# Supplementary material for: Progressive enhancement of kinetic proofreading in T cell antigen discrimination from receptor activation to DAG generation
Source: eLife. 2022 Sep 20;11:e75263. doi: 10.7554/eLife.75263 (PMC9536835; doi:10.7554/eLife.75263)
Supplement: Figure 4—source data 1. — Each row is one cell in one condition of a time course. Column ‘response_data’ is the reporter output (zap, lat, or dag) labeled in the title of the file. Column ‘resonse_lov’ is the occupancy measurement, and the column ‘half-life’ is the average ligand-binding half-life of the condition. We generated these data tables from raw images and plotted heatmaps using custom Python scripts available at https://github.com/dbritain/KP-paper, Britain, 2022. [file elife-75263-fig4-data1.zip]

Archive with 10 entries (9 files):
- Fig4SourceData/
- Fig4SourceData/dag20210406_data.csv
- Fig4SourceData/dag20210507_data.csv
- Fig4SourceData/dag20210528_data.csv
- Fig4SourceData/lat20210406_data.csv
- Fig4SourceData/lat20210507_data.csv
- Fig4SourceData/lat20210528_data.csv
- Fig4SourceData/zap20210406_data.csv
- Fig4SourceData/zap20210507_data.csv
- Fig4SourceData/zap20210528_data.csv
