# Supplementary material for: Progressive enhancement of kinetic proofreading in T cell antigen discrimination from receptor activation to DAG generation
Source: eLife. 2022 Sep 20;11:e75263. doi: 10.7554/eLife.75263 (PMC9536835; doi:10.7554/eLife.75263)
Supplement: Figure 4—source data 1. — Each row is one cell in one condition of a time course. Column ‘response_data’ is the reporter output (zap, lat, or dag) labeled in the title of the file. Column ‘resonse_lov’ is the occupancy measurement, and the column ‘half-life’ is the average ligand-binding half-life of the condition. We generated these data tables from raw images and plotted heatmaps using custom Python scripts available at https://github.com/dbritain/KP-paper, Britain, 2022. [file elife-75263-fig4-data1.zip › Fig4SourceData/dag20210406_data.csv]

	label	cond_order	response_data	conditions	response_lov	half-life(s)
2	4	2	0.2642266199230174	16	7058.727560837578	7.654
4	4	4	0.1492616533535455	18	6481.167616033754	7.396
6	4	6	0.19668982456902095	20	6259.556624640566	7.16
8	4	8	0.06284788481306947	25	6086.477085781433	6.67
11	5	1	0.14295610097479847	15	4058.466962305987	7.794
12	5	2	0.34370250816268616	16	5421.342770983414	7.654
13	5	3	0.3259066257893901	14	5508.855944055945	7.944
15	5	5	0.43066449625491227	12	6681.702255639093	8.27
16	5	6	0.32523441238895184	20	5354.457687195393	7.16
17	5	7	0.09397334066809743	10	7910.329977116702	8.64
18	5	8	0.07902038071814027	25	5473.132616487455	6.67
19	5	9	0.16975368458967738	5	7917.495889123796	9.84
21	7	1	0.27793840962438754	15	5024.306134783922	7.794
22	7	2	0.24359433185475243	16	4854.522932668737	7.654
23	7	3	0.3158410266262339	14	4763.142548430132	7.944
24	7	4	0.21807607767971735	18	5143.482288122541	7.396
25	7	5	0.28630743134611364	12	5212.827506899724	8.27
26	7	6	0.24234358150232238	20	4879.404689441118	7.16
27	7	7	0.31229406754305683	10	6398.718229215157	8.64
28	7	8	0.17665830155488776	25	3858.182044113078	6.67
29	7	9	0.4628669259746012	5	7710.628987504841	9.84
31	8	1	0.17421392584141673	15	3553.7109379137037	7.794
32	8	2	0.10783246135947235	16	3841.6074077567505	7.654
33	8	3	0.24480535997317707	14	5380.252511820331	7.944
34	8	4	0.27644496290394566	18	4236.697152292582	7.396
35	8	5	0.28629861718182026	12	4509.125418784115	8.27
36	8	6	0.18873873500978544	20	3315.1680672268913	7.16
37	8	7	0.24797395548099496	10	5143.875114853793	8.64
38	8	8	0.25054686768078294	25	4276.179707100763	6.67
41	9	1	0.15509461780857203	15	7445.170793834196	7.794
42	9	2	0.1422591563750471	16	7431.365332866857	7.654
46	9	6	0.12430494890793933	20	6908.036620402594	7.16
48	9	8	0.037159370968972844	25	5008.922639055236	6.67
51	10	1	0.4235062216542424	15	6612.550345107591	7.794
52	10	2	0.3338915125561549	16	7022.838563210194	7.654
53	10	3	0.36594527647688907	14	7316.119932574799	7.944
54	10	4	0.26624028112229314	18	6426.669170333125	7.396
58	10	8	0.1155220971695961	25	5855.480680376088	6.67
61	11	1	0.39139087750837015	15	1488.324000587889	7.794
62	11	2	0.42042553744832883	16	1440.253077975376	7.654
63	11	3	0.16580330946657484	14	1310.7694586248185	7.944
64	11	4	0.23136172814788117	18	2202.8369695516662	7.396
66	11	6	0.5777648181378087	20	1445.7993796579503	7.16
67	11	7	0.8219778436043643	10	1461.416145582812	8.64
68	11	8	0.20659343998746918	25	1019.3848484848488	6.67
69	11	9	0.7890625898127472	5	2022.039140159045	9.84
71	13	1	0.31125558135834397	15	1017.1124804133316	7.794
72	13	2	0.33472496716565536	16	1379.8855461997432	7.654
73	13	3	0.3850604871023508	14	1248.475436681223	7.944
74	13	4	0.2661485738842884	18	1551.5405048076923	7.396
75	13	5	0.20949288158923762	12	1335.6374445676279	8.27
76	13	6	0.3715199546009669	20	1625.4846200766815	7.16
77	13	7	0.33356674918587664	10	2274.9329573934842	8.64
78	13	8	0.29872371285500104	25	1079.9051421893255	6.67
79	13	9	0.3481960851407214	5	1957.6026931789577	9.84
81	14	1	0.20743360095381294	15	6563.107555555555	7.794
82	14	2	0.22823456012422896	16	6038.211433627308	7.654
83	14	3	0.4517689608407061	14	7135.747031361008	7.944
84	14	4	0.30876039766446756	18	5647.468551461246	7.396
85	14	5	0.5385453283012294	12	7105.560227758767	8.27
86	14	6	0.3257092701267464	20	6107.198622151564	7.16
87	14	7	0.3983009983477492	10	7486.244108229927	8.64
88	14	8	0.20924800050608436	25	5188.690384254919	6.67
89	14	9	0.5450955953340132	5	7814.842264527881	9.84
91	15	1	0.18403857556162226	15	7919.244047619048	7.794
94	15	4	0.28403279639835716	18	0.0	7.396
95	15	5	0.2662368944128102	12	6852.676470588235	8.27
96	15	6	0.24114982197202026	20	7000.584905660377	7.16
101	16	1	0.2315781271496997	15	4314.197318007663	7.794
102	16	2	0.27355526202477093	16	5615.667518939394	7.654
103	16	3	0.33090298749905506	14	5788.292519755747	7.944
104	16	4	0.5928482233569701	18	4773.330353817503	7.396
105	16	5	0.4993693242250881	12	4741.276882586743	8.27
106	16	6	0.4791253146887809	20	4342.382070829233	7.16
107	16	7	0.7026582640039255	10	6510.5617699910135	8.64
108	16	8	0.3500313589265132	25	3580.0191100191105	6.67
109	16	9	0.7136385222722954	5	6364.879049067657	9.84
111	22	1	0.21805555573541943	15	6464.603414151411	7.794
112	22	2	0.42630664504716553	16	5768.130555235248	7.654
113	22	3	0.40853697766899205	14	6812.125845538909	7.944
114	22	4	0.32953437025351107	18	6478.590777182191	7.396
115	22	5	0.5395755643183753	12	7259.679147662742	8.27
116	22	6	0.34701028277242474	20	5674.187886252333	7.16
117	22	7	0.6146553436251432	10	7459.701300321615	8.64
118	22	8	0.18595659483233687	25	4224.802640040617	6.67
121	23	1	0.21370824457843407	15	2575.0131752789207	7.794
122	23	2	0.16455652626459008	16	2233.389031195682	7.654
123	23	3	0.32213748255491786	14	2347.5261691802134	7.944
124	23	4	0.24329977263824387	18	2437.953722334004	7.396
125	23	5	0.24899803731982828	12	3172.6337958916083	8.27
126	23	6	0.15393814165195827	20	2385.643979057592	7.16
127	23	7	0.19935845197731697	10	2543.325397943372	8.64
128	23	8	0.05791232838159494	25	2005.6674897119337	6.67
129	23	9	0.26846111169774367	5	3775.94118244616	9.84
131	24	1	0.3155993980410416	15	4828.122621261983	7.794
132	24	2	0.10211048685805607	16	4998.487104568185	7.654
133	24	3	0.34499700488848245	14	5036.161596074379	7.944
134	24	4	0.10961877527744818	18	2678.4007226354943	7.396
135	24	5	0.22003442972379297	12	3008.159975831611	8.27
136	24	6	0.19020704405669717	20	2361.8856514631075	7.16
137	24	7	0.2511744931426871	10	3137.790815251739	8.64
138	24	8	0.17627874546955785	25	2642.895013268466	6.67
139	24	9	0.22343526145062398	5	4397.040275293182	9.84
141	25	1	0.15580614384885436	15	5448.257901736819	7.794
142	25	2	0.13214818512050544	16	5195.510095515485	7.654
143	25	3	0.24200165725811135	14	6146.570824353448	7.944
144	25	4	0.16265466518223334	18	5876.81642011302	7.396
145	25	5	0.23440584071579892	12	7235.392111233248	8.27
146	25	6	0.06845859116731902	20	6742.696060763314	7.16
148	25	8	0.05817543178286725	25	6642.190636517836	6.67
151	26	1	0.26005998616070414	15	5012.052484482143	7.794
152	26	2	0.21221107216871893	16	5535.462223071047	7.654
153	26	3	0.2429739673206511	14	6161.0236698904355	7.944
154	26	4	0.21345841080129138	18	6131.5213684745295	7.396
155	26	5	0.2614235079681185	12	6552.811808152579	8.27
156	26	6	0.19901077623516297	20	6588.78575060569	7.16
157	26	7	0.28827678110519533	10	6505.695620915033	8.64
158	26	8	0.09610968224274351	25	5388.355482925731	6.67
161	27	1	0.24770479307013726	15	1380.841446098955	7.794
162	27	2	0.34354598975241846	16	1743.54543296338	7.654
163	27	3	0.38595878558731156	14	1898.466560000001	7.944
164	27	4	0.47011159319265144	18	1940.4693853483654	7.396
165	27	5	0.34696986734928653	12	2521.139554048645	8.27
166	27	6	0.3899359013267633	20	1802.1085187701713	7.16
167	27	7	0.4898151023202957	10	3214.1314748348163	8.64
168	27	8	0.24166143294231665	25	1609.5443174968495	6.67
169	27	9	0.5048374153627447	5	3457.6951561122996	9.84
181	29	1	0.4535973273481141	15	5228.347028055159	7.794
182	29	2	0.30905204659808616	16	4597.515384313264	7.654
183	29	3	0.4503140851987577	14	5964.07762646678	7.944
184	29	4	0.07874470934710985	18	5562.257755217145	7.396
185	29	5	0.2075491646015179	12	7068.003882438318	8.27
186	29	6	0.21393643230289447	20	6736.183785431272	7.16
187	29	7	0.28503562619996153	10	7370.349936317323	8.64
188	29	8	0.10393662157161444	25	4277.347899948111	6.67
191	30	1	0.11225902865697543	15	7109.055805946791	7.794
192	30	2	0.15241647339530198	16	7087.871678302079	7.654
193	30	3	0.2181070325085384	14	6530.695970695971	7.944
194	30	4	0.12458455019552947	18	6640.407806513409	7.396
195	30	5	0.2450776867088045	12	6533.558830555632	8.27
196	30	6	0.1395558839230576	20	5394.795466876873	7.16
197	30	7	0.2709183754967066	10	7994.3476837812395	8.64
198	30	8	0.14382449001396092	25	4990.79318206047	6.67
201	31	1	0.4753376409309109	15	574.4926786097409	7.794
202	31	2	0.4003342039578789	16	499.4503743388965	7.654
203	31	3	0.5077067664835735	14	631.9622408300403	7.944
204	31	4	0.22711924229654074	18	809.942557816342	7.396
205	31	5	0.5135810682142719	12	818.6476861726794	8.27
206	31	6	0.2529209390039966	20	584.0274572993874	7.16
207	31	7	0.35269857295274953	10	597.3116271599715	8.64
208	31	8	0.4534387318096616	25	389.1336068376069	6.67
209	31	9	0.48486481491922734	5	595.0749512670567	9.84
211	32	1	0.12072314286535138	15	5759.19350569406	7.794
212	32	2	0.19889175003009588	16	5797.057517119575	7.654
213	32	3	0.28729066937696096	14	5863.462134554422	7.944
214	32	4	0.264599092179576	18	4721.154578868006	7.396
215	32	5	0.2874578767602305	12	5457.548201438848	8.27
216	32	6	0.1749166820586214	20	5212.685455016851	7.16
217	32	7	0.3920538286132933	10	6095.007628435862	8.64
218	32	8	0.19098405657210601	25	4277.551707317073	6.67
219	32	9	0.41064532348532146	5	7316.9958381726665	9.84
221	35	1	0.44950508941367334	15	5397.979025769016	7.794
222	35	2	0.5005613829144612	16	5980.02583403589	7.654
223	35	3	0.5315465591417582	14	5560.605163329821	7.944
224	35	4	0.5464747539931682	18	6313.341251885369	7.396
225	35	5	0.41258407928413404	12	6264.803083773838	8.27
226	35	6	0.23063934590355611	20	7319.247907970292	7.16
227	35	7	0.38806974606321426	10	7491.68791246118	8.64
228	35	8	0.22752613315284692	25	6897.676373211487	6.67
231	37	1	0.3541526032487978	15	6131.123398459115	7.794
232	37	2	0.42220423754120234	16	7291.279532566091	7.654
233	37	3	0.3489059235096473	14	7863.347183317771	7.944
234	37	4	0.2064270772625708	18	6873.295186654288	7.396
235	37	5	0.409714892605379	12	6665.702164336333	8.27
236	37	6	0.23122217033555245	20	4546.178225521384	7.16
237	37	7	0.2883149451595407	10	5799.220312989044	8.64
238	37	8	0.25914971061047387	25	4343.849431902606	6.67
239	37	9	0.4869094669602514	5	7302.01986859655	9.84
241	38	1	0.0775437247393073	15	1947.2593632958806	7.794
242	38	2	0.0	16	1771.092199330868	7.654
243	38	3	0.08673974726563934	14	2069.2638954588465	7.944
244	38	4	0.40650651379217373	18	2118.2416666666672	7.396
245	38	5	0.3125153035288769	12	2372.323199007249	8.27
246	38	6	0.0	20	3315.4392948441287	7.16
247	38	7	0.5310059214833109	10	3600.1102476930537	8.64
248	38	8	0.17313512263209657	25	3681.55653170359	6.67
249	38	9	0.22927608964697443	5	6401.157857836262	9.84
251	39	1	0.24637834348324336	15	6950.680877937417	7.794
252	39	2	0.3365431214842153	16	7034.208138733756	7.654
253	39	3	0.3382056433281499	14	7813.255770232622	7.944
254	39	4	0.2707830303448703	18	7506.51712572785	7.396
256	39	6	0.30921134907200376	20	6326.705287056492	7.16
258	39	8	0.17355393926930865	25	6248.273397684305	6.67
261	40	1	0.29624066467524524	15	3393.8100244039792	7.794
262	40	2	0.5062548938487259	16	3538.658728652752	7.654
263	40	3	0.4767607087511028	14	3728.3565121190777	7.944
264	40	4	0.8593956809598993	18	2873.495333424167	7.396
265	40	5	0.7452796797701399	12	4038.4302814808043	8.27
266	40	6	0.20801459046880733	20	2473.833367580441	7.16
267	40	7	0.39024672347033496	10	3552.101113638377	8.64
268	40	8	0.5163052199586612	25	2386.06363066363	6.67
269	40	9	0.6216063639354483	5	3574.165769078687	9.84
271	41	1	0.5348824460656074	15	2709.465326066529	7.794
278	41	8	0.9959345772938373	25	2398.092957223718	6.67
279	41	9	0.9640444612957264	5	5133.554268554269	9.84
281	43	1	0.2688770472599091	15	3747.788979101608	7.794
282	43	2	0.403413856983005	16	3787.1861668597517	7.654
283	43	3	0.5736300731420685	14	4220.002065765857	7.944
284	43	4	0.5198237736555754	18	3575.4736530991404	7.396
285	43	5	0.45501350003169394	12	3553.7064757827143	8.27
286	43	6	0.4057132150275673	20	3057.701742041566	7.16
287	43	7	0.4504927123512075	10	3136.644518272425	8.64
288	43	8	0.25044530230917245	25	2176.2811082323283	6.67
289	43	9	0.41372106720501267	5	4537.136690114273	9.84
291	44	1	0.30757511148319394	15	2526.107865488742	7.794
292	44	2	0.4933033762407009	16	2540.521133920791	7.654
293	44	3	0.5369599232466671	14	4066.065171570694	7.944
294	44	4	0.4269040937443604	18	3476.907741631306	7.396
295	44	5	0.3722639145663172	12	4761.955962330935	8.27
296	44	6	0.3815530890493679	20	3037.2038814246102	7.16
297	44	7	0.46818934635098497	10	3601.479440366973	8.64
298	44	8	0.3061351266218716	25	2192.8159724612747	6.67
299	44	9	0.4080468939815281	5	4358.4151972239915	9.84
312	46	2	0.8960428433815926	16	1870.303126145948	7.654
316	46	6	0.853125514724659	20	2282.294058521331	7.16
318	46	8	0.9206129527891125	25	2065.4796476671477	6.67
321	47	1	0.169601876293973	15	2848.876453337933	7.794
322	47	2	0.21674767573167006	16	1766.0388197969544	7.654
323	47	3	0.33550037066716587	14	2335.8709505122365	7.944
324	47	4	0.15806392271971031	18	2488.705607807086	7.396
325	47	5	0.16813324961236675	12	2558.2755655058495	8.27
326	47	6	0.05894394084580717	20	1403.028399664279	7.16
327	47	7	0.16375748439195992	10	2150.2813413615486	8.64
328	47	8	0.0468556038309786	25	1732.711545919266	6.67
329	47	9	0.13530356606100466	5	2779.8404095262554	9.84
331	50	1	0.255637894497314	15	6878.786952049376	7.794
332	50	2	0.30653697194567475	16	5174.074105163129	7.654
333	50	3	0.2813617084728696	14	6936.49358197272	7.944
334	50	4	0.2988091461394619	18	7627.731197481181	7.396
336	50	6	0.22596433183910106	20	7518.1128144654085	7.16
338	50	8	0.2225888729924864	25	7268.655027831996	6.67
341	51	1	0.28941257237794354	15	3609.9211356466876	7.794
343	51	3	0.5491566514245553	14	5281.870930168063	7.944
344	51	4	0.524862079769758	18	6265.67207552442	7.396
345	51	5	0.7122819404542873	12	6580.38642313184	8.27
346	51	6	0.247716963737913	20	6721.761803581775	7.16
347	51	7	0.47238244772266186	10	7149.527862114062	8.64
348	51	8	0.3809050262501386	25	5539.646541160743	6.67
353	53	3	0.7911770226465613	14	6017.218764868209	7.944
358	53	8	0.37901138238516235	25	5981.210114388921	6.67
361	55	1	0.9557675085592927	15	2062.9646598003033	7.794
363	55	3	0.7466289707174577	14	2275.3747654784247	7.944
364	55	4	0.4946988036080945	18	1767.2161268177	7.396
365	55	5	0.866718259500707	12	2197.093066891828	8.27
366	55	6	0.6056109739109548	20	1459.7008458035134	7.16
367	55	7	0.871465868994199	10	2786.1961487603307	8.64
368	55	8	0.7291617977437314	25	1363.266967418547	6.67
369	55	9	0.8213732216432322	5	3540.0608745180502	9.84
371	57	1	0.21335861558790303	15	6702.238275862068	7.794
372	57	2	0.3971306627274208	16	6721.64900236001	7.654
373	57	3	0.4826765754526212	14	6538.481335090031	7.944
374	57	4	0.27127705241213107	18	6476.728860083873	7.396
375	57	5	0.32368190070188296	12	7734.944444444444	8.27
376	57	6	0.44406220434949073	20	6311.539750471493	7.16
377	57	7	0.6943505020259251	10	7468.250022071156	8.64
378	57	8	0.36849755128191075	25	3872.9948435277383	6.67
381	58	1	0.1199695324998599	15	5678.876425348646	7.794
382	58	2	0.3543088963312173	16	5779.905841145567	7.654
383	58	3	0.32576889912552914	14	5844.082603990213	7.944
384	58	4	0.0	18	5165.907838671192	7.396
385	58	5	0.17904495672241552	12	6390.611582805362	8.27
386	58	6	0.3179608611424854	20	4245.662877363092	7.16
387	58	7	0.4613029398716333	10	5862.4242396313375	8.64
388	58	8	0.27270241101517795	25	5250.780283892697	6.67
391	59	1	0.1983223231510728	15	6693.721296648896	7.794
396	59	6	0.3120846318184364	20	6840.2303900087645	7.16
397	59	7	0.48527580089232614	10	7171.384677636903	8.64
398	59	8	0.2306071282872556	25	5616.165245901639	6.67
401	60	1	0.22936789488649412	15	7595.951379848997	7.794
402	60	2	0.38644739631442765	16	6481.229334019229	7.654
404	60	4	0.10338309020070169	18	7855.018367882445	7.396
406	60	6	0.16771781390252016	20	6471.926330578513	7.16
408	60	8	0.22258471294457347	25	6519.057584968223	6.67
411	61	1	0.676955235596551	15	5941.888944977283	7.794
412	61	2	0.9020940317092512	16	6752.870064439954	7.654
415	61	5	0.9539532694470042	12	7795.469998547906	8.27
416	61	6	0.6406521734645194	20	7130.282968804245	7.16
418	61	8	0.7351416339384198	25	7098.5015209269295	6.67
421	62	1	0.4675171026244027	15	5387.39081800409	7.794
422	62	2	0.6371199209036476	16	6291.1849016582155	7.654
423	62	3	0.3936545212754602	14	6012.3341045933785	7.944
424	62	4	0.9170529142398637	18	4980.60464188085	7.396
425	62	5	0.6381088215935692	12	5076.320102380759	8.27
426	62	6	0.5249363679376204	20	4304.720572589225	7.16
427	62	7	0.7641252512183829	10	6202.362514960287	8.64
428	62	8	0.6445338163099661	25	4227.935848634125	6.67
429	62	9	0.9432090329190852	5	7255.515712290503	9.84
431	63	1	0.38940547691134664	15	7425.896524098322	7.794
432	63	2	0.2441964524487781	16	7923.542918972841	7.654
434	63	4	0.3505352463623398	18	7454.550999564383	7.396
436	63	6	0.3063344276342057	20	7834.623809282014	7.16
437	63	7	0.5400287961721385	10	7356.0757584196635	8.64
438	63	8	0.2293043015866519	25	6044.047922161703	6.67
441	64	1	0.05726878189484033	15	6465.920322438441	7.794
446	64	6	0.04935365157567532	20	7756.007757423278	7.16
448	64	8	0.09754087708448665	25	6215.378233719894	6.67
451	66	1	0.42183007081781926	15	2834.578002244668	7.794
452	66	2	0.23857942515181685	16	3747.34761904762	7.654
453	66	3	0.07463749742099428	14	3917.5383244206787	7.944
454	66	4	0.10348581789727418	18	5922.572072072073	7.396
455	66	5	0.28179730315299906	12	5609.594191919191	8.27
456	66	6	0.14414711964058613	20	6411.643908549952	7.16
457	66	7	0.2064389907183462	10	7949.561363636362	8.64
458	66	8	0.17589136467812924	25	5859.569979716026	6.67
461	69	1	0.06470558331489283	15	3975.755533182991	7.794
462	69	2	0.08260011825033227	16	1903.0568356374804	7.654
463	69	3	0.0766817732048988	14	1911.1652356371405	7.944
464	69	4	0.12578221156512953	18	2554.140172735761	7.396
465	69	5	0.10698955687748479	12	2292.4749074877795	8.27
466	69	6	0.03538681924671364	20	2369.371327849589	7.16
467	69	7	0.12127632370400097	10	3230.518557124358	8.64
468	69	8	0.04337400773586001	25	845.3549160671462	6.67
469	69	9	0.11695868011105727	5	3942.681374807987	9.84
476	70	6	0.04072113371344121	20	7310.101399050185	7.16
477	70	7	0.21365276238833125	10	6665.482748674255	8.64
478	70	8	0.03990454916258336	25	6953.902969247082	6.67
491	72	1	0.13293157450812088	15	1262.3882298850574	7.794
492	72	2	0.1258547978396847	16	1771.9713541666667	7.654
493	72	3	0.11310502373953281	14	0.0	7.944
494	72	4	0.08485377683210571	18	738.4137931034483	7.396
495	72	5	0.1732759259386591	12	4532.535272277228	8.27
496	72	6	0.08889562747478381	20	0.0	7.16
497	72	7	0.14547048380182467	10	0.0	8.64
498	72	8	0.07969680570896295	25	0.0	6.67
499	72	9	0.13563436111297872	5	0.0	9.84
501	73	1	0.17877473809175023	15	5497.0809721619435	7.794
514	74	4	0.9036543745053222	18	1701.0801866319443	7.396
515	74	5	0.6620941748010986	12	2674.5942709772494	8.27
516	74	6	0.5358439328476339	20	2081.437054843305	7.16
518	74	8	0.02937671703273838	25	2576.1088641152887	6.67
519	74	9	0.19509877610968757	5	54.24658203125	9.84
521	75	1	0.37552956287510914	15	4983.019561145765	7.794
522	75	2	0.3573116600550933	16	4065.194176210794	7.654
523	75	3	0.47152207276189784	14	5510.760155422111	7.944
524	75	4	0.42396028018685966	18	5146.293972669512	7.396
525	75	5	0.4076330639734804	12	4715.5602929421175	8.27
526	75	6	0.32224974985254784	20	4600.713182848897	7.16
527	75	7	0.5202169084774253	10	5823.065216049382	8.64
528	75	8	0.26612254831088195	25	3869.8737494340817	6.67
529	75	9	0.5991886306264163	5	7095.02246504783	9.84
531	76	1	0.10127553680838834	15	3831.6592572564014	7.794
532	76	2	0.2557219878746759	16	4138.096050150829	7.654
533	76	3	0.2802757710075129	14	3993.6347425143044	7.944
534	76	4	0.5115177357140641	18	3376.4753754820913	7.396
535	76	5	0.7216805734504116	12	4656.68575355016	8.27
536	76	6	0.47026259914878904	20	3697.8592093878433	7.16
537	76	7	0.6600172883899575	10	4934.427871939737	8.64
538	76	8	0.38877865477866974	25	3753.5720154258884	6.67
541	77	1	0.33796525841927794	15	3290.927570237728	7.794
542	77	2	0.3974723465567982	16	3391.044990186222	7.654
543	77	3	0.5334720161736568	14	5032.764049935582	7.944
544	77	4	0.2627932351648716	18	4548.697443404201	7.396
545	77	5	0.41529912337003544	12	5982.199780435661	8.27
546	77	6	0.3226485169285014	20	4775.914952048822	7.16
547	77	7	0.6637842998155778	10	7388.498333569147	8.64
548	77	8	0.17948520703725707	25	5302.145383679192	6.67
551	85	1	0.057046287639802594	15	1344.778924072182	7.794
552	85	2	0.21955080928416093	16	1003.3406674100465	7.654
553	85	3	0.22002913229286605	14	1903.624891795711	7.944
554	85	4	0.07268683016513358	18	1897.1598529093658	7.396
555	85	5	0.4357575188510821	12	2073.4072298325723	8.27
556	85	6	0.15834508634154668	20	3574.817353559762	7.16
557	85	7	0.24766890608891895	10	4553.959640381451	8.64
558	85	8	0.14091539596157485	25	5918.691702680455	6.67
559	85	9	0.5620371459998652	5	6118.5900047411005	9.84
1	1	1	0.016954702659299534	15	321.9478760517135	7.794
2	1	2	0.37864663058368414	16	350.02293315414875	7.654
3	1	3	0.28949738741468317	14	485.28757621951223	7.944
4	1	4	0.35507316238062536	18	275.33341202020677	7.396
5	1	5	0.0	12	392.8610204081634	8.27
6	1	6	0.0	20	275.1947629157819	7.16
7	1	7	0.42998755542884104	10	343.5568189745377	8.64
8	1	8	0.0	25	253.97238647114483	6.67
9	1	9	0.06479984556567535	5	320.87511662001873	9.84
11	7	1	0.12345734851569384	15	777.2798754468917	7.794
12	7	2	0.2307547594124179	16	653.9082101984643	7.654
13	7	3	0.35159686990438693	14	746.8708682393354	7.944
14	7	4	0.2848963127900556	18	597.2549855369689	7.396
15	7	5	0.2891196579809129	12	950.6274418904129	8.27
16	7	6	0.07236693836475304	20	611.1106789250352	7.16
17	7	7	0.3028196144696416	10	906.46481918239	8.64
18	7	8	0.0586955325180076	25	411.98223420708257	6.67
19	7	9	0.3295162100400459	5	1140.4527366255145	9.84
21	10	1	0.5208916857233679	15	624.6916433338687	7.794
22	10	2	0.6025203477494576	16	653.0777971166792	7.654
23	10	3	0.5659120594591168	14	558.050488901663	7.944
24	10	4	0.32397934878499923	18	508.70507746586907	7.396
25	10	5	0.5538923767778772	12	595.9137802657682	8.27
26	10	6	0.1330787379728295	20	454.74774915430675	7.16
27	10	7	0.4062392068614636	10	662.4226903043041	8.64
28	10	8	0.020813914440989383	25	424.77833205547523	6.67
29	10	9	0.44522103773572697	5	1125.9103627377065	9.84
31	11	1	0.2064252834431677	15	1008.7676903117953	7.794
32	11	2	0.3011814900171428	16	835.1256234260038	7.654
33	11	3	0.34070706209590834	14	986.4944388142081	7.944
34	11	4	0.28772468087937964	18	723.9546543081201	7.396
35	11	5	0.3940237889527381	12	923.2275972676875	8.27
36	11	6	0.12983843413138885	20	725.7980016306286	7.16
37	11	7	0.3598808658031382	10	995.2697479595872	8.64
38	11	8	0.021278221805082816	25	724.5715595657277	6.67
39	11	9	0.3853939837856879	5	1377.6280193236712	9.84
41	12	1	0.32116742157967326	15	712.8927179167316	7.794
42	12	2	0.7466116099627733	16	1147.8650028360748	7.654
43	12	3	0.7756034901672457	14	1223.561156016471	7.944
44	12	4	0.5885522527009553	18	962.4547466797835	7.396
45	12	5	0.3029510460460382	12	1070.9645308924482	8.27
46	12	6	0.1098817807820963	20	840.5197261663288	7.16
47	12	7	0.42708383840369357	10	1389.8416265382557	8.64
48	12	8	0.08122969546054584	25	823.8360274750812	6.67
49	12	9	0.8372997852865837	5	1900.8259588660367	9.84
55	13	5	0.7490599039889979	12	1286.8772851816916	8.27
56	13	6	0.28129383335416475	20	809.4887640449438	7.16
57	13	7	0.7550130213353915	10	992.9983125590607	8.64
58	13	8	0.09079031376510018	25	917.0276278868984	6.67
61	15	1	0.28545839124644284	15	1329.466543948458	7.794
62	15	2	0.6121287074632448	16	1272.5102338571846	7.654
63	15	3	0.8131451467473692	14	1371.8113737361382	7.944
64	15	4	0.24285783773250771	18	1327.1886383809695	7.396
65	15	5	0.7482785991565313	12	1646.9546360668808	8.27
66	15	6	0.175115324823356	20	1379.7900299890218	7.16
67	15	7	0.3519354469276342	10	1556.2031240841686	8.64
68	15	8	0.0	25	1189.552465258695	6.67
71	20	1	0.3338973384949356	15	365.69875541125555	7.794
72	20	2	0.4669165491696813	16	437.34417942677663	7.654
73	20	3	0.658486892522365	14	562.2338623076005	7.944
74	20	4	0.034494811560628814	18	415.1793454223794	7.396
75	20	5	0.8613747280205879	12	505.56589500460336	8.27
76	20	6	0.030705063330251327	20	277.64567669172925	7.16
77	20	7	0.6291630771224084	10	488.4289285714284	8.64
78	20	8	0.0	25	313.934763842644	6.67
79	20	9	1.0	5	647.5654157770043	9.84
82	21	2	0.4328468192335171	16	1304.290521840279	7.654
84	21	4	0.3543109510635923	18	1348.5632309941518	7.396
86	21	6	0.4347666605573551	20	975.4085120000001	7.16
88	21	8	0.5417591561151207	25	885.2773347054283	6.67
91	22	1	0.8573307824512766	15	708.8143223413252	7.794
92	22	2	0.9258116567705049	16	496.09243344907406	7.654
94	22	4	0.5150703474684228	18	670.6837339743589	7.396
95	22	5	0.9543001911534215	12	679.1876354679805	8.27
96	22	6	0.790604795559738	20	493.6595463680735	7.16
97	22	7	0.9095234225654142	10	774.7830437596457	8.64
98	22	8	0.22116947493604625	25	356.31346899224803	6.67
101	24	1	0.8554892870647655	15	1367.7361142886193	7.794
102	24	2	0.8632022886429356	16	1480.845838924648	7.654
103	24	3	0.9958245204974868	14	1698.8230947163381	7.944
104	24	4	0.6024313440451206	18	1336.8783751962326	7.396
105	24	5	0.9405236651901429	12	1408.99898989899	8.27
106	24	6	0.5738275337398856	20	1085.357293868922	7.16
107	24	7	0.7166235652336177	10	1220.5841010792312	8.64
108	24	8	0.0	25	791.427622489106	6.67
109	24	9	0.8703078783068147	5	1840.4441202217688	9.84
111	26	1	0.11117302694719591	15	156.92857142857142	7.794
112	26	2	0.00785360140189129	16	8.365079365079358	7.654
113	26	3	0.18903285032504163	14	68.95	7.944
114	26	4	0.0	18	298.27777777777777	7.396
115	26	5	0.029882162168379044	12	72.11428571428569	8.27
116	26	6	0.13214404376494368	20	227.83333333333334	7.16
117	26	7	0.03970741708934205	10	101.67857142857143	8.64
118	26	8	0.0	25	0.0	6.67
119	26	9	0.00233820804167052	5	22.466666666666697	9.84
121	27	1	0.2846859687746225	15	1027.9285714285716	7.794
122	27	2	0.04248632632029454	16	481.2366651725682	7.654
123	27	3	0.14247128591866032	14	510.88411588411594	7.944
124	27	4	0.05318538306716338	18	269.20042530568855	7.396
125	27	5	0.10611256321076078	12	532.0826558265583	8.27
126	27	6	0.059717135713420036	20	515.9982110912345	7.16
127	27	7	0.09818435859267516	10	323.3062500000001	8.64
128	27	8	0.0	25	844.2105263157895	6.67
129	27	9	0.05700701679534534	5	433.7270833333333	9.84
131	28	1	0.2718272954710238	15	313.1136723163842	7.794
132	28	2	0.05015913816293748	16	292.9045814130449	7.654
133	28	3	0.21415355768519495	14	290.3327009936765	7.944
134	28	4	0.0	18	236.33520966572155	7.396
135	28	5	0.19501800384184595	12	316.57814683074747	8.27
136	28	6	0.0	20	251.81236694485145	7.16
137	28	7	0.18854186134449777	10	331.0606143248183	8.64
138	28	8	0.27606512466915284	25	265.29384996620865	6.67
139	28	9	0.392517634630992	5	318.59622849530297	9.84
141	29	1	0.8172235641973777	15	1501.2215421841079	7.794
142	29	2	0.24989630405671506	16	1331.0886738949125	7.654
144	29	4	0.856403468228046	18	1297.7159357086273	7.396
145	29	5	0.6358752298313005	12	1525.777872168285	8.27
146	29	6	0.1353990672958558	20	1074.4400858064164	7.16
147	29	7	0.37984383270922045	10	1388.4194712286162	8.64
148	29	8	0.2329055576305376	25	933.0379382314866	6.67
151	30	1	0.8684903717943089	15	478.51865112220025	7.794
152	30	2	0.6984741786879909	16	497.15413479578586	7.654
156	30	6	0.28919552741208093	20	585.5287841032524	7.16
157	30	7	0.9235731077867354	10	582.6456880624592	8.64
158	30	8	0.4526276961423754	25	532.997465353011	6.67
161	31	1	0.5816195913326977	15	687.1668668137514	7.794
162	31	2	0.8934138197209217	16	594.5454099718161	7.654
166	31	6	0.8402854902369199	20	570.8144596391115	7.16
168	31	8	0.277212315137775	25	397.53856341387143	6.67
171	33	1	0.0	15	512.5708020050125	7.794
172	33	2	0.08995948691054624	16	486.6054034280937	7.654
173	33	3	0.02797336016426218	14	589.8534021546803	7.944
174	33	4	0.16500652532878263	18	580.2974398892925	7.396
175	33	5	0.0	12	560.5820807544944	8.27
176	33	6	0.0	20	533.5027950879764	7.16
177	33	7	0.030866199821564345	10	744.6218866341563	8.64
178	33	8	0.06760637045260812	25	602.3709842439125	6.67
179	33	9	0.08510298864135472	5	855.4527650763524	9.84
181	34	1	0.7871817068036014	15	927.1645559319276	7.794
182	34	2	0.9076823148773767	16	1114.7217613168723	7.654
184	34	4	0.673410613959845	18	1262.1461621607543	7.396
186	34	6	0.22989287392755195	20	1421.8973684210525	7.16
188	34	8	0.0226922037920418	25	1249.1243772644928	6.67
191	35	1	0.6531090970946193	15	1237.0241477272727	7.794
192	35	2	0.498188922300611	16	1098.6800095851752	7.654
193	35	3	0.438641368761887	14	1127.3563685636857	7.944
194	35	4	0.3351914008250719	18	1202.1484663530696	7.396
195	35	5	0.4089497374504374	12	1298.5353659691316	8.27
196	35	6	0.3535176097446594	20	1030.689956833588	7.16
197	35	7	0.4741502284172274	10	1522.7205105633802	8.64
198	35	8	0.05208200021409824	25	1076.9110746735312	6.67
199	35	9	0.5806168007633449	5	2002.318418776902	9.84
201	36	1	0.30341958678236797	15	945.3270545715031	7.794
202	36	2	0.41615877451800315	16	737.9695953498772	7.654
203	36	3	0.4654608507572068	14	925.0852755194218	7.944
204	36	4	0.6318441501989717	18	793.9407087879558	7.396
205	36	5	0.508606294108076	12	790.3130158730158	8.27
206	36	6	0.24703382679361724	20	1012.2269911504425	7.16
207	36	7	0.3953151098359273	10	1251.7139561836818	8.64
208	36	8	0.41006675114433877	25	904.3230734767023	6.67
211	37	1	0.46332002526306587	15	974.9820316968942	7.794
212	37	2	0.46799390184646616	16	868.7963767308905	7.654
213	37	3	0.4124062029970554	14	1090.8120963997808	7.944
214	37	4	0.08364990468528005	18	1066.1159463785514	7.396
215	37	5	0.2373282898393441	12	1169.552814050005	8.27
216	37	6	0.31651822149124065	20	916.2033616195619	7.16
217	37	7	0.10646139037685844	10	1460.013634530052	8.64
218	37	8	0.023815371682754813	25	1139.8289422516045	6.67
219	37	9	0.22362380650261868	5	1687.582655439118	9.84
221	38	1	0.8207407638838067	15	809.5293791574281	7.794
223	38	3	0.45735143924243926	14	1372.9442850310854	7.944
228	38	8	0.5335860362074567	25	659.7595907928388	6.67
231	39	1	0.4423806636248777	15	1630.1737795319893	7.794
232	39	2	0.7491244103123356	16	1611.4062550120293	7.654
233	39	3	0.882159614938163	14	1686.3896620855976	7.944
234	39	4	0.4750119387774536	18	1562.8725951302597	7.396
235	39	5	0.8012093755383284	12	1895.737703204223	8.27
236	39	6	0.2653029344895838	20	1525.1593122457014	7.16
237	39	7	0.6284701162982064	10	1826.117057579319	8.64
238	39	8	0.18972298099742294	25	1363.5862273654268	6.67
239	39	9	0.6644987749708897	5	2201.2813273839197	9.84
241	40	1	0.32477510848377716	15	993.3527278264602	7.794
242	40	2	0.3693565747701873	16	1106.0328173450057	7.654
243	40	3	0.38761281032090755	14	1172.6658843000073	7.944
244	40	4	0.4977883946518698	18	962.7905252710337	7.396
245	40	5	0.7856461664914759	12	1386.1956027694096	8.27
246	40	6	0.4046223875602633	20	1030.0614893353174	7.16
247	40	7	0.5396723463390302	10	1270.0459300269335	8.64
248	40	8	0.21216693821014673	25	763.8113526801391	6.67
249	40	9	0.5772485041870182	5	1671.3900130264867	9.84
251	41	1	0.27513762562025007	15	828.0994258191567	7.794
252	41	2	0.2856825330455171	16	725.5144275582575	7.654
253	41	3	0.41462432992903164	14	799.5672587061205	7.944
254	41	4	0.23091452956193087	18	735.1896047249355	7.396
255	41	5	0.5193325581573891	12	762.4960305872142	8.27
256	41	6	0.24824537252973047	20	720.1805864055527	7.16
257	41	7	0.32835771394287866	10	963.1723009728014	8.64
258	41	8	0.23548217892769038	25	605.6897308961666	6.67
259	41	9	0.5863622342239679	5	1285.210387220459	9.84
261	42	1	0.36924488435129293	15	766.0321599422331	7.794
262	42	2	0.6399576393202813	16	581.749714611872	7.654
263	42	3	0.7480214701669927	14	704.1972630112375	7.944
264	42	4	0.49022421978361086	18	565.8774684343433	7.396
265	42	5	0.5268337103281762	12	731.2745068705498	8.27
266	42	6	0.41054196952099486	20	542.1021945081785	7.16
267	42	7	0.7042477906305225	10	776.6834186232339	8.64
268	42	8	0.006403805161686808	25	551.1031200423056	6.67
269	42	9	0.8085137497776056	5	814.8727471870956	9.84
271	43	1	0.07942034551438931	15	459.50692810457525	7.794
272	43	2	0.6082405351511937	16	733.6887700534762	7.654
273	43	3	0.3540064541685899	14	535.7474285714286	7.944
274	43	4	0.16623450379894905	18	587.3013577069839	7.396
275	43	5	0.6176413271589448	12	789.781818181818	8.27
276	43	6	0.026076475628492593	20	558.0256944444444	7.16
277	43	7	0.8415555870362073	10	740.5604701515622	8.64
278	43	8	0.37375934287650225	25	640.8464992855684	6.67
281	44	1	0.5403268031365749	15	855.442102557512	7.794
282	44	2	0.7101206287633571	16	837.1289850833579	7.654
283	44	3	0.447426987541193	14	986.011458626843	7.944
284	44	4	0.44842499918992235	18	772.249571917808	7.396
285	44	5	0.877056816607747	12	1247.8318672530986	8.27
286	44	6	0.3906400280164204	20	844.2259887005649	7.16
287	44	7	0.8538789926715918	10	1236.2030343226666	8.64
288	44	8	0.3543420799005694	25	638.0127388535032	6.67
291	45	1	0.2694425264394083	15	617.5511886503067	7.794
292	45	2	0.11205243136883754	16	630.6314389101746	7.654
293	45	3	0.13441201394551802	14	778.7134499741505	7.944
294	45	4	0.2506167009535082	18	564.8607142857143	7.396
295	45	5	0.49143273954634736	12	793.516828083729	8.27
296	45	6	0.13781730114543697	20	566.0647810584512	7.16
297	45	7	0.26771263571136317	10	850.4046692607004	8.64
298	45	8	0.030115541651531453	25	487.23206751054863	6.67
299	45	9	0.6999532791806548	5	1242.791724530855	9.84
303	46	3	0.7368605550711987	14	837.8062584210305	7.944
304	46	4	0.9258371931998252	18	820.0993164812942	7.396
306	46	6	0.4649617353401302	20	733.2024331682234	7.16
308	46	8	0.37575918151225485	25	572.087219495091	6.67
311	47	1	0.41109896255249556	15	637.2044670576062	7.794
312	47	2	0.27918004110320654	16	704.1487106372429	7.654
313	47	3	0.21915269015522765	14	572.0538237154707	7.944
314	47	4	0.25084652578955224	18	733.5712316933722	7.396
315	47	5	0.544245886844593	12	589.4298660840717	8.27
316	47	6	0.1986334568473056	20	694.3054750791351	7.16
317	47	7	0.4360697757766883	10	796.9761500547643	8.64
318	47	8	0.1012836580514889	25	696.411128476539	6.67
319	47	9	0.7386636345751999	5	941.2028108481945	9.84
323	48	3	0.6322705156730248	14	481.01129055831643	7.944
324	48	4	0.0	18	658.4606569615528	7.396
325	48	5	0.07487162690324654	12	861.7109083900812	8.27
326	48	6	0.006995523019140122	20	447.1305993203585	7.16
327	48	7	0.05700275074827981	10	765.5321375186846	8.64
328	48	8	0.008341722318275574	25	319.5733402489626	6.67
329	48	9	0.08212783749177098	5	1329.3839683325084	9.84
331	49	1	0.3173034929427055	15	1601.0993808049539	7.794
332	49	2	0.5176139998724422	16	1285.4482480869917	7.654
333	49	3	0.6765353402290153	14	1547.432358803986	7.944
334	49	4	0.48760087656224926	18	1147.8084726867337	7.396
335	49	5	0.8981951313054685	12	1781.8858225108224	8.27
336	49	6	0.21179297542371794	20	1437.1350818677984	7.16
337	49	7	0.4448486868838159	10	1762.6661202657233	8.64
338	49	8	0.0948931481835982	25	1010.0025977238992	6.67
339	49	9	0.9234851201882922	5	2256.7343550447	9.84
341	50	1	0.33109976956154313	15	699.8463406408094	7.794
342	50	2	0.15116352725955673	16	750.8997137977196	7.654
343	50	3	0.12870658288178147	14	773.2962994935543	7.944
344	50	4	0.17046631423956154	18	676.7677366761773	7.396
345	50	5	0.3126366385067501	12	713.4390677431144	8.27
346	50	6	0.16663304505243254	20	650.8942008072441	7.16
347	50	7	0.598569857923373	10	972.0665503489531	8.64
348	50	8	0.06738928656314741	25	700.7695211158701	6.67
351	51	1	0.1264768656046115	15	1881.8621031746031	7.794
352	51	2	0.4846449922030789	16	2112.7543859649127	7.654
353	51	3	0.40347933325019336	14	2071.0420091324204	7.944
354	51	4	0.3693046377637335	18	1940.3059764309764	7.396
355	51	5	0.6469278339944614	12	1940.4322344322347	8.27
356	51	6	0.03332890764405198	20	1850.9318181818178	7.16
357	51	7	0.5941785022195047	10	2304.7486338797817	8.64
358	51	8	0.16092035881588349	25	2405.5259740259744	6.67
359	51	9	0.7626804308789267	5	4492.672413793103	9.84
361	52	1	0.1488438255141005	15	1921.173796791444	7.794
362	52	2	0.38433129507348446	16	2086.1476308575902	7.654
363	52	3	0.2945082883469918	14	2002.6636472825544	7.944
364	52	4	0.5314064793474726	18	2281.3328167376985	7.396
365	52	5	0.6907297237744904	12	2708.2881457151384	8.27
366	52	6	0.3104385911565867	20	2250.9857036485473	7.16
367	52	7	0.7464577875880873	10	3140.326961007435	8.64
368	52	8	0.19017434468035996	25	2419.8727364185106	6.67
369	52	9	0.6584825257828868	5	4520.3347876899115	9.84
371	53	1	0.2708802179822693	15	1444.169321484462	7.794
372	53	2	0.28444721583704685	16	1418.5416880781088	7.654
373	53	3	0.36175257716547615	14	1615.9965589887643	7.944
374	53	4	0.22177516059834185	18	1271.6397463002113	7.396
375	53	5	0.3906602813043468	12	1460.082330964097	8.27
376	53	6	0.07480889289039534	20	899.2685701021354	7.16
377	53	7	0.4229442721611009	10	1390.4654411764707	8.64
378	53	8	0.1117077542852599	25	898.101329787234	6.67
379	53	9	0.8873063407374346	5	1537.8642760292548	9.84
381	54	1	0.5814088985673797	15	527.663909637457	7.794
382	54	2	0.3356417502865283	16	478.2316171550917	7.654
383	54	3	0.596841977908892	14	540.5210020311441	7.944
384	54	4	0.317465324547019	18	443.5233272455586	7.396
386	54	6	0.5812830018045654	20	292.489213730842	7.16
387	54	7	0.8268814483770317	10	586.3998551436922	8.64
388	54	8	0.14071531139179624	25	257.12358757062157	6.67
391	55	1	0.45440619311575214	15	1644.7757743468687	7.794
392	55	2	0.5724292482626098	16	1706.1483808513212	7.654
393	55	3	0.5680594488167814	14	1717.577095954661	7.944
394	55	4	0.5047390989250077	18	1405.2535781503043	7.396
395	55	5	0.8485222348326619	12	2001.7458284140105	8.27
396	55	6	0.2999807678809333	20	1396.1611595255383	7.16
398	55	8	0.5754634342295243	25	1320.8244365521991	6.67
399	55	9	0.7981056119396142	5	2583.8651009757205	9.84
401	56	1	0.4795583980174001	15	801.0134632489693	7.794
402	56	2	0.2605734707420117	16	716.1522858069224	7.654
403	56	3	0.026844744149448475	14	861.6917980746008	7.944
404	56	4	0.4336728186010991	18	736.1901555818396	7.396
405	56	5	0.6116292456498345	12	699.5074436359298	8.27
406	56	6	0.0	20	598.0069444444445	7.16
407	56	7	0.6055246822213116	10	978.5112451163579	8.64
408	56	8	0.01297180796864839	25	585.5638010626251	6.67
409	56	9	0.6426494764763995	5	1097.9032853451456	9.84
411	59	1	0.21542662697180276	15	1201.555980861244	7.794
412	59	2	0.2545780170530507	16	47.589743589743584	7.654
413	59	3	0.08611345649224261	14	81.94285714285715	7.944
414	59	4	0.303948585556635	18	127.1090909090909	7.396
415	59	5	0.5323110964566953	12	340.61640211640224	8.27
416	59	6	0.0	20	348.0399385560676	7.16
417	59	7	0.2863179460067481	10	1203.8521739130435	8.64
418	59	8	0.0	25	423.57023411371233	6.67
421	61	1	0.454545909755227	15	1343.7702336182333	7.794
422	61	2	0.9652050893149622	16	1471.5427592753085	7.654
424	61	4	0.5306406782678569	18	1289.0448337110308	7.396
425	61	5	0.8491767552102196	12	1386.745894160584	8.27
426	61	6	0.48924664775390714	20	1354.5429541916308	7.16
427	61	7	0.7718898836424555	10	1780.2730248155601	8.64
428	61	8	0.25823932892110235	25	1083.3795325142341	6.67
429	61	9	0.41259221089088466	5	2125.9171494585835	9.84
431	62	1	0.19683698261825872	15	1054.3414512093414	7.794
432	62	2	0.1890995861641562	16	1007.2317290552585	7.654
433	62	3	0.1710299557774799	14	997.9351814105178	7.944
434	62	4	0.15215341815218061	18	1001.5527301531895	7.396
435	62	5	0.31059703162604085	12	825.310578782601	8.27
436	62	6	0.10011375723373964	20	722.6938899442557	7.16
437	62	7	0.36196442530884476	10	1056.4231858908524	8.64
438	62	8	0.022476762265217467	25	510.15859874445664	6.67
439	62	9	0.34397563500216644	5	1548.1248732420331	9.84
441	63	1	0.11404206216747048	15	927.3301780980221	7.794
442	63	2	0.041580952609312	16	963.204685321186	7.654
443	63	3	0.053605151503256614	14	951.7651629930111	7.944
444	63	4	0.057459679751518083	18	520.7263509686192	7.396
445	63	5	0.06107534903225601	12	773.6404969262295	8.27
446	63	6	0.0	20	716.7751386858389	7.16
447	63	7	0.09019175971207127	10	711.624370709382	8.64
448	63	8	0.028696213047709286	25	651.4782774875779	6.67
449	63	9	0.15197020531787775	5	631.7429774872913	9.84
451	64	1	0.3795535829951257	15	918.4616216216218	7.794
452	64	2	0.9051085549181391	16	849.1807348560079	7.654
453	64	3	0.27028087619784447	14	869.3379059350505	7.944
454	64	4	0.23177892767981356	18	1027.8266846789577	7.396
455	64	5	0.8908732079161542	12	935.0247086247088	8.27
456	64	6	0.26902201611472737	20	772.6660364145658	7.16
457	64	7	0.5632576482131326	10	906.0507729999155	8.64
458	64	8	0.07336155491891416	25	663.5808466342818	6.67
461	65	1	0.36243924394242066	15	1042.677887788779	7.794
462	65	2	0.6263186724187862	16	1081.3420189333588	7.654
463	65	3	0.7157483564431573	14	1425.050848473946	7.944
464	65	4	0.42139711363902405	18	1246.0956806628683	7.396
465	65	5	0.8712983820867987	12	1301.1966101694916	8.27
466	65	6	0.15010430045953313	20	1120.9956513335912	7.16
467	65	7	0.6919124297674453	10	1390.3930340936959	8.64
468	65	8	0.10004196325328106	25	1022.5741420925597	6.67
469	65	9	0.48663991501111886	5	1775.1766399775247	9.84
471	67	1	0.31026794067890584	15	1526.3762448979599	7.794
472	67	2	0.30742844534426134	16	1327.6504334121355	7.654
473	67	3	0.19768211961246854	14	1262.4143309773333	7.944
474	67	4	0.4073816558309461	18	1286.3320162819375	7.396
475	67	5	0.5098254523349979	12	1692.7471590909092	8.27
476	67	6	0.3623508498080717	20	1388.4527969660028	7.16
477	67	7	0.48834494096417924	10	1617.2508822815014	8.64
478	67	8	0.05514766743186026	25	1008.9556420827608	6.67
479	67	9	0.585130257267425	5	2017.2634369111868	9.84
481	68	1	0.8215051573773808	15	365.36160585560606	7.794
482	68	2	0.644010688101083	16	338.8136118697866	7.654
483	68	3	0.5217293765976537	14	395.29024997442275	7.944
486	68	6	0.3614473107612993	20	301.6527532617759	7.16
488	68	8	0.5907291470948465	25	311.6131357304826	6.67
491	69	1	0.3287121096671733	15	555.871336520474	7.794
492	69	2	0.0	16	690.9161342533437	7.654
493	69	3	0.0	14	561.5919250570977	7.944
494	69	4	0.13460994209355812	18	425.1901975459845	7.396
495	69	5	0.528145121455385	12	554.3826527013682	8.27
496	69	6	0.03945725986098718	20	451.86540955656255	7.16
497	69	7	0.5398919600103658	10	649.9736070381232	8.64
498	69	8	0.0	25	414.7168396586855	6.67
499	69	9	0.4218974344284993	5	885.5886464033757	9.84
501	70	1	0.44792031398913135	15	1365.1733575066908	7.794
502	70	2	0.5350630964998475	16	1332.9408291364439	7.654
503	70	3	0.5609204018532506	14	1422.7283626775816	7.944
504	70	4	0.49419127364873716	18	1375.6986497833402	7.396
505	70	5	0.4729005182097917	12	1717.2489241563646	8.27
506	70	6	0.4260883349568713	20	1317.992601431981	7.16
507	70	7	0.6490784422575604	10	2090.0516483669144	8.64
508	70	8	0.025587468531318762	25	1550.9489975532906	6.67
509	70	9	0.694083302405265	5	2578.081370874151	9.84
511	73	1	0.2491059051900573	15	1082.4415049970605	7.794
512	73	2	0.45914064460367504	16	981.2562529219263	7.654
513	73	3	0.0	14	1123.6044362292052	7.944
514	73	4	0.3858536404118541	18	1094.5768740031897	7.396
515	73	5	0.6588367726979031	12	1139.0324522441895	8.27
516	73	6	0.3770875077265801	20	1081.9504252615113	7.16
517	73	7	0.8462272606614647	10	1361.6684638602794	8.64
518	73	8	0.3659355681638455	25	983.936338536689	6.67
519	73	9	0.6684940344914743	5	1885.730733082707	9.84
521	74	1	0.3837109373342883	15	1256.0163195713067	7.794
522	74	2	0.20794693361277664	16	1395.2522172523966	7.654
523	74	3	0.32335822423868416	14	1323.288109161793	7.944
524	74	4	0.0	18	1046.7969158127387	7.396
525	74	5	0.06571648125717826	12	1411.7510942589577	8.27
526	74	6	0.12617892560894217	20	862.5913507195559	7.16
527	74	7	0.15189695610892157	10	1288.2243874643875	8.64
528	74	8	0.0	25	1298.647859922179	6.67
529	74	9	0.4434611027643457	5	2542.4105194805197	9.84
531	76	1	0.4491922988534622	15	1700.1125175808722	7.794
532	76	2	0.11857102180801485	16	1521.473514270231	7.654
533	76	3	0.5606246006078963	14	1756.806004962779	7.944
534	76	4	0.35312037896357185	18	1802.3641727004556	7.396
535	76	5	0.4789502552246702	12	2213.1472221205354	8.27
536	76	6	0.32664056811876613	20	1695.9344245810053	7.16
537	76	7	0.41668779755227847	10	2017.1177790314753	8.64
538	76	8	0.19099111663122875	25	1801.3365233812374	6.67
539	76	9	0.7412242814728752	5	2420.4169558293524	9.84
541	77	1	0.3684618318777738	15	1007.6426108940473	7.794
542	77	2	0.45233398542821107	16	1090.6453673030294	7.654
543	77	3	0.5908478102594154	14	1098.1559384143397	7.944
544	77	4	0.25131963511758965	18	1079.9211483574904	7.396
545	77	5	0.9132940327647906	12	1313.3548450339254	8.27
546	77	6	0.5821781330931833	20	1022.904411764706	7.16
548	77	8	0.31820959649120456	25	845.3605844748856	6.67
551	78	1	0.5366770769466789	15	1650.641823493444	7.794
552	78	2	0.641649690170909	16	1636.3367320532066	7.654
553	78	3	0.6190739408244244	14	1680.4077614851606	7.944
554	78	4	0.6200961118427548	18	1475.255752607443	7.396
555	78	5	0.6654346164531697	12	1571.5993709831807	8.27
556	78	6	0.5046445698060206	20	1418.66642272389	7.16
557	78	7	0.5592277204045304	10	1899.7862950058075	8.64
558	78	8	0.26160684534684486	25	1372.5862193362195	6.67
559	78	9	0.904596024267157	5	2741.8772532188837	9.84
561	79	1	0.08694695766698224	15	1148.7657935285051	7.794
562	79	2	0.4700517908857838	16	2652.1716417910443	7.654
563	79	3	0.5840439033581607	14	1718.530303030303	7.944
564	79	4	0.4067561227650838	18	2561.5454545454545	7.396
565	79	5	0.15360514476163378	12	2367.927536231884	8.27
566	79	6	0.20782602492674906	20	1827.0000000000002	7.16
567	79	7	0.16593986405364386	10	3230.239596469104	8.64
568	79	8	0.20494315668962318	25	1914.7895833333334	6.67
569	79	9	0.753897503754432	5	4076.0631578947364	9.84
571	80	1	0.11310016095318191	15	1350.9618644067796	7.794
572	80	2	0.45725036984082595	16	2126.745454545455	7.654
573	80	3	0.6585193619347957	14	2273.5728813559326	7.944
574	80	4	0.3784710399089499	18	2503.05	7.396
575	80	5	0.20704089064048264	12	2795.384976525822	8.27
576	80	6	0.22577744160334567	20	2302.6711864406775	7.16
577	80	7	0.21402758339184444	10	3318.3411330049257	8.64
578	80	8	0.2677566495587472	25	2135.170977011494	6.67
579	80	9	0.6526176873122072	5	4179.8524904214555	9.84
581	81	1	0.191675134266195	15	986.0891080467795	7.794
582	81	2	0.32772692700801936	16	832.30738097774	7.654
583	81	3	0.2572463683704671	14	770.449177877429	7.944
584	81	4	0.06879158914954392	18	759.2775067750676	7.396
585	81	5	0.30604527591890485	12	851.6706749652545	8.27
586	81	6	0.04276643029337967	20	574.6478199516873	7.16
587	81	7	0.032083278459217955	10	971.8734770889487	8.64
588	81	8	0.001702994696867135	25	788.7875890985324	6.67
589	81	9	0.1662352167833438	5	1574.969945790816	9.84
591	82	1	0.3887119052434182	15	1883.871394864678	7.794
592	82	2	0.7007963797377254	16	1915.87595344814	7.654
593	82	3	0.9613896116344905	14	2280.6768044750515	7.944
594	82	4	0.6503303734107093	18	2127.3399394293606	7.396
595	82	5	0.6436720941744057	12	2114.1619923511203	8.27
596	82	6	0.34771104451424856	20	2046.0816097961626	7.16
597	82	7	0.4948580393048826	10	2439.5977519545636	8.64
598	82	8	0.30600318770917434	25	1847.2654608096464	6.67
599	82	9	0.8539841999515666	5	3344.4229425231956	9.84
601	85	1	0.6667210854079556	15	1156.493426402819	7.794
602	85	2	0.5574678462490025	16	1074.4396764851313	7.654
603	85	3	0.7612857829436706	14	1139.3934959967569	7.944
604	85	4	0.18031242143306037	18	1144.226052369904	7.396
606	85	6	0.5914186437307538	20	1234.3868730849863	7.16
607	85	7	0.6702474848370291	10	1453.3839651639348	8.64
608	85	8	0.4867788001670606	25	982.497756384107	6.67
611	87	1	0.16327361425306888	15	419.7143696074445	7.794
612	87	2	0.8382771387700865	16	401.98444966049124	7.654
613	87	3	0.14832066089648938	14	343.48458904109583	7.944
614	87	4	0.03762413899470981	18	452.1414052628688	7.396
615	87	5	0.45451097502117294	12	610.5033210853588	8.27
616	87	6	0.060170197272432065	20	399.5314739392691	7.16
617	87	7	0.46302952094317434	10	539.0675048645412	8.64
618	87	8	0.0	25	377.9917540734878	6.67
621	88	1	0.6242137515023599	15	1151.733608951602	7.794
622	88	2	0.8767046580464255	16	1011.9930830039527	7.654
623	88	3	0.902846286916291	14	1195.7432320959879	7.944
624	88	4	0.4346008876972536	18	1016.0732110173656	7.396
626	88	6	0.6576957560165704	20	1026.9127004457198	7.16
628	88	8	0.45209208114813537	25	931.8050598936328	6.67
631	89	1	0.4222161881080936	15	624.965704797893	7.794
634	89	4	0.8677379985502647	18	548.1892002734108	7.396
636	89	6	0.7492354213130396	20	476.26665646362625	7.16
638	89	8	0.13626251638237738	25	368.0151674741943	6.67
641	91	1	0.0	15	445.97421239837394	7.794
642	91	2	0.20692431609859724	16	455.02640603566516	7.654
643	91	3	0.0	14	432.2425185953988	7.944
644	91	4	0.0	18	499.8950949448958	7.396
645	91	5	0.05962832246823076	12	472.94547228727566	8.27
646	91	6	0.12573977067295222	20	357.86341070277246	7.16
647	91	7	0.10040901288174359	10	581.5668706293704	8.64
648	91	8	0.0026695822156706326	25	322.3370297585625	6.67
649	91	9	0.07133260664614685	5	614.0609717080306	9.84
651	94	1	0.728452675789593	15	347.59992003198727	7.794
652	94	2	0.48145885092332574	16	475.6894744008715	7.654
654	94	4	0.06616255599961003	18	484.3367196240769	7.396
655	94	5	0.7753060469476571	12	753.6096391263061	8.27
656	94	6	0.32031715580941433	20	567.1153301886793	7.16
658	94	8	0.1657624983049167	25	515.05301010101	6.67
661	96	1	0.7601265796818929	15	1757.3045610854906	7.794
662	96	2	0.3252044660135614	16	1799.149512778084	7.654
663	96	3	0.4395297545478423	14	2446.518823775931	7.944
664	96	4	0.03884766202132746	18	2325.538816022687	7.396
665	96	5	0.16316208506575108	12	2377.229552238806	8.27
666	96	6	0.0	20	1682.7201851851855	7.16
667	96	7	0.30533727035195946	10	2775.20756302521	8.64
668	96	8	0.0	25	2221.352541159628	6.67
669	96	9	0.6227571092084364	5	3296.034422657952	9.84
671	97	1	0.12681508698842991	15	1408.3837348272639	7.794
672	97	2	0.19400729935785746	16	1502.5177506240964	7.654
673	97	3	0.1769576903592876	14	1659.0959765105288	7.944
674	97	4	0.06854921232231762	18	1141.0116541353382	7.396
675	97	5	0.21484540867306437	12	1226.751806261707	8.27
676	97	6	0.1712585703206718	20	1308.0404339250497	7.16
677	97	7	0.24586781367583654	10	2251.9032258064517	8.64
678	97	8	0.0	25	1469.027027027027	6.67
679	97	9	0.618205244963459	5	2194.451612903226	9.84
681	98	1	0.24871650201746512	15	2650.652712769464	7.794
682	98	2	0.16049931739960968	16	2713.815055821371	7.654
683	98	3	0.48952539599625844	14	2626.607271190023	7.944
684	98	4	0.4488989980015696	18	3105.497677595629	7.396
685	98	5	0.6381605463300383	12	3349.2444230600995	8.27
686	98	6	0.2907324490148929	20	2559.792857142857	7.16
687	98	7	0.8855597949887553	10	3036.7074893390195	8.64
688	98	8	0.6193803767973665	25	2499.263306571514	6.67
691	99	1	0.11165662017469348	15	3822.303744435716	7.794
692	99	2	0.1912498675100023	16	3417.5600137174215	7.654
693	99	3	0.56731027607573	14	4603.076265822784	7.944
694	99	4	0.48463381524391236	18	5010.904626800523	7.396
695	99	5	0.700730348484048	12	2881.5354548599094	8.27
696	99	6	0.24065733483573826	20	3558.116143373159	7.16
697	99	7	0.8906846745567245	10	3556.8492063492063	8.64
698	99	8	0.41061312661066923	25	3505.7051039697544	6.67
699	99	9	0.8033240419777965	5	5707.429110105581	9.84
