# Supplementary material for: Progressive enhancement of kinetic proofreading in T cell antigen discrimination from receptor activation to DAG generation
Source: eLife. 2022 Sep 20;11:e75263. doi: 10.7554/eLife.75263 (PMC9536835; doi:10.7554/eLife.75263)
Supplement: Figure 4—source data 1. — Each row is one cell in one condition of a time course. Column ‘response_data’ is the reporter output (zap, lat, or dag) labeled in the title of the file. Column ‘resonse_lov’ is the occupancy measurement, and the column ‘half-life’ is the average ligand-binding half-life of the condition. We generated these data tables from raw images and plotted heatmaps using custom Python scripts available at https://github.com/dbritain/KP-paper, Britain, 2022. [file elife-75263-fig4-data1.zip › Fig4SourceData/dag20210507_data.csv]

	label	cond_order	response_data	conditions	response_lov	half-life(s)
1	3	1	0.15735587679722302	16.0	7665.8678601875545	7.654
2	3	2	0.41545251776184644	14.0	7799.724518454082	7.944
3	3	3	0.6416618873414327	18.0	6628.583753237581	7.396
12	7	1	0.9034637872293987	16.0	3390.5040683911902	7.654
14	7	3	0.9293887512702798	18.0	2559.9135634351155	7.396
16	7	5	0.1993850639755469	20.0	2853.052887155106	7.16
17	7	6	0.6121318785625909	10.0	2994.318636689261	8.64
18	7	7	0.4029079379210628	25.0	2351.8296787353393	6.67
19	7	8	0.42227668531412765	5.0	3768.756830601094	9.84
20	7	9	0.0	30.0	2693.2543355855846	6.29
21	7	10	0.49827650804928814	2.5	4524.6998720409465	10.64
23	9	1	0.2641917388898315	16.0	4884.275765247409	7.654
24	9	2	0.6166372273750724	14.0	4496.825386823497	7.944
25	9	3	0.391979295009018	18.0	4237.717355324938	7.396
26	9	4	0.5659721672973405	12.0	4786.3961549976475	8.27
27	9	5	0.13912169047941284	20.0	4047.3818416181916	7.16
28	9	6	0.6094122354744878	10.0	5231.23040464193	8.64
29	9	7	0.07332266123727106	25.0	4067.0299108678287	6.67
30	9	8	0.9430517236453416	5.0	6241.544642857142	9.84
31	9	9	0.11680419656985662	30.0	3745.848367200986	6.29
32	9	10	0.9933471733877715	2.5	7321.546994998366	10.64
35	13	2	0.3452454359825372	14.0	7798.722991689752	7.944
36	13	3	0.38578468135345795	18.0	7838.156535521164	7.396
38	13	5	0.30841763192667926	20.0	7095.4867663981595	7.16
39	13	6	0.3957568177379513	10.0	7825.60810113519	8.64
40	13	7	0.06635021731515121	25.0	5432.516738217027	6.67
42	13	9	0.23364038145592286	30.0	5239.639856274185	6.29
45	15	1	0.2878885566632852	16.0	3421.0902772373533	7.654
46	15	2	0.3636820118259053	14.0	3892.1534941079753	7.944
47	15	3	0.19977640253642204	18.0	3869.127615156363	7.396
48	15	4	0.2652972930246075	12.0	4377.880661691806	8.27
49	15	5	0.21829534219945343	20.0	4166.105461929967	7.16
50	15	6	0.35903619796039526	10.0	4406.113731643701	8.64
51	15	7	0.12103284943455844	25.0	3430.4963865658965	6.67
52	15	8	0.4218999068798348	5.0	5027.15869218601	9.84
53	15	9	0.08187889983201176	30.0	3221.6716071155197	6.29
54	15	10	0.44962026062845906	2.5	5020.907114434847	10.64
56	17	1	0.21411927805690245	16.0	5902.412541254127	7.654
60	17	5	0.21660966862667425	20.0	7716.97381448422	7.16
62	17	7	0.09319015887463193	25.0	7317.570434443291	6.67
64	17	9	0.11885833401212563	30.0	6907.110864316755	6.29
67	20	1	0.5221329776088687	16.0	3392.1135300268584	7.654
68	20	2	0.38493539942107213	14.0	3538.745027450043	7.944
69	20	3	0.3900049356353644	18.0	3669.3239019094794	7.396
70	20	4	0.5991327051408685	12.0	3989.609471220137	8.27
71	20	5	0.5014406966225209	20.0	3655.302913512828	7.16
72	20	6	0.5901537862003274	10.0	4147.303803833915	8.64
73	20	7	0.3286370189368937	25.0	3433.6432381950303	6.67
74	20	8	0.5727719410492943	5.0	5059.0179710045195	9.84
75	20	9	0.18363069625867098	30.0	3424.3799256004977	6.29
76	20	10	0.4000034442349548	2.5	6565.274176931438	10.64
78	21	1	0.17181632091784774	16.0	6195.583193186308	7.654
79	21	2	0.3023938764245376	14.0	6846.214552301256	7.944
80	21	3	0.4297931104487421	18.0	5912.700963534171	7.396
81	21	4	0.4937069147597889	12.0	6685.652255557594	8.27
82	21	5	0.18491285820753073	20.0	5541.050616563423	7.16
83	21	6	0.5299633323876629	10.0	5722.094518358533	8.64
84	21	7	0.17739728447974373	25.0	4950.9870828196545	6.67
85	21	8	0.798729394223703	5.0	7500.800209289221	9.84
86	21	9	0.06166476998004811	30.0	4327.572791005291	6.29
87	21	10	0.3674014067232016	2.5	7604.295495339006	10.64
89	22	1	0.32028725493514554	16.0	1596.497682537209	7.654
90	22	2	0.1598365509761222	14.0	1833.6227422726317	7.944
91	22	3	0.371399943923975	18.0	1662.2092105263157	7.396
92	22	4	0.6138464952316203	12.0	2381.517979739786	8.27
93	22	5	0.4117015097986292	20.0	1437.748928571428	7.16
94	22	6	0.8275976582296231	10.0	1324.5064409838317	8.64
95	22	7	0.2606049190846829	25.0	1410.942297256557	6.67
96	22	8	0.8032090202722344	5.0	2135.4288833672153	9.84
97	22	9	0.007226696597512865	30.0	1013.2287987449575	6.29
98	22	10	0.7638656111642665	2.5	1835.7714014329135	10.64
100	23	1	0.32081445441386525	16.0	2880.6525221811244	7.654
101	23	2	0.48138835319541234	14.0	3498.1523907808732	7.944
102	23	3	0.15226149435681596	18.0	3618.5020933014343	7.396
103	23	4	0.5474313699346136	12.0	4646.137839937841	8.27
104	23	5	0.17802219754679294	20.0	3789.362981207808	7.16
105	23	6	0.36444492848611865	10.0	4784.689160395931	8.64
106	23	7	0.008149212926894703	25.0	4983.328798032446	6.67
107	23	8	0.4402710100929063	5.0	7219.619058486015	9.84
108	23	9	0.0	30.0	5895.0343004948245	6.29
109	23	10	0.09416790613490245	2.5	7715.663157894736	10.64
111	24	1	0.5301447160145206	16.0	1493.0352989185885	7.654
112	24	2	0.38762565135647087	14.0	1639.6271258503396	7.944
113	24	3	0.47238835625649406	18.0	1384.7133992631373	7.396
114	24	4	0.5571136602309896	12.0	1279.9141629847816	8.27
115	24	5	0.5152371720573098	20.0	1252.5281832408589	7.16
116	24	6	0.30025334538483545	10.0	949.0740822644849	8.64
117	24	7	0.12493756297003239	25.0	778.0560776942355	6.67
118	24	8	0.27804622134894097	5.0	634.8731818181819	9.84
119	24	9	0.11097923736608983	30.0	668.4727719691308	6.29
120	24	10	0.13695927782220518	2.5	672.4539023020775	10.64
122	25	1	0.3507936841669921	16.0	3907.4728259337558	7.654
123	25	2	0.58626468931562	14.0	4578.745413870246	7.944
124	25	3	0.3789668827141377	18.0	4017.26386913229	7.396
125	25	4	0.597379394100864	12.0	4927.371991555242	8.27
126	25	5	0.47657442128915445	20.0	4127.7796494992845	7.16
127	25	6	0.5109863812270317	10.0	4445.22612943945	8.64
128	25	7	0.22669755229495264	25.0	3601.9372485921153	6.67
129	25	8	0.3217719935232967	5.0	6454.8138528138525	9.84
130	25	9	0.15999068911741335	30.0	3792.433688168699	6.29
131	25	10	0.38137152973597815	2.5	7960.152672262216	10.64
133	26	1	0.14374395459059608	16.0	7617.822041241269	7.654
134	26	2	0.304660612948529	14.0	7250.543435746273	7.944
135	26	3	0.3922564178275451	18.0	6524.063697449934	7.396
136	26	4	0.6096367192911383	12.0	6648.852159973996	8.27
137	26	5	0.3720616464180724	20.0	5279.804050660337	7.16
138	26	6	0.44182208142377916	10.0	6150.008439673536	8.64
139	26	7	0.2472909797815763	25.0	4377.960312181516	6.67
140	26	8	0.38458901028317805	5.0	6661.94293845402	9.84
141	26	9	0.07744198741118176	30.0	3889.9690144365754	6.29
142	26	10	0.4250172862249552	2.5	6987.002971056163	10.64
144	27	1	0.16439183100472185	16.0	2002.2225400457658	7.654
145	27	2	0.499582415223258	14.0	2169.90917892385	7.944
146	27	3	0.3395204131442755	18.0	2036.8107174199206	7.396
147	27	4	0.40458047430027594	12.0	3239.454626478689	8.27
149	27	6	0.9153874849152751	10.0	2934.669135199653	8.64
150	27	7	0.5684405851180722	25.0	2216.3576493046085	6.67
151	27	8	0.7370914943719435	5.0	3623.478400707273	9.84
152	27	9	0.20493161907889068	30.0	1800.222402817282	6.29
153	27	10	0.6155197969307321	2.5	3761.400176522506	10.64
155	28	1	0.4212195427622827	16.0	805.4060493651016	7.654
156	28	2	0.6057386972090497	14.0	973.1563904945408	7.944
157	28	3	0.7207158058535001	18.0	1110.8536821705432	7.396
158	28	4	0.8137984223168644	12.0	976.552407875215	8.27
159	28	5	0.2722136781535319	20.0	844.6360600295917	7.16
160	28	6	0.8683642814526068	10.0	979.3766375545852	8.64
161	28	7	0.06982969486898898	25.0	671.1419336384444	6.67
162	28	8	0.8275836070338721	5.0	1184.6397417015967	9.84
163	28	9	0.029916008080054655	30.0	463.94959796868403	6.29
166	29	1	0.45526128072231753	16.0	4193.461740392504	7.654
167	29	2	0.46883239759495965	14.0	3949.8844060150373	7.944
168	29	3	0.15992965323308064	18.0	4932.643078052585	7.396
169	29	4	0.6855252271971983	12.0	6501.385339013134	8.27
170	29	5	0.5504205053837056	20.0	4775.523534411139	7.16
171	29	6	0.6541433616991766	10.0	6394.259683922082	8.64
172	29	7	0.2305247505718867	25.0	4915.317574469489	6.67
173	29	8	0.747394828707541	5.0	7645.711631663976	9.84
174	29	9	0.022567965605283822	30.0	6472.2919382446435	6.29
177	30	1	0.436758811824575	16.0	2786.4477051926287	7.654
178	30	2	0.6512615736992027	14.0	3002.7564814814823	7.944
179	30	3	0.5170372881923597	18.0	2835.6188834035147	7.396
180	30	4	0.7667329354298555	12.0	3168.124623945744	8.27
181	30	5	0.6170110531260603	20.0	2937.583675564682	7.16
182	30	6	0.7043255586841314	10.0	3017.2005819209035	8.64
183	30	7	0.22047674131978892	25.0	2431.125308072675	6.67
184	30	8	0.9014311134395059	5.0	3968.672933681187	9.84
185	30	9	0.09080624927748468	30.0	1888.3226774252712	6.29
186	30	10	0.7383591478419551	2.5	4111.019025802391	10.64
188	32	1	0.0	16.0	3545.9749045280955	7.654
189	32	2	0.3358803811537882	14.0	3447.1411452184184	7.944
190	32	3	0.10152123353205621	18.0	2410.900756260848	7.396
191	32	4	0.11542982736409103	12.0	2714.646195286196	8.27
192	32	5	0.0	20.0	2355.9544047283994	7.16
193	32	6	0.05485208050548386	10.0	2232.8662634408597	8.64
194	32	7	0.007354146911632635	25.0	2302.1226648811526	6.67
195	32	8	0.11596745496803043	5.0	2948.7358013120893	9.84
196	32	9	0.0039353522691215805	30.0	2168.9501307759383	6.29
197	32	10	0.10584946353959855	2.5	1990.424261083744	10.64
199	33	1	0.16951772799226217	16.0	3052.3051937025443	7.654
200	33	2	0.2130988157552492	14.0	2967.606922323694	7.944
201	33	3	0.2827888936231643	18.0	3177.905130354598	7.396
202	33	4	0.3019497811845538	12.0	3561.3033569283575	8.27
203	33	5	0.1605115395603063	20.0	2866.8858695652175	7.16
204	33	6	0.23188148065008013	10.0	3651.524256896056	8.64
205	33	7	0.08857752567738081	25.0	2918.1552883806958	6.67
206	33	8	0.284296004947031	5.0	4102.144597733846	9.84
207	33	9	0.04328770097079036	30.0	2896.4781243699413	6.29
208	33	10	0.1890594696211705	2.5	4051.474842489549	10.64
210	34	1	0.12824567146050528	16.0	3737.247052174977	7.654
211	34	2	0.8282951624591917	14.0	2560.138723417632	7.944
212	34	3	0.32384988721307745	18.0	3500.4197508319135	7.396
213	34	4	0.29149754071173395	12.0	3268.2344322344316	8.27
214	34	5	0.0727164249167906	20.0	2972.8539196083843	7.16
215	34	6	0.8623027154177908	10.0	4839.264583333333	8.64
216	34	7	0.07022015763717801	25.0	5104.57258064516	6.67
218	34	9	0.03296514597168058	30.0	6736.443890570293	6.29
221	35	1	0.28756692299465153	16.0	1559.8212873067243	7.654
222	35	2	0.24781801822046232	14.0	1581.0537459283391	7.944
223	35	3	0.2425338105883931	18.0	1377.354356479434	7.396
224	35	4	0.2957544646034156	12.0	1707.5807875421544	8.27
225	35	5	0.26192417517858524	20.0	893.9826236263732	7.16
226	35	6	0.4074147521559171	10.0	1067.830357142857	8.64
227	35	7	0.10902798278357617	25.0	1000.1437367584746	6.67
228	35	8	0.4103547476751351	5.0	2036.640075757575	9.84
229	35	9	0.003948204899341643	30.0	1497.6134618235735	6.29
230	35	10	0.41250356701953156	2.5	3181.057693652125	10.64
232	41	1	0.4120782681031034	16.0	3379.0926755992555	7.654
233	41	2	0.41815906651170315	14.0	3863.2303626780695	7.944
234	41	3	0.37052316015414255	18.0	3038.234731272178	7.396
235	41	4	0.5933518319801258	12.0	4121.445519791212	8.27
236	41	5	0.3121543689140044	20.0	3257.027601514129	7.16
237	41	6	0.6678952059388085	10.0	4463.241370967742	8.64
238	41	7	0.04112289734198941	25.0	3312.111035776901	6.67
239	41	8	0.5552340665423249	5.0	4910.318392274013	9.84
240	41	9	0.03434908507951131	30.0	2976.885047385048	6.29
241	41	10	0.5853325951850907	2.5	5318.055815391122	10.64
243	44	1	0.21666759770390157	16.0	2566.5540102040814	7.654
244	44	2	0.3701370452461121	14.0	3170.8381088825226	7.944
245	44	3	0.22060066501937195	18.0	2615.4993463448595	7.396
246	44	4	0.3517209084839505	12.0	2602.0435996063493	8.27
247	44	5	0.2334797153556164	20.0	2221.8232188372385	7.16
248	44	6	0.29643625492123493	10.0	2495.6578395790507	8.64
249	44	7	0.03357335162926943	25.0	2298.8775907311865	6.67
250	44	8	0.6370940739081328	5.0	2577.1981586064917	9.84
251	44	9	0.0	30.0	1855.04507641196	6.29
252	44	10	0.6860457438996154	2.5	2884.094882787064	10.64
254	45	1	0.13744555116539692	16.0	6050.215206680586	7.654
255	45	2	0.275673012789737	14.0	6055.993794500239	7.944
256	45	3	0.210489520705095	18.0	4867.027068942392	7.396
257	45	4	0.40602529492490785	12.0	6160.004005560492	8.27
258	45	5	0.3122414772022802	20.0	4829.789254412648	7.16
259	45	6	0.43078816122838515	10.0	5929.082013005602	8.64
260	45	7	0.11304828934660019	25.0	4824.978486916125	6.67
261	45	8	0.6013789433041158	5.0	7752.899130314639	9.84
262	45	9	0.07916677868392916	30.0	4547.136396158916	6.29
265	46	1	0.23081012571894746	16.0	2141.2828672452592	7.654
266	46	2	0.34577693447272356	14.0	3188.261600810537	7.944
267	46	3	0.27538885702973875	18.0	2352.986482236093	7.396
268	46	4	0.2894391976121875	12.0	3873.0098496820906	8.27
269	46	5	0.250759303850598	20.0	2471.456429536386	7.16
270	46	6	0.2615851519818813	10.0	3723.0242540240347	8.64
271	46	7	0.048304934647797615	25.0	3070.096740112778	6.67
272	46	8	0.4386605273160594	5.0	4232.504131736527	9.84
273	46	9	0.0	30.0	2067.000925666804	6.29
274	46	10	0.2695840138976232	2.5	5376.74344769404	10.64
276	51	1	0.10413064273601642	16.0	3973.6450698732538	7.654
277	51	2	0.15515580548053368	14.0	3910.6913748105094	7.944
278	51	3	0.13398543090828155	18.0	3636.6206976206977	7.396
279	51	4	0.2020511623745148	12.0	4632.275711918197	8.27
280	51	5	0.12329546209631632	20.0	3856.008309659091	7.16
281	51	6	0.25321581899361095	10.0	4553.829067211809	8.64
282	51	7	0.15856692712872986	25.0	3800.7003299901758	6.67
283	51	8	0.16335827178620158	5.0	5414.387655971479	9.84
284	51	9	0.06650545769353705	30.0	4188.735252220546	6.29
285	51	10	0.19777561974860317	2.5	5489.223975409836	10.64
287	52	1	0.19100873145776695	16.0	3891.3303813398497	7.654
288	52	2	0.2988419700788112	14.0	4326.141884032036	7.944
289	52	3	0.23632463770169992	18.0	3514.1275975574854	7.396
290	52	4	0.28873286618800437	12.0	4127.302755912491	8.27
291	52	5	0.0379532809893116	20.0	4292.30687033129	7.16
292	52	6	0.35944897682790333	10.0	5623.014965008081	8.64
293	52	7	0.0	25.0	4540.936955732947	6.67
294	52	8	0.4214203409106957	5.0	5106.571708676564	9.84
295	52	9	0.0	30.0	4689.231615891509	6.29
296	52	10	0.2557258654843979	2.5	7607.866267190804	10.64
298	53	1	0.2159432044905618	16.0	3151.8969781682645	7.654
299	53	2	0.282111986666349	14.0	3245.9699787291815	7.944
300	53	3	0.3234917903147482	18.0	2530.2204426806516	7.396
301	53	4	0.34075137018422974	12.0	3548.3089478531897	8.27
302	53	5	0.32595876003548707	20.0	3656.0850652353956	7.16
303	53	6	0.4470198585594431	10.0	3948.8659492826155	8.64
304	53	7	0.22812673871953473	25.0	2856.7559138559704	6.67
305	53	8	0.47156639305680237	5.0	5279.015988333871	9.84
306	53	9	0.030492889856087297	30.0	3191.3458490073153	6.29
307	53	10	0.4440584788746127	2.5	5734.425055392872	10.64
309	55	1	0.1849220033675885	16.0	5095.91618263188	7.654
310	55	2	0.6805716697437695	14.0	5175.086292144987	7.944
311	55	3	0.30802277604362044	18.0	5354.830242025364	7.396
312	55	4	0.5433140843893112	12.0	5841.9387918783905	8.27
313	55	5	0.5275332258221658	20.0	5160.7311796803315	7.16
314	55	6	0.5311630421040687	10.0	6084.646969696972	8.64
315	55	7	0.07859210390431932	25.0	5052.760739571373	6.67
317	55	9	0.034132842913920124	30.0	5271.000273967911	6.29
320	60	1	0.32057342923409676	16.0	5525.126925580385	7.654
321	60	2	0.4371882743238421	14.0	5579.880590581829	7.944
322	60	3	0.40382415108411374	18.0	4927.081080677885	7.396
323	60	4	0.14777822293449774	12.0	4794.473235473235	8.27
324	60	5	0.19978623163663994	20.0	3805.3338672102504	7.16
325	60	6	0.38887045217058486	10.0	5098.7695361561455	8.64
326	60	7	0.055627988146445775	25.0	4958.091790714811	6.67
327	60	8	0.15811626462317555	5.0	7553.8943247959905	9.84
328	60	9	0.004919978445517385	30.0	6465.206205933256	6.29
331	63	1	0.43333297849505237	16.0	2843.35491513437	7.654
332	63	2	0.4819311929893074	14.0	2792.417219449854	7.944
333	63	3	0.589402973337181	18.0	2651.286679594204	7.396
334	63	4	0.49892608632116914	12.0	4169.240602443665	8.27
335	63	5	0.47259307009328977	20.0	2541.165266261286	7.16
336	63	6	0.4819301354254252	10.0	5082.853456949835	8.64
337	63	7	0.23069702082094418	25.0	2217.779053821421	6.67
338	63	8	0.40824180962356055	5.0	6304.269082361661	9.84
339	63	9	0.009878657915852278	30.0	1831.9402672798901	6.29
340	63	10	0.4467759911536518	2.5	5740.0619828494055	10.64
342	64	1	0.20865327631234304	16.0	3842.8226073248434	7.654
343	64	2	0.5025715921545427	14.0	3660.188944824992	7.944
344	64	3	0.3485382426876392	18.0	4405.750582159625	7.396
345	64	4	0.47765340446678733	12.0	4757.828787469619	8.27
346	64	5	0.25737681375337657	20.0	4068.0774512628454	7.16
347	64	6	0.3372555184264809	10.0	5716.721344527698	8.64
348	64	7	0.11783155828198237	25.0	3834.077495616029	6.67
349	64	8	0.5695309303439233	5.0	6587.635737344228	9.84
350	64	9	0.036654160806196066	30.0	4157.165573083903	6.29
351	64	10	0.6071010413072082	2.5	7818.166537552389	10.64
364	67	1	0.18945794764221685	16.0	5455.7171153278405	7.654
365	67	2	0.34603514987280887	14.0	5183.832603946442	7.944
366	67	3	0.2933111048230063	18.0	5191.364754893186	7.396
367	67	4	0.3509658707080309	12.0	6080.870777062686	8.27
368	67	5	0.22475680382808255	20.0	5606.777828713391	7.16
369	67	6	0.47521162568009945	10.0	6113.358935421996	8.64
370	67	7	0.07006080501926434	25.0	6046.149030983144	6.67
371	67	8	0.3535659717022038	5.0	7754.964069108283	9.84
372	67	9	0.04533147910278339	30.0	5179.869941808792	6.29
375	69	1	0.24010701138913382	16.0	5109.01012793177	7.654
376	69	2	0.33049359901215064	14.0	5839.207310657791	7.944
377	69	3	0.20120635769060444	18.0	5956.344105314607	7.396
378	69	4	0.34739665341572956	12.0	6909.341475104848	8.27
379	69	5	0.1862469681753976	20.0	6297.309925078802	7.16
381	69	7	0.10313811356297538	25.0	6528.73012357915	6.67
383	69	9	0.027697530744308543	30.0	6528.739849215427	6.29
386	72	1	0.3020153622925393	16.0	2105.023684820914	7.654
387	72	2	0.29368612926831406	14.0	2462.118886743886	7.944
388	72	3	0.34765715657157764	18.0	2432.1315938069215	7.396
389	72	4	0.2865741978142995	12.0	2873.5099999999998	8.27
390	72	5	0.13811671051188384	20.0	2617.9684173132446	7.16
391	72	6	0.28555217761514395	10.0	3407.5290867579897	8.64
392	72	7	0.029911301716570405	25.0	2265.736822686063	6.67
393	72	8	0.16208621613603613	5.0	4338.094663859406	9.84
394	72	9	0.0	30.0	2418.3907972436696	6.29
395	72	10	0.16539797657147945	2.5	5517.445525036961	10.64
397	74	1	0.8611348166420645	16.0	487.4284096105081	7.654
398	74	2	0.5654048283907869	14.0	712.5629245696045	7.944
399	74	3	0.636226748546139	18.0	342.33833833833825	7.396
400	74	4	0.9485212541303454	12.0	553.3484125469238	8.27
401	74	5	0.44825645593855645	20.0	400.30606111203906	7.16
403	74	7	0.07473420445357602	25.0	481.65599876314184	6.67
405	74	9	0.03660205590486706	30.0	429.02910302693704	6.29
408	76	1	0.27022777812499604	16.0	5217.834097121724	7.654
409	76	2	0.25834060061514197	14.0	5475.531001657841	7.944
410	76	3	0.3074562640212479	18.0	5328.569897790966	7.396
411	76	4	0.489922529607928	12.0	5679.839038783124	8.27
412	76	5	0.3205086357734209	20.0	4124.374289655171	7.16
413	76	6	0.6280230695004082	10.0	5668.2131438721135	8.64
414	76	7	0.08914317627445759	25.0	4557.521484646196	6.67
415	76	8	0.69737910286297	5.0	6973.245742984152	9.84
416	76	9	0.11193310463487265	30.0	3480.8683915261927	6.29
419	79	1	0.529156297138045	16.0	2873.240627685073	7.654
420	79	2	0.5598580174790898	14.0	4092.307045938093	7.944
421	79	3	0.41999536674329696	18.0	3557.3737628613435	7.396
422	79	4	0.3638043453886638	12.0	3328.379309340788	8.27
423	79	5	0.2437849259360559	20.0	4143.244395891967	7.16
424	79	6	0.5435370619773199	10.0	3898.420242914979	8.64
425	79	7	0.22181517641050014	25.0	4605.567033877912	6.67
426	79	8	0.5866433876889934	5.0	6184.459235523003	9.84
427	79	9	0.03974244121274744	30.0	4570.150031453135	6.29
1	3	1	0.6005119936583405	16.0	1153.7529192647178	7.654
3	3	3	0.6437612434238911	18.0	1070.0311771706254	7.396
5	3	5	0.18197666794665923	20.0	1034.7996331352263	7.16
6	3	6	0.7113061633860417	10.0	1227.6415669274024	8.64
7	3	7	0.15997127761698798	25.0	908.5261987147798	6.67
9	3	9	0.15632740039617213	30.0	808.6031017647971	6.29
14	4	3	0.9222450958321396	18.0	1092.3188197959635	7.396
16	4	5	0.6595260725496626	20.0	1005.02067930866	7.16
18	4	7	0.48944381452470676	25.0	926.1643432875264	6.67
19	4	8	0.8203964738728264	5.0	1417.3471672715275	9.84
20	4	9	0.42574193984643205	30.0	875.427674234888	6.29
21	4	10	0.8854264163034034	2.5	1714.9325191559656	10.64
23	6	1	0.07818640827693156	16.0	378.7854042521887	7.654
24	6	2	0.11379490600121307	14.0	513.8071837719108	7.944
25	6	3	0.03733344200692577	18.0	425.7264376648098	7.396
26	6	4	0.16387480674688146	12.0	453.70619346733673	8.27
27	6	5	0.01717042807660312	20.0	378.1245543398082	7.16
28	6	6	0.11903407867260295	10.0	564.2120580295415	8.64
29	6	7	0.0	25.0	342.24057809894384	6.67
30	6	8	0.20735128948578996	5.0	529.3361889927311	9.84
31	6	9	0.0	30.0	260.52730281301706	6.29
32	6	10	0.22553289774414387	2.5	690.2178315412185	10.64
34	9	1	0.12609149367109324	16.0	666.1470588235293	7.654
35	9	2	0.2912318563203235	14.0	600.5877192982457	7.944
36	9	3	0.12000711403215145	18.0	627.4716981132076	7.396
37	9	4	0.09460365599797153	12.0	424.6688888888891	8.27
38	9	5	0.0739743447719393	20.0	285.63478260869573	7.16
39	9	6	0.09356637570999113	10.0	383.63111111111107	8.64
40	9	7	0.012802225744322717	25.0	319.9017857142856	6.67
41	9	8	0.1962445963750269	5.0	397.9929078014185	9.84
42	9	9	0.039962350435715305	30.0	343.48048780487807	6.29
43	9	10	0.12111096673321355	2.5	494.4363636363634	10.64
45	10	1	0.158266185713235	16.0	1205.536217948718	7.654
46	10	2	0.1952472566641479	14.0	1377.4928044928045	7.944
47	10	3	0.08281779284130664	18.0	1464.6530061349692	7.396
48	10	4	0.16019762977406996	12.0	1722.9184668989544	8.27
49	10	5	0.16986479092642442	20.0	1235.8016075995613	7.16
50	10	6	0.2218504732270284	10.0	1389.6210443037974	8.64
51	10	7	0.04815787325905822	25.0	1089.0535491905355	6.67
52	10	8	0.288875781442513	5.0	1501.4746412666996	9.84
53	10	9	0.13121606754475734	30.0	799.7914974922381	6.29
54	10	10	0.16154638174174057	2.5	1846.4110429447853	10.64
56	11	1	0.22353369971825537	16.0	2941.88	7.654
57	11	2	0.37180514642633383	14.0	2439.074074074074	7.944
58	11	3	0.14470232391684426	18.0	2699.355555555556	7.396
59	11	4	0.12018475355835755	12.0	2390.7481481481477	8.27
60	11	5	0.1611886307694658	20.0	1870.3209876543206	7.16
61	11	6	0.2575636192583096	10.0	1758.8163265306123	8.64
62	11	7	0.07956396244091549	25.0	1280.4933333333333	6.67
63	11	8	0.46462365098538383	5.0	2187.859259259259	9.84
64	11	9	0.1429461103701386	30.0	1785.0769230769229	6.29
65	11	10	0.28137884683254344	2.5	3360.1692307692306	10.64
67	12	1	0.6833107579827014	16.0	750.3189756611135	7.654
68	12	2	0.2982465876298269	14.0	926.1588290703577	7.944
69	12	3	0.4140235296931886	18.0	741.4752267037553	7.396
71	12	5	0.045790909927644494	20.0	640.1281395291627	7.16
72	12	6	0.534814909704452	10.0	883.6195895816888	8.64
73	12	7	0.0899372481846263	25.0	703.809986404105	6.67
75	12	9	0.0	30.0	558.0308947828622	6.29
78	13	1	0.21989052829445577	16.0	0.0	7.654
79	13	2	0.3541365940789669	14.0	0.0	7.944
80	13	3	0.3056378876356101	18.0	0.0	7.396
81	13	4	0.0	12.0	0.0	8.27
82	13	5	0.28975747668562835	20.0	0.0	7.16
83	13	6	0.2551498424555385	10.0	0.0	8.64
84	13	7	0.16720735071525075	25.0	0.0	6.67
85	13	8	0.8777785681035274	5.0	0.0	9.84
86	13	9	0.0	30.0	0.0	6.29
87	13	10	0.1486516221538249	2.5	0.0	10.64
89	14	1	0.8790104248160391	16.0	873.26694489476	7.654
91	14	3	0.949779171095795	18.0	801.1237608871917	7.396
93	14	5	0.41509143035759577	20.0	740.5700371057515	7.16
94	14	6	0.8841111233057111	10.0	984.2519739650024	8.64
95	14	7	0.07945008202455531	25.0	507.6841741967869	6.67
96	14	8	0.8746732295284774	5.0	1150.755363787507	9.84
97	14	9	0.05883527705595053	30.0	549.7834445882435	6.29
98	14	10	0.8520508075940036	2.5	1162.4961522828887	10.64
100	15	1	0.30634121995975183	16.0	1535.010779419256	7.654
101	15	2	0.32353339373695406	14.0	1618.3952852448897	7.944
102	15	3	0.07252936818198502	18.0	1454.5219945355188	7.396
103	15	4	0.16821356813703306	12.0	1424.5131428571428	8.27
104	15	5	0.22893758283319277	20.0	1272.9830646544335	7.16
105	15	6	0.27563396313840705	10.0	1631.206329365079	8.64
106	15	7	0.0842500916152226	25.0	1335.4414516372415	6.67
107	15	8	0.4681647334686961	5.0	1879.3300676576857	9.84
108	15	9	0.12431625228100748	30.0	955.7125039304061	6.29
109	15	10	0.3252895439570474	2.5	2213.7801169590643	10.64
111	18	1	0.5093078472526859	16.0	630.531018213737	7.654
112	18	2	0.44097872632076046	14.0	676.5108695652174	7.944
113	18	3	0.5203768284667833	18.0	449.8937067974821	7.396
114	18	4	0.6149349315930585	12.0	572.4654402571884	8.27
115	18	5	0.17345075476901498	20.0	374.7220953775902	7.16
116	18	6	0.6086114968921399	10.0	466.7767972654601	8.64
117	18	7	0.0	25.0	329.6081495098039	6.67
118	18	8	0.796219025245637	5.0	632.820710696339	9.84
119	18	9	0.0	30.0	289.2141900937083	6.29
120	18	10	0.8957904852951697	2.5	670.479205876996	10.64
122	19	1	0.2653662571035109	16.0	1113.9486782477343	7.654
123	19	2	0.5360157770155803	14.0	1016.9149597148189	7.944
124	19	3	0.2443261129925659	18.0	962.0994605079713	7.396
125	19	4	0.37491676462026513	12.0	1145.0315680710628	8.27
126	19	5	0.2541540958637471	20.0	967.4526719885723	7.16
127	19	6	0.5056274000830892	10.0	1048.2178444861372	8.64
128	19	7	0.10769915989972019	25.0	884.2463327683948	6.67
129	19	8	0.43159725861189807	5.0	1245.214276669832	9.84
130	19	9	0.21968547626587573	30.0	687.019250106704	6.29
131	19	10	0.8883111490913128	2.5	1539.4983519837238	10.64
133	22	1	0.45960315868860985	16.0	723.5683320867616	7.654
134	22	2	0.9167071184626042	14.0	767.9600724223366	7.944
135	22	3	0.4005472218639247	18.0	673.528550892465	7.396
137	22	5	0.4223817306584852	20.0	543.5938016644718	7.16
139	22	7	0.13593402070970265	25.0	546.773	6.67
141	22	9	0.055140133745594955	30.0	430.7320698284808	6.29
144	23	1	0.14905427270536992	16.0	2027.5	7.654
145	23	2	0.0	14.0	673.0	7.944
146	23	3	0.1374496224789196	18.0	417.40816326530614	7.396
147	23	4	0.3511858693162253	12.0	1481.5714285714287	8.27
148	23	5	0.09345569181721936	20.0	998.5370370370371	7.16
149	23	6	0.29108074519327987	10.0	1362.904761904762	8.64
150	23	7	0.0017561074518198767	25.0	1061.03125	6.67
151	23	8	0.0890116464339002	5.0	1796.1984126984125	9.84
152	23	9	0.0	30.0	780.4615384615385	6.29
153	23	10	0.3690175934214207	2.5	1605.2941176470588	10.64
155	24	1	0.13064246362089643	16.0	810.6637880562059	7.654
156	24	2	0.14252894607266092	14.0	804.6087671232877	7.944
157	24	3	0.18740514909802716	18.0	514.9922891566265	7.396
158	24	4	0.2947188853207304	12.0	695.916355721393	8.27
159	24	5	0.22059494356829995	20.0	809.0329824561402	7.16
160	24	6	0.2197162711170545	10.0	641.8534971644611	8.64
161	24	7	0.03981044964647624	25.0	880.9368421052632	6.67
162	24	8	0.17704156619389466	5.0	863.5425957690112	9.84
163	24	9	0.0	30.0	840.2224899598394	6.29
164	24	10	0.3509814955841122	2.5	1199.8954074074074	10.64
168	25	3	0.4804335328558776	18.0	420.01620688384634	7.396
169	25	4	0.6759479397347552	12.0	442.9833002490133	8.27
170	25	5	0.4544650484191032	20.0	408.054872387164	7.16
171	25	6	0.4282276302763349	10.0	526.1351956209091	8.64
172	25	7	0.11459474021257453	25.0	354.21872335314964	6.67
173	25	8	0.4554487985793277	5.0	530.2458028116835	9.84
174	25	9	0.06681350028905667	30.0	401.6587290619972	6.29
175	25	10	0.3863048490209891	2.5	729.015335331805	10.64
177	26	1	0.1291246415265992	16.0	215.06038647342987	7.654
178	26	2	0.14154058408291817	14.0	70.01058201058198	7.944
179	26	3	0.2091223882468557	18.0	65.70588235294116	7.396
180	26	4	0.3539225398966117	12.0	403.26705882352945	8.27
181	26	5	0.3544067358768581	20.0	83.32932692307688	7.16
182	26	6	0.04147201046283107	10.0	391.0714285714285	8.64
183	26	7	0.003935288368891404	25.0	139.59384615384613	6.67
184	26	8	0.1932540369292988	5.0	237.358024691358	9.84
185	26	9	0.0	30.0	161.5859728506788	6.29
186	26	10	0.34726059553260896	2.5	158.97692307692313	10.64
188	29	1	0.2143875492020634	16.0	764.8865877365265	7.654
189	29	2	0.0949112145436507	14.0	822.5888401763024	7.944
190	29	3	0.09909847560564286	18.0	658.1131736786399	7.396
191	29	4	0.25908610734057164	12.0	941.4747955107472	8.27
192	29	5	0.0	20.0	691.208840718978	7.16
193	29	6	0.21639145397386003	10.0	934.8999296322357	8.64
194	29	7	0.02116645586272892	25.0	822.8208685356892	6.67
195	29	8	0.5898041516377112	5.0	1422.8166882144653	9.84
196	29	9	0.0	30.0	779.4232653920155	6.29
197	29	10	0.5383890836726051	2.5	1639.1303673488746	10.64
199	30	1	0.5285027512199995	16.0	585.6949860724236	7.654
200	30	2	0.42093173530584543	14.0	544.9803147520136	7.944
201	30	3	0.40872627494415775	18.0	663.4388125823957	7.396
202	30	4	0.6812830534345288	12.0	774.3846817742727	8.27
203	30	5	0.5778906050721753	20.0	656.8908062505992	7.16
204	30	6	0.5937079160290056	10.0	1050.283849918434	8.64
205	30	7	0.14200778345238682	25.0	666.5674547160401	6.67
206	30	8	0.5630637337813832	5.0	989.2206376811595	9.84
207	30	9	0.05645326579502323	30.0	638.730174580765	6.29
208	30	10	0.7502175999241504	2.5	1103.9899697001356	10.64
210	31	1	0.20147658475112257	16.0	976.9975459175799	7.654
212	31	3	0.14336392148334637	18.0	877.0828588681849	7.396
214	31	5	0.27439795365250375	20.0	692.2987522281641	7.16
215	31	6	0.9637733267962456	10.0	918.885397880082	8.64
216	31	7	0.01916335460514673	25.0	608.7472866488255	6.67
218	31	9	0.0	30.0	613.7142034794474	6.29
221	32	1	0.4040010417123185	16.0	1508.0082649744622	7.654
222	32	2	0.6523583989770566	14.0	1336.011344932189	7.944
223	32	3	0.40288963043604636	18.0	1394.658531124048	7.396
224	32	4	0.7022052002315124	12.0	1606.0504727936295	8.27
225	32	5	0.1758504913759057	20.0	1428.6731312472841	7.16
226	32	6	0.20692166591095426	10.0	2059.4165792404415	8.64
227	32	7	0.2711816523702363	25.0	1405.20070767146	6.67
228	32	8	0.3472164479972838	5.0	2366.078950094528	9.84
229	32	9	0.021132052865768833	30.0	1871.9416890341151	6.29
230	32	10	0.47943248216685125	2.5	3542.918804179271	10.64
232	33	1	0.437060653533409	16.0	433.97169348508623	7.654
233	33	2	0.5960674332054485	14.0	495.80533333333335	7.944
234	33	3	0.0	18.0	426.50718866660304	7.396
235	33	4	0.15137503307042405	12.0	445.72081736909314	8.27
236	33	5	0.0	20.0	344.1535511581531	7.16
237	33	6	0.023149959291869814	10.0	503.448884609212	8.64
238	33	7	0.21991248985243833	25.0	340.23078342525577	6.67
239	33	8	0.5945349419746809	5.0	745.5415172413791	9.84
240	33	9	0.0035224516919227567	30.0	355.31578196347016	6.29
241	33	10	0.7136472064375423	2.5	491.0642899479172	10.64
243	34	1	0.07691846280404306	16.0	1069.1536468600393	7.654
244	34	2	0.06381210580647008	14.0	848.9178403041822	7.944
245	34	3	0.005640940616029744	18.0	712.5074250490335	7.396
246	34	4	0.0471384424995086	12.0	977.5349854227409	8.27
247	34	5	0.0	20.0	599.4250682551504	7.16
248	34	6	0.09513101795908825	10.0	1013.5981811654898	8.64
249	34	7	0.027358536230941848	25.0	477.030745102681	6.67
250	34	8	0.4359141703002088	5.0	1051.612155844156	9.84
251	34	9	0.012885459191759378	30.0	496.55666527951183	6.29
252	34	10	0.6138290744758751	2.5	1579.5658947848137	10.64
254	36	1	0.061539054048627854	16.0	407.76193826813017	7.654
255	36	2	0.2285331001111389	14.0	432.62094831226267	7.944
256	36	3	0.001442774296186867	18.0	307.2211753037441	7.396
257	36	4	0.04534278244299041	12.0	517.892525252525	8.27
258	36	5	0.18012378853205188	20.0	214.50212097407695	7.16
259	36	6	0.03508260021905568	10.0	339.9723767383058	8.64
260	36	7	0.0	25.0	260.5581131416599	6.67
261	36	8	0.11779851933845392	5.0	358.9785467128028	9.84
262	36	9	0.0	30.0	225.7639730639732	6.29
263	36	10	0.1456864367330114	2.5	600.8888888888889	10.64
265	37	1	0.17978174845453387	16.0	566.21875	7.654
267	37	3	0.0	18.0	446.3952380952382	7.396
268	37	4	0.2151784280336907	12.0	0.0	8.27
269	37	5	0.1557731495206974	20.0	0.0	7.16
271	37	7	0.2063469100218169	25.0	0.0	6.67
273	37	9	0.0	30.0	0.0	6.29
276	38	1	0.21115002609253927	16.0	525.7901474155626	7.654
278	38	3	0.10515498887355282	18.0	434.48823579376545	7.396
279	38	4	0.4788404848079629	12.0	478.02383053839355	8.27
280	38	5	0.5098646475729426	20.0	426.3157894736841	7.16
282	38	7	0.09323493900796655	25.0	364.2188626126125	6.67
284	38	9	0.0	30.0	415.1790611814345	6.29
287	40	1	0.9962589491982892	16.0	604.3322020328599	7.654
288	40	2	0.8091299106567096	14.0	699.1434556590096	7.944
289	40	3	0.28122267029996456	18.0	566.3037534712892	7.396
290	40	4	0.6717672744817363	12.0	709.0056745207014	8.27
291	40	5	0.0912794882328192	20.0	564.6728989263235	7.16
292	40	6	0.6240735419072319	10.0	575.676504779127	8.64
293	40	7	0.0963047601261715	25.0	429.2686450357459	6.67
295	40	9	0.0	30.0	296.8970166379804	6.29
298	42	1	0.4530849498827155	16.0	1661.8940668672055	7.654
299	42	2	0.0032552791696992826	14.0	2423.4771082059315	7.944
300	42	3	0.06978153203383083	18.0	2509.564663523637	7.396
301	42	4	0.19430251826890224	12.0	2465.4122780824146	8.27
302	42	5	0.04908019724375876	20.0	2267.6807940446647	7.16
303	42	6	0.3894527688481871	10.0	2598.2628517316016	8.64
304	42	7	0.0	25.0	2567.6893197088466	6.67
305	42	8	0.4326222905753402	5.0	2291.575247928271	9.84
306	42	9	0.02482908429934912	30.0	1745.6220472440946	6.29
307	42	10	0.4763933392191413	2.5	2458.684864864865	10.64
309	43	1	0.21722773369426568	16.0	359.0127926777351	7.654
310	43	2	0.23726088073148963	14.0	283.7206149455111	7.944
311	43	3	0.18916898123351378	18.0	311.3687969924811	7.396
312	43	4	0.16205924857920465	12.0	341.3912954731017	8.27
313	43	5	0.15207946986164458	20.0	283.3031045751634	7.16
314	43	6	0.17549119474431815	10.0	362.5523230568823	8.64
315	43	7	0.07271162387662918	25.0	250.05380577427817	6.67
316	43	8	0.3079752861192777	5.0	370.76269841269846	9.84
317	43	9	0.007228549261423355	30.0	228.68059152497844	6.29
318	43	10	0.42909360858244827	2.5	461.5470752814107	10.64
320	44	1	0.5748534441196085	16.0	983.4010399407124	7.654
321	44	2	0.05240166751586071	14.0	1215.2358414918413	7.944
322	44	3	0.0	18.0	1167.9928341981717	7.396
323	44	4	0.18222498497527653	12.0	1168.1882345085469	8.27
324	44	5	0.3820271487282703	20.0	904.4477954930081	7.16
325	44	6	0.9581180087901767	10.0	995.4701531252614	8.64
326	44	7	0.018737705215530837	25.0	851.33964503017	6.67
327	44	8	0.8948871992752931	5.0	1267.9491794993758	9.84
328	44	9	0.0	30.0	742.0766189502384	6.29
329	44	10	0.45414680515615774	2.5	1735.1910475196858	10.64
331	48	1	0.1638274112840476	16.0	717.9064171122994	7.654
332	48	2	0.06546703639252502	14.0	779.9005148441595	7.944
333	48	3	0.022147950094431216	18.0	688.9650780766851	7.396
334	48	4	0.07856036617537182	12.0	667.3450482478413	8.27
335	48	5	0.03196878014853867	20.0	658.049968847352	7.16
336	48	6	0.024425932596520754	10.0	825.7064007421149	8.64
337	48	7	0.007721674007114615	25.0	641.0447085455573	6.67
338	48	8	0.2978545414821998	5.0	914.3454056843865	9.84
339	48	9	0.0	30.0	672.4028242537813	6.29
340	48	10	0.17513903202846604	2.5	1330.2741016155824	10.64
342	49	1	0.4391496064235315	16.0	567.096372040902	7.654
343	49	2	0.4689037570480456	14.0	748.9124446430747	7.944
344	49	3	0.1313841001346219	18.0	551.379134340547	7.396
345	49	4	0.6254663065404344	12.0	591.4561911511594	8.27
346	49	5	0.27190758340711957	20.0	490.5407011289363	7.16
347	49	6	0.5208865073059512	10.0	579.4697056227612	8.64
348	49	7	0.044970802562072684	25.0	443.82920264663	6.67
349	49	8	0.7138782421116556	5.0	705.7321698634082	9.84
350	49	9	0.10263299157045096	30.0	587.2841248303935	6.29
351	49	10	0.7860611130723697	2.5	922.8962813620072	10.64
353	50	1	0.0	16.0	728.399472643375	7.654
354	50	2	0.0	14.0	637.9939333488188	7.944
355	50	3	0.452922369212475	18.0	560.3952903398447	7.396
356	50	4	0.0	12.0	819.2684561378626	8.27
357	50	5	0.0	20.0	467.9105948547365	7.16
358	50	6	0.11455923796164286	10.0	615.1737771926032	8.64
359	50	7	0.0	25.0	393.2882389740383	6.67
360	50	8	0.4633424718678669	5.0	828.0363416988415	9.84
361	50	9	0.0	30.0	441.7729938683018	6.29
362	50	10	0.43040354511559814	2.5	1270.2706374085685	10.64
364	51	1	0.254324123514933	16.0	1018.6616413373863	7.654
365	51	2	0.9423715601569379	14.0	1030.4211130235226	7.944
366	51	3	0.0	18.0	767.2456709956712	7.396
367	51	4	0.3679909960032834	12.0	982.6356772062296	8.27
368	51	5	0.39148224753777955	20.0	640.6431219873933	7.16
369	51	6	0.5603715065159346	10.0	1207.9750403442713	8.64
370	51	7	0.0	25.0	956.0632586367882	6.67
371	51	8	0.4421420100424095	5.0	1581.4376458387349	9.84
372	51	9	0.006776003432278163	30.0	604.7910216718265	6.29
373	51	10	0.6471600627095043	2.5	1461.2722646310433	10.64
375	52	1	0.42368183624506983	16.0	1009.9500555475051	7.654
376	52	2	0.8765520032663618	14.0	1075.3384238864412	7.944
377	52	3	0.0	18.0	852.4731306421394	7.396
378	52	4	0.0	12.0	1133.2750998547565	8.27
379	52	5	0.36516872040956383	20.0	952.3510023785253	7.16
380	52	6	0.4363393568074929	10.0	1246.3732286634458	8.64
381	52	7	0.0	25.0	1015.2135007849296	6.67
382	52	8	0.8255801273911119	5.0	1647.2706539074957	9.84
383	52	9	0.013888375546408318	30.0	960.1866028708134	6.29
384	52	10	0.8373700805134886	2.5	2084.0296309828277	10.64
386	53	1	0.22357851945307253	16.0	719.2792658730156	7.654
387	53	2	0.3065288369204498	14.0	764.9186789772726	7.944
388	53	3	0.3068219347206197	18.0	610.9092592592593	7.396
389	53	4	0.4530654944875875	12.0	772.0508672907489	8.27
390	53	5	0.11737947168679568	20.0	641.5116003787881	7.16
391	53	6	0.30766958790628757	10.0	663.779367577622	8.64
392	53	7	0.019154919566262276	25.0	621.5591304347826	6.67
393	53	8	0.4704552223861502	5.0	660.7094972067039	9.84
394	53	9	0.0	30.0	288.77544677544665	6.29
395	53	10	0.4859659746880403	2.5	611.8937971371402	10.64
397	54	1	0.7910463918467342	16.0	759.804720464135	7.654
398	54	2	0.8297502633129398	14.0	922.164453989327	7.944
399	54	3	0.19347595980584367	18.0	719.370112312812	7.396
400	54	4	0.9317332944979707	12.0	751.3532701421803	8.27
401	54	5	0.23028856907851394	20.0	754.2098484848485	7.16
402	54	6	0.3633492860132203	10.0	1036.8229398663698	8.64
403	54	7	0.07385894778380718	25.0	630.7926239653441	6.67
404	54	8	0.9378868243015835	5.0	1113.027056926423	9.84
405	54	9	0.0313702752982607	30.0	473.7563834422659	6.29
408	56	1	0.3973856314173446	16.0	800.4597445297953	7.654
409	56	2	0.6023259966653115	14.0	767.9466334991707	7.944
410	56	3	0.3448734163254129	18.0	730.520077351837	7.396
411	56	4	0.4250844275691673	12.0	801.5768384663734	8.27
412	56	5	0.1631957554294324	20.0	638.9665329768271	7.16
413	56	6	0.4713335082974399	10.0	1011.2974419717088	8.64
414	56	7	0.039856166497258844	25.0	649.4884353741495	6.67
415	56	8	0.653040379332852	5.0	1597.0487916096674	9.84
416	56	9	0.14367472566888323	30.0	573.13439960015	6.29
417	56	10	0.8389319621654922	2.5	1900.2068613652355	10.64
419	58	1	0.45215447093847755	16.0	815.5804319542024	7.654
420	58	2	0.7113020943995064	14.0	837.9521138749645	7.944
421	58	3	0.2510995953264846	18.0	726.2577382310442	7.396
422	58	4	0.5203437137274318	12.0	1011.3441023284315	8.27
423	58	5	0.0	20.0	838.7050489185561	7.16
424	58	6	0.2595170975074155	10.0	1219.0604565910646	8.64
425	58	7	0.0	25.0	861.1053154495776	6.67
426	58	8	0.23805224210072878	5.0	1705.3307122507124	9.84
427	58	9	0.0	30.0	915.6251298219584	6.29
428	58	10	0.3659717376914839	2.5	2219.2534234550562	10.64
430	60	1	0.26199626608743837	16.0	806.7799192031764	7.654
431	60	2	0.5405672196581799	14.0	757.2399031032035	7.944
432	60	3	0.6155112602738392	18.0	741.8228497323439	7.396
433	60	4	0.5936823758836068	12.0	898.3674936859309	8.27
434	60	5	0.47487573612261935	20.0	646.3859423353863	7.16
435	60	6	0.6189060159095667	10.0	809.641641065028	8.64
436	60	7	0.2302878003539513	25.0	606.304056889505	6.67
438	60	9	0.07603066223833449	30.0	615.5083861236803	6.29
441	64	1	0.46223088973274024	16.0	1822.3586618957602	7.654
442	64	2	0.5938298847557022	14.0	1882.8241624109096	7.944
443	64	3	0.6306307538029258	18.0	1564.0304216867473	7.396
444	64	4	0.35688033783170187	12.0	1758.9560869565219	8.27
445	64	5	0.01913745678357756	20.0	1690.0555700937455	7.16
446	64	6	0.3786320620285353	10.0	2093.103433289874	8.64
447	64	7	0.010831324973131044	25.0	1618.1919329583015	6.67
448	64	8	0.14631299158001532	5.0	2855.096073619631	9.84
449	64	9	0.017102233588763414	30.0	1571.6508366030762	6.29
450	64	10	0.46799761465210604	2.5	3453.818989619377	10.64
452	65	1	0.0063541037193945455	16.0	1571.6544665012407	7.654
453	65	2	0.04406317349287378	14.0	1876.3469039825425	7.944
454	65	3	0.0	18.0	1670.9602481617649	7.396
455	65	4	0.21807998115386953	12.0	2393.5241935483873	8.27
456	65	5	0.10647111313882562	20.0	1871.9047297297298	7.16
458	65	7	0.16572667927658138	25.0	1602.5697674418604	6.67
460	65	9	0.05470071074331814	30.0	1050.8901241987176	6.29
474	67	1	0.23023519538612355	16.0	1291.1560182010844	7.654
475	67	2	0.5038835899553513	14.0	1314.5683445902896	7.944
476	67	3	0.3376637644473955	18.0	1049.1962174940895	7.396
477	67	4	0.5010381708676905	12.0	1155.2104469717005	8.27
478	67	5	0.16721997506340355	20.0	845.2228803847828	7.16
479	67	6	0.4316764918212478	10.0	1091.1569595431406	8.64
480	67	7	0.08808011643869976	25.0	715.7056923544613	6.67
481	67	8	0.6294664424845821	5.0	1757.6531592003498	9.84
482	67	9	0.1199927335450051	30.0	613.0068852459017	6.29
483	67	10	0.9170425074506283	2.5	2487.0231507622816	10.64
485	68	1	0.44656553934624243	16.0	1326.8825058007449	7.654
486	68	2	0.7418990568060007	14.0	1487.3137036414096	7.944
487	68	3	0.3343203654757184	18.0	1340.232034894956	7.396
488	68	4	0.591884392299045	12.0	1590.227040632866	8.27
489	68	5	0.17460350818543077	20.0	1404.3226932694477	7.16
490	68	6	0.4218173418572315	10.0	1787.4332173325295	8.64
491	68	7	0.0	25.0	1406.1976127134271	6.67
492	68	8	0.6911853435648556	5.0	2152.4665504648074	9.84
493	68	9	0.11477859680325923	30.0	1174.0159086472765	6.29
494	68	10	0.9728171551906184	2.5	2673.864283376963	10.64
496	69	1	0.22857166874692858	16.0	599.5726352636784	7.654
497	69	2	0.1590327981531693	14.0	543.4594332188889	7.944
498	69	3	0.6324320266421671	18.0	508.25687982502285	7.396
500	69	5	0.27038216010641486	20.0	607.5534859339505	7.16
502	69	7	0.0	25.0	472.930563265499	6.67
504	69	9	0.0037417882562293336	30.0	337.88658601672313	6.29
507	70	1	0.0	16.0	466.7834193918531	7.654
508	70	2	0.07513096209786886	14.0	517.4624258760107	7.944
509	70	3	0.007567603616883526	18.0	297.7177308672635	7.396
510	70	4	0.12394844161787871	12.0	352.892559069002	8.27
511	70	5	0.03946559734634819	20.0	289.79769237841316	7.16
512	70	6	0.1265424375703015	10.0	388.32894345238094	8.64
513	70	7	0.0	25.0	298.572315270936	6.67
514	70	8	0.15322439769886484	5.0	417.80265492765494	9.84
515	70	9	0.0	30.0	324.70705817480007	6.29
516	70	10	0.32212509411298795	2.5	478.13729281767945	10.64
518	71	1	0.04704745705695369	16.0	499.5159115950484	7.654
519	71	2	0.1310662307674934	14.0	582.40097799511	7.944
520	71	3	0.1583130972922941	18.0	419.8907915897313	7.396
521	71	4	0.20903484421118942	12.0	564.7819484240688	8.27
522	71	5	0.9185844371802162	20.0	398.73359410952605	7.16
523	71	6	0.28028638438066933	10.0	581.4557441865204	8.64
524	71	7	0.0	25.0	305.1113086284698	6.67
525	71	8	0.0	5.0	726.8367063492062	9.84
526	71	9	0.0	30.0	370.9194805194805	6.29
527	71	10	0.7376593514867101	2.5	1019.4121483375959	10.64
529	74	1	0.3622590115485426	16.0	850.9591681359196	7.654
532	74	4	0.9250946107405982	12.0	925.9771569144261	8.27
533	74	5	0.6606092173958771	20.0	547.9942648592283	7.16
535	74	7	0.043399363906247844	25.0	499.49077678118124	6.67
537	74	9	0.0	30.0	547.0778445134296	6.29
540	76	1	0.5472387406862661	16.0	969.6663635641964	7.654
541	76	2	0.49837327765541783	14.0	872.800708891971	7.944
542	76	3	0.5393446392175011	18.0	921.371800328687	7.396
543	76	4	0.7777527013168088	12.0	1036.501128312779	8.27
544	76	5	0.25346130551284807	20.0	904.1056686096053	7.16
545	76	6	0.8274257118054346	10.0	1158.3619404650333	8.64
546	76	7	0.3561147843730436	25.0	830.1524523407622	6.67
547	76	8	0.895945481490022	5.0	1188.4868515712292	9.84
548	76	9	0.11620660987918807	30.0	753.7841584158414	6.29
549	76	10	0.8900937121373682	2.5	1335.5081081891963	10.64
551	77	1	0.5080902726200344	16.0	844.5246954543298	7.654
552	77	2	0.6853082169704143	14.0	918.9314474750204	7.944
553	77	3	0.6674080961538793	18.0	928.8309948979595	7.396
554	77	4	0.544588929888094	12.0	1031.9822217027686	8.27
555	77	5	0.08716845943382429	20.0	989.2873534031166	7.16
556	77	6	0.8939106129538408	10.0	1096.9102061855667	8.64
557	77	7	0.11175022066202679	25.0	874.1824321647852	6.67
558	77	8	0.829922063727878	5.0	1481.912508034072	9.84
559	77	9	0.0	30.0	809.2213216328103	6.29
560	77	10	0.9948073983540711	2.5	1481.2353407290016	10.64
562	79	1	0.5118833151472068	16.0	1509.8979037537438	7.654
563	79	2	0.09875070979419819	14.0	1364.2513579455397	7.944
564	79	3	0.4558850269690798	18.0	1329.1756033387767	7.396
565	79	4	0.3701236409340064	12.0	1714.767443667444	8.27
566	79	5	0.1984857889832981	20.0	1269.6972761212771	7.16
567	79	6	0.332373162104903	10.0	1789.120025839793	8.64
568	79	7	0.0	25.0	1364.6189520176667	6.67
569	79	8	0.3202231646767642	5.0	2379.776321353065	9.84
570	79	9	0.03435171483254513	30.0	1181.056488203267	6.29
571	79	10	0.6364173970368342	2.5	2518.9495144213215	10.64
573	82	1	0.3444681231070564	16.0	304.30434782608705	7.654
574	82	2	0.7687983884399681	14.0	431.76190476190476	7.944
575	82	3	0.19533388983357908	18.0	414.87297633872964	7.396
576	82	4	0.24082054518111193	12.0	691.6236691236691	8.27
577	82	5	0.4669403551867063	20.0	548.4429499072356	7.16
578	82	6	0.872656908707322	10.0	490.736507936508	8.64
579	82	7	0.0	25.0	438.70945083014055	6.67
581	82	9	0.0	30.0	392.0265151515151	6.29
584	83	1	0.18251556327374532	16.0	612.5859872611464	7.654
585	83	2	0.3571062248299978	14.0	715.3124893941965	7.944
586	83	3	0.1654593403649097	18.0	759.9224400456795	7.396
587	83	4	0.34205498025680636	12.0	825.7571978158351	8.27
588	83	5	0.16793231055979294	20.0	1070.0792099792097	7.16
589	83	6	0.5367515571412204	10.0	905.9233111849389	8.64
590	83	7	0.018524154019439056	25.0	809.885753495154	6.67
592	83	9	0.0	30.0	780.5710729400051	6.29
595	84	1	0.5138485153288201	16.0	1153.8126742965665	7.654
596	84	2	0.5392618830652093	14.0	1402.3893528183717	7.944
597	84	3	0.27004540712987873	18.0	1479.9567976444305	7.396
598	84	4	0.5592809679393257	12.0	1584.3121023243734	8.27
599	84	5	0.02186041191888509	20.0	1967.4276013317128	7.16
600	84	6	0.2630517777331389	10.0	1956.9193051158143	8.64
601	84	7	0.02522528271952685	25.0	2245.926785823967	6.67
602	84	8	0.12058436814566369	5.0	3119.697501155614	9.84
603	84	9	0.10347162068598179	30.0	2075.484667463162	6.29
604	84	10	0.2064326222680182	2.5	3756.3783552388004	10.64
