# Supplementary material for: Progressive enhancement of kinetic proofreading in T cell antigen discrimination from receptor activation to DAG generation
Source: eLife. 2022 Sep 20;11:e75263. doi: 10.7554/eLife.75263 (PMC9536835; doi:10.7554/eLife.75263)
Supplement: Figure 4—source data 1. — Each row is one cell in one condition of a time course. Column ‘response_data’ is the reporter output (zap, lat, or dag) labeled in the title of the file. Column ‘resonse_lov’ is the occupancy measurement, and the column ‘half-life’ is the average ligand-binding half-life of the condition. We generated these data tables from raw images and plotted heatmaps using custom Python scripts available at https://github.com/dbritain/KP-paper, Britain, 2022. [file elife-75263-fig4-data1.zip › Fig4SourceData/dag20210528_data.csv]

	label	cond_order	response_data	conditions	response_lov	half-life(s)
1	3	1	0.4695890897696258	16.0	3020.795840469782	7.654
2	3	2	0.8294044879899862	14.0	3137.211358975953	7.944
3	3	3	0.777495486877396	18.0	3151.155253775168	7.396
4	3	4	0.6061521190787624	12.0	3329.959674873737	8.27
5	3	5	0.7972638516356217	20.0	2182.3675100409787	7.16
6	3	6	0.6724096095318511	10.0	4328.1720957359485	8.64
7	3	7	0.4205921864282673	25.0	2049.2604628454255	6.67
8	3	8	0.9421273617393834	5.0	4876.716535433071	9.84
9	3	9	0.1118823016804671	30.0	1861.7192274809831	6.29
10	3	10	0.8637250032094609	2.5	5362.380064560142	10.64
12	4	1	0.27010767143653003	16.0	3544.145168390931	7.654
13	4	2	0.35387932585220483	14.0	4051.2496774734027	7.944
14	4	3	0.3189101717252988	18.0	3826.6711855396065	7.396
15	4	4	0.5437477081931282	12.0	4194.7376863789	8.27
16	4	5	0.2275158182179324	20.0	4345.729524192159	7.16
17	4	6	0.3423541999937438	10.0	3807.230181428188	8.64
18	4	7	0.019875078959954023	25.0	3862.9075129533685	6.67
19	4	8	0.23021475127393995	5.0	4766.461688311688	9.84
20	4	9	0.014990496968272995	30.0	2660.78951048951	6.29
21	4	10	0.4413939747826988	2.5	5400.885016420361	10.64
23	8	1	0.813973133615706	16.0	5227.733589043015	7.654
25	8	3	0.25801531895075425	18.0	4798.548842795934	7.396
27	8	5	0.12792938024426737	20.0	4640.952423220308	7.16
28	8	6	0.40074475531747533	10.0	4195.794765400575	8.64
29	8	7	0.16976289591752364	25.0	3692.1572443181817	6.67
30	8	8	0.8041212406313584	5.0	4860.546872102628	9.84
31	8	9	0.0	30.0	4365.91507161871	6.29
32	8	10	0.738486142770994	2.5	5933.828267477204	10.64
34	9	1	0.3767237763370098	16.0	4169.26111855733	7.654
36	9	3	0.23057001716373118	18.0	6153.712128753942	7.396
38	9	5	0.3316162329006729	20.0	3594.15609866207	7.16
39	9	6	0.7669538306100601	10.0	4799.932242990654	8.64
40	9	7	0.13884773351575852	25.0	3597.8983415233424	6.67
41	9	8	0.9796856571721825	5.0	5311.668073796123	9.84
42	9	9	0.0	30.0	3637.698354212723	6.29
43	9	10	0.8949610324123678	2.5	6866.470991136182	10.64
45	16	1	0.7028476141715567	16.0	5101.849730861244	7.654
46	16	2	0.398187444674098	14.0	3938.8274351855466	7.944
47	16	3	0.648722992451125	18.0	3965.642168105774	7.396
48	16	4	0.0	12.0	5887.893761474561	8.27
49	16	5	0.581276497008428	20.0	4516.731054175026	7.16
50	16	6	0.7327551643622885	10.0	4632.993717746209	8.64
51	16	7	0.13725077353205414	25.0	3683.4583506748327	6.67
52	16	8	0.6658303739881072	5.0	5553.210551152687	9.84
53	16	9	0.20347330225870613	30.0	2682.4921170184807	6.29
54	16	10	0.9498478314840447	2.5	6953.943420229407	10.64
56	19	1	0.2598866926790083	16.0	4939.017731949868	7.654
57	19	2	0.429170675657617	14.0	5043.835032095767	7.944
58	19	3	0.2848477717899602	18.0	2468.5349449868286	7.396
59	19	4	0.002001497257007593	12.0	1783.4514140788585	8.27
60	19	5	0.31473717701789256	20.0	479.56876456876444	7.16
61	19	6	0.5101866048485836	10.0	1108.3587528078417	8.64
62	19	7	0.0	25.0	60.1759025404843	6.67
63	19	8	0.3310659039788323	5.0	2079.5955296404277	9.84
64	19	9	0.23583669653899927	30.0	95.95833601234482	6.29
65	19	10	0.35380736795444734	2.5	3319.3821297927116	10.64
67	20	1	0.1533136822444396	16.0	5533.481252966303	7.654
68	20	2	0.4400085059613297	14.0	5316.800754044668	7.944
69	20	3	0.6931067039545362	18.0	4670.224491047336	7.396
70	20	4	0.5583274193049582	12.0	4508.33904514406	8.27
71	20	5	0.5095224860261957	20.0	3986.0658524904215	7.16
72	20	6	0.6432488049793338	10.0	5758.619688718393	8.64
73	20	7	0.2937412514195216	25.0	3847.7119113220065	6.67
74	20	8	0.7636466315206971	5.0	6653.9206243414465	9.84
75	20	9	0.13327622570204314	30.0	2506.801577503429	6.29
76	20	10	0.8952305535106505	2.5	6219.872779142458	10.64
84	22	7	0.03905644255453244	25.0	550.9660745099774	6.67
86	22	9	0.0	30.0	555.6656558849951	6.29
100	25	1	0.24113478356880316	16.0	4504.994826349759	7.654
101	25	2	0.30270204200113093	14.0	5943.266733999281	7.944
102	25	3	0.19473235182489593	18.0	4909.049584213227	7.396
103	25	4	0.3399333730599791	12.0	6183.714742216107	8.27
104	25	5	0.2833131689764993	20.0	5756.1535087719285	7.16
105	25	6	0.39457403531436064	10.0	7908.763421467187	8.64
106	25	7	0.15951761661012206	25.0	5427.604229522851	6.67
108	25	9	0.12664011003936507	30.0	5602.127306366584	6.29
111	26	1	0.46624368266691874	16.0	2548.434610592252	7.654
112	26	2	0.38726081661897704	14.0	2496.071496841756	7.944
113	26	3	0.4930999181308142	18.0	2032.326688517207	7.396
114	26	4	0.6835394226587458	12.0	2327.5437916135434	8.27
115	26	5	0.5738548182063615	20.0	1590.794705348079	7.16
116	26	6	0.6441096607005405	10.0	2783.014038219661	8.64
117	26	7	0.3677604642092852	25.0	1108.0719722755118	6.67
118	26	8	0.5352122543207871	5.0	3234.145003353453	9.84
119	26	9	0.3433788619930716	30.0	1025.9820283208878	6.29
120	26	10	0.6038044966131871	2.5	2580.195175587441	10.64
122	27	1	0.3686706509413718	16.0	873.6395525034658	7.654
123	27	2	0.6465572160670942	14.0	947.9923497267757	7.944
124	27	3	0.5174651578845308	18.0	986.3044115772024	7.396
125	27	4	0.4842061883952969	12.0	1199.495860144376	8.27
126	27	5	0.4013489453642456	20.0	892.4929307777111	7.16
127	27	6	0.4887848179894761	10.0	771.0490724263187	8.64
128	27	7	0.23434509541211263	25.0	447.0061919504646	6.67
129	27	8	0.6731871491586431	5.0	1134.550174936387	9.84
130	27	9	0.0	30.0	701.0095905749481	6.29
131	27	10	0.569988141861269	2.5	1278.271475256769	10.64
133	28	1	0.36528642846651993	16.0	1150.609230220955	7.654
134	28	2	0.4388706800184018	14.0	1283.4315094204715	7.944
135	28	3	0.6237879146098146	18.0	1272.682562588093	7.396
136	28	4	0.5602469125099387	12.0	1093.126205347359	8.27
137	28	5	0.07838534680396834	20.0	485.6277938621887	7.16
138	28	6	0.6782321170864106	10.0	731.9622447932695	8.64
139	28	7	0.03431437414502187	25.0	244.42577777777785	6.67
140	28	8	0.8371960275948537	5.0	1379.6008517228033	9.84
141	28	9	0.0	30.0	459.89585585585604	6.29
142	28	10	0.553620271395951	2.5	901.2801471854019	10.64
144	30	1	0.2124238479843188	16.0	6752.742609635094	7.654
145	30	2	0.23598292958723058	14.0	6159.278402410347	7.944
146	30	3	0.16034799404521285	18.0	4503.134866778396	7.396
147	30	4	0.20936063939894956	12.0	6343.415837765014	8.27
148	30	5	0.0759503167609298	20.0	4703.713292774113	7.16
149	30	6	0.13571458748261764	10.0	6597.830731733193	8.64
150	30	7	0.0	25.0	4197.3044600938965	6.67
152	30	9	0.017392687959885765	30.0	3988.951037344398	6.29
155	33	1	0.33276409054276845	16.0	610.1849012435991	7.654
156	33	2	0.2586846074512908	14.0	745.6281016793329	7.944
157	33	3	0.13663343437374456	18.0	462.328724464375	7.396
158	33	4	0.23402713739274353	12.0	471.09073860972563	8.27
159	33	5	0.6485288461930658	20.0	1391.903681788297	7.16
160	33	6	0.11882251924124046	10.0	187.27448703058465	8.64
161	33	7	0.02670740194020138	25.0	166.25714285714287	6.67
162	33	8	0.049714620044688004	5.0	74.59448674280372	9.84
163	33	9	0.0	30.0	87.6742070638392	6.29
164	33	10	0.07661391679502157	2.5	108.31025968497224	10.64
166	35	1	0.0	16.0	2751.84156140663	7.654
167	35	2	0.5608405469375233	14.0	3121.996754880441	7.944
168	35	3	0.5566759472005031	18.0	2646.945539592382	7.396
169	35	4	0.7660480652687482	12.0	3427.3407971339007	8.27
170	35	5	0.37575227222433816	20.0	2575.036885811557	7.16
171	35	6	0.7206888577249542	10.0	3238.3648319645863	8.64
172	35	7	0.3530193534370351	25.0	1839.1882338808973	6.67
173	35	8	0.7148952461583936	5.0	5221.459220207404	9.84
174	35	9	0.250337059037108	30.0	1798.8203415353075	6.29
175	35	10	0.6907350443777336	2.5	6070.960659947358	10.64
177	36	1	0.4214934010591684	16.0	5567.573156342182	7.654
178	36	2	0.38001534274431265	14.0	4958.312760177184	7.944
179	36	3	0.29604933752697604	18.0	3980.6160310508144	7.396
180	36	4	0.3975858658489639	12.0	5901.722899578806	8.27
181	36	5	0.05962324360772425	20.0	3382.1456028381776	7.16
182	36	6	0.49019682861987385	10.0	5611.9059437728565	8.64
183	36	7	0.07505633918158486	25.0	2798.1151121148805	6.67
184	36	8	0.6051205964289332	5.0	7312.134949882564	9.84
185	36	9	0.0	30.0	2821.545564994891	6.29
188	37	1	0.5302191530401981	16.0	5152.703936201169	7.654
189	37	2	0.41601881517541284	14.0	5691.338806228654	7.944
190	37	3	0.5788679881419494	18.0	4698.870055899561	7.396
191	37	4	0.6427230526634414	12.0	6101.6463806818165	8.27
192	37	5	0.46834228185412197	20.0	5442.936448191644	7.16
193	37	6	0.7552310434479741	10.0	6231.798961937716	8.64
194	37	7	0.3667888229069088	25.0	4828.998744473372	6.67
195	37	8	0.672991661261443	5.0	7443.889700685929	9.84
196	37	9	0.21640095308708296	30.0	4577.086364435073	6.29
200	39	2	0.3311854953039805	14.0	7930.143147836859	7.944
201	39	3	0.8360262125723145	18.0	7543.976260893569	7.396
210	43	1	0.8618704163585141	16.0	2674.359651362354	7.654
213	43	4	0.8158754133209823	12.0	5829.168347578349	8.27
216	43	7	0.29999719850626844	25.0	6427.248436748435	6.67
218	43	9	0.0032574978095717237	30.0	6965.251431975438	6.29
221	44	1	0.2384020273774866	16.0	2001.6348335073958	7.654
222	44	2	0.25851148531300394	14.0	2294.9604959568737	7.944
223	44	3	0.09984878750322967	18.0	2817.706085581084	7.396
224	44	4	0.2661689620924032	12.0	1687.1324937431539	8.27
225	44	5	0.032111768829832694	20.0	1766.1081126608715	7.16
226	44	6	0.26601196155384715	10.0	2283.367603792088	8.64
227	44	7	0.01375260217128492	25.0	1416.1056548244696	6.67
228	44	8	0.3461752768901455	5.0	2999.7911239613745	9.84
229	44	9	0.0	30.0	1253.8816749903963	6.29
230	44	10	0.5419514508337785	2.5	3532.1887971074143	10.64
232	48	1	0.3602038927411994	16.0	5501.799999999999	7.654
233	48	2	0.5284441843624637	14.0	5794.72303206997	7.944
234	48	3	0.4319047286461984	18.0	0.0	7.396
235	48	4	0.4211896112860228	12.0	6844.774994357933	8.27
236	48	5	0.3835135415673913	20.0	5839.484444444443	7.16
237	48	6	0.7393002024436099	10.0	6129.000874125876	8.64
238	48	7	0.32613179185946106	25.0	2703.8034188034176	6.67
240	48	9	0.06365506280836877	30.0	3903.370967741935	6.29
243	51	1	0.32288684810492896	16.0	3692.139922327912	7.654
244	51	2	0.30512249498717936	14.0	4434.511787944437	7.944
245	51	3	0.26877344095116956	18.0	3945.5280587088637	7.396
246	51	4	0.4061314364818587	12.0	6073.609279609279	8.27
247	51	5	0.2985135632851457	20.0	3270.605128205129	7.16
248	51	6	0.5367153159996092	10.0	6364.213999283924	8.64
249	51	7	0.22031256277467218	25.0	3846.9463193902016	6.67
251	51	9	0.07734931498458585	30.0	3175.1690040497983	6.29
254	56	1	0.9699404520147812	16.0	1957.381067711017	7.654
255	56	2	0.6351356627567152	14.0	1907.6566832954304	7.944
256	56	3	0.15249009246147419	18.0	1904.0706426942163	7.396
257	56	4	0.21614293477509036	12.0	2588.212161807198	8.27
258	56	5	0.012094360607096347	20.0	1878.4783184376038	7.16
259	56	6	0.12914826557383569	10.0	2682.5407130124777	8.64
260	56	7	0.00020417247558291674	25.0	1557.9265942957861	6.67
261	56	8	0.41092972395955213	5.0	4674.868169161156	9.84
262	56	9	0.0	30.0	1306.7671810210054	6.29
263	56	10	0.14882718791911034	2.5	5791.958309428188	10.64
265	59	1	0.09211233301450009	16.0	1470.8126660142593	7.654
266	59	2	0.10889468774057799	14.0	1045.8463117613057	7.944
267	59	3	0.0030133678814424393	18.0	2128.6607624714593	7.396
268	59	4	0.1963144268155088	12.0	1708.3094324805943	8.27
269	59	5	0.0	20.0	3527.40303030303	7.16
270	59	6	0.015390069095298477	10.0	4497.18305274972	8.64
271	59	7	0.0	25.0	4182.453892415637	6.67
272	59	8	0.2814429579784178	5.0	4175.617941029485	9.84
273	59	9	0.0	30.0	3366.7375086345837	6.29
274	59	10	0.17573985734496325	2.5	4239.983850931677	10.64
276	60	1	0.3492486226356173	16.0	5746.957164344296	7.654
277	60	2	0.6584109406550043	14.0	5710.793612092461	7.944
278	60	3	0.4276990230572116	18.0	5539.9347908564905	7.396
279	60	4	0.4123120400965251	12.0	5893.584788927337	8.27
280	60	5	0.24635528345261065	20.0	5737.533553355334	7.16
281	60	6	0.5221805669102517	10.0	6180.920545369065	8.64
282	60	7	0.3157758174265067	25.0	4055.0787116040956	6.67
284	60	9	0.0	30.0	4067.1591752267814	6.29
287	61	1	0.2805364334830158	16.0	4348.090807148477	7.654
288	61	2	0.2729578991457392	14.0	4144.566613452533	7.944
289	61	3	0.3486116518461657	18.0	3573.7386460559055	7.396
290	61	4	0.4641566570671676	12.0	4223.886926994907	8.27
291	61	5	0.22715589396058958	20.0	3948.753717396605	7.16
292	61	6	0.46146654177844404	10.0	4815.219569132261	8.64
293	61	7	0.0731450950280669	25.0	3008.6840668165746	6.67
294	61	8	0.4905026176573108	5.0	6362.327753164243	9.84
295	61	9	0.01134461512257478	30.0	3355.578195880122	6.29
298	62	1	0.476417505178604	16.0	2394.6701512040313	7.654
299	62	2	0.7377863655122362	14.0	2723.8614394267815	7.944
300	62	3	0.6879410058099914	18.0	2170.2083475008494	7.396
301	62	4	0.9700928057094934	12.0	2698.0250025486803	8.27
302	62	5	0.668398868070952	20.0	2187.9145077214416	7.16
303	62	6	0.7202033234432916	10.0	2619.2505740241586	8.64
304	62	7	0.049083639433668884	25.0	1952.0555979793237	6.67
305	62	8	0.5978936473197985	5.0	2652.4739473034024	9.84
306	62	9	0.0	30.0	1650.70450367647	6.29
307	62	10	0.6145616017790606	2.5	3416.224377601508	10.64
309	67	1	0.36130048360105377	16.0	1015.207305614282	7.654
310	67	2	0.3039795456981956	14.0	1398.6305559699222	7.944
311	67	3	0.29855153007521756	18.0	798.2711486458378	7.396
312	67	4	0.26538263394020883	12.0	919.3835910652921	8.27
313	67	5	0.15021890385810555	20.0	347.50303940325995	7.16
314	67	6	0.3147980983265855	10.0	1175.1567345570363	8.64
315	67	7	0.00926380972665691	25.0	307.07150326797387	6.67
316	67	8	0.358605790059824	5.0	845.7573109243693	9.84
317	67	9	0.0	30.0	645.336067441331	6.29
318	67	10	0.418115081467187	2.5	1364.1622077101329	10.64
323	70	4	0.607067942453867	12.0	7883.611713379165	8.27
326	70	7	0.18607847563531424	25.0	6091.556278047442	6.67
328	70	9	0.015290780619490588	30.0	5906.489780750651	6.29
331	71	1	0.5365778791169348	16.0	2711.8132954002517	7.654
332	71	2	0.619495199705443	14.0	2144.6196702720817	7.944
333	71	3	0.591576021055944	18.0	2322.320112757309	7.396
334	71	4	0.36462160901912516	12.0	2138.6868663189352	8.27
335	71	5	0.1491617129310167	20.0	2098.411151373466	7.16
336	71	6	0.501888032723449	10.0	3281.1926384839644	8.64
337	71	7	0.0	25.0	1996.9720936502938	6.67
338	71	8	0.44932221274042394	5.0	6334.200009042001	9.84
339	71	9	0.03331589595392983	30.0	3563.8304761904756	6.29
342	72	1	0.09335014973823247	16.0	4366.904094564952	7.654
343	72	2	0.1184611094352779	14.0	6466.876636956631	7.944
344	72	3	0.13750506490549025	18.0	4331.716961592147	7.396
345	72	4	0.13294980356607025	12.0	5006.96672885572	8.27
346	72	5	0.147952134023819	20.0	4714.453189021079	7.16
347	72	6	0.2820611844275363	10.0	6067.420975886636	8.64
348	72	7	0.12768665069353966	25.0	3747.9898278560245	6.67
350	72	9	0.025049238762543	30.0	3097.51309935739	6.29
353	77	1	0.14137723033665262	16.0	5965.0033132709605	7.654
354	77	2	0.4106765716202793	14.0	6507.848818845388	7.944
355	77	3	0.5692349298482053	18.0	6201.287783718225	7.396
357	77	5	0.39368586169905734	20.0	7787.3851265721	7.16
359	77	7	0.18136950576595984	25.0	7691.238523293757	6.67
361	77	9	0.0807722051378207	30.0	7156.27605075337	6.29
364	78	1	0.4375220614679886	16.0	3477.1309629629623	7.654
365	78	2	0.5054165389175947	14.0	3444.021443158612	7.944
366	78	3	0.3988464682089378	18.0	4064.501709509941	7.396
367	78	4	0.5589469804487767	12.0	4183.545634920634	8.27
368	78	5	0.6627038219793204	20.0	2508.5398766248077	7.16
369	78	6	0.805366671492484	10.0	4022.6837498784403	8.64
370	78	7	0.7830018630592092	25.0	3368.4186684969113	6.67
371	78	8	0.9172329423655377	5.0	4860.9509952560265	9.84
372	78	9	0.35724195895319827	30.0	3596.6060606060605	6.29
373	78	10	0.6845577252687889	2.5	6316.782789960811	10.64
375	81	1	0.029339185266666165	16.0	4600.328588867494	7.654
376	81	2	0.3456471152406279	14.0	5116.721584120938	7.944
377	81	3	0.2894105844836526	18.0	5076.0133999208865	7.396
378	81	4	0.3196801966678388	12.0	5985.32589482177	8.27
379	81	5	0.2582084468399043	20.0	5027.268199359552	7.16
380	81	6	0.32622461673868675	10.0	6093.422251647656	8.64
381	81	7	0.0009586628375010734	25.0	5134.3793646394915	6.67
382	81	8	0.5758071707274793	5.0	7289.948153409088	9.84
383	81	9	0.09761513784295676	30.0	3461.752094063785	6.29
386	92	1	0.14767572982811852	16.0	5450.76819649733	7.654
387	92	2	0.22207180821016415	14.0	6640.294875892193	7.944
388	92	3	0.34100180417764375	18.0	3550.791678561233	7.396
389	92	4	0.40756779397944254	12.0	6710.604613478219	8.27
390	92	5	0.09072083153492135	20.0	5840.638392857143	7.16
391	92	6	0.4045669293852841	10.0	6324.22812330645	8.64
392	92	7	0.08238910668900926	25.0	2922.777709415732	6.67
394	92	9	0.0	30.0	3739.594822006472	6.29
1	7	1	0.18566336323392596	16.0	1210.8214849921012	7.654
2	7	2	0.2637556118568714	14.0	1220.8967444163468	7.944
3	7	3	0.3182462200418106	18.0	1148.222517625074	7.396
4	7	4	0.21946208325881592	12.0	1379.3591058865438	8.27
5	7	5	0.1737233918462564	20.0	1041.922239159212	7.16
6	7	6	0.30925279736710126	10.0	1346.8491894197953	8.64
7	7	7	0.23742181355514652	25.0	998.3175585284283	6.67
8	7	8	0.30855511695185944	5.0	1803.3127822835222	9.84
9	7	9	0.0	30.0	849.6864064924217	6.29
10	7	10	0.28719887816594936	2.5	2277.2030311695744	10.64
12	8	1	0.4017771784334665	16.0	823.8596542062671	7.654
13	8	2	0.49431903168134117	14.0	642.1482087903419	7.944
14	8	3	0.0	18.0	616.3389872810644	7.396
15	8	4	0.3206681804731788	12.0	907.9321285864014	8.27
16	8	5	0.0	20.0	582.503054394212	7.16
17	8	6	0.5405709658800841	10.0	777.3446054750405	8.64
18	8	7	0.04772687213996118	25.0	560.9280985256554	6.67
19	8	8	0.15469675184597573	5.0	824.2406707070705	9.84
20	8	9	0.012910078875498086	30.0	515.6113071236559	6.29
21	8	10	0.6083393832947974	2.5	1114.3133163790826	10.64
23	9	1	0.689265108385031	16.0	1321.8028498147617	7.654
24	9	2	0.817258193389486	14.0	1365.4139747045415	7.944
25	9	3	0.6949257256373191	18.0	1132.16374466715	7.396
26	9	4	0.9276181876495356	12.0	1406.815058079426	8.27
27	9	5	0.5492269017562675	20.0	1203.4573772083088	7.16
28	9	6	0.7455429847990237	10.0	1367.8503818369454	8.64
29	9	7	0.08246946418010782	25.0	1184.7494964432315	6.67
30	9	8	0.8072043328777847	5.0	2123.6203250331314	9.84
31	9	9	0.0	30.0	830.9407853293204	6.29
34	13	1	0.0	16.0	276.9019629425795	7.654
35	13	2	0.2600074391378468	14.0	305.80664585191795	7.944
36	13	3	0.4949774594892031	18.0	259.4607358003443	7.396
37	13	4	0.5222364565438873	12.0	184.9433483431215	8.27
38	13	5	0.0	20.0	176.58731097961862	7.16
39	13	6	0.4838125318271015	10.0	258.0378000225672	8.64
40	13	7	0.0	25.0	233.19709890109885	6.67
41	13	8	0.7637238290565773	5.0	313.2342172474675	9.84
42	13	9	0.0	30.0	122.7668087355866	6.29
43	13	10	0.6266025135072103	2.5	396.0381823211052	10.64
45	16	1	0.1606918839955494	16.0	722.1428606576739	7.654
46	16	2	0.24366661281570934	14.0	656.6084096899712	7.944
47	16	3	0.21962545891022028	18.0	596.9843068875327	7.396
48	16	4	0.3017903262333193	12.0	770.305548921264	8.27
49	16	5	0.0	20.0	574.7884709990973	7.16
50	16	6	0.026831882924225198	10.0	687.919674595033	8.64
51	16	7	0.023254909121874053	25.0	561.6909134099726	6.67
52	16	8	0.29178719579154977	5.0	929.3092633845696	9.84
53	16	9	0.0	30.0	421.0325249601661	6.29
54	16	10	0.21483322721060827	2.5	992.9741472414725	10.64
60	18	5	0.18756618219019047	20.0	2414.538405503845	7.16
61	18	6	0.7872980055129712	10.0	2996.0740716569862	8.64
62	18	7	0.045999647876060604	25.0	2151.709356842316	6.67
63	18	8	0.9835949940826175	5.0	3570.971143234003	9.84
64	18	9	0.02047980900273272	30.0	2439.6493307342434	6.29
65	18	10	0.5026120129927686	2.5	5776.1788619814515	10.64
67	19	1	0.35882707257555857	16.0	1196.97761771534	7.654
68	19	2	0.2654569874444557	14.0	1445.5548840332663	7.944
69	19	3	0.2902858662207186	18.0	1237.7087768906633	7.396
70	19	4	0.48804414701746474	12.0	1316.292830978545	8.27
71	19	5	0.36458537510013694	20.0	1160.3520923520923	7.16
72	19	6	0.5421895836950205	10.0	1612.9488765203046	8.64
73	19	7	0.3602148766624667	25.0	811.0470750321214	6.67
74	19	8	0.4271620920098597	5.0	2166.387797766408	9.84
75	19	9	0.10853876328513297	30.0	959.4181710149625	6.29
76	19	10	0.4697408770268138	2.5	2279.272926979011	10.64
78	20	1	0.29171438742354	16.0	539.1384615384616	7.654
79	20	2	0.4386066196473424	14.0	682.6054054054053	7.944
80	20	3	0.43038105664274784	18.0	443.78125000000006	7.396
81	20	4	0.3415087723312641	12.0	154.63174436877952	8.27
82	20	5	0.0873035946541744	20.0	340.3054054054053	7.16
83	20	6	0.2380251859012647	10.0	260.29644268774706	8.64
84	20	7	0.0011682242625143016	25.0	183.8000000000001	6.67
85	20	8	0.08149497316328724	5.0	337.49565217391296	9.84
86	20	9	0.05806574918410065	30.0	306.05555555555554	6.29
87	20	10	0.07656662773076203	2.5	284.8437499999999	10.64
89	22	1	0.39836276126864323	16.0	355.9250345286203	7.654
90	22	2	0.6304684735504492	14.0	378.1463414634145	7.944
91	22	3	0.5494774919844068	18.0	447.20296580248146	7.396
92	22	4	0.5710575883996674	12.0	396.21749620230537	8.27
93	22	5	0.03205477405358195	20.0	352.0058082660798	7.16
94	22	6	0.4615101301893204	10.0	531.568969946057	8.64
95	22	7	0.011645586583180026	25.0	418.9621987951806	6.67
97	22	9	0.0	30.0	339.7204670329671	6.29
98	22	10	0.6792531239978208	2.5	545.3102869757175	10.64
100	23	1	0.6472783733565803	16.0	510.434912166189	7.654
101	23	2	0.6544980121171319	14.0	450.16985929818617	7.944
102	23	3	0.403745803736117	18.0	429.29464477520327	7.396
103	23	4	0.4499750112118673	12.0	419.5278157378189	8.27
104	23	5	0.0	20.0	254.8560697328325	7.16
105	23	6	0.2612601048563993	10.0	622.1427671541057	8.64
106	23	7	0.0	25.0	354.09061981184277	6.67
108	23	9	0.0	30.0	424.4129714048901	6.29
109	23	10	0.8168092941102832	2.5	943.4698749237343	10.64
111	24	1	0.012154408202040294	16.0	461.5425675675674	7.654
112	24	2	0.21614492413006414	14.0	613.9763812246525	7.944
113	24	3	0.12324461498993014	18.0	894.5357010728819	7.396
114	24	4	0.0	12.0	701.289575289575	8.27
115	24	5	0.0037520701831484557	20.0	581.19142614601	7.16
116	24	6	0.29328827417703796	10.0	658.6862807128543	8.64
117	24	7	0.014290737412836325	25.0	352.46382068452385	6.67
118	24	8	0.42554902216530877	5.0	826.326013469925	9.84
119	24	9	0.0	30.0	473.59936842105236	6.29
120	24	10	0.4625643378502031	2.5	694.2339278131632	10.64
122	25	1	0.8439797534489424	16.0	676.08855277822	7.654
123	25	2	0.6607419364911029	14.0	658.4310037422364	7.944
124	25	3	0.5540957131008067	18.0	513.4047394852481	7.396
125	25	4	0.742599978518858	12.0	697.5074857726543	8.27
126	25	5	0.046349838518916754	20.0	617.3251761216164	7.16
128	25	7	0.0504699601504103	25.0	511.5752933317844	6.67
130	25	9	0.0	30.0	435.48760912290317	6.29
133	27	1	0.45073356058245434	16.0	799.8688365321125	7.654
134	27	2	0.5916613123085308	14.0	994.8895235567354	7.944
135	27	3	0.6779699871645857	18.0	786.6529664154505	7.396
136	27	4	0.7390170625285742	12.0	1020.5306021854525	8.27
137	27	5	0.5992940266448186	20.0	812.7471817620241	7.16
138	27	6	0.8023803691922357	10.0	1053.619102146584	8.64
139	27	7	0.3769759013395284	25.0	613.0917269278053	6.67
140	27	8	0.8734652558240155	5.0	1489.906282042891	9.84
141	27	9	0.07602360972693221	30.0	637.6767382150559	6.29
142	27	10	0.9251115559030451	2.5	1717.9261741872433	10.64
144	29	1	0.35051417764414156	16.0	321.51353834844394	7.654
145	29	2	0.526594476229891	14.0	415.017261694356	7.944
146	29	3	0.4345919462345857	18.0	401.0463625320556	7.396
147	29	4	0.2831073550235202	12.0	449.24302469135796	8.27
148	29	5	0.1051667429881029	20.0	305.4066455696202	7.16
149	29	6	0.28697453072425955	10.0	284.4356557377049	8.64
150	29	7	0.1965022436278712	25.0	280.89996159754224	6.67
151	29	8	0.15174662577168804	5.0	291.2269230769231	9.84
152	29	9	0.09035085980852256	30.0	139.75485244602896	6.29
153	29	10	0.3462134629924196	2.5	207.7297551789077	10.64
155	31	1	0.8308542795174148	16.0	781.2313040419187	7.654
156	31	2	0.9507670584251633	14.0	1182.3332729770232	7.944
157	31	3	0.6501714581497067	18.0	850.9792817679559	7.396
158	31	4	0.5375636519197934	12.0	892.1188975573193	8.27
159	31	5	0.24269731048117113	20.0	813.3984885620918	7.16
160	31	6	0.43428664414783985	10.0	1339.9818800528858	8.64
161	31	7	0.0	25.0	705.8207121786766	6.67
162	31	8	0.8095454788405952	5.0	1631.2533965362798	9.84
163	31	9	0.0	30.0	667.2040142276422	6.29
164	31	10	0.8323014946703624	2.5	1731.7464312546952	10.64
166	32	1	0.6315827413478612	16.0	517.385264356185	7.654
167	32	2	0.5486669726148189	14.0	767.2456103737095	7.944
168	32	3	0.4563361016622456	18.0	302.278450014405	7.396
169	32	4	0.6630722082537577	12.0	808.2851987255998	8.27
170	32	5	0.44671068847958817	20.0	444.4280810264418	7.16
171	32	6	0.6297816495555817	10.0	755.4906199021206	8.64
172	32	7	0.09019663319526364	25.0	385.75163954335676	6.67
173	32	8	0.8558265531668621	5.0	1163.2214345287744	9.84
174	32	9	0.02355995883250241	30.0	345.46434347733566	6.29
177	34	1	0.40056259707578434	16.0	386.0575256247278	7.654
178	34	2	0.42719875950631536	14.0	377.8139374797538	7.944
179	34	3	0.45280534463629724	18.0	336.6882857850286	7.396
180	34	4	0.5919192838996573	12.0	336.87658130206717	8.27
181	34	5	0.2973130986136281	20.0	264.5520034191687	7.16
182	34	6	0.5353572348596389	10.0	420.5512820512819	8.64
183	34	7	0.0064881107335633915	25.0	208.9504731125475	6.67
184	34	8	0.49701079810124554	5.0	423.5843613707166	9.84
185	34	9	0.0	30.0	214.88440605285933	6.29
186	34	10	0.4524266297127291	2.5	470.0098541666665	10.64
188	35	1	0.6946248088562644	16.0	869.0421025593129	7.654
189	35	2	0.8752417051983924	14.0	1243.7502484114743	7.944
190	35	3	0.41451536730356364	18.0	1146.7758226209473	7.396
191	35	4	0.7386343288252939	12.0	1313.3591329165538	8.27
192	35	5	0.044120214880595116	20.0	1539.2850342880192	7.16
193	35	6	0.16320691388544722	10.0	1975.5342413197768	8.64
194	35	7	0.009406048666291049	25.0	1339.090425531915	6.67
196	35	9	0.0	30.0	1003.6309299895506	6.29
199	37	1	0.5678015688078231	16.0	1827.1930301852572	7.654
200	37	2	0.6059524030424841	14.0	1956.5834229176621	7.944
201	37	3	0.6072431246490276	18.0	1580.2452901353963	7.396
202	37	4	0.6104067798584651	12.0	1948.463815734189	8.27
203	37	5	0.6747828267466894	20.0	1485.6240115339249	7.16
204	37	6	0.876163928910318	10.0	2431.3273203375043	8.64
205	37	7	0.3975369272842017	25.0	1217.0033385406166	6.67
206	37	8	0.9983477096430278	5.0	3543.8196936542668	9.84
207	37	9	0.020082405705551025	30.0	1435.357967667436	6.29
208	37	10	0.9235914993582138	2.5	3587.254878534448	10.64
210	38	1	0.21651057770006865	16.0	472.20793053785485	7.654
211	38	2	0.3837917639095832	14.0	679.7085808580858	7.944
212	38	3	0.3404285133591999	18.0	435.5832704135738	7.396
213	38	4	0.4264330982532183	12.0	685.7285545257345	8.27
214	38	5	0.2069220037163007	20.0	587.4061466640733	7.16
215	38	6	0.498507799391673	10.0	760.0617283950619	8.64
216	38	7	0.0980124063139686	25.0	511.441063420884	6.67
217	38	8	0.592968859464026	5.0	1087.772654209363	9.84
218	38	9	0.0	30.0	485.0351471205131	6.29
219	38	10	0.5803720272564313	2.5	1475.8286851468995	10.64
221	39	1	0.0	16.0	887.2723475544187	7.654
222	39	2	0.9712573322870525	14.0	804.9131823461089	7.944
223	39	3	0.9528646763236929	18.0	628.1453917946723	7.396
225	39	5	0.052706239614161675	20.0	635.1011849146349	7.16
226	39	6	0.5309644006267759	10.0	704.4735522963576	8.64
227	39	7	0.044008338559293474	25.0	533.2445424530628	6.67
229	39	9	0.0	30.0	529.683707250342	6.29
232	40	1	0.47557791286929835	16.0	537.8508766811564	7.654
233	40	2	0.7064992326679276	14.0	438.0818430203677	7.944
234	40	3	0.9313417698975878	18.0	341.17253260869563	7.396
235	40	4	0.8303239180256593	12.0	538.973732904264	8.27
236	40	5	0.0	20.0	509.83174014095056	7.16
238	40	7	0.0	25.0	553.9978456263898	6.67
240	40	9	0.008608886655851317	30.0	547.2162380053484	6.29
243	41	1	0.4490412095878401	16.0	949.9377237227467	7.654
244	41	2	0.32042376236470266	14.0	908.8434423052074	7.944
245	41	3	0.2910056678940678	18.0	758.7152618038741	7.396
246	41	4	0.41568981424160767	12.0	985.3428346951603	8.27
247	41	5	0.23909502116723194	20.0	784.500856844305	7.16
248	41	6	0.47550020153826644	10.0	963.7182363585447	8.64
249	41	7	0.04360367793102129	25.0	690.6189753320684	6.67
250	41	8	0.6730880171321234	5.0	1382.0517608974717	9.84
251	41	9	0.022663467037117954	30.0	620.1966558666976	6.29
252	41	10	0.7572045946267281	2.5	1943.315675363157	10.64
254	44	1	0.3536973697271927	16.0	1088.0814017660043	7.654
255	44	2	0.33320066970440215	14.0	1189.979411764706	7.944
256	44	3	0.12884324314400733	18.0	799.6059829059827	7.396
257	44	4	0.20599257541692997	12.0	1032.8536879432622	8.27
258	44	5	0.2966975042628517	20.0	780.8912889959706	7.16
259	44	6	0.4082825883639005	10.0	1316.3372278664735	8.64
260	44	7	0.0	25.0	589.7278834066624	6.67
261	44	8	0.47336744957723553	5.0	2154.685439229843	9.84
262	44	9	0.0	30.0	710.9151366789065	6.29
263	44	10	0.5453715930021601	2.5	2823.8266814486333	10.64
271	46	7	0.4106874377655986	25.0	456.3289188738965	6.67
273	46	9	0.07237580295215373	30.0	384.7190839694657	6.29
274	46	10	0.7954876080504729	2.5	592.1888064316636	10.64
276	47	1	0.07595789571825134	16.0	543.0072428778368	7.654
277	47	2	0.0	14.0	930.6005188067442	7.944
278	47	3	0.2062406301924919	18.0	845.9593114241003	7.396
279	47	4	0.07490093087398023	12.0	882.6253561253561	8.27
280	47	5	0.027411214566670863	20.0	743.4989048811016	7.16
281	47	6	0.044492432837541264	10.0	1071.0703363914376	8.64
282	47	7	0.0	25.0	676.7664324100866	6.67
283	47	8	0.03229652223190758	5.0	1409.101353383459	9.84
284	47	9	0.0	30.0	441.69651741293546	6.29
285	47	10	0.42284545699000387	2.5	1402.386041263701	10.64
287	48	1	0.06900609321693425	16.0	493.8161414982165	7.654
288	48	2	0.0	14.0	559.5273339631166	7.944
289	48	3	0.27896683794419785	18.0	560.5613950498233	7.396
290	48	4	0.25595010320451006	12.0	815.2492826398849	8.27
291	48	5	0.0008524020060430248	20.0	813.09527972028	7.16
292	48	6	0.1431600102788295	10.0	1425.8170880292416	8.64
293	48	7	0.0	25.0	910.780487804878	6.67
294	48	8	0.241296261825632	5.0	1681.7121818181822	9.84
295	48	9	0.0	30.0	572.075148152818	6.29
296	48	10	0.42753927232878036	2.5	2344.8548747763857	10.64
298	51	1	0.26843358444444915	16.0	950.0174748563215	7.654
299	51	2	0.04032025211362665	14.0	1324.3639281185026	7.944
300	51	3	0.27739632612988324	18.0	1056.2540405761747	7.396
301	51	4	0.34864575723300945	12.0	1415.8688400996095	8.27
302	51	5	0.0	20.0	853.5662715994687	7.16
303	51	6	0.25388000368424213	10.0	1543.8601899883995	8.64
304	51	7	0.03824571374858863	25.0	806.518886876804	6.67
305	51	8	0.5602621415364988	5.0	2417.076861573146	9.84
306	51	9	0.0	30.0	780.8749662727321	6.29
307	51	10	0.46329074109233787	2.5	2535.865330225617	10.64
309	52	1	0.5269761000095763	16.0	716.7697585154291	7.654
310	52	2	0.6807368236912201	14.0	547.9781632961824	7.944
311	52	3	0.6373814283468047	18.0	641.5240829346093	7.396
312	52	4	0.727522087596541	12.0	699.3082961255941	8.27
313	52	5	0.0	20.0	419.2413223140497	7.16
314	52	6	0.6891642856615533	10.0	694.3860419580419	8.64
315	52	7	0.0	25.0	394.3569977139954	6.67
316	52	8	0.8780996481730001	5.0	738.6131072874493	9.84
317	52	9	0.04218407970702631	30.0	601.5554242185447	6.29
318	52	10	0.7956473424576377	2.5	1017.903683419003	10.64
320	53	1	0.4688707140403055	16.0	1138.4499870499872	7.654
321	53	2	1.0	14.0	1124.8294671155672	7.944
322	53	3	0.775891204558745	18.0	1069.4619076402319	7.396
324	53	5	0.3830542404282313	20.0	864.7131421232875	7.16
326	53	7	0.12100742056013324	25.0	720.9334021683014	6.67
328	53	9	0.04026186940308879	30.0	726.9845627503339	6.29
331	55	1	0.595933891881851	16.0	695.8156028368794	7.654
332	55	2	0.8060750631406709	14.0	645.617494944355	7.944
333	55	3	0.9515556961551477	18.0	612.2717790116241	7.396
335	55	5	0.13758680411377028	20.0	538.3866343630123	7.16
336	55	6	0.4933142174812566	10.0	775.6124871313511	8.64
337	55	7	0.07280292112784272	25.0	366.06793415256203	6.67
339	55	9	0.0	30.0	423.24479435319654	6.29
342	56	1	0.9182349039630375	16.0	1474.9880739808862	7.654
343	56	2	0.9291364379985796	14.0	1383.7936191425722	7.944
344	56	3	0.7098740939217807	18.0	1155.79420754131	7.396
345	56	4	0.8148219137856172	12.0	1445.5595634720323	8.27
346	56	5	0.478579161256421	20.0	928.41569066898	7.16
347	56	6	0.7596867000008561	10.0	1431.1526230585519	8.64
348	56	7	0.24113511918777708	25.0	755.3400434762918	6.67
349	56	8	0.8420689550064914	5.0	2263.767245696813	9.84
350	56	9	0.15538635999239303	30.0	677.4838936872152	6.29
351	56	10	0.6892594184236385	2.5	2251.7683334068875	10.64
353	58	1	0.5329694172080118	16.0	967.1775668157217	7.654
355	58	3	0.5584436836828837	18.0	848.1577386393649	7.396
357	58	5	0.6013637691226363	20.0	824.0331054336092	7.16
358	58	6	0.8610811682409365	10.0	1151.4930858755315	8.64
359	58	7	0.2412522165259241	25.0	803.3590855340955	6.67
360	58	8	0.917612918833932	5.0	1839.9379753593842	9.84
361	58	9	0.0	30.0	819.833880037488	6.29
362	58	10	0.9963402104810921	2.5	2314.4224779028686	10.64
364	59	1	0.07079805577414278	16.0	182.33584070796468	7.654
365	59	2	0.05452557029699972	14.0	179.15825471698116	7.944
366	59	3	0.036181777022521434	18.0	154.8557365522091	7.396
367	59	4	0.2265079958219292	12.0	281.05749250749244	8.27
368	59	5	0.0	20.0	207.0301038062284	7.16
369	59	6	0.08575063397359083	10.0	178.66558387472924	8.64
370	59	7	0.019424208166933247	25.0	157.66666666666666	6.67
371	59	8	0.3108272221984462	5.0	285.2557900814782	9.84
372	59	9	0.0	30.0	197.59322834645667	6.29
373	59	10	0.33682487096889646	2.5	352.558200800078	10.64
375	60	1	0.7711012070850451	16.0	555.2797374897458	7.654
376	60	2	0.6717767457829054	14.0	287.7807807807806	7.944
378	60	4	0.9602323915194771	12.0	1222.8810246039773	8.27
379	60	5	0.8348648375979861	20.0	910.2873882207833	7.16
381	60	7	0.23193908554127454	25.0	820.683785766691	6.67
382	60	8	0.9410199294430668	5.0	1309.4818699430627	9.84
383	60	9	0.0	30.0	662.3969868173258	6.29
384	60	10	0.6922969722889994	2.5	1627.9505477308296	10.64
386	61	1	0.9496967795415276	16.0	429.7555555555553	7.654
387	61	2	0.7425194793308492	14.0	466.64903846153857	7.944
389	61	4	0.9714068255843533	12.0	714.8174603174606	8.27
392	61	7	0.15353104220860334	25.0	353.7820512820513	6.67
394	61	9	0.06324480696635855	30.0	563.3717948717949	6.29
395	61	10	0.5470939970088396	2.5	1230.0624999999998	10.64
397	63	1	0.18480365432748824	16.0	2195.757026457933	7.654
398	63	2	0.6264440093255507	14.0	2425.401866784117	7.944
399	63	3	0.27687164900171524	18.0	1664.3194489399575	7.396
400	63	4	0.5925534780784318	12.0	1879.0811173589695	8.27
401	63	5	0.9253974136070353	20.0	1672.2	7.16
402	63	6	0.5296928786722189	10.0	1606.172589191099	8.64
403	63	7	0.2089893705502423	25.0	1626.137784090909	6.67
405	63	9	0.010983125228288046	30.0	1306.4893920848635	6.29
408	67	1	0.35098730784658194	16.0	282.38392857142856	7.654
410	67	3	0.2408003381774756	18.0	258.63111111111095	7.396
411	67	4	0.3199471569127717	12.0	216.22982243744963	8.27
412	67	5	0.0	20.0	316.0769230769231	7.16
413	67	6	0.2364095249158824	10.0	240.27878787878802	8.64
414	67	7	0.01429198513329884	25.0	472.0266666666668	6.67
415	67	8	0.8243757865405857	5.0	202.93584905660381	9.84
416	67	9	0.0	30.0	456.61616161616166	6.29
417	67	10	0.28387184959979533	2.5	252.0355392156863	10.64
419	69	1	0.40580192807795074	16.0	1477.4557670772674	7.654
420	69	2	0.7078627331792103	14.0	2606.636666666667	7.944
421	69	3	0.15894321406618017	18.0	1000.2343470483004	7.396
422	69	4	0.0	12.0	1469.076923076923	8.27
423	69	5	0.05666209980969315	20.0	1157.3357558139535	7.16
424	69	6	0.1504277858700111	10.0	957.2404540763674	8.64
425	69	7	0.005176344029127937	25.0	1121.9446808510636	6.67
426	69	8	0.5329021450138116	5.0	987.8183673469389	9.84
427	69	9	0.0077282746998382345	30.0	704.9553571428572	6.29
428	69	10	0.22854570306560812	2.5	1297.7782608695654	10.64
430	70	1	0.23507938644697013	16.0	1448.202184621975	7.654
431	70	2	0.8164278065160138	14.0	1313.3355930810633	7.944
432	70	3	0.08201208503085465	18.0	820.2607692307694	7.396
433	70	4	0.018741384048298313	12.0	1216.0727598566305	8.27
434	70	5	0.12792921930101425	20.0	995.4212598425198	7.16
435	70	6	0.24883908253696077	10.0	1452.195283882784	8.64
436	70	7	0.0	25.0	1111.248823016565	6.67
437	70	8	0.19300916254167452	5.0	1603.6081632653058	9.84
438	70	9	0.014148721388137593	30.0	918.008915165165	6.29
439	70	10	0.07787673527527357	2.5	1656.7043138586955	10.64
