# Supplementary material for: Progressive enhancement of kinetic proofreading in T cell antigen discrimination from receptor activation to DAG generation
Source: eLife. 2022 Sep 20;11:e75263. doi: 10.7554/eLife.75263 (PMC9536835; doi:10.7554/eLife.75263)
Supplement: Figure 4—source data 1. — Each row is one cell in one condition of a time course. Column ‘response_data’ is the reporter output (zap, lat, or dag) labeled in the title of the file. Column ‘resonse_lov’ is the occupancy measurement, and the column ‘half-life’ is the average ligand-binding half-life of the condition. We generated these data tables from raw images and plotted heatmaps using custom Python scripts available at https://github.com/dbritain/KP-paper, Britain, 2022. [file elife-75263-fig4-data1.zip › Fig4SourceData/lat20210406_data.csv]

	label	cond_order	response_data	conditions	response_lov	half-life(s)
1	2	1	0.2629204828763805	15	5167.473238864966	7.794
2	2	2	0.8315125328750969	16	4601.447872073298	7.654
3	2	3	0.5733949230252099	14	4380.231982720909	7.944
4	2	4	0.5207604425985303	18	3047.2624112236585	7.396
5	2	5	0.8642578278588904	12	3508.335552497489	8.27
6	2	6	0.48915561785086953	20	3662.6124195331304	7.16
7	2	7	0.7385079850315317	10	4560.916702082448	8.64
8	2	8	0.25780261616162375	25	2633.94816152176	6.67
9	2	9	0.8264719853872596	5	5541.536676606125	9.84
11	3	1	0.5558459256838427	15	3183.048348295488	7.794
12	3	2	0.49887852428496604	16	2436.2702472293267	7.654
14	3	4	0.5855172099425783	18	1923.5662382992218	7.396
16	3	6	0.3319268102140153	20	2679.1046808960264	7.16
17	3	7	0.5990355523671582	10	3335.845759567998	8.64
18	3	8	0.3736347838459436	25	2026.7542683982683	6.67
19	3	9	0.994647190575402	5	4498.0581352496765	9.84
21	4	1	0.7680846308136228	15	1050.482900040069	7.794
24	4	4	0.6391090676402793	18	681.6357830433178	7.396
25	4	5	0.9548141821674431	12	1030.890699154995	8.27
26	4	6	0.27252969827215257	20	571.5838476459179	7.16
27	4	7	0.8046419647275311	10	894.1411873506827	8.64
28	4	8	0.6607796451712293	25	812.8652750838957	6.67
41	6	1	0.29549827112631405	15	7045.159768813137	7.794
42	6	2	0.14040646580224214	16	6574.633560748331	7.654
43	6	3	0.0	14	6076.776308414261	7.944
44	6	4	0.0	18	7613.429284113694	7.396
45	6	5	0.34589587175897174	12	5496.874551971326	8.27
46	6	6	0.0	20	5436.971351181102	7.16
47	6	7	0.0	10	7302.052260289141	8.64
48	6	8	0.09110049852321567	25	7144.308002904	6.67
49	6	9	0.42064171398290434	5	6724.720848056537	9.84
51	7	1	0.20049312255387475	15	2828.527358055622	7.794
52	7	2	0.5719358846630094	16	2859.336392726911	7.654
53	7	3	0.5949609287374458	14	2942.5320201531417	7.944
54	7	4	0.5251831952617941	18	2787.0118644067807	7.396
55	7	5	0.8194047248571529	12	4074.7444529824224	8.27
56	7	6	0.4315438228089767	20	3421.406398957727	7.16
57	7	7	0.6038576545136206	10	3655.854918893686	8.64
58	7	8	0.28170425857381987	25	2714.9365394424603	6.67
59	7	9	0.6887718608547316	5	4570.843812648077	9.84
61	8	1	0.22654066534731698	15	3373.205581681848	7.794
62	8	2	0.47973764723705636	16	3724.5305601525893	7.654
63	8	3	0.5344802716551541	14	3080.291354166666	7.944
64	8	4	0.32985588140052846	18	3542.362967975114	7.396
65	8	5	0.48966314895747437	12	3884.5210113105227	8.27
66	8	6	0.13808909983513787	20	3073.941527446301	7.16
67	8	7	0.49368684867182183	10	4000.1156916280634	8.64
68	8	8	0.162270174327009	25	2722.890136986301	6.67
69	8	9	0.7609965973456423	5	5297.017303959264	9.84
71	9	1	0.24638532614955064	15	2560.627906976745	7.794
72	9	2	0.002265313756263103	16	2746.937077131258	7.654
73	9	3	0.0	14	2209.977665158372	7.944
74	9	4	0.17455491432639783	18	1880.2402931435413	7.396
75	9	5	0.03267502286713033	12	2094.10153890407	8.27
76	9	6	0.28913899268331283	20	1363.8228152492663	7.16
77	9	7	0.0	10	1980.7617439703154	8.64
78	9	8	0.4026926725927667	25	1044.0765396938418	6.67
79	9	9	0.18883968805011847	5	2817.5083801399687	9.84
81	10	1	0.9041394645131435	15	5931.081246527569	7.794
82	10	2	0.7960498216739464	16	5052.713972793255	7.654
84	10	4	0.0	18	5451.437538672323	7.396
86	10	6	0.3017626074106873	20	4804.988027486735	7.16
87	10	7	0.5683145621436363	10	5014.077775252814	8.64
88	10	8	0.28047036003230447	25	6148.506767198403	6.67
91	13	1	0.39093982433904845	15	7395.337727224408	7.794
92	13	2	0.6132014277290546	16	4970.000565067526	7.654
93	13	3	0.4125819942107416	14	5209.362337673226	7.944
94	13	4	0.46886970792903754	18	4694.785651974288	7.396
95	13	5	0.8499034808673713	12	4498.05683405344	8.27
96	13	6	0.9832993998485174	20	4039.5455588580044	7.16
97	13	7	0.9115077120390491	10	4978.029061854112	8.64
98	13	8	0.4932113611414435	25	3509.8816993464056	6.67
101	14	1	0.9073597870964389	15	5290.945163478497	7.794
102	14	2	0.8760547180869366	16	3775.540633273324	7.654
103	14	3	0.8353813379453504	14	3059.125562314988	7.944
104	14	4	0.805238027956718	18	4855.5521297247915	7.396
106	14	6	0.46982577745496795	20	2951.170750654267	7.16
107	14	7	0.7018500287387911	10	3285.0287581699354	8.64
108	14	8	0.13503807806375084	25	3642.70419203747	6.67
109	14	9	0.9855890777556772	5	5656.690729868811	9.84
111	15	1	0.48052781770352226	15	1782.2080103359172	7.794
112	15	2	0.0	16	649.8400494055888	7.654
113	15	3	0.0	14	884.3794072560042	7.944
114	15	4	0.3420883843330857	18	730.175276542365	7.396
115	15	5	0.7582288259338138	12	825.9614512471657	8.27
116	15	6	0.0	20	1110.7433687002654	7.16
117	15	7	0.9786256865763573	10	773.3768530363462	8.64
118	15	8	0.6397361895821705	25	910.1791065012543	6.67
119	15	9	0.3392081242603407	5	557.6194800569803	9.84
121	18	1	0.5122150163651943	15	4449.095579931754	7.794
122	18	2	0.6044595198854988	16	4426.165113996342	7.654
123	18	3	0.6863723932045984	14	5367.487238156175	7.944
124	18	4	0.6245535130014002	18	5486.888201094391	7.396
125	18	5	0.9438035565684605	12	6663.692152617037	8.27
126	18	6	0.488715790202921	20	5108.90540368722	7.16
127	18	7	0.9178440310046704	10	7061.44404505152	8.64
128	18	8	0.16104264087936157	25	3954.914160767437	6.67
131	20	1	0.6695062968055079	15	2034.5418975129016	7.794
132	20	2	0.7600968472999584	16	2454.098479488026	7.654
133	20	3	0.68007263288066	14	2588.920026213671	7.944
134	20	4	0.5297422321240183	18	2261.3787154170523	7.396
135	20	5	0.8220492457276923	12	2278.1322609395165	8.27
136	20	6	0.4912655539863303	20	1992.9118058906204	7.16
137	20	7	0.6944474529700392	10	2868.02290856031	8.64
138	20	8	0.4259298769210395	25	1986.1079896393699	6.67
139	20	9	0.7895426886579858	5	2910.4704130051564	9.84
151	23	1	0.22240664228586368	15	5611.556951686736	7.794
152	23	2	0.06564122279853613	16	6188.041670045682	7.654
153	23	3	0.24795746133069108	14	5888.020963537218	7.944
154	23	4	0.014142453837607866	18	5911.258584474643	7.396
155	23	5	0.46707788709623504	12	6575.7641308055945	8.27
156	23	6	0.0	20	4851.793707950895	7.16
157	23	7	0.6088157888480126	10	7315.345510177224	8.64
158	23	8	0.22031412660072455	25	4367.765417291354	6.67
159	23	9	0.5144970334759817	5	7379.359821564739	9.84
166	24	6	0.6773079556442947	20	1925.1922756410263	7.16
167	24	7	0.6755661838534278	10	1512.1938259109313	8.64
168	24	8	0.28364710389695474	25	1779.1826370048832	6.67
169	24	9	0.7935151508182572	5	1615.9149152542375	9.84
171	26	1	0.19431092306740216	15	3759.7631287071413	7.794
172	26	2	0.1374831168647013	16	4124.019483986662	7.654
173	26	3	0.2591697682042891	14	3544.611196504354	7.944
174	26	4	0.1755291685842308	18	3476.570510090255	7.396
175	26	5	0.16613599591098696	12	3864.1084797005474	8.27
176	26	6	0.0	20	3325.775889137761	7.16
177	26	7	0.1996122102010495	10	3407.185594427072	8.64
178	26	8	0.3742015159773673	25	3235.4677570531435	6.67
179	26	9	0.5933679346371707	5	3788.884652981427	9.84
186	27	6	0.25965791072777344	20	7605.083510290343	7.16
188	27	8	0.7007111752596672	25	5712.743134969235	6.67
191	28	1	0.14633493366981215	15	7061.357316916125	7.794
192	28	2	0.3621881011123281	16	6690.471980342106	7.654
193	28	3	0.3464849911832236	14	7053.500217661691	7.944
194	28	4	0.19238795438468678	18	7278.831748715562	7.396
195	28	5	0.33527758295190047	12	7651.950009035874	8.27
196	28	6	0.1092714544161095	20	6906.397120650061	7.16
198	28	8	0.1859063221125993	25	5307.734698350083	6.67
201	30	1	0.24658303238039728	15	2909.591019976949	7.794
202	30	2	0.7860951189994514	16	3565.716138026551	7.654
203	30	3	0.5720324989574561	14	3630.5680172413804	7.944
204	30	4	0.1286110501147686	18	2881.9163077752332	7.396
205	30	5	0.6415964386964503	12	3132.263020967493	8.27
206	30	6	0.08951135090070579	20	2229.430915043943	7.16
207	30	7	0.9040853715768846	10	3189.096079567401	8.64
208	30	8	0.17996398608697842	25	2619.4939213846324	6.67
209	30	9	0.8570426679965625	5	4151.538766820859	9.84
211	31	1	0.9967245220675205	15	2384.685456951549	7.794
212	31	2	0.7097929234109343	16	2293.0690251572323	7.654
213	31	3	0.8774496316169885	14	2790.0827257663627	7.944
214	31	4	0.7048832457984648	18	1966.8999797441986	7.396
216	31	6	0.0	20	1488.8658402710046	7.16
217	31	7	0.44971842690207975	10	2248.9333310960146	8.64
218	31	8	0.0	25	1801.1274558546913	6.67
219	31	9	0.6323519363758259	5	2924.521066455967	9.84
221	32	1	0.0	15	3533.834731106372	7.794
222	32	2	0.18742565267189762	16	3838.9506306306307	7.654
223	32	3	0.17858929995102657	14	4153.492318048626	7.944
224	32	4	0.0	18	3990.856514913658	7.396
225	32	5	0.21705141383561488	12	4867.175000000001	8.27
226	32	6	0.16875138248193106	20	6123.804783950617	7.16
227	32	7	0.17964276764822545	10	5907.896500238892	8.64
228	32	8	0.0	25	4003.1950228542405	6.67
231	33	1	0.10572391712150048	15	4494.281222707423	7.794
233	33	3	0.7796295129035432	14	1687.950427350427	7.944
234	33	4	0.818269322183701	18	3420.9739776951674	7.396
236	33	6	0.6577475123778419	20	2627.943450849202	7.16
238	33	8	0.48066915293289353	25	3018.4416960158474	6.67
241	34	1	0.021735781080895092	15	0.0	7.794
243	34	3	0.5015915722474917	14	3749.9964157706095	7.944
244	34	4	0.2587292157487272	18	3736.809150326798	7.396
245	34	5	0.9617886782627392	12	5251.540476190475	8.27
246	34	6	0.6724532667153261	20	4615.109375	7.16
247	34	7	0.5692533217475612	10	4629.73595505618	8.64
248	34	8	0.1655740710735638	25	3620.1258620689655	6.67
249	34	9	0.4288459785570281	5	0.0	9.84
251	35	1	0.8515323887099767	15	2795.352240006774	7.794
253	35	3	0.3971228136335244	14	2980.8514915693904	7.944
255	35	5	0.2883469291337107	12	1368.1478926478924	8.27
257	35	7	0.5806609194740516	10	2790.6389964788723	8.64
258	35	8	0.4712541395890409	25	2055.890867481943	6.67
271	38	1	0.32128857992081683	15	1894.5595744680854	7.794
272	38	2	0.6234784303921894	16	2299.231919602366	7.654
273	38	3	0.6509207038867105	14	2377.748292027192	7.944
274	38	4	0.541492860495655	18	2143.9260857060676	7.396
275	38	5	0.6290162813168578	12	3366.8585898309825	8.27
276	38	6	0.0	20	1600.2670970242102	7.16
277	38	7	0.44431858590766243	10	2146.058542413382	8.64
278	38	8	0.15027206181116234	25	1786.6957896454658	6.67
279	38	9	0.35369089519589386	5	2218.0367842615774	9.84
281	39	1	0.27446191212382975	15	5764.431615758885	7.794
282	39	2	0.4553087530444031	16	5172.232665126074	7.654
283	39	3	0.47475842075094615	14	6500.137828919535	7.944
284	39	4	0.12268291259649385	18	5473.775042881648	7.396
285	39	5	0.7772486291149384	12	6011.30721664379	8.27
286	39	6	0.18338066188649205	20	3825.373296287969	7.16
287	39	7	0.631861504852186	10	6237.285902881413	8.64
288	39	8	0.1481243671848718	25	4111.602254652565	6.67
289	39	9	0.6466038213060766	5	7386.828607396633	9.84
291	40	1	0.19888752345265706	15	2452.760615867412	7.794
292	40	2	0.4033683669876356	16	3276.1271809661125	7.654
293	40	3	0.5031133854052359	14	2407.144250257644	7.944
294	40	4	0.41917065042701235	18	2314.4540457591374	7.396
295	40	5	0.6374011942085323	12	3144.305193496371	8.27
296	40	6	0.4694609867932501	20	2865.4475291922463	7.16
297	40	7	0.4180428860849949	10	2086.3880886349184	8.64
298	40	8	0.45860008550134085	25	2344.819468856624	6.67
299	40	9	0.9586181395170895	5	3487.7743309002435	9.84
311	42	1	0.42314962561885694	15	4463.808175009854	7.794
312	42	2	0.5513105307965908	16	4867.243750762675	7.654
313	42	3	0.6599431017658208	14	5142.556417934421	7.944
314	42	4	0.34182628910797114	18	4190.913805047006	7.396
315	42	5	0.7828194642043187	12	5454.980600482236	8.27
316	42	6	0.244050551991411	20	4969.893368298367	7.16
317	42	7	0.45700041358204646	10	5719.353095756685	8.64
318	42	8	0.28304057186498216	25	4849.224943678472	6.67
319	42	9	0.7871702583785152	5	7715.090362679445	9.84
321	43	1	0.3260777239617365	15	3693.5973690138317	7.794
322	43	2	0.45298014743079956	16	2914.0572429697695	7.654
323	43	3	0.7016807210134121	14	3303.246905814349	7.944
324	43	4	0.273953375300327	18	2199.993363715331	7.396
325	43	5	0.9626014502464829	12	2542.3731945624463	8.27
326	43	6	0.19900330037397432	20	2000.3727133164955	7.16
327	43	7	0.6668676644470047	10	2818.122307692307	8.64
328	43	8	0.24418840627903465	25	2111.721792890263	6.67
329	43	9	0.955259626960161	5	4337.580330270795	9.84
331	45	1	0.540604078702523	15	5268.107047027671	7.794
332	45	2	0.6758394930156252	16	5345.014194381661	7.654
333	45	3	0.8197007822657083	14	5438.349081647854	7.944
334	45	4	0.4311391841332837	18	4191.969015196369	7.396
335	45	5	0.701265036488757	12	5302.126716930427	8.27
336	45	6	0.42519743950364475	20	3563.84879626931	7.16
337	45	7	0.7325936327816259	10	4779.348278985508	8.64
338	45	8	0.4900955481328461	25	3000.1310898495663	6.67
339	45	9	0.9403862718927759	5	7148.968655004303	9.84
342	46	2	0.9740075383629296	16	1640.3654773384758	7.654
344	46	4	0.5017314189262724	18	1143.7879924953093	7.396
348	46	8	0.20143793740035543	25	3875.188829787234	6.67
351	47	1	0.0	15	2195.4774647508348	7.794
352	47	2	0.7872002854942997	16	1604.118065433855	7.654
353	47	3	0.7124701483756047	14	1980.6205090731949	7.944
354	47	4	0.22603179272875265	18	1435.2698622167352	7.396
355	47	5	0.7680860693890414	12	1257.5720606321972	8.27
356	47	6	0.4170673771503699	20	1555.828201695671	7.16
357	47	7	0.39420049198998325	10	1478.5730431533725	8.64
358	47	8	0.0672201866518798	25	1174.3982332792498	6.67
359	47	9	0.6503036211669926	5	1780.9850518608907	9.84
361	48	1	0.6553979951594952	15	2937.405465568208	7.794
362	48	2	0.6657895712978738	16	3251.6664980282267	7.654
363	48	3	0.8351693133186796	14	3199.919729433844	7.944
364	48	4	0.46599721973691294	18	3727.9435185185207	7.396
365	48	5	0.8081537716810115	12	3086.557676487943	8.27
366	48	6	0.29688861834866914	20	3124.6611249377793	7.16
367	48	7	0.7198731199557933	10	3221.325748715222	8.64
368	48	8	0.25919009552202094	25	1716.860601234878	6.67
369	48	9	0.8063925600744305	5	4622.444845835251	9.84
371	49	1	0.2872746555519912	15	3864.403316608955	7.794
372	49	2	0.24463043826120368	16	2707.8658818097874	7.654
373	49	3	0.1834756153816128	14	3251.7858645106753	7.944
374	49	4	0.3560802791448165	18	2418.296957671958	7.396
375	49	5	0.3371584732817273	12	2650.3746961922766	8.27
376	49	6	0.12187201050192063	20	1911.5331156810603	7.16
378	49	8	0.1747069726414063	25	2158.408969340584	6.67
379	49	9	0.7226191115764725	5	3903.4808492413113	9.84
381	50	1	0.5526672446507183	15	5589.60681435419	7.794
382	50	2	0.8283101686156618	16	6003.430378850467	7.654
383	50	3	0.6908654483264955	14	5571.096021984354	7.944
384	50	4	0.6649169884147906	18	5347.168827266483	7.396
386	50	6	0.3098282102951776	20	4718.128729101358	7.16
387	50	7	0.7275037036387891	10	6318.067223140495	8.64
388	50	8	0.2030871350433972	25	5155.184861571116	6.67
391	51	1	0.5588933396357959	15	6468.988203513681	7.794
392	51	2	0.5060197230561708	16	6223.856047526225	7.654
393	51	3	0.5080103204156732	14	6344.649978069702	7.944
394	51	4	0.4444187911571196	18	6381.54400524132	7.396
395	51	5	0.6456960393307097	12	6800.491465623908	8.27
396	51	6	0.23364374844590832	20	6562.511422653405	7.16
397	51	7	0.5481708788777573	10	7315.808271825698	8.64
398	51	8	0.13051213339120463	25	5593.27477113221	6.67
399	51	9	0.8840967589161197	5	7418.0450199353745	9.84
401	52	1	0.3500682764378702	15	3285.431256416715	7.794
402	52	2	0.6400544919259629	16	3539.914331240042	7.654
403	52	3	0.79684578934734	14	4348.479511438035	7.944
404	52	4	0.5353296775380624	18	4038.0661070595	7.396
405	52	5	0.9845727848265979	12	5151.3115961114845	8.27
406	52	6	0.47545935432533265	20	3903.67180106528	7.16
407	52	7	0.5538232632266795	10	5055.223760190217	8.64
408	52	8	0.20577910584140635	25	3153.6987853437345	6.67
409	52	9	0.7442789511088383	5	6537.383330124193	9.84
411	53	1	0.11819270432663745	15	2438.473830121247	7.794
412	53	2	0.29365923791160387	16	2515.0253292719553	7.654
413	53	3	0.19378234090816257	14	2623.640392553937	7.944
414	53	4	0.4470931348851629	18	2485.4498281813235	7.396
415	53	5	0.6009833737536487	12	3247.932843998759	8.27
416	53	6	0.23737730182823943	20	2238.725546547943	7.16
417	53	7	0.8162655699526749	10	3355.024961770917	8.64
418	53	8	0.28214535676486513	25	1474.3159659296841	6.67
419	53	9	0.5197530852973833	5	3167.517433589781	9.84
421	54	1	0.7326971285919754	15	4572.107861560554	7.794
422	54	2	0.7655007316017259	16	4645.995813562175	7.654
423	54	3	0.4811388663553635	14	5103.4945025476	7.944
424	54	4	0.3718295879853855	18	4820.648232745678	7.396
425	54	5	0.6271172230019618	12	4682.965974146249	8.27
426	54	6	0.20759088111225688	20	4120.039122353688	7.16
427	54	7	0.8759617431059291	10	5771.596816456358	8.64
428	54	8	0.3855841128863296	25	4327.771719995858	6.67
429	54	9	0.9543928142468839	5	7054.305477714523	9.84
431	55	1	0.4887112415332085	15	4068.4352480545435	7.794
432	55	2	0.7804414634144518	16	3496.094431661297	7.654
433	55	3	0.9386501178118564	14	3895.693203713434	7.944
434	55	4	0.515805746827943	18	3828.890701112753	7.396
435	55	5	0.89436095626964	12	4446.033448400876	8.27
436	55	6	0.16305771260956484	20	3387.804641729267	7.16
437	55	7	0.6918115335297003	10	4129.523984072308	8.64
438	55	8	0.27329735427209334	25	3176.8263611916846	6.67
439	55	9	0.5838237402509764	5	4717.959555018974	9.84
441	56	1	0.09319264687883855	15	1849.6966306182414	7.794
442	56	2	0.2248018653951183	16	1794.1338598317757	7.654
443	56	3	0.20963405511181515	14	2213.7890812925675	7.944
444	56	4	0.0	18	1457.1821380660201	7.396
445	56	5	0.3259789027928719	12	1482.5935217487888	8.27
446	56	6	0.34279952743498104	20	1968.495276361885	7.16
447	56	7	0.3741208332479717	10	1814.908375730168	8.64
448	56	8	0.0	25	1397.2814960629921	6.67
449	56	9	0.7059154300585826	5	2823.2527226137086	9.84
451	57	1	0.743629698324742	15	2103.2216676994194	7.794
452	57	2	0.8110411192747596	16	1419.4592095821604	7.654
453	57	3	0.23150540553916188	14	2490.461988304094	7.944
454	57	4	0.4494914447743858	18	2162.202917630788	7.396
456	57	6	0.17575997233476426	20	1703.1980450327096	7.16
458	57	8	0.0533707622097622	25	1415.2924465240642	6.67
459	57	9	0.89706697974097	5	3038.6843056145167	9.84
461	58	1	0.5037314396692009	15	3321.968654131618	7.794
462	58	2	0.6046191060109918	16	3130.109242445849	7.654
463	58	3	0.7517581924571415	14	3136.429751767281	7.944
464	58	4	0.7027710117136912	18	2738.45807277205	7.396
465	58	5	0.9258824019023629	12	3463.423740803621	8.27
466	58	6	0.33599066272255057	20	2167.2853754641214	7.16
467	58	7	0.8184202669382572	10	3372.1823870825765	8.64
468	58	8	0.43352358909425887	25	2116.2862037887285	6.67
469	58	9	0.9765243782446287	5	3945.5692595211635	9.84
471	59	1	0.4500968243153685	15	6691.957746735057	7.794
472	59	2	0.4366028133110904	16	7739.24572719713	7.654
473	59	3	0.49143899025415405	14	7216.875185010907	7.944
474	59	4	0.38246529422423575	18	7031.586301208716	7.396
475	59	5	0.5415707327377803	12	7350.830921644356	8.27
476	59	6	0.22225937490951167	20	5229.520150214728	7.16
477	59	7	0.6577525520826805	10	7468.412153933587	8.64
478	59	8	0.23692244923059516	25	4698.574855987254	6.67
481	60	1	0.46731818483803467	15	2407.650203061774	7.794
482	60	2	0.0	16	2488.7991450202317	7.654
483	60	3	0.4183183254088544	14	2082.32633610629	7.944
484	60	4	0.27470158361770525	18	1950.8333603896106	7.396
485	60	5	0.236170107595522	12	3027.151885765513	8.27
486	60	6	0.08049292830461093	20	3287.460636132315	7.16
487	60	7	0.1843979698035146	10	4250.03145675448	8.64
488	60	8	0.5107464951047703	25	3356.2733016304346	6.67
489	60	9	0.4737182103989857	5	4839.346142110295	9.84
491	61	1	0.44431880852971145	15	4556.892612479171	7.794
492	61	2	0.696276680431045	16	5189.081065339404	7.654
493	61	3	0.753129951906733	14	5142.972182593235	7.944
494	61	4	0.5606457076156202	18	4257.966628440366	7.396
495	61	5	0.6917871128555322	12	5310.284566529057	8.27
496	61	6	0.5528261442914401	20	3691.1024746464172	7.16
497	61	7	0.746816833860734	10	5186.635619987733	8.64
498	61	8	0.18767647620106437	25	2659.0456772095527	6.67
501	62	1	0.41058239836690363	15	2882.906803029445	7.794
502	62	2	0.5869221546360617	16	3342.9994360902247	7.654
503	62	3	0.0	14	2953.0928808185618	7.944
504	62	4	0.2547862649162198	18	2963.0588742690065	7.396
505	62	5	0.5779122883693188	12	3082.7998121497703	8.27
506	62	6	0.0	20	3023.7031763891296	7.16
507	62	7	0.6353952635134957	10	4205.538853832345	8.64
508	62	8	0.22157356476237564	25	3056.266281894755	6.67
511	63	1	0.5931613581404295	15	3550.1231561010045	7.794
512	63	2	0.5298868954898538	16	3380.707690813063	7.654
513	63	3	0.698674779068495	14	3188.284932051302	7.944
514	63	4	0.43639545554052944	18	2950.315500049804	7.396
515	63	5	0.6525944761009359	12	3372.9383234945085	8.27
516	63	6	0.17117849825393056	20	2703.907355168215	7.16
517	63	7	0.6464461327157115	10	3283.6733510954373	8.64
518	63	8	0.2360299103222484	25	2435.578130268529	6.67
519	63	9	0.6734814763738325	5	3926.325521395181	9.84
521	64	1	0.24693382067768313	15	7804.491940126655	7.794
522	64	2	0.4642405053286578	16	6990.024020034843	7.654
523	64	3	0.6895527531985559	14	6649.298833819242	7.944
524	64	4	0.6228266473504179	18	5090.072651359	7.396
525	64	5	0.36050519334649017	12	5434.916050543025	8.27
526	64	6	0.5198579729520113	20	4622.36359617394	7.16
527	64	7	0.3477377881352522	10	6937.665303644226	8.64
528	64	8	0.23750840527802167	25	4143.04548369119	6.67
531	65	1	0.8180434109287437	15	3825.5549424272513	7.794
532	65	2	0.8185653012949791	16	4218.624109270002	7.654
536	65	6	0.3734038742710506	20	4032.9721641867113	7.16
538	65	8	0.28424231744183065	25	3114.568550760657	6.67
541	66	1	0.44202564807967887	15	4955.122773602389	7.794
542	66	2	0.8146170885723834	16	4795.50745140277	7.654
543	66	3	0.44119301251134807	14	5173.558888496646	7.944
544	66	4	0.5001051412711961	18	5378.514080459771	7.396
545	66	5	0.4633958028009562	12	5706.125867104784	8.27
546	66	6	0.4137895488889758	20	4472.494419452887	7.16
547	66	7	0.7942051656778584	10	5829.09291084855	8.64
548	66	8	0.24750323735438748	25	4684.932895744448	6.67
551	67	1	0.015456508962138111	15	3634.938671927102	7.794
552	67	2	0.3803922523769409	16	4096.088272270114	7.654
553	67	3	0.5808327109239265	14	4463.916284533045	7.944
554	67	4	0.19043064382597527	18	3636.636184670644	7.396
555	67	5	0.455281047541179	12	5031.062982033066	8.27
556	67	6	0.06727429416614664	20	4110.26821836054	7.16
557	67	7	0.5641798395822809	10	5174.988438146399	8.64
558	67	8	0.38759284612527883	25	3572.179834600577	6.67
559	67	9	0.7185771902773989	5	5915.234863805457	9.84
561	68	1	0.26277202695874224	15	1849.277103559871	7.794
562	68	2	0.1822050271313698	16	2523.620034542315	7.654
563	68	3	0.2921254080500971	14	1828.2080163295602	7.944
564	68	4	0.3558640810040538	18	1844.7040804205153	7.396
565	68	5	0.41474976396666685	12	1071.2978165162094	8.27
566	68	6	0.16672118504572916	20	849.9205652743748	7.16
567	68	7	0.5983412893134386	10	1440.3771186440677	8.64
568	68	8	0.1654273625213745	25	1010.9641355994153	6.67
569	68	9	0.8725083377357147	5	2407.3181168300653	9.84
571	69	1	0.29810445497136195	15	5187.268244344598	7.794
572	69	2	0.40722809505617613	16	4940.246973365617	7.654
573	69	3	0.39116752007129557	14	3643.2651386966113	7.944
574	69	4	0.32023304924567036	18	3913.512270934817	7.396
575	69	5	0.49402251701107175	12	6136.9258573204315	8.27
576	69	6	0.10948091343481783	20	3541.9453198142523	7.16
577	69	7	0.28227267629809716	10	5887.8204994939415	8.64
578	69	8	0.12946835947672103	25	3224.2434861717616	6.67
579	69	9	0.1621212647271449	5	7410.3716730185915	9.84
583	71	3	0.26150365613538734	14	1891.0383701808883	7.944
584	71	4	0.2836645699250831	18	1726.2105604566684	7.396
585	71	5	0.4577750602529834	12	1717.1151961810651	8.27
586	71	6	0.24204769857963432	20	878.6982586354558	7.16
587	71	7	0.40018556342032063	10	1606.1008580460636	8.64
588	71	8	0.9907020530567495	25	822.0034246575342	6.67
591	72	1	0.7539020355248506	15	4815.78842804146	7.794
592	72	2	0.6722422800546861	16	5210.790556900726	7.654
593	72	3	0.7131928986252438	14	5394.059544795708	7.944
594	72	4	0.7536807113352164	18	5739.288295311244	7.396
595	72	5	0.7642177920031479	12	6479.709207510578	8.27
596	72	6	0.4363879706393639	20	5490.6376718729125	7.16
597	72	7	0.9730158370518667	10	6075.160987944064	8.64
598	72	8	0.11910330471363718	25	5612.570124915849	6.67
611	75	1	0.0775681169287376	15	2490.8245411854077	7.794
612	75	2	0.449641947648096	16	2503.5177166528238	7.654
613	75	3	0.3097769997999194	14	2969.4548955273053	7.944
614	75	4	0.14865769596406353	18	2634.762346036526	7.396
615	75	5	0.5333332842303035	12	2903.6144567842507	8.27
616	75	6	0.05163329198351506	20	2626.163219803371	7.16
617	75	7	0.5055477757603115	10	3575.142884422404	8.64
618	75	8	0.07958017428125569	25	2510.3893954697637	6.67
619	75	9	0.5790363312663706	5	4439.434443546882	9.84
621	76	1	0.9627207314366537	15	1250.6429386912635	7.794
622	76	2	0.8047109818769458	16	2121.503826530612	7.654
623	76	3	0.9564757256069852	14	2338.708761392972	7.944
624	76	4	0.736773676711831	18	2189.0969535284	7.396
625	76	5	0.20287017756668208	12	2052.9549788583513	8.27
626	76	6	0.5881074373199858	20	1966.2822875494069	7.16
628	76	8	0.0	25	2668.719283308038	6.67
631	77	1	0.2115554320572823	15	4054.5597808828193	7.794
632	77	2	0.30857296870154144	16	3485.2026713124274	7.654
633	77	3	0.35521604969690035	14	3553.433846153846	7.944
634	77	4	0.3739547445975239	18	3138.702997101276	7.396
635	77	5	0.7178666202187554	12	4473.718928802518	8.27
636	77	6	0.31628210338601653	20	3990.4710150254755	7.16
637	77	7	0.4920485086400758	10	4747.262390707022	8.64
638	77	8	0.16453189467131418	25	3509.443442706216	6.67
639	77	9	0.5894812251241784	5	5892.757674016428	9.84
641	78	1	0.24548382850686024	15	2001.7750975800163	7.794
642	78	2	0.6126021978902626	16	2105.1924536096662	7.654
643	78	3	0.46570253127420563	14	1798.0627505480745	7.944
644	78	4	0.4408093735379577	18	1646.5491048593346	7.396
645	78	5	0.6783488191318896	12	2010.4159570006934	8.27
646	78	6	0.24363852853863588	20	2038.7323622323618	7.16
647	78	7	0.4287249181539952	10	1951.1538181414187	8.64
648	78	8	0.07859614075457476	25	1426.720899430155	6.67
649	78	9	0.9229419215272671	5	2022.5291215755083	9.84
651	79	1	0.43962249773199186	15	3872.3975529024606	7.794
652	79	2	0.6055697585172459	16	4930.133189344853	7.654
653	79	3	0.3769280732015797	14	4439.990705264651	7.944
654	79	4	0.2523139429697637	18	5326.740693566845	7.396
655	79	5	0.6385311476200894	12	6490.0031288664695	8.27
656	79	6	0.2555931097747589	20	4892.884984452435	7.16
657	79	7	0.5879593970460576	10	5773.507439673118	8.64
658	79	8	0.2433955365259233	25	4293.066315901779	6.67
662	80	2	0.6278379368486238	16	6040.667782842575	7.654
663	80	3	0.341005119421557	14	5033.739226612159	7.944
664	80	4	0.19021264359913617	18	5447.095608722554	7.396
665	80	5	0.3762320961615657	12	5708.694775695628	8.27
666	80	6	0.14317202635634602	20	4801.030409691132	7.16
667	80	7	0.825209123035697	10	6551.475260465289	8.64
668	80	8	0.22160271020642797	25	4344.34082993383	6.67
671	83	1	0.0	15	4319.392262693157	7.794
672	83	2	0.25866029885366604	16	5344.426410256411	7.654
673	83	3	0.4513535596646269	14	5215.372465581979	7.944
674	83	4	0.06617671365893346	18	4927.434669887278	7.396
675	83	5	0.12904750297318185	12	3201.8976479968114	8.27
676	83	6	0.0	20	3476.5876708345445	7.16
677	83	7	0.365397563887209	10	5168.536340300697	8.64
678	83	8	0.0	25	3723.210254059718	6.67
679	83	9	0.6110667062157793	5	6038.5363998823705	9.84
682	84	2	0.0	16	5445.303921568627	7.654
683	84	3	0.0	14	5585.2	7.944
684	84	4	0.9615272740792355	18	3546.1700680272097	7.396
685	84	5	0.4531160817766915	12	2819.3780273780276	8.27
688	84	8	0.06898282069055418	25	3677.366666666667	6.67
691	85	1	0.0	15	7721.508771929824	7.794
694	85	4	0.38653889670935704	18	5751.223958333333	7.396
695	85	5	0.4490461534215771	12	5461.5596153846145	8.27
696	85	6	0.8297495284984492	20	5976.946969696969	7.16
698	85	8	0.588890224937141	25	6057.162601626015	6.67
701	86	1	0.3076896712424329	15	7194.143120784015	7.794
703	86	3	0.37522593226880613	14	6481.117906976742	7.944
704	86	4	0.22744994265594543	18	7879.490006232196	7.396
706	86	6	0.31151383219076395	20	7776.740557479795	7.16
708	86	8	0.29829267134217063	25	5245.4154295996395	6.67
1	1	1	0.6598215035010747	15	470.28074318026466	7.794
2	1	2	0.0	16	278.4700804776739	7.654
3	1	3	0.5338728070706632	14	403.5713970304135	7.944
4	1	4	0.09026426111381045	18	226.14060429366555	7.396
5	1	5	0.47379030612507184	12	385.20854813835655	8.27
6	1	6	0.001403440510621484	20	165.93671980026883	7.16
7	1	7	0.20081659806308447	10	361.49793698424617	8.64
8	1	8	0.0	25	156.29321025641025	6.67
9	1	9	0.5312301825477271	5	253.9851567971363	9.84
11	2	1	1.0	15	839.1236559139784	7.794
12	2	2	0.741242941303124	16	864.9895013123358	7.654
13	2	3	0.8039751486813594	14	904.5675299359509	7.944
14	2	4	0.4077573698229598	18	872.3609068627451	7.396
15	2	5	0.42773776093207094	12	906.9833645735707	8.27
16	2	6	0.8669306747320112	20	856.6946778711483	7.16
17	2	7	0.25675808192082866	10	1047.9289962374075	8.64
18	2	8	0.0	25	616.815514592934	6.67
21	3	1	0.08479475454164317	15	602.4113205738186	7.794
22	3	2	0.0008420708327901734	16	458.4229930338699	7.654
23	3	3	0.12173259791396034	14	503.124467343075	7.944
24	3	4	0.09276694690399982	18	449.8761557134187	7.396
25	3	5	0.2925301290928762	12	491.1991223062652	8.27
26	3	6	0.0	20	482.7002032520326	7.16
27	3	7	0.39282442559785563	10	477.2524664427776	8.64
28	3	8	0.011533938223600854	25	584.4233490566037	6.67
29	3	9	0.681326446076152	5	691.0538778973352	9.84
31	4	1	0.24464387914529195	15	492.7289733840304	7.794
32	4	2	0.001971380739834985	16	336.7234922178988	7.654
33	4	3	0.4158991926845775	14	252.11006718346255	7.944
34	4	4	0.0	18	384.34663120567365	7.396
35	4	5	0.0	12	330.4889763417102	8.27
36	4	6	0.0	20	592.6212557964658	7.16
37	4	7	0.0821847523615458	10	276.7317719496512	8.64
38	4	8	0.16995883904592152	25	431.69693181818184	6.67
39	4	9	0.37114586769682256	5	314.468253968254	9.84
41	5	1	0.0	15	166.60384615384612	7.794
42	5	2	0.5072490535956992	16	212.4983099092689	7.654
43	5	3	0.25960813784500736	14	117.96250000000005	7.944
44	5	4	0.9568250558738011	18	117.61773085302497	7.396
45	5	5	0.7472476303938455	12	98.82499999999997	8.27
46	5	6	0.06148788024078059	20	212.42933723196882	7.16
48	5	8	0.0	25	196.64326945278222	6.67
51	6	1	0.0	15	544.3886462882098	7.794
52	6	2	0.0724507950437691	16	633.1400883838384	7.654
53	6	3	0.33587349744016615	14	582.7488986784141	7.944
54	6	4	0.03629580617664247	18	540.0536819414505	7.396
55	6	5	0.9933448212831896	12	514.5702231121281	8.27
56	6	6	0.40292629487931547	20	641.4417625385366	7.16
57	6	7	0.15116380536818363	10	895.6949720670392	8.64
58	6	8	0.0	25	442.1503623188406	6.67
59	6	9	0.8829103672788873	5	855.9284909909908	9.84
61	7	1	0.19145789640319555	15	942.5069135383051	7.794
62	7	2	0.2925980220830695	16	813.7396338550188	7.654
63	7	3	0.3214391006749403	14	957.5473828125	7.944
64	7	4	0.10907407333137493	18	916.4530633437176	7.396
65	7	5	0.31665332416113345	12	1120.9384307435225	8.27
66	7	6	0.0	20	862.2601475625822	7.16
67	7	7	0.3923266957724805	10	1107.5943502985363	8.64
68	7	8	0.0	25	864.239411004371	6.67
69	7	9	0.5649210938416886	5	1569.4811652035116	9.84
71	8	1	0.0	15	241.30945442771582	7.794
72	8	2	0.1506592478382039	16	211.34714504028892	7.654
73	8	3	0.18213891076332833	14	278.9778457751415	7.944
74	8	4	0.0018378506082885092	18	237.49336683567392	7.396
75	8	5	0.1303438503004949	12	205.65290822211227	8.27
76	8	6	0.0	20	122.11163342906194	7.16
77	8	7	0.06376522106075833	10	212.38368864076833	8.64
78	8	8	0.0	25	218.56028413376916	6.67
79	8	9	0.12171713946244046	5	149.30506078597685	9.84
81	9	1	0.4880348328386925	15	541.0435662421138	7.794
82	9	2	0.6199632265290824	16	517.264806656877	7.654
84	9	4	0.11244816109887834	18	623.0853559322036	7.396
85	9	5	0.7014350239619775	12	631.1374181222708	8.27
86	9	6	0.2233102684130022	20	390.71429311506	7.16
87	9	7	0.443934663981764	10	495.3384768541561	8.64
88	9	8	0.21594907194059465	25	531.5498299319727	6.67
89	9	9	0.9074708998804363	5	1260.4517345399702	9.84
91	10	1	0.416342285707842	15	648.1134053548408	7.794
92	10	2	0.3887071932895277	16	613.5991017795993	7.654
93	10	3	0.832212269770206	14	585.7579399766902	7.944
94	10	4	0.4225825060742364	18	717.2491559370529	7.396
95	10	5	0.4439402350132467	12	759.1177470645791	8.27
96	10	6	0.3166930815783782	20	460.8595013477087	7.16
97	10	7	0.32179162580844933	10	595.2064278018477	8.64
98	10	8	0.20170679661552446	25	422.6086817746568	6.67
101	11	1	0.4008966895808843	15	653.0096543844617	7.794
102	11	2	0.4181237087293863	16	598.6931880108991	7.654
103	11	3	0.7547700780520531	14	661.6018065545111	7.944
104	11	4	0.19692842948026282	18	435.8647720410627	7.396
105	11	5	0.9410134361318547	12	673.8935384895801	8.27
106	11	6	0.4951105457355505	20	479.36327845382965	7.16
108	11	8	0.6941625274291409	25	642.5957061388795	6.67
109	11	9	0.47214781694785707	5	492.53133784819835	9.84
111	12	1	0.32664962337085457	15	288.85714285714283	7.794
112	12	2	0.5242375329071516	16	271.4473684210527	7.654
114	12	4	0.6008864365015595	18	237.81315789473678	7.396
115	12	5	0.0	12	320.63261093911257	8.27
116	12	6	0.9943079614984978	20	263.37003841229205	7.16
117	12	7	0.9153947416643853	10	291.60402097902096	8.64
118	12	8	0.0	25	148.21397849462372	6.67
121	13	1	0.0708002545995593	15	408.59001423149897	7.794
122	13	2	0.8295193699340984	16	542.9303917839482	7.654
123	13	3	0.19928581089370098	14	487.1675689506572	7.944
124	13	4	0.005371344541645864	18	425.28424546105305	7.396
125	13	5	0.22462986965353537	12	425.92683760683764	8.27
126	13	6	0.10983420409496894	20	341.9525265343794	7.16
127	13	7	0.41651041963897656	10	442.196852530186	8.64
128	13	8	0.0	25	276.9292666554791	6.67
131	14	1	0.3519957894711912	15	570.146212936193	7.794
132	14	2	0.5114026902577992	16	483.8749274436965	7.654
133	14	3	0.4753966080670946	14	569.8454103484197	7.944
134	14	4	0.4853463770782859	18	502.15114687910693	7.396
135	14	5	0.16466366725534964	12	644.159519688211	8.27
136	14	6	0.12022745683357464	20	493.12171465520527	7.16
137	14	7	0.7069484022316576	10	633.8321087196827	8.64
138	14	8	0.1850502607376661	25	304.33356570233536	6.67
139	14	9	0.45017575248749137	5	871.050518207283	9.84
141	15	1	0.47640227050930756	15	695.4516759977032	7.794
142	15	2	0.6222317374889681	16	871.639518924326	7.654
143	15	3	0.3699493596482294	14	717.0799460431655	7.944
144	15	4	0.3023301964428013	18	664.1578512396691	7.396
145	15	5	0.5571752113164122	12	853.3061228220924	8.27
146	15	6	0.004607026894467086	20	578.0280196517017	7.16
147	15	7	0.3309876750599814	10	936.2734967394603	8.64
148	15	8	0.28036906943178314	25	452.91626570435716	6.67
149	15	9	0.8526061263799724	5	1102.2525336911299	9.84
151	17	1	0.15375824362320342	15	843.2088800801893	7.794
152	17	2	0.2837383552605374	16	743.7075362516167	7.654
153	17	3	0.0	14	857.5833174350821	7.944
154	17	4	0.0	18	624.2597634172357	7.396
155	17	5	0.15071241454686715	12	791.5092834062358	8.27
156	17	6	0.024092922146656755	20	747.353116117486	7.16
157	17	7	0.3262737815604319	10	1018.1952149088484	8.64
158	17	8	0.0	25	758.8596122810088	6.67
159	17	9	0.25604342352703896	5	1450.4991560570988	9.84
161	18	1	0.2936989339675634	15	968.5193239113406	7.794
162	18	2	0.2563221733858268	16	940.9924881212025	7.654
163	18	3	0.6664398062304349	14	1033.4582090234671	7.944
164	18	4	0.2795651781382655	18	814.798913106453	7.396
165	18	5	0.7047884018626966	12	1029.658106907059	8.27
166	18	6	0.250573197819323	20	766.1085212408119	7.16
167	18	7	0.6083187127969901	10	1008.732686744938	8.64
168	18	8	0.27147017634504056	25	651.4544755421081	6.67
171	19	1	0.30945796104924667	15	564.3629005513411	7.794
172	19	2	0.19996974141272397	16	497.4159796326315	7.654
173	19	3	0.011609682848251684	14	562.1601620814673	7.944
174	19	4	0.11224507675574326	18	538.961898933943	7.396
175	19	5	0.2644536086267512	12	739.8433873144401	8.27
176	19	6	0.0	20	500.45587972078033	7.16
177	19	7	0.41479699243490364	10	730.2905368013282	8.64
178	19	8	0.04786587281178638	25	595.674675751599	6.67
179	19	9	0.5013751658805834	5	1245.977771551322	9.84
181	20	1	0.25442449354578295	15	254.08383173843708	7.794
185	20	5	0.16678653170743196	12	318.59249947622044	8.27
186	20	6	0.2973051001808998	20	269.9969161184209	7.16
201	22	1	0.0	15	521.4830192586454	7.794
202	22	2	0.6313894479062416	16	553.8089646925963	7.654
203	22	3	0.25856176137120956	14	599.8559285659002	7.944
204	22	4	0.08280494368272107	18	497.8085241305654	7.396
205	22	5	0.8722133051435343	12	715.9912690713466	8.27
206	22	6	0.361873849654028	20	540.8523019593699	7.16
207	22	7	0.43751307932398864	10	679.9917391304348	8.64
208	22	8	0.22818892780705233	25	435.0022348152288	6.67
209	22	9	0.6990653083460995	5	967.0207955945219	9.84
211	23	1	0.5607970027803888	15	1093.060968449677	7.794
212	23	2	0.4965044762914516	16	1010.5372532002605	7.654
213	23	3	0.6305297570717986	14	990.1168406912133	7.944
214	23	4	0.09817570639659916	18	1069.988881621975	7.396
215	23	5	0.8823571968289698	12	1184.1619458128075	8.27
216	23	6	0.1208930878911084	20	1005.6397231932652	7.16
217	23	7	0.650407622438338	10	1077.1509900990102	8.64
218	23	8	0.01482853118035069	25	741.549298581221	6.67
221	24	1	0.16836527978380925	15	962.8114676734307	7.794
222	24	2	0.7795556491434414	16	685.3424424424423	7.654
223	24	3	0.8701869495995889	14	685.9197621855349	7.944
224	24	4	0.43777212224718226	18	791.2138295813714	7.396
225	24	5	0.7651130903494203	12	839.0809865587894	8.27
226	24	6	0.3079264137157373	20	693.3645606390705	7.16
227	24	7	0.7043189084920644	10	821.8029526029526	8.64
228	24	8	0.18525582212787392	25	445.74618243697097	6.67
229	24	9	0.5105881437504564	5	936.6797574494293	9.84
231	25	1	0.8019268804747703	15	396.78382458091676	7.794
232	25	2	0.6472279126320132	16	383.66439305515024	7.654
233	25	3	0.4829880131502376	14	518.4243986254296	7.944
234	25	4	0.41449159730930074	18	661.166274509804	7.396
235	25	5	0.5519583934795034	12	438.206268958544	8.27
236	25	6	0.4444180672098121	20	315.7263681592039	7.16
237	25	7	0.40758476758478396	10	465.03526881720444	8.64
238	25	8	0.0	25	338.52147799973886	6.67
239	25	9	0.5728699984275901	5	527.2837899543377	9.84
241	26	1	0.34685779174264336	15	401.4977990941935	7.794
242	26	2	0.11056850455815348	16	457.5084549551412	7.654
243	26	3	0.5525476917135212	14	430.94893791427006	7.944
244	26	4	0.0	18	384.04857834240755	7.396
245	26	5	0.591119158310538	12	503.9603022258527	8.27
246	26	6	0.17986724445832877	20	427.86717238570407	7.16
247	26	7	0.2517364534448352	10	696.2697258703356	8.64
248	26	8	0.19409442553996564	25	445.4907063197027	6.67
249	26	9	0.48808200705190063	5	934.5105961754781	9.84
251	27	1	0.0	15	840.4577779418822	7.794
252	27	2	0.1385780931892089	16	693.3036951426178	7.654
253	27	3	0.1466151688944887	14	675.0281600457423	7.944
254	27	4	0.015920963703242266	18	656.2150036635544	7.396
255	27	5	0.14201779163093914	12	946.9498635062254	8.27
256	27	6	0.0	20	575.951485857501	7.16
257	27	7	0.22551560382739935	10	963.366958694148	8.64
258	27	8	0.0	25	575.7835474384768	6.67
259	27	9	0.30739774850044493	5	1315.8748836784969	9.84
261	28	1	0.4074405124283574	15	945.0867789904709	7.794
262	28	2	0.4386020732444846	16	851.828275261324	7.654
263	28	3	0.44171600528023386	14	890.0929540681707	7.944
264	28	4	0.5070292068694555	18	789.9519498712136	7.396
265	28	5	0.32879714791198844	12	999.5539754610616	8.27
266	28	6	0.17524935218270918	20	781.0677991867138	7.16
267	28	7	0.7466435910017382	10	970.3858131487889	8.64
268	28	8	0.0	25	692.8891609379414	6.67
271	29	1	0.14563949427218592	15	755.115698600285	7.794
272	29	2	0.5820320474860305	16	971.256458670503	7.654
273	29	3	0.9118249582583815	14	962.4525778732545	7.944
274	29	4	0.3922691173941913	18	751.6686647374947	7.396
276	29	6	0.0	20	804.8572515764298	7.16
277	29	7	0.40131400351054697	10	951.2057385853004	8.64
278	29	8	0.0	25	769.0725848095014	6.67
279	29	9	0.31277629641785554	5	1381.4440541078902	9.84
281	30	1	0.1853245579581661	15	1117.2805444385713	7.794
282	30	2	0.26211985856326503	16	1101.3822770019415	7.654
283	30	3	0.3505821811228512	14	1130.378662420382	7.944
284	30	4	0.20724222552033222	18	1052.9258113257129	7.396
285	30	5	0.2547073018267165	12	1235.1586276542025	8.27
286	30	6	0.14030387706322814	20	976.1972875609239	7.16
287	30	7	0.4259292450303281	10	1185.8279639097746	8.64
288	30	8	0.3562516160157896	25	1011.5975950735028	6.67
289	30	9	0.8046678848008869	5	1541.8584988029859	9.84
291	31	1	0.5306804201275269	15	1203.5395700013812	7.794
292	31	2	0.7163545144540477	16	1358.6898874242277	7.654
293	31	3	0.9159287271064716	14	1406.459116206751	7.944
294	31	4	0.4084172733289625	18	1229.5169057613357	7.396
295	31	5	0.6830817565751015	12	1367.8489073048572	8.27
296	31	6	0.44272631328245965	20	1021.686664881836	7.16
297	31	7	0.6012235365070632	10	1320.2921487120414	8.64
298	31	8	0.6493011176790333	25	935.7237470167067	6.67
301	32	1	0.5370696347932679	15	1021.1315563895839	7.794
302	32	2	0.6613409372875213	16	1080.1155003897582	7.654
303	32	3	0.5354337754853333	14	1018.0043360433604	7.944
304	32	4	0.0	18	1007.814962688819	7.396
305	32	5	0.2934219791306699	12	1212.069589225589	8.27
306	32	6	0.0	20	877.8192431561996	7.16
307	32	7	0.4680578493592854	10	1100.4285025130137	8.64
308	32	8	0.07315171394858613	25	1011.6073398784476	6.67
309	32	9	0.8896484705345059	5	1368.355867346939	9.84
311	33	1	0.2502578509703877	15	678.6793568478964	7.794
312	33	2	0.3950584282461304	16	535.1681511875167	7.654
313	33	3	0.4297573894696601	14	607.7996625421822	7.944
314	33	4	0.2537848552597572	18	539.3010339175387	7.396
315	33	5	0.5999090906987765	12	685.7248368609887	8.27
316	33	6	0.15874219258493558	20	524.321522556391	7.16
317	33	7	0.4706139075943593	10	777.6969269475558	8.64
318	33	8	0.14950016341598335	25	603.5799109266225	6.67
319	33	9	0.8578147593255095	5	811.8073315510444	9.84
321	34	1	0.39046295877991904	15	756.3918716249073	7.794
322	34	2	0.3637407718401424	16	687.5967730083248	7.654
323	34	3	0.08446856398275737	14	718.4997757973208	7.944
324	34	4	0.2697458221069485	18	707.0384248238151	7.396
325	34	5	0.4904390258220028	12	813.997443506865	8.27
326	34	6	0.0	20	594.63093154608	7.16
327	34	7	0.5209944981895815	10	871.1253144700623	8.64
328	34	8	0.0	25	566.1197452636968	6.67
329	34	9	0.7347533390428362	5	1124.2780856537877	9.84
331	35	1	0.17445462006778692	15	742.8887381275441	7.794
332	35	2	0.5988989254761643	16	706.1544715447156	7.654
333	35	3	0.5830361164048256	14	686.8937142857142	7.944
334	35	4	0.04519388844158153	18	541.0399120050284	7.396
335	35	5	0.07430268156425984	12	652.1861702127662	8.27
336	35	6	0.0	20	498.60347985348005	7.16
337	35	7	0.43213357210636466	10	692.0728609625668	8.64
338	35	8	0.7211555300187107	25	460.5213032581454	6.67
339	35	9	0.4658600739770228	5	841.8320802005012	9.84
351	37	1	0.19943338354557338	15	1036.8618466898954	7.794
352	37	2	0.11416364788758306	16	1023.2343848183993	7.654
353	37	3	0.3471965826305746	14	1174.2951933496272	7.944
354	37	4	0.25548202180616875	18	967.8475884581406	7.396
355	37	5	0.2105990665351944	12	1283.4299573298058	8.27
356	37	6	0.2000230416283612	20	987.5611835538816	7.16
357	37	7	0.20928662082518534	10	1264.1563791494468	8.64
358	37	8	0.0	25	879.9877286135691	6.67
359	37	9	0.7129764723261461	5	2001.7148290324874	9.84
361	39	1	0.16973571378727523	15	381.86119737750175	7.794
362	39	2	0.8088868906890186	16	344.0960042273791	7.654
363	39	3	0.38460383814297155	14	489.34916056823084	7.944
364	39	4	0.23298136461996777	18	290.10638612033955	7.396
365	39	5	0.12406594196101436	12	350.96173469387764	8.27
366	39	6	0.33185747280224936	20	345.8609498274019	7.16
367	39	7	0.0446616541006187	10	343.69284578696335	8.64
368	39	8	0.04795126106002802	25	395.6178778329515	6.67
369	39	9	0.15166395714077624	5	417.8814760302775	9.84
371	43	1	0.12442051122049737	15	703.3163721524378	7.794
372	43	2	0.30114273194414815	16	735.2723236817982	7.654
373	43	3	0.23705984655694556	14	810.9111686220383	7.944
374	43	4	0.0	18	612.8020109509662	7.396
375	43	5	0.0	12	825.3898027598037	8.27
376	43	6	0.2066785799798204	20	522.9763756562317	7.16
377	43	7	0.35852608775709516	10	943.8416995212617	8.64
378	43	8	0.0	25	676.8796795235395	6.67
379	43	9	0.33753917090648267	5	1612.443781094527	9.84
381	44	1	0.36724315450473083	15	870.344192518622	7.794
382	44	2	0.5255649419224051	16	743.6651689464628	7.654
383	44	3	0.6069827513803758	14	877.760429218432	7.944
384	44	4	0.22851334978406102	18	958.2880745658837	7.396
385	44	5	0.708290504417729	12	883.9091162920563	8.27
386	44	6	0.07257139708592181	20	837.9598294970165	7.16
387	44	7	0.7462724040115634	10	1150.8396226415093	8.64
388	44	8	0.22008412518782278	25	769.378303030303	6.67
391	45	1	0.6907061966315495	15	682.2843404513102	7.794
393	45	3	0.0	14	799.8501038637304	7.944
394	45	4	0.15918315400359126	18	488.1867469879517	7.396
395	45	5	0.6666096233448088	12	788.2757196969694	8.27
396	45	6	0.3261852147112251	20	591.0165270373192	7.16
397	45	7	0.5784807356558563	10	758.0197520184541	8.64
398	45	8	0.4063025915885841	25	569.6666089815695	6.67
401	46	1	0.0	15	474.5033162173726	7.794
402	46	2	0.06086835739149783	16	405.7889370485037	7.654
403	46	3	0.2403111043999954	14	550.656447467876	7.944
404	46	4	0.0	18	324.4393058161351	7.396
405	46	5	0.01186921532268734	12	436.59757834757835	8.27
406	46	6	0.0	20	211.2861952861953	7.16
407	46	7	0.0	10	390.7100811369785	8.64
408	46	8	0.0	25	189.888580763845	6.67
409	46	9	0.4329494452079274	5	441.9517033952225	9.84
411	47	1	0.0	15	685.4500234907213	7.794
412	47	2	0.5558148024521101	16	654.7450980392156	7.654
413	47	3	0.07431911584094077	14	563.4814076667564	7.944
414	47	4	0.2311502430338365	18	436.1783075615416	7.396
415	47	5	0.20664352591064292	12	507.61839001986107	8.27
416	47	6	0.0	20	477.99535540088783	7.16
417	47	7	0.4176411938850426	10	549.2147703470604	8.64
418	47	8	0.0	25	454.5977877976608	6.67
419	47	9	0.6590022265753527	5	900.3971196283393	9.84
421	48	1	0.19556106572759296	15	949.2430088364151	7.794
422	48	2	0.28944049230235785	16	952.2890467947285	7.654
423	48	3	0.09604909518664956	14	866.4899870801033	7.944
424	48	4	0.40743885675743513	18	832.916974730339	7.396
425	48	5	0.26065614085229527	12	1114.8744893989497	8.27
426	48	6	0.1968049066347052	20	870.3198918121468	7.16
427	48	7	0.4393935201246913	10	1233.6360824742264	8.64
428	48	8	0.03778064520796358	25	861.3807805939974	6.67
429	48	9	0.7009948915929354	5	1419.5036424882555	9.84
431	49	1	0.48373170481553557	15	785.0875248329423	7.794
432	49	2	0.25698294240089253	16	877.7704437915854	7.654
433	49	3	0.2593016348874417	14	964.8317428924599	7.944
434	49	4	0.15049335801406974	18	718.4632409415378	7.396
435	49	5	0.4126866317998579	12	910.2180895457395	8.27
436	49	6	0.21192870777454864	20	723.3424168197591	7.16
437	49	7	0.25508822299550066	10	1215.9178727213684	8.64
438	49	8	0.0	25	693.2535667963684	6.67
439	49	9	0.40047990402267913	5	1497.4646662584203	9.84
441	50	1	0.033479985331029846	15	505.49387679481237	7.794
442	50	2	0.0	16	294.5619150200565	7.654
443	50	3	0.3965453813767826	14	361.48815384615375	7.944
444	50	4	0.1545473347631163	18	352.66300292716517	7.396
445	50	5	0.42050723776713683	12	379.1386823400766	8.27
446	50	6	0.0025581214712580187	20	421.2164129273506	7.16
447	50	7	0.21956626725477346	10	524.0164285714285	8.64
448	50	8	0.0	25	240.69528098320674	6.67
449	50	9	0.26509493955178876	5	770.5348377078741	9.84
451	51	1	0.0	15	626.6889435819764	7.794
452	51	2	0.0	16	407.50370689655176	7.654
453	51	3	0.0	14	558.3109360519	7.944
454	51	4	0.16778380595537282	18	331.26538856907894	7.396
455	51	5	0.0985568164867786	12	497.552200913242	8.27
456	51	6	0.1868319047257288	20	369.01834199884473	7.16
457	51	7	0.0	10	591.4936734693875	8.64
458	51	8	0.20306887282785138	25	428.3742821985233	6.67
459	51	9	0.5738709372823072	5	711.316918491109	9.84
461	53	1	0.5945567666299967	15	795.0540459540459	7.794
462	53	2	0.5377335963503831	16	573.948572763877	7.654
463	53	3	0.5768991231226034	14	644.173542348609	7.944
464	53	4	0.34301021587705227	18	589.1784152628188	7.396
465	53	5	0.20644901473793142	12	745.5925256864334	8.27
466	53	6	0.3105233662203437	20	532.4911885245903	7.16
467	53	7	0.37801452341994557	10	779.25098836028	8.64
468	53	8	0.0	25	410.71199155638544	6.67
469	53	9	0.5716676608030048	5	858.1011296072525	9.84
471	54	1	0.1763869012419154	15	888.5263115204157	7.794
472	54	2	0.21469602054800963	16	817.1473606190631	7.654
473	54	3	0.131498842282698	14	994.390434633393	7.944
474	54	4	0.34334749166999595	18	941.0415323880119	7.396
475	54	5	0.4972539889798135	12	1086.206539681628	8.27
476	54	6	0.12181114261737983	20	994.575245307167	7.16
477	54	7	0.3605357452663594	10	1028.2980588829557	8.64
478	54	8	0.0	25	867.8785792167224	6.67
479	54	9	0.7951166937790352	5	1525.4724270523452	9.84
481	55	1	0.017018158659158025	15	643.6430130021266	7.794
482	55	2	0.202159821344931	16	574.3582598355562	7.654
483	55	3	0.1530148590560065	14	591.0776265447773	7.944
484	55	4	0.0018898754296887573	18	490.2897303545132	7.396
485	55	5	0.15798451210618614	12	664.1961989096714	8.27
486	55	6	0.0	20	615.8945248977409	7.16
487	55	7	0.27627607590835357	10	626.1480035492457	8.64
488	55	8	0.0	25	421.15081571854165	6.67
489	55	9	0.6236951035958297	5	890.8028141989126	9.84
491	56	1	0.0	15	852.9284311207143	7.794
492	56	2	0.38668476216940756	16	945.8507850978092	7.654
493	56	3	0.3138420105524084	14	1146.4692548422565	7.944
494	56	4	0.2632286983642588	18	958.5411549295774	7.396
495	56	5	0.47291680759744276	12	1219.369982703237	8.27
496	56	6	0.21774218735379192	20	820.6465727098014	7.16
497	56	7	0.6992913823849294	10	910.6781115879828	8.64
498	56	8	0.0	25	624.7277734870231	6.67
499	56	9	0.9076649373992977	5	1417.501759344716	9.84
501	57	1	0.1525646886550445	15	1053.144837898795	7.794
502	57	2	0.3070203925158439	16	1038.1336617940467	7.654
503	57	3	0.3990373681745439	14	1031.156609557403	7.944
504	57	4	0.3830583075881044	18	962.6032449891537	7.396
505	57	5	0.621509955504265	12	998.9945479934431	8.27
506	57	6	0.21767452986492566	20	932.5652452583389	7.16
507	57	7	0.5488887542422435	10	1155.1052037329157	8.64
508	57	8	0.0	25	748.3218968914186	6.67
509	57	9	0.7681104597936645	5	1609.9551062041546	9.84
511	58	1	0.20209282097851222	15	1120.3588820395323	7.794
512	58	2	0.5697597646980925	16	919.4435927809908	7.654
513	58	3	0.5852202980207487	14	1006.996644969168	7.944
514	58	4	0.23757758451519523	18	1212.1940793880854	7.396
515	58	5	0.4766393506200167	12	1360.1012000607627	8.27
516	58	6	0.43956731949674605	20	923.8675123326286	7.16
517	58	7	0.6061465182436389	10	1484.130951026353	8.64
518	58	8	0.09432034544208819	25	861.0078785365696	6.67
521	59	1	0.16908317517370877	15	708.3656808688388	7.794
522	59	2	0.4003742071885219	16	659.9480316090236	7.654
523	59	3	0.29230356609422004	14	633.3830032832211	7.944
524	59	4	0.36135120826977846	18	625.8978084415586	7.396
525	59	5	0.5349388201568288	12	754.2707061481518	8.27
526	59	6	0.14497649526900147	20	690.6139525043635	7.16
527	59	7	0.24093454940691517	10	778.0595513475712	8.64
528	59	8	0.06637560173419514	25	603.9046446164672	6.67
529	59	9	0.7022422288739252	5	1133.1788352454082	9.84
531	60	1	0.0	15	1057.4931704809992	7.794
532	60	2	0.41682332551914264	16	1079.4887786502545	7.654
533	60	3	0.47222302708710884	14	1147.0830102776777	7.944
534	60	4	0.1192053861038714	18	1059.9903590994693	7.396
535	60	5	0.3404793313117694	12	1335.146314280429	8.27
536	60	6	0.2623967228916238	20	1014.8555686544194	7.16
537	60	7	0.3431683943672208	10	1268.3799653346628	8.64
538	60	8	0.0021630241498386375	25	1042.0513493253375	6.67
539	60	9	0.5472429225418983	5	1687.5932490100345	9.84
541	61	1	0.14134549402853258	15	1026.2673247157302	7.794
542	61	2	0.302356490214342	16	1012.6356714964439	7.654
543	61	3	0.19926527138918027	14	1173.1949404761904	7.944
544	61	4	0.0	18	1001.990641550313	7.396
545	61	5	0.36141303435323774	12	1129.8240636914104	8.27
546	61	6	0.036903878735015674	20	1032.7696767001116	7.16
547	61	7	0.3252966214680682	10	1250.0941053183126	8.64
548	61	8	0.0	25	887.7006718528995	6.67
549	61	9	0.6851873848892542	5	1768.4698711002115	9.84
551	62	1	0.05966035762220731	15	595.8683921568627	7.794
552	62	2	0.3420837864438946	16	681.0704797246423	7.654
553	62	3	0.3663923336125756	14	823.1228088984185	7.944
554	62	4	0.32799741583980335	18	832.0449197205542	7.396
555	62	5	0.21658961959579914	12	919.2772354315147	8.27
556	62	6	0.07368470562294353	20	677.8382763047232	7.16
557	62	7	0.4926072697927603	10	960.8893475366177	8.64
558	62	8	0.025824022555555114	25	579.8451324283274	6.67
559	62	9	0.9648206201110066	5	1188.5062267010778	9.84
561	64	1	0.24526355990492352	15	380.92721785750416	7.794
562	64	2	0.26187296150419964	16	593.2782680324927	7.654
563	64	3	0.41965033286349024	14	656.1949191263822	7.944
564	64	4	0.2608440296847229	18	472.185362417683	7.396
565	64	5	0.3078625890639513	12	499.3309825110194	8.27
566	64	6	0.1661413929939649	20	296.80219925283484	7.16
567	64	7	0.7250527479526244	10	253.4315927128428	8.64
568	64	8	0.0903747990246232	25	187.83738705185095	6.67
569	64	9	0.6432807292409867	5	497.18607980505635	9.84
571	66	1	0.2767748275691088	15	864.9261802311285	7.794
572	66	2	0.5897689191380794	16	1191.2097320362507	7.654
573	66	3	0.45899191101976333	14	998.4883437086943	7.944
574	66	4	0.30159582246369065	18	749.9056042020138	7.396
575	66	5	0.3999348469118783	12	1071.9959349593498	8.27
576	66	6	0.5127189239304952	20	1011.4893242350871	7.16
577	66	7	0.7133086460609288	10	979.1612499254578	8.64
578	66	8	0.17616626973076535	25	739.8747408252125	6.67
579	66	9	0.7672988505520191	5	1257.1131190906476	9.84
581	67	1	0.12790969038766836	15	631.4566285937877	7.794
582	67	2	0.17296837261380735	16	697.828895442778	7.654
583	67	3	0.15531494486531303	14	786.2767041502432	7.944
584	67	4	0.0	18	642.8148811188811	7.396
585	67	5	0.35993599228801776	12	909.5608838922269	8.27
586	67	6	0.0	20	549.9061271344528	7.16
587	67	7	0.2719053260301375	10	752.9669998770946	8.64
588	67	8	0.10046241207444238	25	515.450378802156	6.67
589	67	9	0.5077380138184374	5	739.3336627140975	9.84
591	68	1	0.2925935794332542	15	827.8457789419446	7.794
592	68	2	0.20189350858015725	16	745.7795414881803	7.654
593	68	3	0.17231744139960659	14	963.8451928447843	7.944
594	68	4	0.18102394822927548	18	919.9123102866781	7.396
595	68	5	0.5133098102738392	12	940.6321025641024	8.27
596	68	6	0.0	20	697.6547762892918	7.16
597	68	7	0.27027811486360426	10	930.3777998425647	8.64
598	68	8	0.23677005942534518	25	741.3837293729373	6.67
599	68	9	0.7528500393516744	5	1456.5837536880176	9.84
601	69	1	0.31725945377686754	15	885.180035650624	7.794
602	69	2	0.1934142947732823	16	819.9677522349936	7.654
603	69	3	0.20116950030887226	14	751.8405524168236	7.944
604	69	4	0.0	18	395.0554112554113	7.396
605	69	5	0.38895983213776253	12	873.3721875	8.27
606	69	6	0.2403743940019392	20	597.296049382716	7.16
607	69	7	0.21507279538843693	10	646.55	8.64
608	69	8	0.0	25	347.3252361673415	6.67
609	69	9	0.1680253710749323	5	947.2226847034339	9.84
611	70	1	0.258628872288396	15	932.3873684210527	7.794
612	70	2	0.49086596944497385	16	923.8858984885807	7.654
613	70	3	0.35370514910593687	14	1020.1797839506173	7.944
614	70	4	0.23537795892536936	18	896.490376909515	7.396
615	70	5	0.20457606130430034	12	947.7024237972824	8.27
616	70	6	0.0	20	813.1622950819672	7.16
617	70	7	0.5596660873719832	10	1175.2753674753721	8.64
618	70	8	0.08079544393622962	25	689.2541720698041	6.67
619	70	9	0.7717869234186938	5	1784.7204241132424	9.84
621	76	1	0.2318509071090572	15	989.9266711342844	7.794
622	76	2	0.34681815814748357	16	1452.5186498018127	7.654
623	76	3	0.44709692152793484	14	1276.2466439949885	7.944
624	76	4	0.09060108548058048	18	873.215887288451	7.396
625	76	5	0.5524461519633628	12	1456.5139944101086	8.27
626	76	6	0.2300236847562308	20	1401.1203412423354	7.16
627	76	7	0.5275029373152107	10	1535.8062907813285	8.64
628	76	8	0.0957320352142281	25	1119.6379217676918	6.67
629	76	9	0.5704784599706352	5	2123.6684428410495	9.84
631	77	1	0.3743342779754195	15	694.8683133007529	7.794
632	77	2	0.19794553478491078	16	636.0300392805459	7.654
633	77	3	0.3514392745374731	14	645.8653859966076	7.944
634	77	4	0.46644695053789326	18	513.3529161345253	7.396
635	77	5	0.6295320996074857	12	577.4781283422459	8.27
636	77	6	0.0	20	596.2860990860992	7.16
637	77	7	0.8411338226383367	10	695.1830988398747	8.64
638	77	8	0.35340827893374055	25	417.2730524215211	6.67
639	77	9	0.8269735400677385	5	872.3320216819376	9.84
641	78	1	0.020814231162083488	15	853.9188689217758	7.794
642	78	2	0.18304512155953365	16	899.9925961772954	7.654
643	78	3	0.3981322156061816	14	1152.1874457024853	7.944
644	78	4	0.056794170962794106	18	1107.132301200909	7.396
645	78	5	0.41381667540759925	12	1260.3335948444937	8.27
646	78	6	0.1288176851852703	20	979.2885262492093	7.16
647	78	7	0.3860406559316857	10	1459.6704861111111	8.64
648	78	8	0.09057463379493225	25	868.7243385595297	6.67
649	78	9	0.6865917338024584	5	1650.9506513094748	9.84
651	80	1	0.21662627800721304	15	859.685094643489	7.794
652	80	2	0.245826093112655	16	946.8376831501831	7.654
653	80	3	0.18288608362248196	14	998.7107338612677	7.944
654	80	4	0.1523579110017257	18	883.156596696019	7.396
655	80	5	0.14052945795697977	12	1046.837744268349	8.27
656	80	6	0.21438671682707178	20	1003.2331790710454	7.16
657	80	7	0.0791975423166019	10	1122.6134600393482	8.64
658	80	8	0.27972259564027735	25	821.3771044683131	6.67
659	80	9	0.30988265792798203	5	1951.191957087933	9.84
661	81	1	0.0	15	692.4134254571445	7.794
662	81	2	0.144560843107438	16	435.240687493244	7.654
663	81	3	0.3051799260817269	14	606.6991344806161	7.944
664	81	4	0.332358266548557	18	403.64526393081496	7.396
665	81	5	0.13561320452679748	12	493.3844084092703	8.27
666	81	6	0.0	20	358.0959649975693	7.16
667	81	7	0.0	10	414.34703752468744	8.64
668	81	8	0.0	25	395.38685770750993	6.67
669	81	9	0.5565487105759244	5	339.2213438735177	9.84
671	82	1	0.0838542164448214	15	668.8684750512988	7.794
672	82	2	0.30687126075012316	16	693.0961257902416	7.654
673	82	3	0.4734950620091018	14	795.8336386438579	7.944
674	82	4	0.07128250102079739	18	565.1979742173111	7.396
675	82	5	0.4299695873927358	12	680.4579007154387	8.27
676	82	6	0.13773755517692282	20	589.6533754148886	7.16
677	82	7	0.45499496874424833	10	735.133556547619	8.64
678	82	8	0.0	25	490.32639275386043	6.67
679	82	9	0.3968534966844011	5	1121.366635890549	9.84
681	89	1	0.0	15	949.7299755328055	7.794
682	89	2	0.03864504399967332	16	1048.1372849599727	7.654
683	89	3	0.23619593487127033	14	1072.6755474452557	7.944
684	89	4	0.028878815443174933	18	723.4866206348856	7.396
685	89	5	0.094505680684003	12	865.4034228408805	8.27
686	89	6	0.0	20	839.6336329186753	7.16
687	89	7	0.5393446871137966	10	1052.0744761615547	8.64
688	89	8	0.0	25	844.5242619975446	6.67
689	89	9	0.24321108163167157	5	1438.2132038834952	9.84
691	90	1	0.900834694219318	15	987.5007949125599	7.794
692	90	2	0.0	16	559.3815789473682	7.654
693	90	3	0.0	14	697.7514332514332	7.944
694	90	4	0.14277234214479384	18	244.47234247234246	7.396
695	90	5	0.5268876212978112	12	581.6960297766749	8.27
696	90	6	0.5174622609924802	20	406.6493810639009	7.16
697	90	7	0.0	10	708.9186176142699	8.64
698	90	8	0.7434060929524171	25	651.1180223285485	6.67
699	90	9	0.6113831189809459	5	380.20275344180243	9.84
702	91	2	0.9230704662743504	16	518.1083916083917	7.654
703	91	3	0.0	14	219.5372549019608	7.944
704	91	4	0.2366585575301033	18	215.5538461538461	7.396
705	91	5	0.52431238543013	12	774.0050125313284	8.27
706	91	6	0.1408575795138844	20	421.9436363636363	7.16
707	91	7	0.0	10	689.1323076923077	8.64
708	91	8	0.5524106930107449	25	629.0571428571429	6.67
709	91	9	0.49002406079053507	5	377.50398936170217	9.84
711	93	1	0.08598963308410783	15	531.4499169894854	7.794
712	93	2	0.0	16	494.12121212121207	7.654
713	93	3	0.4672042956104804	14	553.6250638732754	7.944
714	93	4	0.812647228274005	18	756.2723413068239	7.396
715	93	5	0.843455696074597	12	875.5042016806723	8.27
716	93	6	0.3988704209660919	20	586.1547619047619	7.16
718	93	8	0.06101436190870284	25	462.86599999999993	6.67
721	94	1	0.0	15	832.3306254029659	7.794
722	94	2	0.7197728020409032	16	728.1345622119815	7.654
723	94	3	0.37095148404720235	14	660.9044045032591	7.944
724	94	4	0.19876581591647052	18	814.0412652954959	7.396
725	94	5	0.7822644779555313	12	522.780884502924	8.27
726	94	6	0.0	20	645.1934232026146	7.16
727	94	7	0.8470323093975951	10	621.2326050420168	8.64
728	94	8	0.02789337028402059	25	666.9998792562182	6.67
