# Supplementary material for: Progressive enhancement of kinetic proofreading in T cell antigen discrimination from receptor activation to DAG generation
Source: eLife. 2022 Sep 20;11:e75263. doi: 10.7554/eLife.75263 (PMC9536835; doi:10.7554/eLife.75263)
Supplement: Figure 4—source data 1. — Each row is one cell in one condition of a time course. Column ‘response_data’ is the reporter output (zap, lat, or dag) labeled in the title of the file. Column ‘resonse_lov’ is the occupancy measurement, and the column ‘half-life’ is the average ligand-binding half-life of the condition. We generated these data tables from raw images and plotted heatmaps using custom Python scripts available at https://github.com/dbritain/KP-paper, Britain, 2022. [file elife-75263-fig4-data1.zip › Fig4SourceData/lat20210507_data.csv]

	label	cond_order	response_data	conditions	response_lov	half-life(s)
1	1	1	0.06838730702040986	16.0	5422.4011976047905	7.654
2	1	2	0.35442334753008836	14.0	4094.3035933660944	7.944
3	1	3	0.17067203202197717	18.0	4456.732996875751	7.396
4	1	4	0.0	12.0	5434.053658536585	8.27
5	1	5	0.0	20.0	4117.582608695651	7.16
6	1	6	0.14154420920957853	10.0	4821.723980886963	8.64
7	1	7	0.04465489451889892	25.0	4566.523255813953	6.67
8	1	8	0.24857979428471508	5.0	5630.182693292371	9.84
9	1	9	0.10570527176583737	30.0	4919.275019098548	6.29
10	1	10	0.45170877884831595	2.5	5574.078231292517	10.64
23	3	1	0.0	16.0	3915.4466592838676	7.654
24	3	2	0.0	14.0	5281.593267963084	7.944
25	3	3	0.0	18.0	5833.016935825319	7.396
26	3	4	0.17691258528379308	12.0	6160.981829351095	8.27
27	3	5	0.05636146085640855	20.0	5569.364584941871	7.16
28	3	6	0.0	10.0	6130.964499821045	8.64
29	3	7	0.0	25.0	4262.0398748728	6.67
30	3	8	0.24331524825266532	5.0	4362.920040598581	9.84
31	3	9	0.0	30.0	5203.19226551957	6.29
32	3	10	0.1189075092554732	2.5	5764.619855897146	10.64
34	4	1	0.3823780403479851	16.0	2062.902553100194	7.654
35	4	2	0.4001766833999883	14.0	2060.6593696897	7.944
36	4	3	0.15189535969318393	18.0	2039.5132393568042	7.396
37	4	4	0.34297254638501107	12.0	2462.0463091922006	8.27
38	4	5	0.0	20.0	2303.5520261178394	7.16
39	4	6	0.6346994714517286	10.0	2336.983840689319	8.64
40	4	7	0.0	25.0	2038.6892195931125	6.67
41	4	8	0.6095634865651541	5.0	2194.685808736718	9.84
42	4	9	0.0	30.0	2143.0913268380878	6.29
43	4	10	0.5718453852531721	2.5	2428.659077766212	10.64
45	5	1	0.018574504629971175	16.0	3211.415309109187	7.654
46	5	2	0.0	14.0	3055.1869047619057	7.944
47	5	3	0.0	18.0	3261.1532239493367	7.396
48	5	4	0.0	12.0	3801.99281421813	8.27
49	5	5	0.0018474329991575954	20.0	3198.366288625904	7.16
50	5	6	0.03388706880831416	10.0	3665.9462680955066	8.64
51	5	7	0.0006875148200844171	25.0	2981.568906115416	6.67
52	5	8	0.3157044079565829	5.0	3470.546131327122	9.84
53	5	9	0.0	30.0	2900.8301979159382	6.29
54	5	10	0.24858102588250475	2.5	3652.7476069017257	10.64
56	6	1	0.08619586266077833	16.0	2739.007638072856	7.654
57	6	2	0.4171124224943189	14.0	2493.2552954292087	7.944
58	6	3	0.31060184294867066	18.0	1601.3313172043008	7.396
59	6	4	0.43810399820197443	12.0	2112.1450561797747	8.27
60	6	5	0.08575483951256786	20.0	1721.1596688350085	7.16
61	6	6	0.4012636039467291	10.0	1920.5157073582118	8.64
62	6	7	0.000913741811476928	25.0	1494.0713861386141	6.67
63	6	8	0.35914473359926186	5.0	1645.7239583333335	9.84
64	6	9	0.12733677751472358	30.0	1202.7031490015365	6.29
65	6	10	0.4553476765997884	2.5	1402.3015893694635	10.64
67	7	1	0.3333620434772058	16.0	4134.811320754718	7.654
68	7	2	0.9062908531290027	14.0	3893.477347192406	7.944
69	7	3	0.20582379789306468	18.0	3378.1595430625075	7.396
70	7	4	0.5268210058448035	12.0	3480.800978120977	8.27
71	7	5	0.0	20.0	4068.949606299213	7.16
72	7	6	0.2827045007571861	10.0	3863.0439322301027	8.64
73	7	7	0.12013451070710507	25.0	2793.618055555556	6.67
75	7	9	0.00499531637371555	30.0	2250.2616955445546	6.29
78	8	1	0.09136350427788871	16.0	3178.0096190842623	7.654
79	8	2	0.8985361530484108	14.0	3352.6272035256393	7.944
80	8	3	0.09569895797082127	18.0	2627.8017482517475	7.396
81	8	4	0.4410974136464542	12.0	3569.73788361563	8.27
82	8	5	0.12671757482326404	20.0	4378.749719146206	7.16
83	8	6	0.6505897379237725	10.0	3297.465654034867	8.64
84	8	7	0.09997790387670245	25.0	2548.5708222811677	6.67
85	8	8	0.8503181737386138	5.0	2752.2994350282493	9.84
86	8	9	0.0	30.0	966.3251273344655	6.29
89	9	1	0.547566439838491	16.0	1671.550237653559	7.654
90	9	2	0.630233792165607	14.0	2389.311178622665	7.944
91	9	3	0.45937434364605617	18.0	2300.881049228201	7.396
92	9	4	0.7070070728335786	12.0	2670.485541435203	8.27
93	9	5	0.0	20.0	2536.3987749169437	7.16
94	9	6	0.29057614532392845	10.0	3337.2922716627636	8.64
95	9	7	0.0083842541512122	25.0	2702.8071866257014	6.67
96	9	8	0.7008215719091132	5.0	3207.9552469135797	9.84
97	9	9	0.0	30.0	2131.17360843584	6.29
98	9	10	0.4022688596172545	2.5	2876.672025216706	10.64
101	10	2	0.42499366501063457	14.0	1299.580644448861	7.944
102	10	3	0.0	18.0	824.4800514800515	7.396
104	10	5	0.6613079785801083	20.0	524.3927574358421	7.16
105	10	6	0.9036054359927311	10.0	473.63478802992506	8.64
106	10	7	0.0	25.0	368.07550125313315	6.67
107	10	8	0.33752574442248345	5.0	513.3606139241912	9.84
108	10	9	0.6962818671477289	30.0	424.16245318352094	6.29
109	10	10	0.0	2.5	308.46153846153845	10.64
111	11	1	0.0	16.0	1810.4685415403285	7.654
112	11	2	0.0053245278472862255	14.0	1955.2320828413112	7.944
113	11	3	0.06945223728722819	18.0	2177.8749425287356	7.396
114	11	4	0.1921943916959847	12.0	3084.990346320346	8.27
115	11	5	0.2632340893076239	20.0	3352.343542220745	7.16
116	11	6	0.08591848377068081	10.0	4260.038692185008	8.64
117	11	7	0.0	25.0	4077.845565829568	6.67
118	11	8	0.15711707450216578	5.0	4436.157467532468	9.84
119	11	9	0.0	30.0	3689.3759276437845	6.29
120	11	10	0.04180808408852491	2.5	4209.647690497205	10.64
122	12	1	0.3526220768949767	16.0	5011.993739356906	7.654
123	12	2	0.5224733727636041	14.0	5645.887644787645	7.944
124	12	3	0.2697764467666369	18.0	6364.070268500329	7.396
125	12	4	0.3539012771666696	12.0	7223.694606848823	8.27
126	12	5	0.2342485158870122	20.0	6477.164741568414	7.16
127	12	6	0.510972986798997	10.0	6469.94510433839	8.64
128	12	7	0.011960586467628449	25.0	7109.577161754693	6.67
130	12	9	0.0	30.0	6834.740459770117	6.29
133	13	1	0.07517710304184166	16.0	1746.6413820636596	7.654
134	13	2	0.46729779068532606	14.0	1602.9465867764625	7.944
135	13	3	0.5366125447325208	18.0	1676.9732227864172	7.396
136	13	4	0.4125202560404797	12.0	2073.1442681831786	8.27
137	13	5	0.0	20.0	1833.5779326364689	7.16
138	13	6	0.3816166365662015	10.0	1872.0723188577288	8.64
139	13	7	0.029897437157430203	25.0	1794.593967517402	6.67
140	13	8	0.341574217410998	5.0	2019.8790177545195	9.84
141	13	9	0.0	30.0	1589.4127851255505	6.29
142	13	10	0.23751478134004975	2.5	2017.9847431240264	10.64
155	16	1	0.29342728255830225	16.0	2541.8315355142936	7.654
156	16	2	0.5481742152969832	14.0	2987.7754734152404	7.944
157	16	3	0.009749529611551316	18.0	2511.921605603449	7.396
158	16	4	0.10883397825593812	12.0	2756.5987495270183	8.27
159	16	5	0.0	20.0	2494.210615109492	7.16
160	16	6	0.4875996383594287	10.0	3185.074497700315	8.64
161	16	7	0.0	25.0	3117.3200080759143	6.67
162	16	8	0.8598772235282252	5.0	3208.932293647775	9.84
163	16	9	0.0	30.0	1656.7830021640764	6.29
166	17	1	0.0	16.0	2890.771993284919	7.654
167	17	2	0.0408634725093228	14.0	3188.5172401947952	7.944
168	17	3	0.12057559876030537	18.0	3065.278446630057	7.396
169	17	4	0.102922063061321	12.0	3371.4745457393483	8.27
170	17	5	0.17567697162574675	20.0	3419.658673871441	7.16
171	17	6	0.31209426873681556	10.0	3548.9045840656127	8.64
172	17	7	0.0	25.0	3467.440193571083	6.67
173	17	8	0.3932398308135684	5.0	3895.066976127321	9.84
174	17	9	0.0	30.0	2930.1809857258277	6.29
175	17	10	0.4702210378143031	2.5	3620.320839606005	10.64
177	24	1	0.0	16.0	2502.933066933067	7.654
178	24	2	0.20620054228416504	14.0	3153.493756212162	7.944
179	24	3	0.16114212894789162	18.0	2827.2082763857247	7.396
180	24	4	0.20593791176833232	12.0	3513.047187947849	8.27
181	24	5	0.3601472230276855	20.0	2885.0598555211564	7.16
182	24	6	0.1329895144947366	10.0	3550.1007712082273	8.64
183	24	7	0.0	25.0	3050.3454748549075	6.67
184	24	8	0.3700587594822585	5.0	3392.877935196118	9.84
185	24	9	0.0	30.0	3006.7512834821437	6.29
188	25	1	0.07706893543626916	16.0	3284.0444680812393	7.654
189	25	2	0.20653881903354704	14.0	3404.0959395089862	7.944
190	25	3	0.13307812643246736	18.0	2934.4723878089744	7.396
191	25	4	0.10796664933363845	12.0	2800.325083041212	8.27
192	25	5	0.0	20.0	2309.7663676529655	7.16
193	25	6	0.10781026555050469	10.0	2622.1906585970028	8.64
194	25	7	0.0	25.0	2133.2906568838166	6.67
195	25	8	0.24790129674535424	5.0	3212.931920995671	9.84
196	25	9	0.0	30.0	2366.6131205498423	6.29
197	25	10	0.5512173876793198	2.5	3695.188012749445	10.64
199	26	1	0.0	16.0	1927.4248149382715	7.654
200	26	2	0.48698670545290473	14.0	2125.9066714818473	7.944
201	26	3	0.1685399837138411	18.0	2765.9674969086736	7.396
202	26	4	0.11986140179720785	12.0	3415.703155599075	8.27
203	26	5	0.0	20.0	2535.1872659176033	7.16
204	26	6	0.2194022965563393	10.0	3139.9935694707992	8.64
206	26	8	0.0	5.0	3075.941828699984	9.84
208	26	10	0.21204898503234948	2.5	2868.2428402366863	10.64
210	27	1	0.0	16.0	3529.598682170543	7.654
211	27	2	0.09178559929270447	14.0	3623.6523654198722	7.944
212	27	3	0.17895983435914428	18.0	3458.4807946346923	7.396
213	27	4	0.29745505304779696	12.0	3741.8619685690646	8.27
214	27	5	0.04818336026888357	20.0	3218.1908401577184	7.16
215	27	6	0.3222090478539885	10.0	3401.6669793383203	8.64
216	27	7	0.008677487539545102	25.0	2554.617258892658	6.67
217	27	8	0.38690307856484335	5.0	3727.6837568951923	9.84
218	27	9	0.0	30.0	2478.303519693054	6.29
219	27	10	0.5954609428564077	2.5	3985.686869125808	10.64
221	30	1	0.0	16.0	3064.1636550499866	7.654
222	30	2	0.23975753313724296	14.0	3390.889763779527	7.944
223	30	3	0.7557194373714456	18.0	3437.8689433220106	7.396
224	30	4	0.5630487099985466	12.0	4006.6240740740755	8.27
225	30	5	0.11457518822652503	20.0	3225.774803321679	7.16
226	30	6	0.04869509892409119	10.0	4588.532178217822	8.64
227	30	7	0.0	25.0	3056.9119586296047	6.67
228	30	8	0.3832836016030876	5.0	6401.275116996912	9.84
229	30	9	0.0	30.0	4892.193809258228	6.29
230	30	10	0.31609220140220173	2.5	6004.1689480027535	10.64
233	31	2	0.8804084279367047	14.0	3184.95648031496	7.944
234	31	3	0.34880514851217814	18.0	3229.490011609062	7.396
235	31	4	0.6651125705397037	12.0	3755.865369968949	8.27
236	31	5	0.0	20.0	3860.5606109012406	7.16
237	31	6	0.7962405022783343	10.0	3351.861528332167	8.64
238	31	7	0.04636310068092721	25.0	4168.47694377186	6.67
239	31	8	0.8590888308821807	5.0	4703.100922011551	9.84
240	31	9	0.1518917491041589	30.0	3896.682366844747	6.29
241	31	10	0.8038175476670134	2.5	4842.319021900829	10.64
243	32	1	0.0	16.0	1886.5009722135105	7.654
244	32	2	0.637071941465778	14.0	2237.5850672590395	7.944
245	32	3	0.0	18.0	2326.061795628167	7.396
246	32	4	0.3582352192128841	12.0	2657.847367610837	8.27
247	32	5	0.0	20.0	2244.2271634615386	7.16
248	32	6	0.6574467918105684	10.0	2800.8742952783646	8.64
249	32	7	0.0	25.0	2288.365898617512	6.67
250	32	8	0.38478734719412205	5.0	3309.83026311155	9.84
251	32	9	0.017189647455825654	30.0	2260.7184923439336	6.29
252	32	10	0.656315773022978	2.5	3188.4200194179357	10.64
254	33	1	0.13778865111090177	16.0	2290.412039099922	7.654
255	33	2	0.35457472399594586	14.0	2556.02029242699	7.944
256	33	3	0.14550516034804306	18.0	2461.5281010990734	7.396
257	33	4	0.19340728955691244	12.0	2515.80023756434	8.27
258	33	5	0.09305662426041703	20.0	2246.6198585565894	7.16
259	33	6	0.04233206232635054	10.0	2105.747254693588	8.64
260	33	7	0.07288159676158877	25.0	1841.7061226510857	6.67
261	33	8	0.2779714444466265	5.0	2297.052790365635	9.84
262	33	9	0.0	30.0	1559.0578379693452	6.29
263	33	10	0.6830644411302004	2.5	1830.4316591247643	10.64
265	34	1	0.0	16.0	1196.292493997286	7.654
266	34	2	0.018838133449887204	14.0	1699.2884189980477	7.944
267	34	3	0.0	18.0	1422.3236957888118	7.396
268	34	4	0.3760792625306121	12.0	1618.9785914365746	8.27
269	34	5	0.15274536073650338	20.0	1390.0041137916608	7.16
270	34	6	0.8604914440080177	10.0	1598.9736842105262	8.64
271	34	7	0.0	25.0	1130.431955211025	6.67
272	34	8	0.1003524134300826	5.0	1322.2304264310415	9.84
273	34	9	0.0	30.0	975.8458225667533	6.29
274	34	10	0.0	2.5	1700.0392156862745	10.64
276	36	1	0.0	16.0	3812.996447681748	7.654
277	36	2	0.40677544043624475	14.0	5104.590089397781	7.944
278	36	3	0.09637059854440394	18.0	5498.09893520508	7.396
279	36	4	0.32799140991101594	12.0	6636.847306847607	8.27
280	36	5	0.08571511075841116	20.0	5736.656419978785	7.16
281	36	6	0.48673947305995174	10.0	6113.432840565886	8.64
282	36	7	0.05501151180977637	25.0	4946.315364697178	6.67
283	36	8	0.6539207645475948	5.0	6246.497185757719	9.84
284	36	9	0.0	30.0	4311.141088095627	6.29
285	36	10	0.4943416685876419	2.5	5698.465108308732	10.64
287	37	1	0.0	16.0	1207.5876752833658	7.654
288	37	2	0.3750956281029462	14.0	1203.3642861847572	7.944
289	37	3	0.07571166364366216	18.0	1193.8585334604147	7.396
290	37	4	0.31219277483026053	12.0	1251.4495620342068	8.27
291	37	5	0.026483910985353225	20.0	1080.5561845186205	7.16
292	37	6	0.44895691161774653	10.0	1376.446218015561	8.64
293	37	7	0.0	25.0	1279.090717765067	6.67
294	37	8	0.7305899786353521	5.0	1562.4740417750384	9.84
295	37	9	0.0	30.0	1518.8091773830042	6.29
296	37	10	0.6667089611329694	2.5	1722.0661627182044	10.64
298	38	1	0.0	16.0	2848.4556983924203	7.654
299	38	2	0.0	14.0	2766.1005874035277	7.944
300	38	3	0.08953399139217234	18.0	2237.615792268062	7.396
301	38	4	0.27726702959535904	12.0	2860.3254637036102	8.27
302	38	5	0.0	20.0	1760.428340390496	7.16
303	38	6	0.2607819020003824	10.0	2792.3126780626776	8.64
304	38	7	0.0	25.0	2219.4675539705786	6.67
305	38	8	0.5584471799048075	5.0	2965.6086570380294	9.84
306	38	9	0.0	30.0	2587.5149461358933	6.29
307	38	10	0.40907316102903035	2.5	4293.713639464709	10.64
309	39	1	0.0	16.0	3315.96836996337	7.654
310	39	2	0.16471051243758106	14.0	3360.385535409748	7.944
311	39	3	0.061712938353910785	18.0	3343.580406864416	7.396
312	39	4	0.14734756927113554	12.0	3646.150426656289	8.27
313	39	5	0.0	20.0	3456.6078369493757	7.16
314	39	6	0.3190915033497526	10.0	3329.7237057746074	8.64
315	39	7	0.0	25.0	3324.8017524958705	6.67
316	39	8	0.29349177247776426	5.0	3912.7221236522455	9.84
317	39	9	0.0	30.0	3265.812194347411	6.29
318	39	10	0.3995060342493228	2.5	3631.3709027907853	10.64
320	40	1	0.27769524981369026	16.0	1663.8535568413888	7.654
321	40	2	0.1408968933254189	14.0	1496.932608299964	7.944
322	40	3	0.1444700806547139	18.0	1404.7448831656145	7.396
323	40	4	0.3128889544009253	12.0	2198.414256611735	8.27
324	40	5	0.0	20.0	1925.4799748901446	7.16
325	40	6	0.07995832449860378	10.0	2374.9062308868506	8.64
326	40	7	0.0	25.0	2029.3299112097675	6.67
327	40	8	0.3569651010033273	5.0	2501.5913214990146	9.84
328	40	9	0.0	30.0	1864.3427911342144	6.29
329	40	10	0.33287099861405073	2.5	2528.029452690167	10.64
331	43	1	0.0	16.0	2482.3121889283902	7.654
332	43	2	0.1414826550686503	14.0	2149.3446153846153	7.944
333	43	3	0.0	18.0	1875.3453396384848	7.396
334	43	4	0.14812300876398943	12.0	1818.4678424146707	8.27
335	43	5	0.0	20.0	793.6299251058288	7.16
336	43	6	0.2350211896321773	10.0	1673.6179511278199	8.64
337	43	7	0.005575789444916688	25.0	803.1489770938973	6.67
338	43	8	0.17621911721695097	5.0	2169.9497596153838	9.84
339	43	9	0.0	30.0	654.2658990351293	6.29
340	43	10	0.3345882235633759	2.5	1608.5201337792641	10.64
342	44	1	0.2027120981320863	16.0	947.3433335871471	7.654
343	44	2	0.2899633664878891	14.0	522.2919586930761	7.944
344	44	3	0.027914884556169486	18.0	608.7415552427866	7.396
345	44	4	0.38015092636202275	12.0	594.5549234135669	8.27
346	44	5	0.05277356132600791	20.0	309.9936859936858	7.16
347	44	6	0.39683531450083903	10.0	357.96245283018897	8.64
348	44	7	0.0	25.0	249.26984958111217	6.67
349	44	8	0.6694660538098225	5.0	584.1802448787374	9.84
350	44	9	0.26400861482056726	30.0	212.54912958577418	6.29
351	44	10	0.8921066959637616	2.5	530.8210360478635	10.64
375	47	1	0.0	16.0	2623.8201329970193	7.654
376	47	2	0.04035402286921027	14.0	2943.3683033125094	7.944
377	47	3	0.043995526607932316	18.0	3174.370189701897	7.396
378	47	4	0.17955415188658644	12.0	3314.701416990258	8.27
379	47	5	0.0	20.0	3004.5328809484263	7.16
380	47	6	0.31570267509368294	10.0	3065.550033670033	8.64
381	47	7	0.0	25.0	2758.296145196919	6.67
382	47	8	0.22805038424393742	5.0	3390.749614751049	9.84
383	47	9	0.21184737290014516	30.0	3098.509392898053	6.29
384	47	10	0.3477518144841343	2.5	3648.0443307298683	10.64
386	48	1	0.0	16.0	1615.5912985857708	7.654
387	48	2	0.20489453728776635	14.0	2387.3282582874426	7.944
388	48	3	0.15595481913900816	18.0	1756.9320097983361	7.396
389	48	4	0.07054322580337585	12.0	3040.3911331600907	8.27
390	48	5	0.028042944758369635	20.0	2862.8153306524996	7.16
391	48	6	0.2764285548051861	10.0	2787.8253958185323	8.64
392	48	7	0.0	25.0	2611.6577446248357	6.67
393	48	8	0.24405540981136553	5.0	3050.4123173823273	9.84
394	48	9	0.0	30.0	2042.201078167116	6.29
395	48	10	0.24361136907141814	2.5	2802.630089622856	10.64
397	49	1	0.0	16.0	2670.2205653710253	7.654
398	49	2	0.0954177905422482	14.0	2734.6352817298034	7.944
399	49	3	0.0460785616938826	18.0	1975.2457374086587	7.396
400	49	4	0.08070014617962337	12.0	1977.6481610719518	8.27
401	49	5	0.07097588345189455	20.0	1163.296189858163	7.16
402	49	6	0.0	10.0	1656.8116459953746	8.64
403	49	7	0.15339459262422742	25.0	932.6935064935068	6.67
404	49	8	0.16218859262258745	5.0	1685.5493809569039	9.84
405	49	9	0.0	30.0	824.3471309215831	6.29
406	49	10	0.7834109074210543	2.5	2097.024692959695	10.64
408	50	1	0.0	16.0	2941.0154611005064	7.654
409	50	2	0.2357809106572829	14.0	3518.814765841405	7.944
410	50	3	0.0	18.0	3862.337812531633	7.396
411	50	4	0.259936971568501	12.0	4003.5844241171026	8.27
412	50	5	0.0	20.0	4738.800797551701	7.16
413	50	6	0.0	10.0	5037.422439152159	8.64
414	50	7	0.0	25.0	4422.242316988949	6.67
415	50	8	0.0	5.0	5710.545186335403	9.84
416	50	9	0.08528629943075446	30.0	5311.320527379995	6.29
417	50	10	0.23713967896647653	2.5	5415.465788561525	10.64
419	51	1	0.0	16.0	311.1002011120311	7.654
420	51	2	0.03954764350331098	14.0	307.62928827444966	7.944
421	51	3	0.0	18.0	590.2664091060153	7.396
422	51	4	0.0	12.0	446.99857685009476	8.27
423	51	5	0.0	20.0	377.9369880277254	7.16
424	51	6	0.4735435707784629	10.0	424.3299020271795	8.64
425	51	7	0.0	25.0	311.3007597340931	6.67
426	51	8	0.24373812246937537	5.0	451.77750969672894	9.84
427	51	9	0.11464431817969228	30.0	391.64172700455885	6.29
428	51	10	0.17706762508506782	2.5	555.0283262885622	10.64
430	52	1	0.21828123890027934	16.0	2126.226544823624	7.654
431	52	2	0.18398947573260258	14.0	2659.2331829153113	7.944
432	52	3	0.05804949458656382	18.0	2470.7569160820485	7.396
433	52	4	0.1842800996201378	12.0	3043.741220708268	8.27
434	52	5	0.2005702340898395	20.0	2478.389990861689	7.16
435	52	6	0.4329244459582386	10.0	2787.2847720103246	8.64
436	52	7	0.0	25.0	2433.5571694489	6.67
437	52	8	0.4884718162417135	5.0	2793.1592920353983	9.84
438	52	9	0.0	30.0	2716.741638424357	6.29
439	52	10	0.7049868417650477	2.5	3090.3306850178196	10.64
441	55	1	0.0	16.0	616.6908234126979	7.654
442	55	2	0.0	14.0	458.54684684684645	7.944
443	55	3	0.16251777558233843	18.0	452.1249385738791	7.396
444	55	4	0.3264341836261163	12.0	381.8507417802726	8.27
445	55	5	0.0299471216145365	20.0	407.11661134819036	7.16
446	55	6	0.45819964298727045	10.0	429.8304552590268	8.64
447	55	7	0.0	25.0	286.6734228987082	6.67
448	55	8	0.23851788014981629	5.0	404.6044773070799	9.84
449	55	9	0.26398371127941994	30.0	314.1893165750199	6.29
450	55	10	0.0	2.5	391.94413312956397	10.64
452	56	1	0.03888671784945705	16.0	2700.692920540998	7.654
453	56	2	0.5153883558672661	14.0	3553.314427753162	7.944
454	56	3	0.32263641574873503	18.0	3382.0822119337117	7.396
455	56	4	0.28910704521610586	12.0	3132.654087346025	8.27
456	56	5	0.0	20.0	3537.6465212399526	7.16
457	56	6	0.30465536986846414	10.0	3727.0534992064713	8.64
458	56	7	0.0	25.0	2672.6916813380276	6.67
459	56	8	0.5166870156037177	5.0	3331.6988421847464	9.84
460	56	9	0.0	30.0	1871.6008771929824	6.29
461	56	10	0.3774058691397005	2.5	3532.6657450556318	10.64
463	58	1	0.10572428591564835	16.0	2636.087671286052	7.654
464	58	2	0.48518592621660167	14.0	2478.792227115819	7.944
465	58	3	0.054950189732114844	18.0	2268.2565485362097	7.396
466	58	4	0.25717952632503877	12.0	2261.3551328260583	8.27
467	58	5	0.014177292327831438	20.0	2453.020760491778	7.16
468	58	6	0.169767706043878	10.0	2262.1636530331575	8.64
469	58	7	0.0	25.0	2261.881406648385	6.67
470	58	8	0.49290755433374	5.0	2543.226664684899	9.84
471	58	9	0.05840290564666794	30.0	2133.9027144593874	6.29
472	58	10	0.4668417247863328	2.5	3391.459830587835	10.64
474	59	1	0.0	16.0	2059.2728459530026	7.654
475	59	2	0.0	14.0	1903.8709055876693	7.944
476	59	3	0.0	18.0	1686.5443117841194	7.396
477	59	4	0.09851243807827813	12.0	2344.3116279069764	8.27
478	59	5	0.0	20.0	2044.2360920423969	7.16
479	59	6	0.0	10.0	3028.204246675099	8.64
480	59	7	0.05973104320735704	25.0	2610.615277777777	6.67
481	59	8	0.0	5.0	2288.637806096951	9.84
482	59	9	0.042117392268387885	30.0	1894.561797752809	6.29
483	59	10	0.42427686154008826	2.5	2449.742218875502	10.64
485	60	1	0.11873983618838631	16.0	3457.568654970761	7.654
486	60	2	0.15533605349355123	14.0	3776.397864436226	7.944
487	60	3	0.09587849787967052	18.0	4006.910832137733	7.396
488	60	4	0.20954107050406748	12.0	4616.095266375188	8.27
489	60	5	0.10591513291091127	20.0	4434.907418761497	7.16
490	60	6	0.12555586496577253	10.0	4885.61273212057	8.64
491	60	7	0.0	25.0	4446.007261049181	6.67
492	60	8	0.3612947486778173	5.0	5057.134007734389	9.84
493	60	9	0.14337519100043236	30.0	3589.5756389874036	6.29
494	60	10	0.36856220360256287	2.5	4891.713680066621	10.64
496	61	1	0.0	16.0	2380.6141023386667	7.654
497	61	2	0.04332860330274365	14.0	2660.818589353473	7.944
498	61	3	0.0	18.0	2455.0589275993466	7.396
499	61	4	0.053156021450394074	12.0	2524.0873149743193	8.27
500	61	5	0.0	20.0	2221.1291922788846	7.16
501	61	6	0.16184696462851816	10.0	2839.2992435228934	8.64
502	61	7	0.0	25.0	2217.418484738131	6.67
503	61	8	0.6502716300388803	5.0	2859.6660739687054	9.84
504	61	9	0.0	30.0	1799.4080992180934	6.29
505	61	10	0.5455259997914125	2.5	2659.415256468194	10.64
507	62	1	0.0	16.0	1862.9367976862172	7.654
508	62	2	0.5193465060692997	14.0	2944.537900641026	7.944
509	62	3	0.3989853235486575	18.0	1920.407044636036	7.396
510	62	4	0.5372004073571371	12.0	2287.9306071273563	8.27
511	62	5	0.22599437602862524	20.0	2430.575837742504	7.16
512	62	6	0.07190020004223832	10.0	3235.6678750697156	8.64
513	62	7	0.045673793876500585	25.0	2912.5874777095305	6.67
514	62	8	0.49707980988622735	5.0	2872.995238095238	9.84
515	62	9	0.0	30.0	2383.830564784053	6.29
516	62	10	0.36080151609943767	2.5	4543.534065441506	10.64
518	63	1	0.0	16.0	0.0	7.654
519	63	2	0.0	14.0	0.0	7.944
520	63	3	0.0177966898989014	18.0	0.0	7.396
521	63	4	0.09783180374199058	12.0	0.0	8.27
522	63	5	0.7393624820357917	20.0	0.0	7.16
523	63	6	0.0	10.0	0.0	8.64
524	63	7	0.0	25.0	0.0	6.67
526	63	9	0.0	30.0	4490.0	6.29
527	63	10	0.0	2.5	5643.0	10.64
529	64	1	0.3578274106230742	16.0	1672.3792666666661	7.654
530	64	2	0.8828432253061419	14.0	2026.7918083900222	7.944
531	64	3	0.11564223942446136	18.0	2248.056684491979	7.396
532	64	4	0.40344237245119174	12.0	2635.592634489694	8.27
533	64	5	0.6309501347062575	20.0	2127.6802668435794	7.16
534	64	6	0.45730949683604416	10.0	2926.6836866726385	8.64
535	64	7	0.0	25.0	1643.4452119309262	6.67
536	64	8	0.4422760697142243	5.0	3320.310484613967	9.84
537	64	9	0.0	30.0	1666.0720797720792	6.29
538	64	10	0.4816989669649352	2.5	4571.5108634470325	10.64
540	65	1	0.0	16.0	2182.1833241742347	7.654
541	65	2	0.0	14.0	2732.4307740576396	7.944
542	65	3	0.0	18.0	2517.981044659761	7.396
543	65	4	0.14404711448834173	12.0	2971.2332082249177	8.27
544	65	5	0.0	20.0	2393.574761151163	7.16
545	65	6	0.09917146150345729	10.0	2350.007827338129	8.64
546	65	7	0.0	25.0	1914.5821428571428	6.67
547	65	8	0.3831325252888836	5.0	2635.88005550131	9.84
548	65	9	0.0	30.0	1456.9825150594377	6.29
551	66	1	0.20026693341106275	16.0	2859.2970800163616	7.654
552	66	2	0.4250077409867883	14.0	2326.7097682477806	7.944
553	66	3	0.12343858100608768	18.0	2340.9221340789395	7.396
554	66	4	0.2371199784065769	12.0	3139.1606408378643	8.27
555	66	5	0.0	20.0	2867.8294285714296	7.16
556	66	6	0.01136035112708566	10.0	3015.3536901454995	8.64
557	66	7	0.0	25.0	3864.0345982861927	6.67
558	66	8	0.4129521098739855	5.0	4840.836630669546	9.84
559	66	9	0.10215722809929198	30.0	6569.6491961752645	6.29
560	66	10	0.0058212672647563	2.5	5604.256321991261	10.64
562	68	1	0.0	16.0	5792.816992665036	7.654
563	68	2	0.23430408549724066	14.0	3531.536646291289	7.944
564	68	3	0.10757063260293835	18.0	3387.4052622377612	7.396
565	68	4	0.0057083376577256525	12.0	3694.5989451920386	8.27
566	68	5	0.0	20.0	3367.997880857075	7.16
567	68	6	0.13782518639071692	10.0	3237.056911850818	8.64
568	68	7	0.0	25.0	2617.0339774899126	6.67
569	68	8	0.30746687653617677	5.0	3863.170339677626	9.84
570	68	9	0.0	30.0	2969.073442781266	6.29
573	69	1	0.0	16.0	3490.7141946150205	7.654
574	69	2	0.0	14.0	3885.9354825026503	7.944
575	69	3	0.0	18.0	3854.7871807661604	7.396
576	69	4	0.0	12.0	3507.1099890829696	8.27
577	69	5	0.0	20.0	4114.615234375	7.16
578	69	6	0.0	10.0	4329.323779193206	8.64
579	69	7	0.00767790024131233	25.0	4190.716783141597	6.67
580	69	8	0.15053683256362127	5.0	4996.0417239010985	9.84
581	69	9	0.0	30.0	5219.780526793824	6.29
582	69	10	0.297989718559079	2.5	5781.239765125614	10.64
584	71	1	0.0	16.0	4810.269926905673	7.654
585	71	2	0.0	14.0	5420.406943105111	7.944
586	71	3	0.3495872583316873	18.0	4791.486843686172	7.396
587	71	4	0.10678459135731797	12.0	4924.130081300813	8.27
588	71	5	0.09692703862655823	20.0	4716.5468409586065	7.16
589	71	6	0.17341358063868484	10.0	4498.579201101928	8.64
590	71	7	0.01128576532880982	25.0	3840.9683009298387	6.67
591	71	8	0.516343914421901	5.0	4557.876543209877	9.84
592	71	9	0.0	30.0	3703.340909090909	6.29
593	71	10	0.5124822769023429	2.5	4373.744137931036	10.64
595	72	1	0.04589109376037059	16.0	3815.658304227789	7.654
596	72	2	0.1407341545508071	14.0	3475.3933556994048	7.944
597	72	3	0.0	18.0	3295.0781431507457	7.396
598	72	4	0.2572326612196236	12.0	3560.4991630591617	8.27
599	72	5	0.0	20.0	3296.747482940862	7.16
600	72	6	0.18825691262483613	10.0	3988.164431197219	8.64
601	72	7	0.0	25.0	3412.2482314529298	6.67
602	72	8	0.46299265620512176	5.0	4333.308884645624	9.84
603	72	9	0.019739410011980332	30.0	3085.017770446906	6.29
604	72	10	0.43127482590622634	2.5	4460.32786885246	10.64
606	73	1	0.2034057977668368	16.0	3767.8245173364853	7.654
607	73	2	0.08030184181718472	14.0	4214.272919978803	7.944
608	73	3	0.20382425678364524	18.0	5276.281471631206	7.396
609	73	4	0.03678276056884692	12.0	5390.326190476191	8.27
610	73	5	0.0	20.0	5527.95209486166	7.16
611	73	6	0.23525270649111532	10.0	5694.939939939939	8.64
612	73	7	0.0	25.0	4307.067441860465	6.67
613	73	8	0.012756575600767232	5.0	5148.642510121456	9.84
614	73	9	0.13418459469771657	30.0	5081.805942028986	6.29
615	73	10	0.4157974782621912	2.5	5771.971726190476	10.64
617	74	1	0.0	16.0	4194.246719300116	7.654
618	74	2	0.4578423904270975	14.0	4731.571962616822	7.944
619	74	3	0.0	18.0	6487.887758027523	7.396
620	74	4	0.0737501987535311	12.0	7956.309723889556	8.27
624	74	8	0.0	5.0	7349.847912733373	9.84
625	74	9	0.05763171076500487	30.0	7459.602652034752	6.29
639	76	1	0.0	16.0	3048.1728896431887	7.654
640	76	2	0.36206426685737647	14.0	3046.9789377289367	7.944
641	76	3	0.07234415116972522	18.0	3905.1252627154277	7.396
642	76	4	0.28369382056485176	12.0	3725.0845565560617	8.27
643	76	5	0.0	20.0	3948.512077294687	7.16
644	76	6	0.3758627655603298	10.0	3292.1919621749403	8.64
645	76	7	0.11051554185413406	25.0	3551.7729677729685	6.67
646	76	8	0.3091576147547274	5.0	3201.6606533149875	9.84
647	76	9	0.0	30.0	2503.731254260396	6.29
648	76	10	0.29080023546395356	2.5	2639.872511546425	10.64
650	77	1	0.11521956614561674	16.0	4567.290884718499	7.654
651	77	2	0.17059132164908758	14.0	4250.891434060016	7.944
652	77	3	0.1835039746412386	18.0	4469.408251682211	7.396
653	77	4	0.20996634964060276	12.0	5376.809847986693	8.27
654	77	5	0.02846623117625771	20.0	4466.660786193673	7.16
655	77	6	0.23114142617124897	10.0	5832.155195852381	8.64
656	77	7	0.0	25.0	4033.025885241664	6.67
657	77	8	0.33135378809467586	5.0	5311.782576438528	9.84
658	77	9	0.02851926289277551	30.0	4636.058246577647	6.29
659	77	10	0.4081372045140339	2.5	5938.906154947217	10.64
661	79	1	0.25869709129372404	16.0	1193.7967208212892	7.654
662	79	2	0.0	14.0	2291.3820162138745	7.944
663	79	3	0.23248281508927598	18.0	1309.0140403931314	7.396
664	79	4	0.012392759869319776	12.0	1717.3966553287983	8.27
665	79	5	0.23104141032383707	20.0	1321.8114794656117	7.16
666	79	6	0.08437639720454719	10.0	2325.4677192130193	8.64
667	79	7	0.011741892824199424	25.0	1457.7685348077403	6.67
668	79	8	0.17365616425060806	5.0	3015.6773399014787	9.84
669	79	9	0.0	30.0	1650.2325102880664	6.29
670	79	10	0.8541049690485373	2.5	3165.137025714799	10.64
672	81	1	0.0	16.0	2683.0449947312964	7.654
673	81	2	0.10921380562187488	14.0	2742.8164255827846	7.944
674	81	3	0.04352262190012966	18.0	2468.899806221669	7.396
675	81	4	0.010958877210788231	12.0	2654.2035975763692	8.27
676	81	5	0.0	20.0	2329.5127749958046	7.16
677	81	6	0.009093708285993853	10.0	2729.213416260286	8.64
678	81	7	0.10052081873002386	25.0	2609.5035595776776	6.67
679	81	8	0.48183359911036006	5.0	4644.847717594727	9.84
680	81	9	0.0	30.0	4442.296367638965	6.29
681	81	10	0.4126617028922782	2.5	5639.210508241759	10.64
683	82	1	0.0	16.0	1125.7427637418543	7.654
684	82	2	0.6447757982867196	14.0	1133.997268949139	7.944
685	82	3	0.10352195513532877	18.0	1001.3923022095508	7.396
686	82	4	0.4715232476933346	12.0	1298.8324435202878	8.27
687	82	5	0.0	20.0	846.6137708565076	7.16
688	82	6	0.3795316757414279	10.0	1229.1855015400247	8.64
689	82	7	0.0	25.0	913.2487398641243	6.67
690	82	8	0.8871942812795661	5.0	1828.8482277039855	9.84
691	82	9	0.0	30.0	1061.1593978102187	6.29
694	83	1	0.46099079729285386	16.0	2941.5070338528917	7.654
695	83	2	0.7147085329248541	14.0	3233.8583016451867	7.944
696	83	3	0.29564626882904427	18.0	2737.150252791648	7.396
697	83	4	0.4684980086801433	12.0	2712.9592704262054	8.27
698	83	5	0.32428206237594137	20.0	2426.710661431592	7.16
699	83	6	0.7785939561198696	10.0	2894.093754353378	8.64
700	83	7	0.062158991690379146	25.0	2514.983297989031	6.67
701	83	8	0.9250248879426515	5.0	3672.6767434546746	9.84
702	83	9	0.0	30.0	2443.0489231208107	6.29
705	84	1	0.0	16.0	2008.0346143790855	7.654
706	84	2	0.13426950808206575	14.0	2445.608368889887	7.944
707	84	3	0.14593194169656734	18.0	2395.9125652498133	7.396
708	84	4	0.4040184183871145	12.0	2431.554938271605	8.27
709	84	5	0.17222258646992153	20.0	2363.695409982174	7.16
710	84	6	0.31545770113627164	10.0	2836.95648130928	8.64
711	84	7	0.0	25.0	2312.3222859088587	6.67
712	84	8	0.27606669720737065	5.0	3301.908096935566	9.84
713	84	9	0.16285642956879642	30.0	2256.194255111977	6.29
714	84	10	0.6164642209986751	2.5	3168.436781609195	10.64
716	85	1	0.28169238006473146	16.0	2354.0944168371825	7.654
717	85	2	0.6678920211707259	14.0	2633.3915777960074	7.944
718	85	3	0.08889080125950727	18.0	1403.293577235772	7.396
719	85	4	0.4245369358065654	12.0	1425.9045066413655	8.27
720	85	5	0.0	20.0	1004.9843866170999	7.16
721	85	6	0.3111481028355523	10.0	1225.510238311552	8.64
722	85	7	0.18027144067681827	25.0	986.2667876588021	6.67
723	85	8	0.8851379301857745	5.0	1299.8353106847383	9.84
724	85	9	0.3623956515920607	30.0	461.1461672473867	6.29
725	85	10	0.7683493827449461	2.5	895.1532462709666	10.64
738	88	1	0.008461685644323407	16.0	2934.178294573643	7.654
739	88	2	0.10116719510086308	14.0	2716.5006232686987	7.944
740	88	3	0.0	18.0	2652.283907889357	7.396
741	88	4	0.15427221350661174	12.0	3882.235815602836	8.27
742	88	5	0.0	20.0	3525.606916417728	7.16
743	88	6	0.44080157590597324	10.0	3833.0577562420067	8.64
744	88	7	0.0	25.0	3778.1840276466355	6.67
745	88	8	0.7420540716341784	5.0	4219.061434607353	9.84
746	88	9	0.07557028571429214	30.0	3613.3440710616437	6.29
747	88	10	0.5595226826309102	2.5	4938.362323056041	10.64
749	89	1	0.6794968340440326	16.0	1565.9291114644059	7.654
750	89	2	0.5508717317495274	14.0	1180.7129847348187	7.944
751	89	3	0.36620011728438717	18.0	1058.3388304093567	7.396
752	89	4	0.5322426761332978	12.0	929.6649701775058	8.27
753	89	5	0.2469941633194325	20.0	1037.2101210121014	7.16
755	89	7	0.07423428108555571	25.0	919.5370700843604	6.67
757	89	9	0.0	30.0	766.025806451613	6.29
760	90	1	0.0	16.0	2820.2915292353823	7.654
761	90	2	0.5127591397661674	14.0	2665.791647923227	7.944
762	90	3	0.026214876928797627	18.0	1985.269409497904	7.396
763	90	4	0.011162790590775908	12.0	2429.632963179427	8.27
764	90	5	0.0	20.0	2114.9816431727336	7.16
765	90	6	0.08796554721661481	10.0	2412.292091836736	8.64
766	90	7	0.0	25.0	1773.9155145929344	6.67
767	90	8	0.9633529633840915	5.0	3267.8592375366575	9.84
768	90	9	0.0	30.0	1638.8045454545456	6.29
769	90	10	0.9029394683094663	2.5	2410.411309440804	10.64
771	92	1	0.0	16.0	1401.767857142857	7.654
772	92	2	0.27906951321909	14.0	1679.1052301910433	7.944
773	92	3	0.0	18.0	1468.294003868472	7.396
774	92	4	0.3816454108748903	12.0	2006.8846153846155	8.27
775	92	5	0.0	20.0	3401.0749999999994	7.16
776	92	6	0.2088955505010496	10.0	2919.9849624060153	8.64
777	92	7	0.4250852912856311	25.0	5105.448160535117	6.67
779	92	9	0.0	30.0	0.0	6.29
782	93	1	0.17343752609789992	16.0	1230.9837837837833	7.654
783	93	2	0.0	14.0	1119.0773698630142	7.944
784	93	3	0.10710717682385741	18.0	2080.844137931035	7.396
785	93	4	0.04865856103803045	12.0	2235.0150375939843	8.27
786	93	5	0.0	20.0	2431.73828125	7.16
787	93	6	0.0	10.0	2432.3203751065644	8.64
788	93	7	0.0	25.0	2919.581754385965	6.67
789	93	8	0.331377463378271	5.0	4694.606663685152	9.84
790	93	9	0.0	30.0	2713.473948524795	6.29
791	93	10	0.09479909523505965	2.5	4319.213931955212	10.64
793	94	1	0.23779926425237086	16.0	1854.4875332446811	7.654
794	94	2	0.3261795066608115	14.0	1336.567226890756	7.944
795	94	3	0.0	18.0	967.1075065616801	7.396
796	94	4	0.0	12.0	1149.4944104209192	8.27
797	94	5	0.0	20.0	1358.2430643127364	7.16
798	94	6	0.22609890472084612	10.0	1443.55839100346	8.64
799	94	7	0.0	25.0	1576.1007423117715	6.67
800	94	8	0.11942236600541442	5.0	1385.1591435185185	9.84
801	94	9	0.0	30.0	1313.1161919040478	6.29
802	94	10	0.7011097842099097	2.5	1603.575460487225	10.64
1	1	1	0.5248414442597888	16.0	630.6827094474153	7.654
2	1	2	0.8270607003737896	14.0	852.1015965166911	7.944
3	1	3	0.7195453106249461	18.0	658.0740128558311	7.396
4	1	4	0.6595909443942916	12.0	643.6809876543209	8.27
5	1	5	0.5653755849533949	20.0	669.0602224779441	7.16
6	1	6	0.8742330396892943	10.0	632.62881834517	8.64
7	1	7	0.1628894295808653	25.0	580.2338563134334	6.67
9	1	9	0.03671806222932224	30.0	452.855408089563	6.29
23	3	1	0.20184990226222127	16.0	1934.129036170782	7.654
24	3	2	0.2480345650728927	14.0	1921.2323478823932	7.944
25	3	3	0.0	18.0	1765.5075125510173	7.396
26	3	4	0.20519732765793466	12.0	2255.6538256352655	8.27
27	3	5	0.0	20.0	1514.564724723108	7.16
28	3	6	0.2771169692494319	10.0	2020.321680027885	8.64
29	3	7	0.0	25.0	1278.0247252613724	6.67
30	3	8	0.40601564278603386	5.0	2578.3128646990176	9.84
31	3	9	0.05275775964536371	30.0	1366.759869198645	6.29
32	3	10	0.2722340304156448	2.5	2580.2017871260728	10.64
34	4	1	0.2688189290322266	16.0	1179.807687566044	7.654
35	4	2	0.25010568033400116	14.0	1127.684567287081	7.944
36	4	3	0.4063247653137841	18.0	1242.030854870775	7.396
37	4	4	0.17800886497575624	12.0	1259.5996058558558	8.27
38	4	5	0.0	20.0	1080.8091705607476	7.16
39	4	6	0.2552663406393945	10.0	1210.4166024818144	8.64
40	4	7	0.0	25.0	869.3735350579262	6.67
41	4	8	0.4720403743742458	5.0	1489.894784172662	9.84
42	4	9	0.11624523833559079	30.0	800.4803343166176	6.29
43	4	10	0.644755379454863	2.5	1443.2075815526182	10.64
45	5	1	0.25505915645317173	16.0	233.58432613551753	7.654
46	5	2	0.2894434574295256	14.0	183.23524569402224	7.944
47	5	3	0.28404365849030977	18.0	207.52558624283483	7.396
48	5	4	0.39523551273875196	12.0	346.3232408186151	8.27
49	5	5	0.0	20.0	185.83402316150335	7.16
50	5	6	0.6614159052770692	10.0	328.2255682113696	8.64
51	5	7	0.0	25.0	233.7825286765965	6.67
53	5	9	0.0	30.0	183.4009478672986	6.29
54	5	10	0.44157543765919427	2.5	247.08053861788616	10.64
56	6	1	0.8575124020340862	16.0	585.0296417410567	7.654
57	6	2	0.8401279856632561	14.0	544.5427565392355	7.944
58	6	3	0.28439892539123673	18.0	492.6192364026952	7.396
59	6	4	0.1137857021383069	12.0	423.8347728826198	8.27
60	6	5	0.0	20.0	472.73322235673925	7.16
61	6	6	0.5376387464486309	10.0	421.0460069444443	8.64
62	6	7	0.0	25.0	460.63773148148147	6.67
63	6	8	0.6311825674386096	5.0	497.4110438505832	9.84
64	6	9	0.0	30.0	258.208648989899	6.29
67	7	1	0.3095273171153376	16.0	1596.6162994611484	7.654
68	7	2	0.5442362280268368	14.0	1551.8472855201085	7.944
69	7	3	0.4124595777144805	18.0	1568.8410991636802	7.396
70	7	4	0.5835309891705981	12.0	1554.8387096774193	8.27
71	7	5	0.3292008452415833	20.0	1413.8477555896911	7.16
72	7	6	0.4020386710502811	10.0	1427.5359715015875	8.64
73	7	7	0.07754050169898648	25.0	1075.0022348218351	6.67
74	7	8	0.7992345479189731	5.0	1963.9156156156155	9.84
75	7	9	0.038137028980750366	30.0	866.9514828821656	6.29
76	7	10	0.9046287989523111	2.5	2401.61114599686	10.64
78	8	1	0.47914317549192814	16.0	1534.7805736636246	7.654
79	8	2	0.18593879035497674	14.0	1317.265157807309	7.944
80	8	3	0.26550451365861344	18.0	1314.2138314785375	7.396
81	8	4	0.27969368908791764	12.0	1167.6996855345913	8.27
82	8	5	0.1431913335197464	20.0	1263.9487425751356	7.16
83	8	6	0.3461144396050035	10.0	1510.7726431899152	8.64
84	8	7	0.0	25.0	1157.5387755102038	6.67
85	8	8	0.6329701316193845	5.0	1768.8318104906934	9.84
86	8	9	0.09280561785438951	30.0	825.9068195179304	6.29
87	8	10	0.7752588209416008	2.5	2154.5552645715816	10.64
89	9	1	0.11733539593162155	16.0	631.0948703805848	7.654
90	9	2	0.5403001808643677	14.0	784.1640287769785	7.944
91	9	3	0.5234055576882075	18.0	626.4747939124919	7.396
92	9	4	0.38461246515940944	12.0	727.4651815119528	8.27
93	9	5	0.0	20.0	557.5480417549643	7.16
94	9	6	0.3108954615604481	10.0	670.6698399798763	8.64
95	9	7	0.01422550708919535	25.0	498.28090766823163	6.67
97	9	9	0.0	30.0	490.2255295703994	6.29
100	10	1	0.09475642063417035	16.0	532.6126602564101	7.654
101	10	2	0.292304475001194	14.0	360.78341722595064	7.944
102	10	3	0.1562142947310959	18.0	604.3658108404653	7.396
103	10	4	0.13770792250577374	12.0	561.0787878787878	8.27
104	10	5	0.0	20.0	446.2008262260128	7.16
105	10	6	0.09173884571198888	10.0	573.4817518248175	8.64
106	10	7	0.0	25.0	261.4368318756073	6.67
107	10	8	0.05633775580996193	5.0	448.1137862137863	9.84
108	10	9	0.0	30.0	298.5907450980392	6.29
109	10	10	0.005423959319338009	2.5	382.7688757396449	10.64
111	11	1	0.1447903303950549	16.0	1292.6657081236522	7.654
112	11	2	0.18474901018797096	14.0	1190.709150326797	7.944
113	11	3	0.11439038539805554	18.0	757.45546875	7.396
114	11	4	0.5947508591067636	12.0	760.2241689128481	8.27
115	11	5	0.11624551868464314	20.0	482.56312560542455	7.16
116	11	6	0.09316566910071897	10.0	669.3737649779272	8.64
117	11	7	0.0	25.0	295.22916666666663	6.67
118	11	8	0.3649226178527652	5.0	384.1388348615355	9.84
119	11	9	0.0	30.0	260.6125	6.29
120	11	10	0.007753051170878727	2.5	437.9226600985222	10.64
122	12	1	0.09327771436722475	16.0	1205.5165753577812	7.654
123	12	2	0.31363600673632036	14.0	1416.622099785736	7.944
124	12	3	0.0	18.0	1306.5663029697284	7.396
125	12	4	0.1872427974160743	12.0	1527.982624883649	8.27
126	12	5	0.10484119808884516	20.0	1229.972504632644	7.16
127	12	6	0.31751599767718214	10.0	1546.2586708203532	8.64
128	12	7	0.20507454828901225	25.0	992.8554282596839	6.67
129	12	8	0.6265644736933658	5.0	1862.9962285954407	9.84
130	12	9	0.05814643552311863	30.0	857.7554143126174	6.29
131	12	10	0.772648800426946	2.5	2164.933341217282	10.64
133	13	1	0.13045943363350412	16.0	1284.7674611598961	7.654
134	13	2	0.3447629840029888	14.0	1338.5210110419173	7.944
135	13	3	0.3734944952517776	18.0	1144.1202239526583	7.396
136	13	4	0.4842736925286457	12.0	1451.4587250554325	8.27
137	13	5	0.05533566661058789	20.0	953.3819534843359	7.16
138	13	6	0.5689655460759072	10.0	1236.484666282294	8.64
139	13	7	0.042644157949924176	25.0	775.0409296664004	6.67
140	13	8	0.8844937860233233	5.0	1655.7948208389387	9.84
141	13	9	0.0	30.0	573.1014714780439	6.29
142	13	10	0.5136864948717808	2.5	1482.0432824002744	10.64
144	14	1	0.6998254255814981	16.0	1126.2940211831258	7.654
145	14	2	0.3917041788614185	14.0	1122.932904974211	7.944
146	14	3	0.252895690449805	18.0	949.5003845631815	7.396
147	14	4	0.4300902511341965	12.0	1142.0726903373964	8.27
148	14	5	0.1020898448606748	20.0	747.1271674157138	7.16
149	14	6	0.37238137260800497	10.0	1105.343109453611	8.64
150	14	7	0.0	25.0	732.1359836971538	6.67
151	14	8	0.9325968458728691	5.0	1265.7331424312556	9.84
152	14	9	0.06576102349268843	30.0	528.0456813322103	6.29
153	14	10	0.7739636969553562	2.5	1529.0784148148148	10.64
166	16	1	0.2562029318449412	16.0	379.7782265127778	7.654
167	16	2	0.0	14.0	249.0311106740099	7.944
168	16	3	0.07460972167371757	18.0	327.0670684371808	7.396
169	16	4	0.36191815858551735	12.0	363.1250793650794	8.27
170	16	5	0.0	20.0	302.8293632439101	7.16
171	16	6	0.0	10.0	419.0785976569331	8.64
172	16	7	0.0	25.0	343.85677083333326	6.67
173	16	8	0.24678981181607879	5.0	471.98695179412834	9.84
174	16	9	0.0873223478077214	30.0	462.90641478376546	6.29
175	16	10	0.4372017973873895	2.5	552.9911896344216	10.64
177	17	1	0.7458768368382866	16.0	814.5808275147972	7.654
178	17	2	0.46162397478243133	14.0	849.621486084369	7.944
179	17	3	0.7026655472133613	18.0	848.2961533255731	7.396
180	17	4	0.6753463821248052	12.0	922.8968924065216	8.27
181	17	5	0.5746288334779369	20.0	622.5890998014622	7.16
182	17	6	0.7942666526010341	10.0	950.3655186551865	8.64
183	17	7	0.017621718314160317	25.0	638.1291803503011	6.67
184	17	8	0.8476370534070474	5.0	854.9654486053867	9.84
185	17	9	0.0	30.0	510.8798966958586	6.29
186	17	10	0.5447345670657389	2.5	957.3726499690786	10.64
188	18	1	0.0	16.0	262.2737214791503	7.654
189	18	2	0.6809840641787188	14.0	114.54285714285706	7.944
190	18	3	0.0	18.0	83.23434193821419	7.396
191	18	4	0.9195484974847944	12.0	148.35701219512194	8.27
192	18	5	0.04245145885846975	20.0	57.83876945885839	7.16
193	18	6	0.08084103998024739	10.0	89.9305164319249	8.64
194	18	7	0.12905997077734538	25.0	48.742417383431416	6.67
195	18	8	0.5474475923371483	5.0	24.881176470588233	9.84
196	18	9	0.059516072939030606	30.0	66.54970760233923	6.29
199	19	1	0.06872096276922907	16.0	986.1109539969837	7.654
200	19	2	0.0988285699451952	14.0	1234.378753820429	7.944
201	19	3	0.0	18.0	1161.8997320659628	7.396
202	19	4	0.17485630205214117	12.0	1200.0330255681815	8.27
203	19	5	0.0	20.0	996.079892443355	7.16
204	19	6	0.4886462687104312	10.0	1223.5830907830912	8.64
205	19	7	0.0	25.0	756.0262171362948	6.67
206	19	8	0.6209835459516998	5.0	1815.0033776362038	9.84
207	19	9	0.0019190351610012424	30.0	632.5921740597067	6.29
208	19	10	0.8816220101523135	2.5	2217.503026644533	10.64
210	20	1	0.28645027016763375	16.0	1795.5093313558275	7.654
211	20	2	0.42715216533608563	14.0	1859.8846084770114	7.944
212	20	3	0.6721512975923571	18.0	1803.044066820277	7.396
213	20	4	0.40736523188406537	12.0	1874.5838399189456	8.27
214	20	5	0.43877664853319764	20.0	1436.8930041152269	7.16
215	20	6	0.5744428121951036	10.0	2084.2	8.64
216	20	7	0.5081289640224134	25.0	1638.8005479452056	6.67
218	20	9	0.0	30.0	1645.3947014523935	6.29
221	21	1	0.577928264694074	16.0	1997.578125	7.654
222	21	2	0.3752598102716231	14.0	1839.7462404092068	7.944
223	21	3	0.580186889491722	18.0	1573.8811688311691	7.396
224	21	4	0.9056644235128593	12.0	2175.9125	8.27
225	21	5	0.20067675307561322	20.0	1877.6498642533936	7.16
227	21	7	0.45822088648288334	25.0	1268.4749227069733	6.67
229	21	9	0.21279369121272798	30.0	1286.4382749652211	6.29
234	22	3	0.6144054650253232	18.0	453.62509578544064	7.396
235	22	4	0.29959607108684544	12.0	516.0620732464308	8.27
236	22	5	0.23519039837578903	20.0	456.95319708185826	7.16
237	22	6	0.4000731861487519	10.0	586.1279266495661	8.64
238	22	7	0.0	25.0	299.8985497237568	6.67
240	22	9	0.05888180428811793	30.0	204.48584579180513	6.29
243	23	1	0.17928659709661712	16.0	981.0814707730988	7.654
244	23	2	0.5174613572425684	14.0	1015.5261355958626	7.944
245	23	3	0.22163677061992723	18.0	848.6144808336936	7.396
246	23	4	0.38133191430569213	12.0	929.4691270658203	8.27
247	23	5	0.2519737450964548	20.0	700.7874755381605	7.16
248	23	6	0.3942156354927703	10.0	1105.2387136672853	8.64
249	23	7	0.032807362420880684	25.0	715.634136609189	6.67
250	23	8	0.6556867400933054	5.0	1206.0362220785537	9.84
251	23	9	0.15333637853815582	30.0	760.7310849180839	6.29
254	24	1	0.22810842049449082	16.0	654.1315057158408	7.654
255	24	2	0.3803524959183822	14.0	570.3083432186634	7.944
256	24	3	0.5298705063216294	18.0	519.4154592711386	7.396
257	24	4	0.4119111569146248	12.0	652.2179506699148	8.27
258	24	5	0.16494592892322224	20.0	481.7432065217391	7.16
259	24	6	0.4356844623137896	10.0	684.4788814502781	8.64
260	24	7	0.0	25.0	475.3124340134114	6.67
261	24	8	0.6212733101249722	5.0	906.3211063423939	9.84
262	24	9	0.0	30.0	442.85809538007027	6.29
263	24	10	0.7623742106949898	2.5	1219.716863530197	10.64
265	25	1	0.9771547020821842	16.0	439.11273463817236	7.654
266	25	2	0.22263735745038885	14.0	609.2666509588763	7.944
267	25	3	0.4589497337165298	18.0	468.2115677321157	7.396
268	25	4	0.7039222092546732	12.0	523.5521292921542	8.27
269	25	5	0.029449427666100977	20.0	445.77399265296754	7.16
270	25	6	0.6474428732552795	10.0	622.0171530426131	8.64
271	25	7	0.0	25.0	397.14074112572115	6.67
272	25	8	0.898569879309714	5.0	554.9341493219804	9.84
273	25	9	0.14106592765672527	30.0	424.3770056607456	6.29
276	26	1	0.0	16.0	791.4641043647365	7.654
277	26	2	0.2941836943630316	14.0	777.7149594842075	7.944
278	26	3	0.0	18.0	532.9813140788751	7.396
279	26	4	0.2605587128964761	12.0	608.2979740892099	8.27
280	26	5	0.0	20.0	393.2589565217394	7.16
281	26	6	0.0	10.0	644.3881264090496	8.64
282	26	7	0.0	25.0	454.18201875344715	6.67
283	26	8	0.10126390413234665	5.0	885.6305148710574	9.84
284	26	9	0.0	30.0	413.31051123980336	6.29
285	26	10	0.24078493728260456	2.5	1283.4205660808036	10.64
287	27	1	0.4531364448708909	16.0	692.2805959134724	7.654
288	27	2	0.23031193598788516	14.0	970.3347422637845	7.944
289	27	3	0.4262322510088607	18.0	766.7415664297428	7.396
290	27	4	0.39866305564571086	12.0	781.1768553651965	8.27
291	27	5	0.17092223306994284	20.0	576.118994869403	7.16
292	27	6	0.6097891353170884	10.0	889.630314896394	8.64
293	27	7	0.0	25.0	480.75510433341736	6.67
295	27	9	0.0	30.0	255.43745253164568	6.29
296	27	10	0.9513286697798091	2.5	1170.8655833525183	10.64
298	28	1	0.7451241355757654	16.0	448.5438596491228	7.654
299	28	2	0.3846712805285144	14.0	605.0647539669819	7.944
300	28	3	0.4632018391660721	18.0	479.79564768298985	7.396
301	28	4	0.2975288902819913	12.0	496.8841746517831	8.27
302	28	5	0.17113317298469116	20.0	498.51469965263084	7.16
303	28	6	0.27972834961163184	10.0	483.4225284716239	8.64
304	28	7	0.002088469078013899	25.0	392.67366989536805	6.67
306	28	9	0.0	30.0	346.4160127591707	6.29
309	29	1	0.0	16.0	800.6497662016465	7.654
310	29	2	0.1477211980563606	14.0	1045.1137283950618	7.944
311	29	3	0.059035911168731206	18.0	865.001282435429	7.396
312	29	4	0.35356236924121337	12.0	1114.8876166020339	8.27
313	29	5	0.22491687268934643	20.0	895.2714640638865	7.16
314	29	6	0.28457603087132294	10.0	1303.1376094512714	8.64
315	29	7	0.0	25.0	588.8086416046121	6.67
316	29	8	0.381152239397948	5.0	1677.5673590504457	9.84
317	29	9	0.0	30.0	647.9074074074072	6.29
318	29	10	0.6017637712356281	2.5	1733.094016825716	10.64
320	30	1	0.343878409511925	16.0	1158.745989304813	7.654
321	30	2	0.33935362166233896	14.0	958.4102981029808	7.944
322	30	3	0.29356410927867815	18.0	966.6896778435237	7.396
323	30	4	0.5373471656872609	12.0	1103.5918066607724	8.27
324	30	5	0.0	20.0	680.273097826087	7.16
325	30	6	0.20024941345092273	10.0	1101.7245478036173	8.64
326	30	7	0.01797029807825176	25.0	621.1266209000764	6.67
327	30	8	0.667771256232197	5.0	1128.4658634538155	9.84
328	30	9	0.049581182469365305	30.0	394.84523809523785	6.29
331	31	1	0.15991223414403027	16.0	1387.723921366849	7.654
332	31	2	0.27549014586513343	14.0	1562.5971983945858	7.944
333	31	3	0.16867594841714093	18.0	1344.3867881340411	7.396
334	31	4	0.25119628850129944	12.0	1661.1551870748297	8.27
335	31	5	0.0	20.0	1312.239142872003	7.16
336	31	6	0.27587388594096657	10.0	1662.8719161059587	8.64
337	31	7	0.8533149302951635	25.0	1016.4580594415418	6.67
338	31	8	0.40561455704505955	5.0	2016.8387355985976	9.84
339	31	9	0.09800436404212677	30.0	837.8246958520932	6.29
342	33	1	0.7689548371891596	16.0	1043.5855123120703	7.654
343	33	2	0.40701917632053053	14.0	996.6628202695009	7.944
344	33	3	0.4160360329491768	18.0	784.8083832335329	7.396
345	33	4	0.2093532786160074	12.0	997.4454954494322	8.27
346	33	5	0.0	20.0	735.6059562747464	7.16
347	33	6	0.7014527738336542	10.0	1152.249981958577	8.64
348	33	7	0.4519204925506554	25.0	808.6951631046119	6.67
349	33	8	0.31663995563812775	5.0	1013.4810507121384	9.84
350	33	9	0.589459184060995	30.0	629.8329349638691	6.29
353	34	1	0.46681013257640375	16.0	902.52609458252	7.654
354	34	2	0.6032847111518728	14.0	1045.616412653888	7.944
355	34	3	0.24548004765643783	18.0	861.323291847275	7.396
356	34	4	0.555855812321981	12.0	1014.8854494868538	8.27
357	34	5	0.04248992850695665	20.0	727.3594342005555	7.16
358	34	6	0.5342759397341559	10.0	843.2667031680124	8.64
359	34	7	0.0	25.0	545.5280637567715	6.67
361	34	9	0.0	30.0	479.1016653449644	6.29
364	35	1	0.0	16.0	1454.3849802927932	7.654
365	35	2	0.30201033863740906	14.0	1497.6692970223935	7.944
366	35	3	0.2925958430278993	18.0	1664.4369050696878	7.396
367	35	4	0.2394834225145123	12.0	1567.4974801141539	8.27
368	35	5	0.0	20.0	1308.1063562091504	7.16
369	35	6	0.481494421880835	10.0	1482.5981918993655	8.64
370	35	7	0.041833551269609005	25.0	1086.6521044136816	6.67
371	35	8	0.6200248826363521	5.0	2122.8016441262266	9.84
372	35	9	0.11316574818347974	30.0	999.8543829764225	6.29
375	37	1	0.398991316046843	16.0	641.5251348030849	7.654
376	37	2	0.24467364981836218	14.0	696.1408001546193	7.944
377	37	3	0.0	18.0	706.30113497183	7.396
378	37	4	0.5630201555733788	12.0	634.5776988636363	8.27
379	37	5	0.1719255869718973	20.0	535.1990740740741	7.16
380	37	6	0.20259778578413432	10.0	744.2398102266737	8.64
381	37	7	0.0	25.0	435.7119045841421	6.67
383	37	9	0.0	30.0	634.8432653061225	6.29
386	39	1	0.6903914687451782	16.0	1126.8252525252526	7.654
387	39	2	0.09352614214760217	14.0	910.1154119038233	7.944
388	39	3	0.0	18.0	909.5980129046994	7.396
389	39	4	0.2486906888330708	12.0	952.3605339105336	8.27
390	39	5	0.0	20.0	570.8443509615385	7.16
391	39	6	0.8199543351206584	10.0	740.8101245350152	8.64
392	39	7	0.0	25.0	544.1703961848863	6.67
394	39	9	0.0	30.0	344.7839657282741	6.29
397	40	1	0.3468840418108966	16.0	986.671511627907	7.654
398	40	2	0.23798595546451992	14.0	942.6355109428993	7.944
399	40	3	0.0	18.0	768.2758519388954	7.396
400	40	4	0.4849588331237522	12.0	851.6081816279554	8.27
401	40	5	0.0	20.0	499.05973758682796	7.16
402	40	6	0.4109847120147759	10.0	1076.124439964158	8.64
403	40	7	0.0	25.0	517.8072689149047	6.67
405	40	9	0.0	30.0	380.38708133971295	6.29
408	41	1	0.38853579726885323	16.0	1118.3601895734598	7.654
409	41	2	0.1766547225987612	14.0	930.7650651673906	7.944
410	41	3	0.2803839583382938	18.0	821.1481559684685	7.396
412	41	5	0.0	20.0	875.7167461974351	7.16
413	41	6	0.6021085678830788	10.0	1000.9085211390634	8.64
414	41	7	0.0	25.0	529.054006419176	6.67
416	41	9	0.11591072115487726	30.0	554.472073677956	6.29
419	42	1	0.3626261606350728	16.0	550.2990267424348	7.654
420	42	2	0.3091444579014311	14.0	581.6685499058381	7.944
421	42	3	0.5211405704800415	18.0	433.6494586489097	7.396
422	42	4	0.41884552315128426	12.0	450.21078300966576	8.27
423	42	5	0.0	20.0	332.8235294117648	7.16
424	42	6	0.38805240983956646	10.0	587.6379434311929	8.64
425	42	7	0.0	25.0	286.2053077026966	6.67
426	42	8	0.5448911782310196	5.0	689.3070053217222	9.84
427	42	9	0.0	30.0	261.0668625622437	6.29
428	42	10	0.7657194121618818	2.5	634.8564593301436	10.64
430	43	1	0.39111595973221647	16.0	460.14236795348097	7.654
431	43	2	0.1528949853340476	14.0	484.5211610261352	7.944
432	43	3	0.5756474663877575	18.0	486.2484649276174	7.396
433	43	4	0.34455937013227567	12.0	433.86102028458987	8.27
434	43	5	0.4042956740435569	20.0	345.208051868699	7.16
435	43	6	0.9646408515063999	10.0	444.7274655108128	8.64
436	43	7	0.0	25.0	202.168306010929	6.67
438	43	9	0.5221262790258383	30.0	223.91929804634262	6.29
439	43	10	0.8784562996696796	2.5	678.692570929725	10.64
441	44	1	0.4049673557000473	16.0	940.3047755037284	7.654
442	44	2	0.38938886539258966	14.0	986.8863320999077	7.944
443	44	3	0.4657850923383263	18.0	793.5059171597634	7.396
444	44	4	0.3460136015562934	12.0	971.6014467184193	8.27
445	44	5	0.27993271027246386	20.0	1091.1496825396823	7.16
446	44	6	0.6056855507012014	10.0	1303.572379533035	8.64
447	44	7	0.0	25.0	1040.5885526624443	6.67
449	44	9	0.2671696045692917	30.0	762.8844325410112	6.29
474	48	1	0.25091650191705056	16.0	826.3120163613661	7.654
475	48	2	0.31629435498631414	14.0	738.8912774451098	7.944
476	48	3	0.29033720615636444	18.0	737.0729688867667	7.396
477	48	4	0.2789260604555709	12.0	865.4437639198221	8.27
478	48	5	0.09401607093166679	20.0	585.4746869070208	7.16
479	48	6	0.2760190122493096	10.0	869.9410477835347	8.64
480	48	7	0.12557038696635905	25.0	672.6187179885148	6.67
481	48	8	0.6890448296020051	5.0	1335.0692641740927	9.84
482	48	9	0.23937362280209704	30.0	699.1050279329606	6.29
485	49	1	0.16942109884962442	16.0	941.1282832127903	7.654
486	49	2	0.2547788544727071	14.0	1026.1847944768986	7.944
487	49	3	0.0	18.0	948.5568608302696	7.396
488	49	4	0.2759945437181216	12.0	1195.9536896104628	8.27
489	49	5	0.0	20.0	1129.828258967629	7.16
490	49	6	0.48059217812861826	10.0	1373.954234234234	8.64
491	49	7	0.0	25.0	1135.735707772166	6.67
492	49	8	0.837527322342828	5.0	1700.8295929225067	9.84
493	49	9	0.0	30.0	800.7907316679771	6.29
494	49	10	0.8158037029315837	2.5	2047.3299501424503	10.64
496	50	1	0.0	16.0	1265.138771883638	7.654
497	50	2	0.0	14.0	1084.946763294933	7.944
498	50	3	0.09113961231642277	18.0	1238.4593556015373	7.396
499	50	4	0.7521080743268129	12.0	1289.0737898465168	8.27
500	50	5	0.0	20.0	879.9008225717087	7.16
501	50	6	0.290021486331324	10.0	1261.8072042570607	8.64
502	50	7	0.1197941936783337	25.0	866.0490566037738	6.67
504	50	9	0.0	30.0	781.9578630976013	6.29
505	50	10	0.47218434026974515	2.5	2220.1771175685785	10.64
507	51	1	0.280368800879462	16.0	733.5570353213662	7.654
508	51	2	0.6616558311893286	14.0	984.3886570827489	7.944
509	51	3	0.3291856902194805	18.0	586.1361824418284	7.396
510	51	4	0.0811011453584131	12.0	746.2725710216811	8.27
511	51	5	0.0	20.0	492.59183276616443	7.16
512	51	6	0.5884553817663739	10.0	1066.4730409890215	8.64
513	51	7	0.7508768415959971	25.0	467.9316543913836	6.67
515	51	9	0.2783732786655411	30.0	477.07307359307356	6.29
518	52	1	0.016403587181454137	16.0	2226.935166165232	7.654
519	52	2	0.006174709922877905	14.0	2415.1624807326143	7.944
520	52	3	0.0	18.0	2066.979220347435	7.396
521	52	4	0.12524998975211066	12.0	2570.8160211113254	8.27
522	52	5	0.0	20.0	2341.1654856771142	7.16
523	52	6	0.019956500768449112	10.0	2821.8363156763194	8.64
524	52	7	0.0	25.0	1525.2954883102664	6.67
525	52	8	0.20290656044121858	5.0	2790.85391014975	9.84
526	52	9	0.03440919829932608	30.0	1427.727473418634	6.29
527	52	10	0.46695980290785916	2.5	3631.81824513173	10.64
529	53	1	0.22269955266502173	16.0	872.9356584832138	7.654
530	53	2	0.18050887030954996	14.0	908.808557083606	7.944
531	53	3	0.14185787417773071	18.0	949.8900901729851	7.396
532	53	4	0.39416300262902654	12.0	1104.4944883866917	8.27
533	53	5	0.0	20.0	948.1859031538706	7.16
534	53	6	0.20158308255616122	10.0	1131.2274422073078	8.64
535	53	7	0.0	25.0	1001.5387296035831	6.67
536	53	8	0.5075366155799317	5.0	1455.3424561357463	9.84
537	53	9	0.0	30.0	1032.6220669750767	6.29
540	54	1	0.2893947471100848	16.0	1045.5674292113263	7.654
541	54	2	0.0	14.0	897.6039823008847	7.944
542	54	3	0.23987027935792654	18.0	1150.0173793103447	7.396
543	54	4	0.3740556090572351	12.0	1289.8570562770562	8.27
544	54	5	0.0	20.0	948.7891935483873	7.16
545	54	6	0.6059896709061022	10.0	1688.543921469922	8.64
546	54	7	0.0	25.0	816.1158064516131	6.67
547	54	8	0.9920609529508668	5.0	2049.2764854355682	9.84
548	54	9	0.0	30.0	850.7259625499682	6.29
551	56	1	0.0576865460698359	16.0	832.0989010989011	7.654
552	56	2	0.35785259702186195	14.0	1159.7743999999998	7.944
553	56	3	0.0	18.0	683.5667021276595	7.396
554	56	4	0.2574791240137453	12.0	1646.0676113360323	8.27
555	56	5	0.1081874970641965	20.0	1057.2616822429907	7.16
556	56	6	0.5474271902140119	10.0	1409.329331732693	8.64
557	56	7	0.0	25.0	1289.7804956966283	6.67
558	56	8	0.8296869964744917	5.0	2298.8992792900117	9.84
559	56	9	0.0	30.0	1253.3157693776252	6.29
560	56	10	0.7602330991810864	2.5	1842.7820512820515	10.64
562	57	1	0.2330811591948489	16.0	714.2873406580928	7.654
563	57	2	0.4523179904911591	14.0	823.8766697914227	7.944
564	57	3	0.2085210781828182	18.0	676.3141706924316	7.396
565	57	4	0.4198479579194585	12.0	1065.7226991305874	8.27
566	57	5	0.0	20.0	667.6958501054246	7.16
567	57	6	0.26244694273819585	10.0	954.9060936872469	8.64
568	57	7	0.0	25.0	580.5672077922079	6.67
569	57	8	0.9883759094028368	5.0	971.6123562624801	9.84
570	57	9	0.0	30.0	471.8076172877527	6.29
573	58	1	0.07500055504480065	16.0	675.9600489196903	7.654
574	58	2	0.1670306773203172	14.0	607.4397546370675	7.944
575	58	3	0.13579578556109237	18.0	623.4606590682139	7.396
576	58	4	0.0	12.0	683.2882352941175	8.27
577	58	5	0.0	20.0	730.4923368851264	7.16
578	58	6	0.20892417648992356	10.0	718.8033485950266	8.64
579	58	7	0.0	25.0	780.918326479528	6.67
580	58	8	0.20468453274041534	5.0	1218.7312183300285	9.84
581	58	9	0.0	30.0	705.675457875458	6.29
582	58	10	0.11846725517564864	2.5	1589.6762234305486	10.64
584	59	1	0.0	16.0	790.9481946624805	7.654
585	59	2	0.0	14.0	976.4559258371295	7.944
586	59	3	0.0	18.0	748.3918230758038	7.396
587	59	4	0.7663383302504162	12.0	990.2631130063965	8.27
588	59	5	0.7600446706219112	20.0	447.54149184149173	7.16
589	59	6	0.18050362010614748	10.0	586.8713497728746	8.64
590	59	7	0.04600971377775123	25.0	425.5132385730212	6.67
591	59	8	0.7148847642550813	5.0	895.7777028809239	9.84
592	59	9	0.0	30.0	397.9547511312217	6.29
595	60	1	0.0	16.0	1770.8322585781384	7.654
596	60	2	0.15583387750872194	14.0	1768.2922932864199	7.944
597	60	3	0.27808654901112506	18.0	2241.5948542024016	7.396
598	60	4	0.4574354362336508	12.0	2380.6327433628317	8.27
599	60	5	0.0	20.0	1689.6313513513514	7.16
600	60	6	0.7750384105425862	10.0	2435.724412035212	8.64
601	60	7	0.0	25.0	1706.40216802168	6.67
603	60	9	0.0	30.0	1817.921829268293	6.29
606	61	1	0.3535402208577028	16.0	986.8629283489098	7.654
607	61	2	0.31007846145776885	14.0	1080.934834180586	7.944
608	61	3	0.0012077757074929066	18.0	923.3662608903209	7.396
609	61	4	0.7518528356307591	12.0	1206.3924176572236	8.27
610	61	5	0.04718904980527985	20.0	795.4468988954973	7.16
611	61	6	0.6395257122553069	10.0	1284.0419610670513	8.64
612	61	7	0.0	25.0	618.7761522244839	6.67
613	61	8	0.7817944285793426	5.0	1487.1142033261801	9.84
614	61	9	0.0	30.0	492.16621743036825	6.29
617	63	1	0.1199897485317872	16.0	1425.7016887137631	7.654
618	63	2	0.4858865455728694	14.0	1503.7215073815073	7.944
619	63	3	0.25041739637874066	18.0	1232.9932604290912	7.396
620	63	4	0.6765599677451637	12.0	1612.4577944202674	8.27
621	63	5	0.028230033763488264	20.0	977.1739353480881	7.16
622	63	6	0.4635287005037191	10.0	1668.783876500858	8.64
623	63	7	0.16009920365808877	25.0	722.9584276444849	6.67
624	63	8	0.7268916033194027	5.0	2204.688719487471	9.84
625	63	9	0.0	30.0	813.0967838748406	6.29
626	63	10	0.8657287240769777	2.5	2574.3790969628067	10.64
628	64	1	0.2004018043826251	16.0	723.1367816091955	7.654
629	64	2	0.5465816985297656	14.0	847.9260975464861	7.944
630	64	3	0.20171718449336423	18.0	794.1108974358974	7.396
631	64	4	0.6017453156321205	12.0	869.3092145058619	8.27
632	64	5	0.15766234610351096	20.0	735.5263218923932	7.16
633	64	6	0.8948948474291837	10.0	887.5847078300325	8.64
634	64	7	0.0	25.0	565.9461205685714	6.67
635	64	8	0.9134988978478152	5.0	1021.6972448979596	9.84
636	64	9	0.0	30.0	505.5629305776365	6.29
639	65	1	0.0	16.0	735.5632337877237	7.654
641	65	3	0.5839001590493372	18.0	653.0544854155199	7.396
643	65	5	0.8737032659259235	20.0	388.8264448022902	7.16
645	65	7	0.0	25.0	462.65257142857166	6.67
647	65	9	0.030705896919148698	30.0	494.76789414952975	6.29
650	66	1	0.0	16.0	1579.301459996107	7.654
651	66	2	0.4362477633544735	14.0	2257.150779693725	7.944
652	66	3	0.6638887680134012	18.0	1912.4832150736393	7.396
653	66	4	0.2693824018965985	12.0	2081.8104684095856	8.27
654	66	5	0.16376285464632162	20.0	1626.9293724821257	7.16
655	66	6	0.3769222138306795	10.0	1672.559078483825	8.64
656	66	7	0.0	25.0	1268.8767550498465	6.67
657	66	8	0.756912711350802	5.0	2845.1313881141396	9.84
658	66	9	0.0	30.0	1100.6310327409653	6.29
659	66	10	0.8745068001889076	2.5	3383.379637117388	10.64
661	67	1	0.3641509319754036	16.0	928.0230232513926	7.654
662	67	2	0.4137950512835796	14.0	1027.2537984751248	7.944
663	67	3	0.2719734348884945	18.0	721.3024603107859	7.396
664	67	4	0.1328755257960209	12.0	808.9649128109038	8.27
665	67	5	0.14632737601963786	20.0	825.1463886910196	7.16
666	67	6	0.3141074287853147	10.0	938.1731725985455	8.64
667	67	7	0.02651973296122247	25.0	582.0795459323102	6.67
668	67	8	0.9277871127321955	5.0	1708.9738648717073	9.84
669	67	9	0.0	30.0	563.0148713599095	6.29
672	68	1	0.0	16.0	1731.622968226742	7.654
673	68	2	0.0	14.0	1225.221451247165	7.944
674	68	3	0.05173074518522338	18.0	1011.9065540194571	7.396
675	68	4	0.08982326277513371	12.0	1852.90602944142	8.27
676	68	5	0.0	20.0	1280.926353149956	7.16
677	68	6	0.6438056233358962	10.0	1421.0522908785208	8.64
678	68	7	0.03503118218116761	25.0	1058.8405363475176	6.67
679	68	8	0.789185579132854	5.0	2051.3614593604734	9.84
680	68	9	0.0	30.0	909.9213358070497	6.29
683	70	1	0.0	16.0	1309.1706827309242	7.654
684	70	2	0.0	14.0	1486.057508286948	7.944
685	70	3	0.0	18.0	1281.341586867305	7.396
686	70	4	0.5573552507598226	12.0	1356.800586510264	8.27
687	70	5	0.06328290272978086	20.0	866.710730446025	7.16
688	70	6	0.474878923290141	10.0	1033.6692844677136	8.64
689	70	7	0.0	25.0	922.0885714285713	6.67
690	70	8	1.0	5.0	1431.425720276462	9.84
691	70	9	0.0	30.0	918.3276712328769	6.29
694	73	1	0.0877057069195058	16.0	1289.4974023785787	7.654
695	73	2	0.2757158892266451	14.0	1215.8802972027972	7.944
696	73	3	0.2794600575390789	18.0	1109.102975300366	7.396
697	73	4	0.453684681521735	12.0	1500.3196955009407	8.27
698	73	5	0.46626856811476863	20.0	931.8780230326297	7.16
699	73	6	0.5014649982297656	10.0	1465.5864728734698	8.64
700	73	7	0.0	25.0	789.2289289755706	6.67
701	73	8	0.8467837755918506	5.0	1957.6133190118155	9.84
702	73	9	0.0	30.0	793.8127520435964	6.29
705	74	1	0.2516059219646785	16.0	136.80042270531396	7.654
706	74	2	0.0	14.0	90.90138888888886	7.944
707	74	3	0.0	18.0	147.0236486486486	7.396
708	74	4	0.0	12.0	95.3697297297297	8.27
709	74	5	0.0	20.0	99.73403554970379	7.16
710	74	6	0.0	10.0	168.08842975206608	8.64
711	74	7	0.0	25.0	118.99323943661977	6.67
712	74	8	0.0416719593932461	5.0	142.16584064048803	9.84
713	74	9	0.0	30.0	6.407792207792227	6.29
714	74	10	0.13764634663658343	2.5	48.587867975022306	10.64
