# Supplementary material for: Progressive enhancement of kinetic proofreading in T cell antigen discrimination from receptor activation to DAG generation
Source: eLife. 2022 Sep 20;11:e75263. doi: 10.7554/eLife.75263 (PMC9536835; doi:10.7554/eLife.75263)
Supplement: Figure 4—source data 1. — Each row is one cell in one condition of a time course. Column ‘response_data’ is the reporter output (zap, lat, or dag) labeled in the title of the file. Column ‘resonse_lov’ is the occupancy measurement, and the column ‘half-life’ is the average ligand-binding half-life of the condition. We generated these data tables from raw images and plotted heatmaps using custom Python scripts available at https://github.com/dbritain/KP-paper, Britain, 2022. [file elife-75263-fig4-data1.zip › Fig4SourceData/lat20210528_data.csv]

	label	cond_order	response_data	conditions	response_lov	half-life(s)
1	1	1	0.20403851357746097	16.0	2556.8293689584016	7.654
2	1	2	0.1224100229393955	14.0	2626.55157876624	7.944
3	1	3	0.11098834617577973	18.0	2202.0466101694915	7.396
4	1	4	0.1298739016996987	12.0	3225.048756305953	8.27
5	1	5	0.10151444845424626	20.0	2187.3928070175434	7.16
6	1	6	0.2791884144665014	10.0	1945.3181818181824	8.64
7	1	7	0.1839852480979065	25.0	1128.6928771508603	6.67
8	1	8	0.2679294756293932	5.0	3396.9287331142755	9.84
9	1	9	0.09945836809283846	30.0	579.9186773905275	6.29
10	1	10	0.2841402386891203	2.5	4575.243560275819	10.64
12	2	1	0.015049622362518968	16.0	0.0	7.654
13	2	2	0.10842587681564071	14.0	2795.563356504468	7.944
14	2	3	0.0335585224462745	18.0	2099.7959615697773	7.396
15	2	4	0.22394582389100534	12.0	2024.1608784473954	8.27
16	2	5	0.009200008802837657	20.0	1427.7960970170054	7.16
17	2	6	0.1493356912191304	10.0	936.4075030254132	8.64
18	2	7	0.046818553606903436	25.0	1593.593395086589	6.67
19	2	8	0.06168985846144952	5.0	2546.0921409214093	9.84
20	2	9	0.0020834347751702348	30.0	1114.7801573426582	6.29
21	2	10	0.1641686326111436	2.5	3120.662579957356	10.64
23	3	1	0.010642332724938672	16.0	1786.9942582897038	7.654
25	3	3	0.6855122433632026	18.0	1708.2689726142473	7.396
27	3	5	0.19410152145147994	20.0	1430.9420726144856	7.16
28	3	6	0.5963213820271364	10.0	2328.2842335650525	8.64
29	3	7	0.6225823787464865	25.0	1724.482229302509	6.67
30	3	8	0.9117577784603706	5.0	2752.956811287478	9.84
31	3	9	0.0	30.0	1293.8085695372204	6.29
32	3	10	0.6908241077696472	2.5	2415.7083416523587	10.64
34	6	1	0.0	16.0	2236.0249520153548	7.654
35	6	2	0.0	14.0	2062.1802845528446	7.944
36	6	3	0.9905825158538107	18.0	1603.6521907528447	7.396
37	6	4	0.9892495930707877	12.0	1604.7532032736776	8.27
38	6	5	0.48962448804042275	20.0	1500.4209976516313	7.16
40	6	7	0.0	25.0	725.2080439814819	6.67
42	6	9	0.0	30.0	1279.1446803946806	6.29
45	7	1	0.019533599772727627	16.0	2642.3682662675	7.654
46	7	2	0.10277727461321139	14.0	3062.300786145608	7.944
47	7	3	0.1700308404590807	18.0	2498.813436380123	7.396
48	7	4	0.24155001600650747	12.0	3314.946221919673	8.27
49	7	5	0.17853183836490688	20.0	2763.95315614618	7.16
50	7	6	0.5995831137813132	10.0	3206.5314075332767	8.64
51	7	7	0.06013591048505152	25.0	1945.4382328879199	6.67
52	7	8	0.7711708506781084	5.0	4519.610420825993	9.84
53	7	9	0.0	30.0	2721.731336805555	6.29
54	7	10	0.7858220138766405	2.5	4657.338772321429	10.64
56	8	1	0.20751818851087234	16.0	2895.7570227652454	7.654
57	8	2	0.30277999364663644	14.0	2975.1944518716587	7.944
58	8	3	0.15447021342524844	18.0	2668.152173913043	7.396
59	8	4	0.22280098067390358	12.0	3625.7835743801647	8.27
60	8	5	0.13000734534948377	20.0	2605.0644464536863	7.16
61	8	6	0.19731469236307125	10.0	2591.181388645193	8.64
62	8	7	0.0	25.0	1796.2222789115651	6.67
63	8	8	0.2855783021883246	5.0	4142.6428473808555	9.84
64	8	9	0.00984514058176167	30.0	1722.6903879416857	6.29
65	8	10	0.9717035731746801	2.5	3096.0510500561677	10.64
67	9	1	0.1856572901335323	16.0	2958.776561225576	7.654
68	9	2	0.12191393082980244	14.0	2601.1798183429337	7.944
69	9	3	0.062219521105465594	18.0	2744.25526482175	7.396
70	9	4	0.12568375824397932	12.0	2866.8336898195053	8.27
71	9	5	0.15458986443379752	20.0	1733.97324962758	7.16
72	9	6	0.5763565995486789	10.0	2780.5812	8.64
73	9	7	0.14307808838130462	25.0	1962.6035387905888	6.67
74	9	8	0.40907873888269736	5.0	3043.19801474759	9.84
75	9	9	0.0	30.0	1968.6342147435887	6.29
76	9	10	0.6605609234179942	2.5	4239.829691876751	10.64
78	10	1	0.0	16.0	2303.759692880409	7.654
79	10	2	0.2829906222152703	14.0	1856.8323090099357	7.944
80	10	3	0.733129923093422	18.0	2581.3456164795234	7.396
81	10	4	0.8388869681814138	12.0	2614.786645691975	8.27
82	10	5	0.10950450602154879	20.0	2530.5754782795357	7.16
83	10	6	0.45568477750329156	10.0	2547.66394922992	8.64
84	10	7	0.0	25.0	2397.6275219798117	6.67
85	10	8	0.5859861227178184	5.0	2614.958117006458	9.84
86	10	9	0.0	30.0	1584.7324520573457	6.29
87	10	10	0.941325058553401	2.5	4036.3365591397855	10.64
89	11	1	0.40056609230932766	16.0	3939.1321550860866	7.654
90	11	2	0.850646261758311	14.0	4227.980330860357	7.944
91	11	3	0.35436735730727303	18.0	3104.7426982648176	7.396
94	11	6	0.08777698107937433	10.0	3287.5262240064344	8.64
95	11	7	0.06745892823256495	25.0	1796.3647232298615	6.67
97	11	9	0.05172832255677698	30.0	1403.7706713170958	6.29
98	11	10	0.41227839684324713	2.5	4880.1470520874245	10.64
100	12	1	0.45715558164765746	16.0	2467.9795146862252	7.654
101	12	2	0.3126848817231597	14.0	2905.0179537521817	7.944
102	12	3	0.007294546798478485	18.0	2581.587955343156	7.396
103	12	4	0.19082510379285564	12.0	3247.578306878306	8.27
104	12	5	0.0	20.0	3691.262415476243	7.16
105	12	6	0.3615442160978148	10.0	4107.7397084048025	8.64
106	12	7	0.0	25.0	3112.1330817823373	6.67
107	12	8	0.6595220538857592	5.0	5267.907619047619	9.84
108	12	9	0.0	30.0	3165.1780012414642	6.29
109	12	10	0.5920210665932775	2.5	4626.71955271379	10.64
111	13	1	0.7070431099213331	16.0	791.9705257301807	7.654
112	13	2	0.46388665512418503	14.0	554.7032374901661	7.944
113	13	3	0.29835998015025905	18.0	730.7319443189008	7.396
114	13	4	0.512130706470669	12.0	782.2887064600275	8.27
115	13	5	0.14386791550744119	20.0	829.36713183772	7.16
116	13	6	0.5071905241825265	10.0	540.9579123060263	8.64
117	13	7	0.01933078456066299	25.0	763.3626948371391	6.67
119	13	9	0.0	30.0	543.4321319018402	6.29
122	14	1	0.2957207127725251	16.0	3340.823554850801	7.654
123	14	2	0.4588660021515851	14.0	3703.3669523699955	7.944
125	14	4	0.5305456474230428	12.0	3842.917523260066	8.27
126	14	5	0.007745692305960548	20.0	2540.861502014961	7.16
127	14	6	0.47032753568985614	10.0	3942.603727628932	8.64
128	14	7	0.0	25.0	2366.8434098600565	6.67
129	14	8	0.35047952840802366	5.0	3225.904355272816	9.84
130	14	9	0.14752257996887966	30.0	2052.370903415988	6.29
131	14	10	0.42127963999722734	2.5	2997.3394536380356	10.64
133	15	1	0.23019778340275843	16.0	1890.4647708817627	7.654
134	15	2	0.09664745441708242	14.0	1314.6904105950214	7.944
135	15	3	0.08418279971925537	18.0	1379.383740064747	7.396
136	15	4	0.4093654437415566	12.0	2016.9477351750418	8.27
137	15	5	0.08083763117862611	20.0	1735.7929659805438	7.16
138	15	6	0.7947298744030373	10.0	1798.543092596046	8.64
139	15	7	0.0	25.0	1348.466518589393	6.67
140	15	8	0.8840781393150897	5.0	2397.7082780129754	9.84
141	15	9	0.0	30.0	1674.414798154556	6.29
142	15	10	0.6570567029637773	2.5	3190.9403485254684	10.64
144	16	1	0.7381565264366735	16.0	4740.138627217852	7.654
145	16	2	0.0	14.0	5360.029189761081	7.944
146	16	3	0.06310642467962482	18.0	3516.825377616421	7.396
147	16	4	0.0	12.0	3878.5987641018455	8.27
148	16	5	0.0	20.0	2325.1607449029034	7.16
149	16	6	0.17448132871719382	10.0	3849.181813234384	8.64
150	16	7	0.0	25.0	2972.634983753856	6.67
151	16	8	0.4123959103741752	5.0	5728.441872048322	9.84
152	16	9	0.0	30.0	1953.9038922330665	6.29
153	16	10	0.1935568795551276	2.5	6810.343768562573	10.64
155	17	1	0.37555085315614645	16.0	2822.4778738911914	7.654
157	17	3	0.9826198439759134	18.0	2379.951994523755	7.396
161	17	7	0.12067969121190184	25.0	2362.8384459252447	6.67
163	17	9	0.08900689785469484	30.0	1490.0192741596231	6.29
170	20	5	0.8058346607921052	20.0	104.76374986546129	7.16
172	20	7	0.4849666044890563	25.0	122.59775641025651	6.67
174	20	9	0.41431527360318726	30.0	327.75428571428586	6.29
175	20	10	0.0	2.5	77.57059614522639	10.64
177	21	1	0.8180983776024024	16.0	3418.1213995823323	7.654
178	21	2	0.5787179780230022	14.0	3076.9424242212453	7.944
179	21	3	0.3741235084907493	18.0	2798.439828341855	7.396
180	21	4	0.7879712135079412	12.0	3296.0200368493774	8.27
181	21	5	0.07503831001259559	20.0	2163.445106028977	7.16
182	21	6	0.631142458157465	10.0	3066.690893359289	8.64
183	21	7	0.009263138739281909	25.0	2092.039641255605	6.67
184	21	8	0.6866057759507659	5.0	3933.939513530017	9.84
185	21	9	0.0	30.0	1575.4881759771554	6.29
186	21	10	0.6455311668703485	2.5	3670.641620843153	10.64
188	23	1	0.41335574332204117	16.0	3414.5780174731167	7.654
189	23	2	0.23744837527791196	14.0	3447.6215998247635	7.944
190	23	3	0.5202981206186124	18.0	3205.182227315346	7.396
191	23	4	0.18845543588660163	12.0	3263.5591026184493	8.27
192	23	5	0.5806230287506933	20.0	2936.6572111960236	7.16
193	23	6	0.1809683747668836	10.0	3671.243467501273	8.64
194	23	7	0.10462496432358792	25.0	2695.517650245267	6.67
195	23	8	0.5676042031938524	5.0	4385.9311481621835	9.84
196	23	9	0.12837655551495458	30.0	2184.91772200841	6.29
197	23	10	0.498529917424752	2.5	4716.165531083442	10.64
199	24	1	0.44004736982781234	16.0	4760.217879689677	7.654
200	24	2	0.4188827517584462	14.0	5051.674408299006	7.944
201	24	3	0.4518077018756963	18.0	4190.9489028213175	7.396
202	24	4	0.5969292077207536	12.0	5015.536179988909	8.27
203	24	5	0.6344857650212261	20.0	4029.335791153591	7.16
204	24	6	0.7607155087060391	10.0	4331.964041078307	8.64
205	24	7	0.15756981275105864	25.0	2998.9723459723464	6.67
206	24	8	0.9290443415006572	5.0	6227.381668331667	9.84
207	24	9	0.07979217361963863	30.0	3026.9436247112303	6.29
208	24	10	0.5196989746965262	2.5	7536.691796575515	10.64
210	25	1	0.458669171061473	16.0	2041.2690767875733	7.654
211	25	2	0.42237574802501476	14.0	2272.238862259422	7.944
212	25	3	0.22101162896824528	18.0	2315.3528761233033	7.396
213	25	4	0.46067789877729765	12.0	2974.1798506264054	8.27
214	25	5	0.10459555324593434	20.0	2282.1909182829304	7.16
215	25	6	0.6256483148695016	10.0	2598.1515503214423	8.64
216	25	7	0.07874977776736383	25.0	1718.4283661829922	6.67
217	25	8	0.8164596541146422	5.0	3124.841115339578	9.84
218	25	9	0.0	30.0	1436.787035258609	6.29
219	25	10	0.6663490117965224	2.5	3383.9516005121636	10.64
221	26	1	0.36012558072070344	16.0	536.5229129308626	7.654
222	26	2	0.0	14.0	860.9318640208202	7.944
223	26	3	0.08448540912186872	18.0	476.3050454808709	7.396
224	26	4	0.14802792850247762	12.0	751.151515151515	8.27
225	26	5	0.061097329663799806	20.0	595.5668656641225	7.16
226	26	6	0.12344359040131245	10.0	669.7852106469243	8.64
227	26	7	0.03747528955814794	25.0	373.912627253199	6.67
228	26	8	0.3875737653985156	5.0	695.989010989011	9.84
229	26	9	0.0	30.0	277.77716917714434	6.29
230	26	10	0.14623983259824994	2.5	956.2041387024611	10.64
232	27	1	0.4477502789929788	16.0	3570.0545500833186	7.654
233	27	2	0.18565634708750023	14.0	3691.481148097828	7.944
234	27	3	0.5516145885155297	18.0	3677.794984543225	7.396
235	27	4	0.8348175170421606	12.0	3075.899875466998	8.27
236	27	5	0.4561406058595504	20.0	1761.984924623115	7.16
238	27	7	0.10060068362134277	25.0	2124.6806306681083	6.67
240	27	9	0.0	30.0	1258.1091811414385	6.29
243	28	1	0.3309459561729465	16.0	338.3232292917166	7.654
244	28	2	0.29888046554839265	14.0	522.3887918849258	7.944
245	28	3	0.21747242700290045	18.0	522.528258362168	7.396
246	28	4	0.5396638986810119	12.0	273.73238416988437	8.27
247	28	5	0.07126466799754613	20.0	521.8611199999999	7.16
249	28	7	0.018678020426643988	25.0	379.43543685158176	6.67
251	28	9	0.0	30.0	299.04836601307227	6.29
254	30	1	0.2568133660760695	16.0	1581.5772823315117	7.654
255	30	2	0.2590449114704061	14.0	1981.3114840424535	7.944
256	30	3	0.04944171089017314	18.0	1238.4584096919011	7.396
257	30	4	0.17516641260299934	12.0	1026.0697352086872	8.27
258	30	5	0.1523683216072244	20.0	1453.4238188709896	7.16
259	30	6	0.2625222716248649	10.0	2019.3535021097048	8.64
260	30	7	0.030546529756294863	25.0	973.0698042870462	6.67
261	30	8	0.19192837599199697	5.0	1803.474982394366	9.84
262	30	9	0.0	30.0	723.2170973652624	6.29
263	30	10	0.3683992587781887	2.5	2092.97507788162	10.64
265	32	1	0.3657728486097839	16.0	5294.486201162829	7.654
266	32	2	0.6803003174185122	14.0	5817.877656806629	7.944
267	32	3	0.2877361310590953	18.0	4825.032422586521	7.396
268	32	4	0.5520697903583315	12.0	5902.142295081967	8.27
269	32	5	0.2586922725229236	20.0	3394.2873628345324	7.16
270	32	6	0.6941236532000373	10.0	6780.845786633457	8.64
271	32	7	0.24672680703365713	25.0	3144.802785649684	6.67
273	32	9	0.0	30.0	2352.9258602273603	6.29
276	33	1	0.2925120699480059	16.0	1904.166770364698	7.654
277	33	2	0.4272858266237759	14.0	1461.935067609609	7.944
278	33	3	0.251242047228526	18.0	1252.228142730496	7.396
279	33	4	0.357414088256855	12.0	2161.67854834437	8.27
280	33	5	0.23285948134177833	20.0	1296.9065467889911	7.16
281	33	6	0.5234093970829145	10.0	2077.4173152022317	8.64
282	33	7	0.03357465896547566	25.0	1078.52181216106	6.67
283	33	8	0.5088859530200598	5.0	2377.976484549065	9.84
284	33	9	0.0	30.0	447.2608092238709	6.29
285	33	10	0.41547538169176274	2.5	3183.6127463286057	10.64
287	34	1	0.5573896736601743	16.0	4326.165450081835	7.654
288	34	2	0.35135166365694254	14.0	5523.623149124127	7.944
289	34	3	0.4318152838969802	18.0	5130.777166088209	7.396
290	34	4	0.5041633173665164	12.0	6803.45321188649	8.27
291	34	5	0.3729487602121763	20.0	5237.134382947243	7.16
292	34	6	0.5433258502155508	10.0	6437.313328032548	8.64
293	34	7	0.31712185322462916	25.0	5041.307090239411	6.67
294	34	8	0.8035848400698784	5.0	6709.923685632407	9.84
295	34	9	0.04756348507852347	30.0	4826.85242929659	6.29
298	35	1	0.810329491202954	16.0	783.9794475794481	7.654
299	35	2	0.49270671179076625	14.0	798.8359111308927	7.944
300	35	3	0.4414097287678717	18.0	913.8787878787875	7.396
301	35	4	0.695706676609355	12.0	895.8077277561146	8.27
302	35	5	0.4614142671312724	20.0	613.4042960269217	7.16
303	35	6	0.6429094593373046	10.0	726.0287924366137	8.64
304	35	7	0.8302048745028552	25.0	582.1558681443593	6.67
306	35	9	0.0	30.0	366.85265183917903	6.29
307	35	10	0.8012313252287797	2.5	572.0620313565099	10.64
309	38	1	0.6564903861938387	16.0	2776.0820699470396	7.654
310	38	2	0.5663395972618007	14.0	2807.347099034229	7.944
311	38	3	0.2405011262994672	18.0	2260.8127096948947	7.396
312	38	4	0.36481141460975536	12.0	3873.005221298041	8.27
313	38	5	0.29807005956829674	20.0	3153.465932914046	7.16
314	38	6	0.5505501673261746	10.0	4328.201976005645	8.64
315	38	7	0.381841718066587	25.0	2750.0872647795727	6.67
316	38	8	0.8781786782788579	5.0	6073.504457953394	9.84
317	38	9	0.08418279541929105	30.0	2367.7506464898	6.29
318	38	10	0.4270370144472666	2.5	6733.570379193964	10.64
320	39	1	0.07042563767615133	16.0	6794.813944937673	7.654
321	39	2	0.0	14.0	7119.163585482143	7.944
322	39	3	0.0	18.0	6782.159865363038	7.396
324	39	5	0.0	20.0	7371.126205453459	7.16
326	39	7	0.0	25.0	5986.804583119036	6.67
328	39	9	0.0	30.0	5981.271146366711	6.29
332	40	2	0.5806103101289429	14.0	642.2419411080979	7.944
333	40	3	0.662726243783405	18.0	548.825627530364	7.396
336	40	6	0.27549846444141857	10.0	626.5666807534416	8.64
337	40	7	0.1875092007287335	25.0	520.5220379716417	6.67
338	40	8	0.9521221525466771	5.0	572.6249400479617	9.84
339	40	9	0.08661372802488738	30.0	224.65321144230572	6.29
340	40	10	0.6132583501504982	2.5	752.9884201819683	10.64
342	41	1	0.5815992314300984	16.0	2084.1438072881742	7.654
343	41	2	0.22335523963705456	14.0	2171.519682320443	7.944
344	41	3	0.6103796655460584	18.0	1898.8040515348603	7.396
345	41	4	0.8911422690731413	12.0	1837.779415876962	8.27
346	41	5	0.4352575510369264	20.0	1584.8470542407954	7.16
347	41	6	0.6732502630123443	10.0	1985.4662004419063	8.64
348	41	7	0.06662185674710798	25.0	1750.6621066050507	6.67
349	41	8	0.8494143522344553	5.0	2692.728562636762	9.84
350	41	9	0.0	30.0	947.4220130371389	6.29
351	41	10	0.8494377206904777	2.5	3342.800872484865	10.64
353	42	1	0.660909967385357	16.0	1760.2629893238438	7.654
354	42	2	0.5010243102498769	14.0	2902.8740936058	7.944
356	42	4	0.8841244397443366	12.0	3056.851715686275	8.27
357	42	5	0.2857647591486141	20.0	1891.600308641976	7.16
358	42	6	0.7617181585522034	10.0	2963.1981209150326	8.64
359	42	7	0.0	25.0	1945.6913580246921	6.67
360	42	8	0.7008990931240038	5.0	2131.720760233918	9.84
361	42	9	0.0	30.0	984.0876623376621	6.29
362	42	10	0.930481789074214	2.5	2094.96331738437	10.64
364	43	1	0.9302816645810184	16.0	507.6748963953394	7.654
365	43	2	0.0	14.0	441.1314419645336	7.944
366	43	3	0.8643119984353304	18.0	505.2119449220367	7.396
367	43	4	0.8209936474161684	12.0	529.3620848036575	8.27
369	43	6	0.505996996637083	10.0	500.5414392599808	8.64
371	43	8	0.033376656924201706	5.0	483.65690336255904	9.84
373	43	10	0.0	2.5	504.96102414785685	10.64
375	44	1	0.3213608630078965	16.0	3054.242948717949	7.654
376	44	2	0.27142248372173616	14.0	3244.6473825896896	7.944
377	44	3	0.5315233903102916	18.0	3406.058337019388	7.396
378	44	4	0.6483850305009116	12.0	4549.977181663836	8.27
379	44	5	0.14231219594345004	20.0	3377.0617015088897	7.16
380	44	6	0.4809620754013191	10.0	4964.884551118665	8.64
381	44	7	0.0	25.0	4122.830773781085	6.67
382	44	8	0.48549171520199197	5.0	6689.937129643013	9.84
383	44	9	0.0	30.0	3800.8905519917635	6.29
384	44	10	0.5905383399444405	2.5	7682.3682029815045	10.64
386	45	1	0.45957757578550873	16.0	2902.572921281937	7.654
387	45	2	0.29943117320116325	14.0	3176.5261187377428	7.944
388	45	3	0.4605344431339587	18.0	3407.8941202973647	7.396
389	45	4	0.47902780023206826	12.0	3296.737325296415	8.27
390	45	5	0.020057429574883122	20.0	2616.630168845675	7.16
391	45	6	0.6409532292013477	10.0	4190.925086805556	8.64
392	45	7	0.5082499287711928	25.0	2802.7582123758575	6.67
393	45	8	0.9118224177670516	5.0	4957.092887325254	9.84
394	45	9	0.0	30.0	2012.4856348770315	6.29
395	45	10	0.8212809902738212	2.5	5237.001465851449	10.64
397	46	1	0.3979528413627602	16.0	1320.8099674652465	7.654
399	46	3	0.37496032616924185	18.0	915.8381347983385	7.396
400	46	4	0.2879325917078728	12.0	651.3828046324268	8.27
402	46	6	0.15796952785227533	10.0	1558.7823189134808	8.64
403	46	7	0.19047135371704715	25.0	639.484878116924	6.67
404	46	8	0.6684758163226401	5.0	1330.1298634008485	9.84
405	46	9	0.0	30.0	1005.4155001707069	6.29
406	46	10	0.43183671926782735	2.5	1230.8337694991787	10.64
408	47	1	0.8622217633658217	16.0	2596.329638438651	7.654
409	47	2	0.0	14.0	2874.4841015096026	7.944
410	47	3	0.8855427253333593	18.0	2723.0272648439104	7.396
411	47	4	0.46193965807665344	12.0	3380.5245947125413	8.27
412	47	5	0.6540499404387475	20.0	2429.326569371555	7.16
413	47	6	0.3673766396312553	10.0	3519.5795581047464	8.64
414	47	7	0.2030674622191662	25.0	1746.2638992841105	6.67
415	47	8	0.7576614764273938	5.0	4826.787301399533	9.84
416	47	9	0.49294608704707327	30.0	1658.4643985392784	6.29
417	47	10	0.639177355097696	2.5	5869.972048271363	10.64
419	48	1	0.5032698871137038	16.0	4319.007528201981	7.654
420	48	2	0.4714648864226412	14.0	4784.803036500564	7.944
421	48	3	0.2776287535522123	18.0	4090.1954020483763	7.396
422	48	4	0.4649215192123374	12.0	4845.646652572234	8.27
423	48	5	0.13803015451177394	20.0	4334.1483669785	7.16
424	48	6	0.5036764252318049	10.0	5035.882253870185	8.64
425	48	7	0.1589224108434694	25.0	3667.231744483726	6.67
426	48	8	0.8291990609216553	5.0	6873.410163942204	9.84
427	48	9	0.11533974588540588	30.0	3487.568288269107	6.29
430	49	1	0.12222779596996527	16.0	2600.185472972973	7.654
431	49	2	0.10715603499350763	14.0	2621.0850875060773	7.944
432	49	3	0.20729633762982064	18.0	6158.56511056511	7.396
433	49	4	0.3159809420965541	12.0	5191.40092864125	8.27
434	49	5	0.3699796184237158	20.0	5566.035764235765	7.16
435	49	6	0.44857246053326993	10.0	7959.439206703236	8.64
436	49	7	0.2205838893610304	25.0	6984.039285880331	6.67
437	49	8	0.34293850570187906	5.0	7996.445193130425	9.84
441	52	1	0.5126683159697393	16.0	1695.990402811571	7.654
442	52	2	0.395698387795225	14.0	1102.1013611469073	7.944
443	52	3	0.19385085123232518	18.0	1213.7453600593908	7.396
444	52	4	0.5637268297924497	12.0	1586.1048879837072	8.27
445	52	5	0.4786570856166461	20.0	1492.90525862069	7.16
446	52	6	0.6667840153981844	10.0	2379.9428961282624	8.64
447	52	7	0.0	25.0	1150.8690085201586	6.67
448	52	8	0.838060988085434	5.0	2502.0652429467077	9.84
449	52	9	0.0	30.0	1361.663875755188	6.29
450	52	10	0.8258729608342772	2.5	3836.513656760646	10.64
452	53	1	0.0	16.0	827.1755462575542	7.654
453	53	2	0.7028784108350979	14.0	971.0924836601305	7.944
454	53	3	0.2183604058069857	18.0	1287.558102503333	7.396
455	53	4	0.0	12.0	1037.2914300464633	8.27
456	53	5	0.0	20.0	1673.1983806818182	7.16
457	53	6	0.39493743630367895	10.0	924.8817022667831	8.64
458	53	7	0.09079886148919729	25.0	845.115653440116	6.67
459	53	8	0.37061367939514084	5.0	703.9179910998095	9.84
460	53	9	0.4104602052549966	30.0	1028.1953367875649	6.29
461	53	10	0.5155120188081181	2.5	317.3660447761196	10.64
463	55	1	0.44484158616607644	16.0	5439.130647130648	7.654
464	55	2	0.49016452224854007	14.0	3023.459078590786	7.944
465	55	3	0.44791121973183784	18.0	3110.844598337951	7.396
466	55	4	0.34829569482974954	12.0	3845.41340925413	8.27
467	55	5	0.49492260419148604	20.0	3664.5729147141515	7.16
468	55	6	0.4822025361814315	10.0	3824.576923076924	8.64
469	55	7	0.3585242479741327	25.0	3334.9044289044277	6.67
471	55	9	0.15790114993675683	30.0	2450.5452991452985	6.29
472	55	10	0.5574904671441382	2.5	5961.0041005291005	10.64
474	56	1	0.834682576773559	16.0	966.9169384057973	7.654
475	56	2	0.6065799703602033	14.0	901.5583211545492	7.944
476	56	3	0.6185339348561116	18.0	886.2371980676323	7.396
477	56	4	0.752690093599485	12.0	1606.0076335877864	8.27
478	56	5	0.17920459327249738	20.0	955.7214652669207	7.16
479	56	6	0.47474274042633297	10.0	1371.406471631205	8.64
480	56	7	0.583066025727688	25.0	1267.4873150105707	6.67
481	56	8	0.8050931588171161	5.0	2935.2223870056496	9.84
482	56	9	0.1584513601263188	30.0	953.0088977083606	6.29
483	56	10	0.998632617502692	2.5	4745.616571969697	10.64
485	57	1	0.23600232473474497	16.0	4879.597198897305	7.654
486	57	2	0.07376635893917907	14.0	4747.559806979514	7.944
487	57	3	0.08671377848279394	18.0	4022.8744218133797	7.396
488	57	4	0.04888300421205417	12.0	4628.135785837032	8.27
489	57	5	0.04721883274881705	20.0	4853.417706571916	7.16
490	57	6	0.11559062810825188	10.0	6664.027413597183	8.64
491	57	7	0.0	25.0	4480.232762736139	6.67
493	57	9	0.05187323265444623	30.0	4520.305364598328	6.29
496	58	1	0.7172786288710988	16.0	2631.917410024026	7.654
497	58	2	0.5860253095072142	14.0	2512.6437649591853	7.944
498	58	3	0.6016838852538554	18.0	2503.7979554858434	7.396
499	58	4	0.6910552968875938	12.0	3166.646741444244	8.27
500	58	5	0.3262005817148793	20.0	2559.14928282415	7.16
501	58	6	0.8316671581544276	10.0	3129.428034719522	8.64
502	58	7	0.3719955671674812	25.0	2283.9746394481995	6.67
503	58	8	0.5723359895958007	5.0	5119.643690282172	9.84
504	58	9	0.19789665519755223	30.0	1763.8261159939084	6.29
507	59	1	0.24935307972118725	16.0	2983.1852281424776	7.654
508	59	2	0.19987849407632166	14.0	2508.5452783842793	7.944
509	59	3	0.21086997588972958	18.0	2685.427004134988	7.396
510	59	4	0.24752653140285646	12.0	2745.265846736045	8.27
511	59	5	0.10245413262959031	20.0	2571.341868911538	7.16
512	59	6	0.6784549100677032	10.0	2958.5572677595637	8.64
513	59	7	0.0019974467118283115	25.0	2549.7599855115404	6.67
514	59	8	0.3373903294750846	5.0	3167.3333598588833	9.84
515	59	9	0.0	30.0	1545.1950881362643	6.29
516	59	10	0.4723581670935255	2.5	3260.7912695696027	10.64
518	60	1	0.11098311258947025	16.0	3225.512916658903	7.654
519	60	2	0.0	14.0	2318.585168809192	7.944
520	60	3	0.0	18.0	3706.014326137285	7.396
521	60	4	0.04809747490661349	12.0	4117.387462064593	8.27
522	60	5	0.0	20.0	3670.9869257846008	7.16
523	60	6	0.16224853124322758	10.0	4413.477868500215	8.64
524	60	7	0.07478709058599836	25.0	2776.870443464129	6.67
525	60	8	0.36731945440608654	5.0	6724.023004219411	9.84
526	60	9	0.0021512200741855138	30.0	3054.202867710393	6.29
527	60	10	0.013328261707346982	2.5	7821.252232959954	10.64
529	61	1	0.12344554845970901	16.0	1058.5887850467295	7.654
530	61	2	0.3250521792801834	14.0	1654.5977686703088	7.944
531	61	3	0.9228545653717695	18.0	1393.528353998942	7.396
532	61	4	0.8456163489619111	12.0	2370.1275720164613	8.27
533	61	5	0.38184842793279733	20.0	1388.858442871587	7.16
534	61	6	0.2321617305813271	10.0	2094.0128405344444	8.64
535	61	7	0.008360864373425217	25.0	902.1298024891772	6.67
536	61	8	0.719401410205741	5.0	4579.534928081663	9.84
537	61	9	0.0	30.0	1309.2617346938778	6.29
538	61	10	0.804304670730872	2.5	7122.290562407065	10.64
540	62	1	0.28022887920456474	16.0	3605.766028348822	7.654
541	62	2	0.3208065939232942	14.0	3829.3790669122163	7.944
542	62	3	0.2173815161618369	18.0	3339.808745762712	7.396
543	62	4	0.5037447904159027	12.0	3229.2698286119335	8.27
544	62	5	0.0	20.0	2248.5209331541428	7.16
545	62	6	0.7931373738770089	10.0	4309.821755088423	8.64
546	62	7	0.0	25.0	1988.2407396396932	6.67
547	62	8	0.6882396822887761	5.0	5746.597570938404	9.84
548	62	9	0.0008536690948507645	30.0	2282.035469331765	6.29
549	62	10	0.6127733970607918	2.5	5718.7763129992245	10.64
551	63	1	0.7541309002357156	16.0	3056.459581146445	7.654
552	63	2	0.7497708899435656	14.0	3328.3121019108276	7.944
553	63	3	0.4871317021706948	18.0	2998.859748527773	7.396
554	63	4	0.6220401612974328	12.0	2477.4526219199515	8.27
555	63	5	0.46538331399733246	20.0	1865.772819472617	7.16
556	63	6	0.5814498223517013	10.0	2721.4438121124604	8.64
557	63	7	0.0	25.0	1631.2651975683896	6.67
559	63	9	0.3099581222368451	30.0	1349.9385002697354	6.29
562	68	1	0.7606881551922103	16.0	1529.7555004135656	7.654
564	68	3	0.6368489164661696	18.0	1216.9113802765983	7.396
565	68	4	0.38362721258891586	12.0	1041.2726738721801	8.27
566	68	5	0.3973156441078281	20.0	1321.6679255711124	7.16
567	68	6	0.4547813265162616	10.0	1457.4154891304347	8.64
568	68	7	0.39194446167914887	25.0	1705.70752804433	6.67
570	68	9	0.10077261339603583	30.0	1477.8915471950809	6.29
571	68	10	0.4555392983220277	2.5	1830.5689738832593	10.64
573	70	1	0.09001964545420788	16.0	4355.211604253351	7.654
574	70	2	0.0	14.0	5261.972270481261	7.944
575	70	3	0.0	18.0	5275.506845480456	7.396
576	70	4	0.053234663464075335	12.0	6496.0287970609925	8.27
577	70	5	0.0	20.0	6487.418335607095	7.16
578	70	6	0.14689360425060702	10.0	7658.227362268772	8.64
579	70	7	0.05285667993948987	25.0	5793.003998001	6.67
581	70	9	0.0	30.0	5976.582050501977	6.29
584	71	1	0.6248890789481365	16.0	2522.5553141947435	7.654
585	71	2	0.8825040222660326	14.0	3217.831676413256	7.944
586	71	3	0.6821501912618357	18.0	3240.6776802651602	7.396
587	71	4	0.9680086184937088	12.0	3283.8054226475288	8.27
588	71	5	0.49794248912357947	20.0	3808.0745844494813	7.16
589	71	6	0.6016671804540422	10.0	3394.82454056757	8.64
590	71	7	0.4690199491569541	25.0	2536.3660771068603	6.67
592	71	9	0.3680705786380441	30.0	2283.9793753038407	6.29
597	72	3	0.45280117762555044	18.0	7060.4506706408365	7.396
598	72	4	0.44421404562716676	12.0	7304.001985141883	8.27
599	72	5	0.22492190291085504	20.0	5380.879319881051	7.16
601	72	7	0.08415288800519596	25.0	4455.965842364531	6.67
603	72	9	0.0	30.0	3593.3364798598955	6.29
606	74	1	0.4416869193071815	16.0	1358.2184938920677	7.654
607	74	2	0.22905916649029712	14.0	1649.9915558749547	7.944
608	74	3	0.5138517083158604	18.0	1385.3173677069196	7.396
609	74	4	0.5540304033679923	12.0	1840.7853800173568	8.27
610	74	5	0.36798185325065225	20.0	1540.864174454829	7.16
611	74	6	0.4666752933879023	10.0	2871.778265107212	8.64
612	74	7	0.3712410520008917	25.0	1068.4674554058972	6.67
613	74	8	0.8040408838399438	5.0	3457.273040752351	9.84
614	74	9	0.0	30.0	1572.3462747499493	6.29
617	76	1	0.4722848520812842	16.0	3205.369111561152	7.654
618	76	2	0.38885140579709887	14.0	2566.2924369389552	7.944
619	76	3	0.34136568511404874	18.0	2301.83753678016	7.396
620	76	4	0.3145758543089107	12.0	3520.5699798437904	8.27
621	76	5	0.20192643487690673	20.0	2449.298984897252	7.16
622	76	6	0.5064969821444034	10.0	4186.012339442919	8.64
623	76	7	0.2369392559355515	25.0	2731.7884183006527	6.67
624	76	8	0.7357935857036121	5.0	4910.45227920228	9.84
625	76	9	0.24712821196793935	30.0	2181.959203980099	6.29
626	76	10	0.597034388882447	2.5	5862.584789581374	10.64
628	77	1	0.2592414061183545	16.0	6885.445797251749	7.654
629	77	2	0.34601344416253005	14.0	7471.318634065777	7.944
630	77	3	0.26648622372970976	18.0	6671.186012814261	7.396
632	77	5	0.12899465391335416	20.0	6126.44486458936	7.16
634	77	7	0.1376638222827013	25.0	5681.8158347676435	6.67
636	77	9	0.0	30.0	4832.723894017505	6.29
639	78	1	0.15060570179446323	16.0	3470.293010054861	7.654
640	78	2	0.02919288864474012	14.0	3308.477220999924	7.944
641	78	3	0.11717983481707708	18.0	3089.4679672545108	7.396
642	78	4	0.25942472777313114	12.0	4123.249739130435	8.27
643	78	5	0.0	20.0	1874.1104065040656	7.16
644	78	6	0.28760737762716637	10.0	4134.187818877552	8.64
645	78	7	0.0	25.0	2197.701387607485	6.67
646	78	8	0.7188360539423542	5.0	7454.120044977917	9.84
647	78	9	0.0	30.0	2348.9165606614724	6.29
648	78	10	0.56522260216397	2.5	7666.34146154436	10.64
1	1	1	0.0778081539153152	16.0	627.0947638998521	7.654
2	1	2	0.33139867525612987	14.0	691.6894285273167	7.944
3	1	3	0.12528379332530948	18.0	675.4483255853994	7.396
4	1	4	0.28553086007190964	12.0	929.059829059829	8.27
5	1	5	0.0	20.0	661.8026228753847	7.16
6	1	6	0.4456514419132627	10.0	966.5087345042548	8.64
7	1	7	0.19602047319523064	25.0	450.18574359308354	6.67
8	1	8	0.547374411987632	5.0	1412.5518209996123	9.84
9	1	9	0.12301469058531533	30.0	745.7429573348919	6.29
10	1	10	0.43419008869690207	2.5	1275.0568638497655	10.64
12	4	1	0.3433912334467778	16.0	416.3694852941176	7.654
13	4	2	0.27604538019492686	14.0	484.61794871794854	7.944
14	4	3	0.18022192650866156	18.0	399.34817813765187	7.396
15	4	4	0.27032519448507164	12.0	369.1673189823876	8.27
16	4	5	0.07700237295240048	20.0	502.1862116353639	7.16
17	4	6	0.013030874824677489	10.0	1034.2272727272725	8.64
18	4	7	0.0	25.0	623.2197802197803	6.67
19	4	8	0.6395801513369033	5.0	558.9316005471957	9.84
20	4	9	0.1041784810716965	30.0	652.1751945686368	6.29
21	4	10	0.47197933120600444	2.5	823.570296305329	10.64
23	5	1	0.0	16.0	269.28548090061184	7.654
24	5	2	0.0	14.0	266.1350448391067	7.944
25	5	3	0.3801934642486357	18.0	284.2671995432486	7.396
26	5	4	0.42760240848280234	12.0	447.1405666116277	8.27
27	5	5	0.0	20.0	221.7954016913319	7.16
28	5	6	0.42684912157966876	10.0	367.33804849884524	8.64
29	5	7	0.04092431889790774	25.0	205.73393913778526	6.67
30	5	8	0.8760048172369643	5.0	583.64010989011	9.84
31	5	9	0.28310503105781715	30.0	240.45058668194605	6.29
34	6	1	0.08975628542232757	16.0	234.16768086544957	7.654
35	6	2	0.0	14.0	290.89542689794996	7.944
36	6	3	0.00741197037955929	18.0	201.2754285714285	7.396
37	6	4	0.09520507975521737	12.0	335.51239206907576	8.27
38	6	5	0.0	20.0	276.69134413074335	7.16
39	6	6	0.06581776668772994	10.0	310.41242937853104	8.64
40	6	7	0.0	25.0	354.4206304372387	6.67
41	6	8	0.07367379908182996	5.0	247.44078575466366	9.84
42	6	9	0.0	30.0	252.27019302848566	6.29
43	6	10	0.4041779078478708	2.5	142.2994944989593	10.64
45	8	1	0.29148452050259566	16.0	1176.8704133214394	7.654
46	8	2	0.4685922909692657	14.0	1308.4336781259506	7.944
47	8	3	0.22620498245589674	18.0	845.9840067340066	7.396
48	8	4	0.6424956482573827	12.0	1395.4597126436784	8.27
49	8	5	0.08025282151909456	20.0	1106.881188118812	7.16
50	8	6	0.267393435846137	10.0	946.7342249657063	8.64
51	8	7	0.5401870709701879	25.0	779.8392094017092	6.67
52	8	8	0.6934214461213406	5.0	1266.1291588566075	9.84
53	8	9	0.0	30.0	865.977864583333	6.29
54	8	10	0.8186824038187351	2.5	1472.406539991162	10.64
56	11	1	0.023164502884693433	16.0	252.98519003296488	7.654
57	11	2	0.20314239887985297	14.0	172.8979266347688	7.944
58	11	3	0.1783973891039365	18.0	241.2149385372505	7.396
59	11	4	0.283988600302522	12.0	231.10316760224538	8.27
60	11	5	0.3666763348773521	20.0	259.93901737205067	7.16
61	11	6	0.15946646137015377	10.0	262.09350374266273	8.64
62	11	7	0.0	25.0	238.79485916382467	6.67
63	11	8	0.7388755826590284	5.0	278.41486247333	9.84
64	11	9	0.0	30.0	260.87161607875305	6.29
65	11	10	0.5546541646440974	2.5	250.00118623962044	10.64
67	12	1	0.17478071910088472	16.0	887.1064189189185	7.654
68	12	2	0.8002294372934579	14.0	997.459226190476	7.944
69	12	3	0.3146841176864326	18.0	854.7525083612043	7.396
70	12	4	0.046218858937554466	12.0	1129.4228571428573	8.27
71	12	5	0.0	20.0	774.0285714285712	7.16
72	12	6	0.7267554331258826	10.0	879.927927927928	8.64
73	12	7	0.0	25.0	273.08612440191405	6.67
74	12	8	0.9190914828769614	5.0	1521.0847457627117	9.84
75	12	9	0.0	30.0	631.3583732057415	6.29
78	18	1	0.018572885296068715	16.0	551.9939299094231	7.654
79	18	2	0.14317997591049436	14.0	494.4936562860441	7.944
80	18	3	0.0	18.0	485.4291751735403	7.396
81	18	4	0.2916420957971104	12.0	431.32727226618005	8.27
82	18	5	0.05751991595061658	20.0	471.9709772503971	7.16
83	18	6	0.0003579417660867718	10.0	334.2386626445452	8.64
84	18	7	0.0	25.0	378.93363844393616	6.67
85	18	8	0.22344485543845952	5.0	380.47757070998597	9.84
86	18	9	0.0	30.0	411.7092156661183	6.29
87	18	10	0.4658415217313763	2.5	503.4204685287085	10.64
89	19	1	0.0	16.0	316.9897631302072	7.654
90	19	2	0.04207873162817526	14.0	271.59798951799985	7.944
91	19	3	0.0987772309908213	18.0	227.23171048080255	7.396
92	19	4	0.21136881492711646	12.0	285.8050154973231	8.27
93	19	5	0.0	20.0	236.07755102040812	7.16
94	19	6	0.07492511464704839	10.0	509.2829956188392	8.64
95	19	7	0.0	25.0	205.21361683375557	6.67
96	19	8	0.29970744921179876	5.0	403.06555937660045	9.84
97	19	9	0.0	30.0	487.97210534517694	6.29
98	19	10	0.5329811303136222	2.5	1189.6462585034012	10.64
100	20	1	0.0	16.0	328.77074397410394	7.654
101	20	2	0.13656950078793462	14.0	328.9628820960699	7.944
102	20	3	0.16035784964657815	18.0	280.1931178310742	7.396
103	20	4	0.3205274443874872	12.0	321.7920082932805	8.27
104	20	5	0.0	20.0	312.22721926930586	7.16
105	20	6	0.5276223768160264	10.0	372.09047359825814	8.64
106	20	7	0.0	25.0	244.21883752158067	6.67
107	20	8	0.3924871453306735	5.0	360.93134133166546	9.84
108	20	9	0.14350961665938966	30.0	164.19608302122347	6.29
111	21	1	0.23705486153514777	16.0	430.0324952323597	7.654
112	21	2	0.3706970370932051	14.0	443.18775473236104	7.944
113	21	3	0.25943213439531776	18.0	408.2281293584379	7.396
114	21	4	0.3576627454611186	12.0	444.5250946875804	8.27
115	21	5	0.1655459296678976	20.0	277.3510413334754	7.16
116	21	6	0.5808404463135883	10.0	522.8246627480601	8.64
117	21	7	0.0	25.0	330.9919857188314	6.67
118	21	8	0.44072881608776676	5.0	750.2828196347032	9.84
119	21	9	0.0	30.0	338.05678693675986	6.29
120	21	10	0.6279198757884008	2.5	868.9545989720909	10.64
122	22	1	0.25719853384721036	16.0	372.3706502754266	7.654
123	22	2	0.20658502742131052	14.0	342.13053278005526	7.944
124	22	3	0.5297684833499097	18.0	313.3052498252969	7.396
125	22	4	0.01269886603551379	12.0	443.9969311207092	8.27
126	22	5	0.1004667040245966	20.0	305.2334901281177	7.16
127	22	6	0.3516903017816957	10.0	395.35696350103143	8.64
128	22	7	0.03949131733280415	25.0	364.0811789350274	6.67
129	22	8	0.8684376214967316	5.0	507.12110523221645	9.84
130	22	9	0.0	30.0	297.14010833612974	6.29
133	23	1	0.0	16.0	673.1059275667885	7.654
134	23	2	0.09352849350684851	14.0	513.1744020816416	7.944
135	23	3	0.09444020584414951	18.0	368.72352441401375	7.396
136	23	4	0.44499944405349057	12.0	507.552933078481	8.27
137	23	5	0.35956801439401165	20.0	512.4999567959908	7.16
138	23	6	0.9000938747150371	10.0	593.6715300695598	8.64
139	23	7	0.0	25.0	320.9743936886794	6.67
141	23	9	0.0	30.0	348.5338345864662	6.29
144	24	1	0.11693679438151602	16.0	711.3921790092255	7.654
145	24	2	0.28166179466439994	14.0	746.5783477648832	7.944
146	24	3	0.232089049650454	18.0	695.5951602165167	7.396
147	24	4	0.23117080895273445	12.0	1021.5007095987846	8.27
148	24	5	0.1601981772165433	20.0	628.0198474766489	7.16
149	24	6	0.22818661149979327	10.0	1050.390131510821	8.64
150	24	7	0.0	25.0	677.6693246041076	6.67
151	24	8	0.9194286870578864	5.0	1844.2932029795154	9.84
152	24	9	0.0	30.0	668.8986235321569	6.29
153	24	10	0.9342641256947789	2.5	1973.5950463921474	10.64
155	25	1	0.2231207998284826	16.0	226.98532142994372	7.654
156	25	2	0.0	14.0	238.2628502155172	7.944
157	25	3	0.11339597564790971	18.0	217.43086614173225	7.396
158	25	4	0.0	12.0	305.5427541473479	8.27
159	25	5	0.0	20.0	227.58781848334095	7.16
160	25	6	0.5200940229192019	10.0	299.7897679381169	8.64
161	25	7	0.03127637596820981	25.0	179.328330206379	6.67
162	25	8	0.36455983813243925	5.0	292.3358359082244	9.84
163	25	9	0.0	30.0	299.5424343098762	6.29
164	25	10	0.7917066015781343	2.5	495.6388010540184	10.64
166	26	1	0.044083409698738925	16.0	304.2547945205479	7.654
167	26	2	0.0	14.0	370.6386527850343	7.944
168	26	3	0.23589774071299227	18.0	373.7949316486419	7.396
169	26	4	0.23474770519506521	12.0	411.913400731645	8.27
170	26	5	0.0	20.0	367.3266136755411	7.16
171	26	6	0.08889276038352772	10.0	429.6912547834843	8.64
172	26	7	0.16389875123495898	25.0	359.7941971526401	6.67
173	26	8	0.5002177343175288	5.0	594.7183825638085	9.84
174	26	9	0.07536081055492327	30.0	333.622527938222	6.29
175	26	10	0.7864959567125797	2.5	901.9835263985098	10.64
177	27	1	0.16897663287159037	16.0	534.3056006147017	7.654
178	27	2	0.355346818173227	14.0	543.2757720588237	7.944
179	27	3	0.13266927028362166	18.0	352.66477272727275	7.396
180	27	4	0.525028929097934	12.0	585.9072955047899	8.27
181	27	5	0.22756417058519596	20.0	352.9270626558762	7.16
182	27	6	0.5421035396324085	10.0	757.7763313609468	8.64
183	27	7	0.0	25.0	269.15130825057304	6.67
185	27	9	0.252028882534147	30.0	328.84643595041314	6.29
188	28	1	0.22460441893780428	16.0	519.3727693697764	7.654
189	28	2	0.44675115013130784	14.0	649.9055739987149	7.944
190	28	3	0.19678307268132328	18.0	560.1585016835016	7.396
191	28	4	0.32654967059319145	12.0	602.7706872531749	8.27
192	28	5	0.0	20.0	540.4528985884141	7.16
193	28	6	0.32428221742951296	10.0	765.2581380417334	8.64
194	28	7	0.022724243421930596	25.0	403.7152090321524	6.67
195	28	8	0.6873482904378243	5.0	953.62135324886	9.84
196	28	9	0.05149498301619392	30.0	462.70411422923013	6.29
197	28	10	0.9347415007002509	2.5	1415.561497761498	10.64
199	29	1	0.20945595887335045	16.0	241.9481437755848	7.654
200	29	2	0.13957702341250391	14.0	286.4574142156864	7.944
201	29	3	0.0	18.0	273.424489630261	7.396
202	29	4	0.0	12.0	293.52143117926244	8.27
203	29	5	0.0	20.0	206.54109413453662	7.16
204	29	6	0.24689110787710958	10.0	233.8807787501105	8.64
205	29	7	0.0	25.0	266.85285226718685	6.67
206	29	8	0.07336645670814333	5.0	270.36740589918566	9.84
207	29	9	0.0	30.0	233.71775212739058	6.29
208	29	10	0.37901176760685146	2.5	365.1304827718592	10.64
210	30	1	0.0	16.0	1286.1506556061008	7.654
211	30	2	0.0	14.0	927.0893567251466	7.944
212	30	3	0.0	18.0	1115.543042686307	7.396
213	30	4	0.05696131539632648	12.0	1782.306279620853	8.27
214	30	5	0.0	20.0	1332.1872982745647	7.16
215	30	6	0.3804743266811292	10.0	1717.2112091560366	8.64
216	30	7	0.0	25.0	1241.8671905222436	6.67
217	30	8	0.0793578391269215	5.0	2402.2319161266523	9.84
218	30	9	0.05295445876157185	30.0	1259.445635861658	6.29
219	30	10	0.2118840688073448	2.5	3129.785054928288	10.64
221	32	1	0.3892307262162498	16.0	962.5266350710898	7.654
222	32	2	0.23669587755646593	14.0	1036.6086518686618	7.944
223	32	3	0.2587928872244902	18.0	773.5152005949157	7.396
224	32	4	0.2945437738151466	12.0	1175.1890788105634	8.27
225	32	5	0.13552271424604712	20.0	859.4067991933159	7.16
226	32	6	0.40818091535912904	10.0	1161.4384955752216	8.64
227	32	7	0.017884790818478363	25.0	788.743143533343	6.67
228	32	8	0.7599668781759658	5.0	1510.5011853959224	9.84
229	32	9	0.1571605431415828	30.0	695.233645591216	6.29
230	32	10	0.8828095787467332	2.5	1743.6252781486423	10.64
232	33	1	0.6962111483335517	16.0	929.8355379188714	7.654
233	33	2	0.8906291449157392	14.0	1015.5082849774341	7.944
235	33	4	0.7483466588352742	12.0	1171.234564172267	8.27
236	33	5	0.3289294046684296	20.0	1023.6534855889098	7.16
237	33	6	0.6733244746761587	10.0	1223.0524667395982	8.64
238	33	7	0.322029096673485	25.0	959.1498436583937	6.67
243	34	1	0.16210066738427048	16.0	287.097212316038	7.654
244	34	2	0.0	14.0	334.31975064273206	7.944
245	34	3	0.07240563268264753	18.0	332.6839738851934	7.396
246	34	4	0.069631527805858	12.0	339.60877390326215	8.27
247	34	5	0.0	20.0	270.75889869418364	7.16
248	34	6	0.09407158435716766	10.0	265.8856863635738	8.64
249	34	7	0.0	25.0	237.87997620261777	6.67
250	34	8	0.19441090671437805	5.0	401.60695603561885	9.84
251	34	9	0.0	30.0	263.5426829268293	6.29
252	34	10	0.4151268251244091	2.5	345.08553993679857	10.64
254	35	1	0.0	16.0	554.9413728907122	7.654
255	35	2	0.06540616091165516	14.0	646.9617285873558	7.944
256	35	3	0.15303880314735796	18.0	580.7722920796249	7.396
257	35	4	0.18146591758528655	12.0	760.6138373607552	8.27
258	35	5	0.0	20.0	544.8910446075665	7.16
259	35	6	0.1546812805756052	10.0	781.7666264811244	8.64
260	35	7	0.05991031694724548	25.0	573.246766137295	6.67
261	35	8	0.4320430147504587	5.0	986.5766494219838	9.84
262	35	9	0.024553894860822795	30.0	398.58087167070204	6.29
263	35	10	0.525322917915227	2.5	1152.5113829640295	10.64
265	36	1	0.2038433091561241	16.0	1055.8894459196322	7.654
266	36	2	0.09546332849794072	14.0	1176.2972017067132	7.944
267	36	3	0.0	18.0	881.2337777991719	7.396
268	36	4	0.23988324381949638	12.0	1266.4643781106784	8.27
269	36	5	0.14311237223057321	20.0	860.7107957942992	7.16
270	36	6	0.17356979118584187	10.0	1339.8809861533261	8.64
271	36	7	0.09746669152838484	25.0	667.9431400311703	6.67
272	36	8	0.6415075820475751	5.0	1885.994133425487	9.84
273	36	9	0.2005722999690014	30.0	594.9849053390479	6.29
274	36	10	0.8798708848140822	2.5	2029.2388479100814	10.64
276	38	1	0.12026883521628394	16.0	580.2113517060367	7.654
277	38	2	0.10999897502136445	14.0	457.2842007063371	7.944
278	38	3	0.2065251634718289	18.0	370.63297097625315	7.396
279	38	4	0.0	12.0	338.17760726943663	8.27
280	38	5	0.07101449717614806	20.0	385.7162878225129	7.16
281	38	6	0.23215702616101477	10.0	380.18495575221226	8.64
282	38	7	0.38154099508766925	25.0	311.3925590772693	6.67
283	38	8	0.3217888636463635	5.0	540.0556697903326	9.84
284	38	9	0.18154149414052456	30.0	349.434130641504	6.29
285	38	10	0.0	2.5	520.2647149607047	10.64
287	39	1	0.0	16.0	306.91938405797094	7.654
289	39	3	0.5563593850107372	18.0	298.81784107946015	7.396
290	39	4	0.15787500226655507	12.0	167.236231884058	8.27
291	39	5	0.0	20.0	446.20945945945954	7.16
292	39	6	0.18583957885710048	10.0	584.6080459770116	8.64
293	39	7	0.9181301070896462	25.0	256.5004492362982	6.67
294	39	8	0.9970888998685482	5.0	219.79314128943759	9.84
295	39	9	0.1239417090042133	30.0	145.14065180102918	6.29
296	39	10	0.34815984966877617	2.5	278.2681760204082	10.64
298	40	1	0.13088069500836352	16.0	364.2273293885601	7.654
299	40	2	0.44442817929362655	14.0	450.53905718175633	7.944
300	40	3	0.34023257178948113	18.0	243.443424764624	7.396
301	40	4	0.36822648935806196	12.0	404.6522741055185	8.27
302	40	5	0.0	20.0	346.3803976702151	7.16
303	40	6	0.4010900652498922	10.0	462.6432098765432	8.64
304	40	7	0.06207139146114403	25.0	267.62636051242987	6.67
305	40	8	0.6084212091851633	5.0	570.5840464312066	9.84
306	40	9	0.0640425862680232	30.0	346.0623567045127	6.29
309	41	1	0.032594361453064324	16.0	470.19435154217757	7.654
310	41	2	0.20724153937416986	14.0	511.3156651924398	7.944
311	41	3	0.09447087694579392	18.0	532.1075324675325	7.396
312	41	4	0.26973022706642247	12.0	642.0186277175859	8.27
313	41	5	0.007106960211674409	20.0	462.85267323775383	7.16
314	41	6	0.2731250074403787	10.0	643.6540473991997	8.64
315	41	7	0.021692747096039574	25.0	300.93596059113304	6.67
316	41	8	0.4878497351363615	5.0	822.0934660906961	9.84
317	41	9	0.0	30.0	373.60432021508376	6.29
320	42	1	0.0	16.0	738.4000972289742	7.654
321	42	2	0.0171667210343523	14.0	801.4409712845439	7.944
322	42	3	0.0	18.0	950.2876461988307	7.396
323	42	4	0.23172034661979168	12.0	787.6197945845006	8.27
324	42	5	0.0	20.0	572.3235940754457	7.16
325	42	6	0.20573195287621687	10.0	537.1245141088399	8.64
326	42	7	0.0	25.0	624.1235956732564	6.67
327	42	8	0.3631589712050304	5.0	908.7740740740744	9.84
328	42	9	0.0	30.0	458.5643296662314	6.29
329	42	10	0.9100729507243795	2.5	739.8440518256772	10.64
331	46	1	0.30092327577195227	16.0	384.51042050055213	7.654
332	46	2	0.0	14.0	496.04057358826157	7.944
333	46	3	0.13285307454066164	18.0	599.082413986537	7.396
334	46	4	0.15648172009725322	12.0	730.9278280067282	8.27
335	46	5	0.10144019956690424	20.0	724.2536841439504	7.16
336	46	6	0.23060966368489663	10.0	844.190199911711	8.64
337	46	7	0.0	25.0	744.6226600985223	6.67
338	46	8	0.2929293058314646	5.0	922.995250930561	9.84
339	46	9	0.0	30.0	755.5246128045771	6.29
340	46	10	0.660871219947065	2.5	945.2641369047619	10.64
342	47	1	0.1719402422350018	16.0	696.407758837043	7.654
343	47	2	0.424441070514429	14.0	727.4423561151079	7.944
344	47	3	0.2540333818043991	18.0	666.1822222222222	7.396
345	47	4	0.38848693359554454	12.0	813.7247129732709	8.27
346	47	5	0.20166650825691668	20.0	566.7045115636676	7.16
347	47	6	0.6748971429223013	10.0	779.8296579546578	8.64
348	47	7	0.2604348008330486	25.0	578.6078931080933	6.67
349	47	8	0.6608283173693159	5.0	1165.6970833333332	9.84
350	47	9	0.0	30.0	563.5259080573065	6.29
353	49	1	0.0	16.0	814.7652116402115	7.654
354	49	2	0.5715816025264304	14.0	637.2359980164945	7.944
355	49	3	0.0	18.0	668.0782871573673	7.396
356	49	4	0.5413101466780936	12.0	818.9335164835167	8.27
357	49	5	0.1864900491842637	20.0	553.8530819026175	7.16
358	49	6	0.29865417960182616	10.0	980.9544487500953	8.64
359	49	7	0.0	25.0	543.2951948581921	6.67
360	49	8	0.3665972271239573	5.0	1042.968249198718	9.84
361	49	9	0.13897748959863246	30.0	419.2628865979383	6.29
362	49	10	0.6863874131571077	2.5	1272.9811587147028	10.64
364	50	1	0.0	16.0	1653.6073883936315	7.654
365	50	2	0.26762031713400003	14.0	1613.3534346517715	7.944
366	50	3	0.2766039244066554	18.0	1460.5791074217143	7.396
367	50	4	0.24047169957857437	12.0	1387.5564687168612	8.27
368	50	5	0.18783810187124042	20.0	1278.039671492205	7.16
369	50	6	0.5443965534737967	10.0	1308.7442918721947	8.64
370	50	7	0.04301238801273924	25.0	1049.5124703774347	6.67
371	50	8	0.39891385936386414	5.0	2276.1059592889374	9.84
372	50	9	0.08015600435220041	30.0	961.8115254237291	6.29
373	50	10	0.8741788475191016	2.5	2956.430091103242	10.64
375	51	1	0.02610023629262437	16.0	293.8034645383638	7.654
376	51	2	0.08123427849750699	14.0	208.50470988538675	7.944
377	51	3	0.0	18.0	120.90070201774914	7.396
378	51	4	0.1411436678472469	12.0	371.0137566137567	8.27
379	51	5	0.0	20.0	248.39943118407317	7.16
380	51	6	0.0	10.0	384.11827956989254	8.64
381	51	7	0.0	25.0	209.5925531914894	6.67
382	51	8	0.2702803107683226	5.0	459.76128986231015	9.84
383	51	9	0.1425177036222619	30.0	350.186274509804	6.29
384	51	10	0.14667199836363026	2.5	662.1583807911345	10.64
386	52	1	0.16259834672925388	16.0	901.1587288999664	7.654
387	52	2	0.3927683005260984	14.0	910.8608451634201	7.944
388	52	3	0.05543154770458839	18.0	799.5141753250142	7.396
389	52	4	0.17249163885557392	12.0	876.919540229885	8.27
390	52	5	0.0	20.0	807.7070006127451	7.16
391	52	6	0.2747077534601735	10.0	1047.9771190300992	8.64
392	52	7	0.056296321097979184	25.0	891.5851934523811	6.67
393	52	8	0.3356048374361217	5.0	1828.8631007241606	9.84
394	52	9	0.0	30.0	729.718085106383	6.29
395	52	10	0.6616939306650559	2.5	2280.046180937706	10.64
397	53	1	0.2929439396557369	16.0	687.2928571428569	7.654
398	53	2	0.3610021836327398	14.0	567.7307692307693	7.944
399	53	3	0.10781650729839157	18.0	402.90702479338813	7.396
400	53	4	0.6598780123323064	12.0	485.8939393939391	8.27
401	53	5	0.03644190788181628	20.0	164.97037037037023	7.16
402	53	6	0.2776949648931407	10.0	197.69551282051282	8.64
403	53	7	0.0	25.0	162.3	6.67
404	53	8	0.7026753991373125	5.0	187.44827586206895	9.84
405	53	9	0.0	30.0	406.0967741935484	6.29
408	55	1	0.36316994816104253	16.0	1441.3568339100345	7.654
409	55	2	0.2031708535895399	14.0	1176.273413803776	7.944
410	55	3	0.02874989854444341	18.0	1085.204666393778	7.396
411	55	4	0.22136886838131814	12.0	1359.9055393112408	8.27
412	55	5	0.0	20.0	825.3028901001396	7.16
413	55	6	0.4787852812690789	10.0	1348.6666067900123	8.64
414	55	7	0.0	25.0	1007.7577557755775	6.67
415	55	8	0.784977838448964	5.0	1603.7242236024842	9.84
416	55	9	0.0	30.0	1049.540810837246	6.29
419	56	1	0.0	16.0	737.9394621236473	7.654
420	56	2	0.05547824837625039	14.0	795.0495927978561	7.944
421	56	3	0.268917541006275	18.0	704.9617066815558	7.396
422	56	4	0.11991689185428948	12.0	932.4224634948001	8.27
423	56	5	0.0	20.0	686.9815496215306	7.16
424	56	6	0.27356994594744805	10.0	977.0433059930726	8.64
425	56	7	0.0	25.0	643.1781711263711	6.67
426	56	8	0.1882417355360571	5.0	1580.8423589280446	9.84
427	56	9	0.18795255109559633	30.0	593.6123325892856	6.29
428	56	10	0.6589258512334151	2.5	2517.0297435408747	10.64
430	59	1	0.06647480812924937	16.0	752.1629559350624	7.654
431	59	2	0.08161333384180372	14.0	634.8052631578947	7.944
432	59	3	0.1222250027207922	18.0	712.7706702029133	7.396
433	59	4	0.10754326755400588	12.0	920.7174029022618	8.27
434	59	5	0.0	20.0	812.0309796652064	7.16
435	59	6	0.0	10.0	1349.5644365317344	8.64
436	59	7	0.0	25.0	811.4450647482012	6.67
437	59	8	0.4803644688826037	5.0	1591.3593862960881	9.84
438	59	9	0.0	30.0	780.9765272435415	6.29
439	59	10	0.8671831196466073	2.5	1582.6647043432756	10.64
441	60	1	0.30201866912405906	16.0	482.25639432536	7.654
442	60	2	0.248607753169315	14.0	339.9381946326919	7.944
443	60	3	0.20099687509533629	18.0	236.10386650386653	7.396
444	60	4	0.625611382714855	12.0	443.8914519906323	8.27
445	60	5	0.0	20.0	595.9519680050685	7.16
446	60	6	0.0	10.0	504.2990172693447	8.64
447	60	7	0.018329139541902312	25.0	324.7736167341433	6.67
448	60	8	0.6788843378167196	5.0	805.2477773287529	9.84
449	60	9	0.0	30.0	266.8478764478764	6.29
450	60	10	0.9445834890520188	2.5	674.7785241433021	10.64
452	62	1	0.05747420807183827	16.0	728.126588677065	7.654
453	62	2	0.4885789708314602	14.0	959.4641247429148	7.944
454	62	3	0.30595122145698106	18.0	777.4321985399833	7.396
455	62	4	0.30061834889554717	12.0	1126.8653771308477	8.27
456	62	5	0.21214142086939308	20.0	815.2857286311054	7.16
457	62	6	0.5768704032634581	10.0	1284.5561683006536	8.64
458	62	7	0.17001647345318904	25.0	730.4816457255482	6.67
459	62	8	0.4839290303050487	5.0	2221.216660071231	9.84
460	62	9	0.2833005717264786	30.0	610.6190250925547	6.29
461	62	10	0.38779124603731224	2.5	2125.1534662356325	10.64
463	64	1	0.3395644784724935	16.0	256.40849673202615	7.654
465	64	3	0.0	18.0	207.56498744851456	7.396
466	64	4	0.05660523428916192	12.0	308.6010959586524	8.27
467	64	5	0.0	20.0	252.97181689049586	7.16
468	64	6	0.14949289691877501	10.0	221.3662294238683	8.64
469	64	7	0.0	25.0	171.215549962044	6.67
470	64	8	0.31363776491662215	5.0	244.8870519939425	9.84
471	64	9	0.0	30.0	231.6064777327936	6.29
472	64	10	0.32769800698401125	2.5	322.3470930232557	10.64
474	65	1	0.0	16.0	1262.8839111803663	7.654
475	65	2	0.17264008102426134	14.0	1309.569571295433	7.944
476	65	3	0.20187527883346507	18.0	1401.700536688766	7.396
477	65	4	0.2957691979170233	12.0	1580.1681890147363	8.27
478	65	5	0.038692002553086115	20.0	1018.7514759535657	7.16
479	65	6	0.34545505910952323	10.0	1389.6482610072856	8.64
480	65	7	0.0	25.0	766.7369614512471	6.67
481	65	8	0.6731675599200544	5.0	2153.867672094374	9.84
482	65	9	0.1703564894259091	30.0	930.4506568658118	6.29
483	65	10	0.7707231171573238	2.5	2690.49103307194	10.64
485	66	1	0.0	16.0	914.5645079111528	7.654
486	66	2	0.419746244222646	14.0	921.1008820669537	7.944
487	66	3	0.11724867758035844	18.0	913.6369831190957	7.396
488	66	4	0.3226340726031114	12.0	1127.737692437828	8.27
489	66	5	0.0	20.0	751.2406974296604	7.16
490	66	6	0.3208860855352781	10.0	1119.7346177612994	8.64
491	66	7	0.0	25.0	708.1893939393939	6.67
492	66	8	0.7259957471792522	5.0	1428.6291443850264	9.84
493	66	9	0.0	30.0	637.7507959660599	6.29
496	67	1	0.0	16.0	525.6277787436975	7.654
497	67	2	0.0	14.0	504.92164904862557	7.944
498	67	3	0.0	18.0	444.3216064757162	7.396
499	67	4	0.10250076391583547	12.0	736.7192331478047	8.27
500	67	5	0.0893146289144231	20.0	588.0460526315788	7.16
501	67	6	0.22296246347993554	10.0	593.0879553659337	8.64
502	67	7	0.1532094931077015	25.0	413.1241164399179	6.67
503	67	8	0.3152416941911917	5.0	804.6862863265034	9.84
504	67	9	0.0	30.0	431.1896446078431	6.29
505	67	10	0.2895324109315608	2.5	744.1113718958205	10.64
507	68	1	0.18725992062174968	16.0	603.9638144329896	7.654
508	68	2	0.13939441385891843	14.0	703.1673927842072	7.944
509	68	3	0.0	18.0	701.9599151234568	7.396
510	68	4	0.2706571247156692	12.0	702.113914481455	8.27
511	68	5	0.013375891007504439	20.0	381.0511919901491	7.16
512	68	6	0.2794337769003142	10.0	778.122184726909	8.64
513	68	7	0.0	25.0	472.4466117577432	6.67
514	68	8	0.35131407084015803	5.0	1153.702761627907	9.84
515	68	9	0.0	30.0	542.9628734968231	6.29
516	68	10	0.8618533536606751	2.5	1217.9587371919135	10.64
518	71	1	0.6680131373813212	16.0	563.715203106332	7.654
519	71	2	0.0	14.0	274.1180758017494	7.944
520	71	3	0.21968337822835812	18.0	310.2602382725241	7.396
521	71	4	0.16142548702496937	12.0	206.31266529532763	8.27
522	71	5	0.0	20.0	264.502760171744	7.16
523	71	6	0.14332676777339146	10.0	268.4120247568523	8.64
524	71	7	0.0	25.0	224.14666666666668	6.67
525	71	8	0.20982256583685074	5.0	359.38812785388114	9.84
526	71	9	0.0	30.0	170.13070686957766	6.29
527	71	10	0.5588377968474691	2.5	608.9911812197241	10.64
529	72	1	0.04498526452050296	16.0	826.1424967510131	7.654
530	72	2	0.6215639062918685	14.0	1409.339659884604	7.944
531	72	3	0.26366627664728376	18.0	1287.3530364372468	7.396
532	72	4	0.6765565448187439	12.0	1493.0914179104477	8.27
533	72	5	0.2144406722575596	20.0	1049.1220760233914	7.16
534	72	6	0.06003821163620927	10.0	1453.2219531880553	8.64
535	72	7	0.0	25.0	1377.52803030303	6.67
537	72	9	0.03818313079598373	30.0	878.9706152433425	6.29
