# Supplementary material for: Progressive enhancement of kinetic proofreading in T cell antigen discrimination from receptor activation to DAG generation
Source: eLife. 2022 Sep 20;11:e75263. doi: 10.7554/eLife.75263 (PMC9536835; doi:10.7554/eLife.75263)
Supplement: Figure 4—source data 1. — Each row is one cell in one condition of a time course. Column ‘response_data’ is the reporter output (zap, lat, or dag) labeled in the title of the file. Column ‘resonse_lov’ is the occupancy measurement, and the column ‘half-life’ is the average ligand-binding half-life of the condition. We generated these data tables from raw images and plotted heatmaps using custom Python scripts available at https://github.com/dbritain/KP-paper, Britain, 2022. [file elife-75263-fig4-data1.zip › Fig4SourceData/zap20210406_data.csv]

	label	cond_order	response_data	conditions	response_lov	half-life(s)
1	1	1	0.4138387213289299	15	1885.2506750871082	7.794
4	1	4	0.1499919973084449	18	1762.3254106280192	7.396
5	1	5	0.48021793467631335	12	2874.4727924489375	8.27
6	1	6	0.0873850645989643	20	2133.61193816849	7.16
7	1	7	0.7761576521343392	10	2218.954419354838	8.64
8	1	8	0.0	25	1311.8351132240136	6.67
9	1	9	0.5471708337250928	5	3606.2342272105448	9.84
11	2	1	0.4423079606690883	15	2370.3616447368418	7.794
12	2	2	0.5304346533459513	16	2581.7034243295025	7.654
13	2	3	0.6148781988908948	14	2219.3574881472537	7.944
14	2	4	0.32891626304406474	18	1994.7235408404435	7.396
15	2	5	0.567219326833001	12	2685.2921917070535	8.27
16	2	6	0.3117570178673377	20	2386.323426573427	7.16
17	2	7	0.40054310420600603	10	2901.861985295459	8.64
18	2	8	0.12324609854437715	25	1868.171243182246	6.67
19	2	9	0.2948808461357312	5	3054.514523919805	9.84
21	5	1	0.34603486135538336	15	2053.8549366093657	7.794
22	5	2	0.49144330896799027	16	1923.503522544283	7.654
23	5	3	0.5294553796192172	14	2269.30240392851	7.944
24	5	4	0.16549199311887747	18	1928.3990813508926	7.396
25	5	5	0.4215686884284742	12	1877.5401577076448	8.27
26	5	6	0.18903192193213209	20	1918.328627618973	7.16
27	5	7	0.194669316703239	10	2697.278395465446	8.64
28	5	8	0.14935731015858422	25	1630.978102189781	6.67
29	5	9	0.35655742509701827	5	2759.633412551712	9.84
31	6	1	0.5221471515990541	15	2185.848339327269	7.794
32	6	2	0.4344684790649024	16	1789.6390586500593	7.654
33	6	3	0.6516656293477832	14	2277.8424353812948	7.944
34	6	4	0.1912649428318819	18	2168.5013154433045	7.396
35	6	5	0.7055202210822429	12	2040.7115328890175	8.27
36	6	6	0.38406458074415173	20	1812.2837382800683	7.16
37	6	7	0.5362195121530487	10	2279.3509614444165	8.64
38	6	8	0.0	25	1305.061344493299	6.67
39	6	9	0.7968405615967841	5	3113.2751540041068	9.84
41	8	1	0.7146996130793952	15	1754.11703491813	7.794
42	8	2	0.7981970086262632	16	1608.3116937564496	7.654
43	8	3	0.70405441708512	14	1619.9857993630878	7.944
44	8	4	0.6175962922168096	18	1466.4705723826821	7.396
45	8	5	0.7820261975625191	12	1625.505211450007	8.27
46	8	6	0.23495876150068698	20	1346.4140174897123	7.16
47	8	7	0.3764478853317307	10	1791.9468759065346	8.64
48	8	8	0.0	25	735.1494599085997	6.67
49	8	9	0.5556029035448774	5	1951.5816940233049	9.84
51	9	1	0.652823330921698	15	3363.0812685257124	7.794
52	9	2	0.6056031526339566	16	3092.062925170067	7.654
53	9	3	0.7841056151064945	14	3792.6379613356776	7.944
54	9	4	0.46624891973061006	18	2370.4645467367613	7.396
55	9	5	0.8772546862554418	12	4034.5560468451245	8.27
56	9	6	0.2495317647732767	20	2704.3717481903923	7.16
57	9	7	0.7251884760033733	10	3750.0985427615856	8.64
58	9	8	0.10748185618174062	25	2828.6080788284603	6.67
59	9	9	0.8160302087890929	5	6533.900325187229	9.84
61	10	1	0.6778730626154544	15	3566.2700479700466	7.794
62	10	2	0.9544961212292019	16	3281.6748717373625	7.654
63	10	3	0.8252298136652286	14	4607.1954132823685	7.944
64	10	4	0.4027541500123525	18	3982.0945313391926	7.396
65	10	5	0.6820846037132673	12	6053.299032293479	8.27
66	10	6	0.45687610609795765	20	3883.3848243464045	7.16
67	10	7	0.6555876810159144	10	7240.355474452556	8.64
68	10	8	0.3346097602180989	25	3633.052400932402	6.67
71	11	1	0.906093575574641	15	4278.128063241106	7.794
72	11	2	0.8102593488833647	16	3288.5368852459014	7.654
73	11	3	0.7202874401614627	14	4072.8365464440553	7.944
74	11	4	0.48828344852595573	18	3379.481112624003	7.396
75	11	5	0.9163274999583177	12	4702.841563247608	8.27
76	11	6	0.3274494599891193	20	3464.8939274164572	7.16
77	11	7	0.7154721556980781	10	5272.4987294987295	8.64
78	11	8	0.2772125903988947	25	3389.0045818791555	6.67
82	12	2	0.8559518317850866	16	1085.856472673815	7.654
84	12	4	0.5440020165204987	18	1018.2321378926879	7.396
85	12	5	0.9437631420035635	12	1466.9555671814114	8.27
86	12	6	0.34256195889251795	20	480.5431507775521	7.16
88	12	8	0.3617424322138524	25	924.8305599878428	6.67
91	13	1	0.478021673480887	15	1800.9330967169474	7.794
92	13	2	0.37355637796928254	16	1526.1848958333328	7.654
93	13	3	0.5675346895377784	14	1441.4909910449196	7.944
94	13	4	0.3325114382398341	18	1398.8925385664816	7.396
95	13	5	0.5972828070062047	12	1662.0148941203272	8.27
96	13	6	0.2376141445200895	20	1196.4328444356088	7.16
97	13	7	0.4168029845746745	10	1542.1789337349398	8.64
98	13	8	0.10616012391661467	25	1182.1296562517055	6.67
99	13	9	0.6844362491366064	5	2448.74707725797	9.84
101	14	1	0.8581466549565316	15	507.7781744008161	7.794
102	14	2	0.24751565645280987	16	491.0638002773927	7.654
103	14	3	0.3338766539028521	14	1117.8092691622103	7.944
104	14	4	0.0880172571661592	18	777.3411764705883	7.396
105	14	5	0.2630496131244702	12	1131.4507042253522	8.27
106	14	6	0.13253119991053441	20	1037.1013736263735	7.16
107	14	7	0.16899053548746248	10	1386.660660660661	8.64
108	14	8	0.0	25	1154.831162063575	6.67
109	14	9	0.3555142223816504	5	1462.8845833333332	9.84
111	15	1	0.18519652465359826	15	3652.423003876473	7.794
113	15	3	0.979970110194039	14	3729.4704081632653	7.944
114	15	4	0.5679379508271036	18	3018.9770346494756	7.396
116	15	6	0.4668070512953441	20	3344.8984848484847	7.16
117	15	7	0.984602084501824	10	4029.9313747228375	8.64
118	15	8	0.1610208740908134	25	1657.581730769231	6.67
121	16	1	0.6462197425614988	15	5827.955114498667	7.794
122	16	2	0.8350358362511913	16	5483.701728872616	7.654
123	16	3	0.5743277007952328	14	5972.843132837143	7.944
124	16	4	0.4789385431965712	18	5498.4751235788435	7.396
125	16	5	0.7455974723153748	12	6622.096929238986	8.27
126	16	6	0.33856933860336547	20	4768.356623092279	7.16
127	16	7	0.6009381439127249	10	6483.0756445556935	8.64
128	16	8	0.19014680041901602	25	3828.9489311163898	6.67
131	17	1	0.7023465139477064	15	857.0454545454545	7.794
132	17	2	0.16930822849302993	16	1391.0166666666667	7.654
133	17	3	0.13742351725421637	14	453.44899665551833	7.944
134	17	4	0.22295277182909673	18	73.0700757575757	7.396
135	17	5	0.2996739419922798	12	371.0962566844917	8.27
136	17	6	0.07196061412884329	20	288.2631578947367	7.16
137	17	7	0.22677780721784646	10	294.32439862542964	8.64
138	17	8	0.05374086474717473	25	319.3007575757573	6.67
139	17	9	0.2699014892964547	5	642.9758045572	9.84
141	18	1	0.4035635976899486	15	3317.3639597086276	7.794
142	18	2	0.5652111455784574	16	3528.5204175750455	7.654
143	18	3	0.6003355692078705	14	3726.1896579476866	7.944
144	18	4	0.29067819181628973	18	4258.813181964056	7.396
145	18	5	0.7132647839074733	12	4914.072700836059	8.27
146	18	6	0.311226859024287	20	3518.204865203762	7.16
147	18	7	0.7486109055142078	10	5711.5390894819475	8.64
148	18	8	0.1620045516831244	25	3600.583572522005	6.67
149	18	9	0.7661008441619435	5	7467.661251031589	9.84
151	19	1	0.25836376649029974	15	1307.3222551928782	7.794
152	19	2	0.2800494060883113	16	122.7770222536206	7.654
153	19	3	0.11498167876819243	14	1121.4803577493494	7.944
154	19	4	0.12105041150429022	18	619.9977637412215	7.396
155	19	5	0.26547342198818635	12	1068.17321802935	8.27
156	19	6	0.21265389458209424	20	682.3763121862161	7.16
157	19	7	0.1939584830373981	10	673.2055999999998	8.64
158	19	8	0.07942722111609667	25	711.1126326259946	6.67
159	19	9	0.1795562073659993	5	712.7496565208202	9.84
161	20	1	0.672221417321476	15	2055.8011944181653	7.794
162	20	2	0.7223539758354625	16	2414.3221404025526	7.654
163	20	3	0.7316055446658807	14	1757.7337259876767	7.944
164	20	4	0.30288229021228286	18	1878.3133772721235	7.396
165	20	5	0.6711027026236233	12	2366.390998043053	8.27
166	20	6	0.34892180119394084	20	2647.320394097643	7.16
167	20	7	0.7183038623469137	10	2841.06870401811	8.64
168	20	8	0.1342461098789069	25	1899.6543293780537	6.67
169	20	9	0.7752390812719119	5	3507.3610027283125	9.84
171	21	1	0.5801212097385061	15	4185.35525210084	7.794
173	21	3	0.9923112904112196	14	3655.7165623265273	7.944
174	21	4	0.9337137974411988	18	3190.1239239239253	7.396
175	21	5	0.9749278881053103	12	4036.4028021223176	8.27
176	21	6	0.8268708778157112	20	2969.02476671007	7.16
177	21	7	0.8180963913648257	10	4891.732941973358	8.64
178	21	8	0.2736502534877824	25	2563.0926406926405	6.67
181	22	1	0.7430169832514352	15	2229.64916358648	7.794
182	22	2	0.46723389673254545	16	2111.2741919961495	7.654
183	22	3	0.42889779061038324	14	2343.8339036834254	7.944
184	22	4	0.21120387439039098	18	2118.2538600247954	7.396
185	22	5	0.617948551174439	12	2973.17515375707	8.27
186	22	6	0.31018791894517306	20	2342.3065871880235	7.16
187	22	7	0.4407885748315318	10	2784.218844388656	8.64
188	22	8	0.0	25	1595.9231009235373	6.67
189	22	9	0.880828095935722	5	2912.0946681074693	9.84
191	23	1	0.4736889760423545	15	2273.252707333453	7.794
192	23	2	0.6354231438415089	16	2109.0439288476414	7.654
193	23	3	0.7304107145253811	14	2320.1109500428643	7.944
194	23	4	0.4362344239365493	18	2319.709368029442	7.396
195	23	5	0.6670338712963232	12	2936.469102613871	8.27
196	23	6	0.29059852846989687	20	2364.829501024018	7.16
197	23	7	0.5620946831869248	10	3165.437216096335	8.64
198	23	8	0.0675041705233345	25	1842.81375089836	6.67
199	23	9	0.7507191704639137	5	3828.669186160757	9.84
201	26	1	0.6738810862911145	15	1850.206319620113	7.794
202	26	2	0.7622758664296849	16	1867.6336629800849	7.654
203	26	3	0.5702235127128651	14	1746.7008425743095	7.944
204	26	4	0.21872255224213943	18	1434.9396480047883	7.396
205	26	5	0.5642234272312323	12	1672.9857072183609	8.27
206	26	6	0.2528270499423432	20	1720.4788559289623	7.16
207	26	7	0.4615768180733159	10	1874.7629563673372	8.64
208	26	8	0.1406942190973661	25	1610.841519406614	6.67
209	26	9	0.6998282842735022	5	2859.914575556231	9.84
211	27	1	0.9657039290399249	15	2390.5163051103373	7.794
212	27	2	0.9959224803288288	16	1919.2145096103825	7.654
214	27	4	0.7859312202717433	18	1299.7954743255002	7.396
216	27	6	0.5704302733830611	20	1056.0386120603055	7.16
218	27	8	0.5310689595352118	25	1469.514285714286	6.67
221	28	1	0.8006331923119536	15	2840.8738526876846	7.794
222	28	2	0.7100988297571076	16	2875.547728708286	7.654
224	28	4	0.6142063803194538	18	2589.0275	7.396
226	28	6	0.42083649587200256	20	2597.709387126991	7.16
227	28	7	0.9072937471739417	10	3400.3416082326116	8.64
228	28	8	0.15279080294689587	25	2499.145203858755	6.67
231	29	1	0.5378295144818067	15	3543.8198217790564	7.794
232	29	2	0.5514358594503896	16	3668.5759552529585	7.654
233	29	3	0.4566207276296351	14	3569.511674437274	7.944
234	29	4	0.5092950748174847	18	3523.279547553093	7.396
235	29	5	0.5721790468355409	12	3510.26181464706	8.27
236	29	6	0.32626842019918206	20	2732.6547130559543	7.16
237	29	7	0.5503881253220074	10	3703.42365749651	8.64
238	29	8	0.09407485474046204	25	2074.727588529098	6.67
239	29	9	0.8948663959753815	5	4281.060123766105	9.84
241	30	1	0.16561859123929526	15	1466.2627257799672	7.794
242	30	2	0.562616070971171	16	1238.6645732689215	7.654
243	30	3	0.4096542227620434	14	1337.1015734510793	7.944
244	30	4	0.23014420626325366	18	1025.2750943989934	7.396
245	30	5	0.3737278752970692	12	2051.5675856121516	8.27
246	30	6	0.18829585856269143	20	1192.1281512605044	7.16
247	30	7	0.3438125438343554	10	1466.432987782303	8.64
248	30	8	0.09563601701358515	25	792.354972580406	6.67
249	30	9	0.2188302904093671	5	2699.5244107744106	9.84
251	31	1	0.5551020831425059	15	2639.7598823445014	7.794
252	31	2	0.19854106687895376	16	2512.1599680321738	7.654
253	31	3	0.7364609674848551	14	2045.7847211187034	7.944
254	31	4	0.5528531493192599	18	1993.8116508152175	7.396
255	31	5	0.6472258112413066	12	3354.640315131758	8.27
256	31	6	0.4671883597234297	20	2812.764350453172	7.16
257	31	7	0.5634987530711594	10	4198.761324041811	8.64
258	31	8	0.1973437301041847	25	3226.554100813616	6.67
261	32	1	0.6488541692988027	15	1648.1488272524196	7.794
262	32	2	0.9858017364494168	16	1799.6096837434868	7.654
263	32	3	0.9452007640588197	14	2246.164140696537	7.944
264	32	4	0.3990391429848438	18	2226.885481470173	7.396
265	32	5	0.5977786150894102	12	1503.3042231437357	8.27
266	32	6	0.36997275647856664	20	1949.094389197459	7.16
267	32	7	0.9271366265626386	10	2784.379415839298	8.64
268	32	8	0.023593429986287075	25	1650.310324483776	6.67
269	32	9	0.8097699074313374	5	2556.0077994760663	9.84
271	34	1	0.47524613359705886	15	4464.63233194545	7.794
272	34	2	0.7997163283745414	16	4351.756677228551	7.654
273	34	3	0.6765002230192958	14	4528.2960662525875	7.944
274	34	4	0.621706620122168	18	3873.1747528651354	7.396
276	34	6	0.3657766155071735	20	3682.3843026162317	7.16
277	34	7	0.8978995711302151	10	5689.505835786054	8.64
278	34	8	0.37407682520245666	25	3235.138652073732	6.67
281	35	1	0.9216562002332682	15	1794.8538308547902	7.794
282	35	2	0.8695552488076211	16	1643.2880117316395	7.654
284	35	4	0.9457284873399406	18	1012.6922705395879	7.396
286	35	6	0.18892035802155283	20	1134.9385283833808	7.16
287	35	7	0.9301950834014499	10	1444.4241271838277	8.64
288	35	8	0.3106962363364925	25	1118.1293384332064	6.67
291	36	1	0.5362925641709969	15	2993.0009258450514	7.794
292	36	2	0.7438464461098316	16	3003.063434107395	7.654
293	36	3	0.6967605353429279	14	3075.797418646955	7.944
294	36	4	0.6705822567560603	18	3495.0035023409423	7.396
295	36	5	0.9056797230806689	12	2914.762101534829	8.27
296	36	6	0.3238844002444268	20	2395.8959156785245	7.16
297	36	7	0.7915253568686859	10	3307.433820044685	8.64
298	36	8	0.0	25	2304.7068537609775	6.67
301	37	1	0.19319195077813678	15	2667.3093431864713	7.794
302	37	2	0.2313434301946056	16	2507.566747099542	7.654
303	37	3	0.2746767424170864	14	1992.628112687155	7.944
304	37	4	0.16623712186708062	18	2165.335015395143	7.396
305	37	5	0.2647621752239058	12	2586.7534223478833	8.27
306	37	6	0.029165279860599014	20	2679.0383759733036	7.16
307	37	7	0.4938209074919203	10	2903.0657510569226	8.64
308	37	8	0.0	25	2231.4557634557636	6.67
309	37	9	0.5527005216888122	5	3471.8271553277314	9.84
311	38	1	0.857150487058249	15	2985.9254132231413	7.794
313	38	3	0.9700272367610383	14	2833.5171299638987	7.944
314	38	4	0.7211028572609658	18	2345.6627668271403	7.396
316	38	6	0.394724759262079	20	2755.721645628799	7.16
318	38	8	0.06969930799573547	25	1958.667608286252	6.67
322	39	2	0.8989775927663537	16	2888.804673331783	7.654
323	39	3	0.9855620600984172	14	3260.820332731105	7.944
324	39	4	0.8152145439326468	18	2958.704857971014	7.396
325	39	5	0.9013063940620774	12	3188.2013821454	8.27
326	39	6	0.37021479569772847	20	3294.1574323879713	7.16
327	39	7	0.5245338563167821	10	3842.2277367576244	8.64
328	39	8	0.08256944604035389	25	2481.725957556936	6.67
329	39	9	0.9966630558189685	5	4408.322790148447	9.84
331	40	1	0.6572017808551094	15	2458.1940617793425	7.794
332	40	2	0.5545269553368104	16	2199.6003301213423	7.654
333	40	3	0.6190645095618608	14	2665.574744324364	7.944
334	40	4	0.5411552495508762	18	2116.230432557639	7.396
335	40	5	0.5794915923166537	12	1979.6702081134783	8.27
336	40	6	0.07667904135120013	20	1522.3152014652012	7.16
337	40	7	0.4899913745952364	10	2531.9587954647213	8.64
338	40	8	0.12095658867495464	25	1577.7924916222821	6.67
339	40	9	0.7590079497647645	5	3145.6421707230593	9.84
341	41	1	0.5628569368917787	15	2997.6371521826613	7.794
342	41	2	0.5959497071267472	16	3392.8395041811195	7.654
343	41	3	0.7818865465727872	14	3682.466450536452	7.944
344	41	4	0.4458676072542394	18	3064.77762019249	7.396
345	41	5	0.8686158201315208	12	3411.742274443187	8.27
346	41	6	0.2876147097744801	20	2317.5283944520434	7.16
347	41	7	0.8941318623644882	10	3479.7232702407955	8.64
348	41	8	0.13283042262143493	25	2757.5006486317225	6.67
351	42	1	0.8331243952467893	15	3566.1804998021134	7.794
352	42	2	0.854700882452734	16	3582.488119834711	7.654
353	42	3	0.9090614560192161	14	2725.7791769041773	7.944
354	42	4	0.5669761696285892	18	2622.9363465160077	7.396
355	42	5	0.8661824109680354	12	3089.3625200026477	8.27
356	42	6	0.4267707502054351	20	2121.754061890717	7.16
357	42	7	0.5033041067988214	10	3256.080690817833	8.64
358	42	8	0.19628254269256143	25	1379.448778651904	6.67
359	42	9	0.7595475023815759	5	5102.13656496063	9.84
361	43	1	0.0	15	1876.9462134144837	7.794
362	43	2	0.23296046043795857	16	2068.623293002792	7.654
363	43	3	0.18154351984758468	14	1894.9267943440125	7.944
364	43	4	0.055550784910514545	18	1738.6072337042929	7.396
365	43	5	0.009409317935233962	12	1993.4322897148502	8.27
366	43	6	0.1517442536238983	20	1221.8047758376588	7.16
367	43	7	0.09102421505742528	10	1764.1758570861687	8.64
368	43	8	0.0	25	985.5214421252371	6.67
369	43	9	0.12829977252563704	5	2602.7319669167496	9.84
371	44	1	0.32530433541515896	15	2315.8417978417983	7.794
372	44	2	0.44060695425124063	16	3023.843371818056	7.654
373	44	3	0.5654224767880986	14	2739.400234741784	7.944
374	44	4	0.33719921391333735	18	1818.3666764018692	7.396
375	44	5	0.6678039944634919	12	1954.4850931677013	8.27
376	44	6	0.14096558484620073	20	2013.5925171526587	7.16
377	44	7	0.2207723744444565	10	1425.5352822580644	8.64
378	44	8	0.0	25	1550.0316594612564	6.67
379	44	9	0.4358085766231682	5	1726.1550179211465	9.84
381	45	1	0.32861658052066867	15	660.208560468403	7.794
382	45	2	0.19965548004678274	16	438.96888335704125	7.654
383	45	3	0.41306562363107596	14	430.94533800652977	7.944
384	45	4	0.07668549708680673	18	339.8693224125091	7.396
385	45	5	0.2619093361195978	12	596.32450449378	8.27
386	45	6	0.0	20	514.9979939968497	7.16
387	45	7	0.2906919006342326	10	872.3159120466986	8.64
388	45	8	0.0	25	239.49144153433713	6.67
389	45	9	0.4515836636343095	5	856.0105921722685	9.84
391	46	1	0.4874133956010251	15	2234.580436518139	7.794
392	46	2	0.6443920940392287	16	2173.4117093373493	7.654
393	46	3	0.7564528311624661	14	2441.3270497757953	7.944
394	46	4	0.2065925130268155	18	3484.1560267857144	7.396
395	46	5	0.5276502568733968	12	2877.1897665176357	8.27
396	46	6	0.0	20	1903.1717244701347	7.16
397	46	7	0.8875801653369838	10	3481.1775806353276	8.64
398	46	8	0.005054825125734743	25	2607.1134421134407	6.67
399	46	9	0.5760531931633018	5	4188.38222641287	9.84
403	47	3	0.7948876701251769	14	2809.5284767008807	7.944
404	47	4	0.47234548007281874	18	2549.6085468585466	7.396
405	47	5	0.814933031966296	12	3701.349644185775	8.27
406	47	6	0.3472641830348213	20	2273.5457709447423	7.16
407	47	7	0.8568433214221861	10	2258.8710278631993	8.64
408	47	8	0.07793560910501883	25	1962.1789039622304	6.67
409	47	9	0.9948961429013279	5	5095.1628544035075	9.84
411	48	1	0.44181640543002426	15	4614.251601439946	7.794
412	48	2	0.6993671288906445	16	5317.649802317655	7.654
413	48	3	0.7263060962597784	14	4948.7673712342075	7.944
414	48	4	0.4271153577649168	18	4587.141857914355	7.396
415	48	5	0.7080602561388477	12	5626.3783189632995	8.27
416	48	6	0.0	20	3934.9400730019793	7.16
417	48	7	0.4911734373880822	10	5426.952885743848	8.64
418	48	8	0.14045446114592933	25	4047.1489215195306	6.67
419	48	9	0.8417926378612327	5	6034.10003973592	9.84
421	49	1	0.4417682663429493	15	2672.7572276987976	7.794
422	49	2	0.5128388924205298	16	2622.058108500145	7.654
423	49	3	0.6548202249184771	14	2758.002417009326	7.944
424	49	4	0.3853076592145709	18	2101.1970499302824	7.396
425	49	5	0.515590254814784	12	2212.307433091415	8.27
426	49	6	0.4698398689656125	20	2165.9501380195175	7.16
427	49	7	0.5168478832372776	10	2477.281189722097	8.64
428	49	8	0.21849621714471934	25	1868.8851771309342	6.67
429	49	9	0.26404915692090547	5	2469.1399612693654	9.84
431	50	1	0.6034205962069783	15	5885.425011804876	7.794
432	50	2	0.7347170904870287	16	6362.4239886219975	7.654
433	50	3	0.7566733280820938	14	7096.741698416731	7.944
434	50	4	0.7704037374346706	18	5330.283674704001	7.396
436	50	6	0.18601352436524168	20	4042.1492537313434	7.16
437	50	7	0.8536227068327258	10	6016.430327455919	8.64
438	50	8	0.16207242960990018	25	3680.723896766408	6.67
441	51	1	0.47632028917725233	15	5013.5982944751895	7.794
442	51	2	0.982904908641754	16	4168.619230769231	7.654
444	51	4	0.5836787349378654	18	5155.605180533753	7.396
446	51	6	0.3422271853146822	20	4611.5213815789475	7.16
448	51	8	0.0	25	2630.445111492281	6.67
451	52	1	0.3647184705448506	15	3909.386383259186	7.794
452	52	2	0.4960389422710226	16	3533.871490562458	7.654
453	52	3	0.5148526745014178	14	4405.934789227167	7.944
454	52	4	0.27906092543415034	18	3981.7783242876512	7.396
455	52	5	0.526706777960217	12	4753.6359299427195	8.27
456	52	6	0.24181867712651872	20	4035.1000966183574	7.16
457	52	7	0.49337736763005535	10	5521.864112903225	8.64
458	52	8	0.10921349318489701	25	3909.6970069837043	6.67
461	53	1	0.7076928844642656	15	2876.4765042528607	7.794
462	53	2	0.8451288251234437	16	2902.5977528089898	7.654
463	53	3	0.7889628282771207	14	3377.7780848276425	7.944
464	53	4	0.6065315635079955	18	3467.9424808759945	7.396
465	53	5	0.9496752484847095	12	3821.031014376194	8.27
466	53	6	0.44154542466418917	20	3096.486933997003	7.16
467	53	7	0.6456799304226755	10	3517.6964013950546	8.64
468	53	8	0.2030325693276925	25	2698.750972587645	6.67
469	53	9	0.8440986748782494	5	5510.646573177959	9.84
471	54	1	0.18533477271118165	15	3951.5229949304558	7.794
472	54	2	0.25306621463326373	16	3751.297149723623	7.654
473	54	3	0.14620360887641679	14	3516.7201014165685	7.944
474	54	4	0.2568354017355389	18	3343.825552425083	7.396
475	54	5	0.20487266643895333	12	3569.4770112384567	8.27
476	54	6	0.0	20	2299.8727882451576	7.16
477	54	7	0.25641385548036677	10	3757.5839151280643	8.64
478	54	8	0.0	25	1812.9537359659303	6.67
479	54	9	0.3045783936962477	5	5063.496176183083	9.84
481	55	1	0.9886320785702344	15	1398.3818903318904	7.794
482	55	2	0.649106464124326	16	1004.028686511445	7.654
483	55	3	0.6686243299854622	14	1609.5322334513837	7.944
484	55	4	0.7130076294633738	18	1847.214559975426	7.396
486	55	6	0.32874486722695856	20	2792.349671052631	7.16
487	55	7	1.0	10	3717.615656565656	8.64
488	55	8	0.25503779373215263	25	2738.0957203369194	6.67
501	58	1	0.5865257295908554	15	6011.787448728466	7.794
502	58	2	0.4246511713993715	16	5643.829524860138	7.654
503	58	3	0.5655480125712499	14	5352.476438760453	7.944
504	58	4	0.38876034739955506	18	4477.520918889694	7.396
505	58	5	0.5805343704462661	12	4551.416525623755	8.27
506	58	6	0.01062370072949602	20	3397.245073912035	7.16
507	58	7	0.2702262488143095	10	4017.5247259836738	8.64
508	58	8	0.242027821370678	25	3345.518360921403	6.67
511	61	1	0.6084388268451015	15	2079.353155116724	7.794
512	61	2	0.6208012573715633	16	1243.7635248064748	7.654
513	61	3	0.639039417309202	14	2096.5993442201357	7.944
514	61	4	0.29081257974143215	18	1418.5173858966034	7.396
515	61	5	0.5655159377706697	12	2413.5666386939274	8.27
516	61	6	0.39059607643123706	20	2088.759656795925	7.16
517	61	7	0.7465737723776764	10	3047.2469002418065	8.64
518	61	8	0.30964288732815665	25	2003.7267470221464	6.67
519	61	9	0.757037576022789	5	2713.239074569222	9.84
521	62	1	0.2916530263053469	15	2641.426321012156	7.794
522	62	2	0.5516504262510759	16	2838.5328661078274	7.654
523	62	3	0.6670778192841904	14	2426.7570359814754	7.944
524	62	4	0.5298127539031795	18	1964.2138714834127	7.396
525	62	5	0.8943816855304341	12	2833.564408014573	8.27
526	62	6	0.2050933976115982	20	2016.6884285714282	7.16
528	62	8	0.23664331521801218	25	1517.0372114931697	6.67
531	63	1	0.2622691037017004	15	1020.6654690618759	7.794
532	63	2	0.33302916926926884	16	904.0501319261214	7.654
533	63	3	0.3939698747439935	14	1105.9489005301295	7.944
534	63	4	0.3234950297261304	18	1301.9964209019329	7.396
535	63	5	0.35678680601269475	12	1615.4713844797184	8.27
536	63	6	0.03695810796615395	20	1376.8867171918625	7.16
537	63	7	0.45928687349273317	10	1606.2421415169504	8.64
538	63	8	0.07234416248125579	25	1195.45259770115	6.67
539	63	9	0.49154811146651844	5	2065.9219666499084	9.84
541	64	1	0.38604225305356177	15	7778.72352310989	7.794
542	64	2	0.4040035586182542	16	7048.190209736973	7.654
543	64	3	0.5458888353623828	14	7025.304549432793	7.944
545	64	5	0.754633038964838	12	7595.050085910653	8.27
546	64	6	0.09118029987732017	20	6158.020476915516	7.16
547	64	7	0.3163388414289806	10	6341.581196617992	8.64
548	64	8	0.06486383641836149	25	5841.835891381346	6.67
552	65	2	0.5606603029704639	16	7947.866422276679	7.654
558	65	8	0.20737773626329625	25	7150.593551100517	6.67
561	66	1	0.34300871371483677	15	6481.827133868421	7.794
562	66	2	0.3647989856170353	16	6266.815225478389	7.654
563	66	3	0.5168319408345874	14	7067.906344823209	7.944
564	66	4	0.08793640691890807	18	4835.859848397444	7.396
565	66	5	0.4677016985384185	12	5296.8390731735	8.27
566	66	6	0.0	20	5268.084591565768	7.16
567	66	7	0.2942540203197947	10	5494.356069539218	8.64
568	66	8	0.04082911667255811	25	5918.09035456647	6.67
571	67	1	0.17924432097842485	15	968.8636069812543	7.794
572	67	2	0.3726360012125102	16	1011.2934040610459	7.654
573	67	3	0.43561622632957214	14	1445.7890406450554	7.944
574	67	4	0.05280742663907137	18	1492.4411078049898	7.396
575	67	5	0.43022977458460243	12	1697.9049849827159	8.27
576	67	6	0.048522544809633895	20	1038.0509574813377	7.16
577	67	7	0.27147456221781474	10	1268.553838267333	8.64
578	67	8	0.0	25	895.2325473878873	6.67
579	67	9	0.16911899624163107	5	2458.738599439776	9.84
581	68	1	0.7637110428809107	15	3772.2917568945095	7.794
582	68	2	0.5069728643162795	16	3536.7928697808215	7.654
583	68	3	0.5549849512296484	14	4035.0446998197194	7.944
584	68	4	0.2380269424351011	18	4038.0192594006494	7.396
585	68	5	0.97654397893429	12	5386.212580580177	8.27
586	68	6	0.1516739992811998	20	3392.7388790330774	7.16
587	68	7	0.2596413159355178	10	7468.486812652067	8.64
588	68	8	0.10066716529248665	25	2330.91004685799	6.67
591	69	1	0.27921572498472874	15	5703.0020026423745	7.794
592	69	2	0.2854617992909135	16	5777.844952475176	7.654
593	69	3	0.24842400966999034	14	5305.539451066324	7.944
594	69	4	0.12046551360927066	18	5828.222433774834	7.396
595	69	5	0.44337567893385516	12	6800.021296117442	8.27
596	69	6	0.18551922221856298	20	4177.508652537429	7.16
597	69	7	0.42338059528647226	10	5656.587240795599	8.64
598	69	8	0.09340428079798244	25	2893.53628028417	6.67
599	69	9	0.085967191193039	5	6998.7522125493815	9.84
601	71	1	0.07919025936807192	15	1485.6607862838305	7.794
602	71	2	0.12807012769091192	16	2675.3798851804313	7.654
603	71	3	0.3391212732502305	14	1866.6033108108104	7.944
604	71	4	0.1921829099759249	18	1275.8417966857253	7.396
605	71	5	0.37377190004922356	12	619.8484762284045	8.27
606	71	6	0.16617077072645328	20	1569.4344803764952	7.16
607	71	7	0.27421481036324974	10	1305.314728845748	8.64
608	71	8	0.0	25	1074.6714094651866	6.67
609	71	9	0.23176107737732726	5	571.6998266897749	9.84
611	73	1	0.11863697209814246	15	1455.7454153182307	7.794
612	73	2	0.5686308584394043	16	1475.1969286359533	7.654
613	73	3	0.619571987001212	14	1161.5041351275581	7.944
614	73	4	0.2519239155508509	18	509.94690970039784	7.396
615	73	5	0.4445524206315927	12	409.0275229357798	8.27
616	73	6	0.0	20	747.3503649635037	7.16
618	73	8	0.03472959940611113	25	653.0669594371248	6.67
619	73	9	0.11264556810125545	5	1630.2407790540058	9.84
621	75	1	0.12264604921499438	15	3199.553949722247	7.794
622	75	2	0.3281040987559583	16	3293.6204851752013	7.654
623	75	3	0.9734918251530663	14	3983.3424000000005	7.944
624	75	4	0.8741119461090048	18	2825.5991658568187	7.396
625	75	5	0.829757560806661	12	3851.438660477454	8.27
626	75	6	0.03261313475512011	20	3588.935207682518	7.16
627	75	7	0.042038943580033586	10	3081.7089044289055	8.64
628	75	8	0.0	25	3040.0082425669707	6.67
629	75	9	0.0522871995295781	5	3994.344437460717	9.84
631	76	1	0.15046573903583027	15	3720.4148400852864	7.794
632	76	2	0.06248773919241081	16	3501.27821824382	7.654
633	76	3	0.3370875706175702	14	4453.2130961821695	7.944
634	76	4	0.029466122342668342	18	4722.478277060574	7.396
635	76	5	0.32997949779224334	12	6623.589231840336	8.27
636	76	6	0.0	20	5858.219740141327	7.16
637	76	7	0.26034660412050764	10	6856.086225450634	8.64
638	76	8	0.0	25	4652.693964661504	6.67
641	77	1	0.32942185062348467	15	3784.3423169781045	7.794
642	77	2	0.32908864243514685	16	3124.9784120828294	7.654
643	77	3	0.47734850425194425	14	3259.722604223941	7.944
644	77	4	0.3005071193434944	18	4332.32729242178	7.396
645	77	5	0.6606587175077459	12	4516.250599334932	8.27
646	77	6	0.10728031232929457	20	3554.633976175609	7.16
647	77	7	0.2612716931730565	10	3943.373343106712	8.64
648	77	8	0.005638979376301169	25	3094.607495069033	6.67
649	77	9	0.39339152297701896	5	5166.043152898701	9.84
651	78	1	0.3278980095678254	15	2187.3291492329145	7.794
652	78	2	0.7106819895436676	16	2430.6044268630476	7.654
653	78	3	0.40057504191656435	14	2409.2492745638206	7.944
654	78	4	0.2974837107629345	18	2006.1611307569253	7.396
655	78	5	0.501085184560827	12	2797.406096466364	8.27
656	78	6	0.11355221549628601	20	1940.4951519392246	7.16
657	78	7	0.4996290133226041	10	2717.15415812258	8.64
658	78	8	0.0	25	1607.5595238095232	6.67
659	78	9	0.5115164607212986	5	3181.7649083327815	9.84
661	79	1	0.11016072643609286	15	1608.345710777147	7.794
662	79	2	0.568707159284034	16	1292.896174863388	7.654
663	79	3	0.023045540944873405	14	66.43468313886981	7.944
664	79	4	0.0837223722222703	18	1673.7755244755247	7.396
665	79	5	0.7225017519446996	12	407.48493150684953	8.27
666	79	6	0.0	20	1000.41375	7.16
667	79	7	0.5747834289424607	10	1307.0786400591278	8.64
668	79	8	0.015732062617091938	25	783.204347826087	6.67
669	79	9	0.7835839307558243	5	1412.8787644787644	9.84
671	80	1	0.1211288776014701	15	1721.128881033667	7.794
672	80	2	0.19965117851225705	16	1916.86589892049	7.654
673	80	3	0.25902465236707184	14	2001.3308764989797	7.944
674	80	4	0.0	18	1941.763984953282	7.396
675	80	5	0.38662892234750157	12	2201.242752663638	8.27
676	80	6	0.0	20	1798.971179039302	7.16
677	80	7	0.09989181467874551	10	2412.9570556865956	8.64
678	80	8	0.0	25	1520.9978779390551	6.67
679	80	9	0.33898777242222533	5	2982.3875933075938	9.84
682	81	2	0.7512915986505658	16	732.6746977240398	7.654
684	81	4	0.769798496847749	18	643.2044665012404	7.396
686	81	6	0.3499017231283577	20	552.6395625650946	7.16
688	81	8	0.0	25	419.76291079812205	6.67
691	82	1	0.3546368089800789	15	4100.468899902998	7.794
692	82	2	0.42334670795803	16	4035.582954508816	7.654
694	82	4	0.33860040771520306	18	3254.38397655105	7.396
695	82	5	0.47928458133034724	12	5193.1813523534875	8.27
696	82	6	0.030985198041130542	20	3208.0707773232034	7.16
697	82	7	0.4483123317322359	10	5049.833876693471	8.64
698	82	8	0.15098451169291607	25	2637.1688765603326	6.67
701	83	1	0.3521122770617224	15	2390.3069731657843	7.794
702	83	2	0.6253066199822115	16	2915.835492128993	7.654
703	83	3	0.6364457585438892	14	2862.292040248153	7.944
704	83	4	0.29672726858847037	18	2768.1253387533875	7.396
705	83	5	0.8343989419213985	12	3182.9302403424067	8.27
706	83	6	0.17627520958462836	20	2334.523441446043	7.16
707	83	7	0.7724750707110347	10	2979.396924309664	8.64
708	83	8	0.12829683368062827	25	1977.3860689288836	6.67
709	83	9	0.9084684218990583	5	4945.076044930083	9.84
711	84	1	0.19995088427492505	15	3594.320056150202	7.794
712	84	2	0.4050087484447166	16	3065.15123873266	7.654
713	84	3	0.24306004576421636	14	1911.9363264421388	7.944
714	84	4	0.2253055120685912	18	2028.09504806365	7.396
715	84	5	0.4057069916509006	12	1729.6744588744584	8.27
716	84	6	0.9874912095270937	20	1295.8562962962958	7.16
718	84	8	0.32758978060070776	25	0.0	6.67
721	85	1	0.14339232900370816	15	2662.36918864218	7.794
722	85	2	0.22433152636308612	16	2575.2261244019132	7.654
723	85	3	0.30856007603146923	14	2607.3359843498606	7.944
724	85	4	0.1330667767365308	18	2828.501047619048	7.396
725	85	5	0.22163229868582127	12	3355.382590304447	8.27
726	85	6	0.1272606011087524	20	2906.858613138686	7.16
727	85	7	0.09761941089034316	10	2924.5073639622024	8.64
728	85	8	0.04274922048477862	25	1610.9710196252029	6.67
729	85	9	0.2833766043161342	5	2984.362257768604	9.84
731	86	1	0.5120551692093452	15	4033.6673836600326	7.794
732	86	2	0.49833313500165094	16	3478.98845653541	7.654
733	86	3	0.6963719120302168	14	4451.9935330347125	7.944
734	86	4	0.6147839400907964	18	4444.5139670418	7.396
735	86	5	0.9183622698131261	12	4036.5731932498134	8.27
736	86	6	0.5766644672037312	20	2986.1220001558363	7.16
737	86	7	0.8543921839331675	10	4128.024600303419	8.64
738	86	8	0.29921713206894635	25	3450.375920783679	6.67
744	87	4	0.2982453042757069	18	1078.282429245283	7.396
745	87	5	0.4882867758595013	12	847.343502484566	8.27
746	87	6	0.043692359562810854	20	1206.043143297381	7.16
747	87	7	0.1452687280571399	10	631.2659312485246	8.64
748	87	8	0.16834159061509063	25	850.8614332441272	6.67
749	87	9	0.6657668771512706	5	792.0857142857144	9.84
751	88	1	0.19794261593047174	15	2341.1771978609613	7.794
752	88	2	0.5504875367555262	16	3575.7070524412293	7.654
753	88	3	0.5815116526075441	14	2467.1434426229507	7.944
754	88	4	0.24847044200034	18	2932.4562724509533	7.396
755	88	5	0.8505320793091647	12	3275.0170412675016	8.27
756	88	6	0.19419463156230043	20	2774.731963894604	7.16
758	88	8	0.006772078589973129	25	1993.8740197220275	6.67
759	88	9	0.9705029857995096	5	5895.3871017511365	9.84
761	89	1	0.1418856467272126	15	902.3876543209874	7.794
762	89	2	0.0	16	0.0	7.654
763	89	3	0.11715096763521869	14	2053.5333333333324	7.944
764	89	4	0.48148853398164304	18	0.0	7.396
765	89	5	0.0	12	0.0	8.27
766	89	6	0.38494765144418847	20	0.0	7.16
767	89	7	0.0794291549214112	10	5941.0	8.64
768	89	8	0.0	25	0.0	6.67
769	89	9	0.25364782980848405	5	0.0	9.84
771	92	1	0.6033890249075629	15	7112.489697443924	7.794
772	92	2	0.491606050428112	16	5457.485719886309	7.654
773	92	3	0.25287167236961294	14	3846.553187177599	7.944
774	92	4	0.17883758742924097	18	3314.830668896321	7.396
775	92	5	0.439637619580876	12	3005.7143573667713	8.27
776	92	6	0.07390512447117749	20	3088.97574262514	7.16
777	92	7	0.6429317286647491	10	4917.607554611649	8.64
778	92	8	0.13288558281435423	25	3549.376388100835	6.67
1	1	1	0.20277605821094302	15	392.8300271518884	7.794
2	1	2	0.0	16	475.9132770721925	7.654
3	1	3	0.09388165318197143	14	425.07738859651323	7.944
4	1	4	0.03254066331021929	18	397.0458030403173	7.396
5	1	5	0.08996113689204543	12	397.29783451842286	8.27
6	1	6	0.18814284994471822	20	345.54600071098463	7.16
7	1	7	0.0	10	462.94715089194403	8.64
8	1	8	0.0	25	329.7906862491596	6.67
9	1	9	0.1630114105365142	5	523.1385418143664	9.84
11	2	1	0.12013782346128396	15	816.4334862485817	7.794
12	2	2	0.06612825981634375	16	794.040839870789	7.654
13	2	3	0.26922622037483185	14	786.9030490264278	7.944
14	2	4	0.16387200237840452	18	793.1194190733748	7.396
15	2	5	0.19742439292667865	12	801.4045150627301	8.27
16	2	6	0.0	20	723.7759788065687	7.16
17	2	7	0.3106492096012975	10	627.5953509031684	8.64
18	2	8	0.0	25	578.0546412920229	6.67
19	2	9	0.5797248608103021	5	978.9901326431576	9.84
21	3	1	0.13384062700398347	15	437.822866529528	7.794
22	3	2	0.5394148897343576	16	333.4094913496621	7.654
23	3	3	0.3914087241614006	14	289.8033769128689	7.944
24	3	4	0.5365149610761671	18	307.43290105841123	7.396
25	3	5	0.4132506760059873	12	274.1255268166678	8.27
26	3	6	0.39935008854155424	20	290.6859743148953	7.16
27	3	7	0.08335625926063875	10	345.1718808304848	8.64
28	3	8	0.0	25	256.71356151333697	6.67
29	3	9	0.824542296586731	5	527.5176847408829	9.84
31	5	1	0.028572886970370942	15	941.9903810682684	7.794
32	5	2	0.0	16	855.1265350632614	7.654
33	5	3	0.3334397720701942	14	857.34477124183	7.944
34	5	4	0.0	18	929.6171905269276	7.396
35	5	5	0.3170049182710194	12	994.9950935990335	8.27
36	5	6	0.005087573664516746	20	856.2617281503922	7.16
37	5	7	0.3165097742539719	10	935.2746473631322	8.64
38	5	8	0.0	25	641.8076239383765	6.67
39	5	9	0.5483983197829175	5	1100.1142347166444	9.84
41	7	1	0.3419051941411679	15	275.6444444444445	7.794
42	7	2	0.10699350026110596	16	373.1216931216932	7.654
43	7	3	0.4285681877408043	14	398.4119513484929	7.944
44	7	4	0.36056741756525773	18	443.8661106627208	7.396
45	7	5	0.11501617597318625	12	287.0271950271949	8.27
46	7	6	0.24150429637876808	20	446.0222812097812	7.16
47	7	7	0.033896210909860634	10	505.4704440599769	8.64
48	7	8	0.0	25	309.7146219883689	6.67
49	7	9	0.35446685060392336	5	314.702691844114	9.84
51	8	1	0.1135828785089614	15	328.2865990990991	7.794
52	8	2	0.055539984443943556	16	226.50146198830416	7.654
53	8	3	0.30535517088081926	14	586.6075174825174	7.944
54	8	4	0.19521300203748865	18	440.1265060240964	7.396
55	8	5	0.07921636568130189	12	375.6492248062017	8.27
56	8	6	0.1712611846815504	20	224.34843750000002	7.16
57	8	7	0.0	10	451.5094696969698	8.64
58	8	8	0.0	25	358.2601600000001	6.67
59	8	9	0.25929001635357235	5	898.6160714285718	9.84
61	9	1	0.2896839128353161	15	959.6280193236714	7.794
62	9	2	0.2825097704079418	16	230.39999999999995	7.654
63	9	3	0.4635993703429997	14	671.3016806722688	7.944
64	9	4	0.35301291581364486	18	0.0	7.396
65	9	5	0.15483033749183867	12	954.5466666666667	8.27
66	9	6	0.0	20	731.4522167487683	7.16
67	9	7	0.0	10	706.0561403508774	8.64
68	9	8	0.0	25	822.135185185185	6.67
69	9	9	0.18567337613266166	5	1234.5	9.84
71	10	1	0.06586314956877896	15	449.12515598411795	7.794
72	10	2	0.11750646111931891	16	270.08141870630135	7.654
73	10	3	0.2125681138900143	14	433.8814165042237	7.944
74	10	4	0.08681100280258947	18	319.0276418704153	7.396
75	10	5	0.39028466200865436	12	412.66323499071586	8.27
76	10	6	0.19819826668427457	20	348.09665562913915	7.16
77	10	7	0.1110561666028465	10	412.9837478971402	8.64
78	10	8	0.0	25	148.61586685783368	6.67
79	10	9	0.7625853877521395	5	493.05331957344333	9.84
81	11	1	0.4508551095960184	15	568.93814269894	7.794
82	11	2	0.29190671045798783	16	476.7483481665354	7.654
83	11	3	0.5860067041431473	14	500.35901534866434	7.944
84	11	4	0.3938449809372612	18	442.0829586701864	7.396
85	11	5	0.2562817411775342	12	500.6994270789451	8.27
86	11	6	0.060785006038377845	20	404.53228758169945	7.16
87	11	7	0.04616770331580397	10	559.429116099496	8.64
88	11	8	0.0	25	465.41838838051666	6.67
89	11	9	0.3523033458141966	5	618.8910409660034	9.84
91	12	1	0.2703453729629606	15	557.6045112781953	7.794
92	12	2	0.1319819727230185	16	419.34694767441835	7.654
93	12	3	0.007294632050178992	14	401.20292142609884	7.944
94	12	4	0.2685934676097584	18	312.82374338624334	7.396
95	12	5	0.2453562109202392	12	320.8956291591046	8.27
96	12	6	0.20693929731085334	20	302.22443700547774	7.16
97	12	7	0.0969062802698591	10	333.81545893719806	8.64
98	12	8	0.0	25	262.85200668896323	6.67
99	12	9	0.48749457253275164	5	467.66885604816645	9.84
101	14	1	0.0	15	748.6190476190477	7.794
102	14	2	0.266999528864127	16	856.6927710843376	7.654
103	14	3	0.28794917892447625	14	1097.8561076604553	7.944
104	14	4	0.20087665280186806	18	698.3775609756095	7.396
105	14	5	0.3465558365575738	12	465.563275434243	8.27
106	14	6	0.26399018743590746	20	467.1666666666667	7.16
107	14	7	0.5861632885525977	10	640.8594956253216	8.64
108	14	8	0.007895264367521521	25	326.68253968253987	6.67
109	14	9	0.6726497193208257	5	0.0	9.84
111	15	1	0.0	15	580.2021351242983	7.794
112	15	2	0.024470562191804206	16	491.3533778148458	7.654
113	15	3	0.5844480778238964	14	384.8321834879153	7.944
114	15	4	0.10285519561864838	18	364.9439285971351	7.396
115	15	5	0.3852513833735607	12	417.42119440247035	8.27
116	15	6	0.10310978412242236	20	420.7904543968618	7.16
117	15	7	0.1580229419518946	10	574.1830601092896	8.64
118	15	8	0.0	25	243.26138876603272	6.67
119	15	9	0.5334869549425064	5	713.8883945841394	9.84
121	16	1	0.4195587282115948	15	882.2892955105724	7.794
122	16	2	0.5337135213437028	16	791.298489053346	7.654
123	16	3	0.6626494159996754	14	926.6520178396606	7.944
124	16	4	0.478438064521157	18	683.455029432133	7.396
125	16	5	0.7028394192190277	12	855.3259884160163	8.27
126	16	6	0.24359912877148415	20	626.3568391814525	7.16
127	16	7	0.8760084064469397	10	891.3084909633591	8.64
128	16	8	0.19443030803162412	25	487.559633027523	6.67
131	18	1	0.0	15	855.0320855614973	7.794
132	18	2	0.3066422242007146	16	896.8117495711836	7.654
133	18	3	0.2921896404158457	14	0.0	7.944
134	18	4	0.039753856537734514	18	374.70376275510216	7.396
135	18	5	0.4397658255935705	12	548.1023391812864	8.27
136	18	6	0.17772838327652712	20	597.4849630520707	7.16
137	18	7	0.0	10	0.0	8.64
138	18	8	0.0	25	1155.5759493670887	6.67
139	18	9	0.40378288939214857	5	903.7373153500322	9.84
141	19	1	0.3719565119913377	15	575.6415569950462	7.794
142	19	2	0.22874592194382842	16	444.92088798432087	7.654
143	19	3	0.3464188653341232	14	517.6403808957	7.944
144	19	4	0.048087773415051764	18	357.84461538461534	7.396
145	19	5	0.2666154668442682	12	560.2849082702387	8.27
146	19	6	0.09379619769628923	20	378.85425821301516	7.16
147	19	7	0.46698104079410524	10	708.780487804878	8.64
148	19	8	0.0	25	213.2326264690853	6.67
149	19	9	0.7590241923807114	5	677.9336234779298	9.84
151	20	1	0.0724679141870513	15	496.78564186166716	7.794
152	20	2	0.1898823506762479	16	547.2051714945799	7.654
153	20	3	0.3974257679461315	14	512.9209118150685	7.944
154	20	4	0.07136214018656549	18	455.2726985807661	7.396
155	20	5	0.23426823083051673	12	608.3610323438189	8.27
156	20	6	0.5537720426541596	20	364.0522820702013	7.16
157	20	7	0.37882533721046174	10	494.8953458306398	8.64
158	20	8	0.0	25	308.94413919413915	6.67
159	20	9	0.5679516913461624	5	493.8148761520737	9.84
161	21	1	0.04717670969887713	15	959.7197309231973	7.794
162	21	2	0.07815024407211923	16	894.8059217694488	7.654
163	21	3	0.05246810638016894	14	903.043703358209	7.944
164	21	4	0.09183250009699606	18	703.540403291571	7.396
165	21	5	0.12354336197919112	12	824.3845662053117	8.27
166	21	6	0.0342000098637171	20	836.6204368423607	7.16
167	21	7	0.06544436081717066	10	949.1563180827886	8.64
168	21	8	0.0	25	721.0117340445615	6.67
169	21	9	0.13984079330303978	5	1356.281432901338	9.84
171	22	1	0.09813679714852891	15	394.4535345068454	7.794
172	22	2	0.007966998614281351	16	431.37440912255124	7.654
173	22	3	0.07026010013547845	14	466.338306273966	7.944
174	22	4	0.08278477795139609	18	367.1122329528827	7.396
175	22	5	0.1950697605894666	12	410.5636161233406	8.27
176	22	6	0.03390344108399027	20	329.11288264899315	7.16
177	22	7	0.3084248862688338	10	423.31921605129816	8.64
178	22	8	0.0	25	295.72161371345715	6.67
179	22	9	0.7548950676318349	5	527.5390670292356	9.84
181	23	1	0.023968041433512013	15	637.0011792452829	7.794
182	23	2	0.06323847926694916	16	505.1913921770458	7.654
183	23	3	0.12564516779097212	14	593.9265915321353	7.944
184	23	4	0.26193336499912945	18	596.4527468933943	7.396
185	23	5	0.7819699943764165	12	1040.8370028818442	8.27
186	23	6	0.7898902499247591	20	642.3714156948904	7.16
187	23	7	0.9950790955133385	10	978.7119663118497	8.64
188	23	8	0.5353380106762139	25	806.46364280652	6.67
189	23	9	0.6575286432999754	5	674.5249504950497	9.84
191	24	1	0.013965211534548772	15	557.5382728101	7.794
192	24	2	0.25942165199888906	16	518.9049773755655	7.654
193	24	3	0.4244205238816814	14	401.9637022262635	7.944
194	24	4	0.23950202430612383	18	401.77843309859156	7.396
195	24	5	0.5001455400471596	12	546.9355597635854	8.27
196	24	6	0.08078449268256627	20	204.85085638998686	7.16
197	24	7	0.20137442328612296	10	581.0200973133066	8.64
198	24	8	0.0	25	187.4472083035076	6.67
199	24	9	0.6240842551003306	5	620.2135746606334	9.84
201	25	1	0.13231307500393555	15	442.3822587194874	7.794
202	25	2	0.23146115628822025	16	360.667282909143	7.654
203	25	3	0.5848782410524724	14	404.3848131938778	7.944
204	25	4	0.2933338492216477	18	321.5212201591513	7.396
205	25	5	0.232609906371091	12	392.8794287211741	8.27
206	25	6	0.23004966638353844	20	319.7858845970435	7.16
207	25	7	0.539970435543377	10	408.2897422768391	8.64
208	25	8	0.0	25	247.01028662420387	6.67
209	25	9	0.8722607277080372	5	693.6887424350111	9.84
211	26	1	0.0	15	574.2244247116791	7.794
212	26	2	0.2114958583570197	16	543.0047136965021	7.654
213	26	3	0.3579860615307664	14	564.895709090909	7.944
214	26	4	0.0	18	452.60612727939457	7.396
215	26	5	0.3341319959786532	12	578.2356242477396	8.27
216	26	6	0.18761864527251085	20	517.04675066313	7.16
217	26	7	0.3322597394694352	10	727.1458014070772	8.64
218	26	8	0.0	25	419.22557429718887	6.67
219	26	9	0.41843271037482027	5	884.4091743119268	9.84
221	27	1	0.11830908745212827	15	857.5852033870166	7.794
222	27	2	0.19815816365421565	16	755.9160239446644	7.654
223	27	3	0.10795511675160865	14	804.4979195804196	7.944
224	27	4	0.17047406825361858	18	729.6198999599837	7.396
225	27	5	0.25456408705178385	12	937.3276883738644	8.27
226	27	6	0.20546556836226174	20	790.9493418708713	7.16
227	27	7	0.19458181213937184	10	1186.965593419688	8.64
228	27	8	0.0	25	851.3257042403216	6.67
229	27	9	0.3928239303182508	5	1059.164471843509	9.84
231	29	1	0.07145072096600111	15	814.846990140887	7.794
232	29	2	0.13941684609531593	16	620.7901098388926	7.654
233	29	3	0.017666220656550168	14	806.1110694508537	7.944
234	29	4	0.0	18	570.2956404336086	7.396
235	29	5	0.08623573413103125	12	877.4256975989618	8.27
236	29	6	0.1295556799094981	20	628.0624361516735	7.16
237	29	7	0.2578014285988257	10	1283.387007672634	8.64
238	29	8	0.0	25	638.576300940439	6.67
239	29	9	0.3149113345162679	5	1583.8669031755646	9.84
241	30	1	0.018515556523088464	15	365.7472535798166	7.794
242	30	2	0.14442898793734257	16	472.46659493090993	7.654
243	30	3	0.40450996302393766	14	371.050547117426	7.944
244	30	4	0.15263865490003906	18	366.58322479273914	7.396
245	30	5	0.0806218275774815	12	352.9330234027885	8.27
246	30	6	0.06944920041460832	20	331.94386112868085	7.16
247	30	7	0.17193197960932627	10	482.23212199732404	8.64
248	30	8	0.0	25	341.0662963811269	6.67
249	30	9	0.4681520330735762	5	540.1006589313854	9.84
251	31	1	0.0	15	714.5144252853254	7.794
252	31	2	0.2191314726477957	16	660.5045165554576	7.654
253	31	3	0.056252780306282134	14	905.5414242728183	7.944
254	31	4	0.08322326718633151	18	925.8576258452292	7.396
255	31	5	0.23452292673810426	12	724.1611275322617	8.27
256	31	6	0.0023574963644684755	20	654.5857350272232	7.16
257	31	7	0.06097929615401937	10	723.316963139556	8.64
258	31	8	0.0	25	684.9170961738072	6.67
259	31	9	0.29599949783747936	5	830.7057347747439	9.84
261	32	1	0.022956489184342746	15	824.196483013937	7.794
262	32	2	0.3894771717482516	16	910.0775968793065	7.654
263	32	3	0.39394784258221743	14	963.662608469132	7.944
264	32	4	0.19893781081596565	18	910.1110266913317	7.396
265	32	5	0.3500643675628875	12	971.9397650442426	8.27
266	32	6	0.1506433017598522	20	914.013739176321	7.16
267	32	7	0.2161891236626565	10	1040.4825673105033	8.64
268	32	8	0.03692202163492892	25	719.2274348422496	6.67
269	32	9	0.7576513478249441	5	1116.0993795137827	9.84
271	33	1	0.1486542974760603	15	643.1115623976419	7.794
272	33	2	0.29081296020435293	16	872.4196255013409	7.654
273	33	3	0.19986723704032214	14	847.1357753515516	7.944
274	33	4	0.3903543451082871	18	603.32140077821	7.396
275	33	5	0.5041244474012423	12	620.7432273151597	8.27
276	33	6	0.16759620604188616	20	617.8738444095587	7.16
277	33	7	0.4852606494735121	10	763.2680593849417	8.64
278	33	8	0.0	25	452.9389842381785	6.67
279	33	9	0.4955615610625547	5	840.461746117732	9.84
281	35	1	0.0152075974478875	15	733.0292901257261	7.794
282	35	2	0.0	16	598.1817576315456	7.654
283	35	3	0.0	14	592.0292441869314	7.944
284	35	4	0.12628253492743455	18	582.4594766947516	7.396
285	35	5	0.2915496759052233	12	519.3357988165682	8.27
286	35	6	0.0	20	395.4449749621522	7.16
287	35	7	0.3481500392357714	10	718.8516914791865	8.64
288	35	8	0.0	25	347.18458728278034	6.67
289	35	9	0.5197333729000276	5	773.06408290918	9.84
291	36	1	0.38045728859388606	15	1079.892918276656	7.794
292	36	2	0.35363394259418357	16	936.4655829311657	7.654
293	36	3	0.525314423082239	14	1017.3257993025456	7.944
294	36	4	0.43440186895842436	18	1003.2682534856447	7.396
295	36	5	0.5503845108286033	12	1040.589982905983	8.27
296	36	6	0.37008743358915924	20	914.4420850293982	7.16
297	36	7	0.45879408382439135	10	1026.6492143401986	8.64
298	36	8	0.00044973432088266134	25	903.3522421373425	6.67
299	36	9	0.7789433417089158	5	1454.366164818608	9.84
301	37	1	0.15893046798053784	15	774.2810012740763	7.794
302	37	2	0.1859143744753052	16	707.7507896510377	7.654
303	37	3	0.07815473575751725	14	699.3507680708698	7.944
304	37	4	0.0	18	780.0517834417692	7.396
305	37	5	0.11447890882952276	12	857.4128595600674	8.27
306	37	6	0.17663916178611708	20	516.4698553022796	7.16
307	37	7	0.07285688199435353	10	868.7423076923077	8.64
308	37	8	0.1352086128383224	25	442.2803554001301	6.67
309	37	9	0.14811026323340623	5	1030.9312760375549	9.84
311	38	1	0.0	15	613.9795597484276	7.794
312	38	2	0.1379326291124333	16	854.6653005464481	7.654
313	38	3	0.07566445360357107	14	785.5496278887582	7.944
314	38	4	0.24407859399595472	18	848.9049736365785	7.396
315	38	5	0.11357369571929003	12	973.9804456094366	8.27
316	38	6	0.07323279903823529	20	731.6469487958851	7.16
317	38	7	0.0	10	1438.7085020242912	8.64
318	38	8	0.0	25	450.49695873746504	6.67
319	38	9	0.10595997739669274	5	955.3466872110939	9.84
321	39	1	0.38452058445450443	15	619.0097323451198	7.794
322	39	2	0.19762129419232066	16	467.904639635174	7.654
323	39	3	0.3174408200560729	14	666.5154303239411	7.944
324	39	4	0.1275833153704165	18	669.4979739252998	7.396
325	39	5	0.1433767688518164	12	786.5145021645025	8.27
326	39	6	0.19105678531747097	20	629.7838598136318	7.16
327	39	7	0.255554121758411	10	729.9995867768595	8.64
328	39	8	0.0	25	479.41977950411695	6.67
329	39	9	0.46859678784285247	5	910.1871750704664	9.84
331	40	1	0.22059131312842215	15	982.6184732926301	7.794
332	40	2	0.2763452985552709	16	1021.4500379615426	7.654
333	40	3	0.2516454918183027	14	1019.0368588402639	7.944
334	40	4	0.10622125083218258	18	852.3990817091451	7.396
335	40	5	0.23393223759943665	12	1013.5408384043271	8.27
336	40	6	0.05065082351836036	20	666.3855046437892	7.16
337	40	7	0.4345947893994748	10	969.6512624567564	8.64
338	40	8	0.0	25	628.5739130434782	6.67
339	40	9	0.6933623264200142	5	1292.107173678533	9.84
341	41	1	0.02262181556833533	15	711.7558847402597	7.794
342	41	2	0.06614009299886695	16	688.7691732811049	7.654
343	41	3	0.01626689874003173	14	628.2339139947825	7.944
344	41	4	0.03615683401501289	18	700.4713038398384	7.396
345	41	5	0.06867495145104877	12	724.2146462343035	8.27
346	41	6	0.12889308032479307	20	529.6050114077572	7.16
347	41	7	0.11192006529057788	10	753.308459397745	8.64
348	41	8	0.0	25	605.9678546855648	6.67
349	41	9	0.404805508090961	5	921.8947681140801	9.84
351	42	1	0.09883895251781323	15	1583.4209677419356	7.794
352	42	2	0.554396868025443	16	735.4548342687704	7.654
353	42	3	0.04564041084412028	14	573.9728682170542	7.944
354	42	4	0.4083768709631353	18	729.403438914027	7.396
355	42	5	0.0	12	822.0598639455782	8.27
356	42	6	0.19352220484881846	20	1244.8275193798445	7.16
357	42	7	0.6617964756480397	10	705.5079365079367	8.64
358	42	8	0.0	25	1054.3259698275863	6.67
361	43	1	0.23305431769393953	15	518.1862051885239	7.794
362	43	2	0.060085563982743215	16	706.6604459994545	7.654
363	43	3	0.3763305655698648	14	664.5545405365071	7.944
364	43	4	0.15430135646464244	18	794.0832061877517	7.396
365	43	5	0.4825188099523385	12	734.3717412562678	8.27
366	43	6	0.2508897280509608	20	436.86456949977867	7.16
367	43	7	0.5563413800688853	10	648.3942658464189	8.64
368	43	8	0.16956153478657274	25	539.2288051676103	6.67
369	43	9	0.7932656603354932	5	863.259271852913	9.84
371	44	1	0.4190415127625934	15	769.1403431909458	7.794
372	44	2	0.23023885689596915	16	716.8218694885363	7.654
373	44	3	0.42087806369062697	14	780.5284304205499	7.944
374	44	4	0.1957838400413507	18	588.247393846936	7.396
375	44	5	0.5029188009932684	12	594.6260053191064	8.27
376	44	6	0.19194900284575905	20	635.8688445455127	7.16
377	44	7	0.3857355333014755	10	762.2318674280835	8.64
378	44	8	0.0	25	535.7504182000669	6.67
379	44	9	0.8020916280418943	5	1012.4399858457184	9.84
381	45	1	0.04406938431101214	15	320.184966442953	7.794
382	45	2	0.0	16	292.8204266321913	7.654
383	45	3	0.0	14	344.78232634902395	7.944
384	45	4	0.0	18	450.9324656615584	7.396
385	45	5	0.0	12	459.48406873327013	8.27
386	45	6	0.0	20	463.1484054001172	7.16
387	45	7	0.16315736089405183	10	530.7285997732428	8.64
388	45	8	0.0	25	464.50588648743644	6.67
389	45	9	0.0	5	627.2787945645088	9.84
391	46	1	0.0	15	749.1712050849046	7.794
392	46	2	0.10915646791014491	16	589.7632453567936	7.654
393	46	3	0.0	14	606.180151420375	7.944
394	46	4	0.0	18	499.8533366846801	7.396
395	46	5	0.2655833101776225	12	503.76188197767164	8.27
396	46	6	0.08444742782766325	20	496.96721784598674	7.16
397	46	7	0.42449798568608943	10	693.7169169653392	8.64
398	46	8	0.05073139382895631	25	281.28857495542445	6.67
399	46	9	0.8626755922786317	5	899.6844827586208	9.84
401	47	1	0.3728672605534635	15	377.17357741056975	7.794
402	47	2	0.29120106905477205	16	469.47163930179096	7.654
403	47	3	0.2684732781094849	14	295.3814337196599	7.944
404	47	4	0.09743116248559258	18	253.90968184754527	7.396
405	47	5	0.37682477999928954	12	321.0300918989112	8.27
406	47	6	0.16856070124230396	20	282.99573523973874	7.16
407	47	7	0.14263411407563104	10	375.9441565918251	8.64
408	47	8	0.0	25	303.60436545384636	6.67
409	47	9	0.46488553839191765	5	498.7853768867415	9.84
411	48	1	0.22555726019480796	15	813.8001935171746	7.794
412	48	2	0.31066353539564	16	668.9363257498121	7.654
413	48	3	0.21785496414833141	14	543.51595	7.944
414	48	4	0.011095147873741287	18	563.7250078744883	7.396
415	48	5	0.43329478215236306	12	480.13366392426474	8.27
416	48	6	0.22557916962661645	20	406.82876340653723	7.16
417	48	7	0.4037291801113461	10	555.4231368186875	8.64
418	48	8	0.0	25	454.3521008403361	6.67
419	48	9	0.3189101502911298	5	507.52436923076914	9.84
421	49	1	0.18977205720686313	15	1238.7833752292956	7.794
422	49	2	0.2944210589695302	16	1455.8494208494208	7.654
423	49	3	0.375294117865705	14	1237.212026850643	7.944
424	49	4	0.0	18	1277.422159180457	7.396
425	49	5	0.5292426182265975	12	1033.3786811201446	8.27
426	49	6	0.19624933443574447	20	808.3297969332779	7.16
427	49	7	0.2894525411221191	10	1297.8343518534732	8.64
428	49	8	0.0	25	728.125338894682	6.67
429	49	9	0.4783486579339468	5	1847.2139344806965	9.84
431	51	1	0.3821320187609087	15	587.241549709751	7.794
432	51	2	0.31810430807102824	16	390.43168077388157	7.654
433	51	3	0.36343518500061794	14	587.6177745387594	7.944
434	51	4	0.37079981940691914	18	399.7106650731159	7.396
435	51	5	0.462653630169242	12	748.3889902676399	8.27
436	51	6	0.08107970691874337	20	366.56443487848526	7.16
437	51	7	0.31514732326197586	10	574.6418795402884	8.64
438	51	8	0.0	25	379.55249184313215	6.67
439	51	9	0.9998850676467974	5	941.2620466031577	9.84
441	52	1	0.0	15	893.433001673796	7.794
442	52	2	0.5823688608600114	16	694.2227530991735	7.654
444	52	4	0.7378273517669536	18	1045.1278192371476	7.396
446	52	6	0.6332330572266008	20	608.6068684712608	7.16
448	52	8	0.0	25	521.1205479452054	6.67
449	52	9	0.17708394424401255	5	1267.2809590316574	9.84
451	53	1	0.0	15	1143.6660156250002	7.794
452	53	2	0.0	16	1231.5405825791852	7.654
453	53	3	0.0	14	1287.0400457665908	7.944
454	53	4	0.0	18	1029.817087845969	7.396
455	53	5	0.0	12	1395.6559790280298	8.27
456	53	6	0.0	20	897.1509981636159	7.16
457	53	7	0.0	10	1543.7842561007606	8.64
458	53	8	0.0	25	931.0879324473582	6.67
459	53	9	0.0	5	2250.4282335819535	9.84
461	54	1	0.0483924187700332	15	1508.150160137965	7.794
462	54	2	0.15117495699574987	16	704.0748164464023	7.654
463	54	3	0.12243609037619058	14	829.9113633614702	7.944
464	54	4	0.24767581717340953	18	710.7365879487451	7.396
465	54	5	0.27004288638439256	12	714.9844496508636	8.27
466	54	6	0.24719563240521983	20	700.3780605359553	7.16
467	54	7	0.30258293557751026	10	971.6653637569044	8.64
468	54	8	0.0	25	635.3260911508938	6.67
469	54	9	0.45063294868194353	5	1449.058766296945	9.84
471	55	1	0.0904336760265271	15	643.4646067415732	7.794
472	55	2	0.0	16	574.8652173913043	7.654
473	55	3	0.00010332676709886104	14	664.785790156969	7.944
474	55	4	0.23745132078541664	18	612.4645435244163	7.396
475	55	5	0.060130252322155325	12	793.1828029642546	8.27
476	55	6	0.030077871366388287	20	438.1509368494101	7.16
477	55	7	0.0	10	625.7175426774483	8.64
478	55	8	0.0	25	392.9566710992907	6.67
479	55	9	0.28089955640454295	5	990.7948717948718	9.84
491	57	1	0.10851804070455166	15	943.7535315985128	7.794
492	57	2	0.0	16	824.4232555220882	7.654
493	57	3	0.0952666694742885	14	557.1349698578482	7.944
494	57	4	0.5046536705527457	18	643.8920021470744	7.396
495	57	5	0.22277279109162312	12	689.1873826893794	8.27
496	57	6	0.0	20	512.9376294081824	7.16
497	57	7	0.16188294141221823	10	743.7228047182176	8.64
498	57	8	0.0	25	587.5594090909088	6.67
499	57	9	0.06607782835342711	5	1126.0423982486705	9.84
501	58	1	0.5587708624976737	15	745.8524489714719	7.794
502	58	2	0.0	16	810.0525902668761	7.654
503	58	3	0.031248026325268262	14	779.6195881434252	7.944
504	58	4	0.0	18	768.4267517962012	7.396
505	58	5	0.0	12	713.5790265401092	8.27
506	58	6	0.0	20	628.4681418082097	7.16
507	58	7	0.0	10	796.4492481203008	8.64
508	58	8	0.0	25	746.2793880837359	6.67
509	58	9	0.3786397988736539	5	1107.2756543249284	9.84
511	59	1	0.11317536071093975	15	723.2284122562676	7.794
512	59	2	0.3144077584196975	16	611.3647416413373	7.654
513	59	3	0.6785312895542283	14	297.9627087761919	7.944
514	59	4	0.2877119067952233	18	273.15404736656063	7.396
515	59	5	0.6062629749562214	12	551.3578666666667	8.27
516	59	6	0.11102698534291591	20	375.7215273206056	7.16
517	59	7	0.4287304182312558	10	864.4736444519052	8.64
518	59	8	0.05268624828932038	25	306.671102661597	6.67
519	59	9	0.6763944765360856	5	817.4809147469311	9.84
521	61	1	0.1990017529196685	15	908.6787790697678	7.794
522	61	2	0.07041371814416501	16	662.4234419168124	7.654
523	61	3	0.21145535006612473	14	806.2793794440853	7.944
524	61	4	0.04296203111999802	18	765.8054871815841	7.396
525	61	5	0.21557328133918527	12	881.3289538991562	8.27
526	61	6	0.11882428721291458	20	617.813831775701	7.16
527	61	7	0.0766667218589796	10	957.7120526901405	8.64
528	61	8	0.0	25	649.8511693669886	6.67
529	61	9	0.48343687420828535	5	1160.0327653606275	9.84
531	62	1	0.0	15	542.4333976833975	7.794
532	62	2	0.0	16	507.86116415763496	7.654
533	62	3	0.0	14	599.0451633152973	7.944
534	62	4	0.17133167365765703	18	553.7778461538459	7.396
535	62	5	0.2892721663264724	12	473.2940079251747	8.27
536	62	6	0.11272323895356078	20	462.08482452089595	7.16
537	62	7	0.060292467351142444	10	731.4328852965218	8.64
538	62	8	0.0	25	451.74316899316915	6.67
539	62	9	0.3339433538012342	5	883.0685469734153	9.84
541	63	1	0.25025132660753274	15	780.2145035581158	7.794
542	63	2	0.09906278443515507	16	859.9614891473577	7.654
543	63	3	0.08854140410382613	14	835.6215280309107	7.944
544	63	4	0.15575958214068075	18	874.4139490567236	7.396
545	63	5	0.3235671136246885	12	898.1297221155077	8.27
546	63	6	0.0	20	681.5173993099072	7.16
547	63	7	0.0	10	769.6638337756435	8.64
548	63	8	0.0	25	739.5447485702264	6.67
549	63	9	0.16087035306958897	5	1308.4960848699166	9.84
551	64	1	0.1895888744058564	15	654.8554681095263	7.794
552	64	2	0.04953106362583305	16	699.5132334768263	7.654
553	64	3	0.24129174734007802	14	730.1421720390944	7.944
554	64	4	0.17970191089948986	18	606.166220151427	7.396
555	64	5	0.07061406705821592	12	731.9848091125785	8.27
556	64	6	0.005325644694493356	20	458.53834742144795	7.16
557	64	7	0.15929936853265014	10	772.2707373271891	8.64
558	64	8	0.0	25	399.68524505542285	6.67
559	64	9	0.18686858716187474	5	932.1940662466977	9.84
561	65	1	0.1238238912590887	15	1048.6763328197226	7.794
562	65	2	0.036688031291141905	16	1173.400413912231	7.654
563	65	3	0.2977428321464526	14	1246.7337400150318	7.944
564	65	4	0.10462494428344288	18	1006.1009912491287	7.396
565	65	5	0.44275328351667154	12	1038.8601847175821	8.27
566	65	6	0.034672854940702505	20	1203.2602118003022	7.16
567	65	7	0.34237728023113884	10	1040.3977652120757	8.64
568	65	8	0.0	25	843.4031825153373	6.67
569	65	9	0.7587559096925421	5	1282.825084573133	9.84
571	69	1	0.06168683498685384	15	500.8602068965516	7.794
572	69	2	0.0	16	496.41900806012944	7.654
573	69	3	0.08416718253274867	14	558.443760262726	7.944
574	69	4	0.0	18	558.9287825475017	7.396
575	69	5	0.11621563547368279	12	601.6966636161294	8.27
576	69	6	0.0	20	430.6603718475547	7.16
577	69	7	0.06793272159375108	10	511.8608608808549	8.64
578	69	8	0.0	25	492.99461722488024	6.67
579	69	9	0.1872110948683991	5	837.9453618515896	9.84
581	70	1	0.020264287816714514	15	831.6921576618539	7.794
582	70	2	0.0	16	748.9167868734223	7.654
583	70	3	0.0	14	873.2863070539419	7.944
584	70	4	0.0	18	696.7945871306271	7.396
585	70	5	0.14110047627926964	12	756.1240259740257	8.27
586	70	6	0.01090566275574152	20	610.7047907128841	7.16
587	70	7	0.15506478688075456	10	841.3033280800965	8.64
588	70	8	0.015917794617544983	25	615.2026515151517	6.67
589	70	9	0.22289368437113624	5	1332.9332611832613	9.84
591	71	1	0.0	15	638.6499315771467	7.794
592	71	2	0.0	16	733.2294649202966	7.654
593	71	3	0.0	14	522.7874493927127	7.944
594	71	4	0.0	18	569.9448818897638	7.396
595	71	5	0.0	12	522.8018162393164	8.27
596	71	6	0.0	20	421.4892561983472	7.16
597	71	7	0.0	10	635.4219219219221	8.64
598	71	8	0.0	25	298.05863354037274	6.67
599	71	9	0.0	5	868.361658031088	9.84
601	72	1	0.007235238059060163	15	452.21091808435284	7.794
602	72	2	0.0	16	647.510990990991	7.654
603	72	3	0.0	14	538.8915023894864	7.944
604	72	4	0.0	18	489.54705378687635	7.396
605	72	5	0.07303425164482175	12	486.57133213321316	8.27
606	72	6	0.0	20	448.554156954157	7.16
607	72	7	0.0	10	576.6515217391304	8.64
608	72	8	0.0	25	429.3940606060607	6.67
609	72	9	0.0	5	769.7275401984261	9.84
611	74	1	0.36600627557730037	15	970.2199448167128	7.794
612	74	2	0.17438555133451134	16	888.3409090909093	7.654
613	74	3	0.29506556574185216	14	1124.277056277056	7.944
614	74	4	0.12470692246057624	18	864.4861719605694	7.396
615	74	5	0.2407453025909992	12	801.3680555555555	8.27
616	74	6	0.046933533139659776	20	790.8269932256384	7.16
617	74	7	0.3635160966701774	10	760.9564054366684	8.64
618	74	8	0.0	25	1383.8673469387754	6.67
619	74	9	0.8727471083498018	5	1049.4512867647059	9.84
621	75	1	0.0	15	1243.4325179386822	7.794
622	75	2	0.0	16	2078.0257826887664	7.654
623	75	3	0.056550293545288205	14	1645.6640103034692	7.944
624	75	4	0.0	18	1804.3083782113536	7.396
625	75	5	0.03748543698034986	12	1595.035672342924	8.27
626	75	6	0.04138276203256514	20	1725.6703337684135	7.16
627	75	7	0.1018254576912693	10	1376.6244125597837	8.64
628	75	8	0.02315420684072226	25	1669.6608916608918	6.67
629	75	9	0.37428102253961315	5	2725.5579637096776	9.84
