# Supplementary material for: Progressive enhancement of kinetic proofreading in T cell antigen discrimination from receptor activation to DAG generation
Source: eLife. 2022 Sep 20;11:e75263. doi: 10.7554/eLife.75263 (PMC9536835; doi:10.7554/eLife.75263)
Supplement: Figure 4—source data 1. — Each row is one cell in one condition of a time course. Column ‘response_data’ is the reporter output (zap, lat, or dag) labeled in the title of the file. Column ‘resonse_lov’ is the occupancy measurement, and the column ‘half-life’ is the average ligand-binding half-life of the condition. We generated these data tables from raw images and plotted heatmaps using custom Python scripts available at https://github.com/dbritain/KP-paper, Britain, 2022. [file elife-75263-fig4-data1.zip › Fig4SourceData/zap20210507_data.csv]

	label	cond_order	response_data	conditions	response_lov	half-life(s)
1	2	1	0.0	16.0	534.2886882958312	7.654
2	2	2	0.2791428416467073	14.0	501.7783783783787	7.944
3	2	3	0.03928412373331724	18.0	966.3098011455054	7.396
4	2	4	0.26437317081343337	12.0	834.871745070283	8.27
5	2	5	0.0	20.0	785.5016381092541	7.16
6	2	6	0.17451071754284	10.0	1115.6304922443815	8.64
7	2	7	0.0	25.0	996.2370823186393	6.67
8	2	8	0.13974487096681482	5.0	1517.5186875271613	9.84
9	2	9	0.0	30.0	1272.4169720206748	6.29
10	2	10	0.08145621485022599	2.5	1889.489642242439	10.64
12	3	1	0.10985853198071086	16.0	3183.311661506708	7.654
13	3	2	0.2025632447294552	14.0	3018.9009372275514	7.944
14	3	3	0.34993142292281243	18.0	2970.3932713590075	7.396
15	3	4	0.3196651219436576	12.0	3276.17358299595	8.27
16	3	5	0.0	20.0	2386.403227679091	7.16
17	3	6	0.39261365638363444	10.0	2637.5024348512766	8.64
18	3	7	0.0	25.0	2407.513117283951	6.67
19	3	8	0.8421574205736391	5.0	4093.500070234583	9.84
20	3	9	0.04327632752611965	30.0	2372.597883597884	6.29
21	3	10	0.8487912753964569	2.5	3458.5332199760687	10.64
23	4	1	0.0	16.0	975.5516448125135	7.654
24	4	2	0.0	14.0	1024.4289405684758	7.944
25	4	3	0.0578186093604971	18.0	1758.5763418447111	7.396
26	4	4	0.033378590165442035	12.0	1547.4735958624444	8.27
27	4	5	0.002880938282169242	20.0	1308.984009009009	7.16
28	4	6	0.19905329606734357	10.0	1152.0310314685316	8.64
29	4	7	0.020258208906505457	25.0	1436.01033367135	6.67
30	4	8	0.6891753387680026	5.0	2074.7522918330856	9.84
31	4	9	0.0	30.0	1669.3393216080403	6.29
32	4	10	0.5480660295032402	2.5	2151.855822483037	10.64
34	5	1	0.29980991606730595	16.0	1513.2599020665696	7.654
35	5	2	0.31108223712721733	14.0	1516.9624364964166	7.944
36	5	3	0.10115991229466494	18.0	1925.3715748469679	7.396
37	5	4	0.72545335049031	12.0	1827.3747460371985	8.27
38	5	5	0.0	20.0	1887.4459134120743	7.16
39	5	6	0.14330179721559433	10.0	1806.5040153482628	8.64
40	5	7	0.0	25.0	1784.569080129357	6.67
41	5	8	0.5563663508138734	5.0	2600.416235764021	9.84
42	5	9	0.0	30.0	1850.1620549065358	6.29
43	5	10	0.2389872180489111	2.5	2621.007596386007	10.64
45	6	1	0.547496019763922	16.0	1392.5725041409432	7.654
46	6	2	0.22079693223100658	14.0	1158.7451476793253	7.944
47	6	3	0.23194450315138224	18.0	1152.023564385616	7.396
48	6	4	0.4302776592647389	12.0	1170.2381004366816	8.27
49	6	5	0.09746151605892074	20.0	1082.8786765290697	7.16
50	6	6	0.5090134002023933	10.0	1049.5909632656537	8.64
51	6	7	0.06387790148168988	25.0	1011.357208967503	6.67
52	6	8	0.5910532708472807	5.0	1464.0591134485344	9.84
53	6	9	0.01684981881982163	30.0	916.65166999003	6.29
54	6	10	0.668070978091182	2.5	1398.5637444822337	10.64
56	7	1	0.5035132430043806	16.0	2157.541973490428	7.654
57	7	2	0.5771963238901296	14.0	2302.4189748715025	7.944
58	7	3	0.20512418307701571	18.0	1997.2354945994746	7.396
59	7	4	0.47196603014162003	12.0	2391.628538404659	8.27
60	7	5	0.03436713512147024	20.0	2438.9991354051585	7.16
61	7	6	0.5495386760401585	10.0	2996.9793439344576	8.64
62	7	7	0.1366677442941597	25.0	3077.670203359859	6.67
63	7	8	0.5868110864536374	5.0	4136.1590790998835	9.84
64	7	9	0.0	30.0	2976.8450641075383	6.29
65	7	10	0.4901108135614893	2.5	5019.184408602148	10.64
67	8	1	0.5255034919427899	16.0	2799.568183499814	7.654
68	8	2	0.6677031293396626	14.0	2283.3397945456754	7.944
69	8	3	0.0	18.0	1829.1474215246628	7.396
70	8	4	0.5168557737642849	12.0	2222.262086300796	8.27
71	8	5	0.0	20.0	1551.7691907364037	7.16
72	8	6	0.3123062066673704	10.0	2774.035233449477	8.64
73	8	7	0.0	25.0	1899.0087768440712	6.67
74	8	8	0.4134890696601278	5.0	2801.4397590361436	9.84
75	8	9	0.1942157176356871	30.0	1856.8297784315525	6.29
76	8	10	0.34903606710538615	2.5	2669.425206456457	10.64
78	9	1	0.49214096467091867	16.0	1752.446665645425	7.654
79	9	2	0.0	14.0	2068.1697664038093	7.944
80	9	3	0.1345759727387542	18.0	1599.7916666666667	7.396
81	9	4	0.4137262889999876	12.0	2305.626278560887	8.27
82	9	5	0.0	20.0	1529.6311023622045	7.16
83	9	6	0.2652532654598141	10.0	1818.005102901484	8.64
84	9	7	0.08014432175467189	25.0	1613.131318038686	6.67
85	9	8	0.44510399735986605	5.0	3343.7241236174727	9.84
86	9	9	0.0	30.0	965.4019405043344	6.29
87	9	10	0.26011208431165705	2.5	2549.848003802281	10.64
89	10	1	0.4906814478559663	16.0	3849.148161857242	7.654
90	10	2	0.4004102464558054	14.0	2324.2942847639906	7.944
91	10	3	0.18050142461491311	18.0	2708.1699249159337	7.396
92	10	4	0.8406238417550483	12.0	2606.51814159292	8.27
93	10	5	0.1298154123088235	20.0	2502.1256873182615	7.16
94	10	6	0.44234530926640264	10.0	2478.9393854979603	8.64
95	10	7	0.14723923977663103	25.0	2996.6144829721125	6.67
96	10	8	0.6108899459404166	5.0	3519.4928546135166	9.84
97	10	9	0.02303965996698109	30.0	3647.752588850946	6.29
98	10	10	0.6387582499775465	2.5	4338.282845482045	10.64
100	11	1	0.2625676422891277	16.0	2209.4188926826	7.654
101	11	2	0.759673208007675	14.0	2823.76795436868	7.944
102	11	3	0.5223098528968646	18.0	2356.2120363688846	7.396
103	11	4	0.8857670652242142	12.0	2973.425040620334	8.27
104	11	5	0.3460099464825213	20.0	2690.7549006341733	7.16
105	11	6	0.8754126167523866	10.0	3528.1085154514917	8.64
106	11	7	0.19267182372625993	25.0	2648.7371241486876	6.67
108	11	9	0.13985370135963227	30.0	2723.181049181049	6.29
111	12	1	0.6486712735674646	16.0	1747.237815631897	7.654
112	12	2	0.43519562485349095	14.0	1798.9955175150074	7.944
113	12	3	0.7264841950125046	18.0	1749.0182100947266	7.396
115	12	5	0.29730298465458327	20.0	1266.2394917257684	7.16
116	12	6	0.8911298055332225	10.0	1324.8110639360632	8.64
117	12	7	0.3070124445796335	25.0	1107.5426944493438	6.67
119	12	9	0.18742821203273421	30.0	930.3639392324089	6.29
122	13	1	0.49862989133358976	16.0	2477.2173271558977	7.654
123	13	2	0.590349941620382	14.0	2453.997736827172	7.944
124	13	3	0.5556947201125616	18.0	2363.109271078267	7.396
125	13	4	0.9971999746300645	12.0	2979.9667823450804	8.27
126	13	5	0.18014105008864156	20.0	2511.2062672873226	7.16
127	13	6	0.6356818388327703	10.0	2638.226593019243	8.64
128	13	7	0.14807690518877367	25.0	1931.8600866336633	6.67
130	13	9	0.0	30.0	2277.615676335652	6.29
133	14	1	0.20656895239743464	16.0	2883.974540274541	7.654
134	14	2	0.799301013520966	14.0	3564.6316056910573	7.944
135	14	3	0.4317310263229974	18.0	2995.9060913705584	7.396
136	14	4	0.8507476606794139	12.0	3574.815560327998	8.27
137	14	5	0.19247740101528465	20.0	3054.8454840203794	7.16
138	14	6	0.6960412885061611	10.0	3529.3120613478245	8.64
139	14	7	0.16776927652345505	25.0	2933.026256489009	6.67
141	14	9	0.07640246794977881	30.0	2646.183450802373	6.29
144	15	1	0.19374239594112644	16.0	179.16759744037233	7.654
146	15	3	0.8986327329722148	18.0	245.73687051106424	7.396
147	15	4	0.7319308289508711	12.0	181.92885375494086	8.27
150	15	7	0.32955350250834675	25.0	107.16114174052629	6.67
151	15	8	0.9082119751052611	5.0	180.01618705035972	9.84
152	15	9	0.22217958970505547	30.0	194.16093628593632	6.29
155	16	1	0.3060054577397274	16.0	2950.8019409083763	7.654
156	16	2	0.6495756479750345	14.0	3105.072659839985	7.944
157	16	3	0.35785076355413287	18.0	3008.944111498258	7.396
158	16	4	0.607243732260017	12.0	3514.030084745764	8.27
159	16	5	0.13058548376937562	20.0	2908.772562223544	7.16
160	16	6	0.6636808401102843	10.0	3580.9012015015	8.64
161	16	7	0.12912515431007432	25.0	3362.199496958101	6.67
162	16	8	0.775299088500893	5.0	4215.750728056381	9.84
163	16	9	0.047320324425384884	30.0	2718.340387409202	6.29
164	16	10	0.8821988419274208	2.5	5140.071428571428	10.64
166	17	1	0.061138650471327556	16.0	2029.9714940323954	7.654
167	17	2	0.26214803571417034	14.0	1605.6973179743534	7.944
168	17	3	0.09185194100937984	18.0	1955.3672180619203	7.396
169	17	4	0.5094540001657688	12.0	2603.1136273034735	8.27
170	17	5	0.0	20.0	2903.057037495626	7.16
171	17	6	0.24566232600453852	10.0	4577.27521966678	8.64
172	17	7	0.07468919708637098	25.0	3644.732052964332	6.67
173	17	8	0.28000540728193	5.0	5374.2971703207695	9.84
174	17	9	0.0	30.0	4405.643197707453	6.29
175	17	10	0.30147966476931454	2.5	6506.117247888562	10.64
177	18	1	0.31608743151639296	16.0	660.1442647058819	7.654
178	18	2	0.03750415906120444	14.0	643.164670658683	7.944
179	18	3	0.2604160379539471	18.0	679.8432748538008	7.396
180	18	4	0.2594558960345026	12.0	628.9134199134196	8.27
181	18	5	0.17896998148872642	20.0	824.0191176470591	7.16
182	18	6	0.09560763766451791	10.0	823.1050420168062	8.64
183	18	7	0.16163193540795337	25.0	487.5930568948889	6.67
184	18	8	0.42895301571749517	5.0	1434.969716775599	9.84
185	18	9	0.16734571921640778	30.0	418.74751219512206	6.29
186	18	10	0.47760438331960714	2.5	2034.2128759398497	10.64
188	19	1	0.0	16.0	966.176265756668	7.654
189	19	2	0.2656742061876786	14.0	959.1252214266112	7.944
190	19	3	0.016891950662083068	18.0	472.7116455188324	7.396
191	19	4	0.3984890544428222	12.0	721.8599323037869	8.27
192	19	5	0.0	20.0	812.8377284207397	7.16
193	19	6	0.4239919459070167	10.0	233.06263867554188	8.64
194	19	7	0.0	25.0	198.68208185626807	6.67
195	19	8	0.47656773847766276	5.0	666.3769088085585	9.84
196	19	9	0.0	30.0	78.76072412436054	6.29
197	19	10	0.3074594005336971	2.5	1031.1147651572642	10.64
210	21	1	0.44842333169796506	16.0	4007.108769661711	7.654
211	21	2	0.7997132471336782	14.0	4008.7904919845223	7.944
212	21	3	0.5966565996383042	18.0	3563.1564102564103	7.396
213	21	4	0.9021689955262464	12.0	4009.9769482427846	8.27
214	21	5	0.25814500574900034	20.0	3546.316558549488	7.16
216	21	7	0.3296459507696129	25.0	3301.3232160548314	6.67
218	21	9	0.16447874163180412	30.0	3541.5933696446805	6.29
221	22	1	0.2838122544144686	16.0	1353.0036266162099	7.654
222	22	2	0.5341299674434599	14.0	1755.1980137465048	7.944
223	22	3	0.7680774395431488	18.0	1125.569683525584	7.396
225	22	5	0.4424100318539772	20.0	1179.6203797417108	7.16
227	22	7	0.05961080699884223	25.0	1187.2779056765112	6.67
229	22	9	0.0378522364590917	30.0	1386.9218328019979	6.29
232	23	1	0.0	16.0	1418.0993643358977	7.654
233	23	2	0.2058546746076995	14.0	2780.643018018017	7.944
234	23	3	0.5235567666973113	18.0	2607.8719142990217	7.396
235	23	4	0.21629944011384286	12.0	1470.8240740740741	8.27
236	23	5	0.0	20.0	1543.5260869565218	7.16
237	23	6	0.7383490918041073	10.0	2267.384090909091	8.64
238	23	7	0.05739186648626284	25.0	2442.6493902439024	6.67
239	23	8	0.9151720598739387	5.0	4668.165458141068	9.84
240	23	9	0.0828115163300555	30.0	2636.448737373736	6.29
243	24	1	0.3729015122070668	16.0	3821.904609085377	7.654
244	24	2	0.32980384105191873	14.0	3815.62628191985	7.944
245	24	3	0.1997549013392104	18.0	3617.8549770273235	7.396
246	24	4	0.6172545169678351	12.0	3967.4688083962624	8.27
247	24	5	0.16087761156471705	20.0	3643.6822184105217	7.16
248	24	6	0.6541695003753563	10.0	4738.015558488698	8.64
249	24	7	0.11994794112608419	25.0	3633.268343162345	6.67
250	24	8	1.0	5.0	5522.506374117322	9.84
251	24	9	0.0	30.0	3574.771797425681	6.29
252	24	10	0.8213428440070291	2.5	5405.093879976232	10.64
254	25	1	0.0	16.0	2957.4028716216217	7.654
255	25	2	0.39231057968986455	14.0	2440.401854219949	7.944
256	25	3	0.222443618176676	18.0	3606.5012149438085	7.396
257	25	4	0.0	12.0	2720.5301428571433	8.27
258	25	5	0.0	20.0	2674.200841787179	7.16
259	25	6	0.600082970430777	10.0	3868.8557558945904	8.64
260	25	7	0.016392967651115326	25.0	3404.520124320126	6.67
261	25	8	0.6700554304156915	5.0	4830.0476733143405	9.84
262	25	9	0.0	30.0	3447.410248771041	6.29
263	25	10	0.39683354016823663	2.5	6128.790832455217	10.64
265	26	1	0.4463349699614318	16.0	1537.5735609968524	7.654
266	26	2	0.5997359256933497	14.0	1336.9836101801034	7.944
267	26	3	0.2828654595128908	18.0	1072.57282693478	7.396
268	26	4	0.6903964384264032	12.0	1235.0176036657388	8.27
269	26	5	0.21059824680355937	20.0	1219.9057161023534	7.16
270	26	6	0.4234416805932555	10.0	1299.7286402241484	8.64
271	26	7	0.12456194173876477	25.0	980.0957822108899	6.67
272	26	8	0.6750405709985492	5.0	1414.0947707046082	9.84
273	26	9	0.0	30.0	1016.5305506205925	6.29
274	26	10	0.7732961104692937	2.5	1598.2882072328039	10.64
276	27	1	0.13744938475421606	16.0	2999.239258240254	7.654
277	27	2	0.39165463001870504	14.0	1777.6220854137375	7.944
278	27	3	0.25382096826634193	18.0	1665.8971097471492	7.396
279	27	4	0.4717849281643926	12.0	2417.252590153237	8.27
280	27	5	0.0	20.0	2151.0502010226896	7.16
281	27	6	0.5017563123388944	10.0	2498.121256306454	8.64
282	27	7	0.02261365472531783	25.0	1903.1265063383591	6.67
283	27	8	0.6593133849358133	5.0	3679.3628673501084	9.84
284	27	9	0.11757656360229665	30.0	2003.5782913474948	6.29
285	27	10	0.7087657661874259	2.5	4209.551725621195	10.64
287	28	1	0.6484423049048502	16.0	2152.2709982259826	7.654
288	28	2	0.7044717551304699	14.0	2361.6871837927424	7.944
289	28	3	0.5083750413681464	18.0	2222.123840836283	7.396
291	28	5	0.13599325451030495	20.0	2026.8410295230883	7.16
293	28	7	0.1629741782519624	25.0	1943.7409158546543	6.67
295	28	9	0.14772373135293407	30.0	1937.3442552153392	6.29
298	29	1	0.037115856011379476	16.0	3068.188061657128	7.654
299	29	2	0.11168569572885266	14.0	3246.711509172139	7.944
300	29	3	0.07634116638607669	18.0	3431.0387526978707	7.396
301	29	4	0.3163239621781564	12.0	3429.010806287729	8.27
302	29	5	0.0	20.0	3900.700920012857	7.16
303	29	6	0.2722688968701556	10.0	4602.891640885327	8.64
304	29	7	0.04127745201459853	25.0	3995.0685131065043	6.67
305	29	8	0.4936370239532774	5.0	5300.269925274725	9.84
306	29	9	0.0	30.0	4068.6103305853667	6.29
307	29	10	0.47204876574385785	2.5	6053.001213341594	10.64
309	30	1	0.06703445656643801	16.0	4190.30191390269	7.654
310	30	2	0.0	14.0	4420.599004120879	7.944
311	30	3	0.1458062182049455	18.0	5184.930944163687	7.396
312	30	4	0.2706090966523936	12.0	5383.254010155213	8.27
313	30	5	0.0	20.0	5484.132303813424	7.16
314	30	6	0.40571051917744905	10.0	5460.188506688506	8.64
315	30	7	0.01443212681376225	25.0	5099.609025641025	6.67
316	30	8	0.4958491156973694	5.0	6307.607374790567	9.84
317	30	9	0.11871831669328896	30.0	4846.7166604308095	6.29
318	30	10	0.5813846585532992	2.5	7109.5532475091095	10.64
320	31	1	0.0	16.0	1315.9924713156356	7.654
321	31	2	0.09581873478891874	14.0	918.8285070301596	7.944
322	31	3	0.06923692190122223	18.0	852.8611191684796	7.396
323	31	4	0.23952489108578243	12.0	725.5999049921802	8.27
324	31	5	0.0	20.0	573.8281289462251	7.16
325	31	6	0.14611343656783005	10.0	980.2184471658034	8.64
326	31	7	0.015235830365594524	25.0	612.6260976369869	6.67
327	31	8	0.1500147777904124	5.0	1147.8133827709803	9.84
328	31	9	0.0	30.0	553.15536179012	6.29
329	31	10	0.08727993226429391	2.5	1008.8049115993038	10.64
331	33	1	0.5353931314351749	16.0	4757.719242902208	7.654
332	33	2	0.8929148243367608	14.0	5307.969247190904	7.944
333	33	3	0.25447484015293026	18.0	4693.329705224894	7.396
334	33	4	0.5917746014927091	12.0	5280.644176669358	8.27
335	33	5	0.12588137162861016	20.0	5000.498885884904	7.16
336	33	6	0.48167752720740376	10.0	5924.471189348129	8.64
337	33	7	0.15839547532170722	25.0	5258.946480904846	6.67
338	33	8	0.9234056477191606	5.0	6728.619900918628	9.84
339	33	9	0.06398726165476377	30.0	4451.747738737777	6.29
342	34	1	0.04735320013880914	16.0	3855.2616445787803	7.654
343	34	2	0.4843838109581027	14.0	4362.425727866904	7.944
344	34	3	0.620458353253756	18.0	4222.863157894737	7.396
345	34	4	0.5225639862065055	12.0	5002.548286150935	8.27
346	34	5	0.15346411202520419	20.0	4876.638785800209	7.16
347	34	6	0.7995634739607819	10.0	5048.222124206069	8.64
348	34	7	0.014562741184100256	25.0	4254.803273478467	6.67
349	34	8	0.9358862031229481	5.0	5818.135010593221	9.84
350	34	9	0.03600108239338948	30.0	2737.157844680572	6.29
353	35	1	0.45344277626523843	16.0	2499.894299041202	7.654
354	35	2	0.7264539604480291	14.0	2988.9390871567075	7.944
355	35	3	0.4470777455335944	18.0	2982.3555911173466	7.396
356	35	4	0.6102248476721817	12.0	3077.994828571429	8.27
357	35	5	0.13604960947246386	20.0	2459.9205180684357	7.16
358	35	6	0.601973466179823	10.0	3010.3068628702017	8.64
359	35	7	0.17753585424756985	25.0	2554.6508676673275	6.67
360	35	8	0.6253802127556581	5.0	3802.6925453690837	9.84
361	35	9	0.0	30.0	2434.8387205387194	6.29
362	35	10	0.8161776151601151	2.5	4117.807851036045	10.64
366	36	3	0.4917834616713811	18.0	2427.838198922868	7.396
367	36	4	0.5997376444590543	12.0	3194.714687662553	8.27
368	36	5	0.0029093263751927625	20.0	3721.8241297032723	7.16
370	36	7	0.0	25.0	4266.335781818182	6.67
372	36	9	0.0	30.0	3430.4127659574474	6.29
373	36	10	0.7817163784987964	2.5	5040.336142269318	10.64
375	38	1	0.0	16.0	1157.168201410658	7.654
376	38	2	0.598676040776394	14.0	972.0274777140583	7.944
377	38	3	0.01074492970644374	18.0	1172.4603788737713	7.396
379	38	5	0.6039219039760959	20.0	1205.8828629687105	7.16
380	38	6	0.5528401077249174	10.0	1177.9534941730524	8.64
381	38	7	0.059986948112127444	25.0	979.0392589166404	6.67
383	38	9	0.0	30.0	1024.7430617866978	6.29
384	38	10	0.6389729901489865	2.5	1752.7739348199636	10.64
386	39	1	0.3029299027122869	16.0	1929.4221954862264	7.654
387	39	2	0.5651214520539724	14.0	1732.8272841681346	7.944
388	39	3	0.31729463083464615	18.0	1532.911955179724	7.396
389	39	4	0.5056363743654563	12.0	1888.176668757019	8.27
390	39	5	0.0	20.0	2404.5335387899872	7.16
391	39	6	0.3163116792722312	10.0	1598.3400766815023	8.64
392	39	7	0.16333907401318112	25.0	2136.321495956874	6.67
393	39	8	0.6439347081383828	5.0	2311.8261191440142	9.84
394	39	9	0.0	30.0	2107.6586538461534	6.29
395	39	10	0.698101845955519	2.5	3081.6109969167533	10.64
397	40	1	3.32993935821763e-05	16.0	2536.708832601074	7.654
398	40	2	0.6272796478386323	14.0	2206.025650104481	7.944
399	40	3	0.44825927475260346	18.0	2283.4291154193597	7.396
400	40	4	0.80659219140316	12.0	2624.6851253864656	8.27
401	40	5	0.008549562083343919	20.0	1884.807737253214	7.16
402	40	6	0.7801248022845662	10.0	2716.5776477044083	8.64
403	40	7	0.17100855044060348	25.0	2051.642072238005	6.67
405	40	9	0.005943457679403652	30.0	2047.225767543859	6.29
408	41	1	0.20905497958558797	16.0	3332.1804863538337	7.654
409	41	2	0.3905018703906743	14.0	3543.0750510055373	7.944
410	41	3	0.1636972927863189	18.0	3851.097925608012	7.396
411	41	4	0.6356363517188466	12.0	3722.16130386656	8.27
412	41	5	0.0	20.0	5035.375546218485	7.16
413	41	6	0.49329403776230446	10.0	4682.547263507605	8.64
414	41	7	0.0	25.0	5462.7811951561935	6.67
415	41	8	0.5233143407445334	5.0	5815.265250815774	9.84
416	41	9	0.0	30.0	5379.140600358911	6.29
417	41	10	0.47116508213493596	2.5	6419.36796398952	10.64
419	42	1	0.5667480130376435	16.0	3585.305214926161	7.654
420	42	2	0.5245373567445026	14.0	3140.0836205730193	7.944
421	42	3	0.3176516317491497	18.0	2747.8110383792578	7.396
422	42	4	0.684717207413581	12.0	4061.6664946680435	8.27
423	42	5	0.1608030138537186	20.0	2890.218019107004	7.16
424	42	6	0.6923548852304183	10.0	4260.197316438415	8.64
425	42	7	0.03864689481323134	25.0	3570.3404739274897	6.67
426	42	8	0.8913140943367323	5.0	4583.954993463309	9.84
427	42	9	0.0	30.0	2154.8407766990285	6.29
430	43	1	0.3256219150363766	16.0	5299.339464486132	7.654
431	43	2	0.5587913038730874	14.0	5696.642941227762	7.944
432	43	3	0.3177411008697136	18.0	4664.8939369376685	7.396
433	43	4	0.5597347695148135	12.0	4455.521929409217	8.27
434	43	5	0.0	20.0	3931.245830513872	7.16
435	43	6	0.6261853432827081	10.0	4754.4764889851185	8.64
436	43	7	0.04572888726793924	25.0	4080.7452731620087	6.67
437	43	8	0.8523438849062166	5.0	5192.512593989628	9.84
438	43	9	0.006405433798903791	30.0	3867.957501359646	6.29
439	43	10	0.5757625073531876	2.5	5434.461992765021	10.64
441	44	1	0.3664324383460647	16.0	1287.0608402356752	7.654
442	44	2	0.6761715435861299	14.0	1252.8094679186222	7.944
443	44	3	0.9787424540576409	18.0	684.4538377192979	7.396
444	44	4	0.7076703540158512	12.0	1294.9745701756422	8.27
445	44	5	0.0	20.0	815.351226993865	7.16
447	44	7	0.01621997115319712	25.0	476.8568959842002	6.67
449	44	9	0.0	30.0	255.91827394573406	6.29
452	45	1	0.0	16.0	1288.3157711263375	7.654
453	45	2	0.0	14.0	2057.4955454787946	7.944
454	45	3	0.0	18.0	1260.4745973330782	7.396
455	45	4	0.10200915151319506	12.0	1524.3065500425039	8.27
456	45	5	0.0	20.0	1501.4971826118317	7.16
457	45	6	0.21298589169721546	10.0	1136.7639576026445	8.64
458	45	7	0.0	25.0	1061.5173572573683	6.67
459	45	8	0.03975188570764073	5.0	1333.2980347754417	9.84
460	45	9	0.0	30.0	1034.3960478352628	6.29
461	45	10	0.05126626435642048	2.5	1221.871386838868	10.64
463	46	1	0.5917984288387544	16.0	4934.784483937114	7.654
464	46	2	0.7375625797105434	14.0	5084.673631123919	7.944
465	46	3	0.31373032037417975	18.0	5566.418181818181	7.396
466	46	4	0.8164897336240415	12.0	6669.096001321876	8.27
467	46	5	0.05942182569304346	20.0	6304.518304431598	7.16
468	46	6	0.6835360284009557	10.0	6503.023274029317	8.64
469	46	7	0.3384238087127656	25.0	6099.070516485611	6.67
470	46	8	0.6671877529918663	5.0	7276.96052631579	9.84
471	46	9	0.04047555885189279	30.0	6286.216743119266	6.29
474	47	1	0.2650892659132094	16.0	1090.3371952715968	7.654
475	47	2	0.9496252320588124	14.0	815.9263159321301	7.944
476	47	3	0.548549439045786	18.0	883.2448377581122	7.396
477	47	4	0.0	12.0	1035.450122373196	8.27
478	47	5	0.22807100978077505	20.0	767.5255482995105	7.16
479	47	6	0.7299130062537714	10.0	903.2015703007083	8.64
480	47	7	0.15091034257548894	25.0	640.7512896094327	6.67
481	47	8	0.6810588033012309	5.0	1212.7901049475258	9.84
482	47	9	0.3367675809150979	30.0	608.4989946432131	6.29
483	47	10	0.9259437658329079	2.5	1228.4103538260797	10.64
485	48	1	0.21979021761042397	16.0	2618.7251207729473	7.654
486	48	2	0.5443306637491019	14.0	1980.0806964420888	7.944
487	48	3	0.6463582799222561	18.0	2197.980199127419	7.396
488	48	4	0.7499204474748168	12.0	2890.313310414951	8.27
489	48	5	0.03686709537420176	20.0	2468.764013873265	7.16
490	48	6	0.624699413748782	10.0	2735.2117686170213	8.64
491	48	7	0.35192097269644484	25.0	2008.69395993534	6.67
492	48	8	0.8977467982649784	5.0	2993.2766902119065	9.84
493	48	9	0.0	30.0	2039.0505390606395	6.29
494	48	10	0.7105719478854309	2.5	3373.6544247535476	10.64
496	49	1	0.1006661701057913	16.0	0.0	7.654
497	49	2	0.004065300480935831	14.0	0.0	7.944
498	49	3	0.4103287714937817	18.0	0.0	7.396
499	49	4	0.1384201491623495	12.0	0.0	8.27
500	49	5	0.0	20.0	0.0	7.16
501	49	6	0.0042985554265626775	10.0	0.0	8.64
502	49	7	0.22252521812859194	25.0	0.0	6.67
503	49	8	0.06667759231436232	5.0	0.0	9.84
504	49	9	0.0	30.0	0.0	6.29
505	49	10	0.0	2.5	0.0	10.64
507	50	1	0.0	16.0	3498.226030809198	7.654
508	50	2	0.5080833809889709	14.0	4334.546448194919	7.944
509	50	3	0.2899532450929053	18.0	4117.121866968234	7.396
510	50	4	0.373913543908059	12.0	3807.2981552747606	8.27
511	50	5	0.0	20.0	3460.775444239595	7.16
512	50	6	0.5800865909247841	10.0	3815.2984806894356	8.64
513	50	7	0.15717878392070392	25.0	3350.851602023609	6.67
514	50	8	0.8408176131441137	5.0	5191.831525297253	9.84
515	50	9	0.0471523961322714	30.0	3025.231766799973	6.29
516	50	10	0.8410615933038588	2.5	4364.936094208605	10.64
518	51	1	0.0	16.0	0.0	7.654
519	51	2	0.13274212865593568	14.0	0.0	7.944
520	51	3	0.36204260987654996	18.0	0.0	7.396
521	51	4	0.7027788583182253	12.0	0.0	8.27
522	51	5	0.39265097653921066	20.0	0.0	7.16
523	51	6	0.09400498265007845	10.0	0.0	8.64
524	51	7	0.06763636878726964	25.0	0.0	6.67
525	51	8	0.5346123431647588	5.0	0.0	9.84
526	51	9	0.0	30.0	0.0	6.29
527	51	10	0.8052364472090997	2.5	0.0	10.64
529	52	1	0.0	16.0	0.0	7.654
530	52	2	0.2730286982936274	14.0	0.0	7.944
531	52	3	0.09256625871782252	18.0	0.0	7.396
532	52	4	0.0	12.0	0.0	8.27
533	52	5	0.18934697794330618	20.0	0.0	7.16
534	52	6	0.30215024072043933	10.0	0.0	8.64
535	52	7	0.23187126414673623	25.0	0.0	6.67
536	52	8	0.228871783244887	5.0	0.0	9.84
537	52	9	0.02669158321518807	30.0	0.0	6.29
538	52	10	0.30928824590458676	2.5	0.0	10.64
541	53	2	0.23069956454842794	14.0	5753.694148212018	7.944
542	53	3	0.02310481746382931	18.0	4572.470744183145	7.396
543	53	4	0.10854814791404256	12.0	4775.640988857867	8.27
544	53	5	0.6405363425094699	20.0	3910.263313042227	7.16
545	53	6	0.7902784385808156	10.0	4935.365798319326	8.64
546	53	7	0.1843157633611908	25.0	2882.3734826258988	6.67
548	53	9	0.025977985387614408	30.0	3437.158701188456	6.29
551	54	1	0.3750687115351201	16.0	4604.324494128861	7.654
552	54	2	0.7184909752598455	14.0	4609.666478449087	7.944
553	54	3	0.31938951248596004	18.0	5095.454254444234	7.396
554	54	4	0.8859097995743653	12.0	5338.317684026767	8.27
555	54	5	0.4421807489312889	20.0	4916.786013081837	7.16
556	54	6	0.9236239748345882	10.0	6042.352046739348	8.64
557	54	7	0.10508556214640613	25.0	4265.388980882131	6.67
559	54	9	0.0	30.0	5483.659686904004	6.29
562	55	1	0.0	16.0	953.6815972222219	7.654
563	55	2	0.3024824447202625	14.0	1139.4720246035274	7.944
564	55	3	0.13985540759024095	18.0	726.5053298761169	7.396
565	55	4	0.711044064660617	12.0	1478.6195887445883	8.27
566	55	5	0.0	20.0	1032.8494862863329	7.16
567	55	6	0.7986698560073481	10.0	949.1139841688652	8.64
568	55	7	0.0	25.0	875.7408089646175	6.67
569	55	8	0.4575701662322157	5.0	1143.9614695340497	9.84
570	55	9	0.0	30.0	462.22574458483734	6.29
571	55	10	0.664203338689065	2.5	1578.8082085699534	10.64
575	56	3	0.9300343090419689	18.0	2936.697761096776	7.396
577	56	5	0.5289557281328379	20.0	2478.5437278575923	7.16
579	56	7	0.39835058363942705	25.0	2091.7902439024397	6.67
581	56	9	0.1563885697161251	30.0	2146.3721950750987	6.29
584	57	1	0.0	16.0	812.1876643073815	7.654
585	57	2	0.0006945849633740047	14.0	935.648262092009	7.944
586	57	3	0.0	18.0	860.5523364485983	7.396
587	57	4	0.2279424498708798	12.0	739.8290205098715	8.27
588	57	5	0.08862000370090382	20.0	777.6413734871938	7.16
589	57	6	0.32792724058355943	10.0	677.0753980855603	8.64
590	57	7	0.05407447786496417	25.0	900.1925207039336	6.67
591	57	8	0.5515914842737288	5.0	999.8876865146395	9.84
592	57	9	0.05042821228024386	30.0	655.4908352229783	6.29
593	57	10	0.33805284644085426	2.5	963.2947560157224	10.64
595	58	1	0.0	16.0	768.6421592646597	7.654
596	58	2	0.0	14.0	852.2424199439695	7.944
597	58	3	0.0	18.0	581.9869072238467	7.396
598	58	4	0.0	12.0	687.2677463258706	8.27
599	58	5	0.0	20.0	671.2123845736012	7.16
600	58	6	0.10988959987128462	10.0	579.2003399596658	8.64
601	58	7	0.0	25.0	494.17528241650285	6.67
602	58	8	0.0	5.0	1033.3571795590435	9.84
603	58	9	0.0	30.0	423.7170389647942	6.29
604	58	10	0.1868147508001903	2.5	1042.6692522321425	10.64
606	59	1	0.0	16.0	371.0232558139535	7.654
607	59	2	0.5434874130162601	14.0	331.05693581780554	7.944
608	59	3	0.0	18.0	283.0388888888889	7.396
609	59	4	0.40165350129259614	12.0	467.58381351492943	8.27
610	59	5	0.0	20.0	598.5132978723406	7.16
611	59	6	0.0	10.0	471.13918128654996	8.64
612	59	7	0.0	25.0	581.8520710059174	6.67
613	59	8	0.04479906231679326	5.0	730.2834008097166	9.84
614	59	9	0.0	30.0	617.0379928315413	6.29
615	59	10	0.14010684807209145	2.5	556.4714341235913	10.64
617	61	1	0.480292689519299	16.0	1095.9120967741935	7.654
618	61	2	0.23752216687161307	14.0	1336.8654786074146	7.944
619	61	3	0.27770638907569134	18.0	1596.7221123321121	7.396
620	61	4	0.7381144065815397	12.0	1696.9819677673845	8.27
621	61	5	0.0	20.0	1273.2592509615029	7.16
622	61	6	0.10374178535913162	10.0	1838.713252244794	8.64
623	61	7	0.11926645452482876	25.0	1895.0425516059315	6.67
624	61	8	0.42802896115349615	5.0	2222.1987102758985	9.84
625	61	9	0.0	30.0	1605.7168292682918	6.29
626	61	10	0.5249101476470731	2.5	2812.2792427315744	10.64
628	62	1	0.26831664452427134	16.0	965.3545160940132	7.654
629	62	2	0.0	14.0	1147.8771866045086	7.944
630	62	3	0.32344491766622907	18.0	929.5730975921144	7.396
631	62	4	0.6768728245991491	12.0	1316.7923512230743	8.27
632	62	5	0.01608243203159755	20.0	887.5644152595372	7.16
633	62	6	0.6534923478817465	10.0	1159.065652840449	8.64
634	62	7	0.0	25.0	937.1546435262389	6.67
635	62	8	0.6356673621987339	5.0	1363.1857975533153	9.84
636	62	9	0.0	30.0	628.6585155528179	6.29
637	62	10	0.5479669684320696	2.5	1565.7477879094895	10.64
639	63	1	0.0	16.0	633.4334887162411	7.654
640	63	2	0.0	14.0	623.0501950985758	7.944
641	63	3	0.07510699598816958	18.0	449.07772057772064	7.396
642	63	4	0.0738121279567478	12.0	661.0056744522134	8.27
643	63	5	0.0	20.0	414.10551697530855	7.16
644	63	6	0.0	10.0	224.5083007104538	8.64
645	63	7	0.14782527224228553	25.0	429.1498734651795	6.67
646	63	8	0.0	5.0	435.9142752173735	9.84
647	63	9	0.0	30.0	382.0822241940254	6.29
648	63	10	0.0	2.5	474.67795831861554	10.64
650	65	1	0.15555384483664178	16.0	634.5719895287959	7.654
651	65	2	0.0	14.0	549.7684568456845	7.944
652	65	3	0.0	18.0	523.3577635599696	7.396
653	65	4	0.07907778976831213	12.0	642.6486759425496	8.27
654	65	5	0.0	20.0	543.725739161981	7.16
655	65	6	0.20949489830692847	10.0	945.9262675908417	8.64
656	65	7	0.0	25.0	487.8610437220332	6.67
657	65	8	0.12138673020554865	5.0	1530.6016482412062	9.84
658	65	9	0.0	30.0	495.4386485821709	6.29
659	65	10	0.11513140509912002	2.5	1465.995735936296	10.64
661	66	1	0.3354548048716772	16.0	1810.9375808449147	7.654
663	66	3	0.3502929737923756	18.0	2388.047164627059	7.396
664	66	4	0.6779871829189144	12.0	3436.607749014229	8.27
665	66	5	0.2250432144621268	20.0	2897.204174228676	7.16
666	66	6	0.6676737006727089	10.0	3760.1167921774404	8.64
667	66	7	0.20742262642865908	25.0	2843.3833384038135	6.67
669	66	9	0.15160445589093632	30.0	3366.4549947643973	6.29
672	67	1	0.1526303419297097	16.0	3881.6694441325103	7.654
673	67	2	0.6680167888954315	14.0	3553.412528667509	7.944
674	67	3	0.3836750146518924	18.0	3605.892739728385	7.396
675	67	4	0.9092486861051724	12.0	3738.9767474241157	8.27
676	67	5	0.12906146906367583	20.0	3275.2191089519083	7.16
677	67	6	0.8485410985705549	10.0	3975.1571839236317	8.64
678	67	7	0.06662891477505582	25.0	2955.95380334805	6.67
680	67	9	0.0	30.0	2935.6791745497867	6.29
683	68	1	0.318807553602581	16.0	2264.739134067128	7.654
684	68	2	0.3012565002009927	14.0	1914.5814682539683	7.944
685	68	3	0.2828728928577496	18.0	1719.2464655834187	7.396
686	68	4	0.650607397478385	12.0	1897.1628761416857	8.27
687	68	5	0.219736615208803	20.0	1606.5830306313846	7.16
688	68	6	0.2163215626897516	10.0	2020.7849505990168	8.64
689	68	7	0.0	25.0	1330.139335232669	6.67
691	68	9	0.0	30.0	1367.8630260785958	6.29
694	69	1	0.432614963062007	16.0	917.9529569892478	7.654
695	69	2	0.49870171271609803	14.0	1157.2062180243993	7.944
696	69	3	0.3102076326267455	18.0	1036.6155196962507	7.396
697	69	4	0.7904682061431346	12.0	1164.0322061760912	8.27
698	69	5	0.19241256255061764	20.0	777.7591028111261	7.16
699	69	6	0.7977303198024556	10.0	1269.4785714285717	8.64
700	69	7	0.185985313534623	25.0	777.5511957730811	6.67
702	69	9	0.0	30.0	733.630521796085	6.29
716	71	1	0.0	16.0	4150.4414476143	7.654
717	71	2	0.3814443160008681	14.0	4345.440378524821	7.944
718	71	3	0.3225756628357373	18.0	3406.2010981912144	7.396
719	71	4	0.1708488907999095	12.0	4020.665680473373	8.27
720	71	5	0.0	20.0	3304.845275362319	7.16
721	71	6	0.2116150167145409	10.0	4029.442953894242	8.64
722	71	7	0.0	25.0	4036.5695916986233	6.67
723	71	8	0.5548995115194458	5.0	5438.449687130054	9.84
724	71	9	0.0	30.0	3916.6672184546374	6.29
725	71	10	0.453085470683521	2.5	6534.952525252526	10.64
727	72	1	0.0	16.0	1383.4603621238073	7.654
728	72	2	0.0	14.0	1387.4923372151095	7.944
729	72	3	0.4755058625870319	18.0	2170.552142857143	7.396
730	72	4	0.21934010482267025	12.0	1764.1144781144783	8.27
731	72	5	0.0	20.0	1592.9096563356525	7.16
732	72	6	0.3572967943805156	10.0	2206.0457079152734	8.64
733	72	7	0.009060604040715113	25.0	2004.2053917305718	6.67
734	72	8	0.40566500183341414	5.0	3745.3863051513586	9.84
735	72	9	0.0	30.0	1956.0114958882275	6.29
736	72	10	0.6360965838861917	2.5	4099.96109514957	10.64
738	73	1	0.1742767178915332	16.0	1871.146272102044	7.654
739	73	2	0.036973832304246654	14.0	1922.5944482167683	7.944
740	73	3	0.0	18.0	1111.712647948623	7.396
741	73	4	0.2446514196520378	12.0	1964.0962585428003	8.27
742	73	5	0.0	20.0	1798.9399042212274	7.16
743	73	6	0.0	10.0	2754.947188990539	8.64
744	73	7	0.0	25.0	1112.7637559808613	6.67
745	73	8	0.42999573255876733	5.0	2964.3746423803173	9.84
746	73	9	0.0	30.0	996.1646411186252	6.29
747	73	10	0.3323557287582066	2.5	3344.0563088512245	10.64
749	74	1	0.5033402498468368	16.0	1938.993095028148	7.654
750	74	2	0.48933896765980545	14.0	2144.733130207258	7.944
751	74	3	0.10708599530420831	18.0	1368.6953287197234	7.396
752	74	4	0.6059107675258287	12.0	1699.5079824085792	8.27
753	74	5	0.0	20.0	1415.8880760589618	7.16
754	74	6	0.056264408833058256	10.0	2134.9543452572784	8.64
755	74	7	0.1044481972689052	25.0	1192.645263157895	6.67
756	74	8	0.3733514545389748	5.0	2279.983026025161	9.84
757	74	9	0.027584716104509972	30.0	635.9132201186312	6.29
758	74	10	0.5856241573376396	2.5	2711.1352680241566	10.64
760	75	1	0.09807049049678615	16.0	1867.8946491390489	7.654
761	75	2	0.4611810987093765	14.0	2077.508840864439	7.944
762	75	3	0.0	18.0	2022.8684475994771	7.396
763	75	4	0.37539520520411795	12.0	2282.5453513513507	8.27
764	75	5	0.0	20.0	1539.9903701810974	7.16
765	75	6	0.2091596226716674	10.0	1827.4883614598052	8.64
766	75	7	0.11283896167559368	25.0	1296.7939798351667	6.67
767	75	8	0.6881020826873601	5.0	2591.8873779224614	9.84
768	75	9	0.06570941380150344	30.0	1191.241963452047	6.29
769	75	10	0.7571391256812454	2.5	3047.524611528822	10.64
771	77	1	0.26579361211918184	16.0	3730.94812448231	7.654
772	77	2	0.21786141018005004	14.0	3285.4221505307314	7.944
773	77	3	0.0981561651599234	18.0	2919.281246635807	7.396
774	77	4	0.2867553097348084	12.0	4064.2202071186794	8.27
775	77	5	0.0	20.0	3782.7824991602292	7.16
776	77	6	0.3795264947252773	10.0	4017.676587275778	8.64
777	77	7	0.07757650819729298	25.0	3494.5606539729524	6.67
778	77	8	0.4752108876295523	5.0	5101.383725402615	9.84
779	77	9	0.0	30.0	3789.156494227091	6.29
780	77	10	0.486919965132441	2.5	5155.224074395966	10.64
782	78	1	0.0	16.0	1579.7591082238296	7.654
783	78	2	0.06250495290155146	14.0	1583.387541183649	7.944
784	78	3	0.058669828729168684	18.0	1448.7311946902655	7.396
785	78	4	0.038755943928201725	12.0	1764.0083176985618	8.27
786	78	5	0.0	20.0	1262.3957093538536	7.16
787	78	6	0.2186263896464553	10.0	1576.3871340036674	8.64
788	78	7	0.0	25.0	908.6102889850624	6.67
789	78	8	0.19493030281685847	5.0	1771.7873323672504	9.84
790	78	9	0.0	30.0	944.712310096074	6.29
791	78	10	0.2565980633436792	2.5	1692.0065078129373	10.64
793	80	1	0.06049141677805612	16.0	2134.3377108433738	7.654
794	80	2	0.7594403221693975	14.0	3069.6782305816787	7.944
795	80	3	0.8022262417520933	18.0	3369.3561822125807	7.396
797	80	5	0.0	20.0	2938.505387205387	7.16
798	80	6	0.5333242223562715	10.0	1914.407987711213	8.64
799	80	7	0.0	25.0	1501.288172421893	6.67
800	80	8	0.4521240743806014	5.0	2272.838150856358	9.84
801	80	9	0.34478205760569575	30.0	2182.3555114534624	6.29
802	80	10	0.7243321264982141	2.5	2609.333098924061	10.64
804	81	1	0.3348950432482055	16.0	1648.405652173913	7.654
806	81	3	0.44007004499401076	18.0	880.2446827366181	7.396
807	81	4	0.6232668670250119	12.0	584.6253108593536	8.27
808	81	5	0.0	20.0	789.0614706412545	7.16
809	81	6	0.23598926014593472	10.0	1250.608518317101	8.64
810	81	7	0.03921886675566451	25.0	661.7234910683187	6.67
811	81	8	0.7653050558495397	5.0	1737.1480562448298	9.84
812	81	9	0.0	30.0	1006.8195000392433	6.29
813	81	10	0.24618631021906626	2.5	1422.6613232823213	10.64
815	82	1	0.0	16.0	625.539791105601	7.654
816	82	2	0.3776391538922824	14.0	617.620033172279	7.944
817	82	3	0.35245312794589834	18.0	560.5658572479766	7.396
818	82	4	0.0	12.0	559.0100598719023	8.27
819	82	5	0.08128515593937813	20.0	437.65054219707673	7.16
820	82	6	0.5255299114823554	10.0	856.6773609692019	8.64
821	82	7	0.059695408435614224	25.0	619.8003911044542	6.67
822	82	8	0.41852337670795403	5.0	686.1981468168387	9.84
823	82	9	0.0	30.0	826.8304952045414	6.29
824	82	10	0.8178144973227334	2.5	795.6024979074385	10.64
826	84	1	0.7706125528544684	16.0	1885.5601362862014	7.654
827	84	2	0.554472733302154	14.0	1445.846084545645	7.944
828	84	3	0.020767823410069355	18.0	1369.1894696524325	7.396
829	84	4	0.9780895868820392	12.0	2025.3637210540326	8.27
830	84	5	0.32921046398038367	20.0	1826.963437972134	7.16
832	84	7	0.24569032528390206	25.0	2860.3442493946727	6.67
834	84	9	0.0	30.0	2700.8523648648647	6.29
837	85	1	0.060271416673346775	16.0	1561.1268206039067	7.654
838	85	2	0.09987441351503396	14.0	1923.7760849492151	7.944
839	85	3	0.0	18.0	1890.8581674876846	7.396
840	85	4	0.10466802172867738	12.0	2015.4167464114842	8.27
841	85	5	0.0	20.0	2699.451880293621	7.16
842	85	6	0.22380863654854175	10.0	2471.883009404389	8.64
843	85	7	0.0	25.0	1831.5763079593362	6.67
844	85	8	0.2216488212049988	5.0	2662.463670733257	9.84
845	85	9	0.0	30.0	1995.6917717943884	6.29
846	85	10	0.3842851841243262	2.5	2947.1849898580117	10.64
849	86	2	0.9186515463619306	14.0	1286.272410599505	7.944
850	86	3	0.32629423375266603	18.0	1574.8323639637379	7.396
852	86	5	0.021828130558573067	20.0	1165.9667431328971	7.16
853	86	6	0.7758068658639152	10.0	1955.3065792012355	8.64
854	86	7	0.5564754942305052	25.0	1995.248079846653	6.67
856	86	9	0.3718527535792328	30.0	1657.911167872854	6.29
859	88	1	0.3160573186178442	16.0	1080.1933771032895	7.654
860	88	2	0.039396627200752626	14.0	893.0026870070209	7.944
861	88	3	0.0	18.0	1170.2197229522071	7.396
862	88	4	0.12920628378052113	12.0	1054.8966958051572	8.27
863	88	5	0.0	20.0	1373.5112303050626	7.16
864	88	6	0.01568786578726337	10.0	1709.943332619863	8.64
865	88	7	0.03225518836071502	25.0	1383.6055638350724	6.67
866	88	8	0.23384120160513922	5.0	1426.5669310555215	9.84
867	88	9	0.0	30.0	1521.2899713823567	6.29
868	88	10	0.09397994932890102	2.5	1138.978916827853	10.64
1	3	1	0.2395357047779176	16.0	1122.8416654814393	7.654
2	3	2	0.04882643052910667	14.0	1510.468515037594	7.944
3	3	3	0.0	18.0	1143.4577063073832	7.396
4	3	4	0.0	12.0	1452.360576923077	8.27
5	3	5	0.0	20.0	1095.377049180328	7.16
6	3	6	0.017404577168064463	10.0	1398.1877363143187	8.64
7	3	7	0.18450933004944486	25.0	884.7177094522021	6.67
8	3	8	0.0	5.0	1836.5577363812658	9.84
9	3	9	0.0	30.0	1261.9242749731472	6.29
10	3	10	0.21729689317152523	2.5	1972.147788109327	10.64
12	4	1	0.06577808161858517	16.0	1095.9895093062607	7.654
13	4	2	0.589553593133674	14.0	1015.8922807017543	7.944
14	4	3	0.11197650138336895	18.0	703.7618181818182	7.396
15	4	4	0.11790503619716973	12.0	1092.5950307377045	8.27
16	4	5	0.40671620929420665	20.0	891.5721224737622	7.16
17	4	6	0.6816599081755799	10.0	1342.061797752809	8.64
18	4	7	0.0	25.0	870.2705342902711	6.67
19	4	8	0.41587519665275524	5.0	1541.8302625518195	9.84
20	4	9	0.0	30.0	1155.166786691632	6.29
21	4	10	0.5054514366901728	2.5	1344.3180746982791	10.64
23	5	1	0.0	16.0	912.1518656956886	7.654
24	5	2	0.0	14.0	916.8725448028672	7.944
25	5	3	0.047801852846607366	18.0	845.8563664596273	7.396
26	5	4	0.04214595713048499	12.0	925.1152763746572	8.27
27	5	5	0.0	20.0	671.4463821892392	7.16
28	5	6	0.5696319048803884	10.0	737.0876288659795	8.64
29	5	7	0.09942476369237428	25.0	468.88185198512645	6.67
30	5	8	0.48126139961032893	5.0	1006.9043622731529	9.84
31	5	9	0.0	30.0	492.05669056961165	6.29
34	9	1	0.0	16.0	1158.0954054732617	7.654
35	9	2	0.08990400762843921	14.0	811.6360169491526	7.944
36	9	3	0.1736618605689095	18.0	849.759825432801	7.396
37	9	4	0.1300336969986818	12.0	1116.5358622608085	8.27
38	9	5	0.0	20.0	913.6003311756734	7.16
39	9	6	0.2833076808094894	10.0	1020.6478222996517	8.64
40	9	7	0.0	25.0	688.4620099430208	6.67
41	9	8	0.07619718082964491	5.0	1254.5041152446456	9.84
42	9	9	0.0	30.0	613.4898585807108	6.29
43	9	10	0.2620941266674415	2.5	1457.8224257089955	10.64
45	12	1	0.20383690777378105	16.0	584.486917085094	7.654
46	12	2	0.0	14.0	743.8184846785632	7.944
47	12	3	0.33882037984218616	18.0	523.5577111640288	7.396
48	12	4	0.27753032053047283	12.0	626.175013014055	8.27
49	12	5	0.321329635618165	20.0	539.8338935968922	7.16
50	12	6	0.4606499685269821	10.0	679.2742418403344	8.64
51	12	7	0.2695015847130224	25.0	419.72638334014897	6.67
52	12	8	0.9826775458443854	5.0	734.5435814076092	9.84
53	12	9	0.0	30.0	415.3427379835262	6.29
56	13	1	0.2717566856055819	16.0	484.58291075050727	7.654
57	13	2	0.5267518375849297	14.0	375.1699308755761	7.944
58	13	3	0.2767896880274679	18.0	230.17083333333338	7.396
59	13	4	0.4448477790136952	12.0	205.56343526350034	8.27
60	13	5	0.1768409152975534	20.0	299.7857142857142	7.16
61	13	6	0.7021542668824017	10.0	328.5995065789475	8.64
62	13	7	0.03905825360510653	25.0	227.50942028985514	6.67
63	13	8	0.8767800648820526	5.0	366.2231841216216	9.84
64	13	9	0.05632383533845675	30.0	163.82495616598476	6.29
65	13	10	0.32074532418133167	2.5	439.73748473748464	10.64
67	14	1	0.5652320134031911	16.0	142.9691176470588	7.654
68	14	2	0.4972764731569311	14.0	88.30276816608999	7.944
69	14	3	0.06144342831139208	18.0	106.02083333333337	7.396
70	14	4	0.0	12.0	77.78104993597957	8.27
71	14	5	0.5926373171310781	20.0	168.1991991991992	7.16
72	14	6	0.16613676354564097	10.0	260.20005807200937	8.64
73	14	7	0.1071851491766102	25.0	108.83895747599453	6.67
74	14	8	0.07279084425570047	5.0	106.88888888888889	9.84
75	14	9	0.17762338949260087	30.0	219.12795817281238	6.29
76	14	10	0.32576932649574	2.5	98.6322580645162	10.64
78	16	1	0.35296021925945825	16.0	104.31815114709848	7.654
79	16	2	0.0	14.0	115.61420118343197	7.944
80	16	3	0.0	18.0	82.37764852513506	7.396
81	16	4	0.01837654334528152	12.0	244.52124907612716	8.27
82	16	5	0.2812045506142685	20.0	173.15923984272618	7.16
83	16	6	0.0	10.0	259.3090410958905	8.64
84	16	7	0.052562747991632394	25.0	270.3756359525155	6.67
85	16	8	0.49936017732075066	5.0	423.45704401306944	9.84
86	16	9	0.0	30.0	232.79990627928774	6.29
87	16	10	0.3671212826132321	2.5	409.96242728504257	10.64
89	17	1	0.11904100951277666	16.0	141.99802761341218	7.654
90	17	2	0.027297237030387937	14.0	153.12040133779263	7.944
91	17	3	0.0	18.0	207.67369589345165	7.396
92	17	4	0.18297451195424744	12.0	213.2641604010025	8.27
93	17	5	0.26918216363988906	20.0	169.7596393034827	7.16
94	17	6	0.6832308538136461	10.0	203.48095878136195	8.64
95	17	7	0.0	25.0	117.73223550642906	6.67
96	17	8	0.4658318204466832	5.0	476.50245719720976	9.84
97	17	9	0.0	30.0	252.3886386386385	6.29
98	17	10	0.5534503223249515	2.5	652.7372101073038	10.64
100	18	1	0.4755951441048169	16.0	967.6584495303094	7.654
101	18	2	0.25866900970665524	14.0	1096.7422758637044	7.944
102	18	3	0.12004230088047661	18.0	1113.0796163729808	7.396
103	18	4	0.1394232732272051	12.0	1415.5972176835817	8.27
104	18	5	0.0	20.0	970.0577038669607	7.16
105	18	6	0.6489429321421888	10.0	1320.0868947628458	8.64
106	18	7	0.15201407750613066	25.0	814.2286319019274	6.67
107	18	8	0.0	5.0	1650.0504183757175	9.84
108	18	9	0.0	30.0	913.2107912816867	6.29
109	18	10	0.9521360340638428	2.5	1593.827964519141	10.64
111	19	1	0.25504103256821214	16.0	1082.6278182140954	7.654
112	19	2	0.0	14.0	1262.2587886704328	7.944
113	19	3	0.0	18.0	1207.4670231220468	7.396
114	19	4	0.0	12.0	1093.5646172055972	8.27
115	19	5	0.16560702429485216	20.0	913.4041252263364	7.16
116	19	6	0.43887192877210346	10.0	1150.7062068965517	8.64
117	19	7	0.0	25.0	903.1033264535803	6.67
118	19	8	0.28420489885160416	5.0	1206.175331753709	9.84
119	19	9	0.0	30.0	831.2770454401419	6.29
120	19	10	0.4861981423832385	2.5	1308.7494364910142	10.64
122	21	1	0.1540117689388187	16.0	785.1018448182313	7.654
123	21	2	0.16899359276997594	14.0	837.4890009702564	7.944
124	21	3	0.03934038824123628	18.0	763.3016541247872	7.396
125	21	4	0.03313176214349767	12.0	747.9714924269222	8.27
126	21	5	0.0	20.0	711.6194996380018	7.16
127	21	6	0.0	10.0	842.0911898962853	8.64
128	21	7	0.11294451802905132	25.0	498.2851641526175	6.67
129	21	8	0.2793681009990376	5.0	1087.2230375762344	9.84
130	21	9	0.0	30.0	558.7622174148187	6.29
131	21	10	0.38570917186116876	2.5	1021.8001935932224	10.64
133	22	1	0.0	16.0	449.77094574340526	7.654
134	22	2	0.0	14.0	483.9322788697789	7.944
135	22	3	0.16285969119091775	18.0	404.48819172113275	7.396
136	22	4	0.0	12.0	450.30514173998046	8.27
137	22	5	0.0	20.0	294.98782244945386	7.16
138	22	6	0.7230611823965719	10.0	344.6569722861212	8.64
139	22	7	0.0	25.0	231.73477135461596	6.67
140	22	8	0.17346788673570476	5.0	452.65755072580004	9.84
141	22	9	0.0	30.0	232.52795209384357	6.29
142	22	10	0.5147560207644795	2.5	528.6008888888886	10.64
144	23	1	0.26396508040489436	16.0	411.71530926165815	7.654
145	23	2	0.0	14.0	521.8211105572337	7.944
146	23	3	0.16429791239330654	18.0	455.84167039272677	7.396
147	23	4	0.01147375215539822	12.0	446.6622399088304	8.27
148	23	5	0.01508821044546235	20.0	321.8005365939479	7.16
149	23	6	0.4061048615477625	10.0	515.8811716856331	8.64
150	23	7	0.0	25.0	387.72161290976544	6.67
151	23	8	0.3642543579938763	5.0	643.9010407828497	9.84
152	23	9	0.0	30.0	374.1967117856166	6.29
153	23	10	0.7293527370807592	2.5	783.1350945350945	10.64
155	25	1	0.03379791740832819	16.0	628.0715124291768	7.654
156	25	2	0.0	14.0	462.99246353681775	7.944
157	25	3	0.09707731833365651	18.0	366.3014548616823	7.396
158	25	4	0.1115799741583817	12.0	469.2476376393367	8.27
159	25	5	0.0	20.0	417.430388888889	7.16
160	25	6	0.4419601466334068	10.0	453.0427928557454	8.64
161	25	7	0.0	25.0	418.1318181818183	6.67
162	25	8	0.28622693623203055	5.0	777.5420341146436	9.84
163	25	9	0.0	30.0	328.49721994348744	6.29
166	26	1	0.335939551347649	16.0	765.2738788404363	7.654
167	26	2	0.1285739697637507	14.0	827.0212411495212	7.944
168	26	3	0.025984286708222816	18.0	703.7326237429802	7.396
169	26	4	0.22875892693658087	12.0	784.1196308074941	8.27
170	26	5	0.009977405148426653	20.0	605.2816483904604	7.16
171	26	6	0.2646341193141721	10.0	867.8963132178438	8.64
172	26	7	0.01719967677185287	25.0	546.7911231069127	6.67
173	26	8	0.4072126087164635	5.0	958.8314814814814	9.84
174	26	9	0.0	30.0	432.84831287064617	6.29
175	26	10	0.756927938578771	2.5	1084.4968587434973	10.64
177	28	1	0.043086817793985016	16.0	935.0641712770858	7.654
178	28	2	0.0	14.0	1171.9321451433575	7.944
179	28	3	0.0	18.0	1089.6468415498268	7.396
180	28	4	0.0	12.0	957.7339276485792	8.27
181	28	5	0.0	20.0	858.8786375661373	7.16
182	28	6	0.0	10.0	1305.3625360870535	8.64
183	28	7	0.0	25.0	937.6379730388178	6.67
184	28	8	0.2149143469971475	5.0	1619.496944873431	9.84
185	28	9	0.0	30.0	819.2145398481972	6.29
186	28	10	0.14726170876083589	2.5	1941.783630115589	10.64
188	29	1	0.2977911222790705	16.0	242.88721484508	7.654
189	29	2	0.44997164743898216	14.0	456.02740547253035	7.944
190	29	3	0.1867789635045087	18.0	436.2053801169591	7.396
191	29	4	0.0	12.0	202.96500023874327	8.27
192	29	5	0.30119083620465154	20.0	295.0842696629215	7.16
193	29	6	0.0	10.0	325.750134916352	8.64
194	29	7	0.0	25.0	353.9316077441078	6.67
195	29	8	0.11235686326519624	5.0	551.4313953488371	9.84
196	29	9	0.0	30.0	373.1598411516506	6.29
197	29	10	0.5832602752832927	2.5	479.6170293282878	10.64
199	30	1	0.3673142561713977	16.0	561.2121266204794	7.654
200	30	2	0.1252082594622823	14.0	499.9204683914866	7.944
201	30	3	0.19989302534485762	18.0	430.20330969267144	7.396
202	30	4	0.23868777422930212	12.0	497.3155487804878	8.27
203	30	5	0.0	20.0	337.9350949922429	7.16
204	30	6	0.24887907034403123	10.0	622.2138904261209	8.64
205	30	7	0.0	25.0	484.72542941644855	6.67
206	30	8	0.41144198741382626	5.0	745.8286685552405	9.84
207	30	9	0.0	30.0	468.9314430030996	6.29
208	30	10	0.5766128092435355	2.5	803.7670068027213	10.64
210	32	1	0.12138466835446803	16.0	1137.2494259471873	7.654
211	32	2	0.044074543575721	14.0	1036.6092206805547	7.944
212	32	3	0.07242197129250219	18.0	880.3404213896339	7.396
213	32	4	0.0024767139601335965	12.0	1086.2550034506555	8.27
214	32	5	0.02250726838345222	20.0	1142.9926007658855	7.16
215	32	6	0.3026831208673375	10.0	1155.1969594594595	8.64
216	32	7	0.0	25.0	809.7112726043603	6.67
217	32	8	0.5012446739261132	5.0	1704.4095042534461	9.84
218	32	9	0.05586910873003605	30.0	1050.7784222737819	6.29
219	32	10	0.9534394647060529	2.5	1995.7235521031494	10.64
221	34	1	0.471212048630818	16.0	982.5626254264496	7.654
222	34	2	0.1599091783209656	14.0	1124.0635722679199	7.944
223	34	3	0.0	18.0	924.1555118110234	7.396
224	34	4	0.023409791007443278	12.0	1022.4662402594477	8.27
225	34	5	0.0	20.0	896.9740218274704	7.16
226	34	6	0.20668604202820792	10.0	1243.429445156565	8.64
227	34	7	0.0715553546091156	25.0	957.0266602847912	6.67
228	34	8	0.30626844609075043	5.0	1385.696004770423	9.84
229	34	9	0.0	30.0	948.9668159946907	6.29
230	34	10	0.5698465461501028	2.5	1735.2539582321517	10.64
232	35	1	0.7910764921964986	16.0	1461.6797988264877	7.654
233	35	2	0.2526546664882306	14.0	1711.6171568627453	7.944
234	35	3	0.2779992444348024	18.0	1452.755614580634	7.396
235	35	4	0.34208276878785354	12.0	1831.3781951478234	8.27
236	35	5	0.20388754445515578	20.0	1571.4867903906263	7.16
237	35	6	0.5244471892399313	10.0	1882.3938851287842	8.64
238	35	7	0.21709880196100542	25.0	1379.591382438316	6.67
239	35	8	0.31986915774438834	5.0	2150.4349635375634	9.84
240	35	9	0.0	30.0	1442.639459537856	6.29
241	35	10	0.8939071141279574	2.5	2793.0360912842693	10.64
243	36	1	0.4444810376026517	16.0	881.3938152134558	7.654
244	36	2	0.07640017406488023	14.0	804.2822646103898	7.944
245	36	3	0.0	18.0	666.2731857380605	7.396
246	36	4	0.007726805408289538	12.0	869.7508771929826	8.27
247	36	5	0.11176853374304238	20.0	680.4886092108277	7.16
248	36	6	0.3321601749167359	10.0	827.8546613944789	8.64
249	36	7	0.1941061541194856	25.0	530.6072225709702	6.67
250	36	8	0.5002243351672149	5.0	918.028318903319	9.84
251	36	9	0.0	30.0	449.3883087866491	6.29
252	36	10	0.9525042889721091	2.5	1178.1302144907957	10.64
254	37	1	0.405858538337318	16.0	529.5056189395724	7.654
255	37	2	0.0	14.0	423.51510832866745	7.944
256	37	3	0.1913919031276862	18.0	318.4902909889119	7.396
257	37	4	0.0	12.0	383.8446167180276	8.27
258	37	5	0.0	20.0	519.9891632342902	7.16
259	37	6	0.0	10.0	482.29158101245633	8.64
260	37	7	0.0	25.0	349.77391975308643	6.67
261	37	8	0.024963621822243445	5.0	543.434891808346	9.84
262	37	9	0.0	30.0	305.41039588365015	6.29
263	37	10	0.26294374688921945	2.5	675.6541169888488	10.64
265	38	1	0.26626434750205114	16.0	482.79925925925926	7.654
266	38	2	0.03450399615599467	14.0	302.2090795501874	7.944
267	38	3	0.0	18.0	335.0743850146694	7.396
268	38	4	0.0	12.0	497.87602998710486	8.27
269	38	5	0.0	20.0	412.30596075527575	7.16
270	38	6	0.0	10.0	341.58657323688976	8.64
271	38	7	0.0	25.0	297.01977567886644	6.67
272	38	8	0.015282751864608923	5.0	442.02451527966156	9.84
273	38	9	0.0	30.0	303.9562874251497	6.29
274	38	10	0.31744843759003666	2.5	395.2939458472773	10.64
276	39	1	0.21605718221861003	16.0	722.9116213141118	7.654
277	39	2	0.19288528566819016	14.0	675.843374726869	7.944
278	39	3	0.0	18.0	732.0751504622449	7.396
279	39	4	0.37231546756829076	12.0	797.3534166448661	8.27
280	39	5	0.011005869181193251	20.0	595.8547979206669	7.16
281	39	6	0.23503607620992464	10.0	862.8242988751465	8.64
282	39	7	0.030675621831701808	25.0	731.3663285951775	6.67
283	39	8	0.2695212680561032	5.0	1000.6025508378068	9.84
284	39	9	0.0	30.0	616.35629204123	6.29
285	39	10	0.5398719517311702	2.5	1160.1562373626377	10.64
287	40	1	0.0	16.0	730.884091605392	7.654
288	40	2	0.10607750966072416	14.0	784.5181330225821	7.944
289	40	3	0.062049074949359156	18.0	830.5973599471134	7.396
290	40	4	0.10636647036389063	12.0	895.9627086313781	8.27
291	40	5	0.0	20.0	751.5936242506366	7.16
292	40	6	0.1391712024573081	10.0	895.3057286180085	8.64
293	40	7	0.08546825495413153	25.0	1006.5680945175187	6.67
294	40	8	0.4614208054932895	5.0	1212.6820745903997	9.84
295	40	9	0.0	30.0	769.1459224131228	6.29
296	40	10	0.4390754785650624	2.5	1313.642701337053	10.64
298	41	1	0.339078273335892	16.0	600.2625326614407	7.654
299	41	2	0.0	14.0	601.463875042738	7.944
300	41	3	0.0	18.0	567.2512860305608	7.396
301	41	4	0.0	12.0	700.7022940694524	8.27
302	41	5	0.0	20.0	607.7785923753667	7.16
303	41	6	0.11439605418866455	10.0	678.2953161237186	8.64
304	41	7	0.0	25.0	663.0128387113796	6.67
305	41	8	0.4566740109204769	5.0	842.3900848437262	9.84
306	41	9	0.0	30.0	432.0080159226501	6.29
307	41	10	0.5594583435851117	2.5	775.4734332042864	10.64
309	43	1	0.16897177701703053	16.0	1160.5878946450375	7.654
310	43	2	0.23670839513722294	14.0	1207.5563252082693	7.944
311	43	3	0.3000928305594039	18.0	1119.3728813559321	7.396
312	43	4	0.06730191683190478	12.0	1261.260455641473	8.27
313	43	5	0.20382980464221293	20.0	896.8403190075322	7.16
314	43	6	0.10824737354443317	10.0	1151.9640906932573	8.64
315	43	7	0.16204707845146804	25.0	807.0735408917666	6.67
316	43	8	0.10646850830834231	5.0	1616.2506487926444	9.84
317	43	9	0.0	30.0	785.3430423472215	6.29
318	43	10	0.39860517398239187	2.5	1824.9495798319329	10.64
320	44	1	0.1607099994312021	16.0	658.9493152719602	7.654
321	44	2	0.15337256385007875	14.0	669.1736690913367	7.944
322	44	3	0.0	18.0	606.232298563624	7.396
323	44	4	0.048170549804447606	12.0	615.0332381940841	8.27
324	44	5	0.0387564208418676	20.0	570.3880986249408	7.16
325	44	6	0.10601901370214337	10.0	611.9227915959111	8.64
326	44	7	0.0	25.0	467.24195650682583	6.67
327	44	8	0.17886898124101888	5.0	1028.4569451375721	9.84
328	44	9	0.0	30.0	497.49749004800367	6.29
329	44	10	0.3989242211150309	2.5	956.9209989070587	10.64
331	45	1	0.8864171427573395	16.0	508.9648854961832	7.654
332	45	2	0.3938236317429298	14.0	596.7114216726421	7.944
333	45	3	0.1262598371020113	18.0	879.2985074626865	7.396
334	45	4	0.1523261522945599	12.0	1248.422371480238	8.27
335	45	5	0.0	20.0	992.0579268292681	7.16
336	45	6	0.15981766854497934	10.0	1429.025378787879	8.64
337	45	7	0.0	25.0	1143.1438307030128	6.67
338	45	8	0.5148356220945274	5.0	1506.413043478261	9.84
339	45	9	0.0	30.0	841.3274131274131	6.29
340	45	10	0.7092765090328729	2.5	2583.237191650854	10.64
342	46	1	0.7196221849879552	16.0	506.3523809523808	7.654
343	46	2	0.6373638607559655	14.0	523.1757246376812	7.944
344	46	3	0.3996355308310675	18.0	866.7468670076728	7.396
345	46	4	0.11155235460516313	12.0	897.0892929292928	8.27
346	46	5	0.0	20.0	714.480531883632	7.16
347	46	6	0.1976424693328477	10.0	1293.3680039138947	8.64
348	46	7	0.0	25.0	563.8976936316695	6.67
349	46	8	0.4915763772128278	5.0	1602.079579831933	9.84
350	46	9	0.0	30.0	577.3891064871481	6.29
351	46	10	0.8157920784819249	2.5	1894.9963622190462	10.64
353	47	1	0.0	16.0	243.13587516172484	7.654
354	47	2	0.0	14.0	316.5479636202307	7.944
355	47	3	0.02615208727189374	18.0	253.39781202017986	7.396
356	47	4	0.0	12.0	336.4748600223963	8.27
357	47	5	0.0	20.0	230.69040139502084	7.16
358	47	6	0.0	10.0	330.8053529510396	8.64
359	47	7	0.3845478304875588	25.0	152.22696594546642	6.67
360	47	8	0.1293188489848965	5.0	387.56906555989855	9.84
361	47	9	0.0	30.0	158.34252195095846	6.29
362	47	10	0.0	2.5	485.44010322268844	10.64
364	48	1	0.42086112715555285	16.0	410.48622807017546	7.654
365	48	2	0.07722296259188909	14.0	501.7364058355437	7.944
366	48	3	0.0	18.0	519.1262419017929	7.396
367	48	4	0.05017797777582011	12.0	638.9182124462687	8.27
368	48	5	0.03394904115231008	20.0	466.72670247046204	7.16
369	48	6	0.10412844982912668	10.0	506.5937389019107	8.64
370	48	7	0.0	25.0	313.6619752821722	6.67
371	48	8	0.15658271211874655	5.0	703.071018954485	9.84
372	48	9	0.0	30.0	310.5340731772935	6.29
373	48	10	0.45546181842758643	2.5	823.0417866687426	10.64
375	49	1	0.0	16.0	1252.103699910383	7.654
376	49	2	0.0	14.0	1540.9263910692482	7.944
377	49	3	0.1422242827317782	18.0	985.6963354684938	7.396
378	49	4	0.0	12.0	1122.478683774834	8.27
379	49	5	0.05662077631647867	20.0	907.6356226153314	7.16
380	49	6	0.26907679613093016	10.0	1122.597869318182	8.64
381	49	7	0.0	25.0	1101.36093857833	6.67
382	49	8	0.4451494028528397	5.0	1078.3317569131086	9.84
383	49	9	0.0	30.0	723.6414842052484	6.29
386	50	1	0.1386174761320895	16.0	1218.6026318732147	7.654
387	50	2	0.23064358483898034	14.0	1384.9957854598365	7.944
388	50	3	0.07596670844699659	18.0	1401.0518871508286	7.396
389	50	4	0.07161827207471602	12.0	1622.5212913944133	8.27
390	50	5	0.0	20.0	1486.940364311405	7.16
391	50	6	0.36541321765092943	10.0	1674.2452283744603	8.64
392	50	7	0.0	25.0	1558.17884057971	6.67
393	50	8	0.4245255148028689	5.0	1854.6325633596823	9.84
394	50	9	0.0	30.0	1596.4666480417202	6.29
395	50	10	0.7304018785547917	2.5	2363.7159706148736	10.64
397	53	1	0.06955642415915081	16.0	529.8929421172662	7.654
398	53	2	0.06764938958625442	14.0	513.4571585213032	7.944
399	53	3	0.2396308953246452	18.0	408.11679261125096	7.396
400	53	4	0.0602800480934528	12.0	705.6267215770999	8.27
401	53	5	0.0	20.0	585.1735782839137	7.16
402	53	6	0.0	10.0	816.5871118739274	8.64
403	53	7	0.0	25.0	675.7241445120903	6.67
404	53	8	0.0	5.0	883.2875124378111	9.84
405	53	9	0.0	30.0	571.5239280381141	6.29
406	53	10	0.1915950850826968	2.5	1084.255265683623	10.64
408	59	1	0.27570932881764104	16.0	606.806607394933	7.654
409	59	2	0.6001937158478766	14.0	584.8057133311058	7.944
410	59	3	0.0	18.0	559.4192283398253	7.396
411	59	4	0.035637907295080526	12.0	552.2638058426583	8.27
412	59	5	0.09724134378044197	20.0	542.9602863976642	7.16
413	59	6	0.0	10.0	631.3185034305315	8.64
414	59	7	0.0	25.0	299.5387585812358	6.67
415	59	8	0.8617900524682994	5.0	659.7390823026417	9.84
416	59	9	0.0	30.0	468.2475867658979	6.29
419	65	1	0.3768344403977005	16.0	647.664724164724	7.654
420	65	2	0.06704885103895623	14.0	702.2273518153347	7.944
421	65	3	0.024089126167131516	18.0	710.741685563114	7.396
422	65	4	0.0	12.0	683.498140342177	8.27
423	65	5	0.04294214498269355	20.0	549.7430368373765	7.16
424	65	6	0.0	10.0	789.1077263915812	8.64
425	65	7	0.0	25.0	420.3411084529506	6.67
426	65	8	0.10380553824339647	5.0	924.9658423768014	9.84
427	65	9	0.0	30.0	494.51534705266835	6.29
428	65	10	0.4277721826504812	2.5	1381.029602220166	10.64
430	66	1	0.0	16.0	819.9612364243945	7.654
431	66	2	0.0	14.0	1108.4107142857147	7.944
432	66	3	0.13500707350099894	18.0	941.2453165595515	7.396
433	66	4	0.0933997599504875	12.0	1013.9750490108714	8.27
434	66	5	0.0	20.0	1049.369615785674	7.16
435	66	6	0.0	10.0	1328.8685598377285	8.64
436	66	7	0.0	25.0	777.6159485070624	6.67
437	66	8	0.09849110213455277	5.0	1697.7462474645029	9.84
438	66	9	0.0	30.0	901.8902777777777	6.29
439	66	10	0.6579482000498083	2.5	1565.6282675319992	10.64
441	67	1	0.3628930594298355	16.0	487.659986839744	7.654
442	67	2	0.0	14.0	546.2800129785854	7.944
443	67	3	0.0	18.0	612.2046273786573	7.396
444	67	4	0.2215192030251372	12.0	728.4215956354992	8.27
445	67	5	0.034196267172086826	20.0	582.4548706080371	7.16
446	67	6	0.0	10.0	876.5113636363635	8.64
447	67	7	0.0	25.0	638.6047765793527	6.67
448	67	8	0.1151982680489019	5.0	1199.0844574780058	9.84
449	67	9	0.0	30.0	565.5863247863248	6.29
450	67	10	0.2740975375784234	2.5	1463.1851612903222	10.64
452	68	1	0.4003014933439512	16.0	932.3486243344612	7.654
453	68	2	0.08277927795408674	14.0	1219.8791634012543	7.944
454	68	3	0.08065007019566083	18.0	1153.888102815177	7.396
455	68	4	0.165079898842925	12.0	1260.422158668846	8.27
456	68	5	0.0	20.0	1004.2896477740034	7.16
457	68	6	0.0713409828264897	10.0	1285.7440324214792	8.64
458	68	7	0.0	25.0	857.2968089349822	6.67
459	68	8	0.37307354796328845	5.0	1757.9935546752188	9.84
460	68	9	0.0	30.0	1003.8354676710611	6.29
461	68	10	0.7321681961276129	2.5	1782.7240439009522	10.64
463	71	1	0.0	16.0	513.695556671269	7.654
464	71	2	0.0	14.0	463.3554112554112	7.944
465	71	3	0.0	18.0	586.3929463906832	7.396
466	71	4	0.0	12.0	719.5572139303484	8.27
467	71	5	0.0	20.0	374.02636559139773	7.16
468	71	6	0.0	10.0	654.6097186158656	8.64
469	71	7	0.0	25.0	394.32553988157446	6.67
470	71	8	0.059614717987298026	5.0	1200.4413751559741	9.84
471	71	9	0.0	30.0	496.15905688622763	6.29
472	71	10	0.3857133920284148	2.5	1708.5378511015972	10.64
474	72	1	0.16527401768752756	16.0	877.1852563003603	7.654
475	72	2	0.0781678843898084	14.0	816.6354970760234	7.944
476	72	3	0.04248791240855634	18.0	781.4218341716489	7.396
477	72	4	0.0	12.0	751.1655726817148	8.27
478	72	5	0.06369486986739518	20.0	788.9863731656185	7.16
479	72	6	0.0	10.0	772.8430985568026	8.64
480	72	7	0.0	25.0	630.6899797160244	6.67
481	72	8	0.1640354615783631	5.0	1142.6501692558786	9.84
482	72	9	0.0	30.0	616.2478184991274	6.29
483	72	10	0.3823643430658046	2.5	1396.0426559356135	10.64
485	73	1	0.0	16.0	900.6470132386179	7.654
486	73	2	0.6659017365173022	14.0	1142.9360940017057	7.944
487	73	3	0.31026773705406496	18.0	1170.6814486953376	7.396
488	73	4	0.7537865889031947	12.0	1376.7800672425167	8.27
489	73	5	0.0	20.0	1143.139135039718	7.16
490	73	6	0.805307071688631	10.0	1324.0680713874497	8.64
491	73	7	0.0	25.0	1038.3312211981568	6.67
493	73	9	0.0	30.0	1067.7197343591229	6.29
496	74	1	0.0	16.0	596.4070986300036	7.654
497	74	2	0.266738945606165	14.0	640.8864994026286	7.944
498	74	3	0.0	18.0	614.0563063063064	7.396
499	74	4	0.2939228905515909	12.0	621.6961903080772	8.27
500	74	5	0.0	20.0	465.54818975332057	7.16
501	74	6	0.24661657489709232	10.0	772.2057416267941	8.64
502	74	7	0.02297011438007066	25.0	444.933138828106	6.67
503	74	8	0.20369434985051438	5.0	1139.1104304282974	9.84
504	74	9	0.0	30.0	516.3461532274928	6.29
505	74	10	0.6739672746626609	2.5	1539.1445060282272	10.64
507	75	1	0.183674351915608	16.0	367.57002222927923	7.654
508	75	2	0.3057390453770955	14.0	620.0929047024553	7.944
509	75	3	0.27405732384750653	18.0	451.63035381750444	7.396
510	75	4	0.0	12.0	683.9643304130163	8.27
511	75	5	0.0	20.0	508.72710526315785	7.16
512	75	6	0.0	10.0	492.4085714285715	8.64
513	75	7	0.0	25.0	391.2275298554367	6.67
514	75	8	0.0	5.0	686.9928436911487	9.84
515	75	9	0.0	30.0	573.2400315831029	6.29
516	75	10	0.0	2.5	783.9377406931965	10.64
518	76	1	0.0	16.0	399.07700770076997	7.654
519	76	2	0.0	14.0	504.226479076479	7.944
520	76	3	0.0	18.0	493.0264756944445	7.396
521	76	4	0.0	12.0	534.1354144356394	8.27
522	76	5	0.0	20.0	325.82377428307115	7.16
523	76	6	0.0	10.0	445.4628378378378	8.64
524	76	7	0.0	25.0	214.71186192774616	6.67
525	76	8	0.06333522217358761	5.0	655.7221072853555	9.84
526	76	9	0.0	30.0	415.8562781044621	6.29
527	76	10	0.0	2.5	410.8142857142856	10.64
529	77	1	0.23267656476493564	16.0	572.3071469086784	7.654
530	77	2	0.3046738162392015	14.0	688.9881737310308	7.944
531	77	3	0.1409970363278351	18.0	605.8229184259413	7.396
532	77	4	0.0	12.0	713.1149564642348	8.27
533	77	5	0.0	20.0	642.3427021696253	7.16
534	77	6	0.22912329223825872	10.0	872.1572971476048	8.64
535	77	7	0.0	25.0	613.262380952381	6.67
536	77	8	0.0	5.0	1198.7890222984563	9.84
537	77	9	0.0	30.0	531.0760355029585	6.29
538	77	10	0.2032754565715938	2.5	1463.4334407735696	10.64
540	78	1	0.3075276335449394	16.0	603.4748173304517	7.654
541	78	2	0.10627028402554194	14.0	836.8573325744642	7.944
542	78	3	0.019534440494176592	18.0	500.8714643245029	7.396
543	78	4	0.13264544364948416	12.0	576.6131096260485	8.27
544	78	5	0.11341121222913658	20.0	466.0615531014449	7.16
545	78	6	0.07134914513854264	10.0	567.5756072418013	8.64
546	78	7	0.0	25.0	404.3417427088925	6.67
547	78	8	0.2037248581571269	5.0	701.7270568665069	9.84
548	78	9	0.0	30.0	323.13271514081055	6.29
549	78	10	0.5552375086743079	2.5	894.1914015850615	10.64
551	80	1	0.0	16.0	586.6216593074599	7.654
552	80	2	0.47437946304427736	14.0	566.8158143939395	7.944
553	80	3	0.11918082433450485	18.0	514.0597437244837	7.396
554	80	4	0.0	12.0	706.8820978357876	8.27
555	80	5	0.0	20.0	457.09066507605127	7.16
556	80	6	0.7095785190966297	10.0	609.244608336127	8.64
557	80	7	0.0	25.0	428.1759747502916	6.67
558	80	8	0.007190186458913765	5.0	914.5441135611629	9.84
559	80	9	0.0	30.0	490.8720279892575	6.29
560	80	10	0.4567296989843495	2.5	838.3192263773907	10.64
562	83	1	0.0	16.0	757.1590533088237	7.654
563	83	2	0.0	14.0	740.0968201233983	7.944
564	83	3	0.0	18.0	660.7236363636363	7.396
565	83	4	0.0	12.0	869.3253695521739	8.27
566	83	5	0.0	20.0	452.2531046979274	7.16
567	83	6	0.3240840049575763	10.0	653.9809716599192	8.64
568	83	7	0.0	25.0	495.1319771137954	6.67
569	83	8	0.3563463643825947	5.0	1189.5070087859424	9.84
570	83	9	0.0	30.0	336.4056795958278	6.29
571	83	10	0.6593546455501097	2.5	1099.7432318104904	10.64
573	84	1	0.0	16.0	576.2119899895961	7.654
574	84	2	0.11459194458691697	14.0	618.951020550452	7.944
575	84	3	0.026175594536140715	18.0	591.6411352318329	7.396
576	84	4	0.0	12.0	675.5361100355846	8.27
577	84	5	0.0	20.0	425.59413776834174	7.16
578	84	6	0.10916817702071994	10.0	502.5755459624173	8.64
579	84	7	0.0	25.0	409.222718600214	6.67
580	84	8	0.22432821597500205	5.0	857.690530231734	9.84
581	84	9	0.0	30.0	672.2330076465591	6.29
582	84	10	0.8465345608557862	2.5	825.5771104130039	10.64
