# Supplementary material for: Progressive enhancement of kinetic proofreading in T cell antigen discrimination from receptor activation to DAG generation
Source: eLife. 2022 Sep 20;11:e75263. doi: 10.7554/eLife.75263 (PMC9536835; doi:10.7554/eLife.75263)
Supplement: Figure 4—source data 1. — Each row is one cell in one condition of a time course. Column ‘response_data’ is the reporter output (zap, lat, or dag) labeled in the title of the file. Column ‘resonse_lov’ is the occupancy measurement, and the column ‘half-life’ is the average ligand-binding half-life of the condition. We generated these data tables from raw images and plotted heatmaps using custom Python scripts available at https://github.com/dbritain/KP-paper, Britain, 2022. [file elife-75263-fig4-data1.zip › Fig4SourceData/zap20210528_data.csv]

	label	cond_order	response_data	conditions	response_lov	half-life(s)
2	1	2	0.9433851526999155	14.0	127.93867924528301	7.944
3	1	3	0.30015710014374214	18.0	78.57065217391305	7.396
4	1	4	0.5522624639924923	12.0	41.24880382775126	8.27
5	1	5	0.35994523598655365	20.0	1021.7719298245609	7.16
6	1	6	0.7968739627215696	10.0	2321.5260869565213	8.64
7	1	7	0.21017083110276388	25.0	677.0784313725486	6.67
9	1	9	0.026203013740532403	30.0	72.43393009377662	6.29
10	1	10	0.22581107369876466	2.5	180.28508771929816	10.64
12	2	1	0.4813402377403286	16.0	1244.344951706761	7.654
13	2	2	0.5665540650382827	14.0	1108.0069498069497	7.944
14	2	3	0.2390760104856854	18.0	791.5407588961508	7.396
15	2	4	0.6914190948922172	12.0	735.895928986838	8.27
16	2	5	0.45179305638075246	20.0	463.75842796836923	7.16
17	2	6	0.38043042773703006	10.0	510.48402666053755	8.64
18	2	7	0.324179385247716	25.0	378.62582592845735	6.67
19	2	8	0.7913860402696723	5.0	1157.4097222222226	9.84
20	2	9	0.0	30.0	94.8520408163266	6.29
21	2	10	0.7445085426230752	2.5	1030.7141776937615	10.64
23	3	1	0.042943125140996546	16.0	891.1067381276162	7.654
24	3	2	0.25854841852347765	14.0	1069.3037154691835	7.944
25	3	3	0.1130168864377551	18.0	839.2053274139845	7.396
26	3	4	0.08940341832412202	12.0	818.85175181053	8.27
27	3	5	0.08545775547699486	20.0	1033.1279202279206	7.16
28	3	6	0.1337691266451516	10.0	813.324952486538	8.64
29	3	7	0.04665287279963597	25.0	1060.809553908748	6.67
30	3	8	0.04895345163582846	5.0	801.1770999038545	9.84
31	3	9	0.0	30.0	892.5902906617191	6.29
32	3	10	0.199143887255727	2.5	861.0972192127118	10.64
34	4	1	0.0	16.0	2762.0959697732987	7.654
35	4	2	0.0	14.0	2731.505833421452	7.944
36	4	3	0.10338171861348909	18.0	2796.7778316967347	7.396
37	4	4	0.20809054288454598	12.0	3119.236480971329	8.27
38	4	5	0.0	20.0	2048.045099108929	7.16
39	4	6	0.05984827384271141	10.0	2615.269442331324	8.64
40	4	7	0.02782565185505307	25.0	2913.4868047716386	6.67
41	4	8	0.3061239232581909	5.0	3217.395012717399	9.84
42	4	9	0.0	30.0	1699.57783557136	6.29
43	4	10	0.2965346545621279	2.5	2541.9856026785715	10.64
45	5	1	0.4759784564962198	16.0	1884.0882902522576	7.654
46	5	2	0.3244655569833366	14.0	1446.3804658316851	7.944
47	5	3	0.6373416955438196	18.0	1472.8674727358944	7.396
48	5	4	0.5310836809168893	12.0	1476.604624143139	8.27
49	5	5	0.42934249047309736	20.0	953.311158798283	7.16
50	5	6	0.6656621193187757	10.0	870.3086353944564	8.64
51	5	7	0.3922717704914618	25.0	737.8839215686277	6.67
52	5	8	0.6398636413838314	5.0	1124.8479532163744	9.84
53	5	9	0.0	30.0	588.8939393939394	6.29
54	5	10	0.49503235976411697	2.5	976.4285714285712	10.64
56	6	1	0.42969527265459345	16.0	2491.923833915798	7.654
57	6	2	0.72898152373269	14.0	2234.118665055874	7.944
58	6	3	0.7765433009253053	18.0	2803.496911938892	7.396
59	6	4	0.8360630202743973	12.0	2873.3290657729367	8.27
60	6	5	0.6635737588975803	20.0	1538.2882959938192	7.16
61	6	6	0.6672686597867402	10.0	2041.075401559076	8.64
62	6	7	0.2905128887890705	25.0	565.7449926525351	6.67
63	6	8	0.42635967327003366	5.0	1881.8493608181532	9.84
64	6	9	0.0	30.0	841.9705894871247	6.29
65	6	10	0.8732090978475116	2.5	2173.576672964887	10.64
68	7	2	0.9748244511578885	14.0	3068.1795580878265	7.944
70	7	4	0.0	12.0	984.2665871543421	8.27
71	7	5	0.15509614968125524	20.0	811.9654552374952	7.16
72	7	6	0.030288018688308493	10.0	656.0575446126046	8.64
73	7	7	0.49465367154486367	25.0	652.230531921803	6.67
74	7	8	0.1387623671255783	5.0	894.3126580045856	9.84
75	7	9	0.08907549665831287	30.0	1223.7958333333336	6.29
76	7	10	0.3659520966025045	2.5	1581.814556962025	10.64
78	8	1	0.11383967374258572	16.0	3079.7842868716493	7.654
79	8	2	0.29431613500372616	14.0	2393.0820185244324	7.944
80	8	3	0.24641827606586122	18.0	1401.302564102564	7.396
81	8	4	0.27934246308464095	12.0	2336.006908753896	8.27
82	8	5	0.2405132282439782	20.0	2081.642936543226	7.16
83	8	6	0.33104421016148067	10.0	2825.194767932489	8.64
84	8	7	0.13933514230322866	25.0	2781.3036997965496	6.67
85	8	8	0.35799751821418235	5.0	4099.253733062331	9.84
86	8	9	0.0	30.0	2050.050680757261	6.29
87	8	10	0.5193609183242051	2.5	5630.657649469839	10.64
93	14	5	0.9280597080371314	20.0	2602.759572072071	7.16
95	14	7	0.6689156211758215	25.0	1092.415911482198	6.67
97	14	9	0.06787943062732045	30.0	1241.7729614965283	6.29
100	15	1	0.30608826440590925	16.0	4604.020571872171	7.654
101	15	2	0.8611111727036801	14.0	5201.614707653227	7.944
102	15	3	0.7756711312829965	18.0	4567.230116548725	7.396
104	15	5	0.3251625363514148	20.0	4335.269521730223	7.16
105	15	6	0.8745732368472489	10.0	5422.613949548041	8.64
106	15	7	0.0	25.0	4127.869764068219	6.67
108	15	9	0.10488260988849875	30.0	4275.0163842441925	6.29
111	17	1	0.027891441432552174	16.0	2245.550370984637	7.654
112	17	2	0.319023632173332	14.0	1858.2579229260448	7.944
113	17	3	0.3347401957976674	18.0	1640.3184923228432	7.396
114	17	4	0.2937210902805629	12.0	2280.5440706934796	8.27
115	17	5	0.15695818289877195	20.0	1328.1766710055545	7.16
116	17	6	0.4751183404046622	10.0	1905.0652387430969	8.64
117	17	7	0.08144195181390544	25.0	1741.7863883847554	6.67
118	17	8	0.6113474304742385	5.0	2490.204297036198	9.84
119	17	9	0.0	30.0	1463.6097145694894	6.29
120	17	10	0.34279545644728393	2.5	2073.9550257973006	10.64
122	18	1	0.0	16.0	888.9295111879379	7.654
123	18	2	0.0	14.0	657.0001506390576	7.944
124	18	3	0.0	18.0	678.7649688737973	7.396
125	18	4	0.20723142460182578	12.0	859.957000226912	8.27
126	18	5	0.0	20.0	624.8934099955771	7.16
127	18	6	0.010570179766675835	10.0	920.3348661277167	8.64
128	18	7	0.0512098845510275	25.0	513.1542301790281	6.67
129	18	8	0.0	5.0	789.9170736878473	9.84
130	18	9	0.0	30.0	471.3109771608692	6.29
131	18	10	0.16383453046854735	2.5	974.072720317787	10.64
133	22	1	0.4829852772816104	16.0	1638.6712823553278	7.654
134	22	2	0.42774579074118296	14.0	2087.0265224640225	7.944
135	22	3	0.44215754767104976	18.0	1541.883757817457	7.396
136	22	4	0.6037506001954062	12.0	2062.553261717578	8.27
137	22	5	0.10603965696998185	20.0	1556.727508650519	7.16
138	22	6	0.6795921735001443	10.0	1837.4991931316827	8.64
139	22	7	0.0	25.0	1430.5296474358975	6.67
140	22	8	0.7649702522244287	5.0	2241.773919542667	9.84
141	22	9	0.1370001852201593	30.0	656.7518957520427	6.29
142	22	10	0.4498444830793916	2.5	2194.8652571696675	10.64
144	23	1	0.2589137300596574	16.0	1594.669519582117	7.654
145	23	2	0.606958844230353	14.0	1407.0960821520257	7.944
146	23	3	0.38074006819512396	18.0	1388.2554500703238	7.396
147	23	4	0.5797017525010826	12.0	1095.7359152526178	8.27
148	23	5	0.19498031053975248	20.0	1189.2045058645924	7.16
149	23	6	0.49613987887075056	10.0	2128.311071692535	8.64
150	23	7	0.09236869320291867	25.0	1411.3207934336529	6.67
151	23	8	0.65041911979141	5.0	2043.6274693251532	9.84
152	23	9	0.0	30.0	891.6502522120236	6.29
153	23	10	0.6632356273877767	2.5	3245.111264131552	10.64
155	24	1	0.0	16.0	2460.268947343203	7.654
156	24	2	0.13694650793358132	14.0	2812.9933790202685	7.944
157	24	3	0.10859622929727591	18.0	1450.2069197256217	7.396
158	24	4	0.15647148091871077	12.0	2477.5728161227876	8.27
159	24	5	0.1885205521255879	20.0	1554.8784894048983	7.16
160	24	6	0.11234774473621173	10.0	2494.0661120840623	8.64
161	24	7	0.21344527342003347	25.0	1912.040154359616	6.67
162	24	8	0.0616459281074416	5.0	2542.5440520446105	9.84
163	24	9	0.0	30.0	923.79321922381	6.29
164	24	10	0.21905730872196522	2.5	2269.2373557422975	10.64
166	25	1	0.3312746777383919	16.0	4800.01434394003	7.654
168	25	3	0.5788074809196888	18.0	4431.66734728603	7.396
170	25	5	0.5160789056343303	20.0	3934.701943659559	7.16
171	25	6	0.9620049257702294	10.0	5702.433726059766	8.64
172	25	7	0.3238281038974006	25.0	3368.484689231729	6.67
173	25	8	0.9519786253309453	5.0	5680.338997567577	9.84
174	25	9	0.19373676400531148	30.0	3391.630034881587	6.29
177	26	1	0.2717834863989206	16.0	1194.6650200679226	7.654
178	26	2	0.2881932455335019	14.0	1679.1041303083182	7.944
179	26	3	0.21264778379717514	18.0	1266.2891304347827	7.396
180	26	4	0.7044943581548591	12.0	1267.3321759259259	8.27
181	26	5	0.0	20.0	1876.7272727272723	7.16
182	26	6	0.7535072314870123	10.0	2682.859887005649	8.64
183	26	7	0.0	25.0	2335.9523809523816	6.67
184	26	8	0.36863691653502084	5.0	2739.2530920060344	9.84
185	26	9	0.14795568427431222	30.0	1402.7733619763703	6.29
186	26	10	0.26556492398084103	2.5	3665.2639225181606	10.64
188	27	1	0.0	16.0	978.7141935483871	7.654
189	27	2	0.8595148069900383	14.0	632.853748301374	7.944
190	27	3	0.47163535605778456	18.0	743.6706713266348	7.396
191	27	4	0.26391686738217585	12.0	1026.6241813220133	8.27
192	27	5	0.0	20.0	1086.5979020979019	7.16
193	27	6	0.0	10.0	933.3537619215824	8.64
194	27	7	0.0	25.0	615.0205857385399	6.67
195	27	8	0.13020303371633932	5.0	920.8454352755593	9.84
196	27	9	0.04578321578893056	30.0	1425.2290697674418	6.29
197	27	10	0.04196550453640496	2.5	507.9441800704294	10.64
199	30	1	0.2964466504459777	16.0	5438.743097103515	7.654
200	30	2	0.45798367464796524	14.0	5969.932374400667	7.944
201	30	3	0.29610596620411656	18.0	5510.07569449345	7.396
202	30	4	0.39497743113796674	12.0	5805.823819837642	8.27
203	30	5	0.16662431410143552	20.0	4795.748580337105	7.16
204	30	6	0.5147723080139005	10.0	5698.017536262131	8.64
205	30	7	0.09266325538419226	25.0	4229.51416365974	6.67
206	30	8	0.48372043878731413	5.0	7574.083882201529	9.84
207	30	9	0.0	30.0	4839.488764044944	6.29
210	31	1	0.41084703767734715	16.0	4154.147723394089	7.654
212	31	3	0.8026955489129717	18.0	3589.2140940656577	7.396
214	31	5	0.6323328920736874	20.0	3554.246992035248	7.16
216	31	7	0.0	25.0	2366.58650151825	6.67
217	31	8	0.4893486609981945	5.0	3619.893319588097	9.84
218	31	9	0.0	30.0	2256.805350513263	6.29
219	31	10	0.5299357366315129	2.5	4554.030075773572	10.64
225	32	5	0.48058156471684554	20.0	7567.767458603312	7.16
227	32	7	0.2426340526269458	25.0	5675.08703072819	6.67
229	32	9	0.0	30.0	6066.48197506262	6.29
232	33	1	0.3647188683077258	16.0	2658.9378511235955	7.654
233	33	2	0.8133352543496267	14.0	2129.862876788999	7.944
234	33	3	0.9297208658041831	18.0	2532.72577386771	7.396
235	33	4	0.8370688746914258	12.0	2811.843460259042	8.27
236	33	5	0.6589868546812974	20.0	2400.367217568485	7.16
238	33	7	0.5104637534799191	25.0	2358.053324472863	6.67
240	33	9	0.047880274347445684	30.0	1073.5224242424244	6.29
241	33	10	0.9815838559939332	2.5	5425.646692503893	10.64
243	35	1	0.29041590529897693	16.0	1619.47739596692	7.654
244	35	2	0.2170277946075899	14.0	1056.6267399267401	7.944
245	35	3	0.0	18.0	875.9594285091072	7.396
246	35	4	0.3519930136193151	12.0	1004.0009224248977	8.27
247	35	5	0.2579480766379843	20.0	772.206394383962	7.16
248	35	6	0.20268620208745491	10.0	1007.275459072518	8.64
249	35	7	0.12216700884030929	25.0	977.4687812187807	6.67
250	35	8	0.0	5.0	969.220506384372	9.84
251	35	9	0.0	30.0	921.5919127615682	6.29
252	35	10	0.39265874484546875	2.5	839.9881365911094	10.64
254	36	1	0.672225378109189	16.0	5116.424011914676	7.654
255	36	2	0.9797334828151915	14.0	5389.928509705722	7.944
256	36	3	0.6331787778746272	18.0	4694.1404739351965	7.396
258	36	5	0.3255622793244134	20.0	4688.57789508413	7.16
260	36	7	0.2425227654734543	25.0	4742.282586525591	6.67
262	36	9	0.0	30.0	4063.8221045080836	6.29
267	37	3	0.10237721863465689	18.0	1213.368206521739	7.396
268	37	4	0.0	12.0	276.9675324675325	8.27
269	37	5	0.0	20.0	402.57777777777767	7.16
270	37	6	0.07244761831309708	10.0	584.1423076923076	8.64
272	37	8	0.07345158324395254	5.0	0.0	9.84
273	37	9	0.0	30.0	391.0833333333333	6.29
274	37	10	0.38561975103812124	2.5	252.1	10.64
276	39	1	0.0	16.0	431.9630008616973	7.654
277	39	2	0.14904970312950658	14.0	254.51486988847577	7.944
278	39	3	0.07049281820898325	18.0	372.6233616259598	7.396
279	39	4	0.7301427528264801	12.0	602.0256636479224	8.27
280	39	5	0.0	20.0	887.7544207317072	7.16
281	39	6	0.08844886255819599	10.0	471.79999999999995	8.64
282	39	7	0.057185259092409006	25.0	214.77328777299047	6.67
283	39	8	0.0	5.0	321.3103352343859	9.84
284	39	9	0.0	30.0	320.1125319693094	6.29
285	39	10	0.3759017132313336	2.5	322.61809090909105	10.64
287	41	1	0.033102990581668504	16.0	929.2121124005388	7.654
288	41	2	0.11751855893205866	14.0	698.8881878454454	7.944
289	41	3	0.15612544999534764	18.0	374.9584031677892	7.396
290	41	4	0.10203822191374694	12.0	475.01827296954883	8.27
291	41	5	0.02697105780291397	20.0	540.5462550028587	7.16
292	41	6	0.13116889603821968	10.0	559.4005772292996	8.64
293	41	7	0.09065044665109469	25.0	251.31567239635973	6.67
294	41	8	0.0	5.0	465.0204281309301	9.84
295	41	9	0.0	30.0	105.89203925845143	6.29
296	41	10	0.48361210963242746	2.5	234.14177005789915	10.64
298	42	1	0.5608069954291833	16.0	4912.153315477641	7.654
300	42	3	0.8051574095951727	18.0	4649.720175289159	7.396
302	42	5	0.6117196806865052	20.0	3669.9895882297633	7.16
303	42	6	0.9404136980989748	10.0	6722.876513231982	8.64
304	42	7	0.1661936038149686	25.0	3096.2352626390652	6.67
306	42	9	0.0	30.0	2468.435708305993	6.29
309	43	1	0.30522670325043205	16.0	3570.303257141427	7.654
310	43	2	0.4163552870803584	14.0	3958.28710626703	7.944
311	43	3	0.4903312292587941	18.0	2968.6509575198056	7.396
312	43	4	0.6316864164270776	12.0	4016.4934370442384	8.27
313	43	5	0.2291017478823584	20.0	2811.400821167883	7.16
314	43	6	0.733540003154417	10.0	5504.490839876278	8.64
315	43	7	0.12255596089760268	25.0	1876.7533905630578	6.67
316	43	8	0.9257216324296432	5.0	6566.39524233139	9.84
317	43	9	0.0	30.0	1627.7323186109322	6.29
318	43	10	0.7864029222308071	2.5	7540.812156062575	10.64
320	45	1	0.31038274084313466	16.0	2019.99043715847	7.654
321	45	2	0.6453308635358197	14.0	2830.901639344262	7.944
322	45	3	0.8015427752566618	18.0	1439.6883116883116	7.396
323	45	4	0.4956880856575771	12.0	3430.8132456781113	8.27
324	45	5	0.4976099244460795	20.0	1922.1168141592923	7.16
325	45	6	0.4623767907302276	10.0	4358.105174353206	8.64
326	45	7	0.0	25.0	1579.231141868512	6.67
327	45	8	0.6368131339463704	5.0	5109.295302013423	9.84
328	45	9	0.0	30.0	2173.6561172161173	6.29
331	46	1	0.1580162353030266	16.0	1674.5255753539936	7.654
332	46	2	0.6776039464822367	14.0	2135.549808917198	7.944
333	46	3	0.4889592265750984	18.0	1643.262998102467	7.396
334	46	4	0.5997052137879717	12.0	1578.1496815286623	8.27
335	46	5	0.17363358510455953	20.0	1463.883856844473	7.16
336	46	6	0.4301355855784054	10.0	1994.4514781491002	8.64
337	46	7	0.08548058488319217	25.0	1885.811196911197	6.67
338	46	8	0.785992545527973	5.0	1397.153278484168	9.84
339	46	9	0.0	30.0	1330.6746515332536	6.29
340	46	10	0.692124091359322	2.5	2419.0538220666795	10.64
342	47	1	0.15844502570363245	16.0	2823.8658553423147	7.654
343	47	2	0.3435959944859798	14.0	2832.023938373184	7.944
344	47	3	0.1738675509587963	18.0	2550.730275133927	7.396
345	47	4	0.294495505240617	12.0	3323.5240839456364	8.27
346	47	5	0.0	20.0	2961.7881652661063	7.16
347	47	6	0.33121126433637804	10.0	2552.518015798861	8.64
348	47	7	0.0026134697308410706	25.0	1957.5808486448816	6.67
349	47	8	0.20028710303636732	5.0	3318.474548112706	9.84
350	47	9	0.0	30.0	3143.9160353535353	6.29
351	47	10	0.41224505729490063	2.5	4131.60663265306	10.64
353	48	1	0.051002795197906375	16.0	1140.8881332544852	7.654
354	48	2	0.477540070969328	14.0	2529.1521942110176	7.944
355	48	3	0.2375630453073613	18.0	1707.2315046665153	7.396
356	48	4	0.5860900159967912	12.0	3499.0511234796945	8.27
357	48	5	0.006518881011598555	20.0	1760.3898607336953	7.16
358	48	6	0.1622202689384798	10.0	2414.6590000000015	8.64
359	48	7	0.0	25.0	2372.1984912776993	6.67
360	48	8	0.14727913020243413	5.0	2579.658279220779	9.84
361	48	9	0.0	30.0	1922.06555944056	6.29
364	49	1	0.0	16.0	1019.3510993634668	7.654
365	49	2	0.05356501827916277	14.0	1035.026878494878	7.944
366	49	3	0.03835862895498462	18.0	930.5906603542289	7.396
367	49	4	0.0012563896835365775	12.0	844.5616363435479	8.27
368	49	5	0.0	20.0	819.6291523904902	7.16
369	49	6	0.07132732719467022	10.0	1075.5530412701428	8.64
370	49	7	0.0	25.0	781.5727198967362	6.67
371	49	8	0.040212332383524056	5.0	1226.4213729048788	9.84
372	49	9	0.0	30.0	1243.5709040147021	6.29
373	49	10	0.3065869096293375	2.5	847.4781532987674	10.64
375	50	1	0.6079530831098352	16.0	3227.3159735930167	7.654
376	50	2	0.8460601706576026	14.0	3967.0422457210916	7.944
377	50	3	0.47900715221423384	18.0	3133.50568627451	7.396
378	50	4	0.8308276181419587	12.0	3064.8948851925143	8.27
379	50	5	0.12428772677416339	20.0	2702.146906649054	7.16
381	50	7	0.1241031220664864	25.0	1869.8337949979637	6.67
383	50	9	0.0	30.0	1752.7217079355914	6.29
386	52	1	0.1575093988929175	16.0	4470.003313879663	7.654
387	52	2	0.2232489450477152	14.0	3796.6074681238615	7.944
388	52	3	0.23838369280733732	18.0	3187.4611701937006	7.396
389	52	4	0.32004927258246263	12.0	3623.280791156841	8.27
390	52	5	0.1428428282922546	20.0	3359.3560533203195	7.16
391	52	6	0.4252570196852398	10.0	4482.414708777035	8.64
392	52	7	0.03971451240993035	25.0	3009.3837008062374	6.67
393	52	8	0.5077105370006848	5.0	5326.593931546161	9.84
394	52	9	0.0	30.0	2449.9150302638263	6.29
395	52	10	0.6594996564398625	2.5	6501.699842445454	10.64
397	53	1	0.2872729762528668	16.0	2129.813280753415	7.654
398	53	2	0.36278271482221325	14.0	2211.030613950498	7.944
399	53	3	0.34889585932560635	18.0	1153.1750645974644	7.396
400	53	4	0.5909474106589232	12.0	1835.321349464867	8.27
401	53	5	0.04856552578697194	20.0	1218.7620020572942	7.16
402	53	6	0.6173068643468527	10.0	1689.8489776584825	8.64
403	53	7	0.14301400149432733	25.0	1336.0075641895717	6.67
404	53	8	0.551154056055187	5.0	2022.0443714398511	9.84
405	53	9	0.0	30.0	971.1209492523017	6.29
406	53	10	0.4014896730126622	2.5	2826.184785903751	10.64
408	54	1	0.0	16.0	3355.619346171069	7.654
409	54	2	0.3517596549947124	14.0	3355.2442927288294	7.944
410	54	3	0.13686731593342435	18.0	3250.0255883074747	7.396
411	54	4	0.28845087762467414	12.0	3555.1355745948963	8.27
412	54	5	0.0	20.0	3448.541168416589	7.16
413	54	6	0.33746243335326054	10.0	4132.490077064721	8.64
414	54	7	0.034433832300765625	25.0	2864.120835364862	6.67
415	54	8	0.40439177756119543	5.0	4886.880727762803	9.84
416	54	9	0.0	30.0	3047.79358490566	6.29
417	54	10	0.5451471783561574	2.5	5867.36636115131	10.64
419	55	1	0.4718784459097276	16.0	1688.8862366829828	7.654
420	55	2	0.39515135156512043	14.0	2163.258745874587	7.944
421	55	3	0.3251355050463756	18.0	1170.9274054412742	7.396
422	55	4	0.5105342041733016	12.0	1334.527123530716	8.27
423	55	5	0.0	20.0	2008.0240981240981	7.16
424	55	6	0.40197770178979486	10.0	2193.222264389627	8.64
425	55	7	0.0	25.0	2135.9771021021024	6.67
426	55	8	0.46149278552538736	5.0	3421.0017303433	9.84
427	55	9	0.0	30.0	1652.6265574937706	6.29
428	55	10	0.9581095283860597	2.5	4513.0482456140335	10.64
430	57	1	0.08008525899901796	16.0	6271.450772723944	7.654
431	57	2	0.19535712695309176	14.0	5806.958571811478	7.944
432	57	3	0.11989351192893088	18.0	5273.5022896273595	7.396
433	57	4	0.297135139232499	12.0	5575.704752101561	8.27
434	57	5	0.0	20.0	4344.477108463124	7.16
435	57	6	0.1643521144086881	10.0	4876.304345040971	8.64
436	57	7	0.05761433685171304	25.0	5598.321972175895	6.67
437	57	8	0.20907202447625467	5.0	6906.879528561174	9.84
438	57	9	0.0	30.0	6414.504692573052	6.29
439	57	10	0.2651723595211806	2.5	7349.026829876346	10.64
441	58	1	0.6155106831447278	16.0	3774.388655462185	7.654
442	58	2	0.612872371301292	14.0	4186.490764191071	7.944
443	58	3	0.5808588918916004	18.0	3120.720773357413	7.396
444	58	4	0.9582177959624301	12.0	3966.332135593221	8.27
445	58	5	0.3873832075399891	20.0	3053.1765846437297	7.16
446	58	6	0.9145122349438576	10.0	3973.105177732079	8.64
447	58	7	0.1873884186867545	25.0	2757.5919468423444	6.67
448	58	8	0.9864937285822336	5.0	5756.033749801149	9.84
449	58	9	0.0	30.0	2382.4286397812716	6.29
452	59	1	0.26490592701937965	16.0	5853.430156009163	7.654
453	59	2	0.3398126955432251	14.0	6884.2938451986565	7.944
454	59	3	0.20377199530347911	18.0	5368.522634732936	7.396
455	59	4	0.3619864387447233	12.0	6337.848977024092	8.27
456	59	5	0.0	20.0	6154.794568031704	7.16
457	59	6	0.4994726555544767	10.0	6558.1822038635555	8.64
458	59	7	0.0	25.0	6686.930868822795	6.67
460	59	9	0.0	30.0	7324.130669699984	6.29
463	60	1	0.14425042761119006	16.0	2175.6391901750985	7.654
464	60	2	0.5482092395094516	14.0	2240.4637533183577	7.944
465	60	3	0.3603310138886009	18.0	1936.3489983022073	7.396
466	60	4	0.6264313678160268	12.0	2239.686587743071	8.27
467	60	5	0.27474642205353395	20.0	2062.6687681344943	7.16
468	60	6	0.5958034774324683	10.0	2199.430109860302	8.64
469	60	7	0.2020869338592849	25.0	1644.0220251293417	6.67
470	60	8	0.9889555263820895	5.0	2745.2899380711883	9.84
471	60	9	0.06538600352611379	30.0	1587.9138728323696	6.29
474	61	1	0.06020214580086658	16.0	2124.580374424062	7.654
475	61	2	0.35508520496276125	14.0	2230.7337619826976	7.944
476	61	3	0.2923791750901053	18.0	2383.477534859701	7.396
477	61	4	0.7732511552702275	12.0	3199.264886433395	8.27
478	61	5	0.32704181929332965	20.0	2642.9873294346985	7.16
479	61	6	0.5332583932227367	10.0	2277.8473719676545	8.64
480	61	7	0.0	25.0	1184.9296772500654	6.67
482	61	9	0.0	30.0	1601.4047619047624	6.29
483	61	10	0.8062376970983095	2.5	2897.5924341145587	10.64
485	62	1	0.27895236776236276	16.0	2867.439114391144	7.654
486	62	2	0.27033143057420916	14.0	3646.290729519701	7.944
487	62	3	0.17197754594034032	18.0	2871.9069729717644	7.396
488	62	4	0.2359075807142228	12.0	3283.812412516904	8.27
489	62	5	0.11497028565907601	20.0	2888.7625097911564	7.16
490	62	6	0.38097562162686605	10.0	4513.054644207127	8.64
491	62	7	0.0	25.0	1946.9520230163541	6.67
492	62	8	0.3906272749624453	5.0	4247.329068524331	9.84
493	62	9	0.0	30.0	3190.768531831616	6.29
494	62	10	0.6206734811527583	2.5	4171.7036176449565	10.64
496	63	1	0.1460207963223856	16.0	2013.2402535211265	7.654
497	63	2	0.4476629232977132	14.0	3001.2519472305066	7.944
498	63	3	0.4157201250905219	18.0	2839.0029843693655	7.396
499	63	4	0.5502808000587421	12.0	3085.6437861271684	8.27
500	63	5	0.24100184659765372	20.0	2850.6129249205187	7.16
501	63	6	0.5296411828610657	10.0	2876.467778021495	8.64
502	63	7	0.0	25.0	2021.987130129919	6.67
503	63	8	0.4193572542858536	5.0	3174.0075644841268	9.84
504	63	9	0.0	30.0	1835.020383153261	6.29
507	64	1	0.8624833522988061	16.0	4949.589571428572	7.654
509	64	3	0.7361208807274783	18.0	4526.400238948626	7.396
511	64	5	0.7339597463866868	20.0	5453.778255410787	7.16
513	64	7	0.26082101738624974	25.0	3836.2425364871133	6.67
515	64	9	0.004536125524652531	30.0	4130.220139140359	6.29
518	65	1	0.018184469658298112	16.0	2000.2405445087672	7.654
519	65	2	0.21103648597688396	14.0	2048.9356611225026	7.944
520	65	3	0.048868535314928935	18.0	1542.970668070668	7.396
521	65	4	0.18398070115345866	12.0	2741.856857173467	8.27
522	65	5	0.0	20.0	3210.8347348433485	7.16
523	65	6	0.029226694300343536	10.0	4254.944086021505	8.64
524	65	7	0.0	25.0	2417.381557009106	6.67
525	65	8	0.03904361637650415	5.0	3159.7205719480944	9.84
526	65	9	0.0	30.0	1674.5715699908076	6.29
527	65	10	0.4221823347740782	2.5	3914.694717370208	10.64
532	66	4	0.0	12.0	1074.1341619731986	8.27
533	66	5	0.0	20.0	812.4830973047056	7.16
534	66	6	0.0	10.0	967.7250946969692	8.64
535	66	7	0.0	25.0	756.6921095828383	6.67
536	66	8	0.2121816578797916	5.0	814.6563420525509	9.84
537	66	9	0.0	30.0	577.5543071161048	6.29
538	66	10	0.24568743442376362	2.5	564.4574024990532	10.64
540	68	1	0.044337452801536184	16.0	2470.0612938005393	7.654
541	68	2	0.36763757844302886	14.0	2380.0667438638798	7.944
542	68	3	0.2476864451228782	18.0	2044.2231995814177	7.396
543	68	4	0.20231168703190167	12.0	2294.2526683016135	8.27
544	68	5	0.09892339675560959	20.0	2196.9808586762074	7.16
545	68	6	0.4427267880090804	10.0	2704.9595801634273	8.64
546	68	7	0.0	25.0	1737.4353497379811	6.67
547	68	8	0.215655539079612	5.0	3701.8808225108232	9.84
548	68	9	0.0	30.0	2089.8232969076953	6.29
549	68	10	0.10745727713983938	2.5	3222.339821678502	10.64
551	69	1	0.47055000413101705	16.0	3311.5978383396323	7.654
552	69	2	0.9563447380440003	14.0	2793.826574334823	7.944
553	69	3	0.5417536522572233	18.0	2164.0488491284573	7.396
554	69	4	0.8052779412094908	12.0	2911.348084857128	8.27
555	69	5	0.4448191443482198	20.0	2061.15499918599	7.16
556	69	6	0.8689148408114851	10.0	3651.759318629342	8.64
557	69	7	0.15687495299179302	25.0	1809.0313495553596	6.67
559	69	9	0.0	30.0	1890.062805732678	6.29
562	73	1	0.0	16.0	2296.6316555962076	7.654
563	73	2	0.2714888690815744	14.0	2108.6144955171962	7.944
564	73	3	0.14062435554387687	18.0	2425.7423086990652	7.396
565	73	4	0.08224970212312024	12.0	2307.174108957854	8.27
566	73	5	0.0	20.0	1819.7272331154682	7.16
567	73	6	0.19467825268958702	10.0	2426.947523406827	8.64
568	73	7	0.0	25.0	1706.620814748736	6.67
569	73	8	0.4414079952089326	5.0	3450.811883686622	9.84
570	73	9	0.0	30.0	1340.2165580182525	6.29
571	73	10	0.417172139391624	2.5	4204.66706530405	10.64
573	74	1	0.43520458425717923	16.0	3483.33137614679	7.654
574	74	2	0.43888476670338056	14.0	2215.4530950530957	7.944
575	74	3	0.49855129927388353	18.0	3220.8219076005958	7.396
576	74	4	0.6392874066673828	12.0	3257.9383753501397	8.27
577	74	5	0.31444985809787485	20.0	3559.940980450237	7.16
578	74	6	0.533128917412236	10.0	6047.606914893617	8.64
579	74	7	0.0	25.0	4451.150617283952	6.67
581	74	9	0.0	30.0	3919.061463414634	6.29
582	74	10	0.7897400821540813	2.5	6101.123306233062	10.64
584	75	1	0.654991474493267	16.0	3846.6154518950425	7.654
586	75	3	0.864782654213696	18.0	2940.231241604298	7.396
588	75	5	0.5942320059272946	20.0	1907.6078654239607	7.16
590	75	7	0.4159813420184169	25.0	2950.0693681318685	6.67
592	75	9	0.0	30.0	2935.769230769231	6.29
1	1	1	0.30276139739128544	16.0	1315.4757163671684	7.654
2	1	2	0.23646301498772615	14.0	1778.936792322563	7.944
3	1	3	0.117460847478372	18.0	1458.8843373493976	7.396
4	1	4	0.5550270609006045	12.0	2489.353326446281	8.27
5	1	5	0.10943967857013592	20.0	2155.2061472125774	7.16
6	1	6	0.4930971631627674	10.0	2453.448799841301	8.64
7	1	7	0.165352845094523	25.0	1553.9094485122293	6.67
8	1	8	0.9151407446786276	5.0	3136.8970708558336	9.84
9	1	9	0.3847957360257281	30.0	1290.372895810912	6.29
10	1	10	0.8502634515221288	2.5	2983.630110317976	10.64
12	4	1	0.4027462944600166	16.0	283.62452733776183	7.654
13	4	2	0.2650843239600536	14.0	197.8599718706048	7.944
14	4	3	0.2452362466469383	18.0	150.73832168737067	7.396
15	4	4	0.5695561022331818	12.0	194.72141635306193	8.27
16	4	5	0.05042453678390461	20.0	201.1192602040816	7.16
17	4	6	0.5116595657751934	10.0	384.32881773399015	8.64
18	4	7	0.04861850768369172	25.0	740.133891959351	6.67
19	4	8	0.13563094522815675	5.0	653.7318763326226	9.84
20	4	9	0.0	30.0	1329.1023706896551	6.29
21	4	10	0.5459461133575287	2.5	1076.5527950310557	10.64
23	7	1	0.0	16.0	701.735860862084	7.654
24	7	2	0.0	14.0	448.3048102428076	7.944
25	7	3	0.08401925958241052	18.0	507.89258915550835	7.396
26	7	4	0.04868318522145263	12.0	575.6816745655606	8.27
27	7	5	0.0	20.0	345.3205485693458	7.16
28	7	6	0.025763715461131955	10.0	516.4037120454791	8.64
29	7	7	0.0	25.0	626.0750118977631	6.67
30	7	8	0.30589250665427503	5.0	755.3135393437401	9.84
31	7	9	0.0	30.0	583.307186147186	6.29
32	7	10	0.46511941466410706	2.5	1048.190387788779	10.64
34	8	1	0.09962512672426846	16.0	535.5718759712164	7.654
35	8	2	0.18291281787261138	14.0	475.84290584841347	7.944
36	8	3	0.0	18.0	516.4566980023504	7.396
37	8	4	0.0	12.0	569.9551114795585	8.27
38	8	5	0.0	20.0	431.0058402203855	7.16
39	8	6	0.0	10.0	626.1556776556776	8.64
40	8	7	0.0	25.0	403.7590759075908	6.67
41	8	8	0.04911509338710918	5.0	845.332681151958	9.84
42	8	9	0.0	30.0	456.2428411633109	6.29
43	8	10	0.18382489837131877	2.5	774.355035770696	10.64
45	11	1	0.0	16.0	253.5092581943646	7.654
46	11	2	0.0	14.0	213.24000420875424	7.944
47	11	3	0.0	18.0	237.38007295941634	7.396
48	11	4	0.01816586220796408	12.0	514.7912075298439	8.27
49	11	5	0.0	20.0	451.67527173913027	7.16
50	11	6	0.0	10.0	570.9819624819625	8.64
51	11	7	0.0	25.0	574.4383438343835	6.67
52	11	8	0.0	5.0	681.1170072992702	9.84
53	11	9	0.0	30.0	410.2385478547854	6.29
54	11	10	0.0	2.5	816.9531249999998	10.64
56	14	1	0.26319151931161683	16.0	1196.4286559487562	7.654
57	14	2	0.051206019389819536	14.0	1203.205932073152	7.944
58	14	3	0.0	18.0	1117.6727300892846	7.396
59	14	4	0.0013212148206488774	12.0	1380.6179339936812	8.27
60	14	5	0.0	20.0	1253.4705602948727	7.16
61	14	6	0.014553492077581848	10.0	1690.020400510013	8.64
62	14	7	0.012916535012031926	25.0	1382.4611071074683	6.67
63	14	8	0.12451314011134805	5.0	1915.0190123302598	9.84
64	14	9	0.0	30.0	1299.5368734909496	6.29
65	14	10	0.11157455019146251	2.5	1936.017350649351	10.64
67	15	1	0.0027016470521038873	16.0	323.77480158730157	7.654
68	15	2	0.0	14.0	431.0738461798885	7.944
69	15	3	0.0	18.0	437.24843464477374	7.396
70	15	4	0.0	12.0	428.74490695529516	8.27
71	15	5	0.0	20.0	247.033011761002	7.16
72	15	6	0.11085175003756367	10.0	684.0397553516818	8.64
73	15	7	0.0	25.0	499.69349112426045	6.67
74	15	8	0.31308042538990644	5.0	663.1375406636304	9.84
75	15	9	0.0	30.0	594.4975543169152	6.29
76	15	10	0.0	2.5	675.5396078431372	10.64
78	16	1	0.03571173064870447	16.0	1055.9864982578397	7.654
79	16	2	0.043835378719119016	14.0	1083.5986124401911	7.944
80	16	3	0.0	18.0	914.408807910639	7.396
81	16	4	0.0	12.0	1401.6095866819742	8.27
82	16	5	0.0	20.0	759.1003367003367	7.16
83	16	6	0.017429677092750225	10.0	1238.655241841082	8.64
84	16	7	0.03571935954105372	25.0	963.7700878844946	6.67
85	16	8	0.020230332516159705	5.0	1822.9663393626188	9.84
86	16	9	0.0	30.0	769.1373405762874	6.29
87	16	10	0.15542709437336538	2.5	2399.0806589644844	10.64
89	17	1	0.0	16.0	550.3450892857143	7.654
90	17	2	0.0	14.0	490.4510571943047	7.944
91	17	3	0.0	18.0	257.8570027235378	7.396
92	17	4	0.0	12.0	542.6503327448049	8.27
93	17	5	0.0	20.0	313.0354688356347	7.16
94	17	6	0.025424994200311996	10.0	286.050978865887	8.64
95	17	7	0.0	25.0	189.35766550522655	6.67
96	17	8	0.218369471199867	5.0	259.4998921505186	9.84
97	17	9	0.0	30.0	158.75090847149667	6.29
98	17	10	0.09707354481970706	2.5	389.0021581339628	10.64
100	18	1	0.23630541308432845	16.0	1054.5216076868994	7.654
101	18	2	0.29165671529019216	14.0	1328.661678992082	7.944
102	18	3	0.05256303845586711	18.0	1121.6051100140578	7.396
103	18	4	0.3097404238533188	12.0	1241.056661665518	8.27
104	18	5	0.0	20.0	929.1712866993049	7.16
105	18	6	0.12351897230929117	10.0	1026.3339399141635	8.64
106	18	7	0.0	25.0	852.2024100811935	6.67
107	18	8	0.6367748924191698	5.0	1371.7394526695166	9.84
108	18	9	0.0	30.0	695.7049370692237	6.29
109	18	10	0.5764269646655669	2.5	1661.397658064851	10.64
111	19	1	0.0	16.0	774.2197846676922	7.654
112	19	2	0.02266337202465175	14.0	850.3270814211437	7.944
113	19	3	0.0	18.0	830.3758753484783	7.396
114	19	4	0.0	12.0	806.8823846776368	8.27
115	19	5	0.0	20.0	717.2069432054712	7.16
116	19	6	0.0	10.0	783.115219622332	8.64
117	19	7	0.0	25.0	580.3734969067839	6.67
118	19	8	0.05894202148875518	5.0	1068.7689239758402	9.84
119	19	9	0.0	30.0	690.5195027834009	6.29
120	19	10	0.15018763789205253	2.5	1559.533401341306	10.64
122	20	1	0.2604387333153073	16.0	1263.5835497484172	7.654
123	20	2	0.2708146764219118	14.0	1424.0504451723027	7.944
124	20	3	0.47103725802448754	18.0	1047.1705289978163	7.396
125	20	4	0.7357584780653083	12.0	1330.026242236025	8.27
126	20	5	0.18616718939343094	20.0	603.2829519450801	7.16
127	20	6	0.6749707021384861	10.0	1454.250201214604	8.64
128	20	7	0.0662313835380094	25.0	705.4757263405254	6.67
130	20	9	0.0	30.0	977.9044168391996	6.29
133	21	1	0.00022534697517712535	16.0	794.8313539192399	7.654
134	21	2	0.22181296546475995	14.0	912.4694444444444	7.944
135	21	3	0.03329356725154793	18.0	806.2893181280807	7.396
136	21	4	0.2130782217325851	12.0	919.8069481315094	8.27
137	21	5	0.05830151358575642	20.0	704.422007059759	7.16
138	21	6	0.11651406231208285	10.0	874.6381562099871	8.64
139	21	7	0.0	25.0	584.1158361321976	6.67
140	21	8	0.42432420889410943	5.0	1431.000998263889	9.84
141	21	9	0.0	30.0	510.20333662438924	6.29
142	21	10	0.3971755411917691	2.5	1599.964439307144	10.64
144	23	1	0.3470646834852679	16.0	550.0603970339497	7.654
145	23	2	0.28628825346392195	14.0	651.2980669299521	7.944
146	23	3	0.20341934673120593	18.0	447.51223025505635	7.396
147	23	4	0.25873553909990904	12.0	600.0042735042736	8.27
148	23	5	0.2556082592654044	20.0	462.4363636363636	7.16
149	23	6	0.26129482409591026	10.0	486.68064911915184	8.64
150	23	7	0.1933450337573057	25.0	302.037629037629	6.67
151	23	8	0.364584984746093	5.0	830.5062518280198	9.84
152	23	9	0.0	30.0	379.8927365416876	6.29
153	23	10	0.3910614042132626	2.5	905.0601017741714	10.64
155	24	1	0.17223506179249473	16.0	1134.8863379143088	7.654
156	24	2	0.2221952575577976	14.0	942.015431645879	7.944
157	24	3	0.0	18.0	971.4217375839225	7.396
158	24	4	0.0	12.0	1161.8455454638229	8.27
159	24	5	0.0699645078891918	20.0	877.5976928465104	7.16
160	24	6	0.07297702465262536	10.0	1268.3238152315407	8.64
161	24	7	0.0	25.0	697.5878792914815	6.67
162	24	8	0.29343836325743805	5.0	1274.335508547706	9.84
163	24	9	0.0	30.0	654.9975835177077	6.29
164	24	10	0.04377044706286921	2.5	1359.742372731688	10.64
166	25	1	0.00797392764824218	16.0	1257.3015165856839	7.654
167	25	2	0.062079090558433185	14.0	982.8537817845581	7.944
168	25	3	0.011289746164802595	18.0	909.8660048022317	7.396
169	25	4	0.06819247353058512	12.0	1199.6336834382364	8.27
170	25	5	0.0	20.0	864.3455925659313	7.16
171	25	6	0.32380089358930164	10.0	1126.8198662667164	8.64
172	25	7	0.0	25.0	578.0511231884059	6.67
173	25	8	0.5839549572082523	5.0	1385.204910512976	9.84
174	25	9	0.0	30.0	679.2880363739696	6.29
175	25	10	0.8801883236108414	2.5	1794.102723832643	10.64
177	26	1	0.18218262820870446	16.0	1096.8153308440085	7.654
178	26	2	0.11290251562476603	14.0	918.0117333375528	7.944
179	26	3	0.1491431558942076	18.0	951.0770353866541	7.396
180	26	4	0.19630266269260063	12.0	1309.0902720181414	8.27
181	26	5	0.002261125837456373	20.0	805.6742114407914	7.16
182	26	6	0.016035000177556685	10.0	866.0042345993153	8.64
183	26	7	0.15351129078507705	25.0	545.5911324529812	6.67
184	26	8	0.26110924244274886	5.0	1017.2985977330768	9.84
185	26	9	0.0	30.0	999.3825772313442	6.29
186	26	10	0.10223927176772782	2.5	1115.1829589697516	10.64
188	28	1	0.4545515567330015	16.0	1191.4820824881676	7.654
189	28	2	0.5752540488718886	14.0	1369.6129879565199	7.944
190	28	3	0.34634741336426145	18.0	1073.0440688212045	7.396
191	28	4	0.6448457664749245	12.0	1350.7340400619903	8.27
192	28	5	0.08874963079341412	20.0	970.9994764531614	7.16
193	28	6	0.6430959946641667	10.0	1414.0577326147168	8.64
194	28	7	0.34101248786708266	25.0	802.1722698555958	6.67
195	28	8	0.9792204880791637	5.0	1770.0849730851542	9.84
196	28	9	0.0	30.0	855.9763046348411	6.29
197	28	10	0.940339045153013	2.5	2238.0779996063934	10.64
199	29	1	0.13458974940146157	16.0	751.4260102653076	7.654
200	29	2	0.3109442780918821	14.0	1141.115254792725	7.944
201	29	3	0.0	18.0	917.9344135802472	7.396
202	29	4	0.004038534516042909	12.0	958.4015261276926	8.27
203	29	5	0.1458340161465921	20.0	1065.4214521452147	7.16
204	29	6	0.3896829485451	10.0	1970.585625	8.64
205	29	7	0.0	25.0	1307.064893018018	6.67
206	29	8	0.6493404516555368	5.0	1799.9136922766688	9.84
207	29	9	0.0	30.0	1426.5629870129872	6.29
208	29	10	0.4291387110322228	2.5	2390.8245045310537	10.64
210	30	1	0.3222569717824289	16.0	2802.221075790911	7.654
211	30	2	0.026787421619652675	14.0	2242.1429605263156	7.944
212	30	3	0.06301187407352783	18.0	2535.3152141487317	7.396
213	30	4	0.0760324276441955	12.0	2625.5247405552477	8.27
214	30	5	0.09675967186322829	20.0	1910.1789065255728	7.16
215	30	6	0.12082645780545469	10.0	2890.4649122807014	8.64
216	30	7	0.0	25.0	2725.1554003862725	6.67
217	30	8	0.5658793953147914	5.0	3846.9887153589575	9.84
218	30	9	0.0	30.0	2523.6856425702813	6.29
219	30	10	0.5047280820194923	2.5	3993.2667550219585	10.64
221	31	1	0.0012386875953629736	16.0	420.1692886456909	7.654
222	31	2	0.0019626873649535893	14.0	336.55704109589044	7.944
223	31	3	0.0	18.0	390.49980221518985	7.396
224	31	4	0.13985432164536987	12.0	277.99402573529403	8.27
225	31	5	0.0	20.0	696.3709677419356	7.16
226	31	6	0.10596288774908605	10.0	627.2245236122618	8.64
227	31	7	0.0	25.0	418.23063858695645	6.67
228	31	8	0.19321716514995643	5.0	739.3860182370819	9.84
229	31	9	0.0	30.0	690.8100233100231	6.29
230	31	10	0.0680463578409969	2.5	479.97054698457214	10.64
232	33	1	0.0	16.0	978.0590094470685	7.654
233	33	2	0.31861450089901583	14.0	1054.6150360976437	7.944
234	33	3	0.02186120835929834	18.0	1005.5703235574865	7.396
235	33	4	0.21670461897786344	12.0	878.8108268887565	8.27
236	33	5	0.0	20.0	614.1675824175824	7.16
237	33	6	0.4020662141556448	10.0	810.6610336746022	8.64
238	33	7	0.0	25.0	665.0144444444445	6.67
239	33	8	0.7252241352192138	5.0	1109.9398432790838	9.84
240	33	9	0.0	30.0	810.1031894934333	6.29
241	33	10	0.9128157231992635	2.5	1138.76782971253	10.64
243	35	1	0.1586788651440157	16.0	1170.613787573783	7.654
244	35	2	0.28561463927486264	14.0	1397.8857972643805	7.944
245	35	3	0.0	18.0	1106.129531338227	7.396
246	35	4	0.2659116346824161	12.0	1219.69658239865	8.27
247	35	5	0.23952100556255412	20.0	1426.2137787655033	7.16
248	35	6	0.3021566359985134	10.0	1638.4014274171827	8.64
249	35	7	0.0	25.0	1223.8433021806852	6.67
250	35	8	0.3468279918826426	5.0	1950.0667634252543	9.84
251	35	9	0.0	30.0	1213.3416252072968	6.29
252	35	10	0.4655490444836125	2.5	2493.4601468938813	10.64
254	37	1	0.0	16.0	2070.9989536309004	7.654
255	37	2	0.03216504449595639	14.0	2593.6877087198523	7.944
256	37	3	0.0	18.0	2435.8484848484854	7.396
257	37	4	0.27263142786524347	12.0	3513.513736263737	8.27
258	37	5	0.1340230100138208	20.0	2108.4577931431872	7.16
259	37	6	0.08144293626790228	10.0	4150.928571428572	8.64
260	37	7	0.0	25.0	2957.0652035623402	6.67
261	37	8	0.7328034510542484	5.0	3188.19455319149	9.84
262	37	9	0.0	30.0	2135.5101033834585	6.29
263	37	10	0.5899382538992564	2.5	4993.7171112556925	10.64
265	39	1	0.030602447228416468	16.0	1378.2292691187426	7.654
266	39	2	0.14586810497859717	14.0	1527.2795894612368	7.944
267	39	3	0.0	18.0	1256.9017889423976	7.396
268	39	4	0.029028501746260024	12.0	1858.0823448970095	8.27
269	39	5	0.0	20.0	1400.4783281733746	7.16
270	39	6	0.0	10.0	1713.8552940619784	8.64
271	39	7	0.001768103416417088	25.0	1238.6780762116646	6.67
272	39	8	0.2604072499616861	5.0	2243.888342165026	9.84
273	39	9	0.0	30.0	1318.6858906317568	6.29
274	39	10	0.39050624900062103	2.5	2321.0137305070602	10.64
276	40	1	0.2877498007639367	16.0	1758.1102576567819	7.654
277	40	2	0.2230996086594866	14.0	1408.6696751424693	7.944
278	40	3	0.0	18.0	1547.01054057511	7.396
279	40	4	0.13247976860464025	12.0	1526.124441888952	8.27
280	40	5	0.0	20.0	1154.8901450544142	7.16
281	40	6	0.21589622017919105	10.0	1652.002070582504	8.64
282	40	7	0.15238172589720853	25.0	1013.4178567024295	6.67
283	40	8	0.26250730640320324	5.0	2491.4723788126357	9.84
284	40	9	0.018013132230752266	30.0	941.9003657840868	6.29
285	40	10	0.3226556799461551	2.5	2567.788320988865	10.64
287	42	1	0.0	16.0	603.1745063579035	7.654
288	42	2	0.08043087870736626	14.0	645.6477604818991	7.944
289	42	3	0.0	18.0	567.032552641864	7.396
290	42	4	0.0	12.0	662.6453029405959	8.27
291	42	5	0.05434772432488865	20.0	471.95574552449744	7.16
292	42	6	0.0	10.0	687.2141679374172	8.64
293	42	7	0.0	25.0	554.8302682870901	6.67
294	42	8	0.13839612324898812	5.0	1059.8603968938744	9.84
295	42	9	0.008916073082438088	30.0	464.61240629197914	6.29
296	42	10	0.4647373177061707	2.5	1113.1868686868688	10.64
298	44	1	0.0379451605965597	16.0	968.2888915812794	7.654
299	44	2	0.0	14.0	818.4642050587174	7.944
300	44	3	0.027841412520932324	18.0	587.7493360412437	7.396
301	44	4	0.0	12.0	941.8604856751102	8.27
302	44	5	0.0	20.0	663.5570776255709	7.16
303	44	6	0.06725380744133867	10.0	901.2307556746085	8.64
304	44	7	0.0	25.0	738.8353022302065	6.67
305	44	8	0.31743198985900906	5.0	1220.616340621404	9.84
306	44	9	0.0	30.0	442.2653362897267	6.29
307	44	10	0.403455725219916	2.5	1507.2918242139797	10.64
309	45	1	0.1392798805315201	16.0	898.4251373404861	7.654
310	45	2	0.0	14.0	886.2499801468005	7.944
311	45	3	0.20921672881191766	18.0	863.7920693928128	7.396
312	45	4	0.0016562013478437266	12.0	1128.5152196471809	8.27
313	45	5	0.0	20.0	596.4401907869961	7.16
314	45	6	0.0	10.0	876.3364600238015	8.64
315	45	7	0.22667969550451375	25.0	751.9754186602869	6.67
316	45	8	0.5533822892928083	5.0	1100.50119658848	9.84
317	45	9	0.0	30.0	793.1592632719395	6.29
318	45	10	0.8940733727255245	2.5	1988.9533572854293	10.64
320	47	1	0.2401847129760224	16.0	1136.27273624963	7.654
321	47	2	0.2152549846210833	14.0	1141.181037960756	7.944
322	47	3	0.050795863157839974	18.0	898.5047982496881	7.396
323	47	4	0.024978147846939774	12.0	1083.1253886747834	8.27
324	47	5	0.035299847330529266	20.0	1106.2342215988774	7.16
325	47	6	0.18992279781664714	10.0	1127.6735566642908	8.64
326	47	7	0.0	25.0	741.7665873338364	6.67
327	47	8	0.5318439382524444	5.0	1603.3291523447706	9.84
328	47	9	0.0	30.0	834.8373511566789	6.29
329	47	10	0.8393645092443782	2.5	2155.785670780081	10.64
331	50	1	0.0014469544943255326	16.0	1047.0297823596793	7.654
332	50	2	0.0	14.0	1134.4398720451095	7.944
333	50	3	0.04665053105772631	18.0	1075.059312134977	7.396
334	50	4	0.0	12.0	1186.894662600076	8.27
335	50	5	0.0	20.0	1082.8515274034141	7.16
336	50	6	0.0	10.0	1555.3149383556463	8.64
337	50	7	0.0	25.0	1087.8327250110478	6.67
338	50	8	0.03839674728109249	5.0	1988.4361418891988	9.84
339	50	9	0.0	30.0	1084.381937955963	6.29
340	50	10	0.11312310288252199	2.5	2225.6691965304726	10.64
342	51	1	0.0	16.0	1116.831540627035	7.654
343	51	2	0.03364280283358525	14.0	1231.8710007376444	7.944
344	51	3	0.0	18.0	994.4222616125809	7.396
345	51	4	0.0	12.0	1034.9963067646502	8.27
346	51	5	0.0	20.0	1165.7348424493832	7.16
347	51	6	0.0	10.0	1362.0038057150227	8.64
348	51	7	0.0	25.0	1102.9346887778281	6.67
349	51	8	0.16898901604553668	5.0	1736.4538303102784	9.84
350	51	9	0.0	30.0	603.2005913332716	6.29
351	51	10	0.23269179881456664	2.5	1833.8187552739696	10.64
353	52	1	0.11848852945607966	16.0	360.23736085343245	7.654
354	52	2	0.0	14.0	330.59826906222594	7.944
355	52	3	0.0	18.0	191.25192932972917	7.396
356	52	4	0.0	12.0	250.59074519230765	8.27
357	52	5	0.0	20.0	164.13620616814524	7.16
358	52	6	0.0	10.0	384.4593820701358	8.64
359	52	7	0.0	25.0	293.0489537849978	6.67
360	52	8	0.0	5.0	242.87349828701926	9.84
361	52	9	0.0	30.0	270.7793927648578	6.29
362	52	10	0.02665500009909913	2.5	229.7743298720117	10.64
364	53	1	0.13415685200529232	16.0	648.0567118199829	7.654
365	53	2	0.2281146078695052	14.0	963.21166698173	7.944
366	53	3	0.1131987241401405	18.0	862.6830006049603	7.396
367	53	4	0.011818920509538375	12.0	981.2421383647796	8.27
368	53	5	0.0	20.0	973.5164538827793	7.16
369	53	6	0.03397378045740067	10.0	1082.6480014784308	8.64
370	53	7	0.0	25.0	1044.3971618806183	6.67
371	53	8	0.1777491654479901	5.0	1798.1605296725993	9.84
372	53	9	0.0	30.0	1221.546722866175	6.29
373	53	10	0.2607169747280614	2.5	2448.528149721428	10.64
375	55	1	0.20014034197350794	16.0	1128.5027850877188	7.654
376	55	2	0.18103777540750257	14.0	1340.316805479879	7.944
377	55	3	0.01632512209222572	18.0	950.2030582672364	7.396
378	55	4	0.14110157125278378	12.0	1652.8284713994474	8.27
379	55	5	0.10421936446051096	20.0	1060.1673921704617	7.16
380	55	6	0.4118011129634574	10.0	1861.930619473441	8.64
381	55	7	0.03572139102853161	25.0	1178.6364329268292	6.67
382	55	8	0.6614046705889668	5.0	2677.935506158978	9.84
383	55	9	0.0	30.0	913.3541043083904	6.29
386	56	1	0.0	16.0	1159.9685031185031	7.654
387	56	2	0.0	14.0	1126.72288776797	7.944
388	56	3	0.0	18.0	1086.3285643153527	7.396
389	56	4	0.0	12.0	1831.6258463541667	8.27
390	56	5	0.0	20.0	1222.5749802371538	7.16
391	56	6	0.0	10.0	1963.696428571429	8.64
392	56	7	0.0	25.0	1371.3942735949097	6.67
393	56	8	0.11861538135089543	5.0	2283.3007567567565	9.84
394	56	9	0.0	30.0	1202.1636904761906	6.29
395	56	10	0.027333747321161717	2.5	2983.1488611089803	10.64
397	57	1	0.07586594287227626	16.0	1679.5221084301734	7.654
398	57	2	0.27220099562139644	14.0	1542.0535308966723	7.944
399	57	3	0.041649189756863284	18.0	1482.8314488149483	7.396
400	57	4	0.07901367096863901	12.0	1850.7162079510706	8.27
401	57	5	0.0	20.0	1120.7834147599463	7.16
402	57	6	0.2710977426061568	10.0	2052.083315343321	8.64
403	57	7	0.0	25.0	1256.5305023923447	6.67
404	57	8	0.320076249683875	5.0	2814.424550224888	9.84
405	57	9	0.0	30.0	1201.0405284370804	6.29
406	57	10	0.4812322637293642	2.5	3099.6968391407536	10.64
408	60	1	0.10074823820693238	16.0	1178.620633131851	7.654
409	60	2	0.13634154290201123	14.0	1661.828156001984	7.944
410	60	3	0.06842934930717125	18.0	2012.9500000000005	7.396
411	60	4	0.03538388462359388	12.0	2122.880813864008	8.27
412	60	5	0.0	20.0	1714.1692166462665	7.16
413	60	6	0.023358729206622703	10.0	3076.0083165322576	8.64
414	60	7	0.0	25.0	1841.2727272727275	6.67
415	60	8	0.28426697301150955	5.0	3933.029950540392	9.84
416	60	9	0.0	30.0	2232.2729834448755	6.29
417	60	10	0.33803087666452786	2.5	4584.174296680251	10.64
