# Supplementary material for: Progressive enhancement of kinetic proofreading in T cell antigen discrimination from receptor activation to DAG generation
Source: eLife. 2022 Sep 20;11:e75263. doi: 10.7554/eLife.75263 (PMC9536835; doi:10.7554/eLife.75263)
Supplement: Figure 5—source data 1. — Each data table is the TrackMate ‘spot-statistics’ output of one cell over four cycles of blue-light illumination (frames 0–40, 100–140, 200–240, and 300–340, with 3 s interval between frames). We calculated the lifetime of TrackIDs that existed at the start of each period of blue-light illumination that did not last for the full period and fit the resulting lifetime distributions using custom Python scripts available at https://github.com/dbritain/KP-paper (copy archived at swh:1:rev:167fa456901903740f0f3ee6a3e5324bc45207ea, Britain, 2022). [file elife-75263-fig5-data1.zip]

Archive with 148 entries (132 files):
- Fig5SourceData/
- Fig5SourceData/LAT/
- Fig5SourceData/LAT/lat1/
- Fig5SourceData/LAT/lat1/cell1.csv
- Fig5SourceData/LAT/lat1/cell10.csv
- Fig5SourceData/LAT/lat1/cell11.csv
- Fig5SourceData/LAT/lat1/cell12.csv
- Fig5SourceData/LAT/lat1/cell13.csv
- Fig5SourceData/LAT/lat1/cell14.csv
- Fig5SourceData/LAT/lat1/cell15.csv
- Fig5SourceData/LAT/lat1/cell16.csv
- Fig5SourceData/LAT/lat1/cell17.csv
- Fig5SourceData/LAT/lat1/cell18.csv
- Fig5SourceData/LAT/lat1/cell2.csv
- Fig5SourceData/LAT/lat1/cell20.csv
- Fig5SourceData/LAT/lat1/cell21.csv
- Fig5SourceData/LAT/lat1/cell22.csv
- Fig5SourceData/LAT/lat1/cell23.csv
- Fig5SourceData/LAT/lat1/cell24.csv
- Fig5SourceData/LAT/lat1/cell3.csv
- Fig5SourceData/LAT/lat1/cell4.csv
- Fig5SourceData/LAT/lat1/cell5.csv
- Fig5SourceData/LAT/lat1/cell6.csv
- Fig5SourceData/LAT/lat1/cell7.csv
- Fig5SourceData/LAT/lat1/cell9.csv
- Fig5SourceData/LAT/lat2/
- Fig5SourceData/LAT/lat2/cell1.csv
- Fig5SourceData/LAT/lat2/cell10.csv
- Fig5SourceData/LAT/lat2/cell11.csv
- Fig5SourceData/LAT/lat2/cell12.csv
- Fig5SourceData/LAT/lat2/cell13.csv
- Fig5SourceData/LAT/lat2/cell14.csv
- Fig5SourceData/LAT/lat2/cell15.csv
- Fig5SourceData/LAT/lat2/cell16.csv
- Fig5SourceData/LAT/lat2/cell17.csv
- Fig5SourceData/LAT/lat2/cell18.csv
- Fig5SourceData/LAT/lat2/cell19.csv
- Fig5SourceData/LAT/lat2/cell2.csv
- Fig5SourceData/LAT/lat2/cell20.csv
- Fig5SourceData/LAT/lat2/cell3.csv
- Fig5SourceData/LAT/lat2/cell4.csv
- Fig5SourceData/LAT/lat2/cell5.csv
- Fig5SourceData/LAT/lat2/cell6.csv
- Fig5SourceData/LAT/lat2/cell7.csv
- Fig5SourceData/LAT/lat2/cell8.csv
- Fig5SourceData/LAT/lat2/cell9.csv
- Fig5SourceData/LAT/lat3/
- Fig5SourceData/LAT/lat3/cell1.csv
- Fig5SourceData/LAT/lat3/cell2.csv
- Fig5SourceData/LAT/lat3/cell3.csv
- Fig5SourceData/LAT/lat3/cell4.csv
- Fig5SourceData/LAT/lat3/cell5.csv
- Fig5SourceData/LAT/lat3/cell6.csv
- Fig5SourceData/LOV/
- Fig5SourceData/LOV/lov1/
- Fig5SourceData/LOV/lov1/r1/
- Fig5SourceData/LOV/lov1/r1/lov1.csv
- Fig5SourceData/LOV/lov1/r1/lov10.csv
- Fig5SourceData/LOV/lov1/r1/lov11.csv
- Fig5SourceData/LOV/lov1/r1/lov12.csv
- Fig5SourceData/LOV/lov1/r1/lov14.csv
- Fig5SourceData/LOV/lov1/r1/lov2.csv
- Fig5SourceData/LOV/lov1/r1/lov3.csv
- Fig5SourceData/LOV/lov1/r1/lov4.csv
- Fig5SourceData/LOV/lov1/r1/lov5.csv
- Fig5SourceData/LOV/lov1/r1/lov6.csv
- Fig5SourceData/LOV/lov1/r1/lov7.csv
- Fig5SourceData/LOV/lov1/r1/lov8.csv
- Fig5SourceData/LOV/lov1/r1/lov9.csv
- Fig5SourceData/LOV/lov1/r2/
- Fig5SourceData/LOV/lov1/r2/lov1.csv
- Fig5SourceData/LOV/lov1/r2/lov10.csv
- Fig5SourceData/LOV/lov1/r2/lov11.csv
- Fig5SourceData/LOV/lov1/r2/lov12.csv
- Fig5SourceData/LOV/lov1/r2/lov13.csv
- Fig5SourceData/LOV/lov1/r2/lov14.csv
- Fig5SourceData/LOV/lov1/r2/lov15.csv
- Fig5SourceData/LOV/lov1/r2/lov16.csv
- Fig5SourceData/LOV/lov1/r2/lov17.csv
- Fig5SourceData/LOV/lov1/r2/lov18.csv
- Fig5SourceData/LOV/lov1/r2/lov19.csv
- Fig5SourceData/LOV/lov1/r2/lov2.csv
- Fig5SourceData/LOV/lov1/r2/lov20.csv
- Fig5SourceData/LOV/lov1/r2/lov3.csv
- Fig5SourceData/LOV/lov1/r2/lov4.csv
- Fig5SourceData/LOV/lov1/r2/lov5.csv
- Fig5SourceData/LOV/lov1/r2/lov6.csv
- Fig5SourceData/LOV/lov1/r2/lov7.csv
- Fig5SourceData/LOV/lov1/r2/lov8.csv
- Fig5SourceData/LOV/lov1/r2/lov9.csv
- Fig5SourceData/LOV/lov2/
- Fig5SourceData/LOV/lov2/r1/
- Fig5SourceData/LOV/lov2/r1/lov1.csv
- Fig5SourceData/LOV/lov2/r1/lov2.csv
- Fig5SourceData/LOV/lov2/r1/lov3.csv
- Fig5SourceData/LOV/lov2/r1/lov4.csv
- Fig5SourceData/LOV/lov2/r1/lov5.csv
- Fig5SourceData/LOV/lov2/r1/lov6.csv
- Fig5SourceData/LOV/lov2/r2/
- Fig5SourceData/LOV/lov2/r2/lov1.csv
- Fig5SourceData/LOV/lov2/r2/lov2.csv
- Fig5SourceData/LOV/lov2/r2/lov3.csv
- Fig5SourceData/LOV/lov2/r2/lov4.csv
- Fig5SourceData/LOV/lov2/r2/lov5.csv
- Fig5SourceData/LOV/lov2/r2/lov6.csv
- Fig5SourceData/ZAP/
- Fig5SourceData/ZAP/zap1/
- Fig5SourceData/ZAP/zap1/cell1.csv
- Fig5SourceData/ZAP/zap1/cell10.csv
- Fig5SourceData/ZAP/zap1/cell11.csv
- Fig5SourceData/ZAP/zap1/cell12.csv
- Fig5SourceData/ZAP/zap1/cell13.csv
- Fig5SourceData/ZAP/zap1/cell14.csv
- Fig5SourceData/ZAP/zap1/cell15.csv
- Fig5SourceData/ZAP/zap1/cell16.csv
- Fig5SourceData/ZAP/zap1/cell17.csv
- Fig5SourceData/ZAP/zap1/cell18.csv
- Fig5SourceData/ZAP/zap1/cell19.csv
- Fig5SourceData/ZAP/zap1/cell2.csv
- Fig5SourceData/ZAP/zap1/cell20.csv
- Fig5SourceData/ZAP/zap1/cell3.csv
- Fig5SourceData/ZAP/zap1/cell4.csv
- Fig5SourceData/ZAP/zap1/cell5.csv
- Fig5SourceData/ZAP/zap1/cell6.csv
- Fig5SourceData/ZAP/zap1/cell7.csv
- Fig5SourceData/ZAP/zap1/cell8.csv
- Fig5SourceData/ZAP/zap2/
- Fig5SourceData/ZAP/zap2/cell1.csv
- Fig5SourceData/ZAP/zap2/cell10.csv
- Fig5SourceData/ZAP/zap2/cell11.csv
- Fig5SourceData/ZAP/zap2/cell12.csv
- Fig5SourceData/ZAP/zap2/cell13.csv
- Fig5SourceData/ZAP/zap2/cell14.csv
- Fig5SourceData/ZAP/zap2/cell2.csv
- Fig5SourceData/ZAP/zap2/cell3.csv
- Fig5SourceData/ZAP/zap2/cell4.csv
- Fig5SourceData/ZAP/zap2/cell5.csv
- Fig5SourceData/ZAP/zap2/cell6.csv
- Fig5SourceData/ZAP/zap2/cell7.csv
- Fig5SourceData/ZAP/zap2/cell8.csv
- Fig5SourceData/ZAP/zap2/cell9.csv
- Fig5SourceData/ZAP/zap3/
- Fig5SourceData/ZAP/zap3/cell1.csv
- Fig5SourceData/ZAP/zap3/cell2.csv
- Fig5SourceData/ZAP/zap3/cell3.csv
- Fig5SourceData/ZAP/zap3/cell4.csv
- Fig5SourceData/ZAP/zap3/cell5.csv
- Fig5SourceData/ZAP/zap3/cell6.csv
