# Supplementary material for: Progressive enhancement of kinetic proofreading in T cell antigen discrimination from receptor activation to DAG generation
Source: eLife. 2022 Sep 20;11:e75263. doi: 10.7554/eLife.75263 (PMC9536835; doi:10.7554/eLife.75263)
Supplement: Figure 5—source data 1. — Each data table is the TrackMate ‘spot-statistics’ output of one cell over four cycles of blue-light illumination (frames 0–40, 100–140, 200–240, and 300–340, with 3 s interval between frames). We calculated the lifetime of TrackIDs that existed at the start of each period of blue-light illumination that did not last for the full period and fit the resulting lifetime distributions using custom Python scripts available at https://github.com/dbritain/KP-paper (copy archived at swh:1:rev:167fa456901903740f0f3ee6a3e5324bc45207ea, Britain, 2022). [file elife-75263-fig5-data1.zip › Fig5SourceData/LAT/lat1/cell1.csv]

Label	ID	TRACK_ID	QUALITY	POSITION_X	POSITION_Y	POSITION_Z	POSITION_T	FRAME	RADIUS	VISIBILITY	MANUAL_COLOR	MEAN_INTENSITY	MEDIAN_INTENSITY	MIN_INTENSITY	MAX_INTENSITY	TOTAL_INTENSITY	STANDARD_DEVIATION	ESTIMATED_DIAMETER	CONTRAST	SNR
ID3205810	3205810	0	66.189	41.701	16.964	0	0	0	2	1	-10921639	177.048	183	115	250	3718	43.531	2.000	0.177	1.221
ID3205811	3205811	1	54.978	26.482	18.466	0	0	0	2	1	-10921639	187.571	183	131	255	3939	42.471	2.000	0.118	0.930
ID3205812	3205812	2	56.148	34.678	17.807	0	0	0	2	1	-10921639	163.810	154	119	255	3440	38.702	2.000	0.103	0.794
ID3205813	3205813	3	44.688	31.099	21.440	0	0	0	2	1	-10921639	173.333	172	133	238	3640	28.582	2.000	0.093	1.036
ID3205814	3205814	4	34.865	26.987	28.985	0	0	0	2	1	-10921639	184.048	183	148	217	3865	17.639	4.800	0.087	1.674
ID3205815	3205815	5	52.450	25.899	35.649	0	0	0	2	1	-10921639	225.286	226	189	255	4731	18.510	4.800	0.139	2.977
ID3205816	3205816	None	29.671	26.654	39.529	0	0	0	2	1	-10921639	177.714	174	135	224	3732	27.264	2.000	0.058	0.719
ID3205817	3205817	6	39.114	27.281	45.228	0	0	0	2	1	-10921639	182.048	178	137	228	3823	26.299	6.360	0.097	1.223
ID3205818	3205818	7	48.098	14.705	47.907	0	0	0	2	1	-10921639	177.048	183	127	234	3718	28.170	2.000	0.112	1.263
ID3205819	3205819	8	45.475	20.890	49.507	0	0	0	2	1	-10921639	171.286	170	117	215	3597	29.164	4.800	0.122	1.279
ID3205820	3205820	9	35.906	3.000	51.202	0	0	0	2	1	-10921639	78.524	78	41	119	1649	19.382	2.000	0.220	1.462
ID3205821	3205821	10	65.314	30.820	51.332	0	0	0	2	1	-10921639	193.000	195	117	255	4053	46.359	2.000	0.129	0.950
ID3205822	3205822	11	60.934	30.703	54.770	0	0	0	2	1	-10921639	174.190	187	92	246	3658	43.668	2.000	0.144	1.006
ID3205808	3205808	9	28.370	2.675	52.485	0	1	1	2	1	-10921639	66.190	63	41	90	1390	14.624	4.800	0.227	1.677
ID3205809	3205809	11	65.986	30.731	54.792	0	1	1	2	1	-10921639	174.381	183	92	255	3662	45.839	2.000	0.153	1.012
ID3205797	3205797	None	60.497	40.399	16.971	0	1	1	2	1	-10921639	178.619	180	125	255	3751	36.294	2.000	0.153	1.303
ID3205798	3205798	0	59.078	41.537	16.947	0	1	1	2	1	-10921639	172.190	178	111	255	3616	41.936	2.000	0.168	1.180
ID3205799	3205799	2	44.034	34.486	17.811	0	1	1	2	1	-10921639	164.667	152	127	236	3458	29.251	2.000	0.096	0.990
ID3205800	3205800	1	54.349	26.515	18.658	0	1	1	2	1	-10921639	194.762	189	137	255	4090	35.178	2.000	0.102	1.025
ID3205801	3205801	3	41.799	31.119	21.264	0	1	1	2	1	-10921639	175.476	172	139	226	3685	25.392	2.000	0.089	1.129
ID3205802	3205802	4	32.308	27.462	28.125	0	1	1	2	1	-10921639	182.619	185	152	217	3835	15.638	6.294	0.083	1.789
ID3205803	3205803	5	54.519	26.031	35.481	0	1	1	2	1	-10921639	224.381	226	189	255	4712	21.727	4.800	0.135	2.451
ID3205804	3205804	6	31.838	28.151	46.017	0	1	1	2	1	-10921639	179.333	178	146	209	3766	18.358	4.800	0.086	1.547
ID3205805	3205805	7	38.915	14.664	48.200	0	1	1	2	1	-10921639	169.048	168	129	209	3550	20.064	4.800	0.100	1.536
ID3205806	3205806	8	42.705	20.914	49.700	0	1	1	2	1	-10921639	166.143	166	127	209	3489	26.356	2.000	0.111	1.258
ID3205807	3205807	10	62.856	30.802	51.315	0	1	1	2	1	-10921639	186.952	183	113	255	3926	41.423	2.000	0.128	1.024
ID3205825	3205825	0	58.862	42.369	17.050	0	2	2	2	1	-10921639	174.381	183	121	234	3662	34.996	4.800	0.172	1.460
ID3205826	3205826	2	50.069	34.927	17.874	0	2	2	2	1	-10921639	163.095	148	121	250	3425	32.089	2.000	0.093	0.864
ID3205827	3205827	1	47.929	26.483	18.678	0	2	2	2	1	-10921639	188.238	185	139	255	3953	30.407	6.311	0.105	1.181
ID3205828	3205828	3	38.419	31.204	21.684	0	2	2	2	1	-10921639	166.905	170	129	226	3505	27.028	2.000	0.082	0.938
ID3205829	3205829	4	33.812	26.320	27.939	0	2	2	2	1	-10921639	180.476	183	139	215	3790	19.712	4.800	0.086	1.446
ID3205830	3205830	5	57.708	25.894	35.677	0	2	2	2	1	-10921639	218.571	217	168	255	4590	23.651	4.800	0.144	2.333
ID3205831	3205831	7	35.556	15.101	47.917	0	2	2	2	1	-10921639	158.381	150	125	203	3326	22.337	2.000	0.089	1.153
ID3205832	3205832	8	36.328	20.853	49.386	0	2	2	2	1	-10921639	166.857	166	131	201	3504	21.602	4.800	0.099	1.386
ID3205833	3205833	10	46.250	30.726	51.287	0	2	2	2	1	-10921639	174.619	176	115	250	3667	35.785	2.000	0.080	0.726
ID3205834	3205834	11	50.085	30.529	54.849	0	2	2	2	1	-10921639	171.095	176	119	230	3593	32.195	4.800	0.133	1.246
ID3205856	3205856	4	32.594	26.691	28.290	0	3	3	2	1	-10921639	179.286	185	150	211	3765	17.430	4.800	0.090	1.693
ID3205857	3205857	5	62.933	25.948	35.720	0	3	3	2	1	-10921639	215.095	209	166	255	4517	27.223	4.800	0.156	2.133
ID3205858	3205858	None	28.333	27.026	44.034	0	3	3	2	1	-10921639	162.905	162	139	197	3421	16.229	2.000	0.070	1.306
ID3205859	3205859	8	42.043	21.011	49.198	0	3	3	2	1	-10921639	170.143	170	141	211	3573	19.993	4.800	0.112	1.711
ID3205860	3205860	11	55.070	30.419	54.818	0	3	3	2	1	-10921639	168.667	174	115	236	3542	35.025	2.000	0.134	1.136
ID3205853	3205853	0	56.134	42.197	17.031	0	3	3	2	1	-10921639	169.381	172	125	230	3557	35.255	2.000	0.159	1.317
ID3205854	3205854	2	43.338	34.731	17.950	0	3	3	2	1	-10921639	156.048	148	123	232	3277	28.997	2.000	0.081	0.803
ID3205855	3205855	1	39.092	26.445	18.697	0	3	3	2	1	-10921639	176.619	174	135	234	3709	23.564	2.000	0.092	1.265
ID3205840	3205840	8	37.006	20.375	48.994	0	4	4	2	1	-10921639	163.476	166	131	201	3433	20.292	4.800	0.102	1.494
ID3205841	3205841	11	49.900	30.474	54.593	0	4	4	2	1	-10921639	163.333	174	111	215	3430	33.395	2.000	0.133	1.145
ID3205835	3205835	0	44.913	41.519	17.184	0	4	4	2	1	-10921639	156.048	154	113	213	3277	29.909	2.000	0.138	1.264
ID3205836	3205836	2	31.744	34.822	18.075	0	4	4	2	1	-10921639	147.333	139	123	205	3094	21.699	2.000	0.060	0.765
ID3205837	3205837	1	30.175	26.000	19.000	0	4	4	2	1	-10921639	161.571	158	117	207	3393	21.353	2.000	0.070	0.986
ID3205838	3205838	4	37.836	26.828	28.017	0	4	4	2	1	-10921639	180.762	185	152	226	3796	18.080	4.800	0.098	1.791
ID3205839	3205839	5	44.561	26.299	35.644	0	4	4	2	1	-10921639	202.190	207	156	238	4246	20.935	4.800	0.119	2.059
ID3205844	3205844	0	29.927	41.578	17.303	0	5	5	2	1	-10921639	134.143	133	104	166	2817	21.268	2.000	0.095	1.092
ID3205845	3205845	4	31.833	27.240	28.035	0	5	5	2	1	-10921639	175.571	176	154	205	3687	13.467	4.800	0.088	2.108
ID3205846	3205846	5	46.596	26.295	35.477	0	5	5	2	1	-10921639	195.810	199	160	226	4112	19.441	4.800	0.127	2.264
ID3205847	3205847	11	38.858	30.900	54.020	0	5	5	2	1	-10921639	161.619	164	125	187	3394	18.608	4.800	0.127	1.959
ID3205848	3205848	0	29.504	41.983	17.178	0	6	6	2	1	-10921639	132.619	131	102	164	2785	16.687	2.000	0.095	1.378
ID3205849	3205849	4	27.698	26.381	28.112	0	6	6	2	1	-10921639	164.857	168	131	193	3462	17.562	4.800	0.074	1.299
ID3205850	3205850	5	40.665	26.253	35.293	0	6	6	2	1	-10921639	187.000	187	154	213	3927	17.418	4.800	0.117	2.245
ID3205851	3205851	11	42.162	30.836	53.968	0	6	6	2	1	-10921639	157.571	160	119	197	3309	21.500	4.800	0.129	1.674
ID3205796	3205796	11	36.314	30.900	53.622	0	7	7	2	1	-10921639	149.905	152	106	183	3148	21.189	4.800	0.121	1.528
ID3205794	3205794	4	29.902	27.258	27.831	0	7	7	2	1	-10921639	164.476	164	129	191	3454	15.721	4.800	0.090	1.732
ID3205795	3205795	5	53.418	25.903	34.838	0	7	7	2	1	-10921639	188.476	185	152	234	3958	23.891	4.800	0.138	1.911
ID3205852	3205852	5	46.966	25.783	34.502	0	8	8	2	1	-10921639	179.571	176	141	215	3771	22.679	4.800	0.133	1.861
ID3205824	3205824	5	62.196	25.621	34.158	0	9	9	2	1	-10921639	183.952	172	141	246	3863	30.288	2.000	0.160	1.671
ID3205823	3205823	4	31.354	26.809	27.863	0	9	9	2	1	-10921639	155.000	152	133	189	3255	15.372	2.000	0.092	1.693
ID3205842	3205842	4	28.356	27.157	28.885	0	10	10	2	1	-10921639	156.048	160	135	180	3277	15.124	4.800	0.080	1.521
ID3205843	3205843	5	40.347	25.964	34.186	0	10	10	2	1	-10921639	170.524	170	131	205	3581	18.261	4.800	0.115	1.920
ID3205861	3205861	5	41.017	26.045	34.280	0	11	11	2	1	-10921639	164.524	160	127	203	3455	20.019	4.800	0.117	1.725
ID3205864	3205864	4	30.807	26.762	29.285	0	12	12	2	1	-10921639	145.190	150	117	185	3049	20.046	2.000	0.088	1.173
ID3205865	3205865	5	41.913	26.010	33.990	0	12	12	2	1	-10921639	170.143	170	131	205	3573	19.035	4.800	0.122	1.937
ID3205862	3205862	4	32.726	27.073	29.890	0	13	13	2	1	-10921639	165.667	166	139	197	3479	18.170	4.800	0.088	1.480
ID3205863	3205863	5	43.817	26.012	33.943	0	13	13	2	1	-10921639	168.429	168	133	220	3537	23.634	2.000	0.112	1.438
ID3205868	3205868	None	27.536	45.877	49.936	0	14	14	2	1	-10921639	43.762	47	22	69	919	13.623	4.800	0.363	1.712
ID3205866	3205866	4	34.795	27.233	29.269	0	14	14	2	1	-10921639	162.476	164	131	207	3412	21.018	2.000	0.094	1.330
ID3205867	3205867	5	39.542	26.071	33.894	0	14	14	2	1	-10921639	165.714	172	123	197	3480	20.955	4.800	0.114	1.625
ID3205869	3205869	4	40.000	27.319	29.473	0	15	15	2	1	-10921639	161.857	168	125	201	3399	23.446	4.800	0.114	1.415
ID3205870	3205870	5	42.479	26.257	34.248	0	15	15	2	1	-10921639	165.476	168	127	201	3475	23.813	2.000	0.117	1.456
ID3205871	3205871	None	27.011	30.934	52.316	0	15	15	2	1	-10921639	128.048	129	104	148	2689	13.238	4.800	0.104	1.826
ID3205884	3205884	5	45.967	26.462	34.753	0	16	16	2	1	-10921639	170.667	164	127	205	3584	25.864	4.800	0.136	1.580
ID3205883	3205883	4	41.747	27.447	28.939	0	16	16	2	1	-10921639	162.667	162	129	203	3416	22.708	4.800	0.118	1.506
ID3205872	3205872	12	32.775	10.440	17.236	0	17	17	2	1	-10921639	60.429	63	24	84	1269	17.943	4.800	0.341	1.713
ID3205873	3205873	4	44.446	27.296	29.212	0	17	17	2	1	-10921639	163.619	162	121	203	3436	26.238	4.800	0.126	1.395
ID3205874	3205874	5	44.421	26.579	34.813	0	17	17	2	1	-10921639	166.381	162	113	209	3494	28.703	4.800	0.124	1.282
ID3205875	3205875	None	30.223	23.031	52.767	0	17	17	2	1	-10921639	107.619	108	69	152	2260	22.798	2.000	0.096	0.830
ID3205876	3205876	12	28.937	10.940	17.542	0	18	18	2	1	-10921639	67.571	69	37	90	1419	14.562	4.800	0.245	1.826
ID3205877	3205877	4	42.950	27.054	29.166	0	18	18	2	1	-10921639	158.476	154	115	199	3328	25.756	4.800	0.130	1.415
ID3205878	3205878	5	47.681	26.807	35.183	0	18	18	2	1	-10921639	168.714	166	131	224	3543	24.235	4.800	0.129	1.596
ID3205888	3205888	12	28.630	10.957	17.371	0	19	19	2	1	-10921639	62.952	65	30	86	1322	16.157	4.800	0.259	1.604
ID3205889	3205889	4	46.395	27.046	29.164	0	19	19	2	1	-10921639	165.429	162	119	205	3474	24.796	4.800	0.138	1.617
ID3205890	3205890	5	51.433	26.631	35.682	0	19	19	2	1	-10921639	165.048	174	102	224	3466	32.192	2.000	0.140	1.262
ID3205880	3205880	5	46.191	26.615	35.859	0	20	20	2	1	-10921639	163.762	162	115	209	3439	24.535	4.800	0.137	1.606
ID3205879	3205879	4	47.410	26.890	29.335	0	20	20	2	1	-10921639	165.857	166	129	201	3483	23.035	4.800	0.149	1.867
ID3205885	3205885	4	42.632	27.407	29.110	0	21	21	2	1	-10921639	155.619	154	125	195	3268	20.208	4.800	0.138	1.873
ID3205886	3205886	5	33.484	26.962	36.040	0	21	21	2	1	-10921639	153.143	154	131	180	3216	13.414	4.800	0.121	2.465
ID3205887	3205887	None	27.293	29.993	51.230	0	21	21	2	1	-10921639	125.048	123	100	152	2626	14.278	2.000	0.096	1.540
ID3205881	3205881	4	42.700	27.575	28.680	0	22	22	2	1	-10921639	156.810	160	106	203	3293	26.042	2.000	0.121	1.297
ID3205882	3205882	5	27.851	27.883	35.981	0	22	22	2	1	-10921639	141.476	146	104	176	2971	18.830	7.600	0.080	1.113
ID3205892	3205892	5	30.340	27.671	36.159	0	23	23	2	1	-10921639	143.381	150	106	185	3011	22.455	7.600	0.085	1.005
ID3205893	3205893	13	31.597	25.718	41.897	0	23	23	2	1	-10921639	138.619	139	106	176	2911	21.004	2.000	0.091	1.103
ID3205891	3205891	4	31.518	28.192	28.767	0	23	23	2	1	-10921639	144.952	146	115	168	3044	16.898	4.800	0.110	1.702
ID3205896	3205896	13	30.648	25.405	41.611	0	24	24	2	1	-10921639	150.905	150	117	180	3169	21.536	4.800	0.097	1.243
ID3205894	3205894	4	42.768	27.596	27.871	0	24	24	2	1	-10921639	156.238	162	123	207	3281	24.777	2.000	0.119	1.339
ID3205895	3205895	5	44.463	27.474	36.220	0	24	24	2	1	-10921639	167.190	166	106	217	3511	25.909	2.000	0.118	1.361
ID3205905	3205905	14	28.381	24.205	26.794	0	25	25	2	1	-10921639	132.429	129	96	172	2781	24.655	2.000	0.081	0.802
ID3205906	3205906	4	36.316	27.747	27.650	0	25	25	2	1	-10921639	152.619	154	119	180	3205	19.520	4.800	0.117	1.640
ID3205907	3205907	5	55.355	27.737	36.093	0	25	25	2	1	-10921639	168.619	170	125	240	3541	32.632	2.000	0.139	1.259
ID3205908	3205908	13	35.491	25.337	40.740	0	25	25	2	1	-10921639	157.524	162	115	193	3308	21.465	4.800	0.109	1.442
ID3205909	3205909	None	27.905	30.209	51.334	0	25	25	2	1	-10921639	127.286	123	102	156	2673	14.578	4.800	0.104	1.640
ID3205916	3205916	14	37.109	23.903	26.589	0	26	26	2	1	-10921639	141.238	139	94	191	2966	28.731	2.000	0.099	0.886
ID3205917	3205917	4	38.105	27.875	27.227	0	26	26	2	1	-10921639	157.143	156	125	199	3300	20.773	2.000	0.105	1.435
ID3205918	3205918	5	57.401	27.822	36.572	0	26	26	2	1	-10921639	182.476	176	125	250	3832	34.626	2.000	0.133	1.233
ID3205919	3205919	13	28.974	25.401	41.788	0	26	26	2	1	-10921639	156.333	160	115	185	3283	20.380	7.600	0.086	1.221
ID3205904	3205904	13	32.993	25.634	41.556	0	27	27	2	1	-10921639	152.571	158	113	189	3204	24.630	2.000	0.089	1.014
ID3205901	3205901	14	31.168	24.496	26.201	0	27	27	2	1	-10921639	130.381	125	100	170	2738	23.297	2.000	0.092	0.944
ID3205902	3205902	4	30.425	28.268	26.657	0	27	27	2	1	-10921639	147.048	154	111	176	3088	19.379	4.800	0.098	1.356
ID3205903	3205903	5	58.675	28.231	37.181	0	27	27	2	1	-10921639	178.524	172	139	248	3749	32.213	2.000	0.136	1.327
ID3205897	3205897	14	33.451	24.197	25.964	0	28	28	2	1	-10921639	131.714	137	104	170	2766	21.404	2.000	0.101	1.131
ID3205898	3205898	4	34.713	28.307	26.649	0	28	28	2	1	-10921639	144.619	141	102	180	3037	23.585	4.800	0.108	1.195
ID3205899	3205899	5	53.489	28.690	37.628	0	28	28	2	1	-10921639	171.952	164	115	236	3611	34.559	7.600	0.133	1.166
ID3205900	3205900	13	27.170	25.464	41.412	0	28	28	2	1	-10921639	152.619	154	113	185	3205	19.216	7.600	0.073	1.076
ID3205912	3205912	13	29.334	24.196	41.844	0	29	29	2	1	-10921639	150.714	150	113	183	3165	20.662	2.000	0.082	1.108
ID3205910	3205910	4	38.430	26.969	25.894	0	29	29	2	1	-10921639	148.381	152	106	193	3116	26.988	2.000	0.115	1.137
ID3205911	3205911	5	46.025	29.293	38.282	0	29	29	2	1	-10921639	168.952	166	113	228	3548	29.418	7.600	0.116	1.194
ID3205913	3205913	4	50.688	28.121	25.710	0	30	30	2	1	-10921639	162.238	168	111	224	3407	31.137	2.000	0.136	1.251
ID3205914	3205914	None	28.466	33.410	33.554	0	30	30	2	1	-10921639	115.619	123	61	141	2428	19.745	4.800	0.129	1.334
ID3205915	3205915	5	46.837	29.597	39.408	0	30	30	2	1	-10921639	161.381	160	98	213	3389	33.173	7.600	0.128	1.104
ID3205920	3205920	4	43.350	27.712	25.472	0	31	31	2	1	-10921639	157.667	158	111	205	3311	30.230	7.600	0.115	1.079
ID3205921	3205921	5	34.120	29.738	39.960	0	31	31	2	1	-10921639	154.429	156	117	209	3243	25.518	7.600	0.094	1.038
ID3205922	3205922	None	27.914	43.167	4.574	0	32	32	2	1	-10921639	42.714	41	24	65	897	12.697	4.800	0.416	1.976
ID3205923	3205923	4	35.392	28.634	25.767	0	32	32	2	1	-10921639	160.524	158	125	195	3371	20.736	4.800	0.103	1.445
ID3205924	3205924	5	27.876	31.000	41.000	0	32	32	2	1	-10921639	150.714	152	100	191	3165	22.397	7.600	0.091	1.119
ID3205925	3205925	15	32.775	25.913	43.689	0	32	32	2	1	-10921639	161.286	162	121	197	3387	24.075	2.000	0.083	1.022
ID3205926	3205926	16	27.379	21.988	59.669	0	32	32	2	1	-10921639	58.000	57	20	88	1218	21.291	2.000	0.235	1.038
ID3205928	3205928	5	41.141	30.935	42.206	0	33	33	2	1	-10921639	147.143	146	106	199	3090	25.291	7.600	0.118	1.232
ID3205929	3205929	15	27.412	26.559	44.377	0	33	33	2	1	-10921639	145.000	148	108	195	3045	23.208	2.000	0.049	0.580
ID3205930	3205930	None	27.253	31.201	51.416	0	33	33	2	1	-10921639	117.619	117	102	148	2470	13.155	7.600	0.104	1.689
ID3205931	3205931	16	28.722	23.134	59.761	0	33	33	2	1	-10921639	50.619	47	18	84	1063	18.484	2.000	0.290	1.233
ID3205927	3205927	4	40.784	28.690	25.642	0	33	33	2	1	-10921639	158.048	158	123	201	3319	24.041	4.800	0.118	1.392
ID3205932	3205932	4	46.113	29.037	25.555	0	34	34	2	1	-10921639	155.095	158	104	215	3257	29.409	2.000	0.125	1.171
ID3205933	3205933	16	28.908	23.275	59.323	0	34	34	2	1	-10921639	48.524	47	22	86	1019	16.095	2.000	0.275	1.302
ID3205936	3205936	None	29.701	32.114	41.862	0	35	35	2	1	-10921639	117.810	113	80	156	2474	19.276	2.000	0.108	1.195
ID3205937	3205937	None	27.346	25.648	44.713	0	35	35	2	1	-10921639	141.476	146	108	166	2971	16.491	2.000	0.082	1.305
ID3205938	3205938	16	32.575	23.437	58.538	0	35	35	2	1	-10921639	53.714	53	16	90	1128	23.309	2.000	0.339	1.168
ID3205934	3205934	4	52.117	29.157	25.557	0	35	35	2	1	-10921639	161.095	164	106	222	3383	31.694	2.000	0.144	1.282
ID3205935	3205935	None	30.510	34.175	32.096	0	35	35	2	1	-10921639	124.762	131	69	150	2620	17.740	4.800	0.125	1.558
ID3205939	3205939	4	52.664	29.301	25.594	0	36	36	2	1	-10921639	160.667	164	100	226	3374	33.987	2.000	0.144	1.193
ID3205941	3205941	4	52.756	29.124	25.594	0	37	37	2	1	-10921639	159.714	166	106	222	3354	30.952	2.000	0.145	1.307
ID3205940	3205940	4	44.625	29.619	25.280	0	38	38	2	1	-10921639	164.619	166	133	203	3457	20.713	4.800	0.143	1.994
ID3205944	3205944	18	29.126	29.379	45.765	0	39	39	2	1	-10921639	157.952	164	131	180	3317	13.818	4.800	0.105	2.169
ID3205942	3205942	4	43.631	29.484	25.407	0	39	39	2	1	-10921639	161.143	160	123	213	3384	26.175	2.000	0.129	1.405
ID3205943	3205943	17	27.497	33.031	36.089	0	39	39	2	1	-10921639	110.143	111	67	139	2313	20.375	2.000	0.113	1.096
ID3205952	3205952	18	38.008	29.914	45.447	0	40	40	2	1	-10921639	154.571	152	125	199	3246	21.297	4.800	0.104	1.362
ID3205950	3205950	4	42.445	29.476	25.535	0	40	40	2	1	-10921639	156.143	156	111	209	3279	27.812	2.000	0.114	1.148
ID3205951	3205951	17	27.086	33.096	35.885	0	40	40	2	1	-10921639	113.238	115	69	141	2378	18.146	4.800	0.118	1.316
ID3205945	3205945	4	38.081	28.869	25.911	0	41	41	2	1	-10921639	151.238	152	113	197	3176	21.688	2.000	0.103	1.303
ID3205946	3205946	18	43.888	29.059	45.947	0	41	41	2	1	-10921639	161.905	158	121	199	3400	22.470	4.800	0.132	1.684
ID3205948	3205948	19	29.979	33.754	26.012	0	42	42	2	1	-10921639	118.762	115	74	164	2494	26.561	2.000	0.086	0.706
ID3205949	3205949	18	53.384	29.468	45.469	0	42	42	2	1	-10921639	176.905	176	137	220	3715	25.886	4.800	0.155	1.830
ID3205947	3205947	4	46.237	29.070	25.818	0	42	42	2	1	-10921639	158.762	162	121	211	3334	24.888	2.000	0.128	1.444
ID3205953	3205953	4	35.778	29.189	25.911	0	43	43	2	1	-10921639	151.048	148	119	183	3172	22.117	2.000	0.102	1.259
ID3205954	3205954	19	30.807	33.278	25.984	0	43	43	2	1	-10921639	136.381	135	98	178	2864	24.225	2.000	0.087	0.902
ID3205955	3205955	18	61.131	29.845	45.228	0	43	43	2	1	-10921639	178.810	170	139	230	3755	28.873	4.800	0.168	1.777
ID3205956	3205956	19	43.520	33.850	25.895	0	44	44	2	1	-10921639	137.381	137	96	201	2885	30.312	2.000	0.114	0.925
ID3205957	3205957	18	61.197	29.719	45.700	0	44	44	2	1	-10921639	181.619	178	125	255	3814	36.230	2.000	0.146	1.274
ID3205958	3205958	20	30.998	20.260	48.642	0	44	44	2	1	-10921639	132.000	131	100	174	2772	20.662	2.000	0.098	1.139
ID3205980	3205980	20	30.395	19.463	48.405	0	45	45	2	1	-10921639	138.429	135	113	170	2907	16.585	4.800	0.103	1.553
ID3205978	3205978	19	43.535	33.604	26.194	0	45	45	2	1	-10921639	142.429	141	92	201	2991	32.477	2.000	0.118	0.923
ID3205979	3205979	18	59.237	29.606	45.868	0	45	45	2	1	-10921639	178.333	180	119	242	3745	35.241	2.000	0.150	1.322
ID3205968	3205968	21	28.892	11.821	47.524	0	46	46	2	1	-10921639	112.667	108	88	152	2366	19.374	2.000	0.106	1.113
ID3205969	3205969	20	42.837	19.926	48.633	0	46	46	2	1	-10921639	139.857	137	98	197	2937	28.380	2.000	0.121	1.066
ID3205966	3205966	19	50.053	33.797	26.248	0	46	46	2	1	-10921639	142.952	146	100	215	3002	33.037	2.000	0.129	0.988
ID3205967	3205967	18	65.748	29.257	46.092	0	46	46	2	1	-10921639	189.714	199	139	255	3984	33.115	2.000	0.162	1.598
ID3205959	3205959	22	37.936	39.757	17.948	0	47	47	2	1	-10921639	124.619	121	92	168	2617	20.684	2.000	0.131	1.394
ID3205960	3205960	19	57.551	33.845	26.248	0	47	47	2	1	-10921639	153.143	148	106	238	3216	37.468	2.000	0.136	0.979
ID3205961	3205961	None	31.300	26.833	37.626	0	47	47	2	1	-10921639	149.381	146	119	185	3137	17.520	2.000	0.090	1.414
ID3205962	3205962	18	45.507	29.416	45.910	0	47	47	2	1	-10921639	178.095	180	127	226	3740	25.133	4.800	0.117	1.490
ID3205963	3205963	21	32.992	11.672	47.394	0	47	47	2	1	-10921639	121.714	115	90	174	2556	23.667	2.000	0.093	0.877
ID3205964	3205964	20	47.663	19.758	48.307	0	47	47	2	1	-10921639	159.238	154	113	213	3344	29.390	2.000	0.129	1.241
ID3205965	3205965	23	36.823	30.732	51.654	0	47	47	2	1	-10921639	134.476	127	96	178	2824	24.310	4.800	0.132	1.291
ID3205970	3205970	22	34.559	39.726	18.495	0	48	48	2	1	-10921639	119.429	113	92	172	2508	20.692	2.000	0.122	1.259
ID3205971	3205971	19	57.681	33.706	26.358	0	48	48	2	1	-10921639	157.810	156	102	242	3314	39.044	2.000	0.143	1.010
ID3205972	3205972	24	34.098	31.690	43.077	0	48	48	2	1	-10921639	159.571	166	113	211	3351	27.856	7.600	0.084	0.885
ID3205973	3205973	18	40.824	29.212	45.932	0	48	48	2	1	-10921639	173.762	174	141	215	3649	20.702	4.800	0.108	1.634
ID3205974	3205974	21	36.965	11.748	47.249	0	48	48	2	1	-10921639	123.762	117	96	176	2599	23.336	2.000	0.111	1.059
ID3205975	3205975	20	39.260	19.882	48.453	0	48	48	2	1	-10921639	156.143	152	115	193	3279	21.996	2.000	0.120	1.526
ID3205976	3205976	None	28.607	15.957	48.983	0	48	48	2	1	-10921639	136.905	137	96	178	2875	22.412	2.000	0.074	0.845
ID3205977	3205977	23	39.483	30.513	51.866	0	48	48	2	1	-10921639	135.857	131	98	185	2853	27.297	4.800	0.131	1.150
ID3205984	3205984	24	32.276	31.254	43.524	0	49	49	2	1	-10921639	174.619	180	117	211	3667	26.871	4.800	0.094	1.115
ID3205985	3205985	None	36.485	31.254	43.524	0	49	49	2	1	-10921639	174.619	180	117	211	3667	26.871	4.800	0.094	1.115
ID3205986	3205986	18	37.968	29.425	46.140	0	49	49	2	1	-10921639	172.810	178	133	213	3629	23.131	4.800	0.100	1.356
ID3205987	3205987	21	45.570	11.782	47.339	0	49	49	2	1	-10921639	134.190	133	102	199	2818	29.061	2.000	0.127	1.041
ID3205988	3205988	20	45.257	18.955	47.608	0	49	49	2	1	-10921639	169.714	170	131	213	3564	24.438	4.800	0.140	1.709
ID3205989	3205989	23	39.997	30.980	52.428	0	49	49	2	1	-10921639	140.381	143	90	185	2948	27.780	4.800	0.132	1.181
ID3205981	3205981	22	33.220	39.319	18.369	0	49	49	2	1	-10921639	125.810	123	98	164	2642	19.671	2.000	0.118	1.346
ID3205982	3205982	25	34.218	27.179	22.886	0	49	49	2	1	-10921639	143.286	139	113	205	3009	23.303	2.000	0.076	0.864
ID3205983	3205983	19	61.314	33.625	26.271	0	49	49	2	1	-10921639	160.000	164	102	248	3360	41.870	2.000	0.148	0.985
ID3206001	3206001	22	47.241	39.377	18.205	0	50	50	2	1	-10921639	147.286	141	104	203	3093	27.807	4.800	0.149	1.373
ID3206002	3206002	25	37.411	26.888	23.061	0	50	50	2	1	-10921639	151.952	143	121	207	3191	23.312	2.000	0.086	1.029
ID3206003	3206003	19	65.025	33.494	26.428	0	50	50	2	1	-10921639	173.095	158	127	255	3635	37.004	2.000	0.162	1.306
ID3206004	3206004	26	37.567	31.383	40.850	0	50	50	2	1	-10921639	172.048	170	131	209	3613	24.760	4.800	0.104	1.309
ID3206005	3206005	18	35.500	29.218	45.701	0	50	50	2	1	-10921639	172.952	174	137	209	3632	20.168	4.800	0.095	1.492
ID3206006	3206006	21	50.898	11.898	47.401	0	50	50	2	1	-10921639	141.714	131	92	209	2976	34.715	2.000	0.138	0.989
ID3206007	3206007	20	41.432	19.269	47.822	0	50	50	2	1	-10921639	172.429	172	139	203	3621	21.609	6.326	0.125	1.769
ID3206008	3206008	None	34.301	16.217	48.981	0	50	50	2	1	-10921639	155.143	162	106	205	3258	25.802	2.000	0.080	0.886
ID3206009	3206009	23	48.402	30.807	51.957	0	50	50	2	1	-10921639	154.524	154	111	211	3245	29.248	4.800	0.153	1.404
ID3206016	3206016	21	60.707	12.053	47.463	0	51	51	2	1	-10921639	155.333	148	92	236	3262	45.436	2.000	0.152	0.903
ID3206017	3206017	20	37.416	19.688	48.285	0	51	51	2	1	-10921639	159.095	156	111	199	3341	27.479	2.000	0.106	1.110
ID3206018	3206018	23	54.386	31.115	52.842	0	51	51	2	1	-10921639	155.762	160	102	201	3271	32.311	4.800	0.198	1.596
ID3206010	3206010	22	38.627	39.261	18.013	0	51	51	2	1	-10921639	146.905	143	102	189	3085	23.300	4.800	0.137	1.522
ID3206011	3206011	25	34.684	27.212	23.661	0	51	51	2	1	-10921639	154.762	154	123	207	3250	21.897	2.000	0.084	1.097
ID3206012	3206012	19	57.931	33.415	26.676	0	51	51	2	1	-10921639	170.667	164	127	240	3584	33.810	2.000	0.148	1.302
ID3206013	3206013	None	32.428	26.684	37.435	0	51	51	2	1	-10921639	153.000	150	104	193	3213	25.016	4.800	0.089	1.001
ID3206014	3206014	26	41.843	31.576	40.976	0	51	51	2	1	-10921639	158.000	162	102	222	3318	34.608	2.000	0.102	0.846
ID3206015	3206015	18	29.888	29.493	46.262	0	51	51	2	1	-10921639	165.381	164	141	203	3473	16.842	4.800	0.084	1.516
ID3206019	3206019	22	36.253	38.847	16.494	0	52	52	2	1	-10921639	134.476	131	104	180	2824	23.479	2.000	0.114	1.176
ID3206020	3206020	27	35.241	30.652	22.577	0	52	52	2	1	-10921639	162.714	164	123	211	3417	25.251	7.600	0.080	0.953
ID3206021	3206021	28	41.848	18.846	26.689	0	52	52	2	1	-10921639	104.286	111	57	158	2190	27.225	2.000	0.175	1.142
ID3206022	3206022	19	68.755	32.973	26.732	0	52	52	2	1	-10921639	176.667	176	111	255	3710	41.815	2.000	0.162	1.179
ID3206023	3206023	26	28.694	30.928	41.148	0	52	52	2	1	-10921639	166.952	164	135	209	3506	21.207	4.800	0.081	1.185
ID3206024	3206024	18	31.784	29.828	45.443	0	52	52	2	1	-10921639	171.095	170	135	197	3593	18.352	4.800	0.092	1.566
ID3206025	3206025	21	43.507	12.234	47.331	0	52	52	2	1	-10921639	148.667	137	104	207	3122	33.753	2.000	0.114	0.905
ID3206026	3206026	20	37.780	18.733	47.321	0	52	52	2	1	-10921639	171.476	178	121	211	3601	25.637	4.800	0.106	1.285
ID3206027	3206027	None	48.381	15.414	48.630	0	52	52	2	1	-10921639	173.381	172	106	238	3641	39.111	7.600	0.126	0.990
ID3206028	3206028	23	58.052	31.210	53.035	0	52	52	2	1	-10921639	153.857	158	94	205	3231	33.751	4.800	0.209	1.577
ID3206000	3206000	23	70.694	30.945	52.954	0	53	53	2	1	-10921639	156.762	150	96	230	3292	40.897	4.800	0.244	1.504
ID3205990	3205990	22	44.218	38.699	16.469	0	53	53	2	1	-10921639	142.762	135	104	197	2998	28.525	2.000	0.131	1.159
ID3205991	3205991	27	33.969	30.876	22.433	0	53	53	2	1	-10921639	149.524	146	90	201	3140	32.052	2.000	0.081	0.696
ID3205992	3205992	25	36.391	27.290	24.339	0	53	53	2	1	-10921639	160.524	158	127	215	3371	27.804	2.000	0.071	0.769
ID3205993	3205993	28	49.572	18.873	26.393	0	53	53	2	1	-10921639	111.095	113	55	180	2333	32.487	2.000	0.183	1.058
ID3205994	3205994	19	55.336	32.429	27.186	0	53	53	2	1	-10921639	171.619	164	129	242	3604	31.612	2.000	0.127	1.228
ID3205995	3205995	29	31.760	27.791	37.809	0	53	53	2	1	-10921639	159.381	152	125	211	3347	22.595	7.600	0.074	0.970
ID3205996	3205996	26	41.416	31.260	41.173	0	53	53	2	1	-10921639	176.762	183	141	213	3712	20.952	4.800	0.111	1.681
ID3205997	3205997	18	27.067	29.573	45.376	0	53	53	2	1	-10921639	165.952	170	131	191	3485	18.206	4.800	0.076	1.292
ID3205998	3205998	21	57.095	12.130	47.225	0	53	53	2	1	-10921639	159.000	154	104	238	3339	41.169	2.000	0.143	0.967
ID3205999	3205999	20	42.935	18.676	46.850	0	53	53	2	1	-10921639	179.619	189	123	226	3772	27.456	4.800	0.113	1.330
ID3206032	3206032	27	29.200	30.886	22.513	0	54	54	2	1	-10921639	157.333	156	125	195	3304	21.070	2.000	0.072	0.998
ID3206033	3206033	25	27.999	26.894	24.284	0	54	54	2	1	-10921639	157.333	158	133	205	3304	19.790	2.000	0.051	0.778
ID3206034	3206034	28	65.603	18.856	26.096	0	54	54	2	1	-10921639	135.000	119	90	222	2835	37.113	2.000	0.195	1.187
ID3206035	3206035	19	48.491	32.092	27.464	0	54	54	2	1	-10921639	168.714	174	113	220	3543	28.146	2.000	0.129	1.374
ID3206036	3206036	29	35.351	27.973	37.744	0	54	54	2	1	-10921639	167.857	170	121	224	3525	27.335	7.600	0.080	0.908
ID3206037	3206037	26	35.306	30.756	40.921	0	54	54	2	1	-10921639	179.190	183	141	215	3763	21.651	4.800	0.102	1.530
ID3206038	3206038	20	42.381	19.024	46.355	0	54	54	2	1	-10921639	175.714	174	129	230	3690	29.043	7.600	0.096	1.063
ID3206039	3206039	21	59.562	12.295	47.188	0	54	54	2	1	-10921639	165.762	162	117	240	3481	40.373	2.000	0.149	1.063
ID3206040	3206040	23	74.291	30.659	53.161	0	54	54	2	1	-10921639	163.571	158	98	232	3435	42.222	4.800	0.258	1.591
ID3206029	3206029	22	59.393	38.711	16.130	0	54	54	2	1	-10921639	157.619	146	104	234	3310	36.167	2.000	0.153	1.159
ID3206030	3206030	30	32.780	23.888	20.239	0	54	54	2	1	-10921639	117.333	113	78	172	2464	26.363	2.000	0.122	0.965
ID3206031	3206031	31	41.344	37.636	19.631	0	54	54	2	1	-10921639	152.048	152	115	224	3193	30.059	2.000	0.093	0.864
ID3206041	3206041	22	60.519	38.301	16.387	0	55	55	2	1	-10921639	168.429	172	100	232	3537	40.846	2.000	0.161	1.146
ID3206042	3206042	30	38.230	23.557	20.034	0	55	55	2	1	-10921639	129.905	125	98	172	2728	22.733	4.800	0.143	1.430
ID3206043	3206043	31	44.856	37.321	19.571	0	55	55	2	1	-10921639	162.286	154	113	224	3408	33.984	2.000	0.111	0.955
ID3206044	3206044	27	30.420	30.904	22.350	0	55	55	2	1	-10921639	142.762	141	76	195	2998	29.315	2.000	0.070	0.641
ID3206045	3206045	25	30.973	27.306	24.107	0	55	55	2	1	-10921639	158.905	156	129	205	3337	21.672	7.600	0.062	0.851
ID3206046	3206046	28	68.743	18.941	26.229	0	55	55	2	1	-10921639	136.667	121	74	238	2870	42.541	2.000	0.193	1.039
ID3206047	3206047	19	42.478	31.594	27.649	0	55	55	2	1	-10921639	153.905	158	94	211	3232	33.997	2.000	0.111	0.904
ID3206048	3206048	29	34.769	27.251	37.001	0	55	55	2	1	-10921639	162.810	158	131	209	3419	22.554	7.600	0.092	1.222
ID3206049	3206049	26	36.593	30.503	40.727	0	55	55	2	1	-10921639	175.619	183	119	217	3688	25.999	4.800	0.105	1.285
ID3206050	3206050	21	55.795	12.306	47.090	0	55	55	2	1	-10921639	159.286	143	106	236	3345	39.225	2.000	0.139	0.990
ID3206051	3206051	20	49.581	20.000	47.000	0	55	55	2	1	-10921639	181.476	176	131	232	3811	27.727	4.800	0.140	1.605
ID3206052	3206052	32	36.181	15.673	48.741	0	55	55	2	1	-10921639	165.190	172	100	209	3469	31.538	7.600	0.080	0.776
ID3206053	3206053	23	74.611	30.244	52.478	0	55	55	2	1	-10921639	176.476	180	98	238	3706	37.155	4.800	0.245	1.868
ID3206064	3206064	23	71.523	30.241	52.604	0	56	56	2	1	-10921639	154.857	170	59	244	3252	52.983	2.000	0.222	1.062
ID3206054	3206054	22	59.007	38.062	16.340	0	56	56	2	1	-10921639	171.190	174	115	238	3595	39.575	2.000	0.155	1.162
ID3206055	3206055	31	53.411	37.070	19.153	0	56	56	2	1	-10921639	183.190	183	133	232	3847	31.336	6.272	0.139	1.429
ID3206056	3206056	30	41.222	23.645	20.138	0	56	56	2	1	-10921639	140.762	139	100	183	2956	27.138	4.800	0.142	1.292
ID3206057	3206057	25	41.084	27.077	24.126	0	56	56	2	1	-10921639	169.571	168	129	226	3561	25.396	2.000	0.087	1.068
ID3206058	3206058	28	74.061	18.821	26.220	0	56	56	2	1	-10921639	145.857	129	92	255	3063	46.592	2.000	0.180	0.956
ID3206059	3206059	19	48.037	31.498	27.505	0	56	56	2	1	-10921639	164.048	164	119	222	3445	33.159	2.000	0.119	1.053
ID3206060	3206060	26	36.623	29.685	40.444	0	56	56	2	1	-10921639	185.762	180	156	226	3901	20.545	6.292	0.096	1.587
ID3206061	3206061	21	72.080	12.052	46.950	0	56	56	2	1	-10921639	169.333	160	113	255	3556	43.071	2.000	0.173	1.159
ID3206062	3206062	20	43.951	19.508	46.958	0	56	56	2	1	-10921639	179.381	189	131	230	3767	26.337	4.800	0.125	1.518
ID3206063	3206063	32	40.101	16.155	48.568	0	56	56	2	1	-10921639	168.000	162	111	217	3528	35.915	7.600	0.089	0.767
ID3206065	3206065	22	61.368	38.041	16.572	0	57	57	2	1	-10921639	196.048	195	150	248	4117	31.101	4.800	0.163	1.767
ID3206066	3206066	30	42.769	23.416	20.104	0	57	57	2	1	-10921639	135.762	139	80	191	2851	32.702	7.600	0.135	0.990
ID3206067	3206067	31	56.733	36.844	19.685	0	57	57	2	1	-10921639	186.143	191	139	255	3909	35.953	2.000	0.121	1.119
ID3206068	3206068	25	44.807	26.982	24.635	0	57	57	2	1	-10921639	172.476	170	121	246	3622	30.756	2.000	0.091	0.940
ID3206069	3206069	28	80.860	18.812	26.289	0	57	57	2	1	-10921639	167.857	152	115	255	3525	47.490	2.000	0.196	1.157
ID3206070	3206070	19	27.873	31.183	27.516	0	57	57	2	1	-10921639	151.143	158	111	191	3174	22.819	2.000	0.073	0.903
ID3206071	3206071	26	36.990	29.383	40.293	0	57	57	2	1	-10921639	186.857	185	150	224	3924	20.443	7.600	0.089	1.500
ID3206072	3206072	21	69.201	12.377	46.997	0	57	57	2	1	-10921639	171.429	154	106	255	3600	46.431	2.000	0.168	1.061
ID3206073	3206073	20	36.239	19.678	46.438	0	57	57	2	1	-10921639	169.333	174	113	211	3556	27.632	7.600	0.098	1.097
ID3206074	3206074	33	31.495	35.053	47.158	0	57	57	2	1	-10921639	123.762	119	88	170	2599	21.647	2.000	0.092	0.963
ID3206075	3206075	32	39.639	15.985	48.650	0	57	57	2	1	-10921639	169.238	174	106	222	3554	34.587	7.600	0.093	0.831
ID3206076	3206076	23	71.104	30.138	52.244	0	57	57	2	1	-10921639	179.857	180	98	238	3777	36.960	4.800	0.224	1.781
ID3206096	3206096	30	57.669	23.398	20.106	0	58	58	2	1	-10921639	144.238	139	84	220	3029	41.119	2.000	0.168	1.012
ID3206097	3206097	31	66.154	36.740	19.635	0	58	58	2	1	-10921639	193.286	199	135	255	4059	39.899	2.000	0.144	1.223
ID3206098	3206098	52	42.046	30.780	22.816	0	58	58	2	1	-10921639	159.905	158	125	217	3358	26.544	2.000	0.095	1.043
ID3206099	3206099	28	77.241	18.636	26.365	0	58	58	2	1	-10921639	167.190	154	106	255	3511	49.014	2.000	0.186	1.071
ID3206100	3206100	None	27.260	24.200	36.927	0	58	58	2	1	-10921639	144.714	143	115	176	3039	17.709	2.000	0.075	1.133
ID3206101	3206101	26	45.655	29.411	39.747	0	58	58	2	1	-10921639	186.952	183	150	236	3926	23.213	2.000	0.109	1.578
ID3206102	3206102	None	29.621	29.115	44.893	0	58	58	2	1	-10921639	173.667	174	146	207	3647	17.287	2.000	0.065	1.222
ID3206103	3206103	20	33.842	19.751	46.409	0	58	58	2	1	-10921639	165.095	172	121	195	3467	22.387	4.800	0.094	1.261
ID3206104	3206104	21	74.144	12.587	47.087	0	58	58	2	1	-10921639	185.619	183	108	255	3898	45.439	2.000	0.178	1.232
ID3206105	3206105	33	28.686	35.061	47.035	0	58	58	2	1	-10921639	121.714	121	94	162	2556	21.065	2.000	0.092	0.970
ID3206106	3206106	23	79.106	30.049	52.195	0	58	58	2	1	-10921639	187.857	203	117	246	3945	38.682	4.800	0.240	1.879
ID3206095	3206095	22	57.380	38.063	16.617	0	58	58	2	1	-10921639	196.095	199	143	255	4118	33.186	4.800	0.149	1.533
ID3206080	3206080	25	32.763	27.100	24.919	0	59	59	2	1	-10921639	162.286	162	131	220	3408	23.326	7.600	0.066	0.867
ID3206081	3206081	28	79.125	18.754	26.412	0	59	59	2	1	-10921639	179.190	168	119	255	3763	47.961	2.000	0.188	1.185
ID3206082	3206082	26	29.543	29.424	39.404	0	59	59	2	1	-10921639	181.048	183	158	205	3802	14.610	4.800	0.086	1.958
ID3206083	3206083	20	38.131	19.058	46.426	0	59	59	2	1	-10921639	164.476	164	129	209	3454	24.248	7.600	0.094	1.162
ID3206084	3206084	21	73.870	12.389	46.801	0	59	59	2	1	-10921639	182.714	174	113	255	3837	47.462	2.000	0.189	1.223
ID3206085	3206085	23	72.246	29.805	52.106	0	59	59	2	1	-10921639	191.333	197	131	246	4018	37.444	4.800	0.215	1.807
ID3206077	3206077	31	67.233	36.768	18.185	0	59	59	2	1	-10921639	219.476	226	150	255	4609	34.183	4.800	0.193	2.076
ID3206078	3206078	30	70.195	23.668	20.264	0	59	59	2	1	-10921639	159.143	150	94	255	3342	46.659	2.000	0.196	1.118
ID3206079	3206079	52	29.634	30.501	22.677	0	59	59	2	1	-10921639	162.714	166	131	195	3417	19.820	2.000	0.077	1.169
ID3206086	3206086	31	64.299	37.845	17.324	0	60	60	2	1	-10921639	207.619	215	139	255	4360	40.908	4.800	0.152	1.342
ID3206087	3206087	30	70.171	23.852	20.248	0	60	60	2	1	-10921639	160.476	154	86	252	3370	48.298	2.000	0.188	1.050
ID3206088	3206088	25	33.814	27.112	24.919	0	60	60	2	1	-10921639	173.810	170	139	220	3650	23.939	7.600	0.066	0.900
ID3206089	3206089	28	82.095	18.795	26.549	0	60	60	2	1	-10921639	185.333	176	119	255	3892	48.711	2.000	0.198	1.260
ID3206090	3206090	26	36.443	29.143	39.357	0	60	60	2	1	-10921639	185.619	187	158	215	3898	17.528	4.800	0.100	1.923
ID3206091	3206091	20	39.338	19.240	46.401	0	60	60	2	1	-10921639	170.667	174	125	209	3584	23.623	2.000	0.103	1.350
ID3206092	3206092	33	28.423	34.526	46.454	0	60	60	2	1	-10921639	131.429	127	96	170	2760	22.655	4.800	0.102	1.070
ID3206093	3206093	21	75.522	12.407	46.892	0	60	60	2	1	-10921639	192.952	183	115	255	4052	47.952	4.800	0.193	1.304
ID3206094	3206094	23	83.278	29.919	52.170	0	60	60	2	1	-10921639	204.571	213	141	255	4296	37.568	4.800	0.229	2.030
ID3206112	3206112	33	30.434	34.203	46.270	0	61	61	2	1	-10921639	138.381	139	111	183	2906	21.521	2.000	0.075	0.897
ID3206113	3206113	21	81.695	12.210	46.936	0	61	61	2	1	-10921639	200.000	185	123	255	4200	46.538	4.800	0.209	1.484
ID3206114	3206114	20	41.326	19.149	46.717	0	61	61	2	1	-10921639	176.381	174	146	217	3704	19.022	4.800	0.113	1.887
ID3206115	3206115	23	79.863	30.093	52.184	0	61	61	2	1	-10921639	212.238	217	143	255	4457	33.852	4.800	0.218	2.243
ID3206107	3206107	34	62.966	36.269	18.870	0	61	61	2	1	-10921639	207.238	201	146	255	4352	36.760	4.800	0.153	1.498
ID3206108	3206108	30	74.328	24.366	20.503	0	61	61	2	1	-10921639	184.762	183	111	255	3880	46.493	4.800	0.186	1.246
ID3206109	3206109	28	84.951	18.858	26.663	0	61	61	2	1	-10921639	192.048	180	127	255	4033	46.517	2.000	0.211	1.436
ID3206110	3206110	35	37.479	25.105	37.140	0	61	61	2	1	-10921639	170.952	166	131	220	3590	25.412	2.000	0.081	1.006
ID3206111	3206111	26	34.354	28.817	38.996	0	61	61	2	1	-10921639	186.667	180	154	215	3920	18.478	7.600	0.081	1.518
ID3206145	3206145	34	60.860	36.393	18.731	0	62	62	2	1	-10921639	209.048	213	143	255	4390	36.431	4.800	0.150	1.496
ID3206146	3206146	30	78.403	24.611	20.855	0	62	62	2	1	-10921639	197.095	195	137	255	4139	41.311	2.000	0.195	1.559
ID3206147	3206147	28	80.612	18.853	26.693	0	62	62	2	1	-10921639	193.286	178	135	255	4059	44.374	2.000	0.189	1.384
ID3206148	3206148	36	32.214	22.391	36.307	0	62	62	2	1	-10921639	159.476	152	119	209	3349	27.169	2.000	0.077	0.835
ID3206149	3206149	35	36.847	24.738	36.901	0	62	62	2	1	-10921639	179.190	183	146	215	3763	22.456	2.000	0.087	1.279
ID3206150	3206150	26	30.400	28.723	38.950	0	62	62	2	1	-10921639	180.952	180	154	207	3800	16.678	4.800	0.076	1.534
ID3206151	3206151	33	38.879	34.282	46.167	0	62	62	2	1	-10921639	142.381	139	102	197	2990	24.848	2.000	0.098	1.026
ID3206152	3206152	21	75.745	12.369	47.033	0	62	62	2	1	-10921639	195.857	180	115	255	4113	45.762	2.000	0.188	1.356
ID3206153	3206153	23	82.423	30.283	52.102	0	62	62	2	1	-10921639	212.333	207	131	255	4459	37.764	4.800	0.220	2.031
ID3206116	3206116	34	61.180	36.751	18.288	0	63	63	2	1	-10921639	222.619	228	154	255	4675	29.422	4.800	0.161	2.103
ID3206117	3206117	30	78.713	24.947	21.141	0	63	63	2	1	-10921639	197.857	203	113	255	4155	46.719	2.000	0.194	1.374
ID3206118	3206118	28	82.267	18.937	26.694	0	63	63	2	1	-10921639	197.143	191	131	255	4140	44.496	2.000	0.199	1.469
ID3206119	3206119	None	28.270	31.076	27.787	0	63	63	2	1	-10921639	143.762	150	92	176	3019	23.022	2.000	0.082	0.945
ID3206120	3206120	36	34.302	22.116	35.965	0	63	63	2	1	-10921639	169.952	164	135	226	3569	28.127	6.337	0.080	0.895
ID3206121	3206121	35	38.909	24.717	36.819	0	63	63	2	1	-10921639	186.810	191	154	228	3923	21.547	6.339	0.089	1.423
ID3206122	3206122	26	30.000	29.437	40.390	0	63	63	2	1	-10921639	181.762	180	156	220	3817	16.559	2.000	0.067	1.375
ID3206123	3206123	33	38.624	34.282	45.854	0	63	63	2	1	-10921639	142.810	141	106	209	2999	25.282	2.000	0.088	0.912
ID3206124	3206124	21	70.249	12.360	46.767	0	63	63	2	1	-10921639	199.238	205	133	255	4184	41.865	4.800	0.179	1.443
ID3206125	3206125	23	82.560	30.212	51.957	0	63	63	2	1	-10921639	216.619	213	141	255	4549	35.984	4.800	0.222	2.189
ID3206144	3206144	23	79.721	30.505	51.924	0	64	64	2	1	-10921639	217.762	226	150	255	4573	39.430	4.800	0.227	2.044
ID3206135	3206135	34	56.436	37.039	18.298	0	64	64	2	1	-10921639	219.333	222	154	255	4606	32.263	4.800	0.147	1.742
ID3206136	3206136	30	70.987	25.177	21.409	0	64	64	2	1	-10921639	196.476	195	102	255	4126	51.610	4.800	0.175	1.133
ID3206137	3206137	28	83.634	19.077	26.952	0	64	64	2	1	-10921639	195.762	185	131	255	4111	45.926	2.000	0.195	1.388
ID3206138	3206138	36	36.543	23.773	36.887	0	64	64	2	1	-10921639	182.429	185	137	230	3831	25.498	4.800	0.102	1.320
ID3206139	3206139	35	39.878	23.773	36.887	0	64	64	2	1	-10921639	182.429	185	137	230	3831	25.498	4.800	0.102	1.320
ID3206140	3206140	37	30.663	28.812	38.242	0	64	64	2	1	-10921639	173.857	176	143	211	3651	19.322	2.000	0.073	1.226
ID3206141	3206141	None	30.402	15.825	39.163	0	64	64	2	1	-10921639	146.571	143	119	183	3078	19.587	2.000	0.082	1.129
ID3206142	3206142	21	69.432	12.307	46.406	0	64	64	2	1	-10921639	192.476	191	127	255	4042	41.696	2.000	0.168	1.329
ID3206143	3206143	33	47.144	33.964	45.510	0	64	64	2	1	-10921639	154.476	148	92	238	3244	37.902	2.000	0.109	0.798
ID3206160	3206160	33	48.224	33.630	45.504	0	65	65	2	1	-10921639	163.619	158	111	228	3436	36.404	2.000	0.123	0.987
ID3206161	3206161	21	67.378	12.488	46.672	0	65	65	2	1	-10921639	193.762	195	125	255	4069	42.450	4.800	0.174	1.350
ID3206162	3206162	23	78.704	30.500	51.777	0	65	65	2	1	-10921639	217.524	244	135	255	4568	43.374	4.800	0.214	1.765
ID3206154	3206154	38	48.520	39.630	18.239	0	65	65	2	1	-10921639	208.476	213	141	255	4378	30.740	4.800	0.110	1.344
ID3206155	3206155	34	46.304	36.492	19.176	0	65	65	2	1	-10921639	204.476	209	152	250	4294	32.056	4.800	0.112	1.285
ID3206156	3206156	30	65.971	25.000	21.373	0	65	65	2	1	-10921639	197.524	185	102	255	4148	48.683	2.000	0.157	1.103
ID3206157	3206157	28	77.067	19.621	27.129	0	65	65	2	1	-10921639	199.333	189	143	255	4186	43.220	2.000	0.172	1.352
ID3206158	3206158	36	47.109	22.954	36.175	0	65	65	2	1	-10921639	185.619	185	139	244	3898	32.080	2.000	0.113	1.177
ID3206159	3206159	37	34.780	28.908	38.878	0	65	65	2	1	-10921639	184.333	185	148	226	3871	20.568	7.600	0.079	1.315
ID3206128	3206128	30	66.970	25.478	21.413	0	66	66	2	1	-10921639	194.476	195	98	255	4084	50.236	4.800	0.174	1.145
ID3206129	3206129	39	27.666	19.946	21.807	0	66	66	2	1	-10921639	142.571	148	96	183	2994	24.893	2.000	0.070	0.747
ID3206130	3206130	28	76.140	19.693	27.241	0	66	66	2	1	-10921639	204.524	189	152	255	4295	39.347	2.000	0.171	1.521
ID3206131	3206131	36	44.429	22.684	36.022	0	66	66	2	1	-10921639	191.238	191	148	240	4016	26.542	4.800	0.108	1.405
ID3206132	3206132	33	44.505	33.905	45.274	0	66	66	2	1	-10921639	170.476	170	133	228	3580	28.885	2.000	0.112	1.188
ID3206133	3206133	21	73.029	12.771	46.641	0	66	66	2	1	-10921639	201.190	209	113	255	4225	44.219	4.800	0.179	1.383
ID3206134	3206134	23	80.183	30.621	51.816	0	66	66	2	1	-10921639	220.095	255	131	255	4622	45.681	4.800	0.216	1.713
ID3206126	3206126	38	51.563	39.588	18.208	0	66	66	2	1	-10921639	217.619	228	143	255	4570	33.123	4.800	0.121	1.421
ID3206127	3206127	34	58.076	36.763	18.983	0	66	66	2	1	-10921639	227.714	234	183	255	4782	25.710	4.800	0.143	2.216
ID3206163	3206163	None	58.249	40.744	16.316	0	67	67	2	1	-10921639	201.667	203	127	255	4235	44.192	2.000	0.130	1.050
ID3206164	3206164	38	57.152	39.890	17.691	0	67	67	2	1	-10921639	226.048	242	148	255	4747	34.471	4.800	0.137	1.580
ID3206165	3206165	34	48.294	36.359	19.244	0	67	67	2	1	-10921639	205.286	213	135	255	4311	35.276	4.800	0.117	1.216
ID3206166	3206166	39	28.380	20.622	22.078	0	67	67	2	1	-10921639	150.714	152	102	203	3165	27.521	2.000	0.047	0.488
ID3206167	3206167	30	67.794	25.570	21.573	0	67	67	2	1	-10921639	215.762	207	172	255	4531	30.942	4.800	0.164	1.964
ID3206168	3206168	28	69.025	20.039	27.395	0	67	67	2	1	-10921639	202.714	203	150	255	4257	38.252	2.000	0.151	1.388
ID3206169	3206169	36	50.992	22.220	35.739	0	67	67	2	1	-10921639	184.667	172	135	255	3878	35.152	2.000	0.105	1.002
ID3206170	3206170	33	57.242	33.569	45.331	0	67	67	2	1	-10921639	181.524	180	123	255	3812	41.678	2.000	0.141	1.073
ID3206171	3206171	21	67.676	12.861	46.662	0	67	67	2	1	-10921639	198.381	203	111	255	4166	44.568	4.800	0.167	1.275
ID3206172	3206172	None	28.990	19.823	47.253	0	67	67	2	1	-10921639	152.952	150	119	187	3212	20.180	2.000	0.076	1.075
ID3206173	3206173	23	76.713	30.501	51.826	0	67	67	2	1	-10921639	218.952	242	137	255	4598	44.735	4.800	0.208	1.685
ID3206192	3206192	33	51.824	33.227	45.267	0	68	68	2	1	-10921639	181.762	183	117	255	3817	37.772	2.000	0.100	0.872
ID3206193	3206193	21	60.210	12.638	46.385	0	68	68	2	1	-10921639	203.810	201	154	255	4280	28.232	4.800	0.143	1.809
ID3206194	3206194	23	78.413	30.299	51.674	0	68	68	2	1	-10921639	226.095	255	146	255	4748	40.163	4.800	0.217	2.009
ID3206185	3206185	38	60.239	39.966	17.794	0	68	68	2	1	-10921639	230.810	252	146	255	4847	33.508	4.800	0.150	1.797
ID3206186	3206186	34	47.117	36.873	18.854	0	68	68	2	1	-10921639	217.048	222	160	255	4558	28.502	4.800	0.120	1.633
ID3206187	3206187	39	31.617	20.585	21.898	0	68	68	2	1	-10921639	159.333	160	115	207	3346	25.687	2.000	0.058	0.679
ID3206188	3206188	30	65.358	25.697	21.554	0	68	68	2	1	-10921639	212.333	209	166	255	4459	33.690	4.800	0.155	1.690
ID3206189	3206189	28	70.102	19.933	27.203	0	68	68	2	1	-10921639	207.048	199	152	255	4348	38.024	2.000	0.151	1.426
ID3206190	3206190	36	44.524	22.121	35.729	0	68	68	2	1	-10921639	180.476	176	133	246	3790	31.619	2.000	0.092	0.963
ID3206191	3206191	40	32.943	28.083	37.635	0	68	68	2	1	-10921639	181.714	180	133	211	3816	22.519	2.000	0.079	1.183
ID3206176	3206176	39	31.351	20.933	22.062	0	69	69	2	1	-10921639	161.000	166	117	205	3381	29.091	2.000	0.061	0.634
ID3206177	3206177	30	67.027	25.823	21.669	0	69	69	2	1	-10921639	213.952	207	160	255	4493	33.607	4.800	0.157	1.731
ID3206178	3206178	28	66.404	19.959	27.289	0	69	69	2	1	-10921639	208.429	213	154	255	4377	36.687	2.000	0.141	1.401
ID3206179	3206179	36	35.808	22.457	35.662	0	69	69	2	1	-10921639	172.571	166	129	226	3624	30.716	2.000	0.078	0.816
ID3206180	3206180	40	35.275	27.595	37.401	0	69	69	2	1	-10921639	182.667	191	141	220	3836	25.800	2.000	0.084	1.093
ID3206181	3206181	41	34.919	13.818	41.236	0	69	69	2	1	-10921639	160.619	152	117	226	3373	28.292	7.600	0.068	0.727
ID3206182	3206182	33	54.604	33.040	45.246	0	69	69	2	1	-10921639	182.762	176	127	255	3838	37.001	2.000	0.107	0.955
ID3206183	3206183	21	59.649	12.653	46.391	0	69	69	2	1	-10921639	197.524	201	148	244	4148	30.433	4.800	0.141	1.602
ID3206184	3206184	23	80.906	30.458	51.651	0	69	69	2	1	-10921639	223.952	255	135	255	4703	43.111	4.800	0.230	1.944
ID3206174	3206174	38	61.528	40.162	17.256	0	69	69	2	1	-10921639	227.143	252	158	255	4770	33.933	4.800	0.148	1.723
ID3206175	3206175	34	41.450	37.309	18.778	0	69	69	2	1	-10921639	211.810	211	166	255	4448	28.232	4.800	0.103	1.399
ID3206195	3206195	42	29.081	36.883	12.018	0	70	70	2	1	-10921639	119.238	111	82	160	2504	23.535	2.000	0.086	0.806
ID3206196	3206196	38	60.793	40.463	16.928	0	70	70	2	1	-10921639	231.143	248	158	255	4854	29.843	4.800	0.155	2.078
ID3206197	3206197	34	44.279	37.480	18.990	0	70	70	2	1	-10921639	213.619	209	158	255	4486	30.574	4.800	0.108	1.358
ID3206198	3206198	30	63.960	26.081	21.636	0	70	70	2	1	-10921639	220.000	222	160	255	4620	31.170	4.800	0.152	1.865
ID3206199	3206199	28	67.211	20.071	27.167	0	70	70	2	1	-10921639	209.762	207	154	255	4405	36.542	2.000	0.140	1.409
ID3206200	3206200	36	34.623	22.034	35.235	0	70	70	2	1	-10921639	172.714	172	141	224	3627	23.616	2.000	0.073	0.997
ID3206201	3206201	40	33.013	26.838	36.646	0	70	70	2	1	-10921639	185.905	189	135	215	3904	20.613	4.800	0.094	1.556
ID3206202	3206202	41	32.106	14.132	41.100	0	70	70	2	1	-10921639	163.286	160	125	209	3429	24.599	7.600	0.065	0.814
ID3206203	3206203	33	61.120	32.768	45.176	0	70	70	2	1	-10921639	193.095	189	133	255	4055	41.696	2.000	0.128	1.048
ID3206204	3206204	21	55.930	12.697	46.435	0	70	70	2	1	-10921639	186.000	187	152	250	3906	27.724	4.800	0.133	1.571
ID3206205	3206205	43	27.313	19.274	47.107	0	70	70	2	1	-10921639	153.000	158	115	185	3213	18.125	4.800	0.089	1.377
ID3206206	3206206	23	77.808	30.404	51.581	0	70	70	2	1	-10921639	222.429	250	135	255	4671	44.855	4.800	0.218	1.774
ID3206224	3206224	30	64.222	25.938	21.488	0	71	71	2	1	-10921639	208.619	217	131	255	4381	43.640	4.800	0.170	1.389
ID3206225	3206225	28	63.665	20.050	27.270	0	71	71	2	1	-10921639	213.000	211	156	255	4473	35.195	2.000	0.134	1.426
ID3206226	3206226	36	34.454	21.430	35.082	0	71	71	2	1	-10921639	169.619	166	129	224	3562	26.422	2.000	0.068	0.819
ID3206227	3206227	40	34.045	27.066	36.340	0	71	71	2	1	-10921639	183.667	185	156	213	3857	18.516	4.800	0.094	1.706
ID3206228	3206228	41	51.160	13.906	41.254	0	71	71	2	1	-10921639	181.143	172	123	255	3804	35.911	7.600	0.097	0.896
ID3206229	3206229	33	60.856	32.933	45.169	0	71	71	2	1	-10921639	196.238	195	141	255	4121	38.055	2.000	0.127	1.159
ID3206230	3206230	21	47.458	12.903	46.554	0	71	71	2	1	-10921639	169.810	174	104	236	3566	39.122	2.000	0.120	0.929
ID3206231	3206231	43	32.771	19.901	46.975	0	71	71	2	1	-10921639	161.333	162	123	191	3388	19.135	4.800	0.104	1.586
ID3206232	3206232	23	83.854	30.108	51.638	0	71	71	2	1	-10921639	215.524	238	123	255	4526	45.653	4.800	0.229	1.761
ID3206221	3206221	42	38.446	36.830	11.884	0	71	71	2	1	-10921639	125.667	123	94	189	2639	26.792	2.000	0.105	0.894
ID3206222	3206222	38	60.731	39.865	18.468	0	71	71	2	1	-10921639	236.429	255	164	255	4965	29.351	4.800	0.159	2.215
ID3206223	3206223	34	45.638	37.347	18.940	0	71	71	2	1	-10921639	213.810	213	158	255	4490	31.041	4.800	0.112	1.390
ID3206207	3206207	42	34.464	36.926	11.765	0	72	72	2	1	-10921639	124.190	127	100	191	2608	24.328	2.000	0.081	0.763
ID3206208	3206208	38	59.464	40.326	17.127	0	72	72	2	1	-10921639	228.476	250	162	255	4798	32.034	4.800	0.142	1.771
ID3206209	3206209	34	47.869	37.334	19.119	0	72	72	2	1	-10921639	219.190	228	162	255	4603	30.456	4.800	0.108	1.406
ID3206210	3206210	30	62.667	25.858	21.354	0	72	72	2	1	-10921639	207.667	211	137	255	4361	40.126	4.800	0.161	1.433
ID3206211	3206211	44	32.879	20.917	22.175	0	72	72	2	1	-10921639	172.857	170	123	228	3630	31.033	2.000	0.058	0.607
ID3206212	3206212	None	27.066	28.000	25.000	0	72	72	2	1	-10921639	195.810	199	164	224	4112	18.766	7.600	0.056	1.108
ID3206213	3206213	28	63.050	19.909	27.169	0	72	72	2	1	-10921639	206.762	197	164	255	4342	35.001	2.000	0.123	1.290
ID3206214	3206214	36	37.716	21.915	35.021	0	72	72	2	1	-10921639	178.952	180	143	224	3758	21.423	2.000	0.082	1.261
ID3206215	3206215	40	41.354	27.044	36.189	0	72	72	2	1	-10921639	186.667	187	160	222	3920	18.869	4.800	0.104	1.867
ID3206216	3206216	41	51.593	14.036	41.282	0	72	72	2	1	-10921639	185.238	180	125	255	3890	37.846	7.600	0.096	0.857
ID3206217	3206217	33	59.904	32.635	45.183	0	72	72	2	1	-10921639	196.286	199	137	255	4122	41.355	2.000	0.128	1.080
ID3206218	3206218	21	56.764	12.764	46.239	0	72	72	2	1	-10921639	191.857	191	141	255	4029	32.527	2.000	0.125	1.308
ID3206219	3206219	43	29.266	19.204	46.510	0	72	72	2	1	-10921639	160.286	160	123	195	3366	22.226	6.298	0.090	1.196
ID3206220	3206220	23	82.617	30.062	51.460	0	72	72	2	1	-10921639	220.905	232	164	255	4639	33.481	4.800	0.224	2.417
ID3206240	3206240	41	41.971	14.260	41.113	0	73	73	2	1	-10921639	180.952	185	125	248	3800	33.603	7.600	0.069	0.695
ID3206241	3206241	33	59.857	32.529	45.198	0	73	73	2	1	-10921639	195.810	193	125	255	4112	42.940	2.000	0.126	1.022
ID3206242	3206242	21	59.978	12.838	46.068	0	73	73	2	1	-10921639	194.238	185	139	255	4079	37.647	2.000	0.128	1.168
ID3206243	3206243	43	29.445	20.004	47.510	0	73	73	2	1	-10921639	146.476	150	69	183	3076	30.356	2.000	0.086	0.765
ID3206244	3206244	23	81.581	30.049	51.516	0	73	73	2	1	-10921639	203.524	220	106	255	4274	51.726	4.800	0.214	1.387
ID3206233	3206233	42	44.742	36.994	11.913	0	73	73	2	1	-10921639	137.524	135	100	207	2888	28.762	2.000	0.117	1.003
ID3206234	3206234	38	59.622	40.594	16.832	0	73	73	2	1	-10921639	219.238	236	135	255	4604	42.812	4.800	0.145	1.296
ID3206235	3206235	30	56.931	25.720	21.377	0	73	73	2	1	-10921639	210.667	217	137	255	4424	36.793	4.800	0.145	1.450
ID3206236	3206236	44	28.603	21.067	22.247	0	73	73	2	1	-10921639	175.000	170	133	230	3675	30.840	2.000	0.053	0.569
ID3206237	3206237	28	64.631	19.862	27.227	0	73	73	2	1	-10921639	212.667	209	154	255	4466	34.933	2.000	0.135	1.453
ID3206238	3206238	36	30.024	22.138	35.420	0	73	73	2	1	-10921639	173.190	170	146	217	3637	20.260	2.000	0.067	1.073
ID3206239	3206239	40	40.068	26.785	36.056	0	73	73	2	1	-10921639	183.810	187	148	213	3860	20.483	4.800	0.105	1.700
ID3206288	3206288	None	29.699	20.857	30.540	0	74	74	2	1	-10921639	177.524	166	146	222	3728	23.678	2.000	0.056	0.796
ID3206289	3206289	40	38.338	25.646	36.069	0	74	74	2	1	-10921639	182.238	183	143	217	3827	20.464	3.200	0.100	1.626
ID3206290	3206290	41	42.402	13.872	41.245	0	74	74	2	1	-10921639	185.048	178	135	252	3886	32.565	7.600	0.072	0.765
ID3206291	3206291	33	54.857	32.597	45.107	0	74	74	2	1	-10921639	190.762	183	133	255	4006	38.801	2.000	0.117	1.027
ID3206292	3206292	21	52.372	12.645	45.948	0	74	74	2	1	-10921639	203.000	197	143	248	4263	31.758	4.800	0.120	1.366
ID3206293	3206293	23	79.416	29.860	51.319	0	74	74	2	1	-10921639	212.667	203	156	255	4466	35.903	4.800	0.205	2.014
ID3206282	3206282	42	45.886	36.918	11.972	0	74	74	2	1	-10921639	143.571	135	108	215	3015	29.669	2.000	0.113	0.981
ID3206283	3206283	38	60.722	40.652	16.929	0	74	74	2	1	-10921639	219.429	236	133	255	4608	42.036	4.800	0.146	1.330
ID3206284	3206284	47	54.835	38.797	19.621	0	74	74	2	1	-10921639	224.429	246	141	255	4713	39.804	4.800	0.127	1.266
ID3206285	3206285	30	61.309	25.728	21.363	0	74	74	2	1	-10921639	213.667	224	137	255	4487	38.247	4.800	0.161	1.550
ID3206286	3206286	44	35.103	20.661	22.086	0	74	74	2	1	-10921639	181.905	183	139	230	3820	30.259	2.000	0.067	0.751
ID3206287	3206287	28	65.940	19.751	27.252	0	74	74	2	1	-10921639	210.857	193	162	255	4428	36.721	3.200	0.130	1.317
ID3206245	3206245	42	55.483	36.917	12.005	0	75	75	2	1	-10921639	151.667	139	108	240	3185	35.710	2.000	0.128	0.966
ID3206246	3206246	38	58.630	40.595	16.898	0	75	75	2	1	-10921639	221.381	234	141	255	4649	41.167	7.600	0.144	1.354
ID3206247	3206247	47	51.776	38.708	19.644	0	75	75	2	1	-10921639	225.857	244	148	255	4743	35.157	4.800	0.121	1.390
ID3206248	3206248	30	64.585	26.049	21.051	0	75	75	2	1	-10921639	222.238	232	154	255	4667	33.421	4.800	0.167	1.900
ID3206249	3206249	44	34.477	20.733	21.927	0	75	75	2	1	-10921639	180.476	187	141	230	3790	27.058	2.000	0.064	0.804
ID3206250	3206250	28	61.936	19.807	27.217	0	75	75	2	1	-10921639	213.095	209	170	255	4475	31.810	2.000	0.130	1.536
ID3206251	3206251	40	34.062	25.405	35.935	0	75	75	2	1	-10921639	186.286	195	127	217	3912	21.223	4.800	0.089	1.430
ID3206252	3206252	41	38.964	13.845	41.203	0	75	75	2	1	-10921639	183.810	176	137	240	3860	28.790	7.600	0.070	0.841
ID3206253	3206253	21	55.443	11.507	44.480	0	75	75	2	1	-10921639	204.905	195	156	255	4303	31.717	7.600	0.118	1.359
ID3206254	3206254	33	54.957	32.897	44.971	0	75	75	2	1	-10921639	187.000	187	131	255	3927	36.300	2.000	0.114	1.058
ID3206255	3206255	23	75.301	29.694	51.303	0	75	75	2	1	-10921639	206.905	199	156	255	4345	36.610	4.800	0.193	1.829
ID3206256	3206256	42	57.492	36.967	12.236	0	76	76	2	1	-10921639	152.952	141	102	240	3212	40.604	2.000	0.133	0.884
ID3206257	3206257	38	60.592	40.646	17.098	0	76	76	2	1	-10921639	225.095	246	148	255	4727	39.569	7.600	0.149	1.476
ID3206258	3206258	30	62.436	25.845	21.005	0	76	76	2	1	-10921639	213.429	224	158	255	4482	32.511	4.800	0.159	1.805
ID3206259	3206259	44	30.028	20.936	22.032	0	76	76	2	1	-10921639	174.476	172	131	226	3664	29.152	2.000	0.049	0.557
ID3206260	3206260	45	28.549	31.967	25.925	0	76	76	2	1	-10921639	156.000	162	104	195	3276	25.148	2.000	0.072	0.833
ID3206261	3206261	28	61.639	19.924	27.201	0	76	76	2	1	-10921639	213.857	205	162	255	4491	33.823	2.000	0.123	1.385
ID3206262	3206262	40	32.531	25.834	35.692	0	76	76	2	1	-10921639	186.095	187	162	207	3908	14.035	4.800	0.090	2.196
ID3206263	3206263	41	42.694	13.900	41.186	0	76	76	2	1	-10921639	178.476	172	127	255	3748	34.800	7.600	0.064	0.617
ID3206264	3206264	33	42.777	32.802	44.872	0	76	76	2	1	-10921639	186.476	189	131	242	3916	29.426	2.000	0.100	1.156
ID3206265	3206265	None	50.966	13.084	46.002	0	76	76	2	1	-10921639	200.143	207	133	255	4203	36.752	4.800	0.109	1.070
ID3206266	3206266	46	36.464	24.944	47.094	0	76	76	2	1	-10921639	185.190	187	141	217	3889	20.371	2.000	0.083	1.400
ID3206267	3206267	23	68.294	29.675	51.416	0	76	76	2	1	-10921639	197.857	197	152	255	4155	34.761	4.800	0.172	1.669
ID3206268	3206268	42	65.511	36.948	12.414	0	77	77	2	1	-10921639	163.762	146	104	255	3439	47.450	2.000	0.152	0.911
ID3206269	3206269	38	59.457	40.740	17.147	0	77	77	2	1	-10921639	228.667	255	150	255	4802	36.390	7.600	0.146	1.601
ID3206270	3206270	47	53.596	38.765	19.875	0	77	77	2	1	-10921639	221.238	234	150	255	4646	36.369	4.800	0.122	1.320
ID3206271	3206271	30	57.398	26.271	20.986	0	77	77	2	1	-10921639	211.762	217	141	255	4447	35.006	4.800	0.149	1.566
ID3206272	3206272	44	42.197	20.717	22.044	0	77	77	2	1	-10921639	180.381	180	135	246	3788	31.576	2.000	0.079	0.840
ID3206273	3206273	45	27.901	31.789	25.685	0	77	77	2	1	-10921639	163.286	164	100	205	3429	29.398	6.350	0.070	0.723
ID3206274	3206274	28	57.282	19.711	27.686	0	77	77	2	1	-10921639	218.143	215	156	255	4581	29.398	4.800	0.138	1.803
ID3206275	3206275	40	29.852	25.415	35.294	0	77	77	2	1	-10921639	179.524	185	154	201	3770	15.420	4.800	0.084	1.800
ID3206276	3206276	41	42.755	13.731	41.170	0	77	77	2	1	-10921639	177.524	174	135	242	3728	32.987	7.600	0.072	0.726
ID3206277	3206277	21	52.149	11.563	44.544	0	77	77	2	1	-10921639	201.476	203	133	255	4231	38.268	4.800	0.119	1.122
ID3206278	3206278	33	37.777	32.911	44.972	0	77	77	2	1	-10921639	184.190	187	123	236	3868	30.735	2.000	0.089	0.979
ID3206279	3206279	46	41.451	24.900	46.940	0	77	77	2	1	-10921639	191.429	193	152	234	4020	23.899	2.000	0.090	1.324
ID3206280	3206280	48	31.438	20.427	47.835	0	77	77	2	1	-10921639	166.381	176	96	201	3494	30.572	2.000	0.078	0.790
ID3206281	3206281	23	66.221	29.712	51.554	0	77	77	2	1	-10921639	183.095	174	127	255	3845	41.572	4.800	0.170	1.281
ID3206294	3206294	42	67.883	36.727	12.433	0	78	78	2	1	-10921639	166.952	150	108	255	3506	45.828	2.000	0.174	1.080
ID3206295	3206295	38	62.103	40.718	17.158	0	78	78	2	1	-10921639	223.714	255	146	255	4698	40.015	4.800	0.151	1.469
ID3206296	3206296	47	56.567	38.640	20.001	0	78	78	2	1	-10921639	225.810	242	139	255	4742	36.381	4.800	0.132	1.444
ID3206297	3206297	30	56.218	26.174	21.167	0	78	78	2	1	-10921639	201.762	207	139	255	4237	36.355	4.800	0.140	1.360
ID3206298	3206298	44	41.750	21.115	22.280	0	78	78	2	1	-10921639	177.190	180	129	240	3721	36.215	2.000	0.079	0.719
ID3206299	3206299	45	29.596	31.904	25.652	0	78	78	2	1	-10921639	167.381	172	102	201	3515	29.415	6.359	0.076	0.805
ID3206300	3206300	28	57.763	19.740	27.527	0	78	78	2	1	-10921639	209.429	199	156	255	4398	32.009	4.800	0.135	1.560
ID3206301	3206301	41	44.628	13.847	40.858	0	78	78	2	1	-10921639	184.095	178	141	252	3866	29.540	7.600	0.075	0.872
ID3206302	3206302	21	52.523	12.002	44.889	0	78	78	2	1	-10921639	201.952	207	131	255	4241	37.875	4.800	0.115	1.101
ID3206303	3206303	33	28.045	34.210	44.899	0	78	78	2	1	-10921639	165.762	162	129	203	3481	25.900	2.000	0.072	0.862
ID3206304	3206304	46	40.045	24.872	47.341	0	78	78	2	1	-10921639	191.190	189	160	236	4015	21.463	2.000	0.084	1.384
ID3206305	3206305	48	42.129	19.965	47.700	0	78	78	2	1	-10921639	178.762	183	96	230	3754	33.795	2.000	0.100	0.963
ID3206306	3206306	23	71.799	29.861	51.422	0	78	78	2	1	-10921639	195.524	189	146	255	4106	36.124	2.000	0.179	1.646
ID3206320	3206320	23	74.372	30.231	51.455	0	79	79	2	1	-10921639	200.429	195	141	255	4209	37.640	2.000	0.180	1.625
ID3206307	3206307	42	64.378	36.751	12.701	0	79	79	2	1	-10921639	169.810	154	121	255	3566	40.438	2.000	0.135	1.000
ID3206308	3206308	38	62.183	40.725	17.275	0	79	79	2	1	-10921639	226.667	255	143	255	4760	39.876	4.800	0.151	1.494
ID3206309	3206309	47	53.232	39.246	19.859	0	79	79	2	1	-10921639	217.762	226	146	255	4573	37.486	2.000	0.113	1.180
ID3206310	3206310	30	58.942	26.369	20.846	0	79	79	2	1	-10921639	214.048	215	162	255	4495	28.980	4.800	0.148	1.900
ID3206311	3206311	44	49.098	20.937	22.224	0	79	79	2	1	-10921639	185.476	187	135	252	3895	37.218	2.000	0.093	0.847
ID3206312	3206312	45	31.415	32.630	25.568	0	79	79	2	1	-10921639	157.286	160	86	205	3303	35.726	2.000	0.075	0.618
ID3206313	3206313	28	53.358	19.995	27.827	0	79	79	2	1	-10921639	196.429	201	139	255	4125	33.298	2.000	0.114	1.206
ID3206314	3206314	41	38.038	13.476	41.161	0	79	79	2	1	-10921639	184.190	187	123	244	3868	33.664	7.600	0.075	0.760
ID3206315	3206315	49	27.946	31.677	44.338	0	79	79	2	1	-10921639	197.095	193	152	224	4139	21.893	6.330	0.067	1.135
ID3206316	3206316	33	29.458	35.219	45.169	0	79	79	2	1	-10921639	159.429	160	119	215	3348	26.812	2.000	0.076	0.842
ID3206317	3206317	None	44.079	13.565	46.535	0	79	79	2	1	-10921639	199.905	203	135	252	4198	30.893	7.600	0.099	1.168
ID3206318	3206318	46	40.931	24.850	46.825	0	79	79	2	1	-10921639	192.571	195	129	240	4044	27.546	2.000	0.083	1.074
ID3206319	3206319	48	43.674	20.006	47.824	0	79	79	2	1	-10921639	184.762	191	102	228	3880	32.775	2.000	0.103	1.051
ID3206321	3206321	42	67.891	36.661	12.720	0	80	80	2	1	-10921639	175.905	166	127	255	3694	39.911	2.000	0.151	1.153
ID3206322	3206322	38	58.884	40.654	17.151	0	80	80	2	1	-10921639	227.000	255	150	255	4767	37.479	4.800	0.145	1.536
ID3206323	3206323	47	56.602	38.879	20.177	0	80	80	2	1	-10921639	222.905	230	150	255	4681	34.258	4.800	0.125	1.445
ID3206324	3206324	30	58.315	26.266	21.065	0	80	80	2	1	-10921639	202.048	211	141	255	4243	36.381	4.800	0.137	1.342
ID3206325	3206325	44	49.706	21.206	22.149	0	80	80	2	1	-10921639	188.952	189	135	255	3968	37.455	2.000	0.104	0.953
ID3206326	3206326	None	27.300	28.268	25.254	0	80	80	2	1	-10921639	193.762	193	162	234	4069	20.440	2.000	0.040	0.726
ID3206327	3206327	45	36.809	32.359	25.403	0	80	80	2	1	-10921639	183.143	187	146	213	3846	20.934	4.800	0.099	1.577
ID3206328	3206328	28	56.492	20.081	28.098	0	80	80	2	1	-10921639	196.667	197	137	255	4130	34.334	2.000	0.124	1.267
ID3206329	3206329	41	40.835	13.764	40.958	0	80	80	2	1	-10921639	191.143	189	152	255	4014	27.345	7.600	0.068	0.892
ID3206330	3206330	21	48.969	11.672	44.317	0	80	80	2	1	-10921639	200.571	207	139	255	4212	31.967	7.600	0.097	1.113
ID3206331	3206331	49	35.317	30.000	44.000	0	80	80	2	1	-10921639	217.381	222	187	242	4565	17.420	4.800	0.088	2.019
ID3206332	3206332	46	46.852	25.271	46.909	0	80	80	2	1	-10921639	200.524	199	150	255	4211	29.725	2.000	0.094	1.161
ID3206333	3206333	48	39.314	19.764	48.363	0	80	80	2	1	-10921639	182.810	185	131	220	3839	23.566	2.000	0.092	1.308
ID3206334	3206334	23	76.855	30.125	51.292	0	80	80	2	1	-10921639	200.714	191	143	255	4215	38.886	2.000	0.185	1.614
ID3206335	3206335	42	62.010	36.365	12.814	0	81	81	2	1	-10921639	167.905	166	113	255	3526	41.050	2.000	0.153	1.083
ID3206336	3206336	38	57.199	40.566	17.198	0	81	81	2	1	-10921639	226.762	255	156	255	4762	36.104	7.600	0.142	1.561
ID3206337	3206337	47	59.467	38.825	20.149	0	81	81	2	1	-10921639	225.143	246	156	255	4728	33.403	4.800	0.138	1.630
ID3206338	3206338	30	51.386	26.584	21.127	0	81	81	2	1	-10921639	197.190	209	98	255	4141	41.419	2.000	0.121	1.027
ID3206339	3206339	44	35.996	21.178	22.295	0	81	81	2	1	-10921639	175.095	170	129	238	3677	32.976	2.000	0.082	0.804
ID3206340	3206340	45	46.707	32.291	25.495	0	81	81	2	1	-10921639	190.667	193	148	234	4004	24.743	4.800	0.119	1.640
ID3206341	3206341	28	42.335	20.025	27.946	0	81	81	2	1	-10921639	185.619	185	141	232	3898	27.069	2.000	0.096	1.198
ID3206342	3206342	None	31.781	20.693	30.635	0	81	81	2	1	-10921639	167.952	162	131	215	3527	25.254	2.000	0.067	0.838
ID3206343	3206343	41	39.857	13.673	40.918	0	81	81	2	1	-10921639	189.429	185	146	246	3978	25.980	7.600	0.069	0.946
ID3206344	3206344	49	42.541	29.078	43.850	0	81	81	2	1	-10921639	211.238	213	168	242	4436	20.789	4.800	0.096	1.772
ID3206345	3206345	21	52.333	11.772	44.850	0	81	81	2	1	-10921639	203.238	207	133	255	4268	32.031	2.000	0.109	1.243
ID3206346	3206346	48	40.747	20.148	48.388	0	81	81	2	1	-10921639	189.143	195	131	228	3972	24.941	2.000	0.088	1.223
ID3206347	3206347	46	39.916	24.630	47.616	0	81	81	2	1	-10921639	188.905	183	143	242	3967	28.853	2.000	0.075	0.916
ID3206348	3206348	23	76.161	30.157	51.088	0	81	81	2	1	-10921639	202.333	193	141	255	4249	38.810	2.000	0.185	1.627
ID3206393	3206393	42	66.810	36.099	12.858	0	82	82	2	1	-10921639	177.810	168	121	255	3734	39.563	2.000	0.153	1.191
ID3206394	3206394	38	56.864	40.694	17.298	0	82	82	2	1	-10921639	226.190	250	158	255	4750	36.319	7.600	0.137	1.502
ID3206395	3206395	47	54.861	38.714	19.932	0	82	82	2	1	-10921639	222.286	244	146	255	4668	37.578	4.800	0.124	1.302
ID3206396	3206396	30	58.645	26.351	21.053	0	82	82	2	1	-10921639	206.429	213	146	255	4335	33.546	4.800	0.137	1.480
ID3206397	3206397	44	42.676	21.162	22.155	0	82	82	2	1	-10921639	183.857	183	129	248	3861	35.339	2.000	0.092	0.876
ID3206398	3206398	45	53.888	32.246	25.512	0	82	82	2	1	-10921639	186.857	193	111	244	3924	36.796	2.000	0.129	1.163
ID3206399	3206399	28	36.455	20.388	27.544	0	82	82	2	1	-10921639	185.238	185	135	232	3890	28.266	4.800	0.092	1.107
ID3206400	3206400	41	29.025	13.797	40.944	0	82	82	2	1	-10921639	181.190	178	141	238	3805	22.999	7.600	0.042	0.638
ID3206401	3206401	21	52.544	11.538	44.371	0	82	82	2	1	-10921639	206.143	205	156	255	4329	29.830	7.600	0.110	1.374
ID3206402	3206402	49	29.753	29.855	43.617	0	82	82	2	1	-10921639	205.143	209	164	230	4308	17.307	6.232	0.073	1.622
ID3206403	3206403	50	36.718	35.297	45.056	0	82	82	2	1	-10921639	162.762	156	119	217	3418	28.927	2.000	0.095	0.975
ID3206404	3206404	48	42.489	20.295	48.175	0	82	82	2	1	-10921639	201.238	209	143	240	4226	26.559	2.000	0.091	1.258
ID3206405	3206405	46	39.016	24.113	47.643	0	82	82	2	1	-10921639	194.762	201	135	240	4090	30.703	2.000	0.086	1.007
ID3206406	3206406	23	77.821	30.393	51.223	0	82	82	2	1	-10921639	208.381	201	141	255	4376	37.763	4.800	0.198	1.822
ID3206384	3206384	51	32.396	25.896	35.041	0	83	83	2	1	-10921639	182.238	180	154	220	3827	17.384	7.600	0.073	1.427
ID3206385	3206385	41	39.761	13.665	40.683	0	83	83	2	1	-10921639	190.952	187	156	255	4010	27.571	7.600	0.061	0.795
ID3206386	3206386	49	41.649	30.035	42.732	0	83	83	2	1	-10921639	214.810	217	168	244	4511	18.533	4.800	0.105	2.209
ID3206387	3206387	21	54.080	11.600	44.485	0	83	83	2	1	-10921639	210.857	205	168	255	4428	30.962	7.600	0.101	1.253
ID3206388	3206388	50	28.724	35.720	45.135	0	83	83	2	1	-10921639	148.952	150	108	199	3128	23.648	2.000	0.086	0.993
ID3206389	3206389	None	32.452	14.867	46.817	0	83	83	2	1	-10921639	210.143	215	150	242	4413	27.165	7.600	0.081	1.164
ID3206390	3206390	48	49.357	20.151	48.074	0	83	83	2	1	-10921639	216.619	217	148	255	4549	28.913	2.000	0.104	1.413
ID3206391	3206391	46	28.901	24.505	47.713	0	83	83	2	1	-10921639	180.905	180	133	222	3799	26.875	2.000	0.050	0.646
ID3206392	3206392	23	77.689	30.429	51.145	0	83	83	2	1	-10921639	205.381	203	139	255	4313	38.060	4.800	0.199	1.792
ID3206376	3206376	42	64.783	36.419	12.781	0	83	83	2	1	-10921639	180.000	176	123	255	3780	41.338	2.000	0.156	1.175
ID3206377	3206377	38	53.830	40.459	17.407	0	83	83	2	1	-10921639	234.571	255	195	255	4926	24.961	4.800	0.127	2.114
ID3206378	3206378	47	57.084	38.857	19.772	0	83	83	2	1	-10921639	221.238	248	131	255	4646	41.416	4.800	0.129	1.224
ID3206379	3206379	30	52.576	26.297	21.329	0	83	83	2	1	-10921639	201.048	207	133	255	4222	36.473	2.000	0.123	1.212
ID3206380	3206380	44	47.730	21.477	22.327	0	83	83	2	1	-10921639	188.190	185	135	255	3952	39.188	2.000	0.105	0.910
ID3206381	3206381	45	54.024	32.504	25.213	0	83	83	2	1	-10921639	183.048	187	117	246	3844	39.241	2.000	0.125	1.034
ID3206382	3206382	28	35.975	20.017	27.350	0	83	83	2	1	-10921639	183.714	183	143	226	3858	22.870	2.000	0.074	1.109
ID3206383	3206383	None	28.163	21.089	30.523	0	83	83	2	1	-10921639	166.857	166	129	211	3504	22.798	2.000	0.062	0.850
ID3206352	3206352	30	49.522	26.112	21.511	0	84	84	2	1	-10921639	213.000	211	174	255	4473	23.826	4.800	0.109	1.764
ID3206353	3206353	44	39.096	21.887	22.980	0	84	84	2	1	-10921639	204.286	209	162	246	4290	23.856	2.000	0.081	1.285
ID3206354	3206354	45	54.602	32.565	25.168	0	84	84	2	1	-10921639	190.333	193	119	248	3997	37.713	4.800	0.130	1.163
ID3206355	3206355	28	39.560	20.109	27.349	0	84	84	2	1	-10921639	188.048	191	137	236	3949	27.296	2.000	0.081	1.034
ID3206356	3206356	51	27.598	26.183	35.504	0	84	84	2	1	-10921639	180.571	180	158	197	3792	11.990	4.800	0.083	2.315
ID3206357	3206357	41	37.615	13.515	40.710	0	84	84	2	1	-10921639	193.000	191	156	255	4053	27.328	7.600	0.058	0.771
ID3206358	3206358	49	35.986	28.755	43.600	0	84	84	2	1	-10921639	196.571	195	160	236	4128	19.851	2.000	0.077	1.413
ID3206359	3206359	21	56.572	11.826	44.901	0	84	84	2	1	-10921639	219.048	226	143	255	4600	34.855	4.800	0.123	1.378
ID3206360	3206360	48	43.747	20.956	47.246	0	84	84	2	1	-10921639	212.524	211	164	255	4463	24.921	4.800	0.091	1.418
ID3206361	3206361	23	77.546	30.614	51.179	0	84	84	2	1	-10921639	206.619	217	133	255	4339	41.846	4.800	0.204	1.672
ID3206349	3206349	42	66.559	36.253	12.726	0	84	84	2	1	-10921639	184.905	176	121	255	3883	39.156	2.000	0.156	1.274
ID3206350	3206350	38	51.859	39.709	18.929	0	84	84	2	1	-10921639	233.524	255	143	255	4904	34.007	6.276	0.131	1.590
ID3206351	3206351	47	55.723	38.890	19.793	0	84	84	2	1	-10921639	220.333	232	139	255	4627	39.860	4.800	0.124	1.216
ID3206362	3206362	42	71.188	36.472	12.799	0	85	85	2	1	-10921639	186.571	187	123	255	3918	44.502	2.000	0.174	1.245
ID3206363	3206363	38	54.596	40.636	17.770	0	85	85	2	1	-10921639	226.762	240	150	255	4762	34.678	4.800	0.129	1.498
ID3206364	3206364	47	50.586	38.432	20.010	0	85	85	2	1	-10921639	220.857	230	164	255	4638	30.503	4.800	0.120	1.548
ID3206365	3206365	44	41.279	21.095	22.300	0	85	85	2	1	-10921639	187.238	187	127	246	3932	35.506	4.800	0.090	0.873
ID3206366	3206366	30	41.723	25.652	21.525	0	85	85	2	1	-10921639	200.286	193	168	255	4206	23.944	4.800	0.092	1.415
ID3206367	3206367	45	64.598	32.368	25.079	0	85	85	2	1	-10921639	212.238	211	148	255	4457	30.219	4.800	0.148	1.812
ID3206368	3206368	28	36.050	20.342	27.501	0	85	85	2	1	-10921639	187.905	191	135	238	3946	29.433	2.000	0.083	0.979
ID3206369	3206369	51	38.287	26.159	35.132	0	85	85	2	1	-10921639	189.000	189	158	224	3969	17.889	7.600	0.093	1.792
ID3206370	3206370	41	41.190	13.685	40.575	0	85	85	2	1	-10921639	195.524	191	164	255	4106	25.986	7.600	0.071	0.998
ID3206371	3206371	49	33.099	29.238	43.634	0	85	85	2	1	-10921639	194.000	197	162	226	4074	18.409	2.000	0.075	1.470
ID3206372	3206372	21	48.004	11.459	44.377	0	85	85	2	1	-10921639	196.667	191	123	255	4130	42.062	7.600	0.107	0.900
ID3206373	3206373	None	31.739	15.760	46.880	0	85	85	2	1	-10921639	206.905	209	148	252	4345	25.215	2.000	0.054	0.834
ID3206374	3206374	48	43.961	20.316	48.175	0	85	85	2	1	-10921639	214.381	222	162	255	4502	23.938	4.800	0.109	1.766
ID3206375	3206375	23	73.315	30.440	50.946	0	85	85	2	1	-10921639	214.286	222	135	255	4500	39.879	4.800	0.190	1.718
ID3206416	3206416	49	32.404	28.978	43.410	0	86	86	2	1	-10921639	195.000	197	158	217	4095	15.758	4.800	0.093	2.100
ID3206417	3206417	21	46.526	11.905	45.354	0	86	86	2	1	-10921639	207.048	209	148	255	4348	30.052	2.000	0.098	1.234
ID3206418	3206418	48	61.886	20.172	48.244	0	86	86	2	1	-10921639	224.857	226	174	255	4722	27.798	4.800	0.144	2.042
ID3206419	3206419	23	77.546	30.414	51.094	0	86	86	2	1	-10921639	216.762	222	143	255	4552	37.551	4.800	0.206	1.974
ID3206407	3206407	42	67.295	36.409	12.833	0	86	86	2	1	-10921639	187.286	187	129	255	3933	40.847	2.000	0.160	1.266
ID3206408	3206408	38	52.495	40.681	17.618	0	86	86	2	1	-10921639	224.952	238	150	255	4724	32.951	7.600	0.124	1.505
ID3206409	3206409	47	50.511	37.622	20.305	0	86	86	2	1	-10921639	216.905	226	160	255	4555	31.271	4.800	0.116	1.445
ID3206410	3206410	30	33.702	25.424	21.583	0	86	86	2	1	-10921639	195.333	199	156	244	4102	25.366	2.000	0.058	0.840
ID3206411	3206411	44	49.142	21.718	22.837	0	86	86	2	1	-10921639	213.524	207	168	255	4484	28.425	7.600	0.100	1.370
ID3206412	3206412	45	72.452	32.103	25.173	0	86	86	2	1	-10921639	220.524	222	172	255	4631	31.390	4.800	0.182	2.159
ID3206413	3206413	28	29.766	19.902	27.498	0	86	86	2	1	-10921639	187.524	195	146	220	3938	20.813	2.000	0.064	1.082
ID3206414	3206414	51	42.069	26.218	34.943	0	86	86	2	1	-10921639	183.143	176	154	236	3846	22.317	2.000	0.097	1.445
ID3206415	3206415	41	37.103	13.596	40.724	0	86	86	2	1	-10921639	187.714	183	150	255	3942	25.267	7.600	0.062	0.865
ID3206420	3206420	42	67.782	36.362	12.612	0	87	87	2	1	-10921639	194.238	193	137	255	4079	39.860	2.000	0.159	1.335
ID3206421	3206421	38	52.969	40.579	17.795	0	87	87	2	1	-10921639	222.238	228	158	255	4667	34.130	4.800	0.121	1.407
ID3206422	3206422	47	44.026	37.475	19.957	0	87	87	2	1	-10921639	207.524	213	146	255	4358	31.616	4.800	0.098	1.172
ID3206423	3206423	30	28.021	25.509	21.899	0	87	87	2	1	-10921639	190.286	189	148	228	3996	23.083	2.000	0.059	0.914
ID3206424	3206424	44	47.358	21.894	23.041	0	87	87	2	1	-10921639	213.905	217	158	255	4492	29.616	4.800	0.102	1.336
ID3206425	3206425	45	68.743	32.092	25.358	0	87	87	2	1	-10921639	216.048	215	166	255	4537	32.438	4.800	0.165	1.885
ID3206426	3206426	28	28.993	20.947	27.906	0	87	87	2	1	-10921639	190.952	191	148	226	4010	21.348	6.296	0.066	1.109
ID3206427	3206427	51	38.875	25.978	35.108	0	87	87	2	1	-10921639	181.048	178	148	224	3802	19.986	2.000	0.091	1.513
ID3206428	3206428	41	28.808	13.984	40.707	0	87	87	2	1	-10921639	183.619	185	148	236	3856	20.536	7.600	0.046	0.779
ID3206429	3206429	49	36.182	28.766	43.765	0	87	87	2	1	-10921639	193.905	191	156	232	4072	18.966	2.000	0.079	1.489
ID3206430	3206430	21	47.655	11.865	45.002	0	87	87	2	1	-10921639	206.810	205	150	255	4343	29.044	7.600	0.102	1.313
ID3206431	3206431	None	27.200	35.884	45.035	0	87	87	2	1	-10921639	134.762	131	96	176	2830	23.104	2.000	0.082	0.889
ID3206432	3206432	None	34.877	14.724	47.567	0	87	87	2	1	-10921639	195.524	209	137	244	4106	33.340	2.000	0.070	0.771
ID3206433	3206433	48	57.507	20.055	48.451	0	87	87	2	1	-10921639	224.190	224	166	255	4708	28.456	4.800	0.129	1.806
ID3206434	3206434	23	76.918	30.646	51.202	0	87	87	2	1	-10921639	208.905	222	135	255	4387	42.894	4.800	0.196	1.595
ID3206448	3206448	38	53.600	40.535	17.771	0	88	88	2	1	-10921639	219.429	224	158	255	4608	33.853	7.600	0.123	1.421
ID3206449	3206449	47	39.428	37.211	19.677	0	88	88	2	1	-10921639	199.714	207	139	242	4194	30.417	7.600	0.091	1.099
ID3206450	3206450	30	36.310	26.199	21.316	0	88	88	2	1	-10921639	189.095	193	131	250	3971	31.496	2.000	0.086	0.953
ID3206451	3206451	44	50.797	21.605	23.157	0	88	88	2	1	-10921639	212.619	213	143	255	4465	33.140	4.800	0.107	1.238
ID3206452	3206452	45	64.953	32.297	25.430	0	88	88	2	1	-10921639	214.667	213	162	255	4508	30.432	4.800	0.157	1.917
ID3206453	3206453	51	48.540	25.805	35.048	0	88	88	2	1	-10921639	193.429	191	152	250	4062	24.314	2.000	0.111	1.585
ID3206454	3206454	49	34.827	28.753	43.289	0	88	88	2	1	-10921639	189.000	189	158	224	3969	18.908	4.800	0.087	1.594
ID3206455	3206455	21	53.067	11.872	45.020	0	88	88	2	1	-10921639	211.905	209	148	255	4450	33.956	2.000	0.111	1.247
ID3206456	3206456	48	59.614	20.000	48.572	0	88	88	2	1	-10921639	204.857	203	129	255	4302	45.429	2.000	0.125	1.001
ID3206457	3206457	23	76.566	30.472	51.279	0	88	88	2	1	-10921639	220.476	228	150	255	4630	35.031	4.800	0.205	2.143
ID3206447	3206447	42	70.605	36.465	12.646	0	88	88	2	1	-10921639	191.810	191	129	255	4028	44.367	2.000	0.168	1.245
ID3206435	3206435	42	78.492	36.430	12.836	0	89	89	2	1	-10921639	190.857	176	123	255	4008	49.580	2.000	0.192	1.240
ID3206436	3206436	38	48.683	40.565	17.837	0	89	89	2	1	-10921639	214.143	215	154	255	4497	32.058	7.600	0.107	1.295
ID3206437	3206437	47	40.041	37.504	19.981	0	89	89	2	1	-10921639	208.048	213	146	255	4369	30.159	4.800	0.093	1.179
ID3206438	3206438	44	50.099	22.207	24.097	0	89	89	2	1	-10921639	216.952	222	166	255	4556	29.253	7.600	0.108	1.446
ID3206439	3206439	45	64.312	31.918	25.333	0	89	89	2	1	-10921639	218.762	211	148	255	4594	36.885	4.800	0.149	1.539
ID3206440	3206440	51	44.754	26.017	34.661	0	89	89	2	1	-10921639	188.714	185	160	242	3963	24.489	2.000	0.098	1.376
ID3206441	3206441	49	32.524	28.287	43.302	0	89	89	2	1	-10921639	187.810	191	141	217	3944	21.346	4.800	0.085	1.372
ID3206442	3206442	53	34.434	35.993	44.948	0	89	89	2	1	-10921639	138.571	135	100	180	2910	23.423	2.000	0.107	1.146
ID3206443	3206443	21	54.893	12.881	45.954	0	89	89	2	1	-10921639	218.286	226	139	255	4584	34.360	4.800	0.121	1.376
ID3206444	3206444	None	28.091	24.208	47.388	0	89	89	2	1	-10921639	194.048	189	154	236	4075	28.743	2.000	0.049	0.634
ID3206445	3206445	48	55.743	19.838	48.697	0	89	89	2	1	-10921639	212.048	224	133	255	4453	42.918	4.800	0.123	1.084
ID3206446	3206446	23	75.893	30.490	51.069	0	89	89	2	1	-10921639	216.095	217	141	255	4538	37.483	4.800	0.203	1.946
ID3206464	3206464	54	32.355	10.191	40.454	0	90	90	2	1	-10921639	149.810	152	102	203	3146	31.666	2.000	0.081	0.707
ID3206465	3206465	49	32.633	28.471	42.815	0	90	90	2	1	-10921639	184.238	185	146	215	3869	18.689	2.000	0.077	1.414
ID3206466	3206466	53	35.902	35.871	44.779	0	90	90	2	1	-10921639	140.571	139	100	185	2952	25.427	2.000	0.107	1.067
ID3206467	3206467	21	49.898	12.450	45.734	0	90	90	2	1	-10921639	201.238	207	121	255	4226	41.758	4.800	0.113	0.977
ID3206468	3206468	48	54.610	19.753	48.349	0	90	90	2	1	-10921639	223.524	222	148	255	4694	32.848	4.800	0.122	1.478
ID3206469	3206469	23	78.375	30.536	51.261	0	90	90	2	1	-10921639	210.524	224	123	255	4421	46.982	4.800	0.208	1.541
ID3206458	3206458	42	75.671	36.390	12.668	0	90	90	2	1	-10921639	195.238	189	131	255	4100	44.311	2.000	0.184	1.366
ID3206459	3206459	38	45.108	40.551	17.926	0	90	90	2	1	-10921639	207.571	201	158	255	4359	30.737	7.600	0.097	1.190
ID3206460	3206460	47	49.735	37.361	19.907	0	90	90	2	1	-10921639	208.905	217	154	255	4387	32.075	4.800	0.110	1.291
ID3206461	3206461	55	48.631	20.804	22.481	0	90	90	2	1	-10921639	182.333	170	119	255	3829	44.039	2.000	0.098	0.737
ID3206462	3206462	45	62.124	32.073	25.496	0	90	90	2	1	-10921639	225.381	234	158	255	4733	32.026	4.800	0.154	1.876
ID3206463	3206463	51	45.134	25.811	34.563	0	90	90	2	1	-10921639	180.905	174	146	240	3799	27.142	2.000	0.100	1.216
ID3206496	3206496	23	77.574	30.547	51.305	0	91	91	2	1	-10921639	212.619	232	121	255	4465	46.613	4.800	0.207	1.562
ID3206485	3206485	42	75.664	36.422	12.755	0	91	91	2	1	-10921639	191.667	191	117	255	4025	47.319	2.000	0.180	1.233
ID3206486	3206486	38	46.174	40.422	17.961	0	91	91	2	1	-10921639	206.476	203	156	255	4336	27.990	7.600	0.093	1.260
ID3206487	3206487	56	30.331	44.014	18.753	0	91	91	2	1	-10921639	146.190	143	104	195	3070	32.273	2.000	0.069	0.584
ID3206488	3206488	47	42.432	36.627	19.746	0	91	91	2	1	-10921639	201.571	207	146	240	4233	26.973	4.800	0.099	1.352
ID3206489	3206489	55	55.857	20.727	22.497	0	91	91	2	1	-10921639	189.524	185	119	255	3980	46.028	2.000	0.115	0.852
ID3206490	3206490	45	56.919	32.159	25.581	0	91	91	2	1	-10921639	209.619	215	131	255	4402	38.392	2.000	0.127	1.229
ID3206491	3206491	51	44.015	25.665	34.799	0	91	91	2	1	-10921639	178.429	168	152	234	3747	24.014	7.600	0.104	1.404
ID3206492	3206492	54	36.039	10.111	40.821	0	91	91	2	1	-10921639	165.095	170	119	201	3467	26.382	2.000	0.092	1.050
ID3206493	3206493	49	31.157	29.021	43.099	0	91	91	2	1	-10921639	180.905	183	152	209	3799	16.028	2.000	0.078	1.640
ID3206494	3206494	21	40.381	12.863	46.054	0	91	91	2	1	-10921639	207.952	215	152	246	4367	25.021	4.800	0.098	1.479
ID3206495	3206495	48	60.156	19.995	48.167	0	91	91	2	1	-10921639	225.095	228	154	255	4727	31.458	4.800	0.138	1.733
ID3206480	3206480	21	41.263	12.016	45.280	0	92	92	2	1	-10921639	189.857	180	135	238	3987	27.850	2.000	0.085	1.071
ID3206481	3206481	53	32.295	35.526	44.636	0	92	92	2	1	-10921639	134.333	127	90	189	2821	31.309	2.000	0.087	0.686
ID3206482	3206482	None	30.340	24.361	47.036	0	92	92	2	1	-10921639	186.952	189	150	232	3926	22.236	2.000	0.060	0.956
ID3206483	3206483	48	57.425	19.676	48.148	0	92	92	2	1	-10921639	219.905	224	135	255	4618	37.032	4.800	0.131	1.372
ID3206484	3206484	23	78.664	30.414	51.081	0	92	92	2	1	-10921639	217.095	215	154	255	4559	34.951	4.800	0.207	2.127
ID3206470	3206470	42	77.502	36.328	12.715	0	92	92	2	1	-10921639	192.381	185	123	255	4040	46.841	2.000	0.179	1.246
ID3206471	3206471	38	44.343	40.133	17.884	0	92	92	2	1	-10921639	202.476	199	152	255	4252	29.344	4.800	0.093	1.176
ID3206472	3206472	56	37.356	43.977	18.892	0	92	92	2	1	-10921639	149.905	150	106	199	3148	32.702	2.000	0.091	0.762
ID3206473	3206473	47	42.886	36.827	19.915	0	92	92	2	1	-10921639	197.286	203	156	242	4143	24.426	2.000	0.096	1.416
ID3206474	3206474	55	50.476	20.532	21.947	0	92	92	2	1	-10921639	188.667	193	123	255	3962	40.045	2.000	0.099	0.847
ID3206475	3206475	57	45.097	22.876	25.118	0	92	92	2	1	-10921639	216.524	205	180	255	4547	25.783	7.600	0.083	1.293
ID3206476	3206476	45	60.952	32.213	25.423	0	92	92	2	1	-10921639	219.571	224	158	255	4611	31.992	4.800	0.139	1.676
ID3206477	3206477	51	47.228	25.821	34.675	0	92	92	2	1	-10921639	186.571	183	141	238	3918	27.878	7.600	0.109	1.319
ID3206478	3206478	54	33.979	10.229	40.738	0	92	92	2	1	-10921639	163.905	160	121	217	3442	26.587	2.000	0.083	0.949
ID3206479	3206479	49	38.435	28.707	43.570	0	92	92	2	1	-10921639	193.048	193	158	232	4054	20.091	2.000	0.089	1.572
ID3206512	3206512	23	79.070	30.257	51.144	0	93	93	2	1	-10921639	216.143	215	158	255	4539	34.768	4.800	0.199	2.062
ID3206497	3206497	42	79.819	36.170	12.855	0	93	93	2	1	-10921639	194.667	195	119	255	4088	46.260	2.000	0.178	1.269
ID3206498	3206498	38	28.527	39.380	17.203	0	93	93	2	1	-10921639	196.810	199	143	248	4133	25.709	7.600	0.055	0.794
ID3206499	3206499	56	48.446	43.875	18.752	0	93	93	2	1	-10921639	155.238	154	106	220	3260	36.845	2.000	0.118	0.891
ID3206500	3206500	47	49.067	36.959	20.068	0	93	93	2	1	-10921639	198.238	191	152	248	4163	26.966	2.000	0.106	1.413
ID3206501	3206501	None	27.639	26.838	21.260	0	93	93	2	1	-10921639	189.857	199	139	228	3987	30.934	4.800	0.065	0.749
ID3206502	3206502	55	53.334	20.494	21.873	0	93	93	2	1	-10921639	178.476	160	123	255	3748	43.554	2.000	0.117	0.858
ID3206503	3206503	57	44.319	23.087	25.488	0	93	93	2	1	-10921639	221.524	220	178	255	4652	25.234	7.600	0.085	1.371
ID3206504	3206504	45	58.085	32.121	25.625	0	93	93	2	1	-10921639	206.857	215	115	255	4344	42.922	2.000	0.120	1.036
ID3206505	3206505	51	44.393	25.942	34.890	0	93	93	2	1	-10921639	181.905	178	154	240	3820	22.158	4.800	0.105	1.564
ID3206506	3206506	None	29.336	16.426	38.356	0	93	93	2	1	-10921639	159.381	160	119	203	3347	24.229	2.000	0.071	0.868
ID3206507	3206507	54	42.072	10.435	40.859	0	93	93	2	1	-10921639	169.810	162	119	230	3566	31.945	2.000	0.099	0.961
ID3206508	3206508	49	34.131	28.954	43.199	0	93	93	2	1	-10921639	190.429	189	162	217	3999	17.302	4.800	0.089	1.801
ID3206509	3206509	21	38.087	12.479	45.455	0	93	93	2	1	-10921639	184.762	180	129	236	3880	30.484	2.000	0.075	0.841
ID3206510	3206510	53	35.210	35.044	44.599	0	93	93	2	1	-10921639	155.095	152	108	203	3257	29.757	2.000	0.099	0.941
ID3206511	3206511	48	61.050	19.919	47.764	0	93	93	2	1	-10921639	222.905	242	143	255	4681	37.190	4.800	0.143	1.500
ID3206513	3206513	42	80.357	36.234	12.841	0	94	94	2	1	-10921639	198.095	191	133	255	4160	44.579	2.000	0.187	1.401
ID3206514	3206514	38	29.653	40.186	17.372	0	94	94	2	1	-10921639	186.381	189	146	222	3914	21.740	7.600	0.068	1.096
ID3206515	3206515	56	44.728	43.952	18.973	0	94	94	2	1	-10921639	150.524	148	98	211	3161	33.890	2.000	0.108	0.863
ID3206516	3206516	47	48.220	36.884	20.123	0	94	94	2	1	-10921639	192.619	185	156	244	4045	26.147	2.000	0.101	1.354
ID3206517	3206517	55	59.040	20.520	21.956	0	94	94	2	1	-10921639	191.048	189	129	255	4012	39.772	2.000	0.121	1.034
ID3206518	3206518	57	40.428	23.150	25.790	0	94	94	2	1	-10921639	208.524	201	170	255	4379	26.345	2.000	0.076	1.118
ID3206519	3206519	45	58.886	32.045	25.658	0	94	94	2	1	-10921639	213.952	217	127	255	4493	38.826	4.800	0.137	1.328
ID3206520	3206520	51	45.741	26.233	34.872	0	94	94	2	1	-10921639	186.048	180	156	236	3907	23.003	7.600	0.107	1.558
ID3206521	3206521	54	44.219	10.520	40.985	0	94	94	2	1	-10921639	176.857	170	141	232	3714	24.747	2.000	0.101	1.312
ID3206522	3206522	49	29.834	29.208	42.559	0	94	94	2	1	-10921639	192.000	193	154	209	4032	14.550	4.800	0.083	2.015
ID3206523	3206523	None	29.652	33.566	44.175	0	94	94	2	1	-10921639	168.381	168	121	215	3536	26.634	4.800	0.086	1.005
ID3206524	3206524	53	32.316	35.263	44.819	0	94	94	2	1	-10921639	155.190	146	117	205	3259	26.292	4.800	0.097	1.045
ID3206525	3206525	48	61.243	19.773	47.963	0	94	94	2	1	-10921639	219.000	224	131	255	4599	37.885	4.800	0.139	1.414
ID3206526	3206526	23	78.559	30.174	51.213	0	94	94	2	1	-10921639	209.238	197	152	255	4394	36.603	2.000	0.188	1.813
ID3206527	3206527	42	76.372	36.360	12.879	0	95	95	2	1	-10921639	192.524	197	121	255	4043	47.447	2.000	0.177	1.223
ID3206528	3206528	56	55.519	44.098	18.782	0	95	95	2	1	-10921639	149.381	148	98	232	3137	38.558	2.000	0.136	0.925
ID3206529	3206529	47	54.340	36.689	20.070	0	95	95	2	1	-10921639	196.857	189	152	255	4134	29.599	2.000	0.118	1.399
ID3206530	3206530	55	59.292	20.597	21.946	0	95	95	2	1	-10921639	189.619	187	135	255	3982	39.195	2.000	0.125	1.072
ID3206531	3206531	57	40.653	22.913	25.335	0	95	95	2	1	-10921639	211.000	207	176	255	4431	23.954	7.600	0.078	1.274
ID3206532	3206532	45	52.911	32.262	25.530	0	95	95	2	1	-10921639	206.619	201	123	255	4339	40.745	2.000	0.111	1.013
ID3206533	3206533	51	42.630	25.870	34.518	0	95	95	2	1	-10921639	183.143	178	141	236	3846	24.418	4.800	0.103	1.395
ID3206534	3206534	None	29.977	16.917	38.756	0	95	95	2	1	-10921639	168.286	170	135	209	3534	19.254	2.000	0.062	1.015
ID3206535	3206535	54	40.905	10.609	40.900	0	95	95	2	1	-10921639	180.524	178	150	230	3791	21.521	6.320	0.100	1.526
ID3206536	3206536	49	35.818	29.014	42.789	0	95	95	2	1	-10921639	196.524	197	174	217	4127	14.027	4.800	0.098	2.501
ID3206537	3206537	None	27.757	12.698	45.444	0	95	95	2	1	-10921639	190.238	189	152	222	3995	19.791	6.340	0.060	1.087
ID3206538	3206538	53	28.909	34.940	44.500	0	95	95	2	1	-10921639	156.048	152	125	199	3277	22.712	2.000	0.085	1.072
ID3206539	3206539	48	57.652	19.875	47.478	0	95	95	2	1	-10921639	225.524	228	180	255	4736	27.627	4.800	0.128	1.850
ID3206540	3206540	23	78.889	30.254	51.177	0	95	95	2	1	-10921639	205.714	191	160	255	4320	35.967	2.000	0.196	1.873
ID3206560	3206560	51	37.824	26.019	34.333	0	96	96	2	1	-10921639	179.810	180	141	224	3776	20.275	7.600	0.092	1.491
ID3206561	3206561	54	40.650	10.863	40.848	0	96	96	2	1	-10921639	180.429	180	143	230	3789	24.632	2.000	0.092	1.234
ID3206562	3206562	49	36.077	28.436	42.810	0	96	96	2	1	-10921639	194.667	199	152	222	4088	20.421	4.800	0.086	1.515
ID3206563	3206563	53	44.712	34.704	44.410	0	96	96	2	1	-10921639	163.048	166	117	207	3424	33.304	2.000	0.122	1.061
ID3206564	3206564	48	59.055	19.655	47.802	0	96	96	2	1	-10921639	214.000	222	139	255	4494	37.362	4.800	0.142	1.429
ID3206565	3206565	23	75.517	30.202	51.164	0	96	96	2	1	-10921639	209.476	195	156	255	4399	35.363	4.800	0.181	1.814
ID3206554	3206554	42	72.777	36.497	13.141	0	96	96	2	1	-10921639	189.429	189	125	255	3978	46.424	2.000	0.178	1.233
ID3206555	3206555	56	57.258	44.303	18.946	0	96	96	2	1	-10921639	157.905	150	111	240	3316	36.310	2.000	0.131	1.005
ID3206556	3206556	47	49.765	36.153	19.744	0	96	96	2	1	-10921639	187.190	183	143	246	3931	30.730	2.000	0.106	1.170
ID3206557	3206557	55	54.939	20.388	21.734	0	96	96	2	1	-10921639	176.762	170	121	255	3712	39.647	2.000	0.126	0.998
ID3206558	3206558	57	42.504	23.092	25.889	0	96	96	2	1	-10921639	206.619	203	176	255	4339	25.043	2.000	0.081	1.236
ID3206559	3206559	45	52.876	32.038	25.512	0	96	96	2	1	-10921639	206.857	207	137	255	4344	38.505	2.000	0.115	1.106
ID3206544	3206544	55	60.591	20.528	21.636	0	97	97	2	1	-10921639	190.476	180	133	255	4000	37.491	2.000	0.122	1.101
ID3206545	3206545	57	36.190	23.203	26.007	0	97	97	2	1	-10921639	202.905	203	168	255	4261	23.205	2.000	0.067	1.094
ID3206546	3206546	45	57.305	31.930	25.858	0	97	97	2	1	-10921639	207.048	215	135	255	4348	36.215	2.000	0.125	1.273
ID3206547	3206547	51	35.862	25.888	34.746	0	97	97	2	1	-10921639	180.095	176	152	211	3782	17.017	4.800	0.092	1.792
ID3206548	3206548	None	29.990	16.630	38.879	0	97	97	2	1	-10921639	165.667	168	129	209	3479	21.441	2.000	0.065	0.947
ID3206549	3206549	54	43.739	10.643	40.703	0	97	97	2	1	-10921639	180.762	178	150	228	3796	23.074	2.000	0.107	1.520
ID3206550	3206550	49	37.514	28.884	42.596	0	97	97	2	1	-10921639	198.000	197	176	230	4158	16.134	4.800	0.093	2.089
ID3206551	3206551	53	36.287	35.174	44.475	0	97	97	2	1	-10921639	154.095	150	119	195	3236	26.013	2.000	0.092	1.002
ID3206552	3206552	48	62.481	19.854	47.736	0	97	97	2	1	-10921639	215.286	217	143	255	4521	36.958	4.800	0.147	1.497
ID3206553	3206553	23	76.831	30.098	51.109	0	97	97	2	1	-10921639	211.143	207	152	255	4434	35.161	4.800	0.188	1.899
ID3206541	3206541	42	77.582	36.383	13.058	0	97	97	2	1	-10921639	195.667	201	123	255	4109	46.861	2.000	0.189	1.328
ID3206542	3206542	56	62.292	44.049	18.800	0	97	97	2	1	-10921639	160.952	162	108	250	3380	40.994	2.000	0.146	1.003
ID3206543	3206543	47	47.179	36.188	19.964	0	97	97	2	1	-10921639	181.619	176	148	236	3814	25.537	2.000	0.107	1.380
ID3206576	3206576	48	60.768	20.006	47.581	0	98	98	2	1	-10921639	215.810	213	152	255	4532	37.022	4.800	0.143	1.457
ID3206577	3206577	23	78.654	30.087	51.085	0	98	98	2	1	-10921639	207.619	199	154	255	4360	37.484	2.000	0.190	1.770
ID3206566	3206566	42	72.575	36.468	13.210	0	98	98	2	1	-10921639	198.238	201	133	255	4163	42.682	4.800	0.182	1.433
ID3206567	3206567	56	53.570	44.113	18.893	0	98	98	2	1	-10921639	153.857	154	106	236	3231	35.533	2.000	0.126	0.972
ID3206568	3206568	47	52.337	35.773	19.585	0	98	98	2	1	-10921639	186.810	178	146	246	3923	32.572	2.000	0.112	1.156
ID3206569	3206569	55	68.938	20.590	21.815	0	98	98	2	1	-10921639	193.429	178	139	255	4062	40.448	2.000	0.142	1.192
ID3206570	3206570	57	29.850	22.944	26.336	0	98	98	2	1	-10921639	192.238	189	166	234	4037	18.981	2.000	0.051	0.977
ID3206571	3206571	45	45.418	31.352	25.932	0	98	98	2	1	-10921639	211.952	222	150	250	4451	27.165	4.800	0.102	1.442
ID3206572	3206572	51	44.679	25.952	34.933	0	98	98	2	1	-10921639	185.905	180	146	238	3904	24.273	7.600	0.100	1.398
ID3206573	3206573	54	41.239	10.699	40.409	0	98	98	2	1	-10921639	175.000	178	129	220	3675	28.511	4.800	0.106	1.179
ID3206574	3206574	49	43.610	28.781	42.510	0	98	98	2	1	-10921639	206.714	209	174	246	4341	19.787	4.800	0.108	2.037
ID3206575	3206575	53	39.419	35.102	44.252	0	98	98	2	1	-10921639	153.190	154	113	207	3217	27.232	2.000	0.096	0.981
ID3206608	3206608	55	65.841	20.581	21.908	0	99	99	2	1	-10921639	188.714	176	143	255	3963	38.326	2.000	0.140	1.210
ID3206609	3206609	45	39.560	30.856	25.801	0	99	99	2	1	-10921639	205.238	217	141	246	4310	28.879	4.800	0.093	1.214
ID3206610	3206610	51	40.604	25.727	35.284	0	99	99	2	1	-10921639	180.571	183	143	230	3792	21.628	4.800	0.103	1.553
ID3206611	3206611	None	31.092	16.741	38.795	0	99	99	2	1	-10921639	171.476	168	139	207	3601	19.846	2.000	0.068	1.094
ID3206612	3206612	54	50.495	10.667	40.405	0	99	99	2	1	-10921639	177.095	176	131	244	3719	33.508	2.000	0.119	1.123
ID3206613	3206613	49	44.603	28.724	42.769	0	99	99	2	1	-10921639	211.619	215	187	236	4444	17.772	4.800	0.113	2.423
ID3206614	3206614	53	37.252	34.922	44.099	0	99	99	2	1	-10921639	154.095	164	113	205	3236	26.955	2.000	0.089	0.936
ID3206615	3206615	48	52.987	19.684	47.311	0	99	99	2	1	-10921639	216.905	222	176	255	4555	28.487	4.800	0.119	1.617
ID3206616	3206616	23	75.823	30.026	50.764	0	99	99	2	1	-10921639	207.190	207	150	255	4351	36.785	4.800	0.191	1.804
ID3206604	3206604	42	75.823	36.253	13.176	0	99	99	2	1	-10921639	205.238	211	148	255	4310	41.572	4.800	0.187	1.558
ID3206605	3206605	56	47.249	44.063	18.937	0	99	99	2	1	-10921639	152.095	152	108	220	3194	31.367	2.000	0.113	0.984
ID3206606	3206606	47	51.606	35.697	19.567	0	99	99	2	1	-10921639	189.333	189	146	248	3976	32.695	2.000	0.116	1.204
ID3206607	3206607	58	27.818	27.121	20.634	0	99	99	2	1	-10921639	181.714	189	143	213	3816	21.467	2.000	0.062	0.988
ID3206578	3206578	42	72.783	36.266	13.259	0	100	100	2	1	-10921639	193.667	199	133	255	4067	43.201	2.000	0.174	1.330
ID3206579	3206579	47	45.484	35.827	19.473	0	100	100	2	1	-10921639	184.714	176	141	246	3879	27.161	2.000	0.092	1.141
ID3206580	3206580	56	52.385	44.003	18.961	0	100	100	2	1	-10921639	154.857	152	108	234	3252	34.292	2.000	0.118	0.955
ID3206581	3206581	58	39.516	27.287	20.940	0	100	100	2	1	-10921639	193.667	205	137	244	4067	31.198	4.800	0.089	1.016
ID3206582	3206582	55	64.578	20.452	21.931	0	100	100	2	1	-10921639	175.381	162	113	255	3683	45.585	2.000	0.147	0.988
ID3206583	3206583	45	39.960	31.767	25.647	0	100	100	2	1	-10921639	187.571	193	133	238	3939	34.219	2.000	0.083	0.839
ID3206584	3206584	57	28.449	22.716	26.822	0	100	100	2	1	-10921639	180.619	180	141	222	3793	20.021	2.000	0.066	1.125
ID3206585	3206585	51	51.018	25.816	35.160	0	100	100	2	1	-10921639	194.000	189	156	240	4074	25.312	2.000	0.120	1.639
ID3206586	3206586	54	58.773	10.742	40.131	0	100	100	2	1	-10921639	188.571	193	146	255	3960	34.802	2.000	0.131	1.254
ID3206587	3206587	49	48.757	28.091	42.992	0	100	100	2	1	-10921639	216.286	211	176	255	4542	21.957	4.800	0.111	1.976
ID3206588	3206588	53	45.192	35.024	44.133	0	100	100	2	1	-10921639	161.524	154	125	234	3392	30.490	2.000	0.102	0.978
ID3206589	3206589	48	49.577	19.900	47.202	0	100	100	2	1	-10921639	208.143	205	172	255	4371	24.884	2.000	0.107	1.616
ID3206590	3206590	23	79.856	30.083	50.881	0	100	100	2	1	-10921639	210.667	207	150	255	4424	38.259	4.800	0.200	1.838
ID3206591	3206591	42	67.977	36.347	13.267	0	101	101	2	1	-10921639	194.905	195	139	255	4093	40.695	2.000	0.161	1.331
ID3206592	3206592	47	49.715	35.883	19.206	0	101	101	2	1	-10921639	186.762	174	150	246	3922	25.886	2.000	0.103	1.347
ID3206593	3206593	56	46.212	44.139	18.982	0	101	101	2	1	-10921639	146.333	148	108	217	3073	30.913	2.000	0.104	0.889
ID3206594	3206594	58	43.984	26.989	21.083	0	101	101	2	1	-10921639	198.524	207	152	242	4169	28.840	4.800	0.099	1.239
ID3206595	3206595	55	48.656	20.734	21.818	0	101	101	2	1	-10921639	168.762	164	131	250	3544	30.217	2.000	0.096	0.982
ID3206596	3206596	45	36.768	31.958	25.446	0	101	101	2	1	-10921639	185.667	197	133	226	3899	28.895	2.000	0.080	0.954
ID3206597	3206597	57	29.468	22.096	27.449	0	101	101	2	1	-10921639	183.476	187	141	215	3853	21.903	4.800	0.078	1.207
ID3206598	3206598	51	51.382	25.565	35.312	0	101	101	2	1	-10921639	198.048	195	168	248	4159	25.449	4.800	0.121	1.677
ID3206599	3206599	54	62.310	10.552	40.184	0	101	101	2	1	-10921639	194.476	178	141	255	4084	35.284	2.000	0.138	1.340
ID3206600	3206600	49	49.927	28.006	43.049	0	101	101	2	1	-10921639	209.524	211	164	255	4400	24.889	4.800	0.111	1.683
ID3206601	3206601	53	39.216	34.692	43.943	0	101	101	2	1	-10921639	157.714	154	111	217	3312	31.094	2.000	0.092	0.855
ID3206602	3206602	48	48.931	19.936	47.789	0	101	101	2	1	-10921639	198.000	205	143	242	4158	30.812	4.800	0.113	1.304
ID3206603	3206603	23	75.972	30.012	50.639	0	101	101	2	1	-10921639	206.762	211	135	255	4342	40.841	4.800	0.192	1.632
ID3206640	3206640	48	46.669	19.872	46.901	0	102	102	2	1	-10921639	200.857	201	166	242	4218	23.247	4.800	0.110	1.716
ID3206641	3206641	23	69.614	30.167	50.566	0	102	102	2	1	-10921639	200.381	197	141	255	4208	37.768	4.800	0.177	1.599
ID3206629	3206629	42	67.904	36.332	13.704	0	102	102	2	1	-10921639	197.000	187	127	255	4137	40.763	2.000	0.153	1.284
ID3206630	3206630	47	48.564	35.736	19.316	0	102	102	2	1	-10921639	184.048	174	152	238	3865	25.821	2.000	0.106	1.369
ID3206631	3206631	56	39.461	43.934	19.063	0	102	102	2	1	-10921639	138.095	135	106	197	2900	26.128	2.000	0.096	0.924
ID3206632	3206632	58	28.903	27.093	20.306	0	102	102	2	1	-10921639	168.476	168	123	211	3538	28.472	7.600	0.066	0.729
ID3206633	3206633	55	46.928	20.747	21.846	0	102	102	2	1	-10921639	164.571	160	129	238	3456	29.347	2.000	0.095	0.976
ID3206634	3206634	57	27.059	23.649	26.456	0	102	102	2	1	-10921639	192.952	195	164	224	4052	16.225	7.600	0.053	1.201
ID3206635	3206635	45	35.116	31.799	25.684	0	102	102	2	1	-10921639	173.048	180	113	222	3634	32.844	2.000	0.081	0.792
ID3206636	3206636	51	45.217	25.754	35.124	0	102	102	2	1	-10921639	192.048	185	158	232	4033	22.949	4.800	0.107	1.622
ID3206637	3206637	54	65.900	10.640	40.236	0	102	102	2	1	-10921639	200.333	197	154	255	4207	35.653	2.000	0.147	1.442
ID3206638	3206638	49	46.783	28.455	42.627	0	102	102	2	1	-10921639	208.905	209	166	248	4387	25.780	4.800	0.111	1.619
ID3206639	3206639	53	47.321	34.862	43.709	0	102	102	2	1	-10921639	163.048	164	117	228	3424	31.843	2.000	0.113	1.036
ID3206624	3206624	54	62.698	10.492	39.956	0	103	103	2	1	-10921639	190.952	185	131	255	4010	40.771	2.000	0.149	1.212
ID3206625	3206625	49	34.027	28.565	42.020	0	103	103	2	1	-10921639	201.619	201	170	226	4234	16.497	4.800	0.082	1.859
ID3206626	3206626	53	27.827	34.590	43.325	0	103	103	2	1	-10921639	149.714	146	113	195	3144	25.138	2.000	0.068	0.763
ID3206627	3206627	48	37.169	20.058	47.835	0	103	103	2	1	-10921639	177.524	187	127	211	3728	25.307	2.000	0.097	1.236
ID3206628	3206628	23	62.257	30.112	50.618	0	103	103	2	1	-10921639	192.619	178	137	255	4045	35.042	2.000	0.152	1.447
ID3206617	3206617	42	67.179	36.233	13.936	0	103	103	2	1	-10921639	191.286	180	141	255	4017	38.860	2.000	0.143	1.235
ID3206618	3206618	47	51.546	35.711	19.245	0	103	103	2	1	-10921639	188.238	187	150	246	3953	28.176	2.000	0.110	1.322
ID3206619	3206619	56	31.574	43.696	19.363	0	103	103	2	1	-10921639	133.667	135	92	183	2807	24.668	2.000	0.080	0.804
ID3206620	3206620	55	33.223	20.553	21.908	0	103	103	2	1	-10921639	162.952	162	133	209	3422	20.684	2.000	0.074	1.079
ID3206621	3206621	45	32.836	31.023	25.138	0	103	103	2	1	-10921639	189.429	193	154	220	3978	22.119	6.276	0.081	1.287
ID3206622	3206622	57	29.324	23.075	26.716	0	103	103	2	1	-10921639	182.714	180	156	224	3837	20.840	2.000	0.058	0.957
ID3206623	3206623	51	48.980	25.475	35.215	0	103	103	2	1	-10921639	191.810	185	139	250	4028	32.113	2.000	0.103	1.118
ID3206642	3206642	42	61.330	36.077	14.113	0	104	104	2	1	-10921639	171.571	162	131	255	3603	37.425	2.000	0.134	1.082
ID3206643	3206643	47	32.776	35.662	19.187	0	104	104	2	1	-10921639	171.905	170	139	211	3610	19.042	2.000	0.067	1.138
ID3206644	3206644	51	43.233	25.777	34.881	0	104	104	2	1	-10921639	196.810	191	162	234	4133	21.976	4.800	0.106	1.720
ID3206645	3206645	54	61.551	10.747	40.099	0	104	104	2	1	-10921639	188.810	183	150	255	3965	32.245	2.000	0.141	1.448
ID3206646	3206646	49	36.899	28.318	43.081	0	104	104	2	1	-10921639	200.238	205	154	232	4205	21.201	4.800	0.092	1.592
ID3206647	3206647	48	35.123	20.102	47.429	0	104	104	2	1	-10921639	177.095	172	154	205	3719	17.251	2.000	0.087	1.643
ID3206648	3206648	23	62.224	30.272	50.940	0	104	104	2	1	-10921639	182.905	170	127	255	3841	35.275	2.000	0.151	1.363
ID3206649	3206649	42	57.501	35.948	14.206	0	105	105	2	1	-10921639	164.238	148	125	242	3449	34.207	2.000	0.137	1.156
ID3206650	3206650	47	33.392	35.568	19.455	0	105	105	2	1	-10921639	160.714	160	127	201	3375	21.007	2.000	0.074	1.056
ID3206651	3206651	51	42.488	26.225	34.559	0	105	105	2	1	-10921639	194.476	195	152	238	4084	24.557	4.800	0.098	1.413
ID3206652	3206652	54	50.881	10.632	40.091	0	105	105	2	1	-10921639	176.429	174	135	234	3705	27.042	2.000	0.126	1.459
ID3206653	3206653	49	38.846	28.298	43.211	0	105	105	2	1	-10921639	192.190	191	150	226	4036	18.581	4.800	0.107	2.002
ID3206654	3206654	23	44.029	29.644	50.466	0	105	105	2	1	-10921639	168.095	168	125	224	3530	27.077	2.000	0.111	1.238
ID3206656	3206656	51	45.470	26.533	33.884	0	106	106	2	1	-10921639	202.095	201	156	248	4244	26.368	2.000	0.101	1.410
ID3206657	3206657	54	31.024	10.573	40.259	0	106	106	2	1	-10921639	158.095	154	133	187	3320	16.607	7.600	0.086	1.514
ID3206658	3206658	23	38.755	29.554	50.297	0	106	106	2	1	-10921639	156.762	158	127	201	3292	23.558	2.000	0.105	1.268
ID3206655	3206655	42	40.274	36.155	14.231	0	106	106	2	1	-10921639	148.524	139	113	205	3119	25.783	2.000	0.103	1.078
ID3206660	3206660	59	27.338	27.940	41.975	0	107	107	2	1	-10921639	174.429	174	152	197	3663	12.968	4.800	0.081	2.008
ID3206661	3206661	23	30.916	29.787	50.332	0	107	107	2	1	-10921639	150.238	152	121	183	3155	17.601	2.000	0.090	1.410
ID3206659	3206659	51	45.731	26.890	33.398	0	107	107	2	1	-10921639	202.762	201	166	240	4258	23.411	4.800	0.114	1.778
ID3206662	3206662	51	47.977	26.992	33.451	0	108	108	2	1	-10921639	199.667	197	162	238	4193	23.965	4.800	0.117	1.752
ID3206663	3206663	59	34.169	28.244	43.120	0	108	108	2	1	-10921639	175.619	172	152	201	3688	14.793	4.800	0.095	2.063
ID3206665	3206665	51	52.772	26.923	33.496	0	109	109	2	1	-10921639	204.762	201	160	255	4300	26.687	4.800	0.125	1.704
ID3206666	3206666	51	54.163	26.949	33.193	0	110	110	2	1	-10921639	202.381	201	164	248	4250	24.685	4.800	0.132	1.908
ID3206664	3206664	51	54.265	26.876	33.167	0	111	111	2	1	-10921639	200.905	205	148	242	4219	28.599	4.800	0.132	1.634
ID3206667	3206667	51	55.276	26.965	33.353	0	112	112	2	1	-10921639	198.762	201	162	240	4174	25.927	4.800	0.142	1.902
ID3206668	3206668	51	54.783	27.080	32.994	0	113	113	2	1	-10921639	197.095	203	152	234	4139	25.131	4.800	0.142	1.945
ID3206669	3206669	60	27.276	28.599	42.178	0	113	113	2	1	-10921639	155.619	156	123	176	3268	14.921	4.800	0.084	1.618
ID3206670	3206670	51	55.778	27.326	33.126	0	114	114	2	1	-10921639	203.238	203	164	246	4268	24.584	4.800	0.143	2.072
ID3206671	3206671	60	27.730	27.688	41.721	0	114	114	2	1	-10921639	154.095	150	131	185	3236	14.990	4.800	0.082	1.557
ID3206676	3206676	60	33.421	28.276	41.582	0	115	115	2	1	-10921639	162.429	164	133	193	3411	17.668	4.800	0.095	1.588
ID3206675	3206675	51	57.966	27.135	33.007	0	115	115	2	1	-10921639	194.476	193	156	246	4084	26.838	4.800	0.147	1.856
ID3206672	3206672	None	32.289	35.536	19.406	0	116	116	2	1	-10921639	130.571	129	102	168	2742	20.373	2.000	0.101	1.174
ID3206673	3206673	51	62.557	27.147	33.188	0	116	116	2	1	-10921639	210.000	215	168	255	4410	26.542	4.800	0.157	2.151
ID3206674	3206674	60	29.552	28.230	41.966	0	116	116	2	1	-10921639	150.524	143	127	176	3161	15.889	2.000	0.079	1.393
ID3206677	3206677	51	63.757	26.944	33.155	0	117	117	2	1	-10921639	208.762	215	152	255	4384	31.812	2.000	0.151	1.719
ID3206681	3206681	61	27.531	35.211	19.613	0	118	118	2	1	-10921639	123.238	121	100	156	2588	14.539	2.000	0.093	1.445
ID3206682	3206682	51	63.830	26.996	33.072	0	118	118	2	1	-10921639	214.048	217	158	255	4495	28.336	4.800	0.157	2.049
ID3206683	3206683	None	27.118	27.931	41.481	0	118	118	2	1	-10921639	150.857	150	129	178	3168	13.470	4.800	0.081	1.671
ID3206680	3206680	51	64.162	27.142	32.994	0	119	119	2	1	-10921639	221.667	222	162	255	4655	27.222	4.800	0.157	2.206
ID3206678	3206678	61	35.083	35.501	19.774	0	119	119	2	1	-10921639	133.810	129	115	176	2810	18.060	4.800	0.118	1.565
ID3206679	3206679	62	29.497	28.158	25.410	0	119	119	2	1	-10921639	154.571	150	125	199	3246	20.114	2.000	0.077	1.098
ID3206684	3206684	61	27.206	35.375	19.610	0	120	120	2	1	-10921639	124.190	125	98	158	2608	14.559	4.800	0.095	1.476
ID3206685	3206685	62	31.515	28.007	25.907	0	120	120	2	1	-10921639	158.048	158	123	201	3319	21.616	2.000	0.072	0.980
ID3206686	3206686	51	66.802	27.241	33.125	0	120	120	2	1	-10921639	217.143	211	172	255	4560	26.962	4.800	0.162	2.243
ID3206687	3206687	96	28.407	28.304	41.126	0	120	120	2	1	-10921639	145.429	141	123	183	3054	14.938	2.000	0.081	1.455
ID3206689	3206689	61	35.753	35.342	19.591	0	121	121	2	1	-10921639	131.333	127	102	176	2758	19.127	2.000	0.116	1.427
ID3206690	3206690	51	63.421	27.498	33.026	0	121	121	2	1	-10921639	214.000	211	156	255	4494	29.298	4.800	0.152	1.926
ID3206691	3206691	96	32.581	28.408	41.501	0	121	121	2	1	-10921639	145.429	146	113	178	3054	18.340	4.800	0.105	1.507
ID3206688	3206688	51	65.051	27.736	32.905	0	122	122	2	1	-10921639	209.381	209	148	255	4397	37.428	2.000	0.145	1.418
ID3206700	3206700	64	30.681	28.008	25.906	0	123	123	2	1	-10921639	162.857	164	127	195	3420	20.720	2.000	0.073	1.068
ID3206701	3206701	51	65.204	28.057	32.717	0	123	123	2	1	-10921639	215.571	222	156	255	4527	33.587	4.800	0.148	1.657
ID3206699	3206699	None	33.098	35.615	19.739	0	123	123	2	1	-10921639	131.095	125	111	172	2753	16.793	2.000	0.109	1.529
ID3206696	3206696	64	27.143	27.990	26.116	0	124	124	2	1	-10921639	161.238	160	127	193	3386	20.379	2.000	0.070	1.041
ID3206697	3206697	51	65.327	28.213	32.887	0	124	124	2	1	-10921639	207.238	193	164	255	4352	30.862	4.800	0.150	1.752
ID3206698	3206698	63	28.003	28.718	40.024	0	124	124	2	1	-10921639	149.429	148	111	174	3138	19.664	4.800	0.089	1.241
ID3206692	3206692	65	34.073	35.001	19.675	0	125	125	2	1	-10921639	129.333	119	111	176	2716	17.411	2.000	0.104	1.405
ID3206693	3206693	51	58.492	28.411	32.676	0	125	125	2	1	-10921639	205.190	195	166	255	4309	30.398	2.000	0.130	1.554
ID3206694	3206694	None	28.216	24.043	35.833	0	125	125	2	1	-10921639	155.476	160	104	193	3265	26.527	7.600	0.066	0.730
ID3206695	3206695	63	28.515	28.453	40.664	0	125	125	2	1	-10921639	153.810	156	115	187	3230	21.208	7.600	0.087	1.158
ID3206705	3206705	65	36.217	35.150	19.641	0	126	126	2	1	-10921639	132.714	129	106	176	2787	18.232	4.800	0.120	1.559
ID3206706	3206706	51	56.040	28.653	32.538	0	126	126	2	1	-10921639	198.667	205	135	255	4172	33.165	4.800	0.135	1.425
ID3206704	3206704	None	27.915	24.868	36.629	0	127	127	2	1	-10921639	168.524	174	111	193	3539	24.014	4.800	0.080	1.035
ID3206702	3206702	65	30.775	35.031	19.916	0	127	127	2	1	-10921639	126.810	125	104	164	2663	15.462	2.000	0.103	1.536
ID3206703	3206703	51	54.358	28.971	32.520	0	127	127	2	1	-10921639	200.952	199	162	255	4220	26.481	4.800	0.137	1.825
ID3206709	3206709	65	27.123	35.097	19.740	0	128	128	2	1	-10921639	120.429	119	100	148	2529	13.167	4.800	0.103	1.711
ID3206710	3206710	51	52.883	29.199	32.449	0	128	128	2	1	-10921639	200.000	199	148	255	4200	30.520	2.000	0.116	1.362
ID3206708	3206708	None	27.117	31.116	51.089	0	129	129	2	1	-10921639	93.571	94	67	117	1965	14.915	6.294	0.147	1.611
ID3206707	3206707	51	56.240	29.630	32.266	0	129	129	2	1	-10921639	198.714	199	139	252	4173	33.103	4.800	0.137	1.445
ID3206711	3206711	51	56.899	29.263	32.450	0	130	130	2	1	-10921639	195.095	193	139	252	4097	33.600	2.000	0.128	1.318
ID3206712	3206712	51	59.240	29.136	32.995	0	131	131	2	1	-10921639	196.333	187	150	255	4123	28.211	2.000	0.139	1.701
ID3206713	3206713	None	31.717	28.258	42.789	0	131	131	2	1	-10921639	145.095	143	119	170	3047	15.540	4.800	0.105	1.781
ID3206714	3206714	51	50.815	29.336	32.968	0	132	132	2	1	-10921639	188.714	189	133	236	3963	26.837	4.800	0.129	1.606
ID3206726	3206726	51	50.428	30.014	32.215	0	133	133	2	1	-10921639	178.381	178	135	230	3746	25.870	4.800	0.129	1.574
ID3206716	3206716	51	45.892	30.532	31.764	0	134	134	2	1	-10921639	174.857	176	123	213	3672	25.927	4.800	0.142	1.678
ID3206715	3206715	66	27.426	34.872	19.298	0	134	134	2	1	-10921639	110.143	113	69	135	2313	17.772	4.800	0.137	1.493
ID3206717	3206717	66	27.773	35.613	19.009	0	135	135	2	1	-10921639	108.476	113	76	133	2278	16.993	4.800	0.121	1.379
ID3206718	3206718	51	45.553	31.210	31.090	0	135	135	2	1	-10921639	169.857	176	131	209	3567	24.467	4.800	0.132	1.615
ID3206719	3206719	None	27.259	28.297	42.815	0	135	135	2	1	-10921639	141.905	143	119	170	2980	14.283	4.800	0.085	1.563
ID3206720	3206720	66	28.388	34.922	19.676	0	136	136	2	1	-10921639	120.048	119	98	139	2521	12.436	4.800	0.126	2.167
ID3206721	3206721	51	43.770	32.025	30.434	0	136	136	2	1	-10921639	165.857	174	108	199	3483	26.316	4.800	0.134	1.492
ID3206722	3206722	None	27.146	24.043	37.328	0	136	136	2	1	-10921639	130.238	123	98	162	2735	18.357	2.000	0.079	1.037
ID3206724	3206724	51	33.809	32.939	30.617	0	137	137	2	1	-10921639	160.190	168	106	193	3364	26.024	7.600	0.109	1.207
ID3206725	3206725	None	27.455	29.536	33.351	0	137	137	2	1	-10921639	157.333	160	119	189	3304	21.855	2.000	0.063	0.848
ID3206723	3206723	None	35.359	31.901	28.813	0	137	137	2	1	-10921639	164.476	168	104	193	3454	23.228	4.800	0.107	1.366
ID3206728	3206728	68	33.932	23.950	38.023	0	138	138	2	1	-10921639	134.952	129	98	164	2834	19.780	2.000	0.107	1.320
ID3206729	3206729	69	30.390	28.600	42.281	0	138	138	2	1	-10921639	152.048	156	123	180	3193	16.086	4.800	0.093	1.610
ID3206727	3206727	51	36.057	33.484	30.519	0	138	138	2	1	-10921639	164.238	170	125	187	3449	18.066	4.800	0.120	1.954
ID3206733	3206733	51	32.079	34.002	31.056	0	139	139	2	1	-10921639	143.381	146	84	170	3011	25.825	4.800	0.120	1.191
ID3206734	3206734	68	40.960	24.161	38.299	0	139	139	2	1	-10921639	149.524	150	102	183	3140	22.971	4.800	0.137	1.571
ID3206735	3206735	69	30.143	27.932	42.445	0	139	139	2	1	-10921639	151.333	152	127	174	3178	13.915	4.800	0.103	2.026
ID3206736	3206736	67	30.200	28.404	25.232	0	140	140	2	1	-10921639	143.476	146	108	180	3013	21.623	7.600	0.085	1.036
ID3206737	3206737	51	33.942	34.501	30.585	0	140	140	2	1	-10921639	128.714	143	53	170	2703	36.961	4.800	0.128	0.789
ID3206738	3206738	68	36.314	24.848	38.493	0	140	140	2	1	-10921639	149.857	152	111	187	3147	23.553	2.000	0.106	1.217
ID3206739	3206739	69	28.654	27.877	42.981	0	140	140	2	1	-10921639	153.286	150	131	176	3219	13.893	4.800	0.089	1.811
ID3206732	3206732	68	38.783	25.097	38.508	0	141	141	2	1	-10921639	151.571	152	108	195	3183	24.132	2.000	0.110	1.246
ID3206730	3206730	67	39.528	28.876	25.702	0	141	141	2	1	-10921639	164.714	162	135	193	3459	18.855	7.600	0.122	1.899
ID3206731	3206731	51	38.712	34.935	30.282	0	141	141	2	1	-10921639	131.238	141	67	174	2756	33.575	7.600	0.128	0.888
ID3206744	3206744	None	28.765	19.526	45.346	0	142	142	2	1	-10921639	132.810	129	98	164	2789	19.336	2.000	0.087	1.097
ID3206745	3206745	71	33.865	30.864	50.793	0	142	142	2	1	-10921639	80.667	84	34	119	1694	26.628	2.000	0.197	0.999
ID3206740	3206740	67	29.207	28.219	25.240	0	142	142	2	1	-10921639	147.143	148	119	178	3090	18.781	7.600	0.081	1.168
ID3206741	3206741	51	36.509	35.336	29.442	0	142	142	2	1	-10921639	137.905	150	76	172	2896	29.366	4.800	0.138	1.137
ID3206742	3206742	68	37.776	25.464	38.262	0	142	142	2	1	-10921639	153.286	156	113	195	3219	24.158	4.800	0.120	1.356
ID3206743	3206743	None	28.870	27.603	43.502	0	142	142	2	1	-10921639	145.619	143	102	180	3058	19.833	4.800	0.087	1.172
ID3206746	3206746	67	38.966	27.695	24.918	0	143	143	2	1	-10921639	157.429	150	127	205	3306	22.378	7.600	0.095	1.223
ID3206747	3206747	51	30.100	35.608	28.080	0	143	143	2	1	-10921639	124.095	137	59	170	2606	34.405	4.800	0.117	0.754
ID3206748	3206748	70	31.432	33.560	31.983	0	143	143	2	1	-10921639	132.857	139	65	176	2790	31.355	2.000	0.087	0.682
ID3206749	3206749	68	36.149	25.712	38.349	0	143	143	2	1	-10921639	160.286	166	127	189	3366	18.175	4.800	0.115	1.818
ID3206750	3206750	71	30.680	30.644	50.369	0	143	143	2	1	-10921639	89.048	86	49	119	1870	21.793	4.800	0.177	1.232
ID3206752	3206752	51	29.521	36.412	28.073	0	144	144	2	1	-10921639	142.286	154	86	166	2988	22.592	4.800	0.112	1.273
ID3206753	3206753	70	32.453	33.670	31.853	0	144	144	2	1	-10921639	148.571	154	98	189	3120	23.241	4.800	0.103	1.189
ID3206754	3206754	68	36.674	26.223	38.004	0	144	144	2	1	-10921639	160.905	160	127	187	3379	17.085	4.800	0.131	2.188
ID3206755	3206755	None	27.884	19.539	45.551	0	144	144	2	1	-10921639	140.333	141	115	172	2947	16.945	6.305	0.081	1.236
ID3206756	3206756	71	37.583	30.863	50.700	0	144	144	2	1	-10921639	85.619	88	43	131	1798	28.377	2.000	0.196	0.990
ID3206751	3206751	67	52.824	28.044	25.096	0	144	144	2	1	-10921639	174.333	168	129	234	3661	29.428	7.600	0.126	1.327
ID3206786	3206786	67	53.652	27.933	25.084	0	145	145	2	1	-10921639	185.429	180	143	236	3894	27.947	2.000	0.125	1.470
ID3206787	3206787	72	31.625	38.629	28.157	0	145	145	2	1	-10921639	105.333	115	45	148	2212	32.994	4.800	0.154	0.852
ID3206788	3206788	70	33.861	33.075	32.324	0	145	145	2	1	-10921639	156.905	162	121	197	3295	22.965	2.000	0.088	1.101
ID3206789	3206789	68	37.847	26.281	38.365	0	145	145	2	1	-10921639	158.619	158	115	191	3331	20.397	4.800	0.126	1.746
ID3206790	3206790	71	32.182	31.101	50.942	0	145	145	2	1	-10921639	96.524	96	59	131	2027	21.910	2.000	0.155	1.184
ID3206757	3206757	None	27.457	28.278	15.466	0	146	146	2	1	-10921639	67.381	74	22	100	1415	25.145	4.800	0.209	0.927
ID3206758	3206758	73	27.051	22.063	24.979	0	146	146	2	1	-10921639	124.571	121	96	162	2616	19.234	7.600	0.088	1.046
ID3206759	3206759	67	37.032	27.979	25.322	0	146	146	2	1	-10921639	178.429	180	146	220	3747	22.962	7.600	0.083	1.194
ID3206760	3206760	72	29.883	39.645	26.764	0	146	146	2	1	-10921639	100.619	100	47	139	2113	26.686	4.800	0.152	0.994
ID3206761	3206761	77	29.217	32.656	29.533	0	146	146	2	1	-10921639	163.524	164	121	199	3434	23.088	2.000	0.074	0.972
ID3206762	3206762	70	33.392	32.969	34.295	0	146	146	2	1	-10921639	144.857	148	96	180	3042	23.061	2.000	0.090	1.035
ID3206763	3206763	68	42.661	25.423	38.687	0	146	146	2	1	-10921639	153.143	158	102	197	3216	27.567	2.000	0.120	1.193
ID3206764	3206764	74	31.761	27.985	43.254	0	146	146	2	1	-10921639	148.857	146	117	180	3126	19.604	2.000	0.089	1.246
ID3206765	3206765	None	27.195	19.766	46.260	0	146	146	2	1	-10921639	151.095	154	121	180	3173	14.707	4.800	0.080	1.521
ID3206766	3206766	76	30.238	24.753	47.431	0	146	146	2	1	-10921639	140.048	141	106	191	2941	22.256	2.000	0.069	0.813
ID3206767	3206767	71	34.584	30.896	51.128	0	146	146	2	1	-10921639	106.048	104	74	141	2227	21.096	4.800	0.162	1.401
ID3206768	3206768	73	36.710	22.384	24.833	0	147	147	2	1	-10921639	136.190	131	92	189	2860	27.140	4.800	0.116	1.044
ID3206769	3206769	67	44.217	28.252	25.197	0	147	147	2	1	-10921639	181.857	180	141	238	3819	27.713	2.000	0.094	1.124
ID3206770	3206770	77	39.063	32.018	29.032	0	147	147	2	1	-10921639	175.048	174	143	209	3676	20.414	2.000	0.100	1.558
ID3206771	3206771	70	29.721	33.348	34.976	0	147	147	2	1	-10921639	138.429	137	113	164	2907	16.369	4.800	0.113	1.716
ID3206772	3206772	68	46.494	25.229	38.690	0	147	147	2	1	-10921639	154.857	158	100	199	3252	27.476	2.000	0.138	1.370
ID3206773	3206773	74	31.754	28.219	43.415	0	147	147	2	1	-10921639	161.095	162	131	187	3383	18.237	4.800	0.099	1.593
ID3206774	3206774	75	27.962	13.306	46.571	0	147	147	2	1	-10921639	99.571	102	51	141	2091	27.008	4.800	0.133	0.863
ID3206775	3206775	76	36.460	25.113	47.598	0	147	147	2	1	-10921639	138.762	133	92	205	2914	31.596	2.000	0.085	0.687
ID3206776	3206776	71	45.920	30.882	50.895	0	147	147	2	1	-10921639	110.429	111	63	162	2319	28.849	2.000	0.196	1.257
ID3206784	3206784	76	36.243	25.149	47.315	0	148	148	2	1	-10921639	155.095	158	119	203	3257	22.656	2.000	0.095	1.185
ID3206785	3206785	71	44.227	30.868	51.213	0	148	148	2	1	-10921639	118.762	115	80	170	2494	25.239	4.800	0.176	1.408
ID3206777	3206777	86	30.737	31.313	23.072	0	148	148	2	1	-10921639	166.095	168	125	193	3488	21.568	2.000	0.077	1.102
ID3206778	3206778	73	44.217	22.395	24.957	0	148	148	2	1	-10921639	141.857	135	100	205	2979	30.673	2.000	0.140	1.134
ID3206779	3206779	79	27.924	36.724	31.654	0	148	148	2	1	-10921639	102.095	100	59	150	2144	27.225	2.000	0.109	0.739
ID3206780	3206780	None	27.510	31.000	35.000	0	148	148	2	1	-10921639	149.524	154	117	170	3140	15.542	7.600	0.103	1.798
ID3206781	3206781	68	44.193	25.020	38.569	0	148	148	2	1	-10921639	154.333	158	102	197	3241	27.143	2.000	0.128	1.286
ID3206782	3206782	74	33.186	28.204	43.326	0	148	148	2	1	-10921639	159.571	162	121	199	3351	22.431	2.000	0.089	1.165
ID3206783	3206783	75	42.140	13.116	46.873	0	148	148	2	1	-10921639	112.667	123	53	160	2366	30.488	2.000	0.167	1.060
ID3206800	3206800	80	31.316	19.783	48.838	0	149	149	2	1	-10921639	129.286	131	86	168	2715	23.384	2.000	0.102	1.023
ID3206801	3206801	71	55.568	30.450	50.819	0	149	149	2	1	-10921639	144.095	146	84	203	3026	34.454	2.000	0.186	1.312
ID3206791	3206791	78	34.450	35.755	20.559	0	149	149	2	1	-10921639	144.667	143	104	172	3038	20.323	4.800	0.113	1.441
ID3206792	3206792	86	33.124	31.083	23.438	0	149	149	2	1	-10921639	165.905	172	121	207	3484	24.574	2.000	0.077	0.963
ID3206793	3206793	73	43.729	22.127	24.842	0	149	149	2	1	-10921639	140.619	133	98	195	2953	26.871	2.000	0.136	1.253
ID3206794	3206794	67	28.219	28.483	25.357	0	149	149	2	1	-10921639	170.857	172	137	205	3588	19.176	7.600	0.066	1.110
ID3206795	3206795	79	35.905	36.657	31.591	0	149	149	2	1	-10921639	106.143	106	47	160	2229	32.163	2.000	0.139	0.804
ID3206796	3206796	68	39.194	25.187	38.253	0	149	149	2	1	-10921639	147.429	148	111	178	3096	19.631	4.800	0.137	1.806
ID3206797	3206797	74	37.203	28.167	43.545	0	149	149	2	1	-10921639	160.429	160	115	191	3369	21.505	2.000	0.106	1.427
ID3206798	3206798	75	41.177	13.078	46.467	0	149	149	2	1	-10921639	125.714	127	82	166	2640	23.923	4.800	0.156	1.415
ID3206799	3206799	76	32.306	24.867	47.508	0	149	149	2	1	-10921639	140.476	137	98	199	2950	28.555	2.000	0.068	0.628
ID3206802	3206802	78	42.720	35.365	19.833	0	150	150	2	1	-10921639	154.810	154	119	193	3251	20.534	4.800	0.138	1.823
ID3206803	3206803	73	44.233	22.216	24.816	0	150	150	2	1	-10921639	141.857	135	96	199	2979	27.656	2.000	0.137	1.239
ID3206804	3206804	67	30.997	28.236	24.852	0	150	150	2	1	-10921639	167.571	170	127	199	3519	18.675	2.000	0.080	1.328
ID3206805	3206805	79	51.992	36.163	31.913	0	150	150	2	1	-10921639	131.571	127	84	207	2763	29.876	2.000	0.161	1.221
ID3206806	3206806	68	37.395	25.241	37.680	0	150	150	2	1	-10921639	149.810	152	115	180	3146	19.592	4.800	0.126	1.710
ID3206807	3206807	74	37.283	28.059	43.720	0	150	150	2	1	-10921639	166.048	166	137	199	3487	20.004	2.000	0.104	1.557
ID3206808	3206808	75	48.992	12.791	46.479	0	150	150	2	1	-10921639	131.619	123	90	191	2764	26.141	2.000	0.167	1.437
ID3206809	3206809	80	33.263	19.791	48.838	0	150	150	2	1	-10921639	132.333	133	82	174	2779	27.695	2.000	0.103	0.894
ID3206810	3206810	71	67.025	30.779	51.295	0	150	150	2	1	-10921639	157.429	166	100	230	3306	39.609	2.000	0.198	1.312
ID3206848	3206848	74	33.849	28.202	43.890	0	151	151	2	1	-10921639	171.048	176	137	193	3592	17.617	4.800	0.104	1.832
ID3206849	3206849	75	63.175	13.037	46.230	0	151	151	2	1	-10921639	143.762	137	90	211	3019	33.636	2.000	0.199	1.419
ID3206850	3206850	80	36.115	19.988	47.934	0	151	151	2	1	-10921639	146.190	154	106	180	3070	25.477	2.000	0.114	1.174
ID3206851	3206851	71	81.355	30.824	51.110	0	151	151	2	1	-10921639	165.667	170	96	255	3479	50.036	2.000	0.217	1.180
ID3206843	3206843	78	54.180	35.419	19.017	0	151	151	2	1	-10921639	154.286	158	90	201	3240	30.699	4.800	0.176	1.506
ID3206844	3206844	73	44.138	22.100	24.343	0	151	151	2	1	-10921639	135.381	137	82	193	2843	33.460	2.000	0.128	0.917
ID3206845	3206845	67	30.406	27.496	24.235	0	151	151	2	1	-10921639	165.619	162	131	207	3478	19.397	2.000	0.067	1.065
ID3206846	3206846	79	61.049	35.870	32.054	0	151	151	2	1	-10921639	130.048	121	76	232	2731	38.756	2.000	0.177	1.011
ID3206847	3206847	81	28.942	15.978	38.819	0	151	151	2	1	-10921639	126.476	129	98	158	2656	16.327	4.800	0.098	1.377
ID3206816	3206816	79	62.817	35.736	31.856	0	152	152	2	1	-10921639	137.000	131	82	217	2877	38.732	2.000	0.195	1.156
ID3206817	3206817	81	32.181	16.042	38.443	0	152	152	2	1	-10921639	117.286	121	67	156	2463	27.800	2.000	0.115	0.871
ID3206818	3206818	74	27.912	27.477	44.438	0	152	152	2	1	-10921639	167.476	174	131	203	3517	21.892	4.800	0.070	1.004
ID3206819	3206819	75	58.955	13.249	46.244	0	152	152	2	1	-10921639	148.000	143	96	209	3108	33.547	2.000	0.186	1.381
ID3206820	3206820	80	31.048	20.048	48.535	0	152	152	2	1	-10921639	127.048	131	65	170	2668	32.301	2.000	0.093	0.670
ID3206821	3206821	71	89.359	30.929	51.195	0	152	152	2	1	-10921639	174.619	164	104	255	3667	51.733	2.000	0.237	1.293
ID3206811	3206811	83	28.633	40.967	15.672	0	152	152	2	1	-10921639	82.714	88	43	106	1737	19.614	4.800	0.190	1.349
ID3206812	3206812	78	60.032	35.284	19.072	0	152	152	2	1	-10921639	156.524	158	96	205	3287	32.012	4.800	0.194	1.591
ID3206813	3206813	84	30.291	26.609	21.205	0	152	152	2	1	-10921639	146.238	158	90	180	3071	28.488	4.800	0.091	0.855
ID3206814	3206814	73	45.547	21.968	24.473	0	152	152	2	1	-10921639	140.381	139	92	189	2948	29.418	4.800	0.151	1.251
ID3206815	3206815	None	33.112	11.221	29.380	0	152	152	2	1	-10921639	49.048	49	22	84	1030	19.431	2.000	0.368	1.358
ID3206822	3206822	83	32.699	42.313	15.101	0	153	153	2	1	-10921639	82.143	88	34	108	1725	19.617	4.800	0.218	1.497
ID3206823	3206823	78	60.223	35.395	18.926	0	153	153	2	1	-10921639	157.857	158	94	217	3315	32.644	4.800	0.186	1.517
ID3206824	3206824	84	28.481	26.744	21.313	0	153	153	2	1	-10921639	127.667	137	67	170	2681	30.696	2.000	0.079	0.610
ID3206825	3206825	73	43.375	22.006	24.810	0	153	153	2	1	-10921639	131.762	129	86	183	2767	25.056	2.000	0.143	1.314
ID3206826	3206826	79	61.414	35.507	31.534	0	153	153	2	1	-10921639	132.333	131	67	215	2779	45.587	2.000	0.198	0.959
ID3206827	3206827	81	40.006	16.244	38.189	0	153	153	2	1	-10921639	123.190	125	74	183	2587	29.414	2.000	0.126	0.936
ID3206828	3206828	74	38.659	27.431	44.017	0	153	153	2	1	-10921639	163.667	166	111	217	3437	26.740	2.000	0.089	1.002
ID3206829	3206829	75	64.803	13.248	46.021	0	153	153	2	1	-10921639	151.619	148	102	226	3184	35.520	2.000	0.198	1.413
ID3206830	3206830	80	38.922	20.112	48.169	0	153	153	2	1	-10921639	142.238	143	102	178	2987	24.249	4.800	0.133	1.375
ID3206831	3206831	71	84.308	30.921	51.111	0	153	153	2	1	-10921639	170.476	160	108	255	3580	48.432	2.000	0.213	1.238
ID3206864	3206864	71	76.694	30.813	51.172	0	154	154	2	1	-10921639	173.714	162	117	255	3648	42.227	2.000	0.193	1.328
ID3206852	3206852	82	32.481	29.342	8.975	0	154	154	2	1	-10921639	58.571	61	34	84	1230	15.545	4.800	0.339	1.908
ID3206853	3206853	None	29.280	18.174	14.523	0	154	154	2	1	-10921639	38.143	32	14	71	801	16.402	2.000	0.432	1.403
ID3206854	3206854	83	35.529	43.087	14.726	0	154	154	2	1	-10921639	86.762	92	39	113	1822	19.857	4.800	0.232	1.646
ID3206855	3206855	78	65.261	35.243	19.323	0	154	154	2	1	-10921639	165.381	166	88	232	3473	40.568	4.800	0.195	1.333
ID3206856	3206856	84	29.604	26.501	22.095	0	154	154	2	1	-10921639	149.000	156	94	185	3129	25.415	4.800	0.102	1.088
ID3206857	3206857	73	49.717	22.314	25.083	0	154	154	2	1	-10921639	137.238	141	74	203	2882	35.181	7.600	0.160	1.079
ID3206858	3206858	85	31.685	30.207	24.854	0	154	154	2	1	-10921639	166.571	168	129	199	3498	19.268	7.600	0.094	1.491
ID3206859	3206859	79	58.778	34.948	31.482	0	154	154	2	1	-10921639	147.952	139	90	220	3107	35.243	2.000	0.169	1.213
ID3206860	3206860	81	36.763	16.358	38.195	0	154	154	2	1	-10921639	125.333	125	82	176	2632	25.740	2.000	0.121	1.049
ID3206861	3206861	74	41.779	27.475	44.142	0	154	154	2	1	-10921639	167.905	168	125	215	3526	27.869	2.000	0.096	1.053
ID3206862	3206862	75	58.284	13.584	45.916	0	154	154	2	1	-10921639	164.476	154	131	230	3454	28.222	4.800	0.168	1.680
ID3206863	3206863	80	41.790	19.998	47.676	0	154	154	2	1	-10921639	143.905	146	88	183	3022	28.266	4.800	0.140	1.248
ID3206832	3206832	82	32.005	28.767	9.845	0	155	155	2	1	-10921639	74.286	74	55	92	1560	10.973	4.800	0.276	2.927
ID3206833	3206833	83	33.981	43.088	13.959	0	155	155	2	1	-10921639	90.048	94	45	117	1891	18.806	4.800	0.212	1.673
ID3206834	3206834	78	81.639	35.808	19.035	0	155	155	2	1	-10921639	185.000	193	119	255	3885	41.362	2.000	0.223	1.631
ID3206835	3206835	84	36.428	26.811	21.863	0	155	155	2	1	-10921639	146.762	154	90	178	3082	25.563	4.800	0.130	1.317
ID3206836	3206836	73	43.743	22.353	25.209	0	155	155	2	1	-10921639	128.571	127	69	191	2700	35.363	7.600	0.144	0.913
ID3206837	3206837	85	33.016	30.800	25.142	0	155	155	2	1	-10921639	156.048	156	115	193	3277	23.310	2.000	0.079	0.975
ID3206838	3206838	79	54.178	34.433	31.855	0	155	155	2	1	-10921639	144.095	137	104	213	3026	29.457	2.000	0.165	1.388
ID3206839	3206839	74	36.357	27.455	44.366	0	155	155	2	1	-10921639	165.476	166	119	205	3475	23.912	2.000	0.096	1.208
ID3206840	3206840	75	50.227	13.468	45.878	0	155	155	2	1	-10921639	155.810	150	106	215	3272	31.690	4.800	0.165	1.392
ID3206841	3206841	80	30.820	19.945	46.758	0	155	155	2	1	-10921639	143.333	143	117	183	3010	18.153	4.800	0.107	1.530
ID3206842	3206842	71	74.075	30.559	51.276	0	155	155	2	1	-10921639	167.810	166	98	252	3524	48.422	2.000	0.192	1.116
ID3206880	3206880	85	34.262	30.487	24.747	0	156	156	2	1	-10921639	172.524	176	127	205	3623	21.771	4.800	0.093	1.344
ID3206882	3206882	79	74.953	34.644	31.702	0	156	156	2	1	-10921639	146.333	143	74	255	3073	51.655	2.000	0.213	0.994
ID3206884	3206884	75	42.728	13.486	45.634	0	156	156	2	1	-10921639	150.905	152	104	203	3169	28.705	4.800	0.151	1.382
ID3206886	3206886	80	38.384	19.796	47.815	0	156	156	2	1	-10921639	136.190	139	76	178	2860	29.453	2.000	0.127	1.042
ID3206888	3206888	71	72.445	30.462	50.795	0	156	156	2	1	-10921639	172.190	168	102	255	3616	45.025	2.000	0.194	1.241
ID3206874	3206874	82	27.629	28.303	10.423	0	156	156	2	1	-10921639	73.952	80	39	94	1553	18.421	4.800	0.213	1.411
ID3206875	3206875	78	81.717	35.822	19.227	0	156	156	2	1	-10921639	196.476	201	123	255	4126	43.816	4.800	0.218	1.604
ID3206877	3206877	84	30.253	27.120	21.304	0	156	156	2	1	-10921639	126.429	133	61	168	2655	36.657	2.000	0.097	0.610
ID3206878	3206878	73	35.697	22.421	25.349	0	156	156	2	1	-10921639	124.762	129	63	183	2620	34.367	2.000	0.120	0.776
ID3206881	3206881	73	37.114	23.080	26.026	0	157	157	2	1	-10921639	149.619	154	106	197	3142	26.802	2.000	0.102	1.037
ID3206883	3206883	79	76.335	34.498	31.831	0	157	157	2	1	-10921639	160.857	150	113	255	3378	41.806	2.000	0.216	1.369
ID3206885	3206885	74	32.033	27.078	44.388	0	157	157	2	1	-10921639	159.762	160	127	193	3355	19.318	4.800	0.089	1.350
ID3206887	3206887	75	38.478	13.589	45.988	0	157	157	2	1	-10921639	156.667	156	127	197	3290	19.800	4.800	0.131	1.834
ID3206889	3206889	80	36.032	19.771	47.040	0	157	157	2	1	-10921639	140.095	146	98	178	2942	23.199	2.000	0.119	1.283
ID3206890	3206890	71	61.168	30.647	51.130	0	157	157	2	1	-10921639	156.762	158	108	240	3292	37.183	2.000	0.164	1.190
ID3206876	3206876	78	79.052	35.680	19.344	0	157	157	2	1	-10921639	201.381	201	129	255	4229	43.160	4.800	0.214	1.645
ID3206879	3206879	84	39.184	26.955	22.082	0	157	157	2	1	-10921639	152.381	164	86	187	3200	30.750	2.000	0.120	1.064
ID3206865	3206865	78	81.573	35.702	19.409	0	158	158	2	1	-10921639	207.857	226	125	255	4365	47.734	4.800	0.220	1.570
ID3206866	3206866	84	32.436	27.001	21.847	0	158	158	2	1	-10921639	158.333	170	98	189	3325	26.008	2.000	0.093	1.033
ID3206867	3206867	73	33.799	22.786	26.080	0	158	158	2	1	-10921639	147.667	143	113	195	3101	23.348	2.000	0.079	0.926
ID3206868	3206868	None	29.629	27.690	25.843	0	158	158	2	1	-10921639	181.905	183	146	209	3820	17.629	4.800	0.075	1.446
ID3206869	3206869	79	54.848	34.259	32.077	0	158	158	2	1	-10921639	144.667	141	98	203	3038	27.494	2.000	0.175	1.565
ID3206870	3206870	74	29.945	27.186	44.120	0	158	158	2	1	-10921639	162.571	164	131	191	3414	16.821	4.800	0.083	1.487
ID3206871	3206871	75	48.788	14.124	45.399	0	158	158	2	1	-10921639	168.333	172	121	224	3535	26.869	4.800	0.134	1.483
ID3206872	3206872	80	40.712	20.131	47.334	0	158	158	2	1	-10921639	150.762	160	121	180	3166	20.772	4.800	0.141	1.793
ID3206873	3206873	71	72.312	30.744	50.903	0	158	158	2	1	-10921639	167.619	164	115	255	3520	43.237	2.000	0.185	1.213
ID3206896	3206896	74	34.011	27.538	44.362	0	159	159	2	1	-10921639	172.905	176	139	199	3631	16.625	4.800	0.109	2.038
ID3206897	3206897	75	55.721	13.653	46.487	0	159	159	2	1	-10921639	180.810	178	131	226	3797	24.580	4.800	0.169	2.124
ID3206898	3206898	80	43.518	20.124	46.636	0	159	159	2	1	-10921639	154.286	158	106	209	3240	27.801	4.800	0.143	1.393
ID3206899	3206899	71	69.380	30.673	50.988	0	159	159	2	1	-10921639	163.333	156	113	255	3430	40.471	2.000	0.183	1.248
ID3206891	3206891	78	83.883	35.579	19.252	0	159	159	2	1	-10921639	212.524	236	131	255	4463	45.876	4.800	0.229	1.727
ID3206892	3206892	73	29.809	23.058	25.988	0	159	159	2	1	-10921639	150.714	152	111	191	3165	23.148	2.000	0.079	0.952
ID3206893	3206893	79	41.903	34.250	32.404	0	159	159	2	1	-10921639	129.714	131	88	178	2724	23.296	2.000	0.149	1.440
ID3206894	3206894	87	32.067	25.980	37.138	0	159	159	2	1	-10921639	150.476	152	117	185	3160	17.606	4.800	0.095	1.490
ID3206895	3206895	88	30.804	16.942	38.139	0	159	159	2	1	-10921639	134.190	131	104	168	2818	18.713	7.600	0.102	1.328
ID3206928	3206928	71	68.083	30.437	50.552	0	160	160	2	1	-10921639	165.524	162	96	246	3476	46.166	2.000	0.197	1.182
ID3206920	3206920	78	83.816	35.584	19.151	0	160	160	2	1	-10921639	221.000	244	152	255	4641	40.436	4.800	0.234	2.073
ID3206921	3206921	89	29.587	50.000	22.000	0	160	160	2	1	-10921639	60.619	57	43	88	1273	13.459	4.800	0.285	1.999
ID3206922	3206922	79	47.837	33.964	32.340	0	160	160	2	1	-10921639	126.476	133	65	176	2656	31.786	2.000	0.172	1.165
ID3206923	3206923	87	35.405	26.210	36.716	0	160	160	2	1	-10921639	154.524	154	127	193	3245	17.991	4.800	0.107	1.654
ID3206924	3206924	88	34.815	16.898	38.030	0	160	160	2	1	-10921639	131.048	129	96	178	2752	21.015	2.000	0.104	1.172
ID3206925	3206925	74	33.454	27.731	43.617	0	160	160	2	1	-10921639	177.524	180	139	197	3728	15.699	4.800	0.104	2.133
ID3206926	3206926	75	52.589	13.345	46.978	0	160	160	2	1	-10921639	163.762	166	115	209	3439	31.137	4.800	0.163	1.476
ID3206927	3206927	80	39.120	20.184	47.027	0	160	160	2	1	-10921639	155.571	156	119	189	3267	22.257	4.800	0.127	1.578
ID3206900	3206900	78	84.137	35.569	19.150	0	161	161	2	1	-10921639	221.381	255	137	255	4649	44.835	4.800	0.238	1.896
ID3206901	3206901	89	27.576	50.000	23.000	0	161	161	2	1	-10921639	66.762	65	49	88	1402	12.802	4.800	0.244	2.043
ID3206902	3206902	73	30.625	22.936	26.523	0	161	161	2	1	-10921639	154.476	156	119	201	3244	22.029	2.000	0.081	1.056
ID3206903	3206903	79	36.423	33.383	32.228	0	161	161	2	1	-10921639	133.333	143	82	158	2800	22.207	4.800	0.143	1.498
ID3206904	3206904	87	32.213	26.077	36.587	0	161	161	2	1	-10921639	153.571	160	123	189	3225	18.880	4.800	0.098	1.450
ID3206905	3206905	None	36.161	30.843	42.781	0	161	161	2	1	-10921639	156.714	164	115	205	3291	27.024	2.000	0.089	0.952
ID3206906	3206906	74	31.036	27.384	43.736	0	161	161	2	1	-10921639	175.048	176	143	211	3676	20.203	4.800	0.078	1.251
ID3206907	3206907	80	36.844	20.024	46.331	0	161	161	2	1	-10921639	168.143	174	127	197	3531	18.914	4.800	0.103	1.660
ID3206908	3206908	75	60.468	13.348	46.557	0	161	161	2	1	-10921639	172.476	178	111	236	3622	39.012	4.800	0.181	1.358
ID3206909	3206909	71	72.589	30.152	50.297	0	161	161	2	1	-10921639	173.952	162	115	255	3653	39.966	2.000	0.188	1.379
ID3206912	3206912	73	37.248	22.975	26.828	0	162	162	2	1	-10921639	161.714	164	131	201	3396	21.836	2.000	0.100	1.345
ID3206913	3206913	79	38.255	33.047	32.173	0	162	162	2	1	-10921639	131.857	137	80	172	2769	26.900	2.000	0.128	1.109
ID3206914	3206914	87	27.797	26.210	36.850	0	162	162	2	1	-10921639	150.810	150	125	180	3167	17.761	4.800	0.082	1.294
ID3206915	3206915	74	47.271	28.960	42.977	0	162	162	2	1	-10921639	183.524	189	131	230	3854	29.454	2.000	0.115	1.281
ID3206916	3206916	75	64.424	13.645	46.184	0	162	162	2	1	-10921639	191.048	183	154	255	4012	28.692	4.800	0.165	1.891
ID3206917	3206917	80	46.072	20.264	46.410	0	162	162	2	1	-10921639	180.714	178	146	215	3795	20.202	4.800	0.129	2.043
ID3206918	3206918	None	27.354	44.006	49.053	0	162	162	2	1	-10921639	34.190	26	16	67	718	15.361	2.000	0.372	1.206
ID3206919	3206919	71	75.782	30.138	50.349	0	162	162	2	1	-10921639	174.714	160	121	255	3669	41.439	2.000	0.198	1.392
ID3206910	3206910	78	81.150	35.521	19.131	0	162	162	2	1	-10921639	217.333	217	143	255	4564	41.580	4.800	0.216	1.854
ID3206911	3206911	89	29.780	50.000	24.000	0	162	162	2	1	-10921639	78.238	78	61	98	1643	11.866	4.800	0.252	2.652
ID3206944	3206944	74	49.068	30.858	42.453	0	163	163	2	1	-10921639	173.048	172	113	242	3634	35.473	4.800	0.137	1.174
ID3206945	3206945	75	71.995	13.892	46.212	0	163	163	2	1	-10921639	204.286	195	162	255	4290	30.864	4.800	0.181	2.025
ID3206946	3206946	80	54.838	20.301	45.926	0	163	163	2	1	-10921639	189.381	189	148	232	3977	26.447	4.800	0.143	1.788
ID3206947	3206947	71	76.480	30.245	50.294	0	163	163	2	1	-10921639	174.714	168	119	255	3669	40.681	2.000	0.204	1.455
ID3206940	3206940	78	81.942	35.707	19.236	0	163	163	2	1	-10921639	214.286	226	141	255	4500	42.227	4.800	0.218	1.818
ID3206941	3206941	89	30.964	50.000	25.000	0	163	163	2	1	-10921639	80.429	86	59	98	1689	11.881	7.600	0.272	2.896
ID3206942	3206942	73	36.362	22.921	26.131	0	163	163	2	1	-10921639	167.381	166	135	211	3515	20.742	4.800	0.091	1.345
ID3206943	3206943	79	46.548	32.871	31.832	0	163	163	2	1	-10921639	126.143	141	59	180	2649	36.972	2.000	0.150	0.889
ID3206929	3206929	78	79.447	35.398	19.265	0	164	164	2	1	-10921639	215.667	222	143	255	4529	39.407	4.800	0.214	1.933
ID3206930	3206930	None	29.083	27.369	24.045	0	164	164	2	1	-10921639	186.905	187	156	217	3925	15.697	4.800	0.072	1.591
ID3206931	3206931	90	29.747	47.372	25.307	0	164	164	2	1	-10921639	76.952	74	57	96	1616	13.200	4.800	0.224	2.135
ID3206932	3206932	73	30.525	22.892	26.913	0	164	164	2	1	-10921639	163.286	162	131	197	3429	18.751	4.800	0.084	1.356
ID3206933	3206933	79	43.424	32.507	31.751	0	164	164	2	1	-10921639	128.810	143	51	183	2705	40.496	2.000	0.149	0.827
ID3206934	3206934	87	31.492	25.871	36.925	0	164	164	2	1	-10921639	154.048	152	127	180	3235	15.832	4.800	0.098	1.729
ID3206935	3206935	91	47.607	27.958	43.030	0	164	164	2	1	-10921639	192.048	189	158	224	4033	20.798	4.800	0.126	2.061
ID3206936	3206936	74	39.244	30.846	42.577	0	164	164	2	1	-10921639	163.524	158	119	217	3434	31.204	4.800	0.115	1.077
ID3206937	3206937	75	64.637	14.097	46.031	0	164	164	2	1	-10921639	192.476	191	150	255	4042	31.507	4.800	0.162	1.702
ID3206938	3206938	80	40.949	20.292	46.176	0	164	164	2	1	-10921639	175.905	172	148	211	3694	19.796	4.800	0.114	1.815
ID3206939	3206939	71	75.443	30.270	50.298	0	164	164	2	1	-10921639	177.000	166	123	255	3717	38.281	4.800	0.206	1.579
ID3206976	3206976	80	32.649	20.083	46.721	0	165	165	2	1	-10921639	160.905	166	104	199	3379	26.349	2.000	0.095	1.058
ID3206977	3206977	71	75.808	30.232	50.334	0	165	165	2	1	-10921639	175.524	164	117	255	3686	41.546	2.000	0.205	1.435
ID3206968	3206968	78	80.084	35.286	19.173	0	165	165	2	1	-10921639	215.190	217	152	255	4519	35.048	4.800	0.212	2.146
ID3206969	3206969	90	35.826	46.427	25.229	0	165	165	2	1	-10921639	80.571	80	57	106	1692	14.027	4.800	0.271	2.447
ID3206970	3206970	73	28.819	23.188	26.843	0	165	165	2	1	-10921639	164.905	164	125	199	3463	20.090	4.800	0.080	1.216
ID3206971	3206971	79	57.671	32.263	31.695	0	165	165	2	1	-10921639	154.762	162	98	220	3250	34.150	2.000	0.171	1.321
ID3206972	3206972	87	37.747	25.703	36.778	0	165	165	2	1	-10921639	165.762	164	133	195	3481	17.666	4.800	0.113	1.904
ID3206973	3206973	74	33.766	31.000	42.000	0	165	165	2	1	-10921639	154.905	154	100	215	3253	33.101	4.800	0.107	0.903
ID3206974	3206974	91	44.790	28.103	42.736	0	165	165	2	1	-10921639	191.857	189	156	226	4029	20.358	4.800	0.116	1.959
ID3206975	3206975	75	64.193	14.147	46.063	0	165	165	2	1	-10921639	197.571	193	141	255	4149	33.572	4.800	0.158	1.604
ID3206948	3206948	78	80.325	35.157	19.256	0	166	166	2	1	-10921639	210.905	209	146	255	4429	36.719	4.800	0.213	2.021
ID3206949	3206949	92	36.179	26.074	23.136	0	166	166	2	1	-10921639	188.667	189	143	238	3962	23.574	4.800	0.078	1.157
ID3206950	3206950	90	28.863	46.509	25.311	0	166	166	2	1	-10921639	57.143	63	26	82	1200	17.956	4.800	0.286	1.415
ID3206951	3206951	73	29.865	23.782	26.930	0	166	166	2	1	-10921639	176.286	178	137	217	3702	21.221	7.600	0.064	0.999
ID3206952	3206952	79	61.927	32.016	31.664	0	166	166	2	1	-10921639	156.381	164	84	232	3284	41.158	2.000	0.172	1.113
ID3206953	3206953	87	36.483	25.743	36.672	0	166	166	2	1	-10921639	159.667	152	133	197	3353	18.623	2.000	0.098	1.536
ID3206954	3206954	74	42.297	30.981	42.233	0	166	166	2	1	-10921639	162.238	164	92	217	3407	33.097	4.800	0.126	1.097
ID3206955	3206955	91	46.155	27.737	42.789	0	166	166	2	1	-10921639	194.571	197	148	238	4086	23.786	4.800	0.108	1.589
ID3206956	3206956	80	32.728	20.383	46.136	0	166	166	2	1	-10921639	169.905	172	139	199	3568	17.044	4.800	0.090	1.638
ID3206957	3206957	75	62.860	13.982	46.755	0	166	166	2	1	-10921639	188.571	191	123	242	3960	33.720	4.800	0.180	1.704
ID3206958	3206958	71	73.174	30.467	50.495	0	166	166	2	1	-10921639	180.667	178	117	255	3794	41.166	4.800	0.196	1.441
ID3206960	3206960	92	31.772	25.820	22.924	0	167	167	2	1	-10921639	187.952	191	146	220	3947	20.304	4.800	0.077	1.325
ID3206961	3206961	93	27.247	21.060	28.768	0	167	167	2	1	-10921639	134.905	141	84	172	2833	25.988	7.600	0.073	0.709
ID3206962	3206962	79	61.425	31.875	31.685	0	167	167	2	1	-10921639	160.143	166	86	238	3363	44.454	2.000	0.165	1.020
ID3206963	3206963	91	47.102	27.540	43.456	0	167	167	2	1	-10921639	206.667	205	164	255	4340	22.813	4.800	0.122	1.969
ID3206964	3206964	74	45.282	30.788	42.530	0	167	167	2	1	-10921639	170.619	172	106	224	3583	37.529	2.000	0.122	0.990
ID3206965	3206965	75	46.294	14.276	46.622	0	167	167	2	1	-10921639	177.238	178	129	228	3722	31.343	4.800	0.138	1.374
ID3206966	3206966	80	34.471	20.293	46.519	0	167	167	2	1	-10921639	170.952	176	115	205	3590	26.532	2.000	0.095	1.121
ID3206967	3206967	71	76.672	29.993	50.347	0	167	167	2	1	-10921639	180.905	176	119	255	3799	42.106	2.000	0.195	1.402
ID3206959	3206959	78	80.596	35.128	19.379	0	167	167	2	1	-10921639	207.619	211	133	255	4360	41.785	4.800	0.218	1.777
ID3206978	3206978	78	79.877	35.225	19.346	0	168	168	2	1	-10921639	208.095	209	146	255	4370	38.839	4.800	0.216	1.905
ID3206979	3206979	92	37.331	26.025	23.128	0	168	168	2	1	-10921639	188.476	189	146	234	3958	25.412	4.800	0.084	1.152
ID3206980	3206980	93	32.063	21.887	28.450	0	168	168	2	1	-10921639	163.810	166	127	197	3440	22.943	4.800	0.114	1.459
ID3206981	3206981	79	70.529	32.022	31.919	0	168	168	2	1	-10921639	160.429	168	90	255	3369	45.325	2.000	0.171	1.035
ID3206982	3206982	87	29.345	26.015	36.733	0	168	168	2	1	-10921639	154.714	154	127	189	3249	15.576	4.800	0.083	1.528
ID3206983	3206983	94	36.509	11.952	41.141	0	168	168	2	1	-10921639	141.048	141	104	191	2962	26.210	2.000	0.095	0.935
ID3206984	3206984	91	44.347	28.002	43.296	0	168	168	2	1	-10921639	197.857	197	158	240	4155	23.819	4.800	0.109	1.639
ID3206985	3206985	75	38.499	13.890	47.057	0	168	168	2	1	-10921639	167.952	170	127	201	3527	23.327	4.800	0.119	1.534
ID3206986	3206986	80	38.169	20.045	46.640	0	168	168	2	1	-10921639	171.143	178	113	203	3594	26.416	4.800	0.108	1.267
ID3206987	3206987	71	72.663	30.137	50.338	0	168	168	2	1	-10921639	185.190	176	119	255	3889	44.240	2.000	0.173	1.238
ID3206992	3206992	79	68.038	31.858	31.987	0	169	169	2	1	-10921639	155.429	162	82	255	3264	47.749	2.000	0.160	0.896
ID3206993	3206993	87	31.039	25.723	36.398	0	169	169	2	1	-10921639	161.619	158	139	191	3394	14.958	4.800	0.089	1.761
ID3206994	3206994	94	35.297	11.907	40.803	0	169	169	2	1	-10921639	140.000	143	106	191	2940	23.944	2.000	0.094	1.001
ID3206995	3206995	74	32.691	31.262	42.425	0	169	169	2	1	-10921639	156.238	154	113	193	3281	27.910	2.000	0.093	0.955
ID3206996	3206996	91	44.135	27.247	43.308	0	169	169	2	1	-10921639	188.381	193	143	236	3956	28.821	2.000	0.097	1.159
ID3206997	3206997	75	40.471	14.232	46.124	0	169	169	2	1	-10921639	173.524	172	125	215	3644	26.849	4.800	0.114	1.321
ID3206998	3206998	80	43.497	19.983	46.299	0	169	169	2	1	-10921639	188.667	185	154	232	3962	20.841	4.800	0.108	1.769
ID3206999	3206999	71	74.154	30.687	50.891	0	169	169	2	1	-10921639	180.524	174	113	255	3791	46.356	2.000	0.189	1.238
ID3206988	3206988	78	80.186	35.274	19.313	0	169	169	2	1	-10921639	209.857	220	127	255	4407	40.628	4.800	0.217	1.840
ID3206989	3206989	95	35.465	31.360	22.502	0	169	169	2	1	-10921639	190.619	191	139	234	4003	28.159	7.600	0.067	0.848
ID3206990	3206990	92	45.764	26.447	23.823	0	169	169	2	1	-10921639	205.286	207	146	255	4311	30.576	7.600	0.099	1.207
ID3206991	3206991	93	36.502	21.559	28.788	0	169	169	2	1	-10921639	162.333	170	119	195	3409	24.790	4.800	0.108	1.277
ID3207011	3207011	78	80.296	35.215	19.430	0	170	170	2	1	-10921639	211.000	220	135	255	4431	41.134	4.800	0.221	1.856
ID3207012	3207012	97	48.917	27.245	20.908	0	170	170	2	1	-10921639	182.286	191	108	255	3828	42.525	2.000	0.113	0.870
ID3207013	3207013	95	34.420	30.796	22.889	0	170	170	2	1	-10921639	197.286	205	148	244	4143	24.450	7.600	0.066	0.995
ID3207014	3207014	92	41.076	26.466	24.783	0	170	170	2	1	-10921639	214.238	213	158	250	4499	23.751	4.800	0.095	1.565
ID3207015	3207015	93	50.177	21.371	28.846	0	170	170	2	1	-10921639	159.429	160	86	220	3348	38.514	2.000	0.142	1.031
ID3207016	3207016	79	70.296	31.920	31.967	0	170	170	2	1	-10921639	162.381	162	90	255	3410	45.293	2.000	0.166	1.023
ID3207017	3207017	87	27.121	26.117	36.552	0	170	170	2	1	-10921639	157.714	154	137	189	3312	15.560	2.000	0.074	1.405
ID3207018	3207018	94	32.466	11.747	40.856	0	170	170	2	1	-10921639	136.810	143	98	187	2873	25.433	2.000	0.073	0.728
ID3207019	3207019	74	34.267	30.644	42.368	0	170	170	2	1	-10921639	156.952	160	104	201	3296	30.833	2.000	0.091	0.846
ID3207020	3207020	91	32.053	27.194	43.417	0	170	170	2	1	-10921639	187.143	191	146	222	3930	21.772	4.800	0.077	1.232
ID3207021	3207021	80	39.049	19.925	46.490	0	170	170	2	1	-10921639	192.048	191	152	228	4033	19.752	4.800	0.094	1.673
ID3207022	3207022	75	39.741	13.828	46.596	0	170	170	2	1	-10921639	173.905	174	115	220	3652	28.302	4.800	0.123	1.342
ID3207023	3207023	71	75.825	30.250	50.451	0	170	170	2	1	-10921639	200.095	197	123	255	4202	43.985	2.000	0.185	1.419
ID3207008	3207008	75	35.767	14.114	46.525	0	171	171	2	1	-10921639	170.714	176	121	215	3585	26.609	4.800	0.109	1.257
ID3207009	3207009	99	29.156	26.339	46.777	0	171	171	2	1	-10921639	181.333	191	119	220	3808	24.949	4.800	0.077	1.044
ID3207010	3207010	71	72.319	30.459	50.678	0	171	171	2	1	-10921639	185.381	185	119	255	3893	43.212	4.800	0.190	1.370
ID3207000	3207000	78	81.117	35.229	19.147	0	171	171	2	1	-10921639	215.095	217	146	255	4517	37.781	4.800	0.216	2.021
ID3207001	3207001	97	49.293	27.194	20.945	0	171	171	2	1	-10921639	190.190	199	119	242	3994	39.317	4.800	0.125	1.075
ID3207002	3207002	95	30.796	31.107	22.833	0	171	171	2	1	-10921639	192.810	189	158	236	4049	21.323	7.600	0.053	0.916
ID3207003	3207003	93	37.007	21.692	29.252	0	171	171	2	1	-10921639	170.333	172	121	209	3577	24.906	4.800	0.115	1.412
ID3207004	3207004	79	58.095	31.690	31.806	0	171	171	2	1	-10921639	158.810	174	92	240	3335	44.286	2.000	0.138	0.868
ID3207005	3207005	94	30.899	11.400	40.666	0	171	171	2	1	-10921639	131.667	129	96	189	2765	24.185	2.000	0.101	0.999
ID3207006	3207006	91	35.530	27.159	44.101	0	171	171	2	1	-10921639	189.762	193	158	232	3985	21.021	2.000	0.077	1.285
ID3207007	3207007	80	44.805	19.886	46.128	0	171	171	2	1	-10921639	193.905	193	160	238	4072	22.059	4.800	0.104	1.655
ID3207036	3207036	78	80.236	35.282	19.067	0	172	172	2	1	-10921639	216.619	217	154	255	4549	35.496	4.800	0.209	2.108
ID3207037	3207037	97	45.928	27.415	20.806	0	172	172	2	1	-10921639	191.000	209	113	255	4011	40.636	2.000	0.106	0.898
ID3207038	3207038	95	28.729	31.425	22.515	0	172	172	2	1	-10921639	200.857	199	164	238	4218	19.466	7.600	0.055	1.074
ID3207039	3207039	92	37.487	26.294	23.938	0	172	172	2	1	-10921639	210.571	215	154	248	4422	28.825	7.600	0.080	1.080
ID3207040	3207040	93	42.807	21.749	29.186	0	172	172	2	1	-10921639	171.190	172	113	205	3595	27.081	4.800	0.123	1.387
ID3207041	3207041	79	61.404	31.612	31.692	0	172	172	2	1	-10921639	164.619	174	98	252	3457	47.398	2.000	0.144	0.877
ID3207042	3207042	87	33.091	26.186	37.100	0	172	172	2	1	-10921639	169.333	166	139	201	3556	17.001	4.800	0.089	1.629
ID3207043	3207043	94	31.445	11.635	40.805	0	172	172	2	1	-10921639	139.429	143	108	187	2928	22.214	2.000	0.076	0.885
ID3207044	3207044	None	27.825	30.714	42.372	0	172	172	2	1	-10921639	153.190	158	98	197	3217	29.178	2.000	0.073	0.714
ID3207045	3207045	75	35.580	13.155	47.448	0	172	172	2	1	-10921639	165.333	164	127	199	3472	23.709	4.800	0.109	1.370
ID3207046	3207046	80	37.775	19.566	46.709	0	172	172	2	1	-10921639	191.714	195	154	230	4026	23.641	4.800	0.097	1.438
ID3207047	3207047	99	34.585	26.468	47.010	0	172	172	2	1	-10921639	197.476	201	152	224	4147	21.125	4.800	0.092	1.581
ID3207048	3207048	71	74.335	30.358	50.708	0	172	172	2	1	-10921639	200.905	201	127	255	4219	42.854	4.800	0.199	1.556
ID3207056	3207056	94	33.500	11.599	40.616	0	173	173	2	1	-10921639	141.190	141	100	199	2965	23.466	2.000	0.077	0.860
ID3207057	3207057	98	34.979	28.023	43.194	0	173	173	2	1	-10921639	193.238	197	156	230	4058	22.007	4.800	0.084	1.366
ID3207058	3207058	80	51.541	19.905	45.979	0	173	173	2	1	-10921639	210.286	205	172	255	4416	22.736	4.800	0.119	1.965
ID3207059	3207059	75	40.461	13.359	47.460	0	173	173	2	1	-10921639	161.381	162	119	205	3389	26.890	4.800	0.112	1.213
ID3207060	3207060	71	73.166	30.564	50.847	0	173	173	2	1	-10921639	188.333	191	115	255	3955	48.745	2.000	0.178	1.166
ID3207049	3207049	78	75.607	35.490	19.030	0	173	173	2	1	-10921639	228.524	234	156	255	4799	29.929	4.800	0.209	2.638
ID3207050	3207050	97	52.395	27.283	20.586	0	173	173	2	1	-10921639	207.714	209	129	255	4362	38.541	4.800	0.116	1.119
ID3207051	3207051	92	43.102	25.885	23.187	0	173	173	2	1	-10921639	219.381	228	160	255	4607	27.847	4.800	0.095	1.373
ID3207052	3207052	95	30.328	31.188	22.713	0	173	173	2	1	-10921639	200.714	201	154	238	4215	22.804	7.600	0.052	0.871
ID3207053	3207053	93	45.321	21.869	29.657	0	173	173	2	1	-10921639	165.810	172	94	211	3482	32.429	2.000	0.119	1.087
ID3207054	3207054	79	57.381	31.558	31.824	0	173	173	2	1	-10921639	159.905	160	86	240	3358	44.962	2.000	0.144	0.894
ID3207055	3207055	87	35.617	26.411	37.014	0	173	173	2	1	-10921639	170.476	166	135	209	3580	18.988	4.800	0.094	1.542
ID3207024	3207024	78	77.267	35.257	18.967	0	174	174	2	1	-10921639	225.762	232	166	255	4741	30.206	4.800	0.206	2.555
ID3207025	3207025	97	47.043	27.325	20.804	0	174	174	2	1	-10921639	204.190	222	131	255	4288	38.221	4.800	0.106	1.020
ID3207026	3207026	95	28.178	30.753	22.560	0	174	174	2	1	-10921639	200.381	201	152	238	4208	25.922	7.600	0.050	0.733
ID3207027	3207027	93	42.668	21.970	29.906	0	174	174	2	1	-10921639	162.381	168	88	209	3410	33.242	7.600	0.105	0.928
ID3207028	3207028	79	52.798	31.310	31.737	0	174	174	2	1	-10921639	165.333	162	119	232	3472	31.972	2.000	0.128	1.177
ID3207029	3207029	87	49.608	26.080	37.130	0	174	174	2	1	-10921639	181.524	180	146	234	3812	24.967	2.000	0.121	1.570
ID3207030	3207030	94	36.290	11.404	40.371	0	174	174	2	1	-10921639	129.667	125	88	191	2723	30.172	4.800	0.121	0.925
ID3207031	3207031	98	45.685	28.980	42.619	0	174	174	2	1	-10921639	199.143	201	137	240	4182	29.013	4.800	0.117	1.437
ID3207032	3207032	80	49.990	19.825	46.257	0	174	174	2	1	-10921639	204.524	201	174	248	4295	22.531	4.800	0.114	1.852
ID3207033	3207033	75	47.584	13.312	47.259	0	174	174	2	1	-10921639	163.143	166	113	209	3426	29.865	4.800	0.143	1.363
ID3207034	3207034	99	33.397	25.950	47.252	0	174	174	2	1	-10921639	204.190	207	164	230	4288	20.275	7.600	0.082	1.527
ID3207035	3207035	71	65.251	30.410	50.788	0	174	174	2	1	-10921639	196.857	195	127	255	4134	42.132	4.800	0.167	1.338
ID3207061	3207061	78	78.946	35.190	18.937	0	175	175	2	1	-10921639	223.286	222	172	255	4689	30.506	4.800	0.210	2.545
ID3207062	3207062	97	34.966	27.558	20.375	0	175	175	2	1	-10921639	176.381	176	111	236	3704	39.601	7.600	0.070	0.584
ID3207063	3207063	95	29.030	30.731	22.131	0	175	175	2	1	-10921639	199.429	203	160	232	4188	20.774	7.600	0.057	1.037
ID3207064	3207064	92	41.706	26.312	23.961	0	175	175	2	1	-10921639	212.905	217	166	255	4471	25.721	4.800	0.088	1.342
ID3207065	3207065	93	50.594	21.854	29.960	0	175	175	2	1	-10921639	169.524	183	100	226	3560	33.551	2.000	0.127	1.142
ID3207066	3207066	79	52.578	31.083	31.681	0	175	175	2	1	-10921639	164.238	160	113	232	3449	32.544	2.000	0.130	1.160
ID3207067	3207067	87	55.006	25.991	37.084	0	175	175	2	1	-10921639	180.857	168	148	238	3798	27.534	2.000	0.134	1.548
ID3207068	3207068	94	30.705	11.403	40.508	0	175	175	2	1	-10921639	122.810	123	84	178	2579	26.145	2.000	0.082	0.715
ID3207069	3207069	98	30.937	29.339	42.384	0	175	175	2	1	-10921639	181.381	183	129	215	3809	23.750	4.800	0.082	1.160
ID3207070	3207070	80	41.409	20.385	45.774	0	175	175	2	1	-10921639	196.952	193	168	236	4136	19.333	4.800	0.103	1.903
ID3207071	3207071	75	48.068	13.502	47.047	0	175	175	2	1	-10921639	174.143	178	117	215	3657	26.265	4.800	0.146	1.689
ID3207072	3207072	99	29.939	25.980	47.269	0	175	175	2	1	-10921639	195.000	197	150	224	4095	19.290	4.800	0.068	1.283
ID3207073	3207073	71	56.913	30.346	50.668	0	175	175	2	1	-10921639	183.952	176	125	248	3863	38.685	2.000	0.144	1.197
ID3207074	3207074	78	77.045	35.073	19.055	0	176	176	2	1	-10921639	222.667	234	156	255	4676	32.981	4.800	0.203	2.282
ID3207075	3207075	95	37.226	30.815	22.718	0	176	176	2	1	-10921639	207.857	209	162	255	4365	25.945	7.600	0.068	1.020
ID3207076	3207076	92	32.891	26.000	24.000	0	176	176	2	1	-10921639	211.000	215	158	240	4431	22.830	4.800	0.074	1.273
ID3207077	3207077	93	46.005	21.863	29.775	0	176	176	2	1	-10921639	171.476	178	104	222	3601	30.446	2.000	0.115	1.160
ID3207078	3207078	79	38.259	30.842	31.696	0	176	176	2	1	-10921639	154.381	160	104	199	3242	27.885	2.000	0.104	1.046
ID3207079	3207079	87	52.359	25.777	37.202	0	176	176	2	1	-10921639	185.857	178	148	238	3903	26.137	2.000	0.129	1.621
ID3207080	3207080	94	43.704	11.596	40.675	0	176	176	2	1	-10921639	146.333	141	106	215	3073	29.513	2.000	0.108	0.966
ID3207081	3207081	98	37.630	29.043	42.493	0	176	176	2	1	-10921639	183.571	185	121	228	3855	30.868	4.800	0.089	0.975
ID3207082	3207082	75	51.640	13.081	47.210	0	176	176	2	1	-10921639	167.048	168	117	224	3508	29.746	4.800	0.148	1.451
ID3207083	3207083	80	42.456	20.043	46.706	0	176	176	2	1	-10921639	203.095	203	156	242	4265	22.170	4.800	0.113	1.854
ID3207084	3207084	99	27.291	25.546	46.685	0	176	176	2	1	-10921639	198.857	205	152	228	4176	17.920	4.800	0.069	1.427
ID3207085	3207085	71	63.446	30.263	50.713	0	176	176	2	1	-10921639	191.667	195	121	255	4025	40.739	4.800	0.157	1.278
ID3207109	3207109	78	81.668	34.936	18.983	0	177	177	2	1	-10921639	219.000	228	162	255	4599	33.982	4.800	0.214	2.274
ID3207110	3207110	92	39.648	25.997	23.088	0	177	177	2	1	-10921639	210.476	215	160	252	4420	25.487	4.800	0.082	1.256
ID3207111	3207111	95	39.379	30.219	22.932	0	177	177	2	1	-10921639	213.619	217	176	250	4486	20.922	7.600	0.078	1.484
ID3207112	3207112	93	42.663	22.008	30.522	0	177	177	2	1	-10921639	156.810	162	104	224	3293	33.532	2.000	0.096	0.817
ID3207113	3207113	87	65.996	26.020	37.100	0	177	177	2	1	-10921639	198.810	187	162	255	4175	31.003	2.000	0.156	1.734
ID3207114	3207114	94	51.612	11.483	40.568	0	177	177	2	1	-10921639	147.095	146	94	236	3089	37.591	2.000	0.153	1.038
ID3207115	3207115	98	36.286	29.518	42.392	0	177	177	2	1	-10921639	171.857	176	106	220	3609	36.255	2.000	0.088	0.764
ID3207116	3207116	75	49.318	13.655	47.301	0	177	177	2	1	-10921639	176.762	185	127	209	3712	23.270	4.800	0.149	1.967
ID3207117	3207117	80	38.606	20.164	46.874	0	177	177	2	1	-10921639	191.571	199	150	220	4023	21.851	4.800	0.101	1.607
ID3207118	3207118	71	58.974	30.028	50.227	0	177	177	2	1	-10921639	208.333	203	154	255	4375	28.868	4.800	0.148	1.863
ID3207104	3207104	94	58.602	11.271	40.691	0	178	178	2	1	-10921639	156.476	154	94	240	3286	39.873	2.000	0.151	1.030
ID3207105	3207105	98	45.384	29.296	42.342	0	178	178	2	1	-10921639	203.048	205	135	252	4264	34.691	4.800	0.108	1.139
ID3207106	3207106	80	38.098	19.809	46.257	0	178	178	2	1	-10921639	196.000	199	170	232	4116	18.463	4.800	0.085	1.667
ID3207107	3207107	75	45.461	13.814	47.142	0	178	178	2	1	-10921639	181.095	189	129	220	3803	25.640	4.800	0.124	1.555
ID3207108	3207108	71	63.954	30.310	50.083	0	178	178	2	1	-10921639	219.762	220	158	255	4615	30.746	4.800	0.165	2.025
ID3207097	3207097	78	74.959	34.929	19.023	0	178	178	2	1	-10921639	218.286	226	166	255	4584	34.466	4.800	0.187	1.995
ID3207098	3207098	100	30.836	26.957	20.357	0	178	178	2	1	-10921639	164.429	156	98	213	3453	40.250	2.000	0.064	0.489
ID3207099	3207099	95	42.131	30.951	22.839	0	178	178	2	1	-10921639	215.286	220	174	255	4521	24.542	7.600	0.083	1.349
ID3207100	3207100	92	34.104	26.343	24.419	0	178	178	2	1	-10921639	216.095	222	168	244	4538	21.785	4.800	0.078	1.433
ID3207101	3207101	93	34.990	22.084	30.988	0	178	178	2	1	-10921639	151.619	154	104	193	3184	27.220	2.000	0.083	0.859
ID3207102	3207102	87	67.211	25.953	37.149	0	178	178	2	1	-10921639	202.619	195	156	255	4255	31.555	2.000	0.162	1.786
ID3207103	3207103	101	32.659	16.067	38.701	0	178	178	2	1	-10921639	151.524	148	115	189	3182	20.101	2.000	0.077	1.080
ID3207088	3207088	95	35.984	30.933	23.179	0	179	179	2	1	-10921639	208.143	211	158	255	4371	23.791	7.600	0.066	1.077
ID3207089	3207089	92	39.952	26.634	23.783	0	179	179	2	1	-10921639	224.429	224	191	255	4713	18.864	4.800	0.084	1.847
ID3207090	3207090	87	57.419	26.280	37.421	0	179	179	2	1	-10921639	195.095	197	141	252	4097	32.419	4.800	0.145	1.528
ID3207091	3207091	101	34.769	15.846	39.028	0	179	179	2	1	-10921639	157.905	160	117	199	3316	23.872	2.000	0.088	1.075
ID3207092	3207092	94	58.280	11.055	40.519	0	179	179	2	1	-10921639	166.429	168	104	228	3495	36.401	2.000	0.157	1.241
ID3207093	3207093	98	55.455	29.871	42.139	0	179	179	2	1	-10921639	193.762	199	121	255	4069	42.062	2.000	0.115	0.950
ID3207094	3207094	80	43.798	20.021	46.373	0	179	179	2	1	-10921639	204.143	199	168	240	4287	19.933	4.800	0.102	1.899
ID3207095	3207095	75	54.279	13.364	47.093	0	179	179	2	1	-10921639	174.714	176	115	238	3669	35.020	2.000	0.137	1.201
ID3207096	3207096	71	66.245	30.233	50.346	0	179	179	2	1	-10921639	219.714	224	160	255	4614	33.444	4.800	0.165	1.857
ID3207086	3207086	78	71.600	34.961	19.296	0	179	179	2	1	-10921639	213.143	220	156	255	4476	35.518	4.800	0.183	1.859
ID3207087	3207087	100	31.862	27.121	20.365	0	179	179	2	1	-10921639	166.524	162	96	220	3497	40.527	2.000	0.077	0.588
ID3207120	3207120	78	68.548	34.942	19.504	0	180	180	2	1	-10921639	210.952	211	146	255	4430	32.429	4.800	0.168	1.872
ID3207121	3207121	92	39.603	26.355	23.101	0	180	180	2	1	-10921639	209.238	213	150	255	4394	32.968	4.800	0.077	0.912
ID3207122	3207122	95	31.518	30.725	23.353	0	180	180	2	1	-10921639	209.333	209	170	246	4396	22.301	7.600	0.059	1.052
ID3207123	3207123	102	31.759	31.218	28.980	0	180	180	2	1	-10921639	155.238	156	94	201	3260	25.599	2.000	0.069	0.785
ID3207124	3207124	87	60.929	26.174	37.339	0	180	180	2	1	-10921639	197.000	199	135	250	4137	32.050	4.800	0.150	1.606
ID3207125	3207125	94	47.699	11.343	40.857	0	180	180	2	1	-10921639	157.381	158	104	220	3305	32.180	2.000	0.131	1.130
ID3207126	3207126	98	42.878	29.980	42.129	0	180	180	2	1	-10921639	185.143	185	115	240	3888	35.414	2.000	0.093	0.894
ID3207127	3207127	None	35.111	26.529	44.779	0	180	180	2	1	-10921639	220.333	226	168	255	4627	22.008	7.600	0.076	1.419
ID3207128	3207128	80	43.078	20.188	45.991	0	180	180	2	1	-10921639	200.476	193	174	236	4210	18.506	4.800	0.104	2.045
ID3207129	3207129	75	54.399	13.718	47.171	0	180	180	2	1	-10921639	183.524	174	135	236	3854	25.055	4.800	0.143	1.837
ID3207130	3207130	71	64.958	30.038	50.525	0	180	180	2	1	-10921639	199.143	205	127	255	4182	43.468	4.800	0.156	1.237
ID3207119	3207119	100	33.405	27.182	20.394	0	180	180	2	1	-10921639	165.238	164	94	230	3470	43.912	2.000	0.075	0.523
ID3207136	3207136	101	35.500	16.123	38.822	0	181	181	2	1	-10921639	156.905	154	121	205	3295	23.520	2.000	0.082	1.013
ID3207137	3207137	94	57.688	11.227	40.440	0	181	181	2	1	-10921639	170.238	174	113	234	3575	38.114	4.800	0.160	1.233
ID3207138	3207138	98	52.073	29.481	42.092	0	181	181	2	1	-10921639	201.667	205	143	255	4235	31.065	2.000	0.114	1.327
ID3207139	3207139	75	43.864	13.956	47.470	0	181	181	2	1	-10921639	185.952	191	139	220	3905	23.179	4.800	0.128	1.814
ID3207140	3207140	80	33.760	19.957	46.748	0	181	181	2	1	-10921639	189.381	195	152	220	3977	19.896	4.800	0.084	1.468
ID3207141	3207141	71	58.483	29.304	49.676	0	181	181	2	1	-10921639	210.476	213	135	255	4420	39.877	4.800	0.142	1.312
ID3207142	3207142	None	32.635	30.803	55.077	0	181	181	2	1	-10921639	125.857	127	78	170	2643	27.403	2.000	0.109	0.904
ID3207131	3207131	78	66.785	34.788	19.522	0	181	181	2	1	-10921639	207.524	201	146	255	4358	31.962	4.800	0.171	1.894
ID3207132	3207132	100	31.678	27.238	21.116	0	181	181	2	1	-10921639	189.810	193	135	242	3986	34.362	4.800	0.085	0.865
ID3207133	3207133	92	40.752	27.157	24.705	0	181	181	2	1	-10921639	228.476	232	187	255	4798	20.868	4.800	0.087	1.756
ID3207134	3207134	102	40.060	31.399	28.544	0	181	181	2	1	-10921639	169.000	162	104	220	3549	31.779	2.000	0.092	0.898
ID3207135	3207135	87	50.507	25.857	37.815	0	181	181	2	1	-10921639	195.571	191	158	255	4107	26.072	4.800	0.113	1.522
ID3207152	3207152	75	41.031	13.793	47.501	0	182	182	2	1	-10921639	169.857	178	102	217	3567	34.168	4.800	0.109	0.979
ID3207153	3207153	103	41.708	27.455	46.591	0	182	182	2	1	-10921639	224.952	228	166	255	4724	24.846	4.800	0.097	1.594
ID3207154	3207154	71	65.830	29.704	50.713	0	182	182	2	1	-10921639	192.714	189	125	255	4047	42.585	2.000	0.158	1.235
ID3207143	3207143	None	30.868	40.232	17.390	0	182	182	2	1	-10921639	124.524	125	86	168	2615	25.771	2.000	0.111	0.969
ID3207144	3207144	78	65.280	34.834	19.615	0	182	182	2	1	-10921639	207.476	205	146	255	4357	29.854	4.800	0.163	1.953
ID3207145	3207145	92	43.071	26.847	24.044	0	182	182	2	1	-10921639	228.619	228	189	255	4801	21.572	4.800	0.089	1.728
ID3207146	3207146	102	35.258	31.419	28.368	0	182	182	2	1	-10921639	181.905	185	119	224	3820	28.085	2.000	0.071	0.862
ID3207147	3207147	87	50.233	25.642	38.040	0	182	182	2	1	-10921639	194.476	187	141	246	4084	27.658	4.800	0.118	1.490
ID3207148	3207148	101	37.737	16.194	38.704	0	182	182	2	1	-10921639	160.476	160	127	205	3370	23.006	2.000	0.084	1.086
ID3207149	3207149	94	62.026	11.341	40.660	0	182	182	2	1	-10921639	176.952	174	104	255	3716	44.470	2.000	0.152	1.053
ID3207150	3207150	98	42.289	29.240	42.257	0	182	182	2	1	-10921639	195.667	197	127	248	4109	34.061	7.600	0.083	0.883
ID3207151	3207151	80	28.627	20.000	46.000	0	182	182	2	1	-10921639	196.667	197	176	220	4130	12.539	4.800	0.076	2.211
ID3207172	3207172	78	69.483	34.848	19.749	0	183	183	2	1	-10921639	205.286	197	146	255	4311	32.241	4.800	0.172	1.872
ID3207173	3207173	100	44.707	27.031	21.249	0	183	183	2	1	-10921639	188.333	187	119	248	3955	41.030	4.800	0.116	0.956
ID3207174	3207174	102	47.028	31.263	28.376	0	183	183	2	1	-10921639	192.810	201	125	240	4049	33.995	2.000	0.097	1.001
ID3207175	3207175	87	54.715	25.693	38.074	0	183	183	2	1	-10921639	193.857	178	152	250	4071	29.340	2.000	0.124	1.456
ID3207176	3207176	101	35.490	16.299	38.837	0	183	183	2	1	-10921639	162.000	158	121	211	3402	22.753	2.000	0.078	1.036
ID3207177	3207177	94	51.087	11.507	40.812	0	183	183	2	1	-10921639	179.810	174	129	234	3776	29.817	2.000	0.123	1.317
ID3207178	3207178	98	43.515	29.011	42.410	0	183	183	2	1	-10921639	197.095	203	131	246	4139	35.854	2.000	0.091	0.920
ID3207179	3207179	80	44.061	20.408	46.575	0	183	183	2	1	-10921639	203.714	209	148	242	4278	25.772	4.800	0.112	1.594
ID3207180	3207180	75	36.433	13.883	47.679	0	183	183	2	1	-10921639	163.429	168	106	199	3432	28.074	2.000	0.101	1.071
ID3207181	3207181	103	40.176	27.290	47.196	0	183	183	2	1	-10921639	218.619	224	172	248	4591	21.418	4.800	0.099	1.833
ID3207182	3207182	71	50.461	29.317	50.840	0	183	183	2	1	-10921639	184.857	176	127	238	3882	34.471	2.000	0.122	1.164
ID3207183	3207183	104	31.082	30.239	54.885	0	183	183	2	1	-10921639	130.762	139	90	172	2746	26.935	2.000	0.090	0.800
ID3207155	3207155	105	36.176	39.671	17.462	0	184	184	2	1	-10921639	129.571	131	82	191	2721	33.394	2.000	0.114	0.792
ID3207156	3207156	78	68.395	34.662	19.541	0	184	184	2	1	-10921639	212.714	211	146	255	4467	32.341	4.800	0.176	1.966
ID3207157	3207157	100	44.687	27.032	20.704	0	184	184	2	1	-10921639	184.714	187	123	238	3879	39.948	2.000	0.105	0.880
ID3207158	3207158	92	33.735	27.152	24.236	0	184	184	2	1	-10921639	229.048	234	197	255	4810	19.395	6.283	0.067	1.473
ID3207159	3207159	106	33.858	30.944	24.334	0	184	184	2	1	-10921639	213.857	220	166	248	4491	24.648	2.000	0.061	0.992
ID3207160	3207160	None	33.515	19.512	26.548	0	184	184	2	1	-10921639	142.476	150	86	185	2992	29.774	4.800	0.104	0.903
ID3207161	3207161	107	30.463	24.490	26.763	0	184	184	2	1	-10921639	198.905	203	162	240	4177	24.540	6.292	0.060	0.923
ID3207162	3207162	102	49.818	31.234	29.017	0	184	184	2	1	-10921639	190.762	191	141	255	4006	32.827	2.000	0.097	1.027
ID3207163	3207163	87	52.615	25.877	37.831	0	184	184	2	1	-10921639	197.143	193	150	250	4140	25.273	4.800	0.125	1.733
ID3207164	3207164	101	39.452	16.034	38.752	0	184	184	2	1	-10921639	168.333	166	127	220	3535	23.994	2.000	0.084	1.088
ID3207165	3207165	94	49.697	11.220	40.478	0	184	184	2	1	-10921639	172.286	170	129	234	3618	33.632	4.800	0.133	1.203
ID3207166	3207166	98	45.295	29.177	42.391	0	184	184	2	1	-10921639	197.667	197	131	246	4151	33.690	7.600	0.100	1.063
ID3207167	3207167	75	42.754	14.008	47.297	0	184	184	2	1	-10921639	186.524	195	137	211	3917	23.951	4.800	0.121	1.681
ID3207168	3207168	80	46.921	20.219	46.695	0	184	184	2	1	-10921639	204.952	207	162	250	4304	26.254	2.000	0.105	1.483
ID3207169	3207169	103	42.152	27.189	47.597	0	184	184	2	1	-10921639	213.857	217	158	246	4491	25.283	4.800	0.105	1.612
ID3207170	3207170	71	45.890	29.272	51.457	0	184	184	2	1	-10921639	186.048	183	137	234	3907	29.906	4.800	0.113	1.263
ID3207171	3207171	104	41.729	30.259	54.787	0	184	184	2	1	-10921639	141.333	154	94	189	2968	32.208	2.000	0.121	0.950
ID3207184	3207184	105	33.613	39.374	17.397	0	185	185	2	1	-10921639	145.762	143	104	199	3061	29.034	7.600	0.110	0.996
ID3207185	3207185	78	68.686	35.148	19.232	0	185	185	2	1	-10921639	206.714	203	150	255	4341	34.741	4.800	0.168	1.712
ID3207186	3207186	100	56.333	27.032	20.296	0	185	185	2	1	-10921639	166.143	166	84	250	3489	53.157	2.000	0.117	0.655
ID3207187	3207187	106	31.865	31.045	23.751	0	185	185	2	1	-10921639	213.857	217	160	244	4491	21.523	4.800	0.063	1.182
ID3207188	3207188	92	31.533	27.033	24.908	0	185	185	2	1	-10921639	233.286	234	205	255	4899	16.556	4.800	0.061	1.622
ID3207189	3207189	107	35.904	24.386	26.951	0	185	185	2	1	-10921639	202.952	205	160	242	4262	26.458	2.000	0.074	1.062
ID3207190	3207190	102	47.689	30.912	29.350	0	185	185	2	1	-10921639	188.905	187	129	244	3967	32.807	2.000	0.102	1.066
ID3207191	3207191	87	55.305	25.662	37.834	0	185	185	2	1	-10921639	194.286	189	131	250	4080	29.179	4.800	0.129	1.526
ID3207192	3207192	101	35.150	16.254	38.800	0	185	185	2	1	-10921639	158.286	154	127	209	3324	22.777	2.000	0.073	0.944
ID3207193	3207193	94	52.602	11.047	40.453	0	185	185	2	1	-10921639	171.952	170	125	236	3611	33.132	4.800	0.153	1.374
ID3207194	3207194	98	49.502	29.295	42.404	0	185	185	2	1	-10921639	192.810	193	129	250	4049	35.078	2.000	0.107	1.064
ID3207195	3207195	80	40.579	20.295	46.140	0	185	185	2	1	-10921639	200.000	195	174	242	4200	19.298	4.800	0.092	1.746
ID3207196	3207196	75	32.377	14.142	47.196	0	185	185	2	1	-10921639	174.143	178	137	201	3657	21.602	4.800	0.101	1.481
ID3207197	3207197	103	42.711	26.745	46.907	0	185	185	2	1	-10921639	215.714	226	170	240	4530	21.684	4.800	0.105	1.895
ID3207198	3207198	71	41.772	28.712	50.880	0	185	185	2	1	-10921639	176.857	170	127	228	3714	30.997	2.000	0.101	1.049
ID3207199	3207199	104	49.620	30.192	55.204	0	185	185	2	1	-10921639	145.571	139	96	207	3057	31.210	2.000	0.137	1.122
ID3207200	3207200	78	64.266	34.986	19.488	0	186	186	2	1	-10921639	221.048	230	148	255	4642	34.225	4.800	0.167	1.847
ID3207201	3207201	100	50.186	26.917	20.373	0	186	186	2	1	-10921639	173.952	172	96	250	3653	48.320	2.000	0.102	0.666
ID3207202	3207202	106	35.873	31.009	23.593	0	186	186	2	1	-10921639	212.714	215	158	255	4467	24.962	2.000	0.066	1.063
ID3207203	3207203	107	37.308	25.384	26.773	0	186	186	2	1	-10921639	219.143	220	178	255	4602	24.526	4.800	0.083	1.373
ID3207204	3207204	102	29.375	30.603	29.807	0	186	186	2	1	-10921639	162.952	170	108	205	3422	32.664	2.000	0.070	0.652
ID3207205	3207205	87	51.059	25.399	37.881	0	186	186	2	1	-10921639	191.905	193	131	244	4030	32.101	2.000	0.119	1.276
ID3207206	3207206	101	35.181	16.231	38.659	0	186	186	2	1	-10921639	163.524	164	131	203	3434	22.033	2.000	0.076	1.045
ID3207207	3207207	94	54.576	11.252	40.514	0	186	186	2	1	-10921639	174.333	176	106	234	3661	38.832	2.000	0.139	1.098
ID3207208	3207208	98	50.072	29.123	42.487	0	186	186	2	1	-10921639	195.952	191	123	255	4115	39.340	7.600	0.104	0.935
ID3207209	3207209	80	35.526	19.920	45.710	0	186	186	2	1	-10921639	201.714	199	164	236	4236	17.502	4.800	0.081	1.728
ID3207210	3207210	75	40.563	14.145	47.433	0	186	186	2	1	-10921639	183.952	187	137	211	3863	21.509	4.800	0.118	1.802
ID3207211	3207211	103	49.064	26.799	47.282	0	186	186	2	1	-10921639	225.762	234	164	255	4741	27.803	4.800	0.108	1.583
ID3207212	3207212	104	52.246	30.034	55.295	0	186	186	2	1	-10921639	149.905	148	106	222	3148	31.321	2.000	0.139	1.172
ID3207248	3207248	103	39.156	26.769	47.487	0	187	187	2	1	-10921639	213.286	220	170	238	4479	20.756	4.800	0.093	1.747
ID3207249	3207249	None	38.075	27.909	49.891	0	187	187	2	1	-10921639	185.952	180	143	234	3905	28.282	4.800	0.094	1.128
ID3207250	3207250	104	59.273	30.260	55.233	0	187	187	2	1	-10921639	155.048	150	104	228	3256	33.518	2.000	0.158	1.262
ID3207238	3207238	78	66.245	35.128	19.184	0	187	187	2	1	-10921639	224.095	234	154	255	4706	30.830	4.800	0.170	2.115
ID3207239	3207239	100	46.319	26.956	20.408	0	187	187	2	1	-10921639	168.381	162	88	246	3536	49.691	2.000	0.090	0.560
ID3207240	3207240	107	33.564	26.658	25.437	0	187	187	2	1	-10921639	233.333	234	201	255	4900	17.246	4.800	0.065	1.660
ID3207241	3207241	110	46.800	20.022	26.611	0	187	187	2	1	-10921639	165.143	164	104	228	3468	36.917	2.000	0.111	0.892
ID3207242	3207242	87	51.479	25.604	37.817	0	187	187	2	1	-10921639	200.857	193	146	244	4218	25.987	4.800	0.131	1.791
ID3207243	3207243	101	28.394	16.372	38.481	0	187	187	2	1	-10921639	155.857	160	113	207	3273	25.072	7.600	0.074	0.855
ID3207244	3207244	94	53.954	11.451	40.251	0	187	187	2	1	-10921639	170.000	170	121	236	3570	38.382	4.800	0.147	1.133
ID3207245	3207245	98	39.902	28.903	42.705	0	187	187	2	1	-10921639	192.476	197	146	230	4042	29.701	2.000	0.089	1.063
ID3207246	3207246	80	44.260	19.925	46.163	0	187	187	2	1	-10921639	204.476	195	174	248	4294	20.810	2.000	0.094	1.687
ID3207247	3207247	75	32.304	13.760	47.086	0	187	187	2	1	-10921639	172.190	174	129	197	3616	19.397	4.800	0.094	1.522
ID3207232	3207232	94	53.078	10.906	39.917	0	188	188	2	1	-10921639	168.381	158	121	238	3536	31.786	2.000	0.133	1.245
ID3207233	3207233	80	36.519	19.806	45.395	0	188	188	2	1	-10921639	203.571	205	170	234	4275	21.890	2.000	0.078	1.342
ID3207234	3207234	75	36.169	13.955	47.269	0	188	188	2	1	-10921639	179.905	183	129	207	3778	22.481	4.800	0.101	1.467
ID3207235	3207235	103	45.507	26.700	46.893	0	188	188	2	1	-10921639	220.952	228	174	255	4640	23.634	4.800	0.109	1.839
ID3207236	3207236	108	30.779	19.529	49.472	0	188	188	2	1	-10921639	165.381	168	111	207	3473	32.917	2.000	0.066	0.625
ID3207237	3207237	104	66.723	30.153	55.272	0	188	188	2	1	-10921639	159.619	148	108	244	3352	38.615	2.000	0.163	1.158
ID3207226	3207226	109	53.595	39.499	17.599	0	188	188	2	1	-10921639	180.905	174	108	240	3799	39.728	2.000	0.140	1.117
ID3207227	3207227	78	60.416	35.284	19.397	0	188	188	2	1	-10921639	217.286	232	146	255	4563	34.775	4.800	0.149	1.622
ID3207228	3207228	100	52.199	27.034	20.742	0	188	188	2	1	-10921639	207.952	211	141	255	4367	37.420	2.000	0.112	1.116
ID3207229	3207229	107	36.045	26.782	25.921	0	188	188	2	1	-10921639	230.048	234	187	255	4831	22.659	4.800	0.073	1.389
ID3207230	3207230	110	54.573	19.959	26.614	0	188	188	2	1	-10921639	176.952	174	121	246	3716	36.743	2.000	0.129	1.102
ID3207231	3207231	87	45.914	25.456	37.509	0	188	188	2	1	-10921639	192.238	195	131	238	4037	30.226	4.800	0.113	1.288
ID3207216	3207216	110	56.566	19.964	26.825	0	189	189	2	1	-10921639	186.810	191	131	255	3923	34.737	2.000	0.125	1.196
ID3207217	3207217	107	40.328	25.515	26.616	0	189	189	2	1	-10921639	224.381	226	156	255	4712	29.859	4.800	0.086	1.184
ID3207218	3207218	87	58.700	25.343	37.253	0	189	189	2	1	-10921639	201.476	203	146	252	4231	30.642	4.800	0.143	1.640
ID3207219	3207219	94	44.038	11.257	40.066	0	189	189	2	1	-10921639	164.286	166	127	211	3450	28.692	4.800	0.122	1.245
ID3207220	3207220	98	43.026	28.162	43.162	0	189	189	2	1	-10921639	209.667	209	164	250	4403	26.650	4.800	0.099	1.424
ID3207221	3207221	80	29.817	19.886	45.050	0	189	189	2	1	-10921639	204.762	207	178	236	4300	17.618	6.310	0.061	1.343
ID3207222	3207222	75	33.979	14.436	47.463	0	189	189	2	1	-10921639	181.619	191	129	217	3814	26.817	4.800	0.101	1.247
ID3207223	3207223	103	45.243	26.798	47.673	0	189	189	2	1	-10921639	213.905	224	158	246	4492	26.670	4.800	0.109	1.579
ID3207224	3207224	108	39.605	19.446	49.065	0	189	189	2	1	-10921639	173.857	178	119	222	3651	35.702	2.000	0.087	0.779
ID3207225	3207225	104	74.235	30.214	55.374	0	189	189	2	1	-10921639	164.333	148	111	255	3451	42.792	2.000	0.184	1.196
ID3207213	3207213	109	64.909	39.458	17.711	0	189	189	2	1	-10921639	195.619	187	125	255	4108	41.149	4.800	0.164	1.337
ID3207214	3207214	78	58.618	34.781	19.296	0	189	189	2	1	-10921639	224.810	238	162	255	4721	30.768	4.800	0.148	1.879
ID3207215	3207215	100	53.679	27.233	20.877	0	189	189	2	1	-10921639	211.714	224	141	255	4446	39.019	4.800	0.118	1.149
ID3207251	3207251	109	67.274	39.009	18.093	0	190	190	2	1	-10921639	197.952	191	127	255	4157	43.850	2.000	0.163	1.267
ID3207252	3207252	78	56.932	35.402	19.160	0	190	190	2	1	-10921639	221.095	230	158	255	4643	32.850	4.800	0.134	1.589
ID3207253	3207253	100	52.623	27.158	20.826	0	190	190	2	1	-10921639	208.000	209	146	255	4368	37.717	2.000	0.110	1.097
ID3207254	3207254	110	49.828	19.969	26.763	0	190	190	2	1	-10921639	174.571	172	113	238	3666	33.143	2.000	0.110	1.048
ID3207255	3207255	107	34.609	25.750	26.665	0	190	190	2	1	-10921639	218.238	220	168	252	4583	25.684	4.800	0.073	1.159
ID3207256	3207256	87	50.138	25.326	37.675	0	190	190	2	1	-10921639	196.000	195	135	246	4116	29.962	4.800	0.115	1.355
ID3207257	3207257	94	40.805	11.232	40.273	0	190	190	2	1	-10921639	159.238	154	119	203	3344	28.436	2.000	0.110	1.109
ID3207258	3207258	98	53.326	28.445	42.661	0	190	190	2	1	-10921639	218.571	215	178	255	4590	25.378	4.800	0.120	1.852
ID3207259	3207259	80	39.215	19.767	45.092	0	190	190	2	1	-10921639	208.429	211	172	246	4377	21.972	2.000	0.079	1.390
ID3207260	3207260	75	41.189	13.823	47.001	0	190	190	2	1	-10921639	181.000	185	131	215	3801	25.458	4.800	0.111	1.419
ID3207261	3207261	103	41.451	26.459	47.324	0	190	190	2	1	-10921639	215.286	217	172	250	4521	21.140	4.800	0.102	1.883
ID3207262	3207262	108	45.693	19.415	49.107	0	190	190	2	1	-10921639	174.238	176	117	236	3659	37.708	2.000	0.096	0.809
ID3207263	3207263	104	69.610	29.947	55.231	0	190	190	2	1	-10921639	170.000	168	121	248	3570	38.165	2.000	0.174	1.323
ID3207290	3207290	109	49.329	39.152	18.056	0	191	191	2	1	-10921639	179.429	176	129	240	3768	34.302	4.800	0.138	1.265
ID3207291	3207291	78	60.194	35.308	19.480	0	191	191	2	1	-10921639	212.619	215	148	255	4465	35.255	4.800	0.146	1.540
ID3207292	3207292	100	52.499	27.127	20.952	0	191	191	2	1	-10921639	209.286	211	141	255	4395	37.485	4.800	0.116	1.159
ID3207293	3207293	None	37.311	26.571	25.769	0	191	191	2	1	-10921639	228.238	242	170	255	4793	28.604	4.800	0.077	1.145
ID3207294	3207294	110	47.908	19.980	26.805	0	191	191	2	1	-10921639	176.333	183	133	230	3703	30.134	2.000	0.110	1.155
ID3207295	3207295	107	37.944	25.654	26.613	0	191	191	2	1	-10921639	220.952	222	170	255	4640	29.257	6.235	0.080	1.118
ID3207296	3207296	111	30.868	28.685	31.575	0	191	191	2	1	-10921639	161.000	162	111	203	3381	27.033	7.600	0.087	0.953
ID3207297	3207297	87	49.645	25.321	37.595	0	191	191	2	1	-10921639	190.095	193	127	248	3992	31.485	2.000	0.111	1.208
ID3207298	3207298	94	36.482	10.923	40.289	0	191	191	2	1	-10921639	153.952	152	117	195	3233	25.631	2.000	0.102	1.115
ID3207299	3207299	98	50.496	28.394	42.665	0	191	191	2	1	-10921639	215.476	217	172	255	4525	27.593	4.800	0.112	1.579
ID3207300	3207300	80	34.210	19.467	46.247	0	191	191	2	1	-10921639	212.571	213	178	244	4464	16.369	6.301	0.082	1.961
ID3207301	3207301	75	38.528	13.654	47.356	0	191	191	2	1	-10921639	174.143	174	123	209	3657	22.377	4.800	0.103	1.454
ID3207302	3207302	103	48.412	26.534	46.986	0	191	191	2	1	-10921639	221.381	230	166	255	4649	26.973	4.800	0.111	1.637
ID3207303	3207303	108	33.512	19.551	48.297	0	191	191	2	1	-10921639	190.333	193	133	244	3997	31.960	4.800	0.083	0.916
ID3207304	3207304	104	77.008	30.034	55.311	0	191	191	2	1	-10921639	168.238	160	119	255	3533	41.437	2.000	0.200	1.351
ID3207280	3207280	110	47.409	19.948	26.860	0	192	192	2	1	-10921639	176.762	183	127	240	3712	32.476	2.000	0.103	1.020
ID3207281	3207281	107	43.637	24.421	26.970	0	192	192	2	1	-10921639	215.381	217	174	255	4523	27.771	2.000	0.083	1.185
ID3207282	3207282	111	34.139	28.431	31.724	0	192	192	2	1	-10921639	172.381	172	127	205	3620	21.013	2.000	0.084	1.268
ID3207283	3207283	87	48.755	25.277	37.444	0	192	192	2	1	-10921639	193.000	193	146	248	4053	26.355	4.800	0.121	1.580
ID3207284	3207284	94	29.638	10.787	40.455	0	192	192	2	1	-10921639	146.762	152	106	183	3082	22.764	4.800	0.087	1.035
ID3207285	3207285	98	53.122	28.085	42.455	0	192	192	2	1	-10921639	204.714	209	135	255	4299	37.323	2.000	0.109	1.079
ID3207286	3207286	80	41.049	19.859	45.252	0	192	192	2	1	-10921639	215.524	217	176	252	4526	21.374	2.000	0.084	1.569
ID3207287	3207287	103	43.674	26.334	47.405	0	192	192	2	1	-10921639	222.048	224	185	250	4663	18.057	4.800	0.109	2.415
ID3207288	3207288	75	41.135	14.186	47.570	0	192	192	2	1	-10921639	166.048	168	102	217	3487	36.230	4.800	0.115	0.947
ID3207289	3207289	104	87.694	30.016	55.221	0	192	192	2	1	-10921639	180.810	176	119	255	3797	44.733	2.000	0.236	1.544
ID3207277	3207277	109	46.407	39.716	17.895	0	192	192	2	1	-10921639	159.476	154	102	224	3349	37.063	2.000	0.116	0.892
ID3207278	3207278	78	59.222	35.428	19.414	0	192	192	2	1	-10921639	218.524	222	156	255	4589	34.420	4.800	0.149	1.646
ID3207279	3207279	100	55.694	27.327	20.895	0	192	192	2	1	-10921639	204.143	215	137	255	4287	38.989	2.000	0.123	1.147
ID3207264	3207264	109	37.922	39.620	17.772	0	193	193	2	1	-10921639	151.810	154	94	207	3188	33.440	2.000	0.109	0.890
ID3207265	3207265	78	59.321	35.212	19.513	0	193	193	2	1	-10921639	219.952	232	146	255	4619	31.192	4.800	0.147	1.803
ID3207266	3207266	100	51.047	27.189	21.070	0	193	193	2	1	-10921639	200.762	207	137	255	4216	37.768	4.800	0.114	1.090
ID3207267	3207267	110	49.922	19.757	26.864	0	193	193	2	1	-10921639	177.286	183	135	255	3723	31.637	2.000	0.100	1.021
ID3207268	3207268	107	39.831	25.012	26.720	0	193	193	2	1	-10921639	217.429	217	166	255	4566	26.555	4.800	0.079	1.194
ID3207269	3207269	112	33.891	14.916	37.015	0	193	193	2	1	-10921639	154.476	156	111	201	3244	23.912	2.000	0.087	1.030
ID3207270	3207270	87	45.068	25.435	37.374	0	193	193	2	1	-10921639	190.571	189	143	240	4002	25.717	2.000	0.111	1.476
ID3207271	3207271	98	36.985	27.737	42.133	0	193	193	2	1	-10921639	188.905	193	131	230	3967	30.171	2.000	0.080	0.925
ID3207272	3207272	80	36.659	20.244	45.239	0	193	193	2	1	-10921639	215.238	213	178	248	4520	18.652	4.800	0.079	1.693
ID3207273	3207273	103	44.950	26.115	46.644	0	193	193	2	1	-10921639	223.048	226	178	255	4684	22.256	4.800	0.110	1.983
ID3207274	3207274	75	40.098	13.989	47.543	0	193	193	2	1	-10921639	161.571	166	94	205	3393	36.304	4.800	0.115	0.916
ID3207275	3207275	108	37.448	19.625	48.849	0	193	193	2	1	-10921639	172.905	174	100	226	3631	40.379	2.000	0.076	0.605
ID3207276	3207276	104	93.911	29.949	54.982	0	193	193	2	1	-10921639	178.429	183	106	255	3747	51.593	2.000	0.248	1.374
ID3207312	3207312	98	38.131	27.532	42.183	0	194	194	2	1	-10921639	186.238	195	119	232	3911	34.763	2.000	0.083	0.820
ID3207313	3207313	80	37.638	19.589	46.456	0	194	194	2	1	-10921639	217.667	222	185	250	4571	18.599	6.279	0.086	1.858
ID3207314	3207314	75	44.550	13.739	47.372	0	194	194	2	1	-10921639	174.190	176	127	222	3658	24.847	4.800	0.119	1.490
ID3207315	3207315	103	50.732	26.400	46.723	0	194	194	2	1	-10921639	226.571	232	180	255	4758	24.598	4.800	0.123	2.013
ID3207316	3207316	108	40.974	19.671	48.576	0	194	194	2	1	-10921639	171.619	176	90	238	3604	46.214	2.000	0.084	0.578
ID3207317	3207317	104	92.368	30.163	55.019	0	194	194	2	1	-10921639	171.000	160	92	255	3591	50.014	2.000	0.252	1.378
ID3207305	3207305	109	30.868	39.928	17.720	0	194	194	2	1	-10921639	146.190	146	100	197	3070	27.493	2.000	0.080	0.790
ID3207306	3207306	78	59.507	35.540	19.240	0	194	194	2	1	-10921639	204.286	209	141	255	4290	32.641	4.800	0.150	1.630
ID3207307	3207307	100	48.738	27.194	20.910	0	194	194	2	1	-10921639	195.333	205	125	250	4102	37.900	2.000	0.111	1.026
ID3207308	3207308	110	54.890	20.183	26.669	0	194	194	2	1	-10921639	187.429	187	123	255	3936	40.605	2.000	0.115	0.949
ID3207309	3207309	107	40.838	24.873	26.893	0	194	194	2	1	-10921639	224.524	230	172	255	4715	26.793	4.800	0.080	1.247
ID3207310	3207310	87	45.140	25.283	36.837	0	194	194	2	1	-10921639	188.714	187	131	230	3963	27.258	2.000	0.103	1.292
ID3207311	3207311	112	38.917	14.989	37.522	0	194	194	2	1	-10921639	166.714	166	127	205	3501	22.199	4.800	0.106	1.438
ID3207328	3207328	108	29.899	19.534	49.474	0	195	195	2	1	-10921639	161.476	172	90	197	3391	31.913	2.000	0.067	0.636
ID3207329	3207329	104	88.504	30.211	54.964	0	195	195	2	1	-10921639	174.429	168	94	255	3663	48.539	2.000	0.233	1.360
ID3207318	3207318	109	39.639	39.665	17.928	0	195	195	2	1	-10921639	151.000	152	104	201	3171	30.632	2.000	0.107	0.955
ID3207319	3207319	78	55.820	34.913	19.548	0	195	195	2	1	-10921639	212.238	211	152	255	4457	26.144	4.800	0.140	1.995
ID3207320	3207320	100	47.180	27.552	20.552	0	195	195	2	1	-10921639	197.333	203	115	255	4144	34.801	2.000	0.099	1.019
ID3207321	3207321	110	57.028	20.407	26.784	0	195	195	2	1	-10921639	191.619	191	123	255	4024	44.054	2.000	0.126	0.975
ID3207322	3207322	107	34.467	24.204	27.072	0	195	195	2	1	-10921639	213.762	217	176	255	4489	23.507	6.305	0.064	1.086
ID3207323	3207323	112	42.063	15.150	37.518	0	195	195	2	1	-10921639	169.095	170	129	213	3551	25.034	4.800	0.113	1.377
ID3207324	3207324	87	57.450	25.340	36.601	0	195	195	2	1	-10921639	204.476	201	156	255	4294	32.713	2.000	0.129	1.432
ID3207325	3207325	98	32.507	27.000	43.000	0	195	195	2	1	-10921639	202.476	195	166	246	4252	24.277	4.800	0.087	1.331
ID3207326	3207326	75	45.159	14.339	47.472	0	195	195	2	1	-10921639	184.810	185	137	226	3881	25.703	4.800	0.131	1.664
ID3207327	3207327	103	44.092	25.693	46.581	0	195	195	2	1	-10921639	222.286	222	176	255	4668	22.377	4.800	0.113	2.019
ID3207330	3207330	109	46.506	39.696	18.128	0	196	196	2	1	-10921639	155.619	156	106	217	3268	34.744	2.000	0.119	0.952
ID3207331	3207331	78	58.771	35.120	19.489	0	196	196	2	1	-10921639	206.762	207	133	255	4342	38.073	4.800	0.142	1.353
ID3207332	3207332	100	48.324	27.425	20.888	0	196	196	2	1	-10921639	192.524	209	129	250	4043	38.023	4.800	0.115	1.048
ID3207333	3207333	110	58.777	20.359	26.853	0	196	196	2	1	-10921639	188.048	183	121	255	3949	43.444	2.000	0.128	0.983
ID3207334	3207334	107	36.893	24.383	27.223	0	196	196	2	1	-10921639	215.429	220	174	255	4524	23.254	2.000	0.070	1.216
ID3207335	3207335	87	60.792	25.312	36.239	0	196	196	2	1	-10921639	212.619	211	170	255	4465	26.890	4.800	0.147	2.022
ID3207336	3207336	112	48.552	15.078	37.620	0	196	196	2	1	-10921639	172.429	176	131	222	3621	27.029	4.800	0.126	1.427
ID3207337	3207337	113	27.533	19.648	44.917	0	196	196	2	1	-10921639	208.238	211	187	230	4373	13.834	4.800	0.061	1.726
ID3207338	3207338	75	51.466	13.834	47.445	0	196	196	2	1	-10921639	182.762	187	137	232	3838	28.888	4.800	0.131	1.467
ID3207339	3207339	103	45.413	26.140	46.675	0	196	196	2	1	-10921639	217.333	220	172	246	4564	21.816	4.800	0.117	2.082
ID3207340	3207340	108	37.003	19.330	49.289	0	196	196	2	1	-10921639	171.286	180	113	215	3597	32.558	2.000	0.089	0.857
ID3207341	3207341	104	78.049	30.041	54.950	0	196	196	2	1	-10921639	166.429	164	94	255	3495	42.787	2.000	0.212	1.361
ID3207355	3207355	109	37.269	40.026	17.815	0	197	197	2	1	-10921639	144.048	139	98	187	3025	27.038	2.000	0.103	0.993
ID3207356	3207356	78	57.541	35.076	19.898	0	197	197	2	1	-10921639	199.190	199	143	244	4183	27.596	4.800	0.151	1.889
ID3207357	3207357	100	46.729	27.468	21.053	0	197	197	2	1	-10921639	181.190	187	104	248	3805	42.393	2.000	0.108	0.833
ID3207358	3207358	110	52.755	20.346	27.040	0	197	197	2	1	-10921639	183.381	185	119	255	3851	39.492	2.000	0.111	0.931
ID3207359	3207359	107	39.480	25.004	26.766	0	197	197	2	1	-10921639	221.667	224	178	255	4655	21.998	4.800	0.083	1.550
ID3207360	3207360	87	63.413	25.441	36.243	0	197	197	2	1	-10921639	205.048	199	152	255	4306	31.049	2.000	0.149	1.713
ID3207361	3207361	112	45.120	15.300	37.213	0	197	197	2	1	-10921639	150.190	154	102	205	3154	32.270	2.000	0.125	1.032
ID3207362	3207362	98	33.244	26.991	43.438	0	197	197	2	1	-10921639	190.000	193	154	224	3990	22.365	4.800	0.089	1.386
ID3207363	3207363	113	27.635	19.795	45.319	0	197	197	2	1	-10921639	203.619	207	176	230	4276	15.781	4.800	0.060	1.470
ID3207364	3207364	75	48.387	14.021	47.283	0	197	197	2	1	-10921639	179.810	178	125	226	3776	30.233	4.800	0.126	1.331
ID3207365	3207365	103	46.379	26.105	47.033	0	197	197	2	1	-10921639	210.190	215	174	242	4414	19.846	4.800	0.119	2.260
ID3207366	3207366	108	30.097	19.294	49.473	0	197	197	2	1	-10921639	167.000	170	111	207	3507	29.414	3.200	0.071	0.751
ID3207367	3207367	104	77.669	30.058	55.017	0	197	197	2	1	-10921639	162.238	154	90	255	3407	43.338	2.000	0.204	1.271
ID3207344	3207344	100	38.403	27.416	21.328	0	198	198	2	1	-10921639	174.714	180	90	232	3669	41.938	2.000	0.091	0.694
ID3207345	3207345	110	58.125	20.474	26.874	0	198	198	2	1	-10921639	187.333	187	123	255	3934	42.628	2.000	0.139	1.070
ID3207346	3207346	107	32.390	26.082	26.598	0	198	198	2	1	-10921639	213.857	217	170	250	4491	24.551	4.800	0.068	1.104
ID3207347	3207347	87	58.879	25.498	36.286	0	198	198	2	1	-10921639	213.905	209	160	255	4492	28.497	4.800	0.135	1.789
ID3207348	3207348	112	46.692	15.262	37.435	0	198	198	2	1	-10921639	154.810	150	96	207	3251	33.397	2.000	0.133	1.089
ID3207349	3207349	98	35.858	26.757	43.685	0	198	198	2	1	-10921639	200.810	201	146	228	4217	24.357	4.800	0.092	1.396
ID3207350	3207350	113	32.621	19.823	45.461	0	198	198	2	1	-10921639	207.286	207	176	242	4353	19.290	2.000	0.066	1.331
ID3207351	3207351	75	45.936	13.840	47.265	0	198	198	2	1	-10921639	177.714	183	123	217	3732	27.986	4.800	0.125	1.409
ID3207352	3207352	103	44.343	25.745	47.390	0	198	198	2	1	-10921639	210.476	213	156	240	4420	22.198	4.800	0.113	1.929
ID3207353	3207353	108	35.242	19.169	49.117	0	198	198	2	1	-10921639	171.524	178	113	220	3602	34.659	2.000	0.083	0.755
ID3207354	3207354	104	78.857	29.998	55.059	0	198	198	2	1	-10921639	168.286	162	102	255	3534	42.780	2.000	0.205	1.340
ID3207342	3207342	109	31.814	39.993	17.664	0	198	198	2	1	-10921639	146.238	143	106	183	3071	23.977	7.600	0.089	1.000
ID3207343	3207343	78	52.238	34.891	20.121	0	198	198	2	1	-10921639	194.048	195	141	238	4075	28.581	4.800	0.138	1.648
ID3207376	3207376	98	31.898	27.235	42.661	0	199	199	2	1	-10921639	199.952	199	166	232	4199	18.312	4.800	0.093	1.853
ID3207377	3207377	113	34.807	19.527	45.383	0	199	199	2	1	-10921639	213.667	215	180	255	4487	20.399	4.800	0.073	1.418
ID3207378	3207378	75	49.449	13.441	47.285	0	199	199	2	1	-10921639	169.333	158	117	228	3556	35.709	2.000	0.134	1.123
ID3207379	3207379	103	41.180	26.014	46.924	0	199	199	2	1	-10921639	211.762	222	168	234	4447	20.349	4.800	0.112	2.095
ID3207380	3207380	104	67.506	29.811	55.212	0	199	199	2	1	-10921639	163.810	164	117	240	3440	38.175	2.000	0.183	1.329
ID3207368	3207368	109	35.081	39.951	17.688	0	199	199	2	1	-10921639	143.143	150	100	180	3006	26.477	2.000	0.096	0.946
ID3207369	3207369	78	54.285	35.030	19.652	0	199	199	2	1	-10921639	194.810	197	148	236	4091	24.308	4.800	0.145	2.031
ID3207370	3207370	100	34.389	27.273	21.123	0	199	199	2	1	-10921639	165.810	174	86	211	3482	37.284	2.000	0.085	0.700
ID3207371	3207371	None	33.846	31.332	22.793	0	199	199	2	1	-10921639	192.905	197	152	230	4051	21.977	7.600	0.070	1.149
ID3207372	3207372	110	49.685	20.588	27.061	0	199	199	2	1	-10921639	212.381	215	166	255	4460	28.675	4.800	0.113	1.498
ID3207373	3207373	None	36.510	23.806	27.086	0	199	199	2	1	-10921639	223.810	232	189	255	4700	21.400	6.300	0.072	1.401
ID3207374	3207374	87	61.696	25.465	36.178	0	199	199	2	1	-10921639	224.429	217	172	255	4713	25.623	4.800	0.154	2.333
ID3207375	3207375	112	41.886	15.304	37.450	0	199	199	2	1	-10921639	155.238	154	113	205	3260	31.689	2.000	0.109	0.967
ID3207381	3207381	109	37.198	39.532	17.727	0	200	200	2	1	-10921639	139.667	139	86	185	2933	31.315	2.000	0.103	0.834
ID3207382	3207382	78	55.639	34.995	19.701	0	200	200	2	1	-10921639	193.048	191	146	240	4054	24.126	4.800	0.152	2.111
ID3207383	3207383	100	34.485	27.729	21.928	0	200	200	2	1	-10921639	182.095	199	100	224	3824	33.345	6.282	0.080	0.806
ID3207384	3207384	107	32.079	26.900	25.775	0	200	200	2	1	-10921639	211.952	213	172	244	4451	19.187	4.800	0.066	1.362
ID3207385	3207385	110	56.015	20.437	27.054	0	200	200	2	1	-10921639	192.381	193	131	255	4040	41.998	2.000	0.114	0.940
ID3207386	3207386	87	62.025	25.262	35.837	0	200	200	2	1	-10921639	220.333	220	168	255	4627	28.838	4.800	0.153	2.028
ID3207387	3207387	112	50.450	15.283	37.408	0	200	200	2	1	-10921639	156.238	154	113	224	3281	36.767	2.000	0.121	0.919
ID3207388	3207388	114	40.696	26.618	44.612	0	200	200	2	1	-10921639	204.000	209	146	244	4284	28.304	6.280	0.094	1.240
ID3207389	3207389	113	33.614	19.739	45.593	0	200	200	2	1	-10921639	206.381	207	160	242	4334	21.526	6.325	0.072	1.286
ID3207390	3207390	75	47.916	13.462	47.495	0	200	200	2	1	-10921639	170.000	168	123	222	3570	35.682	4.800	0.129	1.092
ID3207391	3207391	104	55.994	29.624	55.261	0	200	200	2	1	-10921639	147.905	141	98	213	3106	34.752	2.000	0.161	1.181
ID3207392	3207392	109	36.061	39.913	17.486	0	201	201	2	1	-10921639	139.286	139	96	189	2925	30.432	7.600	0.107	0.884
ID3207393	3207393	78	54.551	35.239	19.597	0	201	201	2	1	-10921639	196.476	201	143	236	4126	24.070	4.800	0.148	2.109
ID3207394	3207394	None	28.975	30.865	23.016	0	201	201	2	1	-10921639	185.000	189	141	215	3885	22.488	7.600	0.064	0.991
ID3207395	3207395	107	33.959	26.863	25.346	0	201	201	2	1	-10921639	214.333	217	185	242	4501	18.848	4.800	0.074	1.568
ID3207396	3207396	110	48.887	20.383	27.004	0	201	201	2	1	-10921639	189.667	189	141	252	3983	33.807	2.000	0.111	1.122
ID3207397	3207397	115	34.885	27.605	31.956	0	201	201	2	1	-10921639	179.524	183	121	232	3770	35.791	2.000	0.064	0.608
ID3207398	3207398	87	61.401	25.155	36.039	0	201	201	2	1	-10921639	221.762	224	170	255	4657	30.093	4.800	0.145	1.865
ID3207399	3207399	112	62.826	15.122	37.382	0	201	201	2	1	-10921639	168.048	158	119	252	3529	40.652	2.000	0.145	1.046
ID3207400	3207400	113	32.072	18.776	44.813	0	201	201	2	1	-10921639	213.095	217	183	236	4475	14.805	4.800	0.078	2.088
ID3207401	3207401	114	43.075	26.361	44.439	0	201	201	2	1	-10921639	216.619	224	168	252	4549	22.351	4.800	0.097	1.712
ID3207402	3207402	75	60.651	13.503	47.597	0	201	201	2	1	-10921639	191.238	199	111	255	4016	43.558	4.800	0.152	1.157
ID3207403	3207403	104	49.080	29.632	55.056	0	201	201	2	1	-10921639	145.524	148	104	201	3056	30.031	2.000	0.144	1.218
ID3207424	3207424	87	62.048	24.974	36.121	0	202	202	2	1	-10921639	212.810	217	154	255	4469	32.528	2.000	0.140	1.605
ID3207425	3207425	112	58.502	15.174	37.338	0	202	202	2	1	-10921639	163.905	158	117	238	3442	35.799	2.000	0.152	1.208
ID3207426	3207426	114	40.237	26.650	43.450	0	202	202	2	1	-10921639	200.714	203	152	238	4215	24.870	4.800	0.104	1.521
ID3207427	3207427	75	59.817	13.631	47.545	0	202	202	2	1	-10921639	181.714	180	102	255	3816	43.022	2.000	0.144	1.065
ID3207428	3207428	104	42.978	29.889	54.543	0	202	202	2	1	-10921639	136.333	135	96	185	2863	30.139	2.000	0.130	1.039
ID3207420	3207420	78	54.792	35.199	19.744	0	202	202	2	1	-10921639	196.667	203	148	240	4130	25.168	4.800	0.148	2.012
ID3207421	3207421	107	31.025	27.133	24.828	0	202	202	2	1	-10921639	197.000	195	168	224	4137	15.770	2.000	0.067	1.568
ID3207422	3207422	110	33.781	20.568	27.127	0	202	202	2	1	-10921639	181.095	185	150	217	3803	20.231	4.800	0.082	1.359
ID3207423	3207423	115	37.899	27.562	32.009	0	202	202	2	1	-10921639	174.524	174	113	234	3665	34.407	2.000	0.084	0.782
ID3207408	3207408	112	59.908	15.170	37.217	0	203	203	2	1	-10921639	167.952	166	119	238	3527	35.237	2.000	0.153	1.267
ID3207409	3207409	114	41.242	26.260	43.560	0	203	203	2	1	-10921639	203.143	201	174	234	4266	16.689	4.800	0.106	2.329
ID3207410	3207410	None	27.524	17.796	45.052	0	203	203	2	1	-10921639	193.190	193	164	215	4057	13.083	4.800	0.072	1.994
ID3207411	3207411	75	57.740	13.532	47.388	0	203	203	2	1	-10921639	187.762	183	141	238	3943	28.744	2.000	0.147	1.670
ID3207412	3207412	104	44.025	30.264	54.725	0	203	203	2	1	-10921639	133.381	125	92	187	2801	28.188	2.000	0.137	1.138
ID3207404	3207404	78	47.071	34.937	19.695	0	203	203	2	1	-10921639	178.952	180	143	222	3758	21.254	4.800	0.136	2.021
ID3207405	3207405	None	27.225	27.816	21.257	0	203	203	2	1	-10921639	147.286	164	69	189	3093	34.909	2.000	0.071	0.558
ID3207406	3207406	115	42.830	27.766	31.771	0	203	203	2	1	-10921639	176.476	176	119	238	3706	34.285	2.000	0.092	0.865
ID3207407	3207407	87	52.912	24.739	36.020	0	203	203	2	1	-10921639	198.619	199	143	255	4171	31.759	2.000	0.120	1.343
ID3207413	3207413	78	45.565	35.060	19.798	0	204	204	2	1	-10921639	176.048	176	135	207	3697	21.236	4.800	0.136	1.979
ID3207414	3207414	115	35.799	28.204	31.584	0	204	204	2	1	-10921639	169.048	170	111	217	3550	30.413	2.000	0.073	0.752
ID3207415	3207415	87	39.679	24.468	35.713	0	204	204	2	1	-10921639	185.905	191	133	232	3904	27.729	2.000	0.088	1.081
ID3207416	3207416	112	33.874	15.178	37.493	0	204	204	2	1	-10921639	160.238	160	127	199	3365	21.631	4.800	0.096	1.294
ID3207417	3207417	114	45.222	26.505	43.366	0	204	204	2	1	-10921639	189.429	199	137	236	3978	31.478	4.800	0.115	1.239
ID3207418	3207418	75	44.938	13.386	47.049	0	204	204	2	1	-10921639	168.571	172	121	215	3540	27.178	4.800	0.130	1.424
ID3207419	3207419	104	33.474	30.178	54.368	0	204	204	2	1	-10921639	129.286	127	98	162	2715	18.690	4.800	0.120	1.487
ID3207432	3207432	114	52.372	26.410	43.755	0	205	205	2	1	-10921639	194.143	185	158	246	4077	25.241	4.800	0.125	1.708
ID3207433	3207433	75	29.362	13.549	46.989	0	205	205	2	1	-10921639	159.714	162	121	199	3354	21.258	4.800	0.097	1.327
ID3207434	3207434	104	31.924	30.175	54.426	0	205	205	2	1	-10921639	123.714	119	96	162	2598	17.720	2.000	0.107	1.355
ID3207429	3207429	78	42.731	35.262	19.610	0	205	205	2	1	-10921639	164.857	164	131	205	3462	20.234	7.600	0.126	1.829
ID3207430	3207430	115	31.354	28.247	31.396	0	205	205	2	1	-10921639	168.857	162	143	205	3546	21.148	2.000	0.076	1.122
ID3207431	3207431	87	39.599	23.642	35.577	0	205	205	2	1	-10921639	172.952	172	129	226	3632	29.328	2.000	0.086	0.936
ID3207435	3207435	78	42.815	35.206	19.940	0	206	206	2	1	-10921639	159.476	160	121	199	3349	19.346	4.800	0.135	1.961
ID3207436	3207436	87	39.011	23.346	35.323	0	206	206	2	1	-10921639	180.190	178	135	220	3784	23.534	2.000	0.098	1.364
ID3207437	3207437	114	52.296	26.533	44.002	0	206	206	2	1	-10921639	190.143	195	137	238	3993	30.375	4.800	0.134	1.481
ID3207438	3207438	75	31.378	13.355	47.246	0	206	206	2	1	-10921639	146.762	148	115	178	3082	20.384	4.800	0.101	1.319
ID3207440	3207440	87	41.207	22.761	35.148	0	207	207	2	1	-10921639	179.286	183	131	230	3765	24.904	2.000	0.099	1.302
ID3207441	3207441	114	54.762	26.203	44.158	0	207	207	2	1	-10921639	194.000	187	141	252	4074	26.792	2.000	0.128	1.642
ID3207442	3207442	None	27.896	30.607	55.015	0	207	207	2	1	-10921639	112.238	119	76	146	2357	20.423	2.000	0.106	1.050
ID3207439	3207439	78	40.706	35.359	19.288	0	207	207	2	1	-10921639	144.810	152	104	178	3041	23.398	4.800	0.148	1.593
ID3207444	3207444	87	27.486	22.640	35.294	0	208	208	2	1	-10921639	164.905	164	129	203	3463	20.070	6.283	0.069	1.056
ID3207445	3207445	114	63.537	26.024	44.219	0	208	208	2	1	-10921639	194.429	189	139	255	4083	32.200	2.000	0.149	1.570
ID3207443	3207443	78	37.307	35.029	19.428	0	208	208	2	1	-10921639	143.524	148	96	180	3014	22.207	4.800	0.140	1.589
ID3207449	3207449	78	39.672	34.797	19.722	0	209	209	2	1	-10921639	142.714	137	117	176	2997	16.565	4.800	0.143	2.152
ID3207450	3207450	114	55.096	26.713	44.841	0	209	209	2	1	-10921639	191.048	189	148	246	4012	27.402	4.800	0.155	1.868
ID3207448	3207448	114	50.745	27.285	45.243	0	210	210	2	1	-10921639	189.476	191	135	232	3979	24.929	4.800	0.135	1.813
ID3207446	3207446	78	41.921	34.943	20.017	0	210	210	2	1	-10921639	143.857	146	115	174	3021	18.326	4.800	0.153	2.084
ID3207447	3207447	116	29.077	22.170	31.422	0	210	210	2	1	-10921639	170.381	172	141	215	3578	20.257	2.000	0.064	1.015
ID3207451	3207451	78	32.079	34.954	19.760	0	211	211	2	1	-10921639	135.381	137	106	160	2843	15.644	4.800	0.132	2.017
ID3207452	3207452	None	27.581	31.616	22.747	0	211	211	2	1	-10921639	147.238	150	113	172	3092	16.031	6.292	0.099	1.659
ID3207453	3207453	116	30.667	21.886	31.433	0	211	211	2	1	-10921639	170.095	166	139	217	3572	21.373	2.000	0.059	0.881
ID3207454	3207454	114	45.293	27.003	45.217	0	211	211	2	1	-10921639	187.095	187	139	226	3929	22.266	4.800	0.124	1.847
ID3207464	3207464	78	38.210	34.999	20.144	0	212	212	2	1	-10921639	130.667	131	100	166	2744	18.551	4.800	0.146	1.796
ID3207465	3207465	117	31.646	25.134	27.041	0	212	212	2	1	-10921639	176.000	178	139	199	3696	17.661	4.800	0.086	1.571
ID3207466	3207466	114	38.798	26.480	45.182	0	212	212	2	1	-10921639	173.143	174	139	215	3636	19.262	4.800	0.099	1.623
ID3207456	3207456	118	28.940	31.556	23.321	0	213	213	2	1	-10921639	144.810	148	98	172	3041	18.258	4.800	0.112	1.603
ID3207457	3207457	117	36.156	24.295	26.776	0	213	213	2	1	-10921639	173.524	180	141	207	3644	21.323	2.000	0.095	1.412
ID3207458	3207458	114	49.394	26.423	45.029	0	213	213	2	1	-10921639	186.524	183	152	244	3917	25.345	4.800	0.116	1.527
ID3207455	3207455	78	31.446	34.730	20.782	0	213	213	2	1	-10921639	135.000	135	98	162	2835	16.971	4.800	0.138	1.924
ID3207459	3207459	78	36.255	35.167	19.857	0	214	214	2	1	-10921639	131.905	129	108	160	2770	15.997	4.800	0.142	2.049
ID3207460	3207460	118	29.885	30.973	22.991	0	214	214	2	1	-10921639	139.810	139	98	174	2936	18.269	2.000	0.090	1.264
ID3207461	3207461	117	40.398	24.278	26.489	0	214	214	2	1	-10921639	172.476	164	127	222	3622	27.890	2.000	0.106	1.188
ID3207462	3207462	119	29.891	24.568	35.491	0	214	214	2	1	-10921639	148.000	148	113	191	3108	23.482	2.000	0.065	0.768
ID3207463	3207463	114	53.964	27.046	45.256	0	214	214	2	1	-10921639	188.143	185	137	252	3951	27.614	4.800	0.131	1.583
ID3207473	3207473	78	38.167	34.677	19.790	0	215	215	2	1	-10921639	132.143	133	100	168	2775	20.326	4.800	0.142	1.615
ID3207474	3207474	118	31.970	30.841	23.157	0	215	215	2	1	-10921639	145.952	146	113	183	3065	17.976	7.600	0.093	1.381
ID3207475	3207475	117	53.273	23.937	26.031	0	215	215	2	1	-10921639	171.524	158	129	242	3602	31.703	2.000	0.123	1.188
ID3207476	3207476	119	29.227	24.808	35.074	0	215	215	2	1	-10921639	152.429	148	125	193	3201	18.247	2.000	0.068	1.062
ID3207477	3207477	114	62.219	26.891	44.982	0	215	215	2	1	-10921639	210.190	205	156	255	4414	26.666	4.800	0.156	2.126
ID3207472	3207472	114	49.355	26.216	44.624	0	216	216	2	1	-10921639	192.857	187	160	244	4050	25.084	4.800	0.122	1.669
ID3207467	3207467	78	38.386	34.855	19.923	0	216	216	2	1	-10921639	133.810	135	106	162	2810	16.561	4.800	0.152	2.133
ID3207468	3207468	118	27.010	30.413	23.310	0	216	216	2	1	-10921639	138.714	135	90	170	2913	21.457	7.600	0.080	0.957
ID3207469	3207469	117	45.589	24.143	26.252	0	216	216	2	1	-10921639	165.667	156	119	226	3479	30.777	2.000	0.103	1.007
ID3207470	3207470	120	35.291	21.073	31.232	0	216	216	2	1	-10921639	145.667	146	98	199	3059	28.108	2.000	0.083	0.796
ID3207471	3207471	119	32.798	24.673	35.346	0	216	216	2	1	-10921639	151.952	150	108	197	3191	23.936	2.000	0.081	0.951
ID3207480	3207480	120	37.444	21.194	31.378	0	217	217	2	1	-10921639	157.476	156	115	213	3307	28.738	2.000	0.082	0.830
ID3207481	3207481	119	31.495	24.538	35.075	0	217	217	2	1	-10921639	148.905	143	115	193	3127	24.139	2.000	0.073	0.837
ID3207482	3207482	114	59.197	25.704	44.799	0	217	217	2	1	-10921639	204.333	205	154	255	4291	27.518	4.800	0.147	1.898
ID3207478	3207478	118	27.005	31.107	22.931	0	217	217	2	1	-10921639	142.381	141	102	174	2990	19.322	7.600	0.082	1.111
ID3207479	3207479	117	32.511	23.366	26.244	0	217	217	2	1	-10921639	158.762	158	123	203	3334	24.102	2.000	0.087	1.052
ID3207483	3207483	None	34.616	35.566	20.182	0	218	218	2	1	-10921639	128.048	133	98	156	2689	19.648	4.800	0.139	1.593
ID3207484	3207484	117	35.733	23.322	26.252	0	218	218	2	1	-10921639	157.286	152	117	199	3303	25.768	2.000	0.093	1.043
ID3207485	3207485	120	44.862	21.345	31.416	0	218	218	2	1	-10921639	161.190	158	113	232	3385	33.948	2.000	0.110	0.940
ID3207486	3207486	119	37.972	24.774	35.339	0	218	218	2	1	-10921639	152.095	156	108	209	3194	27.875	2.000	0.085	0.855
ID3207487	3207487	114	59.120	25.716	45.304	0	218	218	2	1	-10921639	200.762	197	146	255	4216	31.721	4.800	0.136	1.511
ID3207488	3207488	120	50.721	21.397	31.067	0	219	219	2	1	-10921639	172.381	168	113	222	3620	31.601	2.000	0.139	1.329
ID3207489	3207489	119	29.265	25.120	35.220	0	219	219	2	1	-10921639	146.762	143	115	189	3082	21.237	2.000	0.065	0.839
ID3207490	3207490	114	54.378	25.836	45.820	0	219	219	2	1	-10921639	201.952	203	160	255	4241	25.244	4.800	0.141	1.980
ID3207499	3207499	120	44.715	21.524	31.186	0	220	220	2	1	-10921639	172.429	168	137	215	3621	23.756	2.000	0.116	1.514
ID3207500	3207500	119	28.749	24.894	35.740	0	220	220	2	1	-10921639	139.952	141	98	180	2939	24.086	2.000	0.073	0.792
ID3207501	3207501	114	45.804	26.097	45.952	0	220	220	2	1	-10921639	184.190	180	152	230	3868	21.203	4.800	0.117	1.821
ID3207502	3207502	None	31.394	28.502	46.459	0	220	220	2	1	-10921639	165.571	168	117	201	3477	23.155	6.279	0.101	1.311
ID3207496	3207496	119	29.432	24.519	35.766	0	221	221	2	1	-10921639	136.190	137	90	183	2860	28.481	2.000	0.071	0.636
ID3207497	3207497	None	29.192	20.062	43.863	0	221	221	2	1	-10921639	155.857	154	127	187	3273	17.749	7.600	0.082	1.329
ID3207498	3207498	114	45.695	26.533	46.486	0	221	221	2	1	-10921639	184.952	183	160	228	3884	19.959	4.800	0.145	2.352
ID3207494	3207494	121	31.733	35.067	19.756	0	221	221	2	1	-10921639	120.333	121	92	143	2527	13.173	4.800	0.148	2.358
ID3207495	3207495	120	45.156	21.886	31.244	0	221	221	2	1	-10921639	178.762	170	141	222	3754	22.777	4.800	0.116	1.635
ID3207492	3207492	120	40.869	22.107	31.352	0	222	222	2	1	-10921639	181.524	178	141	224	3812	21.653	4.800	0.107	1.619
ID3207493	3207493	114	32.192	26.120	46.545	0	222	222	2	1	-10921639	162.571	162	127	193	3414	19.187	4.800	0.099	1.526
ID3207491	3207491	121	36.471	34.918	19.699	0	222	222	2	1	-10921639	117.810	119	86	150	2474	17.865	4.800	0.158	1.799
ID3207504	3207504	120	32.156	22.207	30.710	0	223	223	2	1	-10921639	175.429	174	141	199	3684	16.543	4.800	0.089	1.727
ID3207505	3207505	114	37.074	25.868	46.637	0	223	223	2	1	-10921639	158.524	160	117	193	3329	19.725	4.800	0.126	1.799
ID3207503	3207503	121	36.936	34.981	19.816	0	223	223	2	1	-10921639	111.429	111	86	146	2340	18.176	4.800	0.167	1.756
ID3207520	3207520	122	30.930	22.504	27.192	0	224	224	2	1	-10921639	161.667	160	129	195	3395	17.605	4.800	0.099	1.648
ID3207521	3207521	120	39.694	22.003	31.627	0	224	224	2	1	-10921639	182.810	183	141	224	3839	21.153	2.000	0.094	1.483
ID3207522	3207522	123	30.181	24.326	35.393	0	224	224	2	1	-10921639	172.524	176	137	197	3623	18.771	4.800	0.092	1.547
ID3207523	3207523	114	40.066	26.145	47.005	0	224	224	2	1	-10921639	165.905	170	133	193	3484	17.598	4.800	0.132	2.193
ID3207519	3207519	121	42.311	34.917	19.984	0	224	224	2	1	-10921639	117.190	121	84	156	2461	20.215	4.800	0.187	1.830
ID3207506	3207506	121	35.002	34.962	19.753	0	225	225	2	1	-10921639	116.238	115	92	146	2441	16.592	4.800	0.162	1.957
ID3207507	3207507	122	36.594	22.306	27.475	0	225	225	2	1	-10921639	156.524	158	108	201	3287	28.104	4.800	0.117	1.166
ID3207508	3207508	120	35.434	21.630	31.870	0	225	225	2	1	-10921639	175.714	174	139	207	3690	19.155	2.000	0.083	1.404
ID3207509	3207509	123	27.152	24.000	35.000	0	225	225	2	1	-10921639	163.952	166	133	191	3443	19.289	6.111	0.081	1.269
ID3207513	3207513	121	33.252	34.842	19.950	0	226	226	2	1	-10921639	112.619	115	88	139	2365	16.250	7.600	0.153	1.838
ID3207514	3207514	None	29.814	41.899	19.882	0	226	226	2	1	-10921639	61.381	61	18	92	1289	21.306	2.000	0.236	1.100
ID3207515	3207515	122	29.612	22.654	27.865	0	226	226	2	1	-10921639	164.238	166	137	185	3449	13.667	4.800	0.100	2.177
ID3207516	3207516	None	27.051	22.451	34.847	0	226	226	2	1	-10921639	153.619	158	121	178	3226	18.728	6.355	0.084	1.267
ID3207517	3207517	123	28.353	24.625	35.271	0	226	226	2	1	-10921639	145.190	148	104	178	3049	22.162	2.000	0.076	0.930
ID3207518	3207518	124	27.419	27.224	45.440	0	226	226	2	1	-10921639	148.143	152	106	178	3111	18.263	2.000	0.076	1.145
ID3207512	3207512	124	28.932	27.242	45.348	0	227	227	2	1	-10921639	151.762	152	123	180	3187	16.950	2.000	0.078	1.297
ID3207510	3207510	121	31.449	34.337	20.583	0	227	227	2	1	-10921639	116.048	117	86	143	2437	15.727	7.600	0.140	1.810
ID3207511	3207511	122	37.277	21.867	27.940	0	227	227	2	1	-10921639	160.190	164	121	191	3364	17.546	4.800	0.121	1.969
ID3207536	3207536	125	30.358	22.190	32.821	0	228	228	2	1	-10921639	158.333	160	113	197	3325	22.905	7.600	0.084	1.070
ID3207537	3207537	124	30.167	27.502	44.914	0	228	228	2	1	-10921639	153.762	156	121	185	3229	16.279	4.800	0.094	1.627
ID3207534	3207534	121	34.759	34.242	20.874	0	228	228	2	1	-10921639	119.429	119	88	148	2508	15.936	7.600	0.153	1.989
ID3207535	3207535	122	37.893	21.574	27.293	0	228	228	2	1	-10921639	157.333	158	108	187	3304	22.001	4.800	0.124	1.573
ID3207524	3207524	121	32.073	34.991	19.578	0	229	229	2	1	-10921639	109.952	111	84	135	2309	16.497	4.800	0.160	1.843
ID3207525	3207525	125	32.195	21.914	32.119	0	229	229	2	1	-10921639	164.048	166	123	189	3445	17.979	2.000	0.088	1.479
ID3207526	3207526	124	30.532	27.221	45.420	0	229	229	2	1	-10921639	156.857	166	111	191	3294	22.979	7.600	0.080	1.016
ID3207527	3207527	None	30.714	26.796	47.003	0	229	229	2	1	-10921639	165.143	168	137	191	3468	13.380	4.800	0.112	2.493
ID3207528	3207528	None	30.801	40.367	17.278	0	230	230	2	1	-10921639	76.762	82	39	98	1612	18.179	4.800	0.225	1.553
ID3207529	3207529	121	27.910	34.644	20.188	0	230	230	2	1	-10921639	110.762	111	86	133	2326	15.073	4.800	0.141	1.814
ID3207530	3207530	122	46.668	21.842	26.150	0	230	230	2	1	-10921639	159.762	164	98	199	3355	28.323	4.800	0.147	1.448
ID3207531	3207531	125	31.788	21.496	32.205	0	230	230	2	1	-10921639	163.000	164	129	191	3423	21.074	4.800	0.098	1.378
ID3207532	3207532	None	29.112	23.233	35.464	0	230	230	2	1	-10921639	157.238	152	125	189	3302	20.818	4.800	0.083	1.160
ID3207533	3207533	124	47.303	27.282	45.082	0	230	230	2	1	-10921639	159.286	158	117	230	3345	29.283	2.000	0.113	1.108
ID3207541	3207541	121	35.528	34.829	20.171	0	231	231	2	1	-10921639	116.000	119	84	143	2436	18.528	7.600	0.159	1.716
ID3207542	3207542	122	35.917	22.648	25.797	0	231	231	2	1	-10921639	144.143	146	111	183	3027	19.171	2.000	0.108	1.469
ID3207543	3207543	124	44.297	27.023	45.390	0	231	231	2	1	-10921639	149.619	154	108	203	3142	27.253	2.000	0.121	1.187
ID3207546	3207546	121	29.908	34.586	20.249	0	232	232	2	1	-10921639	110.714	111	86	137	2325	16.614	4.800	0.144	1.682
ID3207547	3207547	122	31.128	22.298	25.491	0	232	232	2	1	-10921639	128.952	129	84	172	2708	26.545	4.800	0.122	1.057
ID3207548	3207548	None	30.295	10.978	38.353	0	232	232	2	1	-10921639	81.333	92	34	111	1708	22.071	4.800	0.173	1.088
ID3207549	3207549	124	41.583	26.769	45.108	0	232	232	2	1	-10921639	147.286	148	104	193	3093	22.909	2.000	0.125	1.433
ID3207540	3207540	124	36.549	26.671	45.125	0	233	233	2	1	-10921639	147.143	150	108	185	3090	19.515	4.800	0.116	1.569
ID3207538	3207538	122	29.211	23.417	25.965	0	233	233	2	1	-10921639	141.381	143	106	168	2969	20.319	4.800	0.097	1.231
ID3207539	3207539	None	28.075	21.334	32.073	0	233	233	2	1	-10921639	159.476	164	125	187	3349	17.492	4.800	0.093	1.549
ID3207544	3207544	121	30.449	35.198	19.738	0	234	234	2	1	-10921639	102.524	102	80	125	2153	13.808	4.800	0.155	1.995
ID3207545	3207545	124	32.849	26.711	45.287	0	234	234	2	1	-10921639	145.524	152	108	178	3056	20.198	2.000	0.099	1.297
ID3207552	3207552	124	31.718	26.582	45.317	0	235	235	2	1	-10921639	150.476	156	119	180	3160	19.715	4.800	0.096	1.337
ID3207550	3207550	121	31.977	35.348	19.851	0	235	235	2	1	-10921639	109.952	113	76	131	2309	16.092	4.800	0.168	1.961
ID3207551	3207551	122	37.101	23.006	25.164	0	235	235	2	1	-10921639	140.238	143	92	185	2945	26.944	2.000	0.109	1.023
ID3207560	3207560	122	33.703	23.043	25.104	0	236	236	2	1	-10921639	131.619	133	92	176	2764	23.127	2.000	0.107	1.099
ID3207561	3207561	126	33.014	23.105	35.990	0	236	236	2	1	-10921639	158.762	158	131	185	3334	15.073	7.600	0.110	2.085
ID3207553	3207553	None	28.727	35.362	19.931	0	237	237	2	1	-10921639	103.714	104	82	123	2178	12.067	4.800	0.161	2.378
ID3207554	3207554	122	29.015	22.695	24.983	0	237	237	2	1	-10921639	126.000	127	92	160	2646	17.627	4.800	0.099	1.288
ID3207555	3207555	126	40.345	23.050	36.123	0	237	237	2	1	-10921639	156.857	156	127	193	3294	18.271	4.800	0.125	1.902
ID3207556	3207556	None	34.435	26.989	44.983	0	237	237	2	1	-10921639	142.333	143	119	187	2989	18.632	2.000	0.097	1.350
ID3207557	3207557	None	31.236	19.119	46.143	0	237	237	2	1	-10921639	126.667	125	90	158	2660	16.166	4.800	0.112	1.581
ID3207558	3207558	122	31.879	22.795	24.912	0	238	238	2	1	-10921639	124.000	123	94	166	2604	18.868	2.000	0.099	1.181
ID3207559	3207559	126	37.237	23.335	36.134	0	238	238	2	1	-10921639	160.905	164	121	185	3379	19.514	4.800	0.117	1.733
ID3207572	3207572	127	27.641	26.680	44.557	0	239	239	2	1	-10921639	134.095	127	106	174	2816	18.791	2.000	0.068	0.906
ID3207570	3207570	None	28.497	34.546	21.189	0	239	239	2	1	-10921639	107.857	106	88	131	2265	13.499	4.800	0.164	2.252
ID3207571	3207571	126	29.248	23.409	35.948	0	239	239	2	1	-10921639	149.095	152	108	170	3131	17.222	4.800	0.107	1.670
ID3207568	3207568	None	27.521	18.890	46.111	0	240	240	2	1	-10921639	131.048	131	100	154	2752	13.829	6.296	0.102	1.746
ID3207569	3207569	None	28.335	24.952	48.505	0	240	240	2	1	-10921639	117.714	133	47	160	2472	33.402	2.000	0.106	0.676
ID3207565	3207565	122	32.375	23.182	24.679	0	240	240	2	1	-10921639	137.524	133	102	174	2888	20.801	7.600	0.107	1.276
ID3207566	3207566	None	27.054	25.865	33.063	0	240	240	2	1	-10921639	152.857	158	117	178	3210	16.815	4.800	0.078	1.311
ID3207567	3207567	127	30.591	26.268	44.796	0	240	240	2	1	-10921639	146.238	146	115	183	3071	19.728	2.000	0.076	1.043
ID3207564	3207564	127	33.105	26.002	44.922	0	241	241	2	1	-10921639	147.095	146	121	185	3089	18.544	2.000	0.084	1.234
ID3207562	3207562	134	30.546	35.390	19.730	0	241	241	2	1	-10921639	103.905	106	76	123	2182	13.693	4.800	0.175	2.262
ID3207563	3207563	122	29.312	23.240	24.758	0	241	241	2	1	-10921639	127.286	125	96	162	2673	21.216	7.600	0.097	1.061
ID3207573	3207573	134	28.106	36.079	19.138	0	242	242	2	1	-10921639	91.143	94	55	113	1914	18.045	4.800	0.167	1.443
ID3207574	3207574	122	44.211	23.599	24.977	0	242	242	2	1	-10921639	148.333	152	98	195	3115	26.466	2.000	0.129	1.284
ID3207575	3207575	127	27.060	25.739	45.063	0	242	242	2	1	-10921639	142.905	146	108	176	3001	18.166	2.000	0.073	1.067
ID3207576	3207576	None	27.874	34.061	21.044	0	243	243	2	1	-10921639	111.905	113	88	135	2350	13.842	4.800	0.138	1.957
ID3207577	3207577	122	40.339	23.345	25.074	0	243	243	2	1	-10921639	130.857	133	80	183	2748	29.749	2.000	0.124	0.969
ID3207580	3207580	129	31.144	25.643	47.979	0	244	244	2	1	-10921639	144.238	148	100	172	3029	18.404	6.259	0.107	1.521
ID3207578	3207578	122	52.679	23.092	24.965	0	244	244	2	1	-10921639	148.381	150	104	209	3116	29.534	2.000	0.157	1.364
ID3207579	3207579	128	39.528	30.127	42.579	0	244	244	2	1	-10921639	133.143	131	96	189	2796	24.487	2.000	0.122	1.179
ID3207584	3207584	129	46.512	26.411	47.983	0	245	245	2	1	-10921639	169.714	172	115	211	3564	25.108	4.800	0.135	1.609
ID3207581	3207581	122	53.910	23.069	25.000	0	245	245	2	1	-10921639	162.000	164	113	217	3402	28.730	4.800	0.152	1.492
ID3207582	3207582	128	40.393	29.971	42.605	0	245	245	2	1	-10921639	132.190	131	94	191	2776	27.338	2.000	0.112	0.976
ID3207583	3207583	130	37.766	19.227	45.562	0	245	245	2	1	-10921639	146.095	141	102	193	3068	24.847	2.000	0.112	1.187
ID3207592	3207592	122	43.904	23.363	25.137	0	246	246	2	1	-10921639	151.714	150	113	197	3186	24.942	4.800	0.132	1.420
ID3207593	3207593	None	31.239	20.205	25.529	0	246	246	2	1	-10921639	121.857	127	74	164	2559	26.693	6.272	0.123	1.003
ID3207594	3207594	128	45.647	29.912	42.037	0	246	246	2	1	-10921639	136.667	131	92	197	2870	27.809	2.000	0.131	1.136
ID3207595	3207595	130	54.852	19.045	45.971	0	246	246	2	1	-10921639	155.714	146	115	215	3270	30.022	2.000	0.145	1.317
ID3207596	3207596	129	39.594	25.460	48.247	0	246	246	2	1	-10921639	159.524	158	127	207	3350	23.935	6.294	0.107	1.293
ID3207591	3207591	131	30.114	35.899	19.144	0	246	246	2	1	-10921639	92.952	96	61	121	1952	18.096	4.800	0.181	1.573
ID3207585	3207585	131	32.838	35.559	18.638	0	247	247	2	1	-10921639	97.429	102	63	129	2046	20.980	4.800	0.173	1.367
ID3207586	3207586	122	55.479	23.172	25.195	0	247	247	2	1	-10921639	154.905	150	115	217	3253	31.505	2.000	0.149	1.278
ID3207587	3207587	128	42.679	30.094	42.212	0	247	247	2	1	-10921639	138.619	133	96	193	2911	25.637	7.600	0.123	1.189
ID3207588	3207588	132	27.354	17.226	42.768	0	247	247	2	1	-10921639	142.857	141	102	187	3000	23.863	7.600	0.063	0.709
ID3207589	3207589	130	53.976	18.954	45.920	0	247	247	2	1	-10921639	169.667	164	125	211	3563	26.852	2.000	0.150	1.650
ID3207590	3207590	129	40.279	26.343	48.317	0	247	247	2	1	-10921639	170.762	166	125	213	3586	22.439	6.270	0.114	1.554
ID3207600	3207600	128	30.646	29.975	42.269	0	248	248	2	1	-10921639	137.524	141	100	170	2888	19.684	7.600	0.103	1.304
ID3207601	3207601	132	30.516	17.285	42.840	0	248	248	2	1	-10921639	154.238	154	115	195	3239	22.827	2.000	0.077	0.962
ID3207602	3207602	130	51.848	18.673	46.400	0	248	248	2	1	-10921639	178.190	172	139	230	3742	27.654	2.000	0.132	1.498
ID3207603	3207603	129	44.642	26.053	48.225	0	248	248	2	1	-10921639	179.190	176	135	228	3763	24.598	4.800	0.120	1.564
ID3207597	3207597	131	52.688	35.421	18.677	0	248	248	2	1	-10921639	126.286	119	94	191	2652	27.810	2.000	0.185	1.419
ID3207598	3207598	133	32.162	31.071	22.212	0	248	248	2	1	-10921639	134.333	141	80	168	2821	22.146	2.000	0.111	1.216
ID3207599	3207599	122	43.097	23.024	25.025	0	248	248	2	1	-10921639	153.762	148	121	195	3229	21.858	2.000	0.123	1.536
ID3207604	3207604	131	59.551	35.299	19.015	0	249	249	2	1	-10921639	141.619	137	90	201	2974	32.796	2.000	0.194	1.403
ID3207605	3207605	133	36.196	30.799	22.317	0	249	249	2	1	-10921639	142.381	141	92	189	2990	24.828	2.000	0.104	1.081
ID3207606	3207606	122	47.356	23.179	24.634	0	249	249	2	1	-10921639	166.095	160	129	217	3488	24.156	2.000	0.124	1.516
ID3207607	3207607	132	32.209	17.027	42.338	0	249	249	2	1	-10921639	145.429	143	106	197	3054	23.966	2.000	0.084	0.937
ID3207608	3207608	130	41.544	19.345	46.682	0	249	249	2	1	-10921639	166.619	170	104	213	3499	29.427	2.000	0.113	1.148
ID3207609	3207609	135	29.347	14.358	47.502	0	249	249	2	1	-10921639	117.095	117	67	166	2459	28.672	2.000	0.102	0.753
ID3207610	3207610	129	56.239	26.824	48.213	0	249	249	2	1	-10921639	190.190	189	146	238	3994	28.030	4.800	0.153	1.802
ID3207616	3207616	129	53.940	27.780	48.641	0	250	250	2	1	-10921639	182.619	183	113	232	3835	35.946	4.800	0.152	1.338
ID3207611	3207611	131	73.159	35.282	18.903	0	250	250	2	1	-10921639	153.095	150	102	232	3215	36.828	2.000	0.230	1.552
ID3207612	3207612	133	47.216	31.108	22.243	0	250	250	2	1	-10921639	156.333	152	102	207	3283	28.803	2.000	0.124	1.199
ID3207613	3207613	122	61.425	23.216	24.902	0	250	250	2	1	-10921639	174.714	164	133	242	3669	31.924	2.000	0.158	1.492
ID3207614	3207614	135	29.515	15.300	47.119	0	250	250	2	1	-10921639	147.143	146	115	193	3090	24.504	6.347	0.093	1.020
ID3207615	3207615	130	40.899	19.439	46.492	0	250	250	2	1	-10921639	183.762	183	146	222	3859	22.781	7.600	0.089	1.325
ID3207625	3207625	131	70.434	35.304	18.819	0	251	251	2	1	-10921639	149.810	139	104	224	3146	32.068	4.800	0.235	1.781
ID3207626	3207626	133	46.681	30.732	22.770	0	251	251	2	1	-10921639	165.381	158	115	224	3473	28.013	2.000	0.119	1.252
ID3207627	3207627	122	41.050	23.350	24.886	0	251	251	2	1	-10921639	151.333	152	111	195	3178	26.095	4.800	0.117	1.214
ID3207628	3207628	136	30.067	18.562	26.277	0	251	251	2	1	-10921639	97.714	96	55	133	2052	26.959	2.000	0.116	0.753
ID3207629	3207629	130	38.317	19.575	46.913	0	251	251	2	1	-10921639	169.190	166	137	211	3553	23.032	4.800	0.105	1.399
ID3207630	3207630	135	32.924	14.113	47.646	0	251	251	2	1	-10921639	129.238	133	78	168	2714	26.540	4.800	0.130	1.118
ID3207631	3207631	129	50.929	26.565	47.948	0	251	251	2	1	-10921639	184.286	189	119	234	3870	27.280	4.800	0.144	1.701
ID3207617	3207617	131	85.429	35.405	18.658	0	252	252	2	1	-10921639	170.714	168	108	255	3585	42.051	4.800	0.257	1.658
ID3207618	3207618	137	42.001	28.352	24.091	0	252	252	2	1	-10921639	172.381	174	129	209	3620	22.542	4.800	0.118	1.611
ID3207619	3207619	122	46.869	23.041	25.267	0	252	252	2	1	-10921639	153.952	150	106	207	3233	29.979	2.000	0.125	1.141
ID3207620	3207620	136	35.830	18.439	26.134	0	252	252	2	1	-10921639	90.429	88	39	152	1899	35.919	2.000	0.162	0.702
ID3207621	3207621	138	33.945	16.973	39.921	0	252	252	2	1	-10921639	156.190	158	121	191	3280	22.433	4.800	0.111	1.388
ID3207622	3207622	130	41.453	19.615	47.236	0	252	252	2	1	-10921639	179.429	176	143	220	3768	23.498	4.800	0.109	1.505
ID3207623	3207623	135	32.747	14.830	47.598	0	252	252	2	1	-10921639	138.714	137	88	189	2913	29.160	2.000	0.096	0.835
ID3207624	3207624	129	59.467	27.260	48.267	0	252	252	2	1	-10921639	192.762	193	117	255	4048	36.795	4.800	0.149	1.358
ID3207632	3207632	131	79.828	35.541	18.567	0	253	253	2	1	-10921639	171.143	172	96	248	3594	49.062	4.800	0.237	1.337
ID3207633	3207633	None	31.528	30.703	22.887	0	253	253	2	1	-10921639	159.333	162	119	201	3346	20.286	7.600	0.082	1.188
ID3207634	3207634	137	34.034	28.134	24.793	0	253	253	2	1	-10921639	160.333	158	131	199	3367	18.998	2.000	0.087	1.353
ID3207635	3207635	136	36.867	17.842	25.921	0	253	253	2	1	-10921639	95.238	100	53	146	2000	28.606	2.000	0.147	0.851
ID3207636	3207636	122	35.471	22.748	25.543	0	253	253	2	1	-10921639	148.333	146	111	199	3115	22.339	2.000	0.091	1.105
ID3207637	3207637	139	28.362	38.654	31.730	0	253	253	2	1	-10921639	77.095	82	28	106	1619	23.097	4.800	0.194	1.083
ID3207638	3207638	138	52.800	16.794	39.872	0	253	253	2	1	-10921639	168.429	162	131	238	3537	29.276	4.800	0.141	1.419
ID3207639	3207639	130	41.882	19.719	47.109	0	253	253	2	1	-10921639	175.857	176	131	215	3693	23.476	2.000	0.107	1.445
ID3207640	3207640	135	39.888	14.995	47.852	0	253	253	2	1	-10921639	141.714	146	84	189	2976	30.366	2.000	0.119	0.991
ID3207641	3207641	129	55.023	28.924	49.078	0	253	253	2	1	-10921639	170.286	172	108	226	3576	33.275	4.800	0.174	1.515
ID3207648	3207648	138	46.053	16.632	39.224	0	254	254	2	1	-10921639	151.238	148	98	209	3176	33.059	2.000	0.120	0.980
ID3207649	3207649	143	39.456	31.006	42.788	0	254	254	2	1	-10921639	124.952	125	80	187	2624	26.381	2.000	0.120	1.011
ID3207650	3207650	130	38.517	19.921	47.133	0	254	254	2	1	-10921639	176.952	178	146	213	3716	19.635	4.800	0.106	1.727
ID3207651	3207651	135	38.255	14.918	47.936	0	254	254	2	1	-10921639	144.238	154	80	187	3029	30.451	2.000	0.112	0.955
ID3207652	3207652	None	50.677	27.146	48.027	0	254	254	2	1	-10921639	177.238	183	129	230	3722	29.536	2.000	0.132	1.398
ID3207653	3207653	129	49.157	29.278	49.509	0	254	254	2	1	-10921639	155.190	158	92	217	3259	35.250	7.600	0.155	1.183
ID3207642	3207642	131	84.287	35.302	18.763	0	254	254	2	1	-10921639	194.905	187	139	255	4093	39.011	4.800	0.238	1.918
ID3207643	3207643	122	32.774	22.921	25.487	0	254	254	2	1	-10921639	148.333	152	104	191	3115	23.944	2.000	0.087	0.991
ID3207644	3207644	137	39.087	28.120	25.051	0	254	254	2	1	-10921639	169.571	170	135	207	3561	21.264	2.000	0.101	1.464
ID3207645	3207645	136	31.840	18.006	26.050	0	254	254	2	1	-10921639	95.095	98	47	139	1997	30.417	2.000	0.133	0.732
ID3207646	3207646	142	37.199	21.120	29.084	0	254	254	2	1	-10921639	135.571	135	86	189	2847	27.376	7.600	0.096	0.867
ID3207647	3207647	139	27.902	39.121	31.856	0	254	254	2	1	-10921639	78.762	82	49	96	1654	14.028	4.800	0.208	1.931
ID3207664	3207664	129	56.663	29.173	49.528	0	255	255	2	1	-10921639	150.095	152	88	211	3152	36.768	7.600	0.176	1.224
ID3207654	3207654	None	27.870	44.934	17.525	0	255	255	2	1	-10921639	80.238	82	37	104	1685	17.458	4.800	0.191	1.474
ID3207655	3207655	131	83.851	35.171	19.117	0	255	255	2	1	-10921639	176.000	176	115	255	3696	43.374	2.000	0.236	1.550
ID3207656	3207656	122	35.002	22.690	25.339	0	255	255	2	1	-10921639	142.667	139	108	189	2996	23.911	2.000	0.087	0.952
ID3207657	3207657	137	40.705	28.072	25.038	0	255	255	2	1	-10921639	157.905	154	129	201	3316	21.377	2.000	0.108	1.442
ID3207658	3207658	142	45.294	21.197	29.240	0	255	255	2	1	-10921639	139.667	137	84	193	2933	30.593	7.600	0.132	1.067
ID3207659	3207659	139	27.797	39.852	32.039	0	255	255	2	1	-10921639	65.381	67	39	82	1373	11.720	4.800	0.272	2.384
ID3207660	3207660	138	43.185	16.660	39.390	0	255	255	2	1	-10921639	150.333	148	100	209	3157	32.010	2.000	0.122	1.021
ID3207661	3207661	143	34.598	31.348	42.663	0	255	255	2	1	-10921639	121.714	121	88	162	2556	21.703	2.000	0.112	1.133
ID3207662	3207662	135	32.473	14.082	47.450	0	255	255	2	1	-10921639	139.190	146	98	170	2923	23.123	4.800	0.116	1.256
ID3207663	3207663	130	27.506	19.661	46.838	0	255	255	2	1	-10921639	158.000	162	129	195	3318	18.276	2.000	0.080	1.288
ID3207680	3207680	138	42.244	16.415	39.334	0	256	256	2	1	-10921639	148.571	146	104	205	3120	32.245	7.600	0.115	0.951
ID3207681	3207681	143	36.851	31.206	42.678	0	256	256	2	1	-10921639	126.238	125	100	178	2651	21.675	2.000	0.108	1.133
ID3207682	3207682	135	31.190	15.128	47.169	0	256	256	2	1	-10921639	150.619	152	113	189	3163	23.865	4.800	0.103	1.183
ID3207683	3207683	130	32.049	18.931	46.542	0	256	256	2	1	-10921639	165.476	166	115	199	3475	22.447	4.800	0.094	1.263
ID3207684	3207684	129	67.168	28.886	49.370	0	256	256	2	1	-10921639	175.190	174	119	234	3679	34.918	4.800	0.208	1.727
ID3207675	3207675	None	27.971	31.231	7.912	0	256	256	2	1	-10921639	92.476	98	57	117	1942	16.681	4.800	0.158	1.512
ID3207676	3207676	131	85.187	34.947	19.188	0	256	256	2	1	-10921639	186.190	183	129	255	3910	41.214	4.800	0.233	1.705
ID3207677	3207677	None	28.241	45.702	20.093	0	256	256	2	1	-10921639	73.952	76	28	102	1553	20.409	4.800	0.195	1.185
ID3207678	3207678	137	29.168	27.959	25.018	0	256	256	2	1	-10921639	150.476	150	129	172	3160	14.627	4.800	0.092	1.726
ID3207679	3207679	142	52.900	21.296	28.873	0	256	256	2	1	-10921639	155.190	146	88	215	3259	38.853	7.600	0.146	1.020
ID3207665	3207665	140	30.946	33.282	7.285	0	257	257	2	1	-10921639	86.286	92	47	113	1812	19.723	4.800	0.217	1.562
ID3207666	3207666	131	70.698	35.447	19.039	0	257	257	2	1	-10921639	177.143	170	125	240	3720	32.897	4.800	0.208	1.854
ID3207667	3207667	141	35.447	30.017	22.912	0	257	257	2	1	-10921639	157.048	160	123	195	3298	21.435	4.800	0.099	1.318
ID3207668	3207668	142	56.522	21.080	28.766	0	257	257	2	1	-10921639	158.286	162	98	224	3324	38.540	2.000	0.152	1.082
ID3207669	3207669	138	32.838	16.160	39.109	0	257	257	2	1	-10921639	138.238	133	104	178	2903	22.801	7.600	0.099	1.092
ID3207670	3207670	143	47.956	31.244	42.571	0	257	257	2	1	-10921639	133.905	127	98	195	2812	28.653	2.000	0.139	1.142
ID3207671	3207671	135	35.977	16.179	45.804	0	257	257	2	1	-10921639	165.524	172	125	197	3476	21.598	4.800	0.107	1.484
ID3207672	3207672	130	29.798	19.530	46.387	0	257	257	2	1	-10921639	159.667	164	125	195	3353	20.614	2.000	0.076	1.091
ID3207673	3207673	129	63.343	28.530	49.095	0	257	257	2	1	-10921639	169.714	164	106	230	3564	35.525	4.800	0.192	1.538
ID3207674	3207674	None	30.413	19.883	60.978	0	257	257	2	1	-10921639	73.381	71	57	88	1541	11.097	4.800	0.251	2.655
ID3207696	3207696	137	39.026	27.904	24.477	0	258	258	2	1	-10921639	168.286	166	119	207	3534	22.566	4.800	0.119	1.582
ID3207697	3207697	142	67.889	20.766	28.235	0	258	258	2	1	-10921639	189.952	193	135	248	3989	33.466	4.800	0.196	1.861
ID3207698	3207698	138	36.572	16.695	39.098	0	258	258	2	1	-10921639	152.190	154	115	207	3196	25.725	2.000	0.097	1.046
ID3207699	3207699	143	47.583	31.283	42.689	0	258	258	2	1	-10921639	140.762	129	111	193	2956	25.636	2.000	0.140	1.348
ID3207700	3207700	130	39.958	19.513	45.964	0	258	258	2	1	-10921639	175.857	178	137	220	3693	24.469	2.000	0.099	1.293
ID3207701	3207701	129	74.913	28.437	49.207	0	258	258	2	1	-10921639	193.714	189	137	255	4068	35.566	4.800	0.205	1.854
ID3207702	3207702	None	35.631	18.332	58.967	0	258	258	2	1	-10921639	71.476	74	34	100	1501	17.798	4.800	0.297	1.840
ID3207693	3207693	140	32.642	32.215	8.428	0	258	258	2	1	-10921639	81.857	86	34	106	1719	21.905	4.800	0.235	1.422
ID3207694	3207694	131	73.895	34.704	19.230	0	258	258	2	1	-10921639	180.333	180	127	255	3787	38.124	4.800	0.201	1.580
ID3207695	3207695	141	36.174	30.000	23.000	0	258	258	2	1	-10921639	165.190	168	121	197	3469	23.644	4.800	0.109	1.378
ID3207685	3207685	131	72.052	34.655	19.354	0	259	259	2	1	-10921639	170.381	168	117	240	3578	39.577	4.800	0.212	1.508
ID3207686	3207686	137	40.806	27.502	24.617	0	259	259	2	1	-10921639	166.952	166	131	203	3506	19.747	4.800	0.120	1.810
ID3207687	3207687	142	59.798	20.798	28.642	0	259	259	2	1	-10921639	172.524	160	111	242	3623	40.220	7.600	0.152	1.133
ID3207688	3207688	138	31.337	16.235	38.847	0	259	259	2	1	-10921639	141.667	146	100	183	2975	21.673	7.600	0.087	1.050
ID3207689	3207689	144	30.779	12.378	41.045	0	259	259	2	1	-10921639	108.667	106	55	170	2282	32.022	2.000	0.114	0.695
ID3207690	3207690	143	33.694	31.285	42.705	0	259	259	2	1	-10921639	124.571	119	104	170	2616	18.508	2.000	0.099	1.209
ID3207691	3207691	130	41.964	19.698	45.698	0	259	259	2	1	-10921639	171.857	170	129	213	3609	23.827	4.800	0.113	1.469
ID3207692	3207692	129	71.973	28.706	49.013	0	259	259	2	1	-10921639	181.095	183	125	255	3803	39.411	4.800	0.193	1.490
ID3207728	3207728	130	39.310	19.957	45.842	0	260	260	2	1	-10921639	167.333	168	125	203	3514	24.330	2.000	0.104	1.298
ID3207729	3207729	129	67.228	28.790	48.992	0	260	260	2	1	-10921639	175.857	168	125	238	3693	35.968	4.800	0.191	1.571
ID3207721	3207721	None	28.046	41.366	10.149	0	260	260	2	1	-10921639	59.762	61	34	84	1255	15.300	4.800	0.237	1.495
ID3207722	3207722	131	66.698	34.986	19.275	0	260	260	2	1	-10921639	168.810	168	117	230	3545	33.286	4.800	0.204	1.717
ID3207723	3207723	137	52.200	27.670	24.511	0	260	260	2	1	-10921639	176.238	170	131	224	3701	27.181	2.000	0.139	1.581
ID3207724	3207724	142	55.466	20.438	28.180	0	260	260	2	1	-10921639	165.905	162	108	226	3484	33.566	4.800	0.165	1.397
ID3207725	3207725	144	36.382	12.129	40.349	0	260	260	2	1	-10921639	109.286	106	63	166	2295	30.864	2.000	0.125	0.790
ID3207726	3207726	143	39.826	31.023	42.545	0	260	260	2	1	-10921639	126.810	125	100	178	2663	24.207	2.000	0.118	1.108
ID3207727	3207727	None	31.788	17.248	44.672	0	260	260	2	1	-10921639	174.333	176	148	201	3661	17.191	4.800	0.099	1.820
ID3207703	3207703	131	65.091	34.718	19.380	0	261	261	2	1	-10921639	167.571	170	121	228	3519	34.652	4.800	0.196	1.587
ID3207704	3207704	137	58.708	27.647	24.789	0	261	261	2	1	-10921639	194.714	189	143	250	4089	28.192	4.800	0.144	1.738
ID3207705	3207705	145	27.526	6.304	27.012	0	261	261	2	1	-10921639	78.905	80	55	100	1657	13.903	4.800	0.224	2.078
ID3207706	3207706	142	61.726	21.138	28.531	0	261	261	2	1	-10921639	177.667	185	113	248	3731	39.455	2.000	0.154	1.204
ID3207707	3207707	144	39.693	12.685	40.681	0	261	261	2	1	-10921639	142.905	143	100	201	3001	27.245	7.600	0.102	0.973
ID3207708	3207708	143	41.444	31.255	42.483	0	261	261	2	1	-10921639	133.571	133	90	187	2805	27.887	2.000	0.125	1.067
ID3207709	3207709	130	38.364	19.702	45.700	0	261	261	2	1	-10921639	175.429	174	135	213	3684	24.128	2.000	0.099	1.304
ID3207710	3207710	129	61.909	28.995	48.795	0	261	261	2	1	-10921639	179.857	180	115	240	3777	36.358	4.800	0.178	1.494
ID3207760	3207760	129	63.776	29.552	49.379	0	262	262	2	1	-10921639	172.048	166	98	234	3613	40.023	4.800	0.191	1.376
ID3207752	3207752	131	69.874	34.586	19.556	0	262	262	2	1	-10921639	175.333	178	100	246	3682	40.150	4.800	0.209	1.510
ID3207753	3207753	137	58.246	27.681	24.852	0	262	262	2	1	-10921639	192.619	187	146	244	4045	26.690	4.800	0.147	1.848
ID3207754	3207754	145	27.768	7.300	26.987	0	262	262	2	1	-10921639	84.000	84	57	106	1764	14.370	4.800	0.202	1.966
ID3207755	3207755	142	52.329	21.212	28.888	0	262	262	2	1	-10921639	169.190	164	115	234	3553	31.548	7.600	0.134	1.263
ID3207756	3207756	144	52.244	12.740	40.829	0	262	262	2	1	-10921639	151.619	154	106	224	3184	31.949	2.000	0.139	1.156
ID3207757	3207757	143	36.455	31.307	42.583	0	262	262	2	1	-10921639	140.762	135	111	176	2956	19.555	2.000	0.116	1.501
ID3207758	3207758	130	40.546	20.106	46.033	0	262	262	2	1	-10921639	172.381	176	135	205	3620	19.946	4.800	0.119	1.834
ID3207759	3207759	146	27.957	13.058	47.592	0	262	262	2	1	-10921639	100.190	104	55	139	2104	28.149	4.800	0.133	0.837
ID3207730	3207730	131	79.370	34.505	19.633	0	263	263	2	1	-10921639	184.095	185	102	255	3866	42.781	4.800	0.244	1.686
ID3207731	3207731	137	48.166	27.827	24.440	0	263	263	2	1	-10921639	184.905	197	127	226	3883	29.735	6.314	0.134	1.467
ID3207732	3207732	145	28.201	7.346	27.238	0	263	263	2	1	-10921639	83.762	84	61	104	1759	13.787	4.800	0.215	2.151
ID3207733	3207733	142	44.534	21.335	29.418	0	263	263	2	1	-10921639	172.571	168	127	217	3624	26.049	4.800	0.119	1.409
ID3207734	3207734	147	28.091	24.641	36.216	0	263	263	2	1	-10921639	142.952	141	117	174	3002	16.788	2.000	0.085	1.335
ID3207735	3207735	144	50.622	12.731	40.566	0	263	263	2	1	-10921639	153.571	146	113	211	3225	30.864	2.000	0.139	1.218
ID3207736	3207736	143	38.687	31.187	42.321	0	263	263	2	1	-10921639	139.000	139	92	183	2919	25.274	2.000	0.112	1.110
ID3207737	3207737	130	33.241	20.204	45.967	0	263	263	2	1	-10921639	160.381	158	131	193	3368	18.522	4.800	0.093	1.481
ID3207738	3207738	146	30.525	13.146	47.348	0	263	263	2	1	-10921639	119.000	125	80	152	2499	22.372	2.000	0.117	1.111
ID3207739	3207739	129	67.945	29.691	49.252	0	263	263	2	1	-10921639	182.905	189	108	242	3841	38.859	4.800	0.203	1.588
ID3207712	3207712	137	61.357	27.410	24.612	0	264	264	2	1	-10921639	204.762	199	160	255	4300	29.496	4.800	0.147	1.783
ID3207713	3207713	148	31.842	22.033	27.333	0	264	264	2	1	-10921639	172.524	180	131	203	3623	20.171	4.800	0.088	1.377
ID3207714	3207714	145	31.148	7.605	27.988	0	264	264	2	1	-10921639	81.381	84	51	102	1709	15.539	4.800	0.214	1.848
ID3207715	3207715	147	29.878	25.053	36.278	0	264	264	2	1	-10921639	150.857	148	125	187	3168	17.324	2.000	0.081	1.304
ID3207716	3207716	144	49.682	12.810	40.294	0	264	264	2	1	-10921639	155.095	150	111	205	3257	29.062	2.000	0.145	1.352
ID3207717	3207717	143	46.393	30.939	42.304	0	264	264	2	1	-10921639	154.095	156	100	205	3236	29.046	2.000	0.128	1.207
ID3207718	3207718	130	30.671	19.801	45.720	0	264	264	2	1	-10921639	169.238	172	133	197	3554	19.308	4.800	0.086	1.386
ID3207719	3207719	146	34.765	13.389	46.995	0	264	264	2	1	-10921639	123.714	131	76	168	2598	30.713	2.000	0.116	0.838
ID3207720	3207720	129	70.264	30.062	49.242	0	264	264	2	1	-10921639	179.714	176	113	236	3774	35.830	4.800	0.206	1.710
ID3207711	3207711	131	75.334	34.807	19.739	0	264	264	2	1	-10921639	177.810	166	113	244	3734	37.214	4.800	0.222	1.736
ID3207744	3207744	145	35.911	8.056	28.079	0	265	265	2	1	-10921639	80.381	80	53	106	1688	16.182	4.800	0.262	2.064
ID3207745	3207745	142	30.910	21.176	29.197	0	265	265	2	1	-10921639	165.143	168	125	199	3468	23.193	4.800	0.089	1.160
ID3207746	3207746	149	33.681	29.053	29.983	0	265	265	2	1	-10921639	145.429	148	106	185	3054	23.771	2.000	0.099	1.105
ID3207747	3207747	147	34.678	24.566	36.366	0	265	265	2	1	-10921639	159.381	160	121	199	3347	22.074	2.000	0.092	1.211
ID3207748	3207748	144	56.631	13.104	40.305	0	265	265	2	1	-10921639	158.238	154	104	222	3323	35.355	2.000	0.161	1.243
ID3207749	3207749	143	39.394	30.623	42.112	0	265	265	2	1	-10921639	150.952	154	102	203	3170	28.124	2.000	0.113	1.088
ID3207750	3207750	146	42.041	13.147	47.054	0	265	265	2	1	-10921639	135.048	143	84	185	2836	30.263	2.000	0.140	1.098
ID3207751	3207751	129	59.924	30.111	49.346	0	265	265	2	1	-10921639	180.000	178	129	226	3780	31.380	4.800	0.171	1.675
ID3207740	3207740	None	28.820	23.280	16.851	0	265	265	2	1	-10921639	73.619	76	47	96	1546	14.962	4.800	0.222	1.786
ID3207741	3207741	131	65.592	34.737	19.523	0	265	265	2	1	-10921639	176.190	183	104	242	3700	37.399	4.800	0.192	1.519
ID3207742	3207742	137	55.717	27.786	24.231	0	265	265	2	1	-10921639	199.714	199	131	252	4194	33.198	4.800	0.142	1.496
ID3207743	3207743	148	31.684	21.979	27.246	0	265	265	2	1	-10921639	170.143	176	125	199	3573	20.795	4.800	0.089	1.336
ID3207761	3207761	131	74.429	35.127	19.187	0	266	266	2	1	-10921639	178.571	174	113	244	3750	38.678	4.800	0.215	1.634
ID3207762	3207762	None	42.227	30.630	23.486	0	266	266	2	1	-10921639	178.667	178	129	228	3752	28.292	2.000	0.105	1.199
ID3207763	3207763	137	39.732	27.721	24.228	0	266	266	2	1	-10921639	189.476	191	135	228	3979	27.636	6.248	0.100	1.244
ID3207764	3207764	145	32.726	8.637	28.913	0	266	266	2	1	-10921639	66.476	71	43	92	1396	15.400	4.800	0.282	1.896
ID3207765	3207765	142	39.797	21.506	30.015	0	266	266	2	1	-10921639	167.333	164	125	215	3514	24.477	2.000	0.097	1.209
ID3207766	3207766	149	36.883	28.830	30.134	0	266	266	2	1	-10921639	151.571	148	98	189	3183	27.097	2.000	0.111	1.121
ID3207767	3207767	147	28.053	24.484	36.738	0	266	266	2	1	-10921639	156.000	156	133	185	3276	14.707	4.800	0.089	1.731
ID3207768	3207768	144	55.423	12.861	40.198	0	266	266	2	1	-10921639	158.190	154	100	217	3322	31.711	2.000	0.161	1.385
ID3207769	3207769	143	44.746	30.509	41.946	0	266	266	2	1	-10921639	151.857	154	90	213	3189	32.477	2.000	0.121	1.007
ID3207770	3207770	146	53.645	13.277	47.030	0	266	266	2	1	-10921639	143.524	152	84	209	3014	39.493	2.000	0.158	0.992
ID3207771	3207771	150	36.769	19.986	48.409	0	266	266	2	1	-10921639	159.714	164	108	203	3354	27.483	2.000	0.097	1.024
ID3207772	3207772	129	58.837	30.267	49.433	0	266	266	2	1	-10921639	185.905	180	137	228	3904	30.600	4.800	0.168	1.744
ID3207776	3207776	149	29.139	28.929	30.000	0	267	267	2	1	-10921639	147.238	150	104	180	3092	21.610	2.000	0.084	1.056
ID3207777	3207777	142	34.422	21.556	30.816	0	267	267	2	1	-10921639	168.571	174	133	211	3540	20.733	2.000	0.081	1.219
ID3207778	3207778	None	31.079	5.396	34.969	0	267	267	2	1	-10921639	70.905	69	41	90	1489	14.418	4.800	0.275	2.122
ID3207779	3207779	147	28.743	24.357	36.381	0	267	267	2	1	-10921639	168.048	168	152	191	3529	12.536	6.307	0.085	2.109
ID3207780	3207780	144	51.721	12.813	40.286	0	267	267	2	1	-10921639	154.476	156	100	203	3244	30.476	4.800	0.159	1.392
ID3207781	3207781	143	56.643	30.593	42.004	0	267	267	2	1	-10921639	162.524	162	100	230	3413	37.208	2.000	0.153	1.157
ID3207782	3207782	146	57.048	13.195	47.371	0	267	267	2	1	-10921639	143.952	143	76	213	3023	37.060	2.000	0.178	1.175
ID3207783	3207783	150	38.456	19.973	47.687	0	267	267	2	1	-10921639	163.286	160	119	213	3429	30.863	4.800	0.109	1.041
ID3207784	3207784	129	52.835	29.794	48.884	0	267	267	2	1	-10921639	185.381	189	129	230	3893	29.850	4.800	0.151	1.631
ID3207773	3207773	131	84.527	35.213	19.553	0	267	267	2	1	-10921639	200.619	195	113	255	4213	39.888	4.800	0.237	1.924
ID3207774	3207774	137	45.529	27.464	24.226	0	267	267	2	1	-10921639	194.238	195	148	238	4079	24.236	4.800	0.121	1.726
ID3207775	3207775	145	32.722	8.668	28.676	0	267	267	2	1	-10921639	58.952	61	37	88	1238	15.564	4.800	0.309	1.788
ID3207795	3207795	131	80.120	35.244	19.455	0	268	268	2	1	-10921639	199.476	197	123	255	4189	42.708	4.800	0.224	1.710
ID3207796	3207796	137	40.373	27.254	24.654	0	268	268	2	1	-10921639	187.048	183	158	220	3928	17.319	4.800	0.108	2.097
ID3207797	3207797	149	30.909	29.111	30.109	0	268	268	2	1	-10921639	151.857	158	108	178	3189	20.626	2.000	0.090	1.220
ID3207798	3207798	142	29.200	21.819	31.025	0	268	268	2	1	-10921639	159.429	162	129	199	3348	19.633	2.000	0.065	0.994
ID3207799	3207799	147	37.330	24.737	36.668	0	268	268	2	1	-10921639	169.381	168	131	207	3557	22.631	2.000	0.101	1.375
ID3207800	3207800	144	37.807	12.656	40.699	0	268	268	2	1	-10921639	146.095	148	111	189	3068	23.849	2.000	0.110	1.213
ID3207801	3207801	143	55.575	30.546	42.176	0	268	268	2	1	-10921639	168.286	172	106	230	3534	36.042	4.800	0.160	1.290
ID3207802	3207802	146	62.323	13.163	47.264	0	268	268	2	1	-10921639	148.429	146	84	228	3117	39.338	2.000	0.190	1.205
[truncated: 580 more rows]
