# Supplementary material for: Progressive enhancement of kinetic proofreading in T cell antigen discrimination from receptor activation to DAG generation
Source: eLife. 2022 Sep 20;11:e75263. doi: 10.7554/eLife.75263 (PMC9536835; doi:10.7554/eLife.75263)
Supplement: Figure 5—source data 1. — Each data table is the TrackMate ‘spot-statistics’ output of one cell over four cycles of blue-light illumination (frames 0–40, 100–140, 200–240, and 300–340, with 3 s interval between frames). We calculated the lifetime of TrackIDs that existed at the start of each period of blue-light illumination that did not last for the full period and fit the resulting lifetime distributions using custom Python scripts available at https://github.com/dbritain/KP-paper (copy archived at swh:1:rev:167fa456901903740f0f3ee6a3e5324bc45207ea, Britain, 2022). [file elife-75263-fig5-data1.zip › Fig5SourceData/LAT/lat1/cell10.csv]

Label	ID	TRACK_ID	QUALITY	POSITION_X	POSITION_Y	POSITION_Z	POSITION_T	FRAME	RADIUS	VISIBILITY	MANUAL_COLOR	MEAN_INTENSITY	MEDIAN_INTENSITY	MIN_INTENSITY	MAX_INTENSITY	TOTAL_INTENSITY	STANDARD_DEVIATION	ESTIMATED_DIAMETER	CONTRAST	SNR
ID27984	27984	2	30.202	7.983	34.879	0	0	0	2	1	-10921639	82.190	85	56	107	1726	13.110	4.800	0.217	2.235
ID27977	27977	None	31.068	0.000	0.000	0	0	0	2	1	-10921639	62.048	52	48	102	1303	17.622	2.000	0.254	1.428
ID27978	27978	3	36.040	18.495	4.198	0	0	0	2	1	-10921639	75.571	73	39	119	1587	22.189	4.800	0.234	1.290
ID27979	27979	0	84.885	31.056	8.150	0	0	0	2	1	-10921639	158.619	147	96	255	3331	45.025	2.000	0.248	1.400
ID27980	27980	4	32.687	13.752	13.429	0	0	0	2	1	-10921639	81.429	73	39	136	1710	24.494	2.000	0.157	0.905
ID27981	27981	5	40.716	37.877	18.012	0	0	0	2	1	-10921639	127.524	124	96	187	2678	23.836	2.000	0.130	1.228
ID27982	27982	6	40.997	12.382	23.254	0	0	0	2	1	-10921639	107.762	107	56	158	2263	28.531	2.000	0.161	1.046
ID27983	27983	1	57.023	34.237	24.276	0	0	0	2	1	-10921639	138.619	130	90	215	2911	35.237	2.000	0.166	1.120
ID27992	27992	3	37.529	18.655	4.007	0	1	1	2	1	-10921639	78.095	73	51	119	1640	21.019	4.800	0.245	1.462
ID27993	27993	0	80.388	31.162	7.930	0	1	1	2	1	-10921639	162.048	158	96	255	3403	43.063	2.000	0.228	1.396
ID27994	27994	4	29.513	13.775	13.457	0	1	1	2	1	-10921639	78.714	79	39	119	1653	23.952	2.000	0.158	0.897
ID27995	27995	5	45.651	38.135	18.560	0	1	1	2	1	-10921639	127.667	124	85	187	2681	29.556	2.000	0.148	1.112
ID27996	27996	6	30.292	12.455	23.120	0	1	1	2	1	-10921639	106.714	107	62	141	2241	22.530	4.800	0.131	1.101
ID27997	27997	8	31.899	23.814	25.269	0	1	1	2	1	-10921639	103.619	102	68	153	2176	20.407	2.000	0.113	1.030
ID27998	27998	1	44.032	34.991	24.777	0	1	1	2	1	-10921639	130.238	130	90	164	2735	22.133	4.800	0.172	1.729
ID27999	27999	2	35.241	7.711	35.278	0	1	1	2	1	-10921639	81.095	79	56	107	1703	14.230	4.800	0.259	2.346
ID28005	28005	3	29.544	18.521	3.183	0	2	2	2	1	-10921639	71.381	73	51	107	1499	16.803	4.800	0.206	1.452
ID28006	28006	0	56.806	31.214	7.603	0	2	2	2	1	-10921639	135.381	130	73	204	2843	34.327	2.000	0.193	1.275
ID28007	28007	4	30.312	13.895	13.461	0	2	2	2	1	-10921639	75.190	79	34	119	1579	25.942	2.000	0.151	0.759
ID28008	28008	5	34.135	38.410	19.511	0	2	2	2	1	-10921639	121.048	124	68	164	2542	23.012	2.000	0.115	1.087
ID28009	28009	6	33.341	12.612	23.759	0	2	2	2	1	-10921639	106.762	102	73	141	2242	19.303	2.000	0.136	1.322
ID28010	28010	1	37.757	35.168	25.256	0	2	2	2	1	-10921639	127.571	130	96	170	2679	20.648	4.800	0.141	1.527
ID28011	28011	8	28.507	23.602	25.682	0	2	2	2	1	-10921639	107.905	107	73	141	2266	19.308	4.800	0.122	1.211
ID28012	28012	2	33.184	7.808	35.329	0	2	2	2	1	-10921639	69.857	68	45	102	1467	15.154	4.800	0.252	1.853
ID28013	28013	None	29.411	21.849	35.273	0	2	2	2	1	-10921639	76.619	73	56	102	1609	14.541	2.000	0.181	1.616
ID27968	27968	2	29.621	8.456	35.564	0	3	3	2	1	-10921639	68.143	73	45	90	1431	14.630	4.800	0.279	2.033
ID27966	27966	0	42.364	30.917	7.340	0	3	3	2	1	-10921639	121.095	113	85	170	2543	23.943	4.800	0.158	1.382
ID27967	27967	1	45.983	35.308	25.600	0	3	3	2	1	-10921639	135.619	141	96	187	2848	25.757	4.800	0.174	1.561
ID27969	27969	0	35.960	31.312	6.972	0	4	4	2	1	-10921639	118.571	119	85	158	2490	20.999	4.800	0.148	1.452
ID27970	27970	5	38.583	38.301	20.222	0	4	4	2	1	-10921639	115.190	119	62	158	2419	27.647	2.000	0.131	0.967
ID27971	27971	1	47.203	35.285	26.430	0	4	4	2	1	-10921639	132.143	130	90	192	2775	25.668	2.000	0.158	1.408
ID27972	27972	2	27.519	8.468	35.522	0	4	4	2	1	-10921639	62.524	62	39	85	1313	16.133	4.800	0.265	1.622
ID27973	27973	7	27.679	21.631	35.972	0	4	4	2	1	-10921639	72.714	79	28	96	1527	19.134	2.000	0.186	1.191
ID28000	28000	0	40.260	31.824	6.850	0	5	5	2	1	-10921639	116.048	113	79	153	2437	21.780	2.000	0.155	1.430
ID28001	28001	5	29.877	38.341	19.920	0	5	5	2	1	-10921639	108.905	107	73	147	2287	19.743	2.000	0.105	1.047
ID28002	28002	1	43.551	35.726	26.828	0	5	5	2	1	-10921639	125.429	124	85	187	2634	26.851	4.800	0.155	1.254
ID28003	28003	2	27.863	8.715	35.257	0	5	5	2	1	-10921639	64.714	62	45	85	1359	11.921	4.800	0.247	2.150
ID28004	28004	7	27.566	22.522	35.928	0	5	5	2	1	-10921639	69.238	73	34	107	1454	20.216	2.000	0.159	0.941
ID27988	27988	1	32.477	36.045	26.849	0	6	6	2	1	-10921639	124.095	124	79	164	2606	22.963	7.600	0.123	1.187
ID27989	27989	2	29.016	8.615	34.757	0	6	6	2	1	-10921639	63.333	62	39	90	1330	13.901	4.800	0.267	1.923
ID27987	27987	0	47.452	31.631	6.656	0	6	6	2	1	-10921639	116.286	107	68	187	2442	29.863	2.000	0.174	1.154
ID27976	27976	2	27.561	8.519	34.509	0	7	7	2	1	-10921639	56.619	56	34	85	1189	14.066	4.800	0.268	1.700
ID27974	27974	0	48.184	32.067	6.541	0	7	7	2	1	-10921639	116.238	107	68	181	2441	29.281	2.000	0.172	1.166
ID27975	27975	5	32.538	39.153	19.963	0	7	7	2	1	-10921639	111.619	107	85	147	2344	18.353	2.000	0.119	1.289
ID28014	28014	0	51.063	31.836	6.023	0	8	8	2	1	-10921639	110.905	102	79	175	2329	26.629	2.000	0.211	1.454
ID28015	28015	5	35.801	38.980	19.888	0	8	8	2	1	-10921639	111.524	113	85	158	2342	21.588	2.000	0.129	1.176
ID27985	27985	0	44.368	32.366	6.103	0	9	9	2	1	-10921639	111.286	107	79	164	2337	22.390	4.800	0.199	1.652
ID27986	27986	5	32.891	38.835	19.485	0	9	9	2	1	-10921639	109.000	113	79	147	2289	22.113	2.000	0.135	1.174
ID27990	27990	0	33.059	33.228	6.366	0	10	10	2	1	-10921639	97.048	96	51	130	2038	21.745	2.000	0.166	1.268
ID27991	27991	5	41.265	38.559	19.269	0	10	10	2	1	-10921639	114.190	107	79	164	2398	26.897	2.000	0.160	1.168
ID28016	28016	0	31.165	33.727	6.204	0	11	11	2	1	-10921639	93.619	96	45	141	1966	25.621	7.600	0.147	0.936
ID28017	28017	5	36.651	39.218	19.037	0	11	11	2	1	-10921639	114.381	113	85	153	2402	19.080	4.800	0.156	1.620
ID28020	28020	0	42.026	34.810	7.197	0	12	12	2	1	-10921639	109.476	113	68	153	2299	25.586	2.000	0.189	1.361
ID28021	28021	5	31.460	39.034	18.301	0	12	12	2	1	-10921639	106.143	102	68	130	2229	19.548	4.800	0.154	1.451
ID28022	28022	None	27.365	41.352	23.934	0	12	12	2	1	-10921639	94.667	102	51	119	1988	16.442	4.800	0.163	1.613
ID28018	28018	0	32.261	35.489	6.472	0	13	13	2	1	-10921639	97.952	102	56	124	2057	20.942	4.800	0.176	1.402
ID28019	28019	None	31.857	25.315	12.273	0	13	13	2	1	-10921639	119.190	119	90	158	2503	19.480	2.000	0.114	1.257
ID28024	28024	None	28.136	38.944	16.092	0	14	14	2	1	-10921639	106.190	107	79	130	2230	16.321	7.600	0.123	1.421
ID28023	28023	0	28.399	35.729	7.998	0	14	14	2	1	-10921639	88.429	90	56	130	1857	22.010	2.000	0.135	0.954
ID28025	28025	None	32.772	25.974	11.962	0	20	20	2	1	-10921639	120.857	119	96	153	2538	16.954	6.040	0.133	1.669
ID28026	28026	9	27.679	7.375	10.845	0	21	21	2	1	-10921639	52.810	51	22	73	1109	14.699	4.800	0.305	1.681
ID28027	28027	9	33.732	7.739	11.021	0	22	22	2	1	-10921639	52.333	51	28	90	1099	18.744	2.000	0.337	1.407
ID28028	28028	None	27.323	7.886	33.769	0	27	27	2	1	-10921639	38.810	34	22	62	815	11.596	4.800	0.466	2.129
ID28030	28030	10	32.535	12.168	40.232	0	32	32	2	1	-10921639	53.143	51	22	96	1116	20.328	2.000	0.295	1.192
ID28029	28029	10	27.076	11.981	40.210	0	33	33	2	1	-10921639	49.048	51	28	79	1030	14.756	2.000	0.272	1.424
ID28031	28031	10	32.046	11.996	40.139	0	34	34	2	1	-10921639	48.714	45	22	79	1023	18.075	2.000	0.314	1.287
ID28032	28032	None	30.312	32.853	20.431	0	40	40	2	1	-10921639	104.524	102	73	141	2195	19.498	2.000	0.113	1.088
ID28033	28033	None	30.644	33.141	20.139	0	42	42	2	1	-10921639	99.476	96	68	164	2089	21.493	2.000	0.091	0.770
ID28035	28035	None	27.196	13.896	20.804	0	43	43	2	1	-10921639	86.095	85	62	107	1808	12.992	4.800	0.158	1.811
ID28034	28034	11	28.785	33.437	20.709	0	44	44	2	1	-10921639	107.095	107	85	141	2249	17.064	4.800	0.120	1.349
ID28036	28036	11	36.227	34.570	20.991	0	45	45	2	1	-10921639	107.476	107	56	158	2257	26.015	2.000	0.137	0.994
ID28038	28038	11	33.051	34.629	21.879	0	46	46	2	1	-10921639	110.190	107	73	147	2314	21.563	7.600	0.152	1.345
ID28037	28037	11	35.642	36.916	21.677	0	48	48	2	1	-10921639	101.619	107	62	141	2134	23.406	4.800	0.165	1.229
ID28040	28040	None	30.833	33.618	23.751	0	49	49	2	1	-10921639	105.952	107	62	153	2225	25.362	2.000	0.101	0.769
ID28039	28039	11	33.079	37.932	21.099	0	49	49	2	1	-10921639	112.238	113	79	136	2357	15.505	4.800	0.175	2.159
ID28054	28054	12	28.730	33.442	24.230	0	57	57	2	1	-10921639	107.905	107	90	130	2266	12.190	4.800	0.136	2.122
ID28053	28053	12	27.313	33.048	24.416	0	58	58	2	1	-10921639	100.810	107	79	124	2117	15.148	4.800	0.140	1.634
ID28041	28041	13	29.011	3.000	0.000	0	59	59	2	1	-10921639	53.762	45	32	102	1129	20.598	2.000	0.221	0.944
ID28042	28042	14	27.659	29.605	8.463	0	59	59	2	1	-10921639	85.476	85	51	119	1795	21.101	4.800	0.143	1.012
ID28043	28043	15	28.776	34.293	11.107	0	59	59	2	1	-10921639	74.000	73	56	113	1554	16.985	2.000	0.152	1.153
ID28044	28044	None	32.517	39.072	19.568	0	59	59	2	1	-10921639	87.667	85	56	124	1841	21.402	2.000	0.169	1.183
ID28045	28045	16	29.329	14.107	20.849	0	59	59	2	1	-10921639	82.476	90	45	113	1732	18.933	4.800	0.184	1.354
ID28046	28046	12	37.469	33.077	24.428	0	59	59	2	1	-10921639	112.429	107	79	147	2361	19.498	4.800	0.161	1.599
ID28048	28048	14	29.290	29.777	8.608	0	60	60	2	1	-10921639	95.476	96	73	136	2005	17.648	2.000	0.133	1.268
ID28049	28049	15	35.732	34.094	10.981	0	60	60	2	1	-10921639	79.571	73	51	141	1671	22.418	2.000	0.167	1.017
ID28050	28050	16	29.750	13.559	20.317	0	60	60	2	1	-10921639	79.810	79	51	107	1676	15.539	4.800	0.185	1.603
ID28051	28051	17	30.931	42.554	20.188	0	60	60	2	1	-10921639	79.190	79	51	107	1663	19.464	4.800	0.208	1.400
ID28052	28052	12	74.354	33.981	24.356	0	60	60	2	1	-10921639	132.952	113	85	215	2792	39.470	2.000	0.259	1.388
ID28047	28047	13	27.775	4.000	0.000	0	60	60	2	1	-10921639	60.762	51	36	107	1276	19.955	2.000	0.168	0.877
ID28064	28064	15	34.037	34.013	11.031	0	61	61	2	1	-10921639	80.286	73	51	147	1686	23.521	2.000	0.133	0.801
ID28065	28065	17	33.633	41.428	20.552	0	61	61	2	1	-10921639	99.524	102	62	136	2090	20.240	2.000	0.147	1.259
ID28066	28066	12	67.347	33.784	24.720	0	61	61	2	1	-10921639	130.000	130	56	209	2730	41.018	2.000	0.243	1.240
ID28062	28062	13	33.594	4.000	0.000	0	61	61	2	1	-10921639	73.714	73	51	107	1548	19.218	2.000	0.215	1.360
ID28063	28063	14	27.331	30.068	8.678	0	61	61	2	1	-10921639	96.190	90	73	124	2020	15.536	7.600	0.128	1.402
ID28081	28081	13	54.659	4.000	0.000	0	62	62	2	1	-10921639	87.286	68	48	158	1833	33.329	2.000	0.271	1.117
ID28082	28082	14	33.069	29.104	8.986	0	62	62	2	1	-10921639	105.429	107	68	141	2214	18.392	4.800	0.157	1.556
ID28083	28083	15	29.825	33.793	11.004	0	62	62	2	1	-10921639	84.381	79	51	130	1772	21.720	2.000	0.121	0.840
ID28084	28084	16	36.470	13.298	20.368	0	62	62	2	1	-10921639	90.095	90	51	136	1892	25.322	4.800	0.186	1.117
ID28085	28085	17	29.183	42.109	19.970	0	62	62	2	1	-10921639	91.714	102	56	107	1926	15.906	4.800	0.178	1.738
ID28086	28086	12	75.061	33.727	24.508	0	62	62	2	1	-10921639	143.238	136	62	232	3008	52.048	2.000	0.243	1.077
ID28072	28072	12	68.286	33.619	24.543	0	63	63	2	1	-10921639	144.619	147	62	226	3037	46.139	2.000	0.217	1.117
ID28067	28067	13	47.395	3.000	0.000	0	63	63	2	1	-10921639	91.381	85	48	153	1919	33.290	2.000	0.231	1.031
ID28068	28068	14	39.505	29.340	8.539	0	63	63	2	1	-10921639	106.810	102	73	164	2243	24.330	2.000	0.142	1.093
ID28069	28069	15	32.857	34.107	10.891	0	63	63	2	1	-10921639	89.762	85	62	136	1885	21.156	2.000	0.133	0.995
ID28070	28070	16	56.415	13.810	20.033	0	63	63	2	1	-10921639	116.238	107	85	175	2441	25.830	2.000	0.250	1.799
ID28071	28071	17	33.787	42.088	20.340	0	63	63	2	1	-10921639	94.952	96	56	141	1994	22.551	4.800	0.183	1.303
ID28055	28055	13	45.024	4.000	0.000	0	64	64	2	1	-10921639	95.952	90	56	141	2015	24.939	2.000	0.236	1.472
ID28056	28056	14	46.465	29.268	8.663	0	64	64	2	1	-10921639	105.762	102	73	164	2221	25.434	2.000	0.194	1.350
ID28057	28057	15	41.129	34.153	11.035	0	64	64	2	1	-10921639	95.238	85	68	164	2000	23.954	2.000	0.171	1.159
ID28058	28058	16	53.239	13.470	20.432	0	64	64	2	1	-10921639	111.857	113	62	175	2349	34.125	4.800	0.245	1.289
ID28059	28059	17	38.841	42.109	20.019	0	64	64	2	1	-10921639	94.619	102	56	141	1987	24.471	2.000	0.185	1.207
ID28060	28060	19	33.929	19.188	23.450	0	64	64	2	1	-10921639	95.095	90	56	141	1997	22.698	2.000	0.127	0.943
ID28061	28061	12	68.360	33.545	24.576	0	64	64	2	1	-10921639	146.619	153	79	226	3079	43.922	2.000	0.217	1.192
ID28080	28080	12	65.193	33.520	24.602	0	65	65	2	1	-10921639	143.857	153	79	226	3021	44.232	2.000	0.200	1.082
ID28073	28073	13	49.215	4.000	0.000	0	65	65	2	1	-10921639	107.810	107	62	153	2264	31.402	3.200	0.244	1.348
ID28074	28074	18	29.563	7.323	3.840	0	65	65	2	1	-10921639	70.381	68	45	113	1478	19.345	2.000	0.163	1.021
ID28075	28075	14	46.426	29.338	8.803	0	65	65	2	1	-10921639	109.238	102	68	181	2294	29.319	2.000	0.171	1.090
ID28076	28076	15	27.532	34.148	10.769	0	65	65	2	1	-10921639	88.905	90	68	141	1867	18.544	2.000	0.100	0.869
ID28077	28077	16	47.348	13.562	20.380	0	65	65	2	1	-10921639	110.333	107	68	158	2317	24.898	4.800	0.213	1.557
ID28078	28078	17	37.025	41.979	20.525	0	65	65	2	1	-10921639	90.333	90	45	153	1897	27.543	2.000	0.161	0.911
ID28079	28079	19	34.697	19.690	22.954	0	65	65	2	1	-10921639	97.429	90	62	153	2046	23.127	2.000	0.126	0.945
ID28087	28087	13	46.637	3.000	0.000	0	66	66	2	1	-10921639	104.905	96	62	158	2203	30.328	2.000	0.235	1.316
ID28088	28088	18	28.847	6.649	3.818	0	66	66	2	1	-10921639	70.571	68	39	113	1482	23.408	2.000	0.147	0.774
ID28089	28089	14	35.481	29.221	8.839	0	66	66	2	1	-10921639	109.286	102	79	164	2295	21.157	2.000	0.125	1.152
ID28090	28090	15	27.616	33.953	10.746	0	66	66	2	1	-10921639	97.952	96	79	136	2057	16.172	7.600	0.128	1.378
ID28091	28091	16	60.543	13.578	19.906	0	66	66	2	1	-10921639	121.333	107	90	192	2548	30.756	2.000	0.237	1.510
ID28092	28092	17	40.238	41.411	20.471	0	66	66	2	1	-10921639	115.095	107	73	170	2417	26.756	4.800	0.183	1.333
ID28093	28093	19	32.461	19.662	22.814	0	66	66	2	1	-10921639	94.095	85	68	147	1976	22.536	2.000	0.123	0.914
ID28094	28094	12	87.385	33.316	24.766	0	66	66	2	1	-10921639	167.762	158	96	255	3523	47.223	2.000	0.264	1.483
ID28102	28102	13	41.480	3.000	0.000	0	67	67	2	1	-10921639	98.000	90	62	141	2058	25.801	2.000	0.198	1.256
ID28103	28103	18	33.150	6.893	3.821	0	67	67	2	1	-10921639	76.524	79	45	124	1607	22.317	2.000	0.169	0.993
ID28104	28104	14	35.528	29.169	8.897	0	67	67	2	1	-10921639	107.143	102	79	153	2250	20.076	2.000	0.134	1.260
ID28105	28105	15	28.982	34.118	10.774	0	67	67	2	1	-10921639	98.476	96	73	147	2068	18.978	2.000	0.104	0.978
ID28106	28106	16	66.154	13.771	19.830	0	67	67	2	1	-10921639	127.524	124	85	192	2678	33.061	2.000	0.254	1.563
ID28107	28107	17	50.190	41.375	20.507	0	67	67	2	1	-10921639	117.095	113	68	181	2459	31.600	2.000	0.188	1.171
ID28108	28108	19	52.487	19.357	22.639	0	67	67	2	1	-10921639	117.381	113	73	181	2465	31.773	2.000	0.197	1.215
ID28109	28109	12	78.786	33.449	24.744	0	67	67	2	1	-10921639	157.571	158	96	255	3309	45.429	2.000	0.241	1.348
ID28096	28096	18	34.470	6.900	3.752	0	68	68	2	1	-10921639	74.619	73	39	124	1567	23.899	2.000	0.180	0.951
ID28097	28097	14	40.755	29.097	8.891	0	68	68	2	1	-10921639	121.095	119	90	158	2543	20.835	4.800	0.162	1.619
ID28098	28098	16	61.075	13.533	19.887	0	68	68	2	1	-10921639	127.238	119	90	192	2672	30.080	2.000	0.243	1.656
ID28099	28099	17	44.843	40.873	20.174	0	68	68	2	1	-10921639	124.857	113	90	175	2622	25.502	4.800	0.173	1.443
ID28100	28100	19	55.039	19.615	22.726	0	68	68	2	1	-10921639	115.952	113	73	204	2435	35.885	2.000	0.190	1.030
ID28101	28101	12	86.438	33.263	24.931	0	68	68	2	1	-10921639	162.667	164	90	255	3416	47.789	2.000	0.252	1.371
ID28095	28095	13	44.225	3.000	0.000	0	68	68	2	1	-10921639	102.333	102	68	153	2149	25.494	2.000	0.202	1.350
ID28112	28112	14	35.363	29.669	8.342	0	69	69	2	1	-10921639	112.762	107	73	164	2368	25.326	2.000	0.129	1.021
ID28113	28113	20	31.564	22.330	12.967	0	69	69	2	1	-10921639	99.952	102	68	147	2099	23.930	2.000	0.112	0.842
ID28114	28114	16	63.063	13.621	20.048	0	69	69	2	1	-10921639	131.667	119	90	204	2765	31.365	2.000	0.236	1.605
ID28115	28115	17	42.576	40.719	20.388	0	69	69	2	1	-10921639	117.000	113	68	175	2457	29.180	2.000	0.147	1.030
ID28116	28116	19	52.741	19.651	22.513	0	69	69	2	1	-10921639	115.476	119	62	181	2425	35.088	2.000	0.205	1.120
ID28117	28117	12	81.752	33.208	25.001	0	69	69	2	1	-10921639	158.238	153	102	255	3323	42.665	2.000	0.241	1.439
ID28110	28110	13	46.411	3.000	0.000	0	69	69	2	1	-10921639	101.048	85	73	153	2122	26.609	2.000	0.208	1.309
ID28111	28111	18	31.968	6.935	3.754	0	69	69	2	1	-10921639	71.381	68	39	113	1499	22.241	2.000	0.178	0.971
ID28128	28128	13	41.593	3.000	0.000	0	70	70	2	1	-10921639	95.190	84	68	147	1999	26.227	2.000	0.178	1.096
ID28129	28129	18	34.557	6.752	3.527	0	70	70	2	1	-10921639	74.952	73	28	136	1574	28.243	2.000	0.191	0.850
ID28130	28130	14	28.281	29.702	8.211	0	70	70	2	1	-10921639	106.810	102	68	147	2243	21.757	2.000	0.092	0.825
ID28131	28131	20	32.499	22.386	13.294	0	70	70	2	1	-10921639	103.952	102	68	147	2183	24.610	2.000	0.117	0.886
ID28132	28132	21	35.821	37.926	18.844	0	70	70	2	1	-10921639	127.000	124	96	158	2667	20.897	2.000	0.118	1.286
ID28133	28133	17	35.774	41.614	20.352	0	70	70	2	1	-10921639	117.810	113	79	170	2474	24.841	2.000	0.133	1.112
ID28134	28134	16	47.298	13.795	20.744	0	70	70	2	1	-10921639	112.524	113	68	158	2363	25.035	4.800	0.217	1.602
ID28135	28135	19	63.131	19.702	22.711	0	70	70	2	1	-10921639	118.714	107	68	215	2493	41.816	2.000	0.211	0.991
ID28136	28136	12	82.398	33.284	24.777	0	70	70	2	1	-10921639	160.476	158	85	255	3370	48.018	2.000	0.234	1.269
ID28144	28144	19	54.628	19.689	22.791	0	71	71	2	1	-10921639	112.905	107	73	187	2371	35.078	2.000	0.194	1.047
ID28145	28145	12	71.114	33.043	24.661	0	71	71	2	1	-10921639	158.762	158	96	238	3334	38.652	2.000	0.214	1.448
ID28137	28137	13	38.452	3.000	0.000	0	71	71	2	1	-10921639	89.952	79	62	136	1889	23.680	2.000	0.171	1.112
ID28138	28138	18	35.183	6.533	3.549	0	71	71	2	1	-10921639	79.762	73	45	136	1675	26.281	2.000	0.208	1.044
ID28139	28139	14	32.538	30.059	8.231	0	71	71	2	1	-10921639	115.143	113	79	158	2418	21.951	4.800	0.114	1.077
ID28140	28140	20	30.022	22.091	13.429	0	71	71	2	1	-10921639	101.381	96	68	147	2129	22.026	2.000	0.103	0.860
ID28141	28141	21	34.568	37.967	18.967	0	71	71	2	1	-10921639	127.048	124	90	164	2668	22.026	2.000	0.108	1.122
ID28142	28142	16	47.018	13.683	20.368	0	71	71	2	1	-10921639	120.857	119	85	175	2538	24.088	4.800	0.203	1.694
ID28143	28143	17	34.451	41.823	20.507	0	71	71	2	1	-10921639	115.333	107	79	170	2422	26.209	2.000	0.113	0.891
ID28118	28118	13	33.469	3.000	0.000	0	72	72	2	1	-10921639	95.190	90	68	136	1999	18.991	2.000	0.155	1.344
ID28119	28119	18	29.041	6.547	3.263	0	72	72	2	1	-10921639	70.905	62	39	124	1489	23.445	2.000	0.139	0.738
ID28120	28120	22	31.883	19.592	3.576	0	72	72	2	1	-10921639	67.429	68	39	102	1416	19.891	2.000	0.227	1.254
ID28121	28121	14	45.103	29.785	8.174	0	72	72	2	1	-10921639	119.714	113	79	181	2514	27.792	2.000	0.159	1.180
ID28122	28122	20	31.578	22.335	13.166	0	72	72	2	1	-10921639	103.762	102	68	158	2179	24.773	2.000	0.106	0.800
ID28123	28123	21	41.359	38.021	19.114	0	72	72	2	1	-10921639	135.381	130	96	175	2843	23.691	2.000	0.135	1.357
ID28124	28124	16	64.239	13.728	20.476	0	72	72	2	1	-10921639	139.095	136	96	209	2921	33.860	4.800	0.241	1.595
ID28125	28125	17	31.158	41.650	20.248	0	72	72	2	1	-10921639	114.286	113	79	158	2400	26.670	2.000	0.098	0.765
ID28126	28126	19	50.629	19.701	22.663	0	72	72	2	1	-10921639	105.667	96	62	192	2219	37.961	2.000	0.167	0.796
ID28127	28127	12	66.434	32.954	24.713	0	72	72	2	1	-10921639	155.095	153	96	243	3257	38.246	4.800	0.204	1.374
ID28160	28160	12	61.592	33.285	24.518	0	73	73	2	1	-10921639	157.333	164	96	215	3304	35.780	4.800	0.206	1.502
ID28154	28154	18	35.763	6.597	2.866	0	73	73	2	1	-10921639	79.476	79	45	130	1669	23.485	2.000	0.203	1.142
ID28155	28155	22	35.991	19.240	3.422	0	73	73	2	1	-10921639	82.048	85	51	119	1723	18.669	4.800	0.234	1.666
ID28156	28156	14	45.745	29.791	8.318	0	73	73	2	1	-10921639	124.857	124	85	181	2622	29.171	2.000	0.152	1.132
ID28157	28157	21	38.356	38.230	19.195	0	73	73	2	1	-10921639	139.429	147	102	175	2928	23.136	4.800	0.130	1.386
ID28158	28158	16	88.014	13.925	19.988	0	73	73	2	1	-10921639	154.143	153	96	255	3237	43.738	2.000	0.283	1.554
ID28159	28159	19	32.331	19.778	22.713	0	73	73	2	1	-10921639	99.476	102	68	147	2089	22.427	2.000	0.127	1.003
ID28146	28146	18	35.929	6.739	3.032	0	74	74	2	1	-10921639	75.143	73	45	124	1578	22.134	2.000	0.199	1.128
ID28147	28147	22	35.621	18.926	3.376	0	74	74	2	1	-10921639	99.048	102	73	136	2080	17.063	4.800	0.218	2.080
ID28148	28148	14	44.142	29.875	8.280	0	74	74	2	1	-10921639	117.143	113	79	175	2460	29.292	2.000	0.139	0.976
ID28149	28149	21	44.670	39.293	19.519	0	74	74	2	1	-10921639	155.619	147	119	198	3268	23.842	4.800	0.148	1.679
ID28150	28150	16	87.731	13.917	20.008	0	74	74	2	1	-10921639	154.095	147	85	255	3236	44.255	2.000	0.285	1.543
ID28151	28151	19	28.215	19.719	22.778	0	74	74	2	1	-10921639	99.000	102	68	136	2079	19.162	2.000	0.115	1.068
ID28152	28152	12	61.640	33.080	24.332	0	74	74	2	1	-10921639	155.619	147	119	209	3268	28.758	4.800	0.196	1.775
ID28153	28153	23	42.361	22.610	31.083	0	74	74	2	1	-10921639	85.714	79	56	136	1800	24.409	2.000	0.221	1.270
ID28161	28161	18	28.804	6.326	3.108	0	75	75	2	1	-10921639	72.476	73	51	119	1522	17.535	2.000	0.143	1.035
ID28162	28162	22	31.876	18.794	3.252	0	75	75	2	1	-10921639	96.857	102	62	124	2034	16.927	4.800	0.166	1.626
ID28163	28163	14	44.976	30.077	8.369	0	75	75	2	1	-10921639	124.333	119	73	170	2611	25.703	4.800	0.180	1.479
ID28164	28164	24	27.328	22.845	13.118	0	75	75	2	1	-10921639	113.857	119	79	147	2391	21.639	7.600	0.091	0.878
ID28165	28165	21	47.420	38.162	18.954	0	75	75	2	1	-10921639	156.143	158	107	198	3279	27.418	4.800	0.150	1.482
ID28166	28166	16	93.801	14.247	19.974	0	75	75	2	1	-10921639	162.381	164	85	255	3410	47.265	4.800	0.319	1.662
ID28167	28167	19	36.490	19.880	22.827	0	75	75	2	1	-10921639	102.095	96	68	153	2144	22.910	2.000	0.140	1.094
ID28168	28168	12	58.947	32.905	24.420	0	75	75	2	1	-10921639	160.476	153	124	221	3370	27.103	4.800	0.191	1.896
ID28169	28169	23	31.106	22.701	30.894	0	75	75	2	1	-10921639	77.905	73	56	119	1636	18.341	2.000	0.164	1.198
ID28178	28178	14	46.853	30.404	8.464	0	76	76	2	1	-10921639	127.143	119	85	181	2670	29.899	2.000	0.162	1.185
ID28179	28179	25	29.609	12.670	10.819	0	76	76	2	1	-10921639	69.810	62	45	107	1466	20.029	2.000	0.178	1.055
ID28180	28180	24	31.449	23.328	13.102	0	76	76	2	1	-10921639	121.857	130	90	164	2559	22.287	7.600	0.119	1.163
ID28181	28181	21	50.104	37.882	18.951	0	76	76	2	1	-10921639	163.143	164	124	204	3426	23.986	4.800	0.172	1.993
ID28182	28182	16	81.987	14.370	19.836	0	76	76	2	1	-10921639	158.095	158	85	238	3320	44.697	4.800	0.274	1.523
ID28183	28183	19	30.401	19.705	23.005	0	76	76	2	1	-10921639	95.286	90	68	147	2001	23.072	7.600	0.108	0.803
ID28184	28184	12	56.660	33.309	24.561	0	76	76	2	1	-10921639	149.429	147	85	209	3138	35.365	2.000	0.178	1.274
ID28185	28185	23	46.822	22.886	30.862	0	76	76	2	1	-10921639	91.619	90	56	158	1924	29.157	2.000	0.192	1.010
ID28199	28199	None	29.565	5.489	2.911	0	77	77	2	1	-10921639	78.143	73	56	130	1641	20.421	2.000	0.133	0.898
ID28200	28200	22	28.326	20.848	3.968	0	77	77	2	1	-10921639	83.000	85	56	119	1743	16.855	2.000	0.143	1.235
ID28201	28201	14	35.934	30.296	8.740	0	77	77	2	1	-10921639	119.238	119	90	158	2504	20.868	2.000	0.124	1.260
ID28202	28202	25	27.421	12.114	9.919	0	77	77	2	1	-10921639	64.429	68	28	102	1353	21.496	2.000	0.180	0.913
ID28203	28203	21	42.878	37.823	18.354	0	77	77	2	1	-10921639	156.524	164	113	198	3287	23.771	4.800	0.147	1.691
ID28204	28204	16	94.179	14.647	20.194	0	77	77	2	1	-10921639	174.810	158	119	255	3671	44.234	4.800	0.292	1.784
ID28205	28205	12	63.845	33.352	24.507	0	77	77	2	1	-10921639	157.333	164	85	232	3304	40.489	2.000	0.192	1.250
ID28206	28206	23	37.764	23.155	31.135	0	77	77	2	1	-10921639	92.429	85	68	141	1941	21.283	2.000	0.164	1.225
ID28176	28176	12	62.507	33.039	24.382	0	78	78	2	1	-10921639	158.286	153	119	226	3324	30.819	2.000	0.185	1.603
ID28177	28177	23	61.562	23.227	30.667	0	78	78	2	1	-10921639	112.286	102	68	204	2358	38.192	2.000	0.222	1.069
ID28170	28170	None	28.669	13.468	3.871	0	78	78	2	1	-10921639	72.190	68	39	107	1516	22.311	2.000	0.182	0.996
ID28171	28171	22	37.821	20.919	4.065	0	78	78	2	1	-10921639	92.238	85	62	130	1937	21.356	2.000	0.175	1.286
ID28172	28172	14	42.521	29.995	8.137	0	78	78	2	1	-10921639	122.667	119	90	170	2576	22.571	2.000	0.157	1.473
ID28173	28173	25	32.739	10.940	10.224	0	78	78	2	1	-10921639	66.048	68	34	102	1387	19.954	2.000	0.249	1.318
ID28174	28174	21	54.512	38.136	18.640	0	78	78	2	1	-10921639	161.762	158	119	209	3397	29.482	4.800	0.171	1.602
ID28175	28175	16	99.770	14.907	19.942	0	78	78	2	1	-10921639	175.143	158	107	255	3678	44.813	4.800	0.312	1.860
ID28186	28186	22	32.749	21.421	3.940	0	79	79	2	1	-10921639	84.619	85	39	136	1777	23.200	2.000	0.159	1.003
ID28187	28187	14	43.924	30.056	8.820	0	79	79	2	1	-10921639	122.476	119	85	170	2572	24.287	2.000	0.152	1.329
ID28188	28188	21	44.753	37.749	17.855	0	79	79	2	1	-10921639	149.857	153	107	192	3147	21.378	4.800	0.158	1.912
ID28189	28189	16	81.262	15.076	19.688	0	79	79	2	1	-10921639	157.619	141	96	243	3310	41.716	2.000	0.260	1.558
ID28190	28190	12	56.611	33.079	24.292	0	79	79	2	1	-10921639	151.333	141	119	204	3178	28.079	2.000	0.174	1.600
ID28191	28191	23	69.641	23.068	30.812	0	79	79	2	1	-10921639	115.429	107	68	215	2424	40.888	2.000	0.247	1.119
ID28192	28192	22	36.540	21.570	4.170	0	80	80	2	1	-10921639	92.762	90	56	141	1948	23.113	2.000	0.155	1.079
ID28193	28193	14	32.175	30.063	8.648	0	80	80	2	1	-10921639	121.476	119	96	158	2551	18.508	2.000	0.106	1.261
ID28194	28194	21	58.799	37.885	17.853	0	80	80	2	1	-10921639	160.524	158	107	221	3371	32.301	7.600	0.173	1.464
ID28195	28195	16	81.063	15.328	19.894	0	80	80	2	1	-10921639	158.857	164	102	226	3336	38.115	4.800	0.295	1.898
ID28196	28196	12	44.696	33.016	24.419	0	80	80	2	1	-10921639	150.810	153	119	192	3167	20.240	7.600	0.164	2.104
ID28197	28197	26	31.903	43.130	26.407	0	80	80	2	1	-10921639	96.571	96	73	130	2028	16.723	4.800	0.158	1.576
ID28198	28198	23	66.663	23.071	30.632	0	80	80	2	1	-10921639	123.571	113	79	209	2595	38.452	2.000	0.241	1.246
ID28208	28208	22	35.257	21.653	3.923	0	81	81	2	1	-10921639	91.190	85	56	153	1915	22.620	2.000	0.142	1.005
ID28209	28209	14	28.297	30.575	8.585	0	81	81	2	1	-10921639	114.905	113	79	158	2413	20.513	2.000	0.100	1.022
ID28210	28210	21	51.546	37.531	17.785	0	81	81	2	1	-10921639	153.857	147	113	204	3231	28.824	2.000	0.158	1.460
ID28211	28211	16	82.640	15.571	20.003	0	81	81	2	1	-10921639	164.381	153	119	238	3452	36.619	4.800	0.283	1.983
ID28212	28212	12	44.712	32.253	23.842	0	81	81	2	1	-10921639	142.476	141	102	198	2992	23.821	7.600	0.156	1.617
ID28213	28213	26	38.778	42.491	26.179	0	81	81	2	1	-10921639	97.429	102	56	153	2046	24.032	2.000	0.175	1.210
ID28214	28214	23	58.419	23.019	30.523	0	81	81	2	1	-10921639	115.238	107	62	198	2420	38.789	2.000	0.201	0.993
ID28207	28207	None	32.740	4.811	2.051	0	81	81	2	1	-10921639	79.905	79	51	119	1678	20.976	2.000	0.160	1.048
ID28224	28224	22	33.511	21.877	4.441	0	82	82	2	1	-10921639	89.524	90	45	136	1880	26.005	2.000	0.155	0.926
ID28225	28225	21	45.871	37.333	17.612	0	82	82	2	1	-10921639	152.952	153	102	192	3212	26.381	4.800	0.143	1.453
ID28226	28226	16	87.137	15.451	19.916	0	82	82	2	1	-10921639	163.619	158	96	255	3436	48.951	4.800	0.279	1.457
ID28227	28227	27	33.558	45.776	20.051	0	82	82	2	1	-10921639	90.381	85	56	147	1898	22.518	2.000	0.147	1.030
ID28228	28228	12	43.379	32.523	24.140	0	82	82	2	1	-10921639	140.286	136	102	187	2946	23.663	2.000	0.148	1.527
ID28229	28229	26	33.058	43.174	26.790	0	82	82	2	1	-10921639	88.143	90	56	130	1851	20.328	2.000	0.164	1.221
ID28230	28230	23	57.761	23.180	30.308	0	82	82	2	1	-10921639	115.952	107	73	209	2435	34.536	2.000	0.201	1.124
ID28215	28215	28	29.955	4.000	0.000	0	83	83	2	1	-10921639	75.000	74	56	102	1575	14.110	4.800	0.226	1.956
ID28216	28216	22	29.658	21.365	4.766	0	83	83	2	1	-10921639	94.381	96	62	124	1982	18.356	2.000	0.141	1.274
ID28217	28217	29	34.390	44.881	9.256	0	83	83	2	1	-10921639	74.810	79	51	119	1571	19.687	3.200	0.215	1.347
ID28218	28218	21	56.503	37.591	17.473	0	83	83	2	1	-10921639	157.238	158	96	215	3302	32.587	4.800	0.182	1.483
ID28219	28219	16	76.594	15.898	20.041	0	83	83	2	1	-10921639	164.571	158	119	243	3456	33.966	4.800	0.242	1.889
ID28220	28220	27	35.641	45.799	20.014	0	83	83	2	1	-10921639	93.429	90	62	153	1962	25.744	2.000	0.124	0.801
ID28221	28221	12	38.972	32.754	24.173	0	83	83	2	1	-10921639	133.571	136	102	170	2805	20.716	2.000	0.131	1.494
ID28222	28222	26	36.361	42.743	26.712	0	83	83	2	1	-10921639	99.571	102	62	141	2091	23.562	2.000	0.171	1.231
ID28223	28223	23	57.507	22.939	30.312	0	83	83	2	1	-10921639	119.714	113	79	192	2514	30.224	2.000	0.221	1.433
ID28256	28256	21	49.213	37.532	17.884	0	84	84	2	1	-10921639	149.429	147	107	198	3138	27.921	4.800	0.153	1.424
ID28257	28257	16	71.964	16.159	20.068	0	84	84	2	1	-10921639	156.381	153	107	232	3284	36.690	4.800	0.230	1.596
ID28258	28258	27	30.984	45.410	19.845	0	84	84	2	1	-10921639	97.143	96	68	147	2040	20.780	2.000	0.110	0.923
ID28259	28259	12	38.317	32.555	24.445	0	84	84	2	1	-10921639	135.952	130	96	181	2855	22.818	2.000	0.122	1.295
ID28260	28260	26	31.855	42.966	26.536	0	84	84	2	1	-10921639	92.952	90	56	136	1952	23.936	2.000	0.143	0.975
ID28261	28261	23	56.722	23.124	29.828	0	84	84	2	1	-10921639	122.952	113	90	209	2582	30.275	2.000	0.203	1.371
ID28252	28252	28	33.429	4.000	0.000	0	84	84	2	1	-10921639	79.619	73	39	124	1672	21.257	2.000	0.227	1.385
ID28253	28253	30	29.440	30.336	8.809	0	84	84	2	1	-10921639	122.952	124	102	153	2582	15.051	4.800	0.116	1.697
ID28254	28254	29	49.988	45.205	9.333	0	84	84	2	1	-10921639	90.667	85	62	153	1904	26.348	2.000	0.280	1.505
ID28255	28255	31	35.562	24.935	12.181	0	84	84	2	1	-10921639	153.000	147	124	187	3213	16.577	4.800	0.114	1.884
ID28242	28242	28	37.664	4.000	0.000	0	85	85	2	1	-10921639	81.524	79	45	136	1712	22.236	2.000	0.241	1.426
ID28243	28243	30	36.889	29.972	9.733	0	85	85	2	1	-10921639	127.524	124	90	170	2678	23.432	2.000	0.116	1.136
ID28244	28244	29	49.153	45.411	9.486	0	85	85	2	1	-10921639	93.619	85	56	153	1966	28.902	2.000	0.272	1.385
ID28245	28245	31	30.138	25.631	13.728	0	85	85	2	1	-10921639	144.286	147	102	181	3030	21.567	4.800	0.090	1.105
ID28246	28246	21	38.699	37.386	17.696	0	85	85	2	1	-10921639	140.810	141	90	175	2957	23.075	2.000	0.131	1.418
ID28247	28247	16	69.562	16.095	19.886	0	85	85	2	1	-10921639	157.762	153	113	238	3313	34.850	4.800	0.221	1.638
ID28248	28248	27	30.807	45.072	19.780	0	85	85	2	1	-10921639	100.333	102	68	147	2107	22.386	2.000	0.115	0.922
ID28249	28249	12	41.040	32.821	24.736	0	85	85	2	1	-10921639	133.714	141	96	198	2808	25.322	7.600	0.137	1.275
ID28250	28250	26	46.032	42.745	26.537	0	85	85	2	1	-10921639	102.810	102	51	181	2159	36.596	2.000	0.172	0.823
ID28251	28251	23	52.896	23.204	29.631	0	85	85	2	1	-10921639	118.619	113	79	181	2491	31.938	2.000	0.193	1.202
ID28240	28240	26	49.934	42.575	26.623	0	86	86	2	1	-10921639	107.905	113	45	175	2266	36.304	2.000	0.203	1.002
ID28241	28241	23	49.037	23.611	29.376	0	86	86	2	1	-10921639	122.095	113	79	175	2564	27.725	2.000	0.181	1.348
ID28231	28231	28	52.772	4.000	0.000	0	86	86	2	1	-10921639	89.238	90	62	158	1874	26.077	4.800	0.332	1.705
ID28232	28232	32	38.032	21.771	5.027	0	86	86	2	1	-10921639	106.905	102	68	147	2245	22.496	2.000	0.154	1.271
ID28233	28233	30	27.073	30.133	9.972	0	86	86	2	1	-10921639	121.905	124	102	158	2560	15.556	2.000	0.093	1.329
ID28234	28234	29	64.302	44.779	9.744	0	86	86	2	1	-10921639	101.048	96	45	187	2122	38.705	2.000	0.284	1.155
ID28235	28235	31	37.523	25.026	12.867	0	86	86	2	1	-10921639	151.619	147	130	198	3184	18.343	4.800	0.123	1.808
ID28236	28236	21	46.788	36.876	17.569	0	86	86	2	1	-10921639	146.476	141	107	198	3076	24.716	4.800	0.151	1.558
ID28237	28237	16	59.771	16.119	19.956	0	86	86	2	1	-10921639	161.857	153	119	204	3399	27.590	4.800	0.197	1.935
ID28238	28238	27	34.654	44.660	19.774	0	86	86	2	1	-10921639	101.571	102	56	141	2133	23.945	4.800	0.155	1.138
ID28239	28239	12	45.727	32.856	24.913	0	86	86	2	1	-10921639	133.762	136	102	181	2809	25.612	2.000	0.154	1.391
ID28262	28262	28	60.558	3.000	0.000	0	87	87	2	1	-10921639	89.714	79	58	181	1884	34.156	2.000	0.321	1.276
ID28263	28263	32	42.759	21.889	4.614	0	87	87	2	1	-10921639	109.429	102	85	164	2298	23.558	2.000	0.156	1.253
ID28264	28264	66	41.667	9.152	8.017	0	87	87	2	1	-10921639	87.333	90	51	147	1834	23.768	2.000	0.211	1.281
ID28265	28265	29	66.713	44.768	9.894	0	87	87	2	1	-10921639	107.000	90	56	198	2247	38.869	2.000	0.284	1.217
ID28266	28266	30	35.979	30.492	10.500	0	87	87	2	1	-10921639	137.524	136	96	181	2888	21.099	2.000	0.106	1.250
ID28267	28267	31	38.794	25.206	13.493	0	87	87	2	1	-10921639	148.952	147	113	204	3128	22.312	4.800	0.114	1.367
ID28268	28268	21	49.759	36.524	17.271	0	87	87	2	1	-10921639	140.762	136	107	215	2956	29.421	2.000	0.160	1.321
ID28269	28269	27	33.337	44.552	19.427	0	87	87	2	1	-10921639	92.571	96	51	153	1944	31.363	2.000	0.136	0.706
ID28270	28270	16	64.566	15.945	20.010	0	87	87	2	1	-10921639	163.810	153	119	232	3440	28.946	4.800	0.198	1.868
ID28271	28271	12	30.740	31.949	23.722	0	87	87	2	1	-10921639	134.048	130	102	164	2815	17.654	6.324	0.110	1.503
ID28272	28272	26	60.875	42.452	26.480	0	87	87	2	1	-10921639	138.095	136	96	209	2900	32.816	4.800	0.209	1.455
ID28273	28273	23	43.126	23.743	29.490	0	87	87	2	1	-10921639	115.429	113	85	164	2424	24.347	2.000	0.162	1.323
ID28274	28274	33	35.143	41.375	36.296	0	87	87	2	1	-10921639	69.381	62	45	119	1457	19.974	2.000	0.232	1.307
ID28275	28275	28	55.956	3.000	0.000	0	88	88	2	1	-10921639	84.762	73	39	181	1780	36.916	2.000	0.285	1.020
ID28276	28276	32	37.998	21.695	4.975	0	88	88	2	1	-10921639	108.952	107	62	158	2288	23.737	2.000	0.149	1.187
ID28277	28277	66	31.694	9.282	7.019	0	88	88	2	1	-10921639	81.905	85	51	119	1720	18.357	4.800	0.192	1.437
ID28278	28278	29	63.136	44.341	10.034	0	88	88	2	1	-10921639	107.048	90	62	187	2248	36.702	2.000	0.260	1.202
ID28279	28279	31	41.912	25.620	14.014	0	88	88	2	1	-10921639	149.143	147	113	187	3132	21.446	2.000	0.126	1.556
ID28280	28280	21	60.086	36.306	17.191	0	88	88	2	1	-10921639	144.286	141	96	209	3030	33.565	2.000	0.182	1.326
ID28281	28281	27	42.172	44.094	19.495	0	88	88	2	1	-10921639	108.667	107	68	181	2282	29.780	2.000	0.158	0.997
ID28282	28282	16	63.893	15.725	19.865	0	88	88	2	1	-10921639	165.571	164	113	221	3477	29.836	4.800	0.201	1.860
ID28283	28283	12	35.678	32.724	23.989	0	88	88	2	1	-10921639	138.333	136	102	175	2905	18.238	4.800	0.124	1.677
ID28284	28284	26	56.486	42.464	26.576	0	88	88	2	1	-10921639	121.190	119	62	198	2545	40.611	2.000	0.208	1.026
ID28285	28285	23	43.566	23.991	29.363	0	88	88	2	1	-10921639	116.952	107	90	170	2456	25.170	2.000	0.149	1.207
ID28286	28286	33	29.785	41.444	36.433	0	88	88	2	1	-10921639	60.333	62	34	90	1267	18.789	2.000	0.233	1.214
ID28288	28288	32	38.220	21.919	5.068	0	89	89	2	1	-10921639	111.524	107	79	175	2342	22.279	2.000	0.142	1.243
ID28289	28289	34	35.620	5.103	10.449	0	89	89	2	1	-10921639	67.905	62	39	119	1426	23.803	2.000	0.213	1.003
ID28290	28290	None	32.039	26.077	9.554	0	89	89	2	1	-10921639	149.381	153	113	192	3137	26.248	2.000	0.080	0.842
ID28291	28291	29	68.412	43.896	10.133	0	89	89	2	1	-10921639	111.429	96	62	204	2340	38.366	2.000	0.272	1.243
ID28292	28292	31	36.007	25.762	12.840	0	89	89	2	1	-10921639	152.714	153	113	192	3207	23.459	6.336	0.092	1.096
ID28293	28293	21	67.409	36.389	17.095	0	89	89	2	1	-10921639	153.952	147	107	255	3233	39.095	2.000	0.185	1.232
ID28294	28294	16	66.053	16.429	19.676	0	89	89	2	1	-10921639	173.190	170	124	238	3637	34.230	4.800	0.207	1.735
ID28295	28295	27	35.341	43.753	19.509	0	89	89	2	1	-10921639	100.810	96	62	158	2117	28.740	2.000	0.108	0.681
ID28296	28296	12	38.873	33.105	24.166	0	89	89	2	1	-10921639	142.905	141	113	181	3001	18.325	4.800	0.131	1.804
ID28297	28297	26	58.990	42.196	26.276	0	89	89	2	1	-10921639	126.476	113	85	192	2656	30.998	2.000	0.225	1.501
ID28298	28298	23	36.268	24.235	29.078	0	89	89	2	1	-10921639	103.762	96	73	153	2179	23.613	2.000	0.119	0.934
ID28299	28299	33	30.168	41.211	36.611	0	89	89	2	1	-10921639	52.571	51	22	85	1104	18.938	2.000	0.272	1.187
ID28287	28287	28	41.679	2.000	0.000	0	89	89	2	1	-10921639	78.000	79	42	136	1638	24.493	2.000	0.239	1.230
ID28320	28320	33	33.892	41.056	36.590	0	90	90	2	1	-10921639	54.905	62	22	102	1153	22.405	2.000	0.271	1.046
ID28305	28305	31	43.449	26.173	13.036	0	90	90	2	1	-10921639	171.571	170	130	209	3603	24.384	6.338	0.123	1.543
ID28315	28315	21	64.348	35.990	16.949	0	90	90	2	1	-10921639	147.810	136	102	232	3104	35.901	2.000	0.176	1.233
ID28300	28300	28	38.495	1.000	0.000	0	90	90	2	1	-10921639	81.667	90	42	136	1715	25.844	6.207	0.285	1.400
ID28316	28316	16	43.074	15.907	19.761	0	90	90	2	1	-10921639	153.190	153	119	198	3217	21.556	7.600	0.150	1.852
ID28301	28301	32	42.695	21.988	5.209	0	90	90	2	1	-10921639	103.048	96	62	164	2164	28.745	2.000	0.157	0.975
ID28317	28317	27	32.716	43.929	20.086	0	90	90	2	1	-10921639	100.619	96	56	158	2113	25.182	2.000	0.106	0.767
ID28302	28302	34	33.437	5.396	9.969	0	90	90	2	1	-10921639	66.762	62	34	107	1402	23.212	2.000	0.223	1.051
ID28318	28318	12	43.399	33.454	24.314	0	90	90	2	1	-10921639	139.429	130	102	187	2928	24.673	4.800	0.143	1.410
ID28303	28303	29	63.036	43.570	10.465	0	90	90	2	1	-10921639	114.095	107	51	192	2396	41.470	2.000	0.254	1.113
ID28319	28319	26	63.089	41.984	26.153	0	90	90	2	1	-10921639	129.905	124	90	215	2728	33.109	2.000	0.214	1.385
ID28321	28321	28	30.728	2.000	0.000	0	91	91	2	1	-10921639	55.714	45	26	119	1170	25.225	2.000	0.179	0.671
ID28322	28322	32	37.180	22.191	5.621	0	91	91	2	1	-10921639	110.857	107	79	158	2328	21.761	2.000	0.140	1.252
ID28323	28323	34	33.864	5.246	8.857	0	91	91	2	1	-10921639	60.952	62	34	107	1280	21.271	2.000	0.248	1.138
ID28324	28324	29	72.916	43.381	10.458	0	91	91	2	1	-10921639	131.095	119	68	215	2753	44.527	2.000	0.265	1.235
ID28325	28325	31	48.070	26.447	13.497	0	91	91	2	1	-10921639	175.333	175	130	221	3682	24.614	4.800	0.133	1.668
ID28326	28326	21	50.695	35.830	17.044	0	91	91	2	1	-10921639	137.048	130	90	198	2878	30.102	2.000	0.142	1.135
ID28327	28327	None	43.852	17.138	18.092	0	91	91	2	1	-10921639	151.048	153	102	192	3172	25.188	4.800	0.154	1.600
ID28328	28328	16	48.670	15.385	20.222	0	91	91	2	1	-10921639	148.381	153	85	192	3116	29.049	4.800	0.179	1.554
ID28329	28329	27	38.191	43.060	19.565	0	91	91	2	1	-10921639	113.476	113	79	170	2383	23.670	2.000	0.137	1.152
ID28330	28330	12	29.824	32.664	24.613	0	91	91	2	1	-10921639	132.143	130	96	175	2775	21.282	4.800	0.097	1.102
ID28331	28331	26	50.097	41.628	26.063	0	91	91	2	1	-10921639	123.000	119	79	192	2583	29.988	2.000	0.180	1.250
ID28304	28304	28	31.939	0.000	0.000	0	92	92	2	1	-10921639	56.143	56	26	102	1179	24.601	2.000	0.370	1.233
ID28306	28306	35	30.577	11.934	4.221	0	92	92	2	1	-10921639	65.524	68	34	102	1376	18.819	2.000	0.201	1.165
ID28307	28307	32	54.321	22.249	5.347	0	92	92	2	1	-10921639	109.619	102	62	204	2302	38.552	2.000	0.204	0.965
ID28308	28308	None	31.365	30.175	9.943	0	92	92	2	1	-10921639	138.952	141	102	181	2918	21.155	4.800	0.105	1.246
ID28309	28309	29	72.734	43.493	10.484	0	92	92	2	1	-10921639	133.667	124	62	232	2807	49.341	2.000	0.245	1.067
ID28310	28310	31	39.151	26.476	14.127	0	92	92	2	1	-10921639	160.571	158	136	204	3372	20.973	4.800	0.111	1.529
ID28311	28311	21	45.198	35.871	17.076	0	92	92	2	1	-10921639	139.095	130	107	192	2921	23.584	7.600	0.145	1.491
ID28312	28312	16	48.664	16.023	20.395	0	92	92	2	1	-10921639	153.333	153	113	187	3220	21.006	7.600	0.175	2.173
ID28313	28313	12	34.018	32.647	24.272	0	92	92	2	1	-10921639	135.667	136	102	175	2849	20.922	2.000	0.099	1.167
ID28314	28314	26	42.048	41.586	25.865	0	92	92	2	1	-10921639	112.762	107	79	170	2368	27.081	2.000	0.152	1.097
ID28343	28343	35	31.233	10.047	3.268	0	93	93	2	1	-10921639	64.714	62	39	102	1359	20.773	2.000	0.211	1.086
ID28344	28344	32	47.799	22.259	5.456	0	93	93	2	1	-10921639	102.714	96	56	175	2157	35.504	2.000	0.192	0.931
ID28345	28345	29	68.092	43.260	10.629	0	93	93	2	1	-10921639	135.952	136	90	226	2855	38.292	2.000	0.225	1.303
ID28346	28346	31	44.126	26.135	13.266	0	93	93	2	1	-10921639	169.667	164	136	204	3563	20.845	4.800	0.134	1.930
ID28347	28347	21	31.606	35.565	16.879	0	93	93	2	1	-10921639	134.190	124	113	175	2818	17.394	2.000	0.098	1.379
ID28348	28348	16	48.607	16.517	20.725	0	93	93	2	1	-10921639	152.952	158	102	209	3212	30.260	7.600	0.136	1.207
ID28349	28349	12	41.575	32.224	24.414	0	93	93	2	1	-10921639	147.238	141	119	198	3092	23.004	2.000	0.126	1.437
ID28350	28350	26	46.286	41.246	25.396	0	93	93	2	1	-10921639	121.905	119	90	181	2560	26.792	2.000	0.148	1.171
ID28351	28351	36	50.073	19.165	28.383	0	93	93	2	1	-10921639	109.476	102	68	170	2299	29.306	2.000	0.199	1.242
ID28336	28336	31	45.997	26.529	13.307	0	94	94	2	1	-10921639	171.571	170	119	215	3603	25.974	7.600	0.122	1.439
ID28337	28337	21	32.103	35.844	16.676	0	94	94	2	1	-10921639	133.476	130	96	181	2803	22.198	7.600	0.096	1.056
ID28338	28338	16	50.257	16.410	20.676	0	94	94	2	1	-10921639	156.714	158	90	209	3291	33.182	4.800	0.160	1.305
ID28339	28339	12	37.566	32.872	24.554	0	94	94	2	1	-10921639	140.000	141	96	187	2940	24.536	3.200	0.118	1.207
ID28340	28340	26	53.517	41.048	25.655	0	94	94	2	1	-10921639	125.905	119	79	209	2644	33.459	2.000	0.180	1.147
ID28341	28341	36	46.098	19.077	28.224	0	94	94	2	1	-10921639	115.619	119	79	170	2428	25.347	2.000	0.180	1.390
ID28342	28342	60	29.304	21.126	34.328	0	94	94	2	1	-10921639	71.238	68	45	130	1496	20.852	2.000	0.139	0.834
ID28332	28332	35	33.836	10.034	2.967	0	94	94	2	1	-10921639	74.190	73	39	119	1558	21.899	2.000	0.218	1.212
ID28333	28333	32	48.668	22.446	5.506	0	94	94	2	1	-10921639	115.667	107	68	192	2429	34.288	2.000	0.162	0.941
ID28334	28334	None	31.665	29.916	10.352	0	94	94	2	1	-10921639	141.762	147	96	187	2977	27.155	2.000	0.098	0.936
ID28335	28335	29	65.826	43.273	10.918	0	94	94	2	1	-10921639	129.952	124	90	209	2729	34.919	2.000	0.227	1.376
ID28368	28368	26	58.728	41.002	25.131	0	95	95	2	1	-10921639	140.571	130	102	215	2952	30.755	2.000	0.191	1.465
ID28369	28369	36	42.101	18.862	28.245	0	95	95	2	1	-10921639	110.810	107	73	164	2327	23.997	2.000	0.161	1.284
ID28370	28370	60	27.598	20.445	33.317	0	95	95	2	1	-10921639	84.333	90	51	119	1771	20.294	2.000	0.128	0.944
ID28362	28362	32	43.229	22.447	6.017	0	95	95	2	1	-10921639	112.429	107	62	175	2361	31.714	2.000	0.152	0.936
ID28363	28363	29	56.830	43.273	10.580	0	95	95	2	1	-10921639	128.476	119	73	215	2698	32.921	2.000	0.188	1.235
ID28364	28364	31	50.014	26.208	12.966	0	95	95	2	1	-10921639	171.571	164	136	215	3603	25.015	4.800	0.137	1.654
ID28365	28365	21	29.523	35.945	16.948	0	95	95	2	1	-10921639	132.238	136	102	170	2777	17.518	3.200	0.094	1.298
ID28366	28366	16	58.404	16.037	20.341	0	95	95	2	1	-10921639	171.810	170	130	226	3608	25.723	4.800	0.189	2.125
ID28367	28367	12	59.336	32.998	24.422	0	95	95	2	1	-10921639	158.143	153	119	221	3321	30.019	2.000	0.179	1.602
ID28352	28352	32	43.914	22.420	5.692	0	96	96	2	1	-10921639	114.714	113	68	175	2409	31.044	2.000	0.156	0.997
ID28353	28353	37	30.305	30.078	9.037	0	96	96	2	1	-10921639	129.381	130	90	175	2717	24.262	2.000	0.094	0.915
ID28354	28354	29	80.764	43.626	10.638	0	96	96	2	1	-10921639	138.667	124	79	249	2912	50.790	2.000	0.269	1.159
ID28355	28355	31	49.714	26.665	13.751	0	96	96	2	1	-10921639	167.571	175	102	221	3519	32.838	2.000	0.129	1.170
ID28356	28356	21	36.806	35.927	16.733	0	96	96	2	1	-10921639	137.524	130	107	181	2888	19.590	2.000	0.114	1.433
ID28357	28357	16	60.673	16.037	20.584	0	96	96	2	1	-10921639	173.333	170	124	226	3640	32.884	7.600	0.184	1.637
ID28358	28358	None	28.643	30.380	22.967	0	96	96	2	1	-10921639	129.238	119	90	181	2714	26.765	2.000	0.075	0.672
ID28359	28359	12	48.423	32.997	24.796	0	96	96	2	1	-10921639	145.143	153	85	209	3048	32.841	7.600	0.141	1.091
ID28360	28360	26	57.392	40.852	25.574	0	96	96	2	1	-10921639	136.048	130	85	215	2857	36.474	2.000	0.180	1.139
ID28361	28361	36	45.613	19.181	28.376	0	96	96	2	1	-10921639	126.190	124	102	175	2650	22.960	4.800	0.168	1.582
ID28371	28371	32	54.265	22.282	5.866	0	97	97	2	1	-10921639	125.524	119	85	204	2636	32.560	2.000	0.192	1.241
ID28372	28372	None	27.346	2.680	9.260	0	97	97	2	1	-10921639	56.905	51	28	90	1195	20.295	2.000	0.233	1.059
ID28373	28373	37	37.566	30.111	9.703	0	97	97	2	1	-10921639	147.238	153	96	192	3092	24.572	2.000	0.101	1.096
ID28374	28374	29	79.387	43.184	10.797	0	97	97	2	1	-10921639	139.810	124	85	249	2936	45.063	2.000	0.236	1.185
ID28375	28375	31	51.627	25.597	12.641	0	97	97	2	1	-10921639	178.286	181	136	226	3744	27.681	4.800	0.140	1.578
ID28376	28376	16	69.940	16.045	20.838	0	97	97	2	1	-10921639	177.000	175	124	243	3717	33.749	4.800	0.203	1.767
ID28377	28377	12	47.098	33.387	24.902	0	97	97	2	1	-10921639	150.524	153	85	198	3161	32.758	4.800	0.160	1.268
ID28378	28378	26	60.396	41.009	25.538	0	97	97	2	1	-10921639	135.714	130	96	215	2850	36.428	2.000	0.194	1.213
ID28379	28379	36	73.798	19.205	28.320	0	97	97	2	1	-10921639	135.048	124	79	238	2836	41.990	2.000	0.250	1.285
ID28400	28400	31	59.465	25.687	13.113	0	98	98	2	1	-10921639	184.810	175	130	255	3881	36.808	2.000	0.139	1.228
ID28401	28401	16	71.775	15.908	20.780	0	98	98	2	1	-10921639	176.143	170	113	255	3699	37.180	2.000	0.192	1.525
ID28402	28402	12	52.505	33.625	24.959	0	98	98	2	1	-10921639	142.381	141	90	209	2990	35.882	2.000	0.167	1.134
ID28403	28403	26	50.201	41.345	25.118	0	98	98	2	1	-10921639	131.048	124	96	198	2752	26.566	2.000	0.164	1.393
ID28404	28404	36	55.965	19.190	28.354	0	98	98	2	1	-10921639	130.857	124	85	192	2748	27.740	4.800	0.213	1.658
ID28405	28405	None	31.342	41.200	36.391	0	98	98	2	1	-10921639	79.810	85	45	107	1676	18.896	4.800	0.194	1.375
ID28396	28396	None	32.878	13.827	2.376	0	98	98	2	1	-10921639	82.571	79	39	141	1734	25.837	2.000	0.116	0.662
ID28397	28397	32	63.743	22.331	5.713	0	98	98	2	1	-10921639	138.667	136	85	232	2912	38.666	2.000	0.203	1.209
ID28398	28398	37	37.809	29.768	9.044	0	98	98	2	1	-10921639	144.048	141	102	204	3025	27.489	4.800	0.109	1.033
ID28399	28399	29	71.135	43.481	10.569	0	98	98	2	1	-10921639	143.143	136	96	243	3006	42.309	2.000	0.223	1.234
ID28384	28384	16	57.403	15.941	20.751	0	99	99	2	1	-10921639	171.762	164	113	238	3607	32.491	7.600	0.152	1.392
ID28385	28385	12	43.949	34.017	24.754	0	99	99	2	1	-10921639	133.286	147	73	181	2799	31.145	2.000	0.148	1.103
ID28386	28386	26	45.559	41.323	25.373	0	99	99	2	1	-10921639	120.714	113	96	181	2535	22.397	4.800	0.174	1.598
ID28387	28387	36	61.539	19.179	28.478	0	99	99	2	1	-10921639	145.905	141	102	198	3064	28.969	4.800	0.229	1.875
ID28380	28380	32	46.149	22.523	5.762	0	99	99	2	1	-10921639	125.714	113	85	192	2640	28.636	2.000	0.138	1.063
ID28381	28381	37	46.296	29.934	9.198	0	99	99	2	1	-10921639	149.381	158	102	209	3137	32.186	2.000	0.128	1.052
ID28382	28382	29	79.369	43.489	10.796	0	99	99	2	1	-10921639	146.238	136	96	243	3071	45.381	2.000	0.242	1.255
ID28383	28383	31	63.403	25.291	12.538	0	99	99	2	1	-10921639	193.190	192	136	255	4057	39.807	4.800	0.157	1.314
ID28388	28388	32	46.964	22.317	5.829	0	100	100	2	1	-10921639	131.952	130	96	192	2771	29.303	2.000	0.158	1.232
ID28389	28389	37	47.595	29.977	9.632	0	100	100	2	1	-10921639	159.714	164	107	215	3354	31.861	2.000	0.114	1.024
ID28390	28390	29	74.995	43.222	10.827	0	100	100	2	1	-10921639	141.762	124	102	238	2977	40.084	2.000	0.236	1.352
ID28391	28391	31	61.449	24.918	12.635	0	100	100	2	1	-10921639	203.143	192	153	255	4266	31.442	4.800	0.149	1.676
ID28392	28392	16	54.661	15.897	20.238	0	100	100	2	1	-10921639	176.095	175	136	232	3698	25.626	4.800	0.151	1.805
ID28393	28393	12	54.879	33.820	25.246	0	100	100	2	1	-10921639	138.857	141	73	204	2916	38.907	2.000	0.168	1.028
ID28394	28394	26	43.803	41.125	25.610	0	100	100	2	1	-10921639	111.381	107	73	181	2339	29.219	2.000	0.157	1.035
ID28395	28395	36	54.935	18.842	27.884	0	100	100	2	1	-10921639	135.571	130	73	187	2847	29.819	4.800	0.206	1.556
ID28420	28420	32	36.252	22.347	5.796	0	101	101	2	1	-10921639	125.667	119	79	175	2639	27.652	2.000	0.115	0.936
ID28421	28421	37	39.104	29.827	9.158	0	101	101	2	1	-10921639	151.238	153	96	198	3176	30.103	2.000	0.102	0.928
ID28422	28422	29	67.119	43.291	10.854	0	101	101	2	1	-10921639	143.762	141	107	221	3019	32.945	2.000	0.228	1.620
ID28423	28423	31	65.580	25.083	11.934	0	101	101	2	1	-10921639	204.810	198	153	255	4301	34.954	2.000	0.146	1.492
ID28424	28424	16	59.128	15.917	19.946	0	101	101	2	1	-10921639	187.476	187	147	232	3937	23.714	4.800	0.173	2.329
ID28425	28425	12	48.364	33.579	26.279	0	101	101	2	1	-10921639	133.762	136	68	181	2809	34.512	2.000	0.166	1.104
ID28426	28426	26	46.557	41.176	25.587	0	101	101	2	1	-10921639	120.000	113	79	187	2520	27.628	4.800	0.183	1.342
ID28427	28427	36	73.298	18.805	28.052	0	101	101	2	1	-10921639	146.762	141	85	226	3082	38.841	2.000	0.230	1.413
ID28428	28428	None	30.028	39.471	37.724	0	101	101	2	1	-10921639	70.619	73	39	107	1483	19.871	2.000	0.201	1.190
ID28406	28406	32	32.370	22.128	5.249	0	102	102	2	1	-10921639	113.619	113	73	158	2386	24.846	2.000	0.129	1.048
ID28407	28407	37	32.030	29.601	9.606	0	102	102	2	1	-10921639	157.571	164	107	204	3309	28.706	2.000	0.088	0.889
ID28408	28408	29	71.889	43.768	10.632	0	102	102	2	1	-10921639	131.095	136	68	243	2753	46.390	2.000	0.245	1.113
ID28409	28409	31	63.916	25.091	11.669	0	102	102	2	1	-10921639	206.381	204	141	255	4334	37.368	2.000	0.146	1.409
ID28410	28410	16	40.465	15.764	19.991	0	102	102	2	1	-10921639	170.238	175	136	192	3575	16.358	4.800	0.137	2.515
ID28411	28411	26	39.718	40.949	25.330	0	102	102	2	1	-10921639	116.429	113	90	170	2445	22.074	2.000	0.141	1.300
ID28412	28412	12	46.553	33.310	26.015	0	102	102	2	1	-10921639	126.429	124	73	175	2655	32.767	2.000	0.162	1.076
ID28413	28413	36	61.245	18.443	27.844	0	102	102	2	1	-10921639	148.048	158	85	215	3109	38.439	2.000	0.200	1.282
ID28432	28432	16	32.028	15.886	21.783	0	103	103	2	1	-10921639	156.381	158	119	192	3284	21.348	6.265	0.090	1.209
ID28433	28433	12	43.311	33.748	24.343	0	103	103	2	1	-10921639	143.190	141	96	192	3007	24.357	4.800	0.145	1.486
ID28434	28434	26	29.451	41.236	25.244	0	103	103	2	1	-10921639	107.571	107	79	158	2259	19.536	2.000	0.091	0.921
ID28435	28435	36	77.874	18.814	27.973	0	103	103	2	1	-10921639	156.762	153	96	255	3292	44.796	2.000	0.206	1.198
ID28429	28429	37	37.486	30.189	10.647	0	103	103	2	1	-10921639	160.619	164	113	204	3373	26.082	2.000	0.087	0.983
ID28430	28430	29	52.595	43.143	10.626	0	103	103	2	1	-10921639	129.714	124	85	187	2724	28.348	2.000	0.183	1.415
ID28431	28431	31	62.480	25.046	11.982	0	103	103	2	1	-10921639	201.000	198	153	255	4221	32.404	4.800	0.152	1.636
ID28416	28416	16	38.964	17.063	19.196	0	104	104	2	1	-10921639	167.286	170	119	215	3513	26.839	6.268	0.098	1.111
ID28417	28417	12	52.822	33.365	23.984	0	104	104	2	1	-10921639	156.190	158	107	204	3280	26.600	4.800	0.170	1.707
ID28418	28418	26	30.583	41.018	25.094	0	104	104	2	1	-10921639	105.667	107	79	147	2219	17.077	2.000	0.122	1.349
ID28419	28419	36	81.675	19.021	27.974	0	104	104	2	1	-10921639	171.810	175	107	255	3608	43.029	2.000	0.224	1.464
ID28414	28414	29	42.767	43.339	10.817	0	104	104	2	1	-10921639	120.810	113	90	181	2537	23.409	2.000	0.154	1.380
ID28415	28415	31	56.044	25.180	12.069	0	104	104	2	1	-10921639	205.524	204	158	255	4316	30.629	4.800	0.129	1.533
ID28440	28440	12	65.167	33.086	22.957	0	105	105	2	1	-10921639	162.905	164	107	226	3421	32.818	2.000	0.192	1.600
ID28441	28441	36	55.115	18.630	27.735	0	105	105	2	1	-10921639	152.143	153	102	215	3195	30.949	4.800	0.173	1.451
ID28436	28436	None	36.075	26.000	10.000	0	105	105	2	1	-10921639	181.048	181	141	221	3802	23.913	4.800	0.108	1.471
ID28437	28437	29	44.070	43.136	10.674	0	105	105	2	1	-10921639	109.667	107	68	175	2303	27.472	7.600	0.155	1.071
ID28438	28438	31	38.523	25.262	12.014	0	105	105	2	1	-10921639	183.286	187	136	221	3849	24.694	4.800	0.099	1.332
ID28439	28439	16	32.785	16.306	20.334	0	105	105	2	1	-10921639	162.619	164	124	198	3415	21.191	7.600	0.105	1.459
ID28456	28456	16	50.069	16.226	21.084	0	106	106	2	1	-10921639	163.667	158	119	215	3437	30.606	7.600	0.142	1.327
ID28457	28457	12	45.119	33.457	22.520	0	106	106	2	1	-10921639	157.524	164	96	204	3308	28.760	4.800	0.145	1.389
ID28458	28458	36	61.254	18.680	27.848	0	106	106	2	1	-10921639	149.667	147	102	215	3143	33.908	2.000	0.192	1.424
ID28455	28455	31	34.182	25.294	11.356	0	106	106	2	1	-10921639	176.905	175	141	215	3715	22.066	4.800	0.097	1.424
ID28448	28448	12	35.767	33.028	21.229	0	107	107	2	1	-10921639	153.952	158	102	175	3233	20.029	4.800	0.112	1.542
ID28449	28449	36	40.337	18.971	27.735	0	107	107	2	1	-10921639	132.143	136	90	175	2775	26.289	2.000	0.133	1.178
ID28446	28446	31	36.322	25.451	12.364	0	107	107	2	1	-10921639	177.190	175	136	221	3721	23.108	2.000	0.094	1.317
ID28447	28447	16	29.662	18.255	18.875	0	107	107	2	1	-10921639	163.143	170	124	198	3426	19.098	4.800	0.087	1.372
ID28452	28452	36	31.860	19.140	27.861	0	108	108	2	1	-10921639	118.381	119	85	164	2486	22.710	2.000	0.094	0.894
ID28450	28450	16	31.015	19.695	18.015	0	108	108	2	1	-10921639	151.524	153	124	192	3182	18.613	2.000	0.081	1.227
ID28451	28451	12	30.038	32.539	20.743	0	108	108	2	1	-10921639	158.048	158	136	181	3319	14.837	7.600	0.109	2.094
ID28442	28442	None	27.833	25.183	14.400	0	109	109	2	1	-10921639	159.143	158	124	187	3342	18.224	2.000	0.074	1.197
ID28443	28443	36	38.005	18.773	27.683	0	109	109	2	1	-10921639	127.286	136	79	175	2673	24.733	2.000	0.135	1.228
ID28444	28444	51	29.083	41.417	24.781	0	110	110	2	1	-10921639	88.429	90	62	136	1857	18.112	2.000	0.139	1.195
ID28445	28445	36	39.366	19.270	27.735	0	110	110	2	1	-10921639	124.571	124	90	175	2616	25.575	2.000	0.131	1.131
ID28453	28453	51	30.010	41.299	24.920	0	111	111	2	1	-10921639	92.476	96	62	124	1942	18.357	4.800	0.149	1.308
ID28454	28454	36	42.584	19.027	27.640	0	111	111	2	1	-10921639	128.952	130	79	170	2708	27.663	6.375	0.149	1.212
ID28469	28469	36	41.349	19.217	27.982	0	112	112	2	1	-10921639	124.048	124	79	181	2605	25.798	2.000	0.149	1.248
ID28460	28460	38	31.526	29.392	18.867	0	113	113	2	1	-10921639	158.667	158	130	187	3332	17.704	4.800	0.095	1.556
ID28461	28461	None	28.083	15.149	21.990	0	113	113	2	1	-10921639	114.905	113	68	147	2413	21.489	4.800	0.126	1.197
ID28462	28462	36	40.445	18.834	27.950	0	113	113	2	1	-10921639	123.286	124	85	175	2589	23.854	2.000	0.132	1.205
ID28468	28468	36	51.367	19.064	27.846	0	114	114	2	1	-10921639	129.190	124	90	192	2713	26.530	4.800	0.194	1.580
ID28466	28466	38	29.146	28.995	19.517	0	114	114	2	1	-10921639	148.429	147	119	181	3117	14.959	4.800	0.102	1.841
ID28467	28467	None	27.646	41.225	24.696	0	114	114	2	1	-10921639	77.333	73	45	113	1624	18.562	2.000	0.147	1.069
ID28459	28459	36	34.086	19.006	27.852	0	115	115	2	1	-10921639	113.190	113	79	153	2377	20.398	4.800	0.139	1.358
ID28464	28464	39	36.345	34.831	23.539	0	116	116	2	1	-10921639	107.857	102	73	164	2265	26.734	2.000	0.136	0.964
ID28465	28465	36	33.492	19.309	28.143	0	116	116	2	1	-10921639	114.381	113	90	158	2402	18.991	2.000	0.132	1.401
ID28463	28463	None	30.111	15.746	21.112	0	116	116	2	1	-10921639	111.667	113	85	141	2345	15.519	2.000	0.121	1.549
ID28473	28473	39	44.908	34.486	23.865	0	117	117	2	1	-10921639	113.810	113	79	181	2390	30.237	2.000	0.161	1.042
ID28474	28474	36	27.597	19.668	28.470	0	117	117	2	1	-10921639	109.429	107	85	136	2298	14.009	4.800	0.115	1.617
ID28472	28472	36	45.169	19.099	27.905	0	118	118	2	1	-10921639	110.810	107	73	158	2327	25.748	2.000	0.186	1.350
ID28470	28470	None	27.516	14.185	19.724	0	118	118	2	1	-10921639	88.619	90	45	113	1861	20.556	2.000	0.149	1.118
ID28471	28471	39	79.765	34.235	23.605	0	118	118	2	1	-10921639	134.286	119	62	255	2820	52.924	2.000	0.254	1.027
ID28480	28480	39	85.394	34.285	23.541	0	119	119	2	1	-10921639	140.524	130	68	255	2951	56.742	2.000	0.269	1.049
ID28481	28481	36	34.279	19.612	27.061	0	119	119	2	1	-10921639	112.476	113	79	136	2362	16.798	4.800	0.158	1.825
ID28477	28477	39	87.703	34.206	23.459	0	120	120	2	1	-10921639	157.810	141	96	255	3314	49.894	2.000	0.252	1.274
ID28478	28478	47	33.646	0.000	30.000	0	120	120	2	1	-10921639	34.190	34	5	90	718	24.752	2.000	0.544	0.973
ID28476	28476	47	28.747	0.000	29.000	0	121	121	2	1	-10921639	30.810	22	10	85	647	21.290	2.000	0.459	0.911
ID28475	28475	39	89.589	34.297	23.378	0	121	121	2	1	-10921639	175.238	164	107	255	3680	48.976	2.000	0.246	1.415
ID28479	28479	39	83.378	34.464	23.467	0	122	122	2	1	-10921639	170.000	158	107	255	3570	48.989	2.000	0.229	1.291
ID28489	28489	39	85.887	34.569	23.553	0	123	123	2	1	-10921639	162.714	158	96	255	3417	53.496	2.000	0.252	1.223
ID28484	28484	40	27.833	29.056	33.214	0	124	124	2	1	-10921639	82.381	85	56	113	1730	15.108	4.800	0.163	1.527
ID28482	28482	None	32.259	26.022	22.759	0	124	124	2	1	-10921639	135.714	136	102	158	2850	19.111	4.800	0.114	1.456
ID28483	28483	39	87.891	34.608	23.568	0	124	124	2	1	-10921639	161.381	170	85	255	3389	57.463	2.000	0.244	1.100
ID28485	28485	39	88.896	34.284	23.511	0	125	125	2	1	-10921639	159.429	153	85	255	3348	56.188	2.000	0.268	1.200
ID28486	28486	40	28.792	28.418	32.927	0	125	125	2	1	-10921639	85.810	85	62	113	1802	16.005	4.800	0.173	1.583
ID28496	28496	40	32.865	29.076	32.313	0	126	126	2	1	-10921639	81.429	79	56	124	1710	18.145	2.000	0.173	1.326
ID28493	28493	None	31.234	28.663	15.271	0	126	126	2	1	-10921639	145.571	141	124	175	3057	13.891	4.800	0.112	2.109
ID28494	28494	42	30.632	24.766	23.301	0	126	126	2	1	-10921639	135.952	141	107	158	2855	15.775	4.800	0.124	1.896
ID28495	28495	39	78.824	34.412	23.623	0	126	126	2	1	-10921639	151.381	153	79	243	3179	47.888	2.000	0.254	1.282
ID28488	28488	39	72.915	34.340	23.795	0	127	127	2	1	-10921639	150.476	141	90	232	3160	42.625	2.000	0.226	1.303
ID28487	28487	42	27.961	25.137	22.284	0	127	127	2	1	-10921639	132.905	141	102	158	2791	16.601	6.347	0.109	1.576
ID28492	28492	39	60.047	34.318	23.523	0	128	128	2	1	-10921639	142.667	141	90	215	2996	38.095	2.000	0.194	1.216
ID28490	28490	41	28.261	28.910	14.418	0	128	128	2	1	-10921639	148.952	153	130	170	3128	12.647	4.800	0.091	1.961
ID28491	28491	42	29.035	25.738	22.725	0	128	128	2	1	-10921639	129.810	130	102	158	2726	16.173	6.316	0.108	1.565
ID28497	28497	43	31.449	29.601	9.275	0	129	129	2	1	-10921639	109.952	102	79	170	2309	28.333	2.000	0.098	0.692
ID28498	28498	41	31.250	28.151	15.016	0	129	129	2	1	-10921639	147.190	147	124	175	3091	12.488	4.800	0.113	2.397
ID28499	28499	39	63.895	34.487	23.529	0	129	129	2	1	-10921639	144.619	141	90	226	3037	43.386	2.000	0.192	1.074
ID28500	28500	44	35.341	0.000	29.000	0	129	129	2	1	-10921639	47.857	45	16	90	1005	21.157	2.000	0.382	1.251
ID28505	28505	43	29.361	29.114	9.332	0	130	130	2	1	-10921639	117.333	119	79	158	2464	24.834	2.000	0.101	0.869
ID28506	28506	41	33.794	28.072	14.372	0	130	130	2	1	-10921639	150.810	153	124	181	3167	17.583	4.800	0.102	1.586
ID28507	28507	None	27.780	40.185	14.771	0	130	130	2	1	-10921639	99.143	102	56	130	2082	18.977	4.800	0.131	1.207
ID28508	28508	39	67.998	34.261	23.573	0	130	130	2	1	-10921639	144.524	136	85	232	3035	44.466	2.000	0.199	1.080
ID28509	28509	44	28.607	0.000	29.000	0	130	130	2	1	-10921639	52.905	56	32	90	1111	15.221	7.600	0.301	1.607
ID28504	28504	None	27.453	38.943	34.811	0	131	131	2	1	-10921639	53.333	56	22	79	1120	15.885	4.800	0.290	1.511
ID28501	28501	41	33.822	28.236	14.896	0	131	131	2	1	-10921639	146.714	153	107	175	3081	19.809	2.000	0.110	1.468
ID28502	28502	39	59.511	34.186	23.741	0	131	131	2	1	-10921639	141.810	130	102	209	2978	33.160	2.000	0.189	1.357
ID28503	28503	44	28.039	0.000	29.000	0	131	131	2	1	-10921639	46.048	45	28	90	967	15.351	7.600	0.309	1.416
ID28510	28510	39	64.391	34.116	23.443	0	132	132	2	1	-10921639	141.524	130	102	232	2972	39.609	2.000	0.173	1.053
ID28511	28511	44	42.556	0.000	29.000	0	132	132	2	1	-10921639	65.286	68	28	113	1371	24.333	7.600	0.362	1.426
ID28520	28520	44	49.084	0.000	29.000	0	133	133	2	1	-10921639	81.857	79	34	124	1719	27.625	4.800	0.355	1.553
ID28521	28521	None	27.624	39.861	34.086	0	133	133	2	1	-10921639	48.524	51	28	79	1019	14.531	2.000	0.290	1.500
ID28517	28517	45	29.752	29.083	9.171	0	133	133	2	1	-10921639	109.238	107	79	158	2294	25.064	2.000	0.085	0.683
ID28518	28518	None	30.505	28.630	14.897	0	133	133	2	1	-10921639	130.048	136	79	175	2731	24.786	2.000	0.082	0.796
ID28519	28519	39	58.943	34.042	23.576	0	133	133	2	1	-10921639	139.429	130	102	226	2928	33.295	4.800	0.203	1.413
ID28512	28512	45	27.966	29.371	8.858	0	134	134	2	1	-10921639	114.048	113	85	158	2395	19.914	6.316	0.086	0.907
ID28513	28513	None	28.091	23.888	23.450	0	134	134	2	1	-10921639	122.190	119	90	164	2566	19.206	7.600	0.094	1.088
ID28514	28514	39	57.637	34.059	23.475	0	134	134	2	1	-10921639	138.048	124	102	221	2899	32.498	2.000	0.179	1.287
ID28515	28515	44	46.420	0.000	29.000	0	134	134	2	1	-10921639	89.476	85	51	124	1879	21.706	4.800	0.332	2.057
ID28516	28516	None	28.005	29.524	31.585	0	134	134	2	1	-10921639	75.143	79	39	119	1578	20.291	7.600	0.177	1.113
ID28524	28524	44	35.196	0.000	28.000	0	135	135	2	1	-10921639	66.238	62	42	107	1391	18.144	2.000	0.285	1.621
ID28522	28522	45	29.469	29.351	8.698	0	135	135	2	1	-10921639	114.905	107	85	170	2413	19.977	2.000	0.094	0.987
ID28523	28523	39	64.887	34.186	23.320	0	135	135	2	1	-10921639	148.905	136	107	243	3127	35.243	2.000	0.189	1.341
ID28528	28528	None	28.396	19.252	27.939	0	136	136	2	1	-10921639	94.619	96	56	124	1987	18.405	4.800	0.143	1.290
ID28525	28525	45	33.802	29.466	8.845	0	136	136	2	1	-10921639	119.429	113	90	164	2508	22.840	2.000	0.104	0.987
ID28526	28526	39	66.024	34.152	23.592	0	136	136	2	1	-10921639	146.667	147	96	232	3080	38.574	2.000	0.206	1.301
ID28527	28527	44	28.614	0.000	28.000	0	136	136	2	1	-10921639	54.667	56	32	90	1148	18.524	6.331	0.262	1.224
ID28529	28529	39	73.450	33.856	23.309	0	137	137	2	1	-10921639	144.619	130	96	243	3037	42.538	2.000	0.206	1.160
ID28530	28530	None	27.902	26.948	24.346	0	137	137	2	1	-10921639	128.476	136	96	153	2698	14.600	4.800	0.123	1.930
ID28531	28531	None	29.012	0.000	33.000	0	137	137	2	1	-10921639	36.429	28	11	90	765	22.897	2.000	0.313	0.758
ID28532	28532	39	65.222	33.646	23.271	0	138	138	2	1	-10921639	141.381	136	90	226	2969	39.017	2.000	0.204	1.230
ID28533	28533	44	36.587	0.000	29.000	0	138	138	2	1	-10921639	50.667	45	26	90	1064	22.279	2.000	0.384	1.261
ID28534	28534	39	67.498	33.818	23.356	0	139	139	2	1	-10921639	146.524	141	96	221	3077	37.959	2.000	0.209	1.336
ID28535	28535	44	27.645	0.000	29.000	0	139	139	2	1	-10921639	39.905	34	21	79	838	15.179	2.000	0.342	1.340
ID28538	28538	39	61.669	33.613	23.344	0	140	140	2	1	-10921639	139.381	130	79	209	2927	37.565	2.000	0.215	1.312
ID28540	28540	None	27.358	28.082	26.629	0	141	141	2	1	-10921639	106.905	102	73	153	2245	21.936	2.000	0.081	0.729
ID28539	28539	39	74.154	33.973	23.511	0	141	141	2	1	-10921639	145.429	130	79	238	3054	50.255	2.000	0.215	1.025
ID28536	28536	None	30.263	28.698	8.942	0	142	142	2	1	-10921639	113.000	113	73	164	2373	23.126	2.000	0.108	0.954
ID28537	28537	39	80.676	33.778	23.543	0	142	142	2	1	-10921639	158.905	164	85	255	3337	53.559	2.000	0.230	1.109
ID28541	28541	39	80.141	33.927	23.643	0	143	143	2	1	-10921639	145.190	136	73	255	3049	51.348	2.000	0.229	1.053
ID28552	28552	None	27.840	34.648	29.722	0	144	144	2	1	-10921639	76.810	85	28	113	1613	27.400	4.800	0.173	0.829
ID28549	28549	None	27.897	41.122	16.683	0	144	144	2	1	-10921639	79.762	79	39	113	1675	18.127	2.000	0.161	1.219
ID28550	28550	39	79.275	33.934	23.788	0	144	144	2	1	-10921639	156.762	158	102	255	3292	44.627	2.000	0.227	1.301
ID28551	28551	None	28.874	27.964	28.034	0	144	144	2	1	-10921639	103.333	107	68	147	2170	20.597	4.800	0.114	1.027
ID28544	28544	None	27.674	30.005	8.868	0	145	145	2	1	-10921639	106.190	107	73	153	2230	17.677	2.000	0.101	1.101
ID28545	28545	39	59.247	33.705	23.889	0	145	145	2	1	-10921639	138.714	136	85	204	2913	36.124	2.000	0.197	1.263
ID28553	28553	39	34.912	33.731	24.402	0	146	146	2	1	-10921639	123.857	124	85	164	2601	22.132	4.800	0.138	1.358
ID28542	28542	46	28.340	18.376	14.242	0	147	147	2	1	-10921639	93.619	96	51	136	1966	22.442	2.000	0.121	0.903
ID28543	28543	39	38.340	34.002	24.532	0	147	147	2	1	-10921639	115.429	113	68	175	2424	31.638	2.000	0.122	0.791
ID28548	28548	39	41.557	33.830	24.647	0	148	148	2	1	-10921639	122.524	119	79	170	2573	28.172	2.000	0.138	1.055
ID28546	28546	46	30.564	18.952	14.326	0	148	148	2	1	-10921639	100.857	102	62	141	2118	19.213	2.000	0.125	1.170
ID28547	28547	None	28.753	25.940	23.050	0	148	148	2	1	-10921639	118.095	119	79	141	2480	16.712	2.000	0.113	1.436
ID28556	28556	39	37.101	33.317	24.698	0	149	149	2	1	-10921639	107.333	102	73	164	2254	25.864	2.000	0.130	0.957
ID28554	28554	None	29.542	29.623	8.517	0	149	149	2	1	-10921639	107.619	107	79	147	2260	20.289	4.800	0.116	1.103
ID28555	28555	46	30.292	18.651	14.411	0	149	149	2	1	-10921639	103.238	96	79	147	2168	20.010	2.000	0.112	1.037
ID28557	28557	46	28.733	18.625	14.224	0	150	150	2	1	-10921639	105.429	107	73	147	2214	20.309	2.000	0.101	0.950
ID28558	28558	39	32.392	33.302	25.289	0	150	150	2	1	-10921639	102.238	102	68	147	2147	20.796	2.000	0.132	1.144
ID28559	28559	None	29.242	27.621	27.495	0	150	150	2	1	-10921639	103.476	107	73	141	2173	21.537	2.000	0.101	0.885
ID28560	28560	48	27.074	20.276	7.510	0	151	151	2	1	-10921639	85.476	85	51	136	1795	21.887	2.000	0.103	0.728
ID28561	28561	46	29.684	18.642	14.020	0	151	151	2	1	-10921639	107.429	102	79	147	2256	16.552	2.000	0.120	1.392
ID28562	28562	39	27.507	33.372	25.643	0	151	151	2	1	-10921639	94.571	90	68	136	1986	17.668	2.000	0.118	1.134
ID28568	28568	46	27.459	18.748	14.166	0	152	152	2	1	-10921639	107.286	107	79	141	2253	15.678	2.000	0.110	1.360
ID28569	28569	49	34.004	21.399	22.649	0	152	152	2	1	-10921639	112.952	119	73	158	2372	26.962	2.000	0.128	0.950
ID28570	28570	39	29.969	33.157	26.312	0	152	152	2	1	-10921639	94.905	90	68	147	1993	18.278	2.000	0.123	1.136
ID28567	28567	48	27.694	20.088	7.305	0	152	152	2	1	-10921639	86.524	90	51	136	1817	21.184	2.000	0.144	1.029
ID28580	28580	48	27.549	19.982	6.588	0	153	153	2	1	-10921639	93.571	96	56	136	1965	17.873	4.800	0.128	1.187
ID28581	28581	None	27.491	29.714	9.922	0	153	153	2	1	-10921639	103.905	102	68	141	2182	21.000	2.000	0.105	0.939
ID28582	28582	49	31.010	21.346	22.385	0	153	153	2	1	-10921639	110.952	102	85	153	2330	23.498	2.000	0.109	0.925
ID28583	28583	39	31.090	32.575	26.266	0	153	153	2	1	-10921639	101.143	96	68	153	2124	24.307	2.000	0.117	0.869
ID28563	28563	50	31.536	24.789	7.573	0	154	154	2	1	-10921639	111.952	107	68	170	2351	24.078	2.000	0.092	0.782
ID28564	28564	None	36.222	38.148	16.677	0	154	154	2	1	-10921639	101.762	102	68	153	2137	21.102	2.000	0.151	1.263
ID28565	28565	49	32.878	21.136	21.886	0	154	154	2	1	-10921639	115.667	107	90	175	2429	21.446	7.600	0.101	0.988
ID28566	28566	39	45.686	32.187	26.868	0	154	154	2	1	-10921639	118.476	119	62	175	2488	30.044	2.000	0.170	1.145
ID28571	28571	50	34.714	25.047	7.963	0	155	155	2	1	-10921639	115.952	113	79	170	2435	23.483	2.000	0.107	0.956
ID28572	28572	None	28.988	18.862	12.890	0	155	155	2	1	-10921639	109.190	113	79	136	2293	16.792	2.000	0.115	1.336
ID28573	28573	49	28.036	22.708	23.381	0	155	155	2	1	-10921639	121.762	119	85	153	2557	19.180	4.800	0.101	1.168
ID28574	28574	None	27.811	28.565	25.643	0	155	155	2	1	-10921639	127.905	130	90	153	2686	17.061	4.800	0.115	1.545
ID28575	28575	39	36.103	32.671	26.563	0	155	155	2	1	-10921639	111.429	113	51	170	2340	32.803	2.000	0.115	0.702
ID28576	28576	50	47.876	25.204	8.147	0	156	156	2	1	-10921639	136.524	130	96	209	2867	29.241	2.000	0.139	1.136
ID28577	28577	52	32.518	38.572	17.100	0	156	156	2	1	-10921639	101.810	102	68	141	2138	19.075	4.800	0.151	1.399
ID28578	28578	49	27.143	20.689	21.626	0	156	156	2	1	-10921639	111.857	107	79	164	2349	23.465	7.600	0.077	0.680
ID28579	28579	39	30.308	30.904	27.347	0	156	156	2	1	-10921639	114.857	119	79	147	2412	18.545	6.370	0.122	1.347
ID28601	28601	50	32.791	25.115	8.084	0	157	157	2	1	-10921639	131.333	124	107	192	2758	22.837	2.000	0.084	0.889
ID28602	28602	54	37.444	29.071	9.854	0	157	157	2	1	-10921639	137.238	136	96	187	2882	23.520	2.000	0.101	1.067
ID28603	28603	55	29.389	19.104	13.829	0	157	157	2	1	-10921639	105.762	102	79	158	2221	20.090	2.000	0.099	0.952
ID28604	28604	52	41.639	38.540	17.046	0	157	157	2	1	-10921639	113.810	113	85	181	2390	25.115	2.000	0.161	1.258
ID28605	28605	49	31.040	20.575	21.569	0	157	157	2	1	-10921639	116.476	113	85	164	2446	22.757	2.000	0.096	0.893
ID28606	28606	56	32.960	38.835	24.409	0	157	157	2	1	-10921639	85.714	85	56	136	1800	23.992	2.000	0.145	0.907
ID28607	28607	39	42.337	30.506	28.115	0	157	157	2	1	-10921639	121.905	124	62	158	2560	28.164	4.800	0.182	1.332
ID28593	28593	53	38.359	20.784	5.007	0	158	158	2	1	-10921639	116.000	119	85	170	2436	22.612	2.000	0.139	1.248
ID28594	28594	54	45.528	29.291	9.901	0	158	158	2	1	-10921639	138.905	130	107	204	2917	24.651	2.000	0.129	1.285
ID28595	28595	55	44.014	18.979	13.776	0	158	158	2	1	-10921639	116.524	113	85	170	2447	25.125	2.000	0.155	1.241
ID28596	28596	52	34.571	38.267	16.992	0	158	158	2	1	-10921639	113.762	107	90	164	2389	19.274	2.000	0.133	1.390
ID28597	28597	49	30.960	21.001	21.488	0	158	158	2	1	-10921639	114.095	113	85	170	2396	21.489	2.000	0.099	0.960
ID28598	28598	56	37.163	38.537	24.376	0	158	158	2	1	-10921639	89.810	85	51	141	1886	26.500	2.000	0.166	0.967
ID28599	28599	57	27.698	18.868	27.208	0	158	158	2	1	-10921639	95.381	96	68	124	2003	16.293	2.000	0.132	1.367
ID28600	28600	39	28.863	29.856	28.158	0	158	158	2	1	-10921639	115.238	119	85	136	2420	15.662	4.800	0.148	1.896
ID28592	28592	39	40.225	29.444	27.686	0	159	159	2	1	-10921639	116.571	119	79	153	2448	20.546	4.800	0.180	1.728
ID28584	28584	53	46.211	20.915	5.022	0	159	159	2	1	-10921639	121.952	119	79	192	2561	27.701	2.000	0.155	1.184
ID28585	28585	50	32.477	24.699	8.118	0	159	159	2	1	-10921639	130.714	130	85	181	2745	24.838	2.000	0.080	0.779
ID28586	28586	54	33.365	29.576	9.985	0	159	159	2	1	-10921639	125.476	119	85	170	2635	24.316	2.000	0.102	0.959
ID28587	28587	55	39.469	19.131	13.916	0	159	159	2	1	-10921639	111.619	113	79	175	2344	24.919	2.000	0.129	1.021
ID28588	28588	52	42.883	40.092	16.109	0	159	159	2	1	-10921639	120.333	130	79	164	2527	26.246	4.800	0.173	1.351
ID28589	28589	49	34.916	20.788	21.989	0	159	159	2	1	-10921639	114.857	113	79	181	2412	24.255	2.000	0.095	0.824
ID28590	28590	56	34.570	38.724	24.702	0	159	159	2	1	-10921639	80.857	79	34	130	1698	24.430	2.000	0.180	1.011
ID28591	28591	57	33.234	18.249	27.093	0	159	159	2	1	-10921639	91.619	90	51	141	1924	24.844	2.000	0.139	0.898
ID28626	28626	53	41.302	20.742	5.200	0	160	160	2	1	-10921639	126.190	130	79	170	2650	25.113	4.800	0.161	1.392
ID28627	28627	50	36.071	25.151	8.364	0	160	160	2	1	-10921639	137.667	136	96	192	2891	25.087	2.000	0.100	0.997
ID28628	28628	54	27.413	29.665	10.171	0	160	160	2	1	-10921639	123.524	124	85	158	2594	21.386	4.800	0.101	1.064
ID28629	28629	55	39.161	19.184	13.799	0	160	160	2	1	-10921639	116.762	113	85	175	2452	24.825	2.000	0.123	1.027
ID28630	28630	52	56.980	40.550	16.180	0	160	160	2	1	-10921639	111.048	107	39	209	2332	45.820	2.000	0.179	0.737
ID28631	28631	56	30.429	38.930	24.606	0	160	160	2	1	-10921639	88.714	90	62	130	1863	18.273	4.800	0.177	1.461
ID28632	28632	57	35.015	18.790	27.166	0	160	160	2	1	-10921639	102.190	102	68	147	2146	19.821	2.000	0.150	1.341
ID28633	28633	39	39.476	28.619	27.679	0	160	160	2	1	-10921639	110.810	102	73	158	2327	23.505	4.800	0.176	1.414
ID28634	28634	58	43.428	0.000	33.000	0	160	160	2	1	-10921639	59.905	56	22	119	1258	29.428	4.800	0.543	1.433
ID28608	28608	53	51.315	20.699	5.336	0	161	161	2	1	-10921639	131.810	136	85	198	2768	32.930	2.000	0.168	1.149
ID28609	28609	50	38.849	24.896	8.378	0	161	161	2	1	-10921639	141.571	141	102	198	2973	25.475	2.000	0.107	1.077
ID28610	28610	54	31.946	29.875	10.863	0	161	161	2	1	-10921639	128.905	124	96	175	2707	20.765	2.000	0.100	1.126
ID28611	28611	55	30.716	19.516	13.858	0	161	161	2	1	-10921639	113.476	113	79	153	2383	21.042	2.000	0.107	1.040
ID28612	28612	52	75.466	40.232	16.156	0	161	161	2	1	-10921639	138.286	130	90	249	2904	41.300	2.000	0.249	1.335
ID28613	28613	56	34.222	38.322	25.137	0	161	161	2	1	-10921639	102.381	102	73	130	2150	16.827	4.800	0.171	1.777
ID28614	28614	57	30.479	18.195	26.968	0	161	161	2	1	-10921639	93.571	96	62	136	1965	20.343	2.000	0.126	1.030
ID28615	28615	39	43.889	29.891	27.933	0	161	161	2	1	-10921639	107.619	113	56	153	2260	26.316	2.000	0.198	1.353
ID28616	28616	58	91.574	1.643	32.828	0	161	161	2	1	-10921639	97.667	85	11	255	2051	65.617	2.000	0.386	0.829
ID28617	28617	59	41.787	28.079	33.702	0	161	161	2	1	-10921639	80.857	73	51	141	1698	28.004	2.000	0.210	1.004
ID28624	28624	58	100.850	3.008	33.114	0	162	162	2	1	-10921639	134.190	124	39	255	2818	55.809	2.000	0.409	1.395
ID28625	28625	59	39.339	27.325	34.610	0	162	162	2	1	-10921639	94.429	102	51	130	1983	26.464	4.800	0.215	1.265
ID28618	28618	53	70.488	20.744	5.631	0	162	162	2	1	-10921639	159.619	141	119	238	3352	34.771	2.000	0.207	1.574
ID28619	28619	50	33.138	25.146	8.675	0	162	162	2	1	-10921639	147.905	147	119	187	3106	18.517	3.200	0.096	1.403
ID28620	28620	54	33.955	29.837	10.207	0	162	162	2	1	-10921639	132.381	130	102	175	2780	21.637	4.800	0.112	1.235
ID28621	28621	55	31.837	19.081	13.871	0	162	162	2	1	-10921639	110.000	113	79	153	2310	21.769	2.000	0.099	0.908
ID28622	28622	52	77.538	40.072	15.808	0	162	162	2	1	-10921639	147.190	141	90	249	3091	42.307	2.000	0.241	1.350
ID28623	28623	57	29.912	18.535	26.801	0	162	162	2	1	-10921639	103.286	102	68	141	2169	21.648	2.000	0.118	1.006
ID28640	28640	59	30.625	25.942	32.541	0	163	163	2	1	-10921639	116.762	113	85	141	2452	15.572	4.800	0.138	1.814
ID28641	28641	58	113.034	3.164	34.682	0	163	163	2	1	-10921639	146.762	136	28	255	3082	74.575	2.000	0.382	1.088
ID28635	28635	53	73.652	20.845	5.205	0	163	163	2	1	-10921639	152.333	153	90	243	3199	43.074	2.000	0.222	1.284
ID28636	28636	52	69.790	39.694	16.104	0	163	163	2	1	-10921639	145.952	141	85	226	3065	40.399	2.000	0.228	1.342
ID28637	28637	56	40.610	40.658	24.926	0	163	163	2	1	-10921639	99.714	102	56	158	2094	28.283	2.000	0.169	1.020
ID28638	28638	57	34.121	18.120	26.904	0	163	163	2	1	-10921639	106.429	107	68	158	2235	23.980	2.000	0.125	0.985
ID28639	28639	61	54.617	0.000	29.000	0	163	163	2	1	-10921639	100.571	100	45	153	2112	34.866	2.000	0.290	1.297
ID28656	28656	57	39.055	18.148	27.069	0	164	164	2	1	-10921639	114.619	113	68	158	2407	26.335	2.000	0.144	1.099
ID28657	28657	61	30.930	0.000	28.000	0	164	164	2	1	-10921639	70.905	73	34	124	1489	22.556	2.000	0.174	0.930
ID28658	28658	62	34.813	31.135	27.809	0	164	164	2	1	-10921639	96.238	96	51	141	2021	23.471	2.000	0.149	1.063
ID28659	28659	63	74.275	0.000	33.000	0	164	164	2	1	-10921639	127.143	119	79	232	2670	42.610	2.000	0.296	1.364
ID28660	28660	58	62.948	4.432	35.946	0	164	164	2	1	-10921639	100.381	102	28	158	2108	40.038	2.000	0.329	1.241
ID28653	28653	53	82.183	20.905	5.197	0	164	164	2	1	-10921639	163.190	153	90	249	3427	44.997	2.000	0.251	1.455
ID28654	28654	52	66.606	39.672	16.508	0	164	164	2	1	-10921639	141.952	141	68	215	2981	42.272	2.000	0.223	1.223
ID28655	28655	56	44.216	40.894	24.870	0	164	164	2	1	-10921639	100.952	102	62	158	2120	28.463	2.000	0.197	1.165
ID28642	28642	53	63.635	21.288	5.186	0	165	165	2	1	-10921639	150.524	153	85	215	3161	39.830	4.800	0.213	1.327
ID28643	28643	None	35.212	25.215	8.912	0	165	165	2	1	-10921639	148.000	147	119	198	3108	21.612	2.000	0.081	1.029
ID28644	28644	64	39.393	36.217	9.437	0	165	165	2	1	-10921639	113.238	107	68	158	2378	25.593	2.000	0.148	1.141
ID28645	28645	52	61.211	39.411	16.859	0	165	165	2	1	-10921639	142.619	130	102	215	2995	31.207	2.000	0.206	1.563
ID28646	28646	65	40.816	38.510	23.745	0	165	165	2	1	-10921639	123.810	119	85	175	2600	25.895	4.800	0.176	1.432
ID28647	28647	56	35.369	40.906	24.646	0	165	165	2	1	-10921639	105.476	107	62	170	2215	29.502	4.800	0.148	0.920
ID28648	28648	61	29.234	0.000	26.000	0	165	165	2	1	-10921639	70.095	68	28	113	1472	26.251	3.200	0.197	0.880
ID28649	28649	57	46.102	18.522	27.136	0	165	165	2	1	-10921639	122.714	119	85	181	2577	25.468	2.000	0.169	1.393
ID28650	28650	62	32.304	30.610	27.858	0	165	165	2	1	-10921639	97.429	102	51	136	2046	24.798	2.000	0.137	0.946
ID28651	28651	63	98.912	0.000	31.000	0	165	165	2	1	-10921639	158.238	164	85	255	3323	56.122	2.000	0.376	1.541
ID28652	28652	58	31.140	6.767	36.563	0	165	165	2	1	-10921639	53.905	56	11	90	1132	25.822	4.800	0.293	0.945
ID28661	28661	53	57.281	21.710	5.227	0	166	166	2	1	-10921639	150.238	153	85	215	3155	35.094	2.000	0.175	1.277
ID28662	28662	64	32.521	35.724	10.137	0	166	166	2	1	-10921639	115.048	113	73	141	2416	20.483	4.800	0.148	1.448
ID28663	28663	52	63.572	39.289	16.651	0	166	166	2	1	-10921639	141.000	130	96	204	2961	34.653	2.000	0.205	1.387
ID28664	28664	65	38.826	38.163	23.840	0	166	166	2	1	-10921639	110.857	107	68	170	2328	26.483	2.000	0.129	0.958
ID28665	28665	61	44.771	0.000	25.000	0	166	166	2	1	-10921639	94.571	95	34	147	1986	34.991	4.800	0.290	1.217
ID28666	28666	56	28.140	41.237	25.014	0	166	166	2	1	-10921639	99.000	102	68	153	2079	23.820	6.361	0.113	0.843
ID28667	28667	57	38.507	18.687	26.969	0	166	166	2	1	-10921639	116.810	113	73	158	2453	20.932	3.200	0.150	1.459
ID28668	28668	62	43.231	30.536	28.119	0	166	166	2	1	-10921639	113.095	113	68	170	2375	27.711	2.000	0.168	1.173
ID28669	28669	None	37.296	4.601	30.432	0	166	166	2	1	-10921639	86.524	85	34	147	1817	35.941	2.000	0.207	0.826
ID28670	28670	63	98.275	0.000	32.000	0	166	166	2	1	-10921639	152.381	164	64	255	3200	65.993	2.000	0.295	1.052
ID28671	28671	58	48.824	5.729	38.916	0	166	166	2	1	-10921639	75.476	85	17	130	1585	37.247	2.000	0.334	1.015
ID28672	28672	53	64.908	21.712	5.235	0	167	167	2	1	-10921639	155.333	147	90	255	3262	41.564	2.000	0.181	1.144
ID28673	28673	64	31.317	35.769	10.627	0	167	167	2	1	-10921639	110.238	113	62	141	2315	21.145	4.800	0.137	1.257
ID28674	28674	52	67.459	38.970	16.484	0	167	167	2	1	-10921639	148.333	141	90	209	3115	35.609	4.800	0.244	1.635
ID28675	28675	None	27.871	11.324	18.992	0	167	167	2	1	-10921639	82.286	79	45	113	1728	18.781	4.800	0.165	1.242
ID28676	28676	65	34.815	38.251	23.752	0	167	167	2	1	-10921639	112.762	113	68	164	2368	24.779	2.000	0.114	0.929
ID28677	28677	61	57.367	0.000	25.000	0	167	167	2	1	-10921639	79.286	62	51	136	1665	28.239	2.000	0.404	1.617
ID28678	28678	56	31.873	40.887	24.499	0	167	167	2	1	-10921639	114.048	119	73	158	2395	21.351	4.800	0.156	1.440
ID28679	28679	57	49.638	18.707	26.908	0	167	167	2	1	-10921639	122.619	124	85	175	2575	28.287	2.000	0.171	1.269
ID28680	28680	62	53.169	30.609	27.666	0	167	167	2	1	-10921639	125.952	130	68	187	2645	35.203	2.000	0.195	1.166
ID28681	28681	63	102.428	0.000	32.000	0	167	167	2	1	-10921639	172.238	170	84	255	3617	57.513	7.600	0.328	1.478
ID28682	28682	58	36.186	6.030	40.097	0	167	167	2	1	-10921639	58.429	56	11	107	1227	25.899	2.000	0.277	0.979
ID28683	28683	68	48.550	0.000	41.000	0	167	167	2	1	-10921639	71.190	68	11	141	1495	35.681	2.000	0.346	1.026
ID28688	28688	61	28.820	0.000	24.000	0	168	168	2	1	-10921639	36.810	34	16	85	773	19.636	2.000	0.345	0.962
ID28689	28689	65	35.227	38.527	23.701	0	168	168	2	1	-10921639	119.048	124	73	164	2500	25.139	4.800	0.139	1.156
ID28690	28690	57	38.713	18.915	26.972	0	168	168	2	1	-10921639	116.714	119	73	164	2451	23.484	2.000	0.142	1.240
ID28691	28691	62	48.674	30.410	27.717	0	168	168	2	1	-10921639	133.762	136	85	181	2809	27.613	2.000	0.173	1.429
ID28692	28692	63	88.832	0.000	32.000	0	168	168	2	1	-10921639	115.952	102	48	255	2435	64.883	2.000	0.290	0.803
ID28693	28693	67	47.717	2.606	35.833	0	168	168	2	1	-10921639	85.190	79	17	153	1789	42.676	2.000	0.213	0.700
ID28694	28694	58	30.971	6.203	41.417	0	168	168	2	1	-10921639	58.762	62	22	102	1234	23.441	2.000	0.225	0.922
ID28695	28695	68	56.338	0.000	42.000	0	168	168	2	1	-10921639	95.143	96	34	181	1998	39.576	2.000	0.256	0.980
ID28684	28684	53	73.577	21.925	5.229	0	168	168	2	1	-10921639	164.571	153	107	255	3456	41.053	2.000	0.206	1.369
ID28685	28685	69	35.281	26.010	9.339	0	168	168	2	1	-10921639	144.333	136	90	192	3031	24.719	2.000	0.084	0.909
ID28686	28686	64	28.820	35.305	10.274	0	168	168	2	1	-10921639	108.619	113	56	147	2281	25.645	2.000	0.110	0.837
ID28687	28687	52	72.851	38.941	16.571	0	168	168	2	1	-10921639	152.429	147	96	238	3201	40.448	2.000	0.223	1.375
ID28720	28720	68	55.962	0.000	44.000	0	169	169	2	1	-10921639	148.476	147	90	192	3118	28.842	4.800	0.315	2.467
ID28709	28709	53	68.439	21.845	5.327	0	169	169	2	1	-10921639	150.238	147	90	238	3155	42.897	2.000	0.201	1.171
ID28710	28710	69	40.726	26.306	10.400	0	169	169	2	1	-10921639	162.810	158	124	221	3419	23.779	4.800	0.111	1.372
ID28711	28711	52	65.009	38.791	16.509	0	169	169	2	1	-10921639	148.571	141	85	226	3120	38.743	2.000	0.192	1.234
ID28712	28712	65	34.174	38.474	23.380	0	169	169	2	1	-10921639	124.190	130	85	158	2608	22.006	2.000	0.111	1.126
ID28713	28713	61	36.233	0.000	26.000	0	169	169	2	1	-10921639	76.952	85	32	136	1616	32.336	3.200	0.199	0.791
ID28714	28714	57	64.135	18.770	26.963	0	169	169	2	1	-10921639	139.714	124	102	204	2934	31.978	2.000	0.214	1.540
ID28715	28715	62	58.718	30.163	27.805	0	169	169	2	1	-10921639	149.952	147	102	204	3149	29.253	4.800	0.199	1.699
ID28716	28716	None	31.479	8.939	28.832	0	169	169	2	1	-10921639	62.810	56	34	119	1319	21.146	2.000	0.168	0.855
ID28717	28717	63	98.724	0.000	31.000	0	169	169	2	1	-10921639	151.095	136	64	255	3173	67.372	2.000	0.330	1.113
ID28718	28718	67	33.949	2.865	34.870	0	169	169	2	1	-10921639	77.905	85	22	147	1636	35.582	7.600	0.112	0.441
ID28719	28719	72	27.212	22.843	35.863	0	169	169	2	1	-10921639	71.381	73	39	107	1499	18.813	2.000	0.169	1.095
ID28704	28704	63	80.648	0.000	31.000	0	170	170	2	1	-10921639	194.476	209	106	255	4084	51.907	2.000	0.220	1.353
ID28705	28705	70	34.082	0.000	36.000	0	170	170	2	1	-10921639	118.000	132	52	175	2478	42.312	6.053	0.115	0.576
ID28706	28706	72	31.302	23.075	36.435	0	170	170	2	1	-10921639	83.000	79	56	107	1743	16.003	4.800	0.188	1.643
ID28707	28707	71	30.344	10.247	39.439	0	170	170	2	1	-10921639	55.571	51	22	96	1167	22.232	2.000	0.240	0.967
ID28708	28708	None	33.445	6.999	43.031	0	170	170	2	1	-10921639	74.810	62	28	141	1571	31.647	2.000	0.195	0.770
ID28696	28696	53	75.111	21.716	5.663	0	170	170	2	1	-10921639	170.238	158	124	255	3575	35.165	4.800	0.224	1.773
ID28697	28697	69	41.630	26.765	10.804	0	170	170	2	1	-10921639	161.667	158	119	204	3395	24.036	4.800	0.122	1.459
ID28698	28698	64	33.432	35.735	10.937	0	170	170	2	1	-10921639	120.000	119	68	158	2520	25.084	4.800	0.125	1.063
ID28699	28699	52	66.949	38.993	16.747	0	170	170	2	1	-10921639	148.143	147	102	221	3111	35.918	2.000	0.201	1.380
ID28700	28700	65	45.413	38.589	23.619	0	170	170	2	1	-10921639	131.667	130	79	181	2765	27.273	4.800	0.173	1.422
ID28701	28701	61	44.601	0.000	25.000	0	170	170	2	1	-10921639	124.333	130	56	170	2611	36.062	4.800	0.202	1.159
ID28702	28702	57	43.859	18.717	26.836	0	170	170	2	1	-10921639	126.952	130	96	170	2666	22.315	4.800	0.174	1.684
ID28703	28703	62	59.375	30.039	27.823	0	170	170	2	1	-10921639	152.667	147	113	221	3206	30.340	4.800	0.182	1.551
ID28752	28752	63	58.390	0.000	30.000	0	171	171	2	1	-10921639	221.333	232	175	255	4648	31.368	6.162	0.154	1.880
ID28753	28753	70	61.719	0.000	35.000	0	171	171	2	1	-10921639	191.524	198	132	249	4022	32.767	4.800	0.216	2.074
ID28754	28754	71	28.833	10.430	39.569	0	171	171	2	1	-10921639	53.095	51	22	85	1115	18.501	2.000	0.264	1.198
ID28744	28744	53	78.590	21.822	5.942	0	171	171	2	1	-10921639	163.143	153	113	255	3426	38.334	4.800	0.237	1.628
ID28745	28745	73	36.369	29.818	10.565	0	171	171	2	1	-10921639	147.238	147	107	181	3092	23.874	2.000	0.105	1.170
ID28746	28746	64	31.769	35.194	10.896	0	171	171	2	1	-10921639	126.762	124	96	164	2662	18.960	2.000	0.114	1.366
ID28747	28747	52	62.619	39.351	16.867	0	171	171	2	1	-10921639	163.143	147	119	226	3426	30.335	2.000	0.185	1.682
ID28748	28748	65	39.326	38.497	23.679	0	171	171	2	1	-10921639	129.429	136	79	170	2718	27.527	2.000	0.137	1.136
ID28749	28749	61	33.608	0.000	25.000	0	171	171	2	1	-10921639	131.571	136	68	170	2763	32.783	2.000	0.130	0.920
ID28750	28750	57	38.873	18.498	26.674	0	171	171	2	1	-10921639	116.571	119	62	175	2448	29.598	3.200	0.154	1.050
ID28751	28751	62	47.708	30.663	27.579	0	171	171	2	1	-10921639	131.000	130	73	192	2751	32.740	2.000	0.152	1.057
ID28736	28736	52	64.373	38.873	16.764	0	172	172	2	1	-10921639	160.476	158	113	243	3370	33.833	2.000	0.188	1.504
ID28737	28737	65	47.568	38.113	23.661	0	172	172	2	1	-10921639	134.714	130	73	187	2829	29.176	2.000	0.156	1.249
ID28738	28738	61	35.965	1.515	25.605	0	172	172	2	1	-10921639	167.000	175	102	215	3507	33.916	6.321	0.111	0.983
ID28739	28739	57	40.153	18.905	26.556	0	172	172	2	1	-10921639	131.571	136	90	170	2763	22.881	4.800	0.162	1.607
ID28740	28740	62	51.195	30.529	28.196	0	172	172	2	1	-10921639	155.905	158	113	209	3274	28.569	4.800	0.166	1.555
ID28741	28741	63	45.152	1.000	32.000	0	172	172	2	1	-10921639	229.476	238	170	255	4819	28.370	6.328	0.112	1.635
ID28742	28742	70	50.669	0.000	35.000	0	172	172	2	1	-10921639	193.476	192	136	249	4063	34.464	7.600	0.160	1.552
ID28743	28743	71	30.128	10.239	39.905	0	172	172	2	1	-10921639	50.714	51	28	85	1065	18.690	2.000	0.258	1.112
ID28732	28732	53	81.270	21.960	5.838	0	172	172	2	1	-10921639	162.190	147	113	249	3406	40.033	2.000	0.238	1.557
ID28733	28733	73	30.792	29.538	10.270	0	172	172	2	1	-10921639	151.000	153	119	181	3171	22.280	4.800	0.092	1.140
ID28734	28734	None	35.283	26.654	10.908	0	172	172	2	1	-10921639	169.857	170	141	204	3567	19.430	4.800	0.105	1.666
ID28735	28735	64	27.194	35.328	12.471	0	172	172	2	1	-10921639	124.238	124	90	164	2609	19.160	2.000	0.104	1.225
ID28721	28721	53	78.273	22.140	5.646	0	173	173	2	1	-10921639	163.524	153	113	243	3434	36.991	4.800	0.243	1.726
ID28722	28722	73	44.183	28.756	10.802	0	173	173	2	1	-10921639	175.333	181	130	215	3682	26.832	4.800	0.131	1.509
ID28723	28723	64	32.814	35.541	13.105	0	173	173	2	1	-10921639	139.476	136	102	181	2929	23.796	4.800	0.106	1.126
ID28724	28724	52	58.254	38.907	17.149	0	173	173	2	1	-10921639	160.048	158	124	226	3361	29.147	4.800	0.166	1.567
ID28725	28725	65	63.482	38.174	23.943	0	173	173	2	1	-10921639	139.905	130	73	226	2938	36.558	2.000	0.192	1.233
ID28726	28726	61	39.519	0.000	25.000	0	173	173	2	1	-10921639	157.762	159	79	232	3313	42.528	6.180	0.143	0.930
ID28727	28727	57	39.820	18.719	26.657	0	173	173	2	1	-10921639	130.857	130	79	181	2748	26.152	2.000	0.139	1.220
ID28728	28728	62	58.712	30.059	27.962	0	173	173	2	1	-10921639	160.190	158	124	215	3364	26.966	4.800	0.178	1.797
ID28729	28729	63	41.194	0.000	31.000	0	173	173	2	1	-10921639	244.857	249	217	255	5142	11.833	4.800	0.126	4.634
ID28730	28730	70	39.119	0.000	35.000	0	173	173	2	1	-10921639	182.619	187	130	238	3835	36.523	4.800	0.140	1.229
ID28731	28731	74	30.223	23.280	36.308	0	173	173	2	1	-10921639	90.905	85	68	124	1909	15.010	4.800	0.161	1.681
ID28755	28755	53	64.553	22.466	5.795	0	174	174	2	1	-10921639	148.905	153	102	232	3127	36.195	2.000	0.210	1.427
ID28756	28756	73	34.326	29.389	10.789	0	174	174	2	1	-10921639	163.524	164	119	204	3434	21.810	2.000	0.096	1.308
ID28757	28757	64	35.423	35.474	13.528	0	174	174	2	1	-10921639	145.667	147	90	198	3059	30.457	2.000	0.072	0.642
ID28758	28758	52	53.228	38.646	16.810	0	174	174	2	1	-10921639	159.095	158	119	221	3341	30.397	2.000	0.153	1.392
ID28759	28759	61	54.070	0.000	24.000	0	174	174	2	1	-10921639	117.857	113	45	204	2475	46.994	2.000	0.170	0.729
ID28760	28760	65	59.143	38.234	23.997	0	174	174	2	1	-10921639	138.810	141	85	204	2915	34.457	2.000	0.176	1.204
ID28761	28761	57	43.426	18.662	26.715	0	174	174	2	1	-10921639	141.286	141	96	181	2967	24.625	4.800	0.148	1.484
ID28762	28762	62	69.057	30.498	27.956	0	174	174	2	1	-10921639	173.429	170	124	249	3642	35.944	2.000	0.186	1.512
ID28763	28763	63	42.207	0.000	31.000	0	174	174	2	1	-10921639	239.476	249	191	255	5029	21.942	4.800	0.122	2.376
ID28764	28764	75	48.796	5.598	32.053	0	174	174	2	1	-10921639	165.571	170	90	226	3477	41.799	4.800	0.151	1.038
ID28765	28765	70	50.903	0.000	36.000	0	174	174	2	1	-10921639	182.095	195	106	243	3824	46.597	4.800	0.166	1.115
ID28766	28766	74	28.282	23.380	37.762	0	174	174	2	1	-10921639	80.667	85	45	107	1694	19.275	4.800	0.181	1.281
ID28768	28768	73	32.725	29.603	11.559	0	175	175	2	1	-10921639	156.429	164	107	209	3285	27.001	2.000	0.079	0.848
ID28769	28769	64	37.433	35.481	13.218	0	175	175	2	1	-10921639	153.238	153	113	204	3218	27.675	2.000	0.095	0.959
ID28770	28770	52	58.028	38.575	16.942	0	175	175	2	1	-10921639	168.048	170	113	249	3529	33.927	2.000	0.173	1.461
ID28771	28771	61	75.276	0.000	24.000	0	175	175	2	1	-10921639	110.857	113	48	238	2328	53.640	2.000	0.274	0.889
ID28772	28772	65	67.414	38.134	23.784	0	175	175	2	1	-10921639	140.667	130	79	226	2954	40.729	2.000	0.204	1.170
ID28773	28773	57	60.787	18.953	26.637	0	175	175	2	1	-10921639	152.429	147	96	221	3201	35.629	2.000	0.186	1.342
ID28774	28774	62	75.649	30.263	27.941	0	175	175	2	1	-10921639	178.286	170	124	249	3744	39.780	2.000	0.197	1.475
ID28775	28775	63	43.600	0.000	30.000	0	175	175	2	1	-10921639	202.143	204	130	255	4245	41.284	2.000	0.107	0.944
ID28776	28776	75	38.618	5.753	31.463	0	175	175	2	1	-10921639	159.143	158	107	209	3342	31.596	4.800	0.120	1.078
ID28777	28777	70	49.031	0.000	36.000	0	175	175	2	1	-10921639	184.619	204	106	238	3877	41.530	6.304	0.135	1.056
ID28767	28767	53	69.347	22.551	5.956	0	175	175	2	1	-10921639	156.952	164	90	232	3296	39.524	2.000	0.209	1.374
ID28778	28778	53	52.700	22.375	5.683	0	176	176	2	1	-10921639	147.524	147	107	198	3098	26.568	4.800	0.191	1.779
ID28779	28779	73	31.175	30.636	11.048	0	176	176	2	1	-10921639	148.238	147	113	198	3113	24.972	2.000	0.064	0.717
ID28780	28780	None	31.487	27.260	12.493	0	176	176	2	1	-10921639	165.905	164	136	204	3484	19.715	2.000	0.080	1.253
ID28781	28781	64	49.498	35.564	14.362	0	176	176	2	1	-10921639	154.238	153	90	226	3239	37.490	2.000	0.125	0.914
ID28782	28782	52	42.470	38.728	17.494	0	176	176	2	1	-10921639	150.524	153	102	198	3161	30.019	7.600	0.129	1.147
ID28783	28783	61	82.035	0.000	24.000	0	176	176	2	1	-10921639	145.857	136	79	215	3063	43.696	2.000	0.295	1.522
ID28784	28784	65	69.845	38.231	23.865	0	176	176	2	1	-10921639	156.286	153	102	238	3282	37.702	2.000	0.198	1.371
ID28785	28785	57	61.753	18.423	26.772	0	176	176	2	1	-10921639	148.381	158	96	221	3116	40.317	2.000	0.189	1.172
ID28786	28786	62	67.665	30.080	27.992	0	176	176	2	1	-10921639	183.095	175	136	238	3845	32.885	2.000	0.181	1.706
ID28787	28787	63	37.758	1.544	30.262	0	176	176	2	1	-10921639	205.333	204	158	255	4312	32.352	4.800	0.081	0.950
ID28788	28788	75	35.567	4.841	31.857	0	176	176	2	1	-10921639	178.571	175	119	226	3750	31.692	7.600	0.088	0.913
ID28789	28789	70	35.717	0.000	36.000	0	176	176	2	1	-10921639	191.095	192	130	249	4013	34.012	6.324	0.113	1.138
ID28790	28790	76	38.906	3.747	35.883	0	176	176	2	1	-10921639	161.143	164	96	232	3384	40.853	4.800	0.109	0.777
ID28800	28800	75	34.236	5.359	32.152	0	177	177	2	1	-10921639	196.524	204	153	221	4127	23.651	4.800	0.086	1.320
ID28801	28801	70	33.987	0.000	36.000	0	177	177	2	1	-10921639	199.952	209	147	238	4199	26.724	4.800	0.114	1.529
ID28802	28802	76	44.078	4.392	36.633	0	177	177	2	1	-10921639	161.048	175	68	226	3382	48.006	4.800	0.125	0.744
ID28791	28791	53	54.986	22.372	5.921	0	177	177	2	1	-10921639	153.762	153	113	198	3229	27.980	4.800	0.214	1.941
ID28792	28792	73	44.172	30.640	11.096	0	177	177	2	1	-10921639	165.429	164	124	209	3474	27.865	2.000	0.112	1.200
ID28793	28793	64	39.902	35.562	14.088	0	177	177	2	1	-10921639	151.810	141	90	215	3188	36.067	7.600	0.110	0.837
ID28794	28794	52	45.116	38.078	17.344	0	177	177	2	1	-10921639	153.333	158	107	209	3220	27.861	7.600	0.130	1.270
ID28795	28795	61	67.961	0.000	24.000	0	177	177	2	1	-10921639	163.095	181	107	232	3425	38.279	4.800	0.248	1.691
ID28796	28796	65	66.872	37.897	23.725	0	177	177	2	1	-10921639	149.714	141	90	238	3144	40.562	2.000	0.185	1.153
ID28797	28797	57	61.295	18.663	26.950	0	177	177	2	1	-10921639	160.238	158	113	215	3365	29.633	4.800	0.191	1.734
ID28798	28798	62	58.233	30.089	27.867	0	177	177	2	1	-10921639	170.190	170	124	238	3574	29.476	2.000	0.158	1.571
ID28799	28799	63	28.584	0.000	30.000	0	177	177	2	1	-10921639	212.476	209	170	255	4462	27.526	6.319	0.073	1.049
ID28803	28803	53	39.041	21.751	5.134	0	178	178	2	1	-10921639	125.762	136	73	175	2641	29.936	2.000	0.136	1.005
ID28804	28804	73	51.527	30.324	11.623	0	178	178	2	1	-10921639	181.524	181	124	255	3812	35.876	2.000	0.106	0.972
ID28805	28805	64	39.774	35.233	13.482	0	178	178	2	1	-10921639	158.333	158	107	209	3325	26.990	2.000	0.096	1.027
ID28806	28806	52	50.043	38.408	17.160	0	178	178	2	1	-10921639	158.619	153	124	221	3331	25.563	7.600	0.139	1.519
ID28807	28807	65	61.007	37.751	23.453	0	178	178	2	1	-10921639	148.952	147	79	226	3128	38.787	2.000	0.169	1.111
ID28808	28808	57	58.064	18.885	26.671	0	178	178	2	1	-10921639	156.429	153	90	221	3285	36.320	2.000	0.174	1.275
ID28809	28809	62	60.905	30.057	27.871	0	178	178	2	1	-10921639	182.238	187	124	243	3827	31.915	2.000	0.153	1.518
ID28810	28810	63	40.315	0.000	29.000	0	178	178	2	1	-10921639	237.095	249	191	255	4979	22.803	4.800	0.116	2.164
ID28811	28811	75	40.289	6.238	29.621	0	178	178	2	1	-10921639	187.143	192	141	226	3930	24.709	4.800	0.107	1.463
ID28812	28812	76	51.810	4.984	37.211	0	178	178	2	1	-10921639	155.714	164	90	204	3270	36.379	4.800	0.166	1.217
ID28813	28813	53	35.834	21.482	5.369	0	179	179	2	1	-10921639	110.810	107	73	164	2327	30.179	7.600	0.118	0.772
ID28814	28814	78	30.087	25.699	9.255	0	179	179	2	1	-10921639	151.857	153	113	187	3189	24.262	4.800	0.086	0.990
ID28815	28815	73	49.673	30.542	11.858	0	179	179	2	1	-10921639	176.905	170	136	243	3715	31.061	2.000	0.116	1.186
ID28816	28816	64	37.301	35.647	14.382	0	179	179	2	1	-10921639	159.143	158	119	215	3342	28.454	2.000	0.094	0.963
ID28817	28817	52	43.902	38.000	17.000	0	179	179	2	1	-10921639	162.571	158	130	209	3414	23.922	7.600	0.124	1.502
ID28818	28818	77	49.855	18.882	23.947	0	179	179	2	1	-10921639	175.524	181	119	238	3686	32.199	4.800	0.129	1.246
ID28819	28819	65	45.160	37.523	23.484	0	179	179	2	1	-10921639	139.476	136	96	198	2929	31.475	2.000	0.119	0.943
ID28820	28820	57	51.529	18.797	26.235	0	179	179	2	1	-10921639	174.524	175	130	238	3665	28.859	4.800	0.170	1.762
ID28821	28821	62	73.706	29.990	27.760	0	179	179	2	1	-10921639	188.619	181	136	255	3961	37.489	4.800	0.191	1.610
ID28822	28822	63	43.669	0.000	29.000	0	179	179	2	1	-10921639	220.524	226	175	255	4631	33.485	4.800	0.113	1.341
ID28823	28823	None	46.161	6.695	33.019	0	179	179	2	1	-10921639	180.714	192	96	238	3795	46.297	2.000	0.100	0.713
ID28824	28824	76	64.707	5.011	36.822	0	179	179	2	1	-10921639	173.857	187	90	232	3651	48.069	4.800	0.191	1.159
ID28825	28825	None	27.501	23.517	37.483	0	179	179	2	1	-10921639	69.571	68	45	102	1461	15.481	2.000	0.191	1.442
ID28832	28832	77	51.136	18.674	24.382	0	180	180	2	1	-10921639	179.857	181	119	243	3777	35.180	7.600	0.134	1.209
ID28833	28833	57	55.983	18.440	26.063	0	180	180	2	1	-10921639	173.667	170	107	243	3647	40.074	4.800	0.171	1.267
ID28834	28834	62	70.219	30.233	27.655	0	180	180	2	1	-10921639	186.143	187	107	255	3909	38.649	2.000	0.179	1.465
ID28835	28835	63	51.571	0.000	29.000	0	180	180	2	1	-10921639	232.524	232	191	255	4883	24.815	4.800	0.151	2.463
ID28836	28836	76	51.746	5.173	36.508	0	180	180	2	1	-10921639	176.095	187	90	238	3698	46.984	7.600	0.158	1.021
ID28826	28826	53	40.267	21.762	5.347	0	180	180	2	1	-10921639	120.571	119	79	175	2532	27.310	2.000	0.128	1.002
ID28827	28827	78	37.452	25.874	9.033	0	180	180	2	1	-10921639	154.286	147	102	204	3240	26.025	2.000	0.096	1.038
ID28828	28828	73	47.020	30.703	11.820	0	180	180	2	1	-10921639	174.048	175	113	238	3655	33.701	2.000	0.106	0.989
ID28829	28829	64	34.503	35.598	14.188	0	180	180	2	1	-10921639	159.762	158	119	209	3355	24.916	7.600	0.086	1.011
ID28830	28830	52	45.615	38.785	17.802	0	180	180	2	1	-10921639	159.095	158	102	204	3341	28.151	2.000	0.133	1.326
ID28831	28831	65	54.097	37.093	23.482	0	180	180	2	1	-10921639	149.476	141	107	226	3139	32.803	2.000	0.146	1.162
ID28837	28837	53	33.687	21.752	4.806	0	181	181	2	1	-10921639	118.905	119	85	158	2497	19.872	2.000	0.119	1.269
ID28838	28838	78	46.389	25.656	9.139	0	181	181	2	1	-10921639	161.810	158	107	226	3398	30.407	2.000	0.115	1.098
ID28839	28839	73	30.468	30.733	11.056	0	181	181	2	1	-10921639	167.000	170	130	204	3507	21.171	4.800	0.083	1.212
ID28840	28840	64	58.338	35.254	12.935	0	181	181	2	1	-10921639	179.381	181	124	232	3767	31.777	2.000	0.153	1.502
ID28841	28841	52	42.653	38.561	17.842	0	181	181	2	1	-10921639	150.238	147	96	204	3155	28.371	2.000	0.128	1.199
ID28842	28842	77	47.596	18.881	23.317	0	181	181	2	1	-10921639	166.714	158	130	232	3501	30.791	2.000	0.101	0.992
ID28843	28843	65	48.071	36.527	23.501	0	181	181	2	1	-10921639	150.619	147	102	204	3163	33.005	2.000	0.157	1.238
ID28844	28844	57	52.390	18.280	26.626	0	181	181	2	1	-10921639	153.238	158	73	226	3218	41.690	2.000	0.143	0.918
ID28845	28845	62	66.088	30.036	27.287	0	181	181	2	1	-10921639	181.238	170	141	249	3806	30.693	4.800	0.176	1.764
ID28846	28846	63	49.469	0.000	29.000	0	181	181	2	1	-10921639	231.667	226	198	255	4865	20.392	4.800	0.154	3.025
ID28847	28847	76	61.362	4.535	36.206	0	181	181	2	1	-10921639	194.810	209	119	249	4091	40.586	4.800	0.192	1.544
ID28848	28848	53	55.159	21.932	4.935	0	182	182	2	1	-10921639	133.571	124	96	198	2805	30.423	2.000	0.175	1.310
ID28849	28849	78	55.773	25.704	9.210	0	182	182	2	1	-10921639	166.714	158	102	249	3501	37.282	2.000	0.126	1.004
ID28850	28850	73	44.290	30.392	12.026	0	182	182	2	1	-10921639	179.429	170	136	238	3768	30.038	2.000	0.092	1.010
ID28851	28851	64	58.487	35.319	13.336	0	182	182	2	1	-10921639	185.238	187	136	249	3890	33.118	4.800	0.148	1.440
ID28852	28852	52	56.215	38.839	17.726	0	182	182	2	1	-10921639	159.381	158	96	215	3347	34.549	2.000	0.160	1.274
ID28853	28853	77	41.970	19.105	23.460	0	182	182	2	1	-10921639	168.952	170	136	215	3548	25.472	2.000	0.105	1.263
ID28854	28854	65	54.848	36.047	23.306	0	182	182	2	1	-10921639	158.571	158	119	215	3330	27.585	2.000	0.158	1.570
ID28855	28855	None	31.719	41.598	25.218	0	182	182	2	1	-10921639	99.238	96	62	147	2084	23.227	4.800	0.149	1.110
ID28856	28856	57	50.193	18.351	26.568	0	182	182	2	1	-10921639	155.905	164	90	215	3274	37.929	4.800	0.149	1.066
ID28857	28857	62	52.222	30.295	27.528	0	182	182	2	1	-10921639	158.619	158	96	209	3331	35.504	2.000	0.148	1.152
ID28858	28858	63	54.660	0.677	28.620	0	182	182	2	1	-10921639	235.714	255	170	255	4950	27.337	4.800	0.153	2.287
ID28859	28859	76	53.377	3.802	36.213	0	182	182	2	1	-10921639	182.571	192	119	226	3834	33.642	4.800	0.171	1.587
ID28860	28860	79	29.997	21.941	38.658	0	182	182	2	1	-10921639	69.190	73	22	102	1453	24.923	2.000	0.202	0.932
ID28864	28864	64	52.229	35.430	13.814	0	183	183	2	1	-10921639	170.714	158	119	232	3585	34.879	2.000	0.123	1.069
ID28865	28865	52	49.984	38.991	18.028	0	183	183	2	1	-10921639	155.143	153	113	215	3258	25.605	4.800	0.154	1.613
ID28866	28866	77	30.948	19.021	23.398	0	183	183	2	1	-10921639	155.238	147	124	192	3260	24.135	2.000	0.071	0.849
ID28867	28867	65	37.565	35.014	23.315	0	183	183	2	1	-10921639	149.857	147	113	192	3147	20.850	2.000	0.111	1.439
ID28868	28868	80	43.017	0.000	25.000	0	183	183	2	1	-10921639	121.857	119	52	198	2559	48.319	2.000	0.167	0.724
ID28869	28869	57	60.225	18.099	26.864	0	183	183	2	1	-10921639	165.095	170	102	238	3467	36.939	2.000	0.158	1.218
ID28870	28870	62	49.662	30.673	27.097	0	183	183	2	1	-10921639	168.286	170	136	209	3534	22.676	4.800	0.148	1.913
ID28871	28871	63	49.124	0.000	28.000	0	183	183	2	1	-10921639	194.238	192	143	238	4079	28.717	6.325	0.155	1.816
ID28872	28872	76	49.193	4.238	36.010	0	183	183	2	1	-10921639	142.190	147	68	181	2986	33.774	4.800	0.185	1.315
ID28873	28873	79	28.465	21.316	40.123	0	183	183	2	1	-10921639	69.571	73	39	90	1461	16.271	4.800	0.227	1.583
ID28861	28861	53	61.322	21.704	4.920	0	183	183	2	1	-10921639	141.476	130	96	209	2971	31.720	2.000	0.195	1.457
ID28862	28862	78	51.757	25.746	9.129	0	183	183	2	1	-10921639	163.810	153	113	232	3440	33.004	2.000	0.114	1.015
ID28863	28863	73	54.770	30.071	11.912	0	183	183	2	1	-10921639	186.429	187	147	249	3915	31.657	2.000	0.118	1.239
ID28902	28902	53	66.098	21.847	4.730	0	184	184	2	1	-10921639	149.762	141	96	221	3145	34.323	2.000	0.203	1.473
ID28903	28903	78	47.283	25.818	9.324	0	184	184	2	1	-10921639	166.286	164	107	238	3492	34.974	2.000	0.101	0.870
ID28904	28904	73	65.131	29.915	12.137	0	184	184	2	1	-10921639	203.667	204	147	255	4277	36.423	2.000	0.141	1.379
ID28905	28905	64	36.569	35.098	13.381	0	184	184	2	1	-10921639	162.143	164	119	204	3405	27.192	2.000	0.093	1.017
ID28906	28906	52	46.591	38.865	18.037	0	184	184	2	1	-10921639	151.048	147	107	198	3172	27.079	2.000	0.131	1.290
ID28907	28907	77	28.324	19.314	23.357	0	184	184	2	1	-10921639	152.000	147	119	204	3192	26.881	2.000	0.054	0.579
ID28908	28908	65	28.582	34.510	22.545	0	184	184	2	1	-10921639	150.048	147	113	192	3151	22.920	4.800	0.093	1.109
ID28909	28909	80	46.433	0.000	25.000	0	184	184	2	1	-10921639	118.190	124	48	181	2482	47.430	2.000	0.182	0.766
ID28910	28910	57	52.131	18.834	26.597	0	184	184	2	1	-10921639	167.048	170	96	226	3508	37.177	2.000	0.147	1.155
ID28911	28911	81	31.893	22.983	27.127	0	184	184	2	1	-10921639	155.524	158	102	204	3266	25.995	3.200	0.094	1.025
ID28912	28912	62	51.449	30.713	27.238	0	184	184	2	1	-10921639	173.857	170	130	221	3651	27.303	4.800	0.143	1.597
ID28913	28913	63	49.481	0.000	29.000	0	184	184	2	1	-10921639	207.286	209	159	249	4353	24.874	6.316	0.162	2.329
ID28914	28914	82	29.740	10.905	32.798	0	184	184	2	1	-10921639	74.762	73	34	107	1570	19.493	2.000	0.155	1.032
ID28915	28915	76	38.317	3.623	36.122	0	184	184	2	1	-10921639	119.333	124	51	181	2506	35.171	4.800	0.169	0.982
ID28896	28896	57	69.746	18.093	26.744	0	185	185	2	1	-10921639	171.238	175	102	255	3596	44.033	2.000	0.183	1.204
ID28897	28897	81	33.725	23.209	26.935	0	185	185	2	1	-10921639	154.000	153	96	192	3234	26.401	2.000	0.096	1.024
ID28898	28898	62	30.129	30.600	27.240	0	185	185	2	1	-10921639	157.048	158	119	175	3298	16.759	4.800	0.100	1.700
ID28899	28899	63	42.006	0.000	29.000	0	185	185	2	1	-10921639	173.333	175	137	192	3640	17.272	6.243	0.163	2.814
ID28900	28900	82	34.796	10.229	33.037	0	185	185	2	1	-10921639	67.714	68	34	124	1422	21.763	2.000	0.195	1.016
ID28901	28901	76	43.177	2.815	35.998	0	185	185	2	1	-10921639	113.143	119	51	170	2376	33.784	2.000	0.179	1.017
ID28889	28889	53	72.008	21.651	4.558	0	185	185	2	1	-10921639	148.429	136	96	232	3117	39.751	2.000	0.219	1.344
ID28890	28890	78	47.625	26.149	9.013	0	185	185	2	1	-10921639	165.905	170	119	215	3484	30.481	2.000	0.123	1.196
ID28891	28891	73	56.714	30.094	12.414	0	185	185	2	1	-10921639	194.381	181	147	249	4082	31.982	2.000	0.125	1.355
ID28892	28892	64	34.174	35.279	13.542	0	185	185	2	1	-10921639	159.762	164	124	198	3355	22.363	3.200	0.088	1.152
ID28893	28893	52	31.568	38.813	18.017	0	185	185	2	1	-10921639	142.667	141	107	175	2996	19.850	4.800	0.110	1.426
ID28894	28894	80	111.092	0.000	24.000	0	185	185	2	1	-10921639	149.333	141	52	255	3136	70.534	2.000	0.394	1.197
ID28895	28895	83	30.694	41.278	25.352	0	185	185	2	1	-10921639	106.524	107	79	141	2237	17.592	2.000	0.116	1.261
ID28874	28874	53	73.220	22.192	4.723	0	186	186	2	1	-10921639	156.952	141	119	255	3296	39.529	2.000	0.203	1.341
ID28875	28875	78	40.061	26.025	9.283	0	186	186	2	1	-10921639	160.000	153	113	226	3360	31.553	2.000	0.083	0.780
ID28876	28876	73	62.287	30.029	12.326	0	186	186	2	1	-10921639	209.333	215	164	255	4396	31.683	2.000	0.145	1.677
ID28877	28877	64	34.292	35.234	14.039	0	186	186	2	1	-10921639	161.619	164	124	209	3394	24.713	7.600	0.073	0.887
ID28878	28878	None	27.680	42.024	16.906	0	186	186	2	1	-10921639	115.952	124	85	158	2435	25.600	2.000	0.087	0.723
ID28879	28879	52	39.651	38.696	17.834	0	186	186	2	1	-10921639	148.810	147	113	192	3125	23.604	2.000	0.125	1.402
ID28880	28880	77	40.091	19.176	22.915	0	186	186	2	1	-10921639	169.095	175	136	215	3551	24.749	7.600	0.088	1.102
ID28881	28881	80	105.547	0.000	24.000	0	186	186	2	1	-10921639	214.952	215	141	255	4514	43.601	4.800	0.348	2.547
ID28882	28882	83	32.333	41.154	25.190	0	186	186	2	1	-10921639	104.381	102	79	158	2192	20.051	7.600	0.107	1.005
ID28883	28883	81	29.256	23.297	26.585	0	186	186	2	1	-10921639	151.048	153	107	198	3172	25.386	4.800	0.089	0.969
ID28884	28884	57	53.452	18.066	26.927	0	186	186	2	1	-10921639	161.619	164	113	221	3394	34.797	2.000	0.142	1.158
ID28885	28885	62	37.571	31.179	27.598	0	186	186	2	1	-10921639	156.714	164	107	192	3291	23.339	4.800	0.127	1.515
ID28886	28886	63	48.384	0.000	30.000	0	186	186	2	1	-10921639	162.619	158	122	204	3415	23.228	4.800	0.168	2.014
ID28887	28887	82	39.215	9.935	33.123	0	186	186	2	1	-10921639	70.571	73	45	124	1482	21.951	2.000	0.245	1.265
ID28888	28888	76	42.464	0.000	36.000	0	186	186	2	1	-10921639	109.238	113	51	147	2294	27.595	4.800	0.229	1.476
ID28930	28930	53	69.834	21.946	4.406	0	187	187	2	1	-10921639	146.143	141	85	243	3069	44.456	2.000	0.218	1.177
ID28931	28931	73	52.029	30.082	12.366	0	187	187	2	1	-10921639	199.286	192	158	255	4185	28.641	2.000	0.114	1.423
ID28932	28932	64	32.872	35.168	13.291	0	187	187	2	1	-10921639	159.381	158	124	204	3347	22.631	2.000	0.089	1.151
ID28933	28933	52	39.484	39.190	18.060	0	187	187	2	1	-10921639	144.286	141	119	198	3030	21.067	7.600	0.117	1.431
ID28934	28934	77	46.230	18.899	23.079	0	187	187	2	1	-10921639	176.952	181	136	255	3716	29.216	2.000	0.093	1.029
ID28935	28935	80	100.546	0.000	24.000	0	187	187	2	1	-10921639	199.286	198	124	255	4185	50.956	4.800	0.312	1.861
ID28936	28936	83	45.998	41.359	24.998	0	187	187	2	1	-10921639	124.667	119	96	187	2618	25.287	2.000	0.156	1.331
ID28937	28937	57	59.757	17.903	26.984	0	187	187	2	1	-10921639	179.095	181	113	243	3761	33.172	4.800	0.160	1.486
ID28938	28938	62	35.328	30.376	27.253	0	187	187	2	1	-10921639	151.619	158	119	175	3184	18.261	4.800	0.122	1.805
ID28939	28939	158	44.507	3.029	28.623	0	187	187	2	1	-10921639	139.476	153	56	192	2929	43.520	2.000	0.135	0.764
ID28940	28940	63	55.088	0.000	30.000	0	187	187	2	1	-10921639	162.667	164	102	221	3416	34.634	2.000	0.159	1.291
ID28941	28941	82	32.345	9.701	33.235	0	187	187	2	1	-10921639	69.524	68	34	107	1460	18.346	2.000	0.217	1.354
ID28928	28928	63	43.479	0.000	31.000	0	188	188	2	1	-10921639	117.000	113	68	164	2457	30.374	2.000	0.178	1.165
ID28929	28929	82	39.089	9.953	33.509	0	188	188	2	1	-10921639	65.714	62	28	113	1380	26.758	2.000	0.276	1.061
ID28916	28916	53	62.960	21.913	4.469	0	188	188	2	1	-10921639	136.286	124	85	221	2862	41.551	2.000	0.208	1.129
ID28917	28917	78	29.084	25.761	9.294	0	188	188	2	1	-10921639	161.286	158	130	215	3387	22.493	7.600	0.061	0.827
ID28918	28918	73	38.669	30.439	11.783	0	188	188	2	1	-10921639	196.143	198	153	243	4119	25.427	4.800	0.093	1.309
ID28919	28919	None	36.100	28.835	13.735	0	188	188	2	1	-10921639	188.048	192	136	243	3949	30.588	4.800	0.074	0.852
ID28920	28920	64	39.142	34.987	14.615	0	188	188	2	1	-10921639	156.190	153	119	215	3280	28.565	2.000	0.077	0.783
ID28921	28921	None	27.158	42.191	16.250	0	188	188	2	1	-10921639	112.143	119	79	141	2355	21.525	2.000	0.094	0.898
ID28922	28922	52	28.527	38.884	17.854	0	188	188	2	1	-10921639	137.762	141	107	181	2893	18.363	4.800	0.090	1.238
ID28923	28923	80	113.363	0.000	24.000	0	188	188	2	1	-10921639	179.667	175	90	255	3773	62.290	2.000	0.383	1.597
ID28924	28924	83	41.196	41.225	25.024	0	188	188	2	1	-10921639	120.286	113	96	181	2526	22.066	2.000	0.136	1.307
ID28925	28925	57	59.324	18.492	26.551	0	188	188	2	1	-10921639	173.333	175	102	238	3640	45.692	2.000	0.162	1.055
ID28926	28926	None	29.804	34.868	28.343	0	188	188	2	1	-10921639	120.048	119	85	170	2521	21.819	2.000	0.087	0.879
ID28927	28927	158	31.846	3.919	28.563	0	188	188	2	1	-10921639	90.905	96	34	141	1909	34.001	2.000	0.118	0.565
ID28944	28944	73	48.981	30.420	11.806	0	189	189	2	1	-10921639	202.810	204	158	255	4259	27.596	2.000	0.102	1.363
ID28945	28945	52	40.869	39.854	17.259	0	189	189	2	1	-10921639	152.190	158	113	192	3196	22.945	4.800	0.154	1.770
ID28946	28946	None	32.464	32.916	21.504	0	189	189	2	1	-10921639	160.000	158	124	187	3360	18.347	4.800	0.102	1.617
ID28947	28947	80	117.075	0.000	24.000	0	189	189	2	1	-10921639	187.143	192	90	255	3930	65.496	4.800	0.388	1.597
ID28948	28948	None	30.948	22.231	25.844	0	189	189	2	1	-10921639	176.143	170	124	209	3699	25.130	4.800	0.076	0.993
ID28949	28949	83	40.800	41.826	25.983	0	189	189	2	1	-10921639	126.238	130	90	158	2651	19.624	4.800	0.172	1.890
ID28950	28950	57	55.577	18.105	26.841	0	189	189	2	1	-10921639	172.048	181	113	238	3613	37.140	2.000	0.147	1.190
ID28951	28951	62	27.596	31.402	28.216	0	189	189	2	1	-10921639	142.190	147	102	181	2986	19.859	6.341	0.104	1.350
ID28952	28952	63	34.596	0.000	31.000	0	189	189	2	1	-10921639	99.000	90	52	181	2079	35.509	2.000	0.136	0.669
ID28953	28953	82	33.806	9.928	34.198	0	189	189	2	1	-10921639	63.381	62	34	96	1331	17.730	2.000	0.260	1.475
ID28942	28942	53	64.703	21.915	4.358	0	189	189	2	1	-10921639	134.619	124	85	215	2827	37.904	2.000	0.238	1.366
ID28943	28943	78	32.814	25.800	9.497	0	189	189	2	1	-10921639	162.905	164	113	221	3421	29.021	2.000	0.081	0.838
ID28960	28960	83	39.523	42.636	26.031	0	190	190	2	1	-10921639	119.524	119	79	164	2510	24.045	4.800	0.171	1.449
ID28961	28961	57	63.167	17.881	27.139	0	190	190	2	1	-10921639	178.619	187	130	238	3751	33.069	2.000	0.164	1.518
ID28962	28962	62	35.862	33.762	28.253	0	190	190	2	1	-10921639	136.762	141	96	170	2872	23.205	2.000	0.116	1.222
ID28963	28963	63	43.074	0.000	30.000	0	190	190	2	1	-10921639	125.286	119	73	198	2631	38.386	2.000	0.138	0.790
ID28964	28964	82	34.099	10.135	34.959	0	190	190	2	1	-10921639	64.952	62	28	96	1364	19.709	2.000	0.255	1.340
ID28954	28954	53	64.933	21.891	4.513	0	190	190	2	1	-10921639	138.143	136	102	226	2901	35.244	2.000	0.213	1.375
ID28955	28955	78	28.584	26.134	9.685	0	190	190	2	1	-10921639	170.190	164	130	221	3574	22.169	7.600	0.053	0.776
ID28956	28956	73	41.084	30.498	12.186	0	190	190	2	1	-10921639	197.143	198	147	243	4140	26.411	6.368	0.087	1.199
ID28957	28957	52	45.298	41.633	16.947	0	190	190	2	1	-10921639	132.857	141	79	187	2790	34.665	2.000	0.132	0.897
ID28958	28958	None	37.675	19.304	23.011	0	190	190	2	1	-10921639	169.667	170	119	226	3563	30.009	2.000	0.076	0.799
ID28959	28959	80	108.923	0.000	25.000	0	190	190	2	1	-10921639	192.286	215	100	255	4038	55.470	4.800	0.343	1.769
ID28992	28992	None	34.057	27.892	15.274	0	191	191	2	1	-10921639	185.619	192	153	215	3898	19.213	7.600	0.084	1.499
ID28993	28993	52	46.833	41.238	17.096	0	191	191	2	1	-10921639	146.714	147	107	209	3081	26.039	4.800	0.151	1.475
ID28994	28994	None	30.449	32.665	21.684	0	191	191	2	1	-10921639	155.714	153	113	187	3270	19.965	4.800	0.089	1.271
ID28995	28995	80	80.326	0.000	24.000	0	191	191	2	1	-10921639	135.714	130	74	255	2850	55.973	2.000	0.283	1.068
ID28996	28996	84	28.681	41.290	25.286	0	191	191	2	1	-10921639	114.095	107	85	164	2396	19.667	7.600	0.092	0.982
ID28997	28997	57	54.451	18.004	26.941	0	191	191	2	1	-10921639	171.333	175	119	221	3598	31.365	2.000	0.150	1.427
ID28998	28998	83	27.701	42.825	26.874	0	191	191	2	1	-10921639	106.476	107	68	141	2236	20.951	4.800	0.124	1.122
ID28999	28999	62	44.111	34.430	28.229	0	191	191	2	1	-10921639	133.762	141	85	181	2809	26.385	2.000	0.145	1.287
ID29000	29000	85	53.641	2.563	33.759	0	191	191	2	1	-10921639	90.048	96	17	164	1891	43.486	2.000	0.272	0.885
ID28988	28988	53	67.506	21.976	4.481	0	191	191	2	1	-10921639	127.524	124	62	209	2678	43.831	2.000	0.255	1.184
ID28989	28989	78	33.701	25.889	9.414	0	191	191	2	1	-10921639	158.095	164	113	215	3320	29.101	2.000	0.079	0.798
ID28990	28990	73	40.553	30.820	11.680	0	191	191	2	1	-10921639	186.619	187	141	238	3919	25.093	7.600	0.090	1.230
ID28991	28991	None	31.254	19.164	13.852	0	191	191	2	1	-10921639	111.857	107	68	158	2349	24.354	2.000	0.101	0.841
ID28965	28965	53	62.866	21.930	4.488	0	192	192	2	1	-10921639	127.762	124	73	204	2683	39.317	2.000	0.240	1.259
ID28966	28966	86	31.366	28.776	7.945	0	192	192	2	1	-10921639	153.524	158	107	192	3224	25.117	4.800	0.094	1.048
ID28967	28967	73	33.858	30.734	11.617	0	192	192	2	1	-10921639	182.143	187	147	232	3825	24.498	7.600	0.067	0.930
ID28968	28968	52	39.880	41.342	17.123	0	192	192	2	1	-10921639	147.571	147	102	192	3099	23.735	4.800	0.135	1.483
ID28969	28969	80	46.532	0.000	24.000	0	192	192	2	1	-10921639	153.810	147	127	226	3230	23.194	6.296	0.175	1.979
ID28970	28970	84	29.727	41.413	25.427	0	192	192	2	1	-10921639	115.143	113	90	153	2418	15.938	4.800	0.118	1.523
ID28971	28971	57	60.334	17.974	27.167	0	192	192	2	1	-10921639	178.619	181	119	238	3751	31.650	2.000	0.164	1.589
ID28972	28972	62	67.666	34.268	27.979	0	192	192	2	1	-10921639	152.381	147	90	238	3200	38.049	2.000	0.196	1.313
ID28973	28973	85	73.126	2.805	34.211	0	192	192	2	1	-10921639	145.810	147	56	226	3062	49.675	7.600	0.241	1.139
ID28974	28974	None	66.991	0.000	36.000	0	192	192	2	1	-10921639	159.333	180	56	232	3346	54.836	7.600	0.244	1.141
ID29008	29008	80	68.567	0.000	24.000	0	193	193	2	1	-10921639	172.286	170	130	255	3618	35.110	2.000	0.204	1.664
ID29009	29009	90	27.989	23.994	25.970	0	193	193	2	1	-10921639	153.810	158	107	181	3230	19.674	4.800	0.088	1.262
ID29010	29010	57	65.192	18.073	27.474	0	193	193	2	1	-10921639	174.000	170	124	238	3654	36.324	2.000	0.163	1.343
ID29011	29011	62	50.370	34.222	27.930	0	193	193	2	1	-10921639	139.619	141	90	192	2932	29.269	2.000	0.167	1.368
ID29012	29012	85	73.952	2.998	34.501	0	193	193	2	1	-10921639	154.810	164	39	226	3251	53.918	4.800	0.237	1.100
ID29001	29001	53	52.655	22.150	4.642	0	193	193	2	1	-10921639	128.857	119	102	192	2706	25.786	4.800	0.191	1.603
ID29002	29002	86	39.645	29.214	7.959	0	193	193	2	1	-10921639	159.095	158	107	198	3341	25.832	4.800	0.120	1.323
ID29003	29003	73	28.201	30.975	11.363	0	193	193	2	1	-10921639	170.190	175	113	209	3574	26.436	4.800	0.076	0.907
ID29004	29004	87	36.909	1.668	13.651	0	193	193	2	1	-10921639	74.143	68	39	130	1557	27.191	2.000	0.172	0.801
ID29005	29005	None	34.151	28.393	15.594	0	193	193	2	1	-10921639	179.714	187	119	221	3774	26.249	4.800	0.085	1.071
ID29006	29006	52	67.418	40.969	17.136	0	193	193	2	1	-10921639	165.095	164	107	255	3467	37.846	2.000	0.183	1.348
ID29007	29007	88	32.642	32.557	20.866	0	193	193	2	1	-10921639	161.524	164	113	209	3392	23.218	7.600	0.096	1.216
ID28975	28975	53	56.089	21.978	4.655	0	194	194	2	1	-10921639	126.000	119	90	204	2646	28.625	2.000	0.204	1.490
ID28976	28976	86	42.409	29.084	8.472	0	194	194	2	1	-10921639	166.524	170	102	209	3497	33.066	4.800	0.131	1.169
ID28977	28977	73	37.502	30.442	11.304	0	194	194	2	1	-10921639	195.571	198	153	226	4107	20.858	4.800	0.100	1.712
ID28978	28978	87	36.682	1.944	12.699	0	194	194	2	1	-10921639	77.095	73	39	124	1619	23.556	2.000	0.189	1.040
ID28979	28979	52	65.513	40.911	17.007	0	194	194	2	1	-10921639	168.857	175	102	232	3546	34.870	4.800	0.192	1.558
ID28980	28980	88	27.932	32.330	20.114	0	194	194	2	1	-10921639	164.810	164	141	198	3461	20.483	7.600	0.065	0.978
ID28981	28981	80	70.789	0.000	24.000	0	194	194	2	1	-10921639	180.952	192	122	249	3800	35.992	4.800	0.218	1.802
ID28982	28982	90	29.914	24.373	25.477	0	194	194	2	1	-10921639	158.619	158	130	192	3331	16.818	2.000	0.086	1.492
ID28983	28983	None	27.868	30.961	24.875	0	194	194	2	1	-10921639	159.429	158	130	192	3348	18.667	7.600	0.076	1.204
ID28984	28984	57	68.302	17.991	27.345	0	194	194	2	1	-10921639	175.429	170	119	255	3684	36.095	2.000	0.170	1.412
ID28985	28985	62	45.299	34.766	27.812	0	194	194	2	1	-10921639	117.952	119	56	187	2477	39.626	2.000	0.128	0.676
ID28986	28986	89	33.227	0.000	32.000	0	194	194	2	1	-10921639	150.238	153	107	221	3155	27.738	7.600	0.084	0.841
ID28987	28987	85	60.643	3.181	34.489	0	194	194	2	1	-10921639	156.952	164	107	215	3296	29.644	4.800	0.195	1.731
ID29024	29024	89	63.958	0.000	31.000	0	195	195	2	1	-10921639	162.571	158	107	215	3414	34.519	2.000	0.201	1.577
ID29025	29025	85	44.774	3.389	34.652	0	195	195	2	1	-10921639	116.000	124	51	158	2436	32.795	2.000	0.175	1.053
ID29013	29013	53	35.501	21.396	4.875	0	195	195	2	1	-10921639	115.095	113	85	153	2417	19.437	4.800	0.159	1.629
ID29014	29014	86	49.824	29.208	8.779	0	195	195	2	1	-10921639	183.667	175	141	238	3857	29.633	4.800	0.126	1.388
ID29015	29015	87	33.412	2.584	11.411	0	195	195	2	1	-10921639	66.000	62	34	107	1386	24.135	2.000	0.236	1.044
ID29016	29016	91	38.145	21.047	13.626	0	195	195	2	1	-10921639	145.381	136	102	192	3053	23.733	4.800	0.114	1.256
ID29017	29017	52	80.559	41.211	16.844	0	195	195	2	1	-10921639	179.667	164	113	255	3773	41.286	2.000	0.215	1.538
ID29018	29018	None	28.441	16.917	20.604	0	195	195	2	1	-10921639	146.143	147	119	175	3069	18.128	4.800	0.081	1.213
ID29019	29019	88	33.580	32.774	20.758	0	195	195	2	1	-10921639	162.429	158	130	204	3411	21.063	2.000	0.081	1.162
ID29020	29020	80	71.807	0.000	24.000	0	195	195	2	1	-10921639	187.048	175	153	255	3928	32.209	4.800	0.226	2.144
ID29021	29021	57	58.554	17.968	27.401	0	195	195	2	1	-10921639	174.476	175	124	238	3664	27.259	4.800	0.167	1.833
ID29022	29022	62	51.406	34.209	27.051	0	195	195	2	1	-10921639	145.571	153	96	209	3057	29.434	2.000	0.162	1.381
ID29023	29023	92	36.924	42.627	26.958	0	195	195	2	1	-10921639	105.524	113	62	147	2216	24.626	6.150	0.169	1.241
ID29056	29056	87	38.497	2.864	10.651	0	196	196	2	1	-10921639	72.429	73	39	124	1521	22.966	2.000	0.248	1.252
ID29057	29057	None	37.568	30.221	11.608	0	196	196	2	1	-10921639	195.619	192	164	232	4108	17.800	4.800	0.097	1.950
ID29058	29058	91	28.100	22.034	12.832	0	196	196	2	1	-10921639	151.000	158	119	181	3171	19.024	4.800	0.088	1.278
ID29059	29059	52	68.629	40.792	17.131	0	196	196	2	1	-10921639	177.238	175	124	249	3722	38.209	4.800	0.184	1.444
ID29060	29060	93	28.830	0.000	20.000	0	196	196	2	1	-10921639	142.905	153	90	192	3001	30.424	6.041	0.104	0.882
ID29061	29061	88	33.752	33.094	20.826	0	196	196	2	1	-10921639	170.857	170	147	204	3588	18.158	2.000	0.080	1.391
ID29062	29062	80	45.967	0.000	24.000	0	196	196	2	1	-10921639	192.238	187	153	255	4037	28.188	7.600	0.118	1.439
ID29063	29063	90	32.887	24.291	25.433	0	196	196	2	1	-10921639	176.000	175	153	204	3696	14.571	4.800	0.097	2.140
ID29064	29064	57	59.170	18.434	27.490	0	196	196	2	1	-10921639	181.429	181	124	238	3810	32.684	4.800	0.179	1.690
ID29065	29065	92	52.754	42.872	27.184	0	196	196	2	1	-10921639	108.238	102	62	170	2273	30.012	2.000	0.209	1.245
ID29066	29066	62	47.935	34.590	27.584	0	196	196	2	1	-10921639	131.429	136	68	192	2760	42.839	2.000	0.157	0.831
ID29067	29067	89	43.426	0.717	30.131	0	196	196	2	1	-10921639	169.190	181	119	204	3553	25.903	4.800	0.140	1.606
ID29068	29068	85	41.684	3.599	34.904	0	196	196	2	1	-10921639	99.381	107	45	147	2087	31.048	2.000	0.196	1.047
ID29054	29054	53	35.546	21.749	5.065	0	196	196	2	1	-10921639	114.857	119	85	153	2412	18.993	3.200	0.145	1.529
ID29055	29055	86	41.807	28.917	9.048	0	196	196	2	1	-10921639	173.762	170	119	221	3649	29.975	4.800	0.114	1.189
ID29039	29039	53	47.876	21.667	5.060	0	197	197	2	1	-10921639	127.048	124	85	198	2668	26.765	4.800	0.169	1.374
ID29040	29040	86	58.037	29.188	9.480	0	197	197	2	1	-10921639	189.095	192	124	243	3971	37.914	4.800	0.154	1.330
ID29041	29041	87	54.672	3.073	9.896	0	197	197	2	1	-10921639	83.571	73	45	141	1755	28.382	2.000	0.325	1.446
ID29042	29042	91	40.695	21.756	13.086	0	197	197	2	1	-10921639	158.095	158	113	204	3320	24.645	2.000	0.119	1.369
ID29043	29043	52	71.695	41.334	16.887	0	197	197	2	1	-10921639	172.810	170	119	255	3629	36.426	2.000	0.196	1.556
ID29044	29044	93	28.783	0.000	20.000	0	197	197	2	1	-10921639	141.667	141	90	209	2975	30.681	4.000	0.106	0.881
ID29045	29045	None	34.022	4.895	20.827	0	197	197	2	1	-10921639	118.952	130	56	170	2498	30.334	2.000	0.112	0.788
ID29046	29046	88	35.532	32.368	20.931	0	197	197	2	1	-10921639	171.000	164	141	209	3591	20.035	7.600	0.091	1.430
ID29047	29047	80	56.762	0.000	25.000	0	197	197	2	1	-10921639	203.619	198	164	255	4276	28.526	4.800	0.156	1.921
ID29048	29048	90	31.839	24.509	25.341	0	197	197	2	1	-10921639	171.333	170	136	204	3598	19.148	4.800	0.088	1.453
ID29049	29049	57	71.327	18.510	27.341	0	197	197	2	1	-10921639	187.190	181	124	255	3931	35.593	4.800	0.190	1.680
ID29050	29050	62	38.069	34.855	27.328	0	197	197	2	1	-10921639	129.714	130	79	175	2724	26.384	2.000	0.118	1.038
ID29051	29051	92	28.460	42.631	26.667	0	197	197	2	1	-10921639	95.429	102	56	124	2004	19.805	4.800	0.144	1.213
ID29052	29052	89	55.213	0.000	32.000	0	197	197	2	1	-10921639	159.857	158	107	238	3357	34.089	7.600	0.165	1.327
ID29053	29053	85	35.229	3.168	34.538	0	197	197	2	1	-10921639	93.238	90	45	158	1958	34.548	7.600	0.152	0.714
ID29088	29088	57	77.306	18.441	27.263	0	198	198	2	1	-10921639	180.381	175	113	255	3788	42.692	4.800	0.219	1.516
ID29089	29089	62	58.315	34.543	27.206	0	198	198	2	1	-10921639	138.190	141	68	221	2902	41.363	2.000	0.172	0.980
ID29090	29090	92	46.595	42.331	26.919	0	198	198	2	1	-10921639	104.905	113	73	158	2203	26.308	2.000	0.205	1.358
ID29091	29091	89	56.543	0.000	32.000	0	198	198	2	1	-10921639	171.524	158	122	238	3602	31.207	4.800	0.177	1.651
ID29092	29092	85	39.187	3.124	34.843	0	198	198	2	1	-10921639	91.762	102	34	153	1927	38.821	2.000	0.151	0.621
ID29081	29081	53	48.861	21.887	4.831	0	198	198	2	1	-10921639	129.952	130	90	175	2729	24.653	4.800	0.184	1.637
ID29082	29082	87	48.020	3.553	9.308	0	198	198	2	1	-10921639	74.905	73	34	130	1573	30.927	2.000	0.321	1.177
ID29083	29083	86	56.241	29.481	9.114	0	198	198	2	1	-10921639	185.619	187	130	243	3898	32.074	4.800	0.150	1.512
ID29084	29084	91	30.606	21.935	13.067	0	198	198	2	1	-10921639	145.619	147	113	187	3058	21.146	2.000	0.081	1.036
ID29085	29085	52	66.593	41.194	16.918	0	198	198	2	1	-10921639	170.524	164	124	232	3581	33.422	2.000	0.188	1.616
ID29086	29086	80	64.647	0.000	25.000	0	198	198	2	1	-10921639	206.857	204	169	255	4344	26.075	4.800	0.188	2.511
ID29087	29087	90	31.052	24.856	24.805	0	198	198	2	1	-10921639	163.714	164	124	204	3438	18.246	4.800	0.085	1.401
ID29072	29072	52	45.726	41.553	16.829	0	199	199	2	1	-10921639	140.714	141	90	209	2955	35.552	4.800	0.138	0.961
ID29073	29073	None	32.816	17.159	20.599	0	199	199	2	1	-10921639	149.429	153	113	187	3138	21.887	2.000	0.103	1.273
ID29074	29074	80	66.678	0.000	24.000	0	199	199	2	1	-10921639	196.762	198	143	255	4132	33.311	4.800	0.185	1.843
ID29075	29075	90	42.765	24.969	25.090	0	199	199	2	1	-10921639	164.571	158	119	221	3456	26.101	2.000	0.097	1.112
ID29076	29076	57	77.761	18.522	27.461	0	199	199	2	1	-10921639	182.952	175	119	255	3842	40.777	2.000	0.205	1.529
ID29077	29077	62	41.207	34.236	27.089	0	199	199	2	1	-10921639	131.905	130	90	187	2770	26.134	2.000	0.119	1.073
ID29078	29078	92	39.731	42.619	27.105	0	199	199	2	1	-10921639	97.810	96	56	153	2054	25.970	2.000	0.170	1.096
ID29079	29079	89	54.117	0.000	31.000	0	199	199	2	1	-10921639	170.476	170	122	215	3580	28.766	2.000	0.178	1.788
ID29080	29080	85	52.059	2.757	34.980	0	199	199	2	1	-10921639	106.810	124	34	170	2243	41.361	2.000	0.211	0.899
ID29069	29069	53	50.353	21.885	4.986	0	199	199	2	1	-10921639	128.619	124	96	198	2701	26.746	4.800	0.178	1.453
ID29070	29070	87	37.419	3.609	8.920	0	199	199	2	1	-10921639	59.857	56	28	119	1257	23.812	2.000	0.271	1.071
ID29071	29071	86	46.820	29.736	10.241	0	199	199	2	1	-10921639	185.333	187	113	243	3892	34.883	4.800	0.119	1.128
ID29093	29093	53	44.843	21.608	5.204	0	200	200	2	1	-10921639	128.143	130	79	187	2691	29.884	2.000	0.147	1.099
ID29094	29094	86	61.793	29.961	10.984	0	200	200	2	1	-10921639	203.476	209	124	255	4273	39.671	2.000	0.132	1.194
ID29095	29095	91	28.815	22.178	12.903	0	200	200	2	1	-10921639	149.667	153	119	192	3143	19.615	2.000	0.087	1.216
ID29096	29096	94	35.854	35.716	15.999	0	200	200	2	1	-10921639	170.619	170	141	215	3583	18.685	4.800	0.101	1.675
ID29097	29097	52	38.598	41.150	17.065	0	200	200	2	1	-10921639	157.524	158	113	204	3308	21.741	4.800	0.123	1.591
ID29098	29098	None	43.429	0.000	20.000	0	200	200	2	1	-10921639	156.190	158	122	209	3280	26.068	4.800	0.151	1.571
ID29099	29099	80	54.476	0.000	25.000	0	200	200	2	1	-10921639	189.333	198	132	243	3976	36.301	6.093	0.156	1.406
ID29100	29100	90	35.775	25.056	24.529	0	200	200	2	1	-10921639	166.286	170	119	204	3492	22.937	2.000	0.093	1.238
ID29101	29101	62	42.295	34.115	26.799	0	200	200	2	1	-10921639	126.429	124	68	181	2655	31.843	2.000	0.122	0.863
ID29102	29102	92	35.181	42.649	27.076	0	200	200	2	1	-10921639	95.714	90	56	147	2010	23.675	2.000	0.143	1.010
ID29103	29103	57	78.111	18.672	27.529	0	200	200	2	1	-10921639	161.810	158	79	255	3398	54.761	2.000	0.205	1.005
ID29104	29104	89	57.602	0.000	29.000	0	200	200	2	1	-10921639	183.429	192	132	255	3852	35.028	6.304	0.169	1.513
ID29105	29105	85	50.901	2.312	35.713	0	200	200	2	1	-10921639	123.524	130	34	170	2594	38.803	4.800	0.202	1.070
ID29026	29026	53	56.930	21.449	4.991	0	201	201	2	1	-10921639	137.571	136	90	221	2889	32.754	2.000	0.203	1.416
ID29027	29027	86	53.791	29.060	9.374	0	201	201	2	1	-10921639	179.667	181	124	249	3773	40.496	2.000	0.128	1.008
ID29028	29028	91	32.083	22.677	13.002	0	201	201	2	1	-10921639	168.286	170	136	209	3534	22.681	2.000	0.080	1.094
ID29029	29029	94	37.000	35.733	15.851	0	201	201	2	1	-10921639	171.048	170	130	221	3592	25.984	7.600	0.093	1.121
ID29030	29030	52	45.700	40.961	17.599	0	201	201	2	1	-10921639	164.238	164	113	209	3449	30.780	4.800	0.147	1.371
ID29031	29031	None	27.283	32.546	21.153	0	201	201	2	1	-10921639	151.000	153	113	192	3171	23.505	2.000	0.062	0.755
ID29032	29032	80	48.717	0.000	24.000	0	201	201	2	1	-10921639	182.238	187	122	243	3827	32.181	4.800	0.154	1.509
ID29033	29033	90	43.890	25.058	24.835	0	201	201	2	1	-10921639	169.048	170	124	226	3550	25.728	2.000	0.107	1.273
ID29034	29034	57	76.145	18.671	27.446	0	201	201	2	1	-10921639	174.810	164	113	255	3671	38.924	2.000	0.212	1.574
ID29035	29035	62	28.527	34.529	26.598	0	201	201	2	1	-10921639	110.810	113	62	164	2327	29.779	2.000	0.097	0.656
ID29036	29036	92	36.827	42.610	26.827	0	201	201	2	1	-10921639	102.857	102	62	153	2160	25.348	2.000	0.147	1.038
ID29037	29037	89	47.987	0.000	29.000	0	201	201	2	1	-10921639	186.381	187	147	221	3914	23.138	4.800	0.158	2.204
ID29038	29038	85	46.646	0.000	34.000	0	201	201	2	1	-10921639	133.143	130	95	192	2796	26.616	6.332	0.160	1.380
ID29136	29136	80	42.526	0.000	26.000	0	202	202	2	1	-10921639	204.048	204	153	238	4285	21.798	6.145	0.133	2.203
ID29137	29137	92	27.784	42.366	26.023	0	202	202	2	1	-10921639	106.000	107	73	136	2226	14.916	7.600	0.124	1.567
ID29138	29138	57	79.277	18.536	27.479	0	202	202	2	1	-10921639	181.286	164	124	255	3807	39.517	4.800	0.223	1.674
ID29139	29139	85	52.805	0.000	34.000	0	202	202	2	1	-10921639	126.762	124	79	187	2662	31.505	2.000	0.215	1.425
ID29140	29140	None	34.528	21.596	40.007	0	202	202	2	1	-10921639	65.000	73	28	102	1365	22.457	2.000	0.263	1.205
ID29141	29141	None	27.307	36.000	44.000	0	202	202	2	1	-10921639	43.190	39	17	79	907	16.762	2.000	0.322	1.256
ID29130	29130	53	60.721	21.804	4.830	0	202	202	2	1	-10921639	133.238	124	85	198	2798	31.760	2.000	0.208	1.445
ID29131	29131	86	52.023	29.820	10.525	0	202	202	2	1	-10921639	200.667	204	130	255	4214	32.996	6.328	0.119	1.294
ID29132	29132	95	28.847	28.696	15.571	0	202	202	2	1	-10921639	185.571	187	147	226	3897	24.032	4.800	0.060	0.880
ID29133	29133	94	34.858	35.633	15.829	0	202	202	2	1	-10921639	164.048	158	119	204	3445	21.039	4.800	0.098	1.388
ID29134	29134	52	47.153	40.621	17.576	0	202	202	2	1	-10921639	151.286	153	90	198	3177	32.787	4.800	0.156	1.246
ID29135	29135	96	27.094	0.000	19.000	0	202	202	2	1	-10921639	113.667	102	84	170	2387	24.642	2.000	0.119	0.982
ID29106	29106	53	39.381	21.097	4.931	0	203	203	2	1	-10921639	118.714	113	85	147	2493	19.090	4.800	0.171	1.820
ID29107	29107	86	41.475	29.782	10.582	0	203	203	2	1	-10921639	190.476	192	119	226	4000	29.386	3.200	0.097	1.144
ID29108	29108	None	28.245	21.787	13.635	0	203	203	2	1	-10921639	157.333	153	119	192	3304	22.782	2.000	0.074	0.956
ID29109	29109	95	33.562	27.315	13.983	0	203	203	2	1	-10921639	202.810	204	170	243	4259	21.738	7.600	0.067	1.166
ID29110	29110	94	41.557	35.805	16.249	0	203	203	2	1	-10921639	168.810	170	124	221	3545	26.015	2.000	0.105	1.233
ID29111	29111	52	38.641	40.687	17.775	0	203	203	2	1	-10921639	138.333	136	85	175	2905	29.226	6.341	0.126	1.063
ID29112	29112	96	37.188	0.000	19.000	0	203	203	2	1	-10921639	117.476	107	73	164	2467	30.996	2.000	0.157	1.026
ID29113	29113	97	33.064	15.996	20.417	0	203	203	2	1	-10921639	141.952	141	107	170	2981	18.760	4.800	0.130	1.740
ID29114	29114	80	39.167	0.000	25.000	0	203	203	2	1	-10921639	183.143	192	137	209	3846	21.294	4.800	0.140	2.114
ID29115	29115	None	32.463	24.618	24.454	0	203	203	2	1	-10921639	172.333	175	136	204	3619	15.676	4.800	0.108	2.152
ID29116	29116	92	28.958	42.141	25.963	0	203	203	2	1	-10921639	99.476	107	73	124	2089	15.961	4.800	0.140	1.527
ID29117	29117	57	82.841	18.519	27.406	0	203	203	2	1	-10921639	178.619	170	130	255	3751	44.182	2.000	0.232	1.524
ID29118	29118	85	41.711	0.000	34.000	0	203	203	2	1	-10921639	136.714	136	85	181	2871	27.644	4.800	0.179	1.500
ID29120	29120	86	44.299	29.748	10.563	0	204	204	2	1	-10921639	189.714	192	136	238	3984	30.203	4.800	0.108	1.229
ID29121	29121	95	34.766	27.207	13.848	0	204	204	2	1	-10921639	204.238	198	158	238	4289	22.296	7.600	0.071	1.208
ID29122	29122	94	27.928	35.213	16.854	0	204	204	2	1	-10921639	165.857	164	130	204	3483	19.353	4.800	0.071	1.134
ID29123	29123	96	31.743	0.000	18.000	0	204	204	2	1	-10921639	120.810	124	79	181	2537	28.186	4.800	0.161	1.191
ID29124	29124	52	32.483	40.655	17.928	0	204	204	2	1	-10921639	132.619	136	85	170	2785	23.474	4.800	0.122	1.228
ID29125	29125	97	27.102	16.506	20.792	0	204	204	2	1	-10921639	148.095	153	124	175	3110	15.675	4.800	0.089	1.545
ID29126	29126	80	64.910	0.000	25.000	0	204	204	2	1	-10921639	204.810	209	153	255	4301	32.098	4.800	0.177	1.918
ID29127	29127	57	82.734	18.427	27.371	0	204	204	2	1	-10921639	175.333	170	96	255	3682	49.843	2.000	0.225	1.294
ID29128	29128	92	30.780	42.348	26.756	0	204	204	2	1	-10921639	97.714	96	68	130	2052	19.202	4.800	0.148	1.315
ID29129	29129	85	51.041	0.000	33.000	0	204	204	2	1	-10921639	157.619	158	122	204	3310	26.030	7.600	0.166	1.722
ID29119	29119	53	30.836	21.445	4.946	0	204	204	2	1	-10921639	109.190	119	73	147	2293	20.982	2.000	0.123	1.141
ID29142	29142	86	33.905	28.537	10.055	0	205	205	2	1	-10921639	182.571	192	124	221	3834	29.386	4.800	0.090	1.025
ID29143	29143	95	43.477	26.558	14.297	0	205	205	2	1	-10921639	217.476	215	181	255	4567	20.656	7.600	0.096	1.841
ID29144	29144	52	34.159	40.575	17.818	0	205	205	2	1	-10921639	125.714	130	85	170	2640	26.961	4.800	0.125	1.034
ID29145	29145	None	28.945	2.713	20.087	0	205	205	2	1	-10921639	114.524	124	56	158	2405	32.759	7.600	0.096	0.613
ID29146	29146	None	28.388	32.186	21.857	0	205	205	2	1	-10921639	167.571	164	141	204	3519	17.654	3.200	0.075	1.330
ID29147	29147	98	31.576	24.952	24.356	0	205	205	2	1	-10921639	168.000	164	141	215	3528	16.950	4.800	0.080	1.465
ID29148	29148	80	65.479	0.000	25.000	0	205	205	2	1	-10921639	195.952	198	137	249	4115	29.628	4.800	0.195	2.157
ID29149	29149	57	64.276	18.380	27.171	0	205	205	2	1	-10921639	157.714	158	85	232	3312	40.532	2.000	0.189	1.238
ID29150	29150	85	48.886	0.000	33.000	0	205	205	2	1	-10921639	142.048	141	102	192	2983	24.909	4.800	0.195	1.860
ID29152	29152	95	46.340	27.213	14.140	0	206	206	2	1	-10921639	212.095	215	164	255	4454	24.226	4.800	0.099	1.577
ID29153	29153	52	32.177	40.405	17.674	0	206	206	2	1	-10921639	136.667	136	107	175	2870	15.223	4.800	0.119	1.913
ID29154	29154	98	30.272	24.681	24.134	0	206	206	2	1	-10921639	164.524	170	124	187	3455	17.066	4.800	0.094	1.654
ID29155	29155	80	59.991	0.000	25.000	0	206	206	2	1	-10921639	191.381	187	148	243	4019	26.185	4.800	0.193	2.368
ID29156	29156	57	47.877	18.545	27.515	0	206	206	2	1	-10921639	142.762	147	79	204	2998	35.496	2.000	0.148	1.035
ID29157	29157	85	43.545	0.000	33.000	0	206	206	2	1	-10921639	115.286	107	56	187	2421	33.020	2.000	0.165	0.987
ID29151	29151	86	32.992	28.952	9.907	0	206	206	2	1	-10921639	168.571	175	130	204	3540	25.416	2.000	0.085	1.045
ID29160	29160	57	47.971	18.725	27.107	0	207	207	2	1	-10921639	145.619	141	90	198	3058	28.003	2.000	0.138	1.259
ID29161	29161	None	44.142	0.000	28.000	0	207	207	2	1	-10921639	172.190	175	111	238	3616	37.423	6.151	0.129	1.048
ID29162	29162	85	36.216	0.000	33.000	0	207	207	2	1	-10921639	98.571	85	56	153	2070	29.733	2.000	0.172	0.972
ID29158	29158	95	35.378	27.548	14.240	0	207	207	2	1	-10921639	209.524	209	181	232	4400	13.721	4.800	0.098	2.727
ID29159	29159	80	65.593	0.000	24.000	0	207	207	2	1	-10921639	204.619	215	132	255	4297	35.165	4.800	0.186	1.826
ID29171	29171	None	30.953	28.992	9.963	0	208	208	2	1	-10921639	156.952	164	113	209	3296	29.847	2.000	0.075	0.735
ID29172	29172	95	41.640	27.257	13.878	0	208	208	2	1	-10921639	207.762	209	164	249	4363	22.485	4.800	0.097	1.636
ID29173	29173	80	70.319	0.000	25.000	0	208	208	2	1	-10921639	205.476	209	159	255	4315	31.162	4.800	0.206	2.255
ID29174	29174	57	38.317	18.800	27.203	0	208	208	2	1	-10921639	140.190	141	107	181	2944	21.172	2.000	0.113	1.341
ID29175	29175	85	50.132	0.000	33.000	0	208	208	2	1	-10921639	102.667	90	45	170	2156	38.141	2.000	0.224	0.986
ID29163	29163	95	50.681	27.648	13.871	0	209	209	2	1	-10921639	220.762	215	192	255	4636	20.644	4.800	0.122	2.328
ID29164	29164	None	46.600	0.000	21.000	0	209	209	2	1	-10921639	141.619	136	100	209	2974	34.061	6.344	0.156	1.123
ID29165	29165	80	67.011	0.000	25.000	0	209	209	2	1	-10921639	168.286	175	106	238	3534	38.658	2.000	0.216	1.548
ID29166	29166	57	35.926	18.522	27.196	0	209	209	2	1	-10921639	134.333	141	107	187	2821	22.195	2.000	0.104	1.137
ID29167	29167	85	53.158	0.000	33.000	0	209	209	2	1	-10921639	88.905	79	39	164	1867	35.766	2.000	0.272	1.064
ID29168	29168	95	39.037	27.993	14.471	0	210	210	2	1	-10921639	204.714	204	164	249	4299	22.446	4.800	0.092	1.536
ID29169	29169	80	73.310	0.000	24.000	0	210	210	2	1	-10921639	172.238	187	106	238	3617	44.407	6.154	0.232	1.458
ID29170	29170	85	47.217	0.000	33.000	0	210	210	2	1	-10921639	86.381	85	45	147	1814	32.719	2.000	0.254	1.069
ID29176	29176	95	28.271	28.643	14.502	0	211	211	2	1	-10921639	187.238	187	130	232	3932	25.984	7.600	0.050	0.686
ID29177	29177	80	67.213	0.000	23.000	0	211	211	2	1	-10921639	152.238	158	84	232	3197	45.083	2.000	0.214	1.188
ID29178	29178	None	30.764	25.194	24.110	0	211	211	2	1	-10921639	156.048	158	130	192	3277	16.660	4.800	0.089	1.528
ID29179	29179	99	53.550	0.000	28.000	0	211	211	2	1	-10921639	153.667	158	106	204	3227	29.454	6.252	0.209	1.801
ID29180	29180	85	67.725	0.000	33.000	0	211	211	2	1	-10921639	103.857	107	58	192	2181	39.934	2.000	0.320	1.260
ID29184	29184	99	43.437	1.784	28.025	0	212	212	2	1	-10921639	124.905	136	45	187	2623	40.864	4.800	0.161	0.850
ID29185	29185	85	54.379	0.000	33.000	0	212	212	2	1	-10921639	89.810	85	52	153	1886	32.952	2.000	0.294	1.240
ID29181	29181	95	33.646	27.871	14.317	0	212	212	2	1	-10921639	182.952	181	141	215	3842	16.645	4.800	0.104	2.067
ID29182	29182	100	32.449	36.022	16.743	0	212	212	2	1	-10921639	145.667	136	119	187	3059	18.739	2.000	0.093	1.327
ID29183	29183	80	72.738	0.000	23.000	0	212	212	2	1	-10921639	162.143	175	100	232	3405	43.126	2.000	0.236	1.436
ID29186	29186	95	38.334	28.606	14.254	0	213	213	2	1	-10921639	187.905	187	147	232	3946	24.394	4.800	0.090	1.274
ID29187	29187	100	28.484	36.051	16.312	0	213	213	2	1	-10921639	132.190	130	90	175	2776	23.066	3.200	0.088	0.931
ID29188	29188	None	28.827	31.944	19.612	0	213	213	2	1	-10921639	171.333	170	130	215	3598	20.264	4.800	0.080	1.250
ID29189	29189	80	84.896	0.000	23.000	0	213	213	2	1	-10921639	177.714	187	111	249	3732	44.027	4.800	0.274	1.739
ID29190	29190	99	45.294	0.000	28.000	0	213	213	2	1	-10921639	158.619	153	119	209	3331	25.691	6.255	0.173	1.825
ID29191	29191	85	51.255	0.000	33.000	0	213	213	2	1	-10921639	93.000	85	51	164	1953	33.997	2.000	0.250	1.094
ID29211	29211	95	50.578	28.187	14.037	0	214	214	2	1	-10921639	206.857	204	175	255	4344	21.951	4.800	0.124	2.082
ID29212	29212	100	33.735	36.540	16.259	0	214	214	2	1	-10921639	127.571	124	85	175	2679	27.243	2.000	0.109	0.921
ID29213	29213	80	83.110	0.000	23.000	0	214	214	2	1	-10921639	181.143	198	111	255	3804	47.857	4.800	0.248	1.506
ID29214	29214	101	30.594	24.939	24.622	0	214	214	2	1	-10921639	144.905	147	102	181	3043	22.208	2.000	0.087	1.043
ID29215	29215	85	46.469	0.000	33.000	0	214	214	2	1	-10921639	91.619	85	52	158	1924	35.075	2.000	0.237	1.001
ID29192	29192	95	35.264	28.175	14.323	0	215	215	2	1	-10921639	198.048	192	170	226	4159	15.071	4.800	0.101	2.401
ID29193	29193	100	37.128	36.389	16.365	0	215	215	2	1	-10921639	147.810	147	107	187	3104	24.804	7.600	0.115	1.227
ID29194	29194	None	28.934	26.843	16.677	0	215	215	2	1	-10921639	191.286	187	158	226	4017	18.240	7.600	0.071	1.398
ID29195	29195	80	87.900	0.000	23.000	0	215	215	2	1	-10921639	187.048	192	127	255	3928	40.349	4.800	0.274	1.993
ID29196	29196	101	45.001	25.284	24.556	0	215	215	2	1	-10921639	155.667	153	113	209	3269	30.725	2.000	0.130	1.166
ID29197	29197	99	46.533	1.715	29.107	0	215	215	2	1	-10921639	128.476	141	39	187	2698	44.891	2.000	0.141	0.709
ID29198	29198	85	49.663	0.000	32.000	0	215	215	2	1	-10921639	118.000	119	58	192	2478	37.997	7.600	0.189	0.986
ID29208	29208	101	35.868	24.969	24.682	0	216	216	2	1	-10921639	146.143	153	102	198	3069	26.026	2.000	0.096	0.982
ID29209	29209	99	58.029	0.000	29.000	0	216	216	2	1	-10921639	169.286	175	137	221	3555	24.842	6.313	0.212	2.387
ID29210	29210	85	58.189	0.000	32.000	0	216	216	2	1	-10921639	128.857	130	58	198	2706	46.238	7.600	0.224	1.019
ID29205	29205	95	39.296	27.654	14.110	0	216	216	2	1	-10921639	196.143	198	147	232	4119	21.937	6.330	0.106	1.715
ID29206	29206	100	40.881	36.096	16.257	0	216	216	2	1	-10921639	144.143	136	102	187	3027	27.780	2.000	0.124	1.147
ID29207	29207	80	89.247	0.000	23.000	0	216	216	2	1	-10921639	181.571	192	122	255	3813	40.244	4.800	0.294	2.051
ID29216	29216	95	35.595	27.900	13.116	0	217	217	2	1	-10921639	183.762	187	147	226	3859	22.634	7.600	0.091	1.353
ID29217	29217	102	27.380	26.989	17.446	0	217	217	2	1	-10921639	190.333	192	158	221	3997	15.907	4.800	0.071	1.589
ID29218	29218	100	52.313	36.273	16.639	0	217	217	2	1	-10921639	167.762	164	113	238	3523	32.348	2.000	0.147	1.328
ID29219	29219	80	85.631	0.000	23.000	0	217	217	2	1	-10921639	181.286	187	132	255	3807	38.847	4.800	0.278	2.030
ID29220	29220	101	37.183	24.977	24.386	0	217	217	2	1	-10921639	154.286	153	124	192	3240	19.455	2.000	0.107	1.538
ID29221	29221	85	64.557	0.000	32.000	0	217	217	2	1	-10921639	141.524	153	90	204	2972	42.349	4.800	0.251	1.341
ID29200	29200	102	30.779	26.908	17.338	0	218	218	2	1	-10921639	181.524	181	141	221	3812	21.269	4.800	0.083	1.301
ID29201	29201	100	59.428	36.593	16.590	0	218	218	2	1	-10921639	155.667	153	102	249	3269	42.195	2.000	0.149	0.956
ID29202	29202	80	89.045	0.000	23.000	0	218	218	2	1	-10921639	183.762	192	127	255	3859	39.366	4.800	0.295	2.128
ID29203	29203	101	35.789	24.901	24.524	0	218	218	2	1	-10921639	142.333	141	107	181	2989	25.061	2.000	0.109	1.114
ID29204	29204	85	70.158	0.000	31.000	0	218	218	2	1	-10921639	165.952	164	111	215	3485	30.694	4.800	0.259	2.223
ID29199	29199	95	33.106	28.000	14.000	0	218	218	2	1	-10921639	184.476	181	158	215	3874	18.096	6.354	0.096	1.785
ID29224	29224	80	75.351	0.000	23.000	0	219	219	2	1	-10921639	175.905	175	122	243	3694	33.792	4.800	0.260	2.149
ID29225	29225	101	38.102	24.728	24.558	0	219	219	2	1	-10921639	140.810	136	96	192	2957	25.661	2.000	0.112	1.108
ID29226	29226	85	63.306	0.000	31.000	0	219	219	2	1	-10921639	178.095	192	116	226	3740	31.765	7.600	0.228	2.085
ID29222	29222	95	29.618	27.678	13.427	0	219	219	2	1	-10921639	180.905	181	141	209	3799	17.964	4.800	0.095	1.755
ID29223	29223	100	60.871	36.495	16.619	0	219	219	2	1	-10921639	172.333	170	113	238	3619	33.558	2.000	0.160	1.420
ID29240	29240	101	39.506	24.706	24.074	0	220	220	2	1	-10921639	158.762	158	124	192	3334	17.592	4.800	0.132	2.111
ID29241	29241	85	66.633	0.000	30.000	0	220	220	2	1	-10921639	207.286	209	169	238	4353	21.378	4.800	0.224	3.548
ID29236	29236	95	32.561	29.126	11.992	0	220	220	2	1	-10921639	163.000	164	130	198	3423	20.724	4.800	0.093	1.344
ID29237	29237	100	57.270	36.679	16.489	0	220	220	2	1	-10921639	154.286	147	96	243	3240	40.577	2.000	0.161	1.056
ID29238	29238	102	37.439	27.163	17.291	0	220	220	2	1	-10921639	178.095	181	136	232	3740	26.784	4.800	0.086	1.050
ID29239	29239	80	69.071	0.000	23.000	0	220	220	2	1	-10921639	161.238	164	106	238	3386	38.651	6.259	0.241	1.619
ID29232	29232	100	53.038	36.501	16.502	0	221	221	2	1	-10921639	151.524	147	102	221	3182	33.587	4.800	0.161	1.249
ID29233	29233	80	78.195	0.000	23.000	0	221	221	2	1	-10921639	160.286	153	100	255	3366	48.855	2.000	0.262	1.360
ID29234	29234	101	45.676	24.735	24.507	0	221	221	2	1	-10921639	156.429	153	102	204	3285	30.964	4.800	0.147	1.292
ID29235	29235	85	73.773	0.000	30.000	0	221	221	2	1	-10921639	201.095	192	158	255	4223	27.370	4.800	0.229	2.740
ID29231	29231	102	31.105	27.209	15.908	0	221	221	2	1	-10921639	173.143	175	141	198	3636	19.953	4.800	0.093	1.472
ID29227	29227	100	45.375	36.664	16.560	0	222	222	2	1	-10921639	147.333	141	96	209	3094	30.810	2.000	0.131	1.108
ID29228	29228	80	63.171	0.000	23.000	0	222	222	2	1	-10921639	138.571	147	84	221	2910	42.708	2.000	0.242	1.266
ID29229	29229	101	43.469	24.990	24.541	0	222	222	2	1	-10921639	157.000	164	90	204	3297	35.492	4.800	0.142	1.099
ID29230	29230	85	71.333	0.000	30.000	0	222	222	2	1	-10921639	186.286	187	137	232	3912	29.523	4.800	0.258	2.590
ID29256	29256	101	54.215	23.913	23.999	0	223	223	2	1	-10921639	162.095	158	102	221	3404	29.871	4.800	0.164	1.529
ID29257	29257	85	69.973	0.000	30.000	0	223	223	2	1	-10921639	190.524	198	137	232	4001	27.502	4.800	0.251	2.784
ID29253	29253	102	42.106	27.484	15.547	0	223	223	2	1	-10921639	185.333	187	141	226	3892	24.057	4.800	0.115	1.590
ID29254	29254	100	42.895	37.015	16.852	0	223	223	2	1	-10921639	143.333	136	96	198	3010	25.378	4.800	0.136	1.354
ID29255	29255	80	59.641	0.000	23.000	0	223	223	2	1	-10921639	137.048	136	79	232	2878	44.090	2.000	0.240	1.204
ID29242	29242	102	33.857	27.629	14.787	0	224	224	2	1	-10921639	177.429	175	147	232	3726	22.067	6.314	0.077	1.155
ID29243	29243	100	35.921	36.985	16.550	0	224	224	2	1	-10921639	136.095	124	102	198	2858	23.180	7.600	0.109	1.155
ID29244	29244	80	71.272	0.000	23.000	0	224	224	2	1	-10921639	153.238	158	90	243	3218	47.888	2.000	0.241	1.243
ID29245	29245	101	59.938	23.991	23.748	0	224	224	2	1	-10921639	165.048	158	102	243	3466	39.765	2.000	0.153	1.104
ID29246	29246	85	74.445	0.000	28.000	0	224	224	2	1	-10921639	194.333	204	132	255	4081	40.623	4.800	0.228	1.777
ID29248	29248	100	37.531	36.899	16.233	0	225	225	2	1	-10921639	129.095	124	85	181	2711	26.523	2.000	0.111	0.975
ID29249	29249	None	33.281	31.221	19.758	0	225	225	2	1	-10921639	164.476	158	130	209	3454	22.609	2.000	0.079	1.061
ID29250	29250	80	62.807	0.000	24.000	0	225	225	2	1	-10921639	151.857	158	79	243	3189	47.073	2.000	0.217	1.149
ID29251	29251	101	64.812	23.801	23.917	0	225	225	2	1	-10921639	170.429	170	113	243	3579	35.695	4.800	0.181	1.465
ID29252	29252	103	71.263	0.000	31.000	0	225	225	2	1	-10921639	158.667	153	95	221	3332	42.564	4.800	0.264	1.559
ID29247	29247	102	38.485	27.563	14.933	0	225	225	2	1	-10921639	174.476	175	141	221	3664	23.181	7.600	0.094	1.297
ID29258	29258	100	29.549	37.929	16.391	0	226	226	2	1	-10921639	111.333	107	68	153	2338	25.238	7.600	0.115	0.912
ID29259	29259	80	60.153	0.000	23.000	0	226	226	2	1	-10921639	140.714	147	79	215	2955	41.849	4.800	0.233	1.273
ID29260	29260	101	61.665	23.990	23.867	0	226	226	2	1	-10921639	175.667	175	124	249	3689	35.504	4.800	0.173	1.460
ID29261	29261	103	75.407	0.000	30.000	0	226	226	2	1	-10921639	183.286	198	122	238	3849	36.809	4.800	0.260	2.054
ID29268	29268	100	44.555	37.448	16.206	0	227	227	2	1	-10921639	126.762	119	90	175	2662	25.694	2.000	0.152	1.299
ID29269	29269	80	60.264	0.000	23.000	0	227	227	2	1	-10921639	147.810	153	84	215	3104	39.223	4.800	0.225	1.386
ID29270	29270	101	64.978	24.002	23.908	0	227	227	2	1	-10921639	162.952	153	96	255	3422	41.381	2.000	0.182	1.214
ID29271	29271	103	69.165	0.000	28.000	0	227	227	2	1	-10921639	191.667	192	137	249	4025	32.279	4.800	0.220	2.142
ID29264	29264	101	47.406	23.993	23.888	0	228	228	2	1	-10921639	152.476	147	102	215	3202	32.193	2.000	0.121	1.020
ID29265	29265	80	63.401	0.000	25.000	0	228	228	2	1	-10921639	174.048	187	106	238	3655	40.668	4.800	0.195	1.398
ID29266	29266	103	71.966	0.000	29.000	0	228	228	2	1	-10921639	184.048	187	122	249	3865	37.064	6.295	0.232	1.869
ID29267	29267	127	27.239	0.000	36.000	0	228	228	2	1	-10921639	58.048	56	21	113	1219	30.144	2.000	0.146	0.491
ID29262	29262	104	46.504	0.000	3.000	0	228	228	2	1	-10921639	64.571	62	32	119	1356	27.407	2.000	0.382	1.302
ID29263	29263	100	56.576	37.668	15.979	0	228	228	2	1	-10921639	131.381	119	90	198	2759	30.024	4.800	0.230	1.634
ID29272	29272	104	34.740	0.000	3.000	0	229	229	2	1	-10921639	59.190	56	32	102	1243	20.805	2.000	0.336	1.432
ID29273	29273	None	31.476	27.270	13.716	0	229	229	2	1	-10921639	156.143	158	124	187	3279	16.301	4.800	0.095	1.664
ID29274	29274	100	60.411	37.933	16.100	0	229	229	2	1	-10921639	139.810	136	90	198	2936	29.137	4.800	0.230	1.796
ID29275	29275	80	70.998	0.000	23.000	0	229	229	2	1	-10921639	158.143	158	90	238	3321	45.561	4.800	0.258	1.424
ID29276	29276	101	47.773	24.355	24.030	0	229	229	2	1	-10921639	155.619	158	102	226	3268	33.781	2.000	0.131	1.064
ID29277	29277	103	57.317	0.000	31.000	0	229	229	2	1	-10921639	158.524	158	111	215	3329	34.235	2.000	0.187	1.459
ID29278	29278	127	35.788	0.000	36.000	0	229	229	2	1	-10921639	81.619	85	34	119	1714	28.830	2.000	0.179	0.859
ID29304	29304	80	69.774	0.000	24.000	0	230	230	2	1	-10921639	169.524	181	95	249	3560	46.014	2.000	0.208	1.269
ID29305	29305	101	42.310	24.151	23.702	0	230	230	2	1	-10921639	156.238	153	90	221	3281	35.140	2.000	0.121	0.957
ID29306	29306	None	36.073	29.498	26.097	0	230	230	2	1	-10921639	140.429	141	96	198	2949	23.805	2.000	0.099	1.066
ID29307	29307	103	72.353	0.000	29.000	0	230	230	2	1	-10921639	196.857	204	137	255	4134	37.089	4.800	0.217	1.894
ID29302	29302	104	32.317	2.222	3.161	0	230	230	2	1	-10921639	55.857	51	28	102	1173	20.372	2.000	0.232	1.032
ID29303	29303	100	41.431	37.610	15.628	0	230	230	2	1	-10921639	125.714	130	85	164	2640	21.714	4.800	0.187	1.824
ID29296	29296	104	31.545	3.029	3.608	0	231	231	2	1	-10921639	51.190	45	22	96	1075	21.309	2.000	0.258	0.985
ID29297	29297	105	34.579	27.126	14.108	0	231	231	2	1	-10921639	144.095	136	113	204	3026	22.508	2.000	0.081	0.964
ID29298	29298	100	29.083	38.072	15.870	0	231	231	2	1	-10921639	104.000	107	73	141	2184	18.407	6.282	0.124	1.248
ID29299	29299	80	58.681	0.000	23.000	0	231	231	2	1	-10921639	158.571	158	106	215	3330	35.524	4.800	0.213	1.567
ID29300	29300	101	33.441	23.899	23.417	0	231	231	2	1	-10921639	141.429	136	102	187	2970	25.085	2.000	0.086	0.891
ID29301	29301	103	73.345	0.000	30.000	0	231	231	2	1	-10921639	181.476	187	122	238	3811	40.298	4.800	0.234	1.709
ID29280	29280	105	36.018	28.014	14.858	0	232	232	2	1	-10921639	161.952	164	130	187	3401	15.743	4.800	0.115	2.124
ID29281	29281	100	27.924	38.740	16.176	0	232	232	2	1	-10921639	96.857	102	51	124	2034	22.258	4.800	0.146	1.106
ID29282	29282	80	70.452	0.000	23.000	0	232	232	2	1	-10921639	161.571	164	100	255	3393	45.963	4.800	0.232	1.323
ID29283	29283	101	33.877	24.148	23.205	0	232	232	2	1	-10921639	143.048	147	96	187	3004	24.865	2.000	0.091	0.956
ID29284	29284	106	29.226	25.625	26.969	0	232	232	2	1	-10921639	132.952	130	79	170	2792	23.301	2.000	0.089	0.936
ID29285	29285	103	72.702	0.000	29.000	0	232	232	2	1	-10921639	184.381	192	122	255	3872	38.976	4.800	0.231	1.774
ID29279	29279	104	42.777	3.219	4.049	0	232	232	2	1	-10921639	62.048	56	28	130	1303	24.367	2.000	0.326	1.251
ID29291	29291	100	34.673	38.000	15.887	0	233	233	2	1	-10921639	115.619	119	90	141	2428	17.682	4.800	0.153	1.738
ID29292	29292	80	61.865	0.000	23.000	0	233	233	2	1	-10921639	160.619	164	106	232	3373	37.920	4.800	0.211	1.476
ID29293	29293	101	37.999	23.905	23.440	0	233	233	2	1	-10921639	143.714	141	102	198	3018	25.772	2.000	0.099	1.009
ID29294	29294	106	29.461	26.442	27.237	0	233	233	2	1	-10921639	134.571	141	90	158	2826	20.906	7.600	0.107	1.242
ID29295	29295	103	71.252	0.000	30.000	0	233	233	2	1	-10921639	181.476	192	106	249	3811	43.148	4.800	0.212	1.474
ID29288	29288	80	55.283	0.000	25.000	0	234	234	2	1	-10921639	165.333	170	100	232	3472	37.921	4.800	0.181	1.333
ID29289	29289	106	31.012	27.053	27.322	0	234	234	2	1	-10921639	139.238	147	102	164	2924	18.899	4.800	0.117	1.538
ID29290	29290	103	75.292	0.000	29.000	0	234	234	2	1	-10921639	176.810	181	111	255	3713	42.659	4.800	0.237	1.589
ID29286	29286	100	35.456	38.981	16.234	0	234	234	2	1	-10921639	103.524	107	56	141	2174	23.716	2.000	0.153	1.155
ID29287	29287	101	32.389	24.372	23.690	0	234	234	2	1	-10921639	143.238	147	96	192	3008	26.674	2.000	0.089	0.879
ID29312	29312	106	45.262	26.931	27.961	0	235	235	2	1	-10921639	141.762	141	90	181	2977	26.779	4.800	0.157	1.438
ID29313	29313	107	27.907	36.726	29.484	0	235	235	2	1	-10921639	78.381	85	45	113	1646	19.340	4.800	0.168	1.166
ID29314	29314	103	58.960	0.000	31.000	0	235	235	2	1	-10921639	146.381	164	74	221	3074	42.854	2.000	0.202	1.146
ID29308	29308	100	36.353	39.021	16.480	0	235	235	2	1	-10921639	115.524	119	68	153	2426	23.159	4.800	0.167	1.430
ID29309	29309	None	51.874	0.000	21.000	0	235	235	2	1	-10921639	131.667	124	84	209	2765	36.665	4.800	0.227	1.327
ID29310	29310	101	35.889	24.557	23.479	0	235	235	2	1	-10921639	154.905	153	124	192	3253	21.321	2.000	0.095	1.264
ID29311	29311	80	60.630	0.000	25.000	0	235	235	2	1	-10921639	181.095	181	122	238	3803	31.297	4.800	0.203	1.950
ID29320	29320	107	28.936	36.786	29.660	0	236	236	2	1	-10921639	76.286	85	28	107	1602	23.020	4.800	0.201	1.108
ID29315	29315	100	32.804	39.417	15.995	0	236	236	2	1	-10921639	108.381	107	79	130	2276	14.925	4.800	0.162	2.026
ID29316	29316	80	61.209	0.000	24.000	0	236	236	2	1	-10921639	163.143	170	79	232	3426	43.637	2.000	0.195	1.218
ID29317	29317	101	37.190	24.707	23.790	0	236	236	2	1	-10921639	146.524	147	107	187	3077	22.576	2.000	0.104	1.225
ID29318	29318	106	34.283	27.350	27.703	0	236	236	2	1	-10921639	130.810	136	73	164	2747	25.577	4.800	0.126	1.148
ID29319	29319	103	62.628	0.000	30.000	0	236	236	2	1	-10921639	170.857	170	106	238	3588	36.911	2.000	0.192	1.494
ID29328	29328	100	33.016	38.917	16.753	0	237	237	2	1	-10921639	101.619	96	68	136	2134	18.359	4.800	0.151	1.454
ID29329	29329	101	30.597	25.080	23.974	0	237	237	2	1	-10921639	148.048	153	107	175	3109	20.116	4.800	0.100	1.332
ID29330	29330	80	64.114	0.000	25.000	0	237	237	2	1	-10921639	196.476	192	132	255	4126	36.349	4.800	0.185	1.689
ID29331	29331	106	42.821	27.098	27.941	0	237	237	2	1	-10921639	134.238	136	79	181	2819	28.094	4.800	0.150	1.245
ID29332	29332	None	29.762	2.941	28.670	0	237	237	2	1	-10921639	133.476	153	45	198	2803	47.955	7.600	0.082	0.420
ID29333	29333	103	52.581	0.000	30.000	0	237	237	2	1	-10921639	180.381	187	122	243	3788	34.629	2.000	0.151	1.365
ID29334	29334	None	38.330	0.000	34.000	0	237	237	2	1	-10921639	108.143	119	45	181	2271	36.854	6.323	0.177	0.885
ID29335	29335	None	28.632	26.771	15.035	0	238	238	2	1	-10921639	148.571	147	124	175	3120	15.078	4.800	0.095	1.712
ID29336	29336	100	32.917	39.130	16.294	0	238	238	2	1	-10921639	97.667	96	68	136	2051	18.975	4.800	0.166	1.465
ID29337	29337	None	43.458	0.000	21.000	0	238	238	2	1	-10921639	115.905	113	68	187	2434	35.118	4.800	0.189	1.048
ID29338	29338	80	63.518	0.000	25.000	0	238	238	2	1	-10921639	178.905	187	116	255	3757	41.785	4.800	0.178	1.292
ID29339	29339	106	30.429	26.714	28.221	0	238	238	2	1	-10921639	128.190	130	85	164	2692	21.568	4.800	0.128	1.350
ID29340	29340	107	29.969	36.334	29.359	0	238	238	2	1	-10921639	86.238	85	62	107	1811	13.809	3.200	0.186	1.956
ID29341	29341	103	70.128	0.000	30.000	0	238	238	2	1	-10921639	185.143	198	116	255	3888	40.797	2.000	0.194	1.476
ID29321	29321	100	41.434	39.176	16.661	0	239	239	2	1	-10921639	100.190	90	56	136	2104	22.706	4.800	0.196	1.449
ID29322	29322	101	31.234	24.807	23.571	0	239	239	2	1	-10921639	147.476	153	107	175	3097	18.424	4.800	0.113	1.630
ID29323	29323	80	61.205	0.000	25.000	0	239	239	2	1	-10921639	184.143	198	116	249	3867	40.060	4.800	0.186	1.444
ID29324	29324	106	27.938	26.924	29.651	0	239	239	2	1	-10921639	103.857	113	51	147	2181	29.990	2.000	0.088	0.561
ID29325	29325	107	28.551	36.694	29.590	0	239	239	2	1	-10921639	79.286	85	34	119	1665	25.615	2.000	0.177	0.933
ID29326	29326	103	63.853	0.000	31.000	0	239	239	2	1	-10921639	157.000	153	90	238	3297	44.151	4.800	0.212	1.242
ID29327	29327	108	37.241	23.067	31.203	0	239	239	2	1	-10921639	103.286	102	62	147	2169	23.046	2.000	0.153	1.188
ID29352	29352	108	33.234	23.419	31.830	0	240	240	2	1	-10921639	91.619	96	34	136	1924	27.473	2.000	0.158	0.911
ID29347	29347	100	53.713	39.750	16.729	0	240	240	2	1	-10921639	101.143	96	39	181	2124	35.289	2.000	0.225	1.053
ID29348	29348	101	40.120	25.675	23.782	0	240	240	2	1	-10921639	163.143	164	130	192	3426	18.361	4.800	0.124	1.959
ID29349	29349	80	71.349	0.000	25.000	0	240	240	2	1	-10921639	175.238	181	106	243	3680	44.828	4.800	0.225	1.436
ID29350	29350	107	27.084	36.450	28.889	0	240	240	2	1	-10921639	93.000	96	56	113	1953	17.513	4.800	0.172	1.556
ID29351	29351	103	65.908	0.000	30.000	0	240	240	2	1	-10921639	161.429	170	95	238	3390	43.685	4.800	0.227	1.365
ID29344	29344	101	31.836	25.285	23.708	0	241	241	2	1	-10921639	157.000	170	119	187	3297	22.924	4.800	0.110	1.353
ID29345	29345	103	65.141	0.000	30.000	0	241	241	2	1	-10921639	158.619	164	106	238	3331	38.154	4.800	0.241	1.616
ID29346	29346	108	32.439	23.023	31.890	0	241	241	2	1	-10921639	95.238	102	34	130	2000	24.653	3.200	0.156	1.045
ID29342	29342	100	37.027	39.966	16.474	0	241	241	2	1	-10921639	86.429	79	39	130	1815	30.709	2.000	0.188	0.890
ID29343	29343	80	85.151	0.000	23.000	0	241	241	2	1	-10921639	169.286	170	95	255	3555	51.059	2.000	0.279	1.446
ID29360	29360	108	33.775	23.990	32.611	0	242	242	2	1	-10921639	91.667	102	34	130	1925	31.929	4.800	0.170	0.833
ID29353	29353	109	31.316	3.398	6.345	0	242	242	2	1	-10921639	43.095	34	17	85	905	20.528	2.000	0.328	1.038
ID29354	29354	None	27.986	35.943	9.400	0	242	242	2	1	-10921639	69.905	73	28	102	1468	22.748	2.000	0.196	1.005
ID29355	29355	100	39.988	40.431	16.447	0	242	242	2	1	-10921639	93.476	90	34	141	1963	28.994	2.000	0.200	1.073
ID29356	29356	101	46.032	24.507	22.902	0	242	242	2	1	-10921639	166.762	158	130	209	3502	23.904	2.000	0.124	1.541
ID29357	29357	80	76.052	0.000	25.000	0	242	242	2	1	-10921639	199.476	204	122	255	4189	36.765	4.800	0.252	2.183
ID29358	29358	107	28.894	35.963	28.189	0	242	242	2	1	-10921639	91.143	96	51	119	1914	18.770	4.800	0.160	1.337
ID29359	29359	103	74.581	0.000	31.000	0	242	242	2	1	-10921639	154.143	153	95	238	3237	46.638	2.000	0.261	1.368
ID29361	29361	109	28.336	3.029	6.568	0	243	243	2	1	-10921639	42.048	34	22	79	883	17.656	2.000	0.315	1.140
ID29362	29362	100	52.827	40.938	16.850	0	243	243	2	1	-10921639	98.714	102	51	153	2073	30.984	2.000	0.246	1.258
ID29363	29363	101	37.731	24.335	22.706	0	243	243	2	1	-10921639	145.476	141	113	204	3055	27.455	2.000	0.097	0.938
ID29364	29364	80	71.743	0.000	24.000	0	243	243	2	1	-10921639	178.524	175	106	255	3749	44.592	4.800	0.230	1.495
ID29365	29365	107	28.196	36.297	28.131	0	243	243	2	1	-10921639	91.381	90	62	124	1919	15.387	4.800	0.154	1.585
ID29366	29366	103	67.483	0.000	30.000	0	243	243	2	1	-10921639	170.476	170	122	232	3580	33.654	4.800	0.236	1.938
ID29367	29367	108	28.539	24.374	32.732	0	243	243	2	1	-10921639	89.000	96	34	119	1869	26.405	4.800	0.172	0.992
ID29384	29384	101	37.449	24.644	22.723	0	244	244	2	1	-10921639	158.095	153	124	192	3320	18.997	2.000	0.115	1.717
ID29385	29385	80	76.691	0.000	24.000	0	244	244	2	1	-10921639	158.095	164	90	255	3320	47.892	2.000	0.244	1.294
ID29386	29386	103	64.146	0.000	31.000	0	244	244	2	1	-10921639	157.429	158	102	209	3306	31.937	4.800	0.258	2.021
ID29382	29382	109	29.217	3.102	6.850	0	244	244	2	1	-10921639	44.952	39	22	85	944	18.043	2.000	0.294	1.132
ID29383	29383	100	39.236	41.329	17.466	0	244	244	2	1	-10921639	93.381	96	51	136	1961	25.676	2.000	0.194	1.182
ID29368	29368	110	30.155	39.949	17.058	0	245	245	2	1	-10921639	106.333	107	68	136	2233	18.274	7.600	0.151	1.528
ID29369	29369	100	28.289	41.570	17.885	0	245	245	2	1	-10921639	86.571	96	45	130	1818	25.512	4.800	0.158	0.925
ID29370	29370	101	41.212	25.102	22.304	0	245	245	2	1	-10921639	161.333	158	119	204	3388	25.330	2.000	0.109	1.248
ID29371	29371	80	68.821	0.000	23.000	0	245	245	2	1	-10921639	162.571	175	84	243	3414	46.222	2.000	0.228	1.305
ID29372	29372	None	61.893	0.000	28.000	0	245	245	2	1	-10921639	192.238	192	143	249	4037	33.855	4.800	0.189	1.801
ID29373	29373	107	29.466	34.686	28.111	0	245	245	2	1	-10921639	92.857	96	51	119	1950	18.200	4.800	0.161	1.416
ID29374	29374	103	62.053	0.000	30.000	0	245	245	2	1	-10921639	180.238	181	137	243	3785	32.770	4.800	0.224	2.010
ID29375	29375	108	38.582	25.864	32.239	0	245	245	2	1	-10921639	114.095	113	68	153	2396	18.833	4.800	0.182	1.868
ID29376	29376	110	27.754	39.500	16.722	0	246	246	2	1	-10921639	105.476	102	79	141	2215	17.186	7.600	0.121	1.327
ID29377	29377	101	44.703	25.101	22.086	0	246	246	2	1	-10921639	155.381	153	113	209	3263	26.227	2.000	0.117	1.239
ID29378	29378	80	81.452	0.000	23.000	0	246	246	2	1	-10921639	173.810	175	106	243	3650	43.814	4.800	0.277	1.720
ID29379	29379	107	27.699	34.209	27.828	0	246	246	2	1	-10921639	92.524	96	39	119	1943	22.049	4.800	0.140	1.030
ID29380	29380	103	77.645	0.000	30.000	0	246	246	2	1	-10921639	182.810	181	127	255	3839	37.997	4.800	0.265	2.015
ID29381	29381	108	36.959	25.661	32.249	0	246	246	2	1	-10921639	106.714	107	73	141	2241	19.933	4.800	0.174	1.584
ID29387	29387	101	38.958	25.286	21.922	0	247	247	2	1	-10921639	155.762	153	113	187	3271	21.721	6.364	0.112	1.445
ID29388	29388	80	68.892	0.000	23.000	0	247	247	2	1	-10921639	154.571	147	84	243	3246	48.894	6.300	0.228	1.176
ID29389	29389	107	28.388	36.069	27.147	0	247	247	2	1	-10921639	95.714	102	56	124	2010	15.972	4.800	0.154	1.597
ID29390	29390	103	65.764	0.000	30.000	0	247	247	2	1	-10921639	178.286	187	116	243	3744	35.514	6.246	0.239	1.935
ID29391	29391	108	33.188	26.003	32.856	0	247	247	2	1	-10921639	87.143	90	45	124	1830	22.898	2.000	0.172	1.117
ID29392	29392	110	27.870	39.583	16.733	0	248	248	2	1	-10921639	102.571	96	79	136	2154	17.206	6.313	0.119	1.263
ID29393	29393	101	48.572	25.213	22.287	0	248	248	2	1	-10921639	155.905	158	107	215	3274	29.336	2.000	0.133	1.246
ID29394	29394	80	66.786	0.000	23.000	0	248	248	2	1	-10921639	153.762	153	84	221	3229	39.811	2.000	0.238	1.488
ID29395	29395	103	80.987	0.000	30.000	0	248	248	2	1	-10921639	173.857	170	100	255	3651	45.131	4.800	0.266	1.620
ID29396	29396	108	33.195	25.660	32.827	0	248	248	2	1	-10921639	86.333	90	45	119	1813	23.055	4.800	0.187	1.180
ID29400	29400	80	67.969	0.000	23.000	0	249	249	2	1	-10921639	149.048	158	95	226	3130	40.183	4.800	0.257	1.515
ID29401	29401	103	64.490	0.000	29.000	0	249	249	2	1	-10921639	165.905	187	111	226	3484	36.402	4.800	0.230	1.702
ID29402	29402	108	32.274	25.693	33.110	0	249	249	2	1	-10921639	85.190	85	45	130	1789	23.359	2.000	0.156	0.986
ID29397	29397	111	33.760	5.986	7.907	0	249	249	2	1	-10921639	57.333	56	28	107	1204	23.733	2.000	0.269	1.025
ID29398	29398	110	37.021	39.635	16.570	0	249	249	2	1	-10921639	105.000	107	73	147	2205	23.369	2.000	0.162	1.255
ID29399	29399	101	47.898	25.182	22.253	0	249	249	2	1	-10921639	157.571	153	113	215	3309	27.872	2.000	0.132	1.317
ID29408	29408	101	50.505	24.992	22.119	0	250	250	2	1	-10921639	156.381	153	107	221	3284	31.271	2.000	0.135	1.186
ID29409	29409	80	66.607	0.000	23.000	0	250	250	2	1	-10921639	147.381	147	90	226	3095	41.763	4.800	0.248	1.404
ID29410	29410	103	73.826	0.000	28.000	0	250	250	2	1	-10921639	170.429	181	100	238	3579	39.852	4.800	0.246	1.690
ID29403	29403	None	27.894	21.462	7.003	0	250	250	2	1	-10921639	75.952	79	39	107	1595	20.626	2.000	0.171	1.073
ID29404	29404	111	53.712	6.404	7.815	0	250	250	2	1	-10921639	85.095	79	28	147	1787	39.065	2.000	0.341	1.107
ID29405	29405	112	42.785	30.041	11.863	0	250	250	2	1	-10921639	125.762	119	85	204	2641	28.212	2.000	0.112	0.899
ID29406	29406	110	42.316	39.729	16.927	0	250	250	2	1	-10921639	108.238	102	79	153	2273	24.556	2.000	0.175	1.310
ID29407	29407	None	28.553	30.635	21.339	0	250	250	2	1	-10921639	134.810	130	113	175	2831	19.939	4.800	0.089	1.101
ID29425	29425	111	71.501	6.450	7.501	0	251	251	2	1	-10921639	119.429	113	39	187	2508	49.832	4.800	0.331	1.192
ID29426	29426	112	51.274	29.976	11.413	0	251	251	2	1	-10921639	124.000	113	73	204	2604	35.019	2.000	0.160	0.977
ID29427	29427	110	49.851	39.282	16.650	0	251	251	2	1	-10921639	117.000	107	79	170	2457	27.318	2.000	0.187	1.349
ID29428	29428	101	49.795	25.175	21.867	0	251	251	2	1	-10921639	157.857	158	107	215	3315	29.159	4.800	0.151	1.417
ID29429	29429	103	61.946	0.000	28.000	0	251	251	2	1	-10921639	157.714	164	90	215	3312	38.184	6.298	0.222	1.502
ID29430	29430	None	30.961	26.130	33.076	0	251	251	2	1	-10921639	90.571	96	62	113	1902	15.842	4.800	0.187	1.802
ID29411	29411	111	87.620	6.793	7.240	0	252	252	2	1	-10921639	144.524	141	56	221	3035	49.132	4.800	0.361	1.560
ID29412	29412	None	28.374	21.527	6.733	0	252	252	2	1	-10921639	87.667	90	56	107	1841	14.427	4.800	0.190	1.942
ID29413	29413	112	48.304	30.167	11.502	0	252	252	2	1	-10921639	130.476	124	90	209	2740	32.767	2.000	0.130	0.915
ID29414	29414	110	65.257	39.106	16.914	0	252	252	2	1	-10921639	128.667	113	96	232	2702	35.984	2.000	0.208	1.229
ID29415	29415	101	41.885	25.201	21.308	0	252	252	2	1	-10921639	156.714	158	102	198	3291	26.321	4.800	0.124	1.312
ID29416	29416	80	71.217	0.000	23.000	0	252	252	2	1	-10921639	149.762	153	79	238	3145	49.896	4.800	0.269	1.271
ID29417	29417	103	72.309	0.000	26.000	0	252	252	2	1	-10921639	169.714	181	90	243	3564	47.894	6.282	0.228	1.315
ID29424	29424	113	27.786	22.149	37.442	0	253	253	2	1	-10921639	70.143	68	39	107	1473	16.776	2.000	0.169	1.211
ID29418	29418	111	81.630	6.244	6.821	0	253	253	2	1	-10921639	149.429	147	96	204	3138	33.281	4.800	0.340	2.277
ID29419	29419	112	68.045	30.176	11.314	0	253	253	2	1	-10921639	151.905	147	96	249	3190	42.255	2.000	0.195	1.176
ID29420	29420	110	60.478	39.195	17.024	0	253	253	2	1	-10921639	131.048	124	90	204	2752	31.516	2.000	0.204	1.410
ID29421	29421	80	70.141	0.000	22.000	0	253	253	2	1	-10921639	135.143	147	74	215	2838	41.167	4.800	0.309	1.550
ID29422	29422	101	47.014	24.372	22.041	0	253	253	2	1	-10921639	146.667	141	90	221	3080	36.003	2.000	0.120	0.873
ID29423	29423	114	68.533	0.000	29.000	0	253	253	2	1	-10921639	152.190	158	84	226	3196	40.924	4.800	0.275	1.603
ID29431	29431	111	42.087	5.961	6.117	0	254	254	2	1	-10921639	93.095	102	45	130	1955	21.154	4.800	0.263	1.831
ID29432	29432	None	37.031	0.000	8.000	0	254	254	2	1	-10921639	85.476	85	45	130	1795	26.636	4.800	0.243	1.256
ID29433	29433	112	78.585	30.166	11.192	0	254	254	2	1	-10921639	157.048	141	96	255	3298	46.990	2.000	0.204	1.135
ID29434	29434	110	64.351	39.583	17.210	0	254	254	2	1	-10921639	128.429	124	73	204	2697	39.049	2.000	0.251	1.321
ID29435	29435	None	29.379	15.061	19.981	0	254	254	2	1	-10921639	95.190	96	68	119	1999	15.533	4.800	0.180	1.873
ID29436	29436	80	77.605	0.000	22.000	0	254	254	2	1	-10921639	154.429	164	95	232	3243	44.542	4.800	0.294	1.576
ID29437	29437	101	37.387	23.864	21.900	0	254	254	2	1	-10921639	140.000	141	102	187	2940	26.052	2.000	0.115	1.112
ID29438	29438	114	72.649	0.000	29.000	0	254	254	2	1	-10921639	159.095	175	84	238	3341	49.622	4.800	0.255	1.304
ID29439	29439	113	28.656	22.696	38.024	0	254	254	2	1	-10921639	63.333	68	34	96	1330	17.766	2.000	0.214	1.256
ID29440	29440	112	81.170	30.002	11.210	0	255	255	2	1	-10921639	159.476	147	96	255	3349	47.598	2.000	0.221	1.214
ID29441	29441	110	70.983	39.716	17.135	0	255	255	2	1	-10921639	134.048	130	79	209	2815	37.247	4.800	0.287	1.607
ID29442	29442	101	28.641	23.467	22.391	0	255	255	2	1	-10921639	124.381	119	79	164	2612	24.161	2.000	0.101	0.941
ID29443	29443	80	70.301	0.000	24.000	0	255	255	2	1	-10921639	157.810	164	90	238	3314	43.074	4.800	0.252	1.476
ID29444	29444	114	67.163	0.000	29.000	0	255	255	2	1	-10921639	146.333	153	90	221	3073	39.492	4.800	0.257	1.517
ID29445	29445	113	29.288	22.755	38.516	0	255	255	2	1	-10921639	56.095	56	17	96	1178	23.906	3.200	0.241	0.912
ID29448	29448	None	28.139	25.376	19.531	0	256	256	2	1	-10921639	139.238	147	107	164	2924	19.736	2.000	0.092	1.190
ID29449	29449	80	77.460	0.000	25.000	0	256	256	2	1	-10921639	167.381	175	95	249	3515	51.065	4.800	0.266	1.375
ID29450	29450	None	30.153	20.582	34.059	0	256	256	2	1	-10921639	78.429	73	51	147	1647	24.553	2.000	0.097	0.563
ID29446	29446	112	71.955	30.064	11.206	0	256	256	2	1	-10921639	160.190	141	119	249	3364	37.427	2.000	0.212	1.495
ID29447	29447	110	76.224	39.571	16.975	0	256	256	2	1	-10921639	146.143	141	79	238	3069	41.404	2.000	0.276	1.528
ID29456	29456	114	74.856	0.000	29.000	0	257	257	2	1	-10921639	160.190	170	100	238	3364	42.050	4.800	0.259	1.568
ID29457	29457	113	36.332	23.695	39.815	0	257	257	2	1	-10921639	68.857	73	34	102	1446	22.909	2.000	0.255	1.221
ID29451	29451	115	29.973	22.161	5.239	0	257	257	2	1	-10921639	73.333	73	45	113	1540	18.866	2.000	0.175	1.156
ID29452	29452	112	82.658	30.108	11.097	0	257	257	2	1	-10921639	163.048	158	113	255	3424	43.701	2.000	0.236	1.426
ID29453	29453	110	91.598	39.767	17.191	0	257	257	2	1	-10921639	147.000	136	85	255	3087	50.715	2.000	0.317	1.395
ID29454	29454	80	67.486	0.000	24.000	0	257	257	2	1	-10921639	157.048	164	95	238	3298	42.475	4.800	0.246	1.462
ID29455	29455	None	27.287	22.178	23.851	0	257	257	2	1	-10921639	119.000	119	85	164	2499	20.885	7.600	0.090	0.946
ID29458	29458	115	38.998	21.730	4.599	0	258	258	2	1	-10921639	78.143	73	45	130	1641	23.911	2.000	0.207	1.123
ID29459	29459	112	76.101	30.176	11.015	0	258	258	2	1	-10921639	158.286	147	90	255	3324	45.086	2.000	0.194	1.138
ID29460	29460	110	91.033	39.685	17.356	0	258	258	2	1	-10921639	150.810	153	73	255	3167	54.293	2.000	0.318	1.340
ID29461	29461	80	74.899	0.000	23.000	0	258	258	2	1	-10921639	148.476	158	68	255	3118	53.754	2.000	0.248	1.097
ID29462	29462	114	65.290	0.000	29.000	0	258	258	2	1	-10921639	169.571	175	106	243	3561	40.093	4.800	0.207	1.453
ID29463	29463	113	28.500	23.925	40.127	0	258	258	2	1	-10921639	64.619	68	39	96	1357	16.945	2.000	0.199	1.265
ID29472	29472	115	38.368	21.495	4.930	0	259	259	2	1	-10921639	88.000	85	51	136	1848	22.439	2.000	0.203	1.324
ID29473	29473	112	70.979	30.313	11.089	0	259	259	2	1	-10921639	162.905	153	96	243	3421	39.692	2.000	0.199	1.364
ID29474	29474	110	88.775	39.765	17.391	0	259	259	2	1	-10921639	150.429	153	73	238	3159	51.574	2.000	0.310	1.379
ID29475	29475	116	31.627	25.580	18.135	0	259	259	2	1	-10921639	142.190	141	96	181	2986	20.743	4.800	0.093	1.172
ID29476	29476	80	64.152	0.000	24.000	0	259	259	2	1	-10921639	160.857	164	79	226	3378	45.845	2.000	0.200	1.170
ID29477	29477	117	27.106	18.745	27.872	0	259	259	2	1	-10921639	90.571	90	45	124	1902	23.851	2.000	0.118	0.804
ID29478	29478	114	66.030	0.000	29.000	0	259	259	2	1	-10921639	179.429	187	106	243	3768	39.919	4.800	0.209	1.557
ID29479	29479	None	34.244	22.132	34.491	0	259	259	2	1	-10921639	78.476	79	51	124	1648	22.259	2.000	0.181	1.083
ID29464	29464	115	45.407	21.913	4.544	0	260	260	2	1	-10921639	94.905	85	56	164	1993	27.620	2.000	0.197	1.132
ID29465	29465	112	56.449	30.281	10.917	0	260	260	2	1	-10921639	154.619	147	102	221	3247	34.223	2.000	0.161	1.254
ID29466	29466	110	79.472	39.598	17.300	0	260	260	2	1	-10921639	140.000	147	62	221	2940	47.995	2.000	0.291	1.317
ID29467	29467	116	37.981	25.845	17.548	0	260	260	2	1	-10921639	136.333	136	79	187	2863	28.015	3.200	0.107	0.942
ID29468	29468	80	70.807	0.000	24.000	0	260	260	2	1	-10921639	164.286	170	84	249	3450	49.038	4.800	0.232	1.261
ID29469	29469	118	33.993	23.834	26.611	0	260	260	2	1	-10921639	104.857	107	51	147	2202	25.200	2.000	0.141	1.031
ID29470	29470	117	34.831	19.007	28.164	0	260	260	2	1	-10921639	83.857	79	39	124	1761	24.227	2.000	0.158	0.946
ID29471	29471	114	56.565	0.000	30.000	0	260	260	2	1	-10921639	152.333	164	95	238	3199	42.631	2.000	0.197	1.175
ID29488	29488	114	57.444	0.000	30.000	0	261	261	2	1	-10921639	146.619	147	79	226	3079	44.564	7.600	0.183	1.018
ID29489	29489	None	32.462	23.951	40.747	0	261	261	2	1	-10921639	61.857	68	22	102	1299	21.752	2.000	0.238	1.093
ID29480	29480	115	66.380	21.901	4.706	0	261	261	2	1	-10921639	108.762	96	62	209	2284	38.530	2.000	0.253	1.141
ID29481	29481	112	56.016	30.145	11.025	0	261	261	2	1	-10921639	168.714	170	130	221	3543	29.549	2.000	0.150	1.488
ID29482	29482	110	81.176	39.549	17.241	0	261	261	2	1	-10921639	144.286	147	68	238	3030	51.282	2.000	0.278	1.225
ID29483	29483	119	31.531	33.529	21.157	0	261	261	2	1	-10921639	120.000	124	85	164	2520	22.323	2.000	0.098	0.961
ID29484	29484	80	68.906	0.000	23.000	0	261	261	2	1	-10921639	148.524	147	74	232	3119	50.321	2.000	0.246	1.166
ID29485	29485	120	27.414	40.101	25.059	0	261	261	2	1	-10921639	76.000	73	51	107	1596	16.994	2.000	0.144	1.129
ID29486	29486	118	50.563	23.836	27.065	0	261	261	2	1	-10921639	123.857	124	73	181	2601	29.847	2.000	0.181	1.269
ID29487	29487	117	35.481	19.056	28.503	0	261	261	2	1	-10921639	96.619	102	39	141	2029	30.495	2.000	0.154	0.847
ID29490	29490	115	73.690	22.094	4.830	0	262	262	2	1	-10921639	123.238	107	68	232	2588	41.205	2.000	0.263	1.247
ID29491	29491	112	46.964	30.252	11.454	0	262	262	2	1	-10921639	161.619	158	119	215	3394	26.824	4.800	0.141	1.493
ID29492	29492	None	31.621	25.963	15.103	0	262	262	2	1	-10921639	150.190	147	124	209	3154	20.665	2.000	0.077	1.043
ID29493	29493	121	33.046	19.736	16.877	0	262	262	2	1	-10921639	124.381	124	79	164	2612	19.526	4.800	0.121	1.379
ID29494	29494	110	84.661	39.594	17.270	0	262	262	2	1	-10921639	145.952	141	68	238	3065	52.042	2.000	0.284	1.240
ID29495	29495	116	27.066	26.011	18.469	0	262	262	2	1	-10921639	136.476	141	102	170	2866	21.931	2.000	0.077	0.888
ID29496	29496	119	37.892	33.686	21.354	0	262	262	2	1	-10921639	125.905	124	90	181	2644	23.954	2.000	0.118	1.108
ID29497	29497	120	29.920	40.788	24.888	0	262	262	2	1	-10921639	76.095	73	51	113	1598	18.254	4.800	0.193	1.351
ID29498	29498	122	75.842	0.000	27.000	0	262	262	2	1	-10921639	194.952	198	132	255	4094	35.971	6.285	0.237	2.073
ID29499	29499	118	57.864	23.987	27.354	0	262	262	2	1	-10921639	133.524	124	85	192	2804	31.107	2.000	0.195	1.403
ID29500	29500	117	36.305	18.745	28.116	0	262	262	2	1	-10921639	106.000	96	79	153	2226	21.578	2.000	0.122	1.070
ID29520	29520	118	54.893	24.436	27.592	0	263	263	2	1	-10921639	137.095	136	85	198	2879	31.570	2.000	0.194	1.411
ID29512	29512	115	74.640	22.075	4.919	0	263	263	2	1	-10921639	124.000	107	79	232	2604	40.368	2.000	0.268	1.299
ID29513	29513	112	51.180	30.102	10.926	0	263	263	2	1	-10921639	159.714	158	119	215	3354	28.043	2.000	0.144	1.437
ID29514	29514	121	32.749	19.632	16.181	0	263	263	2	1	-10921639	120.333	119	85	153	2527	16.572	4.800	0.133	1.708
ID29515	29515	110	74.698	39.895	17.312	0	263	263	2	1	-10921639	140.286	141	68	238	2946	42.156	4.800	0.265	1.393
ID29516	29516	116	27.804	26.327	18.152	0	263	263	2	1	-10921639	127.095	119	85	158	2669	24.261	2.000	0.085	0.818
ID29517	29517	119	44.751	33.613	21.448	0	263	263	2	1	-10921639	128.667	130	79	181	2702	29.258	2.000	0.150	1.149
ID29518	29518	80	59.439	0.000	24.000	0	263	263	2	1	-10921639	152.000	158	90	221	3192	41.670	4.800	0.217	1.301
ID29519	29519	122	68.679	0.000	27.000	0	263	263	2	1	-10921639	174.000	175	111	238	3654	37.415	6.285	0.231	1.746
ID29504	29504	110	71.559	39.595	17.253	0	264	264	2	1	-10921639	132.476	130	68	221	2782	46.377	2.000	0.251	1.147
ID29505	29505	116	33.939	25.944	18.267	0	264	264	2	1	-10921639	130.381	130	96	170	2738	21.446	2.000	0.105	1.156
ID29506	29506	119	37.757	33.678	21.421	0	264	264	2	1	-10921639	125.905	124	96	181	2644	23.556	2.000	0.125	1.187
ID29507	29507	80	66.615	0.000	23.000	0	264	264	2	1	-10921639	137.571	147	74	221	2889	46.253	2.000	0.268	1.257
ID29508	29508	118	32.002	23.984	26.952	0	264	264	2	1	-10921639	122.476	119	96	164	2572	19.185	2.000	0.094	1.094
ID29509	29509	123	31.532	29.992	27.097	0	264	264	2	1	-10921639	103.714	102	73	147	2178	19.173	2.000	0.119	1.154
ID29510	29510	117	35.367	19.059	27.840	0	264	264	2	1	-10921639	108.952	113	68	164	2288	24.287	2.000	0.120	0.964
ID29511	29511	122	69.322	0.000	29.000	0	264	264	2	1	-10921639	131.286	136	58	215	2757	49.501	2.000	0.270	1.129
ID29501	29501	115	88.299	21.978	5.117	0	264	264	2	1	-10921639	135.095	124	79	255	2837	48.368	2.000	0.307	1.312
ID29502	29502	112	42.373	30.012	9.980	0	264	264	2	1	-10921639	150.286	153	113	187	3156	24.071	4.800	0.135	1.484
ID29503	29503	121	32.060	19.384	15.763	0	264	264	2	1	-10921639	115.952	113	79	153	2435	20.173	4.800	0.141	1.422
ID29521	29521	None	41.621	33.951	4.119	0	265	265	2	1	-10921639	83.333	79	51	141	1750	25.639	2.000	0.214	1.145
ID29522	29522	115	83.853	21.883	5.111	0	265	265	2	1	-10921639	132.429	124	73	232	2781	46.108	2.000	0.297	1.314
ID29523	29523	112	41.167	29.971	9.468	0	265	265	2	1	-10921639	139.952	141	96	187	2939	29.239	7.600	0.126	1.072
ID29524	29524	None	28.084	26.502	13.380	0	265	265	2	1	-10921639	136.714	136	102	175	2871	18.177	2.000	0.074	1.035
ID29525	29525	121	27.973	19.424	15.090	0	265	265	2	1	-10921639	107.000	102	79	141	2247	17.953	6.330	0.122	1.296
ID29526	29526	110	46.963	39.506	17.168	0	265	265	2	1	-10921639	120.048	124	73	164	2521	30.828	4.800	0.197	1.280
ID29527	29527	116	43.093	26.094	18.648	0	265	265	2	1	-10921639	127.429	124	90	181	2676	27.219	2.000	0.136	1.123
ID29528	29528	119	58.376	33.927	21.211	0	265	265	2	1	-10921639	135.619	136	85	221	2848	34.681	2.000	0.177	1.175
ID29529	29529	80	65.469	0.000	24.000	0	265	265	2	1	-10921639	141.476	153	74	209	2971	43.072	4.800	0.263	1.370
ID29530	29530	118	36.524	24.181	26.697	0	265	265	2	1	-10921639	118.143	113	85	175	2481	24.723	2.000	0.106	0.912
ID29531	29531	122	71.997	0.000	28.000	0	265	265	2	1	-10921639	141.714	153	74	221	2976	46.258	4.800	0.284	1.354
ID29532	29532	117	27.932	19.132	27.663	0	265	265	2	1	-10921639	100.381	102	56	141	2108	22.997	2.000	0.099	0.787
ID29533	29533	123	31.011	30.796	27.991	0	265	265	2	1	-10921639	113.238	113	85	141	2378	15.925	4.800	0.145	1.797
ID29534	29534	124	27.088	21.416	39.868	0	265	265	2	1	-10921639	50.619	51	22	96	1063	19.025	2.000	0.219	0.955
ID29536	29536	112	48.915	30.138	9.896	0	266	266	2	1	-10921639	153.000	153	113	204	3213	25.797	4.800	0.164	1.673
ID29537	29537	121	32.619	18.686	14.983	0	266	266	2	1	-10921639	109.524	107	73	136	2300	18.938	2.000	0.143	1.451
ID29538	29538	110	62.308	39.463	17.064	0	266	266	2	1	-10921639	123.000	119	79	192	2583	32.570	2.000	0.244	1.482
ID29539	29539	116	58.854	26.120	18.292	0	266	266	2	1	-10921639	138.048	130	79	215	2899	36.423	2.000	0.188	1.201
ID29540	29540	119	52.719	33.747	21.336	0	266	266	2	1	-10921639	135.381	136	96	198	2843	32.344	2.000	0.163	1.176
ID29541	29541	80	71.446	0.000	25.000	0	266	266	2	1	-10921639	155.286	158	95	221	3261	40.602	4.800	0.279	1.666
ID29542	29542	118	46.632	24.094	26.689	0	266	266	2	1	-10921639	125.667	119	79	192	2639	28.914	2.000	0.141	1.076
ID29543	29543	None	27.440	42.453	27.125	0	266	266	2	1	-10921639	67.190	68	39	102	1411	17.435	2.000	0.187	1.217
ID29544	29544	117	38.386	18.982	27.743	0	266	266	2	1	-10921639	107.619	113	68	153	2260	25.732	2.000	0.146	1.068
ID29545	29545	123	31.180	32.826	29.024	0	266	266	2	1	-10921639	108.714	113	68	153	2283	22.073	7.600	0.134	1.168
ID29546	29546	124	36.043	21.336	39.691	0	266	266	2	1	-10921639	60.381	62	22	107	1268	22.844	2.000	0.294	1.200
ID29535	29535	115	65.959	21.618	5.100	0	266	266	2	1	-10921639	118.000	113	56	215	2478	41.475	2.000	0.245	1.120
ID29584	29584	110	48.716	39.377	16.988	0	267	267	2	1	-10921639	125.333	119	90	170	2632	24.303	2.000	0.187	1.622
ID29585	29585	116	51.037	26.066	17.907	0	267	267	2	1	-10921639	132.381	130	90	198	2780	30.359	2.000	0.157	1.181
ID29586	29586	119	46.930	33.394	21.380	0	267	267	2	1	-10921639	144.857	141	102	192	3042	27.121	2.000	0.149	1.382
ID29587	29587	80	74.051	0.000	26.000	0	267	267	2	1	-10921639	152.810	158	79	232	3209	45.852	4.800	0.271	1.422
ID29588	29588	118	35.918	23.883	26.285	0	267	267	2	1	-10921639	125.667	124	102	175	2639	20.570	2.000	0.112	1.235
ID29589	29589	117	40.904	19.033	27.954	0	267	267	2	1	-10921639	118.762	119	79	164	2494	24.246	2.000	0.157	1.332
ID29590	29590	122	72.088	0.000	30.000	0	267	267	2	1	-10921639	124.143	136	58	215	2607	53.235	2.000	0.288	1.044
ID29591	29591	123	28.713	33.268	30.815	0	267	267	2	1	-10921639	99.286	102	56	124	2085	17.338	7.600	0.150	1.492
ID29581	29581	115	76.717	21.696	5.073	0	267	267	2	1	-10921639	136.667	141	62	232	2870	43.507	2.000	0.278	1.367
ID29582	29582	112	58.125	29.896	9.999	0	267	267	2	1	-10921639	156.857	158	119	204	3294	30.457	4.800	0.182	1.589
ID29583	29583	121	29.984	18.370	14.977	0	267	267	2	1	-10921639	104.905	107	62	141	2203	21.904	7.600	0.125	1.066
ID29552	29552	119	41.400	33.322	21.416	0	268	268	2	1	-10921639	144.333	147	107	192	3031	23.299	2.000	0.129	1.420
ID29553	29553	80	80.835	0.000	25.000	0	268	268	2	1	-10921639	151.048	153	74	243	3172	52.641	2.000	0.276	1.242
ID29554	29554	118	30.204	23.770	26.698	0	268	268	2	1	-10921639	121.190	124	85	153	2545	22.223	2.000	0.100	0.993
ID29555	29555	117	51.684	19.337	27.789	0	268	268	2	1	-10921639	124.095	124	62	204	2606	37.930	2.000	0.163	0.915
ID29556	29556	122	106.720	0.000	31.000	0	268	268	2	1	-10921639	172.762	158	106	255	3628	48.032	4.800	0.390	2.018
ID29557	29557	124	34.235	21.267	39.381	0	268	268	2	1	-10921639	71.810	68	39	124	1508	20.388	2.000	0.208	1.215
ID29547	29547	115	71.920	21.775	5.065	0	268	268	2	1	-10921639	131.905	130	62	226	2770	41.792	2.000	0.252	1.271
ID29548	29548	112	62.105	29.840	9.126	0	268	268	2	1	-10921639	150.810	153	102	232	3167	37.308	2.000	0.170	1.174
ID29549	29549	121	39.048	18.616	15.903	0	268	268	2	1	-10921639	115.619	113	73	158	2428	23.430	2.000	0.153	1.309
ID29550	29550	110	36.824	39.093	16.832	0	268	268	2	1	-10921639	117.905	119	85	147	2476	17.955	4.800	0.155	1.760
ID29551	29551	116	53.966	25.846	18.005	0	268	268	2	1	-10921639	141.286	141	90	209	2967	31.927	2.000	0.164	1.249
ID29569	29569	115	51.186	21.231	5.354	0	269	269	2	1	-10921639	129.095	130	79	181	2711	26.901	4.800	0.231	1.801
ID29570	29570	None	27.297	33.713	4.694	0	269	269	2	1	-10921639	75.333	68	45	119	1582	21.850	2.000	0.133	0.809
ID29571	29571	112	68.175	29.630	8.911	0	269	269	2	1	-10921639	158.381	153	102	255	3326	41.138	2.000	0.192	1.238
ID29572	29572	121	49.649	18.009	15.437	0	269	269	2	1	-10921639	120.000	113	68	192	2520	32.288	2.000	0.176	1.114
ID29573	29573	110	37.493	38.952	17.098	0	269	269	2	1	-10921639	115.905	124	68	153	2434	24.156	4.800	0.148	1.240
ID29574	29574	116	44.398	25.920	18.063	0	269	269	2	1	-10921639	130.238	130	73	187	2735	26.627	2.000	0.140	1.204
ID29575	29575	80	73.470	0.000	24.000	0	269	269	2	1	-10921639	139.571	147	74	232	2931	50.327	4.800	0.286	1.234
ID29576	29576	118	39.522	23.637	26.074	0	269	269	2	1	-10921639	125.095	124	90	181	2627	27.366	2.000	0.126	1.025
ID29577	29577	117	45.647	19.174	27.595	0	269	269	2	1	-10921639	113.571	119	56	181	2385	34.873	2.000	0.166	0.926
ID29578	29578	None	31.022	34.834	29.289	0	269	269	2	1	-10921639	109.762	113	73	136	2305	15.671	4.800	0.167	2.009
ID29579	29579	122	77.709	0.000	31.000	0	269	269	2	1	-10921639	160.238	158	95	255	3365	43.630	4.800	0.261	1.522
ID29580	29580	124	27.956	21.425	39.853	0	269	269	2	1	-10921639	70.095	73	34	96	1472	19.832	4.800	0.207	1.213
ID29568	29568	125	34.767	2.927	33.347	0	270	270	2	1	-10921639	100.524	113	28	147	2111	36.732	7.600	0.117	0.575
ID29558	29558	115	77.550	21.588	5.031	0	270	270	2	1	-10921639	134.333	130	51	232	2821	48.762	2.000	0.263	1.146
ID29559	29559	112	79.382	29.786	8.974	0	270	270	2	1	-10921639	167.810	158	113	255	3524	44.441	2.000	0.219	1.357
ID29560	29560	121	54.216	18.392	15.774	0	270	270	2	1	-10921639	140.476	141	90	192	2950	30.069	4.800	0.199	1.553
ID29561	29561	110	51.600	38.945	17.258	0	270	270	2	1	-10921639	118.143	130	51	181	2481	33.304	2.000	0.200	1.182
ID29562	29562	116	52.964	26.026	18.079	0	270	270	2	1	-10921639	143.762	147	96	204	3019	30.470	2.000	0.161	1.307
ID29563	29563	None	32.895	33.592	21.620	0	270	270	2	1	-10921639	138.143	136	102	181	2901	20.170	2.000	0.106	1.316
ID29564	29564	80	59.177	0.000	24.000	0	270	270	2	1	-10921639	133.095	136	64	221	2795	45.003	2.000	0.242	1.151
ID29565	29565	117	34.961	19.216	27.387	0	270	270	2	1	-10921639	120.286	119	85	170	2526	25.068	2.000	0.122	1.043
ID29566	29566	118	39.120	23.996	26.747	0	270	270	2	1	-10921639	125.143	113	79	181	2628	28.596	2.000	0.100	0.796
ID29567	29567	122	75.597	0.000	30.000	0	270	270	2	1	-10921639	183.524	175	122	255	3854	45.477	2.000	0.209	1.397
ID29600	29600	122	77.725	0.000	30.000	0	271	271	2	1	-10921639	179.952	175	127	255	3779	43.327	2.000	0.240	1.609
ID29601	29601	125	49.289	3.918	33.908	0	271	271	2	1	-10921639	87.905	96	17	175	1846	44.795	2.000	0.184	0.610
ID29602	29602	124	27.966	19.628	38.821	0	271	271	2	1	-10921639	68.143	62	45	107	1431	16.227	2.000	0.167	1.201
ID29592	29592	115	74.965	21.462	5.095	0	271	271	2	1	-10921639	129.714	130	68	221	2724	44.842	2.000	0.286	1.287
ID29593	29593	112	74.478	29.928	9.440	0	271	271	2	1	-10921639	169.667	158	119	255	3563	45.401	2.000	0.208	1.284
ID29594	29594	121	43.852	18.047	15.372	0	271	271	2	1	-10921639	121.857	124	62	175	2559	29.801	7.600	0.166	1.163
ID29595	29595	110	43.842	39.018	17.226	0	271	271	2	1	-10921639	123.286	124	73	153	2589	24.832	4.800	0.200	1.653
ID29596	29596	116	41.144	25.991	18.234	0	271	271	2	1	-10921639	140.333	136	102	187	2947	24.473	2.000	0.126	1.283
ID29597	29597	80	63.832	0.000	23.000	0	271	271	2	1	-10921639	110.619	113	42	209	2323	50.323	2.000	0.273	0.943
ID29598	29598	118	31.110	24.209	26.947	0	271	271	2	1	-10921639	124.286	119	96	181	2610	22.450	2.000	0.083	0.851
ID29599	29599	117	46.017	19.474	27.578	0	271	271	2	1	-10921639	121.143	119	56	192	2544	37.075	2.000	0.162	0.911
ID29617	29617	115	97.920	21.456	5.353	0	272	272	2	1	-10921639	147.810	147	73	255	3104	60.174	2.000	0.346	1.263
ID29618	29618	112	74.824	29.902	9.357	0	272	272	2	1	-10921639	176.429	170	124	255	3705	44.752	7.600	0.196	1.294
ID29619	29619	121	52.061	18.099	15.461	0	272	272	2	1	-10921639	125.619	124	62	209	2638	38.721	2.000	0.164	0.913
ID29620	29620	110	44.169	38.562	17.523	0	272	272	2	1	-10921639	128.619	124	62	170	2701	26.856	4.800	0.182	1.472
ID29621	29621	116	43.097	25.983	18.815	0	272	272	2	1	-10921639	150.810	147	107	209	3167	26.003	2.000	0.119	1.235
ID29622	29622	80	64.487	0.000	23.000	0	272	272	2	1	-10921639	124.476	136	52	198	2614	49.020	2.000	0.267	1.070
ID29623	29623	126	28.688	39.530	23.539	0	272	272	2	1	-10921639	88.143	79	39	136	1851	30.660	2.000	0.123	0.631
ID29624	29624	117	53.101	19.477	27.457	0	272	272	2	1	-10921639	132.619	124	79	215	2785	38.788	2.000	0.171	0.998
ID29625	29625	118	32.593	24.207	28.328	0	272	272	2	1	-10921639	132.905	130	90	164	2791	19.849	4.800	0.108	1.307
ID29626	29626	122	76.882	0.000	31.000	0	272	272	2	1	-10921639	206.048	204	147	255	4327	37.396	4.800	0.223	2.011
ID29627	29627	125	58.878	3.138	32.869	0	272	272	2	1	-10921639	136.714	147	56	215	2871	52.308	2.000	0.182	0.803
ID29628	29628	124	34.696	19.330	38.770	0	272	272	2	1	-10921639	70.571	68	39	124	1482	24.404	2.000	0.193	0.936
ID29603	29603	115	93.924	21.525	5.415	0	273	273	2	1	-10921639	143.762	141	56	255	3019	63.653	2.000	0.315	1.081
ID29604	29604	112	65.759	30.012	9.513	0	273	273	2	1	-10921639	178.952	187	124	255	3758	37.238	7.600	0.174	1.421
ID29605	29605	121	60.506	18.192	15.640	0	273	273	2	1	-10921639	142.714	141	79	221	2997	36.000	2.000	0.197	1.305
ID29606	29606	110	45.638	39.040	17.082	0	273	273	2	1	-10921639	122.429	119	79	170	2571	26.977	2.000	0.168	1.308
ID29607	29607	116	43.218	25.877	18.793	0	273	273	2	1	-10921639	159.381	158	124	226	3347	27.789	2.000	0.104	1.081
ID29608	29608	80	64.573	0.000	23.000	0	273	273	2	1	-10921639	129.048	136	58	221	2710	52.963	2.000	0.225	0.895
ID29609	29609	126	54.657	39.021	22.865	0	273	273	2	1	-10921639	128.952	130	73	215	2708	35.132	2.000	0.168	1.056
ID29610	29610	None	54.609	0.000	26.000	0	273	273	2	1	-10921639	187.857	204	95	226	3945	39.142	6.269	0.181	1.472
ID29611	29611	117	54.353	19.177	27.509	0	273	273	2	1	-10921639	134.333	130	79	209	2821	39.002	2.000	0.176	1.030
ID29612	29612	118	40.853	24.572	28.973	0	273	273	2	1	-10921639	130.095	124	85	187	2732	32.883	2.000	0.133	0.930
ID29613	29613	122	76.377	0.000	31.000	0	273	273	2	1	-10921639	212.857	232	148	255	4470	45.266	7.600	0.190	1.499
ID29614	29614	125	58.029	3.141	33.226	0	273	273	2	1	-10921639	141.381	147	68	255	2969	51.716	2.000	0.168	0.786
ID29615	29615	None	31.046	25.078	36.951	0	273	273	2	1	-10921639	80.714	85	51	130	1695	18.577	2.000	0.157	1.177
ID29616	29616	124	66.056	19.162	38.772	0	273	273	2	1	-10921639	91.143	79	45	198	1914	41.565	2.000	0.301	1.015
ID29632	29632	110	63.638	38.940	17.246	0	274	274	2	1	-10921639	137.810	141	68	209	2894	39.619	2.000	0.222	1.266
ID29633	29633	116	53.674	26.039	18.071	0	274	274	2	1	-10921639	189.190	192	147	243	3973	28.700	4.800	0.132	1.540
ID29634	29634	80	58.043	0.000	23.000	0	274	274	2	1	-10921639	122.857	119	64	192	2580	43.211	2.000	0.229	1.059
ID29635	29635	126	42.995	38.567	22.826	0	274	274	2	1	-10921639	121.619	119	56	198	2554	39.080	2.000	0.128	0.707
ID29636	29636	117	50.802	19.272	27.602	0	274	274	2	1	-10921639	138.905	141	85	209	2917	36.609	4.800	0.174	1.122
ID29637	29637	118	56.004	24.514	28.556	0	274	274	2	1	-10921639	144.333	141	68	221	3031	44.816	2.000	0.177	0.968
ID29638	29638	122	83.379	0.000	31.000	0	274	274	2	1	-10921639	216.000	255	153	255	4536	44.656	3.200	0.227	1.789
ID29639	29639	None	35.468	8.538	35.705	0	274	274	2	1	-10921639	66.048	68	28	107	1387	25.553	7.600	0.247	1.023
ID29640	29640	124	50.620	19.032	38.534	0	274	274	2	1	-10921639	82.762	79	39	164	1738	33.532	2.000	0.267	1.040
ID29629	29629	115	81.712	21.547	5.490	0	274	274	2	1	-10921639	140.810	141	51	249	2957	57.682	2.000	0.276	1.057
ID29630	29630	112	71.482	29.953	9.053	0	274	274	2	1	-10921639	172.857	175	119	255	3630	39.062	7.600	0.189	1.406
ID29631	29631	121	53.868	18.048	15.641	0	274	274	2	1	-10921639	136.476	130	90	226	2866	35.586	2.000	0.149	0.997
ID29648	29648	117	64.395	19.209	27.447	0	275	275	2	1	-10921639	152.952	153	90	221	3212	38.949	2.000	0.197	1.290
ID29649	29649	118	43.485	24.765	28.454	0	275	275	2	1	-10921639	141.000	141	96	187	2961	27.928	2.000	0.142	1.252
ID29650	29650	122	101.409	0.000	31.000	0	275	275	2	1	-10921639	203.571	238	111	255	4275	60.504	3.200	0.298	1.543
ID29651	29651	None	32.254	27.068	36.847	0	275	275	2	1	-10921639	88.952	90	56	113	1868	17.057	2.000	0.186	1.634
ID29652	29652	124	41.593	19.779	38.331	0	275	275	2	1	-10921639	78.000	73	45	147	1638	25.505	2.000	0.217	1.091
ID29641	29641	115	84.104	21.597	5.633	0	275	275	2	1	-10921639	149.333	136	90	249	3136	47.706	2.000	0.267	1.320
ID29642	29642	112	71.648	29.812	9.412	0	275	275	2	1	-10921639	178.095	181	102	255	3740	47.806	7.600	0.185	1.164
ID29643	29643	121	61.850	18.348	15.382	0	275	275	2	1	-10921639	144.524	147	68	232	3035	46.847	2.000	0.179	0.936
ID29644	29644	110	65.776	39.090	17.665	0	275	275	2	1	-10921639	152.095	153	85	226	3194	35.957	2.000	0.198	1.396
ID29645	29645	116	39.429	25.999	18.685	0	275	275	2	1	-10921639	169.143	158	130	221	3552	27.703	2.000	0.088	0.983
ID29646	29646	80	66.000	0.000	23.000	0	275	275	2	1	-10921639	142.952	147	68	226	3002	50.870	2.000	0.235	1.070
ID29647	29647	126	34.918	38.307	22.894	0	275	275	2	1	-10921639	134.905	136	96	170	2833	24.437	2.000	0.110	1.090
ID29664	29664	124	29.101	19.678	38.596	0	276	276	2	1	-10921639	66.857	68	34	124	1404	22.451	2.000	0.199	0.987
ID29653	29653	115	78.432	21.666	5.656	0	276	276	2	1	-10921639	145.857	136	90	249	3063	44.520	2.000	0.246	1.293
ID29654	29654	112	71.118	29.793	9.530	0	276	276	2	1	-10921639	189.952	187	130	255	3989	39.362	7.600	0.172	1.416
ID29655	29655	121	66.345	18.430	15.814	0	276	276	2	1	-10921639	159.333	153	79	255	3346	45.472	2.000	0.173	1.031
ID29656	29656	110	57.275	39.243	17.446	0	276	276	2	1	-10921639	135.952	130	73	204	2855	36.702	2.000	0.196	1.213
ID29657	29657	116	48.246	25.807	18.957	0	276	276	2	1	-10921639	184.571	187	141	232	3876	25.095	4.800	0.121	1.590
ID29658	29658	80	49.098	0.000	23.000	0	276	276	2	1	-10921639	130.714	136	58	192	2745	40.371	2.000	0.183	1.000
ID29659	29659	126	43.761	38.222	23.281	0	276	276	2	1	-10921639	144.619	153	102	192	3037	25.463	4.800	0.144	1.432
ID29660	29660	117	82.000	19.389	27.766	0	276	276	2	1	-10921639	162.095	164	73	255	3404	52.989	2.000	0.243	1.197
ID29661	29661	118	41.975	24.696	28.621	0	276	276	2	1	-10921639	126.143	136	56	181	2649	37.818	2.000	0.130	0.769
ID29662	29662	122	93.100	0.000	31.000	0	276	276	2	1	-10921639	203.429	215	95	255	4272	58.528	4.800	0.262	1.441
ID29663	29663	None	33.011	11.119	36.632	0	276	276	2	1	-10921639	61.095	62	34	107	1283	19.593	2.000	0.273	1.338
ID29696	29696	110	58.394	39.041	17.442	0	277	277	2	1	-10921639	137.238	141	68	204	2882	35.862	2.000	0.206	1.307
ID29697	29697	116	42.378	26.834	17.957	0	277	277	2	1	-10921639	193.476	198	158	232	4063	22.302	7.600	0.106	1.661
ID29698	29698	80	51.444	0.000	23.000	0	277	277	2	1	-10921639	145.381	158	68	221	3053	45.982	2.000	0.181	0.969
ID29699	29699	126	46.507	38.342	23.430	0	277	277	2	1	-10921639	136.190	136	90	192	2860	29.132	3.200	0.150	1.218
ID29700	29700	117	77.313	19.423	27.759	0	277	277	2	1	-10921639	156.905	158	79	243	3295	50.217	2.000	0.235	1.188
ID29701	29701	118	44.838	24.696	28.675	0	277	277	2	1	-10921639	125.143	130	56	175	2628	37.509	2.000	0.149	0.866
ID29702	29702	122	82.981	0.000	31.000	0	277	277	2	1	-10921639	200.619	187	100	255	4213	58.351	4.800	0.224	1.257
ID29692	29692	115	62.241	21.398	6.050	0	277	277	2	1	-10921639	128.524	124	68	192	2699	38.460	2.000	0.245	1.315
ID29693	29693	112	62.389	29.966	10.193	0	277	277	2	1	-10921639	180.143	170	124	243	3783	35.741	7.600	0.166	1.433
ID29694	29694	None	37.267	0.000	14.000	0	277	277	2	1	-10921639	61.714	51	39	96	1296	20.078	2.000	0.324	1.504
ID29695	29695	121	57.225	18.516	15.817	0	277	277	2	1	-10921639	153.810	141	113	215	3230	29.720	4.800	0.179	1.570
ID29712	29712	None	27.064	26.192	36.099	0	278	278	2	1	-10921639	63.619	62	28	102	1336	20.829	2.000	0.165	0.867
ID29703	29703	115	66.019	21.518	6.079	0	278	278	2	1	-10921639	127.571	130	56	209	2679	41.632	2.000	0.234	1.162
ID29704	29704	112	60.400	29.795	10.207	0	278	278	2	1	-10921639	184.762	181	141	249	3880	35.889	4.800	0.156	1.388
ID29705	29705	121	66.597	18.528	15.868	0	278	278	2	1	-10921639	166.952	153	124	238	3506	36.027	2.000	0.177	1.396
ID29706	29706	110	68.747	39.002	17.986	0	278	278	2	1	-10921639	154.762	158	96	226	3250	38.077	2.000	0.201	1.361
ID29707	29707	116	32.047	25.791	18.597	0	278	278	2	1	-10921639	179.429	187	136	215	3768	23.278	4.800	0.080	1.148
ID29708	29708	126	46.056	38.216	23.253	0	278	278	2	1	-10921639	150.762	158	102	198	3166	27.590	2.000	0.132	1.273
ID29709	29709	117	84.559	19.302	27.555	0	278	278	2	1	-10921639	166.952	175	73	255	3506	54.662	2.000	0.245	1.203
ID29710	29710	118	45.625	25.167	28.603	0	278	278	2	1	-10921639	118.667	119	56	198	2492	40.928	2.000	0.120	0.622
ID29711	29711	122	79.686	0.000	30.000	0	278	278	2	1	-10921639	222.381	255	148	255	4670	42.226	7.600	0.225	1.933
ID29665	29665	115	61.683	21.624	6.488	0	279	279	2	1	-10921639	123.048	130	68	209	2584	41.024	2.000	0.236	1.144
ID29666	29666	112	52.244	29.500	10.438	0	279	279	2	1	-10921639	177.810	181	107	249	3734	41.923	7.600	0.128	0.962
ID29667	29667	None	27.690	0.000	12.000	0	279	279	2	1	-10921639	52.667	51	22	90	1106	19.742	2.000	0.242	1.039
ID29668	29668	121	55.519	18.581	15.769	0	279	279	2	1	-10921639	162.381	153	113	221	3410	28.092	4.800	0.175	1.725
ID29669	29669	110	51.082	38.646	17.501	0	279	279	2	1	-10921639	147.857	153	73	198	3105	35.524	4.800	0.173	1.226
ID29670	29670	116	41.605	26.056	18.728	0	279	279	2	1	-10921639	184.857	187	136	232	3882	28.091	4.800	0.101	1.207
ID29671	29671	126	42.493	37.523	23.453	0	279	279	2	1	-10921639	148.571	153	90	192	3120	33.007	4.800	0.141	1.109
ID29672	29672	117	85.224	19.413	27.296	0	279	279	2	1	-10921639	179.429	170	119	255	3768	44.438	4.800	0.251	1.618
ID29673	29673	118	53.438	25.119	28.247	0	279	279	2	1	-10921639	127.571	124	79	204	2679	37.934	2.000	0.134	0.793
ID29674	29674	122	72.337	0.000	31.000	0	279	279	2	1	-10921639	221.619	255	153	255	4654	40.760	7.600	0.188	1.721
ID29675	29675	128	33.020	9.782	40.054	0	279	279	2	1	-10921639	45.762	39	17	96	961	21.196	2.000	0.296	0.986
ID29676	29676	115	54.914	21.725	6.891	0	280	280	2	1	-10921639	125.952	119	96	198	2645	28.085	2.000	0.201	1.498
ID29677	29677	112	43.068	29.790	10.492	0	280	280	2	1	-10921639	170.524	170	107	232	3581	34.351	7.600	0.119	1.052
ID29678	29678	None	28.647	11.066	15.471	0	280	280	2	1	-10921639	74.857	79	34	124	1572	23.016	2.000	0.165	0.921
ID29679	29679	121	51.260	18.892	15.765	0	280	280	2	1	-10921639	156.714	158	113	215	3291	26.443	4.800	0.153	1.570
ID29680	29680	116	46.096	26.809	18.029	0	280	280	2	1	-10921639	196.333	192	158	232	4123	22.903	4.800	0.115	1.775
ID29681	29681	110	64.436	38.957	17.853	0	280	280	2	1	-10921639	151.095	147	79	238	3173	38.334	2.000	0.191	1.262
ID29682	29682	None	29.852	16.557	19.221	0	280	280	2	1	-10921639	138.143	136	102	187	2901	20.951	7.600	0.093	1.119
ID29683	29683	None	47.497	0.000	23.000	0	280	280	2	1	-10921639	155.857	141	95	238	3273	42.284	2.000	0.151	0.968
ID29684	29684	126	37.680	37.421	22.950	0	280	280	2	1	-10921639	148.952	147	107	187	3128	20.896	4.800	0.123	1.558
ID29685	29685	129	29.520	31.509	23.786	0	280	280	2	1	-10921639	140.810	141	85	187	2957	26.408	7.600	0.072	0.715
ID29686	29686	117	74.501	19.501	27.401	0	280	280	2	1	-10921639	173.238	164	107	255	3638	39.178	2.000	0.204	1.497
ID29687	29687	None	59.176	0.000	28.000	0	280	280	2	1	-10921639	233.190	255	159	255	4897	31.605	6.327	0.166	2.103
ID29688	29688	118	50.783	24.871	27.729	0	280	280	2	1	-10921639	133.238	141	68	209	2798	39.231	2.000	0.137	0.821
ID29689	29689	131	71.671	0.000	34.000	0	280	280	2	1	-10921639	218.143	249	132	255	4581	47.075	6.277	0.215	1.640
ID29690	29690	None	36.787	26.052	37.008	0	280	280	2	1	-10921639	64.619	62	22	113	1357	25.119	2.000	0.252	1.037
ID29691	29691	128	29.120	9.922	39.827	0	280	280	2	1	-10921639	47.429	45	17	85	996	18.699	2.000	0.268	1.074
ID29730	29730	115	42.761	21.502	6.690	0	281	281	2	1	-10921639	117.238	107	85	164	2462	23.225	2.000	0.177	1.515
ID29731	29731	112	53.746	29.943	11.099	0	281	281	2	1	-10921639	183.238	181	124	238	3848	33.143	2.000	0.130	1.275
ID29732	29732	121	63.339	18.753	16.729	0	281	281	2	1	-10921639	169.429	164	119	215	3558	30.948	3.200	0.185	1.712
ID29733	29733	110	56.685	38.897	18.012	0	281	281	2	1	-10921639	146.714	141	79	204	3081	32.218	4.800	0.200	1.518
ID29734	29734	116	40.544	25.912	18.544	0	281	281	2	1	-10921639	186.905	187	153	238	3925	27.667	7.600	0.102	1.250
ID29735	29735	129	27.493	30.859	24.336	0	281	281	2	1	-10921639	142.333	147	90	187	2989	22.754	7.600	0.071	0.828
ID29736	29736	126	42.152	37.145	23.572	0	281	281	2	1	-10921639	132.381	136	62	181	2780	35.645	2.000	0.138	0.898
ID29737	29737	117	79.515	19.603	27.262	0	281	281	2	1	-10921639	178.571	170	113	255	3750	42.603	2.000	0.217	1.496
ID29738	29738	118	56.166	24.996	27.501	0	281	281	2	1	-10921639	135.524	130	51	221	2846	48.067	2.000	0.155	0.758
ID29739	29739	130	37.438	52.000	28.000	0	281	281	2	1	-10921639	59.905	51	34	124	1258	22.485	2.000	0.301	1.234
ID29740	29740	131	77.880	0.000	32.000	0	281	281	2	1	-10921639	213.667	226	132	255	4487	44.566	4.800	0.226	1.767
ID29728	29728	132	58.338	8.816	34.629	0	282	282	2	1	-10921639	124.810	119	62	192	2621	33.508	4.800	0.227	1.378
ID29729	29729	None	29.342	25.228	37.387	0	282	282	2	1	-10921639	68.429	68	39	102	1437	21.655	2.000	0.190	1.011
ID29713	29713	115	42.313	21.524	6.802	0	282	282	2	1	-10921639	118.381	113	85	170	2486	24.549	2.000	0.157	1.308
ID29714	29714	None	27.706	25.787	11.098	0	282	282	2	1	-10921639	169.714	181	119	209	3564	24.721	2.000	0.052	0.679
ID29715	29715	112	47.197	30.188	11.164	0	282	282	2	1	-10921639	189.333	192	124	238	3976	30.391	4.800	0.117	1.309
ID29716	29716	121	54.651	18.751	16.508	0	282	282	2	1	-10921639	176.286	170	130	215	3702	24.966	4.800	0.179	2.141
ID29717	29717	116	39.258	27.515	17.896	0	282	282	2	1	-10921639	206.905	209	164	238	4345	19.354	6.271	0.096	1.871
ID29718	29718	110	64.570	38.864	18.074	0	282	282	2	1	-10921639	160.714	170	85	215	3375	39.691	4.800	0.207	1.390
ID29719	29719	133	61.546	0.000	23.000	0	282	282	2	1	-10921639	164.238	170	84	221	3449	40.727	4.800	0.205	1.375
ID29720	29720	126	41.345	37.235	23.290	0	282	282	2	1	-10921639	150.238	153	96	187	3155	23.558	4.800	0.138	1.551
ID29721	29721	129	33.372	29.670	25.725	0	282	282	2	1	-10921639	136.000	141	79	187	2856	34.136	2.000	0.105	0.755
ID29722	29722	117	82.583	19.818	26.962	0	282	282	2	1	-10921639	179.429	181	90	255	3768	44.712	2.000	0.228	1.493
ID29723	29723	118	44.564	25.066	27.258	0	282	282	2	1	-10921639	146.000	153	90	198	3066	29.177	2.000	0.112	1.010
ID29724	29724	130	40.124	52.000	28.000	0	282	282	2	1	-10921639	64.952	56	36	124	1364	24.038	2.000	0.300	1.248
ID29725	29725	134	69.578	0.000	29.000	0	282	282	2	1	-10921639	217.714	249	132	255	4572	45.096	3.200	0.177	1.454
ID29726	29726	135	29.857	39.942	31.743	0	282	282	2	1	-10921639	66.524	62	28	113	1397	23.312	2.000	0.150	0.745
ID29727	29727	131	55.561	0.000	33.000	0	282	282	2	1	-10921639	194.905	204	127	255	4093	36.639	6.349	0.161	1.476
ID29760	29760	112	44.774	29.828	10.833	0	283	283	2	1	-10921639	190.952	192	124	232	4010	28.866	2.000	0.113	1.339
ID29761	29761	121	43.928	20.158	14.026	0	283	283	2	1	-10921639	152.857	158	73	192	3210	33.090	4.800	0.137	1.115
ID29762	29762	116	48.930	26.992	17.931	0	283	283	2	1	-10921639	205.476	215	170	255	4315	26.009	4.800	0.114	1.615
ID29763	29763	110	71.039	38.991	17.801	0	283	283	2	1	-10921639	153.238	153	79	232	3218	41.556	2.000	0.211	1.283
ID29764	29764	133	78.841	0.000	22.000	0	283	283	2	1	-10921639	153.619	147	68	255	3226	62.139	2.000	0.224	0.905
ID29765	29765	126	46.845	36.757	23.172	0	283	283	2	1	-10921639	142.143	147	79	187	2985	30.358	2.000	0.153	1.245
ID29766	29766	129	39.981	29.989	25.431	0	283	283	2	1	-10921639	151.048	147	107	215	3172	25.719	4.800	0.115	1.214
ID29767	29767	117	78.510	19.516	27.112	0	283	283	2	1	-10921639	189.286	175	90	255	3975	40.829	4.800	0.212	1.619
ID29768	29768	118	42.711	24.631	27.024	0	283	283	2	1	-10921639	142.952	153	79	204	3002	33.729	2.000	0.110	0.839
ID29769	29769	130	27.430	52.000	28.000	0	283	283	2	1	-10921639	61.238	56	45	96	1286	13.531	4.800	0.252	1.822
ID29770	29770	134	64.766	0.000	29.000	0	283	283	2	1	-10921639	226.238	255	153	255	4751	38.721	4.800	0.173	1.725
ID29771	29771	135	31.233	40.751	32.517	0	283	283	2	1	-10921639	70.429	68	34	113	1479	24.963	2.000	0.196	0.924
ID29772	29772	131	53.681	2.336	33.736	0	283	283	2	1	-10921639	163.571	164	68	238	3435	50.502	2.000	0.122	0.704
ID29773	29773	132	78.379	10.541	34.399	0	283	283	2	1	-10921639	139.476	136	79	232	2929	48.783	2.000	0.277	1.242
ID29774	29774	136	36.734	6.511	38.199	0	283	283	2	1	-10921639	91.190	90	28	158	1915	31.960	7.600	0.115	0.587
ID29758	29758	115	49.959	21.693	6.876	0	283	283	2	1	-10921639	122.190	113	85	170	2566	25.185	2.000	0.204	1.645
ID29759	29759	None	27.844	44.339	8.968	0	283	283	2	1	-10921639	47.143	39	28	79	990	15.676	2.000	0.270	1.277
ID29792	29792	132	34.558	11.484	34.012	0	284	284	2	1	-10921639	108.571	107	73	141	2280	19.080	2.000	0.139	1.390
ID29793	29793	136	38.410	7.884	38.442	0	284	284	2	1	-10921639	103.238	96	51	158	2168	26.090	7.600	0.138	0.961
ID29794	29794	137	27.540	24.638	38.088	0	284	284	2	1	-10921639	68.571	68	45	102	1440	16.136	4.800	0.189	1.354
ID29775	29775	115	45.796	21.758	7.199	0	284	284	2	1	-10921639	117.000	113	79	175	2457	28.737	2.000	0.181	1.246
ID29776	29776	138	31.781	25.783	11.225	0	284	284	2	1	-10921639	168.524	158	124	232	3539	27.526	7.600	0.057	0.662
ID29777	29777	112	37.432	31.585	12.077	0	284	284	2	1	-10921639	158.381	158	107	204	3326	35.282	7.600	0.096	0.784
ID29778	29778	121	44.879	19.222	16.211	0	284	284	2	1	-10921639	154.762	158	79	209	3250	32.784	7.600	0.135	1.126
ID29779	29779	116	44.381	26.937	17.830	0	284	284	2	1	-10921639	197.905	198	158	232	4156	22.043	4.800	0.106	1.720
ID29780	29780	110	47.977	39.063	17.761	0	284	284	2	1	-10921639	135.619	141	79	181	2848	28.275	4.800	0.192	1.548
ID29781	29781	None	27.747	15.365	20.109	0	284	284	2	1	-10921639	123.571	124	85	153	2595	19.200	7.600	0.122	1.401
ID29782	29782	133	107.106	0.000	22.000	0	284	284	2	1	-10921639	175.667	192	79	255	3689	71.744	2.000	0.311	1.162
ID29783	29783	126	44.570	36.342	23.127	0	284	284	2	1	-10921639	145.095	141	102	192	3047	26.321	2.000	0.135	1.313
ID29784	29784	129	50.817	30.245	25.078	0	284	284	2	1	-10921639	165.143	164	113	221	3468	32.068	2.000	0.133	1.208
ID29785	29785	117	79.550	19.587	26.935	0	284	284	2	1	-10921639	186.857	192	79	249	3924	44.483	4.800	0.233	1.589
ID29786	29786	118	30.911	23.608	26.696	0	284	284	2	1	-10921639	137.286	141	68	192	2883	34.657	6.371	0.098	0.708
ID29787	29787	130	33.711	52.000	27.000	0	284	284	2	1	-10921639	71.048	68	52	96	1492	16.191	4.800	0.278	1.909
ID29788	29788	134	52.461	0.000	28.000	0	284	284	2	1	-10921639	241.381	255	180	255	5069	21.609	6.288	0.163	3.136
ID29789	29789	None	51.813	0.000	31.000	0	284	284	2	1	-10921639	232.714	255	175	255	4887	29.160	7.600	0.130	1.842
ID29790	29790	131	39.411	2.312	33.823	0	284	284	2	1	-10921639	171.238	158	85	255	3596	45.849	2.000	0.078	0.541
ID29791	29791	None	35.891	5.966	34.065	0	284	284	2	1	-10921639	136.476	141	96	181	2866	22.660	6.342	0.109	1.185
ID29824	29824	130	42.159	52.000	27.000	0	285	285	2	1	-10921639	83.667	85	51	136	1757	24.573	2.000	0.295	1.551
ID29825	29825	134	57.395	0.000	28.000	0	285	285	2	1	-10921639	228.810	255	164	255	4805	34.156	6.326	0.154	1.785
ID29826	29826	131	67.466	2.093	32.870	0	285	285	2	1	-10921639	192.952	215	102	255	4052	55.502	2.000	0.140	0.856
ID29827	29827	137	27.312	24.686	37.769	0	285	285	2	1	-10921639	63.333	62	39	102	1330	16.584	2.000	0.172	1.121
ID29828	29828	136	42.916	8.286	38.637	0	285	285	2	1	-10921639	80.000	73	39	136	1680	32.090	2.000	0.230	0.931
ID29812	29812	115	47.030	21.992	7.557	0	285	285	2	1	-10921639	130.286	124	79	204	2736	29.555	2.000	0.138	1.068
ID29813	29813	139	29.130	44.181	9.426	0	285	285	2	1	-10921639	45.238	39	22	85	950	18.360	2.000	0.288	1.101
ID29814	29814	138	51.866	26.048	11.583	0	285	285	2	1	-10921639	198.619	204	136	255	4171	36.884	2.000	0.097	0.957
ID29815	29815	112	43.282	30.949	11.984	0	285	285	2	1	-10921639	180.619	187	130	238	3793	29.835	2.000	0.105	1.154
ID29816	29816	121	49.057	19.024	16.172	0	285	285	2	1	-10921639	167.143	175	107	226	3510	31.555	6.364	0.139	1.291
ID29817	29817	116	36.417	26.810	18.182	0	285	285	2	1	-10921639	188.238	181	158	238	3953	20.555	2.000	0.074	1.262
ID29818	29818	110	54.181	38.730	17.890	0	285	285	2	1	-10921639	132.476	136	73	198	2782	35.492	2.000	0.187	1.176
ID29819	29819	133	90.051	0.000	21.000	0	285	285	2	1	-10921639	235.571	255	164	255	4947	31.494	4.800	0.303	3.480
ID29820	29820	126	64.970	36.056	23.294	0	285	285	2	1	-10921639	166.667	158	113	232	3500	33.403	2.000	0.187	1.575
ID29821	29821	129	44.332	30.035	25.061	0	285	285	2	1	-10921639	163.476	164	124	215	3433	28.894	2.000	0.112	1.139
ID29822	29822	118	37.652	23.582	26.088	0	285	285	2	1	-10921639	152.905	158	107	198	3211	27.046	2.000	0.114	1.157
ID29823	29823	117	77.195	18.996	26.916	0	285	285	2	1	-10921639	179.048	181	96	249	3760	44.131	4.800	0.219	1.459
ID29795	29795	115	46.966	21.874	7.317	0	286	286	2	1	-10921639	125.048	113	73	198	2626	35.099	2.000	0.161	0.987
ID29796	29796	139	32.981	44.200	9.746	0	286	286	2	1	-10921639	50.381	45	28	96	1058	19.345	2.000	0.289	1.169
ID29797	29797	138	48.709	25.528	10.683	0	286	286	2	1	-10921639	191.000	181	141	255	4011	36.057	2.000	0.085	0.828
ID29798	29798	112	50.499	31.491	12.234	0	286	286	2	1	-10921639	194.524	198	130	238	4085	30.906	4.800	0.135	1.493
ID29799	29799	121	46.004	19.303	15.765	0	286	286	2	1	-10921639	170.238	181	96	221	3575	34.522	7.600	0.134	1.166
ID29800	29800	None	48.434	0.000	18.000	0	286	286	2	1	-10921639	207.000	209	141	255	4347	39.019	4.800	0.165	1.504
ID29801	29801	116	38.864	26.965	18.307	0	286	286	2	1	-10921639	200.619	204	158	232	4213	22.205	4.800	0.091	1.509
ID29802	29802	110	56.226	38.486	17.559	0	286	286	2	1	-10921639	158.048	147	124	209	3319	26.453	4.800	0.174	1.768
ID29803	29803	133	51.889	2.046	20.537	0	286	286	2	1	-10921639	228.381	255	124	255	4796	45.780	4.800	0.116	1.038
ID29804	29804	126	62.678	36.450	23.276	0	286	286	2	1	-10921639	169.619	164	113	243	3562	34.595	2.000	0.164	1.380
ID29805	29805	129	48.582	29.955	25.628	0	286	286	2	1	-10921639	160.810	158	107	221	3377	33.852	4.800	0.150	1.242
ID29806	29806	140	56.912	4.365	27.119	0	286	286	2	1	-10921639	175.143	187	85	255	3678	51.926	2.000	0.113	0.687
ID29807	29807	117	78.031	19.372	27.102	0	286	286	2	1	-10921639	190.333	187	113	255	3997	44.582	4.800	0.227	1.577
ID29808	29808	None	55.226	0.000	32.000	0	286	286	2	1	-10921639	210.952	226	148	255	4430	38.415	4.800	0.141	1.359
ID29809	29809	131	49.956	2.747	33.701	0	286	286	2	1	-10921639	147.000	136	79	243	3087	48.505	2.000	0.113	0.615
ID29810	29810	None	29.046	41.609	36.957	0	286	286	2	1	-10921639	58.143	62	17	85	1221	21.462	3.200	0.251	1.088
ID29811	29811	137	47.475	25.009	37.618	0	286	286	2	1	-10921639	77.905	73	39	153	1636	27.273	2.000	0.281	1.252
ID29741	29741	115	46.077	21.997	7.176	0	287	287	2	1	-10921639	122.667	124	73	181	2576	33.412	2.000	0.168	1.056
ID29742	29742	138	61.352	25.717	10.440	0	287	287	2	1	-10921639	180.238	170	96	255	3785	48.128	2.000	0.124	0.827
ID29743	29743	112	48.430	31.478	12.001	0	287	287	2	1	-10921639	183.190	187	130	238	3847	30.795	2.000	0.116	1.238
ID29744	29744	121	54.478	20.512	14.072	0	287	287	2	1	-10921639	173.429	175	119	238	3642	31.747	2.000	0.142	1.355
ID29745	29745	110	44.950	38.119	17.361	0	287	287	2	1	-10921639	140.762	141	90	192	2956	30.666	2.000	0.151	1.208
ID29746	29746	116	31.454	26.709	18.447	0	287	287	2	1	-10921639	189.571	192	158	221	3981	15.125	7.600	0.081	1.884
ID29747	29747	141	39.255	0.000	21.000	0	287	287	2	1	-10921639	232.000	255	170	255	4872	31.469	4.800	0.103	1.372
ID29748	29748	133	31.874	3.716	20.787	0	287	287	2	1	-10921639	186.238	198	90	255	3911	45.423	2.000	0.066	0.508
ID29749	29749	126	49.881	35.916	23.057	0	287	287	2	1	-10921639	157.857	158	102	215	3315	30.775	2.000	0.140	1.261
ID29750	29750	129	46.104	30.116	24.867	0	287	287	2	1	-10921639	167.190	164	119	221	3511	30.132	2.000	0.117	1.161
ID29751	29751	140	67.165	4.427	25.687	0	287	287	2	1	-10921639	206.190	215	130	255	4330	45.474	2.000	0.142	1.126
ID29752	29752	None	40.224	23.626	26.441	0	287	287	2	1	-10921639	160.429	158	113	209	3369	29.659	4.800	0.115	1.113
ID29753	29753	117	77.944	19.115	26.876	0	287	287	2	1	-10921639	181.000	181	107	255	3801	42.984	2.000	0.210	1.461
ID29754	29754	134	45.730	0.000	28.000	0	287	287	2	1	-10921639	219.714	232	127	255	4614	40.009	2.000	0.096	0.966
ID29755	29755	130	32.388	50.134	27.788	0	287	287	2	1	-10921639	72.476	68	39	130	1522	22.207	2.000	0.147	0.836
ID29756	29756	131	70.205	2.719	33.898	0	287	287	2	1	-10921639	192.619	209	90	255	4045	51.619	4.800	0.181	1.145
ID29757	29757	137	49.501	25.043	38.104	0	287	287	2	1	-10921639	74.667	68	39	153	1568	28.230	2.000	0.299	1.218
ID29865	29865	115	55.244	21.991	7.293	0	288	288	2	1	-10921639	140.762	130	73	209	2956	42.476	2.000	0.175	0.987
ID29866	29866	138	54.445	25.716	10.511	0	288	288	2	1	-10921639	197.762	181	158	255	4153	35.017	2.000	0.093	0.961
ID29867	29867	112	56.314	32.117	11.757	0	288	288	2	1	-10921639	185.857	198	130	243	3903	34.895	2.000	0.136	1.273
ID29868	29868	121	51.831	20.584	13.949	0	288	288	2	1	-10921639	185.048	181	136	255	3886	30.611	2.000	0.115	1.248
ID29869	29869	None	30.139	5.000	17.000	0	288	288	2	1	-10921639	134.000	141	79	181	2814	29.499	3.200	0.097	0.804
ID29870	29870	116	42.249	26.755	17.512	0	288	288	2	1	-10921639	202.571	198	170	243	4254	23.021	4.800	0.099	1.586
ID29871	29871	110	52.034	37.998	17.767	0	288	288	2	1	-10921639	163.952	164	119	204	3443	26.244	4.800	0.174	1.853
ID29872	29872	141	53.852	0.000	21.000	0	288	288	2	1	-10921639	210.810	198	147	255	4427	42.631	2.000	0.125	1.099
ID29873	29873	126	48.886	35.754	23.438	0	288	288	2	1	-10921639	163.714	170	113	226	3438	33.183	2.000	0.123	1.081
ID29874	29874	129	47.985	30.218	23.653	0	288	288	2	1	-10921639	185.857	192	141	243	3903	31.867	7.600	0.115	1.201
ID29875	29875	140	67.299	5.177	25.505	0	288	288	2	1	-10921639	224.143	255	113	255	4707	46.327	4.800	0.174	1.431
ID29876	29876	134	29.492	0.000	27.000	0	288	288	2	1	-10921639	216.762	226	164	255	4552	29.653	2.000	0.062	0.855
ID29877	29877	117	62.812	21.339	26.486	0	288	288	2	1	-10921639	197.762	198	141	255	4153	37.479	4.800	0.158	1.437
ID29878	29878	130	29.422	49.655	27.633	0	288	288	2	1	-10921639	69.810	62	39	119	1466	23.103	2.000	0.137	0.729
ID29879	29879	131	62.669	2.224	33.754	0	288	288	2	1	-10921639	218.095	232	124	255	4580	43.413	4.800	0.141	1.243
ID29880	29880	137	29.805	24.737	38.261	0	288	288	2	1	-10921639	54.905	51	22	96	1153	18.319	2.000	0.245	1.180
ID29856	29856	129	47.822	29.793	25.263	0	289	289	2	1	-10921639	176.714	175	136	226	3711	28.692	4.800	0.131	1.431
ID29857	29857	140	74.249	6.214	26.367	0	289	289	2	1	-10921639	226.714	232	164	255	4761	29.528	4.800	0.209	2.655
ID29858	29858	117	43.250	22.500	26.295	0	289	289	2	1	-10921639	181.000	187	130	221	3801	29.172	4.800	0.133	1.456
ID29859	29859	142	62.327	18.867	26.655	0	289	289	2	1	-10921639	174.048	170	96	232	3655	42.105	4.800	0.178	1.249
ID29860	29860	134	45.763	0.000	28.000	0	289	289	2	1	-10921639	206.857	226	111	255	4344	45.066	2.000	0.092	0.777
ID29861	29861	130	28.205	49.895	27.781	0	289	289	2	1	-10921639	72.143	68	51	119	1515	19.202	2.000	0.132	0.874
ID29862	29862	131	72.402	2.185	33.655	0	289	289	2	1	-10921639	185.143	198	68	255	3888	57.322	2.000	0.174	0.958
ID29863	29863	137	36.601	25.214	38.437	0	289	289	2	1	-10921639	58.000	51	22	102	1218	22.546	2.000	0.310	1.218
ID29864	29864	None	29.639	40.828	40.246	0	289	289	2	1	-10921639	45.571	39	28	85	957	17.566	2.000	0.292	1.173
ID29847	29847	115	53.571	22.579	7.580	0	289	289	2	1	-10921639	158.714	158	96	238	3333	37.382	7.600	0.133	0.999
ID29848	29848	143	30.620	43.961	9.668	0	289	289	2	1	-10921639	65.714	68	34	96	1380	17.799	4.800	0.248	1.469
ID29849	29849	138	52.508	25.506	11.169	0	289	289	2	1	-10921639	194.238	198	130	255	4079	41.079	2.000	0.089	0.771
ID29850	29850	112	70.648	31.943	11.867	0	289	289	2	1	-10921639	198.571	192	124	255	4170	36.499	4.800	0.177	1.634
ID29851	29851	121	46.229	20.219	14.171	0	289	289	2	1	-10921639	177.714	175	90	243	3732	35.437	4.800	0.127	1.129
ID29852	29852	110	63.650	37.799	17.231	0	289	289	2	1	-10921639	164.571	164	96	238	3456	38.072	4.800	0.191	1.385
ID29853	29853	116	36.344	27.013	18.168	0	289	289	2	1	-10921639	199.619	198	170	226	4192	19.127	4.800	0.087	1.674
ID29854	29854	141	73.278	0.000	22.000	0	289	289	2	1	-10921639	203.667	221	132	255	4277	46.105	2.000	0.186	1.385
ID29855	29855	126	67.480	35.523	23.155	0	289	289	2	1	-10921639	167.571	170	102	255	3519	49.472	2.000	0.153	0.900
ID29829	29829	115	46.655	22.099	7.395	0	290	290	2	1	-10921639	120.476	113	68	192	2530	38.955	2.000	0.165	0.875
ID29830	29830	144	29.234	1.664	9.174	0	290	290	2	1	-10921639	79.286	79	45	130	1665	23.814	2.000	0.171	0.970
ID29831	29831	143	41.629	44.134	9.386	0	290	290	2	1	-10921639	72.810	62	39	119	1529	24.014	2.000	0.272	1.296
ID29832	29832	138	53.753	25.591	11.353	0	290	290	2	1	-10921639	195.333	192	147	255	4102	38.067	2.000	0.111	1.021
ID29833	29833	112	56.239	32.273	11.786	0	290	290	2	1	-10921639	187.429	192	136	243	3936	33.821	4.800	0.139	1.349
ID29834	29834	121	45.428	20.550	13.762	0	290	290	2	1	-10921639	174.333	164	130	243	3661	29.044	2.000	0.100	1.090
ID29835	29835	None	41.338	19.081	16.181	0	290	290	2	1	-10921639	170.762	175	119	215	3586	30.007	7.600	0.105	1.086
ID29836	29836	110	56.976	37.785	17.239	0	290	290	2	1	-10921639	159.381	164	90	215	3347	35.011	4.800	0.185	1.424
ID29837	29837	116	31.614	26.397	17.767	0	290	290	2	1	-10921639	182.286	187	136	221	3828	23.768	2.000	0.073	1.048
ID29838	29838	141	82.395	0.000	22.000	0	290	290	2	1	-10921639	209.429	249	127	255	4398	51.413	3.200	0.216	1.445
ID29839	29839	126	65.819	35.277	22.824	0	290	290	2	1	-10921639	180.286	181	119	255	3786	36.804	2.000	0.163	1.372
ID29840	29840	129	54.932	29.879	24.754	0	290	290	2	1	-10921639	178.000	181	119	249	3738	37.105	2.000	0.141	1.186
ID29841	29841	117	50.683	22.077	26.317	0	290	290	2	1	-10921639	183.667	181	130	232	3857	31.246	6.308	0.131	1.366
ID29842	29842	142	71.441	18.995	26.835	0	290	290	2	1	-10921639	177.714	175	107	255	3732	41.781	4.800	0.195	1.389
ID29843	29843	130	28.927	50.000	27.069	0	290	290	2	1	-10921639	73.571	68	51	119	1545	17.377	2.000	0.145	1.072
ID29844	29844	134	46.379	0.000	28.000	0	290	290	2	1	-10921639	229.286	249	175	255	4815	28.990	3.200	0.122	1.719
ID29845	29845	140	60.863	6.706	28.288	0	290	290	2	1	-10921639	203.143	209	107	255	4266	40.747	4.800	0.165	1.415
ID29846	29846	131	56.431	2.545	33.561	0	290	290	2	1	-10921639	171.333	175	62	255	3598	60.084	2.000	0.121	0.614
ID29920	29920	143	35.186	43.638	9.440	0	291	291	2	1	-10921639	74.571	79	39	107	1566	20.341	4.800	0.247	1.453
ID29921	29921	138	59.848	25.768	11.142	0	291	291	2	1	-10921639	188.524	181	119	255	3959	40.038	2.000	0.113	0.956
ID29922	29922	112	47.563	32.000	12.000	0	291	291	2	1	-10921639	178.619	175	113	226	3751	32.788	4.800	0.124	1.203
ID29923	29923	145	34.817	9.222	13.818	0	291	291	2	1	-10921639	99.571	96	51	153	2091	30.815	7.600	0.150	0.841
ID29924	29924	121	45.070	19.926	14.961	0	291	291	2	1	-10921639	175.524	181	113	221	3686	30.851	2.000	0.125	1.261
ID29925	29925	110	66.821	37.592	17.411	0	291	291	2	1	-10921639	168.524	175	90	255	3539	46.824	2.000	0.201	1.206
ID29926	29926	116	41.279	26.878	17.656	0	291	291	2	1	-10921639	199.619	204	170	232	4192	19.083	4.800	0.106	2.001
ID29927	29927	141	85.875	0.000	22.000	0	291	291	2	1	-10921639	210.190	243	137	255	4414	51.710	3.200	0.231	1.527
ID29928	29928	126	66.323	34.988	22.627	0	291	291	2	1	-10921639	185.857	187	102	255	3903	45.225	2.000	0.160	1.134
ID29929	29929	129	52.959	29.748	25.000	0	291	291	2	1	-10921639	181.381	181	119	249	3809	31.392	4.800	0.146	1.472
ID29930	29930	117	61.983	21.527	26.496	0	291	291	2	1	-10921639	190.238	187	147	238	3995	30.553	4.800	0.177	1.871
ID29931	29931	134	34.743	0.000	27.000	0	291	291	2	1	-10921639	234.095	255	159	255	4916	29.334	6.362	0.085	1.253
ID29932	29932	None	41.192	10.285	27.630	0	291	291	2	1	-10921639	144.762	158	79	198	3040	34.871	7.600	0.115	0.858
ID29933	29933	140	35.431	6.653	30.308	0	291	291	2	1	-10921639	185.571	198	79	238	3897	38.124	2.000	0.071	0.649
ID29934	29934	131	40.514	3.178	32.842	0	291	291	2	1	-10921639	202.667	215	85	255	4256	43.779	2.000	0.076	0.652
ID29935	29935	None	47.793	6.527	33.394	0	291	291	2	1	-10921639	159.143	158	56	221	3342	52.998	2.000	0.127	0.677
ID29936	29936	None	32.062	24.350	37.692	0	291	291	2	1	-10921639	62.762	56	28	102	1318	21.291	2.000	0.241	1.146
ID29918	29918	144	36.330	2.966	8.188	0	291	291	2	1	-10921639	84.667	85	34	130	1778	30.730	2.000	0.196	0.902
ID29919	29919	115	49.932	22.488	7.721	0	291	291	2	1	-10921639	145.333	141	79	221	3052	39.478	2.000	0.145	0.931
ID29952	29952	117	60.792	21.750	26.045	0	292	292	2	1	-10921639	187.286	192	119	243	3933	33.909	4.800	0.165	1.567
ID29953	29953	134	45.102	0.000	27.000	0	292	292	2	1	-10921639	230.857	249	180	255	4848	28.031	6.332	0.113	1.678
ID29954	29954	140	37.490	8.368	31.072	0	292	292	2	1	-10921639	168.190	170	102	198	3532	24.973	4.800	0.114	1.378
ID29955	29955	131	45.516	3.032	33.615	0	292	292	2	1	-10921639	181.524	192	73	255	3812	54.906	2.000	0.103	0.619
ID29956	29956	None	31.022	40.003	41.756	0	292	292	2	1	-10921639	48.238	45	22	90	1013	20.469	2.000	0.233	0.891
ID29937	29937	None	44.673	0.000	6.000	0	292	292	2	1	-10921639	103.619	90	58	170	2176	35.687	4.800	0.220	1.047
ID29938	29938	144	45.750	3.198	7.262	0	292	292	2	1	-10921639	101.143	96	51	158	2124	36.613	2.000	0.208	0.951
ID29939	29939	115	55.444	22.202	7.161	0	292	292	2	1	-10921639	137.857	124	85	232	2895	41.584	2.000	0.163	0.929
ID29940	29940	143	32.724	42.875	8.975	0	292	292	2	1	-10921639	78.286	79	51	113	1644	16.285	4.800	0.233	1.815
ID29941	29941	138	49.136	26.022	10.846	0	292	292	2	1	-10921639	190.524	187	153	255	4001	28.386	2.000	0.095	1.161
ID29942	29942	145	28.442	9.546	12.369	0	292	292	2	1	-10921639	85.952	85	45	136	1805	27.008	7.600	0.125	0.709
ID29943	29943	112	54.027	32.706	11.687	0	292	292	2	1	-10921639	170.762	181	113	243	3586	38.884	2.000	0.122	0.957
ID29944	29944	121	48.144	20.283	14.010	0	292	292	2	1	-10921639	166.667	175	102	238	3500	37.776	2.000	0.121	0.952
ID29945	29945	None	28.655	12.120	17.357	0	292	292	2	1	-10921639	123.762	124	68	170	2599	29.626	2.000	0.092	0.707
ID29946	29946	110	58.204	37.113	17.127	0	292	292	2	1	-10921639	174.238	170	113	238	3659	33.589	4.800	0.160	1.430
ID29947	29947	147	39.272	18.210	17.970	0	292	292	2	1	-10921639	169.571	175	119	221	3561	30.309	6.197	0.106	1.076
ID29948	29948	116	43.933	27.223	17.869	0	292	292	2	1	-10921639	201.333	204	158	243	4228	23.468	2.000	0.102	1.585
ID29949	29949	141	91.626	0.000	22.000	0	292	292	2	1	-10921639	208.571	243	127	255	4380	51.941	3.200	0.256	1.635
ID29950	29950	126	76.518	34.935	22.960	0	292	292	2	1	-10921639	190.476	187	107	255	4000	44.750	2.000	0.183	1.319
ID29951	29951	129	52.377	29.361	25.226	0	292	292	2	1	-10921639	179.952	181	124	238	3779	31.181	4.800	0.140	1.414
ID29899	29899	144	54.087	2.346	6.158	0	293	293	2	1	-10921639	110.286	113	62	164	2316	35.766	2.000	0.224	1.128
ID29900	29900	115	67.103	22.223	7.235	0	293	293	2	1	-10921639	155.952	153	96	232	3275	45.770	2.000	0.195	1.114
ID29901	29901	None	34.954	7.970	9.040	0	293	293	2	1	-10921639	86.048	85	45	130	1807	29.217	7.600	0.170	0.854
ID29902	29902	138	39.352	25.706	10.644	0	293	293	2	1	-10921639	182.571	175	147	249	3834	26.617	2.000	0.071	0.915
ID29903	29903	112	45.638	32.131	11.663	0	293	293	2	1	-10921639	175.524	175	119	215	3686	28.887	4.800	0.131	1.407
ID29904	29904	145	34.496	11.810	13.801	0	293	293	2	1	-10921639	107.095	102	56	153	2249	32.450	2.000	0.111	0.662
ID29905	29905	121	39.755	20.962	13.774	0	293	293	2	1	-10921639	171.000	164	124	221	3591	25.807	2.000	0.091	1.104
ID29906	29906	110	51.665	37.880	17.400	0	293	293	2	1	-10921639	159.429	164	96	209	3348	34.465	4.800	0.184	1.435
ID29907	29907	147	39.513	18.752	17.657	0	293	293	2	1	-10921639	172.476	181	119	215	3622	29.253	4.800	0.093	1.001
ID29908	29908	116	32.373	27.781	17.808	0	293	293	2	1	-10921639	199.857	198	181	226	4197	11.972	6.329	0.089	2.722
ID29909	29909	None	31.849	16.284	20.001	0	293	293	2	1	-10921639	163.238	164	130	198	3428	22.485	7.600	0.084	1.130
ID29910	29910	141	85.633	0.000	22.000	0	293	293	2	1	-10921639	186.810	204	100	255	3923	56.597	2.000	0.236	1.258
ID29911	29911	126	70.667	34.751	22.849	0	293	293	2	1	-10921639	180.571	192	96	255	3792	50.215	2.000	0.159	0.987
ID29912	29912	129	57.020	29.676	24.858	0	293	293	2	1	-10921639	185.286	192	113	255	3891	36.173	4.800	0.156	1.386
ID29913	29913	117	63.935	22.291	25.838	0	293	293	2	1	-10921639	189.524	192	119	255	3980	37.957	2.000	0.153	1.323
ID29914	29914	134	48.749	0.000	27.000	0	293	293	2	1	-10921639	235.048	255	169	255	4936	26.916	4.800	0.129	1.993
ID29915	29915	None	33.887	41.615	27.756	0	293	293	2	1	-10921639	80.952	85	39	119	1700	21.855	2.000	0.197	1.222
ID29916	29916	140	31.332	6.980	32.868	0	293	293	2	1	-10921639	154.762	164	79	192	3250	28.924	4.800	0.106	1.024
ID29917	29917	131	30.805	2.105	33.845	0	293	293	2	1	-10921639	175.143	181	96	238	3678	39.616	2.000	0.068	0.559
ID29888	29888	116	35.758	26.903	17.260	0	294	294	2	1	-10921639	196.333	198	164	232	4123	18.914	4.800	0.086	1.641
ID29889	29889	110	68.231	37.450	17.518	0	294	294	2	1	-10921639	186.905	175	147	249	3925	34.454	2.000	0.174	1.612
ID29890	29890	None	30.001	13.266	17.705	0	294	294	2	1	-10921639	122.143	124	62	170	2565	28.422	2.000	0.079	0.626
ID29891	29891	141	77.332	0.000	22.000	0	294	294	2	1	-10921639	170.857	181	90	255	3588	59.106	2.000	0.215	1.023
ID29892	29892	126	66.844	34.458	22.637	0	294	294	2	1	-10921639	191.571	192	107	255	4023	47.296	2.000	0.146	1.029
ID29893	29893	129	55.301	29.767	25.408	0	294	294	2	1	-10921639	187.238	187	130	238	3932	35.328	2.000	0.140	1.299
ID29894	29894	117	61.389	22.700	25.940	0	294	294	2	1	-10921639	185.286	181	124	243	3891	34.927	4.800	0.168	1.524
ID29895	29895	146	38.254	19.005	26.515	0	294	294	2	1	-10921639	158.619	164	107	243	3331	35.859	4.800	0.114	0.903
ID29896	29896	None	27.312	12.712	31.852	0	294	294	2	1	-10921639	103.048	102	62	136	2164	19.296	2.000	0.104	1.003
ID29897	29897	131	27.784	3.520	32.872	0	294	294	2	1	-10921639	166.095	164	90	226	3488	37.993	3.200	0.059	0.487
ID29898	29898	None	47.402	0.000	35.000	0	294	294	2	1	-10921639	166.810	187	95	243	3503	43.769	2.000	0.137	0.918
ID29881	29881	144	48.647	2.039	5.893	0	294	294	2	1	-10921639	98.762	102	56	147	2074	26.636	2.000	0.230	1.387
ID29882	29882	115	57.297	22.120	7.028	0	294	294	2	1	-10921639	144.286	141	85	215	3030	38.937	2.000	0.177	1.112
ID29883	29883	145	33.318	11.822	11.233	0	294	294	2	1	-10921639	90.333	85	51	136	1897	27.945	2.000	0.153	0.857
ID29884	29884	138	49.210	26.102	11.007	0	294	294	2	1	-10921639	188.857	181	147	255	3966	29.877	2.000	0.103	1.180
ID29885	29885	112	46.249	32.400	11.822	0	294	294	2	1	-10921639	172.619	175	136	221	3625	26.060	2.000	0.119	1.408
ID29886	29886	121	45.295	20.933	14.049	0	294	294	2	1	-10921639	170.238	164	124	243	3575	28.870	2.000	0.098	1.050
ID29887	29887	147	41.762	18.763	16.923	0	294	294	2	1	-10921639	177.095	181	141	221	3719	23.626	7.600	0.104	1.411
ID29957	29957	144	53.596	1.514	5.618	0	295	295	2	1	-10921639	111.381	107	56	175	2339	36.952	2.000	0.220	1.086
ID29958	29958	115	48.051	22.106	7.381	0	295	295	2	1	-10921639	139.048	136	90	209	2920	34.800	2.000	0.157	1.084
ID29959	29959	145	31.031	11.569	9.347	0	295	295	2	1	-10921639	78.905	79	45	130	1657	26.452	7.600	0.158	0.813
ID29960	29960	138	38.617	26.082	10.908	0	295	295	2	1	-10921639	181.762	175	141	255	3817	27.555	2.000	0.069	0.846
ID29961	29961	112	54.344	32.576	11.584	0	295	295	2	1	-10921639	166.143	175	96	243	3489	43.213	2.000	0.119	0.820
ID29962	29962	148	32.612	45.087	11.841	0	295	295	2	1	-10921639	78.190	73	56	124	1642	18.343	2.000	0.184	1.323
ID29963	29963	121	42.078	20.739	13.729	0	295	295	2	1	-10921639	179.952	175	130	243	3779	28.722	7.600	0.100	1.140
ID29964	29964	147	51.846	18.325	17.549	0	295	295	2	1	-10921639	179.667	181	119	243	3773	35.649	2.000	0.125	1.117
[truncated: 430 more rows]
