# Supplementary material for: Progressive enhancement of kinetic proofreading in T cell antigen discrimination from receptor activation to DAG generation
Source: eLife. 2022 Sep 20;11:e75263. doi: 10.7554/eLife.75263 (PMC9536835; doi:10.7554/eLife.75263)
Supplement: Figure 5—source data 1. — Each data table is the TrackMate ‘spot-statistics’ output of one cell over four cycles of blue-light illumination (frames 0–40, 100–140, 200–240, and 300–340, with 3 s interval between frames). We calculated the lifetime of TrackIDs that existed at the start of each period of blue-light illumination that did not last for the full period and fit the resulting lifetime distributions using custom Python scripts available at https://github.com/dbritain/KP-paper (copy archived at swh:1:rev:167fa456901903740f0f3ee6a3e5324bc45207ea, Britain, 2022). [file elife-75263-fig5-data1.zip › Fig5SourceData/LAT/lat1/cell11.csv]

Label	ID	TRACK_ID	QUALITY	POSITION_X	POSITION_Y	POSITION_Z	POSITION_T	FRAME	RADIUS	VISIBILITY	MANUAL_COLOR	MEAN_INTENSITY	MEDIAN_INTENSITY	MIN_INTENSITY	MAX_INTENSITY	TOTAL_INTENSITY	STANDARD_DEVIATION	ESTIMATED_DIAMETER	CONTRAST	SNR
ID35328	35328	0	40.486	56.265	18.346	0	0	0	2	1	-10921639	118.048	113	85	177	2479	26.778	2.000	0.146	1.121
ID35329	35329	1	36.714	34.738	20.257	0	0	0	2	1	-10921639	144.524	148	92	205	3035	31.701	4.800	0.108	0.891
ID35330	35330	None	39.705	45.814	20.053	0	0	0	2	1	-10921639	126.095	120	92	184	2648	25.956	2.000	0.106	0.932
ID35331	35331	2	33.087	25.226	23.509	0	0	0	2	1	-10921639	142.524	148	99	191	2993	26.162	4.800	0.097	0.967
ID35332	35332	3	79.813	9.831	24.929	0	0	0	2	1	-10921639	158.429	148	106	255	3327	44.608	2.000	0.226	1.307
ID35333	35333	4	29.454	44.240	25.840	0	0	0	2	1	-10921639	137.429	134	113	184	2886	20.434	2.000	0.079	0.980
ID35334	35334	5	64.086	49.570	25.708	0	0	0	2	1	-10921639	155.667	155	77	247	3269	46.248	2.000	0.178	1.015
ID35335	35335	6	59.170	38.685	27.301	0	0	0	2	1	-10921639	155.905	141	99	233	3274	38.904	2.000	0.145	1.016
ID35336	35336	7	63.923	56.443	27.130	0	0	0	2	1	-10921639	121.714	113	63	226	2556	43.551	2.000	0.203	0.945
ID35337	35337	8	58.623	32.680	28.248	0	0	0	2	1	-10921639	188.762	198	127	255	3964	35.189	2.000	0.140	1.321
ID35338	35338	9	68.551	12.573	31.421	0	0	0	2	1	-10921639	124.429	106	77	233	2613	41.971	2.000	0.257	1.213
ID35339	35339	10	38.706	21.138	30.750	0	0	0	2	1	-10921639	114.000	106	77	170	2394	25.060	2.000	0.132	1.063
ID35340	35340	11	74.108	35.388	34.022	0	0	0	2	1	-10921639	130.095	120	63	233	2732	47.118	2.000	0.241	1.073
ID35341	35341	12	67.225	29.763	42.744	0	0	0	2	1	-10921639	80.714	70	35	191	1695	42.042	2.000	0.374	1.046
ID35324	35324	13	56.787	47.605	11.422	0	0	0	2	1	-10921639	105.762	99	63	177	2221	38.555	2.000	0.258	1.124
ID35325	35325	14	82.952	12.509	12.109	0	0	0	2	1	-10921639	212.190	212	134	255	4456	41.494	4.800	0.219	1.837
ID35326	35326	15	66.334	23.802	13.085	0	0	0	2	1	-10921639	185.286	184	120	255	3891	46.084	2.000	0.158	1.095
ID35327	35327	16	29.455	44.706	15.516	0	0	0	2	1	-10921639	94.048	92	56	155	1975	26.808	2.000	0.062	0.412
ID35264	35264	0	67.123	56.353	18.351	0	1	1	2	1	-10921639	136.857	127	85	226	2874	42.332	2.000	0.205	1.101
ID35265	35265	1	37.271	34.927	20.079	0	1	1	2	1	-10921639	143.952	141	92	205	3023	28.228	2.000	0.103	0.954
ID35266	35266	2	31.472	24.679	22.842	0	1	1	2	1	-10921639	143.857	141	92	184	3021	24.778	2.000	0.087	0.933
ID35267	35267	3	82.965	9.869	24.912	0	1	1	2	1	-10921639	160.810	155	92	255	3377	42.301	2.000	0.252	1.532
ID35268	35268	5	70.531	49.695	25.264	0	1	1	2	1	-10921639	153.714	141	85	255	3228	45.655	2.000	0.180	1.025
ID35269	35269	4	27.779	44.157	25.949	0	1	1	2	1	-10921639	138.762	134	113	184	2914	19.784	2.000	0.062	0.823
ID35270	35270	6	46.622	39.031	27.457	0	1	1	2	1	-10921639	152.619	148	113	219	3205	28.532	2.000	0.124	1.178
ID35271	35271	7	53.304	55.921	28.015	0	1	1	2	1	-10921639	98.333	99	56	170	2065	33.804	2.000	0.209	1.005
ID35272	35272	8	49.082	32.830	28.525	0	1	1	2	1	-10921639	177.095	184	120	255	3719	35.110	4.800	0.114	1.032
ID35273	35273	10	46.114	21.290	30.286	0	1	1	2	1	-10921639	124.762	113	92	184	2620	27.977	2.000	0.150	1.161
ID35274	35274	17	33.446	63.000	30.000	0	1	1	2	1	-10921639	99.048	99	72	141	2080	20.449	6.373	0.173	1.429
ID35275	35275	9	86.479	12.808	31.126	0	1	1	2	1	-10921639	128.857	106	77	255	2706	52.643	2.000	0.273	1.048
ID35276	35276	22	28.828	26.692	34.096	0	1	1	2	1	-10921639	106.238	99	77	155	2231	20.959	2.000	0.093	0.862
ID35277	35277	11	70.146	35.369	33.941	0	1	1	2	1	-10921639	127.333	127	70	233	2674	46.470	2.000	0.231	1.029
ID35278	35278	12	55.780	29.777	43.027	0	1	1	2	1	-10921639	77.048	70	28	148	1618	33.141	2.000	0.342	1.185
ID35259	35259	13	47.759	47.567	11.119	0	1	1	2	1	-10921639	88.905	85	49	155	1867	32.708	2.000	0.218	0.972
ID35260	35260	14	86.604	12.395	12.318	0	1	1	2	1	-10921639	218.238	233	127	255	4583	42.583	4.800	0.254	2.075
ID35261	35261	15	66.800	23.416	13.096	0	1	1	2	1	-10921639	178.333	177	113	255	3745	47.008	7.600	0.160	1.044
ID35262	35262	None	60.131	25.800	15.307	0	1	1	2	1	-10921639	207.762	212	127	255	4363	36.248	7.600	0.144	1.444
ID35263	35263	16	55.048	45.034	15.857	0	1	1	2	1	-10921639	100.048	92	56	219	2101	37.547	2.000	0.174	0.789
ID35296	35296	5	58.311	49.506	25.242	0	2	2	2	1	-10921639	145.524	141	63	233	3056	40.136	2.000	0.175	1.078
ID35297	35297	4	30.447	43.785	25.874	0	2	2	2	1	-10921639	140.429	141	106	184	2949	22.953	2.000	0.078	0.883
ID35298	35298	8	43.617	33.428	28.062	0	2	2	2	1	-10921639	178.333	184	141	226	3745	21.369	4.800	0.126	1.863
ID35299	35299	6	41.088	38.995	27.504	0	2	2	2	1	-10921639	135.857	134	92	212	2853	32.464	2.000	0.091	0.702
ID35300	35300	10	31.733	21.756	29.839	0	2	2	2	1	-10921639	115.714	113	85	170	2430	20.477	2.000	0.103	1.052
ID35301	35301	17	33.517	63.000	30.000	0	2	2	2	1	-10921639	93.429	92	59	141	1962	20.925	4.800	0.176	1.339
ID35302	35302	9	82.582	12.906	31.146	0	2	2	2	1	-10921639	117.571	99	70	240	2469	47.670	2.000	0.299	1.134
ID35303	35303	11	70.099	35.335	33.879	0	2	2	2	1	-10921639	128.333	127	70	240	2695	45.092	2.000	0.250	1.137
ID35304	35304	22	32.658	26.110	34.788	0	2	2	2	1	-10921639	91.333	92	49	148	1918	26.712	2.000	0.151	0.899
ID35305	35305	12	48.350	29.210	43.056	0	2	2	2	1	-10921639	64.571	56	28	134	1356	30.127	2.000	0.320	1.040
ID35280	35280	13	51.276	47.184	11.003	0	2	2	2	1	-10921639	80.048	70	49	141	1681	30.243	2.000	0.272	1.133
ID35282	35282	14	87.248	12.443	12.117	0	2	2	2	1	-10921639	211.762	219	134	255	4447	42.523	4.800	0.253	2.012
ID35284	35284	15	52.834	24.000	14.000	0	2	2	2	1	-10921639	183.333	184	113	255	3850	40.855	4.800	0.148	1.160
ID35286	35286	16	34.259	44.914	16.415	0	2	2	2	1	-10921639	83.095	70	49	148	1745	29.680	2.000	0.134	0.664
ID35288	35288	0	56.253	56.035	18.607	0	2	2	2	1	-10921639	128.810	120	92	226	2705	34.918	2.000	0.167	1.056
ID35290	35290	1	27.353	34.756	20.369	0	2	2	2	1	-10921639	137.476	141	85	184	2887	29.128	2.000	0.072	0.635
ID35292	35292	2	33.658	24.605	23.142	0	2	2	2	1	-10921639	139.524	134	113	184	2930	22.551	2.000	0.084	0.963
ID35294	35294	3	77.062	10.381	24.301	0	2	2	2	1	-10921639	154.667	155	92	240	3248	42.161	2.000	0.270	1.562
ID35360	35360	13	51.271	47.114	10.893	0	3	3	2	1	-10921639	74.000	63	35	155	1554	31.137	2.000	0.284	1.051
ID35361	35361	14	83.054	12.510	12.210	0	3	3	2	1	-10921639	205.381	212	127	255	4313	40.575	4.800	0.226	1.868
ID35362	35362	15	56.377	25.793	15.538	0	3	3	2	1	-10921639	189.143	191	120	255	3972	37.189	7.600	0.134	1.202
ID35363	35363	0	55.984	56.018	18.723	0	3	3	2	1	-10921639	116.952	106	77	219	2456	36.858	2.000	0.170	0.923
ID35364	35364	1	37.155	34.648	20.219	0	3	3	2	1	-10921639	143.952	148	92	198	3023	32.180	2.000	0.090	0.739
ID35365	35365	2	29.405	24.935	22.949	0	3	3	2	1	-10921639	139.381	141	99	198	2927	22.907	3.200	0.070	0.793
ID35366	35366	3	59.951	10.237	24.347	0	3	3	2	1	-10921639	148.619	148	99	205	3121	32.027	4.800	0.217	1.654
ID35367	35367	5	55.329	49.813	25.286	0	3	3	2	1	-10921639	130.190	120	85	205	2734	34.083	2.000	0.167	1.094
ID35368	35368	4	31.167	44.555	26.161	0	3	3	2	1	-10921639	126.762	120	99	177	2662	22.505	2.000	0.073	0.766
ID35369	35369	6	38.386	38.651	27.015	0	3	3	2	1	-10921639	133.476	127	92	184	2803	27.018	2.000	0.110	0.978
ID35370	35370	8	39.880	32.635	28.303	0	3	3	2	1	-10921639	172.905	170	127	205	3631	23.065	3.200	0.112	1.504
ID35371	35371	10	54.383	21.712	29.575	0	3	3	2	1	-10921639	122.524	113	85	219	2573	37.269	2.000	0.162	0.915
ID35372	35372	17	34.115	63.000	30.000	0	3	3	2	1	-10921639	92.619	85	65	134	1945	20.646	4.800	0.207	1.542
ID35373	35373	9	50.616	13.049	30.599	0	3	3	2	1	-10921639	103.429	99	56	177	2172	33.425	2.000	0.205	1.053
ID35374	35374	11	66.818	35.371	33.745	0	3	3	2	1	-10921639	123.048	113	56	212	2584	45.327	2.000	0.243	1.060
ID35375	35375	12	41.752	29.648	42.779	0	3	3	2	1	-10921639	65.286	63	21	120	1371	26.106	2.000	0.294	1.138
ID35347	35347	13	44.868	47.199	11.163	0	4	4	2	1	-10921639	71.619	63	35	141	1504	29.301	2.000	0.259	1.005
ID35348	35348	14	79.502	12.899	12.355	0	4	4	2	1	-10921639	197.571	191	127	255	4149	39.339	4.800	0.221	1.818
ID35349	35349	18	56.126	23.530	13.544	0	4	4	2	1	-10921639	178.190	170	120	240	3742	43.370	4.800	0.143	1.028
ID35350	35350	15	57.201	26.075	15.696	0	4	4	2	1	-10921639	199.190	191	134	247	4183	32.674	7.600	0.145	1.544
ID35351	35351	0	41.440	55.927	18.434	0	4	4	2	1	-10921639	111.571	106	77	162	2343	26.748	2.000	0.161	1.155
ID35352	35352	1	58.194	34.683	20.845	0	4	4	2	1	-10921639	155.333	148	85	240	3262	41.136	2.000	0.146	0.960
ID35353	35353	3	52.433	10.178	24.980	0	4	4	2	1	-10921639	134.857	127	92	184	2832	27.036	4.800	0.199	1.656
ID35354	35354	5	34.714	49.994	25.162	0	4	4	2	1	-10921639	120.619	120	77	162	2533	20.262	2.000	0.122	1.297
ID35355	35355	6	32.819	38.595	27.193	0	4	4	2	1	-10921639	126.762	127	85	177	2662	23.465	2.000	0.095	0.934
ID35356	35356	8	35.093	32.009	27.816	0	4	4	2	1	-10921639	164.190	170	134	198	3448	19.208	3.200	0.114	1.745
ID35357	35357	10	39.223	21.680	29.649	0	4	4	2	1	-10921639	120.762	113	85	184	2536	27.765	2.000	0.124	0.956
ID35358	35358	11	52.728	35.155	33.447	0	4	4	2	1	-10921639	122.667	113	77	191	2576	34.127	2.000	0.167	1.027
ID35359	35359	12	53.873	29.669	42.459	0	4	4	2	1	-10921639	81.048	70	49	141	1702	28.636	4.800	0.374	1.541
ID35312	35312	3	42.040	10.445	24.039	0	5	5	2	1	-10921639	131.429	127	99	177	2760	23.668	4.800	0.178	1.680
ID35313	35313	8	28.282	32.211	27.996	0	5	5	2	1	-10921639	158.619	162	127	177	3331	12.375	4.800	0.107	2.469
ID35314	35314	10	39.188	21.506	29.430	0	5	5	2	1	-10921639	121.381	113	92	177	2549	25.214	2.000	0.126	1.079
ID35315	35315	17	32.504	63.000	30.000	0	5	5	2	1	-10921639	100.429	99	72	148	2109	17.812	4.800	0.195	1.838
ID35316	35316	11	53.382	35.058	33.348	0	5	5	2	1	-10921639	115.286	113	63	191	2421	34.273	2.000	0.165	0.954
ID35317	35317	12	33.884	28.997	42.961	0	5	5	2	1	-10921639	62.238	56	28	99	1307	22.372	2.000	0.257	1.139
ID35306	35306	13	52.611	47.139	10.877	0	5	5	2	1	-10921639	76.762	70	35	177	1612	33.972	2.000	0.259	0.929
ID35307	35307	14	81.963	12.653	12.189	0	5	5	2	1	-10921639	196.524	198	127	255	4127	40.012	4.800	0.240	1.904
ID35308	35308	18	34.953	23.830	13.412	0	5	5	2	1	-10921639	142.952	134	92	205	3002	34.671	7.600	0.079	0.606
ID35309	35309	15	38.951	26.323	15.749	0	5	5	2	1	-10921639	179.048	177	127	212	3760	24.659	7.600	0.105	1.380
ID35310	35310	1	48.511	34.237	21.245	0	5	5	2	1	-10921639	154.286	155	106	226	3240	31.541	2.000	0.122	1.065
ID35311	35311	None	31.861	24.932	23.341	0	5	5	2	1	-10921639	146.524	148	106	205	3077	24.939	2.000	0.073	0.800
ID35281	35281	14	76.750	12.998	12.071	0	6	6	2	1	-10921639	191.143	184	127	247	4014	34.178	4.800	0.227	2.071
ID35283	35283	15	34.283	26.976	15.559	0	6	6	2	1	-10921639	172.286	177	127	219	3618	23.793	4.800	0.107	1.397
ID35285	35285	None	27.172	26.394	18.602	0	6	6	2	1	-10921639	166.381	170	106	198	3494	28.542	6.385	0.063	0.691
ID35287	35287	1	46.255	34.581	20.902	0	6	6	2	1	-10921639	146.286	141	99	191	3072	31.859	2.000	0.145	1.160
ID35289	35289	3	35.048	10.258	24.645	0	6	6	2	1	-10921639	114.619	113	77	155	2407	22.754	4.800	0.161	1.399
ID35291	35291	10	42.384	21.900	29.666	0	6	6	2	1	-10921639	116.095	106	85	177	2438	27.550	2.000	0.139	1.030
ID35293	35293	17	34.613	63.000	30.000	0	6	6	2	1	-10921639	91.190	85	65	141	1915	21.276	2.000	0.198	1.416
ID35279	35279	13	38.346	47.327	9.921	0	6	6	2	1	-10921639	67.667	63	28	120	1421	24.923	2.000	0.239	1.047
ID35295	35295	11	50.738	34.952	33.152	0	6	6	2	1	-10921639	113.857	120	63	177	2391	30.521	2.000	0.203	1.260
ID35376	35376	13	28.434	46.229	8.745	0	7	7	2	1	-10921639	55.857	56	28	92	1173	19.420	2.000	0.220	1.036
ID35377	35377	14	58.348	13.553	12.565	0	7	7	2	1	-10921639	162.095	162	77	240	3404	44.487	7.600	0.157	0.991
ID35378	35378	15	43.019	25.889	15.777	0	7	7	2	1	-10921639	170.238	170	134	219	3575	21.746	7.600	0.117	1.634
ID35379	35379	1	51.133	33.957	21.088	0	7	7	2	1	-10921639	163.000	162	113	219	3423	28.471	4.800	0.158	1.564
ID35380	35380	3	34.585	9.780	24.620	0	7	7	2	1	-10921639	108.476	113	70	155	2278	23.233	3.200	0.144	1.177
ID35381	35381	10	34.903	22.052	29.694	0	7	7	2	1	-10921639	111.857	113	56	162	2349	27.108	2.000	0.120	0.886
ID35382	35382	11	40.382	35.126	32.970	0	7	7	2	1	-10921639	109.143	113	70	170	2292	28.045	2.000	0.153	1.034
ID35383	35383	14	57.794	13.294	12.221	0	8	8	2	1	-10921639	168.524	170	120	226	3539	30.888	4.800	0.180	1.665
ID35384	35384	15	47.696	26.137	15.830	0	8	8	2	1	-10921639	170.905	170	127	219	3589	23.803	2.000	0.140	1.762
ID35385	35385	19	38.106	25.789	23.721	0	8	8	2	1	-10921639	162.048	162	99	205	3403	27.522	2.000	0.108	1.144
ID35386	35386	3	36.305	10.015	24.774	0	8	8	2	1	-10921639	101.143	99	56	148	2124	25.070	2.000	0.160	1.110
ID35387	35387	None	34.216	31.730	27.294	0	8	8	2	1	-10921639	159.857	170	120	191	3357	22.526	4.800	0.099	1.274
ID35388	35388	None	27.713	38.710	27.018	0	8	8	2	1	-10921639	122.667	120	92	155	2576	16.927	7.600	0.096	1.271
ID35389	35389	10	35.283	22.206	29.550	0	8	8	2	1	-10921639	105.857	99	56	170	2223	29.890	2.000	0.115	0.731
ID35390	35390	11	32.593	34.968	32.638	0	8	8	2	1	-10921639	101.429	106	49	155	2130	29.728	2.000	0.123	0.746
ID35391	35391	None	32.698	63.000	36.000	0	8	8	2	1	-10921639	96.667	92	65	155	2030	23.999	2.000	0.123	0.879
ID35320	35320	15	41.477	26.023	16.383	0	9	9	2	1	-10921639	167.571	170	134	205	3519	21.814	4.800	0.136	1.843
ID35321	35321	19	43.097	25.921	23.362	0	9	9	2	1	-10921639	172.905	184	127	212	3631	25.363	6.331	0.110	1.356
ID35322	35322	3	34.761	10.034	25.238	0	9	9	2	1	-10921639	102.190	106	63	141	2146	20.356	4.800	0.162	1.402
ID35323	35323	11	33.905	34.547	32.160	0	9	9	2	1	-10921639	112.810	120	49	155	2369	32.910	2.000	0.112	0.689
ID35318	35318	14	46.775	13.419	12.184	0	9	9	2	1	-10921639	157.286	162	106	219	3303	25.985	4.800	0.166	1.722
ID35319	35319	None	29.672	63.000	15.000	0	9	9	2	1	-10921639	69.286	70	42	99	1455	15.768	4.800	0.244	1.721
ID35256	35256	3	36.173	10.014	24.859	0	10	10	2	1	-10921639	100.762	106	63	148	2116	21.700	4.800	0.174	1.376
ID35257	35257	None	33.300	32.078	26.965	0	10	10	2	1	-10921639	154.619	162	120	184	3247	19.101	4.800	0.097	1.427
ID35258	35258	11	27.823	34.800	32.420	0	10	10	2	1	-10921639	97.429	99	42	141	2046	25.441	2.000	0.102	0.709
ID35253	35253	14	50.149	14.328	12.427	0	10	10	2	1	-10921639	149.905	148	99	205	3148	30.206	2.000	0.152	1.313
ID35254	35254	15	37.980	26.051	16.865	0	10	10	2	1	-10921639	158.810	162	113	205	3335	25.113	4.800	0.109	1.245
ID35255	35255	19	32.597	26.388	23.077	0	10	10	2	1	-10921639	159.095	162	106	198	3341	27.660	2.000	0.078	0.833
ID35344	35344	19	27.001	26.184	23.904	0	11	11	2	1	-10921639	149.524	155	99	184	3140	21.653	2.000	0.087	1.100
ID35345	35345	None	28.003	37.505	26.535	0	11	11	2	1	-10921639	116.571	113	77	162	2448	25.835	2.000	0.089	0.736
ID35346	35346	20	35.306	63.000	36.000	0	11	11	2	1	-10921639	100.000	99	72	141	2100	20.313	3.200	0.173	1.450
ID35342	35342	14	40.162	13.692	12.398	0	11	11	2	1	-10921639	129.429	127	85	170	2718	25.526	4.800	0.154	1.357
ID35343	35343	15	33.312	26.197	16.583	0	11	11	2	1	-10921639	149.238	155	113	177	3134	20.228	4.800	0.108	1.436
ID35400	35400	None	30.021	9.422	25.062	0	12	12	2	1	-10921639	80.810	77	49	127	1697	20.916	2.000	0.159	1.062
ID35401	35401	20	33.458	63.000	36.000	0	12	12	2	1	-10921639	94.048	99	52	127	1975	20.855	4.800	0.187	1.422
ID35399	35399	14	46.717	14.197	12.277	0	12	12	2	1	-10921639	133.810	127	85	191	2810	27.440	2.000	0.151	1.283
ID35409	35409	14	40.758	14.090	12.210	0	13	13	2	1	-10921639	128.429	127	85	177	2697	22.838	3.200	0.149	1.460
ID35410	35410	15	34.914	25.827	16.965	0	13	13	2	1	-10921639	143.857	148	99	177	3021	20.631	3.200	0.123	1.532
ID35411	35411	19	41.322	25.472	23.363	0	13	13	2	1	-10921639	149.286	148	92	205	3135	30.403	3.200	0.117	1.027
ID35412	35412	21	36.596	31.611	26.693	0	13	13	2	1	-10921639	146.667	141	106	191	3080	25.927	4.800	0.114	1.158
ID35413	35413	None	35.613	34.866	32.119	0	13	13	2	1	-10921639	90.524	92	49	148	1901	27.303	2.000	0.129	0.760
ID35414	35414	20	31.027	63.000	36.000	0	13	13	2	1	-10921639	93.286	99	63	134	1959	19.746	4.800	0.166	1.346
ID35426	35426	14	30.747	14.680	12.482	0	14	14	2	1	-10921639	113.381	106	77	184	2381	26.358	7.600	0.074	0.594
ID35427	35427	15	30.855	25.984	16.997	0	14	14	2	1	-10921639	134.381	141	85	170	2822	21.935	2.000	0.107	1.187
ID35428	35428	19	48.184	25.753	23.948	0	14	14	2	1	-10921639	157.667	155	99	226	3311	28.854	2.000	0.124	1.204
ID35429	35429	21	36.214	31.129	26.572	0	14	14	2	1	-10921639	143.476	141	99	184	3013	22.951	4.800	0.120	1.339
ID35430	35430	20	31.756	63.000	36.000	0	14	14	2	1	-10921639	80.381	85	46	120	1688	21.221	2.000	0.177	1.137
ID35392	35392	14	33.168	14.027	12.125	0	15	15	2	1	-10921639	121.048	120	85	170	2542	20.798	3.200	0.134	1.375
ID35393	35393	19	61.551	25.992	23.860	0	15	15	2	1	-10921639	171.571	170	127	247	3603	31.069	2.000	0.163	1.552
ID35394	35394	21	33.488	31.859	26.599	0	15	15	2	1	-10921639	128.381	127	77	184	2696	28.904	2.000	0.108	0.869
ID35420	35420	14	36.118	13.856	12.292	0	16	16	2	1	-10921639	128.048	127	92	191	2689	25.582	4.800	0.137	1.203
ID35421	35421	19	53.298	25.790	23.777	0	16	16	2	1	-10921639	168.810	162	127	240	3545	27.782	4.800	0.147	1.553
ID35422	35422	21	33.787	31.601	26.145	0	16	16	2	1	-10921639	133.095	134	85	177	2795	27.194	2.000	0.108	0.953
ID35395	35395	14	43.197	14.616	12.496	0	17	17	2	1	-10921639	120.667	120	77	191	2534	29.633	2.000	0.161	1.132
ID35396	35396	19	41.689	25.770	23.928	0	17	17	2	1	-10921639	167.238	177	127	205	3512	23.704	4.800	0.124	1.552
ID35397	35397	None	33.552	48.600	26.769	0	17	17	2	1	-10921639	86.857	85	56	141	1824	24.393	2.000	0.165	1.008
ID35398	35398	25	32.590	63.000	36.000	0	17	17	2	1	-10921639	76.810	70	52	106	1613	19.297	2.000	0.222	1.444
ID35424	35424	19	49.011	25.280	23.535	0	18	18	2	1	-10921639	167.143	155	106	212	3510	34.405	2.000	0.142	1.210
ID35425	35425	25	28.623	63.000	36.000	0	18	18	2	1	-10921639	73.190	77	52	92	1537	15.079	4.800	0.227	1.798
ID35423	35423	14	49.408	14.769	12.701	0	18	18	2	1	-10921639	120.381	120	70	198	2528	32.247	2.000	0.148	0.962
ID35404	35404	23	27.639	28.454	23.544	0	19	19	2	1	-10921639	171.714	170	99	255	3606	34.498	4.800	0.103	0.927
ID35402	35402	14	42.570	14.892	12.594	0	19	19	2	1	-10921639	122.381	113	77	191	2570	26.248	2.000	0.135	1.110
ID35403	35403	19	61.030	25.561	23.855	0	19	19	2	1	-10921639	177.286	170	120	255	3723	36.465	2.000	0.140	1.194
ID35408	35408	None	30.868	63.000	30.000	0	20	20	2	1	-10921639	87.286	85	59	120	1833	18.224	4.800	0.192	1.545
ID35405	35405	14	42.369	14.858	12.421	0	20	20	2	1	-10921639	113.286	106	77	177	2379	29.471	2.000	0.142	0.957
ID35406	35406	19	46.231	25.408	23.843	0	20	20	2	1	-10921639	165.476	162	99	233	3475	35.753	2.000	0.122	1.003
ID35407	35407	23	38.872	28.979	24.194	0	20	20	2	1	-10921639	164.857	170	99	219	3462	33.014	2.000	0.099	0.899
ID35432	35432	19	47.334	25.366	23.768	0	21	21	2	1	-10921639	169.238	170	106	233	3554	32.846	2.000	0.119	1.094
ID35433	35433	23	31.206	29.021	23.776	0	21	21	2	1	-10921639	162.429	162	113	212	3411	27.804	2.000	0.082	0.882
ID35434	35434	24	35.213	31.318	26.912	0	21	21	2	1	-10921639	138.810	148	106	177	2915	23.672	4.800	0.118	1.241
ID35431	35431	14	36.186	14.802	12.587	0	21	21	2	1	-10921639	111.381	106	85	184	2339	24.287	2.000	0.114	0.938
ID35416	35416	19	34.987	24.992	24.137	0	22	22	2	1	-10921639	162.429	162	120	212	3411	24.584	2.000	0.083	1.013
ID35417	35417	23	38.270	29.129	23.895	0	22	22	2	1	-10921639	171.190	170	134	205	3595	26.366	2.000	0.090	1.068
ID35418	35418	24	42.550	31.781	27.108	0	22	22	2	1	-10921639	146.619	141	99	198	3079	27.737	2.000	0.118	1.117
ID35419	35419	None	29.925	63.000	35.000	0	22	22	2	1	-10921639	69.048	63	39	113	1450	19.709	2.000	0.206	1.198
ID35415	35415	14	41.801	15.034	12.398	0	22	22	2	1	-10921639	110.619	106	70	170	2323	26.750	2.000	0.142	1.029
ID35435	35435	14	31.122	15.627	12.459	0	23	23	2	1	-10921639	106.619	106	77	170	2239	23.044	7.600	0.116	0.961
ID35436	35436	19	47.691	25.894	23.892	0	23	23	2	1	-10921639	173.286	177	127	233	3639	30.153	2.000	0.109	1.129
ID35437	35437	23	42.503	29.799	25.014	0	23	23	2	1	-10921639	161.714	162	99	212	3396	30.517	6.354	0.120	1.133
ID35438	35438	None	29.220	49.518	25.136	0	23	23	2	1	-10921639	92.048	92	63	127	1933	19.351	4.800	0.159	1.304
ID35449	35449	14	36.873	15.065	12.699	0	24	24	2	1	-10921639	121.000	120	70	170	2541	24.481	2.000	0.114	1.014
ID35450	35450	19	46.580	25.678	24.206	0	24	24	2	1	-10921639	174.286	170	120	226	3660	29.945	2.000	0.108	1.135
ID35451	35451	26	43.374	63.000	35.000	0	24	24	2	1	-10921639	91.619	92	63	120	1924	17.506	4.800	0.310	2.477
ID35440	35440	19	58.860	25.693	24.084	0	25	25	2	1	-10921639	185.000	177	141	247	3885	30.270	4.800	0.157	1.661
ID35441	35441	26	29.307	63.000	35.000	0	25	25	2	1	-10921639	84.190	85	63	99	1768	10.605	4.800	0.252	3.193
ID35439	35439	14	33.790	14.957	12.026	0	25	25	2	1	-10921639	112.333	113	85	148	2359	18.771	4.800	0.150	1.558
ID35444	35444	28	27.418	49.445	24.651	0	26	26	2	1	-10921639	91.000	85	63	134	1911	19.496	2.000	0.114	0.952
ID35442	35442	27	27.621	13.188	16.124	0	26	26	2	1	-10921639	104.238	106	63	141	2189	19.097	2.000	0.113	1.109
ID35443	35443	19	68.435	25.934	24.065	0	26	26	2	1	-10921639	205.714	198	148	255	4320	31.544	4.800	0.171	1.900
ID35452	35452	27	27.652	13.074	14.902	0	27	27	2	1	-10921639	103.952	106	70	148	2183	17.264	7.600	0.113	1.218
ID35453	35453	19	60.635	25.974	24.091	0	27	27	2	1	-10921639	193.810	198	148	255	4070	32.579	2.000	0.141	1.468
ID35454	35454	28	28.262	49.274	25.101	0	27	27	2	1	-10921639	98.905	99	77	134	2077	13.978	4.800	0.137	1.701
ID35455	35455	None	33.570	63.000	35.000	0	27	27	2	1	-10921639	81.905	85	52	106	1720	17.389	4.800	0.268	1.993
ID35460	35460	78	29.403	37.192	26.524	0	28	28	2	1	-10921639	85.905	85	35	148	1804	25.875	2.000	0.120	0.713
ID35459	35459	19	59.120	25.816	24.099	0	28	28	2	1	-10921639	192.524	191	155	255	4043	30.043	2.000	0.140	1.576
ID35464	35464	78	27.722	37.140	26.249	0	29	29	2	1	-10921639	92.714	92	63	127	1947	18.674	2.000	0.131	1.147
ID35461	35461	None	27.429	43.844	11.342	0	29	29	2	1	-10921639	46.000	42	21	77	966	16.050	2.000	0.338	1.449
ID35462	35462	19	60.046	26.017	24.156	0	29	29	2	1	-10921639	196.619	191	148	255	4129	31.355	4.800	0.143	1.565
ID35463	35463	28	34.883	49.093	24.819	0	29	29	2	1	-10921639	89.571	85	63	148	1881	22.180	2.000	0.152	1.064
ID35456	35456	19	72.943	25.998	23.934	0	30	30	2	1	-10921639	200.286	191	141	255	4206	38.170	2.000	0.167	1.499
ID35457	35457	28	28.295	48.500	25.038	0	30	30	2	1	-10921639	95.810	92	70	127	2012	15.842	4.800	0.159	1.663
ID35458	35458	None	28.567	32.239	27.479	0	30	30	2	1	-10921639	128.667	134	99	155	2702	15.793	4.800	0.103	1.521
ID35448	35448	None	27.927	63.000	28.000	0	31	31	2	1	-10921639	73.619	77	49	99	1546	16.197	6.322	0.217	1.620
ID35445	35445	19	62.342	26.012	24.018	0	31	31	2	1	-10921639	202.952	205	141	255	4262	33.383	4.800	0.144	1.532
ID35446	35446	28	29.730	48.762	25.601	0	31	31	2	1	-10921639	93.333	92	56	134	1960	20.889	2.000	0.153	1.183
ID35447	35447	29	28.986	21.900	28.386	0	31	31	2	1	-10921639	110.667	106	70	170	2324	25.079	2.000	0.072	0.592
ID35465	35465	None	27.119	34.649	21.102	0	32	32	2	1	-10921639	96.000	92	70	141	2016	21.067	2.000	0.109	0.899
ID35466	35466	19	58.696	26.093	24.166	0	32	32	2	1	-10921639	197.571	198	148	255	4149	31.088	2.000	0.131	1.468
ID35467	35467	28	35.619	48.671	25.276	0	32	32	2	1	-10921639	101.810	99	63	155	2138	24.277	4.800	0.158	1.142
ID35468	35468	29	28.907	22.030	28.795	0	32	32	2	1	-10921639	101.000	99	63	155	2121	27.962	2.000	0.089	0.592
ID35472	35472	29	27.018	22.240	28.847	0	33	33	2	1	-10921639	100.619	106	56	148	2113	28.528	2.000	0.085	0.551
ID35469	35469	19	67.478	25.843	24.304	0	33	33	2	1	-10921639	204.429	198	155	255	4293	35.418	2.000	0.145	1.466
ID35470	35470	28	37.165	49.071	25.014	0	33	33	2	1	-10921639	105.905	99	77	155	2224	20.307	4.800	0.156	1.408
ID35471	35471	31	36.209	37.273	26.741	0	33	33	2	1	-10921639	111.619	113	70	155	2344	22.515	2.000	0.141	1.225
ID35473	35473	30	30.067	26.669	19.022	0	34	34	2	1	-10921639	132.857	120	85	198	2790	30.550	2.000	0.070	0.568
ID35474	35474	19	64.788	25.713	24.325	0	34	34	2	1	-10921639	198.619	191	127	255	4171	34.024	4.800	0.159	1.603
ID35475	35475	28	30.840	49.177	24.554	0	34	34	2	1	-10921639	94.381	92	63	134	1982	19.314	2.000	0.134	1.158
ID35476	35476	31	31.501	37.847	26.335	0	34	34	2	1	-10921639	103.857	99	63	148	2181	22.361	2.000	0.107	0.901
ID35477	35477	None	27.234	32.871	27.745	0	34	34	2	1	-10921639	115.619	113	77	162	2428	21.491	4.800	0.102	0.992
ID35478	35478	None	29.692	42.652	27.611	0	34	34	2	1	-10921639	91.429	92	49	141	1920	25.230	2.000	0.127	0.815
ID35479	35479	29	34.602	22.208	28.917	0	34	34	2	1	-10921639	102.095	99	56	155	2144	27.188	2.000	0.139	0.914
ID35480	35480	30	35.063	27.221	19.161	0	35	35	2	1	-10921639	140.952	134	92	198	2960	34.149	2.000	0.078	0.596
ID35481	35481	19	67.000	25.452	24.231	0	35	35	2	1	-10921639	195.143	205	120	255	4098	46.065	2.000	0.150	1.105
ID35482	35482	31	38.288	37.148	26.623	0	35	35	2	1	-10921639	106.810	99	70	155	2243	26.574	2.000	0.149	1.043
ID35483	35483	29	30.995	22.077	29.202	0	35	35	2	1	-10921639	99.429	99	56	155	2088	25.240	2.000	0.098	0.704
ID35488	35488	19	64.968	25.525	23.965	0	36	36	2	1	-10921639	201.333	205	155	255	4228	32.638	4.800	0.157	1.676
ID35489	35489	31	33.093	37.359	26.482	0	36	36	2	1	-10921639	104.857	106	63	162	2202	24.173	2.000	0.116	0.902
ID35490	35490	38	29.342	42.237	27.130	0	36	36	2	1	-10921639	98.857	99	56	141	2076	20.291	2.000	0.116	1.015
ID35487	35487	30	33.244	27.424	19.503	0	36	36	2	1	-10921639	157.381	155	113	205	3305	25.652	2.000	0.074	0.841
ID35491	35491	19	67.392	25.535	23.436	0	37	37	2	1	-10921639	209.429	212	134	255	4398	35.962	4.800	0.168	1.676
ID35492	35492	31	32.249	37.066	26.817	0	37	37	2	1	-10921639	105.905	99	63	162	2224	23.067	2.000	0.110	0.913
ID35493	35493	38	35.260	42.510	27.236	0	37	37	2	1	-10921639	99.095	92	63	155	2081	25.070	2.000	0.142	0.984
ID35494	35494	None	27.505	63.000	37.000	0	37	37	2	1	-10921639	51.381	49	28	99	1079	17.645	2.000	0.283	1.285
ID35484	35484	19	73.691	25.347	23.447	0	38	38	2	1	-10921639	204.524	212	127	255	4295	45.133	4.800	0.184	1.408
ID35485	35485	38	51.112	42.053	26.871	0	38	38	2	1	-10921639	110.571	106	63	191	2322	30.786	2.000	0.187	1.130
ID35486	35486	34	34.888	22.276	29.296	0	38	38	2	1	-10921639	92.952	85	56	155	1952	28.486	2.000	0.106	0.625
ID35507	35507	32	27.634	27.955	21.626	0	39	39	2	1	-10921639	185.714	184	148	255	3900	29.093	4.800	0.088	1.038
ID35508	35508	19	69.045	25.162	23.538	0	39	39	2	1	-10921639	200.000	205	120	255	4200	42.617	4.800	0.167	1.341
ID35509	35509	31	40.717	36.828	26.792	0	39	39	2	1	-10921639	106.952	99	70	184	2246	27.398	2.000	0.136	0.935
ID35510	35510	38	33.720	42.166	27.284	0	39	39	2	1	-10921639	102.857	99	70	141	2160	19.332	2.000	0.136	1.271
ID35511	35511	34	32.783	22.270	29.277	0	39	39	2	1	-10921639	102.762	106	56	155	2158	26.086	2.000	0.124	0.872
ID35496	35496	None	30.414	45.997	15.841	0	40	40	2	1	-10921639	63.095	56	35	120	1325	21.480	2.000	0.168	0.846
ID35497	35497	32	36.098	28.089	20.021	0	40	40	2	1	-10921639	159.143	162	113	205	3342	26.688	7.600	0.092	1.005
ID35498	35498	19	74.269	25.078	23.729	0	40	40	2	1	-10921639	195.524	191	127	255	4106	43.618	2.000	0.172	1.319
ID35499	35499	31	32.863	36.908	26.669	0	40	40	2	1	-10921639	102.857	99	63	155	2160	23.604	2.000	0.121	0.943
ID35500	35500	34	29.438	22.730	29.946	0	40	40	2	1	-10921639	96.333	99	56	127	2023	22.579	2.000	0.127	0.963
ID35495	35495	None	29.331	13.076	14.251	0	40	40	2	1	-10921639	83.667	85	35	120	1757	22.346	4.800	0.168	1.080
ID35505	35505	32	31.042	28.306	20.952	0	41	41	2	1	-10921639	176.333	177	120	212	3703	25.382	7.600	0.080	1.033
ID35506	35506	19	66.552	24.902	23.754	0	41	41	2	1	-10921639	193.857	177	127	255	4071	42.702	2.000	0.145	1.149
ID35504	35504	31	35.938	36.726	26.647	0	42	42	2	1	-10921639	98.762	92	42	162	2074	31.464	2.000	0.119	0.670
ID35501	35501	33	33.991	46.099	15.868	0	42	42	2	1	-10921639	69.571	63	42	141	1461	25.378	2.000	0.146	0.699
ID35502	35502	32	29.758	28.291	20.098	0	42	42	2	1	-10921639	160.810	162	113	191	3377	26.339	2.000	0.068	0.774
ID35503	35503	19	67.243	25.225	23.671	0	42	42	2	1	-10921639	195.190	198	120	255	4099	43.529	2.000	0.159	1.229
ID35520	35520	33	40.208	45.944	15.676	0	43	43	2	1	-10921639	75.286	70	42	141	1581	27.610	2.000	0.201	0.911
ID35521	35521	32	36.603	29.070	20.201	0	43	43	2	1	-10921639	156.762	155	106	191	3292	28.679	2.000	0.095	0.946
ID35522	35522	19	66.369	25.154	23.722	0	43	43	2	1	-10921639	191.429	198	134	255	4020	39.786	4.800	0.163	1.350
ID35523	35523	31	36.770	36.497	26.463	0	43	43	2	1	-10921639	115.905	106	77	162	2434	23.649	4.800	0.142	1.219
ID35524	35524	114	29.347	41.462	27.222	0	43	43	2	1	-10921639	93.000	92	49	148	1953	23.650	2.000	0.103	0.732
ID35519	35519	35	30.153	14.913	10.714	0	43	43	2	1	-10921639	83.762	77	56	120	1759	21.208	2.000	0.154	1.055
ID35560	35560	31	38.518	36.558	26.391	0	44	44	2	1	-10921639	107.238	99	77	162	2252	25.704	2.000	0.142	1.039
ID35561	35561	114	30.384	41.901	27.328	0	44	44	2	1	-10921639	88.524	85	56	134	1859	22.822	2.000	0.115	0.802
ID35556	35556	35	46.957	15.042	10.498	0	44	44	2	1	-10921639	99.667	92	49	162	2093	31.675	2.000	0.206	1.077
ID35557	35557	33	51.037	45.868	15.340	0	44	44	2	1	-10921639	85.524	85	42	155	1796	30.761	2.000	0.276	1.202
ID35558	35558	19	65.927	25.016	23.333	0	44	44	2	1	-10921639	191.095	184	134	255	4013	39.173	2.000	0.156	1.317
ID35559	35559	36	36.046	11.133	24.719	0	44	44	2	1	-10921639	72.762	70	35	141	1528	26.730	2.000	0.180	0.829
ID35512	35512	35	32.049	15.512	10.349	0	45	45	2	1	-10921639	92.333	85	70	141	1939	22.110	7.600	0.153	1.107
ID35513	35513	33	51.894	45.678	15.500	0	45	45	2	1	-10921639	80.429	77	35	177	1689	42.255	2.000	0.223	0.695
ID35514	35514	19	69.941	25.370	23.915	0	45	45	2	1	-10921639	199.952	212	127	255	4199	40.592	4.800	0.175	1.471
ID35515	35515	36	44.177	11.219	24.611	0	45	45	2	1	-10921639	78.714	77	42	141	1653	31.127	2.000	0.237	0.969
ID35516	35516	31	43.930	36.278	26.421	0	45	45	2	1	-10921639	125.095	127	77	170	2627	29.602	2.000	0.157	1.146
ID35517	35517	37	35.009	23.690	30.106	0	45	45	2	1	-10921639	100.048	99	56	155	2101	27.327	2.000	0.104	0.687
ID35518	35518	None	30.373	57.232	36.063	0	45	45	2	1	-10921639	64.524	63	28	99	1355	16.348	4.800	0.262	1.636
ID35525	35525	35	41.313	15.225	10.649	0	46	46	2	1	-10921639	102.762	92	70	155	2158	26.220	2.000	0.177	1.180
ID35526	35526	33	51.008	45.381	15.317	0	46	46	2	1	-10921639	89.810	77	49	170	1886	35.587	2.000	0.208	0.870
ID35527	35527	40	30.408	13.340	15.693	0	46	46	2	1	-10921639	92.238	92	49	141	1937	26.898	2.000	0.160	0.947
ID35528	35528	36	73.482	11.130	24.316	0	46	46	2	1	-10921639	102.429	92	49	191	2151	45.006	2.000	0.323	1.112
ID35529	35529	19	65.457	25.487	23.873	0	46	46	2	1	-10921639	203.905	219	134	255	4282	41.860	4.800	0.160	1.345
ID35530	35530	31	39.811	36.278	26.294	0	46	46	2	1	-10921639	115.952	120	77	170	2435	26.492	2.000	0.143	1.094
ID35531	35531	37	32.956	23.744	29.844	0	46	46	2	1	-10921639	103.714	99	56	162	2178	28.881	2.000	0.101	0.657
ID35532	35532	39	28.772	30.705	38.819	0	46	46	2	1	-10921639	48.048	49	21	85	1009	18.123	2.000	0.273	1.138
ID35584	35584	37	27.700	23.368	29.514	0	47	47	2	1	-10921639	105.810	106	63	148	2222	26.181	2.000	0.121	0.871
ID35585	35585	39	38.933	30.944	38.875	0	47	47	2	1	-10921639	59.238	56	28	113	1244	22.777	2.000	0.310	1.231
ID35577	35577	35	50.839	15.520	10.470	0	47	47	2	1	-10921639	112.381	106	70	198	2360	36.679	2.000	0.173	0.905
ID35578	35578	33	43.464	45.303	15.609	0	47	47	2	1	-10921639	82.429	77	42	162	1731	34.718	2.000	0.156	0.641
ID35579	35579	40	34.725	13.215	16.631	0	47	47	2	1	-10921639	95.286	92	49	141	2001	31.057	2.000	0.168	0.883
ID35580	35580	41	34.265	43.929	21.237	0	47	47	2	1	-10921639	85.571	85	56	141	1797	22.770	2.000	0.137	0.908
ID35581	35581	36	85.833	11.459	24.209	0	47	47	2	1	-10921639	125.143	120	70	226	2628	50.604	2.000	0.362	1.314
ID35582	35582	19	63.035	25.422	24.019	0	47	47	2	1	-10921639	198.857	198	134	255	4176	37.686	4.800	0.157	1.435
ID35583	35583	31	43.887	36.871	26.017	0	47	47	2	1	-10921639	115.238	106	63	191	2420	30.561	2.000	0.129	0.860
ID35536	35536	41	39.542	44.092	21.154	0	48	48	2	1	-10921639	90.286	85	56	155	1896	27.190	2.000	0.150	0.866
ID35537	35537	36	93.000	11.341	24.290	0	48	48	2	1	-10921639	137.286	113	77	255	2883	55.131	2.000	0.336	1.254
ID35538	35538	19	62.117	25.883	24.196	0	48	48	2	1	-10921639	207.048	198	162	255	4348	28.347	4.800	0.157	1.979
ID35539	35539	31	33.984	36.731	25.988	0	48	48	2	1	-10921639	105.476	106	63	162	2215	25.575	2.000	0.098	0.737
ID35540	35540	42	43.684	48.307	26.268	0	48	48	2	1	-10921639	96.333	92	49	155	2023	26.947	2.000	0.189	1.135
ID35541	35541	37	34.861	23.515	29.703	0	48	48	2	1	-10921639	113.476	120	70	162	2383	29.780	2.000	0.121	0.821
ID35542	35542	43	32.499	52.927	34.455	0	48	48	2	1	-10921639	68.286	63	35	120	1434	23.096	2.000	0.198	0.979
ID35543	35543	39	37.963	31.861	38.287	0	48	48	2	1	-10921639	66.238	63	35	120	1391	23.960	2.000	0.227	1.024
ID35533	35533	35	39.938	15.388	11.168	0	48	48	2	1	-10921639	113.238	113	63	170	2378	27.657	4.800	0.164	1.156
ID35534	35534	33	52.997	45.342	15.610	0	48	48	2	1	-10921639	88.143	77	49	184	1851	39.096	2.000	0.199	0.749
ID35535	35535	40	37.437	13.701	16.678	0	48	48	2	1	-10921639	107.429	106	63	155	2256	26.979	2.000	0.171	1.161
ID35552	35552	None	28.878	40.131	26.938	0	49	49	2	1	-10921639	107.524	106	77	155	2258	22.108	6.310	0.101	0.894
ID35553	35553	37	39.910	23.364	29.283	0	49	49	2	1	-10921639	122.952	134	70	191	2582	30.278	4.800	0.130	0.934
ID35554	35554	43	33.605	52.525	33.619	0	49	49	2	1	-10921639	62.857	56	35	113	1320	21.878	2.000	0.242	1.120
ID35555	35555	39	41.137	32.501	38.161	0	49	49	2	1	-10921639	82.095	77	42	141	1724	27.909	2.000	0.217	1.048
ID35544	35544	35	53.126	15.553	11.003	0	49	49	2	1	-10921639	118.619	120	70	219	2491	35.175	2.000	0.171	0.985
ID35545	35545	40	38.625	13.515	15.795	0	49	49	2	1	-10921639	110.952	99	70	177	2330	27.290	6.053	0.143	1.017
ID35546	35546	33	52.284	45.059	15.844	0	49	49	2	1	-10921639	84.095	77	35	212	1766	39.281	2.000	0.181	0.657
ID35547	35547	44	29.759	31.003	21.579	0	49	49	2	1	-10921639	158.476	162	113	212	3328	27.331	4.800	0.086	0.921
ID35548	35548	36	98.677	11.487	24.479	0	49	49	2	1	-10921639	148.000	148	63	255	3108	63.459	2.000	0.346	1.198
ID35549	35549	19	62.050	25.924	23.953	0	49	49	2	1	-10921639	198.952	198	141	255	4178	33.773	4.800	0.144	1.486
ID35550	35550	31	44.632	36.474	25.722	0	49	49	2	1	-10921639	115.619	106	63	191	2428	34.679	2.000	0.132	0.777
ID35551	35551	42	50.584	47.786	26.257	0	49	49	2	1	-10921639	114.238	113	63	162	2399	28.296	2.000	0.215	1.427
ID35562	35562	35	56.438	15.767	11.213	0	50	50	2	1	-10921639	137.476	134	77	226	2887	35.132	2.000	0.175	1.168
ID35563	35563	None	27.660	48.394	11.490	0	50	50	2	1	-10921639	61.143	56	35	106	1284	19.729	3.200	0.199	1.028
ID35564	35564	33	62.450	44.334	15.753	0	50	50	2	1	-10921639	101.619	85	49	226	2134	44.963	2.000	0.210	0.785
ID35565	35565	None	29.354	5.443	17.493	0	50	50	2	1	-10921639	52.429	49	28	106	1101	19.843	3.200	0.287	1.180
ID35566	35566	40	52.496	13.774	16.578	0	50	50	2	1	-10921639	131.429	134	70	198	2760	33.628	2.000	0.194	1.271
ID35567	35567	44	29.420	30.200	21.015	0	50	50	2	1	-10921639	166.143	162	120	198	3489	23.493	4.800	0.097	1.248
ID35568	35568	41	32.772	43.607	21.190	0	50	50	2	1	-10921639	98.762	99	56	148	2074	24.554	2.000	0.107	0.779
ID35569	35569	36	109.104	11.386	24.353	0	50	50	2	1	-10921639	169.667	177	70	255	3563	63.401	2.000	0.360	1.418
ID35570	35570	19	59.717	25.683	24.306	0	50	50	2	1	-10921639	198.619	198	162	255	4171	30.464	7.600	0.136	1.564
ID35571	35571	31	35.606	36.944	25.887	0	50	50	2	1	-10921639	110.810	113	63	155	2327	27.318	2.000	0.126	0.910
ID35572	35572	42	52.328	47.602	25.754	0	50	50	2	1	-10921639	115.571	113	56	177	2427	38.609	2.000	0.212	1.047
ID35573	35573	37	47.830	23.809	29.590	0	50	50	2	1	-10921639	128.095	127	70	205	2690	34.577	2.000	0.160	1.023
ID35574	35574	43	39.263	52.341	33.262	0	50	50	2	1	-10921639	62.905	56	28	120	1321	27.608	2.000	0.257	0.932
ID35575	35575	None	28.391	63.000	36.000	0	50	50	2	1	-10921639	71.905	70	52	106	1510	12.864	6.312	0.224	2.049
ID35576	35576	39	38.523	32.394	37.553	0	50	50	2	1	-10921639	95.714	99	49	148	2010	23.408	4.800	0.211	1.423
ID35631	35631	35	53.285	15.700	11.594	0	51	51	2	1	-10921639	149.000	141	99	212	3129	30.443	4.800	0.176	1.462
ID35632	35632	40	45.360	14.151	16.129	0	51	51	2	1	-10921639	133.476	134	85	198	2803	33.191	2.000	0.141	0.994
ID35633	35633	33	62.518	43.631	15.797	0	51	51	2	1	-10921639	105.714	99	49	226	2220	47.349	2.000	0.200	0.745
ID35634	35634	44	29.992	30.766	21.432	0	51	51	2	1	-10921639	158.762	155	113	212	3334	29.443	4.800	0.088	0.869
ID35635	35635	41	34.759	43.266	21.220	0	51	51	2	1	-10921639	103.524	99	70	170	2174	25.248	2.000	0.104	0.770
ID35636	35636	45	29.845	29.000	22.000	0	51	51	2	1	-10921639	184.476	191	148	212	3874	18.557	6.324	0.084	1.537
ID35637	35637	36	97.430	11.501	24.483	0	51	51	2	1	-10921639	178.143	177	106	255	3741	47.172	4.800	0.324	1.847
ID35638	35638	19	50.033	25.900	24.559	0	51	51	2	1	-10921639	189.762	191	141	255	3985	31.713	2.000	0.104	1.131
ID35639	35639	31	38.335	37.132	25.590	0	51	51	2	1	-10921639	115.143	113	56	162	2418	30.292	2.000	0.150	0.990
ID35640	35640	42	55.163	46.965	26.714	0	51	51	2	1	-10921639	109.476	99	49	198	2299	37.351	2.000	0.213	1.030
ID35641	35641	37	41.944	24.284	29.465	0	51	51	2	1	-10921639	140.524	141	92	191	2951	28.372	4.800	0.141	1.223
ID35642	35642	43	46.299	51.797	33.475	0	51	51	2	1	-10921639	74.619	70	49	148	1567	27.836	2.000	0.294	1.219
ID35643	35643	39	50.123	30.697	38.943	0	51	51	2	1	-10921639	99.381	99	56	170	2087	34.512	4.800	0.239	1.113
ID35586	35586	46	38.792	32.700	9.451	0	52	52	2	1	-10921639	64.238	56	35	120	1349	25.550	2.000	0.272	1.076
ID35587	35587	35	65.752	15.928	11.816	0	52	52	2	1	-10921639	174.143	162	127	240	3657	34.017	4.800	0.202	1.719
ID35588	35588	33	78.083	43.231	16.168	0	52	52	2	1	-10921639	118.619	92	63	240	2491	53.447	2.000	0.238	0.854
ID35589	35589	40	43.483	14.568	16.779	0	52	52	2	1	-10921639	137.810	134	77	191	2894	32.523	2.000	0.123	0.928
ID35590	35590	45	37.939	28.436	21.413	0	52	52	2	1	-10921639	179.667	184	113	247	3773	34.081	2.000	0.070	0.690
ID35591	35591	41	27.149	43.604	21.235	0	52	52	2	1	-10921639	105.857	106	63	162	2223	24.481	2.000	0.077	0.617
ID35592	35592	44	34.719	30.952	21.758	0	52	52	2	1	-10921639	167.905	177	113	219	3526	33.210	2.000	0.077	0.722
ID35593	35593	36	105.108	11.905	24.343	0	52	52	2	1	-10921639	191.524	191	127	255	4022	48.226	4.800	0.328	1.962
ID35594	35594	19	44.118	26.048	24.651	0	52	52	2	1	-10921639	197.857	205	148	247	4155	27.877	7.600	0.106	1.363
ID35595	35595	31	32.307	37.175	25.646	0	52	52	2	1	-10921639	110.476	113	63	155	2320	28.053	2.000	0.119	0.835
ID35596	35596	42	42.178	47.157	26.041	0	52	52	2	1	-10921639	112.286	106	70	177	2358	28.587	2.000	0.163	1.104
ID35597	35597	37	53.662	24.596	29.462	0	52	52	2	1	-10921639	153.000	155	99	226	3213	36.170	2.000	0.152	1.115
ID35598	35598	47	32.559	58.447	30.431	0	52	52	2	1	-10921639	72.619	70	42	120	1525	25.262	2.000	0.173	0.848
ID35599	35599	43	75.160	51.547	33.130	0	52	52	2	1	-10921639	104.000	85	56	212	2184	45.667	2.000	0.325	1.117
ID35600	35600	None	29.266	63.000	36.000	0	52	52	2	1	-10921639	72.143	70	46	113	1515	17.350	2.000	0.193	1.346
ID35601	35601	39	54.857	32.945	37.554	0	52	52	2	1	-10921639	112.143	120	70	191	2355	34.975	4.800	0.237	1.227
ID35616	35616	48	35.182	24.563	2.845	0	53	53	2	1	-10921639	67.952	63	35	127	1427	24.258	2.000	0.215	0.992
ID35617	35617	46	55.939	32.017	9.013	0	53	53	2	1	-10921639	82.810	70	42	170	1739	33.217	2.000	0.291	1.123
ID35618	35618	35	79.194	16.440	12.039	0	53	53	2	1	-10921639	186.667	177	106	255	3920	47.334	7.600	0.219	1.419
ID35619	35619	33	69.591	43.096	16.606	0	53	53	2	1	-10921639	123.333	113	70	255	2590	49.983	2.000	0.174	0.731
ID35620	35620	40	38.813	15.630	17.821	0	53	53	2	1	-10921639	135.810	127	92	219	2852	34.908	2.000	0.072	0.524
ID35621	35621	45	40.970	28.402	21.545	0	53	53	2	1	-10921639	188.476	191	127	255	3958	28.216	6.322	0.080	0.993
ID35622	35622	41	29.178	43.151	21.661	0	53	53	2	1	-10921639	109.238	106	77	162	2294	24.542	2.000	0.075	0.618
ID35623	35623	36	99.750	12.131	24.477	0	53	53	2	1	-10921639	206.048	212	134	255	4327	45.939	4.800	0.316	2.155
ID35624	35624	19	47.798	26.205	24.989	0	53	53	2	1	-10921639	198.857	198	148	247	4176	28.442	7.600	0.107	1.352
ID35625	35625	31	34.118	36.953	25.810	0	53	53	2	1	-10921639	115.524	120	70	155	2426	22.999	2.000	0.131	1.166
ID35626	35626	42	50.320	47.021	25.630	0	53	53	2	1	-10921639	132.810	127	77	205	2789	32.439	4.800	0.172	1.204
ID35627	35627	37	54.344	24.681	28.718	0	53	53	2	1	-10921639	150.714	148	77	226	3165	43.524	2.000	0.149	0.900
ID35628	35628	47	48.830	57.917	31.096	0	53	53	2	1	-10921639	98.714	85	63	141	2073	25.546	2.000	0.237	1.480
ID35629	35629	43	82.770	50.898	32.992	0	53	53	2	1	-10921639	105.952	85	49	255	2225	49.054	2.000	0.332	1.077
ID35630	35630	39	44.824	32.934	37.556	0	53	53	2	1	-10921639	108.190	106	56	162	2272	28.673	4.800	0.225	1.386
ID35602	35602	48	43.291	25.772	2.772	0	54	54	2	1	-10921639	79.762	77	42	162	1675	30.046	2.000	0.206	0.905
ID35603	35603	46	62.689	32.172	9.062	0	54	54	2	1	-10921639	113.000	106	63	191	2373	36.010	2.000	0.256	1.278
ID35604	35604	35	71.269	16.814	12.371	0	54	54	2	1	-10921639	183.619	184	106	255	3856	46.558	4.800	0.193	1.278
ID35605	35605	40	37.251	14.365	17.092	0	54	54	2	1	-10921639	155.381	155	106	205	3263	26.330	4.800	0.133	1.386
ID35606	35606	33	84.667	43.180	17.026	0	54	54	2	1	-10921639	147.048	141	85	255	3088	51.836	2.000	0.230	1.063
ID35607	35607	41	33.941	42.824	21.956	0	54	54	2	1	-10921639	128.095	120	92	184	2690	24.789	2.000	0.093	0.881
ID35608	35608	36	96.731	12.303	24.434	0	54	54	2	1	-10921639	202.952	219	134	255	4262	47.037	4.800	0.301	1.996
ID35609	35609	19	47.190	26.523	24.577	0	54	54	2	1	-10921639	203.905	205	141	255	4282	29.745	7.600	0.113	1.393
ID35610	35610	31	34.504	37.062	25.926	0	54	54	2	1	-10921639	117.667	127	77	170	2471	23.449	3.200	0.127	1.132
ID35611	35611	42	39.686	46.997	25.733	0	54	54	2	1	-10921639	128.762	134	85	184	2704	24.734	2.000	0.140	1.277
ID35612	35612	37	60.017	24.869	29.427	0	54	54	2	1	-10921639	149.667	155	92	255	3143	39.989	2.000	0.150	0.979
ID35613	35613	47	53.477	57.842	30.734	0	54	54	2	1	-10921639	97.619	85	63	170	2050	29.797	2.000	0.246	1.293
ID35614	35614	43	77.633	50.168	32.461	0	54	54	2	1	-10921639	115.571	99	70	233	2427	46.835	2.000	0.321	1.198
ID35615	35615	39	58.067	33.850	36.259	0	54	54	2	1	-10921639	125.381	120	70	212	2633	34.372	7.600	0.202	1.227
ID35648	35648	33	88.555	42.987	17.066	0	55	55	2	1	-10921639	151.714	141	99	255	3186	49.541	2.000	0.256	1.247
ID35649	35649	45	48.383	28.119	21.496	0	55	55	2	1	-10921639	183.952	191	127	247	3863	35.537	4.800	0.117	1.081
ID35650	35650	36	96.841	12.678	24.378	0	55	55	2	1	-10921639	213.143	219	134	255	4476	41.254	4.800	0.300	2.385
ID35651	35651	19	37.144	25.386	24.536	0	55	55	2	1	-10921639	178.381	177	120	226	3746	31.517	2.000	0.081	0.850
ID35652	35652	31	36.590	38.086	26.208	0	55	55	2	1	-10921639	125.286	127	77	162	2631	21.562	4.800	0.150	1.512
ID35653	35653	42	45.502	45.882	26.012	0	55	55	2	1	-10921639	133.095	127	85	198	2795	29.060	2.000	0.129	1.046
ID35654	35654	37	59.281	24.755	29.435	0	55	55	2	1	-10921639	146.619	148	92	233	3079	36.045	2.000	0.163	1.140
ID35655	35655	47	51.240	58.131	31.213	0	55	55	2	1	-10921639	102.762	99	70	177	2158	28.116	4.800	0.238	1.408
ID35656	35656	43	91.155	49.834	31.805	0	55	55	2	1	-10921639	125.143	106	56	255	2628	54.843	2.000	0.321	1.109
ID35657	35657	39	57.127	33.548	35.933	0	55	55	2	1	-10921639	115.333	106	49	205	2422	38.401	7.600	0.235	1.141
ID35644	35644	49	37.207	18.794	8.013	0	55	55	2	1	-10921639	121.429	113	85	191	2550	28.262	2.000	0.099	0.774
ID35645	35645	46	64.077	32.468	9.172	0	55	55	2	1	-10921639	122.143	113	77	205	2565	37.996	2.000	0.255	1.308
ID35646	35646	35	55.410	17.053	12.658	0	55	55	2	1	-10921639	171.190	170	120	240	3595	33.405	7.600	0.161	1.419
ID35647	35647	40	46.472	13.765	17.000	0	55	55	2	1	-10921639	153.000	148	113	205	3213	27.111	4.800	0.137	1.359
ID35658	35658	49	43.307	18.839	8.093	0	56	56	2	1	-10921639	115.762	99	77	184	2431	32.906	2.000	0.106	0.673
ID35659	35659	46	68.018	32.388	9.344	0	56	56	2	1	-10921639	129.190	113	85	226	2713	44.090	2.000	0.221	1.062
ID35660	35660	35	52.675	16.410	13.120	0	56	56	2	1	-10921639	163.190	170	106	240	3427	35.404	7.600	0.139	1.127
ID35661	35661	40	43.264	14.424	16.738	0	56	56	2	1	-10921639	148.000	141	77	212	3108	36.249	2.000	0.127	0.918
ID35662	35662	33	89.730	43.220	17.290	0	56	56	2	1	-10921639	159.476	141	92	255	3349	52.888	2.000	0.263	1.257
ID35663	35663	45	41.558	28.011	21.560	0	56	56	2	1	-10921639	194.857	198	148	247	4092	23.200	4.800	0.110	1.670
ID35664	35664	36	100.942	12.982	24.334	0	56	56	2	1	-10921639	216.905	247	134	255	4555	42.603	4.800	0.317	2.449
ID35665	35665	42	42.891	48.086	24.252	0	56	56	2	1	-10921639	132.048	141	70	184	2773	32.030	7.600	0.158	1.124
ID35666	35666	19	42.317	25.860	24.562	0	56	56	2	1	-10921639	199.571	198	141	233	4191	24.045	4.800	0.116	1.726
ID35667	35667	31	32.590	37.531	25.713	0	56	56	2	1	-10921639	124.000	120	85	162	2604	22.636	2.000	0.125	1.217
ID35668	35668	37	48.209	24.793	29.105	0	56	56	2	1	-10921639	138.476	141	63	219	2908	36.982	2.000	0.139	0.915
ID35669	35669	43	82.928	48.990	31.040	0	56	56	2	1	-10921639	129.381	120	70	247	2717	46.256	2.000	0.285	1.241
ID35670	35670	47	68.667	57.846	31.523	0	56	56	2	1	-10921639	116.286	113	56	191	2442	40.692	2.000	0.298	1.314
ID35671	35671	39	69.331	33.952	35.305	0	56	56	2	1	-10921639	131.000	134	70	240	2751	42.688	7.600	0.229	1.144
ID35672	35672	None	30.323	63.000	37.000	0	56	56	2	1	-10921639	76.095	77	52	120	1598	19.073	2.000	0.211	1.388
ID35680	35680	19	49.834	26.155	23.982	0	57	57	2	1	-10921639	209.619	212	162	240	4402	24.177	4.800	0.130	2.000
ID35681	35681	42	50.969	48.305	24.366	0	57	57	2	1	-10921639	137.810	141	70	205	2894	36.211	7.600	0.174	1.130
ID35682	35682	31	32.722	38.298	26.019	0	57	57	2	1	-10921639	129.762	127	85	177	2725	24.871	4.800	0.123	1.139
ID35683	35683	37	58.634	24.709	28.934	0	57	57	2	1	-10921639	138.238	148	63	219	2903	45.202	2.000	0.153	0.810
ID35684	35684	43	80.688	48.089	30.624	0	57	57	2	1	-10921639	127.381	120	56	247	2675	55.112	2.000	0.283	1.018
ID35685	35685	47	78.936	57.495	31.584	0	57	57	2	1	-10921639	123.905	113	63	233	2602	54.247	2.000	0.287	1.018
ID35686	35686	39	67.191	34.318	34.469	0	57	57	2	1	-10921639	141.238	127	85	226	2966	36.202	2.000	0.227	1.446
ID35687	35687	50	35.264	31.945	37.132	0	57	57	2	1	-10921639	106.143	106	56	184	2229	34.292	7.600	0.095	0.538
ID35673	35673	51	28.198	5.996	6.707	0	57	57	2	1	-10921639	49.714	49	14	99	1044	18.507	2.000	0.256	1.094
ID35674	35674	49	47.611	18.775	8.407	0	57	57	2	1	-10921639	133.762	127	70	233	2809	37.104	2.000	0.151	0.944
ID35675	35675	46	57.189	32.318	9.448	0	57	57	2	1	-10921639	132.571	120	85	198	2784	35.857	2.000	0.201	1.239
ID35676	35676	35	54.851	16.709	13.156	0	57	57	2	1	-10921639	174.857	170	120	240	3672	33.896	7.600	0.143	1.287
ID35677	35677	40	42.574	14.774	16.956	0	57	57	2	1	-10921639	160.143	162	120	198	3363	23.141	2.000	0.118	1.460
ID35678	35678	33	101.265	42.950	17.754	0	57	57	2	1	-10921639	169.571	162	70	255	3561	58.769	2.000	0.270	1.228
ID35679	35679	36	100.923	13.079	24.315	0	57	57	2	1	-10921639	213.571	212	148	255	4485	39.528	4.800	0.305	2.528
ID35712	35712	39	74.060	34.295	33.788	0	58	58	2	1	-10921639	156.333	148	77	255	3283	45.754	7.600	0.213	1.200
ID35714	35714	50	49.348	31.945	35.883	0	58	58	2	1	-10921639	131.762	141	77	198	2767	38.607	7.600	0.147	0.873
ID35717	35717	52	31.037	63.000	37.000	0	58	58	2	1	-10921639	77.762	77	56	113	1633	17.615	2.000	0.213	1.552
ID35688	35688	51	40.641	6.363	7.268	0	58	58	2	1	-10921639	69.286	63	42	120	1455	23.113	3.200	0.355	1.572
ID35690	35690	49	41.158	18.517	8.705	0	58	58	2	1	-10921639	135.190	127	85	205	2839	36.772	2.000	0.096	0.641
ID35692	35692	46	55.143	32.383	9.966	0	58	58	2	1	-10921639	127.524	120	85	205	2678	33.418	2.000	0.177	1.147
ID35693	35693	35	66.856	17.004	13.255	0	58	58	2	1	-10921639	176.810	162	113	240	3713	40.179	2.000	0.163	1.231
ID35695	35695	33	89.896	42.772	17.875	0	58	58	2	1	-10921639	175.000	177	85	255	3675	53.431	2.000	0.241	1.270
ID35697	35697	36	100.350	13.128	24.064	0	58	58	2	1	-10921639	211.952	219	141	255	4451	40.387	4.800	0.304	2.446
ID35699	35699	19	53.947	26.402	24.148	0	58	58	2	1	-10921639	217.857	212	162	255	4575	30.792	4.800	0.135	1.679
ID35701	35701	42	67.371	48.061	24.229	0	58	58	2	1	-10921639	144.571	155	63	233	3036	45.707	2.000	0.195	1.033
ID35703	35703	None	31.498	45.348	26.074	0	58	58	2	1	-10921639	139.857	134	99	198	2937	27.652	7.600	0.059	0.564
ID35706	35706	37	45.966	24.550	28.625	0	58	58	2	1	-10921639	131.048	141	56	205	2752	46.981	2.000	0.114	0.572
ID35708	35708	43	61.657	47.770	30.206	0	58	58	2	1	-10921639	124.667	113	63	212	2618	41.368	2.000	0.190	0.963
ID35710	35710	47	83.201	57.512	31.117	0	58	58	2	1	-10921639	130.810	106	70	233	2747	46.892	2.000	0.320	1.353
ID35713	35713	47	79.522	57.364	31.082	0	59	59	2	1	-10921639	123.333	113	56	233	2590	48.076	2.000	0.294	1.165
ID35715	35715	39	80.647	34.049	32.988	0	59	59	2	1	-10921639	167.952	177	70	255	3527	51.345	7.600	0.206	1.117
ID35716	35716	50	67.553	32.002	35.146	0	59	59	2	1	-10921639	152.810	148	77	255	3209	54.838	7.600	0.185	0.871
ID35718	35718	52	35.184	63.000	37.000	0	59	59	2	1	-10921639	78.143	77	42	127	1641	22.384	2.000	0.220	1.259
ID35689	35689	51	43.514	6.015	7.768	0	59	59	2	1	-10921639	75.667	70	42	127	1589	22.979	2.000	0.291	1.484
ID35691	35691	49	37.610	18.347	9.306	0	59	59	2	1	-10921639	135.905	134	99	184	2854	29.538	2.000	0.095	0.799
ID35694	35694	46	50.060	31.811	9.951	0	59	59	2	1	-10921639	119.381	113	77	191	2507	32.108	2.000	0.165	1.052
ID35696	35696	35	76.761	17.129	13.278	0	59	59	2	1	-10921639	179.714	170	113	255	3774	47.279	2.000	0.179	1.153
ID35698	35698	33	90.602	42.795	18.009	0	59	59	2	1	-10921639	181.762	191	77	255	3817	52.667	2.000	0.246	1.365
ID35700	35700	53	43.169	27.110	21.706	0	59	59	2	1	-10921639	204.286	212	148	255	4290	29.443	7.600	0.099	1.248
ID35702	35702	36	95.375	13.434	24.026	0	59	59	2	1	-10921639	209.095	205	134	255	4391	44.898	4.800	0.286	2.074
ID35704	35704	19	40.100	26.404	23.497	0	59	59	2	1	-10921639	211.286	212	148	255	4437	28.709	7.600	0.099	1.321
ID35705	35705	42	52.201	48.105	24.568	0	59	59	2	1	-10921639	139.905	141	85	205	2938	35.165	2.000	0.162	1.110
ID35707	35707	None	32.880	37.988	25.974	0	59	59	2	1	-10921639	116.286	120	77	155	2442	20.696	2.000	0.115	1.159
ID35709	35709	37	42.096	24.641	27.835	0	59	59	2	1	-10921639	151.476	155	85	212	3181	39.208	2.000	0.093	0.655
ID35711	35711	43	73.846	47.049	29.986	0	59	59	2	1	-10921639	122.714	113	56	247	2577	49.402	2.000	0.223	0.906
ID35719	35719	51	46.927	6.073	7.961	0	60	60	2	1	-10921639	78.048	70	35	141	1639	26.877	2.000	0.271	1.237
ID35720	35720	49	38.521	18.116	9.197	0	60	60	2	1	-10921639	138.476	134	99	184	2908	26.093	2.000	0.106	1.016
ID35721	35721	46	41.470	31.853	10.274	0	60	60	2	1	-10921639	112.905	113	63	170	2371	28.853	2.000	0.157	1.060
ID35722	35722	35	53.572	17.186	13.259	0	60	60	2	1	-10921639	168.714	162	120	240	3543	36.655	2.000	0.119	0.979
ID35723	35723	54	39.545	16.213	16.843	0	60	60	2	1	-10921639	149.905	155	92	212	3148	31.298	2.000	0.082	0.729
ID35724	35724	33	76.939	42.924	17.245	0	60	60	2	1	-10921639	185.714	198	92	247	3900	44.830	4.800	0.241	1.611
ID35725	35725	53	32.286	27.785	21.266	0	60	60	2	1	-10921639	172.476	162	127	219	3622	28.213	2.000	0.066	0.760
ID35726	35726	36	92.206	13.385	24.026	0	60	60	2	1	-10921639	208.429	212	120	255	4377	44.193	4.800	0.283	2.082
ID35727	35727	19	43.588	27.238	24.500	0	60	60	2	1	-10921639	208.000	212	134	255	4368	27.561	7.600	0.108	1.471
ID35728	35728	42	54.681	48.576	24.950	0	60	60	2	1	-10921639	127.714	141	49	205	2682	48.583	2.000	0.169	0.759
ID35729	35729	37	43.190	24.560	27.720	0	60	60	2	1	-10921639	157.095	162	85	240	3299	41.888	2.000	0.092	0.629
ID35730	35730	43	65.934	46.948	29.684	0	60	60	2	1	-10921639	126.048	120	56	226	2647	49.511	2.000	0.222	0.925
ID35731	35731	39	81.022	33.868	32.256	0	60	60	2	1	-10921639	173.667	184	70	255	3647	52.555	7.600	0.208	1.138
ID35732	35732	47	98.293	57.873	31.580	0	60	60	2	1	-10921639	146.905	141	70	255	3085	58.363	2.000	0.322	1.225
ID35733	35733	50	73.322	31.881	34.318	0	60	60	2	1	-10921639	173.667	170	92	255	3647	53.623	7.600	0.220	1.170
ID35734	35734	52	46.166	63.000	36.000	0	60	60	2	1	-10921639	91.857	85	59	162	1929	27.634	2.000	0.244	1.302
ID35744	35744	19	41.315	28.469	25.513	0	61	61	2	1	-10921639	184.095	184	127	247	3866	29.638	2.000	0.100	1.133
ID35745	35745	42	39.241	48.511	25.024	0	61	61	2	1	-10921639	124.190	127	56	226	2608	42.838	2.000	0.117	0.606
ID35746	35746	43	73.735	46.490	29.244	0	61	61	2	1	-10921639	143.524	141	63	247	3014	52.219	2.000	0.208	0.946
ID35747	35747	39	85.579	33.853	31.790	0	61	61	2	1	-10921639	182.095	191	70	255	3824	58.948	2.000	0.207	1.058
ID35748	35748	47	105.935	57.188	31.843	0	61	61	2	1	-10921639	166.571	148	92	255	3498	52.175	2.000	0.352	1.661
ID35749	35749	52	41.996	63.000	37.000	0	61	61	2	1	-10921639	86.381	77	59	134	1814	24.130	2.000	0.245	1.410
ID35735	35735	51	46.609	6.683	7.994	0	61	61	2	1	-10921639	91.000	92	49	148	1911	27.317	2.000	0.240	1.287
ID35736	35736	49	52.640	18.094	9.125	0	61	61	2	1	-10921639	148.476	148	106	247	3118	36.559	2.000	0.125	0.904
ID35737	35737	35	49.162	17.731	13.317	0	61	61	2	1	-10921639	166.095	155	120	233	3488	33.737	2.000	0.105	0.938
ID35738	35738	54	35.770	15.995	16.845	0	61	61	2	1	-10921639	149.667	148	106	191	3143	27.942	2.000	0.079	0.787
ID35739	35739	33	75.244	42.911	17.097	0	61	61	2	1	-10921639	196.476	205	120	255	4126	43.347	4.800	0.230	1.694
ID35740	35740	53	37.049	29.827	19.447	0	61	61	2	1	-10921639	159.524	170	113	212	3350	30.593	2.000	0.090	0.860
ID35741	35741	55	41.403	44.789	23.301	0	61	61	2	1	-10921639	160.143	162	92	212	3363	31.827	7.600	0.106	0.963
ID35742	35742	36	93.443	13.000	24.187	0	61	61	2	1	-10921639	219.524	233	134	255	4610	38.583	4.800	0.298	2.610
ID35743	35743	56	37.843	24.203	24.028	0	61	61	2	1	-10921639	169.524	177	120	226	3560	29.809	2.000	0.077	0.809
ID35750	35750	51	49.403	6.964	8.751	0	62	62	2	1	-10921639	87.095	77	35	155	1829	33.017	2.000	0.227	0.978
ID35751	35751	49	58.594	17.552	10.137	0	62	62	2	1	-10921639	157.714	148	99	255	3312	43.006	2.000	0.148	0.947
ID35752	35752	54	40.682	15.643	17.150	0	62	62	2	1	-10921639	152.905	148	127	226	3211	24.525	4.800	0.105	1.185
ID35753	35753	33	86.717	42.958	17.045	0	62	62	2	1	-10921639	213.095	226	141	255	4475	40.949	4.800	0.247	2.064
ID35754	35754	53	37.788	29.738	18.901	0	62	62	2	1	-10921639	157.429	155	120	205	3306	27.391	2.000	0.106	1.106
ID35755	35755	56	37.220	24.855	23.289	0	62	62	2	1	-10921639	180.667	177	134	240	3794	26.817	7.600	0.076	0.948
ID35756	35756	36	91.816	13.352	24.311	0	62	62	2	1	-10921639	213.524	233	120	255	4484	42.688	4.800	0.281	2.196
ID35757	35757	55	47.705	44.709	23.830	0	62	62	2	1	-10921639	177.952	177	106	226	3737	31.663	4.800	0.140	1.384
ID35758	35758	42	32.273	48.527	25.261	0	62	62	2	1	-10921639	120.476	127	49	198	2530	41.994	2.000	0.097	0.505
ID35759	35759	19	40.372	28.764	25.767	0	62	62	2	1	-10921639	177.619	177	134	226	3730	27.464	4.800	0.102	1.197
ID35760	35760	43	64.241	45.950	28.767	0	62	62	2	1	-10921639	145.000	141	56	247	3045	49.718	2.000	0.171	0.852
ID35761	35761	39	76.055	33.428	31.622	0	62	62	2	1	-10921639	203.381	212	120	255	4271	45.628	4.800	0.205	1.518
ID35762	35762	47	100.972	56.995	32.323	0	62	62	2	1	-10921639	159.476	141	92	255	3349	53.408	2.000	0.314	1.427
ID35763	35763	50	75.384	31.774	33.907	0	62	62	2	1	-10921639	183.714	177	92	255	3858	57.167	7.600	0.188	1.016
ID35764	35764	52	27.992	63.000	37.000	0	62	62	2	1	-10921639	75.143	70	46	141	1578	23.612	2.000	0.175	0.947
ID35808	35808	54	27.559	15.637	16.221	0	63	63	2	1	-10921639	155.238	155	134	212	3260	18.316	4.800	0.103	1.587
ID35809	35809	33	76.488	42.687	17.127	0	63	63	2	1	-10921639	196.476	212	113	255	4126	46.629	2.000	0.203	1.422
ID35810	35810	53	42.593	29.385	19.306	0	63	63	2	1	-10921639	168.810	162	113	226	3545	29.123	4.800	0.118	1.221
ID35811	35811	36	91.203	12.513	24.434	0	63	63	2	1	-10921639	223.286	240	141	255	4689	38.059	4.800	0.284	2.598
ID35812	35812	56	38.654	24.917	23.718	0	63	63	2	1	-10921639	180.333	177	141	240	3787	26.422	2.000	0.082	1.031
ID35813	35813	55	34.447	44.536	24.457	0	63	63	2	1	-10921639	174.619	170	127	226	3667	26.590	6.066	0.099	1.183
ID35814	35814	19	45.286	28.743	25.155	0	63	63	2	1	-10921639	173.952	170	92	240	3653	33.609	2.000	0.107	1.002
ID35815	35815	42	51.462	48.787	25.172	0	63	63	2	1	-10921639	138.143	148	63	212	2901	44.121	2.000	0.143	0.785
ID35816	35816	None	28.948	37.674	25.996	0	63	63	2	1	-10921639	120.667	120	85	155	2534	21.105	2.000	0.097	1.007
ID35817	35817	43	71.397	45.677	28.811	0	63	63	2	1	-10921639	153.048	148	77	255	3214	56.067	2.000	0.185	0.852
ID35818	35818	50	75.013	31.497	33.750	0	63	63	2	1	-10921639	174.619	148	106	255	3667	59.998	7.600	0.169	0.842
ID35819	35819	47	99.105	57.372	32.557	0	63	63	2	1	-10921639	145.000	148	42	255	3045	67.116	2.000	0.327	1.066
ID35806	35806	51	41.640	6.976	8.727	0	63	63	2	1	-10921639	81.762	77	42	141	1717	28.827	2.000	0.184	0.881
ID35807	35807	49	58.028	17.595	10.509	0	63	63	2	1	-10921639	159.619	155	99	247	3352	41.344	6.348	0.148	0.996
ID35780	35780	51	27.271	7.710	9.552	0	64	64	2	1	-10921639	81.143	77	49	134	1704	23.269	2.000	0.088	0.562
ID35781	35781	49	65.703	17.895	11.366	0	64	64	2	1	-10921639	173.286	177	127	255	3639	40.230	2.000	0.165	1.221
ID35782	35782	33	77.125	42.126	17.247	0	64	64	2	1	-10921639	210.048	212	162	255	4411	33.254	4.800	0.224	2.311
ID35783	35783	53	42.906	28.329	19.785	0	64	64	2	1	-10921639	183.238	191	141	240	3848	27.778	4.800	0.097	1.168
ID35784	35784	56	33.263	24.515	23.406	0	64	64	2	1	-10921639	175.619	177	134	219	3688	25.297	7.600	0.082	1.051
ID35785	35785	19	32.579	27.667	24.352	0	64	64	2	1	-10921639	174.048	177	113	219	3655	27.979	2.000	0.063	0.732
ID35786	35786	55	48.730	44.234	23.814	0	64	64	2	1	-10921639	183.667	184	141	240	3857	32.158	4.800	0.128	1.294
ID35788	35788	36	86.635	12.022	24.501	0	64	64	2	1	-10921639	195.952	212	99	255	4115	56.284	4.800	0.244	1.364
ID35789	35789	42	37.072	49.264	25.504	0	64	64	2	1	-10921639	141.238	148	92	177	2966	27.217	2.000	0.103	0.969
ID35791	35791	43	73.234	45.448	28.534	0	64	64	2	1	-10921639	156.381	162	63	255	3284	64.025	2.000	0.178	0.738
ID35793	35793	None	68.985	33.000	31.000	0	64	64	2	1	-10921639	212.524	219	148	255	4463	40.936	4.800	0.182	1.596
ID35795	35795	47	93.419	57.747	32.552	0	64	64	2	1	-10921639	126.714	120	42	255	2661	60.860	2.000	0.341	1.058
ID35796	35796	50	72.932	31.323	33.557	0	64	64	2	1	-10921639	177.333	162	106	255	3724	54.735	7.600	0.178	0.980
ID35798	35798	None	32.986	63.000	37.000	0	64	64	2	1	-10921639	73.238	77	39	120	1538	21.237	2.000	0.234	1.306
ID35792	35792	60	37.558	32.580	14.077	0	65	65	2	1	-10921639	116.667	113	70	177	2450	27.893	2.000	0.124	0.922
ID35794	35794	33	73.015	42.210	17.386	0	65	65	2	1	-10921639	192.095	198	113	255	4034	41.207	4.800	0.217	1.662
ID35797	35797	None	31.360	16.886	17.624	0	65	65	2	1	-10921639	145.571	141	106	191	3057	23.419	2.000	0.068	0.789
ID35799	35799	53	43.519	29.291	19.441	0	65	65	2	1	-10921639	182.095	177	120	226	3824	30.689	4.800	0.122	1.292
ID35800	35800	36	86.487	12.344	24.285	0	65	65	2	1	-10921639	213.238	219	155	255	4478	39.259	4.800	0.265	2.273
ID35801	35801	55	55.460	44.027	24.158	0	65	65	2	1	-10921639	200.190	191	155	255	4204	30.011	4.800	0.140	1.640
ID35802	35802	42	52.312	48.514	25.284	0	65	65	2	1	-10921639	147.000	170	56	247	3087	55.797	2.000	0.132	0.614
ID35787	35787	51	35.224	8.019	9.124	0	65	65	2	1	-10921639	96.762	99	56	155	2032	24.548	2.000	0.123	0.864
ID35803	35803	43	69.149	45.402	28.307	0	65	65	2	1	-10921639	183.810	184	99	255	3860	53.623	2.000	0.149	0.891
ID35804	35804	47	47.919	58.066	30.986	0	65	65	2	1	-10921639	81.476	77	49	155	1711	29.493	2.000	0.228	1.027
ID35805	35805	50	82.171	30.939	33.377	0	65	65	2	1	-10921639	202.571	212	134	255	4254	45.136	7.600	0.204	1.521
ID35790	35790	49	69.032	18.122	11.414	0	65	65	2	1	-10921639	174.952	170	106	255	3674	44.595	2.000	0.157	1.066
ID35776	35776	43	69.964	45.365	28.115	0	66	66	2	1	-10921639	183.000	191	106	255	3843	52.598	2.000	0.147	0.890
ID35777	35777	47	37.071	57.290	29.027	0	66	66	2	1	-10921639	63.190	56	28	134	1327	26.513	2.000	0.196	0.783
ID35778	35778	57	59.450	33.437	29.554	0	66	66	2	1	-10921639	208.238	219	134	255	4373	37.395	4.800	0.163	1.562
ID35779	35779	50	74.496	30.883	33.230	0	66	66	2	1	-10921639	197.238	198	113	255	4142	43.953	7.600	0.182	1.380
ID35765	35765	58	32.913	10.931	5.717	0	66	66	2	1	-10921639	93.762	92	56	148	1969	22.336	7.600	0.121	0.904
ID35766	35766	59	32.546	26.186	7.768	0	66	66	2	1	-10921639	100.857	99	63	148	2118	19.298	2.000	0.132	1.216
ID35767	35767	49	69.099	18.169	12.146	0	66	66	2	1	-10921639	194.810	198	141	255	4091	33.849	4.800	0.178	1.740
ID35768	35768	60	47.373	32.204	14.669	0	66	66	2	1	-10921639	138.857	127	92	233	2916	30.281	2.000	0.125	1.016
ID35769	35769	61	29.031	25.856	17.007	0	66	66	2	1	-10921639	155.000	155	113	198	3255	21.769	2.000	0.080	1.057
ID35770	35770	33	77.108	41.551	17.564	0	66	66	2	1	-10921639	206.619	212	134	255	4339	40.681	4.800	0.213	1.787
ID35771	35771	53	42.384	29.648	19.617	0	66	66	2	1	-10921639	163.143	162	99	255	3426	39.914	2.000	0.081	0.611
ID35772	35772	36	86.525	11.873	24.289	0	66	66	2	1	-10921639	205.333	198	155	255	4312	36.850	4.800	0.258	2.285
ID35773	35773	55	60.365	43.958	23.731	0	66	66	2	1	-10921639	196.095	205	113	255	4118	41.645	2.000	0.136	1.130
ID35774	35774	None	29.848	20.450	25.139	0	66	66	2	1	-10921639	120.714	120	85	170	2535	24.838	2.000	0.090	0.802
ID35775	35775	42	51.397	48.641	25.979	0	66	66	2	1	-10921639	152.762	162	85	233	3208	42.785	2.000	0.164	1.008
ID35840	35840	61	35.968	26.112	18.397	0	67	67	2	1	-10921639	160.762	155	99	233	3376	36.669	2.000	0.072	0.592
ID35841	35841	53	44.556	29.427	19.704	0	67	67	2	1	-10921639	183.048	177	120	255	3844	32.244	2.000	0.104	1.068
ID35842	35842	55	43.404	43.171	23.163	0	67	67	2	1	-10921639	174.286	170	134	226	3660	27.368	7.600	0.108	1.245
ID35843	35843	36	86.382	11.801	24.114	0	67	67	2	1	-10921639	207.667	226	120	255	4361	40.411	4.800	0.253	2.075
ID35844	35844	62	36.377	24.050	24.109	0	67	67	2	1	-10921639	163.476	162	120	212	3433	25.692	2.000	0.087	1.018
ID35845	35845	63	38.959	27.883	24.403	0	67	67	2	1	-10921639	178.381	184	120	233	3746	27.661	2.000	0.077	0.927
ID35846	35846	42	44.774	48.587	25.327	0	67	67	2	1	-10921639	143.667	148	77	205	3017	40.838	2.000	0.139	0.859
ID35847	35847	43	71.061	45.311	28.139	0	67	67	2	1	-10921639	177.714	170	92	255	3732	49.466	2.000	0.154	0.960
ID35848	35848	47	27.711	56.633	27.568	0	67	67	2	1	-10921639	54.190	49	21	99	1138	22.919	2.000	0.177	0.710
ID35849	35849	57	64.597	33.470	30.213	0	67	67	2	1	-10921639	206.048	212	148	255	4327	38.107	4.800	0.170	1.574
ID35850	35850	50	73.477	30.423	33.762	0	67	67	2	1	-10921639	175.714	177	113	255	3690	50.857	4.800	0.200	1.150
ID35835	35835	58	38.719	11.672	5.993	0	67	67	2	1	-10921639	102.095	99	77	170	2144	26.565	2.000	0.141	0.950
ID35836	35836	59	47.148	26.735	8.641	0	67	67	2	1	-10921639	113.667	106	77	198	2387	29.469	2.000	0.173	1.136
ID35837	35837	49	73.497	18.188	12.516	0	67	67	2	1	-10921639	195.238	191	127	255	4100	38.076	4.800	0.195	1.675
ID35838	35838	60	55.164	32.135	15.145	0	67	67	2	1	-10921639	147.571	141	99	219	3099	33.624	2.000	0.154	1.171
ID35839	35839	33	67.804	41.114	17.161	0	67	67	2	1	-10921639	196.190	198	148	255	4120	30.978	4.800	0.210	2.202
ID35820	35820	58	41.050	11.706	6.047	0	68	68	2	1	-10921639	114.238	106	77	162	2399	26.203	2.000	0.143	1.094
ID35821	35821	59	37.793	26.810	9.215	0	68	68	2	1	-10921639	105.857	106	56	155	2223	26.984	3.200	0.156	1.057
ID35822	35822	49	63.012	18.651	12.461	0	68	68	2	1	-10921639	176.905	162	120	255	3715	43.678	2.000	0.141	0.999
ID35823	35823	60	48.577	31.910	15.654	0	68	68	2	1	-10921639	148.952	141	92	233	3128	34.426	7.600	0.112	0.871
ID35824	35824	33	79.177	41.185	17.177	0	68	68	2	1	-10921639	193.524	184	127	255	4064	38.974	4.800	0.220	1.792
ID35825	35825	53	54.180	29.108	19.914	0	68	68	2	1	-10921639	189.095	191	106	247	3971	36.223	2.000	0.126	1.171
ID35826	35826	55	39.379	43.672	23.510	0	68	68	2	1	-10921639	176.905	177	120	233	3715	31.284	2.000	0.082	0.853
ID35827	35827	36	83.343	11.392	24.376	0	68	68	2	1	-10921639	190.571	184	113	255	4002	44.892	4.800	0.232	1.599
ID35828	35828	62	29.273	24.985	23.572	0	68	68	2	1	-10921639	166.857	177	120	198	3504	26.123	2.000	0.076	0.897
ID35829	35829	63	32.939	27.975	24.749	0	68	68	2	1	-10921639	168.905	177	106	205	3547	30.625	2.000	0.074	0.764
ID35830	35830	42	54.185	48.446	25.846	0	68	68	2	1	-10921639	170.190	170	106	240	3574	36.225	2.000	0.129	1.072
ID35831	35831	43	70.449	45.071	27.917	0	68	68	2	1	-10921639	184.810	191	113	255	3881	46.276	2.000	0.148	1.031
ID35832	35832	57	62.790	33.269	29.539	0	68	68	2	1	-10921639	214.048	219	134	255	4495	38.752	4.800	0.155	1.484
ID35833	35833	50	74.881	30.489	33.307	0	68	68	2	1	-10921639	195.286	191	106	255	4101	52.087	4.800	0.185	1.171
ID35834	35834	None	36.306	63.000	36.000	0	68	68	2	1	-10921639	82.905	85	46	120	1741	20.727	2.000	0.223	1.458
ID35915	35915	64	31.974	3.551	6.019	0	69	69	2	1	-10921639	75.714	77	42	120	1590	22.208	2.000	0.170	0.993
ID35916	35916	58	60.836	11.932	6.590	0	69	69	2	1	-10921639	136.238	134	85	219	2861	38.648	2.000	0.161	0.976
ID35917	35917	59	37.919	26.343	9.289	0	69	69	2	1	-10921639	106.857	106	63	162	2244	23.982	2.000	0.155	1.196
ID35918	35918	49	58.901	18.794	12.875	0	69	69	2	1	-10921639	172.905	170	113	255	3631	40.030	2.000	0.136	1.035
ID35919	35919	60	68.957	31.876	16.110	0	69	69	2	1	-10921639	164.810	155	92	255	3461	43.439	2.000	0.165	1.076
ID35920	35920	33	57.107	40.805	17.466	0	69	69	2	1	-10921639	173.238	177	120	233	3638	32.006	4.800	0.178	1.636
ID35921	35921	65	36.388	55.703	17.069	0	69	69	2	1	-10921639	75.667	70	35	134	1589	25.724	2.000	0.196	0.963
ID35922	35922	53	38.674	28.113	20.049	0	69	69	2	1	-10921639	183.429	184	148	226	3852	23.267	7.600	0.090	1.306
ID35923	35923	55	32.224	43.651	23.014	0	69	69	2	1	-10921639	168.571	170	113	205	3540	29.498	2.000	0.066	0.708
ID35924	35924	36	81.906	11.836	24.267	0	69	69	2	1	-10921639	198.905	198	155	255	4177	36.294	4.800	0.227	2.024
ID35925	35925	62	28.138	24.808	23.743	0	69	69	2	1	-10921639	180.762	184	141	205	3796	19.336	4.800	0.082	1.417
ID35926	35926	63	44.174	28.901	25.968	0	69	69	2	1	-10921639	167.238	170	120	226	3512	32.776	2.000	0.098	0.910
ID35927	35927	42	53.963	48.188	26.020	0	69	69	2	1	-10921639	175.571	177	106	255	3687	44.424	2.000	0.107	0.766
ID35928	35928	66	40.775	55.113	25.961	0	69	69	2	1	-10921639	84.143	77	49	141	1767	25.311	2.000	0.178	1.002
ID35929	35929	43	76.497	44.838	27.698	0	69	69	2	1	-10921639	201.571	205	113	255	4233	51.133	2.000	0.177	1.188
ID35930	35930	57	66.256	33.470	29.948	0	69	69	2	1	-10921639	199.048	191	141	255	4180	38.889	7.600	0.149	1.331
ID35931	35931	50	74.946	30.494	33.507	0	69	69	2	1	-10921639	172.714	170	77	255	3627	56.681	2.000	0.207	1.045
ID35882	35882	64	28.098	3.112	6.598	0	70	70	2	1	-10921639	69.857	77	35	127	1467	22.368	2.000	0.134	0.736
ID35883	35883	58	75.719	12.004	6.984	0	70	70	2	1	-10921639	148.667	134	99	255	3122	41.962	2.000	0.214	1.251
ID35884	35884	59	44.439	26.107	9.091	0	70	70	2	1	-10921639	115.762	106	92	177	2431	27.821	2.000	0.149	1.078
ID35885	35885	49	59.811	18.749	12.668	0	70	70	2	1	-10921639	178.667	177	127	247	3752	36.702	4.800	0.155	1.304
ID35886	35886	60	62.293	32.076	16.149	0	70	70	2	1	-10921639	158.381	155	106	255	3326	41.312	2.000	0.154	1.024
ID35887	35887	65	40.547	55.816	16.331	0	70	70	2	1	-10921639	94.333	92	63	148	1981	24.138	2.000	0.207	1.340
ID35888	35888	33	62.758	40.634	17.500	0	70	70	2	1	-10921639	188.810	184	141	247	3965	30.387	4.800	0.184	1.935
ID35889	35889	53	40.238	28.629	20.086	0	70	70	2	1	-10921639	181.333	184	134	226	3808	25.160	2.000	0.091	1.207
ID35890	35890	55	38.857	43.495	23.047	0	70	70	2	1	-10921639	182.762	177	134	226	3838	26.266	4.800	0.104	1.308
ID35891	35891	36	87.182	11.378	24.060	0	70	70	2	1	-10921639	178.762	177	99	255	3754	52.137	2.000	0.240	1.326
ID35892	35892	62	29.638	24.973	23.899	0	70	70	2	1	-10921639	172.667	177	141	212	3626	20.016	4.800	0.078	1.248
ID35893	35893	66	74.348	54.709	25.074	0	70	70	2	1	-10921639	116.619	106	56	240	2449	49.522	2.000	0.257	0.963
ID35894	35894	63	31.362	29.037	26.020	0	70	70	2	1	-10921639	159.762	162	106	205	3355	25.199	2.000	0.065	0.769
ID35895	35895	42	63.758	48.329	25.881	0	70	70	2	1	-10921639	185.714	198	113	255	3900	40.802	2.000	0.136	1.091
ID35896	35896	43	63.317	44.722	27.912	0	70	70	2	1	-10921639	188.333	198	99	255	3955	50.600	2.000	0.128	0.845
ID35897	35897	57	60.166	33.642	29.780	0	70	70	2	1	-10921639	189.762	177	99	255	3985	45.023	7.600	0.139	1.032
ID35898	35898	50	79.955	30.525	33.232	0	70	70	2	1	-10921639	195.190	191	120	255	4099	42.471	7.600	0.209	1.589
ID35872	35872	53	38.723	29.227	20.160	0	71	71	2	1	-10921639	181.952	184	148	226	3821	24.561	7.600	0.088	1.203
ID35873	35873	55	45.218	43.380	23.377	0	71	71	2	1	-10921639	180.333	177	134	255	3787	32.007	2.000	0.118	1.185
ID35874	35874	36	87.399	11.443	24.289	0	71	71	2	1	-10921639	180.524	177	106	255	3791	50.945	2.000	0.251	1.420
ID35875	35875	67	28.792	21.799	24.491	0	71	71	2	1	-10921639	154.333	148	120	198	3241	24.697	4.800	0.090	1.029
ID35876	35876	66	72.611	54.498	24.727	0	71	71	2	1	-10921639	121.333	99	63	226	2548	53.416	2.000	0.236	0.867
ID35877	35877	63	28.102	28.947	26.138	0	71	71	2	1	-10921639	162.476	162	127	205	3412	22.796	2.000	0.071	0.942
ID35878	35878	42	57.605	48.471	25.665	0	71	71	2	1	-10921639	176.286	184	113	247	3702	37.680	2.000	0.129	1.067
ID35879	35879	43	68.328	44.610	27.842	0	71	71	2	1	-10921639	188.857	184	120	255	3966	50.422	2.000	0.142	0.931
ID35880	35880	57	59.647	33.640	29.756	0	71	71	2	1	-10921639	192.857	184	134	255	4050	42.789	7.600	0.144	1.134
ID35881	35881	50	77.265	30.479	33.262	0	71	71	2	1	-10921639	181.048	170	99	255	3802	50.079	2.000	0.201	1.209
ID35865	35865	64	41.158	3.060	6.579	0	71	71	2	1	-10921639	83.095	77	42	155	1745	27.577	2.000	0.185	0.942
ID35866	35866	58	62.087	12.149	7.278	0	71	71	2	1	-10921639	142.571	134	92	219	2994	37.665	2.000	0.186	1.189
ID35867	35867	59	32.753	26.095	9.795	0	71	71	2	1	-10921639	116.048	120	85	170	2437	21.423	2.000	0.100	0.985
ID35868	35868	49	52.202	18.737	12.585	0	71	71	2	1	-10921639	164.762	162	92	247	3460	40.017	2.000	0.126	0.920
ID35869	35869	60	61.466	32.094	16.276	0	71	71	2	1	-10921639	156.048	148	85	240	3277	45.341	2.000	0.144	0.867
ID35870	35870	33	71.058	40.787	17.156	0	71	71	2	1	-10921639	188.048	184	141	255	3949	34.794	4.800	0.205	1.841
ID35871	35871	None	27.253	16.628	17.815	0	71	71	2	1	-10921639	148.190	148	113	205	3112	23.430	6.409	0.051	0.615
ID35851	35851	58	61.950	12.217	7.273	0	72	72	2	1	-10921639	139.238	134	92	212	2924	39.240	2.000	0.188	1.121
ID35852	35852	59	51.722	25.895	10.142	0	72	72	2	1	-10921639	128.095	120	70	205	2690	33.508	2.000	0.153	1.015
ID35853	35853	49	51.742	17.885	13.041	0	72	72	2	1	-10921639	173.905	170	120	219	3652	30.664	4.800	0.151	1.484
ID35854	35854	60	66.469	31.582	17.119	0	72	72	2	1	-10921639	170.571	155	106	255	3582	47.387	2.000	0.154	0.960
ID35855	35855	33	53.167	40.624	16.822	0	72	72	2	1	-10921639	180.286	177	134	226	3786	25.595	4.800	0.179	2.136
ID35856	35856	55	41.817	43.346	23.331	0	72	72	2	1	-10921639	176.619	177	134	240	3709	30.344	4.800	0.103	1.083
ID35857	35857	36	91.290	11.274	24.212	0	72	72	2	1	-10921639	172.619	162	92	255	3625	51.113	2.000	0.260	1.395
ID35858	35858	67	35.968	22.033	24.213	0	72	72	2	1	-10921639	159.190	170	113	198	3343	27.252	2.000	0.094	1.008
ID35859	35859	62	28.556	25.462	23.599	0	72	72	2	1	-10921639	180.810	184	134	219	3797	20.656	6.294	0.076	1.234
ID35860	35860	66	82.260	54.251	24.650	0	72	72	2	1	-10921639	143.000	127	77	255	3003	52.246	2.000	0.250	1.095
ID35861	35861	42	57.098	48.601	25.856	0	72	72	2	1	-10921639	165.095	162	77	240	3467	48.327	2.000	0.130	0.785
ID35862	35862	43	60.540	44.747	27.244	0	72	72	2	1	-10921639	191.810	184	127	255	4028	38.360	2.000	0.128	1.137
ID35863	35863	57	55.065	33.764	29.690	0	72	72	2	1	-10921639	183.714	184	127	247	3858	34.853	7.600	0.125	1.171
ID35864	35864	50	73.780	30.464	33.412	0	72	72	2	1	-10921639	184.667	191	120	255	3878	40.770	4.800	0.220	1.632
ID35904	35904	60	52.276	31.419	17.419	0	73	73	2	1	-10921639	175.238	170	134	255	3680	36.566	7.600	0.122	1.043
ID35905	35905	33	59.769	40.819	17.418	0	73	73	2	1	-10921639	188.095	191	134	247	3950	32.227	4.800	0.192	1.879
ID35906	35906	None	36.084	29.055	20.119	0	73	73	2	1	-10921639	186.143	191	148	233	3909	23.751	7.600	0.079	1.141
ID35907	35907	67	40.365	23.429	24.215	0	73	73	2	1	-10921639	173.619	177	127	212	3646	24.406	4.800	0.121	1.535
ID35908	35908	62	29.914	27.756	24.193	0	73	73	2	1	-10921639	180.762	184	141	212	3796	19.730	4.800	0.083	1.399
ID35909	35909	36	86.415	11.612	24.594	0	73	73	2	1	-10921639	177.048	170	99	255	3718	50.459	2.000	0.255	1.424
ID35910	35910	66	89.595	54.265	24.640	0	73	73	2	1	-10921639	153.476	141	92	255	3223	53.530	2.000	0.271	1.221
ID35911	35911	42	44.484	48.506	25.857	0	73	73	2	1	-10921639	156.143	162	85	219	3279	39.472	3.200	0.110	0.782
ID35912	35912	43	47.051	44.912	27.333	0	73	73	2	1	-10921639	186.762	184	148	226	3922	25.050	4.800	0.123	1.629
ID35913	35913	57	58.619	33.374	29.413	0	73	73	2	1	-10921639	186.714	177	127	255	3921	41.025	2.000	0.114	0.934
ID35914	35914	50	81.394	30.361	33.103	0	73	73	2	1	-10921639	182.810	184	120	255	3839	49.872	3.200	0.213	1.289
ID35899	35899	64	37.228	2.673	6.908	0	73	73	2	1	-10921639	91.238	85	63	155	1916	24.753	2.000	0.147	0.943
ID35900	35900	58	70.033	11.973	7.351	0	73	73	2	1	-10921639	151.714	141	99	240	3186	41.046	2.000	0.204	1.252
ID35901	35901	59	51.087	25.913	10.001	0	73	73	2	1	-10921639	122.048	106	70	212	2563	34.394	2.000	0.133	0.832
ID35902	35902	49	49.539	17.552	13.563	0	73	73	2	1	-10921639	179.286	184	127	233	3765	31.757	2.000	0.127	1.276
ID35903	35903	68	36.050	54.815	16.050	0	73	73	2	1	-10921639	102.238	99	77	148	2147	19.251	4.800	0.169	1.537
ID36011	36011	64	47.862	1.972	7.186	0	74	74	2	1	-10921639	108.571	92	77	177	2280	30.883	2.000	0.146	0.898
ID36012	36012	58	55.596	11.641	7.542	0	74	74	2	1	-10921639	143.571	134	85	255	3015	38.768	2.000	0.146	0.943
ID36013	36013	59	44.482	25.563	10.343	0	74	74	2	1	-10921639	133.857	127	85	205	2811	31.067	2.000	0.137	1.042
ID36014	36014	49	41.740	17.742	13.173	0	74	74	2	1	-10921639	166.476	162	127	219	3496	25.918	2.000	0.103	1.204
ID36015	36015	68	47.428	54.603	16.329	0	74	74	2	1	-10921639	105.714	99	70	184	2220	34.502	2.000	0.170	0.891
ID36016	36016	60	52.933	31.112	17.580	0	74	74	2	1	-10921639	183.333	177	148	255	3850	31.433	4.800	0.123	1.280
ID36017	36017	33	46.970	40.413	17.818	0	74	74	2	1	-10921639	178.714	184	141	219	3753	22.544	4.800	0.156	2.141
ID36018	36018	67	40.382	23.529	24.355	0	74	74	2	1	-10921639	183.048	184	148	219	3844	23.576	4.800	0.115	1.604
ID36019	36019	36	89.749	11.643	24.702	0	74	74	2	1	-10921639	185.524	184	99	255	3896	49.063	2.000	0.249	1.510
ID36020	36020	66	90.641	54.125	24.784	0	74	74	2	1	-10921639	149.810	141	85	255	3146	55.498	2.000	0.266	1.136
ID36021	36021	42	47.819	48.606	25.997	0	74	74	2	1	-10921639	153.381	155	77	219	3221	45.356	2.000	0.102	0.628
ID36022	36022	43	54.087	44.506	27.220	0	74	74	2	1	-10921639	188.667	170	134	255	3962	39.122	2.000	0.118	1.017
ID36023	36023	57	53.542	33.456	29.273	0	74	74	2	1	-10921639	187.667	177	141	255	3941	34.744	7.600	0.120	1.155
ID36024	36024	50	78.647	30.172	32.889	0	74	74	2	1	-10921639	181.381	184	106	255	3809	47.039	3.200	0.227	1.425
ID36025	36025	69	29.261	3.538	43.162	0	74	74	2	1	-10921639	53.810	56	21	92	1130	22.097	2.000	0.240	0.944
ID35978	35978	64	58.920	1.716	6.905	0	75	75	2	1	-10921639	126.190	113	77	212	2650	39.429	2.000	0.162	0.894
ID35979	35979	58	53.408	11.670	7.764	0	75	75	2	1	-10921639	137.238	134	85	240	2882	40.091	2.000	0.117	0.715
ID35980	35980	59	39.667	25.534	10.745	0	75	75	2	1	-10921639	128.000	127	70	191	2688	32.147	2.000	0.103	0.745
ID35981	35981	49	44.807	17.888	12.792	0	75	75	2	1	-10921639	172.238	170	127	226	3617	24.990	4.800	0.126	1.543
ID35982	35982	68	36.491	54.580	16.646	0	75	75	2	1	-10921639	95.667	92	56	148	2009	24.512	2.000	0.144	0.982
ID35983	35983	60	49.424	30.606	17.956	0	75	75	2	1	-10921639	194.381	191	127	247	4082	36.352	4.800	0.120	1.146
ID35984	35984	33	61.954	40.905	17.709	0	75	75	2	1	-10921639	191.810	198	141	240	4028	28.469	4.800	0.179	2.047
ID35985	35985	67	56.017	24.105	24.222	0	75	75	2	1	-10921639	197.476	205	113	247	4147	32.719	4.800	0.157	1.634
ID35986	35986	36	90.518	11.772	24.530	0	75	75	2	1	-10921639	182.810	184	92	255	3839	54.243	2.000	0.255	1.371
ID35987	35987	66	93.211	53.839	24.879	0	75	75	2	1	-10921639	151.333	141	70	255	3178	59.297	2.000	0.258	1.048
ID35988	35988	42	39.739	48.620	26.230	0	75	75	2	1	-10921639	147.619	141	77	212	3100	36.386	2.000	0.082	0.614
ID35989	35989	43	60.058	44.468	26.626	0	75	75	2	1	-10921639	192.571	184	134	255	4044	39.084	2.000	0.143	1.234
ID35990	35990	57	48.353	33.302	29.967	0	75	75	2	1	-10921639	196.190	198	134	247	4120	27.250	7.600	0.134	1.700
ID35991	35991	None	33.028	54.189	31.771	0	75	75	2	1	-10921639	80.190	85	49	120	1684	20.297	4.800	0.212	1.381
ID35992	35992	50	63.705	29.650	32.973	0	75	75	2	1	-10921639	179.619	184	106	240	3772	38.265	4.800	0.193	1.518
ID35993	35993	69	33.914	3.380	43.279	0	75	75	2	1	-10921639	64.190	56	28	113	1348	21.812	2.000	0.261	1.218
ID35947	35947	64	55.797	1.909	6.956	0	76	76	2	1	-10921639	126.524	120	85	226	2657	36.898	2.000	0.138	0.834
ID35948	35948	58	59.340	11.793	7.667	0	76	76	2	1	-10921639	151.952	148	106	255	3191	38.565	2.000	0.141	0.973
ID35949	35949	59	45.946	25.526	10.825	0	76	76	2	1	-10921639	132.381	127	77	219	2780	35.157	2.000	0.109	0.740
ID35950	35950	49	50.596	17.991	12.561	0	76	76	2	1	-10921639	186.429	191	134	226	3915	27.591	4.800	0.148	1.742
ID35951	35951	68	33.561	54.443	16.893	0	76	76	2	1	-10921639	97.048	92	63	162	2038	24.851	2.000	0.107	0.758
ID35952	35952	33	74.732	41.003	17.942	0	76	76	2	1	-10921639	197.190	198	134	255	4141	36.368	4.800	0.204	1.834
ID35953	35953	60	48.807	30.014	18.545	0	76	76	2	1	-10921639	201.286	198	155	255	4227	27.699	4.800	0.122	1.581
ID35954	35954	67	64.705	24.042	24.206	0	76	76	2	1	-10921639	197.190	198	127	255	4141	36.135	4.800	0.157	1.484
ID35955	35955	36	92.076	11.625	24.654	0	76	76	2	1	-10921639	189.905	184	106	255	3988	48.788	4.800	0.264	1.627
ID35956	35956	66	91.955	53.499	24.689	0	76	76	2	1	-10921639	159.571	134	77	255	3351	59.915	2.000	0.257	1.087
ID35957	35957	43	54.084	44.070	26.296	0	76	76	2	1	-10921639	190.762	198	127	255	4006	33.658	2.000	0.119	1.206
ID35958	35958	42	46.306	48.327	26.231	0	76	76	2	1	-10921639	159.000	162	99	219	3339	32.812	2.000	0.100	0.880
ID35959	35959	57	45.580	33.302	29.791	0	76	76	2	1	-10921639	179.333	177	120	247	3766	30.031	2.000	0.116	1.240
ID35960	35960	50	51.725	29.425	32.570	0	76	76	2	1	-10921639	160.857	177	70	219	3378	47.073	4.800	0.166	0.972
ID35961	35961	69	34.133	3.593	43.397	0	76	76	2	1	-10921639	63.571	63	28	113	1335	27.219	2.000	0.209	0.806
ID36000	36000	60	54.829	30.991	17.756	0	77	77	2	1	-10921639	196.095	198	148	247	4118	30.746	4.800	0.139	1.559
ID36001	36001	33	70.667	40.551	17.631	0	77	77	2	1	-10921639	202.000	205	141	255	4242	36.731	4.800	0.188	1.740
ID36002	36002	67	60.050	23.591	23.579	0	77	77	2	1	-10921639	187.762	184	99	255	3943	40.084	4.800	0.157	1.269
ID36003	36003	36	89.008	11.777	24.588	0	77	77	2	1	-10921639	190.286	198	92	255	3996	53.337	4.800	0.253	1.440
ID36004	36004	66	97.432	53.570	24.809	0	77	77	2	1	-10921639	154.333	141	63	255	3241	68.848	2.000	0.283	0.990
ID36005	36005	None	29.011	38.210	25.756	0	77	77	2	1	-10921639	138.810	141	99	177	2915	22.520	2.000	0.071	0.816
ID36006	36006	42	43.838	48.283	26.185	0	77	77	2	1	-10921639	157.429	155	99	226	3306	32.261	2.000	0.090	0.806
ID36007	36007	43	55.203	44.184	26.944	0	77	77	2	1	-10921639	188.381	191	134	247	3956	31.844	2.000	0.129	1.349
ID36008	36008	57	56.062	33.093	30.093	0	77	77	2	1	-10921639	198.143	205	134	255	4161	32.088	7.600	0.159	1.692
ID36009	36009	50	54.520	28.757	32.486	0	77	77	2	1	-10921639	178.000	170	120	255	3738	39.696	4.800	0.163	1.260
ID36010	36010	69	27.592	3.776	43.158	0	77	77	2	1	-10921639	58.143	56	35	92	1221	16.101	2.000	0.235	1.374
ID35994	35994	64	59.104	1.709	7.216	0	77	77	2	1	-10921639	134.524	127	92	226	2825	40.285	2.000	0.152	0.879
ID35995	35995	58	56.904	12.104	8.136	0	77	77	2	1	-10921639	157.667	155	106	240	3311	34.993	2.000	0.138	1.089
ID35996	35996	59	64.300	25.319	11.209	0	77	77	2	1	-10921639	147.286	134	99	233	3093	43.346	2.000	0.158	0.926
ID35997	35997	70	27.714	9.650	12.025	0	77	77	2	1	-10921639	126.286	127	70	191	2652	28.721	2.000	0.054	0.448
ID35998	35998	49	45.288	17.573	13.750	0	77	77	2	1	-10921639	177.000	170	141	233	3717	26.773	2.000	0.108	1.294
ID35999	35999	68	33.489	54.170	16.789	0	77	77	2	1	-10921639	97.810	92	70	155	2054	19.562	2.000	0.133	1.173
ID35936	35936	49	27.593	19.142	11.603	0	78	78	2	1	-10921639	156.286	155	127	191	3282	18.791	4.800	0.075	1.159
ID35937	35937	68	40.925	53.274	16.910	0	78	78	2	1	-10921639	98.095	92	56	170	2060	28.865	2.000	0.134	0.802
ID35938	35938	60	35.727	31.101	18.051	0	78	78	2	1	-10921639	176.667	170	127	226	3710	26.764	4.800	0.101	1.214
ID35939	35939	33	64.764	40.584	17.749	0	78	78	2	1	-10921639	182.048	184	113	240	3823	40.335	2.000	0.174	1.335
ID35940	35940	36	93.114	11.331	24.027	0	78	78	2	1	-10921639	184.143	184	77	255	3867	60.231	2.000	0.246	1.206
ID35941	35941	67	59.084	24.227	23.698	0	78	78	2	1	-10921639	180.000	198	85	255	3780	45.758	2.000	0.142	0.978
ID35942	35942	66	102.313	53.354	24.805	0	78	78	2	1	-10921639	174.333	155	99	255	3661	58.140	2.000	0.299	1.382
ID35943	35943	43	56.829	43.984	27.181	0	78	78	2	1	-10921639	184.048	191	134	240	3865	30.258	2.000	0.141	1.505
ID35944	35944	42	37.951	47.962	26.627	0	78	78	2	1	-10921639	143.619	141	70	233	3016	39.843	2.000	0.065	0.440
ID35945	35945	57	53.173	33.140	29.416	0	78	78	2	1	-10921639	186.810	184	127	255	3923	36.815	7.600	0.123	1.111
ID35946	35946	50	50.088	28.679	32.195	0	78	78	2	1	-10921639	162.476	162	85	212	3412	32.310	4.800	0.153	1.335
ID35932	35932	64	50.858	1.625	7.715	0	78	78	2	1	-10921639	120.952	113	63	212	2540	42.040	2.000	0.115	0.593
ID35933	35933	58	45.685	11.954	7.735	0	78	78	2	1	-10921639	148.952	148	99	233	3128	31.980	2.000	0.095	0.805
ID35934	35934	59	51.018	25.423	11.200	0	78	78	2	1	-10921639	149.524	134	113	212	3140	33.983	2.000	0.137	1.059
ID35935	35935	70	37.878	10.046	12.109	0	78	78	2	1	-10921639	131.714	141	70	198	2766	32.447	2.000	0.085	0.636
ID36032	36032	33	64.012	40.593	17.837	0	79	79	2	1	-10921639	184.000	184	120	247	3864	37.668	6.372	0.165	1.387
ID36033	36033	60	53.186	30.999	18.619	0	79	79	2	1	-10921639	189.762	191	134	240	3985	30.793	3.200	0.129	1.413
ID36034	36034	67	52.418	23.909	23.366	0	79	79	2	1	-10921639	195.857	212	141	233	4113	28.265	4.800	0.139	1.696
ID36035	36035	36	97.984	11.404	24.109	0	79	79	2	1	-10921639	198.000	205	77	255	4158	59.233	4.800	0.280	1.463
ID36036	36036	66	88.011	53.360	24.559	0	79	79	2	1	-10921639	161.905	155	77	255	3400	55.178	2.000	0.249	1.170
ID36037	36037	42	65.416	48.212	26.263	0	79	79	2	1	-10921639	173.190	162	120	255	3637	40.188	2.000	0.144	1.082
ID36038	36038	43	51.315	43.495	26.642	0	79	79	2	1	-10921639	182.714	184	120	240	3837	34.974	4.800	0.135	1.245
ID36039	36039	57	45.470	33.558	30.260	0	79	79	2	1	-10921639	173.286	184	113	226	3639	34.485	4.800	0.122	1.091
ID36040	36040	50	47.409	28.896	31.896	0	79	79	2	1	-10921639	164.571	170	99	219	3456	33.319	4.800	0.156	1.336
ID36026	36026	64	53.907	1.183	7.854	0	79	79	2	1	-10921639	151.190	155	77	233	3175	43.560	4.800	0.191	1.115
ID36027	36027	58	38.862	12.469	8.206	0	79	79	2	1	-10921639	146.190	134	113	219	3070	30.494	2.000	0.100	0.868
ID36028	36028	59	41.570	25.306	11.419	0	79	79	2	1	-10921639	145.238	141	106	219	3050	32.104	2.000	0.104	0.852
ID36029	36029	70	42.867	10.159	12.341	0	79	79	2	1	-10921639	137.762	141	63	212	2893	35.463	2.000	0.100	0.704
ID36030	36030	49	40.730	18.382	12.604	0	79	79	2	1	-10921639	181.095	177	134	219	3803	23.822	4.800	0.117	1.597
ID36031	36031	68	35.164	53.069	16.726	0	79	79	2	1	-10921639	94.667	92	63	162	1988	23.282	2.000	0.127	0.915
ID35968	35968	33	66.939	40.541	17.995	0	80	80	2	1	-10921639	187.095	198	113	255	3929	42.762	2.000	0.179	1.325
ID35969	35969	60	41.059	30.865	18.617	0	80	80	2	1	-10921639	176.714	184	134	233	3711	26.488	4.800	0.102	1.235
ID35970	35970	67	40.081	24.313	23.425	0	80	80	2	1	-10921639	181.571	177	134	226	3813	28.358	6.330	0.109	1.260
ID35971	35971	36	94.541	11.707	23.937	0	80	80	2	1	-10921639	217.905	226	120	255	4576	41.148	4.800	0.281	2.326
ID35972	35972	66	89.124	53.183	24.455	0	80	80	2	1	-10921639	165.333	170	85	255	3472	54.651	2.000	0.246	1.196
ID35973	35973	42	39.787	48.213	25.923	0	80	80	2	1	-10921639	155.381	155	92	212	3263	34.317	2.000	0.066	0.563
ID35974	35974	43	57.454	43.700	26.789	0	80	80	2	1	-10921639	190.762	191	120	255	4006	39.495	2.000	0.139	1.178
ID35975	35975	57	30.186	33.001	29.352	0	80	80	2	1	-10921639	167.190	170	127	198	3511	22.502	4.800	0.085	1.162
ID35976	35976	50	50.119	29.246	31.823	0	80	80	2	1	-10921639	159.048	162	92	212	3340	34.073	4.800	0.162	1.302
ID35977	35977	71	31.464	63.000	36.000	0	80	80	2	1	-10921639	72.381	70	52	134	1520	21.006	2.000	0.189	1.096
ID35962	35962	64	63.018	1.836	8.222	0	80	80	2	1	-10921639	145.667	134	92	219	3059	39.733	2.000	0.169	1.058
ID35963	35963	58	29.864	12.476	7.946	0	80	80	2	1	-10921639	146.857	141	120	191	3084	21.855	2.000	0.077	0.965
ID35964	35964	70	58.226	10.503	12.178	0	80	80	2	1	-10921639	166.714	162	106	226	3501	34.024	2.000	0.159	1.347
ID35965	35965	49	37.983	19.319	12.123	0	80	80	2	1	-10921639	177.524	177	134	205	3728	19.457	4.800	0.119	1.944
ID35966	35966	59	45.160	25.224	11.695	0	80	80	2	1	-10921639	151.000	141	113	212	3171	28.716	2.000	0.118	1.107
ID35967	35967	68	37.900	53.233	16.850	0	80	80	2	1	-10921639	104.857	106	56	155	2202	25.893	2.000	0.131	0.939
ID36064	36064	66	80.679	53.059	24.428	0	81	81	2	1	-10921639	171.000	170	92	255	3591	48.355	2.000	0.207	1.214
ID36065	36065	None	34.412	28.032	24.846	0	81	81	2	1	-10921639	181.048	170	120	219	3802	29.762	2.000	0.076	0.855
ID36066	36066	42	44.627	48.211	26.037	0	81	81	2	1	-10921639	167.095	162	113	240	3509	34.361	2.000	0.072	0.655
ID36067	36067	43	67.039	43.710	27.016	0	81	81	2	1	-10921639	198.952	205	113	255	4178	43.569	2.000	0.144	1.147
ID36068	36068	57	46.562	33.378	30.490	0	81	81	2	1	-10921639	180.095	177	141	226	3782	21.640	7.600	0.128	1.886
ID36069	36069	50	43.126	29.155	31.853	0	81	81	2	1	-10921639	159.143	177	77	198	3342	37.413	4.800	0.129	0.969
ID36070	36070	71	28.879	63.000	36.000	0	81	81	2	1	-10921639	74.238	72	56	120	1559	16.009	4.800	0.191	1.485
ID36071	36071	72	30.215	57.000	46.000	0	81	81	2	1	-10921639	72.905	70	49	113	1531	18.622	7.600	0.228	1.455
ID36054	36054	64	55.312	2.206	8.516	0	81	81	2	1	-10921639	135.857	127	77	219	2853	37.990	2.000	0.147	0.919
ID36055	36055	58	32.486	12.251	8.514	0	81	81	2	1	-10921639	145.476	141	113	212	3055	25.878	2.000	0.064	0.679
ID36056	36056	49	40.868	19.087	12.072	0	81	81	2	1	-10921639	167.952	170	127	212	3527	22.196	4.800	0.116	1.567
ID36057	36057	70	29.787	11.206	12.650	0	81	81	2	1	-10921639	132.048	127	70	184	2773	32.485	2.000	0.079	0.593
ID36058	36058	59	57.208	25.012	12.741	0	81	81	2	1	-10921639	168.190	170	113	247	3532	37.284	2.000	0.127	1.018
ID36059	36059	68	31.794	53.049	16.627	0	81	81	2	1	-10921639	106.238	106	77	155	2231	20.246	6.381	0.117	1.096
ID36060	36060	33	79.807	40.649	18.005	0	81	81	2	1	-10921639	198.238	205	120	255	4163	46.509	2.000	0.199	1.412
ID36061	36061	60	51.785	30.828	19.103	0	81	81	2	1	-10921639	176.619	177	120	247	3709	33.007	2.000	0.119	1.140
ID36062	36062	67	53.289	24.374	23.203	0	81	81	2	1	-10921639	192.429	198	141	247	4041	32.304	4.800	0.135	1.417
ID36063	36063	36	85.228	11.463	23.776	0	81	81	2	1	-10921639	192.571	212	92	255	4044	59.518	4.800	0.232	1.218
ID36096	36096	67	48.301	24.437	22.718	0	82	82	2	1	-10921639	186.381	191	127	233	3914	33.098	4.800	0.130	1.293
ID36097	36097	36	88.540	11.803	23.982	0	82	82	2	1	-10921639	210.095	226	120	255	4412	45.011	4.800	0.249	1.859
ID36098	36098	66	86.190	52.791	24.257	0	82	82	2	1	-10921639	173.381	170	92	255	3641	49.293	2.000	0.235	1.341
ID36099	36099	42	43.086	47.753	26.064	0	82	82	2	1	-10921639	163.095	155	106	240	3425	35.780	2.000	0.081	0.681
ID36100	36100	43	51.661	43.590	27.096	0	82	82	2	1	-10921639	196.857	198	134	255	4134	31.582	4.800	0.123	1.366
ID36101	36101	57	36.521	34.029	30.265	0	82	82	2	1	-10921639	159.714	162	113	205	3354	29.244	7.600	0.100	0.992
ID36102	36102	50	50.970	29.901	32.328	0	82	82	2	1	-10921639	167.857	170	106	226	3525	31.095	4.800	0.131	1.254
ID36103	36103	71	41.034	63.000	36.000	0	82	82	2	1	-10921639	86.190	77	59	148	1810	22.607	2.000	0.224	1.394
ID36104	36104	72	41.318	56.000	46.000	0	82	82	2	1	-10921639	93.857	92	52	134	1971	24.559	4.800	0.250	1.530
ID36089	36089	64	61.228	2.388	8.811	0	82	82	2	1	-10921639	138.524	127	77	226	2909	43.055	2.000	0.158	0.879
ID36090	36090	58	34.847	12.192	8.922	0	82	82	2	1	-10921639	155.000	148	106	205	3255	26.825	2.000	0.075	0.805
ID36091	36091	70	37.249	10.813	12.457	0	82	82	2	1	-10921639	161.048	162	120	205	3382	22.250	4.800	0.116	1.499
ID36092	36092	59	54.374	25.096	12.924	0	82	82	2	1	-10921639	164.905	170	106	240	3463	34.249	2.000	0.139	1.174
ID36093	36093	68	50.177	52.734	16.762	0	82	82	2	1	-10921639	111.619	99	77	198	2344	35.194	2.000	0.156	0.855
ID36094	36094	33	62.459	40.358	18.034	0	82	82	2	1	-10921639	195.952	198	127	255	4115	30.385	4.800	0.176	1.931
ID36095	36095	60	40.048	30.364	18.989	0	82	82	2	1	-10921639	176.714	170	141	233	3711	21.774	4.800	0.101	1.483
ID36072	36072	64	44.447	2.443	8.696	0	83	83	2	1	-10921639	123.000	113	70	198	2583	34.479	2.000	0.122	0.776
ID36073	36073	70	37.684	10.384	11.958	0	83	83	2	1	-10921639	153.095	155	92	205	3215	31.768	2.000	0.103	0.896
ID36074	36074	49	35.808	18.858	12.728	0	83	83	2	1	-10921639	166.857	170	134	212	3504	21.230	2.000	0.088	1.268
ID36075	36075	59	62.848	25.281	13.519	0	83	83	2	1	-10921639	177.238	170	120	255	3722	41.570	2.000	0.146	1.084
ID36076	36076	68	42.246	52.480	16.449	0	83	83	2	1	-10921639	106.095	106	56	170	2228	34.557	2.000	0.167	0.880
ID36077	36077	60	29.786	30.367	19.443	0	83	83	2	1	-10921639	168.286	170	127	198	3534	19.008	4.800	0.090	1.457
ID36078	36078	33	50.232	40.406	18.528	0	83	83	2	1	-10921639	189.571	184	120	255	3981	32.995	4.800	0.120	1.230
ID36079	36079	None	28.988	63.000	22.000	0	83	83	2	1	-10921639	83.238	85	49	120	1748	22.278	2.000	0.122	0.813
ID36080	36080	67	54.010	24.832	23.488	0	83	83	2	1	-10921639	201.524	205	141	255	4232	28.889	4.800	0.137	1.684
ID36081	36081	36	84.582	11.638	23.757	0	83	83	2	1	-10921639	217.143	233	127	255	4560	41.477	4.800	0.241	2.033
ID36082	36082	66	63.312	52.904	24.327	0	83	83	2	1	-10921639	161.762	162	99	247	3397	38.218	2.000	0.175	1.263
ID36083	36083	42	39.658	47.705	26.253	0	83	83	2	1	-10921639	157.714	148	106	212	3312	32.758	2.000	0.077	0.686
ID36084	36084	43	43.005	43.425	27.233	0	83	83	2	1	-10921639	184.714	184	134	226	3879	29.021	6.350	0.118	1.346
ID36085	36085	57	30.614	34.227	30.294	0	83	83	2	1	-10921639	157.048	162	106	191	3298	22.006	7.600	0.089	1.163
ID36086	36086	50	53.222	30.355	32.111	0	83	83	2	1	-10921639	167.190	170	85	219	3511	34.082	2.000	0.152	1.294
ID36087	36087	71	31.090	63.000	37.000	0	83	83	2	1	-10921639	78.952	85	52	120	1658	19.265	4.800	0.209	1.416
ID36088	36088	72	33.336	56.000	46.000	0	83	83	2	1	-10921639	81.190	85	46	120	1705	21.381	4.800	0.233	1.435
ID36041	36041	64	54.916	2.530	8.709	0	84	84	2	1	-10921639	121.714	113	70	219	2556	43.648	2.000	0.149	0.722
ID36042	36042	70	61.768	10.827	12.121	0	84	84	2	1	-10921639	174.571	177	127	247	3666	33.043	2.000	0.156	1.426
ID36043	36043	49	39.972	18.920	13.162	0	84	84	2	1	-10921639	186.810	184	155	219	3923	21.231	4.800	0.126	1.963
ID36044	36044	59	58.946	25.027	13.631	0	84	84	2	1	-10921639	176.333	177	120	255	3703	34.824	2.000	0.140	1.246
ID36045	36045	68	44.057	52.585	16.980	0	84	84	2	1	-10921639	113.571	106	70	184	2385	33.777	2.000	0.138	0.818
ID36046	36046	73	45.493	37.322	18.650	0	84	84	2	1	-10921639	175.952	177	127	233	3695	29.909	2.000	0.103	1.102
ID36047	36047	67	55.826	24.035	23.296	0	84	84	2	1	-10921639	194.810	198	148	255	4091	36.178	2.000	0.132	1.255
ID36048	36048	36	78.935	11.301	23.713	0	84	84	2	1	-10921639	193.571	205	92	255	4065	52.801	4.800	0.208	1.260
ID36049	36049	66	47.549	52.959	24.500	0	84	84	2	1	-10921639	145.190	141	99	233	3049	32.056	2.000	0.129	1.032
ID36050	36050	42	41.282	48.224	25.873	0	84	84	2	1	-10921639	163.476	155	106	226	3433	32.896	2.000	0.069	0.641
ID36051	36051	43	53.450	43.549	26.583	0	84	84	2	1	-10921639	187.381	177	127	247	3935	38.073	2.000	0.133	1.155
ID36052	36052	50	62.793	30.484	32.102	0	84	84	2	1	-10921639	175.571	170	113	247	3687	38.442	2.000	0.170	1.329
ID36053	36053	71	38.485	63.000	35.000	0	84	84	2	1	-10921639	93.905	99	65	134	1972	21.626	4.800	0.229	1.619
ID36105	36105	64	60.269	2.763	8.743	0	85	85	2	1	-10921639	126.095	113	70	219	2648	38.999	2.000	0.183	0.999
ID36106	36106	70	60.948	10.709	11.714	0	85	85	2	1	-10921639	172.476	162	120	255	3622	36.538	2.000	0.151	1.239
ID36107	36107	59	62.271	24.962	13.453	0	85	85	2	1	-10921639	170.190	162	106	255	3574	43.377	2.000	0.130	0.903
ID36108	36108	49	43.571	18.090	13.787	0	85	85	2	1	-10921639	176.238	177	141	226	3701	22.948	4.800	0.118	1.622
ID36109	36109	None	30.809	29.898	15.187	0	85	85	2	1	-10921639	144.190	148	99	191	3028	26.345	2.000	0.075	0.768
ID36110	36110	68	52.324	52.197	16.971	0	85	85	2	1	-10921639	118.381	106	70	198	2486	34.688	2.000	0.169	0.989
ID36111	36111	60	29.441	30.362	18.849	0	85	85	2	1	-10921639	168.857	170	134	205	3546	19.056	2.000	0.065	1.089
ID36112	36112	73	51.593	36.804	18.545	0	85	85	2	1	-10921639	183.714	191	134	240	3858	28.974	3.200	0.137	1.532
ID36113	36113	33	39.926	41.206	19.382	0	85	85	2	1	-10921639	178.286	177	134	233	3744	27.870	6.375	0.087	1.020
ID36114	36114	36	85.833	11.328	23.543	0	85	85	2	1	-10921639	192.619	212	85	255	4045	57.196	4.800	0.234	1.276
ID36115	36115	67	57.196	24.863	23.714	0	85	85	2	1	-10921639	209.238	212	134	255	4394	33.371	4.800	0.132	1.466
ID36116	36116	66	37.085	52.888	24.348	0	85	85	2	1	-10921639	142.857	141	106	191	3000	23.953	2.000	0.107	1.156
ID36117	36117	42	42.807	48.029	25.924	0	85	85	2	1	-10921639	160.381	155	106	226	3368	31.954	2.000	0.096	0.876
ID36118	36118	43	55.841	43.130	26.954	0	85	85	2	1	-10921639	179.714	177	120	255	3774	34.628	2.000	0.136	1.244
ID36119	36119	None	29.200	33.075	28.234	0	85	85	2	1	-10921639	156.333	155	113	191	3283	23.206	2.000	0.062	0.786
ID36120	36120	50	53.235	30.522	32.297	0	85	85	2	1	-10921639	177.238	177	113	240	3722	29.182	4.800	0.142	1.510
ID36121	36121	71	42.107	63.000	35.000	0	85	85	2	1	-10921639	97.762	92	59	170	2053	29.192	2.000	0.216	1.190
ID36122	36122	None	27.590	13.000	46.000	0	85	85	2	1	-10921639	47.048	49	33	77	988	14.091	2.000	0.317	1.609
ID36138	36138	64	60.286	2.794	8.951	0	86	86	2	1	-10921639	128.429	127	70	226	2697	39.734	2.000	0.174	0.958
ID36139	36139	70	62.390	10.358	11.509	0	86	86	2	1	-10921639	168.429	162	85	247	3537	48.242	2.000	0.158	0.951
ID36140	36140	59	55.494	25.095	14.086	0	86	86	2	1	-10921639	173.905	170	127	255	3652	33.928	2.000	0.130	1.179
ID36141	36141	49	42.283	17.056	14.640	0	86	86	2	1	-10921639	177.286	177	120	226	3723	25.231	2.000	0.107	1.357
ID36142	36142	68	58.511	51.493	16.965	0	86	86	2	1	-10921639	119.381	113	63	212	2507	40.002	2.000	0.205	1.015
ID36143	36143	33	40.621	41.007	18.448	0	86	86	2	1	-10921639	177.190	177	127	233	3721	30.451	2.000	0.092	0.981
ID36144	36144	60	30.220	30.412	19.161	0	86	86	2	1	-10921639	171.238	170	148	205	3596	18.251	2.000	0.075	1.309
ID36145	36145	73	57.087	36.655	19.122	0	86	86	2	1	-10921639	191.429	184	134	255	4020	35.489	4.800	0.134	1.278
ID36146	36146	36	89.553	11.159	23.493	0	86	86	2	1	-10921639	192.905	191	99	255	4051	57.295	2.000	0.231	1.264
ID36147	36147	67	60.089	24.136	23.317	0	86	86	2	1	-10921639	211.381	198	155	255	4439	33.548	4.800	0.140	1.550
ID36148	36148	66	48.161	52.888	24.908	0	86	86	2	1	-10921639	135.476	134	77	205	2845	33.131	2.000	0.126	0.916
ID36149	36149	42	55.646	47.971	25.902	0	86	86	2	1	-10921639	162.810	155	106	255	3419	36.664	2.000	0.114	0.910
ID36150	36150	43	59.340	42.901	27.169	0	86	86	2	1	-10921639	177.000	170	113	233	3717	31.782	2.000	0.164	1.573
ID36151	36151	50	54.365	30.602	32.064	0	86	86	2	1	-10921639	177.952	177	113	240	3737	31.274	4.800	0.148	1.471
ID36128	36128	73	63.476	36.857	19.189	0	87	87	2	1	-10921639	189.048	191	141	255	3970	32.922	4.800	0.155	1.542
ID36129	36129	60	28.506	30.671	19.616	0	87	87	2	1	-10921639	155.333	155	127	205	3262	23.521	2.000	0.059	0.740
ID36130	36130	67	62.368	24.229	23.417	0	87	87	2	1	-10921639	214.810	226	162	255	4511	33.482	7.600	0.152	1.696
ID36131	36131	36	84.402	11.417	23.646	0	87	87	2	1	-10921639	185.476	205	106	255	3895	53.827	4.800	0.231	1.294
ID36132	36132	42	66.780	48.288	26.013	0	87	87	2	1	-10921639	169.476	162	120	255	3559	40.312	2.000	0.144	1.056
ID36133	36133	43	50.215	43.116	26.820	0	87	87	2	1	-10921639	168.190	170	127	226	3532	30.761	2.000	0.136	1.305
ID36134	36134	50	66.275	31.127	32.044	0	87	87	2	1	-10921639	179.619	184	120	240	3772	33.212	4.800	0.187	1.705
ID36135	36135	71	33.578	63.000	35.000	0	87	87	2	1	-10921639	88.857	85	63	134	1866	18.863	2.000	0.181	1.443
ID36136	36136	None	39.126	13.000	46.000	0	87	87	2	1	-10921639	52.048	42	33	120	1093	21.327	2.000	0.376	1.334
ID36137	36137	74	33.707	57.000	46.000	0	87	87	2	1	-10921639	86.810	85	49	120	1823	22.589	4.800	0.224	1.405
ID36123	36123	64	63.620	3.008	8.823	0	87	87	2	1	-10921639	131.476	120	70	255	2761	43.410	2.000	0.174	0.896
ID36124	36124	70	52.211	10.505	11.666	0	87	87	2	1	-10921639	177.857	170	148	247	3735	28.942	4.800	0.138	1.491
ID36125	36125	59	66.861	24.852	14.150	0	87	87	2	1	-10921639	176.333	170	106	255	3703	41.485	2.000	0.150	1.107
ID36126	36126	49	48.327	17.210	14.965	0	87	87	2	1	-10921639	175.238	177	127	233	3680	33.088	2.000	0.107	1.028
ID36127	36127	68	68.420	50.978	17.092	0	87	87	2	1	-10921639	123.048	120	70	219	2584	40.893	2.000	0.238	1.159
ID36160	36160	None	27.883	53.974	22.896	0	88	88	2	1	-10921639	107.429	113	49	148	2256	28.184	2.000	0.109	0.750
ID36161	36161	36	72.608	11.885	24.011	0	88	88	2	1	-10921639	177.381	177	106	255	3725	39.210	4.800	0.200	1.507
ID36162	36162	67	65.428	24.044	23.793	0	88	88	2	1	-10921639	214.095	219	141	255	4496	37.752	4.800	0.159	1.560
ID36163	36163	42	61.099	48.110	25.835	0	88	88	2	1	-10921639	170.190	170	113	247	3574	36.990	2.000	0.146	1.174
ID36165	36165	43	39.982	42.683	26.587	0	88	88	2	1	-10921639	165.857	170	113	219	3483	31.142	4.800	0.108	1.034
ID36167	36167	50	70.732	30.916	32.422	0	88	88	2	1	-10921639	188.000	198	127	240	3948	34.293	4.800	0.202	1.844
ID36168	36168	71	28.408	63.000	37.000	0	88	88	2	1	-10921639	77.476	77	39	106	1627	17.935	4.800	0.198	1.425
ID36170	36170	74	38.158	57.000	46.000	0	88	88	2	1	-10921639	75.810	77	35	120	1592	30.122	2.000	0.250	1.007
ID36152	36152	64	59.755	3.043	8.832	0	88	88	2	1	-10921639	135.810	127	77	233	2852	36.945	2.000	0.174	1.092
ID36153	36153	70	58.644	10.517	11.651	0	88	88	2	1	-10921639	175.238	177	127	255	3680	35.270	2.000	0.145	1.258
ID36154	36154	59	68.818	25.001	14.281	0	88	88	2	1	-10921639	178.571	162	99	255	3750	45.405	2.000	0.150	1.023
ID36155	36155	49	37.703	17.008	15.148	0	88	88	2	1	-10921639	170.476	162	141	212	3580	22.182	2.000	0.103	1.431
ID36156	36156	None	30.136	42.619	16.133	0	88	88	2	1	-10921639	113.476	120	49	155	2383	32.306	4.800	0.115	0.726
ID36157	36157	68	70.089	50.342	17.090	0	88	88	2	1	-10921639	120.286	120	49	219	2526	46.387	2.000	0.229	0.966
ID36158	36158	73	69.466	36.600	18.887	0	88	88	2	1	-10921639	190.476	184	134	255	4000	36.283	2.000	0.168	1.508
ID36159	36159	60	29.162	30.181	19.816	0	88	88	2	1	-10921639	160.048	162	113	198	3361	25.492	2.000	0.052	0.624
ID36176	36176	67	62.304	24.144	23.780	0	89	89	2	1	-10921639	214.429	219	127	255	4503	38.786	4.800	0.158	1.508
ID36177	36177	43	37.423	42.422	25.857	0	89	89	2	1	-10921639	173.619	170	127	233	3646	29.967	6.236	0.090	0.958
ID36178	36178	42	59.455	47.909	25.817	0	89	89	2	1	-10921639	172.286	177	113	255	3618	38.202	2.000	0.137	1.083
ID36179	36179	50	74.193	31.208	32.286	0	89	89	2	1	-10921639	187.143	184	99	255	3930	37.942	4.800	0.214	1.740
ID36164	36164	64	69.420	3.368	9.294	0	89	89	2	1	-10921639	143.524	134	77	247	3014	45.353	2.000	0.194	1.028
ID36166	36166	70	67.064	10.480	11.850	0	89	89	2	1	-10921639	184.048	191	106	255	3865	47.486	2.000	0.162	1.080
ID36169	36169	59	66.059	24.842	14.825	0	89	89	2	1	-10921639	189.476	191	127	255	3979	39.574	2.000	0.157	1.300
ID36171	36171	49	29.813	16.190	16.522	0	89	89	2	1	-10921639	162.143	162	113	205	3405	23.279	2.000	0.063	0.828
ID36172	36172	68	79.346	49.960	16.870	0	89	89	2	1	-10921639	124.095	113	70	255	2606	47.928	2.000	0.249	1.031
ID36173	36173	73	49.534	36.611	19.431	0	89	89	2	1	-10921639	175.619	170	134	247	3688	31.195	2.000	0.119	1.196
ID36174	36174	None	31.677	40.847	19.029	0	89	89	2	1	-10921639	157.286	155	127	212	3303	24.025	2.000	0.064	0.786
ID36175	36175	36	65.860	11.865	23.831	0	89	89	2	1	-10921639	174.619	177	113	240	3667	37.342	4.800	0.198	1.546
ID36193	36193	64	68.685	3.309	9.606	0	90	90	2	1	-10921639	144.524	141	85	247	3035	47.489	2.000	0.184	0.946
ID36194	36194	70	71.816	10.341	11.618	0	90	90	2	1	-10921639	179.429	184	106	255	3768	50.395	2.000	0.166	1.013
ID36195	36195	59	52.659	25.021	15.165	0	90	90	2	1	-10921639	182.952	184	141	247	3842	32.414	2.000	0.111	1.123
ID36196	36196	68	55.666	49.706	17.175	0	90	90	2	1	-10921639	125.476	113	77	198	2635	35.559	2.000	0.194	1.146
ID36197	36197	None	30.547	30.188	19.532	0	90	90	2	1	-10921639	162.000	155	127	233	3402	27.572	2.000	0.043	0.488
ID36198	36198	73	56.805	36.720	19.614	0	90	90	2	1	-10921639	169.190	162	127	255	3553	36.540	2.000	0.119	0.982
ID36199	36199	36	60.510	12.974	24.103	0	90	90	2	1	-10921639	188.095	191	141	226	3950	27.682	4.800	0.186	2.132
ID36200	36200	67	60.344	25.007	24.126	0	90	90	2	1	-10921639	218.381	226	155	255	4586	27.795	4.800	0.157	2.127
ID36201	36201	43	37.833	42.606	26.477	0	90	90	2	1	-10921639	167.190	170	120	205	3511	21.695	2.000	0.106	1.473
ID36202	36202	42	64.815	48.002	25.999	0	90	90	2	1	-10921639	172.952	170	120	255	3632	37.869	2.000	0.149	1.184
ID36203	36203	50	82.583	31.099	32.131	0	90	90	2	1	-10921639	200.238	205	127	255	4205	38.646	4.800	0.229	1.934
ID36204	36204	64	78.519	3.533	9.456	0	91	91	2	1	-10921639	160.048	141	99	255	3361	48.839	2.000	0.232	1.236
ID36205	36205	70	75.193	10.366	11.762	0	91	91	2	1	-10921639	180.714	191	92	255	3795	51.154	2.000	0.181	1.085
ID36206	36206	59	69.121	25.061	15.047	0	91	91	2	1	-10921639	196.571	184	148	255	4128	35.085	2.000	0.170	1.626
ID36207	36207	49	32.157	17.210	16.451	0	91	91	2	1	-10921639	172.286	170	141	205	3618	16.131	4.800	0.116	2.216
ID36208	36208	68	43.689	49.332	17.622	0	91	91	2	1	-10921639	121.048	113	70	177	2542	28.911	2.000	0.137	1.011
ID36209	36209	73	61.949	36.432	19.511	0	91	91	2	1	-10921639	176.905	177	120	247	3715	38.113	4.800	0.158	1.269
ID36210	36210	67	60.511	24.435	23.635	0	91	91	2	1	-10921639	209.619	226	134	255	4402	39.902	4.800	0.156	1.415
ID36211	36211	36	55.796	12.300	24.631	0	91	91	2	1	-10921639	170.952	177	99	240	3590	39.316	4.800	0.179	1.319
ID36212	36212	None	30.115	37.116	26.015	0	91	91	2	1	-10921639	135.095	134	99	184	2837	22.572	2.000	0.067	0.747
ID36213	36213	43	44.366	43.256	25.600	0	91	91	2	1	-10921639	176.667	177	141	205	3710	22.872	4.800	0.138	1.876
ID36214	36214	42	45.711	48.064	25.926	0	91	91	2	1	-10921639	151.619	148	106	226	3184	32.894	2.000	0.086	0.728
ID36215	36215	75	39.366	63.000	27.000	0	91	91	2	1	-10921639	100.952	99	70	134	2120	19.846	4.800	0.227	1.884
ID36216	36216	50	62.387	31.002	31.974	0	91	91	2	1	-10921639	187.095	191	120	255	3929	36.461	4.800	0.186	1.608
ID36192	36192	76	30.747	63.000	36.000	0	92	92	2	1	-10921639	82.857	85	59	127	1740	18.158	6.288	0.167	1.306
ID36180	36180	64	83.388	3.222	9.220	0	92	92	2	1	-10921639	162.143	155	92	255	3405	52.005	2.000	0.213	1.095
ID36181	36181	70	77.119	10.228	11.947	0	92	92	2	1	-10921639	186.810	191	127	255	3923	45.615	2.000	0.181	1.257
ID36182	36182	49	31.890	16.910	15.423	0	92	92	2	1	-10921639	175.333	177	148	212	3682	19.520	7.600	0.078	1.302
ID36183	36183	59	67.025	24.839	15.057	0	92	92	2	1	-10921639	187.143	184	134	255	3930	41.715	2.000	0.152	1.186
ID36184	36184	68	40.758	49.018	17.567	0	92	92	2	1	-10921639	112.619	106	77	184	2365	27.768	2.000	0.118	0.857
ID36185	36185	73	66.546	36.566	19.556	0	92	92	2	1	-10921639	176.857	155	120	255	3714	44.802	2.000	0.145	1.000
ID36186	36186	67	58.804	24.399	23.718	0	92	92	2	1	-10921639	208.381	219	127	255	4376	39.209	4.800	0.150	1.384
ID36187	36187	36	61.576	12.075	24.706	0	92	92	2	1	-10921639	184.667	191	120	233	3878	35.163	4.800	0.194	1.707
ID36188	36188	42	40.547	47.905	25.774	0	92	92	2	1	-10921639	160.524	170	106	212	3371	30.484	2.000	0.106	1.007
ID36189	36189	75	31.388	63.000	27.000	0	92	92	2	1	-10921639	108.714	106	85	141	2283	17.984	6.117	0.175	1.798
ID36190	36190	77	29.761	41.363	28.270	0	92	92	2	1	-10921639	129.429	134	77	184	2718	32.099	7.600	0.072	0.544
ID36191	36191	50	72.525	31.213	32.459	0	92	92	2	1	-10921639	190.429	191	120	240	3999	33.855	4.800	0.209	1.944
ID36224	36224	43	35.101	42.870	25.050	0	93	93	2	1	-10921639	177.619	170	127	226	3730	27.591	7.600	0.080	0.956
ID36225	36225	42	41.621	47.832	26.047	0	93	93	2	1	-10921639	149.857	148	106	219	3147	29.905	2.000	0.098	0.893
ID36226	36226	75	43.376	63.000	27.000	0	93	93	2	1	-10921639	121.476	119	77	162	2551	25.618	3.200	0.224	1.738
ID36227	36227	77	36.561	41.214	27.605	0	93	93	2	1	-10921639	136.143	141	70	219	2859	41.905	2.000	0.082	0.494
ID36228	36228	50	58.093	31.923	32.088	0	93	93	2	1	-10921639	179.619	191	113	226	3772	33.673	7.600	0.182	1.642
ID36229	36229	76	27.801	63.000	35.000	0	93	93	2	1	-10921639	81.667	77	63	106	1715	14.796	4.800	0.186	1.732
ID36217	36217	64	83.428	3.438	9.218	0	93	93	2	1	-10921639	167.952	155	92	255	3527	51.842	2.000	0.229	1.206
ID36218	36218	70	73.099	10.231	11.952	0	93	93	2	1	-10921639	189.286	184	120	255	3975	45.349	2.000	0.162	1.161
ID36219	36219	59	59.364	24.946	15.972	0	93	93	2	1	-10921639	186.381	191	141	255	3914	34.150	2.000	0.137	1.315
ID36220	36220	68	53.165	49.074	17.900	0	93	93	2	1	-10921639	128.048	120	77	212	2689	32.598	2.000	0.160	1.082
ID36221	36221	73	71.092	36.515	19.884	0	93	93	2	1	-10921639	182.286	170	113	255	3828	45.430	2.000	0.149	1.042
ID36222	36222	36	60.727	11.699	24.223	0	93	93	2	1	-10921639	189.762	198	134	226	3985	29.182	4.800	0.198	2.146
ID36223	36223	67	62.421	24.321	23.648	0	93	93	2	1	-10921639	209.667	219	120	255	4403	41.673	4.800	0.152	1.324
ID36256	36256	42	32.439	48.073	26.044	0	94	94	2	1	-10921639	145.238	141	99	191	3050	23.522	2.000	0.072	0.824
ID36257	36257	75	41.526	61.099	26.790	0	94	94	2	1	-10921639	109.143	113	56	162	2292	31.644	2.000	0.153	0.913
ID36258	36258	50	83.178	31.344	32.437	0	94	94	2	1	-10921639	206.333	212	141	255	4333	38.531	4.800	0.225	1.966
ID36259	36259	76	31.117	63.000	36.000	0	94	94	2	1	-10921639	81.476	77	52	120	1711	19.164	4.800	0.205	1.447
ID36243	36243	64	76.477	3.548	9.294	0	94	94	2	1	-10921639	159.762	148	85	255	3355	49.979	2.000	0.197	1.051
ID36244	36244	70	65.792	10.626	12.002	0	94	94	2	1	-10921639	195.571	198	141	255	4107	31.838	4.800	0.171	1.796
ID36245	36245	59	60.161	24.746	15.535	0	94	94	2	1	-10921639	191.143	191	127	255	4014	37.529	2.000	0.142	1.264
ID36246	36246	49	30.761	16.546	16.744	0	94	94	2	1	-10921639	163.762	155	120	205	3439	23.620	4.800	0.084	1.071
ID36247	36247	68	62.307	48.892	17.911	0	94	94	2	1	-10921639	144.524	134	85	233	3035	37.263	2.000	0.179	1.179
ID36248	36248	None	33.905	29.933	19.164	0	94	94	2	1	-10921639	172.000	170	120	212	3612	21.977	2.000	0.090	1.296
ID36249	36249	73	61.713	36.669	20.117	0	94	94	2	1	-10921639	179.333	170	120	255	3766	35.075	2.000	0.142	1.269
ID36250	36250	None	31.868	41.369	19.924	0	94	94	2	1	-10921639	170.476	162	127	212	3580	24.205	3.200	0.056	0.753
ID36251	36251	67	66.438	24.179	23.377	0	94	94	2	1	-10921639	211.143	212	134	255	4434	36.736	4.800	0.155	1.538
ID36252	36252	79	42.383	14.582	23.890	0	94	94	2	1	-10921639	170.571	170	120	255	3582	36.323	2.000	0.077	0.668
ID36253	36253	36	66.055	11.208	24.670	0	94	94	2	1	-10921639	171.952	191	99	233	3611	45.783	4.800	0.190	1.198
ID36254	36254	43	46.687	42.834	25.357	0	94	94	2	1	-10921639	180.619	177	155	233	3793	24.276	2.000	0.108	1.445
ID36255	36255	None	30.720	29.420	25.958	0	94	94	2	1	-10921639	179.762	177	141	212	3775	19.323	4.800	0.074	1.289
ID36230	36230	64	74.917	3.882	9.429	0	95	95	2	1	-10921639	157.143	141	99	255	3300	44.190	2.000	0.204	1.205
ID36231	36231	70	73.344	10.351	12.138	0	95	95	2	1	-10921639	175.952	170	106	255	3695	47.375	2.000	0.171	1.086
ID36232	36232	49	27.344	17.083	15.447	0	95	95	2	1	-10921639	168.238	170	127	219	3533	22.698	6.374	0.059	0.825
ID36233	36233	59	53.148	24.701	16.069	0	95	95	2	1	-10921639	193.857	184	141	255	4071	30.771	4.800	0.135	1.496
ID36234	36234	68	43.155	48.783	18.302	0	95	95	2	1	-10921639	128.762	127	70	191	2704	35.745	2.000	0.144	0.907
ID36235	36235	73	66.465	36.667	20.098	0	95	95	2	1	-10921639	186.810	184	134	255	3923	39.246	2.000	0.142	1.184
ID36236	36236	67	66.127	24.157	23.292	0	95	95	2	1	-10921639	215.810	226	155	255	4532	32.908	4.800	0.169	1.894
ID36237	36237	36	56.551	10.884	24.148	0	95	95	2	1	-10921639	181.143	184	120	233	3804	32.748	4.800	0.173	1.631
ID36238	36238	79	32.963	14.395	24.182	0	95	95	2	1	-10921639	177.286	177	127	240	3723	25.807	7.600	0.078	0.989
ID36239	36239	43	32.342	42.396	25.414	0	95	95	2	1	-10921639	172.048	177	134	205	3613	22.241	2.000	0.079	1.128
ID36240	36240	42	35.453	48.126	25.795	0	95	95	2	1	-10921639	141.476	141	77	191	2971	28.268	2.000	0.083	0.767
ID36241	36241	75	40.632	60.020	25.902	0	95	95	2	1	-10921639	88.619	92	49	148	1861	26.271	2.000	0.180	1.027
ID36242	36242	50	86.934	31.820	32.229	0	95	95	2	1	-10921639	198.619	198	113	255	4171	45.350	4.800	0.239	1.690
ID36290	36290	64	64.035	3.791	9.004	0	96	96	2	1	-10921639	153.000	148	106	255	3213	39.696	2.000	0.168	1.108
ID36291	36291	70	70.408	10.836	12.240	0	96	96	2	1	-10921639	186.429	177	141	255	3915	36.991	2.000	0.165	1.428
ID36292	36292	59	45.585	24.766	15.862	0	96	96	2	1	-10921639	176.905	170	141	240	3715	27.293	2.000	0.108	1.268
ID36293	36293	80	31.452	29.778	18.318	0	96	96	2	1	-10921639	169.286	184	120	205	3555	26.501	4.800	0.095	1.104
ID36294	36294	68	27.140	48.310	18.525	0	96	96	2	1	-10921639	123.333	120	92	162	2590	19.122	2.000	0.081	0.967
ID36295	36295	73	70.877	36.591	20.092	0	96	96	2	1	-10921639	186.095	177	127	255	3908	41.654	2.000	0.153	1.184
ID36296	36296	67	49.948	23.891	23.227	0	96	96	2	1	-10921639	195.143	198	148	233	4098	25.679	4.800	0.122	1.657
ID36297	36297	36	56.731	11.389	24.236	0	96	96	2	1	-10921639	165.238	177	92	226	3470	40.499	4.800	0.162	1.137
ID36298	36298	42	35.501	48.027	25.433	0	96	96	2	1	-10921639	152.619	155	120	198	3205	23.440	2.000	0.077	0.934
ID36299	36299	None	32.431	28.981	25.895	0	96	96	2	1	-10921639	178.286	184	148	219	3744	22.661	4.800	0.073	1.070
ID36300	36300	43	36.221	42.187	25.499	0	96	96	2	1	-10921639	176.000	177	141	219	3696	21.380	2.000	0.087	1.312
ID36301	36301	75	38.011	58.701	25.800	0	96	96	2	1	-10921639	92.238	85	63	148	1937	26.025	6.364	0.183	1.098
ID36302	36302	50	77.082	31.521	32.375	0	96	96	2	1	-10921639	188.048	198	92	247	3949	40.682	4.800	0.229	1.724
ID36260	36260	64	55.230	4.034	9.027	0	97	97	2	1	-10921639	146.571	141	113	205	3078	29.566	2.000	0.167	1.422
ID36261	36261	None	30.348	17.900	11.063	0	97	97	2	1	-10921639	148.857	148	113	219	3126	26.671	2.000	0.064	0.669
ID36262	36262	70	74.193	10.932	12.274	0	97	97	2	1	-10921639	182.952	177	134	255	3842	40.998	2.000	0.168	1.285
ID36263	36263	49	27.997	16.754	15.527	0	97	97	2	1	-10921639	166.143	162	134	205	3489	21.174	3.200	0.064	0.942
ID36264	36264	59	39.316	24.854	16.130	0	97	97	2	1	-10921639	167.429	162	134	226	3516	27.999	2.000	0.082	0.907
ID36265	36265	80	32.110	27.649	19.458	0	97	97	2	1	-10921639	191.810	191	141	247	4028	28.407	7.600	0.072	0.911
ID36266	36266	73	64.202	36.903	20.296	0	97	97	2	1	-10921639	179.857	162	134	255	3777	38.548	2.000	0.140	1.145
ID36267	36267	81	33.755	41.824	20.665	0	97	97	2	1	-10921639	181.381	184	141	226	3809	25.150	4.800	0.075	1.002
ID36268	36268	67	35.711	24.212	23.064	0	97	97	2	1	-10921639	198.905	205	162	233	4177	20.974	7.600	0.099	1.708
ID36269	36269	36	66.766	11.270	24.439	0	97	97	2	1	-10921639	171.905	177	106	240	3610	38.201	4.800	0.210	1.564
ID36270	36270	43	32.179	43.664	24.363	0	97	97	2	1	-10921639	179.667	177	127	233	3773	25.751	4.800	0.073	0.943
ID36271	36271	42	49.489	48.696	26.246	0	97	97	2	1	-10921639	161.762	155	120	219	3397	27.439	4.800	0.151	1.549
ID36272	36272	50	78.050	31.428	32.290	0	97	97	2	1	-10921639	196.857	198	113	255	4134	40.325	4.800	0.212	1.710
ID36273	36273	82	29.123	42.281	35.392	0	97	97	2	1	-10921639	55.143	49	35	85	1158	17.301	2.000	0.235	1.215
ID36303	36303	64	51.748	4.334	9.478	0	98	98	2	1	-10921639	142.857	134	92	205	3000	32.550	2.000	0.164	1.236
ID36304	36304	70	60.631	11.432	12.330	0	98	98	2	1	-10921639	173.286	170	120	255	3639	43.820	7.600	0.123	0.863
ID36305	36305	49	28.188	16.459	16.621	0	98	98	2	1	-10921639	160.810	162	120	198	3377	23.112	4.800	0.078	1.011
ID36306	36306	59	29.010	25.132	16.702	0	98	98	2	1	-10921639	168.238	170	120	212	3533	27.329	2.000	0.053	0.622
ID36307	36307	80	32.598	29.566	19.185	0	98	98	2	1	-10921639	171.571	170	127	233	3603	29.544	2.000	0.078	0.838
ID36308	36308	81	27.373	41.852	19.136	0	98	98	2	1	-10921639	155.333	155	113	205	3262	27.942	4.800	0.084	0.858
ID36309	36309	73	51.902	36.574	20.368	0	98	98	2	1	-10921639	164.571	170	113	255	3456	36.776	2.000	0.114	0.917
ID36310	36310	83	27.895	63.000	20.000	0	98	98	2	1	-10921639	70.952	70	49	113	1490	17.511	2.000	0.175	1.205
ID36311	36311	None	29.164	53.371	21.525	0	98	98	2	1	-10921639	131.048	127	106	177	2752	18.978	7.600	0.089	1.132
ID36312	36312	43	37.916	42.320	23.491	0	98	98	2	1	-10921639	188.476	191	134	233	3958	22.624	4.800	0.108	1.624
ID36313	36313	36	73.773	11.105	24.212	0	98	98	2	1	-10921639	175.429	177	99	255	3684	42.979	4.800	0.217	1.453
ID36314	36314	67	54.312	24.152	23.676	0	98	98	2	1	-10921639	206.524	219	127	255	4337	36.407	4.800	0.130	1.305
ID36315	36315	None	35.031	36.736	25.834	0	98	98	2	1	-10921639	147.571	148	106	191	3099	25.938	2.000	0.087	0.908
ID36316	36316	42	42.903	48.361	25.874	0	98	98	2	1	-10921639	146.143	148	99	219	3069	31.439	2.000	0.111	0.928
ID36317	36317	50	60.704	31.426	31.601	0	98	98	2	1	-10921639	179.952	170	127	240	3779	32.817	4.800	0.180	1.673
ID36318	36318	84	38.589	63.000	35.000	0	98	98	2	1	-10921639	92.238	99	59	141	1937	24.444	2.000	0.200	1.256
ID36319	36319	82	27.504	42.155	35.865	0	98	98	2	1	-10921639	50.381	49	28	85	1058	14.901	2.000	0.262	1.404
ID36288	36288	50	59.188	31.285	31.887	0	99	99	2	1	-10921639	181.714	184	134	247	3816	31.200	4.800	0.165	1.647
ID36289	36289	84	47.101	63.000	36.000	0	99	99	2	1	-10921639	94.905	99	65	148	1993	24.037	4.800	0.272	1.687
ID36274	36274	64	50.065	4.557	9.696	0	99	99	2	1	-10921639	141.524	141	85	212	2972	32.278	2.000	0.134	1.035
ID36275	36275	85	27.458	17.852	10.618	0	99	99	2	1	-10921639	146.857	141	106	205	3084	25.118	2.000	0.050	0.555
ID36276	36276	70	57.981	11.626	12.414	0	99	99	2	1	-10921639	184.810	177	141	255	3881	34.447	7.600	0.133	1.259
ID36277	36277	59	30.062	24.770	16.261	0	99	99	2	1	-10921639	156.667	155	127	212	3290	24.210	7.600	0.064	0.774
ID36278	36278	49	28.234	16.918	16.721	0	99	99	2	1	-10921639	158.714	162	127	191	3333	18.612	3.200	0.073	1.161
ID36279	36279	80	32.906	28.181	19.120	0	99	99	2	1	-10921639	189.810	184	141	247	3986	26.227	7.600	0.080	1.072
ID36280	36280	86	50.230	48.231	18.618	0	99	99	2	1	-10921639	148.952	141	92	240	3128	33.728	2.000	0.114	0.905
ID36281	36281	73	36.804	36.794	19.997	0	99	99	2	1	-10921639	152.286	148	127	212	3198	24.305	2.000	0.073	0.856
ID36282	36282	81	35.984	41.370	20.047	0	99	99	2	1	-10921639	173.571	177	134	226	3645	27.233	2.000	0.071	0.840
ID36283	36283	83	33.552	62.264	21.076	0	99	99	2	1	-10921639	87.524	85	49	141	1838	28.033	2.000	0.179	0.948
ID36284	36284	67	57.869	23.991	23.362	0	99	99	2	1	-10921639	216.143	212	170	255	4539	26.556	7.600	0.139	1.987
ID36285	36285	36	67.394	10.858	24.265	0	99	99	2	1	-10921639	168.905	177	113	226	3547	33.107	4.800	0.213	1.791
ID36286	36286	42	35.213	48.405	26.515	0	99	99	2	1	-10921639	142.524	148	70	191	2993	36.825	6.344	0.114	0.792
ID36287	36287	None	34.967	50.000	27.000	0	99	99	2	1	-10921639	142.524	155	70	191	2993	33.902	4.800	0.137	1.012
ID36352	36352	67	53.884	24.490	23.722	0	100	100	2	1	-10921639	210.714	219	148	255	4425	33.404	7.600	0.128	1.432
ID36353	36353	87	44.783	51.728	24.246	0	100	100	2	1	-10921639	161.714	155	106	226	3396	30.655	6.260	0.137	1.270
ID36354	36354	None	34.644	17.057	27.201	0	100	100	2	1	-10921639	137.429	134	99	177	2886	21.713	2.000	0.092	1.064
ID36355	36355	50	53.818	31.834	31.947	0	100	100	2	1	-10921639	172.000	177	106	219	3612	33.841	4.800	0.158	1.386
ID36356	36356	84	45.370	63.000	36.000	0	100	100	2	1	-10921639	93.286	92	52	148	1959	26.196	2.000	0.243	1.392
ID36342	36342	None	27.202	60.496	7.376	0	100	100	2	1	-10921639	62.810	56	35	120	1319	22.600	2.000	0.177	0.836
ID36343	36343	64	60.274	4.645	9.768	0	100	100	2	1	-10921639	143.000	141	85	226	3003	39.492	2.000	0.163	1.017
ID36344	36344	85	34.147	18.018	11.443	0	100	100	2	1	-10921639	150.619	148	99	226	3163	33.316	2.000	0.045	0.389
ID36345	36345	70	69.376	11.978	12.257	0	100	100	2	1	-10921639	191.190	191	106	255	4015	41.481	2.000	0.158	1.255
ID36346	36346	49	43.468	17.744	17.378	0	100	100	2	1	-10921639	175.048	177	134	212	3676	26.101	2.000	0.111	1.344
ID36347	36347	59	33.705	25.787	17.900	0	100	100	2	1	-10921639	179.333	177	127	219	3766	28.622	2.000	0.076	0.884
ID36348	36348	80	37.439	29.298	19.034	0	100	100	2	1	-10921639	183.429	177	134	219	3852	24.527	4.800	0.095	1.303
ID36349	36349	86	45.401	48.002	18.759	0	100	100	2	1	-10921639	143.524	134	99	240	3014	35.410	2.000	0.087	0.649
ID36350	36350	81	43.795	41.988	21.300	0	100	100	2	1	-10921639	187.429	191	141	240	3936	25.912	4.800	0.109	1.424
ID36351	36351	36	62.506	11.020	23.792	0	100	100	2	1	-10921639	158.286	177	92	205	3324	34.198	4.800	0.222	1.679
ID36368	36368	84	30.104	63.000	35.000	0	101	101	2	1	-10921639	83.476	85	65	113	1753	15.545	2.000	0.192	1.731
ID36357	36357	64	51.259	4.881	9.769	0	101	101	2	1	-10921639	128.810	120	77	198	2705	33.424	2.000	0.144	0.969
ID36358	36358	70	66.301	12.162	11.829	0	101	101	2	1	-10921639	194.524	198	120	255	4085	42.061	2.000	0.162	1.292
ID36359	36359	49	28.729	17.834	16.937	0	101	101	2	1	-10921639	160.381	155	127	198	3368	18.683	2.000	0.068	1.096
ID36360	36360	59	45.761	25.432	16.917	0	101	101	2	1	-10921639	169.095	162	99	233	3551	38.159	2.000	0.096	0.774
ID36361	36361	86	54.884	48.103	18.918	0	101	101	2	1	-10921639	156.714	148	120	233	3291	30.663	2.000	0.140	1.256
ID36362	36362	81	39.654	41.318	21.223	0	101	101	2	1	-10921639	182.381	184	127	233	3830	26.884	2.000	0.087	1.089
ID36363	36363	67	49.748	23.752	23.270	0	101	101	2	1	-10921639	209.238	219	162	255	4394	29.053	7.600	0.109	1.412
ID36364	36364	36	66.692	10.868	23.988	0	101	101	2	1	-10921639	149.571	155	92	240	3141	36.724	2.000	0.207	1.395
ID36365	36365	None	31.002	41.985	24.504	0	101	101	2	1	-10921639	164.619	170	113	205	3457	30.312	6.325	0.071	0.724
ID36366	36366	87	40.878	50.970	26.011	0	101	101	2	1	-10921639	154.238	162	99	205	3239	22.882	4.800	0.158	1.835
ID36367	36367	50	59.790	31.275	32.091	0	101	101	2	1	-10921639	181.667	184	120	226	3815	28.999	4.800	0.182	1.931
ID36320	36320	64	50.592	4.618	10.285	0	102	102	2	1	-10921639	139.238	127	106	205	2924	29.160	2.000	0.154	1.276
ID36321	36321	85	27.813	18.237	10.749	0	102	102	2	1	-10921639	151.524	148	127	205	3182	19.201	2.000	0.055	0.824
ID36322	36322	70	67.721	12.426	12.039	0	102	102	2	1	-10921639	185.095	191	99	255	3887	46.987	2.000	0.154	1.052
ID36323	36323	49	29.379	17.633	16.187	0	102	102	2	1	-10921639	158.333	155	127	205	3325	20.602	2.000	0.070	1.000
ID36324	36324	59	36.652	25.673	17.744	0	102	102	2	1	-10921639	172.952	177	106	212	3632	30.403	7.600	0.088	0.917
ID36325	36325	86	49.015	47.983	19.177	0	102	102	2	1	-10921639	156.286	148	120	226	3282	31.952	2.000	0.127	1.104
ID36326	36326	81	49.972	41.037	20.606	0	102	102	2	1	-10921639	184.333	191	141	255	3871	30.950	2.000	0.111	1.193
ID36327	36327	None	31.501	15.151	22.877	0	102	102	2	1	-10921639	155.238	155	120	212	3260	22.251	6.352	0.064	0.839
ID36328	36328	67	48.999	23.482	23.164	0	102	102	2	1	-10921639	196.476	205	113	247	4126	35.974	2.000	0.113	1.107
ID36329	36329	36	60.637	11.099	23.979	0	102	102	2	1	-10921639	138.476	134	77	233	2908	40.168	2.000	0.181	1.058
ID36330	36330	87	32.386	51.172	24.514	0	102	102	2	1	-10921639	141.762	148	99	184	2977	21.950	6.303	0.121	1.397
ID36331	36331	50	60.728	31.167	32.098	0	102	102	2	1	-10921639	174.905	184	106	240	3673	34.996	4.800	0.172	1.468
ID36369	36369	64	41.906	5.019	10.007	0	103	103	2	1	-10921639	123.381	127	85	170	2591	23.485	2.000	0.151	1.381
ID36370	36370	70	53.860	12.606	11.577	0	103	103	2	1	-10921639	182.905	191	127	240	3841	37.303	2.000	0.132	1.142
ID36371	36371	85	29.704	18.121	12.029	0	103	103	2	1	-10921639	160.714	162	120	205	3375	21.634	2.000	0.059	0.829
ID36372	36372	49	28.006	18.070	16.811	0	103	103	2	1	-10921639	157.095	162	113	184	3299	19.308	3.200	0.077	1.168
ID36373	36373	59	38.194	25.372	16.948	0	103	103	2	1	-10921639	163.429	155	113	226	3432	33.131	2.000	0.090	0.813
ID36374	36374	86	43.817	48.022	18.821	0	103	103	2	1	-10921639	143.571	141	106	205	3015	27.316	2.000	0.107	1.016
ID36375	36375	None	27.651	36.341	20.014	0	103	103	2	1	-10921639	141.857	141	106	184	2979	22.977	2.000	0.071	0.820
ID36376	36376	67	55.729	24.060	23.289	0	103	103	2	1	-10921639	215.810	219	155	255	4532	29.864	4.800	0.127	1.634
ID36377	36377	36	56.720	11.084	23.814	0	103	103	2	1	-10921639	134.095	134	63	205	2816	38.898	2.000	0.186	1.082
ID36378	36378	87	27.030	51.024	24.866	0	103	103	2	1	-10921639	127.333	127	99	162	2674	19.484	6.314	0.098	1.163
ID36379	36379	None	29.022	36.645	25.621	0	103	103	2	1	-10921639	148.286	148	92	191	3114	28.240	2.000	0.080	0.775
ID36380	36380	50	50.222	31.494	31.953	0	103	103	2	1	-10921639	156.762	155	99	219	3292	34.486	4.800	0.179	1.379
ID36381	36381	None	27.324	63.000	36.000	0	103	103	2	1	-10921639	82.667	85	46	127	1736	23.988	6.150	0.149	0.895
ID36336	36336	86	31.853	47.288	18.702	0	104	104	2	1	-10921639	139.762	141	106	184	2935	20.302	4.800	0.096	1.202
ID36337	36337	81	46.662	41.107	20.586	0	104	104	2	1	-10921639	166.762	155	120	219	3502	27.395	2.000	0.114	1.249
ID36338	36338	67	33.823	23.656	23.095	0	104	104	2	1	-10921639	189.095	198	148	233	3971	24.584	4.800	0.086	1.219
ID36339	36339	36	48.757	11.219	23.857	0	104	104	2	1	-10921639	128.333	134	63	198	2695	38.495	7.600	0.169	0.964
ID36340	36340	91	36.929	26.634	24.445	0	104	104	2	1	-10921639	196.238	198	155	233	4121	21.166	4.800	0.092	1.564
ID36341	36341	None	32.237	32.926	28.905	0	104	104	2	1	-10921639	155.714	155	106	205	3270	25.491	7.600	0.098	1.095
ID36332	36332	64	28.953	5.149	9.931	0	104	104	2	1	-10921639	113.000	113	85	155	2373	18.652	2.000	0.110	1.197
ID36333	36333	70	39.337	12.805	11.228	0	104	104	2	1	-10921639	170.429	162	141	212	3579	21.118	4.800	0.117	1.690
ID36334	36334	85	31.326	18.280	12.971	0	104	104	2	1	-10921639	162.714	155	134	205	3417	20.033	2.000	0.072	1.093
ID36335	36335	59	35.919	25.266	16.727	0	104	104	2	1	-10921639	157.429	162	120	205	3306	25.194	2.000	0.088	1.014
ID36384	36384	59	32.228	25.245	16.711	0	105	105	2	1	-10921639	152.286	148	106	205	3198	26.706	2.000	0.074	0.789
ID36385	36385	81	31.256	40.888	19.403	0	105	105	2	1	-10921639	131.143	134	85	184	2754	31.187	2.000	0.072	0.565
ID36386	36386	86	44.025	47.389	18.954	0	105	105	2	1	-10921639	141.524	141	85	205	2972	30.700	2.000	0.115	0.954
ID36387	36387	None	27.792	36.333	20.169	0	105	105	2	1	-10921639	135.762	134	106	184	2851	20.477	2.000	0.080	0.985
ID36388	36388	67	38.438	22.998	22.323	0	105	105	2	1	-10921639	182.429	177	127	233	3831	32.465	7.600	0.093	0.957
ID36389	36389	91	38.440	24.753	23.222	0	105	105	2	1	-10921639	198.238	198	148	233	4163	23.761	4.800	0.094	1.437
ID36390	36390	36	32.379	11.581	23.795	0	105	105	2	1	-10921639	125.381	127	85	170	2633	21.780	7.600	0.114	1.180
ID36391	36391	88	27.794	54.915	25.281	0	105	105	2	1	-10921639	98.429	99	63	127	2067	21.039	2.000	0.121	1.009
ID36392	36392	None	29.207	63.000	29.000	0	105	105	2	1	-10921639	92.619	85	65	127	1945	18.405	2.000	0.151	1.321
ID36382	36382	70	36.627	12.502	12.447	0	105	105	2	1	-10921639	166.048	162	141	212	3487	22.504	2.000	0.087	1.175
ID36383	36383	85	35.082	18.038	11.981	0	105	105	2	1	-10921639	163.429	155	134	219	3432	21.348	2.000	0.086	1.218
ID36400	36400	86	36.049	47.942	18.546	0	106	106	2	1	-10921639	130.714	134	92	170	2745	19.850	2.000	0.123	1.446
ID36401	36401	67	39.079	23.551	23.318	0	106	106	2	1	-10921639	184.810	184	141	233	3881	26.415	7.600	0.099	1.263
ID36402	36402	88	29.708	54.714	24.334	0	106	106	2	1	-10921639	97.333	99	63	141	2044	23.654	2.000	0.118	0.868
ID36403	36403	89	34.978	27.922	24.607	0	106	106	2	1	-10921639	182.762	184	141	226	3838	22.066	4.800	0.097	1.465
ID36404	36404	90	28.503	63.000	36.000	0	106	106	2	1	-10921639	89.524	85	72	113	1880	13.999	4.800	0.172	1.874
ID36397	36397	70	32.709	12.561	12.151	0	106	106	2	1	-10921639	151.238	148	127	198	3176	21.658	2.000	0.081	1.043
ID36398	36398	85	29.878	18.058	13.139	0	106	106	2	1	-10921639	147.190	148	120	177	3091	18.173	2.000	0.080	1.199
ID36399	36399	81	29.873	41.044	19.201	0	106	106	2	1	-10921639	118.190	127	63	170	2482	30.073	2.000	0.069	0.504
ID36393	36393	70	29.964	13.265	11.709	0	107	107	2	1	-10921639	140.476	141	99	177	2950	21.572	2.000	0.081	0.976
ID36394	36394	None	28.716	14.513	23.694	0	107	107	2	1	-10921639	136.048	134	99	170	2857	19.528	4.800	0.084	1.078
ID36395	36395	89	43.812	27.561	24.818	0	107	107	2	1	-10921639	193.762	198	148	247	4069	25.942	4.800	0.133	1.754
ID36396	36396	90	29.112	63.000	36.000	0	107	107	2	1	-10921639	78.905	85	52	120	1657	20.705	6.037	0.183	1.179
ID36408	36408	None	27.025	36.134	20.240	0	108	108	2	1	-10921639	118.238	127	70	170	2483	24.409	3.200	0.077	0.690
ID36409	36409	67	40.244	23.332	23.004	0	108	108	2	1	-10921639	165.190	170	120	212	3469	30.114	2.000	0.093	0.938
ID36410	36410	89	35.825	28.084	25.288	0	108	108	2	1	-10921639	179.048	184	134	212	3760	20.108	4.800	0.116	1.853
ID36412	36412	67	43.075	24.873	23.173	0	109	109	2	1	-10921639	194.286	198	141	226	4080	22.323	4.800	0.122	1.891
ID36411	36411	None	29.537	40.774	18.588	0	109	109	2	1	-10921639	115.000	113	92	155	2415	17.590	4.800	0.108	1.277
ID36405	36405	None	28.423	11.403	23.423	0	110	110	2	1	-10921639	91.952	99	42	127	1931	25.419	4.800	0.154	0.968
ID36406	36406	67	58.455	26.580	23.773	0	110	110	2	1	-10921639	196.571	191	148	255	4128	30.377	4.800	0.151	1.700
ID36407	36407	67	58.123	27.350	24.042	0	111	111	2	1	-10921639	196.286	198	141	255	4122	30.135	4.800	0.143	1.625
ID36421	36421	92	30.200	18.665	17.050	0	112	112	2	1	-10921639	129.667	127	92	162	2723	20.345	3.200	0.097	1.128
ID36422	36422	67	56.874	27.714	24.048	0	112	112	2	1	-10921639	192.333	198	148	247	4039	32.623	4.800	0.140	1.449
ID36423	36423	93	31.603	63.000	36.000	0	112	112	2	1	-10921639	85.571	85	46	127	1797	23.364	2.000	0.183	1.135
ID36416	36416	93	34.712	63.000	35.000	0	113	113	2	1	-10921639	76.571	77	39	127	1608	23.617	2.000	0.196	1.062
ID36413	36413	92	32.144	18.875	16.218	0	113	113	2	1	-10921639	127.048	127	92	177	2668	22.137	2.000	0.100	1.043
ID36414	36414	67	56.262	26.988	23.847	0	113	113	2	1	-10921639	197.524	198	134	255	4148	33.114	7.600	0.135	1.414
ID36415	36415	None	27.986	63.000	28.000	0	113	113	2	1	-10921639	83.476	79	52	127	1753	17.935	6.131	0.190	1.483
ID36417	36417	92	36.618	18.957	16.893	0	114	114	2	1	-10921639	129.429	127	99	184	2718	22.054	2.000	0.114	1.197
ID36418	36418	67	51.864	25.574	22.757	0	114	114	2	1	-10921639	206.952	212	148	255	4346	27.489	4.800	0.126	1.688
ID36419	36419	None	32.107	14.376	24.064	0	114	114	2	1	-10921639	93.714	92	63	134	1968	20.799	2.000	0.163	1.263
ID36420	36420	None	38.981	28.863	25.247	0	114	114	2	1	-10921639	178.333	177	127	226	3745	29.095	4.800	0.116	1.276
ID36433	36433	None	30.000	12.410	11.802	0	115	115	2	1	-10921639	98.429	106	63	127	2067	19.195	4.800	0.148	1.326
ID36434	36434	92	46.291	18.813	16.577	0	115	115	2	1	-10921639	132.810	127	92	198	2789	27.624	2.000	0.144	1.210
ID36435	36435	None	36.381	28.009	20.436	0	115	115	2	1	-10921639	195.476	198	134	240	4105	29.524	7.600	0.104	1.250
ID36436	36436	67	58.844	25.625	22.810	0	115	115	2	1	-10921639	226.619	226	162	255	4759	27.272	7.600	0.147	2.130
ID36437	36437	93	34.275	63.000	35.000	0	115	115	2	1	-10921639	67.190	70	39	120	1411	23.702	2.000	0.226	1.043
ID36424	36424	92	41.961	18.987	16.461	0	116	116	2	1	-10921639	128.762	127	85	198	2704	27.316	2.000	0.129	1.077
ID36425	36425	94	30.758	13.870	23.153	0	116	116	2	1	-10921639	99.905	99	77	127	2098	14.380	4.800	0.160	1.916
ID36426	36426	67	58.755	25.645	22.707	0	116	116	2	1	-10921639	231.333	240	148	255	4858	29.420	4.800	0.151	2.068
ID36427	36427	93	45.882	63.000	35.000	0	116	116	2	1	-10921639	89.333	85	59	134	1876	23.431	4.800	0.276	1.648
ID36448	36448	93	40.538	63.000	35.000	0	117	117	2	1	-10921639	84.524	77	52	134	1775	26.156	2.000	0.215	1.143
ID36444	36444	92	49.306	19.081	16.284	0	117	117	2	1	-10921639	138.905	134	92	212	2917	32.385	2.000	0.153	1.141
ID36445	36445	None	37.864	29.764	20.063	0	117	117	2	1	-10921639	174.571	177	120	233	3666	34.747	2.000	0.088	0.813
ID36446	36446	67	59.281	26.066	22.988	0	117	117	2	1	-10921639	233.762	240	148	255	4909	29.903	4.800	0.155	2.099
ID36447	36447	94	27.671	14.718	23.740	0	117	117	2	1	-10921639	102.857	99	77	134	2160	16.731	2.000	0.108	1.202
ID36432	36432	93	41.230	63.000	35.000	0	118	118	2	1	-10921639	96.238	99	63	141	2021	20.784	6.138	0.243	1.812
ID36428	36428	92	40.472	19.110	15.958	0	118	118	2	1	-10921639	127.381	127	85	191	2675	24.124	2.000	0.121	1.144
ID36429	36429	None	27.451	36.108	20.105	0	118	118	2	1	-10921639	105.190	106	77	148	2209	19.374	2.000	0.098	0.966
ID36430	36430	67	62.138	25.956	22.730	0	118	118	2	1	-10921639	221.190	226	134	255	4645	35.716	4.800	0.151	1.628
ID36431	36431	94	33.328	14.806	23.633	0	118	118	2	1	-10921639	109.238	113	63	148	2294	21.485	4.800	0.142	1.264
ID36440	36440	94	28.529	12.764	23.542	0	119	119	2	1	-10921639	94.714	92	56	127	1989	19.619	4.800	0.169	1.398
ID36441	36441	95	37.326	39.947	24.172	0	119	119	2	1	-10921639	123.381	127	85	170	2591	20.949	4.800	0.139	1.438
ID36442	36442	None	35.096	28.928	24.784	0	119	119	2	1	-10921639	173.238	177	106	226	3638	37.261	6.358	0.081	0.697
ID36443	36443	93	35.050	63.000	35.000	0	119	119	2	1	-10921639	80.571	77	59	127	1692	20.124	6.331	0.207	1.375
ID36438	36438	92	38.439	19.247	16.838	0	119	119	2	1	-10921639	120.762	113	85	184	2536	26.764	2.000	0.105	0.860
ID36439	36439	67	59.596	25.153	22.625	0	119	119	2	1	-10921639	203.905	219	134	255	4282	43.065	3.200	0.130	1.090
ID36449	36449	92	49.701	19.117	16.368	0	120	120	2	1	-10921639	129.476	120	85	198	2719	34.935	2.000	0.157	1.004
ID36450	36450	None	28.694	31.219	19.302	0	120	120	2	1	-10921639	138.810	141	77	191	2915	31.368	2.000	0.064	0.530
ID36451	36451	67	64.041	25.669	23.003	0	120	120	2	1	-10921639	227.286	233	170	255	4773	27.168	4.800	0.159	2.298
ID36452	36452	94	35.894	13.954	24.013	0	120	120	2	1	-10921639	99.143	99	63	141	2082	21.212	2.000	0.169	1.353
ID36453	36453	95	28.729	40.481	23.909	0	120	120	2	1	-10921639	117.667	113	92	148	2471	15.705	4.800	0.120	1.603
ID36454	36454	93	41.173	63.000	36.000	0	120	120	2	1	-10921639	71.571	63	33	134	1503	27.660	2.000	0.260	1.069
ID36464	36464	93	41.023	63.000	35.000	0	121	121	2	1	-10921639	82.000	85	52	127	1722	22.790	6.353	0.270	1.531
ID36461	36461	92	49.700	19.500	16.335	0	121	121	2	1	-10921639	124.762	120	70	212	2620	37.232	3.200	0.155	0.901
ID36462	36462	67	65.025	25.536	22.942	0	121	121	2	1	-10921639	218.143	219	141	255	4581	34.698	7.600	0.150	1.638
ID36463	36463	95	35.835	39.330	23.841	0	121	121	2	1	-10921639	124.667	127	92	162	2618	18.956	7.600	0.149	1.708
ID36456	36456	96	38.208	35.192	20.063	0	122	122	2	1	-10921639	129.143	127	85	177	2712	28.866	2.000	0.116	0.927
ID36457	36457	67	66.354	25.825	22.892	0	122	122	2	1	-10921639	222.286	219	155	255	4668	34.243	4.800	0.158	1.769
ID36458	36458	94	27.779	14.396	24.471	0	122	122	2	1	-10921639	101.619	99	77	141	2134	17.425	4.800	0.133	1.369
ID36459	36459	95	31.848	39.954	24.674	0	122	122	2	1	-10921639	111.333	113	77	170	2338	22.551	2.000	0.107	0.954
ID36460	36460	93	36.649	63.000	35.000	0	122	122	2	1	-10921639	75.143	77	46	113	1578	18.982	2.000	0.257	1.618
ID36455	36455	92	34.433	19.564	16.555	0	122	122	2	1	-10921639	121.714	120	92	191	2556	25.749	7.600	0.090	0.779
ID36465	36465	92	31.594	19.875	16.708	0	123	123	2	1	-10921639	116.333	113	70	177	2443	22.659	2.000	0.092	0.868
ID36466	36466	96	30.219	35.706	20.049	0	123	123	2	1	-10921639	112.571	120	70	170	2364	26.832	2.000	0.084	0.650
ID36467	36467	67	72.708	25.231	22.888	0	123	123	2	1	-10921639	220.381	247	141	255	4628	42.187	4.800	0.187	1.649
ID36468	36468	None	31.542	12.062	24.210	0	123	123	2	1	-10921639	102.810	106	70	127	2159	20.383	7.600	0.167	1.441
ID36469	36469	94	33.497	14.427	23.767	0	123	123	2	1	-10921639	115.333	120	85	148	2422	18.432	6.338	0.171	1.830
ID36470	36470	None	27.620	63.000	28.000	0	123	123	2	1	-10921639	74.762	70	59	99	1570	13.206	4.800	0.214	2.000
ID36471	36471	93	44.949	63.000	36.000	0	123	123	2	1	-10921639	72.381	70	33	127	1520	29.966	2.000	0.305	1.129
ID36472	36472	92	34.197	19.371	16.336	0	124	124	2	1	-10921639	119.381	113	92	170	2507	20.158	4.800	0.137	1.428
ID36473	36473	67	56.092	27.000	23.000	0	124	124	2	1	-10921639	227.333	247	141	255	4774	34.187	4.800	0.128	1.511
ID36474	36474	93	54.180	63.000	36.000	0	124	124	2	1	-10921639	78.857	63	39	162	1656	32.386	2.000	0.344	1.246
ID36475	36475	92	30.933	19.196	15.929	0	125	125	2	1	-10921639	118.000	113	92	155	2478	18.671	2.000	0.107	1.220
ID36476	36476	96	34.083	35.583	19.920	0	125	125	2	1	-10921639	112.905	113	70	170	2371	27.953	2.000	0.112	0.813
ID36477	36477	67	59.102	26.226	23.238	0	125	125	2	1	-10921639	222.619	233	162	255	4675	32.034	4.800	0.134	1.641
ID36478	36478	None	27.738	13.000	24.000	0	125	125	2	1	-10921639	109.238	113	56	141	2294	20.122	4.800	0.148	1.397
ID36479	36479	93	47.718	63.000	35.000	0	125	125	2	1	-10921639	78.667	85	39	134	1652	26.839	2.000	0.315	1.404
ID36488	36488	93	53.485	63.000	36.000	0	126	126	2	1	-10921639	75.286	63	35	170	1581	35.282	2.000	0.335	1.070
ID36486	36486	96	30.744	35.322	19.942	0	126	126	2	1	-10921639	128.619	134	70	162	2701	21.924	4.800	0.120	1.255
ID36487	36487	67	62.570	25.457	23.200	0	126	126	2	1	-10921639	214.476	219	148	255	4504	37.040	4.800	0.151	1.519
ID36489	36489	None	28.355	19.317	16.274	0	127	127	2	1	-10921639	110.000	106	85	141	2310	18.596	4.800	0.115	1.223
ID36490	36490	96	31.213	35.409	19.639	0	127	127	2	1	-10921639	118.286	127	70	162	2484	24.836	2.000	0.105	0.902
ID36491	36491	67	62.925	25.958	23.004	0	127	127	2	1	-10921639	229.714	233	177	255	4824	26.627	4.800	0.164	2.430
ID36492	36492	None	28.231	29.869	29.952	0	127	127	2	1	-10921639	93.952	99	63	127	1973	22.268	4.800	0.133	0.988
ID36493	36493	93	29.035	63.000	35.000	0	127	127	2	1	-10921639	66.238	63	49	106	1391	15.414	4.800	0.243	1.682
ID36497	36497	None	27.694	11.420	23.529	0	128	128	2	1	-10921639	88.952	92	42	120	1868	21.618	4.800	0.162	1.148
ID36498	36498	67	58.895	25.000	24.000	0	128	128	2	1	-10921639	196.381	191	92	255	4124	49.088	4.800	0.150	1.046
ID36499	36499	93	38.782	63.000	35.000	0	128	128	2	1	-10921639	71.905	63	46	127	1510	26.478	2.000	0.223	0.989
ID36496	36496	93	32.849	63.000	36.000	0	129	129	2	1	-10921639	75.095	70	49	120	1577	19.274	3.200	0.216	1.384
ID36494	36494	67	64.193	25.131	23.264	0	129	129	2	1	-10921639	216.952	219	177	255	4556	33.930	4.800	0.153	1.701
ID36495	36495	None	53.756	27.655	23.595	0	129	129	2	1	-10921639	212.048	226	127	255	4453	44.182	4.800	0.120	1.025
ID36484	36484	67	59.121	26.123	23.091	0	130	130	2	1	-10921639	229.095	240	170	255	4811	28.536	4.800	0.148	2.075
ID36485	36485	93	27.062	63.000	36.000	0	130	130	2	1	-10921639	66.905	70	39	106	1405	17.592	6.088	0.246	1.500
ID36480	36480	None	28.975	44.496	18.931	0	131	131	2	1	-10921639	92.762	92	63	134	1948	17.329	4.800	0.141	1.320
ID36481	36481	67	61.485	27.166	23.494	0	131	131	2	1	-10921639	240.810	247	205	255	5057	17.334	4.800	0.174	4.127
ID36482	36482	None	29.948	9.710	25.121	0	131	131	2	1	-10921639	72.667	77	35	113	1526	20.821	2.000	0.172	1.027
ID36483	36483	93	34.672	63.000	35.000	0	131	131	2	1	-10921639	69.143	70	39	106	1452	21.546	2.000	0.233	1.214
ID36500	36500	67	55.613	27.072	23.549	0	132	132	2	1	-10921639	216.048	226	134	255	4537	40.160	6.297	0.138	1.305
ID36501	36501	93	33.989	63.000	36.000	0	132	132	2	1	-10921639	73.000	70	46	127	1533	22.084	2.000	0.221	1.196
ID36502	36502	67	60.914	26.907	23.476	0	133	133	2	1	-10921639	230.524	233	198	255	4841	20.699	4.800	0.164	3.136
ID36510	36510	None	27.797	30.565	21.982	0	134	134	2	1	-10921639	176.905	177	120	233	3715	26.552	4.800	0.076	0.939
ID36511	36511	67	62.768	26.463	23.346	0	134	134	2	1	-10921639	221.190	233	162	255	4645	29.842	4.800	0.166	2.111
ID36504	36504	None	27.317	15.672	24.738	0	135	135	2	1	-10921639	96.476	99	56	141	2026	20.464	4.800	0.133	1.108
ID36505	36505	97	29.261	63.000	35.000	0	135	135	2	1	-10921639	81.333	77	59	113	1708	15.765	2.000	0.185	1.611
ID36503	36503	67	67.818	26.586	23.776	0	135	135	2	1	-10921639	215.524	226	120	255	4526	43.402	4.800	0.175	1.476
ID36506	36506	67	60.377	26.528	23.344	0	136	136	2	1	-10921639	229.000	233	184	255	4809	24.564	4.800	0.158	2.545
ID36507	36507	97	33.574	63.000	36.000	0	136	136	2	1	-10921639	74.143	70	42	127	1557	22.819	2.000	0.197	1.071
ID36508	36508	67	62.260	25.986	22.847	0	137	137	2	1	-10921639	225.571	226	148	255	4737	29.202	4.800	0.167	2.207
ID36509	36509	98	28.038	32.287	22.632	0	137	137	2	1	-10921639	157.524	170	106	191	3308	25.967	2.000	0.053	0.609
ID36512	36512	None	30.559	13.574	13.087	0	138	138	2	1	-10921639	80.048	77	56	120	1681	19.273	3.200	0.165	1.174
ID36513	36513	98	34.396	33.121	20.441	0	138	138	2	1	-10921639	145.524	148	113	184	3056	23.097	4.800	0.109	1.236
ID36514	36514	67	67.848	26.173	23.306	0	138	138	2	1	-10921639	214.429	212	162	255	4503	28.923	4.800	0.176	2.223
ID36515	36515	None	28.627	51.959	23.784	0	138	138	2	1	-10921639	68.952	70	35	99	1448	20.232	2.000	0.200	1.134
ID36516	36516	None	27.828	63.000	35.000	0	138	138	2	1	-10921639	68.143	70	46	106	1431	17.995	2.000	0.194	1.230
ID36520	36520	67	67.552	26.623	23.515	0	139	139	2	1	-10921639	207.762	219	120	255	4363	45.112	4.800	0.168	1.322
ID36524	36524	98	29.055	33.961	21.028	0	140	140	2	1	-10921639	135.381	141	92	170	2843	22.281	4.800	0.110	1.204
ID36525	36525	67	62.778	26.073	22.897	0	140	140	2	1	-10921639	205.857	205	141	247	4323	31.501	4.800	0.158	1.778
ID36526	36526	None	28.954	36.901	24.715	0	140	140	2	1	-10921639	111.190	113	70	148	2335	24.275	2.000	0.118	0.969
ID36527	36527	99	33.643	63.000	35.000	0	140	140	2	1	-10921639	63.857	63	33	99	1341	19.609	2.000	0.255	1.325
ID36517	36517	67	66.313	25.829	23.021	0	141	141	2	1	-10921639	209.095	205	162	255	4391	27.048	4.800	0.171	2.256
ID36518	36518	98	27.524	31.647	22.872	0	141	141	2	1	-10921639	148.286	148	106	198	3114	21.950	2.000	0.069	0.874
ID36519	36519	99	40.963	63.000	35.000	0	141	141	2	1	-10921639	70.143	85	33	113	1473	26.102	2.000	0.278	1.168
ID36521	36521	67	52.413	26.363	23.045	0	142	142	2	1	-10921639	196.238	191	134	240	4121	29.031	4.800	0.140	1.661
ID36522	36522	98	31.794	31.223	23.110	0	142	142	2	1	-10921639	166.190	170	120	212	3490	21.607	6.358	0.067	0.967
ID36523	36523	99	31.191	63.000	36.000	0	142	142	2	1	-10921639	61.857	63	33	113	1299	22.200	2.000	0.240	1.077
ID36528	36528	67	48.566	26.238	23.551	0	143	143	2	1	-10921639	189.762	198	99	247	3985	39.123	4.800	0.122	1.056
ID36529	36529	98	33.096	32.573	23.992	0	143	143	2	1	-10921639	151.667	148	85	205	3185	29.383	3.200	0.091	0.864
ID36530	36530	99	28.027	63.000	35.000	0	143	143	2	1	-10921639	67.000	70	46	99	1407	14.900	6.301	0.235	1.713
ID36533	36533	None	28.531	14.556	12.610	0	144	144	2	1	-10921639	90.000	92	63	134	1890	16.607	4.800	0.134	1.280
ID36534	36534	67	51.558	25.675	23.398	0	144	144	2	1	-10921639	197.571	191	134	247	4149	26.515	4.800	0.140	1.829
ID36535	36535	99	28.035	63.000	37.000	0	144	144	2	1	-10921639	55.095	63	26	92	1157	18.721	2.000	0.269	1.248
ID36532	36532	67	53.551	25.809	23.715	0	145	145	2	1	-10921639	188.810	191	120	247	3965	35.821	2.000	0.122	1.149
ID36531	36531	98	33.075	32.410	22.311	0	145	145	2	1	-10921639	165.810	162	120	205	3482	25.363	4.800	0.099	1.179
ID36536	36536	98	36.864	32.908	22.535	0	146	146	2	1	-10921639	160.429	155	127	219	3369	23.870	4.800	0.113	1.366
ID36537	36537	67	54.806	27.125	24.194	0	146	146	2	1	-10921639	191.857	191	113	255	4029	36.226	4.800	0.129	1.214
ID36538	36538	100	41.573	33.409	30.520	0	146	146	2	1	-10921639	103.381	106	42	170	2171	37.731	2.000	0.171	0.802
ID36539	36539	99	32.280	63.000	36.000	0	146	146	2	1	-10921639	61.190	63	26	113	1285	23.496	3.200	0.249	1.038
ID36544	36544	101	31.260	43.081	23.333	0	147	147	2	1	-10921639	94.381	92	63	148	1982	20.747	2.000	0.111	0.909
ID36545	36545	67	56.752	26.605	23.671	0	147	147	2	1	-10921639	188.190	198	92	255	3952	39.603	2.000	0.135	1.132
ID36546	36546	100	36.503	33.844	30.926	0	147	147	2	1	-10921639	97.000	92	42	162	2037	28.606	2.000	0.119	0.720
ID36547	36547	None	27.109	33.797	34.840	0	147	147	2	1	-10921639	51.476	49	7	106	1081	28.006	2.000	0.130	0.422
ID36548	36548	99	32.848	63.000	36.000	0	147	147	2	1	-10921639	68.048	70	39	113	1429	19.984	2.000	0.234	1.292
ID36540	36540	102	38.658	15.044	12.291	0	147	147	2	1	-10921639	110.952	106	70	170	2330	25.800	4.800	0.158	1.175
ID36541	36541	None	27.776	18.176	15.021	0	147	147	2	1	-10921639	115.381	113	85	170	2423	21.051	7.600	0.081	0.824
ID36542	36542	103	45.620	24.831	14.691	0	147	147	2	1	-10921639	105.476	99	56	198	2215	33.753	2.000	0.129	0.713
ID36543	36543	98	35.469	34.487	22.761	0	147	147	2	1	-10921639	153.619	155	120	191	3226	21.835	7.600	0.102	1.300
ID36549	36549	102	40.308	15.224	12.372	0	148	148	2	1	-10921639	112.905	113	70	170	2371	31.332	2.000	0.161	1.000
ID36550	36550	103	54.402	24.977	14.719	0	148	148	2	1	-10921639	117.619	113	63	198	2470	35.272	2.000	0.164	0.938
ID36551	36551	None	32.696	49.472	17.334	0	148	148	2	1	-10921639	73.714	77	28	127	1548	26.745	2.000	0.184	0.858
ID36552	36552	98	33.281	33.875	23.170	0	148	148	2	1	-10921639	143.524	141	106	184	3014	22.454	7.600	0.100	1.166
ID36553	36553	104	41.774	11.962	24.030	0	148	148	2	1	-10921639	89.000	92	49	127	1869	22.009	2.000	0.238	1.555
ID36554	36554	67	57.546	25.840	23.515	0	148	148	2	1	-10921639	185.952	198	77	240	3905	47.854	4.800	0.168	1.115
ID36555	36555	101	32.357	43.088	23.709	0	148	148	2	1	-10921639	101.143	99	70	141	2124	22.526	2.000	0.115	0.927
ID36556	36556	100	39.497	33.636	30.495	0	148	148	2	1	-10921639	118.619	120	56	177	2491	31.622	2.000	0.128	0.850
ID36557	36557	99	43.550	63.000	35.000	0	148	148	2	1	-10921639	77.810	63	52	134	1634	26.024	2.000	0.252	1.202
ID36560	36560	103	57.639	24.939	14.426	0	149	149	2	1	-10921639	117.286	106	63	205	2463	41.929	2.000	0.188	0.886
ID36561	36561	108	37.093	18.294	14.753	0	149	149	2	1	-10921639	129.000	127	77	191	2709	30.778	7.600	0.100	0.764
ID36562	36562	67	72.102	25.490	22.819	0	149	149	2	1	-10921639	202.857	212	141	255	4260	40.746	4.800	0.193	1.611
ID36563	36563	104	42.038	11.784	23.661	0	149	149	2	1	-10921639	97.095	92	42	134	2039	23.537	4.800	0.232	1.552
ID36564	36564	105	30.154	19.115	24.362	0	149	149	2	1	-10921639	114.238	113	63	155	2399	23.484	2.000	0.112	0.979
ID36565	36565	98	34.654	35.041	24.028	0	149	149	2	1	-10921639	147.143	148	120	191	3090	19.200	6.279	0.116	1.591
ID36566	36566	100	46.559	33.524	30.538	0	149	149	2	1	-10921639	115.857	120	56	184	2433	39.975	2.000	0.166	0.825
ID36567	36567	107	29.501	34.237	36.339	0	149	149	2	1	-10921639	55.429	56	21	106	1164	23.704	2.000	0.206	0.799
ID36568	36568	99	35.424	63.000	36.000	0	149	149	2	1	-10921639	74.810	77	46	127	1571	23.271	4.800	0.236	1.226
ID36558	36558	102	35.287	15.071	12.355	0	149	149	2	1	-10921639	118.619	120	63	177	2491	27.449	2.000	0.127	0.974
ID36559	36559	None	35.668	17.884	12.417	0	149	149	2	1	-10921639	124.619	134	63	170	2617	29.250	6.350	0.125	0.948
ID36609	36609	102	39.428	14.479	12.038	0	150	150	2	1	-10921639	123.381	120	70	184	2591	30.260	2.000	0.141	1.008
ID36610	36610	103	68.071	24.704	14.296	0	150	150	2	1	-10921639	137.571	127	85	219	2889	43.956	2.000	0.207	1.073
ID36611	36611	108	37.930	18.127	14.562	0	150	150	2	1	-10921639	138.857	134	85	205	2916	30.419	7.600	0.104	0.862
ID36612	36612	67	76.985	25.435	22.619	0	150	150	2	1	-10921639	201.286	212	127	255	4227	45.694	4.800	0.206	1.504
ID36613	36613	104	51.179	11.479	23.803	0	150	150	2	1	-10921639	102.381	99	49	177	2150	38.358	2.000	0.225	0.980
ID36614	36614	98	38.881	33.810	24.012	0	150	150	2	1	-10921639	147.238	155	113	198	3092	26.471	2.000	0.091	0.930
ID36615	36615	101	38.575	42.977	24.116	0	150	150	2	1	-10921639	110.000	106	77	170	2310	24.495	2.000	0.123	0.982
ID36616	36616	105	70.512	19.067	24.663	0	150	150	2	1	-10921639	126.714	120	49	219	2661	50.885	2.000	0.213	0.875
ID36617	36617	106	29.047	50.487	24.428	0	150	150	2	1	-10921639	99.905	99	56	141	2098	19.771	7.600	0.143	1.262
ID36618	36618	100	30.349	33.593	30.419	0	150	150	2	1	-10921639	115.286	113	77	162	2421	23.333	2.000	0.097	0.874
ID36619	36619	99	47.632	63.000	35.000	0	150	150	2	1	-10921639	78.286	70	39	134	1644	27.675	2.000	0.310	1.337
ID36620	36620	107	34.113	34.767	36.635	0	150	150	2	1	-10921639	53.524	49	21	120	1124	29.403	2.000	0.203	0.614
ID36576	36576	105	51.403	19.203	24.684	0	151	151	2	1	-10921639	125.000	127	63	198	2625	39.568	2.000	0.161	0.877
ID36577	36577	106	42.045	48.948	25.590	0	151	151	2	1	-10921639	102.095	106	35	155	2144	34.191	2.000	0.175	0.888
ID36578	36578	100	35.196	33.833	30.726	0	151	151	2	1	-10921639	109.524	113	56	177	2300	29.901	2.000	0.118	0.772
ID36579	36579	99	51.173	63.000	36.000	0	151	151	2	1	-10921639	83.048	70	39	177	1744	37.262	2.000	0.264	0.931
ID36580	36580	107	35.641	34.989	36.794	0	151	151	2	1	-10921639	63.857	56	35	134	1341	26.420	2.000	0.200	0.804
ID36569	36569	102	28.673	14.612	12.053	0	151	151	2	1	-10921639	125.000	120	77	177	2625	24.666	7.600	0.103	0.947
ID36570	36570	103	66.374	24.723	14.418	0	151	151	2	1	-10921639	140.571	127	85	219	2952	42.997	2.000	0.205	1.112
ID36571	36571	108	48.428	17.980	14.839	0	151	151	2	1	-10921639	136.143	127	70	219	2859	34.328	2.000	0.117	0.831
ID36572	36572	109	34.261	51.106	17.107	0	151	151	2	1	-10921639	83.762	77	56	127	1759	19.738	3.200	0.179	1.287
ID36573	36573	67	61.897	26.077	22.693	0	151	151	2	1	-10921639	208.619	212	155	255	4381	26.166	4.800	0.178	2.404
ID36574	36574	104	82.290	11.876	24.189	0	151	151	2	1	-10921639	142.857	134	70	233	3000	43.480	2.000	0.285	1.456
ID36575	36575	101	45.276	43.043	23.913	0	151	151	2	1	-10921639	122.048	120	70	205	2563	29.520	2.000	0.132	0.962
ID36581	36581	102	38.370	14.760	11.755	0	152	152	2	1	-10921639	144.810	148	99	191	3041	23.200	6.022	0.123	1.370
ID36582	36582	110	27.218	10.609	13.896	0	152	152	2	1	-10921639	103.143	106	49	134	2166	24.721	2.000	0.096	0.729
ID36583	36583	103	76.713	24.984	14.208	0	152	152	2	1	-10921639	155.714	155	92	255	3270	44.370	2.000	0.216	1.245
ID36584	36584	108	42.460	18.088	14.965	0	152	152	2	1	-10921639	143.857	148	85	226	3021	31.772	2.000	0.106	0.866
ID36585	36585	109	43.985	50.976	17.101	0	152	152	2	1	-10921639	101.810	99	63	148	2138	23.530	2.000	0.208	1.491
ID36586	36586	67	67.094	26.788	22.582	0	152	152	2	1	-10921639	207.810	205	120	255	4364	37.505	4.800	0.160	1.525
ID36587	36587	104	88.768	11.755	23.920	0	152	152	2	1	-10921639	158.810	148	99	255	3335	44.391	4.800	0.292	1.616
ID36588	36588	None	29.821	32.950	24.245	0	152	152	2	1	-10921639	140.143	134	106	198	2943	22.968	2.000	0.058	0.672
ID36589	36589	101	45.425	42.838	23.863	0	152	152	2	1	-10921639	121.333	106	77	219	2548	31.963	2.000	0.114	0.779
ID36590	36590	105	64.069	19.767	24.798	0	152	152	2	1	-10921639	139.476	134	70	240	2929	45.953	2.000	0.163	0.853
ID36591	36591	106	28.744	48.365	25.898	0	152	152	2	1	-10921639	99.762	99	63	127	2095	20.664	2.000	0.130	1.112
ID36592	36592	None	27.763	25.960	28.369	0	152	152	2	1	-10921639	109.571	106	63	177	2301	29.063	2.000	0.057	0.405
ID36593	36593	100	34.046	34.079	30.423	0	152	152	2	1	-10921639	114.286	113	77	162	2400	24.286	2.000	0.102	0.870
ID36594	36594	99	66.561	63.000	35.000	0	152	152	2	1	-10921639	101.571	113	52	198	2133	41.411	2.000	0.322	1.194
ID36595	36595	107	28.331	34.942	36.321	0	152	152	2	1	-10921639	72.571	70	42	127	1524	22.635	2.000	0.116	0.667
ID36608	36608	99	68.509	63.000	36.000	0	153	153	2	1	-10921639	111.762	99	56	184	2347	39.379	2.000	0.317	1.367
ID36596	36596	102	46.555	14.460	11.549	0	153	153	2	1	-10921639	147.571	141	113	212	3099	29.403	2.000	0.137	1.211
ID36597	36597	110	31.604	11.188	13.815	0	153	153	2	1	-10921639	104.381	120	42	148	2192	32.301	2.000	0.123	0.710
ID36598	36598	103	71.778	24.859	14.079	0	153	153	2	1	-10921639	154.381	148	99	247	3242	42.029	2.000	0.200	1.223
ID36599	36599	108	34.121	18.348	15.197	0	153	153	2	1	-10921639	139.190	134	85	191	2923	26.049	7.600	0.083	0.822
ID36600	36600	109	41.395	50.633	16.902	0	153	153	2	1	-10921639	101.762	99	63	155	2137	28.341	2.000	0.150	0.934
ID36601	36601	67	71.055	26.978	22.678	0	153	153	2	1	-10921639	218.476	219	141	255	4588	32.253	4.800	0.188	2.141
ID36602	36602	104	86.210	11.642	23.783	0	153	153	2	1	-10921639	155.381	148	106	255	3263	44.117	4.800	0.294	1.600
ID36603	36603	101	47.666	42.733	23.944	0	153	153	2	1	-10921639	126.095	113	92	219	2648	32.408	2.000	0.120	0.836
ID36604	36604	105	50.936	20.142	25.028	0	153	153	2	1	-10921639	139.810	141	70	205	2936	36.425	2.000	0.156	1.037
ID36605	36605	106	28.520	48.702	25.653	0	153	153	2	1	-10921639	95.048	106	42	134	1996	27.755	2.000	0.121	0.737
ID36606	36606	100	44.108	34.313	30.514	0	153	153	2	1	-10921639	121.095	106	77	184	2543	32.219	2.000	0.145	0.951
ID36607	36607	107	42.435	34.980	36.275	0	153	153	2	1	-10921639	83.048	77	49	155	1744	27.574	2.000	0.175	0.896
ID36621	36621	102	49.891	15.380	11.934	0	154	154	2	1	-10921639	154.619	148	99	226	3247	31.619	2.000	0.144	1.233
ID36622	36622	110	34.469	11.748	13.875	0	154	154	2	1	-10921639	117.524	127	63	155	2468	27.040	2.000	0.127	0.976
ID36623	36623	103	77.178	24.984	14.187	0	154	154	2	1	-10921639	155.714	141	106	255	3270	44.054	2.000	0.211	1.231
ID36624	36624	108	28.814	18.726	15.485	0	154	154	2	1	-10921639	138.190	141	106	177	2902	23.470	2.000	0.068	0.749
ID36625	36625	109	36.998	50.153	17.413	0	154	154	2	1	-10921639	106.667	106	70	177	2240	27.028	2.000	0.129	0.905
ID36626	36626	67	63.426	26.840	22.193	0	154	154	2	1	-10921639	202.905	205	141	255	4261	35.150	2.000	0.148	1.486
ID36627	36627	104	89.025	11.919	23.625	0	154	154	2	1	-10921639	170.619	177	106	255	3583	48.575	4.800	0.280	1.535
ID36628	36628	101	54.391	42.688	23.922	0	154	154	2	1	-10921639	139.905	134	99	219	2938	32.485	2.000	0.152	1.137
ID36629	36629	105	70.265	20.085	25.048	0	154	154	2	1	-10921639	153.381	155	85	240	3221	42.994	2.000	0.186	1.118
ID36630	36630	106	46.583	47.909	25.867	0	154	154	2	1	-10921639	107.857	113	42	177	2265	37.967	2.000	0.147	0.729
ID36631	36631	100	33.354	34.390	30.232	0	154	154	2	1	-10921639	117.667	113	85	162	2471	21.270	2.000	0.105	1.049
ID36632	36632	99	58.336	63.000	35.000	0	154	154	2	1	-10921639	112.571	106	79	184	2364	28.935	2.000	0.276	1.684
ID36633	36633	107	32.435	34.773	36.035	0	154	154	2	1	-10921639	74.810	77	21	127	1571	25.398	2.000	0.166	0.840
ID36640	36640	101	37.231	42.016	23.911	0	155	155	2	1	-10921639	132.381	134	99	191	2780	21.472	4.800	0.117	1.295
ID36641	36641	105	77.225	20.318	25.412	0	155	155	2	1	-10921639	158.429	155	99	255	3327	48.890	2.000	0.203	1.092
ID36642	36642	106	57.199	47.679	26.028	0	155	155	2	1	-10921639	110.143	113	42	191	2313	41.458	2.000	0.213	0.935
ID36643	36643	None	37.976	30.888	31.794	0	155	155	2	1	-10921639	107.190	113	49	184	2251	30.959	2.000	0.121	0.746
ID36644	36644	99	51.135	63.000	35.000	0	155	155	2	1	-10921639	108.095	106	72	162	2270	26.651	4.800	0.259	1.670
ID36645	36645	107	48.011	35.044	35.829	0	155	155	2	1	-10921639	77.762	70	28	162	1633	33.584	2.000	0.251	0.930
ID36634	36634	102	49.947	15.881	11.996	0	155	155	2	1	-10921639	152.762	148	106	198	3208	28.411	4.800	0.173	1.589
ID36635	36635	110	42.209	11.744	14.209	0	155	155	2	1	-10921639	113.476	113	70	162	2383	27.110	2.000	0.145	1.060
ID36636	36636	103	59.922	25.033	14.417	0	155	155	2	1	-10921639	143.571	141	92	226	3015	38.911	2.000	0.169	1.067
ID36637	36637	109	55.623	49.891	17.544	0	155	155	2	1	-10921639	129.429	120	92	226	2718	35.406	2.000	0.177	1.102
ID36638	36638	67	56.066	26.207	22.073	0	155	155	2	1	-10921639	202.905	205	148	255	4261	29.636	4.800	0.152	1.805
ID36639	36639	104	74.804	11.541	23.125	0	155	155	2	1	-10921639	155.000	155	99	240	3255	43.313	2.000	0.225	1.314
ID36672	36672	106	51.136	47.170	26.129	0	156	156	2	1	-10921639	117.238	120	56	177	2462	36.073	2.000	0.175	0.967
ID36673	36673	111	28.023	26.148	27.577	0	156	156	2	1	-10921639	112.857	113	49	184	2370	36.068	2.000	0.071	0.417
ID36674	36674	None	32.792	34.365	29.803	0	156	156	2	1	-10921639	127.095	127	99	170	2669	25.018	7.600	0.089	0.831
ID36675	36675	107	31.413	35.299	35.251	0	156	156	2	1	-10921639	78.524	85	42	120	1649	22.369	2.000	0.159	0.962
ID36676	36676	99	39.246	63.000	35.000	0	156	156	2	1	-10921639	91.524	85	65	141	1922	22.509	2.000	0.207	1.394
ID36662	36662	102	53.433	16.789	13.348	0	156	156	2	1	-10921639	155.952	155	99	226	3275	29.793	4.800	0.169	1.514
ID36663	36663	110	35.131	11.600	14.501	0	156	156	2	1	-10921639	97.714	99	49	155	2052	29.000	2.000	0.124	0.746
ID36664	36664	103	55.693	25.025	14.183	0	156	156	2	1	-10921639	139.810	134	92	233	2936	36.842	2.000	0.146	0.966
ID36665	36665	112	30.738	3.152	15.907	0	156	156	2	1	-10921639	48.429	49	21	85	1017	20.573	2.000	0.275	1.014
ID36666	36666	109	51.613	49.237	17.693	0	156	156	2	1	-10921639	134.381	127	77	219	2822	31.644	4.800	0.181	1.304
ID36667	36667	113	35.357	41.563	18.982	0	156	156	2	1	-10921639	122.381	113	92	170	2570	22.498	2.000	0.127	1.224
ID36668	36668	67	49.716	24.842	22.148	0	156	156	2	1	-10921639	192.762	198	134	240	4048	29.648	4.800	0.139	1.584
ID36669	36669	104	92.874	11.388	23.126	0	156	156	2	1	-10921639	167.238	155	77	255	3512	60.009	2.000	0.280	1.220
ID36670	36670	101	39.291	41.984	24.146	0	156	156	2	1	-10921639	137.143	127	106	198	2880	25.582	2.000	0.093	0.916
ID36671	36671	105	76.159	20.336	25.468	0	156	156	2	1	-10921639	162.762	148	85	255	3418	49.367	2.000	0.192	1.064
ID36646	36646	102	38.066	17.081	13.561	0	157	157	2	1	-10921639	149.857	148	106	198	3147	21.488	4.800	0.118	1.478
ID36647	36647	110	35.219	12.403	14.591	0	157	157	2	1	-10921639	96.333	92	42	162	2023	35.262	2.000	0.132	0.635
ID36648	36648	103	49.219	25.263	14.625	0	157	157	2	1	-10921639	148.905	134	113	198	3127	27.408	2.000	0.145	1.378
ID36649	36649	112	44.307	3.038	15.601	0	157	157	2	1	-10921639	61.238	49	28	127	1286	28.467	2.000	0.306	1.009
ID36650	36650	109	72.104	48.886	18.239	0	157	157	2	1	-10921639	149.667	155	85	247	3143	43.782	2.000	0.219	1.230
ID36651	36651	113	33.910	41.721	19.363	0	157	157	2	1	-10921639	129.762	127	85	177	2725	23.969	2.000	0.129	1.235
ID36652	36652	67	55.400	26.331	22.056	0	157	157	2	1	-10921639	207.952	205	155	247	4367	25.204	4.800	0.164	2.327
ID36653	36653	104	91.635	11.378	23.285	0	157	157	2	1	-10921639	166.524	155	77	255	3497	59.420	2.000	0.269	1.189
ID36654	36654	117	30.005	36.588	24.986	0	157	157	2	1	-10921639	130.714	127	106	184	2745	22.213	2.000	0.073	0.804
ID36655	36655	105	75.126	20.355	25.630	0	157	157	2	1	-10921639	164.667	170	85	255	3458	53.512	2.000	0.205	1.048
ID36656	36656	106	55.345	47.281	25.865	0	157	157	2	1	-10921639	116.238	120	42	177	2441	38.475	2.000	0.214	1.064
ID36657	36657	111	28.516	26.223	27.361	0	157	157	2	1	-10921639	128.952	134	70	184	2708	29.916	2.000	0.045	0.370
ID36658	36658	118	33.944	63.000	28.000	0	157	157	2	1	-10921639	72.857	70	33	134	1530	27.632	2.000	0.177	0.794
ID36659	36659	99	36.799	63.000	34.000	0	157	157	2	1	-10921639	86.048	77	65	148	1807	22.265	4.800	0.214	1.364
ID36660	36660	107	38.380	34.999	34.797	0	157	157	2	1	-10921639	84.286	85	35	148	1770	28.707	2.000	0.173	0.864
ID36661	36661	None	30.761	19.827	38.879	0	157	157	2	1	-10921639	51.048	49	21	99	1072	19.689	2.000	0.259	1.067
ID36677	36677	115	36.514	21.381	3.744	0	158	158	2	1	-10921639	65.571	63	35	106	1377	20.061	2.000	0.282	1.437
ID36678	36678	116	41.381	30.835	9.055	0	158	158	2	1	-10921639	70.286	63	35	127	1476	24.123	2.000	0.268	1.233
ID36679	36679	102	35.871	16.665	12.686	0	158	158	2	1	-10921639	145.810	155	106	177	3062	20.297	4.800	0.130	1.654
ID36680	36680	103	48.205	25.557	14.499	0	158	158	2	1	-10921639	143.238	155	77	212	3008	40.160	7.600	0.153	0.945
ID36681	36681	112	42.345	2.573	14.717	0	158	158	2	1	-10921639	66.905	63	28	134	1405	30.038	2.000	0.261	0.921
ID36682	36682	110	39.997	12.678	14.605	0	158	158	2	1	-10921639	120.619	120	56	177	2533	32.497	2.000	0.142	0.921
ID36683	36683	109	51.806	48.757	18.190	0	158	158	2	1	-10921639	135.762	141	77	205	2851	34.325	2.000	0.168	1.139
ID36684	36684	113	43.133	41.222	18.742	0	158	158	2	1	-10921639	129.381	127	85	198	2717	28.668	2.000	0.131	1.049
ID36685	36685	67	54.856	26.899	21.642	0	158	158	2	1	-10921639	207.000	198	162	255	4347	28.089	6.326	0.131	1.705
ID36686	36686	104	77.250	11.569	23.563	0	158	158	2	1	-10921639	179.714	184	113	255	3774	42.645	4.800	0.242	1.643
ID36687	36687	117	35.506	36.605	25.263	0	158	158	2	1	-10921639	135.190	127	106	198	2839	24.927	7.600	0.090	0.898
ID36688	36688	105	68.412	20.306	25.658	0	158	158	2	1	-10921639	157.429	162	77	240	3306	51.615	2.000	0.188	0.965
ID36689	36689	106	48.158	46.452	26.171	0	158	158	2	1	-10921639	134.048	134	70	198	2815	35.737	2.000	0.138	0.910
ID36690	36690	118	39.840	63.000	29.000	0	158	158	2	1	-10921639	79.619	70	39	134	1672	29.275	2.000	0.198	0.899
ID36691	36691	107	39.096	35.217	33.487	0	158	158	2	1	-10921639	110.238	120	56	162	2315	25.579	2.000	0.168	1.242
ID36768	36768	None	30.536	25.705	27.044	0	159	159	2	1	-10921639	137.095	134	77	191	2879	32.019	2.000	0.079	0.624
ID36769	36769	118	32.743	63.000	28.000	0	159	159	2	1	-10921639	89.905	85	59	127	1888	19.175	2.000	0.181	1.438
ID36770	36770	186	28.421	31.851	28.859	0	159	159	2	1	-10921639	141.048	148	106	170	2962	18.332	4.800	0.107	1.489
ID36771	36771	107	32.451	34.487	32.808	0	159	159	2	1	-10921639	100.714	106	56	162	2115	31.227	2.000	0.134	0.761
ID36755	36755	115	32.068	21.513	3.390	0	159	159	2	1	-10921639	66.619	56	28	106	1399	23.999	2.000	0.217	0.989
ID36756	36756	120	27.782	2.853	8.916	0	159	159	2	1	-10921639	55.762	49	35	85	1171	16.214	2.000	0.207	1.182
ID36757	36757	116	48.259	31.450	9.006	0	159	159	2	1	-10921639	90.571	92	56	134	1902	26.193	2.000	0.288	1.547
ID36758	36758	112	38.163	1.849	14.255	0	159	159	2	1	-10921639	69.333	63	28	127	1456	28.524	2.000	0.203	0.821
ID36759	36759	110	44.526	12.678	14.694	0	159	159	2	1	-10921639	133.095	134	70	191	2795	32.117	4.800	0.156	1.119
ID36760	36760	103	54.469	25.790	14.981	0	159	159	2	1	-10921639	153.619	148	99	240	3226	33.561	2.000	0.136	1.094
ID36761	36761	109	41.885	48.612	18.128	0	159	159	2	1	-10921639	136.143	134	85	198	2859	31.531	4.800	0.148	1.111
ID36762	36762	113	70.299	41.285	19.219	0	159	159	2	1	-10921639	151.905	148	92	240	3190	46.628	2.000	0.200	1.088
ID36763	36763	67	43.896	26.554	21.612	0	159	159	2	1	-10921639	188.143	184	141	240	3951	25.460	4.800	0.111	1.473
ID36764	36764	104	85.755	11.778	23.485	0	159	159	2	1	-10921639	190.190	198	113	255	3994	45.084	4.800	0.248	1.676
ID36765	36765	117	29.465	36.683	25.347	0	159	159	2	1	-10921639	128.429	120	106	191	2697	23.621	2.000	0.073	0.736
ID36766	36766	105	59.084	20.203	25.671	0	159	159	2	1	-10921639	154.762	155	85	233	3250	42.813	2.000	0.161	1.003
ID36767	36767	106	46.919	47.344	26.104	0	159	159	2	1	-10921639	138.524	134	70	184	2909	31.597	2.000	0.159	1.200
ID36704	36704	105	63.547	19.918	25.917	0	160	160	2	1	-10921639	158.095	162	85	240	3320	42.893	2.000	0.167	1.053
ID36705	36705	106	46.440	46.340	26.481	0	160	160	2	1	-10921639	145.143	141	85	212	3048	31.600	2.000	0.118	0.972
ID36706	36706	186	38.987	32.591	28.435	0	160	160	2	1	-10921639	156.381	155	120	205	3284	25.600	4.800	0.116	1.267
ID36707	36707	118	36.582	63.000	29.000	0	160	160	2	1	-10921639	101.000	92	77	148	2121	20.105	4.800	0.205	1.708
ID36708	36708	107	29.343	34.810	32.030	0	160	160	2	1	-10921639	103.429	106	42	141	2172	30.154	2.000	0.120	0.736
ID36709	36709	119	30.042	17.137	38.303	0	160	160	2	1	-10921639	51.048	49	28	85	1072	16.687	2.000	0.326	1.504
ID36692	36692	115	34.116	22.489	2.798	0	160	160	2	1	-10921639	80.429	77	49	127	1689	21.826	2.000	0.205	1.252
ID36693	36693	120	35.320	2.696	9.055	0	160	160	2	1	-10921639	74.762	70	42	113	1570	22.746	4.800	0.238	1.265
ID36694	36694	116	34.539	32.524	8.647	0	160	160	2	1	-10921639	96.143	92	56	141	2019	20.732	6.275	0.195	1.512
ID36695	36695	None	27.432	39.300	9.064	0	160	160	2	1	-10921639	69.286	70	42	106	1455	16.674	2.000	0.176	1.247
ID36696	36696	102	37.953	17.194	13.030	0	160	160	2	1	-10921639	148.143	148	92	212	3111	25.476	6.352	0.107	1.127
ID36697	36697	110	49.549	12.565	14.499	0	160	160	2	1	-10921639	147.619	148	106	205	3100	27.294	4.800	0.181	1.658
ID36698	36698	112	51.575	0.000	15.000	0	160	160	2	1	-10921639	102.476	99	56	162	2152	35.267	4.800	0.327	1.432
ID36699	36699	103	41.537	25.483	15.005	0	160	160	2	1	-10921639	152.905	148	113	212	3211	26.195	4.800	0.139	1.422
ID36700	36700	109	43.144	48.008	18.402	0	160	160	2	1	-10921639	144.571	155	85	191	3036	29.214	4.800	0.177	1.488
ID36701	36701	113	74.957	41.164	19.441	0	160	160	2	1	-10921639	160.524	148	70	255	3371	53.172	2.000	0.201	1.012
ID36702	36702	67	52.378	24.836	22.906	0	160	160	2	1	-10921639	198.857	205	155	255	4176	30.727	3.200	0.116	1.349
ID36703	36703	104	85.155	11.654	23.545	0	160	160	2	1	-10921639	189.143	191	92	255	3972	49.336	4.800	0.242	1.494
ID36739	36739	115	37.651	22.865	2.090	0	161	161	2	1	-10921639	83.143	77	42	155	1746	27.769	2.000	0.141	0.740
ID36740	36740	120	47.800	2.709	9.621	0	161	161	2	1	-10921639	97.667	92	49	170	2051	32.376	2.000	0.226	1.113
ID36741	36741	102	40.962	17.946	12.973	0	161	161	2	1	-10921639	150.619	148	99	198	3163	26.106	2.000	0.109	1.135
ID36742	36742	103	36.193	23.992	14.236	0	161	161	2	1	-10921639	134.762	134	77	184	2830	31.030	2.000	0.110	0.859
ID36743	36743	112	44.087	0.000	15.000	0	161	161	2	1	-10921639	88.476	79	56	134	1858	25.657	3.200	0.276	1.491
ID36744	36744	110	69.602	12.579	14.921	0	161	161	2	1	-10921639	163.476	162	106	240	3433	40.359	2.000	0.194	1.316
ID36745	36745	109	42.335	48.049	17.852	0	161	161	2	1	-10921639	136.143	134	92	198	2859	29.311	4.800	0.151	1.221
ID36746	36746	113	78.791	41.322	19.682	0	161	161	2	1	-10921639	179.000	177	99	255	3759	46.011	2.000	0.212	1.361
ID36747	36747	67	65.300	25.124	22.915	0	161	161	2	1	-10921639	206.000	198	155	255	4326	32.462	4.800	0.160	1.746
ID36748	36748	104	79.167	11.637	23.368	0	161	161	2	1	-10921639	197.238	184	127	255	4142	40.418	4.800	0.221	1.768
ID36749	36749	105	40.693	20.206	25.384	0	161	161	2	1	-10921639	143.238	134	85	205	3008	30.636	2.000	0.094	0.801
ID36750	36750	106	46.688	47.515	25.990	0	161	161	2	1	-10921639	140.238	155	49	177	2945	39.742	6.305	0.176	1.054
ID36751	36751	118	46.443	63.000	29.000	0	161	161	2	1	-10921639	106.143	99	72	170	2229	27.038	4.800	0.229	1.465
ID36752	36752	107	31.560	33.684	31.741	0	161	161	2	1	-10921639	112.143	120	49	141	2355	29.009	2.000	0.132	0.903
ID36753	36753	None	34.186	63.000	36.000	0	161	161	2	1	-10921639	76.429	70	52	106	1605	16.173	4.800	0.256	1.929
ID36754	36754	119	32.718	15.863	37.975	0	161	161	2	1	-10921639	44.667	42	14	77	938	17.636	2.000	0.370	1.367
ID36772	36772	115	37.430	22.713	2.054	0	162	162	2	1	-10921639	95.381	92	63	162	2003	27.005	2.000	0.133	0.829
ID36773	36773	None	28.388	33.843	7.320	0	162	162	2	1	-10921639	96.429	99	56	141	2025	20.798	7.600	0.137	1.117
ID36774	36774	120	39.774	3.164	10.111	0	162	162	2	1	-10921639	91.286	85	56	134	1917	21.532	2.000	0.203	1.429
ID36775	36775	102	29.492	18.170	13.435	0	162	162	2	1	-10921639	146.619	141	113	177	3079	21.463	6.369	0.093	1.163
ID36776	36776	112	57.909	0.000	15.000	0	162	162	2	1	-10921639	101.619	93	63	177	2134	29.809	4.800	0.302	1.580
ID36777	36777	110	71.039	12.645	14.956	0	162	162	2	1	-10921639	165.143	155	106	255	3468	37.154	2.000	0.201	1.490
ID36778	36778	103	46.921	25.684	15.333	0	162	162	2	1	-10921639	144.571	141	92	226	3036	34.458	2.000	0.136	1.001
ID36779	36779	109	52.213	48.021	18.617	0	162	162	2	1	-10921639	160.286	155	106	219	3366	30.661	2.000	0.139	1.280
ID36780	36780	113	67.064	41.003	19.526	0	162	162	2	1	-10921639	169.571	170	106	255	3561	38.970	2.000	0.164	1.225
ID36781	36781	104	84.785	11.617	23.174	0	162	162	2	1	-10921639	190.905	184	127	255	4009	42.180	4.800	0.236	1.729
ID36782	36782	67	61.010	25.233	23.228	0	162	162	2	1	-10921639	202.286	205	148	255	4248	34.824	2.000	0.130	1.335
ID36783	36783	105	41.622	20.226	24.879	0	162	162	2	1	-10921639	151.952	155	85	212	3191	32.062	2.000	0.120	1.015
ID36784	36784	106	55.091	46.411	26.242	0	162	162	2	1	-10921639	153.381	162	85	219	3221	35.875	2.000	0.150	1.114
ID36785	36785	None	33.170	32.385	28.139	0	162	162	2	1	-10921639	152.286	155	120	191	3198	20.372	4.800	0.099	1.353
ID36786	36786	118	54.467	63.000	28.000	0	162	162	2	1	-10921639	105.143	99	72	177	2208	31.337	2.000	0.246	1.324
ID36787	36787	119	51.827	15.273	37.659	0	162	162	2	1	-10921639	58.238	56	14	127	1223	33.286	2.000	0.443	1.075
ID36710	36710	115	52.195	22.746	2.198	0	163	163	2	1	-10921639	109.476	99	70	184	2299	35.049	2.000	0.165	0.886
ID36711	36711	112	46.734	0.000	15.000	0	163	163	2	1	-10921639	116.714	106	92	155	2451	22.804	4.800	0.269	2.169
ID36712	36712	110	59.411	12.812	14.673	0	163	163	2	1	-10921639	164.857	170	106	233	3462	35.240	2.000	0.158	1.276
ID36713	36713	103	29.877	24.530	15.122	0	163	163	2	1	-10921639	137.762	148	77	170	2893	26.452	2.000	0.097	0.919
ID36714	36714	109	42.938	47.582	18.713	0	163	163	2	1	-10921639	147.905	148	106	212	3106	32.240	2.000	0.118	0.966
ID36715	36715	113	70.421	40.982	20.143	0	163	163	2	1	-10921639	177.286	170	113	255	3723	41.722	2.000	0.167	1.218
ID36716	36716	67	62.888	25.294	22.740	0	163	163	2	1	-10921639	215.190	219	162	255	4519	31.357	4.800	0.147	1.762
ID36717	36717	104	76.097	12.209	23.591	0	163	163	2	1	-10921639	175.952	184	70	255	3695	54.571	4.800	0.229	1.201
ID36718	36718	105	32.288	20.208	24.926	0	163	163	2	1	-10921639	145.810	155	77	191	3062	32.119	4.800	0.097	0.803
ID36719	36719	106	46.839	46.610	26.212	0	163	163	2	1	-10921639	145.190	155	70	205	3049	40.665	4.800	0.151	0.936
ID36720	36720	118	51.633	63.000	29.000	0	163	163	2	1	-10921639	100.095	99	52	212	2102	38.346	2.000	0.200	0.871
ID36721	36721	107	40.465	33.516	31.291	0	163	163	2	1	-10921639	128.952	141	49	177	2708	30.894	3.200	0.162	1.165
ID36722	36722	119	35.272	14.393	37.294	0	163	163	2	1	-10921639	51.476	49	21	92	1081	21.519	2.000	0.347	1.233
ID36736	36736	118	56.921	63.000	28.000	0	164	164	2	1	-10921639	116.238	113	79	191	2441	29.665	4.800	0.270	1.668
ID36737	36737	107	41.586	34.089	30.499	0	164	164	2	1	-10921639	151.000	148	106	184	3171	25.280	4.800	0.154	1.597
ID36738	36738	119	35.913	14.043	37.064	0	164	164	2	1	-10921639	56.095	56	21	99	1178	18.711	4.800	0.353	1.564
ID36723	36723	115	49.441	22.686	2.628	0	164	164	2	1	-10921639	105.762	106	63	184	2221	34.256	2.000	0.181	0.944
ID36724	36724	102	34.817	18.255	13.812	0	164	164	2	1	-10921639	163.095	162	127	198	3425	22.556	6.344	0.092	1.214
ID36725	36725	110	40.185	12.978	14.841	0	164	164	2	1	-10921639	159.429	162	106	219	3348	28.547	4.800	0.127	1.257
ID36726	36726	103	27.519	25.105	15.252	0	164	164	2	1	-10921639	141.857	141	113	177	2979	21.399	2.000	0.085	1.033
ID36727	36727	112	38.244	0.000	16.000	0	164	164	2	1	-10921639	110.143	113	70	155	2313	23.397	4.800	0.205	1.600
ID36728	36728	109	58.554	47.585	18.643	0	164	164	2	1	-10921639	157.333	148	106	226	3304	38.725	2.000	0.155	1.093
ID36729	36729	113	73.517	40.905	20.264	0	164	164	2	1	-10921639	183.000	177	113	255	3843	44.322	2.000	0.190	1.318
ID36730	36730	67	53.061	25.469	22.498	0	164	164	2	1	-10921639	201.238	205	113	255	4226	39.054	2.000	0.109	1.012
ID36731	36731	104	82.286	12.057	22.942	0	164	164	2	1	-10921639	184.381	191	99	255	3872	46.322	2.000	0.225	1.461
ID36732	36732	121	43.053	17.057	24.447	0	164	164	2	1	-10921639	182.714	177	141	226	3837	24.642	4.800	0.114	1.514
ID36733	36733	105	29.983	20.631	24.386	0	164	164	2	1	-10921639	159.333	162	113	205	3346	23.743	2.000	0.056	0.717
ID36734	36734	106	50.427	47.857	25.132	0	164	164	2	1	-10921639	147.000	162	70	191	3087	32.909	4.800	0.175	1.331
ID36735	36735	None	27.399	42.356	25.788	0	164	164	2	1	-10921639	139.857	148	70	184	2937	32.355	6.318	0.075	0.602
ID36800	36800	106	60.551	46.252	25.831	0	165	165	2	1	-10921639	148.905	155	63	233	3127	46.587	2.000	0.176	0.954
ID36801	36801	None	34.930	33.356	28.397	0	165	165	2	1	-10921639	156.667	148	127	212	3290	23.595	7.600	0.082	1.011
ID36802	36802	118	49.396	63.000	28.000	0	165	165	2	1	-10921639	110.381	113	72	162	2318	27.611	4.800	0.261	1.656
ID36803	36803	107	55.265	33.787	31.109	0	165	165	2	1	-10921639	142.286	141	56	198	2988	37.851	2.000	0.188	1.190
ID36804	36804	119	52.053	14.270	37.591	0	165	165	2	1	-10921639	67.619	63	21	141	1420	35.565	2.000	0.372	1.032
ID36788	36788	115	47.072	22.496	2.993	0	165	165	2	1	-10921639	100.524	92	56	177	2111	33.607	2.000	0.184	0.928
ID36789	36789	None	28.212	4.646	10.968	0	165	165	2	1	-10921639	98.571	92	77	141	2070	18.827	7.600	0.108	1.017
ID36790	36790	102	42.864	17.321	14.012	0	165	165	2	1	-10921639	168.143	162	134	226	3531	24.127	4.800	0.109	1.368
ID36791	36791	110	48.564	12.618	14.863	0	165	165	2	1	-10921639	157.000	155	106	219	3297	30.247	2.000	0.116	1.076
ID36792	36792	112	38.757	2.025	16.600	0	165	165	2	1	-10921639	93.905	85	56	170	1972	32.467	2.000	0.116	0.600
ID36793	36793	109	60.354	46.844	18.696	0	165	165	2	1	-10921639	169.095	162	120	240	3551	35.051	4.800	0.160	1.328
ID36794	36794	None	30.410	32.858	20.088	0	165	165	2	1	-10921639	147.905	141	106	191	3106	24.633	2.000	0.079	0.875
ID36795	36795	113	55.184	40.676	19.653	0	165	165	2	1	-10921639	170.286	170	106	255	3576	39.938	2.000	0.121	0.924
ID36796	36796	104	66.587	11.857	22.545	0	165	165	2	1	-10921639	171.571	170	85	226	3603	39.580	4.800	0.197	1.425
ID36797	36797	67	50.992	25.633	22.554	0	165	165	2	1	-10921639	219.429	226	170	255	4608	24.839	4.800	0.138	2.142
ID36798	36798	121	29.198	17.160	24.491	0	165	165	2	1	-10921639	166.905	170	127	198	3505	20.533	6.301	0.082	1.227
ID36799	36799	105	44.542	20.649	24.491	0	165	165	2	1	-10921639	172.857	170	120	247	3630	29.550	2.000	0.088	0.948
ID36864	36864	121	37.235	16.627	24.647	0	166	166	2	1	-10921639	150.381	162	70	191	3158	33.196	4.800	0.126	1.015
ID36865	36865	106	70.810	45.994	25.875	0	166	166	2	1	-10921639	150.190	155	63	233	3154	45.067	2.000	0.227	1.232
ID36866	36866	118	53.669	63.000	29.000	0	166	166	2	1	-10921639	103.762	99	59	170	2179	31.845	2.000	0.274	1.401
ID36867	36867	107	46.898	34.290	30.505	0	166	166	2	1	-10921639	138.048	148	49	198	2899	38.758	4.800	0.179	1.083
ID36868	36868	119	74.432	14.255	37.871	0	166	166	2	1	-10921639	91.333	85	35	191	1918	44.450	2.000	0.395	1.164
ID36856	36856	102	35.196	18.700	13.698	0	166	166	2	1	-10921639	168.048	162	134	219	3529	21.949	6.338	0.100	1.395
ID36857	36857	110	51.004	12.930	15.050	0	166	166	2	1	-10921639	165.476	162	120	212	3475	27.125	2.000	0.144	1.534
ID36858	36858	112	48.409	2.477	16.954	0	166	166	2	1	-10921639	112.381	99	77	191	2360	31.267	2.000	0.155	0.962
ID36859	36859	109	51.961	46.807	18.659	0	166	166	2	1	-10921639	158.762	155	113	233	3334	32.322	4.800	0.145	1.242
ID36860	36860	113	55.694	40.470	19.604	0	166	166	2	1	-10921639	165.095	162	106	247	3467	43.331	2.000	0.144	0.961
ID36861	36861	67	54.964	25.823	22.425	0	166	166	2	1	-10921639	212.476	212	170	255	4462	26.934	4.800	0.140	1.942
ID36862	36862	104	50.245	12.029	22.876	0	166	166	2	1	-10921639	162.143	162	106	212	3405	29.760	4.800	0.184	1.695
ID36863	36863	105	32.466	20.806	24.154	0	166	166	2	1	-10921639	150.952	155	99	212	3170	28.117	2.000	0.065	0.654
ID36841	36841	115	30.053	22.433	4.340	0	167	167	2	1	-10921639	83.571	85	42	120	1755	21.994	2.000	0.148	0.979
ID36842	36842	110	40.853	12.434	14.501	0	167	167	2	1	-10921639	154.619	148	113	212	3247	29.441	4.800	0.122	1.141
ID36843	36843	102	47.041	17.854	14.245	0	167	167	2	1	-10921639	186.143	184	148	226	3909	23.529	4.800	0.146	2.019
ID36844	36844	None	34.759	25.233	15.119	0	167	167	2	1	-10921639	146.476	148	92	205	3076	24.879	2.000	0.089	0.964
ID36845	36845	112	61.020	2.417	17.188	0	167	167	2	1	-10921639	128.810	113	85	219	2705	37.639	2.000	0.177	1.028
ID36846	36846	109	57.143	46.800	18.750	0	167	167	2	1	-10921639	165.429	155	113	240	3474	34.764	4.800	0.154	1.270
ID36847	36847	113	49.653	40.274	19.562	0	167	167	2	1	-10921639	155.667	148	113	219	3269	32.136	2.000	0.136	1.157
ID36848	36848	67	59.270	25.729	22.168	0	167	167	2	1	-10921639	208.048	212	170	255	4369	26.147	4.800	0.147	2.039
ID36849	36849	104	52.894	11.395	22.984	0	167	167	2	1	-10921639	141.524	141	70	212	2972	42.594	2.000	0.168	0.954
ID36850	36850	121	50.302	16.635	24.723	0	167	167	2	1	-10921639	162.476	162	85	212	3412	40.931	4.800	0.159	1.090
ID36851	36851	106	55.877	45.398	25.824	0	167	167	2	1	-10921639	138.048	148	56	212	2899	45.842	2.000	0.161	0.835
ID36852	36852	None	34.976	32.326	27.621	0	167	167	2	1	-10921639	152.333	148	99	198	3199	25.779	3.200	0.093	1.005
ID36853	36853	118	46.152	63.000	29.000	0	167	167	2	1	-10921639	102.000	106	65	184	2142	28.905	4.800	0.219	1.267
ID36854	36854	107	39.765	34.040	30.914	0	167	167	2	1	-10921639	121.952	134	35	184	2561	35.934	7.600	0.146	0.864
ID36855	36855	119	64.877	14.437	37.890	0	167	167	2	1	-10921639	95.762	92	35	184	2011	41.298	2.000	0.345	1.189
ID36805	36805	115	38.684	22.410	5.183	0	168	168	2	1	-10921639	91.190	85	49	155	1915	30.959	2.000	0.142	0.734
ID36806	36806	122	31.504	40.739	8.020	0	168	168	2	1	-10921639	64.476	63	42	106	1354	16.774	2.000	0.235	1.462
ID36807	36807	102	44.523	18.932	13.869	0	168	168	2	1	-10921639	173.905	177	141	240	3652	22.470	6.328	0.115	1.603
ID36808	36808	110	28.197	12.538	15.120	0	168	168	2	1	-10921639	146.524	148	113	177	3077	18.904	4.800	0.093	1.324
ID36809	36809	123	27.110	61.170	15.280	0	168	168	2	1	-10921639	74.333	70	35	120	1561	22.377	2.000	0.128	0.754
ID36810	36810	112	59.056	2.671	17.184	0	168	168	2	1	-10921639	118.381	106	70	219	2486	40.376	2.000	0.182	0.904
ID36811	36811	109	63.721	46.235	18.140	0	168	168	2	1	-10921639	164.476	162	99	226	3454	35.659	4.800	0.197	1.516
ID36812	36812	None	42.439	32.902	19.609	0	168	168	2	1	-10921639	153.000	148	106	212	3213	26.708	2.000	0.117	1.197
ID36813	36813	113	42.227	40.317	19.483	0	168	168	2	1	-10921639	141.857	141	77	212	2979	35.302	2.000	0.121	0.868
ID36814	36814	67	55.327	25.605	22.087	0	168	168	2	1	-10921639	206.667	205	155	255	4340	26.648	4.800	0.143	1.940
ID36815	36815	121	67.448	14.016	24.157	0	168	168	2	1	-10921639	191.810	198	106	255	4028	39.474	4.800	0.171	1.420
ID36816	36816	None	30.027	19.980	23.999	0	168	168	2	1	-10921639	159.048	162	99	226	3340	32.506	4.800	0.092	0.827
ID36817	36817	None	27.620	35.967	25.221	0	168	168	2	1	-10921639	137.762	134	99	170	2893	20.873	2.000	0.075	0.917
ID36818	36818	106	55.924	45.453	25.787	0	168	168	2	1	-10921639	134.667	148	42	226	2828	46.882	2.000	0.158	0.784
ID36819	36819	118	66.083	63.000	28.000	0	168	168	2	1	-10921639	124.190	113	79	191	2608	34.129	2.000	0.290	1.637
ID36820	36820	107	39.709	33.118	31.157	0	168	168	2	1	-10921639	130.571	141	56	162	2742	28.710	4.800	0.177	1.370
ID36821	36821	124	30.003	41.470	34.114	0	168	168	2	1	-10921639	45.714	42	21	85	960	18.175	2.000	0.316	1.207
ID36822	36822	119	78.826	14.700	37.307	0	168	168	2	1	-10921639	118.619	106	63	233	2491	48.010	2.000	0.288	1.106
ID36869	36869	115	30.312	22.223	6.041	0	169	169	2	1	-10921639	88.905	85	56	155	1867	23.535	2.000	0.100	0.685
ID36870	36870	122	38.602	40.815	7.096	0	169	169	2	1	-10921639	67.238	63	35	134	1412	24.698	2.000	0.224	0.998
ID36871	36871	125	41.919	35.235	9.004	0	169	169	2	1	-10921639	77.048	77	42	127	1618	24.522	2.000	0.246	1.239
ID36872	36872	102	43.014	18.859	13.987	0	169	169	2	1	-10921639	172.619	177	134	205	3625	24.346	4.800	0.122	1.547
ID36873	36873	110	33.385	13.124	14.935	0	169	169	2	1	-10921639	150.571	155	113	198	3162	24.620	2.000	0.091	1.023
ID36874	36874	123	32.153	63.000	15.000	0	169	169	2	1	-10921639	97.619	85	63	141	2050	22.736	7.600	0.185	1.338
ID36875	36875	112	75.333	3.192	16.991	0	169	169	2	1	-10921639	137.286	127	85	233	2883	41.003	2.000	0.245	1.318
ID36876	36876	109	61.497	46.324	18.559	0	169	169	2	1	-10921639	176.000	177	127	247	3696	33.214	4.800	0.176	1.588
ID36877	36877	113	29.445	40.411	20.192	0	169	169	2	1	-10921639	142.238	134	92	198	2987	27.388	2.000	0.087	0.831
ID36878	36878	67	58.653	25.810	21.838	0	169	169	2	1	-10921639	216.762	219	155	255	4552	28.683	4.800	0.146	1.927
ID36879	36879	121	48.827	12.660	23.530	0	169	169	2	1	-10921639	166.238	170	92	226	3491	38.526	4.800	0.175	1.287
ID36880	36880	106	56.407	45.300	25.896	0	169	169	2	1	-10921639	130.714	134	56	219	2745	44.989	2.000	0.167	0.834
ID36881	36881	118	57.057	63.000	28.000	0	169	169	2	1	-10921639	114.190	113	72	198	2398	34.004	2.000	0.257	1.375
ID36882	36882	107	64.932	32.887	31.688	0	169	169	2	1	-10921639	134.952	155	35	198	2834	50.501	2.000	0.239	1.030
ID36883	36883	124	40.969	41.543	34.284	0	169	169	2	1	-10921639	53.857	49	21	99	1131	25.126	2.000	0.395	1.215
ID36884	36884	119	79.981	14.824	37.510	0	169	169	2	1	-10921639	132.381	120	63	255	2780	54.598	2.000	0.262	1.007
ID36832	36832	67	50.288	26.674	20.851	0	170	170	2	1	-10921639	215.000	226	155	255	4515	29.322	6.319	0.123	1.607
ID36833	36833	121	49.114	13.167	24.021	0	170	170	2	1	-10921639	176.095	184	106	233	3698	32.824	4.800	0.174	1.591
ID36834	36834	126	30.138	21.005	23.692	0	170	170	2	1	-10921639	147.476	155	85	205	3097	28.567	2.000	0.070	0.678
ID36835	36835	None	39.225	46.444	25.191	0	170	170	2	1	-10921639	161.143	162	99	191	3384	25.399	4.800	0.179	1.931
ID36836	36836	106	45.037	44.997	25.640	0	170	170	2	1	-10921639	134.810	155	35	191	2831	46.835	2.000	0.132	0.673
ID36837	36837	118	48.102	63.000	28.000	0	170	170	2	1	-10921639	101.810	99	59	162	2138	30.672	2.000	0.228	1.234
ID36838	36838	107	62.090	32.646	32.181	0	170	170	2	1	-10921639	130.714	134	49	198	2745	46.826	2.000	0.224	1.021
ID36839	36839	124	48.420	41.664	34.679	0	170	170	2	1	-10921639	58.524	56	14	120	1229	31.027	2.000	0.412	1.101
ID36840	36840	119	86.758	15.091	37.391	0	170	170	2	1	-10921639	145.952	141	63	240	3065	50.746	2.000	0.278	1.251
ID36823	36823	115	50.316	22.360	7.112	0	170	170	2	1	-10921639	108.476	99	63	205	2278	36.853	2.000	0.143	0.735
ID36824	36824	125	37.725	34.920	9.186	0	170	170	2	1	-10921639	83.429	77	56	120	1752	18.869	2.000	0.233	1.670
ID36825	36825	127	27.392	56.524	8.873	0	170	170	2	1	-10921639	73.667	70	42	106	1547	17.356	7.600	0.177	1.275
ID36826	36826	123	31.790	62.217	13.747	0	170	170	2	1	-10921639	106.810	99	63	155	2243	27.480	7.600	0.155	1.044
ID36827	36827	110	34.454	13.976	15.225	0	170	170	2	1	-10921639	157.048	155	99	212	3298	27.594	4.800	0.109	1.118
ID36828	36828	102	34.859	19.776	15.245	0	170	170	2	1	-10921639	159.619	162	120	212	3352	22.651	2.000	0.081	1.050
ID36829	36829	128	40.103	29.971	16.035	0	170	170	2	1	-10921639	150.714	155	85	219	3165	33.393	2.000	0.111	0.900
ID36830	36830	112	62.926	3.685	16.824	0	170	170	2	1	-10921639	132.143	120	92	233	2775	37.126	2.000	0.196	1.168
ID36831	36831	109	62.264	46.214	18.661	0	170	170	2	1	-10921639	180.000	177	127	255	3780	36.643	2.000	0.155	1.321
ID36896	36896	129	40.428	5.769	23.851	0	171	171	2	1	-10921639	88.238	85	49	155	1853	29.407	2.000	0.154	0.803
ID36897	36897	121	49.454	12.551	23.517	0	171	171	2	1	-10921639	169.952	177	99	212	3569	35.438	4.800	0.173	1.412
ID36898	36898	126	27.570	18.824	24.064	0	171	171	2	1	-10921639	157.857	170	85	191	3315	27.724	4.800	0.091	0.954
ID36899	36899	106	32.484	44.396	25.322	0	171	171	2	1	-10921639	132.000	141	77	170	2772	27.991	2.000	0.102	0.875
ID36900	36900	118	42.453	63.000	27.000	0	171	171	2	1	-10921639	96.381	92	59	141	2024	25.174	6.137	0.248	1.520
ID36901	36901	107	53.438	33.363	30.998	0	171	171	2	1	-10921639	147.238	148	77	198	3092	30.110	4.800	0.215	1.731
ID36902	36902	124	47.663	41.393	35.060	0	171	171	2	1	-10921639	60.238	56	28	113	1265	26.344	2.000	0.412	1.334
ID36903	36903	119	99.908	15.257	37.033	0	171	171	2	1	-10921639	154.333	148	77	255	3241	55.616	2.000	0.317	1.336
ID36885	36885	None	27.261	16.767	5.126	0	171	171	2	1	-10921639	80.571	85	49	113	1692	19.265	3.200	0.137	1.008
ID36886	36886	115	44.158	22.784	7.378	0	171	171	2	1	-10921639	103.429	99	49	177	2172	33.509	2.000	0.166	0.877
ID36887	36887	125	30.689	34.154	8.221	0	171	171	2	1	-10921639	75.286	77	49	99	1581	16.072	2.000	0.204	1.590
ID36888	36888	127	29.499	56.599	8.260	0	171	171	2	1	-10921639	73.000	70	28	106	1533	22.136	2.000	0.179	1.002
ID36889	36889	130	34.327	7.602	11.321	0	171	171	2	1	-10921639	108.524	113	56	162	2279	25.945	2.000	0.146	1.067
ID36890	36890	123	50.402	62.334	13.274	0	171	171	2	1	-10921639	111.857	106	56	191	2349	44.957	4.800	0.232	0.938
ID36891	36891	102	27.031	19.313	13.989	0	171	171	2	1	-10921639	155.048	155	113	184	3256	21.819	4.800	0.083	1.088
ID36892	36892	112	69.436	3.552	16.970	0	171	171	2	1	-10921639	142.667	134	92	233	2996	41.025	2.000	0.206	1.187
ID36893	36893	128	32.055	30.559	17.038	0	171	171	2	1	-10921639	151.000	155	70	212	3171	37.873	7.600	0.067	0.502
ID36894	36894	109	55.803	46.067	18.598	0	171	171	2	1	-10921639	165.381	155	120	247	3473	34.607	2.000	0.126	1.067
ID36895	36895	67	54.337	25.399	22.089	0	171	171	2	1	-10921639	202.905	205	141	255	4261	35.178	2.000	0.114	1.182
ID36904	36904	115	40.994	22.977	7.997	0	172	172	2	1	-10921639	98.143	92	63	177	2061	31.265	2.000	0.124	0.692
ID36905	36905	125	48.376	33.852	8.242	0	172	172	2	1	-10921639	90.905	85	56	148	1909	26.482	2.000	0.247	1.360
ID36906	36906	130	45.757	7.934	11.158	0	172	172	2	1	-10921639	104.857	106	63	177	2202	32.447	2.000	0.162	0.900
ID36907	36907	123	51.390	62.331	13.103	0	172	172	2	1	-10921639	121.762	106	56	212	2557	43.717	4.800	0.216	0.988
ID36908	36908	102	44.012	19.957	16.418	0	172	172	2	1	-10921639	178.048	177	120	240	3739	28.308	2.000	0.112	1.269
ID36909	36909	112	82.936	4.003	17.101	0	172	172	2	1	-10921639	158.714	141	113	255	3333	44.343	2.000	0.235	1.363
ID36910	36910	128	34.873	30.607	17.512	0	172	172	2	1	-10921639	165.524	170	99	212	3476	32.925	7.600	0.085	0.787
ID36911	36911	109	51.385	45.855	18.008	0	172	172	2	1	-10921639	172.476	162	134	226	3622	26.591	4.800	0.162	1.809
ID36912	36912	None	27.795	32.507	20.218	0	172	172	2	1	-10921639	147.286	148	99	191	3093	26.958	7.600	0.076	0.770
ID36913	36913	67	48.112	25.444	21.968	0	172	172	2	1	-10921639	204.524	205	141	247	4295	30.159	4.800	0.112	1.362
ID36914	36914	129	33.615	6.074	23.701	0	172	172	2	1	-10921639	94.048	99	35	141	1975	29.964	2.000	0.145	0.793
ID36915	36915	121	64.580	13.351	23.868	0	172	172	2	1	-10921639	177.333	177	113	247	3724	36.731	4.800	0.190	1.539
ID36916	36916	None	33.307	41.017	23.697	0	172	172	2	1	-10921639	139.429	141	99	205	2928	27.033	2.000	0.090	0.854
ID36917	36917	106	38.782	45.264	25.019	0	172	172	2	1	-10921639	134.048	141	85	170	2815	27.176	2.000	0.138	1.197
ID36918	36918	118	47.943	63.000	27.000	0	172	172	2	1	-10921639	96.810	99	65	155	2033	28.807	2.000	0.261	1.391
ID36919	36919	107	52.712	33.929	30.270	0	172	172	2	1	-10921639	149.762	155	85	205	3145	35.654	7.600	0.194	1.365
ID36920	36920	124	36.830	40.841	35.237	0	172	172	2	1	-10921639	54.762	56	28	99	1150	19.832	2.000	0.338	1.394
ID36921	36921	119	88.069	15.083	36.752	0	172	172	2	1	-10921639	148.429	134	92	255	3117	46.715	2.000	0.291	1.434
ID36922	36922	132	31.611	49.000	46.000	0	172	172	2	1	-10921639	69.286	65	49	99	1455	15.064	4.800	0.275	1.981
ID36928	36928	112	79.924	4.345	17.280	0	173	173	2	1	-10921639	157.381	141	92	255	3305	47.100	2.000	0.238	1.286
ID36929	36929	102	42.129	19.937	16.532	0	173	173	2	1	-10921639	174.905	184	134	240	3673	29.122	2.000	0.088	0.974
ID36930	36930	128	50.425	30.839	18.023	0	173	173	2	1	-10921639	176.762	177	99	255	3712	38.672	7.600	0.118	0.967
ID36931	36931	109	49.011	45.911	18.218	0	173	173	2	1	-10921639	153.667	155	120	233	3227	30.240	2.000	0.135	1.206
ID36932	36932	None	28.320	40.438	20.120	0	173	173	2	1	-10921639	146.190	148	99	191	3070	24.326	7.600	0.093	1.024
ID36933	36933	67	45.307	25.418	22.010	0	173	173	2	1	-10921639	202.952	205	148	255	4262	30.685	7.600	0.096	1.157
ID36934	36934	129	38.985	6.462	24.041	0	173	173	2	1	-10921639	94.000	99	35	155	1974	32.350	2.000	0.169	0.842
ID36935	36935	121	51.384	13.409	24.042	0	173	173	2	1	-10921639	167.905	170	99	226	3526	32.019	4.800	0.171	1.531
ID36936	36936	None	32.846	19.460	23.787	0	173	173	2	1	-10921639	157.810	155	99	191	3314	26.277	2.000	0.086	0.953
ID36937	36937	106	30.752	45.010	24.957	0	173	173	2	1	-10921639	124.571	127	63	162	2616	25.580	2.000	0.112	0.978
ID36938	36938	118	40.820	63.000	27.000	0	173	173	2	1	-10921639	94.762	92	59	148	1990	27.168	2.000	0.224	1.275
ID36939	36939	107	44.508	33.749	30.003	0	173	173	2	1	-10921639	142.857	148	77	191	3000	32.541	4.800	0.171	1.281
ID36940	36940	119	84.182	15.074	36.238	0	173	173	2	1	-10921639	153.714	148	92	247	3228	44.292	2.000	0.275	1.495
ID36941	36941	132	27.689	49.000	46.000	0	173	173	2	1	-10921639	64.143	65	49	92	1347	11.972	4.800	0.252	2.158
ID36923	36923	125	63.636	33.739	8.127	0	173	173	2	1	-10921639	103.381	92	63	170	2171	35.079	2.000	0.293	1.335
ID36924	36924	115	41.064	23.276	8.600	0	173	173	2	1	-10921639	104.857	99	63	184	2202	29.318	2.000	0.134	0.845
ID36925	36925	130	45.515	9.213	11.730	0	173	173	2	1	-10921639	128.381	120	85	184	2696	29.262	2.000	0.164	1.238
ID36926	36926	123	49.899	61.247	13.194	0	173	173	2	1	-10921639	106.238	92	63	191	2231	36.469	2.000	0.160	0.802
ID36927	36927	131	29.800	14.863	15.649	0	173	173	2	1	-10921639	162.524	170	106	205	3413	24.867	4.800	0.084	1.017
ID36960	36960	130	76.612	9.139	12.075	0	174	174	2	1	-10921639	139.952	134	77	255	2939	48.649	2.000	0.211	1.004
ID36961	36961	123	87.027	59.974	13.008	0	174	174	2	1	-10921639	123.095	106	70	247	2585	47.030	2.000	0.320	1.268
ID36962	36962	102	29.419	19.838	15.067	0	174	174	2	1	-10921639	169.524	170	134	212	3560	22.781	6.314	0.093	1.262
ID36963	36963	131	35.309	15.263	15.659	0	174	174	2	1	-10921639	163.524	170	99	219	3434	28.859	6.015	0.091	0.949
ID36964	36964	112	69.710	4.759	16.973	0	174	174	2	1	-10921639	152.000	148	92	247	3192	37.743	2.000	0.204	1.367
ID36965	36965	128	50.657	30.597	18.207	0	174	174	2	1	-10921639	171.905	184	77	255	3610	51.528	7.600	0.116	0.693
ID36966	36966	109	43.954	46.224	18.869	0	174	174	2	1	-10921639	160.667	162	120	219	3374	25.230	2.000	0.112	1.282
ID36967	36967	67	49.561	25.568	22.246	0	174	174	2	1	-10921639	211.000	212	162	255	4431	29.619	4.800	0.124	1.576
ID36968	36968	129	48.775	6.955	23.900	0	174	174	2	1	-10921639	104.143	106	42	184	2187	36.677	2.000	0.163	0.794
ID36969	36969	121	33.894	13.403	24.319	0	174	174	2	1	-10921639	156.048	162	99	191	3277	24.059	4.800	0.120	1.393
ID36970	36970	None	34.174	14.126	24.651	0	174	174	2	1	-10921639	147.619	162	70	191	3100	34.051	4.800	0.108	0.845
ID36971	36971	118	49.769	63.000	28.000	0	174	174	2	1	-10921639	91.952	92	52	162	1931	32.147	2.000	0.297	1.311
ID36972	36972	107	46.410	33.708	29.360	0	174	174	2	1	-10921639	139.619	141	85	184	2932	29.140	7.600	0.168	1.377
ID36973	36973	119	92.689	15.083	35.882	0	174	174	2	1	-10921639	150.381	148	77	255	3158	55.076	2.000	0.271	1.164
ID36958	36958	125	73.826	33.955	8.067	0	174	174	2	1	-10921639	121.429	106	77	198	2550	35.783	2.000	0.310	1.605
ID36959	36959	115	34.514	23.612	9.206	0	174	174	2	1	-10921639	98.333	99	63	148	2065	26.607	2.000	0.147	0.948
ID37024	37024	121	42.009	12.418	23.819	0	175	175	2	1	-10921639	143.905	155	70	205	3022	36.458	4.800	0.133	0.929
ID37025	37025	118	47.128	63.000	27.000	0	175	175	2	1	-10921639	89.000	85	46	155	1869	27.868	2.000	0.256	1.302
ID37026	37026	107	38.456	33.333	30.508	0	175	175	2	1	-10921639	122.286	127	63	170	2568	27.873	4.800	0.169	1.271
ID37027	37027	119	76.944	15.293	34.704	0	175	175	2	1	-10921639	152.667	141	99	240	3206	43.774	2.000	0.255	1.417
ID37028	37028	132	29.733	49.000	46.000	0	175	175	2	1	-10921639	62.571	59	46	113	1314	16.271	2.000	0.236	1.467
ID37014	37014	125	79.494	33.923	8.201	0	175	175	2	1	-10921639	129.476	113	85	226	2719	41.484	2.000	0.301	1.443
ID37015	37015	115	45.989	23.880	9.330	0	175	175	2	1	-10921639	110.524	106	63	184	2321	34.433	2.000	0.149	0.833
ID37016	37016	130	61.784	10.093	12.193	0	175	175	2	1	-10921639	133.714	141	70	233	2808	45.757	2.000	0.186	0.917
ID37017	37017	123	81.790	59.293	12.815	0	175	175	2	1	-10921639	124.048	120	63	205	2605	43.611	2.000	0.342	1.450
ID37018	37018	112	76.788	4.978	17.105	0	175	175	2	1	-10921639	162.095	148	106	233	3404	37.511	2.000	0.238	1.664
ID37019	37019	128	40.012	30.830	18.723	0	175	175	2	1	-10921639	166.905	170	92	226	3505	33.937	6.379	0.098	0.875
ID37020	37020	109	31.944	48.921	19.106	0	175	175	2	1	-10921639	129.048	134	85	184	2710	26.770	7.600	0.123	1.059
ID37021	37021	None	27.255	40.534	21.023	0	175	175	2	1	-10921639	138.476	141	99	177	2908	24.316	2.000	0.067	0.719
ID37022	37022	67	42.590	25.795	22.000	0	175	175	2	1	-10921639	197.857	198	148	240	4155	29.117	4.800	0.101	1.252
ID37023	37023	129	50.969	6.949	24.014	0	175	175	2	1	-10921639	109.524	113	49	177	2300	34.152	2.000	0.182	0.990
ID36942	36942	125	86.048	34.126	8.405	0	176	176	2	1	-10921639	145.000	120	85	255	3045	47.070	2.000	0.301	1.424
ID36943	36943	115	52.837	24.170	9.404	0	176	176	2	1	-10921639	117.952	106	77	212	2477	35.458	2.000	0.190	1.063
ID36944	36944	130	67.352	10.689	12.749	0	176	176	2	1	-10921639	167.143	162	120	247	3510	36.632	2.000	0.208	1.573
ID36945	36945	123	83.730	59.044	13.361	0	176	176	2	1	-10921639	123.429	106	56	219	2592	45.418	2.000	0.364	1.450
ID36946	36946	112	67.321	5.389	17.515	0	176	176	2	1	-10921639	150.667	155	77	233	3164	44.655	2.000	0.205	1.148
ID36947	36947	109	40.837	46.204	17.938	0	176	176	2	1	-10921639	148.857	148	113	184	3126	19.855	4.800	0.141	1.851
ID36948	36948	128	38.178	31.173	19.145	0	176	176	2	1	-10921639	172.714	177	106	226	3627	33.329	4.800	0.094	0.887
ID36949	36949	67	38.396	25.752	21.957	0	176	176	2	1	-10921639	202.333	205	170	240	4249	21.055	4.800	0.101	1.762
ID36950	36950	129	60.536	7.203	24.189	0	176	176	2	1	-10921639	122.048	120	56	191	2563	38.415	2.000	0.215	1.126
ID36951	36951	121	33.462	12.384	24.083	0	176	176	2	1	-10921639	140.524	148	85	177	2951	26.231	4.800	0.108	1.044
ID36952	36952	133	34.735	44.690	24.356	0	176	176	2	1	-10921639	147.238	141	113	191	3092	20.900	6.327	0.116	1.465
ID36953	36953	118	47.353	63.000	28.000	0	176	176	2	1	-10921639	96.810	99	70	155	2033	28.514	2.000	0.261	1.407
ID36954	36954	107	32.516	33.239	30.860	0	176	176	2	1	-10921639	130.381	134	92	170	2738	21.960	4.800	0.142	1.478
ID36955	36955	134	29.994	49.952	32.727	0	176	176	2	1	-10921639	47.714	42	21	92	1002	19.614	2.000	0.275	1.050
ID36956	36956	119	85.181	15.349	34.170	0	176	176	2	1	-10921639	158.667	148	85	247	3332	50.681	2.000	0.267	1.319
ID36957	36957	132	29.195	49.000	46.000	0	176	176	2	1	-10921639	60.667	56	42	106	1274	15.995	2.000	0.236	1.447
ID36993	36993	135	27.179	49.298	7.928	0	177	177	2	1	-10921639	70.238	70	49	99	1475	14.498	7.600	0.195	1.584
ID36994	36994	125	77.745	33.643	8.943	0	177	177	2	1	-10921639	143.476	148	70	240	3013	48.755	2.000	0.247	1.166
ID36995	36995	115	52.660	24.156	9.768	0	177	177	2	1	-10921639	122.000	120	70	219	2562	34.863	2.000	0.154	0.932
ID36996	36996	130	77.568	10.017	12.727	0	177	177	2	1	-10921639	150.381	141	85	255	3158	46.010	2.000	0.215	1.158
ID36997	36997	123	91.555	59.004	13.907	0	177	177	2	1	-10921639	135.619	120	70	226	2848	48.976	2.000	0.339	1.404
ID36998	36998	None	39.695	20.151	15.906	0	177	177	2	1	-10921639	160.286	155	120	226	3366	27.508	2.000	0.090	0.960
ID36999	36999	112	68.231	5.556	17.696	0	177	177	2	1	-10921639	149.048	148	70	240	3130	45.819	2.000	0.198	1.076
ID37000	37000	109	41.118	46.691	18.383	0	177	177	2	1	-10921639	140.476	141	63	191	2950	31.527	3.200	0.148	1.152
ID37001	37001	128	40.663	30.797	18.751	0	177	177	2	1	-10921639	166.619	170	113	219	3499	29.413	2.000	0.099	1.023
ID37002	37002	67	27.076	26.592	20.615	0	177	177	2	1	-10921639	184.429	184	148	226	3873	21.658	2.000	0.055	0.885
ID37003	37003	121	38.087	11.790	23.198	0	177	177	2	1	-10921639	159.238	162	127	184	3344	15.773	4.800	0.140	2.484
ID37004	37004	136	29.020	24.241	22.962	0	177	177	2	1	-10921639	183.905	184	141	219	3862	18.485	7.600	0.082	1.501
ID37005	37005	None	29.520	37.280	22.856	0	177	177	2	1	-10921639	134.095	127	99	205	2816	24.366	2.000	0.056	0.584
ID37006	37006	133	36.195	44.191	24.112	0	177	177	2	1	-10921639	141.143	141	92	191	2964	24.765	4.800	0.105	1.079
ID37007	37007	129	52.511	7.630	24.502	0	177	177	2	1	-10921639	113.905	113	42	212	2392	50.587	2.000	0.147	0.576
ID37008	37008	137	31.670	48.057	24.997	0	177	177	2	1	-10921639	114.905	120	49	155	2413	27.669	2.000	0.122	0.905
ID37009	37009	118	32.393	63.000	28.000	0	177	177	2	1	-10921639	91.381	85	72	134	1919	17.625	4.800	0.195	1.693
ID37010	37010	107	38.138	33.363	29.971	0	177	177	2	1	-10921639	147.810	148	106	191	3104	21.940	4.800	0.152	1.775
ID37011	37011	138	39.290	41.578	33.144	0	177	177	2	1	-10921639	77.048	77	35	127	1618	26.193	2.000	0.257	1.203
ID37012	37012	134	44.890	50.046	33.114	0	177	177	2	1	-10921639	54.857	42	28	120	1152	25.243	2.000	0.385	1.208
ID37013	37013	119	79.365	15.391	33.820	0	177	177	2	1	-10921639	149.000	141	77	255	3129	48.938	2.000	0.259	1.252
ID37065	37065	None	28.334	20.000	0.000	0	178	178	2	1	-10921639	71.286	70	52	120	1497	17.875	2.000	0.168	1.145
ID37066	37066	135	33.157	48.180	7.462	0	178	178	2	1	-10921639	73.714	77	42	106	1548	18.461	4.800	0.239	1.542
ID37067	37067	125	70.469	33.521	9.506	0	178	178	2	1	-10921639	142.905	141	63	255	3001	54.511	2.000	0.186	0.824
ID37068	37068	115	48.723	24.214	10.327	0	178	178	2	1	-10921639	127.095	120	85	240	2669	36.805	2.000	0.146	0.881
ID37069	37069	139	29.251	39.335	10.489	0	178	178	2	1	-10921639	89.333	85	56	141	1876	22.626	2.000	0.110	0.784
ID37070	37070	130	74.295	10.447	13.071	0	178	178	2	1	-10921639	153.810	141	92	255	3230	48.224	2.000	0.198	1.053
ID37071	37071	123	101.135	58.847	14.245	0	178	178	2	1	-10921639	145.714	120	70	255	3060	56.795	2.000	0.334	1.285
ID37072	37072	112	59.463	5.697	18.153	0	178	178	2	1	-10921639	152.619	141	99	219	3205	32.360	4.800	0.187	1.484
ID37073	37073	109	58.099	46.236	18.182	0	178	178	2	1	-10921639	163.048	162	113	219	3424	28.921	4.800	0.183	1.746
ID37074	37074	128	32.741	30.449	18.738	0	178	178	2	1	-10921639	180.667	177	148	212	3794	20.636	4.800	0.079	1.280
ID37075	37075	None	32.262	40.779	19.158	0	178	178	2	1	-10921639	141.857	141	106	184	2979	23.083	2.000	0.085	0.961
ID37076	37076	136	34.793	24.487	23.084	0	178	178	2	1	-10921639	187.095	191	120	226	3929	27.406	7.600	0.084	1.060
ID37077	37077	140	30.894	16.882	24.079	0	178	178	2	1	-10921639	155.048	155	113	191	3256	22.153	2.000	0.087	1.120
ID37078	37078	129	56.082	7.715	24.675	0	178	178	2	1	-10921639	121.619	127	42	198	2554	43.829	2.000	0.175	0.826
ID37079	37079	137	40.136	48.093	24.701	0	178	178	2	1	-10921639	118.857	120	63	162	2496	29.483	4.800	0.173	1.189
ID37080	37080	None	29.228	28.897	25.978	0	178	178	2	1	-10921639	163.048	162	120	212	3424	25.238	2.000	0.049	0.607
ID37081	37081	107	38.154	33.233	27.894	0	178	178	2	1	-10921639	156.714	162	106	205	3291	25.979	7.600	0.092	1.011
ID37082	37082	118	38.845	63.000	28.000	0	178	178	2	1	-10921639	88.619	85	52	148	1861	27.456	6.052	0.204	1.095
ID37083	37083	138	55.462	40.997	31.865	0	178	178	2	1	-10921639	91.286	92	35	155	1917	33.207	2.000	0.289	1.233
ID37084	37084	134	30.271	49.872	33.150	0	178	178	2	1	-10921639	48.714	49	28	85	1023	15.685	2.000	0.312	1.479
ID37085	37085	119	91.391	15.215	33.518	0	178	178	2	1	-10921639	159.905	148	85	255	3358	56.403	2.000	0.272	1.214
ID36992	36992	119	89.785	15.535	32.976	0	179	179	2	1	-10921639	171.619	162	99	255	3604	49.941	2.000	0.254	1.394
ID36974	36974	135	34.225	47.650	7.211	0	179	179	2	1	-10921639	74.429	77	28	120	1563	23.490	2.000	0.232	1.193
ID36975	36975	125	62.263	33.161	9.807	0	179	179	2	1	-10921639	142.000	127	77	212	2982	37.772	2.000	0.178	1.135
ID36976	36976	115	33.206	23.903	10.646	0	179	179	2	1	-10921639	111.333	99	77	191	2338	28.193	2.000	0.056	0.418
ID36977	36977	139	36.249	39.014	11.466	0	179	179	2	1	-10921639	94.714	92	42	162	1989	30.580	2.000	0.118	0.654
ID36978	36978	130	70.927	10.468	13.317	0	179	179	2	1	-10921639	154.048	148	92	255	3235	50.777	2.000	0.196	0.996
ID36979	36979	123	85.791	58.560	14.693	0	179	179	2	1	-10921639	145.286	141	63	255	3051	54.737	2.000	0.264	1.110
ID36980	36980	174	30.926	14.660	15.776	0	179	179	2	1	-10921639	154.286	148	113	198	3240	22.327	2.000	0.077	0.987
ID36981	36981	112	60.709	5.871	18.493	0	179	179	2	1	-10921639	154.000	148	113	219	3234	35.801	2.000	0.184	1.337
ID36982	36982	128	37.839	30.660	18.626	0	179	179	2	1	-10921639	174.667	191	127	212	3668	27.652	7.600	0.097	1.116
ID36983	36983	109	45.389	46.441	18.693	0	179	179	2	1	-10921639	158.429	155	113	219	3327	25.699	4.800	0.123	1.351
ID36984	36984	175	33.246	37.267	22.410	0	179	179	2	1	-10921639	146.524	148	99	205	3077	25.329	2.000	0.083	0.886
ID36985	36985	121	27.240	12.022	22.524	0	179	179	2	1	-10921639	148.857	148	99	191	3126	21.595	6.323	0.087	1.099
ID36986	36986	140	27.678	15.124	23.424	0	179	179	2	1	-10921639	152.190	155	113	191	3196	20.304	7.600	0.066	0.923
ID36987	36987	136	44.277	25.056	23.636	0	179	179	2	1	-10921639	197.143	205	134	255	4140	30.642	7.600	0.100	1.174
ID36988	36988	None	33.742	43.870	23.974	0	179	179	2	1	-10921639	137.333	141	77	198	2884	28.093	2.000	0.090	0.811
ID36989	36989	129	58.425	7.965	24.842	0	179	179	2	1	-10921639	125.571	127	56	198	2637	40.941	2.000	0.188	0.970
ID36990	36990	107	40.396	32.113	27.343	0	179	179	2	1	-10921639	159.762	162	120	205	3355	25.898	2.000	0.107	1.189
ID36991	36991	118	32.239	63.000	28.000	0	179	179	2	1	-10921639	84.810	85	63	134	1781	18.888	2.000	0.176	1.341
ID37056	37056	175	30.123	37.343	22.914	0	180	180	2	1	-10921639	140.810	141	106	184	2957	21.177	2.000	0.091	1.107
ID37057	37057	121	40.323	10.844	23.631	0	180	180	2	1	-10921639	159.524	170	106	198	3350	29.092	4.800	0.143	1.371
ID37058	37058	129	40.854	9.192	24.653	0	180	180	2	1	-10921639	126.048	134	56	184	2647	42.856	6.368	0.126	0.656
ID37059	37059	137	30.214	47.720	24.917	0	180	180	2	1	-10921639	107.143	113	49	155	2250	28.017	3.200	0.131	0.886
ID37060	37060	None	29.571	28.244	25.736	0	180	180	2	1	-10921639	162.476	162	99	205	3412	29.180	2.000	0.072	0.746
ID37061	37061	107	36.191	32.074	27.802	0	180	180	2	1	-10921639	139.143	141	92	191	2922	26.550	7.600	0.117	1.095
ID37062	37062	None	27.996	39.058	28.861	0	180	180	2	1	-10921639	84.905	85	35	120	1783	28.399	2.000	0.134	0.708
ID37063	37063	119	95.229	15.692	32.686	0	180	180	2	1	-10921639	166.619	155	92	255	3499	55.532	2.000	0.274	1.292
ID37064	37064	None	29.288	63.000	43.000	0	180	180	2	1	-10921639	57.714	56	28	92	1212	20.018	2.000	0.246	1.140
ID37043	37043	None	31.239	19.000	0.000	0	180	180	2	1	-10921639	72.714	65	49	141	1527	20.799	2.000	0.171	1.021
ID37044	37044	135	36.708	48.045	8.033	0	180	180	2	1	-10921639	67.286	63	42	113	1413	21.362	2.000	0.243	1.231
ID37045	37045	125	56.983	32.949	10.469	0	180	180	2	1	-10921639	145.000	141	106	226	3045	32.758	2.000	0.195	1.446
ID37046	37046	115	32.978	24.176	10.893	0	180	180	2	1	-10921639	112.952	106	77	170	2372	23.800	2.000	0.087	0.756
ID37047	37047	139	44.505	39.048	12.130	0	180	180	2	1	-10921639	103.810	99	63	184	2180	30.482	2.000	0.146	0.866
ID37048	37048	130	76.374	10.224	13.312	0	180	180	2	1	-10921639	153.381	141	92	247	3221	51.918	2.000	0.209	1.022
ID37049	37049	None	29.838	19.127	13.202	0	180	180	2	1	-10921639	146.571	141	92	198	3078	27.442	2.000	0.080	0.791
ID37050	37050	123	95.390	57.937	15.001	0	180	180	2	1	-10921639	150.095	127	85	255	3152	51.635	2.000	0.290	1.308
ID37051	37051	174	30.541	15.085	15.813	0	180	180	2	1	-10921639	160.048	162	113	191	3361	22.995	3.200	0.085	1.085
ID37052	37052	128	42.038	29.825	18.164	0	180	180	2	1	-10921639	180.000	191	134	212	3780	26.786	4.800	0.116	1.397
ID37053	37053	112	54.011	5.579	18.868	0	180	180	2	1	-10921639	142.571	141	99	240	2994	36.552	2.000	0.137	0.942
ID37054	37054	109	44.742	46.024	18.677	0	180	180	2	1	-10921639	157.095	155	99	212	3299	27.234	4.800	0.124	1.275
ID37055	37055	136	30.083	22.318	22.804	0	180	180	2	1	-10921639	175.238	177	141	205	3680	21.033	2.000	0.074	1.152
ID37029	37029	135	29.043	48.411	9.182	0	181	181	2	1	-10921639	60.095	56	28	106	1262	18.783	2.000	0.241	1.243
ID37030	37030	125	31.120	32.453	11.653	0	181	181	2	1	-10921639	124.714	120	85	170	2619	23.031	2.000	0.088	0.878
ID37031	37031	139	46.205	39.186	13.470	0	181	181	2	1	-10921639	110.143	99	70	205	2313	38.243	2.000	0.127	0.651
ID37032	37032	130	71.355	10.670	13.596	0	181	181	2	1	-10921639	172.476	162	113	255	3622	38.905	2.000	0.189	1.408
ID37033	37033	123	78.078	57.780	15.031	0	181	181	2	1	-10921639	137.571	120	92	240	2889	41.709	2.000	0.259	1.355
ID37034	37034	128	30.841	29.760	18.017	0	181	181	2	1	-10921639	169.143	162	134	219	3552	23.990	4.800	0.077	1.004
ID37035	37035	109	34.080	46.416	18.276	0	181	181	2	1	-10921639	151.905	155	106	191	3190	20.782	4.800	0.130	1.687
ID37036	37036	112	54.203	6.402	18.581	0	181	181	2	1	-10921639	151.571	155	106	219	3183	33.677	2.000	0.159	1.236
ID37037	37037	175	27.936	37.330	21.830	0	181	181	2	1	-10921639	142.952	134	106	184	3002	23.265	2.000	0.068	0.783
ID37038	37038	121	46.329	11.458	23.325	0	181	181	2	1	-10921639	156.048	148	120	205	3277	28.788	4.800	0.139	1.319
ID37039	37039	136	33.708	24.096	23.261	0	181	181	2	1	-10921639	194.286	198	162	226	4080	18.423	7.600	0.083	1.622
ID37040	37040	137	39.334	47.532	24.852	0	181	181	2	1	-10921639	124.286	127	56	184	2610	32.984	4.800	0.155	1.011
ID37041	37041	107	40.325	32.791	28.182	0	181	181	2	1	-10921639	144.238	141	99	205	3029	30.330	4.800	0.130	1.097
ID37042	37042	119	100.877	16.143	32.577	0	181	181	2	1	-10921639	172.333	162	92	255	3619	58.001	2.000	0.297	1.361
ID37121	37121	135	28.949	47.975	9.837	0	182	182	2	1	-10921639	59.810	56	21	99	1256	19.603	2.000	0.190	0.975
ID37122	37122	None	28.593	24.095	10.788	0	182	182	2	1	-10921639	120.000	120	77	170	2520	23.309	2.000	0.071	0.684
ID37123	37123	125	32.974	32.957	12.639	0	182	182	2	1	-10921639	130.476	127	99	177	2740	22.042	2.000	0.086	0.934
ID37124	37124	130	69.054	10.848	13.707	0	182	182	2	1	-10921639	165.524	155	106	255	3476	42.684	2.000	0.170	1.128
ID37125	37125	144	36.402	19.209	13.598	0	182	182	2	1	-10921639	169.571	170	134	212	3561	23.536	4.800	0.104	1.362
ID37126	37126	139	38.522	38.747	14.303	0	182	182	2	1	-10921639	123.381	127	77	177	2591	30.388	2.000	0.138	0.987
ID37127	37127	123	76.102	57.080	15.549	0	182	182	2	1	-10921639	134.524	120	77	255	2825	47.496	2.000	0.229	1.055
ID37128	37128	112	51.125	6.653	18.420	0	182	182	2	1	-10921639	153.952	148	113	233	3233	34.878	2.000	0.127	0.998
ID37129	37129	128	30.817	29.993	17.770	0	182	182	2	1	-10921639	169.905	170	127	205	3568	21.251	2.000	0.071	1.056
ID37130	37130	109	50.961	46.308	18.994	0	182	182	2	1	-10921639	166.190	170	113	226	3490	27.811	4.800	0.140	1.467
ID37131	37131	None	31.308	22.223	22.517	0	182	182	2	1	-10921639	185.381	184	148	226	3893	24.192	6.353	0.082	1.162
ID37132	37132	121	37.703	11.753	23.750	0	182	182	2	1	-10921639	149.238	155	92	198	3134	28.941	6.289	0.115	1.060
ID37133	37133	None	30.502	18.082	23.892	0	182	182	2	1	-10921639	152.333	155	106	205	3199	25.382	2.000	0.060	0.682
ID37134	37134	136	29.832	25.346	24.116	0	182	182	2	1	-10921639	186.857	191	148	212	3924	19.469	4.800	0.077	1.380
ID37135	37135	137	42.264	47.495	24.934	0	182	182	2	1	-10921639	136.333	141	70	198	2863	29.775	4.800	0.159	1.254
ID37136	37136	141	31.386	28.785	25.688	0	182	182	2	1	-10921639	155.762	170	77	198	3271	36.551	3.200	0.078	0.613
ID37137	37137	107	53.205	33.706	28.691	0	182	182	2	1	-10921639	128.095	127	42	198	2690	47.897	2.000	0.185	0.834
ID37138	37138	119	100.566	16.502	32.149	0	182	182	2	1	-10921639	183.143	184	99	255	3846	55.603	2.000	0.296	1.503
ID37139	37139	None	29.980	12.078	36.281	0	182	182	2	1	-10921639	75.143	77	28	113	1578	23.126	2.000	0.173	0.958
ID37088	37088	130	67.061	11.022	13.872	0	183	183	2	1	-10921639	163.429	155	106	255	3432	40.153	2.000	0.163	1.142
ID37089	37089	139	37.326	38.738	15.738	0	183	183	2	1	-10921639	128.048	120	77	184	2689	28.299	2.000	0.101	0.831
ID37090	37090	123	73.425	56.564	15.802	0	183	183	2	1	-10921639	129.095	113	77	233	2711	45.718	2.000	0.237	1.083
ID37091	37091	128	27.626	29.881	18.125	0	183	183	2	1	-10921639	166.524	170	127	233	3497	21.899	7.600	0.046	0.674
ID37092	37092	112	40.810	6.142	18.668	0	183	183	2	1	-10921639	144.238	134	99	191	3029	28.399	2.000	0.116	1.058
ID37093	37093	109	48.001	46.423	18.768	0	183	183	2	1	-10921639	157.952	155	113	219	3317	26.223	2.000	0.141	1.485
ID37094	37094	136	37.222	24.513	23.405	0	183	183	2	1	-10921639	188.857	191	141	233	3966	24.796	4.800	0.084	1.185
ID37095	37095	121	41.213	11.754	23.532	0	183	183	2	1	-10921639	150.095	162	77	191	3152	33.703	4.800	0.149	1.158
ID37096	37096	137	33.837	46.925	24.929	0	183	183	2	1	-10921639	126.571	134	63	177	2658	31.210	4.800	0.161	1.126
ID37097	37097	141	32.539	28.805	25.859	0	183	183	2	1	-10921639	148.667	148	85	198	3122	34.490	2.000	0.074	0.593
ID37098	37098	142	31.787	63.000	28.000	0	183	183	2	1	-10921639	73.381	77	39	120	1541	21.722	4.800	0.204	1.145
ID37099	37099	107	44.187	33.625	29.073	0	183	183	2	1	-10921639	118.619	106	63	184	2491	38.108	4.800	0.168	0.895
ID37100	37100	119	106.315	16.847	32.095	0	183	183	2	1	-10921639	165.286	141	92	255	3471	57.828	2.000	0.310	1.352
ID37101	37101	None	30.062	49.295	33.341	0	183	183	2	1	-10921639	57.095	49	35	99	1199	19.654	2.000	0.252	1.169
ID37102	37102	143	29.718	4.000	46.000	0	183	183	2	1	-10921639	55.000	59	33	85	1155	17.234	2.000	0.289	1.430
ID37086	37086	144	64.725	18.939	13.209	0	183	183	2	1	-10921639	172.333	177	99	255	3619	42.814	2.000	0.151	1.058
ID37087	37087	125	29.866	32.921	13.490	0	183	183	2	1	-10921639	126.095	127	85	177	2648	26.948	3.200	0.092	0.789
ID37120	37120	143	30.591	4.000	46.000	0	184	184	2	1	-10921639	66.476	70	42	99	1396	16.519	4.800	0.305	1.879
ID37103	37103	145	30.620	15.000	0.000	0	184	184	2	1	-10921639	40.524	28	20	106	851	25.301	2.000	0.264	0.669
ID37104	37104	130	71.521	11.284	13.996	0	184	184	2	1	-10921639	163.857	155	99	255	3441	47.747	2.000	0.175	1.022
ID37105	37105	144	51.159	18.946	13.703	0	184	184	2	1	-10921639	181.667	170	141	233	3815	28.029	4.800	0.123	1.425
ID37106	37106	123	73.767	56.523	15.996	0	184	184	2	1	-10921639	130.238	120	85	219	2735	43.852	2.000	0.260	1.226
ID37107	37107	139	39.126	38.592	16.544	0	184	184	2	1	-10921639	147.524	141	113	198	3098	25.071	4.800	0.118	1.241
ID37108	37108	None	32.668	6.663	18.255	0	184	184	2	1	-10921639	143.810	141	99	191	3020	23.177	4.800	0.110	1.229
ID37109	37109	112	32.263	5.772	18.655	0	184	184	2	1	-10921639	139.810	141	92	191	2936	26.099	4.800	0.111	1.071
ID37110	37110	109	39.512	45.927	19.271	0	184	184	2	1	-10921639	150.714	148	92	219	3165	31.193	3.200	0.110	0.959
ID37111	37111	136	41.765	25.127	23.374	0	184	184	2	1	-10921639	188.095	191	148	233	3950	23.392	4.800	0.108	1.573
ID37112	37112	146	27.699	38.420	22.641	0	184	184	2	1	-10921639	148.238	155	99	191	3113	25.505	3.200	0.075	0.813
ID37113	37113	121	33.767	11.566	23.688	0	184	184	2	1	-10921639	138.381	148	70	177	2906	29.897	4.800	0.124	1.022
ID37114	37114	137	31.730	47.523	25.194	0	184	184	2	1	-10921639	121.619	127	49	170	2554	30.693	4.800	0.139	0.964
ID37115	37115	141	34.162	29.999	26.036	0	184	184	2	1	-10921639	155.429	162	77	198	3264	32.987	7.600	0.089	0.773
ID37116	37116	107	43.849	32.983	28.037	0	184	184	2	1	-10921639	140.905	141	92	198	2959	31.835	4.800	0.148	1.142
ID37117	37117	142	32.342	63.000	28.000	0	184	184	2	1	-10921639	78.524	77	46	127	1649	19.554	7.600	0.214	1.415
ID37118	37118	119	105.988	16.966	31.997	0	184	184	2	1	-10921639	171.619	141	106	255	3604	56.338	2.000	0.292	1.378
ID37119	37119	None	29.832	63.000	38.000	0	184	184	2	1	-10921639	76.048	77	63	92	1597	11.025	4.800	0.270	2.933
ID37152	37152	141	34.318	28.010	24.864	0	185	185	2	1	-10921639	167.286	170	77	212	3513	35.763	2.000	0.083	0.720
ID37153	37153	107	67.049	33.068	27.913	0	185	185	2	1	-10921639	158.762	155	85	233	3334	41.153	4.800	0.216	1.370
ID37154	37154	119	109.101	16.940	31.753	0	185	185	2	1	-10921639	177.095	162	99	255	3719	58.934	2.000	0.312	1.430
ID37155	37155	143	32.309	4.000	46.000	0	185	185	2	1	-10921639	58.905	56	39	85	1237	15.469	4.800	0.319	1.842
ID37140	37140	145	32.300	14.000	0.000	0	185	185	2	1	-10921639	41.476	35	20	99	871	20.678	2.000	0.347	1.033
ID37141	37141	130	58.578	11.278	14.089	0	185	185	2	1	-10921639	159.048	155	106	255	3340	39.850	2.000	0.150	1.044
ID37142	37142	144	43.812	18.907	13.553	0	185	185	2	1	-10921639	178.714	184	127	233	3753	27.124	6.386	0.100	1.197
ID37143	37143	123	95.213	56.351	15.947	0	185	185	2	1	-10921639	148.381	134	85	255	3116	55.236	2.000	0.295	1.223
ID37144	37144	139	30.449	38.258	17.162	0	185	185	2	1	-10921639	134.810	127	85	177	2831	25.845	2.000	0.085	0.819
ID37145	37145	None	28.498	19.889	17.764	0	185	185	2	1	-10921639	172.238	170	141	219	3617	22.700	2.000	0.050	0.720
ID37146	37146	109	49.245	46.163	19.048	0	185	185	2	1	-10921639	157.667	155	106	205	3311	29.311	2.000	0.134	1.274
ID37147	37147	147	27.306	30.605	20.003	0	185	185	2	1	-10921639	164.571	177	106	219	3456	29.733	4.800	0.075	0.774
ID37148	37148	146	42.488	38.089	23.086	0	185	185	2	1	-10921639	156.048	155	106	212	3277	29.078	2.000	0.131	1.245
ID37149	37149	None	29.993	44.695	23.470	0	185	185	2	1	-10921639	149.524	148	120	198	3140	21.179	2.000	0.073	0.960
ID37150	37150	121	37.291	10.903	23.724	0	185	185	2	1	-10921639	131.048	134	63	177	2752	29.003	4.800	0.138	1.096
ID37151	37151	136	30.995	25.388	23.482	0	185	185	2	1	-10921639	186.905	191	141	226	3925	19.297	7.600	0.076	1.372
ID37184	37184	119	88.069	17.335	31.620	0	186	186	2	1	-10921639	157.190	148	92	255	3301	55.413	2.000	0.235	1.079
ID37185	37185	143	27.782	4.000	46.000	0	186	186	2	1	-10921639	56.143	63	39	92	1179	13.763	4.800	0.295	1.860
ID37172	37172	145	38.703	13.000	0.000	0	186	186	2	1	-10921639	51.095	42	33	99	1073	21.612	2.000	0.380	1.301
ID37173	37173	130	64.938	11.891	14.416	0	186	186	2	1	-10921639	180.286	177	106	255	3786	42.538	4.800	0.170	1.232
ID37174	37174	144	42.806	19.245	13.755	0	186	186	2	1	-10921639	183.381	184	120	240	3851	30.089	4.800	0.098	1.083
ID37175	37175	123	75.457	55.635	15.957	0	186	186	2	1	-10921639	131.190	120	77	226	2755	44.509	2.000	0.247	1.169
ID37176	37176	139	29.635	40.519	18.440	0	186	186	2	1	-10921639	150.952	148	106	205	3170	29.797	2.000	0.076	0.718
ID37177	37177	147	29.544	30.909	18.781	0	186	186	2	1	-10921639	174.714	177	127	212	3669	22.645	2.000	0.067	0.969
ID37178	37178	109	43.711	46.027	19.253	0	186	186	2	1	-10921639	166.048	162	113	226	3487	33.534	2.000	0.115	1.022
ID37179	37179	146	34.218	37.672	23.154	0	186	186	2	1	-10921639	149.905	148	120	184	3148	19.123	3.200	0.103	1.464
ID37180	37180	121	47.479	11.806	24.168	0	186	186	2	1	-10921639	146.905	155	92	198	3085	29.110	2.000	0.153	1.337
ID37181	37181	136	45.496	25.496	23.861	0	186	186	2	1	-10921639	185.762	191	127	233	3901	32.444	4.800	0.116	1.188
ID37182	37182	137	44.476	47.843	24.709	0	186	186	2	1	-10921639	121.714	127	42	177	2556	39.973	2.000	0.165	0.863
ID37183	37183	107	41.855	32.559	27.519	0	186	186	2	1	-10921639	139.571	141	77	191	2931	35.427	4.800	0.146	1.003
ID37156	37156	130	54.207	12.749	14.502	0	187	187	2	1	-10921639	187.048	191	134	233	3928	29.798	4.800	0.147	1.612
ID37157	37157	144	32.593	18.568	14.591	0	187	187	2	1	-10921639	191.905	191	148	226	4030	19.013	4.800	0.083	1.547
ID37158	37158	123	82.488	55.015	15.914	0	187	187	2	1	-10921639	138.619	134	85	255	2911	44.296	2.000	0.271	1.334
ID37159	37159	139	37.700	40.315	18.608	0	187	187	2	1	-10921639	162.000	148	127	219	3402	29.840	2.000	0.083	0.831
ID37160	37160	None	32.533	15.216	23.107	0	187	187	2	1	-10921639	161.095	162	113	205	3383	22.503	2.000	0.072	0.966
ID37161	37161	148	27.954	44.078	22.734	0	187	187	2	1	-10921639	163.571	170	99	205	3435	27.732	6.421	0.070	0.770
ID37162	37162	121	53.079	11.200	24.198	0	187	187	2	1	-10921639	148.238	148	85	212	3113	33.312	2.000	0.154	1.185
ID37163	37163	136	48.256	25.115	23.577	0	187	187	2	1	-10921639	191.714	198	127	247	4026	33.760	4.800	0.125	1.262
ID37164	37164	146	42.749	38.041	23.899	0	187	187	2	1	-10921639	159.762	162	106	205	3355	28.972	2.000	0.129	1.257
ID37165	37165	137	41.096	47.209	25.065	0	187	187	2	1	-10921639	133.476	141	85	170	2803	29.790	3.200	0.148	1.153
ID37166	37166	107	58.361	32.759	27.232	0	187	187	2	1	-10921639	156.048	162	92	219	3277	34.312	2.000	0.162	1.267
ID37167	37167	149	33.187	63.000	28.000	0	187	187	2	1	-10921639	88.286	85	59	134	1854	22.208	2.000	0.209	1.376
ID37168	37168	119	93.017	17.723	31.568	0	187	187	2	1	-10921639	165.000	155	99	255	3465	56.297	2.000	0.257	1.198
ID37169	37169	None	28.638	49.638	31.939	0	187	187	2	1	-10921639	74.619	70	49	106	1567	16.585	2.000	0.171	1.314
ID37170	37170	150	33.985	51.732	36.070	0	187	187	2	1	-10921639	69.286	77	21	120	1455	23.990	2.000	0.201	0.965
ID37171	37171	143	27.157	3.000	45.000	0	187	187	2	1	-10921639	54.714	56	21	92	1149	18.831	2.000	0.259	1.194
ID37186	37186	151	30.724	11.000	0.000	0	188	188	2	1	-10921639	53.333	49	33	77	1120	15.765	4.800	0.337	1.705
ID37187	37187	152	28.410	23.519	12.366	0	188	188	2	1	-10921639	137.238	141	77	191	2882	32.374	2.000	0.078	0.613
ID37188	37188	130	59.430	12.300	14.340	0	188	188	2	1	-10921639	168.524	170	120	240	3539	37.021	4.800	0.176	1.360
ID37189	37189	144	41.010	18.277	15.869	0	188	188	2	1	-10921639	196.952	191	162	240	4136	21.115	2.000	0.100	1.690
ID37190	37190	153	35.060	30.754	16.114	0	188	188	2	1	-10921639	161.238	170	106	212	3386	29.426	4.800	0.125	1.215
ID37191	37191	154	35.458	44.782	16.340	0	188	188	2	1	-10921639	115.190	113	63	191	2419	37.536	2.000	0.103	0.571
ID37192	37192	123	75.829	54.576	15.911	0	188	188	2	1	-10921639	133.476	120	70	247	2803	46.388	2.000	0.248	1.143
ID37193	37193	139	30.365	40.515	19.475	0	188	188	2	1	-10921639	160.333	148	120	233	3367	29.949	7.600	0.059	0.593
ID37194	37194	136	48.222	25.271	23.146	0	188	188	2	1	-10921639	200.571	205	134	240	4212	25.695	4.800	0.117	1.633
ID37195	37195	146	40.728	37.552	23.329	0	188	188	2	1	-10921639	163.476	162	113	212	3433	25.071	2.000	0.105	1.236
ID37196	37196	148	33.435	43.407	23.025	0	188	188	2	1	-10921639	157.429	162	92	219	3306	31.459	7.600	0.064	0.598
ID37197	37197	121	39.809	11.586	24.154	0	188	188	2	1	-10921639	145.857	155	92	191	3063	28.957	2.000	0.112	1.012
ID37198	37198	137	32.535	47.325	24.838	0	188	188	2	1	-10921639	134.048	141	77	184	2815	27.990	3.200	0.120	1.029
ID37199	37199	107	70.009	32.662	27.297	0	188	188	2	1	-10921639	170.571	162	120	255	3582	41.766	2.000	0.185	1.276
ID37200	37200	149	31.852	63.000	28.000	0	188	188	2	1	-10921639	99.381	99	72	148	2087	19.436	4.800	0.165	1.452
ID37201	37201	119	85.584	17.681	31.236	0	188	188	2	1	-10921639	164.190	155	99	255	3448	52.407	2.000	0.231	1.177
ID37202	37202	150	34.240	51.890	36.788	0	188	188	2	1	-10921639	71.762	77	28	120	1507	23.231	4.800	0.222	1.123
ID37203	37203	143	37.856	3.000	46.000	0	188	188	2	1	-10921639	57.762	56	28	92	1213	21.538	2.000	0.343	1.371
ID37280	37280	153	55.428	31.504	16.627	0	189	189	2	1	-10921639	181.952	177	120	255	3821	39.367	4.800	0.142	1.146
ID37281	37281	154	32.406	44.211	16.762	0	189	189	2	1	-10921639	136.143	141	77	198	2859	31.754	2.000	0.087	0.683
ID37282	37282	139	28.563	40.520	18.830	0	189	189	2	1	-10921639	158.571	155	127	212	3330	23.430	2.000	0.047	0.611
ID37283	37283	None	30.934	3.677	20.529	0	189	189	2	1	-10921639	104.190	99	77	141	2188	18.592	2.000	0.139	1.368
ID37284	37284	155	33.654	14.794	23.348	0	189	189	2	1	-10921639	159.333	155	120	219	3346	23.327	2.000	0.070	0.893
ID37285	37285	136	40.555	24.731	23.439	0	189	189	2	1	-10921639	203.619	205	162	233	4276	16.633	4.800	0.109	2.412
ID37286	37286	148	32.854	43.202	23.107	0	189	189	2	1	-10921639	162.095	162	106	212	3404	27.927	7.600	0.065	0.708
ID37287	37287	121	49.513	11.240	24.068	0	189	189	2	1	-10921639	151.857	155	85	205	3189	31.165	4.800	0.163	1.369
ID37288	37288	146	34.576	37.865	23.754	0	189	189	2	1	-10921639	156.429	162	92	191	3285	27.343	4.800	0.112	1.150
ID37289	37289	107	48.492	32.861	27.933	0	189	189	2	1	-10921639	140.238	141	77	212	2945	35.191	2.000	0.132	0.930
ID37290	37290	119	87.437	17.677	31.142	0	189	189	2	1	-10921639	170.952	162	99	255	3590	52.488	2.000	0.228	1.211
ID37291	37291	143	29.527	3.000	46.000	0	189	189	2	1	-10921639	54.000	49	35	85	1134	16.745	2.000	0.274	1.387
ID37274	37274	151	32.114	11.000	0.000	0	189	189	2	1	-10921639	59.714	59	33	106	1254	18.682	2.000	0.259	1.314
ID37275	37275	156	41.253	26.021	8.017	0	189	189	2	1	-10921639	90.952	92	56	148	1910	26.470	2.000	0.191	1.102
ID37276	37276	130	60.139	12.062	14.299	0	189	189	2	1	-10921639	160.143	162	99	226	3363	39.554	2.000	0.170	1.177
ID37277	37277	152	34.994	23.635	13.398	0	189	189	2	1	-10921639	146.952	148	77	219	3086	41.698	2.000	0.065	0.431
ID37278	37278	144	37.716	16.907	15.733	0	189	189	2	1	-10921639	188.190	191	155	233	3952	20.670	7.600	0.084	1.405
ID37279	37279	123	77.295	54.129	15.788	0	189	189	2	1	-10921639	136.619	120	85	255	2869	44.507	2.000	0.235	1.170
ID37216	37216	136	44.694	23.999	23.036	0	190	190	2	1	-10921639	197.238	198	127	247	4142	29.143	2.000	0.092	1.140
ID37217	37217	148	28.900	42.672	23.257	0	190	190	2	1	-10921639	154.333	155	113	198	3241	23.610	2.000	0.061	0.751
ID37218	37218	121	55.433	10.969	23.972	0	190	190	2	1	-10921639	155.381	162	85	212	3263	31.841	4.800	0.179	1.479
ID37219	37219	146	28.943	36.497	24.149	0	190	190	2	1	-10921639	160.048	162	127	191	3361	17.457	2.000	0.081	1.381
ID37220	37220	137	31.141	48.271	24.440	0	190	190	2	1	-10921639	126.667	127	92	155	2660	18.583	2.000	0.109	1.340
ID37221	37221	107	47.057	32.862	27.367	0	190	190	2	1	-10921639	155.238	155	106	233	3260	33.259	2.000	0.112	0.937
ID37222	37222	None	30.526	63.000	29.000	0	190	190	2	1	-10921639	88.143	77	59	170	1851	27.728	2.000	0.138	0.773
ID37223	37223	119	70.663	17.807	31.155	0	190	190	2	1	-10921639	157.333	148	99	255	3304	42.452	2.000	0.184	1.150
ID37224	37224	150	33.874	51.230	38.164	0	190	190	2	1	-10921639	58.524	56	28	92	1229	18.750	2.000	0.292	1.410
ID37204	37204	151	35.307	10.000	0.000	0	190	190	2	1	-10921639	58.048	49	21	120	1219	28.086	2.000	0.239	0.798
ID37205	37205	156	54.054	26.056	8.684	0	190	190	2	1	-10921639	106.190	99	63	198	2230	34.799	2.000	0.196	0.999
ID37206	37206	152	30.924	23.107	13.102	0	190	190	2	1	-10921639	156.714	155	99	212	3291	29.225	7.600	0.066	0.661
ID37207	37207	130	68.037	12.988	14.326	0	190	190	2	1	-10921639	169.810	155	113	255	3566	42.746	2.000	0.183	1.228
ID37208	37208	144	44.696	19.073	14.174	0	190	190	2	1	-10921639	176.333	184	92	226	3703	35.785	3.200	0.102	0.915
ID37209	37209	None	27.242	25.070	15.899	0	190	190	2	1	-10921639	164.524	170	113	226	3455	32.825	7.600	0.040	0.385
ID37210	37210	123	69.914	53.811	15.610	0	190	190	2	1	-10921639	136.810	134	70	233	2873	43.221	2.000	0.220	1.141
ID37211	37211	153	52.029	31.490	16.578	0	190	190	2	1	-10921639	183.952	184	134	247	3863	29.735	4.800	0.147	1.581
ID37212	37212	154	30.748	43.690	17.016	0	190	190	2	1	-10921639	132.000	141	63	198	2772	32.900	2.000	0.071	0.535
ID37213	37213	139	34.693	40.101	19.196	0	190	190	2	1	-10921639	157.952	155	113	226	3317	27.979	2.000	0.079	0.823
ID37214	37214	155	31.380	14.895	23.131	0	190	190	2	1	-10921639	160.524	170	127	191	3371	20.520	3.200	0.077	1.121
ID37215	37215	None	36.292	21.118	22.921	0	190	190	2	1	-10921639	186.524	184	134	240	3917	28.638	6.382	0.077	0.928
ID37248	37248	139	30.198	40.110	18.930	0	191	191	2	1	-10921639	156.667	155	120	205	3290	24.725	2.000	0.064	0.763
ID37249	37249	157	40.396	46.629	19.054	0	191	191	2	1	-10921639	156.048	155	113	212	3277	31.248	7.600	0.103	0.932
ID37250	37250	136	39.360	24.516	23.080	0	191	191	2	1	-10921639	195.619	198	141	240	4108	22.184	4.800	0.104	1.659
ID37251	37251	148	32.619	42.951	23.073	0	191	191	2	1	-10921639	162.524	177	92	212	3413	30.949	7.600	0.070	0.691
ID37252	37252	121	65.787	11.198	24.015	0	191	191	2	1	-10921639	157.429	162	70	219	3306	39.385	4.800	0.216	1.420
ID37253	37253	146	31.038	37.032	23.803	0	191	191	2	1	-10921639	150.571	148	99	198	3162	25.868	2.000	0.077	0.830
ID37254	37254	137	27.123	48.766	24.826	0	191	191	2	1	-10921639	101.810	106	42	134	2138	28.897	2.000	0.119	0.747
ID37255	37255	107	37.810	32.196	27.294	0	191	191	2	1	-10921639	153.952	155	106	198	3233	23.528	4.800	0.121	1.409
ID37256	37256	119	47.328	17.662	30.819	0	191	191	2	1	-10921639	139.619	141	92	205	2932	32.961	2.000	0.128	0.959
[truncated: 1,292 more rows]
