# Supplementary material for: Progressive enhancement of kinetic proofreading in T cell antigen discrimination from receptor activation to DAG generation
Source: eLife. 2022 Sep 20;11:e75263. doi: 10.7554/eLife.75263 (PMC9536835; doi:10.7554/eLife.75263)
Supplement: Figure 5—source data 1. — Each data table is the TrackMate ‘spot-statistics’ output of one cell over four cycles of blue-light illumination (frames 0–40, 100–140, 200–240, and 300–340, with 3 s interval between frames). We calculated the lifetime of TrackIDs that existed at the start of each period of blue-light illumination that did not last for the full period and fit the resulting lifetime distributions using custom Python scripts available at https://github.com/dbritain/KP-paper (copy archived at swh:1:rev:167fa456901903740f0f3ee6a3e5324bc45207ea, Britain, 2022). [file elife-75263-fig5-data1.zip › Fig5SourceData/LAT/lat1/cell12.csv]

Label	ID	TRACK_ID	QUALITY	POSITION_X	POSITION_Y	POSITION_Z	POSITION_T	FRAME	RADIUS	VISIBILITY	MANUAL_COLOR	MEAN_INTENSITY	MEDIAN_INTENSITY	MIN_INTENSITY	MAX_INTENSITY	TOTAL_INTENSITY	STANDARD_DEVIATION	ESTIMATED_DIAMETER	CONTRAST	SNR
ID45184	45184	0	57.550	12.084	21.979	0	0	0	2	1	-10921639	168.857	165	120	240	3546	33.498	2.000	0.146	1.287
ID45185	45185	1	33.188	33.455	25.920	0	0	0	2	1	-10921639	136.762	138	101	172	2872	20.528	2.000	0.104	1.256
ID45186	45186	2	44.600	21.225	31.918	0	0	0	2	1	-10921639	155.000	150	112	217	3255	25.464	2.000	0.114	1.241
ID45175	45175	None	28.951	19.499	3.030	0	0	0	2	1	-10921639	115.857	120	75	153	2433	23.804	2.000	0.097	0.860
ID45176	45176	None	29.626	18.296	7.522	0	0	0	2	1	-10921639	170.286	172	131	198	3576	17.610	4.800	0.081	1.444
ID45177	45177	3	34.845	6.499	10.930	0	0	0	2	1	-10921639	100.000	101	48	146	2100	29.045	2.000	0.153	0.912
ID45178	45178	4	39.280	34.425	11.336	0	0	0	2	1	-10921639	176.524	172	138	217	3707	23.263	4.800	0.102	1.406
ID45179	45179	5	33.262	17.946	13.208	0	0	0	2	1	-10921639	210.762	225	150	255	4426	30.883	2.000	0.057	0.730
ID45180	45180	None	37.887	24.546	15.819	0	0	0	2	1	-10921639	226.333	232	161	255	4753	29.289	2.000	0.073	1.053
ID45181	45181	6	60.380	30.865	15.788	0	0	0	2	1	-10921639	215.667	221	138	255	4529	36.369	2.000	0.132	1.383
ID45182	45182	7	36.215	21.730	17.688	0	0	0	2	1	-10921639	231.190	247	172	255	4855	29.592	7.600	0.079	1.147
ID45183	45183	8	33.018	34.358	21.237	0	0	0	2	1	-10921639	152.762	157	123	195	3208	21.447	3.200	0.080	1.055
ID45126	45126	3	32.323	6.574	10.891	0	1	1	2	1	-10921639	110.238	112	71	135	2315	18.574	7.600	0.142	1.474
ID45127	45127	4	38.865	34.356	11.597	0	1	1	2	1	-10921639	172.857	172	120	221	3630	25.966	7.600	0.089	1.084
ID45128	45128	5	42.299	17.917	13.279	0	1	1	2	1	-10921639	222.048	240	161	255	4663	31.010	7.600	0.081	1.068
ID45129	45129	6	57.157	30.886	15.666	0	1	1	2	1	-10921639	213.619	213	146	255	4486	35.258	2.000	0.126	1.358
ID45130	45130	7	37.749	23.219	16.981	0	1	1	2	1	-10921639	240.524	255	198	255	5051	19.117	6.308	0.085	1.980
ID45131	45131	8	29.128	34.217	21.011	0	1	1	2	1	-10921639	153.714	153	116	187	3228	18.987	2.000	0.068	1.035
ID45132	45132	0	62.228	12.217	21.861	0	1	1	2	1	-10921639	172.619	172	120	247	3625	37.644	2.000	0.158	1.252
ID45133	45133	1	38.928	33.525	25.321	0	1	1	2	1	-10921639	147.714	150	108	202	3102	24.487	2.000	0.107	1.171
ID45134	45134	2	40.424	20.905	31.771	0	1	1	2	1	-10921639	146.476	153	105	202	3076	27.195	2.000	0.105	1.024
ID45168	45168	1	37.957	33.678	25.498	0	2	2	2	1	-10921639	145.714	146	112	202	3060	27.037	2.000	0.095	0.932
ID45169	45169	2	34.201	20.721	31.600	0	2	2	2	1	-10921639	145.095	146	108	187	3047	25.316	2.000	0.090	0.944
ID45161	45161	3	32.946	6.279	11.366	0	2	2	2	1	-10921639	98.286	105	37	146	2064	29.418	2.000	0.151	0.875
ID45162	45162	4	29.714	34.299	11.370	0	2	2	2	1	-10921639	161.524	165	120	191	3392	21.231	7.600	0.081	1.138
ID45163	45163	5	36.048	17.842	13.125	0	2	2	2	1	-10921639	219.429	228	168	255	4608	26.858	2.000	0.068	1.040
ID45164	45164	6	55.140	30.899	15.697	0	2	2	2	1	-10921639	199.667	195	142	255	4193	33.180	2.000	0.113	1.219
ID45165	45165	7	36.064	22.943	16.769	0	2	2	2	1	-10921639	235.857	240	183	255	4953	22.751	4.800	0.080	1.541
ID45166	45166	8	29.248	34.117	21.029	0	2	2	2	1	-10921639	156.190	157	120	198	3280	20.024	2.000	0.074	1.075
ID45167	45167	0	54.422	12.031	21.564	0	2	2	2	1	-10921639	170.810	176	123	236	3587	32.742	4.800	0.146	1.327
ID45170	45170	5	41.682	17.882	13.119	0	3	3	2	1	-10921639	212.429	210	161	255	4461	29.199	7.600	0.076	1.031
ID45171	45171	6	50.405	31.164	15.763	0	3	3	2	1	-10921639	194.571	191	150	255	4086	27.913	2.000	0.106	1.339
ID45172	45172	7	38.959	22.682	16.844	0	3	3	2	1	-10921639	238.000	255	176	255	4998	25.060	4.800	0.091	1.585
ID45173	45173	0	43.917	12.168	21.735	0	3	3	2	1	-10921639	157.381	157	112	213	3305	32.206	2.000	0.102	0.903
ID45174	45174	1	36.541	33.837	25.238	0	3	3	2	1	-10921639	146.857	146	112	198	3084	22.035	4.800	0.102	1.234
ID45152	45152	7	36.562	21.754	17.609	0	4	4	2	1	-10921639	229.667	240	153	255	4823	30.056	4.800	0.078	1.106
ID45153	45153	0	38.228	11.760	21.896	0	4	4	2	1	-10921639	154.810	157	116	191	3251	23.849	2.000	0.097	1.144
ID45154	45154	1	45.057	33.274	25.241	0	4	4	2	1	-10921639	163.381	165	127	210	3431	24.090	4.800	0.125	1.505
ID45149	45149	5	42.135	17.385	13.561	0	4	4	2	1	-10921639	220.000	228	165	255	4620	29.146	4.800	0.091	1.259
ID45150	45150	9	32.856	23.740	15.833	0	4	4	2	1	-10921639	228.714	236	183	255	4803	21.896	6.306	0.075	1.467
ID45151	45151	6	55.075	30.993	15.592	0	4	4	2	1	-10921639	198.524	187	153	255	4169	30.912	2.000	0.125	1.427
ID45160	45160	1	37.786	33.829	25.507	0	5	5	2	1	-10921639	148.381	146	105	213	3116	27.524	2.000	0.104	1.014
ID45155	45155	None	27.653	33.415	8.000	0	5	5	2	1	-10921639	127.095	127	93	161	2669	16.050	4.800	0.099	1.422
ID45156	45156	5	44.537	17.240	13.906	0	5	5	2	1	-10921639	220.190	225	168	255	4624	28.065	4.800	0.094	1.354
ID45157	45157	9	39.880	23.002	16.258	0	5	5	2	1	-10921639	236.476	240	187	255	4966	21.621	6.316	0.088	1.774
ID45158	45158	6	50.698	31.104	15.925	0	5	5	2	1	-10921639	188.952	183	142	247	3968	28.956	2.000	0.111	1.301
ID45159	45159	0	28.142	11.802	21.952	0	5	5	2	1	-10921639	143.952	150	112	176	3023	17.659	2.000	0.083	1.253
ID45139	45139	5	42.452	17.819	13.457	0	6	6	2	1	-10921639	211.476	213	157	255	4441	31.051	2.000	0.088	1.106
ID45140	45140	6	42.822	30.977	15.968	0	6	6	2	1	-10921639	182.571	180	150	232	3834	23.630	2.000	0.094	1.322
ID45141	45141	9	38.213	22.564	16.766	0	6	6	2	1	-10921639	235.381	255	180	255	4943	25.488	4.800	0.086	1.467
ID45142	45142	1	31.876	33.379	25.283	0	6	6	2	1	-10921639	144.524	138	116	187	3035	18.530	2.000	0.085	1.216
ID45144	45144	6	43.727	31.168	15.723	0	7	7	2	1	-10921639	177.524	172	150	228	3728	24.486	2.000	0.099	1.306
ID45145	45145	9	36.555	22.746	16.652	0	7	7	2	1	-10921639	235.286	251	172	255	4941	26.775	4.800	0.080	1.303
ID45143	45143	5	44.571	17.804	13.694	0	7	7	2	1	-10921639	225.667	228	168	255	4739	25.234	4.800	0.093	1.517
ID45136	45136	5	46.027	17.964	13.279	0	8	8	2	1	-10921639	215.714	225	157	255	4530	31.667	2.000	0.092	1.147
ID45137	45137	6	51.567	30.798	15.798	0	8	8	2	1	-10921639	189.429	183	157	240	3978	28.691	2.000	0.119	1.408
ID45138	45138	9	40.958	22.912	16.634	0	8	8	2	1	-10921639	234.952	243	180	255	4934	24.594	4.800	0.092	1.612
ID45135	45135	None	27.042	22.581	6.481	0	8	8	2	1	-10921639	141.095	142	97	180	2963	23.208	4.800	0.085	0.956
ID45192	45192	9	32.554	22.274	17.372	0	9	9	2	1	-10921639	247.238	251	225	255	5192	9.502	4.800	0.085	4.055
ID45190	45190	5	43.878	18.157	13.375	0	9	9	2	1	-10921639	218.571	228	142	255	4590	34.925	7.600	0.092	1.051
ID45191	45191	6	28.203	30.477	15.690	0	9	9	2	1	-10921639	185.571	187	165	221	3897	14.965	6.313	0.073	1.692
ID45188	45188	9	33.115	22.760	16.376	0	10	10	2	1	-10921639	237.048	247	183	255	4978	22.664	4.800	0.068	1.332
ID45189	45189	6	38.376	30.798	15.830	0	10	10	2	1	-10921639	181.048	180	153	225	3802	22.406	2.000	0.095	1.405
ID45187	45187	5	42.771	18.223	13.375	0	10	10	2	1	-10921639	219.762	236	157	255	4615	32.610	4.800	0.096	1.185
ID45148	45148	9	36.818	21.412	17.170	0	11	11	2	1	-10921639	237.619	240	198	255	4990	17.639	7.600	0.084	2.095
ID45146	45146	5	47.085	18.151	13.386	0	11	11	2	1	-10921639	208.667	221	142	255	4382	37.454	2.000	0.093	0.946
ID45147	45147	6	30.254	30.873	15.882	0	11	11	2	1	-10921639	167.857	168	131	195	3525	17.261	2.000	0.078	1.404
ID45193	45193	5	44.106	18.315	13.319	0	12	12	2	1	-10921639	204.524	213	138	255	4295	38.884	7.600	0.086	0.831
ID45194	45194	9	40.378	22.551	16.321	0	12	12	2	1	-10921639	230.857	255	172	255	4848	30.644	6.297	0.084	1.161
ID45195	45195	6	34.527	30.678	16.044	0	12	12	2	1	-10921639	165.429	165	123	221	3474	24.738	2.000	0.073	0.907
ID45208	45208	9	35.610	21.995	17.507	0	13	13	2	1	-10921639	235.810	240	198	255	4952	22.302	7.600	0.081	1.588
ID45206	45206	5	42.413	18.480	12.885	0	13	13	2	1	-10921639	211.667	206	146	255	4445	35.264	7.600	0.086	0.947
ID45207	45207	6	37.026	30.555	15.858	0	13	13	2	1	-10921639	165.952	157	131	217	3485	26.434	2.000	0.084	0.969
ID45198	45198	5	41.847	18.265	13.110	0	14	14	2	1	-10921639	201.381	206	138	255	4229	33.023	7.600	0.083	0.938
ID45199	45199	9	44.003	21.897	16.951	0	14	14	2	1	-10921639	244.619	255	213	255	5137	14.617	4.800	0.118	3.533
ID45200	45200	5	50.973	18.203	14.053	0	15	15	2	1	-10921639	218.714	225	153	255	4593	32.558	4.800	0.115	1.388
ID45201	45201	9	48.636	22.872	16.643	0	15	15	2	1	-10921639	227.048	228	180	255	4768	27.106	4.800	0.115	1.723
ID45204	45204	9	47.862	22.235	16.451	0	16	16	2	1	-10921639	239.048	247	183	255	5020	21.001	4.800	0.116	2.371
ID45202	45202	5	44.350	18.076	13.443	0	16	16	2	1	-10921639	202.905	210	153	255	4261	31.944	2.000	0.091	1.055
ID45203	45203	12	32.197	30.411	15.363	0	16	16	2	1	-10921639	162.619	165	131	202	3415	21.294	2.000	0.067	0.959
ID45196	45196	9	52.629	22.353	16.037	0	17	17	2	1	-10921639	234.714	243	191	255	4929	21.418	4.800	0.126	2.459
ID45197	45197	12	32.537	30.165	15.775	0	17	17	2	1	-10921639	157.048	150	127	202	3298	22.094	2.000	0.069	0.923
ID45212	45212	None	38.807	18.210	13.808	0	18	18	2	1	-10921639	190.762	191	142	236	4006	28.425	2.000	0.085	1.056
ID45213	45213	9	56.791	22.273	16.241	0	18	18	2	1	-10921639	230.667	228	191	255	4844	22.981	4.800	0.138	2.427
ID45205	45205	9	54.779	21.970	16.070	0	19	19	2	1	-10921639	233.810	247	195	255	4910	23.036	4.800	0.129	2.315
ID45214	45214	10	32.204	18.261	13.503	0	20	20	2	1	-10921639	182.810	183	127	221	3839	24.304	2.000	0.077	1.075
ID45215	45215	9	49.866	22.319	16.103	0	20	20	2	1	-10921639	215.524	210	172	255	4526	24.778	2.000	0.106	1.674
ID45220	45220	11	37.894	30.555	15.707	0	21	21	2	1	-10921639	151.143	146	112	202	3174	28.109	2.000	0.093	0.911
ID45218	45218	10	38.648	18.075	13.136	0	21	21	2	1	-10921639	173.619	176	131	225	3646	26.530	7.600	0.089	1.072
ID45219	45219	9	61.684	22.168	16.100	0	21	21	2	1	-10921639	215.857	213	168	255	4533	29.865	2.000	0.138	1.755
ID45209	45209	10	36.944	18.352	13.141	0	22	22	2	1	-10921639	175.714	180	120	243	3690	31.211	7.600	0.077	0.804
ID45210	45210	9	60.892	22.385	16.239	0	22	22	2	1	-10921639	225.810	228	183	255	4742	25.504	4.800	0.144	2.224
ID45211	45211	11	31.350	29.825	15.498	0	22	22	2	1	-10921639	154.714	150	120	202	3249	21.450	2.000	0.080	1.066
ID45216	45216	10	29.771	18.074	13.308	0	23	23	2	1	-10921639	163.905	165	120	210	3442	28.383	2.000	0.069	0.748
ID45217	45217	9	65.386	22.159	16.184	0	23	23	2	1	-10921639	225.571	221	183	255	4737	23.953	4.800	0.164	2.654
ID45221	45221	11	27.404	30.439	15.532	0	24	24	2	1	-10921639	152.857	150	123	187	3210	18.874	2.000	0.075	1.134
ID45222	45222	9	57.381	22.513	16.166	0	24	24	2	1	-10921639	231.429	255	172	255	4860	29.548	4.800	0.139	1.914
ID45224	45224	9	62.152	22.134	16.236	0	25	25	2	1	-10921639	229.952	236	191	255	4829	24.915	4.800	0.153	2.454
ID45225	45225	11	30.804	30.371	15.552	0	25	25	2	1	-10921639	150.381	146	123	202	3158	19.856	2.000	0.076	1.069
ID45223	45223	None	32.603	18.335	13.293	0	25	25	2	1	-10921639	166.095	165	112	221	3488	30.463	7.600	0.066	0.675
ID45232	45232	11	41.709	30.407	15.478	0	26	26	2	1	-10921639	154.381	142	120	213	3242	29.138	2.000	0.094	0.914
ID45233	45233	9	55.273	22.484	16.570	0	26	26	2	1	-10921639	237.476	251	183	255	4987	24.855	4.800	0.146	2.429
ID45228	45228	11	28.894	30.125	15.427	0	27	27	2	1	-10921639	142.238	138	116	191	2987	19.002	2.000	0.071	0.994
ID45229	45229	9	58.810	22.871	16.436	0	27	27	2	1	-10921639	230.857	255	168	255	4848	31.224	4.800	0.143	1.848
ID45226	45226	None	28.733	18.566	12.994	0	28	28	2	1	-10921639	166.429	165	127	221	3495	26.464	7.600	0.042	0.503
ID45227	45227	9	61.464	22.442	16.414	0	28	28	2	1	-10921639	228.810	236	168	255	4805	27.345	4.800	0.155	2.246
ID45230	45230	9	62.889	22.492	16.501	0	29	29	2	1	-10921639	222.905	228	165	255	4681	30.955	4.800	0.168	2.067
ID45236	45236	9	63.239	22.285	16.149	0	30	30	2	1	-10921639	224.238	228	191	255	4709	26.760	4.800	0.151	2.200
ID45235	45235	9	61.531	22.342	16.508	0	31	31	2	1	-10921639	226.429	232	176	255	4755	27.931	4.800	0.160	2.237
ID45231	45231	9	59.641	22.531	16.215	0	32	32	2	1	-10921639	223.524	228	150	255	4694	33.917	4.800	0.139	1.606
ID45234	45234	9	61.192	21.502	16.574	0	33	33	2	1	-10921639	220.238	221	165	255	4625	29.916	4.800	0.156	1.982
ID45237	45237	9	66.757	21.749	16.743	0	34	34	2	1	-10921639	215.905	213	168	255	4534	30.285	4.800	0.162	1.985
ID45238	45238	9	65.615	21.899	16.423	0	35	35	2	1	-10921639	221.190	225	150	255	4645	29.886	4.800	0.167	2.113
ID45239	45239	9	65.403	21.562	16.515	0	36	36	2	1	-10921639	211.429	221	157	255	4440	33.584	4.800	0.168	1.814
ID45240	45240	9	68.363	21.680	16.343	0	37	37	2	1	-10921639	218.619	213	161	255	4591	31.619	4.800	0.171	2.024
ID45244	45244	9	66.005	21.736	16.585	0	38	38	2	1	-10921639	209.714	210	157	255	4404	31.787	4.800	0.167	1.884
ID45243	45243	9	63.527	21.428	16.324	0	39	39	2	1	-10921639	204.476	202	146	255	4294	31.915	4.800	0.161	1.773
ID45246	45246	9	63.645	21.530	16.337	0	40	40	2	1	-10921639	210.952	210	161	255	4430	31.598	4.800	0.155	1.789
ID45252	45252	13	28.483	30.138	16.005	0	41	41	2	1	-10921639	137.714	135	105	176	2892	18.366	2.000	0.074	1.033
ID45253	45253	9	60.054	21.609	16.577	0	41	41	2	1	-10921639	203.286	210	135	251	4269	34.465	4.800	0.158	1.613
ID45241	45241	13	30.843	30.384	15.833	0	42	42	2	1	-10921639	140.857	135	120	180	2958	18.396	7.600	0.088	1.239
ID45242	45242	9	61.124	21.772	16.732	0	42	42	2	1	-10921639	206.619	217	150	255	4339	29.600	4.800	0.159	1.914
ID45247	45247	9	56.693	22.205	16.392	0	43	43	2	1	-10921639	209.524	206	153	251	4400	24.863	4.800	0.153	2.241
ID45245	45245	9	56.307	21.462	16.463	0	44	44	2	1	-10921639	209.143	210	161	255	4392	27.956	4.800	0.139	1.830
ID45248	45248	9	51.780	21.911	16.327	0	45	45	2	1	-10921639	201.286	202	168	247	4227	23.965	4.800	0.133	1.973
ID45249	45249	9	60.391	22.444	16.424	0	46	46	2	1	-10921639	215.714	217	157	255	4530	29.203	4.800	0.160	2.041
ID45250	45250	9	52.973	20.664	15.803	0	47	47	2	1	-10921639	210.810	217	168	247	4427	22.862	4.800	0.136	2.210
ID45251	45251	9	45.892	21.132	16.158	0	48	48	2	1	-10921639	198.810	206	168	232	4175	18.581	4.800	0.127	2.413
ID45254	45254	14	31.002	30.324	5.728	0	49	49	2	1	-10921639	113.524	116	63	153	2384	20.982	2.000	0.116	1.123
ID45255	45255	9	51.355	20.281	15.412	0	49	49	2	1	-10921639	196.619	206	146	240	4129	25.883	4.800	0.138	1.843
ID45256	45256	14	27.454	30.200	5.502	0	50	50	2	1	-10921639	120.524	123	90	157	2531	15.785	6.299	0.105	1.452
ID45257	45257	15	35.509	26.306	6.664	0	50	50	2	1	-10921639	124.952	120	93	180	2624	23.192	2.000	0.101	0.989
ID45258	45258	9	43.251	20.830	15.378	0	50	50	2	1	-10921639	191.190	191	142	236	4015	25.157	4.800	0.114	1.554
ID45260	45260	15	46.988	26.317	6.898	0	51	51	2	1	-10921639	134.619	127	105	206	2827	28.788	2.000	0.131	1.084
ID45261	45261	9	47.869	21.306	16.223	0	51	51	2	1	-10921639	196.524	198	146	232	4127	23.295	4.800	0.134	1.998
ID45259	45259	14	31.443	30.432	4.993	0	51	51	2	1	-10921639	114.143	116	78	150	2397	23.374	7.600	0.117	1.022
ID45272	45272	15	31.182	26.320	6.666	0	52	52	2	1	-10921639	124.619	120	101	187	2617	22.346	2.000	0.079	0.814
ID45273	45273	9	46.342	21.860	15.847	0	52	52	2	1	-10921639	193.429	187	161	232	4062	22.921	4.800	0.130	1.937
ID45274	45274	None	34.541	29.378	15.838	0	52	52	2	1	-10921639	142.714	131	120	195	2997	22.321	2.000	0.081	0.958
ID45275	45275	None	27.811	12.868	26.630	0	52	52	2	1	-10921639	83.762	90	45	123	1759	21.709	4.800	0.147	0.991
ID45268	45268	15	36.018	26.387	6.702	0	53	53	2	1	-10921639	128.190	123	101	191	2692	26.078	2.000	0.087	0.787
ID45269	45269	16	31.642	16.491	7.568	0	53	53	2	1	-10921639	114.429	116	67	165	2403	26.091	2.000	0.115	0.903
ID45270	45270	9	46.789	22.342	15.479	0	53	53	2	1	-10921639	195.143	198	146	236	4098	26.483	4.800	0.121	1.589
ID45271	45271	17	29.026	34.279	21.986	0	53	53	2	1	-10921639	127.905	123	90	161	2686	18.772	2.000	0.083	1.049
ID45280	45280	17	45.315	34.398	22.000	0	54	54	2	1	-10921639	143.333	131	112	206	3010	24.884	2.000	0.126	1.292
ID45281	45281	18	31.404	27.695	26.877	0	54	54	2	1	-10921639	125.619	123	78	180	2638	26.867	2.000	0.104	0.884
ID45276	45276	15	38.414	26.290	7.233	0	54	54	2	1	-10921639	135.286	127	93	198	2841	28.408	2.000	0.091	0.798
ID45277	45277	16	34.846	16.268	7.621	0	54	54	2	1	-10921639	118.714	116	75	161	2493	24.129	2.000	0.128	1.114
ID45278	45278	9	52.954	22.253	15.283	0	54	54	2	1	-10921639	205.905	213	153	243	4324	27.306	4.800	0.139	1.838
ID45279	45279	19	28.500	29.593	15.568	0	54	54	2	1	-10921639	141.810	135	108	183	2978	21.542	2.000	0.072	0.884
ID45264	45264	9	61.779	22.464	15.269	0	55	55	2	1	-10921639	210.619	213	146	255	4423	30.896	4.800	0.157	1.845
ID45265	45265	19	36.930	30.190	15.876	0	55	55	2	1	-10921639	142.048	142	108	191	2983	24.719	2.000	0.088	0.932
ID45266	45266	17	65.868	34.517	22.145	0	55	55	2	1	-10921639	154.524	153	97	243	3245	42.030	2.000	0.189	1.166
ID45267	45267	18	38.871	27.060	25.873	0	55	55	2	1	-10921639	145.571	142	105	198	3057	24.812	4.800	0.132	1.366
ID45262	45262	15	34.146	26.572	6.900	0	55	55	2	1	-10921639	140.857	138	116	198	2958	21.967	2.000	0.088	1.042
ID45263	45263	16	44.128	15.844	7.781	0	55	55	2	1	-10921639	126.000	123	93	183	2646	25.655	2.000	0.136	1.175
ID45286	45286	16	55.790	16.044	7.907	0	56	56	2	1	-10921639	137.810	135	93	217	2894	32.739	2.000	0.162	1.173
ID45287	45287	20	30.635	7.534	10.287	0	56	56	2	1	-10921639	71.048	75	22	112	1492	25.984	2.000	0.172	0.804
ID45288	45288	None	30.507	33.816	10.878	0	56	56	2	1	-10921639	128.286	127	101	168	2694	19.311	2.000	0.096	1.167
ID45289	45289	None	38.853	43.575	10.881	0	56	56	2	1	-10921639	92.286	90	45	146	1938	29.167	2.000	0.144	0.798
ID45290	45290	9	53.023	22.099	15.661	0	56	56	2	1	-10921639	206.095	213	157	251	4328	26.165	4.800	0.140	1.930
ID45291	45291	17	65.348	34.604	21.966	0	56	56	2	1	-10921639	162.429	165	105	243	3411	40.643	2.000	0.174	1.182
ID45292	45292	None	27.653	13.525	27.073	0	56	56	2	1	-10921639	103.143	108	71	127	2166	14.270	4.800	0.131	1.670
ID45293	45293	18	33.126	27.651	26.921	0	56	56	2	1	-10921639	131.476	131	90	165	2761	21.741	4.800	0.119	1.286
ID45315	45315	16	53.057	15.957	7.738	0	57	57	2	1	-10921639	139.619	131	101	202	2932	28.614	2.000	0.161	1.355
ID45316	45316	20	31.095	7.464	10.000	0	57	57	2	1	-10921639	71.667	71	26	108	1505	25.964	4.800	0.220	0.997
ID45317	45317	None	33.830	15.709	15.864	0	57	57	2	1	-10921639	145.905	150	112	187	3064	22.876	2.000	0.089	1.039
ID45318	45318	9	56.328	22.370	16.330	0	57	57	2	1	-10921639	213.571	210	153	255	4485	25.426	4.800	0.145	2.127
ID45319	45319	17	70.241	34.450	21.990	0	57	57	2	1	-10921639	176.905	168	120	255	3715	41.248	2.000	0.174	1.269
ID45320	45320	18	29.109	27.437	26.245	0	57	57	2	1	-10921639	136.571	135	97	165	2868	19.167	4.800	0.101	1.311
ID45321	45321	None	27.808	19.972	31.339	0	57	57	2	1	-10921639	99.952	105	67	123	2099	16.753	2.000	0.127	1.341
ID45282	45282	16	59.311	15.819	7.611	0	58	58	2	1	-10921639	146.000	131	112	228	3066	32.653	2.000	0.167	1.279
ID45283	45283	9	59.564	21.822	15.852	0	58	58	2	1	-10921639	205.571	206	150	255	4317	28.859	4.800	0.149	1.852
ID45284	45284	17	76.216	34.298	21.759	0	58	58	2	1	-10921639	183.810	187	120	255	3860	43.736	2.000	0.189	1.336
ID45285	45285	18	34.257	28.122	27.299	0	58	58	2	1	-10921639	135.524	135	105	168	2846	18.217	4.800	0.119	1.583
ID45312	45312	9	40.007	22.071	15.941	0	59	59	2	1	-10921639	196.714	198	142	225	4131	20.526	4.800	0.111	1.914
ID45313	45313	17	74.214	34.311	22.036	0	59	59	2	1	-10921639	181.476	172	131	255	3811	39.687	2.000	0.182	1.407
ID45314	45314	18	35.739	27.877	27.140	0	59	59	2	1	-10921639	135.333	138	105	165	2842	17.095	4.800	0.132	1.846
ID45310	45310	16	51.861	16.005	7.781	0	59	59	2	1	-10921639	140.143	127	105	202	2943	30.335	2.000	0.139	1.128
ID45311	45311	21	29.347	34.596	11.122	0	59	59	2	1	-10921639	142.524	138	112	180	2993	17.943	6.351	0.093	1.347
ID45296	45296	22	34.733	6.870	11.333	0	60	60	2	1	-10921639	74.095	82	33	120	1556	25.684	2.000	0.211	1.005
ID45297	45297	21	34.193	34.391	11.059	0	60	60	2	1	-10921639	154.238	157	127	198	3239	18.633	3.200	0.095	1.433
ID45298	45298	9	46.666	22.379	15.542	0	60	60	2	1	-10921639	197.952	195	161	232	4157	22.128	4.800	0.126	1.999
ID45299	45299	17	70.777	34.415	22.051	0	60	60	2	1	-10921639	190.381	172	142	255	3998	36.286	2.000	0.173	1.546
ID45300	45300	None	28.143	15.033	24.837	0	60	60	2	1	-10921639	121.048	120	97	153	2542	16.231	2.000	0.104	1.411
ID45301	45301	23	30.073	19.338	31.215	0	60	60	2	1	-10921639	100.619	101	63	138	2113	18.118	4.800	0.140	1.362
ID45294	45294	None	28.706	23.903	6.403	0	60	60	2	1	-10921639	144.524	146	105	180	3035	20.262	2.000	0.089	1.171
ID45295	45295	16	52.152	15.943	7.858	0	60	60	2	1	-10921639	157.190	146	116	225	3301	28.248	2.000	0.133	1.305
ID45302	45302	None	32.590	20.015	4.127	0	61	61	2	1	-10921639	147.857	150	108	191	3105	21.409	7.600	0.101	1.272
ID45303	45303	16	58.049	15.986	7.892	0	61	61	2	1	-10921639	164.810	157	123	232	3461	29.267	2.000	0.156	1.520
ID45304	45304	22	42.402	7.004	11.277	0	61	61	2	1	-10921639	76.429	75	33	135	1605	30.931	2.000	0.231	0.926
ID45305	45305	21	32.545	33.507	11.343	0	61	61	2	1	-10921639	161.524	161	135	195	3392	17.532	4.800	0.101	1.695
ID45306	45306	9	43.648	22.073	16.307	0	61	61	2	1	-10921639	192.905	191	161	232	4051	18.878	4.800	0.118	2.149
ID45307	45307	17	67.489	34.291	21.859	0	61	61	2	1	-10921639	190.952	180	146	255	4010	36.833	2.000	0.157	1.409
ID45308	45308	18	34.029	27.817	27.152	0	61	61	2	1	-10921639	135.810	138	105	176	2852	17.477	4.800	0.120	1.664
ID45309	45309	23	27.236	19.295	31.481	0	61	61	2	1	-10921639	106.286	112	75	131	2232	14.731	4.800	0.133	1.695
ID45328	45328	9	48.519	22.060	16.047	0	62	62	2	1	-10921639	192.524	191	146	236	4043	22.126	4.800	0.129	1.993
ID45329	45329	17	66.415	34.110	22.179	0	62	62	2	1	-10921639	190.190	180	146	255	3994	35.809	2.000	0.148	1.372
ID45330	45330	24	27.662	15.218	25.126	0	62	62	2	1	-10921639	133.381	131	101	157	2801	16.160	4.800	0.108	1.612
ID45331	45331	18	29.860	28.053	27.197	0	62	62	2	1	-10921639	129.952	131	101	161	2729	16.821	2.000	0.099	1.386
ID45332	45332	23	37.145	19.364	31.210	0	62	62	2	1	-10921639	115.095	123	71	153	2417	21.675	7.600	0.163	1.488
ID45322	45322	16	47.081	15.761	8.081	0	62	62	2	1	-10921639	157.048	153	123	217	3298	26.049	2.000	0.122	1.316
ID45323	45323	22	42.126	6.652	11.296	0	62	62	2	1	-10921639	86.905	82	48	135	1825	25.076	2.000	0.243	1.355
ID45324	45324	21	33.579	34.395	11.204	0	62	62	2	1	-10921639	162.952	157	135	206	3422	21.423	2.000	0.077	1.090
ID45325	45325	25	35.481	37.782	11.216	0	62	62	2	1	-10921639	147.857	150	105	187	3105	24.790	2.000	0.105	1.130
ID45326	45326	26	29.522	43.661	11.732	0	62	62	2	1	-10921639	144.095	146	105	183	3026	17.595	2.000	0.080	1.220
ID45327	45327	27	29.449	15.700	15.585	0	62	62	2	1	-10921639	148.714	146	105	180	3123	24.166	2.000	0.074	0.848
ID45360	45360	22	47.566	6.593	11.250	0	63	63	2	1	-10921639	101.619	105	56	161	2134	26.673	4.800	0.229	1.419
ID45361	45361	25	42.988	37.251	10.883	0	63	63	2	1	-10921639	160.810	168	127	206	3377	21.867	4.800	0.131	1.700
ID45362	45362	27	29.141	15.400	16.226	0	63	63	2	1	-10921639	144.048	138	112	191	3025	22.449	2.000	0.071	0.851
ID45363	45363	9	36.024	22.132	16.123	0	63	63	2	1	-10921639	189.810	195	146	210	3986	15.234	4.800	0.112	2.518
ID45364	45364	17	60.983	34.309	22.133	0	63	63	2	1	-10921639	183.952	183	135	243	3863	34.207	2.000	0.137	1.298
ID45365	45365	24	29.785	14.926	25.411	0	63	63	2	1	-10921639	133.952	135	105	168	2813	16.993	6.243	0.099	1.426
ID45366	45366	18	44.310	28.125	26.829	0	63	63	2	1	-10921639	145.381	142	108	191	3053	25.619	4.800	0.141	1.403
ID45367	45367	23	52.750	19.789	31.118	0	63	63	2	1	-10921639	131.952	131	67	183	2771	30.403	2.000	0.188	1.374
ID45357	45357	28	30.418	20.900	3.989	0	63	63	2	1	-10921639	152.857	157	120	187	3210	20.660	7.600	0.087	1.188
ID45358	45358	16	53.387	15.970	7.952	0	63	63	2	1	-10921639	167.286	161	131	232	3513	28.893	2.000	0.136	1.389
ID45359	45359	26	32.580	43.092	10.535	0	63	63	2	1	-10921639	146.524	146	116	180	3077	18.307	4.800	0.107	1.552
ID45345	45345	28	43.088	20.321	4.108	0	64	64	2	1	-10921639	156.238	157	105	206	3281	30.604	7.600	0.113	1.036
ID45346	45346	None	29.242	22.920	6.762	0	64	64	2	1	-10921639	166.381	168	135	198	3494	18.776	7.600	0.068	1.128
ID45347	45347	16	39.931	15.899	7.927	0	64	64	2	1	-10921639	153.905	150	116	217	3232	24.456	2.000	0.094	1.086
ID45348	45348	22	49.384	6.739	11.386	0	64	64	2	1	-10921639	100.048	97	45	153	2101	33.427	2.000	0.228	1.113
ID45349	45349	25	61.467	37.223	11.007	0	64	64	2	1	-10921639	171.238	168	120	247	3596	34.123	2.000	0.150	1.312
ID45350	45350	27	35.518	16.507	15.173	0	64	64	2	1	-10921639	170.143	172	120	210	3573	22.330	4.800	0.090	1.264
ID45351	45351	9	37.137	22.093	16.084	0	64	64	2	1	-10921639	184.000	187	123	221	3864	21.333	4.800	0.102	1.604
ID45352	45352	17	49.125	34.204	22.066	0	64	64	2	1	-10921639	175.667	168	127	232	3689	28.510	2.000	0.109	1.213
ID45353	45353	24	34.380	15.270	24.783	0	64	64	2	1	-10921639	140.476	138	93	183	2950	22.653	6.309	0.109	1.222
ID45354	45354	18	34.135	27.898	26.459	0	64	64	2	1	-10921639	143.857	146	112	198	3021	22.211	7.600	0.089	1.054
ID45355	45355	29	32.108	35.167	25.870	0	64	64	2	1	-10921639	135.190	138	78	180	2839	28.511	6.298	0.093	0.808
ID45356	45356	23	45.612	19.604	31.242	0	64	64	2	1	-10921639	131.619	138	63	168	2764	29.068	2.000	0.164	1.276
ID45344	45344	23	53.325	18.973	31.256	0	65	65	2	1	-10921639	137.238	135	78	191	2882	29.228	2.000	0.180	1.431
ID45333	45333	28	40.083	20.533	4.578	0	65	65	2	1	-10921639	177.190	176	131	213	3721	23.064	4.800	0.113	1.558
ID45334	45334	16	37.614	15.878	7.963	0	65	65	2	1	-10921639	159.143	153	120	210	3342	23.146	2.000	0.087	1.102
ID45335	45335	26	34.632	42.574	9.517	0	65	65	2	1	-10921639	143.619	142	108	183	3016	18.999	4.800	0.117	1.585
ID45336	45336	22	42.303	6.920	11.442	0	65	65	2	1	-10921639	92.286	90	33	142	1938	32.572	2.000	0.217	1.008
ID45337	45337	25	59.233	36.954	11.168	0	65	65	2	1	-10921639	172.429	172	112	232	3621	32.709	2.000	0.152	1.393
ID45338	45338	9	43.560	22.315	15.864	0	65	65	2	1	-10921639	194.095	198	135	232	4076	24.730	4.800	0.113	1.592
ID45339	45339	17	41.993	34.202	22.014	0	65	65	2	1	-10921639	177.571	172	142	213	3729	24.711	2.000	0.093	1.224
ID45340	45340	24	32.346	15.590	25.023	0	65	65	2	1	-10921639	150.571	150	120	180	3162	19.030	4.800	0.115	1.629
ID45341	45341	29	31.812	34.643	25.636	0	65	65	2	1	-10921639	131.381	131	71	180	2759	34.936	6.363	0.091	0.630
ID45342	45342	30	32.802	15.299	26.751	0	65	65	2	1	-10921639	140.857	142	90	180	2958	27.679	7.600	0.116	1.058
ID45343	45343	18	38.246	28.638	26.798	0	65	65	2	1	-10921639	153.286	150	116	195	3219	23.992	4.800	0.129	1.459
ID45376	45376	18	50.551	28.080	26.593	0	66	66	2	1	-10921639	158.048	161	101	210	3319	31.555	4.800	0.169	1.447
ID45377	45377	23	60.961	19.237	31.061	0	66	66	2	1	-10921639	145.810	146	71	206	3062	34.071	2.000	0.204	1.451
ID45368	45368	28	48.076	20.639	4.642	0	66	66	2	1	-10921639	183.952	187	138	225	3863	25.535	4.800	0.129	1.643
ID45369	45369	16	32.942	15.776	7.798	0	66	66	2	1	-10921639	159.190	153	127	198	3343	17.685	7.600	0.085	1.417
ID45370	45370	26	29.452	42.525	9.358	0	66	66	2	1	-10921639	137.143	146	82	176	2880	28.626	6.384	0.106	0.918
ID45371	45371	25	73.277	37.005	11.340	0	66	66	2	1	-10921639	192.667	183	123	255	4046	41.531	2.000	0.173	1.365
ID45372	45372	22	47.804	6.993	11.605	0	66	66	2	1	-10921639	111.619	120	56	150	2344	28.816	4.800	0.236	1.480
ID45373	45373	9	48.159	22.439	15.447	0	66	66	2	1	-10921639	198.952	198	153	240	4178	22.110	4.800	0.128	2.036
ID45374	45374	17	47.236	34.408	23.180	0	66	66	2	1	-10921639	181.048	180	138	232	3802	26.168	4.800	0.131	1.605
ID45375	45375	30	37.719	15.017	26.014	0	66	66	2	1	-10921639	153.952	150	112	191	3233	26.053	4.800	0.128	1.341
ID45408	45408	30	38.267	14.853	25.826	0	67	67	2	1	-10921639	154.286	153	120	183	3240	19.391	4.800	0.124	1.760
ID45409	45409	18	54.339	27.942	26.218	0	67	67	2	1	-10921639	165.238	165	116	225	3470	27.896	4.800	0.156	1.600
ID45410	45410	29	35.159	34.549	25.653	0	67	67	2	1	-10921639	139.238	146	75	195	2924	37.123	6.295	0.099	0.676
ID45411	45411	23	76.012	19.247	30.923	0	67	67	2	1	-10921639	162.190	157	90	243	3406	41.223	2.000	0.225	1.444
ID45400	45400	28	44.075	21.000	5.000	0	67	67	2	1	-10921639	179.714	180	135	228	3774	25.326	7.600	0.113	1.441
ID45401	45401	16	27.076	16.265	7.488	0	67	67	2	1	-10921639	148.190	150	108	191	3112	25.137	7.600	0.082	0.891
ID45402	45402	None	35.765	22.800	7.121	0	67	67	2	1	-10921639	173.286	176	123	217	3639	26.712	7.600	0.082	0.982
ID45403	45403	26	44.710	42.589	9.732	0	67	67	2	1	-10921639	153.095	146	112	206	3215	26.522	4.800	0.136	1.384
ID45404	45404	22	40.323	7.075	11.413	0	67	67	2	1	-10921639	93.810	105	33	135	1970	32.617	2.000	0.205	0.980
ID45405	45405	25	68.592	36.942	11.552	0	67	67	2	1	-10921639	193.905	191	131	255	4072	41.010	2.000	0.166	1.345
ID45406	45406	9	37.634	22.786	15.827	0	67	67	2	1	-10921639	191.000	195	153	217	4011	21.031	4.800	0.099	1.636
ID45407	45407	17	50.974	34.445	22.285	0	67	67	2	1	-10921639	179.381	176	127	251	3767	31.693	2.000	0.106	1.082
ID45378	45378	28	41.887	20.613	5.039	0	68	68	2	1	-10921639	169.762	176	120	221	3565	29.585	7.600	0.106	1.100
ID45379	45379	16	38.581	16.097	7.852	0	68	68	2	1	-10921639	157.190	150	112	206	3301	26.216	2.000	0.094	1.033
ID45380	45380	26	37.758	42.167	8.932	0	68	68	2	1	-10921639	151.810	150	112	191	3188	22.545	4.800	0.121	1.450
ID45381	45381	22	45.054	7.095	11.695	0	68	68	2	1	-10921639	108.524	112	48	157	2279	35.351	7.600	0.209	1.061
ID45382	45382	25	61.889	36.516	12.079	0	68	68	2	1	-10921639	206.667	206	146	255	4340	34.440	2.000	0.146	1.532
ID45383	45383	9	40.101	22.573	15.720	0	68	68	2	1	-10921639	192.476	202	146	236	4042	23.468	4.800	0.106	1.571
ID45384	45384	17	40.601	34.229	22.507	0	68	68	2	1	-10921639	184.286	180	142	228	3870	25.648	4.800	0.123	1.577
ID45385	45385	30	32.243	15.299	24.729	0	68	68	2	1	-10921639	151.429	157	101	191	3180	23.295	4.800	0.113	1.317
ID45386	45386	29	49.067	34.724	24.944	0	68	68	2	1	-10921639	164.476	168	105	221	3454	36.249	4.800	0.138	1.099
ID45387	45387	18	55.919	28.045	26.005	0	68	68	2	1	-10921639	163.333	161	120	221	3430	29.109	2.000	0.155	1.507
ID45388	45388	23	65.202	18.560	30.840	0	68	68	2	1	-10921639	164.667	168	90	236	3458	38.430	4.800	0.203	1.444
ID45412	45412	28	32.326	20.445	5.102	0	69	69	2	1	-10921639	156.619	157	105	198	3289	26.733	7.600	0.083	0.900
ID45413	45413	None	33.799	21.972	6.377	0	69	69	2	1	-10921639	168.190	176	105	198	3532	24.977	4.800	0.106	1.290
ID45414	45414	16	47.906	15.841	7.973	0	69	69	2	1	-10921639	164.667	165	120	228	3458	26.800	2.000	0.123	1.350
ID45415	45415	26	34.991	42.313	8.979	0	69	69	2	1	-10921639	148.571	150	105	191	3120	27.491	4.800	0.114	1.103
ID45416	45416	22	30.857	6.548	11.521	0	69	69	2	1	-10921639	95.190	101	48	138	1999	27.062	4.800	0.150	0.915
ID45417	45417	25	62.951	36.756	12.087	0	69	69	2	1	-10921639	201.667	198	150	255	4235	33.440	2.000	0.140	1.480
ID45418	45418	31	32.807	10.277	13.546	0	69	69	2	1	-10921639	127.762	138	78	176	2683	27.366	7.600	0.112	0.938
ID45419	45419	9	41.415	22.181	15.757	0	69	69	2	1	-10921639	192.667	191	142	236	4046	22.568	4.800	0.112	1.714
ID45420	45420	32	29.302	29.948	16.258	0	69	69	2	1	-10921639	161.143	157	131	198	3384	17.596	2.000	0.069	1.177
ID45421	45421	17	35.821	34.219	23.139	0	69	69	2	1	-10921639	174.524	172	135	213	3665	19.704	4.800	0.112	1.791
ID45422	45422	30	42.284	14.861	25.292	0	69	69	2	1	-10921639	159.095	157	112	198	3341	23.158	7.600	0.133	1.612
ID45423	45423	29	39.639	34.388	24.945	0	69	69	2	1	-10921639	158.381	157	108	198	3326	26.714	4.800	0.129	1.351
ID45424	45424	18	53.265	28.213	26.226	0	69	69	2	1	-10921639	160.190	153	112	217	3364	25.608	4.800	0.160	1.722
ID45425	45425	23	51.388	19.007	30.885	0	69	69	2	1	-10921639	151.048	161	86	198	3172	29.891	4.800	0.169	1.461
ID45392	45392	25	63.858	36.223	12.219	0	70	70	2	1	-10921639	215.048	210	168	255	4516	29.142	4.800	0.151	1.938
ID45393	45393	31	50.171	9.848	13.817	0	70	70	2	1	-10921639	139.952	150	78	191	2939	32.486	2.000	0.156	1.164
ID45394	45394	9	47.029	22.419	15.571	0	70	70	2	1	-10921639	195.571	202	131	251	4107	33.613	4.800	0.108	1.139
ID45395	45395	32	29.029	30.270	16.237	0	70	70	2	1	-10921639	159.048	153	131	210	3340	22.112	2.000	0.055	0.753
ID45396	45396	30	38.134	15.571	24.856	0	70	70	2	1	-10921639	163.905	165	138	195	3442	17.291	4.800	0.122	2.056
ID45397	45397	29	51.373	34.601	24.846	0	70	70	2	1	-10921639	152.190	165	82	217	3196	39.563	2.000	0.154	1.025
ID45398	45398	18	45.921	28.638	26.069	0	70	70	2	1	-10921639	150.381	146	101	202	3158	27.110	2.000	0.138	1.344
ID45399	45399	23	57.413	18.997	30.741	0	70	70	2	1	-10921639	154.048	153	90	213	3235	35.778	2.000	0.169	1.246
ID45389	45389	28	42.481	21.081	4.970	0	70	70	2	1	-10921639	164.952	161	127	228	3464	26.562	6.333	0.106	1.191
ID45390	45390	16	52.574	15.847	7.967	0	70	70	2	1	-10921639	163.190	161	120	225	3427	29.553	2.000	0.146	1.406
ID45391	45391	26	30.514	42.226	9.630	0	70	70	2	1	-10921639	159.762	157	127	195	3355	18.968	4.800	0.102	1.553
ID45440	45440	28	31.400	20.261	4.775	0	71	71	2	1	-10921639	149.762	153	108	195	3145	25.008	7.600	0.072	0.800
ID45441	45441	33	32.213	22.436	7.361	0	71	71	2	1	-10921639	167.619	165	127	210	3520	21.290	7.600	0.083	1.208
ID45442	45442	16	33.661	15.665	8.186	0	71	71	2	1	-10921639	151.095	153	108	198	3173	23.902	2.000	0.091	1.056
ID45443	45443	26	46.095	41.979	9.394	0	71	71	2	1	-10921639	148.810	153	82	206	3125	36.806	4.800	0.143	1.014
ID45444	45444	None	34.765	6.947	11.370	0	71	71	2	1	-10921639	95.190	101	37	146	1999	32.641	2.000	0.163	0.818
ID45445	45445	25	60.283	36.335	12.851	0	71	71	2	1	-10921639	220.714	221	168	255	4635	28.865	4.800	0.145	1.937
ID45446	45446	31	41.994	10.059	14.134	0	71	71	2	1	-10921639	138.476	138	75	191	2908	28.202	7.600	0.128	1.113
ID45447	45447	9	56.504	22.093	15.308	0	71	71	2	1	-10921639	204.619	202	165	255	4297	26.231	4.800	0.139	1.906
ID45448	45448	32	47.061	30.212	16.231	0	71	71	2	1	-10921639	174.381	168	142	247	3662	31.039	2.000	0.092	0.947
ID45449	45449	30	42.924	15.074	24.888	0	71	71	2	1	-10921639	155.905	150	116	195	3274	22.521	6.100	0.136	1.657
ID45450	45450	29	49.242	34.341	24.504	0	71	71	2	1	-10921639	157.714	153	93	221	3312	34.764	6.333	0.144	1.139
ID45451	45451	18	35.425	28.664	26.286	0	71	71	2	1	-10921639	150.905	153	108	180	3169	22.100	4.800	0.115	1.411
ID45452	45452	23	51.294	19.546	30.393	0	71	71	2	1	-10921639	161.333	161	120	210	3388	26.244	4.800	0.167	1.756
ID45453	45453	34	33.535	17.315	33.788	0	71	71	2	1	-10921639	96.000	93	52	153	2016	30.863	2.000	0.124	0.687
ID45426	45426	28	29.369	20.860	4.397	0	72	72	2	1	-10921639	140.333	138	105	187	2947	21.719	4.800	0.104	1.213
ID45427	45427	33	28.255	22.414	7.540	0	72	72	2	1	-10921639	161.095	157	138	198	3383	18.052	2.000	0.067	1.113
ID45428	45428	16	39.897	15.570	8.123	0	72	72	2	1	-10921639	152.000	153	101	202	3192	26.633	2.000	0.118	1.202
ID45429	45429	35	28.690	33.741	9.427	0	72	72	2	1	-10921639	154.429	161	82	202	3243	36.875	3.200	0.074	0.579
ID45430	45430	26	58.055	41.774	9.234	0	72	72	2	1	-10921639	151.905	153	90	232	3190	42.705	4.800	0.180	1.085
ID45431	45431	25	52.095	36.411	13.027	0	72	72	2	1	-10921639	209.238	206	157	255	4394	26.052	4.800	0.121	1.728
ID45432	45432	31	49.015	9.949	13.714	0	72	72	2	1	-10921639	145.048	146	86	198	3046	31.650	7.600	0.151	1.205
ID45433	45433	9	51.592	22.070	15.439	0	72	72	2	1	-10921639	208.857	213	172	251	4386	23.722	4.800	0.130	2.019
ID45434	45434	32	51.206	30.098	16.421	0	72	72	2	1	-10921639	187.000	176	146	247	3927	30.609	2.000	0.110	1.214
ID45435	45435	29	40.830	34.262	23.814	0	72	72	2	1	-10921639	160.667	165	112	206	3374	24.587	4.800	0.133	1.531
ID45436	45436	30	36.601	12.627	25.911	0	72	72	2	1	-10921639	129.571	131	93	161	2721	21.334	4.800	0.150	1.584
ID45437	45437	18	42.834	28.818	25.867	0	72	72	2	1	-10921639	145.810	142	90	198	3062	29.804	2.000	0.124	1.078
ID45438	45438	23	40.268	18.693	30.424	0	72	72	2	1	-10921639	151.524	157	116	191	3182	24.178	4.800	0.125	1.393
ID45439	45439	34	47.534	17.101	33.866	0	72	72	2	1	-10921639	107.810	108	56	168	2264	34.158	2.000	0.177	0.951
ID45472	45472	32	56.835	29.755	16.301	0	73	73	2	1	-10921639	191.619	183	146	255	4024	36.309	2.000	0.122	1.144
ID45473	45473	36	38.202	34.340	21.418	0	73	73	2	1	-10921639	166.381	168	135	217	3494	22.402	2.000	0.092	1.246
ID45474	45474	29	37.686	33.768	24.156	0	73	73	2	1	-10921639	159.810	168	105	206	3356	25.420	4.800	0.135	1.496
ID45475	45475	30	30.197	14.437	25.543	0	73	73	2	1	-10921639	133.238	135	93	168	2798	21.730	4.800	0.134	1.452
ID45476	45476	18	32.936	28.719	26.114	0	73	73	2	1	-10921639	144.190	150	97	176	3028	21.784	4.800	0.113	1.348
ID45477	45477	34	49.657	17.385	33.482	0	73	73	2	1	-10921639	122.095	116	67	176	2564	33.928	4.800	0.194	1.170
ID45465	45465	16	47.678	15.765	8.097	0	73	73	2	1	-10921639	162.714	165	120	213	3417	25.219	7.600	0.143	1.616
ID45466	45466	33	35.985	22.742	7.532	0	73	73	2	1	-10921639	165.095	161	131	213	3467	21.888	2.000	0.093	1.289
ID45467	45467	26	54.878	41.277	9.247	0	73	73	2	1	-10921639	153.524	157	82	228	3224	42.729	2.000	0.149	0.931
ID45468	45468	35	32.325	33.409	9.696	0	73	73	2	1	-10921639	175.476	172	142	221	3685	25.240	7.600	0.078	1.006
ID45469	45469	25	59.347	36.130	12.900	0	73	73	2	1	-10921639	208.524	210	157	255	4379	30.262	4.800	0.134	1.625
ID45470	45470	31	57.423	10.487	13.680	0	73	73	2	1	-10921639	161.048	168	97	225	3382	39.708	7.600	0.170	1.177
ID45471	45471	9	63.094	21.979	15.294	0	73	73	2	1	-10921639	212.381	206	172	255	4460	30.210	2.000	0.144	1.775
ID45488	45488	34	55.199	17.401	33.258	0	74	74	2	1	-10921639	120.667	127	63	191	2534	35.815	7.600	0.211	1.172
ID45489	45489	None	29.685	35.125	33.023	0	74	74	2	1	-10921639	75.333	78	37	101	1582	15.964	4.800	0.216	1.676
ID45478	45478	16	46.126	16.651	7.903	0	74	74	2	1	-10921639	170.190	157	135	228	3574	25.934	2.000	0.105	1.244
ID45479	45479	35	49.137	33.263	9.234	0	74	74	2	1	-10921639	173.000	172	97	232	3633	36.230	2.000	0.113	0.973
ID45480	45480	26	52.235	41.203	8.992	0	74	74	2	1	-10921639	147.667	153	78	206	3101	36.157	2.000	0.146	1.043
ID45481	45481	25	58.351	36.169	13.104	0	74	74	2	1	-10921639	202.762	195	146	255	4258	32.802	2.000	0.126	1.385
ID45482	45482	31	59.356	10.050	13.681	0	74	74	2	1	-10921639	166.048	168	101	232	3487	36.363	2.000	0.153	1.208
ID45483	45483	9	53.117	22.570	15.804	0	74	74	2	1	-10921639	213.714	217	172	255	4488	25.850	4.800	0.132	1.934
ID45484	45484	32	50.387	30.069	16.562	0	74	74	2	1	-10921639	188.048	187	138	255	3949	36.063	2.000	0.101	0.960
ID45485	45485	36	44.227	33.875	21.691	0	74	74	2	1	-10921639	168.714	172	112	213	3543	27.421	4.800	0.145	1.558
ID45486	45486	18	30.712	29.119	25.837	0	74	74	2	1	-10921639	138.476	142	82	176	2908	25.514	7.600	0.104	1.021
ID45487	45487	23	36.660	19.190	29.699	0	74	74	2	1	-10921639	146.429	142	108	191	3075	21.344	7.600	0.114	1.405
ID45490	45490	16	49.053	16.246	8.004	0	75	75	2	1	-10921639	170.333	176	127	221	3577	28.106	4.800	0.140	1.493
ID45491	45491	35	50.346	32.923	9.185	0	75	75	2	1	-10921639	172.381	168	108	243	3620	35.760	2.000	0.106	0.922
ID45492	45492	26	56.492	40.812	9.448	0	75	75	2	1	-10921639	153.714	153	90	221	3228	40.904	2.000	0.160	1.034
ID45493	45493	31	54.518	10.104	13.388	0	75	75	2	1	-10921639	167.095	168	127	225	3509	28.502	4.800	0.165	1.665
ID45494	45494	25	61.002	35.737	13.326	0	75	75	2	1	-10921639	197.714	191	131	255	4152	33.978	2.000	0.140	1.426
ID45495	45495	9	55.134	22.649	15.282	0	75	75	2	1	-10921639	219.714	221	176	255	4614	24.725	4.800	0.138	2.155
ID45496	45496	32	52.586	30.047	16.465	0	75	75	2	1	-10921639	198.429	187	153	251	4167	33.096	2.000	0.118	1.264
ID45497	45497	36	43.192	33.921	22.007	0	75	75	2	1	-10921639	162.810	168	108	198	3419	27.342	4.800	0.141	1.475
ID45498	45498	18	34.740	28.832	25.873	0	75	75	2	1	-10921639	140.476	146	67	180	2950	30.096	2.000	0.102	0.864
ID45499	45499	23	27.622	19.029	29.273	0	75	75	2	1	-10921639	143.952	146	116	165	3023	15.295	4.800	0.089	1.540
ID45500	45500	34	56.478	17.417	33.128	0	75	75	2	1	-10921639	119.857	120	63	176	2517	35.935	2.000	0.228	1.238
ID45456	45456	26	47.503	40.390	9.655	0	76	76	2	1	-10921639	161.667	161	112	228	3395	27.832	2.000	0.124	1.280
ID45457	45457	31	52.776	10.526	13.287	0	76	76	2	1	-10921639	174.905	168	135	232	3673	26.565	4.800	0.137	1.585
ID45458	45458	25	58.040	35.255	13.153	0	76	76	2	1	-10921639	209.714	221	157	255	4404	30.950	4.800	0.130	1.558
ID45459	45459	9	58.058	22.667	15.476	0	76	76	2	1	-10921639	227.000	236	172	255	4767	27.214	4.800	0.144	2.098
ID45460	45460	32	54.881	29.539	16.343	0	76	76	2	1	-10921639	191.667	180	150	255	4025	35.826	2.000	0.118	1.132
ID45461	45461	36	64.540	33.792	21.232	0	76	76	2	1	-10921639	179.429	180	120	236	3768	35.917	4.800	0.185	1.558
ID45462	45462	18	27.225	28.132	26.029	0	76	76	2	1	-10921639	138.571	142	90	172	2910	21.999	2.000	0.084	0.977
ID45463	45463	34	51.012	17.610	33.250	0	76	76	2	1	-10921639	113.952	112	56	183	2393	29.549	2.000	0.205	1.313
ID45464	45464	37	28.762	27.684	34.911	0	76	76	2	1	-10921639	71.286	75	30	97	1497	18.072	4.800	0.197	1.298
ID45454	45454	16	49.595	16.316	8.020	0	76	76	2	1	-10921639	162.952	157	112	221	3422	30.611	2.000	0.130	1.225
ID45455	45455	35	55.362	33.248	9.443	0	76	76	2	1	-10921639	192.238	191	123	255	4037	41.988	2.000	0.115	0.941
ID45512	45512	16	44.879	15.906	8.020	0	77	77	2	1	-10921639	157.095	153	112	206	3299	25.571	2.000	0.124	1.356
ID45513	45513	35	60.981	33.079	9.493	0	77	77	2	1	-10921639	198.333	187	131	255	4165	45.207	2.000	0.131	1.014
ID45514	45514	26	49.157	40.085	9.658	0	77	77	2	1	-10921639	154.286	153	108	225	3240	31.166	2.000	0.123	1.087
ID45515	45515	25	67.010	34.982	12.921	0	77	77	2	1	-10921639	210.286	217	142	255	4416	40.676	2.000	0.146	1.321
ID45516	45516	39	30.883	43.693	12.633	0	77	77	2	1	-10921639	110.905	120	56	161	2329	31.713	2.000	0.079	0.513
ID45517	45517	31	51.609	11.015	13.962	0	77	77	2	1	-10921639	183.857	187	135	232	3861	28.433	4.800	0.138	1.572
ID45518	45518	9	56.307	22.715	15.705	0	77	77	2	1	-10921639	232.952	232	195	255	4892	21.800	4.800	0.144	2.689
ID45519	45519	32	52.255	29.476	16.352	0	77	77	2	1	-10921639	188.286	183	142	255	3954	36.050	2.000	0.105	0.993
ID45520	45520	36	77.779	33.641	21.695	0	77	77	2	1	-10921639	177.667	180	97	255	3731	50.786	2.000	0.218	1.254
ID45521	45521	38	29.210	13.355	25.626	0	77	77	2	1	-10921639	106.048	116	56	142	2227	27.650	2.000	0.121	0.830
ID45522	45522	None	28.577	20.001	28.906	0	77	77	2	1	-10921639	142.381	146	93	168	2990	19.361	7.600	0.098	1.311
ID45523	45523	34	40.460	17.646	32.841	0	77	77	2	1	-10921639	111.571	116	63	157	2343	27.049	4.800	0.186	1.292
ID45524	45524	37	28.224	27.081	34.694	0	77	77	2	1	-10921639	71.286	75	26	101	1497	20.189	2.000	0.196	1.156
ID45504	45504	31	54.142	10.900	13.438	0	78	78	2	1	-10921639	180.429	180	131	240	3789	31.658	2.000	0.131	1.322
ID45505	45505	25	55.278	35.119	12.916	0	78	78	2	1	-10921639	200.143	206	138	243	4203	30.537	4.800	0.130	1.508
ID45506	45506	39	47.480	43.172	12.887	0	78	78	2	1	-10921639	136.286	135	75	202	2862	31.936	2.000	0.142	1.062
ID45507	45507	9	58.687	22.763	15.672	0	78	78	2	1	-10921639	231.571	240	187	255	4863	26.099	4.800	0.149	2.303
ID45508	45508	32	45.075	29.540	16.031	0	78	78	2	1	-10921639	179.905	172	138	243	3778	29.548	2.000	0.094	1.043
ID45509	45509	36	85.242	33.847	21.526	0	78	78	2	1	-10921639	187.571	202	105	255	3939	51.951	4.800	0.232	1.358
ID45510	45510	38	32.573	13.696	25.403	0	78	78	2	1	-10921639	125.619	135	78	157	2638	22.586	4.800	0.119	1.184
ID45511	45511	34	48.056	17.585	32.513	0	78	78	2	1	-10921639	108.571	112	33	176	2280	36.963	2.000	0.221	1.064
ID45501	45501	16	51.107	15.740	7.944	0	78	78	2	1	-10921639	159.714	165	120	210	3354	28.355	2.000	0.145	1.429
ID45502	45502	35	52.467	33.325	9.460	0	78	78	2	1	-10921639	185.286	176	135	251	3891	38.727	2.000	0.118	1.008
ID45503	45503	26	33.537	40.210	9.719	0	78	78	2	1	-10921639	141.952	146	86	213	2981	28.570	7.600	0.069	0.644
ID45552	45552	32	38.009	29.504	16.051	0	79	79	2	1	-10921639	177.381	168	138	243	3725	27.687	2.000	0.071	0.852
ID45553	45553	36	80.730	33.458	21.386	0	79	79	2	1	-10921639	204.524	210	150	255	4295	39.747	4.800	0.202	1.726
ID45554	45554	38	42.951	13.843	25.659	0	79	79	2	1	-10921639	121.286	127	71	176	2547	28.406	4.800	0.159	1.170
ID45555	45555	None	28.073	33.154	26.969	0	79	79	2	1	-10921639	107.619	116	63	138	2260	25.908	2.000	0.110	0.824
ID45556	45556	34	46.566	17.513	32.446	0	79	79	2	1	-10921639	112.667	108	56	161	2366	28.864	2.000	0.196	1.280
ID45545	45545	16	36.727	15.836	7.979	0	79	79	2	1	-10921639	156.952	161	112	191	3296	21.630	4.800	0.114	1.491
ID45546	45546	35	53.519	33.238	9.929	0	79	79	2	1	-10921639	192.476	191	146	255	4042	33.957	2.000	0.103	1.056
ID45547	45547	26	34.060	40.086	9.819	0	79	79	2	1	-10921639	144.619	150	97	187	3037	25.147	7.600	0.096	1.012
ID45548	45548	25	56.107	35.239	13.410	0	79	79	2	1	-10921639	203.667	213	150	247	4277	27.954	4.800	0.136	1.749
ID45549	45549	39	49.773	42.977	13.205	0	79	79	2	1	-10921639	135.000	138	90	187	2835	31.199	2.000	0.154	1.153
ID45550	45550	31	52.084	11.380	14.357	0	79	79	2	1	-10921639	194.095	195	142	243	4076	33.139	4.800	0.132	1.365
ID45551	45551	9	58.890	22.782	15.775	0	79	79	2	1	-10921639	231.762	240	191	255	4867	21.998	4.800	0.147	2.697
ID45536	45536	None	34.441	22.877	7.966	0	80	80	2	1	-10921639	148.762	146	108	195	3124	24.880	2.000	0.078	0.867
ID45537	45537	35	47.950	33.200	9.668	0	80	80	2	1	-10921639	199.810	195	161	251	4196	26.436	2.000	0.099	1.362
ID45538	45538	39	50.996	43.065	13.192	0	80	80	2	1	-10921639	131.286	135	90	183	2757	31.409	2.000	0.154	1.115
ID45539	45539	31	64.941	11.933	14.047	0	80	80	2	1	-10921639	218.286	232	153	255	4584	35.066	7.600	0.151	1.636
ID45540	45540	25	49.628	34.897	13.537	0	80	80	2	1	-10921639	188.286	202	90	255	3954	43.673	2.000	0.103	0.808
ID45541	45541	9	56.734	22.798	15.639	0	80	80	2	1	-10921639	228.619	236	195	255	4801	23.293	4.800	0.140	2.408
ID45542	45542	32	30.421	29.737	15.959	0	80	80	2	1	-10921639	174.238	165	150	228	3659	22.720	2.000	0.046	0.673
ID45543	45543	36	78.018	33.559	21.250	0	80	80	2	1	-10921639	204.667	206	116	255	4298	44.723	4.800	0.212	1.599
ID45544	45544	34	47.628	17.403	32.654	0	80	80	2	1	-10921639	99.810	105	41	157	2096	33.952	4.800	0.266	1.234
ID45535	45535	16	38.223	16.111	8.004	0	80	80	2	1	-10921639	151.381	157	108	191	3179	25.541	2.000	0.114	1.211
ID45557	45557	16	34.117	16.009	7.780	0	81	81	2	1	-10921639	146.333	146	93	195	3073	23.557	2.000	0.094	1.063
ID45558	45558	35	42.832	33.413	9.733	0	81	81	2	1	-10921639	183.143	176	146	247	3846	27.543	2.000	0.087	1.067
ID45559	45559	25	56.062	35.035	13.444	0	81	81	2	1	-10921639	195.000	195	135	251	4095	30.940	2.000	0.128	1.427
ID45560	45560	39	51.067	42.812	13.076	0	81	81	2	1	-10921639	139.238	142	90	198	2924	30.437	2.000	0.155	1.229
ID45561	45561	31	55.186	12.258	13.863	0	81	81	2	1	-10921639	207.952	221	131	255	4367	37.030	6.314	0.120	1.201
ID45562	45562	9	55.777	22.809	15.427	0	81	81	2	1	-10921639	229.762	236	172	255	4825	28.365	4.800	0.134	1.909
ID45563	45563	40	50.236	13.863	15.879	0	81	81	2	1	-10921639	209.762	221	157	255	4405	32.607	7.600	0.111	1.281
ID45564	45564	32	37.138	29.919	15.976	0	81	81	2	1	-10921639	176.476	168	138	240	3706	25.647	2.000	0.065	0.837
ID45565	45565	36	74.548	33.707	21.508	0	81	81	2	1	-10921639	208.667	217	131	255	4382	46.012	4.800	0.186	1.420
ID45566	45566	None	29.141	32.137	26.478	0	81	81	2	1	-10921639	134.571	135	97	172	2826	23.179	2.000	0.067	0.734
ID45567	45567	34	38.998	17.731	33.018	0	81	81	2	1	-10921639	96.429	101	56	146	2025	26.328	4.800	0.236	1.401
ID45584	45584	36	76.388	33.592	21.626	0	82	82	2	1	-10921639	207.762	225	131	255	4363	45.338	4.800	0.197	1.506
ID45585	45585	None	29.141	16.395	24.212	0	82	82	2	1	-10921639	139.857	146	97	180	2937	21.973	7.600	0.090	1.049
ID45586	45586	34	45.656	17.435	32.683	0	82	82	2	1	-10921639	91.857	90	30	138	1929	33.251	4.800	0.272	1.182
ID45576	45576	16	38.602	16.066	8.110	0	82	82	2	1	-10921639	151.238	157	105	191	3176	28.330	2.000	0.109	1.050
ID45577	45577	None	29.053	22.286	7.875	0	82	82	2	1	-10921639	157.524	157	131	195	3308	16.816	2.000	0.074	1.296
ID45578	45578	35	37.410	32.436	9.242	0	82	82	2	1	-10921639	178.524	176	138	221	3749	23.655	4.800	0.106	1.442
ID45579	45579	39	54.010	42.745	12.914	0	82	82	2	1	-10921639	142.714	142	90	206	2997	32.857	2.000	0.167	1.245
ID45580	45580	25	45.722	34.791	13.546	0	82	82	2	1	-10921639	176.143	187	90	236	3699	40.023	2.000	0.100	0.803
ID45581	45581	40	47.093	14.004	15.650	0	82	82	2	1	-10921639	204.905	206	153	255	4303	28.943	7.600	0.108	1.380
ID45582	45582	9	53.875	22.689	15.555	0	82	82	2	1	-10921639	237.667	255	195	255	4991	22.850	4.800	0.136	2.489
ID45583	45583	32	33.113	29.630	16.374	0	82	82	2	1	-10921639	172.810	165	142	228	3629	25.580	2.000	0.064	0.809
ID45525	45525	35	33.414	32.778	9.166	0	83	83	2	1	-10921639	174.667	176	131	225	3668	22.758	4.800	0.091	1.284
ID45526	45526	None	33.113	39.578	9.279	0	83	83	2	1	-10921639	124.619	123	60	176	2617	34.691	2.000	0.110	0.711
ID45527	45527	25	35.585	34.748	12.910	0	83	83	2	1	-10921639	175.667	180	108	213	3689	27.303	2.000	0.078	0.934
ID45528	45528	39	62.983	42.768	13.170	0	83	83	2	1	-10921639	143.048	138	90	221	3004	39.759	2.000	0.175	1.073
ID45529	45529	40	54.888	13.980	15.375	0	83	83	2	1	-10921639	226.143	221	172	255	4749	25.251	4.800	0.136	2.147
ID45530	45530	9	53.301	22.969	15.509	0	83	83	2	1	-10921639	237.857	251	183	255	4995	25.338	4.800	0.135	2.238
ID45531	45531	32	31.873	29.616	16.196	0	83	83	2	1	-10921639	178.190	172	142	232	3742	26.557	2.000	0.050	0.641
ID45532	45532	36	69.565	33.583	21.311	0	83	83	2	1	-10921639	211.000	217	120	255	4431	42.245	4.800	0.185	1.559
ID45533	45533	None	27.285	32.724	26.363	0	83	83	2	1	-10921639	135.762	142	82	172	2851	26.056	2.000	0.066	0.650
ID45534	45534	34	35.648	17.185	33.561	0	83	83	2	1	-10921639	73.048	78	26	112	1534	27.967	2.000	0.226	0.963
ID45568	45568	35	31.521	33.259	10.681	0	84	84	2	1	-10921639	184.762	187	153	217	3880	19.573	4.800	0.083	1.441
ID45569	45569	25	32.914	34.607	12.629	0	84	84	2	1	-10921639	176.190	180	123	213	3700	21.642	4.800	0.091	1.355
ID45570	45570	39	48.742	42.605	12.925	0	84	84	2	1	-10921639	137.667	138	86	206	2891	32.256	2.000	0.152	1.126
ID45571	45571	9	51.598	22.638	15.433	0	84	84	2	1	-10921639	236.381	251	176	255	4964	25.831	4.800	0.130	2.099
ID45572	45572	40	53.848	14.682	15.712	0	84	84	2	1	-10921639	219.048	225	176	255	4600	26.755	4.800	0.126	1.826
ID45573	45573	36	71.153	33.689	21.289	0	84	84	2	1	-10921639	217.810	240	112	255	4574	43.992	4.800	0.191	1.585
ID45574	45574	41	28.109	19.717	27.613	0	84	84	2	1	-10921639	123.143	127	63	172	2586	27.688	7.600	0.104	0.838
ID45575	45575	34	38.231	17.763	33.761	0	84	84	2	1	-10921639	81.476	82	37	123	1711	25.703	4.800	0.233	1.196
ID45600	45600	9	48.745	22.815	15.646	0	85	85	2	1	-10921639	239.857	251	210	255	5037	18.824	4.800	0.122	2.762
ID45601	45601	36	65.500	33.482	21.258	0	85	85	2	1	-10921639	212.238	210	161	255	4457	30.312	4.800	0.158	1.911
ID45602	45602	None	27.961	17.929	24.069	0	85	85	2	1	-10921639	150.429	146	123	176	3159	18.446	7.600	0.076	1.153
ID45603	45603	41	30.671	19.968	27.112	0	85	85	2	1	-10921639	140.333	146	101	172	2947	20.975	4.800	0.104	1.259
ID45604	45604	34	34.731	17.979	33.696	0	85	85	2	1	-10921639	78.857	78	33	116	1656	22.817	4.800	0.220	1.248
ID45595	45595	42	33.502	15.981	8.491	0	85	85	2	1	-10921639	149.571	153	97	202	3141	29.120	4.800	0.110	1.015
ID45596	45596	35	35.047	33.185	10.556	0	85	85	2	1	-10921639	186.048	187	157	228	3907	19.760	4.800	0.084	1.456
ID45597	45597	39	58.527	42.379	12.837	0	85	85	2	1	-10921639	148.000	142	86	210	3108	33.389	2.000	0.179	1.345
ID45598	45598	None	31.070	10.503	13.985	0	85	85	2	1	-10921639	158.476	153	108	221	3328	32.355	7.600	0.087	0.788
ID45599	45599	40	55.887	14.420	15.889	0	85	85	2	1	-10921639	209.476	213	138	255	4399	34.649	4.800	0.132	1.413
ID45605	45605	42	32.652	16.286	8.449	0	86	86	2	1	-10921639	146.952	150	105	187	3086	26.453	4.800	0.112	1.121
ID45606	45606	35	33.505	33.057	10.495	0	86	86	2	1	-10921639	177.762	176	142	221	3733	22.980	4.800	0.084	1.201
ID45607	45607	39	50.279	42.315	12.785	0	86	86	2	1	-10921639	137.190	135	93	206	2881	28.896	2.000	0.158	1.296
ID45608	45608	40	53.633	14.376	15.529	0	86	86	2	1	-10921639	207.143	210	157	255	4350	31.696	4.800	0.128	1.485
ID45609	45609	9	47.889	22.686	15.642	0	86	86	2	1	-10921639	237.667	247	195	255	4991	22.112	4.800	0.115	2.222
ID45610	45610	36	63.616	33.490	21.050	0	86	86	2	1	-10921639	212.524	213	142	255	4463	34.561	4.800	0.145	1.562
ID45611	45611	34	43.521	17.730	33.789	0	86	86	2	1	-10921639	81.000	86	37	138	1701	27.946	2.000	0.249	1.154
ID45587	45587	39	50.882	42.035	12.977	0	87	87	2	1	-10921639	140.381	142	86	195	2948	29.854	7.600	0.158	1.286
ID45588	45588	43	36.895	12.041	13.965	0	87	87	2	1	-10921639	173.190	176	127	217	3637	29.405	7.600	0.096	1.037
ID45589	45589	40	43.019	14.812	15.547	0	87	87	2	1	-10921639	194.095	198	142	247	4076	30.017	2.000	0.087	1.038
ID45590	45590	9	46.662	23.162	15.901	0	87	87	2	1	-10921639	241.619	255	206	255	5074	17.460	4.800	0.117	2.904
ID45591	45591	44	29.273	30.476	16.817	0	87	87	2	1	-10921639	199.095	195	157	251	4181	28.490	2.000	0.039	0.526
ID45592	45592	36	64.221	33.461	20.982	0	87	87	2	1	-10921639	223.476	236	150	255	4693	36.019	4.800	0.154	1.661
ID45593	45593	45	28.426	17.297	24.163	0	87	87	2	1	-10921639	149.905	153	105	187	3148	21.396	7.600	0.090	1.155
ID45594	45594	34	49.326	17.726	33.973	0	87	87	2	1	-10921639	84.048	86	37	150	1765	29.137	2.000	0.268	1.218
ID45616	45616	43	39.361	11.254	14.017	0	88	88	2	1	-10921639	155.095	157	90	206	3257	36.148	7.600	0.113	0.871
ID45617	45617	40	40.078	14.127	15.247	0	88	88	2	1	-10921639	194.095	195	150	236	4076	23.399	4.800	0.091	1.385
ID45618	45618	9	49.278	22.778	15.747	0	88	88	2	1	-10921639	240.571	255	187	255	5052	20.593	4.800	0.121	2.521
ID45619	45619	44	28.554	30.004	16.285	0	88	88	2	1	-10921639	185.762	187	142	228	3901	27.503	2.000	0.050	0.642
ID45620	45620	36	64.265	33.567	20.978	0	88	88	2	1	-10921639	222.810	236	146	255	4679	37.741	4.800	0.162	1.647
ID45621	45621	45	30.703	16.206	25.242	0	88	88	2	1	-10921639	134.476	142	82	180	2824	30.520	2.000	0.092	0.743
ID45622	45622	34	54.734	17.803	33.842	0	88	88	2	1	-10921639	89.000	90	41	157	1869	32.670	2.000	0.287	1.216
ID45612	45612	42	32.480	17.001	8.801	0	88	88	2	1	-10921639	153.190	153	101	191	3217	24.451	2.000	0.074	0.868
ID45613	45613	None	27.629	38.810	9.215	0	88	88	2	1	-10921639	124.667	135	60	176	2618	34.682	2.000	0.067	0.452
ID45614	45614	None	31.268	33.130	10.879	0	88	88	2	1	-10921639	177.952	172	150	221	3737	20.422	4.800	0.075	1.211
ID45615	45615	39	51.318	41.541	12.465	0	88	88	2	1	-10921639	148.429	138	90	206	3117	35.611	4.800	0.167	1.196
ID45623	45623	42	29.456	17.009	8.655	0	89	89	2	1	-10921639	144.048	142	105	180	3025	20.641	2.000	0.069	0.897
ID45624	45624	39	40.841	41.658	11.970	0	89	89	2	1	-10921639	140.048	138	90	180	2941	27.036	4.800	0.161	1.438
ID45625	45625	43	51.620	11.166	13.747	0	89	89	2	1	-10921639	151.810	153	90	225	3188	41.349	2.000	0.124	0.809
ID45626	45626	40	44.865	14.946	15.067	0	89	89	2	1	-10921639	196.238	191	157	251	4121	24.149	2.000	0.091	1.356
ID45627	45627	9	48.946	22.801	15.428	0	89	89	2	1	-10921639	239.333	255	187	255	5026	24.092	4.800	0.119	2.114
ID45628	45628	36	60.282	33.590	21.003	0	89	89	2	1	-10921639	215.048	228	153	255	4516	39.028	4.800	0.146	1.402
ID45629	45629	45	30.490	17.936	23.972	0	89	89	2	1	-10921639	145.714	142	116	195	3060	19.617	7.600	0.078	1.078
ID45630	45630	34	56.163	18.022	33.947	0	89	89	2	1	-10921639	90.476	86	41	161	1900	33.411	2.000	0.295	1.235
ID45632	45632	43	56.957	11.388	13.988	0	90	90	2	1	-10921639	160.381	157	86	240	3368	44.268	2.000	0.157	0.982
ID45633	45633	40	31.112	15.155	15.696	0	90	90	2	1	-10921639	182.429	180	135	225	3831	25.053	7.600	0.065	0.883
ID45634	45634	9	53.383	22.658	16.110	0	90	90	2	1	-10921639	238.238	251	202	255	5003	20.154	4.800	0.135	2.816
ID45635	45635	36	64.407	33.726	20.936	0	90	90	2	1	-10921639	210.571	225	138	255	4422	45.192	2.000	0.144	1.176
ID45636	45636	46	31.028	20.221	27.705	0	90	90	2	1	-10921639	127.857	131	71	165	2685	25.556	7.600	0.118	1.053
ID45637	45637	34	54.889	17.950	33.923	0	90	90	2	1	-10921639	87.810	82	41	153	1844	31.621	2.000	0.300	1.282
ID45631	45631	39	44.963	41.088	12.093	0	90	90	2	1	-10921639	148.143	146	101	195	3111	25.362	7.600	0.147	1.497
ID45638	45638	39	46.714	41.269	11.742	0	91	91	2	1	-10921639	152.048	153	112	191	3193	24.175	4.800	0.150	1.638
ID45639	45639	43	43.900	11.425	13.942	0	91	91	2	1	-10921639	148.857	142	82	213	3126	38.805	2.000	0.122	0.837
ID45640	45640	40	27.231	15.602	15.343	0	91	91	2	1	-10921639	192.762	195	165	217	4048	14.923	4.800	0.063	1.523
ID45641	45641	9	56.026	22.649	16.106	0	91	91	2	1	-10921639	236.095	251	195	255	4958	21.868	4.800	0.141	2.672
ID45642	45642	47	40.915	29.904	16.326	0	91	91	2	1	-10921639	197.048	187	150	255	4138	33.289	2.000	0.075	0.830
ID45643	45643	36	67.051	33.719	20.759	0	91	91	2	1	-10921639	205.810	217	135	255	4322	46.141	2.000	0.157	1.213
ID45644	45644	46	36.107	20.495	27.400	0	91	91	2	1	-10921639	145.381	142	116	187	3053	19.916	4.800	0.121	1.578
ID45645	45645	34	50.438	17.820	33.634	0	91	91	2	1	-10921639	84.905	82	37	146	1783	32.410	2.000	0.276	1.132
ID45654	45654	39	42.295	41.268	11.331	0	92	92	2	1	-10921639	137.524	138	86	180	2888	27.908	4.800	0.145	1.251
ID45655	45655	43	40.203	11.530	14.144	0	92	92	2	1	-10921639	160.952	168	101	210	3380	31.544	7.600	0.097	0.901
ID45656	45656	40	29.025	14.962	16.025	0	92	92	2	1	-10921639	181.143	183	142	221	3804	19.671	7.600	0.061	1.061
ID45657	45657	9	51.838	23.014	16.406	0	92	92	2	1	-10921639	245.905	255	217	255	5164	13.561	4.800	0.141	4.493
ID45658	45658	47	49.730	30.962	16.861	0	92	92	2	1	-10921639	219.048	232	161	255	4600	33.200	4.800	0.108	1.284
ID45659	45659	36	58.434	33.707	20.594	0	92	92	2	1	-10921639	195.429	206	127	255	4104	42.854	4.800	0.142	1.133
ID45660	45660	46	48.370	20.700	27.684	0	92	92	2	1	-10921639	138.190	142	60	198	2902	40.190	2.000	0.139	0.839
ID45661	45661	34	51.471	17.891	33.709	0	92	92	2	1	-10921639	86.762	86	41	153	1822	32.454	2.000	0.278	1.163
ID45648	45648	43	36.953	13.000	12.000	0	93	93	2	1	-10921639	178.762	183	112	213	3754	31.335	4.800	0.116	1.188
ID45649	45649	9	50.724	23.013	16.615	0	93	93	2	1	-10921639	240.381	255	183	255	5048	26.447	4.800	0.131	2.100
ID45650	45650	47	50.299	31.170	16.781	0	93	93	2	1	-10921639	221.714	225	153	255	4656	31.614	4.800	0.112	1.417
ID45651	45651	36	47.874	33.467	20.659	0	93	93	2	1	-10921639	192.714	202	138	255	4047	38.221	6.365	0.100	0.913
ID45652	45652	46	60.831	20.801	27.824	0	93	93	2	1	-10921639	149.048	150	86	228	3130	41.221	2.000	0.166	1.031
ID45653	45653	34	45.312	18.111	33.690	0	93	93	2	1	-10921639	86.095	86	33	135	1808	29.221	2.000	0.265	1.235
ID45646	45646	None	28.123	32.471	9.090	0	93	93	2	1	-10921639	153.381	161	120	191	3221	20.245	2.000	0.072	1.016
ID45647	45647	39	32.475	40.797	11.056	0	93	93	2	1	-10921639	126.619	127	82	161	2659	22.997	4.800	0.126	1.232
ID45664	45664	48	29.607	11.340	13.955	0	94	94	2	1	-10921639	140.524	146	93	183	2951	29.814	7.600	0.072	0.634
ID45665	45665	9	48.749	23.061	16.560	0	94	94	2	1	-10921639	237.571	255	180	255	4989	27.345	4.800	0.123	1.897
ID45666	45666	47	46.094	31.373	16.778	0	94	94	2	1	-10921639	207.381	198	150	255	4355	33.920	3.200	0.095	1.060
ID45667	45667	49	42.732	18.034	22.994	0	94	94	2	1	-10921639	163.238	150	123	228	3428	27.453	2.000	0.091	0.993
ID45668	45668	46	64.183	20.603	27.775	0	94	94	2	1	-10921639	161.286	165	90	240	3387	44.413	2.000	0.178	1.096
ID45669	45669	34	38.370	18.126	34.127	0	94	94	2	1	-10921639	84.857	86	48	127	1782	20.932	2.000	0.220	1.462
ID45662	45662	43	37.076	13.825	11.130	0	94	94	2	1	-10921639	155.524	165	90	213	3266	33.211	7.600	0.082	0.710
ID45663	45663	39	28.499	39.983	12.746	0	94	94	2	1	-10921639	132.714	135	93	172	2787	20.664	4.800	0.094	1.106
ID45672	45672	47	49.904	31.892	17.256	0	95	95	2	1	-10921639	209.810	217	153	255	4406	29.519	4.800	0.122	1.545
ID45673	45673	49	43.644	18.025	23.226	0	95	95	2	1	-10921639	165.381	161	123	236	3473	30.737	2.000	0.086	0.852
ID45674	45674	None	27.784	42.847	26.768	0	95	95	2	1	-10921639	45.714	41	18	82	960	16.447	2.000	0.277	1.206
ID45675	45675	46	58.287	20.571	27.616	0	95	95	2	1	-10921639	162.286	165	78	243	3408	45.718	2.000	0.154	0.947
ID45670	45670	48	40.037	11.975	13.515	0	95	95	2	1	-10921639	166.143	165	116	210	3489	29.391	7.600	0.102	1.048
ID45671	45671	9	48.414	23.011	16.603	0	95	95	2	1	-10921639	241.667	255	191	255	5075	23.538	4.800	0.124	2.273
ID45680	45680	47	42.650	31.402	16.871	0	96	96	2	1	-10921639	201.238	198	150	255	4226	27.586	4.800	0.097	1.295
ID45681	45681	49	34.480	18.164	23.040	0	96	96	2	1	-10921639	160.667	157	120	206	3374	24.798	2.000	0.076	0.917
ID45682	45682	46	66.210	20.522	27.438	0	96	96	2	1	-10921639	175.143	168	108	255	3678	43.864	2.000	0.161	1.110
ID45683	45683	None	30.414	17.823	34.551	0	96	96	2	1	-10921639	92.190	90	63	131	1936	19.182	4.800	0.176	1.436
ID45676	45676	43	38.461	13.384	11.945	0	96	96	2	1	-10921639	168.762	180	97	206	3544	31.404	7.600	0.120	1.148
ID45677	45677	39	39.407	40.276	11.733	0	96	96	2	1	-10921639	135.286	135	97	180	2841	20.926	2.000	0.128	1.471
ID45678	45678	48	37.201	11.498	13.802	0	96	96	2	1	-10921639	150.667	157	101	206	3164	33.123	2.000	0.098	0.809
ID45679	45679	9	46.855	22.751	16.599	0	96	96	2	1	-10921639	241.095	255	168	255	5063	25.903	4.800	0.119	1.973
ID45688	45688	47	44.175	31.484	17.064	0	97	97	2	1	-10921639	197.571	191	165	243	4149	23.014	4.800	0.103	1.598
ID45689	45689	46	68.174	20.722	27.517	0	97	97	2	1	-10921639	176.476	176	105	255	3706	45.586	2.000	0.167	1.109
ID45684	45684	None	28.117	31.896	9.564	0	97	97	2	1	-10921639	152.810	150	127	202	3209	19.585	2.000	0.061	0.894
ID45685	45685	43	49.657	13.714	11.514	0	97	97	2	1	-10921639	189.000	195	146	232	3969	24.511	4.800	0.133	1.810
ID45686	45686	39	34.052	40.165	12.060	0	97	97	2	1	-10921639	133.619	135	93	165	2806	20.865	7.600	0.127	1.445
ID45687	45687	9	45.354	23.228	16.707	0	97	97	2	1	-10921639	243.143	255	195	255	5106	22.539	4.800	0.117	2.257
ID45697	45697	43	50.293	13.497	11.903	0	98	98	2	1	-10921639	176.762	187	108	221	3712	33.472	4.800	0.138	1.280
ID45698	45698	39	39.002	39.823	11.924	0	98	98	2	1	-10921639	129.238	127	86	180	2714	24.882	7.600	0.143	1.300
ID45699	45699	None	43.001	20.354	15.306	0	98	98	2	1	-10921639	227.000	240	165	255	4767	32.607	4.800	0.089	1.137
ID45700	45700	47	35.741	31.938	17.194	0	98	98	2	1	-10921639	189.810	183	127	236	3986	28.056	2.000	0.080	1.005
ID45701	45701	9	40.270	23.710	17.546	0	98	98	2	1	-10921639	226.000	240	157	255	4746	35.918	6.277	0.084	0.973
ID45702	45702	46	63.698	20.825	27.405	0	98	98	2	1	-10921639	182.095	168	138	255	3824	36.533	2.000	0.156	1.345
ID45696	45696	None	32.570	17.835	33.993	0	99	99	2	1	-10921639	90.476	93	63	131	1900	18.129	2.000	0.165	1.414
ID45690	45690	None	32.898	31.568	9.964	0	99	99	2	1	-10921639	159.000	161	120	210	3339	23.990	2.000	0.076	0.941
ID45691	45691	43	58.370	13.855	11.856	0	99	99	2	1	-10921639	182.714	183	131	243	3837	32.521	2.000	0.132	1.307
ID45692	45692	9	44.149	23.564	16.870	0	99	99	2	1	-10921639	234.476	255	176	255	4924	28.400	4.800	0.099	1.488
ID45693	45693	47	28.589	31.231	16.722	0	99	99	2	1	-10921639	183.571	183	146	225	3855	20.529	4.800	0.071	1.187
ID45694	45694	50	37.915	33.547	20.979	0	99	99	2	1	-10921639	141.524	142	67	202	2972	38.420	2.000	0.105	0.698
ID45695	45695	46	74.674	20.844	27.617	0	99	99	2	1	-10921639	173.905	172	97	255	3652	48.875	2.000	0.178	1.073
ID45703	45703	51	30.081	39.791	10.055	0	100	100	2	1	-10921639	107.286	112	48	157	2253	29.045	4.800	0.147	0.944
ID45704	45704	None	27.071	6.039	10.519	0	100	100	2	1	-10921639	86.762	90	48	127	1822	21.229	2.000	0.131	0.950
ID45705	45705	43	48.166	13.994	11.727	0	100	100	2	1	-10921639	185.714	191	131	232	3900	26.106	4.800	0.120	1.521
ID45706	45706	52	30.149	10.844	14.061	0	100	100	2	1	-10921639	156.429	161	116	195	3285	23.928	4.800	0.089	1.071
ID45707	45707	53	44.453	21.488	16.370	0	100	100	2	1	-10921639	236.238	255	161	255	4961	27.410	4.800	0.099	1.549
ID45708	45708	9	45.554	23.555	16.828	0	100	100	2	1	-10921639	235.905	255	195	255	4954	26.105	4.800	0.104	1.703
ID45709	45709	50	34.526	33.362	19.635	0	100	100	2	1	-10921639	163.619	168	123	217	3436	27.522	4.800	0.100	1.082
ID45710	45710	46	64.985	20.973	27.459	0	100	100	2	1	-10921639	176.238	168	131	243	3701	34.720	2.000	0.163	1.424
ID45728	45728	53	45.216	21.049	16.356	0	101	101	2	1	-10921639	239.143	255	195	255	5022	22.402	4.800	0.105	2.024
ID45729	45729	9	44.293	23.583	16.755	0	101	101	2	1	-10921639	235.333	255	183	255	4942	27.787	4.800	0.099	1.519
ID45730	45730	50	36.122	33.488	20.990	0	101	101	2	1	-10921639	150.619	150	108	195	3163	25.350	2.000	0.116	1.235
ID45731	45731	46	52.818	21.181	27.498	0	101	101	2	1	-10921639	163.524	157	116	228	3434	30.462	2.000	0.139	1.314
ID45725	45725	43	58.951	14.179	11.578	0	101	101	2	1	-10921639	190.714	183	131	247	4005	31.856	4.800	0.145	1.520
ID45726	45726	51	30.906	38.951	11.896	0	101	101	2	1	-10921639	138.381	135	108	168	2906	16.984	4.800	0.122	1.778
ID45727	45727	52	30.724	10.365	13.900	0	101	101	2	1	-10921639	139.952	142	93	191	2939	29.817	7.600	0.084	0.726
ID45712	45712	43	61.284	14.121	11.833	0	102	102	2	1	-10921639	184.524	183	116	251	3875	34.695	2.000	0.145	1.349
ID45713	45713	51	28.277	38.429	11.824	0	102	102	2	1	-10921639	135.905	135	108	168	2854	15.420	4.800	0.094	1.514
ID45714	45714	53	44.581	21.289	16.197	0	102	102	2	1	-10921639	236.810	255	180	255	4973	25.244	4.800	0.098	1.680
ID45715	45715	9	47.111	23.655	16.829	0	102	102	2	1	-10921639	234.286	255	176	255	4920	29.389	4.800	0.106	1.530
ID45716	45716	54	36.555	33.502	18.133	0	102	102	2	1	-10921639	161.429	165	120	232	3390	29.973	6.338	0.086	0.857
ID45717	45717	50	29.392	33.632	20.914	0	102	102	2	1	-10921639	139.905	146	90	195	2938	29.187	6.360	0.082	0.730
ID45718	45718	46	50.133	20.858	27.306	0	102	102	2	1	-10921639	159.143	150	120	206	3342	29.647	3.200	0.134	1.273
ID45711	45711	55	28.648	17.494	7.178	0	102	102	2	1	-10921639	114.333	123	60	157	2401	32.424	2.000	0.099	0.634
ID45733	45733	55	37.510	17.258	7.680	0	103	103	2	1	-10921639	135.762	142	71	187	2851	28.365	2.000	0.115	0.990
ID45734	45734	None	27.947	6.739	10.395	0	103	103	2	1	-10921639	96.286	97	60	127	2022	19.670	4.800	0.149	1.270
ID45735	45735	51	31.057	39.279	11.275	0	103	103	2	1	-10921639	116.667	123	82	157	2450	21.855	4.800	0.139	1.300
ID45736	45736	43	36.785	14.384	12.189	0	103	103	2	1	-10921639	165.667	165	108	221	3479	29.508	2.000	0.093	0.951
ID45737	45737	53	44.993	21.305	16.217	0	103	103	2	1	-10921639	235.048	255	165	255	4936	28.720	4.800	0.097	1.445
ID45738	45738	9	45.303	23.778	16.727	0	103	103	2	1	-10921639	237.714	255	183	255	4992	26.730	4.800	0.108	1.727
ID45739	45739	54	37.327	33.457	18.398	0	103	103	2	1	-10921639	175.857	172	138	228	3693	22.769	2.000	0.088	1.251
ID45740	45740	46	37.938	21.127	27.531	0	103	103	2	1	-10921639	141.667	138	97	195	2975	28.491	7.600	0.101	0.915
ID45720	45720	51	27.685	39.824	11.212	0	104	104	2	1	-10921639	94.952	101	45	131	1994	25.997	2.000	0.126	0.816
ID45721	45721	43	27.249	14.238	12.094	0	104	104	2	1	-10921639	152.524	157	90	202	3203	25.109	2.000	0.073	0.830
ID45722	45722	9	44.965	22.982	16.881	0	104	104	2	1	-10921639	242.619	255	191	255	5095	23.481	4.800	0.115	2.127
ID45723	45723	54	34.656	33.288	18.269	0	104	104	2	1	-10921639	168.762	168	142	206	3544	18.127	4.800	0.101	1.713
ID45724	45724	46	34.253	20.963	27.419	0	104	104	2	1	-10921639	141.952	138	116	195	2981	18.935	2.000	0.106	1.440
ID45719	45719	55	48.928	17.044	7.676	0	104	104	2	1	-10921639	145.190	146	78	202	3049	29.629	2.000	0.145	1.239
ID45747	45747	55	56.389	16.936	8.043	0	105	105	2	1	-10921639	145.905	150	75	228	3064	39.499	2.000	0.153	0.982
ID45748	45748	53	42.520	21.373	15.958	0	105	105	2	1	-10921639	233.238	255	176	255	4898	27.776	4.800	0.089	1.376
ID45749	45749	9	43.774	23.565	16.784	0	105	105	2	1	-10921639	236.571	255	183	255	4968	24.782	4.800	0.100	1.739
ID45750	45750	46	32.306	21.103	27.093	0	105	105	2	1	-10921639	136.619	131	105	176	2869	19.745	2.000	0.098	1.241
ID45752	45752	53	47.329	21.120	15.787	0	106	106	2	1	-10921639	233.048	255	168	255	4894	29.780	4.800	0.104	1.476
ID45753	45753	9	47.625	23.763	16.783	0	106	106	2	1	-10921639	233.143	255	172	255	4896	28.810	4.800	0.104	1.519
ID45754	45754	None	28.375	32.902	18.006	0	106	106	2	1	-10921639	159.333	165	120	198	3346	20.098	6.379	0.068	1.005
ID45751	45751	55	34.616	17.182	7.729	0	106	106	2	1	-10921639	126.095	131	63	168	2648	27.335	2.000	0.106	0.888
ID45744	45744	55	30.645	17.155	8.839	0	107	107	2	1	-10921639	140.000	153	82	176	2940	27.851	2.000	0.090	0.833
ID45745	45745	53	43.304	21.221	16.204	0	107	107	2	1	-10921639	240.619	255	191	255	5053	24.210	4.800	0.101	1.825
ID45746	45746	9	45.868	23.287	16.771	0	107	107	2	1	-10921639	239.000	255	176	255	5019	27.709	4.800	0.110	1.714
ID45732	45732	53	51.680	21.328	16.052	0	108	108	2	1	-10921639	228.952	255	165	255	4808	33.184	4.800	0.109	1.361
ID45741	45741	55	27.950	17.706	8.349	0	109	109	2	1	-10921639	131.667	142	75	172	2765	29.104	4.800	0.118	0.956
ID45742	45742	53	44.577	21.258	15.865	0	109	109	2	1	-10921639	234.333	255	165	255	4921	27.551	4.800	0.102	1.571
ID45743	45743	None	48.233	23.664	16.834	0	109	109	2	1	-10921639	230.333	243	165	255	4837	29.847	4.800	0.111	1.540
ID45756	45756	53	50.471	22.406	16.392	0	110	110	2	1	-10921639	244.000	255	198	255	5124	17.877	4.800	0.135	3.252
ID45755	45755	55	28.006	18.032	8.938	0	110	110	2	1	-10921639	152.190	161	97	195	3196	26.763	4.800	0.103	1.063
ID45760	45760	55	29.778	17.177	8.942	0	111	111	2	1	-10921639	135.905	138	78	176	2854	28.089	4.800	0.102	0.897
ID45761	45761	53	53.543	22.556	16.163	0	111	111	2	1	-10921639	240.714	255	187	255	5055	22.242	4.800	0.140	2.650
ID45757	45757	53	53.426	22.650	16.357	0	112	112	2	1	-10921639	240.905	255	202	255	5059	18.812	4.800	0.137	3.081
ID45758	45758	53	53.474	22.620	16.054	0	113	113	2	1	-10921639	236.714	255	191	255	4971	22.889	4.800	0.131	2.392
ID45759	45759	None	31.932	34.811	21.182	0	113	113	2	1	-10921639	119.714	123	78	153	2514	20.587	4.800	0.135	1.382
ID45764	45764	None	27.308	18.108	7.480	0	114	114	2	1	-10921639	97.143	97	45	138	2040	31.269	3.200	0.135	0.737
ID45765	45765	53	56.781	22.661	16.059	0	114	114	2	1	-10921639	236.762	255	202	255	4972	20.873	4.800	0.144	2.855
ID45763	45763	53	58.697	22.850	16.011	0	115	115	2	1	-10921639	231.190	240	191	255	4855	24.703	4.800	0.146	2.383
ID45762	45762	53	56.599	22.763	15.964	0	116	116	2	1	-10921639	232.286	232	180	255	4878	23.328	4.800	0.136	2.390
ID45766	45766	53	58.339	23.209	16.095	0	117	117	2	1	-10921639	225.810	228	168	255	4742	27.046	4.800	0.146	2.127
ID45767	45767	53	62.811	22.477	15.736	0	118	118	2	1	-10921639	220.857	228	157	255	4638	35.367	4.800	0.147	1.604
ID45768	45768	53	61.494	22.701	16.070	0	119	119	2	1	-10921639	222.762	232	183	255	4678	28.488	4.800	0.151	2.047
ID45769	45769	53	65.270	22.840	16.173	0	120	120	2	1	-10921639	224.190	236	168	255	4708	29.738	4.800	0.155	2.029
ID45770	45770	53	62.777	23.180	16.252	0	121	121	2	1	-10921639	220.333	225	165	255	4627	27.890	4.800	0.153	2.101
ID45771	45771	53	63.279	23.188	16.124	0	122	122	2	1	-10921639	219.714	217	168	255	4614	28.263	4.800	0.148	2.007
ID45772	45772	53	61.010	22.728	16.282	0	123	123	2	1	-10921639	215.952	217	172	255	4535	30.724	4.800	0.142	1.749
ID45778	45778	53	64.419	22.892	16.244	0	124	124	2	1	-10921639	214.000	221	168	255	4494	30.484	4.800	0.152	1.851
ID45773	45773	56	34.048	19.034	13.659	0	125	125	2	1	-10921639	171.095	165	123	217	3593	31.103	2.000	0.080	0.817
ID45774	45774	53	64.790	22.915	16.190	0	125	125	2	1	-10921639	218.429	217	176	255	4587	28.202	4.800	0.156	2.093
ID45776	45776	56	36.213	19.098	13.447	0	126	126	2	1	-10921639	166.238	165	116	213	3491	30.168	7.600	0.091	0.915
ID45777	45777	53	58.063	22.632	16.160	0	126	126	2	1	-10921639	214.381	213	176	251	4502	24.090	4.800	0.146	2.265
ID45775	45775	53	62.344	22.645	16.238	0	127	127	2	1	-10921639	214.571	213	161	255	4506	31.015	4.800	0.145	1.751
ID45785	45785	53	63.007	22.592	16.051	0	128	128	2	1	-10921639	213.762	213	157	255	4489	29.784	4.800	0.160	1.980
ID45786	45786	None	28.664	17.800	33.027	0	128	128	2	1	-10921639	65.952	67	41	93	1385	15.539	4.800	0.235	1.618
ID45780	45780	None	29.116	18.730	13.184	0	129	129	2	1	-10921639	158.524	150	131	213	3329	24.622	7.600	0.071	0.856
ID45781	45781	53	66.375	23.009	16.330	0	129	129	2	1	-10921639	211.619	202	176	255	4444	28.821	4.800	0.160	2.030
ID45787	45787	53	59.205	22.771	16.055	0	130	130	2	1	-10921639	205.143	198	153	255	4308	27.811	4.800	0.141	1.828
ID45782	45782	None	32.138	18.149	12.302	0	131	131	2	1	-10921639	142.619	135	116	191	2995	23.359	7.600	0.090	1.012
ID45783	45783	53	46.710	22.481	15.974	0	131	131	2	1	-10921639	191.333	198	135	236	4018	26.951	7.600	0.120	1.526
ID45784	45784	53	51.461	22.839	16.123	0	132	132	2	1	-10921639	203.952	210	161	236	4283	23.327	4.800	0.140	2.153
ID45779	45779	53	56.709	23.275	16.825	0	133	133	2	1	-10921639	201.286	213	120	255	4227	37.867	4.800	0.140	1.307
ID45791	45791	53	51.980	23.652	17.061	0	134	134	2	1	-10921639	195.190	198	138	236	4099	30.808	4.800	0.132	1.481
ID45788	45788	None	29.230	18.751	13.510	0	135	135	2	1	-10921639	163.714	165	135	187	3438	18.028	2.000	0.077	1.299
ID45789	45789	53	47.866	23.366	16.830	0	135	135	2	1	-10921639	194.048	198	135	240	4075	29.922	4.800	0.117	1.357
ID45792	45792	53	55.508	23.202	16.564	0	136	136	2	1	-10921639	200.238	206	142	255	4205	32.311	4.800	0.138	1.504
ID45790	45790	53	56.952	23.233	16.798	0	137	137	2	1	-10921639	195.190	195	131	251	4099	34.613	4.800	0.137	1.359
ID45793	45793	53	53.849	23.612	16.836	0	138	138	2	1	-10921639	192.095	195	146	243	4034	30.409	4.800	0.142	1.573
ID45794	45794	53	46.865	22.576	15.854	0	139	139	2	1	-10921639	190.667	191	153	225	4004	22.116	4.800	0.125	1.911
ID45796	45796	53	37.454	22.956	15.989	0	140	140	2	1	-10921639	176.857	172	153	210	3714	17.990	4.800	0.101	1.800
ID45795	45795	53	39.896	23.088	16.160	0	141	141	2	1	-10921639	182.857	180	135	225	3840	22.632	4.800	0.113	1.636
ID45797	45797	53	38.505	22.631	16.463	0	142	142	2	1	-10921639	188.000	191	153	213	3948	18.390	4.800	0.124	2.263
ID45798	45798	53	42.145	22.752	16.219	0	143	143	2	1	-10921639	188.381	191	157	225	3956	18.677	4.800	0.127	2.266
ID45799	45799	53	45.876	22.030	15.845	0	144	144	2	1	-10921639	175.476	183	105	217	3685	26.869	4.800	0.135	1.557
ID45800	45800	53	37.303	22.161	15.628	0	145	145	2	1	-10921639	180.143	187	127	210	3783	24.011	7.600	0.112	1.511
ID45801	45801	57	28.345	39.648	26.585	0	145	145	2	1	-10921639	49.524	52	15	90	1040	25.179	2.000	0.252	0.792
ID45804	45804	53	38.139	22.066	15.354	0	146	146	2	1	-10921639	188.238	187	165	213	3953	16.263	4.800	0.114	2.376
ID45805	45805	57	30.521	39.964	27.023	0	146	146	2	1	-10921639	64.095	67	33	93	1346	16.763	4.800	0.267	1.610
ID45802	45802	53	46.532	22.156	15.015	0	147	147	2	1	-10921639	191.000	191	153	228	4011	20.105	4.800	0.129	2.177
ID45803	45803	57	31.176	41.340	26.776	0	147	147	2	1	-10921639	74.905	75	41	101	1573	16.450	4.800	0.226	1.677
ID45806	45806	53	48.828	21.903	14.972	0	148	148	2	1	-10921639	184.571	191	146	228	3876	23.515	4.800	0.140	1.933
ID45807	45807	57	37.173	42.770	24.569	0	148	148	2	1	-10921639	80.714	86	33	120	1695	25.324	2.000	0.243	1.248
ID45814	45814	53	46.622	22.141	15.017	0	149	149	2	1	-10921639	175.381	176	142	217	3683	21.407	4.800	0.131	1.901
ID45815	45815	57	35.608	43.063	24.546	0	149	149	2	1	-10921639	89.190	90	56	116	1873	16.342	4.800	0.234	2.069
ID45816	45816	53	40.886	23.016	16.380	0	150	150	2	1	-10921639	181.952	180	138	225	3821	21.383	6.300	0.115	1.754
ID45817	45817	57	38.029	42.982	24.684	0	150	150	2	1	-10921639	91.952	93	52	112	1931	17.611	4.800	0.241	2.031
ID45818	45818	53	41.804	21.905	15.880	0	151	151	2	1	-10921639	180.333	183	116	217	3787	24.210	4.800	0.124	1.640
ID45819	45819	57	29.921	42.958	25.465	0	151	151	2	1	-10921639	83.095	82	63	108	1745	12.458	4.800	0.206	2.275
ID45812	45812	53	42.653	22.041	15.410	0	152	152	2	1	-10921639	175.810	180	138	213	3692	23.438	4.800	0.125	1.668
ID45813	45813	59	33.516	30.616	16.289	0	152	152	2	1	-10921639	137.238	138	97	191	2882	25.205	2.000	0.082	0.826
ID45811	45811	58	33.513	9.376	9.488	0	152	152	2	1	-10921639	66.619	67	15	116	1399	31.971	2.000	0.200	0.694
ID45808	45808	58	36.762	9.031	9.800	0	153	153	2	1	-10921639	88.286	90	41	127	1854	22.068	4.800	0.219	1.437
ID45809	45809	53	45.429	22.224	15.680	0	153	153	2	1	-10921639	185.810	191	123	217	3902	27.081	4.800	0.130	1.578
ID45810	45810	59	30.436	30.635	16.299	0	153	153	2	1	-10921639	142.238	135	112	183	2987	21.272	2.000	0.089	1.089
ID45824	45824	None	28.655	22.204	6.796	0	154	154	2	1	-10921639	110.381	112	67	146	2318	18.175	2.000	0.118	1.278
ID45825	45825	58	41.518	9.195	9.695	0	154	154	2	1	-10921639	92.095	93	48	142	1934	24.976	2.000	0.212	1.289
ID45826	45826	None	28.501	6.230	10.994	0	154	154	2	1	-10921639	55.667	52	18	105	1169	27.908	2.000	0.178	0.604
ID45827	45827	53	37.589	22.155	14.873	0	154	154	2	1	-10921639	177.857	176	146	206	3735	18.432	4.800	0.119	2.058
ID45828	45828	59	30.815	30.160	15.995	0	154	154	2	1	-10921639	148.476	146	127	187	3118	18.302	2.000	0.076	1.147
ID45820	45820	60	28.428	42.504	4.359	0	155	155	2	1	-10921639	51.286	48	18	97	1077	21.069	2.000	0.252	0.979
ID45821	45821	58	38.475	9.244	9.567	0	155	155	2	1	-10921639	91.190	86	48	150	1915	25.915	2.000	0.170	1.024
ID45822	45822	53	36.247	21.506	15.447	0	155	155	2	1	-10921639	175.619	176	146	206	3688	16.642	4.800	0.111	2.108
ID45823	45823	59	41.707	30.501	16.360	0	155	155	2	1	-10921639	154.571	157	108	213	3246	29.493	2.000	0.104	0.987
ID45832	45832	59	45.821	30.884	16.194	0	156	156	2	1	-10921639	158.810	153	116	221	3335	26.877	2.000	0.115	1.218
ID45833	45833	61	35.204	33.898	21.188	0	156	156	2	1	-10921639	129.143	123	93	183	2712	24.408	2.000	0.095	0.917
ID45829	45829	60	38.451	42.499	3.944	0	156	156	2	1	-10921639	60.524	60	22	123	1271	27.446	2.000	0.264	0.921
ID45830	45830	58	37.724	9.097	9.913	0	156	156	2	1	-10921639	99.714	108	48	138	2094	24.640	4.800	0.185	1.266
ID45831	45831	53	44.345	22.272	14.971	0	156	156	2	1	-10921639	172.619	168	138	210	3625	22.540	4.800	0.120	1.640
ID45840	45840	62	29.787	29.992	26.252	0	157	157	2	1	-10921639	91.810	97	45	120	1928	22.110	2.000	0.126	0.929
ID45834	45834	60	47.813	42.097	4.121	0	157	157	2	1	-10921639	71.190	71	30	123	1495	27.853	2.000	0.332	1.275
ID45835	45835	63	29.053	17.615	6.789	0	157	157	2	1	-10921639	114.952	112	90	138	2414	14.337	4.800	0.125	1.781
ID45836	45836	58	31.087	8.944	9.593	0	157	157	2	1	-10921639	94.000	90	52	135	1974	21.100	6.347	0.140	1.095
ID45837	45837	53	46.333	22.318	15.332	0	157	157	2	1	-10921639	179.714	183	138	217	3774	22.372	4.800	0.142	2.001
ID45838	45838	59	43.296	30.179	15.986	0	157	157	2	1	-10921639	157.857	153	127	206	3315	23.831	2.000	0.112	1.332
ID45839	45839	61	49.262	34.014	21.094	0	157	157	2	1	-10921639	140.667	135	108	210	2954	27.899	2.000	0.138	1.225
ID45841	45841	60	43.047	41.996	3.702	0	158	158	2	1	-10921639	80.952	78	45	123	1700	21.951	4.800	0.285	1.638
ID45842	45842	63	30.380	17.453	7.088	0	158	158	2	1	-10921639	117.571	120	78	153	2469	21.743	4.800	0.141	1.333
ID45843	45843	None	29.286	23.439	6.736	0	158	158	2	1	-10921639	125.143	127	93	153	2628	15.567	2.000	0.101	1.481
ID45844	45844	64	32.040	30.104	7.147	0	158	158	2	1	-10921639	95.238	97	48	146	2000	26.300	2.000	0.129	0.830
ID45845	45845	58	42.065	6.469	10.587	0	158	158	2	1	-10921639	71.619	63	26	131	1504	33.739	2.000	0.249	0.845
ID45846	45846	65	30.818	45.152	12.708	0	158	158	2	1	-10921639	82.238	78	30	135	1727	29.572	4.800	0.178	0.840
ID45847	45847	53	42.350	22.349	15.302	0	158	158	2	1	-10921639	181.000	183	138	206	3801	16.649	4.800	0.137	2.616
ID45848	45848	59	45.338	30.293	16.365	0	158	158	2	1	-10921639	159.286	153	112	217	3345	27.498	2.000	0.114	1.182
ID45849	45849	61	49.141	33.711	21.079	0	158	158	2	1	-10921639	142.333	138	101	210	2989	29.374	2.000	0.148	1.249
ID45850	45850	62	28.559	29.678	26.321	0	158	158	2	1	-10921639	100.429	101	52	138	2109	19.250	2.000	0.124	1.149
ID45851	45851	66	28.809	19.948	28.186	0	158	158	2	1	-10921639	91.381	90	52	127	1919	18.890	7.600	0.138	1.174
ID45856	45856	65	31.944	44.659	12.911	0	159	159	2	1	-10921639	91.000	90	30	146	1911	29.511	2.000	0.169	0.892
ID45857	45857	53	34.964	22.980	15.825	0	159	159	2	1	-10921639	171.476	180	131	191	3601	18.715	4.800	0.107	1.775
ID45858	45858	59	31.970	30.243	16.346	0	159	159	2	1	-10921639	146.571	142	116	198	3078	20.605	2.000	0.078	1.033
ID45859	45859	61	65.875	34.128	21.153	0	159	159	2	1	-10921639	154.857	138	112	243	3252	36.868	2.000	0.173	1.238
ID45860	45860	66	32.597	20.053	27.842	0	159	159	2	1	-10921639	104.619	108	71	135	2197	20.800	4.800	0.173	1.481
ID45852	45852	60	44.234	42.222	3.561	0	159	159	2	1	-10921639	89.238	90	60	131	1874	21.396	4.800	0.279	1.820
ID45853	45853	63	34.236	17.872	7.102	0	159	159	2	1	-10921639	122.476	123	86	161	2572	21.505	4.800	0.129	1.302
ID45854	45854	64	37.129	30.179	7.174	0	159	159	2	1	-10921639	100.714	97	48	146	2115	27.187	2.000	0.162	1.031
ID45855	45855	58	48.203	6.432	10.618	0	159	159	2	1	-10921639	84.000	82	33	150	1764	36.257	2.000	0.265	0.970
ID45861	45861	60	41.099	42.059	3.938	0	160	160	2	1	-10921639	96.381	90	67	131	2024	18.702	4.800	0.229	1.923
ID45862	45862	63	38.244	18.117	6.927	0	160	160	2	1	-10921639	131.190	135	97	172	2755	21.600	2.000	0.132	1.412
ID45863	45863	64	44.587	30.804	7.118	0	160	160	2	1	-10921639	110.286	112	52	168	2316	30.090	2.000	0.178	1.106
ID45864	45864	58	43.778	6.436	10.457	0	160	160	2	1	-10921639	88.810	86	30	138	1865	34.661	2.000	0.256	1.043
ID45865	45865	65	29.492	44.608	12.874	0	160	160	2	1	-10921639	86.905	86	37	135	1825	27.065	2.000	0.160	0.886
ID45866	45866	None	30.577	19.042	14.178	0	160	160	2	1	-10921639	150.667	157	123	195	3164	20.173	4.800	0.081	1.117
ID45867	45867	53	39.494	22.865	15.629	0	160	160	2	1	-10921639	167.000	168	127	206	3507	22.093	4.800	0.114	1.550
ID45868	45868	59	38.076	30.098	16.490	0	160	160	2	1	-10921639	148.714	146	101	195	3123	24.814	2.000	0.101	1.102
ID45869	45869	61	71.516	34.262	21.105	0	160	160	2	1	-10921639	163.571	142	120	255	3435	40.155	2.000	0.176	1.219
ID45870	45870	67	35.510	34.091	25.682	0	160	160	2	1	-10921639	104.048	105	37	176	2185	38.587	2.000	0.076	0.383
ID45871	45871	66	40.381	20.340	27.153	0	160	160	2	1	-10921639	115.333	112	82	161	2422	21.530	6.311	0.166	1.528
ID45872	45872	60	42.103	41.712	3.936	0	161	161	2	1	-10921639	94.095	86	71	146	1976	20.127	4.800	0.218	1.676
ID45873	45873	63	37.019	17.996	6.966	0	161	161	2	1	-10921639	135.762	127	105	180	2851	21.054	4.800	0.119	1.371
ID45874	45874	64	37.677	30.530	7.149	0	161	161	2	1	-10921639	114.190	120	52	150	2398	28.740	4.800	0.169	1.149
ID45875	45875	58	49.090	7.670	10.144	0	161	161	2	1	-10921639	116.190	123	63	172	2440	31.395	4.800	0.236	1.415
ID45876	45876	53	29.973	22.807	15.959	0	161	161	2	1	-10921639	164.143	165	131	187	3447	14.143	4.800	0.095	2.021
ID45877	45877	59	32.849	30.105	16.518	0	161	161	2	1	-10921639	147.286	142	120	187	3093	21.331	2.000	0.083	1.060
ID45878	45878	61	72.166	34.205	21.208	0	161	161	2	1	-10921639	161.952	146	112	247	3401	42.992	2.000	0.179	1.144
ID45879	45879	67	38.680	34.201	25.828	0	161	161	2	1	-10921639	113.857	112	48	172	2391	32.610	2.000	0.106	0.669
ID45880	45880	66	49.824	20.395	27.250	0	161	161	2	1	-10921639	124.857	120	86	183	2622	26.097	2.000	0.186	1.503
ID45881	45881	68	27.983	40.688	30.785	0	161	161	2	1	-10921639	55.857	56	22	90	1173	19.951	2.000	0.232	1.054
ID45920	45920	68	29.103	40.640	30.362	0	162	162	2	1	-10921639	71.048	71	41	101	1492	16.788	4.800	0.217	1.512
ID45911	45911	60	36.526	41.632	4.050	0	162	162	2	1	-10921639	93.238	90	60	127	1958	18.237	7.600	0.204	1.730
ID45912	45912	63	50.846	17.921	6.612	0	162	162	2	1	-10921639	148.952	146	120	202	3128	24.007	4.800	0.169	1.793
ID45913	45913	64	41.782	30.524	6.666	0	162	162	2	1	-10921639	115.429	116	67	168	2424	26.639	2.000	0.169	1.256
ID45914	45914	58	46.341	6.308	10.356	0	162	162	2	1	-10921639	88.571	86	26	146	1860	35.216	2.000	0.244	0.987
ID45915	45915	None	29.203	44.185	13.087	0	162	162	2	1	-10921639	88.524	82	60	131	1859	19.467	2.000	0.138	1.104
ID45916	45916	61	46.518	34.426	21.391	0	162	162	2	1	-10921639	153.000	150	120	217	3213	28.837	2.000	0.119	1.125
ID45917	45917	67	49.238	34.219	25.702	0	162	162	2	1	-10921639	130.810	127	52	195	2747	39.117	2.000	0.143	0.839
ID45918	45918	66	60.689	20.741	27.076	0	162	162	2	1	-10921639	133.619	127	78	221	2806	35.418	7.600	0.183	1.169
ID45919	45919	None	31.699	17.641	29.873	0	162	162	2	1	-10921639	84.000	86	30	131	1764	28.941	7.600	0.147	0.744
ID45904	45904	64	40.455	30.750	7.224	0	163	163	2	1	-10921639	124.429	123	78	176	2613	28.238	2.000	0.141	1.088
ID45905	45905	58	55.058	6.924	10.370	0	163	163	2	1	-10921639	106.286	108	37	165	2232	36.683	2.000	0.272	1.239
ID45906	45906	53	32.877	23.072	14.835	0	163	163	2	1	-10921639	168.762	168	142	202	3544	16.407	4.800	0.100	1.862
ID45907	45907	61	45.990	34.214	21.398	0	163	163	2	1	-10921639	148.190	142	105	213	3112	30.574	2.000	0.115	0.998
ID45908	45908	67	39.078	33.766	25.769	0	163	163	2	1	-10921639	127.714	127	56	183	2682	36.162	2.000	0.099	0.638
ID45909	45909	66	65.374	20.744	26.931	0	163	163	2	1	-10921639	144.667	135	101	236	3038	37.268	2.000	0.181	1.189
ID45910	45910	68	32.735	40.376	30.581	0	163	163	2	1	-10921639	72.714	71	30	112	1527	23.839	2.000	0.204	1.033
ID45902	45902	60	39.352	41.867	3.952	0	163	163	2	1	-10921639	92.238	86	67	131	1937	19.542	6.291	0.205	1.605
ID45903	45903	63	51.263	17.808	6.741	0	163	163	2	1	-10921639	148.143	150	116	213	3111	24.882	4.800	0.166	1.696
ID45888	45888	67	43.655	34.202	25.696	0	164	164	2	1	-10921639	133.571	135	71	187	2805	34.438	2.000	0.128	0.883
ID45889	45889	66	68.632	20.792	26.828	0	164	164	2	1	-10921639	152.429	142	101	236	3201	37.713	2.000	0.198	1.335
ID45890	45890	None	32.279	17.704	29.700	0	164	164	2	1	-10921639	102.476	101	63	150	2152	27.703	7.600	0.144	0.929
ID45891	45891	68	35.754	40.340	30.194	0	164	164	2	1	-10921639	86.000	93	48	131	1806	21.490	4.800	0.193	1.292
ID45882	45882	60	42.471	41.885	4.041	0	164	164	2	1	-10921639	99.381	93	67	142	2087	20.764	4.800	0.215	1.694
ID45883	45883	63	56.183	17.636	6.625	0	164	164	2	1	-10921639	156.810	153	120	217	3293	27.279	4.800	0.171	1.676
ID45884	45884	64	48.118	30.765	7.211	0	164	164	2	1	-10921639	133.238	131	82	198	2798	31.501	2.000	0.148	1.092
ID45885	45885	58	45.104	6.939	10.405	0	164	164	2	1	-10921639	99.571	101	33	146	2091	31.803	4.800	0.256	1.274
ID45886	45886	53	27.044	22.631	14.653	0	164	164	2	1	-10921639	157.619	157	135	180	3310	12.520	4.800	0.090	2.073
ID45887	45887	61	34.203	34.218	21.404	0	164	164	2	1	-10921639	144.143	135	112	187	3027	24.030	2.000	0.093	1.017
ID45892	45892	60	40.933	41.641	4.181	0	165	165	2	1	-10921639	99.810	97	67	135	2096	20.473	4.800	0.212	1.705
ID45893	45893	63	54.152	17.753	6.659	0	165	165	2	1	-10921639	154.333	146	120	221	3241	25.553	4.800	0.165	1.707
ID45894	45894	64	40.410	30.841	7.006	0	165	165	2	1	-10921639	132.524	131	97	176	2783	23.522	2.000	0.125	1.249
ID45895	45895	58	51.404	6.871	10.480	0	165	165	2	1	-10921639	102.905	105	33	161	2161	37.205	4.800	0.266	1.164
ID45896	45896	53	37.678	22.391	15.093	0	165	165	2	1	-10921639	166.762	165	131	198	3502	19.547	4.800	0.110	1.688
ID45897	45897	61	34.350	34.290	21.212	0	165	165	2	1	-10921639	144.429	138	116	187	3033	23.138	2.000	0.085	0.976
ID45898	45898	67	35.909	33.855	26.033	0	165	165	2	1	-10921639	128.762	135	71	180	2704	28.955	2.000	0.096	0.779
ID45899	45899	66	76.872	20.724	27.002	0	165	165	2	1	-10921639	156.476	150	108	255	3286	41.671	2.000	0.217	1.337
ID45900	45900	None	29.583	30.193	26.506	0	165	165	2	1	-10921639	114.190	120	60	165	2398	30.580	2.000	0.105	0.707
ID45901	45901	68	31.499	40.378	30.261	0	165	165	2	1	-10921639	79.524	82	45	120	1670	19.459	2.000	0.174	1.210
ID45936	45936	53	38.704	23.106	15.571	0	166	166	2	1	-10921639	171.476	172	138	210	3601	20.265	4.800	0.116	1.756
ID45937	45937	61	27.652	34.185	21.274	0	166	166	2	1	-10921639	138.857	131	112	176	2916	20.989	2.000	0.068	0.846
ID45938	45938	67	38.452	33.682	25.871	0	166	166	2	1	-10921639	133.476	138	63	180	2803	31.877	2.000	0.115	0.861
ID45939	45939	66	69.543	20.785	27.241	0	166	166	2	1	-10921639	153.381	131	108	243	3221	38.195	2.000	0.189	1.275
ID45940	45940	68	40.981	40.241	29.983	0	166	166	2	1	-10921639	87.286	82	48	146	1833	26.369	2.000	0.186	1.038
ID45931	45931	60	36.439	41.764	4.244	0	166	166	2	1	-10921639	98.238	97	52	127	2063	21.879	4.800	0.202	1.508
ID45932	45932	63	49.848	17.393	6.591	0	166	166	2	1	-10921639	141.524	142	97	198	2972	30.474	4.800	0.160	1.283
ID45933	45933	64	45.385	30.613	6.807	0	166	166	2	1	-10921639	132.619	127	93	180	2785	25.234	2.000	0.156	1.416
ID45934	45934	58	49.313	6.883	10.600	0	166	166	2	1	-10921639	104.048	108	52	157	2185	30.462	4.800	0.240	1.324
ID45935	45935	69	31.516	43.455	12.428	0	166	166	2	1	-10921639	102.143	97	78	142	2145	19.077	2.000	0.125	1.187
ID45921	45921	60	46.419	41.913	5.394	0	167	167	2	1	-10921639	112.238	112	63	157	2357	26.966	4.800	0.223	1.519
ID45922	45922	63	48.977	17.215	6.337	0	167	167	2	1	-10921639	125.524	131	60	183	2636	37.960	4.800	0.183	1.024
ID45923	45923	64	51.274	30.849	7.163	0	167	167	2	1	-10921639	136.476	135	90	198	2866	29.799	2.000	0.176	1.370
ID45924	45924	58	56.250	6.614	10.766	0	167	167	2	1	-10921639	99.048	105	56	168	2080	33.316	2.000	0.263	1.237
ID45925	45925	69	51.745	43.209	12.733	0	167	167	2	1	-10921639	113.952	116	63	176	2393	31.536	2.000	0.204	1.225
ID45926	45926	None	27.691	10.083	13.961	0	167	167	2	1	-10921639	100.857	105	52	135	2118	22.940	7.600	0.099	0.792
ID45927	45927	53	40.212	22.757	15.537	0	167	167	2	1	-10921639	175.000	172	135	213	3675	22.790	4.800	0.110	1.520
ID45928	45928	71	29.373	30.241	26.485	0	167	167	2	1	-10921639	128.905	131	93	161	2707	18.997	2.000	0.099	1.222
ID45929	45929	66	63.387	20.839	26.996	0	167	167	2	1	-10921639	157.524	146	116	228	3308	33.342	2.000	0.174	1.403
ID45930	45930	68	40.487	40.234	29.650	0	167	167	2	1	-10921639	84.810	82	41	142	1781	29.559	2.000	0.200	0.958
ID45941	45941	60	62.612	41.909	5.892	0	168	168	2	1	-10921639	125.571	123	67	183	2637	30.162	2.000	0.255	1.692
ID45942	45942	63	51.558	17.535	6.616	0	168	168	2	1	-10921639	141.524	146	97	202	2972	27.140	4.800	0.179	1.582
ID45943	45943	64	36.759	30.790	6.964	0	168	168	2	1	-10921639	126.810	131	86	161	2663	23.642	4.800	0.140	1.318
ID45944	45944	58	50.785	6.862	10.939	0	168	168	2	1	-10921639	93.048	97	41	168	1954	30.915	7.600	0.243	1.176
ID45945	45945	69	46.013	43.154	12.894	0	168	168	2	1	-10921639	112.476	112	75	165	2362	25.121	2.000	0.189	1.421
ID45946	45946	53	55.486	22.622	15.774	0	168	168	2	1	-10921639	187.190	180	138	251	3931	31.327	2.000	0.130	1.375
ID45947	45947	61	32.702	34.316	21.360	0	168	168	2	1	-10921639	140.143	138	105	191	2943	23.260	2.000	0.079	0.887
ID45948	45948	71	28.123	29.540	26.363	0	168	168	2	1	-10921639	123.381	127	86	165	2591	19.418	4.800	0.094	1.087
ID45949	45949	66	59.335	20.997	27.167	0	168	168	2	1	-10921639	159.571	153	120	228	3351	29.580	2.000	0.166	1.536
ID45950	45950	70	36.902	17.950	29.449	0	168	168	2	1	-10921639	121.429	127	75	176	2550	27.978	7.600	0.154	1.158
ID45951	45951	68	42.297	40.280	29.393	0	168	168	2	1	-10921639	98.190	90	60	153	2062	24.675	2.000	0.176	1.191
ID45968	45968	61	29.974	33.865	20.893	0	169	169	2	1	-10921639	143.190	142	120	168	3007	17.345	2.000	0.085	1.288
ID45969	45969	66	55.000	21.145	27.295	0	169	169	2	1	-10921639	149.524	135	116	213	3140	27.910	2.000	0.157	1.458
ID45970	45970	71	29.163	29.788	26.568	0	169	169	2	1	-10921639	103.381	112	45	150	2171	32.449	2.000	0.110	0.631
ID45971	45971	68	41.608	40.034	28.232	0	169	169	2	1	-10921639	111.238	116	67	153	2336	25.803	2.000	0.169	1.245
ID45972	45972	70	44.253	17.659	29.678	0	169	169	2	1	-10921639	103.857	105	41	161	2181	38.402	7.600	0.186	0.849
ID45962	45962	63	47.374	17.864	6.828	0	169	169	2	1	-10921639	133.667	138	86	183	2807	26.813	4.800	0.173	1.472
ID45963	45963	64	52.509	30.664	7.351	0	169	169	2	1	-10921639	139.190	138	78	206	2923	34.829	4.800	0.192	1.285
ID45964	45964	60	59.729	41.993	6.525	0	169	169	2	1	-10921639	137.619	127	97	198	2890	27.244	4.800	0.224	1.849
ID45965	45965	58	36.618	6.868	10.995	0	169	169	2	1	-10921639	85.429	90	37	120	1794	23.587	2.000	0.210	1.258
ID45966	45966	69	39.936	43.095	13.118	0	169	169	2	1	-10921639	114.476	112	75	150	2404	21.503	4.800	0.164	1.501
ID45967	45967	53	57.540	22.699	15.756	0	169	169	2	1	-10921639	191.286	191	146	243	4017	30.421	4.800	0.145	1.589
ID45952	45952	63	34.917	17.442	6.965	0	170	170	2	1	-10921639	112.857	123	52	150	2370	30.784	4.800	0.146	0.935
ID45953	45953	64	37.017	30.748	7.454	0	170	170	2	1	-10921639	132.905	131	78	183	2791	27.100	4.800	0.156	1.325
ID45954	45954	60	55.706	41.749	6.699	0	170	170	2	1	-10921639	127.048	131	75	187	2668	29.193	4.800	0.214	1.537
ID45955	45955	58	40.035	6.722	11.243	0	170	170	2	1	-10921639	86.571	90	33	135	1818	26.798	2.000	0.213	1.135
ID45956	45956	69	39.493	42.992	13.266	0	170	170	2	1	-10921639	108.762	116	63	157	2284	24.071	2.000	0.156	1.221
ID45957	45957	53	52.643	22.967	15.723	0	170	170	2	1	-10921639	192.048	187	142	247	4033	30.198	2.000	0.124	1.407
ID45958	45958	None	28.245	15.280	24.103	0	170	170	2	1	-10921639	100.048	101	56	153	2101	26.398	2.000	0.119	0.808
ID45959	45959	66	61.430	20.968	27.234	0	170	170	2	1	-10921639	158.095	157	108	217	3320	33.258	2.000	0.163	1.335
ID45960	45960	68	32.836	40.071	27.604	0	170	170	2	1	-10921639	97.714	97	45	142	2052	28.917	2.000	0.136	0.808
ID45961	45961	70	49.904	17.582	29.331	0	170	170	2	1	-10921639	135.714	135	67	180	2850	31.402	4.800	0.186	1.358
ID45973	45973	63	33.027	17.452	7.166	0	171	171	2	1	-10921639	111.000	120	45	153	2331	32.468	4.800	0.142	0.850
ID45974	45974	64	30.667	30.246	7.065	0	171	171	2	1	-10921639	125.524	131	90	165	2636	23.261	4.800	0.116	1.120
ID45975	45975	60	64.205	41.358	7.045	0	171	171	2	1	-10921639	135.905	138	75	198	2854	33.799	4.800	0.258	1.651
ID45976	45976	58	33.886	6.362	11.142	0	171	171	2	1	-10921639	73.048	82	30	116	1534	25.672	2.000	0.237	1.092
ID45977	45977	69	40.105	42.879	13.192	0	171	171	2	1	-10921639	106.905	108	67	150	2245	25.034	3.200	0.165	1.209
ID45978	45978	53	54.747	22.866	15.746	0	171	171	2	1	-10921639	192.524	191	135	243	4043	28.927	3.200	0.132	1.550
ID45979	45979	66	39.341	21.218	27.418	0	171	171	2	1	-10921639	146.619	146	105	183	3079	19.451	7.600	0.129	1.721
ID45980	45980	68	43.868	39.835	26.891	0	171	171	2	1	-10921639	98.952	97	45	150	2078	29.617	2.000	0.189	1.063
ID45981	45981	70	52.641	17.478	29.374	0	171	171	2	1	-10921639	127.333	135	56	180	2674	36.965	4.800	0.202	1.158
ID45984	45984	64	33.771	31.145	7.826	0	172	172	2	1	-10921639	137.048	138	93	168	2878	18.739	4.800	0.134	1.731
ID45985	45985	58	42.546	6.764	11.137	0	172	172	2	1	-10921639	93.000	97	37	135	1953	27.689	2.000	0.226	1.237
ID45986	45986	69	37.903	42.595	13.401	0	172	172	2	1	-10921639	105.667	105	60	161	2219	28.675	2.000	0.156	0.994
ID45987	45987	53	50.693	22.786	15.051	0	172	172	2	1	-10921639	200.190	206	157	236	4204	23.086	4.800	0.129	1.986
ID45988	45988	None	28.398	15.932	24.229	0	172	172	2	1	-10921639	118.286	123	78	146	2484	21.553	2.000	0.110	1.083
ID45989	45989	None	27.783	29.680	26.022	0	172	172	2	1	-10921639	112.714	116	56	153	2367	26.435	2.000	0.100	0.776
ID45990	45990	68	42.660	39.209	26.206	0	172	172	2	1	-10921639	119.952	123	67	157	2519	24.314	2.000	0.174	1.462
ID45991	45991	66	35.106	21.505	27.670	0	172	172	2	1	-10921639	121.429	127	45	172	2550	39.702	2.000	0.103	0.570
ID45992	45992	70	62.670	17.443	29.339	0	172	172	2	1	-10921639	132.714	138	56	198	2787	42.156	2.000	0.217	1.124
ID45982	45982	63	27.166	18.050	7.033	0	172	172	2	1	-10921639	111.524	116	56	142	2342	26.013	6.109	0.116	0.891
ID45983	45983	60	59.433	41.480	7.229	0	172	172	2	1	-10921639	129.429	127	75	191	2718	36.306	4.800	0.234	1.354
ID46000	46000	66	29.601	21.520	27.137	0	173	173	2	1	-10921639	138.333	146	82	165	2905	22.200	4.800	0.108	1.218
ID46001	46001	70	52.848	17.587	29.304	0	173	173	2	1	-10921639	134.619	138	75	183	2827	30.364	4.800	0.207	1.521
ID45993	45993	63	33.493	17.809	7.201	0	173	173	2	1	-10921639	112.286	123	48	150	2358	28.839	7.600	0.137	0.935
ID45994	45994	64	31.729	30.041	7.646	0	173	173	2	1	-10921639	132.571	138	97	161	2784	18.329	4.800	0.119	1.544
ID45995	45995	60	66.725	41.568	7.907	0	173	173	2	1	-10921639	138.286	135	63	221	2904	40.038	2.000	0.227	1.276
ID45996	45996	58	38.805	6.823	11.170	0	173	173	2	1	-10921639	94.667	97	48	135	1988	25.856	4.800	0.205	1.247
ID45997	45997	69	28.150	42.134	13.485	0	173	173	2	1	-10921639	108.238	112	71	135	2273	20.258	2.000	0.108	1.044
ID45998	45998	53	48.928	23.209	15.519	0	173	173	2	1	-10921639	193.524	198	142	247	4064	28.607	4.800	0.116	1.411
ID45999	45999	68	36.105	39.478	26.120	0	173	173	2	1	-10921639	112.000	120	56	146	2352	25.205	6.304	0.152	1.172
ID46016	46016	64	27.383	30.095	7.057	0	174	174	2	1	-10921639	112.429	108	71	146	2361	20.242	4.800	0.124	1.228
ID46017	46017	60	60.919	41.399	8.010	0	174	174	2	1	-10921639	139.286	138	86	210	2925	32.116	4.800	0.232	1.633
ID46018	46018	58	32.438	6.270	11.124	0	174	174	2	1	-10921639	81.286	90	45	112	1707	22.517	4.800	0.221	1.309
ID46019	46019	69	31.557	41.513	13.657	0	174	174	2	1	-10921639	95.286	101	41	153	2001	34.181	3.200	0.136	0.668
ID46020	46020	53	52.621	23.167	15.252	0	174	174	2	1	-10921639	210.524	210	180	247	4421	22.056	4.800	0.129	2.184
ID46021	46021	None	35.221	16.009	24.673	0	174	174	2	1	-10921639	123.333	127	60	168	2590	28.795	2.000	0.111	0.854
ID46022	46022	68	52.507	39.287	25.909	0	174	174	2	1	-10921639	114.095	123	48	172	2396	32.370	2.000	0.219	1.267
ID46023	46023	70	62.545	17.825	29.020	0	174	174	2	1	-10921639	130.286	131	60	206	2736	38.572	2.000	0.219	1.212
ID46015	46015	63	28.235	18.354	7.357	0	174	174	2	1	-10921639	105.810	105	48	138	2222	30.389	4.800	0.131	0.807
ID46008	46008	63	35.853	18.427	7.938	0	175	175	2	1	-10921639	125.571	123	82	168	2637	26.729	4.800	0.144	1.183
ID46009	46009	60	53.674	41.327	8.405	0	175	175	2	1	-10921639	126.190	127	63	183	2650	37.601	4.800	0.214	1.182
ID46010	46010	58	34.779	6.634	11.164	0	175	175	2	1	-10921639	88.762	90	48	120	1864	20.520	4.800	0.194	1.406
ID46011	46011	69	29.383	41.066	13.507	0	175	175	2	1	-10921639	99.952	108	45	138	2099	29.600	2.000	0.133	0.794
ID46012	46012	53	49.354	23.317	15.538	0	175	175	2	1	-10921639	200.000	206	146	240	4200	28.704	4.800	0.118	1.470
ID46013	46013	68	46.588	38.855	26.030	0	175	175	2	1	-10921639	98.524	108	48	153	2069	29.101	2.000	0.222	1.231
ID46014	46014	70	58.489	17.808	29.026	0	175	175	2	1	-10921639	123.190	131	60	187	2587	35.915	2.000	0.223	1.250
ID46032	46032	58	33.182	6.399	11.100	0	176	176	2	1	-10921639	84.762	82	48	123	1780	21.916	4.800	0.219	1.391
ID46033	46033	53	45.655	23.047	15.397	0	176	176	2	1	-10921639	200.095	198	165	243	4202	21.601	4.800	0.116	1.921
ID46034	46034	68	36.255	38.490	25.779	0	176	176	2	1	-10921639	98.333	101	37	153	2065	30.988	2.000	0.148	0.818
ID46035	46035	None	27.988	22.540	26.892	0	176	176	2	1	-10921639	116.619	123	52	161	2449	31.966	2.000	0.098	0.653
ID46036	46036	70	49.880	17.809	28.510	0	176	176	2	1	-10921639	121.952	123	48	176	2561	40.208	4.800	0.207	1.040
ID46030	46030	63	30.848	17.880	7.768	0	176	176	2	1	-10921639	117.619	120	78	146	2470	19.577	4.800	0.135	1.429
ID46031	46031	60	52.125	41.665	8.903	0	176	176	2	1	-10921639	121.952	120	56	191	2561	34.377	2.000	0.186	1.113
ID46002	46002	60	48.432	41.224	8.887	0	177	177	2	1	-10921639	124.095	135	71	161	2606	26.036	2.000	0.193	1.542
ID46003	46003	58	30.377	6.470	11.149	0	177	177	2	1	-10921639	81.857	82	48	120	1719	18.776	4.800	0.231	1.635
ID46004	46004	53	45.504	22.943	15.216	0	177	177	2	1	-10921639	192.048	187	157	232	4033	22.348	4.800	0.112	1.731
ID46005	46005	None	32.974	16.602	23.813	0	177	177	2	1	-10921639	134.000	135	97	168	2814	16.950	4.800	0.115	1.635
ID46006	46006	68	35.380	38.563	25.672	0	177	177	2	1	-10921639	89.952	93	37	142	1889	32.310	2.000	0.171	0.813
ID46007	46007	70	43.659	18.072	28.493	0	177	177	2	1	-10921639	129.333	135	67	165	2716	23.940	4.800	0.184	1.680
ID46024	46024	63	30.458	17.378	7.553	0	178	178	2	1	-10921639	108.476	112	56	150	2278	26.103	2.000	0.119	0.881
ID46025	46025	60	43.120	40.762	9.356	0	178	178	2	1	-10921639	117.667	116	60	157	2471	30.137	4.800	0.193	1.266
ID46026	46026	58	37.172	6.335	11.128	0	178	178	2	1	-10921639	93.857	93	48	123	1971	21.178	4.800	0.242	1.729
ID46027	46027	53	42.419	23.672	16.086	0	178	178	2	1	-10921639	199.619	202	165	240	4192	21.390	4.800	0.109	1.834
ID46028	46028	68	45.093	38.394	25.800	0	178	178	2	1	-10921639	101.381	105	45	153	2129	32.213	2.000	0.187	0.990
ID46029	46029	70	53.757	18.231	27.974	0	178	178	2	1	-10921639	131.810	142	63	180	2768	33.391	4.800	0.211	1.374
ID46064	46064	68	44.417	37.827	25.658	0	179	179	2	1	-10921639	105.381	108	45	161	2213	33.650	2.000	0.177	0.942
ID46065	46065	70	44.085	18.241	28.166	0	179	179	2	1	-10921639	121.095	135	60	161	2543	32.098	2.000	0.173	1.110
ID46060	46060	63	32.436	17.509	7.698	0	179	179	2	1	-10921639	121.048	127	71	150	2542	22.509	4.800	0.140	1.323
ID46061	46061	60	33.386	41.000	9.000	0	179	179	2	1	-10921639	106.619	105	52	142	2239	27.305	4.800	0.159	1.070
ID46062	46062	58	40.766	6.660	11.326	0	179	179	2	1	-10921639	103.095	105	52	135	2165	20.644	4.800	0.224	1.825
ID46063	46063	53	36.447	22.971	15.126	0	179	179	2	1	-10921639	193.524	198	157	221	4064	18.632	4.800	0.089	1.703
ID46037	46037	63	31.826	17.450	7.726	0	180	180	2	1	-10921639	103.238	112	41	142	2168	28.399	2.000	0.128	0.825
ID46038	46038	60	34.374	41.636	9.484	0	180	180	2	1	-10921639	96.190	97	41	138	2020	28.686	4.800	0.188	1.061
ID46039	46039	58	37.406	6.773	11.806	0	180	180	2	1	-10921639	94.667	93	56	138	1988	20.740	4.800	0.184	1.419
ID46040	46040	53	39.118	23.360	14.989	0	180	180	2	1	-10921639	197.810	198	165	225	4154	18.721	4.800	0.107	2.035
ID46041	46041	72	30.592	34.129	20.084	0	180	180	2	1	-10921639	141.429	142	101	168	2970	18.280	4.800	0.097	1.363
ID46042	46042	73	28.070	41.534	24.007	0	180	180	2	1	-10921639	75.857	78	30	112	1593	26.818	2.000	0.170	0.821
ID46043	46043	68	30.734	37.530	25.181	0	180	180	2	1	-10921639	114.667	120	78	150	2408	18.222	4.800	0.146	1.602
ID46044	46044	70	41.220	18.321	27.812	0	180	180	2	1	-10921639	112.619	123	48	153	2365	32.401	4.800	0.183	1.073
ID46052	46052	63	34.409	17.251	8.015	0	181	181	2	1	-10921639	110.095	120	52	153	2312	30.043	2.000	0.142	0.910
ID46053	46053	60	35.104	42.380	9.161	0	181	181	2	1	-10921639	91.333	90	41	127	1918	24.705	2.000	0.187	1.164
ID46054	46054	58	43.086	6.453	11.604	0	181	181	2	1	-10921639	86.571	90	33	138	1818	30.318	2.000	0.251	1.144
ID46055	46055	53	48.403	23.272	15.467	0	181	181	2	1	-10921639	204.000	210	161	236	4284	23.407	4.800	0.126	1.954
ID46056	46056	72	39.090	33.848	20.316	0	181	181	2	1	-10921639	150.571	150	105	187	3162	21.823	2.000	0.123	1.514
ID46057	46057	73	32.309	41.873	24.198	0	181	181	2	1	-10921639	76.429	82	37	120	1605	23.297	2.000	0.194	1.064
ID46058	46058	68	34.014	37.197	25.753	0	181	181	2	1	-10921639	101.286	105	52	138	2127	27.681	2.000	0.161	1.015
ID46059	46059	70	32.198	18.797	27.601	0	181	181	2	1	-10921639	110.714	116	60	142	2325	26.657	4.800	0.148	1.072
ID46066	46066	60	31.137	41.377	9.608	0	182	182	2	1	-10921639	104.905	108	71	135	2203	19.212	4.800	0.166	1.557
ID46067	46067	58	45.671	6.493	11.458	0	182	182	2	1	-10921639	94.333	97	45	146	1981	30.104	4.800	0.271	1.336
ID46068	46068	53	53.127	23.364	16.035	0	182	182	2	1	-10921639	210.048	213	165	255	4411	26.462	4.800	0.126	1.772
ID46069	46069	74	28.533	8.680	19.690	0	182	182	2	1	-10921639	55.238	52	22	97	1160	21.396	2.000	0.196	0.847
ID46070	46070	72	46.649	33.928	20.618	0	182	182	2	1	-10921639	151.429	146	108	210	3180	29.087	2.000	0.126	1.162
ID46071	46071	73	30.851	42.237	24.001	0	182	182	2	1	-10921639	85.571	86	56	112	1797	18.535	7.600	0.187	1.457
ID46072	46072	70	31.775	18.222	26.738	0	182	182	2	1	-10921639	112.619	116	45	153	2365	28.424	4.800	0.130	0.909
ID46048	46048	53	57.037	23.339	16.120	0	183	183	2	1	-10921639	211.714	210	172	255	4446	24.456	4.800	0.142	2.158
ID46049	46049	74	28.556	9.003	19.979	0	183	183	2	1	-10921639	59.048	63	26	93	1240	19.770	2.000	0.199	0.993
ID46050	46050	72	43.769	34.295	20.262	0	183	183	2	1	-10921639	150.381	146	120	191	3158	22.245	2.000	0.136	1.615
ID46051	46051	73	27.292	42.210	24.193	0	183	183	2	1	-10921639	80.476	86	52	108	1690	16.827	4.800	0.177	1.441
ID46045	46045	63	37.052	17.991	7.782	0	183	183	2	1	-10921639	115.857	116	60	153	2433	25.297	4.800	0.154	1.225
ID46046	46046	60	29.057	40.923	9.767	0	183	183	2	1	-10921639	94.333	101	60	123	1981	18.980	4.800	0.162	1.383
ID46047	46047	58	42.702	6.727	11.565	0	183	183	2	1	-10921639	96.571	97	52	138	2028	23.553	2.000	0.215	1.448
ID46073	46073	63	29.426	17.474	7.403	0	184	184	2	1	-10921639	91.952	108	30	146	1931	36.736	2.000	0.122	0.545
ID46074	46074	58	48.971	6.479	11.349	0	184	184	2	1	-10921639	92.048	93	33	146	1933	35.514	2.000	0.260	1.070
ID46075	46075	53	51.847	22.898	16.005	0	184	184	2	1	-10921639	210.857	206	172	243	4428	22.103	4.800	0.125	2.121
ID46076	46076	74	36.601	9.677	20.531	0	184	184	2	1	-10921639	69.048	67	26	116	1450	26.587	2.000	0.252	1.047
ID46077	46077	72	50.053	33.834	20.603	0	184	184	2	1	-10921639	158.190	165	120	217	3322	28.080	4.800	0.150	1.470
ID46088	46088	74	38.897	9.553	20.356	0	185	185	2	1	-10921639	75.952	67	48	116	1595	20.227	2.000	0.252	1.512
ID46089	46089	72	57.712	33.899	20.830	0	185	185	2	1	-10921639	154.714	150	108	221	3249	34.153	2.000	0.150	1.184
ID46090	46090	75	27.865	37.636	25.689	0	185	185	2	1	-10921639	89.429	93	41	123	1878	24.947	4.800	0.160	0.989
ID46085	46085	63	35.992	17.225	7.628	0	185	185	2	1	-10921639	109.429	116	56	142	2298	27.219	2.000	0.158	1.100
ID46086	46086	58	45.572	6.446	11.314	0	185	185	2	1	-10921639	86.286	82	30	142	1812	32.122	2.000	0.259	1.104
ID46087	46087	53	49.778	23.446	15.892	0	185	185	2	1	-10921639	207.190	206	165	247	4351	22.842	4.800	0.129	2.076
ID46080	46080	58	51.062	6.459	11.078	0	186	186	2	1	-10921639	93.905	97	30	157	1972	36.455	2.000	0.269	1.091
ID46081	46081	53	49.800	23.031	16.336	0	186	186	2	1	-10921639	206.143	202	161	251	4329	23.382	4.800	0.120	1.890
ID46082	46082	74	34.995	9.905	20.862	0	186	186	2	1	-10921639	71.762	71	37	108	1507	19.336	4.800	0.259	1.527
ID46083	46083	72	67.081	33.873	20.832	0	186	186	2	1	-10921639	167.476	161	116	251	3517	36.971	2.000	0.173	1.339
ID46084	46084	75	30.766	36.783	25.690	0	186	186	2	1	-10921639	99.571	101	56	153	2091	27.314	4.800	0.161	1.010
ID46078	46078	63	38.470	17.903	7.871	0	186	186	2	1	-10921639	128.190	135	75	168	2692	25.384	4.800	0.174	1.496
ID46079	46079	None	27.862	41.250	9.812	0	186	186	2	1	-10921639	76.905	78	45	108	1615	18.490	4.800	0.187	1.311
ID46099	46099	63	38.302	18.566	8.035	0	187	187	2	1	-10921639	128.381	135	63	176	2696	30.663	2.000	0.133	0.981
ID46100	46100	58	44.883	6.370	10.894	0	187	187	2	1	-10921639	91.190	90	26	138	1915	30.904	4.800	0.251	1.183
ID46101	46101	53	43.842	22.977	16.434	0	187	187	2	1	-10921639	212.905	213	172	255	4471	17.076	4.800	0.127	2.819
ID46102	46102	72	55.084	33.866	20.874	0	187	187	2	1	-10921639	162.857	161	127	228	3420	29.076	2.000	0.149	1.449
ID46104	46104	76	32.309	41.327	10.164	0	188	188	2	1	-10921639	83.381	86	41	116	1751	23.447	4.800	0.206	1.217
ID46105	46105	58	44.046	6.652	10.976	0	188	188	2	1	-10921639	93.381	90	48	146	1961	24.480	2.000	0.220	1.376
ID46106	46106	53	49.925	22.118	16.205	0	188	188	2	1	-10921639	211.286	221	165	251	4437	24.976	4.800	0.122	1.842
ID46107	46107	72	57.560	34.200	20.726	0	188	188	2	1	-10921639	161.857	161	108	217	3399	31.626	2.000	0.159	1.408
ID46108	46108	None	27.521	10.154	22.830	0	188	188	2	1	-10921639	68.333	75	37	101	1435	19.724	2.000	0.189	1.100
ID46103	46103	63	43.836	19.411	8.202	0	188	188	2	1	-10921639	134.714	131	78	183	2829	31.931	4.800	0.158	1.152
ID46112	46112	53	51.490	22.389	16.266	0	189	189	2	1	-10921639	215.905	213	172	255	4534	25.351	4.800	0.121	1.835
ID46113	46113	72	57.312	33.976	20.944	0	189	189	2	1	-10921639	162.619	157	123	225	3415	29.974	2.000	0.158	1.484
ID46109	46109	63	45.269	18.999	7.931	0	189	189	2	1	-10921639	137.190	146	75	195	2881	31.311	2.000	0.152	1.159
ID46110	46110	76	31.442	40.943	9.944	0	189	189	2	1	-10921639	80.476	86	33	108	1690	23.968	2.000	0.195	1.097
ID46111	46111	58	37.127	6.594	11.021	0	189	189	2	1	-10921639	91.238	93	56	127	1916	21.352	2.000	0.199	1.421
ID46096	46096	72	40.077	33.591	21.173	0	190	190	2	1	-10921639	153.000	150	112	202	3213	24.892	2.000	0.116	1.282
ID46097	46097	None	27.437	18.349	24.985	0	190	190	2	1	-10921639	109.095	112	48	146	2291	25.072	2.000	0.102	0.802
ID46098	46098	None	28.294	40.935	25.682	0	190	190	2	1	-10921639	70.333	71	22	105	1477	24.559	3.200	0.189	0.909
ID46091	46091	63	40.726	19.021	8.090	0	190	190	2	1	-10921639	128.619	135	71	168	2701	29.964	2.000	0.145	1.087
ID46092	46092	58	29.208	6.518	10.948	0	190	190	2	1	-10921639	84.952	82	56	116	1784	18.274	4.800	0.158	1.269
ID46093	46093	76	30.254	39.912	10.618	0	190	190	2	1	-10921639	94.095	97	52	127	1976	21.352	4.800	0.166	1.257
ID46094	46094	53	39.192	22.067	15.989	0	190	190	2	1	-10921639	199.429	202	153	232	4188	20.341	4.800	0.101	1.793
ID46095	46095	77	33.098	29.711	15.855	0	190	190	2	1	-10921639	163.333	161	135	217	3430	24.001	2.000	0.067	0.858
ID46120	46120	63	43.139	19.286	8.127	0	191	191	2	1	-10921639	133.476	138	75	180	2803	30.808	2.000	0.160	1.197
ID46121	46121	77	42.000	29.691	15.842	0	191	191	2	1	-10921639	167.619	168	123	225	3520	26.891	2.000	0.093	1.060
ID46122	46122	53	36.191	22.010	16.511	0	191	191	2	1	-10921639	187.095	191	138	228	3929	24.916	4.800	0.086	1.194
ID46123	46123	72	27.860	33.543	21.210	0	191	191	2	1	-10921639	143.286	142	120	183	3009	15.373	4.800	0.101	1.711
ID46124	46124	78	32.349	29.899	26.339	0	191	191	2	1	-10921639	103.619	108	63	135	2176	21.245	2.000	0.139	1.190
ID46125	46125	None	33.586	36.739	26.054	0	191	191	2	1	-10921639	101.190	108	48	138	2125	24.466	2.000	0.150	1.080
ID46128	46128	77	50.119	29.748	15.813	0	192	192	2	1	-10921639	175.333	168	138	255	3682	32.434	2.000	0.103	1.009
ID46129	46129	72	34.154	33.467	21.227	0	192	192	2	1	-10921639	144.429	142	112	195	3033	21.967	7.600	0.086	1.038
ID46130	46130	79	33.463	41.677	25.179	0	192	192	2	1	-10921639	69.857	67	30	112	1467	24.770	2.000	0.209	0.973
ID46131	46131	78	30.918	29.521	26.425	0	192	192	2	1	-10921639	102.762	101	71	135	2158	19.789	2.000	0.127	1.167
ID46126	46126	63	44.218	19.136	8.182	0	192	192	2	1	-10921639	133.333	138	71	180	2800	33.109	2.000	0.160	1.112
ID46127	46127	53	39.533	21.880	15.813	0	192	192	2	1	-10921639	197.952	202	165	225	4157	18.597	4.800	0.100	1.941
ID46114	46114	63	42.781	19.159	7.873	0	193	193	2	1	-10921639	138.952	142	67	183	2918	30.712	4.800	0.150	1.183
ID46115	46115	None	30.383	6.040	10.450	0	193	193	2	1	-10921639	85.381	86	56	116	1793	18.035	4.800	0.220	1.705
ID46116	46116	77	57.096	29.877	15.817	0	193	193	2	1	-10921639	185.571	180	131	247	3897	31.822	2.000	0.134	1.381
ID46117	46117	79	42.827	41.944	25.048	0	193	193	2	1	-10921639	75.095	75	41	135	1577	28.050	2.000	0.233	1.014
ID46118	46118	78	35.211	29.570	26.438	0	193	193	2	1	-10921639	107.476	108	67	146	2257	24.281	2.000	0.141	1.095
ID46119	46119	80	31.630	36.860	25.615	0	193	193	2	1	-10921639	109.476	112	56	142	2299	24.693	4.800	0.149	1.150
ID46144	46144	78	31.270	29.857	26.221	0	194	194	2	1	-10921639	105.048	105	75	142	2206	20.441	2.000	0.133	1.208
ID46145	46145	80	36.763	37.030	25.707	0	194	194	2	1	-10921639	107.095	108	45	146	2249	28.531	2.000	0.158	1.023
ID46140	46140	63	35.933	19.085	8.153	0	194	194	2	1	-10921639	134.762	138	75	180	2830	29.752	4.800	0.141	1.117
ID46141	46141	53	34.529	22.801	15.132	0	194	194	2	1	-10921639	186.381	187	161	213	3914	15.442	4.800	0.095	2.094
ID46142	46142	77	61.383	30.099	15.991	0	194	194	2	1	-10921639	184.952	168	138	255	3884	33.881	2.000	0.133	1.285
ID46143	46143	79	28.801	41.822	24.996	0	194	194	2	1	-10921639	68.095	67	33	105	1430	23.283	2.000	0.189	0.930
ID46132	46132	63	33.407	18.108	7.937	0	195	195	2	1	-10921639	125.048	131	67	165	2626	30.884	4.800	0.129	0.923
ID46133	46133	53	31.494	21.859	15.398	0	195	195	2	1	-10921639	185.667	183	165	217	3899	15.084	4.800	0.086	1.952
ID46134	46134	77	59.994	29.903	15.777	0	195	195	2	1	-10921639	192.524	191	138	255	4043	32.514	2.000	0.143	1.478
ID46135	46135	79	28.865	41.636	24.808	0	195	195	2	1	-10921639	66.857	67	26	105	1404	25.595	2.000	0.187	0.825
ID46136	46136	78	32.788	29.980	26.068	0	195	195	2	1	-10921639	104.714	112	60	135	2199	23.133	2.000	0.147	1.162
ID46137	46137	80	32.973	36.221	25.660	0	195	195	2	1	-10921639	106.190	112	56	153	2230	28.428	2.000	0.131	0.868
ID46138	46138	81	28.305	20.674	27.964	0	195	195	2	1	-10921639	89.952	90	56	127	1889	20.495	7.600	0.133	1.031
ID46139	46139	82	40.824	16.949	34.234	0	195	195	2	1	-10921639	66.571	63	37	108	1398	19.245	4.800	0.349	1.790
ID46160	46160	82	43.921	16.871	34.703	0	196	196	2	1	-10921639	73.524	78	37	116	1544	22.241	4.800	0.338	1.668
ID46152	46152	63	34.988	17.973	7.919	0	196	196	2	1	-10921639	123.143	127	71	157	2586	27.900	4.800	0.140	1.081
ID46153	46153	83	32.350	22.024	8.206	0	196	196	2	1	-10921639	133.000	135	67	187	2793	29.628	2.000	0.105	0.852
ID46154	46154	None	29.092	14.471	16.349	0	196	196	2	1	-10921639	134.810	135	93	183	2831	24.037	2.000	0.074	0.774
ID46155	46155	77	59.862	30.015	15.670	0	196	196	2	1	-10921639	189.286	187	142	255	3975	32.393	2.000	0.141	1.443
ID46156	46156	None	30.604	46.000	16.000	0	196	196	2	1	-10921639	72.095	71	52	97	1514	12.231	4.800	0.277	2.556
ID46157	46157	79	32.957	41.713	24.900	0	196	196	2	1	-10921639	67.143	63	30	116	1410	27.209	2.000	0.188	0.779
ID46158	46158	80	32.167	36.214	25.777	0	196	196	2	1	-10921639	105.952	116	52	146	2225	27.809	2.000	0.137	0.919
ID46159	46159	81	34.514	20.468	27.885	0	196	196	2	1	-10921639	101.524	108	60	138	2132	23.032	7.600	0.165	1.248
ID46161	46161	63	33.879	17.844	7.698	0	197	197	2	1	-10921639	122.333	123	71	153	2569	23.921	4.800	0.147	1.310
ID46162	46162	83	32.750	19.893	8.077	0	197	197	2	1	-10921639	128.429	135	71	161	2697	27.478	4.800	0.128	1.061
ID46163	46163	None	30.677	22.480	15.842	0	197	197	2	1	-10921639	174.619	172	135	217	3667	23.449	2.000	0.065	0.913
ID46164	46164	77	64.920	30.196	15.673	0	197	197	2	1	-10921639	193.905	195	135	255	4072	36.684	2.000	0.153	1.404
ID46165	46165	84	29.852	20.506	20.237	0	197	197	2	1	-10921639	153.286	153	123	191	3219	19.476	2.000	0.065	0.958
ID46166	46166	80	29.183	37.055	25.103	0	197	197	2	1	-10921639	114.714	120	63	142	2409	18.521	4.800	0.142	1.545
ID46167	46167	81	47.829	20.402	27.717	0	197	197	2	1	-10921639	115.714	116	75	161	2430	28.226	4.800	0.214	1.445
ID46168	46168	82	45.248	17.236	35.247	0	197	197	2	1	-10921639	77.857	71	45	116	1635	21.439	4.800	0.329	1.800
ID46146	46146	63	32.686	18.389	7.745	0	198	198	2	1	-10921639	117.810	116	63	161	2474	29.600	2.000	0.117	0.836
ID46147	46147	77	65.596	30.108	15.882	0	198	198	2	1	-10921639	188.095	183	142	255	3950	34.457	2.000	0.156	1.470
ID46148	46148	84	34.314	20.895	20.698	0	198	198	2	1	-10921639	161.000	161	127	202	3381	20.729	4.800	0.095	1.344
ID46149	46149	80	28.666	36.033	25.575	0	198	198	2	1	-10921639	101.810	108	45	142	2138	29.893	2.000	0.120	0.729
ID46150	46150	81	68.263	20.340	27.922	0	198	198	2	1	-10921639	134.286	131	82	225	2820	37.595	4.800	0.250	1.428
ID46151	46151	82	48.324	17.318	34.947	0	198	198	2	1	-10921639	76.095	71	33	135	1598	26.463	2.000	0.330	1.425
ID46176	46176	84	48.410	20.863	20.304	0	199	199	2	1	-10921639	177.667	168	135	232	3731	28.157	2.000	0.103	1.176
ID46177	46177	80	27.174	37.940	23.804	0	199	199	2	1	-10921639	112.762	116	82	138	2368	17.680	4.800	0.155	1.709
ID46178	46178	81	81.672	20.393	27.894	0	199	199	2	1	-10921639	148.905	150	90	247	3127	44.439	2.000	0.275	1.444
ID46179	46179	82	42.579	17.250	34.931	0	199	199	2	1	-10921639	72.048	67	37	116	1513	22.816	2.000	0.294	1.435
ID46174	46174	63	38.262	18.799	7.903	0	199	199	2	1	-10921639	128.429	142	56	165	2697	31.750	2.000	0.150	1.056
ID46175	46175	77	53.862	30.136	15.856	0	199	199	2	1	-10921639	186.667	183	150	251	3920	28.729	2.000	0.124	1.437
ID46208	46208	85	32.112	20.114	8.541	0	200	200	2	1	-10921639	143.381	146	97	172	3011	19.497	4.800	0.105	1.393
ID46209	46209	77	59.676	30.011	15.821	0	200	200	2	1	-10921639	183.095	187	131	255	3845	35.623	2.000	0.141	1.274
ID46210	46210	84	52.972	20.834	20.295	0	200	200	2	1	-10921639	175.381	165	135	240	3683	32.001	2.000	0.108	1.072
ID46211	46211	80	31.761	37.746	23.963	0	200	200	2	1	-10921639	112.048	112	63	138	2353	20.108	7.600	0.163	1.566
ID46212	46212	81	92.699	20.228	27.782	0	200	200	2	1	-10921639	168.905	168	105	255	3547	46.703	4.800	0.293	1.640
ID46213	46213	82	27.737	17.526	34.651	0	200	200	2	1	-10921639	63.762	63	33	97	1339	20.469	4.800	0.198	1.028
ID46207	46207	63	33.785	18.204	8.193	0	200	200	2	1	-10921639	120.190	123	60	172	2524	32.163	4.800	0.138	0.906
ID46180	46180	85	34.192	19.784	8.248	0	201	201	2	1	-10921639	125.714	131	52	168	2640	32.299	4.800	0.121	0.841
ID46181	46181	None	29.686	7.966	10.579	0	201	201	2	1	-10921639	93.000	97	56	127	1953	21.147	4.800	0.179	1.335
ID46182	46182	86	28.555	13.226	11.122	0	201	201	2	1	-10921639	122.429	127	67	157	2571	24.655	2.000	0.104	0.938
ID46183	46183	77	71.029	30.066	15.855	0	201	201	2	1	-10921639	200.000	198	142	255	4200	37.699	2.000	0.169	1.536
ID46184	46184	84	40.657	21.050	20.219	0	201	201	2	1	-10921639	173.762	172	138	225	3649	24.918	2.000	0.083	1.074
ID46185	46185	80	30.824	35.596	23.065	0	201	201	2	1	-10921639	129.952	127	101	161	2729	19.397	4.800	0.124	1.478
ID46186	46186	81	92.973	20.374	27.838	0	201	201	2	1	-10921639	173.667	176	105	255	3647	49.356	2.000	0.280	1.541
ID46169	46169	85	30.298	20.147	8.253	0	202	202	2	1	-10921639	116.381	127	48	157	2444	29.630	4.800	0.119	0.835
ID46170	46170	86	39.284	13.725	10.598	0	202	202	2	1	-10921639	126.286	127	93	165	2652	19.663	4.800	0.147	1.646
ID46171	46171	77	50.002	29.961	15.758	0	202	202	2	1	-10921639	183.429	180	135	236	3852	28.310	4.800	0.126	1.454
ID46172	46172	80	27.753	36.002	25.142	0	202	202	2	1	-10921639	106.857	116	63	138	2244	19.900	4.800	0.123	1.175
ID46173	46173	81	79.213	20.424	27.747	0	202	202	2	1	-10921639	157.143	157	101	236	3300	44.392	2.000	0.256	1.443
ID46192	46192	81	73.487	20.572	27.552	0	203	203	2	1	-10921639	153.524	157	75	225	3224	44.950	4.800	0.255	1.389
ID46187	46187	85	28.371	19.234	8.193	0	203	203	2	1	-10921639	112.000	123	52	157	2352	29.310	2.000	0.119	0.814
ID46188	46188	None	28.464	7.728	10.764	0	203	203	2	1	-10921639	82.857	90	56	105	1740	15.573	4.800	0.204	1.801
ID46189	46189	86	44.452	13.571	10.484	0	203	203	2	1	-10921639	115.333	123	45	183	2422	40.571	2.000	0.138	0.689
ID46190	46190	77	41.807	29.822	15.989	0	203	203	2	1	-10921639	171.238	168	135	228	3596	24.166	2.000	0.101	1.299
ID46191	46191	80	31.400	37.156	24.074	0	203	203	2	1	-10921639	112.952	116	78	146	2372	16.877	4.800	0.161	1.855
ID46193	46193	86	49.755	13.507	10.483	0	204	204	2	1	-10921639	126.762	131	52	198	2662	43.408	2.000	0.154	0.777
ID46194	46194	77	42.414	29.794	16.111	0	204	204	2	1	-10921639	181.571	183	142	221	3813	25.268	2.000	0.105	1.365
ID46195	46195	80	32.164	36.919	24.215	0	204	204	2	1	-10921639	108.810	112	75	135	2285	16.795	4.800	0.159	1.777
ID46196	46196	81	57.376	20.380	27.519	0	204	204	2	1	-10921639	130.476	135	75	191	2740	37.884	2.000	0.214	1.213
ID46216	46216	77	39.787	29.422	16.066	0	205	205	2	1	-10921639	171.524	172	138	221	3602	23.183	2.000	0.097	1.309
ID46217	46217	81	52.808	20.775	27.364	0	205	205	2	1	-10921639	135.476	135	86	198	2845	27.009	4.800	0.190	1.602
ID46214	46214	86	53.548	13.517	10.481	0	205	205	2	1	-10921639	130.571	135	41	191	2742	43.976	2.000	0.174	0.880
ID46215	46215	None	31.442	7.028	11.075	0	205	205	2	1	-10921639	77.333	78	41	108	1624	20.987	4.800	0.204	1.250
ID46197	46197	86	51.209	13.421	10.276	0	206	206	2	1	-10921639	125.905	127	60	195	2644	38.893	2.000	0.175	0.964
ID46198	46198	77	34.245	29.917	15.884	0	206	206	2	1	-10921639	170.667	168	135	213	3584	20.879	4.800	0.090	1.353
ID46199	46199	81	39.111	20.538	27.019	0	206	206	2	1	-10921639	115.000	116	75	157	2415	22.192	4.800	0.169	1.497
ID46200	46200	86	48.463	13.385	10.144	0	207	207	2	1	-10921639	127.524	131	63	183	2678	32.255	2.000	0.185	1.236
ID46201	46201	77	29.000	29.620	16.137	0	207	207	2	1	-10921639	163.333	165	123	213	3430	23.329	6.383	0.068	0.897
ID46202	46202	87	32.736	23.290	16.728	0	207	207	2	1	-10921639	191.524	187	150	228	4022	21.269	4.800	0.079	1.323
ID46203	46203	81	34.358	20.477	27.456	0	207	207	2	1	-10921639	113.429	120	71	146	2382	20.171	4.800	0.155	1.512
ID46204	46204	86	37.759	13.274	10.530	0	208	208	2	1	-10921639	133.429	131	105	180	2802	18.986	4.800	0.139	1.714
ID46205	46205	87	36.657	23.081	15.948	0	208	208	2	1	-10921639	188.238	191	161	228	3953	19.705	4.800	0.086	1.514
ID46206	46206	81	28.226	20.529	27.263	0	208	208	2	1	-10921639	98.190	101	52	123	2062	18.517	2.000	0.124	1.173
ID46218	46218	86	35.359	13.270	10.241	0	209	209	2	1	-10921639	111.048	116	52	161	2332	29.686	2.000	0.132	0.872
ID46219	46219	87	41.688	23.443	15.827	0	209	209	2	1	-10921639	187.810	187	150	232	3944	23.359	4.800	0.109	1.578
ID46220	46220	86	46.874	13.582	10.872	0	210	210	2	1	-10921639	132.143	131	67	176	2775	25.966	2.000	0.165	1.438
ID46221	46221	87	44.251	23.073	16.188	0	210	210	2	1	-10921639	195.000	191	168	232	4095	19.217	4.800	0.113	2.065
ID46230	46230	86	39.655	13.422	10.690	0	211	211	2	1	-10921639	126.810	131	90	172	2663	24.308	4.800	0.154	1.393
ID46231	46231	87	34.078	23.432	15.929	0	211	211	2	1	-10921639	182.000	180	146	221	3822	19.771	2.000	0.082	1.396
ID46224	46224	86	36.053	13.790	10.805	0	212	212	2	1	-10921639	119.905	120	71	165	2518	21.598	2.000	0.128	1.260
ID46225	46225	87	37.638	23.192	15.421	0	212	212	2	1	-10921639	171.143	165	135	213	3594	20.865	2.000	0.099	1.477
ID46222	46222	86	34.562	13.262	10.724	0	213	213	2	1	-10921639	112.000	112	67	153	2352	22.543	2.000	0.141	1.227
ID46223	46223	87	29.124	23.100	14.836	0	213	213	2	1	-10921639	171.190	172	142	198	3595	13.648	4.800	0.082	1.899
ID46228	46228	86	46.404	13.600	10.786	0	214	214	2	1	-10921639	118.619	112	63	195	2491	30.426	2.000	0.144	0.982
ID46229	46229	None	27.146	37.150	23.884	0	214	214	2	1	-10921639	96.381	101	60	123	2024	18.219	4.800	0.163	1.485
ID46232	46232	86	43.297	13.540	10.675	0	215	215	2	1	-10921639	119.810	116	63	176	2516	27.268	2.000	0.147	1.124
ID46233	46233	None	28.617	19.823	29.270	0	215	215	2	1	-10921639	79.238	78	52	101	1664	14.470	4.800	0.209	1.891
ID46226	46226	86	38.605	13.138	10.675	0	216	216	2	1	-10921639	111.429	116	75	153	2340	22.584	2.000	0.152	1.300
ID46227	46227	88	30.029	23.097	14.881	0	216	216	2	1	-10921639	166.238	165	138	191	3491	15.238	4.800	0.088	1.760
ID46235	46235	88	27.994	22.873	15.307	0	217	217	2	1	-10921639	167.429	165	150	195	3516	14.302	6.085	0.081	1.760
ID46234	46234	None	28.887	13.491	10.768	0	218	218	2	1	-10921639	103.143	101	63	150	2166	19.095	2.000	0.121	1.165
ID46236	46236	None	28.727	20.068	28.177	0	219	219	2	1	-10921639	78.000	78	52	105	1638	15.456	4.800	0.196	1.655
ID46237	46237	None	28.866	24.048	16.447	0	221	221	2	1	-10921639	164.190	161	142	191	3448	13.370	6.261	0.088	1.995
ID46239	46239	89	29.641	24.254	15.690	0	223	223	2	1	-10921639	154.190	157	123	183	3238	15.864	4.800	0.089	1.592
ID46238	46238	89	27.421	23.931	15.055	0	224	224	2	1	-10921639	168.143	168	138	187	3531	11.551	6.240	0.090	2.397
ID46244	46244	None	28.757	36.174	24.087	0	225	225	2	1	-10921639	101.857	108	60	120	2139	15.812	4.800	0.169	1.865
ID46243	46243	89	31.007	23.735	15.111	0	225	225	2	1	-10921639	162.762	161	138	187	3418	14.488	4.800	0.091	1.875
ID46242	46242	89	33.776	24.156	15.541	0	226	226	2	1	-10921639	159.429	157	131	191	3348	17.946	4.800	0.101	1.632
ID46245	46245	89	41.386	24.889	16.007	0	227	227	2	1	-10921639	163.762	157	138	202	3439	19.806	4.800	0.122	1.801
ID46246	46246	None	27.282	36.087	22.744	0	227	227	2	1	-10921639	97.619	97	67	135	2050	16.283	4.800	0.144	1.506
ID46248	46248	89	37.291	23.636	15.696	0	228	228	2	1	-10921639	159.381	161	123	198	3347	19.805	4.800	0.120	1.723
ID46240	46240	None	28.620	35.689	11.816	0	229	229	2	1	-10921639	100.524	105	52	127	2111	20.844	4.800	0.140	1.182
ID46241	46241	89	33.988	23.091	16.138	0	229	229	2	1	-10921639	170.048	165	138	206	3571	19.054	4.800	0.111	1.783
ID46247	46247	89	43.415	23.955	16.069	0	230	230	2	1	-10921639	169.667	168	127	210	3563	22.003	4.800	0.120	1.647
ID46249	46249	None	28.810	36.003	10.781	0	231	231	2	1	-10921639	84.810	90	37	116	1781	20.610	2.000	0.138	1.001
ID46250	46250	89	35.292	23.875	16.266	0	231	231	2	1	-10921639	154.810	153	123	183	3251	16.452	4.800	0.117	1.965
ID46251	46251	89	29.030	23.762	15.996	0	232	232	2	1	-10921639	154.286	157	127	180	3240	14.550	4.800	0.087	1.689
ID46253	46253	89	27.693	24.257	16.154	0	233	233	2	1	-10921639	144.905	142	116	176	3043	16.492	2.000	0.079	1.290
ID46252	46252	89	30.406	24.339	16.119	0	235	235	2	1	-10921639	153.381	157	120	195	3221	20.546	2.000	0.077	1.068
ID46255	46255	89	31.496	24.266	16.117	0	236	236	2	1	-10921639	150.667	153	120	187	3164	18.048	4.800	0.093	1.421
ID46254	46254	89	27.787	24.792	16.759	0	237	237	2	1	-10921639	147.238	146	123	180	3092	15.498	6.096	0.077	1.361
ID46258	46258	89	33.777	24.797	16.248	0	238	238	2	1	-10921639	153.429	153	120	183	3222	18.838	4.800	0.099	1.470
ID46256	46256	89	31.811	23.955	16.234	0	239	239	2	1	-10921639	153.048	153	116	176	3214	17.365	4.800	0.096	1.550
ID46257	46257	89	33.815	21.735	15.807	0	240	240	2	1	-10921639	155.095	157	108	195	3257	22.143	2.000	0.091	1.169
ID46259	46259	89	41.844	22.227	16.139	0	241	241	2	1	-10921639	164.810	168	123	213	3461	24.683	2.000	0.105	1.272
ID46262	46262	89	45.796	21.491	16.060	0	242	242	2	1	-10921639	153.524	146	105	217	3224	32.032	2.000	0.114	0.985
ID46261	46261	89	43.305	22.342	15.658	0	243	243	2	1	-10921639	165.048	172	123	198	3466	24.229	4.800	0.134	1.607
ID46260	46260	89	34.972	22.083	15.609	0	244	244	2	1	-10921639	156.286	165	108	198	3282	24.164	2.000	0.098	1.152
ID46264	46264	89	32.162	22.835	15.188	0	245	245	2	1	-10921639	170.143	172	142	191	3573	15.360	4.800	0.094	1.904
ID46263	46263	89	44.628	22.187	15.553	0	246	246	2	1	-10921639	171.571	172	116	217	3603	29.258	4.800	0.121	1.262
ID46265	46265	89	40.295	22.132	15.517	0	247	247	2	1	-10921639	163.524	165	120	210	3434	23.336	4.800	0.119	1.488
ID46266	46266	89	35.256	23.094	15.008	0	248	248	2	1	-10921639	162.571	165	127	191	3414	18.419	3.200	0.105	1.682
ID46267	46267	89	34.850	23.187	14.410	0	249	249	2	1	-10921639	152.190	157	101	191	3196	26.024	2.000	0.089	0.958
ID46268	46268	89	35.311	22.852	14.243	0	250	250	2	1	-10921639	162.333	168	127	202	3409	21.371	4.800	0.095	1.324
ID46271	46271	89	36.763	23.296	14.218	0	251	251	2	1	-10921639	159.238	157	127	198	3344	21.321	4.800	0.107	1.441
ID46272	46272	89	37.598	23.079	13.845	0	252	252	2	1	-10921639	167.143	165	135	202	3510	18.717	4.800	0.104	1.689
ID46273	46273	90	33.608	21.145	29.485	0	252	252	2	1	-10921639	96.952	97	67	131	2036	16.160	4.800	0.181	1.841
ID46269	46269	89	40.761	23.607	14.424	0	253	253	2	1	-10921639	164.571	168	120	217	3456	29.252	2.000	0.098	1.007
ID46270	46270	90	31.535	20.563	29.125	0	253	253	2	1	-10921639	98.381	105	60	131	2066	22.675	4.800	0.156	1.168
ID46296	46296	89	45.976	23.430	13.866	0	254	254	2	1	-10921639	171.381	168	135	221	3599	27.607	2.000	0.113	1.263
ID46297	46297	90	36.764	20.241	28.749	0	254	254	2	1	-10921639	106.381	101	67	146	2234	22.940	4.800	0.184	1.440
ID46274	46274	91	37.437	34.078	21.255	0	255	255	2	1	-10921639	122.048	116	93	168	2563	20.076	7.600	0.124	1.344
ID46275	46275	90	31.598	19.266	29.103	0	255	255	2	1	-10921639	94.619	97	56	127	1987	20.086	4.800	0.160	1.298
ID46280	46280	90	34.060	18.718	29.322	0	256	256	2	1	-10921639	111.667	112	82	146	2345	16.448	7.600	0.153	1.805
ID46276	46276	92	37.216	9.599	12.946	0	256	256	2	1	-10921639	94.476	93	60	123	1984	18.603	2.000	0.190	1.620
ID46277	46277	None	33.458	23.057	13.747	0	256	256	2	1	-10921639	154.857	157	131	195	3252	18.816	7.600	0.091	1.368
ID46278	46278	93	47.237	42.949	14.849	0	256	256	2	1	-10921639	80.714	78	41	135	1695	28.610	2.000	0.260	1.165
ID46279	46279	91	41.690	33.744	21.062	0	256	256	2	1	-10921639	121.143	116	90	183	2544	26.171	2.000	0.136	1.108
ID46281	46281	94	28.326	18.424	12.104	0	257	257	2	1	-10921639	126.667	123	93	172	2660	23.756	7.600	0.083	0.815
ID46282	46282	92	39.032	9.592	13.184	0	257	257	2	1	-10921639	100.095	97	75	142	2102	19.985	4.800	0.183	1.553
ID46283	46283	93	54.449	43.148	14.829	0	257	257	2	1	-10921639	93.857	78	56	146	1971	27.769	2.000	0.280	1.478
ID46284	46284	91	45.744	33.982	21.097	0	257	257	2	1	-10921639	128.238	123	97	198	2693	24.692	2.000	0.148	1.339
ID46285	46285	90	44.160	19.673	28.769	0	257	257	2	1	-10921639	117.476	120	67	172	2467	28.884	6.359	0.167	1.164
ID46286	46286	None	29.757	16.810	30.496	0	257	257	2	1	-10921639	103.190	101	63	172	2167	23.918	4.800	0.165	1.225
ID46298	46298	95	32.619	31.565	9.169	0	258	258	2	1	-10921639	104.286	116	48	142	2190	28.477	4.800	0.142	0.911
ID46299	46299	94	34.423	18.348	12.181	0	258	258	2	1	-10921639	137.714	131	90	191	2892	25.919	2.000	0.094	0.912
ID46300	46300	92	49.291	9.978	13.654	0	258	258	2	1	-10921639	113.095	112	63	180	2375	30.509	2.000	0.185	1.160
ID46301	46301	93	55.507	43.212	14.748	0	258	258	2	1	-10921639	107.524	105	56	161	2258	28.567	2.000	0.262	1.563
ID46302	46302	91	40.793	33.710	20.894	0	258	258	2	1	-10921639	128.476	123	93	187	2698	26.830	2.000	0.125	1.065
ID46303	46303	90	54.030	19.258	28.889	0	258	258	2	1	-10921639	141.190	138	82	198	2965	28.809	2.000	0.188	1.551
ID46288	46288	96	27.175	34.623	10.955	0	259	259	2	1	-10921639	101.952	108	48	146	2141	26.763	7.600	0.101	0.699
ID46289	46289	94	46.627	18.269	12.005	0	259	259	2	1	-10921639	139.286	131	93	202	2925	30.256	2.000	0.124	1.015
ID46290	46290	92	45.898	9.659	13.299	0	259	259	2	1	-10921639	118.333	108	93	172	2485	22.903	4.800	0.186	1.619
ID46291	46291	None	28.023	23.625	13.782	0	259	259	2	1	-10921639	154.286	150	123	183	3240	15.710	4.800	0.094	1.689
ID46292	46292	93	45.518	43.057	14.891	0	259	259	2	1	-10921639	96.286	86	56	150	2022	26.035	2.000	0.198	1.225
ID46293	46293	91	32.913	33.954	21.253	0	259	259	2	1	-10921639	120.524	120	93	165	2531	19.618	2.000	0.109	1.205
ID46294	46294	97	28.585	29.587	25.051	0	259	259	2	1	-10921639	105.190	108	60	138	2209	22.746	2.000	0.119	0.986
ID46295	46295	90	45.757	19.828	29.017	0	259	259	2	1	-10921639	118.381	120	78	180	2486	28.416	2.000	0.156	1.127
ID46287	46287	95	33.118	31.404	9.366	0	259	259	2	1	-10921639	111.190	112	63	153	2335	25.286	2.000	0.124	0.973
ID46304	46304	96	38.964	34.410	11.247	0	260	260	2	1	-10921639	117.286	112	67	176	2463	27.065	7.600	0.130	1.000
ID46305	46305	94	48.532	18.099	11.997	0	260	260	2	1	-10921639	138.286	131	97	213	2904	31.574	2.000	0.116	0.911
ID46306	46306	92	48.127	9.940	13.865	0	260	260	2	1	-10921639	113.048	108	67	176	2374	28.136	2.000	0.177	1.209
ID46307	46307	93	50.572	43.150	14.930	0	260	260	2	1	-10921639	107.714	108	63	172	2262	28.034	2.000	0.213	1.351
ID46308	46308	91	33.810	33.989	21.396	0	260	260	2	1	-10921639	132.095	127	105	172	2774	18.300	2.000	0.109	1.418
ID46309	46309	97	34.124	29.293	25.696	0	260	260	2	1	-10921639	99.333	105	41	146	2086	30.984	2.000	0.133	0.751
ID46310	46310	90	46.095	19.422	29.017	0	260	260	2	1	-10921639	123.286	123	78	183	2589	28.164	2.000	0.156	1.183
ID46311	46311	95	33.878	31.084	8.984	0	261	261	2	1	-10921639	116.714	120	71	165	2451	25.691	7.600	0.113	0.921
ID46312	46312	96	44.151	34.354	11.222	0	261	261	2	1	-10921639	128.000	127	67	191	2688	30.502	7.600	0.135	0.995
ID46313	46313	94	49.535	18.394	12.000	0	261	261	2	1	-10921639	157.571	153	108	228	3309	32.978	2.000	0.124	1.053
ID46314	46314	92	54.432	10.025	13.845	0	261	261	2	1	-10921639	128.286	127	78	195	2694	32.832	2.000	0.194	1.270
ID46315	46315	93	48.405	43.221	14.928	0	261	261	2	1	-10921639	111.524	120	67	176	2342	30.083	2.000	0.184	1.150
ID46316	46316	91	39.164	33.893	21.142	0	261	261	2	1	-10921639	132.429	123	112	180	2781	20.829	2.000	0.121	1.373
ID46317	46317	97	45.422	29.042	26.206	0	261	261	2	1	-10921639	111.714	120	48	161	2346	29.820	2.000	0.181	1.146
ID46318	46318	90	37.909	19.735	29.166	0	261	261	2	1	-10921639	131.905	135	97	168	2770	22.013	4.800	0.128	1.364
ID46319	46319	None	34.239	16.421	30.005	0	261	261	2	1	-10921639	110.810	108	67	165	2327	29.113	7.600	0.116	0.789
ID46320	46320	95	35.411	31.673	9.154	0	262	262	2	1	-10921639	120.238	120	67	180	2525	31.246	7.600	0.131	0.894
ID46321	46321	96	35.187	34.222	11.066	0	262	262	2	1	-10921639	128.429	127	71	180	2697	27.255	7.600	0.128	1.069
ID46322	46322	94	62.488	18.301	11.985	0	262	262	2	1	-10921639	161.429	157	108	255	3390	40.835	2.000	0.141	0.974
ID46323	46323	92	49.598	10.090	13.789	0	262	262	2	1	-10921639	124.619	123	75	183	2617	30.155	2.000	0.174	1.225
ID46324	46324	98	37.263	23.076	14.156	0	262	262	2	1	-10921639	165.143	161	131	210	3468	22.339	2.000	0.084	1.140
ID46325	46325	93	45.069	43.055	14.790	0	262	262	2	1	-10921639	109.667	116	75	161	2303	27.769	2.000	0.179	1.201
ID46326	46326	91	38.224	33.915	21.308	0	262	262	2	1	-10921639	129.048	123	97	180	2710	21.358	2.000	0.124	1.334
ID46327	46327	99	29.063	9.373	23.386	0	262	262	2	1	-10921639	59.952	60	22	105	1259	24.186	2.000	0.191	0.796
ID46328	46328	97	46.930	28.888	25.888	0	262	262	2	1	-10921639	119.762	116	52	168	2515	31.103	2.000	0.179	1.172
ID46329	46329	90	41.753	18.958	29.102	0	262	262	2	1	-10921639	137.857	138	93	183	2895	22.935	2.000	0.143	1.502
ID46352	46352	95	31.684	31.384	9.094	0	263	263	2	1	-10921639	121.905	123	86	165	2560	23.229	7.600	0.111	1.049
ID46353	46353	94	60.751	18.399	12.156	0	263	263	2	1	-10921639	165.333	157	112	251	3472	41.909	2.000	0.135	0.936
ID46354	46354	96	35.729	34.968	11.535	0	263	263	2	1	-10921639	130.571	131	90	168	2742	21.642	7.600	0.124	1.334
ID46355	46355	92	49.040	10.060	13.808	0	263	263	2	1	-10921639	124.810	123	82	180	2621	28.626	7.600	0.176	1.304
ID46356	46356	98	33.338	23.353	14.507	0	263	263	2	1	-10921639	172.952	172	150	213	3632	17.566	4.800	0.090	1.632
ID46357	46357	93	51.128	43.177	15.095	0	263	263	2	1	-10921639	113.619	108	71	180	2386	29.635	2.000	0.198	1.267
ID46358	46358	91	34.868	34.169	21.326	0	263	263	2	1	-10921639	127.286	120	93	172	2673	20.229	2.000	0.112	1.263
ID46359	46359	99	29.057	9.485	23.504	0	263	263	2	1	-10921639	69.286	71	18	116	1455	26.846	2.000	0.191	0.827
ID46360	46360	97	49.393	28.893	26.559	0	263	263	2	1	-10921639	123.286	131	45	187	2589	38.095	4.800	0.192	1.041
ID46361	46361	90	38.637	19.279	29.149	0	263	263	2	1	-10921639	138.810	138	108	183	2915	20.091	4.800	0.144	1.741
ID46351	46351	100	35.530	25.000	0.000	0	263	263	2	1	-10921639	55.714	52	31	86	1170	19.484	2.000	0.344	1.463
ID46340	46340	100	51.660	26.000	0.000	0	264	264	2	1	-10921639	70.714	63	37	123	1485	27.521	2.000	0.398	1.463
ID46341	46341	96	34.628	34.584	11.187	0	264	264	2	1	-10921639	128.762	131	71	172	2704	27.488	2.000	0.117	0.981
ID46342	46342	94	50.637	18.435	12.129	0	264	264	2	1	-10921639	162.286	150	123	236	3408	32.553	2.000	0.120	1.070
ID46343	46343	92	52.187	10.065	13.859	0	264	264	2	1	-10921639	129.857	127	86	195	2727	29.904	2.000	0.188	1.374
ID46344	46344	98	36.832	23.321	14.424	0	264	264	2	1	-10921639	163.905	165	123	202	3442	22.618	2.000	0.095	1.259
ID46345	46345	93	44.844	43.285	15.287	0	264	264	2	1	-10921639	112.095	108	71	165	2354	28.588	2.000	0.196	1.286
ID46346	46346	91	35.821	34.230	21.218	0	264	264	2	1	-10921639	133.095	127	105	176	2795	19.403	2.000	0.114	1.402
ID46347	46347	99	29.918	9.086	24.361	0	264	264	2	1	-10921639	71.095	75	30	101	1493	19.608	2.000	0.194	1.177
ID46348	46348	97	55.776	29.353	26.498	0	264	264	2	1	-10921639	138.952	135	101	191	2918	27.540	4.800	0.183	1.563
ID46349	46349	90	29.824	19.178	29.116	0	264	264	2	1	-10921639	125.095	123	90	161	2627	17.829	6.186	0.111	1.405
ID46350	46350	None	28.140	17.076	30.137	0	264	264	2	1	-10921639	117.000	116	90	161	2457	19.657	4.800	0.127	1.340
ID46336	46336	93	44.911	43.726	15.909	0	265	265	2	1	-10921639	117.952	116	71	168	2477	28.776	2.000	0.171	1.195
ID46337	46337	99	31.608	8.910	24.850	0	265	265	2	1	-10921639	67.857	67	30	108	1425	21.277	2.000	0.201	1.069
ID46338	46338	97	53.760	29.535	26.419	0	265	265	2	1	-10921639	132.571	131	67	191	2784	36.803	2.000	0.185	1.124
ID46339	46339	90	35.651	19.563	28.751	0	265	265	2	1	-10921639	130.429	131	90	172	2739	23.687	6.296	0.122	1.199
ID46330	46330	100	37.513	26.000	0.000	0	265	265	2	1	-10921639	65.190	60	45	93	1369	17.400	4.800	0.354	1.960
ID46331	46331	None	29.365	7.744	11.328	0	265	265	2	1	-10921639	98.143	108	48	135	2061	24.096	7.600	0.159	1.120
ID46332	46332	96	42.292	34.184	11.090	0	265	265	2	1	-10921639	131.571	135	75	206	2763	29.185	2.000	0.119	0.958
ID46333	46333	94	44.044	18.306	12.070	0	265	265	2	1	-10921639	152.905	150	112	206	3211	29.612	2.000	0.106	0.987
ID46334	46334	92	48.573	10.040	13.980	0	265	265	2	1	-10921639	126.857	123	86	191	2664	28.059	2.000	0.160	1.249
ID46335	46335	98	41.080	23.213	14.546	0	265	265	2	1	-10921639	178.619	176	153	228	3751	20.131	4.800	0.109	1.749
ID46368	46368	93	39.314	43.238	15.170	0	266	266	2	1	-10921639	116.667	116	71	172	2450	26.108	4.800	0.172	1.310
ID46369	46369	91	31.756	34.456	21.231	0	266	266	2	1	-10921639	133.238	131	108	172	2798	16.226	7.600	0.112	1.648
ID46370	46370	99	27.956	9.042	25.073	0	266	266	2	1	-10921639	65.333	67	33	105	1372	19.500	2.000	0.175	0.996
ID46371	46371	97	43.323	29.305	26.301	0	266	266	2	1	-10921639	123.905	123	78	176	2602	25.655	2.000	0.140	1.188
ID46372	46372	90	29.565	19.690	28.963	0	266	266	2	1	-10921639	127.190	131	86	161	2671	18.305	4.800	0.110	1.381
ID46362	46362	100	31.408	26.000	0.000	0	266	266	2	1	-10921639	70.095	70	52	97	1472	12.755	4.800	0.287	2.454
ID46363	46363	101	27.568	16.902	7.240	0	266	266	2	1	-10921639	94.476	101	48	138	1984	27.292	2.000	0.133	0.811
ID46364	46364	96	30.745	35.153	11.446	0	266	266	2	1	-10921639	123.190	123	75	172	2587	24.486	2.000	0.112	1.016
ID46365	46365	94	28.570	18.515	12.274	0	266	266	2	1	-10921639	146.714	142	112	191	3081	19.817	2.000	0.064	0.885
ID46366	46366	92	43.390	10.078	13.617	0	266	266	2	1	-10921639	130.190	131	78	176	2734	28.793	7.600	0.151	1.185
ID46367	46367	98	44.027	23.764	14.957	0	266	266	2	1	-10921639	171.619	168	142	221	3604	23.062	2.000	0.108	1.455
ID46384	46384	100	45.617	26.000	0.000	0	267	267	2	1	-10921639	91.000	93	63	153	1911	22.565	4.800	0.282	1.776
ID46385	46385	101	38.283	16.638	7.369	0	267	267	2	1	-10921639	100.762	97	41	157	2116	34.590	2.000	0.172	0.854
ID46386	46386	96	27.836	33.819	11.146	0	267	267	2	1	-10921639	126.333	127	86	157	2653	22.591	7.600	0.089	0.910
ID46387	46387	92	44.079	8.120	11.906	0	267	267	2	1	-10921639	113.714	123	63	161	2388	33.395	4.800	0.193	1.101
ID46388	46388	94	37.493	18.679	12.206	0	267	267	2	1	-10921639	160.048	161	123	213	3361	25.602	2.000	0.078	0.903
ID46389	46389	98	37.567	23.656	14.596	0	267	267	2	1	-10921639	175.762	176	150	217	3691	20.047	4.800	0.101	1.616
ID46390	46390	93	41.580	43.728	15.788	0	267	267	2	1	-10921639	118.905	112	78	168	2497	22.886	2.000	0.151	1.367
ID46391	46391	91	35.870	34.693	21.887	0	267	267	2	1	-10921639	124.476	120	78	165	2614	25.471	4.800	0.133	1.147
ID46392	46392	97	51.891	29.299	26.327	0	267	267	2	1	-10921639	136.286	131	93	187	2862	30.243	2.000	0.172	1.320
ID46393	46393	90	39.149	19.998	28.341	0	267	267	2	1	-10921639	139.143	131	116	176	2922	19.087	2.000	0.131	1.684
ID46394	46394	102	42.336	15.189	30.324	0	267	267	2	1	-10921639	109.905	116	63	157	2308	27.713	2.000	0.167	1.133
ID46373	46373	100	48.393	26.000	0.000	0	268	268	2	1	-10921639	105.143	105	63	161	2208	28.570	7.600	0.246	1.454
ID46374	46374	101	38.536	16.552	7.607	0	268	268	2	1	-10921639	123.286	127	78	168	2589	25.593	3.200	0.133	1.132
ID46375	46375	96	34.985	34.348	11.408	0	268	268	2	1	-10921639	131.286	135	75	176	2757	24.890	7.600	0.109	1.041
ID46376	46376	92	61.426	7.528	11.549	0	268	268	2	1	-10921639	117.143	112	63	202	2460	35.214	2.000	0.248	1.321
ID46377	46377	94	35.959	18.360	12.187	0	268	268	2	1	-10921639	158.905	153	123	210	3337	22.939	2.000	0.088	1.122
ID46378	46378	98	44.509	24.220	14.543	0	268	268	2	1	-10921639	176.952	172	142	225	3716	22.824	4.800	0.119	1.655
ID46379	46379	93	38.878	43.737	16.129	0	268	268	2	1	-10921639	114.286	112	78	161	2400	23.538	2.000	0.134	1.147
ID46380	46380	91	35.896	35.414	22.356	0	268	268	2	1	-10921639	127.476	127	78	165	2677	24.396	4.800	0.138	1.266
ID46381	46381	97	45.671	29.485	26.355	0	268	268	2	1	-10921639	121.952	116	75	180	2561	27.676	2.000	0.152	1.161
ID46382	46382	90	31.520	19.693	28.397	0	268	268	2	1	-10921639	136.619	135	105	172	2869	18.532	7.600	0.099	1.327
ID46383	46383	102	48.997	15.228	30.152	0	268	268	2	1	-10921639	118.762	123	71	180	2494	33.447	2.000	0.183	1.098
ID46416	46416	98	52.570	24.274	15.044	0	269	269	2	1	-10921639	176.095	168	131	243	3698	28.422	2.000	0.132	1.449
ID46417	46417	93	31.384	43.602	16.213	0	269	269	2	1	-10921639	105.381	97	78	153	2213	21.951	2.000	0.119	1.021
ID46418	46418	91	43.708	35.786	22.101	0	269	269	2	1	-10921639	118.810	116	71	172	2495	28.138	7.600	0.158	1.152
ID46419	46419	97	51.124	29.539	26.455	0	269	269	2	1	-10921639	115.857	105	67	191	2433	34.608	2.000	0.192	1.076
ID46420	46420	90	28.306	19.657	28.070	0	269	269	2	1	-10921639	123.952	127	86	153	2603	20.485	7.600	0.105	1.150
ID46421	46421	102	42.533	15.585	29.997	0	269	269	2	1	-10921639	115.762	112	71	165	2431	26.176	4.800	0.174	1.308
ID46413	46413	100	40.179	26.000	0.000	0	269	269	2	1	-10921639	94.095	93	56	142	1976	24.452	2.000	0.223	1.404
ID46414	46414	101	34.569	16.483	7.439	0	269	269	2	1	-10921639	92.952	93	33	165	1952	39.809	2.000	0.133	0.549
ID46415	46415	92	58.509	7.390	11.688	0	269	269	2	1	-10921639	103.048	108	48	180	2164	41.053	2.000	0.251	1.006
ID46404	46404	100	61.243	26.000	0.000	0	270	270	2	1	-10921639	114.619	112	75	191	2407	31.498	2.000	0.283	1.604
ID46405	46405	101	37.938	16.153	7.305	0	270	270	2	1	-10921639	97.000	101	33	157	2037	36.997	2.000	0.152	0.691
ID46406	46406	92	73.918	7.511	11.533	0	270	270	2	1	-10921639	136.905	135	71	232	2875	44.862	7.600	0.259	1.257
ID46407	46407	98	58.531	24.035	14.969	0	270	270	2	1	-10921639	186.333	176	150	247	3913	28.763	2.000	0.140	1.596
ID46408	46408	93	41.252	43.397	16.128	0	270	270	2	1	-10921639	119.190	116	63	161	2503	25.808	3.200	0.158	1.262
ID46409	46409	91	43.161	35.925	22.125	0	270	270	2	1	-10921639	122.524	127	63	183	2573	27.547	2.000	0.147	1.140
ID46410	46410	97	38.948	29.344	26.317	0	270	270	2	1	-10921639	115.143	108	78	165	2418	24.144	2.000	0.134	1.129
ID46411	46411	90	32.986	19.528	28.642	0	270	270	2	1	-10921639	126.048	127	71	168	2647	26.877	4.800	0.125	1.041
ID46412	46412	102	43.678	14.911	30.318	0	270	270	2	1	-10921639	115.143	120	71	165	2418	27.041	2.000	0.155	1.142
ID46400	46400	93	30.130	43.305	16.055	0	271	271	2	1	-10921639	102.048	101	56	146	2143	20.458	4.800	0.149	1.294
ID46401	46401	91	49.666	35.731	22.447	0	271	271	2	1	-10921639	127.333	127	71	176	2674	28.887	4.800	0.192	1.419
ID46402	46402	97	39.061	29.240	26.423	0	271	271	2	1	-10921639	109.048	105	78	153	2290	21.926	2.000	0.154	1.330
ID46403	46403	102	34.822	15.463	30.252	0	271	271	2	1	-10921639	100.286	101	52	153	2106	26.742	2.000	0.140	0.921
ID46395	46395	100	53.517	26.000	0.000	0	271	271	2	1	-10921639	95.190	84	63	172	1999	31.085	2.000	0.266	1.286
ID46396	46396	101	35.300	16.038	7.066	0	271	271	2	1	-10921639	94.667	101	33	142	1988	29.052	2.000	0.150	0.852
ID46397	46397	92	80.541	7.091	11.431	0	271	271	2	1	-10921639	133.857	123	52	232	2811	57.113	2.000	0.314	1.120
ID46398	46398	103	28.803	34.190	11.159	0	271	271	2	1	-10921639	121.048	123	75	157	2542	22.778	7.600	0.090	0.881
ID46399	46399	98	49.853	24.125	14.928	0	271	271	2	1	-10921639	176.429	176	138	225	3705	24.772	4.800	0.131	1.645
ID46432	46432	92	91.860	7.093	11.407	0	272	272	2	1	-10921639	145.952	142	60	247	3065	59.854	4.800	0.344	1.248
ID46433	46433	103	33.422	36.049	12.836	0	272	272	2	1	-10921639	117.048	116	67	168	2458	25.011	4.800	0.133	1.101
ID46434	46434	98	43.884	23.976	14.924	0	272	272	2	1	-10921639	166.000	161	131	228	3486	23.522	2.000	0.112	1.422
ID46435	46435	93	38.024	43.223	16.287	0	272	272	2	1	-10921639	102.857	97	60	142	2160	21.898	4.800	0.173	1.382
ID46436	46436	91	55.014	35.647	22.266	0	272	272	2	1	-10921639	131.905	127	63	202	2770	34.602	7.600	0.194	1.239
ID46437	46437	97	31.952	29.269	26.179	0	272	272	2	1	-10921639	113.619	120	67	146	2386	20.839	2.000	0.130	1.258
ID46438	46438	102	37.043	15.320	30.128	0	272	272	2	1	-10921639	103.095	108	56	150	2165	26.372	2.000	0.153	1.040
ID46430	46430	100	62.328	26.000	0.000	0	272	272	2	1	-10921639	89.286	78	52	195	1875	39.351	2.000	0.309	1.071
ID46431	46431	101	36.342	16.133	7.111	0	272	272	2	1	-10921639	93.238	93	41	153	1958	31.298	2.000	0.145	0.754
ID46448	46448	101	33.424	16.429	7.095	0	273	273	2	1	-10921639	99.238	108	37	146	2084	32.309	2.000	0.130	0.706
ID46449	46449	92	101.616	6.836	11.273	0	273	273	2	1	-10921639	164.190	165	67	255	3448	60.014	4.800	0.350	1.418
ID46450	46450	103	31.972	35.347	12.233	0	273	273	2	1	-10921639	117.571	123	63	150	2469	22.686	4.800	0.126	1.163
ID46451	46451	98	46.660	23.979	14.879	0	273	273	2	1	-10921639	177.762	172	146	236	3733	23.147	2.000	0.116	1.593
ID46452	46452	93	40.834	42.987	16.016	0	273	273	2	1	-10921639	106.238	101	71	150	2231	22.510	2.000	0.169	1.364
ID46453	46453	91	55.808	35.492	22.242	0	273	273	2	1	-10921639	145.000	142	101	202	3045	23.690	4.800	0.210	2.124
ID46454	46454	97	36.253	29.072	26.091	0	273	273	2	1	-10921639	124.476	135	63	161	2614	24.915	4.800	0.133	1.170
ID46455	46455	102	36.618	15.887	29.987	0	273	273	2	1	-10921639	117.143	116	75	172	2460	24.046	4.800	0.154	1.301
ID46447	46447	100	56.908	26.000	0.000	0	273	273	2	1	-10921639	90.810	82	52	187	1907	36.985	2.000	0.285	1.090
ID46439	46439	100	58.166	26.000	0.000	0	274	274	2	1	-10921639	94.238	82	48	195	1979	35.795	2.000	0.269	1.115
ID46440	46440	101	36.535	16.576	6.993	0	274	274	2	1	-10921639	109.429	108	71	150	2298	24.586	2.000	0.150	1.158
ID46441	46441	92	102.118	7.012	11.249	0	274	274	2	1	-10921639	170.524	176	78	255	3581	63.008	4.800	0.340	1.373
ID46442	46442	103	35.117	35.557	12.460	0	274	274	2	1	-10921639	116.333	127	48	157	2443	33.656	4.800	0.140	0.849
ID46443	46443	98	52.156	23.987	14.893	0	274	274	2	1	-10921639	187.000	180	150	236	3927	25.334	2.000	0.128	1.678
ID46444	46444	93	46.904	42.393	15.856	0	274	274	2	1	-10921639	110.714	108	60	157	2325	27.311	2.000	0.191	1.301
ID46445	46445	91	64.290	35.454	22.406	0	274	274	2	1	-10921639	157.143	157	105	221	3300	32.420	4.800	0.227	1.792
ID46446	46446	97	28.952	28.977	26.136	0	274	274	2	1	-10921639	108.238	108	60	146	2273	21.906	2.000	0.120	1.055
ID46456	46456	100	70.523	26.000	0.000	0	275	275	2	1	-10921639	109.619	98	56	221	2302	42.012	2.000	0.293	1.182
ID46457	46457	101	41.076	16.738	7.192	0	275	275	2	1	-10921639	112.000	112	52	161	2352	32.461	2.000	0.167	0.986
ID46458	46458	92	105.252	6.916	11.384	0	275	275	2	1	-10921639	170.905	161	67	255	3589	66.119	4.800	0.354	1.352
ID46459	46459	103	30.382	35.767	12.696	0	275	275	2	1	-10921639	119.381	120	71	150	2507	21.061	4.800	0.121	1.226
ID46460	46460	98	38.884	24.080	14.878	0	275	275	2	1	-10921639	179.238	180	153	217	3764	17.421	6.300	0.113	2.092
ID46461	46461	93	37.562	42.712	16.084	0	275	275	2	1	-10921639	97.810	93	56	142	2054	21.803	2.000	0.176	1.342
ID46462	46462	91	58.073	35.085	22.744	0	275	275	2	1	-10921639	140.762	146	67	191	2956	34.233	4.800	0.238	1.583
ID46463	46463	104	35.746	17.983	30.106	0	275	275	2	1	-10921639	121.048	123	63	168	2542	28.691	4.800	0.153	1.119
ID46422	46422	100	72.933	26.000	0.000	0	276	276	2	1	-10921639	120.762	105	67	225	2536	39.616	2.000	0.294	1.385
ID46423	46423	101	32.627	16.693	7.267	0	276	276	2	1	-10921639	107.286	108	48	157	2253	31.168	2.000	0.136	0.825
ID46424	46424	92	106.296	6.992	11.399	0	276	276	2	1	-10921639	161.619	153	48	255	3394	69.641	2.000	0.369	1.252
ID46425	46425	98	51.982	23.758	15.237	0	276	276	2	1	-10921639	184.857	180	135	240	3882	30.148	2.000	0.117	1.288
ID46426	46426	93	29.449	42.411	15.789	0	276	276	2	1	-10921639	94.286	93	60	127	1980	17.387	4.800	0.154	1.446
ID46427	46427	91	62.729	34.893	23.127	0	276	276	2	1	-10921639	142.190	146	52	195	2986	39.312	4.800	0.237	1.386
ID46428	46428	None	28.328	9.204	24.367	0	276	276	2	1	-10921639	71.524	71	26	105	1502	23.889	2.000	0.171	0.873
ID46429	46429	104	45.225	17.202	30.217	0	276	276	2	1	-10921639	121.286	123	67	165	2547	27.545	4.800	0.191	1.413
ID46464	46464	100	71.153	26.000	0.000	0	277	277	2	1	-10921639	117.286	108	70	191	2463	40.953	2.000	0.330	1.420
ID46465	46465	105	37.596	19.675	8.704	0	277	277	2	1	-10921639	145.952	142	108	183	3065	21.681	2.000	0.110	1.330
ID46466	46466	92	100.119	6.984	11.464	0	277	277	2	1	-10921639	152.619	142	45	255	3205	64.704	2.000	0.363	1.257
ID46467	46467	103	28.900	35.038	11.907	0	277	277	2	1	-10921639	110.857	116	60	138	2328	20.660	4.800	0.134	1.269
ID46468	46468	98	48.683	23.481	15.184	0	277	277	2	1	-10921639	175.952	168	131	225	3695	27.400	2.000	0.130	1.480
ID46469	46469	93	39.126	42.215	15.711	0	277	277	2	1	-10921639	98.762	97	63	135	2074	21.909	2.000	0.187	1.420
ID46470	46470	91	66.357	34.645	23.448	0	277	277	2	1	-10921639	143.429	146	56	217	3012	39.385	4.800	0.260	1.502
ID46471	46471	104	33.675	17.435	29.966	0	277	277	2	1	-10921639	99.381	112	48	142	2087	27.531	4.800	0.153	0.959
ID46481	46481	100	61.715	26.000	0.000	0	278	278	2	1	-10921639	128.952	120	86	183	2708	29.200	4.800	0.305	2.066
ID46482	46482	105	33.351	19.913	8.152	0	278	278	2	1	-10921639	136.619	131	93	180	2869	24.117	2.000	0.099	1.025
ID46483	46483	92	107.765	7.056	11.370	0	278	278	2	1	-10921639	160.762	153	52	255	3376	70.729	2.000	0.362	1.209
ID46484	46484	103	29.234	34.053	11.351	0	278	278	2	1	-10921639	112.190	116	48	146	2356	28.414	7.600	0.118	0.835
ID46485	46485	98	45.096	23.567	15.152	0	278	278	2	1	-10921639	175.905	180	120	240	3694	28.674	2.000	0.107	1.190
ID46486	46486	93	42.797	41.895	15.788	0	278	278	2	1	-10921639	104.667	108	67	138	2198	22.604	4.800	0.230	1.734
ID46487	46487	91	77.426	34.676	23.519	0	278	278	2	1	-10921639	143.286	165	48	225	3009	56.943	4.800	0.282	1.108
ID46488	46488	104	47.358	18.207	29.872	0	278	278	2	1	-10921639	115.429	116	52	180	2424	35.304	2.000	0.176	0.976
ID46496	46496	104	44.156	18.052	29.973	0	279	279	2	1	-10921639	110.000	120	52	168	2310	32.292	2.000	0.169	0.983
ID46497	46497	106	31.995	13.295	33.451	0	279	279	2	1	-10921639	54.381	52	18	93	1142	24.113	2.000	0.234	0.856
ID46489	46489	100	48.866	27.000	0.000	0	279	279	2	1	-10921639	113.381	116	52	165	2381	32.715	4.800	0.265	1.454
ID46490	46490	None	28.073	8.167	2.865	0	279	279	2	1	-10921639	36.190	30	18	67	760	15.325	2.000	0.417	1.390
ID46491	46491	105	30.042	20.131	8.583	0	279	279	2	1	-10921639	145.095	142	120	183	3047	18.423	7.600	0.079	1.154
ID46492	46492	92	103.232	7.224	11.395	0	279	279	2	1	-10921639	159.143	142	45	255	3342	69.391	4.800	0.371	1.240
ID46493	46493	103	37.295	34.853	11.743	0	279	279	2	1	-10921639	123.667	135	71	153	2597	24.520	4.800	0.159	1.383
ID46494	46494	98	46.108	23.605	15.165	0	279	279	2	1	-10921639	181.524	176	150	228	3812	23.805	2.000	0.117	1.602
ID46495	46495	91	73.988	34.665	23.631	0	279	279	2	1	-10921639	149.571	161	67	228	3141	49.916	4.800	0.267	1.264
ID46528	46528	92	72.467	7.347	11.410	0	280	280	2	1	-10921639	125.381	112	37	217	2633	54.226	4.800	0.320	1.122
ID46529	46529	103	36.557	35.313	12.183	0	280	280	2	1	-10921639	121.905	131	67	150	2560	23.488	4.800	0.148	1.341
ID46530	46530	98	43.262	23.727	15.107	0	280	280	2	1	-10921639	174.429	176	142	221	3663	20.920	4.800	0.119	1.771
ID46531	46531	91	71.675	34.251	23.567	0	280	280	2	1	-10921639	148.857	146	67	247	3126	48.772	2.000	0.226	1.123
ID46532	46532	104	34.486	18.144	29.759	0	280	280	2	1	-10921639	98.714	105	48	138	2073	29.048	2.000	0.162	0.946
ID46533	46533	106	35.255	13.815	33.712	0	280	280	2	1	-10921639	48.810	41	11	101	1025	26.219	2.000	0.274	0.801
ID46526	46526	100	43.269	26.000	0.000	0	280	280	2	1	-10921639	109.571	112	71	150	2301	26.112	4.800	0.253	1.695
ID46527	46527	105	35.854	19.918	8.650	0	280	280	2	1	-10921639	143.952	142	123	183	3023	16.889	7.600	0.110	1.692
ID46512	46512	105	35.980	19.464	9.208	0	281	281	2	1	-10921639	146.190	150	105	183	3070	23.443	4.800	0.129	1.424
ID46513	46513	92	76.541	7.390	11.559	0	281	281	2	1	-10921639	134.905	123	67	213	2833	46.512	4.800	0.348	1.497
ID46514	46514	103	41.587	35.095	11.539	0	281	281	2	1	-10921639	119.619	120	75	176	2512	25.260	4.800	0.166	1.346
ID46515	46515	98	37.601	23.862	14.951	0	281	281	2	1	-10921639	170.905	168	142	206	3589	19.068	2.000	0.097	1.591
ID46516	46516	91	74.177	34.126	23.659	0	281	281	2	1	-10921639	147.476	138	75	240	3097	44.963	2.000	0.241	1.274
ID46517	46517	104	39.642	18.707	29.582	0	281	281	2	1	-10921639	96.095	108	26	153	2018	39.499	2.000	0.154	0.648
ID46480	46480	106	34.920	15.404	34.330	0	282	282	2	1	-10921639	55.143	52	18	101	1158	24.387	2.000	0.268	0.955
ID46472	46472	None	30.190	26.385	1.889	0	282	282	2	1	-10921639	95.143	90	71	138	1998	19.853	2.000	0.113	0.973
ID46473	46473	105	39.666	19.552	8.474	0	282	282	2	1	-10921639	147.619	153	78	202	3100	32.384	4.800	0.135	1.083
ID46474	46474	92	96.063	6.989	11.610	0	282	282	2	1	-10921639	150.286	138	67	236	3156	56.942	2.000	0.374	1.437
ID46475	46475	103	45.791	35.063	11.563	0	282	282	2	1	-10921639	126.619	127	75	168	2659	25.412	2.000	0.178	1.505
ID46476	46476	98	32.170	23.508	14.798	0	282	282	2	1	-10921639	173.429	172	135	217	3642	21.222	4.800	0.086	1.300
ID46477	46477	None	27.136	39.487	16.192	0	282	282	2	1	-10921639	100.857	105	71	127	2118	16.417	7.600	0.118	1.300
ID46478	46478	91	76.415	33.682	23.848	0	282	282	2	1	-10921639	150.667	157	82	243	3164	47.628	2.000	0.233	1.194
ID46479	46479	104	40.201	18.681	29.677	0	282	282	2	1	-10921639	96.524	105	37	153	2027	34.168	2.000	0.176	0.844
ID46534	46534	105	31.328	19.455	8.392	0	283	283	2	1	-10921639	133.714	127	82	180	2808	26.872	4.800	0.127	1.123
ID46535	46535	92	69.432	6.969	11.568	0	283	283	2	1	-10921639	121.810	112	48	191	2558	44.897	4.800	0.310	1.282
ID46536	46536	103	51.464	35.094	11.937	0	283	283	2	1	-10921639	130.905	135	71	195	2749	31.722	2.000	0.174	1.222
ID46537	46537	98	40.844	23.535	14.735	0	283	283	2	1	-10921639	181.524	176	146	228	3812	23.004	4.800	0.103	1.478
ID46538	46538	91	63.980	33.813	23.717	0	283	283	2	1	-10921639	137.952	146	78	221	2897	40.592	2.000	0.217	1.213
ID46539	46539	104	51.553	18.959	29.391	0	283	283	2	1	-10921639	126.619	131	56	168	2659	28.076	4.800	0.211	1.573
ID46540	46540	106	45.820	16.056	34.527	0	283	283	2	1	-10921639	59.238	48	15	120	1244	32.691	2.000	0.363	0.964
ID46544	46544	98	40.083	23.354	14.856	0	284	284	2	1	-10921639	177.429	172	153	217	3726	19.377	4.800	0.106	1.748
ID46545	46545	91	58.249	33.731	23.378	0	284	284	2	1	-10921639	139.000	135	90	195	2919	31.790	4.800	0.224	1.600
ID46546	46546	104	44.129	18.910	29.430	0	284	284	2	1	-10921639	113.286	116	60	168	2379	25.679	4.800	0.196	1.445
ID46547	46547	106	45.371	16.555	34.399	0	284	284	2	1	-10921639	71.190	67	33	120	1495	26.591	2.000	0.293	1.214
ID46541	46541	105	40.402	19.813	8.420	0	284	284	2	1	-10921639	134.000	131	75	198	2814	32.930	2.000	0.136	0.972
ID46542	46542	92	65.870	6.505	11.768	0	284	284	2	1	-10921639	107.095	97	52	172	2249	39.124	4.800	0.346	1.407
ID46543	46543	103	54.975	35.089	11.870	0	284	284	2	1	-10921639	131.619	131	63	183	2764	31.463	2.000	0.200	1.395
ID46506	46506	92	72.753	7.317	11.761	0	285	285	2	1	-10921639	106.952	108	37	187	2246	46.776	2.000	0.368	1.230
ID46507	46507	103	45.173	35.170	11.896	0	285	285	2	1	-10921639	121.810	127	63	180	2558	29.390	7.600	0.155	1.115
ID46508	46508	98	35.112	23.839	14.973	0	285	285	2	1	-10921639	171.905	172	142	206	3610	20.017	4.800	0.097	1.525
ID46509	46509	91	52.026	34.073	23.202	0	285	285	2	1	-10921639	138.952	142	97	176	2918	23.120	4.800	0.216	2.139
ID46510	46510	104	35.130	19.075	29.023	0	285	285	2	1	-10921639	104.190	108	60	142	2188	23.381	4.800	0.152	1.173
ID46511	46511	106	49.688	16.844	34.793	0	285	285	2	1	-10921639	79.429	78	41	120	1668	24.459	4.800	0.363	1.730
ID46518	46518	92	57.823	7.022	11.686	0	286	286	2	1	-10921639	91.190	86	41	165	1915	37.802	2.000	0.317	1.162
ID46519	46519	103	46.008	35.129	11.912	0	286	286	2	1	-10921639	124.524	135	67	172	2615	31.619	2.000	0.155	1.059
ID46520	46520	None	27.311	18.790	13.222	0	286	286	2	1	-10921639	162.381	165	135	191	3410	16.253	4.800	0.074	1.373
ID46521	46521	98	27.642	22.632	14.706	0	286	286	2	1	-10921639	171.000	168	146	202	3591	17.094	4.800	0.074	1.381
ID46522	46522	107	41.418	19.189	20.841	0	286	286	2	1	-10921639	148.048	146	112	206	3109	27.119	2.000	0.105	1.040
ID46523	46523	91	49.954	33.750	23.134	0	286	286	2	1	-10921639	127.286	131	78	191	2673	30.604	2.000	0.188	1.316
ID46524	46524	104	39.696	18.934	28.954	0	286	286	2	1	-10921639	116.095	120	67	146	2438	25.227	2.000	0.168	1.327
ID46525	46525	106	47.362	16.949	35.052	0	286	286	2	1	-10921639	90.524	86	60	131	1901	19.974	4.800	0.325	2.221
ID46564	46564	92	57.339	7.087	11.596	0	287	287	2	1	-10921639	93.381	90	37	161	1961	39.432	2.000	0.303	1.102
ID46565	46565	None	51.525	9.838	12.105	0	287	287	2	1	-10921639	114.524	116	45	176	2405	34.789	2.000	0.191	1.058
ID46566	46566	103	39.145	35.068	12.110	0	287	287	2	1	-10921639	116.857	123	52	157	2454	30.243	7.600	0.143	0.969
ID46567	46567	98	37.387	23.043	14.759	0	287	287	2	1	-10921639	174.333	176	146	210	3661	18.277	4.800	0.104	1.803
ID46568	46568	107	59.642	19.234	20.783	0	287	287	2	1	-10921639	154.190	142	108	247	3238	39.926	2.000	0.141	0.953
ID46569	46569	91	34.552	33.870	23.115	0	287	287	2	1	-10921639	113.238	112	71	150	2378	21.838	4.800	0.157	1.409
ID46570	46570	104	29.213	19.106	28.854	0	287	287	2	1	-10921639	99.095	108	52	135	2081	22.640	3.200	0.124	0.969
ID46571	46571	106	49.854	17.595	34.821	0	287	287	2	1	-10921639	92.714	93	48	142	1947	26.064	4.800	0.325	1.747
ID46498	46498	92	70.542	7.291	11.722	0	288	288	2	1	-10921639	99.952	105	45	198	2099	48.032	2.000	0.342	1.060
ID46499	46499	103	36.303	34.980	11.719	0	288	288	2	1	-10921639	120.571	127	67	150	2532	27.770	7.600	0.127	0.981
ID46500	46500	98	39.666	22.455	14.864	0	288	288	2	1	-10921639	182.095	183	146	232	3824	24.019	2.000	0.090	1.250
ID46501	46501	None	30.870	37.953	15.847	0	288	288	2	1	-10921639	114.238	116	63	161	2399	23.748	2.000	0.123	1.052
ID46502	46502	107	71.780	19.197	20.773	0	288	288	2	1	-10921639	176.095	157	120	255	3698	44.744	2.000	0.171	1.148
ID46503	46503	91	40.526	33.915	23.034	0	288	288	2	1	-10921639	111.762	120	63	157	2347	25.661	2.000	0.165	1.233
ID46504	46504	104	34.640	19.382	28.652	0	288	288	2	1	-10921639	103.476	108	48	150	2173	29.123	2.000	0.121	0.770
ID46505	46505	106	41.129	18.086	34.373	0	288	288	2	1	-10921639	88.095	90	60	138	1850	21.419	4.800	0.228	1.525
ID46560	46560	98	32.749	22.295	15.147	0	289	289	2	1	-10921639	175.762	176	138	210	3691	21.561	2.000	0.077	1.173
ID46561	46561	107	75.488	19.319	20.845	0	289	289	2	1	-10921639	180.905	176	112	255	3799	46.599	2.000	0.186	1.220
ID46562	46562	91	33.067	33.701	23.229	0	289	289	2	1	-10921639	110.429	116	60	150	2319	24.655	4.800	0.141	1.107
ID46563	46563	106	38.355	18.180	34.388	0	289	289	2	1	-10921639	85.810	86	52	120	1802	19.643	4.800	0.220	1.577
ID46558	46558	103	31.590	35.205	11.440	0	289	289	2	1	-10921639	104.810	116	41	146	2201	34.199	2.000	0.117	0.641
ID46559	46559	92	60.309	7.516	11.753	0	289	289	2	1	-10921639	105.429	108	45	168	2214	41.171	4.800	0.325	1.255
ID46552	46552	103	33.987	35.056	11.350	0	290	290	2	1	-10921639	96.857	101	33	142	2034	32.262	2.000	0.136	0.721
ID46553	46553	92	59.307	7.395	11.884	0	290	290	2	1	-10921639	78.381	90	26	161	1646	43.808	2.000	0.333	0.894
ID46554	46554	None	28.355	37.737	16.434	0	290	290	2	1	-10921639	107.190	108	52	142	2251	26.197	2.000	0.114	0.837
ID46555	46555	107	75.311	19.277	20.778	0	290	290	2	1	-10921639	169.286	161	105	255	3555	48.676	2.000	0.178	1.051
ID46556	46556	None	29.527	4.948	30.375	0	290	290	2	1	-10921639	41.952	37	15	93	881	20.723	2.000	0.297	0.927
ID46557	46557	106	31.760	18.325	34.320	0	290	290	2	1	-10921639	77.048	75	45	101	1618	17.982	4.800	0.213	1.505
ID46548	46548	92	46.302	7.284	11.964	0	291	291	2	1	-10921639	66.524	67	22	123	1397	33.790	2.000	0.316	0.945
ID46549	46549	103	33.941	35.243	11.739	0	291	291	2	1	-10921639	111.952	116	67	153	2351	25.402	7.600	0.114	0.902
ID46550	46550	None	36.064	22.667	15.089	0	291	291	2	1	-10921639	176.905	180	142	202	3715	16.938	4.800	0.106	2.009
ID46551	46551	107	71.754	19.309	20.745	0	291	291	2	1	-10921639	169.143	157	112	255	3552	45.709	2.000	0.173	1.091
ID46608	46608	107	73.381	19.204	20.728	0	292	292	2	1	-10921639	177.762	165	120	255	3733	42.677	2.000	0.175	1.242
ID46609	46609	108	36.096	37.483	22.175	0	292	292	2	1	-10921639	103.095	112	60	146	2165	26.032	2.000	0.140	0.975
ID46610	46610	109	30.835	15.000	42.000	0	292	292	2	1	-10921639	61.048	63	35	101	1282	17.976	4.800	0.267	1.432
ID46604	46604	110	33.248	41.226	3.997	0	292	292	2	1	-10921639	44.619	41	18	82	937	18.107	2.000	0.385	1.369
ID46605	46605	92	47.060	7.863	12.032	0	292	292	2	1	-10921639	80.571	78	30	135	1692	32.063	4.800	0.325	1.233
ID46606	46606	103	33.471	35.020	11.639	0	292	292	2	1	-10921639	108.667	112	52	150	2282	25.445	7.600	0.122	0.930
ID46607	46607	111	30.164	37.984	16.723	0	292	292	2	1	-10921639	111.714	108	82	142	2346	17.875	2.000	0.123	1.365
ID46576	46576	108	52.798	37.324	22.566	0	293	293	2	1	-10921639	97.048	93	33	187	2038	45.767	2.000	0.205	0.720
ID46577	46577	112	28.175	22.261	26.853	0	293	293	2	1	-10921639	104.810	105	48	142	2201	24.584	7.600	0.103	0.799
ID46578	46578	109	30.526	16.000	42.000	0	293	293	2	1	-10921639	60.810	60	35	101	1277	16.780	4.800	0.286	1.614
ID46572	46572	110	29.248	40.931	4.959	0	293	293	2	1	-10921639	47.571	45	30	75	999	13.306	4.800	0.355	1.873
ID46573	46573	92	40.730	8.231	12.182	0	293	293	2	1	-10921639	74.000	75	30	120	1554	29.230	4.800	0.290	1.138
ID46574	46574	111	30.427	37.395	16.188	0	293	293	2	1	-10921639	119.476	120	78	150	2509	18.616	4.800	0.115	1.326
ID46575	46575	107	55.205	19.469	20.457	0	293	293	2	1	-10921639	162.190	157	112	236	3406	40.093	2.000	0.133	0.952
ID46579	46579	92	39.107	9.672	12.159	0	294	294	2	1	-10921639	88.619	93	26	142	1861	31.107	6.337	0.208	0.980
ID46580	46580	115	33.482	24.014	14.632	0	294	294	2	1	-10921639	176.857	176	146	221	3714	20.740	6.049	0.096	1.488
ID46581	46581	111	30.390	37.642	16.508	0	294	294	2	1	-10921639	114.667	112	75	153	2408	21.917	4.800	0.133	1.231
ID46582	46582	107	52.356	19.446	20.490	0	294	294	2	1	-10921639	164.810	161	116	240	3461	36.065	2.000	0.128	1.035
ID46583	46583	108	60.194	37.037	22.525	0	294	294	2	1	-10921639	105.857	108	33	195	2223	50.311	2.000	0.223	0.767
ID46584	46584	113	28.591	28.401	24.812	0	294	294	2	1	-10921639	101.381	108	48	138	2129	24.993	2.000	0.126	0.908
ID46585	46585	112	31.894	22.031	26.874	0	294	294	2	1	-10921639	112.762	120	45	150	2368	28.606	7.600	0.131	0.915
ID46592	46592	108	62.120	36.706	22.453	0	295	295	2	1	-10921639	123.000	120	63	202	2583	43.565	2.000	0.204	0.956
ID46593	46593	113	31.097	28.875	24.397	0	295	295	2	1	-10921639	107.619	112	63	142	2260	22.688	2.000	0.109	0.934
ID46594	46594	112	45.112	22.331	26.578	0	295	295	2	1	-10921639	118.333	112	48	172	2485	35.811	2.000	0.163	0.926
ID46586	46586	None	29.054	41.922	7.158	0	295	295	2	1	-10921639	62.952	63	41	90	1322	12.564	4.800	0.299	2.304
ID46587	46587	92	30.642	9.003	12.303	0	295	295	2	1	-10921639	73.905	71	30	116	1552	27.696	2.000	0.203	0.902
ID46588	46588	114	31.372	13.588	11.625	0	295	295	2	1	-10921639	115.857	116	78	150	2433	18.631	4.800	0.126	1.388
ID46589	46589	115	36.563	24.005	14.367	0	295	295	2	1	-10921639	172.476	168	135	217	3622	21.278	4.800	0.090	1.342
ID46590	46590	111	37.218	37.785	16.976	0	295	295	2	1	-10921639	120.048	116	78	161	2521	24.072	2.000	0.155	1.336
ID46591	46591	107	51.899	19.333	20.847	0	295	295	2	1	-10921639	157.238	157	101	232	3302	34.113	2.000	0.135	1.099
ID46595	46595	None	29.820	19.430	8.050	0	296	296	2	1	-10921639	108.476	112	56	153	2278	25.752	2.000	0.129	0.965
ID46596	46596	114	47.107	13.651	11.321	0	296	296	2	1	-10921639	113.095	112	45	183	2375	34.824	2.000	0.165	0.920
ID46597	46597	92	28.965	8.779	12.048	0	296	296	2	1	-10921639	71.476	71	33	105	1501	26.332	2.000	0.186	0.852
ID46598	46598	115	50.142	24.078	14.363	0	296	296	2	1	-10921639	183.333	176	146	240	3850	28.919	2.000	0.115	1.311
ID46599	46599	111	45.062	37.397	16.862	0	296	296	2	1	-10921639	130.857	123	105	198	2748	24.577	2.000	0.143	1.330
ID46600	46600	107	42.923	19.566	20.742	0	296	296	2	1	-10921639	156.048	150	116	202	3277	21.951	4.800	0.131	1.644
ID46601	46601	108	49.851	37.125	22.350	0	296	296	2	1	-10921639	118.476	112	63	187	2488	32.180	2.000	0.174	1.090
ID46602	46602	113	31.161	28.856	24.643	0	296	296	2	1	-10921639	93.524	97	41	142	1964	31.152	2.000	0.128	0.681
ID46603	46603	112	49.497	22.147	26.807	0	296	296	2	1	-10921639	121.381	123	48	180	2549	34.507	2.000	0.181	1.080
ID46627	46627	114	48.635	14.018	11.454	0	297	297	2	1	-10921639	117.476	116	37	183	2467	40.200	2.000	0.163	0.818
ID46628	46628	115	56.764	23.923	14.457	0	297	297	2	1	-10921639	185.810	180	138	255	3902	35.032	2.000	0.129	1.211
ID46629	46629	111	49.330	37.568	16.972	0	297	297	2	1	-10921639	130.095	123	78	202	2732	30.716	4.800	0.181	1.300
ID46630	46630	107	35.460	19.380	20.472	0	297	297	2	1	-10921639	143.381	138	112	191	3011	24.305	2.000	0.097	1.042
ID46631	46631	108	38.176	36.640	22.227	0	297	297	2	1	-10921639	114.952	116	60	165	2414	27.681	2.000	0.145	1.050
ID46632	46632	113	39.994	28.848	24.586	0	297	297	2	1	-10921639	101.048	105	45	157	2122	35.032	2.000	0.159	0.792
ID46633	46633	112	51.270	22.217	26.796	0	297	297	2	1	-10921639	118.143	120	48	187	2481	35.097	2.000	0.177	1.010
ID46617	46617	114	65.118	13.770	11.579	0	298	298	2	1	-10921639	144.667	135	108	213	3038	34.058	4.800	0.217	1.518
ID46618	46618	115	55.424	24.267	14.388	0	298	298	2	1	-10921639	181.667	180	142	243	3815	32.100	2.000	0.132	1.323
ID46619	46619	111	37.596	37.114	16.804	0	298	298	2	1	-10921639	127.476	127	93	176	2677	22.573	2.000	0.120	1.210
ID46620	46620	108	39.541	37.099	21.800	0	298	298	2	1	-10921639	119.667	127	60	180	2513	32.370	2.000	0.138	0.899
ID46621	46621	113	32.800	28.723	24.610	0	298	298	2	1	-10921639	93.667	90	41	161	1967	34.783	2.000	0.112	0.544
ID46622	46622	112	50.012	22.075	26.584	0	298	298	2	1	-10921639	114.476	108	45	180	2404	38.468	2.000	0.179	0.903
ID46634	46634	114	75.322	13.620	11.513	0	299	299	2	1	-10921639	149.762	135	105	240	3145	42.546	2.000	0.222	1.277
ID46635	46635	115	55.262	23.957	14.319	0	299	299	2	1	-10921639	183.333	180	138	255	3850	34.244	2.000	0.120	1.150
ID46636	46636	111	34.955	37.535	17.260	0	299	299	2	1	-10921639	119.286	120	71	172	2505	28.681	2.000	0.126	0.929
ID46637	46637	108	33.581	36.273	21.656	0	299	299	2	1	-10921639	122.619	135	60	161	2575	31.229	4.800	0.124	0.864
ID46638	46638	113	28.618	28.713	24.414	0	299	299	2	1	-10921639	108.333	112	71	150	2275	20.478	2.000	0.117	1.108
ID46639	46639	112	42.752	22.240	26.616	0	299	299	2	1	-10921639	110.286	112	41	168	2316	37.123	2.000	0.146	0.758
ID46616	46616	112	37.490	22.215	26.555	0	300	300	2	1	-10921639	106.333	112	37	157	2233	34.634	2.000	0.141	0.759
ID46611	46611	114	76.516	13.613	11.522	0	300	300	2	1	-10921639	156.048	150	97	243	3277	39.237	2.000	0.234	1.509
ID46612	46612	115	56.613	24.004	14.169	0	300	300	2	1	-10921639	187.619	180	146	255	3940	29.282	2.000	0.133	1.509
ID46613	46613	111	32.630	37.014	16.986	0	300	300	2	1	-10921639	130.524	131	86	165	2741	19.964	2.000	0.116	1.364
ID46614	46614	108	29.907	37.218	21.592	0	300	300	2	1	-10921639	116.810	127	56	153	2453	29.303	2.000	0.111	0.796
ID46615	46615	113	30.689	28.839	24.567	0	300	300	2	1	-10921639	92.286	97	41	135	1938	31.642	2.000	0.126	0.654
ID46640	46640	114	85.498	13.556	11.413	0	301	301	2	1	-10921639	145.619	146	52	255	3058	57.963	2.000	0.260	1.036
ID46641	46641	115	48.536	23.364	14.525	0	301	301	2	1	-10921639	191.857	187	161	240	4029	23.896	4.800	0.129	1.829
ID46642	46642	108	27.456	36.595	21.611	0	301	301	2	1	-10921639	108.190	112	48	146	2272	26.944	2.000	0.093	0.686
ID46643	46643	112	38.411	22.026	26.301	0	301	301	2	1	-10921639	121.667	120	71	165	2555	22.752	3.200	0.146	1.364
ID46624	46624	114	71.082	13.624	11.498	0	302	302	2	1	-10921639	131.857	127	45	221	2769	52.702	2.000	0.224	0.916
ID46625	46625	115	41.418	23.472	14.508	0	302	302	2	1	-10921639	187.190	180	153	232	3931	21.812	4.800	0.119	1.830
ID46626	46626	112	28.277	21.656	26.358	0	302	302	2	1	-10921639	114.238	116	71	138	2399	19.005	7.600	0.118	1.269
ID46623	46623	None	28.349	34.435	11.430	0	302	302	2	1	-10921639	108.429	112	48	135	2277	24.726	4.800	0.125	0.971
ID46648	46648	115	48.183	23.889	14.358	0	303	303	2	1	-10921639	187.476	180	138	240	3937	28.227	4.800	0.113	1.348
ID46649	46649	112	37.398	21.661	26.424	0	303	303	2	1	-10921639	123.429	135	56	165	2592	27.562	4.800	0.140	1.097
ID46647	46647	114	58.980	13.722	11.649	0	303	303	2	1	-10921639	141.810	131	101	202	2978	30.046	2.000	0.190	1.507
ID46644	46644	114	36.031	13.531	11.585	0	304	304	2	1	-10921639	119.667	116	90	153	2513	16.734	4.800	0.145	1.813
ID46645	46645	115	40.509	23.115	14.833	0	304	304	2	1	-10921639	178.905	176	150	213	3757	19.292	4.800	0.117	1.940
ID46646	46646	112	33.796	21.379	26.597	0	304	304	2	1	-10921639	107.524	112	45	146	2258	26.895	4.800	0.155	1.073
ID46654	46654	114	32.876	13.878	11.472	0	305	305	2	1	-10921639	103.048	108	48	138	2164	28.133	4.800	0.144	0.921
ID46655	46655	115	40.681	22.145	15.962	0	305	305	2	1	-10921639	174.905	168	135	217	3673	22.300	2.000	0.101	1.443
ID46650	46650	114	33.195	13.790	11.412	0	306	306	2	1	-10921639	111.667	123	48	153	2345	29.862	2.000	0.129	0.853
ID46651	46651	114	27.686	14.287	11.834	0	307	307	2	1	-10921639	120.429	120	78	161	2529	22.881	4.800	0.118	1.114
ID46652	46652	114	32.057	14.411	11.247	0	308	308	2	1	-10921639	110.143	116	41	153	2313	31.803	4.800	0.136	0.827
ID46653	46653	116	33.138	23.025	14.792	0	308	308	2	1	-10921639	175.381	172	138	213	3683	18.440	4.800	0.081	1.432
ID46659	46659	116	34.272	22.039	15.685	0	309	309	2	1	-10921639	164.857	157	123	221	3462	26.160	2.000	0.072	0.842
ID46656	46656	116	31.336	23.143	15.850	0	310	310	2	1	-10921639	167.333	168	138	187	3514	14.409	4.800	0.102	2.146
ID46657	46657	None	28.352	36.779	17.586	0	311	311	2	1	-10921639	93.429	93	41	131	1962	23.502	4.800	0.147	1.019
ID46658	46658	None	27.129	21.613	16.409	0	314	314	2	1	-10921639	146.476	142	127	180	3076	16.114	2.000	0.076	1.281
ID46660	46660	None	29.943	22.222	16.391	0	318	318	2	1	-10921639	155.143	150	123	195	3258	20.546	2.000	0.066	0.940
ID46661	46661	None	32.227	23.752	15.953	0	327	327	2	1	-10921639	152.810	153	116	187	3209	17.781	4.800	0.099	1.549
ID46664	46664	None	28.840	20.456	27.229	0	332	332	2	1	-10921639	77.190	75	45	112	1621	18.354	4.800	0.187	1.324
ID46663	46663	None	27.542	22.476	15.538	0	332	332	2	1	-10921639	150.857	150	120	180	3168	16.960	4.800	0.084	1.372
ID46662	46662	117	29.711	20.547	27.489	0	334	334	2	1	-10921639	82.810	82	41	123	1739	18.928	7.600	0.157	1.185
ID46668	46668	117	30.313	20.495	27.122	0	335	335	2	1	-10921639	81.095	82	48	120	1703	18.382	2.000	0.181	1.350
ID46665	46665	117	27.181	20.543	27.032	0	336	336	2	1	-10921639	74.952	78	37	120	1574	21.259	2.000	0.138	0.853
ID46666	46666	117	32.388	20.777	27.009	0	337	337	2	1	-10921639	76.333	78	41	123	1603	21.699	2.000	0.163	0.985
ID46667	46667	117	34.113	20.889	27.135	0	338	338	2	1	-10921639	79.238	82	37	127	1664	23.283	2.000	0.174	1.010
ID46669	46669	117	27.338	20.678	26.938	0	339	339	2	1	-10921639	78.714	86	33	112	1653	21.882	2.000	0.135	0.858
