# Supplementary material for: Progressive enhancement of kinetic proofreading in T cell antigen discrimination from receptor activation to DAG generation
Source: eLife. 2022 Sep 20;11:e75263. doi: 10.7554/eLife.75263 (PMC9536835; doi:10.7554/eLife.75263)
Supplement: Figure 5—source data 1. — Each data table is the TrackMate ‘spot-statistics’ output of one cell over four cycles of blue-light illumination (frames 0–40, 100–140, 200–240, and 300–340, with 3 s interval between frames). We calculated the lifetime of TrackIDs that existed at the start of each period of blue-light illumination that did not last for the full period and fit the resulting lifetime distributions using custom Python scripts available at https://github.com/dbritain/KP-paper (copy archived at swh:1:rev:167fa456901903740f0f3ee6a3e5324bc45207ea, Britain, 2022). [file elife-75263-fig5-data1.zip › Fig5SourceData/LAT/lat1/cell13.csv]

Label	ID	TRACK_ID	QUALITY	POSITION_X	POSITION_Y	POSITION_Z	POSITION_T	FRAME	RADIUS	VISIBILITY	MANUAL_COLOR	MEAN_INTENSITY	MEDIAN_INTENSITY	MIN_INTENSITY	MAX_INTENSITY	TOTAL_INTENSITY	STANDARD_DEVIATION	ESTIMATED_DIAMETER	CONTRAST	SNR
ID49760	49760	0	39.934	38.074	9.521	0	0	0	2	1	-10921639	112.429	118	70	170	2361	28.779	2.000	0.122	0.847
ID49761	49761	None	29.092	21.627	10.950	0	0	0	2	1	-10921639	127.381	125	88	170	2675	20.412	2.000	0.072	0.836
ID49762	49762	1	51.998	34.112	11.206	0	0	0	2	1	-10921639	147.381	144	99	210	3095	33.418	2.000	0.134	1.043
ID49763	49763	2	65.640	26.114	16.261	0	0	0	2	1	-10921639	183.667	170	133	240	3857	31.088	4.800	0.181	1.809
ID49764	49764	3	29.841	35.498	15.634	0	0	0	2	1	-10921639	141.381	140	103	181	2969	23.055	2.000	0.077	0.875
ID49765	49765	4	28.779	30.008	20.292	0	0	0	2	1	-10921639	161.714	162	121	195	3396	19.008	2.000	0.076	1.195
ID49766	49766	5	71.146	13.163	21.451	0	0	0	2	1	-10921639	196.143	192	125	255	4119	48.482	4.800	0.182	1.245
ID49767	49767	6	79.740	44.390	20.806	0	0	0	2	1	-10921639	156.905	155	81	232	3295	50.291	2.000	0.249	1.245
ID49768	49768	None	33.938	32.263	23.807	0	0	0	2	1	-10921639	148.238	151	99	199	3113	30.133	2.000	0.080	0.728
ID49769	49769	7	78.320	15.462	25.402	0	0	0	2	1	-10921639	225.714	240	151	255	4740	33.773	4.800	0.224	2.444
ID49770	49770	8	67.576	40.271	25.041	0	0	0	2	1	-10921639	151.143	140	103	240	3174	40.840	2.000	0.184	1.149
ID49758	49758	9	58.635	0.000	0.000	0	0	0	2	1	-10921639	180.762	173	135	240	3796	35.912	2.000	0.189	1.603
ID49759	49759	10	45.041	7.000	0.000	0	0	0	2	1	-10921639	196.714	199	162	232	4131	18.344	4.800	0.144	2.700
ID49776	49776	2	52.102	26.269	15.909	0	1	1	2	1	-10921639	175.714	177	121	214	3690	28.080	4.800	0.148	1.612
ID49777	49777	3	41.130	35.634	15.644	0	1	1	2	1	-10921639	143.714	140	85	195	3018	33.437	2.000	0.099	0.774
ID49778	49778	5	70.848	13.235	21.472	0	1	1	2	1	-10921639	194.905	195	114	255	4093	49.205	4.800	0.180	1.207
ID49779	49779	4	28.637	31.865	20.610	0	1	1	2	1	-10921639	159.714	155	129	203	3354	25.389	4.800	0.076	0.887
ID49780	49780	6	83.475	44.465	20.848	0	1	1	2	1	-10921639	162.571	155	77	255	3414	54.654	2.000	0.260	1.229
ID49781	49781	7	77.180	15.383	25.383	0	1	1	2	1	-10921639	219.476	232	158	255	4609	35.948	4.800	0.207	2.094
ID49782	49782	8	74.816	40.260	24.714	0	1	1	2	1	-10921639	152.048	136	92	247	3193	46.688	2.000	0.221	1.177
ID49771	49771	9	34.146	0.000	0.000	0	1	1	2	1	-10921639	154.095	151	113	195	3236	26.814	6.348	0.124	1.272
ID49772	49772	10	53.012	9.000	0.000	0	1	1	2	1	-10921639	176.857	170	127	221	3714	29.642	4.800	0.183	1.849
ID49773	49773	11	31.402	23.013	8.030	0	1	1	2	1	-10921639	121.429	121	85	166	2550	26.086	7.600	0.095	0.810
ID49774	49774	0	38.396	37.833	9.600	0	1	1	2	1	-10921639	104.571	103	62	181	2196	33.194	2.000	0.102	0.582
ID49775	49775	1	35.135	35.000	11.000	0	1	1	2	1	-10921639	137.810	133	96	192	2894	26.444	6.357	0.104	0.978
ID49792	49792	7	75.245	14.975	25.088	0	2	2	2	1	-10921639	213.333	218	140	255	4480	36.368	4.800	0.208	2.016
ID49793	49793	8	76.363	40.369	24.767	0	2	2	2	1	-10921639	150.762	133	88	255	3166	51.396	2.000	0.203	0.992
ID49783	49783	10	42.401	9.000	0.000	0	2	2	2	1	-10921639	162.762	162	121	203	3418	25.952	6.160	0.166	1.789
ID49784	49784	11	29.153	21.932	10.325	0	2	2	2	1	-10921639	131.095	129	99	162	2753	19.240	4.800	0.098	1.217
ID49785	49785	0	49.117	38.154	9.832	0	2	2	2	1	-10921639	105.714	103	62	184	2220	33.801	2.000	0.147	0.801
ID49786	49786	2	41.665	26.686	16.353	0	2	2	2	1	-10921639	170.810	173	129	214	3587	21.421	4.800	0.130	1.833
ID49787	49787	3	38.074	35.734	15.645	0	2	2	2	1	-10921639	139.762	136	88	188	2935	28.996	2.000	0.101	0.888
ID49788	49788	4	30.556	31.120	20.191	0	2	2	2	1	-10921639	160.190	162	125	199	3364	20.665	7.600	0.080	1.142
ID49789	49789	6	72.735	44.336	20.153	0	2	2	2	1	-10921639	136.810	125	85	232	2873	44.109	2.000	0.241	1.206
ID49790	49790	5	76.611	13.270	21.234	0	2	2	2	1	-10921639	199.381	206	125	255	4187	49.129	4.800	0.192	1.308
ID49791	49791	None	28.637	36.657	20.800	0	2	2	2	1	-10921639	146.190	151	110	192	3070	24.748	2.000	0.066	0.735
ID49824	49824	4	33.859	31.984	19.983	0	3	3	2	1	-10921639	155.905	162	125	199	3274	24.339	2.000	0.090	1.056
ID49825	49825	6	60.503	44.356	20.074	0	3	3	2	1	-10921639	132.048	121	70	210	2773	38.188	2.000	0.216	1.228
ID49826	49826	5	70.624	13.099	21.108	0	3	3	2	1	-10921639	192.333	192	136	255	4039	41.487	2.000	0.173	1.366
ID49827	49827	7	79.178	15.024	25.008	0	3	3	2	1	-10921639	201.095	210	110	255	4223	44.508	4.800	0.206	1.544
ID49828	49828	8	70.724	40.266	24.660	0	3	3	2	1	-10921639	144.143	136	81	232	3027	47.863	2.000	0.206	1.030
ID49819	49819	10	65.190	8.000	0.000	0	3	3	2	1	-10921639	176.619	170	137	229	3709	29.585	4.800	0.206	2.040
ID49820	49820	None	32.180	23.302	7.348	0	3	3	2	1	-10921639	109.619	110	73	151	2302	26.271	2.000	0.112	0.838
ID49821	49821	0	59.375	38.113	9.709	0	3	3	2	1	-10921639	114.238	107	66	210	2399	37.618	2.000	0.189	0.964
ID49822	49822	3	39.187	35.589	15.846	0	3	3	2	1	-10921639	140.333	136	88	203	2947	29.823	2.000	0.105	0.893
ID49823	49823	2	40.835	25.967	16.677	0	3	3	2	1	-10921639	161.286	166	121	192	3387	20.881	4.800	0.131	1.785
ID49794	49794	10	82.287	9.000	0.000	0	4	4	2	1	-10921639	167.619	170	107	255	3520	41.125	4.800	0.271	1.740
ID49795	49795	0	56.382	38.098	9.693	0	4	4	2	1	-10921639	119.190	118	51	203	2503	39.076	2.000	0.156	0.821
ID49796	49796	2	41.139	26.038	16.703	0	4	4	2	1	-10921639	157.333	151	110	199	3304	24.119	6.351	0.117	1.371
ID49797	49797	4	41.168	32.274	20.438	0	4	4	2	1	-10921639	161.810	166	121	210	3398	25.262	4.800	0.118	1.350
ID49798	49798	6	49.909	44.487	20.358	0	4	4	2	1	-10921639	115.238	103	59	184	2420	37.390	2.000	0.178	0.930
ID49799	49799	5	75.294	13.306	21.053	0	4	4	2	1	-10921639	192.333	188	133	255	4039	45.948	2.000	0.185	1.305
ID49800	49800	8	62.136	40.339	24.492	0	4	4	2	1	-10921639	140.476	136	66	232	2950	45.982	2.000	0.158	0.834
ID49801	49801	7	78.940	14.955	24.844	0	4	4	2	1	-10921639	189.952	199	110	255	3989	46.987	2.000	0.201	1.351
ID49840	49840	7	61.613	15.132	25.171	0	5	5	2	1	-10921639	167.571	162	114	243	3519	35.011	2.000	0.159	1.311
ID49841	49841	8	51.462	40.378	24.535	0	5	5	2	1	-10921639	134.048	121	88	199	2815	35.120	2.000	0.169	1.105
ID49833	49833	10	62.581	9.000	0.000	0	5	5	2	1	-10921639	153.905	151	110	210	3232	27.987	4.800	0.234	2.085
ID49834	49834	0	52.885	38.104	9.857	0	5	5	2	1	-10921639	111.333	107	70	195	2338	32.618	2.000	0.172	1.002
ID49835	49835	None	27.093	22.230	10.542	0	5	5	2	1	-10921639	116.381	114	92	166	2444	19.177	2.000	0.085	0.955
ID49836	49836	2	38.554	26.281	15.679	0	5	5	2	1	-10921639	158.429	162	121	195	3327	21.250	4.800	0.134	1.761
ID49837	49837	4	40.165	31.593	20.133	0	5	5	2	1	-10921639	156.095	162	118	199	3278	23.272	2.000	0.116	1.399
ID49838	49838	5	81.241	13.323	21.029	0	5	5	2	1	-10921639	194.095	203	140	255	4076	43.132	4.800	0.213	1.583
ID49839	49839	6	34.161	44.669	21.649	0	5	5	2	1	-10921639	108.238	114	51	147	2273	26.775	7.600	0.136	0.970
ID49812	49812	10	62.592	9.000	0.000	0	6	6	2	1	-10921639	146.000	155	100	195	3066	28.818	4.800	0.261	2.098
ID49813	49813	0	33.514	37.920	10.044	0	6	6	2	1	-10921639	100.905	96	66	162	2119	23.845	2.000	0.118	0.896
ID49814	49814	2	30.570	25.853	16.104	0	6	6	2	1	-10921639	146.238	147	107	170	3071	15.099	4.800	0.120	2.077
ID49815	49815	5	62.871	13.364	21.305	0	6	6	2	1	-10921639	168.619	170	110	232	3541	37.596	4.800	0.183	1.390
ID49816	49816	6	33.228	44.591	21.080	0	6	6	2	1	-10921639	100.429	96	48	151	2109	30.094	2.000	0.124	0.736
ID49817	49817	8	46.374	40.792	24.308	0	6	6	2	1	-10921639	130.381	121	103	195	2738	26.521	2.000	0.146	1.249
ID49818	49818	7	52.190	15.382	25.104	0	6	6	2	1	-10921639	148.667	151	92	210	3122	33.238	2.000	0.144	1.124
ID49802	49802	10	45.829	9.000	0.000	0	7	7	2	1	-10921639	134.048	136	76	192	2815	36.352	4.800	0.210	1.279
ID49803	49803	2	37.326	26.052	15.374	0	7	7	2	1	-10921639	149.333	155	103	181	3136	18.244	4.800	0.134	1.932
ID49804	49804	None	28.749	35.236	15.959	0	7	7	2	1	-10921639	130.762	125	114	166	2746	16.556	2.000	0.081	1.177
ID49805	49805	6	31.003	44.348	21.052	0	7	7	2	1	-10921639	106.238	103	81	147	2231	18.984	2.000	0.109	1.101
ID49806	49806	5	52.433	13.390	21.810	0	7	7	2	1	-10921639	158.000	151	114	243	3318	30.219	2.000	0.153	1.386
ID49807	49807	7	36.747	15.065	24.651	0	7	7	2	1	-10921639	139.952	144	81	181	2939	28.329	6.365	0.111	0.986
ID49808	49808	10	48.929	9.000	0.000	0	8	8	2	1	-10921639	120.143	114	66	166	2523	33.608	4.800	0.239	1.380
ID49809	49809	5	37.522	13.593	21.359	0	8	8	2	1	-10921639	139.429	144	88	192	2928	26.244	2.000	0.108	1.040
ID49810	49810	7	44.972	15.197	25.219	0	8	8	2	1	-10921639	138.333	136	99	184	2905	24.695	2.000	0.143	1.399
ID49811	49811	None	27.996	41.450	24.567	0	8	8	2	1	-10921639	112.524	107	81	144	2363	18.115	6.309	0.113	1.262
ID49832	49832	7	46.713	15.052	24.635	0	9	9	2	1	-10921639	129.905	121	77	188	2728	32.061	2.000	0.133	0.951
ID49829	49829	10	51.184	8.000	0.000	0	9	9	2	1	-10921639	133.333	140	93	170	2800	27.023	4.800	0.240	1.910
ID49830	49830	2	28.898	26.213	17.173	0	9	9	2	1	-10921639	135.429	136	107	162	2844	17.397	4.800	0.101	1.427
ID49831	49831	5	32.837	13.841	22.053	0	9	9	2	1	-10921639	137.714	136	110	188	2892	22.359	4.800	0.111	1.228
ID49844	49844	7	40.442	14.874	25.042	0	10	10	2	1	-10921639	117.762	114	88	177	2473	24.696	2.000	0.125	1.061
ID49842	49842	10	49.486	7.000	0.000	0	10	10	2	1	-10921639	141.524	140	93	181	2972	24.157	4.800	0.215	2.076
ID49843	49843	2	29.189	25.405	17.059	0	10	10	2	1	-10921639	129.381	133	92	166	2717	19.873	4.800	0.105	1.240
ID49848	49848	2	36.336	25.860	16.978	0	11	11	2	1	-10921639	131.238	129	99	166	2756	19.365	4.800	0.138	1.643
ID49847	49847	10	44.568	6.000	0.000	0	11	11	2	1	-10921639	131.333	133	103	166	2758	18.586	4.800	0.217	2.522
ID49845	49845	10	50.023	7.000	0.000	0	12	12	2	1	-10921639	119.571	125	72	170	2511	32.358	4.800	0.259	1.521
ID49846	49846	2	39.934	26.844	17.291	0	12	12	2	1	-10921639	147.286	140	114	188	3093	20.662	6.277	0.131	1.650
ID49852	49852	2	34.492	26.557	17.182	0	13	13	2	1	-10921639	139.905	144	103	170	2938	18.791	4.800	0.123	1.631
ID49853	49853	None	28.611	15.378	23.583	0	13	13	2	1	-10921639	119.143	121	88	155	2502	18.421	4.800	0.134	1.528
ID49851	49851	10	49.091	7.000	0.000	0	13	13	2	1	-10921639	109.429	107	48	158	2298	33.452	2.000	0.258	1.340
ID49849	49849	10	58.934	6.000	0.000	0	14	14	2	1	-10921639	128.762	147	68	188	2704	37.530	4.800	0.264	1.435
ID49850	49850	2	28.282	26.166	17.341	0	14	14	2	1	-10921639	132.238	136	107	155	2777	13.608	4.800	0.112	1.965
ID49860	49860	None	37.036	3.000	0.000	0	15	15	2	1	-10921639	132.810	136	90	162	2789	20.694	4.800	0.158	1.753
ID49861	49861	10	51.946	7.000	0.000	0	15	15	2	1	-10921639	94.381	96	41	155	1982	36.085	2.000	0.269	1.108
ID49862	49862	None	27.578	0.000	2.000	0	15	15	2	1	-10921639	123.667	136	70	155	2597	28.994	7.600	0.138	1.034
ID49863	49863	2	34.598	25.131	16.982	0	15	15	2	1	-10921639	128.095	129	96	158	2690	18.555	4.800	0.134	1.630
ID49854	49854	10	44.662	7.000	0.000	0	16	16	2	1	-10921639	87.810	81	37	158	1844	38.627	2.000	0.228	0.845
ID49855	49855	2	30.764	25.615	17.056	0	16	16	2	1	-10921639	129.810	136	92	162	2726	19.648	7.600	0.116	1.377
ID49858	49858	10	46.373	5.000	0.000	0	17	17	2	1	-10921639	118.857	125	68	166	2496	28.015	4.800	0.248	1.685
ID49859	49859	2	31.691	26.054	16.969	0	17	17	2	1	-10921639	132.857	133	107	162	2790	17.477	4.800	0.114	1.561
ID49856	49856	10	47.808	5.000	0.000	0	18	18	2	1	-10921639	114.095	121	58	166	2396	30.909	4.800	0.244	1.448
ID49857	49857	2	34.856	25.858	16.970	0	18	18	2	1	-10921639	135.000	136	103	162	2835	15.103	4.800	0.145	2.266
ID49864	49864	10	45.150	6.000	0.000	0	19	19	2	1	-10921639	98.905	114	41	144	2077	33.824	2.000	0.246	1.153
ID49865	49865	2	36.327	26.564	17.602	0	19	19	2	1	-10921639	132.619	136	103	158	2785	16.975	4.800	0.150	2.038
ID49877	49877	10	50.446	6.000	0.000	0	20	20	2	1	-10921639	103.952	110	45	173	2183	38.894	2.000	0.245	1.052
ID49878	49878	2	38.959	26.777	17.778	0	20	20	2	1	-10921639	138.571	144	99	173	2910	19.989	4.800	0.138	1.676
ID49866	49866	None	40.997	3.000	0.000	0	21	21	2	1	-10921639	119.333	118	62	166	2506	28.486	6.120	0.184	1.303
ID49867	49867	10	53.420	7.000	0.000	0	21	21	2	1	-10921639	87.190	96	34	155	1831	36.770	2.000	0.315	1.137
ID49868	49868	2	34.485	25.930	16.651	0	21	21	2	1	-10921639	130.810	129	107	158	2747	14.158	4.800	0.147	2.370
ID49869	49869	None	29.789	32.034	18.792	0	21	21	2	1	-10921639	111.714	110	85	136	2346	17.295	2.000	0.119	1.372
ID49872	49872	2	31.386	26.553	17.379	0	22	22	2	1	-10921639	137.381	140	107	173	2885	16.872	4.800	0.115	1.675
ID49870	49870	10	61.482	7.000	0.000	0	22	22	2	1	-10921639	97.381	110	45	162	2045	38.471	2.000	0.360	1.340
ID49871	49871	12	46.405	0.000	1.000	0	22	22	2	1	-10921639	140.095	147	99	188	2942	25.094	6.336	0.230	2.090
ID49880	49880	10	44.934	8.000	0.000	0	23	23	2	1	-10921639	66.857	59	21	133	1404	33.931	2.000	0.308	0.927
ID49881	49881	2	42.450	26.266	17.339	0	23	23	2	1	-10921639	142.095	140	103	184	2984	23.091	4.800	0.144	1.549
ID49879	49879	12	41.949	1.000	0.000	0	23	23	2	1	-10921639	139.476	140	103	162	2929	17.764	4.800	0.226	2.890
ID49873	49873	12	39.681	0.000	0.000	0	24	24	2	1	-10921639	140.952	144	121	166	2960	12.742	4.800	0.221	4.001
ID49874	49874	50	43.043	3.000	0.000	0	24	24	2	1	-10921639	120.143	125	72	158	2523	28.608	4.800	0.213	1.472
ID49875	49875	10	37.972	8.000	0.000	0	24	24	2	1	-10921639	62.619	66	27	118	1315	30.701	2.000	0.286	0.908
ID49876	49876	2	33.166	26.500	17.656	0	24	24	2	1	-10921639	134.048	133	107	173	2815	20.360	2.000	0.107	1.270
ID49882	49882	50	33.404	4.000	0.000	0	25	25	2	1	-10921639	94.857	110	37	136	1992	31.286	2.000	0.155	0.812
ID49883	49883	10	44.774	8.000	0.000	0	25	25	2	1	-10921639	66.476	70	21	136	1396	34.074	2.000	0.312	0.929
ID49884	49884	12	36.629	0.000	1.000	0	25	25	2	1	-10921639	125.952	133	92	155	2645	19.338	6.290	0.195	2.127
ID49885	49885	2	46.233	26.708	17.708	0	25	25	2	1	-10921639	135.000	136	96	195	2835	27.715	2.000	0.146	1.240
ID49889	49889	12	58.362	0.000	0.000	0	26	26	2	1	-10921639	151.048	147	117	195	3172	24.153	6.270	0.253	2.528
ID49890	49890	10	53.285	8.000	0.000	0	26	26	2	1	-10921639	80.714	88	34	144	1695	33.788	2.000	0.352	1.243
ID49891	49891	2	42.315	26.986	17.747	0	26	26	2	1	-10921639	126.905	125	85	184	2665	25.562	2.000	0.129	1.131
ID49892	49892	None	28.903	22.890	21.206	0	26	26	2	1	-10921639	111.095	110	85	140	2333	14.443	4.800	0.131	1.779
ID49893	49893	12	42.041	2.000	0.000	0	27	27	2	1	-10921639	122.000	121	81	158	2562	25.587	4.800	0.216	1.696
ID49894	49894	10	42.639	8.000	0.000	0	27	27	2	1	-10921639	69.000	73	27	118	1449	28.489	2.000	0.340	1.229
ID49895	49895	2	44.094	26.777	17.632	0	27	27	2	1	-10921639	127.381	125	88	177	2675	26.341	2.000	0.150	1.259
ID49888	49888	2	38.808	26.893	17.960	0	28	28	2	1	-10921639	130.810	129	107	158	2747	18.348	2.000	0.144	1.794
ID49886	49886	12	44.594	0.000	0.000	0	28	28	2	1	-10921639	125.238	121	103	147	2630	16.556	6.186	0.255	3.077
ID49887	49887	10	59.965	8.000	0.000	0	28	28	2	1	-10921639	77.238	70	34	158	1622	34.155	2.000	0.379	1.242
ID49896	49896	12	56.053	0.000	0.000	0	29	29	2	1	-10921639	136.048	140	110	181	2857	19.312	4.800	0.299	3.240
ID49897	49897	10	68.755	8.000	0.000	0	29	29	2	1	-10921639	84.619	77	36	177	1777	40.773	2.000	0.410	1.207
ID49898	49898	2	38.789	26.736	18.471	0	29	29	2	1	-10921639	130.143	136	88	170	2733	20.281	4.800	0.148	1.655
ID49900	49900	10	66.510	8.000	0.000	0	30	30	2	1	-10921639	90.667	81	44	181	1904	35.977	2.000	0.392	1.419
ID49901	49901	2	35.740	26.451	18.131	0	30	30	2	1	-10921639	127.238	125	96	158	2672	19.452	4.800	0.150	1.703
ID49899	49899	12	48.430	0.000	0.000	0	30	30	2	1	-10921639	141.095	136	121	162	2963	14.883	6.303	0.272	4.053
ID49908	49908	10	70.212	8.000	0.000	0	31	31	2	1	-10921639	96.619	88	45	173	2029	39.652	2.000	0.393	1.374
ID49909	49909	2	36.368	27.228	18.870	0	31	31	2	1	-10921639	131.476	129	96	162	2761	18.495	4.800	0.141	1.755
ID49907	49907	12	70.751	0.000	0.000	0	31	31	2	1	-10921639	150.810	140	113	195	3167	28.389	4.800	0.311	2.519
ID49904	49904	12	44.292	0.000	0.000	0	32	32	2	1	-10921639	132.429	129	107	170	2781	19.582	6.274	0.237	2.593
ID49905	49905	10	61.813	8.000	0.000	0	32	32	2	1	-10921639	101.524	103	55	158	2132	32.580	2.000	0.335	1.565
ID49906	49906	2	31.977	26.516	18.645	0	32	32	2	1	-10921639	131.810	133	92	162	2768	19.049	4.800	0.120	1.478
ID49902	49902	12	52.795	0.000	0.000	0	33	33	2	1	-10921639	134.429	137	107	184	2823	22.873	4.800	0.271	2.510
ID49903	49903	10	43.656	8.000	0.000	0	33	33	2	1	-10921639	103.524	96	70	144	2174	20.947	4.800	0.296	2.256
ID49910	49910	12	46.993	0.000	0.000	0	34	34	2	1	-10921639	138.000	140	107	181	2898	18.207	6.304	0.242	2.956
ID49911	49911	10	33.931	8.000	0.000	0	34	34	2	1	-10921639	94.524	100	51	129	1985	21.507	6.321	0.222	1.596
ID49914	49914	12	48.462	0.000	0.000	0	35	35	2	1	-10921639	132.429	144	93	188	2781	24.722	6.291	0.239	2.067
ID49915	49915	10	39.598	8.000	0.000	0	35	35	2	1	-10921639	96.000	88	55	136	2016	24.462	6.089	0.239	1.514
ID49916	49916	12	43.125	0.000	0.000	0	36	36	2	1	-10921639	117.810	121	93	151	2474	19.798	6.226	0.249	2.376
ID49917	49917	10	48.562	8.000	0.000	0	36	36	2	1	-10921639	101.810	96	62	151	2138	24.289	4.800	0.283	1.847
ID49912	49912	12	64.287	0.000	0.000	0	37	37	2	1	-10921639	142.619	137	107	177	2995	26.500	4.800	0.308	2.533
ID49913	49913	10	47.530	7.000	0.000	0	37	37	2	1	-10921639	101.810	103	72	147	2138	20.697	4.800	0.281	2.157
ID49924	49924	10	45.891	6.000	0.000	0	38	38	2	1	-10921639	100.095	103	62	147	2102	23.571	4.800	0.286	1.888
ID49925	49925	None	28.938	25.487	15.100	0	38	38	2	1	-10921639	105.667	99	77	136	2219	17.086	4.800	0.132	1.442
ID49923	49923	12	63.949	0.000	0.000	0	38	38	2	1	-10921639	131.143	131	100	199	2754	27.010	4.800	0.313	2.313
ID49918	49918	12	61.496	0.000	0.000	0	39	39	2	1	-10921639	128.286	127	96	173	2694	24.745	4.800	0.319	2.506
ID49919	49919	10	50.718	6.000	0.000	0	39	39	2	1	-10921639	91.048	99	51	133	1912	29.352	2.000	0.330	1.539
ID49920	49920	12	72.418	0.000	0.000	0	40	40	2	1	-10921639	124.238	137	82	192	2609	35.936	2.000	0.357	1.818
ID49921	49921	10	38.064	5.000	0.000	0	40	40	2	1	-10921639	73.524	77	23	133	1544	35.644	2.000	0.226	0.760
ID49922	49922	12	62.859	0.000	0.000	0	41	41	2	1	-10921639	116.524	127	76	170	2447	28.411	4.800	0.362	2.179
ID49932	49932	12	61.352	0.000	0.000	0	42	42	2	1	-10921639	120.571	121	82	166	2532	25.414	4.800	0.342	2.418
ID49926	49926	12	65.591	0.000	0.000	0	43	43	2	1	-10921639	119.952	127	76	181	2519	29.666	4.800	0.363	2.152
ID49927	49927	None	27.122	25.902	16.355	0	43	43	2	1	-10921639	95.762	96	62	125	2011	16.754	4.800	0.136	1.369
ID49928	49928	12	61.287	0.000	0.000	0	44	44	2	1	-10921639	104.000	110	65	173	2184	31.330	2.000	0.342	1.692
ID49929	49929	None	29.134	7.000	0.000	0	44	44	2	1	-10921639	48.619	48	13	107	1021	27.791	2.000	0.255	0.712
ID49933	49933	12	57.250	0.000	0.000	0	45	45	2	1	-10921639	107.476	113	72	147	2257	24.677	4.800	0.358	2.295
ID49930	49930	12	58.588	0.000	0.000	0	46	46	2	1	-10921639	110.286	107	72	166	2316	28.737	4.800	0.320	1.862
ID49931	49931	None	36.691	28.902	18.528	0	46	46	2	1	-10921639	112.476	107	70	155	2362	24.788	2.000	0.140	1.116
ID49935	49935	12	63.167	0.000	0.000	0	47	47	2	1	-10921639	116.190	125	76	166	2440	32.589	2.000	0.329	1.764
ID49936	49936	12	62.396	0.000	0.000	0	48	48	2	1	-10921639	117.095	129	68	181	2459	33.792	6.110	0.333	1.730
ID49937	49937	None	29.205	29.229	16.948	0	48	48	2	1	-10921639	117.190	121	85	140	2461	14.407	7.600	0.133	1.910
ID49934	49934	12	67.706	0.000	0.000	0	49	49	2	1	-10921639	123.571	133	76	184	2595	32.598	4.800	0.350	1.965
ID49938	49938	12	57.806	0.000	0.000	0	50	50	2	1	-10921639	113.952	125	72	173	2393	27.091	4.800	0.329	2.083
ID49940	49940	13	27.323	10.000	0.000	0	51	51	2	1	-10921639	40.571	33	17	92	852	22.966	2.000	0.255	0.717
ID49939	49939	12	58.693	0.000	0.000	0	51	51	2	1	-10921639	117.810	129	72	173	2474	30.574	4.800	0.330	1.911
ID49941	49941	12	60.774	0.000	0.000	0	52	52	2	1	-10921639	119.190	129	58	166	2503	38.549	3.200	0.317	1.487
ID49942	49942	None	52.764	4.000	0.000	0	52	52	2	1	-10921639	100.619	107	41	170	2113	41.234	2.000	0.247	0.968
ID49943	49943	13	33.478	9.000	0.000	0	52	52	2	1	-10921639	61.190	59	27	99	1285	24.453	2.000	0.248	0.994
ID49958	49958	12	66.161	0.000	0.000	0	53	53	2	1	-10921639	121.333	136	68	173	2548	34.923	4.800	0.355	1.822
ID49959	49959	13	60.160	7.000	0.000	0	53	53	2	1	-10921639	104.571	107	51	166	2196	34.701	2.000	0.327	1.487
ID49944	49944	12	64.736	0.000	0.000	0	54	54	2	1	-10921639	110.857	114	58	188	2328	36.520	2.000	0.336	1.528
ID49945	49945	13	39.617	7.000	0.000	0	54	54	2	1	-10921639	92.857	96	58	133	1950	23.376	6.282	0.254	1.610
ID49946	49946	12	68.513	0.000	0.000	0	55	55	2	1	-10921639	114.619	121	65	203	2407	40.149	2.000	0.315	1.368
ID49947	49947	13	30.587	9.000	0.000	0	55	55	2	1	-10921639	55.048	55	23	110	1156	26.729	2.000	0.240	0.796
ID49956	49956	14	44.887	6.000	0.000	0	56	56	2	1	-10921639	85.571	92	45	147	1797	30.970	2.000	0.260	1.142
ID49957	49957	15	41.050	17.754	16.315	0	56	56	2	1	-10921639	104.048	103	70	158	2185	23.583	2.000	0.182	1.358
ID49955	49955	12	96.625	0.000	0.000	0	56	56	2	1	-10921639	136.905	137	68	255	2875	54.701	2.000	0.389	1.401
ID49968	49968	12	98.102	0.000	0.000	0	57	57	2	1	-10921639	158.000	148	96	255	3318	47.151	2.000	0.367	1.801
ID49969	49969	14	38.583	5.000	0.000	0	57	57	2	1	-10921639	92.571	103	41	162	1944	35.949	2.000	0.183	0.798
ID49970	49970	13	30.797	9.000	0.000	0	57	57	2	1	-10921639	64.381	66	31	110	1352	24.756	2.000	0.232	0.980
ID49971	49971	15	37.965	17.469	16.166	0	57	57	2	1	-10921639	102.190	103	62	147	2146	23.836	4.800	0.189	1.365
ID49972	49972	16	28.944	28.304	25.886	0	57	57	2	1	-10921639	93.810	92	73	121	1970	14.915	6.320	0.150	1.642
ID49973	49973	17	34.410	47.891	28.212	0	57	57	2	1	-10921639	54.429	51	29	96	1143	19.258	2.000	0.314	1.350
ID49952	49952	15	39.184	17.327	16.295	0	58	58	2	1	-10921639	107.571	107	66	151	2259	22.593	4.800	0.183	1.474
ID49953	49953	16	32.626	28.127	25.661	0	58	58	2	1	-10921639	86.333	81	62	133	1813	22.236	2.000	0.149	1.007
ID49954	49954	17	31.251	46.813	28.274	0	58	58	2	1	-10921639	64.857	62	44	88	1362	14.015	4.800	0.263	1.930
ID49948	49948	12	91.080	0.000	0.000	0	58	58	2	1	-10921639	180.714	181	124	255	3795	41.697	4.800	0.313	2.065
ID49949	49949	13	35.822	8.000	0.000	0	58	58	2	1	-10921639	77.286	73	37	129	1623	29.619	6.300	0.260	1.078
ID49950	49950	None	27.271	14.526	7.106	0	58	58	2	1	-10921639	55.714	59	33	77	1170	15.030	4.800	0.277	1.607
ID49951	49951	20	31.729	23.126	15.418	0	58	58	2	1	-10921639	103.000	99	81	144	2163	18.732	2.000	0.121	1.187
ID49960	49960	12	90.925	0.000	0.000	0	59	59	2	1	-10921639	187.143	180	135	255	3930	40.489	4.800	0.303	2.152
ID49961	49961	13	47.116	7.000	0.000	0	59	59	2	1	-10921639	92.190	88	45	166	1936	35.855	2.000	0.259	1.059
ID49962	49962	20	30.281	23.432	15.571	0	59	59	2	1	-10921639	102.810	99	73	144	2159	19.974	2.000	0.116	1.073
ID49963	49963	15	38.108	17.715	16.770	0	59	59	2	1	-10921639	110.476	103	73	144	2320	20.707	4.800	0.161	1.483
ID49964	49964	18	30.248	44.074	20.717	0	59	59	2	1	-10921639	91.857	88	55	129	1929	18.842	7.600	0.144	1.229
ID49965	49965	19	39.346	15.335	23.680	0	59	59	2	1	-10921639	90.714	99	40	144	1905	29.577	4.800	0.208	1.055
ID49966	49966	16	27.274	27.886	25.764	0	59	59	2	1	-10921639	81.524	81	51	121	1712	19.080	2.000	0.121	0.924
ID49967	49967	17	28.336	46.826	28.448	0	59	59	2	1	-10921639	72.762	77	40	96	1528	14.546	4.800	0.222	1.815
ID49976	49976	18	27.103	44.098	20.617	0	60	60	2	1	-10921639	96.810	99	51	125	2033	17.915	4.800	0.124	1.188
ID49977	49977	19	38.423	15.373	23.502	0	60	60	2	1	-10921639	90.190	92	40	136	1894	29.933	4.800	0.225	1.105
ID49978	49978	16	36.090	28.648	25.879	0	60	60	2	1	-10921639	95.429	92	66	133	2004	19.863	4.800	0.186	1.507
ID49974	49974	12	86.967	0.000	0.000	0	60	60	2	1	-10921639	189.000	170	141	255	3969	40.125	4.800	0.273	2.021
ID49975	49975	13	47.441	7.000	0.000	0	60	60	2	1	-10921639	94.048	96	45	162	1975	36.566	6.362	0.243	1.007
ID49984	49984	18	41.157	44.011	20.597	0	61	61	2	1	-10921639	111.333	110	73	173	2338	26.605	7.600	0.129	0.959
ID49985	49985	19	49.873	15.503	23.551	0	61	61	2	1	-10921639	104.762	110	51	155	2200	32.151	4.800	0.242	1.268
ID49986	49986	16	31.196	28.609	25.730	0	61	61	2	1	-10921639	89.333	85	62	125	1876	19.317	4.800	0.168	1.333
ID49979	49979	12	83.255	0.000	0.000	0	61	61	2	1	-10921639	211.524	217	151	255	4442	40.122	6.319	0.251	2.116
ID49980	49980	13	34.035	7.000	0.000	0	61	61	2	1	-10921639	102.143	99	51	173	2145	32.581	6.323	0.129	0.716
ID49981	49981	None	27.060	21.929	11.195	0	61	61	2	1	-10921639	77.476	81	40	118	1627	22.995	2.000	0.123	0.740
ID49982	49982	20	29.996	23.869	15.559	0	61	61	2	1	-10921639	101.095	99	70	155	2123	21.645	2.000	0.109	0.922
ID49983	49983	None	41.351	46.663	18.023	0	61	61	2	1	-10921639	81.190	85	29	133	1705	33.033	2.000	0.219	0.884
ID50000	50000	19	50.349	15.761	23.244	0	62	62	2	1	-10921639	113.095	103	85	151	2375	22.711	4.800	0.237	1.911
ID49994	49994	12	82.776	0.000	0.000	0	62	62	2	1	-10921639	221.762	217	176	255	4657	31.887	4.800	0.264	2.907
ID49995	49995	13	27.352	6.000	0.000	0	62	62	2	1	-10921639	126.000	125	90	177	2646	26.994	6.337	0.102	0.861
ID49996	49996	None	27.394	7.134	4.634	0	62	62	2	1	-10921639	73.619	77	33	118	1546	26.819	2.000	0.170	0.798
ID49997	49997	21	37.067	26.778	9.583	0	62	62	2	1	-10921639	106.905	103	85	155	2245	19.552	2.000	0.154	1.462
ID49998	49998	20	31.896	23.801	15.848	0	62	62	2	1	-10921639	104.619	103	70	147	2197	21.367	2.000	0.105	0.932
ID49999	49999	18	61.309	44.199	18.531	0	62	62	2	1	-10921639	133.095	136	62	181	2795	30.785	4.800	0.270	1.840
ID49987	49987	12	83.999	0.000	0.000	0	63	63	2	1	-10921639	218.857	235	159	255	4596	39.824	4.800	0.264	2.294
ID49988	49988	13	31.872	7.000	0.000	0	63	63	2	1	-10921639	114.000	114	68	181	2394	30.148	6.298	0.128	0.858
ID49989	49989	21	40.477	26.489	9.875	0	63	63	2	1	-10921639	105.095	99	66	166	2207	26.540	2.000	0.156	1.068
ID49990	49990	20	30.375	23.843	15.852	0	63	63	2	1	-10921639	106.381	107	73	147	2234	19.111	2.000	0.114	1.143
ID49991	49991	18	59.670	43.136	18.376	0	63	63	2	1	-10921639	112.190	125	36	166	2356	38.442	4.800	0.285	1.293
ID49992	49992	19	62.469	15.853	23.189	0	63	63	2	1	-10921639	118.667	103	85	188	2492	30.745	2.000	0.248	1.533
ID49993	49993	16	28.430	29.293	25.282	0	63	63	2	1	-10921639	84.190	85	62	121	1768	15.911	2.000	0.155	1.421
ID50001	50001	12	70.270	0.000	0.000	0	64	64	2	1	-10921639	229.810	236	182	255	4826	26.604	4.800	0.230	3.234
ID50002	50002	21	41.291	26.955	10.008	0	64	64	2	1	-10921639	110.714	107	62	158	2325	25.525	2.000	0.151	1.141
ID50003	50003	18	58.207	41.928	18.499	0	64	64	2	1	-10921639	113.667	114	40	181	2387	42.535	2.000	0.248	1.063
ID50004	50004	19	72.551	15.993	22.992	0	64	64	2	1	-10921639	136.857	125	96	203	2874	34.113	2.000	0.270	1.706
ID50005	50005	16	27.225	29.982	24.862	0	64	64	2	1	-10921639	83.905	81	44	121	1762	19.071	2.000	0.143	1.102
ID50016	50016	18	72.322	41.246	18.972	0	65	65	2	1	-10921639	131.714	125	66	214	2766	38.329	2.000	0.268	1.454
ID50017	50017	19	78.677	16.161	23.121	0	65	65	2	1	-10921639	137.524	133	81	225	2888	41.244	2.000	0.280	1.460
ID50014	50014	12	50.761	0.000	1.000	0	65	65	2	1	-10921639	235.857	255	177	255	4953	31.718	6.259	0.159	2.041
ID50015	50015	21	47.065	26.916	10.156	0	65	65	2	1	-10921639	112.810	118	55	173	2369	34.298	2.000	0.149	0.855
ID50032	50032	19	62.110	16.039	22.768	0	66	66	2	1	-10921639	122.810	110	70	192	2579	34.372	2.000	0.242	1.395
ID50027	50027	12	53.277	2.000	0.000	0	66	66	2	1	-10921639	228.476	243	155	255	4798	32.857	7.600	0.152	1.837
ID50028	50028	None	36.284	9.000	0.000	0	66	66	2	1	-10921639	86.000	88	37	147	1806	31.605	2.000	0.187	0.856
ID50029	50029	21	44.714	27.573	10.010	0	66	66	2	1	-10921639	120.286	125	55	177	2526	30.942	2.000	0.157	1.058
ID50030	50030	25	35.320	27.873	15.643	0	66	66	2	1	-10921639	119.000	114	88	170	2499	22.251	2.000	0.124	1.183
ID50031	50031	18	87.531	40.672	19.131	0	66	66	2	1	-10921639	149.619	147	66	240	3142	53.641	2.000	0.284	1.234
ID50006	50006	12	46.271	2.000	0.000	0	67	67	2	1	-10921639	230.238	251	165	255	4835	31.289	4.800	0.130	1.694
ID50007	50007	21	50.106	28.339	10.249	0	67	67	2	1	-10921639	119.857	110	62	181	2517	34.940	4.800	0.200	1.144
ID50008	50008	22	28.649	22.964	12.114	0	67	67	2	1	-10921639	84.762	88	29	133	1780	28.053	2.000	0.114	0.616
ID50009	50009	23	33.034	35.311	12.326	0	67	67	2	1	-10921639	101.286	99	66	144	2127	21.941	2.000	0.140	1.134
ID50010	50010	25	29.329	28.158	15.912	0	67	67	2	1	-10921639	117.190	114	85	158	2461	18.049	2.000	0.105	1.233
ID50011	50011	18	87.279	40.021	19.380	0	67	67	2	1	-10921639	157.286	158	70	251	3303	53.984	2.000	0.268	1.230
ID50012	50012	19	68.594	16.324	22.465	0	67	67	2	1	-10921639	137.238	133	70	203	2882	38.955	4.800	0.267	1.483
ID50013	50013	24	36.620	28.914	24.260	0	67	67	2	1	-10921639	95.905	92	66	155	2014	21.187	2.000	0.152	1.195
ID50033	50033	12	45.934	3.000	0.000	0	68	68	2	1	-10921639	219.429	221	158	255	4608	36.445	4.800	0.122	1.307
ID50034	50034	21	61.952	28.715	10.646	0	68	68	2	1	-10921639	137.762	136	92	203	2893	36.129	2.000	0.210	1.321
ID50035	50035	22	32.735	23.734	13.202	0	68	68	2	1	-10921639	101.810	99	55	147	2138	23.047	7.600	0.130	1.018
ID50036	50036	23	41.961	35.517	12.755	0	68	68	2	1	-10921639	106.810	107	55	158	2243	28.994	2.000	0.181	1.128
ID50037	50037	18	71.691	39.737	19.127	0	68	68	2	1	-10921639	142.714	136	55	236	2997	47.987	2.000	0.223	1.085
ID50038	50038	19	72.795	16.524	22.302	0	68	68	2	1	-10921639	138.143	140	73	229	2901	42.747	4.800	0.260	1.332
ID50039	50039	24	46.133	29.263	24.033	0	68	68	2	1	-10921639	104.048	103	55	181	2185	30.641	2.000	0.172	0.998
ID50018	50018	12	41.732	1.000	0.000	0	69	69	2	1	-10921639	246.143	255	210	255	5169	15.034	4.800	0.145	4.146
ID50019	50019	26	37.510	8.000	0.000	0	69	69	2	1	-10921639	110.714	121	44	158	2325	39.817	2.000	0.158	0.758
ID50020	50020	21	49.383	29.360	11.666	0	69	69	2	1	-10921639	135.857	125	99	203	2853	26.684	2.000	0.174	1.507
ID50021	50021	23	51.341	35.367	13.069	0	69	69	2	1	-10921639	122.810	121	77	181	2579	28.961	2.000	0.187	1.334
ID50022	50022	22	42.879	24.251	14.130	0	69	69	2	1	-10921639	109.762	110	59	177	2305	29.366	2.000	0.173	1.104
ID50023	50023	18	78.332	39.204	19.249	0	69	69	2	1	-10921639	160.095	155	66	236	3362	45.318	2.000	0.250	1.413
ID50024	50024	27	34.238	43.741	20.854	0	69	69	2	1	-10921639	77.905	77	22	136	1636	35.304	2.000	0.150	0.575
ID50025	50025	19	73.290	16.229	22.562	0	69	69	2	1	-10921639	130.571	133	59	221	2742	46.785	2.000	0.287	1.244
ID50026	50026	24	37.975	28.706	23.884	0	69	69	2	1	-10921639	95.524	92	55	158	2006	24.478	2.000	0.152	1.028
ID50049	50049	26	58.671	8.000	0.000	0	70	70	2	1	-10921639	152.143	155	96	192	3195	30.892	4.800	0.253	1.989
ID50050	50050	12	43.202	0.000	1.000	0	70	70	2	1	-10921639	243.762	255	188	255	5119	20.792	4.800	0.147	2.997
ID50051	50051	21	39.383	28.947	12.251	0	70	70	2	1	-10921639	123.810	125	77	170	2600	23.562	4.800	0.153	1.392
ID50052	50052	23	71.339	35.292	13.760	0	70	70	2	1	-10921639	143.810	136	103	240	3020	37.124	2.000	0.227	1.432
ID50053	50053	22	35.814	24.471	14.886	0	70	70	2	1	-10921639	110.476	110	73	155	2320	20.873	4.800	0.170	1.536
ID50054	50054	18	73.714	38.807	19.188	0	70	70	2	1	-10921639	149.476	151	55	243	3139	50.862	2.000	0.213	1.033
ID50055	50055	27	41.986	43.188	21.084	0	70	70	2	1	-10921639	100.000	114	40	147	2100	34.417	7.600	0.171	0.849
ID50056	50056	19	73.852	16.787	21.956	0	70	70	2	1	-10921639	145.095	151	59	218	3047	43.899	4.800	0.276	1.431
ID50057	50057	24	27.116	28.625	23.780	0	70	70	2	1	-10921639	96.143	96	62	133	2019	17.083	2.000	0.129	1.288
ID50048	50048	24	29.808	29.000	23.922	0	71	71	2	1	-10921639	94.762	96	59	133	1990	20.344	2.000	0.117	0.975
ID50040	50040	12	41.227	1.000	0.000	0	71	71	2	1	-10921639	241.667	255	193	255	5075	22.929	6.268	0.137	2.540
ID50041	50041	26	33.674	9.000	0.000	0	71	71	2	1	-10921639	135.667	147	92	166	2849	22.303	6.302	0.167	1.739
ID50042	50042	21	28.806	28.797	12.788	0	71	71	2	1	-10921639	115.619	118	73	144	2428	17.710	2.000	0.110	1.289
ID50043	50043	23	60.144	34.588	13.707	0	71	71	2	1	-10921639	126.333	125	48	203	2653	43.699	2.000	0.195	0.945
ID50044	50044	22	35.072	24.184	15.544	0	71	71	2	1	-10921639	117.524	114	88	147	2468	19.320	4.800	0.155	1.628
ID50045	50045	18	68.384	38.752	19.438	0	71	71	2	1	-10921639	156.762	166	62	232	3292	50.385	2.000	0.208	1.072
ID50046	50046	19	75.659	17.863	20.975	0	71	71	2	1	-10921639	155.333	144	70	214	3262	42.335	7.600	0.267	1.547
ID50047	50047	27	48.332	43.024	20.831	0	71	71	2	1	-10921639	108.857	118	40	166	2286	40.170	2.000	0.170	0.786
ID50058	50058	12	38.033	2.000	0.000	0	72	72	2	1	-10921639	231.095	251	180	255	4853	28.408	7.600	0.104	1.529
ID50059	50059	26	38.325	8.000	0.000	0	72	72	2	1	-10921639	148.952	151	100	195	3128	24.348	7.600	0.129	1.396
ID50060	50060	None	32.748	11.000	0.000	0	72	72	2	1	-10921639	111.476	110	62	155	2341	30.337	6.301	0.180	1.121
ID50061	50061	30	37.361	0.000	2.000	0	72	72	2	1	-10921639	226.619	240	166	255	4759	33.790	7.600	0.098	1.193
ID50062	50062	21	41.533	28.792	12.927	0	72	72	2	1	-10921639	129.143	129	81	188	2712	26.031	2.000	0.131	1.151
ID50063	50063	23	65.699	34.177	13.742	0	72	72	2	1	-10921639	149.714	133	110	229	3144	33.189	2.000	0.202	1.516
ID50064	50064	22	50.469	23.986	15.948	0	72	72	2	1	-10921639	129.238	118	92	184	2714	27.671	2.000	0.167	1.338
ID50065	50065	28	27.025	9.789	18.266	0	72	72	2	1	-10921639	73.762	73	51	96	1549	13.542	4.800	0.182	1.678
ID50066	50066	18	65.035	37.672	20.115	0	72	72	2	1	-10921639	165.524	162	85	232	3476	37.851	2.000	0.184	1.358
ID50067	50067	19	78.515	17.929	21.302	0	72	72	2	1	-10921639	167.571	166	99	232	3519	41.769	7.600	0.252	1.617
ID50068	50068	27	48.559	43.362	20.692	0	72	72	2	1	-10921639	110.429	107	51	166	2319	37.455	2.000	0.194	0.959
ID50069	50069	29	82.276	16.130	23.116	0	72	72	2	1	-10921639	148.857	136	62	236	3126	57.719	4.800	0.282	1.134
ID50070	50070	24	41.337	29.186	23.879	0	72	72	2	1	-10921639	104.762	107	62	177	2200	27.432	2.000	0.163	1.073
ID50080	50080	24	33.060	28.857	23.318	0	73	73	2	1	-10921639	113.762	114	81	144	2389	16.760	2.000	0.133	1.594
ID50081	50081	31	45.843	39.827	24.582	0	73	73	2	1	-10921639	128.238	133	55	188	2693	39.575	4.800	0.160	0.895
ID50071	50071	26	32.836	9.000	0.000	0	73	73	2	1	-10921639	129.429	125	76	184	2718	30.512	6.323	0.134	1.005
ID50072	50072	30	40.154	0.000	2.000	0	73	73	2	1	-10921639	227.857	255	162	255	4785	35.357	7.600	0.106	1.240
ID50073	50073	21	37.505	28.562	13.142	0	73	73	2	1	-10921639	130.667	125	85	181	2744	25.871	2.000	0.104	0.951
ID50074	50074	23	56.760	34.088	13.825	0	73	73	2	1	-10921639	146.667	158	88	206	3080	32.364	2.000	0.177	1.360
ID50075	50075	22	47.222	24.490	16.318	0	73	73	2	1	-10921639	134.857	136	92	195	2832	31.776	2.000	0.162	1.182
ID50076	50076	28	27.426	10.269	18.409	0	73	73	2	1	-10921639	78.762	73	55	118	1654	15.175	7.600	0.182	1.595
ID50077	50077	18	63.100	37.889	19.859	0	73	73	2	1	-10921639	160.714	162	81	229	3375	39.689	2.000	0.168	1.165
ID50078	50078	27	48.705	43.228	20.656	0	73	73	2	1	-10921639	108.048	114	44	184	2269	39.484	2.000	0.171	0.798
ID50079	50079	29	88.298	16.334	23.086	0	73	73	2	1	-10921639	151.143	155	62	255	3174	58.866	4.800	0.302	1.190
ID50112	50112	18	56.117	37.918	20.047	0	74	74	2	1	-10921639	162.190	155	85	225	3406	35.019	2.000	0.139	1.128
ID50113	50113	27	41.487	42.911	20.446	0	74	74	2	1	-10921639	97.905	92	36	158	2056	43.044	2.000	0.159	0.626
ID50114	50114	24	37.751	29.094	23.080	0	74	74	2	1	-10921639	111.238	110	55	155	2336	24.454	2.000	0.139	1.111
ID50115	50115	29	82.861	16.286	23.374	0	74	74	2	1	-10921639	152.429	162	62	236	3201	54.157	4.800	0.293	1.277
ID50116	50116	31	49.549	39.313	24.256	0	74	74	2	1	-10921639	155.810	158	99	206	3272	28.113	4.800	0.150	1.449
ID50106	50106	30	31.938	2.000	0.000	0	74	74	2	1	-10921639	238.381	255	186	255	5006	24.155	7.600	0.095	1.711
ID50107	50107	26	28.402	9.000	0.000	0	74	74	2	1	-10921639	116.048	118	68	166	2437	29.270	4.800	0.139	0.967
ID50108	50108	21	36.801	28.853	13.042	0	74	74	2	1	-10921639	137.619	133	99	184	2890	23.079	2.000	0.097	1.050
ID50109	50109	23	69.112	34.031	13.656	0	74	74	2	1	-10921639	157.095	147	96	240	3299	41.677	2.000	0.184	1.169
ID50110	50110	22	36.395	24.718	15.888	0	74	74	2	1	-10921639	127.714	129	99	184	2682	22.211	2.000	0.107	1.107
ID50111	50111	28	36.585	10.397	18.692	0	74	74	2	1	-10921639	73.286	66	44	121	1539	23.869	2.000	0.223	1.118
ID50082	50082	30	33.882	2.000	0.000	0	75	75	2	1	-10921639	238.952	255	180	255	5018	23.932	7.600	0.102	1.846
ID50083	50083	26	31.643	9.000	0.000	0	75	75	2	1	-10921639	113.762	113	62	170	2389	34.374	4.800	0.147	0.851
ID50084	50084	None	31.400	0.000	2.000	0	75	75	2	1	-10921639	233.667	255	180	255	4907	27.628	7.600	0.093	1.438
ID50085	50085	23	54.378	33.961	13.435	0	75	75	2	1	-10921639	146.333	147	92	229	3073	39.865	2.000	0.139	0.896
ID50086	50086	22	35.443	24.795	15.681	0	75	75	2	1	-10921639	125.619	121	85	166	2638	20.341	2.000	0.116	1.287
ID50087	50087	28	39.651	10.577	18.693	0	75	75	2	1	-10921639	78.429	73	40	136	1647	25.670	2.000	0.204	1.034
ID50088	50088	18	43.199	37.395	19.849	0	75	75	2	1	-10921639	157.619	151	125	218	3310	26.447	6.379	0.105	1.129
ID50089	50089	27	45.548	42.896	20.682	0	75	75	2	1	-10921639	110.048	114	36	170	2311	42.370	2.000	0.163	0.728
ID50090	50090	29	94.295	16.350	23.318	0	75	75	2	1	-10921639	166.333	173	73	255	3493	58.898	4.800	0.315	1.352
ID50091	50091	24	46.104	29.025	22.967	0	75	75	2	1	-10921639	114.238	110	59	173	2399	29.331	2.000	0.161	1.078
ID50092	50092	31	54.272	39.063	24.328	0	75	75	2	1	-10921639	157.714	158	107	199	3312	28.427	2.000	0.162	1.546
ID50093	50093	30	37.611	2.000	0.000	0	76	76	2	1	-10921639	235.762	255	169	255	4951	26.681	4.800	0.106	1.693
ID50094	50094	26	31.804	8.000	0.000	0	76	76	2	1	-10921639	146.667	148	103	195	3080	28.893	4.800	0.134	1.198
ID50095	50095	None	30.987	0.000	6.000	0	76	76	2	1	-10921639	148.048	147	96	192	3109	30.624	2.000	0.105	0.915
ID50096	50096	21	32.516	29.922	11.967	0	76	76	2	1	-10921639	150.810	158	110	184	3167	21.771	4.800	0.101	1.273
ID50097	50097	23	50.982	33.795	13.500	0	76	76	2	1	-10921639	155.667	147	103	232	3269	33.525	4.800	0.143	1.158
ID50098	50098	22	42.890	24.599	16.149	0	76	76	2	1	-10921639	137.952	136	103	184	2897	26.858	2.000	0.117	1.076
ID50099	50099	28	53.236	10.815	18.654	0	76	76	2	1	-10921639	90.524	85	40	162	1901	33.980	2.000	0.248	1.059
ID50100	50100	32	70.572	19.305	19.943	0	76	76	2	1	-10921639	166.000	158	107	247	3486	36.856	7.600	0.208	1.552
ID50101	50101	18	55.680	37.169	19.893	0	76	76	2	1	-10921639	172.810	170	129	247	3629	32.483	2.000	0.121	1.146
ID50102	50102	27	44.750	42.785	20.573	0	76	76	2	1	-10921639	115.143	110	44	195	2418	44.902	2.000	0.161	0.713
ID50103	50103	29	99.692	16.109	23.345	0	76	76	2	1	-10921639	156.286	151	66	255	3282	59.284	2.000	0.313	1.256
ID50104	50104	24	41.426	29.321	22.904	0	76	76	2	1	-10921639	108.952	114	55	166	2288	31.232	2.000	0.156	0.944
ID50105	50105	31	62.739	39.081	23.973	0	76	76	2	1	-10921639	161.048	158	88	225	3382	39.963	2.000	0.157	1.091
ID50128	50128	None	28.784	50.729	30.927	0	77	77	2	1	-10921639	61.381	62	40	85	1289	12.659	4.800	0.281	2.128
ID50117	50117	26	35.591	8.000	0.000	0	77	77	2	1	-10921639	144.238	144	92	181	3029	31.754	4.800	0.135	1.083
ID50118	50118	30	36.533	0.000	1.000	0	77	77	2	1	-10921639	245.095	255	206	255	5147	16.441	4.800	0.127	3.355
ID50119	50119	21	32.863	28.748	12.686	0	77	77	2	1	-10921639	144.190	140	110	195	3028	22.518	2.000	0.077	0.916
ID50120	50120	23	37.795	33.827	13.316	0	77	77	2	1	-10921639	137.095	140	81	184	2879	31.673	2.000	0.100	0.785
ID50121	50121	28	49.645	10.821	18.551	0	77	77	2	1	-10921639	83.810	73	40	144	1760	32.969	2.000	0.243	0.993
ID50122	50122	32	66.785	19.266	19.896	0	77	77	2	1	-10921639	161.381	162	118	225	3389	32.057	7.600	0.204	1.707
ID50123	50123	18	52.677	36.715	19.672	0	77	77	2	1	-10921639	182.619	181	133	240	3835	30.051	2.000	0.127	1.366
ID50124	50124	27	38.242	42.571	20.786	0	77	77	2	1	-10921639	112.333	110	48	181	2359	41.287	2.000	0.136	0.653
ID50125	50125	24	39.476	29.152	23.178	0	77	77	2	1	-10921639	107.095	99	70	177	2249	26.602	2.000	0.137	0.968
ID50126	50126	29	101.957	15.935	23.546	0	77	77	2	1	-10921639	145.095	136	44	255	3047	69.523	2.000	0.351	1.085
ID50127	50127	31	61.377	38.617	23.772	0	77	77	2	1	-10921639	168.667	170	88	247	3542	46.371	2.000	0.146	0.927
ID50129	50129	30	29.377	2.000	0.000	0	78	78	2	1	-10921639	239.381	255	186	255	5027	21.278	7.600	0.085	1.765
ID50130	50130	26	43.260	9.000	0.000	0	78	78	2	1	-10921639	137.905	136	82	203	2896	37.656	4.800	0.173	1.082
ID50131	50131	21	50.056	29.688	12.311	0	78	78	2	1	-10921639	166.905	162	129	218	3505	24.869	4.800	0.164	1.890
ID50132	50132	23	35.317	33.542	13.473	0	78	78	2	1	-10921639	129.714	136	51	199	2724	41.871	2.000	0.079	0.453
ID50133	50133	28	51.221	10.786	18.929	0	78	78	2	1	-10921639	82.571	81	40	151	1734	30.719	2.000	0.256	1.095
ID50134	50134	32	54.524	19.318	19.816	0	78	78	2	1	-10921639	150.952	147	103	203	3170	28.755	7.600	0.161	1.459
ID50135	50135	18	37.925	36.400	20.072	0	78	78	2	1	-10921639	174.048	177	136	225	3655	26.441	4.800	0.096	1.148
ID50136	50136	27	33.646	43.038	20.978	0	78	78	2	1	-10921639	115.524	133	44	177	2426	36.766	7.600	0.130	0.721
ID50137	50137	24	44.228	29.024	22.897	0	78	78	2	1	-10921639	109.810	110	62	177	2306	30.805	2.000	0.157	0.965
ID50138	50138	29	109.287	16.188	23.684	0	78	78	2	1	-10921639	151.429	155	55	255	3180	67.787	2.000	0.382	1.234
ID50139	50139	31	74.067	38.683	23.881	0	78	78	2	1	-10921639	191.952	195	107	255	4031	45.448	2.000	0.182	1.301
ID50160	50160	24	27.133	28.626	22.110	0	79	79	2	1	-10921639	112.095	114	77	144	2354	21.831	4.800	0.116	1.066
ID50161	50161	31	73.562	38.394	23.293	0	79	79	2	1	-10921639	209.762	210	129	255	4405	41.090	4.800	0.187	1.608
ID50162	50162	29	107.950	16.122	23.616	0	79	79	2	1	-10921639	160.619	155	59	255	3373	66.939	2.000	0.359	1.267
ID50152	50152	26	32.066	8.000	0.000	0	79	79	2	1	-10921639	152.000	151	103	199	3192	33.395	7.600	0.122	0.989
ID50153	50153	30	30.020	0.689	0.867	0	79	79	2	1	-10921639	244.571	255	195	255	5136	18.438	4.800	0.089	2.170
ID50154	50154	21	50.299	29.185	12.830	0	79	79	2	1	-10921639	163.476	170	110	210	3433	30.576	2.000	0.137	1.291
ID50155	50155	23	38.355	33.931	14.184	0	79	79	2	1	-10921639	144.952	155	85	181	3044	27.231	2.000	0.116	1.109
ID50156	50156	28	58.260	10.864	18.887	0	79	79	2	1	-10921639	95.810	85	59	158	2012	31.122	2.000	0.284	1.361
ID50157	50157	32	52.601	19.252	19.890	0	79	79	2	1	-10921639	149.524	147	92	203	3140	29.288	7.600	0.154	1.360
ID50158	50158	18	66.642	37.015	21.282	0	79	79	2	1	-10921639	201.952	195	136	255	4241	40.452	7.600	0.169	1.444
ID50159	50159	27	30.919	43.380	20.588	0	79	79	2	1	-10921639	107.190	118	48	158	2251	29.993	2.000	0.112	0.718
ID50144	50144	23	39.441	34.454	13.910	0	80	80	2	1	-10921639	145.857	151	103	188	3063	23.170	4.800	0.120	1.353
ID50145	50145	None	28.910	24.146	15.261	0	80	80	2	1	-10921639	127.810	125	103	166	2684	18.933	2.000	0.092	1.141
ID50146	50146	28	60.095	11.109	19.091	0	80	80	2	1	-10921639	94.857	85	48	173	1992	35.857	2.000	0.286	1.178
ID50147	50147	32	46.914	19.121	20.019	0	80	80	2	1	-10921639	137.286	136	92	206	2883	30.200	7.600	0.120	0.977
ID50148	50148	18	63.554	37.000	21.000	0	80	80	2	1	-10921639	218.762	218	140	255	4594	35.403	4.800	0.166	1.763
ID50149	50149	24	32.489	28.932	22.358	0	80	80	2	1	-10921639	117.810	121	77	158	2474	21.151	4.800	0.121	1.205
ID50150	50150	29	115.438	16.039	23.802	0	80	80	2	1	-10921639	170.667	173	70	255	3584	63.573	2.000	0.376	1.467
ID50151	50151	31	73.945	38.517	23.754	0	80	80	2	1	-10921639	200.000	206	107	255	4200	50.620	7.600	0.189	1.256
ID50140	50140	30	37.915	1.000	0.000	0	80	80	2	1	-10921639	247.143	255	218	255	5190	13.328	4.800	0.134	4.395
ID50141	50141	26	31.733	8.000	0.000	0	80	80	2	1	-10921639	157.238	159	121	184	3302	19.532	4.800	0.147	2.068
ID50142	50142	None	30.451	0.000	7.000	0	80	80	2	1	-10921639	144.381	144	96	184	3032	32.690	4.800	0.141	1.090
ID50143	50143	21	53.263	29.941	11.709	0	80	80	2	1	-10921639	165.810	166	121	214	3482	28.535	4.800	0.175	1.734
ID50176	50176	28	65.530	11.065	19.029	0	81	81	2	1	-10921639	89.048	81	40	184	1870	40.970	2.000	0.309	1.027
ID50177	50177	32	57.294	18.945	19.958	0	81	81	2	1	-10921639	145.524	144	92	221	3056	32.762	7.600	0.162	1.236
ID50178	50178	18	54.029	36.278	20.250	0	81	81	2	1	-10921639	194.143	195	140	251	4077	32.444	2.000	0.127	1.345
ID50179	50179	29	111.935	16.032	23.879	0	81	81	2	1	-10921639	175.762	170	99	255	3691	55.271	2.000	0.358	1.676
ID50180	50180	31	71.848	38.447	23.550	0	81	81	2	1	-10921639	203.095	203	96	255	4265	50.065	4.800	0.186	1.273
ID50172	50172	30	31.304	2.000	0.000	0	81	81	2	1	-10921639	237.381	255	190	255	4985	22.137	7.600	0.091	1.793
ID50173	50173	26	33.198	7.000	0.000	0	81	81	2	1	-10921639	165.429	162	124	206	3474	26.709	6.254	0.120	1.328
ID50174	50174	21	60.492	29.784	12.694	0	81	81	2	1	-10921639	175.429	173	129	236	3684	32.511	2.000	0.160	1.488
ID50175	50175	23	30.143	34.582	14.328	0	81	81	2	1	-10921639	130.333	133	70	177	2737	33.606	2.000	0.083	0.593
ID50163	50163	30	33.771	1.000	0.000	0	82	82	2	1	-10921639	245.286	255	204	255	5151	17.217	6.315	0.118	3.016
ID50164	50164	21	46.863	29.647	12.855	0	82	82	2	1	-10921639	169.381	170	133	225	3557	25.858	4.800	0.129	1.493
ID50165	50165	33	37.796	24.028	15.445	0	82	82	2	1	-10921639	143.762	147	107	177	3019	20.852	4.800	0.137	1.658
ID50166	50166	23	46.785	34.897	14.722	0	82	82	2	1	-10921639	159.762	155	114	221	3355	28.884	2.000	0.117	1.160
ID50167	50167	28	57.844	11.295	18.951	0	82	82	2	1	-10921639	89.143	85	36	184	1872	37.845	2.000	0.292	1.066
ID50168	50168	32	58.706	19.008	19.807	0	82	82	2	1	-10921639	143.952	136	88	221	3023	34.011	7.600	0.162	1.179
ID50169	50169	18	54.259	36.437	20.224	0	82	82	2	1	-10921639	193.905	188	125	255	4072	40.103	2.000	0.108	0.939
ID50170	50170	29	113.682	15.895	23.903	0	82	82	2	1	-10921639	167.143	151	77	255	3510	60.772	2.000	0.350	1.426
ID50171	50171	31	72.042	38.415	23.647	0	82	82	2	1	-10921639	207.333	214	110	255	4354	48.884	4.800	0.186	1.329
ID50181	50181	30	35.486	0.000	0.000	0	83	83	2	1	-10921639	250.143	255	238	255	5253	7.869	4.800	0.145	8.040
ID50182	50182	26	36.513	8.000	0.000	0	83	83	2	1	-10921639	134.048	141	76	184	2815	35.748	4.800	0.147	0.961
ID50183	50183	None	31.649	0.000	8.000	0	83	83	2	1	-10921639	151.762	144	110	188	3187	27.686	4.800	0.151	1.435
ID50184	50184	21	56.135	29.758	13.114	0	83	83	2	1	-10921639	173.714	170	125	232	3648	33.404	3.200	0.152	1.369
ID50185	50185	23	47.825	34.823	15.477	0	83	83	2	1	-10921639	158.810	166	92	218	3335	38.175	2.000	0.132	0.973
ID50186	50186	33	33.949	24.099	15.997	0	83	83	2	1	-10921639	130.095	129	103	173	2732	21.312	2.000	0.101	1.123
ID50187	50187	28	65.244	11.645	18.855	0	83	83	2	1	-10921639	102.381	92	44	214	2150	41.401	2.000	0.246	0.976
ID50188	50188	32	47.531	19.474	19.832	0	83	83	2	1	-10921639	135.286	129	88	199	2841	30.057	7.600	0.131	1.041
ID50189	50189	35	32.581	29.164	21.912	0	83	83	2	1	-10921639	123.524	129	73	166	2594	25.814	4.800	0.126	1.073
ID50190	50190	29	115.428	15.867	23.821	0	83	83	2	1	-10921639	174.905	170	73	255	3673	62.241	2.000	0.355	1.472
ID50191	50191	31	73.489	38.316	23.750	0	83	83	2	1	-10921639	216.000	225	118	255	4536	42.416	4.800	0.195	1.661
ID50249	50249	26	39.273	7.000	0.000	0	84	84	2	1	-10921639	182.286	177	136	214	3828	24.162	4.800	0.151	1.981
ID50250	50250	30	32.481	0.000	1.000	0	84	84	2	1	-10921639	244.143	255	210	255	5127	16.968	4.800	0.112	2.888
ID50251	50251	21	49.034	29.570	13.463	0	84	84	2	1	-10921639	170.048	170	129	221	3571	28.885	4.800	0.145	1.494
ID50252	50252	33	28.791	24.583	15.515	0	84	84	2	1	-10921639	137.333	136	99	170	2884	22.844	2.000	0.085	0.938
ID50253	50253	23	44.534	34.703	15.913	0	84	84	2	1	-10921639	163.143	173	96	210	3426	32.141	2.000	0.121	1.092
ID50254	50254	28	62.187	11.687	18.827	0	84	84	2	1	-10921639	101.857	99	51	199	2139	38.781	2.000	0.239	1.012
ID50255	50255	32	41.085	19.507	19.858	0	84	84	2	1	-10921639	130.143	129	77	188	2733	29.664	2.000	0.119	0.932
ID50256	50256	18	40.877	36.617	20.191	0	84	84	2	1	-10921639	188.619	192	140	243	3961	30.127	2.000	0.089	1.020
ID50257	50257	34	29.421	43.652	20.286	0	84	84	2	1	-10921639	85.238	88	33	140	1790	35.188	2.000	0.118	0.511
ID50258	50258	35	28.561	29.458	22.369	0	84	84	2	1	-10921639	119.286	125	77	151	2505	24.434	4.800	0.117	1.020
ID50259	50259	29	110.368	15.816	23.600	0	84	84	2	1	-10921639	167.095	170	62	255	3509	69.549	2.000	0.346	1.236
ID50260	50260	31	74.854	38.581	23.827	0	84	84	2	1	-10921639	205.524	214	118	255	4316	45.480	4.800	0.199	1.499
ID50261	50261	36	27.235	48.763	30.759	0	84	84	2	1	-10921639	52.286	55	18	85	1098	18.461	4.800	0.263	1.180
ID50192	50192	30	31.814	1.000	0.000	0	85	85	2	1	-10921639	243.905	255	190	255	5122	20.352	6.270	0.110	2.383
ID50193	50193	26	31.191	8.000	0.000	0	85	85	2	1	-10921639	155.524	158	99	210	3266	35.041	4.800	0.131	1.029
ID50194	50194	21	44.497	29.962	13.895	0	85	85	2	1	-10921639	167.000	166	133	218	3507	22.856	7.600	0.121	1.579
ID50195	50195	23	33.721	34.570	16.491	0	85	85	2	1	-10921639	159.762	158	107	206	3355	32.599	2.000	0.084	0.758
ID50196	50196	28	60.237	11.979	18.618	0	85	85	2	1	-10921639	101.571	92	51	177	2133	37.548	2.000	0.255	1.098
ID50197	50197	34	29.294	43.272	19.477	0	85	85	2	1	-10921639	91.857	99	44	129	1929	26.902	4.800	0.165	0.970
ID50198	50198	32	35.961	19.850	19.769	0	85	85	2	1	-10921639	125.381	125	88	170	2633	24.828	2.000	0.104	0.949
ID50199	50199	18	55.555	36.781	20.687	0	85	85	2	1	-10921639	214.857	225	155	255	4512	33.195	7.600	0.133	1.523
ID50200	50200	35	33.102	29.387	22.174	0	85	85	2	1	-10921639	129.143	133	73	170	2712	29.778	4.800	0.119	0.920
ID50201	50201	29	112.855	15.931	23.688	0	85	85	2	1	-10921639	166.095	158	73	255	3488	64.970	2.000	0.361	1.357
ID50202	50202	31	65.662	38.506	23.536	0	85	85	2	1	-10921639	196.286	195	110	255	4122	47.876	4.800	0.165	1.163
ID50203	50203	36	33.463	50.150	31.614	0	85	85	2	1	-10921639	60.524	59	25	96	1271	19.421	4.800	0.304	1.455
ID50208	50208	32	28.540	19.711	19.476	0	86	86	2	1	-10921639	126.905	125	103	158	2665	17.846	7.600	0.095	1.237
ID50209	50209	18	52.815	36.418	20.313	0	86	86	2	1	-10921639	208.190	210	147	255	4372	34.165	3.200	0.113	1.236
ID50210	50210	35	32.122	29.365	22.286	0	86	86	2	1	-10921639	133.905	140	73	177	2812	26.870	4.800	0.117	1.042
ID50211	50211	29	111.347	15.846	23.573	0	86	86	2	1	-10921639	165.286	158	59	255	3471	68.066	2.000	0.361	1.289
ID50212	50212	31	69.218	38.479	23.646	0	86	86	2	1	-10921639	211.667	225	121	255	4445	46.196	4.800	0.178	1.385
ID50204	50204	30	35.388	1.000	0.000	0	86	86	2	1	-10921639	245.238	255	214	255	5150	14.862	4.800	0.120	3.527
ID50205	50205	21	42.336	30.012	13.654	0	86	86	2	1	-10921639	169.476	166	136	206	3559	22.245	7.600	0.109	1.500
ID50206	50206	23	36.776	34.532	16.618	0	86	86	2	1	-10921639	179.952	181	125	236	3779	31.893	7.600	0.098	1.009
ID50207	50207	28	68.778	12.042	18.508	0	86	86	2	1	-10921639	102.476	85	51	195	2152	46.323	2.000	0.277	0.960
ID50213	50213	30	39.698	0.000	0.000	0	87	87	2	1	-10921639	247.381	255	224	255	5195	10.745	4.800	0.157	6.256
ID50214	50214	None	30.248	7.000	0.000	0	87	87	2	1	-10921639	146.429	155	100	188	3075	27.989	6.257	0.116	1.084
ID50215	50215	None	28.281	3.844	5.952	0	87	87	2	1	-10921639	145.286	144	92	184	3051	30.955	7.600	0.085	0.732
ID50216	50216	21	49.728	30.052	13.979	0	87	87	2	1	-10921639	178.143	177	140	225	3741	24.697	4.800	0.136	1.728
ID50217	50217	23	49.702	35.032	16.155	0	87	87	2	1	-10921639	175.333	170	118	232	3682	31.382	2.000	0.123	1.224
ID50218	50218	28	75.185	12.290	18.505	0	87	87	2	1	-10921639	106.190	92	40	206	2230	52.379	2.000	0.321	0.986
ID50219	50219	32	29.695	19.571	18.615	0	87	87	2	1	-10921639	121.143	114	96	173	2544	20.247	2.000	0.084	0.928
ID50220	50220	18	53.815	36.839	21.112	0	87	87	2	1	-10921639	221.381	221	162	255	4649	31.725	4.800	0.121	1.503
ID50221	50221	35	31.176	29.534	22.677	0	87	87	2	1	-10921639	131.762	133	70	170	2767	29.332	2.000	0.099	0.806
ID50222	50222	29	108.570	16.006	23.624	0	87	87	2	1	-10921639	162.571	155	70	255	3414	63.469	2.000	0.355	1.343
ID50223	50223	31	65.744	38.686	23.671	0	87	87	2	1	-10921639	206.381	218	99	255	4334	51.090	4.800	0.171	1.181
ID50272	50272	None	30.857	50.769	30.663	0	88	88	2	1	-10921639	46.238	44	18	88	971	19.447	2.000	0.311	1.129
ID50262	50262	30	43.743	0.000	0.000	0	88	88	2	1	-10921639	234.286	240	193	255	4920	23.243	4.800	0.145	2.545
ID50263	50263	None	27.024	0.000	7.000	0	88	88	2	1	-10921639	159.429	170	110	206	3348	27.876	4.800	0.119	1.219
ID50264	50264	21	49.866	30.242	13.941	0	88	88	2	1	-10921639	173.476	177	118	225	3643	28.284	3.200	0.128	1.396
ID50265	50265	37	40.002	25.018	15.920	0	88	88	2	1	-10921639	144.667	147	103	184	3038	23.092	2.000	0.116	1.305
ID50266	50266	23	51.685	35.004	16.147	0	88	88	2	1	-10921639	176.619	177	103	221	3709	35.453	4.800	0.130	1.147
ID50267	50267	28	78.298	12.290	18.569	0	88	88	2	1	-10921639	103.238	85	36	236	2168	55.288	2.000	0.331	0.929
ID50268	50268	32	36.779	19.611	18.819	0	88	88	2	1	-10921639	127.619	129	99	173	2680	19.088	2.000	0.128	1.518
ID50269	50269	35	34.456	29.838	22.642	0	88	88	2	1	-10921639	139.952	147	77	181	2939	29.028	2.000	0.114	0.990
ID50270	50270	29	110.518	15.886	23.554	0	88	88	2	1	-10921639	160.762	170	62	255	3376	65.302	2.000	0.376	1.345
ID50271	50271	31	67.510	38.516	23.544	0	88	88	2	1	-10921639	204.857	206	129	255	4302	45.505	4.800	0.187	1.416
ID50224	50224	30	44.849	0.000	0.000	0	89	89	2	1	-10921639	240.095	251	210	255	5042	17.082	4.800	0.162	3.922
ID50225	50225	40	29.088	23.058	8.716	0	89	89	2	1	-10921639	91.667	92	55	125	1925	19.311	2.000	0.128	1.077
ID50226	50226	21	57.800	30.220	14.247	0	89	89	2	1	-10921639	185.571	177	140	247	3897	31.764	2.000	0.148	1.511
ID50227	50227	37	31.304	24.613	15.283	0	89	89	2	1	-10921639	142.048	136	107	188	2983	21.745	2.000	0.088	1.058
ID50228	50228	23	51.655	34.949	16.358	0	89	89	2	1	-10921639	173.143	184	92	225	3636	40.155	4.800	0.140	1.057
ID50229	50229	28	69.547	12.062	18.576	0	89	89	2	1	-10921639	102.048	85	48	184	2143	43.972	2.000	0.305	1.084
ID50230	50230	32	36.280	19.831	18.758	0	89	89	2	1	-10921639	127.905	125	77	162	2686	23.328	2.000	0.127	1.233
ID50231	50231	18	55.754	37.022	21.502	0	89	89	2	1	-10921639	225.810	240	162	255	4742	31.807	4.800	0.149	1.844
ID50232	50232	35	33.422	29.701	22.968	0	89	89	2	1	-10921639	143.810	144	103	184	3020	21.704	7.600	0.107	1.281
ID50233	50233	31	63.916	39.401	23.554	0	89	89	2	1	-10921639	207.429	214	118	255	4356	47.319	4.800	0.164	1.232
ID50234	50234	29	111.033	15.842	23.610	0	89	89	2	1	-10921639	156.476	140	62	255	3286	66.947	2.000	0.368	1.257
ID50235	50235	38	64.012	39.401	23.554	0	89	89	2	1	-10921639	207.429	214	118	255	4356	47.319	4.800	0.164	1.232
ID50240	50240	23	37.238	34.495	16.618	0	90	90	2	1	-10921639	170.143	177	125	210	3573	24.191	7.600	0.091	1.171
ID50241	50241	32	31.376	19.187	18.481	0	90	90	2	1	-10921639	119.190	118	81	151	2503	21.231	4.800	0.142	1.394
ID50242	50242	28	78.427	12.095	18.812	0	90	90	2	1	-10921639	107.667	92	59	199	2261	46.076	2.000	0.331	1.161
ID50243	50243	18	62.121	37.042	21.466	0	90	90	2	1	-10921639	207.952	206	121	255	4367	41.974	7.600	0.142	1.233
ID50244	50244	35	37.684	29.676	23.006	0	90	90	2	1	-10921639	143.667	147	96	184	3017	24.902	7.600	0.120	1.233
ID50245	50245	38	66.435	38.156	23.125	0	90	90	2	1	-10921639	216.952	225	147	255	4556	40.515	6.303	0.162	1.493
ID50246	50246	29	112.828	15.850	23.695	0	90	90	2	1	-10921639	169.619	166	88	255	3562	61.657	2.000	0.356	1.445
ID50247	50247	31	62.594	39.100	23.622	0	90	90	2	1	-10921639	202.857	192	121	255	4260	48.763	4.800	0.158	1.138
ID50248	50248	39	47.636	43.474	24.931	0	90	90	2	1	-10921639	141.286	133	77	251	2967	44.898	4.800	0.191	1.008
ID50236	50236	30	40.361	0.000	0.000	0	90	90	2	1	-10921639	243.524	255	210	255	5114	15.619	4.800	0.150	4.059
ID50237	50237	40	30.026	22.962	8.470	0	90	90	2	1	-10921639	78.381	73	33	121	1646	26.451	2.000	0.147	0.760
ID50238	50238	21	64.162	30.173	14.010	0	90	90	2	1	-10921639	188.095	188	147	236	3950	29.641	4.800	0.177	1.909
ID50239	50239	37	27.115	24.799	15.403	0	90	90	2	1	-10921639	140.000	140	118	170	2940	15.786	4.800	0.087	1.423
ID50289	50289	29	105.337	15.912	23.498	0	91	91	2	1	-10921639	173.905	147	99	255	3652	54.937	2.000	0.317	1.525
ID50274	50274	30	39.968	2.000	0.000	0	91	91	2	1	-10921639	227.048	221	184	255	4768	27.995	4.800	0.104	1.531
ID50291	50291	35	36.002	29.764	22.908	0	91	91	2	1	-10921639	140.524	136	96	177	2951	24.718	2.000	0.113	1.151
ID50276	50276	40	31.888	22.715	8.162	0	91	91	2	1	-10921639	87.238	88	51	129	1832	22.501	2.000	0.153	1.032
ID50293	50293	38	69.939	38.243	22.966	0	91	91	2	1	-10921639	223.190	232	166	255	4687	34.614	4.800	0.185	2.013
ID50278	50278	21	50.216	29.982	13.951	0	91	91	2	1	-10921639	170.857	166	133	214	3588	24.412	4.800	0.138	1.694
ID50294	50294	39	44.582	43.708	25.204	0	91	91	2	1	-10921639	104.333	103	44	181	2191	44.502	2.000	0.156	0.633
ID50280	50280	37	31.143	24.338	15.775	0	91	91	2	1	-10921639	136.619	136	107	177	2869	20.980	2.000	0.093	1.107
ID50282	50282	23	44.780	34.734	16.810	0	91	91	2	1	-10921639	165.952	170	110	229	3485	31.166	2.000	0.115	1.096
ID50284	50284	32	41.273	19.127	18.213	0	91	91	2	1	-10921639	125.095	129	81	170	2627	26.334	2.000	0.148	1.228
ID50287	50287	28	73.904	12.349	18.708	0	91	91	2	1	-10921639	115.429	107	51	206	2424	46.929	2.000	0.323	1.201
ID50304	50304	37	37.103	24.193	15.933	0	92	92	2	1	-10921639	143.762	136	118	192	3019	20.615	2.000	0.106	1.334
ID50305	50305	23	43.135	34.154	16.565	0	92	92	2	1	-10921639	171.429	166	121	206	3600	22.763	3.200	0.113	1.527
ID50306	50306	28	74.041	12.611	18.321	0	92	92	2	1	-10921639	110.000	103	36	229	2310	52.440	2.000	0.279	0.915
ID50307	50307	32	41.985	19.264	18.186	0	92	92	2	1	-10921639	127.143	118	77	177	2670	27.589	2.000	0.142	1.148
ID50308	50308	38	67.132	38.334	23.088	0	92	92	2	1	-10921639	221.857	229	166	255	4659	35.352	4.800	0.167	1.793
ID50309	50309	29	110.176	15.845	23.533	0	92	92	2	1	-10921639	169.857	166	66	255	3567	66.231	2.000	0.353	1.338
ID50310	50310	35	40.893	31.364	24.138	0	92	92	2	1	-10921639	153.952	162	96	192	3233	27.631	4.800	0.131	1.290
ID50311	50311	39	60.282	41.000	24.000	0	92	92	2	1	-10921639	180.810	173	107	255	3797	46.464	4.800	0.168	1.121
ID50299	50299	30	49.101	0.000	0.000	0	92	92	2	1	-10921639	221.571	238	172	255	4653	32.435	6.059	0.143	1.714
ID50300	50300	41	30.068	7.000	0.000	0	92	92	2	1	-10921639	130.667	136	70	206	2744	36.485	6.258	0.139	0.873
ID50301	50301	42	30.479	0.000	6.000	0	92	92	2	1	-10921639	156.714	162	110	199	3291	25.599	4.800	0.127	1.376
ID50302	50302	40	44.651	22.879	7.875	0	92	92	2	1	-10921639	92.952	81	62	162	1952	27.189	2.000	0.167	0.979
ID50303	50303	21	33.622	29.503	13.741	0	92	92	2	1	-10921639	157.143	155	121	195	3300	18.372	7.600	0.090	1.416
ID50324	50324	30	40.476	0.000	0.000	0	93	93	2	1	-10921639	222.857	221	186	255	4680	25.417	6.097	0.118	1.848
ID50325	50325	41	34.492	6.000	0.000	0	93	93	2	1	-10921639	157.048	155	107	210	3298	32.773	4.800	0.148	1.236
ID50326	50326	42	28.087	0.000	6.000	0	93	93	2	1	-10921639	151.810	155	103	192	3188	29.020	4.800	0.115	1.079
ID50327	50327	40	47.579	22.928	7.728	0	93	93	2	1	-10921639	97.857	92	66	162	2055	26.863	2.000	0.198	1.204
ID50328	50328	21	38.571	29.541	14.135	0	93	93	2	1	-10921639	168.190	166	129	206	3532	21.323	4.800	0.126	1.767
ID50329	50329	28	71.016	12.699	18.011	0	93	93	2	1	-10921639	110.714	99	40	210	2325	43.802	2.000	0.267	1.064
ID50330	50330	32	44.738	19.075	17.888	0	93	93	2	1	-10921639	132.000	129	88	188	2772	26.132	2.000	0.149	1.309
ID50331	50331	23	48.683	34.742	17.496	0	93	93	2	1	-10921639	172.762	177	88	232	3628	41.068	4.800	0.127	0.949
ID50332	50332	29	106.199	15.912	23.530	0	93	93	2	1	-10921639	172.095	170	70	255	3614	63.165	2.000	0.338	1.376
ID50333	50333	35	47.904	32.057	24.335	0	93	93	2	1	-10921639	161.333	151	125	232	3388	30.501	2.000	0.108	1.029
ID50334	50334	39	68.212	39.855	23.782	0	93	93	2	1	-10921639	199.190	199	110	255	4183	49.065	4.800	0.168	1.167
ID50335	50335	43	62.706	43.448	25.267	0	93	93	2	1	-10921639	146.857	147	55	255	3084	54.574	4.800	0.220	0.969
ID50273	50273	30	42.030	0.000	0.000	0	94	94	2	1	-10921639	226.095	227	196	255	4748	21.033	6.225	0.139	2.620
ID50275	50275	None	37.774	3.000	0.000	0	94	94	2	1	-10921639	201.333	195	162	255	4228	29.665	6.267	0.102	1.261
ID50277	50277	41	33.970	6.000	0.000	0	94	94	2	1	-10921639	141.333	140	86	203	2968	36.929	6.283	0.142	0.949
ID50279	50279	42	32.844	0.000	6.000	0	94	94	2	1	-10921639	147.905	155	92	192	3106	27.331	6.164	0.137	1.308
ID50281	50281	40	54.148	22.911	7.651	0	94	94	2	1	-10921639	95.333	81	62	173	2002	30.273	2.000	0.242	1.226
ID50283	50283	21	44.059	29.382	14.006	0	94	94	2	1	-10921639	157.048	158	118	225	3298	28.111	2.000	0.112	1.124
ID50285	50285	None	34.690	24.039	15.776	0	94	94	2	1	-10921639	133.571	129	107	173	2805	21.869	2.000	0.093	1.038
ID50286	50286	28	80.839	12.878	17.599	0	94	94	2	1	-10921639	124.476	107	73	210	2614	44.260	2.000	0.313	1.341
ID50288	50288	32	40.950	19.165	17.636	0	94	94	2	1	-10921639	135.524	136	92	184	2846	22.436	4.800	0.151	1.581
ID50290	50290	23	36.368	34.982	17.546	0	94	94	2	1	-10921639	179.190	184	110	225	3763	27.712	4.800	0.106	1.238
ID50292	50292	29	108.317	15.938	23.317	0	94	94	2	1	-10921639	182.714	158	118	255	3837	52.312	2.000	0.325	1.715
ID50295	50295	35	34.682	32.209	24.359	0	94	94	2	1	-10921639	160.857	162	118	206	3378	22.053	4.800	0.103	1.363
ID50296	50296	39	76.379	40.116	23.642	0	94	94	2	1	-10921639	200.905	188	107	255	4219	51.204	2.000	0.194	1.277
ID50297	50297	43	60.521	43.800	25.554	0	94	94	2	1	-10921639	118.905	118	44	206	2497	49.869	2.000	0.191	0.765
ID50298	50298	44	29.832	54.000	29.000	0	94	94	2	1	-10921639	65.333	66	22	103	1372	23.262	4.800	0.278	1.222
ID50320	50320	39	72.109	39.412	23.533	0	95	95	2	1	-10921639	203.095	210	118	255	4265	47.202	4.800	0.182	1.327
ID50321	50321	35	49.769	31.680	24.701	0	95	95	2	1	-10921639	152.333	147	92	218	3199	35.598	2.000	0.135	1.021
ID50322	50322	43	74.284	44.015	25.436	0	95	95	2	1	-10921639	119.667	121	33	229	2513	57.621	2.000	0.216	0.739
ID50323	50323	44	28.569	54.000	30.000	0	95	95	2	1	-10921639	50.333	48	25	81	1057	18.159	2.000	0.284	1.225
ID50312	50312	30	50.004	0.000	0.000	0	95	95	2	1	-10921639	218.333	227	172	255	4585	31.935	6.334	0.144	1.722
ID50313	50313	41	32.825	5.000	0.000	0	95	95	2	1	-10921639	163.762	165	110	225	3439	31.539	4.800	0.127	1.169
ID50314	50314	40	65.836	22.977	7.869	0	95	95	2	1	-10921639	96.238	81	51	188	2021	39.890	2.000	0.265	1.011
ID50315	50315	21	47.713	29.032	13.818	0	95	95	2	1	-10921639	162.524	162	129	225	3413	25.496	2.000	0.125	1.421
ID50316	50316	23	39.860	34.652	16.755	0	95	95	2	1	-10921639	159.571	162	85	210	3351	35.143	2.000	0.108	0.883
ID50317	50317	28	79.226	12.975	17.604	0	95	95	2	1	-10921639	121.095	103	70	210	2543	44.467	2.000	0.316	1.307
ID50318	50318	32	46.590	19.233	17.588	0	95	95	2	1	-10921639	139.429	133	96	192	2928	27.672	2.000	0.156	1.363
ID50319	50319	29	106.542	15.924	23.568	0	95	95	2	1	-10921639	175.952	170	70	255	3695	61.550	2.000	0.343	1.459
ID50336	50336	30	45.092	0.000	0.000	0	96	96	2	1	-10921639	219.810	229	172	255	4616	28.837	7.600	0.134	1.806
ID50337	50337	None	37.633	0.000	5.000	0	96	96	2	1	-10921639	142.476	148	77	192	2992	41.289	2.000	0.128	0.783
ID50338	50338	40	45.567	22.695	7.793	0	96	96	2	1	-10921639	85.381	77	55	151	1793	26.284	2.000	0.214	1.146
ID50339	50339	21	36.625	29.670	13.455	0	96	96	2	1	-10921639	148.190	147	107	188	3112	24.746	2.000	0.114	1.225
ID50340	50340	28	69.530	13.288	17.435	0	96	96	2	1	-10921639	106.667	92	33	199	2240	49.483	2.000	0.320	1.045
ID50341	50341	32	33.135	19.589	17.485	0	96	96	2	1	-10921639	131.143	129	92	177	2754	23.277	4.800	0.116	1.170
ID50342	50342	23	39.095	34.412	17.119	0	96	96	2	1	-10921639	169.476	162	133	210	3559	24.584	4.800	0.106	1.321
ID50343	50343	None	51.453	36.883	21.378	0	96	96	2	1	-10921639	201.476	214	114	255	4231	42.072	7.600	0.117	1.006
ID50344	50344	29	106.418	15.939	23.415	0	96	96	2	1	-10921639	174.429	166	85	255	3663	58.365	2.000	0.327	1.473
ID50345	50345	39	70.474	39.517	23.490	0	96	96	2	1	-10921639	197.619	203	99	255	4150	50.623	7.600	0.185	1.220
ID50346	50346	43	59.924	43.934	25.437	0	96	96	2	1	-10921639	109.429	118	36	203	2298	50.952	2.000	0.174	0.638
ID50347	50347	35	37.331	31.413	25.580	0	96	96	2	1	-10921639	133.905	133	70	192	2812	34.328	4.800	0.145	0.988
ID50352	50352	32	49.366	20.037	17.512	0	97	97	2	1	-10921639	146.000	144	107	195	3066	26.588	4.800	0.177	1.651
ID50353	50353	23	39.201	34.155	17.471	0	97	97	2	1	-10921639	183.143	184	133	229	3846	23.959	4.800	0.137	1.846
ID50354	50354	29	107.464	15.900	23.393	0	97	97	2	1	-10921639	179.429	170	96	255	3768	55.005	2.000	0.337	1.643
ID50355	50355	35	48.342	31.580	24.187	0	97	97	2	1	-10921639	164.095	155	125	210	3446	26.000	2.000	0.132	1.476
ID50356	50356	39	76.164	39.472	23.490	0	97	97	2	1	-10921639	213.238	210	136	255	4478	36.372	4.800	0.206	2.006
ID50357	50357	43	44.141	43.638	25.521	0	97	97	2	1	-10921639	94.190	85	36	184	1978	46.426	7.600	0.166	0.578
ID50348	50348	30	45.734	1.000	0.000	0	97	97	2	1	-10921639	235.095	247	173	255	4937	28.862	6.275	0.141	2.015
ID50349	50349	40	46.014	22.855	7.950	0	97	97	2	1	-10921639	83.333	70	55	147	1750	27.132	2.000	0.217	1.093
ID50350	50350	21	41.515	29.449	13.619	0	97	97	2	1	-10921639	150.714	144	110	214	3165	28.178	2.000	0.102	0.991
ID50351	50351	28	60.355	13.387	17.460	0	97	97	2	1	-10921639	97.571	88	33	177	2049	44.898	2.000	0.310	1.029
ID50369	50369	30	52.618	0.000	0.000	0	98	98	2	1	-10921639	222.333	231	176	255	4669	29.244	7.600	0.163	2.126
ID50370	50370	None	29.321	3.956	4.240	0	98	98	2	1	-10921639	126.429	133	62	195	2655	35.469	2.000	0.104	0.670
ID50371	50371	40	51.086	22.840	7.969	0	98	98	2	1	-10921639	85.905	77	51	151	1804	29.911	2.000	0.246	1.136
ID50372	50372	21	44.662	29.407	13.662	0	98	98	2	1	-10921639	157.905	151	110	218	3316	27.298	2.000	0.112	1.162
ID50373	50373	45	28.905	24.496	15.539	0	98	98	2	1	-10921639	135.333	129	99	188	2842	22.314	2.000	0.069	0.785
ID50374	50374	23	45.967	34.787	17.235	0	98	98	2	1	-10921639	164.333	173	81	229	3451	37.468	4.800	0.138	1.061
ID50375	50375	28	64.239	13.423	17.482	0	98	98	2	1	-10921639	106.762	96	44	199	2242	47.915	2.000	0.305	1.042
ID50376	50376	32	36.884	19.503	17.636	0	98	98	2	1	-10921639	141.190	140	114	177	2965	18.021	4.800	0.141	1.942
ID50377	50377	29	107.338	16.207	23.260	0	98	98	2	1	-10921639	180.714	170	92	255	3795	53.968	4.800	0.340	1.699
ID50378	50378	39	69.780	39.177	23.502	0	98	98	2	1	-10921639	198.952	199	107	255	4178	48.556	4.800	0.175	1.220
ID50379	50379	35	51.319	31.480	24.748	0	98	98	2	1	-10921639	150.905	155	92	225	3169	38.503	2.000	0.161	1.085
ID50380	50380	43	74.256	43.704	25.280	0	98	98	2	1	-10921639	116.619	118	33	232	2449	60.050	2.000	0.216	0.689
ID50368	50368	43	73.003	43.592	25.288	0	99	99	2	1	-10921639	117.190	114	29	232	2461	61.281	2.000	0.209	0.660
ID50358	50358	30	55.506	0.000	0.000	0	99	99	2	1	-10921639	213.810	214	172	255	4490	28.747	4.800	0.173	2.199
ID50359	50359	40	70.112	22.963	7.992	0	99	99	2	1	-10921639	98.524	77	51	192	2069	41.539	2.000	0.290	1.065
ID50360	50360	21	49.883	29.391	13.823	0	99	99	2	1	-10921639	159.000	151	125	232	3339	28.587	2.000	0.136	1.331
ID50361	50361	45	27.522	23.972	15.826	0	99	99	2	1	-10921639	128.286	129	92	173	2694	21.270	2.000	0.057	0.654
ID50362	50362	23	38.346	34.909	16.215	0	99	99	2	1	-10921639	145.190	155	70	195	3049	35.884	4.800	0.119	0.859
ID50363	50363	28	79.033	13.508	17.398	0	99	99	2	1	-10921639	120.762	107	44	225	2536	56.066	2.000	0.287	0.960
ID50364	50364	32	38.093	19.882	17.518	0	99	99	2	1	-10921639	141.571	136	103	173	2973	18.938	4.800	0.138	1.814
ID50365	50365	29	108.156	15.989	23.308	0	99	99	2	1	-10921639	178.190	166	96	255	3742	53.689	2.000	0.337	1.674
ID50366	50366	39	60.379	39.222	23.614	0	99	99	2	1	-10921639	190.190	192	118	255	3994	39.055	4.800	0.155	1.304
ID50367	50367	35	42.795	31.474	24.979	0	99	99	2	1	-10921639	144.000	144	81	199	3024	30.535	4.800	0.150	1.227
ID50384	50384	45	40.325	24.413	16.042	0	100	100	2	1	-10921639	142.476	140	103	214	2992	27.853	2.000	0.105	0.974
ID50385	50385	28	81.451	13.265	17.138	0	100	100	2	1	-10921639	109.476	99	48	221	2299	51.953	2.000	0.333	1.053
ID50386	50386	32	37.913	20.116	17.769	0	100	100	2	1	-10921639	133.095	125	99	181	2795	20.892	4.800	0.132	1.488
ID50387	50387	29	103.266	15.941	23.084	0	100	100	2	1	-10921639	170.857	166	99	255	3588	51.207	2.000	0.330	1.657
ID50388	50388	39	72.616	38.791	22.976	0	100	100	2	1	-10921639	209.762	203	147	255	4405	36.399	4.800	0.190	1.839
ID50389	50389	35	42.475	31.275	24.500	0	100	100	2	1	-10921639	140.476	144	77	192	2950	36.379	4.800	0.143	0.967
ID50390	50390	43	77.273	43.561	25.263	0	100	100	2	1	-10921639	122.190	110	36	255	2566	63.872	2.000	0.217	0.683
ID50381	50381	30	53.367	0.000	0.000	0	100	100	2	1	-10921639	232.905	232	200	255	4891	21.161	4.800	0.167	3.149
ID50382	50382	40	53.919	22.726	8.055	0	100	100	2	1	-10921639	92.095	77	51	170	1934	34.427	2.000	0.212	0.935
ID50383	50383	21	54.538	29.978	13.241	0	100	100	2	1	-10921639	165.476	166	110	225	3475	30.044	7.600	0.162	1.535
ID50400	50400	35	33.643	31.654	24.351	0	101	101	2	1	-10921639	150.571	151	121	184	3162	19.415	2.000	0.094	1.337
ID50401	50401	43	84.576	43.651	25.217	0	101	101	2	1	-10921639	122.095	118	29	255	2564	65.108	2.000	0.247	0.744
ID50391	50391	30	60.900	0.000	0.000	0	101	101	2	1	-10921639	225.333	227	186	255	4732	29.133	4.800	0.186	2.427
ID50392	50392	40	60.089	22.700	8.159	0	101	101	2	1	-10921639	103.286	92	59	177	2169	36.505	2.000	0.238	1.087
ID50393	50393	21	41.650	29.539	13.549	0	101	101	2	1	-10921639	162.333	155	129	210	3409	21.604	2.000	0.119	1.602
ID50394	50394	45	38.651	23.949	16.178	0	101	101	2	1	-10921639	144.667	140	88	184	3038	25.956	2.000	0.106	1.066
ID50395	50395	28	92.725	13.185	17.206	0	101	101	2	1	-10921639	120.143	103	51	251	2523	57.168	2.000	0.371	1.137
ID50396	50396	23	40.089	34.123	16.854	0	101	101	2	1	-10921639	163.571	162	110	210	3435	26.007	7.600	0.102	1.159
ID50397	50397	32	33.113	20.792	17.914	0	101	101	2	1	-10921639	137.095	136	107	170	2879	20.545	7.600	0.114	1.362
ID50398	50398	29	94.348	15.974	23.321	0	101	101	2	1	-10921639	158.476	147	73	255	3328	50.231	2.000	0.297	1.444
ID50399	50399	39	71.805	38.325	22.886	0	101	101	2	1	-10921639	214.333	225	147	255	4501	41.041	4.800	0.182	1.606
ID50402	50402	30	64.994	0.000	0.000	0	102	102	2	1	-10921639	230.857	235	182	255	4848	26.684	4.800	0.211	3.019
ID50403	50403	46	27.983	0.000	6.000	0	102	102	2	1	-10921639	90.857	85	29	147	1908	37.760	2.000	0.123	0.527
ID50404	50404	40	67.618	22.883	8.224	0	102	102	2	1	-10921639	105.667	92	59	192	2219	40.791	2.000	0.270	1.102
ID50405	50405	21	33.147	29.385	13.646	0	102	102	2	1	-10921639	150.714	151	118	184	3165	18.153	2.000	0.098	1.479
ID50406	50406	45	30.411	24.356	16.067	0	102	102	2	1	-10921639	138.333	136	103	177	2905	20.038	7.600	0.089	1.131
ID50407	50407	28	87.037	13.207	17.241	0	102	102	2	1	-10921639	108.667	88	36	251	2282	57.782	2.000	0.378	1.032
ID50408	50408	23	41.450	34.273	16.945	0	102	102	2	1	-10921639	162.667	155	118	203	3416	26.988	7.600	0.117	1.264
ID50409	50409	47	60.300	36.672	21.076	0	102	102	2	1	-10921639	210.952	206	144	255	4430	36.334	7.600	0.153	1.537
ID50410	50410	29	91.878	16.227	23.108	0	102	102	2	1	-10921639	153.667	147	77	255	3227	49.063	2.000	0.312	1.488
ID50411	50411	39	62.261	38.232	23.065	0	102	102	2	1	-10921639	202.095	203	118	255	4244	39.367	4.800	0.158	1.403
ID50412	50412	35	41.999	31.540	24.593	0	102	102	2	1	-10921639	146.524	151	73	192	3077	34.317	7.600	0.142	1.059
ID50413	50413	43	85.107	43.712	25.251	0	102	102	2	1	-10921639	120.952	125	33	255	2540	62.663	2.000	0.253	0.779
ID50416	50416	46	29.246	0.000	5.000	0	103	103	2	1	-10921639	117.048	103	68	177	2458	36.235	2.000	0.126	0.723
ID50417	50417	40	53.075	22.997	8.171	0	103	103	2	1	-10921639	93.857	81	59	166	1971	32.742	2.000	0.222	1.040
ID50418	50418	21	29.901	29.902	13.311	0	103	103	2	1	-10921639	141.619	144	107	173	2974	21.037	4.800	0.097	1.194
ID50419	50419	45	30.277	25.115	15.753	0	103	103	2	1	-10921639	139.952	144	107	177	2939	19.091	7.600	0.090	1.215
ID50420	50420	23	36.414	34.440	16.422	0	103	103	2	1	-10921639	141.952	144	85	184	2981	31.275	2.000	0.103	0.849
ID50421	50421	28	83.034	13.348	17.078	0	103	103	2	1	-10921639	102.429	85	44	243	2151	53.397	2.000	0.382	1.060
ID50422	50422	47	55.826	37.005	21.447	0	103	103	2	1	-10921639	196.476	192	121	255	4126	36.822	7.600	0.134	1.260
ID50423	50423	29	82.823	16.301	23.185	0	103	103	2	1	-10921639	139.381	125	70	243	2927	48.523	2.000	0.284	1.271
ID50424	50424	35	41.778	31.465	24.279	0	103	103	2	1	-10921639	156.190	158	107	199	3280	26.568	4.800	0.135	1.395
ID50425	50425	43	74.074	43.551	25.437	0	103	103	2	1	-10921639	112.143	114	33	243	2355	65.292	2.000	0.207	0.590
ID50414	50414	30	63.427	0.000	0.000	0	103	103	2	1	-10921639	221.238	210	176	255	4646	29.509	4.800	0.195	2.442
ID50415	50415	None	39.057	4.000	0.000	0	103	103	2	1	-10921639	152.381	147	88	210	3200	39.366	6.334	0.143	0.971
ID50438	50438	30	63.132	0.000	0.000	0	104	104	2	1	-10921639	211.714	217	172	255	4446	31.523	6.144	0.188	2.128
ID50439	50439	40	45.385	22.827	8.493	0	104	104	2	1	-10921639	87.952	77	51	166	1847	32.805	2.000	0.214	0.944
ID50440	50440	28	69.739	13.319	17.103	0	104	104	2	1	-10921639	88.190	70	40	199	1852	44.938	2.000	0.367	1.054
ID50441	50441	23	44.052	34.151	17.266	0	104	104	2	1	-10921639	158.048	155	114	218	3319	26.093	4.800	0.137	1.457
ID50442	50442	47	50.249	36.992	21.495	0	104	104	2	1	-10921639	178.667	181	121	236	3752	33.678	7.600	0.125	1.181
ID50443	50443	29	91.648	16.124	23.111	0	104	104	2	1	-10921639	138.714	129	81	247	2913	49.089	2.000	0.326	1.390
ID50444	50444	35	31.925	31.780	24.282	0	104	104	2	1	-10921639	143.476	147	92	181	3013	21.702	2.000	0.094	1.132
ID50445	50445	43	74.971	43.634	25.360	0	104	104	2	1	-10921639	112.143	118	29	255	2355	60.073	2.000	0.225	0.687
ID50448	50448	28	70.478	13.302	16.984	0	105	105	2	1	-10921639	87.476	73	40	199	1837	44.704	2.000	0.359	1.035
ID50449	50449	23	29.796	34.346	16.855	0	105	105	2	1	-10921639	146.619	151	114	173	3079	15.734	4.800	0.114	1.910
ID50450	50450	47	33.759	37.135	21.086	0	105	105	2	1	-10921639	161.905	166	125	195	3400	19.136	7.600	0.106	1.619
ID50451	50451	29	88.145	16.037	23.029	0	105	105	2	1	-10921639	137.714	129	77	247	2892	48.227	2.000	0.302	1.323
ID50452	50452	35	29.156	31.221	24.122	0	105	105	2	1	-10921639	141.524	144	103	170	2972	19.025	4.800	0.113	1.510
ID50453	50453	43	61.802	43.275	25.383	0	105	105	2	1	-10921639	111.810	107	48	210	2348	41.652	2.000	0.206	0.919
ID50446	50446	30	68.443	0.000	0.000	0	105	105	2	1	-10921639	217.857	221	182	255	4575	24.565	4.800	0.226	3.269
ID50447	50447	40	37.870	22.844	8.365	0	105	105	2	1	-10921639	85.905	77	51	140	1804	23.696	2.000	0.196	1.188
ID50432	50432	40	29.679	21.898	8.187	0	106	106	2	1	-10921639	79.095	81	55	110	1661	16.849	2.000	0.184	1.460
ID50433	50433	28	55.309	13.060	16.723	0	106	106	2	1	-10921639	79.286	62	40	151	1665	32.676	2.000	0.309	1.147
ID50434	50434	47	36.501	37.057	21.800	0	106	106	2	1	-10921639	152.000	151	121	184	3192	18.363	4.800	0.117	1.735
ID50435	50435	29	81.930	15.674	23.140	0	106	106	2	1	-10921639	130.476	125	66	255	2740	49.334	2.000	0.264	1.104
ID50436	50436	35	29.794	30.224	23.451	0	106	106	2	1	-10921639	134.952	140	99	162	2834	19.582	4.800	0.106	1.325
ID50437	50437	43	40.746	43.019	25.613	0	106	106	2	1	-10921639	88.905	81	48	147	1867	29.179	2.000	0.197	1.003
ID50431	50431	30	62.688	0.000	0.000	0	106	106	2	1	-10921639	213.571	218	169	251	4485	28.317	6.091	0.204	2.553
ID50426	50426	30	62.877	0.000	0.000	0	107	107	2	1	-10921639	203.238	210	165	251	4268	25.921	4.800	0.218	2.811
ID50427	50427	48	32.266	0.000	7.000	0	107	107	2	1	-10921639	72.238	73	37	129	1517	29.946	2.000	0.187	0.760
ID50428	50428	28	41.682	12.937	16.387	0	107	107	2	1	-10921639	77.143	77	36	125	1620	25.283	2.000	0.277	1.324
ID50429	50429	29	65.546	15.687	23.141	0	107	107	2	1	-10921639	119.857	110	77	192	2517	36.099	2.000	0.249	1.323
ID50430	50430	35	38.253	29.808	23.118	0	107	107	2	1	-10921639	147.095	144	96	188	3089	22.649	6.333	0.121	1.406
ID50460	50460	30	80.358	0.000	0.000	0	108	108	2	1	-10921639	211.095	210	162	255	4433	32.889	4.800	0.252	2.585
ID50461	50461	48	36.771	0.000	7.000	0	108	108	2	1	-10921639	86.190	99	48	118	1810	26.356	4.800	0.234	1.242
ID50462	50462	29	44.033	15.494	23.481	0	108	108	2	1	-10921639	106.095	103	59	155	2228	27.582	2.000	0.199	1.277
ID50454	50454	30	81.021	0.000	0.000	0	109	109	2	1	-10921639	194.619	195	135	251	4087	36.957	6.116	0.284	2.327
ID50455	50455	35	28.299	29.494	21.822	0	109	109	2	1	-10921639	133.190	136	81	170	2797	22.699	6.314	0.095	1.018
ID50456	50456	30	83.413	0.000	0.000	0	110	110	2	1	-10921639	188.381	193	145	255	3956	33.350	4.800	0.299	2.601
ID50457	50457	35	31.150	29.995	21.623	0	110	110	2	1	-10921639	137.857	144	99	170	2895	21.770	7.600	0.107	1.224
ID50468	50468	30	92.163	0.000	0.000	0	111	111	2	1	-10921639	185.619	180	131	247	3898	41.469	4.800	0.322	2.180
ID50465	50465	30	59.757	0.000	0.000	0	112	112	2	1	-10921639	162.857	169	127	210	3420	26.526	6.172	0.242	2.394
ID50466	50466	None	37.708	4.000	0.000	0	112	112	2	1	-10921639	100.810	96	41	181	2117	40.771	2.000	0.166	0.703
ID50467	50467	35	39.551	29.629	21.881	0	112	112	2	1	-10921639	139.429	140	77	177	2928	22.811	4.800	0.139	1.491
ID50458	50458	30	54.078	0.000	0.000	0	113	113	2	1	-10921639	183.714	192	145	225	3858	26.766	6.161	0.201	2.299
ID50459	50459	35	40.308	29.894	21.903	0	113	113	2	1	-10921639	140.667	144	96	184	2954	24.036	4.800	0.137	1.411
ID50464	50464	35	40.732	29.429	21.315	0	114	114	2	1	-10921639	140.476	147	85	173	2950	22.013	4.800	0.150	1.661
ID50463	50463	None	63.169	3.000	0.000	0	114	114	2	1	-10921639	170.333	177	103	243	3577	40.032	4.800	0.237	1.628
ID50469	50469	30	50.183	0.000	0.000	0	115	115	2	1	-10921639	180.190	180	145	214	3784	22.092	6.189	0.199	2.704
ID50470	50470	35	50.789	29.740	21.185	0	115	115	2	1	-10921639	149.048	151	118	192	3130	24.428	4.800	0.165	1.730
ID50476	50476	35	47.336	29.749	20.768	0	116	116	2	1	-10921639	151.429	158	103	210	3180	28.298	4.800	0.142	1.334
ID50475	50475	30	57.476	0.000	0.000	0	116	116	2	1	-10921639	179.667	181	141	243	3773	26.295	6.118	0.216	2.426
ID50473	50473	30	67.504	0.000	0.000	0	117	117	2	1	-10921639	184.095	193	141	240	3866	31.875	4.800	0.238	2.223
ID50474	50474	35	49.951	29.281	20.762	0	117	117	2	1	-10921639	148.190	151	96	199	3112	29.200	4.800	0.158	1.385
ID50477	50477	30	77.742	0.000	0.000	0	118	118	2	1	-10921639	206.476	214	165	255	4336	30.961	6.267	0.265	2.798
ID50478	50478	35	35.011	29.922	20.932	0	118	118	2	1	-10921639	141.905	140	118	170	2980	18.086	7.600	0.127	1.769
ID50472	50472	35	34.392	28.980	21.608	0	119	119	2	1	-10921639	130.810	136	92	166	2747	23.170	4.800	0.145	1.434
ID50471	50471	30	76.219	0.000	0.000	0	119	119	2	1	-10921639	197.714	210	155	251	4152	30.702	4.800	0.275	2.778
ID50480	50480	35	31.399	30.026	21.208	0	120	120	2	1	-10921639	129.048	133	107	151	2710	13.507	4.800	0.127	2.160
ID50479	50479	30	77.211	0.000	0.000	0	120	120	2	1	-10921639	185.190	186	141	221	3889	30.139	4.800	0.296	2.807
ID50481	50481	30	81.233	0.000	0.000	0	121	121	2	1	-10921639	204.381	196	165	251	4292	26.795	4.800	0.290	3.431
ID50482	50482	35	30.023	29.789	22.310	0	121	121	2	1	-10921639	127.000	129	96	151	2667	15.608	6.267	0.120	1.749
ID50484	50484	35	37.253	28.887	22.708	0	122	122	2	1	-10921639	128.333	136	85	162	2695	21.761	4.800	0.159	1.616
ID50483	50483	30	76.030	0.000	0.000	0	122	122	2	1	-10921639	209.857	218	172	251	4407	26.796	4.800	0.274	3.364
ID50485	50485	30	63.597	0.000	0.000	0	123	123	2	1	-10921639	183.381	181	148	225	3851	22.324	4.800	0.248	3.265
ID50486	50486	35	39.285	28.907	22.780	0	123	123	2	1	-10921639	122.381	125	77	155	2570	22.558	4.800	0.166	1.547
ID50488	50488	35	31.149	29.497	22.657	0	124	124	2	1	-10921639	117.952	121	70	155	2477	21.910	4.800	0.138	1.305
ID50487	50487	30	75.579	0.000	0.000	0	124	124	2	1	-10921639	181.429	192	137	221	3810	28.486	4.800	0.319	3.079
ID50489	50489	30	79.307	0.000	0.000	0	125	125	2	1	-10921639	163.143	165	124	236	3426	30.608	4.800	0.335	2.673
ID50490	50490	35	34.627	29.306	22.494	0	125	125	2	1	-10921639	128.524	125	103	166	2699	15.319	4.800	0.143	2.095
ID50492	50492	35	37.218	29.631	22.403	0	126	126	2	1	-10921639	121.619	125	96	158	2554	19.138	7.600	0.143	1.587
ID50491	50491	30	84.592	0.000	0.000	0	126	126	2	1	-10921639	157.429	170	113	214	3306	36.095	4.800	0.371	2.359
ID50493	50493	30	96.263	0.000	0.000	0	127	127	2	1	-10921639	168.476	173	117	255	3538	38.277	4.800	0.391	2.474
ID50494	50494	35	40.126	29.275	23.169	0	127	127	2	1	-10921639	129.048	133	103	155	2710	16.633	4.800	0.193	2.508
ID50496	50496	35	33.210	29.772	23.019	0	128	128	2	1	-10921639	116.619	118	85	151	2449	18.503	6.126	0.142	1.564
ID50495	50495	30	70.757	0.000	0.000	0	128	128	2	1	-10921639	138.381	140	100	192	2906	29.311	4.800	0.353	2.465
ID50500	50500	30	82.214	0.000	0.000	0	129	129	2	1	-10921639	146.905	147	107	225	3085	35.439	6.095	0.368	2.232
ID50499	50499	30	87.848	0.000	0.000	0	130	130	2	1	-10921639	132.143	147	79	206	2775	44.029	2.000	0.426	1.793
ID50497	50497	30	86.340	0.000	0.000	0	131	131	2	1	-10921639	137.000	127	90	192	2877	35.725	4.800	0.421	2.272
ID50498	50498	30	78.693	0.000	0.000	0	132	132	2	1	-10921639	124.524	131	79	195	2615	32.974	4.800	0.431	2.275
ID50506	50506	30	82.376	0.000	0.000	0	133	133	2	1	-10921639	125.714	129	68	188	2640	40.498	2.000	0.439	1.895
ID50507	50507	30	73.274	0.000	0.000	0	134	134	2	1	-10921639	110.524	110	62	188	2321	35.111	4.800	0.429	1.890
ID50501	50501	30	75.191	0.000	0.000	0	135	135	2	1	-10921639	106.381	103	68	184	2234	40.663	2.000	0.423	1.556
ID50502	50502	49	34.167	32.128	23.224	0	135	135	2	1	-10921639	97.476	92	70	133	2047	19.302	2.000	0.146	1.284
ID50504	50504	49	38.657	32.113	23.457	0	136	136	2	1	-10921639	104.286	103	81	147	2190	20.502	2.000	0.172	1.489
ID50503	50503	30	83.488	0.000	0.000	0	136	136	2	1	-10921639	123.238	136	72	192	2588	40.748	2.000	0.440	1.848
ID50508	50508	30	88.348	0.000	0.000	0	137	137	2	1	-10921639	130.857	144	65	225	2748	47.205	2.000	0.429	1.666
ID50509	50509	49	35.047	32.002	23.180	0	137	137	2	1	-10921639	101.476	96	70	140	2131	18.798	4.800	0.165	1.527
ID50505	50505	30	88.338	0.000	0.000	0	138	138	2	1	-10921639	144.667	155	82	221	3038	41.331	4.800	0.398	1.993
ID50510	50510	30	76.323	0.000	0.000	0	139	139	2	1	-10921639	144.571	162	90	199	3036	40.165	6.273	0.359	1.902
ID50513	50513	30	63.985	0.000	0.000	0	140	140	2	1	-10921639	116.190	114	72	177	2440	33.122	4.800	0.367	1.883
ID50511	50511	30	81.434	0.000	0.000	0	141	141	2	1	-10921639	138.143	141	86	192	2901	34.988	4.800	0.407	2.285
ID50515	50515	30	68.346	0.000	0.000	0	142	142	2	1	-10921639	111.429	114	72	184	2340	33.040	6.083	0.373	1.832
ID50512	50512	30	64.271	0.000	0.000	0	143	143	2	1	-10921639	118.143	129	76	170	2481	32.498	2.000	0.328	1.797
ID50514	50514	30	65.925	0.000	0.000	0	144	144	2	1	-10921639	152.429	144	110	206	3201	29.951	4.800	0.261	2.105
ID50521	50521	30	46.473	0.000	0.000	0	145	145	2	1	-10921639	148.381	151	117	181	3116	21.432	6.229	0.204	2.343
ID50522	50522	None	34.556	15.373	23.250	0	145	145	2	1	-10921639	72.190	70	40	121	1516	20.265	2.000	0.218	1.274
ID50520	50520	51	31.564	0.000	8.000	0	146	146	2	1	-10921639	49.619	44	21	110	1042	23.528	2.000	0.228	0.784
ID50519	50519	30	59.484	0.000	0.000	0	146	146	2	1	-10921639	156.762	151	113	214	3292	33.475	6.060	0.202	1.572
ID50516	50516	30	49.083	0.000	0.000	0	147	147	2	1	-10921639	159.333	151	131	203	3346	23.720	6.138	0.188	2.125
ID50517	50517	51	57.983	0.000	9.000	0	147	147	2	1	-10921639	87.571	81	48	136	1839	27.843	2.000	0.387	1.756
ID50518	50518	52	41.381	15.636	23.331	0	147	147	2	1	-10921639	80.619	77	40	136	1693	25.419	2.000	0.216	1.126
ID50524	50524	51	37.566	0.000	10.000	0	148	148	2	1	-10921639	72.143	81	41	103	1515	18.980	4.800	0.313	1.814
ID50525	50525	52	43.717	15.661	23.276	0	148	148	2	1	-10921639	85.048	81	48	140	1786	25.043	2.000	0.226	1.254
ID50523	50523	None	32.700	0.000	4.000	0	148	148	2	1	-10921639	116.333	125	59	162	2443	32.652	2.000	0.137	0.856
ID50526	50526	30	43.935	0.000	0.000	0	149	149	2	1	-10921639	168.762	176	135	203	3544	22.889	6.231	0.167	2.109
ID50527	50527	52	59.842	15.548	23.148	0	149	149	2	1	-10921639	93.667	88	48	173	1967	34.516	2.000	0.297	1.243
ID50528	50528	30	49.994	0.000	0.000	0	150	150	2	1	-10921639	176.905	177	145	221	3715	22.902	6.034	0.185	2.409
ID50529	50529	52	55.519	15.642	23.343	0	150	150	2	1	-10921639	94.381	88	51	166	1982	31.288	2.000	0.282	1.327
ID50530	50530	30	45.562	0.000	0.000	0	151	151	2	1	-10921639	180.667	181	148	225	3794	21.226	4.800	0.175	2.530
ID50531	50531	52	55.366	15.568	23.610	0	151	151	2	1	-10921639	97.333	99	48	177	2044	34.627	2.000	0.264	1.173
ID50534	50534	30	49.975	0.000	0.000	0	152	152	2	1	-10921639	174.381	173	137	210	3662	22.686	4.800	0.194	2.494
ID50535	50535	52	57.227	15.451	23.650	0	152	152	2	1	-10921639	107.857	103	55	170	2265	37.139	2.000	0.268	1.226
ID50538	50538	30	53.424	0.000	0.000	0	153	153	2	1	-10921639	178.381	172	141	229	3746	28.184	7.600	0.175	1.885
ID50539	50539	52	64.582	15.358	23.709	0	153	153	2	1	-10921639	115.476	121	70	181	2425	35.646	2.000	0.307	1.521
ID50536	50536	30	61.284	0.000	0.000	0	154	154	2	1	-10921639	187.476	177	145	236	3937	30.584	6.307	0.205	2.088
ID50537	50537	52	60.172	15.461	23.457	0	154	154	2	1	-10921639	118.714	118	62	192	2493	34.302	4.800	0.276	1.497
ID50532	50532	30	68.337	0.000	0.000	0	155	155	2	1	-10921639	190.429	195	159	255	3999	25.993	4.800	0.243	2.869
ID50533	50533	52	67.393	15.658	23.197	0	155	155	2	1	-10921639	122.286	121	77	206	2568	35.205	2.000	0.273	1.489
ID50570	50570	30	52.488	0.000	0.000	0	156	156	2	1	-10921639	180.333	181	148	251	3787	23.833	6.091	0.204	2.565
ID50571	50571	53	33.082	29.864	2.695	0	156	156	2	1	-10921639	43.143	36	11	96	906	21.625	2.000	0.321	0.970
ID50572	50572	52	76.643	15.467	23.413	0	156	156	2	1	-10921639	136.714	144	62	232	2871	44.957	4.800	0.317	1.462
ID50573	50573	54	30.073	39.794	23.072	0	156	156	2	1	-10921639	78.524	77	55	114	1649	17.198	7.600	0.195	1.489
ID50560	50560	54	41.476	40.097	22.686	0	157	157	2	1	-10921639	79.762	77	44	136	1675	25.044	2.000	0.235	1.211
ID50561	50561	55	29.871	45.732	28.865	0	157	157	2	1	-10921639	36.762	29	14	81	772	17.807	2.000	0.391	1.160
ID50554	50554	30	66.528	0.000	0.000	0	157	157	2	1	-10921639	182.714	177	141	255	3837	33.255	4.800	0.211	1.911
ID50555	50555	53	30.588	30.121	2.769	0	157	157	2	1	-10921639	41.524	36	18	85	872	18.021	2.000	0.326	1.133
ID50556	50556	None	27.282	0.000	9.000	0	157	157	2	1	-10921639	79.714	81	48	110	1674	19.246	2.000	0.179	1.255
ID50557	50557	56	31.589	0.000	13.000	0	157	157	2	1	-10921639	62.429	66	27	107	1311	24.555	2.000	0.235	0.966
ID50558	50558	57	27.064	20.693	17.749	0	157	157	2	1	-10921639	94.238	92	73	129	1979	15.446	7.600	0.116	1.268
ID50559	50559	52	80.300	15.497	23.293	0	157	157	2	1	-10921639	134.667	133	66	210	2828	44.549	4.800	0.354	1.582
ID50546	50546	30	74.154	0.000	0.000	0	158	158	2	1	-10921639	188.333	182	145	255	3955	30.923	4.800	0.258	2.497
ID50547	50547	53	30.138	29.973	3.003	0	158	158	2	1	-10921639	38.000	33	14	88	798	18.144	2.000	0.330	1.039
ID50548	50548	None	31.112	37.489	11.476	0	158	158	2	1	-10921639	47.238	40	14	96	992	23.039	2.000	0.286	0.913
ID50549	50549	56	28.611	0.000	15.000	0	158	158	2	1	-10921639	52.143	55	23	88	1095	20.426	2.000	0.263	1.064
ID50550	50550	57	39.029	20.846	18.001	0	158	158	2	1	-10921639	103.857	103	70	151	2181	22.204	7.600	0.160	1.291
ID50551	50551	54	47.144	40.137	22.491	0	158	158	2	1	-10921639	84.524	81	36	147	1775	30.026	2.000	0.258	1.153
ID50552	50552	52	91.525	15.889	23.282	0	158	158	2	1	-10921639	144.524	151	88	221	3035	43.333	4.800	0.367	1.789
ID50553	50553	55	35.244	45.450	28.629	0	158	158	2	1	-10921639	45.381	44	18	85	953	22.330	2.000	0.400	1.162
ID50544	50544	52	87.234	16.239	23.334	0	159	159	2	1	-10921639	134.905	129	66	214	2833	43.507	4.800	0.379	1.705
ID50545	50545	54	47.776	39.930	22.713	0	159	159	2	1	-10921639	93.143	88	55	151	1956	28.533	2.000	0.248	1.296
ID50540	50540	30	71.519	0.000	0.000	0	159	159	2	1	-10921639	174.333	162	145	240	3661	25.931	4.800	0.277	2.914
ID50541	50541	None	28.709	8.370	2.831	0	159	159	2	1	-10921639	50.000	48	25	85	1050	17.947	2.000	0.247	1.103
ID50542	50542	53	29.445	30.126	3.199	0	159	159	2	1	-10921639	36.190	25	14	77	760	17.679	2.000	0.354	1.070
ID50543	50543	None	28.432	6.356	9.241	0	159	159	2	1	-10921639	52.095	44	33	92	1094	16.192	4.800	0.268	1.362
ID50576	50576	58	29.404	14.642	6.957	0	160	160	2	1	-10921639	42.048	44	14	77	883	17.316	2.000	0.354	1.268
ID50577	50577	59	39.372	44.304	16.860	0	160	160	2	1	-10921639	49.857	44	18	103	1047	24.071	2.000	0.358	1.092
ID50578	50578	52	71.880	16.569	23.243	0	160	160	2	1	-10921639	129.286	125	88	192	2715	30.039	4.800	0.336	2.166
ID50579	50579	54	58.038	39.678	22.610	0	160	160	2	1	-10921639	110.714	114	59	181	2325	38.668	7.600	0.234	1.085
ID50580	50580	60	29.046	49.108	29.861	0	160	160	2	1	-10921639	60.190	59	33	85	1264	12.925	4.800	0.299	2.146
ID50574	50574	30	76.592	0.000	0.000	0	160	160	2	1	-10921639	178.810	181	131	255	3755	33.238	4.800	0.278	2.339
ID50575	50575	53	34.825	30.142	3.625	0	160	160	2	1	-10921639	42.524	36	18	96	893	22.616	2.000	0.341	0.956
ID50562	50562	30	68.073	0.000	0.000	0	161	161	2	1	-10921639	164.667	159	124	229	3458	32.861	4.800	0.256	2.041
ID50563	50563	53	29.002	30.539	3.532	0	161	161	2	1	-10921639	42.667	44	18	88	896	19.622	2.000	0.322	1.060
ID50564	50564	58	36.982	14.483	7.271	0	161	161	2	1	-10921639	59.810	59	22	99	1256	22.135	4.800	0.345	1.385
ID50565	50565	59	48.646	44.445	16.909	0	161	161	2	1	-10921639	60.190	51	18	133	1264	29.561	2.000	0.387	1.136
ID50566	50566	None	28.336	36.881	20.403	0	161	161	2	1	-10921639	98.381	99	48	133	2066	25.121	7.600	0.125	0.873
ID50567	50567	52	64.809	16.301	23.190	0	161	161	2	1	-10921639	103.619	99	51	162	2176	33.392	2.000	0.363	1.652
ID50568	50568	54	47.899	39.703	22.812	0	161	161	2	1	-10921639	105.381	107	51	155	2213	29.864	7.600	0.216	1.252
ID50569	50569	60	30.238	49.493	28.935	0	161	161	2	1	-10921639	67.619	66	40	88	1420	12.294	4.800	0.303	2.555
ID50581	50581	30	44.888	0.000	0.000	0	162	162	2	1	-10921639	151.190	155	124	188	3175	18.825	4.800	0.217	2.868
ID50582	50582	53	31.869	30.427	3.772	0	162	162	2	1	-10921639	44.857	40	18	99	942	21.138	2.000	0.306	0.994
ID50583	50583	58	32.312	14.291	7.445	0	162	162	2	1	-10921639	61.476	62	29	88	1291	17.142	4.800	0.305	1.678
ID50584	50584	59	49.603	44.240	17.251	0	162	162	2	1	-10921639	59.000	48	18	121	1239	30.721	2.000	0.389	1.076
ID50585	50585	54	53.280	39.474	22.279	0	162	162	2	1	-10921639	118.571	110	73	177	2490	27.816	4.800	0.235	1.621
ID50586	50586	52	85.378	16.365	23.345	0	162	162	2	1	-10921639	120.000	118	48	203	2520	46.880	4.800	0.413	1.496
ID50587	50587	60	35.156	49.931	26.974	0	162	162	2	1	-10921639	64.810	66	33	92	1361	16.777	4.800	0.335	1.940
ID50616	50616	52	88.865	16.237	23.514	0	163	163	2	1	-10921639	113.905	107	36	229	2392	55.781	2.000	0.399	1.165
ID50611	50611	30	74.110	0.000	0.000	0	163	163	2	1	-10921639	164.429	173	117	236	3453	38.103	4.800	0.277	1.872
ID50612	50612	53	49.650	30.206	3.904	0	163	163	2	1	-10921639	55.905	40	22	133	1174	31.526	2.000	0.376	0.968
ID50613	50613	58	31.959	14.090	6.766	0	163	163	2	1	-10921639	72.238	73	48	92	1517	12.004	4.800	0.282	2.644
ID50614	50614	59	42.295	43.956	17.680	0	163	163	2	1	-10921639	58.524	59	25	118	1229	26.564	2.000	0.322	1.073
ID50615	50615	54	51.490	38.883	22.276	0	163	163	2	1	-10921639	116.571	121	59	173	2448	32.158	7.600	0.206	1.239
ID50588	50588	30	54.232	2.000	0.000	0	164	164	2	1	-10921639	152.238	147	107	203	3197	32.003	4.800	0.207	1.628
ID50589	50589	53	46.520	29.989	4.135	0	164	164	2	1	-10921639	58.810	48	29	133	1235	29.876	2.000	0.302	0.913
ID50590	50590	54	55.052	38.611	21.927	0	164	164	2	1	-10921639	128.238	136	55	184	2693	35.697	2.000	0.207	1.231
ID50591	50591	52	74.094	16.442	23.258	0	164	164	2	1	-10921639	114.429	118	51	195	2403	41.012	4.800	0.361	1.481
ID50608	50608	52	78.734	16.384	23.393	0	165	165	2	1	-10921639	116.286	110	51	210	2442	46.226	2.000	0.356	1.320
ID50609	50609	61	44.371	40.275	25.552	0	165	165	2	1	-10921639	105.667	103	55	162	2219	34.773	4.800	0.213	1.066
ID50610	50610	None	29.402	46.949	27.007	0	165	165	2	1	-10921639	67.571	70	44	88	1419	13.385	4.800	0.264	2.107
ID50603	50603	30	68.058	0.000	0.000	0	165	165	2	1	-10921639	163.905	155	131	236	3442	28.495	4.800	0.260	2.375
ID50604	50604	53	57.319	30.066	4.179	0	165	165	2	1	-10921639	70.952	55	36	158	1490	35.348	2.000	0.331	0.998
ID50605	50605	None	29.865	29.850	13.132	0	165	165	2	1	-10921639	100.190	99	73	129	2104	17.668	2.000	0.128	1.287
ID50606	50606	None	28.957	7.861	21.910	0	165	165	2	1	-10921639	58.714	51	33	85	1233	15.579	2.000	0.250	1.507
ID50607	50607	54	40.938	37.957	21.871	0	165	165	2	1	-10921639	137.905	140	85	166	2896	22.649	4.800	0.175	1.811
ID50592	50592	30	79.998	0.000	0.000	0	166	166	2	1	-10921639	156.476	162	107	232	3286	37.702	4.800	0.327	2.043
ID50593	50593	53	57.174	30.032	4.619	0	166	166	2	1	-10921639	75.286	62	29	151	1581	35.271	2.000	0.348	1.101
ID50594	50594	None	38.087	34.120	12.764	0	166	166	2	1	-10921639	78.619	81	40	133	1651	26.919	2.000	0.179	0.887
ID50595	50595	62	31.787	20.371	17.191	0	166	166	2	1	-10921639	87.333	92	40	129	1834	23.361	2.000	0.163	1.047
ID50596	50596	52	68.301	16.523	23.214	0	166	166	2	1	-10921639	107.857	107	44	177	2265	36.483	2.000	0.336	1.488
ID50597	50597	61	67.745	39.585	24.833	0	166	166	2	1	-10921639	129.000	140	55	206	2709	46.258	2.000	0.259	1.147
ID50600	50600	62	30.654	20.638	17.158	0	167	167	2	1	-10921639	89.143	92	55	136	1872	19.360	7.600	0.141	1.137
ID50601	50601	52	68.336	16.437	23.276	0	167	167	2	1	-10921639	103.238	99	48	173	2168	40.117	2.000	0.349	1.331
ID50602	50602	61	73.020	39.096	24.308	0	167	167	2	1	-10921639	161.238	170	92	210	3386	37.082	4.800	0.266	1.826
ID50598	50598	30	63.433	0.000	0.000	0	167	167	2	1	-10921639	145.476	151	103	195	3055	29.439	6.166	0.280	2.161
ID50599	50599	53	43.319	30.060	4.778	0	167	167	2	1	-10921639	63.048	55	22	118	1324	26.936	2.000	0.281	1.028
ID50617	50617	30	74.252	0.000	0.000	0	168	168	2	1	-10921639	156.810	148	117	206	3293	29.409	4.800	0.315	2.557
ID50618	50618	53	42.888	30.059	5.053	0	168	168	2	1	-10921639	67.619	62	36	114	1420	23.329	2.000	0.294	1.317
ID50619	50619	None	37.187	0.000	6.000	0	168	168	2	1	-10921639	71.048	77	29	121	1492	30.552	2.000	0.278	1.011
ID50620	50620	None	27.544	33.310	13.062	0	168	168	2	1	-10921639	79.476	81	33	125	1669	25.280	2.000	0.128	0.714
ID50621	50621	62	29.317	20.854	17.130	0	168	168	2	1	-10921639	94.571	96	62	129	1986	17.996	2.000	0.129	1.201
ID50622	50622	52	70.906	16.703	23.248	0	168	168	2	1	-10921639	111.905	107	51	188	2350	38.133	2.000	0.329	1.454
ID50623	50623	61	86.647	38.631	24.004	0	168	168	2	1	-10921639	151.762	162	66	255	3187	57.525	2.000	0.269	1.120
ID50632	50632	30	74.399	0.000	0.000	0	169	169	2	1	-10921639	159.238	162	121	221	3344	32.385	4.800	0.309	2.321
ID50633	50633	53	35.020	30.040	6.051	0	169	169	2	1	-10921639	62.476	59	33	103	1312	20.084	2.000	0.251	1.250
ID50634	50634	62	31.488	21.254	17.835	0	169	169	2	1	-10921639	101.238	99	70	140	2126	18.947	4.800	0.139	1.300
ID50635	50635	None	28.846	9.031	21.854	0	169	169	2	1	-10921639	66.286	66	44	88	1392	14.217	4.800	0.239	1.799
ID50636	50636	52	68.363	16.504	23.354	0	169	169	2	1	-10921639	120.714	121	59	184	2535	37.351	4.800	0.302	1.498
ID50637	50637	61	86.050	37.947	23.614	0	169	169	2	1	-10921639	181.476	181	81	255	3811	59.088	4.800	0.250	1.229
ID50640	50640	63	33.440	29.285	13.955	0	170	170	2	1	-10921639	111.952	114	85	151	2351	18.375	4.800	0.134	1.442
ID50641	50641	62	28.291	20.630	17.657	0	170	170	2	1	-10921639	107.524	107	81	129	2258	13.833	4.800	0.138	1.889
ID50642	50642	64	71.815	36.681	19.808	0	170	170	2	1	-10921639	187.429	206	92	255	3936	50.605	4.800	0.215	1.311
ID50643	50643	52	64.783	16.133	23.580	0	170	170	2	1	-10921639	114.857	118	44	203	2412	43.101	2.000	0.274	1.147
ID50644	50644	61	82.068	37.731	23.552	0	170	170	2	1	-10921639	175.857	170	70	255	3693	59.991	2.000	0.228	1.089
ID50638	50638	30	72.303	0.000	0.000	0	170	170	2	1	-10921639	176.048	170	135	251	3697	34.663	4.800	0.256	2.069
ID50639	50639	65	39.516	15.750	8.886	0	170	170	2	1	-10921639	54.905	55	25	99	1153	21.881	2.000	0.381	1.385
ID50624	50624	30	72.317	2.000	0.000	0	171	171	2	1	-10921639	165.762	155	99	251	3481	44.870	4.800	0.258	1.518
ID50625	50625	53	30.612	29.077	6.488	0	171	171	2	1	-10921639	70.857	73	29	103	1488	20.732	4.800	0.206	1.169
ID50626	50626	65	49.001	16.153	9.513	0	171	171	2	1	-10921639	75.190	73	29	129	1579	29.067	2.000	0.366	1.386
ID50627	50627	63	39.367	29.511	13.961	0	171	171	2	1	-10921639	119.714	118	81	162	2514	21.513	4.800	0.178	1.680
ID50628	50628	62	30.699	21.160	17.282	0	171	171	2	1	-10921639	97.095	99	59	133	2039	21.156	2.000	0.138	1.115
ID50629	50629	64	84.270	35.966	19.405	0	171	171	2	1	-10921639	181.810	192	66	255	3818	59.450	2.000	0.233	1.157
ID50630	50630	52	70.212	16.911	23.228	0	171	171	2	1	-10921639	128.238	129	59	199	2693	37.943	4.800	0.287	1.509
ID50631	50631	61	75.960	37.484	23.636	0	171	171	2	1	-10921639	183.952	188	81	255	3863	55.395	2.000	0.202	1.115
ID50645	50645	30	67.361	0.000	0.000	0	172	172	2	1	-10921639	206.143	203	148	255	4329	35.522	4.800	0.194	1.888
ID50646	50646	None	31.405	0.000	4.000	0	172	172	2	1	-10921639	131.381	144	62	184	2759	35.885	6.280	0.122	0.799
ID50647	50647	53	27.392	28.954	7.484	0	172	172	2	1	-10921639	66.762	66	25	99	1402	20.768	2.000	0.168	0.924
ID50648	50648	65	58.481	16.264	10.293	0	172	172	2	1	-10921639	83.476	77	36	155	1753	31.777	4.800	0.395	1.487
ID50649	50649	63	27.564	29.043	14.561	0	172	172	2	1	-10921639	119.286	121	96	158	2505	15.742	4.800	0.101	1.385
ID50650	50650	62	36.097	21.153	17.309	0	172	172	2	1	-10921639	104.000	110	48	151	2184	28.601	2.000	0.150	0.949
ID50651	50651	64	78.020	35.514	19.489	0	172	172	2	1	-10921639	182.286	203	59	255	3828	64.299	2.000	0.208	0.975
ID50652	50652	52	69.222	16.908	23.069	0	172	172	2	1	-10921639	128.238	136	62	199	2693	38.996	4.800	0.282	1.445
ID50653	50653	61	84.285	37.197	23.817	0	172	172	2	1	-10921639	191.429	192	96	255	4020	50.990	2.000	0.226	1.385
ID50677	50677	30	81.763	0.000	0.000	0	173	173	2	1	-10921639	215.714	232	159	255	4530	34.768	4.800	0.271	2.649
ID50678	50678	53	43.059	29.232	7.877	0	173	173	2	1	-10921639	82.714	81	44	147	1737	24.202	2.000	0.232	1.285
ID50679	50679	65	59.471	16.754	10.846	0	173	173	2	1	-10921639	79.286	70	36	162	1665	35.798	2.000	0.362	1.177
ID50680	50680	63	30.423	29.457	14.816	0	173	173	2	1	-10921639	120.476	114	92	147	2530	15.693	2.000	0.118	1.625
ID50681	50681	62	33.091	21.038	17.431	0	173	173	2	1	-10921639	101.429	103	55	140	2130	24.825	2.000	0.153	1.083
ID50682	50682	64	68.929	35.120	19.653	0	173	173	2	1	-10921639	196.857	192	147	255	4134	36.132	4.800	0.172	1.601
ID50683	50683	52	42.282	17.177	22.907	0	173	173	2	1	-10921639	115.048	118	66	166	2416	28.301	4.800	0.190	1.299
ID50684	50684	61	78.868	37.233	23.434	0	173	173	2	1	-10921639	200.429	203	114	255	4209	45.042	2.000	0.198	1.468
ID50688	50688	65	64.810	17.123	11.298	0	174	174	2	1	-10921639	82.381	77	33	166	1730	38.543	2.000	0.414	1.251
ID50689	50689	63	32.156	29.059	14.998	0	174	174	2	1	-10921639	121.048	118	92	155	2542	16.916	2.000	0.117	1.499
ID50690	50690	62	42.564	21.212	17.727	0	174	174	2	1	-10921639	104.381	110	66	151	2192	24.969	2.000	0.187	1.317
ID50691	50691	64	60.289	34.947	19.407	0	174	174	2	1	-10921639	173.048	173	77	240	3634	50.208	2.000	0.152	0.908
ID50692	50692	52	61.362	17.113	23.169	0	174	174	2	1	-10921639	124.238	118	66	195	2609	32.752	4.800	0.242	1.478
ID50693	50693	61	77.562	36.953	23.166	0	174	174	2	1	-10921639	203.143	218	133	255	4266	44.248	4.800	0.200	1.530
ID50685	50685	30	77.961	0.000	0.000	0	174	174	2	1	-10921639	217.143	238	162	255	4560	36.200	4.800	0.246	2.365
ID50686	50686	None	47.910	9.000	0.000	0	174	174	2	1	-10921639	90.857	96	37	155	1908	33.035	2.000	0.265	1.151
ID50687	50687	53	49.660	29.497	8.903	0	174	174	2	1	-10921639	97.476	92	51	166	2047	28.500	2.000	0.249	1.365
ID50672	50672	64	41.913	34.483	19.409	0	175	175	2	1	-10921639	169.714	166	103	221	3564	33.971	7.600	0.111	1.001
ID50673	50673	None	27.329	12.048	22.111	0	175	175	2	1	-10921639	74.000	70	40	110	1554	20.854	2.000	0.137	0.857
ID50674	50674	52	55.407	17.325	23.405	0	175	175	2	1	-10921639	123.286	125	51	177	2589	34.332	4.800	0.223	1.312
ID50675	50675	61	76.043	37.169	22.852	0	175	175	2	1	-10921639	198.429	203	129	255	4167	40.014	4.800	0.206	1.696
ID50676	50676	66	29.273	29.995	24.006	0	175	175	2	1	-10921639	118.905	121	70	158	2497	27.633	2.000	0.091	0.714
ID50665	50665	30	71.103	0.000	0.000	0	175	175	2	1	-10921639	224.429	238	162	255	4713	35.465	4.800	0.222	2.295
ID50666	50666	67	29.682	12.000	0.000	0	175	175	2	1	-10921639	83.429	77	41	118	1752	24.529	4.800	0.207	1.166
ID50667	50667	None	33.585	6.935	3.110	0	175	175	2	1	-10921639	101.381	114	36	144	2129	30.278	2.000	0.120	0.719
ID50668	50668	53	58.300	29.830	9.989	0	175	175	2	1	-10921639	96.476	99	40	177	2026	37.265	2.000	0.244	1.017
ID50669	50669	65	57.825	17.615	11.519	0	175	175	2	1	-10921639	79.952	70	25	155	1679	40.888	2.000	0.347	1.007
ID50670	50670	63	30.527	28.764	16.046	0	175	175	2	1	-10921639	126.667	129	88	166	2660	20.033	2.000	0.094	1.084
ID50671	50671	62	44.872	21.267	18.035	0	175	175	2	1	-10921639	108.524	103	55	170	2279	29.809	2.000	0.186	1.143
ID50656	50656	68	40.389	10.135	3.081	0	176	176	2	1	-10921639	132.524	140	59	173	2783	29.874	4.800	0.158	1.213
ID50657	50657	53	64.638	29.741	10.676	0	176	176	2	1	-10921639	112.905	107	59	210	2371	40.828	2.000	0.236	1.058
ID50658	50658	65	78.129	17.701	11.727	0	176	176	2	1	-10921639	95.190	88	25	214	1999	48.717	2.000	0.393	1.102
ID50659	50659	63	30.659	27.967	16.616	0	176	176	2	1	-10921639	136.190	136	103	177	2860	18.242	4.800	0.095	1.295
ID50660	50660	62	48.332	21.017	17.978	0	176	176	2	1	-10921639	115.381	114	62	181	2423	29.497	2.000	0.182	1.206
ID50661	50661	64	54.414	34.754	19.994	0	176	176	2	1	-10921639	187.095	195	92	236	3929	39.809	7.600	0.138	1.142
ID50662	50662	52	62.903	17.609	23.076	0	176	176	2	1	-10921639	125.714	114	73	206	2640	36.806	2.000	0.225	1.257
ID50663	50663	61	78.136	38.151	22.773	0	176	176	2	1	-10921639	192.190	199	110	255	4036	44.955	2.000	0.208	1.471
ID50664	50664	66	43.270	30.132	24.073	0	176	176	2	1	-10921639	132.238	133	85	188	2777	30.340	2.000	0.131	1.009
ID50654	50654	30	54.043	0.000	0.000	0	176	176	2	1	-10921639	233.524	238	200	255	4904	20.233	4.800	0.180	3.519
ID50655	50655	67	37.667	14.000	0.000	0	176	176	2	1	-10921639	107.143	114	55	147	2250	28.843	7.600	0.203	1.256
ID50705	50705	30	59.715	0.000	0.000	0	177	177	2	1	-10921639	223.333	236	180	255	4690	27.694	4.800	0.197	2.658
ID50706	50706	68	51.716	9.232	5.324	0	177	177	2	1	-10921639	164.714	173	110	195	3459	25.192	4.800	0.179	1.983
ID50707	50707	53	65.352	29.634	11.307	0	177	177	2	1	-10921639	112.143	110	51	195	2355	44.081	2.000	0.263	1.059
ID50708	50708	65	71.169	17.665	11.719	0	177	177	2	1	-10921639	92.190	88	36	203	1936	44.283	2.000	0.362	1.107
ID50709	50709	62	39.750	20.978	18.244	0	177	177	2	1	-10921639	107.190	107	51	151	2251	26.972	2.000	0.158	1.085
ID50710	50710	63	28.433	28.063	17.581	0	177	177	2	1	-10921639	121.048	121	77	177	2542	22.498	2.000	0.080	0.801
ID50711	50711	64	62.463	35.230	20.179	0	177	177	2	1	-10921639	193.048	192	114	255	4054	43.234	7.600	0.159	1.227
ID50712	50712	52	57.063	17.241	23.230	0	177	177	2	1	-10921639	131.667	133	88	181	2765	29.930	3.200	0.225	1.614
ID50713	50713	61	68.263	38.054	22.600	0	177	177	2	1	-10921639	198.238	203	129	255	4163	40.326	4.800	0.202	1.651
ID50714	50714	66	39.276	30.238	24.027	0	177	177	2	1	-10921639	129.857	133	77	184	2727	27.882	2.000	0.141	1.152
ID50726	50726	30	60.092	0.000	0.000	0	178	178	2	1	-10921639	228.143	238	182	255	4791	29.025	4.800	0.190	2.514
ID50727	50727	68	35.690	11.701	5.392	0	178	178	2	1	-10921639	146.238	151	99	177	3071	24.316	4.800	0.143	1.503
ID50728	50728	65	71.602	18.214	11.935	0	178	178	2	1	-10921639	98.238	81	48	184	2063	39.295	2.000	0.375	1.364
ID50729	50729	53	70.728	29.944	11.822	0	178	178	2	1	-10921639	133.429	121	77	210	2802	36.818	2.000	0.249	1.445
ID50730	50730	62	51.426	21.022	18.155	0	178	178	2	1	-10921639	127.619	129	70	199	2680	30.954	2.000	0.184	1.279
ID50731	50731	61	72.088	37.534	22.161	0	178	178	2	1	-10921639	208.619	218	114	255	4381	42.616	4.800	0.192	1.579
ID50732	50732	52	56.011	17.154	22.974	0	178	178	2	1	-10921639	127.286	121	85	188	2673	27.448	2.000	0.215	1.638
ID50733	50733	66	41.929	30.259	23.958	0	178	178	2	1	-10921639	130.857	133	77	177	2748	32.121	2.000	0.137	0.984
ID50720	50720	53	60.218	29.951	12.302	0	179	179	2	1	-10921639	137.476	136	70	203	2887	36.251	2.000	0.222	1.377
ID50721	50721	62	48.773	21.258	18.106	0	179	179	2	1	-10921639	135.143	133	62	188	2838	31.582	2.000	0.172	1.253
ID50722	50722	69	29.470	12.744	21.188	0	179	179	2	1	-10921639	76.238	70	40	133	1601	25.284	2.000	0.098	0.539
ID50723	50723	52	58.834	17.617	22.886	0	179	179	2	1	-10921639	128.571	118	70	195	2700	35.646	2.000	0.204	1.222
ID50724	50724	61	69.965	38.137	22.572	0	179	179	2	1	-10921639	209.143	218	125	255	4392	38.817	4.800	0.192	1.736
ID50725	50725	66	29.559	30.393	24.056	0	179	179	2	1	-10921639	120.429	129	62	162	2529	27.913	2.000	0.107	0.832
ID50715	50715	30	69.380	0.000	0.000	0	179	179	2	1	-10921639	217.714	238	159	255	4572	39.641	3.200	0.202	1.847
ID50716	50716	None	29.329	14.189	2.111	0	179	179	2	1	-10921639	140.524	144	99	173	2951	22.438	4.800	0.106	1.199
ID50717	50717	None	29.465	0.000	5.000	0	179	179	2	1	-10921639	108.952	96	65	166	2288	36.304	2.000	0.095	0.523
ID50718	50718	68	38.262	11.686	6.344	0	179	179	2	1	-10921639	141.429	151	99	173	2970	24.124	4.800	0.160	1.620
ID50719	50719	65	75.247	18.207	12.016	0	179	179	2	1	-10921639	106.905	92	55	184	2245	39.797	2.000	0.362	1.427
ID50704	50704	None	28.333	14.726	28.248	0	180	180	2	1	-10921639	65.905	70	29	96	1384	20.746	2.000	0.179	0.965
ID50694	50694	30	57.091	0.000	0.000	0	180	180	2	1	-10921639	226.857	238	169	255	4764	30.357	4.800	0.172	2.194
ID50695	50695	None	31.916	6.000	0.000	0	180	180	2	1	-10921639	159.857	162	117	225	3357	29.439	6.036	0.105	1.035
ID50696	50696	68	36.397	11.818	6.919	0	180	180	2	1	-10921639	115.429	125	70	151	2424	25.614	4.800	0.158	1.232
ID50697	50697	65	81.591	17.929	12.312	0	180	180	2	1	-10921639	113.429	103	33	214	2382	49.474	2.000	0.369	1.236
ID50698	50698	53	62.042	29.855	13.076	0	180	180	2	1	-10921639	144.905	144	81	203	3043	36.693	2.000	0.195	1.287
ID50699	50699	62	49.940	20.830	18.591	0	180	180	2	1	-10921639	141.143	136	110	203	2964	26.934	4.800	0.168	1.506
ID50700	50700	69	34.415	12.930	21.103	0	180	180	2	1	-10921639	74.619	73	36	140	1567	28.835	2.000	0.133	0.606
ID50701	50701	61	65.001	37.186	21.742	0	180	180	2	1	-10921639	222.095	221	170	255	4664	24.590	4.800	0.170	2.630
ID50702	50702	52	40.756	17.261	23.130	0	180	180	2	1	-10921639	113.381	118	85	158	2381	22.653	7.600	0.166	1.428
ID50703	50703	66	33.555	30.679	23.967	0	180	180	2	1	-10921639	134.143	133	81	184	2817	28.248	2.000	0.095	0.823
ID50736	50736	65	78.524	17.878	12.685	0	181	181	2	1	-10921639	112.286	99	59	206	2358	45.525	2.000	0.319	1.193
ID50737	50737	53	50.717	30.182	13.781	0	181	181	2	1	-10921639	147.429	151	92	210	3096	30.492	2.000	0.142	1.202
ID50738	50738	62	43.757	20.929	18.978	0	181	181	2	1	-10921639	140.286	136	99	188	2946	22.021	7.600	0.146	1.625
ID50739	50739	69	31.653	13.081	21.426	0	181	181	2	1	-10921639	73.905	66	33	129	1552	28.291	2.000	0.137	0.628
ID50740	50740	52	30.162	17.553	22.836	0	181	181	2	1	-10921639	106.333	110	55	151	2233	24.610	4.800	0.140	1.063
ID50741	50741	61	81.035	39.180	23.125	0	181	181	2	1	-10921639	205.048	218	129	255	4306	45.264	4.800	0.227	1.678
ID50734	50734	30	61.540	0.000	0.000	0	181	181	2	1	-10921639	234.333	238	196	255	4921	22.328	4.800	0.205	3.577
ID50735	50735	68	36.176	12.118	6.617	0	181	181	2	1	-10921639	111.000	118	73	155	2331	24.432	4.800	0.173	1.342
ID50752	50752	65	81.623	18.027	12.659	0	182	182	2	1	-10921639	109.286	92	51	229	2295	51.042	2.000	0.319	1.035
ID50753	50753	53	49.920	30.059	14.035	0	182	182	2	1	-10921639	150.619	155	85	203	3163	29.612	2.000	0.154	1.355
ID50754	50754	62	42.782	20.428	18.672	0	182	182	2	1	-10921639	135.143	136	92	177	2838	24.687	4.800	0.161	1.516
ID50755	50755	69	34.407	13.268	21.398	0	182	182	2	1	-10921639	73.667	70	33	133	1547	30.800	2.000	0.162	0.668
ID50756	50756	61	77.847	38.951	23.060	0	182	182	2	1	-10921639	199.333	218	110	255	4186	50.280	4.800	0.206	1.355
ID50757	50757	70	35.517	48.297	22.518	0	182	182	2	1	-10921639	41.905	33	11	88	880	23.706	2.000	0.399	1.007
ID50758	50758	None	30.960	29.183	23.786	0	182	182	2	1	-10921639	118.667	114	70	162	2492	28.887	2.000	0.114	0.839
ID50759	50759	71	41.865	15.153	27.933	0	182	182	2	1	-10921639	75.095	73	36	133	1577	26.205	2.000	0.243	1.119
ID50751	50751	30	47.354	0.000	0.000	0	182	182	2	1	-10921639	238.667	247	193	255	5012	21.662	4.800	0.161	3.061
ID50742	50742	30	52.371	0.000	0.000	0	183	183	2	1	-10921639	230.571	238	176	255	4842	28.830	6.050	0.166	2.277
ID50743	50743	65	72.828	18.195	12.822	0	183	183	2	1	-10921639	99.667	77	59	195	2093	43.183	2.000	0.318	1.115
ID50744	50744	53	51.151	29.941	14.416	0	183	183	2	1	-10921639	151.190	158	88	203	3175	33.783	4.800	0.166	1.274
ID50745	50745	62	36.187	20.814	18.493	0	183	183	2	1	-10921639	126.143	133	70	170	2649	27.403	2.000	0.121	0.993
ID50746	50746	72	69.994	36.896	21.294	0	183	183	2	1	-10921639	216.857	229	114	255	4554	44.855	7.600	0.174	1.431
ID50747	50747	69	46.612	13.648	21.507	0	183	183	2	1	-10921639	93.667	92	44	158	1967	31.438	2.000	0.218	1.065
ID50748	50748	70	27.434	48.251	22.454	0	183	183	2	1	-10921639	33.381	29	11	70	701	17.879	2.000	0.379	1.026
ID50749	50749	61	66.422	38.990	22.877	0	183	183	2	1	-10921639	197.238	203	125	255	4142	42.363	4.800	0.198	1.541
ID50750	50750	71	54.540	15.663	28.028	0	183	183	2	1	-10921639	75.238	77	22	162	1580	37.623	2.000	0.277	0.867
ID50768	50768	73	27.472	29.511	24.391	0	184	184	2	1	-10921639	132.143	136	85	177	2775	22.898	4.800	0.099	1.044
ID50769	50769	71	52.577	15.590	28.087	0	184	184	2	1	-10921639	74.810	73	29	158	1571	34.636	2.000	0.295	0.985
ID50760	50760	30	45.866	1.000	0.000	0	184	184	2	1	-10921639	234.238	255	172	255	4919	27.586	4.800	0.134	2.001
ID50761	50761	65	78.898	18.477	12.813	0	184	184	2	1	-10921639	109.000	99	44	218	2289	47.675	2.000	0.366	1.224
ID50762	50762	53	44.429	30.217	14.613	0	184	184	2	1	-10921639	154.762	151	114	195	3250	26.799	4.800	0.144	1.455
ID50763	50763	62	31.937	20.713	19.117	0	184	184	2	1	-10921639	130.619	129	92	181	2743	20.932	7.600	0.101	1.145
ID50764	50764	69	39.173	13.647	21.804	0	184	184	2	1	-10921639	79.952	77	44	136	1679	26.284	2.000	0.201	1.020
ID50765	50765	72	70.837	37.238	22.292	0	184	184	2	1	-10921639	232.810	255	162	255	4889	30.688	4.800	0.195	2.473
ID50766	50766	70	39.327	48.505	22.177	0	184	184	2	1	-10921639	41.667	36	14	99	875	26.152	2.000	0.482	1.036
ID50767	50767	61	72.115	38.639	22.867	0	184	184	2	1	-10921639	197.619	214	121	255	4150	47.410	4.800	0.210	1.448
ID50800	50800	62	27.622	20.307	19.421	0	185	185	2	1	-10921639	116.762	118	81	162	2452	22.013	2.000	0.102	0.979
ID50801	50801	None	29.375	23.733	20.720	0	185	185	2	1	-10921639	125.333	125	77	177	2632	25.011	2.000	0.082	0.758
ID50802	50802	69	40.790	14.279	22.146	0	185	185	2	1	-10921639	78.857	77	36	147	1656	30.357	2.000	0.208	0.895
ID50803	50803	61	78.764	38.229	22.436	0	185	185	2	1	-10921639	220.476	229	129	255	4630	42.508	4.800	0.229	1.933
ID50804	50804	70	43.312	48.406	22.098	0	185	185	2	1	-10921639	47.714	44	14	107	1002	25.660	2.000	0.450	1.154
ID50805	50805	73	34.370	28.636	24.601	0	185	185	2	1	-10921639	109.048	121	44	158	2290	35.034	2.000	0.150	0.812
ID50806	50806	71	44.801	15.897	28.087	0	185	185	2	1	-10921639	66.000	59	25	129	1386	28.660	2.000	0.261	0.952
ID50797	50797	30	44.280	1.000	0.000	0	185	185	2	1	-10921639	239.667	255	190	255	5033	22.694	4.800	0.140	2.592
ID50798	50798	65	86.461	18.757	13.049	0	185	185	2	1	-10921639	111.571	92	40	243	2343	53.018	2.000	0.329	1.043
ID50799	50799	53	36.699	29.921	15.028	0	185	185	2	1	-10921639	147.429	151	96	181	3096	24.322	4.800	0.121	1.309
ID50770	50770	30	36.711	2.000	0.000	0	186	186	2	1	-10921639	229.762	255	155	255	4825	33.931	4.800	0.095	1.170
ID50771	50771	65	75.368	18.958	13.090	0	186	186	2	1	-10921639	111.905	103	44	210	2350	45.204	2.000	0.299	1.141
ID50772	50772	53	29.254	29.894	14.009	0	186	186	2	1	-10921639	134.095	136	92	166	2816	21.375	2.000	0.102	1.159
ID50773	50773	62	37.777	20.672	19.084	0	186	186	2	1	-10921639	131.429	129	99	192	2760	20.834	2.000	0.127	1.422
ID50774	50774	69	41.346	14.256	22.001	0	186	186	2	1	-10921639	78.714	77	40	151	1653	30.356	2.000	0.199	0.861
ID50775	50775	61	76.348	37.369	22.343	0	186	186	2	1	-10921639	225.762	247	133	255	4741	37.352	4.800	0.210	2.096
ID50776	50776	70	58.043	47.998	21.895	0	186	186	2	1	-10921639	58.190	44	18	144	1222	33.604	2.000	0.491	1.140
ID50777	50777	73	33.844	29.075	24.755	0	186	186	2	1	-10921639	107.000	114	55	147	2247	31.616	2.000	0.134	0.799
ID50778	50778	71	62.873	15.995	28.117	0	186	186	2	1	-10921639	81.333	77	36	158	1708	36.323	2.000	0.354	1.171
ID50784	50784	61	77.667	37.244	22.401	0	187	187	2	1	-10921639	214.810	229	125	255	4511	42.934	4.800	0.216	1.776
ID50785	50785	70	34.457	47.583	21.783	0	187	187	2	1	-10921639	38.476	36	7	96	808	24.649	2.000	0.379	0.858
ID50786	50786	73	41.713	29.074	24.272	0	187	187	2	1	-10921639	126.238	121	81	192	2651	27.982	2.000	0.126	1.013
ID50787	50787	71	69.389	16.404	27.919	0	187	187	2	1	-10921639	91.762	70	48	184	1927	40.754	2.000	0.372	1.221
ID50779	50779	30	42.701	2.000	0.000	0	187	187	2	1	-10921639	227.619	229	172	255	4780	31.033	6.217	0.111	1.471
ID50780	50780	65	86.200	19.053	12.995	0	187	187	2	1	-10921639	125.095	99	62	251	2627	51.874	2.000	0.286	1.073
ID50781	50781	53	34.178	30.249	14.728	0	187	187	2	1	-10921639	148.190	147	118	184	3112	18.729	2.000	0.104	1.485
ID50782	50782	None	30.525	24.120	20.859	0	187	187	2	1	-10921639	136.619	140	81	177	2869	25.449	2.000	0.098	0.958
ID50783	50783	69	31.893	14.771	22.175	0	187	187	2	1	-10921639	84.714	88	44	125	1779	25.507	2.000	0.166	0.944
ID50788	50788	30	37.601	1.000	0.000	0	188	188	2	1	-10921639	244.095	255	210	255	5126	17.011	4.800	0.125	3.200
ID50789	50789	65	77.825	19.169	13.140	0	188	188	2	1	-10921639	122.714	114	51	225	2577	48.194	2.000	0.274	1.095
ID50790	50790	53	31.802	30.160	14.403	0	188	188	2	1	-10921639	134.762	129	92	173	2830	24.666	2.000	0.098	0.975
ID50791	50791	62	36.781	20.943	19.342	0	188	188	2	1	-10921639	136.619	140	107	192	2869	21.299	7.600	0.119	1.369
ID50792	50792	70	38.773	47.131	21.319	0	188	188	2	1	-10921639	44.667	40	14	88	938	23.610	2.000	0.442	1.160
ID50793	50793	69	38.647	14.740	22.561	0	188	188	2	1	-10921639	90.143	81	51	136	1893	24.961	2.000	0.197	1.188
ID50794	50794	61	89.640	38.124	22.981	0	188	188	2	1	-10921639	213.381	232	133	255	4481	44.041	4.800	0.260	2.001
ID50795	50795	73	34.965	28.708	24.673	0	188	188	2	1	-10921639	111.238	125	44	162	2336	36.977	2.000	0.138	0.728
ID50796	50796	71	80.063	16.681	27.757	0	188	188	2	1	-10921639	92.619	85	14	210	1945	57.699	2.000	0.352	0.835
ID50816	50816	73	39.319	27.878	24.161	0	189	189	2	1	-10921639	129.952	133	77	166	2729	25.242	4.800	0.145	1.301
ID50817	50817	71	79.953	16.701	27.633	0	189	189	2	1	-10921639	102.381	103	29	214	2150	55.396	2.000	0.369	0.997
ID50807	50807	30	30.907	2.000	0.000	0	189	189	2	1	-10921639	237.667	255	186	255	4991	21.713	7.600	0.094	1.881
ID50808	50808	65	65.216	19.439	13.143	0	189	189	2	1	-10921639	125.286	121	55	221	2631	41.692	2.000	0.249	1.197
ID50809	50809	53	54.114	30.197	15.359	0	189	189	2	1	-10921639	159.952	162	107	221	3359	33.019	2.000	0.152	1.281
ID50810	50810	62	37.073	21.198	19.642	0	189	189	2	1	-10921639	144.524	151	92	192	3035	27.896	7.600	0.127	1.168
ID50811	50811	74	37.445	23.132	21.030	0	189	189	2	1	-10921639	146.810	147	88	192	3083	30.013	4.800	0.115	1.012
ID50812	50812	70	52.904	47.171	21.457	0	189	189	2	1	-10921639	62.905	55	18	129	1321	32.708	2.000	0.439	1.173
ID50813	50813	69	52.266	14.866	22.426	0	189	189	2	1	-10921639	96.667	88	44	184	2030	37.195	2.000	0.221	0.940
ID50814	50814	None	67.559	36.383	22.021	0	189	189	2	1	-10921639	215.857	218	162	255	4533	28.147	7.600	0.181	2.355
ID50815	50815	61	73.965	38.624	23.316	0	189	189	2	1	-10921639	180.095	173	92	251	3782	52.228	4.800	0.215	1.218
ID50818	50818	30	35.795	1.000	0.000	0	190	190	2	1	-10921639	242.619	255	204	255	5095	16.951	4.800	0.117	2.992
ID50819	50819	65	63.200	19.874	13.018	0	190	190	2	1	-10921639	122.048	118	62	199	2563	38.213	2.000	0.209	1.104
ID50820	50820	53	50.607	30.379	14.765	0	190	190	2	1	-10921639	154.905	147	118	210	3253	26.963	2.000	0.149	1.492
ID50821	50821	74	53.076	22.832	21.069	0	190	190	2	1	-10921639	151.476	155	92	214	3181	32.851	2.000	0.152	1.216
ID50822	50822	70	42.056	47.260	21.433	0	190	190	2	1	-10921639	58.857	51	29	99	1236	23.648	2.000	0.403	1.431
ID50823	50823	69	60.463	15.309	22.384	0	190	190	2	1	-10921639	107.810	99	48	195	2264	43.894	2.000	0.255	0.998
ID50824	50824	61	89.239	38.710	23.106	0	190	190	2	1	-10921639	196.429	206	103	255	4125	55.072	4.800	0.249	1.423
ID50825	50825	73	41.058	28.231	24.481	0	190	190	2	1	-10921639	128.333	129	73	170	2695	26.108	4.800	0.151	1.286
ID50826	50826	71	86.968	16.938	27.496	0	190	190	2	1	-10921639	121.381	110	48	240	2549	53.203	2.000	0.325	1.120
ID50848	50848	30	36.891	1.000	0.000	0	191	191	2	1	-10921639	243.524	255	193	255	5114	18.822	4.800	0.124	2.863
ID50849	50849	65	62.046	19.840	12.840	0	191	191	2	1	-10921639	118.810	114	59	195	2495	37.055	2.000	0.210	1.115
ID50850	50850	53	39.865	30.448	15.513	0	191	191	2	1	-10921639	156.381	151	118	188	3284	19.891	6.314	0.127	1.775
ID50851	50851	75	28.328	13.388	15.541	0	191	191	2	1	-10921639	63.667	66	29	110	1337	21.153	2.000	0.209	1.040
ID50852	50852	74	43.364	22.955	20.932	0	191	191	2	1	-10921639	146.524	151	85	188	3077	28.213	4.800	0.149	1.351
ID50853	50853	70	32.643	47.001	21.501	0	191	191	2	1	-10921639	41.714	40	14	85	876	21.411	2.000	0.386	1.085
ID50854	50854	69	55.431	15.315	22.531	0	191	191	2	1	-10921639	116.714	114	66	184	2451	36.479	2.000	0.218	1.146
ID50855	50855	61	84.997	38.508	22.997	0	191	191	2	1	-10921639	193.333	195	103	255	4060	56.753	4.800	0.233	1.287
ID50856	50856	73	40.239	28.587	24.285	0	191	191	2	1	-10921639	136.857	136	81	188	2874	29.655	2.000	0.147	1.185
ID50857	50857	71	98.433	17.068	27.357	0	191	191	2	1	-10921639	135.905	125	62	255	2854	56.861	2.000	0.338	1.207
ID50832	50832	70	34.860	46.850	21.134	0	192	192	2	1	-10921639	47.476	48	14	81	997	20.493	2.000	0.370	1.252
ID50833	50833	69	68.757	15.118	22.814	0	192	192	2	1	-10921639	124.571	121	73	206	2616	38.560	2.000	0.245	1.272
ID50834	50834	61	82.888	38.760	23.031	0	192	192	2	1	-10921639	199.524	210	107	255	4190	53.414	4.800	0.229	1.390
ID50835	50835	73	46.644	28.412	24.394	0	192	192	2	1	-10921639	141.667	144	92	188	2975	28.043	4.800	0.165	1.430
ID50836	50836	71	87.551	17.292	27.270	0	192	192	2	1	-10921639	134.333	114	73	255	2821	51.161	2.000	0.297	1.203
ID50827	50827	30	34.446	0.000	0.000	0	192	192	2	1	-10921639	241.571	240	214	255	5073	14.603	4.800	0.126	3.706
ID50828	50828	65	49.440	19.556	12.851	0	192	192	2	1	-10921639	109.143	110	62	181	2292	30.692	2.000	0.172	1.045
ID50829	50829	75	32.921	13.500	15.561	0	192	192	2	1	-10921639	69.571	62	40	118	1461	21.685	2.000	0.199	1.063
ID50830	50830	53	33.580	30.372	15.471	0	192	192	2	1	-10921639	150.429	155	110	181	3159	23.012	4.800	0.104	1.230
ID50831	50831	74	40.863	23.230	20.844	0	192	192	2	1	-10921639	141.143	151	66	206	2964	34.252	4.800	0.139	1.003
ID50837	50837	30	41.663	0.000	0.000	0	193	193	2	1	-10921639	243.381	255	204	255	5111	17.693	4.800	0.156	3.702
ID50838	50838	None	27.390	0.000	6.000	0	193	193	2	1	-10921639	134.524	141	73	181	2825	37.999	2.000	0.093	0.602
ID50839	50839	65	42.535	19.870	13.075	0	193	193	2	1	-10921639	102.857	103	59	162	2160	28.829	2.000	0.165	1.010
ID50840	50840	75	27.323	13.968	15.750	0	193	193	2	1	-10921639	66.000	66	36	107	1386	18.379	2.000	0.190	1.146
ID50841	50841	53	45.089	30.812	15.837	0	193	193	2	1	-10921639	161.619	166	110	199	3394	24.262	4.800	0.143	1.671
ID50842	50842	74	44.170	22.677	20.705	0	193	193	2	1	-10921639	139.095	136	62	192	2921	32.608	2.000	0.128	0.971
ID50843	50843	70	38.862	47.141	21.358	0	193	193	2	1	-10921639	55.143	55	22	88	1158	21.944	2.000	0.380	1.385
ID50844	50844	69	83.947	15.160	22.737	0	193	193	2	1	-10921639	137.714	133	70	247	2892	49.357	2.000	0.277	1.212
ID50845	50845	61	84.792	38.689	22.941	0	193	193	2	1	-10921639	199.857	229	99	255	4197	57.026	4.800	0.225	1.287
ID50846	50846	73	51.282	28.509	24.120	0	193	193	2	1	-10921639	136.286	140	66	203	2862	35.913	2.000	0.149	0.982
ID50847	50847	71	80.288	17.236	27.280	0	193	193	2	1	-10921639	130.048	121	62	221	2731	46.306	2.000	0.279	1.224
ID50864	50864	74	31.470	23.301	20.791	0	194	194	2	1	-10921639	140.524	151	77	195	2951	30.076	7.600	0.102	0.864
ID50865	50865	70	50.932	47.149	20.879	0	194	194	2	1	-10921639	61.857	51	25	129	1299	27.920	2.000	0.398	1.261
ID50866	50866	69	69.747	15.484	22.350	0	194	194	2	1	-10921639	125.333	125	51	229	2632	50.132	2.000	0.258	1.026
ID50867	50867	61	89.247	38.943	22.838	0	194	194	2	1	-10921639	203.952	240	107	255	4283	57.471	4.800	0.230	1.328
ID50868	50868	73	51.393	27.957	24.157	0	194	194	2	1	-10921639	150.238	155	88	203	3155	31.273	4.800	0.175	1.434
ID50869	50869	71	86.063	17.430	27.314	0	194	194	2	1	-10921639	129.048	107	73	232	2710	50.153	2.000	0.309	1.216
ID50858	50858	30	32.079	1.000	0.000	0	194	194	2	1	-10921639	244.810	255	203	255	5141	16.633	7.600	0.109	2.898
ID50859	50859	76	31.201	7.000	0.000	0	194	194	2	1	-10921639	144.238	151	85	195	3029	36.557	7.600	0.115	0.812
ID50860	50860	77	31.337	27.417	8.865	0	194	194	2	1	-10921639	89.810	88	51	133	1886	21.078	2.000	0.159	1.171
ID50861	50861	65	49.724	19.842	13.120	0	194	194	2	1	-10921639	106.524	107	51	181	2237	33.780	2.000	0.187	0.993
ID50862	50862	53	37.575	30.603	15.029	0	194	194	2	1	-10921639	142.905	144	81	199	3001	30.198	4.800	0.120	1.015
ID50863	50863	75	32.155	13.688	15.971	0	194	194	2	1	-10921639	67.810	66	33	118	1424	21.656	2.000	0.171	0.917
ID50880	50880	73	40.349	27.790	23.848	0	195	195	2	1	-10921639	142.905	151	73	184	3001	32.665	4.800	0.141	1.083
ID50881	50881	71	85.986	17.470	27.309	0	195	195	2	1	-10921639	138.381	121	81	232	2906	47.008	2.000	0.307	1.384
ID50870	50870	30	33.157	2.000	0.000	0	195	195	2	1	-10921639	236.143	247	180	255	4959	23.444	6.150	0.090	1.669
ID50871	50871	76	30.702	6.000	0.000	0	195	195	2	1	-10921639	176.714	173	124	232	3711	31.106	6.340	0.105	1.082
ID50872	50872	77	38.452	27.221	8.550	0	195	195	2	1	-10921639	102.762	99	66	147	2158	22.284	4.800	0.179	1.403
ID50873	50873	65	41.751	20.273	13.097	0	195	195	2	1	-10921639	104.143	114	55	173	2187	32.318	2.000	0.163	0.904
ID50874	50874	75	28.401	13.733	15.921	0	195	195	2	1	-10921639	70.286	70	44	114	1476	18.687	2.000	0.158	1.026
ID50875	50875	53	31.330	30.691	15.703	0	195	195	2	1	-10921639	146.143	151	96	177	3069	22.039	4.800	0.108	1.296
ID50876	50876	74	31.425	22.017	20.089	0	195	195	2	1	-10921639	144.762	151	88	181	3040	24.191	7.600	0.105	1.134
ID50877	50877	70	52.960	47.046	21.012	0	195	195	2	1	-10921639	58.810	44	22	121	1235	28.806	2.000	0.481	1.327
ID50878	50878	69	78.036	15.816	22.304	0	195	195	2	1	-10921639	133.095	118	77	236	2795	48.650	2.000	0.252	1.101
ID50879	50879	61	86.446	38.854	22.887	0	195	195	2	1	-10921639	203.000	214	107	255	4263	54.500	4.800	0.236	1.422
ID50882	50882	30	42.340	1.000	0.000	0	196	196	2	1	-10921639	241.810	255	200	255	5078	19.177	4.800	0.134	2.987
ID50883	50883	76	36.632	6.000	0.000	0	196	196	2	1	-10921639	172.857	170	121	229	3630	31.326	6.246	0.127	1.243
ID50884	50884	77	50.504	26.956	8.454	0	196	196	2	1	-10921639	96.667	92	51	170	2030	35.241	2.000	0.245	1.079
ID50885	50885	65	45.393	20.280	12.937	0	196	196	2	1	-10921639	112.667	110	59	177	2366	30.157	2.000	0.165	1.056
ID50886	50886	75	34.551	13.617	15.951	0	196	196	2	1	-10921639	78.143	73	48	129	1641	23.221	2.000	0.169	0.974
ID50887	50887	53	30.510	30.590	15.592	0	196	196	2	1	-10921639	133.762	140	81	173	2809	22.465	4.800	0.107	1.148
ID50888	50888	74	31.909	23.806	20.893	0	196	196	2	1	-10921639	145.143	147	96	199	3048	24.288	7.600	0.079	0.870
ID50889	50889	70	56.378	47.255	21.049	0	196	196	2	1	-10921639	59.571	55	22	129	1251	31.635	2.000	0.500	1.255
ID50890	50890	69	79.247	15.740	22.246	0	196	196	2	1	-10921639	143.524	140	88	243	3014	43.082	2.000	0.267	1.403
ID50891	50891	61	92.907	39.166	22.819	0	196	196	2	1	-10921639	207.048	225	114	255	4348	54.138	4.800	0.255	1.554
ID50892	50892	73	43.996	28.089	23.816	0	196	196	2	1	-10921639	145.810	144	73	192	3062	35.944	4.800	0.142	1.011
ID50893	50893	71	95.117	17.727	27.320	0	196	196	2	1	-10921639	131.524	129	40	251	2762	63.443	2.000	0.316	0.995
ID50912	50912	73	46.323	27.739	23.755	0	197	197	2	1	-10921639	144.143	140	70	203	3027	37.661	4.800	0.163	1.072
ID50913	50913	71	93.234	17.687	27.490	0	197	197	2	1	-10921639	128.095	110	48	255	2690	64.794	2.000	0.314	0.946
ID50903	50903	30	41.466	2.000	0.000	0	197	197	2	1	-10921639	232.857	247	169	255	4890	30.399	7.600	0.113	1.550
ID50904	50904	77	62.814	27.092	8.842	0	197	197	2	1	-10921639	111.571	103	70	188	2343	33.294	2.000	0.255	1.362
ID50905	50905	65	28.072	20.791	13.262	0	197	197	2	1	-10921639	109.238	103	51	162	2294	28.242	2.000	0.083	0.596
ID50906	50906	53	31.946	30.076	15.212	0	197	197	2	1	-10921639	129.857	133	81	173	2727	23.361	2.000	0.108	1.080
ID50907	50907	75	35.424	13.813	15.941	0	197	197	2	1	-10921639	74.238	70	40	140	1559	23.881	2.000	0.174	0.922
ID50908	50908	None	29.060	24.648	15.561	0	197	197	2	1	-10921639	146.952	147	118	184	3086	18.922	2.000	0.069	0.997
ID50909	50909	70	54.922	47.455	21.327	0	197	197	2	1	-10921639	60.952	48	18	140	1280	33.739	2.000	0.494	1.194
ID50910	50910	69	87.926	15.927	22.341	0	197	197	2	1	-10921639	142.952	129	85	247	3002	49.586	2.000	0.300	1.330
ID50911	50911	61	97.163	39.106	22.851	0	197	197	2	1	-10921639	201.476	229	99	255	4231	55.041	4.800	0.271	1.562
ID50896	50896	75	33.035	13.939	15.905	0	198	198	2	1	-10921639	77.238	73	48	136	1622	21.045	2.000	0.168	1.058
ID50897	50897	78	27.430	32.581	17.071	0	198	198	2	1	-10921639	126.952	133	55	177	2666	32.973	2.000	0.079	0.561
ID50898	50898	69	81.356	15.965	22.437	0	198	198	2	1	-10921639	141.333	129	62	247	2968	52.050	2.000	0.256	1.106
ID50899	50899	70	52.464	47.473	21.828	0	198	198	2	1	-10921639	58.429	51	22	129	1227	29.666	2.000	0.526	1.359
ID50900	50900	61	93.681	38.853	22.671	0	198	198	2	1	-10921639	194.381	221	77	255	4082	62.506	4.800	0.265	1.304
ID50901	50901	73	47.290	28.197	23.892	0	198	198	2	1	-10921639	149.286	151	85	203	3135	34.565	4.800	0.157	1.173
ID50902	50902	71	69.540	17.705	27.503	0	198	198	2	1	-10921639	118.333	107	40	218	2485	50.550	2.000	0.308	1.103
ID50894	50894	30	42.101	2.000	0.000	0	198	198	2	1	-10921639	238.619	247	193	255	5011	19.732	4.800	0.127	2.724
ID50895	50895	77	67.068	27.281	8.847	0	198	198	2	1	-10921639	122.238	114	85	192	2567	33.033	2.000	0.279	1.614
ID50914	50914	30	39.293	2.000	0.000	0	199	199	2	1	-10921639	239.619	255	190	255	5032	20.392	7.600	0.118	2.472
ID50915	50915	79	27.195	7.000	0.000	0	199	199	2	1	-10921639	151.667	155	99	206	3185	33.492	6.168	0.115	0.933
ID50916	50916	77	79.948	27.470	8.988	0	199	199	2	1	-10921639	131.667	125	73	218	2765	46.462	2.000	0.301	1.312
ID50917	50917	75	33.167	13.696	15.324	0	199	199	2	1	-10921639	80.524	77	40	133	1691	23.349	2.000	0.166	0.981
ID50918	50918	80	35.453	24.922	15.961	0	199	199	2	1	-10921639	153.667	151	129	195	3227	18.704	2.000	0.099	1.481
ID50919	50919	78	32.331	31.253	16.520	0	199	199	2	1	-10921639	153.667	151	129	192	3227	15.910	4.800	0.098	1.723
ID50920	50920	81	36.531	23.060	20.987	0	199	199	2	1	-10921639	138.429	140	77	199	2907	28.672	2.000	0.098	0.864
ID50921	50921	70	42.466	46.680	21.745	0	199	199	2	1	-10921639	66.095	66	22	107	1388	23.177	4.800	0.363	1.519
ID50922	50922	69	72.379	15.948	22.648	0	199	199	2	1	-10921639	157.429	151	88	218	3306	40.169	4.800	0.242	1.528
ID50923	50923	61	93.270	38.756	22.772	0	199	199	2	1	-10921639	198.571	229	88	255	4170	59.985	4.800	0.263	1.381
ID50924	50924	73	49.883	27.493	24.061	0	199	199	2	1	-10921639	150.619	158	81	210	3163	35.103	4.800	0.153	1.138
ID50925	50925	71	69.104	17.551	27.420	0	199	199	2	1	-10921639	119.667	110	48	243	2513	56.603	2.000	0.207	0.724
ID50948	50948	30	40.854	1.000	0.000	0	200	200	2	1	-10921639	245.286	255	200	255	5151	17.379	4.800	0.138	3.433
ID50949	50949	79	45.434	8.000	0.000	0	200	200	2	1	-10921639	156.619	155	103	203	3289	32.412	4.800	0.179	1.464
ID50950	50950	77	86.187	27.693	9.174	0	200	200	2	1	-10921639	125.381	129	40	243	2633	54.790	2.000	0.310	1.084
ID50951	50951	75	48.571	14.076	15.290	0	200	200	2	1	-10921639	93.952	85	48	151	1973	32.327	2.000	0.232	1.095
ID50952	50952	80	29.374	24.846	15.423	0	200	200	2	1	-10921639	143.619	151	88	173	3016	24.140	2.000	0.093	1.008
ID50953	50953	78	29.217	30.537	15.750	0	200	200	2	1	-10921639	143.333	147	96	177	3010	22.231	4.800	0.110	1.274
ID50954	50954	81	36.211	23.559	21.080	0	200	200	2	1	-10921639	145.429	144	88	206	3054	28.239	2.000	0.088	0.836
ID50955	50955	70	46.178	46.655	21.436	0	200	200	2	1	-10921639	55.857	51	11	114	1173	31.626	2.000	0.424	1.051
ID50956	50956	69	64.564	16.036	22.489	0	200	200	2	1	-10921639	141.429	136	88	218	2970	39.921	2.000	0.217	1.265
ID50957	50957	61	86.941	38.639	22.534	0	200	200	2	1	-10921639	185.857	199	70	255	3903	65.215	4.800	0.245	1.121
ID50958	50958	73	43.271	27.531	23.880	0	200	200	2	1	-10921639	146.095	147	92	199	3068	30.783	2.000	0.126	1.061
ID50959	50959	71	68.432	17.456	27.174	0	200	200	2	1	-10921639	124.524	110	73	218	2615	41.852	2.000	0.225	1.093
ID50944	50944	69	53.644	15.852	22.389	0	201	201	2	1	-10921639	135.810	136	77	192	2852	31.581	2.000	0.193	1.393
ID50945	50945	61	85.628	38.126	22.268	0	201	201	2	1	-10921639	211.667	240	96	255	4445	49.752	4.800	0.247	1.684
ID50946	50946	73	37.434	27.618	24.063	0	201	201	2	1	-10921639	147.952	158	92	184	3107	26.269	4.800	0.130	1.292
ID50947	50947	71	76.807	17.675	26.886	0	201	201	2	1	-10921639	121.429	125	48	232	2550	53.348	2.000	0.257	0.931
ID50936	50936	30	36.020	2.000	0.000	0	201	201	2	1	-10921639	238.381	255	190	255	5006	24.377	7.600	0.097	1.724
ID50937	50937	None	29.302	0.000	2.000	0	201	201	2	1	-10921639	230.714	240	159	255	4845	29.428	4.800	0.078	1.131
ID50938	50938	77	86.856	27.749	9.163	0	201	201	2	1	-10921639	119.000	118	36	236	2499	54.356	2.000	0.328	1.080
ID50939	50939	75	51.582	13.985	15.269	0	201	201	2	1	-10921639	94.810	88	51	158	1991	32.140	2.000	0.241	1.147
ID50940	50940	78	35.138	30.174	15.241	0	201	201	2	1	-10921639	137.143	140	85	177	2880	27.235	2.000	0.108	0.980
ID50941	50941	80	30.734	24.552	15.792	0	201	201	2	1	-10921639	154.048	151	125	192	3235	17.842	2.000	0.080	1.275
ID50942	50942	81	53.914	23.630	20.910	0	201	201	2	1	-10921639	159.333	151	99	236	3346	36.669	2.000	0.123	0.949
ID50943	50943	70	31.667	46.992	20.814	0	201	201	2	1	-10921639	36.095	33	11	85	758	19.233	2.000	0.412	1.096
ID50928	50928	75	37.069	14.125	15.107	0	202	202	2	1	-10921639	80.095	73	44	144	1682	24.759	2.000	0.194	1.051
ID50929	50929	78	32.335	30.150	14.991	0	202	202	2	1	-10921639	133.810	140	96	173	2810	21.970	4.800	0.112	1.230
ID50930	50930	81	40.533	23.933	20.951	0	202	202	2	1	-10921639	144.000	140	99	199	3024	27.024	2.000	0.104	1.008
ID50931	50931	70	29.082	47.259	20.586	0	202	202	2	1	-10921639	34.000	29	11	77	714	18.089	2.000	0.442	1.153
ID50932	50932	61	88.179	37.843	22.017	0	202	202	2	1	-10921639	201.810	210	121	255	4238	47.142	4.800	0.266	1.799
ID50933	50933	69	62.713	15.909	22.835	0	202	202	2	1	-10921639	141.095	129	92	218	2963	30.995	2.000	0.207	1.560
ID50934	50934	73	39.827	28.225	23.718	0	202	202	2	1	-10921639	148.810	155	88	195	3125	30.162	4.800	0.137	1.188
ID50935	50935	71	60.384	17.657	26.958	0	202	202	2	1	-10921639	114.143	114	48	203	2397	42.986	2.000	0.213	0.934
ID50926	50926	30	34.771	2.000	0.000	0	202	202	2	1	-10921639	242.095	255	195	255	5084	21.387	7.600	0.106	2.173
ID50927	50927	77	64.904	27.812	9.008	0	202	202	2	1	-10921639	100.905	96	55	184	2119	35.742	2.000	0.313	1.346
ID50992	50992	78	27.034	30.184	14.521	0	203	203	2	1	-10921639	126.143	129	81	151	2649	17.749	4.800	0.099	1.286
ID50993	50993	81	36.302	23.670	20.307	0	203	203	2	1	-10921639	152.000	147	118	203	3192	22.204	2.000	0.091	1.144
ID50994	50994	61	85.451	37.771	21.725	0	203	203	2	1	-10921639	188.667	195	110	255	3962	48.942	4.800	0.257	1.577
ID50995	50995	69	37.617	15.635	23.134	0	203	203	2	1	-10921639	127.905	133	88	166	2686	22.645	7.600	0.130	1.300
ID50996	50996	73	33.528	27.719	23.397	0	203	203	2	1	-10921639	151.286	155	114	181	3177	17.987	4.800	0.116	1.750
ID50997	50997	71	65.634	17.630	26.359	0	203	203	2	1	-10921639	123.476	125	55	221	2593	46.597	2.000	0.198	0.874
ID50989	50989	30	35.740	3.000	0.000	0	203	203	2	1	-10921639	225.333	225	169	255	4732	29.493	4.800	0.087	1.224
ID50990	50990	77	63.610	27.821	8.888	0	203	203	2	1	-10921639	106.905	107	59	177	2245	36.985	2.000	0.271	1.232
ID50991	50991	None	28.361	25.004	15.437	0	203	203	2	1	-10921639	129.952	129	85	177	2729	25.804	2.000	0.081	0.757
ID50960	50960	30	29.144	3.000	0.000	0	204	204	2	1	-10921639	235.381	243	186	255	4943	22.747	4.800	0.074	1.433
ID50961	50961	82	27.942	9.000	0.000	0	204	204	2	1	-10921639	141.429	136	90	214	2970	32.725	2.000	0.099	0.780
ID50962	50962	None	31.555	13.000	0.000	0	204	204	2	1	-10921639	75.952	81	36	114	1595	28.387	3.200	0.181	0.820
ID50963	50963	77	32.299	27.999	8.828	0	204	204	2	1	-10921639	84.286	81	62	118	1770	19.363	2.000	0.156	1.172
ID50964	50964	78	34.119	30.233	14.938	0	204	204	2	1	-10921639	137.714	144	96	181	2892	21.932	4.800	0.114	1.282
ID50965	50965	81	27.207	23.580	20.104	0	204	204	2	1	-10921639	150.095	147	110	188	3152	18.812	2.000	0.065	0.971
ID50966	50966	61	86.362	37.471	21.709	0	204	204	2	1	-10921639	203.619	206	144	255	4276	40.222	4.800	0.264	2.112
ID50967	50967	69	39.869	16.125	23.010	0	204	204	2	1	-10921639	130.190	129	88	170	2734	24.877	2.000	0.135	1.243
ID50968	50968	73	48.508	28.146	23.070	0	204	204	2	1	-10921639	162.143	166	107	206	3405	28.327	4.800	0.145	1.449
ID50969	50969	71	52.161	17.478	26.254	0	204	204	2	1	-10921639	127.286	129	73	184	2673	29.239	4.800	0.210	1.512
ID51008	51008	73	30.037	28.319	23.295	0	205	205	2	1	-10921639	152.429	158	114	181	3201	20.282	4.800	0.110	1.486
ID51009	51009	71	46.575	17.434	26.186	0	205	205	2	1	-10921639	109.286	103	70	173	2295	29.375	2.000	0.189	1.183
ID51003	51003	30	30.200	2.000	0.000	0	205	205	2	1	-10921639	241.762	255	196	255	5077	19.154	7.600	0.091	2.103
ID51004	51004	82	34.902	9.000	0.000	0	205	205	2	1	-10921639	153.190	155	103	206	3217	35.042	4.800	0.114	0.897
ID51005	51005	77	32.661	28.159	8.879	0	205	205	2	1	-10921639	80.143	77	48	125	1683	21.745	2.000	0.144	0.925
ID51006	51006	81	30.008	23.886	19.692	0	205	205	2	1	-10921639	159.286	162	118	184	3345	18.292	2.000	0.084	1.355
ID51007	51007	61	75.612	36.422	21.336	0	205	205	2	1	-10921639	184.524	188	96	255	3875	45.246	4.800	0.220	1.468
ID50976	50976	71	36.618	17.163	26.040	0	206	206	2	1	-10921639	96.810	99	59	136	2033	22.840	3.200	0.173	1.252
ID50970	50970	30	29.859	2.000	0.000	0	206	206	2	1	-10921639	242.810	255	207	255	5099	18.755	7.600	0.089	2.121
ID50971	50971	82	36.241	8.000	0.000	0	206	206	2	1	-10921639	176.333	188	117	240	3703	36.470	6.179	0.129	1.108
ID50972	50972	None	34.871	29.985	15.797	0	206	206	2	1	-10921639	137.000	140	96	170	2877	20.271	4.800	0.130	1.552
ID50973	50973	81	30.308	22.334	18.878	0	206	206	2	1	-10921639	142.905	140	103	181	3001	22.387	2.000	0.090	1.054
ID50974	50974	73	29.160	27.521	21.755	0	206	206	2	1	-10921639	150.381	147	114	181	3158	19.823	2.000	0.091	1.270
ID50975	50975	61	54.596	35.183	21.631	0	206	206	2	1	-10921639	167.762	170	121	214	3523	23.738	4.800	0.179	2.145
ID50984	50984	82	41.506	7.000	0.000	0	207	207	2	1	-10921639	189.190	199	148	232	3973	28.490	4.800	0.147	1.700
ID50985	50985	81	32.893	22.721	18.882	0	207	207	2	1	-10921639	147.333	151	107	181	3094	17.667	4.800	0.101	1.537
ID50986	50986	73	33.094	27.085	21.877	0	207	207	2	1	-10921639	156.333	162	114	188	3283	22.861	4.800	0.106	1.316
ID50987	50987	61	49.686	35.431	21.602	0	207	207	2	1	-10921639	157.286	158	107	206	3303	24.550	4.800	0.164	1.809
ID50988	50988	71	37.416	17.520	25.826	0	207	207	2	1	-10921639	89.048	96	36	155	1870	31.022	2.000	0.163	0.803
ID50983	50983	30	31.983	2.000	0.000	0	207	207	2	1	-10921639	239.476	255	199	255	5029	21.591	4.800	0.089	1.804
ID50977	50977	30	33.837	4.000	0.000	0	208	208	2	1	-10921639	214.524	206	176	255	4505	27.415	4.800	0.099	1.414
ID50978	50978	82	32.693	7.000	0.000	0	208	208	2	1	-10921639	157.381	158	107	206	3305	32.445	4.800	0.131	1.123
ID50979	50979	83	29.497	0.000	1.000	0	208	208	2	1	-10921639	243.571	255	203	255	5115	18.570	6.292	0.099	2.355
ID50980	50980	73	40.121	26.659	21.371	0	208	208	2	1	-10921639	165.524	166	125	203	3476	19.684	4.800	0.122	1.828
ID50981	50981	61	35.555	35.971	21.594	0	208	208	2	1	-10921639	130.762	133	107	158	2746	18.105	4.800	0.148	1.858
ID50982	50982	71	37.922	18.013	25.687	0	208	208	2	1	-10921639	89.048	92	40	140	1870	28.437	2.000	0.186	0.983
ID51000	51000	73	44.618	27.415	21.105	0	209	209	2	1	-10921639	167.286	170	121	210	3513	23.942	4.800	0.131	1.614
ID51001	51001	61	29.495	36.920	21.349	0	209	209	2	1	-10921639	94.619	92	51	140	1987	24.919	2.000	0.133	0.889
ID51002	51002	71	28.166	17.588	24.982	0	209	209	2	1	-10921639	92.905	96	55	121	1951	17.458	4.800	0.158	1.449
ID50998	50998	82	36.057	6.000	0.000	0	209	209	2	1	-10921639	182.714	188	136	251	3837	31.482	6.263	0.137	1.396
ID50999	50999	83	36.823	0.000	1.000	0	209	209	2	1	-10921639	241.333	255	195	255	5068	22.283	6.248	0.120	2.313
ID51010	51010	None	35.185	3.000	0.000	0	210	210	2	1	-10921639	232.857	240	193	255	4890	24.073	4.800	0.091	1.616
ID51011	51011	82	37.264	7.000	0.000	0	210	210	2	1	-10921639	152.810	151	81	221	3209	39.830	6.333	0.130	0.881
ID51012	51012	83	32.315	0.000	2.000	0	210	210	2	1	-10921639	233.952	247	190	255	4913	25.510	4.800	0.092	1.547
ID51013	51013	73	49.340	25.157	21.005	0	210	210	2	1	-10921639	165.857	166	110	218	3483	32.707	4.800	0.149	1.318
ID51014	51014	71	34.208	18.969	25.476	0	210	210	2	1	-10921639	91.619	88	55	129	1924	19.871	2.000	0.174	1.364
ID51027	51027	82	37.417	6.000	0.000	0	211	211	2	1	-10921639	169.524	166	107	236	3560	34.994	4.800	0.140	1.187
ID51028	51028	83	33.516	0.000	2.000	0	211	211	2	1	-10921639	227.619	238	180	255	4780	30.601	7.600	0.090	1.225
ID51029	51029	73	38.742	24.206	20.301	0	211	211	2	1	-10921639	152.048	151	103	192	3193	25.905	2.000	0.109	1.158
ID51030	51030	84	59.807	28.083	21.196	0	211	211	2	1	-10921639	173.381	166	129	236	3641	32.121	2.000	0.153	1.433
ID51031	51031	71	39.239	18.911	25.787	0	211	211	2	1	-10921639	84.000	85	40	136	1764	27.118	2.000	0.195	1.013
ID51024	51024	83	40.482	0.000	1.000	0	212	212	2	1	-10921639	238.857	255	193	255	5016	23.951	6.337	0.126	2.230
ID51025	51025	73	47.487	23.434	19.973	0	212	212	2	1	-10921639	141.190	133	96	210	2965	31.445	2.000	0.148	1.161
ID51026	51026	84	56.398	28.083	21.216	0	212	212	2	1	-10921639	165.381	170	114	225	3473	31.715	2.000	0.162	1.455
ID51023	51023	82	32.620	6.000	0.000	0	212	212	2	1	-10921639	164.810	172	110	243	3461	35.136	4.800	0.141	1.158
ID51016	51016	83	36.914	0.000	1.000	0	213	213	2	1	-10921639	237.714	255	188	255	4992	26.954	6.327	0.116	1.831
ID51017	51017	73	47.982	23.866	20.155	0	213	213	2	1	-10921639	161.762	162	125	210	3397	27.059	3.200	0.141	1.478
ID51018	51018	84	58.436	28.785	21.441	0	213	213	2	1	-10921639	168.857	151	110	236	3546	38.948	2.000	0.157	1.175
ID51015	51015	82	44.055	5.000	0.000	0	213	213	2	1	-10921639	190.619	184	141	255	4003	35.192	6.295	0.150	1.412
ID51019	51019	83	50.783	0.000	0.000	0	214	214	2	1	-10921639	223.571	225	186	255	4695	27.878	6.055	0.152	2.114
ID51020	51020	82	47.577	5.000	0.000	0	214	214	2	1	-10921639	163.190	169	99	221	3427	42.085	4.800	0.169	1.119
ID51021	51021	73	68.992	23.721	20.253	0	214	214	2	1	-10921639	173.333	166	107	247	3640	40.390	2.000	0.176	1.285
ID51022	51022	84	58.048	28.684	21.422	0	214	214	2	1	-10921639	174.810	170	121	236	3671	34.909	2.000	0.170	1.457
ID51032	51032	83	56.891	0.000	0.000	0	215	215	2	1	-10921639	214.905	232	148	255	4513	38.131	6.310	0.165	1.597
ID51033	51033	82	47.833	4.000	0.000	0	215	215	2	1	-10921639	172.000	170	110	255	3612	38.521	6.325	0.164	1.258
ID51034	51034	73	62.854	23.613	20.284	0	215	215	2	1	-10921639	167.333	158	107	232	3514	35.095	4.800	0.181	1.463
ID51035	51035	84	59.819	29.091	21.650	0	215	215	2	1	-10921639	166.857	166	99	232	3504	39.868	2.000	0.165	1.187
ID51040	51040	83	65.266	0.000	0.000	0	216	216	2	1	-10921639	210.714	225	151	255	4425	35.392	6.152	0.196	1.952
ID51041	51041	82	43.659	4.000	0.000	0	216	216	2	1	-10921639	161.952	166	107	225	3401	35.008	4.800	0.181	1.416
ID51042	51042	73	52.801	23.916	20.612	0	216	216	2	1	-10921639	155.905	151	96	210	3274	35.117	2.000	0.156	1.197
ID51043	51043	84	66.659	29.082	21.246	0	216	216	2	1	-10921639	175.714	173	118	240	3690	36.728	4.800	0.189	1.524
ID51044	51044	None	28.285	36.569	21.064	0	216	216	2	1	-10921639	87.571	88	51	125	1839	20.721	4.800	0.163	1.186
ID51036	51036	83	65.141	0.000	0.000	0	217	217	2	1	-10921639	207.381	210	169	255	4355	28.781	6.108	0.212	2.521
ID51037	51037	82	53.343	3.000	0.000	0	217	217	2	1	-10921639	170.286	162	107	240	3576	41.190	6.318	0.176	1.240
ID51038	51038	73	49.332	24.218	20.584	0	217	217	2	1	-10921639	154.810	151	103	206	3251	32.551	2.000	0.149	1.231
ID51039	51039	84	63.708	29.150	21.373	0	217	217	2	1	-10921639	180.524	177	129	240	3791	32.026	4.800	0.179	1.708
ID51045	51045	83	64.764	0.000	0.000	0	218	218	2	1	-10921639	188.952	188	131	247	3968	35.514	6.130	0.206	1.814
ID51046	51046	73	43.114	24.139	20.844	0	218	218	2	1	-10921639	154.571	147	107	195	3246	27.055	6.351	0.130	1.316
ID51047	51047	84	56.359	29.557	21.190	0	218	218	2	1	-10921639	168.000	181	107	225	3528	37.917	2.000	0.145	1.120
ID51048	51048	82	60.874	3.000	0.000	0	219	219	2	1	-10921639	164.714	170	93	251	3459	44.625	6.251	0.212	1.291
ID51049	51049	84	58.773	28.242	20.710	0	219	219	2	1	-10921639	185.238	184	136	229	3890	26.412	4.800	0.169	2.024
ID51050	51050	82	65.074	3.000	0.000	0	220	220	2	1	-10921639	156.000	162	72	232	3276	45.975	4.800	0.240	1.312
ID51051	51051	84	50.980	28.981	21.025	0	220	220	2	1	-10921639	166.000	162	129	214	3486	24.116	4.800	0.152	1.817
ID51060	51060	None	72.614	0.000	0.000	0	221	221	2	1	-10921639	202.286	218	151	255	4248	33.169	4.800	0.242	2.375
ID51061	51061	82	71.732	4.000	0.000	0	221	221	2	1	-10921639	148.190	144	55	255	3112	57.363	2.000	0.248	1.026
ID51062	51062	84	47.923	28.698	21.111	0	221	221	2	1	-10921639	167.667	170	125	210	3521	24.057	4.800	0.143	1.743
ID51052	51052	82	87.850	4.000	0.000	0	222	222	2	1	-10921639	153.857	170	58	243	3231	61.339	2.000	0.312	1.192
ID51053	51053	None	29.893	24.293	20.733	0	222	222	2	1	-10921639	136.524	133	92	181	2867	27.409	6.279	0.085	0.783
ID51054	51054	84	46.427	28.311	20.727	0	222	222	2	1	-10921639	172.857	177	125	210	3630	23.768	4.800	0.140	1.787
ID51057	51057	None	62.752	0.000	0.000	0	223	223	2	1	-10921639	162.476	177	117	210	3412	31.942	6.146	0.242	1.981
ID51058	51058	82	83.194	5.000	0.000	0	223	223	2	1	-10921639	126.571	133	51	229	2658	56.634	2.000	0.324	1.093
ID51059	51059	84	37.114	28.145	20.769	0	223	223	2	1	-10921639	164.190	166	136	188	3448	14.365	4.800	0.137	2.746
ID51056	51056	84	40.973	28.030	21.191	0	224	224	2	1	-10921639	165.238	173	125	188	3470	19.789	4.800	0.141	2.065
ID51055	51055	82	69.030	4.000	0.000	0	224	224	2	1	-10921639	144.952	166	76	221	3044	45.093	4.800	0.291	1.448
ID51064	51064	84	42.173	27.203	21.282	0	225	225	2	1	-10921639	164.714	170	133	195	3459	19.900	4.800	0.133	1.949
ID51063	51063	82	65.411	5.000	0.000	0	225	225	2	1	-10921639	122.476	129	45	206	2572	47.990	2.000	0.284	1.130
ID51096	51096	None	28.920	37.828	21.966	0	226	226	2	1	-10921639	84.429	88	48	107	1773	17.514	4.800	0.188	1.528
ID51093	51093	85	55.038	2.000	0.000	0	226	226	2	1	-10921639	135.095	144	82	203	2837	34.700	6.322	0.199	1.290
ID51094	51094	82	59.151	6.000	0.000	0	226	226	2	1	-10921639	101.714	110	41	173	2136	42.221	2.000	0.293	1.092
ID51095	51095	84	35.462	26.956	21.727	0	226	226	2	1	-10921639	140.762	151	99	173	2956	24.956	4.800	0.121	1.215
ID51065	51065	85	64.403	0.000	0.000	0	227	227	2	1	-10921639	142.571	155	96	192	2994	31.949	4.800	0.293	2.020
ID51066	51066	82	65.867	7.000	0.000	0	227	227	2	1	-10921639	96.619	99	45	177	2029	40.574	2.000	0.362	1.265
ID51067	51067	84	40.134	25.530	20.910	0	227	227	2	1	-10921639	142.667	147	99	184	2996	20.776	4.800	0.152	1.817
ID51084	51084	82	79.283	7.000	0.000	0	228	228	2	1	-10921639	119.333	125	58	195	2506	43.120	2.000	0.380	1.525
ID51085	51085	84	43.868	24.724	21.056	0	228	228	2	1	-10921639	137.952	136	107	181	2897	22.319	4.800	0.151	1.617
ID51083	51083	85	79.818	0.000	0.000	0	228	228	2	1	-10921639	156.000	170	90	229	3276	45.513	6.074	0.310	1.623
ID51068	51068	85	59.662	0.000	0.000	0	229	229	2	1	-10921639	156.667	158	96	229	3290	41.452	6.099	0.236	1.445
ID51069	51069	82	77.800	7.000	0.000	0	229	229	2	1	-10921639	125.476	121	76	192	2635	36.097	4.800	0.373	1.889
ID51070	51070	84	36.103	24.892	20.998	0	229	229	2	1	-10921639	134.286	136	96	181	2820	19.202	4.800	0.123	1.531
ID51076	51076	85	70.082	0.000	0.000	0	230	230	2	1	-10921639	196.571	184	155	255	4128	34.304	6.125	0.274	2.465
ID51077	51077	82	73.261	7.000	0.000	0	230	230	2	1	-10921639	114.667	107	65	195	2408	37.622	2.000	0.349	1.576
ID51078	51078	84	31.541	25.260	21.076	0	230	230	2	1	-10921639	131.095	136	88	177	2753	19.685	4.800	0.111	1.328
ID51089	51089	85	84.361	0.000	0.000	0	231	231	2	1	-10921639	225.238	238	186	255	4730	26.942	4.800	0.289	3.754
ID51090	51090	82	56.003	8.000	0.000	0	231	231	2	1	-10921639	82.667	85	25	147	1736	37.892	2.000	0.334	1.094
ID51091	51091	84	35.362	25.152	21.120	0	231	231	2	1	-10921639	128.000	129	99	166	2688	18.028	7.600	0.137	1.707
ID51092	51092	86	27.705	15.876	23.027	0	231	231	2	1	-10921639	59.810	62	36	96	1256	16.247	2.000	0.188	1.167
ID51072	51072	82	38.580	8.000	0.000	0	232	232	2	1	-10921639	64.000	59	22	118	1344	26.933	2.000	0.292	1.073
ID51073	51073	None	32.174	2.348	4.562	0	232	232	2	1	-10921639	106.762	99	44	184	2242	42.846	2.000	0.112	0.502
ID51074	51074	84	33.305	24.680	21.622	0	232	232	2	1	-10921639	124.905	125	99	158	2623	16.498	4.800	0.145	1.917
ID51075	51075	86	32.549	16.595	23.125	0	232	232	2	1	-10921639	66.857	62	44	121	1404	19.087	2.000	0.198	1.156
ID51071	51071	85	70.259	0.000	0.000	0	232	232	2	1	-10921639	231.524	225	200	255	4862	21.393	4.800	0.237	4.154
ID51080	51080	82	31.684	8.000	0.000	0	233	233	2	1	-10921639	56.286	51	21	103	1182	26.037	2.000	0.241	0.840
ID51081	51081	84	38.263	24.287	21.473	0	233	233	2	1	-10921639	127.619	129	92	177	2680	20.546	6.324	0.150	1.622
ID51082	51082	86	27.519	16.304	23.086	0	233	233	2	1	-10921639	66.000	66	40	110	1386	17.289	3.200	0.205	1.301
ID51079	51079	85	69.600	1.000	0.000	0	233	233	2	1	-10921639	234.190	255	177	255	4918	29.368	4.800	0.223	2.911
ID51088	51088	86	28.566	15.662	23.573	0	234	234	2	1	-10921639	73.810	73	36	107	1550	17.597	4.800	0.201	1.405
ID51086	51086	85	79.275	0.000	0.000	0	234	234	2	1	-10921639	234.714	235	196	255	4929	21.408	4.800	0.275	4.728
ID51087	51087	84	41.533	24.035	21.272	0	234	234	2	1	-10921639	131.810	133	103	166	2768	18.761	4.800	0.159	1.925
ID51104	51104	84	46.867	23.634	21.170	0	235	235	2	1	-10921639	132.952	129	96	184	2792	22.807	4.800	0.178	1.764
ID51105	51105	86	31.183	15.732	22.948	0	235	235	2	1	-10921639	76.857	77	59	110	1614	14.252	4.800	0.205	1.833
ID51103	51103	85	74.785	0.000	0.000	0	235	235	2	1	-10921639	223.429	217	186	255	4692	26.116	4.800	0.249	3.413
ID51097	51097	85	74.070	0.000	0.000	0	236	236	2	1	-10921639	214.667	206	180	255	4508	27.099	4.800	0.241	3.079
ID51098	51098	84	39.749	23.610	21.053	0	236	236	2	1	-10921639	116.286	118	73	166	2442	21.921	4.800	0.156	1.429
ID51099	51099	86	34.811	15.675	22.991	0	236	236	2	1	-10921639	83.286	85	55	107	1749	15.502	4.800	0.241	2.087
ID51100	51100	85	84.793	0.000	0.000	0	237	237	2	1	-10921639	222.333	210	182	255	4669	29.694	4.800	0.281	3.283
ID51101	51101	84	35.028	23.572	20.489	0	237	237	2	1	-10921639	107.571	103	85	151	2259	20.247	2.000	0.142	1.319
ID51102	51102	86	31.900	16.224	23.131	0	237	237	2	1	-10921639	73.381	66	51	110	1541	16.957	4.800	0.219	1.552
ID51108	51108	86	27.763	16.214	22.936	0	238	238	2	1	-10921639	71.667	70	48	99	1505	15.982	4.800	0.197	1.473
ID51106	51106	85	81.286	0.000	0.000	0	238	238	2	1	-10921639	191.524	176	148	255	4022	36.426	4.800	0.265	2.205
ID51107	51107	84	35.768	23.356	20.490	0	238	238	2	1	-10921639	101.143	99	73	136	2124	20.568	2.000	0.164	1.387
ID51113	51113	85	87.046	0.000	0.000	0	239	239	2	1	-10921639	195.905	192	148	255	4114	35.510	4.800	0.289	2.474
ID51114	51114	84	38.301	23.578	20.537	0	239	239	2	1	-10921639	104.000	103	73	151	2184	23.020	3.200	0.170	1.313
ID51112	51112	86	29.994	16.103	23.031	0	240	240	2	1	-10921639	72.333	73	48	107	1519	17.579	4.800	0.194	1.339
ID51109	51109	85	78.290	0.000	0.000	0	240	240	2	1	-10921639	178.952	166	137	255	3758	33.668	4.800	0.274	2.286
ID51110	51110	87	30.902	0.803	5.710	0	240	240	2	1	-10921639	93.810	92	40	140	1970	30.616	4.800	0.165	0.870
ID51111	51111	84	34.905	23.526	21.347	0	240	240	2	1	-10921639	106.857	107	81	133	2244	16.524	4.800	0.176	1.933
ID51116	51116	87	32.032	0.774	6.243	0	241	241	2	1	-10921639	99.000	103	59	133	2079	26.788	4.800	0.159	1.013
ID51117	51117	86	31.256	16.013	23.024	0	241	241	2	1	-10921639	68.476	62	48	107	1438	17.932	2.000	0.204	1.295
ID51115	51115	85	69.548	0.000	0.000	0	241	241	2	1	-10921639	188.429	184	159	229	3957	22.013	4.800	0.269	3.627
ID51120	51120	86	30.882	15.913	22.794	0	242	242	2	1	-10921639	69.952	66	40	110	1469	17.500	4.800	0.218	1.429
ID51118	51118	85	75.176	0.000	0.000	0	242	242	2	1	-10921639	192.524	193	151	255	4043	33.312	4.800	0.251	2.322
ID51119	51119	88	29.430	8.000	0.000	0	242	242	2	1	-10921639	44.095	36	10	96	926	25.410	2.000	0.298	0.797
ID51121	51121	85	65.740	0.000	0.000	0	243	243	2	1	-10921639	170.952	173	127	255	3590	33.281	4.800	0.226	1.892
ID51122	51122	88	29.466	8.000	0.000	0	243	243	2	1	-10921639	42.667	33	17	88	896	23.616	2.000	0.274	0.776
ID51123	51123	85	75.920	0.000	0.000	0	244	244	2	1	-10921639	183.381	193	137	255	3851	35.389	6.311	0.266	2.177
ID51132	51132	None	34.092	23.404	20.845	0	245	245	2	1	-10921639	106.048	107	73	144	2227	18.565	4.800	0.162	1.590
ID51131	51131	85	64.628	0.000	0.000	0	245	245	2	1	-10921639	171.190	162	137	225	3595	30.161	7.600	0.232	2.139
ID51124	51124	85	67.981	0.000	0.000	0	246	246	2	1	-10921639	156.619	158	113	218	3289	33.725	6.299	0.289	2.083
ID51125	51125	85	48.282	0.000	0.000	0	247	247	2	1	-10921639	138.143	133	107	170	2901	20.303	4.800	0.268	2.880
ID51126	51126	89	37.327	16.027	22.673	0	247	247	2	1	-10921639	77.095	77	36	118	1619	25.452	2.000	0.198	1.002
ID51128	51128	None	31.531	6.875	12.694	0	248	248	2	1	-10921639	45.238	48	18	81	950	16.637	4.800	0.400	1.553
ID51129	51129	90	37.117	23.668	20.753	0	248	248	2	1	-10921639	100.714	96	62	147	2115	25.104	2.000	0.143	1.004
ID51130	51130	89	27.634	16.146	22.894	0	248	248	2	1	-10921639	74.095	77	40	110	1556	18.455	2.000	0.160	1.106
ID51127	51127	85	60.503	0.000	0.000	0	248	248	2	1	-10921639	134.714	136	82	188	2829	32.521	6.125	0.295	1.885
ID51137	51137	85	45.600	0.000	1.000	0	249	249	2	1	-10921639	119.333	125	72	166	2506	28.507	6.328	0.224	1.530
ID51138	51138	90	28.765	23.265	20.349	0	249	249	2	1	-10921639	98.143	96	73	136	2061	17.599	2.000	0.112	1.126
ID51139	51139	89	47.369	15.994	22.892	0	249	249	2	1	-10921639	80.381	66	40	147	1688	29.051	2.000	0.237	1.060
ID51136	51136	89	42.722	15.522	22.471	0	250	250	2	1	-10921639	95.238	92	59	140	2000	22.246	4.800	0.223	1.560
ID51133	51133	85	35.336	0.000	2.000	0	250	250	2	1	-10921639	121.333	121	77	188	2548	27.915	7.600	0.118	0.920
ID51134	51134	91	34.504	7.110	12.341	0	250	250	2	1	-10921639	45.190	40	22	85	949	19.848	2.000	0.383	1.262
ID51135	51135	90	36.123	23.404	20.630	0	250	250	2	1	-10921639	103.286	99	66	155	2169	25.865	2.000	0.137	0.960
ID51140	51140	85	39.659	0.000	0.000	0	251	251	2	1	-10921639	134.190	136	90	166	2818	24.738	6.257	0.187	1.711
ID51141	51141	91	36.560	6.810	12.304	0	251	251	2	1	-10921639	50.524	51	18	85	1061	21.558	2.000	0.362	1.247
ID51142	51142	89	61.171	15.114	22.383	0	251	251	2	1	-10921639	102.810	99	51	181	2159	36.385	2.000	0.270	1.202
ID51144	51144	92	32.338	6.000	0.000	0	252	252	2	1	-10921639	67.238	73	25	114	1412	29.722	2.000	0.197	0.745
ID51145	51145	91	39.277	6.597	12.548	0	252	252	2	1	-10921639	59.429	59	22	103	1248	23.704	2.000	0.348	1.293
ID51146	51146	90	28.397	23.138	20.585	0	252	252	2	1	-10921639	100.857	99	70	136	2118	17.147	2.000	0.121	1.271
ID51147	51147	89	52.363	15.455	22.836	0	252	252	2	1	-10921639	114.048	114	66	166	2395	27.802	4.800	0.260	1.691
ID51143	51143	85	52.789	0.000	0.000	0	252	252	2	1	-10921639	146.429	147	103	210	3075	34.539	2.000	0.201	1.420
ID51152	51152	89	46.930	15.150	23.021	0	253	253	2	1	-10921639	109.857	107	77	151	2307	23.133	4.800	0.224	1.740
ID51153	51153	None	29.472	46.049	26.178	0	253	253	2	1	-10921639	46.381	44	29	73	974	11.599	4.800	0.428	2.398
ID51148	51148	85	58.958	0.000	0.000	0	253	253	2	1	-10921639	152.714	162	96	206	3207	34.570	6.317	0.248	1.757
ID51149	51149	92	31.165	7.000	0.000	0	253	253	2	1	-10921639	56.048	48	18	103	1177	29.075	2.000	0.246	0.760
ID51150	51150	91	40.135	6.192	12.556	0	253	253	2	1	-10921639	59.381	55	29	114	1247	21.949	4.800	0.357	1.424
ID51151	51151	90	27.630	23.860	21.012	0	253	253	2	1	-10921639	104.667	103	81	144	2198	15.676	4.800	0.109	1.314
ID51160	51160	92	28.718	6.000	0.000	0	254	254	2	1	-10921639	59.952	59	21	110	1259	23.163	2.000	0.168	0.745
ID51161	51161	91	41.927	6.134	12.628	0	254	254	2	1	-10921639	60.286	51	29	118	1266	23.303	2.000	0.342	1.318
ID51162	51162	89	57.759	15.015	23.454	0	254	254	2	1	-10921639	120.810	121	81	173	2537	27.449	4.800	0.257	1.801
ID51163	51163	93	30.540	33.928	23.778	0	254	254	2	1	-10921639	91.762	92	55	121	1927	19.624	4.800	0.154	1.249
ID51159	51159	85	48.310	0.000	0.000	0	254	254	2	1	-10921639	141.714	137	121	181	2976	19.596	7.600	0.224	2.647
ID51154	51154	85	85.587	0.000	0.000	0	255	255	2	1	-10921639	171.857	172	135	236	3609	35.241	4.800	0.329	2.416
ID51155	51155	91	40.500	5.988	12.642	0	255	255	2	1	-10921639	57.190	51	33	103	1201	20.449	2.000	0.379	1.536
ID51156	51156	90	32.235	23.827	21.023	0	255	255	2	1	-10921639	101.190	96	81	144	2125	17.273	2.000	0.132	1.362
ID51157	51157	89	64.738	14.888	23.230	0	255	255	2	1	-10921639	118.143	110	70	184	2481	30.416	4.800	0.292	1.757
ID51158	51158	93	32.550	34.427	23.960	0	255	255	2	1	-10921639	86.333	85	55	125	1813	19.838	2.000	0.157	1.181
ID51170	51170	85	62.997	0.000	0.000	0	256	256	2	1	-10921639	143.333	135	107	177	3010	29.711	7.600	0.283	2.125
ID51171	51171	94	29.324	29.583	3.859	0	256	256	2	1	-10921639	46.190	48	11	96	970	21.454	2.000	0.285	0.955
ID51172	51172	91	44.275	5.910	12.927	0	256	256	2	1	-10921639	58.381	48	29	103	1226	23.523	2.000	0.390	1.392
ID51173	51173	90	38.916	23.823	21.181	0	256	256	2	1	-10921639	101.286	92	77	158	2127	24.119	2.000	0.140	1.035
ID51174	51174	89	55.790	14.870	23.104	0	256	256	2	1	-10921639	108.333	103	66	181	2275	29.518	2.000	0.253	1.482
ID51175	51175	93	31.359	34.632	24.163	0	256	256	2	1	-10921639	89.238	88	62	125	1874	17.073	4.800	0.170	1.519
ID51184	51184	85	72.758	0.000	0.000	0	257	257	2	1	-10921639	157.190	145	117	203	3301	28.780	4.800	0.322	2.660
ID51185	51185	94	29.142	31.063	3.895	0	257	257	2	1	-10921639	47.333	44	29	77	994	13.570	4.800	0.350	1.809
ID51186	51186	91	40.534	5.568	12.931	0	257	257	2	1	-10921639	52.905	48	22	103	1111	24.004	2.000	0.370	1.190
ID51187	51187	90	34.302	23.811	21.237	0	257	257	2	1	-10921639	98.286	88	73	158	2064	22.839	2.000	0.111	0.857
ID51188	51188	89	40.653	15.125	23.783	0	257	257	2	1	-10921639	84.429	85	33	155	1773	29.649	2.000	0.183	0.882
ID51189	51189	93	33.794	34.299	24.233	0	257	257	2	1	-10921639	87.667	81	59	147	1841	20.294	7.600	0.150	1.129
ID51168	51168	93	49.344	34.231	24.098	0	258	258	2	1	-10921639	106.095	103	59	162	2228	27.778	2.000	0.202	1.284
ID51169	51169	None	30.044	44.817	28.105	0	258	258	2	1	-10921639	46.333	44	25	81	973	16.569	2.000	0.324	1.368
ID51164	51164	85	56.581	0.000	0.000	0	258	258	2	1	-10921639	144.333	140	117	184	3031	21.921	7.600	0.269	2.795
ID51165	51165	91	35.059	5.460	12.700	0	258	258	2	1	-10921639	49.333	44	25	92	1036	19.525	2.000	0.403	1.451
ID51166	51166	90	37.570	23.502	21.073	0	258	258	2	1	-10921639	110.857	103	85	173	2328	22.985	2.000	0.128	1.094
ID51167	51167	89	43.374	15.450	23.551	0	258	258	2	1	-10921639	92.286	92	51	140	1938	27.019	2.000	0.225	1.256
ID51176	51176	85	80.975	0.000	0.000	0	259	259	2	1	-10921639	155.143	155	113	218	3258	33.603	4.800	0.364	2.463
ID51177	51177	94	37.089	31.097	3.858	0	259	259	2	1	-10921639	56.619	51	33	103	1189	18.195	2.000	0.347	1.603
ID51178	51178	95	34.197	27.343	11.385	0	259	259	2	1	-10921639	89.095	85	59	136	1871	19.907	4.800	0.186	1.401
ID51179	51179	91	34.527	5.261	12.632	0	259	259	2	1	-10921639	47.429	40	18	88	996	19.528	2.000	0.415	1.424
ID51180	51180	None	29.552	43.971	19.540	0	259	259	2	1	-10921639	56.095	59	25	85	1178	17.271	4.800	0.294	1.476
ID51181	51181	90	35.526	23.529	21.491	0	259	259	2	1	-10921639	98.476	99	59	144	2068	26.946	2.000	0.136	0.874
ID51182	51182	89	45.209	15.808	23.516	0	259	259	2	1	-10921639	93.000	92	44	147	1953	29.022	2.000	0.229	1.195
ID51183	51183	93	53.285	34.046	24.051	0	259	259	2	1	-10921639	107.905	103	62	158	2266	28.796	2.000	0.221	1.355
ID51209	51209	85	66.265	0.000	0.000	0	260	260	2	1	-10921639	139.286	137	107	184	2925	26.648	4.800	0.317	2.516
ID51210	51210	94	53.205	30.942	4.234	0	260	260	2	1	-10921639	69.048	66	40	121	1450	25.829	2.000	0.444	1.645
ID51211	51211	95	40.758	27.458	11.212	0	260	260	2	1	-10921639	89.190	85	55	136	1873	22.717	2.000	0.217	1.400
ID51212	51212	91	36.739	4.966	12.906	0	260	260	2	1	-10921639	46.286	40	18	92	972	19.186	2.000	0.416	1.417
ID51213	51213	90	29.032	23.755	21.425	0	260	260	2	1	-10921639	98.095	92	66	140	2060	19.220	2.000	0.109	1.002
ID51214	51214	89	46.156	16.126	23.583	0	260	260	2	1	-10921639	81.857	81	36	151	1719	29.610	2.000	0.273	1.186
ID51215	51215	93	49.177	33.469	24.087	0	260	260	2	1	-10921639	111.143	99	70	177	2334	29.224	2.000	0.206	1.297
ID51190	51190	85	76.222	0.000	0.000	0	261	261	2	1	-10921639	150.286	151	103	199	3156	30.323	4.800	0.361	2.628
ID51191	51191	94	56.836	30.918	4.984	0	261	261	2	1	-10921639	71.476	62	25	151	1501	29.470	2.000	0.425	1.446
ID51192	51192	95	39.371	26.928	11.538	0	261	261	2	1	-10921639	91.333	81	70	136	1918	19.617	2.000	0.198	1.542
ID51193	51193	91	35.360	4.863	12.995	0	261	261	2	1	-10921639	49.952	44	25	88	1049	17.957	2.000	0.366	1.492
ID51194	51194	96	30.061	10.888	18.164	0	261	261	2	1	-10921639	42.905	36	22	88	901	18.097	2.000	0.312	1.128
ID51195	51195	90	28.069	23.716	21.405	0	261	261	2	1	-10921639	100.619	99	62	136	2113	20.614	2.000	0.109	0.960
ID51196	51196	89	40.482	16.531	22.943	0	261	261	2	1	-10921639	92.381	88	55	129	1940	21.912	4.800	0.242	1.643
ID51197	51197	93	37.764	33.632	23.854	0	261	261	2	1	-10921639	109.190	110	62	155	2293	26.195	2.000	0.137	1.003
ID51200	51200	94	35.003	31.339	5.592	0	262	262	2	1	-10921639	60.476	62	25	92	1270	20.061	2.000	0.306	1.414
ID51201	51201	95	49.411	27.343	11.833	0	262	262	2	1	-10921639	99.714	92	66	158	2094	24.450	7.600	0.254	1.651
ID51202	51202	91	35.918	4.852	12.813	0	262	262	2	1	-10921639	47.905	48	18	92	1006	19.457	2.000	0.391	1.385
ID51203	51203	96	31.113	12.115	18.227	0	262	262	2	1	-10921639	52.667	48	22	92	1106	18.564	4.800	0.297	1.300
ID51204	51204	90	29.175	23.359	21.180	0	262	262	2	1	-10921639	99.476	99	70	140	2089	18.253	7.600	0.123	1.191
ID51205	51205	89	46.840	16.266	22.882	0	262	262	2	1	-10921639	85.476	88	44	133	1795	26.530	4.800	0.290	1.449
ID51206	51206	93	33.661	33.257	24.108	0	262	262	2	1	-10921639	110.238	110	70	158	2315	21.185	2.000	0.122	1.132
ID51207	51207	97	34.046	36.631	24.480	0	262	262	2	1	-10921639	99.238	107	51	144	2084	25.826	3.200	0.150	1.000
ID51208	51208	98	27.379	42.939	26.844	0	262	262	2	1	-10921639	55.143	55	18	88	1158	18.167	2.000	0.231	1.137
ID51198	51198	85	80.220	0.000	0.000	0	262	262	2	1	-10921639	149.714	147	107	218	3144	32.708	4.800	0.359	2.419
ID51199	51199	None	32.045	21.779	5.003	0	262	262	2	1	-10921639	40.476	40	18	85	850	17.988	2.000	0.381	1.241
ID51216	51216	85	90.035	0.000	0.000	0	263	263	2	1	-10921639	149.286	148	107	232	3135	38.605	4.800	0.392	2.180
ID51217	51217	94	28.478	32.751	5.451	0	263	263	2	1	-10921639	55.762	55	29	77	1171	15.030	4.800	0.307	1.742
ID51218	51218	95	46.383	27.347	11.590	0	263	263	2	1	-10921639	94.190	92	62	151	1978	23.958	2.000	0.250	1.571
ID51219	51219	91	32.899	4.721	12.548	0	263	263	2	1	-10921639	45.476	48	18	96	955	19.911	2.000	0.377	1.251
ID51220	51220	None	29.966	41.526	19.175	0	263	263	2	1	-10921639	53.857	51	22	92	1131	21.868	2.000	0.275	1.061
ID51221	51221	89	41.465	16.408	22.735	0	263	263	2	1	-10921639	86.143	81	48	144	1809	29.159	7.600	0.217	1.054
ID51222	51222	97	37.890	35.555	24.628	0	263	263	2	1	-10921639	97.476	96	44	144	2047	31.152	2.000	0.160	0.863
ID51223	51223	98	30.435	41.839	27.044	0	263	263	2	1	-10921639	62.000	62	29	99	1302	17.712	4.800	0.246	1.383
ID51224	51224	124	33.092	15.283	30.124	0	263	263	2	1	-10921639	65.143	62	36	92	1368	14.402	4.800	0.300	2.090
ID51232	51232	98	28.087	40.872	27.014	0	264	264	2	1	-10921639	61.667	59	29	96	1295	20.173	2.000	0.201	1.023
ID51233	51233	124	32.344	15.895	30.087	0	264	264	2	1	-10921639	70.333	73	33	99	1477	17.376	4.800	0.250	1.620
ID51225	51225	85	84.487	0.000	0.000	0	264	264	2	1	-10921639	147.667	155	103	206	3101	35.670	4.800	0.400	2.366
ID51226	51226	91	33.430	3.873	12.343	0	264	264	2	1	-10921639	52.095	51	18	88	1094	17.453	2.000	0.379	1.642
ID51227	51227	95	31.333	27.574	12.462	0	264	264	2	1	-10921639	90.857	96	48	121	1908	21.467	4.800	0.190	1.349
ID51228	51228	96	32.346	14.112	18.777	0	264	264	2	1	-10921639	68.333	66	33	125	1435	25.796	2.000	0.156	0.714
ID51229	51229	None	27.441	23.695	21.434	0	264	264	2	1	-10921639	102.333	99	81	144	2149	17.539	2.000	0.097	1.033
ID51230	51230	89	50.413	16.490	22.663	0	264	264	2	1	-10921639	99.476	88	51	162	2089	35.659	2.000	0.224	1.022
ID51231	51231	97	48.908	34.849	24.582	0	264	264	2	1	-10921639	112.762	114	40	170	2368	39.386	2.000	0.196	0.940
ID51253	51253	85	72.827	0.000	0.000	0	265	265	2	1	-10921639	130.429	118	93	188	2739	30.114	4.800	0.373	2.353
ID51254	51254	91	36.106	2.838	12.269	0	265	265	2	1	-10921639	58.429	59	29	88	1227	18.065	4.800	0.352	1.684
ID51255	51255	95	38.795	27.208	12.772	0	265	265	2	1	-10921639	104.333	103	73	151	2191	19.828	2.000	0.184	1.635
ID51256	51256	96	50.019	14.785	18.828	0	265	265	2	1	-10921639	95.333	85	55	184	2002	34.945	2.000	0.155	0.732
ID51257	51257	99	38.297	39.461	19.592	0	265	265	2	1	-10921639	77.238	73	36	118	1622	26.693	2.000	0.216	1.027
ID51258	51258	89	56.072	16.456	22.925	0	265	265	2	1	-10921639	112.524	110	59	192	2363	39.856	2.000	0.194	0.919
ID51259	51259	97	43.190	34.001	24.583	0	265	265	2	1	-10921639	110.476	114	36	173	2320	36.385	2.000	0.194	0.986
ID51260	51260	98	28.032	39.773	26.760	0	265	265	2	1	-10921639	64.286	70	29	107	1350	21.418	2.000	0.186	0.942
ID51234	51234	85	66.776	0.000	0.000	0	266	266	2	1	-10921639	122.095	121	82	173	2564	25.554	4.800	0.402	2.739
ID51235	51235	91	29.646	2.308	11.998	0	266	266	2	1	-10921639	54.667	51	22	88	1148	15.816	2.000	0.288	1.546
ID51236	51236	95	30.725	26.767	13.600	0	266	266	2	1	-10921639	109.524	110	92	133	2300	13.952	4.800	0.141	1.943
ID51237	51237	100	27.019	20.253	17.174	0	266	266	2	1	-10921639	89.429	96	44	133	1878	23.276	2.000	0.125	0.854
ID51238	51238	96	53.617	14.813	18.974	0	266	266	2	1	-10921639	103.667	99	51	188	2177	36.575	2.000	0.184	0.881
ID51239	51239	99	42.300	38.266	19.730	0	266	266	2	1	-10921639	87.667	88	44	136	1841	29.100	2.000	0.208	1.039
ID51240	51240	89	56.170	16.723	22.900	0	266	266	2	1	-10921639	125.286	121	62	206	2631	34.622	2.000	0.196	1.188
ID51241	51241	97	45.552	33.429	24.200	0	266	266	2	1	-10921639	122.762	118	70	170	2578	26.782	4.800	0.184	1.428
ID51242	51242	98	29.238	38.975	26.386	0	266	266	2	1	-10921639	81.286	81	55	107	1707	17.584	4.800	0.175	1.376
ID51248	51248	89	53.925	16.425	22.904	0	267	267	2	1	-10921639	133.238	125	81	195	2798	34.693	2.000	0.174	1.141
ID51249	51249	97	46.057	33.297	24.107	0	267	267	2	1	-10921639	130.333	129	77	184	2737	28.925	2.000	0.157	1.222
ID51250	51250	98	27.498	38.055	26.311	0	267	267	2	1	-10921639	94.048	99	62	136	1975	22.692	4.800	0.148	1.067
ID51251	51251	None	27.280	47.902	28.617	0	267	267	2	1	-10921639	55.143	59	18	77	1158	17.661	4.800	0.275	1.348
ID51252	51252	101	27.778	34.803	32.875	0	267	267	2	1	-10921639	54.429	51	22	85	1143	16.663	4.800	0.288	1.461
ID51243	51243	85	74.720	0.000	0.000	0	267	267	2	1	-10921639	135.048	131	96	181	2836	26.305	4.800	0.412	2.996
ID51244	51244	91	27.068	0.000	12.000	0	267	267	2	1	-10921639	46.905	44	29	70	985	12.577	4.800	0.407	2.159
ID51245	51245	100	34.321	20.416	17.255	0	267	267	2	1	-10921639	99.619	99	51	151	2092	27.748	2.000	0.151	0.943
ID51246	51246	96	58.659	15.119	19.451	0	267	267	2	1	-10921639	112.952	99	36	210	2372	49.699	2.000	0.189	0.722
ID51247	51247	99	46.731	37.707	19.776	0	267	267	2	1	-10921639	91.619	96	29	166	1924	38.556	2.000	0.190	0.760
ID51264	51264	99	62.804	36.997	20.199	0	268	268	2	1	-10921639	111.810	118	36	206	2348	45.187	2.000	0.237	0.949
ID51265	51265	89	54.730	16.624	22.840	0	268	268	2	1	-10921639	152.333	144	92	206	3199	30.162	4.800	0.181	1.551
ID51266	51266	97	50.273	33.623	24.367	0	268	268	2	1	-10921639	141.762	136	92	199	2977	30.035	2.000	0.156	1.273
ID51267	51267	98	28.056	37.719	26.007	0	268	268	2	1	-10921639	99.333	103	40	136	2086	25.848	2.000	0.132	0.895
ID51268	51268	101	29.775	33.251	32.221	0	268	268	2	1	-10921639	62.381	59	29	96	1310	17.946	4.800	0.247	1.377
ID51261	51261	85	78.908	0.000	0.000	0	268	268	2	1	-10921639	129.429	131	86	199	2718	33.108	4.800	0.421	2.317
ID51262	51262	100	42.282	20.289	17.458	0	268	268	2	1	-10921639	107.905	110	44	166	2266	36.461	2.000	0.169	0.855
ID51263	51263	96	48.124	15.519	19.812	0	268	268	2	1	-10921639	137.000	140	73	188	2877	37.358	2.000	0.152	0.968
ID51280	51280	99	62.768	36.677	20.288	0	269	269	2	1	-10921639	113.286	121	33	206	2379	51.396	2.000	0.230	0.825
ID51281	51281	89	57.319	16.378	22.949	0	269	269	2	1	-10921639	146.952	144	85	203	3086	31.481	6.363	0.198	1.540
ID51282	51282	97	39.578	34.150	24.634	0	269	269	2	1	-10921639	122.952	129	55	177	2582	35.824	2.000	0.123	0.752
ID51283	51283	98	31.793	37.191	25.754	0	269	269	2	1	-10921639	107.286	114	48	177	2253	33.887	2.000	0.126	0.709
ID51276	51276	85	75.075	0.000	0.000	0	269	269	2	1	-10921639	127.619	121	100	192	2680	26.337	4.800	0.434	2.931
ID51277	51277	None	27.862	28.724	12.062	0	269	269	2	1	-10921639	84.905	88	40	118	1783	22.088	2.000	0.148	0.992
ID51278	51278	100	32.872	20.703	17.493	0	269	269	2	1	-10921639	102.857	110	55	144	2160	23.871	4.800	0.157	1.170
ID51279	51279	96	48.023	16.123	20.381	0	269	269	2	1	-10921639	128.524	140	70	195	2699	38.860	2.000	0.172	0.973
ID51269	51269	85	103.000	0.000	0.000	0	270	270	2	1	-10921639	138.381	145	86	225	2906	48.091	2.000	0.498	1.914
ID51270	51270	100	37.557	20.625	17.984	0	270	270	2	1	-10921639	118.905	114	88	184	2497	26.489	7.600	0.120	0.959
ID51271	51271	99	74.947	36.448	20.330	0	270	270	2	1	-10921639	134.524	129	36	225	2825	52.978	2.000	0.258	1.042
ID51272	51272	96	67.316	16.521	20.635	0	270	270	2	1	-10921639	169.476	166	121	251	3559	36.481	4.800	0.215	1.642
ID51273	51273	97	37.299	34.224	24.510	0	270	270	2	1	-10921639	124.095	133	44	173	2606	37.992	2.000	0.123	0.716
ID51274	51274	98	36.404	36.971	25.709	0	270	270	2	1	-10921639	107.190	103	51	162	2251	36.178	2.000	0.135	0.707
ID51275	51275	None	27.041	31.919	32.273	0	270	270	2	1	-10921639	68.238	70	51	92	1433	11.388	4.800	0.228	2.225
ID51284	51284	85	99.929	0.000	0.000	0	271	271	2	1	-10921639	134.762	125	82	218	2830	46.626	2.000	0.480	1.876
ID51285	51285	None	33.538	14.051	11.034	0	271	271	2	1	-10921639	58.476	55	40	96	1228	15.462	4.800	0.314	1.807
ID51286	51286	102	36.908	28.528	12.648	0	271	271	2	1	-10921639	89.667	96	29	144	1883	28.428	7.600	0.178	0.951
ID51287	51287	103	29.677	24.041	15.818	0	271	271	2	1	-10921639	107.857	114	70	136	2265	21.136	2.000	0.118	1.079
ID51288	51288	100	36.448	20.898	17.595	0	271	271	2	1	-10921639	118.381	118	85	173	2486	23.278	7.600	0.116	1.060
ID51289	51289	96	77.509	16.877	21.415	0	271	271	2	1	-10921639	165.571	162	85	225	3477	41.953	4.800	0.252	1.590
ID51290	51290	99	83.368	36.272	20.704	0	271	271	2	1	-10921639	162.000	155	103	240	3402	43.027	2.000	0.251	1.510
ID51291	51291	97	38.923	34.547	24.639	0	271	271	2	1	-10921639	132.810	140	66	188	2789	35.823	6.294	0.129	0.847
ID51312	51312	103	29.724	24.528	15.787	0	272	272	2	1	-10921639	109.190	110	66	151	2293	21.867	2.000	0.096	0.875
ID51313	51313	100	42.246	21.159	17.486	0	272	272	2	1	-10921639	115.524	121	48	177	2426	34.747	4.800	0.174	0.988
ID51314	51314	96	68.272	17.562	21.484	0	272	272	2	1	-10921639	153.286	158	81	236	3219	45.037	7.600	0.195	1.110
ID51315	51315	99	80.526	35.925	20.651	0	272	272	2	1	-10921639	149.905	147	81	240	3148	46.840	2.000	0.240	1.240
ID51316	51316	97	28.689	33.292	24.607	0	272	272	2	1	-10921639	114.762	118	51	162	2410	33.563	2.000	0.081	0.513
ID51317	51317	98	45.817	37.097	25.222	0	272	272	2	1	-10921639	122.476	133	70	188	2572	29.551	2.000	0.146	1.055
ID51309	51309	85	80.507	0.000	0.000	0	272	272	2	1	-10921639	125.333	121	82	203	2632	36.788	4.800	0.415	1.997
ID51310	51310	None	33.528	6.000	0.000	0	272	272	2	1	-10921639	54.952	51	27	125	1154	28.568	2.000	0.240	0.746
ID51311	51311	102	44.102	28.812	13.381	0	272	272	2	1	-10921639	96.048	99	44	158	2017	31.984	2.000	0.195	0.980
ID51296	51296	96	72.313	18.109	21.342	0	273	273	2	1	-10921639	169.810	166	77	255	3566	50.984	7.600	0.199	1.106
ID51297	51297	99	85.962	35.660	20.792	0	273	273	2	1	-10921639	174.524	181	92	255	3665	49.436	2.000	0.237	1.352
ID51298	51298	97	30.746	33.571	24.889	0	273	273	2	1	-10921639	138.286	144	73	181	2904	32.338	2.000	0.085	0.667
ID51299	51299	98	47.062	37.147	25.283	0	273	273	2	1	-10921639	136.048	144	81	206	2857	33.479	2.000	0.129	0.926
ID51292	51292	85	76.134	0.000	0.000	0	273	273	2	1	-10921639	146.952	147	100	218	3086	34.484	4.800	0.328	2.105
ID51293	51293	102	42.184	28.205	13.597	0	273	273	2	1	-10921639	117.048	114	85	166	2458	21.637	7.600	0.165	1.533
ID51294	51294	103	30.880	25.109	15.856	0	273	273	2	1	-10921639	116.810	118	66	162	2453	25.410	2.000	0.083	0.702
ID51295	51295	100	43.084	21.188	17.569	0	273	273	2	1	-10921639	141.476	144	92	188	2971	26.774	7.600	0.140	1.302
ID51300	51300	85	71.392	0.000	0.000	0	274	274	2	1	-10921639	160.762	166	117	243	3376	37.133	6.274	0.296	1.979
ID51301	51301	102	43.478	28.000	13.679	0	274	274	2	1	-10921639	122.857	125	85	170	2580	27.139	7.600	0.158	1.237
ID51302	51302	103	52.227	24.690	15.966	0	274	274	2	1	-10921639	137.000	136	81	218	2877	36.976	2.000	0.144	0.932
ID51303	51303	100	58.226	20.764	17.920	0	274	274	2	1	-10921639	153.524	151	107	218	3224	29.832	7.600	0.175	1.536
ID51304	51304	99	84.167	35.484	20.974	0	274	274	2	1	-10921639	188.381	192	96	255	3956	47.981	4.800	0.232	1.481
ID51305	51305	96	70.992	17.672	22.033	0	274	274	2	1	-10921639	168.476	162	96	247	3538	39.724	4.800	0.191	1.358
ID51306	51306	97	27.893	33.536	24.686	0	274	274	2	1	-10921639	148.095	162	81	199	3110	36.039	6.265	0.070	0.535
ID51307	51307	98	52.924	37.068	25.140	0	274	274	2	1	-10921639	148.476	166	85	218	3118	38.318	2.000	0.143	0.969
ID51308	51308	None	29.880	18.709	26.956	0	274	274	2	1	-10921639	103.571	103	44	151	2175	31.271	2.000	0.113	0.675
ID51328	51328	85	78.163	0.000	0.000	0	275	275	2	1	-10921639	174.000	159	131	255	3654	38.490	4.800	0.266	1.902
ID51329	51329	104	29.651	0.000	5.000	0	275	275	2	1	-10921639	97.905	107	40	125	2056	22.945	4.800	0.162	1.192
ID51330	51330	103	44.806	24.761	15.563	0	275	275	2	1	-10921639	137.571	144	73	195	2889	31.929	7.600	0.133	1.011
ID51331	51331	100	65.148	20.957	18.103	0	275	275	2	1	-10921639	158.048	147	96	232	3319	36.219	7.600	0.181	1.335
ID51332	51332	99	83.756	35.397	21.191	0	275	275	2	1	-10921639	187.190	188	99	255	3931	48.661	4.800	0.232	1.451
ID51333	51333	96	49.586	17.310	23.309	0	275	275	2	1	-10921639	159.143	166	81	206	3342	34.529	4.800	0.174	1.367
ID51334	51334	98	57.164	36.830	24.581	0	275	275	2	1	-10921639	151.143	155	81	225	3174	49.382	2.000	0.157	0.832
ID51347	51347	85	73.335	0.000	0.000	0	276	276	2	1	-10921639	169.476	170	121	255	3559	39.567	4.800	0.267	1.804
ID51348	51348	104	27.213	0.596	6.906	0	276	276	2	1	-10921639	73.048	73	29	103	1534	23.882	2.000	0.178	0.922
ID51349	51349	None	29.317	32.145	9.826	0	276	276	2	1	-10921639	58.571	59	25	103	1230	20.001	2.000	0.194	0.954
ID51350	51350	None	46.185	27.494	13.761	0	276	276	2	1	-10921639	134.286	140	70	177	2820	30.682	7.600	0.179	1.330
ID51351	51351	103	47.435	24.814	15.719	0	276	276	2	1	-10921639	142.381	144	88	210	2990	31.882	7.600	0.136	1.068
ID51352	51352	100	53.396	20.859	18.230	0	276	276	2	1	-10921639	159.429	162	85	210	3348	30.883	7.600	0.159	1.415
ID51353	51353	99	71.894	35.452	21.247	0	276	276	2	1	-10921639	176.762	188	73	240	3712	46.815	2.000	0.205	1.283
ID51354	51354	96	48.718	18.227	22.213	0	276	276	2	1	-10921639	151.238	155	70	214	3176	36.958	2.000	0.138	0.992
ID51355	51355	105	30.250	18.942	27.048	0	276	276	2	1	-10921639	98.048	92	33	151	2059	34.005	2.000	0.095	0.499
ID51365	51365	85	84.107	0.000	0.000	0	277	277	2	1	-10921639	174.238	170	124	255	3659	40.335	4.800	0.294	1.963
ID51366	51366	106	30.219	22.139	7.224	0	277	277	2	1	-10921639	43.190	36	22	77	907	17.492	2.000	0.377	1.351
ID51367	51367	104	40.638	0.000	8.000	0	277	277	2	1	-10921639	95.286	99	55	129	2001	23.202	4.800	0.260	1.697
ID51368	51368	103	58.728	24.945	15.557	0	277	277	2	1	-10921639	146.143	144	85	218	3069	35.800	2.000	0.170	1.188
ID51369	51369	100	39.600	21.064	18.395	0	277	277	2	1	-10921639	142.190	144	88	192	2986	28.103	7.600	0.129	1.158
ID51370	51370	99	67.215	35.137	21.200	0	277	277	2	1	-10921639	164.095	177	73	232	3446	44.321	4.800	0.195	1.207
ID51371	51371	107	33.950	43.871	21.225	0	277	277	2	1	-10921639	69.048	70	33	103	1450	21.983	2.000	0.230	1.174
ID51372	51372	96	50.839	18.071	22.262	0	277	277	2	1	-10921639	151.952	158	66	210	3191	34.938	2.000	0.154	1.163
ID51373	51373	98	59.384	36.849	24.669	0	277	277	2	1	-10921639	144.571	147	81	229	3036	46.220	2.000	0.176	0.935
ID51374	51374	105	33.982	18.685	27.167	0	277	277	2	1	-10921639	104.333	99	51	158	2191	34.111	3.200	0.117	0.643
ID51375	51375	None	27.190	33.026	33.252	0	277	277	2	1	-10921639	58.143	59	40	88	1221	13.440	4.800	0.233	1.637
ID51344	51344	96	47.171	17.090	23.581	0	278	278	2	1	-10921639	153.762	155	103	199	3229	30.163	4.800	0.153	1.356
ID51345	51345	98	80.610	36.697	24.704	0	278	278	2	1	-10921639	161.952	177	77	255	3401	56.857	2.000	0.223	1.040
ID51346	51346	105	35.100	19.036	27.981	0	278	278	2	1	-10921639	105.238	107	51	151	2210	30.118	7.600	0.129	0.796
ID51335	51335	85	75.956	0.000	0.000	0	278	278	2	1	-10921639	182.952	182	135	255	3842	35.527	4.800	0.257	2.104
ID51336	51336	106	32.360	22.120	7.304	0	278	278	2	1	-10921639	39.238	33	11	92	824	22.452	2.000	0.350	0.906
ID51337	51337	104	44.565	0.000	9.000	0	278	278	2	1	-10921639	119.762	129	82	151	2515	26.059	4.800	0.241	1.784
ID51338	51338	None	28.693	5.589	9.423	0	278	278	2	1	-10921639	71.714	66	29	121	1506	25.409	2.000	0.184	0.878
ID51339	51339	None	44.735	1.718	9.645	0	278	278	2	1	-10921639	105.238	99	36	151	2210	35.748	2.000	0.208	1.014
ID51340	51340	103	56.944	24.802	15.631	0	278	278	2	1	-10921639	155.952	155	103	221	3275	35.984	4.800	0.170	1.260
ID51341	51341	100	41.507	20.841	18.269	0	278	278	2	1	-10921639	153.667	162	92	192	3227	29.815	4.800	0.138	1.254
ID51342	51342	99	55.171	34.771	20.935	0	278	278	2	1	-10921639	163.952	170	92	221	3443	37.613	2.000	0.146	1.111
ID51343	51343	107	35.737	44.139	21.415	0	278	278	2	1	-10921639	71.333	66	40	110	1498	23.236	2.000	0.238	1.179
ID51318	51318	85	87.265	0.000	0.000	0	279	279	2	1	-10921639	184.381	170	137	255	3872	40.189	4.800	0.287	2.047
ID51319	51319	106	27.967	22.359	7.468	0	279	279	2	1	-10921639	37.429	33	14	77	786	20.407	2.000	0.352	0.955
ID51320	51320	108	29.889	32.368	9.815	0	279	279	2	1	-10921639	51.238	48	22	99	1076	20.052	2.000	0.203	0.861
ID51321	51321	104	48.615	0.000	11.000	0	279	279	2	1	-10921639	132.000	140	66	166	2772	30.486	4.800	0.232	1.628
ID51322	51322	103	52.700	25.012	15.567	0	279	279	2	1	-10921639	158.667	162	92	199	3332	32.452	4.800	0.164	1.380
ID51323	51323	100	51.695	20.865	18.804	0	279	279	2	1	-10921639	166.238	166	114	225	3491	28.771	7.600	0.148	1.489
ID51324	51324	99	46.330	35.002	20.676	0	279	279	2	1	-10921639	164.143	170	110	203	3447	28.382	7.600	0.142	1.436
ID51325	51325	107	47.992	44.190	21.470	0	279	279	2	1	-10921639	69.143	62	25	133	1452	34.190	2.000	0.320	0.980
ID51326	51326	96	49.659	17.127	23.247	0	279	279	2	1	-10921639	153.000	158	92	203	3213	32.370	4.800	0.157	1.285
ID51327	51327	98	75.454	36.761	24.596	0	279	279	2	1	-10921639	161.286	162	81	255	3387	53.235	2.000	0.210	1.052
ID51360	51360	103	64.414	24.996	15.719	0	280	280	2	1	-10921639	162.333	155	99	210	3409	35.625	3.200	0.193	1.475
ID51361	51361	100	45.355	21.684	18.141	0	280	280	2	1	-10921639	152.952	151	99	210	3212	30.790	7.600	0.143	1.245
ID51362	51362	107	57.909	44.003	21.428	0	280	280	2	1	-10921639	68.714	66	22	144	1443	37.161	2.000	0.420	1.093
ID51363	51363	96	41.522	17.523	23.275	0	280	280	2	1	-10921639	157.238	162	107	188	3302	21.961	4.800	0.163	2.004
ID51364	51364	98	74.501	36.643	24.489	0	280	280	2	1	-10921639	175.762	177	99	255	3691	46.872	4.800	0.212	1.313
ID51356	51356	85	83.970	0.000	0.000	0	280	280	2	1	-10921639	190.667	173	148	255	4004	39.323	4.800	0.262	2.012
ID51357	51357	106	30.793	22.065	7.489	0	280	280	2	1	-10921639	39.190	33	14	88	823	21.379	2.000	0.361	0.972
ID51358	51358	108	34.470	32.603	10.211	0	280	280	2	1	-10921639	46.048	44	14	99	967	26.919	2.000	0.315	0.820
ID51359	51359	109	42.308	3.267	11.718	0	280	280	2	1	-10921639	121.810	133	55	166	2558	32.514	6.320	0.178	1.134
ID51376	51376	85	77.031	0.000	0.000	0	281	281	2	1	-10921639	192.476	195	148	255	4042	37.464	4.800	0.244	2.012
ID51377	51377	106	35.591	21.937	6.675	0	281	281	2	1	-10921639	48.905	48	22	88	1027	19.123	2.000	0.382	1.413
ID51378	51378	110	31.749	7.074	10.521	0	281	281	2	1	-10921639	89.000	85	29	129	1869	27.945	4.800	0.178	0.960
ID51379	51379	108	37.585	32.526	10.542	0	281	281	2	1	-10921639	49.905	48	11	118	1048	31.928	2.000	0.278	0.680
ID51380	51380	109	29.620	3.976	12.001	0	281	281	2	1	-10921639	116.333	121	51	140	2443	22.082	4.800	0.147	1.349
ID51381	51381	111	38.331	0.000	14.000	0	281	281	2	1	-10921639	119.810	133	62	170	2516	32.646	4.800	0.176	1.101
ID51382	51382	103	77.508	24.996	15.745	0	281	281	2	1	-10921639	176.238	170	107	236	3701	41.816	2.000	0.220	1.523
ID51383	51383	100	31.040	21.493	18.780	0	281	281	2	1	-10921639	147.762	151	88	210	3103	29.131	7.600	0.060	0.575
ID51384	51384	99	45.950	35.243	20.746	0	281	281	2	1	-10921639	159.476	162	99	195	3349	28.528	4.800	0.147	1.429
ID51385	51385	107	75.969	44.065	21.344	0	281	281	2	1	-10921639	80.952	66	29	177	1700	44.926	2.000	0.483	1.174
ID51386	51386	96	68.377	18.433	22.958	0	281	281	2	1	-10921639	177.190	181	107	236	3721	39.397	4.800	0.212	1.571
ID51387	51387	98	80.640	36.504	24.636	0	281	281	2	1	-10921639	156.095	158	70	255	3278	59.785	2.000	0.233	0.985
ID51388	51388	112	27.510	33.118	32.760	0	281	281	2	1	-10921639	41.333	36	18	81	868	18.733	2.000	0.271	0.940
ID51392	51392	108	32.797	32.215	10.628	0	282	282	2	1	-10921639	53.571	51	18	96	1125	22.551	2.000	0.217	0.847
ID51393	51393	111	44.278	0.000	15.000	0	282	282	2	1	-10921639	121.429	137	55	166	2550	38.755	4.800	0.202	1.052
ID51394	51394	103	77.901	24.922	16.009	0	282	282	2	1	-10921639	172.524	173	88	255	3623	46.380	2.000	0.204	1.260
ID51395	51395	99	41.097	34.862	21.347	0	282	282	2	1	-10921639	165.571	170	107	229	3477	33.256	4.800	0.131	1.157
ID51396	51396	96	63.987	18.968	22.461	0	282	282	2	1	-10921639	179.905	181	110	255	3778	42.451	7.600	0.162	1.180
ID51397	51397	107	78.455	43.963	21.662	0	282	282	2	1	-10921639	82.762	70	25	192	1738	49.966	2.000	0.434	1.002
ID51398	51398	98	83.137	36.472	24.468	0	282	282	2	1	-10921639	195.905	184	144	255	4114	38.501	4.800	0.229	1.896
ID51399	51399	112	35.414	33.106	32.670	0	282	282	2	1	-10921639	50.762	44	14	99	1066	22.943	2.000	0.332	1.102
ID51389	51389	85	73.294	0.000	0.000	0	282	282	2	1	-10921639	209.524	214	169	255	4400	31.572	7.600	0.234	2.520
ID51390	51390	106	29.572	22.110	6.949	0	282	282	2	1	-10921639	45.476	44	18	88	955	19.549	2.000	0.236	0.889
ID51391	51391	110	30.788	6.773	10.765	0	282	282	2	1	-10921639	88.524	88	40	125	1859	24.449	7.600	0.164	1.022
ID51408	51408	112	34.004	32.895	32.991	0	283	283	2	1	-10921639	52.286	51	25	96	1098	18.770	2.000	0.313	1.329
ID51400	51400	85	77.791	0.000	0.000	0	283	283	2	1	-10921639	210.762	221	155	255	4426	39.924	2.000	0.238	2.028
ID51401	51401	108	64.655	32.335	10.933	0	283	283	2	1	-10921639	72.048	48	33	170	1513	40.480	2.000	0.382	0.983
ID51402	51402	111	40.636	0.000	15.000	0	283	283	2	1	-10921639	120.095	125	81	158	2522	22.347	4.800	0.202	1.809
ID51403	51403	103	74.241	25.033	15.822	0	283	283	2	1	-10921639	167.048	158	88	255	3508	43.673	2.000	0.205	1.300
ID51404	51404	99	57.093	35.751	21.409	0	283	283	2	1	-10921639	168.714	184	96	229	3543	45.782	6.327	0.150	0.960
ID51405	51405	96	56.870	19.000	22.000	0	283	283	2	1	-10921639	174.810	170	114	232	3671	38.465	4.800	0.167	1.303
ID51406	51406	107	69.445	43.952	21.680	0	283	283	2	1	-10921639	77.000	62	33	166	1617	41.743	2.000	0.436	1.121
ID51407	51407	98	78.887	36.454	24.516	0	283	283	2	1	-10921639	176.667	173	81	255	3710	56.059	2.000	0.213	1.106
ID51424	51424	111	43.220	0.000	16.000	0	284	284	2	1	-10921639	100.238	121	36	155	2105	39.490	7.600	0.214	0.897
ID51425	51425	103	60.460	25.229	15.892	0	284	284	2	1	-10921639	152.571	147	81	218	3204	35.603	2.000	0.182	1.323
ID51426	51426	96	51.970	19.550	20.738	0	284	284	2	1	-10921639	159.000	170	92	218	3339	35.841	2.000	0.133	1.038
ID51427	51427	107	67.249	44.097	21.629	0	284	284	2	1	-10921639	72.667	62	29	158	1526	41.015	2.000	0.458	1.113
ID51428	51428	113	37.568	16.165	22.891	0	284	284	2	1	-10921639	113.095	110	70	170	2375	30.532	7.600	0.144	0.933
ID51429	51429	98	83.617	36.626	24.369	0	284	284	2	1	-10921639	180.238	184	110	255	3785	48.974	4.800	0.254	1.491
ID51430	51430	112	33.449	32.973	33.151	0	284	284	2	1	-10921639	50.143	44	22	88	1053	21.230	2.000	0.296	1.080
ID51421	51421	85	65.967	0.000	0.000	0	284	284	2	1	-10921639	213.333	218	176	255	4480	29.471	4.800	0.209	2.500
ID51422	51422	108	67.720	32.680	10.730	0	284	284	2	1	-10921639	71.952	62	18	173	1511	44.893	2.000	0.425	0.955
ID51423	51423	110	29.413	5.767	11.951	0	284	284	2	1	-10921639	90.429	96	29	129	1899	24.714	2.000	0.149	0.950
ID51409	51409	85	76.073	0.000	0.000	0	285	285	2	1	-10921639	218.667	214	182	255	4592	28.945	4.800	0.248	3.006
ID51410	51410	108	71.828	32.809	10.719	0	285	285	2	1	-10921639	73.952	62	22	177	1553	44.683	2.000	0.453	1.032
ID51411	51411	110	30.298	4.375	13.140	0	285	285	2	1	-10921639	100.905	103	48	140	2119	21.723	2.000	0.139	1.131
ID51412	51412	111	46.482	0.000	16.000	0	285	285	2	1	-10921639	112.429	118	59	151	2361	32.299	4.800	0.240	1.349
ID51413	51413	103	66.354	25.662	15.579	0	285	285	2	1	-10921639	165.429	155	121	229	3474	31.825	4.800	0.211	1.810
ID51414	51414	114	34.651	29.645	16.029	0	285	285	2	1	-10921639	118.048	129	48	158	2479	34.527	2.000	0.117	0.719
ID51415	51415	96	49.951	20.535	19.770	0	285	285	2	1	-10921639	167.810	170	107	214	3524	28.767	4.800	0.150	1.519
ID51416	51416	None	33.321	36.281	21.412	0	285	285	2	1	-10921639	147.048	147	77	184	3088	33.147	6.339	0.105	0.846
ID51417	51417	107	68.183	44.025	21.670	0	285	285	2	1	-10921639	74.095	66	25	162	1556	42.241	2.000	0.447	1.084
ID51418	51418	113	34.513	16.365	23.162	0	285	285	2	1	-10921639	114.095	103	70	162	2396	29.153	7.600	0.139	0.958
ID51419	51419	98	77.983	36.567	24.570	0	285	285	2	1	-10921639	160.333	158	81	255	3367	56.354	2.000	0.237	1.092
ID51420	51420	112	34.593	33.229	33.306	0	285	285	2	1	-10921639	51.000	44	29	103	1071	20.794	2.000	0.323	1.196
ID51440	51440	98	79.829	36.480	24.432	0	286	286	2	1	-10921639	190.000	188	125	255	3990	40.139	4.800	0.232	1.780
ID51441	51441	115	38.995	28.446	24.563	0	286	286	2	1	-10921639	123.619	125	77	173	2596	28.708	4.800	0.148	1.110
ID51442	51442	112	37.975	33.662	33.277	0	286	286	2	1	-10921639	47.429	44	11	114	996	25.374	2.000	0.334	0.936
ID51431	51431	85	65.782	0.000	0.000	0	286	286	2	1	-10921639	223.000	236	176	255	4683	28.173	4.800	0.215	2.797
ID51432	51432	None	29.441	0.000	6.000	0	286	286	2	1	-10921639	140.143	136	110	173	2943	20.165	4.800	0.113	1.406
ID51433	51433	108	43.563	33.112	10.403	0	286	286	2	1	-10921639	57.048	51	25	110	1198	26.347	2.000	0.394	1.224
ID51434	51434	111	43.742	0.000	16.000	0	286	286	2	1	-10921639	104.048	103	65	136	2185	20.527	4.800	0.262	2.103
ID51435	51435	103	61.915	25.828	15.525	0	286	286	2	1	-10921639	164.762	170	110	236	3460	35.794	2.000	0.178	1.394
ID51436	51436	114	41.209	29.213	16.006	0	286	286	2	1	-10921639	141.143	144	81	188	2964	31.778	6.330	0.143	1.114
ID51437	51437	96	55.348	20.133	19.081	0	286	286	2	1	-10921639	171.381	181	103	214	3599	32.676	4.800	0.168	1.511
ID51438	51438	107	75.715	43.913	21.669	0	286	286	2	1	-10921639	78.571	73	22	181	1650	48.370	2.000	0.475	1.046
ID51439	51439	113	38.295	16.006	22.824	0	286	286	2	1	-10921639	114.190	118	62	177	2398	27.940	7.600	0.134	0.964
ID51468	51468	85	72.070	0.000	0.000	0	287	287	2	1	-10921639	200.190	193	151	255	4204	37.357	2.000	0.215	1.895
ID51469	51469	108	46.266	33.144	10.289	0	287	287	2	1	-10921639	62.524	51	33	118	1313	25.384	2.000	0.394	1.391
ID51470	51470	None	29.771	6.148	12.532	0	287	287	2	1	-10921639	73.857	77	29	110	1551	23.640	2.000	0.186	0.978
ID51471	51471	111	45.889	0.000	16.000	0	287	287	2	1	-10921639	97.000	99	62	147	2037	20.849	4.800	0.281	2.042
ID51472	51472	103	60.459	25.897	15.700	0	287	287	2	1	-10921639	159.000	155	107	221	3339	30.434	4.800	0.181	1.601
ID51473	51473	114	49.125	29.515	16.006	0	287	287	2	1	-10921639	130.286	129	51	195	2736	40.560	2.000	0.164	0.903
ID51474	51474	96	42.739	19.777	18.429	0	287	287	2	1	-10921639	142.143	155	62	181	2985	37.641	4.800	0.153	1.000
ID51475	51475	116	38.223	23.483	20.983	0	287	287	2	1	-10921639	149.000	155	81	195	3129	32.502	2.000	0.106	0.876
ID51476	51476	None	53.011	35.135	21.084	0	287	287	2	1	-10921639	168.333	177	92	214	3535	34.102	4.800	0.154	1.315
ID51477	51477	107	53.201	44.135	21.730	0	287	287	2	1	-10921639	59.857	59	14	133	1257	32.437	2.000	0.432	1.113
ID51478	51478	113	60.018	16.088	22.946	0	287	287	2	1	-10921639	120.048	118	62	192	2521	36.592	2.000	0.212	1.150
ID51479	51479	98	69.085	36.841	24.476	0	287	287	2	1	-10921639	167.810	173	99	229	3524	41.760	4.800	0.221	1.453
ID51480	51480	115	32.190	28.221	24.867	0	287	287	2	1	-10921639	116.000	114	73	151	2436	22.976	2.000	0.114	1.034
ID51481	51481	112	49.284	34.278	33.320	0	287	287	2	1	-10921639	60.381	44	29	125	1268	29.780	2.000	0.397	1.152
ID51443	51443	85	72.561	0.000	0.000	0	288	288	2	1	-10921639	213.238	238	159	255	4478	42.254	3.200	0.214	1.779
ID51444	51444	117	31.233	6.965	1.053	0	288	288	2	1	-10921639	127.333	129	62	155	2674	28.052	6.329	0.143	1.135
ID51445	51445	108	59.197	33.118	10.821	0	288	288	2	1	-10921639	66.857	55	25	158	1404	36.964	2.000	0.366	0.970
ID51446	51446	103	62.934	25.692	15.531	0	288	288	2	1	-10921639	164.619	166	110	232	3457	35.247	2.000	0.170	1.360
ID51447	51447	114	56.497	29.771	16.175	0	288	288	2	1	-10921639	136.238	140	51	214	2861	45.214	2.000	0.159	0.828
ID51448	51448	111	27.148	0.000	17.000	0	288	288	2	1	-10921639	62.857	66	36	85	1320	16.283	4.800	0.265	1.617
ID51449	51449	96	54.052	20.454	18.575	0	288	288	2	1	-10921639	162.619	162	99	240	3415	37.040	7.600	0.154	1.174
ID51450	51450	116	39.783	23.270	20.856	0	288	288	2	1	-10921639	160.143	166	107	203	3363	32.236	7.600	0.109	0.973
ID51451	51451	107	67.208	44.064	21.664	0	288	288	2	1	-10921639	70.476	59	22	162	1480	41.997	2.000	0.449	1.040
ID51452	51452	113	60.959	15.666	22.810	0	288	288	2	1	-10921639	118.286	110	66	199	2484	38.608	2.000	0.213	1.076
ID51453	51453	98	86.847	36.480	24.377	0	288	288	2	1	-10921639	199.190	206	114	255	4183	41.967	4.800	0.255	1.930
ID51454	51454	112	41.982	35.344	33.566	0	288	288	2	1	-10921639	60.619	55	25	118	1273	25.717	2.000	0.390	1.322
ID51456	51456	117	30.426	6.930	0.531	0	289	289	2	1	-10921639	135.190	136	92	177	2839	23.884	4.800	0.134	1.342
ID51457	51457	108	69.229	32.958	10.920	0	289	289	2	1	-10921639	72.143	51	29	188	1515	41.860	2.000	0.419	1.018
ID51458	51458	103	57.679	25.444	15.605	0	289	289	2	1	-10921639	163.238	162	92	221	3428	35.862	2.000	0.157	1.234
ID51459	51459	114	56.091	29.127	15.992	0	289	289	2	1	-10921639	151.000	151	85	214	3171	34.999	2.000	0.173	1.271
ID51460	51460	111	36.988	0.000	17.000	0	289	289	2	1	-10921639	70.667	70	44	107	1484	18.279	4.800	0.302	1.794
ID51461	51461	96	50.552	20.172	17.987	0	289	289	2	1	-10921639	153.095	166	85	210	3215	37.241	2.000	0.161	1.140
ID51462	51462	116	44.597	23.478	21.421	0	289	289	2	1	-10921639	158.048	155	99	232	3319	31.296	2.000	0.109	0.989
ID51463	51463	107	80.872	44.025	21.694	0	289	289	2	1	-10921639	77.429	62	18	195	1626	51.820	2.000	0.491	0.984
ID51464	51464	113	88.451	15.694	22.853	0	289	289	2	1	-10921639	144.190	125	70	255	3028	51.152	2.000	0.277	1.224
ID51465	51465	115	28.074	28.312	24.313	0	289	289	2	1	-10921639	127.190	129	92	166	2671	22.083	2.000	0.080	0.850
ID51466	51466	98	75.015	36.285	24.175	0	289	289	2	1	-10921639	196.714	206	129	251	4131	38.459	4.800	0.223	1.863
ID51467	51467	112	31.925	35.112	33.560	0	289	289	2	1	-10921639	44.286	36	11	92	930	22.552	2.000	0.322	0.958
ID51455	51455	85	64.437	0.000	0.000	0	289	289	2	1	-10921639	218.524	232	182	255	4589	27.689	4.800	0.213	2.771
ID51488	51488	114	38.658	29.089	15.741	0	290	290	2	1	-10921639	134.000	140	88	166	2814	23.723	4.800	0.145	1.433
ID51489	51489	111	41.609	0.000	17.000	0	290	290	2	1	-10921639	75.429	77	44	110	1584	19.477	4.800	0.344	1.983
ID51490	51490	96	45.029	19.761	17.547	0	290	290	2	1	-10921639	153.333	155	92	199	3220	25.929	4.800	0.160	1.634
ID51491	51491	116	46.869	23.479	21.310	0	290	290	2	1	-10921639	158.048	155	118	221	3319	28.591	7.600	0.126	1.240
ID51492	51492	107	65.620	43.863	21.788	0	290	290	2	1	-10921639	63.857	48	18	166	1341	42.744	2.000	0.479	0.968
ID51493	51493	113	88.815	15.747	22.688	0	290	290	2	1	-10921639	150.286	133	81	255	3156	51.013	2.000	0.278	1.281
ID51494	51494	115	31.363	28.610	23.958	0	290	290	2	1	-10921639	131.381	140	70	177	2759	26.307	2.000	0.098	0.890
ID51495	51495	98	73.520	36.763	24.296	0	290	290	2	1	-10921639	166.333	177	85	243	3493	42.963	4.800	0.238	1.488
ID51496	51496	112	34.975	35.009	33.966	0	290	290	2	1	-10921639	45.095	40	22	96	947	20.931	2.000	0.349	1.114
ID51482	51482	85	62.778	0.000	0.000	0	290	290	2	1	-10921639	209.429	207	172	255	4398	29.936	4.800	0.196	2.290
ID51483	51483	117	32.495	8.000	0.000	0	290	290	2	1	-10921639	127.667	135	86	170	2681	25.835	4.800	0.161	1.372
ID51484	51484	118	27.915	23.055	7.124	0	290	290	2	1	-10921639	38.571	36	18	81	810	17.302	2.000	0.325	1.093
ID51485	51485	108	56.008	32.885	10.832	0	290	290	2	1	-10921639	61.429	51	22	158	1290	36.072	2.000	0.370	0.919
ID51486	51486	None	28.042	6.819	12.845	0	290	290	2	1	-10921639	61.762	62	33	92	1297	18.182	2.000	0.213	1.191
ID51487	51487	103	46.829	25.832	15.551	0	290	290	2	1	-10921639	147.714	151	103	203	3102	27.450	4.800	0.148	1.391
ID51497	51497	85	59.024	0.000	0.000	0	291	291	2	1	-10921639	194.857	190	151	255	4092	34.770	2.000	0.168	1.612
ID51498	51498	117	32.985	6.000	0.000	0	291	291	2	1	-10921639	155.667	155	129	188	3269	15.916	4.800	0.144	2.463
ID51499	51499	118	39.907	22.911	6.510	0	291	291	2	1	-10921639	51.619	40	22	103	1084	25.174	2.000	0.371	1.110
ID51500	51500	108	58.897	32.520	11.004	0	291	291	2	1	-10921639	66.762	55	18	166	1402	41.896	2.000	0.398	0.907
ID51501	51501	103	37.102	26.118	15.477	0	291	291	2	1	-10921639	127.762	133	62	184	2683	37.398	4.800	0.118	0.720
ID51502	51502	114	46.550	29.536	16.220	0	291	291	2	1	-10921639	125.762	136	40	188	2641	44.245	2.000	0.142	0.705
ID51503	51503	111	42.229	0.000	17.000	0	291	291	2	1	-10921639	63.238	59	27	110	1328	22.271	2.000	0.393	1.601
ID51504	51504	96	38.686	17.874	17.345	0	291	291	2	1	-10921639	116.714	125	55	158	2451	33.711	2.000	0.151	0.907
ID51505	51505	116	50.704	23.520	21.318	0	291	291	2	1	-10921639	160.619	155	103	225	3373	32.675	2.000	0.126	1.098
ID51506	51506	107	74.538	43.793	21.845	0	291	291	2	1	-10921639	71.095	59	18	181	1493	46.407	2.000	0.523	1.052
ID51507	51507	113	85.821	15.786	22.756	0	291	291	2	1	-10921639	142.952	133	81	255	3002	48.978	2.000	0.273	1.252
ID51508	51508	115	31.831	28.520	24.232	0	291	291	2	1	-10921639	141.905	144	99	177	2980	22.088	4.800	0.108	1.249
ID51509	51509	98	69.933	36.981	24.471	0	291	291	2	1	-10921639	155.810	162	81	221	3272	39.457	4.800	0.245	1.552
ID51510	51510	112	34.488	35.153	33.965	0	291	291	2	1	-10921639	42.476	36	18	92	892	22.293	2.000	0.327	0.938
ID51520	51520	107	77.232	43.761	21.871	0	292	292	2	1	-10921639	69.810	55	14	199	1466	49.907	2.000	0.539	0.980
ID51521	51521	113	81.949	15.939	22.615	0	292	292	2	1	-10921639	140.333	125	66	243	2947	52.023	2.000	0.258	1.108
ID51522	51522	115	40.885	29.318	23.713	0	292	292	2	1	-10921639	151.095	155	85	203	3173	34.515	4.800	0.133	1.028
ID51523	51523	98	67.270	36.827	24.569	0	292	292	2	1	-10921639	131.524	118	36	218	2762	56.220	2.000	0.229	0.871
ID51524	51524	112	29.687	35.098	33.830	0	292	292	2	1	-10921639	39.762	36	18	77	835	18.052	2.000	0.343	1.125
ID51511	51511	85	57.902	0.000	0.000	0	292	292	2	1	-10921639	202.857	199	151	255	4260	36.035	2.000	0.173	1.659
ID51512	51512	117	51.501	6.000	0.000	0	292	292	2	1	-10921639	158.619	162	107	214	3331	30.554	4.800	0.192	1.674
ID51513	51513	108	77.536	31.944	11.086	0	292	292	2	1	-10921639	88.571	70	36	188	1860	45.857	2.000	0.436	1.173
ID51514	51514	111	38.722	0.000	16.000	0	292	292	2	1	-10921639	67.905	65	44	103	1426	17.804	4.800	0.393	2.152
ID51515	51515	103	37.177	26.125	15.807	0	292	292	2	1	-10921639	145.762	147	99	177	3061	24.390	4.800	0.121	1.292
ID51516	51516	114	54.325	29.295	16.228	0	292	292	2	1	-10921639	146.619	151	77	199	3079	37.408	2.000	0.172	1.148
ID51517	51517	96	38.339	18.518	17.293	0	292	292	2	1	-10921639	125.571	133	55	170	2637	33.954	2.000	0.143	0.923
ID51518	51518	116	38.096	23.666	21.470	0	292	292	2	1	-10921639	155.381	151	110	203	3263	22.918	2.000	0.100	1.235
ID51519	51519	119	42.119	35.743	21.330	0	292	292	2	1	-10921639	145.762	155	85	199	3061	35.994	2.000	0.117	0.849
ID51538	51538	85	55.846	0.000	0.000	0	293	293	2	1	-10921639	181.429	170	141	255	3810	36.898	2.000	0.165	1.395
ID51539	51539	117	43.222	6.000	0.000	0	293	293	2	1	-10921639	147.619	148	107	192	3100	21.775	6.272	0.192	2.188
ID51540	51540	108	80.539	31.826	11.302	0	293	293	2	1	-10921639	97.000	92	33	192	2037	52.035	2.000	0.435	1.130
ID51541	51541	111	27.200	0.000	16.000	0	293	293	2	1	-10921639	50.810	51	29	81	1067	14.583	4.800	0.332	1.736
ID51542	51542	103	28.764	25.467	15.680	0	293	293	2	1	-10921639	130.190	136	81	170	2734	23.653	2.000	0.078	0.801
ID51543	51543	114	44.719	29.252	16.120	0	293	293	2	1	-10921639	135.905	140	77	192	2854	29.666	2.000	0.141	1.135
ID51544	51544	96	57.731	18.057	17.088	0	293	293	2	1	-10921639	130.381	129	70	206	2738	37.531	2.000	0.186	1.092
ID51545	51545	116	40.945	23.590	21.206	0	293	293	2	1	-10921639	152.762	155	110	206	3208	24.345	2.000	0.108	1.224
ID51546	51546	119	45.278	35.158	21.494	0	293	293	2	1	-10921639	165.429	166	96	210	3474	31.941	4.800	0.143	1.294
ID51547	51547	107	76.962	43.563	21.730	0	293	293	2	1	-10921639	74.810	66	11	188	1571	52.885	2.000	0.529	0.979
ID51548	51548	113	91.318	15.993	22.641	0	293	293	2	1	-10921639	152.000	136	77	251	3192	56.478	2.000	0.283	1.188
ID51549	51549	115	48.389	28.962	23.860	0	293	293	2	1	-10921639	156.667	162	99	210	3290	31.743	2.000	0.146	1.259
ID51550	51550	98	61.971	37.128	24.427	0	293	293	2	1	-10921639	151.905	162	81	203	3190	42.743	4.800	0.219	1.275
ID51525	51525	85	59.093	0.000	0.000	0	294	294	2	1	-10921639	194.143	195	148	255	4077	32.575	2.000	0.182	1.837
ID51526	51526	117	36.789	6.000	0.000	0	294	294	2	1	-10921639	137.286	151	73	188	2883	33.210	4.800	0.182	1.270
ID51527	51527	108	92.670	32.001	10.999	0	294	294	2	1	-10921639	108.667	107	44	225	2282	52.494	2.000	0.428	1.241
ID51528	51528	120	32.173	6.612	12.498	0	294	294	2	1	-10921639	62.381	59	29	99	1310	20.522	4.800	0.268	1.286
ID51529	51529	111	32.545	0.000	16.000	0	294	294	2	1	-10921639	46.762	44	22	85	982	19.555	2.000	0.348	1.235
ID51530	51530	114	37.508	29.000	16.153	0	294	294	2	1	-10921639	133.095	140	77	173	2795	28.121	2.000	0.127	1.066
ID51531	51531	96	46.628	17.793	16.981	0	294	294	2	1	-10921639	123.333	121	70	181	2590	30.845	2.000	0.162	1.117
ID51532	51532	116	39.777	23.347	21.409	0	294	294	2	1	-10921639	148.810	144	114	195	3125	25.149	2.000	0.107	1.143
ID51533	51533	119	43.074	35.489	21.164	0	294	294	2	1	-10921639	167.905	166	118	210	3526	27.619	7.600	0.130	1.403
ID51534	51534	107	83.811	43.293	21.793	0	294	294	2	1	-10921639	88.857	73	33	195	1866	48.823	2.000	0.470	1.163
ID51535	51535	113	90.156	15.971	22.836	0	294	294	2	1	-10921639	147.190	125	88	255	3091	50.982	2.000	0.275	1.246
ID51536	51536	115	57.834	29.045	24.090	0	294	294	2	1	-10921639	165.429	170	110	225	3474	34.183	2.000	0.164	1.366
ID51537	51537	98	79.310	36.860	24.219	0	294	294	2	1	-10921639	156.667	170	62	240	3290	53.174	2.000	0.245	1.158
ID51563	51563	85	68.612	0.000	0.000	0	295	295	2	1	-10921639	196.381	190	155	255	4124	35.577	2.000	0.200	1.840
ID51564	51564	117	32.343	5.000	0.000	0	295	295	2	1	-10921639	137.857	136	88	192	2895	28.022	6.164	0.136	1.181
ID51565	51565	108	78.247	31.841	11.009	0	295	295	2	1	-10921639	100.762	92	36	195	2116	46.621	2.000	0.402	1.239
ID51566	51566	120	32.552	6.460	12.385	0	295	295	2	1	-10921639	59.905	55	29	96	1258	20.717	4.800	0.286	1.286
ID51567	51567	103	29.904	25.220	15.649	0	295	295	2	1	-10921639	132.762	136	81	158	2788	19.781	6.072	0.110	1.332
ID51568	51568	96	52.433	18.065	16.911	0	295	295	2	1	-10921639	124.238	121	62	206	2609	33.250	2.000	0.185	1.169
ID51569	51569	114	33.910	29.719	16.603	0	295	295	2	1	-10921639	126.810	129	66	158	2663	26.593	2.000	0.111	0.953
ID51570	51570	119	42.485	34.567	20.893	0	295	295	2	1	-10921639	162.048	177	96	199	3403	33.425	7.600	0.139	1.182
ID51571	51571	116	31.950	23.212	21.618	0	295	295	2	1	-10921639	144.619	144	103	184	3037	24.289	4.800	0.107	1.148
ID51572	51572	107	79.678	43.248	21.679	0	295	295	2	1	-10921639	85.381	73	29	170	1793	47.134	2.000	0.485	1.182
ID51573	51573	113	92.620	16.080	22.841	0	295	295	2	1	-10921639	152.667	136	85	255	3206	51.825	2.000	0.287	1.314
ID51574	51574	115	62.341	29.214	24.003	0	295	295	2	1	-10921639	174.905	177	118	243	3673	35.283	4.800	0.173	1.465
ID51575	51575	98	71.341	36.587	24.379	0	295	295	2	1	-10921639	145.476	155	55	229	3055	54.890	2.000	0.225	0.974
ID51552	51552	108	72.680	31.720	11.311	0	296	296	2	1	-10921639	94.238	81	33	195	1979	50.485	2.000	0.384	1.036
ID51553	51553	120	32.977	6.919	12.249	0	296	296	2	1	-10921639	61.667	62	33	103	1295	20.991	4.800	0.268	1.242
ID51554	51554	103	31.955	25.301	15.930	0	296	296	2	1	-10921639	131.333	140	81	166	2758	25.315	2.000	0.105	0.984
ID51555	51555	96	53.260	17.974	16.799	0	296	296	2	1	-10921639	127.810	118	85	203	2684	32.671	2.000	0.173	1.153
ID51556	51556	114	31.879	29.664	16.675	0	296	296	2	1	-10921639	131.143	140	70	170	2754	25.935	2.000	0.111	1.014
ID51557	51557	116	38.726	23.209	20.965	0	296	296	2	1	-10921639	154.619	158	118	195	3247	24.246	2.000	0.107	1.238
ID51558	51558	119	32.734	35.302	21.318	0	296	296	2	1	-10921639	150.619	155	92	188	3163	28.762	7.600	0.104	0.983
ID51559	51559	107	98.900	43.331	21.837	0	296	296	2	1	-10921639	101.000	88	36	236	2121	56.922	2.000	0.512	1.201
ID51560	51560	113	92.300	16.092	22.773	0	296	296	2	1	-10921639	159.667	151	85	255	3353	49.292	2.000	0.290	1.458
ID51561	51561	115	56.554	28.476	24.468	0	296	296	2	1	-10921639	171.429	170	110	229	3600	35.042	2.000	0.151	1.287
ID51562	51562	98	70.076	36.082	24.293	0	296	296	2	1	-10921639	158.524	170	85	232	3329	44.518	2.000	0.226	1.314
ID51551	51551	85	51.297	0.000	0.000	0	296	296	2	1	-10921639	169.476	166	131	247	3559	31.462	6.269	0.163	1.509
ID51586	51586	85	58.348	0.000	0.000	0	297	297	2	1	-10921639	178.810	184	131	255	3755	34.661	2.000	0.175	1.537
ID51587	51587	117	34.214	4.000	0.000	0	297	297	2	1	-10921639	145.524	140	113	192	3056	24.788	6.278	0.118	1.238
ID51588	51588	108	53.182	31.860	11.320	0	297	297	2	1	-10921639	76.143	66	25	158	1599	38.927	2.000	0.309	0.924
ID51589	51589	103	32.781	26.135	16.005	0	297	297	2	1	-10921639	138.048	136	99	170	2899	24.653	2.000	0.108	1.089
ID51590	51590	114	38.516	29.214	16.312	0	297	297	2	1	-10921639	130.190	133	73	177	2734	33.966	2.000	0.115	0.793
ID51591	51591	96	47.312	17.693	16.807	0	297	297	2	1	-10921639	121.667	114	59	177	2555	30.994	2.000	0.166	1.118
ID51592	51592	116	40.495	23.237	20.731	0	297	297	2	1	-10921639	154.905	158	110	192	3253	24.749	4.800	0.124	1.384
ID51593	51593	107	112.088	43.163	22.042	0	297	297	2	1	-10921639	116.810	85	51	255	2453	62.145	2.000	0.485	1.228
ID51594	51594	113	95.816	15.979	22.798	0	297	297	2	1	-10921639	164.619	151	99	255	3457	49.905	2.000	0.287	1.469
ID51595	51595	115	68.247	28.749	24.494	0	297	297	2	1	-10921639	187.762	181	140	255	3943	35.178	2.000	0.170	1.549
ID51596	51596	98	66.337	36.210	24.400	0	297	297	2	1	-10921639	163.143	166	92	221	3426	36.774	4.800	0.214	1.563
ID51597	51597	None	36.203	33.980	34.571	0	297	297	2	1	-10921639	50.619	48	14	103	1063	22.424	2.000	0.380	1.244
ID51616	51616	85	45.781	0.000	0.000	0	298	298	2	1	-10921639	178.810	173	145	243	3755	26.716	6.215	0.153	1.774
ID51617	51617	117	33.920	4.000	0.000	0	298	298	2	1	-10921639	137.476	131	96	199	2887	30.016	2.000	0.136	1.099
ID51618	51618	108	28.494	31.694	11.418	0	298	298	2	1	-10921639	58.667	59	18	107	1232	28.619	2.000	0.191	0.657
ID51619	51619	103	38.925	24.985	15.954	0	298	298	2	1	-10921639	151.571	147	110	188	3183	25.779	2.000	0.120	1.263
ID51620	51620	114	34.337	28.979	16.323	0	298	298	2	1	-10921639	144.286	147	77	188	3030	32.953	4.800	0.116	0.910
ID51621	51621	96	51.473	17.625	16.644	0	298	298	2	1	-10921639	118.952	107	62	188	2498	32.434	2.000	0.170	1.064
ID51622	51622	116	39.300	23.413	20.762	0	298	298	2	1	-10921639	156.762	158	110	206	3292	28.379	3.200	0.113	1.121
ID51623	51623	119	36.451	35.878	21.453	0	298	298	2	1	-10921639	142.333	151	92	192	2989	34.501	4.800	0.127	0.933
ID51624	51624	107	93.735	43.104	22.281	0	298	298	2	1	-10921639	108.667	96	40	214	2282	53.267	2.000	0.456	1.279
ID51625	51625	113	101.503	16.080	22.684	0	298	298	2	1	-10921639	161.000	155	77	255	3381	58.683	2.000	0.318	1.322
ID51626	51626	115	72.695	29.038	24.396	0	298	298	2	1	-10921639	188.714	173	125	255	3963	40.425	2.000	0.174	1.386
ID51627	51627	98	60.021	36.085	24.204	0	298	298	2	1	-10921639	154.714	170	77	199	3249	36.946	4.800	0.203	1.412
ID51584	51584	98	60.303	36.064	24.262	0	299	299	2	1	-10921639	154.476	166	81	206	3244	39.613	2.000	0.182	1.202
ID51585	51585	115	73.873	28.987	24.643	0	299	299	2	1	-10921639	177.952	170	96	255	3737	47.486	2.000	0.192	1.206
ID51576	51576	85	64.444	0.000	0.000	0	299	299	2	1	-10921639	189.905	184	155	255	3988	31.801	4.800	0.201	1.998
ID51577	51577	108	42.242	31.854	11.415	0	299	299	2	1	-10921639	69.000	70	22	140	1449	34.896	2.000	0.245	0.777
ID51578	51578	114	49.211	28.152	16.019	0	299	299	2	1	-10921639	163.476	166	103	210	3433	31.630	4.800	0.142	1.283
ID51579	51579	96	57.732	17.920	16.842	0	299	299	2	1	-10921639	129.238	118	81	203	2714	33.397	2.000	0.182	1.193
ID51580	51580	116	36.194	23.230	20.886	0	299	299	2	1	-10921639	151.762	155	114	199	3187	24.531	2.000	0.093	1.057
ID51581	51581	119	44.177	36.183	21.172	0	299	299	2	1	-10921639	148.048	162	77	188	3109	33.004	6.359	0.141	1.111
ID51582	51582	107	89.214	43.072	22.462	0	299	299	2	1	-10921639	100.476	88	29	210	2110	55.229	2.000	0.454	1.137
ID51583	51583	113	96.381	16.198	22.919	0	299	299	2	1	-10921639	162.143	144	85	255	3405	52.473	2.000	0.300	1.428
ID51600	51600	114	52.650	28.388	16.033	0	300	300	2	1	-10921639	163.190	162	114	214	3427	29.911	2.000	0.148	1.406
ID51601	51601	96	50.202	18.283	16.684	0	300	300	2	1	-10921639	126.429	129	85	192	2655	30.750	2.000	0.178	1.240
ID51602	51602	116	36.092	23.030	20.943	0	300	300	2	1	-10921639	152.905	151	118	192	3211	21.024	2.000	0.110	1.444
ID51603	51603	113	92.591	16.415	23.032	0	300	300	2	1	-10921639	161.714	155	73	255	3396	52.677	2.000	0.295	1.399
ID51604	51604	107	74.756	42.970	22.514	0	300	300	2	1	-10921639	89.476	85	29	188	1879	47.651	2.000	0.425	1.121
ID51605	51605	98	75.193	36.035	24.135	0	300	300	2	1	-10921639	169.762	177	85	240	3565	43.133	2.000	0.227	1.457
ID51606	51606	115	72.106	29.021	24.519	0	300	300	2	1	-10921639	179.143	184	96	255	3762	52.717	2.000	0.182	1.046
ID51598	51598	85	59.677	0.000	0.000	0	300	300	2	1	-10921639	183.524	173	151	255	3854	29.493	6.154	0.190	1.987
ID51599	51599	108	36.693	32.040	11.689	0	300	300	2	1	-10921639	73.619	77	33	136	1546	28.824	2.000	0.158	0.698
ID51607	51607	85	58.588	0.000	0.000	0	301	301	2	1	-10921639	194.762	196	162	255	4090	25.375	4.800	0.197	2.528
ID51608	51608	108	29.220	32.168	12.019	0	301	301	2	1	-10921639	70.762	77	29	110	1486	24.584	2.000	0.132	0.673
ID51609	51609	96	40.724	18.260	16.334	0	301	301	2	1	-10921639	106.190	110	59	162	2230	32.157	2.000	0.162	0.921
ID51610	51610	114	42.246	29.044	16.142	0	301	301	2	1	-10921639	153.381	158	99	203	3221	31.438	4.800	0.126	1.095
ID51611	51611	116	33.761	23.458	20.789	0	301	301	2	1	-10921639	152.429	155	107	210	3201	25.662	2.000	0.091	0.990
ID51612	51612	113	92.053	16.263	23.179	0	301	301	2	1	-10921639	159.476	151	81	255	3349	50.416	2.000	0.285	1.403
ID51613	51613	107	80.878	42.864	22.512	0	301	301	2	1	-10921639	94.048	85	29	199	1975	51.886	2.000	0.440	1.108
ID51614	51614	98	68.871	36.039	24.075	0	301	301	2	1	-10921639	160.810	173	77	232	3377	45.295	2.000	0.201	1.187
ID51615	51615	115	67.819	28.545	24.812	0	301	301	2	1	-10921639	171.381	170	96	255	3599	45.916	2.000	0.175	1.110
ID51632	51632	107	71.927	42.894	22.402	0	302	302	2	1	-10921639	90.286	77	44	177	1896	42.391	2.000	0.426	1.272
ID51633	51633	113	75.479	16.224	22.824	0	302	302	2	1	-10921639	135.095	129	70	214	2837	44.515	2.000	0.267	1.277
ID51634	51634	98	62.886	35.669	24.063	0	302	302	2	1	-10921639	157.762	173	70	221	3313	45.389	2.000	0.206	1.188
ID51635	51635	115	67.219	28.706	24.696	0	302	302	2	1	-10921639	162.000	158	81	251	3402	48.924	2.000	0.172	0.973
ID51628	51628	85	58.890	0.000	0.000	0	302	302	2	1	-10921639	189.381	184	162	247	3977	27.681	6.087	0.198	2.258
ID51629	51629	96	44.661	18.881	16.375	0	302	302	2	1	-10921639	109.571	114	48	177	2301	36.269	2.000	0.167	0.862
ID51630	51630	114	38.770	27.154	16.395	0	302	302	2	1	-10921639	155.667	155	92	206	3269	30.952	4.800	0.124	1.107
ID51631	51631	116	31.723	24.057	20.874	0	302	302	2	1	-10921639	148.429	147	103	195	3117	24.416	2.000	0.082	0.925
ID51636	51636	85	41.315	0.000	0.000	0	303	303	2	1	-10921639	176.714	173	148	214	3711	20.754	6.290	0.159	2.333
ID51637	51637	121	40.122	0.000	3.000	0	303	303	2	1	-10921639	141.571	140	81	199	2973	33.287	4.800	0.154	1.138
ID51638	51638	96	40.485	18.768	16.331	0	303	303	2	1	-10921639	106.905	110	44	177	2245	32.953	2.000	0.150	0.845
ID51639	51639	114	42.704	28.940	16.386	0	303	303	2	1	-10921639	160.381	162	92	218	3368	36.464	2.000	0.116	0.911
ID51640	51640	116	40.758	24.074	20.932	0	303	303	2	1	-10921639	156.810	151	99	221	3293	31.061	2.000	0.096	0.887
ID51641	51641	107	51.364	42.409	22.432	0	303	303	2	1	-10921639	83.095	77	36	144	1745	32.351	2.000	0.287	1.145
ID51642	51642	113	55.959	16.298	22.617	0	303	303	2	1	-10921639	116.857	121	44	188	2454	39.091	4.800	0.232	1.127
ID51643	51643	98	62.794	35.452	23.904	0	303	303	2	1	-10921639	173.333	188	92	232	3640	39.841	6.311	0.181	1.331
ID51644	51644	115	63.317	28.650	24.762	0	303	303	2	1	-10921639	164.571	162	85	255	3456	49.240	2.000	0.155	0.899
ID51664	51664	107	38.520	42.453	22.312	0	304	304	2	1	-10921639	72.667	66	36	118	1526	25.303	2.000	0.231	1.078
ID51665	51665	115	47.696	28.753	24.471	0	304	304	2	1	-10921639	162.286	158	118	214	3408	27.300	2.000	0.138	1.437
ID51666	51666	98	41.997	34.783	23.812	0	304	304	2	1	-10921639	143.524	151	77	192	3014	34.580	4.800	0.136	0.997
ID51657	51657	None	36.359	3.000	0.000	0	304	304	2	1	-10921639	151.048	162	99	188	3172	28.970	4.800	0.149	1.349
ID51658	51658	121	37.844	0.000	3.000	0	304	304	2	1	-10921639	150.667	162	96	195	3164	32.855	4.800	0.161	1.270
ID51659	51659	96	42.334	18.909	16.403	0	304	304	2	1	-10921639	100.429	103	40	162	2109	37.059	2.000	0.157	0.737
ID51660	51660	114	37.012	29.161	15.893	0	304	304	2	1	-10921639	145.333	147	103	184	3052	24.373	4.800	0.125	1.327
ID51661	51661	116	45.549	24.410	21.026	0	304	304	2	1	-10921639	161.952	162	114	225	3401	28.366	2.000	0.128	1.292
ID51662	51662	122	58.752	35.937	21.033	0	304	304	2	1	-10921639	146.619	147	85	221	3079	38.045	2.000	0.176	1.153
ID51663	51663	113	42.585	16.517	22.264	0	304	304	2	1	-10921639	116.333	114	85	166	2443	19.587	4.800	0.181	1.820
ID51667	51667	85	50.362	0.000	0.000	0	305	305	2	1	-10921639	176.095	172	151	243	3698	22.490	6.319	0.182	2.411
ID51668	51668	121	39.982	0.000	3.000	0	305	305	2	1	-10921639	140.429	136	85	188	2949	32.902	4.800	0.172	1.255
ID51669	51669	96	40.090	18.665	16.683	0	305	305	2	1	-10921639	104.810	103	66	155	2201	25.430	2.000	0.146	1.048
ID51670	51670	116	37.907	24.552	20.836	0	305	305	2	1	-10921639	157.333	158	114	206	3304	23.667	2.000	0.092	1.116
ID51671	51671	122	42.525	35.363	21.746	0	305	305	2	1	-10921639	155.381	151	136	188	3263	16.305	4.800	0.160	2.629
ID51672	51672	107	33.526	42.544	22.329	0	305	305	2	1	-10921639	69.714	66	29	114	1464	24.524	4.800	0.233	1.073
ID51673	51673	113	42.225	16.778	22.806	0	305	305	2	1	-10921639	102.333	103	59	155	2149	24.465	4.800	0.200	1.397
ID51674	51674	115	52.831	28.459	24.508	0	305	305	2	1	-10921639	139.476	140	66	229	2929	48.716	2.000	0.159	0.787
ID51648	51648	116	46.879	24.102	21.059	0	306	306	2	1	-10921639	159.476	162	125	199	3349	25.733	4.800	0.146	1.579
ID51649	51649	113	36.263	16.734	23.016	0	306	306	2	1	-10921639	97.619	99	59	136	2050	19.934	4.800	0.182	1.511
ID51650	51650	122	37.482	34.524	23.134	0	306	306	2	1	-10921639	144.524	151	92	184	3035	22.576	4.800	0.156	1.728
ID51651	51651	115	46.508	28.668	23.957	0	306	306	2	1	-10921639	157.000	158	96	206	3297	31.442	2.000	0.131	1.156
ID51645	51645	85	68.881	0.000	0.000	0	306	306	2	1	-10921639	213.429	210	176	255	4482	23.357	4.800	0.236	3.495
ID51646	51646	None	36.817	31.666	11.858	0	306	306	2	1	-10921639	90.476	88	48	151	1900	27.869	2.000	0.154	0.868
ID51647	51647	96	27.339	19.244	16.377	0	306	306	2	1	-10921639	88.952	96	48	133	1868	25.525	2.000	0.129	0.797
ID51656	51656	115	47.103	28.923	23.263	0	307	307	2	1	-10921639	169.048	170	118	218	3550	30.350	4.800	0.140	1.364
ID51652	51652	85	58.035	0.000	0.000	0	307	307	2	1	-10921639	192.952	192	165	255	4052	21.075	4.800	0.214	3.231
ID51653	51653	96	29.085	19.504	16.721	0	307	307	2	1	-10921639	103.381	103	66	144	2171	19.979	2.000	0.111	1.035
ID51654	51654	116	43.654	25.129	20.822	0	307	307	2	1	-10921639	159.143	166	99	210	3342	31.661	2.000	0.117	1.053
ID51655	51655	113	35.045	16.733	22.846	0	307	307	2	1	-10921639	92.524	96	59	140	1943	20.959	2.000	0.167	1.261
ID51676	51676	116	50.491	24.859	21.303	0	308	308	2	1	-10921639	155.000	151	110	214	3255	31.529	2.000	0.137	1.185
ID51677	51677	115	45.569	28.789	23.257	0	308	308	2	1	-10921639	163.810	170	114	206	3440	28.776	6.332	0.123	1.245
ID51675	51675	85	72.590	0.000	0.000	0	308	308	2	1	-10921639	196.714	190	162	255	4131	26.796	4.800	0.255	2.982
ID51680	51680	None	29.308	16.783	22.903	0	309	309	2	1	-10921639	83.476	85	55	107	1753	17.702	2.000	0.168	1.354
ID51681	51681	115	46.970	29.077	22.590	0	309	309	2	1	-10921639	155.524	162	107	199	3266	31.581	7.600	0.139	1.205
ID51678	51678	85	71.267	0.000	0.000	0	309	309	2	1	-10921639	182.190	173	148	251	3826	31.099	6.282	0.268	2.475
ID51679	51679	116	43.741	25.395	21.351	0	309	309	2	1	-10921639	145.952	144	103	214	3065	31.043	2.000	0.131	1.089
ID51685	51685	85	71.509	0.000	0.000	0	310	310	2	1	-10921639	156.095	148	103	229	3278	35.606	4.800	0.294	1.991
ID51686	51686	116	34.783	25.379	21.064	0	310	310	2	1	-10921639	131.143	125	85	188	2754	25.691	2.000	0.101	0.935
ID51687	51687	115	38.918	29.025	22.124	0	310	310	2	1	-10921639	152.286	155	118	188	3198	19.225	4.800	0.123	1.729
ID51684	51684	115	55.706	29.362	21.956	0	311	311	2	1	-10921639	177.857	181	129	232	3735	28.304	4.800	0.168	1.806
ID51682	51682	85	80.115	0.000	0.000	0	311	311	2	1	-10921639	159.762	151	124	255	3355	37.047	6.079	0.327	2.123
ID51683	51683	116	32.317	25.858	20.826	0	311	311	2	1	-10921639	152.429	158	110	195	3201	26.892	6.376	0.084	0.882
ID51688	51688	85	89.589	0.000	0.000	0	312	312	2	1	-10921639	154.667	162	107	229	3248	41.071	6.164	0.378	2.067
ID51689	51689	115	63.429	29.114	22.544	0	312	312	2	1	-10921639	161.429	166	103	232	3390	38.618	4.800	0.186	1.309
ID51694	51694	85	83.877	0.000	0.000	0	313	313	2	1	-10921639	146.905	148	100	225	3085	36.367	6.122	0.382	2.233
ID51695	51695	115	61.708	28.654	22.116	0	313	313	2	1	-10921639	167.238	170	114	232	3512	31.523	4.800	0.184	1.646
ID51698	51698	85	67.960	0.000	0.000	0	314	314	2	1	-10921639	130.238	125	100	192	2735	28.655	4.800	0.345	2.331
ID51699	51699	115	59.577	28.690	22.222	0	314	314	2	1	-10921639	163.762	166	99	221	3439	32.006	4.800	0.179	1.556
ID51690	51690	85	61.019	0.000	0.000	0	315	315	2	1	-10921639	115.381	121	79	158	2423	25.767	4.800	0.361	2.373
ID51691	51691	115	49.726	28.528	22.500	0	315	315	2	1	-10921639	163.333	166	121	203	3430	26.179	4.800	0.151	1.637
ID51696	51696	85	72.179	0.000	0.000	0	316	316	2	1	-10921639	117.429	117	82	181	2466	31.882	4.800	0.397	2.094
ID51697	51697	115	50.257	28.717	22.405	0	316	316	2	1	-10921639	162.333	166	121	225	3409	27.312	4.800	0.148	1.534
ID51700	51700	85	79.633	0.000	0.000	0	317	317	2	1	-10921639	118.381	121	68	195	2486	40.574	2.000	0.425	1.741
ID51701	51701	115	54.308	28.319	22.267	0	317	317	2	1	-10921639	178.952	177	136	214	3758	20.769	4.800	0.180	2.629
ID51706	51706	85	77.370	0.000	0.000	0	318	318	2	1	-10921639	119.667	113	72	206	2513	34.328	4.800	0.411	2.030
ID51707	51707	115	63.777	28.633	21.901	0	318	318	2	1	-10921639	186.190	184	147	236	3910	30.129	4.800	0.182	1.902
ID51692	51692	85	82.262	0.000	0.000	0	319	319	2	1	-10921639	115.714	121	72	206	2430	38.890	4.800	0.451	1.850
ID51693	51693	115	61.860	29.002	21.902	0	319	319	2	1	-10921639	177.667	170	136	240	3731	28.749	4.800	0.176	1.846
ID51702	51702	85	80.647	0.000	0.000	0	320	320	2	1	-10921639	114.762	118	72	199	2410	40.158	2.000	0.425	1.704
ID51703	51703	115	58.093	29.066	21.964	0	320	320	2	1	-10921639	175.476	173	136	214	3685	23.702	4.800	0.178	2.235
ID51704	51704	85	66.537	0.000	0.000	0	321	321	2	1	-10921639	113.000	110	79	195	2373	30.473	4.800	0.377	2.032
ID51705	51705	115	56.819	28.594	22.193	0	321	321	2	1	-10921639	172.476	184	125	218	3622	27.815	4.800	0.167	1.772
ID51708	51708	85	64.588	0.000	0.000	0	322	322	2	1	-10921639	113.667	103	82	181	2387	30.676	4.800	0.377	2.029
ID51709	51709	115	52.860	28.656	22.597	0	322	322	2	1	-10921639	159.619	158	99	225	3352	33.707	7.600	0.157	1.285
ID51714	51714	85	76.176	0.000	0.000	0	323	323	2	1	-10921639	118.238	127	76	203	2483	36.159	2.000	0.408	1.894
ID51715	51715	115	52.083	28.409	22.847	0	323	323	2	1	-10921639	171.190	170	129	218	3595	23.815	4.800	0.178	2.171
ID51710	51710	85	65.586	0.000	0.000	0	324	324	2	1	-10921639	111.190	113	76	166	2335	28.314	4.800	0.391	2.210
ID51711	51711	115	47.974	28.464	22.841	0	324	324	2	1	-10921639	156.190	151	114	218	3280	24.169	4.800	0.162	1.803
ID51712	51712	85	56.890	0.000	0.000	0	325	325	2	1	-10921639	96.333	90	72	170	2023	25.394	4.800	0.370	2.048
ID51713	51713	115	65.216	28.623	22.944	0	325	325	2	1	-10921639	161.952	151	107	240	3401	33.409	4.800	0.192	1.562
ID51724	51724	85	62.442	0.000	0.000	0	326	326	2	1	-10921639	97.571	100	51	184	2049	33.822	4.800	0.366	1.546
ID51725	51725	115	45.954	28.413	23.123	0	326	326	2	1	-10921639	155.429	158	110	192	3264	20.223	4.800	0.163	2.158
ID51720	51720	85	65.553	0.000	0.000	0	327	327	2	1	-10921639	102.762	107	68	177	2158	29.678	4.800	0.410	2.015
ID51721	51721	115	53.559	28.352	22.739	0	327	327	2	1	-10921639	148.762	147	107	199	3124	28.771	2.000	0.173	1.522
ID51716	51716	85	57.570	0.000	0.000	0	328	328	2	1	-10921639	95.952	96	65	162	2015	25.527	4.800	0.385	2.090
ID51717	51717	115	45.223	28.685	22.326	0	328	328	2	1	-10921639	144.810	144	103	188	3041	22.737	4.800	0.153	1.688
ID51718	51718	85	55.262	0.000	0.000	0	329	329	2	1	-10921639	90.429	96	58	151	1899	26.193	7.600	0.380	1.901
ID51719	51719	115	60.874	28.810	22.337	0	329	329	2	1	-10921639	158.905	155	110	240	3337	32.594	2.000	0.165	1.380
ID51732	51732	115	52.372	29.046	22.414	0	330	330	2	1	-10921639	150.714	144	121	210	3165	27.004	4.800	0.167	1.600
ID51731	51731	85	63.545	0.000	0.000	0	330	330	2	1	-10921639	97.095	100	58	162	2039	30.432	4.800	0.411	1.859
ID51722	51722	85	77.065	0.000	0.000	0	331	331	2	1	-10921639	102.143	103	58	188	2145	37.948	2.000	0.455	1.683
ID51723	51723	115	41.264	29.349	22.768	0	331	331	2	1	-10921639	136.905	136	107	184	2875	21.605	4.800	0.146	1.610
ID51729	51729	85	70.603	0.000	0.000	0	332	332	2	1	-10921639	100.714	114	51	170	2115	35.682	4.800	0.461	1.782
ID51730	51730	115	47.360	29.193	22.293	0	332	332	2	1	-10921639	133.476	129	85	192	2803	27.038	2.000	0.147	1.269
ID51733	51733	85	57.357	0.000	0.000	0	333	333	2	1	-10921639	87.048	86	51	166	1828	28.243	4.800	0.387	1.720
ID51734	51734	115	32.549	30.002	22.845	0	333	333	2	1	-10921639	131.286	129	107	158	2757	14.779	6.290	0.135	2.118
ID51728	51728	115	38.934	30.045	22.170	0	334	334	2	1	-10921639	128.762	125	103	170	2704	20.739	4.800	0.149	1.615
ID51726	51726	85	60.121	0.000	0.000	0	334	334	2	1	-10921639	85.095	96	48	155	1787	31.161	4.800	0.439	1.667
ID51727	51727	123	30.812	25.522	14.878	0	334	334	2	1	-10921639	87.810	85	59	140	1844	20.932	2.000	0.124	0.924
ID51736	51736	123	42.219	24.680	14.787	0	335	335	2	1	-10921639	94.571	88	62	144	1986	23.509	2.000	0.183	1.245
ID51737	51737	115	41.510	29.320	22.504	0	335	335	2	1	-10921639	129.857	121	92	192	2727	26.121	2.000	0.153	1.319
ID51735	51735	85	52.446	0.000	0.000	0	335	335	2	1	-10921639	80.190	72	41	147	1684	30.111	4.800	0.421	1.577
ID51740	51740	115	43.695	29.394	22.561	0	336	336	2	1	-10921639	124.381	118	81	184	2612	28.285	2.000	0.157	1.193
ID51738	51738	85	51.458	0.000	0.000	0	336	336	2	1	-10921639	77.810	70	45	151	1634	31.062	2.000	0.387	1.398
ID51739	51739	123	32.001	24.581	14.715	0	336	336	2	1	-10921639	85.619	81	55	136	1798	19.780	2.000	0.130	0.993
ID51741	51741	85	53.173	0.000	0.000	0	337	337	2	1	-10921639	85.286	88	51	147	1791	27.722	6.299	0.384	1.708
ID51742	51742	115	35.951	29.155	22.312	0	337	337	2	1	-10921639	124.333	118	96	158	2611	19.189	4.800	0.139	1.586
ID51744	51744	85	48.615	0.000	0.000	0	338	338	2	1	-10921639	84.714	73	51	140	1779	27.695	2.000	0.366	1.639
ID51745	51745	115	30.728	29.493	22.387	0	338	338	2	1	-10921639	119.571	118	85	147	2511	17.096	4.800	0.121	1.515
ID51746	51746	85	60.560	0.000	0.000	0	339	339	2	1	-10921639	87.667	85	48	173	1841	34.308	2.000	0.413	1.494
ID51747	51747	115	31.698	29.519	22.578	0	339	339	2	1	-10921639	120.619	118	88	158	2533	19.681	7.600	0.116	1.271
ID51743	51743	85	68.251	0.000	0.000	0	340	340	2	1	-10921639	97.714	88	58	188	2052	38.210	2.000	0.440	1.562
