# Supplementary material for: Progressive enhancement of kinetic proofreading in T cell antigen discrimination from receptor activation to DAG generation
Source: eLife. 2022 Sep 20;11:e75263. doi: 10.7554/eLife.75263 (PMC9536835; doi:10.7554/eLife.75263)
Supplement: Figure 5—source data 1. — Each data table is the TrackMate ‘spot-statistics’ output of one cell over four cycles of blue-light illumination (frames 0–40, 100–140, 200–240, and 300–340, with 3 s interval between frames). We calculated the lifetime of TrackIDs that existed at the start of each period of blue-light illumination that did not last for the full period and fit the resulting lifetime distributions using custom Python scripts available at https://github.com/dbritain/KP-paper (copy archived at swh:1:rev:167fa456901903740f0f3ee6a3e5324bc45207ea, Britain, 2022). [file elife-75263-fig5-data1.zip › Fig5SourceData/LAT/lat1/cell14.csv]

Label	ID	TRACK_ID	QUALITY	POSITION_X	POSITION_Y	POSITION_Z	POSITION_T	FRAME	RADIUS	VISIBILITY	MANUAL_COLOR	MEAN_INTENSITY	MEDIAN_INTENSITY	MIN_INTENSITY	MAX_INTENSITY	TOTAL_INTENSITY	STANDARD_DEVIATION	ESTIMATED_DIAMETER	CONTRAST	SNR
ID55778	55778	0	83.488	41.000	5.000	0	0	0	2	1	-10921639	176.333	199	71	255	3703	58.767	4.800	0.277	1.301
ID55779	55779	1	99.790	27.064	10.894	0	0	0	2	1	-10921639	158.952	137	98	255	3338	53.738	2.000	0.289	1.327
ID55780	55780	2	77.892	21.679	16.897	0	0	0	2	1	-10921639	208.190	196	135	255	4372	41.212	7.600	0.191	1.621
ID55781	55781	3	63.327	14.183	19.422	0	0	0	2	1	-10921639	152.429	137	111	231	3201	37.605	4.800	0.191	1.302
ID55782	55782	4	28.315	27.088	22.169	0	0	0	2	1	-10921639	120.619	122	74	161	2533	21.978	7.600	0.079	0.803
ID55783	55783	5	36.510	16.664	25.177	0	0	0	2	1	-10921639	113.381	113	74	193	2381	29.684	2.000	0.082	0.576
ID55784	55784	None	33.390	29.906	24.773	0	0	0	2	1	-10921639	90.381	89	45	152	1898	28.575	2.000	0.115	0.653
ID55785	55785	6	35.571	19.700	28.144	0	0	0	2	1	-10921639	106.048	108	52	152	2227	27.538	7.600	0.121	0.832
ID55786	55786	7	32.770	23.484	37.555	0	0	0	2	1	-10921639	49.714	52	15	104	1044	25.700	2.000	0.309	0.913
ID55760	55760	2	75.892	21.629	17.070	0	1	1	2	1	-10921639	213.333	222	150	255	4480	39.644	4.800	0.189	1.711
ID55761	55761	3	52.968	14.141	19.374	0	1	1	2	1	-10921639	143.571	130	102	213	3015	33.530	2.000	0.152	1.131
ID55762	55762	4	33.013	27.450	22.178	0	1	1	2	1	-10921639	127.333	128	80	172	2674	23.414	7.600	0.095	0.947
ID55763	55763	5	37.013	16.637	24.999	0	1	1	2	1	-10921639	109.571	102	71	183	2301	30.209	2.000	0.080	0.535
ID55764	55764	6	38.043	19.884	28.626	0	1	1	2	1	-10921639	88.000	91	32	154	1848	35.306	2.000	0.141	0.617
ID55765	55765	7	28.503	22.952	37.968	0	1	1	2	1	-10921639	42.476	41	15	87	892	18.201	2.000	0.270	0.993
ID55758	55758	0	82.243	41.000	5.000	0	1	1	2	1	-10921639	194.667	228	102	255	4088	59.337	4.800	0.267	1.381
ID55759	55759	1	93.502	26.930	11.071	0	1	1	2	1	-10921639	155.857	146	93	255	3273	52.666	2.000	0.271	1.263
ID55744	55744	4	35.083	28.147	22.643	0	2	2	2	1	-10921639	122.571	126	74	174	2574	29.931	4.800	0.132	0.956
ID55745	55745	5	35.088	16.052	25.058	0	2	2	2	1	-10921639	119.190	124	87	163	2503	21.339	2.000	0.133	1.309
ID55746	55746	6	34.452	19.849	28.778	0	2	2	2	1	-10921639	83.905	87	41	141	1762	29.756	2.000	0.138	0.682
ID55747	55747	None	27.856	27.565	37.084	0	2	2	2	1	-10921639	40.810	37	15	85	857	20.738	2.000	0.268	0.833
ID55748	55748	7	27.107	22.987	37.588	0	2	2	2	1	-10921639	39.476	39	10	85	829	21.149	2.000	0.260	0.771
ID55740	55740	0	77.945	39.392	4.614	0	2	2	2	1	-10921639	185.476	180	104	255	3895	52.431	6.360	0.199	1.176
ID55741	55741	1	69.043	27.121	11.286	0	2	2	2	1	-10921639	146.857	135	91	228	3084	41.738	2.000	0.212	1.231
ID55742	55742	2	69.963	21.373	17.193	0	2	2	2	1	-10921639	207.381	202	163	255	4355	34.671	4.800	0.173	1.763
ID55743	55743	3	42.734	14.037	19.402	0	2	2	2	1	-10921639	137.238	135	93	191	2882	28.471	2.000	0.121	1.039
ID55766	55766	0	76.655	38.753	4.633	0	3	3	2	1	-10921639	174.667	167	98	255	3668	50.335	2.000	0.177	1.042
ID55767	55767	1	61.394	27.179	11.596	0	3	3	2	1	-10921639	143.095	137	95	222	3005	37.494	2.000	0.178	1.156
ID55768	55768	2	71.769	21.127	16.993	0	3	3	2	1	-10921639	209.429	211	163	255	4398	34.265	4.800	0.170	1.778
ID55769	55769	3	43.493	13.913	19.474	0	3	3	2	1	-10921639	137.571	128	106	207	2889	28.897	2.000	0.116	0.988
ID55770	55770	4	31.863	27.679	22.279	0	3	3	2	1	-10921639	134.952	137	93	174	2834	20.478	4.800	0.127	1.488
ID55771	55771	8	29.046	21.763	23.648	0	3	3	2	1	-10921639	114.905	106	71	165	2413	27.470	2.000	0.077	0.599
ID55772	55772	5	27.731	16.147	25.181	0	3	3	2	1	-10921639	117.714	113	95	156	2472	15.824	2.000	0.109	1.459
ID55792	55792	8	29.400	21.991	23.648	0	4	4	2	1	-10921639	121.429	115	91	170	2550	24.915	2.000	0.096	0.853
ID55787	55787	0	76.070	38.688	4.725	0	4	4	2	1	-10921639	178.381	178	91	255	3746	48.789	2.000	0.177	1.102
ID55788	55788	1	62.646	27.347	11.966	0	4	4	2	1	-10921639	144.286	130	102	239	3030	38.066	2.000	0.175	1.128
ID55789	55789	2	65.095	21.086	17.262	0	4	4	2	1	-10921639	200.571	189	156	255	4212	33.613	7.600	0.149	1.548
ID55790	55790	3	28.921	13.870	19.644	0	4	4	2	1	-10921639	134.905	132	111	180	2833	18.947	4.800	0.085	1.114
ID55791	55791	4	39.204	28.494	22.430	0	4	4	2	1	-10921639	141.143	141	89	172	2964	21.336	4.800	0.152	1.750
ID55753	55753	0	59.521	38.853	4.633	0	5	5	2	1	-10921639	168.095	165	113	237	3530	36.083	6.309	0.151	1.221
ID55754	55754	1	53.367	27.281	12.119	0	5	5	2	1	-10921639	128.571	119	80	200	2700	35.576	2.000	0.155	0.969
ID55755	55755	2	62.422	21.060	17.070	0	5	5	2	1	-10921639	201.810	196	159	255	4238	29.507	4.800	0.154	1.828
ID55756	55756	4	42.758	28.521	22.562	0	5	5	2	1	-10921639	116.476	119	54	183	2446	37.356	2.000	0.143	0.779
ID55757	55757	8	36.046	21.796	23.482	0	5	5	2	1	-10921639	135.143	124	104	191	2838	25.800	2.000	0.085	0.822
ID55776	55776	4	39.295	28.117	22.409	0	6	6	2	1	-10921639	131.571	122	98	165	2763	20.841	4.800	0.147	1.621
ID55777	55777	8	33.545	22.053	23.374	0	6	6	2	1	-10921639	136.286	128	108	185	2862	22.510	2.000	0.083	0.925
ID55773	55773	0	59.874	38.145	4.768	0	6	6	2	1	-10921639	162.048	163	113	231	3403	32.888	4.800	0.188	1.562
ID55774	55774	1	44.519	27.139	11.694	0	6	6	2	1	-10921639	121.238	113	74	185	2546	30.825	2.000	0.125	0.875
ID55775	55775	2	48.736	20.785	16.775	0	6	6	2	1	-10921639	190.571	191	143	226	4002	23.361	7.600	0.128	1.855
ID55736	55736	1	50.518	26.619	11.284	0	7	7	2	1	-10921639	119.190	119	61	193	2503	39.759	2.000	0.165	0.850
ID55737	55737	2	50.515	20.071	17.073	0	7	7	2	1	-10921639	200.286	202	161	235	4206	18.284	4.800	0.153	2.909
ID55738	55738	4	44.921	28.199	22.371	0	7	7	2	1	-10921639	135.333	137	100	185	2842	26.097	3.200	0.142	1.289
ID55739	55739	8	42.396	22.253	23.090	0	7	7	2	1	-10921639	149.667	146	106	202	3143	27.760	2.000	0.117	1.131
ID55735	55735	0	56.068	37.400	4.884	0	7	7	2	1	-10921639	147.524	139	102	204	3098	30.268	4.800	0.198	1.612
ID55729	55729	0	36.687	36.232	4.641	0	8	8	2	1	-10921639	118.095	117	87	154	2480	20.618	4.800	0.156	1.548
ID55731	55731	1	27.477	26.236	11.404	0	8	8	2	1	-10921639	97.000	98	63	128	2037	21.138	2.000	0.137	1.103
ID55732	55732	2	40.293	19.576	17.932	0	8	8	2	1	-10921639	184.952	187	154	213	3884	18.704	4.800	0.113	2.009
ID55733	55733	4	48.000	28.170	22.191	0	8	8	2	1	-10921639	130.286	132	87	180	2736	28.346	2.000	0.154	1.229
ID55734	55734	8	33.654	22.201	23.091	0	8	8	2	1	-10921639	140.667	141	106	189	2954	23.070	2.000	0.089	0.998
ID55752	55752	8	36.455	22.539	23.075	0	9	9	2	1	-10921639	152.048	148	108	211	3193	29.874	2.000	0.089	0.834
ID55749	55749	0	37.875	36.204	4.672	0	9	9	2	1	-10921639	114.524	108	80	156	2405	21.970	4.800	0.161	1.446
ID55750	55750	2	38.115	20.332	18.340	0	9	9	2	1	-10921639	194.524	191	163	231	4085	20.495	4.800	0.109	1.862
ID55751	55751	4	35.280	28.402	22.028	0	9	9	2	1	-10921639	127.381	126	78	172	2675	24.768	2.000	0.108	1.002
ID55793	55793	0	36.284	36.292	5.087	0	10	10	2	1	-10921639	111.333	108	85	150	2338	19.074	4.800	0.159	1.604
ID55794	55794	2	40.240	19.894	18.587	0	10	10	2	1	-10921639	184.810	185	132	237	3881	27.153	6.336	0.091	1.133
ID55795	55795	4	35.238	28.601	21.178	0	10	10	2	1	-10921639	125.286	128	80	176	2631	26.816	2.000	0.110	0.930
ID55728	55728	2	40.963	20.224	18.985	0	11	11	2	1	-10921639	181.286	178	146	239	3807	22.481	7.600	0.096	1.410
ID55730	55730	None	28.198	21.782	21.992	0	11	11	2	1	-10921639	160.762	156	126	207	3376	26.218	7.600	0.065	0.753
ID55797	55797	None	28.303	35.835	5.112	0	12	12	2	1	-10921639	95.095	95	65	130	1997	17.706	2.000	0.128	1.221
ID55798	55798	2	35.434	20.594	19.912	0	12	12	2	1	-10921639	176.571	178	150	209	3708	18.519	4.800	0.095	1.658
ID55796	55796	2	33.174	21.286	20.669	0	13	13	2	1	-10921639	166.857	167	132	200	3504	20.103	4.800	0.102	1.532
ID55799	55799	2	31.074	20.537	19.454	0	14	14	2	1	-10921639	156.857	154	132	189	3294	17.769	4.800	0.088	1.421
ID55807	55807	2	30.577	20.458	19.296	0	15	15	2	1	-10921639	154.476	156	117	187	3244	19.546	6.305	0.088	1.278
ID55800	55800	2	27.564	21.511	19.614	0	16	16	2	1	-10921639	154.095	161	130	180	3236	18.684	7.600	0.077	1.184
ID55804	55804	None	31.492	27.019	21.889	0	17	17	2	1	-10921639	129.381	135	82	167	2717	22.493	2.000	0.102	1.064
ID55803	55803	2	32.901	21.580	19.242	0	17	17	2	1	-10921639	149.952	156	115	183	3149	21.304	4.800	0.101	1.290
ID55810	55810	2	37.395	21.651	19.102	0	18	18	2	1	-10921639	139.190	143	104	180	2923	21.778	2.000	0.115	1.314
ID55808	55808	2	34.146	20.821	19.399	0	19	19	2	1	-10921639	124.952	124	80	170	2624	26.823	2.000	0.102	0.860
ID55805	55805	2	30.643	20.880	19.248	0	20	20	2	1	-10921639	110.286	106	80	159	2316	23.440	2.000	0.099	0.851
ID55806	55806	9	33.341	27.005	21.835	0	20	20	2	1	-10921639	118.286	115	82	165	2484	19.716	2.000	0.110	1.193
ID55809	55809	9	32.524	27.267	21.907	0	21	21	2	1	-10921639	110.524	106	78	159	2321	19.247	2.000	0.113	1.164
ID55801	55801	None	27.940	21.585	18.927	0	22	22	2	1	-10921639	113.143	117	82	150	2376	20.807	2.000	0.093	0.922
ID55802	55802	9	28.602	27.170	21.638	0	22	22	2	1	-10921639	111.714	111	76	146	2346	19.306	7.600	0.103	1.085
ID55811	55811	9	32.978	27.190	21.939	0	23	23	2	1	-10921639	109.000	108	71	156	2289	20.050	2.000	0.114	1.110
ID55814	55814	9	31.355	27.374	22.030	0	24	24	2	1	-10921639	119.048	119	91	154	2500	18.688	2.000	0.103	1.185
ID55813	55813	9	27.353	27.389	21.906	0	25	25	2	1	-10921639	113.190	115	82	143	2377	18.010	2.000	0.085	0.982
ID55812	55812	9	27.593	27.409	21.985	0	26	26	2	1	-10921639	112.857	113	89	150	2370	16.341	2.000	0.093	1.173
ID55815	55815	None	29.936	27.173	21.772	0	29	29	2	1	-10921639	117.190	117	85	148	2461	17.806	2.000	0.111	1.316
ID55816	55816	None	27.371	27.069	21.673	0	33	33	2	1	-10921639	110.000	111	71	139	2310	17.975	2.000	0.104	1.152
ID55817	55817	None	27.045	27.446	21.680	0	37	37	2	1	-10921639	111.476	113	76	143	2341	17.296	4.800	0.108	1.257
ID55819	55819	10	27.213	27.653	21.348	0	46	46	2	1	-10921639	106.810	106	78	141	2243	16.943	4.800	0.113	1.280
ID55818	55818	10	28.642	27.123	22.031	0	47	47	2	1	-10921639	105.905	106	76	132	2224	16.667	4.800	0.123	1.389
ID55820	55820	11	30.169	27.173	21.785	0	54	54	2	1	-10921639	108.952	113	76	143	2288	19.456	2.000	0.115	1.158
ID55824	55824	12	34.378	21.528	23.943	0	55	55	2	1	-10921639	96.524	95	63	139	2027	21.660	2.000	0.152	1.178
ID55825	55825	None	27.802	41.000	47.000	0	55	55	2	1	-10921639	39.048	41	20	65	820	14.668	2.000	0.451	1.654
ID55823	55823	11	27.406	26.950	21.949	0	55	55	2	1	-10921639	107.524	108	74	139	2258	18.096	2.000	0.108	1.157
ID55821	55821	None	27.844	22.071	18.122	0	56	56	2	1	-10921639	103.857	102	82	141	2181	17.156	2.000	0.106	1.162
ID55822	55822	12	43.872	21.830	23.999	0	56	56	2	1	-10921639	101.238	100	61	152	2126	24.639	2.000	0.192	1.324
ID55826	55826	None	35.622	28.935	18.762	0	57	57	2	1	-10921639	116.810	117	80	165	2453	19.936	4.800	0.134	1.388
ID55827	55827	12	48.790	21.910	24.051	0	57	57	2	1	-10921639	105.667	104	63	159	2219	27.115	2.000	0.206	1.331
ID55837	55837	12	67.550	21.665	23.770	0	58	58	2	1	-10921639	129.238	132	67	202	2714	41.484	2.000	0.248	1.240
ID55828	55828	13	34.262	28.743	18.413	0	59	59	2	1	-10921639	108.524	113	74	167	2279	25.526	2.000	0.110	0.845
ID55829	55829	12	74.188	21.779	23.603	0	59	59	2	1	-10921639	141.048	139	85	231	2962	46.365	2.000	0.249	1.215
ID55836	55836	12	77.991	21.978	23.817	0	60	60	2	1	-10921639	145.476	141	89	244	3055	48.273	2.000	0.232	1.135
ID55835	55835	13	53.187	28.671	18.461	0	60	60	2	1	-10921639	125.524	126	69	204	2636	40.099	2.000	0.158	0.853
ID55833	55833	13	40.354	28.499	18.470	0	61	61	2	1	-10921639	126.000	122	87	174	2646	24.731	2.000	0.149	1.325
ID55834	55834	12	85.508	21.999	23.731	0	61	61	2	1	-10921639	157.381	148	93	255	3305	51.748	2.000	0.254	1.231
ID55832	55832	12	86.456	22.091	23.746	0	62	62	2	1	-10921639	159.571	150	95	255	3351	52.277	2.000	0.259	1.255
ID55830	55830	None	27.299	33.449	10.958	0	62	62	2	1	-10921639	75.857	78	47	102	1593	14.917	4.800	0.183	1.574
ID55831	55831	13	40.094	28.850	18.573	0	62	62	2	1	-10921639	127.190	126	87	183	2671	24.911	7.600	0.130	1.175
ID55852	55852	12	88.869	22.080	23.555	0	63	63	2	1	-10921639	168.714	156	98	255	3543	52.548	2.000	0.276	1.390
ID55851	55851	13	31.833	28.989	18.970	0	63	63	2	1	-10921639	113.762	113	76	176	2389	22.926	2.000	0.093	0.841
ID55843	55843	14	35.785	33.320	11.369	0	64	64	2	1	-10921639	87.905	85	54	126	1846	21.370	4.800	0.206	1.407
ID55844	55844	15	34.266	22.992	17.998	0	64	64	2	1	-10921639	131.952	128	98	183	2771	21.238	2.000	0.105	1.180
ID55845	55845	16	33.186	34.022	19.577	0	64	64	2	1	-10921639	88.095	91	50	139	1850	26.251	2.000	0.144	0.846
ID55846	55846	12	78.807	22.059	23.869	0	64	64	2	1	-10921639	164.952	165	100	246	3464	42.017	4.800	0.252	1.579
ID55840	55840	13	44.517	29.003	18.076	0	65	65	2	1	-10921639	118.524	108	87	204	2489	29.235	2.000	0.114	0.828
ID55841	55841	16	32.761	34.078	19.867	0	65	65	2	1	-10921639	81.762	82	41	128	1717	25.524	2.000	0.152	0.848
ID55842	55842	12	85.740	22.120	23.763	0	65	65	2	1	-10921639	175.905	167	108	246	3694	44.629	4.800	0.271	1.681
ID55838	55838	14	48.815	33.356	11.511	0	65	65	2	1	-10921639	102.952	93	69	161	2162	27.341	2.000	0.213	1.323
ID55839	55839	15	34.219	22.771	18.138	0	65	65	2	1	-10921639	132.429	126	102	191	2781	23.968	2.000	0.094	0.947
ID55857	55857	14	65.950	33.066	11.262	0	66	66	2	1	-10921639	116.095	108	65	185	2438	35.187	2.000	0.289	1.478
ID55858	55858	13	46.095	28.881	17.957	0	66	66	2	1	-10921639	125.095	117	85	191	2627	27.666	2.000	0.134	1.070
ID55859	55859	16	43.847	34.097	19.873	0	66	66	2	1	-10921639	93.429	95	47	156	1962	29.953	2.000	0.181	0.955
ID55860	55860	12	84.422	22.208	23.587	0	66	66	2	1	-10921639	181.190	187	98	255	3805	43.981	4.800	0.268	1.742
ID55856	55856	12	80.773	22.275	23.469	0	67	67	2	1	-10921639	193.857	191	130	255	4071	37.346	4.800	0.227	1.919
ID55853	55853	14	68.337	33.098	11.367	0	67	67	2	1	-10921639	126.238	124	78	196	2651	37.055	2.000	0.273	1.462
ID55854	55854	13	41.732	28.802	17.907	0	67	67	2	1	-10921639	120.952	111	87	196	2540	25.943	2.000	0.118	0.988
ID55855	55855	16	48.798	34.030	19.946	0	67	67	2	1	-10921639	101.000	102	54	170	2121	31.920	2.000	0.193	1.025
ID55848	55848	13	44.710	28.925	17.854	0	68	68	2	1	-10921639	125.524	115	95	207	2636	27.709	2.000	0.119	0.961
ID55849	55849	16	52.346	33.987	19.987	0	68	68	2	1	-10921639	107.143	106	50	187	2250	35.197	2.000	0.190	0.974
ID55850	55850	12	88.955	22.206	23.763	0	68	68	2	1	-10921639	201.714	207	119	255	4236	43.509	4.800	0.255	1.882
ID55847	55847	14	65.748	33.059	11.129	0	68	68	2	1	-10921639	133.381	137	95	193	2801	29.706	4.800	0.265	1.883
ID55866	55866	14	83.099	33.111	11.160	0	69	69	2	1	-10921639	141.429	139	93	239	2970	41.577	2.000	0.292	1.539
ID55867	55867	13	29.213	28.668	17.804	0	69	69	2	1	-10921639	121.000	117	95	176	2541	20.187	2.000	0.075	0.833
ID55868	55868	16	60.496	34.152	19.873	0	69	69	2	1	-10921639	113.667	108	61	200	2387	38.777	2.000	0.218	1.051
ID55869	55869	12	82.201	22.263	23.817	0	69	69	2	1	-10921639	202.524	204	115	255	4253	40.579	4.800	0.236	1.906
ID55874	55874	14	79.161	33.171	11.029	0	70	70	2	1	-10921639	151.429	161	102	215	3180	36.577	4.800	0.290	1.863
ID55875	55875	13	34.822	28.789	17.817	0	70	70	2	1	-10921639	132.714	128	108	193	2787	22.795	2.000	0.088	0.943
ID55876	55876	17	43.329	20.717	19.234	0	70	70	2	1	-10921639	158.333	156	95	202	3325	33.280	4.800	0.132	1.112
ID55877	55877	16	56.214	34.041	19.741	0	70	70	2	1	-10921639	116.381	117	61	211	2444	39.210	2.000	0.181	0.911
ID55878	55878	12	84.434	22.184	24.039	0	70	70	2	1	-10921639	203.952	204	130	255	4283	41.233	4.800	0.238	1.904
ID55864	55864	16	68.181	33.944	19.812	0	71	71	2	1	-10921639	123.238	122	61	252	2588	49.568	2.000	0.191	0.797
ID55865	55865	12	84.794	21.878	24.389	0	71	71	2	1	-10921639	214.333	215	137	255	4501	37.629	4.800	0.236	2.177
ID55861	55861	14	79.496	33.252	11.043	0	71	71	2	1	-10921639	153.619	156	108	233	3226	38.564	4.800	0.268	1.685
ID55862	55862	13	31.775	28.451	18.031	0	71	71	2	1	-10921639	134.048	130	95	191	2815	21.802	2.000	0.096	1.074
ID55863	55863	17	37.304	19.923	18.809	0	71	71	2	1	-10921639	150.619	154	98	207	3163	33.119	7.600	0.126	1.018
ID55888	55888	14	77.036	33.321	10.979	0	72	72	2	1	-10921639	153.333	152	104	220	3220	38.504	4.800	0.260	1.641
ID55889	55889	17	44.092	20.096	20.091	0	72	72	2	1	-10921639	164.619	174	108	226	3457	36.148	4.800	0.124	1.003
ID55890	55890	16	67.787	33.952	19.722	0	72	72	2	1	-10921639	123.810	119	56	235	2600	50.590	2.000	0.195	0.799
ID55891	55891	12	85.740	21.994	24.033	0	72	72	2	1	-10921639	209.048	217	115	255	4390	42.146	4.800	0.242	1.931
ID55872	55872	17	42.835	19.381	20.870	0	73	73	2	1	-10921639	160.429	165	91	220	3369	41.574	7.600	0.123	0.843
ID55873	55873	12	84.827	21.838	23.909	0	73	73	2	1	-10921639	209.857	220	108	255	4407	44.306	4.800	0.237	1.816
ID55870	55870	14	91.251	33.643	10.928	0	73	73	2	1	-10921639	164.429	163	78	255	3453	51.396	2.000	0.284	1.415
ID55871	55871	16	57.530	34.013	19.406	0	73	73	2	1	-10921639	136.571	141	82	215	2868	35.038	2.000	0.190	1.247
ID55884	55884	12	81.679	21.933	23.715	0	74	74	2	1	-10921639	212.429	231	117	255	4461	47.697	4.800	0.216	1.583
ID55882	55882	14	88.879	33.466	10.849	0	74	74	2	1	-10921639	179.619	167	124	255	3772	43.761	4.800	0.266	1.725
ID55883	55883	16	69.076	34.127	18.938	0	74	74	2	1	-10921639	151.714	148	93	220	3186	40.065	2.000	0.210	1.315
ID55880	55880	16	67.245	33.833	19.028	0	75	75	2	1	-10921639	163.667	165	93	241	3437	41.257	2.000	0.195	1.296
ID55881	55881	12	77.958	22.198	23.665	0	75	75	2	1	-10921639	214.762	233	111	255	4510	49.580	4.800	0.218	1.553
ID55879	55879	14	92.970	33.212	10.936	0	75	75	2	1	-10921639	184.190	178	126	255	3868	45.539	4.800	0.263	1.686
ID55892	55892	14	88.463	33.505	10.930	0	76	76	2	1	-10921639	187.714	185	111	255	3942	47.899	4.800	0.246	1.549
ID55893	55893	16	64.785	33.994	18.609	0	76	76	2	1	-10921639	163.476	176	91	222	3433	42.752	4.800	0.194	1.244
ID55894	55894	12	75.043	21.259	23.198	0	76	76	2	1	-10921639	231.095	255	167	255	4853	29.257	4.800	0.207	2.706
ID55885	55885	14	85.522	33.582	11.039	0	77	77	2	1	-10921639	197.429	204	111	255	4146	44.621	4.800	0.241	1.719
ID55886	55886	16	56.150	34.270	18.896	0	77	77	2	1	-10921639	154.667	163	108	215	3248	33.428	2.000	0.165	1.314
ID55887	55887	12	77.801	21.273	23.356	0	77	77	2	1	-10921639	228.714	235	185	255	4803	27.109	4.800	0.225	3.094
ID55900	55900	14	81.817	33.544	11.015	0	78	78	2	1	-10921639	191.524	200	111	255	4022	44.760	4.800	0.234	1.624
ID55901	55901	16	59.134	34.264	19.018	0	78	78	2	1	-10921639	163.905	163	111	213	3442	34.837	4.800	0.184	1.461
ID55902	55902	12	77.347	21.312	23.384	0	78	78	2	1	-10921639	201.667	198	148	255	4235	29.961	4.800	0.233	2.548
ID55896	55896	18	49.168	34.834	16.340	0	79	79	2	1	-10921639	164.048	167	87	222	3445	36.478	2.000	0.122	0.979
ID55897	55897	16	64.184	34.129	19.327	0	79	79	2	1	-10921639	167.333	174	108	228	3514	37.661	2.000	0.185	1.389
ID55898	55898	19	56.847	18.732	21.092	0	79	79	2	1	-10921639	152.571	141	102	213	3204	33.652	2.000	0.168	1.302
ID55899	55899	12	56.651	21.858	22.952	0	79	79	2	1	-10921639	149.810	154	61	211	3146	37.928	2.000	0.174	1.172
ID55895	55895	14	66.071	33.787	11.078	0	79	79	2	1	-10921639	177.238	185	91	233	3722	41.190	4.800	0.200	1.435
ID55904	55904	18	50.290	35.153	16.083	0	80	80	2	1	-10921639	167.000	178	95	213	3507	34.918	4.800	0.139	1.171
ID55905	55905	16	62.243	34.042	19.093	0	80	80	2	1	-10921639	165.381	163	102	228	3473	35.238	2.000	0.178	1.419
ID55906	55906	19	58.790	18.262	20.458	0	80	80	2	1	-10921639	137.238	135	85	215	2882	39.068	4.800	0.208	1.208
ID55907	55907	12	54.170	22.365	23.021	0	80	80	2	1	-10921639	141.810	146	61	204	2978	34.066	2.000	0.169	1.205
ID55908	55908	20	29.060	31.786	24.991	0	80	80	2	1	-10921639	80.667	78	43	130	1694	24.365	2.000	0.132	0.770
ID55903	55903	14	63.939	33.766	10.872	0	80	80	2	1	-10921639	170.048	183	93	217	3571	39.065	4.800	0.207	1.492
ID55912	55912	19	83.053	18.028	20.872	0	81	81	2	1	-10921639	149.667	137	76	255	3143	49.058	2.000	0.240	1.180
ID55913	55913	12	46.961	22.605	23.186	0	81	81	2	1	-10921639	128.476	132	54	185	2698	33.855	2.000	0.145	0.961
ID55914	55914	20	29.992	31.516	24.807	0	81	81	2	1	-10921639	84.619	87	37	126	1777	28.546	2.000	0.135	0.706
ID55909	55909	14	70.327	33.245	10.373	0	81	81	2	1	-10921639	162.238	163	91	233	3407	44.563	2.000	0.208	1.254
ID55910	55910	18	52.635	35.181	16.188	0	81	81	2	1	-10921639	167.286	178	100	222	3513	34.578	2.000	0.137	1.167
ID55911	55911	16	64.746	33.631	19.221	0	81	81	2	1	-10921639	168.571	167	93	246	3540	40.907	2.000	0.190	1.317
ID55921	55921	14	66.913	33.562	10.722	0	82	82	2	1	-10921639	174.286	172	106	231	3660	42.115	4.800	0.199	1.373
ID55922	55922	18	48.695	35.526	16.660	0	82	82	2	1	-10921639	158.762	167	76	211	3334	44.369	2.000	0.130	0.823
ID55923	55923	16	50.301	33.492	19.003	0	82	82	2	1	-10921639	160.476	156	106	224	3370	34.852	7.600	0.129	1.052
ID55924	55924	19	92.901	17.753	20.600	0	82	82	2	1	-10921639	170.333	167	67	255	3577	53.254	2.000	0.269	1.354
ID55925	55925	12	47.936	22.989	23.257	0	82	82	2	1	-10921639	131.810	132	63	172	2768	31.349	2.000	0.153	1.118
ID55926	55926	20	33.331	31.621	24.567	0	82	82	2	1	-10921639	86.000	87	37	139	1806	33.666	2.000	0.138	0.619
ID55920	55920	20	35.972	32.006	24.886	0	83	83	2	1	-10921639	84.143	82	41	139	1767	28.730	2.000	0.147	0.751
ID55915	55915	14	67.295	33.065	10.335	0	83	83	2	1	-10921639	142.619	141	69	222	2995	46.028	7.600	0.214	1.092
ID55916	55916	None	55.362	35.000	13.000	0	83	83	2	1	-10921639	165.762	170	95	228	3481	42.322	4.800	0.152	1.034
ID55917	55917	18	53.458	35.670	16.970	0	83	83	2	1	-10921639	173.762	180	102	217	3649	37.086	4.800	0.161	1.301
ID55918	55918	19	100.680	17.911	21.174	0	83	83	2	1	-10921639	181.238	161	124	255	3806	48.361	2.000	0.294	1.703
ID55919	55919	12	49.985	23.164	23.839	0	83	83	2	1	-10921639	127.714	128	56	189	2682	34.131	2.000	0.172	1.098
ID55936	55936	19	97.340	17.765	21.199	0	84	84	2	1	-10921639	182.286	165	106	255	3828	50.889	4.800	0.284	1.585
ID55937	55937	12	51.789	23.503	23.979	0	84	84	2	1	-10921639	128.190	128	58	207	2692	38.384	2.000	0.164	0.943
ID55938	55938	20	43.803	32.077	25.024	0	84	84	2	1	-10921639	86.524	80	50	156	1817	29.700	2.000	0.179	0.885
ID55933	55933	14	56.835	32.604	10.014	0	84	84	2	1	-10921639	124.476	128	47	189	2614	42.589	2.000	0.202	0.983
ID55934	55934	21	39.496	26.306	12.198	0	84	84	2	1	-10921639	103.857	102	69	154	2181	24.551	2.000	0.175	1.259
ID55935	55935	18	76.555	35.955	16.663	0	84	84	2	1	-10921639	187.095	189	100	250	3929	41.793	4.800	0.217	1.595
ID55952	55952	14	59.285	32.119	9.916	0	85	85	2	1	-10921639	130.762	130	63	185	2746	33.264	2.000	0.222	1.430
ID55953	55953	21	54.719	26.226	12.243	0	85	85	2	1	-10921639	119.857	111	80	176	2517	31.134	2.000	0.217	1.373
ID55954	55954	18	72.236	35.931	16.479	0	85	85	2	1	-10921639	164.333	180	65	255	3451	48.934	7.600	0.207	1.153
ID55955	55955	19	92.686	17.677	21.235	0	85	85	2	1	-10921639	183.810	172	115	255	3860	49.519	2.000	0.262	1.543
ID55956	55956	12	60.146	23.199	24.164	0	85	85	2	1	-10921639	143.000	137	85	213	3003	34.242	4.800	0.197	1.374
ID55957	55957	20	50.890	32.399	25.213	0	85	85	2	1	-10921639	93.857	85	58	170	1971	31.254	2.000	0.214	1.059
ID55944	55944	20	59.609	32.237	25.238	0	86	86	2	1	-10921639	101.286	89	65	187	2127	35.166	2.000	0.239	1.112
ID55939	55939	14	59.847	31.859	10.201	0	86	86	2	1	-10921639	142.571	141	87	209	2994	36.659	4.800	0.215	1.374
ID55940	55940	21	72.692	26.052	12.322	0	86	86	2	1	-10921639	139.571	132	85	215	2931	41.375	2.000	0.251	1.352
ID55941	55941	18	79.042	35.922	16.938	0	86	86	2	1	-10921639	165.762	159	89	248	3481	42.374	4.800	0.239	1.509
ID55942	55942	19	85.348	17.590	21.438	0	86	86	2	1	-10921639	184.810	178	124	255	3881	46.848	4.800	0.238	1.519
ID55943	55943	12	67.395	23.481	24.288	0	86	86	2	1	-10921639	153.571	150	100	226	3225	36.091	2.000	0.217	1.516
ID55928	55928	21	69.044	25.824	12.224	0	87	87	2	1	-10921639	134.857	130	80	217	2832	39.766	2.000	0.231	1.274
ID55929	55929	18	81.265	35.830	17.170	0	87	87	2	1	-10921639	167.048	170	74	255	3508	46.229	2.000	0.235	1.376
ID55930	55930	19	92.160	17.666	21.275	0	87	87	2	1	-10921639	185.143	167	119	255	3888	48.973	4.800	0.261	1.566
ID55931	55931	12	68.891	23.725	24.693	0	87	87	2	1	-10921639	138.810	148	54	231	2915	49.056	2.000	0.220	1.021
ID55932	55932	20	68.785	32.299	25.223	0	87	87	2	1	-10921639	115.571	100	76	198	2427	39.194	2.000	0.263	1.229
ID55927	55927	14	57.616	31.441	10.264	0	87	87	2	1	-10921639	141.619	141	95	198	2974	34.140	7.600	0.202	1.395
ID55960	55960	18	87.335	35.866	17.118	0	88	88	2	1	-10921639	161.429	161	69	255	3390	52.826	2.000	0.241	1.187
ID55961	55961	19	99.542	17.780	21.112	0	88	88	2	1	-10921639	200.143	189	139	255	4203	45.880	4.800	0.277	1.892
ID55962	55962	12	64.436	23.845	24.738	0	88	88	2	1	-10921639	138.048	137	63	215	2899	44.168	2.000	0.199	1.038
ID55963	55963	20	62.165	32.529	25.161	0	88	88	2	1	-10921639	107.952	98	50	204	2267	42.542	2.000	0.232	0.957
ID55958	55958	14	50.412	31.243	10.317	0	88	88	2	1	-10921639	139.381	128	98	200	2927	30.748	2.000	0.168	1.307
ID55959	55959	21	85.342	25.894	12.048	0	88	88	2	1	-10921639	149.571	139	87	250	3141	46.169	2.000	0.261	1.343
ID55945	55945	14	54.082	31.290	10.046	0	89	89	2	1	-10921639	142.571	135	95	211	2994	34.063	2.000	0.167	1.195
ID55946	55946	21	87.803	25.848	11.946	0	89	89	2	1	-10921639	158.286	156	91	255	3324	47.398	2.000	0.256	1.361
ID55947	55947	18	85.780	35.834	17.265	0	89	89	2	1	-10921639	164.143	154	78	255	3447	50.821	2.000	0.242	1.257
ID55948	55948	19	102.826	17.808	20.951	0	89	89	2	1	-10921639	210.714	228	117	255	4425	44.982	4.800	0.303	2.180
ID55949	55949	None	29.063	26.244	21.516	0	89	89	2	1	-10921639	132.143	135	91	161	2775	20.778	7.600	0.099	1.151
ID55950	55950	12	56.817	23.661	24.943	0	89	89	2	1	-10921639	132.381	137	63	207	2780	38.116	2.000	0.189	1.105
ID55951	55951	20	55.282	32.429	25.488	0	89	89	2	1	-10921639	104.286	89	63	178	2190	35.514	2.000	0.218	1.052
ID55976	55976	20	64.410	32.545	25.622	0	90	90	2	1	-10921639	105.048	108	41	193	2206	47.231	2.000	0.265	0.932
ID55971	55971	14	54.803	31.369	9.822	0	90	90	2	1	-10921639	147.714	148	95	207	3102	33.465	2.000	0.162	1.229
ID55972	55972	21	88.006	25.687	11.860	0	90	90	2	1	-10921639	167.524	172	85	255	3518	50.248	2.000	0.247	1.319
ID55973	55973	18	82.507	35.730	17.483	0	90	90	2	1	-10921639	164.476	165	82	255	3454	53.719	2.000	0.234	1.161
ID55974	55974	19	92.706	18.182	20.540	0	90	90	2	1	-10921639	201.381	226	95	255	4229	54.060	4.800	0.269	1.580
ID55975	55975	12	50.773	23.353	25.441	0	90	90	2	1	-10921639	133.286	132	93	191	2799	29.892	2.000	0.182	1.373
ID55968	55968	None	28.853	26.742	21.143	0	91	91	2	1	-10921639	126.000	128	98	154	2646	16.050	2.000	0.100	1.425
ID55969	55969	12	57.574	22.735	25.778	0	91	91	2	1	-10921639	119.857	126	39	183	2517	43.273	2.000	0.222	1.007
ID55970	55970	20	72.162	32.688	25.711	0	91	91	2	1	-10921639	106.286	102	52	222	2232	50.055	2.000	0.272	0.908
ID55964	55964	14	51.573	31.459	9.381	0	91	91	2	1	-10921639	135.667	126	91	202	2849	36.056	2.000	0.169	1.087
ID55965	55965	21	85.277	25.735	11.740	0	91	91	2	1	-10921639	171.905	180	85	255	3610	49.570	2.000	0.233	1.310
ID55966	55966	18	81.119	35.626	17.576	0	91	91	2	1	-10921639	169.238	165	71	255	3554	57.994	2.000	0.231	1.093
ID55967	55967	19	94.160	18.152	20.080	0	91	91	2	1	-10921639	198.619	189	111	255	4171	47.649	4.800	0.263	1.738
ID55984	55984	21	78.558	25.757	11.699	0	92	92	2	1	-10921639	170.048	172	91	255	3571	46.880	2.000	0.212	1.267
ID55985	55985	18	78.449	35.625	17.536	0	92	92	2	1	-10921639	172.762	165	82	255	3628	57.851	2.000	0.216	1.061
ID55986	55986	19	85.404	18.345	19.608	0	92	92	2	1	-10921639	195.143	202	106	255	4098	50.489	4.800	0.243	1.513
ID55987	55987	12	67.130	22.721	25.872	0	92	92	2	1	-10921639	130.333	139	41	204	2737	47.710	2.000	0.242	1.065
ID55988	55988	20	83.120	32.723	25.987	0	92	92	2	1	-10921639	113.238	106	50	255	2378	54.508	2.000	0.293	0.941
ID55983	55983	14	50.583	31.384	9.642	0	92	92	2	1	-10921639	151.238	139	115	213	3176	29.641	2.000	0.139	1.242
ID55989	55989	14	52.347	31.285	10.110	0	93	93	2	1	-10921639	156.333	152	102	224	3283	34.670	2.000	0.134	1.064
ID55990	55990	21	75.188	25.599	11.627	0	93	93	2	1	-10921639	172.476	167	91	255	3622	44.942	2.000	0.192	1.237
ID55991	55991	None	41.523	32.860	14.251	0	93	93	2	1	-10921639	171.095	180	100	226	3593	37.050	2.000	0.091	0.770
ID55992	55992	18	77.270	35.460	17.480	0	93	93	2	1	-10921639	191.857	189	108	255	4029	45.315	7.600	0.191	1.357
ID55993	55993	19	83.127	19.113	19.410	0	93	93	2	1	-10921639	185.810	185	115	255	3902	44.219	4.800	0.233	1.588
ID55994	55994	12	70.760	22.922	25.907	0	93	93	2	1	-10921639	139.000	156	65	198	2919	41.948	2.000	0.256	1.352
ID55995	55995	20	77.254	32.403	26.134	0	93	93	2	1	-10921639	116.429	98	69	222	2445	46.733	2.000	0.280	1.090
ID55977	55977	14	47.018	31.348	10.328	0	94	94	2	1	-10921639	158.857	156	102	213	3336	32.658	2.000	0.133	1.144
ID55978	55978	21	76.354	25.275	11.696	0	94	94	2	1	-10921639	180.476	180	108	255	3790	44.780	2.000	0.208	1.389
ID55979	55979	18	77.156	35.342	17.683	0	94	94	2	1	-10921639	191.143	187	128	255	4014	43.880	4.800	0.206	1.490
ID55980	55980	19	81.804	19.362	18.906	0	94	94	2	1	-10921639	170.048	159	93	255	3571	47.410	2.000	0.236	1.368
ID55981	55981	12	54.130	22.422	26.292	0	94	94	2	1	-10921639	129.333	135	58	198	2716	38.596	4.800	0.212	1.174
ID55982	55982	20	71.510	32.483	26.487	0	94	94	2	1	-10921639	116.905	102	71	217	2455	47.630	2.000	0.248	0.976
ID56002	56002	14	49.364	31.173	10.726	0	95	95	2	1	-10921639	177.095	170	126	239	3719	26.681	4.800	0.123	1.450
ID56003	56003	21	72.501	25.325	11.744	0	95	95	2	1	-10921639	177.667	183	104	255	3731	46.089	2.000	0.188	1.222
ID56004	56004	18	78.814	35.163	17.405	0	95	95	2	1	-10921639	201.952	200	104	255	4241	45.149	7.600	0.199	1.483
ID56005	56005	19	56.594	19.743	18.785	0	95	95	2	1	-10921639	143.095	137	89	226	3005	33.501	2.000	0.157	1.159
ID56006	56006	20	62.349	32.396	26.428	0	95	95	2	1	-10921639	113.333	100	69	191	2380	40.747	2.000	0.222	1.011
ID56007	56007	12	64.806	22.218	26.923	0	95	95	2	1	-10921639	105.905	98	45	215	2224	47.084	2.000	0.225	0.827
ID56000	56000	12	68.216	22.379	27.426	0	96	96	2	1	-10921639	110.429	98	52	204	2319	45.906	2.000	0.274	1.034
ID56001	56001	20	69.343	32.577	26.792	0	96	96	2	1	-10921639	111.333	108	61	204	2338	44.675	2.000	0.291	1.125
ID55996	55996	14	61.371	31.408	11.007	0	96	96	2	1	-10921639	194.000	193	148	246	4074	30.843	4.800	0.157	1.711
ID55997	55997	21	74.596	24.945	11.671	0	96	96	2	1	-10921639	190.429	180	117	255	3999	41.312	2.000	0.181	1.411
ID55998	55998	18	77.007	35.173	17.326	0	96	96	2	1	-10921639	200.238	202	108	255	4205	45.279	7.600	0.195	1.442
ID55999	55999	19	53.578	20.301	18.958	0	96	96	2	1	-10921639	139.524	137	95	209	2930	34.235	2.000	0.158	1.115
ID56008	56008	14	57.384	31.463	11.256	0	97	97	2	1	-10921639	192.381	193	132	244	4040	34.099	4.800	0.144	1.418
ID56009	56009	21	72.651	24.617	11.975	0	97	97	2	1	-10921639	204.857	209	135	255	4302	36.834	2.000	0.173	1.639
ID56010	56010	18	77.088	35.408	17.438	0	97	97	2	1	-10921639	203.095	204	119	255	4265	42.573	7.600	0.198	1.580
ID56011	56011	19	50.662	20.505	19.147	0	97	97	2	1	-10921639	139.238	135	93	200	2924	30.693	2.000	0.147	1.163
ID56012	56012	20	69.812	32.474	26.690	0	97	97	2	1	-10921639	117.048	122	50	211	2458	47.942	2.000	0.268	1.031
ID56013	56013	12	77.590	22.493	27.559	0	97	97	2	1	-10921639	121.571	117	41	255	2553	59.309	2.000	0.287	0.915
ID56016	56016	18	76.056	35.361	17.600	0	98	98	2	1	-10921639	204.667	220	119	255	4298	45.948	4.800	0.211	1.549
ID56017	56017	19	63.762	20.535	19.069	0	98	98	2	1	-10921639	152.667	146	100	246	3206	37.766	2.000	0.169	1.169
ID56018	56018	20	77.100	32.379	26.688	0	98	98	2	1	-10921639	121.381	119	37	224	2549	52.742	2.000	0.296	1.051
ID56019	56019	12	83.526	22.327	27.775	0	98	98	2	1	-10921639	110.667	106	37	235	2324	57.001	2.000	0.340	0.986
ID56014	56014	21	73.753	24.464	11.812	0	98	98	2	1	-10921639	204.762	211	141	255	4300	39.156	4.800	0.185	1.634
ID56015	56015	14	57.699	31.769	11.949	0	98	98	2	1	-10921639	197.048	202	128	255	4138	34.484	4.800	0.143	1.433
ID56020	56020	None	31.846	17.270	9.079	0	99	99	2	1	-10921639	72.286	76	39	106	1518	21.691	2.000	0.222	1.209
ID56021	56021	21	75.561	24.322	11.696	0	99	99	2	1	-10921639	207.905	209	143	255	4366	38.638	4.800	0.193	1.741
ID56022	56022	14	55.752	31.895	11.851	0	99	99	2	1	-10921639	199.143	202	135	248	4182	31.339	4.800	0.135	1.515
ID56023	56023	18	81.396	35.588	17.783	0	99	99	2	1	-10921639	188.286	178	108	255	3954	54.802	2.000	0.221	1.241
ID56024	56024	19	62.799	20.616	19.229	0	99	99	2	1	-10921639	160.762	148	119	252	3376	35.944	2.000	0.156	1.206
ID56025	56025	20	79.272	32.588	26.691	0	99	99	2	1	-10921639	119.048	115	45	239	2500	55.357	2.000	0.297	0.986
ID56026	56026	12	79.746	22.294	27.747	0	99	99	2	1	-10921639	105.952	104	32	220	2225	54.939	2.000	0.338	0.974
ID56033	56033	21	76.415	25.294	11.395	0	100	100	2	1	-10921639	189.429	200	113	255	3978	50.763	4.800	0.200	1.244
ID56034	56034	14	51.455	32.055	11.562	0	100	100	2	1	-10921639	199.286	209	143	235	4185	28.376	4.800	0.128	1.598
ID56035	56035	18	76.729	35.506	17.608	0	100	100	2	1	-10921639	186.810	193	100	255	3923	57.871	4.800	0.208	1.112
ID56036	56036	19	58.309	20.661	19.695	0	100	100	2	1	-10921639	137.429	135	80	226	2886	39.716	2.000	0.152	0.911
ID56037	56037	20	69.631	32.518	26.818	0	100	100	2	1	-10921639	119.714	119	61	215	2514	47.092	2.000	0.255	1.034
ID56038	56038	12	93.869	22.134	27.743	0	100	100	2	1	-10921639	123.095	117	56	255	2585	59.419	2.000	0.352	1.080
ID56032	56032	12	94.948	22.012	27.644	0	101	101	2	1	-10921639	122.952	115	41	255	2582	62.966	2.000	0.352	1.016
ID56027	56027	21	74.191	25.927	11.844	0	101	101	2	1	-10921639	197.333	207	148	255	4144	38.947	2.000	0.173	1.493
ID56028	56028	14	51.559	32.165	11.507	0	101	101	2	1	-10921639	193.619	189	152	237	4066	25.713	2.000	0.119	1.607
ID56029	56029	18	76.889	35.486	17.329	0	101	101	2	1	-10921639	214.095	217	154	255	4496	36.186	4.800	0.204	2.005
ID56030	56030	19	44.674	20.365	19.756	0	101	101	2	1	-10921639	121.286	122	71	183	2547	33.395	2.000	0.152	0.956
ID56031	56031	20	75.287	32.610	27.123	0	101	101	2	1	-10921639	128.333	126	65	231	2695	49.768	2.000	0.259	1.062
ID56040	56040	21	76.395	25.959	12.041	0	102	102	2	1	-10921639	199.714	191	132	255	4194	44.245	2.000	0.179	1.371
ID56041	56041	18	75.338	34.943	17.167	0	102	102	2	1	-10921639	205.286	222	137	255	4311	43.558	4.800	0.189	1.497
ID56042	56042	19	43.856	20.401	19.666	0	102	102	2	1	-10921639	112.143	117	63	180	2355	36.161	2.000	0.153	0.824
ID56043	56043	20	79.589	32.684	26.962	0	102	102	2	1	-10921639	124.333	130	63	255	2611	51.563	2.000	0.269	1.023
ID56044	56044	12	87.079	21.948	27.753	0	102	102	2	1	-10921639	109.667	91	43	255	2303	57.276	2.000	0.332	0.955
ID56039	56039	14	28.595	31.971	11.405	0	102	102	2	1	-10921639	167.429	176	108	207	3516	30.497	2.000	0.071	0.725
ID56048	56048	19	47.775	20.341	20.074	0	103	103	2	1	-10921639	112.190	108	69	180	2356	34.995	2.000	0.162	0.892
ID56049	56049	20	65.053	32.721	26.744	0	103	103	2	1	-10921639	115.286	115	56	209	2421	42.555	2.000	0.251	1.087
ID56050	56050	12	89.286	21.743	27.597	0	103	103	2	1	-10921639	114.095	102	43	250	2396	62.911	2.000	0.346	0.933
ID56045	56045	14	31.294	31.765	11.451	0	103	103	2	1	-10921639	166.381	172	98	215	3494	34.875	2.000	0.072	0.640
ID56046	56046	21	77.289	26.193	11.930	0	103	103	2	1	-10921639	201.619	196	141	255	4234	44.389	2.000	0.184	1.414
ID56047	56047	18	75.866	34.842	16.877	0	103	103	2	1	-10921639	189.429	193	106	255	3978	48.802	2.000	0.185	1.213
ID56064	56064	12	75.749	21.649	27.611	0	104	104	2	1	-10921639	106.143	100	37	231	2229	56.617	2.000	0.291	0.845
ID56058	56058	21	71.380	26.389	11.562	0	104	104	2	1	-10921639	185.952	185	122	255	3905	46.005	2.000	0.179	1.228
ID56059	56059	14	38.227	31.908	11.684	0	104	104	2	1	-10921639	174.857	180	126	211	3672	24.264	2.000	0.097	1.269
ID56060	56060	18	63.591	34.459	16.528	0	104	104	2	1	-10921639	183.286	178	108	248	3849	39.323	4.800	0.169	1.347
ID56061	56061	19	49.682	20.268	20.133	0	104	104	2	1	-10921639	110.476	102	58	189	2320	36.899	2.000	0.158	0.816
ID56062	56062	22	35.714	26.148	20.814	0	104	104	2	1	-10921639	150.619	148	122	189	3163	19.903	4.800	0.106	1.448
ID56063	56063	20	50.054	32.345	26.156	0	104	104	2	1	-10921639	127.476	135	82	170	2677	26.158	4.800	0.206	1.662
ID56051	56051	21	71.616	26.419	11.652	0	105	105	2	1	-10921639	177.238	180	100	255	3722	51.015	2.000	0.179	1.054
ID56052	56052	14	33.297	31.796	11.818	0	105	105	2	1	-10921639	164.952	170	104	209	3464	27.609	2.000	0.084	0.926
ID56053	56053	18	59.784	34.139	16.081	0	105	105	2	1	-10921639	173.000	174	117	235	3633	34.934	2.000	0.155	1.330
ID56054	56054	19	61.575	20.312	20.276	0	105	105	2	1	-10921639	114.429	111	56	215	2403	45.416	2.000	0.199	0.835
ID56055	56055	22	29.005	26.421	20.773	0	105	105	2	1	-10921639	141.762	141	106	170	2977	19.406	7.600	0.095	1.270
ID56056	56056	20	36.761	32.000	25.839	0	105	105	2	1	-10921639	111.095	111	69	154	2333	22.468	4.800	0.156	1.332
ID56057	56057	12	44.072	21.591	27.689	0	105	105	2	1	-10921639	86.667	82	43	152	1820	32.400	2.000	0.208	0.920
ID56065	56065	21	80.373	26.725	11.689	0	106	106	2	1	-10921639	189.667	174	113	255	3983	40.906	2.000	0.208	1.594
ID56066	56066	18	67.015	33.901	15.763	0	106	106	2	1	-10921639	169.000	167	106	255	3549	42.821	2.000	0.177	1.186
ID56067	56067	19	52.502	20.143	20.312	0	106	106	2	1	-10921639	108.952	111	58	176	2288	35.455	2.000	0.191	0.986
ID56068	56068	22	31.915	26.231	20.970	0	106	106	2	1	-10921639	145.333	143	117	174	3052	16.463	4.800	0.105	1.677
ID56069	56069	12	31.687	21.411	27.695	0	106	106	2	1	-10921639	83.810	80	54	122	1760	20.383	7.600	0.186	1.289
ID56080	56080	19	53.560	19.882	20.287	0	107	107	2	1	-10921639	102.048	98	58	196	2143	35.715	2.000	0.186	0.898
ID56081	56081	22	38.748	26.222	21.456	0	107	107	2	1	-10921639	148.190	150	106	189	3112	23.851	7.600	0.123	1.365
ID56078	56078	21	67.278	26.595	11.718	0	107	107	2	1	-10921639	178.000	170	104	237	3738	33.693	2.000	0.189	1.679
ID56079	56079	18	71.928	33.907	15.758	0	107	107	2	1	-10921639	171.619	176	100	250	3604	47.539	2.000	0.179	1.096
ID56074	56074	21	65.864	26.939	11.719	0	108	108	2	1	-10921639	166.476	165	100	213	3496	32.788	4.800	0.204	1.719
ID56075	56075	18	63.342	33.913	15.580	0	108	108	2	1	-10921639	162.190	156	95	241	3406	41.312	2.000	0.175	1.168
ID56076	56076	19	44.881	19.690	20.774	0	108	108	2	1	-10921639	97.619	85	65	170	2050	28.315	2.000	0.164	0.971
ID56077	56077	22	43.857	26.148	21.549	0	108	108	2	1	-10921639	152.381	154	119	193	3200	22.988	4.800	0.154	1.767
ID56082	56082	21	67.907	27.230	11.498	0	109	109	2	1	-10921639	163.762	167	95	228	3439	41.975	4.800	0.206	1.335
ID56083	56083	18	61.821	34.116	15.663	0	109	109	2	1	-10921639	162.810	167	108	235	3419	37.739	7.600	0.168	1.241
ID56084	56084	19	43.536	19.539	20.864	0	109	109	2	1	-10921639	106.476	95	71	178	2236	28.693	2.000	0.142	0.922
ID56085	56085	22	45.945	26.278	21.505	0	109	109	2	1	-10921639	159.143	161	122	211	3342	25.307	4.800	0.144	1.580
ID56088	56088	19	44.749	19.596	20.942	0	110	110	2	1	-10921639	119.429	113	82	185	2508	26.229	2.000	0.152	1.204
ID56089	56089	22	44.459	26.323	21.203	0	110	110	2	1	-10921639	161.286	161	122	204	3387	23.281	7.600	0.130	1.590
ID56086	56086	21	76.357	27.145	11.965	0	110	110	2	1	-10921639	177.857	176	113	246	3735	38.385	4.800	0.223	1.691
ID56087	56087	18	61.567	34.359	15.744	0	110	110	2	1	-10921639	162.143	159	102	228	3405	36.124	7.600	0.174	1.332
ID56072	56072	19	41.392	19.691	20.708	0	111	111	2	1	-10921639	112.238	111	69	178	2357	26.679	2.000	0.139	1.026
ID56073	56073	22	48.481	26.424	21.269	0	111	111	2	1	-10921639	157.476	148	113	213	3307	28.583	2.000	0.136	1.319
ID56070	56070	21	72.292	27.066	12.355	0	111	111	2	1	-10921639	178.286	183	124	244	3744	37.089	4.800	0.217	1.714
ID56071	56071	18	59.456	34.460	15.597	0	111	111	2	1	-10921639	163.190	156	98	220	3427	34.931	7.600	0.173	1.381
ID56098	56098	21	69.060	27.033	12.553	0	112	112	2	1	-10921639	174.143	174	113	231	3657	33.401	4.800	0.207	1.786
ID56099	56099	18	48.646	35.016	16.071	0	112	112	2	1	-10921639	141.048	139	95	202	2962	31.089	4.800	0.148	1.172
ID56100	56100	19	40.402	19.719	21.011	0	112	112	2	1	-10921639	122.476	126	82	183	2572	25.055	2.000	0.128	1.111
ID56101	56101	22	48.379	26.273	21.098	0	112	112	2	1	-10921639	165.429	159	132	209	3474	23.274	7.600	0.132	1.662
ID56090	56090	21	72.045	26.920	12.761	0	113	113	2	1	-10921639	170.381	161	115	235	3578	34.751	4.800	0.213	1.721
ID56091	56091	18	48.914	35.022	16.080	0	113	113	2	1	-10921639	137.571	132	87	198	2889	32.191	2.000	0.157	1.157
ID56092	56092	19	35.213	19.437	20.967	0	113	113	2	1	-10921639	105.619	108	50	176	2218	33.125	2.000	0.126	0.713
ID56093	56093	22	63.622	25.952	21.069	0	113	113	2	1	-10921639	175.429	167	130	233	3684	29.884	2.000	0.172	1.727
ID56107	56107	21	62.124	26.776	12.618	0	114	114	2	1	-10921639	167.905	170	124	217	3526	27.289	4.800	0.201	2.059
ID56108	56108	18	43.964	35.129	16.169	0	114	114	2	1	-10921639	127.143	130	80	174	2670	29.348	2.000	0.148	1.119
ID56109	56109	19	30.798	19.537	21.288	0	114	114	2	1	-10921639	109.714	104	76	165	2304	22.421	2.000	0.101	0.901
ID56110	56110	22	63.205	25.995	20.760	0	114	114	2	1	-10921639	175.143	165	130	235	3678	27.829	4.800	0.183	1.951
ID56112	56112	18	45.822	34.997	15.854	0	115	115	2	1	-10921639	126.381	124	78	183	2654	29.318	2.000	0.145	1.092
ID56113	56113	22	59.475	25.984	20.404	0	115	115	2	1	-10921639	171.429	172	111	224	3600	32.472	2.000	0.163	1.478
ID56111	56111	21	52.435	26.594	12.516	0	115	115	2	1	-10921639	153.857	152	108	207	3231	26.211	4.800	0.174	1.740
ID56096	56096	22	50.312	25.954	20.398	0	116	116	2	1	-10921639	171.476	170	130	213	3601	23.708	4.800	0.148	1.866
ID56097	56097	19	31.651	19.297	20.869	0	116	116	2	1	-10921639	94.952	93	47	165	1994	30.137	2.000	0.113	0.639
ID56094	56094	21	44.246	26.495	12.537	0	116	116	2	1	-10921639	142.762	143	98	191	2998	27.079	4.800	0.139	1.290
ID56095	56095	18	52.115	34.919	15.923	0	116	116	2	1	-10921639	127.571	126	76	191	2679	32.995	2.000	0.173	1.141
ID56104	56104	22	48.012	25.797	20.181	0	117	117	2	1	-10921639	176.190	174	130	211	3700	21.521	4.800	0.142	2.034
ID56105	56105	19	33.044	19.268	20.801	0	117	117	2	1	-10921639	97.905	100	41	165	2056	31.475	2.000	0.117	0.652
ID56106	56106	23	39.841	25.017	22.857	0	117	117	2	1	-10921639	159.857	163	104	204	3357	26.997	4.800	0.138	1.434
ID56102	56102	21	52.477	26.220	12.465	0	117	117	2	1	-10921639	142.143	143	95	202	2985	33.438	2.000	0.163	1.190
ID56103	56103	18	44.703	34.830	15.694	0	117	117	2	1	-10921639	115.429	106	63	174	2424	32.565	2.000	0.157	0.961
ID56114	56114	21	42.886	26.201	12.379	0	118	118	2	1	-10921639	134.619	137	95	191	2827	27.872	2.000	0.131	1.117
ID56115	56115	18	38.734	34.911	16.049	0	118	118	2	1	-10921639	103.762	108	50	143	2179	28.227	2.000	0.155	0.986
ID56116	56116	22	39.083	25.838	20.179	0	118	118	2	1	-10921639	169.476	167	141	204	3559	18.337	4.800	0.117	1.938
ID56117	56117	23	45.364	24.734	23.627	0	118	118	2	1	-10921639	145.952	159	76	204	3065	41.268	2.000	0.120	0.760
ID56122	56122	21	36.943	26.317	12.411	0	119	119	2	1	-10921639	121.238	115	89	165	2546	24.869	2.000	0.121	1.049
ID56123	56123	18	39.082	34.649	15.821	0	119	119	2	1	-10921639	99.095	100	37	143	2081	32.069	2.000	0.163	0.867
ID56124	56124	22	36.125	25.864	19.999	0	119	119	2	1	-10921639	176.143	180	146	202	3699	18.034	4.800	0.103	1.826
ID56125	56125	19	34.033	19.378	20.689	0	119	119	2	1	-10921639	114.762	117	54	185	2410	34.765	2.000	0.107	0.636
ID56126	56126	23	43.881	24.685	23.422	0	119	119	2	1	-10921639	169.667	185	111	204	3563	28.964	4.800	0.132	1.369
ID56136	56136	23	42.472	24.294	23.269	0	120	120	2	1	-10921639	160.381	165	91	204	3368	29.862	4.800	0.115	1.109
ID56131	56131	24	27.976	28.372	7.430	0	120	120	2	1	-10921639	77.762	78	39	122	1633	22.181	2.000	0.162	0.977
ID56132	56132	21	27.218	26.246	12.418	0	120	120	2	1	-10921639	106.238	100	80	143	2231	19.331	2.000	0.102	1.020
ID56133	56133	18	32.988	34.715	15.889	0	120	120	2	1	-10921639	95.619	102	37	135	2008	30.260	2.000	0.145	0.802
ID56134	56134	22	29.520	25.735	19.711	0	120	120	2	1	-10921639	168.238	170	139	189	3533	14.574	4.800	0.084	1.785
ID56135	56135	19	31.153	19.696	20.910	0	120	120	2	1	-10921639	124.190	119	74	180	2608	29.424	2.000	0.096	0.739
ID56128	56128	21	28.342	26.275	12.530	0	121	121	2	1	-10921639	107.667	104	76	141	2261	18.690	2.000	0.098	1.031
ID56129	56129	22	31.762	26.529	20.037	0	121	121	2	1	-10921639	160.000	161	124	189	3360	20.895	4.800	0.098	1.368
ID56130	56130	23	43.710	24.553	23.676	0	121	121	2	1	-10921639	143.524	150	85	209	3014	38.539	7.600	0.116	0.771
ID56127	56127	24	28.776	28.219	7.163	0	121	121	2	1	-10921639	78.524	82	43	111	1649	19.493	2.000	0.166	1.146
ID56120	56120	22	41.214	26.149	20.051	0	122	122	2	1	-10921639	164.190	163	132	202	3448	19.843	4.800	0.128	1.882
ID56121	56121	23	36.945	24.095	23.818	0	122	122	2	1	-10921639	137.714	139	85	183	2892	28.931	7.600	0.111	0.954
ID56118	56118	21	35.326	25.979	12.599	0	122	122	2	1	-10921639	109.476	102	76	159	2299	22.236	2.000	0.124	1.089
ID56119	56119	18	30.501	34.812	16.531	0	122	122	2	1	-10921639	87.333	82	34	135	1834	28.077	2.000	0.120	0.668
ID56137	56137	21	31.593	26.428	13.011	0	123	123	2	1	-10921639	102.714	98	76	148	2157	21.923	2.000	0.108	0.913
ID56138	56138	18	34.028	34.799	16.337	0	123	123	2	1	-10921639	98.190	102	43	139	2062	26.797	2.000	0.159	1.003
ID56139	56139	22	36.593	26.467	20.261	0	123	123	2	1	-10921639	152.286	150	113	185	3198	19.365	4.800	0.115	1.619
ID56140	56140	23	32.590	23.850	23.970	0	123	123	2	1	-10921639	136.667	143	85	172	2870	23.817	7.600	0.107	1.107
ID56141	56141	22	42.633	26.055	20.301	0	124	124	2	1	-10921639	157.905	159	106	202	3316	27.586	2.000	0.124	1.265
ID56142	56142	None	35.097	19.647	20.738	0	124	124	2	1	-10921639	116.190	119	63	174	2440	27.853	2.000	0.110	0.825
ID56143	56143	23	27.898	23.881	23.942	0	124	124	2	1	-10921639	134.286	135	87	172	2820	23.215	7.600	0.073	0.784
ID56144	56144	None	29.336	34.668	16.232	0	125	125	2	1	-10921639	87.619	89	39	119	1840	23.265	2.000	0.151	0.988
ID56145	56145	22	42.782	26.077	20.411	0	125	125	2	1	-10921639	151.429	152	82	198	3180	31.078	2.000	0.130	1.123
ID56146	56146	23	31.541	23.687	23.770	0	125	125	2	1	-10921639	133.333	130	80	174	2800	25.937	7.600	0.092	0.863
ID56148	56148	23	38.862	23.987	23.310	0	126	126	2	1	-10921639	151.381	156	122	180	3179	20.899	7.600	0.125	1.604
ID56147	56147	22	41.001	25.897	20.386	0	126	126	2	1	-10921639	148.286	152	87	189	3114	29.741	2.000	0.124	1.102
ID56149	56149	None	32.177	33.826	15.991	0	127	127	2	1	-10921639	98.381	98	63	137	2066	20.011	2.000	0.144	1.237
ID56150	56150	22	35.045	25.879	20.178	0	127	127	2	1	-10921639	144.143	146	104	185	3027	20.633	4.800	0.106	1.338
ID56151	56151	23	37.332	23.923	23.786	0	127	127	2	1	-10921639	131.762	130	89	178	2767	25.628	2.000	0.104	0.972
ID56152	56152	22	27.045	26.266	20.426	0	128	128	2	1	-10921639	130.429	135	91	163	2739	19.874	2.000	0.085	1.032
ID56153	56153	23	29.805	24.406	23.680	0	128	128	2	1	-10921639	125.476	122	91	159	2635	22.268	4.800	0.104	1.058
ID56156	56156	22	34.383	26.312	20.397	0	129	129	2	1	-10921639	129.000	124	87	176	2709	24.176	2.000	0.097	0.942
ID56157	56157	23	33.407	24.168	23.727	0	129	129	2	1	-10921639	120.095	115	78	165	2522	25.739	7.600	0.102	0.865
ID56158	56158	22	28.085	26.223	20.421	0	130	130	2	1	-10921639	132.429	132	104	163	2781	17.157	2.000	0.091	1.285
ID56159	56159	23	28.599	24.511	23.530	0	130	130	2	1	-10921639	125.857	128	85	163	2643	22.455	4.800	0.105	1.066
ID56154	56154	22	30.824	26.633	20.734	0	131	131	2	1	-10921639	136.381	132	108	170	2864	19.577	7.600	0.095	1.213
ID56155	56155	23	29.684	24.264	23.721	0	131	131	2	1	-10921639	116.190	113	80	165	2440	26.746	7.600	0.079	0.640
ID56160	56160	22	38.777	26.727	20.897	0	132	132	2	1	-10921639	138.905	130	104	189	2917	22.930	2.000	0.119	1.287
ID56161	56161	22	36.548	26.548	21.005	0	133	133	2	1	-10921639	145.238	146	111	183	3050	22.605	4.800	0.115	1.324
ID56162	56162	None	27.698	22.339	18.944	0	134	134	2	1	-10921639	141.476	143	111	174	2971	18.946	2.000	0.089	1.224
ID56163	56163	22	35.865	26.408	21.128	0	134	134	2	1	-10921639	151.238	152	115	187	3176	20.012	6.252	0.105	1.441
ID56167	56167	22	29.525	26.573	21.070	0	135	135	2	1	-10921639	136.286	130	95	167	2862	22.323	2.000	0.086	0.969
ID56166	56166	22	33.588	26.561	20.915	0	136	136	2	1	-10921639	137.095	139	100	176	2879	21.529	2.000	0.108	1.243
ID56164	56164	None	28.263	33.402	11.812	0	137	137	2	1	-10921639	89.714	89	54	122	1884	16.236	2.000	0.138	1.340
ID56165	56165	22	33.739	26.152	21.152	0	137	137	2	1	-10921639	142.190	146	111	170	2986	16.342	4.800	0.117	1.818
ID56168	56168	22	27.777	26.042	21.120	0	138	138	2	1	-10921639	136.333	137	108	159	2863	14.228	4.800	0.098	1.712
ID56169	56169	22	30.454	26.273	21.289	0	139	139	2	1	-10921639	129.333	128	106	161	2716	15.580	6.372	0.105	1.574
ID56175	56175	22	31.439	26.759	21.140	0	141	141	2	1	-10921639	118.238	124	87	154	2483	20.302	2.000	0.103	1.089
ID56170	56170	22	27.860	25.835	21.745	0	142	142	2	1	-10921639	129.429	128	98	156	2718	13.651	4.800	0.116	1.976
ID56180	56180	25	34.531	32.797	11.345	0	143	143	2	1	-10921639	86.667	89	45	135	1820	26.204	2.000	0.177	0.995
ID56181	56181	26	29.138	25.885	12.576	0	143	143	2	1	-10921639	100.619	95	82	137	2113	15.413	2.000	0.118	1.373
ID56182	56182	22	30.816	26.812	21.175	0	143	143	2	1	-10921639	119.048	119	87	161	2500	19.971	2.000	0.096	1.049
ID56176	56176	25	38.679	32.908	11.240	0	144	144	2	1	-10921639	89.381	98	39	130	1877	25.767	2.000	0.206	1.186
ID56177	56177	26	35.698	25.509	12.527	0	144	144	2	1	-10921639	107.429	100	74	150	2256	22.072	2.000	0.126	1.092
ID56178	56178	22	28.147	26.551	21.315	0	144	144	2	1	-10921639	121.857	122	93	159	2559	20.043	2.000	0.082	0.920
ID56179	56179	27	29.624	26.781	25.000	0	144	144	2	1	-10921639	109.333	111	71	154	2296	23.472	2.000	0.097	0.820
ID56171	56171	25	48.518	33.100	11.121	0	145	145	2	1	-10921639	92.095	87	45	146	1934	27.149	2.000	0.253	1.369
ID56172	56172	26	45.204	25.938	12.696	0	145	145	2	1	-10921639	110.000	104	74	163	2310	26.486	2.000	0.158	1.133
ID56173	56173	22	31.408	26.460	21.313	0	145	145	2	1	-10921639	127.095	126	93	170	2669	20.743	2.000	0.091	1.027
ID56174	56174	27	30.581	26.282	24.817	0	145	145	2	1	-10921639	115.000	122	69	154	2415	26.599	2.000	0.107	0.838
ID56184	56184	26	54.870	25.526	12.572	0	146	146	2	1	-10921639	118.571	111	76	198	2490	35.342	2.000	0.180	1.025
ID56185	56185	22	28.175	26.799	21.263	0	146	146	2	1	-10921639	120.143	119	91	163	2523	20.252	2.000	0.082	0.898
ID56186	56186	27	33.697	26.341	24.996	0	146	146	2	1	-10921639	114.476	119	69	154	2404	24.907	2.000	0.127	1.035
ID56183	56183	25	52.561	33.184	11.165	0	146	146	2	1	-10921639	102.286	98	58	146	2148	27.390	2.000	0.260	1.542
ID56187	56187	25	52.640	33.235	11.213	0	147	147	2	1	-10921639	108.048	104	61	159	2269	29.169	2.000	0.248	1.471
ID56188	56188	26	62.694	25.518	12.636	0	147	147	2	1	-10921639	131.048	119	91	233	2752	38.551	2.000	0.200	1.133
ID56189	56189	22	29.959	26.538	21.204	0	147	147	2	1	-10921639	121.476	122	87	170	2551	21.489	2.000	0.088	0.918
ID56190	56190	27	37.768	26.517	25.135	0	147	147	2	1	-10921639	114.095	113	78	163	2396	27.855	2.000	0.135	0.972
ID56201	56201	25	60.002	33.180	11.275	0	148	148	2	1	-10921639	117.381	113	61	178	2465	35.414	2.000	0.247	1.314
ID56202	56202	26	74.768	25.384	12.744	0	148	148	2	1	-10921639	140.714	130	87	241	2955	41.960	2.000	0.255	1.364
ID56203	56203	22	30.273	26.855	21.156	0	148	148	2	1	-10921639	125.571	122	102	156	2637	16.969	2.000	0.094	1.276
ID56204	56204	27	34.518	26.572	25.088	0	148	148	2	1	-10921639	112.095	111	76	156	2354	27.329	2.000	0.126	0.917
ID56192	56192	26	68.326	25.488	12.482	0	149	149	2	1	-10921639	140.143	137	80	241	2943	42.883	4.800	0.251	1.312
ID56193	56193	28	27.625	32.113	19.757	0	149	149	2	1	-10921639	100.476	104	65	150	2110	22.569	2.000	0.087	0.716
ID56194	56194	22	34.326	26.768	21.294	0	149	149	2	1	-10921639	131.381	130	93	180	2759	24.246	2.000	0.100	0.982
ID56195	56195	27	44.168	25.969	24.658	0	149	149	2	1	-10921639	122.381	130	71	180	2570	32.820	2.000	0.155	0.999
ID56191	56191	25	54.171	33.584	11.191	0	149	149	2	1	-10921639	110.857	111	43	172	2328	40.487	2.000	0.213	0.963
ID56200	56200	27	47.440	26.256	24.794	0	150	150	2	1	-10921639	124.238	130	74	174	2609	31.278	2.000	0.182	1.221
ID56196	56196	25	56.643	33.464	11.205	0	150	150	2	1	-10921639	128.143	128	82	187	2691	30.460	4.800	0.234	1.593
ID56197	56197	26	77.557	25.434	12.782	0	150	150	2	1	-10921639	147.429	128	95	248	3096	44.574	2.000	0.244	1.299
ID56198	56198	28	29.402	32.190	19.922	0	150	150	2	1	-10921639	110.667	111	74	152	2324	20.687	2.000	0.093	0.910
ID56199	56199	22	31.036	26.762	21.361	0	150	150	2	1	-10921639	128.381	126	98	163	2696	21.032	2.000	0.093	1.037
ID56208	56208	28	35.179	32.040	19.882	0	151	151	2	1	-10921639	115.000	115	71	159	2415	24.282	2.000	0.112	0.952
ID56209	56209	22	33.238	26.853	22.022	0	151	151	2	1	-10921639	135.571	137	102	178	2847	18.914	6.298	0.111	1.430
ID56210	56210	27	34.177	26.325	24.567	0	151	151	2	1	-10921639	119.476	126	69	156	2509	28.861	4.800	0.132	0.966
ID56205	56205	25	68.733	33.572	11.190	0	151	151	2	1	-10921639	133.000	143	67	215	2793	43.176	2.000	0.242	1.199
ID56206	56206	26	80.136	25.428	12.923	0	151	151	2	1	-10921639	152.667	132	100	255	3206	46.721	2.000	0.242	1.272
ID56207	56207	29	36.854	34.126	15.450	0	151	151	2	1	-10921639	121.905	124	74	176	2560	27.044	2.000	0.105	0.858
ID56216	56216	25	70.550	33.695	11.159	0	152	152	2	1	-10921639	144.952	143	87	217	3044	40.807	2.000	0.225	1.305
ID56217	56217	26	87.598	25.537	12.987	0	152	152	2	1	-10921639	156.429	143	85	255	3285	52.187	2.000	0.255	1.219
ID56218	56218	29	42.110	33.963	15.336	0	152	152	2	1	-10921639	128.286	124	78	196	2694	31.176	2.000	0.104	0.778
ID56219	56219	28	44.166	31.941	19.761	0	152	152	2	1	-10921639	125.333	126	76	180	2632	30.588	2.000	0.147	1.051
ID56220	56220	22	31.416	26.974	22.446	0	152	152	2	1	-10921639	138.429	141	113	163	2907	14.844	7.600	0.114	1.912
ID56211	56211	25	76.020	33.511	11.228	0	153	153	2	1	-10921639	143.857	148	71	239	3021	49.559	2.000	0.239	1.120
ID56212	56212	26	83.291	25.471	12.881	0	153	153	2	1	-10921639	160.667	135	106	255	3374	47.927	2.000	0.243	1.313
ID56213	56213	29	40.145	33.928	15.516	0	153	153	2	1	-10921639	126.476	126	65	196	2656	33.688	2.000	0.114	0.770
ID56214	56214	28	47.607	31.987	19.863	0	153	153	2	1	-10921639	126.429	130	71	193	2655	33.557	2.000	0.141	0.933
ID56215	56215	22	33.839	26.825	22.132	0	153	153	2	1	-10921639	139.286	137	115	172	2925	15.723	7.600	0.120	1.902
ID56224	56224	28	36.032	31.908	19.817	0	154	154	2	1	-10921639	121.667	122	78	167	2555	26.975	2.000	0.115	0.928
ID56225	56225	22	37.173	27.462	21.703	0	154	154	2	1	-10921639	142.905	137	115	180	3001	17.521	4.800	0.137	1.961
ID56226	56226	30	33.901	22.158	26.657	0	154	154	2	1	-10921639	88.619	82	52	141	1861	28.266	2.000	0.146	0.798
ID56221	56221	25	61.677	33.533	11.176	0	154	154	2	1	-10921639	134.429	139	71	202	2823	39.381	2.000	0.209	1.182
ID56222	56222	26	87.553	25.590	12.904	0	154	154	2	1	-10921639	163.714	150	102	255	3438	49.577	2.000	0.248	1.312
ID56223	56223	29	47.545	34.109	15.528	0	154	154	2	1	-10921639	126.095	119	67	204	2648	35.777	2.000	0.130	0.812
ID56232	56232	30	45.807	22.076	26.871	0	155	155	2	1	-10921639	98.762	102	56	172	2074	30.877	7.600	0.186	1.005
ID56227	56227	25	71.682	33.233	11.130	0	155	155	2	1	-10921639	141.571	135	80	224	2973	38.340	2.000	0.242	1.437
ID56228	56228	26	93.557	25.629	13.043	0	155	155	2	1	-10921639	167.286	152	102	255	3513	51.669	2.000	0.270	1.375
ID56229	56229	29	53.091	33.959	15.591	0	155	155	2	1	-10921639	128.476	130	61	198	2698	38.915	2.000	0.159	0.907
ID56230	56230	28	38.173	31.908	19.818	0	155	155	2	1	-10921639	120.381	122	76	174	2528	28.026	2.000	0.116	0.894
ID56231	56231	22	39.617	27.814	21.857	0	155	155	2	1	-10921639	135.571	137	93	176	2847	21.465	7.600	0.133	1.485
ID56240	56240	26	98.924	25.717	12.904	0	156	156	2	1	-10921639	182.571	185	115	255	3834	49.815	2.000	0.282	1.613
ID56241	56241	29	46.390	34.239	15.365	0	156	156	2	1	-10921639	131.857	130	85	193	2769	29.790	2.000	0.136	1.059
ID56242	56242	28	29.881	31.727	19.902	0	156	156	2	1	-10921639	118.571	122	78	167	2490	24.330	2.000	0.090	0.808
ID56243	56243	22	35.618	27.697	21.546	0	156	156	2	1	-10921639	138.571	135	104	170	2910	20.520	7.600	0.128	1.531
ID56244	56244	30	50.963	22.125	26.786	0	156	156	2	1	-10921639	99.857	91	58	172	2097	33.519	2.000	0.208	1.027
ID56239	56239	25	74.079	33.459	11.193	0	156	156	2	1	-10921639	145.476	146	82	231	3055	41.833	2.000	0.247	1.379
ID56233	56233	25	62.968	33.371	11.106	0	157	157	2	1	-10921639	148.190	150	91	215	3112	34.584	2.000	0.206	1.464
ID56234	56234	26	97.123	25.559	13.013	0	157	157	2	1	-10921639	179.667	161	111	255	3773	50.866	2.000	0.283	1.557
ID56235	56235	29	52.139	34.188	15.091	0	157	157	2	1	-10921639	137.143	146	87	200	2880	31.641	2.000	0.157	1.177
ID56236	56236	28	39.072	31.919	19.881	0	157	157	2	1	-10921639	118.857	122	69	183	2496	30.047	2.000	0.108	0.774
ID56237	56237	22	30.775	27.701	21.566	0	157	157	2	1	-10921639	135.619	135	100	163	2848	19.454	7.600	0.113	1.419
ID56238	56238	30	55.564	22.219	26.561	0	157	157	2	1	-10921639	104.476	104	54	180	2194	40.136	2.000	0.217	0.930
ID56248	56248	28	31.430	32.117	19.649	0	158	158	2	1	-10921639	119.238	119	71	165	2504	26.525	2.000	0.081	0.673
ID56249	56249	22	42.547	27.590	21.527	0	158	158	2	1	-10921639	142.286	137	91	189	2988	27.893	7.600	0.129	1.162
ID56250	56250	30	61.346	22.395	26.507	0	158	158	2	1	-10921639	109.571	104	45	220	2301	48.959	2.000	0.237	0.859
ID56245	56245	25	62.861	33.510	11.193	0	158	158	2	1	-10921639	151.810	150	93	215	3188	38.737	4.800	0.201	1.309
ID56246	56246	26	91.990	25.358	12.994	0	158	158	2	1	-10921639	175.381	161	113	255	3683	47.312	2.000	0.273	1.592
ID56247	56247	29	43.587	34.110	15.219	0	158	158	2	1	-10921639	144.333	146	98	202	3031	27.634	2.000	0.116	1.087
ID56257	56257	25	65.256	33.061	11.092	0	159	159	2	1	-10921639	144.000	143	80	224	3024	37.935	2.000	0.207	1.303
ID56258	56258	26	79.643	25.426	12.887	0	159	159	2	1	-10921639	166.286	150	115	255	3492	41.380	2.000	0.241	1.562
ID56259	56259	29	36.623	33.964	15.277	0	159	159	2	1	-10921639	132.095	128	82	189	2774	26.264	6.358	0.101	0.921
ID56260	56260	28	31.969	32.261	19.852	0	159	159	2	1	-10921639	121.429	124	78	161	2550	24.107	2.000	0.091	0.836
ID56261	56261	22	42.440	27.728	21.602	0	159	159	2	1	-10921639	150.476	152	113	196	3160	24.827	7.600	0.137	1.459
ID56262	56262	30	64.968	22.507	26.515	0	159	159	2	1	-10921639	115.381	119	47	215	2423	49.538	2.000	0.241	0.905
ID56264	56264	26	73.972	25.880	12.552	0	160	160	2	1	-10921639	155.429	148	115	241	3264	37.561	2.000	0.230	1.549
ID56265	56265	29	51.808	33.944	15.240	0	160	160	2	1	-10921639	142.571	139	82	207	2994	34.286	2.000	0.153	1.104
ID56266	56266	28	27.153	31.833	19.807	0	160	160	2	1	-10921639	124.810	126	85	176	2621	25.756	2.000	0.069	0.622
ID56267	56267	22	54.098	27.479	21.724	0	160	160	2	1	-10921639	166.810	167	124	220	3503	29.342	4.800	0.163	1.597
ID56268	56268	30	80.918	22.310	26.598	0	160	160	2	1	-10921639	123.476	124	45	246	2593	58.696	2.000	0.295	0.958
ID56263	56263	25	59.575	32.489	11.305	0	160	160	2	1	-10921639	139.857	130	85	213	2937	41.541	2.000	0.185	1.049
ID56256	56256	30	69.993	22.341	26.660	0	161	161	2	1	-10921639	119.905	117	50	228	2518	50.298	2.000	0.261	0.988
ID56251	56251	25	53.073	32.475	11.253	0	161	161	2	1	-10921639	139.333	137	87	202	2926	36.363	2.000	0.165	1.084
ID56252	56252	26	72.620	26.085	12.352	0	161	161	2	1	-10921639	158.810	156	100	226	3335	38.521	2.000	0.228	1.529
ID56253	56253	29	50.430	33.983	15.825	0	161	161	2	1	-10921639	138.333	137	89	217	2905	34.260	2.000	0.130	0.929
ID56254	56254	28	30.941	31.754	19.866	0	161	161	2	1	-10921639	129.810	132	76	174	2726	28.160	2.000	0.080	0.684
ID56255	56255	22	52.353	27.440	22.002	0	161	161	2	1	-10921639	167.762	163	130	215	3523	25.491	4.800	0.162	1.836
ID56274	56274	25	64.336	32.414	11.215	0	162	162	2	1	-10921639	152.190	154	100	224	3196	40.036	2.000	0.187	1.197
ID56275	56275	26	61.800	26.040	12.252	0	162	162	2	1	-10921639	150.810	152	102	217	3167	32.954	2.000	0.198	1.515
ID56276	56276	29	41.831	34.109	15.825	0	162	162	2	1	-10921639	138.619	146	91	187	2911	26.009	2.000	0.128	1.211
ID56277	56277	22	56.153	27.499	21.893	0	162	162	2	1	-10921639	175.714	176	128	226	3690	27.291	4.800	0.165	1.828
ID56278	56278	30	52.672	22.661	26.917	0	162	162	2	1	-10921639	115.429	115	61	193	2424	36.135	2.000	0.178	0.965
ID56288	56288	None	28.216	31.628	20.046	0	163	163	2	1	-10921639	128.714	130	80	167	2703	29.503	2.000	0.061	0.502
ID56289	56289	22	54.791	27.264	21.963	0	163	163	2	1	-10921639	176.952	170	146	217	3716	23.610	4.800	0.165	2.120
ID56290	56290	30	78.599	22.751	27.154	0	163	163	2	1	-10921639	133.905	126	74	250	2812	46.050	2.000	0.244	1.139
ID56285	56285	25	71.700	32.513	11.397	0	163	163	2	1	-10921639	151.762	159	63	244	3187	53.504	4.800	0.230	1.060
ID56286	56286	26	47.411	26.526	12.212	0	163	163	2	1	-10921639	143.000	139	100	191	3003	27.421	2.000	0.141	1.292
ID56287	56287	29	40.661	33.812	16.033	0	163	163	2	1	-10921639	132.571	135	67	193	2784	33.445	2.000	0.111	0.791
ID56272	56272	22	44.887	27.543	21.853	0	164	164	2	1	-10921639	165.810	167	122	207	3482	25.942	7.600	0.123	1.399
ID56273	56273	30	86.469	22.952	27.154	0	164	164	2	1	-10921639	143.810	130	87	255	3020	48.336	2.000	0.259	1.224
ID56269	56269	25	85.155	32.154	11.060	0	164	164	2	1	-10921639	172.190	167	95	255	3616	46.065	2.000	0.235	1.424
ID56270	56270	26	37.075	26.723	12.047	0	164	164	2	1	-10921639	133.619	130	91	178	2806	22.820	2.000	0.107	1.135
ID56271	56271	29	28.446	33.624	16.337	0	164	164	2	1	-10921639	123.143	126	54	185	2586	32.760	2.000	0.077	0.540
ID56280	56280	26	46.245	26.856	12.099	0	165	165	2	1	-10921639	144.429	143	104	193	3033	26.626	2.000	0.135	1.291
ID56281	56281	29	33.306	33.047	16.027	0	165	165	2	1	-10921639	129.667	126	65	178	2723	28.760	2.000	0.074	0.624
ID56282	56282	31	28.449	31.675	19.736	0	165	165	2	1	-10921639	126.952	128	76	172	2666	27.865	2.000	0.071	0.600
ID56283	56283	22	44.294	26.937	21.545	0	165	165	2	1	-10921639	175.190	176	124	215	3679	22.892	7.600	0.132	1.783
ID56284	56284	30	85.080	23.107	26.960	0	165	165	2	1	-10921639	152.667	154	80	255	3206	50.617	2.000	0.250	1.208
ID56279	56279	25	77.173	32.538	11.139	0	165	165	2	1	-10921639	161.905	170	69	244	3400	51.166	4.800	0.236	1.210
ID56304	56304	26	54.086	27.173	11.768	0	166	166	2	1	-10921639	140.762	139	93	198	2956	31.574	2.000	0.170	1.295
ID56305	56305	31	44.157	32.142	19.648	0	166	166	2	1	-10921639	133.286	139	85	183	2799	28.589	2.000	0.139	1.135
ID56306	56306	22	45.053	25.166	22.318	0	166	166	2	1	-10921639	185.095	193	139	224	3887	27.081	4.800	0.129	1.567
ID56307	56307	30	82.261	23.169	26.999	0	166	166	2	1	-10921639	161.619	156	91	255	3394	49.036	2.000	0.241	1.278
ID56303	56303	25	71.551	32.370	11.452	0	166	166	2	1	-10921639	159.000	156	89	217	3339	38.486	4.800	0.247	1.635
ID56296	56296	30	81.394	23.113	26.960	0	167	167	2	1	-10921639	167.000	165	87	252	3507	47.947	2.000	0.226	1.285
ID56291	56291	26	67.723	26.995	11.768	0	167	167	2	1	-10921639	137.905	130	76	215	2896	37.301	2.000	0.222	1.345
ID56292	56292	25	68.636	32.419	11.623	0	167	167	2	1	-10921639	144.524	141	82	202	3035	34.899	4.800	0.250	1.658
ID56293	56293	31	52.730	32.457	19.394	0	167	167	2	1	-10921639	127.095	124	76	185	2669	32.295	2.000	0.195	1.285
ID56294	56294	22	41.469	25.053	22.159	0	167	167	2	1	-10921639	189.429	193	150	224	3978	22.279	4.800	0.123	1.867
ID56295	56295	32	42.285	27.512	21.576	0	167	167	2	1	-10921639	164.619	172	95	211	3457	34.180	7.600	0.105	0.915
ID56297	56297	25	56.122	31.910	11.278	0	168	168	2	1	-10921639	135.000	137	82	180	2835	29.065	4.800	0.234	1.760
ID56298	56298	26	69.518	26.762	11.929	0	168	168	2	1	-10921639	135.952	132	63	233	2855	42.692	2.000	0.203	1.074
ID56299	56299	31	44.733	31.972	19.276	0	168	168	2	1	-10921639	115.524	117	54	170	2426	32.244	2.000	0.172	1.053
ID56300	56300	22	44.007	24.323	21.627	0	168	168	2	1	-10921639	185.667	185	126	231	3899	31.587	2.000	0.100	1.068
ID56301	56301	32	48.840	27.649	21.831	0	168	168	2	1	-10921639	177.714	180	113	228	3732	34.243	2.000	0.124	1.144
ID56302	56302	30	80.994	23.440	26.883	0	168	168	2	1	-10921639	164.571	176	82	255	3456	55.411	2.000	0.230	1.109
ID56312	56312	30	78.592	23.494	27.067	0	169	169	2	1	-10921639	159.143	161	78	255	3342	53.127	2.000	0.219	1.078
ID56308	56308	26	88.745	26.632	11.778	0	169	169	2	1	-10921639	152.286	146	71	255	3198	52.016	2.000	0.260	1.209
ID56309	56309	25	46.763	31.692	11.481	0	169	169	2	1	-10921639	124.476	126	67	180	2614	31.115	4.800	0.227	1.482
ID56310	56310	31	41.501	31.839	18.652	0	169	169	2	1	-10921639	101.000	100	34	152	2121	33.560	2.000	0.162	0.841
ID56311	56311	22	55.209	24.655	21.626	0	169	169	2	1	-10921639	203.333	207	165	246	4270	24.032	4.800	0.154	2.253
ID56313	56313	26	89.524	26.663	11.674	0	170	170	2	1	-10921639	149.524	146	82	255	3140	54.902	2.000	0.249	1.085
ID56314	56314	25	43.539	31.665	11.870	0	170	170	2	1	-10921639	120.571	117	67	187	2532	28.913	2.000	0.162	1.165
ID56315	56315	31	33.335	31.486	18.330	0	170	170	2	1	-10921639	112.619	115	71	161	2365	23.449	2.000	0.133	1.131
ID56316	56316	22	58.547	24.501	21.358	0	170	170	2	1	-10921639	201.952	207	135	255	4241	34.725	4.800	0.152	1.536
ID56317	56317	32	53.176	28.054	22.883	0	170	170	2	1	-10921639	184.810	193	126	235	3881	33.537	4.800	0.138	1.335
ID56318	56318	30	72.523	23.612	26.989	0	170	170	2	1	-10921639	154.571	163	67	255	3246	49.916	2.000	0.186	0.971
ID56325	56325	33	31.964	33.762	9.861	0	171	171	2	1	-10921639	87.476	85	43	141	1837	27.164	7.600	0.147	0.827
ID56326	56326	26	92.088	26.643	11.888	0	171	171	2	1	-10921639	158.238	146	89	255	3323	51.279	2.000	0.261	1.278
ID56327	56327	25	38.682	32.044	12.038	0	171	171	2	1	-10921639	112.619	106	54	176	2365	28.296	2.000	0.112	0.804
ID56328	56328	31	27.247	30.755	17.783	0	171	171	2	1	-10921639	108.714	113	45	152	2283	27.956	2.000	0.102	0.720
ID56329	56329	22	65.568	24.716	20.892	0	171	171	2	1	-10921639	204.429	204	139	255	4293	33.787	4.800	0.169	1.747
ID56330	56330	32	57.888	28.360	23.023	0	171	171	2	1	-10921639	191.238	196	122	239	4016	33.292	4.800	0.162	1.602
ID56331	56331	30	63.704	23.600	27.015	0	171	171	2	1	-10921639	141.429	143	67	235	2970	44.638	2.000	0.175	0.943
ID56320	56320	26	84.274	26.418	11.906	0	172	172	2	1	-10921639	150.190	132	100	255	3154	44.352	2.000	0.293	1.536
ID56321	56321	25	36.319	31.997	11.963	0	172	172	2	1	-10921639	101.571	95	50	172	2133	28.694	2.000	0.094	0.608
ID56322	56322	22	69.555	24.392	20.801	0	172	172	2	1	-10921639	206.286	211	143	255	4332	38.221	4.800	0.173	1.595
ID56323	56323	32	57.284	28.441	23.177	0	172	172	2	1	-10921639	193.143	196	124	248	4056	31.372	4.800	0.149	1.593
ID56324	56324	30	83.213	23.534	27.066	0	172	172	2	1	-10921639	161.810	159	76	255	3398	52.108	2.000	0.228	1.152
ID56319	56319	33	27.417	33.938	9.308	0	172	172	2	1	-10921639	79.857	80	47	117	1677	20.076	7.600	0.159	1.092
ID56336	56336	30	85.898	23.419	26.966	0	173	173	2	1	-10921639	161.333	154	76	255	3388	54.314	2.000	0.251	1.190
ID56332	56332	26	83.222	26.279	11.881	0	173	173	2	1	-10921639	149.476	132	102	241	3139	41.321	2.000	0.288	1.617
ID56333	56333	25	29.237	31.797	11.673	0	173	173	2	1	-10921639	94.905	91	50	137	1993	23.828	2.000	0.098	0.711
ID56334	56334	22	70.457	24.434	20.378	0	173	173	2	1	-10921639	200.762	213	124	255	4216	46.387	4.800	0.182	1.335
ID56335	56335	32	59.756	28.706	23.443	0	173	173	2	1	-10921639	176.810	187	85	239	3713	46.149	4.800	0.158	1.044
ID56352	56352	30	85.535	23.288	26.909	0	174	174	2	1	-10921639	155.238	156	76	255	3260	54.318	2.000	0.254	1.159
ID56348	56348	25	39.557	33.329	10.115	0	174	174	2	1	-10921639	103.571	102	61	152	2175	26.819	4.800	0.195	1.258
ID56349	56349	26	73.176	26.411	11.793	0	174	174	2	1	-10921639	151.857	146	106	233	3189	39.492	2.000	0.235	1.465
ID56350	56350	22	70.200	24.271	20.091	0	174	174	2	1	-10921639	209.571	220	148	255	4401	40.003	4.800	0.169	1.513
ID56351	56351	32	63.543	28.495	23.441	0	174	174	2	1	-10921639	193.857	198	122	244	4071	33.868	4.800	0.168	1.649
ID56353	56353	25	54.367	34.194	9.699	0	175	175	2	1	-10921639	103.286	102	47	170	2169	35.443	2.000	0.222	1.060
ID56354	56354	26	68.584	26.461	11.977	0	175	175	2	1	-10921639	157.286	154	108	222	3303	36.191	2.000	0.225	1.597
ID56355	56355	22	67.630	24.374	19.968	0	175	175	2	1	-10921639	213.048	217	143	255	4474	36.808	4.800	0.165	1.635
ID56356	56356	32	58.177	28.105	23.029	0	175	175	2	1	-10921639	176.286	191	104	237	3702	40.397	7.600	0.143	1.091
ID56357	56357	30	85.483	23.310	26.972	0	175	175	2	1	-10921639	154.667	152	80	255	3248	51.734	2.000	0.254	1.210
ID56337	56337	25	57.370	34.212	9.519	0	176	176	2	1	-10921639	109.952	106	58	180	2309	35.521	2.000	0.226	1.142
ID56338	56338	26	65.175	26.443	12.047	0	176	176	2	1	-10921639	165.476	163	111	215	3475	32.098	4.800	0.224	1.886
ID56339	56339	34	31.200	20.241	18.533	0	176	176	2	1	-10921639	133.571	130	85	183	2805	28.227	2.000	0.096	0.826
ID56340	56340	22	69.429	24.598	20.059	0	176	176	2	1	-10921639	211.905	209	130	255	4450	41.071	2.000	0.151	1.350
ID56341	56341	32	49.113	27.610	22.753	0	176	176	2	1	-10921639	159.524	156	76	224	3350	47.664	7.600	0.120	0.720
ID56342	56342	30	84.107	23.191	26.956	0	176	176	2	1	-10921639	151.048	150	78	241	3172	48.434	2.000	0.263	1.299
ID56344	56344	26	69.830	26.499	11.726	0	177	177	2	1	-10921639	172.048	163	124	228	3613	33.170	4.800	0.230	1.943
ID56345	56345	34	45.217	20.392	18.538	0	177	177	2	1	-10921639	151.905	150	93	213	3190	37.054	6.315	0.123	0.897
ID56346	56346	22	69.569	24.631	20.220	0	177	177	2	1	-10921639	217.619	233	113	255	4570	44.476	4.800	0.165	1.384
ID56347	56347	30	80.425	23.029	26.980	0	177	177	2	1	-10921639	147.571	143	91	244	3099	43.743	2.000	0.261	1.397
ID56343	56343	25	49.397	34.196	9.529	0	177	177	2	1	-10921639	99.714	93	52	165	2094	32.598	2.000	0.196	1.002
ID56360	56360	34	63.897	20.332	18.797	0	178	178	2	1	-10921639	176.429	167	108	255	3705	42.348	2.000	0.167	1.193
ID56361	56361	22	61.752	24.556	20.324	0	178	178	2	1	-10921639	219.095	233	124	255	4601	42.525	4.800	0.134	1.222
ID56362	56362	30	83.120	22.992	27.034	0	178	178	2	1	-10921639	151.333	148	89	255	3178	46.528	2.000	0.249	1.298
ID56358	56358	25	66.469	34.098	9.434	0	178	178	2	1	-10921639	112.952	104	54	204	2372	42.428	2.000	0.278	1.157
ID56359	56359	26	66.046	25.887	11.954	0	178	178	2	1	-10921639	182.381	189	128	233	3830	30.938	4.800	0.210	2.046
ID56368	56368	35	59.387	26.611	21.804	0	179	179	2	1	-10921639	193.381	196	108	255	4061	46.480	7.600	0.140	1.023
ID56369	56369	30	87.500	22.844	26.894	0	179	179	2	1	-10921639	159.333	156	93	255	3346	50.259	2.000	0.258	1.299
ID56363	56363	25	86.772	34.083	9.668	0	179	179	2	1	-10921639	126.286	117	56	252	2652	53.044	2.000	0.299	1.095
ID56364	56364	26	64.477	26.699	11.390	0	179	179	2	1	-10921639	167.333	167	108	233	3514	41.165	4.800	0.182	1.251
ID56365	56365	36	27.954	32.049	16.006	0	179	179	2	1	-10921639	93.333	95	43	139	1960	26.379	2.000	0.087	0.567
ID56366	56366	34	65.959	20.017	18.503	0	179	179	2	1	-10921639	190.667	193	139	255	4004	39.407	2.000	0.159	1.327
ID56367	56367	22	58.107	24.392	20.225	0	179	179	2	1	-10921639	225.429	231	156	255	4734	33.110	4.800	0.129	1.558
ID56370	56370	25	82.072	34.022	9.529	0	180	180	2	1	-10921639	131.190	126	65	252	2755	51.241	2.000	0.285	1.135
ID56371	56371	26	52.206	26.913	11.083	0	180	180	2	1	-10921639	152.571	152	108	202	3204	29.116	4.800	0.161	1.450
ID56372	56372	36	40.144	31.980	15.779	0	180	180	2	1	-10921639	102.190	106	50	161	2146	29.426	2.000	0.149	0.899
ID56373	56373	34	70.526	19.980	18.688	0	180	180	2	1	-10921639	194.810	185	128	255	4091	41.323	2.000	0.162	1.318
ID56374	56374	22	55.575	24.320	19.903	0	180	180	2	1	-10921639	226.857	228	178	255	4764	28.715	4.800	0.126	1.764
ID56375	56375	35	63.853	26.792	21.838	0	180	180	2	1	-10921639	194.429	207	108	255	4083	46.269	7.600	0.160	1.156
ID56376	56376	30	86.297	22.726	27.016	0	180	180	2	1	-10921639	165.000	156	91	255	3465	45.912	2.000	0.265	1.507
ID56384	56384	30	74.744	22.580	27.320	0	181	181	2	1	-10921639	161.095	159	80	237	3383	45.063	2.000	0.225	1.314
ID56377	56377	25	88.614	34.017	9.439	0	181	181	2	1	-10921639	133.571	124	56	255	2805	55.505	2.000	0.327	1.186
ID56378	56378	26	49.649	26.882	11.102	0	181	181	2	1	-10921639	154.810	156	115	202	3251	27.578	4.800	0.154	1.501
ID56379	56379	None	35.279	24.317	13.105	0	181	181	2	1	-10921639	154.667	156	111	193	3248	23.665	4.800	0.121	1.413
ID56380	56380	36	39.903	32.193	15.428	0	181	181	2	1	-10921639	112.476	115	61	156	2362	25.272	4.800	0.166	1.266
ID56381	56381	34	74.593	19.647	18.868	0	181	181	2	1	-10921639	207.476	198	148	255	4357	39.420	2.000	0.167	1.510
ID56382	56382	22	50.082	24.102	19.701	0	181	181	2	1	-10921639	228.143	235	167	255	4791	27.882	6.251	0.106	1.574
ID56383	56383	35	68.609	26.821	21.816	0	181	181	2	1	-10921639	193.762	207	106	255	4069	50.797	7.600	0.160	1.055
ID56385	56385	25	85.396	34.266	9.575	0	182	182	2	1	-10921639	143.000	135	56	248	3003	52.944	2.000	0.266	1.136
ID56386	56386	26	38.850	26.478	11.594	0	182	182	2	1	-10921639	158.429	165	106	200	3327	23.920	4.800	0.123	1.448
ID56387	56387	36	42.329	32.437	14.874	0	182	182	2	1	-10921639	121.714	117	85	176	2556	27.083	2.000	0.163	1.257
ID56388	56388	34	69.335	19.474	18.766	0	182	182	2	1	-10921639	195.238	193	102	255	4100	50.110	4.800	0.174	1.156
ID56389	56389	22	52.387	24.331	19.891	0	182	182	2	1	-10921639	235.333	248	196	255	4942	22.341	4.800	0.126	2.358
ID56390	56390	35	65.266	26.778	21.643	0	182	182	2	1	-10921639	191.524	204	98	255	4022	53.884	7.600	0.149	0.924
ID56391	56391	30	71.603	22.703	26.996	0	182	182	2	1	-10921639	166.524	163	95	237	3497	40.621	4.800	0.212	1.433
ID56404	56404	25	65.813	34.519	9.550	0	183	183	2	1	-10921639	120.810	126	54	213	2537	52.474	2.000	0.222	0.838
ID56405	56405	26	39.366	27.253	11.133	0	183	183	2	1	-10921639	157.524	159	104	200	3308	23.494	4.800	0.127	1.513
ID56406	56406	37	34.357	23.465	13.496	0	183	183	2	1	-10921639	147.905	152	95	193	3106	28.057	4.800	0.112	1.065
ID56407	56407	36	37.394	32.097	14.104	0	183	183	2	1	-10921639	130.143	130	80	176	2733	27.365	2.000	0.114	0.976
ID56408	56408	34	72.375	19.390	18.867	0	183	183	2	1	-10921639	207.476	209	122	255	4357	44.682	4.800	0.189	1.475
ID56409	56409	22	52.988	24.139	19.972	0	183	183	2	1	-10921639	227.476	231	178	255	4777	25.274	6.304	0.118	1.894
ID56410	56410	35	57.778	26.729	21.586	0	183	183	2	1	-10921639	189.476	207	102	252	3979	48.071	7.600	0.140	0.967
ID56411	56411	30	65.959	22.527	26.819	0	183	183	2	1	-10921639	163.143	167	93	246	3426	42.362	4.800	0.200	1.285
ID56392	56392	25	58.319	34.490	9.624	0	184	184	2	1	-10921639	130.905	128	61	215	2749	37.756	2.000	0.185	1.081
ID56393	56393	26	31.936	27.552	11.091	0	184	184	2	1	-10921639	155.619	152	124	189	3268	17.310	4.800	0.105	1.705
ID56394	56394	37	32.370	25.357	11.941	0	184	184	2	1	-10921639	152.143	161	108	180	3195	21.558	4.800	0.107	1.368
ID56395	56395	34	70.633	19.067	18.659	0	184	184	2	1	-10921639	219.714	233	135	255	4614	39.037	4.800	0.185	1.754
ID56396	56396	22	50.961	24.128	19.924	0	184	184	2	1	-10921639	228.524	233	174	255	4799	26.313	4.800	0.110	1.716
ID56397	56397	35	57.348	26.707	21.659	0	184	184	2	1	-10921639	186.667	204	87	250	3920	50.286	7.600	0.136	0.890
ID56398	56398	30	69.676	22.709	27.049	0	184	184	2	1	-10921639	169.238	165	104	237	3554	39.437	4.800	0.207	1.475
ID56400	56400	26	35.709	26.928	11.412	0	185	185	2	1	-10921639	159.619	161	115	198	3352	21.951	4.800	0.115	1.495
ID56401	56401	34	70.258	19.100	18.626	0	185	185	2	1	-10921639	225.286	241	139	255	4731	38.850	4.800	0.188	1.838
ID56402	56402	35	61.574	26.539	21.140	0	185	185	2	1	-10921639	205.048	211	115	255	4306	45.591	4.800	0.153	1.193
ID56403	56403	30	72.267	22.583	27.270	0	185	185	2	1	-10921639	173.143	176	104	235	3636	39.846	4.800	0.220	1.566
ID56399	56399	25	68.632	34.730	9.693	0	185	185	2	1	-10921639	129.048	122	61	233	2710	49.480	2.000	0.217	0.930
ID56416	56416	30	79.798	22.610	27.404	0	186	186	2	1	-10921639	186.429	185	111	246	3915	41.087	4.800	0.234	1.720
ID56412	56412	25	79.383	34.694	9.899	0	186	186	2	1	-10921639	137.905	150	61	246	2896	54.146	2.000	0.237	0.976
ID56413	56413	26	40.494	25.856	11.773	0	186	186	2	1	-10921639	170.905	170	124	213	3589	24.523	7.600	0.123	1.522
ID56414	56414	34	68.081	19.035	18.729	0	186	186	2	1	-10921639	228.714	255	137	255	4803	37.948	4.800	0.180	1.838
ID56415	56415	35	61.475	26.766	21.239	0	186	186	2	1	-10921639	211.857	220	124	255	4449	40.864	4.800	0.150	1.352
ID56424	56424	34	64.091	18.860	18.470	0	187	187	2	1	-10921639	225.571	255	159	255	4737	37.381	4.800	0.158	1.647
ID56425	56425	35	63.680	26.000	21.000	0	187	187	2	1	-10921639	232.429	248	187	255	4881	25.660	4.800	0.172	2.654
ID56426	56426	30	69.742	22.417	27.279	0	187	187	2	1	-10921639	185.190	185	139	237	3889	26.457	4.800	0.235	2.666
ID56422	56422	25	87.621	34.803	9.969	0	187	187	2	1	-10921639	153.476	167	76	255	3223	56.360	2.000	0.256	1.111
ID56423	56423	26	36.035	25.252	11.842	0	187	187	2	1	-10921639	166.095	167	128	196	3488	22.061	4.800	0.110	1.491
ID56432	56432	25	79.563	34.593	9.727	0	188	188	2	1	-10921639	155.238	161	80	255	3260	57.151	2.000	0.223	0.990
ID56433	56433	26	37.259	22.789	13.006	0	188	188	2	1	-10921639	165.381	161	126	220	3473	21.802	4.800	0.103	1.411
ID56434	56434	34	58.697	19.073	18.722	0	188	188	2	1	-10921639	233.381	252	156	255	4901	32.709	4.800	0.152	1.884
ID56435	56435	35	60.705	26.533	21.286	0	188	188	2	1	-10921639	207.429	211	111	255	4356	42.780	4.800	0.160	1.336
ID56436	56436	30	69.844	22.583	27.136	0	188	188	2	1	-10921639	189.905	198	117	235	3988	36.744	4.800	0.215	1.827
ID56417	56417	25	86.875	34.722	9.760	0	189	189	2	1	-10921639	162.381	159	82	255	3410	57.119	2.000	0.243	1.112
ID56418	56418	26	45.367	22.675	12.858	0	189	189	2	1	-10921639	165.095	159	124	222	3467	28.796	2.000	0.115	1.185
ID56419	56419	34	57.646	18.591	18.182	0	189	189	2	1	-10921639	234.381	255	163	255	4922	29.719	4.800	0.144	1.983
ID56420	56420	35	64.673	26.523	21.449	0	189	189	2	1	-10921639	210.714	211	108	255	4425	44.298	4.800	0.169	1.377
ID56421	56421	30	72.371	22.718	27.090	0	189	189	2	1	-10921639	206.048	217	137	252	4327	36.235	4.800	0.213	1.999
ID56427	56427	25	84.568	34.898	9.862	0	190	190	2	1	-10921639	163.619	174	76	255	3436	54.895	2.000	0.230	1.116
ID56428	56428	26	50.868	22.368	12.670	0	190	190	2	1	-10921639	168.476	163	124	237	3538	32.612	2.000	0.119	1.103
ID56429	56429	34	59.753	18.366	18.014	0	190	190	2	1	-10921639	223.571	244	141	255	4695	38.539	4.800	0.149	1.506
ID56430	56430	35	63.942	26.619	21.280	0	190	190	2	1	-10921639	205.762	211	115	255	4321	43.362	4.800	0.166	1.349
ID56431	56431	30	61.789	22.772	27.071	0	190	190	2	1	-10921639	195.667	204	119	248	4109	33.797	4.800	0.188	1.834
ID56448	56448	30	63.784	21.756	27.774	0	191	191	2	1	-10921639	186.524	196	115	231	3917	36.360	4.800	0.213	1.800
ID56443	56443	25	81.559	35.275	9.617	0	191	191	2	1	-10921639	159.667	159	80	255	3353	50.473	2.000	0.226	1.165
ID56444	56444	26	44.375	22.441	12.471	0	191	191	2	1	-10921639	160.476	163	104	224	3370	33.701	4.800	0.139	1.161
ID56445	56445	38	39.087	31.319	12.301	0	191	191	2	1	-10921639	170.143	167	139	207	3573	21.181	4.800	0.102	1.481
ID56446	56446	34	58.788	18.776	18.175	0	191	191	2	1	-10921639	237.095	255	183	255	4979	26.786	4.800	0.157	2.399
ID56447	56447	35	62.309	26.588	21.133	0	191	191	2	1	-10921639	203.810	200	117	255	4280	42.365	4.800	0.163	1.345
ID56440	56440	34	54.536	19.354	18.781	0	192	192	2	1	-10921639	230.762	252	159	255	4846	35.313	4.800	0.142	1.627
ID56441	56441	35	52.718	26.189	21.075	0	192	192	2	1	-10921639	213.429	224	165	255	4482	28.069	4.800	0.153	2.013
ID56442	56442	30	55.508	22.608	26.593	0	192	192	2	1	-10921639	189.000	196	113	241	3969	34.515	4.800	0.188	1.731
ID56437	56437	25	71.545	35.513	9.812	0	192	192	2	1	-10921639	140.667	135	61	228	2954	57.265	2.000	0.228	0.914
ID56438	56438	26	60.179	22.134	12.400	0	192	192	2	1	-10921639	173.381	170	95	255	3641	41.270	2.000	0.157	1.138
ID56439	56439	38	48.106	31.079	11.892	0	192	192	2	1	-10921639	174.381	176	128	226	3662	25.823	2.000	0.119	1.439
ID56456	56456	25	77.404	35.905	10.207	0	193	193	2	1	-10921639	147.619	150	69	241	3100	48.095	2.000	0.248	1.219
ID56457	56457	38	34.607	30.930	12.029	0	193	193	2	1	-10921639	165.762	167	119	202	3481	21.480	4.800	0.099	1.395
ID56458	56458	26	69.917	21.906	12.594	0	193	193	2	1	-10921639	187.333	172	119	255	3934	41.315	2.000	0.153	1.205
ID56459	56459	34	58.788	20.165	19.156	0	193	193	2	1	-10921639	230.667	252	176	255	4844	29.989	4.800	0.145	1.949
ID56460	56460	35	58.085	26.644	20.916	0	193	193	2	1	-10921639	194.048	193	106	255	4075	43.326	4.800	0.153	1.186
ID56461	56461	30	55.383	23.201	25.812	0	193	193	2	1	-10921639	185.857	180	124	255	3903	37.418	7.600	0.127	1.123
ID56462	56462	39	31.111	21.339	28.825	0	193	193	2	1	-10921639	118.000	119	56	180	2478	39.907	2.000	0.083	0.454
ID56449	56449	25	72.555	36.126	10.097	0	194	194	2	1	-10921639	150.762	150	89	231	3166	42.406	2.000	0.236	1.356
ID56450	56450	26	66.034	21.771	12.512	0	194	194	2	1	-10921639	183.524	174	119	255	3854	40.073	2.000	0.151	1.200
ID56451	56451	38	43.479	30.746	12.163	0	194	194	2	1	-10921639	168.286	170	117	215	3534	27.024	7.600	0.107	1.206
ID56452	56452	34	59.212	20.841	19.223	0	194	194	2	1	-10921639	226.190	233	159	255	4750	30.804	4.800	0.147	1.882
ID56453	56453	35	46.406	26.369	20.667	0	194	194	2	1	-10921639	207.619	204	143	255	4360	30.547	4.800	0.125	1.507
ID56454	56454	30	43.132	23.575	25.474	0	194	194	2	1	-10921639	176.238	176	117	235	3701	32.000	7.600	0.089	0.898
ID56455	56455	39	38.466	21.165	28.868	0	194	194	2	1	-10921639	111.190	108	58	176	2335	36.983	2.000	0.131	0.695
ID56470	56470	25	78.612	36.407	10.022	0	195	195	2	1	-10921639	150.190	143	87	231	3154	44.392	2.000	0.253	1.368
ID56471	56471	26	74.434	21.887	12.190	0	195	195	2	1	-10921639	192.857	180	141	255	4050	36.089	2.000	0.188	1.693
ID56472	56472	38	35.217	29.631	12.174	0	195	195	2	1	-10921639	169.476	172	139	209	3559	19.148	4.800	0.116	1.834
ID56473	56473	34	57.552	21.140	19.578	0	195	195	2	1	-10921639	228.238	244	185	255	4793	30.166	4.800	0.132	1.767
ID56474	56474	None	49.278	21.140	19.578	0	195	195	2	1	-10921639	228.238	244	185	255	4793	30.166	4.800	0.132	1.767
ID56475	56475	30	47.896	23.899	24.935	0	195	195	2	1	-10921639	178.000	183	104	250	3738	38.607	7.600	0.093	0.785
ID56476	56476	39	43.355	21.496	29.173	0	195	195	2	1	-10921639	113.667	113	58	198	2387	36.172	2.000	0.153	0.833
ID56464	56464	25	68.452	36.498	10.148	0	196	196	2	1	-10921639	145.714	135	89	231	3060	38.596	2.000	0.229	1.405
ID56465	56465	40	30.775	27.967	11.328	0	196	196	2	1	-10921639	158.571	159	111	211	3330	26.097	6.343	0.069	0.786
ID56466	56466	26	71.753	21.658	12.167	0	196	196	2	1	-10921639	188.905	193	126	250	3967	37.505	4.800	0.192	1.623
ID56467	56467	38	37.518	30.778	12.316	0	196	196	2	1	-10921639	159.190	159	117	198	3343	23.121	6.306	0.106	1.323
ID56468	56468	34	60.990	21.257	19.719	0	196	196	2	1	-10921639	220.238	246	159	255	4625	37.786	4.800	0.132	1.363
ID56469	56469	39	53.523	21.565	29.126	0	196	196	2	1	-10921639	119.095	115	58	202	2501	42.730	2.000	0.166	0.793
ID56463	56463	None	30.458	27.549	5.027	0	196	196	2	1	-10921639	83.905	78	45	139	1762	26.292	2.000	0.128	0.725
ID56484	56484	25	69.353	36.601	10.277	0	197	197	2	1	-10921639	131.476	122	65	226	2761	47.848	2.000	0.251	1.103
ID56485	56485	26	59.885	21.674	12.434	0	197	197	2	1	-10921639	174.762	178	104	237	3670	37.148	4.800	0.167	1.346
ID56486	56486	40	32.683	27.396	11.614	0	197	197	2	1	-10921639	167.714	167	119	209	3522	23.538	2.000	0.081	1.065
ID56487	56487	38	36.092	30.602	12.314	0	197	197	2	1	-10921639	156.524	159	93	204	3287	27.027	2.000	0.089	0.947
ID56488	56488	34	59.469	20.940	19.945	0	197	197	2	1	-10921639	213.048	220	146	255	4474	38.782	2.000	0.121	1.188
ID56489	56489	41	52.038	23.838	20.018	0	197	197	2	1	-10921639	221.857	222	154	255	4659	31.240	6.357	0.107	1.369
ID56490	56490	39	51.298	21.636	29.499	0	197	197	2	1	-10921639	108.000	115	50	180	2268	38.664	2.000	0.171	0.815
ID56480	56480	34	60.402	20.908	20.124	0	198	198	2	1	-10921639	208.286	213	128	255	4374	40.757	2.000	0.124	1.124
ID56481	56481	41	40.560	23.961	20.264	0	198	198	2	1	-10921639	218.905	231	156	255	4597	30.913	6.336	0.083	1.088
ID56482	56482	42	38.066	23.131	23.498	0	198	198	2	1	-10921639	212.000	217	163	248	4452	25.969	7.600	0.091	1.362
ID56483	56483	39	51.127	21.756	29.404	0	198	198	2	1	-10921639	106.857	113	52	185	2244	36.941	2.000	0.179	0.879
ID56477	56477	25	68.142	36.597	10.538	0	198	198	2	1	-10921639	127.714	119	61	241	2682	53.396	2.000	0.214	0.842
ID56478	56478	26	59.694	22.147	12.282	0	198	198	2	1	-10921639	176.333	174	108	226	3703	35.139	4.800	0.171	1.466
ID56479	56479	38	36.988	30.663	12.200	0	198	198	2	1	-10921639	156.476	154	106	204	3286	24.461	2.000	0.095	1.110
ID56498	56498	25	77.703	36.691	10.500	0	199	199	2	1	-10921639	137.571	135	61	255	2889	58.181	2.000	0.238	0.908
ID56499	56499	26	50.889	22.439	12.161	0	199	199	2	1	-10921639	158.857	159	104	207	3336	34.427	4.800	0.159	1.267
ID56500	56500	38	37.813	30.487	12.509	0	199	199	2	1	-10921639	166.286	163	126	209	3492	21.818	4.800	0.116	1.581
ID56501	56501	34	59.291	21.172	20.255	0	199	199	2	1	-10921639	204.429	202	137	255	4293	41.708	2.000	0.130	1.129
ID56502	56502	41	31.067	26.610	20.514	0	199	199	2	1	-10921639	184.619	185	122	252	3877	31.891	7.600	0.075	0.806
ID56503	56503	42	42.392	23.969	23.606	0	199	199	2	1	-10921639	186.476	189	111	244	3916	42.190	7.600	0.082	0.672
ID56504	56504	39	53.627	21.741	29.234	0	199	199	2	1	-10921639	109.619	117	54	180	2302	37.398	2.000	0.200	0.976
ID56496	56496	42	46.441	23.994	22.591	0	200	200	2	1	-10921639	207.905	222	141	255	4366	36.455	7.600	0.103	1.061
ID56497	56497	39	66.329	21.750	29.038	0	200	200	2	1	-10921639	121.333	119	58	204	2548	42.722	2.000	0.250	1.137
ID56491	56491	43	29.853	27.762	3.709	0	200	200	2	1	-10921639	71.810	71	43	128	1508	20.810	2.000	0.143	0.862
ID56492	56492	25	81.714	36.704	10.681	0	200	200	2	1	-10921639	141.143	141	67	250	2964	54.979	2.000	0.257	1.049
ID56493	56493	26	45.765	22.713	12.246	0	200	200	2	1	-10921639	158.333	170	95	204	3325	33.730	4.800	0.143	1.175
ID56494	56494	38	38.965	30.063	13.361	0	200	200	2	1	-10921639	170.476	176	135	211	3580	20.971	4.800	0.109	1.599
ID56495	56495	34	60.725	21.048	20.170	0	200	200	2	1	-10921639	208.667	215	141	255	4382	39.861	2.000	0.132	1.221
ID56513	56513	43	35.419	27.881	4.056	0	201	201	2	1	-10921639	80.048	85	41	143	1681	26.154	2.000	0.169	0.884
ID56514	56514	44	52.768	25.875	11.123	0	201	201	2	1	-10921639	177.095	174	113	231	3719	34.007	4.800	0.139	1.273
ID56515	56515	25	81.009	36.859	10.618	0	201	201	2	1	-10921639	142.000	137	61	255	2982	56.111	2.000	0.242	0.988
ID56516	56516	26	43.995	21.574	13.211	0	201	201	2	1	-10921639	150.714	146	100	207	3165	28.557	2.000	0.122	1.146
ID56517	56517	38	42.710	29.739	13.764	0	201	201	2	1	-10921639	176.333	174	128	224	3703	26.826	7.600	0.114	1.340
ID56518	56518	34	58.337	21.045	20.336	0	201	201	2	1	-10921639	201.000	196	128	255	4221	42.375	2.000	0.126	1.063
ID56519	56519	42	53.112	23.599	21.152	0	201	201	2	1	-10921639	230.810	239	189	255	4847	23.932	4.800	0.122	2.093
ID56520	56520	39	64.450	21.698	29.054	0	201	201	2	1	-10921639	125.381	132	67	196	2633	40.479	2.000	0.248	1.232
ID56512	56512	39	55.741	21.599	29.083	0	202	202	2	1	-10921639	122.571	124	58	178	2574	37.621	4.800	0.238	1.252
ID56505	56505	43	27.958	27.981	4.254	0	202	202	2	1	-10921639	70.571	67	39	115	1482	23.466	2.000	0.140	0.741
ID56506	56506	44	38.332	26.478	10.980	0	202	202	2	1	-10921639	163.571	163	102	209	3435	28.540	4.800	0.116	1.195
ID56507	56507	25	79.013	36.846	10.762	0	202	202	2	1	-10921639	147.429	141	76	255	3096	51.010	2.000	0.229	1.076
ID56508	56508	26	47.142	21.992	13.060	0	202	202	2	1	-10921639	145.619	141	91	189	3058	29.672	4.800	0.154	1.309
ID56509	56509	38	46.297	30.004	14.164	0	202	202	2	1	-10921639	174.810	174	126	228	3671	25.995	2.000	0.114	1.377
ID56510	56510	34	63.049	21.120	20.032	0	202	202	2	1	-10921639	193.048	191	132	255	4054	41.470	2.000	0.144	1.171
ID56511	56511	42	54.972	24.545	21.457	0	202	202	2	1	-10921639	222.333	224	183	255	4669	23.903	4.800	0.134	2.197
ID56528	56528	44	31.052	26.237	10.902	0	203	203	2	1	-10921639	152.810	159	98	196	3209	25.584	4.800	0.100	1.082
ID56529	56529	25	72.676	36.840	10.512	0	203	203	2	1	-10921639	144.286	150	69	235	3030	48.934	2.000	0.227	1.091
ID56530	56530	26	30.718	21.915	13.398	0	203	203	2	1	-10921639	133.476	137	80	167	2803	25.365	4.800	0.115	1.088
ID56531	56531	38	39.280	29.715	14.401	0	203	203	2	1	-10921639	171.238	167	128	220	3596	25.846	2.000	0.102	1.224
ID56532	56532	34	68.791	21.877	20.149	0	203	203	2	1	-10921639	214.714	226	146	255	4509	38.810	4.800	0.176	1.659
ID56533	56533	39	44.886	21.883	29.727	0	203	203	2	1	-10921639	99.571	100	47	159	2091	34.365	2.000	0.189	0.923
ID56527	56527	43	27.718	27.866	4.446	0	203	203	2	1	-10921639	65.000	63	32	126	1365	25.609	2.000	0.149	0.657
ID56534	56534	43	31.429	27.939	5.124	0	204	204	2	1	-10921639	80.333	80	45	132	1687	24.828	2.000	0.151	0.847
ID56535	56535	25	61.086	36.697	10.952	0	204	204	2	1	-10921639	127.238	119	67	207	2672	41.224	2.000	0.205	1.052
ID56536	56536	26	27.487	22.327	13.024	0	204	204	2	1	-10921639	125.571	132	80	163	2637	24.326	2.000	0.094	0.883
ID56537	56537	38	43.589	29.624	14.358	0	204	204	2	1	-10921639	182.524	176	132	231	3833	26.547	4.800	0.111	1.372
ID56538	56538	34	56.306	21.461	19.909	0	204	204	2	1	-10921639	185.571	191	111	252	3897	42.686	2.000	0.133	1.019
ID56539	56539	42	54.974	24.219	20.790	0	204	204	2	1	-10921639	218.429	224	170	255	4587	27.553	4.800	0.144	1.992
ID56540	56540	54	33.084	20.673	27.323	0	204	204	2	1	-10921639	119.667	119	87	165	2513	19.103	2.000	0.119	1.335
ID56541	56541	39	37.961	21.936	29.844	0	204	204	2	1	-10921639	93.571	87	54	152	1965	29.693	2.000	0.160	0.871
ID56521	56521	25	54.279	36.137	11.175	0	205	205	2	1	-10921639	134.952	132	82	196	2834	30.978	2.000	0.179	1.320
ID56522	56522	38	29.888	29.873	14.597	0	205	205	2	1	-10921639	179.095	180	143	211	3761	17.204	4.800	0.086	1.642
ID56523	56523	34	50.323	21.038	19.962	0	205	205	2	1	-10921639	179.143	176	124	241	3762	35.194	2.000	0.118	1.075
ID56524	56524	42	51.038	24.328	21.239	0	205	205	2	1	-10921639	208.571	213	172	241	4380	25.730	4.800	0.133	1.900
ID56525	56525	54	33.998	20.666	26.995	0	205	205	2	1	-10921639	114.667	117	76	156	2408	21.493	4.800	0.132	1.241
ID56526	56526	39	28.543	21.927	29.911	0	205	205	2	1	-10921639	83.381	78	50	124	1751	23.413	2.000	0.135	0.845
ID56544	56544	39	27.374	22.008	30.507	0	206	206	2	1	-10921639	70.524	61	37	111	1481	23.937	2.000	0.172	0.865
ID56542	56542	25	49.230	35.965	11.448	0	206	206	2	1	-10921639	122.095	126	74	185	2564	32.257	2.000	0.176	1.133
ID56543	56543	42	59.097	23.026	21.062	0	206	206	2	1	-10921639	203.190	207	135	255	4267	36.736	4.800	0.142	1.376
ID56545	56545	25	49.347	35.777	11.871	0	207	207	2	1	-10921639	116.286	115	50	183	2442	36.740	2.000	0.170	0.922
ID56546	56546	None	27.001	28.932	16.592	0	207	207	2	1	-10921639	170.952	178	119	200	3590	23.436	4.800	0.069	0.946
ID56547	56547	42	62.818	23.295	21.186	0	207	207	2	1	-10921639	217.381	231	152	255	4565	32.978	4.800	0.155	1.765
ID56549	56549	25	43.324	35.528	11.902	0	208	208	2	1	-10921639	109.714	111	41	170	2304	38.629	2.000	0.164	0.799
ID56550	56550	42	65.133	23.005	21.098	0	208	208	2	1	-10921639	223.238	231	156	255	4688	31.860	4.800	0.160	1.938
ID56552	56552	25	30.700	35.565	11.404	0	209	209	2	1	-10921639	99.048	106	50	139	2080	27.732	4.800	0.150	0.930
ID56553	56553	42	70.190	22.983	20.994	0	209	209	2	1	-10921639	224.476	235	165	255	4714	30.683	4.800	0.177	2.200
ID56551	56551	42	66.913	22.741	21.336	0	210	210	2	1	-10921639	222.095	224	174	255	4664	29.719	4.800	0.173	2.203
ID56548	56548	42	62.411	23.065	21.536	0	211	211	2	1	-10921639	196.810	198	122	255	4133	47.043	7.600	0.138	1.016
ID56554	56554	42	60.126	23.448	21.251	0	212	212	2	1	-10921639	196.714	202	139	255	4131	36.480	4.800	0.155	1.451
ID56556	56556	45	65.229	26.038	19.834	0	213	213	2	1	-10921639	202.429	202	139	255	4251	37.923	4.800	0.156	1.442
ID56557	56557	42	52.192	23.070	21.240	0	213	213	2	1	-10921639	188.238	200	132	255	3953	35.187	4.800	0.130	1.228
ID56555	56555	45	65.101	25.479	19.790	0	214	214	2	1	-10921639	208.000	213	148	255	4368	33.261	4.800	0.167	1.791
ID56558	56558	45	62.617	24.481	19.966	0	215	215	2	1	-10921639	203.571	213	154	255	4275	32.803	4.800	0.158	1.696
ID56562	56562	45	57.677	26.119	19.696	0	216	216	2	1	-10921639	195.143	191	132	255	4098	35.692	4.800	0.146	1.390
ID56563	56563	45	45.814	25.034	19.987	0	217	217	2	1	-10921639	190.095	196	132	239	3992	27.989	4.800	0.121	1.465
ID56560	56560	45	32.074	23.709	19.100	0	218	218	2	1	-10921639	172.667	170	115	204	3626	24.955	7.600	0.078	0.996
ID56561	56561	46	38.371	27.064	20.137	0	218	218	2	1	-10921639	165.333	163	130	204	3472	24.510	4.800	0.115	1.389
ID56559	56559	47	33.634	21.819	18.058	0	218	218	2	1	-10921639	168.571	170	141	204	3540	19.182	4.800	0.109	1.725
ID56576	56576	48	35.676	29.111	14.389	0	219	219	2	1	-10921639	138.714	132	106	191	2913	23.493	2.000	0.104	1.113
ID56577	56577	47	30.001	20.861	17.158	0	219	219	2	1	-10921639	148.571	154	104	176	3120	20.393	4.800	0.104	1.372
ID56578	56578	45	36.408	25.084	19.146	0	219	219	2	1	-10921639	172.952	170	146	211	3632	17.873	4.800	0.099	1.740
ID56579	56579	46	34.083	26.916	19.932	0	219	219	2	1	-10921639	163.333	165	115	211	3430	23.990	4.800	0.114	1.395
ID56568	56568	47	27.095	21.084	16.471	0	220	220	2	1	-10921639	135.524	137	82	163	2846	23.566	4.800	0.098	1.031
ID56569	56569	46	34.439	27.518	20.527	0	220	220	2	1	-10921639	137.762	139	89	191	2893	30.672	2.000	0.100	0.819
ID56567	56567	48	31.653	29.251	14.730	0	220	220	2	1	-10921639	135.524	128	111	174	2846	17.620	7.600	0.090	1.268
ID56564	56564	48	30.149	29.239	14.742	0	221	221	2	1	-10921639	144.476	146	117	180	3034	16.624	7.600	0.086	1.373
ID56565	56565	46	43.224	27.003	20.132	0	221	221	2	1	-10921639	164.667	161	128	204	3458	24.937	4.800	0.126	1.473
ID56572	56572	46	46.240	26.851	20.300	0	222	222	2	1	-10921639	164.857	159	119	207	3462	24.459	4.800	0.138	1.630
ID56566	56566	46	35.940	27.051	20.103	0	223	223	2	1	-10921639	150.524	156	115	196	3161	21.849	4.800	0.109	1.359
ID56570	56570	46	33.988	26.829	19.569	0	224	224	2	1	-10921639	150.905	156	111	183	3169	23.251	4.800	0.117	1.358
ID56584	56584	None	27.309	29.098	17.066	0	225	225	2	1	-10921639	142.619	148	102	178	2995	22.051	6.368	0.077	0.930
ID56585	56585	46	33.845	26.950	20.069	0	225	225	2	1	-10921639	149.238	161	108	178	3134	20.722	4.800	0.110	1.431
ID56583	56583	49	33.337	28.378	13.816	0	225	225	2	1	-10921639	136.286	137	102	176	2862	21.964	2.000	0.096	1.089
ID56573	56573	49	31.017	28.255	13.254	0	226	226	2	1	-10921639	122.429	126	85	161	2571	19.841	2.000	0.112	1.244
ID56574	56574	46	40.424	26.675	19.687	0	226	226	2	1	-10921639	155.381	161	113	191	3263	23.075	4.800	0.144	1.697
ID56571	56571	46	37.289	26.890	19.904	0	227	227	2	1	-10921639	147.286	152	113	183	3093	21.790	4.800	0.121	1.456
ID56575	56575	46	37.051	26.911	20.060	0	228	228	2	1	-10921639	146.952	150	111	180	3086	18.024	4.800	0.125	1.811
ID56590	56590	50	27.932	27.654	12.943	0	229	229	2	1	-10921639	121.762	126	87	152	2557	18.994	2.000	0.096	1.124
ID56591	56591	46	41.039	27.174	20.625	0	229	229	2	1	-10921639	143.143	143	104	187	3006	26.291	2.000	0.125	1.212
ID56580	56580	50	28.826	27.766	12.974	0	230	230	2	1	-10921639	128.619	130	98	156	2701	16.479	4.800	0.105	1.483
ID56581	56581	51	29.148	23.044	20.426	0	230	230	2	1	-10921639	154.810	156	126	180	3251	16.621	4.800	0.093	1.587
ID56582	56582	46	38.541	26.770	20.397	0	230	230	2	1	-10921639	161.333	163	126	198	3388	19.469	4.800	0.124	1.828
ID56586	56586	46	33.914	26.408	20.095	0	231	231	2	1	-10921639	159.095	163	126	189	3341	15.931	4.800	0.113	2.030
ID56587	56587	51	28.931	22.930	20.823	0	231	231	2	1	-10921639	147.238	150	111	174	3092	20.196	4.800	0.086	1.149
ID56592	56592	51	30.162	22.521	20.329	0	232	232	2	1	-10921639	150.333	152	117	174	3157	14.274	4.800	0.105	1.997
ID56593	56593	46	33.923	26.985	20.614	0	232	232	2	1	-10921639	140.905	146	98	180	2959	25.454	2.000	0.099	0.999
ID56597	56597	46	31.166	26.844	20.602	0	233	233	2	1	-10921639	138.143	141	98	178	2901	22.887	4.800	0.098	1.074
ID56596	56596	46	34.823	26.969	20.168	0	234	234	2	1	-10921639	143.238	148	111	176	3008	20.186	2.000	0.110	1.403
ID56594	56594	52	29.070	20.926	19.694	0	235	235	2	1	-10921639	131.810	139	91	161	2768	18.983	4.800	0.105	1.320
ID56595	56595	46	40.835	26.996	20.564	0	235	235	2	1	-10921639	142.524	143	102	193	2993	26.576	7.600	0.124	1.187
ID56604	56604	46	32.979	26.864	20.512	0	236	236	2	1	-10921639	132.190	137	89	178	2776	26.921	2.000	0.095	0.856
ID56603	56603	52	28.160	22.000	21.000	0	236	236	2	1	-10921639	137.048	141	95	167	2878	18.419	4.800	0.097	1.319
ID56588	56588	46	35.428	26.811	20.387	0	237	237	2	1	-10921639	144.524	141	106	183	3035	20.968	2.000	0.109	1.360
ID56589	56589	52	29.905	22.389	21.731	0	237	237	2	1	-10921639	126.762	130	78	174	2662	27.285	2.000	0.098	0.832
ID56600	56600	46	38.118	26.681	20.398	0	238	238	2	1	-10921639	147.476	148	108	187	3097	23.334	2.000	0.112	1.273
ID56601	56601	52	29.685	22.303	21.209	0	238	238	2	1	-10921639	134.476	139	93	163	2824	20.978	4.800	0.114	1.313
ID56599	56599	None	28.437	30.622	17.653	0	238	238	2	1	-10921639	108.571	113	69	152	2280	26.468	2.000	0.111	0.823
ID56598	56598	46	35.576	26.838	20.806	0	239	239	2	1	-10921639	137.619	137	100	185	2890	23.961	2.000	0.101	1.054
ID56602	56602	46	32.666	26.647	20.487	0	240	240	2	1	-10921639	147.810	148	100	180	3104	20.012	4.800	0.101	1.353
ID56605	56605	53	38.550	22.455	20.925	0	241	241	2	1	-10921639	144.000	143	89	185	3024	27.508	4.800	0.138	1.266
ID56606	56606	46	33.599	26.971	20.830	0	241	241	2	1	-10921639	142.095	146	98	187	2984	24.793	2.000	0.094	0.980
ID56608	56608	46	31.971	27.083	20.673	0	242	242	2	1	-10921639	143.571	148	98	183	3015	23.509	2.000	0.091	1.019
ID56607	56607	53	54.014	22.698	21.172	0	242	242	2	1	-10921639	163.476	156	126	211	3433	24.937	4.800	0.160	1.805
ID56612	56612	46	31.701	27.019	20.746	0	243	243	2	1	-10921639	141.952	146	104	189	2981	24.291	2.000	0.078	0.845
ID56611	56611	53	61.444	22.672	21.021	0	243	243	2	1	-10921639	170.571	163	119	250	3582	33.244	2.000	0.153	1.365
ID56609	56609	46	33.340	27.008	20.157	0	244	244	2	1	-10921639	155.905	161	111	189	3274	22.832	4.800	0.098	1.216
ID56610	56610	53	66.856	22.747	20.734	0	244	244	2	1	-10921639	177.714	178	119	255	3732	39.089	2.000	0.165	1.285
ID56621	56621	53	69.713	22.574	20.898	0	245	245	2	1	-10921639	188.857	189	119	255	3966	39.478	4.800	0.175	1.424
ID56622	56622	55	29.928	31.367	24.978	0	245	245	2	1	-10921639	73.476	76	39	111	1543	22.182	2.000	0.186	1.038
ID56613	56613	53	64.979	22.593	20.667	0	246	246	2	1	-10921639	183.143	189	108	252	3846	40.718	4.800	0.167	1.290
ID56614	56614	55	28.963	31.687	25.027	0	246	246	2	1	-10921639	68.810	71	34	108	1445	23.509	4.800	0.195	0.954
ID56620	56620	55	44.640	31.803	25.269	0	247	247	2	1	-10921639	81.429	80	30	146	1710	30.800	2.000	0.237	1.014
ID56619	56619	53	56.027	22.392	20.645	0	247	247	2	1	-10921639	167.095	172	106	228	3509	38.079	4.800	0.156	1.187
ID56616	56616	56	27.454	26.406	20.154	0	248	248	2	1	-10921639	170.571	174	132	209	3582	22.252	7.600	0.092	1.296
ID56617	56617	53	54.577	22.420	20.666	0	248	248	2	1	-10921639	175.429	183	111	233	3684	35.997	7.600	0.160	1.345
ID56618	56618	55	46.457	31.771	25.372	0	248	248	2	1	-10921639	83.714	80	34	146	1758	33.133	2.000	0.252	1.017
ID56615	56615	57	27.516	28.831	18.070	0	248	248	2	1	-10921639	137.571	137	93	174	2889	23.678	7.600	0.086	0.923
ID56624	56624	56	44.623	24.137	19.437	0	249	249	2	1	-10921639	180.190	176	119	244	3784	33.039	7.600	0.100	0.991
ID56625	56625	53	43.433	22.165	20.592	0	249	249	2	1	-10921639	170.667	176	113	213	3584	31.256	7.600	0.123	1.197
ID56626	56626	55	55.579	31.789	25.475	0	249	249	2	1	-10921639	90.333	82	39	163	1897	37.886	2.000	0.294	1.084
ID56623	56623	57	27.135	30.522	16.887	0	249	249	2	1	-10921639	113.952	108	80	163	2393	23.781	4.800	0.117	1.005
ID56642	56642	None	28.449	24.283	11.846	0	250	250	2	1	-10921639	116.619	119	80	143	2449	17.954	4.800	0.130	1.493
ID56643	56643	57	29.017	30.348	17.058	0	250	250	2	1	-10921639	130.143	128	95	183	2733	24.063	4.800	0.117	1.134
ID56644	56644	56	45.651	24.640	19.434	0	250	250	2	1	-10921639	186.238	183	135	237	3911	32.394	2.000	0.101	1.055
ID56645	56645	53	45.125	22.246	20.178	0	250	250	2	1	-10921639	190.286	193	137	237	3996	24.187	4.800	0.154	2.101
ID56646	56646	55	58.557	31.770	25.590	0	250	250	2	1	-10921639	90.762	85	28	174	1906	43.876	2.000	0.286	0.919
ID56627	56627	57	33.694	30.158	17.016	0	251	251	2	1	-10921639	134.048	132	91	183	2815	27.447	4.800	0.131	1.130
ID56628	56628	53	46.798	21.244	18.753	0	251	251	2	1	-10921639	167.381	176	104	213	3515	32.227	4.800	0.138	1.262
ID56629	56629	56	34.655	25.627	19.850	0	251	251	2	1	-10921639	173.619	172	122	222	3646	26.330	7.600	0.099	1.190
ID56630	56630	55	62.796	31.957	25.635	0	251	251	2	1	-10921639	96.619	89	32	178	2029	43.573	2.000	0.306	1.038
ID56632	56632	57	43.780	30.601	16.570	0	252	252	2	1	-10921639	131.952	132	87	178	2771	30.406	2.000	0.158	1.187
ID56633	56633	53	55.877	21.101	18.941	0	252	252	2	1	-10921639	176.429	189	111	233	3705	35.432	6.302	0.149	1.293
ID56634	56634	56	38.738	26.161	19.999	0	252	252	2	1	-10921639	174.333	163	113	215	3661	27.636	7.600	0.101	1.162
ID56635	56635	55	58.666	32.138	25.629	0	252	252	2	1	-10921639	103.048	95	41	183	2164	40.755	2.000	0.254	1.025
ID56631	56631	58	34.751	23.834	11.825	0	252	252	2	1	-10921639	114.905	113	76	148	2413	18.981	4.800	0.151	1.592
ID56648	56648	57	34.533	31.188	16.567	0	253	253	2	1	-10921639	123.952	124	85	163	2603	24.657	4.800	0.126	1.129
ID56649	56649	53	59.146	21.010	18.726	0	253	253	2	1	-10921639	174.190	183	111	250	3658	36.852	2.000	0.147	1.210
ID56650	56650	56	29.013	26.523	20.216	0	253	253	2	1	-10921639	159.429	161	108	196	3348	25.007	4.800	0.092	1.073
ID56651	56651	59	41.091	21.954	22.007	0	253	253	2	1	-10921639	156.048	161	111	220	3277	34.079	2.000	0.096	0.803
ID56652	56652	55	76.252	32.080	25.828	0	253	253	2	1	-10921639	115.000	111	52	211	2415	44.409	2.000	0.321	1.259
ID56647	56647	58	35.664	24.202	11.779	0	253	253	2	1	-10921639	115.524	117	71	154	2426	21.690	4.800	0.147	1.363
ID56640	56640	59	30.844	21.644	21.897	0	254	254	2	1	-10921639	145.238	150	95	204	3050	34.785	2.000	0.056	0.445
ID56641	56641	55	72.043	32.128	25.640	0	254	254	2	1	-10921639	116.714	108	45	209	2451	46.932	2.000	0.297	1.139
ID56636	56636	58	35.998	24.235	11.697	0	254	254	2	1	-10921639	120.714	119	82	163	2535	20.480	4.800	0.144	1.480
ID56637	56637	57	46.815	31.705	16.345	0	254	254	2	1	-10921639	120.286	119	69	174	2526	33.894	2.000	0.170	1.031
ID56638	56638	53	59.480	20.650	18.497	0	254	254	2	1	-10921639	176.048	178	115	255	3697	39.816	2.000	0.136	1.058
ID56639	56639	56	40.388	26.000	20.000	0	254	254	2	1	-10921639	173.905	172	122	224	3652	28.265	7.600	0.113	1.253
ID56664	56664	57	48.613	31.825	16.361	0	255	255	2	1	-10921639	119.619	119	74	174	2512	30.951	2.000	0.184	1.203
ID56665	56665	53	71.814	20.455	18.609	0	255	255	2	1	-10921639	179.952	176	98	255	3779	47.044	4.800	0.203	1.291
ID56666	56666	56	32.234	25.855	19.596	0	255	255	2	1	-10921639	158.571	152	106	191	3330	23.331	7.600	0.098	1.211
ID56667	56667	55	70.998	31.998	25.660	0	255	255	2	1	-10921639	116.476	108	54	209	2446	44.800	2.000	0.296	1.187
ID56663	56663	58	38.715	24.142	11.686	0	255	255	2	1	-10921639	123.714	124	87	174	2598	22.692	4.800	0.143	1.367
ID56656	56656	56	29.038	26.740	20.589	0	256	256	2	1	-10921639	139.762	141	100	174	2935	24.139	7.600	0.085	0.906
ID56657	56657	55	76.912	31.969	25.597	0	256	256	2	1	-10921639	125.286	124	52	226	2631	49.719	2.000	0.298	1.156
ID56653	56653	58	50.912	24.115	11.418	0	256	256	2	1	-10921639	120.714	119	71	183	2535	35.353	2.000	0.182	1.052
ID56654	56654	57	49.333	31.818	16.288	0	256	256	2	1	-10921639	122.619	124	74	183	2575	31.901	2.000	0.185	1.201
ID56655	56655	53	74.565	20.786	18.901	0	256	256	2	1	-10921639	186.286	178	143	255	3912	35.309	2.000	0.191	1.690
ID56673	56673	58	45.993	24.179	11.507	0	257	257	2	1	-10921639	135.810	132	98	189	2852	26.400	4.800	0.157	1.396
ID56674	56674	57	58.792	32.117	16.580	0	257	257	2	1	-10921639	131.048	132	71	189	2752	34.655	2.000	0.213	1.331
ID56675	56675	53	58.820	21.033	19.176	0	257	257	2	1	-10921639	171.810	176	124	231	3608	30.701	4.800	0.163	1.566
ID56676	56676	55	74.207	31.923	25.488	0	257	257	2	1	-10921639	134.619	119	80	215	2827	41.103	4.800	0.290	1.473
ID56658	56658	58	57.303	24.318	11.320	0	258	258	2	1	-10921639	142.238	143	85	207	2987	36.332	2.000	0.189	1.243
ID56659	56659	57	73.326	32.222	16.574	0	258	258	2	1	-10921639	150.619	146	80	220	3163	40.962	2.000	0.247	1.457
ID56660	56660	53	51.159	21.369	19.562	0	258	258	2	1	-10921639	169.762	172	113	224	3565	31.597	4.800	0.173	1.581
ID56661	56661	56	28.541	26.520	20.466	0	258	258	2	1	-10921639	153.571	146	113	187	3225	22.277	2.000	0.077	0.980
ID56662	56662	55	82.463	31.917	25.384	0	258	258	2	1	-10921639	141.619	124	76	228	2974	46.901	2.000	0.301	1.398
ID56672	56672	55	78.194	31.965	25.406	0	259	259	2	1	-10921639	139.905	122	80	226	2938	43.006	2.000	0.285	1.443
ID56668	56668	58	51.904	24.449	11.537	0	259	259	2	1	-10921639	146.143	143	111	211	3069	28.890	4.800	0.176	1.513
ID56669	56669	57	67.186	32.338	16.535	0	259	259	2	1	-10921639	146.238	143	87	207	3071	35.714	4.800	0.233	1.550
ID56670	56670	53	54.336	21.880	20.093	0	259	259	2	1	-10921639	173.000	172	124	211	3633	23.098	4.800	0.179	2.277
ID56671	56671	56	27.363	26.999	21.279	0	259	259	2	1	-10921639	147.238	150	119	174	3092	16.093	7.600	0.080	1.360
ID56680	56680	53	44.554	22.353	18.975	0	260	260	2	1	-10921639	160.048	170	111	200	3361	26.953	4.800	0.140	1.456
ID56681	56681	55	86.491	31.759	25.136	0	260	260	2	1	-10921639	149.190	148	82	246	3133	49.883	2.000	0.300	1.380
ID56677	56677	58	55.323	24.562	11.165	0	260	260	2	1	-10921639	138.714	137	74	209	2913	37.990	2.000	0.175	1.088
ID56678	56678	60	32.113	20.993	13.021	0	260	260	2	1	-10921639	122.476	122	80	178	2572	25.155	2.000	0.079	0.710
ID56679	56679	57	76.082	32.247	16.295	0	260	260	2	1	-10921639	150.095	141	80	228	3152	42.641	2.000	0.249	1.405
ID56682	56682	58	54.726	24.645	11.286	0	261	261	2	1	-10921639	152.429	156	78	222	3201	40.727	2.000	0.159	1.025
ID56683	56683	60	39.382	21.037	12.792	0	261	261	2	1	-10921639	145.143	139	102	191	3048	28.526	2.000	0.097	0.897
ID56684	56684	57	77.629	32.073	16.362	0	261	261	2	1	-10921639	155.905	161	82	246	3274	47.570	2.000	0.231	1.232
ID56685	56685	53	32.468	21.735	18.510	0	261	261	2	1	-10921639	154.333	152	108	187	3241	23.716	6.144	0.101	1.198
ID56686	56686	55	79.632	31.770	25.135	0	261	261	2	1	-10921639	153.000	156	87	244	3213	49.272	2.000	0.254	1.256
ID56691	56691	58	58.295	24.288	11.117	0	262	262	2	1	-10921639	165.000	170	95	226	3465	37.093	7.600	0.165	1.257
ID56692	56692	60	30.689	21.045	13.039	0	262	262	2	1	-10921639	147.476	152	98	193	3097	28.347	2.000	0.076	0.739
ID56693	56693	57	73.165	31.865	16.368	0	262	262	2	1	-10921639	157.714	161	78	237	3312	47.349	2.000	0.228	1.237
ID56694	56694	53	32.054	22.721	18.129	0	262	262	2	1	-10921639	165.905	165	139	196	3484	15.779	4.800	0.090	1.734
ID56695	56695	55	78.346	32.060	25.169	0	262	262	2	1	-10921639	147.333	141	91	246	3094	44.213	2.000	0.250	1.334
ID56688	56688	60	54.698	20.917	12.981	0	263	263	2	1	-10921639	173.286	172	115	250	3639	33.227	2.000	0.134	1.234
ID56689	56689	57	72.952	31.271	16.579	0	263	263	2	1	-10921639	180.048	180	119	255	3781	37.007	4.800	0.206	1.660
ID56690	56690	55	74.939	32.049	24.992	0	263	263	2	1	-10921639	146.000	146	85	233	3066	42.885	2.000	0.247	1.348
ID56687	56687	58	46.590	24.511	11.376	0	263	263	2	1	-10921639	151.810	152	85	224	3188	42.652	2.000	0.129	0.816
ID56704	56704	57	74.133	31.011	16.806	0	264	264	2	1	-10921639	180.429	178	126	255	3789	36.683	4.800	0.211	1.716
ID56705	56705	61	35.572	28.764	23.029	0	264	264	2	1	-10921639	153.238	161	85	204	3218	33.870	7.600	0.083	0.697
ID56706	56706	55	69.555	32.210	24.672	0	264	264	2	1	-10921639	139.810	148	76	217	2936	44.227	4.800	0.242	1.233
ID56702	56702	58	49.541	24.576	11.349	0	264	264	2	1	-10921639	159.762	167	87	228	3355	41.734	2.000	0.144	0.962
ID56703	56703	60	60.412	20.915	12.877	0	264	264	2	1	-10921639	176.095	180	128	255	3698	34.317	2.000	0.138	1.247
ID56696	56696	58	46.536	24.843	11.147	0	265	265	2	1	-10921639	157.476	161	98	222	3307	36.815	2.000	0.123	0.939
ID56697	56697	60	74.944	20.687	12.753	0	265	265	2	1	-10921639	190.381	185	128	255	3998	40.018	2.000	0.176	1.424
ID56698	56698	57	59.196	30.628	16.840	0	265	265	2	1	-10921639	164.048	163	102	224	3445	37.033	4.800	0.183	1.372
ID56699	56699	62	30.149	26.048	20.454	0	265	265	2	1	-10921639	174.714	180	137	200	3669	17.179	7.600	0.094	1.744
ID56700	56700	61	36.586	29.259	23.114	0	265	265	2	1	-10921639	146.810	146	91	202	3083	30.291	4.800	0.101	0.891
ID56701	56701	55	49.375	31.823	24.158	0	265	265	2	1	-10921639	121.714	126	58	174	2556	34.599	4.800	0.198	1.160
ID56712	56712	55	30.121	31.711	23.971	0	266	266	2	1	-10921639	93.762	93	45	146	1969	29.339	2.000	0.137	0.772
ID56707	56707	58	51.702	25.195	11.580	0	266	266	2	1	-10921639	183.381	180	130	250	3851	29.371	4.800	0.121	1.351
ID56708	56708	60	70.831	20.611	12.727	0	266	266	2	1	-10921639	188.476	174	139	255	3958	37.309	2.000	0.166	1.436
ID56709	56709	57	62.810	30.727	16.932	0	266	266	2	1	-10921639	165.429	161	98	233	3474	38.310	4.800	0.195	1.409
ID56710	56710	62	36.392	26.417	20.128	0	266	266	2	1	-10921639	168.524	176	122	204	3539	25.424	7.600	0.113	1.342
ID56711	56711	61	38.887	28.129	22.745	0	266	266	2	1	-10921639	140.714	146	76	191	2955	35.650	2.000	0.114	0.806
ID56713	56713	58	52.731	24.968	11.382	0	267	267	2	1	-10921639	178.571	183	95	239	3750	41.195	2.000	0.142	1.080
ID56714	56714	60	72.520	20.285	12.690	0	267	267	2	1	-10921639	185.000	185	106	255	3885	47.052	2.000	0.181	1.203
ID56715	56715	57	45.885	30.697	16.861	0	267	267	2	1	-10921639	158.619	150	108	207	3331	30.531	4.800	0.158	1.418
ID56716	56716	62	44.306	26.304	20.177	0	267	267	2	1	-10921639	174.333	180	124	215	3661	28.760	4.800	0.118	1.280
ID56720	56720	62	46.123	26.694	20.465	0	268	268	2	1	-10921639	181.762	183	139	231	3817	24.267	4.800	0.118	1.584
ID56717	56717	58	60.439	24.666	11.466	0	268	268	2	1	-10921639	195.000	198	124	255	4095	41.114	4.800	0.160	1.307
ID56718	56718	60	72.795	20.256	12.787	0	268	268	2	1	-10921639	197.000	198	122	255	4137	44.318	2.000	0.179	1.347
ID56719	56719	57	49.412	30.982	16.806	0	268	268	2	1	-10921639	164.952	163	108	215	3464	28.997	4.800	0.164	1.600
ID56728	56728	57	39.704	29.977	17.139	0	269	269	2	1	-10921639	160.333	159	104	204	3367	27.159	7.600	0.117	1.239
ID56729	56729	62	45.839	26.880	20.227	0	269	269	2	1	-10921639	174.333	174	130	231	3661	26.658	2.000	0.113	1.325
ID56726	56726	58	62.047	25.127	11.280	0	269	269	2	1	-10921639	187.238	196	102	241	3932	38.139	4.800	0.179	1.491
ID56727	56727	60	76.915	20.081	12.537	0	269	269	2	1	-10921639	188.667	189	111	255	3962	44.078	2.000	0.194	1.389
ID56760	56760	63	28.765	32.411	25.098	0	270	270	2	1	-10921639	90.095	87	54	143	1892	26.866	2.000	0.129	0.765
ID56756	56756	58	63.479	24.809	11.202	0	270	270	2	1	-10921639	200.857	202	108	255	4218	43.151	4.800	0.167	1.332
ID56757	56757	60	73.934	19.969	12.831	0	270	270	2	1	-10921639	187.810	178	124	255	3944	41.850	2.000	0.173	1.323
ID56758	56758	57	45.153	29.293	17.569	0	270	270	2	1	-10921639	186.190	176	139	233	3910	25.097	7.600	0.118	1.569
ID56759	56759	62	41.378	27.101	20.160	0	270	270	2	1	-10921639	180.429	180	132	233	3789	26.832	4.800	0.107	1.304
ID56721	56721	58	57.010	24.838	11.078	0	271	271	2	1	-10921639	188.333	198	113	239	3955	34.683	4.800	0.173	1.602
ID56722	56722	60	69.281	19.890	13.097	0	271	271	2	1	-10921639	173.619	170	124	255	3646	38.527	2.000	0.168	1.299
ID56723	56723	57	38.386	32.091	16.827	0	271	271	2	1	-10921639	120.190	119	65	191	2524	41.891	2.000	0.128	0.651
ID56724	56724	62	46.410	27.892	19.710	0	271	271	2	1	-10921639	180.286	180	141	226	3786	24.808	4.800	0.128	1.645
ID56725	56725	63	30.082	32.316	24.514	0	271	271	2	1	-10921639	84.286	82	43	132	1770	29.928	2.000	0.133	0.663
ID56730	56730	58	75.890	25.300	11.121	0	272	272	2	1	-10921639	198.429	207	119	255	4167	40.270	4.800	0.221	1.785
ID56731	56731	60	76.098	19.430	13.063	0	272	272	2	1	-10921639	171.286	178	95	255	3597	48.477	2.000	0.220	1.275
ID56732	56732	62	49.559	28.925	17.364	0	272	272	2	1	-10921639	164.000	161	115	215	3444	29.220	2.000	0.137	1.355
ID56733	56733	57	43.526	32.541	16.828	0	272	272	2	1	-10921639	94.857	80	45	187	1992	44.333	2.000	0.138	0.519
ID56734	56734	64	46.830	28.219	22.869	0	272	272	2	1	-10921639	145.619	156	91	185	3058	31.205	4.800	0.164	1.316
ID56735	56735	63	30.794	32.004	24.783	0	272	272	2	1	-10921639	80.524	80	37	135	1691	30.701	2.000	0.132	0.614
ID56745	56745	58	76.985	26.541	11.198	0	273	273	2	1	-10921639	187.619	183	111	255	3940	49.871	4.800	0.205	1.281
ID56746	56746	60	75.836	19.583	13.277	0	273	273	2	1	-10921639	198.048	193	143	255	4159	40.353	2.000	0.178	1.480
ID56747	56747	57	42.371	32.529	16.956	0	273	273	2	1	-10921639	103.905	91	43	187	2182	44.099	2.000	0.139	0.576
ID56748	56748	62	56.085	29.151	17.488	0	273	273	2	1	-10921639	176.143	174	119	237	3699	35.110	2.000	0.141	1.239
ID56749	56749	64	50.285	28.043	22.284	0	273	273	2	1	-10921639	167.429	172	117	209	3516	30.209	4.800	0.160	1.525
ID56750	56750	63	32.896	31.772	25.104	0	273	273	2	1	-10921639	81.238	85	30	135	1706	30.747	7.600	0.141	0.652
ID56744	56744	63	36.020	31.488	25.125	0	274	274	2	1	-10921639	99.952	104	50	156	2099	30.164	7.600	0.152	0.874
ID56740	56740	58	69.269	26.284	11.542	0	274	274	2	1	-10921639	203.333	207	132	255	4270	41.746	4.800	0.176	1.456
ID56741	56741	60	78.543	19.484	13.724	0	274	274	2	1	-10921639	202.667	217	128	255	4256	47.199	4.800	0.214	1.512
ID56742	56742	62	60.360	29.312	17.525	0	274	274	2	1	-10921639	194.143	191	100	248	4077	37.913	4.800	0.156	1.381
ID56743	56743	64	47.432	27.842	22.155	0	274	274	2	1	-10921639	164.857	167	102	222	3462	36.345	4.800	0.132	1.057
ID56736	56736	58	75.532	26.420	11.862	0	275	275	2	1	-10921639	216.143	220	150	255	4539	36.976	4.800	0.191	1.878
ID56737	56737	60	79.054	19.657	13.981	0	275	275	2	1	-10921639	211.476	220	146	255	4441	36.631	4.800	0.216	2.052
ID56738	56738	62	60.737	29.959	17.244	0	275	275	2	1	-10921639	186.762	189	115	248	3922	38.866	4.800	0.159	1.317
ID56739	56739	63	37.524	31.922	24.989	0	275	275	2	1	-10921639	81.524	78	43	154	1712	30.962	2.000	0.133	0.616
ID56752	56752	60	73.131	20.112	13.935	0	276	276	2	1	-10921639	214.143	215	146	255	4497	37.091	4.800	0.201	1.932
ID56753	56753	62	64.506	31.468	16.798	0	276	276	2	1	-10921639	181.333	189	89	255	3808	44.987	4.800	0.195	1.313
ID56754	56754	65	40.388	27.341	20.870	0	276	276	2	1	-10921639	171.190	170	124	217	3595	26.233	4.800	0.128	1.476
ID56755	56755	63	49.139	32.192	24.897	0	276	276	2	1	-10921639	89.619	80	43	178	1882	34.981	2.000	0.185	0.801
ID56751	56751	58	71.690	26.363	12.015	0	276	276	2	1	-10921639	221.381	233	156	255	4649	35.981	4.800	0.186	1.928
ID56768	56768	60	75.914	20.270	13.880	0	277	277	2	1	-10921639	202.333	204	128	255	4249	38.792	4.800	0.209	1.801
ID56769	56769	62	70.377	31.447	16.720	0	277	277	2	1	-10921639	180.429	180	85	252	3789	46.172	4.800	0.207	1.343
ID56770	56770	65	42.213	27.361	21.052	0	277	277	2	1	-10921639	166.952	167	115	211	3506	28.006	4.800	0.130	1.374
ID56771	56771	63	42.208	32.143	24.997	0	277	277	2	1	-10921639	85.952	85	43	165	1805	30.047	2.000	0.160	0.789
ID56767	56767	58	78.923	26.358	12.018	0	277	277	2	1	-10921639	211.714	220	150	255	4446	36.299	4.800	0.206	1.990
ID56776	56776	66	49.040	27.392	23.772	0	278	278	2	1	-10921639	146.476	152	82	209	3076	41.746	2.000	0.133	0.825
ID56777	56777	63	43.901	32.138	25.082	0	278	278	2	1	-10921639	95.571	95	45	161	2007	31.357	2.000	0.170	0.887
ID56772	56772	58	68.375	26.280	12.122	0	278	278	2	1	-10921639	216.238	222	161	255	4541	33.551	4.800	0.174	1.914
ID56773	56773	60	68.930	19.382	14.535	0	278	278	2	1	-10921639	213.429	215	135	255	4482	41.510	4.800	0.190	1.640
ID56774	56774	62	70.817	31.783	16.720	0	278	278	2	1	-10921639	175.667	165	85	255	3689	52.245	2.000	0.203	1.134
ID56775	56775	65	46.265	27.139	20.224	0	278	278	2	1	-10921639	191.238	185	143	235	4016	27.907	4.800	0.116	1.422
ID56761	56761	58	66.191	26.182	12.084	0	279	279	2	1	-10921639	221.857	228	165	255	4659	31.746	4.800	0.168	2.007
ID56762	56762	60	64.353	18.455	14.796	0	279	279	2	1	-10921639	185.667	193	104	255	3899	49.777	7.600	0.164	1.053
ID56763	56763	None	65.053	18.455	14.796	0	279	279	2	1	-10921639	185.667	193	104	255	3899	49.777	7.600	0.164	1.053
ID56764	56764	62	70.391	31.595	16.653	0	279	279	2	1	-10921639	173.286	161	82	255	3639	54.561	2.000	0.195	1.035
ID56765	56765	66	52.000	27.924	22.151	0	279	279	2	1	-10921639	182.333	187	117	237	3829	36.294	2.000	0.131	1.162
ID56766	56766	63	31.463	32.292	24.516	0	279	279	2	1	-10921639	81.619	76	39	137	1714	32.764	2.000	0.099	0.450
ID56778	56778	58	57.429	26.209	12.205	0	280	280	2	1	-10921639	204.810	207	150	255	4301	30.313	4.800	0.140	1.664
ID56779	56779	60	61.981	19.864	14.425	0	280	280	2	1	-10921639	217.571	224	135	255	4569	37.445	4.800	0.169	1.676
ID56780	56780	62	62.096	31.997	16.708	0	280	280	2	1	-10921639	165.143	163	85	239	3468	46.123	2.000	0.184	1.115
ID56781	56781	66	62.456	27.978	23.269	0	280	280	2	1	-10921639	178.095	183	115	235	3740	37.962	2.000	0.173	1.381
ID56787	56787	58	67.301	26.161	12.104	0	281	281	2	1	-10921639	218.857	224	152	255	4596	34.064	4.800	0.165	1.818
ID56788	56788	60	56.266	20.529	13.730	0	281	281	2	1	-10921639	210.238	213	143	255	4415	33.795	4.800	0.125	1.387
ID56789	56789	62	69.179	31.804	16.626	0	281	281	2	1	-10921639	167.048	163	95	237	3508	51.536	2.000	0.191	1.040
ID56790	56790	66	70.090	27.915	23.396	0	281	281	2	1	-10921639	181.190	180	111	255	3805	37.887	4.800	0.185	1.491
ID56784	56784	67	45.590	17.043	15.381	0	282	282	2	1	-10921639	152.048	143	87	224	3193	44.576	7.600	0.107	0.657
ID56785	56785	62	75.194	31.721	16.622	0	282	282	2	1	-10921639	175.810	178	85	255	3692	58.174	2.000	0.186	0.949
ID56786	56786	66	64.977	27.899	23.049	0	282	282	2	1	-10921639	174.476	189	95	250	3664	43.877	2.000	0.157	1.082
ID56782	56782	58	58.669	26.030	11.872	0	282	282	2	1	-10921639	230.810	237	170	255	4847	30.513	4.800	0.143	1.893
ID56783	56783	60	54.116	20.632	13.992	0	282	282	2	1	-10921639	216.905	213	159	255	4555	33.687	2.000	0.110	1.274
ID56791	56791	58	55.687	25.091	11.633	0	283	283	2	1	-10921639	238.571	255	178	255	5010	24.057	4.800	0.144	2.494
ID56792	56792	60	50.434	20.569	13.814	0	283	283	2	1	-10921639	202.381	198	141	255	4250	39.823	2.000	0.094	0.877
ID56793	56793	67	42.322	17.047	15.789	0	283	283	2	1	-10921639	145.286	143	80	220	3051	42.247	7.600	0.097	0.607
ID56794	56794	None	42.903	19.561	16.966	0	283	283	2	1	-10921639	178.333	187	124	246	3745	35.563	2.000	0.106	0.963
ID56795	56795	68	45.509	28.446	17.213	0	283	283	2	1	-10921639	231.524	233	185	255	4862	23.901	4.800	0.095	1.678
ID56796	56796	62	66.681	31.819	16.607	0	283	283	2	1	-10921639	177.429	172	74	255	3726	55.355	2.000	0.166	0.913
ID56797	56797	66	61.274	27.981	23.099	0	283	283	2	1	-10921639	177.857	167	117	252	3735	38.832	2.000	0.142	1.136
ID56800	56800	67	56.733	16.934	15.972	0	284	284	2	1	-10921639	165.667	176	100	246	3479	39.209	7.600	0.140	1.038
ID56801	56801	68	46.336	28.058	17.472	0	284	284	2	1	-10921639	223.095	228	167	255	4685	25.351	4.800	0.100	1.603
ID56802	56802	62	58.393	31.594	16.605	0	284	284	2	1	-10921639	164.857	161	69	252	3462	53.961	2.000	0.152	0.804
ID56803	56803	66	63.727	27.915	23.251	0	284	284	2	1	-10921639	174.952	178	91	252	3674	40.562	2.000	0.147	1.107
ID56804	56804	69	39.226	33.010	22.804	0	284	284	2	1	-10921639	104.190	111	45	152	2188	32.432	2.000	0.172	0.944
ID56798	56798	58	55.049	25.974	12.087	0	284	284	2	1	-10921639	224.429	226	165	255	4713	30.548	4.800	0.136	1.761
ID56799	56799	60	48.531	20.275	13.936	0	284	284	2	1	-10921639	190.429	189	128	255	3999	37.672	2.000	0.079	0.742
ID56816	56816	66	61.365	28.093	23.201	0	285	285	2	1	-10921639	179.952	187	111	244	3779	39.113	2.000	0.151	1.205
ID56817	56817	69	28.044	33.154	22.525	0	285	285	2	1	-10921639	100.429	104	43	148	2109	32.557	2.000	0.105	0.587
ID56811	56811	58	55.414	25.907	12.030	0	285	285	2	1	-10921639	230.381	239	161	255	4838	30.322	4.800	0.140	1.870
ID56812	56812	60	46.272	20.149	14.073	0	285	285	2	1	-10921639	190.000	198	124	255	3990	36.909	7.600	0.084	0.799
ID56813	56813	67	53.692	16.990	16.386	0	285	285	2	1	-10921639	159.762	159	76	220	3355	44.769	7.600	0.152	0.942
ID56814	56814	68	42.613	28.236	17.159	0	285	285	2	1	-10921639	228.238	239	180	255	4793	25.124	6.325	0.086	1.437
ID56815	56815	62	61.152	31.851	16.630	0	285	285	2	1	-10921639	175.095	172	91	255	3677	49.616	2.000	0.157	0.957
ID56808	56808	68	38.240	28.650	17.249	0	286	286	2	1	-10921639	229.381	237	165	255	4817	30.387	4.800	0.086	1.195
ID56809	56809	62	60.038	31.897	16.663	0	286	286	2	1	-10921639	188.000	183	111	255	3948	46.881	2.000	0.151	1.055
ID56810	56810	66	65.334	27.952	23.558	0	286	286	2	1	-10921639	174.857	178	78	252	3672	48.868	4.800	0.176	1.072
ID56805	56805	58	53.988	25.676	11.890	0	286	286	2	1	-10921639	227.000	244	156	255	4767	33.119	4.800	0.124	1.515
ID56806	56806	60	41.180	20.250	14.036	0	286	286	2	1	-10921639	189.905	196	124	255	3988	36.818	2.000	0.078	0.749
ID56807	56807	67	63.069	18.565	17.434	0	286	286	2	1	-10921639	196.857	198	139	248	4134	32.158	4.800	0.161	1.694
ID56818	56818	58	51.098	25.347	11.759	0	287	287	2	1	-10921639	230.762	233	176	255	4846	25.294	7.600	0.121	1.965
ID56819	56819	60	34.185	20.338	14.030	0	287	287	2	1	-10921639	184.143	191	119	250	3867	35.716	7.600	0.061	0.592
ID56820	56820	67	57.800	18.717	17.334	0	287	287	2	1	-10921639	193.857	191	117	255	4071	33.008	4.800	0.154	1.565
ID56821	56821	62	43.718	31.122	17.016	0	287	287	2	1	-10921639	185.714	180	124	241	3900	36.789	2.000	0.096	0.888
ID56822	56822	68	42.870	27.352	17.983	0	287	287	2	1	-10921639	231.619	241	170	255	4864	25.843	4.800	0.099	1.614
ID56823	56823	66	68.868	28.045	23.674	0	287	287	2	1	-10921639	178.857	183	78	250	3756	48.246	2.000	0.184	1.152
ID56832	56832	62	36.503	33.693	16.114	0	288	288	2	1	-10921639	125.048	119	76	189	2626	35.914	2.000	0.141	0.861
ID56833	56833	67	68.992	18.877	17.365	0	288	288	2	1	-10921639	197.952	196	126	255	4157	41.619	2.000	0.166	1.354
ID56834	56834	68	43.961	28.256	17.545	0	288	288	2	1	-10921639	232.238	239	185	255	4877	23.377	4.800	0.097	1.763
ID56835	56835	66	67.631	28.257	23.458	0	288	288	2	1	-10921639	197.095	202	141	255	4139	36.875	2.000	0.160	1.473
ID56830	56830	70	27.447	29.034	8.732	0	288	288	2	1	-10921639	120.048	126	67	193	2521	36.110	2.000	0.081	0.500
ID56831	56831	58	54.068	24.498	11.739	0	288	288	2	1	-10921639	222.619	231	156	255	4675	31.559	4.800	0.120	1.511
ID56824	56824	70	32.939	28.864	8.864	0	289	289	2	1	-10921639	124.810	130	58	191	2621	39.485	2.000	0.084	0.492
ID56825	56825	58	47.523	25.066	12.000	0	289	289	2	1	-10921639	224.381	228	161	255	4712	29.914	7.600	0.109	1.477
ID56826	56826	62	32.232	34.755	15.548	0	289	289	2	1	-10921639	99.095	102	39	165	2081	37.673	2.000	0.136	0.629
ID56827	56827	68	41.166	28.015	17.470	0	289	289	2	1	-10921639	231.381	246	176	255	4859	26.487	6.332	0.088	1.413
ID56828	56828	67	67.565	19.359	17.688	0	289	289	2	1	-10921639	192.429	209	85	255	4041	55.187	4.800	0.174	1.031
ID56829	56829	66	63.340	28.228	23.354	0	289	289	2	1	-10921639	190.952	198	132	255	4010	34.266	2.000	0.146	1.423
ID56848	56848	68	42.903	28.100	17.578	0	290	290	2	1	-10921639	224.714	231	172	255	4719	27.286	4.800	0.089	1.339
ID56849	56849	66	67.071	28.118	23.200	0	290	290	2	1	-10921639	195.333	200	139	255	4102	36.530	2.000	0.159	1.464
ID56850	56850	None	27.450	33.490	22.961	0	290	290	2	1	-10921639	105.000	108	61	146	2205	25.381	2.000	0.087	0.664
ID56851	56851	71	35.335	19.608	27.779	0	290	290	2	1	-10921639	71.810	74	41	115	1508	22.573	2.000	0.220	1.145
ID56844	56844	58	42.414	24.543	12.186	0	290	290	2	1	-10921639	205.667	213	139	252	4319	32.987	7.600	0.092	1.050
ID56845	56845	72	40.816	26.884	11.964	0	290	290	2	1	-10921639	202.333	209	146	244	4249	30.175	4.800	0.103	1.252
ID56846	56846	62	38.230	35.231	15.460	0	290	290	2	1	-10921639	103.524	98	67	152	2174	29.245	4.800	0.172	1.039
ID56847	56847	67	64.517	20.078	18.087	0	290	290	2	1	-10921639	192.762	202	104	255	4048	46.521	2.000	0.152	1.094
ID56852	56852	58	40.982	25.289	12.067	0	291	291	2	1	-10921639	202.619	211	135	255	4255	36.235	2.000	0.084	0.863
ID56853	56853	72	47.198	27.656	11.793	0	291	291	2	1	-10921639	195.619	209	122	241	4108	35.995	2.000	0.110	1.081
ID56854	56854	None	30.416	21.204	14.197	0	291	291	2	1	-10921639	170.238	178	91	226	3575	41.174	2.000	0.051	0.402
ID56855	56855	62	40.682	35.380	15.521	0	291	291	2	1	-10921639	105.190	102	34	161	2209	35.888	2.000	0.170	0.851
ID56856	56856	73	34.898	16.713	16.867	0	291	291	2	1	-10921639	119.714	124	69	174	2514	37.954	2.000	0.088	0.511
ID56857	56857	68	47.643	28.309	17.450	0	291	291	2	1	-10921639	225.762	228	174	255	4741	27.900	4.800	0.104	1.523
ID56858	56858	67	58.606	20.790	18.277	0	291	291	2	1	-10921639	195.952	204	135	255	4115	34.156	2.000	0.130	1.318
ID56859	56859	66	66.911	28.284	23.452	0	291	291	2	1	-10921639	193.000	196	143	255	4053	32.320	4.800	0.167	1.706
ID56860	56860	71	45.084	19.730	27.921	0	291	291	2	1	-10921639	84.476	78	52	132	1774	25.029	2.000	0.254	1.367
ID56836	56836	58	46.689	25.456	11.985	0	292	292	2	1	-10921639	209.667	209	152	255	4403	35.228	2.000	0.095	1.034
ID56837	56837	72	48.305	27.543	12.019	0	292	292	2	1	-10921639	203.190	215	137	255	4267	37.391	4.800	0.112	1.090
ID56838	56838	62	42.385	35.820	15.358	0	292	292	2	1	-10921639	94.476	89	47	161	1984	33.665	2.000	0.173	0.827
ID56839	56839	73	41.052	16.462	16.941	0	292	292	2	1	-10921639	103.619	91	56	196	2176	39.182	2.000	0.138	0.642
ID56840	56840	68	46.114	28.168	17.476	0	292	292	2	1	-10921639	230.619	233	176	255	4843	26.637	4.800	0.100	1.572
ID56841	56841	67	63.635	21.320	18.130	0	292	292	2	1	-10921639	197.762	198	122	255	4153	42.762	2.000	0.144	1.162
ID56842	56842	66	57.716	28.203	23.468	0	292	292	2	1	-10921639	186.619	183	141	255	3919	31.031	2.000	0.133	1.410
ID56843	56843	71	54.392	19.748	27.659	0	292	292	2	1	-10921639	91.286	85	41	165	1917	36.403	2.000	0.268	1.061
ID56896	56896	71	61.483	19.268	27.656	0	293	293	2	1	-10921639	98.905	98	39	178	2077	42.270	2.000	0.312	1.114
ID56888	56888	72	51.126	27.809	12.010	0	293	293	2	1	-10921639	198.429	200	132	252	4167	34.807	2.000	0.115	1.172
ID56889	56889	62	40.284	35.966	15.192	0	293	293	2	1	-10921639	91.000	89	52	152	1911	31.654	2.000	0.145	0.727
ID56890	56890	73	39.318	16.195	17.202	0	293	293	2	1	-10921639	97.095	98	56	172	2039	35.242	2.000	0.136	0.659
ID56891	56891	67	65.233	21.582	18.095	0	293	293	2	1	-10921639	206.619	204	156	255	4339	32.380	2.000	0.150	1.667
ID56892	56892	68	51.131	28.079	17.544	0	293	293	2	1	-10921639	226.619	239	161	255	4759	28.921	4.800	0.121	1.695
ID56893	56893	66	52.677	28.558	23.315	0	293	293	2	1	-10921639	178.048	193	117	255	3739	38.521	2.000	0.114	0.943
ID56894	56894	74	28.328	33.316	22.969	0	293	293	2	1	-10921639	106.286	113	61	156	2232	28.304	2.000	0.083	0.577
ID56895	56895	75	41.456	27.105	25.452	0	293	293	2	1	-10921639	159.476	150	108	233	3349	35.380	7.600	0.135	1.072
ID56880	56880	62	30.763	36.078	15.040	0	294	294	2	1	-10921639	82.762	89	47	143	1738	26.050	2.000	0.101	0.582
ID56881	56881	68	48.803	28.306	17.358	0	294	294	2	1	-10921639	231.524	228	189	255	4862	22.818	4.800	0.107	1.961
ID56882	56882	73	32.526	16.045	17.593	0	294	294	2	1	-10921639	90.381	89	56	154	1898	27.804	2.000	0.109	0.639
ID56883	56883	67	71.136	21.814	17.937	0	294	294	2	1	-10921639	207.714	204	154	255	4362	34.405	2.000	0.171	1.763
ID56884	56884	66	47.033	28.515	23.212	0	294	294	2	1	-10921639	171.667	180	108	231	3605	37.204	2.000	0.106	0.883
ID56885	56885	74	28.592	33.608	22.816	0	294	294	2	1	-10921639	91.667	91	45	146	1925	32.024	2.000	0.105	0.545
ID56886	56886	75	40.138	27.204	25.703	0	294	294	2	1	-10921639	133.905	139	78	187	2812	35.175	7.600	0.134	0.899
ID56887	56887	71	66.289	19.315	27.933	0	294	294	2	1	-10921639	100.000	95	43	185	2100	40.739	2.000	0.328	1.214
ID56879	56879	72	52.241	27.562	12.301	0	294	294	2	1	-10921639	199.000	213	130	255	4179	41.515	4.800	0.119	1.017
ID56864	56864	67	70.588	22.038	18.146	0	295	295	2	1	-10921639	198.762	198	135	255	4174	38.102	2.000	0.170	1.515
ID56865	56865	68	47.368	28.055	17.524	0	295	295	2	1	-10921639	229.286	237	161	255	4815	29.073	4.800	0.107	1.527
ID56866	56866	74	32.038	33.497	22.642	0	295	295	2	1	-10921639	108.476	117	58	163	2278	31.625	2.000	0.103	0.642
ID56867	56867	66	42.843	27.991	23.542	0	295	295	2	1	-10921639	170.143	178	104	226	3573	31.838	4.800	0.143	1.334
ID56868	56868	71	63.989	19.596	28.107	0	295	295	2	1	-10921639	100.000	93	45	178	2100	37.799	2.000	0.305	1.236
ID56861	56861	72	57.119	27.023	12.281	0	295	295	2	1	-10921639	214.857	220	150	255	4512	34.254	4.800	0.142	1.561
ID56862	56862	62	31.222	36.094	15.016	0	295	295	2	1	-10921639	80.476	89	43	141	1690	27.748	2.000	0.096	0.508
ID56863	56863	73	28.398	16.198	17.541	0	295	295	2	1	-10921639	83.238	78	52	148	1748	26.713	2.000	0.104	0.585
ID56913	56913	76	38.668	29.086	7.678	0	296	296	2	1	-10921639	119.714	126	63	172	2514	30.506	2.000	0.114	0.801
ID56914	56914	72	53.562	26.850	12.337	0	296	296	2	1	-10921639	214.000	215	152	255	4494	33.290	4.800	0.129	1.468
ID56915	56915	62	34.883	36.217	14.982	0	296	296	2	1	-10921639	83.810	87	47	148	1760	27.844	2.000	0.115	0.619
ID56916	56916	68	44.693	28.276	17.210	0	296	296	2	1	-10921639	235.571	237	202	255	4947	19.374	4.800	0.099	2.183
ID56917	56917	67	68.526	22.206	18.080	0	296	296	2	1	-10921639	198.667	193	135	255	4172	40.196	2.000	0.164	1.395
ID56918	56918	66	44.709	28.553	23.265	0	296	296	2	1	-10921639	170.381	178	113	235	3578	34.240	2.000	0.096	0.871
ID56919	56919	74	32.283	33.538	22.495	0	296	296	2	1	-10921639	101.190	100	41	165	2125	37.853	2.000	0.114	0.546
ID56920	56920	None	28.272	26.992	26.723	0	296	296	2	1	-10921639	110.429	113	67	170	2319	32.196	2.000	0.104	0.646
ID56921	56921	71	66.014	19.568	28.213	0	296	296	2	1	-10921639	105.762	87	65	187	2221	37.119	2.000	0.299	1.313
ID56869	56869	76	40.809	29.168	7.268	0	297	297	2	1	-10921639	107.571	102	67	163	2259	29.252	2.000	0.160	1.017
ID56870	56870	None	27.143	23.172	8.748	0	297	297	2	1	-10921639	123.619	119	76	174	2596	31.540	7.600	0.073	0.532
ID56871	56871	72	45.549	27.351	12.897	0	297	297	2	1	-10921639	217.810	222	174	255	4574	23.209	4.800	0.115	1.930
ID56872	56872	62	41.583	36.534	15.155	0	297	297	2	1	-10921639	85.762	76	45	165	1801	37.887	2.000	0.180	0.692
ID56873	56873	68	38.207	28.153	17.249	0	297	297	2	1	-10921639	235.143	239	196	255	4938	20.153	6.321	0.085	1.832
ID56874	56874	None	36.917	29.572	17.092	0	297	297	2	1	-10921639	207.857	202	135	255	4365	35.267	4.800	0.079	0.865
ID56875	56875	67	63.649	22.351	18.209	0	297	297	2	1	-10921639	191.810	178	117	255	4028	41.801	2.000	0.153	1.216
ID56876	56876	66	45.307	28.197	23.228	0	297	297	2	1	-10921639	188.095	189	132	224	3950	25.844	4.800	0.134	1.724
ID56877	56877	74	32.812	33.489	22.618	0	297	297	2	1	-10921639	114.476	119	67	161	2404	31.687	2.000	0.103	0.676
ID56878	56878	71	65.759	19.501	28.526	0	297	297	2	1	-10921639	104.762	102	39	183	2200	44.624	2.000	0.304	1.094
ID56897	56897	76	43.858	29.201	7.345	0	298	298	2	1	-10921639	110.048	111	61	180	2311	31.582	2.000	0.164	0.984
ID56898	56898	72	44.597	27.358	13.345	0	298	298	2	1	-10921639	206.238	211	148	255	4331	33.127	6.296	0.094	1.066
ID56899	56899	62	38.271	36.597	15.193	0	298	298	2	1	-10921639	87.381	82	47	161	1835	34.417	2.000	0.165	0.717
ID56900	56900	68	39.891	27.735	17.110	0	298	298	2	1	-10921639	232.714	233	198	255	4887	19.830	6.351	0.087	1.877
ID56901	56901	67	54.572	22.733	18.121	0	298	298	2	1	-10921639	195.714	193	143	255	4110	34.970	2.000	0.115	1.156
ID56902	56902	66	52.638	28.368	22.964	0	298	298	2	1	-10921639	186.619	185	135	246	3919	33.010	2.000	0.130	1.304
ID56903	56903	74	32.649	33.651	22.660	0	298	298	2	1	-10921639	101.381	104	50	174	2129	37.766	2.000	0.089	0.438
ID56904	56904	71	63.648	19.373	28.270	0	298	298	2	1	-10921639	111.190	102	63	180	2335	34.868	2.000	0.288	1.427
ID56912	56912	71	59.975	19.557	28.247	0	299	299	2	1	-10921639	113.190	106	63	183	2377	34.836	2.000	0.246	1.283
ID56905	56905	76	54.677	29.268	7.361	0	299	299	2	1	-10921639	122.190	128	63	189	2566	36.145	2.000	0.203	1.142
ID56906	56906	77	29.674	22.844	8.275	0	299	299	2	1	-10921639	111.286	104	69	167	2337	30.132	2.000	0.079	0.538
ID56907	56907	62	48.175	36.756	15.416	0	299	299	2	1	-10921639	100.810	98	54	174	2117	36.305	2.000	0.201	0.931
ID56908	56908	68	41.611	28.377	16.651	0	299	299	2	1	-10921639	234.476	237	193	255	4924	18.825	4.800	0.093	2.109
ID56909	56909	67	55.203	23.003	17.905	0	299	299	2	1	-10921639	195.714	198	137	255	4110	38.423	2.000	0.121	1.101
ID56910	56910	74	29.790	33.392	22.259	0	299	299	2	1	-10921639	124.286	128	71	165	2610	24.930	2.000	0.089	0.818
ID56911	56911	66	49.356	28.508	23.159	0	299	299	2	1	-10921639	182.571	183	124	246	3834	36.588	2.000	0.108	0.977
ID56944	56944	68	44.485	28.988	15.078	0	300	300	2	1	-10921639	227.048	241	163	255	4768	26.001	6.285	0.110	1.734
ID56945	56945	62	34.356	36.588	15.468	0	300	300	2	1	-10921639	97.381	95	54	152	2045	30.637	2.000	0.154	0.848
ID56946	56946	67	46.340	23.228	17.867	0	300	300	2	1	-10921639	187.333	185	139	255	3934	36.214	2.000	0.101	0.953
ID56947	56947	74	37.811	33.771	22.376	0	300	300	2	1	-10921639	117.143	119	65	163	2460	31.886	2.000	0.138	0.893
ID56948	56948	66	47.808	28.441	23.088	0	300	300	2	1	-10921639	187.810	187	141	241	3944	29.502	4.800	0.120	1.360
ID56949	56949	None	29.987	27.107	25.571	0	300	300	2	1	-10921639	138.238	141	89	198	2903	31.297	4.800	0.102	0.818
ID56950	56950	71	68.688	19.363	28.345	0	300	300	2	1	-10921639	132.762	132	85	198	2788	36.912	2.000	0.258	1.477
ID56942	56942	76	66.414	28.945	6.930	0	300	300	2	1	-10921639	130.286	126	74	226	2736	40.294	2.000	0.216	1.151
ID56943	56943	77	32.013	23.033	8.644	0	300	300	2	1	-10921639	134.048	132	89	187	2815	29.095	2.000	0.086	0.730
ID56951	56951	76	58.129	29.010	7.003	0	301	301	2	1	-10921639	131.286	135	71	202	2757	35.691	2.000	0.199	1.221
ID56952	56952	None	27.412	25.735	12.153	0	301	301	2	1	-10921639	183.238	183	130	228	3848	27.731	7.600	0.069	0.858
ID56953	56953	68	40.675	28.988	15.089	0	301	301	2	1	-10921639	222.190	222	165	255	4666	25.565	7.600	0.100	1.581
ID56954	56954	62	41.189	36.822	15.551	0	301	301	2	1	-10921639	105.762	108	52	165	2221	33.015	2.000	0.151	0.843
ID56955	56955	78	38.163	28.231	17.030	0	301	301	2	1	-10921639	233.000	233	180	255	4893	21.469	6.341	0.077	1.554
ID56956	56956	67	33.459	23.280	17.614	0	301	301	2	1	-10921639	182.714	176	132	241	3837	32.123	2.000	0.084	0.882
ID56957	56957	66	43.977	28.484	23.246	0	301	301	2	1	-10921639	185.190	189	137	228	3889	27.438	4.800	0.117	1.410
ID56958	56958	71	71.907	19.456	28.273	0	301	301	2	1	-10921639	134.810	128	76	211	2831	40.007	2.000	0.265	1.413
ID56928	56928	76	60.030	28.960	6.727	0	302	302	2	1	-10921639	130.381	132	78	215	2738	35.248	2.000	0.192	1.191
ID56929	56929	68	35.509	29.084	16.036	0	302	302	2	1	-10921639	226.381	226	178	255	4754	20.066	4.800	0.100	2.047
ID56930	56930	62	42.962	36.550	15.578	0	302	302	2	1	-10921639	105.190	104	54	180	2209	40.071	2.000	0.142	0.654
ID56931	56931	67	41.316	23.119	16.875	0	302	302	2	1	-10921639	191.381	191	139	250	4019	33.497	2.000	0.090	0.940
ID56932	56932	78	35.923	28.619	16.967	0	302	302	2	1	-10921639	224.429	228	170	255	4713	25.378	4.800	0.080	1.305
ID56933	56933	66	40.367	28.596	22.960	0	302	302	2	1	-10921639	169.286	163	111	235	3555	34.923	4.800	0.090	0.799
ID56934	56934	71	60.661	19.629	28.404	0	302	302	2	1	-10921639	132.190	128	82	187	2776	30.392	4.800	0.232	1.638
ID56922	56922	76	59.748	28.799	6.574	0	303	303	2	1	-10921639	136.762	135	76	213	2872	35.273	2.000	0.196	1.269
ID56923	56923	68	37.429	29.359	15.416	0	303	303	2	1	-10921639	225.667	228	176	255	4739	24.426	6.326	0.083	1.412
ID56924	56924	62	40.248	36.516	15.313	0	303	303	2	1	-10921639	107.810	104	45	172	2264	38.168	2.000	0.155	0.759
ID56925	56925	67	41.339	23.211	16.451	0	303	303	2	1	-10921639	202.714	200	143	252	4257	32.209	4.800	0.095	1.087
ID56926	56926	66	32.894	28.734	23.268	0	303	303	2	1	-10921639	162.333	165	115	202	3409	27.541	2.000	0.078	0.854
ID56927	56927	71	60.882	19.586	28.488	0	303	303	2	1	-10921639	143.238	132	102	200	3008	29.819	4.800	0.206	1.639
ID56935	56935	76	37.972	28.868	6.547	0	304	304	2	1	-10921639	112.762	108	71	167	2368	24.533	2.000	0.131	1.068
ID56936	56936	68	34.432	29.093	14.963	0	304	304	2	1	-10921639	207.619	207	165	255	4360	26.320	6.242	0.077	1.124
ID56937	56937	62	30.897	36.060	15.259	0	304	304	2	1	-10921639	110.667	115	58	156	2324	27.198	2.000	0.115	0.840
ID56938	56938	67	40.734	22.748	15.589	0	304	304	2	1	-10921639	187.048	196	139	233	3928	26.014	2.000	0.098	1.286
ID56939	56939	78	44.158	27.836	17.681	0	304	304	2	1	-10921639	222.524	224	172	255	4673	25.760	4.800	0.095	1.499
ID56940	56940	66	35.688	28.846	23.071	0	304	304	2	1	-10921639	156.619	154	111	209	3289	31.957	2.000	0.082	0.744
ID56941	56941	71	38.506	19.764	28.514	0	304	304	2	1	-10921639	114.619	119	71	150	2407	22.916	4.800	0.171	1.459
ID56961	56961	76	28.895	29.004	6.502	0	305	305	2	1	-10921639	103.095	108	69	135	2165	19.139	2.000	0.110	1.064
ID56962	56962	67	28.583	22.992	14.910	0	305	305	2	1	-10921639	173.905	178	122	200	3652	20.620	7.600	0.079	1.230
ID56963	56963	78	40.754	27.844	17.752	0	305	305	2	1	-10921639	209.143	213	165	255	4392	24.467	2.000	0.089	1.404
ID56964	56964	66	32.374	28.487	23.328	0	305	305	2	1	-10921639	161.571	159	115	196	3393	24.699	6.343	0.099	1.184
ID56965	56965	71	38.821	20.067	28.314	0	305	305	2	1	-10921639	117.381	119	89	150	2465	19.096	4.800	0.168	1.772
ID56968	56968	78	46.616	27.835	17.551	0	306	306	2	1	-10921639	216.619	215	165	255	4549	28.280	4.800	0.102	1.423
ID56969	56969	71	36.298	19.801	27.736	0	306	306	2	1	-10921639	121.095	124	93	150	2543	16.834	4.800	0.174	2.134
ID56966	56966	76	28.944	28.871	6.559	0	306	306	2	1	-10921639	104.476	106	78	135	2194	17.952	2.000	0.113	1.180
ID56967	56967	79	28.865	32.178	14.806	0	306	306	2	1	-10921639	166.571	159	113	215	3498	30.449	7.600	0.052	0.537
ID56960	56960	78	39.804	27.795	18.197	0	307	307	2	1	-10921639	207.476	207	163	237	4357	22.440	2.000	0.091	1.548
ID56959	56959	79	28.852	32.614	15.604	0	307	307	2	1	-10921639	149.143	143	104	204	3132	30.775	2.000	0.065	0.590
ID56972	56972	78	45.031	27.198	18.531	0	308	308	2	1	-10921639	202.048	204	152	255	4243	27.239	4.800	0.108	1.451
ID56970	56970	None	29.148	22.440	14.029	0	308	308	2	1	-10921639	147.333	141	100	196	3094	26.584	2.000	0.073	0.756
ID56971	56971	79	34.058	31.211	15.003	0	308	308	2	1	-10921639	177.333	180	111	217	3724	28.926	7.600	0.084	0.949
ID56973	56973	78	35.378	26.161	19.554	0	309	309	2	1	-10921639	181.619	189	141	224	3814	26.617	4.800	0.083	1.046
ID56974	56974	78	38.450	26.901	19.282	0	310	310	2	1	-10921639	184.619	187	135	220	3877	22.888	4.800	0.102	1.491
ID56976	56976	78	34.510	26.552	20.232	0	311	311	2	1	-10921639	185.048	189	124	215	3886	23.489	7.600	0.087	1.265
ID56975	56975	80	50.567	29.211	17.153	0	311	311	2	1	-10921639	198.952	202	159	250	4178	27.136	4.800	0.118	1.544
ID56980	56980	78	33.221	26.466	20.464	0	312	312	2	1	-10921639	171.762	174	141	209	3607	21.515	7.600	0.081	1.201
ID56978	56978	81	33.771	20.923	14.318	0	312	312	2	1	-10921639	135.667	143	80	170	2849	26.114	2.000	0.112	1.048
ID56979	56979	80	50.461	29.077	17.256	0	312	312	2	1	-10921639	179.476	178	130	231	3769	28.131	7.600	0.129	1.454
ID56984	56984	78	38.925	26.907	19.833	0	313	313	2	1	-10921639	174.857	176	130	213	3672	24.048	7.600	0.104	1.369
ID56982	56982	81	29.681	20.951	14.167	0	313	313	2	1	-10921639	126.952	132	74	161	2666	23.869	4.800	0.103	0.991
ID56983	56983	80	43.847	28.711	17.697	0	313	313	2	1	-10921639	171.571	178	102	224	3603	34.665	7.600	0.108	0.967
ID56981	56981	80	43.872	28.016	18.112	0	314	314	2	1	-10921639	176.952	176	115	226	3716	28.244	2.000	0.105	1.188
ID56977	56977	80	47.434	26.904	19.964	0	315	315	2	1	-10921639	172.286	163	130	224	3618	27.966	7.600	0.126	1.376
ID56985	56985	82	41.136	27.990	17.278	0	316	316	2	1	-10921639	165.762	170	100	204	3481	27.199	2.000	0.109	1.201
ID56986	56986	80	44.856	26.743	20.039	0	316	316	2	1	-10921639	165.952	170	111	211	3485	27.922	4.800	0.133	1.393
ID56988	56988	82	53.929	28.096	17.259	0	317	317	2	1	-10921639	177.095	189	102	231	3719	33.795	2.000	0.135	1.247
ID56989	56989	80	44.993	26.886	19.580	0	317	317	2	1	-10921639	169.286	165	106	231	3555	30.850	4.800	0.136	1.313
ID56987	56987	82	77.718	28.057	17.200	0	318	318	2	1	-10921639	195.857	198	128	255	4113	40.613	2.000	0.187	1.521
ID56992	56992	82	77.658	28.064	17.352	0	319	319	2	1	-10921639	192.381	191	111	255	4040	40.980	2.000	0.196	1.538
ID56990	56990	82	72.901	28.515	17.110	0	320	320	2	1	-10921639	184.619	191	91	250	3877	45.568	4.800	0.204	1.374
ID56991	56991	83	34.869	26.719	20.676	0	320	320	2	1	-10921639	148.667	148	98	198	3122	31.500	2.000	0.091	0.785
ID56993	56993	82	78.421	28.828	16.749	0	321	321	2	1	-10921639	197.286	191	128	255	4143	36.095	4.800	0.215	1.932
ID56994	56994	83	34.007	27.000	20.000	0	321	321	2	1	-10921639	163.333	165	119	228	3430	28.159	4.800	0.099	1.042
ID56997	56997	82	69.632	28.788	16.598	0	322	322	2	1	-10921639	190.000	185	126	250	3990	34.944	4.800	0.192	1.752
ID56998	56998	83	36.488	26.542	20.690	0	322	322	2	1	-10921639	146.952	148	98	191	3086	29.429	2.000	0.100	0.905
ID57000	57000	83	40.461	26.268	20.986	0	323	323	2	1	-10921639	148.143	148	108	200	3111	27.665	7.600	0.103	1.004
ID56999	56999	82	73.137	28.862	16.391	0	323	323	2	1	-10921639	199.714	209	122	255	4194	36.815	4.800	0.203	1.831
ID56996	56996	83	27.269	26.037	21.106	0	324	324	2	1	-10921639	133.048	132	104	167	2794	17.270	7.600	0.079	1.132
ID56995	56995	82	65.749	28.773	16.187	0	324	324	2	1	-10921639	186.000	183	143	244	3906	30.414	4.800	0.184	1.904
ID57001	57001	82	59.825	28.668	16.549	0	325	325	2	1	-10921639	185.476	180	124	233	3895	32.331	4.800	0.171	1.674
ID57002	57002	83	30.710	26.156	21.133	0	325	325	2	1	-10921639	134.905	135	102	172	2833	22.322	7.600	0.087	0.965
ID57005	57005	82	70.771	28.633	16.635	0	326	326	2	1	-10921639	190.286	187	124	255	3996	40.391	4.800	0.180	1.437
ID57006	57006	83	27.378	26.016	21.257	0	326	326	2	1	-10921639	138.429	137	113	170	2907	18.433	7.600	0.080	1.113
ID57008	57008	83	33.972	25.950	20.969	0	327	327	2	1	-10921639	140.857	141	104	178	2958	23.178	7.600	0.101	1.115
ID57007	57007	82	55.980	28.641	16.553	0	327	327	2	1	-10921639	183.905	187	130	228	3862	30.679	4.800	0.158	1.636
ID57004	57004	83	35.239	26.201	21.008	0	328	328	2	1	-10921639	144.238	148	104	180	3029	23.169	7.600	0.109	1.228
ID57003	57003	82	57.749	28.598	16.438	0	328	328	2	1	-10921639	185.762	183	128	231	3901	31.944	4.800	0.169	1.678
ID57009	57009	82	62.729	28.239	16.942	0	329	329	2	1	-10921639	188.524	187	139	233	3959	28.816	4.800	0.172	1.923
ID57010	57010	83	28.419	26.312	20.821	0	329	329	2	1	-10921639	141.381	139	100	185	2969	24.673	7.600	0.086	0.908
ID57016	57016	82	66.823	28.422	16.915	0	330	330	2	1	-10921639	197.619	196	137	244	4150	31.094	4.800	0.181	1.952
ID57017	57017	83	32.423	25.911	21.225	0	330	330	2	1	-10921639	143.952	143	104	178	3023	22.160	7.600	0.088	1.047
ID57015	57015	None	29.587	34.875	14.534	0	330	330	2	1	-10921639	86.857	87	37	119	1824	24.059	4.800	0.165	1.022
ID57011	57011	82	76.104	28.211	17.183	0	331	331	2	1	-10921639	210.952	213	154	255	4430	34.159	4.800	0.197	2.030
ID57012	57012	None	29.089	35.169	14.390	0	332	332	2	1	-10921639	84.048	82	47	117	1765	21.481	4.800	0.181	1.201
ID57013	57013	82	74.404	28.293	17.002	0	332	332	2	1	-10921639	207.048	204	152	255	4348	34.108	4.800	0.190	1.941
ID57018	57018	82	66.302	28.433	17.131	0	333	333	2	1	-10921639	219.714	217	170	255	4614	26.480	4.800	0.178	2.505
ID57014	57014	82	70.004	28.548	16.997	0	334	334	2	1	-10921639	202.048	213	128	255	4243	41.967	4.800	0.188	1.527
ID57020	57020	82	73.895	28.514	17.130	0	335	335	2	1	-10921639	200.857	213	113	255	4218	46.373	4.800	0.200	1.442
ID57019	57019	None	27.670	34.970	15.104	0	335	335	2	1	-10921639	73.190	69	39	104	1537	20.156	4.800	0.189	1.157
ID57022	57022	82	65.629	28.672	17.411	0	336	336	2	1	-10921639	196.143	207	117	252	4119	38.875	4.800	0.191	1.616
ID57023	57023	82	63.628	28.569	17.125	0	337	337	2	1	-10921639	187.952	200	108	246	3947	42.615	4.800	0.180	1.349
ID57021	57021	82	71.952	28.784	16.728	0	338	338	2	1	-10921639	195.095	207	122	252	4097	40.258	4.800	0.198	1.600
ID57026	57026	82	73.579	28.918	16.368	0	339	339	2	1	-10921639	188.667	189	119	241	3962	39.211	4.800	0.219	1.728
ID57027	57027	84	39.100	26.107	20.807	0	339	339	2	1	-10921639	143.476	148	102	185	3013	26.711	2.000	0.120	1.150
ID57024	57024	82	69.181	28.830	16.161	0	340	340	2	1	-10921639	187.952	187	113	246	3947	35.671	4.800	0.201	1.762
ID57025	57025	84	36.747	26.313	20.984	0	340	340	2	1	-10921639	136.762	141	95	178	2872	25.780	2.000	0.110	1.049
