# Supplementary material for: Progressive enhancement of kinetic proofreading in T cell antigen discrimination from receptor activation to DAG generation
Source: eLife. 2022 Sep 20;11:e75263. doi: 10.7554/eLife.75263 (PMC9536835; doi:10.7554/eLife.75263)
Supplement: Figure 5—source data 1. — Each data table is the TrackMate ‘spot-statistics’ output of one cell over four cycles of blue-light illumination (frames 0–40, 100–140, 200–240, and 300–340, with 3 s interval between frames). We calculated the lifetime of TrackIDs that existed at the start of each period of blue-light illumination that did not last for the full period and fit the resulting lifetime distributions using custom Python scripts available at https://github.com/dbritain/KP-paper (copy archived at swh:1:rev:167fa456901903740f0f3ee6a3e5324bc45207ea, Britain, 2022). [file elife-75263-fig5-data1.zip › Fig5SourceData/LAT/lat1/cell15.csv]

Label	ID	TRACK_ID	QUALITY	POSITION_X	POSITION_Y	POSITION_Z	POSITION_T	FRAME	RADIUS	VISIBILITY	MANUAL_COLOR	MEAN_INTENSITY	MEDIAN_INTENSITY	MIN_INTENSITY	MAX_INTENSITY	TOTAL_INTENSITY	STANDARD_DEVIATION	ESTIMATED_DIAMETER	CONTRAST	SNR
ID59664	59664	0	51.759	6.274	10.942	0	0	0	2	1	-10921639	164.810	155	126	238	3461	30.956	2.000	0.120	1.144
ID59665	59665	1	31.689	1.000	16.000	0	0	0	2	1	-10921639	152.524	155	112	195	3203	23.706	4.800	0.102	1.189
ID59666	59666	2	36.879	11.362	21.502	0	0	0	2	1	-10921639	151.000	147	112	201	3171	23.826	2.000	0.107	1.229
ID59667	59667	3	36.535	16.634	21.896	0	0	0	2	1	-10921639	132.048	134	77	182	2773	28.047	4.800	0.122	1.025
ID59668	59668	None	30.097	3.697	30.282	0	0	0	2	1	-10921639	75.762	69	53	123	1591	18.952	2.000	0.135	0.950
ID59669	59669	4	42.480	15.719	31.751	0	0	0	2	1	-10921639	180.238	177	147	217	3785	18.892	4.800	0.117	2.003
ID59670	59670	5	29.337	21.563	34.010	0	0	0	2	1	-10921639	156.762	153	128	198	3292	19.367	4.800	0.090	1.334
ID59671	59671	6	120.741	0.000	39.000	0	0	0	2	1	-10921639	155.286	131	79	255	3261	70.026	2.000	0.385	1.234
ID59632	59632	2	36.601	12.195	21.217	0	1	1	2	1	-10921639	151.619	150	120	204	3184	24.190	2.000	0.090	1.040
ID59634	59634	3	35.389	16.519	21.375	0	1	1	2	1	-10921639	135.143	136	93	185	2838	30.759	2.000	0.110	0.870
ID59636	59636	4	47.869	15.733	32.112	0	1	1	2	1	-10921639	184.619	185	155	228	3877	19.798	7.600	0.133	2.183
ID59638	59638	5	30.753	20.964	34.298	0	1	1	2	1	-10921639	161.571	161	128	195	3393	19.099	4.800	0.101	1.554
ID59640	59640	6	121.962	0.000	39.000	0	1	1	2	1	-10921639	166.000	131	87	255	3486	66.823	2.000	0.389	1.391
ID59629	59629	0	53.055	6.064	10.119	0	1	1	2	1	-10921639	173.857	171	126	233	3651	26.087	4.800	0.145	1.688
ID59630	59630	1	28.187	0.787	15.739	0	1	1	2	1	-10921639	145.381	144	104	182	3053	21.667	7.600	0.095	1.165
ID59641	59641	0	37.486	6.152	10.008	0	2	2	2	1	-10921639	172.143	169	144	212	3615	15.708	4.800	0.128	2.484
ID59642	59642	2	29.254	12.064	21.494	0	2	2	2	1	-10921639	151.714	147	120	190	3186	20.460	2.000	0.078	1.077
ID59643	59643	3	35.458	16.729	21.869	0	2	2	2	1	-10921639	134.619	144	85	179	2827	27.777	4.800	0.117	1.014
ID59644	59644	4	45.074	16.069	31.666	0	2	2	2	1	-10921639	176.714	171	150	220	3711	21.296	7.600	0.122	1.808
ID59645	59645	5	29.498	21.899	33.932	0	2	2	2	1	-10921639	150.857	147	112	179	3168	19.958	4.800	0.093	1.285
ID59646	59646	6	111.676	0.000	39.000	0	2	2	2	1	-10921639	165.190	144	85	255	3469	65.113	2.000	0.339	1.284
ID59647	59647	None	27.121	19.000	48.000	0	2	2	2	1	-10921639	75.238	75	51	104	1580	15.972	2.000	0.176	1.413
ID59658	59658	0	38.229	6.019	9.450	0	3	3	2	1	-10921639	165.190	166	128	206	3469	21.449	4.800	0.134	1.815
ID59659	59659	2	33.809	11.372	21.411	0	3	3	2	1	-10921639	154.952	158	123	195	3254	21.623	2.000	0.090	1.186
ID59660	59660	3	37.913	16.413	21.419	0	3	3	2	1	-10921639	141.619	139	93	179	2974	23.961	2.000	0.116	1.224
ID59661	59661	None	28.880	0.000	26.000	0	3	3	2	1	-10921639	95.952	93	65	118	2015	15.711	4.800	0.170	1.778
ID59662	59662	4	37.512	16.239	31.325	0	3	3	2	1	-10921639	163.857	166	126	193	3441	19.446	4.800	0.112	1.697
ID59663	59663	6	91.799	0.000	39.000	0	3	3	2	1	-10921639	139.429	123	60	255	2928	61.817	2.000	0.280	0.987
ID59633	59633	2	41.515	11.502	21.138	0	4	4	2	1	-10921639	161.952	158	128	228	3401	27.425	2.000	0.090	0.971
ID59635	59635	3	27.609	16.783	21.641	0	4	4	2	1	-10921639	129.286	131	83	177	2715	25.435	4.800	0.085	0.797
ID59628	59628	0	40.064	6.035	8.985	0	4	4	2	1	-10921639	169.333	169	142	204	3556	20.153	6.353	0.132	1.964
ID59637	59637	4	32.921	15.382	31.582	0	4	4	2	1	-10921639	163.476	166	139	190	3433	15.491	4.800	0.109	2.083
ID59639	59639	6	78.768	0.000	39.000	0	4	4	2	1	-10921639	136.619	126	72	255	2869	56.766	2.000	0.240	0.933
ID59631	59631	None	30.219	6.176	13.985	0	4	4	2	1	-10921639	162.095	161	128	201	3404	18.536	2.000	0.073	1.194
ID59656	59656	None	29.390	20.241	34.761	0	5	5	2	1	-10921639	141.095	139	104	179	2963	19.905	4.800	0.088	1.147
ID59657	59657	6	80.191	0.000	39.000	0	5	5	2	1	-10921639	155.333	144	103	255	3262	45.847	2.000	0.253	1.366
ID59653	59653	0	49.341	5.730	8.648	0	5	5	2	1	-10921639	176.524	174	136	209	3707	21.435	4.800	0.143	2.065
ID59654	59654	2	45.701	11.347	21.161	0	5	5	2	1	-10921639	165.857	161	136	220	3483	26.794	2.000	0.113	1.255
ID59655	59655	4	34.648	15.974	31.259	0	5	5	2	1	-10921639	155.333	155	120	201	3262	19.043	4.800	0.101	1.501
ID59676	59676	0	41.187	4.872	8.353	0	6	6	2	1	-10921639	154.000	150	115	204	3234	25.407	7.600	0.124	1.335
ID59677	59677	7	31.462	10.849	12.303	0	6	6	2	1	-10921639	145.857	150	88	187	3063	26.505	4.800	0.100	1.000
ID59678	59678	2	37.903	11.636	20.937	0	6	6	2	1	-10921639	158.381	150	123	206	3326	21.839	2.000	0.102	1.347
ID59679	59679	6	55.327	0.000	39.000	0	6	6	2	1	-10921639	130.571	126	85	220	2742	34.736	2.000	0.194	1.222
ID59680	59680	0	27.793	4.332	7.868	0	7	7	2	1	-10921639	135.238	136	107	166	2840	18.218	7.600	0.092	1.250
ID59681	59681	7	38.574	10.844	11.335	0	7	7	2	1	-10921639	148.000	153	85	190	3108	31.332	2.000	0.116	0.981
ID59682	59682	2	34.908	11.832	21.100	0	7	7	2	1	-10921639	165.762	161	131	209	3481	18.166	4.800	0.094	1.573
ID59683	59683	6	27.705	0.000	38.000	0	7	7	2	1	-10921639	118.810	123	93	147	2495	15.785	4.800	0.136	1.797
ID59672	59672	7	35.466	11.158	12.363	0	8	8	2	1	-10921639	148.524	153	96	179	3119	22.962	4.800	0.119	1.372
ID59673	59673	8	34.506	5.147	13.263	0	8	8	2	1	-10921639	152.905	153	120	187	3211	21.314	2.000	0.094	1.238
ID59674	59674	2	33.922	11.591	21.417	0	8	8	2	1	-10921639	159.238	158	131	204	3344	20.988	2.000	0.091	1.263
ID59675	59675	6	29.337	0.000	38.000	0	8	8	2	1	-10921639	111.810	112	78	139	2348	17.532	4.800	0.153	1.691
ID59648	59648	7	35.781	10.699	11.503	0	9	9	2	1	-10921639	154.000	153	118	190	3234	20.465	4.800	0.118	1.587
ID59649	59649	8	33.038	4.893	13.123	0	9	9	2	1	-10921639	151.857	155	123	187	3189	19.296	4.800	0.091	1.310
ID59650	59650	2	30.712	11.956	21.078	0	9	9	2	1	-10921639	161.429	158	142	193	3390	13.456	4.800	0.088	1.932
ID59651	59651	6	28.956	0.000	37.000	0	9	9	2	1	-10921639	93.714	99	70	123	1968	15.834	4.800	0.180	1.806
ID59652	59652	7	32.332	10.690	11.735	0	10	10	2	1	-10921639	144.286	150	102	174	3030	22.937	4.800	0.107	1.220
ID59684	59684	7	31.785	11.011	12.827	0	11	11	2	1	-10921639	151.905	158	110	179	3190	18.094	4.800	0.105	1.595
ID59686	59686	7	35.960	10.903	11.348	0	12	12	2	1	-10921639	150.952	158	107	185	3170	25.311	4.800	0.117	1.250
ID59687	59687	None	31.632	0.000	43.000	0	14	14	2	1	-10921639	107.667	107	85	147	2261	15.457	6.240	0.152	1.836
ID59685	59685	None	27.422	0.000	42.000	0	17	17	2	1	-10921639	93.143	91	75	112	1956	12.146	6.270	0.187	2.420
ID59689	59689	9	30.250	0.000	42.000	0	19	19	2	1	-10921639	108.667	110	82	134	2282	13.518	6.277	0.177	2.413
ID59692	59692	9	36.657	0.000	42.000	0	20	20	2	1	-10921639	103.476	104	82	123	2173	12.262	4.800	0.236	3.228
ID59691	59691	None	32.078	9.493	10.775	0	20	20	2	1	-10921639	130.714	128	107	169	2745	16.565	2.000	0.102	1.455
ID59690	59690	9	33.956	0.000	42.000	0	21	21	2	1	-10921639	87.905	85	67	107	1846	12.585	4.800	0.256	2.850
ID59688	59688	9	35.259	0.000	42.000	0	22	22	2	1	-10921639	86.429	85	65	110	1815	13.178	4.800	0.268	2.771
ID59694	59694	9	39.311	0.000	42.000	0	23	23	2	1	-10921639	84.619	85	60	112	1777	14.844	4.800	0.306	2.670
ID59693	59693	9	40.652	0.000	42.000	0	24	24	2	1	-10921639	74.333	69	45	115	1561	19.807	4.800	0.339	1.898
ID59698	59698	None	29.540	9.164	11.076	0	25	25	2	1	-10921639	110.857	120	61	139	2328	21.699	4.800	0.124	1.129
ID59699	59699	9	42.116	0.000	42.000	0	25	25	2	1	-10921639	73.857	72	50	112	1551	17.965	4.800	0.364	2.195
ID59697	59697	9	32.981	0.000	42.000	0	26	26	2	1	-10921639	66.810	64	45	93	1403	13.359	4.800	0.326	2.458
ID59695	59695	9	32.554	0.000	43.000	0	27	27	2	1	-10921639	71.000	72	51	91	1491	12.280	4.800	0.309	2.731
ID59696	59696	9	38.390	0.000	43.000	0	28	28	2	1	-10921639	66.143	64	42	99	1389	16.209	4.800	0.367	2.191
ID59700	59700	9	43.560	0.000	43.000	0	29	29	2	1	-10921639	65.476	69	35	110	1375	22.420	2.000	0.384	1.620
ID59701	59701	9	34.445	0.000	43.000	0	30	30	2	1	-10921639	52.619	51	27	91	1105	19.182	2.000	0.360	1.452
ID59706	59706	9	30.022	0.000	43.000	0	31	31	2	1	-10921639	48.857	48	30	80	1026	15.011	2.000	0.345	1.670
ID59702	59702	9	39.415	0.000	43.000	0	32	32	2	1	-10921639	63.810	64	37	102	1340	18.462	4.800	0.383	1.916
ID59703	59703	9	47.042	0.000	43.000	0	33	33	2	1	-10921639	78.429	85	42	118	1647	23.196	4.800	0.382	1.870
ID59705	59705	9	40.264	0.000	43.000	0	34	34	2	1	-10921639	68.143	67	48	99	1431	16.393	4.800	0.383	2.304
ID59704	59704	9	36.987	0.000	43.000	0	35	35	2	1	-10921639	57.952	59	32	93	1217	18.057	2.000	0.375	1.751
ID59707	59707	9	27.909	0.000	43.000	0	36	36	2	1	-10921639	52.095	51	30	77	1094	14.265	4.800	0.307	1.717
ID59708	59708	None	27.173	19.040	33.485	0	37	37	2	1	-10921639	93.619	96	61	115	1966	16.394	4.800	0.150	1.488
ID59709	59709	9	38.324	0.000	43.000	0	37	37	2	1	-10921639	58.286	56	27	96	1224	20.256	2.000	0.371	1.557
ID59715	59715	9	32.068	0.000	43.000	0	38	38	2	1	-10921639	46.048	42	24	83	967	18.710	2.000	0.353	1.284
ID59711	59711	9	33.157	0.000	43.000	0	39	39	2	1	-10921639	44.571	34	20	88	936	19.931	2.000	0.361	1.187
ID59712	59712	None	30.441	18.466	33.507	0	40	40	2	1	-10921639	90.667	93	56	123	1904	20.805	4.800	0.189	1.386
ID59713	59713	9	39.368	0.000	43.000	0	40	40	2	1	-10921639	50.143	40	24	99	1053	21.124	2.000	0.410	1.380
ID59710	59710	9	34.896	0.000	43.000	0	41	41	2	1	-10921639	46.571	40	26	85	978	17.060	2.000	0.425	1.627
ID59714	59714	9	30.636	0.000	43.000	0	42	42	2	1	-10921639	41.381	37	24	83	869	17.382	2.000	0.369	1.283
ID59718	59718	9	31.218	0.000	43.000	0	43	43	2	1	-10921639	38.048	34	20	83	799	18.835	2.000	0.397	1.147
ID59717	59717	9	27.265	0.000	43.000	0	44	44	2	1	-10921639	36.048	26	20	69	757	15.487	2.000	0.369	1.255
ID59720	59720	9	32.514	0.000	44.000	0	45	45	2	1	-10921639	41.000	40	15	85	861	20.197	2.000	0.404	1.168
ID59716	59716	9	38.583	0.000	44.000	0	46	46	2	1	-10921639	46.286	37	17	107	972	23.459	2.000	0.379	1.084
ID59719	59719	9	30.064	0.000	43.000	0	47	47	2	1	-10921639	44.619	42	22	85	937	18.608	2.000	0.346	1.232
ID59721	59721	None	27.495	8.671	12.342	0	53	53	2	1	-10921639	88.095	91	37	123	1850	25.942	7.600	0.154	0.904
ID59722	59722	10	27.682	8.847	12.339	0	55	55	2	1	-10921639	78.667	77	26	112	1652	23.699	4.800	0.172	0.976
ID59723	59723	10	36.017	8.682	11.811	0	56	56	2	1	-10921639	83.952	85	29	120	1763	25.075	4.800	0.208	1.153
ID59724	59724	10	32.547	8.791	12.358	0	57	57	2	1	-10921639	81.238	91	34	115	1706	25.851	4.800	0.193	1.017
ID59725	59725	10	33.063	9.140	13.298	0	58	58	2	1	-10921639	94.571	102	56	128	1986	20.951	4.800	0.199	1.498
ID59727	59727	10	28.352	9.201	13.885	0	59	59	2	1	-10921639	94.143	93	61	120	1977	14.944	4.800	0.163	1.767
ID59726	59726	10	29.379	9.007	12.259	0	60	60	2	1	-10921639	79.476	85	32	112	1669	24.480	4.800	0.178	0.982
ID59728	59728	10	28.106	9.161	11.765	0	61	61	2	1	-10921639	80.524	88	51	110	1691	17.446	4.800	0.200	1.537
ID59729	59729	10	29.589	8.896	13.490	0	62	62	2	1	-10921639	90.095	85	56	118	1892	16.896	4.800	0.197	1.754
ID59730	59730	11	28.422	23.585	25.004	0	62	62	2	1	-10921639	32.381	26	5	83	680	21.453	2.000	0.354	0.789
ID59732	59732	11	38.669	23.410	25.085	0	63	63	2	1	-10921639	47.619	37	24	96	1000	22.130	2.000	0.402	1.235
ID59731	59731	10	34.639	8.714	13.835	0	63	63	2	1	-10921639	94.476	93	59	128	1984	18.896	2.000	0.179	1.515
ID59736	59736	11	31.064	23.313	24.848	0	64	64	2	1	-10921639	60.143	59	34	83	1263	14.434	4.800	0.314	1.990
ID59733	59733	12	34.961	9.582	11.216	0	64	64	2	1	-10921639	76.810	83	29	134	1613	29.209	2.000	0.179	0.797
ID59734	59734	13	30.193	15.501	12.121	0	64	64	2	1	-10921639	44.952	42	10	88	944	23.794	2.000	0.306	0.886
ID59735	59735	10	30.692	8.856	13.572	0	64	64	2	1	-10921639	98.762	99	72	134	2074	15.968	6.342	0.154	1.647
ID59740	59740	12	37.387	9.940	11.472	0	65	65	2	1	-10921639	94.048	93	37	142	1975	30.157	2.000	0.166	0.887
ID59741	59741	13	27.381	15.122	12.144	0	65	65	2	1	-10921639	70.000	72	42	96	1470	17.771	4.800	0.192	1.267
ID59742	59742	10	34.269	9.213	13.750	0	65	65	2	1	-10921639	108.000	104	69	155	2268	24.523	7.600	0.127	0.991
ID59743	59743	11	27.236	23.662	25.328	0	65	65	2	1	-10921639	71.143	75	34	107	1494	17.802	7.600	0.188	1.264
ID59737	59737	12	37.503	9.811	12.071	0	66	66	2	1	-10921639	111.952	115	69	147	2351	21.292	4.800	0.192	1.694
ID59738	59738	10	37.696	9.060	13.757	0	66	66	2	1	-10921639	116.714	120	77	163	2451	21.506	6.323	0.156	1.465
ID59739	59739	11	30.282	23.207	24.848	0	66	66	2	1	-10921639	68.333	67	42	104	1435	17.998	2.000	0.177	1.142
ID59744	59744	10	37.440	8.958	13.640	0	67	67	2	1	-10921639	114.857	112	85	161	2412	20.955	6.339	0.150	1.434
ID59745	59745	11	29.284	23.621	24.812	0	67	67	2	1	-10921639	55.619	53	29	104	1168	20.510	2.000	0.215	0.961
ID59746	59746	10	45.387	9.266	12.175	0	68	68	2	1	-10921639	127.381	123	75	166	2675	27.325	4.800	0.190	1.488
ID59747	59747	11	35.501	23.691	24.374	0	68	68	2	1	-10921639	70.952	72	34	110	1490	21.474	4.800	0.268	1.396
ID59760	59760	14	30.553	13.677	31.112	0	69	69	2	1	-10921639	102.000	99	80	142	2142	15.830	4.800	0.135	1.533
ID59758	59758	10	56.369	9.180	12.738	0	69	69	2	1	-10921639	143.524	144	102	190	3014	26.733	4.800	0.203	1.810
ID59759	59759	11	27.864	23.797	24.768	0	69	69	2	1	-10921639	72.857	69	51	110	1530	15.853	2.000	0.170	1.334
ID59748	59748	10	65.710	9.439	12.931	0	70	70	2	1	-10921639	160.095	158	99	220	3362	36.363	4.800	0.216	1.567
ID59749	59749	11	27.950	23.674	24.999	0	70	70	2	1	-10921639	76.476	75	51	112	1606	16.179	4.800	0.169	1.366
ID59750	59750	14	38.852	13.984	30.706	0	70	70	2	1	-10921639	110.048	102	80	158	2311	20.791	4.800	0.166	1.509
ID59752	59752	11	30.909	23.579	24.891	0	71	71	2	1	-10921639	76.333	77	51	118	1603	19.638	2.000	0.178	1.177
ID59753	59753	14	45.307	14.069	30.726	0	71	71	2	1	-10921639	123.190	120	91	179	2587	23.530	4.800	0.183	1.619
ID59751	59751	10	79.991	9.267	12.344	0	71	71	2	1	-10921639	180.333	171	118	255	3787	41.772	4.800	0.240	1.674
ID59761	59761	10	81.999	9.508	12.960	0	72	72	2	1	-10921639	195.857	190	136	255	4113	40.372	4.800	0.239	1.872
ID59762	59762	11	30.883	23.903	24.842	0	72	72	2	1	-10921639	80.571	80	56	120	1692	16.887	4.800	0.175	1.419
ID59763	59763	14	49.884	13.992	30.295	0	72	72	2	1	-10921639	135.810	128	107	187	2852	24.549	2.000	0.170	1.611
ID59754	59754	10	81.321	9.372	12.719	0	73	73	2	1	-10921639	198.190	195	126	255	4162	42.507	4.800	0.237	1.785
ID59755	59755	11	28.333	23.572	24.843	0	73	73	2	1	-10921639	76.952	75	56	112	1616	15.797	4.800	0.180	1.485
ID59756	59756	14	56.737	14.377	30.090	0	73	73	2	1	-10921639	145.762	142	99	206	3061	33.978	2.000	0.172	1.260
ID59757	59757	15	52.852	17.191	30.762	0	73	73	2	1	-10921639	144.048	147	83	198	3025	34.572	4.800	0.198	1.377
ID59768	59768	None	27.501	27.005	36.751	0	74	74	2	1	-10921639	54.714	56	26	77	1149	14.674	4.800	0.291	1.683
ID59764	59764	10	81.193	9.358	12.525	0	74	74	2	1	-10921639	208.143	212	131	255	4371	42.369	4.800	0.225	1.806
ID59765	59765	14	57.507	14.415	30.108	0	74	74	2	1	-10921639	154.714	150	110	206	3249	30.338	4.800	0.191	1.635
ID59766	59766	15	54.472	17.570	31.178	0	74	74	2	1	-10921639	134.048	142	64	190	2815	39.008	2.000	0.190	1.098
ID59767	59767	16	34.783	5.010	31.960	0	74	74	2	1	-10921639	72.333	69	34	120	1519	22.069	2.000	0.183	1.016
ID59786	59786	10	77.854	9.585	12.874	0	75	75	2	1	-10921639	214.048	228	144	255	4495	36.525	4.800	0.212	2.053
ID59787	59787	17	32.239	15.277	12.856	0	75	75	2	1	-10921639	120.190	120	85	174	2524	23.351	2.000	0.101	0.943
ID59788	59788	14	60.880	14.451	30.049	0	75	75	2	1	-10921639	164.762	155	104	244	3460	39.332	2.000	0.166	1.190
ID59789	59789	15	74.744	17.051	31.086	0	75	75	2	1	-10921639	170.095	177	110	241	3572	40.626	2.000	0.222	1.519
ID59790	59790	16	39.879	4.758	31.831	0	75	75	2	1	-10921639	89.905	91	53	123	1888	19.253	4.800	0.229	1.742
ID59769	59769	10	79.294	9.248	12.871	0	76	76	2	1	-10921639	215.857	230	150	255	4533	36.081	4.800	0.220	2.157
ID59770	59770	17	29.577	15.247	13.219	0	76	76	2	1	-10921639	121.476	123	80	158	2551	23.310	2.000	0.103	0.972
ID59771	59771	18	34.652	4.044	15.455	0	76	76	2	1	-10921639	100.857	102	51	147	2118	31.105	2.000	0.125	0.719
ID59772	59772	None	28.165	23.765	24.956	0	76	76	2	1	-10921639	65.857	72	32	93	1383	19.494	4.800	0.213	1.184
ID59773	59773	15	87.245	16.823	31.158	0	76	76	2	1	-10921639	188.476	187	96	255	3958	52.482	2.000	0.233	1.355
ID59774	59774	16	32.904	4.907	31.930	0	76	76	2	1	-10921639	87.667	88	53	123	1841	17.051	4.800	0.186	1.609
ID59784	59784	15	80.801	16.742	31.394	0	77	77	2	1	-10921639	203.667	201	115	255	4277	47.221	4.800	0.215	1.528
ID59785	59785	16	34.383	5.639	32.062	0	77	77	2	1	-10921639	87.429	88	59	131	1836	20.178	2.000	0.162	1.210
ID59780	59780	10	73.983	9.376	13.106	0	77	77	2	1	-10921639	211.667	217	139	255	4445	37.896	4.800	0.196	1.829
ID59781	59781	17	43.519	15.104	13.329	0	77	77	2	1	-10921639	132.905	136	72	177	2791	33.411	2.000	0.147	1.017
ID59782	59782	18	35.956	4.073	15.465	0	77	77	2	1	-10921639	109.286	112	56	166	2295	30.681	2.000	0.125	0.791
ID59783	59783	None	71.847	14.419	30.218	0	77	77	2	1	-10921639	203.048	198	136	255	4264	41.393	7.600	0.175	1.462
ID59776	59776	17	45.694	15.510	13.383	0	78	78	2	1	-10921639	123.238	123	59	179	2588	41.227	4.800	0.172	0.876
ID59777	59777	18	48.410	4.013	15.288	0	78	78	2	1	-10921639	128.333	128	77	195	2695	34.771	2.000	0.144	0.927
ID59778	59778	15	76.013	16.580	31.465	0	78	78	2	1	-10921639	208.048	220	126	255	4369	43.189	4.800	0.201	1.615
ID59779	59779	16	34.410	5.453	31.905	0	78	78	2	1	-10921639	87.905	88	59	131	1846	20.080	2.000	0.189	1.393
ID59775	59775	10	69.755	9.328	13.212	0	78	78	2	1	-10921639	218.857	217	161	255	4596	32.903	4.800	0.181	2.036
ID59792	59792	17	48.153	15.582	13.709	0	79	79	2	1	-10921639	136.952	142	83	206	2876	37.523	2.000	0.151	0.958
ID59793	59793	18	54.542	4.278	15.395	0	79	79	2	1	-10921639	135.048	136	72	212	2836	41.781	2.000	0.166	0.920
ID59794	59794	15	81.790	16.826	31.366	0	79	79	2	1	-10921639	210.524	225	120	255	4421	46.800	4.800	0.211	1.570
ID59795	59795	16	35.881	5.356	31.860	0	79	79	2	1	-10921639	91.381	88	61	139	1919	21.611	2.000	0.178	1.280
ID59791	59791	10	68.840	9.363	13.109	0	79	79	2	1	-10921639	219.857	230	161	255	4617	36.561	4.800	0.178	1.815
ID59808	59808	16	35.061	5.391	31.680	0	80	80	2	1	-10921639	84.286	85	51	128	1770	23.292	2.000	0.193	1.172
ID59803	59803	10	72.845	9.215	12.798	0	80	80	2	1	-10921639	221.143	225	169	255	4644	32.925	4.800	0.189	2.132
ID59804	59804	17	45.227	15.700	13.314	0	80	80	2	1	-10921639	125.810	123	64	187	2642	38.094	2.000	0.154	0.882
ID59805	59805	18	44.693	4.435	15.497	0	80	80	2	1	-10921639	142.381	150	77	206	2990	37.488	2.000	0.144	0.957
ID59806	59806	20	30.313	23.784	24.966	0	80	80	2	1	-10921639	75.857	80	40	120	1593	21.390	2.000	0.171	1.034
ID59807	59807	15	79.374	16.732	31.181	0	80	80	2	1	-10921639	214.810	225	134	255	4511	40.760	4.800	0.212	1.842
ID59796	59796	10	66.185	9.420	12.875	0	81	81	2	1	-10921639	221.048	228	150	255	4642	34.858	4.800	0.169	1.830
ID59797	59797	19	66.279	9.524	13.231	0	81	81	2	1	-10921639	221.952	233	150	255	4661	35.025	4.800	0.178	1.911
ID59798	59798	17	44.545	16.053	13.642	0	81	81	2	1	-10921639	128.476	128	69	190	2698	31.491	2.000	0.140	1.004
ID59799	59799	18	52.898	4.586	15.688	0	81	81	2	1	-10921639	166.810	163	123	233	3503	31.048	2.000	0.136	1.290
ID59800	59800	20	33.322	24.087	24.628	0	81	81	2	1	-10921639	82.333	83	45	134	1729	22.272	2.000	0.159	1.012
ID59801	59801	15	80.059	16.768	31.242	0	81	81	2	1	-10921639	211.619	217	134	255	4444	43.258	4.800	0.206	1.672
ID59802	59802	16	42.873	5.503	31.683	0	81	81	2	1	-10921639	96.048	93	53	155	2017	28.365	2.000	0.183	1.046
ID59809	59809	19	66.519	9.776	13.515	0	82	82	2	1	-10921639	217.714	225	171	255	4572	33.374	4.800	0.163	1.828
ID59810	59810	17	42.953	16.285	13.901	0	82	82	2	1	-10921639	124.619	120	75	193	2617	29.080	2.000	0.128	0.976
ID59811	59811	18	67.337	4.685	15.770	0	82	82	2	1	-10921639	183.762	177	134	249	3859	32.767	4.800	0.178	1.696
ID59812	59812	20	39.208	23.907	24.610	0	82	82	2	1	-10921639	86.952	88	45	147	1826	27.259	2.000	0.173	0.942
ID59813	59813	16	48.101	5.452	31.577	0	82	82	2	1	-10921639	100.619	107	51	150	2113	32.375	2.000	0.236	1.187
ID59814	59814	15	76.886	16.739	31.523	0	82	82	2	1	-10921639	205.524	225	91	255	4316	56.631	4.800	0.207	1.246
ID59815	59815	None	30.535	0.000	48.000	0	82	82	2	1	-10921639	51.333	48	30	91	1078	19.004	2.000	0.284	1.196
ID59816	59816	19	65.782	9.760	13.125	0	83	83	2	1	-10921639	218.905	217	166	255	4597	30.664	4.800	0.174	2.115
ID59817	59817	17	50.452	16.071	13.791	0	83	83	2	1	-10921639	126.810	120	67	206	2663	36.359	2.000	0.154	0.932
ID59818	59818	18	68.583	4.859	16.040	0	83	83	2	1	-10921639	190.095	187	131	255	3992	34.411	2.000	0.174	1.636
ID59819	59819	20	30.505	24.020	24.484	0	83	83	2	1	-10921639	80.619	77	53	126	1693	20.402	2.000	0.171	1.155
ID59820	59820	16	57.361	5.251	31.328	0	83	83	2	1	-10921639	112.524	107	67	177	2363	30.907	2.000	0.257	1.487
ID59821	59821	15	74.847	16.697	31.281	0	83	83	2	1	-10921639	213.048	225	136	255	4474	42.388	4.800	0.185	1.567
ID59824	59824	18	70.077	4.984	16.107	0	84	84	2	1	-10921639	203.714	204	136	255	4278	34.956	4.800	0.182	1.792
ID59825	59825	20	32.687	23.775	24.634	0	84	84	2	1	-10921639	80.905	80	40	128	1699	23.897	2.000	0.166	0.965
ID59826	59826	16	54.329	5.338	31.151	0	84	84	2	1	-10921639	119.333	112	83	174	2506	27.721	4.800	0.234	1.634
ID59827	59827	15	68.364	16.452	31.282	0	84	84	2	1	-10921639	232.524	241	182	255	4883	24.746	4.800	0.193	3.036
ID59822	59822	19	65.268	9.618	12.944	0	84	84	2	1	-10921639	217.190	214	163	255	4561	30.690	4.800	0.174	2.093
ID59823	59823	17	45.723	15.947	13.930	0	84	84	2	1	-10921639	126.429	131	67	193	2655	34.525	2.000	0.143	0.914
ID59832	59832	16	54.029	5.621	31.241	0	85	85	2	1	-10921639	124.095	112	93	182	2606	28.618	2.000	0.202	1.457
ID59833	59833	15	70.440	15.524	32.030	0	85	85	2	1	-10921639	221.286	244	128	255	4647	38.494	4.800	0.188	1.822
ID59828	59828	19	66.261	9.842	13.263	0	85	85	2	1	-10921639	218.571	222	166	255	4590	31.665	4.800	0.176	2.062
ID59829	59829	17	47.249	16.090	13.874	0	85	85	2	1	-10921639	119.238	120	61	187	2504	33.545	2.000	0.155	0.952
ID59830	59830	18	65.691	4.965	16.281	0	85	85	2	1	-10921639	210.810	214	147	255	4427	35.088	4.800	0.162	1.678
ID59831	59831	20	29.988	23.751	24.780	0	85	85	2	1	-10921639	76.048	80	26	118	1597	25.504	2.000	0.155	0.802
ID59840	59840	19	65.988	10.103	13.100	0	86	86	2	1	-10921639	211.667	212	166	255	4445	29.812	4.800	0.168	2.041
ID59841	59841	17	38.069	16.090	13.883	0	86	86	2	1	-10921639	117.095	126	61	169	2459	29.370	2.000	0.129	0.912
ID59842	59842	18	72.325	4.839	15.935	0	86	86	2	1	-10921639	213.143	212	139	255	4476	36.807	4.800	0.179	1.761
ID59843	59843	16	61.273	5.686	31.138	0	86	86	2	1	-10921639	132.381	118	96	206	2780	29.263	2.000	0.218	1.622
ID59844	59844	15	68.977	16.532	31.271	0	86	86	2	1	-10921639	219.095	233	150	255	4601	40.648	7.600	0.171	1.571
ID59834	59834	19	68.116	9.934	12.951	0	87	87	2	1	-10921639	211.381	214	153	255	4439	32.618	4.800	0.168	1.868
ID59835	59835	17	42.510	16.150	13.980	0	87	87	2	1	-10921639	122.143	123	75	179	2565	27.742	2.000	0.143	1.104
ID59836	59836	18	70.097	4.894	16.213	0	87	87	2	1	-10921639	219.810	233	150	255	4616	34.523	4.800	0.175	1.898
ID59837	59837	None	31.074	23.993	24.951	0	87	87	2	1	-10921639	83.048	85	40	123	1744	23.038	2.000	0.160	0.992
ID59838	59838	16	62.432	5.743	31.161	0	87	87	2	1	-10921639	139.476	123	88	206	2929	30.410	2.000	0.210	1.589
ID59839	59839	15	66.612	15.497	32.430	0	87	87	2	1	-10921639	231.952	255	158	255	4871	32.569	4.800	0.181	2.183
ID59858	59858	19	66.541	9.994	13.293	0	88	88	2	1	-10921639	214.429	225	150	255	4503	36.349	4.800	0.169	1.705
ID59859	59859	17	31.229	16.298	13.971	0	88	88	2	1	-10921639	112.952	118	80	161	2372	21.976	2.000	0.101	0.939
ID59860	59860	18	66.467	5.060	16.377	0	88	88	2	1	-10921639	228.286	252	171	255	4794	31.870	4.800	0.175	2.132
ID59861	59861	16	53.167	5.700	31.135	0	88	88	2	1	-10921639	136.048	128	99	206	2857	27.807	2.000	0.171	1.427
ID59862	59862	15	67.825	15.329	32.602	0	88	88	2	1	-10921639	208.429	233	120	255	4377	53.660	4.800	0.163	1.092
ID59856	59856	16	64.151	5.577	31.039	0	89	89	2	1	-10921639	142.762	136	99	220	2998	33.725	2.000	0.202	1.424
ID59857	59857	15	68.488	15.199	32.491	0	89	89	2	1	-10921639	236.048	255	169	255	4957	29.016	4.800	0.191	2.612
ID59852	59852	19	62.847	9.937	13.247	0	89	89	2	1	-10921639	211.238	214	153	255	4436	33.901	4.800	0.157	1.690
ID59853	59853	17	30.185	16.644	14.058	0	89	89	2	1	-10921639	105.762	104	64	153	2221	26.816	2.000	0.122	0.857
ID59854	59854	18	65.833	4.985	16.702	0	89	89	2	1	-10921639	234.238	255	163	255	4919	29.808	4.800	0.182	2.420
ID59855	59855	21	28.447	23.860	24.238	0	89	89	2	1	-10921639	80.238	85	32	115	1685	24.674	2.000	0.141	0.806
ID59845	59845	19	63.579	10.095	13.175	0	90	90	2	1	-10921639	213.095	222	147	255	4475	34.885	4.800	0.152	1.609
ID59846	59846	17	28.236	16.381	13.916	0	90	90	2	1	-10921639	114.381	118	77	147	2402	20.672	4.800	0.104	1.046
ID59847	59847	18	64.363	5.092	17.609	0	90	90	2	1	-10921639	224.095	255	139	255	4706	39.295	4.800	0.164	1.608
ID59848	59848	21	34.344	23.636	24.455	0	90	90	2	1	-10921639	89.762	96	32	134	1885	30.138	2.000	0.183	0.923
ID59849	59849	16	65.427	5.429	30.967	0	90	90	2	1	-10921639	140.905	136	83	217	2959	37.964	2.000	0.225	1.362
ID59850	59850	None	63.913	16.658	31.112	0	90	90	2	1	-10921639	226.429	252	150	255	4755	37.472	7.600	0.157	1.644
ID59851	59851	15	63.908	15.303	32.144	0	90	90	2	1	-10921639	233.238	252	177	255	4898	28.233	6.265	0.171	2.413
ID59872	59872	15	66.641	15.145	32.675	0	91	91	2	1	-10921639	210.333	222	126	255	4417	45.702	4.800	0.162	1.280
ID59868	59868	19	66.751	9.989	13.219	0	91	91	2	1	-10921639	214.429	220	147	255	4503	35.589	4.800	0.169	1.740
ID59869	59869	18	63.396	5.163	17.515	0	91	91	2	1	-10921639	224.524	255	139	255	4715	41.684	4.800	0.156	1.450
ID59870	59870	21	51.969	23.872	24.231	0	91	91	2	1	-10921639	96.190	102	42	161	2020	34.746	2.000	0.243	1.082
ID59871	59871	16	54.139	5.600	31.187	0	91	91	2	1	-10921639	144.238	136	110	204	3029	28.123	2.000	0.170	1.489
ID59880	59880	21	43.247	23.909	24.274	0	92	92	2	1	-10921639	94.857	102	53	147	1992	28.318	2.000	0.209	1.159
ID59881	59881	16	69.321	5.751	31.146	0	92	92	2	1	-10921639	156.381	142	115	255	3284	37.273	2.000	0.187	1.324
ID59882	59882	15	61.739	15.433	32.198	0	92	92	2	1	-10921639	233.714	255	171	255	4908	28.629	4.800	0.164	2.301
ID59878	59878	19	65.219	9.888	12.961	0	92	92	2	1	-10921639	215.667	220	155	255	4529	32.580	4.800	0.161	1.832
ID59879	59879	18	61.187	5.039	17.778	0	92	92	2	1	-10921639	230.905	255	161	255	4849	33.489	4.800	0.156	1.863
ID59873	59873	19	64.501	9.904	13.174	0	93	93	2	1	-10921639	214.952	220	150	255	4514	33.895	4.800	0.169	1.830
ID59874	59874	18	58.258	5.073	17.922	0	93	93	2	1	-10921639	231.857	255	163	255	4869	31.267	4.800	0.148	1.916
ID59875	59875	21	47.721	24.135	24.197	0	93	93	2	1	-10921639	102.238	102	53	150	2147	28.797	2.000	0.208	1.221
ID59876	59876	16	64.024	5.726	31.247	0	93	93	2	1	-10921639	153.429	139	118	222	3222	32.695	2.000	0.187	1.476
ID59877	59877	15	66.694	16.769	31.223	0	93	93	2	1	-10921639	219.286	236	150	255	4605	37.521	7.600	0.158	1.596
ID59864	59864	18	57.859	5.115	18.255	0	94	94	2	1	-10921639	234.571	255	169	255	4926	29.851	4.800	0.150	2.047
ID59865	59865	21	47.459	24.234	23.949	0	94	94	2	1	-10921639	106.810	104	69	163	2243	26.038	2.000	0.192	1.322
ID59866	59866	16	59.754	5.714	30.952	0	94	94	2	1	-10921639	144.238	142	99	209	3029	31.804	2.000	0.185	1.415
ID59867	59867	15	64.726	16.629	31.022	0	94	94	2	1	-10921639	226.857	252	142	255	4764	40.328	4.800	0.161	1.561
ID59863	59863	19	62.140	9.868	13.161	0	94	94	2	1	-10921639	212.619	222	144	255	4465	36.618	4.800	0.158	1.580
ID59883	59883	19	58.858	9.863	13.425	0	95	95	2	1	-10921639	205.619	214	136	255	4318	38.060	4.800	0.147	1.385
ID59884	59884	18	61.520	5.103	17.851	0	95	95	2	1	-10921639	231.143	255	158	255	4854	33.005	4.800	0.158	1.910
ID59885	59885	21	48.593	24.317	24.178	0	95	95	2	1	-10921639	110.905	104	77	171	2329	27.903	2.000	0.180	1.213
ID59886	59886	16	50.513	5.817	30.881	0	95	95	2	1	-10921639	139.667	131	104	190	2933	26.556	2.000	0.162	1.463
ID59887	59887	15	64.950	16.766	31.033	0	95	95	2	1	-10921639	223.619	241	142	255	4696	36.349	4.800	0.157	1.666
ID59896	59896	16	47.093	5.566	30.922	0	96	96	2	1	-10921639	140.333	136	102	195	2947	24.520	2.000	0.150	1.497
ID59897	59897	15	67.300	16.634	30.981	0	96	96	2	1	-10921639	218.381	228	136	255	4586	42.133	4.800	0.163	1.450
ID59898	59898	22	65.550	15.016	32.515	0	96	96	2	1	-10921639	208.857	225	126	255	4386	45.485	7.600	0.166	1.309
ID59893	59893	19	57.407	9.898	13.697	0	96	96	2	1	-10921639	203.286	206	150	255	4269	34.351	7.600	0.127	1.338
ID59894	59894	18	57.295	5.075	17.938	0	96	96	2	1	-10921639	237.476	255	179	255	4987	25.447	4.800	0.153	2.483
ID59895	59895	21	50.497	24.224	24.036	0	96	96	2	1	-10921639	115.667	104	75	171	2429	28.982	2.000	0.176	1.197
ID59888	59888	19	57.215	9.586	13.657	0	97	97	2	1	-10921639	213.429	220	155	255	4482	37.532	4.800	0.130	1.305
ID59889	59889	18	55.833	4.922	17.827	0	97	97	2	1	-10921639	232.667	255	182	255	4886	28.861	4.800	0.135	1.920
ID59890	59890	21	48.412	24.166	24.063	0	97	97	2	1	-10921639	114.000	107	75	177	2394	28.406	2.000	0.173	1.182
ID59891	59891	16	41.050	5.394	30.970	0	97	97	2	1	-10921639	129.095	134	77	174	2711	25.465	4.800	0.157	1.374
ID59892	59892	22	66.481	15.862	31.951	0	97	97	2	1	-10921639	223.714	233	136	255	4698	32.179	4.800	0.179	2.116
ID59912	59912	18	57.550	5.068	18.018	0	98	98	2	1	-10921639	234.000	255	177	255	4914	28.674	4.800	0.144	2.059
ID59913	59913	21	46.117	24.055	24.169	0	98	98	2	1	-10921639	116.524	112	77	163	2447	26.761	2.000	0.170	1.265
ID59914	59914	16	41.498	5.587	30.683	0	98	98	2	1	-10921639	127.571	131	77	171	2679	25.945	2.000	0.143	1.230
ID59915	59915	22	60.492	17.087	31.219	0	98	98	2	1	-10921639	206.429	212	153	252	4335	30.476	4.800	0.145	1.720
ID59911	59911	19	53.490	9.995	13.280	0	98	98	2	1	-10921639	203.619	214	150	255	4276	31.519	7.600	0.140	1.585
ID59905	59905	19	59.400	9.740	13.306	0	99	99	2	1	-10921639	198.238	201	126	255	4163	40.198	4.800	0.157	1.339
ID59906	59906	23	49.439	4.479	15.800	0	99	99	2	1	-10921639	223.143	255	139	255	4686	41.331	4.800	0.116	1.124
ID59907	59907	18	54.201	5.065	18.626	0	99	99	2	1	-10921639	222.810	241	163	255	4679	35.459	4.800	0.120	1.347
ID59908	59908	21	46.863	24.157	24.080	0	99	99	2	1	-10921639	117.476	112	77	169	2467	25.147	2.000	0.179	1.417
ID59909	59909	16	35.891	5.463	30.726	0	99	99	2	1	-10921639	121.810	128	69	161	2558	27.897	2.000	0.137	1.051
ID59910	59910	22	56.573	16.947	31.450	0	99	99	2	1	-10921639	201.143	204	142	249	4224	30.472	4.800	0.143	1.654
ID59904	59904	22	56.598	17.047	31.320	0	100	100	2	1	-10921639	194.524	193	142	246	4085	29.407	7.600	0.144	1.670
ID59899	59899	19	61.405	9.743	13.618	0	100	100	2	1	-10921639	199.190	206	128	255	4183	40.215	2.000	0.134	1.172
ID59900	59900	23	51.702	4.807	16.363	0	100	100	2	1	-10921639	238.476	255	187	255	5008	24.967	4.800	0.130	2.197
ID59901	59901	18	54.585	5.242	18.233	0	100	100	2	1	-10921639	235.810	255	179	255	4952	28.227	4.800	0.138	2.026
ID59902	59902	21	38.958	24.181	24.095	0	100	100	2	1	-10921639	110.619	107	77	155	2323	21.020	2.000	0.150	1.369
ID59903	59903	16	38.907	5.519	30.660	0	100	100	2	1	-10921639	131.238	131	88	169	2756	23.730	4.800	0.140	1.359
ID59920	59920	16	37.599	5.271	30.971	0	101	101	2	1	-10921639	122.667	128	83	174	2576	24.977	4.800	0.134	1.163
ID59921	59921	22	54.909	17.056	30.829	0	101	101	2	1	-10921639	191.619	198	123	241	4024	30.309	7.600	0.143	1.582
ID59922	59922	24	46.014	14.816	33.617	0	101	101	2	1	-10921639	156.619	158	93	220	3289	42.606	7.600	0.116	0.764
ID59916	59916	19	60.724	9.590	13.525	0	101	101	2	1	-10921639	204.524	201	128	255	4295	40.515	7.600	0.139	1.229
ID59917	59917	23	50.500	4.450	15.756	0	101	101	2	1	-10921639	223.667	255	144	255	4697	38.081	4.800	0.124	1.293
ID59918	59918	18	49.876	5.489	18.380	0	101	101	2	1	-10921639	239.762	255	185	255	5035	23.143	4.800	0.129	2.373
ID59919	59919	21	41.487	24.503	24.030	0	101	101	2	1	-10921639	104.952	96	59	161	2204	28.019	4.800	0.195	1.224
ID59928	59928	19	56.973	9.683	13.544	0	102	102	2	1	-10921639	195.571	198	126	252	4107	38.953	3.200	0.129	1.146
ID59929	59929	23	51.436	4.511	15.480	0	102	102	2	1	-10921639	219.619	225	155	255	4612	37.471	4.800	0.099	1.054
ID59930	59930	18	51.529	5.495	18.069	0	102	102	2	1	-10921639	235.048	255	177	255	4936	27.338	4.800	0.133	2.014
ID59931	59931	21	32.800	24.298	24.093	0	102	102	2	1	-10921639	108.095	112	75	134	2270	17.941	7.600	0.145	1.529
ID59932	59932	22	49.807	17.236	30.364	0	102	102	2	1	-10921639	184.333	185	147	225	3871	22.247	4.800	0.142	2.057
ID59933	59933	16	46.390	5.673	30.850	0	102	102	2	1	-10921639	126.667	126	83	187	2660	28.235	2.000	0.154	1.198
ID59934	59934	24	36.828	14.461	33.548	0	102	102	2	1	-10921639	146.810	147	80	195	3083	35.852	4.800	0.112	0.822
ID59936	59936	23	53.272	4.713	16.003	0	103	103	2	1	-10921639	233.714	255	182	255	4908	27.277	4.800	0.129	1.955
ID59937	59937	21	30.809	24.260	23.921	0	103	103	2	1	-10921639	106.095	107	72	134	2228	18.003	2.000	0.136	1.409
ID59938	59938	22	54.437	17.244	30.297	0	103	103	2	1	-10921639	184.048	179	134	238	3865	28.598	7.600	0.141	1.590
ID59939	59939	16	37.756	5.559	30.964	0	103	103	2	1	-10921639	127.619	128	96	169	2680	20.429	4.800	0.141	1.541
ID59935	59935	19	41.000	9.775	13.252	0	103	103	2	1	-10921639	174.429	179	110	220	3663	31.876	4.800	0.120	1.176
ID59944	59944	19	35.602	9.670	12.641	0	104	104	2	1	-10921639	166.476	174	110	209	3496	27.791	4.800	0.120	1.287
ID59945	59945	23	54.297	5.161	16.234	0	104	104	2	1	-10921639	226.048	241	174	255	4747	31.838	6.285	0.128	1.609
ID59946	59946	21	30.324	24.497	24.157	0	104	104	2	1	-10921639	102.476	99	77	128	2152	15.699	4.800	0.137	1.578
ID59947	59947	22	50.381	17.702	29.669	0	104	104	2	1	-10921639	167.952	174	99	214	3527	34.743	4.800	0.140	1.190
ID59948	59948	16	27.379	5.451	31.007	0	104	104	2	1	-10921639	109.333	112	75	147	2296	20.694	4.800	0.122	1.146
ID59949	59949	24	34.635	14.537	33.194	0	104	104	2	1	-10921639	156.952	161	110	193	3296	23.724	7.600	0.112	1.330
ID59950	59950	25	32.211	0.000	43.000	0	104	104	2	1	-10921639	54.238	51	27	93	1139	19.170	2.000	0.294	1.286
ID59923	59923	19	33.200	9.757	13.839	0	105	105	2	1	-10921639	166.762	166	110	214	3502	31.087	7.600	0.084	0.835
ID59924	59924	23	54.149	5.409	16.767	0	105	105	2	1	-10921639	233.524	249	158	255	4904	30.911	4.800	0.139	1.848
ID59925	59925	22	44.555	17.102	29.867	0	105	105	2	1	-10921639	163.667	166	110	212	3437	25.358	7.600	0.133	1.517
ID59926	59926	24	36.469	14.432	32.976	0	105	105	2	1	-10921639	152.286	158	104	182	3198	22.780	7.600	0.120	1.437
ID59927	59927	25	30.066	0.000	44.000	0	105	105	2	1	-10921639	53.333	48	32	83	1120	15.831	2.000	0.304	1.571
ID59940	59940	19	36.004	9.561	14.231	0	106	106	2	1	-10921639	169.190	169	112	217	3553	32.202	7.600	0.095	0.916
ID59941	59941	23	50.106	5.749	18.128	0	106	106	2	1	-10921639	226.905	233	158	255	4765	26.109	7.600	0.120	1.861
ID59942	59942	22	38.663	16.985	29.684	0	106	106	2	1	-10921639	156.476	161	104	195	3286	25.390	4.800	0.119	1.310
ID59943	59943	24	33.448	14.804	33.227	0	106	106	2	1	-10921639	144.905	147	91	193	3043	25.381	7.600	0.109	1.123
ID59954	59954	19	40.521	9.802	13.270	0	107	107	2	1	-10921639	162.381	169	110	217	3410	33.588	7.600	0.127	1.091
ID59955	59955	23	49.281	6.154	17.333	0	107	107	2	1	-10921639	224.857	233	182	255	4722	22.211	4.800	0.129	2.319
ID59956	59956	22	29.945	16.983	29.180	0	107	107	2	1	-10921639	145.095	142	110	177	3047	21.047	7.600	0.094	1.183
ID59957	59957	24	44.225	14.776	32.143	0	107	107	2	1	-10921639	161.857	166	115	193	3399	22.128	4.800	0.142	1.821
ID59952	59952	23	51.315	6.525	17.558	0	108	108	2	1	-10921639	220.952	236	155	255	4640	32.606	7.600	0.115	1.397
ID59953	59953	24	44.071	14.436	32.519	0	108	108	2	1	-10921639	143.286	144	93	187	3009	30.839	4.800	0.143	1.164
ID59951	59951	19	37.251	9.764	13.257	0	108	108	2	1	-10921639	154.905	158	93	233	3253	36.288	7.600	0.118	0.899
ID59960	59960	24	39.402	14.363	32.097	0	109	109	2	1	-10921639	150.143	147	102	182	3153	23.915	4.800	0.131	1.450
ID59958	59958	19	42.672	9.777	13.664	0	109	109	2	1	-10921639	178.905	179	123	238	3757	32.187	7.600	0.131	1.286
ID59959	59959	23	47.635	6.409	17.554	0	109	109	2	1	-10921639	216.571	222	169	246	4548	26.318	7.600	0.125	1.828
ID59965	59965	23	54.118	7.491	17.100	0	110	110	2	1	-10921639	217.571	220	171	255	4569	26.832	4.800	0.133	1.902
ID59966	59966	24	32.835	14.039	32.723	0	110	110	2	1	-10921639	122.905	123	91	163	2581	22.465	4.800	0.119	1.161
ID59961	59961	23	47.122	7.697	17.548	0	111	111	2	1	-10921639	210.619	217	153	255	4423	28.563	4.800	0.111	1.476
ID59962	59962	24	27.513	14.209	31.260	0	111	111	2	1	-10921639	135.048	136	104	163	2836	15.344	4.800	0.093	1.495
ID59964	59964	24	30.961	14.316	31.985	0	112	112	2	1	-10921639	131.714	131	99	161	2766	20.635	4.800	0.109	1.257
ID59963	59963	23	50.427	8.389	15.867	0	112	112	2	1	-10921639	214.810	212	174	255	4511	25.616	4.800	0.119	1.784
ID59968	59968	23	47.187	8.470	15.408	0	113	113	2	1	-10921639	198.476	201	136	252	4168	32.151	6.257	0.114	1.263
ID59969	59969	None	47.340	8.268	17.651	0	113	113	2	1	-10921639	213.095	214	177	249	4475	21.794	4.800	0.118	2.067
ID59970	59970	24	29.834	14.280	31.453	0	113	113	2	1	-10921639	137.381	136	115	169	2885	17.828	2.000	0.093	1.311
ID59973	59973	23	39.606	8.144	16.248	0	114	114	2	1	-10921639	192.333	193	158	225	4039	20.016	4.800	0.103	1.793
ID59974	59974	24	43.812	14.099	30.922	0	114	114	2	1	-10921639	140.190	139	107	187	2944	24.089	2.000	0.138	1.412
ID59972	59972	24	34.075	14.008	31.428	0	115	115	2	1	-10921639	128.714	123	104	174	2703	17.867	2.000	0.104	1.352
ID59971	59971	23	35.616	8.759	15.510	0	115	115	2	1	-10921639	183.429	185	150	212	3852	17.043	6.307	0.099	1.932
ID59967	59967	23	35.829	8.704	16.113	0	116	116	2	1	-10921639	178.762	179	147	206	3754	17.286	4.800	0.102	1.910
ID59975	59975	None	33.074	13.585	32.122	0	117	117	2	1	-10921639	116.238	118	83	153	2441	20.698	2.000	0.121	1.213
ID59981	59981	27	27.547	8.639	19.988	0	118	118	2	1	-10921639	158.476	163	118	179	3328	16.830	4.800	0.088	1.520
ID59976	59976	27	27.437	9.581	20.022	0	119	119	2	1	-10921639	157.238	163	126	179	3302	16.192	4.800	0.090	1.609
ID59977	59977	None	27.126	14.014	32.142	0	119	119	2	1	-10921639	113.048	115	85	150	2374	15.114	4.800	0.119	1.587
ID59984	59984	26	27.173	9.791	14.159	0	121	121	2	1	-10921639	137.810	136	96	171	2894	20.385	4.800	0.112	1.366
ID59985	59985	27	28.524	10.185	20.291	0	121	121	2	1	-10921639	155.810	158	134	174	3272	11.339	4.800	0.098	2.453
ID59980	59980	28	28.048	14.525	32.602	0	122	122	2	1	-10921639	93.190	99	48	128	1957	25.179	6.313	0.157	1.002
ID59978	59978	26	30.050	9.041	11.267	0	122	122	2	1	-10921639	94.048	96	42	131	1975	28.012	2.000	0.134	0.792
ID59979	59979	27	32.747	10.345	20.123	0	122	122	2	1	-10921639	156.905	158	136	185	3295	13.852	4.800	0.112	2.284
ID59982	59982	27	28.957	9.979	18.921	0	123	123	2	1	-10921639	151.048	153	128	169	3172	12.714	4.800	0.101	2.186
ID59983	59983	28	30.523	13.789	31.593	0	123	123	2	1	-10921639	108.381	104	75	144	2276	21.621	4.800	0.146	1.276
ID59988	59988	28	29.747	13.590	31.932	0	124	124	2	1	-10921639	107.143	107	69	136	2250	18.653	4.800	0.155	1.540
ID59986	59986	None	27.249	8.556	12.038	0	124	124	2	1	-10921639	109.190	118	56	136	2293	25.783	4.800	0.123	0.928
ID59987	59987	27	36.634	10.765	19.447	0	124	124	2	1	-10921639	152.762	153	112	182	3208	18.753	4.800	0.118	1.726
ID59990	59990	29	28.148	9.249	12.765	0	126	126	2	1	-10921639	110.714	115	80	139	2325	17.791	4.800	0.147	1.592
ID59991	59991	None	28.148	11.175	19.714	0	126	126	2	1	-10921639	137.190	136	112	169	2881	15.214	4.800	0.088	1.452
ID59989	59989	29	27.824	9.579	12.790	0	127	127	2	1	-10921639	109.524	118	69	134	2300	19.508	4.800	0.130	1.290
ID59992	59992	29	28.333	9.038	12.773	0	128	128	2	1	-10921639	107.381	107	75	134	2255	16.660	4.800	0.141	1.590
ID59993	59993	29	31.160	9.085	12.096	0	129	129	2	1	-10921639	95.381	96	59	136	2003	23.014	4.800	0.159	1.140
ID59995	59995	None	30.953	9.519	12.749	0	131	131	2	1	-10921639	101.810	107	48	134	2138	24.937	4.800	0.164	1.150
ID59996	59996	None	28.657	18.063	40.759	0	134	134	2	1	-10921639	50.905	53	16	72	1069	15.126	4.800	0.355	1.764
ID59994	59994	30	27.181	9.987	13.385	0	135	135	2	1	-10921639	88.857	91	37	126	1866	23.335	4.800	0.167	1.088
ID59997	59997	30	28.753	10.039	13.243	0	136	136	2	1	-10921639	89.333	96	37	123	1876	24.510	2.000	0.145	0.923
ID59999	59999	31	28.558	10.154	13.530	0	140	140	2	1	-10921639	104.095	107	72	128	2186	14.297	4.800	0.140	1.783
ID59998	59998	31	28.272	9.496	13.628	0	141	141	2	1	-10921639	98.762	96	75	123	2074	12.841	4.800	0.147	1.971
ID60000	60000	31	27.305	9.594	13.604	0	142	142	2	1	-10921639	96.619	99	51	126	2029	17.707	4.800	0.131	1.267
ID60001	60001	31	31.065	9.929	13.177	0	144	144	2	1	-10921639	92.905	96	40	123	1951	24.073	4.800	0.164	1.090
ID60002	60002	31	27.853	9.462	12.839	0	145	145	2	1	-10921639	92.429	93	61	123	1941	19.030	4.800	0.171	1.417
ID60004	60004	31	27.270	9.729	13.235	0	146	146	2	1	-10921639	87.143	93	34	123	1830	25.049	2.000	0.145	0.880
ID60003	60003	31	32.406	9.747	13.744	0	147	147	2	1	-10921639	97.238	99	56	136	2042	19.922	4.800	0.154	1.306
ID60006	60006	31	27.450	9.209	13.047	0	148	148	2	1	-10921639	91.571	96	51	120	1923	19.374	7.600	0.172	1.390
ID60005	60005	None	28.761	13.942	32.202	0	150	150	2	1	-10921639	99.857	99	64	120	2097	15.938	4.800	0.147	1.605
ID60007	60007	None	27.045	9.984	13.700	0	152	152	2	1	-10921639	94.714	96	53	126	1989	17.658	4.800	0.145	1.361
ID60011	60011	None	28.864	0.000	37.000	0	154	154	2	1	-10921639	64.905	67	42	83	1363	12.542	4.800	0.329	2.564
ID60008	60008	None	29.965	13.766	32.003	0	156	156	2	1	-10921639	97.095	99	67	126	2039	17.164	4.800	0.161	1.567
ID60012	60012	32	29.300	9.725	13.278	0	157	157	2	1	-10921639	84.952	91	32	126	1784	24.398	4.800	0.173	1.030
ID60009	60009	32	28.161	9.436	13.244	0	158	158	2	1	-10921639	88.048	88	48	118	1849	20.446	4.800	0.184	1.339
ID60010	60010	None	27.279	14.165	31.696	0	158	158	2	1	-10921639	86.381	88	51	120	1814	20.193	7.600	0.139	1.042
ID60013	60013	32	28.181	9.963	13.532	0	159	159	2	1	-10921639	92.048	93	56	126	1933	15.400	2.000	0.140	1.472
ID60014	60014	None	29.134	9.619	13.224	0	161	161	2	1	-10921639	87.667	93	29	123	1841	25.222	2.000	0.165	0.987
ID60015	60015	33	28.301	13.280	32.712	0	161	161	2	1	-10921639	94.190	93	56	120	1978	17.486	4.800	0.179	1.636
ID60020	60020	33	32.201	13.510	32.236	0	162	162	2	1	-10921639	101.048	102	61	134	2122	19.400	4.800	0.153	1.385
ID60019	60019	33	35.270	13.664	32.281	0	163	163	2	1	-10921639	103.810	104	69	139	2180	19.281	4.800	0.158	1.473
ID60018	60018	33	31.622	14.362	32.104	0	164	164	2	1	-10921639	102.286	99	80	134	2148	15.087	7.600	0.144	1.706
ID60016	60016	None	27.874	9.811	13.683	0	165	165	2	1	-10921639	94.524	96	61	126	1985	16.357	4.800	0.137	1.392
ID60017	60017	33	36.620	13.978	31.767	0	165	165	2	1	-10921639	102.286	107	53	131	2148	21.317	4.800	0.176	1.435
ID60024	60024	33	35.768	14.403	31.851	0	166	166	2	1	-10921639	102.571	104	69	142	2154	19.495	7.600	0.168	1.517
ID60025	60025	34	29.982	10.632	34.431	0	166	166	2	1	-10921639	85.476	91	40	128	1795	21.821	7.600	0.133	0.922
ID60029	60029	None	28.658	7.932	7.898	0	167	167	2	1	-10921639	67.190	72	37	99	1411	18.132	2.000	0.203	1.250
ID60030	60030	33	33.455	14.126	31.853	0	167	167	2	1	-10921639	113.286	120	75	134	2379	17.167	7.600	0.174	1.952
ID60031	60031	34	29.935	10.916	33.767	0	167	167	2	1	-10921639	91.286	93	40	131	1917	26.531	7.600	0.149	0.890
ID60021	60021	33	42.279	14.577	31.768	0	168	168	2	1	-10921639	112.905	126	53	150	2371	29.567	4.800	0.191	1.222
ID60028	60028	33	58.294	14.695	31.864	0	169	169	2	1	-10921639	128.476	136	72	177	2698	34.383	4.800	0.235	1.424
ID60026	60026	None	29.045	6.592	6.771	0	169	169	2	1	-10921639	62.048	61	32	91	1303	15.788	4.800	0.253	1.585
ID60027	60027	35	30.517	9.664	12.880	0	169	169	2	1	-10921639	90.143	93	42	118	1893	20.504	4.800	0.177	1.320
ID60022	60022	35	33.105	10.042	13.178	0	170	170	2	1	-10921639	99.476	102	59	126	2089	17.480	4.800	0.199	1.891
ID60023	60023	33	66.767	15.297	32.003	0	170	170	2	1	-10921639	149.810	150	93	212	3146	30.899	4.800	0.243	1.895
ID60032	60032	35	43.835	9.811	13.118	0	171	171	2	1	-10921639	105.429	107	59	142	2214	25.212	2.000	0.208	1.441
ID60033	60033	33	65.404	15.504	31.708	0	171	171	2	1	-10921639	150.667	153	85	225	3164	41.833	2.000	0.206	1.230
ID60034	60034	35	54.790	10.251	13.068	0	172	172	2	1	-10921639	128.429	123	85	174	2697	23.443	4.800	0.233	2.068
ID60035	60035	33	69.026	15.310	31.688	0	172	172	2	1	-10921639	168.190	166	93	233	3532	39.528	2.000	0.200	1.420
ID60036	60036	35	67.834	10.109	13.159	0	173	173	2	1	-10921639	155.857	153	110	212	3273	28.779	4.800	0.256	2.206
ID60037	60037	33	76.445	15.486	31.733	0	173	173	2	1	-10921639	175.762	169	96	255	3691	41.700	4.800	0.228	1.568
ID60044	60044	33	85.103	15.453	31.782	0	174	174	2	1	-10921639	185.048	177	110	255	3886	42.122	4.800	0.252	1.766
ID60042	60042	35	68.773	10.291	13.601	0	174	174	2	1	-10921639	162.429	166	104	228	3411	35.667	4.800	0.217	1.624
ID60043	60043	36	35.246	4.831	15.641	0	174	174	2	1	-10921639	99.000	102	59	153	2079	25.046	2.000	0.148	1.017
ID60040	60040	None	30.963	3.009	23.832	0	175	175	2	1	-10921639	72.190	69	45	115	1516	19.206	2.000	0.171	1.100
ID60041	60041	33	78.923	15.594	31.695	0	175	175	2	1	-10921639	177.000	185	91	255	3717	47.100	4.800	0.230	1.404
ID60038	60038	35	76.952	10.304	13.399	0	175	175	2	1	-10921639	170.619	163	120	255	3583	36.353	4.800	0.241	1.822
ID60039	60039	36	44.811	4.854	15.220	0	175	175	2	1	-10921639	114.095	115	75	179	2396	27.840	2.000	0.154	1.093
ID60053	60053	35	83.230	10.378	13.115	0	176	176	2	1	-10921639	179.476	185	131	255	3769	36.005	4.800	0.265	2.089
ID60054	60054	36	45.433	5.047	15.156	0	176	176	2	1	-10921639	114.714	112	67	179	2409	29.667	2.000	0.164	1.091
ID60055	60055	33	85.718	15.455	31.656	0	176	176	2	1	-10921639	193.952	204	112	255	4073	44.285	4.800	0.245	1.721
ID60048	60048	33	88.867	15.327	31.435	0	177	177	2	1	-10921639	210.381	212	142	255	4418	37.633	4.800	0.253	2.257
ID60045	60045	35	83.560	10.109	13.157	0	177	177	2	1	-10921639	180.952	171	131	255	3800	35.442	4.800	0.262	2.120
ID60046	60046	36	51.465	5.154	15.159	0	177	177	2	1	-10921639	121.476	118	69	198	2551	35.220	2.000	0.171	1.008
ID60047	60047	60	37.679	3.245	22.832	0	177	177	2	1	-10921639	80.667	77	42	142	1694	26.748	2.000	0.163	0.844
ID60049	60049	35	85.908	10.172	13.255	0	178	178	2	1	-10921639	179.524	177	120	255	3770	40.428	4.800	0.267	1.873
ID60050	60050	36	45.073	5.236	15.232	0	178	178	2	1	-10921639	121.429	120	61	187	2550	34.484	2.000	0.153	0.936
ID60051	60051	60	29.426	3.478	23.216	0	178	178	2	1	-10921639	82.048	77	42	131	1723	23.699	2.000	0.126	0.774
ID60052	60052	33	83.740	15.244	31.234	0	178	178	2	1	-10921639	216.714	217	166	255	4551	34.722	4.800	0.233	2.358
ID60056	60056	35	84.839	10.131	13.298	0	179	179	2	1	-10921639	179.905	187	118	255	3778	41.089	4.800	0.254	1.773
ID60057	60057	36	55.700	5.070	15.218	0	179	179	2	1	-10921639	129.619	128	72	217	2722	38.508	2.000	0.163	0.943
ID60058	60058	33	81.044	14.782	31.162	0	179	179	2	1	-10921639	209.095	212	144	255	4391	37.268	4.800	0.224	2.052
ID60069	60069	35	82.091	10.317	13.356	0	180	180	2	1	-10921639	182.810	185	120	255	3839	40.448	4.800	0.241	1.754
ID60070	60070	36	48.868	5.089	15.378	0	180	180	2	1	-10921639	130.095	134	69	206	2732	35.876	2.000	0.135	0.862
ID60071	60071	33	80.102	14.526	30.741	0	180	180	2	1	-10921639	200.429	206	112	255	4209	43.853	4.800	0.223	1.670
ID60059	60059	35	80.858	10.224	13.764	0	181	181	2	1	-10921639	184.286	179	126	255	3870	39.215	2.000	0.211	1.640
ID60060	60060	36	55.829	5.150	15.616	0	181	181	2	1	-10921639	141.000	144	69	217	2961	39.653	2.000	0.182	1.095
ID60061	60061	37	29.723	3.176	24.108	0	181	181	2	1	-10921639	88.333	88	51	131	1855	20.458	2.000	0.130	0.993
ID60062	60062	33	74.036	15.049	30.603	0	181	181	2	1	-10921639	194.667	198	102	255	4088	48.333	4.800	0.206	1.375
ID60072	60072	35	75.984	10.238	13.949	0	182	182	2	1	-10921639	186.238	174	131	255	3911	36.023	2.000	0.197	1.698
ID60073	60073	36	61.801	5.219	15.692	0	182	182	2	1	-10921639	152.048	155	69	222	3193	44.103	2.000	0.190	1.099
ID60074	60074	37	38.281	2.928	23.765	0	182	182	2	1	-10921639	101.381	93	75	169	2129	22.877	2.000	0.145	1.123
ID60075	60075	39	33.743	17.155	27.219	0	182	182	2	1	-10921639	151.143	153	88	206	3174	33.801	2.000	0.094	0.766
ID60076	60076	33	72.911	15.562	30.688	0	182	182	2	1	-10921639	197.571	198	115	255	4149	48.749	4.800	0.189	1.291
ID60064	60064	36	69.825	5.691	16.603	0	183	183	2	1	-10921639	170.952	166	112	241	3590	41.477	2.000	0.199	1.370
ID60065	60065	38	31.345	16.752	20.531	0	183	183	2	1	-10921639	93.905	99	40	147	1972	27.028	2.000	0.120	0.746
ID60066	60066	37	32.709	3.105	23.928	0	183	183	2	1	-10921639	100.524	102	69	153	2111	20.803	2.000	0.135	1.153
ID60067	60067	39	46.614	17.211	27.075	0	183	183	2	1	-10921639	160.190	161	102	214	3364	33.532	4.800	0.130	1.096
ID60068	60068	33	64.549	14.377	30.504	0	183	183	2	1	-10921639	194.476	201	115	255	4084	44.405	6.265	0.173	1.294
ID60063	60063	35	69.696	10.330	13.731	0	183	183	2	1	-10921639	177.429	171	126	246	3726	36.562	2.000	0.179	1.475
ID60080	60080	37	28.391	3.008	23.865	0	184	184	2	1	-10921639	101.714	102	64	142	2136	18.542	2.000	0.119	1.169
ID60081	60081	39	53.767	17.189	27.103	0	184	184	2	1	-10921639	162.048	163	96	236	3403	38.945	2.000	0.114	0.849
ID60082	60082	33	62.886	13.474	30.056	0	184	184	2	1	-10921639	196.810	201	131	255	4133	38.627	4.800	0.155	1.367
ID60083	60083	None	63.717	15.785	30.979	0	184	184	2	1	-10921639	186.286	187	112	255	3912	45.950	4.800	0.156	1.093
ID60077	60077	35	71.228	10.348	13.800	0	184	184	2	1	-10921639	184.905	177	142	252	3883	34.729	2.000	0.179	1.620
ID60078	60078	36	76.635	5.599	16.634	0	184	184	2	1	-10921639	180.524	174	118	255	3791	44.669	2.000	0.197	1.333
ID60079	60079	38	29.541	17.194	20.539	0	184	184	2	1	-10921639	103.571	104	75	147	2175	18.408	2.000	0.117	1.181
ID60112	60112	37	31.277	3.119	23.976	0	185	185	2	1	-10921639	104.238	104	77	144	2189	19.468	2.000	0.122	1.166
ID60113	60113	39	65.850	17.307	26.946	0	185	185	2	1	-10921639	174.810	177	112	244	3671	38.116	2.000	0.157	1.245
ID60114	60114	40	34.250	6.848	28.724	0	185	185	2	1	-10921639	112.714	115	56	158	2367	27.436	2.000	0.104	0.774
ID60115	60115	33	65.358	13.914	30.420	0	185	185	2	1	-10921639	205.048	204	158	255	4306	29.532	7.600	0.164	1.956
ID60109	60109	35	60.760	10.373	13.741	0	185	185	2	1	-10921639	173.571	171	126	233	3645	31.081	2.000	0.157	1.518
ID60110	60110	36	74.378	5.607	16.611	0	185	185	2	1	-10921639	181.190	185	120	249	3805	41.695	4.800	0.202	1.463
ID60111	60111	38	33.821	16.986	20.692	0	185	185	2	1	-10921639	106.524	107	69	163	2237	23.151	2.000	0.113	0.938
ID60104	60104	36	68.554	5.299	16.138	0	186	186	2	1	-10921639	173.857	169	96	255	3651	44.194	2.000	0.181	1.207
ID60105	60105	38	44.334	17.124	20.846	0	186	186	2	1	-10921639	121.571	120	77	193	2553	28.428	2.000	0.134	1.008
ID60106	60106	39	70.616	17.222	26.963	0	186	186	2	1	-10921639	191.857	195	123	255	4029	42.135	2.000	0.152	1.202
ID60107	60107	40	51.971	6.755	28.742	0	186	186	2	1	-10921639	133.286	128	80	217	2799	34.359	2.000	0.145	0.981
ID60108	60108	33	68.889	14.654	30.696	0	186	186	2	1	-10921639	207.048	198	120	255	4348	46.910	7.600	0.176	1.321
ID60103	60103	35	66.683	10.292	13.925	0	186	186	2	1	-10921639	183.810	185	134	238	3860	33.765	2.000	0.173	1.602
ID60088	60088	40	68.792	6.550	28.537	0	187	187	2	1	-10921639	147.810	144	72	244	3104	48.228	2.000	0.184	0.954
ID60089	60089	33	71.292	14.590	30.655	0	187	187	2	1	-10921639	206.476	214	104	255	4336	52.633	7.600	0.179	1.191
ID60084	60084	35	66.933	10.423	13.566	0	187	187	2	1	-10921639	189.952	193	139	246	3989	34.071	2.000	0.166	1.585
ID60085	60085	36	79.843	5.350	16.132	0	187	187	2	1	-10921639	189.190	185	107	255	3973	48.156	4.800	0.220	1.416
ID60086	60086	38	35.206	17.087	20.958	0	187	187	2	1	-10921639	114.286	120	77	163	2400	24.152	2.000	0.125	1.052
ID60087	60087	39	70.930	17.425	27.116	0	187	187	2	1	-10921639	197.571	204	120	255	4149	40.477	2.000	0.162	1.357
ID60096	60096	None	55.400	9.106	11.487	0	188	188	2	1	-10921639	150.714	147	72	233	3165	47.828	7.600	0.162	0.880
ID60097	60097	35	62.617	10.425	13.394	0	188	188	2	1	-10921639	184.667	185	102	236	3878	35.050	4.800	0.194	1.711
ID60098	60098	36	78.051	5.291	16.113	0	188	188	2	1	-10921639	185.857	187	112	255	3903	44.931	4.800	0.210	1.435
ID60099	60099	38	34.236	17.470	20.649	0	188	188	2	1	-10921639	123.952	128	93	166	2603	18.840	4.800	0.121	1.421
ID60100	60100	39	73.707	17.365	27.075	0	188	188	2	1	-10921639	201.333	206	142	255	4228	39.365	2.000	0.169	1.482
ID60101	60101	40	72.547	6.557	28.460	0	188	188	2	1	-10921639	162.714	147	112	255	3417	44.006	2.000	0.184	1.148
ID60102	60102	33	74.833	14.523	30.793	0	188	188	2	1	-10921639	207.714	225	107	255	4362	51.296	7.600	0.190	1.294
ID60090	60090	35	71.538	10.072	13.030	0	189	189	2	1	-10921639	196.333	201	99	255	4123	40.437	4.800	0.220	1.749
ID60091	60091	36	76.646	5.186	15.982	0	189	189	2	1	-10921639	180.857	174	99	255	3798	42.365	4.800	0.210	1.483
ID60092	60092	38	31.046	17.330	20.591	0	189	189	2	1	-10921639	126.667	131	88	169	2660	20.257	4.800	0.106	1.198
ID60093	60093	39	67.426	17.417	27.156	0	189	189	2	1	-10921639	202.000	201	131	255	4242	36.945	2.000	0.157	1.485
ID60094	60094	40	84.189	6.381	28.425	0	189	189	2	1	-10921639	166.762	158	91	255	3502	50.734	2.000	0.240	1.272
ID60095	60095	33	75.837	14.588	31.006	0	189	189	2	1	-10921639	214.762	244	112	255	4510	50.786	7.600	0.186	1.325
ID60120	60120	40	77.052	6.366	28.502	0	190	190	2	1	-10921639	159.143	163	67	255	3342	56.863	2.000	0.227	1.034
ID60121	60121	33	70.671	14.074	30.680	0	190	190	2	1	-10921639	208.952	225	110	255	4388	50.449	4.800	0.180	1.264
ID60116	60116	35	79.448	9.672	12.948	0	190	190	2	1	-10921639	200.571	214	96	255	4212	48.391	4.800	0.230	1.549
ID60117	60117	36	62.399	5.130	16.083	0	190	190	2	1	-10921639	174.429	174	110	238	3663	35.765	4.800	0.171	1.427
ID60118	60118	38	34.705	17.034	20.581	0	190	190	2	1	-10921639	136.571	142	96	171	2868	23.144	4.800	0.120	1.264
ID60119	60119	39	70.603	17.562	27.087	0	190	190	2	1	-10921639	183.190	187	91	255	3847	56.753	2.000	0.166	0.921
ID60144	60144	36	64.858	5.092	16.103	0	191	191	2	1	-10921639	168.524	166	104	246	3539	37.384	2.000	0.173	1.328
ID60145	60145	38	30.006	16.530	20.505	0	191	191	2	1	-10921639	127.238	131	88	171	2672	23.149	2.000	0.091	0.914
ID60146	60146	39	73.743	17.370	26.956	0	191	191	2	1	-10921639	201.190	187	147	255	4225	37.521	2.000	0.171	1.563
ID60147	60147	40	82.255	6.276	28.365	0	191	191	2	1	-10921639	170.524	161	102	255	3581	46.880	2.000	0.235	1.383
ID60148	60148	33	75.379	13.928	30.726	0	191	191	2	1	-10921639	208.333	222	120	255	4375	47.347	4.800	0.192	1.415
ID60143	60143	35	78.602	9.656	12.990	0	191	191	2	1	-10921639	206.190	222	110	255	4330	46.887	4.800	0.221	1.590
ID60136	60136	40	75.212	6.495	28.593	0	192	192	2	1	-10921639	161.667	166	72	255	3395	55.063	2.000	0.224	1.076
ID60137	60137	33	76.842	13.949	30.664	0	192	192	2	1	-10921639	211.667	228	120	255	4445	48.020	4.800	0.204	1.496
ID60132	60132	35	82.414	9.830	12.813	0	192	192	2	1	-10921639	208.667	214	110	255	4382	44.637	4.800	0.229	1.745
ID60133	60133	36	60.422	5.129	15.905	0	192	192	2	1	-10921639	165.238	163	112	238	3470	36.187	2.000	0.168	1.313
ID60134	60134	38	28.318	16.721	20.403	0	192	192	2	1	-10921639	117.286	120	72	158	2463	25.096	2.000	0.105	0.890
ID60135	60135	39	71.298	17.565	26.812	0	192	192	2	1	-10921639	187.857	193	91	255	3945	52.904	2.000	0.170	1.031
ID60122	60122	35	82.791	9.903	13.121	0	193	193	2	1	-10921639	216.714	244	110	255	4551	47.235	4.800	0.234	1.739
ID60123	60123	36	55.891	5.156	16.051	0	193	193	2	1	-10921639	166.714	169	93	222	3501	35.382	2.000	0.155	1.266
ID60124	60124	39	75.871	17.238	26.866	0	193	193	2	1	-10921639	207.429	201	153	255	4356	36.286	2.000	0.179	1.739
ID60125	60125	40	76.840	6.466	28.462	0	193	193	2	1	-10921639	177.238	169	118	255	3722	42.496	4.800	0.225	1.533
ID60126	60126	33	69.745	13.449	30.273	0	193	193	2	1	-10921639	217.000	222	144	255	4557	36.394	4.800	0.179	1.814
ID60128	60128	36	49.462	5.506	16.268	0	194	194	2	1	-10921639	168.619	161	128	225	3541	26.652	7.600	0.120	1.358
ID60129	60129	39	69.624	17.511	26.767	0	194	194	2	1	-10921639	188.619	187	107	255	3961	51.525	4.800	0.177	1.102
ID60130	60130	40	70.873	6.672	28.608	0	194	194	2	1	-10921639	166.429	166	88	255	3495	47.974	2.000	0.169	1.003
ID60131	60131	33	63.872	13.812	30.335	0	194	194	2	1	-10921639	215.190	212	161	255	4519	29.214	7.600	0.160	2.030
ID60127	60127	35	78.854	9.777	12.892	0	194	194	2	1	-10921639	209.095	214	112	255	4391	45.767	4.800	0.211	1.592
ID60152	60152	40	64.326	6.555	28.645	0	195	195	2	1	-10921639	165.857	161	99	255	3483	42.155	2.000	0.153	1.047
ID60153	60153	33	65.591	13.713	30.338	0	195	195	2	1	-10921639	217.905	212	158	255	4576	28.837	7.600	0.167	2.163
ID60154	60154	None	33.807	0.000	37.000	0	195	195	2	1	-10921639	80.762	85	48	115	1696	22.640	7.600	0.247	1.413
ID60149	60149	35	79.210	9.838	12.624	0	195	195	2	1	-10921639	215.381	217	126	255	4523	40.795	4.800	0.216	1.875
ID60150	60150	36	47.840	5.337	16.056	0	195	195	2	1	-10921639	156.714	158	91	214	3291	35.794	2.000	0.149	1.133
ID60151	60151	39	73.774	17.604	26.794	0	195	195	2	1	-10921639	191.190	190	102	255	4015	52.237	2.000	0.179	1.111
ID60138	60138	35	76.343	9.593	12.067	0	196	196	2	1	-10921639	213.667	220	120	255	4487	46.069	4.800	0.221	1.681
ID60139	60139	36	35.021	5.626	16.157	0	196	196	2	1	-10921639	157.619	155	120	193	3310	20.026	4.800	0.099	1.418
ID60140	60140	39	69.622	17.688	26.726	0	196	196	2	1	-10921639	196.000	201	99	255	4116	49.639	2.000	0.167	1.132
ID60141	60141	40	72.352	6.874	28.638	0	196	196	2	1	-10921639	168.238	163	88	255	3533	45.978	2.000	0.181	1.123
ID60142	60142	33	63.791	13.857	30.305	0	196	196	2	1	-10921639	219.381	222	163	255	4607	28.340	7.600	0.161	2.148
ID60155	60155	35	81.725	9.924	12.835	0	197	197	2	1	-10921639	212.238	217	139	255	4457	40.650	4.800	0.220	1.886
ID60156	60156	36	40.379	5.184	16.040	0	197	197	2	1	-10921639	145.714	155	77	187	3060	30.555	4.800	0.133	1.118
ID60157	60157	39	64.242	17.781	26.692	0	197	197	2	1	-10921639	183.857	187	104	255	3861	43.600	2.000	0.148	1.087
ID60158	60158	40	64.056	6.794	28.465	0	197	197	2	1	-10921639	172.190	158	134	246	3616	32.765	2.000	0.173	1.553
ID60159	60159	33	68.282	13.979	30.186	0	197	197	2	1	-10921639	213.381	214	147	255	4481	32.647	4.800	0.174	1.933
ID60168	60168	41	30.740	3.918	22.294	0	198	198	2	1	-10921639	127.000	126	85	161	2667	20.293	7.600	0.101	1.151
ID60169	60169	39	64.909	17.752	26.565	0	198	198	2	1	-10921639	184.524	190	107	255	3875	46.634	2.000	0.146	1.009
ID60170	60170	40	55.858	6.630	28.588	0	198	198	2	1	-10921639	156.381	147	102	241	3284	36.818	2.000	0.138	1.027
ID60171	60171	33	66.555	14.306	30.298	0	198	198	2	1	-10921639	212.524	214	147	255	4463	30.951	7.600	0.171	2.002
ID60166	60166	35	77.933	9.843	12.764	0	198	198	2	1	-10921639	213.286	220	139	255	4479	38.395	4.800	0.214	1.958
ID60167	60167	36	29.767	5.426	15.979	0	198	198	2	1	-10921639	138.095	142	83	182	2900	28.988	4.800	0.106	0.910
ID60160	60160	35	77.402	9.817	12.817	0	199	199	2	1	-10921639	219.952	228	131	255	4619	39.772	4.800	0.211	1.924
ID60161	60161	36	35.406	5.530	16.299	0	199	199	2	1	-10921639	161.762	166	123	193	3397	22.242	7.600	0.101	1.332
ID60162	60162	41	30.264	3.857	21.895	0	199	199	2	1	-10921639	128.952	126	104	171	2708	18.885	2.000	0.082	1.030
ID60163	60163	39	59.147	17.977	26.556	0	199	199	2	1	-10921639	182.905	179	118	255	3841	39.301	2.000	0.131	1.079
ID60164	60164	40	68.135	6.824	28.756	0	199	199	2	1	-10921639	159.619	155	83	255	3352	42.583	2.000	0.170	1.090
ID60165	60165	33	63.983	14.771	30.563	0	199	199	2	1	-10921639	199.905	198	112	255	4198	44.458	4.800	0.175	1.338
ID60178	60178	35	80.425	9.884	12.722	0	200	200	2	1	-10921639	214.000	209	136	255	4494	39.598	4.800	0.213	1.901
ID60179	60179	36	31.711	5.655	16.679	0	200	200	2	1	-10921639	149.476	158	115	182	3139	22.542	7.600	0.092	1.117
ID60180	60180	41	35.180	4.048	21.710	0	200	200	2	1	-10921639	131.286	126	96	179	2757	22.535	2.000	0.097	1.028
ID60181	60181	39	52.501	17.950	26.590	0	200	200	2	1	-10921639	178.238	179	112	244	3743	36.684	2.000	0.119	1.033
ID60182	60182	40	57.693	6.722	28.586	0	200	200	2	1	-10921639	153.952	144	83	238	3233	39.437	2.000	0.149	1.014
ID60183	60183	33	66.079	14.490	30.388	0	200	200	2	1	-10921639	217.238	217	144	255	4562	30.106	4.800	0.169	2.081
ID60176	60176	40	59.037	6.507	28.455	0	201	201	2	1	-10921639	166.048	158	128	241	3487	31.915	2.000	0.161	1.445
ID60177	60177	33	61.410	14.544	30.069	0	201	201	2	1	-10921639	212.333	222	166	255	4459	29.758	7.600	0.157	1.936
ID60172	60172	35	79.876	9.997	12.642	0	201	201	2	1	-10921639	211.762	214	150	255	4447	38.967	4.800	0.213	1.911
ID60173	60173	36	38.174	5.624	15.969	0	201	201	2	1	-10921639	157.619	161	120	201	3310	22.562	2.000	0.103	1.308
ID60174	60174	41	35.627	4.227	21.495	0	201	201	2	1	-10921639	141.190	139	102	198	2965	26.199	2.000	0.104	1.016
ID60175	60175	39	50.691	17.937	26.740	0	201	201	2	1	-10921639	182.095	182	118	249	3824	34.818	2.000	0.109	1.028
ID60194	60194	42	30.860	2.936	10.168	0	202	202	2	1	-10921639	89.190	96	53	128	1873	23.413	2.000	0.137	0.919
ID60195	60195	35	68.858	9.638	12.193	0	202	202	2	1	-10921639	194.000	198	126	246	4074	42.625	4.800	0.209	1.574
ID60196	60196	36	39.964	5.403	15.638	0	202	202	2	1	-10921639	153.190	158	91	201	3217	33.397	4.800	0.127	1.037
ID60197	60197	41	39.022	4.029	21.240	0	202	202	2	1	-10921639	149.190	144	120	193	3133	21.570	2.000	0.114	1.419
ID60198	60198	39	38.819	18.464	26.479	0	202	202	2	1	-10921639	166.571	166	134	212	3498	20.312	4.800	0.111	1.636
ID60199	60199	40	47.459	6.697	28.465	0	202	202	2	1	-10921639	146.571	139	112	201	3078	24.482	2.000	0.144	1.512
ID60200	60200	33	69.688	14.327	30.285	0	202	202	2	1	-10921639	205.762	204	144	255	4321	31.405	4.800	0.187	2.063
ID60201	60201	43	28.204	0.000	43.000	0	202	202	2	1	-10921639	61.762	64	39	93	1297	16.649	4.800	0.248	1.472
ID60184	60184	42	28.782	3.079	10.335	0	203	203	2	1	-10921639	90.238	91	45	139	1895	26.898	2.000	0.126	0.751
ID60185	60185	35	64.285	9.993	12.538	0	203	203	2	1	-10921639	189.905	182	131	241	3988	30.812	4.800	0.195	2.015
ID60186	60186	41	38.536	3.942	21.112	0	203	203	2	1	-10921639	149.857	150	118	182	3147	19.880	2.000	0.120	1.617
ID60187	60187	39	38.172	18.999	25.953	0	203	203	2	1	-10921639	152.714	158	93	187	3207	26.800	7.600	0.134	1.344
ID60188	60188	40	50.485	6.408	28.430	0	203	203	2	1	-10921639	142.238	139	88	201	2987	29.702	4.800	0.176	1.434
ID60189	60189	33	65.150	14.368	30.026	0	203	203	2	1	-10921639	206.095	209	142	252	4328	29.548	4.800	0.185	2.180
ID60190	60190	43	27.157	0.000	44.000	0	203	203	2	1	-10921639	55.333	53	39	85	1162	13.998	4.800	0.270	1.682
ID60208	60208	39	33.377	18.904	25.639	0	204	204	2	1	-10921639	149.952	158	88	187	3149	26.099	4.800	0.136	1.378
ID60209	60209	40	41.245	6.369	28.082	0	204	204	2	1	-10921639	143.905	147	85	182	3022	28.240	4.800	0.140	1.254
ID60210	60210	33	65.385	14.756	30.290	0	204	204	2	1	-10921639	200.571	206	166	246	4212	26.901	4.800	0.182	2.298
ID60206	60206	35	66.046	9.927	12.763	0	204	204	2	1	-10921639	186.524	190	115	241	3917	35.188	4.800	0.196	1.740
ID60207	60207	41	31.314	4.224	21.034	0	204	204	2	1	-10921639	147.238	144	112	182	3092	19.037	4.800	0.094	1.331
ID60211	60211	35	48.818	9.151	11.744	0	205	205	2	1	-10921639	157.524	161	112	201	3308	28.186	4.800	0.146	1.427
ID60212	60212	41	29.473	4.032	21.244	0	205	205	2	1	-10921639	153.857	153	126	185	3231	16.545	4.800	0.089	1.523
ID60213	60213	39	33.343	19.380	25.348	0	205	205	2	1	-10921639	142.429	150	93	174	2991	22.346	4.800	0.124	1.404
ID60214	60214	40	28.981	6.820	28.557	0	205	205	2	1	-10921639	122.333	126	75	163	2569	27.180	2.000	0.105	0.852
ID60215	60215	33	59.714	14.474	30.344	0	205	205	2	1	-10921639	189.143	193	139	236	3972	28.336	4.800	0.170	1.935
ID60192	60192	40	28.526	5.917	28.003	0	206	206	2	1	-10921639	127.905	131	83	155	2686	20.569	4.800	0.108	1.214
ID60193	60193	33	58.485	14.369	30.145	0	206	206	2	1	-10921639	187.905	187	136	233	3946	25.110	4.800	0.176	2.242
ID60191	60191	35	41.540	9.483	11.282	0	206	206	2	1	-10921639	134.524	134	85	182	2825	30.443	6.313	0.135	1.049
ID60202	60202	35	36.266	9.625	11.474	0	207	207	2	1	-10921639	126.810	126	77	166	2663	30.922	4.800	0.157	1.114
ID60203	60203	None	29.221	3.801	21.500	0	207	207	2	1	-10921639	144.762	142	118	177	3040	17.117	2.000	0.084	1.310
ID60204	60204	40	27.298	6.379	28.449	0	207	207	2	1	-10921639	125.429	128	72	147	2634	20.076	4.800	0.117	1.307
ID60205	60205	33	43.734	14.333	29.976	0	207	207	2	1	-10921639	161.000	166	120	201	3381	23.089	4.800	0.140	1.718
ID60228	60228	35	34.633	9.208	11.835	0	208	208	2	1	-10921639	142.190	144	104	179	2986	21.956	4.800	0.128	1.465
ID60229	60229	33	45.021	14.745	29.800	0	208	208	2	1	-10921639	163.476	163	128	206	3433	21.826	4.800	0.155	2.016
ID60220	60220	33	36.066	14.368	29.999	0	209	209	2	1	-10921639	141.381	147	104	171	2969	19.856	4.800	0.149	1.843
ID60218	60218	44	31.126	3.384	10.395	0	209	209	2	1	-10921639	76.476	77	37	128	1606	28.852	2.000	0.180	0.809
ID60219	60219	35	38.990	9.658	11.985	0	209	209	2	1	-10921639	133.619	139	75	169	2806	28.398	4.800	0.167	1.347
ID60224	60224	35	33.625	9.436	11.697	0	210	210	2	1	-10921639	131.429	134	85	155	2760	19.793	4.800	0.137	1.604
ID60225	60225	33	38.406	14.525	30.385	0	210	210	2	1	-10921639	143.143	153	112	166	3006	17.656	4.800	0.152	2.134
ID60223	60223	44	28.286	3.986	10.701	0	210	210	2	1	-10921639	91.952	99	53	126	1931	23.040	2.000	0.138	0.965
ID60221	60221	35	37.121	9.143	12.199	0	211	211	2	1	-10921639	129.571	139	67	163	2721	27.034	4.800	0.151	1.254
ID60222	60222	33	34.853	14.415	30.340	0	211	211	2	1	-10921639	134.238	142	96	166	2819	19.170	4.800	0.141	1.731
ID60216	60216	35	38.313	9.071	12.424	0	212	212	2	1	-10921639	120.000	126	59	155	2520	29.000	4.800	0.176	1.241
ID60217	60217	33	36.644	14.295	30.593	0	212	212	2	1	-10921639	118.476	128	53	161	2488	31.527	7.600	0.156	1.014
ID60226	60226	35	32.091	8.986	12.139	0	213	213	2	1	-10921639	108.857	112	61	139	2286	22.951	4.800	0.159	1.304
ID60227	60227	33	33.744	14.136	30.595	0	213	213	2	1	-10921639	117.238	126	48	161	2462	32.562	2.000	0.132	0.840
ID60238	60238	35	29.562	8.733	12.209	0	214	214	2	1	-10921639	108.571	112	56	144	2280	27.055	4.800	0.139	0.978
ID60239	60239	33	36.389	13.825	30.360	0	214	214	2	1	-10921639	135.810	139	91	161	2852	18.883	4.800	0.143	1.798
ID60232	60232	33	33.023	14.310	30.690	0	215	215	2	1	-10921639	114.524	123	56	153	2405	30.354	4.800	0.144	0.952
ID60230	60230	35	32.724	9.014	12.296	0	215	215	2	1	-10921639	108.238	118	56	147	2273	27.788	4.800	0.145	0.989
ID60231	60231	None	27.266	17.908	27.208	0	215	215	2	1	-10921639	123.095	131	77	153	2585	23.212	4.800	0.105	1.010
ID60236	60236	35	32.499	9.984	13.788	0	216	216	2	1	-10921639	130.048	134	83	163	2731	19.382	4.800	0.132	1.570
ID60237	60237	33	32.385	13.810	30.587	0	216	216	2	1	-10921639	107.905	118	45	147	2266	30.555	4.800	0.138	0.858
ID60235	60235	33	28.435	13.952	30.593	0	217	217	2	1	-10921639	106.905	115	51	139	2245	27.799	4.800	0.132	0.896
ID60233	60233	35	29.416	9.258	13.024	0	218	218	2	1	-10921639	118.714	120	77	153	2493	18.626	4.800	0.149	1.656
ID60234	60234	33	35.389	13.872	30.677	0	218	218	2	1	-10921639	115.810	123	61	158	2432	29.380	4.800	0.153	1.045
ID60240	60240	35	30.017	9.037	11.705	0	219	219	2	1	-10921639	95.429	93	48	126	2004	22.162	4.800	0.156	1.163
ID60241	60241	45	27.027	18.421	26.814	0	219	219	2	1	-10921639	108.571	112	72	142	2280	18.856	6.292	0.117	1.203
ID60242	60242	33	31.745	14.158	30.563	0	219	219	2	1	-10921639	104.952	118	45	142	2204	31.054	4.800	0.143	0.845
ID60244	60244	45	27.680	18.303	26.777	0	220	220	2	1	-10921639	110.571	118	69	134	2322	18.957	4.800	0.134	1.383
ID60245	60245	33	32.408	13.925	30.200	0	220	220	2	1	-10921639	117.952	123	83	150	2477	19.190	4.800	0.144	1.551
ID60243	60243	35	31.434	9.252	12.576	0	220	220	2	1	-10921639	111.476	115	59	134	2341	19.044	4.800	0.150	1.524
ID60246	60246	35	33.608	9.014	12.093	0	221	221	2	1	-10921639	100.857	102	45	139	2118	27.821	2.000	0.154	0.965
ID60247	60247	33	32.519	14.185	30.038	0	221	221	2	1	-10921639	123.714	128	85	150	2598	18.486	4.800	0.151	1.752
ID60248	60248	35	27.178	9.810	13.561	0	222	222	2	1	-10921639	109.476	115	59	147	2299	20.786	2.000	0.109	1.031
ID60249	60249	33	37.204	13.526	30.402	0	222	222	2	1	-10921639	123.810	123	85	155	2600	17.971	4.800	0.165	1.952
ID60250	60250	33	29.634	14.194	30.435	0	223	223	2	1	-10921639	108.381	107	75	134	2276	15.898	4.800	0.146	1.733
ID60252	60252	33	27.646	13.971	30.043	0	224	224	2	1	-10921639	114.429	118	77	142	2403	18.667	4.800	0.131	1.424
ID60251	60251	35	33.051	8.987	12.381	0	224	224	2	1	-10921639	98.333	104	45	142	2065	28.097	4.800	0.162	0.974
ID60253	60253	35	29.636	8.758	11.730	0	225	225	2	1	-10921639	97.857	104	45	134	2055	23.741	4.800	0.159	1.130
ID60254	60254	33	36.494	13.936	30.707	0	225	225	2	1	-10921639	98.619	104	45	136	2071	28.170	4.800	0.187	1.104
ID60262	60262	35	33.466	8.946	12.134	0	226	226	2	1	-10921639	96.714	107	40	131	2031	25.869	4.800	0.169	1.082
ID60263	60263	33	30.592	14.092	30.694	0	226	226	2	1	-10921639	91.905	99	42	128	1930	26.402	4.800	0.162	0.971
ID60260	60260	35	29.085	9.142	12.487	0	227	227	2	1	-10921639	89.714	96	37	134	1884	25.261	4.800	0.161	0.982
ID60261	60261	33	30.193	14.545	30.315	0	227	227	2	1	-10921639	101.000	107	56	123	2121	18.580	4.800	0.163	1.522
ID60256	60256	33	34.076	14.187	30.534	0	228	228	2	1	-10921639	92.333	99	37	128	1939	28.720	2.000	0.187	1.015
ID60255	60255	35	31.719	8.959	12.987	0	228	228	2	1	-10921639	105.476	110	53	136	2215	19.161	4.800	0.162	1.536
ID60258	60258	35	30.833	9.331	12.601	0	229	229	2	1	-10921639	106.524	107	67	134	2237	17.506	4.800	0.170	1.771
ID60259	60259	33	28.082	14.153	30.536	0	229	229	2	1	-10921639	88.286	93	37	123	1854	27.227	4.800	0.150	0.848
ID60257	60257	33	28.442	13.944	30.887	0	230	230	2	1	-10921639	88.857	102	40	120	1866	24.828	2.000	0.145	0.904
ID60265	60265	46	28.772	9.304	13.508	0	232	232	2	1	-10921639	106.286	104	85	134	2232	12.582	4.800	0.143	2.117
ID60264	60264	46	27.331	10.112	13.490	0	233	233	2	1	-10921639	95.095	102	40	123	1997	22.481	4.800	0.162	1.177
ID60266	60266	46	29.872	9.824	13.320	0	234	234	2	1	-10921639	97.048	104	48	128	2038	21.602	4.800	0.173	1.324
ID60267	60267	None	27.827	14.189	30.547	0	234	234	2	1	-10921639	84.524	85	40	120	1775	25.579	2.000	0.142	0.823
ID60268	60268	47	30.149	9.725	13.098	0	237	237	2	1	-10921639	101.619	104	64	136	2134	19.974	7.600	0.168	1.466
ID60271	60271	47	28.558	9.243	12.813	0	238	238	2	1	-10921639	97.000	99	64	120	2037	17.900	4.800	0.158	1.482
ID60269	60269	47	27.397	9.018	12.050	0	239	239	2	1	-10921639	81.952	83	51	118	1721	20.414	4.800	0.157	1.090
ID60270	60270	47	34.923	9.563	13.676	0	240	240	2	1	-10921639	102.619	104	48	131	2155	23.308	4.800	0.169	1.273
ID60273	60273	None	30.091	9.757	13.775	0	245	245	2	1	-10921639	95.905	99	53	126	2014	20.349	4.800	0.149	1.221
ID60272	60272	48	29.655	9.760	13.920	0	247	247	2	1	-10921639	94.333	99	42	126	1981	21.105	4.800	0.163	1.254
ID60274	60274	48	31.559	9.428	13.771	0	248	248	2	1	-10921639	99.524	102	72	126	2090	15.581	6.322	0.172	1.873
ID60275	60275	48	28.180	8.922	12.132	0	249	249	2	1	-10921639	78.429	80	26	118	1647	23.982	4.800	0.179	0.993
ID60276	60276	None	30.869	9.733	14.355	0	253	253	2	1	-10921639	99.286	104	48	131	2085	24.988	4.800	0.156	1.074
ID60277	60277	49	33.574	16.733	26.269	0	257	257	2	1	-10921639	89.810	91	45	142	1886	26.099	2.000	0.151	0.900
ID60278	60278	49	47.614	16.890	26.490	0	258	258	2	1	-10921639	107.524	110	40	171	2258	34.477	2.000	0.192	1.004
ID60279	60279	49	56.328	16.920	26.685	0	259	259	2	1	-10921639	108.571	112	56	193	2280	36.486	2.000	0.222	1.081
ID60280	60280	50	32.387	5.821	17.503	0	260	260	2	1	-10921639	97.762	99	64	139	2053	18.804	4.800	0.147	1.329
ID60281	60281	49	71.317	16.852	26.371	0	260	260	2	1	-10921639	129.429	128	51	228	2718	47.427	2.000	0.235	1.039
ID60282	60282	50	56.354	5.775	17.183	0	261	261	2	1	-10921639	116.048	110	72	190	2437	31.471	2.000	0.213	1.296
ID60283	60283	49	86.482	16.969	26.350	0	261	261	2	1	-10921639	141.952	131	64	255	2981	53.034	2.000	0.268	1.131
ID60284	60284	50	68.038	5.786	17.232	0	262	262	2	1	-10921639	125.524	112	83	209	2636	37.477	2.000	0.246	1.322
ID60285	60285	49	95.894	16.987	26.318	0	262	262	2	1	-10921639	165.095	158	72	255	3467	54.519	2.000	0.284	1.341
ID60288	60288	50	98.102	5.676	17.079	0	263	263	2	1	-10921639	159.810	147	102	255	3356	49.089	2.000	0.315	1.561
ID60289	60289	49	92.447	17.085	26.459	0	263	263	2	1	-10921639	179.429	163	102	255	3768	48.340	4.800	0.267	1.564
ID60290	60290	50	100.667	5.580	17.187	0	264	264	2	1	-10921639	174.762	158	96	255	3670	51.112	2.000	0.307	1.608
ID60291	60291	49	94.538	17.176	26.519	0	264	264	2	1	-10921639	191.333	185	131	255	4018	45.617	4.800	0.278	1.825
ID60286	60286	50	104.545	5.666	17.008	0	265	265	2	1	-10921639	176.333	166	88	255	3703	53.618	2.000	0.307	1.547
ID60287	60287	49	91.896	17.170	26.761	0	265	265	2	1	-10921639	186.429	177	110	255	3915	41.881	4.800	0.268	1.881
ID60298	60298	50	107.314	5.727	17.071	0	266	266	2	1	-10921639	184.429	174	107	255	3873	54.236	2.000	0.313	1.622
ID60299	60299	49	93.256	17.228	26.647	0	266	266	2	1	-10921639	187.048	179	115	255	3928	43.716	4.800	0.272	1.829
ID60292	60292	50	106.816	5.853	17.064	0	267	267	2	1	-10921639	197.381	185	128	255	4145	47.328	4.800	0.313	1.988
ID60293	60293	49	84.877	17.505	26.590	0	267	267	2	1	-10921639	172.048	163	72	255	3613	60.233	2.000	0.239	1.103
ID60296	60296	49	85.139	17.000	26.000	0	268	268	2	1	-10921639	189.048	190	110	255	3970	44.988	4.800	0.243	1.644
ID60297	60297	51	31.119	14.891	30.570	0	268	268	2	1	-10921639	125.048	123	69	185	2626	33.552	7.600	0.118	0.784
ID60294	60294	None	30.405	7.823	9.450	0	268	268	2	1	-10921639	79.000	75	40	115	1659	22.405	4.800	0.216	1.252
ID60295	60295	50	102.426	5.926	17.094	0	268	268	2	1	-10921639	206.190	190	144	255	4330	42.061	4.800	0.295	2.234
ID60304	60304	49	86.331	17.283	26.404	0	269	269	2	1	-10921639	184.524	187	102	255	3875	46.172	4.800	0.248	1.589
ID60305	60305	51	37.685	15.074	30.253	0	269	269	2	1	-10921639	143.048	150	102	206	3004	29.662	7.600	0.132	1.124
ID60303	60303	50	101.511	5.758	17.133	0	269	269	2	1	-10921639	205.095	195	139	255	4307	42.489	4.800	0.294	2.195
ID60300	60300	50	96.548	5.707	17.047	0	270	270	2	1	-10921639	202.238	193	123	255	4247	45.470	4.800	0.269	1.883
ID60301	60301	49	78.076	17.502	26.539	0	270	270	2	1	-10921639	172.619	179	80	255	3625	61.190	2.000	0.204	0.958
ID60302	60302	51	69.037	15.257	30.128	0	270	270	2	1	-10921639	173.762	179	115	233	3649	38.380	7.600	0.195	1.481
ID60306	60306	50	96.543	5.714	16.774	0	271	271	2	1	-10921639	185.000	169	128	255	3885	45.382	4.800	0.281	1.790
ID60307	60307	49	80.698	17.477	26.510	0	271	271	2	1	-10921639	199.571	201	126	255	4191	41.909	4.800	0.216	1.694
ID60308	60308	51	76.887	15.276	30.165	0	271	271	2	1	-10921639	180.810	182	118	246	3797	47.066	7.600	0.214	1.355
ID60309	60309	52	30.743	11.752	39.435	0	271	271	2	1	-10921639	40.524	37	21	77	851	18.427	2.000	0.382	1.217
ID60313	60313	50	94.589	5.775	16.740	0	272	272	2	1	-10921639	189.762	185	128	255	3985	44.272	4.800	0.270	1.820
ID60314	60314	49	77.308	17.537	26.515	0	272	272	2	1	-10921639	184.476	198	80	255	3874	57.543	7.600	0.206	1.097
ID60315	60315	51	76.931	15.136	30.350	0	272	272	2	1	-10921639	185.762	182	120	255	3901	45.152	7.600	0.213	1.444
ID60316	60316	52	30.359	11.375	39.196	0	272	272	2	1	-10921639	52.190	51	26	83	1096	15.138	2.000	0.318	1.665
ID60312	60312	51	83.325	15.152	30.171	0	273	273	2	1	-10921639	202.905	206	139	255	4261	43.837	4.800	0.214	1.634
ID60310	60310	50	95.653	5.911	16.811	0	273	273	2	1	-10921639	198.333	198	131	255	4165	42.128	4.800	0.276	2.036
ID60311	60311	49	72.898	17.545	26.504	0	273	273	2	1	-10921639	191.429	206	88	255	4020	57.169	7.600	0.185	1.045
ID60325	60325	50	92.586	6.133	16.937	0	274	274	2	1	-10921639	190.048	182	126	255	3991	43.315	4.800	0.273	1.882
ID60326	60326	49	77.174	17.796	26.476	0	274	274	2	1	-10921639	193.476	204	110	255	4063	50.029	4.800	0.216	1.374
ID60327	60327	51	88.138	14.914	30.160	0	274	274	2	1	-10921639	210.952	228	128	255	4430	44.800	7.600	0.230	1.760
ID60328	60328	50	86.824	6.269	16.784	0	275	275	2	1	-10921639	185.476	179	120	255	3895	43.713	4.800	0.261	1.757
ID60329	60329	49	78.506	17.753	26.367	0	275	275	2	1	-10921639	185.810	195	88	255	3902	55.165	7.600	0.209	1.167
ID60330	60330	51	90.354	14.856	30.269	0	275	275	2	1	-10921639	215.810	238	136	255	4532	43.264	7.600	0.244	1.958
ID60320	60320	53	27.731	20.249	39.609	0	276	276	2	1	-10921639	43.667	42	8	83	917	21.303	2.000	0.292	0.926
ID60317	60317	50	76.291	6.452	17.295	0	276	276	2	1	-10921639	182.857	177	120	255	3840	39.428	4.800	0.241	1.801
ID60318	60318	49	73.072	17.770	26.291	0	276	276	2	1	-10921639	186.619	185	91	255	3919	52.408	7.600	0.184	1.109
ID60319	60319	51	85.745	15.042	30.184	0	276	276	2	1	-10921639	215.333	220	134	255	4522	39.953	4.800	0.228	1.998
ID60321	60321	50	64.855	6.453	17.212	0	277	277	2	1	-10921639	167.905	169	115	222	3526	30.391	4.800	0.233	2.088
ID60322	60322	49	67.611	17.824	26.274	0	277	277	2	1	-10921639	169.429	171	80	255	3558	52.130	7.600	0.169	0.940
ID60323	60323	51	87.147	14.916	30.206	0	277	277	2	1	-10921639	216.238	220	147	255	4541	37.952	4.800	0.231	2.139
ID60324	60324	53	34.116	21.278	40.814	0	277	277	2	1	-10921639	48.238	51	16	88	1013	19.427	2.000	0.388	1.388
ID60331	60331	50	69.150	6.344	17.358	0	278	278	2	1	-10921639	187.286	190	123	246	3933	36.817	4.800	0.236	1.942
ID60332	60332	49	64.576	17.740	26.658	0	278	278	2	1	-10921639	192.048	190	104	255	4033	47.600	2.000	0.157	1.097
ID60333	60333	51	77.740	14.808	30.213	0	278	278	2	1	-10921639	228.810	244	155	255	4805	32.077	4.800	0.212	2.496
ID60334	60334	53	31.934	22.255	42.471	0	278	278	2	1	-10921639	47.810	48	21	88	1004	18.793	2.000	0.367	1.366
ID60336	60336	49	63.448	17.797	26.268	0	279	279	2	1	-10921639	182.524	177	102	255	3833	46.248	7.600	0.164	1.114
ID60337	60337	51	76.674	14.859	30.313	0	279	279	2	1	-10921639	230.048	236	174	255	4831	28.165	4.800	0.210	2.838
ID60338	60338	53	33.983	22.487	43.919	0	279	279	2	1	-10921639	50.857	59	16	88	1068	19.858	2.000	0.387	1.428
ID60335	60335	50	72.904	6.874	16.476	0	279	279	2	1	-10921639	186.429	195	126	255	3915	40.435	4.800	0.215	1.630
ID60339	60339	50	69.771	7.087	16.081	0	280	280	2	1	-10921639	190.619	193	144	249	4003	30.860	4.800	0.222	2.246
ID60340	60340	54	31.956	3.549	23.537	0	280	280	2	1	-10921639	99.381	102	53	147	2087	23.576	2.000	0.134	0.995
ID60341	60341	49	64.104	17.953	26.251	0	280	280	2	1	-10921639	172.429	174	88	255	3621	45.727	7.600	0.166	1.072
ID60342	60342	51	81.588	15.081	30.209	0	280	280	2	1	-10921639	227.857	238	150	255	4785	31.075	4.800	0.227	2.714
ID60343	60343	53	43.562	22.960	44.702	0	280	280	2	1	-10921639	61.048	56	16	112	1282	25.145	2.000	0.380	1.337
ID60344	60344	50	70.745	6.967	15.410	0	281	281	2	1	-10921639	181.190	190	115	255	3805	40.895	4.800	0.195	1.447
ID60345	60345	54	42.907	3.543	23.877	0	281	281	2	1	-10921639	103.524	96	59	171	2174	27.367	2.000	0.156	1.023
ID60346	60346	49	59.761	17.812	26.238	0	281	281	2	1	-10921639	176.048	179	85	244	3697	45.606	7.600	0.161	1.071
ID60347	60347	51	78.390	15.027	30.081	0	281	281	2	1	-10921639	227.286	236	155	255	4773	31.614	4.800	0.215	2.540
ID60348	60348	53	29.943	23.410	45.161	0	281	281	2	1	-10921639	68.000	72	37	93	1428	16.486	4.800	0.249	1.643
ID60352	60352	51	75.156	14.958	30.120	0	282	282	2	1	-10921639	234.190	255	163	255	4918	30.364	4.800	0.211	2.684
ID60349	60349	50	71.219	6.933	14.983	0	282	282	2	1	-10921639	193.524	195	126	255	4064	37.849	7.600	0.189	1.623
ID60350	60350	54	61.099	3.263	23.883	0	282	282	2	1	-10921639	111.571	107	56	209	2343	42.206	2.000	0.211	0.921
ID60351	60351	49	53.486	18.140	26.689	0	282	282	2	1	-10921639	187.571	185	112	255	3939	39.308	4.800	0.133	1.122
ID60360	60360	49	51.463	17.692	26.830	0	283	283	2	1	-10921639	194.714	195	128	255	4089	42.313	6.284	0.121	0.993
ID60361	60361	51	69.118	14.909	30.206	0	283	283	2	1	-10921639	231.429	246	177	255	4860	29.735	4.800	0.185	2.434
ID60362	60362	None	30.868	21.000	48.000	0	283	283	2	1	-10921639	88.000	91	55	115	1848	18.873	4.800	0.196	1.530
ID60358	60358	50	76.764	6.749	15.293	0	283	283	2	1	-10921639	194.095	206	118	255	4076	42.672	6.255	0.210	1.579
ID60359	60359	54	65.926	3.239	23.694	0	283	283	2	1	-10921639	117.619	107	56	217	2470	45.247	2.000	0.219	0.934
ID60353	60353	50	79.230	6.463	15.239	0	284	284	2	1	-10921639	171.762	161	88	255	3607	55.117	4.800	0.228	1.157
ID60354	60354	64	28.982	10.567	14.967	0	284	284	2	1	-10921639	120.190	118	59	185	2524	35.792	2.000	0.084	0.518
ID60355	60355	54	72.683	3.128	23.889	0	284	284	2	1	-10921639	124.524	112	67	238	2615	44.791	2.000	0.233	1.051
ID60356	60356	49	33.339	17.341	23.953	0	284	284	2	1	-10921639	151.476	163	96	204	3181	31.499	2.000	0.087	0.771
ID60357	60357	51	75.325	14.982	30.173	0	284	284	2	1	-10921639	225.714	246	163	255	4740	33.499	4.800	0.201	2.260
ID60368	60368	None	28.532	23.000	48.000	0	285	285	2	1	-10921639	91.381	93	63	120	1919	16.693	4.800	0.178	1.653
ID60363	60363	50	86.118	6.218	14.870	0	285	285	2	1	-10921639	193.810	190	118	255	4070	46.878	4.800	0.234	1.569
ID60364	60364	64	31.492	11.207	15.413	0	285	285	2	1	-10921639	128.762	136	64	171	2704	34.358	2.000	0.094	0.641
ID60365	60365	None	29.295	11.544	16.098	0	285	285	2	1	-10921639	120.571	128	56	171	2532	36.784	4.800	0.121	0.707
ID60366	60366	54	72.607	2.869	23.854	0	285	285	2	1	-10921639	133.476	126	72	255	2803	43.308	2.000	0.224	1.128
ID60367	60367	51	75.692	14.960	30.154	0	285	285	2	1	-10921639	228.000	246	177	255	4788	31.572	4.800	0.204	2.451
ID60369	60369	50	85.639	6.121	15.075	0	286	286	2	1	-10921639	203.524	198	136	255	4274	44.160	4.800	0.226	1.698
ID60370	60370	54	75.804	3.105	23.800	0	286	286	2	1	-10921639	143.286	134	85	255	3009	45.636	2.000	0.218	1.123
ID60371	60371	51	70.948	14.871	29.752	0	286	286	2	1	-10921639	220.333	230	144	255	4627	38.355	4.800	0.190	1.835
ID60372	60372	50	91.405	6.078	14.877	0	287	287	2	1	-10921639	199.619	193	142	255	4192	43.758	4.800	0.240	1.763
ID60373	60373	54	63.784	3.176	23.771	0	287	287	2	1	-10921639	128.095	131	72	225	2690	41.319	2.000	0.204	1.052
ID60374	60374	56	38.695	16.815	24.288	0	287	287	2	1	-10921639	154.000	158	93	212	3234	37.753	2.000	0.098	0.730
ID60375	60375	51	71.478	14.962	29.564	0	287	287	2	1	-10921639	216.333	220	144	255	4543	40.528	4.800	0.187	1.686
ID60384	60384	51	67.721	14.955	29.615	0	288	288	2	1	-10921639	218.429	225	142	255	4587	39.613	4.800	0.178	1.665
ID60385	60385	55	27.650	24.000	48.000	0	288	288	2	1	-10921639	83.143	83	60	107	1746	12.245	4.800	0.203	2.290
ID60381	60381	50	90.594	6.071	15.006	0	288	288	2	1	-10921639	208.714	214	147	255	4383	40.118	4.800	0.245	2.048
ID60382	60382	54	62.587	3.323	23.744	0	288	288	2	1	-10921639	128.667	134	64	217	2702	43.782	2.000	0.202	0.986
ID60383	60383	56	39.593	16.752	24.371	0	288	288	2	1	-10921639	162.429	169	91	217	3411	39.591	2.000	0.100	0.743
ID60376	60376	50	86.305	6.185	14.956	0	289	289	2	1	-10921639	205.381	201	150	255	4313	39.781	4.800	0.231	1.940
ID60377	60377	54	56.848	3.431	23.680	0	289	289	2	1	-10921639	128.238	128	59	225	2693	45.044	2.000	0.173	0.840
ID60378	60378	56	49.977	16.870	24.302	0	289	289	2	1	-10921639	175.286	185	102	252	3681	42.217	7.600	0.117	0.870
ID60379	60379	51	63.472	14.753	29.463	0	289	289	2	1	-10921639	238.429	246	206	255	5007	19.310	4.800	0.174	3.662
ID60380	60380	55	28.165	23.000	48.000	0	289	289	2	1	-10921639	86.381	83	63	104	1814	12.734	4.800	0.208	2.334
ID60400	60400	55	27.860	22.000	48.000	0	290	290	2	1	-10921639	73.571	75	39	99	1545	17.823	6.261	0.216	1.465
ID60396	60396	50	84.270	6.346	14.991	0	290	290	2	1	-10921639	197.857	190	134	255	4155	41.049	4.800	0.229	1.795
ID60397	60397	54	53.150	3.395	23.663	0	290	290	2	1	-10921639	120.667	120	61	214	2534	41.395	2.000	0.172	0.854
ID60398	60398	56	47.398	16.909	24.931	0	290	290	2	1	-10921639	184.524	195	107	225	3875	34.591	7.600	0.122	1.156
ID60399	60399	51	64.299	14.720	29.008	0	290	290	2	1	-10921639	220.810	225	169	255	4637	28.535	4.800	0.166	2.203
ID60386	60386	50	81.953	6.299	15.063	0	291	291	2	1	-10921639	201.286	201	134	255	4227	42.274	4.800	0.216	1.693
ID60387	60387	54	61.682	3.529	23.667	0	291	291	2	1	-10921639	144.000	136	91	236	3024	36.402	2.000	0.191	1.268
ID60388	60388	56	52.719	17.060	24.478	0	291	291	2	1	-10921639	173.524	182	102	241	3644	41.382	4.800	0.136	1.006
ID60389	60389	51	62.133	14.775	28.952	0	291	291	2	1	-10921639	215.190	222	171	255	4519	29.684	7.600	0.157	1.972
ID60390	60390	57	36.534	10.254	32.200	0	291	291	2	1	-10921639	113.524	120	53	166	2384	32.563	2.000	0.116	0.723
ID60416	60416	56	41.842	16.858	24.212	0	292	292	2	1	-10921639	160.524	169	93	217	3371	38.081	4.800	0.109	0.832
ID60417	60417	51	62.502	14.664	29.051	0	292	292	2	1	-10921639	220.000	225	174	255	4620	29.690	4.800	0.159	2.032
ID60418	60418	57	45.975	10.409	32.184	0	292	292	2	1	-10921639	128.952	128	64	198	2708	38.677	2.000	0.126	0.745
ID60414	60414	50	78.323	6.273	15.205	0	292	292	2	1	-10921639	205.667	214	128	255	4319	41.054	4.800	0.211	1.747
ID60415	60415	54	62.713	3.598	23.686	0	292	292	2	1	-10921639	147.619	139	85	230	3100	38.587	2.000	0.189	1.217
ID60392	60392	54	54.685	3.729	23.764	0	293	293	2	1	-10921639	142.143	131	83	228	2985	34.283	7.600	0.163	1.162
ID60393	60393	56	42.301	16.632	24.366	0	293	293	2	1	-10921639	161.143	163	88	220	3384	39.672	4.800	0.114	0.832
ID60394	60394	51	62.663	14.578	28.860	0	293	293	2	1	-10921639	219.333	222	171	255	4606	29.765	4.800	0.160	2.031
ID60395	60395	57	53.931	10.719	32.842	0	293	293	2	1	-10921639	137.476	131	83	206	2887	36.515	7.600	0.168	1.084
ID60391	60391	50	80.692	5.867	15.306	0	293	293	2	1	-10921639	210.095	217	142	255	4412	36.896	4.800	0.219	2.043
ID60401	60401	58	66.569	8.842	13.316	0	294	294	2	1	-10921639	187.048	193	96	255	3928	46.090	7.600	0.180	1.241
ID60402	60402	50	72.643	6.090	15.281	0	294	294	2	1	-10921639	208.667	212	144	255	4382	36.835	4.800	0.184	1.758
ID60403	60403	54	49.194	3.532	23.739	0	294	294	2	1	-10921639	153.810	144	99	222	3230	28.195	7.600	0.146	1.388
ID60404	60404	56	51.332	16.509	24.434	0	294	294	2	1	-10921639	168.667	166	83	244	3542	47.051	7.600	0.140	0.882
ID60405	60405	59	50.827	6.223	25.945	0	294	294	2	1	-10921639	149.429	144	91	220	3138	35.823	2.000	0.134	0.987
ID60406	60406	51	56.725	14.211	28.231	0	294	294	2	1	-10921639	211.810	209	169	255	4448	28.677	7.600	0.123	1.618
ID60407	60407	57	57.723	11.049	32.803	0	294	294	2	1	-10921639	137.381	139	72	222	2885	42.975	2.000	0.165	0.905
ID60425	60425	58	80.517	8.976	12.724	0	295	295	2	1	-10921639	204.571	204	120	255	4296	40.516	4.800	0.212	1.763
ID60426	60426	50	64.650	5.706	15.277	0	295	295	2	1	-10921639	199.095	198	144	255	4181	33.612	7.600	0.159	1.621
ID60427	60427	56	36.590	16.354	24.294	0	295	295	2	1	-10921639	166.286	166	110	220	3492	30.915	7.600	0.091	0.900
ID60428	60428	59	72.028	6.209	25.899	0	295	295	2	1	-10921639	164.476	158	93	255	3454	46.181	7.600	0.189	1.131
ID60429	60429	51	56.631	14.170	28.423	0	295	295	2	1	-10921639	215.333	214	171	255	4522	28.008	4.800	0.128	1.740
ID60430	60430	57	56.331	10.898	32.780	0	295	295	2	1	-10921639	136.333	136	64	225	2863	43.860	2.000	0.157	0.845
ID60408	60408	58	81.772	8.936	12.897	0	296	296	2	1	-10921639	211.048	212	123	255	4432	40.109	4.800	0.216	1.872
ID60409	60409	50	54.094	5.375	15.116	0	296	296	2	1	-10921639	172.143	174	107	249	3615	43.826	2.000	0.139	0.958
ID60410	60410	56	59.289	16.055	24.020	0	296	296	2	1	-10921639	178.048	174	115	249	3739	38.867	2.000	0.127	1.032
ID60411	60411	59	71.248	6.216	26.040	0	296	296	2	1	-10921639	170.571	153	104	255	3582	44.918	2.000	0.177	1.143
ID60412	60412	51	57.848	14.196	28.310	0	296	296	2	1	-10921639	218.667	214	179	255	4592	25.077	4.800	0.135	2.077
ID60413	60413	57	56.418	10.807	32.789	0	296	296	2	1	-10921639	141.048	142	69	222	2962	43.202	2.000	0.166	0.927
ID60424	60424	57	57.195	10.751	32.821	0	297	297	2	1	-10921639	140.667	142	64	228	2954	43.761	2.000	0.165	0.912
ID60419	60419	58	82.866	8.997	12.695	0	297	297	2	1	-10921639	209.095	209	131	255	4391	40.478	4.800	0.207	1.770
ID60420	60420	50	50.872	5.010	15.241	0	297	297	2	1	-10921639	170.000	179	118	233	3570	36.388	2.000	0.132	1.090
ID60421	60421	56	61.144	16.227	23.778	0	297	297	2	1	-10921639	189.095	190	115	255	3971	36.611	7.600	0.133	1.214
ID60422	60422	59	70.187	6.176	25.941	0	297	297	2	1	-10921639	167.571	150	110	255	3519	45.022	2.000	0.170	1.079
ID60423	60423	51	51.873	13.914	28.089	0	297	297	2	1	-10921639	219.952	222	179	255	4619	26.572	7.600	0.123	1.820
ID60432	60432	50	44.641	5.501	15.212	0	298	298	2	1	-10921639	182.619	182	134	238	3835	29.378	4.800	0.117	1.303
ID60433	60433	56	70.713	16.101	23.705	0	298	298	2	1	-10921639	195.810	193	128	255	4112	39.179	2.000	0.155	1.341
ID60434	60434	59	71.718	6.325	26.112	0	298	298	2	1	-10921639	172.238	161	110	255	3617	42.306	2.000	0.183	1.262
ID60435	60435	51	51.936	15.057	29.160	0	298	298	2	1	-10921639	206.476	206	166	249	4336	25.884	4.800	0.130	1.832
ID60436	60436	57	50.616	10.767	32.792	0	298	298	2	1	-10921639	137.952	136	72	214	2897	37.799	2.000	0.150	0.952
ID60431	60431	58	81.872	8.951	12.656	0	298	298	2	1	-10921639	212.571	217	136	255	4464	39.537	4.800	0.210	1.869
ID60437	60437	58	85.623	9.009	12.325	0	299	299	2	1	-10921639	205.952	220	131	255	4325	46.793	4.800	0.234	1.671
ID60438	60438	50	48.291	5.264	15.281	0	299	299	2	1	-10921639	155.000	163	91	228	3255	40.596	2.000	0.121	0.824
ID60439	60439	56	58.339	16.097	24.075	0	299	299	2	1	-10921639	199.476	209	142	255	4189	37.212	2.000	0.129	1.227
ID60440	60440	59	77.740	6.262	26.237	0	299	299	2	1	-10921639	178.524	166	115	255	3749	44.255	2.000	0.195	1.315
ID60441	60441	None	30.285	13.260	25.998	0	299	299	2	1	-10921639	199.143	204	147	241	4182	27.359	4.800	0.066	0.907
ID60442	60442	51	42.350	15.026	29.357	0	299	299	2	1	-10921639	202.381	201	166	236	4250	21.773	7.600	0.101	1.701
ID60443	60443	57	43.805	10.638	32.935	0	299	299	2	1	-10921639	130.238	136	77	198	2735	32.254	2.000	0.135	0.958
ID60448	60448	51	44.026	14.646	29.262	0	300	300	2	1	-10921639	203.524	204	161	244	4274	23.958	7.600	0.102	1.569
ID60449	60449	57	53.382	10.994	32.590	0	300	300	2	1	-10921639	148.333	155	85	217	3115	41.423	7.600	0.169	1.033
ID60444	60444	58	78.475	9.081	12.554	0	300	300	2	1	-10921639	210.381	209	139	255	4418	38.095	4.800	0.194	1.798
ID60445	60445	50	50.907	5.060	15.280	0	300	300	2	1	-10921639	161.143	163	91	233	3384	38.585	2.000	0.128	0.947
ID60446	60446	56	61.290	15.862	24.058	0	300	300	2	1	-10921639	201.952	206	139	255	4241	38.534	2.000	0.137	1.259
ID60447	60447	59	75.091	6.324	26.294	0	300	300	2	1	-10921639	176.714	174	120	255	3711	43.361	2.000	0.191	1.306
ID60464	60464	56	63.123	15.805	24.048	0	301	301	2	1	-10921639	203.762	212	134	255	4279	37.719	4.800	0.149	1.404
ID60465	60465	59	73.723	6.317	26.496	0	301	301	2	1	-10921639	172.952	161	112	255	3632	47.108	2.000	0.180	1.119
ID60466	60466	51	37.296	14.418	29.093	0	301	301	2	1	-10921639	197.048	204	155	233	4138	22.326	7.600	0.089	1.442
ID60467	60467	57	41.506	10.895	32.808	0	301	301	2	1	-10921639	137.000	139	75	187	2877	32.828	7.600	0.134	0.987
ID60462	60462	58	77.472	9.016	12.572	0	301	301	2	1	-10921639	213.905	217	144	255	4492	35.898	4.800	0.192	1.922
ID60463	60463	50	50.774	5.091	15.173	0	301	301	2	1	-10921639	155.762	166	88	236	3271	40.056	2.000	0.122	0.845
ID60450	60450	58	77.414	8.984	12.625	0	302	302	2	1	-10921639	212.810	212	150	255	4469	36.235	4.800	0.187	1.852
ID60451	60451	50	43.617	5.227	15.228	0	302	302	2	1	-10921639	155.571	163	91	228	3267	37.211	2.000	0.108	0.812
ID60452	60452	56	61.404	15.829	24.289	0	302	302	2	1	-10921639	196.095	206	120	255	4118	41.435	2.000	0.142	1.174
ID60453	60453	59	76.559	6.294	26.408	0	302	302	2	1	-10921639	173.000	166	118	255	3633	45.200	2.000	0.194	1.244
ID60454	60454	51	39.370	14.999	29.886	0	302	302	2	1	-10921639	180.429	182	104	238	3789	31.974	4.800	0.110	1.115
ID60455	60455	57	40.435	10.833	32.607	0	302	302	2	1	-10921639	127.857	134	64	185	2685	38.226	7.600	0.135	0.794
ID60474	60474	58	74.571	8.885	12.434	0	303	303	2	1	-10921639	209.667	222	131	255	4403	44.658	4.800	0.201	1.571
ID60475	60475	50	42.965	4.596	15.207	0	303	303	2	1	-10921639	164.048	169	112	222	3445	30.631	2.000	0.104	1.005
ID60476	60476	56	61.230	15.858	24.280	0	303	303	2	1	-10921639	201.381	204	118	255	4229	41.085	7.600	0.139	1.199
ID60477	60477	59	72.422	6.211	26.340	0	303	303	2	1	-10921639	170.667	163	120	255	3584	42.368	2.000	0.183	1.248
ID60478	60478	51	29.301	14.167	29.239	0	303	303	2	1	-10921639	185.238	185	155	225	3890	20.085	7.600	0.074	1.269
ID60479	60479	57	37.706	10.866	32.696	0	303	303	2	1	-10921639	123.381	120	67	179	2591	33.607	7.600	0.122	0.800
ID60472	60472	51	34.738	14.408	29.382	0	304	304	2	1	-10921639	171.524	174	142	195	3602	16.446	4.800	0.101	1.905
ID60473	60473	57	39.967	10.719	32.753	0	304	304	2	1	-10921639	113.667	112	59	174	2387	34.005	7.600	0.132	0.778
ID60468	60468	58	77.721	8.969	12.646	0	304	304	2	1	-10921639	216.095	217	155	255	4538	34.498	4.800	0.200	2.089
ID60469	60469	50	33.116	4.731	15.296	0	304	304	2	1	-10921639	152.476	161	102	195	3202	28.581	7.600	0.089	0.871
ID60470	60470	56	42.071	16.248	24.739	0	304	304	2	1	-10921639	179.238	179	136	230	3764	24.374	2.000	0.095	1.271
ID60471	60471	59	57.251	6.189	26.368	0	304	304	2	1	-10921639	155.667	147	118	228	3269	34.178	2.000	0.155	1.220
ID60456	60456	58	76.305	9.242	12.729	0	305	305	2	1	-10921639	205.333	195	158	255	4312	35.366	4.800	0.189	1.849
ID60457	60457	50	38.841	5.033	15.464	0	305	305	2	1	-10921639	145.619	150	91	193	3058	31.481	2.000	0.107	0.891
ID60458	60458	56	33.336	16.492	24.471	0	305	305	2	1	-10921639	167.762	171	118	201	3523	21.059	4.800	0.093	1.355
ID60459	60459	59	53.897	6.087	26.337	0	305	305	2	1	-10921639	158.143	155	112	214	3321	29.995	2.000	0.149	1.371
ID60460	60460	51	32.941	14.948	29.929	0	305	305	2	1	-10921639	147.000	147	107	182	3087	22.720	4.800	0.111	1.292
ID60461	60461	57	36.583	10.839	32.665	0	305	305	2	1	-10921639	109.000	107	53	166	2289	33.110	7.600	0.134	0.778
ID60480	60480	58	77.621	9.127	12.602	0	306	306	2	1	-10921639	206.857	209	150	255	4344	36.493	4.800	0.193	1.837
ID60481	60481	50	38.564	5.656	16.279	0	306	306	2	1	-10921639	161.667	169	102	204	3395	24.051	7.600	0.107	1.298
ID60482	60482	56	36.357	16.628	24.464	0	306	306	2	1	-10921639	157.714	166	96	204	3312	33.552	4.800	0.097	0.831
ID60483	60483	59	47.528	5.987	26.373	0	306	306	2	1	-10921639	156.048	153	123	201	3277	23.978	4.800	0.147	1.668
ID60484	60484	57	35.400	10.790	32.701	0	306	306	2	1	-10921639	109.857	104	51	161	2307	31.855	7.600	0.143	0.864
ID60488	60488	59	43.653	6.174	26.197	0	307	307	2	1	-10921639	150.333	147	115	201	3157	24.412	4.800	0.135	1.466
ID60489	60489	57	33.054	11.017	32.161	0	307	307	2	1	-10921639	119.571	123	77	163	2511	23.901	2.000	0.112	1.005
ID60485	60485	58	75.144	8.908	12.683	0	307	307	2	1	-10921639	200.333	193	131	255	4207	36.409	7.600	0.192	1.770
ID60486	60486	50	33.654	5.583	16.285	0	307	307	2	1	-10921639	155.238	158	110	187	3260	22.876	2.000	0.093	1.151
ID60487	60487	56	36.436	16.139	24.389	0	307	307	2	1	-10921639	166.476	174	107	193	3496	26.634	7.600	0.096	1.094
ID60490	60490	58	74.036	9.053	12.720	0	308	308	2	1	-10921639	193.905	187	142	255	4072	33.523	4.800	0.193	1.868
ID60491	60491	50	32.114	5.974	16.566	0	308	308	2	1	-10921639	148.381	150	88	193	3116	25.941	4.800	0.101	1.049
ID60492	60492	56	36.182	16.262	24.213	0	308	308	2	1	-10921639	170.952	177	115	198	3590	22.712	4.800	0.107	1.460
ID60493	60493	59	34.398	5.964	26.595	0	308	308	2	1	-10921639	136.429	136	91	182	2865	25.420	4.800	0.118	1.135
ID60504	60504	58	67.365	8.963	12.642	0	309	309	2	1	-10921639	181.476	182	126	255	3811	33.738	7.600	0.177	1.617
ID60505	60505	50	41.179	6.135	16.665	0	309	309	2	1	-10921639	154.429	153	104	206	3243	28.474	2.000	0.126	1.216
ID60506	60506	56	29.254	16.646	24.258	0	309	309	2	1	-10921639	137.524	142	83	177	2888	29.317	4.800	0.100	0.854
ID60507	60507	59	29.909	6.084	26.373	0	309	309	2	1	-10921639	135.524	134	102	163	2846	18.734	4.800	0.097	1.283
ID60496	60496	59	27.679	6.957	26.171	0	310	310	2	1	-10921639	133.571	134	104	161	2805	18.329	7.600	0.088	1.180
ID60497	60497	61	31.528	15.520	29.832	0	310	310	2	1	-10921639	123.762	123	75	166	2599	27.439	4.800	0.124	0.994
ID60494	60494	58	56.237	8.860	12.050	0	310	310	2	1	-10921639	155.190	155	99	206	3259	30.472	4.800	0.189	1.618
ID60495	60495	50	39.476	5.941	17.026	0	310	310	2	1	-10921639	145.095	142	99	185	3047	23.628	4.800	0.127	1.380
ID60498	60498	58	52.970	9.099	12.157	0	311	311	2	1	-10921639	152.476	158	102	195	3202	31.655	4.800	0.182	1.487
ID60499	60499	50	40.907	6.221	17.571	0	311	311	2	1	-10921639	141.238	139	91	206	2966	30.568	2.000	0.134	1.091
ID60500	60500	None	27.880	16.931	25.125	0	311	311	2	1	-10921639	128.857	134	80	161	2706	24.328	6.323	0.098	0.942
ID60501	60501	61	29.304	15.784	29.927	0	311	311	2	1	-10921639	127.952	131	80	158	2687	24.951	4.800	0.115	1.059
ID60502	60502	58	45.842	9.129	11.923	0	312	312	2	1	-10921639	137.571	139	85	179	2889	27.903	4.800	0.189	1.570
ID60503	60503	50	32.891	6.467	17.028	0	312	312	2	1	-10921639	131.429	136	72	169	2760	26.577	4.800	0.134	1.170
ID60513	60513	58	47.197	9.258	12.323	0	313	313	2	1	-10921639	130.810	134	80	185	2747	31.624	4.800	0.190	1.323
ID60508	60508	58	52.904	9.150	11.986	0	314	314	2	1	-10921639	129.143	131	83	179	2712	29.900	2.000	0.202	1.452
ID60509	60509	50	27.816	6.041	17.254	0	314	314	2	1	-10921639	119.952	123	64	158	2519	22.699	4.800	0.120	1.134
ID60510	60510	None	29.243	16.006	30.646	0	314	314	2	1	-10921639	106.429	107	59	139	2235	22.975	4.800	0.141	1.147
ID60512	60512	50	30.788	5.869	16.771	0	315	315	2	1	-10921639	118.000	123	72	155	2478	21.663	7.600	0.130	1.253
ID60511	60511	58	44.560	9.290	12.329	0	315	315	2	1	-10921639	121.619	126	67	174	2554	30.782	4.800	0.196	1.292
ID60514	60514	58	48.368	9.019	12.251	0	316	316	2	1	-10921639	113.810	118	64	171	2390	29.381	4.800	0.218	1.384
ID60515	60515	None	29.048	16.412	30.034	0	316	316	2	1	-10921639	112.667	118	72	134	2366	16.647	4.800	0.137	1.633
ID60516	60516	58	46.023	9.231	12.255	0	317	317	2	1	-10921639	112.429	118	64	163	2361	30.708	4.800	0.214	1.289
ID60517	60517	58	40.231	9.250	11.481	0	318	318	2	1	-10921639	96.905	93	51	142	2035	32.346	4.800	0.207	1.026
ID60520	60520	58	33.944	9.423	12.034	0	319	319	2	1	-10921639	104.476	112	56	155	2194	26.774	4.800	0.193	1.260
ID60518	60518	58	37.284	9.412	12.466	0	320	320	2	1	-10921639	105.190	107	61	144	2209	28.131	4.800	0.206	1.279
ID60521	60521	58	37.144	9.662	12.378	0	321	321	2	1	-10921639	102.714	107	42	147	2157	29.781	4.800	0.198	1.139
ID60519	60519	58	33.688	9.218	12.154	0	322	322	2	1	-10921639	96.143	104	51	126	2019	24.672	4.800	0.197	1.285
ID60522	60522	58	32.793	9.347	11.614	0	323	323	2	1	-10921639	91.857	93	48	131	1929	25.441	4.800	0.185	1.125
ID60523	60523	58	30.621	9.399	12.331	0	324	324	2	1	-10921639	84.095	96	37	126	1766	28.356	7.600	0.184	0.920
ID60524	60524	58	31.894	9.762	12.733	0	325	325	2	1	-10921639	98.571	99	42	126	2070	21.994	7.600	0.172	1.313
ID60525	60525	58	29.327	9.784	13.107	0	326	326	2	1	-10921639	94.762	96	42	142	1990	25.585	4.800	0.153	0.982
ID60526	60526	None	32.262	9.238	12.254	0	328	328	2	1	-10921639	81.333	83	40	123	1708	27.778	7.600	0.192	0.944
ID60527	60527	62	29.027	9.327	12.766	0	330	330	2	1	-10921639	93.286	96	53	120	1959	19.486	4.800	0.182	1.476
ID60529	60529	62	28.094	9.225	13.026	0	331	331	2	1	-10921639	92.238	93	53	123	1937	20.007	4.800	0.185	1.436
ID60530	60530	62	27.057	9.643	12.847	0	332	332	2	1	-10921639	83.762	85	34	120	1759	24.773	7.600	0.157	0.920
ID60531	60531	62	27.139	9.208	12.302	0	333	333	2	1	-10921639	77.619	80	34	126	1630	25.218	7.600	0.174	0.911
ID60528	60528	62	32.427	9.677	13.671	0	334	334	2	1	-10921639	98.286	99	53	142	2064	21.420	2.000	0.143	1.147
ID60533	60533	62	27.320	9.433	13.329	0	335	335	2	1	-10921639	93.524	93	51	131	1964	21.325	4.800	0.166	1.246
ID60532	60532	62	27.920	9.420	12.627	0	336	336	2	1	-10921639	91.238	96	53	123	1916	18.934	7.600	0.169	1.393
ID60534	60534	63	29.995	3.161	24.320	0	338	338	2	1	-10921639	94.190	96	56	131	1978	20.791	4.800	0.141	1.118
ID60535	60535	63	29.746	3.203	24.320	0	339	339	2	1	-10921639	91.905	93	51	131	1930	21.925	2.000	0.130	0.967
