# Supplementary material for: Progressive enhancement of kinetic proofreading in T cell antigen discrimination from receptor activation to DAG generation
Source: eLife. 2022 Sep 20;11:e75263. doi: 10.7554/eLife.75263 (PMC9536835; doi:10.7554/eLife.75263)
Supplement: Figure 5—source data 1. — Each data table is the TrackMate ‘spot-statistics’ output of one cell over four cycles of blue-light illumination (frames 0–40, 100–140, 200–240, and 300–340, with 3 s interval between frames). We calculated the lifetime of TrackIDs that existed at the start of each period of blue-light illumination that did not last for the full period and fit the resulting lifetime distributions using custom Python scripts available at https://github.com/dbritain/KP-paper (copy archived at swh:1:rev:167fa456901903740f0f3ee6a3e5324bc45207ea, Britain, 2022). [file elife-75263-fig5-data1.zip › Fig5SourceData/LAT/lat1/cell16.csv]

Label	ID	TRACK_ID	QUALITY	POSITION_X	POSITION_Y	POSITION_Z	POSITION_T	FRAME	RADIUS	VISIBILITY	MANUAL_COLOR	MEAN_INTENSITY	MEDIAN_INTENSITY	MIN_INTENSITY	MAX_INTENSITY	TOTAL_INTENSITY	STANDARD_DEVIATION	ESTIMATED_DIAMETER	CONTRAST	SNR
ID62353	62353	0	31.266	31.725	17.227	0	36	36	2	1	-10921639	46.667	52	17	71	980	17.249	4.800	0.420	1.600
ID62352	62352	0	31.045	32.285	17.187	0	37	37	2	1	-10921639	42.238	41	19	73	887	16.428	4.800	0.426	1.535
ID62356	62356	None	29.607	49.590	18.726	0	45	45	2	1	-10921639	45.667	44	25	68	959	14.520	4.800	0.411	1.834
ID62354	62354	1	29.075	42.465	20.705	0	47	47	2	1	-10921639	39.571	41	14	70	831	17.781	4.800	0.443	1.367
ID62357	62357	1	38.074	42.787	20.292	0	48	48	2	1	-10921639	66.048	66	32	109	1387	19.572	2.000	0.297	1.544
ID62355	62355	1	67.184	43.762	19.020	0	49	49	2	1	-10921639	101.381	98	46	179	2129	36.660	2.000	0.336	1.390
ID62368	62368	1	89.362	43.458	18.852	0	50	50	2	1	-10921639	125.429	118	50	246	2634	56.004	2.000	0.330	1.111
ID62358	62358	1	89.681	42.940	19.287	0	51	51	2	1	-10921639	129.048	116	55	244	2710	50.216	2.000	0.334	1.286
ID62366	62366	2	29.055	48.507	13.235	0	52	52	2	1	-10921639	53.524	52	16	96	1124	23.543	2.000	0.262	0.943
ID62367	62367	1	81.039	42.058	19.650	0	52	52	2	1	-10921639	124.524	118	53	242	2615	50.400	2.000	0.286	1.099
ID62360	62360	2	41.982	47.870	13.162	0	53	53	2	1	-10921639	71.429	66	30	129	1500	28.142	2.000	0.268	1.072
ID62361	62361	1	51.767	41.235	20.211	0	53	53	2	1	-10921639	99.667	96	39	172	2093	33.980	2.000	0.229	1.094
ID62359	62359	3	33.443	37.237	13.249	0	53	53	2	1	-10921639	77.667	80	35	111	1631	21.859	4.800	0.232	1.339
ID62362	62362	3	29.898	37.171	12.735	0	54	54	2	1	-10921639	87.286	89	64	116	1833	13.824	7.600	0.187	1.989
ID62363	62363	2	55.761	47.821	13.236	0	54	54	2	1	-10921639	92.905	93	32	163	1951	36.730	2.000	0.290	1.139
ID62364	62364	1	56.197	41.003	21.174	0	54	54	2	1	-10921639	100.095	104	50	181	2102	32.712	2.000	0.252	1.231
ID62365	62365	None	29.536	45.504	24.504	0	54	54	2	1	-10921639	69.667	73	28	102	1463	26.062	4.800	0.217	0.953
ID62372	62372	2	48.573	48.036	13.387	0	55	55	2	1	-10921639	95.238	98	52	150	2000	32.139	2.000	0.241	1.152
ID62373	62373	1	30.950	40.266	22.525	0	55	55	2	1	-10921639	72.190	75	17	111	1516	30.096	2.000	0.194	0.780
ID62374	62374	2	73.094	48.249	13.983	0	56	56	2	1	-10921639	135.238	138	59	199	2840	42.158	4.800	0.301	1.484
ID62375	62375	1	28.778	39.429	22.652	0	56	56	2	1	-10921639	67.238	70	21	104	1412	26.666	4.800	0.194	0.820
ID62369	62369	None	27.230	31.441	12.758	0	57	57	2	1	-10921639	76.857	86	35	105	1614	24.299	4.800	0.188	1.003
ID62370	62370	2	93.582	47.349	15.768	0	57	57	2	1	-10921639	176.095	172	109	255	3698	44.694	4.800	0.303	1.831
ID62371	62371	1	71.097	39.794	22.483	0	57	57	2	1	-10921639	111.714	100	43	206	2346	42.567	2.000	0.297	1.202
ID62376	62376	2	95.837	46.756	16.486	0	58	58	2	1	-10921639	190.952	186	96	255	4010	46.883	4.800	0.310	1.925
ID62377	62377	1	94.057	40.100	22.220	0	58	58	2	1	-10921639	126.619	109	48	244	2659	55.103	2.000	0.338	1.161
ID62378	62378	None	27.120	43.816	29.134	0	58	58	2	1	-10921639	80.571	84	50	107	1692	14.020	4.800	0.179	1.747
ID62381	62381	2	93.292	45.985	17.152	0	59	59	2	1	-10921639	185.429	174	120	255	3894	43.357	2.000	0.276	1.848
ID62382	62382	1	91.638	41.000	21.978	0	59	59	2	1	-10921639	128.619	118	61	249	2701	53.470	2.000	0.311	1.140
ID62380	62380	1	97.200	41.667	21.990	0	60	60	2	1	-10921639	161.619	143	93	255	3394	54.548	2.000	0.284	1.312
ID62379	62379	2	81.176	45.688	17.780	0	60	60	2	1	-10921639	174.857	167	109	255	3672	45.673	2.000	0.229	1.426
ID62384	62384	4	28.298	29.143	15.598	0	61	61	2	1	-10921639	75.476	68	35	114	1585	18.755	2.000	0.147	1.032
ID62385	62385	2	71.910	45.742	18.497	0	61	61	2	1	-10921639	178.333	179	107	251	3745	41.947	4.800	0.216	1.512
ID62386	62386	1	103.520	41.903	22.015	0	61	61	2	1	-10921639	176.810	172	102	255	3713	57.278	2.000	0.278	1.342
ID62383	62383	5	39.660	46.543	15.471	0	61	61	2	1	-10921639	117.571	111	59	183	2469	42.953	2.000	0.128	0.623
ID62392	62392	1	99.136	41.948	22.158	0	62	62	2	1	-10921639	194.571	177	118	255	4086	51.013	2.000	0.259	1.570
ID62390	62390	4	43.861	27.987	15.985	0	62	62	2	1	-10921639	73.000	61	46	127	1533	24.056	2.000	0.266	1.276
ID62391	62391	5	58.421	46.857	16.874	0	62	62	2	1	-10921639	153.238	149	87	217	3218	40.409	4.800	0.193	1.226
ID62388	62388	5	59.800	46.995	17.455	0	63	63	2	1	-10921639	144.476	138	86	219	3034	43.065	2.000	0.173	0.990
ID62389	62389	1	91.171	42.070	22.187	0	63	63	2	1	-10921639	201.333	202	134	255	4228	45.317	4.800	0.242	1.731
ID62387	62387	4	31.881	28.334	15.606	0	63	63	2	1	-10921639	58.762	59	30	96	1234	20.154	2.000	0.244	1.144
ID62404	62404	7	29.929	40.720	16.670	0	64	64	2	1	-10921639	124.619	127	95	175	2617	21.766	2.000	0.070	0.753
ID62405	62405	5	54.453	46.726	18.105	0	64	64	2	1	-10921639	151.952	156	91	211	3191	38.606	2.000	0.165	1.117
ID62406	62406	1	90.930	42.094	22.068	0	64	64	2	1	-10921639	198.286	206	129	255	4164	47.289	2.000	0.231	1.574
ID62393	62393	6	41.645	30.989	16.940	0	65	65	2	1	-10921639	76.714	71	43	131	1611	23.482	2.000	0.238	1.255
ID62394	62394	7	33.909	40.485	16.872	0	65	65	2	1	-10921639	120.571	122	71	183	2532	30.061	2.000	0.116	0.831
ID62395	62395	5	49.738	46.125	19.510	0	65	65	2	1	-10921639	177.333	183	122	233	3724	31.251	4.800	0.146	1.450
ID62396	62396	1	82.236	41.986	22.158	0	65	65	2	1	-10921639	207.333	206	140	255	4354	42.497	2.000	0.200	1.626
ID62408	62408	7	32.869	40.006	17.046	0	66	66	2	1	-10921639	123.286	132	80	168	2589	28.634	2.000	0.095	0.745
ID62409	62409	5	44.280	45.633	19.902	0	66	66	2	1	-10921639	169.857	168	100	231	3567	36.730	4.800	0.134	1.092
ID62410	62410	1	77.862	41.971	21.925	0	66	66	2	1	-10921639	216.238	231	140	255	4541	39.393	4.800	0.191	1.764
ID62407	62407	6	59.579	30.786	17.002	0	66	66	2	1	-10921639	98.238	87	43	172	2063	34.598	2.000	0.272	1.214
ID62400	62400	6	77.934	30.699	17.231	0	67	67	2	1	-10921639	119.524	122	41	217	2510	52.285	2.000	0.299	1.053
ID62401	62401	7	33.785	39.484	17.758	0	67	67	2	1	-10921639	125.619	122	64	183	2638	34.285	7.600	0.096	0.639
ID62402	62402	5	43.246	45.808	20.099	0	67	67	2	1	-10921639	163.952	168	104	224	3443	35.417	4.800	0.127	1.040
ID62403	62403	1	76.578	42.013	22.052	0	67	67	2	1	-10921639	216.857	224	156	255	4554	34.033	4.800	0.190	2.037
ID62397	62397	6	67.062	29.878	17.463	0	68	68	2	1	-10921639	121.476	127	50	197	2551	47.194	2.000	0.271	1.099
ID62398	62398	7	27.028	39.156	18.675	0	68	68	2	1	-10921639	138.238	140	87	193	2903	33.023	7.600	0.063	0.497
ID62399	62399	1	73.016	41.743	22.103	0	68	68	2	1	-10921639	218.762	219	152	255	4594	31.225	4.800	0.181	2.147
ID62411	62411	6	74.719	29.610	18.036	0	69	69	2	1	-10921639	130.476	123	70	211	2740	43.950	2.000	0.277	1.286
ID62412	62412	7	29.843	39.150	19.259	0	69	69	2	1	-10921639	137.476	141	87	186	2887	32.007	7.600	0.074	0.590
ID62413	62413	1	67.134	42.118	22.547	0	69	69	2	1	-10921639	214.429	222	145	255	4503	37.405	4.800	0.168	1.648
ID62414	62414	8	27.331	27.139	30.748	0	69	69	2	1	-10921639	72.333	75	39	98	1519	17.272	4.800	0.194	1.359
ID62416	62416	7	35.015	38.992	19.818	0	70	70	2	1	-10921639	154.619	158	102	204	3247	31.052	2.000	0.082	0.759
ID62417	62417	1	64.234	42.782	22.603	0	70	70	2	1	-10921639	218.333	229	147	255	4585	34.048	4.800	0.174	1.905
ID62418	62418	8	27.339	28.860	32.210	0	70	70	2	1	-10921639	62.762	62	35	93	1318	14.219	4.800	0.221	1.596
ID62415	62415	6	94.222	29.463	18.716	0	70	70	2	1	-10921639	151.952	131	61	255	3191	59.227	2.000	0.315	1.230
ID62419	62419	None	38.266	39.653	7.439	0	71	71	2	1	-10921639	48.048	46	19	96	1009	24.703	2.000	0.415	1.140
ID62420	62420	6	110.791	28.745	19.111	0	71	71	2	1	-10921639	177.143	183	91	255	3720	61.692	2.000	0.332	1.431
ID62421	62421	7	30.260	38.615	19.832	0	71	71	2	1	-10921639	148.000	141	102	199	3108	30.676	7.600	0.069	0.619
ID62422	62422	1	72.701	42.970	22.204	0	71	71	2	1	-10921639	220.190	226	154	255	4624	32.295	4.800	0.197	2.244
ID62440	62440	None	28.563	57.818	21.407	0	72	72	2	1	-10921639	52.143	57	17	79	1095	18.222	4.800	0.299	1.317
ID62441	62441	1	75.474	42.715	22.112	0	72	72	2	1	-10921639	215.810	231	140	255	4532	42.005	4.800	0.196	1.687
ID62442	62442	10	52.260	45.044	29.612	0	72	72	2	1	-10921639	110.333	104	55	183	2317	37.464	2.000	0.187	0.929
ID62443	62443	100	27.231	48.923	33.996	0	72	72	2	1	-10921639	61.000	57	30	91	1281	17.135	2.000	0.200	1.184
ID62438	62438	9	36.005	14.762	15.147	0	72	72	2	1	-10921639	60.095	61	28	102	1262	19.720	2.000	0.307	1.432
ID62439	62439	6	97.716	28.294	19.516	0	72	72	2	1	-10921639	189.286	183	80	255	3975	60.300	4.800	0.310	1.486
ID62432	62432	100	27.148	49.304	34.036	0	73	73	2	1	-10921639	62.905	62	37	91	1321	15.218	2.000	0.206	1.413
ID62428	62428	9	39.801	14.580	15.614	0	73	73	2	1	-10921639	75.238	70	37	127	1580	23.985	2.000	0.251	1.259
ID62429	62429	6	101.580	28.256	19.889	0	73	73	2	1	-10921639	208.524	226	104	255	4379	52.987	4.800	0.294	1.791
ID62430	62430	1	70.645	42.807	21.807	0	73	73	2	1	-10921639	204.048	202	113	255	4285	47.216	7.600	0.186	1.353
ID62431	62431	10	61.613	44.947	29.599	0	73	73	2	1	-10921639	124.905	114	68	211	2623	45.963	2.000	0.195	0.886
ID62424	62424	9	62.276	14.534	15.900	0	74	74	2	1	-10921639	92.905	84	34	181	1951	36.669	2.000	0.312	1.206
ID62425	62425	6	96.981	28.348	19.877	0	74	74	2	1	-10921639	211.190	233	105	255	4435	49.890	4.800	0.280	1.852
ID62426	62426	1	68.818	42.739	21.995	0	74	74	2	1	-10921639	199.667	213	113	255	4193	47.677	4.800	0.167	1.199
ID62427	62427	10	72.076	45.306	29.814	0	74	74	2	1	-10921639	141.429	127	84	246	2970	47.253	2.000	0.202	1.006
ID62423	62423	None	31.878	38.028	7.914	0	74	74	2	1	-10921639	47.381	41	25	93	995	18.208	2.000	0.284	1.152
ID62433	62433	9	61.066	14.787	15.941	0	75	75	2	1	-10921639	85.905	75	39	167	1804	35.320	2.000	0.311	1.154
ID62434	62434	11	78.186	26.567	19.129	0	75	75	2	1	-10921639	214.048	231	114	255	4495	48.058	4.800	0.231	1.673
ID62435	62435	6	90.021	28.650	19.982	0	75	75	2	1	-10921639	212.429	240	116	255	4461	48.992	4.800	0.243	1.693
ID62436	62436	1	65.921	42.546	22.042	0	75	75	2	1	-10921639	191.905	197	114	255	4030	46.108	2.000	0.157	1.132
ID62437	62437	10	77.458	45.619	30.024	0	75	75	2	1	-10921639	150.000	140	77	255	3150	51.135	2.000	0.209	1.015
ID62480	62480	11	85.420	26.021	18.805	0	76	76	2	1	-10921639	202.667	208	120	255	4256	51.983	4.800	0.238	1.498
ID62481	62481	6	84.736	28.655	20.134	0	76	76	2	1	-10921639	216.333	253	120	255	4543	45.580	4.800	0.228	1.761
ID62482	62482	1	71.766	42.690	22.194	0	76	76	2	1	-10921639	182.381	193	98	255	3830	48.217	2.000	0.179	1.150
ID62483	62483	12	50.917	40.939	25.644	0	76	76	2	1	-10921639	184.905	192	129	253	3883	34.967	2.000	0.112	1.068
ID62484	62484	10	82.970	45.531	30.517	0	76	76	2	1	-10921639	161.714	165	80	255	3396	58.773	2.000	0.230	1.027
ID62478	62478	None	27.467	15.453	5.124	0	76	76	2	1	-10921639	58.810	62	26	80	1235	15.574	4.800	0.267	1.590
ID62479	62479	9	62.866	15.215	15.701	0	76	76	2	1	-10921639	101.429	96	64	183	2130	35.396	2.000	0.279	1.249
ID62448	62448	12	57.578	40.565	25.588	0	77	77	2	1	-10921639	192.952	193	132	251	4052	35.486	4.800	0.147	1.391
ID62449	62449	10	84.775	45.494	30.576	0	77	77	2	1	-10921639	175.048	175	105	255	3676	51.189	2.000	0.235	1.300
ID62450	62450	14	33.633	31.035	40.528	0	77	77	2	1	-10921639	53.810	52	19	93	1130	21.942	2.000	0.305	1.146
ID62444	62444	13	51.395	37.093	11.164	0	77	77	2	1	-10921639	86.190	79	57	138	1810	24.710	4.800	0.325	1.712
ID62445	62445	9	77.981	15.866	15.393	0	77	77	2	1	-10921639	116.000	113	44	215	2436	50.669	2.000	0.294	1.039
ID62446	62446	11	86.153	26.403	18.869	0	77	77	2	1	-10921639	192.190	228	98	255	4036	60.435	2.000	0.230	1.188
ID62447	62447	1	56.741	41.971	22.859	0	77	77	2	1	-10921639	190.952	201	127	244	4010	34.077	4.800	0.155	1.503
ID62470	62470	13	49.135	37.146	12.599	0	78	78	2	1	-10921639	83.333	80	46	145	1750	28.489	2.000	0.260	1.207
ID62471	62471	9	88.650	16.758	15.194	0	78	78	2	1	-10921639	128.952	125	48	255	2708	56.386	2.000	0.280	0.999
ID62472	62472	11	92.401	26.031	18.194	0	78	78	2	1	-10921639	184.429	193	80	255	3873	61.572	2.000	0.243	1.173
ID62473	62473	6	85.492	29.535	20.884	0	78	78	2	1	-10921639	204.571	219	118	255	4296	54.056	2.000	0.212	1.326
ID62474	62474	1	49.899	41.753	22.142	0	78	78	2	1	-10921639	163.095	170	105	213	3425	33.393	4.800	0.151	1.279
ID62475	62475	12	57.309	39.885	26.222	0	78	78	2	1	-10921639	181.000	186	131	242	3801	30.160	7.600	0.149	1.558
ID62476	62476	10	86.348	45.816	31.204	0	78	78	2	1	-10921639	162.190	147	95	255	3406	47.299	2.000	0.244	1.344
ID62477	62477	14	40.545	30.815	42.300	0	78	78	2	1	-10921639	57.762	50	32	105	1213	21.963	2.000	0.340	1.333
ID62451	62451	13	46.387	37.509	13.626	0	79	79	2	1	-10921639	84.714	86	30	165	1779	36.836	2.000	0.185	0.718
ID62452	62452	9	94.628	16.727	15.462	0	79	79	2	1	-10921639	145.905	147	68	255	3064	61.598	2.000	0.288	1.060
ID62453	62453	11	80.763	26.137	18.390	0	79	79	2	1	-10921639	178.048	181	77	255	3739	58.310	2.000	0.208	1.053
ID62454	62454	6	84.416	29.461	21.136	0	79	79	2	1	-10921639	217.667	237	147	255	4571	40.332	7.600	0.226	1.991
ID62455	62455	1	36.460	41.709	21.915	0	79	79	2	1	-10921639	149.952	159	102	184	3149	26.875	7.600	0.123	1.220
ID62457	62457	12	50.784	39.248	26.264	0	79	79	2	1	-10921639	174.143	177	127	222	3657	28.091	4.800	0.142	1.540
ID62458	62458	10	83.568	45.706	31.311	0	79	79	2	1	-10921639	162.714	156	98	255	3417	47.638	2.000	0.238	1.313
ID62460	62460	14	60.694	30.647	42.778	0	79	79	2	1	-10921639	85.238	73	43	150	1790	32.668	2.000	0.377	1.428
ID62462	62462	None	28.784	51.356	44.920	0	79	79	2	1	-10921639	70.667	71	37	102	1484	18.693	4.800	0.207	1.297
ID62485	62485	13	42.598	37.617	13.817	0	80	80	2	1	-10921639	79.190	84	28	145	1663	31.863	2.000	0.192	0.801
ID62486	62486	9	101.402	17.005	15.494	0	80	80	2	1	-10921639	171.238	158	93	255	3596	58.658	2.000	0.305	1.366
ID62487	62487	11	79.438	25.846	18.188	0	80	80	2	1	-10921639	170.381	168	82	255	3578	52.922	7.600	0.200	1.072
ID62488	62488	6	86.479	29.472	21.314	0	80	80	2	1	-10921639	217.810	242	149	255	4574	41.272	7.600	0.230	1.977
ID62489	62489	1	45.472	41.679	21.227	0	80	80	2	1	-10921639	152.571	159	107	193	3204	28.110	7.600	0.156	1.466
ID62490	62490	12	55.642	38.965	27.000	0	80	80	2	1	-10921639	164.190	159	104	219	3448	31.540	2.000	0.154	1.392
ID62491	62491	10	83.532	45.658	31.373	0	80	80	2	1	-10921639	170.476	174	107	255	3580	46.706	2.000	0.239	1.409
ID62492	62492	14	57.206	30.671	42.249	0	80	80	2	1	-10921639	99.190	102	52	159	2083	31.362	2.000	0.295	1.442
ID62464	62464	1	48.595	40.393	20.815	0	81	81	2	1	-10921639	171.667	174	132	208	3605	20.365	4.800	0.153	2.233
ID62465	62465	12	47.393	38.613	26.979	0	81	81	2	1	-10921639	156.762	156	84	204	3292	32.659	2.000	0.137	1.159
ID62466	62466	10	94.508	45.603	31.244	0	81	81	2	1	-10921639	185.000	179	104	255	3885	52.432	2.000	0.265	1.477
ID62467	62467	14	56.354	30.901	41.872	0	81	81	2	1	-10921639	101.000	93	57	174	2121	31.978	2.000	0.241	1.229
ID62468	62468	15	31.641	38.035	45.125	0	81	81	2	1	-10921639	48.810	48	26	98	1025	19.343	2.000	0.258	1.036
ID62469	62469	None	30.267	50.394	46.369	0	81	81	2	1	-10921639	74.476	75	44	96	1564	16.470	4.800	0.217	1.613
ID62456	62456	13	38.457	37.782	14.043	0	81	81	2	1	-10921639	77.714	80	32	136	1632	29.648	2.000	0.185	0.818
ID62459	62459	9	100.922	17.264	15.624	0	81	81	2	1	-10921639	184.143	186	104	255	3867	53.967	2.000	0.295	1.555
ID62461	62461	11	74.066	25.434	18.144	0	81	81	2	1	-10921639	165.190	161	87	255	3469	50.964	2.000	0.200	1.082
ID62463	62463	6	86.440	29.420	21.232	0	81	81	2	1	-10921639	216.762	242	132	255	4552	40.477	4.800	0.231	2.007
ID62546	62546	13	40.949	38.138	13.709	0	82	82	2	1	-10921639	80.714	80	44	141	1695	27.339	2.000	0.175	0.877
ID62547	62547	9	98.202	17.263	15.673	0	82	82	2	1	-10921639	194.190	199	105	255	4078	51.536	4.800	0.278	1.638
ID62548	62548	11	82.853	24.930	18.002	0	82	82	2	1	-10921639	171.476	172	98	255	3601	49.276	2.000	0.212	1.218
ID62549	62549	1	52.115	39.033	19.936	0	82	82	2	1	-10921639	161.810	167	114	201	3398	24.203	4.800	0.174	1.987
ID62550	62550	6	88.617	29.322	21.224	0	82	82	2	1	-10921639	217.619	219	150	255	4570	38.196	4.800	0.244	2.233
ID62551	62551	12	45.603	38.418	26.674	0	82	82	2	1	-10921639	164.952	174	107	213	3464	29.723	4.800	0.144	1.396
ID62552	62552	10	90.467	45.520	31.414	0	82	82	2	1	-10921639	187.476	206	104	255	3937	52.674	4.800	0.259	1.465
ID62553	62553	14	68.809	30.967	41.746	0	82	82	2	1	-10921639	123.476	114	64	206	2593	35.500	2.000	0.273	1.491
ID62554	62554	15	35.694	38.385	46.078	0	82	82	2	1	-10921639	59.333	59	28	105	1246	20.769	2.000	0.273	1.225
ID62514	62514	13	36.352	37.868	13.526	0	83	83	2	1	-10921639	88.381	91	46	129	1856	23.817	2.000	0.177	1.116
ID62515	62515	9	98.998	17.462	15.872	0	83	83	2	1	-10921639	212.190	226	132	255	4456	46.645	4.800	0.293	2.060
ID62516	62516	11	77.782	24.588	17.850	0	83	83	2	1	-10921639	163.429	167	102	255	3432	48.604	2.000	0.196	1.100
ID62517	62517	1	52.312	38.178	19.722	0	83	83	2	1	-10921639	165.286	168	123	206	3471	23.578	4.800	0.161	1.944
ID62518	62518	6	91.861	29.323	21.133	0	83	83	2	1	-10921639	201.476	208	143	255	4231	44.372	2.000	0.244	1.778
ID62519	62519	12	37.697	38.533	26.962	0	83	83	2	1	-10921639	162.429	163	104	201	3411	26.468	4.800	0.117	1.284
ID62520	62520	10	94.053	45.546	31.352	0	83	83	2	1	-10921639	194.190	206	107	255	4078	53.172	4.800	0.268	1.544
ID62521	62521	91	27.218	59.775	38.666	0	83	83	2	1	-10921639	69.857	77	26	95	1467	17.534	7.600	0.218	1.426
ID62522	62522	14	67.402	31.213	41.626	0	83	83	2	1	-10921639	124.048	111	84	192	2605	35.855	2.000	0.261	1.430
ID62523	62523	15	32.844	38.679	46.311	0	83	83	2	1	-10921639	57.333	62	21	93	1204	21.602	2.000	0.286	1.180
ID62496	62496	1	52.480	37.577	19.962	0	84	84	2	1	-10921639	158.048	170	87	204	3319	33.616	4.800	0.163	1.317
ID62497	62497	6	86.845	29.341	21.050	0	84	84	2	1	-10921639	196.381	197	138	255	4124	41.510	2.000	0.230	1.769
ID62498	62498	12	32.654	38.224	26.908	0	84	84	2	1	-10921639	159.762	161	125	195	3355	21.554	4.800	0.091	1.243
ID62499	62499	10	95.212	45.602	31.305	0	84	84	2	1	-10921639	196.143	197	114	255	4119	53.225	4.800	0.264	1.541
ID62500	62500	91	30.818	59.268	39.537	0	84	84	2	1	-10921639	60.571	59	32	86	1272	17.166	4.800	0.291	1.589
ID62501	62501	14	70.932	31.060	41.637	0	84	84	2	1	-10921639	135.095	123	79	210	2837	37.308	2.000	0.256	1.477
ID62502	62502	15	51.274	39.299	45.899	0	84	84	2	1	-10921639	88.429	86	50	134	1857	24.124	4.800	0.327	1.807
ID62493	62493	13	34.272	37.555	13.235	0	84	84	2	1	-10921639	86.810	84	55	123	1823	17.809	4.800	0.225	1.791
ID62494	62494	9	97.178	17.635	15.948	0	84	84	2	1	-10921639	215.190	220	145	255	4519	42.369	4.800	0.276	2.196
ID62495	62495	11	92.567	24.164	17.684	0	84	84	2	1	-10921639	185.667	186	100	255	3899	55.864	2.000	0.256	1.354
ID62528	62528	1	48.927	36.853	20.300	0	85	85	2	1	-10921639	157.857	159	82	206	3315	34.673	4.800	0.149	1.178
ID62529	62529	6	79.603	29.431	21.109	0	85	85	2	1	-10921639	186.524	190	129	255	3917	41.017	2.000	0.203	1.537
ID62530	62530	12	32.501	38.946	28.178	0	85	85	2	1	-10921639	158.286	161	127	188	3324	17.681	4.800	0.105	1.695
ID62531	62531	10	92.593	45.431	31.389	0	85	85	2	1	-10921639	199.381	188	118	255	4187	45.241	4.800	0.268	1.862
ID62532	62532	14	82.880	31.250	41.625	0	85	85	2	1	-10921639	145.952	140	96	229	3065	46.480	2.000	0.263	1.306
ID62533	62533	15	33.184	38.660	45.570	0	85	85	2	1	-10921639	105.667	105	77	129	2219	15.236	4.800	0.198	2.290
ID62524	62524	16	27.634	0.000	0.000	0	85	85	2	1	-10921639	60.333	61	43	82	1267	11.293	4.800	0.310	2.529
ID62525	62525	13	42.733	36.804	12.955	0	85	85	2	1	-10921639	102.714	104	75	134	2157	16.553	4.800	0.257	2.538
ID62526	62526	9	94.611	17.631	16.060	0	85	85	2	1	-10921639	213.619	213	147	255	4486	42.872	4.800	0.261	2.062
ID62527	62527	11	87.946	24.356	17.787	0	85	85	2	1	-10921639	188.714	192	104	255	3963	53.179	2.000	0.239	1.370
ID62544	62544	14	73.202	31.419	41.515	0	86	86	2	1	-10921639	142.952	140	98	222	3002	40.955	2.000	0.247	1.384
ID62545	62545	15	41.367	38.629	46.011	0	86	86	2	1	-10921639	109.619	104	71	154	2302	22.785	4.800	0.183	1.488
ID62534	62534	16	28.482	1.000	0.000	0	86	86	2	1	-10921639	55.810	59	32	80	1172	15.342	4.800	0.332	1.814
ID62535	62535	None	29.832	37.540	12.266	0	86	86	2	1	-10921639	86.048	93	48	111	1807	17.870	4.800	0.219	1.730
ID62536	62536	13	31.892	36.183	12.846	0	86	86	2	1	-10921639	93.143	96	59	114	1956	15.219	4.800	0.199	2.030
ID62537	62537	9	92.185	17.744	16.071	0	86	86	2	1	-10921639	218.667	213	159	255	4592	37.088	4.800	0.258	2.415
ID62538	62538	11	89.912	24.607	17.764	0	86	86	2	1	-10921639	187.429	192	118	255	3936	53.886	2.000	0.225	1.278
ID62539	62539	18	46.116	52.779	17.631	0	86	86	2	1	-10921639	59.000	52	16	118	1239	27.907	2.000	0.397	1.201
ID62540	62540	6	65.526	29.393	20.991	0	86	86	2	1	-10921639	165.810	150	113	244	3482	37.555	2.000	0.165	1.253
ID62541	62541	1	63.289	35.525	20.620	0	86	86	2	1	-10921639	176.143	177	125	237	3699	33.203	4.800	0.179	1.612
ID62542	62542	12	42.058	38.772	27.885	0	86	86	2	1	-10921639	170.048	168	122	202	3571	22.175	4.800	0.133	1.800
ID62543	62543	10	95.621	45.373	31.197	0	86	86	2	1	-10921639	200.143	193	118	255	4203	47.623	4.800	0.264	1.755
ID62560	62560	1	58.580	35.068	21.090	0	87	87	2	1	-10921639	171.238	165	113	246	3596	32.662	2.000	0.140	1.291
ID62561	62561	12	54.857	38.576	28.123	0	87	87	2	1	-10921639	181.190	174	143	235	3805	26.705	4.800	0.152	1.791
ID62562	62562	10	98.521	45.267	31.128	0	87	87	2	1	-10921639	202.810	197	123	255	4259	44.729	4.800	0.275	1.957
ID62563	62563	14	72.794	31.630	41.295	0	87	87	2	1	-10921639	131.286	134	70	238	2757	45.943	2.000	0.237	1.095
ID62564	62564	15	44.326	39.052	46.100	0	87	87	2	1	-10921639	121.571	127	75	165	2553	25.635	4.800	0.187	1.495
ID62565	62565	17	31.126	48.678	49.004	0	87	87	2	1	-10921639	50.714	48	19	89	1065	20.288	2.000	0.270	1.064
ID62555	62555	16	29.278	0.000	0.000	0	87	87	2	1	-10921639	56.095	59	35	87	1178	14.594	4.800	0.337	1.938
ID62556	62556	9	91.076	17.773	16.245	0	87	87	2	1	-10921639	220.714	229	154	255	4635	36.369	4.800	0.256	2.472
ID62557	62557	18	44.280	53.175	16.272	0	87	87	2	1	-10921639	60.571	59	23	113	1272	25.357	2.000	0.368	1.286
ID62558	62558	11	87.596	24.619	17.769	0	87	87	2	1	-10921639	187.286	190	109	255	3933	54.566	2.000	0.220	1.238
ID62559	62559	6	55.288	29.678	21.206	0	87	87	2	1	-10921639	168.000	159	122	228	3528	31.303	2.000	0.142	1.331
ID62512	62512	15	50.868	40.246	46.883	0	88	88	2	1	-10921639	131.190	134	79	181	2755	29.357	4.800	0.209	1.545
ID62513	62513	17	52.978	49.013	49.046	0	88	88	2	1	-10921639	74.143	64	39	143	1557	28.786	2.000	0.333	1.288
ID62503	62503	16	27.731	1.000	0.000	0	88	88	2	1	-10921639	52.333	53	24	82	1099	17.836	4.800	0.322	1.431
ID62504	62504	18	71.237	53.530	15.473	0	88	88	2	1	-10921639	89.381	96	19	183	1877	50.636	2.000	0.437	1.073
ID62505	62505	9	83.098	17.834	16.262	0	88	88	2	1	-10921639	231.619	247	174	255	4864	28.317	4.800	0.240	3.168
ID62506	62506	11	87.141	24.214	17.760	0	88	88	2	1	-10921639	201.286	217	114	255	4227	52.739	4.800	0.240	1.476
ID62507	62507	6	43.297	29.827	20.967	0	88	88	2	1	-10921639	156.905	150	122	201	3295	21.817	2.000	0.122	1.562
ID62508	62508	1	43.557	35.000	21.521	0	88	88	2	1	-10921639	163.952	156	129	211	3443	25.732	2.000	0.109	1.256
ID62509	62509	12	37.275	39.057	27.898	0	88	88	2	1	-10921639	160.286	161	127	195	3366	20.669	2.000	0.105	1.477
ID62510	62510	10	98.482	45.357	31.054	0	88	88	2	1	-10921639	199.381	184	136	255	4187	46.164	2.000	0.270	1.837
ID62511	62511	14	75.793	31.787	41.302	0	88	88	2	1	-10921639	134.238	131	80	226	2819	43.856	2.000	0.251	1.228
ID62579	62579	18	86.881	54.018	14.942	0	89	89	2	1	-10921639	114.190	105	48	220	2398	45.492	2.000	0.396	1.423
ID62580	62580	9	80.712	17.967	16.264	0	89	89	2	1	-10921639	234.619	255	159	255	4927	31.535	4.800	0.234	2.825
ID62581	62581	11	80.835	24.386	17.819	0	89	89	2	1	-10921639	203.667	217	122	255	4277	51.301	4.800	0.218	1.422
ID62582	62582	6	33.744	30.174	20.741	0	89	89	2	1	-10921639	147.810	158	113	184	3104	22.279	2.000	0.092	1.121
ID62583	62583	1	37.187	34.581	22.186	0	89	89	2	1	-10921639	154.905	156	95	202	3253	26.256	2.000	0.099	1.068
ID62584	62584	12	44.525	38.948	27.775	0	89	89	2	1	-10921639	173.762	174	132	222	3649	24.940	4.800	0.126	1.563
ID62585	62585	10	96.318	45.239	31.078	0	89	89	2	1	-10921639	203.952	186	136	255	4283	44.079	4.800	0.262	1.919
ID62586	62586	14	95.881	32.001	41.010	0	89	89	2	1	-10921639	151.381	127	89	255	3179	50.850	2.000	0.294	1.351
ID62587	62587	19	49.558	38.620	45.738	0	89	89	2	1	-10921639	127.571	125	64	184	2679	35.131	4.800	0.194	1.182
ID62588	62588	15	43.699	40.568	47.057	0	89	89	2	1	-10921639	119.714	116	62	184	2514	32.450	7.600	0.156	0.997
ID62589	62589	17	48.087	48.751	49.127	0	89	89	2	1	-10921639	84.429	84	50	145	1773	28.384	2.000	0.265	1.247
ID62604	62604	21	30.521	19.798	10.094	0	90	90	2	1	-10921639	110.524	107	80	159	2321	23.716	2.000	0.092	0.784
ID62605	62605	None	30.842	31.818	10.129	0	90	90	2	1	-10921639	72.000	77	35	109	1512	21.929	2.000	0.177	0.985
ID62606	62606	18	85.593	53.921	15.265	0	90	90	2	1	-10921639	127.238	129	52	229	2672	47.326	2.000	0.337	1.354
ID62607	62607	9	78.916	18.074	16.156	0	90	90	2	1	-10921639	232.714	255	167	255	4887	32.797	4.800	0.223	2.591
ID62608	62608	11	74.848	23.693	17.420	0	90	90	2	1	-10921639	210.381	255	95	255	4418	57.341	4.800	0.191	1.175
ID62609	62609	1	38.624	34.087	22.788	0	90	90	2	1	-10921639	153.810	152	125	202	3230	23.250	2.000	0.106	1.270
ID62610	62610	12	47.868	38.848	27.964	0	90	90	2	1	-10921639	180.238	181	143	226	3785	24.873	2.000	0.118	1.533
ID62611	62611	10	94.472	45.035	30.958	0	90	90	2	1	-10921639	206.095	192	141	255	4328	42.822	4.800	0.252	1.938
ID62612	62612	14	97.509	32.334	40.718	0	90	90	2	1	-10921639	164.048	154	96	255	3445	54.520	2.000	0.289	1.351
ID62613	62613	20	31.075	55.357	42.685	0	90	90	2	1	-10921639	53.905	53	21	86	1132	17.638	4.800	0.307	1.437
ID62614	62614	19	43.710	37.614	45.246	0	90	90	2	1	-10921639	121.952	127	61	181	2561	35.926	7.600	0.141	0.840
ID62615	62615	15	51.817	40.803	46.970	0	90	90	2	1	-10921639	121.571	118	71	184	2553	34.092	2.000	0.160	0.983
ID62616	62616	17	58.163	47.891	48.501	0	90	90	2	1	-10921639	95.857	89	43	168	2013	37.859	2.000	0.284	1.121
ID62566	62566	22	31.493	19.940	1.649	0	91	91	2	1	-10921639	77.571	77	46	131	1629	24.128	2.000	0.118	0.677
ID62567	62567	21	38.498	19.968	10.001	0	91	91	2	1	-10921639	123.810	122	91	170	2600	24.047	2.000	0.122	1.117
ID62568	62568	18	90.722	53.787	15.396	0	91	91	2	1	-10921639	137.190	136	46	253	2881	53.045	2.000	0.328	1.279
ID62569	62569	9	73.797	18.183	16.254	0	91	91	2	1	-10921639	229.143	255	152	255	4812	38.303	4.800	0.197	1.965
ID62570	62570	11	71.025	23.390	17.301	0	91	91	2	1	-10921639	219.286	255	120	255	4605	46.540	4.800	0.172	1.380
ID62571	62571	1	39.728	34.393	23.514	0	91	91	2	1	-10921639	162.571	163	116	211	3414	29.121	2.000	0.099	1.009
ID62572	62572	23	36.440	37.537	24.570	0	91	91	2	1	-10921639	179.381	183	143	217	3767	24.326	7.600	0.088	1.194
ID62573	62573	12	35.419	39.105	27.656	0	91	91	2	1	-10921639	172.476	174	140	210	3622	21.897	2.000	0.088	1.274
ID62574	62574	10	92.356	45.001	30.679	0	91	91	2	1	-10921639	204.000	201	127	255	4284	46.937	4.800	0.244	1.707
ID62575	62575	14	93.333	32.595	40.495	0	91	91	2	1	-10921639	165.571	161	91	255	3477	57.525	2.000	0.279	1.254
ID62576	62576	20	52.593	55.977	42.550	0	91	91	2	1	-10921639	75.952	73	19	132	1595	32.705	4.800	0.394	1.313
ID62577	62577	19	61.884	38.305	45.201	0	91	91	2	1	-10921639	139.190	141	82	224	2923	39.754	2.000	0.194	1.139
ID62578	62578	17	72.712	47.712	48.238	0	91	91	2	1	-10921639	104.905	91	52	199	2203	45.133	2.000	0.320	1.127
ID62624	62624	1	54.951	33.427	24.263	0	92	92	2	1	-10921639	171.905	165	120	237	3610	35.820	2.000	0.146	1.222
ID62625	62625	23	37.568	37.796	25.487	0	92	92	2	1	-10921639	176.095	181	123	220	3698	30.741	2.000	0.083	0.882
ID62626	62626	10	85.931	44.667	30.742	0	92	92	2	1	-10921639	193.571	202	116	255	4065	49.428	4.800	0.233	1.478
ID62627	62627	24	28.616	58.202	36.005	0	92	92	2	1	-10921639	42.000	41	21	79	882	16.395	2.000	0.320	1.243
ID62628	62628	14	99.669	32.796	40.366	0	92	92	2	1	-10921639	176.190	174	95	255	3700	55.612	2.000	0.292	1.432
ID62629	62629	20	69.747	56.117	42.237	0	92	92	2	1	-10921639	98.000	98	48	175	2058	36.862	2.000	0.389	1.488
ID62630	62630	19	62.499	38.563	45.286	0	92	92	2	1	-10921639	144.190	152	68	201	3028	41.217	4.800	0.222	1.270
ID62631	62631	17	82.690	47.110	47.788	0	92	92	2	1	-10921639	122.000	109	52	220	2562	46.298	2.000	0.316	1.264
ID62617	62617	25	30.491	0.000	0.000	0	92	92	2	1	-10921639	56.667	59	32	87	1190	16.298	4.800	0.362	1.847
ID62618	62618	22	34.105	20.100	1.254	0	92	92	2	1	-10921639	98.571	91	52	145	2070	29.971	2.000	0.162	0.919
ID62619	62619	None	31.395	35.978	8.969	0	92	92	2	1	-10921639	52.048	44	26	89	1093	18.575	2.000	0.254	1.135
ID62620	62620	21	43.813	19.989	10.233	0	92	92	2	1	-10921639	132.762	125	95	197	2788	29.923	2.000	0.140	1.087
ID62621	62621	18	89.542	53.548	15.506	0	92	92	2	1	-10921639	130.143	132	30	249	2733	64.009	2.000	0.312	0.966
ID62622	62622	9	71.687	18.177	16.263	0	92	92	2	1	-10921639	230.524	255	158	255	4841	36.045	4.800	0.193	2.066
ID62623	62623	11	73.059	24.362	17.800	0	92	92	2	1	-10921639	207.190	222	116	255	4351	47.507	4.800	0.193	1.410
ID62592	62592	21	52.935	19.955	10.417	0	93	93	2	1	-10921639	140.905	131	96	229	2959	37.989	2.000	0.155	0.994
ID62593	62593	9	67.680	18.360	16.392	0	93	93	2	1	-10921639	226.429	255	145	255	4755	40.023	4.800	0.175	1.685
ID62594	62594	18	99.445	53.512	15.530	0	93	93	2	1	-10921639	130.190	125	30	255	2734	73.206	2.000	0.345	0.912
ID62595	62595	11	74.485	24.042	17.739	0	93	93	2	1	-10921639	210.571	208	120	255	4422	44.260	4.800	0.196	1.559
ID62596	62596	1	47.984	33.458	25.280	0	93	93	2	1	-10921639	168.190	167	120	220	3532	31.468	2.000	0.129	1.224
ID62597	62597	23	34.284	37.806	25.756	0	93	93	2	1	-10921639	185.238	188	150	222	3890	18.963	6.297	0.090	1.607
ID62598	62598	10	74.250	44.424	30.455	0	93	93	2	1	-10921639	190.952	177	131	255	4010	40.366	2.000	0.180	1.440
ID62599	62599	24	34.051	57.879	35.281	0	93	93	2	1	-10921639	52.476	50	21	91	1102	21.030	2.000	0.310	1.180
ID62600	62600	14	100.767	32.808	40.227	0	93	93	2	1	-10921639	181.381	184	102	255	3809	55.009	2.000	0.280	1.441
ID62601	62601	20	64.012	55.538	41.962	0	93	93	2	1	-10921639	101.810	96	50	179	2138	37.852	2.000	0.323	1.313
ID62602	62602	19	66.545	38.646	45.119	0	93	93	2	1	-10921639	156.143	150	82	219	3279	41.830	4.800	0.232	1.405
ID62603	62603	17	76.822	46.588	47.339	0	93	93	2	1	-10921639	115.667	113	55	222	2429	49.801	2.000	0.307	1.092
ID62590	62590	25	27.139	0.000	0.000	0	93	93	2	1	-10921639	53.952	59	33	80	1133	14.452	4.800	0.330	1.852
ID62591	62591	22	35.492	20.343	1.751	0	93	93	2	1	-10921639	91.810	82	66	145	1928	24.987	2.000	0.130	0.847
ID62632	62632	22	44.687	20.487	1.751	0	94	94	2	1	-10921639	107.667	102	71	174	2261	32.363	2.000	0.138	0.806
ID62633	62633	None	28.610	37.582	7.954	0	94	94	2	1	-10921639	63.714	59	37	104	1338	18.863	2.000	0.190	1.077
ID62634	62634	21	59.943	19.855	10.749	0	94	94	2	1	-10921639	157.714	154	98	244	3312	39.583	2.000	0.134	0.943
ID62635	62635	18	109.083	53.328	15.515	0	94	94	2	1	-10921639	148.905	143	55	255	3127	65.012	2.000	0.370	1.236
ID62636	62636	9	65.938	18.313	16.603	0	94	94	2	1	-10921639	229.048	255	150	255	4810	38.670	4.800	0.169	1.714
ID62637	62637	11	69.145	22.962	17.312	0	94	94	2	1	-10921639	211.238	235	136	255	4436	47.159	4.800	0.167	1.285
ID62638	62638	1	47.508	33.476	25.942	0	94	94	2	1	-10921639	178.571	177	136	228	3750	28.899	4.800	0.124	1.359
ID62639	62639	10	69.663	44.180	30.293	0	94	94	2	1	-10921639	171.952	163	122	253	3611	40.307	2.000	0.166	1.217
ID62640	62640	24	38.961	57.037	33.871	0	94	94	2	1	-10921639	70.524	68	39	104	1481	20.949	4.800	0.306	1.579
ID62641	62641	14	102.445	32.955	40.228	0	94	94	2	1	-10921639	187.476	177	102	255	3937	54.995	2.000	0.287	1.520
ID62642	62642	20	54.356	54.552	41.006	0	94	94	2	1	-10921639	106.238	105	70	168	2231	31.757	4.800	0.279	1.461
ID62643	62643	26	56.055	52.949	41.891	0	94	94	2	1	-10921639	111.857	109	52	168	2349	34.176	4.800	0.278	1.424
ID62644	62644	19	67.016	38.603	45.067	0	94	94	2	1	-10921639	152.524	140	80	226	3203	44.278	2.000	0.215	1.221
ID62645	62645	17	74.179	45.959	46.504	0	94	94	2	1	-10921639	114.714	105	48	215	2409	47.538	2.000	0.285	1.071
ID62660	62660	22	62.483	20.406	2.117	0	95	95	2	1	-10921639	123.857	116	77	219	2601	42.341	2.000	0.169	0.847
ID62661	62661	21	68.390	19.777	10.723	0	95	95	2	1	-10921639	175.238	177	102	255	3680	44.627	2.000	0.156	1.061
ID62662	62662	18	124.647	53.192	15.784	0	95	95	2	1	-10921639	169.667	167	79	255	3563	62.045	2.000	0.425	1.631
ID62663	62663	9	65.676	18.329	16.751	0	95	95	2	1	-10921639	229.905	255	156	255	4828	36.156	4.800	0.171	1.858
ID62664	62664	11	61.719	22.782	17.485	0	95	95	2	1	-10921639	203.619	220	113	255	4276	50.171	4.800	0.142	1.009
ID62665	62665	27	27.090	13.978	21.174	0	95	95	2	1	-10921639	114.524	113	80	158	2405	20.849	2.000	0.085	0.864
ID62666	62666	None	33.702	38.536	25.474	0	95	95	2	1	-10921639	163.429	161	122	211	3432	27.692	2.000	0.088	0.951
ID62667	62667	1	51.994	33.121	26.704	0	95	95	2	1	-10921639	175.143	170	129	237	3678	30.424	2.000	0.128	1.303
ID62668	62668	10	62.120	43.887	30.389	0	95	95	2	1	-10921639	165.048	165	111	247	3466	35.789	2.000	0.160	1.272
ID62669	62669	24	43.584	56.052	32.622	0	95	95	2	1	-10921639	79.429	77	46	136	1668	22.293	4.800	0.286	1.586
ID62670	62670	14	95.529	32.898	40.306	0	95	95	2	1	-10921639	191.524	184	96	255	4022	51.884	2.000	0.267	1.555
ID62671	62671	26	56.878	52.949	40.156	0	95	95	2	1	-10921639	109.190	113	55	159	2293	31.314	4.800	0.298	1.600
ID62672	62672	19	72.944	38.576	44.773	0	95	95	2	1	-10921639	154.619	143	86	246	3247	51.337	2.000	0.200	1.004
ID62673	62673	17	93.827	45.263	45.858	0	95	95	2	1	-10921639	135.286	109	80	255	2841	52.958	2.000	0.312	1.216
ID62656	62656	14	93.325	33.080	40.263	0	96	96	2	1	-10921639	201.048	202	102	255	4222	54.013	3.200	0.254	1.508
ID62657	62657	26	60.857	51.714	39.628	0	96	96	2	1	-10921639	122.429	125	57	179	2571	31.552	4.800	0.299	1.786
ID62658	62658	19	63.571	38.530	44.625	0	96	96	2	1	-10921639	158.524	154	96	235	3329	47.650	2.000	0.166	0.945
ID62659	62659	17	98.520	44.917	45.400	0	96	96	2	1	-10921639	140.238	129	59	255	2945	61.319	2.000	0.325	1.122
ID62646	62646	22	70.258	20.495	2.338	0	96	96	2	1	-10921639	133.619	122	75	237	2806	47.949	2.000	0.196	0.914
ID62647	62647	28	38.808	37.939	8.150	0	96	96	2	1	-10921639	87.190	79	57	143	1831	23.541	2.000	0.162	1.031
ID62648	62648	21	77.001	20.088	10.799	0	96	96	2	1	-10921639	184.476	177	113	255	3874	44.139	2.000	0.183	1.296
ID62649	62649	18	129.130	53.185	15.950	0	96	96	2	1	-10921639	176.619	152	100	255	3709	62.224	2.000	0.434	1.718
ID62650	62650	9	62.815	18.292	17.084	0	96	96	2	1	-10921639	235.000	255	158	255	4935	33.296	4.800	0.165	1.997
ID62651	62651	11	60.534	22.644	17.625	0	96	96	2	1	-10921639	204.952	215	123	255	4304	42.447	4.800	0.141	1.197
ID62652	62652	27	43.884	14.243	21.519	0	96	96	2	1	-10921639	119.190	116	59	199	2503	39.466	2.000	0.151	0.792
ID62653	62653	1	54.673	33.574	27.621	0	96	96	2	1	-10921639	182.333	179	116	247	3829	34.127	2.000	0.133	1.253
ID62654	62654	10	48.710	43.782	30.545	0	96	96	2	1	-10921639	156.381	161	118	208	3284	28.762	4.800	0.149	1.409
ID62655	62655	24	46.743	55.027	31.270	0	96	96	2	1	-10921639	91.000	87	62	138	1911	21.335	4.800	0.281	1.871
ID62736	62736	22	72.480	20.499	2.715	0	97	97	2	1	-10921639	139.905	132	87	238	2938	44.482	2.000	0.235	1.199
ID62737	62737	28	47.009	37.966	8.443	0	97	97	2	1	-10921639	96.286	87	55	161	2022	30.427	2.000	0.195	1.034
ID62738	62738	21	68.717	20.071	11.237	0	97	97	2	1	-10921639	182.571	184	109	255	3834	43.475	2.000	0.175	1.254
ID62739	62739	18	127.248	53.088	16.033	0	97	97	2	1	-10921639	179.238	149	102	255	3764	63.145	3.200	0.405	1.635
ID62740	62740	9	58.358	18.262	17.365	0	97	97	2	1	-10921639	236.857	255	175	255	4974	29.123	4.800	0.153	2.155
ID62741	62741	11	52.873	21.890	17.842	0	97	97	2	1	-10921639	214.238	220	150	255	4499	36.992	4.800	0.109	1.142
ID62742	62742	27	54.931	14.533	21.942	0	97	97	2	1	-10921639	137.667	134	82	220	2891	38.742	2.000	0.132	0.831
ID62743	62743	29	32.053	26.319	25.000	0	97	97	2	1	-10921639	138.048	147	100	174	2899	22.981	2.000	0.103	1.121
ID62744	62744	1	66.352	33.741	28.021	0	97	97	2	1	-10921639	194.190	193	143	255	4078	32.038	2.000	0.164	1.707
ID62745	62745	10	41.085	43.895	30.765	0	97	97	2	1	-10921639	142.905	143	100	186	3001	22.707	2.000	0.134	1.487
ID62746	62746	24	56.766	54.324	30.846	0	97	97	2	1	-10921639	102.333	105	62	152	2149	28.375	2.000	0.295	1.645
ID62747	62747	26	90.836	51.133	39.212	0	97	97	2	1	-10921639	141.333	140	71	235	2968	47.459	4.800	0.365	1.593
ID62748	62748	14	91.829	33.184	40.250	0	97	97	2	1	-10921639	203.429	224	102	255	4272	53.484	4.800	0.249	1.515
ID62749	62749	19	79.019	38.098	44.307	0	97	97	2	1	-10921639	190.571	190	120	255	4002	48.477	2.000	0.208	1.354
ID62750	62750	17	95.626	44.669	45.032	0	97	97	2	1	-10921639	142.333	125	64	255	2989	58.962	2.000	0.302	1.120
ID62720	62720	17	86.605	44.489	44.514	0	98	98	2	1	-10921639	154.619	140	82	255	3247	54.219	2.000	0.247	1.130
ID62705	62705	22	86.327	20.504	3.070	0	98	98	2	1	-10921639	143.238	131	71	255	3008	55.628	2.000	0.254	1.042
ID62706	62706	28	59.127	38.084	8.757	0	98	98	2	1	-10921639	108.524	93	70	184	2279	31.253	2.000	0.247	1.376
ID62707	62707	21	74.112	20.005	11.514	0	98	98	2	1	-10921639	198.857	202	131	255	4176	42.212	2.000	0.161	1.308
ID62708	62708	18	124.854	52.795	16.077	0	98	98	2	1	-10921639	181.143	181	82	255	3804	62.908	2.000	0.404	1.658
ID62709	62709	9	53.893	18.175	17.533	0	98	98	2	1	-10921639	236.000	255	172	255	4956	30.974	4.800	0.130	1.759
ID62710	62710	11	48.288	22.175	18.242	0	98	98	2	1	-10921639	214.238	215	150	255	4499	36.442	7.600	0.103	1.100
ID62711	62711	27	67.070	14.678	22.206	0	98	98	2	1	-10921639	156.429	156	105	249	3285	42.253	2.000	0.150	0.967
ID62712	62712	29	47.253	26.242	25.196	0	98	98	2	1	-10921639	154.857	154	111	208	3252	25.202	2.000	0.139	1.496
ID62713	62713	None	28.878	38.985	25.893	0	98	98	2	1	-10921639	160.048	159	123	199	3361	19.536	2.000	0.063	0.977
ID62714	62714	1	48.181	34.551	29.101	0	98	98	2	1	-10921639	185.619	188	141	224	3898	24.036	4.800	0.129	1.765
ID62715	62715	24	59.781	53.528	30.543	0	98	98	2	1	-10921639	103.286	109	43	168	2169	37.134	4.800	0.306	1.304
ID62716	62716	26	100.112	50.417	39.208	0	98	98	2	1	-10921639	153.095	141	62	255	3215	58.432	2.000	0.354	1.369
ID62717	62717	14	90.666	33.190	40.269	0	98	98	2	1	-10921639	211.952	251	111	255	4451	52.397	4.800	0.248	1.607
ID62719	62719	19	77.248	38.181	44.291	0	98	98	2	1	-10921639	200.810	202	134	255	4217	42.748	4.800	0.195	1.535
ID62690	62690	22	88.048	20.428	3.359	0	99	99	2	1	-10921639	149.524	132	95	246	3140	51.971	2.000	0.282	1.265
ID62691	62691	28	54.764	37.877	9.237	0	99	99	2	1	-10921639	99.286	96	59	177	2085	32.170	2.000	0.238	1.187
ID62692	62692	21	80.853	20.045	11.681	0	99	99	2	1	-10921639	207.905	210	143	255	4366	41.792	2.000	0.196	1.631
ID62693	62693	18	119.502	52.325	16.262	0	99	99	2	1	-10921639	193.429	193	84	255	4062	62.540	4.800	0.390	1.735
ID62694	62694	9	55.571	18.276	17.754	0	99	99	2	1	-10921639	236.286	255	167	255	4962	29.237	4.800	0.140	1.981
ID62695	62695	11	43.813	22.096	18.290	0	99	99	2	1	-10921639	208.714	202	143	255	4383	36.961	7.600	0.095	0.984
ID62696	62696	27	70.086	14.884	22.431	0	99	99	2	1	-10921639	166.714	147	122	255	3501	41.271	2.000	0.159	1.110
ID62697	62697	30	34.847	38.097	21.794	0	99	99	2	1	-10921639	154.000	154	123	188	3234	17.199	4.800	0.112	1.798
ID62698	62698	29	52.433	26.705	25.472	0	99	99	2	1	-10921639	159.762	158	116	206	3355	29.355	4.800	0.153	1.445
ID62699	62699	1	63.751	35.753	30.027	0	99	99	2	1	-10921639	194.000	195	132	255	4074	35.554	7.600	0.158	1.492
ID62700	62700	24	83.056	52.752	30.443	0	99	99	2	1	-10921639	114.952	109	44	206	2414	50.362	2.000	0.381	1.260
ID62701	62701	26	104.033	50.032	39.112	0	99	99	2	1	-10921639	158.190	154	80	255	3322	52.326	2.000	0.368	1.627
ID62702	62702	14	90.723	33.069	40.207	0	99	99	2	1	-10921639	212.667	242	118	255	4466	50.355	4.800	0.246	1.670
ID62703	62703	19	75.915	38.018	44.245	0	99	99	2	1	-10921639	200.476	208	127	255	4210	44.320	2.000	0.186	1.420
ID62704	62704	17	90.230	44.092	44.383	0	99	99	2	1	-10921639	154.238	154	79	255	3239	56.208	2.000	0.261	1.136
ID62688	62688	19	75.944	38.069	44.151	0	100	100	2	1	-10921639	194.619	204	140	255	4087	39.776	2.000	0.187	1.539
ID62689	62689	17	89.053	43.867	44.308	0	100	100	2	1	-10921639	150.857	149	75	255	3168	57.890	2.000	0.239	1.005
ID62674	62674	22	89.175	20.423	3.539	0	100	100	2	1	-10921639	153.762	147	86	255	3229	55.097	2.000	0.271	1.189
ID62675	62675	31	35.430	43.511	5.035	0	100	100	2	1	-10921639	63.476	70	16	104	1333	23.592	2.000	0.284	1.189
ID62676	62676	28	51.274	37.710	9.971	0	100	100	2	1	-10921639	95.476	89	52	172	2005	30.569	2.000	0.223	1.140
ID62677	62677	21	78.661	20.151	11.791	0	100	100	2	1	-10921639	212.524	222	134	255	4463	41.480	4.800	0.193	1.661
ID62678	62678	18	111.170	51.700	16.569	0	100	100	2	1	-10921639	198.952	217	89	255	4178	57.046	4.800	0.353	1.821
ID62679	62679	9	54.838	18.232	17.756	0	100	100	2	1	-10921639	236.333	255	183	255	4963	25.985	4.800	0.136	2.180
ID62680	62680	11	33.068	22.894	18.556	0	100	100	2	1	-10921639	184.190	179	145	238	3868	27.467	7.600	0.078	0.966
ID62681	62681	27	72.148	15.136	22.487	0	100	100	2	1	-10921639	171.429	161	109	255	3600	46.228	2.000	0.159	1.017
ID62682	62682	30	55.070	37.376	21.978	0	100	100	2	1	-10921639	167.429	165	118	224	3516	31.595	2.000	0.149	1.371
ID62683	62683	29	50.876	26.482	25.633	0	100	100	2	1	-10921639	141.095	138	82	208	2963	39.159	2.000	0.151	0.947
ID62684	62684	1	69.987	36.465	30.405	0	100	100	2	1	-10921639	205.000	199	141	255	4305	37.405	4.800	0.174	1.624
ID62685	62685	24	71.048	51.795	30.746	0	100	100	2	1	-10921639	103.095	96	35	186	2165	44.950	2.000	0.330	1.138
ID62686	62686	26	111.447	49.824	38.726	0	100	100	2	1	-10921639	174.619	167	64	255	3667	57.804	4.800	0.379	1.661
ID62687	62687	14	91.436	32.990	40.045	0	100	100	2	1	-10921639	218.762	242	141	255	4594	41.609	4.800	0.255	2.134
ID62721	62721	31	32.774	42.977	5.053	0	101	101	2	1	-10921639	63.476	64	23	98	1333	18.096	4.800	0.280	1.534
ID62722	62722	28	49.973	37.638	10.320	0	101	101	2	1	-10921639	93.095	91	48	170	1955	33.867	2.000	0.217	0.982
ID62723	62723	21	75.893	20.008	12.070	0	101	101	2	1	-10921639	212.857	240	140	255	4470	43.909	4.800	0.193	1.566
ID62724	62724	18	113.712	51.146	16.724	0	101	101	2	1	-10921639	200.286	215	114	255	4206	51.706	4.800	0.358	2.041
ID62725	62725	9	54.395	18.217	17.980	0	101	101	2	1	-10921639	236.714	255	177	255	4971	29.491	4.800	0.135	1.905
ID62726	62726	11	29.255	24.026	19.180	0	101	101	2	1	-10921639	166.238	163	116	211	3491	25.911	2.000	0.077	0.922
ID62727	62727	30	68.716	37.506	22.075	0	101	101	2	1	-10921639	178.762	181	109	255	3754	42.928	2.000	0.172	1.223
ID62728	62728	27	80.398	15.369	22.780	0	101	101	2	1	-10921639	174.048	188	96	255	3655	52.619	2.000	0.214	1.165
ID62729	62729	29	59.796	26.655	25.729	0	101	101	2	1	-10921639	144.000	141	84	211	3024	37.830	2.000	0.168	1.096
ID62730	62730	1	71.055	36.285	30.454	0	101	101	2	1	-10921639	202.238	199	132	255	4247	39.600	2.000	0.171	1.495
ID62731	62731	24	79.822	51.167	30.930	0	101	101	2	1	-10921639	114.048	100	50	206	2395	45.032	2.000	0.339	1.283
ID62732	62732	26	114.183	49.215	38.748	0	101	101	2	1	-10921639	187.905	193	109	255	3946	55.885	4.800	0.358	1.772
ID62733	62733	14	86.793	32.911	39.949	0	101	101	2	1	-10921639	218.667	233	143	255	4592	39.062	4.800	0.233	2.116
ID62734	62734	19	74.833	38.002	43.872	0	101	101	2	1	-10921639	196.571	193	123	255	4128	43.456	2.000	0.175	1.344
ID62735	62735	17	87.670	43.571	44.151	0	101	101	2	1	-10921639	154.524	143	70	255	3245	61.168	2.000	0.234	0.958
ID62718	62718	22	77.509	20.490	3.833	0	101	101	2	1	-10921639	147.952	129	93	255	3107	44.047	2.000	0.247	1.329
ID62794	62794	22	76.323	20.588	4.188	0	102	102	2	1	-10921639	134.667	120	77	249	2828	49.640	2.000	0.233	1.025
ID62795	62795	28	48.066	36.988	10.223	0	102	102	2	1	-10921639	90.905	82	57	149	1909	27.296	2.000	0.228	1.238
ID62796	62796	21	76.186	19.986	12.458	0	102	102	2	1	-10921639	201.905	215	111	255	4240	51.776	4.800	0.194	1.265
ID62797	62797	18	113.699	50.784	16.958	0	102	102	2	1	-10921639	195.476	190	87	255	4105	54.163	4.800	0.348	1.862
ID62798	62798	9	59.282	17.981	17.960	0	102	102	2	1	-10921639	230.143	247	170	255	4833	29.584	4.800	0.143	1.946
ID62799	62799	30	72.303	36.931	22.372	0	102	102	2	1	-10921639	183.381	179	113	255	3851	44.893	2.000	0.179	1.242
ID62800	62800	27	77.610	15.725	22.903	0	102	102	2	1	-10921639	170.524	158	100	255	3581	50.596	2.000	0.167	0.965
ID62801	62801	29	74.952	26.600	25.654	0	102	102	2	1	-10921639	153.810	154	91	242	3230	46.212	2.000	0.224	1.218
ID62802	62802	1	67.637	36.404	30.918	0	102	102	2	1	-10921639	190.095	186	129	255	3992	36.217	4.800	0.176	1.575
ID62803	62803	24	76.510	50.565	30.919	0	102	102	2	1	-10921639	109.000	102	26	211	2289	53.500	2.000	0.332	1.015
ID62804	62804	26	112.759	49.027	38.609	0	102	102	2	1	-10921639	191.190	186	87	255	4015	55.158	4.800	0.362	1.843
ID62805	62805	14	86.880	32.931	39.781	0	102	102	2	1	-10921639	218.143	229	156	255	4581	35.903	4.800	0.240	2.349
ID62806	62806	19	72.496	37.868	43.884	0	102	102	2	1	-10921639	197.143	195	132	255	4140	41.502	2.000	0.169	1.371
ID62807	62807	17	85.082	43.506	43.722	0	102	102	2	1	-10921639	156.952	152	70	255	3296	63.312	2.000	0.220	0.894
ID62752	62752	28	46.212	36.664	11.205	0	103	103	2	1	-10921639	94.333	91	53	147	1981	28.072	2.000	0.216	1.192
ID62753	62753	21	74.724	19.811	12.796	0	103	103	2	1	-10921639	210.619	215	149	255	4423	39.981	2.000	0.177	1.586
ID62754	62754	18	108.098	50.612	17.182	0	103	103	2	1	-10921639	190.286	204	105	255	3996	56.759	4.800	0.321	1.627
ID62755	62755	9	57.631	18.134	18.116	0	103	103	2	1	-10921639	223.762	226	170	255	4699	30.804	4.800	0.128	1.649
ID62756	62756	27	68.977	15.783	22.940	0	103	103	2	1	-10921639	166.238	161	111	255	3491	44.152	2.000	0.149	0.979
ID62757	62757	30	69.768	36.699	22.713	0	103	103	2	1	-10921639	192.905	192	140	255	4051	34.606	4.800	0.175	1.657
ID62758	62758	29	77.608	26.767	25.643	0	103	103	2	1	-10921639	159.905	140	96	255	3358	45.798	2.000	0.227	1.290
ID62759	62759	1	70.203	36.723	30.967	0	103	103	2	1	-10921639	192.667	192	141	255	4046	33.939	4.800	0.185	1.772
ID62760	62760	24	82.826	49.905	30.953	0	103	103	2	1	-10921639	117.190	114	43	226	2461	49.892	2.000	0.322	1.145
ID62761	62761	26	105.933	48.757	38.430	0	103	103	2	1	-10921639	186.619	192	95	255	3919	57.839	4.800	0.334	1.616
ID62762	62762	14	82.356	32.865	39.801	0	103	103	2	1	-10921639	216.667	220	150	255	4550	37.450	4.800	0.214	2.040
ID62763	62763	19	71.523	38.141	43.971	0	103	103	2	1	-10921639	186.810	179	123	255	3923	40.740	2.000	0.156	1.239
ID62764	62764	17	82.057	43.225	43.722	0	103	103	2	1	-10921639	156.714	143	89	255	3291	51.109	2.000	0.199	1.016
ID62751	62751	22	61.366	20.635	4.719	0	103	103	2	1	-10921639	129.048	122	75	219	2710	40.417	2.000	0.181	0.977
ID62784	62784	18	99.822	50.408	17.541	0	104	104	2	1	-10921639	188.095	192	120	255	3950	49.179	4.800	0.318	1.845
ID62785	62785	27	68.032	15.987	23.018	0	104	104	2	1	-10921639	154.857	140	102	255	3252	43.025	2.000	0.153	0.957
ID62786	62786	30	70.522	36.472	22.739	0	104	104	2	1	-10921639	194.286	197	141	255	4080	36.347	4.800	0.178	1.617
ID62787	62787	29	80.509	26.819	25.368	0	104	104	2	1	-10921639	170.143	161	100	255	3573	43.644	2.000	0.221	1.410
ID62788	62788	1	47.226	37.003	31.099	0	104	104	2	1	-10921639	170.476	174	138	210	3580	21.040	4.800	0.140	1.995
ID62789	62789	24	65.456	49.180	30.989	0	104	104	2	1	-10921639	112.429	107	61	190	2361	34.807	2.000	0.285	1.431
ID62790	62790	26	111.451	48.086	38.187	0	104	104	2	1	-10921639	183.143	179	95	255	3846	55.702	2.000	0.343	1.680
ID62791	62791	14	84.876	32.907	39.856	0	104	104	2	1	-10921639	212.333	206	149	255	4459	39.990	3.200	0.216	1.888
ID62792	62792	17	75.407	42.925	43.493	0	104	104	2	1	-10921639	148.381	141	71	255	3116	55.259	2.000	0.181	0.822
ID62793	62793	19	65.903	38.026	43.714	0	104	104	2	1	-10921639	180.381	174	111	255	3788	44.179	2.000	0.136	0.981
ID62779	62779	22	51.456	20.908	4.728	0	104	104	2	1	-10921639	119.762	111	79	192	2515	29.110	2.000	0.174	1.221
ID62780	62780	None	29.951	44.142	4.974	0	104	104	2	1	-10921639	46.810	48	21	86	983	17.099	2.000	0.312	1.304
ID62781	62781	28	38.211	36.331	12.232	0	104	104	2	1	-10921639	93.762	89	68	140	1969	22.479	2.000	0.167	1.193
ID62782	62782	21	74.701	19.840	13.220	0	104	104	2	1	-10921639	200.238	215	129	255	4205	46.634	2.000	0.181	1.319
ID62783	62783	9	53.851	18.142	18.077	0	104	104	2	1	-10921639	206.190	210	150	255	4330	31.786	2.000	0.114	1.325
ID62765	62765	22	37.912	21.341	5.125	0	105	105	2	1	-10921639	111.762	104	84	165	2347	23.622	2.000	0.127	1.064
ID62766	62766	21	60.144	19.822	13.391	0	105	105	2	1	-10921639	181.571	183	118	255	3813	41.163	2.000	0.143	1.102
ID62767	62767	28	27.218	36.259	12.564	0	105	105	2	1	-10921639	91.286	86	71	127	1917	16.695	2.000	0.112	1.098
ID62768	62768	9	43.567	18.420	18.099	0	105	105	2	1	-10921639	190.286	192	145	251	3996	26.456	2.000	0.095	1.246
ID62769	62769	18	101.478	50.334	17.774	0	105	105	2	1	-10921639	176.190	175	114	255	3700	51.662	2.000	0.311	1.618
ID62770	62770	27	48.745	15.976	23.070	0	105	105	2	1	-10921639	140.238	132	104	220	2945	33.408	2.000	0.104	0.793
ID62771	62771	30	53.298	36.321	23.137	0	105	105	2	1	-10921639	180.714	179	140	235	3795	26.041	4.800	0.143	1.732
ID62772	62772	29	79.738	26.822	25.403	0	105	105	2	1	-10921639	165.048	156	93	255	3466	46.139	2.000	0.211	1.247
ID62773	62773	1	38.378	37.051	30.902	0	105	105	2	1	-10921639	159.619	159	131	186	3352	16.972	4.800	0.127	2.116
ID62774	62774	24	58.628	48.883	30.760	0	105	105	2	1	-10921639	108.333	109	52	183	2275	35.062	2.000	0.243	1.210
ID62775	62775	26	93.141	47.325	37.939	0	105	105	2	1	-10921639	162.571	149	89	255	3414	54.129	2.000	0.276	1.300
ID62776	62776	14	82.369	32.784	39.799	0	105	105	2	1	-10921639	196.667	181	138	255	4130	42.620	2.000	0.197	1.521
ID62777	62777	17	61.029	42.622	43.330	0	105	105	2	1	-10921639	137.381	132	70	229	2885	47.701	2.000	0.152	0.760
ID62778	62778	19	50.064	37.742	43.620	0	105	105	2	1	-10921639	166.143	159	109	226	3489	35.977	2.000	0.113	0.936
ID62816	62816	26	77.872	46.783	37.588	0	106	106	2	1	-10921639	163.667	159	80	249	3437	47.329	4.800	0.245	1.363
ID62817	62817	14	79.708	32.889	39.865	0	106	106	2	1	-10921639	184.810	175	132	255	3881	42.916	2.000	0.186	1.349
ID62818	62818	19	43.959	37.988	43.201	0	106	106	2	1	-10921639	161.667	159	129	226	3395	27.104	2.000	0.097	1.057
ID62819	62819	17	53.214	42.594	42.831	0	106	106	2	1	-10921639	132.524	125	73	231	2783	43.213	2.000	0.115	0.634
ID62808	62808	21	42.450	19.588	13.523	0	106	106	2	1	-10921639	175.524	174	131	229	3686	24.764	2.000	0.111	1.418
ID62809	62809	9	27.583	18.501	18.242	0	106	106	2	1	-10921639	168.619	170	143	213	3541	18.101	4.800	0.065	1.130
ID62810	62810	18	95.267	50.289	17.971	0	106	106	2	1	-10921639	167.571	154	105	255	3519	50.113	2.000	0.281	1.468
ID62811	62811	27	41.096	16.100	23.139	0	106	106	2	1	-10921639	139.095	131	107	199	2921	25.280	2.000	0.106	1.050
ID62812	62812	30	32.724	35.983	23.657	0	106	106	2	1	-10921639	163.143	161	143	188	3426	14.427	4.800	0.099	2.029
ID62813	62813	29	78.784	26.630	25.469	0	106	106	2	1	-10921639	162.286	168	80	255	3408	50.377	2.000	0.216	1.145
ID62814	62814	1	27.617	37.296	31.010	0	106	106	2	1	-10921639	150.048	149	132	172	3151	12.416	4.800	0.103	2.249
ID62815	62815	24	47.219	48.116	30.712	0	106	106	2	1	-10921639	114.476	113	57	177	2404	29.342	2.000	0.166	1.112
ID62832	62832	30	27.475	35.367	24.112	0	107	107	2	1	-10921639	153.905	161	105	181	3232	21.934	7.600	0.084	1.093
ID62833	62833	29	64.664	26.632	25.593	0	107	107	2	1	-10921639	146.429	145	84	231	3075	43.106	2.000	0.186	1.067
ID62834	62834	1	29.201	36.493	30.697	0	107	107	2	1	-10921639	144.190	149	109	179	3028	20.473	2.000	0.089	1.149
ID62835	62835	24	45.298	47.336	30.635	0	107	107	2	1	-10921639	124.810	120	80	186	2621	28.605	2.000	0.146	1.110
ID62836	62836	26	63.086	46.847	37.381	0	107	107	2	1	-10921639	152.619	150	98	217	3205	35.591	4.800	0.212	1.499
ID62837	62837	14	64.506	32.907	39.879	0	107	107	2	1	-10921639	170.333	159	122	255	3577	35.086	2.000	0.155	1.305
ID62838	62838	17	42.982	42.260	42.848	0	107	107	2	1	-10921639	138.714	140	95	208	2913	29.246	2.000	0.110	0.938
ID62839	62839	19	29.006	37.944	43.560	0	107	107	2	1	-10921639	150.143	143	105	183	3153	22.039	2.000	0.073	0.925
ID62829	62829	21	39.295	19.622	13.503	0	107	107	2	1	-10921639	162.238	159	136	217	3407	21.137	2.000	0.114	1.569
ID62830	62830	18	79.513	50.333	18.111	0	107	107	2	1	-10921639	153.190	141	100	255	3217	43.838	2.000	0.237	1.337
ID62831	62831	27	31.380	16.273	22.975	0	107	107	2	1	-10921639	129.286	122	102	181	2715	23.715	2.000	0.078	0.786
ID62820	62820	21	35.275	19.775	13.684	0	108	108	2	1	-10921639	150.048	150	122	184	3151	18.540	2.000	0.105	1.539
ID62821	62821	18	65.663	50.273	18.058	0	108	108	2	1	-10921639	132.571	120	84	211	2784	35.244	2.000	0.224	1.376
ID62822	62822	29	68.472	26.688	25.201	0	108	108	2	1	-10921639	145.810	141	70	240	3062	45.200	2.000	0.185	1.006
ID62823	62823	1	32.909	36.853	30.928	0	108	108	2	1	-10921639	149.143	145	127	183	3132	16.674	4.800	0.096	1.565
ID62824	62824	24	28.541	46.559	30.373	0	108	108	2	1	-10921639	121.381	123	61	159	2549	29.121	7.600	0.103	0.780
ID62825	62825	26	51.630	47.054	37.079	0	108	108	2	1	-10921639	139.857	134	96	186	2937	26.230	4.800	0.181	1.636
ID62826	62826	14	44.698	32.827	39.950	0	108	108	2	1	-10921639	153.476	150	102	219	3223	26.888	7.600	0.113	1.159
ID62827	62827	17	38.373	42.555	42.862	0	108	108	2	1	-10921639	128.238	125	79	183	2693	29.312	2.000	0.106	0.838
ID62828	62828	19	27.540	38.056	43.524	0	108	108	2	1	-10921639	144.810	141	111	181	3041	19.944	2.000	0.077	1.037
ID62848	62848	17	34.668	42.507	42.743	0	109	109	2	1	-10921639	126.762	122	77	175	2662	27.887	2.000	0.103	0.851
ID62840	62840	None	29.130	44.676	3.757	0	109	109	2	1	-10921639	41.429	37	19	68	870	14.985	2.000	0.406	1.595
ID62841	62841	21	31.493	20.168	13.611	0	109	109	2	1	-10921639	142.048	145	118	168	2983	15.730	2.000	0.102	1.672
ID62842	62842	18	51.934	50.215	17.942	0	109	109	2	1	-10921639	118.619	105	87	184	2491	28.282	2.000	0.183	1.296
ID62843	62843	29	46.226	26.808	25.371	0	109	109	2	1	-10921639	137.381	138	77	195	2885	30.116	2.000	0.137	1.098
ID62844	62844	1	32.133	36.874	31.072	0	109	109	2	1	-10921639	148.667	147	123	175	3122	16.063	2.000	0.099	1.672
ID62845	62845	24	32.472	46.092	30.825	0	109	109	2	1	-10921639	141.381	141	93	174	2969	21.704	2.000	0.108	1.269
ID62846	62846	26	35.006	46.608	37.002	0	109	109	2	1	-10921639	131.000	129	89	170	2751	23.119	3.200	0.117	1.186
ID62847	62847	14	29.229	32.985	39.735	0	109	109	2	1	-10921639	140.095	138	116	170	2942	17.398	7.600	0.081	1.213
ID62849	62849	None	31.504	22.100	5.178	0	110	110	2	1	-10921639	100.143	96	77	134	2103	17.106	7.600	0.145	1.484
ID62850	62850	18	40.960	49.958	17.900	0	110	110	2	1	-10921639	112.238	107	87	159	2357	21.522	2.000	0.158	1.425
ID62851	62851	29	38.669	26.626	25.149	0	110	110	2	1	-10921639	139.810	138	95	184	2936	24.116	4.800	0.127	1.310
ID62852	62852	1	28.211	37.273	30.733	0	110	110	2	1	-10921639	150.476	152	118	175	3160	15.452	4.800	0.086	1.545
ID62853	62853	24	32.474	46.773	32.758	0	110	110	2	1	-10921639	130.571	140	68	163	2742	29.299	3.200	0.120	0.953
ID62854	62854	17	31.087	42.164	43.852	0	110	110	2	1	-10921639	137.095	141	109	168	2879	17.734	2.000	0.100	1.409
ID62856	62856	18	28.983	49.923	18.130	0	111	111	2	1	-10921639	100.381	95	75	145	2108	15.885	2.000	0.115	1.304
ID62857	62857	29	41.737	26.715	25.346	0	111	111	2	1	-10921639	134.667	136	80	177	2828	27.301	2.000	0.140	1.208
ID62858	62858	1	34.172	36.956	30.752	0	111	111	2	1	-10921639	147.286	150	116	192	3093	20.969	2.000	0.095	1.215
ID62859	62859	24	34.424	46.753	32.879	0	111	111	2	1	-10921639	123.095	131	73	163	2585	25.571	2.000	0.131	1.115
ID62860	62860	17	32.162	41.855	43.599	0	111	111	2	1	-10921639	142.762	140	118	168	2998	17.398	4.800	0.124	1.816
ID62855	62855	None	27.439	44.433	3.919	0	111	111	2	1	-10921639	43.524	44	19	68	914	13.952	4.800	0.368	1.679
ID62864	62864	None	27.972	22.036	10.605	0	112	112	2	1	-10921639	124.190	120	98	150	2608	14.225	2.000	0.103	1.632
ID62865	62865	29	39.794	26.955	25.234	0	112	112	2	1	-10921639	141.857	141	98	183	2979	22.602	4.800	0.129	1.434
ID62866	62866	1	34.096	36.945	31.023	0	112	112	2	1	-10921639	148.571	141	127	192	3120	18.592	2.000	0.093	1.354
ID62867	62867	17	34.062	41.287	43.557	0	112	112	2	1	-10921639	145.571	143	116	175	3057	17.386	4.800	0.136	2.004
ID62861	62861	1	35.690	36.949	30.412	0	113	113	2	1	-10921639	153.476	152	123	186	3223	18.640	4.800	0.107	1.596
ID62862	62862	24	36.048	46.043	32.770	0	113	113	2	1	-10921639	115.905	122	79	149	2434	22.610	2.000	0.141	1.266
ID62863	62863	17	30.679	41.300	41.869	0	113	113	2	1	-10921639	143.571	150	107	170	3015	18.438	4.800	0.108	1.524
ID62868	62868	32	28.589	49.337	17.754	0	114	114	2	1	-10921639	96.000	95	73	129	2016	16.208	2.000	0.126	1.325
ID62869	62869	1	39.489	36.960	30.070	0	114	114	2	1	-10921639	162.381	156	132	193	3410	19.190	4.800	0.122	1.844
ID62870	62870	24	28.353	46.033	32.847	0	114	114	2	1	-10921639	111.381	113	75	145	2339	18.076	4.800	0.121	1.333
ID62872	62872	1	44.966	36.711	30.103	0	115	115	2	1	-10921639	166.524	167	140	204	3497	20.022	4.800	0.136	1.990
ID62873	62873	24	32.623	46.131	32.958	0	115	115	2	1	-10921639	108.524	111	75	138	2279	19.154	2.000	0.138	1.373
ID62871	62871	32	39.321	48.838	18.060	0	115	115	2	1	-10921639	102.381	96	73	156	2150	21.717	2.000	0.162	1.314
ID62876	62876	24	33.073	46.332	32.849	0	116	116	2	1	-10921639	105.667	109	68	134	2219	18.755	4.800	0.149	1.464
ID62874	62874	32	35.395	48.648	18.682	0	116	116	2	1	-10921639	102.810	96	71	145	2159	21.974	2.000	0.143	1.168
ID62875	62875	1	41.244	36.401	30.498	0	116	116	2	1	-10921639	170.905	168	145	208	3589	20.666	7.600	0.125	1.839
ID62877	62877	32	37.356	48.236	18.507	0	117	117	2	1	-10921639	109.095	102	71	158	2291	22.779	2.000	0.143	1.197
ID62878	62878	1	49.696	36.639	30.288	0	117	117	2	1	-10921639	184.143	184	149	220	3867	22.211	4.800	0.146	2.112
ID62879	62879	24	36.381	45.178	33.094	0	117	117	2	1	-10921639	116.286	118	66	156	2442	23.610	4.800	0.152	1.301
ID62880	62880	32	35.334	48.066	18.726	0	118	118	2	1	-10921639	108.286	100	86	154	2274	19.797	2.000	0.130	1.257
ID62881	62881	1	57.236	36.772	30.427	0	118	118	2	1	-10921639	180.619	183	143	231	3793	28.197	7.600	0.161	1.780
ID62882	62882	24	34.128	45.743	33.350	0	118	118	2	1	-10921639	93.857	87	48	136	1971	28.669	2.000	0.165	0.930
ID62884	62884	33	28.142	26.420	22.709	0	119	119	2	1	-10921639	128.810	127	109	159	2705	15.410	4.800	0.115	1.726
ID62885	62885	1	47.826	36.058	30.540	0	119	119	2	1	-10921639	168.238	163	122	215	3533	28.495	4.800	0.137	1.426
ID62883	62883	32	30.019	47.855	18.112	0	119	119	2	1	-10921639	101.238	96	77	141	2126	18.229	2.000	0.111	1.108
ID62886	62886	33	29.066	26.675	23.139	0	120	120	2	1	-10921639	134.619	136	102	175	2827	18.302	4.800	0.116	1.525
ID62887	62887	1	50.516	36.469	30.118	0	120	120	2	1	-10921639	175.619	177	129	217	3688	23.703	4.800	0.155	1.993
ID62891	62891	None	28.571	47.915	18.051	0	121	121	2	1	-10921639	101.190	96	79	141	2125	17.104	2.000	0.104	1.110
ID62892	62892	34	30.436	42.196	23.420	0	121	121	2	1	-10921639	127.333	123	102	158	2674	18.594	4.800	0.117	1.431
ID62893	62893	33	36.619	25.472	24.536	0	121	121	2	1	-10921639	143.714	145	104	179	3018	22.143	6.305	0.115	1.340
ID62894	62894	1	53.081	36.526	30.140	0	121	121	2	1	-10921639	173.238	177	114	210	3638	28.016	4.800	0.167	1.768
ID62896	62896	33	42.898	25.313	24.125	0	122	122	2	1	-10921639	146.286	145	107	192	3072	23.174	2.000	0.130	1.453
ID62897	62897	1	54.166	36.302	30.048	0	122	122	2	1	-10921639	165.238	167	111	213	3470	23.689	4.800	0.173	2.062
ID62895	62895	34	44.465	41.855	22.509	0	122	122	2	1	-10921639	138.476	136	89	181	2908	25.083	4.800	0.165	1.563
ID62888	62888	34	32.759	41.519	22.053	0	123	123	2	1	-10921639	122.905	127	93	161	2581	20.092	4.800	0.122	1.332
ID62889	62889	33	27.149	23.832	22.509	0	123	123	2	1	-10921639	132.810	134	111	161	2789	15.211	7.600	0.095	1.519
ID62890	62890	1	49.851	36.284	29.862	0	123	123	2	1	-10921639	167.238	163	127	211	3512	21.471	4.800	0.160	2.151
ID62904	62904	None	27.062	26.316	25.285	0	124	124	2	1	-10921639	131.952	131	96	154	2771	17.965	2.000	0.087	1.176
ID62905	62905	1	48.117	35.810	29.802	0	124	124	2	1	-10921639	159.429	165	114	193	3348	22.748	4.800	0.169	2.027
ID62903	62903	34	35.002	42.013	21.759	0	124	124	2	1	-10921639	122.667	122	93	154	2576	20.718	4.800	0.132	1.381
ID62900	62900	1	37.480	35.263	30.335	0	125	125	2	1	-10921639	166.000	167	120	202	3486	19.655	4.800	0.129	1.927
ID62898	62898	34	27.771	42.498	21.686	0	125	125	2	1	-10921639	123.000	123	96	147	2583	15.139	4.800	0.107	1.576
ID62899	62899	None	35.094	35.794	28.459	0	125	125	2	1	-10921639	157.571	159	118	202	3309	24.303	6.314	0.091	1.080
ID62901	62901	35	40.242	23.764	23.959	0	126	126	2	1	-10921639	148.714	145	120	186	3123	18.000	4.800	0.140	2.026
ID62902	62902	1	38.617	34.981	30.606	0	126	126	2	1	-10921639	157.333	161	109	201	3304	25.251	4.800	0.114	1.276
ID62912	62912	36	45.007	38.060	32.549	0	127	127	2	1	-10921639	144.238	132	104	195	3029	29.245	7.600	0.135	1.176
ID62910	62910	35	28.973	23.593	23.533	0	127	127	2	1	-10921639	135.429	134	113	161	2844	16.014	4.800	0.097	1.501
ID62911	62911	1	36.927	34.775	30.487	0	127	127	2	1	-10921639	158.143	159	111	199	3321	20.011	4.800	0.116	1.639
ID62908	62908	36	49.953	37.994	32.604	0	128	128	2	1	-10921639	149.524	145	102	215	3140	31.796	7.600	0.135	1.121
ID62906	62906	35	31.031	23.516	23.433	0	128	128	2	1	-10921639	131.905	132	96	174	2770	20.489	7.600	0.111	1.282
ID62907	62907	1	35.268	34.219	30.894	0	128	128	2	1	-10921639	158.905	161	114	193	3337	20.052	4.800	0.112	1.600
ID62913	62913	None	31.677	24.035	3.741	0	129	129	2	1	-10921639	67.905	70	43	100	1426	15.849	4.800	0.251	1.717
ID62914	62914	35	30.488	23.900	22.898	0	129	129	2	1	-10921639	122.286	120	96	156	2568	15.922	4.800	0.116	1.597
ID62915	62915	36	54.644	37.886	33.062	0	129	129	2	1	-10921639	154.381	149	102	224	3242	32.902	2.000	0.142	1.170
ID62909	62909	36	45.697	37.911	33.309	0	130	130	2	1	-10921639	151.143	149	111	186	3174	22.674	4.800	0.155	1.793
ID62916	62916	37	27.238	23.810	27.933	0	131	131	2	1	-10921639	106.476	100	84	152	2236	19.851	2.000	0.069	0.689
ID62917	62917	36	56.598	37.276	32.956	0	131	131	2	1	-10921639	174.000	174	120	222	3654	24.143	4.800	0.173	2.129
ID62918	62918	38	27.076	49.679	38.645	0	131	131	2	1	-10921639	65.238	71	30	87	1370	21.102	4.800	0.220	1.114
ID62920	62920	36	50.367	36.975	33.079	0	132	132	2	1	-10921639	169.762	165	143	219	3565	20.337	4.800	0.157	2.260
ID62921	62921	38	27.155	49.979	38.998	0	132	132	2	1	-10921639	68.619	73	37	91	1441	15.882	4.800	0.233	1.630
ID62919	62919	37	28.881	23.012	28.292	0	132	132	2	1	-10921639	120.143	122	86	159	2523	18.995	2.000	0.096	1.111
ID62924	62924	None	28.289	26.188	23.294	0	133	133	2	1	-10921639	120.476	120	80	167	2530	24.521	2.000	0.090	0.809
ID62925	62925	36	38.014	37.429	33.881	0	133	133	2	1	-10921639	149.524	152	105	177	3140	18.691	4.800	0.137	1.932
ID62926	62926	36	41.237	37.485	34.641	0	134	134	2	1	-10921639	141.381	147	80	186	2969	32.161	2.000	0.129	1.003
ID62922	62922	39	27.252	45.257	21.525	0	135	135	2	1	-10921639	118.190	123	80	141	2482	16.366	4.800	0.115	1.488
ID62923	62923	36	42.812	37.509	34.601	0	135	135	2	1	-10921639	144.095	156	86	190	3026	31.416	2.000	0.134	1.086
ID62930	62930	None	27.226	29.000	0.000	0	136	136	2	1	-10921639	45.524	44	30	70	956	13.415	4.800	0.357	1.786
ID62931	62931	39	32.698	44.847	21.481	0	136	136	2	1	-10921639	117.810	116	86	152	2474	18.603	4.800	0.127	1.425
ID62932	62932	40	28.956	36.595	31.470	0	136	136	2	1	-10921639	138.000	140	100	179	2898	24.815	2.000	0.075	0.776
ID62933	62933	36	29.967	38.017	34.524	0	136	136	2	1	-10921639	145.810	152	102	170	3062	21.082	6.284	0.112	1.392
ID62928	62928	40	28.231	36.490	30.730	0	137	137	2	1	-10921639	129.000	125	96	170	2709	20.241	2.000	0.078	0.920
ID62929	62929	36	37.989	39.083	35.369	0	137	137	2	1	-10921639	145.952	143	120	186	3065	17.101	4.800	0.128	1.938
ID62927	62927	39	31.617	45.162	21.224	0	137	137	2	1	-10921639	117.810	116	91	141	2474	15.750	4.800	0.132	1.746
ID62937	62937	None	27.510	5.333	1.609	0	138	138	2	1	-10921639	50.857	52	17	89	1068	20.168	2.000	0.225	0.925
ID62938	62938	39	27.780	44.884	21.441	0	138	138	2	1	-10921639	118.667	118	91	152	2492	15.305	7.600	0.116	1.617
ID62939	62939	41	27.154	27.338	29.308	0	138	138	2	1	-10921639	133.714	136	98	154	2808	14.405	4.800	0.113	1.883
ID62940	62940	40	28.634	36.478	31.029	0	138	138	2	1	-10921639	129.190	123	95	183	2713	22.293	2.000	0.070	0.758
ID62941	62941	36	32.122	39.069	35.870	0	138	138	2	1	-10921639	142.524	143	118	174	2993	15.845	4.800	0.116	1.866
ID62944	62944	41	31.277	26.612	29.266	0	139	139	2	1	-10921639	133.190	132	107	161	2797	15.600	4.800	0.113	1.727
ID62945	62945	40	39.575	36.256	30.955	0	139	139	2	1	-10921639	135.857	134	102	181	2853	25.066	2.000	0.116	1.130
ID62946	62946	36	30.312	39.565	35.430	0	139	139	2	1	-10921639	141.190	143	109	190	2965	19.944	6.356	0.094	1.218
ID62942	62942	None	28.105	50.102	19.182	0	139	139	2	1	-10921639	83.762	86	46	114	1759	19.452	4.800	0.171	1.256
ID62943	62943	39	36.031	44.789	21.271	0	139	139	2	1	-10921639	121.857	120	91	154	2559	19.635	7.600	0.141	1.530
ID62947	62947	39	32.427	43.270	22.092	0	140	140	2	1	-10921639	124.952	123	95	152	2624	18.704	4.800	0.142	1.660
ID62948	62948	41	34.270	26.798	28.833	0	140	140	2	1	-10921639	133.571	132	98	165	2805	18.988	4.800	0.116	1.463
ID62949	62949	40	28.764	36.289	31.111	0	140	140	2	1	-10921639	124.238	122	100	168	2609	19.318	2.000	0.087	1.035
ID62950	62950	36	27.912	39.317	35.016	0	140	140	2	1	-10921639	135.810	134	113	177	2852	17.736	7.600	0.071	1.017
ID62952	62952	41	30.164	26.555	28.562	0	141	141	2	1	-10921639	121.905	122	82	165	2560	21.073	7.600	0.106	1.109
ID62951	62951	39	35.099	43.975	21.710	0	141	141	2	1	-10921639	117.762	118	68	149	2473	20.330	4.800	0.154	1.545
ID62936	62936	None	27.449	38.951	34.195	0	142	142	2	1	-10921639	133.810	134	104	167	2810	17.826	7.600	0.085	1.171
ID62934	62934	39	35.934	43.521	21.999	0	142	142	2	1	-10921639	116.238	120	64	147	2441	20.530	4.800	0.171	1.654
ID62935	62935	41	31.857	26.672	28.435	0	142	142	2	1	-10921639	123.190	123	91	154	2587	17.028	4.800	0.120	1.554
ID62953	62953	39	39.494	44.327	21.626	0	143	143	2	1	-10921639	123.571	122	71	152	2595	21.113	4.800	0.170	1.699
ID62954	62954	41	32.785	26.148	27.965	0	143	143	2	1	-10921639	117.619	118	71	159	2470	22.205	2.000	0.116	1.098
ID62955	62955	42	42.809	36.399	31.432	0	143	143	2	1	-10921639	132.095	125	93	188	2774	30.262	2.000	0.128	0.988
ID62956	62956	43	29.284	28.833	36.980	0	143	143	2	1	-10921639	94.238	100	55	123	1979	20.022	4.800	0.154	1.256
ID62957	62957	None	28.339	41.423	39.431	0	143	143	2	1	-10921639	109.524	109	84	140	2300	16.123	4.800	0.118	1.434
ID62968	62968	42	37.831	36.259	31.491	0	144	144	2	1	-10921639	132.714	131	95	186	2787	26.650	2.000	0.112	1.002
ID62969	62969	45	32.739	39.769	34.156	0	144	144	2	1	-10921639	123.714	123	80	170	2598	24.208	2.000	0.090	0.840
ID62970	62970	43	33.618	27.663	35.346	0	144	144	2	1	-10921639	106.762	105	86	140	2242	14.188	4.800	0.166	2.140
ID62965	62965	44	28.947	48.191	17.114	0	144	144	2	1	-10921639	71.000	77	25	114	1491	22.419	2.000	0.164	0.893
ID62966	62966	39	40.434	44.201	21.296	0	144	144	2	1	-10921639	123.286	122	89	170	2589	22.048	4.800	0.149	1.451
ID62967	62967	41	30.999	25.455	26.907	0	144	144	2	1	-10921639	123.714	132	73	150	2598	21.950	4.800	0.129	1.286
ID62960	62960	41	28.093	26.038	27.566	0	145	145	2	1	-10921639	119.238	127	75	145	2504	20.337	4.800	0.118	1.236
ID62961	62961	42	45.673	36.002	31.129	0	145	145	2	1	-10921639	135.000	125	102	202	2835	26.638	2.000	0.125	1.129
ID62962	62962	45	30.140	39.684	34.396	0	145	145	2	1	-10921639	122.857	122	86	163	2580	22.046	2.000	0.101	1.024
ID62963	62963	43	30.136	26.278	34.978	0	145	145	2	1	-10921639	112.810	114	82	141	2369	13.934	4.800	0.162	2.251
ID62964	62964	None	31.773	41.532	39.750	0	145	145	2	1	-10921639	95.190	96	50	145	1999	27.627	2.000	0.140	0.848
ID62958	62958	44	32.544	48.344	17.291	0	145	145	2	1	-10921639	72.714	70	23	123	1527	26.652	2.000	0.176	0.817
ID62959	62959	39	49.755	44.034	21.075	0	145	145	2	1	-10921639	136.429	129	105	177	2865	23.207	4.800	0.181	1.799
ID63000	63000	42	40.643	35.938	31.365	0	146	146	2	1	-10921639	140.619	131	107	193	2953	24.766	2.000	0.109	1.120
ID63001	63001	47	30.013	51.088	40.956	0	146	146	2	1	-10921639	64.143	70	34	98	1347	19.210	4.800	0.237	1.278
ID62997	62997	46	28.235	25.674	14.079	0	146	146	2	1	-10921639	107.190	109	79	134	2251	18.565	4.800	0.153	1.533
ID62998	62998	44	41.314	48.168	17.456	0	146	146	2	1	-10921639	85.143	82	30	140	1788	29.360	2.000	0.233	1.095
ID62999	62999	39	46.502	43.716	21.411	0	146	146	2	1	-10921639	133.048	127	96	177	2794	24.449	7.600	0.172	1.598
ID62976	62976	47	33.256	51.151	40.404	0	147	147	2	1	-10921639	72.190	73	35	104	1516	20.188	2.000	0.228	1.326
ID62971	62971	48	35.243	24.000	0.000	0	147	147	2	1	-10921639	46.857	55	22	79	984	19.494	4.800	0.442	1.474
ID62972	62972	46	45.857	26.266	14.409	0	147	147	2	1	-10921639	111.143	113	61	172	2334	34.232	2.000	0.190	1.039
ID62973	62973	44	59.126	47.818	17.473	0	147	147	2	1	-10921639	102.810	104	50	183	2159	39.099	2.000	0.295	1.199
ID62974	62974	39	45.199	43.373	21.587	0	147	147	2	1	-10921639	131.524	129	95	174	2762	24.283	4.800	0.172	1.587
ID62975	62975	42	53.390	35.943	31.381	0	147	147	2	1	-10921639	148.429	136	102	220	3117	32.323	2.000	0.141	1.132
ID62977	62977	48	28.476	24.000	0.000	0	148	148	2	1	-10921639	48.286	52	16	80	1014	18.887	2.000	0.302	1.187
ID62978	62978	46	45.198	26.104	13.889	0	148	148	2	1	-10921639	108.857	107	68	163	2286	24.786	2.000	0.189	1.396
ID62979	62979	44	68.433	47.925	17.381	0	148	148	2	1	-10921639	110.905	100	53	204	2329	44.180	2.000	0.269	1.064
ID62980	62980	39	59.518	42.915	21.294	0	148	148	2	1	-10921639	144.143	138	91	192	3027	28.435	4.800	0.222	1.840
ID62981	62981	None	28.968	31.810	22.685	0	148	148	2	1	-10921639	120.524	122	71	156	2531	22.644	2.000	0.090	0.878
ID62982	62982	49	38.259	53.741	27.793	0	148	148	2	1	-10921639	50.143	43	12	96	1053	25.638	2.000	0.378	1.072
ID62983	62983	42	59.040	35.810	31.272	0	148	148	2	1	-10921639	153.143	138	109	247	3216	35.857	2.000	0.144	1.077
ID62984	62984	47	30.748	50.493	40.275	0	148	148	2	1	-10921639	71.190	73	37	98	1495	18.492	4.800	0.236	1.469
ID62985	62985	50	36.591	33.686	42.250	0	148	148	2	1	-10921639	100.762	93	68	156	2116	23.015	2.000	0.136	1.045
ID62992	62992	42	46.477	36.246	31.455	0	149	149	2	1	-10921639	137.905	129	102	199	2896	30.893	2.000	0.129	1.020
ID62993	62993	51	30.686	25.333	36.435	0	149	149	2	1	-10921639	111.476	113	77	154	2341	20.632	4.800	0.125	1.198
ID62994	62994	50	35.752	33.848	42.580	0	149	149	2	1	-10921639	103.190	98	62	154	2167	25.355	2.000	0.133	0.953
ID62995	62995	52	29.070	38.089	44.191	0	149	149	2	1	-10921639	82.524	82	50	122	1733	19.659	2.000	0.128	0.951
ID62996	62996	None	27.146	43.360	51.511	0	149	149	2	1	-10921639	45.571	43	21	77	957	17.982	2.000	0.301	1.172
ID62986	62986	46	45.630	25.868	13.818	0	149	149	2	1	-10921639	101.619	105	62	156	2134	25.188	2.000	0.208	1.387
ID62987	62987	None	28.928	34.026	13.968	0	149	149	2	1	-10921639	79.333	84	43	109	1666	18.943	2.000	0.164	1.179
ID62988	62988	44	71.969	47.572	17.240	0	149	149	2	1	-10921639	115.476	118	52	208	2425	45.278	2.000	0.294	1.159
ID62989	62989	53	27.136	21.490	19.179	0	149	149	2	1	-10921639	103.762	109	66	132	2179	19.751	7.600	0.112	1.058
ID62990	62990	39	45.313	42.058	21.549	0	149	149	2	1	-10921639	125.571	129	80	159	2637	23.666	4.800	0.195	1.732
ID62991	62991	49	35.063	52.548	28.878	0	149	149	2	1	-10921639	55.571	55	14	113	1167	26.767	2.000	0.293	0.941
ID63056	63056	51	49.410	25.403	36.522	0	150	150	2	1	-10921639	113.143	107	57	192	2376	36.446	2.000	0.167	0.890
ID63057	63057	50	40.525	33.772	42.906	0	150	150	2	1	-10921639	106.095	102	70	165	2228	25.056	2.000	0.144	1.069
ID63058	63058	52	43.807	38.114	43.881	0	150	150	2	1	-10921639	90.381	87	52	149	1898	28.223	2.000	0.196	1.048
ID63047	63047	46	46.225	25.889	13.464	0	150	150	2	1	-10921639	104.762	104	34	159	2200	32.824	4.800	0.231	1.199
ID63048	63048	44	83.102	47.314	17.036	0	150	150	2	1	-10921639	120.190	107	61	237	2524	46.910	2.000	0.325	1.257
ID63049	63049	56	37.848	29.677	18.347	0	150	150	2	1	-10921639	95.048	86	57	168	1996	30.543	2.000	0.118	0.655
ID63050	63050	53	28.411	23.196	20.951	0	150	150	2	1	-10921639	115.905	118	89	140	2434	16.763	4.800	0.127	1.555
ID63051	63051	39	35.254	41.252	22.632	0	150	150	2	1	-10921639	121.857	123	87	147	2559	18.818	4.800	0.160	1.790
ID63052	63052	None	33.700	27.679	27.004	0	150	150	2	1	-10921639	118.381	114	87	149	2486	15.393	4.800	0.148	1.980
ID63053	63053	None	29.145	11.990	30.122	0	150	150	2	1	-10921639	59.048	55	39	95	1240	15.753	2.000	0.217	1.339
ID63054	63054	49	28.673	52.315	30.117	0	150	150	2	1	-10921639	62.190	66	39	93	1306	16.235	2.000	0.209	1.323
ID63055	63055	42	42.192	35.706	31.809	0	150	150	2	1	-10921639	137.286	125	100	208	2883	27.738	2.000	0.106	0.945
ID63040	63040	53	31.339	24.173	21.540	0	151	151	2	1	-10921639	116.476	111	77	156	2446	21.579	2.000	0.109	1.057
ID63041	63041	39	33.725	41.821	23.934	0	151	151	2	1	-10921639	104.048	105	61	163	2185	24.520	2.000	0.099	0.767
ID63042	63042	42	44.400	35.928	31.530	0	151	151	2	1	-10921639	138.476	129	100	217	2908	31.264	2.000	0.108	0.865
ID63043	63043	49	27.846	52.960	32.297	0	151	151	2	1	-10921639	70.571	70	34	96	1482	16.339	4.800	0.223	1.573
ID63044	63044	51	66.930	25.429	36.897	0	151	151	2	1	-10921639	123.952	114	62	215	2603	43.604	2.000	0.229	1.060
ID63045	63045	50	42.912	33.911	42.483	0	151	151	2	1	-10921639	111.333	109	79	156	2338	23.861	2.000	0.175	1.392
ID63046	63046	52	51.586	38.318	43.775	0	151	151	2	1	-10921639	94.619	95	34	165	1987	37.002	2.000	0.220	0.923
ID63028	63028	54	38.257	18.000	0.000	0	151	151	2	1	-10921639	78.571	75	28	120	1650	28.147	4.800	0.291	1.259
ID63032	63032	55	28.910	22.392	2.673	0	151	151	2	1	-10921639	80.143	77	53	131	1683	20.974	2.000	0.151	1.000
ID63034	63034	46	38.028	25.750	13.502	0	151	151	2	1	-10921639	100.238	96	75	140	2105	19.917	2.000	0.181	1.544
ID63036	63036	44	102.181	47.339	17.019	0	151	151	2	1	-10921639	136.048	123	62	255	2857	56.218	2.000	0.372	1.313
ID63038	63038	56	34.321	29.738	18.312	0	151	151	2	1	-10921639	97.048	96	66	163	2038	26.682	2.000	0.108	0.709
ID63039	63039	57	29.339	20.557	18.803	0	151	151	2	1	-10921639	108.095	109	77	136	2270	16.174	7.600	0.123	1.467
ID63008	63008	58	35.528	37.054	20.941	0	152	152	2	1	-10921639	106.619	104	62	152	2239	23.423	2.000	0.122	0.988
ID63009	63009	53	28.344	24.613	21.908	0	152	152	2	1	-10921639	119.952	122	93	163	2519	18.503	2.000	0.088	1.048
ID63010	63010	39	39.977	41.958	24.054	0	152	152	2	1	-10921639	118.857	116	84	181	2496	25.749	2.000	0.125	1.025
ID63011	63011	None	29.716	26.055	28.244	0	152	152	2	1	-10921639	116.429	118	82	145	2445	19.146	2.000	0.123	1.331
ID63012	63012	42	33.865	36.395	31.394	0	152	152	2	1	-10921639	135.524	136	95	186	2846	26.461	2.000	0.085	0.804
ID63013	63013	49	29.336	55.102	33.225	0	152	152	2	1	-10921639	70.476	75	43	100	1480	16.064	7.600	0.231	1.648
ID63014	63014	51	69.977	25.405	37.219	0	152	152	2	1	-10921639	121.333	109	61	204	2548	44.509	2.000	0.254	1.103
ID63015	63015	50	64.368	33.881	42.086	0	152	152	2	1	-10921639	119.571	113	68	222	2511	38.885	2.000	0.200	1.023
ID63016	63016	None	28.050	52.819	41.879	0	152	152	2	1	-10921639	40.571	35	16	73	852	15.397	2.000	0.355	1.379
ID63017	63017	52	53.580	38.110	43.496	0	152	152	2	1	-10921639	106.905	104	62	167	2245	32.666	2.000	0.208	1.129
ID63018	63018	None	27.458	45.884	50.909	0	152	152	2	1	-10921639	60.429	64	28	87	1269	15.474	4.800	0.242	1.521
ID63002	63002	54	38.430	19.000	0.000	0	152	152	2	1	-10921639	92.048	91	51	131	1933	24.640	7.600	0.212	1.305
ID63003	63003	55	39.772	22.526	2.868	0	152	152	2	1	-10921639	96.952	91	52	154	2036	27.583	2.000	0.183	1.087
ID63004	63004	46	35.701	25.535	13.484	0	152	152	2	1	-10921639	97.762	100	44	145	2053	29.764	2.000	0.153	0.874
ID63005	63005	44	109.715	47.327	17.050	0	152	152	2	1	-10921639	149.095	131	71	255	3131	57.318	2.000	0.390	1.461
ID63006	63006	56	42.798	29.714	18.317	0	152	152	2	1	-10921639	114.286	113	79	179	2400	30.774	2.000	0.133	0.872
ID63007	63007	57	37.002	20.655	18.805	0	152	152	2	1	-10921639	113.095	113	71	154	2375	20.278	2.000	0.147	1.433
ID63019	63019	54	40.731	18.000	0.000	0	153	153	2	1	-10921639	98.286	95	53	140	2064	28.496	4.800	0.282	1.519
ID63020	63020	55	51.649	22.795	3.035	0	153	153	2	1	-10921639	103.238	98	57	168	2168	31.591	2.000	0.217	1.165
ID63021	63021	46	35.822	25.746	13.166	0	153	153	2	1	-10921639	102.381	102	59	147	2150	23.663	2.000	0.151	1.132
ID63022	63022	44	110.242	47.307	16.971	0	153	153	2	1	-10921639	155.238	138	79	255	3260	55.413	2.000	0.385	1.558
ID63023	63023	57	42.638	20.788	18.373	0	153	153	2	1	-10921639	112.524	109	75	170	2363	25.997	2.000	0.148	1.115
ID63024	63024	56	48.899	29.602	18.161	0	153	153	2	1	-10921639	123.095	109	84	202	2585	35.205	2.000	0.138	0.847
ID63025	63025	58	30.044	37.800	20.248	0	153	153	2	1	-10921639	97.714	95	61	140	2052	21.834	2.000	0.119	0.955
ID63026	63026	53	28.409	24.706	21.889	0	153	153	2	1	-10921639	121.333	118	96	158	2548	18.845	2.000	0.079	0.941
ID63027	63027	39	43.602	42.144	24.439	0	153	153	2	1	-10921639	114.429	114	64	183	2403	31.261	2.000	0.140	0.899
ID63029	63029	59	34.112	54.793	24.905	0	153	153	2	1	-10921639	52.381	46	25	89	1100	18.015	2.000	0.331	1.446
ID63030	63030	42	28.043	36.293	31.361	0	153	153	2	1	-10921639	124.286	122	95	170	2610	20.567	2.000	0.082	0.913
ID63031	63031	51	72.565	25.355	37.256	0	153	153	2	1	-10921639	126.810	125	61	215	2663	45.017	2.000	0.258	1.155
ID63033	63033	60	36.223	41.955	38.302	0	153	153	2	1	-10921639	99.476	98	66	147	2089	22.761	2.000	0.143	1.093
ID63035	63035	50	56.542	33.818	41.682	0	153	153	2	1	-10921639	121.571	114	52	206	2553	38.879	2.000	0.176	0.937
ID63037	63037	52	71.386	37.959	43.136	0	153	153	2	1	-10921639	112.476	109	43	206	2362	45.501	2.000	0.254	1.002
ID63076	63076	54	30.502	19.000	0.000	0	154	154	2	1	-10921639	106.238	104	74	143	2231	19.872	7.600	0.215	1.890
ID63077	63077	55	48.289	22.715	3.277	0	154	154	2	1	-10921639	103.000	100	48	181	2163	33.272	2.000	0.194	1.006
ID63078	63078	46	41.373	25.287	13.167	0	154	154	2	1	-10921639	104.714	100	66	159	2199	26.729	2.000	0.161	1.085
ID63079	63079	62	31.273	40.609	14.606	0	154	154	2	1	-10921639	89.381	89	48	134	1877	23.120	2.000	0.127	0.873
ID63080	63080	44	102.305	47.180	17.153	0	154	154	2	1	-10921639	161.571	145	91	255	3393	50.632	2.000	0.337	1.607
ID63081	63081	56	44.780	29.572	18.404	0	154	154	2	1	-10921639	130.333	131	93	202	2737	30.967	2.000	0.135	1.002
ID63082	63082	57	54.651	20.740	18.657	0	154	154	2	1	-10921639	125.048	113	75	197	2626	33.085	2.000	0.176	1.130
ID63083	63083	58	44.837	37.833	20.290	0	154	154	2	1	-10921639	115.571	107	75	184	2427	29.340	2.000	0.148	1.016
ID63084	63084	53	31.193	24.923	22.021	0	154	154	2	1	-10921639	124.238	118	87	152	2609	20.295	2.000	0.104	1.149
ID63085	63085	39	53.291	42.237	24.431	0	154	154	2	1	-10921639	116.667	105	71	201	2450	37.605	2.000	0.158	0.846
ID63086	63086	59	40.541	54.266	25.065	0	154	154	2	1	-10921639	67.762	61	35	123	1423	22.801	2.000	0.277	1.288
ID63087	63087	51	85.631	25.745	37.232	0	154	154	2	1	-10921639	138.952	122	73	244	2918	48.704	2.000	0.277	1.237
ID63088	63088	60	43.004	41.748	38.152	0	154	154	2	1	-10921639	102.619	102	62	177	2155	30.102	2.000	0.144	0.859
ID63089	63089	50	48.502	33.826	41.270	0	154	154	2	1	-10921639	122.190	116	79	186	2566	30.628	2.000	0.157	1.084
ID63090	63090	52	76.132	37.802	42.864	0	154	154	2	1	-10921639	112.381	113	34	233	2360	53.459	2.000	0.264	0.879
ID63072	63072	51	78.222	26.050	36.969	0	155	155	2	1	-10921639	141.857	129	79	238	2979	42.755	2.000	0.239	1.281
ID63073	63073	60	59.882	41.607	37.866	0	155	155	2	1	-10921639	120.048	120	68	202	2521	39.847	2.000	0.203	1.017
ID63074	63074	50	48.950	34.275	41.002	0	155	155	2	1	-10921639	126.571	120	80	202	2658	33.603	2.000	0.136	0.902
ID63075	63075	52	77.587	37.597	42.397	0	155	155	2	1	-10921639	130.857	118	50	244	2748	53.118	2.000	0.242	0.961
ID63059	63059	54	39.549	19.946	2.245	0	155	155	2	1	-10921639	104.667	100	55	159	2198	26.936	2.000	0.150	1.014
ID63060	63060	55	33.842	22.626	3.869	0	155	155	2	1	-10921639	97.571	98	59	140	2049	25.575	7.600	0.136	0.916
ID63061	63061	61	30.545	53.218	7.039	0	155	155	2	1	-10921639	42.238	39	14	64	887	14.990	4.800	0.464	1.785
ID63062	63062	46	44.193	24.845	13.078	0	155	155	2	1	-10921639	114.238	105	82	168	2399	24.791	2.000	0.166	1.310
ID63063	63063	62	43.981	40.493	14.469	0	155	155	2	1	-10921639	106.048	105	55	170	2227	35.853	2.000	0.167	0.848
ID63064	63064	44	101.629	46.974	17.300	0	155	155	2	1	-10921639	162.429	149	89	255	3411	52.190	2.000	0.331	1.549
ID63065	63065	57	56.244	20.652	18.451	0	155	155	2	1	-10921639	130.286	120	87	206	2736	34.762	2.000	0.182	1.156
ID63066	63066	56	37.358	29.707	18.154	0	155	155	2	1	-10921639	121.429	116	87	183	2550	23.834	2.000	0.113	1.033
ID63067	63067	58	39.680	37.685	20.446	0	155	155	2	1	-10921639	122.857	122	80	179	2580	28.669	2.000	0.115	0.886
ID63068	63068	63	28.065	58.956	23.008	0	155	155	2	1	-10921639	52.000	50	25	77	1092	15.469	4.800	0.306	1.574
ID63069	63069	39	56.328	41.862	24.617	0	155	155	2	1	-10921639	130.571	127	80	219	2742	37.471	2.000	0.166	0.990
ID63070	63070	59	53.750	53.837	25.572	0	155	155	2	1	-10921639	82.476	75	41	152	1732	31.712	2.000	0.304	1.213
ID63071	63071	42	31.994	38.457	30.518	0	155	155	2	1	-10921639	132.857	132	98	181	2790	22.475	3.200	0.106	1.129
ID63107	63107	64	29.353	42.233	3.357	0	156	156	2	1	-10921639	59.048	62	19	86	1240	20.807	2.000	0.251	1.139
ID63108	63108	55	50.803	21.904	4.702	0	156	156	2	1	-10921639	120.476	129	71	159	2530	29.122	4.800	0.234	1.569
ID63109	63109	61	33.992	52.670	6.177	0	156	156	2	1	-10921639	44.857	44	14	80	942	19.103	4.800	0.451	1.459
ID63110	63110	46	68.533	24.798	13.075	0	156	156	2	1	-10921639	132.762	120	80	219	2788	37.727	2.000	0.233	1.328
ID63111	63111	62	57.158	40.395	14.233	0	156	156	2	1	-10921639	116.762	116	64	195	2452	39.885	2.000	0.195	0.956
ID63112	63112	44	92.948	46.583	17.279	0	156	156	2	1	-10921639	160.429	152	84	255	3369	56.475	2.000	0.283	1.252
ID63113	63113	56	38.838	29.656	18.281	0	156	156	2	1	-10921639	122.619	120	87	177	2575	25.149	2.000	0.119	1.034
ID63114	63114	57	66.097	20.755	18.508	0	156	156	2	1	-10921639	139.286	122	75	231	2925	43.158	2.000	0.191	1.033
ID63115	63115	58	54.195	37.712	20.637	0	156	156	2	1	-10921639	148.333	136	109	220	3115	34.075	2.000	0.138	1.053
ID63116	63116	63	28.786	59.948	22.852	0	156	156	2	1	-10921639	58.381	64	25	80	1226	16.148	4.800	0.282	1.591
ID63117	63117	39	64.094	41.688	24.488	0	156	156	2	1	-10921639	142.667	140	84	242	2996	44.821	2.000	0.167	0.911
ID63118	63118	59	64.137	53.724	25.529	0	156	156	2	1	-10921639	104.238	91	43	170	2189	39.386	2.000	0.321	1.287
ID63119	63119	42	28.782	38.144	30.232	0	156	156	2	1	-10921639	127.524	122	102	165	2678	17.014	4.800	0.099	1.345
ID63120	63120	51	77.414	25.989	36.475	0	156	156	2	1	-10921639	158.667	147	96	249	3332	43.715	2.000	0.228	1.346
ID63121	63121	60	77.350	41.503	37.690	0	156	156	2	1	-10921639	130.190	129	55	255	2734	57.342	2.000	0.242	0.886
ID63122	63122	52	96.140	37.158	41.790	0	156	156	2	1	-10921639	152.476	141	53	255	3202	63.565	2.000	0.301	1.109
ID63123	63123	65	34.090	44.011	52.440	0	156	156	2	1	-10921639	83.381	86	61	107	1751	13.174	4.800	0.246	2.502
ID63104	63104	60	85.893	41.277	37.598	0	157	157	2	1	-10921639	149.524	140	68	255	3140	55.159	2.000	0.238	1.041
ID63105	63105	52	96.306	36.597	40.840	0	157	157	2	1	-10921639	163.190	159	68	255	3427	66.809	2.000	0.266	1.027
ID63106	63106	65	31.742	44.546	52.198	0	157	157	2	1	-10921639	78.667	82	43	102	1652	18.882	7.600	0.218	1.492
ID63091	63091	64	28.348	43.957	3.903	0	157	157	2	1	-10921639	55.714	55	25	79	1170	14.402	4.800	0.296	1.767
ID63092	63092	55	76.570	21.838	5.151	0	157	157	2	1	-10921639	130.762	122	59	204	2746	40.213	2.000	0.301	1.506
ID63093	63093	61	31.598	52.279	5.513	0	157	157	2	1	-10921639	49.952	52	28	80	1049	15.600	4.800	0.365	1.713
ID63094	63094	46	73.284	24.676	13.049	0	157	157	2	1	-10921639	139.714	129	77	249	2934	45.669	2.000	0.215	1.084
ID63095	63095	62	61.544	40.270	14.407	0	157	157	2	1	-10921639	127.571	122	68	213	2679	42.639	2.000	0.206	1.020
ID63096	63096	44	93.057	46.068	17.199	0	157	157	2	1	-10921639	157.905	145	89	255	3316	50.049	2.000	0.278	1.371
ID63097	63097	57	63.214	20.751	18.248	0	157	157	2	1	-10921639	148.381	145	95	233	3116	35.814	2.000	0.184	1.287
ID63098	63098	56	38.571	29.768	18.439	0	157	157	2	1	-10921639	119.714	116	82	175	2514	25.613	2.000	0.123	1.020
ID63099	63099	58	56.147	37.502	20.756	0	157	157	2	1	-10921639	153.810	145	113	238	3230	37.750	2.000	0.116	0.846
ID63100	63100	39	76.565	40.977	24.394	0	157	157	2	1	-10921639	163.048	147	107	255	3424	47.834	2.000	0.178	1.032
ID63101	63101	59	71.555	53.050	25.263	0	157	157	2	1	-10921639	116.429	114	64	202	2445	40.165	2.000	0.306	1.358
ID63102	63102	42	29.835	37.263	30.714	0	157	157	2	1	-10921639	132.048	131	109	159	2773	15.085	4.800	0.112	1.760
ID63103	63103	51	80.435	25.990	35.842	0	157	157	2	1	-10921639	161.619	165	96	255	3394	44.870	4.800	0.252	1.448
ID63178	63178	61	28.016	51.545	4.789	0	158	158	2	1	-10921639	47.952	50	21	75	1007	15.788	4.800	0.349	1.570
ID63179	63179	55	86.551	22.340	5.962	0	158	158	2	1	-10921639	134.714	129	59	231	2829	50.259	2.000	0.316	1.286
ID63180	63180	46	63.847	24.840	13.262	0	158	158	2	1	-10921639	135.810	136	71	210	2852	41.577	2.000	0.192	1.051
ID63181	63181	62	57.799	39.675	14.536	0	158	158	2	1	-10921639	140.048	131	104	208	2941	31.792	2.000	0.185	1.373
ID63182	63182	44	82.399	45.628	16.978	0	158	158	2	1	-10921639	151.524	141	68	255	3182	50.229	2.000	0.243	1.179
ID63183	63183	57	66.421	20.808	17.712	0	158	158	2	1	-10921639	159.762	168	109	231	3355	38.694	2.000	0.204	1.401
ID63184	63184	56	44.074	29.954	18.323	0	158	158	2	1	-10921639	122.333	114	82	188	2569	28.626	2.000	0.129	0.978
ID63185	63185	58	59.732	37.310	20.650	0	158	158	2	1	-10921639	155.667	143	111	238	3269	39.665	2.000	0.138	0.954
ID63186	63186	39	74.951	40.797	24.456	0	158	158	2	1	-10921639	162.810	158	102	255	3419	48.410	2.000	0.182	1.036
ID63187	63187	59	82.976	52.398	25.209	0	158	158	2	1	-10921639	132.524	125	66	228	2783	47.688	2.000	0.297	1.274
ID63188	63188	51	83.333	26.076	35.287	0	158	158	2	1	-10921639	164.286	156	102	251	3450	44.976	4.800	0.269	1.549
ID63189	63189	60	85.440	41.049	37.344	0	158	158	2	1	-10921639	154.905	143	91	255	3253	49.399	2.000	0.243	1.227
ID63190	63190	52	95.420	36.179	39.964	0	158	158	2	1	-10921639	184.429	193	84	255	3873	52.286	4.800	0.289	1.580
ID63191	63191	66	40.078	47.692	42.784	0	158	158	2	1	-10921639	80.286	77	32	134	1686	26.620	2.000	0.210	1.046
ID63192	63192	65	27.829	43.622	51.804	0	158	158	2	1	-10921639	71.810	79	34	93	1508	18.002	4.800	0.215	1.413
ID63140	63140	55	85.472	22.498	6.699	0	159	159	2	1	-10921639	132.048	125	57	229	2773	55.682	2.000	0.315	1.137
ID63141	63141	46	57.134	24.872	13.556	0	159	159	2	1	-10921639	148.857	141	96	219	3126	37.239	2.000	0.157	1.085
ID63142	63142	62	64.939	39.278	14.962	0	159	159	2	1	-10921639	140.524	129	80	224	2951	38.722	2.000	0.203	1.225
ID63143	63143	44	82.728	45.501	17.260	0	159	159	2	1	-10921639	158.667	158	66	255	3332	55.869	2.000	0.239	1.095
ID63144	63144	57	71.230	21.397	17.454	0	159	159	2	1	-10921639	176.381	163	105	255	3704	48.499	4.800	0.215	1.289
ID63145	63145	56	45.578	30.167	18.883	0	159	159	2	1	-10921639	129.048	116	95	193	2710	26.426	2.000	0.135	1.160
ID63146	63146	58	63.538	37.004	20.684	0	159	159	2	1	-10921639	160.190	143	118	253	3364	39.628	2.000	0.140	0.992
ID63147	63147	39	72.843	40.658	24.520	0	159	159	2	1	-10921639	166.571	168	98	255	3498	50.922	2.000	0.180	0.996
ID63148	63148	None	27.020	21.117	25.083	0	159	159	2	1	-10921639	97.714	98	62	143	2052	20.055	2.000	0.091	0.816
ID63149	63149	59	78.216	51.901	25.418	0	159	159	2	1	-10921639	131.429	118	73	215	2760	44.338	2.000	0.295	1.350
ID63150	63150	42	29.012	36.583	30.368	0	159	159	2	1	-10921639	130.810	129	104	163	2747	18.397	2.000	0.088	1.149
ID63151	63151	51	84.477	26.342	34.764	0	159	159	2	1	-10921639	161.524	172	62	247	3392	55.075	4.800	0.286	1.303
ID63152	63152	60	92.193	40.812	36.952	0	159	159	2	1	-10921639	165.238	154	86	255	3470	55.704	2.000	0.253	1.197
ID63153	63153	52	91.426	35.947	39.275	0	159	159	2	1	-10921639	191.619	186	107	255	4024	45.224	4.800	0.261	1.752
ID63154	63154	66	54.827	47.992	42.577	0	159	159	2	1	-10921639	94.714	86	53	167	1989	31.180	2.000	0.283	1.339
ID63155	63155	67	40.158	31.265	45.203	0	159	159	2	1	-10921639	94.714	93	62	147	1989	22.287	2.000	0.194	1.384
ID63156	63156	None	27.292	28.849	51.120	0	159	159	2	1	-10921639	72.667	75	34	104	1526	18.159	6.332	0.183	1.240
ID63136	63136	60	85.910	40.601	36.667	0	160	160	2	1	-10921639	164.238	170	68	255	3449	62.708	2.000	0.235	0.997
ID63137	63137	52	84.275	35.968	38.710	0	160	160	2	1	-10921639	182.286	183	87	255	3828	51.025	3.200	0.234	1.355
ID63138	63138	66	43.138	48.270	42.158	0	160	160	2	1	-10921639	91.238	93	43	145	1916	27.860	2.000	0.202	1.099
ID63139	63139	67	49.865	31.599	44.773	0	160	160	2	1	-10921639	99.571	105	44	163	2091	35.287	2.000	0.209	0.974
ID63124	63124	55	101.719	22.836	7.360	0	160	160	2	1	-10921639	152.857	143	62	255	3210	58.114	2.000	0.334	1.316
ID63125	63125	46	61.260	25.066	13.797	0	160	160	2	1	-10921639	155.238	152	104	251	3260	40.710	2.000	0.147	0.976
ID63126	63126	62	82.988	38.970	15.129	0	160	160	2	1	-10921639	149.905	136	79	251	3148	49.407	2.000	0.243	1.185
ID63127	63127	57	80.554	22.004	17.023	0	160	160	2	1	-10921639	187.095	190	111	255	3929	44.378	2.000	0.205	1.433
ID63128	63128	44	76.852	45.131	17.415	0	160	160	2	1	-10921639	149.905	140	77	251	3148	48.183	2.000	0.221	1.128
ID63129	63129	56	41.173	30.731	18.875	0	160	160	2	1	-10921639	127.619	116	96	195	2680	27.856	2.000	0.101	0.842
ID63130	63130	58	63.208	37.090	20.805	0	160	160	2	1	-10921639	167.333	147	125	251	3514	38.673	2.000	0.138	1.053
ID63131	63131	39	71.240	40.619	24.394	0	160	160	2	1	-10921639	170.190	158	113	255	3574	48.060	2.000	0.160	0.977
ID63132	63132	59	87.455	51.154	25.361	0	160	160	2	1	-10921639	154.286	141	89	255	3240	48.351	2.000	0.266	1.340
ID63133	63133	68	36.265	20.654	28.219	0	160	160	2	1	-10921639	109.714	104	79	159	2304	21.183	2.000	0.125	1.149
ID63134	63134	42	39.681	36.093	30.396	0	160	160	2	1	-10921639	144.905	141	111	201	3043	22.928	2.000	0.122	1.378
ID63135	63135	51	64.614	26.171	34.020	0	160	160	2	1	-10921639	146.714	147	68	226	3081	41.668	2.000	0.208	1.214
ID63168	63168	68	38.342	20.638	27.887	0	161	161	2	1	-10921639	111.095	100	82	170	2333	25.070	2.000	0.115	0.915
ID63169	63169	42	43.928	36.350	29.939	0	161	161	2	1	-10921639	146.714	140	111	195	3081	25.607	2.000	0.138	1.391
ID63170	63170	69	32.182	47.476	29.677	0	161	161	2	1	-10921639	128.762	123	100	177	2704	20.593	4.800	0.121	1.348
ID63171	63171	70	34.914	52.768	31.916	0	161	161	2	1	-10921639	84.048	91	44	123	1765	26.611	2.000	0.187	0.997
ID63172	63172	51	71.889	26.156	33.467	0	161	161	2	1	-10921639	156.667	147	100	240	3290	45.564	2.000	0.212	1.202
ID63173	63173	60	84.006	40.606	36.647	0	161	161	2	1	-10921639	168.667	184	66	255	3542	62.586	2.000	0.224	0.985
ID63174	63174	52	76.879	35.684	38.149	0	161	161	2	1	-10921639	185.143	190	111	255	3888	40.576	2.000	0.201	1.525
ID63175	63175	66	43.198	48.116	41.565	0	161	161	2	1	-10921639	87.476	77	53	147	1837	29.023	2.000	0.179	0.917
ID63176	63176	67	61.820	31.730	44.395	0	161	161	2	1	-10921639	106.810	109	41	195	2243	42.538	2.000	0.229	0.934
ID63177	63177	71	29.493	49.653	45.721	0	161	161	2	1	-10921639	66.238	73	19	114	1391	29.033	2.000	0.165	0.645
ID63157	63157	55	102.692	22.715	8.185	0	161	161	2	1	-10921639	163.905	147	82	255	3442	53.463	2.000	0.326	1.507
ID63158	63158	46	52.359	24.912	14.237	0	161	161	2	1	-10921639	149.333	145	96	220	3136	37.861	7.600	0.131	0.911
ID63159	63159	72	29.396	48.521	13.751	0	161	161	2	1	-10921639	75.476	70	43	132	1585	25.067	2.000	0.115	0.622
ID63160	63160	62	55.502	38.429	15.781	0	161	161	2	1	-10921639	149.571	140	96	222	3141	35.956	2.000	0.147	1.066
ID63161	63161	57	82.526	21.907	17.304	0	161	161	2	1	-10921639	190.571	190	123	255	4002	44.321	7.600	0.203	1.450
ID63162	63162	44	68.529	44.683	17.670	0	161	161	2	1	-10921639	149.762	143	86	242	3145	41.817	2.000	0.189	1.137
ID63163	63163	56	47.384	30.910	19.033	0	161	161	2	1	-10921639	131.952	125	96	208	2771	28.297	2.000	0.130	1.072
ID63164	63164	73	36.969	16.835	20.931	0	161	161	2	1	-10921639	113.048	109	79	154	2374	23.044	2.000	0.120	1.053
ID63165	63165	58	65.374	37.092	20.769	0	161	161	2	1	-10921639	178.095	177	120	255	3740	39.259	2.000	0.146	1.156
ID63166	63166	39	66.736	40.512	24.465	0	161	161	2	1	-10921639	166.857	161	114	255	3504	48.312	2.000	0.148	0.892
ID63167	63167	59	100.491	50.957	25.346	0	161	161	2	1	-10921639	169.762	158	104	255	3565	54.398	2.000	0.299	1.438
ID63232	63232	74	35.947	22.472	34.060	0	162	162	2	1	-10921639	105.857	102	55	183	2223	34.960	2.000	0.118	0.639
ID63233	63233	60	76.500	40.367	36.401	0	162	162	2	1	-10921639	181.476	181	118	255	3811	43.219	2.000	0.190	1.340
ID63234	63234	52	72.428	35.621	37.773	0	162	162	2	1	-10921639	179.476	181	82	255	3769	47.170	2.000	0.188	1.203
ID63235	63235	66	36.931	47.662	41.432	0	162	162	2	1	-10921639	75.000	70	32	138	1575	29.029	2.000	0.185	0.806
ID63236	63236	67	69.437	31.791	43.997	0	162	162	2	1	-10921639	112.286	105	37	210	2358	42.031	2.000	0.277	1.159
ID63237	63237	71	36.174	50.121	46.404	0	162	162	2	1	-10921639	70.762	68	35	116	1486	22.735	2.000	0.210	1.082
ID63216	63216	55	104.553	22.756	8.452	0	162	162	2	1	-10921639	185.333	172	80	255	3892	56.783	4.800	0.332	1.627
ID63217	63217	75	27.844	49.566	7.652	0	162	162	2	1	-10921639	58.286	59	26	93	1224	18.153	2.000	0.204	1.088
ID63218	63218	72	39.246	47.764	14.418	0	162	162	2	1	-10921639	83.286	80	48	145	1749	32.742	2.000	0.159	0.697
ID63219	63219	62	59.089	37.951	16.347	0	162	162	2	1	-10921639	154.429	143	95	237	3243	42.223	2.000	0.152	0.963
ID63220	63220	57	89.491	22.012	17.098	0	162	162	2	1	-10921639	193.952	193	127	255	4073	46.917	7.600	0.226	1.522
ID63221	63221	44	54.901	44.293	17.959	0	162	162	2	1	-10921639	140.857	131	104	215	2958	32.311	2.000	0.155	1.173
ID63222	63222	56	50.124	30.940	19.204	0	162	162	2	1	-10921639	136.667	127	89	220	2870	32.415	2.000	0.125	0.937
ID63223	63223	73	50.580	16.627	21.015	0	162	162	2	1	-10921639	118.810	114	73	188	2495	32.925	2.000	0.156	0.976
ID63224	63224	58	51.341	37.141	20.563	0	162	162	2	1	-10921639	176.381	170	136	244	3704	34.639	2.000	0.105	0.968
ID63225	63225	39	65.701	40.395	24.168	0	162	162	2	1	-10921639	167.810	145	123	255	3524	42.723	2.000	0.133	0.921
ID63226	63226	59	94.810	50.636	25.534	0	162	162	2	1	-10921639	162.762	177	62	255	3418	62.730	2.000	0.282	1.140
ID63227	63227	68	42.078	20.752	27.502	0	162	162	2	1	-10921639	115.571	107	84	172	2427	28.216	2.000	0.141	1.014
ID63228	63228	69	34.623	47.055	29.718	0	162	162	2	1	-10921639	130.762	123	100	181	2746	23.460	7.600	0.103	1.037
ID63229	63229	42	39.556	36.293	30.448	0	162	162	2	1	-10921639	150.952	147	104	201	3170	24.646	7.600	0.125	1.360
ID63230	63230	70	38.844	51.977	32.081	0	162	162	2	1	-10921639	100.238	96	64	143	2105	24.775	2.000	0.178	1.226
ID63231	63231	51	66.957	26.489	33.103	0	162	162	2	1	-10921639	155.857	152	68	231	3273	43.255	2.000	0.199	1.194
ID63238	63238	75	38.096	49.117	8.087	0	163	163	2	1	-10921639	74.857	73	37	125	1572	21.169	2.000	0.238	1.359
ID63239	63239	55	107.260	22.771	8.620	0	163	163	2	1	-10921639	211.905	238	125	255	4450	49.263	4.800	0.334	2.152
ID63240	63240	46	40.369	24.814	14.792	0	163	163	2	1	-10921639	154.667	150	113	220	3248	33.834	2.000	0.093	0.780
ID63241	63241	72	52.199	46.939	15.097	0	163	163	2	1	-10921639	105.333	104	57	186	2212	37.665	2.000	0.169	0.809
ID63242	63242	57	84.968	21.756	17.238	0	163	163	2	1	-10921639	196.000	179	132	255	4116	43.017	7.600	0.211	1.589
ID63243	63243	62	56.799	37.531	17.171	0	163	163	2	1	-10921639	165.238	161	111	237	3470	41.075	2.000	0.137	0.969
ID63244	63244	44	44.504	44.048	17.972	0	163	163	2	1	-10921639	139.952	134	105	192	2939	25.077	7.600	0.126	1.247
ID63245	63245	56	53.043	30.925	19.258	0	163	163	2	1	-10921639	142.429	134	102	208	2991	32.643	2.000	0.139	1.066
ID63246	63246	58	45.972	37.102	20.055	0	163	163	2	1	-10921639	185.000	177	145	242	3885	32.967	4.800	0.111	1.125
ID63247	63247	73	54.931	16.715	21.077	0	163	163	2	1	-10921639	127.095	118	79	202	2669	32.982	2.000	0.169	1.117
ID63248	63248	76	32.614	11.522	22.134	0	163	163	2	1	-10921639	104.524	98	75	154	2195	21.662	2.000	0.101	0.888
ID63249	63249	None	31.759	21.968	24.468	0	163	163	2	1	-10921639	121.810	120	82	175	2558	28.067	2.000	0.075	0.606
ID63250	63250	39	75.726	40.261	24.100	0	163	163	2	1	-10921639	180.810	156	122	255	3797	44.952	2.000	0.161	1.116
ID63251	63251	59	96.371	50.060	25.593	0	163	163	2	1	-10921639	164.905	150	77	255	3463	58.156	2.000	0.259	1.167
ID63252	63252	68	48.751	20.682	26.951	0	163	163	2	1	-10921639	130.905	131	89	199	2749	30.093	2.000	0.150	1.136
ID63253	63253	42	35.990	36.091	30.338	0	163	163	2	1	-10921639	151.762	149	120	193	3187	18.839	7.600	0.113	1.641
ID63254	63254	70	36.253	51.808	31.538	0	163	163	2	1	-10921639	102.905	111	55	150	2161	26.948	4.800	0.196	1.251
ID63255	63255	51	72.350	26.718	32.918	0	163	163	2	1	-10921639	159.714	147	93	253	3354	42.236	2.000	0.207	1.294
ID63256	63256	74	41.204	22.378	33.919	0	163	163	2	1	-10921639	109.381	98	46	184	2297	38.220	2.000	0.124	0.632
ID63257	63257	60	73.512	40.154	36.088	0	163	163	2	1	-10921639	181.095	188	127	255	3803	38.901	4.800	0.191	1.493
ID63258	63258	52	66.905	35.229	37.339	0	163	163	2	1	-10921639	177.619	183	125	255	3730	39.075	2.000	0.179	1.381
ID63259	63259	66	39.963	47.305	41.212	0	163	163	2	1	-10921639	71.762	66	28	129	1507	28.905	2.000	0.199	0.824
ID63260	63260	67	69.554	31.993	43.770	0	163	163	2	1	-10921639	121.190	111	70	195	2545	37.670	2.000	0.273	1.380
ID63261	63261	71	51.825	50.847	46.667	0	163	163	2	1	-10921639	80.429	73	30	140	1689	32.002	2.000	0.328	1.242
ID63200	63200	44	38.611	44.074	17.927	0	164	164	2	1	-10921639	135.571	141	100	188	2847	24.559	7.600	0.112	1.109
ID63201	63201	56	48.066	30.760	19.506	0	164	164	2	1	-10921639	140.619	123	104	215	2953	31.422	2.000	0.127	1.012
ID63202	63202	73	54.688	17.142	21.119	0	164	164	2	1	-10921639	131.571	118	87	201	2763	33.269	2.000	0.161	1.096
ID63203	63203	76	35.836	11.754	22.091	0	164	164	2	1	-10921639	105.286	102	71	152	2211	23.167	2.000	0.117	0.950
ID63204	63204	39	81.631	40.290	24.287	0	164	164	2	1	-10921639	182.524	161	131	255	3833	46.308	2.000	0.190	1.260
ID63205	63205	59	94.013	49.727	25.625	0	164	164	2	1	-10921639	156.524	150	71	255	3287	61.227	2.000	0.268	1.080
ID63206	63206	68	61.007	20.746	27.048	0	164	164	2	1	-10921639	135.571	134	84	228	2847	38.895	2.000	0.169	1.008
ID63207	63207	69	30.612	46.108	31.414	0	164	164	2	1	-10921639	127.714	129	100	156	2682	17.000	4.800	0.128	1.700
ID63208	63208	70	29.795	51.298	32.021	0	164	164	2	1	-10921639	103.667	105	71	132	2177	17.281	4.800	0.158	1.635
ID63209	63209	51	71.567	26.676	32.638	0	164	164	2	1	-10921639	155.857	156	79	246	3273	46.307	2.000	0.199	1.118
ID63210	63210	74	60.425	21.998	33.884	0	164	164	2	1	-10921639	120.476	111	41	222	2530	47.197	2.000	0.173	0.752
ID63211	63211	60	66.195	40.106	36.062	0	164	164	2	1	-10921639	170.190	163	118	235	3574	36.005	2.000	0.175	1.407
ID63212	63212	52	73.667	35.100	37.033	0	164	164	2	1	-10921639	177.476	181	109	255	3727	41.749	2.000	0.194	1.381
ID63213	63213	66	54.438	47.231	41.248	0	164	164	2	1	-10921639	83.381	73	25	156	1751	35.049	2.000	0.269	1.009
ID63214	63214	67	72.296	32.026	43.652	0	164	164	2	1	-10921639	123.762	118	75	202	2599	40.635	2.000	0.281	1.336
ID63215	63215	71	30.741	51.488	47.078	0	164	164	2	1	-10921639	68.905	68	43	87	1447	14.188	4.800	0.254	1.965
ID63193	63193	75	43.838	48.791	7.995	0	164	164	2	1	-10921639	77.857	71	46	141	1635	24.540	2.000	0.250	1.268
ID63194	63194	55	107.763	22.885	9.009	0	164	164	2	1	-10921639	215.095	211	129	255	4517	39.989	4.800	0.340	2.728
ID63195	63195	77	27.294	5.262	14.678	0	164	164	2	1	-10921639	58.714	59	34	84	1233	15.248	2.000	0.240	1.488
ID63196	63196	46	31.137	24.796	14.806	0	164	164	2	1	-10921639	139.000	134	96	190	2919	28.574	2.000	0.068	0.622
ID63197	63197	72	54.195	46.658	15.972	0	164	164	2	1	-10921639	112.667	109	50	192	2366	42.253	2.000	0.168	0.766
ID63198	63198	57	65.007	21.789	17.187	0	164	164	2	1	-10921639	173.476	163	136	240	3643	32.440	7.600	0.174	1.583
ID63199	63199	62	69.653	37.327	18.071	0	164	164	2	1	-10921639	173.857	172	120	255	3651	43.779	2.000	0.173	1.172
ID63264	63264	77	32.102	5.007	14.018	0	165	165	2	1	-10921639	68.429	73	44	93	1437	15.442	4.800	0.276	1.918
ID63265	63265	72	58.068	46.545	16.430	0	165	165	2	1	-10921639	120.571	107	61	208	2532	47.639	2.000	0.191	0.811
ID63266	63266	78	38.395	14.896	16.708	0	165	165	2	1	-10921639	90.095	82	50	163	1892	28.922	2.000	0.117	0.652
ID63267	63267	57	53.637	21.699	17.377	0	165	165	2	1	-10921639	165.238	158	120	213	3470	27.961	4.800	0.159	1.620
ID63268	63268	62	67.737	37.177	18.137	0	165	165	2	1	-10921639	169.476	174	111	255	3559	42.201	2.000	0.167	1.147
ID63269	63269	56	53.453	30.838	19.930	0	165	165	2	1	-10921639	143.143	132	98	222	3006	32.753	2.000	0.134	1.032
ID63270	63270	73	45.723	17.261	21.184	0	165	165	2	1	-10921639	120.429	118	75	186	2529	31.440	2.000	0.135	0.912
ID63271	63271	76	48.598	12.026	22.249	0	165	165	2	1	-10921639	105.571	100	70	183	2217	32.753	2.000	0.151	0.846
ID63272	63272	79	36.268	47.179	21.954	0	165	165	2	1	-10921639	127.333	129	86	183	2674	26.316	2.000	0.084	0.748
ID63273	63273	39	77.596	40.193	24.541	0	165	165	2	1	-10921639	177.714	167	105	255	3732	49.728	2.000	0.193	1.157
ID63274	63274	59	87.167	49.396	25.816	0	165	165	2	1	-10921639	163.810	140	93	255	3440	50.599	2.000	0.220	1.166
ID63275	63275	68	57.492	20.878	26.823	0	165	165	2	1	-10921639	136.238	141	86	211	2861	36.014	2.000	0.162	1.053
ID63276	63276	69	39.803	45.896	31.063	0	165	165	2	1	-10921639	138.905	145	102	177	2917	23.486	4.800	0.140	1.452
ID63277	63277	70	29.521	51.013	31.458	0	165	165	2	1	-10921639	98.476	100	50	150	2068	28.715	2.000	0.088	0.556
ID63278	63278	51	73.136	26.367	32.234	0	165	165	2	1	-10921639	164.381	163	100	255	3452	43.355	2.000	0.198	1.252
ID63279	63279	74	50.305	22.059	33.456	0	165	165	2	1	-10921639	130.000	127	75	210	2730	39.484	2.000	0.151	0.864
ID63280	63280	80	33.243	50.200	33.733	0	165	165	2	1	-10921639	96.619	105	52	136	2029	26.604	2.000	0.130	0.834
ID63281	63281	60	50.255	39.848	35.726	0	165	165	2	1	-10921639	157.333	161	98	210	3304	31.834	4.800	0.154	1.321
ID63282	63282	52	65.520	34.866	36.823	0	165	165	2	1	-10921639	166.095	159	87	238	3488	42.175	2.000	0.181	1.207
ID63283	63283	66	64.139	47.159	41.102	0	165	165	2	1	-10921639	91.238	80	43	183	1916	39.646	2.000	0.291	1.039
ID63284	63284	67	71.297	32.103	43.258	0	165	165	2	1	-10921639	125.429	114	70	215	2634	40.017	2.000	0.249	1.249
ID63285	63285	71	31.116	53.109	47.323	0	165	165	2	1	-10921639	69.333	70	43	105	1456	15.242	4.800	0.234	1.728
ID63262	63262	75	47.747	48.696	8.327	0	165	165	2	1	-10921639	84.810	82	53	147	1781	28.910	2.000	0.258	1.203
ID63263	63263	55	103.644	22.869	9.225	0	165	165	2	1	-10921639	211.095	211	132	255	4433	40.872	4.800	0.316	2.482
ID63328	63328	66	78.670	47.096	40.798	0	166	166	2	1	-10921639	110.857	96	57	206	2328	43.272	2.000	0.336	1.288
ID63329	63329	67	68.252	32.020	43.148	0	166	166	2	1	-10921639	118.619	111	62	211	2491	40.521	2.000	0.234	1.108
ID63330	63330	71	40.147	53.449	47.676	0	166	166	2	1	-10921639	81.286	84	35	122	1707	26.732	4.800	0.248	1.209
ID63308	63308	75	46.908	48.607	8.385	0	166	166	2	1	-10921639	86.286	86	43	145	1812	29.964	2.000	0.241	1.120
ID63309	63309	55	101.665	22.714	9.379	0	166	166	2	1	-10921639	205.381	210	125	255	4313	47.886	4.800	0.299	1.975
ID63310	63310	77	34.003	4.841	13.833	0	166	166	2	1	-10921639	71.286	66	44	100	1497	14.752	4.800	0.274	2.081
ID63311	63311	78	38.805	15.470	16.974	0	166	166	2	1	-10921639	94.381	95	37	175	1982	35.928	2.000	0.138	0.636
ID63312	63312	57	43.529	21.477	17.486	0	166	166	2	1	-10921639	150.810	149	95	210	3167	33.582	4.800	0.131	1.042
ID63313	63313	72	59.397	46.358	16.933	0	166	166	2	1	-10921639	135.667	140	80	220	2849	37.943	2.000	0.169	1.033
ID63314	63314	62	69.522	37.080	18.249	0	166	166	2	1	-10921639	164.095	163	104	255	3446	45.299	2.000	0.169	1.048
ID63315	63315	56	55.146	30.801	20.157	0	166	166	2	1	-10921639	147.000	143	91	224	3087	33.805	2.000	0.143	1.090
ID63316	63316	73	53.290	17.505	20.986	0	166	166	2	1	-10921639	132.952	123	80	229	2792	40.335	2.000	0.115	0.681
ID63317	63317	76	50.146	12.112	22.262	0	166	166	2	1	-10921639	100.238	87	61	174	2105	34.167	2.000	0.170	0.851
ID63318	63318	79	40.324	46.964	22.062	0	166	166	2	1	-10921639	137.381	141	79	215	2885	35.184	2.000	0.064	0.471
ID63319	63319	39	78.951	39.884	24.575	0	166	166	2	1	-10921639	183.619	186	105	255	3856	53.689	2.000	0.187	1.080
ID63320	63320	59	93.574	48.880	25.693	0	166	166	2	1	-10921639	171.143	168	79	255	3594	60.428	2.000	0.234	1.074
ID63321	63321	68	65.315	21.051	26.742	0	166	166	2	1	-10921639	147.619	141	100	215	3100	39.780	2.000	0.190	1.186
ID63322	63322	69	29.491	45.651	31.134	0	166	166	2	1	-10921639	137.000	134	109	172	2877	20.396	2.000	0.095	1.169
ID63323	63323	51	70.853	26.007	31.956	0	166	166	2	1	-10921639	167.095	163	87	253	3509	45.365	2.000	0.181	1.127
ID63324	63324	74	68.894	22.755	32.885	0	166	166	2	1	-10921639	151.857	154	55	246	3189	54.368	2.000	0.179	0.847
ID63325	63325	80	44.522	49.779	33.487	0	166	166	2	1	-10921639	119.143	120	62	167	2502	28.817	4.800	0.194	1.341
ID63326	63326	60	38.624	39.443	35.324	0	166	166	2	1	-10921639	160.476	159	125	192	3370	17.991	4.800	0.122	1.946
ID63327	63327	52	49.428	35.141	36.391	0	166	166	2	1	-10921639	159.000	159	118	208	3339	27.885	2.000	0.147	1.465
ID63296	63296	68	79.212	21.143	26.447	0	167	167	2	1	-10921639	163.190	154	80	255	3427	51.418	2.000	0.213	1.116
ID63297	63297	59	90.333	48.545	25.859	0	167	167	2	1	-10921639	173.619	172	64	255	3646	66.114	2.000	0.220	0.946
ID63298	63298	None	29.307	36.205	29.567	0	167	167	2	1	-10921639	144.714	149	111	183	3039	22.643	2.000	0.075	0.888
ID63299	63299	69	27.758	45.000	31.340	0	167	167	2	1	-10921639	135.905	132	109	174	2854	20.147	2.000	0.082	1.023
ID63300	63300	81	50.167	13.864	32.472	0	167	167	2	1	-10921639	104.286	96	55	195	2190	38.079	2.000	0.153	0.726
ID63301	63301	74	63.000	22.778	32.617	0	167	167	2	1	-10921639	151.810	152	57	226	3188	51.921	2.000	0.183	0.904
ID63302	63302	80	60.464	49.280	33.570	0	167	167	2	1	-10921639	125.286	122	48	195	2631	44.920	2.000	0.204	0.946
ID63303	63303	52	52.699	34.898	36.081	0	167	167	2	1	-10921639	152.429	154	105	202	3201	28.361	2.000	0.161	1.493
ID63304	63304	60	31.926	39.881	35.745	0	167	167	2	1	-10921639	132.905	132	91	172	2791	23.026	4.800	0.109	1.134
ID63305	63305	66	69.469	47.084	40.611	0	167	167	2	1	-10921639	106.429	95	44	193	2235	41.114	2.000	0.293	1.172
ID63306	63306	67	58.341	32.205	42.769	0	167	167	2	1	-10921639	111.524	100	64	184	2342	33.710	2.000	0.227	1.224
ID63307	63307	71	43.232	53.377	47.904	0	167	167	2	1	-10921639	97.333	98	57	141	2044	23.907	4.800	0.225	1.495
ID63286	63286	75	52.359	48.477	8.584	0	167	167	2	1	-10921639	96.286	87	62	158	2022	31.735	2.000	0.240	1.174
ID63287	63287	55	99.714	22.467	9.892	0	167	167	2	1	-10921639	199.429	202	98	255	4188	51.669	4.800	0.297	1.768
ID63288	63288	78	50.434	15.915	17.112	0	167	167	2	1	-10921639	101.762	98	37	190	2137	42.597	2.000	0.127	0.537
ID63289	63289	72	62.976	46.528	17.086	0	167	167	2	1	-10921639	135.476	125	77	229	2845	46.385	2.000	0.188	0.925
ID63290	63290	57	32.276	21.525	17.527	0	167	167	2	1	-10921639	154.095	147	131	195	3236	16.988	7.600	0.097	1.608
ID63291	63291	62	82.211	36.855	18.193	0	167	167	2	1	-10921639	171.286	172	105	255	3597	51.436	2.000	0.201	1.114
ID63292	63292	56	59.361	30.898	20.174	0	167	167	2	1	-10921639	150.381	141	98	246	3158	36.767	2.000	0.145	1.033
ID63293	63293	73	57.009	17.673	20.972	0	167	167	2	1	-10921639	138.238	122	87	235	2903	41.301	2.000	0.114	0.683
ID63294	63294	76	66.045	12.387	22.353	0	167	167	2	1	-10921639	120.286	109	64	224	2526	46.144	2.000	0.224	0.955
ID63295	63295	39	79.713	39.786	24.710	0	167	167	2	1	-10921639	190.381	184	109	255	3998	51.498	2.000	0.186	1.160
ID63360	63360	76	65.587	12.914	22.069	0	168	168	2	1	-10921639	130.429	107	77	237	2739	41.355	2.000	0.168	0.908
ID63361	63361	39	83.817	39.754	24.834	0	168	168	2	1	-10921639	190.619	188	111	255	4003	52.706	2.000	0.196	1.188
ID63362	63362	68	79.025	21.319	26.325	0	168	168	2	1	-10921639	167.381	159	84	255	3515	52.529	2.000	0.222	1.157
ID63363	63363	59	93.768	48.146	25.898	0	168	168	2	1	-10921639	191.524	177	120	255	4022	49.718	2.000	0.228	1.433
ID63364	63364	81	58.984	13.818	32.390	0	168	168	2	1	-10921639	120.571	122	70	210	2532	38.883	2.000	0.190	0.992
ID63365	63365	51	45.565	26.070	31.607	0	168	168	2	1	-10921639	149.190	150	79	197	3133	33.762	2.000	0.137	1.064
ID63366	63366	74	59.862	22.276	32.695	0	168	168	2	1	-10921639	136.857	136	57	222	2874	45.440	2.000	0.166	0.856
ID63367	63367	80	51.706	48.976	32.893	0	168	168	2	1	-10921639	137.238	136	71	195	2882	36.459	4.800	0.210	1.307
ID63368	63368	52	39.026	35.939	36.080	0	168	168	2	1	-10921639	138.952	143	84	188	2918	24.258	2.000	0.126	1.281
ID63369	63369	66	68.941	47.054	40.677	0	168	168	2	1	-10921639	107.762	91	52	199	2263	39.833	2.000	0.281	1.186
ID63370	63370	67	72.902	32.129	42.479	0	168	168	2	1	-10921639	114.381	104	48	217	2402	47.786	2.000	0.260	0.988
ID63371	63371	71	39.067	53.335	47.828	0	168	168	2	1	-10921639	106.000	105	71	141	2226	23.214	4.800	0.193	1.474
ID63352	63352	75	54.305	48.376	8.689	0	168	168	2	1	-10921639	102.476	95	66	170	2152	31.269	2.000	0.236	1.251
ID63353	63353	55	97.985	22.451	10.188	0	168	168	2	1	-10921639	190.476	179	107	255	4000	49.236	4.800	0.294	1.759
ID63354	63354	78	52.315	16.390	17.230	0	168	168	2	1	-10921639	110.000	111	34	206	2310	51.602	2.000	0.138	0.518
ID63355	63355	72	78.842	46.283	17.323	0	168	168	2	1	-10921639	157.333	143	84	255	3304	53.681	2.000	0.219	1.051
ID63356	63356	62	76.235	36.905	18.471	0	168	168	2	1	-10921639	169.143	158	100	255	3552	52.590	2.000	0.190	1.025
ID63357	63357	None	34.550	25.062	19.717	0	168	168	2	1	-10921639	147.048	145	104	188	3088	24.780	2.000	0.077	0.843
ID63358	63358	56	62.403	30.975	20.167	0	168	168	2	1	-10921639	151.619	138	104	226	3184	38.754	2.000	0.148	1.011
ID63359	63359	73	58.659	17.848	20.971	0	168	168	2	1	-10921639	149.857	132	84	255	3147	41.595	2.000	0.109	0.706
ID63331	63331	82	30.179	26.985	7.930	0	169	169	2	1	-10921639	104.762	102	68	156	2200	25.469	2.000	0.127	0.930
ID63332	63332	75	69.738	48.134	8.903	0	169	169	2	1	-10921639	112.524	95	77	197	2363	36.694	2.000	0.283	1.352
ID63333	63333	55	95.897	22.322	10.696	0	169	169	2	1	-10921639	191.619	199	107	255	4024	50.442	4.800	0.282	1.669
ID63334	63334	78	39.592	17.019	17.244	0	169	169	2	1	-10921639	117.000	107	52	195	2457	41.603	2.000	0.063	0.335
ID63335	63335	72	75.508	46.059	17.452	0	169	169	2	1	-10921639	155.810	150	79	255	3272	53.087	2.000	0.216	1.042
ID63336	63336	62	72.253	36.860	18.409	0	169	169	2	1	-10921639	164.000	149	96	255	3444	50.005	2.000	0.182	1.009
ID63337	63337	73	48.256	18.223	21.040	0	169	169	2	1	-10921639	156.714	152	118	226	3291	33.342	2.000	0.088	0.764
ID63338	63338	56	66.349	30.952	20.567	0	169	169	2	1	-10921639	161.524	150	105	244	3392	41.596	2.000	0.164	1.093
ID63339	63339	76	56.001	13.510	21.723	0	169	169	2	1	-10921639	144.667	134	86	228	3038	36.475	2.000	0.151	1.042
ID63340	63340	83	43.624	46.920	23.175	0	169	169	2	1	-10921639	172.048	167	95	255	3613	41.886	2.000	0.106	0.789
ID63341	63341	39	81.750	39.617	25.051	0	169	169	2	1	-10921639	191.905	188	109	255	4030	50.974	2.000	0.186	1.183
ID63342	63342	68	75.999	21.566	26.236	0	169	169	2	1	-10921639	170.238	165	107	255	3575	46.324	2.000	0.196	1.206
ID63343	63343	59	89.637	47.815	26.036	0	169	169	2	1	-10921639	190.952	195	95	255	4010	55.037	2.000	0.213	1.221
ID63344	63344	81	66.868	14.321	31.995	0	169	169	2	1	-10921639	130.857	116	79	213	2748	38.515	2.000	0.227	1.258
ID63345	63345	74	66.847	22.495	32.441	0	169	169	2	1	-10921639	153.667	154	84	246	3227	48.097	2.000	0.166	0.909
ID63346	63346	51	43.147	26.400	31.794	0	169	169	2	1	-10921639	149.429	150	86	195	3138	32.352	6.351	0.118	0.979
ID63347	63347	None	29.092	44.624	31.738	0	169	169	2	1	-10921639	134.143	134	86	184	2817	25.619	2.000	0.053	0.527
ID63348	63348	80	58.120	49.000	33.000	0	169	169	2	1	-10921639	148.095	154	57	219	3110	46.054	4.800	0.225	1.180
ID63349	63349	66	65.090	47.079	40.573	0	169	169	2	1	-10921639	107.429	96	53	188	2256	40.200	2.000	0.258	1.095
ID63350	63350	67	69.331	32.197	42.245	0	169	169	2	1	-10921639	107.143	91	57	202	2250	42.875	2.000	0.256	1.020
ID63351	63351	71	38.903	53.003	47.607	0	169	169	2	1	-10921639	105.857	102	73	149	2223	25.496	2.000	0.149	1.075
ID63372	63372	82	29.958	27.235	7.601	0	170	170	2	1	-10921639	101.905	100	68	145	2140	24.249	7.600	0.141	1.042
ID63373	63373	75	75.611	48.160	8.921	0	170	170	2	1	-10921639	120.190	102	70	208	2524	40.063	2.000	0.293	1.359
ID63374	63374	55	91.025	22.430	11.055	0	170	170	2	1	-10921639	189.429	181	120	255	3978	46.929	4.800	0.272	1.727
ID63375	63375	78	39.490	17.174	17.395	0	170	170	2	1	-10921639	149.381	152	68	217	3137	41.763	2.000	0.097	0.630
ID63376	63376	72	81.519	46.129	17.584	0	170	170	2	1	-10921639	180.429	181	93	255	3789	48.036	2.000	0.202	1.260
ID63377	63377	62	74.760	36.883	18.546	0	170	170	2	1	-10921639	177.857	163	114	255	3735	42.688	2.000	0.181	1.275
ID63378	63378	None	30.050	25.064	20.037	0	170	170	2	1	-10921639	150.429	145	114	186	3159	18.672	2.000	0.074	1.110
ID63379	63379	56	72.919	30.970	20.455	0	170	170	2	1	-10921639	172.714	167	118	255	3627	44.194	2.000	0.181	1.197
ID63380	63380	73	61.321	18.096	20.987	0	170	170	2	1	-10921639	183.000	177	118	255	3843	40.965	2.000	0.109	0.875
ID63381	63381	76	63.941	13.646	21.779	0	170	170	2	1	-10921639	160.000	156	91	249	3360	45.043	2.000	0.144	0.895
ID63382	63382	83	44.031	46.639	23.119	0	170	170	2	1	-10921639	174.905	167	95	255	3673	45.693	2.000	0.097	0.680
ID63383	63383	39	75.003	39.614	25.130	0	170	170	2	1	-10921639	190.762	186	129	255	4006	45.508	2.000	0.168	1.206
ID63384	63384	68	72.618	21.581	26.465	0	170	170	2	1	-10921639	179.143	168	114	255	3762	44.011	2.000	0.187	1.282
ID63385	63385	59	85.694	47.786	26.056	0	170	170	2	1	-10921639	190.429	195	96	255	3999	55.574	2.000	0.199	1.138
ID63386	63386	81	64.877	14.503	31.823	0	170	170	2	1	-10921639	133.714	127	73	211	2808	41.509	2.000	0.204	1.092
ID63387	63387	74	74.661	22.282	32.507	0	170	170	2	1	-10921639	158.143	156	73	255	3321	57.287	2.000	0.195	0.901
ID63388	63388	80	66.407	48.367	33.696	0	170	170	2	1	-10921639	144.381	150	62	237	3032	51.795	2.000	0.189	0.885
ID63389	63389	66	61.764	47.196	40.416	0	170	170	2	1	-10921639	113.238	113	46	186	2378	41.642	2.000	0.243	1.065
ID63390	63390	67	73.180	32.419	41.845	0	170	170	2	1	-10921639	115.381	98	66	204	2423	44.156	2.000	0.290	1.175
ID63391	63391	71	41.455	53.013	48.076	0	170	170	2	1	-10921639	110.190	109	73	165	2314	23.735	2.000	0.151	1.218
ID63392	63392	82	30.238	27.571	6.796	0	171	171	2	1	-10921639	87.905	87	55	114	1846	18.014	4.800	0.188	1.548
ID63393	63393	75	67.357	48.173	9.094	0	171	171	2	1	-10921639	112.476	107	64	188	2362	36.955	2.000	0.269	1.291
ID63394	63394	55	88.964	22.121	11.420	0	171	171	2	1	-10921639	172.619	159	91	255	3625	49.412	4.800	0.280	1.530
ID63395	63395	78	47.677	17.141	17.457	0	171	171	2	1	-10921639	152.810	168	70	217	3209	49.108	2.000	0.120	0.665
ID63396	63396	72	75.390	46.317	17.578	0	171	171	2	1	-10921639	171.048	172	96	255	3592	46.473	2.000	0.193	1.191
ID63397	63397	62	71.327	36.766	18.792	0	171	171	2	1	-10921639	171.619	161	116	255	3604	40.720	2.000	0.171	1.233
ID63398	63398	73	52.685	17.997	20.635	0	171	171	2	1	-10921639	178.952	175	120	255	3758	39.446	2.000	0.088	0.730
ID63399	63399	56	59.422	30.731	20.512	0	171	171	2	1	-10921639	164.190	149	120	240	3448	35.915	2.000	0.147	1.175
ID63400	63400	76	52.765	13.895	21.554	0	171	171	2	1	-10921639	150.381	140	80	229	3158	44.131	2.000	0.124	0.751
ID63401	63401	39	76.815	39.399	25.204	0	171	171	2	1	-10921639	197.381	183	143	255	4145	40.114	2.000	0.184	1.529
ID63402	63402	68	67.610	21.617	26.091	0	171	171	2	1	-10921639	172.905	168	104	255	3631	38.972	2.000	0.172	1.300
ID63403	63403	59	86.925	47.863	26.170	0	171	171	2	1	-10921639	192.286	193	116	255	4038	48.134	2.000	0.218	1.432
ID63404	63404	81	61.571	14.731	31.749	0	171	171	2	1	-10921639	136.714	125	86	210	2871	35.275	2.000	0.192	1.247
ID63405	63405	74	79.498	22.285	32.189	0	171	171	2	1	-10921639	165.619	149	107	255	3478	46.747	2.000	0.205	1.204
ID63406	63406	80	64.237	48.383	33.663	0	171	171	2	1	-10921639	149.476	156	71	224	3139	46.220	2.000	0.194	1.052
ID63407	63407	None	27.614	38.886	36.035	0	171	171	2	1	-10921639	130.190	132	91	154	2734	16.357	6.287	0.121	1.721
ID63408	63408	66	81.084	47.103	40.355	0	171	171	2	1	-10921639	127.429	114	50	226	2676	50.976	2.000	0.276	1.080
ID63409	63409	67	75.240	32.445	41.539	0	171	171	2	1	-10921639	118.238	109	59	213	2483	48.919	2.000	0.307	1.136
ID63410	63410	84	28.258	50.442	45.495	0	171	171	2	1	-10921639	101.571	98	57	150	2133	25.692	7.600	0.061	0.453
ID63411	63411	71	45.406	53.369	48.275	0	171	171	2	1	-10921639	112.667	107	73	179	2366	27.634	2.000	0.150	1.065
ID63424	63424	81	69.551	14.784	31.685	0	172	172	2	1	-10921639	139.810	125	87	220	2936	39.683	2.000	0.220	1.271
ID63425	63425	74	77.159	22.338	31.924	0	172	172	2	1	-10921639	162.286	158	100	255	3408	46.934	2.000	0.203	1.165
ID63426	63426	80	80.939	48.295	33.591	0	172	172	2	1	-10921639	164.619	168	80	255	3457	53.576	2.000	0.229	1.147
ID63427	63427	66	77.853	47.174	40.390	0	172	172	2	1	-10921639	130.952	123	53	226	2750	50.212	2.000	0.257	1.067
ID63428	63428	67	75.879	32.617	41.280	0	172	172	2	1	-10921639	113.714	109	48	211	2388	49.471	2.000	0.288	1.027
ID63429	63429	84	33.728	50.649	45.431	0	172	172	2	1	-10921639	108.190	104	64	179	2272	30.043	7.600	0.082	0.546
ID63430	63430	71	45.616	53.282	48.102	0	172	172	2	1	-10921639	118.667	113	80	183	2492	27.086	7.600	0.143	1.096
ID63412	63412	85	29.705	38.960	9.317	0	172	172	2	1	-10921639	62.381	59	37	100	1310	18.557	2.000	0.214	1.185
ID63413	63413	75	69.923	48.078	9.275	0	172	172	2	1	-10921639	118.143	116	77	192	2481	35.885	2.000	0.298	1.513
ID63414	63414	55	81.179	22.276	12.014	0	172	172	2	1	-10921639	165.286	163	104	255	3471	44.263	2.000	0.233	1.410
ID63415	63415	78	48.670	17.447	17.624	0	172	172	2	1	-10921639	174.333	172	104	231	3661	32.950	4.800	0.133	1.246
ID63416	63416	72	77.746	46.247	17.594	0	172	172	2	1	-10921639	168.143	161	100	255	3531	43.915	2.000	0.202	1.288
ID63417	63417	62	66.917	36.689	18.857	0	172	172	2	1	-10921639	172.905	168	116	255	3631	39.144	2.000	0.163	1.240
ID63418	63418	56	65.402	30.792	20.412	0	172	172	2	1	-10921639	164.524	161	109	246	3455	42.067	2.000	0.159	1.072
ID63419	63419	76	58.887	14.074	21.217	0	172	172	2	1	-10921639	158.000	156	98	249	3318	41.192	2.000	0.125	0.853
ID63420	63420	73	42.778	17.806	20.737	0	172	172	2	1	-10921639	175.714	174	122	251	3690	32.573	2.000	0.072	0.720
ID63421	63421	39	74.542	39.089	25.267	0	172	172	2	1	-10921639	192.238	170	145	255	4037	40.881	2.000	0.163	1.319
ID63422	63422	68	59.722	21.594	26.070	0	172	172	2	1	-10921639	163.857	158	111	246	3441	36.043	2.000	0.145	1.152
ID63423	63423	59	79.251	47.645	26.122	0	172	172	2	1	-10921639	187.810	190	98	255	3944	50.636	2.000	0.196	1.216
ID63431	63431	None	28.059	27.351	6.184	0	173	173	2	1	-10921639	74.810	75	41	105	1571	18.443	2.000	0.163	1.137
ID63432	63432	85	29.407	39.032	9.524	0	173	173	2	1	-10921639	72.905	68	53	104	1531	15.630	2.000	0.186	1.464
ID63433	63433	75	70.567	47.969	9.515	0	173	173	2	1	-10921639	113.429	105	57	201	2382	42.017	2.000	0.288	1.209
ID63434	63434	55	70.103	22.234	12.795	0	173	173	2	1	-10921639	163.333	165	116	247	3430	37.747	2.000	0.186	1.357
ID63435	63435	78	53.278	17.255	17.998	0	173	173	2	1	-10921639	176.333	183	105	242	3703	36.887	2.000	0.123	1.045
ID63436	63436	72	84.629	46.114	17.600	0	173	173	2	1	-10921639	181.476	172	109	255	3811	47.807	2.000	0.211	1.324
ID63437	63437	62	67.814	36.746	19.154	0	173	173	2	1	-10921639	170.429	161	104	255	3579	42.633	2.000	0.163	1.120
ID63438	63438	56	65.144	30.666	20.350	0	173	173	2	1	-10921639	165.286	161	105	255	3471	42.534	2.000	0.155	1.040
ID63439	63439	76	50.878	14.269	20.936	0	173	173	2	1	-10921639	159.762	161	105	237	3355	39.334	2.000	0.104	0.768
ID63440	63440	73	41.126	17.740	20.783	0	173	173	2	1	-10921639	175.762	181	114	255	3691	34.474	6.343	0.064	0.614
ID63441	63441	39	71.759	38.904	25.228	0	173	173	2	1	-10921639	186.810	175	129	255	3923	41.941	2.000	0.157	1.211
ID63442	63442	68	51.403	21.628	25.968	0	173	173	2	1	-10921639	160.429	154	113	235	3369	32.503	2.000	0.118	1.045
ID63443	63443	59	76.957	47.360	25.937	0	173	173	2	1	-10921639	191.381	193	140	255	4019	40.019	2.000	0.194	1.551
ID63444	63444	81	76.803	15.086	31.756	0	173	173	2	1	-10921639	150.905	147	100	237	3169	42.436	2.000	0.236	1.357
ID63445	63445	74	72.018	22.607	31.759	0	173	173	2	1	-10921639	166.048	156	89	255	3487	44.863	2.000	0.191	1.185
ID63446	63446	80	80.192	48.395	33.282	0	173	173	2	1	-10921639	181.429	172	120	255	3810	39.240	4.800	0.252	1.863
ID63447	63447	66	90.787	47.164	40.366	0	173	173	2	1	-10921639	143.238	120	57	255	3008	58.734	2.000	0.279	1.062
ID63448	63448	67	90.038	32.880	40.794	0	173	173	2	1	-10921639	120.286	100	50	240	2526	56.059	2.000	0.315	1.029
ID63449	63449	84	35.967	50.584	45.437	0	173	173	2	1	-10921639	125.190	116	79	175	2629	29.959	2.000	0.116	0.868
ID63450	63450	71	38.978	52.843	47.819	0	173	173	2	1	-10921639	115.905	107	82	174	2434	26.518	2.000	0.115	0.901
ID63451	63451	None	27.909	18.187	52.067	0	173	173	2	1	-10921639	46.619	43	28	87	979	14.264	4.800	0.304	1.524
ID63456	63456	62	58.615	36.699	19.108	0	174	174	2	1	-10921639	162.571	161	114	237	3414	37.448	2.000	0.142	1.081
ID63457	63457	56	58.124	30.515	20.490	0	174	174	2	1	-10921639	160.714	161	104	246	3375	43.019	2.000	0.138	0.906
ID63458	63458	76	51.489	14.413	20.880	0	174	174	2	1	-10921639	163.190	159	107	240	3427	41.710	2.000	0.113	0.795
ID63459	63459	68	54.479	21.564	25.867	0	174	174	2	1	-10921639	169.429	168	114	233	3558	32.116	2.000	0.141	1.300
ID63460	63460	39	55.718	38.875	25.521	0	174	174	2	1	-10921639	174.905	172	113	251	3673	38.810	2.000	0.127	1.017
ID63461	63461	59	73.673	47.029	26.094	0	174	174	2	1	-10921639	186.667	186	129	255	3920	40.762	2.000	0.183	1.414
ID63462	63462	86	31.536	34.257	28.207	0	174	174	2	1	-10921639	155.238	158	123	184	3260	21.152	2.000	0.081	1.097
ID63463	63463	81	75.809	15.252	31.774	0	174	174	2	1	-10921639	149.810	141	96	238	3146	44.104	2.000	0.227	1.255
ID63464	63464	74	62.795	22.685	31.668	0	174	174	2	1	-10921639	155.810	150	96	240	3272	40.666	2.000	0.173	1.128
ID63465	63465	80	82.642	48.129	33.152	0	174	174	2	1	-10921639	179.762	177	111	255	3775	38.656	4.800	0.246	1.836
ID63466	63466	87	28.932	35.914	33.845	0	174	174	2	1	-10921639	142.714	145	107	172	2997	16.971	4.800	0.106	1.607
ID63467	63467	67	98.408	32.883	40.270	0	174	174	2	1	-10921639	135.143	132	66	251	2838	59.298	2.000	0.314	1.088
ID63468	63468	66	94.579	47.115	40.289	0	174	174	2	1	-10921639	150.714	138	71	255	3165	56.729	2.000	0.292	1.201
ID63469	63469	88	27.856	16.978	42.953	0	174	174	2	1	-10921639	56.333	57	28	89	1183	17.284	2.000	0.215	1.155
ID63470	63470	71	41.473	52.389	47.801	0	174	174	2	1	-10921639	121.952	118	84	177	2561	28.343	2.000	0.136	1.030
ID63452	63452	75	101.459	48.030	9.729	0	174	174	2	1	-10921639	133.714	107	70	255	2808	56.515	2.000	0.362	1.259
ID63453	63453	55	66.709	22.690	13.443	0	174	174	2	1	-10921639	160.143	156	77	247	3363	48.357	2.000	0.173	0.977
ID63454	63454	78	59.027	17.270	17.924	0	174	174	2	1	-10921639	188.429	190	118	255	3957	36.777	7.600	0.127	1.152
ID63455	63455	72	88.082	45.940	17.786	0	174	174	2	1	-10921639	174.810	179	102	255	3671	50.820	2.000	0.220	1.240
ID63491	63491	75	99.066	47.995	9.776	0	175	175	2	1	-10921639	134.286	114	70	255	2820	54.240	2.000	0.352	1.289
ID63492	63492	55	58.244	22.775	13.664	0	175	175	2	1	-10921639	166.238	156	125	237	3491	32.101	2.000	0.151	1.363
ID63493	63493	78	59.727	17.401	17.770	0	175	175	2	1	-10921639	190.190	192	114	255	3994	39.700	7.600	0.123	1.049
ID63494	63494	72	94.130	45.931	17.913	0	175	175	2	1	-10921639	181.952	181	102	255	3821	55.791	2.000	0.228	1.213
ID63495	63495	62	47.396	36.699	19.254	0	175	175	2	1	-10921639	150.429	154	96	217	3159	34.845	2.000	0.121	0.932
ID63496	63496	76	60.639	14.519	20.938	0	175	175	2	1	-10921639	186.381	174	127	255	3914	37.346	2.000	0.133	1.175
ID63497	63497	56	58.492	30.895	20.717	0	175	175	2	1	-10921639	164.095	152	125	231	3446	32.672	2.000	0.144	1.263
ID63498	63498	39	39.764	38.890	25.431	0	175	175	2	1	-10921639	161.762	158	123	217	3397	27.432	2.000	0.089	0.960
ID63499	63499	68	49.644	21.495	25.509	0	175	175	2	1	-10921639	170.143	159	136	238	3573	31.436	2.000	0.142	1.343
ID63500	63500	59	69.527	46.678	26.237	0	175	175	2	1	-10921639	181.667	183	98	253	3815	45.493	2.000	0.171	1.165
ID63501	63501	86	30.934	34.421	27.958	0	175	175	2	1	-10921639	155.095	156	125	190	3257	19.741	2.000	0.089	1.280
ID63502	63502	81	80.035	15.286	31.914	0	175	175	2	1	-10921639	153.333	145	93	233	3220	42.596	2.000	0.257	1.473
ID63503	63503	74	49.321	22.689	31.533	0	175	175	2	1	-10921639	146.667	147	98	222	3080	33.313	2.000	0.153	1.169
ID63504	63504	80	82.022	47.885	33.335	0	175	175	2	1	-10921639	187.857	192	91	255	3945	45.272	4.800	0.242	1.617
ID63505	63505	87	28.468	35.017	33.755	0	175	175	2	1	-10921639	137.667	141	86	172	2891	21.448	4.800	0.090	1.058
ID63506	63506	67	106.024	32.819	39.955	0	175	175	2	1	-10921639	144.667	122	55	255	3038	62.734	2.000	0.323	1.125
ID63507	63507	66	88.417	47.391	40.011	0	175	175	2	1	-10921639	157.095	132	68	255	3299	55.964	2.000	0.259	1.155
ID63508	63508	89	30.530	51.954	41.969	0	175	175	2	1	-10921639	109.667	109	68	175	2303	30.942	2.000	0.047	0.315
ID63509	63509	88	31.848	17.084	42.945	0	175	175	2	1	-10921639	57.762	55	32	87	1213	16.976	2.000	0.277	1.477
ID63510	63510	71	55.171	52.086	47.845	0	175	175	2	1	-10921639	127.571	120	84	210	2679	34.229	2.000	0.163	1.042
ID63488	63488	66	86.053	47.400	39.773	0	176	176	2	1	-10921639	162.857	154	80	255	3420	57.313	2.000	0.239	1.096
ID63489	63489	89	35.088	51.915	41.851	0	176	176	2	1	-10921639	117.905	113	64	183	2476	34.307	2.000	0.053	0.344
ID63490	63490	71	72.975	51.923	47.554	0	176	176	2	1	-10921639	153.762	141	95	247	3229	42.944	2.000	0.215	1.267
ID63471	63471	90	32.603	19.316	3.385	0	176	176	2	1	-10921639	81.810	84	30	122	1718	27.426	2.000	0.178	0.903
ID63472	63472	75	100.231	47.910	9.767	0	176	176	2	1	-10921639	140.619	120	79	255	2953	53.625	2.000	0.350	1.361
ID63473	63473	55	49.625	22.805	13.621	0	176	176	2	1	-10921639	163.810	158	107	229	3440	30.253	2.000	0.116	1.123
ID63474	63474	None	27.162	25.855	15.430	0	176	176	2	1	-10921639	148.143	154	102	192	3111	23.316	7.600	0.095	1.106
ID63475	63475	78	61.687	17.321	17.600	0	176	176	2	1	-10921639	190.762	188	132	255	4006	38.686	7.600	0.130	1.136
ID63476	63476	72	91.572	45.919	17.997	0	176	176	2	1	-10921639	174.143	175	100	255	3657	56.115	2.000	0.222	1.128
ID63477	63477	62	44.192	36.503	19.461	0	176	176	2	1	-10921639	154.286	152	102	215	3240	34.576	2.000	0.114	0.914
ID63478	63478	76	65.036	14.692	21.306	0	176	176	2	1	-10921639	190.571	181	125	255	4002	39.094	2.000	0.136	1.164
ID63479	63479	56	56.621	30.970	21.113	0	176	176	2	1	-10921639	164.571	154	123	231	3456	31.059	2.000	0.142	1.315
ID63480	63480	68	49.831	21.509	25.476	0	176	176	2	1	-10921639	169.905	168	123	235	3568	33.521	2.000	0.114	1.038
ID63481	63481	39	27.279	38.803	25.484	0	176	176	2	1	-10921639	159.476	159	122	195	3349	19.017	7.600	0.069	1.079
ID63482	63482	59	57.837	46.588	26.226	0	176	176	2	1	-10921639	170.143	170	98	244	3573	40.778	2.000	0.141	1.031
ID63483	63483	74	47.340	22.821	31.211	0	176	176	2	1	-10921639	152.190	147	118	213	3196	24.899	4.800	0.133	1.438
ID63484	63484	81	87.164	15.423	32.139	0	176	176	2	1	-10921639	166.143	150	96	255	3489	50.375	2.000	0.253	1.331
ID63485	63485	80	81.842	47.996	33.101	0	176	176	2	1	-10921639	190.190	199	100	255	3994	42.372	4.800	0.235	1.709
ID63486	63486	None	29.567	39.492	35.015	0	176	176	2	1	-10921639	143.524	147	111	167	3014	15.791	4.800	0.108	1.771
ID63487	63487	67	101.304	32.763	39.672	0	176	176	2	1	-10921639	161.619	147	68	255	3394	59.938	2.000	0.301	1.248
ID63554	63554	90	29.649	18.909	2.744	0	177	177	2	1	-10921639	86.905	86	57	120	1825	17.346	2.000	0.150	1.310
ID63555	63555	None	27.381	22.036	9.526	0	177	177	2	1	-10921639	124.810	122	86	154	2621	19.768	4.800	0.104	1.185
ID63556	63556	75	105.963	47.673	9.782	0	177	177	2	1	-10921639	151.857	140	79	255	3189	56.319	2.000	0.368	1.449
ID63557	63557	92	40.856	10.187	13.550	0	177	177	2	1	-10921639	101.286	98	64	145	2127	24.027	2.000	0.184	1.310
ID63558	63558	55	39.682	22.465	13.844	0	177	177	2	1	-10921639	150.381	147	107	206	3158	26.417	2.000	0.097	1.003
ID63559	63559	78	53.058	17.338	18.058	0	177	177	2	1	-10921639	178.476	183	123	255	3748	39.140	2.000	0.111	0.914
ID63560	63560	72	88.247	45.753	18.104	0	177	177	2	1	-10921639	173.667	181	86	255	3647	55.275	2.000	0.225	1.156
ID63561	63561	62	37.776	36.452	19.624	0	177	177	2	1	-10921639	157.190	152	122	206	3301	24.287	2.000	0.090	1.069
ID63562	63562	56	44.759	31.441	21.354	0	177	177	2	1	-10921639	152.143	147	98	222	3195	34.556	2.000	0.113	0.892
ID63563	63563	76	66.580	14.541	21.537	0	177	177	2	1	-10921639	188.810	188	120	255	3965	43.717	2.000	0.156	1.165
ID63564	63564	68	47.069	21.253	25.515	0	177	177	2	1	-10921639	173.333	170	127	220	3640	29.309	2.000	0.123	1.298
ID63565	63565	59	54.803	46.486	26.636	0	177	177	2	1	-10921639	165.905	161	123	240	3484	36.982	2.000	0.122	0.978
ID63566	63566	74	39.521	22.825	31.226	0	177	177	2	1	-10921639	139.286	134	111	181	2925	21.569	2.000	0.116	1.344
ID63567	63567	81	82.243	15.507	32.331	0	177	177	2	1	-10921639	160.048	154	84	255	3361	52.381	2.000	0.226	1.124
ID63568	63568	None	28.645	35.226	33.138	0	177	177	2	1	-10921639	148.095	147	116	184	3110	17.592	2.000	0.080	1.252
ID63569	63569	80	73.690	47.879	33.548	0	177	177	2	1	-10921639	173.952	183	89	255	3653	51.021	2.000	0.179	1.035
ID63570	63570	93	30.423	52.374	37.154	0	177	177	2	1	-10921639	114.095	116	75	167	2396	27.453	2.000	0.063	0.493
ID63571	63571	67	97.087	32.733	39.453	0	177	177	2	1	-10921639	165.286	158	84	255	3471	60.250	2.000	0.269	1.163
ID63572	63572	66	78.889	47.398	39.645	0	177	177	2	1	-10921639	159.714	150	80	255	3354	56.655	2.000	0.218	1.008
ID63573	63573	89	40.890	51.986	42.042	0	177	177	2	1	-10921639	125.000	116	59	199	2625	37.251	2.000	0.067	0.420
ID63574	63574	88	27.321	16.888	43.202	0	177	177	2	1	-10921639	58.857	57	34	87	1236	14.496	4.800	0.230	1.516
ID63575	63575	71	79.152	51.845	47.601	0	177	177	2	1	-10921639	160.381	147	93	255	3368	49.754	2.000	0.209	1.114
ID63520	63520	94	35.276	45.860	23.288	0	178	178	2	1	-10921639	165.619	170	109	220	3478	29.156	2.000	0.062	0.659
ID63521	63521	68	41.663	21.051	25.605	0	178	178	2	1	-10921639	174.286	179	132	211	3660	26.471	4.800	0.111	1.314
ID63522	63522	59	54.788	46.150	26.853	0	178	178	2	1	-10921639	168.286	152	118	238	3534	32.853	2.000	0.123	1.123
ID63523	63523	95	33.271	34.249	28.027	0	178	178	2	1	-10921639	164.333	165	125	199	3451	18.653	4.800	0.092	1.489
ID63524	63524	74	32.777	23.048	31.131	0	178	178	2	1	-10921639	136.571	136	107	174	2868	19.816	2.000	0.089	1.131
ID63525	63525	81	90.313	15.557	32.664	0	178	178	2	1	-10921639	177.381	175	104	255	3725	49.892	2.000	0.268	1.504
ID63526	63526	80	63.950	47.721	33.778	0	178	178	2	1	-10921639	165.905	161	86	244	3484	47.102	2.000	0.157	0.955
ID63527	63527	93	31.601	52.131	37.062	0	178	178	2	1	-10921639	117.905	120	79	170	2476	29.211	2.000	0.071	0.532
ID63528	63528	67	98.052	32.849	39.338	0	178	178	2	1	-10921639	176.619	177	96	255	3709	55.329	2.000	0.265	1.336
ID63529	63529	66	57.966	47.255	39.689	0	178	178	2	1	-10921639	150.571	138	80	226	3162	43.869	2.000	0.157	0.930
ID63530	63530	89	49.081	51.817	42.129	0	178	178	2	1	-10921639	137.333	132	73	228	2884	43.712	2.000	0.083	0.480
ID63531	63531	88	40.046	17.863	43.742	0	178	178	2	1	-10921639	71.190	70	30	123	1495	23.570	2.000	0.270	1.284
ID63532	63532	71	87.883	51.696	47.629	0	178	178	2	1	-10921639	177.667	186	98	255	3731	53.924	2.000	0.240	1.275
ID63511	63511	90	33.452	18.441	2.654	0	178	178	2	1	-10921639	100.190	98	70	143	2104	20.784	2.000	0.153	1.276
ID63512	63512	75	109.569	47.532	9.897	0	178	178	2	1	-10921639	158.143	145	66	255	3321	60.713	2.000	0.376	1.424
ID63513	63513	92	42.907	10.084	13.931	0	178	178	2	1	-10921639	101.143	102	62	154	2124	25.330	2.000	0.188	1.262
ID63514	63514	55	44.740	22.732	14.356	0	178	178	2	1	-10921639	150.143	147	98	208	3153	30.954	2.000	0.121	1.046
ID63515	63515	78	45.743	17.252	18.277	0	178	178	2	1	-10921639	171.143	168	113	229	3594	36.180	2.000	0.100	0.864
ID63516	63516	72	84.317	45.738	18.074	0	178	178	2	1	-10921639	170.333	175	91	255	3577	53.726	2.000	0.211	1.104
ID63517	63517	62	39.246	36.408	19.112	0	178	178	2	1	-10921639	150.952	149	98	197	3170	28.085	2.000	0.104	1.009
ID63518	63518	56	35.785	31.889	21.416	0	178	178	2	1	-10921639	146.714	141	114	210	3081	26.616	2.000	0.079	0.803
ID63519	63519	76	74.099	14.655	21.818	0	178	178	2	1	-10921639	192.714	192	131	255	4047	43.116	2.000	0.166	1.271
ID63584	63584	94	40.983	45.481	23.389	0	179	179	2	1	-10921639	187.524	184	145	237	3938	23.263	2.000	0.087	1.297
ID63585	63585	68	43.742	21.326	25.573	0	179	179	2	1	-10921639	177.286	181	131	237	3723	29.763	4.800	0.122	1.295
ID63586	63586	59	38.664	46.089	26.967	0	179	179	2	1	-10921639	162.762	163	125	204	3418	24.946	2.000	0.085	1.021
ID63587	63587	95	34.606	34.170	28.131	0	179	179	2	1	-10921639	163.810	163	127	202	3440	19.148	2.000	0.092	1.437
ID63588	63588	81	100.737	15.816	32.779	0	179	179	2	1	-10921639	183.429	168	111	255	3852	50.939	2.000	0.290	1.619
ID63589	63589	None	27.081	38.382	34.217	0	179	179	2	1	-10921639	150.333	154	123	175	3157	15.724	3.200	0.084	1.477
ID63590	63590	80	53.661	47.414	33.921	0	179	179	2	1	-10921639	170.429	156	102	226	3579	36.506	4.800	0.156	1.261
ID63591	63591	93	46.102	51.664	37.254	0	179	179	2	1	-10921639	131.524	127	75	206	2762	42.236	2.000	0.116	0.650
ID63592	63592	67	100.616	32.916	39.208	0	179	179	2	1	-10921639	183.857	170	113	255	3861	50.917	2.000	0.272	1.545
ID63593	63593	66	55.368	47.192	39.900	0	179	179	2	1	-10921639	155.762	156	96	231	3271	41.712	2.000	0.131	0.865
ID63594	63594	89	47.426	51.591	42.072	0	179	179	2	1	-10921639	146.952	147	68	224	3086	46.892	2.000	0.080	0.464
ID63595	63595	88	34.029	17.987	43.731	0	179	179	2	1	-10921639	72.571	71	37	109	1524	19.459	2.000	0.220	1.343
ID63596	63596	71	86.068	51.585	47.568	0	179	179	2	1	-10921639	183.952	202	89	255	3863	60.693	2.000	0.232	1.141
ID63576	63576	90	47.802	18.671	2.927	0	179	179	2	1	-10921639	117.333	111	75	179	2464	26.690	2.000	0.171	1.282
ID63577	63577	75	120.222	47.128	9.933	0	179	179	2	1	-10921639	177.000	149	107	255	3717	56.751	2.000	0.386	1.738
ID63578	63578	92	42.627	10.771	13.907	0	179	179	2	1	-10921639	104.905	105	70	165	2203	23.927	2.000	0.163	1.226
ID63579	63579	55	51.199	22.457	14.791	0	179	179	2	1	-10921639	164.571	158	114	222	3456	28.616	2.000	0.138	1.399
ID63580	63580	78	34.795	17.077	18.368	0	179	179	2	1	-10921639	161.714	154	109	217	3396	34.990	2.000	0.068	0.587
ID63581	63581	62	49.242	36.246	19.415	0	179	179	2	1	-10921639	163.190	156	109	228	3427	34.922	2.000	0.129	1.067
ID63582	63582	72	73.893	45.511	18.536	0	179	179	2	1	-10921639	177.429	179	96	255	3726	52.575	2.000	0.162	0.943
ID63583	63583	76	81.030	14.763	21.873	0	179	179	2	1	-10921639	196.000	190	125	255	4116	46.036	2.000	0.187	1.341
ID63552	63552	88	32.370	17.645	43.810	0	180	180	2	1	-10921639	73.238	64	48	113	1538	19.162	2.000	0.207	1.308
ID63553	63553	71	87.952	51.236	47.484	0	180	180	2	1	-10921639	217.667	228	158	255	4571	37.920	4.800	0.240	2.226
ID63533	63533	90	46.020	18.662	2.718	0	180	180	2	1	-10921639	118.000	116	66	174	2478	30.075	2.000	0.158	1.070
ID63534	63534	None	32.069	38.197	10.139	0	180	180	2	1	-10921639	78.381	77	48	122	1646	21.731	2.000	0.156	0.971
ID63535	63535	75	124.546	46.997	10.007	0	180	180	2	1	-10921639	181.333	152	120	255	3808	56.349	2.000	0.405	1.854
ID63536	63536	92	36.568	10.752	14.132	0	180	180	2	1	-10921639	98.810	102	59	150	2075	24.283	2.000	0.148	1.052
ID63537	63537	55	51.215	22.509	15.091	0	180	180	2	1	-10921639	159.333	165	93	213	3346	33.586	2.000	0.140	1.167
ID63538	63538	78	48.316	16.880	18.679	0	180	180	2	1	-10921639	185.667	186	138	255	3899	35.302	2.000	0.103	0.980
ID63539	63539	62	34.777	36.231	19.502	0	180	180	2	1	-10921639	155.190	152	127	195	3259	20.148	2.000	0.093	1.306
ID63540	63540	72	76.049	45.131	18.711	0	180	180	2	1	-10921639	182.857	174	120	255	3840	40.898	2.000	0.182	1.376
ID63541	63541	76	78.407	14.851	22.084	0	180	180	2	1	-10921639	198.190	193	131	255	4162	44.909	2.000	0.177	1.329
ID63542	63542	94	32.521	45.352	23.532	0	180	180	2	1	-10921639	167.095	161	134	226	3509	23.609	2.000	0.071	0.933
ID63543	63543	68	39.469	20.663	25.486	0	180	180	2	1	-10921639	178.381	174	149	219	3746	20.158	4.800	0.111	1.769
ID63544	63544	59	33.703	45.763	27.223	0	180	180	2	1	-10921639	152.143	150	105	199	3195	25.324	2.000	0.075	0.833
ID63545	63545	95	36.475	33.477	28.440	0	180	180	2	1	-10921639	161.143	163	120	208	3384	26.648	2.000	0.092	1.019
ID63546	63546	81	107.608	15.956	32.905	0	180	180	2	1	-10921639	194.524	177	125	255	4085	48.314	4.800	0.317	1.939
ID63547	63547	80	54.346	47.068	34.123	0	180	180	2	1	-10921639	164.238	165	118	235	3449	33.644	2.000	0.133	1.147
ID63548	63548	93	48.274	51.187	37.428	0	180	180	2	1	-10921639	147.905	141	96	217	3106	35.792	2.000	0.118	0.875
ID63549	63549	67	100.696	32.922	39.069	0	180	180	2	1	-10921639	183.476	159	123	255	3853	50.990	2.000	0.271	1.535
ID63550	63550	66	40.069	46.743	40.043	0	180	180	2	1	-10921639	145.286	140	98	201	3051	32.005	2.000	0.080	0.674
ID63551	63551	89	44.072	51.217	42.330	0	180	180	2	1	-10921639	159.238	149	95	229	3344	40.727	2.000	0.062	0.454
ID63616	63616	71	85.975	51.081	47.512	0	181	181	2	1	-10921639	207.429	215	113	255	4356	52.036	4.800	0.231	1.497
ID63597	63597	90	50.663	18.994	2.453	0	181	181	2	1	-10921639	122.381	109	79	183	2570	30.431	2.000	0.158	1.099
ID63598	63598	75	121.772	46.876	10.263	0	181	181	2	1	-10921639	186.095	190	107	255	3908	56.812	4.800	0.397	1.863
ID63599	63599	92	32.164	11.118	14.328	0	181	181	2	1	-10921639	88.857	86	44	140	1866	27.242	2.000	0.125	0.724
ID63600	63600	55	45.706	22.272	15.216	0	181	181	2	1	-10921639	157.667	161	104	219	3311	30.857	2.000	0.127	1.154
ID63601	63601	78	51.340	16.919	18.570	0	181	181	2	1	-10921639	193.857	181	136	255	4071	36.809	2.000	0.105	1.004
ID63602	63602	72	79.559	44.678	19.230	0	181	181	2	1	-10921639	185.048	201	100	255	3886	54.086	2.000	0.196	1.119
ID63603	63603	62	30.350	36.017	19.694	0	181	181	2	1	-10921639	154.143	152	123	181	3237	16.283	2.000	0.083	1.449
ID63604	63604	76	76.989	14.954	22.306	0	181	181	2	1	-10921639	202.762	201	127	255	4258	45.266	2.000	0.186	1.402
ID63605	63605	94	28.370	45.823	23.937	0	181	181	2	1	-10921639	161.143	163	113	199	3384	24.731	2.000	0.065	0.796
ID63606	63606	68	37.184	20.900	25.138	0	181	181	2	1	-10921639	175.333	174	145	219	3682	18.749	4.800	0.106	1.789
ID63607	63607	59	30.841	45.591	27.492	0	181	181	2	1	-10921639	151.571	156	104	201	3183	26.856	2.000	0.078	0.815
ID63608	63608	95	38.888	33.945	28.018	0	181	181	2	1	-10921639	174.476	172	147	211	3664	19.999	2.000	0.091	1.460
ID63609	63609	81	104.080	16.059	32.933	0	181	181	2	1	-10921639	201.571	184	132	255	4233	44.207	4.800	0.301	2.110
ID63610	63610	96	34.214	38.196	34.014	0	181	181	2	1	-10921639	164.333	174	116	210	3451	22.582	4.800	0.088	1.178
ID63611	63611	80	32.382	46.986	34.141	0	181	181	2	1	-10921639	161.476	167	122	195	3391	19.597	4.800	0.108	1.607
ID63612	63612	93	59.808	51.044	37.397	0	181	181	2	1	-10921639	159.762	163	100	229	3355	40.440	2.000	0.154	1.057
ID63613	63613	67	103.319	32.978	39.045	0	181	181	2	1	-10921639	181.476	152	118	255	3811	54.245	2.000	0.273	1.435
ID63614	63614	89	54.164	50.957	42.085	0	181	181	2	1	-10921639	166.000	158	91	255	3486	45.653	2.000	0.078	0.527
ID63615	63615	88	39.952	17.879	43.640	0	181	181	2	1	-10921639	85.381	82	53	129	1793	23.012	2.000	0.221	1.341
ID63617	63617	90	62.427	18.741	2.662	0	182	182	2	1	-10921639	126.952	127	61	211	2666	42.885	2.000	0.205	1.007
ID63618	63618	98	27.544	37.604	10.481	0	182	182	2	1	-10921639	80.667	77	57	129	1694	19.968	2.000	0.146	1.027
ID63619	63619	75	113.429	46.438	10.616	0	182	182	2	1	-10921639	184.429	210	84	255	3873	62.411	4.800	0.369	1.593
ID63620	63620	92	49.741	11.094	15.144	0	182	182	2	1	-10921639	116.000	116	70	163	2436	29.198	2.000	0.202	1.338
ID63621	63621	55	44.860	21.881	15.407	0	182	182	2	1	-10921639	159.095	156	102	224	3341	33.388	2.000	0.124	1.050
ID63622	63622	78	44.424	17.063	18.501	0	182	182	2	1	-10921639	192.667	186	143	255	4046	33.400	2.000	0.092	0.971
ID63623	63623	72	69.678	44.168	19.477	0	182	182	2	1	-10921639	191.286	190	100	255	4017	51.386	2.000	0.168	1.072
ID63624	63624	62	32.171	35.834	20.093	0	182	182	2	1	-10921639	155.381	158	123	202	3263	21.502	3.200	0.077	1.037
ID63625	63625	76	75.259	14.955	22.229	0	182	182	2	1	-10921639	212.238	204	134	255	4457	40.704	2.000	0.178	1.579
ID63626	63626	68	41.288	21.044	25.103	0	182	182	2	1	-10921639	181.857	181	132	222	3819	22.782	4.800	0.106	1.530
ID63627	63627	95	46.142	33.750	28.429	0	182	182	2	1	-10921639	192.238	195	158	235	4037	23.119	4.800	0.114	1.700
ID63628	63628	59	32.058	45.007	27.625	0	182	182	2	1	-10921639	151.000	149	118	192	3171	21.499	2.000	0.083	1.077
ID63629	63629	81	101.987	16.074	32.912	0	182	182	2	1	-10921639	207.810	204	150	255	4364	43.548	4.800	0.289	2.139
ID63630	63630	96	27.220	37.799	34.237	0	182	182	2	1	-10921639	162.619	165	131	188	3415	17.560	4.800	0.075	1.292
ID63631	63631	80	35.520	46.777	34.694	0	182	182	2	1	-10921639	156.429	150	104	206	3285	25.936	2.000	0.072	0.810
ID63632	63632	93	67.607	50.931	37.329	0	182	182	2	1	-10921639	169.286	168	109	246	3555	44.488	2.000	0.161	1.057
ID63633	63633	67	98.866	33.029	38.970	0	182	182	2	1	-10921639	177.190	150	114	255	3721	52.054	2.000	0.261	1.410
ID63634	63634	89	56.643	50.819	41.995	0	182	182	2	1	-10921639	174.143	172	104	255	3657	45.625	2.000	0.094	0.655
ID63635	63635	88	37.745	17.736	43.558	0	182	182	2	1	-10921639	93.619	95	53	138	1966	21.463	4.800	0.205	1.483
ID63636	63636	71	86.274	50.893	47.269	0	182	182	2	1	-10921639	221.190	224	136	255	4645	36.653	4.800	0.233	2.283
ID63680	63680	81	100.009	16.235	32.975	0	183	183	2	1	-10921639	202.429	202	140	255	4251	43.324	4.800	0.281	2.049
ID63681	63681	None	30.916	35.330	32.879	0	183	183	2	1	-10921639	169.190	172	122	206	3553	25.025	2.000	0.069	0.876
ID63682	63682	96	29.633	37.884	34.083	0	183	183	2	1	-10921639	167.190	163	125	206	3511	22.474	7.600	0.073	1.008
ID63683	63683	93	60.848	50.680	37.212	0	183	183	2	1	-10921639	160.714	167	93	235	3375	44.001	2.000	0.140	0.898
ID63684	63684	67	94.302	33.177	38.864	0	183	183	2	1	-10921639	177.714	168	111	255	3732	50.299	2.000	0.256	1.440
ID63685	63685	89	62.522	50.699	42.203	0	183	183	2	1	-10921639	179.381	177	95	255	3767	52.234	2.000	0.105	0.655
ID63686	63686	88	38.756	18.531	43.273	0	183	183	2	1	-10921639	92.286	89	61	136	1938	22.907	2.000	0.190	1.286
ID63687	63687	97	28.140	32.975	46.000	0	183	183	2	1	-10921639	79.571	80	48	111	1671	18.253	2.000	0.149	1.133
ID63688	63688	71	84.622	50.889	47.152	0	183	183	2	1	-10921639	222.333	242	145	255	4669	38.226	4.800	0.224	2.125
ID63669	63669	90	73.244	18.779	2.869	0	183	183	2	1	-10921639	127.143	118	75	215	2670	42.522	2.000	0.242	1.166
ID63670	63670	98	31.349	37.265	10.979	0	183	183	2	1	-10921639	84.476	80	53	123	1774	20.388	2.000	0.145	1.049
ID63671	63671	75	120.732	46.102	10.704	0	183	183	2	1	-10921639	188.762	186	105	255	3964	57.179	4.800	0.391	1.856
ID63672	63672	92	50.648	11.084	14.978	0	183	183	2	1	-10921639	116.238	116	70	172	2441	27.513	2.000	0.198	1.396
ID63673	63673	55	44.518	22.137	15.563	0	183	183	2	1	-10921639	169.619	163	132	235	3562	25.752	2.000	0.105	1.256
ID63674	63674	78	34.172	17.451	18.337	0	183	183	2	1	-10921639	166.000	170	105	226	3486	39.073	2.000	0.076	0.597
ID63675	63675	72	69.271	43.708	19.588	0	183	183	2	1	-10921639	193.952	195	138	255	4073	39.527	4.800	0.173	1.447
ID63676	63676	76	74.413	15.309	22.170	0	183	183	2	1	-10921639	200.524	204	120	255	4211	46.597	2.000	0.178	1.303
ID63677	63677	68	27.167	21.885	24.311	0	183	183	2	1	-10921639	173.286	175	122	202	3639	20.085	2.000	0.072	1.163
ID63678	63678	95	57.869	33.579	28.041	0	183	183	2	1	-10921639	193.762	186	147	249	4069	30.654	2.000	0.133	1.485
ID63679	63679	80	32.880	47.250	32.112	0	183	183	2	1	-10921639	148.524	145	114	190	3119	19.359	4.800	0.096	1.338
ID63689	63689	90	81.553	18.631	3.250	0	184	184	2	1	-10921639	136.095	123	70	247	2858	48.206	2.000	0.266	1.187
ID63690	63690	98	31.567	36.949	11.201	0	184	184	2	1	-10921639	84.524	82	50	129	1775	22.436	2.000	0.133	0.884
ID63691	63691	75	124.311	45.837	10.833	0	184	184	2	1	-10921639	186.762	181	109	255	3922	59.809	3.200	0.397	1.776
ID63692	63692	92	62.088	11.272	14.949	0	184	184	2	1	-10921639	122.333	118	75	188	2569	33.903	2.000	0.243	1.412
ID63693	63693	55	46.125	21.866	15.891	0	184	184	2	1	-10921639	178.238	177	141	231	3743	26.036	2.000	0.111	1.373
ID63694	63694	None	28.027	35.146	19.971	0	184	184	2	1	-10921639	152.190	149	125	188	3196	18.007	2.000	0.072	1.140
ID63695	63695	72	72.054	43.703	19.787	0	184	184	2	1	-10921639	194.762	195	136	255	4090	41.534	2.000	0.176	1.401
ID63696	63696	76	73.156	15.427	22.141	0	184	184	2	1	-10921639	201.952	202	113	255	4241	48.891	2.000	0.179	1.257
ID63697	63697	95	54.685	33.404	28.068	0	184	184	2	1	-10921639	187.524	186	129	242	3938	37.128	2.000	0.121	1.091
ID63698	63698	80	28.867	46.810	31.880	0	184	184	2	1	-10921639	143.667	145	80	174	3017	22.938	2.000	0.085	0.986
ID63699	63699	81	98.350	16.410	32.867	0	184	184	2	1	-10921639	208.333	226	131	255	4375	47.076	4.800	0.283	1.953
ID63700	63700	96	44.343	37.694	34.075	0	184	184	2	1	-10921639	180.810	184	127	231	3797	29.911	2.000	0.102	1.121
ID63701	63701	93	82.613	50.943	36.885	0	184	184	2	1	-10921639	180.286	167	102	255	3786	48.824	2.000	0.190	1.178
ID63702	63702	67	83.693	33.379	38.669	0	184	184	2	1	-10921639	173.667	179	105	255	3647	49.792	2.000	0.233	1.320
ID63703	63703	89	58.545	50.494	42.324	0	184	184	2	1	-10921639	189.429	190	114	255	3978	46.560	2.000	0.105	0.773
ID63704	63704	88	30.718	18.511	43.634	0	184	184	2	1	-10921639	84.238	86	55	114	1769	19.634	4.800	0.185	1.342
ID63705	63705	97	28.788	33.076	46.109	0	184	184	2	1	-10921639	79.238	80	53	111	1664	16.840	2.000	0.162	1.312
ID63706	63706	71	83.776	51.017	47.054	0	184	184	2	1	-10921639	220.238	228	149	255	4625	38.106	4.800	0.219	2.076
ID63653	63653	90	76.801	18.330	3.516	0	185	185	2	1	-10921639	136.476	134	80	215	2866	43.429	2.000	0.294	1.429
ID63654	63654	75	123.471	45.700	10.991	0	185	185	2	1	-10921639	181.429	168	95	255	3810	61.633	2.000	0.399	1.680
ID63655	63655	98	30.713	36.608	11.499	0	185	185	2	1	-10921639	86.000	82	46	129	1806	25.211	2.000	0.135	0.813
ID63656	63656	92	65.329	11.699	14.687	0	185	185	2	1	-10921639	134.048	123	77	213	2815	34.371	2.000	0.226	1.439
ID63657	63657	55	40.987	21.686	16.097	0	185	185	2	1	-10921639	171.048	168	127	220	3592	27.436	2.000	0.106	1.190
ID63658	63658	72	70.097	43.383	19.960	0	185	185	2	1	-10921639	191.571	192	125	255	4023	37.302	4.800	0.181	1.577
ID63659	63659	76	75.151	15.887	22.027	0	185	185	2	1	-10921639	202.714	190	150	255	4257	39.472	2.000	0.171	1.498
ID63660	63660	95	60.221	33.679	27.973	0	185	185	2	1	-10921639	199.048	197	141	255	4180	33.528	2.000	0.136	1.424
ID63661	63661	80	30.897	46.729	32.040	0	185	185	2	1	-10921639	142.476	147	89	181	2992	26.453	2.000	0.081	0.806
ID63662	63662	81	95.953	16.587	32.790	0	185	185	2	1	-10921639	205.095	208	116	255	4307	50.257	4.800	0.268	1.725
ID63663	63663	99	34.940	34.674	32.659	0	185	185	2	1	-10921639	180.667	190	131	213	3794	24.902	2.000	0.080	1.075
ID63664	63664	93	78.910	50.668	36.843	0	185	185	2	1	-10921639	176.381	170	104	255	3704	50.191	2.000	0.187	1.106
ID63665	63665	67	80.746	33.532	38.442	0	185	185	2	1	-10921639	172.286	174	107	255	3618	51.893	2.000	0.186	1.042
ID63666	63666	89	59.784	50.432	42.369	0	185	185	2	1	-10921639	190.190	197	118	255	3994	45.495	2.000	0.112	0.841
ID63667	63667	88	30.671	19.196	43.587	0	185	185	2	1	-10921639	79.857	77	55	107	1677	14.633	4.800	0.215	1.929
ID63668	63668	71	84.365	50.951	47.144	0	185	185	2	1	-10921639	219.143	215	143	255	4602	38.146	4.800	0.219	2.061
ID63648	63648	67	72.650	33.517	38.342	0	186	186	2	1	-10921639	164.333	154	109	255	3451	44.677	2.000	0.169	1.061
ID63649	63649	89	65.851	50.415	42.229	0	186	186	2	1	-10921639	199.095	199	120	255	4181	47.948	2.000	0.128	0.944
ID63650	63650	88	38.757	18.924	43.247	0	186	186	2	1	-10921639	88.381	84	61	132	1856	21.567	2.000	0.186	1.287
ID63651	63651	97	28.800	33.068	46.542	0	186	186	2	1	-10921639	80.571	79	55	111	1692	18.079	4.800	0.184	1.384
ID63652	63652	71	78.977	51.002	47.201	0	186	186	2	1	-10921639	224.286	222	154	255	4710	31.903	4.800	0.206	2.400
ID63637	63637	90	82.600	18.473	4.089	0	186	186	2	1	-10921639	141.619	129	87	255	2974	46.123	2.000	0.291	1.385
ID63638	63638	75	120.708	45.688	11.064	0	186	186	2	1	-10921639	186.143	199	96	255	3909	59.961	4.800	0.385	1.727
ID63639	63639	92	77.749	12.043	14.777	0	186	186	2	1	-10921639	158.381	152	102	226	3326	35.024	4.800	0.263	1.883
ID63640	63640	55	44.563	21.388	16.846	0	186	186	2	1	-10921639	185.143	184	122	247	3888	30.933	2.000	0.099	1.077
ID63641	63641	72	66.406	43.116	20.003	0	186	186	2	1	-10921639	186.476	190	131	244	3916	35.307	2.000	0.166	1.506
ID63642	63642	76	76.375	15.952	21.960	0	186	186	2	1	-10921639	198.571	188	141	255	4170	42.778	2.000	0.168	1.336
ID63643	63643	95	56.729	33.614	28.446	0	186	186	2	1	-10921639	204.714	206	149	255	4299	33.900	2.000	0.126	1.351
ID63644	63644	80	39.708	46.099	32.273	0	186	186	2	1	-10921639	152.048	158	98	190	3193	26.364	2.000	0.108	1.125
ID63645	63645	81	94.631	16.643	32.736	0	186	186	2	1	-10921639	211.667	220	122	255	4445	45.799	4.800	0.272	1.976
ID63646	63646	99	42.829	34.827	32.650	0	186	186	2	1	-10921639	191.810	197	136	242	4028	28.755	2.000	0.092	1.121
ID63647	63647	93	75.247	50.517	36.755	0	186	186	2	1	-10921639	177.381	167	105	255	3725	51.385	2.000	0.178	1.045
ID63712	63712	72	75.362	42.841	19.914	0	187	187	2	1	-10921639	187.333	186	122	255	3934	44.021	2.000	0.181	1.307
ID63713	63713	76	59.894	16.063	22.075	0	187	187	2	1	-10921639	183.714	179	125	255	3858	39.286	2.000	0.128	1.061
ID63714	63714	None	27.364	44.241	26.665	0	187	187	2	1	-10921639	152.190	159	114	181	3196	20.106	4.800	0.082	1.143
ID63715	63715	95	57.745	33.437	27.970	0	187	187	2	1	-10921639	205.857	208	132	255	4323	39.267	3.200	0.128	1.187
ID63716	63716	80	30.208	46.349	32.310	0	187	187	2	1	-10921639	147.381	147	98	181	3095	24.281	2.000	0.078	0.876
ID63717	63717	81	95.557	16.840	32.753	0	187	187	2	1	-10921639	216.571	219	145	255	4548	38.780	4.800	0.282	2.455
ID63718	63718	99	34.410	35.421	32.742	0	187	187	2	1	-10921639	186.429	195	129	233	3915	27.513	2.000	0.072	0.915
ID63719	63719	93	72.887	50.503	36.629	0	187	187	2	1	-10921639	180.524	179	98	255	3791	55.128	2.000	0.161	0.907
ID63720	63720	67	73.530	33.552	38.231	0	187	187	2	1	-10921639	160.381	143	93	255	3368	46.839	2.000	0.169	0.988
ID63721	63721	89	67.960	50.105	42.266	0	187	187	2	1	-10921639	201.095	211	134	255	4223	45.178	2.000	0.123	0.973
ID63722	63722	88	39.531	19.184	43.315	0	187	187	2	1	-10921639	85.286	80	57	129	1791	21.178	2.000	0.207	1.381
ID63723	63723	97	37.149	33.118	46.148	0	187	187	2	1	-10921639	90.048	84	64	134	1891	19.379	2.000	0.180	1.416
ID63724	63724	71	81.610	51.014	47.081	0	187	187	2	1	-10921639	225.048	233	143	255	4726	34.452	4.800	0.218	2.342
ID63707	63707	90	86.523	18.486	4.401	0	187	187	2	1	-10921639	139.667	141	73	251	2933	56.722	2.000	0.295	1.123
ID63708	63708	75	114.698	45.514	11.197	0	187	187	2	1	-10921639	185.952	195	96	255	3905	59.950	4.800	0.367	1.667
ID63709	63709	92	68.906	12.310	14.654	0	187	187	2	1	-10921639	151.762	149	98	211	3187	34.116	4.800	0.235	1.691
ID63710	63710	55	34.256	21.288	17.086	0	187	187	2	1	-10921639	183.429	184	116	235	3852	29.487	7.600	0.076	0.882
ID63711	63711	None	37.098	18.228	18.961	0	187	187	2	1	-10921639	187.048	195	131	237	3928	30.956	7.600	0.075	0.848
ID63725	63725	None	27.351	0.000	0.000	0	188	188	2	1	-10921639	41.714	40	28	75	876	12.744	4.800	0.403	1.879
ID63726	63726	90	77.148	18.569	4.816	0	188	188	2	1	-10921639	127.190	114	80	240	2671	44.898	2.000	0.264	1.183
ID63727	63727	101	34.498	36.626	12.059	0	188	188	2	1	-10921639	96.571	95	61	154	2028	25.514	2.000	0.116	0.784
ID63728	63728	75	110.853	45.481	11.512	0	188	188	2	1	-10921639	186.429	211	98	255	3915	62.682	4.800	0.357	1.564
ID63729	63729	92	79.583	12.739	14.785	0	188	188	2	1	-10921639	170.095	165	100	253	3572	40.847	2.000	0.226	1.534
ID63730	63730	55	38.646	20.851	17.625	0	188	188	2	1	-10921639	193.905	190	158	242	4072	25.153	2.000	0.085	1.207
ID63731	63731	72	70.854	42.735	20.209	0	188	188	2	1	-10921639	183.429	186	107	255	3852	46.414	2.000	0.167	1.133
ID63732	63732	76	58.118	16.188	22.034	0	188	188	2	1	-10921639	172.619	170	118	255	3625	38.434	2.000	0.129	1.028
ID63733	63733	95	59.149	33.222	27.876	0	188	188	2	1	-10921639	214.048	222	134	255	4495	38.584	2.000	0.129	1.264
ID63734	63734	99	40.039	35.188	32.480	0	188	188	2	1	-10921639	208.762	206	183	240	4384	18.474	7.600	0.108	2.204
ID63735	63735	81	93.460	16.825	32.704	0	188	188	2	1	-10921639	214.762	217	118	255	4510	41.012	4.800	0.273	2.243
ID63736	63736	93	74.583	50.486	36.506	0	188	188	2	1	-10921639	195.333	192	140	255	4102	40.375	2.000	0.171	1.413
ID63737	63737	67	67.515	33.575	38.208	0	188	188	2	1	-10921639	160.429	154	107	255	3369	41.779	2.000	0.155	1.030
ID63738	63738	89	68.333	50.081	42.139	0	188	188	2	1	-10921639	211.000	211	143	255	4431	40.586	3.200	0.133	1.224
ID63739	63739	88	36.459	19.393	43.637	0	188	188	2	1	-10921639	89.619	84	64	131	1882	19.881	4.800	0.214	1.587
ID63740	63740	97	32.730	33.535	45.985	0	188	188	2	1	-10921639	90.714	87	57	136	1905	21.206	2.000	0.142	1.062
ID63741	63741	71	80.480	50.931	46.841	0	188	188	2	1	-10921639	215.952	226	118	255	4535	44.519	4.800	0.206	1.659
ID63744	63744	101	32.049	36.578	12.383	0	189	189	2	1	-10921639	101.333	100	68	141	2128	23.833	2.000	0.132	0.991
ID63745	63745	92	74.088	12.783	14.952	0	189	189	2	1	-10921639	173.000	165	118	238	3633	33.690	4.800	0.216	1.827
ID63746	63746	55	36.353	20.432	17.852	0	189	189	2	1	-10921639	194.238	199	138	235	4079	25.679	2.000	0.091	1.258
ID63747	63747	72	70.231	42.284	20.497	0	189	189	2	1	-10921639	196.238	204	116	255	4121	44.121	4.800	0.178	1.342
ID63748	63748	76	42.155	16.376	21.968	0	189	189	2	1	-10921639	163.571	159	109	231	3435	33.892	2.000	0.098	0.862
ID63749	63749	95	58.322	33.161	28.017	0	189	189	2	1	-10921639	216.095	226	152	255	4538	34.974	4.800	0.127	1.394
ID63750	63750	81	92.834	16.958	32.753	0	189	189	2	1	-10921639	214.429	208	127	255	4503	39.071	4.800	0.265	2.297
ID63751	63751	99	43.888	35.263	32.744	0	189	189	2	1	-10921639	201.714	206	149	249	4236	30.127	2.000	0.087	1.077
ID63752	63752	102	29.352	41.907	32.874	0	189	189	2	1	-10921639	160.333	161	123	202	3367	20.665	2.000	0.063	0.915
ID63753	63753	93	79.570	50.393	36.554	0	189	189	2	1	-10921639	195.857	190	136	255	4113	43.839	2.000	0.184	1.391
ID63754	63754	67	55.075	33.653	38.143	0	189	189	2	1	-10921639	158.381	152	107	211	3326	31.748	2.000	0.138	1.213
ID63755	63755	89	62.956	50.288	42.309	0	189	189	2	1	-10921639	208.952	224	140	255	4388	41.695	2.000	0.125	1.111
ID63756	63756	88	40.443	19.617	44.039	0	189	189	2	1	-10921639	98.095	98	59	147	2060	23.450	2.000	0.191	1.344
ID63757	63757	97	35.540	33.303	45.954	0	189	189	2	1	-10921639	94.238	95	61	131	1979	20.162	2.000	0.172	1.372
ID63758	63758	71	75.840	50.912	46.868	0	189	189	2	1	-10921639	220.762	235	129	255	4636	41.737	4.800	0.193	1.711
ID63742	63742	90	86.348	18.733	5.033	0	189	189	2	1	-10921639	139.571	134	84	253	2931	45.194	2.000	0.294	1.402
ID63743	63743	75	111.757	45.324	11.324	0	189	189	2	1	-10921639	189.048	197	102	255	3970	56.156	4.800	0.354	1.762
ID63759	63759	90	98.903	18.740	5.095	0	190	190	2	1	-10921639	139.143	123	71	255	2922	54.346	2.000	0.345	1.314
ID63760	63760	75	112.459	45.239	11.319	0	190	190	2	1	-10921639	185.667	181	89	255	3899	57.878	2.000	0.351	1.666
ID63761	63761	101	27.385	36.481	12.498	0	190	190	2	1	-10921639	98.524	98	57	138	2069	24.633	2.000	0.117	0.835
ID63762	63762	92	91.184	13.062	14.784	0	190	190	2	1	-10921639	184.429	163	132	255	3873	45.426	2.000	0.239	1.566
ID63763	63763	55	40.046	20.966	17.777	0	190	190	2	1	-10921639	201.190	202	175	237	4225	19.661	2.000	0.092	1.723
ID63764	63764	72	58.114	42.124	20.651	0	190	190	2	1	-10921639	191.429	184	149	240	4020	28.065	2.000	0.141	1.683
ID63765	63765	95	61.492	33.039	27.950	0	190	190	2	1	-10921639	217.619	220	163	255	4570	34.329	2.000	0.135	1.505
ID63766	63766	99	46.281	35.290	31.898	0	190	190	2	1	-10921639	218.857	220	165	253	4596	27.693	4.800	0.111	1.573
ID63767	63767	81	91.759	17.033	32.732	0	190	190	2	1	-10921639	208.095	215	127	255	4370	41.582	4.800	0.252	2.015
ID63768	63768	102	31.360	41.926	33.291	0	190	190	2	1	-10921639	167.762	172	114	210	3523	22.605	2.000	0.070	0.972
ID63769	63769	93	79.733	50.290	36.611	0	190	190	2	1	-10921639	194.476	195	132	255	4084	43.539	2.000	0.182	1.377
ID63770	63770	67	51.204	33.483	38.092	0	190	190	2	1	-10921639	150.857	152	96	224	3168	37.830	2.000	0.136	0.956
ID63771	63771	89	59.317	50.231	42.438	0	190	190	2	1	-10921639	201.381	208	138	255	4229	41.777	2.000	0.111	0.963
ID63772	63772	88	47.709	19.404	43.434	0	190	190	2	1	-10921639	105.000	107	61	161	2205	29.472	2.000	0.198	1.179
ID63773	63773	97	38.381	33.634	45.712	0	190	190	2	1	-10921639	101.571	100	73	149	2133	22.335	2.000	0.176	1.362
ID63774	63774	71	77.584	51.067	46.833	0	190	190	2	1	-10921639	221.857	246	140	255	4659	39.126	4.800	0.199	1.880
ID63776	63776	75	109.040	45.209	11.379	0	191	191	2	1	-10921639	193.476	195	111	255	4063	54.502	4.800	0.341	1.806
ID63777	63777	101	36.998	36.695	12.321	0	191	191	2	1	-10921639	107.143	102	70	158	2250	24.536	2.000	0.142	1.085
ID63778	63778	92	87.007	13.148	14.617	0	191	191	2	1	-10921639	194.857	192	149	255	4092	40.177	4.800	0.237	1.856
ID63779	63779	55	33.899	21.046	17.855	0	191	191	2	1	-10921639	197.667	195	161	235	4151	20.619	2.000	0.073	1.303
ID63780	63780	72	47.264	42.092	20.470	0	191	191	2	1	-10921639	171.048	174	114	220	3592	33.609	4.800	0.130	1.175
ID63781	63781	95	60.613	33.054	27.883	0	191	191	2	1	-10921639	225.190	229	165	255	4729	29.896	4.800	0.139	1.836
ID63782	63782	81	92.712	17.304	32.777	0	191	191	2	1	-10921639	211.095	229	145	255	4433	41.375	4.800	0.269	2.163
ID63783	63783	99	48.656	35.204	32.672	0	191	191	2	1	-10921639	206.429	211	150	255	4335	32.323	2.000	0.097	1.126
ID63784	63784	93	73.536	50.410	36.571	0	191	191	2	1	-10921639	187.667	177	131	255	3941	42.081	2.000	0.164	1.256
ID63785	63785	67	53.208	33.652	37.924	0	191	191	2	1	-10921639	156.714	150	100	231	3291	34.954	2.000	0.120	0.959
ID63786	63786	89	57.612	50.573	42.418	0	191	191	2	1	-10921639	192.238	201	113	255	4037	47.063	2.000	0.112	0.822
ID63787	63787	88	45.068	19.539	43.083	0	191	191	2	1	-10921639	100.714	95	59	159	2115	31.390	2.000	0.176	0.959
ID63788	63788	97	39.596	33.699	45.565	0	191	191	2	1	-10921639	102.048	102	62	143	2143	24.473	4.800	0.190	1.329
ID63789	63789	71	77.280	51.017	46.820	0	191	191	2	1	-10921639	223.286	255	140	255	4689	39.715	4.800	0.201	1.884
ID63775	63775	90	83.313	18.790	5.031	0	191	191	2	1	-10921639	133.190	118	82	242	2797	45.311	2.000	0.284	1.302
ID63790	63790	103	38.818	2.000	0.000	0	192	192	2	1	-10921639	72.238	71	40	118	1517	25.249	2.000	0.252	1.152
ID63791	63791	90	86.289	18.983	5.006	0	192	192	2	1	-10921639	143.381	122	93	255	3011	44.628	2.000	0.275	1.388
ID63792	63792	101	34.948	36.620	12.172	0	192	192	2	1	-10921639	106.381	104	73	152	2234	22.628	2.000	0.131	1.091
ID63793	63793	75	106.328	45.261	11.568	0	192	192	2	1	-10921639	194.762	204	109	255	4090	53.677	4.800	0.319	1.754
ID63794	63794	92	82.756	13.340	14.599	0	192	192	2	1	-10921639	191.238	188	123	255	4016	41.838	4.800	0.227	1.692
ID63795	63795	55	42.087	20.915	17.938	0	192	192	2	1	-10921639	192.333	193	154	244	4039	24.935	2.000	0.085	1.212
ID63796	63796	72	41.702	41.283	20.712	0	192	192	2	1	-10921639	172.000	172	134	213	3612	20.662	4.800	0.112	1.676
ID63797	63797	104	29.961	46.577	23.247	0	192	192	2	1	-10921639	129.810	136	73	172	2726	30.834	2.000	0.089	0.691
ID63798	63798	95	56.829	33.028	27.763	0	192	192	2	1	-10921639	225.571	228	159	255	4737	29.792	4.800	0.123	1.658
ID63799	63799	99	38.709	34.957	32.226	0	192	192	2	1	-10921639	207.381	217	172	240	4355	22.274	4.800	0.081	1.401
ID63800	63800	105	27.374	46.326	32.159	0	192	192	2	1	-10921639	147.143	149	114	179	3090	18.114	2.000	0.075	1.127
ID63801	63801	81	90.341	17.209	32.793	0	192	192	2	1	-10921639	207.476	211	143	255	4357	38.175	4.800	0.260	2.241
ID63802	63802	93	69.980	50.279	36.525	0	192	192	2	1	-10921639	185.905	181	125	255	3904	39.261	2.000	0.166	1.346
ID63803	63803	67	40.888	33.785	37.562	0	192	192	2	1	-10921639	149.000	145	98	208	3129	32.340	2.000	0.111	0.921
ID63804	63804	89	55.101	50.270	42.445	0	192	192	2	1	-10921639	197.381	195	149	255	4145	38.976	2.000	0.104	0.953
ID63805	63805	88	47.715	19.631	43.059	0	192	192	2	1	-10921639	100.095	100	57	156	2102	29.973	2.000	0.217	1.189
ID63806	63806	97	47.003	33.593	45.187	0	192	192	2	1	-10921639	107.571	102	71	175	2259	27.193	2.000	0.185	1.238
ID63807	63807	71	78.914	51.100	46.814	0	192	192	2	1	-10921639	224.429	247	134	255	4713	40.405	4.800	0.208	1.913
ID63808	63808	103	39.721	2.000	0.000	0	193	193	2	1	-10921639	102.857	109	72	140	2160	19.381	4.800	0.239	2.048
ID63809	63809	90	80.920	18.854	5.034	0	193	193	2	1	-10921639	140.048	120	79	253	2941	44.642	2.000	0.249	1.250
ID63810	63810	75	106.282	45.238	11.397	0	193	193	2	1	-10921639	199.095	215	114	255	4181	54.624	4.800	0.318	1.761
ID63811	63811	101	31.364	36.717	12.567	0	193	193	2	1	-10921639	114.238	109	87	152	2399	18.234	2.000	0.109	1.233
ID63812	63812	92	85.414	13.405	14.509	0	193	193	2	1	-10921639	192.857	202	127	255	4050	45.127	4.800	0.240	1.656
ID63813	63813	55	30.385	20.815	17.874	0	193	193	2	1	-10921639	186.714	190	154	229	3921	18.372	2.000	0.067	1.277
ID63814	63814	72	31.521	40.860	20.743	0	193	193	2	1	-10921639	164.381	163	140	195	3452	15.772	4.800	0.093	1.769
ID63815	63815	104	38.724	46.457	23.203	0	193	193	2	1	-10921639	142.095	145	107	186	2984	24.728	2.000	0.110	1.134
ID63816	63816	95	52.568	33.149	27.892	0	193	193	2	1	-10921639	226.381	237	149	255	4754	33.573	2.000	0.112	1.359
ID63817	63817	99	49.762	35.186	32.373	0	193	193	2	1	-10921639	224.810	228	188	255	4721	23.909	4.800	0.113	1.910
ID63818	63818	105	30.978	45.982	31.985	0	193	193	2	1	-10921639	148.000	149	114	184	3108	19.575	2.000	0.087	1.215
ID63819	63819	81	88.387	17.273	32.784	0	193	193	2	1	-10921639	214.333	231	152	255	4501	36.181	4.800	0.263	2.464
ID63820	63820	93	66.156	50.255	36.599	0	193	193	2	1	-10921639	182.476	170	131	255	3832	36.795	2.000	0.155	1.328
ID63821	63821	67	31.177	33.493	37.781	0	193	193	2	1	-10921639	136.190	129	100	190	2860	28.282	2.000	0.098	0.857
ID63822	63822	89	50.987	50.573	42.417	0	193	193	2	1	-10921639	188.476	192	118	255	3958	40.775	2.000	0.104	0.875
ID63823	63823	88	53.165	19.801	42.816	0	193	193	2	1	-10921639	104.333	96	57	165	2191	32.673	2.000	0.224	1.169
ID63824	63824	97	44.966	33.732	44.752	0	193	193	2	1	-10921639	99.095	96	59	165	2081	28.686	2.000	0.194	1.125
ID63825	63825	71	79.280	51.211	46.597	0	193	193	2	1	-10921639	219.381	233	141	255	4607	41.676	4.800	0.209	1.817
ID63840	63840	89	39.790	50.568	42.138	0	194	194	2	1	-10921639	179.524	183	123	231	3770	35.149	2.000	0.081	0.769
ID63841	63841	88	50.091	19.849	42.781	0	194	194	2	1	-10921639	106.095	102	62	158	2228	28.474	2.000	0.212	1.306
ID63842	63842	97	45.909	33.847	44.366	0	194	194	2	1	-10921639	107.286	102	57	161	2253	26.416	2.000	0.185	1.266
ID63843	63843	71	80.120	51.071	46.619	0	194	194	2	1	-10921639	220.238	238	149	255	4625	41.329	4.800	0.214	1.879
ID63826	63826	103	41.838	2.000	0.000	0	194	194	2	1	-10921639	121.905	122	90	145	2560	17.222	4.800	0.232	2.662
ID63827	63827	90	87.618	18.943	5.096	0	194	194	2	1	-10921639	146.381	123	71	253	3074	48.330	2.000	0.270	1.288
ID63828	63828	106	34.405	22.658	11.340	0	194	194	2	1	-10921639	146.190	150	95	181	3070	26.464	4.800	0.121	1.197
ID63829	63829	75	104.787	45.227	11.300	0	194	194	2	1	-10921639	202.333	215	129	255	4249	49.866	4.800	0.312	1.930
ID63830	63830	101	33.924	36.760	12.315	0	194	194	2	1	-10921639	107.476	105	77	154	2257	22.389	2.000	0.131	1.113
ID63831	63831	92	84.405	13.637	14.489	0	194	194	2	1	-10921639	186.000	192	100	255	3906	51.029	2.000	0.226	1.345
ID63832	63832	55	28.692	18.284	19.279	0	194	194	2	1	-10921639	170.810	172	129	201	3587	21.510	2.000	0.070	1.039
ID63833	63833	107	31.684	26.109	18.554	0	194	194	2	1	-10921639	180.238	184	149	220	3785	19.545	2.000	0.066	1.144
ID63834	63834	72	31.034	41.109	20.841	0	194	194	2	1	-10921639	168.429	167	143	195	3537	14.942	4.800	0.089	1.836
ID63835	63835	104	30.962	46.121	23.236	0	194	194	2	1	-10921639	138.048	141	93	179	2899	26.515	2.000	0.088	0.839
ID63836	63836	95	42.534	33.545	28.323	0	194	194	2	1	-10921639	225.810	229	174	255	4742	21.949	4.800	0.089	1.678
ID63837	63837	99	39.751	35.154	32.325	0	194	194	2	1	-10921639	212.095	215	172	255	4454	25.042	4.800	0.076	1.203
ID63838	63838	81	77.913	17.508	32.571	0	194	194	2	1	-10921639	191.762	197	95	255	4027	47.743	4.800	0.213	1.409
ID63839	63839	93	41.389	50.452	36.518	0	194	194	2	1	-10921639	164.762	156	131	211	3460	23.558	2.000	0.096	1.225
ID63844	63844	103	27.747	2.564	2.159	0	195	195	2	1	-10921639	97.952	102	53	136	2057	23.930	2.000	0.120	0.878
ID63845	63845	90	86.773	18.761	5.340	0	195	195	2	1	-10921639	148.952	149	75	255	3128	51.518	2.000	0.266	1.215
ID63846	63846	106	43.448	23.008	11.497	0	195	195	2	1	-10921639	152.476	161	87	202	3202	33.224	4.800	0.139	1.118
ID63847	63847	75	108.352	45.251	11.162	0	195	195	2	1	-10921639	201.857	217	131	255	4239	49.924	4.800	0.323	1.973
ID63848	63848	101	34.776	36.645	12.510	0	195	195	2	1	-10921639	115.905	113	93	172	2434	20.080	2.000	0.117	1.212
ID63849	63849	92	85.842	13.495	14.676	0	195	195	2	1	-10921639	199.381	199	132	255	4187	43.319	4.800	0.248	1.828
ID63850	63850	55	27.435	19.537	19.091	0	195	195	2	1	-10921639	183.714	183	161	222	3858	14.633	4.800	0.065	1.528
ID63851	63851	107	28.849	25.732	18.906	0	195	195	2	1	-10921639	179.905	184	145	213	3778	21.925	2.000	0.060	0.924
ID63852	63852	72	28.959	41.093	20.404	0	195	195	2	1	-10921639	152.143	150	105	192	3195	24.493	2.000	0.076	0.875
ID63853	63853	104	34.721	46.328	23.085	0	195	195	2	1	-10921639	137.619	143	102	175	2890	23.703	2.000	0.100	1.056
ID63854	63854	108	27.241	42.375	25.891	0	195	195	2	1	-10921639	165.857	165	122	190	3483	18.145	3.200	0.073	1.249
ID63855	63855	95	43.130	33.563	28.302	0	195	195	2	1	-10921639	230.810	229	188	255	4847	23.075	4.800	0.094	1.724
ID63856	63856	99	43.553	35.257	31.420	0	195	195	2	1	-10921639	234.810	238	186	255	4931	21.342	4.800	0.106	2.110
ID63857	63857	81	68.449	17.388	32.947	0	195	195	2	1	-10921639	197.476	202	149	255	4147	30.109	4.800	0.205	2.228
ID63858	63858	93	36.080	50.534	36.442	0	195	195	2	1	-10921639	144.857	140	107	199	3042	29.909	2.000	0.097	0.859
ID63859	63859	89	42.235	50.507	41.920	0	195	195	2	1	-10921639	176.857	175	114	228	3714	36.380	2.000	0.094	0.838
ID63860	63860	88	66.537	19.932	42.744	0	195	195	2	1	-10921639	118.333	109	66	199	2485	38.361	2.000	0.252	1.240
ID63861	63861	97	59.641	33.975	44.532	0	195	195	2	1	-10921639	115.714	114	70	181	2430	33.994	2.000	0.268	1.440
ID63862	63862	71	83.259	51.146	46.502	0	195	195	2	1	-10921639	214.048	222	123	255	4495	46.360	4.800	0.227	1.709
ID63913	63913	103	28.366	2.185	2.975	0	196	196	2	1	-10921639	108.905	114	77	131	2287	18.182	4.800	0.132	1.400
ID63914	63914	90	87.901	18.782	5.572	0	196	196	2	1	-10921639	149.762	138	86	255	3145	52.350	2.000	0.265	1.200
ID63915	63915	106	53.718	22.606	11.354	0	196	196	2	1	-10921639	158.810	163	77	229	3335	41.891	2.000	0.162	1.054
ID63916	63916	75	104.700	45.208	11.282	0	196	196	2	1	-10921639	203.762	208	127	255	4279	50.310	4.800	0.307	1.903
ID63917	63917	101	41.899	36.702	12.887	0	196	196	2	1	-10921639	118.810	114	93	174	2495	23.164	2.000	0.145	1.299
ID63918	63918	92	89.148	13.654	14.629	0	196	196	2	1	-10921639	203.095	199	138	255	4265	44.071	4.800	0.234	1.747
ID63919	63919	107	32.457	25.919	18.803	0	196	196	2	1	-10921639	177.476	177	123	224	3727	23.494	2.000	0.057	0.819
ID63920	63920	72	33.418	41.043	20.486	0	196	196	2	1	-10921639	159.048	161	105	197	3340	26.645	4.800	0.096	1.050
ID63921	63921	104	43.165	46.662	22.958	0	196	196	2	1	-10921639	125.571	116	75	183	2637	34.848	2.000	0.132	0.840
ID63922	63922	108	32.711	42.379	25.371	0	196	196	2	1	-10921639	170.000	167	145	208	3570	17.141	2.000	0.076	1.397
ID63923	63923	95	43.733	33.540	27.775	0	196	196	2	1	-10921639	234.762	249	192	255	4930	21.986	4.800	0.098	1.901
ID63924	63924	99	43.573	35.393	31.269	0	196	196	2	1	-10921639	235.571	244	193	255	4947	21.207	4.800	0.109	2.186
ID63925	63925	81	67.898	17.413	33.375	0	196	196	2	1	-10921639	196.762	201	150	244	4132	28.490	4.800	0.203	2.335
ID63926	63926	93	30.188	50.431	36.488	0	196	196	2	1	-10921639	149.905	145	120	184	3148	18.963	4.800	0.093	1.340
ID63927	63927	89	43.503	50.624	42.236	0	196	196	2	1	-10921639	176.333	177	123	231	3703	34.513	2.000	0.105	0.969
ID63928	63928	88	64.686	20.091	42.660	0	196	196	2	1	-10921639	114.857	107	68	188	2412	37.661	2.000	0.248	1.213
ID63929	63929	97	70.573	34.035	44.358	0	196	196	2	1	-10921639	114.857	98	70	206	2412	38.129	2.000	0.283	1.330
ID63930	63930	71	84.276	51.142	46.219	0	196	196	2	1	-10921639	220.667	220	159	255	4634	33.534	4.800	0.222	2.387
ID63879	63879	103	39.847	0.000	5.000	0	197	197	2	1	-10921639	111.095	113	59	138	2333	25.465	4.800	0.228	1.619
ID63880	63880	90	95.427	18.867	5.483	0	197	197	2	1	-10921639	155.095	141	73	255	3257	57.088	2.000	0.297	1.246
ID63881	63881	75	104.261	45.060	11.412	0	197	197	2	1	-10921639	199.238	195	111	255	4184	51.988	4.800	0.309	1.811
ID63882	63882	106	63.760	22.653	11.478	0	197	197	2	1	-10921639	160.429	175	70	235	3369	49.204	2.000	0.190	1.041
ID63883	63883	101	33.798	36.400	12.927	0	197	197	2	1	-10921639	106.286	105	66	154	2232	23.335	2.000	0.131	1.058
ID63884	63884	92	89.130	13.564	14.833	0	197	197	2	1	-10921639	198.143	192	136	255	4161	43.774	4.800	0.240	1.751
ID63885	63885	72	29.889	40.078	20.732	0	197	197	2	1	-10921639	164.810	165	140	192	3461	15.234	4.800	0.091	1.810
ID63886	63886	104	40.327	46.436	22.988	0	197	197	2	1	-10921639	133.143	138	91	183	2796	25.342	2.000	0.114	1.078
ID63887	63887	108	32.927	42.060	25.808	0	197	197	2	1	-10921639	162.238	161	127	206	3407	19.887	2.000	0.082	1.231
ID63888	63888	95	44.648	33.577	27.801	0	197	197	2	1	-10921639	225.476	235	177	255	4735	23.136	4.800	0.099	1.762
ID63889	63889	99	48.068	35.661	32.197	0	197	197	2	1	-10921639	226.810	224	184	255	4763	21.558	4.800	0.118	2.220
ID63890	63890	81	60.000	17.837	33.090	0	197	197	2	1	-10921639	175.000	172	113	231	3675	31.716	4.800	0.170	1.604
ID63891	63891	192	33.858	45.567	32.958	0	197	197	2	1	-10921639	156.238	152	125	195	3281	19.240	4.800	0.100	1.477
ID63892	63892	89	49.847	50.563	42.361	0	197	197	2	1	-10921639	180.000	183	118	237	3780	38.209	2.000	0.122	1.026
ID63893	63893	88	68.423	20.038	42.655	0	197	197	2	1	-10921639	112.619	98	64	190	2365	39.513	2.000	0.278	1.238
ID63894	63894	97	67.720	34.205	44.069	0	197	197	2	1	-10921639	110.333	93	73	197	2317	34.317	2.000	0.297	1.473
ID63895	63895	71	83.931	51.231	46.023	0	197	197	2	1	-10921639	213.429	211	154	255	4482	39.003	4.800	0.213	1.925
ID63904	63904	95	45.000	33.506	27.669	0	198	198	2	1	-10921639	223.667	228	179	255	4697	25.043	4.800	0.099	1.615
ID63905	63905	99	46.852	35.241	31.647	0	198	198	2	1	-10921639	215.333	211	159	255	4522	30.256	4.800	0.105	1.355
ID63906	63906	81	43.259	17.032	33.206	0	198	198	2	1	-10921639	169.048	170	138	201	3550	18.359	4.800	0.149	2.385
ID63907	63907	192	27.186	45.379	33.043	0	198	198	2	1	-10921639	155.333	158	122	190	3262	16.427	6.320	0.083	1.447
ID63908	63908	109	43.209	17.724	34.770	0	198	198	2	1	-10921639	148.095	158	87	199	3110	33.136	6.334	0.141	1.106
ID63909	63909	88	88.975	20.093	42.365	0	198	198	2	1	-10921639	128.476	125	53	246	2698	54.846	2.000	0.317	1.128
ID63910	63910	89	52.453	50.549	42.158	0	198	198	2	1	-10921639	177.476	177	102	251	3727	41.914	2.000	0.123	0.927
ID63911	63911	97	65.245	34.417	43.812	0	198	198	2	1	-10921639	115.667	113	73	186	2429	35.020	2.000	0.283	1.457
ID63912	63912	71	87.218	51.189	45.980	0	198	198	2	1	-10921639	214.095	213	156	255	4496	38.999	4.800	0.225	2.019
ID63896	63896	103	33.965	1.630	6.191	0	198	198	2	1	-10921639	92.810	98	50	123	1949	22.807	2.000	0.179	1.236
ID63897	63897	90	97.932	18.893	5.619	0	198	198	2	1	-10921639	159.429	145	95	255	3348	55.461	2.000	0.292	1.299
ID63898	63898	106	53.150	22.406	11.318	0	198	198	2	1	-10921639	152.810	156	93	208	3209	36.871	2.000	0.158	1.132
ID63899	63899	75	104.051	44.839	11.388	0	198	198	2	1	-10921639	201.048	204	113	255	4222	51.705	4.800	0.310	1.840
ID63900	63900	92	96.268	13.726	14.978	0	198	198	2	1	-10921639	202.571	192	109	255	4254	46.543	4.800	0.259	1.790
ID63901	63901	72	44.144	40.749	21.017	0	198	198	2	1	-10921639	171.333	170	125	220	3598	27.135	2.000	0.108	1.226
ID63902	63902	104	53.520	46.275	23.089	0	198	198	2	1	-10921639	139.476	138	96	220	2929	33.363	2.000	0.143	1.048
ID63903	63903	108	32.802	41.920	25.874	0	198	198	2	1	-10921639	158.381	163	105	208	3326	25.668	2.000	0.069	0.794
ID63872	63872	81	30.817	16.923	32.482	0	199	199	2	1	-10921639	155.571	161	109	181	3267	19.263	7.600	0.093	1.377
ID63873	63873	99	56.973	35.139	32.009	0	199	199	2	1	-10921639	221.619	233	165	255	4654	31.115	4.800	0.126	1.598
ID63874	63874	109	39.369	17.949	34.895	0	199	199	2	1	-10921639	143.857	152	86	186	3021	28.634	2.000	0.125	1.115
ID63875	63875	110	31.899	50.743	36.010	0	199	199	2	1	-10921639	127.619	127	95	172	2680	23.222	2.000	0.095	0.952
ID63876	63876	88	85.886	19.901	42.257	0	199	199	2	1	-10921639	130.571	123	61	237	2742	48.795	2.000	0.304	1.248
ID63877	63877	97	70.125	34.471	43.563	0	199	199	2	1	-10921639	124.714	122	75	197	2619	40.120	2.000	0.304	1.450
ID63878	63878	71	84.505	51.267	45.868	0	199	199	2	1	-10921639	214.238	226	150	255	4499	39.151	4.800	0.223	1.994
ID63863	63863	90	100.683	18.866	5.628	0	199	199	2	1	-10921639	168.571	154	102	255	3540	55.323	2.000	0.297	1.394
ID63864	63864	103	40.765	0.000	7.000	0	199	199	2	1	-10921639	105.810	107	66	131	2222	20.321	4.800	0.236	1.986
ID63865	63865	111	30.961	29.180	10.701	0	199	199	2	1	-10921639	89.476	84	57	136	1879	21.276	2.000	0.106	0.809
ID63866	63866	75	100.516	44.863	11.425	0	199	199	2	1	-10921639	195.571	201	100	255	4107	54.310	4.800	0.300	1.660
ID63867	63867	106	69.682	22.606	11.673	0	199	199	2	1	-10921639	174.667	170	107	238	3668	38.168	2.000	0.193	1.478
ID63868	63868	92	94.566	13.787	15.056	0	199	199	2	1	-10921639	202.238	193	116	255	4247	46.425	3.200	0.249	1.734
ID63869	63869	72	43.796	40.594	21.008	0	199	199	2	1	-10921639	172.000	170	136	215	3612	25.996	2.000	0.110	1.308
ID63870	63870	104	47.040	46.295	23.214	0	199	199	2	1	-10921639	139.762	141	96	208	2935	29.501	2.000	0.133	1.109
ID63871	63871	95	41.765	33.809	27.857	0	199	199	2	1	-10921639	220.524	220	175	255	4631	24.095	6.288	0.082	1.391
ID63936	63936	92	92.108	13.781	15.225	0	200	200	2	1	-10921639	200.714	193	129	255	4215	45.434	4.800	0.243	1.728
ID63937	63937	72	41.325	40.025	20.897	0	200	200	2	1	-10921639	178.333	183	132	219	3745	23.359	4.800	0.111	1.522
ID63938	63938	104	54.272	46.089	23.155	0	200	200	2	1	-10921639	144.667	145	100	220	3038	34.624	2.000	0.138	1.016
ID63939	63939	108	35.270	41.288	25.992	0	200	200	2	1	-10921639	169.333	168	132	217	3556	23.663	2.000	0.073	0.980
ID63940	63940	95	44.606	33.755	28.013	0	200	200	2	1	-10921639	224.095	229	188	255	4706	22.013	4.800	0.094	1.757
ID63941	63941	99	49.531	35.339	31.999	0	200	200	2	1	-10921639	219.381	222	168	255	4607	28.887	4.800	0.109	1.496
ID63942	63942	109	37.402	17.734	33.812	0	200	200	2	1	-10921639	149.000	156	109	175	3129	22.219	4.800	0.128	1.526
ID63943	63943	110	36.900	50.375	36.334	0	200	200	2	1	-10921639	138.857	138	98	183	2916	23.384	2.000	0.115	1.222
ID63944	63944	88	81.039	20.010	42.308	0	200	200	2	1	-10921639	134.286	132	55	226	2820	48.743	2.000	0.265	1.155
ID63945	63945	97	76.048	34.512	43.486	0	200	200	2	1	-10921639	123.905	129	52	226	2602	52.896	2.000	0.278	1.019
ID63946	63946	71	90.852	50.978	45.755	0	200	200	2	1	-10921639	205.714	208	138	255	4320	44.123	4.800	0.239	1.797
ID63931	63931	90	98.897	18.824	5.897	0	200	200	2	1	-10921639	159.381	147	84	255	3347	52.865	2.000	0.295	1.373
ID63932	63932	103	36.950	0.000	8.000	0	200	200	2	1	-10921639	91.143	91	61	118	1914	14.582	4.800	0.278	2.719
ID63933	63933	111	38.862	28.983	10.938	0	200	200	2	1	-10921639	92.333	87	61	154	1939	26.280	2.000	0.144	0.885
ID63934	63934	106	64.319	22.477	11.891	0	200	200	2	1	-10921639	166.429	168	107	235	3495	34.457	2.000	0.189	1.534
ID63935	63935	75	104.267	44.770	11.652	0	200	200	2	1	-10921639	194.429	204	113	255	4083	52.225	4.800	0.304	1.734
ID63968	63968	75	99.127	44.777	11.640	0	201	201	2	1	-10921639	196.000	197	129	255	4116	46.103	4.800	0.289	1.905
ID63969	63969	92	83.846	14.046	15.455	0	201	201	2	1	-10921639	191.524	179	122	255	4022	43.701	4.800	0.228	1.629
ID63970	63970	72	37.040	40.313	20.907	0	201	201	2	1	-10921639	180.143	186	129	217	3783	23.163	4.800	0.099	1.395
ID63971	63971	104	58.735	46.348	23.186	0	201	201	2	1	-10921639	155.190	147	109	226	3259	34.865	2.000	0.154	1.189
ID63972	63972	108	30.032	41.414	25.834	0	201	201	2	1	-10921639	172.095	172	131	213	3614	21.387	2.000	0.066	0.994
ID63973	63973	None	27.013	27.900	28.275	0	201	201	2	1	-10921639	159.905	156	138	195	3358	17.624	2.000	0.056	0.956
ID63974	63974	95	48.099	33.821	28.104	0	201	201	2	1	-10921639	231.619	228	179	255	4864	23.425	4.800	0.108	1.927
ID63975	63975	99	45.967	35.271	32.031	0	201	201	2	1	-10921639	222.857	231	174	255	4680	28.398	4.800	0.099	1.419
ID63976	63976	109	37.811	17.704	33.318	0	201	201	2	1	-10921639	157.762	161	134	179	3313	16.000	4.800	0.137	2.371
ID63977	63977	110	32.605	50.261	36.136	0	201	201	2	1	-10921639	139.333	138	105	181	2926	20.195	2.000	0.092	1.162
ID63978	63978	88	84.057	20.007	42.272	0	201	201	2	1	-10921639	137.476	123	57	249	2887	50.860	2.000	0.251	1.084
ID63979	63979	97	73.713	34.506	43.488	0	201	201	2	1	-10921639	128.333	134	52	220	2695	52.172	2.000	0.255	0.999
ID63980	63980	71	84.391	50.875	45.547	0	201	201	2	1	-10921639	203.524	206	127	255	4274	46.813	4.800	0.221	1.574
ID63964	63964	90	90.382	18.590	6.147	0	201	201	2	1	-10921639	154.000	138	75	255	3234	53.514	2.000	0.270	1.225
ID63965	63965	103	27.538	0.000	8.000	0	201	201	2	1	-10921639	83.190	80	65	102	1747	11.147	4.800	0.210	2.587
ID63966	63966	111	47.037	28.947	11.182	0	201	201	2	1	-10921639	102.905	91	59	174	2161	32.292	2.000	0.168	0.916
ID63967	63967	106	56.802	22.458	12.095	0	201	201	2	1	-10921639	161.762	167	109	222	3397	33.385	2.000	0.167	1.386
ID63947	63947	90	73.479	18.416	6.472	0	202	202	2	1	-10921639	145.667	141	95	231	3059	44.500	2.000	0.241	1.273
ID63948	63948	103	37.801	0.000	8.000	0	202	202	2	1	-10921639	108.810	104	92	134	2285	14.091	4.800	0.221	2.796
ID63949	63949	111	43.765	28.864	11.316	0	202	202	2	1	-10921639	97.286	86	62	159	2043	30.259	2.000	0.188	1.018
ID63950	63950	106	53.264	22.414	12.244	0	202	202	2	1	-10921639	154.810	163	100	210	3251	33.068	4.800	0.166	1.335
ID63951	63951	75	93.732	44.450	11.572	0	202	202	2	1	-10921639	184.095	183	116	255	3866	49.521	4.800	0.274	1.598
ID63952	63952	92	82.531	14.068	15.440	0	202	202	2	1	-10921639	173.429	161	109	255	3642	50.450	2.000	0.211	1.196
ID63953	63953	168	33.076	19.173	21.060	0	202	202	2	1	-10921639	162.286	161	123	206	3408	23.660	4.800	0.090	1.128
ID63954	63954	72	42.126	39.795	20.996	0	202	202	2	1	-10921639	180.000	186	138	222	3780	25.456	4.800	0.110	1.404
ID63955	63955	104	51.953	46.342	23.092	0	202	202	2	1	-10921639	151.905	150	113	210	3190	27.781	2.000	0.154	1.456
ID63956	63956	108	30.602	41.034	25.977	0	202	202	2	1	-10921639	170.905	168	125	213	3589	21.806	2.000	0.067	0.985
ID63957	63957	95	47.609	33.764	27.784	0	202	202	2	1	-10921639	222.905	222	174	255	4681	25.979	4.800	0.103	1.607
ID63958	63958	99	44.846	34.999	31.779	0	202	202	2	1	-10921639	214.143	210	167	255	4497	27.753	2.000	0.089	1.257
ID63959	63959	None	32.054	38.401	34.650	0	202	202	2	1	-10921639	171.286	170	123	231	3597	29.124	7.600	0.075	0.817
ID63960	63960	110	37.080	50.487	35.480	0	202	202	2	1	-10921639	135.667	132	98	174	2849	23.928	2.000	0.122	1.235
ID63961	63961	88	63.367	20.112	42.412	0	202	202	2	1	-10921639	128.048	123	66	199	2689	39.171	2.000	0.205	1.113
ID63962	63962	97	70.582	34.624	43.172	0	202	202	2	1	-10921639	124.571	122	48	213	2616	44.511	2.000	0.257	1.144
ID63963	63963	71	76.028	50.964	45.391	0	202	202	2	1	-10921639	186.429	179	129	255	3915	36.800	4.800	0.199	1.683
ID63981	63981	90	75.529	18.292	6.565	0	203	203	2	1	-10921639	145.000	138	87	226	3045	44.145	2.000	0.245	1.294
ID63982	63982	103	38.084	0.000	8.000	0	203	203	2	1	-10921639	106.667	107	73	131	2240	18.023	4.800	0.230	2.214
ID63983	63983	106	46.614	22.158	12.314	0	203	203	2	1	-10921639	139.619	141	91	195	2932	30.846	2.000	0.149	1.176
ID63984	63984	111	42.086	28.841	11.586	0	203	203	2	1	-10921639	98.238	86	62	172	2063	28.660	2.000	0.151	0.901
ID63985	63985	75	90.309	44.535	11.551	0	203	203	2	1	-10921639	174.333	170	111	255	3661	50.163	4.800	0.274	1.495
ID63986	63986	92	64.224	14.007	15.571	0	203	203	2	1	-10921639	164.476	163	120	238	3454	31.232	2.000	0.194	1.709
ID63987	63987	72	45.381	40.013	20.956	0	203	203	2	1	-10921639	183.095	188	134	231	3845	25.873	2.000	0.112	1.429
ID63988	63988	168	29.855	19.337	21.718	0	203	203	2	1	-10921639	147.810	149	93	192	3104	26.669	2.000	0.082	0.839
ID63989	63989	104	39.354	46.387	23.046	0	203	203	2	1	-10921639	137.429	143	96	195	2886	24.126	2.000	0.111	1.140
ID63990	63990	108	30.569	40.719	26.018	0	203	203	2	1	-10921639	174.619	179	131	213	3667	22.046	2.000	0.073	1.077
ID63991	63991	None	29.972	27.922	28.101	0	203	203	2	1	-10921639	159.952	163	132	204	3359	20.583	2.000	0.061	0.894
ID63992	63992	95	50.248	33.735	28.318	0	203	203	2	1	-10921639	221.048	220	168	255	4642	26.521	4.800	0.112	1.682
ID63993	63993	99	39.703	35.718	32.466	0	203	203	2	1	-10921639	210.333	204	175	255	4417	22.379	4.800	0.090	1.544
ID63994	63994	110	29.987	50.323	35.129	0	203	203	2	1	-10921639	130.810	131	104	156	2747	15.917	6.346	0.109	1.611
ID63995	63995	88	53.260	20.269	42.253	0	203	203	2	1	-10921639	120.571	107	75	181	2532	31.319	2.000	0.178	1.161
ID63996	63996	97	52.738	34.816	43.258	0	203	203	2	1	-10921639	110.571	111	53	179	2322	34.342	2.000	0.191	1.032
ID63997	63997	71	77.026	50.888	45.217	0	203	203	2	1	-10921639	173.000	159	118	255	3633	39.582	2.000	0.201	1.464
ID64012	64012	103	39.540	0.000	7.000	0	204	204	2	1	-10921639	97.571	98	77	122	2049	13.826	4.800	0.281	3.093
ID64013	64013	90	80.965	18.287	6.669	0	204	204	2	1	-10921639	156.810	145	104	246	3293	44.794	2.000	0.245	1.377
ID64014	64014	106	28.907	22.252	12.333	0	204	204	2	1	-10921639	128.143	127	87	161	2691	20.013	2.000	0.107	1.239
ID64015	64015	111	37.382	28.693	11.535	0	204	204	2	1	-10921639	105.524	98	75	156	2216	24.693	2.000	0.143	1.070
ID64016	64016	75	83.269	44.279	11.682	0	204	204	2	1	-10921639	160.476	141	111	253	3370	44.109	2.000	0.241	1.414
ID64017	64017	92	55.698	13.872	15.287	0	204	204	2	1	-10921639	148.667	138	116	219	3122	29.389	2.000	0.164	1.428
ID64018	64018	72	30.244	40.873	20.840	0	204	204	2	1	-10921639	174.143	179	132	201	3657	17.853	4.800	0.079	1.436
ID64019	64019	95	43.228	33.999	29.197	0	204	204	2	1	-10921639	217.619	220	183	255	4570	23.105	4.800	0.095	1.628
ID64020	64020	99	39.083	36.905	32.969	0	204	204	2	1	-10921639	206.857	206	165	242	4344	21.891	4.800	0.100	1.716
ID64021	64021	None	27.983	18.786	35.203	0	204	204	2	1	-10921639	125.333	127	95	156	2632	15.689	4.800	0.100	1.454
ID64022	64022	88	29.950	20.465	42.430	0	204	204	2	1	-10921639	109.619	109	77	158	2302	20.316	2.000	0.105	1.028
ID64023	64023	97	38.144	34.918	43.298	0	204	204	2	1	-10921639	109.286	104	71	145	2295	22.791	2.000	0.159	1.313
ID64024	64024	71	48.816	50.780	45.202	0	204	204	2	1	-10921639	148.238	141	100	206	3113	26.401	2.000	0.147	1.439
ID64000	64000	111	31.290	28.497	11.656	0	205	205	2	1	-10921639	106.095	104	75	150	2228	21.968	2.000	0.104	0.906
ID64001	64001	75	48.518	44.155	11.631	0	205	205	2	1	-10921639	126.810	120	100	183	2663	26.739	2.000	0.159	1.299
ID64002	64002	106	28.495	22.474	12.586	0	205	205	2	1	-10921639	136.857	136	114	170	2874	14.571	4.800	0.098	1.673
ID64003	64003	92	34.273	14.026	15.573	0	205	205	2	1	-10921639	133.476	129	113	167	2803	17.685	2.000	0.119	1.608
ID64004	64004	95	41.169	33.878	29.032	0	205	205	2	1	-10921639	212.714	208	165	247	4467	24.017	2.000	0.079	1.300
ID64005	64005	99	40.960	36.488	32.698	0	205	205	2	1	-10921639	207.762	211	154	251	4363	26.933	4.800	0.093	1.311
ID64006	64006	71	29.929	50.793	45.310	0	205	205	2	1	-10921639	122.238	120	95	154	2567	17.219	2.000	0.099	1.277
ID63998	63998	103	39.401	0.000	7.000	0	205	205	2	1	-10921639	81.095	77	60	111	1703	16.444	4.800	0.307	2.315
ID63999	63999	90	56.169	18.453	6.773	0	205	205	2	1	-10921639	139.333	131	100	213	2926	31.571	2.000	0.178	1.334
ID64008	64008	111	28.918	28.740	11.731	0	206	206	2	1	-10921639	101.143	100	73	136	2124	17.811	2.000	0.123	1.241
ID64009	64009	75	32.741	43.799	11.592	0	206	206	2	1	-10921639	110.048	102	89	150	2311	19.158	2.000	0.117	1.203
ID64010	64010	112	28.445	27.270	28.135	0	206	206	2	1	-10921639	162.381	159	129	204	3410	20.324	2.000	0.066	0.989
ID64011	64011	99	46.059	35.328	31.877	0	206	206	2	1	-10921639	209.000	217	156	255	4389	29.636	4.800	0.102	1.305
ID64007	64007	90	42.487	18.859	7.079	0	206	206	2	1	-10921639	134.905	125	100	188	2833	22.623	2.000	0.131	1.384
ID64025	64025	90	31.894	18.934	7.131	0	207	207	2	1	-10921639	127.714	125	100	168	2682	17.576	2.000	0.102	1.340
ID64026	64026	113	29.630	34.881	24.906	0	207	207	2	1	-10921639	192.905	195	158	235	4051	20.408	3.200	0.056	1.005
ID64027	64027	112	31.279	26.958	28.321	0	207	207	2	1	-10921639	156.238	156	127	202	3281	20.880	2.000	0.061	0.856
ID64028	64028	99	43.181	34.556	30.189	0	207	207	2	1	-10921639	214.476	217	159	253	4504	25.694	4.800	0.095	1.453
ID64029	64029	None	32.102	37.919	33.780	0	207	207	2	1	-10921639	170.905	174	132	215	3589	26.034	2.000	0.081	0.982
ID64032	64032	112	33.315	27.673	28.083	0	208	208	2	1	-10921639	164.571	158	131	199	3456	22.124	2.000	0.074	1.021
ID64033	64033	99	36.939	34.584	29.505	0	208	208	2	1	-10921639	203.476	204	168	244	4273	20.188	4.800	0.090	1.662
ID64030	64030	None	27.584	33.616	21.978	0	208	208	2	1	-10921639	173.238	175	134	206	3638	22.660	6.233	0.067	0.957
ID64031	64031	113	29.900	35.058	25.111	0	208	208	2	1	-10921639	190.810	193	154	228	4007	20.220	2.000	0.058	1.031
ID64034	64034	114	32.246	24.838	20.516	0	209	209	2	1	-10921639	155.476	156	125	190	3265	17.750	4.800	0.092	1.470
ID64035	64035	113	35.094	34.806	24.722	0	209	209	2	1	-10921639	186.000	188	147	251	3906	25.642	2.000	0.058	0.798
ID64036	64036	99	45.708	34.795	30.041	0	209	209	2	1	-10921639	203.619	201	165	242	4276	24.283	4.800	0.110	1.659
ID64037	64037	None	30.503	38.653	33.252	0	209	209	2	1	-10921639	152.952	154	111	192	3212	25.574	2.000	0.069	0.770
ID64052	64052	113	45.528	34.699	24.678	0	210	210	2	1	-10921639	188.762	184	143	255	3964	28.679	2.000	0.092	1.113
ID64053	64053	99	57.591	35.005	30.882	0	210	210	2	1	-10921639	201.619	193	152	255	4234	30.423	2.000	0.126	1.479
ID64051	64051	114	32.786	25.063	20.653	0	210	210	2	1	-10921639	155.143	156	129	188	3258	17.610	2.000	0.087	1.416
ID64058	64058	115	31.396	2.000	0.000	0	211	211	2	1	-10921639	46.143	43	22	102	969	23.412	2.000	0.270	0.838
ID64059	64059	114	35.668	25.021	20.769	0	211	211	2	1	-10921639	156.619	152	129	192	3289	15.734	4.800	0.109	1.961
ID64060	64060	113	45.655	34.829	24.917	0	211	211	2	1	-10921639	201.000	204	140	255	4221	28.667	2.000	0.095	1.219
ID64061	64061	99	53.193	34.847	30.160	0	211	211	2	1	-10921639	219.524	224	172	255	4610	25.019	4.800	0.128	1.995
ID64040	64040	113	47.198	34.959	25.197	0	212	212	2	1	-10921639	193.429	195	138	255	4062	30.538	2.000	0.091	1.061
ID64041	64041	99	56.627	35.032	30.811	0	212	212	2	1	-10921639	204.571	208	159	255	4296	30.699	4.800	0.129	1.518
ID64038	64038	115	35.701	2.000	0.000	0	212	212	2	1	-10921639	53.333	50	24	107	1120	26.564	2.000	0.325	0.985
ID64039	64039	114	32.877	25.151	21.205	0	212	212	2	1	-10921639	147.571	143	123	181	3099	16.360	2.000	0.103	1.679
ID64048	64048	113	46.778	34.897	24.860	0	213	213	2	1	-10921639	200.762	201	143	255	4216	29.062	2.000	0.087	1.106
ID64049	64049	99	55.337	35.215	30.452	0	213	213	2	1	-10921639	211.762	217	167	255	4447	28.473	4.800	0.122	1.620
ID64050	64050	None	28.596	38.783	33.234	0	213	213	2	1	-10921639	147.714	149	113	201	3102	23.126	2.000	0.063	0.755
ID64046	64046	115	47.982	2.000	0.000	0	213	213	2	1	-10921639	69.952	73	30	138	1469	34.465	2.000	0.357	1.067
ID64047	64047	114	37.151	24.873	20.781	0	213	213	2	1	-10921639	153.381	150	127	192	3221	19.374	2.000	0.101	1.458
ID64042	64042	115	52.886	2.000	0.000	0	214	214	2	1	-10921639	80.381	82	32	141	1688	35.342	2.000	0.344	1.164
ID64043	64043	114	37.255	24.886	20.930	0	214	214	2	1	-10921639	146.095	143	109	192	3068	20.265	2.000	0.104	1.356
ID64044	64044	113	43.760	35.039	24.580	0	214	214	2	1	-10921639	205.524	210	158	255	4316	25.145	2.000	0.093	1.394
ID64045	64045	99	57.813	35.358	30.465	0	214	214	2	1	-10921639	218.952	219	159	255	4598	28.328	4.800	0.132	1.801
ID64056	64056	113	34.376	34.924	25.312	0	215	215	2	1	-10921639	202.810	197	158	242	4259	24.559	4.800	0.074	1.143
ID64057	64057	99	52.748	35.460	30.516	0	215	215	2	1	-10921639	207.762	204	154	255	4363	32.953	4.800	0.121	1.360
ID64054	64054	115	58.664	1.000	0.000	0	215	215	2	1	-10921639	113.286	127	57	158	2379	35.943	4.800	0.323	1.538
ID64055	64055	114	32.707	24.683	21.257	0	215	215	2	1	-10921639	148.143	147	114	188	3111	18.252	2.000	0.094	1.395
ID64064	64064	99	43.224	35.655	30.232	0	216	216	2	1	-10921639	199.762	206	136	249	4195	31.356	7.600	0.095	1.102
ID64062	64062	115	54.195	2.000	0.000	0	216	216	2	1	-10921639	113.048	118	75	163	2374	26.772	4.800	0.288	1.887
ID64063	64063	113	37.004	34.908	25.030	0	216	216	2	1	-10921639	199.714	199	161	233	4194	22.118	4.800	0.090	1.494
ID64065	64065	115	37.300	3.000	0.000	0	217	217	2	1	-10921639	119.000	127	71	154	2499	23.341	4.800	0.218	1.828
ID64066	64066	116	27.636	0.000	10.000	0	217	217	2	1	-10921639	44.333	46	25	68	931	14.065	4.800	0.379	1.733
ID64067	64067	113	29.648	35.017	24.491	0	217	217	2	1	-10921639	176.571	170	145	228	3708	23.640	2.000	0.065	0.918
ID64068	64068	99	41.413	35.974	30.091	0	217	217	2	1	-10921639	205.619	201	165	255	4318	22.892	7.600	0.096	1.568
ID64069	64069	115	42.697	3.000	0.000	0	218	218	2	1	-10921639	129.667	131	80	165	2723	23.022	4.800	0.228	2.095
ID64070	64070	116	30.529	0.000	10.000	0	218	218	2	1	-10921639	46.048	39	23	75	967	16.503	2.000	0.393	1.576
ID64071	64071	99	39.565	35.610	29.642	0	218	218	2	1	-10921639	200.476	193	158	246	4210	26.653	7.600	0.087	1.199
ID64076	64076	99	33.571	35.870	29.392	0	219	219	2	1	-10921639	193.905	197	156	233	4072	20.361	4.800	0.076	1.352
ID64077	64077	117	36.979	37.892	32.884	0	219	219	2	1	-10921639	159.857	165	111	210	3357	28.654	2.000	0.090	0.917
ID64075	64075	115	33.906	4.000	2.382	0	219	219	2	1	-10921639	95.143	104	43	120	1998	23.126	4.800	0.185	1.287
ID64072	64072	115	31.372	2.801	4.801	0	220	220	2	1	-10921639	66.429	73	19	111	1395	27.712	2.000	0.206	0.818
ID64073	64073	99	41.773	35.873	28.912	0	220	220	2	1	-10921639	187.952	186	132	249	3947	29.197	2.000	0.075	0.901
ID64074	64074	117	29.335	37.658	33.002	0	220	220	2	1	-10921639	150.857	156	102	195	3168	25.388	4.800	0.078	0.861
ID64079	64079	99	42.262	35.553	29.117	0	221	221	2	1	-10921639	195.381	193	150	255	4103	27.583	2.000	0.081	1.058
ID64080	64080	99	27.429	35.643	28.740	0	223	223	2	1	-10921639	180.429	181	134	220	3789	23.351	6.340	0.058	0.845
ID64078	64078	99	30.614	34.445	28.755	0	224	224	2	1	-10921639	197.810	199	165	228	4154	18.691	7.600	0.080	1.571
ID64087	64087	99	27.225	35.012	29.553	0	225	225	2	1	-10921639	180.476	181	127	208	3790	21.917	4.800	0.071	1.095
ID64081	64081	118	29.643	1.000	7.000	0	226	226	2	1	-10921639	59.524	62	28	86	1250	18.088	4.800	0.304	1.534
ID64082	64082	None	27.474	27.964	16.145	0	226	226	2	1	-10921639	120.429	131	73	145	2529	22.225	7.600	0.113	1.101
ID64083	64083	None	28.121	30.220	19.070	0	226	226	2	1	-10921639	134.714	136	86	163	2829	18.456	2.000	0.098	1.305
ID64088	64088	118	44.898	0.000	7.000	0	227	227	2	1	-10921639	71.238	68	35	104	1496	25.217	4.800	0.433	1.706
ID64089	64089	119	27.926	32.267	28.984	0	227	227	2	1	-10921639	151.905	159	111	184	3190	21.038	3.200	0.076	1.016
ID64084	64084	118	47.694	0.000	6.000	0	228	228	2	1	-10921639	72.571	62	23	113	1524	31.151	4.800	0.419	1.376
ID64085	64085	120	28.649	34.862	27.114	0	228	228	2	1	-10921639	173.095	175	143	208	3635	16.967	7.600	0.083	1.563
ID64086	64086	119	27.718	33.045	28.257	0	228	228	2	1	-10921639	165.095	163	129	208	3467	22.764	7.600	0.076	1.029
ID64090	64090	118	51.154	0.000	6.000	0	229	229	2	1	-10921639	84.524	86	34	125	1775	29.795	4.800	0.409	1.648
ID64091	64091	120	41.564	34.950	27.256	0	229	229	2	1	-10921639	194.667	197	165	226	4088	18.402	7.600	0.109	2.077
ID64100	64100	120	38.518	35.203	27.377	0	230	230	2	1	-10921639	189.905	190	159	229	3988	18.226	4.800	0.110	2.058
ID64098	64098	118	56.569	0.734	6.744	0	230	230	2	1	-10921639	93.381	104	35	140	1961	33.332	4.800	0.385	1.559
ID64099	64099	121	34.536	14.159	14.857	0	230	230	2	1	-10921639	61.619	64	32	96	1294	19.322	4.800	0.304	1.488
ID64101	64101	118	50.857	0.959	6.730	0	231	231	2	1	-10921639	96.714	107	43	134	2031	29.476	4.800	0.351	1.706
ID64102	64102	121	37.606	13.441	14.156	0	231	231	2	1	-10921639	76.381	80	41	105	1604	19.153	4.800	0.309	1.883
ID64103	64103	120	28.192	35.322	26.151	0	231	231	2	1	-10921639	161.857	156	143	190	3399	14.978	7.600	0.082	1.644
ID64112	64112	120	31.362	35.236	25.645	0	232	232	2	1	-10921639	165.429	167	141	195	3474	17.040	7.600	0.095	1.688
ID64110	64110	118	47.369	1.630	7.054	0	232	232	2	1	-10921639	83.476	84	35	131	1753	29.913	2.000	0.286	1.240
ID64111	64111	121	27.968	12.369	14.812	0	232	232	2	1	-10921639	75.667	84	39	98	1589	17.162	4.800	0.217	1.572
ID64096	64096	None	27.333	32.566	29.079	0	233	233	2	1	-10921639	149.762	152	116	186	3145	20.060	2.000	0.077	1.073
ID64097	64097	122	32.280	37.922	33.611	0	233	233	2	1	-10921639	126.619	129	91	170	2659	21.167	4.800	0.114	1.222
ID64095	64095	118	35.078	1.801	7.135	0	233	233	2	1	-10921639	77.857	84	35	105	1635	21.280	4.800	0.252	1.472
ID64092	64092	118	32.028	1.358	7.617	0	234	234	2	1	-10921639	78.238	79	32	114	1643	24.178	6.244	0.226	1.192
ID64093	64093	None	27.676	30.260	16.106	0	234	234	2	1	-10921639	116.667	123	75	140	2450	19.267	2.000	0.118	1.274
ID64094	64094	122	31.690	38.142	33.896	0	234	234	2	1	-10921639	124.857	127	100	156	2622	17.124	4.800	0.120	1.567
ID64104	64104	118	32.229	1.066	7.933	0	235	235	2	1	-10921639	77.190	82	39	105	1621	19.765	4.800	0.236	1.491
ID64105	64105	None	28.434	34.878	27.055	0	235	235	2	1	-10921639	159.524	159	123	193	3350	17.739	7.600	0.083	1.379
ID64106	64106	122	32.962	38.193	33.904	0	235	235	2	1	-10921639	131.667	132	102	159	2765	17.758	4.800	0.116	1.542
ID64108	64108	118	33.416	1.000	8.000	0	236	236	2	1	-10921639	74.429	73	43	105	1563	19.916	4.800	0.264	1.561
ID64109	64109	122	27.132	38.096	34.228	0	236	236	2	1	-10921639	118.762	118	100	145	2494	13.007	4.800	0.107	1.766
ID64107	64107	123	28.760	8.664	4.410	0	236	236	2	1	-10921639	43.429	39	17	89	912	20.755	2.000	0.294	0.950
ID64113	64113	123	32.297	8.197	4.740	0	237	237	2	1	-10921639	45.286	44	23	84	951	18.623	2.000	0.365	1.300
ID64114	64114	118	41.554	0.540	8.061	0	237	237	2	1	-10921639	83.190	89	52	122	1747	23.575	4.800	0.300	1.628
ID64115	64115	124	28.144	42.317	24.841	0	237	237	2	1	-10921639	123.429	125	102	154	2592	14.780	4.800	0.099	1.506
ID64116	64116	123	36.015	8.176	4.937	0	238	238	2	1	-10921639	48.095	48	23	91	1010	20.238	2.000	0.384	1.319
ID64117	64117	118	40.990	0.000	8.000	0	238	238	2	1	-10921639	83.333	82	48	114	1750	20.814	4.800	0.327	1.972
ID64118	64118	124	27.022	42.826	24.999	0	238	238	2	1	-10921639	115.190	120	80	141	2419	18.809	4.800	0.113	1.245
ID64120	64120	118	43.390	0.000	8.000	0	239	239	2	1	-10921639	83.524	82	55	118	1754	19.405	4.800	0.337	2.172
ID64121	64121	125	34.806	32.992	28.750	0	239	239	2	1	-10921639	139.381	136	107	181	2927	19.369	7.600	0.108	1.405
ID64122	64122	None	27.448	38.166	33.955	0	239	239	2	1	-10921639	116.429	118	84	141	2445	15.927	4.800	0.101	1.340
ID64119	64119	123	40.367	8.262	4.423	0	239	239	2	1	-10921639	51.095	39	21	95	1073	24.484	2.000	0.440	1.275
ID64123	64123	123	46.582	8.096	4.092	0	240	240	2	1	-10921639	53.333	53	21	105	1120	24.731	2.000	0.487	1.412
ID64124	64124	118	28.483	0.000	8.000	0	240	240	2	1	-10921639	68.333	70	44	91	1435	11.935	4.800	0.290	2.571
ID64125	64125	None	31.697	42.949	24.199	0	240	240	2	1	-10921639	124.667	129	89	149	2618	17.811	4.800	0.145	1.776
ID64126	64126	125	32.750	33.759	28.587	0	240	240	2	1	-10921639	155.619	158	127	179	3268	14.410	4.800	0.119	2.290
ID64128	64128	125	34.329	34.072	28.933	0	241	241	2	1	-10921639	154.571	159	123	179	3246	15.302	4.800	0.125	2.244
ID64127	64127	123	43.544	8.096	3.893	0	241	241	2	1	-10921639	49.952	43	14	102	1049	23.646	2.000	0.467	1.345
ID64129	64129	123	39.699	8.095	3.288	0	242	242	2	1	-10921639	49.190	43	21	98	1033	22.680	2.000	0.407	1.254
ID64130	64130	118	37.192	1.854	7.799	0	242	242	2	1	-10921639	64.286	68	28	102	1350	25.014	2.000	0.269	1.091
ID64131	64131	126	28.419	31.566	16.816	0	242	242	2	1	-10921639	108.429	114	64	136	2277	19.477	4.800	0.122	1.215
ID64132	64132	127	30.112	42.531	24.326	0	242	242	2	1	-10921639	122.952	123	86	156	2582	19.783	4.800	0.125	1.377
ID64133	64133	125	39.974	34.642	28.720	0	242	242	2	1	-10921639	158.333	161	120	186	3325	18.861	4.800	0.150	2.185
ID64134	64134	128	32.229	46.031	30.688	0	242	242	2	1	-10921639	90.238	96	43	120	1895	21.338	2.000	0.177	1.270
ID64136	64136	118	34.151	1.953	7.149	0	243	243	2	1	-10921639	65.952	64	28	98	1385	20.996	2.000	0.288	1.406
ID64137	64137	126	29.887	30.107	16.050	0	243	243	2	1	-10921639	93.524	95	43	123	1964	20.892	2.000	0.146	1.144
ID64138	64138	127	28.375	42.734	24.459	0	243	243	2	1	-10921639	121.238	125	91	147	2546	16.607	4.800	0.120	1.570
ID64139	64139	125	39.641	34.987	28.136	0	243	243	2	1	-10921639	154.143	154	116	186	3237	18.964	4.800	0.136	1.943
ID64140	64140	128	30.448	45.836	30.931	0	243	243	2	1	-10921639	82.571	82	41	118	1734	21.077	4.800	0.179	1.191
ID64135	64135	123	36.140	8.056	3.047	0	243	243	2	1	-10921639	44.857	43	17	91	942	19.931	2.000	0.413	1.315
ID64144	64144	129	27.409	21.126	20.235	0	244	244	2	1	-10921639	85.619	86	46	127	1798	21.167	2.000	0.128	0.917
ID64145	64145	127	31.411	42.504	24.361	0	244	244	2	1	-10921639	124.333	123	96	156	2611	17.892	4.800	0.140	1.712
ID64146	64146	125	37.827	35.117	28.841	0	244	244	2	1	-10921639	147.857	154	118	172	3105	16.960	4.800	0.135	2.077
ID64147	64147	128	27.759	45.969	30.901	0	244	244	2	1	-10921639	84.333	87	41	113	1771	20.125	4.800	0.168	1.206
ID64141	64141	123	32.667	8.093	2.941	0	244	244	2	1	-10921639	38.714	34	14	79	813	18.950	2.000	0.409	1.187
ID64142	64142	118	33.775	2.090	7.127	0	244	244	2	1	-10921639	59.952	57	30	87	1259	18.372	2.000	0.302	1.513
ID64143	64143	126	27.861	30.984	16.682	0	244	244	2	1	-10921639	93.905	93	61	125	1972	15.271	2.000	0.125	1.363
ID64160	64160	127	32.997	42.148	25.184	0	245	245	2	1	-10921639	131.381	127	100	161	2759	16.972	4.800	0.129	1.764
ID64161	64161	125	54.155	35.896	27.402	0	245	245	2	1	-10921639	167.333	170	109	222	3514	29.410	4.800	0.157	1.541
ID64162	64162	128	32.309	46.045	30.810	0	245	245	2	1	-10921639	89.619	96	41	114	1882	21.020	4.800	0.194	1.386
ID64157	64157	123	39.142	8.000	2.853	0	245	245	2	1	-10921639	45.667	41	14	96	959	22.238	2.000	0.429	1.233
ID64158	64158	118	28.639	1.848	6.970	0	245	245	2	1	-10921639	56.619	55	30	87	1189	17.741	4.800	0.279	1.392
ID64159	64159	129	34.820	21.524	20.697	0	245	245	2	1	-10921639	112.952	114	77	150	2372	19.589	2.000	0.139	1.407
ID64168	64168	128	29.119	45.742	31.085	0	246	246	2	1	-10921639	79.571	82	30	116	1671	24.082	2.000	0.165	0.938
ID64163	64163	123	32.377	7.928	2.721	0	246	246	2	1	-10921639	37.667	32	8	84	791	20.934	2.000	0.395	1.019
ID64164	64164	118	29.948	2.135	7.063	0	246	246	2	1	-10921639	53.333	57	26	84	1120	18.175	2.000	0.274	1.263
ID64165	64165	129	42.073	21.848	20.678	0	246	246	2	1	-10921639	122.857	127	75	172	2580	25.701	2.000	0.150	1.246
ID64166	64166	127	30.663	42.164	24.420	0	246	246	2	1	-10921639	125.190	123	102	150	2629	15.102	4.800	0.124	1.829
ID64167	64167	125	44.635	35.409	28.070	0	246	246	2	1	-10921639	172.095	170	114	201	3614	22.980	4.800	0.146	1.912
ID64152	64152	118	29.668	2.156	6.849	0	247	247	2	1	-10921639	49.476	55	23	82	1039	19.276	2.000	0.265	1.074
ID64153	64153	130	38.905	15.894	13.406	0	247	247	2	1	-10921639	50.333	44	14	102	1057	25.533	2.000	0.377	1.079
ID64154	64154	129	47.156	21.188	20.799	0	247	247	2	1	-10921639	125.143	120	80	177	2628	27.646	2.000	0.161	1.254
ID64155	64155	125	39.696	34.448	26.970	0	247	247	2	1	-10921639	161.524	167	95	202	3392	28.567	4.800	0.121	1.222
ID64156	64156	None	33.548	35.932	29.569	0	247	247	2	1	-10921639	146.905	152	100	184	3085	26.408	7.600	0.102	1.030
ID64148	64148	130	31.145	15.962	13.749	0	248	248	2	1	-10921639	62.571	62	32	91	1314	15.581	2.000	0.261	1.663
ID64149	64149	129	55.117	21.170	20.643	0	248	248	2	1	-10921639	136.095	140	82	201	2858	34.281	2.000	0.173	1.172
ID64150	64150	127	32.391	42.087	22.019	0	248	248	2	1	-10921639	119.095	123	70	143	2501	20.211	4.800	0.136	1.408
ID64151	64151	125	43.558	34.565	27.818	0	248	248	2	1	-10921639	178.381	177	147	211	3746	20.353	4.800	0.142	2.179
ID64176	64176	133	37.223	38.015	37.002	0	249	249	2	1	-10921639	102.524	100	53	149	2153	22.522	2.000	0.158	1.241
ID64169	64169	130	29.073	15.282	14.301	0	249	249	2	1	-10921639	68.952	73	26	109	1448	23.513	4.800	0.213	1.028
ID64170	64170	131	37.174	23.039	16.451	0	249	249	2	1	-10921639	95.810	107	26	158	2012	41.850	2.000	0.144	0.578
ID64171	64171	129	55.609	21.316	20.803	0	249	249	2	1	-10921639	145.095	141	89	211	3047	35.544	2.000	0.163	1.142
ID64172	64172	127	37.060	42.468	21.743	0	249	249	2	1	-10921639	125.333	125	93	156	2632	18.993	4.800	0.149	1.714
ID64173	64173	132	33.743	34.681	25.195	0	249	249	2	1	-10921639	156.524	159	122	201	3287	22.975	2.000	0.093	1.159
ID64174	64174	125	38.854	34.418	28.097	0	249	249	2	1	-10921639	162.333	167	116	195	3409	24.577	4.800	0.127	1.488
ID64175	64175	None	31.659	45.680	31.384	0	249	249	2	1	-10921639	73.524	79	37	107	1544	23.761	2.000	0.201	1.035
ID64200	64200	130	28.104	15.562	13.994	0	250	250	2	1	-10921639	82.286	86	44	111	1728	19.440	2.000	0.161	1.175
ID64201	64201	131	46.105	23.290	16.278	0	250	250	2	1	-10921639	114.381	120	43	186	2402	42.580	2.000	0.150	0.701
ID64202	64202	129	46.967	21.547	20.583	0	250	250	2	1	-10921639	157.571	161	93	211	3309	31.537	2.000	0.132	1.166
ID64203	64203	127	66.426	42.781	21.899	0	250	250	2	1	-10921639	142.286	143	66	222	2988	40.411	2.000	0.210	1.223
ID64204	64204	132	28.721	35.000	23.000	0	250	250	2	1	-10921639	142.095	140	111	184	2984	23.971	2.000	0.084	0.915
ID64205	64205	125	45.503	34.134	27.349	0	250	250	2	1	-10921639	168.857	170	122	213	3546	24.502	4.800	0.137	1.662
ID64206	64206	133	49.025	37.909	36.565	0	250	250	2	1	-10921639	115.952	107	62	181	2435	33.987	2.000	0.171	0.998
ID64208	64208	131	54.176	22.792	16.324	0	251	251	2	1	-10921639	121.476	118	41	201	2551	44.495	2.000	0.178	0.827
ID64209	64209	129	32.674	21.879	21.133	0	251	251	2	1	-10921639	142.857	140	102	174	3000	20.328	6.335	0.106	1.343
ID64210	64210	127	87.878	43.036	21.587	0	251	251	2	1	-10921639	171.429	154	111	255	3600	39.695	4.800	0.282	1.902
ID64211	64211	132	28.755	34.383	22.784	0	251	251	2	1	-10921639	132.190	131	87	168	2776	23.325	2.000	0.082	0.863
ID64212	64212	125	42.988	34.104	27.352	0	251	251	2	1	-10921639	156.524	154	127	201	3287	20.678	4.800	0.132	1.760
ID64213	64213	134	32.306	47.705	30.365	0	251	251	2	1	-10921639	79.476	80	35	118	1669	22.054	4.800	0.232	1.356
ID64214	64214	133	57.285	37.790	36.700	0	251	251	2	1	-10921639	125.571	123	75	208	2637	35.649	2.000	0.200	1.173
ID64215	64215	135	29.989	28.936	38.326	0	251	251	2	1	-10921639	71.381	70	46	105	1499	17.374	2.000	0.177	1.234
ID64216	64216	136	40.446	43.961	44.344	0	251	251	2	1	-10921639	76.048	71	46	125	1597	21.867	2.000	0.235	1.324
ID64207	64207	130	37.749	15.778	14.210	0	251	251	2	1	-10921639	91.476	95	50	145	1921	26.124	2.000	0.178	1.056
ID64192	64192	132	27.081	33.812	22.982	0	252	252	2	1	-10921639	139.810	145	107	167	2936	19.421	2.000	0.079	1.054
ID64193	64193	125	47.256	34.629	27.659	0	252	252	2	1	-10921639	164.905	168	118	219	3463	25.436	4.800	0.141	1.600
ID64194	64194	134	35.232	47.263	30.150	0	252	252	2	1	-10921639	89.095	89	50	136	1871	22.356	2.000	0.143	1.000
ID64195	64195	None	28.507	51.682	29.987	0	252	252	2	1	-10921639	53.000	52	12	93	1113	24.753	2.000	0.214	0.755
ID64196	64196	133	62.572	37.725	36.821	0	252	252	2	1	-10921639	131.190	129	80	202	2755	34.257	2.000	0.224	1.403
ID64197	64197	135	31.783	29.050	38.361	0	252	252	2	1	-10921639	79.476	77	48	127	1669	18.192	2.000	0.170	1.268
ID64198	64198	137	28.234	47.201	41.431	0	252	252	2	1	-10921639	74.095	70	46	116	1556	20.712	7.600	0.171	1.045
ID64199	64199	136	54.273	43.575	45.115	0	252	252	2	1	-10921639	97.048	102	44	150	2038	30.983	4.800	0.300	1.444
ID64187	64187	130	49.170	15.961	14.210	0	252	252	2	1	-10921639	100.952	102	50	165	2120	33.485	2.000	0.196	0.987
ID64188	64188	131	46.025	22.782	16.389	0	252	252	2	1	-10921639	126.857	132	50	192	2664	40.737	2.000	0.151	0.816
ID64189	64189	129	33.739	21.114	20.154	0	252	252	2	1	-10921639	140.714	145	100	181	2955	22.046	7.600	0.100	1.162
ID64190	64190	127	93.606	42.881	21.403	0	252	252	2	1	-10921639	177.524	175	84	255	3728	54.562	2.000	0.266	1.368
ID64191	64191	138	27.780	51.081	20.660	0	252	252	2	1	-10921639	45.905	46	19	80	964	17.006	2.000	0.283	1.190
ID64177	64177	130	62.732	15.913	14.584	0	253	253	2	1	-10921639	130.333	129	71	202	2737	33.244	2.000	0.235	1.490
ID64178	64178	131	47.742	22.692	16.360	0	253	253	2	1	-10921639	125.286	123	59	186	2631	40.331	2.000	0.143	0.779
ID64179	64179	138	34.663	51.621	19.985	0	253	253	2	1	-10921639	58.238	61	23	93	1223	21.911	4.800	0.328	1.312
ID64180	64180	127	89.992	42.944	21.561	0	253	253	2	1	-10921639	180.190	168	113	255	3784	46.966	4.800	0.261	1.589
ID64181	64181	125	54.054	34.629	27.643	0	253	253	2	1	-10921639	164.571	167	116	210	3456	29.654	4.800	0.160	1.530
ID64182	64182	134	27.061	47.615	30.301	0	253	253	2	1	-10921639	85.857	86	55	113	1803	17.591	2.000	0.146	1.247
ID64183	64183	133	57.725	37.907	36.897	0	253	253	2	1	-10921639	129.762	123	86	197	2725	29.727	2.000	0.206	1.492
ID64184	64184	135	28.089	29.547	38.585	0	253	253	2	1	-10921639	83.190	89	41	122	1747	23.409	4.800	0.162	0.990
ID64185	64185	137	32.174	47.168	40.987	0	253	253	2	1	-10921639	79.762	77	32	123	1675	23.765	2.000	0.158	0.917
ID64186	64186	136	46.821	42.646	46.179	0	253	253	2	1	-10921639	98.048	105	52	141	2059	26.447	4.800	0.275	1.600
ID64224	64224	133	51.048	37.980	36.767	0	254	254	2	1	-10921639	121.667	120	64	183	2555	29.687	2.000	0.185	1.281
ID64225	64225	137	35.385	46.145	41.222	0	254	254	2	1	-10921639	85.905	84	48	140	1804	24.552	2.000	0.145	0.885
ID64226	64226	140	31.884	51.057	41.300	0	254	254	2	1	-10921639	60.381	61	21	100	1268	22.243	2.000	0.207	0.929
ID64227	64227	None	28.019	20.900	46.848	0	254	254	2	1	-10921639	53.048	52	30	79	1114	13.930	4.800	0.307	1.791
ID64228	64228	136	38.243	41.615	47.190	0	254	254	2	1	-10921639	86.238	87	53	114	1811	17.478	4.800	0.255	2.007
ID64217	64217	130	51.474	16.484	14.846	0	254	254	2	1	-10921639	121.905	113	77	184	2560	28.093	4.800	0.200	1.446
ID64218	64218	131	34.205	22.885	16.418	0	254	254	2	1	-10921639	119.476	123	70	167	2509	29.620	2.000	0.105	0.767
ID64219	64219	139	33.543	49.891	17.345	0	254	254	2	1	-10921639	75.667	82	21	114	1589	27.936	2.000	0.213	0.950
ID64220	64220	138	33.959	52.652	19.572	0	254	254	2	1	-10921639	69.476	73	30	105	1459	23.034	7.600	0.272	1.291
ID64221	64221	127	86.640	43.103	21.511	0	254	254	2	1	-10921639	175.143	168	100	255	3678	48.982	4.800	0.253	1.446
ID64222	64222	125	47.210	34.536	27.551	0	254	254	2	1	-10921639	157.143	152	109	199	3300	26.960	4.800	0.148	1.499
ID64223	64223	134	33.962	48.899	30.418	0	254	254	2	1	-10921639	88.381	91	50	123	1856	21.567	2.000	0.200	1.368
ID64242	64242	None	28.286	38.517	14.025	0	255	255	2	1	-10921639	87.143	86	46	113	1830	16.399	4.800	0.173	1.565
ID64243	64243	130	56.765	16.643	14.971	0	255	255	2	1	-10921639	118.857	114	61	192	2496	33.886	2.000	0.201	1.174
ID64244	64244	131	29.050	22.842	16.387	0	255	255	2	1	-10921639	114.762	123	80	156	2410	24.341	2.000	0.099	0.848
ID64245	64245	139	39.828	50.201	16.840	0	255	255	2	1	-10921639	77.762	77	44	125	1633	21.052	2.000	0.251	1.480
ID64246	64246	127	73.830	42.665	21.508	0	255	255	2	1	-10921639	162.619	158	95	238	3415	43.334	4.800	0.233	1.416
ID64247	64247	125	42.265	35.173	27.659	0	255	255	2	1	-10921639	137.762	136	96	183	2893	26.159	2.000	0.131	1.224
ID64248	64248	134	43.050	49.000	30.062	0	255	255	2	1	-10921639	84.381	84	46	125	1772	23.153	2.000	0.246	1.441
ID64249	64249	133	44.212	37.926	36.464	0	255	255	2	1	-10921639	116.857	107	87	174	2454	24.874	2.000	0.153	1.248
ID64250	64250	137	27.947	44.990	40.431	0	255	255	2	1	-10921639	83.286	82	43	116	1749	20.570	2.000	0.132	0.946
ID64251	64251	140	29.152	50.965	42.773	0	255	255	2	1	-10921639	51.381	53	19	80	1079	19.064	4.800	0.314	1.289
ID64256	64256	134	36.458	49.228	30.156	0	256	256	2	1	-10921639	73.571	73	37	132	1545	24.776	2.000	0.186	0.932
ID64257	64257	133	45.032	37.874	36.171	0	256	256	2	1	-10921639	115.762	104	89	165	2431	23.304	2.000	0.170	1.446
ID64258	64258	137	48.599	43.913	39.456	0	256	256	2	1	-10921639	108.524	109	55	175	2279	30.446	2.000	0.195	1.165
ID64259	64259	140	29.603	50.774	42.178	0	256	256	2	1	-10921639	64.905	70	21	93	1363	21.982	4.800	0.249	1.178
ID64260	64260	None	28.450	19.437	47.168	0	256	256	2	1	-10921639	62.905	64	39	87	1321	13.831	4.800	0.278	1.977
ID64252	64252	130	43.180	17.331	15.052	0	256	256	2	1	-10921639	113.238	113	64	161	2378	25.963	2.000	0.189	1.389
ID64253	64253	139	31.004	50.508	16.861	0	256	256	2	1	-10921639	79.286	82	43	102	1665	15.691	4.800	0.221	1.831
ID64254	64254	127	81.221	42.702	21.392	0	256	256	2	1	-10921639	165.952	158	84	255	3485	50.657	2.000	0.238	1.260
ID64255	64255	125	42.710	35.048	27.162	0	256	256	2	1	-10921639	135.143	132	104	179	2838	21.275	4.800	0.150	1.653
ID64292	64292	None	27.801	17.819	4.279	0	257	257	2	1	-10921639	56.857	61	21	80	1194	16.671	4.800	0.281	1.495
ID64293	64293	141	27.219	2.326	5.498	0	257	257	2	1	-10921639	50.952	46	25	87	1070	17.687	2.000	0.221	1.042
ID64294	64294	None	28.750	7.782	12.538	0	257	257	2	1	-10921639	90.476	95	59	118	1900	16.848	4.800	0.151	1.409
ID64295	64295	130	42.438	17.879	15.197	0	257	257	2	1	-10921639	123.810	123	80	167	2600	26.847	2.000	0.154	1.228
ID64296	64296	139	31.175	51.560	16.508	0	257	257	2	1	-10921639	80.714	84	48	104	1695	15.242	4.800	0.223	1.930
ID64297	64297	127	76.035	42.866	21.403	0	257	257	2	1	-10921639	163.048	161	93	255	3424	47.441	2.000	0.216	1.221
ID64298	64298	125	33.811	35.563	27.496	0	257	257	2	1	-10921639	131.000	125	107	172	2751	18.722	4.800	0.115	1.443
ID64299	64299	134	29.943	49.200	30.288	0	257	257	2	1	-10921639	69.429	70	32	109	1458	22.268	2.000	0.158	0.851
ID64300	64300	133	49.110	37.813	36.219	0	257	257	2	1	-10921639	124.286	118	89	188	2610	26.595	2.000	0.162	1.304
ID64301	64301	137	40.569	43.483	39.025	0	257	257	2	1	-10921639	113.381	111	68	159	2381	22.473	4.800	0.189	1.604
ID64302	64302	140	29.115	51.000	42.000	0	257	257	2	1	-10921639	77.810	79	39	104	1634	16.145	4.800	0.235	1.832
ID64288	64288	142	45.738	32.918	36.066	0	258	258	2	1	-10921639	133.619	134	102	192	2806	26.196	2.000	0.143	1.278
ID64289	64289	133	45.227	37.922	36.009	0	258	258	2	1	-10921639	127.857	125	96	174	2685	25.476	2.000	0.142	1.245
ID64290	64290	137	48.472	43.305	38.487	0	258	258	2	1	-10921639	118.667	107	86	184	2492	27.967	2.000	0.176	1.272
ID64291	64291	140	40.959	52.156	42.592	0	258	258	2	1	-10921639	82.952	82	39	120	1742	20.805	4.800	0.283	1.759
ID64277	64277	141	33.629	2.455	5.114	0	258	258	2	1	-10921639	58.429	57	34	105	1227	21.628	2.000	0.235	1.026
ID64278	64278	None	29.380	11.199	7.264	0	258	258	2	1	-10921639	80.762	86	43	113	1696	21.824	4.800	0.184	1.151
ID64279	64279	143	27.958	39.242	12.167	0	258	258	2	1	-10921639	62.714	61	34	98	1317	19.275	4.800	0.229	1.214
ID64280	64280	130	44.449	17.978	15.236	0	258	258	2	1	-10921639	132.714	140	70	177	2787	30.059	2.000	0.156	1.194
ID64281	64281	139	29.302	50.980	16.850	0	258	258	2	1	-10921639	85.143	86	61	104	1788	11.381	4.800	0.213	2.630
ID64282	64282	None	27.522	21.421	18.182	0	258	258	2	1	-10921639	141.286	141	102	174	2967	18.483	7.600	0.081	1.148
ID64283	64283	144	30.833	35.697	18.973	0	258	258	2	1	-10921639	129.143	132	86	158	2712	20.326	2.000	0.107	1.226
ID64284	64284	127	66.242	43.301	21.636	0	258	258	2	1	-10921639	160.095	158	96	226	3362	35.644	4.800	0.210	1.561
ID64285	64285	125	41.182	35.341	27.100	0	258	258	2	1	-10921639	133.667	132	95	190	2807	26.318	2.000	0.129	1.159
ID64286	64286	None	30.592	27.194	28.626	0	258	258	2	1	-10921639	113.714	107	93	145	2388	16.941	2.000	0.118	1.415
ID64287	64287	145	37.489	55.966	33.608	0	258	258	2	1	-10921639	66.810	68	32	102	1403	19.901	4.800	0.320	1.629
ID64229	64229	141	31.990	2.334	4.982	0	259	259	2	1	-10921639	56.667	55	30	104	1190	19.535	2.000	0.226	1.068
ID64230	64230	143	31.323	39.556	12.776	0	259	259	2	1	-10921639	65.333	59	41	105	1372	20.333	2.000	0.209	1.110
ID64231	64231	130	44.599	17.886	15.683	0	259	259	2	1	-10921639	134.619	134	89	168	2827	23.980	4.800	0.186	1.762
ID64232	64232	139	31.448	51.297	17.725	0	259	259	2	1	-10921639	84.333	84	62	113	1771	14.245	4.800	0.203	2.001
ID64233	64233	144	33.951	35.107	19.063	0	259	259	2	1	-10921639	125.000	129	75	163	2625	23.339	2.000	0.116	1.112
ID64234	64234	127	55.291	42.665	21.742	0	259	259	2	1	-10921639	142.381	150	87	195	2990	35.494	4.800	0.211	1.399
ID64235	64235	147	29.117	15.986	26.760	0	259	259	2	1	-10921639	69.667	70	39	96	1463	17.491	4.800	0.208	1.371
ID64236	64236	145	30.242	56.089	33.005	0	259	259	2	1	-10921639	61.524	62	37	91	1292	15.188	4.800	0.282	1.781
ID64237	64237	142	62.508	33.121	36.040	0	259	259	2	1	-10921639	143.238	147	96	219	3008	36.888	2.000	0.175	1.157
ID64238	64238	133	32.107	37.794	36.059	0	259	259	2	1	-10921639	121.952	122	91	159	2561	19.757	2.000	0.096	1.082
ID64239	64239	137	37.847	43.164	38.153	0	259	259	2	1	-10921639	114.905	116	64	149	2413	22.889	2.000	0.154	1.339
ID64240	64240	140	38.008	52.254	42.575	0	259	259	2	1	-10921639	82.286	86	52	113	1728	19.087	4.800	0.274	1.856
ID64241	64241	146	29.295	43.615	51.728	0	259	259	2	1	-10921639	61.048	66	21	89	1282	21.264	2.000	0.234	1.089
ID64261	64261	141	28.394	2.672	4.743	0	260	260	2	1	-10921639	50.429	46	23	84	1059	17.411	2.000	0.254	1.174
ID64262	64262	143	28.099	39.541	11.608	0	260	260	2	1	-10921639	60.429	57	37	87	1269	17.063	2.000	0.222	1.286
ID64263	64263	130	49.526	17.777	16.233	0	260	260	2	1	-10921639	136.000	132	68	174	2856	30.120	4.800	0.194	1.468
ID64264	64264	144	36.914	36.100	19.005	0	260	260	2	1	-10921639	132.714	136	75	170	2787	26.251	4.800	0.132	1.181
ID64265	64265	148	31.011	21.747	19.614	0	260	260	2	1	-10921639	133.143	132	98	159	2796	19.742	4.800	0.123	1.479
ID64266	64266	127	49.207	42.290	21.957	0	260	260	2	1	-10921639	138.762	143	95	177	2914	27.188	7.600	0.182	1.574
ID64267	64267	147	28.178	14.773	25.963	0	260	260	2	1	-10921639	66.381	64	37	89	1394	16.612	4.800	0.226	1.473
ID64268	64268	149	32.635	21.918	25.751	0	260	260	2	1	-10921639	89.000	86	55	138	1869	23.715	2.000	0.120	0.806
ID64269	64269	None	27.715	27.195	28.760	0	260	260	2	1	-10921639	107.571	105	86	138	2259	15.571	4.800	0.125	1.534
ID64270	64270	150	29.527	47.038	31.135	0	260	260	2	1	-10921639	87.905	95	46	114	1846	19.915	4.800	0.181	1.350
ID64271	64271	142	67.313	33.091	35.843	0	260	260	2	1	-10921639	150.333	145	104	222	3157	38.945	2.000	0.191	1.240
ID64272	64272	133	29.355	37.794	35.750	0	260	260	2	1	-10921639	125.905	127	95	163	2644	19.799	2.000	0.085	1.001
ID64273	64273	137	31.749	43.346	38.001	0	260	260	2	1	-10921639	110.429	111	71	143	2319	20.593	4.800	0.141	1.322
ID64274	64274	None	29.291	41.826	39.765	0	260	260	2	1	-10921639	104.429	111	46	143	2193	25.528	4.800	0.125	0.908
ID64275	64275	140	32.887	52.813	41.985	0	260	260	2	1	-10921639	72.286	75	35	96	1518	16.550	4.800	0.282	1.921
ID64276	64276	146	30.254	43.779	51.732	0	260	260	2	1	-10921639	64.095	66	37	93	1346	17.852	4.800	0.257	1.466
ID64332	64332	130	50.235	17.281	16.316	0	261	261	2	1	-10921639	131.286	127	75	183	2757	31.897	4.800	0.192	1.328
ID64333	64333	148	41.610	21.752	19.058	0	261	261	2	1	-10921639	153.619	154	123	188	3226	19.946	7.600	0.142	1.921
ID64334	64334	144	44.111	36.408	18.863	0	261	261	2	1	-10921639	141.476	141	87	192	2971	29.400	2.000	0.134	1.141
ID64335	64335	127	54.467	42.298	21.737	0	261	261	2	1	-10921639	145.048	143	98	190	3046	27.454	4.800	0.191	1.693
ID64336	64336	149	44.266	22.213	25.713	0	261	261	2	1	-10921639	102.762	102	55	167	2158	31.990	2.000	0.155	0.861
ID64337	64337	151	33.212	34.912	26.232	0	261	261	2	1	-10921639	139.000	138	111	172	2919	17.384	2.000	0.104	1.500
ID64338	64338	152	33.373	55.377	28.643	0	261	261	2	1	-10921639	69.333	68	39	100	1456	17.437	4.800	0.264	1.661
ID64339	64339	150	33.508	45.543	31.397	0	261	261	2	1	-10921639	97.667	109	39	141	2051	29.205	4.800	0.174	0.992
ID64340	64340	153	29.645	9.496	32.600	0	261	261	2	1	-10921639	66.286	70	32	95	1392	20.763	4.800	0.241	1.242
ID64341	64341	142	66.829	33.217	35.738	0	261	261	2	1	-10921639	157.810	152	96	229	3314	38.352	2.000	0.191	1.317
ID64342	64342	137	28.012	43.075	37.250	0	261	261	2	1	-10921639	105.000	109	71	147	2205	20.801	2.000	0.092	0.848
ID64343	64343	140	36.691	52.065	42.077	0	261	261	2	1	-10921639	85.714	87	66	105	1800	12.677	4.800	0.285	3.003
ID64344	64344	154	29.693	31.215	46.473	0	261	261	2	1	-10921639	77.762	80	57	104	1633	14.556	4.800	0.208	1.838
ID64352	64352	127	50.781	41.901	21.559	0	262	262	2	1	-10921639	137.429	138	86	184	2886	31.410	2.000	0.179	1.328
ID64353	64353	149	44.370	22.359	25.388	0	262	262	2	1	-10921639	110.524	107	50	175	2321	35.456	2.000	0.143	0.779
ID64354	64354	151	29.140	34.932	26.426	0	262	262	2	1	-10921639	136.238	131	104	167	2861	17.997	2.000	0.085	1.189
ID64355	64355	155	30.155	27.660	28.329	0	262	262	2	1	-10921639	115.095	113	84	165	2417	22.612	2.000	0.085	0.797
ID64356	64356	152	31.890	55.173	29.815	0	262	262	2	1	-10921639	72.667	75	48	100	1526	14.281	4.800	0.254	2.064
ID64357	64357	153	29.334	9.219	31.906	0	262	262	2	1	-10921639	79.905	80	53	105	1678	15.678	4.800	0.202	1.712
ID64358	64358	150	37.061	44.843	31.544	0	262	262	2	1	-10921639	109.381	118	59	145	2297	26.394	4.800	0.171	1.212
ID64359	64359	142	47.601	33.269	35.549	0	262	262	2	1	-10921639	142.429	141	96	197	2991	31.101	2.000	0.146	1.165
ID64360	64360	137	29.039	43.258	36.876	0	262	262	2	1	-10921639	98.095	104	55	134	2060	22.124	2.000	0.113	0.900
ID64361	64361	140	40.114	51.601	41.370	0	262	262	2	1	-10921639	76.381	82	32	105	1604	20.402	4.800	0.324	1.833
ID64362	64362	154	30.358	31.530	46.536	0	262	262	2	1	-10921639	89.667	93	57	111	1883	13.514	4.800	0.227	2.453
ID64345	64345	141	29.255	2.756	4.395	0	262	262	2	1	-10921639	48.333	50	25	79	1015	17.562	2.000	0.303	1.280
ID64346	64346	None	28.558	39.791	10.001	0	262	262	2	1	-10921639	56.048	55	25	89	1177	16.998	2.000	0.234	1.250
ID64347	64347	156	29.151	46.157	12.255	0	262	262	2	1	-10921639	58.619	55	28	80	1231	16.624	4.800	0.284	1.559
ID64348	64348	130	52.217	17.957	16.425	0	262	262	2	1	-10921639	125.190	132	64	181	2629	32.422	2.000	0.197	1.272
ID64349	64349	148	36.045	22.006	19.177	0	262	262	2	1	-10921639	145.143	147	109	172	3048	18.443	7.600	0.129	1.804
ID64350	64350	144	38.447	36.268	19.249	0	262	262	2	1	-10921639	139.381	143	79	177	2927	29.020	4.800	0.131	1.112
ID64351	64351	None	37.700	37.407	18.921	0	262	262	2	1	-10921639	147.381	158	82	188	3095	27.110	4.800	0.148	1.399
ID64320	64320	130	56.090	18.099	16.699	0	263	263	2	1	-10921639	124.714	131	53	190	2619	36.988	2.000	0.206	1.153
ID64321	64321	148	32.806	22.793	18.146	0	263	263	2	1	-10921639	144.810	147	123	161	3041	13.220	4.800	0.132	2.562
ID64322	64322	144	36.790	36.228	19.281	0	263	263	2	1	-10921639	145.333	147	87	183	3052	26.609	4.800	0.123	1.193
ID64323	64323	127	40.685	41.555	21.583	0	263	263	2	1	-10921639	131.476	141	77	172	2761	33.375	7.600	0.144	0.991
ID64324	64324	149	40.067	22.431	25.329	0	263	263	2	1	-10921639	107.571	109	44	175	2259	36.015	2.000	0.131	0.692
ID64325	64325	151	27.810	35.233	26.615	0	263	263	2	1	-10921639	136.095	138	104	167	2858	17.567	2.000	0.090	1.282
ID64326	64326	155	29.825	27.674	28.612	0	263	263	2	1	-10921639	116.714	116	87	165	2451	22.305	2.000	0.079	0.770
ID64327	64327	152	28.203	55.078	30.496	0	263	263	2	1	-10921639	75.905	79	46	93	1594	13.586	4.800	0.243	2.181
ID64328	64328	150	51.234	44.608	31.629	0	263	263	2	1	-10921639	115.762	123	50	170	2431	36.458	2.000	0.204	1.076
ID64329	64329	142	42.867	33.502	35.818	0	263	263	2	1	-10921639	143.238	149	95	193	3008	26.021	4.800	0.145	1.396
ID64330	64330	140	34.900	51.118	41.498	0	263	263	2	1	-10921639	64.143	64	44	87	1347	14.516	4.800	0.340	2.244
ID64331	64331	154	34.078	32.922	45.886	0	263	263	2	1	-10921639	87.381	86	66	116	1835	15.042	6.308	0.211	2.021
ID64317	64317	141	34.146	3.170	4.314	0	263	263	2	1	-10921639	49.905	43	26	87	1048	19.029	2.000	0.327	1.291
ID64318	64318	160	29.411	29.325	11.559	0	263	263	2	1	-10921639	71.143	68	39	111	1494	19.499	2.000	0.169	1.055
ID64319	64319	156	33.677	46.673	11.486	0	263	263	2	1	-10921639	66.476	75	19	98	1396	22.462	4.800	0.297	1.357
ID64303	64303	141	30.775	3.350	4.446	0	264	264	2	1	-10921639	49.619	48	28	87	1042	16.566	2.000	0.328	1.479
ID64304	64304	157	28.894	39.207	9.920	0	264	264	2	1	-10921639	76.619	75	48	104	1609	14.921	2.000	0.175	1.533
[truncated: 706 more rows]
