# Supplementary material for: Progressive enhancement of kinetic proofreading in T cell antigen discrimination from receptor activation to DAG generation
Source: eLife. 2022 Sep 20;11:e75263. doi: 10.7554/eLife.75263 (PMC9536835; doi:10.7554/eLife.75263)
Supplement: Figure 5—source data 1. — Each data table is the TrackMate ‘spot-statistics’ output of one cell over four cycles of blue-light illumination (frames 0–40, 100–140, 200–240, and 300–340, with 3 s interval between frames). We calculated the lifetime of TrackIDs that existed at the start of each period of blue-light illumination that did not last for the full period and fit the resulting lifetime distributions using custom Python scripts available at https://github.com/dbritain/KP-paper (copy archived at swh:1:rev:167fa456901903740f0f3ee6a3e5324bc45207ea, Britain, 2022). [file elife-75263-fig5-data1.zip › Fig5SourceData/LAT/lat1/cell17.csv]

Label	ID	TRACK_ID	QUALITY	POSITION_X	POSITION_Y	POSITION_Z	POSITION_T	FRAME	RADIUS	VISIBILITY	MANUAL_COLOR	MEAN_INTENSITY	MEDIAN_INTENSITY	MIN_INTENSITY	MAX_INTENSITY	TOTAL_INTENSITY	STANDARD_DEVIATION	ESTIMATED_DIAMETER	CONTRAST	SNR
ID70467	70467	None	30.612	8.753	9.850	0	0	0	2	1	-10921639	123.333	127	85	155	2590	19.998	2.000	0.113	1.252
ID70469	70469	0	35.573	18.157	12.563	0	0	0	2	1	-10921639	139.143	134	106	177	2922	21.818	2.000	0.114	1.305
ID70468	70468	None	37.099	13.177	10.903	0	0	0	2	1	-10921639	142.905	141	106	184	3001	21.239	2.000	0.107	1.303
ID70471	70471	1	42.856	12.764	18.909	0	0	0	2	1	-10921639	180.048	177	120	233	3781	26.212	2.000	0.105	1.306
ID70470	70470	None	39.000	1.937	19.123	0	0	0	2	1	-10921639	153.429	155	85	219	3222	35.771	2.000	0.072	0.577
ID70473	70473	None	32.621	21.437	22.876	0	0	0	2	1	-10921639	149.524	148	120	198	3140	21.507	2.000	0.084	1.079
ID70472	70472	2	47.568	29.212	21.913	0	0	0	2	1	-10921639	122.667	120	85	162	2576	24.993	2.000	0.192	1.581
ID70475	70475	3	29.780	11.366	24.146	0	0	0	2	1	-10921639	199.619	198	162	233	4192	20.488	4.800	0.061	1.126
ID70474	70474	4	45.953	3.099	24.016	0	0	0	2	1	-10921639	197.905	198	155	240	4156	25.694	2.000	0.100	1.401
ID70477	70477	5	33.182	21.000	42.000	0	0	0	2	1	-10921639	186.190	185	155	212	3910	17.166	4.800	0.127	2.442
ID70476	70476	None	34.212	4.211	32.957	0	0	0	2	1	-10921639	158.333	155	113	205	3325	24.094	2.000	0.085	1.031
ID70478	70478	6	49.636	37.000	42.000	0	0	0	2	1	-10921639	69.619	65	39	148	1462	30.668	2.000	0.326	1.116
ID70485	70485	0	38.351	18.035	12.172	0	1	1	2	1	-10921639	132.095	134	77	177	2774	26.901	2.000	0.127	1.105
ID70487	70487	1	30.331	12.954	19.004	0	1	1	2	1	-10921639	170.905	170	127	205	3589	21.968	2.000	0.064	0.932
ID70486	70486	None	28.745	8.101	15.849	0	1	1	2	1	-10921639	142.190	141	106	177	2986	21.193	2.000	0.084	1.042
ID70489	70489	4	39.826	3.313	24.492	0	1	1	2	1	-10921639	195.857	198	148	233	4113	26.895	2.000	0.092	1.226
ID70488	70488	2	33.521	29.403	21.989	0	1	1	2	1	-10921639	108.857	113	70	141	2286	20.365	4.800	0.160	1.476
ID70491	70491	7	40.721	13.162	29.037	0	1	1	2	1	-10921639	183.619	191	134	240	3856	31.163	2.000	0.082	0.896
ID70490	70490	3	30.103	11.219	24.212	0	1	1	2	1	-10921639	194.571	191	155	240	4086	23.434	7.600	0.059	0.930
ID70493	70493	5	29.129	20.303	41.033	0	1	1	2	1	-10921639	173.000	177	141	198	3633	19.532	4.800	0.094	1.519
ID70492	70492	8	35.966	19.525	32.087	0	1	1	2	1	-10921639	167.238	170	113	205	3512	24.702	4.800	0.101	1.237
ID70494	70494	6	60.042	37.000	42.000	0	1	1	2	1	-10921639	78.095	65	46	184	1640	35.403	2.000	0.372	1.197
ID70497	70497	2	40.770	29.494	21.983	0	2	2	2	1	-10921639	108.857	106	70	155	2286	22.317	2.000	0.173	1.440
ID70496	70496	1	40.072	12.924	19.047	0	2	2	2	1	-10921639	177.667	184	134	233	3731	27.270	2.000	0.087	1.046
ID70499	70499	4	48.479	3.460	24.558	0	2	2	2	1	-10921639	196.810	205	127	255	4133	35.297	2.000	0.101	1.025
ID70498	70498	3	34.016	11.941	23.898	0	2	2	2	1	-10921639	195.619	198	162	226	4108	19.676	2.000	0.070	1.308
ID70501	70501	8	33.083	19.148	31.087	0	2	2	2	1	-10921639	175.381	184	127	212	3683	20.383	4.800	0.105	1.642
ID70500	70500	7	37.128	12.966	29.129	0	2	2	2	1	-10921639	183.048	184	141	219	3844	23.157	3.200	0.086	1.253
ID70502	70502	6	36.035	37.000	42.000	0	2	2	2	1	-10921639	56.619	56	33	127	1189	22.955	2.000	0.295	1.124
ID70495	70495	0	28.885	17.033	11.898	0	2	2	2	1	-10921639	138.095	141	92	170	2900	19.406	4.800	0.094	1.226
ID70481	70481	None	28.445	10.248	20.371	0	3	3	2	1	-10921639	187.429	191	127	226	3936	25.075	7.600	0.068	0.955
ID70480	70480	1	35.569	13.358	18.592	0	3	3	2	1	-10921639	189.524	191	148	226	3980	22.340	7.600	0.082	1.287
ID70483	70483	4	50.525	3.606	24.568	0	3	3	2	1	-10921639	201.143	198	141	247	4224	29.962	2.000	0.114	1.377
ID70482	70482	2	33.282	29.274	21.794	0	3	3	2	1	-10921639	100.810	99	70	134	2117	18.546	2.000	0.146	1.382
ID70484	70484	7	44.814	12.677	29.210	0	3	3	2	1	-10921639	187.000	184	141	247	3927	28.947	2.000	0.095	1.119
ID70479	70479	0	39.059	18.440	12.326	0	3	3	2	1	-10921639	125.048	120	70	177	2626	30.127	2.000	0.118	0.874
ID70520	70520	None	32.425	17.707	29.291	0	4	4	2	1	-10921639	165.762	162	127	219	3481	23.582	2.000	0.063	0.834
ID70515	70515	0	42.472	17.354	12.171	0	4	4	2	1	-10921639	141.571	141	92	184	2973	27.077	4.800	0.141	1.293
ID70517	70517	3	42.251	11.155	23.956	0	4	4	2	1	-10921639	192.476	191	148	247	4042	28.416	2.000	0.070	0.892
ID70516	70516	2	34.682	29.168	22.075	0	4	4	2	1	-10921639	99.095	106	63	134	2081	22.322	2.000	0.156	1.196
ID70519	70519	7	40.595	12.661	29.193	0	4	4	2	1	-10921639	178.905	170	141	240	3757	27.441	2.000	0.073	0.889
ID70518	70518	4	61.211	3.700	24.650	0	4	4	2	1	-10921639	205.429	198	141	255	4314	33.040	2.000	0.145	1.570
ID70521	70521	2	35.845	29.450	21.643	0	5	5	2	1	-10921639	101.190	106	56	141	2125	20.707	2.000	0.164	1.379
ID70523	70523	4	42.621	3.427	25.294	0	5	5	2	1	-10921639	179.619	177	141	240	3772	28.246	2.000	0.101	1.167
ID70522	70522	3	47.338	11.059	24.063	0	5	5	2	1	-10921639	205.048	205	170	255	4306	23.945	4.800	0.109	1.688
ID70508	70508	4	36.228	3.635	25.129	0	6	6	2	1	-10921639	175.286	177	141	219	3681	22.608	2.000	0.084	1.207
ID70507	70507	3	53.778	11.338	24.191	0	6	6	2	1	-10921639	205.000	205	141	255	4305	32.170	4.800	0.123	1.393
ID70505	70505	3	56.833	11.736	24.008	0	7	7	2	1	-10921639	205.714	212	141	255	4320	32.008	2.000	0.128	1.458
ID70506	70506	4	28.489	3.161	25.243	0	7	7	2	1	-10921639	168.571	170	141	198	3540	18.198	2.000	0.066	1.152
ID70509	70509	3	55.831	11.582	23.981	0	8	8	2	1	-10921639	209.429	212	141	255	4398	35.934	4.800	0.132	1.363
ID70510	70510	4	27.586	3.634	25.454	0	8	8	2	1	-10921639	167.095	162	134	205	3509	17.899	3.200	0.064	1.119
ID70504	70504	4	34.346	4.058	25.865	0	9	9	2	1	-10921639	178.667	177	155	219	3752	18.527	4.800	0.081	1.442
ID70503	70503	3	61.644	11.831	23.776	0	9	9	2	1	-10921639	214.762	212	155	255	4510	33.130	4.800	0.141	1.603
ID70513	70513	9	42.762	11.456	21.525	0	10	10	2	1	-10921639	202.286	198	141	255	4248	33.333	7.600	0.100	1.108
ID70514	70514	3	49.227	11.818	24.065	0	10	10	2	1	-10921639	203.667	198	155	255	4277	29.159	2.000	0.109	1.375
ID70512	70512	3	56.335	11.913	24.045	0	11	11	2	1	-10921639	204.571	198	134	255	4296	35.532	7.600	0.126	1.286
ID70511	70511	9	48.417	11.595	22.067	0	11	11	2	1	-10921639	203.905	205	134	255	4282	36.576	6.296	0.127	1.252
ID70529	70529	9	61.192	11.742	21.859	0	12	12	2	1	-10921639	202.000	198	134	255	4242	41.712	4.800	0.149	1.256
ID70530	70530	3	53.874	11.674	23.561	0	12	12	2	1	-10921639	207.667	212	134	255	4361	40.867	4.800	0.127	1.147
ID70531	70531	9	54.587	11.808	22.010	0	13	13	2	1	-10921639	200.714	184	148	255	4215	38.573	2.000	0.123	1.140
ID70533	70533	10	35.045	1.678	26.057	0	13	13	2	1	-10921639	166.810	162	120	205	3503	25.903	2.000	0.084	1.001
ID70532	70532	3	52.492	11.239	24.490	0	13	13	2	1	-10921639	212.524	212	148	255	4463	35.483	4.800	0.115	1.237
ID70534	70534	11	29.005	37.000	42.000	0	13	13	2	1	-10921639	52.095	56	20	92	1094	24.674	2.000	0.318	1.018
ID70528	70528	11	33.362	37.000	42.000	0	14	14	2	1	-10921639	69.810	77	46	99	1466	17.116	6.120	0.303	1.896
ID70525	70525	3	59.625	11.586	23.657	0	14	14	2	1	-10921639	204.000	198	120	255	4284	42.444	4.800	0.140	1.181
ID70524	70524	None	32.814	4.468	20.618	0	14	14	2	1	-10921639	144.190	155	70	184	3028	29.635	2.000	0.080	0.718
ID70527	70527	None	29.387	20.172	33.763	0	14	14	2	1	-10921639	129.381	127	99	177	2717	19.587	2.000	0.076	0.933
ID70526	70526	10	44.677	0.000	25.000	0	14	14	2	1	-10921639	156.048	155	106	226	3277	29.350	2.000	0.147	1.366
ID70537	70537	10	30.593	0.000	25.000	0	15	15	2	1	-10921639	151.095	148	125	184	3173	21.241	4.800	0.127	1.600
ID70536	70536	3	67.309	11.691	23.203	0	15	15	2	1	-10921639	209.857	226	120	255	4407	45.622	4.800	0.170	1.333
ID70535	70535	3	67.934	11.689	22.041	0	16	16	2	1	-10921639	203.095	205	113	255	4265	44.769	2.000	0.160	1.250
ID70540	70540	None	27.636	2.703	26.299	0	17	17	2	1	-10921639	151.286	141	113	177	3177	19.092	2.000	0.077	1.127
ID70539	70539	10	36.582	0.000	24.000	0	17	17	2	1	-10921639	151.190	155	106	198	3175	29.943	7.600	0.108	0.988
ID70538	70538	3	68.260	11.847	22.422	0	17	17	2	1	-10921639	201.857	212	127	255	4239	43.218	2.000	0.157	1.267
ID70545	70545	None	52.989	11.178	24.831	0	18	18	2	1	-10921639	184.952	184	127	233	3884	34.336	4.800	0.132	1.255
ID70544	70544	10	27.466	0.000	24.000	0	18	18	2	1	-10921639	153.190	155	119	191	3217	20.610	7.600	0.099	1.335
ID70541	70541	None	28.450	10.875	10.787	0	18	18	2	1	-10921639	104.619	106	77	127	2197	14.545	4.800	0.141	1.780
ID70543	70543	None	27.612	27.782	22.048	0	18	18	2	1	-10921639	82.952	85	42	113	1742	20.558	2.000	0.157	1.092
ID70542	70542	3	66.703	11.783	21.999	0	18	18	2	1	-10921639	188.762	184	120	255	3964	40.247	2.000	0.160	1.295
ID70548	70548	10	33.350	0.000	24.000	0	19	19	2	1	-10921639	155.000	162	99	198	3255	29.283	7.600	0.112	1.062
ID70547	70547	3	67.350	11.738	23.392	0	19	19	2	1	-10921639	198.524	198	127	247	4169	35.877	4.800	0.189	1.757
ID70552	70552	12	30.570	2.388	26.178	0	20	20	2	1	-10921639	146.952	141	99	191	3086	22.462	2.000	0.073	0.894
ID70549	70549	None	62.476	11.514	22.420	0	20	20	2	1	-10921639	199.571	205	120	255	4191	39.084	4.800	0.162	1.421
ID70551	70551	3	61.062	11.799	23.427	0	20	20	2	1	-10921639	205.333	205	120	255	4312	39.454	4.800	0.174	1.543
ID70550	70550	10	27.733	0.000	24.000	0	20	20	2	1	-10921639	144.476	141	93	177	3034	26.103	7.600	0.096	0.969
ID70555	70555	None	31.115	8.828	15.692	0	21	21	2	1	-10921639	132.667	127	106	155	2786	15.435	2.000	0.105	1.628
ID70557	70557	10	29.278	0.000	24.000	0	21	21	2	1	-10921639	150.095	151	106	177	3152	21.746	6.160	0.116	1.434
ID70556	70556	3	66.167	11.987	22.893	0	21	21	2	1	-10921639	213.619	219	141	255	4486	33.235	7.600	0.185	2.006
ID70558	70558	12	30.934	1.766	24.969	0	21	21	2	1	-10921639	146.857	148	106	177	3084	22.579	4.800	0.094	1.117
ID70561	70561	12	32.287	2.750	26.531	0	22	22	2	1	-10921639	147.286	148	113	184	3093	24.567	2.000	0.089	0.976
ID70560	70560	10	32.945	0.000	24.000	0	22	22	2	1	-10921639	153.095	162	112	191	3215	24.617	7.600	0.110	1.234
ID70559	70559	3	56.406	11.472	22.084	0	22	22	2	1	-10921639	201.571	198	127	255	4233	34.776	4.800	0.134	1.374
ID70546	70546	3	67.174	11.677	21.826	0	23	23	2	1	-10921639	194.190	198	127	255	4078	40.199	2.000	0.165	1.369
ID70553	70553	3	59.195	11.834	21.957	0	24	24	2	1	-10921639	198.476	198	148	247	4168	31.181	2.000	0.145	1.612
ID70554	70554	13	43.362	37.000	42.000	0	24	24	2	1	-10921639	82.238	92	39	134	1727	28.337	2.000	0.347	1.495
ID70563	70563	13	39.997	37.000	42.000	0	25	25	2	1	-10921639	89.286	92	59	113	1875	17.934	6.310	0.310	2.354
ID70562	70562	3	38.610	12.808	22.744	0	25	25	2	1	-10921639	179.667	177	148	212	3773	20.397	7.600	0.106	1.686
ID70565	70565	13	45.148	37.000	42.000	0	26	26	2	1	-10921639	89.286	85	59	127	1875	23.182	4.800	0.292	1.742
ID70564	70564	3	39.596	13.173	21.710	0	26	26	2	1	-10921639	181.381	184	162	205	3809	16.216	4.800	0.125	2.490
ID70568	70568	13	36.396	37.000	42.000	0	27	27	2	1	-10921639	64.810	70	39	106	1361	20.319	2.000	0.316	1.532
ID70567	70567	14	28.376	17.062	30.077	0	27	27	2	1	-10921639	130.381	120	99	177	2738	22.198	2.000	0.065	0.717
ID70566	70566	3	36.410	13.417	20.504	0	27	27	2	1	-10921639	177.238	170	155	219	3722	20.072	6.254	0.102	1.636
ID70576	70576	13	33.357	37.000	42.000	0	28	28	2	1	-10921639	46.714	42	26	99	981	19.100	2.000	0.350	1.268
ID70573	70573	3	59.516	12.214	20.303	0	28	28	2	1	-10921639	179.333	170	120	240	3766	35.322	2.000	0.142	1.261
ID70575	70575	14	28.546	17.124	29.920	0	28	28	2	1	-10921639	134.381	134	92	170	2822	20.788	2.000	0.069	0.840
ID70574	70574	None	27.779	28.488	22.857	0	28	28	2	1	-10921639	64.857	63	21	99	1362	20.538	2.000	0.198	1.044
ID70569	70569	3	54.232	12.046	20.216	0	29	29	2	1	-10921639	179.952	177	120	240	3779	33.283	2.000	0.130	1.246
ID70577	70577	3	39.063	11.557	20.443	0	30	30	2	1	-10921639	167.905	170	113	205	3526	25.454	2.000	0.104	1.244
ID70579	70579	None	27.549	17.672	24.671	0	30	30	2	1	-10921639	142.667	148	106	162	2996	18.640	4.800	0.102	1.421
ID70578	70578	None	28.397	28.450	22.856	0	30	30	2	1	-10921639	63.190	70	35	106	1327	21.054	2.000	0.189	0.953
ID70581	70581	None	29.665	16.735	19.716	0	31	31	2	1	-10921639	138.095	127	113	184	2900	22.605	2.000	0.079	0.897
ID70580	70580	3	38.948	11.608	20.543	0	31	31	2	1	-10921639	161.714	155	113	212	3396	26.516	2.000	0.091	1.017
ID70582	70582	3	42.125	11.670	20.162	0	32	32	2	1	-10921639	164.429	155	127	212	3453	25.498	2.000	0.097	1.142
ID70572	70572	None	27.262	18.337	37.236	0	33	33	2	1	-10921639	105.952	99	77	134	2225	15.898	2.000	0.115	1.378
ID70571	70571	None	30.523	16.191	29.636	0	33	33	2	1	-10921639	142.095	141	106	184	2984	20.007	2.000	0.099	1.274
ID70570	70570	3	39.902	11.902	20.894	0	33	33	2	1	-10921639	166.762	162	120	212	3502	24.106	2.000	0.091	1.152
ID70584	70584	None	28.708	10.786	25.252	0	34	34	2	1	-10921639	147.905	148	106	177	3106	19.796	3.200	0.077	1.071
ID70583	70583	3	41.771	11.523	21.056	0	35	35	2	1	-10921639	155.000	148	113	212	3255	28.446	2.000	0.100	0.992
ID70590	70590	3	45.889	11.680	20.986	0	36	36	2	1	-10921639	154.905	148	120	219	3253	26.123	2.000	0.122	1.286
ID70585	70585	3	54.219	11.177	21.012	0	37	37	2	1	-10921639	163.524	170	120	219	3434	30.579	2.000	0.137	1.285
ID70586	70586	15	33.467	17.875	36.920	0	37	37	2	1	-10921639	108.857	106	77	148	2286	22.844	2.000	0.117	0.999
ID70589	70589	15	30.161	17.371	37.032	0	38	38	2	1	-10921639	110.952	113	70	141	2330	18.779	4.800	0.134	1.400
ID70588	70588	None	27.356	19.971	21.888	0	38	38	2	1	-10921639	130.381	127	99	170	2738	18.443	2.000	0.077	1.014
ID70587	70587	3	51.174	11.045	21.024	0	38	38	2	1	-10921639	162.714	162	127	219	3417	26.475	4.800	0.140	1.506
ID70592	70592	None	30.671	0.000	25.000	0	39	39	2	1	-10921639	142.857	141	120	170	3000	16.803	4.800	0.123	1.856
ID70591	70591	3	48.478	11.331	20.621	0	39	39	2	1	-10921639	152.905	148	106	212	3211	30.262	2.000	0.124	1.118
ID70600	70600	16	39.152	15.613	29.484	0	40	40	2	1	-10921639	144.524	141	113	198	3035	23.630	7.600	0.112	1.229
ID70597	70597	3	35.456	12.966	19.328	0	40	40	2	1	-10921639	157.667	155	127	198	3311	19.998	4.800	0.114	1.613
ID70599	70599	None	31.919	9.944	25.054	0	40	40	2	1	-10921639	148.190	148	113	191	3112	20.702	2.000	0.076	1.017
ID70598	70598	None	32.400	25.741	23.821	0	40	40	2	1	-10921639	95.048	92	56	134	1996	22.128	4.800	0.168	1.234
ID70593	70593	None	29.606	19.350	18.192	0	41	41	2	1	-10921639	109.667	113	85	148	2303	17.092	4.800	0.127	1.446
ID70595	70595	16	33.072	16.232	29.728	0	41	41	2	1	-10921639	138.762	134	113	184	2914	20.047	2.000	0.090	1.147
ID70594	70594	3	40.186	11.515	21.057	0	41	41	2	1	-10921639	155.000	155	99	198	3255	25.474	2.000	0.108	1.190
ID70596	70596	3	38.275	11.713	21.011	0	42	42	2	1	-10921639	156.619	148	127	198	3289	21.713	7.600	0.093	1.223
ID70603	70603	None	27.254	13.260	17.085	0	43	43	2	1	-10921639	142.381	141	113	170	2990	15.522	4.800	0.096	1.606
ID70605	70605	None	27.145	2.483	26.955	0	43	43	2	1	-10921639	122.667	120	92	155	2576	18.975	2.000	0.083	0.993
ID70604	70604	3	28.598	11.529	21.389	0	43	43	2	1	-10921639	151.286	155	113	184	3177	21.749	2.000	0.080	1.035
ID70606	70606	16	31.177	15.368	29.303	0	43	43	2	1	-10921639	142.476	141	120	184	2992	18.234	2.000	0.092	1.313
ID70601	70601	3	27.434	11.587	21.221	0	44	44	2	1	-10921639	144.524	141	99	184	3035	23.121	2.000	0.078	0.905
ID70602	70602	16	29.085	16.363	29.387	0	44	44	2	1	-10921639	148.571	148	120	184	3120	19.574	4.800	0.083	1.167
ID70609	70609	16	28.909	16.001	29.127	0	45	45	2	1	-10921639	142.810	148	106	177	2999	19.002	4.800	0.089	1.231
ID70608	70608	3	57.140	11.692	21.337	0	45	45	2	1	-10921639	165.095	162	120	233	3467	33.006	2.000	0.143	1.250
ID70607	70607	None	31.142	12.564	15.532	0	45	45	2	1	-10921639	141.810	141	106	170	2978	19.874	6.369	0.102	1.321
ID70617	70617	17	32.135	24.091	22.836	0	46	46	2	1	-10921639	102.476	99	77	155	2152	19.758	2.000	0.119	1.100
ID70616	70616	3	61.470	11.690	21.562	0	46	46	2	1	-10921639	172.571	177	120	233	3624	36.085	4.800	0.176	1.434
ID70615	70615	None	28.058	20.808	14.574	0	46	46	2	1	-10921639	72.381	70	28	113	1520	24.877	2.000	0.131	0.676
ID70611	70611	17	27.721	25.749	23.244	0	47	47	2	1	-10921639	96.476	92	56	127	2026	19.083	7.600	0.136	1.214
ID70610	70610	3	46.281	11.824	21.029	0	47	47	2	1	-10921639	166.190	170	113	212	3490	29.592	2.000	0.124	1.238
ID70613	70613	None	27.944	9.142	35.929	0	47	47	2	1	-10921639	100.476	99	56	141	2110	20.469	4.800	0.129	1.118
ID70612	70612	18	37.817	11.539	29.167	0	47	47	2	1	-10921639	147.524	141	120	198	3098	21.313	2.000	0.108	1.347
ID70614	70614	19	28.612	17.805	36.353	0	47	47	2	1	-10921639	122.333	127	92	148	2569	13.883	4.800	0.126	1.973
ID70621	70621	3	73.544	11.770	21.465	0	48	48	2	1	-10921639	180.952	184	120	255	3800	45.465	2.000	0.175	1.188
ID70623	70623	19	34.594	17.476	36.319	0	48	48	2	1	-10921639	120.714	120	85	170	2535	21.678	4.800	0.118	1.176
ID70622	70622	18	39.836	11.819	29.168	0	48	48	2	1	-10921639	139.857	127	113	198	2937	25.146	2.000	0.089	0.905
ID70620	70620	19	40.102	17.469	36.629	0	49	49	2	1	-10921639	112.905	113	42	177	2371	37.308	2.000	0.138	0.736
ID70619	70619	3	67.148	11.676	21.573	0	49	49	2	1	-10921639	183.333	170	127	255	3850	38.790	4.800	0.182	1.458
ID70618	70618	20	27.394	15.023	13.010	0	49	49	2	1	-10921639	108.190	113	63	141	2272	22.875	2.000	0.093	0.803
ID70633	70633	None	34.554	2.540	26.833	0	50	50	2	1	-10921639	125.095	120	92	184	2627	26.586	2.000	0.103	0.875
ID70632	70632	21	37.889	25.217	23.013	0	50	50	2	1	-10921639	115.333	113	85	155	2422	21.155	2.000	0.149	1.410
ID70635	70635	19	47.630	16.788	36.035	0	50	50	2	1	-10921639	118.619	113	63	184	2491	29.703	2.000	0.155	1.074
ID70634	70634	18	31.589	11.506	29.555	0	50	50	2	1	-10921639	136.238	127	106	184	2861	23.632	2.000	0.085	0.904
ID70631	70631	3	76.226	11.595	21.920	0	50	50	2	1	-10921639	195.143	191	120	255	4098	47.399	4.800	0.210	1.430
ID70630	70630	20	28.696	14.961	13.455	0	50	50	2	1	-10921639	114.810	120	56	148	2411	28.439	2.000	0.105	0.769
ID70637	70637	3	64.220	11.743	21.420	0	51	51	2	1	-10921639	175.619	177	120	240	3688	38.661	2.000	0.169	1.316
ID70636	70636	20	34.148	16.257	14.143	0	51	51	2	1	-10921639	122.619	127	77	162	2575	23.258	7.600	0.119	1.125
ID70639	70639	18	40.877	11.692	28.927	0	51	51	2	1	-10921639	135.762	134	92	198	2851	28.100	2.000	0.105	0.915
ID70638	70638	21	31.867	25.545	23.388	0	51	51	2	1	-10921639	107.190	106	56	148	2251	26.669	7.600	0.123	0.879
ID70625	70625	3	51.660	11.471	21.929	0	52	52	2	1	-10921639	163.571	170	85	219	3435	42.105	4.800	0.158	1.060
ID70624	70624	None	28.863	29.755	18.495	0	52	52	2	1	-10921639	59.524	63	21	92	1250	22.020	4.800	0.246	1.067
ID70627	70627	None	31.401	3.028	27.541	0	52	52	2	1	-10921639	116.000	106	85	155	2436	21.640	2.000	0.098	0.959
ID70626	70626	21	43.869	25.328	23.380	0	52	52	2	1	-10921639	120.286	120	63	170	2526	27.516	2.000	0.162	1.220
ID70629	70629	19	29.594	16.479	36.456	0	52	52	2	1	-10921639	113.238	120	63	148	2378	22.937	2.000	0.117	1.037
ID70628	70628	18	45.685	11.652	29.556	0	52	52	2	1	-10921639	136.857	134	92	219	2874	34.171	2.000	0.118	0.848
ID70641	70641	3	56.630	11.707	20.770	0	53	53	2	1	-10921639	158.762	162	106	226	3334	38.417	2.000	0.148	1.065
ID70640	70640	None	27.207	15.260	13.689	0	53	53	2	1	-10921639	109.905	106	77	155	2308	20.396	2.000	0.082	0.816
ID70643	70643	18	46.883	11.670	29.324	0	53	53	2	1	-10921639	138.857	127	99	219	2916	35.377	2.000	0.101	0.719
ID70642	70642	21	49.381	24.969	23.293	0	53	53	2	1	-10921639	120.000	113	70	184	2520	29.475	7.600	0.174	1.209
ID70644	70644	19	33.840	17.000	36.000	0	53	53	2	1	-10921639	126.619	127	63	162	2659	25.982	4.800	0.116	1.012
ID70645	70645	None	31.218	17.246	7.760	0	54	54	2	1	-10921639	64.190	70	28	113	1348	22.115	2.000	0.187	0.914
ID70647	70647	3	58.057	11.785	21.107	0	54	54	2	1	-10921639	168.190	177	113	233	3532	33.022	2.000	0.145	1.291
ID70646	70646	None	34.826	14.554	17.913	0	54	54	2	1	-10921639	160.143	162	120	198	3363	24.721	7.600	0.086	1.030
ID70649	70649	18	42.953	11.800	29.718	0	54	54	2	1	-10921639	141.476	141	99	205	2971	29.514	2.000	0.111	0.954
ID70648	70648	21	50.525	24.841	23.130	0	54	54	2	1	-10921639	123.429	120	85	184	2592	27.642	2.000	0.186	1.401
ID70651	70651	19	43.414	18.710	36.420	0	54	54	2	1	-10921639	146.286	148	106	177	3072	23.247	4.800	0.161	1.747
ID70650	70650	22	30.176	9.048	35.888	0	54	54	2	1	-10921639	97.810	99	56	134	2054	21.226	2.000	0.127	1.038
ID70659	70659	None	27.893	30.984	18.735	0	55	55	2	1	-10921639	68.190	70	42	92	1432	13.396	4.800	0.259	2.097
ID70661	70661	23	29.728	0.000	24.000	0	55	55	2	1	-10921639	123.143	120	85	177	2586	28.011	7.600	0.075	0.611
ID70660	70660	3	53.615	11.801	20.636	0	55	55	2	1	-10921639	167.571	170	113	226	3519	32.681	2.000	0.141	1.266
ID70663	70663	18	45.013	11.204	28.838	0	55	55	2	1	-10921639	150.667	148	113	198	3164	30.216	2.000	0.129	1.140
ID70662	70662	21	42.033	24.499	23.477	0	55	55	2	1	-10921639	126.429	120	99	184	2655	24.459	4.800	0.150	1.346
ID70665	70665	19	39.308	18.867	36.517	0	55	55	2	1	-10921639	141.143	141	92	191	2964	26.500	4.800	0.147	1.367
ID70664	70664	22	27.611	8.486	35.887	0	55	55	2	1	-10921639	95.095	92	56	148	1997	24.031	2.000	0.107	0.767
ID70672	70672	19	43.823	18.388	36.284	0	56	56	2	1	-10921639	150.619	148	106	205	3163	25.053	4.800	0.136	1.438
ID70667	70667	24	38.524	13.288	16.952	0	56	56	2	1	-10921639	166.857	170	113	205	3504	26.785	2.000	0.099	1.126
ID70666	70666	25	34.617	16.899	8.446	0	56	56	2	1	-10921639	71.095	70	28	120	1493	30.943	2.000	0.201	0.768
ID70669	70669	23	28.584	0.000	24.000	0	56	56	2	1	-10921639	126.619	125	86	177	2659	20.405	7.600	0.094	1.066
ID70668	70668	3	41.324	11.831	21.838	0	56	56	2	1	-10921639	149.952	155	99	198	3149	29.009	2.000	0.111	1.037
ID70671	70671	18	39.540	11.756	28.829	0	56	56	2	1	-10921639	148.286	148	113	205	3114	27.765	2.000	0.092	0.898
ID70670	70670	21	34.734	24.538	23.829	0	56	56	2	1	-10921639	115.952	113	77	155	2435	22.286	4.800	0.146	1.326
ID70657	70657	18	41.158	11.690	28.987	0	57	57	2	1	-10921639	153.333	148	113	198	3220	25.271	2.000	0.115	1.249
ID70656	70656	23	36.500	0.000	24.000	0	57	57	2	1	-10921639	125.524	127	93	205	2636	28.624	7.600	0.098	0.783
ID70658	70658	19	48.053	18.344	36.050	0	57	57	2	1	-10921639	153.333	155	99	198	3220	27.614	6.297	0.146	1.418
ID70653	70653	24	30.606	13.026	17.377	0	57	57	2	1	-10921639	163.762	162	134	205	3439	23.080	2.000	0.065	0.870
ID70652	70652	25	45.836	17.049	8.890	0	57	57	2	1	-10921639	91.619	92	49	155	1924	30.205	2.000	0.204	1.030
ID70655	70655	21	37.402	23.696	23.148	0	57	57	2	1	-10921639	125.762	127	92	170	2641	23.259	2.000	0.125	1.201
ID70654	70654	3	47.677	11.890	21.464	0	57	57	2	1	-10921639	162.524	170	113	212	3413	29.454	2.000	0.118	1.161
ID70673	70673	25	31.890	17.050	8.152	0	58	58	2	1	-10921639	59.905	56	21	127	1258	29.910	2.000	0.141	0.496
ID70675	70675	3	53.150	11.711	21.858	0	58	58	2	1	-10921639	165.143	155	120	233	3468	32.629	7.600	0.135	1.202
ID70674	70674	24	35.018	14.413	17.595	0	58	58	2	1	-10921639	181.857	184	141	219	3819	19.822	7.600	0.088	1.479
ID70677	70677	21	34.549	23.830	23.535	0	58	58	2	1	-10921639	125.381	127	92	170	2633	21.325	4.800	0.130	1.357
ID70676	70676	23	34.698	0.000	24.000	0	58	58	2	1	-10921639	120.524	120	86	191	2531	28.927	7.600	0.090	0.688
ID70679	70679	26	29.606	25.678	33.610	0	58	58	2	1	-10921639	98.000	99	56	155	2058	27.124	2.000	0.110	0.719
ID70678	70678	18	54.414	11.788	29.036	0	58	58	2	1	-10921639	153.619	148	106	226	3226	29.652	2.000	0.145	1.316
ID70681	70681	19	41.379	18.549	35.695	0	58	58	2	1	-10921639	156.000	155	120	198	3276	23.065	4.800	0.132	1.574
ID70680	70680	None	29.246	8.799	35.598	0	58	58	2	1	-10921639	99.048	113	42	134	2080	28.174	2.000	0.123	0.769
ID70689	70689	19	33.635	18.394	36.008	0	59	59	2	1	-10921639	147.857	148	92	184	3105	22.337	6.288	0.106	1.269
ID70688	70688	26	40.307	25.302	33.330	0	59	59	2	1	-10921639	127.048	127	70	170	2668	27.281	2.000	0.141	1.148
ID70683	70683	24	46.815	14.234	18.304	0	59	59	2	1	-10921639	187.381	184	141	233	3935	28.419	7.600	0.113	1.340
ID70682	70682	25	41.477	16.838	8.377	0	59	59	2	1	-10921639	75.762	77	28	134	1591	34.586	2.000	0.208	0.756
ID70685	70685	21	54.758	23.641	23.301	0	59	59	2	1	-10921639	136.190	134	85	205	2860	33.883	2.000	0.178	1.213
ID70684	70684	3	57.068	11.777	21.999	0	59	59	2	1	-10921639	160.476	155	106	255	3370	37.138	2.000	0.123	0.950
ID70687	70687	18	55.241	11.842	29.024	0	59	59	2	1	-10921639	156.000	141	106	226	3276	29.781	2.000	0.146	1.331
ID70686	70686	23	34.588	0.000	24.000	0	59	59	2	1	-10921639	128.667	120	93	184	2702	24.842	7.600	0.096	0.904
ID70691	70691	24	54.137	13.483	17.967	0	60	60	2	1	-10921639	199.333	198	134	255	4186	30.771	4.800	0.129	1.482
ID70690	70690	25	50.253	17.082	8.226	0	60	60	2	1	-10921639	83.143	77	35	148	1746	36.389	2.000	0.238	0.880
ID70693	70693	21	67.179	22.974	23.199	0	60	60	2	1	-10921639	163.762	155	113	226	3439	33.246	4.800	0.206	1.682
ID70692	70692	3	48.909	12.018	21.773	0	60	60	2	1	-10921639	166.190	170	127	219	3490	32.197	2.000	0.128	1.169
ID70695	70695	26	47.502	25.748	33.896	0	60	60	2	1	-10921639	122.667	134	70	177	2576	29.905	4.800	0.181	1.255
ID70694	70694	18	37.274	12.392	29.016	0	60	60	2	1	-10921639	135.143	134	106	177	2838	21.973	2.000	0.112	1.240
ID70696	70696	19	33.544	17.999	35.626	0	60	60	2	1	-10921639	146.238	148	99	184	3071	23.866	4.800	0.105	1.167
ID70721	70721	24	58.638	12.356	16.921	0	61	61	2	1	-10921639	190.762	198	141	255	4006	36.050	2.000	0.135	1.260
ID70720	70720	25	41.525	17.002	9.336	0	61	61	2	1	-10921639	92.000	106	35	148	1932	33.799	2.000	0.196	0.891
ID70723	70723	3	47.403	12.217	21.107	0	61	61	2	1	-10921639	175.952	177	113	226	3695	32.960	2.000	0.117	1.115
ID70722	70722	27	34.141	20.947	19.911	0	61	61	2	1	-10921639	129.048	120	92	184	2710	23.557	2.000	0.082	0.832
ID70725	70725	None	30.789	0.000	24.000	0	61	61	2	1	-10921639	134.286	134	99	198	2820	24.377	2.000	0.087	0.880
ID70724	70724	21	48.197	23.277	23.511	0	61	61	2	1	-10921639	142.619	134	92	198	2995	32.236	2.000	0.138	1.071
ID70727	70727	18	53.857	12.145	29.012	0	61	61	2	1	-10921639	155.048	148	120	205	3256	27.047	2.000	0.159	1.576
ID70726	70726	28	29.162	2.363	27.545	0	61	61	2	1	-10921639	148.905	148	113	191	3127	21.085	2.000	0.077	1.005
ID70729	70729	26	42.027	25.057	34.149	0	61	61	2	1	-10921639	130.714	127	99	177	2745	20.948	4.800	0.157	1.694
ID70728	70728	29	28.996	29.197	32.485	0	61	61	2	1	-10921639	90.905	92	49	134	1909	23.736	2.000	0.115	0.790
ID70730	70730	19	33.039	19.932	37.393	0	61	61	2	1	-10921639	139.714	141	113	177	2934	16.766	4.800	0.111	1.670
ID70711	70711	25	45.342	17.025	9.184	0	62	62	2	1	-10921639	92.571	92	42	148	1944	32.378	2.000	0.199	0.949
ID70713	70713	27	44.734	21.172	20.302	0	62	62	2	1	-10921639	142.571	141	99	198	2994	28.504	2.000	0.132	1.164
ID70712	70712	24	52.590	12.379	16.863	0	62	62	2	1	-10921639	193.524	198	134	255	4064	36.005	2.000	0.112	1.081
ID70715	70715	21	27.725	23.058	23.637	0	62	62	2	1	-10921639	139.095	141	106	170	2921	18.171	7.600	0.092	1.288
ID70714	70714	3	44.947	12.147	21.126	0	62	62	2	1	-10921639	187.000	191	141	240	3927	28.971	6.374	0.110	1.280
ID70717	70717	18	39.054	12.062	29.191	0	62	62	2	1	-10921639	144.143	148	106	184	3027	23.604	2.000	0.120	1.307
ID70716	70716	28	31.671	2.399	27.208	0	62	62	2	1	-10921639	160.095	162	113	191	3362	19.970	6.373	0.091	1.334
ID70719	70719	26	50.286	24.989	34.287	0	62	62	2	1	-10921639	147.667	148	92	184	3101	26.554	4.800	0.189	1.768
ID70718	70718	29	28.885	29.170	32.011	0	62	62	2	1	-10921639	99.714	106	63	148	2094	22.170	2.000	0.118	0.947
ID70697	70697	25	29.944	16.925	9.509	0	63	63	2	1	-10921639	96.381	106	49	148	2024	25.262	2.000	0.111	0.762
ID70699	70699	None	29.032	5.768	16.364	0	63	63	2	1	-10921639	119.571	120	56	162	2511	27.614	2.000	0.081	0.651
ID70698	70698	None	27.807	0.000	16.000	0	63	63	2	1	-10921639	109.190	106	79	184	2293	26.078	2.000	0.082	0.638
ID70701	70701	27	44.437	20.983	20.271	0	63	63	2	1	-10921639	140.190	134	85	205	2944	32.163	2.000	0.117	0.911
ID70700	70700	24	45.966	13.257	17.573	0	63	63	2	1	-10921639	191.905	191	148	226	4030	21.436	4.800	0.128	2.028
ID70703	70703	None	30.077	0.000	24.000	0	63	63	2	1	-10921639	148.286	141	113	184	3114	22.372	7.600	0.089	1.085
ID70702	70702	3	37.897	11.957	21.169	0	63	63	2	1	-10921639	171.571	177	134	205	3603	22.496	2.000	0.094	1.310
ID70705	70705	18	41.059	12.242	28.761	0	63	63	2	1	-10921639	150.286	148	106	198	3156	24.315	2.000	0.119	1.318
ID70704	70704	21	35.452	22.696	23.679	0	63	63	2	1	-10921639	134.476	134	99	191	2824	26.960	7.600	0.092	0.841
ID70707	70707	29	27.013	28.819	31.769	0	63	63	2	1	-10921639	81.524	85	42	127	1712	26.696	2.000	0.092	0.517
ID70706	70706	None	31.855	18.001	31.216	0	63	63	2	1	-10921639	141.810	141	99	184	2978	23.340	2.000	0.080	0.896
ID70709	70709	None	29.008	21.343	36.965	0	63	63	2	1	-10921639	140.095	141	85	170	2942	22.519	7.600	0.097	1.101
ID70708	70708	26	32.921	24.717	33.910	0	63	63	2	1	-10921639	126.619	134	77	162	2659	23.788	4.800	0.128	1.210
ID70710	70710	30	35.427	3.773	38.774	0	63	63	2	1	-10921639	108.048	106	63	162	2269	28.990	2.000	0.102	0.692
ID70737	70737	None	27.598	18.025	34.529	0	64	64	2	1	-10921639	164.143	162	127	198	3447	17.695	6.305	0.078	1.346
ID70736	70736	26	28.324	24.638	34.132	0	64	64	2	1	-10921639	131.286	134	77	162	2757	23.797	7.600	0.114	1.128
ID70739	70739	31	27.485	18.779	39.704	0	64	64	2	1	-10921639	122.000	120	70	170	2562	29.702	2.000	0.089	0.675
ID70738	70738	30	31.771	3.290	38.052	0	64	64	2	1	-10921639	134.381	141	106	170	2822	21.139	4.800	0.124	1.402
ID70731	70731	24	36.936	12.805	17.170	0	64	64	2	1	-10921639	181.762	184	148	212	3817	20.268	6.068	0.095	1.561
ID70733	70733	27	44.807	20.742	20.477	0	64	64	2	1	-10921639	138.857	141	77	198	2916	33.268	2.000	0.135	0.993
ID70732	70732	3	52.891	11.995	20.901	0	64	64	2	1	-10921639	179.952	177	134	233	3779	30.655	2.000	0.126	1.316
ID70735	70735	18	31.886	12.803	28.591	0	64	64	2	1	-10921639	144.905	148	106	177	3043	20.950	2.000	0.091	1.154
ID70734	70734	21	33.138	23.084	23.735	0	64	64	2	1	-10921639	132.048	134	99	177	2773	22.142	7.600	0.098	1.068
ID70753	70753	3	32.990	12.433	21.280	0	65	65	2	1	-10921639	159.810	155	120	198	3356	24.557	2.000	0.079	0.948
ID70752	70752	27	30.150	20.516	20.310	0	65	65	2	1	-10921639	133.762	134	92	170	2809	23.315	2.000	0.089	0.937
ID70755	70755	18	41.320	12.526	28.581	0	65	65	2	1	-10921639	151.952	155	120	191	3191	23.745	2.000	0.115	1.315
ID70754	70754	21	31.309	22.125	24.160	0	65	65	2	1	-10921639	133.381	134	106	184	2801	19.666	2.000	0.083	1.043
ID70757	70757	31	58.044	19.157	37.773	0	65	65	2	1	-10921639	174.286	184	106	219	3660	37.097	4.800	0.172	1.377
ID70756	70756	None	28.797	28.167	31.352	0	65	65	2	1	-10921639	99.762	106	63	134	2095	21.265	7.600	0.123	1.028
ID70749	70749	None	30.060	18.000	0.000	0	65	65	2	1	-10921639	61.571	63	39	85	1293	12.758	4.800	0.334	2.418
ID70751	70751	24	43.692	13.040	17.150	0	65	65	2	1	-10921639	188.857	184	162	226	3966	20.737	4.800	0.107	1.753
ID70750	70750	32	30.627	12.111	12.016	0	65	65	2	1	-10921639	127.762	134	85	177	2683	27.714	2.000	0.078	0.664
ID70741	70741	None	36.570	29.129	14.596	0	66	66	2	1	-10921639	68.571	63	42	113	1440	17.345	4.800	0.274	1.699
ID70740	70740	32	46.598	12.212	12.501	0	66	66	2	1	-10921639	156.667	155	120	219	3290	27.929	2.000	0.131	1.302
ID70743	70743	3	34.341	12.357	21.277	0	66	66	2	1	-10921639	167.238	170	127	198	3512	21.489	4.800	0.105	1.474
ID70742	70742	24	37.567	13.133	17.763	0	66	66	2	1	-10921639	187.238	184	148	226	3932	19.539	4.800	0.102	1.773
ID70745	70745	18	39.980	12.414	28.879	0	66	66	2	1	-10921639	155.667	155	106	198	3269	25.751	4.800	0.117	1.266
ID70744	70744	27	51.795	20.899	20.668	0	66	66	2	1	-10921639	154.286	148	106	219	3240	27.255	2.000	0.153	1.504
ID70747	70747	31	58.272	19.934	37.128	0	66	66	2	1	-10921639	181.905	170	134	233	3820	31.008	4.800	0.148	1.514
ID70746	70746	33	32.033	17.650	31.178	0	66	66	2	1	-10921639	153.286	155	120	198	3219	22.974	2.000	0.075	0.931
ID70748	70748	None	28.423	3.926	38.472	0	66	66	2	1	-10921639	116.286	113	77	162	2442	20.814	7.600	0.086	0.885
ID70769	70769	None	32.230	0.000	16.000	0	67	67	2	1	-10921639	143.381	148	106	184	3011	21.437	4.800	0.131	1.547
ID70768	70768	32	41.298	12.321	12.839	0	67	67	2	1	-10921639	149.619	162	92	205	3142	30.644	4.800	0.111	0.977
ID70771	70771	None	28.938	3.883	19.532	0	67	67	2	1	-10921639	146.905	148	106	184	3085	22.722	7.600	0.090	1.068
ID70770	70770	24	42.571	13.004	17.679	0	67	67	2	1	-10921639	181.762	177	134	240	3817	26.706	6.075	0.097	1.199
ID70773	70773	27	38.848	20.745	20.765	0	67	67	2	1	-10921639	145.810	148	106	191	3062	23.058	4.800	0.121	1.363
ID70772	70772	3	32.164	12.726	20.592	0	67	67	2	1	-10921639	160.429	162	113	219	3369	26.231	6.326	0.082	0.923
ID70775	70775	33	28.967	18.165	31.554	0	67	67	2	1	-10921639	165.143	162	134	198	3468	20.303	7.600	0.074	1.122
ID70774	70774	18	36.531	12.805	28.870	0	67	67	2	1	-10921639	153.571	148	127	205	3225	19.884	2.000	0.097	1.366
ID70777	70777	34	37.578	3.231	35.179	0	67	67	2	1	-10921639	153.619	155	120	198	3226	22.042	2.000	0.102	1.295
ID70776	70776	35	31.445	23.878	34.455	0	67	67	2	1	-10921639	142.571	148	99	191	2994	29.410	7.600	0.101	0.889
ID70779	70779	None	43.689	32.000	42.000	0	67	67	2	1	-10921639	66.571	63	33	134	1398	27.665	2.000	0.318	1.160
ID70778	70778	31	46.380	19.831	36.430	0	67	67	2	1	-10921639	185.857	191	127	219	3903	23.915	4.800	0.128	1.758
ID70785	70785	33	30.471	17.686	31.780	0	68	68	2	1	-10921639	161.524	170	120	191	3392	22.713	2.000	0.073	0.962
ID70784	70784	18	48.757	13.220	28.945	0	68	68	2	1	-10921639	162.476	162	127	212	3412	27.930	2.000	0.129	1.331
ID70787	70787	34	39.845	3.553	35.993	0	68	68	2	1	-10921639	154.333	155	120	205	3241	21.759	4.800	0.143	1.778
ID70786	70786	35	37.250	23.508	34.272	0	68	68	2	1	-10921639	151.619	148	92	212	3184	30.187	4.800	0.121	1.082
ID70788	70788	31	47.674	19.493	36.870	0	68	68	2	1	-10921639	181.048	184	120	240	3802	32.191	4.800	0.123	1.236
ID70781	70781	24	36.060	13.045	17.277	0	68	68	2	1	-10921639	177.286	184	134	219	3723	25.548	2.000	0.067	0.877
ID70780	70780	32	54.629	12.612	12.518	0	68	68	2	1	-10921639	166.048	155	113	255	3487	36.619	2.000	0.105	0.863
ID70783	70783	27	44.475	20.755	21.450	0	68	68	2	1	-10921639	150.571	155	99	198	3162	28.335	4.800	0.132	1.240
ID70782	70782	3	34.451	12.814	21.030	0	68	68	2	1	-10921639	157.381	162	106	212	3305	25.031	2.000	0.076	0.887
ID70759	70759	39	50.088	0.000	16.000	0	69	69	2	1	-10921639	140.571	148	77	205	2952	37.771	4.800	0.189	1.183
ID70758	70758	32	63.439	12.860	12.707	0	69	69	2	1	-10921639	169.857	162	113	255	3567	36.086	2.000	0.147	1.203
ID70761	70761	36	34.000	4.750	19.841	0	69	69	2	1	-10921639	135.810	141	99	177	2852	23.853	2.000	0.092	0.956
ID70760	70760	24	31.388	12.799	17.631	0	69	69	2	1	-10921639	171.619	170	141	226	3604	20.539	2.000	0.072	1.124
ID70763	70763	27	54.216	20.373	20.878	0	69	69	2	1	-10921639	161.048	162	120	219	3382	31.850	2.000	0.145	1.284
ID70762	70762	3	35.097	12.664	21.374	0	69	69	2	1	-10921639	158.714	162	127	205	3333	21.247	2.000	0.089	1.225
ID70765	70765	None	30.067	0.569	30.034	0	69	69	2	1	-10921639	167.810	162	113	212	3524	26.326	4.800	0.089	1.042
ID70764	70764	18	40.674	13.284	28.727	0	69	69	2	1	-10921639	160.667	162	120	205	3374	24.426	2.000	0.114	1.342
ID70767	70767	31	63.547	19.538	36.669	0	69	69	2	1	-10921639	198.571	198	120	255	4170	37.144	7.600	0.165	1.518
ID70766	70766	34	39.188	3.198	34.337	0	69	69	2	1	-10921639	158.667	155	127	212	3332	22.283	2.000	0.098	1.268
ID70789	70789	None	27.140	19.336	12.243	0	70	70	2	1	-10921639	117.619	120	77	148	2470	22.373	4.800	0.117	1.103
ID70791	70791	39	50.017	0.000	16.000	0	70	70	2	1	-10921639	138.095	141	85	198	2900	31.945	7.600	0.195	1.414
ID70790	70790	32	60.196	12.763	12.820	0	70	70	2	1	-10921639	174.524	162	127	255	3665	33.609	2.000	0.136	1.242
ID70793	70793	27	37.291	20.047	20.134	0	70	70	2	1	-10921639	156.143	162	106	191	3279	26.809	7.600	0.111	1.160
ID70792	70792	36	49.479	4.260	19.577	0	70	70	2	1	-10921639	151.619	148	99	205	3184	32.509	2.000	0.134	1.102
ID70795	70795	38	32.423	26.707	32.781	0	70	70	2	1	-10921639	108.762	113	63	148	2284	27.615	4.800	0.139	0.963
ID70794	70794	18	37.339	12.681	29.025	0	70	70	2	1	-10921639	159.095	155	113	198	3341	22.293	2.000	0.102	1.321
ID70797	70797	31	59.145	19.182	36.265	0	70	70	2	1	-10921639	198.238	205	141	255	4163	29.660	4.800	0.146	1.702
ID70796	70796	34	45.670	3.072	34.480	0	70	70	2	1	-10921639	163.381	155	113	226	3431	29.046	2.000	0.102	1.040
ID70801	70801	3	36.292	12.339	21.012	0	71	71	2	1	-10921639	158.762	162	127	198	3334	22.965	2.000	0.089	1.125
ID70800	70800	36	46.581	4.712	19.517	0	71	71	2	1	-10921639	149.952	141	99	233	3149	34.152	2.000	0.121	0.945
ID70803	70803	18	40.884	13.015	28.917	0	71	71	2	1	-10921639	153.667	148	120	205	3227	24.965	2.000	0.097	1.086
ID70802	70802	37	29.157	21.123	23.720	0	71	71	2	1	-10921639	144.810	148	106	177	3041	18.949	2.000	0.079	1.125
ID70805	70805	34	31.972	3.378	34.546	0	71	71	2	1	-10921639	153.952	148	113	205	3233	23.122	2.000	0.090	1.094
ID70804	70804	38	32.176	25.812	33.473	0	71	71	2	1	-10921639	118.333	113	77	170	2485	25.411	2.000	0.109	0.912
ID70806	70806	31	54.342	19.921	36.095	0	71	71	2	1	-10921639	197.571	198	141	247	4149	24.584	4.800	0.149	2.084
ID70799	70799	39	41.337	0.000	16.000	0	71	71	2	1	-10921639	130.524	132	77	184	2741	27.732	2.000	0.159	1.291
ID70798	70798	32	58.067	12.520	12.853	0	71	71	2	1	-10921639	172.476	162	120	255	3622	38.643	2.000	0.115	0.918
ID70816	70816	31	58.162	19.531	36.276	0	72	72	2	1	-10921639	189.714	198	127	247	3984	33.887	4.800	0.147	1.438
ID70807	70807	None	52.985	18.483	12.229	0	72	72	2	1	-10921639	142.905	141	92	205	3001	32.869	2.000	0.177	1.306
ID70809	70809	39	51.825	0.000	16.000	0	72	72	2	1	-10921639	135.762	127	70	184	2851	37.889	2.000	0.203	1.208
ID70808	70808	32	67.136	12.167	13.083	0	72	72	2	1	-10921639	180.286	177	120	255	3786	40.672	2.000	0.161	1.229
ID70811	70811	3	35.373	13.269	21.082	0	72	72	2	1	-10921639	156.000	155	120	198	3276	18.215	4.800	0.105	1.621
ID70810	70810	36	51.530	4.830	19.391	0	72	72	2	1	-10921639	147.952	141	106	212	3107	33.497	2.000	0.137	1.066
ID70813	70813	18	31.047	12.969	29.036	0	72	72	2	1	-10921639	155.952	155	127	205	3275	19.783	7.600	0.073	1.079
ID70812	70812	37	39.208	20.633	21.159	0	72	72	2	1	-10921639	157.000	155	120	205	3297	26.298	2.000	0.104	1.123
ID70815	70815	34	27.874	3.543	33.502	0	72	72	2	1	-10921639	159.095	162	113	198	3341	25.638	3.200	0.066	0.767
ID70814	70814	38	28.468	27.856	32.160	0	72	72	2	1	-10921639	94.000	92	56	148	1974	24.862	4.800	0.133	0.886
ID70817	70817	32	63.953	12.398	12.847	0	73	73	2	1	-10921639	179.000	177	113	247	3759	38.038	2.000	0.163	1.317
ID70819	70819	36	55.135	4.942	19.274	0	73	73	2	1	-10921639	148.286	141	106	233	3114	35.960	2.000	0.135	0.981
ID70818	70818	39	56.205	0.000	17.000	0	73	73	2	1	-10921639	153.476	148	112	212	3223	29.171	2.000	0.198	1.737
ID70821	70821	18	36.651	12.987	29.292	0	73	73	2	1	-10921639	151.238	141	113	191	3176	23.946	2.000	0.093	1.079
ID70820	70820	None	30.610	23.822	22.971	0	73	73	2	1	-10921639	154.333	155	113	184	3241	20.068	7.600	0.090	1.276
ID70823	70823	34	49.109	3.701	33.677	0	73	73	2	1	-10921639	171.810	155	127	240	3608	35.392	2.000	0.106	0.928
ID70822	70822	38	34.736	26.943	32.064	0	73	73	2	1	-10921639	115.429	127	70	155	2424	28.819	2.000	0.126	0.897
ID70824	70824	31	54.127	19.635	36.253	0	73	73	2	1	-10921639	192.810	198	127	247	4049	27.967	4.800	0.144	1.741
ID70825	70825	None	32.201	33.389	10.084	0	74	74	2	1	-10921639	68.619	70	42	99	1441	18.332	4.800	0.242	1.458
ID70827	70827	32	56.546	12.163	13.299	0	74	74	2	1	-10921639	166.143	162	106	226	3489	37.904	2.000	0.140	1.077
ID70826	70826	41	34.661	18.129	12.174	0	74	74	2	1	-10921639	132.667	134	77	170	2786	25.287	2.000	0.122	1.144
ID70829	70829	36	52.312	4.827	19.254	0	74	74	2	1	-10921639	147.619	134	106	226	3100	33.301	2.000	0.132	1.035
ID70828	70828	39	40.702	0.000	16.000	0	74	74	2	1	-10921639	119.143	127	56	177	2502	35.738	2.000	0.161	0.926
ID70831	70831	42	50.622	28.167	21.899	0	74	74	2	1	-10921639	144.190	148	92	191	3028	29.170	2.000	0.162	1.375
ID70830	70830	37	41.217	20.916	20.956	0	74	74	2	1	-10921639	163.714	162	134	219	3438	22.716	4.800	0.108	1.403
ID70833	70833	None	29.096	5.852	28.427	0	74	74	2	1	-10921639	148.905	148	106	198	3127	26.140	2.000	0.061	0.658
ID70832	70832	None	27.267	0.000	24.000	0	74	74	2	1	-10921639	142.095	134	113	191	2984	21.251	7.600	0.093	1.142
ID70835	70835	40	40.749	37.000	32.000	0	74	74	2	1	-10921639	68.857	70	39	120	1446	23.819	2.000	0.302	1.341
ID70834	70834	18	34.695	12.820	28.253	0	74	74	2	1	-10921639	154.238	155	120	198	3239	22.088	2.000	0.090	1.154
ID70837	70837	31	54.800	19.326	36.952	0	74	74	2	1	-10921639	190.762	191	155	240	4006	25.927	4.800	0.145	1.865
ID70836	70836	34	49.233	3.751	33.538	0	74	74	2	1	-10921639	166.190	170	106	240	3490	39.037	2.000	0.109	0.838
ID70849	70849	31	59.750	19.021	35.930	0	75	75	2	1	-10921639	198.238	198	148	255	4163	28.443	4.800	0.149	1.805
ID70848	70848	34	33.630	3.189	34.024	0	75	75	2	1	-10921639	161.524	170	113	198	3392	21.575	2.000	0.085	1.176
ID70839	70839	41	29.147	18.206	12.841	0	75	75	2	1	-10921639	133.667	141	92	162	2807	19.734	2.000	0.094	1.160
ID70838	70838	32	67.727	12.211	13.102	0	75	75	2	1	-10921639	171.476	162	113	240	3601	38.591	2.000	0.175	1.323
ID70841	70841	36	57.358	4.954	19.412	0	75	75	2	1	-10921639	155.000	148	113	219	3255	34.242	2.000	0.160	1.248
ID70840	70840	39	42.193	0.000	16.000	0	75	75	2	1	-10921639	118.571	119	56	177	2490	36.723	2.000	0.164	0.912
ID70843	70843	43	30.466	12.361	21.679	0	75	75	2	1	-10921639	142.524	148	113	177	2993	22.602	3.200	0.080	0.938
ID70842	70842	37	39.328	20.286	20.626	0	75	75	2	1	-10921639	167.238	170	113	219	3512	29.315	2.000	0.103	1.064
ID70845	70845	18	30.688	13.627	28.293	0	75	75	2	1	-10921639	143.524	141	106	184	3014	21.021	2.000	0.082	1.036
ID70844	70844	42	42.865	28.328	21.697	0	75	75	2	1	-10921639	148.952	155	92	198	3128	29.522	2.000	0.146	1.285
ID70847	70847	40	37.824	37.000	33.000	0	75	75	2	1	-10921639	81.333	92	52	106	1708	19.127	4.800	0.284	1.882
ID70846	70846	None	30.523	9.677	33.513	0	75	75	2	1	-10921639	147.905	148	106	184	3106	22.275	4.800	0.099	1.191
ID70897	70897	44	40.565	26.415	32.590	0	76	76	2	1	-10921639	129.333	134	63	184	2716	30.725	2.000	0.126	0.940
ID70896	70896	None	30.780	0.000	33.000	0	76	76	2	1	-10921639	164.571	162	134	226	3456	22.715	4.800	0.081	1.084
ID70899	70899	31	63.369	18.902	36.132	0	76	76	2	1	-10921639	192.571	184	148	255	4044	30.559	2.000	0.152	1.658
ID70898	70898	34	30.218	3.849	33.802	0	76	76	2	1	-10921639	161.810	155	120	205	3398	26.147	2.000	0.076	0.880
ID70889	70889	41	27.668	17.787	13.043	0	76	76	2	1	-10921639	131.000	141	77	170	2751	25.952	2.000	0.085	0.788
ID70888	70888	32	64.746	12.312	12.958	0	76	76	2	1	-10921639	166.048	155	106	247	3487	39.051	2.000	0.161	1.181
ID70891	70891	36	47.926	5.044	19.556	0	76	76	2	1	-10921639	146.571	134	106	212	3078	31.179	2.000	0.118	0.993
ID70890	70890	39	37.858	0.000	17.000	0	76	76	2	1	-10921639	124.952	125	86	177	2624	23.800	2.000	0.151	1.375
ID70893	70893	43	29.907	13.201	20.834	0	76	76	2	1	-10921639	154.667	155	120	177	3248	16.803	4.800	0.102	1.706
ID70892	70892	42	44.412	27.809	19.836	0	76	76	2	1	-10921639	145.905	148	92	198	3064	27.803	4.800	0.143	1.316
ID70895	70895	18	29.346	12.942	28.337	0	76	76	2	1	-10921639	152.905	148	120	198	3211	19.680	2.000	0.074	1.064
ID70894	70894	None	27.486	5.803	28.313	0	76	76	2	1	-10921639	153.571	155	120	191	3225	20.593	3.200	0.067	0.932
ID70851	70851	32	59.741	12.097	13.702	0	77	77	2	1	-10921639	180.952	177	141	255	3800	31.470	2.000	0.144	1.446
ID70850	70850	None	30.861	33.806	8.517	0	77	77	2	1	-10921639	63.190	63	28	99	1327	19.083	2.000	0.227	1.225
ID70853	70853	42	38.528	27.998	20.769	0	77	77	2	1	-10921639	144.810	148	92	170	3041	23.958	4.800	0.139	1.478
ID70852	70852	36	51.748	5.000	19.646	0	77	77	2	1	-10921639	141.905	141	92	240	2980	38.741	2.000	0.112	0.739
ID70855	70855	37	40.950	20.779	21.709	0	77	77	2	1	-10921639	170.571	170	113	219	3582	29.159	7.600	0.099	1.050
ID70854	70854	43	34.632	12.166	21.899	0	77	77	2	1	-10921639	152.667	155	120	198	3206	23.446	2.000	0.087	1.040
ID70857	70857	18	42.591	12.808	28.502	0	77	77	2	1	-10921639	163.714	162	127	212	3438	26.578	2.000	0.102	1.140
ID70856	70856	None	36.733	37.000	25.000	0	77	77	2	1	-10921639	64.857	70	39	113	1362	23.309	2.000	0.271	1.188
ID70859	70859	34	28.481	3.672	34.993	0	77	77	2	1	-10921639	160.762	162	113	205	3376	23.184	7.600	0.083	1.067
ID70858	70858	44	38.054	25.258	33.414	0	77	77	2	1	-10921639	139.810	141	99	184	2936	24.537	4.800	0.127	1.282
ID70861	70861	45	27.878	3.277	36.594	0	77	77	2	1	-10921639	140.143	141	92	184	2943	24.800	4.800	0.112	1.138
ID70860	70860	31	66.829	19.739	35.831	0	77	77	2	1	-10921639	201.143	205	134	255	4224	37.590	4.800	0.165	1.517
ID70863	70863	39	32.344	0.000	17.000	0	78	78	2	1	-10921639	113.619	106	77	162	2386	23.733	2.000	0.109	0.942
ID70862	70862	32	60.751	11.871	13.783	0	78	78	2	1	-10921639	188.810	191	134	240	3965	28.570	4.800	0.160	1.819
ID70865	70865	42	35.199	27.880	20.270	0	78	78	2	1	-10921639	138.238	134	92	177	2903	27.373	7.600	0.105	0.956
ID70864	70864	36	50.469	4.854	19.508	0	78	78	2	1	-10921639	135.857	127	77	226	2853	38.954	2.000	0.120	0.749
ID70867	70867	43	27.961	12.868	21.627	0	78	78	2	1	-10921639	151.667	155	113	191	3185	23.551	2.000	0.073	0.881
ID70866	70866	37	35.181	20.641	20.663	0	78	78	2	1	-10921639	166.381	162	134	205	3494	19.919	6.234	0.094	1.430
ID70869	70869	49	31.627	2.854	26.778	0	78	78	2	1	-10921639	161.857	170	120	205	3399	22.679	3.200	0.075	0.990
ID70868	70868	47	40.986	26.019	22.930	0	78	78	2	1	-10921639	162.810	162	113	212	3419	25.005	4.800	0.114	1.336
ID70871	70871	34	32.715	4.056	33.090	0	78	78	2	1	-10921639	162.143	162	127	212	3405	21.916	2.000	0.079	1.084
ID70870	70870	18	38.922	12.882	28.846	0	78	78	2	1	-10921639	162.762	155	127	219	3418	22.501	2.000	0.089	1.177
ID70873	70873	31	51.202	20.075	35.556	0	78	78	2	1	-10921639	183.762	184	127	233	3859	28.227	4.800	0.137	1.570
ID70872	70872	44	32.211	25.234	33.521	0	78	78	2	1	-10921639	134.714	134	77	170	2829	26.050	2.000	0.108	1.007
ID70874	70874	45	30.671	3.033	37.385	0	78	78	2	1	-10921639	126.333	127	85	162	2653	24.239	2.000	0.093	0.884
ID70881	70881	43	29.538	12.897	22.164	0	79	79	2	1	-10921639	152.667	148	113	198	3206	24.065	2.000	0.072	0.854
ID70880	70880	42	36.515	27.991	20.106	0	79	79	2	1	-10921639	136.762	141	92	177	2872	25.151	7.600	0.114	1.114
ID70883	70883	49	39.909	2.777	26.441	0	79	79	2	1	-10921639	163.857	170	99	219	3441	34.370	2.000	0.082	0.723
ID70882	70882	47	35.769	25.309	23.342	0	79	79	2	1	-10921639	165.095	162	134	205	3467	20.516	7.600	0.087	1.286
ID70885	70885	31	62.980	19.141	36.064	0	79	79	2	1	-10921639	204.714	198	170	255	4299	27.065	4.800	0.153	2.005
ID70884	70884	44	37.788	24.989	33.545	0	79	79	2	1	-10921639	140.524	141	85	184	2951	30.119	2.000	0.117	0.977
ID70887	70887	48	27.927	18.917	39.599	0	79	79	2	1	-10921639	162.762	162	120	205	3418	27.037	6.352	0.056	0.634
ID70886	70886	45	33.998	2.694	37.192	0	79	79	2	1	-10921639	133.095	134	92	184	2795	24.570	2.000	0.105	1.032
ID70875	70875	32	41.652	11.821	13.610	0	79	79	2	1	-10921639	169.524	184	113	205	3560	27.116	2.000	0.103	1.163
ID70877	70877	None	32.895	14.019	19.221	0	79	79	2	1	-10921639	171.810	162	141	219	3608	19.999	2.000	0.071	1.133
ID70876	70876	39	31.289	0.000	17.000	0	79	79	2	1	-10921639	112.619	113	63	162	2365	26.910	2.000	0.127	0.940
ID70879	70879	37	36.979	20.333	20.169	0	79	79	2	1	-10921639	162.048	155	120	198	3403	21.593	2.000	0.105	1.427
ID70878	70878	36	40.525	4.847	19.777	0	79	79	2	1	-10921639	137.476	134	99	191	2887	24.250	2.000	0.112	1.142
ID70901	70901	39	36.879	0.000	17.000	0	80	80	2	1	-10921639	124.095	125	70	162	2606	27.254	2.000	0.153	1.205
ID70900	70900	32	69.242	11.869	14.186	0	80	80	2	1	-10921639	184.762	184	113	255	3880	40.291	2.000	0.167	1.314
ID70903	70903	43	35.529	12.772	22.040	0	80	80	2	1	-10921639	163.952	170	127	198	3443	23.099	2.000	0.098	1.270
ID70902	70902	37	36.762	20.164	20.366	0	80	80	2	1	-10921639	163.714	162	127	219	3438	23.143	2.000	0.098	1.257
ID70905	70905	46	49.181	0.000	24.000	0	80	80	2	1	-10921639	167.762	159	127	240	3523	32.328	7.600	0.120	1.116
ID70904	70904	47	44.506	25.278	23.078	0	80	80	2	1	-10921639	162.714	162	120	212	3417	25.215	2.000	0.113	1.311
ID70907	70907	None	29.138	4.713	32.685	0	80	80	2	1	-10921639	157.667	155	113	212	3311	24.065	2.000	0.063	0.771
ID70906	70906	None	36.413	12.868	27.888	0	80	80	2	1	-10921639	158.952	155	134	219	3338	23.027	2.000	0.079	1.017
ID70909	70909	45	30.732	2.732	37.375	0	80	80	2	1	-10921639	130.381	127	99	170	2738	20.697	2.000	0.091	1.046
ID70908	70908	31	64.911	19.587	35.525	0	80	80	2	1	-10921639	201.000	205	127	255	4221	37.515	4.800	0.165	1.515
ID70910	70910	48	30.908	19.163	40.067	0	80	80	2	1	-10921639	155.048	155	113	205	3256	27.573	2.000	0.049	0.527
ID70929	70929	49	27.125	3.152	26.373	0	81	81	2	1	-10921639	153.667	155	106	205	3227	25.007	7.600	0.051	0.600
ID70928	70928	47	42.338	25.189	23.207	0	81	81	2	1	-10921639	164.476	162	99	219	3454	28.576	2.000	0.089	0.943
ID70931	70931	31	60.782	20.039	35.339	0	81	81	2	1	-10921639	196.524	198	141	255	4127	33.604	2.000	0.139	1.428
ID70930	70930	None	37.923	24.932	33.342	0	81	81	2	1	-10921639	130.095	127	77	184	2732	30.020	2.000	0.101	0.798
ID70933	70933	48	42.989	19.012	39.819	0	81	81	2	1	-10921639	166.810	162	120	212	3503	33.409	2.000	0.093	0.845
ID70932	70932	45	34.168	2.696	38.021	0	81	81	2	1	-10921639	125.667	127	85	162	2639	24.908	2.000	0.124	1.114
ID70923	70923	32	51.615	11.998	14.279	0	81	81	2	1	-10921639	175.286	177	134	233	3681	31.530	4.800	0.135	1.320
ID70925	70925	43	43.279	13.623	20.133	0	81	81	2	1	-10921639	186.476	184	141	226	3916	27.369	4.800	0.109	1.343
ID70924	70924	39	46.679	0.000	17.000	0	81	81	2	1	-10921639	115.000	113	77	177	2415	28.364	2.000	0.182	1.248
ID70927	70927	46	41.406	0.000	23.000	0	81	81	2	1	-10921639	148.286	155	93	205	3114	31.464	2.000	0.119	1.004
ID70926	70926	37	39.929	20.347	20.330	0	81	81	2	1	-10921639	170.238	177	120	219	3575	26.610	2.000	0.102	1.186
ID70945	70945	43	48.777	13.633	20.327	0	82	82	2	1	-10921639	194.810	198	141	240	4091	30.149	2.000	0.116	1.347
ID70944	70944	39	41.607	0.000	17.000	0	82	82	2	1	-10921639	119.238	112	77	170	2504	25.888	2.000	0.155	1.236
ID70947	70947	47	57.421	24.747	23.500	0	82	82	2	1	-10921639	174.000	177	113	255	3654	38.687	2.000	0.129	1.030
ID70946	70946	37	35.705	20.707	21.124	0	82	82	2	1	-10921639	170.524	177	127	212	3581	24.929	3.200	0.094	1.176
ID70949	70949	None	38.410	4.822	32.433	0	82	82	2	1	-10921639	171.667	170	141	219	3605	22.299	2.000	0.097	1.367
ID70948	70948	49	39.170	2.859	25.861	0	82	82	2	1	-10921639	162.857	170	99	219	3420	29.154	2.000	0.083	0.854
ID70951	70951	48	46.851	19.184	39.834	0	82	82	2	1	-10921639	168.143	162	113	233	3531	33.837	2.000	0.105	0.941
ID70950	70950	31	60.613	19.872	35.374	0	82	82	2	1	-10921639	204.952	205	148	255	4304	28.090	4.800	0.157	1.977
ID70943	70943	32	50.948	12.138	14.114	0	82	82	2	1	-10921639	171.905	177	113	240	3610	35.954	2.000	0.122	1.036
ID70935	70935	39	50.709	0.000	17.000	0	83	83	2	1	-10921639	129.762	134	63	205	2725	39.532	2.000	0.166	0.934
ID70934	70934	32	60.826	11.709	13.991	0	83	83	2	1	-10921639	186.714	191	134	255	3921	35.821	7.600	0.149	1.348
ID70937	70937	47	39.472	24.453	23.640	0	83	83	2	1	-10921639	166.810	162	127	205	3503	23.359	7.600	0.111	1.432
ID70936	70936	43	50.132	13.833	19.346	0	83	83	2	1	-10921639	192.905	191	134	255	4051	28.775	2.000	0.110	1.330
ID70939	70939	50	35.299	10.215	33.044	0	83	83	2	1	-10921639	163.810	162	134	198	3440	19.546	2.000	0.097	1.488
ID70938	70938	51	32.066	12.973	27.893	0	83	83	2	1	-10921639	152.000	148	120	191	3192	20.545	2.000	0.071	0.982
ID70941	70941	45	27.517	3.022	37.569	0	83	83	2	1	-10921639	121.286	120	70	170	2547	27.249	2.000	0.095	0.770
ID70940	70940	31	46.068	20.081	35.827	0	83	83	2	1	-10921639	190.810	191	141	226	4007	22.686	4.800	0.124	1.862
ID70942	70942	48	32.319	19.236	39.670	0	83	83	2	1	-10921639	152.000	155	113	198	3192	29.663	2.000	0.077	0.737
ID70913	70913	52	32.636	4.492	19.341	0	84	84	2	1	-10921639	143.571	141	106	184	3015	24.045	2.000	0.082	0.901
ID70912	70912	39	54.826	0.000	17.000	0	84	84	2	1	-10921639	141.048	134	85	205	2962	33.964	2.000	0.190	1.328
ID70915	70915	None	34.332	0.000	23.000	0	84	84	2	1	-10921639	160.000	162	99	212	3360	35.402	2.000	0.083	0.695
ID70914	70914	43	49.993	13.701	19.344	0	84	84	2	1	-10921639	192.095	191	134	247	4034	31.744	2.000	0.104	1.141
ID70917	70917	49	30.758	3.002	25.576	0	84	84	2	1	-10921639	169.524	170	134	212	3560	21.451	7.600	0.062	0.916
ID70916	70916	47	39.927	24.763	23.107	0	84	84	2	1	-10921639	158.667	162	120	205	3332	25.202	2.000	0.104	1.186
ID70919	70919	50	28.462	9.838	33.059	0	84	84	2	1	-10921639	153.571	155	120	184	3225	19.093	2.000	0.081	1.200
ID70918	70918	51	46.755	12.693	27.790	0	84	84	2	1	-10921639	171.905	170	120	226	3610	29.052	2.000	0.110	1.177
ID70921	70921	45	37.298	2.977	37.018	0	84	84	2	1	-10921639	133.810	134	85	177	2810	24.229	2.000	0.121	1.195
ID70920	70920	31	53.985	19.634	36.146	0	84	84	2	1	-10921639	188.143	177	141	240	3951	26.286	4.800	0.133	1.686
ID70922	70922	48	27.088	19.570	40.025	0	84	84	2	1	-10921639	145.048	141	92	198	3046	31.064	2.000	0.035	0.319
ID70911	70911	32	47.840	11.911	13.656	0	84	84	2	1	-10921639	184.667	184	141	226	3878	27.244	4.800	0.135	1.611
ID70977	70977	32	64.922	11.503	14.643	0	85	85	2	1	-10921639	209.048	205	148	255	4390	32.715	4.800	0.159	1.751
ID70976	70976	53	46.242	31.524	5.999	0	85	85	2	1	-10921639	66.667	77	28	120	1400	28.179	4.800	0.375	1.289
ID70979	70979	52	37.528	5.341	18.975	0	85	85	2	1	-10921639	149.524	148	106	205	3140	24.217	2.000	0.101	1.130
ID70978	70978	39	54.648	0.000	17.000	0	85	85	2	1	-10921639	152.952	155	99	212	3212	33.779	4.800	0.199	1.503
ID70981	70981	None	27.398	21.182	20.869	0	85	85	2	1	-10921639	153.476	155	127	205	3223	17.674	2.000	0.065	1.064
ID70980	70980	43	40.834	13.470	19.347	0	85	85	2	1	-10921639	189.857	184	134	247	3987	28.171	2.000	0.090	1.110
ID70983	70983	None	32.906	20.101	25.866	0	85	85	2	1	-10921639	151.952	155	120	191	3191	22.348	2.000	0.084	1.049
ID70982	70982	49	51.354	3.133	25.931	0	85	85	2	1	-10921639	183.000	184	134	255	3843	30.856	2.000	0.106	1.136
ID70985	70985	50	31.211	9.624	32.577	0	85	85	2	1	-10921639	159.429	162	113	198	3348	24.425	7.600	0.084	1.007
ID70984	70984	51	30.402	12.870	27.905	0	85	85	2	1	-10921639	161.476	162	127	191	3391	19.002	2.000	0.071	1.120
ID70987	70987	45	27.176	2.686	38.115	0	85	85	2	1	-10921639	116.952	120	77	141	2456	20.927	2.000	0.108	1.093
ID70986	70986	None	27.914	23.358	33.734	0	85	85	2	1	-10921639	155.667	155	120	191	3269	20.619	4.800	0.086	1.199
ID70988	70988	31	48.753	19.257	37.627	0	85	85	2	1	-10921639	185.810	184	134	240	3902	28.818	4.800	0.132	1.505
ID70955	70955	None	32.438	30.461	5.212	0	86	86	2	1	-10921639	58.190	56	21	106	1222	23.739	6.339	0.256	0.999
ID70957	70957	53	36.650	32.508	6.205	0	86	86	2	1	-10921639	60.571	63	14	113	1272	25.997	2.000	0.287	1.038
ID70959	70959	32	59.732	11.314	15.172	0	86	86	2	1	-10921639	207.095	205	155	255	4349	32.692	7.600	0.144	1.591
ID70961	70961	39	62.786	0.000	17.000	0	86	86	2	1	-10921639	147.333	141	99	233	3094	36.452	2.000	0.207	1.385
ID70963	70963	52	31.867	6.184	18.719	0	86	86	2	1	-10921639	160.095	162	113	191	3362	21.440	4.800	0.106	1.429
ID70965	70965	43	31.520	13.983	19.147	0	86	86	2	1	-10921639	173.000	177	120	219	3633	27.007	2.000	0.063	0.757
ID70967	70967	47	42.795	24.760	23.182	0	86	86	2	1	-10921639	157.286	155	113	219	3303	26.963	2.000	0.101	1.074
ID70971	70971	51	36.956	12.589	27.709	0	86	86	2	1	-10921639	165.143	162	127	198	3468	21.944	7.600	0.101	1.376
ID70970	70970	49	41.663	2.836	26.164	0	86	86	2	1	-10921639	186.048	198	134	233	3907	28.170	2.000	0.099	1.186
ID70973	70973	55	38.229	20.049	35.226	0	86	86	2	1	-10921639	184.095	184	155	219	3866	19.779	4.800	0.097	1.647
ID70972	70972	50	34.749	9.718	33.515	0	86	86	2	1	-10921639	155.333	155	113	198	3262	25.629	4.800	0.098	1.079
ID70975	70975	31	41.869	19.064	39.583	0	86	86	2	1	-10921639	162.810	162	106	219	3419	31.061	2.000	0.087	0.839
ID70974	70974	45	27.988	2.993	37.251	0	86	86	2	1	-10921639	119.333	120	92	155	2506	17.133	2.000	0.098	1.248
ID70960	70960	54	41.542	20.163	20.650	0	87	87	2	1	-10921639	156.000	155	113	219	3276	28.397	2.000	0.088	0.886
ID70962	70962	47	44.176	24.734	23.228	0	87	87	2	1	-10921639	164.048	155	127	226	3445	28.159	2.000	0.096	1.020
ID70964	70964	51	34.635	12.906	27.896	0	87	87	2	1	-10921639	162.143	155	134	205	3405	19.428	7.600	0.085	1.305
ID70966	70966	50	45.403	9.890	34.007	0	87	87	2	1	-10921639	161.524	170	113	212	3392	28.112	2.000	0.121	1.244
ID70953	70953	32	61.941	10.999	15.471	0	87	87	2	1	-10921639	218.571	233	170	255	4590	32.199	4.800	0.157	1.840
ID70969	70969	31	43.925	18.737	39.435	0	87	87	2	1	-10921639	176.619	170	120	233	3709	31.929	4.800	0.100	1.005
ID70952	70952	53	37.564	33.756	6.366	0	87	87	2	1	-10921639	72.810	70	21	113	1529	29.656	4.800	0.271	1.046
ID70968	70968	55	60.057	20.220	35.046	0	87	87	2	1	-10921639	206.952	212	162	255	4346	28.940	4.800	0.144	1.799
ID70954	70954	39	75.968	0.000	17.000	0	87	87	2	1	-10921639	166.048	162	106	255	3487	40.898	4.800	0.243	1.586
ID70956	70956	52	30.305	5.330	19.427	0	87	87	2	1	-10921639	153.333	148	120	191	3220	23.131	2.000	0.079	0.975
ID70958	70958	43	32.340	13.618	19.558	0	87	87	2	1	-10921639	166.143	162	113	226	3489	33.742	7.600	0.071	0.657
ID71009	71009	51	48.445	13.064	27.826	0	88	88	2	1	-10921639	177.619	177	141	247	3730	27.323	2.000	0.113	1.317
ID71008	71008	None	39.726	0.000	28.000	0	88	88	2	1	-10921639	206.667	205	155	255	4340	26.519	7.600	0.102	1.444
ID71011	71011	56	44.587	22.233	33.980	0	88	88	2	1	-10921639	194.095	191	141	247	4076	28.236	7.600	0.110	1.362
ID71010	71010	50	32.244	9.594	33.279	0	88	88	2	1	-10921639	164.429	162	141	205	3453	20.129	2.000	0.076	1.147
ID71013	71013	31	36.713	18.913	39.606	0	88	88	2	1	-10921639	170.905	177	120	233	3589	31.555	2.000	0.075	0.755
ID71012	71012	55	47.923	19.147	35.960	0	88	88	2	1	-10921639	208.571	205	162	255	4380	28.294	4.800	0.113	1.496
ID71001	71001	32	56.446	11.007	14.952	0	88	88	2	1	-10921639	200.810	198	155	255	4217	30.410	4.800	0.135	1.569
ID71000	71000	53	38.792	32.257	4.808	0	88	88	2	1	-10921639	78.143	77	28	120	1641	23.092	2.000	0.262	1.404
ID71003	71003	52	32.206	5.871	19.135	0	88	88	2	1	-10921639	156.000	155	120	191	3276	21.494	4.800	0.097	1.287
ID71002	71002	39	62.813	0.000	17.000	0	88	88	2	1	-10921639	153.095	155	92	233	3215	41.102	2.000	0.189	1.183
ID71005	71005	54	28.438	20.607	20.483	0	88	88	2	1	-10921639	157.238	155	127	212	3302	19.295	4.800	0.074	1.127
ID71004	71004	43	30.238	13.810	19.074	0	88	88	2	1	-10921639	162.762	162	127	205	3418	25.518	2.000	0.052	0.632
ID71007	71007	49	30.124	2.890	25.662	0	88	88	2	1	-10921639	182.714	191	127	226	3837	29.786	7.600	0.077	0.877
ID71006	71006	47	33.241	24.069	23.749	0	88	88	2	1	-10921639	158.619	155	127	205	3331	21.096	2.000	0.079	1.096
ID70993	70993	43	31.076	13.428	19.294	0	89	89	2	1	-10921639	185.143	184	141	226	3888	24.498	2.000	0.064	0.916
ID70992	70992	52	35.851	5.744	19.196	0	89	89	2	1	-10921639	152.238	148	106	198	3197	25.834	2.000	0.090	0.973
ID70995	70995	49	39.313	2.235	24.112	0	89	89	2	1	-10921639	186.429	191	127	233	3915	27.591	2.000	0.089	1.102
ID70994	70994	54	28.838	20.472	20.987	0	89	89	2	1	-10921639	158.095	162	92	205	3320	28.339	2.000	0.062	0.653
ID70997	70997	50	45.213	9.712	34.107	0	89	89	2	1	-10921639	164.095	155	120	233	3446	32.442	2.000	0.099	0.907
ID70996	70996	51	42.249	12.990	28.124	0	89	89	2	1	-10921639	171.857	170	134	233	3609	25.392	7.600	0.100	1.236
ID70999	70999	31	57.016	18.914	38.548	0	89	89	2	1	-10921639	189.714	191	127	255	3984	35.295	4.800	0.148	1.383
ID70998	70998	56	44.667	22.199	33.967	0	89	89	2	1	-10921639	182.762	184	127	233	3838	29.693	7.600	0.113	1.253
ID70989	70989	53	46.496	33.273	5.033	0	89	89	2	1	-10921639	89.000	92	35	134	1869	27.912	7.600	0.264	1.333
ID70991	70991	39	88.783	0.000	17.000	0	89	89	2	1	-10921639	175.333	162	99	255	3682	51.786	2.000	0.253	1.366
ID70990	70990	32	59.159	10.932	15.286	0	89	89	2	1	-10921639	213.333	219	141	255	4480	30.816	4.800	0.151	1.819
ID71041	71041	50	50.287	9.484	34.269	0	90	90	2	1	-10921639	167.714	155	120	226	3522	28.070	2.000	0.136	1.430
ID71040	71040	51	46.804	12.907	28.129	0	90	90	2	1	-10921639	171.143	162	134	233	3594	27.538	2.000	0.102	1.152
ID71043	71043	31	44.867	19.259	37.828	0	90	90	2	1	-10921639	197.810	205	155	255	4154	31.006	4.800	0.107	1.232
ID71042	71042	56	47.811	21.229	34.044	0	90	90	2	1	-10921639	203.524	212	148	240	4274	28.679	7.600	0.113	1.436
ID71033	71033	32	66.621	11.211	14.244	0	90	90	2	1	-10921639	203.000	212	134	255	4263	39.168	4.800	0.165	1.468
ID71032	71032	53	29.934	34.089	4.831	0	90	90	2	1	-10921639	81.476	77	35	120	1711	23.807	7.600	0.157	0.930
ID71035	71035	52	30.892	6.720	19.009	0	90	90	2	1	-10921639	159.333	162	106	205	3346	23.963	3.200	0.081	0.992
ID71034	71034	39	81.042	0.000	17.000	0	90	90	2	1	-10921639	172.333	170	106	255	3619	45.675	2.000	0.240	1.461
ID71037	71037	None	29.006	12.494	22.289	0	90	90	2	1	-10921639	162.000	162	120	205	3402	23.664	7.600	0.067	0.854
ID71036	71036	54	33.811	20.568	20.040	0	90	90	2	1	-10921639	169.286	170	134	205	3555	19.769	4.800	0.092	1.436
ID71039	71039	57	38.226	0.000	28.000	0	90	90	2	1	-10921639	201.190	205	134	240	4225	32.549	4.800	0.109	1.212
ID71038	71038	47	34.864	24.559	23.108	0	90	90	2	1	-10921639	164.190	170	106	219	3448	29.008	2.000	0.074	0.779
ID71045	71045	39	70.641	0.000	17.000	0	91	91	2	1	-10921639	171.857	170	112	240	3609	38.272	2.000	0.218	1.610
ID71044	71044	32	70.756	11.043	14.488	0	91	91	2	1	-10921639	208.714	226	148	255	4383	42.804	4.800	0.176	1.460
ID71047	71047	47	27.613	24.641	23.904	0	91	91	2	1	-10921639	156.429	148	120	191	3285	23.278	2.000	0.074	0.922
ID71046	71046	None	28.990	13.655	18.072	0	91	91	2	1	-10921639	172.905	177	120	219	3631	28.037	2.000	0.059	0.685
ID71049	71049	51	42.101	12.316	26.977	0	91	91	2	1	-10921639	172.524	170	134	219	3623	26.756	2.000	0.094	1.107
ID71048	71048	49	35.269	2.306	25.124	0	91	91	2	1	-10921639	193.857	191	148	240	4071	24.241	6.365	0.086	1.261
ID71051	71051	50	51.716	9.256	33.977	0	91	91	2	1	-10921639	167.762	155	127	226	3523	27.797	2.000	0.132	1.404
ID71050	71050	57	34.943	0.000	28.000	0	91	91	2	1	-10921639	194.000	191	141	233	4074	27.392	7.600	0.090	1.164
ID71052	71052	31	54.486	19.374	38.417	0	91	91	2	1	-10921639	211.381	212	155	255	4439	36.208	4.800	0.135	1.385
ID71015	71015	32	60.383	11.472	15.148	0	92	92	2	1	-10921639	212.810	219	120	255	4469	42.683	4.800	0.142	1.238
ID71014	71014	None	29.815	37.000	6.000	0	92	92	2	1	-10921639	97.333	93	63	134	2044	17.362	4.800	0.201	1.873
ID71017	71017	47	40.378	23.965	23.624	0	92	92	2	1	-10921639	171.619	177	120	226	3604	27.618	4.800	0.108	1.213
ID71016	71016	39	83.549	0.000	17.000	0	92	92	2	1	-10921639	179.905	165	106	255	3778	45.590	2.000	0.229	1.468
ID71019	71019	51	50.975	12.520	27.465	0	92	92	2	1	-10921639	182.333	177	134	247	3829	31.219	2.000	0.123	1.283
ID71018	71018	49	49.110	2.635	25.343	0	92	92	2	1	-10921639	197.143	198	134	255	4140	37.448	2.000	0.112	1.064
ID71021	71021	56	32.053	21.771	34.145	0	92	92	2	1	-10921639	184.095	191	127	233	3866	28.148	7.600	0.086	1.041
ID71020	71020	50	28.274	9.096	34.129	0	92	92	2	1	-10921639	154.810	155	127	198	3251	16.726	4.800	0.078	1.338
ID71022	71022	31	59.613	19.162	37.496	0	92	92	2	1	-10921639	216.190	226	155	255	4540	31.904	2.000	0.129	1.551
ID71057	71057	47	42.722	24.027	23.890	0	93	93	2	1	-10921639	170.619	177	127	219	3583	27.565	2.000	0.096	1.083
ID71056	71056	None	32.076	20.526	20.198	0	93	93	2	1	-10921639	163.381	162	120	205	3431	22.234	4.800	0.086	1.167
ID71059	71059	None	28.148	0.000	28.000	0	93	93	2	1	-10921639	188.381	191	141	240	3956	24.559	7.600	0.069	0.996
ID71058	71058	49	40.008	2.604	25.085	0	93	93	2	1	-10921639	185.333	191	127	226	3892	32.342	2.000	0.085	0.901
ID71061	71061	50	36.275	9.078	33.809	0	93	93	2	1	-10921639	153.667	162	113	198	3227	24.094	2.000	0.091	1.059
ID71060	71060	51	53.511	12.768	27.607	0	93	93	2	1	-10921639	184.000	177	141	240	3864	29.307	7.600	0.130	1.443
ID71063	71063	31	53.478	19.500	37.212	0	93	93	2	1	-10921639	227.952	233	162	255	4787	27.385	4.800	0.136	1.988
ID71062	71062	56	33.766	23.622	33.695	0	93	93	2	1	-10921639	160.810	162	99	212	3377	36.210	2.000	0.089	0.724
ID71053	71053	32	61.193	11.844	14.885	0	93	93	2	1	-10921639	234.048	247	184	255	4915	25.555	4.800	0.164	2.576
ID71055	71055	124	40.420	13.108	18.748	0	93	93	2	1	-10921639	189.143	191	134	255	3972	38.403	2.000	0.079	0.721
ID71054	71054	39	82.494	0.000	17.000	0	93	93	2	1	-10921639	177.143	170	106	255	3720	48.972	2.000	0.219	1.301
ID71025	71025	124	31.477	13.444	18.728	0	94	94	2	1	-10921639	187.667	191	134	247	3941	31.841	3.200	0.072	0.788
ID71024	71024	39	77.968	0.000	17.000	0	94	94	2	1	-10921639	169.143	162	92	255	3552	52.308	2.000	0.194	1.051
ID71027	71027	49	32.630	3.207	26.061	0	94	94	2	1	-10921639	196.905	198	162	226	4135	18.612	4.800	0.085	1.657
ID71026	71026	47	36.984	23.635	23.590	0	94	94	2	1	-10921639	173.667	170	120	219	3647	29.466	2.000	0.083	0.906
ID71029	71029	51	50.194	12.765	27.521	0	94	94	2	1	-10921639	182.333	170	148	255	3829	31.266	7.600	0.112	1.177
ID71028	71028	60	42.095	21.000	26.000	0	94	94	2	1	-10921639	172.238	170	106	226	3617	31.662	2.000	0.109	1.070
ID71031	71031	31	54.062	19.137	37.353	0	94	94	2	1	-10921639	220.143	233	148	255	4623	32.800	2.000	0.119	1.428
ID71030	71030	56	27.204	25.745	32.371	0	94	94	2	1	-10921639	130.429	127	85	177	2739	26.884	4.800	0.092	0.814
ID71023	71023	32	61.486	12.042	14.191	0	94	94	2	1	-10921639	216.857	226	134	255	4554	36.777	4.800	0.157	1.597
ID71073	71073	50	41.922	9.227	33.692	0	95	95	2	1	-10921639	158.000	162	99	212	3318	31.472	2.000	0.093	0.857
ID71072	71072	58	27.581	3.520	33.793	0	95	95	2	1	-10921639	158.952	155	120	198	3338	18.978	2.000	0.074	1.151
ID71074	71074	31	57.020	19.000	37.000	0	95	95	2	1	-10921639	219.190	219	134	255	4603	31.643	6.297	0.135	1.653
ID71065	71065	32	55.430	11.336	15.140	0	95	95	2	1	-10921639	214.762	226	141	255	4510	38.506	4.800	0.131	1.294
ID71064	71064	59	30.399	37.000	6.000	0	95	95	2	1	-10921639	94.000	92	65	127	1974	19.396	4.800	0.159	1.328
ID71067	71067	124	42.992	13.511	18.079	0	95	95	2	1	-10921639	204.143	212	127	247	4287	37.306	4.800	0.098	0.979
ID71066	71066	39	81.014	0.000	17.000	0	95	95	2	1	-10921639	186.048	177	106	255	3907	53.724	2.000	0.195	1.129
ID71069	71069	60	30.940	20.271	26.986	0	95	95	2	1	-10921639	156.714	148	120	219	3291	23.799	2.000	0.054	0.678
ID71068	71068	47	34.280	23.646	23.355	0	95	95	2	1	-10921639	177.286	170	148	219	3723	21.953	7.600	0.090	1.336
ID71071	71071	56	31.703	24.648	33.119	0	95	95	2	1	-10921639	145.857	141	92	198	3063	28.173	2.000	0.091	0.862
ID71070	71070	51	48.074	12.022	27.638	0	95	95	2	1	-10921639	181.619	170	148	240	3814	27.863	3.200	0.110	1.288
ID71075	71075	59	29.523	37.000	6.000	0	96	96	2	1	-10921639	102.667	106	65	120	2156	14.259	4.800	0.190	2.304
ID71077	71077	39	71.563	0.000	17.000	0	96	96	2	1	-10921639	186.095	179	112	255	3908	42.381	2.000	0.199	1.456
ID71076	71076	32	58.044	11.608	15.517	0	96	96	2	1	-10921639	226.857	226	170	255	4764	23.961	4.800	0.145	2.404
ID71079	71079	61	29.816	28.554	21.504	0	96	96	2	1	-10921639	116.190	113	56	170	2440	35.261	7.600	0.076	0.465
ID71078	71078	None	33.028	20.812	20.693	0	96	96	2	1	-10921639	177.238	177	148	205	3722	19.614	4.800	0.084	1.404
ID71081	71081	49	41.276	2.278	24.351	0	96	96	2	1	-10921639	194.238	191	141	255	4079	30.713	2.000	0.071	0.833
ID71080	71080	47	33.079	23.837	23.182	0	96	96	2	1	-10921639	173.190	177	127	219	3637	26.124	7.600	0.069	0.857
ID71083	71083	60	36.831	20.537	26.456	0	96	96	2	1	-10921639	173.238	170	127	226	3638	26.450	2.000	0.081	0.977
ID71082	71082	51	59.532	12.075	27.285	0	96	96	2	1	-10921639	185.000	177	127	247	3885	36.296	2.000	0.127	1.145
ID71085	71085	56	41.882	24.728	32.669	0	96	96	2	1	-10921639	149.048	155	85	212	3130	36.888	2.000	0.109	0.793
ID71084	71084	58	32.115	3.127	33.002	0	96	96	2	1	-10921639	160.429	162	127	198	3369	19.224	2.000	0.089	1.364
ID71087	71087	62	45.694	20.185	34.359	0	96	96	2	1	-10921639	212.619	219	162	247	4465	25.037	4.800	0.113	1.722
ID71086	71086	50	32.606	9.839	33.863	0	96	96	2	1	-10921639	147.857	148	106	212	3105	24.518	2.000	0.078	0.877
ID71088	71088	31	55.673	19.080	39.398	0	96	96	2	1	-10921639	198.095	205	134	255	4160	38.304	2.000	0.128	1.170
ID71137	71137	None	31.669	27.000	42.000	0	97	97	2	1	-10921639	88.524	92	63	113	1859	14.504	4.800	0.231	2.290
ID71136	71136	31	52.388	18.761	39.569	0	97	97	2	1	-10921639	178.952	191	120	240	3758	38.544	2.000	0.110	0.920
ID71127	71127	39	81.986	0.000	17.000	0	97	97	2	1	-10921639	197.429	198	120	255	4146	47.418	2.000	0.218	1.491
ID71126	71126	32	51.451	11.686	15.658	0	97	97	2	1	-10921639	209.714	205	162	255	4404	28.617	4.800	0.116	1.529
ID71129	71129	61	37.970	26.498	19.585	0	97	97	2	1	-10921639	155.048	155	127	205	3256	22.169	7.600	0.098	1.254
ID71128	71128	None	52.635	13.789	18.856	0	97	97	2	1	-10921639	198.238	205	127	255	4163	38.055	2.000	0.105	0.988
ID71131	71131	60	41.592	19.971	26.190	0	97	97	2	1	-10921639	177.333	184	134	226	3724	29.347	2.000	0.091	1.003
ID71130	71130	47	34.412	24.212	23.077	0	97	97	2	1	-10921639	170.333	170	134	219	3577	24.340	7.600	0.069	0.904
ID71133	71133	51	59.546	12.129	27.369	0	97	97	2	1	-10921639	179.857	162	127	255	3777	41.333	2.000	0.119	0.925
ID71132	71132	49	30.553	2.382	26.611	0	97	97	2	1	-10921639	195.905	198	155	240	4114	21.307	6.375	0.058	1.011
ID71135	71135	62	44.441	19.659	35.230	0	97	97	2	1	-10921639	213.333	219	170	247	4480	23.699	4.800	0.112	1.807
ID71134	71134	56	53.315	24.531	33.178	0	97	97	2	1	-10921639	164.476	162	99	233	3454	40.915	2.000	0.139	0.978
ID71089	71089	None	28.822	27.966	3.241	0	98	98	2	1	-10921639	68.238	70	28	99	1433	17.464	4.800	0.209	1.352
ID71091	71091	None	27.440	31.600	13.853	0	98	98	2	1	-10921639	70.952	70	42	113	1490	19.153	2.000	0.159	1.015
ID71090	71090	None	30.512	6.177	11.661	0	98	98	2	1	-10921639	105.143	106	70	148	2208	20.920	4.800	0.132	1.173
ID71093	71093	39	87.324	0.000	17.000	0	98	98	2	1	-10921639	198.619	198	112	255	4171	50.168	2.000	0.243	1.548
ID71092	71092	32	58.525	11.978	16.011	0	98	98	2	1	-10921639	218.476	226	148	255	4588	32.403	4.800	0.135	1.602
ID71095	71095	None	33.254	27.534	22.016	0	98	98	2	1	-10921639	143.667	155	85	191	3017	31.631	7.600	0.114	0.932
ID71094	71094	61	32.914	26.264	20.210	0	98	98	2	1	-10921639	157.762	162	106	191	3313	22.908	7.600	0.084	1.063
ID71097	71097	51	49.677	12.184	27.029	0	98	98	2	1	-10921639	166.810	162	120	240	3503	34.104	2.000	0.095	0.851
ID71096	71096	49	39.470	2.294	24.494	0	98	98	2	1	-10921639	195.190	191	134	240	4099	30.379	2.000	0.069	0.835
ID71099	71099	None	29.180	6.269	28.933	0	98	98	2	1	-10921639	171.476	162	141	219	3601	19.861	7.600	0.051	0.834
ID71098	71098	60	31.902	20.331	26.737	0	98	98	2	1	-10921639	167.143	162	134	212	3510	24.105	2.000	0.060	0.779
ID71101	71101	62	52.215	19.435	35.062	0	98	98	2	1	-10921639	218.095	226	162	255	4580	30.794	4.800	0.112	1.429
ID71100	71100	56	41.536	24.659	32.794	0	98	98	2	1	-10921639	161.857	170	99	226	3399	33.022	4.800	0.122	1.063
ID71102	71102	31	63.588	18.911	39.355	0	98	98	2	1	-10921639	208.000	219	148	255	4368	35.532	4.800	0.146	1.494
ID71121	71121	None	34.159	14.753	29.926	0	99	99	2	1	-10921639	171.857	170	141	219	3609	23.694	2.000	0.075	1.012
ID71120	71120	51	34.327	12.494	28.027	0	99	99	2	1	-10921639	165.476	162	113	212	3475	29.593	7.600	0.071	0.746
ID71123	71123	63	33.492	3.729	33.809	0	99	99	2	1	-10921639	169.571	170	127	212	3561	22.315	2.000	0.081	1.133
ID71122	71122	56	38.283	24.698	32.864	0	99	99	2	1	-10921639	153.524	170	85	198	3224	34.093	4.800	0.124	0.997
ID71125	71125	31	60.448	18.723	39.445	0	99	99	2	1	-10921639	197.952	198	120	255	4157	38.626	2.000	0.137	1.235
ID71124	71124	62	50.520	19.244	35.203	0	99	99	2	1	-10921639	205.286	212	148	255	4311	28.306	2.000	0.109	1.422
ID71115	71115	32	66.392	12.086	15.968	0	99	99	2	1	-10921639	227.381	240	170	255	4775	30.732	4.800	0.165	2.095
ID71117	71117	61	34.799	25.429	20.830	0	99	99	2	1	-10921639	170.286	170	134	205	3576	20.807	6.275	0.085	1.276
ID71116	71116	39	81.481	0.000	17.000	0	99	99	2	1	-10921639	190.905	184	99	255	4009	52.870	2.000	0.220	1.303
ID71119	71119	60	41.032	19.790	25.550	0	99	99	2	1	-10921639	179.286	184	134	240	3765	30.417	3.200	0.098	1.050
ID71118	71118	49	37.812	2.592	25.471	0	99	99	2	1	-10921639	194.857	191	134	233	4092	27.520	4.800	0.097	1.255
ID71105	71105	39	81.493	0.000	17.000	0	100	100	2	1	-10921639	200.952	191	119	255	4220	46.172	7.600	0.224	1.595
ID71104	71104	32	56.445	11.611	16.080	0	100	100	2	1	-10921639	222.714	219	162	255	4677	31.126	4.800	0.134	1.692
ID71107	71107	61	46.532	25.842	20.552	0	100	100	2	1	-10921639	171.810	162	120	240	3608	33.564	6.314	0.112	1.030
ID71106	71106	None	52.166	13.246	18.767	0	100	100	2	1	-10921639	218.619	219	162	255	4591	32.623	4.800	0.122	1.456
ID71109	71109	60	42.270	19.803	26.276	0	100	100	2	1	-10921639	183.762	177	141	240	3859	28.487	2.000	0.088	1.039
ID71108	71108	49	50.486	2.965	24.599	0	100	100	2	1	-10921639	195.190	198	148	255	4099	33.640	2.000	0.103	1.088
ID71111	71111	56	39.529	24.220	33.414	0	100	100	2	1	-10921639	164.810	162	120	233	3461	32.386	2.000	0.098	0.911
ID71110	71110	51	47.702	12.106	27.755	0	100	100	2	1	-10921639	176.905	170	141	240	3715	29.033	2.000	0.102	1.126
ID71113	71113	63	40.666	3.536	34.876	0	100	100	2	1	-10921639	180.381	177	134	212	3788	27.746	4.800	0.122	1.417
ID71112	71112	62	50.128	20.180	34.341	0	100	100	2	1	-10921639	205.905	212	141	255	4324	30.415	2.000	0.112	1.362
ID71114	71114	31	47.720	18.828	39.663	0	100	100	2	1	-10921639	173.619	177	106	240	3646	37.096	2.000	0.089	0.767
ID71103	71103	64	28.782	37.000	5.000	0	100	100	2	1	-10921639	98.333	106	77	120	2065	13.840	6.236	0.176	2.124
ID71153	71153	39	84.427	0.000	17.000	0	101	101	2	1	-10921639	193.619	184	112	255	4066	50.241	2.000	0.225	1.418
ID71152	71152	32	63.402	11.856	16.262	0	101	101	2	1	-10921639	229.095	247	184	255	4811	28.877	4.800	0.159	2.172
ID71155	71155	61	33.369	25.990	21.626	0	101	101	2	1	-10921639	170.619	177	127	212	3583	25.107	7.600	0.101	1.251
ID71154	71154	None	27.406	21.089	21.263	0	101	101	2	1	-10921639	181.381	184	141	233	3809	23.286	2.000	0.046	0.680
ID71157	71157	51	39.959	12.367	27.828	0	101	101	2	1	-10921639	166.810	162	120	226	3503	27.844	2.000	0.085	0.940
ID71156	71156	49	54.574	3.052	24.964	0	101	101	2	1	-10921639	198.857	205	141	247	4176	31.312	2.000	0.121	1.369
ID71159	71159	56	46.023	23.853	33.346	0	101	101	2	1	-10921639	159.762	155	92	226	3355	33.572	2.000	0.116	0.986
ID71158	71158	65	33.565	6.482	28.948	0	101	101	2	1	-10921639	175.952	177	134	226	3695	24.734	2.000	0.063	0.847
ID71161	71161	63	39.139	3.625	35.784	0	101	101	2	1	-10921639	163.762	162	120	198	3439	22.621	4.800	0.135	1.717
ID71160	71160	62	49.856	19.433	34.149	0	101	101	2	1	-10921639	193.143	198	148	255	4056	31.817	2.000	0.104	1.141
ID71162	71162	31	46.933	18.635	39.352	0	101	101	2	1	-10921639	177.000	177	120	233	3717	28.679	4.800	0.118	1.298
ID71151	71151	64	36.843	37.000	6.000	0	101	101	2	1	-10921639	118.667	113	93	141	2492	16.298	4.800	0.191	2.332
ID71139	71139	64	32.037	37.000	6.000	0	102	102	2	1	-10921639	103.000	106	77	127	2163	15.767	4.800	0.180	1.989
ID71138	71138	None	27.221	23.637	5.049	0	102	102	2	1	-10921639	63.429	63	35	92	1332	13.909	4.800	0.224	1.666
ID71141	71141	39	77.087	0.000	17.000	0	102	102	2	1	-10921639	194.429	198	120	255	4083	50.007	7.600	0.198	1.287
ID71140	71140	32	60.012	11.861	16.038	0	102	102	2	1	-10921639	215.571	205	170	255	4527	30.400	4.800	0.137	1.714
ID71143	71143	61	38.544	25.523	20.650	0	102	102	2	1	-10921639	160.762	162	120	212	3376	30.141	7.600	0.117	1.113
ID71142	71142	None	43.756	13.779	19.649	0	102	102	2	1	-10921639	191.476	184	134	255	4021	38.388	2.000	0.074	0.691
ID71145	71145	None	28.865	19.587	25.734	0	102	102	2	1	-10921639	169.524	170	134	212	3560	21.662	2.000	0.080	1.162
ID71144	71144	49	51.742	3.417	24.819	0	102	102	2	1	-10921639	205.619	205	148	255	4318	30.771	4.800	0.115	1.382
ID71147	71147	65	32.434	6.315	28.661	0	102	102	2	1	-10921639	173.952	177	120	219	3653	28.711	2.000	0.058	0.664
ID71146	71146	51	31.262	12.420	28.063	0	102	102	2	1	-10921639	159.667	155	113	205	3353	26.568	3.200	0.053	0.601
ID71149	71149	63	44.020	3.556	35.214	0	102	102	2	1	-10921639	160.762	162	113	198	3376	27.263	4.800	0.137	1.419
ID71148	71148	56	35.649	23.365	33.870	0	102	102	2	1	-10921639	164.524	170	113	212	3455	25.005	4.800	0.099	1.182
ID71150	71150	31	62.786	19.052	38.954	0	102	102	2	1	-10921639	203.905	212	155	255	4282	33.489	4.800	0.152	1.605
ID71169	71169	32	65.002	12.013	16.374	0	103	103	2	1	-10921639	214.143	226	148	255	4497	38.638	4.800	0.154	1.483
ID71168	71168	64	27.727	37.000	6.000	0	103	103	2	1	-10921639	99.381	99	85	113	2087	10.888	4.800	0.203	3.083
ID71171	71171	None	28.917	3.675	18.863	0	103	103	2	1	-10921639	161.476	162	127	212	3391	25.893	2.000	0.062	0.728
ID71170	71170	39	72.705	0.000	17.000	0	103	103	2	1	-10921639	179.857	177	112	255	3777	44.031	2.000	0.199	1.354
ID71173	71173	49	36.303	3.475	24.968	0	103	103	2	1	-10921639	202.190	212	148	226	4246	22.934	4.800	0.093	1.498
ID71172	71172	61	34.776	27.922	21.387	0	103	103	2	1	-10921639	135.000	141	70	184	2835	31.895	7.600	0.135	1.005
ID71175	71175	56	47.611	20.955	35.222	0	103	103	2	1	-10921639	196.238	191	148	247	4121	27.252	7.600	0.123	1.572
ID71174	71174	63	30.499	3.478	35.334	0	103	103	2	1	-10921639	150.048	148	106	191	3151	24.057	3.200	0.086	0.992
ID71176	71176	31	50.701	19.112	38.703	0	103	103	2	1	-10921639	180.571	184	127	240	3792	34.206	2.000	0.122	1.148
ID71185	71185	64	29.443	37.000	6.000	0	104	104	2	1	-10921639	98.476	99	85	120	2068	9.998	4.800	0.198	3.259
ID71187	71187	39	47.633	0.000	17.000	0	104	104	2	1	-10921639	157.381	155	106	219	3305	34.409	7.600	0.150	1.196
ID71186	71186	32	59.244	12.065	16.284	0	104	104	2	1	-10921639	212.143	219	162	255	4455	33.450	4.800	0.141	1.569
ID71189	71189	None	27.047	23.801	33.462	0	104	104	2	1	-10921639	138.952	134	92	184	2918	28.070	2.000	0.065	0.602
ID71188	71188	49	37.936	3.905	24.177	0	104	104	2	1	-10921639	180.286	184	141	240	3786	25.209	7.600	0.080	1.061
ID71191	71191	56	59.247	20.307	36.138	0	104	104	2	1	-10921639	207.952	212	162	247	4367	23.163	4.800	0.158	2.443
ID71190	71190	63	29.104	3.175	35.230	0	104	104	2	1	-10921639	148.619	155	106	177	3121	20.906	2.000	0.086	1.132
ID71163	71163	39	57.292	0.000	17.000	0	105	105	2	1	-10921639	168.381	170	120	219	3536	32.649	4.800	0.193	1.666
ID71165	71165	49	38.773	3.214	24.774	0	105	105	2	1	-10921639	183.381	191	141	226	3851	22.673	7.600	0.091	1.354
ID71164	71164	32	59.679	11.932	16.522	0	105	105	2	1	-10921639	216.905	219	170	255	4555	30.846	4.800	0.138	1.703
ID71167	71167	56	46.356	20.961	36.192	0	105	105	2	1	-10921639	182.381	184	141	219	3830	23.329	6.314	0.141	1.937
ID71166	71166	63	30.653	3.478	34.329	0	105	105	2	1	-10921639	154.619	155	106	191	3247	20.498	4.800	0.099	1.360
ID71177	71177	39	35.299	0.000	16.000	0	106	106	2	1	-10921639	151.571	148	120	205	3183	24.198	7.600	0.112	1.267
ID71179	71179	49	37.019	2.849	25.324	0	106	106	2	1	-10921639	175.238	177	134	219	3680	25.432	2.000	0.086	1.086
ID71178	71178	32	68.436	11.717	16.680	0	106	106	2	1	-10921639	204.714	205	134	255	4299	38.785	2.000	0.161	1.463
ID71180	71180	56	35.524	21.911	35.320	0	106	106	2	1	-10921639	160.381	162	120	184	3368	19.054	4.800	0.131	1.952
ID71184	71184	56	46.833	19.901	36.712	0	107	107	2	1	-10921639	155.714	155	106	198	3270	25.792	4.800	0.161	1.678
ID71181	71181	112	27.181	37.000	5.000	0	107	107	2	1	-10921639	70.619	70	42	99	1483	15.920	7.600	0.204	1.501
ID71183	71183	32	53.758	11.710	16.728	0	107	107	2	1	-10921639	190.190	184	120	255	3994	30.813	2.000	0.127	1.394
ID71182	71182	39	27.189	0.000	16.000	0	107	107	2	1	-10921639	141.190	141	112	170	2965	17.733	7.600	0.088	1.282
ID71193	71193	32	48.165	11.672	16.327	0	108	108	2	1	-10921639	184.619	184	141	233	3877	31.086	7.600	0.116	1.237
ID71192	71192	112	30.082	37.000	5.000	0	108	108	2	1	-10921639	77.476	85	35	106	1627	22.010	4.800	0.234	1.334
ID71195	71195	None	34.392	2.809	24.483	0	109	109	2	1	-10921639	166.476	162	120	212	3496	24.502	2.000	0.081	1.023
ID71194	71194	32	58.249	12.078	16.929	0	109	109	2	1	-10921639	189.286	177	148	247	3975	31.195	4.800	0.139	1.476
ID71197	71197	66	27.560	37.000	42.000	0	109	109	2	1	-10921639	54.857	49	39	92	1152	15.774	2.000	0.254	1.408
ID71196	71196	56	37.859	19.938	34.919	0	109	109	2	1	-10921639	154.905	155	134	184	3253	14.963	4.800	0.140	2.540
ID71209	71209	66	29.565	37.000	42.000	0	110	110	2	1	-10921639	55.905	49	39	113	1174	22.381	2.000	0.219	0.899
ID71208	71208	56	33.039	20.178	36.532	0	110	110	2	1	-10921639	137.381	141	99	170	2885	21.607	4.800	0.145	1.607
ID71205	71205	67	27.428	14.769	12.761	0	110	110	2	1	-10921639	126.619	134	77	162	2659	22.734	7.600	0.105	1.059
ID71207	71207	68	34.363	12.655	22.616	0	110	110	2	1	-10921639	161.048	148	113	219	3382	29.262	2.000	0.061	0.631
ID71206	71206	32	59.238	11.912	17.066	0	110	110	2	1	-10921639	187.429	177	141	255	3936	30.425	2.000	0.139	1.502
ID71201	71201	None	28.937	4.220	33.364	0	111	111	2	1	-10921639	133.476	134	92	177	2803	21.030	2.000	0.069	0.814
ID71200	71200	68	37.625	12.403	21.954	0	111	111	2	1	-10921639	176.000	177	134	226	3696	26.298	2.000	0.082	1.012
ID71202	71202	56	31.851	20.046	36.358	0	111	111	2	1	-10921639	131.048	127	99	170	2752	19.843	2.000	0.101	1.214
ID71199	71199	32	36.553	12.836	18.681	0	111	111	2	1	-10921639	182.048	191	148	212	3823	21.285	4.800	0.098	1.530
ID71198	71198	67	29.515	14.715	11.933	0	111	111	2	1	-10921639	115.952	113	77	155	2435	22.829	4.800	0.146	1.297
ID71217	71217	68	49.341	12.934	21.679	0	112	112	2	1	-10921639	177.238	177	134	233	3722	30.138	2.000	0.117	1.231
ID71216	71216	32	31.108	11.394	16.061	0	112	112	2	1	-10921639	151.571	148	113	198	3183	22.562	7.600	0.079	0.981
ID71219	71219	66	38.489	37.000	42.000	0	112	112	2	1	-10921639	61.857	56	39	127	1299	27.146	2.000	0.298	1.047
ID71218	71218	56	34.640	20.144	35.126	0	112	112	2	1	-10921639	140.762	141	106	170	2956	16.364	4.800	0.118	1.820
ID71215	71215	None	27.487	34.930	5.594	0	112	112	2	1	-10921639	65.190	63	28	92	1369	17.169	4.800	0.206	1.300
ID71204	71204	66	94.806	37.000	42.000	0	113	113	2	1	-10921639	128.714	120	52	255	2703	58.663	4.800	0.475	1.413
ID71203	71203	32	29.069	11.205	16.490	0	113	113	2	1	-10921639	148.619	155	106	198	3121	27.500	2.000	0.067	0.681
ID71211	71211	None	38.393	3.772	32.936	0	114	114	2	1	-10921639	126.762	120	92	184	2662	25.495	2.000	0.108	0.966
ID71210	71210	None	28.610	3.045	24.632	0	114	114	2	1	-10921639	151.857	155	127	177	3189	14.907	4.800	0.090	1.687
ID71213	71213	66	54.372	37.000	40.000	0	114	114	2	1	-10921639	75.429	56	33	170	1584	35.842	2.000	0.255	0.856
ID71212	71212	None	29.452	21.142	34.094	0	114	114	2	1	-10921639	126.667	127	99	162	2660	16.782	4.800	0.113	1.532
ID71214	71214	69	37.792	13.487	18.212	0	115	115	2	1	-10921639	167.238	170	127	212	3512	23.257	4.800	0.108	1.400
ID71221	71221	69	34.299	11.887	16.970	0	116	116	2	1	-10921639	154.714	155	113	198	3249	23.627	4.800	0.100	1.195
ID71220	71220	None	29.198	13.112	12.454	0	116	116	2	1	-10921639	104.714	106	49	148	2199	32.257	2.000	0.116	0.676
ID71223	71223	None	27.775	19.390	34.610	0	116	116	2	1	-10921639	132.048	127	92	170	2773	19.911	2.000	0.090	1.094
ID71222	71222	None	27.514	12.599	21.899	0	116	116	2	1	-10921639	147.952	141	106	184	3107	22.339	2.000	0.082	1.000
ID71229	71229	None	33.808	15.719	32.743	0	117	117	2	1	-10921639	146.190	141	120	198	3070	21.823	7.600	0.085	1.053
ID71228	71228	None	27.915	29.039	10.048	0	117	117	2	1	-10921639	61.143	63	35	99	1284	16.692	2.000	0.197	1.208
ID71227	71227	70	30.481	12.383	22.059	0	118	118	2	1	-10921639	147.524	148	113	184	3098	21.165	2.000	0.076	0.982
ID71233	71233	70	28.851	12.179	22.084	0	119	119	2	1	-10921639	141.429	141	106	184	2970	18.508	2.000	0.078	1.109
ID71232	71232	71	34.998	11.813	16.489	0	119	119	2	1	-10921639	132.143	134	85	198	2775	30.934	2.000	0.084	0.663
ID71225	71225	None	30.162	2.976	25.782	0	120	120	2	1	-10921639	142.476	141	113	170	2992	16.899	2.000	0.104	1.589
ID71224	71224	71	28.907	12.202	16.649	0	120	120	2	1	-10921639	135.333	134	106	162	2842	18.067	2.000	0.095	1.302
ID71226	71226	None	30.667	4.194	33.485	0	120	120	2	1	-10921639	130.048	127	99	184	2731	19.881	2.000	0.084	1.013
ID71231	71231	70	30.634	12.514	22.629	0	121	121	2	1	-10921639	138.857	141	85	184	2916	23.663	2.000	0.086	0.933
ID71230	71230	71	40.512	11.866	16.187	0	121	121	2	1	-10921639	137.810	134	99	191	2894	24.248	2.000	0.124	1.252
ID71235	71235	None	34.168	19.653	36.410	0	122	122	2	1	-10921639	121.238	120	63	155	2546	23.721	4.800	0.148	1.317
ID71234	71234	70	27.734	12.482	22.670	0	122	122	2	1	-10921639	138.095	134	99	177	2900	19.940	2.000	0.077	0.995
ID71236	71236	None	39.051	12.464	16.898	0	123	123	2	1	-10921639	143.190	134	106	191	3007	24.091	7.600	0.117	1.245
ID71239	71239	None	29.537	19.955	37.005	0	124	124	2	1	-10921639	113.905	120	63	148	2392	23.463	6.270	0.121	1.052
ID71243	71243	72	33.733	12.431	19.070	0	125	125	2	1	-10921639	150.667	148	113	184	3164	20.242	4.800	0.116	1.544
ID71242	71242	None	29.867	0.000	17.000	0	125	125	2	1	-10921639	101.333	99	70	141	2128	19.650	2.000	0.135	1.229
ID71241	71241	72	33.630	13.090	18.905	0	126	126	2	1	-10921639	146.190	155	92	177	3070	22.158	2.000	0.108	1.287
ID71240	71240	None	30.854	14.211	13.180	0	126	126	2	1	-10921639	110.905	113	56	148	2329	23.210	4.800	0.143	1.198
ID71245	71245	73	37.590	20.080	34.989	0	127	127	2	1	-10921639	121.714	127	85	170	2556	21.448	4.800	0.142	1.410
ID71244	71244	72	31.363	13.567	19.006	0	127	127	2	1	-10921639	144.238	141	106	184	3029	22.217	2.000	0.077	0.926
ID71237	71237	72	28.579	13.173	20.013	0	128	128	2	1	-10921639	146.429	148	127	177	3075	14.682	6.304	0.091	1.671
ID71238	71238	73	34.967	20.776	34.273	0	128	128	2	1	-10921639	124.381	120	85	170	2612	19.848	7.600	0.136	1.497
ID71247	71247	73	30.432	20.189	34.021	0	129	129	2	1	-10921639	124.714	127	85	170	2619	20.318	2.000	0.091	1.020
ID71246	71246	72	31.558	12.269	21.271	0	129	129	2	1	-10921639	147.810	155	113	184	3104	20.196	4.800	0.105	1.397
ID71251	71251	73	38.656	20.231	34.862	0	130	130	2	1	-10921639	125.714	120	85	170	2640	23.165	2.000	0.146	1.385
ID71249	71249	None	31.777	12.113	22.214	0	131	131	2	1	-10921639	133.429	134	99	170	2802	20.692	2.000	0.094	1.107
ID71248	71248	None	31.989	12.801	17.232	0	131	131	2	1	-10921639	125.714	127	85	177	2640	25.302	2.000	0.099	0.893
ID71250	71250	73	28.140	19.317	35.925	0	131	131	2	1	-10921639	115.667	113	85	141	2429	19.103	4.800	0.139	1.473
ID71258	71258	None	29.447	34.247	6.283	0	132	132	2	1	-10921639	44.667	42	21	77	938	17.497	2.000	0.343	1.303
ID71253	71253	74	31.580	19.382	36.111	0	134	134	2	1	-10921639	119.619	120	77	155	2512	22.173	6.303	0.115	1.112
ID71252	71252	75	30.068	34.323	5.850	0	134	134	2	1	-10921639	48.048	49	21	85	1009	18.392	2.000	0.309	1.233
ID71257	71257	74	37.452	20.112	35.094	0	135	135	2	1	-10921639	129.667	127	106	155	2723	15.882	4.800	0.156	2.204
ID71256	71256	None	33.467	1.884	26.594	0	135	135	2	1	-10921639	131.429	134	92	177	2760	25.545	2.000	0.099	0.924
ID71255	71255	None	27.275	11.765	16.576	0	135	135	2	1	-10921639	126.333	127	99	155	2653	15.160	4.800	0.103	1.557
ID71254	71254	75	28.254	34.488	6.045	0	135	135	2	1	-10921639	41.714	35	14	85	876	18.434	2.000	0.340	1.147
ID71260	71260	74	35.164	20.321	34.968	0	136	136	2	1	-10921639	125.667	127	99	155	2639	15.749	4.800	0.158	2.177
ID71259	71259	None	36.516	0.000	17.000	0	136	136	2	1	-10921639	104.143	99	85	148	2187	19.208	2.000	0.178	1.637
ID71261	71261	74	39.330	20.243	34.235	0	137	137	2	1	-10921639	126.333	127	99	162	2653	17.970	4.800	0.149	1.828
ID71264	71264	74	35.401	20.061	34.133	0	138	138	2	1	-10921639	129.000	127	106	162	2709	15.675	4.800	0.145	2.088
ID71263	71263	76	30.649	1.846	27.077	0	138	138	2	1	-10921639	123.048	120	92	184	2584	21.780	2.000	0.077	0.804
ID71262	71262	None	35.096	34.636	6.787	0	138	138	2	1	-10921639	47.429	49	14	99	996	21.542	2.000	0.321	1.071
ID71273	71273	74	43.493	20.074	34.052	0	139	139	2	1	-10921639	125.429	120	92	191	2634	24.959	2.000	0.136	1.207
ID71272	71272	76	33.297	2.772	26.679	0	139	139	2	1	-10921639	132.429	134	92	191	2781	23.003	2.000	0.098	1.029
ID71271	71271	None	35.484	0.000	17.000	0	139	139	2	1	-10921639	101.905	106	63	141	2140	24.582	2.000	0.166	1.182
ID71270	71270	None	30.341	14.359	6.112	0	139	139	2	1	-10921639	51.381	56	14	92	1079	21.250	2.000	0.299	1.114
ID71265	71265	76	33.722	1.611	27.081	0	140	140	2	1	-10921639	123.762	120	92	184	2599	25.231	2.000	0.086	0.777
ID71266	71266	74	37.227	19.956	34.299	0	140	140	2	1	-10921639	125.381	120	92	170	2633	16.830	4.800	0.150	1.944
ID71269	71269	74	36.390	19.848	34.444	0	141	141	2	1	-10921639	123.714	120	92	170	2598	21.065	4.800	0.133	1.382
ID71268	71268	76	33.923	2.179	26.597	0	141	141	2	1	-10921639	123.762	120	85	170	2599	24.095	2.000	0.091	0.856
ID71267	71267	None	28.576	12.977	19.124	0	141	141	2	1	-10921639	128.000	127	99	148	2688	17.748	2.000	0.100	1.314
ID71285	71285	None	28.650	13.787	18.633	0	143	143	2	1	-10921639	113.286	113	77	155	2379	21.599	2.000	0.078	0.759
ID71286	71286	76	30.171	1.794	27.222	0	143	143	2	1	-10921639	136.762	134	106	184	2872	20.179	2.000	0.087	1.087
ID71275	71275	None	35.972	20.142	34.467	0	144	144	2	1	-10921639	111.571	113	77	148	2343	21.348	2.000	0.142	1.296
ID71274	71274	76	37.483	1.906	27.203	0	144	144	2	1	-10921639	121.714	113	85	198	2556	28.214	2.000	0.082	0.657
ID71276	71276	76	28.075	1.000	27.000	0	145	145	2	1	-10921639	129.429	127	85	170	2718	23.528	2.000	0.100	0.997
ID71277	71277	76	32.460	2.233	26.848	0	146	146	2	1	-10921639	130.810	127	92	177	2747	24.762	2.000	0.078	0.765
ID71278	71278	None	28.028	19.865	35.955	0	146	146	2	1	-10921639	102.524	106	63	127	2153	18.840	6.306	0.156	1.472
ID71281	71281	77	28.318	5.086	30.151	0	147	147	2	1	-10921639	134.000	134	106	162	2814	16.267	4.800	0.103	1.534
ID71280	71280	None	29.366	13.946	28.526	0	147	147	2	1	-10921639	109.571	106	70	162	2301	21.697	2.000	0.093	0.861
ID71279	71279	78	38.116	20.742	19.702	0	147	147	2	1	-10921639	117.714	113	85	170	2472	20.929	4.800	0.147	1.445
ID71284	71284	79	37.345	20.096	34.701	0	148	148	2	1	-10921639	117.667	120	85	155	2471	18.432	4.800	0.153	1.695
ID71283	71283	77	38.593	4.730	30.092	0	148	148	2	1	-10921639	137.476	134	85	184	2887	25.323	2.000	0.120	1.159
ID71282	71282	78	42.758	21.632	20.547	0	148	148	2	1	-10921639	117.333	113	70	177	2464	28.906	2.000	0.140	0.998
ID71289	71289	77	27.055	5.622	29.553	0	149	149	2	1	-10921639	129.381	134	85	191	2717	26.339	2.000	0.076	0.691
ID71288	71288	78	57.910	21.485	20.316	0	149	149	2	1	-10921639	127.524	113	85	205	2678	37.690	2.000	0.192	1.088
ID71290	71290	79	33.356	19.743	34.074	0	149	149	2	1	-10921639	127.000	127	92	162	2667	19.042	6.304	0.133	1.566
ID71287	71287	None	29.567	0.000	17.000	0	149	149	2	1	-10921639	103.762	112	70	134	2179	21.705	4.800	0.157	1.297
ID71301	71301	77	39.013	4.742	31.178	0	150	150	2	1	-10921639	144.143	134	113	198	3027	23.751	4.800	0.132	1.419
ID71300	71300	78	45.968	21.340	20.374	0	150	150	2	1	-10921639	125.429	113	92	191	2634	30.304	2.000	0.152	1.091
ID71302	71302	79	62.048	19.686	33.795	0	150	150	2	1	-10921639	154.286	148	106	212	3240	31.960	4.800	0.200	1.608
ID71319	71319	80	39.126	0.000	17.000	0	151	151	2	1	-10921639	114.952	113	85	148	2414	19.737	4.800	0.214	2.053
ID71318	71318	81	40.642	32.224	7.750	0	151	151	2	1	-10921639	37.762	28	14	106	793	25.606	2.000	0.515	1.002
ID71321	71321	78	45.438	21.462	20.504	0	151	151	2	1	-10921639	129.143	120	77	198	2712	32.581	2.000	0.141	0.979
ID71320	71320	None	30.430	12.866	18.966	0	151	151	2	1	-10921639	118.333	113	85	148	2485	17.416	6.373	0.110	1.350
ID71323	71323	82	34.921	3.330	25.087	0	151	151	2	1	-10921639	134.857	134	85	191	2832	31.015	2.000	0.112	0.874
ID71322	71322	83	30.871	25.674	22.498	0	151	151	2	1	-10921639	98.000	99	49	141	2058	28.112	2.000	0.116	0.726
ID71325	71325	79	72.389	19.698	34.112	0	151	151	2	1	-10921639	157.667	148	106	247	3311	38.133	2.000	0.215	1.463
ID71324	71324	77	52.211	5.411	29.858	0	151	151	2	1	-10921639	152.571	141	113	233	3204	37.064	2.000	0.141	1.016
ID71303	71303	81	41.092	32.258	7.856	0	152	152	2	1	-10921639	40.762	28	14	99	856	23.706	2.000	0.529	1.190
ID71305	71305	78	46.186	21.930	20.834	0	152	152	2	1	-10921639	127.762	120	92	198	2683	31.983	2.000	0.118	0.841
ID71304	71304	80	57.288	0.000	17.000	0	152	152	2	1	-10921639	117.952	120	70	184	2477	35.302	2.000	0.230	1.247
ID71307	71307	82	32.337	1.594	26.513	0	152	152	2	1	-10921639	155.000	155	120	205	3255	24.805	2.000	0.061	0.722
ID71306	71306	83	49.053	25.597	22.636	0	152	152	2	1	-10921639	111.476	99	56	205	2341	39.968	2.000	0.172	0.818
ID71309	71309	79	56.651	19.574	34.075	0	152	152	2	1	-10921639	151.286	141	106	219	3177	32.303	4.800	0.179	1.424
ID71308	71308	77	48.299	5.613	29.248	0	152	152	2	1	-10921639	151.000	141	106	247	3171	39.853	2.000	0.094	0.648
ID71313	71313	78	51.143	21.505	20.521	0	153	153	2	1	-10921639	135.238	127	85	205	2840	36.503	2.000	0.136	0.885
ID71312	71312	84	38.180	12.780	17.999	0	153	153	2	1	-10921639	129.714	127	92	177	2724	21.397	4.800	0.129	1.390
ID71315	71315	82	34.579	2.055	26.616	0	153	153	2	1	-10921639	150.905	148	106	212	3169	28.467	2.000	0.066	0.652
ID71314	71314	83	58.279	25.422	22.440	0	153	153	2	1	-10921639	134.238	127	85	205	2819	39.093	2.000	0.188	1.089
ID71317	71317	79	62.395	19.320	34.170	0	153	153	2	1	-10921639	151.286	141	92	247	3177	37.907	2.000	0.166	1.139
ID71316	71316	77	54.152	5.699	29.237	0	153	153	2	1	-10921639	161.762	155	106	255	3397	40.131	7.600	0.113	0.820
ID71311	71311	80	57.788	0.000	17.000	0	153	153	2	1	-10921639	121.429	125	85	184	2550	31.311	2.000	0.244	1.520
ID71310	71310	81	50.835	31.866	8.001	0	153	153	2	1	-10921639	51.810	42	21	134	1088	28.154	2.000	0.498	1.224
ID71297	71297	77	65.267	5.906	29.460	0	154	154	2	1	-10921639	168.857	162	106	255	3546	41.866	2.000	0.155	1.085
ID71296	71296	82	40.713	1.624	26.725	0	154	154	2	1	-10921639	156.000	148	113	233	3276	32.393	2.000	0.071	0.637
ID71299	71299	79	70.493	19.687	34.153	0	154	154	2	1	-10921639	168.810	162	113	240	3545	37.600	4.800	0.209	1.552
ID71298	71298	85	40.054	18.427	30.284	0	154	154	2	1	-10921639	129.857	120	77	205	2727	38.040	2.000	0.083	0.525
ID71291	71291	81	40.315	32.329	8.058	0	154	154	2	1	-10921639	53.810	42	28	106	1130	20.740	4.800	0.419	1.533
ID71293	71293	84	34.557	12.238	16.811	0	154	154	2	1	-10921639	123.667	120	92	162	2597	20.720	7.600	0.115	1.228
ID71292	71292	80	76.576	0.000	17.000	0	154	154	2	1	-10921639	135.333	125	77	226	2842	42.957	2.000	0.275	1.358
ID71295	71295	83	71.022	25.439	22.346	0	154	154	2	1	-10921639	153.381	141	99	247	3221	42.839	2.000	0.206	1.222
ID71294	71294	78	53.484	21.477	20.486	0	154	154	2	1	-10921639	144.619	141	92	219	3037	39.161	2.000	0.161	1.026
ID71337	71337	84	27.203	12.611	18.265	0	155	155	2	1	-10921639	120.333	127	85	162	2527	22.189	6.339	0.090	0.897
ID71336	71336	80	82.419	0.000	17.000	0	155	155	2	1	-10921639	135.905	120	79	255	2854	49.105	2.000	0.283	1.222
ID71339	71339	82	35.786	1.597	26.706	0	155	155	2	1	-10921639	147.905	141	106	212	3106	28.567	2.000	0.075	0.726
ID71338	71338	83	68.562	25.396	22.698	0	155	155	2	1	-10921639	144.571	127	92	240	3036	43.411	2.000	0.186	1.043
ID71341	71341	85	30.211	18.419	29.834	0	155	155	2	1	-10921639	129.429	127	99	184	2718	26.149	2.000	0.064	0.594
ID71340	71340	77	40.664	6.107	29.416	0	155	155	2	1	-10921639	144.143	134	106	212	3027	27.873	2.000	0.104	0.976
ID71343	71343	79	67.434	19.774	34.246	0	155	155	2	1	-10921639	162.000	155	106	233	3402	35.309	2.000	0.197	1.508
ID71342	71342	86	36.850	0.000	33.000	0	155	155	2	1	-10921639	123.714	113	85	205	2598	29.746	2.000	0.110	0.827
ID71329	71329	78	29.949	22.014	20.683	0	156	156	2	1	-10921639	130.810	127	99	170	2747	24.649	7.600	0.091	0.886
ID71328	71328	84	29.176	12.778	18.321	0	156	156	2	1	-10921639	133.429	134	92	177	2802	22.969	6.314	0.089	0.945
ID71331	71331	82	36.257	0.000	27.000	0	156	156	2	1	-10921639	153.714	155	99	191	3228	25.724	4.800	0.146	1.521
ID71330	71330	83	56.739	25.112	22.868	0	156	156	2	1	-10921639	142.905	141	85	219	3001	33.092	7.600	0.173	1.271
ID71333	71333	85	43.302	18.638	29.526	0	156	156	2	1	-10921639	149.571	141	113	226	3141	30.680	2.000	0.097	0.866
ID71332	71332	77	36.120	6.082	29.129	0	156	156	2	1	-10921639	137.429	134	99	198	2886	23.907	2.000	0.088	0.930
ID71335	71335	79	76.301	19.590	34.142	0	156	156	2	1	-10921639	184.190	177	113	255	3868	42.785	4.800	0.213	1.510
ID71334	71334	86	48.563	0.000	33.000	0	156	156	2	1	-10921639	124.714	106	70	219	2619	37.482	2.000	0.141	0.822
ID71327	71327	80	85.086	0.000	17.000	0	156	156	2	1	-10921639	143.619	132	92	255	3016	45.981	2.000	0.292	1.412
ID71326	71326	None	28.412	29.560	13.710	0	156	156	2	1	-10921639	67.952	70	28	99	1427	19.291	4.800	0.236	1.343
ID71345	71345	80	96.595	0.000	17.000	0	157	157	2	1	-10921639	157.095	148	85	255	3299	52.573	2.000	0.318	1.442
ID71344	71344	None	31.432	4.271	7.922	0	157	157	2	1	-10921639	56.429	56	21	99	1185	21.823	2.000	0.225	0.948
ID71347	71347	78	31.063	21.913	21.138	0	157	157	2	1	-10921639	133.143	134	85	177	2796	25.303	2.000	0.093	0.899
ID71346	71346	84	31.947	11.789	16.525	0	157	157	2	1	-10921639	137.429	134	106	170	2886	18.110	4.800	0.111	1.520
ID71349	71349	82	37.895	1.015	26.766	0	157	157	2	1	-10921639	152.286	155	99	205	3198	31.460	2.000	0.109	0.949
ID71348	71348	83	58.667	25.584	22.008	0	157	157	2	1	-10921639	140.905	134	77	212	2959	39.261	2.000	0.182	1.104
ID71351	71351	86	48.113	0.000	33.000	0	157	157	2	1	-10921639	141.429	134	85	212	2970	33.215	2.000	0.148	1.095
ID71350	71350	85	37.505	18.935	29.628	0	157	157	2	1	-10921639	144.238	141	92	219	3029	34.750	2.000	0.080	0.618
ID71352	71352	79	78.531	19.692	34.177	0	157	157	2	1	-10921639	181.667	170	113	255	3815	48.524	4.800	0.214	1.320
ID71365	71365	80	72.330	0.000	17.000	0	158	158	2	1	-10921639	144.762	141	85	240	3040	40.883	2.000	0.242	1.379
ID71367	71367	None	36.929	27.011	19.359	0	158	158	2	1	-10921639	115.190	120	63	184	2419	29.375	2.000	0.124	0.864
ID71366	71366	84	41.882	13.581	18.801	0	158	158	2	1	-10921639	138.524	141	99	191	2909	26.905	2.000	0.121	1.111
ID71369	71369	None	27.881	5.345	29.729	0	158	158	2	1	-10921639	139.762	134	113	184	2935	20.813	2.000	0.069	0.864
ID71368	71368	83	34.321	25.661	22.493	0	158	158	2	1	-10921639	134.095	134	77	177	2816	24.894	6.349	0.121	1.162
ID71371	71371	86	59.951	0.000	33.000	0	158	158	2	1	-10921639	156.571	155	85	226	3288	45.281	2.000	0.177	1.039
ID71370	71370	85	35.070	19.019	29.871	0	158	158	2	1	-10921639	145.524	141	92	212	3056	30.708	6.374	0.082	0.717
ID71372	71372	79	65.492	19.199	34.712	0	158	158	2	1	-10921639	183.619	184	120	247	3856	38.389	4.800	0.211	1.669
ID71377	71377	84	29.605	13.087	18.957	0	159	159	2	1	-10921639	133.048	134	92	170	2794	19.046	6.350	0.103	1.309
ID71376	71376	80	76.133	0.000	17.000	0	159	159	2	1	-10921639	151.000	145	85	240	3171	43.080	4.800	0.281	1.538
ID71379	71379	85	29.272	18.501	29.684	0	159	159	2	1	-10921639	145.571	141	106	191	3057	26.583	2.000	0.072	0.732
ID71378	71378	83	55.466	24.914	22.849	0	159	159	2	1	-10921639	134.238	127	92	226	2819	37.344	2.000	0.144	0.906
ID71381	71381	None	27.136	4.149	33.965	0	159	159	2	1	-10921639	124.952	127	70	162	2624	24.475	2.000	0.076	0.724
ID71380	71380	86	52.194	0.000	33.000	0	159	159	2	1	-10921639	146.762	127	106	219	3082	39.141	2.000	0.129	0.855
ID71383	71383	87	35.055	19.000	42.000	0	159	159	2	1	-10921639	114.524	113	72	148	2405	26.116	2.000	0.153	1.162
ID71382	71382	79	62.866	19.354	34.949	0	159	159	2	1	-10921639	178.286	177	113	233	3744	37.450	4.800	0.194	1.550
ID71373	71373	None	29.338	25.280	7.900	0	159	159	2	1	-10921639	49.381	49	28	85	1037	17.735	2.000	0.281	1.222
ID71375	71375	88	38.784	12.421	12.326	0	159	159	2	1	-10921639	94.286	99	42	155	1980	35.876	2.000	0.133	0.616
ID71374	71374	89	29.642	32.572	11.058	0	159	159	2	1	-10921639	70.286	70	28	106	1476	18.844	4.800	0.214	1.315
ID71393	71393	79	66.673	18.920	35.448	0	160	160	2	1	-10921639	184.048	177	113	255	3865	38.460	4.800	0.193	1.548
ID71392	71392	86	48.209	0.000	33.000	0	160	160	2	1	-10921639	139.143	127	85	205	2922	37.440	3.200	0.141	0.919
ID71394	71394	87	35.138	18.000	42.000	0	160	160	2	1	-10921639	105.333	99	70	162	2212	24.113	2.000	0.137	1.051
ID71385	71385	88	39.731	12.432	12.375	0	160	160	2	1	-10921639	102.381	99	49	155	2150	31.089	2.000	0.174	0.977
ID71384	71384	89	29.002	33.614	10.889	0	160	160	2	1	-10921639	68.571	70	35	106	1440	18.835	2.000	0.191	1.170
ID71387	71387	90	29.607	27.899	13.346	0	160	160	2	1	-10921639	76.333	70	42	134	1603	24.583	2.000	0.105	0.589
ID71386	71386	None	30.114	6.640	12.628	0	160	160	2	1	-10921639	90.571	85	63	134	1902	19.976	2.000	0.121	0.981
ID71389	71389	84	31.017	12.971	18.156	0	160	160	2	1	-10921639	136.714	134	113	170	2871	15.675	4.800	0.107	1.691
ID71388	71388	80	83.142	0.000	17.000	0	160	160	2	1	-10921639	165.524	155	86	255	3476	50.562	4.800	0.289	1.469
ID71391	71391	85	45.933	18.761	29.352	0	160	160	2	1	-10921639	145.286	141	92	205	3051	33.798	2.000	0.110	0.850
ID71390	71390	83	47.428	24.860	22.491	0	160	160	2	1	-10921639	152.238	148	113	205	3197	26.144	7.600	0.151	1.527
ID71361	71361	86	47.799	0.000	32.000	0	161	161	2	1	-10921639	150.381	134	112	212	3158	36.210	2.000	0.116	0.863
ID71360	71360	85	47.601	19.068	29.584	0	161	161	2	1	-10921639	173.571	170	127	233	3645	31.622	2.000	0.118	1.162
ID71363	71363	79	64.947	18.709	35.676	0	161	161	2	1	-10921639	173.333	170	85	255	3640	46.460	2.000	0.164	1.053
ID71362	71362	91	33.394	3.991	33.822	0	161	161	2	1	-10921639	128.000	127	70	170	2688	28.364	2.000	0.097	0.795
ID71364	71364	87	38.790	18.000	42.000	0	161	161	2	1	-10921639	101.952	106	70	148	2141	24.289	2.000	0.173	1.236
ID71353	71353	88	46.247	12.642	12.765	0	161	161	2	1	-10921639	121.286	120	56	191	2547	31.966	2.000	0.151	0.994
ID71355	71355	80	68.662	0.000	17.000	0	161	161	2	1	-10921639	141.238	141	79	212	2966	39.388	4.800	0.281	1.575
ID71354	71354	90	47.564	27.949	13.528	0	161	161	2	1	-10921639	99.000	85	70	184	2079	31.463	2.000	0.184	0.976
ID71357	71357	83	49.200	24.725	22.632	0	161	161	2	1	-10921639	154.619	162	106	205	3247	28.949	7.600	0.152	1.408
ID71356	71356	84	33.734	13.591	18.324	0	161	161	2	1	-10921639	140.095	141	99	177	2942	20.620	2.000	0.108	1.322
ID71359	71359	92	28.473	37.000	27.000	0	161	161	2	1	-10921639	84.714	77	65	127	1779	16.538	2.000	0.161	1.420
ID71358	71358	None	27.367	0.000	27.000	0	161	161	2	1	-10921639	140.048	141	106	170	2941	18.996	4.800	0.136	1.765
ID71395	71395	93	30.444	35.468	9.755	0	162	162	2	1	-10921639	63.524	56	42	113	1334	19.823	2.000	0.210	1.114
ID71397	71397	90	37.463	28.140	13.291	0	162	162	2	1	-10921639	94.667	92	63	155	1988	24.138	2.000	0.175	1.168
ID71396	71396	88	46.527	12.602	12.634	0	162	162	2	1	-10921639	129.095	134	77	184	2711	29.436	2.000	0.149	1.138
ID71399	71399	83	53.681	25.207	22.374	0	162	162	2	1	-10921639	161.286	155	127	219	3387	27.990	7.600	0.161	1.598
ID71398	71398	80	97.840	0.000	17.000	0	162	162	2	1	-10921639	179.238	177	99	255	3764	53.973	4.800	0.322	1.617
ID71401	71401	92	30.400	37.000	29.000	0	162	162	2	1	-10921639	94.000	99	65	113	1974	17.114	4.800	0.181	1.687
ID71400	71400	85	37.206	19.114	29.459	0	162	162	2	1	-10921639	155.762	148	113	226	3271	31.050	2.000	0.088	0.808
ID71403	71403	91	39.827	4.658	33.037	0	162	162	2	1	-10921639	136.143	134	70	191	2859	30.575	2.000	0.119	0.944
ID71402	71402	86	40.829	0.000	32.000	0	162	162	2	1	-10921639	150.190	151	106	205	3154	30.739	2.000	0.134	1.152
ID71405	71405	94	31.980	0.000	39.000	0	162	162	2	1	-10921639	88.190	85	63	134	1852	21.855	2.000	0.139	0.984
ID71404	71404	79	56.902	18.383	35.969	0	162	162	2	1	-10921639	168.143	162	120	226	3531	34.715	4.800	0.169	1.399
ID71431	71431	93	29.797	35.252	8.911	0	163	163	2	1	-10921639	60.857	56	28	99	1278	21.800	2.000	0.204	0.944
ID71433	71433	96	32.974	6.555	13.700	0	163	163	2	1	-10921639	112.952	113	77	155	2372	22.216	2.000	0.110	1.010
ID71432	71432	88	59.107	12.528	12.688	0	163	163	2	1	-10921639	140.143	141	77	219	2943	38.439	2.000	0.191	1.167
ID71435	71435	80	64.865	0.000	17.000	0	163	163	2	1	-10921639	155.048	148	99	219	3256	36.145	4.800	0.245	1.687
ID71434	71434	90	45.822	27.899	13.933	0	163	163	2	1	-10921639	92.286	92	56	162	1938	27.374	2.000	0.208	1.160
ID71437	71437	83	27.993	24.450	22.490	0	163	163	2	1	-10921639	146.476	141	120	177	3076	14.784	7.600	0.104	1.861
ID71436	71436	84	27.029	13.054	17.801	0	163	163	2	1	-10921639	132.667	134	99	162	2786	15.904	4.800	0.100	1.521
ID71439	71439	85	33.415	18.995	29.883	0	163	163	2	1	-10921639	168.190	170	127	212	3532	23.062	4.800	0.088	1.178
ID71438	71438	180	27.335	27.581	26.194	0	163	163	2	1	-10921639	97.667	106	49	141	2051	28.438	2.000	0.110	0.678
ID71441	71441	91	43.818	4.219	33.711	0	163	163	2	1	-10921639	138.143	134	70	205	2901	37.777	7.600	0.121	0.791
ID71440	71440	86	32.724	1.298	32.094	0	163	163	2	1	-10921639	161.762	162	113	212	3397	29.928	2.000	0.083	0.832
ID71443	71443	94	33.615	0.000	39.000	0	163	163	2	1	-10921639	97.619	92	72	148	2050	20.402	2.000	0.149	1.238
ID71442	71442	79	65.021	18.743	35.852	0	163	163	2	1	-10921639	174.619	184	106	247	3667	38.505	4.800	0.187	1.430
ID71407	71407	93	33.815	35.197	8.254	0	164	164	2	1	-10921639	60.667	49	21	106	1274	26.751	2.000	0.214	0.800
ID71406	71406	None	27.285	4.584	8.046	0	164	164	2	1	-10921639	60.190	63	21	99	1264	21.016	2.000	0.168	0.825
ID71409	71409	96	42.583	6.843	13.611	0	164	164	2	1	-10921639	122.095	106	85	177	2564	27.490	2.000	0.134	1.052
ID71408	71408	88	52.915	12.661	12.864	0	164	164	2	1	-10921639	138.095	134	70	205	2900	33.873	2.000	0.170	1.182
ID71411	71411	80	76.244	0.000	17.000	0	164	164	2	1	-10921639	164.810	155	99	219	3461	42.027	4.800	0.279	1.710
ID71410	71410	90	30.499	28.246	14.203	0	164	164	2	1	-10921639	74.095	70	49	113	1556	19.042	2.000	0.183	1.203
ID71413	71413	83	40.695	25.499	22.215	0	164	164	2	1	-10921639	150.952	141	120	184	3170	19.646	7.600	0.133	1.809
ID71412	71412	84	32.812	13.191	18.225	0	164	164	2	1	-10921639	135.048	134	99	177	2836	19.691	2.000	0.099	1.240
ID71415	71415	None	28.413	0.000	27.000	0	164	164	2	1	-10921639	136.476	138	92	170	2866	22.155	2.000	0.099	1.105
ID71414	71414	180	28.228	27.000	25.337	0	164	164	2	1	-10921639	112.857	113	56	177	2370	33.896	2.000	0.100	0.604
ID71417	71417	91	48.500	4.290	33.133	0	164	164	2	1	-10921639	153.381	148	113	198	3221	26.254	2.000	0.141	1.447
ID71416	71416	92	35.968	37.000	29.000	0	164	164	2	1	-10921639	100.714	99	77	134	2115	17.579	4.800	0.206	1.957
ID71419	71419	94	38.605	0.000	39.000	0	164	164	2	1	-10921639	118.048	113	93	162	2479	21.532	2.000	0.173	1.615
ID71418	71418	79	57.785	18.422	36.109	0	164	164	2	1	-10921639	166.810	162	113	226	3503	34.975	4.800	0.165	1.350
ID71425	71425	83	33.062	25.387	22.293	0	165	165	2	1	-10921639	138.048	141	99	170	2899	20.434	7.600	0.118	1.425
ID71424	71424	80	74.074	0.000	17.000	0	165	165	2	1	-10921639	168.667	162	92	240	3542	41.523	4.800	0.284	1.796
ID71427	71427	92	35.237	37.000	28.000	0	165	165	2	1	-10921639	102.048	106	70	141	2143	19.022	4.800	0.192	1.729
ID71426	71426	95	46.054	21.199	27.933	0	165	165	2	1	-10921639	152.762	155	113	205	3208	30.168	2.000	0.116	1.050
ID71429	71429	79	66.550	18.328	35.569	0	165	165	2	1	-10921639	182.333	191	113	247	3829	41.212	4.800	0.184	1.373
ID71428	71428	91	38.437	4.889	32.422	0	165	165	2	1	-10921639	153.571	155	113	191	3225	21.196	4.800	0.121	1.566
ID71430	71430	94	37.430	0.000	38.000	0	165	165	2	1	-10921639	121.238	113	85	177	2546	28.132	2.000	0.178	1.304
ID71421	71421	88	50.135	13.240	13.216	0	165	165	2	1	-10921639	145.238	141	63	191	3050	33.483	4.800	0.168	1.248
ID71420	71420	93	32.923	34.934	7.595	0	165	165	2	1	-10921639	69.286	63	35	106	1455	18.276	6.326	0.232	1.428
ID71423	71423	90	35.163	27.234	14.384	0	165	165	2	1	-10921639	87.238	92	42	141	1832	27.138	7.600	0.181	0.984
ID71422	71422	96	40.254	6.745	13.849	0	165	165	2	1	-10921639	121.381	113	85	184	2549	24.237	2.000	0.119	1.066
ID71456	71456	94	32.498	1.652	37.479	0	166	166	2	1	-10921639	122.381	120	85	170	2570	24.975	2.000	0.093	0.831
ID71445	71445	93	28.448	35.118	7.288	0	166	166	2	1	-10921639	66.571	70	28	99	1398	19.410	6.338	0.210	1.190
ID71444	71444	97	33.102	19.256	6.003	0	166	166	2	1	-10921639	58.429	56	28	99	1227	17.960	4.800	0.308	1.532
ID71447	71447	96	45.565	6.970	13.960	0	166	166	2	1	-10921639	130.762	127	92	191	2746	27.077	2.000	0.134	1.139
ID71446	71446	88	29.287	12.354	12.902	0	166	166	2	1	-10921639	139.048	141	106	177	2920	19.030	4.800	0.094	1.253
ID71449	71449	90	43.804	26.552	14.419	0	166	166	2	1	-10921639	91.286	92	42	148	1917	31.752	2.000	0.240	1.112
ID71448	71448	98	29.946	14.529	14.180	0	166	166	2	1	-10921639	121.905	127	63	184	2560	32.735	2.000	0.088	0.602
ID71451	71451	83	46.518	25.874	24.605	0	166	166	2	1	-10921639	124.667	127	63	198	2618	36.830	2.000	0.162	0.944
ID71450	71450	80	64.177	0.000	17.000	0	166	166	2	1	-10921639	155.857	148	106	212	3273	33.146	4.800	0.252	1.891
ID71453	71453	92	31.765	37.000	28.000	0	166	166	2	1	-10921639	97.952	99	63	141	2057	22.297	2.000	0.162	1.223
ID71452	71452	95	43.412	21.361	27.918	0	166	166	2	1	-10921639	153.619	155	113	219	3226	29.723	2.000	0.100	0.944
ID71455	71455	79	65.574	18.592	35.252	0	166	166	2	1	-10921639	197.857	205	113	255	4155	38.078	4.800	0.175	1.550
ID71454	71454	91	42.300	5.226	31.910	0	166	166	2	1	-10921639	153.000	155	106	191	3213	22.667	2.000	0.124	1.494
ID71489	71489	83	53.803	25.450	23.886	0	167	167	2	1	-10921639	159.429	148	113	219	3348	28.998	4.800	0.186	1.724
ID71488	71488	80	77.378	0.000	17.000	0	167	167	2	1	-10921639	161.381	155	85	240	3389	42.348	4.800	0.262	1.583
ID71491	71491	92	33.794	37.000	28.000	0	167	167	2	1	-10921639	87.571	85	46	148	1839	26.330	2.000	0.160	0.919
ID71490	71490	95	47.747	20.818	27.952	0	167	167	2	1	-10921639	157.714	162	92	226	3312	33.851	2.000	0.119	0.992
ID71493	71493	79	64.458	18.462	35.937	0	167	167	2	1	-10921639	187.286	191	113	247	3933	37.425	4.800	0.169	1.446
ID71492	71492	91	42.991	5.345	31.151	0	167	167	2	1	-10921639	154.619	155	120	198	3247	22.155	4.800	0.131	1.621
ID71495	71495	99	36.863	35.000	42.000	0	167	167	2	1	-10921639	84.143	77	49	120	1767	24.491	2.000	0.203	1.162
ID71494	71494	94	47.966	1.937	37.173	0	167	167	2	1	-10921639	126.714	120	77	198	2661	32.529	2.000	0.128	0.883
ID71485	71485	93	34.628	37.000	6.000	0	167	167	2	1	-10921639	82.810	92	28	120	1739	30.485	4.800	0.261	1.126
ID71484	71484	97	30.306	19.290	5.738	0	167	167	2	1	-10921639	65.190	70	35	92	1369	16.546	4.800	0.286	1.753
ID71487	71487	90	29.658	26.240	14.074	0	167	167	2	1	-10921639	83.476	77	49	127	1753	25.526	2.000	0.116	0.682
ID71486	71486	98	61.811	14.391	14.132	0	167	167	2	1	-10921639	154.286	141	106	219	3240	36.862	2.000	0.172	1.228
ID71471	71471	93	40.397	35.831	6.704	0	168	168	2	1	-10921639	103.048	106	70	148	2164	25.533	4.800	0.227	1.492
ID71470	71470	97	27.424	19.770	6.318	0	168	168	2	1	-10921639	58.095	63	14	85	1220	20.435	4.800	0.266	1.194
ID71473	71473	98	53.173	14.269	14.099	0	168	168	2	1	-10921639	155.381	148	113	198	3263	24.469	4.800	0.175	1.894
ID71472	71472	100	30.600	8.869	10.071	0	168	168	2	1	-10921639	105.143	113	63	141	2208	23.932	2.000	0.123	0.960
ID71475	71475	80	69.492	0.000	17.000	0	168	168	2	1	-10921639	151.095	155	85	233	3173	40.581	2.000	0.240	1.440
ID71474	71474	90	35.463	26.002	14.593	0	168	168	2	1	-10921639	95.286	99	49	141	2001	26.850	2.000	0.129	0.810
ID71477	71477	101	33.018	0.000	27.000	0	168	168	2	1	-10921639	137.762	134	113	177	2893	19.186	7.600	0.134	1.692
ID71476	71476	83	55.314	25.166	24.160	0	168	168	2	1	-10921639	152.000	155	99	205	3192	28.062	4.800	0.197	1.786
ID71479	71479	91	28.327	5.051	32.757	0	168	168	2	1	-10921639	144.190	148	92	177	3028	24.457	7.600	0.083	0.907
ID71478	71478	95	40.048	20.581	28.085	0	168	168	2	1	-10921639	146.619	148	99	212	3079	31.339	2.000	0.091	0.778
ID71481	71481	94	47.775	2.047	36.728	0	168	168	2	1	-10921639	131.476	127	70	219	2761	40.601	2.000	0.101	0.593
ID71480	71480	102	42.245	20.869	33.316	0	168	168	2	1	-10921639	152.381	155	77	212	3200	37.844	2.000	0.113	0.817
ID71483	71483	99	47.342	37.000	40.000	0	168	168	2	1	-10921639	105.476	92	63	177	2215	37.815	2.000	0.209	0.966
ID71482	71482	79	56.900	18.211	38.502	0	168	168	2	1	-10921639	126.381	127	56	205	2654	50.019	2.000	0.181	0.773
ID71497	71497	None	30.554	31.978	6.964	0	169	169	2	1	-10921639	86.667	85	56	106	1820	16.551	6.289	0.207	1.795
ID71496	71496	93	36.568	35.302	6.393	0	169	169	2	1	-10921639	92.048	92	35	141	1933	29.603	2.000	0.165	0.881
ID71499	71499	98	45.188	13.688	13.338	0	169	169	2	1	-10921639	149.476	162	92	191	3139	32.981	4.800	0.169	1.311
ID71498	71498	100	32.590	8.624	9.815	0	169	169	2	1	-10921639	109.524	113	56	177	2300	28.901	7.600	0.090	0.623
ID71501	71501	90	27.622	25.930	14.289	0	169	169	2	1	-10921639	88.238	85	56	127	1853	23.611	2.000	0.132	0.870
ID71500	71500	103	38.260	6.728	13.853	0	169	169	2	1	-10921639	128.381	127	99	191	2696	23.932	2.000	0.100	0.978
ID71503	71503	80	68.357	0.000	17.000	0	169	169	2	1	-10921639	163.238	170	99	233	3428	35.854	4.800	0.248	1.811
ID71502	71502	104	27.525	22.578	15.588	0	169	169	2	1	-10921639	120.000	113	92	155	2520	18.387	4.800	0.099	1.181
ID71505	71505	101	28.724	0.000	27.000	0	169	169	2	1	-10921639	129.190	134	92	162	2713	20.368	7.600	0.122	1.379
ID71504	71504	83	34.025	25.421	23.761	0	169	169	2	1	-10921639	136.857	141	92	177	2874	26.325	2.000	0.101	0.957
ID71507	71507	91	28.691	5.609	31.484	0	169	169	2	1	-10921639	144.476	141	120	184	3034	17.651	2.000	0.091	1.370
ID71506	71506	95	33.421	20.637	27.514	0	169	169	2	1	-10921639	143.619	141	92	191	3016	28.577	2.000	0.080	0.744
ID71509	71509	94	42.154	2.788	36.001	0	169	169	2	1	-10921639	134.476	134	85	184	2824	27.728	4.800	0.142	1.204
ID71508	71508	102	33.633	20.490	32.812	0	169	169	2	1	-10921639	161.905	170	106	205	3400	27.910	7.600	0.096	1.012
ID71510	71510	79	67.682	18.128	37.388	0	169	169	2	1	-10921639	177.333	184	99	226	3724	41.844	4.800	0.219	1.520
ID71457	71457	93	42.316	34.986	6.419	0	170	170	2	1	-10921639	106.143	106	56	141	2229	25.607	6.354	0.203	1.400
ID71459	71459	98	64.257	14.730	14.240	0	170	170	2	1	-10921639	161.286	177	85	240	3387	45.949	2.000	0.176	1.053
ID71458	71458	103	27.691	6.932	13.546	0	170	170	2	1	-10921639	125.048	120	92	170	2626	21.807	2.000	0.082	0.867
ID71461	71461	104	31.442	21.233	15.826	0	170	170	2	1	-10921639	114.333	113	85	155	2401	19.875	2.000	0.117	1.204
ID71460	71460	90	34.719	25.693	14.050	0	170	170	2	1	-10921639	88.905	85	49	134	1867	26.461	2.000	0.165	0.951
ID71463	71463	83	55.404	24.004	22.165	0	170	170	2	1	-10921639	167.476	162	120	212	3517	25.777	4.800	0.183	2.013
ID71462	71462	80	70.116	0.000	17.000	0	170	170	2	1	-10921639	159.048	159	106	240	3340	35.608	4.800	0.246	1.762
ID71465	71465	91	32.013	5.342	32.323	0	170	170	2	1	-10921639	147.571	148	113	191	3099	23.127	7.600	0.078	0.927
ID71464	71464	95	47.745	20.821	27.653	0	170	170	2	1	-10921639	155.381	155	92	226	3263	33.595	2.000	0.119	0.984
ID71467	71467	105	70.138	37.000	35.000	0	170	170	2	1	-10921639	103.190	99	52	212	2167	45.080	2.000	0.349	1.185
ID71466	71466	102	39.842	19.910	32.588	0	170	170	2	1	-10921639	177.000	177	113	219	3717	31.661	4.800	0.102	1.039
ID71469	71469	79	67.988	18.039	37.020	0	170	170	2	1	-10921639	182.333	198	99	233	3829	40.110	4.800	0.201	1.519
ID71468	71468	94	38.885	2.888	36.047	0	170	170	2	1	-10921639	126.714	127	85	170	2661	26.870	2.000	0.128	1.069
ID71537	71537	98	66.674	14.644	14.861	0	171	171	2	1	-10921639	164.429	155	92	255	3453	42.472	2.000	0.172	1.136
ID71536	71536	90	39.234	25.629	14.270	0	171	171	2	1	-10921639	91.952	92	42	148	1931	32.695	2.000	0.176	0.841
ID71539	71539	83	43.327	24.622	22.686	0	171	171	2	1	-10921639	137.143	141	70	191	2880	32.705	4.800	0.148	1.081
ID71538	71538	80	68.040	0.000	17.000	0	171	171	2	1	-10921639	150.286	141	92	233	3156	41.304	2.000	0.239	1.402
ID71541	71541	95	29.772	20.930	27.724	0	171	171	2	1	-10921639	138.095	134	99	184	2900	21.478	2.000	0.071	0.854
ID71540	71540	106	54.413	37.000	26.000	0	171	171	2	1	-10921639	91.238	85	39	177	1916	40.951	2.000	0.256	0.909
ID71543	71543	105	78.213	37.000	34.000	0	171	171	2	1	-10921639	140.381	141	86	205	2948	36.185	4.800	0.346	1.996
ID71542	71542	91	30.942	5.706	31.271	0	171	171	2	1	-10921639	147.524	148	120	184	3098	18.424	2.000	0.095	1.383
ID71545	71545	79	80.082	18.081	36.871	0	171	171	2	1	-10921639	194.000	205	113	255	4074	45.428	4.800	0.227	1.578
ID71544	71544	94	52.257	3.221	35.691	0	171	171	2	1	-10921639	140.238	141	85	205	2945	35.299	2.000	0.161	1.099
ID71535	71535	93	51.320	34.379	5.268	0	171	171	2	1	-10921639	98.667	99	42	155	2072	32.698	2.000	0.247	1.196
ID71523	71523	93	50.684	34.069	5.261	0	172	172	2	1	-10921639	108.190	106	63	148	2272	24.024	4.800	0.268	1.906
ID71525	71525	98	73.777	14.327	14.102	0	172	172	2	1	-10921639	187.667	184	134	247	3941	35.755	4.800	0.203	1.770
ID71524	71524	103	33.758	6.407	14.062	0	172	172	2	1	-10921639	120.286	127	77	155	2526	23.358	4.800	0.137	1.242
ID71527	71527	80	72.654	0.000	17.000	0	172	172	2	1	-10921639	159.667	155	79	255	3353	46.212	4.800	0.247	1.367
ID71526	71526	90	36.490	25.636	14.319	0	172	172	2	1	-10921639	97.286	99	49	155	2043	29.748	2.000	0.167	0.936
ID71529	71529	95	29.194	20.588	27.343	0	172	172	2	1	-10921639	132.190	127	99	184	2776	23.788	2.000	0.072	0.750
ID71528	71528	83	31.548	23.872	21.639	0	172	172	2	1	-10921639	148.238	148	120	184	3113	19.626	4.800	0.115	1.564
ID71531	71531	91	33.791	5.944	30.523	0	172	172	2	1	-10921639	157.048	148	127	191	3298	20.473	7.600	0.098	1.366
ID71530	71530	106	59.055	37.000	27.000	0	172	172	2	1	-10921639	113.952	113	52	198	2393	46.702	2.000	0.224	0.892
ID71533	71533	94	67.125	3.141	35.140	0	172	172	2	1	-10921639	162.714	155	113	226	3417	36.520	2.000	0.178	1.344
ID71532	71532	107	64.073	37.000	31.000	0	172	172	2	1	-10921639	119.524	120	52	198	2510	43.236	2.000	0.249	1.103
ID71534	71534	79	88.979	18.229	36.785	0	172	172	2	1	-10921639	193.524	205	120	255	4064	54.250	4.800	0.242	1.389
ID71521	71521	94	64.838	3.146	35.329	0	173	173	2	1	-10921639	161.667	148	99	240	3395	37.653	2.000	0.163	1.202
ID71520	71520	91	36.447	5.476	30.826	0	173	173	2	1	-10921639	161.095	155	106	205	3383	24.641	2.000	0.104	1.227
ID71522	71522	79	78.869	18.092	36.230	0	173	173	2	1	-10921639	216.571	226	155	255	4548	35.166	4.800	0.200	2.055
ID71511	71511	93	47.792	33.628	5.227	0	173	173	2	1	-10921639	115.286	127	70	141	2421	20.558	4.800	0.268	2.372
ID71513	71513	98	65.274	14.220	14.065	0	173	173	2	1	-10921639	185.476	184	134	255	3895	31.734	4.800	0.169	1.688
ID71512	71512	None	40.552	16.950	5.909	0	173	173	2	1	-10921639	83.476	77	56	113	1753	18.611	4.800	0.258	1.842
ID71515	71515	80	63.267	0.000	17.000	0	173	173	2	1	-10921639	154.476	170	77	219	3244	39.603	4.800	0.226	1.436
ID71514	71514	103	29.620	6.227	14.584	0	173	173	2	1	-10921639	125.000	127	85	155	2625	19.189	2.000	0.100	1.189
ID71517	71517	106	55.284	37.000	25.000	0	173	173	2	1	-10921639	118.476	134	65	177	2488	35.353	2.000	0.247	1.329
ID71516	71516	83	38.647	22.552	22.463	0	173	173	2	1	-10921639	160.048	162	127	198	3361	20.872	4.800	0.136	1.842
ID71519	71519	107	51.015	37.000	30.000	0	173	173	2	1	-10921639	123.381	127	65	162	2591	29.770	4.800	0.236	1.583
ID71518	71518	95	38.729	20.184	27.315	0	173	173	2	1	-10921639	143.905	141	106	184	3022	25.524	2.000	0.101	1.034
ID71553	71553	108	31.100	0.000	27.000	0	174	174	2	1	-10921639	154.524	155	132	198	3245	18.255	7.600	0.108	1.645
ID71552	71552	106	45.198	37.000	25.000	0	174	174	2	1	-10921639	120.619	120	72	162	2533	25.986	4.800	0.229	1.727
ID71555	71555	107	33.218	34.955	29.964	0	174	174	2	1	-10921639	90.857	92	49	134	1908	28.258	2.000	0.118	0.678
ID71554	71554	95	37.933	20.401	26.874	0	174	174	2	1	-10921639	142.238	141	106	184	2987	26.399	2.000	0.095	0.931
ID71557	71557	79	79.811	18.083	35.799	0	174	174	2	1	-10921639	211.810	226	127	255	4448	45.190	4.800	0.196	1.536
ID71556	71556	94	62.321	3.338	34.935	0	174	174	2	1	-10921639	152.000	148	99	219	3192	38.468	2.000	0.166	1.126
ID71547	71547	98	50.758	13.970	14.065	0	174	174	2	1	-10921639	176.333	177	127	219	3703	26.934	4.800	0.145	1.660
ID71546	71546	93	42.148	33.583	5.758	0	174	174	2	1	-10921639	107.524	113	63	141	2258	20.651	4.800	0.221	1.887
ID71549	71549	109	29.783	20.417	15.524	0	174	174	2	1	-10921639	138.762	134	113	170	2914	17.088	2.000	0.096	1.417
ID71548	71548	90	28.686	25.358	14.867	0	174	174	2	1	-10921639	101.381	106	63	134	2129	23.230	2.000	0.105	0.829
ID71551	71551	83	32.645	24.960	21.216	0	174	174	2	1	-10921639	136.381	141	85	170	2864	25.143	6.144	0.115	1.119
ID71550	71550	80	66.182	0.000	17.000	0	174	174	2	1	-10921639	152.571	162	77	233	3204	42.654	2.000	0.218	1.281
ID71569	71569	None	29.379	6.052	14.046	0	175	175	2	1	-10921639	123.000	127	85	155	2583	19.746	3.200	0.109	1.221
ID71568	71568	93	41.720	34.076	6.415	0	175	175	2	1	-10921639	110.000	106	85	148	2310	16.649	4.800	0.216	2.344
ID71571	71571	109	35.885	21.213	15.499	0	175	175	2	1	-10921639	128.762	134	85	191	2704	28.703	2.000	0.101	0.826
ID71570	71570	98	55.403	14.048	14.786	0	175	175	2	1	-10921639	180.286	184	134	240	3786	28.123	4.800	0.147	1.642
ID71573	71573	80	56.286	0.000	17.000	0	175	175	2	1	-10921639	150.619	155	85	212	3163	34.820	4.800	0.202	1.456
ID71572	71572	90	34.295	24.782	15.003	0	175	175	2	1	-10921639	102.714	106	49	148	2157	29.625	2.000	0.128	0.788
ID71575	71575	83	43.834	22.429	22.622	0	175	175	2	1	-10921639	155.000	155	113	198	3255	26.378	7.600	0.126	1.311
ID71574	71574	None	39.192	37.000	21.000	0	175	175	2	1	-10921639	81.667	85	46	141	1715	27.008	2.000	0.243	1.184
ID71577	71577	95	28.582	19.858	27.917	0	175	175	2	1	-10921639	142.857	148	99	184	3000	23.688	2.000	0.078	0.874
ID71576	71576	108	31.604	0.000	27.000	0	175	175	2	1	-10921639	147.095	145	113	184	3089	21.333	7.600	0.114	1.412
ID71579	71579	110	31.054	8.918	34.076	0	175	175	2	1	-10921639	127.667	127	85	162	2681	22.236	2.000	0.088	0.925
ID71578	71578	91	32.473	5.108	29.910	0	175	175	2	1	-10921639	159.048	155	127	191	3340	17.935	2.000	0.086	1.412
ID71581	71581	79	77.473	17.979	35.271	0	175	175	2	1	-10921639	218.667	212	148	255	4592	36.312	7.600	0.190	1.925
ID71580	71580	94	47.487	3.078	34.787	0	175	175	2	1	-10921639	139.952	134	92	198	2939	32.434	2.000	0.127	0.972
ID71559	71559	98	52.142	14.362	14.907	0	176	176	2	1	-10921639	177.286	170	141	233	3723	25.888	2.000	0.140	1.680
ID71558	71558	93	33.384	33.753	5.945	0	176	176	2	1	-10921639	109.952	113	77	134	2309	17.180	4.800	0.175	1.906
ID71561	71561	83	41.245	22.948	22.946	0	176	176	2	1	-10921639	157.762	162	120	191	3313	20.608	7.600	0.139	1.872
ID71560	71560	80	47.601	0.000	18.000	0	176	176	2	1	-10921639	158.048	148	125	198	3319	23.876	4.800	0.185	2.063
ID71563	71563	91	31.571	5.407	30.006	0	176	176	2	1	-10921639	159.714	155	127	198	3354	20.283	2.000	0.072	1.061
ID71562	71562	108	37.645	0.000	27.000	0	176	176	2	1	-10921639	164.048	170	120	198	3445	24.059	7.600	0.132	1.595
ID71565	71565	110	39.307	9.615	33.792	0	176	176	2	1	-10921639	136.524	134	92	191	2867	29.619	2.000	0.112	0.930
ID71564	71564	111	60.164	19.865	32.081	0	176	176	2	1	-10921639	199.238	205	113	255	4184	42.696	4.800	0.140	1.148
ID71567	71567	79	66.750	18.161	35.224	0	176	176	2	1	-10921639	216.857	226	162	255	4554	33.656	4.800	0.163	1.809
ID71566	71566	94	60.587	3.532	34.509	0	176	176	2	1	-10921639	149.952	155	85	247	3149	48.405	2.000	0.163	0.870
ID71585	71585	109	38.739	20.780	15.081	0	177	177	2	1	-10921639	124.619	127	56	177	2617	31.051	2.000	0.114	0.819
ID71584	71584	98	47.482	14.039	14.768	0	177	177	2	1	-10921639	181.381	184	141	212	3809	23.105	4.800	0.134	1.854
ID71587	71587	83	49.944	22.189	23.226	0	177	177	2	1	-10921639	160.762	162	120	212	3376	25.444	4.800	0.148	1.627
ID71586	71586	80	63.602	0.000	18.000	0	177	177	2	1	-10921639	177.714	177	138	219	3732	26.620	4.800	0.233	2.527
ID71589	71589	111	57.741	19.749	32.391	0	177	177	2	1	-10921639	197.524	198	120	255	4148	39.006	4.800	0.146	1.292
ID71588	71588	108	39.420	0.000	27.000	0	177	177	2	1	-10921639	151.714	155	112	184	3186	25.340	7.600	0.137	1.440
ID71591	71591	79	57.858	18.407	34.826	0	177	177	2	1	-10921639	208.286	205	155	255	4374	30.004	4.800	0.152	1.835
ID71590	71590	110	36.691	8.866	33.868	0	177	177	2	1	-10921639	142.238	134	99	184	2987	25.316	2.000	0.110	1.115
ID71592	71592	94	37.657	3.434	35.274	0	177	177	2	1	-10921639	136.095	134	85	184	2858	25.536	2.000	0.105	1.015
ID71583	71583	113	28.907	22.302	6.837	0	177	177	2	1	-10921639	72.048	77	49	92	1513	14.044	4.800	0.224	1.878
ID71582	71582	93	34.649	33.592	6.119	0	177	177	2	1	-10921639	100.476	106	63	127	2110	18.699	4.800	0.196	1.760
ID71593	71593	113	27.762	21.959	6.371	0	178	178	2	1	-10921639	91.143	92	70	106	1914	11.355	4.800	0.192	2.583
ID71595	71595	98	39.208	14.065	13.994	0	178	178	2	1	-10921639	167.952	170	106	198	3527	25.139	7.600	0.113	1.357
ID71594	71594	93	32.357	33.865	6.609	0	178	178	2	1	-10921639	92.667	106	49	120	1946	24.311	2.000	0.154	1.018
ID71597	71597	109	37.745	20.922	15.557	0	178	178	2	1	-10921639	153.333	155	92	198	3220	26.581	2.000	0.104	1.087
ID71596	71596	115	31.464	25.698	15.180	0	178	178	2	1	-10921639	101.000	113	42	141	2121	31.137	2.000	0.122	0.705
ID71599	71599	80	63.292	0.000	18.000	0	178	178	2	1	-10921639	171.619	162	127	226	3604	30.999	4.800	0.212	1.938
ID71598	71598	None	32.555	11.417	16.950	0	178	178	2	1	-10921639	157.714	162	106	198	3312	25.460	2.000	0.081	0.926
ID71601	71601	108	34.179	0.000	27.000	0	178	178	2	1	-10921639	154.476	151	112	226	3244	28.722	2.000	0.076	0.757
ID71600	71600	83	43.104	22.500	23.035	0	178	178	2	1	-10921639	166.810	162	127	226	3503	25.121	7.600	0.109	1.303
ID71603	71603	110	45.563	9.066	33.861	0	178	178	2	1	-10921639	148.952	155	99	212	3128	30.616	2.000	0.117	1.017
ID71602	71602	None	27.652	5.055	29.826	0	178	178	2	1	-10921639	159.667	155	134	191	3353	17.477	2.000	0.062	1.066
ID71605	71605	79	69.235	18.135	34.707	0	178	178	2	1	-10921639	209.667	219	134	255	4403	39.562	4.800	0.171	1.545
ID71604	71604	94	38.100	3.315	34.693	0	178	178	2	1	-10921639	137.857	134	92	198	2895	33.908	2.000	0.096	0.711
ID71606	71606	114	50.879	37.000	38.000	0	178	178	2	1	-10921639	83.000	85	46	162	1743	32.422	2.000	0.257	1.046
ID71629	71629	None	34.801	25.310	3.400	0	179	179	2	1	-10921639	96.190	99	42	127	2020	24.498	4.800	0.200	1.310
ID71631	71631	98	35.215	14.431	14.156	0	179	179	2	1	-10921639	168.190	170	127	205	3532	21.377	4.800	0.112	1.587
ID71630	71630	93	32.251	33.858	6.737	0	179	179	2	1	-10921639	99.143	106	49	141	2082	24.532	2.000	0.131	0.935
ID71633	71633	115	28.846	25.421	15.441	0	179	179	2	1	-10921639	119.143	127	56	162	2502	30.595	2.000	0.103	0.729
ID71632	71632	109	27.991	21.525	15.390	0	179	179	2	1	-10921639	135.762	141	77	170	2851	26.486	4.800	0.091	0.859
ID71635	71635	None	45.943	25.319	20.858	0	179	179	2	1	-10921639	159.429	162	106	198	3348	25.791	4.800	0.144	1.556
ID71634	71634	80	61.069	0.000	17.000	0	179	179	2	1	-10921639	158.476	162	92	212	3328	41.289	4.800	0.211	1.340
ID71637	71637	108	42.304	0.000	27.000	0	179	179	2	1	-10921639	168.333	162	138	233	3535	24.030	7.600	0.117	1.467
ID71636	71636	83	40.999	22.142	23.081	0	179	179	2	1	-10921639	160.762	162	113	219	3376	26.495	7.600	0.106	1.165
ID71639	71639	94	31.060	3.390	34.442	0	179	179	2	1	-10921639	145.190	141	113	191	3049	23.589	2.000	0.069	0.794
ID71638	71638	79	62.355	19.115	32.343	0	179	179	2	1	-10921639	226.714	233	162	255	4761	30.586	4.800	0.156	1.999
ID71641	71641	114	63.885	37.000	39.000	0	179	179	2	1	-10921639	103.429	99	46	191	2172	42.269	2.000	0.288	1.093
ID71640	71640	110	34.399	8.968	33.950	0	179	179	2	1	-10921639	149.238	155	99	184	3134	23.119	3.200	0.100	1.175
ID71617	71617	93	36.764	34.587	6.745	0	180	180	2	1	-10921639	100.095	99	49	141	2102	26.212	2.000	0.147	0.980
ID71619	71619	80	57.104	0.000	18.000	0	180	180	2	1	-10921639	158.714	148	120	212	3333	27.054	4.800	0.212	2.052
ID71618	71618	98	28.461	13.001	13.488	0	180	180	2	1	-10921639	148.952	148	92	184	3128	25.652	7.600	0.087	0.932
ID71621	71621	83	50.879	23.319	22.005	0	180	180	2	1	-10921639	173.667	177	127	219	3647	26.089	4.800	0.151	1.747
ID71620	71620	None	28.758	12.905	17.632	0	180	180	2	1	-10921639	155.762	155	113	191	3271	21.482	7.600	0.078	1.051
ID71623	71623	116	38.607	5.914	29.132	0	180	180	2	1	-10921639	171.238	170	127	212	3596	24.761	2.000	0.100	1.260
ID71622	71622	108	44.433	0.000	27.000	0	180	180	2	1	-10921639	165.952	155	134	233	3485	27.845	7.600	0.116	1.234
ID71625	71625	None	27.841	0.000	33.000	0	180	180	2	1	-10921639	145.952	141	113	184	3065	23.192	7.600	0.083	0.962
ID71624	71624	79	68.388	19.725	32.198	0	180	180	2	1	-10921639	207.619	212	120	255	4360	41.961	4.800	0.170	1.437
ID71627	71627	94	30.271	4.136	34.742	0	180	180	2	1	-10921639	136.190	134	85	184	2860	29.652	2.000	0.087	0.735
ID71626	71626	110	44.705	8.971	34.185	0	180	180	2	1	-10921639	151.952	155	106	219	3191	27.692	2.000	0.110	1.085
ID71628	71628	114	44.894	37.000	40.000	0	180	180	2	1	-10921639	95.762	99	52	177	2011	37.300	2.000	0.207	0.880
ID71616	71616	117	62.926	18.235	35.096	0	181	181	2	1	-10921639	204.238	212	141	255	4289	39.737	4.800	0.144	1.295
ID71607	71607	None	27.286	26.118	2.370	0	181	181	2	1	-10921639	87.333	92	56	120	1834	17.336	6.374	0.137	1.211
ID71609	71609	109	41.617	21.126	15.103	0	181	181	2	1	-10921639	150.952	148	106	212	3170	28.769	2.000	0.099	0.942
ID71608	71608	98	31.120	13.951	13.380	0	181	181	2	1	-10921639	156.333	155	120	212	3283	23.342	6.299	0.113	1.363
ID71611	71611	83	40.680	24.226	21.308	0	181	181	2	1	-10921639	164.095	162	120	198	3446	20.176	4.800	0.139	1.980
ID71610	71610	80	47.278	0.000	18.000	0	181	181	2	1	-10921639	153.619	148	113	191	3226	25.208	4.800	0.192	1.966
ID71613	71613	116	30.783	5.957	28.921	0	181	181	2	1	-10921639	164.286	170	113	205	3450	26.226	2.000	0.065	0.763
ID71612	71612	108	30.628	0.000	27.000	0	181	181	2	1	-10921639	167.905	165	141	240	3526	24.795	7.600	0.074	0.937
ID71615	71615	110	53.131	8.961	33.463	0	181	181	2	1	-10921639	164.762	155	127	219	3460	28.749	2.000	0.137	1.380
ID71614	71614	79	60.925	19.248	31.734	0	181	181	2	1	-10921639	221.571	219	148	255	4653	29.934	4.800	0.149	1.916
ID71649	71649	83	65.509	24.661	21.003	0	182	182	2	1	-10921639	164.048	162	70	233	3445	48.793	2.000	0.186	1.055
ID71648	71648	80	62.422	0.000	18.000	0	182	182	2	1	-10921639	156.619	145	125	198	3289	29.202	4.800	0.237	2.055
ID71651	71651	116	41.071	5.156	29.288	0	182	182	2	1	-10921639	179.952	177	127	226	3779	29.061	2.000	0.087	0.992
ID71650	71650	108	28.778	0.000	27.000	0	182	182	2	1	-10921639	166.952	162	141	219	3506	21.369	7.600	0.076	1.103
ID71653	71653	110	42.048	8.980	33.935	0	182	182	2	1	-10921639	145.333	148	92	198	3052	31.642	2.000	0.096	0.805
ID71652	71652	79	67.459	19.031	32.247	0	182	182	2	1	-10921639	221.381	226	162	255	4649	34.610	4.800	0.165	1.809
ID71655	71655	None	27.650	37.000	36.000	0	182	182	2	1	-10921639	80.810	79	52	106	1697	16.768	6.114	0.207	1.656
ID71654	71654	117	67.533	18.071	33.892	0	182	182	2	1	-10921639	220.333	226	141	255	4627	35.864	4.800	0.168	1.769
ID71643	71643	93	30.358	34.164	6.732	0	182	182	2	1	-10921639	97.476	99	56	127	2047	20.559	2.000	0.152	1.249
ID71642	71642	None	28.478	0.000	0.000	0	182	182	2	1	-10921639	51.000	56	33	85	1071	16.637	2.000	0.318	1.479
ID71645	71645	109	41.159	21.264	14.992	0	182	182	2	1	-10921639	144.190	141	85	212	3028	31.400	2.000	0.095	0.794
ID71644	71644	98	29.666	12.701	12.438	0	182	182	2	1	-10921639	142.905	141	77	191	3001	34.166	2.000	0.083	0.638
ID71647	71647	118	48.289	14.718	15.792	0	182	182	2	1	-10921639	186.429	184	148	255	3915	27.580	7.600	0.104	1.276
ID71646	71646	None	35.280	6.413	15.942	0	182	182	2	1	-10921639	131.429	127	92	191	2760	26.632	2.000	0.085	0.777
ID71665	71665	110	55.688	9.042	33.512	0	183	183	2	1	-10921639	157.762	148	85	233	3313	41.570	2.000	0.141	0.940
ID71664	71664	116	32.512	5.750	29.286	0	183	183	2	1	-10921639	163.190	170	106	205	3427	26.134	2.000	0.073	0.849
ID71666	71666	117	70.607	18.039	34.788	0	183	183	2	1	-10921639	208.952	212	141	255	4388	39.916	4.800	0.167	1.499
ID71657	71657	98	38.937	13.054	13.233	0	183	183	2	1	-10921639	158.095	162	106	212	3320	34.173	2.000	0.089	0.754
ID71656	71656	93	38.533	34.711	6.841	0	183	183	2	1	-10921639	94.714	92	42	155	1989	27.608	2.000	0.136	0.820
ID71659	71659	None	28.883	24.385	14.236	0	183	183	2	1	-10921639	119.571	120	63	184	2511	30.184	4.800	0.120	0.849
ID71658	71658	None	34.365	30.009	12.819	0	183	183	2	1	-10921639	73.714	70	42	120	1548	22.510	2.000	0.173	0.965
ID71661	71661	80	53.760	0.000	17.000	0	183	183	2	1	-10921639	154.143	159	85	205	3237	37.402	4.800	0.199	1.368
ID71660	71660	109	35.061	21.299	15.054	0	183	183	2	1	-10921639	140.762	148	77	184	2956	27.833	2.000	0.098	0.904
ID71663	71663	83	63.835	24.574	20.951	0	183	183	2	1	-10921639	165.143	170	77	233	3468	46.771	4.800	0.190	1.130
ID71662	71662	118	40.564	13.855	16.779	0	183	183	2	1	-10921639	188.524	184	148	219	3959	20.554	6.317	0.111	1.839
ID71681	71681	119	30.604	16.293	12.975	0	184	184	2	1	-10921639	146.476	155	77	184	3076	27.180	4.800	0.113	1.094
ID71680	71680	120	35.736	5.613	12.456	0	184	184	2	1	-10921639	117.714	113	92	170	2472	25.277	2.000	0.110	0.923
ID71683	71683	118	27.602	12.190	16.190	0	184	184	2	1	-10921639	166.286	170	127	198	3492	22.181	7.600	0.068	0.954
ID71682	71682	109	37.553	22.068	14.867	0	184	184	2	1	-10921639	145.190	148	99	191	3049	25.155	2.000	0.117	1.212
ID71685	71685	121	41.687	14.234	19.158	0	184	184	2	1	-10921639	175.095	177	134	219	3677	22.488	4.800	0.119	1.653
ID71684	71684	80	69.227	0.000	18.000	0	184	184	2	1	-10921639	178.286	177	113	247	3744	37.585	4.800	0.226	1.746
ID71687	71687	116	31.545	5.016	28.935	0	184	184	2	1	-10921639	171.238	177	141	205	3596	21.328	2.000	0.068	1.023
ID71686	71686	83	56.183	24.140	21.007	0	184	184	2	1	-10921639	181.095	184	120	226	3803	28.480	4.800	0.162	1.775
ID71689	71689	None	27.150	0.000	32.000	0	184	184	2	1	-10921639	166.905	172	127	198	3505	21.730	2.000	0.078	1.111
ID71688	71688	None	39.659	18.812	30.445	0	184	184	2	1	-10921639	176.000	177	120	219	3696	28.655	4.800	0.110	1.214
ID71691	71691	117	53.696	17.824	35.119	0	184	184	2	1	-10921639	183.619	184	134	247	3856	31.085	2.000	0.128	1.340
ID71690	71690	110	30.395	8.553	33.486	0	184	184	2	1	-10921639	148.238	148	113	184	3113	21.466	2.000	0.073	0.941
ID71692	71692	None	29.984	37.000	41.000	0	184	184	2	1	-10921639	79.333	77	39	141	1666	32.403	2.000	0.169	0.709
ID71679	71679	93	28.376	35.133	6.519	0	184	184	2	1	-10921639	87.286	85	49	127	1833	21.813	2.000	0.110	0.796
ID71667	71667	None	27.717	23.208	6.072	0	185	185	2	1	-10921639	51.095	42	28	85	1073	17.916	2.000	0.201	0.955
ID71669	71669	120	31.556	5.960	13.222	0	185	185	2	1	-10921639	132.714	134	106	177	2787	19.862	4.800	0.115	1.379
ID71668	71668	93	27.274	34.809	6.540	0	185	185	2	1	-10921639	84.524	85	42	120	1775	22.331	2.000	0.115	0.782
ID71671	71671	109	43.975	24.215	14.723	0	185	185	2	1	-10921639	135.095	134	99	184	2837	26.940	2.000	0.136	1.204
ID71670	71670	119	29.677	14.502	13.210	0	185	185	2	1	-10921639	153.714	148	106	191	3228	25.836	6.314	0.107	1.147
ID71673	71673	121	45.145	13.731	18.074	0	185	185	2	1	-10921639	187.048	191	148	226	3928	25.107	4.800	0.130	1.715
ID71672	71672	80	66.138	0.000	17.000	0	185	185	2	1	-10921639	167.857	170	106	219	3525	36.601	4.800	0.235	1.744
ID71675	71675	116	42.273	5.039	29.153	0	185	185	2	1	-10921639	178.048	184	113	226	3739	29.731	2.000	0.098	1.068
ID71674	71674	83	48.648	22.639	22.652	0	185	185	2	1	-10921639	175.667	184	113	219	3689	28.352	4.800	0.150	1.617
ID71677	71677	117	57.281	18.445	33.827	0	185	185	2	1	-10921639	205.619	198	155	255	4318	28.845	4.800	0.141	1.758
ID71676	71676	110	45.246	8.824	33.786	0	185	185	2	1	-10921639	143.286	141	106	212	3009	31.479	2.000	0.110	0.905
ID71678	71678	None	31.106	37.000	36.000	0	185	185	2	1	-10921639	82.429	72	59	127	1731	19.164	6.055	0.186	1.351
ID71697	71697	83	49.158	23.658	21.956	0	186	186	2	1	-10921639	175.381	184	113	212	3683	33.135	4.800	0.146	1.352
ID71696	71696	80	71.708	0.000	17.000	0	186	186	2	1	-10921639	183.143	179	120	247	3846	40.829	4.800	0.227	1.660
ID71699	71699	None	45.989	0.000	32.000	0	186	186	2	1	-10921639	190.762	191	141	233	4006	29.110	3.200	0.131	1.518
ID71698	71698	116	29.833	4.581	28.991	0	186	186	2	1	-10921639	172.190	170	134	219	3616	23.716	2.000	0.068	0.922
ID71701	71701	117	63.724	18.761	33.091	0	186	186	2	1	-10921639	208.714	219	134	255	4383	37.792	4.800	0.161	1.528
ID71700	71700	110	50.893	8.789	33.466	0	186	186	2	1	-10921639	170.524	170	127	240	3581	29.720	2.000	0.116	1.189
ID71702	71702	None	27.094	37.000	42.000	0	186	186	2	1	-10921639	74.952	70	46	127	1574	23.263	6.023	0.196	1.054
ID71693	71693	120	39.083	5.675	12.761	0	186	186	2	1	-10921639	141.238	141	106	191	2966	24.093	2.000	0.114	1.201
ID71695	71695	121	39.986	12.452	16.015	0	186	186	2	1	-10921639	193.190	198	148	226	4057	22.427	7.600	0.104	1.628
ID71694	71694	109	34.863	23.635	15.224	0	186	186	2	1	-10921639	138.905	141	99	177	2917	26.355	4.800	0.116	1.095
ID71745	71745	80	71.040	0.000	17.000	0	187	187	2	1	-10921639	183.810	191	119	255	3860	41.535	2.000	0.196	1.450
ID71744	71744	109	32.767	23.545	14.912	0	187	187	2	1	-10921639	139.810	148	92	177	2936	24.221	6.326	0.101	1.062
ID71747	71747	83	43.686	22.190	22.633	0	187	187	2	1	-10921639	175.619	184	127	205	3688	25.518	7.600	0.123	1.511
ID71746	71746	121	44.812	13.393	18.487	0	187	187	2	1	-10921639	186.571	191	141	219	3918	22.281	4.800	0.126	1.875
ID71749	71749	122	58.909	37.000	31.000	0	187	187	2	1	-10921639	111.476	120	59	184	2341	37.852	2.000	0.269	1.249
ID71748	71748	116	51.652	5.144	28.982	0	187	187	2	1	-10921639	193.143	184	148	255	4056	31.738	2.000	0.107	1.181
ID71751	71751	117	60.135	18.448	35.883	0	187	187	2	1	-10921639	188.000	191	113	240	3948	39.270	4.800	0.161	1.327
ID71750	71750	110	68.718	8.644	33.658	0	187	187	2	1	-10921639	169.952	162	92	255	3569	53.130	2.000	0.149	0.831
ID71752	71752	123	57.334	37.000	39.000	0	187	187	2	1	-10921639	107.762	113	65	184	2263	35.520	2.000	0.241	1.177
ID71743	71743	120	39.597	5.744	12.526	0	187	187	2	1	-10921639	147.524	141	113	198	3098	23.500	2.000	0.119	1.333
ID71742	71742	93	29.546	34.834	6.355	0	187	187	2	1	-10921639	94.714	92	56	148	1989	22.834	2.000	0.087	0.667
ID71713	71713	None	49.016	19.328	31.747	0	188	188	2	1	-10921639	201.810	212	148	247	4238	31.876	4.800	0.122	1.380
ID71712	71712	122	75.891	37.000	30.000	0	188	188	2	1	-10921639	152.667	155	79	226	3206	43.056	4.800	0.307	1.667
ID71715	71715	117	63.234	18.487	36.611	0	188	188	2	1	-10921639	173.286	177	106	240	3639	44.120	4.800	0.181	1.205
ID71714	71714	110	50.220	9.164	33.273	0	188	188	2	1	-10921639	170.810	162	134	233	3587	28.308	2.000	0.114	1.236
ID71717	71717	126	51.211	37.000	42.000	0	188	188	2	1	-10921639	134.905	141	79	198	2833	34.551	4.800	0.230	1.461
ID71716	71716	123	51.996	37.000	37.000	0	188	188	2	1	-10921639	118.429	113	65	191	2487	37.495	2.000	0.189	1.005
ID71703	71703	93	40.723	34.671	6.110	0	188	188	2	1	-10921639	104.476	99	49	177	2194	30.888	2.000	0.100	0.613
ID71705	71705	120	43.820	5.946	13.027	0	188	188	2	1	-10921639	150.619	155	99	198	3163	25.331	2.000	0.134	1.401
ID71704	71704	None	27.248	29.976	7.697	0	188	188	2	1	-10921639	83.571	85	49	120	1755	19.516	2.000	0.141	1.058
ID71707	71707	109	41.603	23.037	15.335	0	188	188	2	1	-10921639	149.667	148	92	205	3143	30.042	2.000	0.123	1.090
ID71706	71706	125	51.224	13.872	13.831	0	188	188	2	1	-10921639	188.095	191	141	233	3950	25.919	4.800	0.136	1.738
ID71709	71709	121	28.838	13.400	18.598	0	188	188	2	1	-10921639	167.905	170	127	205	3526	25.957	4.800	0.079	0.942
ID71708	71708	80	60.207	0.000	17.000	0	188	188	2	1	-10921639	180.714	172	138	233	3795	31.000	2.000	0.178	1.758
ID71711	71711	116	41.661	5.613	29.189	0	188	188	2	1	-10921639	182.286	177	127	233	3828	32.232	2.000	0.086	0.900
ID71710	71710	83	45.700	23.621	21.841	0	188	188	2	1	-10921639	172.286	184	113	219	3618	34.341	4.800	0.133	1.176
ID71779	71779	120	41.327	6.064	13.294	0	189	189	2	1	-10921639	155.667	155	113	212	3269	27.992	6.314	0.119	1.186
ID71778	71778	93	38.446	34.572	5.879	0	189	189	2	1	-10921639	108.476	106	63	162	2278	28.656	2.000	0.103	0.704
ID71781	71781	109	36.254	23.009	15.307	0	189	189	2	1	-10921639	153.762	155	99	184	3229	26.587	4.800	0.115	1.191
ID71780	71780	125	42.401	14.763	13.654	0	189	189	2	1	-10921639	167.238	170	120	212	3512	29.766	2.000	0.111	1.122
ID71783	71783	121	39.434	13.342	18.910	0	189	189	2	1	-10921639	169.238	177	127	212	3554	27.050	2.000	0.097	1.109
ID71782	71782	80	72.788	0.000	17.000	0	189	189	2	1	-10921639	192.238	179	141	255	4037	38.386	2.000	0.203	1.687
ID71785	71785	None	30.593	12.894	27.741	0	189	189	2	1	-10921639	147.143	148	120	205	3090	20.453	2.000	0.069	0.927
ID71784	71784	83	66.969	22.340	22.835	0	189	189	2	1	-10921639	199.381	212	148	255	4187	36.644	4.800	0.161	1.506
ID71787	71787	116	38.927	2.976	29.687	0	189	189	2	1	-10921639	210.048	205	177	255	4411	23.327	4.800	0.080	1.336
ID71786	71786	122	86.528	37.000	28.000	0	189	189	2	1	-10921639	187.333	191	119	255	3934	40.475	4.800	0.284	2.048
ID71789	71789	117	83.325	18.721	36.233	0	189	189	2	1	-10921639	202.714	205	120	255	4257	46.525	4.800	0.221	1.578
ID71788	71788	110	52.626	9.083	33.342	0	189	189	2	1	-10921639	162.714	162	127	233	3417	31.928	2.000	0.119	1.082
ID71791	71791	126	54.992	37.000	42.000	0	189	189	2	1	-10921639	124.333	134	72	198	2611	41.717	2.000	0.235	1.133
ID71790	71790	123	41.008	37.000	38.000	0	189	189	2	1	-10921639	118.857	113	72	191	2496	30.769	2.000	0.179	1.172
ID71719	71719	120	39.113	5.869	12.849	0	190	190	2	1	-10921639	149.333	141	106	205	3136	27.359	2.000	0.102	1.010
ID71718	71718	93	28.878	34.874	5.628	0	190	190	2	1	-10921639	85.857	85	42	134	1803	26.859	2.000	0.065	0.391
ID71721	71721	109	40.249	23.250	15.494	0	190	190	2	1	-10921639	159.429	155	113	212	3348	29.441	6.373	0.113	1.098
ID71720	71720	125	28.259	13.881	14.075	0	190	190	2	1	-10921639	166.905	170	120	198	3505	24.021	7.600	0.075	0.967
ID71723	71723	121	37.555	12.944	18.588	0	190	190	2	1	-10921639	176.286	177	134	226	3702	28.463	2.000	0.093	1.056
ID71722	71722	80	61.176	0.000	17.000	0	190	190	2	1	-10921639	209.810	212	155	255	4406	32.411	4.800	0.188	2.047
ID71725	71725	None	40.530	19.476	26.152	0	190	190	2	1	-10921639	166.429	162	106	219	3495	34.397	7.600	0.083	0.745
ID71724	71724	83	59.680	22.493	22.682	0	190	190	2	1	-10921639	206.190	212	155	255	4330	32.341	7.600	0.142	1.586
ID71727	71727	110	50.160	9.279	33.285	0	190	190	2	1	-10921639	163.429	155	120	226	3432	31.540	2.000	0.110	1.026
ID71726	71726	116	41.349	3.576	28.979	0	190	190	2	1	-10921639	211.714	219	148	255	4446	29.576	7.600	0.092	1.203
ID71729	71729	123	57.017	37.000	36.000	0	190	190	2	1	-10921639	125.619	120	72	219	2638	44.636	2.000	0.191	0.902
ID71728	71728	117	79.024	18.681	36.470	0	190	190	2	1	-10921639	221.190	240	162	255	4645	34.266	4.800	0.223	2.352
ID71730	71730	126	67.212	37.000	41.000	0	190	190	2	1	-10921639	156.905	170	86	240	3295	48.138	4.800	0.246	1.286
ID71731	71731	125	35.302	13.373	13.652	0	191	191	2	1	-10921639	176.095	177	127	205	3698	22.390	6.315	0.100	1.436
ID71733	71733	109	39.027	23.077	16.199	0	191	191	2	1	-10921639	161.667	162	120	205	3395	27.791	2.000	0.084	0.906
ID71732	71732	127	38.684	27.665	14.695	0	191	191	2	1	-10921639	111.571	106	63	184	2343	32.354	2.000	0.124	0.760
ID71735	71735	121	54.717	13.056	18.808	0	191	191	2	1	-10921639	190.476	198	141	240	4000	30.379	4.800	0.141	1.548
ID71734	71734	80	47.378	0.000	17.000	0	191	191	2	1	-10921639	191.381	191	141	226	4019	22.024	4.800	0.164	2.450
ID71737	71737	116	31.515	4.782	29.022	0	191	191	2	1	-10921639	183.952	184	134	240	3863	29.581	7.600	0.074	0.853
ID71736	71736	83	56.376	21.849	22.961	0	191	191	2	1	-10921639	205.619	205	148	255	4318	28.954	4.800	0.139	1.731
ID71739	71739	110	32.611	9.448	33.264	0	191	191	2	1	-10921639	145.857	141	106	184	3063	22.134	2.000	0.082	0.998
ID71738	71738	None	35.684	2.664	30.170	0	191	191	2	1	-10921639	201.952	205	141	255	4241	27.288	4.800	0.081	1.108
ID71741	71741	123	86.464	37.000	36.000	0	191	191	2	1	-10921639	170.286	155	106	247	3576	44.473	2.000	0.278	1.668
ID71740	71740	117	77.966	18.728	36.291	0	191	191	2	1	-10921639	218.524	226	141	255	4589	36.844	4.800	0.215	2.099
ID71777	71777	126	61.232	37.000	39.000	0	192	192	2	1	-10921639	134.000	134	79	212	2814	38.258	2.000	0.234	1.330
ID71776	71776	117	80.963	18.803	36.622	0	192	192	2	1	-10921639	206.381	233	113	255	4334	55.404	4.800	0.217	1.326
ID71767	71767	125	39.840	14.125	13.333	0	192	192	2	1	-10921639	162.524	170	85	212	3413	35.775	4.800	0.119	0.970
ID71766	71766	93	37.011	34.619	5.706	0	192	192	2	1	-10921639	90.571	85	42	141	1902	28.250	2.000	0.124	0.709
ID71769	71769	80	60.413	0.000	17.000	0	192	192	2	1	-10921639	211.619	219	162	255	4444	35.804	4.800	0.175	1.762
ID71768	71768	127	40.782	26.941	14.552	0	192	192	2	1	-10921639	128.333	134	77	184	2695	29.598	2.000	0.123	0.948
ID71771	71771	83	53.785	21.834	23.404	0	192	192	2	1	-10921639	209.333	205	170	247	4396	22.299	4.800	0.149	2.430
ID71770	71770	121	52.083	12.915	18.749	0	192	192	2	1	-10921639	191.429	184	148	255	4020	29.971	4.800	0.127	1.440
ID71773	71773	116	33.237	5.935	28.909	0	192	192	2	1	-10921639	174.571	177	141	219	3666	22.695	2.000	0.065	0.940
ID71772	71772	128	40.095	1.794	26.809	0	192	192	2	1	-10921639	198.619	191	162	247	4171	27.527	2.000	0.064	0.870
ID71775	71775	110	48.968	9.633	33.171	0	192	192	2	1	-10921639	160.095	148	120	226	3362	31.702	2.000	0.123	1.105
ID71774	71774	129	43.456	19.517	31.714	0	192	192	2	1	-10921639	194.190	205	120	255	4078	40.775	4.800	0.110	0.940
ID71753	71753	None	27.689	29.829	4.506	0	193	193	2	1	-10921639	73.333	70	42	106	1540	17.775	2.000	0.141	1.019
ID71755	71755	127	29.888	26.238	14.816	0	193	193	2	1	-10921639	133.381	134	92	170	2801	21.985	6.298	0.104	1.139
ID71754	71754	93	32.074	34.765	5.511	0	193	193	2	1	-10921639	83.190	85	49	134	1747	25.250	2.000	0.125	0.731
ID71757	71757	80	58.685	0.915	17.244	0	193	193	2	1	-10921639	213.143	212	155	255	4476	35.538	4.800	0.158	1.639
ID71756	71756	None	31.757	22.922	16.182	0	193	193	2	1	-10921639	161.429	162	127	205	3390	23.014	4.800	0.082	1.061
ID71759	71759	83	64.002	22.083	23.148	0	193	193	2	1	-10921639	207.667	205	155	255	4361	30.542	4.800	0.160	1.874
ID71758	71758	121	53.615	13.084	18.924	0	193	193	2	1	-10921639	204.571	205	141	255	4296	31.288	4.800	0.124	1.445
ID71761	71761	116	32.715	5.196	28.932	0	193	193	2	1	-10921639	182.714	184	148	226	3837	23.403	7.600	0.070	1.026
ID71760	71760	128	44.045	0.000	27.000	0	193	193	2	1	-10921639	214.714	219	162	255	4509	28.157	7.600	0.122	1.656
ID71763	71763	110	58.320	9.129	32.703	0	193	193	2	1	-10921639	165.714	162	99	240	3480	38.083	2.000	0.142	1.079
ID71762	71762	129	58.498	19.129	31.748	0	193	193	2	1	-10921639	216.143	219	170	255	4539	26.923	4.800	0.138	1.950
ID71765	71765	126	57.869	37.000	39.000	0	193	193	2	1	-10921639	114.810	113	72	198	2411	38.196	2.000	0.262	1.246
ID71764	71764	117	68.601	18.603	36.503	0	193	193	2	1	-10921639	191.095	198	120	255	4013	47.412	4.800	0.190	1.287
ID71793	71793	121	47.461	12.088	16.122	0	194	194	2	1	-10921639	203.238	205	148	247	4268	24.234	6.361	0.110	1.666
ID71792	71792	93	27.897	34.611	6.111	0	194	194	2	1	-10921639	83.190	85	49	120	1747	18.077	2.000	0.128	1.042
ID71795	71795	83	56.524	22.348	23.188	0	194	194	2	1	-10921639	202.286	198	162	240	4248	24.678	4.800	0.151	2.153
ID71794	71794	80	59.497	0.853	17.156	0	194	194	2	1	-10921639	216.429	226	141	255	4545	38.255	4.800	0.157	1.536
ID71797	71797	110	44.977	9.480	32.739	0	194	194	2	1	-10921639	161.190	170	99	212	3385	32.087	2.000	0.122	1.093
ID71796	71796	128	44.404	0.748	26.180	0	194	194	2	1	-10921639	224.571	226	155	255	4716	28.776	4.800	0.114	1.600
ID71799	71799	130	47.031	37.000	35.000	0	194	194	2	1	-10921639	120.952	120	79	191	2540	34.629	2.000	0.173	1.033
ID71798	71798	117	62.294	18.934	34.975	0	194	194	2	1	-10921639	215.429	212	141	255	4524	31.032	4.800	0.163	1.949
ID71800	71800	126	82.841	37.000	39.000	0	194	194	2	1	-10921639	143.143	134	72	255	3006	52.300	2.000	0.268	1.157
ID71841	71841	131	38.950	19.012	17.480	0	195	195	2	1	-10921639	198.286	198	155	233	4164	20.689	4.800	0.100	1.744
ID71840	71840	80	60.481	0.590	16.713	0	195	195	2	1	-10921639	211.095	219	155	255	4433	35.965	4.800	0.158	1.606
ID71843	71843	83	64.553	21.929	23.653	0	195	195	2	1	-10921639	205.667	205	134	255	4319	35.107	4.800	0.156	1.584
ID71842	71842	132	42.109	13.087	18.926	0	195	195	2	1	-10921639	189.762	191	148	240	3985	27.566	2.000	0.108	1.347
ID71845	71845	116	27.099	5.953	28.329	0	195	195	2	1	-10921639	169.571	170	127	212	3561	25.188	2.000	0.050	0.645
ID71844	71844	128	45.577	0.000	26.000	0	195	195	2	1	-10921639	233.810	238	198	255	4910	20.581	4.800	0.140	2.798
ID71847	71847	130	42.620	37.000	36.000	0	195	195	2	1	-10921639	105.000	106	65	148	2205	27.194	2.000	0.209	1.334
ID71846	71846	117	68.086	19.334	35.473	0	195	195	2	1	-10921639	227.905	233	184	255	4786	24.211	4.800	0.181	2.886
ID71848	71848	126	39.163	37.000	39.000	0	195	195	2	1	-10921639	101.381	106	59	148	2129	28.008	2.000	0.202	1.216
ID71835	71835	93	39.159	34.339	6.070	0	195	195	2	1	-10921639	95.000	99	49	134	1995	23.456	2.000	0.185	1.262
ID71837	71837	127	37.055	26.687	15.166	0	195	195	2	1	-10921639	111.905	106	70	170	2350	29.426	2.000	0.132	0.888
ID71836	71836	133	38.910	13.665	13.148	0	195	195	2	1	-10921639	164.857	184	77	205	3462	37.994	4.800	0.112	0.871
ID71839	71839	None	35.509	21.626	16.287	0	195	195	2	1	-10921639	164.905	170	106	219	3463	31.933	3.200	0.085	0.807
ID71838	71838	121	28.298	12.000	16.000	0	195	195	2	1	-10921639	186.762	184	127	240	3922	26.582	6.289	0.063	0.835
ID71825	71825	127	38.665	26.351	15.197	0	196	196	2	1	-10921639	123.048	120	85	170	2584	23.585	2.000	0.138	1.266
ID71824	71824	133	29.572	13.412	13.031	0	196	196	2	1	-10921639	149.333	155	92	191	3136	30.802	2.000	0.081	0.728
ID71827	71827	132	35.727	13.555	17.646	0	196	196	2	1	-10921639	197.524	205	162	233	4148	20.243	4.800	0.094	1.681
ID71826	71826	80	69.744	0.000	17.000	0	196	196	2	1	-10921639	212.619	224	141	255	4465	40.498	4.800	0.207	1.799
ID71829	71829	83	51.531	22.989	22.796	0	196	196	2	1	-10921639	206.333	205	170	247	4333	23.387	4.800	0.148	2.272
ID71828	71828	131	32.813	18.972	17.893	0	196	196	2	1	-10921639	179.952	184	148	219	3779	21.616	2.000	0.063	0.988
ID71831	71831	116	39.958	6.148	28.277	0	196	196	2	1	-10921639	177.952	184	120	233	3737	32.157	2.000	0.073	0.749
ID71830	71830	128	43.269	0.000	26.000	0	196	196	2	1	-10921639	224.524	226	177	255	4715	26.815	4.800	0.129	1.920
ID71833	71833	None	54.188	19.243	32.437	0	196	196	2	1	-10921639	216.429	226	155	255	4545	31.852	4.800	0.136	1.625
ID71832	71832	134	35.173	13.921	27.851	0	196	196	2	1	-10921639	160.429	162	113	205	3369	24.875	2.000	0.075	0.901
ID71834	71834	117	69.498	19.315	35.748	0	196	196	2	1	-10921639	205.952	205	141	255	4325	37.216	4.800	0.190	1.771
ID71823	71823	93	32.825	34.087	6.233	0	196	196	2	1	-10921639	81.810	77	56	113	1718	18.904	4.800	0.198	1.431
ID71809	71809	135	35.198	2.185	31.069	0	197	197	2	1	-10921639	184.667	184	141	240	3878	28.854	2.000	0.050	0.614
ID71808	71808	134	36.986	13.277	27.731	0	197	197	2	1	-10921639	156.714	155	120	198	3291	23.578	2.000	0.095	1.148
ID71810	71810	117	75.062	19.331	36.440	0	197	197	2	1	-10921639	220.810	233	162	255	4637	30.177	4.800	0.205	2.486
ID71801	71801	None	28.236	15.405	5.589	0	197	197	2	1	-10921639	58.476	63	28	92	1228	18.530	4.800	0.228	1.172
ID71803	71803	80	65.473	0.000	17.000	0	197	197	2	1	-10921639	203.952	198	148	255	4283	34.756	4.800	0.212	2.050
ID71802	71802	127	27.279	26.633	15.391	0	197	197	2	1	-10921639	101.476	99	63	155	2131	23.930	4.800	0.125	0.942
ID71805	71805	131	35.656	18.287	17.273	0	197	197	2	1	-10921639	182.762	184	148	226	3838	21.584	2.000	0.084	1.311
ID71804	71804	132	46.141	12.745	16.655	0	197	197	2	1	-10921639	209.000	212	184	247	4389	18.987	4.800	0.121	2.382
ID71807	71807	128	33.306	0.000	26.000	0	197	197	2	1	-10921639	203.286	198	162	240	4269	22.381	7.600	0.120	1.942
ID71806	71806	83	61.003	22.200	22.670	0	197	197	2	1	-10921639	204.286	205	155	255	4290	30.254	4.800	0.149	1.748
ID71857	71857	136	53.144	19.408	31.849	0	198	198	2	1	-10921639	219.143	219	177	255	4602	25.060	4.800	0.122	1.904
ID71856	71856	135	28.994	1.740	31.041	0	198	198	2	1	-10921639	184.000	191	134	240	3864	30.143	2.000	0.030	0.350
ID71858	71858	117	65.101	18.680	36.271	0	198	198	2	1	-10921639	211.571	219	148	255	4443	32.452	4.800	0.175	1.943
ID71849	71849	80	72.406	0.000	17.000	0	198	198	2	1	-10921639	201.571	218	120	255	4233	44.761	4.800	0.226	1.661
ID71851	71851	None	27.658	21.769	16.683	0	198	198	2	1	-10921639	159.095	162	127	198	3341	22.621	6.383	0.064	0.841
ID71850	71850	132	48.668	13.537	17.231	0	198	198	2	1	-10921639	201.952	205	155	255	4241	24.289	6.295	0.119	1.765
ID71853	71853	83	50.720	21.139	23.928	0	198	198	2	1	-10921639	197.095	205	148	240	4139	29.451	4.800	0.124	1.477
ID71852	71852	131	35.895	18.457	17.563	0	198	198	2	1	-10921639	174.952	177	113	240	3674	32.076	2.000	0.059	0.608
ID71855	71855	116	31.734	5.790	28.737	0	198	198	2	1	-10921639	171.238	177	120	226	3596	29.365	2.000	0.056	0.623
ID71854	71854	134	29.208	13.132	27.683	0	198	198	2	1	-10921639	153.286	155	127	184	3219	18.216	4.800	0.091	1.403
ID71811	71811	137	28.070	34.001	6.312	0	199	199	2	1	-10921639	67.905	63	42	99	1426	16.056	4.800	0.194	1.377
ID71813	71813	80	66.511	0.000	17.000	0	199	199	2	1	-10921639	202.857	219	113	255	4260	43.925	4.800	0.212	1.618
ID71812	71812	132	42.159	14.047	16.003	0	199	199	2	1	-10921639	190.238	184	155	226	3995	20.787	4.800	0.111	1.835
ID71815	71815	138	42.761	24.012	22.265	0	199	199	2	1	-10921639	185.048	184	141	255	3886	32.077	4.800	0.119	1.224
ID71814	71814	131	41.032	19.795	17.240	0	199	199	2	1	-10921639	186.143	191	134	219	3909	26.443	4.800	0.114	1.437
ID71817	71817	None	33.847	0.586	25.997	0	199	199	2	1	-10921639	196.857	198	134	247	4134	27.670	6.347	0.088	1.153
ID71816	71816	83	52.105	21.602	23.207	0	199	199	2	1	-10921639	203.238	212	148	255	4268	30.005	4.800	0.128	1.538
ID71819	71819	134	43.066	12.945	27.661	0	199	199	2	1	-10921639	163.048	155	120	226	3424	25.746	2.000	0.100	1.157
ID71818	71818	116	42.959	6.029	28.283	0	199	199	2	1	-10921639	182.381	177	127	240	3830	30.079	2.000	0.077	0.870
ID71821	71821	136	53.847	19.301	31.237	0	199	199	2	1	-10921639	223.333	233	170	255	4690	29.949	4.800	0.123	1.628
ID71820	71820	135	29.169	1.688	31.263	0	199	199	2	1	-10921639	181.381	184	141	240	3809	24.344	2.000	0.041	0.584
ID71822	71822	117	66.673	18.565	35.888	0	199	199	2	1	-10921639	208.571	219	134	255	4380	39.367	4.800	0.184	1.648
ID71889	71889	136	51.725	19.190	30.818	0	200	200	2	1	-10921639	226.857	226	184	255	4764	23.652	4.800	0.122	2.082
ID71888	71888	135	31.940	1.703	31.332	0	200	200	2	1	-10921639	192.857	191	148	247	4050	26.432	2.000	0.050	0.701
ID71890	71890	117	61.771	18.957	35.666	0	200	200	2	1	-10921639	205.952	205	141	255	4325	38.183	4.800	0.162	1.506
ID71881	71881	132	43.356	12.751	15.625	0	200	200	2	1	-10921639	201.333	205	170	219	4228	15.275	6.338	0.131	3.046
ID71880	71880	137	28.628	33.457	6.163	0	200	200	2	1	-10921639	70.381	70	42	106	1478	16.678	4.800	0.211	1.472
ID71883	71883	131	41.150	18.644	17.390	0	200	200	2	1	-10921639	186.476	184	141	240	3916	27.699	2.000	0.094	1.155
ID71882	71882	80	52.206	0.000	17.000	0	200	200	2	1	-10921639	174.190	177	120	226	3658	34.158	4.800	0.184	1.583
ID71885	71885	83	44.392	21.086	23.792	0	200	200	2	1	-10921639	185.667	191	127	240	3899	30.938	7.600	0.096	1.048
ID71884	71884	138	68.743	24.874	21.924	0	200	200	2	1	-10921639	170.905	184	106	255	3589	46.005	2.000	0.163	1.043
ID71887	71887	134	34.286	13.183	27.779	0	200	200	2	1	-10921639	156.952	162	113	198	3296	21.219	2.000	0.088	1.191
ID71886	71886	116	33.161	5.788	27.834	0	200	200	2	1	-10921639	180.048	184	127	226	3781	26.238	2.000	0.064	0.828
ID71873	71873	138	43.666	24.696	22.112	0	201	201	2	1	-10921639	168.238	170	113	233	3533	35.555	2.000	0.108	0.924
ID71872	71872	None	32.412	5.591	19.102	0	201	201	2	1	-10921639	145.619	141	106	191	3058	27.084	2.000	0.078	0.777
ID71875	71875	116	29.253	6.640	28.224	0	201	201	2	1	-10921639	174.571	170	134	233	3666	25.853	2.000	0.061	0.772
ID71874	71874	83	40.860	22.381	22.513	0	201	201	2	1	-10921639	197.524	205	134	240	4148	26.869	4.800	0.098	1.315
ID71877	71877	136	48.373	19.916	31.348	0	201	201	2	1	-10921639	221.190	219	170	255	4645	26.827	4.800	0.113	1.671
ID71876	71876	134	30.619	13.228	27.551	0	201	201	2	1	-10921639	166.810	162	148	205	3503	17.640	2.000	0.077	1.358
ID71879	71879	117	47.001	19.239	35.465	0	201	201	2	1	-10921639	200.905	212	148	247	4219	27.419	7.600	0.113	1.482
ID71878	71878	140	30.109	3.787	34.612	0	201	201	2	1	-10921639	143.619	148	70	198	3016	33.993	2.000	0.077	0.605
ID71869	71869	80	51.194	0.000	17.000	0	201	201	2	1	-10921639	176.714	179	120	226	3711	33.083	3.200	0.169	1.542
ID71868	71868	139	30.331	37.000	0.000	0	201	201	2	1	-10921639	54.571	52	33	85	1146	15.823	2.000	0.333	1.724
ID71871	71871	131	39.031	19.676	16.826	0	201	201	2	1	-10921639	187.810	191	155	219	3944	20.622	4.800	0.107	1.759
ID71870	71870	132	39.562	12.861	16.980	0	201	201	2	1	-10921639	190.238	191	141	219	3995	19.857	4.800	0.112	1.929
ID71905	71905	139	31.145	37.000	0.000	0	202	202	2	1	-10921639	51.333	46	33	85	1078	16.421	2.000	0.346	1.606
ID71907	71907	132	34.580	13.007	16.796	0	202	202	2	1	-10921639	175.333	177	148	205	3682	17.497	4.800	0.092	1.692
ID71906	71906	80	41.672	0.000	17.000	0	202	202	2	1	-10921639	162.857	177	99	191	3420	33.373	4.800	0.165	1.380
ID71909	71909	None	31.637	20.132	26.376	0	202	202	2	1	-10921639	187.714	191	155	226	3942	22.894	3.200	0.070	1.072
ID71908	71908	138	40.548	24.663	22.169	0	202	202	2	1	-10921639	147.619	155	77	212	3100	38.816	2.000	0.100	0.689
ID71911	71911	140	37.920	4.032	35.253	0	202	202	2	1	-10921639	146.905	148	99	205	3085	26.820	2.000	0.092	0.919
ID71910	71910	136	50.669	19.114	30.435	0	202	202	2	1	-10921639	214.476	219	177	255	4504	26.358	2.000	0.108	1.589
ID71912	71912	117	46.418	19.136	35.569	0	202	202	2	1	-10921639	173.286	177	106	219	3639	35.663	4.800	0.138	1.179
ID71859	71859	139	44.261	37.000	0.000	0	203	203	2	1	-10921639	51.857	39	26	120	1089	25.747	2.000	0.438	1.227
ID71861	71861	80	30.853	0.000	17.000	0	203	203	2	1	-10921639	154.571	162	113	198	3246	24.227	4.800	0.134	1.509
ID71860	71860	131	32.504	20.894	15.692	0	203	203	2	1	-10921639	153.952	155	106	191	3233	22.787	6.314	0.093	1.154
ID71863	71863	None	36.495	21.505	23.592	0	203	203	2	1	-10921639	190.476	191	127	233	4000	26.726	6.321	0.088	1.147
ID71862	71862	138	27.345	25.096	22.169	0	203	203	2	1	-10921639	144.619	148	92	184	3037	27.784	7.600	0.062	0.611
ID71865	71865	136	28.669	19.018	30.305	0	203	203	2	1	-10921639	190.524	191	162	233	4001	20.789	6.348	0.052	0.901
ID71864	71864	134	30.032	13.561	27.952	0	203	203	2	1	-10921639	164.476	162	120	205	3454	22.349	2.000	0.070	0.964
ID71867	71867	117	49.288	18.936	35.788	0	203	203	2	1	-10921639	171.238	170	113	226	3596	35.985	6.291	0.139	1.159
ID71866	71866	140	44.143	4.011	34.856	0	203	203	2	1	-10921639	151.333	155	92	226	3178	34.611	2.000	0.109	0.857
ID71891	71891	139	34.224	37.000	0.000	0	204	204	2	1	-10921639	42.571	35	20	92	894	19.788	2.000	0.407	1.245
ID71893	71893	80	30.885	0.000	16.000	0	204	204	2	1	-10921639	138.286	141	99	170	2904	23.925	7.600	0.135	1.371
ID71892	71892	None	27.299	37.000	13.000	0	204	204	2	1	-10921639	54.571	49	39	77	1146	12.532	4.800	0.281	1.912
ID71895	71895	132	39.896	13.424	18.070	0	204	204	2	1	-10921639	178.476	177	134	219	3748	23.088	4.800	0.105	1.466
ID71894	71894	131	28.803	19.847	16.856	0	204	204	2	1	-10921639	153.190	155	120	205	3217	20.104	2.000	0.064	0.914
ID71897	71897	134	27.457	13.723	28.102	0	204	204	2	1	-10921639	160.714	162	120	191	3375	20.194	2.000	0.060	0.903
ID71896	71896	138	40.098	23.090	21.995	0	204	204	2	1	-10921639	183.476	184	141	219	3853	19.646	4.800	0.121	2.017
ID71899	71899	140	31.082	3.561	34.932	0	204	204	2	1	-10921639	143.190	148	99	184	3007	24.351	2.000	0.086	0.932
ID71898	71898	136	33.879	19.241	30.599	0	204	204	2	1	-10921639	204.333	205	170	233	4291	17.696	4.800	0.087	1.857
ID71900	71900	117	62.802	19.066	35.666	0	204	204	2	1	-10921639	185.143	177	113	255	3888	40.356	6.293	0.162	1.279
ID71913	71913	132	42.148	13.297	18.265	0	205	205	2	1	-10921639	164.762	162	120	205	3460	22.816	4.800	0.119	1.532
ID71915	71915	140	42.667	4.234	34.761	0	205	205	2	1	-10921639	142.476	141	85	212	2992	31.449	2.000	0.115	0.937
ID71914	71914	138	46.888	22.304	21.984	0	205	205	2	1	-10921639	185.524	184	141	219	3896	21.318	4.800	0.123	1.906
ID71916	71916	117	44.188	19.384	35.247	0	205	205	2	1	-10921639	180.667	191	141	226	3794	24.311	4.800	0.119	1.578
ID71921	71921	132	38.845	13.121	18.740	0	206	206	2	1	-10921639	157.905	162	106	205	3316	22.068	2.000	0.114	1.460
ID71920	71920	None	29.418	37.000	0.000	0	206	206	2	1	-10921639	38.905	33	20	70	817	18.094	2.000	0.364	1.148
ID71923	71923	140	44.502	3.763	35.060	0	206	206	2	1	-10921639	141.810	134	106	198	2978	24.582	2.000	0.138	1.403
ID71922	71922	138	27.123	24.066	22.611	0	206	206	2	1	-10921639	153.381	162	85	198	3221	28.906	6.253	0.082	0.807
ID71904	71904	117	28.890	19.138	36.611	0	207	207	2	1	-10921639	122.000	127	70	170	2562	27.216	6.276	0.119	0.955
ID71901	71901	132	37.561	13.376	19.483	0	207	207	2	1	-10921639	160.952	162	127	205	3380	20.128	7.600	0.111	1.593
ID71903	71903	140	37.652	3.746	34.858	0	207	207	2	1	-10921639	135.143	141	92	184	2838	25.319	2.000	0.109	1.052
ID71902	71902	138	37.386	21.616	21.682	0	207	207	2	1	-10921639	168.810	162	134	212	3545	21.972	4.800	0.103	1.434
ID71917	71917	132	31.583	13.062	19.221	0	208	208	2	1	-10921639	157.286	155	134	184	3303	15.599	6.098	0.094	1.727
ID71919	71919	117	34.962	19.372	34.848	0	208	208	2	1	-10921639	150.714	141	120	184	3165	22.959	7.600	0.103	1.223
ID71918	71918	None	28.268	16.437	31.829	0	208	208	2	1	-10921639	162.429	162	120	212	3411	22.873	7.600	0.061	0.815
ID71928	71928	117	27.760	19.445	34.488	0	209	209	2	1	-10921639	143.095	141	120	177	3005	16.932	2.000	0.080	1.252
ID71927	71927	None	27.306	13.738	27.802	0	209	209	2	1	-10921639	155.524	155	120	191	3266	16.762	4.800	0.088	1.508
ID71926	71926	138	29.487	23.251	22.469	0	209	209	2	1	-10921639	150.143	155	106	177	3153	17.912	4.800	0.106	1.603
ID71933	71933	117	31.610	18.362	35.618	0	210	210	2	1	-10921639	114.810	113	63	155	2411	28.402	3.200	0.121	0.874
ID71932	71932	138	27.866	21.917	22.219	0	210	210	2	1	-10921639	148.095	148	127	184	3110	14.734	7.600	0.083	1.541
ID71924	71924	117	28.622	19.177	35.966	0	211	211	2	1	-10921639	110.190	113	70	148	2314	21.419	6.213	0.118	1.090
ID71931	71931	117	28.180	19.401	34.397	0	212	212	2	1	-10921639	125.667	120	99	155	2639	15.275	7.600	0.102	1.525
ID71930	71930	None	27.656	21.225	22.594	0	212	212	2	1	-10921639	143.095	141	106	184	3005	16.932	4.800	0.082	1.278
ID71925	71925	117	27.327	18.759	35.786	0	213	213	2	1	-10921639	105.524	106	56	141	2216	25.161	6.281	0.110	0.834
ID71929	71929	117	32.215	18.765	35.800	0	214	214	2	1	-10921639	107.905	106	70	148	2266	22.969	4.800	0.149	1.221
ID71937	71937	117	47.857	19.379	34.782	0	215	215	2	1	-10921639	131.429	127	85	184	2760	27.965	4.800	0.180	1.433
ID71936	71936	141	35.778	3.139	24.951	0	215	215	2	1	-10921639	151.333	148	113	184	3178	21.823	2.000	0.102	1.282
ID71945	71945	141	27.158	2.876	25.326	0	216	216	2	1	-10921639	142.810	141	113	191	2999	19.919	2.000	0.065	0.881
ID71946	71946	117	39.879	18.901	35.050	0	216	216	2	1	-10921639	120.952	127	70	170	2540	26.116	2.000	0.146	1.180
ID71939	71939	117	38.406	19.038	35.482	0	217	217	2	1	-10921639	126.048	127	92	170	2647	21.481	4.800	0.147	1.505
ID71938	71938	141	32.696	2.904	25.194	0	217	217	2	1	-10921639	142.286	134	106	184	2988	23.730	2.000	0.075	0.841
ID71935	71935	117	36.342	19.448	34.645	0	218	218	2	1	-10921639	126.714	134	85	170	2661	23.042	4.800	0.154	1.466
ID71934	71934	141	30.771	3.174	25.423	0	218	218	2	1	-10921639	144.190	141	106	184	3028	21.274	2.000	0.084	1.054
ID71942	71942	117	41.285	18.820	36.016	0	219	219	2	1	-10921639	115.952	120	70	162	2435	25.767	4.800	0.183	1.390
ID71948	71948	117	34.153	18.677	34.981	0	220	220	2	1	-10921639	126.000	127	85	155	2646	23.035	4.800	0.138	1.326
ID71947	71947	None	31.913	2.916	25.741	0	220	220	2	1	-10921639	136.762	134	106	177	2872	20.040	2.000	0.084	1.062
ID71949	71949	117	42.049	18.983	34.970	0	221	221	2	1	-10921639	122.714	120	85	184	2577	25.308	7.600	0.155	1.304
ID71944	71944	117	48.663	18.846	35.070	0	222	222	2	1	-10921639	129.762	127	85	191	2725	26.625	7.600	0.176	1.460
ID71943	71943	None	28.415	13.541	18.917	0	222	222	2	1	-10921639	126.000	120	99	162	2646	18.558	2.000	0.086	1.078
ID71952	71952	117	49.815	18.845	35.194	0	223	223	2	1	-10921639	124.762	120	85	191	2620	26.153	2.000	0.180	1.453
ID71951	71951	143	39.253	3.174	25.119	0	223	223	2	1	-10921639	131.810	120	99	191	2768	25.835	2.000	0.093	0.869
ID71950	71950	None	31.723	2.407	18.765	0	223	223	2	1	-10921639	140.048	141	113	170	2941	16.250	2.000	0.115	1.771
ID71941	71941	117	46.217	19.133	35.296	0	224	224	2	1	-10921639	135.381	134	85	170	2843	20.920	4.800	0.180	1.972
ID71940	71940	143	27.115	2.942	25.697	0	224	224	2	1	-10921639	127.048	120	99	170	2668	18.766	2.000	0.066	0.834
ID71953	71953	117	39.617	18.915	35.049	0	225	225	2	1	-10921639	120.333	120	85	162	2527	19.858	4.800	0.172	1.780
ID71955	71955	117	36.552	19.620	33.942	0	226	226	2	1	-10921639	113.905	113	63	155	2392	24.769	4.800	0.170	1.339
ID71954	71954	143	42.046	3.348	25.330	0	226	226	2	1	-10921639	139.143	141	99	198	2922	28.274	2.000	0.121	1.061
ID71960	71960	117	43.961	19.210	34.754	0	227	227	2	1	-10921639	111.952	113	63	155	2351	25.266	4.800	0.196	1.452
ID71959	71959	143	27.434	3.326	25.297	0	227	227	2	1	-10921639	129.381	127	92	170	2717	23.857	2.000	0.072	0.730
ID71958	71958	142	30.619	12.831	19.299	0	227	227	2	1	-10921639	125.333	127	92	155	2632	16.989	4.800	0.114	1.514
ID71971	71971	117	35.629	18.984	34.975	0	228	228	2	1	-10921639	110.286	106	70	155	2316	20.562	4.800	0.165	1.517
ID71970	71970	142	28.184	13.099	19.080	0	228	228	2	1	-10921639	126.667	120	106	162	2660	13.908	4.800	0.097	1.612
ID71957	71957	117	52.209	19.233	34.280	0	229	229	2	1	-10921639	136.857	141	85	191	2874	26.995	4.800	0.188	1.602
ID71956	71956	143	27.907	3.153	25.353	0	229	229	2	1	-10921639	110.286	106	70	162	2316	22.714	2.000	0.068	0.622
ID71973	71973	143	45.238	3.173	25.054	0	230	230	2	1	-10921639	136.810	134	92	198	2873	29.144	2.000	0.116	0.979
ID71972	71972	142	31.478	13.779	18.763	0	230	230	2	1	-10921639	123.000	127	77	170	2583	23.887	2.000	0.077	0.737
ID71974	71974	117	47.272	18.921	34.828	0	230	230	2	1	-10921639	128.190	120	99	177	2692	27.453	4.800	0.197	1.535
ID71969	71969	117	60.155	19.152	34.239	0	231	231	2	1	-10921639	142.524	134	106	233	2993	32.617	2.000	0.183	1.350
ID71968	71968	143	28.584	3.288	25.182	0	231	231	2	1	-10921639	119.238	120	70	162	2504	22.219	2.000	0.089	0.880
ID71967	71967	142	27.580	13.259	18.945	0	231	231	2	1	-10921639	124.000	127	99	155	2604	15.427	2.000	0.096	1.404
ID71976	71976	117	41.868	18.659	35.178	0	232	232	2	1	-10921639	126.000	120	92	162	2646	24.075	4.800	0.182	1.610
ID71975	71975	143	49.036	3.455	25.067	0	232	232	2	1	-10921639	131.476	120	85	191	2761	32.443	2.000	0.147	1.036
ID71963	71963	None	27.756	20.606	21.441	0	233	233	2	1	-10921639	116.619	120	77	162	2449	22.182	2.000	0.099	0.946
ID71965	71965	None	28.864	19.461	32.322	0	233	233	2	1	-10921639	132.000	134	99	148	2772	14.199	4.800	0.131	2.151
ID71964	71964	143	38.388	3.289	25.039	0	233	233	2	1	-10921639	118.714	113	77	177	2493	26.625	2.000	0.117	0.935
ID71966	71966	117	28.954	19.027	33.607	0	233	233	2	1	-10921639	121.667	127	85	148	2555	20.276	4.800	0.132	1.395
ID71961	71961	143	35.202	4.155	24.286	0	234	234	2	1	-10921639	115.905	113	77	162	2434	24.162	2.000	0.115	0.992
ID71962	71962	117	34.899	18.943	34.145	0	234	234	2	1	-10921639	119.000	120	85	155	2499	18.690	4.800	0.145	1.609
ID71983	71983	117	34.007	19.058	34.436	0	235	235	2	1	-10921639	121.000	113	85	155	2541	20.443	2.000	0.131	1.374
ID71979	71979	117	35.435	18.539	35.084	0	236	236	2	1	-10921639	112.238	120	63	141	2357	23.505	6.148	0.168	1.372
ID71977	71977	144	27.689	3.798	24.429	0	237	237	2	1	-10921639	108.524	106	70	141	2279	21.521	2.000	0.095	0.878
ID71978	71978	117	40.220	18.394	35.139	0	237	237	2	1	-10921639	116.286	120	70	155	2442	21.975	4.800	0.186	1.657
ID71985	71985	117	36.707	18.886	34.379	0	238	238	2	1	-10921639	120.667	120	85	162	2534	21.105	7.600	0.136	1.365
ID71984	71984	144	31.805	3.921	24.734	0	238	238	2	1	-10921639	115.000	106	92	155	2415	18.671	2.000	0.105	1.168
ID71981	71981	144	28.832	3.300	24.722	0	239	239	2	1	-10921639	114.000	113	85	148	2394	15.540	4.800	0.115	1.516
ID71980	71980	None	27.647	3.869	7.743	0	239	239	2	1	-10921639	45.333	42	21	70	952	13.933	2.000	0.337	1.642
ID71982	71982	117	30.930	19.595	33.828	0	239	239	2	1	-10921639	108.190	113	49	141	2272	26.318	4.800	0.150	1.075
ID71989	71989	117	39.264	18.573	35.149	0	240	240	2	1	-10921639	110.190	113	70	148	2314	22.425	4.800	0.192	1.582
ID71988	71988	144	40.918	3.104	24.941	0	240	240	2	1	-10921639	124.714	120	92	170	2619	20.795	2.000	0.144	1.509
ID71987	71987	117	40.168	19.228	35.228	0	241	241	2	1	-10921639	117.667	120	85	162	2471	20.687	7.600	0.181	1.742
ID71986	71986	144	38.024	3.295	24.932	0	241	241	2	1	-10921639	123.714	127	85	177	2598	24.916	2.000	0.127	1.121
ID71991	71991	117	39.443	19.014	34.267	0	242	242	2	1	-10921639	113.952	113	63	170	2393	23.131	4.800	0.153	1.311
ID71990	71990	144	30.331	3.329	24.864	0	242	242	2	1	-10921639	112.619	113	77	148	2365	19.322	2.000	0.105	1.110
ID72000	72000	117	30.601	18.932	35.316	0	243	243	2	1	-10921639	95.048	99	56	127	1996	20.605	4.800	0.176	1.383
ID71999	71999	117	37.827	19.261	34.367	0	244	244	2	1	-10921639	109.238	113	77	155	2294	19.414	4.800	0.167	1.614
ID71998	71998	144	44.437	3.177	25.014	0	244	244	2	1	-10921639	117.667	106	77	170	2471	24.270	2.000	0.161	1.343
ID71993	71993	144	42.055	2.978	25.284	0	245	245	2	1	-10921639	123.667	120	77	170	2597	26.609	2.000	0.133	1.089
ID71992	71992	145	31.310	21.437	20.927	0	245	245	2	1	-10921639	117.333	113	92	162	2464	19.981	4.800	0.114	1.200
ID71994	71994	117	33.772	17.986	34.735	0	245	245	2	1	-10921639	105.571	106	63	134	2217	19.681	4.800	0.173	1.580
ID71997	71997	117	36.155	18.955	34.169	0	246	246	2	1	-10921639	105.524	106	63	141	2216	19.104	4.800	0.176	1.652
ID71996	71996	144	50.216	3.333	24.817	0	246	246	2	1	-10921639	129.095	127	85	198	2711	30.565	2.000	0.154	1.129
ID71995	71995	145	28.709	21.206	20.702	0	246	246	2	1	-10921639	115.000	113	85	148	2415	19.693	2.000	0.100	1.064
ID72001	72001	144	29.838	3.609	24.728	0	247	247	2	1	-10921639	110.905	113	77	148	2329	21.520	2.000	0.094	0.882
ID72002	72002	117	31.266	19.227	34.236	0	247	247	2	1	-10921639	105.571	106	70	141	2217	15.772	4.800	0.147	1.715
ID72009	72009	117	42.785	18.861	34.551	0	248	248	2	1	-10921639	109.238	106	70	155	2294	24.356	4.800	0.221	1.621
ID72008	72008	144	29.828	2.761	25.142	0	248	248	2	1	-10921639	117.952	120	77	162	2477	22.353	2.000	0.099	0.953
ID72007	72007	146	30.085	25.000	22.405	0	248	248	2	1	-10921639	103.476	99	56	148	2173	25.131	7.600	0.093	0.703
ID72006	72006	None	27.867	21.368	20.595	0	248	248	2	1	-10921639	111.952	106	77	155	2351	23.003	2.000	0.082	0.740
ID72005	72005	117	49.088	18.922	34.063	0	249	249	2	1	-10921639	128.048	127	85	184	2689	25.376	4.800	0.190	1.613
ID72004	72004	144	37.679	3.226	25.377	0	249	249	2	1	-10921639	127.000	127	92	162	2667	21.232	4.800	0.145	1.512
ID72003	72003	146	33.099	25.133	22.267	0	249	249	2	1	-10921639	103.429	106	56	155	2172	28.421	2.000	0.105	0.689
ID72011	72011	147	46.824	21.257	20.725	0	250	250	2	1	-10921639	132.429	127	77	198	2781	31.739	2.000	0.134	0.986
ID72010	72010	148	28.431	28.417	13.127	0	250	250	2	1	-10921639	58.762	56	28	99	1234	20.057	2.000	0.195	0.956
ID72013	72013	144	44.603	3.053	24.991	0	250	250	2	1	-10921639	137.190	134	85	184	2881	27.881	4.800	0.148	1.271
ID72012	72012	146	39.218	25.088	22.685	0	250	250	2	1	-10921639	115.619	113	77	184	2428	29.650	7.600	0.116	0.809
ID72015	72015	117	58.079	18.534	35.131	0	250	250	2	1	-10921639	138.143	134	70	191	2901	36.131	4.800	0.227	1.415
ID72014	72014	None	29.876	10.057	31.105	0	250	250	2	1	-10921639	125.000	127	92	155	2625	16.438	2.000	0.103	1.417
ID72017	72017	147	74.181	21.298	20.886	0	251	251	2	1	-10921639	155.381	148	99	255	3263	46.414	2.000	0.204	1.136
ID72016	72016	148	32.460	28.300	13.209	0	251	251	2	1	-10921639	63.143	63	28	106	1326	21.724	2.000	0.212	1.016
ID72019	72019	144	38.007	3.373	24.708	0	251	251	2	1	-10921639	130.381	127	85	177	2738	26.430	2.000	0.136	1.185
ID72018	72018	146	34.754	25.200	22.514	0	251	251	2	1	-10921639	119.333	106	70	177	2506	32.595	2.000	0.088	0.592
ID72020	72020	117	55.886	18.282	35.589	0	251	251	2	1	-10921639	127.381	120	63	191	2675	40.549	2.000	0.202	1.054
ID72021	72021	149	30.783	15.231	10.170	0	252	252	2	1	-10921639	65.905	70	21	106	1384	22.367	7.600	0.227	1.088
ID72023	72023	150	39.837	2.157	17.262	0	252	252	2	1	-10921639	102.190	99	49	155	2146	28.024	2.000	0.167	1.045
ID72022	72022	148	37.119	28.248	13.123	0	252	252	2	1	-10921639	65.238	63	21	127	1370	26.836	2.000	0.191	0.781
ID72025	72025	146	49.031	24.815	22.487	0	252	252	2	1	-10921639	135.524	134	63	226	2846	47.351	7.600	0.103	0.536
ID72024	72024	147	43.390	21.405	20.760	0	252	252	2	1	-10921639	155.000	141	99	226	3255	41.039	6.367	0.116	0.784
ID72027	72027	144	62.486	3.040	24.918	0	252	252	2	1	-10921639	157.095	148	106	219	3299	34.022	2.000	0.188	1.460
ID72026	72026	151	52.745	22.258	23.269	0	252	252	2	1	-10921639	170.857	177	106	247	3588	38.574	6.309	0.153	1.176
ID72029	72029	117	71.601	18.428	35.442	0	252	252	2	1	-10921639	168.429	162	106	240	3537	37.943	4.800	0.241	1.722
ID72028	72028	152	27.449	9.234	30.741	0	252	252	2	1	-10921639	123.000	120	99	155	2583	15.106	7.600	0.104	1.529
ID72033	72033	146	67.591	24.737	22.441	0	253	253	2	1	-10921639	146.286	141	63	255	3072	56.810	2.000	0.149	0.669
ID72032	72032	150	49.759	2.381	17.281	0	253	253	2	1	-10921639	113.286	106	56	170	2379	34.372	2.000	0.192	1.061
ID72035	72035	144	81.421	2.924	24.829	0	253	253	2	1	-10921639	168.143	162	99	255	3531	42.586	2.000	0.229	1.470
ID72034	72034	151	62.285	22.344	23.264	0	253	253	2	1	-10921639	174.286	177	120	255	3660	42.011	6.276	0.172	1.220
ID72037	72037	117	75.947	18.139	35.756	0	253	253	2	1	-10921639	154.762	141	92	255	3250	49.735	2.000	0.223	1.134
ID72036	72036	152	29.686	9.571	30.350	0	253	253	2	1	-10921639	130.429	134	99	177	2739	20.331	2.000	0.089	1.052
ID72031	72031	148	38.852	28.276	13.149	0	253	253	2	1	-10921639	73.667	70	28	134	1547	29.059	2.000	0.187	0.800
ID72030	72030	149	40.804	14.830	10.435	0	253	253	2	1	-10921639	81.190	85	28	134	1705	31.001	2.000	0.240	1.013
ID72039	72039	148	46.278	28.121	12.893	0	254	254	2	1	-10921639	78.333	63	35	148	1645	30.228	2.000	0.214	0.915
ID72038	72038	149	55.608	14.783	11.085	0	254	254	2	1	-10921639	111.190	113	56	170	2335	33.045	2.000	0.238	1.294
ID72041	72041	150	55.044	2.495	17.088	0	254	254	2	1	-10921639	129.000	127	56	212	2709	39.398	2.000	0.178	0.991
ID72040	72040	153	36.963	33.937	14.739	0	254	254	2	1	-10921639	51.143	49	21	113	1074	26.817	2.000	0.295	0.868
ID72043	72043	144	79.831	2.749	25.109	0	254	254	2	1	-10921639	165.476	162	99	255	3475	45.144	2.000	0.213	1.287
ID72042	72042	151	70.943	22.040	23.143	0	254	254	2	1	-10921639	188.429	191	134	255	3957	37.689	6.310	0.197	1.648
ID72045	72045	154	38.469	3.575	34.682	0	254	254	2	1	-10921639	100.000	106	49	162	2100	30.809	2.000	0.163	0.909
ID72044	72044	152	46.601	10.280	30.367	0	254	254	2	1	-10921639	140.571	141	99	198	2952	29.652	2.000	0.139	1.155
ID72046	72046	117	83.983	18.172	36.096	0	254	254	2	1	-10921639	157.143	148	92	255	3300	49.930	2.000	0.238	1.212
ID72067	72067	148	43.722	28.211	12.921	0	255	255	2	1	-10921639	72.333	63	35	141	1519	29.131	2.000	0.205	0.844
ID72066	72066	149	34.211	14.888	11.975	0	255	255	2	1	-10921639	105.857	106	63	141	2223	20.326	4.800	0.167	1.491
ID72069	72069	150	49.939	2.555	17.397	0	255	255	2	1	-10921639	116.905	113	56	191	2455	40.900	2.000	0.170	0.831
ID72068	72068	153	30.537	34.237	14.324	0	255	255	2	1	-10921639	51.762	49	21	92	1087	20.162	2.000	0.279	1.121
ID72071	72071	151	71.652	21.859	23.191	0	255	255	2	1	-10921639	188.143	177	134	255	3951	35.628	4.800	0.195	1.726
ID72070	72070	146	42.664	25.225	22.189	0	255	255	2	1	-10921639	142.333	148	85	219	2989	37.513	7.600	0.096	0.667
ID72073	72073	152	36.965	10.394	30.421	0	255	255	2	1	-10921639	127.762	127	85	170	2683	25.491	2.000	0.113	1.018
ID72072	72072	144	70.764	2.961	24.781	0	255	255	2	1	-10921639	163.095	155	92	233	3425	40.652	2.000	0.200	1.337
ID72075	72075	117	92.949	18.383	35.802	0	255	255	2	1	-10921639	162.524	170	70	255	3413	61.969	2.000	0.260	1.083
ID72074	72074	154	35.876	3.479	34.999	0	255	255	2	1	-10921639	94.048	99	49	141	1975	26.990	2.000	0.168	1.001
ID72049	72049	155	31.591	25.403	15.937	0	256	256	2	1	-10921639	111.952	106	77	162	2351	22.245	2.000	0.101	0.919
ID72048	72048	153	35.919	34.684	14.761	0	256	256	2	1	-10921639	61.524	56	35	120	1292	25.740	2.000	0.199	0.795
ID72051	72051	146	49.165	25.737	22.237	0	256	256	2	1	-10921639	123.048	120	56	191	2584	44.131	2.000	0.156	0.751
ID72050	72050	150	57.934	1.829	17.262	0	256	256	2	1	-10921639	134.286	120	77	198	2820	39.354	2.000	0.215	1.208
ID72053	72053	144	54.375	2.748	24.866	0	256	256	2	1	-10921639	148.000	134	99	219	3108	32.897	2.000	0.160	1.244
ID72052	72052	151	70.114	21.690	23.493	0	256	256	2	1	-10921639	187.905	184	134	255	3946	35.748	4.800	0.192	1.696
ID72055	72055	117	85.649	18.346	35.894	0	256	256	2	1	-10921639	153.095	148	63	255	3215	56.524	2.000	0.238	1.040
ID72054	72054	152	27.738	10.022	30.673	0	256	256	2	1	-10921639	118.333	113	85	155	2485	18.375	2.000	0.099	1.160
ID72047	72047	148	55.465	28.105	13.121	0	256	256	2	1	-10921639	95.952	85	56	191	2015	38.247	7.600	0.200	0.837
ID72081	72081	146	31.363	25.740	22.146	0	257	257	2	1	-10921639	110.429	113	63	162	2319	33.361	2.000	0.122	0.722
ID72080	72080	150	65.331	1.710	17.339	0	257	257	2	1	-10921639	127.476	113	56	212	2677	48.927	2.000	0.219	0.937
ID72083	72083	144	47.535	3.058	24.814	0	257	257	2	1	-10921639	135.143	127	99	198	2838	28.786	2.000	0.148	1.213
ID72082	72082	151	62.214	22.061	23.517	0	257	257	2	1	-10921639	154.429	141	99	255	3243	42.905	2.000	0.151	0.944
ID72085	72085	117	68.826	18.756	34.015	0	257	257	2	1	-10921639	176.286	191	113	233	3702	37.986	4.800	0.217	1.655
ID72084	72084	152	31.443	10.267	30.733	0	257	257	2	1	-10921639	118.333	113	85	162	2485	20.276	7.600	0.106	1.117
ID72077	72077	148	56.300	28.105	13.199	0	257	257	2	1	-10921639	95.048	85	49	191	1996	37.544	2.000	0.219	0.910
ID72076	72076	156	34.813	15.776	9.241	0	257	257	2	1	-10921639	75.000	77	35	127	1575	25.665	2.000	0.183	0.904
ID72079	72079	155	29.424	22.487	16.144	0	257	257	2	1	-10921639	116.000	120	77	170	2436	25.379	2.000	0.074	0.627
ID72078	72078	153	34.931	34.680	14.156	0	257	257	2	1	-10921639	54.810	49	21	113	1151	25.254	2.000	0.215	0.769
ID72065	72065	117	69.687	18.279	35.048	0	258	258	2	1	-10921639	156.095	155	106	233	3278	40.531	2.000	0.201	1.291
ID72064	72064	152	29.386	11.009	30.188	0	258	258	2	1	-10921639	122.000	120	92	155	2562	16.733	2.000	0.106	1.398
ID72057	72057	148	62.382	27.928	13.212	0	258	258	2	1	-10921639	106.048	99	56	205	2227	41.659	2.000	0.225	0.936
ID72056	72056	156	27.113	15.797	11.686	0	258	258	2	1	-10921639	103.190	106	77	141	2167	17.991	2.000	0.101	1.054
ID72059	72059	155	31.876	21.952	16.376	0	258	258	2	1	-10921639	131.429	127	85	191	2760	28.584	2.000	0.065	0.559
ID72058	72058	153	45.542	34.428	14.258	0	258	258	2	1	-10921639	74.952	70	42	134	1574	26.899	2.000	0.304	1.300
ID72061	72061	146	36.015	25.950	21.911	0	258	258	2	1	-10921639	122.619	127	56	184	2575	35.841	2.000	0.127	0.770
ID72060	72060	150	68.773	1.605	17.590	0	258	258	2	1	-10921639	149.333	141	85	247	3136	48.276	2.000	0.200	1.033
ID72063	72063	None	30.735	4.976	28.829	0	258	258	2	1	-10921639	122.333	120	99	162	2569	17.755	2.000	0.093	1.168
ID72062	72062	151	58.893	21.904	23.287	0	258	258	2	1	-10921639	169.619	177	113	233	3562	32.569	4.800	0.167	1.493
ID72129	72129	117	57.499	18.498	34.943	0	259	259	2	1	-10921639	144.571	155	77	205	3036	37.053	2.000	0.182	1.203
ID72128	72128	151	54.836	21.798	22.626	0	259	259	2	1	-10921639	163.524	170	113	212	3434	34.117	4.800	0.161	1.331
ID72123	72123	148	66.536	27.847	13.201	0	259	259	2	1	-10921639	107.429	106	42	212	2256	45.604	2.000	0.243	0.922
ID72122	72122	156	30.631	15.035	11.273	0	259	259	2	1	-10921639	100.810	106	63	141	2117	20.121	4.800	0.148	1.294
ID72125	72125	155	34.510	22.074	16.496	0	259	259	2	1	-10921639	134.000	134	77	198	2814	28.039	2.000	0.101	0.879
ID72124	72124	153	40.420	34.303	13.936	0	259	259	2	1	-10921639	65.571	56	35	106	1377	23.840	2.000	0.304	1.282
ID72127	72127	146	33.181	26.697	22.056	0	259	259	2	1	-10921639	93.667	99	28	141	1967	36.396	2.000	0.129	0.589
ID72126	72126	150	74.139	1.809	17.733	0	259	259	2	1	-10921639	145.952	141	85	247	3065	47.577	2.000	0.216	1.091
ID72131	72131	153	29.435	34.543	14.045	0	260	260	2	1	-10921639	55.810	63	14	106	1172	25.999	2.000	0.160	0.594
ID72130	72130	148	80.525	27.719	13.316	0	260	260	2	1	-10921639	124.238	113	63	226	2609	51.969	2.000	0.283	1.056
ID72133	72133	150	66.307	1.634	17.904	0	260	260	2	1	-10921639	142.286	134	77	233	2988	41.838	2.000	0.201	1.137
ID72132	72132	155	38.210	21.841	16.466	0	260	260	2	1	-10921639	133.095	134	70	198	2795	32.139	2.000	0.106	0.793
ID72135	72135	151	54.329	21.877	23.649	0	260	260	2	1	-10921639	146.000	141	92	226	3066	36.584	2.000	0.141	0.987
ID72134	72134	146	42.768	26.833	21.552	0	260	260	2	1	-10921639	101.714	113	35	162	2136	39.322	2.000	0.162	0.720
ID72137	72137	117	69.089	18.671	34.607	0	260	260	2	1	-10921639	164.143	155	113	226	3447	38.662	4.800	0.223	1.547
ID72136	72136	None	28.009	5.041	28.991	0	260	260	2	1	-10921639	117.333	113	92	162	2464	19.610	2.000	0.075	0.835
ID72139	72139	211	42.983	37.000	42.000	0	260	260	2	1	-10921639	78.571	85	39	141	1650	32.323	2.000	0.273	1.041
ID72138	72138	None	42.345	37.000	37.000	0	260	260	2	1	-10921639	74.333	70	39	148	1561	30.304	2.000	0.278	1.066
ID72115	72115	155	34.411	22.003	15.889	0	261	261	2	1	-10921639	132.714	127	106	170	2787	21.390	2.000	0.101	1.138
ID72114	72114	148	87.449	27.620	13.476	0	261	261	2	1	-10921639	133.952	141	56	255	2813	62.732	2.000	0.288	0.956
ID72117	72117	146	62.460	26.618	21.976	0	261	261	2	1	-10921639	130.095	134	42	205	2732	51.438	2.000	0.209	0.873
ID72116	72116	150	74.733	1.818	17.753	0	261	261	2	1	-10921639	150.333	155	77	255	3157	50.468	2.000	0.197	0.980
ID72119	72119	157	39.133	0.000	32.000	0	261	261	2	1	-10921639	123.619	120	85	170	2596	25.482	3.200	0.187	1.530
ID72118	72118	151	37.558	21.482	22.587	0	261	261	2	1	-10921639	148.667	141	99	198	3122	29.311	2.000	0.105	0.965
ID72121	72121	211	46.520	37.000	42.000	0	261	261	2	1	-10921639	78.905	70	39	155	1657	37.420	2.000	0.373	1.145
ID72120	72120	117	65.681	18.497	34.724	0	261	261	2	1	-10921639	162.857	170	92	233	3420	44.281	2.000	0.190	1.172
ID72097	72097	146	67.756	26.516	21.915	0	262	262	2	1	-10921639	123.286	120	35	226	2589	57.666	2.000	0.214	0.753
ID72096	72096	150	77.634	1.847	17.934	0	262	262	2	1	-10921639	161.810	155	99	255	3398	44.914	2.000	0.218	1.289
ID72099	72099	157	48.223	0.793	32.204	0	262	262	2	1	-10921639	148.095	141	92	205	3110	35.330	2.000	0.158	1.145
ID72098	72098	151	28.325	21.451	23.471	0	262	262	2	1	-10921639	142.429	148	85	184	2991	23.112	4.800	0.094	1.060
ID72101	72101	211	111.239	37.000	42.000	0	262	262	2	1	-10921639	119.571	106	59	247	2511	60.663	2.000	0.525	1.357
ID72100	72100	117	76.696	18.614	34.349	0	262	262	2	1	-10921639	194.952	184	120	255	4094	35.069	4.800	0.212	1.948
ID72095	72095	148	86.631	27.726	13.376	0	262	262	2	1	-10921639	129.905	134	63	247	2728	56.939	2.000	0.303	1.061
ID72094	72094	158	35.014	14.978	10.541	0	262	262	2	1	-10921639	103.095	106	77	141	2165	19.935	4.800	0.164	1.455
ID72087	72087	148	80.381	27.595	13.317	0	263	263	2	1	-10921639	126.952	127	70	233	2666	50.793	2.000	0.287	1.116
ID72086	72086	158	36.169	14.936	10.093	0	263	263	2	1	-10921639	89.905	92	56	141	1888	24.785	2.000	0.176	1.084
ID72089	72089	159	29.379	11.889	18.522	0	263	263	2	1	-10921639	143.000	148	113	162	3003	14.873	4.800	0.110	1.899
ID72088	72088	150	69.630	1.541	17.853	0	263	263	2	1	-10921639	153.381	141	77	255	3221	47.513	2.000	0.179	0.980
ID72091	72091	151	27.918	21.368	23.490	0	263	263	2	1	-10921639	146.571	148	106	177	3078	22.196	4.800	0.087	1.058
ID72090	72090	146	51.803	25.928	21.943	0	263	263	2	1	-10921639	131.333	141	70	177	2758	33.909	2.000	0.182	1.193
ID72093	72093	117	86.033	18.637	34.654	0	263	263	2	1	-10921639	192.190	198	106	255	4036	45.608	4.800	0.250	1.687
ID72092	72092	157	57.019	1.173	31.658	0	263	263	2	1	-10921639	167.762	155	92	240	3523	50.553	7.600	0.170	0.963
ID72145	72145	146	56.298	25.971	21.854	0	264	264	2	1	-10921639	139.857	141	77	205	2937	37.720	2.000	0.168	1.065
ID72144	72144	159	31.900	13.178	19.489	0	264	264	2	1	-10921639	135.000	134	92	162	2835	18.158	7.600	0.113	1.512
ID72147	72147	None	44.621	37.000	33.000	0	264	264	2	1	-10921639	67.238	63	33	141	1412	32.755	2.000	0.271	0.875
ID72146	72146	157	53.633	1.616	31.557	0	264	264	2	1	-10921639	155.286	148	92	240	3261	42.144	2.000	0.112	0.745
ID72148	72148	117	89.342	18.291	34.584	0	264	264	2	1	-10921639	194.571	219	113	255	4086	54.641	4.800	0.250	1.426
ID72141	72141	148	65.106	27.501	13.101	0	264	264	2	1	-10921639	117.000	106	63	205	2457	41.762	2.000	0.244	1.098
ID72140	72140	158	37.875	15.001	10.932	0	264	264	2	1	-10921639	98.429	99	56	148	2067	26.022	2.000	0.170	1.098
ID72143	72143	150	74.496	1.829	17.929	0	264	264	2	1	-10921639	170.952	170	113	255	3590	44.818	2.000	0.195	1.243
ID72142	72142	None	28.688	20.486	14.655	0	264	264	2	1	-10921639	123.667	134	92	141	2597	15.749	4.800	0.120	1.680
ID72113	72113	117	81.863	18.534	34.699	0	265	265	2	1	-10921639	202.619	219	120	255	4255	46.355	4.800	0.237	1.675
ID72112	72112	None	32.550	4.116	33.724	0	265	265	2	1	-10921639	124.333	120	70	177	2611	34.034	7.600	0.080	0.544
ID72103	72103	148	63.529	27.298	13.256	0	265	265	2	1	-10921639	119.762	113	63	198	2515	38.211	2.000	0.246	1.239
ID72102	72102	158	32.514	14.987	11.392	0	265	265	2	1	-10921639	90.571	92	35	134	1902	30.156	2.000	0.149	0.780
ID72105	72105	159	33.808	13.055	18.908	0	265	265	2	1	-10921639	146.143	148	99	177	3069	20.011	4.800	0.113	1.481
ID72104	72104	150	79.315	1.937	17.768	0	265	265	2	1	-10921639	167.000	170	99	255	3507	47.678	2.000	0.198	1.159
ID72107	72107	None	29.485	21.450	23.052	0	265	265	2	1	-10921639	140.143	141	99	177	2943	23.256	2.000	0.075	0.846
ID72106	72106	146	43.537	25.572	22.095	0	265	265	2	1	-10921639	136.714	141	77	198	2871	32.589	4.800	0.161	1.162
ID72109	72109	None	42.826	19.143	29.558	0	265	265	2	1	-10921639	179.667	177	120	226	3773	33.355	4.800	0.105	1.024
ID72108	72108	None	32.608	3.477	24.834	0	265	265	2	1	-10921639	123.714	120	92	170	2598	21.525	2.000	0.101	1.058
ID72111	72111	157	50.753	1.782	31.249	0	265	265	2	1	-10921639	164.000	148	127	233	3444	33.903	2.000	0.103	0.906
ID72110	72110	160	55.326	37.000	30.000	0	265	265	2	1	-10921639	99.048	92	52	155	2080	30.918	4.800	0.323	1.564
ID72149	72149	158	42.992	14.947	11.773	0	266	266	2	1	-10921639	128.333	127	85	162	2695	25.683	4.800	0.173	1.475
ID72151	72151	148	60.521	27.008	13.589	0	266	266	2	1	-10921639	122.667	120	77	191	2576	31.833	2.000	0.237	1.478
ID72150	72150	None	35.198	7.121	13.769	0	266	266	2	1	-10921639	112.905	113	77	170	2371	24.880	2.000	0.115	0.933
ID72153	72153	146	56.829	25.120	21.901	0	266	266	2	1	-10921639	148.952	141	99	212	3128	30.502	2.000	0.175	1.455
ID72152	72152	150	62.548	1.742	17.931	0	266	266	2	1	-10921639	155.333	148	113	240	3262	38.878	2.000	0.157	1.087
ID72155	72155	160	72.031	37.000	28.000	0	266	266	2	1	-10921639	98.476	92	46	205	2068	41.624	2.000	0.365	1.266
ID72154	72154	None	28.951	13.659	27.724	0	266	266	2	1	-10921639	129.714	127	92	170	2724	18.690	2.000	0.085	1.093
ID72157	72157	117	84.140	18.253	34.677	0	266	266	2	1	-10921639	197.571	219	99	255	4149	53.239	4.800	0.232	1.397
ID72156	72156	157	56.363	1.603	31.142	0	266	266	2	1	-10921639	172.857	162	127	255	3630	38.465	2.000	0.110	0.888
ID72158	72158	None	27.456	29.039	35.442	0	266	266	2	1	-10921639	70.905	77	42	99	1489	17.026	4.800	0.195	1.360
ID72161	72161	150	79.614	1.900	17.760	0	267	267	2	1	-10921639	173.238	162	106	255	3638	48.314	2.000	0.193	1.158
ID72160	72160	148	40.930	27.246	13.175	0	267	267	2	1	-10921639	95.000	92	56	141	1995	25.377	2.000	0.196	1.225
ID72163	72163	146	38.520	24.469	21.329	0	267	267	2	1	-10921639	162.857	170	120	198	3420	21.481	7.600	0.117	1.586
ID72162	72162	159	37.193	12.073	18.514	0	267	267	2	1	-10921639	156.762	162	99	191	3292	23.560	4.800	0.123	1.460
ID72165	72165	None	27.032	2.738	24.654	0	267	267	2	1	-10921639	125.000	120	92	155	2625	19.060	3.200	0.076	0.929
ID72164	72164	161	36.730	21.740	23.403	0	267	267	2	1	-10921639	165.143	162	127	205	3468	24.030	4.800	0.102	1.272
ID72167	72167	162	33.276	19.051	29.049	0	267	267	2	1	-10921639	157.048	155	120	212	3298	27.160	2.000	0.065	0.701
ID72166	72166	160	69.018	37.000	27.000	0	267	267	2	1	-10921639	156.333	165	77	212	3283	41.357	4.800	0.272	1.614
ID72169	72169	163	44.248	37.000	33.000	0	267	267	2	1	-10921639	99.333	106	52	162	2086	36.778	2.000	0.203	0.913
ID72168	72168	157	58.819	1.768	30.833	0	267	267	2	1	-10921639	175.190	155	127	255	3679	42.366	2.000	0.101	0.759
ID72171	72171	117	82.540	18.147	34.295	0	267	267	2	1	-10921639	202.952	205	141	255	4262	37.661	4.800	0.215	1.905
ID72170	72170	None	44.972	4.207	33.609	0	267	267	2	1	-10921639	136.143	134	70	226	2859	42.658	7.600	0.106	0.610
ID72159	72159	158	62.507	14.888	11.697	0	267	267	2	1	-10921639	140.762	134	70	205	2956	35.078	2.000	0.218	1.437
ID72205	72205	148	46.706	27.253	13.550	0	268	268	2	1	-10921639	108.190	106	77	155	2272	23.657	4.800	0.214	1.610
ID72204	72204	158	49.073	13.797	11.382	0	268	268	2	1	-10921639	119.238	134	49	170	2504	38.979	4.800	0.208	1.053
ID72207	72207	150	68.648	1.520	17.796	0	268	268	2	1	-10921639	158.810	148	92	255	3335	44.933	2.000	0.174	1.049
ID72206	72206	164	40.724	20.493	15.075	0	268	268	2	1	-10921639	119.714	120	77	170	2514	24.083	4.800	0.152	1.313
ID72209	72209	146	54.085	24.296	21.758	0	268	268	2	1	-10921639	179.667	184	141	226	3773	27.487	4.800	0.177	1.968
ID72208	72208	159	55.878	10.433	18.643	0	268	268	2	1	-10921639	170.524	177	120	233	3581	33.443	2.000	0.147	1.310
ID72211	72211	160	49.448	37.000	25.000	0	268	268	2	1	-10921639	152.286	155	77	212	3198	44.714	7.600	0.199	1.131
ID72210	72210	161	48.155	22.122	22.613	0	268	268	2	1	-10921639	184.381	191	134	226	3872	24.596	4.800	0.134	1.774
ID72213	72213	165	61.767	32.971	28.568	0	268	268	2	1	-10921639	151.714	155	92	233	3186	44.200	7.600	0.173	1.015
ID72212	72212	162	27.735	19.863	28.081	0	268	268	2	1	-10921639	157.429	155	120	191	3306	21.327	2.000	0.068	0.935
ID72215	72215	166	33.053	9.420	32.347	0	268	268	2	1	-10921639	133.048	134	99	170	2794	19.174	4.800	0.125	1.544
ID72214	72214	157	55.446	1.974	30.736	0	268	268	2	1	-10921639	178.619	184	134	255	3751	36.438	2.000	0.106	0.936
ID72217	72217	117	83.025	17.982	34.564	0	268	268	2	1	-10921639	190.429	205	92	255	3999	53.682	4.800	0.226	1.310
ID72216	72216	163	92.905	37.000	33.000	0	268	268	2	1	-10921639	217.952	212	151	255	4577	31.440	4.800	0.314	3.310
ID72218	72218	167	39.784	23.000	42.000	0	268	268	2	1	-10921639	69.524	70	33	134	1460	31.794	2.000	0.233	0.828
ID72173	72173	148	34.869	27.065	13.372	0	269	269	2	1	-10921639	84.952	92	35	127	1784	27.863	2.000	0.172	0.896
ID72172	72172	158	50.701	12.956	11.386	0	269	269	2	1	-10921639	113.286	106	42	170	2379	42.580	2.000	0.199	0.884
ID72175	72175	150	58.255	0.796	17.758	0	269	269	2	1	-10921639	157.714	155	85	233	3312	42.307	6.311	0.189	1.187
ID72174	72174	164	33.457	19.953	14.699	0	269	269	2	1	-10921639	102.429	106	49	162	2151	28.028	2.000	0.089	0.597
ID72177	72177	146	67.245	23.807	21.155	0	269	269	2	1	-10921639	173.952	170	113	255	3653	38.247	7.600	0.187	1.434
ID72176	72176	159	54.030	9.682	18.873	0	269	269	2	1	-10921639	163.095	162	99	219	3425	30.176	2.000	0.152	1.423
ID72179	72179	165	73.218	32.493	28.399	0	269	269	2	1	-10921639	166.762	184	56	247	3502	63.092	7.600	0.207	0.908
ID72178	72178	160	61.938	37.000	23.000	0	269	269	2	1	-10921639	165.238	184	63	233	3470	63.474	7.600	0.195	0.849
ID72181	72181	157	49.711	1.946	31.050	0	269	269	2	1	-10921639	170.524	162	134	255	3581	31.858	2.000	0.093	0.908
ID72180	72180	162	33.099	19.150	29.297	0	269	269	2	1	-10921639	152.714	148	120	198	3207	25.138	2.000	0.076	0.860
ID72183	72183	163	61.506	34.207	32.971	0	269	269	2	1	-10921639	143.238	162	70	205	3008	44.012	2.000	0.182	1.003
ID72182	72182	166	54.383	9.006	32.578	0	269	269	2	1	-10921639	134.762	134	63	198	2830	40.376	2.000	0.166	0.953
ID72185	72185	167	55.779	23.000	42.000	0	269	269	2	1	-10921639	107.810	106	59	184	2264	36.674	2.000	0.209	1.018
ID72184	72184	117	86.806	17.869	34.725	0	269	269	2	1	-10921639	187.381	191	106	255	3935	48.085	2.000	0.238	1.497
ID72187	72187	168	30.362	32.000	42.000	0	269	269	2	1	-10921639	64.476	70	33	120	1354	24.149	2.000	0.166	0.761
ID72186	72186	169	43.026	27.000	42.000	0	269	269	2	1	-10921639	96.048	92	59	141	2017	25.951	2.000	0.199	1.226
ID72193	72193	None	39.135	3.084	24.168	0	270	270	2	1	-10921639	137.905	134	99	184	2896	27.508	2.000	0.108	0.979
ID72192	72192	160	73.601	37.000	22.000	0	270	270	2	1	-10921639	202.762	226	92	255	4258	58.552	4.800	0.218	1.239
ID72195	72195	162	35.098	19.377	28.150	0	270	270	2	1	-10921639	155.000	155	113	191	3255	21.785	2.000	0.107	1.378
ID72194	72194	165	81.017	32.138	26.860	0	270	270	2	1	-10921639	198.714	205	92	255	4173	54.991	4.800	0.225	1.326
ID72197	72197	170	27.277	4.664	32.567	0	270	270	2	1	-10921639	145.190	148	70	205	3049	38.132	2.000	0.047	0.342
ID72196	72196	157	41.411	1.752	30.570	0	270	270	2	1	-10921639	170.429	162	113	247	3579	32.940	2.000	0.066	0.645
ID72199	72199	163	39.599	33.143	32.596	0	270	270	2	1	-10921639	108.143	106	49	191	2271	39.084	2.000	0.131	0.642
ID72198	72198	166	60.746	9.481	32.341	0	270	270	2	1	-10921639	160.667	155	120	233	3374	35.053	2.000	0.154	1.224
ID72201	72201	167	47.965	22.000	42.000	0	270	270	2	1	-10921639	113.476	106	86	148	2383	19.682	4.800	0.251	2.315
ID72200	72200	117	94.972	17.937	34.804	0	270	270	2	1	-10921639	193.905	205	106	255	4072	50.959	2.000	0.261	1.574
ID72203	72203	168	34.200	33.000	42.000	0	270	270	2	1	-10921639	78.429	85	39	134	1647	30.185	2.000	0.182	0.800
ID72202	72202	169	45.303	28.000	42.000	0	270	270	2	1	-10921639	116.619	113	92	148	2449	18.214	4.800	0.260	2.638
ID72189	72189	150	57.812	1.457	18.007	0	270	270	2	1	-10921639	166.952	170	99	255	3506	46.054	6.284	0.170	1.055
ID72188	72188	158	45.728	12.762	11.205	0	270	270	2	1	-10921639	122.143	113	56	184	2565	38.218	2.000	0.163	0.895
ID72191	72191	146	63.820	23.800	20.914	0	270	270	2	1	-10921639	167.143	162	113	255	3510	36.729	4.800	0.189	1.449
ID72190	72190	159	42.033	10.354	18.733	0	270	270	2	1	-10921639	163.381	155	127	212	3431	26.181	2.000	0.114	1.276
ID72225	72225	146	65.142	21.423	22.691	0	271	271	2	1	-10921639	175.333	170	120	255	3682	41.754	2.000	0.147	1.075
ID72224	72224	160	72.162	37.000	20.000	0	271	271	2	1	-10921639	183.810	198	92	255	3860	54.185	7.600	0.200	1.129
ID72227	72227	172	37.793	13.300	27.723	0	271	271	2	1	-10921639	131.810	127	92	177	2768	23.628	2.000	0.108	1.088
ID72226	72226	171	70.316	33.200	22.817	0	271	271	2	1	-10921639	215.571	226	85	255	4527	48.191	4.800	0.188	1.418
ID72229	72229	170	31.630	5.276	30.252	0	271	271	2	1	-10921639	168.905	170	134	212	3547	21.163	6.284	0.077	1.134
ID72228	72228	165	77.103	31.923	27.603	0	271	271	2	1	-10921639	215.952	233	120	255	4535	44.571	4.800	0.200	1.617
ID72231	72231	166	49.385	9.263	32.500	0	271	271	2	1	-10921639	153.000	148	113	212	3213	28.520	2.000	0.138	1.302
ID72230	72230	157	32.986	1.105	30.832	0	271	271	2	1	-10921639	163.143	162	113	226	3426	32.638	2.000	0.085	0.786
ID72233	72233	169	31.721	27.527	41.148	0	271	271	2	1	-10921639	92.714	99	56	120	1947	23.219	4.800	0.199	1.325
ID72232	72232	117	84.803	18.108	34.407	0	271	271	2	1	-10921639	196.857	191	141	255	4134	38.868	4.800	0.235	1.928
ID72235	72235	168	45.550	34.000	42.000	0	271	271	2	1	-10921639	76.048	63	39	141	1597	30.140	2.000	0.260	1.042
ID72234	72234	167	35.595	21.000	42.000	0	271	271	2	1	-10921639	106.714	99	77	141	2241	19.647	4.800	0.196	1.780
ID72219	72219	158	42.231	12.844	11.460	0	271	271	2	1	-10921639	114.190	113	56	177	2398	37.186	2.000	0.144	0.772
ID72221	72221	164	53.219	20.274	14.851	0	271	271	2	1	-10921639	123.048	120	77	205	2584	33.170	2.000	0.165	1.052
ID72220	72220	148	38.863	27.300	13.315	0	271	271	2	1	-10921639	86.571	85	42	127	1818	27.354	4.800	0.218	1.133
ID72223	72223	159	45.702	10.281	18.366	0	271	271	2	1	-10921639	159.429	162	106	219	3348	27.575	4.800	0.136	1.381
ID72222	72222	150	52.493	1.565	17.776	0	271	271	2	1	-10921639	153.048	162	92	219	3214	36.242	2.000	0.156	1.142
ID72237	72237	148	48.335	28.073	13.982	0	272	272	2	1	-10921639	98.810	92	49	155	2075	27.486	2.000	0.240	1.394
ID72236	72236	158	48.066	13.112	11.652	0	272	272	2	1	-10921639	127.381	120	70	184	2675	29.337	2.000	0.163	1.215
ID72239	72239	150	60.443	2.552	18.031	0	272	272	2	1	-10921639	150.429	148	85	226	3159	39.974	2.000	0.176	1.126
ID72238	72238	164	59.377	20.454	14.949	0	272	272	2	1	-10921639	126.714	120	70	212	2661	37.944	2.000	0.188	1.058
ID72241	72241	160	65.789	35.538	18.677	0	272	272	2	1	-10921639	166.238	170	92	233	3491	44.637	4.800	0.220	1.345
ID72240	72240	159	49.017	11.591	18.882	0	272	272	2	1	-10921639	171.619	184	120	205	3604	25.011	4.800	0.160	1.893
ID72243	72243	171	77.931	31.556	23.551	0	272	272	2	1	-10921639	203.714	198	127	255	4278	43.071	4.800	0.223	1.725
ID72242	72242	146	57.128	21.518	22.650	0	272	272	2	1	-10921639	172.238	170	120	247	3617	35.694	7.600	0.139	1.177
ID72245	72245	165	72.293	31.721	29.159	0	272	272	2	1	-10921639	198.810	198	127	255	4175	43.039	6.285	0.191	1.483
ID72244	72244	172	28.609	13.278	27.369	0	272	272	2	1	-10921639	115.905	120	70	155	2434	21.945	2.000	0.092	0.891
ID72247	72247	157	33.289	1.716	30.747	0	272	272	2	1	-10921639	158.571	162	106	219	3330	29.748	2.000	0.055	0.558
ID72246	72246	170	27.867	5.693	29.826	0	272	272	2	1	-10921639	166.143	162	120	198	3489	21.008	7.600	0.078	1.138
ID72249	72249	117	71.008	18.025	34.260	0	272	272	2	1	-10921639	194.190	191	134	255	4078	32.046	4.800	0.221	2.190
ID72248	72248	166	64.173	8.981	32.491	0	272	272	2	1	-10921639	160.714	162	113	240	3375	38.610	2.000	0.170	1.207
ID72250	72250	169	34.327	26.866	40.049	0	272	272	2	1	-10921639	73.333	70	35	127	1540	25.313	2.000	0.170	0.842
ID72265	72265	158	30.100	13.312	11.864	0	273	273	2	1	-10921639	121.619	127	70	148	2554	23.525	4.800	0.121	1.115
ID72267	72267	164	80.483	20.312	14.732	0	273	273	2	1	-10921639	143.714	127	85	255	3018	50.777	2.000	0.221	1.024
ID72266	72266	148	40.271	27.990	13.787	0	273	273	2	1	-10921639	102.095	99	70	134	2144	20.442	4.800	0.204	1.691
ID72269	72269	159	45.728	12.693	18.045	0	273	273	2	1	-10921639	168.571	170	134	226	3540	25.115	4.800	0.124	1.478
ID72268	72268	150	54.772	2.665	18.079	0	273	273	2	1	-10921639	156.810	155	99	219	3293	34.787	2.000	0.150	1.176
ID72271	72271	146	53.531	21.504	22.744	0	273	273	2	1	-10921639	171.952	170	127	255	3611	34.491	7.600	0.131	1.151
ID72270	72270	160	83.765	34.483	18.266	0	273	273	2	1	-10921639	164.476	162	56	255	3454	64.457	2.000	0.234	0.967
ID72273	72273	172	28.174	12.899	27.060	0	273	273	2	1	-10921639	111.000	106	77	170	2331	22.793	2.000	0.063	0.574
ID72272	72272	171	77.494	30.861	23.059	0	273	273	2	1	-10921639	189.095	191	120	255	3971	39.444	4.800	0.236	1.832
ID72275	72275	165	31.155	31.489	30.641	0	273	273	2	1	-10921639	114.476	120	70	155	2404	25.659	4.800	0.124	0.987
ID72274	72274	170	44.949	5.337	29.250	0	273	273	2	1	-10921639	173.190	170	120	240	3637	35.338	2.000	0.091	0.820
ID72277	72277	None	31.910	33.272	33.554	0	273	273	2	1	-10921639	91.952	92	42	148	1931	30.719	2.000	0.117	0.626
ID72276	72276	166	68.032	9.172	32.491	0	273	273	2	1	-10921639	174.619	170	113	255	3667	43.654	2.000	0.154	1.065
ID72279	72279	None	28.022	2.368	37.414	0	273	273	2	1	-10921639	99.476	99	63	148	2089	22.713	2.000	0.086	0.696
ID72278	72278	117	79.897	18.067	34.429	0	273	273	2	1	-10921639	198.952	205	127	255	4178	38.863	4.800	0.222	1.860
ID72280	72280	169	29.379	27.102	41.132	0	273	273	2	1	-10921639	78.524	85	49	106	1649	20.542	3.200	0.201	1.277
ID72289	72289	None	36.432	22.676	20.279	0	274	274	2	1	-10921639	152.667	148	106	205	3206	29.394	7.600	0.092	0.875
ID72288	72288	160	74.135	33.200	19.108	0	274	274	2	1	-10921639	207.143	226	99	255	4350	54.807	7.600	0.189	1.200
ID72291	72291	146	60.308	21.151	23.801	0	274	274	2	1	-10921639	169.190	162	120	255	3553	37.072	2.000	0.135	1.085
ID72290	72290	171	86.087	30.348	22.001	0	274	274	2	1	-10921639	216.238	247	99	255	4541	50.754	4.800	0.247	1.686
ID72293	72293	170	28.178	6.403	31.203	0	274	274	2	1	-10921639	166.905	170	134	205	3505	22.061	7.600	0.057	0.813
ID72292	72292	172	29.788	12.962	26.628	0	274	274	2	1	-10921639	130.714	134	99	184	2745	21.991	2.000	0.068	0.753
ID72295	72295	117	87.241	18.098	34.197	0	274	274	2	1	-10921639	216.143	233	148	255	4539	36.782	4.800	0.249	2.347
ID72294	72294	166	64.399	9.414	32.283	0	274	274	2	1	-10921639	179.619	170	134	255	3772	39.235	2.000	0.149	1.190
ID72296	72296	173	27.838	37.000	36.000	0	274	274	2	1	-10921639	73.095	70	46	134	1535	23.246	7.600	0.153	0.834
ID72281	72281	158	39.294	14.615	13.002	0	274	274	2	1	-10921639	145.571	141	99	191	3057	24.213	4.800	0.131	1.393
ID72283	72283	148	43.201	27.996	13.746	0	274	274	2	1	-10921639	101.762	99	63	155	2137	24.712	2.000	0.190	1.314
ID72282	72282	None	31.146	0.000	14.000	0	274	274	2	1	-10921639	110.476	106	70	212	2320	30.199	2.000	0.065	0.444
ID72285	72285	174	67.177	37.000	17.000	0	274	274	2	1	-10921639	177.333	184	99	255	3724	52.617	7.600	0.208	1.160
ID72284	72284	164	78.920	20.378	14.808	0	274	274	2	1	-10921639	160.476	148	106	255	3370	46.909	2.000	0.207	1.175
ID72287	72287	159	39.584	11.431	18.701	0	274	274	2	1	-10921639	164.952	170	113	198	3464	26.356	4.800	0.122	1.359
ID72286	72286	150	44.511	2.771	18.135	0	274	274	2	1	-10921639	153.714	162	99	198	3228	29.823	4.800	0.134	1.221
ID72297	72297	158	34.588	14.576	13.129	0	275	275	2	1	-10921639	145.190	148	106	191	3049	23.796	4.800	0.111	1.221
ID72299	72299	164	60.147	20.254	14.830	0	275	275	2	1	-10921639	142.524	141	99	233	2993	35.926	2.000	0.169	1.148
ID72298	72298	148	50.631	27.410	13.383	0	275	275	2	1	-10921639	110.810	113	56	170	2327	35.842	2.000	0.226	1.141
ID72301	72301	150	41.641	3.424	18.213	0	275	275	2	1	-10921639	161.476	162	99	205	3391	25.471	4.800	0.126	1.419
ID72300	72300	174	71.820	37.000	17.000	0	275	275	2	1	-10921639	202.905	226	106	255	4261	53.811	7.600	0.201	1.262
ID72303	72303	160	64.233	33.510	19.457	0	275	275	2	1	-10921639	223.381	255	113	255	4691	44.878	7.600	0.159	1.368
ID72302	72302	159	36.005	13.105	18.377	0	275	275	2	1	-10921639	166.810	162	127	198	3503	18.605	4.800	0.105	1.698
ID72305	72305	146	48.225	21.153	23.050	0	275	275	2	1	-10921639	166.095	162	120	212	3488	28.495	2.000	0.122	1.271
ID72304	72304	171	80.420	30.393	22.323	0	275	275	2	1	-10921639	214.000	255	113	255	4494	52.387	4.800	0.211	1.426
ID72307	72307	166	55.731	9.337	32.161	0	275	275	2	1	-10921639	166.857	170	120	233	3504	34.768	2.000	0.134	1.137
ID72306	72306	170	29.730	6.187	30.729	0	275	275	2	1	-10921639	165.905	170	127	198	3484	21.865	2.000	0.064	0.915
ID72309	72309	173	51.710	37.000	38.000	0	275	275	2	1	-10921639	86.714	77	39	184	1821	38.215	2.000	0.255	0.921
ID72308	72308	117	79.630	17.792	33.955	0	275	275	2	1	-10921639	214.810	226	134	255	4511	40.114	4.800	0.223	1.950
ID72257	72257	160	67.794	33.506	20.827	0	276	276	2	1	-10921639	222.619	247	148	255	4675	39.759	4.800	0.171	1.634
ID72256	72256	None	39.193	22.133	21.209	0	276	276	2	1	-10921639	162.190	170	120	219	3406	28.239	4.800	0.118	1.211
ID72259	72259	146	48.889	21.085	23.581	0	276	276	2	1	-10921639	163.095	148	127	226	3425	31.124	2.000	0.115	1.085
ID72258	72258	171	78.317	30.275	23.284	0	276	276	2	1	-10921639	220.333	255	120	255	4627	48.025	4.800	0.212	1.606
ID72261	72261	166	57.339	9.550	32.012	0	276	276	2	1	-10921639	162.714	155	113	247	3417	39.610	2.000	0.126	0.920
ID72260	72260	175	29.564	2.420	30.178	0	276	276	2	1	-10921639	150.238	141	99	226	3155	30.222	2.000	0.029	0.282
ID72263	72263	117	80.484	18.055	34.294	0	276	276	2	1	-10921639	225.095	247	170	255	4727	33.721	4.800	0.220	2.409
ID72262	72262	176	38.794	32.996	32.285	0	276	276	2	1	-10921639	84.524	85	49	141	1775	25.955	2.000	0.203	1.100
ID72264	72264	173	34.842	37.000	38.000	0	276	276	2	1	-10921639	75.857	70	46	141	1593	24.090	2.000	0.206	1.078
ID72251	72251	158	50.580	14.680	13.346	0	276	276	2	1	-10921639	151.286	162	77	219	3177	41.175	2.000	0.140	0.900
ID72253	72253	164	45.375	20.361	15.002	0	276	276	2	1	-10921639	130.143	120	92	198	2733	28.421	2.000	0.126	1.025
ID72252	72252	148	44.238	27.303	13.599	0	276	276	2	1	-10921639	105.476	99	77	155	2215	23.920	4.800	0.212	1.542
ID72255	72255	159	47.483	13.142	18.886	0	276	276	2	1	-10921639	170.571	177	127	212	3582	26.559	6.313	0.131	1.487
ID72254	72254	150	31.175	2.253	18.328	0	276	276	2	1	-10921639	145.190	148	99	177	3049	23.095	2.000	0.090	1.035
ID72327	72327	158	31.198	14.312	13.227	0	277	277	2	1	-10921639	141.429	155	70	177	2970	31.311	2.000	0.101	0.828
ID72329	72329	178	29.804	8.457	15.210	0	277	277	2	1	-10921639	142.286	134	99	191	2988	27.450	2.000	0.081	0.778
ID72328	72328	148	41.650	27.580	13.893	0	277	277	2	1	-10921639	97.667	99	56	155	2051	25.927	2.000	0.195	1.231
ID72331	72331	159	44.460	12.903	18.624	0	277	277	2	1	-10921639	171.143	162	120	219	3594	26.699	4.800	0.125	1.426
ID72330	72330	150	40.297	2.768	18.448	0	277	277	2	1	-10921639	145.238	148	99	198	3050	29.144	2.000	0.120	1.070
ID72333	72333	146	38.155	21.149	23.029	0	277	277	2	1	-10921639	146.238	141	106	198	3071	25.318	2.000	0.096	1.008
ID72332	72332	160	78.816	32.647	22.187	0	277	277	2	1	-10921639	236.619	255	170	255	4969	28.122	4.800	0.239	3.243
ID72335	72335	None	28.573	18.843	27.964	0	277	277	2	1	-10921639	146.905	148	99	184	3085	26.570	2.000	0.065	0.673
ID72334	72334	171	80.152	31.848	23.601	0	277	277	2	1	-10921639	224.381	255	127	255	4712	41.758	4.800	0.230	2.008
ID72337	72337	166	37.553	9.650	31.877	0	277	277	2	1	-10921639	149.238	148	113	198	3134	24.501	2.000	0.108	1.184
ID72336	72336	175	27.897	2.695	30.256	0	277	277	2	1	-10921639	155.952	148	120	198	3275	21.365	2.000	0.053	0.738
ID72339	72339	117	85.251	18.169	34.528	0	277	277	2	1	-10921639	194.190	212	106	255	4078	53.603	4.800	0.227	1.341
ID72338	72338	176	43.980	33.167	32.332	0	277	277	2	1	-10921639	92.286	85	49	148	1938	33.669	2.000	0.213	0.964
ID72340	72340	173	44.123	37.000	38.000	0	277	277	2	1	-10921639	86.619	85	52	155	1819	30.546	2.000	0.220	1.024
ID72321	72321	171	81.259	30.943	24.653	0	278	278	2	1	-10921639	218.667	255	99	255	4592	53.892	4.800	0.226	1.498
ID72320	72320	146	39.162	21.208	23.421	0	278	278	2	1	-10921639	163.143	162	120	212	3426	27.796	2.000	0.089	0.961
ID72323	72323	166	29.708	9.280	31.621	0	278	278	2	1	-10921639	143.286	148	85	184	3009	27.819	3.200	0.076	0.725
ID72322	72322	175	35.080	2.868	29.967	0	278	278	2	1	-10921639	168.095	162	134	219	3530	25.438	7.600	0.078	0.959
ID72325	72325	117	77.610	17.961	34.523	0	278	278	2	1	-10921639	200.667	198	120	255	4214	48.325	4.800	0.209	1.435
ID72324	72324	176	43.224	33.069	32.062	0	278	278	2	1	-10921639	84.524	85	49	155	1775	29.454	2.000	0.185	0.896
ID72326	72326	173	32.804	37.000	37.000	0	278	278	2	1	-10921639	81.905	77	46	141	1720	25.665	2.000	0.163	0.896
ID72311	72311	158	40.110	14.121	13.425	0	278	278	2	1	-10921639	156.429	155	77	205	3285	35.410	4.800	0.130	1.019
ID72310	72310	177	28.069	37.000	9.000	0	278	278	2	1	-10921639	55.952	49	35	99	1175	16.418	4.800	0.308	1.605
ID72313	72313	178	32.137	8.323	15.368	0	278	278	2	1	-10921639	147.571	141	92	205	3099	31.805	2.000	0.073	0.631
ID72312	72312	148	62.273	27.225	13.895	0	278	278	2	1	-10921639	118.333	113	70	198	2485	33.609	2.000	0.245	1.385
ID72315	72315	179	34.210	1.487	17.634	0	278	278	2	1	-10921639	154.714	155	106	205	3249	31.721	6.153	0.094	0.835
ID72314	72314	164	56.852	20.089	14.836	0	278	278	2	1	-10921639	145.286	134	92	219	3051	32.821	2.000	0.151	1.158
ID72317	72317	159	58.514	12.282	18.957	0	278	278	2	1	-10921639	193.905	191	148	255	4072	28.559	4.800	0.148	1.753
ID72316	72316	150	30.349	3.915	18.898	0	278	278	2	1	-10921639	144.238	148	92	205	3029	28.984	2.000	0.076	0.702
ID72319	72319	160	73.524	33.612	22.307	0	278	278	2	1	-10921639	213.238	233	113	255	4478	49.272	4.800	0.191	1.390
ID72318	72318	None	31.823	22.674	20.168	0	278	278	2	1	-10921639	149.619	155	113	205	3142	24.953	4.800	0.084	0.928
ID72353	72353	175	37.231	2.707	29.860	0	279	279	2	1	-10921639	173.905	170	141	219	3652	26.368	2.000	0.089	1.074
ID72352	72352	181	37.313	18.646	29.388	0	279	279	2	1	-10921639	179.333	177	134	226	3766	28.352	3.200	0.097	1.118
ID72355	72355	173	29.561	37.000	37.000	0	279	279	2	1	-10921639	86.381	85	59	127	1814	21.597	2.000	0.189	1.272
ID72354	72354	117	89.743	18.101	34.926	0	279	279	2	1	-10921639	209.762	247	120	255	4405	50.109	4.800	0.238	1.610
ID72341	72341	177	39.535	37.000	10.000	0	279	279	2	1	-10921639	73.000	77	42	120	1533	23.015	2.000	0.294	1.440
ID72343	72343	148	61.201	26.829	13.827	0	279	279	2	1	-10921639	122.714	120	63	191	2577	36.328	2.000	0.230	1.261
ID72342	72342	158	43.709	14.863	13.314	0	279	279	2	1	-10921639	155.381	155	77	219	3263	39.805	4.800	0.133	0.913
ID72345	72345	164	34.221	20.368	14.781	0	279	279	2	1	-10921639	132.714	141	92	184	2787	21.987	2.000	0.099	1.090
ID72344	72344	178	32.142	8.420	15.046	0	279	279	2	1	-10921639	155.381	155	99	212	3263	32.858	7.600	0.072	0.638
ID72347	72347	159	56.104	12.206	18.191	0	279	279	2	1	-10921639	220.810	219	184	255	4637	22.133	4.800	0.139	2.435
ID72346	72346	179	51.893	1.075	17.537	0	279	279	2	1	-10921639	180.095	177	106	255	3782	44.886	6.219	0.146	1.020
ID72349	72349	160	81.343	32.838	23.225	0	279	279	2	1	-10921639	221.429	255	155	255	4650	40.714	4.800	0.226	2.008
ID72348	72348	146	40.358	21.000	22.901	0	279	279	2	1	-10921639	157.095	162	106	205	3299	26.689	2.000	0.105	1.121
ID72351	72351	None	32.880	6.068	29.280	0	279	279	2	1	-10921639	165.905	170	120	198	3484	22.958	2.000	0.080	1.072
ID72350	72350	171	86.226	31.018	25.071	0	279	279	2	1	-10921639	231.905	255	155	255	4870	32.498	4.800	0.261	2.954
ID72357	72357	158	54.275	13.997	13.049	0	280	280	2	1	-10921639	162.524	170	92	212	3413	38.115	2.000	0.146	1.086
ID72356	72356	177	34.859	37.000	10.000	0	280	280	2	1	-10921639	86.476	85	59	120	1816	19.138	4.800	0.250	1.810
ID72359	72359	178	30.498	8.079	15.325	0	280	280	2	1	-10921639	152.667	155	99	205	3206	29.537	3.200	0.076	0.726
ID72358	72358	148	48.736	26.598	13.604	0	280	280	2	1	-10921639	114.952	113	77	170	2414	28.156	2.000	0.206	1.395
ID72361	72361	179	59.247	0.886	17.167	0	280	280	2	1	-10921639	179.333	177	99	255	3766	44.811	4.800	0.173	1.182
ID72360	72360	164	30.300	20.070	14.724	0	280	280	2	1	-10921639	121.381	120	85	170	2549	19.119	2.000	0.096	1.112
ID72363	72363	146	28.690	21.488	23.490	0	280	280	2	1	-10921639	146.524	141	106	191	3077	21.874	2.000	0.071	0.885
ID72362	72362	159	36.468	10.775	19.630	0	280	280	2	1	-10921639	175.619	177	120	226	3688	30.308	4.800	0.105	1.098
ID72365	72365	181	43.394	18.786	29.971	0	280	280	2	1	-10921639	181.381	191	120	219	3809	28.331	4.800	0.119	1.363
ID72364	72364	171	97.252	30.966	25.610	0	280	280	2	1	-10921639	215.238	240	99	255	4520	53.191	4.800	0.294	1.841
ID72367	72367	166	29.382	9.193	31.116	0	280	280	2	1	-10921639	146.524	148	120	184	3077	19.559	4.800	0.090	1.242
ID72366	72366	175	35.105	2.193	30.857	0	280	280	2	1	-10921639	153.333	148	106	212	3220	26.502	2.000	0.074	0.795
ID72368	72368	117	88.268	18.120	35.139	0	280	280	2	1	-10921639	194.429	191	127	255	4083	44.859	2.000	0.224	1.588
ID72369	72369	177	36.673	37.000	9.000	0	281	281	2	1	-10921639	75.429	72	49	106	1584	18.189	4.800	0.272	1.776
ID72371	72371	148	47.694	26.885	13.981	0	281	281	2	1	-10921639	111.476	113	63	191	2341	31.012	2.000	0.173	1.059
ID72370	72370	158	42.313	14.312	13.146	0	281	281	2	1	-10921639	155.381	155	85	205	3263	31.376	4.800	0.127	1.115
ID72373	72373	179	60.796	0.996	17.499	0	281	281	2	1	-10921639	191.238	184	113	255	4016	45.437	6.286	0.175	1.253
ID72372	72372	178	34.215	8.641	15.471	0	281	281	2	1	-10921639	160.190	170	92	205	3364	32.537	2.000	0.088	0.798
ID72375	72375	146	40.649	20.858	23.264	0	281	281	2	1	-10921639	157.048	162	106	205	3298	27.288	4.800	0.108	1.121
ID72374	72374	159	60.172	12.721	18.674	0	281	281	2	1	-10921639	188.810	184	113	255	3965	39.936	2.000	0.145	1.198
ID72377	72377	None	29.945	12.853	26.819	0	281	281	2	1	-10921639	121.381	113	99	198	2549	23.340	2.000	0.061	0.600
ID72376	72376	171	106.610	31.453	25.386	0	281	281	2	1	-10921639	214.048	255	99	255	4495	54.636	4.800	0.342	1.996
ID72379	72379	166	28.807	6.715	29.741	0	281	281	2	1	-10921639	150.476	148	120	191	3160	17.739	4.800	0.094	1.463
ID72378	72378	175	31.532	2.192	30.037	0	281	281	2	1	-10921639	155.286	155	127	205	3261	22.963	2.000	0.057	0.734
ID72381	72381	117	81.484	18.043	34.823	0	281	281	2	1	-10921639	191.048	205	120	255	4012	45.428	4.800	0.222	1.525
ID72380	72380	182	29.936	37.000	31.000	0	281	281	2	1	-10921639	89.476	79	59	148	1879	23.634	6.340	0.133	0.887
ID72382	72382	173	30.980	37.000	36.000	0	281	281	2	1	-10921639	82.286	85	52	148	1728	24.682	2.000	0.168	0.961
ID72419	72419	183	28.732	32.490	11.904	0	282	282	2	1	-10921639	71.667	63	35	120	1505	23.580	2.000	0.131	0.702
ID72418	72418	177	32.259	37.000	9.000	0	282	282	2	1	-10921639	88.714	92	56	120	1863	21.084	4.800	0.248	1.670
ID72421	72421	148	42.274	27.083	13.875	0	282	282	2	1	-10921639	106.476	106	63	155	2236	24.635	2.000	0.184	1.345
ID72420	72420	158	31.783	15.108	13.132	0	282	282	2	1	-10921639	143.905	148	77	184	3022	32.305	2.000	0.084	0.693
ID72423	72423	179	57.647	1.777	17.508	0	282	282	2	1	-10921639	188.571	184	106	255	3960	44.314	2.000	0.125	0.943
ID72422	72422	178	30.601	8.290	15.535	0	282	282	2	1	-10921639	165.857	177	106	219	3483	29.360	2.000	0.065	0.692
ID72425	72425	184	35.411	21.871	20.430	0	282	282	2	1	-10921639	151.190	155	106	205	3175	25.699	2.000	0.082	0.892
ID72424	72424	159	58.915	12.811	18.620	0	282	282	2	1	-10921639	197.810	205	141	255	4154	38.162	2.000	0.134	1.223
ID72427	72427	171	110.986	31.621	25.447	0	282	282	2	1	-10921639	196.571	212	99	255	4128	53.303	4.800	0.377	2.018
ID72426	72426	146	27.740	20.686	24.111	0	282	282	2	1	-10921639	161.000	155	141	191	3381	13.042	6.380	0.079	1.805
ID72429	72429	182	37.220	37.000	30.000	0	282	282	2	1	-10921639	102.095	99	59	162	2144	28.171	2.000	0.175	1.080
ID72428	72428	166	45.166	5.702	29.159	0	282	282	2	1	-10921639	170.476	162	127	247	3580	30.967	2.000	0.095	0.957
ID72431	72431	117	84.868	18.153	34.636	0	282	282	2	1	-10921639	201.000	205	99	255	4221	52.148	4.800	0.221	1.395
ID72430	72430	None	27.642	9.802	31.731	0	282	282	2	1	-10921639	136.143	134	85	177	2859	25.285	7.600	0.071	0.716
ID72432	72432	173	58.096	37.000	35.000	0	282	282	2	1	-10921639	112.095	106	70	170	2354	31.402	2.000	0.249	1.424
ID72393	72393	158	39.684	15.015	13.386	0	283	283	2	1	-10921639	146.190	148	77	205	3070	37.637	2.000	0.113	0.792
ID72392	72392	183	40.584	32.736	12.034	0	283	283	2	1	-10921639	86.286	92	49	127	1812	22.769	7.600	0.233	1.434
ID72395	72395	178	37.411	9.657	15.439	0	283	283	2	1	-10921639	179.619	191	106	233	3772	41.411	2.000	0.090	0.713
ID72394	72394	148	28.913	25.990	13.906	0	283	283	2	1	-10921639	101.476	113	63	120	2131	19.062	4.800	0.146	1.358
ID72397	72397	159	62.639	13.061	18.499	0	283	283	2	1	-10921639	213.571	198	162	255	4485	31.123	7.600	0.146	1.748
ID72396	72396	179	48.894	2.102	17.741	0	283	283	2	1	-10921639	173.524	170	120	240	3644	35.948	2.000	0.097	0.854
ID72399	72399	171	104.678	31.622	25.551	0	283	283	2	1	-10921639	177.095	170	85	255	3719	60.120	4.800	0.353	1.536
ID72398	72398	184	40.360	21.924	20.768	0	283	283	2	1	-10921639	167.476	162	127	205	3517	24.596	4.800	0.112	1.366
ID72401	72401	None	27.450	2.694	29.626	0	283	283	2	1	-10921639	168.762	162	113	226	3544	28.515	4.800	0.055	0.617
ID72400	72400	166	33.460	5.866	29.167	0	283	283	2	1	-10921639	166.857	170	134	212	3504	21.362	6.259	0.082	1.184
ID72403	72403	117	80.316	17.995	34.755	0	283	283	2	1	-10921639	205.619	233	120	255	4318	49.789	4.800	0.210	1.436
ID72402	72402	182	40.456	37.000	30.000	0	283	283	2	1	-10921639	103.762	99	59	177	2179	33.463	2.000	0.176	0.927
ID72405	72405	None	31.786	34.000	42.000	0	283	283	2	1	-10921639	79.810	70	59	127	1676	20.368	2.000	0.163	1.100
ID72404	72404	173	57.271	37.000	35.000	0	283	283	2	1	-10921639	121.810	113	79	170	2558	28.555	2.000	0.253	1.725
ID72385	72385	159	61.130	13.242	18.579	0	284	284	2	1	-10921639	211.429	219	162	255	4440	33.819	4.800	0.145	1.583
ID72384	72384	179	51.323	2.435	17.790	0	284	284	2	1	-10921639	175.810	162	113	233	3692	37.749	2.000	0.110	0.922
ID72387	72387	None	36.167	20.943	23.015	0	284	284	2	1	-10921639	154.333	155	120	191	3241	21.662	2.000	0.100	1.299
ID72386	72386	184	28.954	22.288	20.471	0	284	284	2	1	-10921639	145.905	148	106	191	3064	24.006	6.362	0.072	0.814
ID72389	72389	166	27.831	6.268	28.824	0	284	284	2	1	-10921639	161.429	162	127	184	3390	14.959	2.000	0.080	1.601
ID72388	72388	171	77.668	31.740	25.781	0	284	284	2	1	-10921639	121.762	120	56	198	2557	40.640	4.800	0.349	1.550
ID72391	72391	173	46.448	37.000	35.000	0	284	284	2	1	-10921639	108.143	106	79	148	2271	24.782	2.000	0.224	1.597
ID72390	72390	117	81.607	18.024	34.862	0	284	284	2	1	-10921639	198.857	219	113	255	4176	46.093	4.800	0.210	1.497
ID72383	72383	183	41.091	33.313	12.143	0	284	284	2	1	-10921639	91.000	92	56	127	1911	19.152	4.800	0.254	1.922
ID72433	72433	183	28.123	33.756	11.791	0	285	285	2	1	-10921639	70.571	70	49	106	1482	16.699	2.000	0.166	1.204
ID72435	72435	186	27.496	0.000	15.000	0	285	285	2	1	-10921639	141.095	141	79	198	2963	35.177	7.600	0.086	0.635
ID72434	72434	148	33.281	26.197	14.333	0	285	285	2	1	-10921639	89.762	92	42	127	1885	25.513	2.000	0.166	1.001
ID72437	72437	159	62.676	12.670	18.743	0	285	285	2	1	-10921639	211.429	212	155	255	4440	35.880	4.800	0.152	1.558
ID72436	72436	179	40.081	2.158	17.727	0	285	285	2	1	-10921639	162.714	162	113	219	3417	32.612	2.000	0.087	0.802
ID72439	72439	171	49.878	32.034	25.581	0	285	285	2	1	-10921639	89.238	92	42	155	1874	31.257	2.000	0.283	1.259
ID72438	72438	184	50.269	21.825	20.357	0	285	285	2	1	-10921639	164.381	155	120	233	3452	31.171	2.000	0.136	1.263
ID72441	72441	188	34.933	2.413	30.058	0	285	285	2	1	-10921639	170.714	162	134	226	3585	26.100	2.000	0.063	0.771
ID72440	72440	166	38.818	6.088	29.125	0	285	285	2	1	-10921639	167.571	170	99	226	3519	27.772	2.000	0.080	0.892
ID72443	72443	173	41.515	37.000	33.000	0	285	285	2	1	-10921639	102.143	113	52	170	2145	30.779	6.092	0.199	1.104
ID72442	72442	None	39.971	10.025	31.905	0	285	285	2	1	-10921639	150.333	155	99	212	3157	30.332	7.600	0.112	0.996
ID72444	72444	117	74.986	18.058	34.777	0	285	285	2	1	-10921639	194.429	212	113	255	4083	47.936	7.600	0.183	1.254
ID72417	72417	185	45.948	37.000	38.000	0	286	286	2	1	-10921639	98.667	99	52	170	2072	33.332	2.000	0.207	1.014
ID72416	72416	117	73.246	18.495	35.348	0	286	286	2	1	-10921639	201.381	184	134	255	4229	37.735	4.800	0.191	1.711
ID72407	72407	148	28.941	26.823	14.774	0	286	286	2	1	-10921639	89.714	92	42	127	1884	22.983	4.800	0.161	1.084
ID72406	72406	183	31.949	34.093	12.392	0	286	286	2	1	-10921639	61.857	63	35	99	1299	19.928	2.000	0.227	1.150
ID72409	72409	159	63.547	12.952	18.179	0	286	286	2	1	-10921639	227.286	219	184	255	4773	23.072	4.800	0.158	2.692
ID72408	72408	186	54.724	0.000	17.000	0	286	286	2	1	-10921639	197.619	184	148	255	4150	34.971	4.800	0.199	1.873
ID72411	72411	171	32.688	32.149	25.854	0	286	286	2	1	-10921639	70.667	70	28	120	1484	22.471	2.000	0.229	1.172
ID72410	72410	184	57.761	22.057	20.143	0	286	286	2	1	-10921639	177.619	170	134	255	3730	30.405	4.800	0.144	1.475
ID72413	72413	188	32.153	2.525	30.028	0	286	286	2	1	-10921639	177.571	177	141	233	3729	27.618	4.800	0.067	0.810
ID72412	72412	166	28.627	6.465	29.105	0	286	286	2	1	-10921639	169.667	170	134	198	3563	17.112	6.350	0.086	1.564
ID72415	72415	173	41.715	37.000	32.000	0	286	286	2	1	-10921639	98.952	106	59	155	2078	27.352	2.000	0.204	1.228
ID72414	72414	187	42.014	17.895	29.871	0	286	286	2	1	-10921639	188.762	198	134	226	3964	27.760	2.000	0.099	1.229
ID72449	72449	166	35.938	6.049	29.032	0	287	287	2	1	-10921639	173.524	177	127	212	3644	24.149	2.000	0.081	1.083
ID72448	72448	184	50.657	23.377	20.148	0	287	287	2	1	-10921639	166.190	170	134	212	3490	25.760	7.600	0.147	1.650
ID72451	72451	None	28.365	9.934	31.730	0	287	287	2	1	-10921639	149.905	155	92	191	3148	26.739	2.000	0.075	0.779
ID72450	72450	187	50.967	17.886	31.253	0	287	287	2	1	-10921639	203.238	205	141	247	4268	28.971	4.800	0.122	1.525
ID72453	72453	117	72.848	18.249	35.114	0	287	287	2	1	-10921639	190.762	198	113	255	4006	47.074	2.000	0.167	1.160
ID72452	72452	173	37.136	37.000	32.000	0	287	287	2	1	-10921639	86.381	85	52	141	1814	25.724	2.000	0.184	1.045
ID72454	72454	185	33.024	37.000	37.000	0	287	287	2	1	-10921639	88.952	85	59	141	1868	23.876	2.000	0.177	1.118
ID72445	72445	183	29.639	33.306	12.883	0	287	287	2	1	-10921639	54.143	49	28	85	1137	18.120	2.000	0.267	1.258
ID72447	72447	159	52.988	13.135	18.613	0	287	287	2	1	-10921639	200.143	198	141	247	4203	32.000	4.800	0.124	1.377
ID72446	72446	186	49.548	0.819	17.412	0	287	287	2	1	-10921639	190.190	184	113	255	3994	41.068	4.800	0.146	1.179
ID72467	72467	183	49.597	32.823	12.861	0	288	288	2	1	-10921639	72.000	63	42	141	1512	28.581	2.000	0.314	1.203
ID72469	72469	None	29.175	26.483	14.772	0	288	288	2	1	-10921639	94.143	92	56	120	1977	20.509	2.000	0.139	1.120
ID72468	72468	189	33.875	17.760	13.504	0	288	288	2	1	-10921639	121.952	120	70	162	2561	24.268	2.000	0.110	0.998
ID72471	72471	159	67.806	13.102	19.056	0	288	288	2	1	-10921639	224.286	219	177	255	4710	26.458	4.800	0.172	2.486
ID72470	72470	186	52.046	1.498	17.542	0	288	288	2	1	-10921639	190.476	177	113	255	4000	44.820	6.312	0.131	0.987
ID72473	72473	None	29.986	3.461	24.734	0	288	288	2	1	-10921639	174.286	170	141	212	3660	20.374	4.800	0.080	1.269
ID72472	72472	184	40.733	21.912	20.239	0	288	288	2	1	-10921639	159.714	155	113	198	3354	26.281	2.000	0.116	1.260
ID72475	72475	187	44.683	18.144	31.037	0	288	288	2	1	-10921639	218.714	226	184	255	4593	21.825	6.302	0.108	1.947
ID72474	72474	188	37.612	3.251	30.137	0	288	288	2	1	-10921639	187.476	198	148	226	3937	23.880	2.000	0.084	1.217
ID72477	72477	117	75.954	18.279	35.249	0	288	288	2	1	-10921639	212.143	219	134	255	4455	42.528	4.800	0.181	1.529
ID72476	72476	173	29.160	37.000	32.000	0	288	288	2	1	-10921639	89.143	85	65	127	1872	19.558	2.000	0.167	1.303
[truncated: 339 more rows]
