# Supplementary material for: Progressive enhancement of kinetic proofreading in T cell antigen discrimination from receptor activation to DAG generation
Source: eLife. 2022 Sep 20;11:e75263. doi: 10.7554/eLife.75263 (PMC9536835; doi:10.7554/eLife.75263)
Supplement: Figure 5—source data 1. — Each data table is the TrackMate ‘spot-statistics’ output of one cell over four cycles of blue-light illumination (frames 0–40, 100–140, 200–240, and 300–340, with 3 s interval between frames). We calculated the lifetime of TrackIDs that existed at the start of each period of blue-light illumination that did not last for the full period and fit the resulting lifetime distributions using custom Python scripts available at https://github.com/dbritain/KP-paper (copy archived at swh:1:rev:167fa456901903740f0f3ee6a3e5324bc45207ea, Britain, 2022). [file elife-75263-fig5-data1.zip › Fig5SourceData/LAT/lat1/cell18.csv]

Label	ID	TRACK_ID	QUALITY	POSITION_X	POSITION_Y	POSITION_Z	POSITION_T	FRAME	RADIUS	VISIBILITY	MANUAL_COLOR	MEAN_INTENSITY	MEDIAN_INTENSITY	MIN_INTENSITY	MAX_INTENSITY	TOTAL_INTENSITY	STANDARD_DEVIATION	ESTIMATED_DIAMETER	CONTRAST	SNR
ID77489	77489	0	43.518	25.169	33.315	0	0	0	2	1	-10921639	137.524	139	92	185	2888	29.598	2.000	0.127	1.045
ID77488	77488	1	45.976	31.096	29.993	0	0	0	2	1	-10921639	180.000	185	115	220	3780	25.379	4.800	0.134	1.680
ID77491	77491	2	65.201	36.132	34.955	0	0	0	2	1	-10921639	167.333	162	104	231	3514	39.890	2.000	0.161	1.162
ID77490	77490	None	34.837	31.231	35.467	0	0	0	2	1	-10921639	165.714	162	104	208	3480	26.740	2.000	0.081	0.930
ID77492	77492	3	47.568	42.134	35.973	0	0	0	2	1	-10921639	124.810	127	92	185	2621	28.640	2.000	0.155	1.170
ID77481	77481	4	34.776	13.267	11.515	0	0	0	2	1	-10921639	73.429	69	34	127	1542	25.063	2.000	0.168	0.843
ID77483	77483	5	30.245	42.613	20.398	0	0	0	2	1	-10921639	133.714	127	92	185	2808	24.002	3.200	0.097	0.983
ID77482	77482	6	60.345	33.027	12.108	0	0	0	2	1	-10921639	145.190	150	92	220	3049	35.035	2.000	0.172	1.217
ID77485	77485	7	69.144	31.252	20.507	0	0	0	2	1	-10921639	188.952	197	104	255	3968	49.046	2.000	0.151	1.011
ID77484	77484	8	51.146	21.672	20.867	0	0	0	2	1	-10921639	113.714	92	81	185	2388	32.234	2.000	0.163	0.990
ID77487	77487	9	53.901	35.732	22.612	0	0	0	2	1	-10921639	197.667	208	139	255	4151	34.797	4.800	0.122	1.239
ID77486	77486	None	29.898	42.613	20.398	0	0	0	2	1	-10921639	133.714	127	92	185	2808	24.002	3.200	0.097	0.983
ID77536	77536	3	54.751	42.304	35.890	0	1	1	2	1	-10921639	141.857	127	115	220	2979	28.582	4.800	0.181	1.524
ID77527	77527	6	60.845	33.283	12.479	0	1	1	2	1	-10921639	160.095	150	115	231	3362	32.326	4.800	0.198	1.637
ID77526	77526	4	30.779	13.284	12.077	0	1	1	2	1	-10921639	63.381	57	34	115	1331	21.549	2.000	0.168	0.848
ID77529	77529	8	75.899	21.960	20.822	0	1	1	2	1	-10921639	132.524	115	81	220	2783	43.782	2.000	0.243	1.184
ID77528	77528	7	56.586	31.574	20.318	0	1	1	2	1	-10921639	188.905	185	139	255	3967	37.195	2.000	0.135	1.204
ID77531	77531	9	46.651	36.024	22.529	0	1	1	2	1	-10921639	188.905	185	139	243	3967	29.611	4.800	0.114	1.309
ID77530	77530	5	29.300	42.843	21.350	0	1	1	2	1	-10921639	138.095	139	104	173	2900	20.550	4.800	0.099	1.209
ID77533	77533	1	41.531	30.060	30.818	0	1	1	2	1	-10921639	174.429	173	127	231	3663	23.697	2.000	0.098	1.318
ID77532	77532	12	30.370	38.178	28.410	0	1	1	2	1	-10921639	139.190	150	104	185	2923	27.211	2.000	0.068	0.652
ID77535	77535	2	52.592	35.633	34.680	0	1	1	2	1	-10921639	160.143	162	92	220	3363	40.910	2.000	0.128	0.887
ID77534	77534	0	47.725	25.810	33.907	0	1	1	2	1	-10921639	156.286	162	92	208	3282	31.455	7.600	0.148	1.285
ID77505	77505	2	47.096	36.087	34.243	0	2	2	2	1	-10921639	162.429	150	115	220	3411	30.431	2.000	0.114	1.094
ID77504	77504	0	50.350	25.932	34.008	0	2	2	2	1	-10921639	155.095	162	92	197	3257	31.997	4.800	0.158	1.325
ID77507	77507	10	38.419	32.594	35.950	0	2	2	2	1	-10921639	156.238	150	92	197	3281	34.483	2.000	0.100	0.825
ID77506	77506	None	43.154	29.565	35.002	0	2	2	2	1	-10921639	170.143	185	104	231	3573	33.893	2.000	0.102	0.932
ID77508	77508	3	56.725	42.227	36.063	0	2	2	2	1	-10921639	141.857	127	92	208	2979	31.674	2.000	0.170	1.303
ID77497	77497	4	37.864	14.335	12.267	0	2	2	2	1	-10921639	67.714	57	34	127	1422	26.930	2.000	0.236	0.960
ID77499	77499	7	60.051	31.491	20.197	0	2	2	2	1	-10921639	181.095	173	115	255	3803	42.923	2.000	0.142	1.047
ID77498	77498	6	50.786	32.957	12.377	0	2	2	2	1	-10921639	152.286	150	115	208	3198	29.110	4.800	0.178	1.584
ID77501	77501	8	65.737	21.872	20.604	0	2	2	2	1	-10921639	129.095	115	81	231	2711	42.614	2.000	0.190	0.967
ID77500	77500	11	33.035	53.152	19.524	0	2	2	2	1	-10921639	93.238	92	57	150	1958	21.890	2.000	0.136	1.021
ID77503	77503	12	28.260	37.943	28.513	0	2	2	2	1	-10921639	143.476	150	81	185	3013	27.815	3.200	0.071	0.688
ID77502	77502	9	35.396	36.456	22.847	0	2	2	2	1	-10921639	179.524	185	139	220	3770	24.211	4.800	0.095	1.291
ID77553	77553	10	50.676	33.291	35.919	0	3	3	2	1	-10921639	167.381	162	104	220	3515	38.001	2.000	0.138	1.070
ID77552	77552	2	43.764	36.064	34.850	0	3	3	2	1	-10921639	166.190	173	92	220	3490	36.400	4.800	0.129	1.045
ID77554	77554	3	60.403	42.037	36.580	0	3	3	2	1	-10921639	136.952	139	81	208	2876	35.764	2.000	0.199	1.273
ID77543	77543	None	27.871	37.573	6.253	0	3	3	2	1	-10921639	103.190	104	69	139	2167	16.606	4.800	0.179	1.885
ID77545	77545	6	52.782	33.095	12.283	0	3	3	2	1	-10921639	139.095	139	92	185	2921	28.965	2.000	0.174	1.427
ID77544	77544	4	45.790	14.711	12.384	0	3	3	2	1	-10921639	77.333	69	23	150	1624	33.579	2.000	0.227	0.853
ID77547	77547	8	44.083	21.715	20.760	0	3	3	2	1	-10921639	117.000	104	92	208	2457	28.971	2.000	0.136	0.966
ID77546	77546	11	36.032	52.551	19.618	0	3	3	2	1	-10921639	92.714	92	57	150	1947	28.107	2.000	0.157	0.896
ID77549	77549	9	29.156	35.756	22.304	0	3	3	2	1	-10921639	174.476	185	115	231	3664	27.908	2.000	0.057	0.672
ID77548	77548	7	58.813	31.520	20.537	0	3	3	2	1	-10921639	194.905	185	150	255	4093	33.047	2.000	0.140	1.448
ID77551	77551	0	44.174	25.101	34.836	0	3	3	2	1	-10921639	118.714	127	69	185	2493	33.446	2.000	0.160	0.981
ID77550	77550	12	30.915	38.114	29.519	0	3	3	2	1	-10921639	140.333	139	104	197	2947	25.555	2.000	0.066	0.684
ID77555	77555	4	51.755	14.796	11.280	0	4	4	2	1	-10921639	82.190	81	34	162	1726	36.827	2.000	0.240	0.863
ID77557	77557	8	40.084	21.514	20.752	0	4	4	2	1	-10921639	112.714	104	69	185	2367	28.072	2.000	0.125	0.892
ID77556	77556	6	33.561	33.880	12.527	0	4	4	2	1	-10921639	125.857	127	92	162	2643	21.446	6.346	0.116	1.221
ID77559	77559	9	40.198	36.173	22.574	0	4	4	2	1	-10921639	185.048	185	127	231	3886	27.885	4.800	0.102	1.233
ID77558	77558	7	38.623	32.042	20.590	0	4	4	2	1	-10921639	179.571	185	127	220	3771	27.081	7.600	0.092	1.112
ID77561	77561	0	32.501	26.192	34.861	0	4	4	2	1	-10921639	126.476	127	81	162	2656	24.843	4.800	0.117	1.068
ID77560	77560	12	32.479	38.001	28.194	0	4	4	2	1	-10921639	147.286	150	115	185	3093	25.996	2.000	0.077	0.808
ID77563	77563	10	34.967	33.281	35.803	0	4	4	2	1	-10921639	151.190	150	92	197	3175	30.329	6.386	0.099	0.901
ID77562	77562	2	46.943	35.971	34.587	0	4	4	2	1	-10921639	161.714	162	104	231	3396	32.609	2.000	0.119	1.056
ID77564	77564	3	45.076	42.237	36.447	0	4	4	2	1	-10921639	131.333	127	104	173	2758	24.699	2.000	0.160	1.466
ID77521	77521	10	45.215	30.987	35.532	0	5	5	2	1	-10921639	154.048	162	69	231	3235	44.860	2.000	0.125	0.765
ID77520	77520	2	71.527	35.585	35.112	0	5	5	2	1	-10921639	175.619	185	92	255	3688	48.567	2.000	0.178	1.091
ID77522	77522	3	59.141	42.065	36.774	0	5	5	2	1	-10921639	137.429	139	92	208	2886	31.976	2.000	0.198	1.420
ID77513	77513	4	36.623	15.099	10.345	0	5	5	2	1	-10921639	70.524	57	34	127	1481	25.754	2.000	0.193	0.888
ID77517	77517	8	31.420	21.631	20.480	0	5	5	2	1	-10921639	106.619	104	69	150	2239	22.006	2.000	0.123	1.058
ID77519	77519	9	27.918	37.383	23.841	0	5	5	2	1	-10921639	176.238	173	150	220	3701	18.791	4.800	0.068	1.191
ID77518	77518	7	37.777	32.564	20.114	0	5	5	2	1	-10921639	176.095	185	104	220	3698	32.042	7.600	0.093	0.937
ID77573	77573	8	31.908	21.760	20.410	0	6	6	2	1	-10921639	103.286	104	69	139	2169	22.797	2.000	0.110	0.895
ID77572	77572	4	36.572	15.862	10.252	0	6	6	2	1	-10921639	72.286	69	34	127	1518	24.984	2.000	0.217	1.031
ID77575	77575	7	34.531	31.967	21.017	0	6	6	2	1	-10921639	170.190	162	139	208	3574	21.153	6.177	0.100	1.459
ID77574	77574	22	28.014	42.998	20.473	0	6	6	2	1	-10921639	130.333	127	104	185	2737	21.793	2.000	0.084	0.928
ID77577	77577	2	54.313	33.736	35.781	0	6	6	2	1	-10921639	167.333	173	81	231	3514	39.038	4.800	0.151	1.127
ID77576	77576	9	43.778	36.320	23.525	0	6	6	2	1	-10921639	186.048	185	139	231	3907	27.121	4.800	0.111	1.374
ID77578	77578	3	27.794	42.038	36.656	0	6	6	2	1	-10921639	104.857	104	69	150	2202	19.961	2.000	0.102	0.971
ID77509	77509	4	38.180	16.125	10.041	0	7	7	2	1	-10921639	74.476	69	46	127	1564	23.451	2.000	0.194	1.030
ID77511	77511	7	31.769	31.928	20.775	0	7	7	2	1	-10921639	156.810	162	115	197	3293	26.451	2.000	0.079	0.872
ID77510	77510	22	28.874	42.828	20.418	0	7	7	2	1	-10921639	133.048	127	104	173	2794	22.811	7.600	0.091	0.975
ID77512	77512	9	32.629	35.054	22.164	0	7	7	2	1	-10921639	171.667	173	115	208	3605	27.148	4.800	0.088	1.024
ID77515	77515	None	31.213	33.157	28.281	0	7	7	2	1	-10921639	149.095	150	104	185	3131	24.298	2.000	0.077	0.878
ID77514	77514	None	30.747	38.779	24.071	0	7	7	2	1	-10921639	162.238	162	127	208	3407	24.928	4.800	0.079	0.958
ID77516	77516	2	52.085	33.874	35.580	0	7	7	2	1	-10921639	167.905	173	92	231	3526	38.376	4.800	0.142	1.085
ID77496	77496	2	69.224	33.521	35.070	0	8	8	2	1	-10921639	177.238	173	104	255	3722	41.369	6.324	0.184	1.332
ID77493	77493	4	31.352	16.955	9.530	0	8	8	2	1	-10921639	74.476	69	34	104	1564	19.811	2.000	0.193	1.219
ID77495	77495	9	52.362	36.664	23.004	0	8	8	2	1	-10921639	181.619	173	127	231	3814	28.010	4.800	0.146	1.648
ID77494	77494	23	30.817	32.651	13.411	0	8	8	2	1	-10921639	118.095	115	81	162	2480	22.022	4.800	0.105	1.022
ID77569	77569	22	37.799	41.591	19.715	0	9	9	2	1	-10921639	148.095	139	104	197	3110	24.238	7.600	0.117	1.280
ID77568	77568	7	32.633	32.258	20.365	0	9	9	2	1	-10921639	144.714	139	104	208	3039	27.875	7.600	0.094	0.896
ID77571	77571	18	37.613	36.496	35.209	0	9	9	2	1	-10921639	156.905	150	115	197	3295	25.853	4.800	0.125	1.352
ID77570	77570	2	40.102	31.432	34.893	0	9	9	2	1	-10921639	144.714	150	92	197	3039	31.286	2.000	0.115	0.952
ID77565	77565	None	27.648	12.372	7.704	0	9	9	2	1	-10921639	74.429	69	46	115	1563	18.253	4.800	0.175	1.213
ID77567	77567	23	39.368	32.344	12.963	0	9	9	2	1	-10921639	128.714	127	104	197	2703	25.505	2.000	0.118	1.064
ID77566	77566	4	27.684	17.113	9.052	0	9	9	2	1	-10921639	70.095	69	46	104	1472	16.837	7.600	0.162	1.160
ID77537	77537	23	30.054	31.927	12.763	0	10	10	2	1	-10921639	112.667	104	81	162	2366	20.725	2.000	0.082	0.821
ID77539	77539	22	28.235	41.630	20.100	0	10	10	2	1	-10921639	131.857	127	104	173	2769	20.665	3.200	0.094	1.101
ID77538	77538	7	30.572	31.847	19.864	0	10	10	2	1	-10921639	146.952	150	115	185	3086	18.046	2.000	0.087	1.308
ID77541	77541	2	31.500	30.814	34.274	0	10	10	2	1	-10921639	137.524	139	81	173	2888	20.690	2.000	0.096	1.165
ID77540	77540	None	29.502	34.976	23.880	0	10	10	2	1	-10921639	157.905	150	115	208	3316	21.071	2.000	0.068	0.950
ID77542	77542	18	37.724	36.645	34.526	0	10	10	2	1	-10921639	143.048	150	104	185	3004	25.964	4.800	0.133	1.297
ID77525	77525	18	36.503	35.922	33.855	0	11	11	2	1	-10921639	143.048	139	92	197	3004	25.281	4.800	0.111	1.130
ID77524	77524	2	39.205	31.082	33.915	0	11	11	2	1	-10921639	141.905	139	81	185	2980	27.404	2.000	0.122	1.126
ID77523	77523	13	29.708	13.000	0.000	0	11	11	2	1	-10921639	59.190	57	32	115	1243	24.167	7.600	0.215	0.866
ID77593	77593	None	30.498	52.007	20.224	0	12	12	2	1	-10921639	98.857	104	69	127	2076	18.078	4.800	0.142	1.358
ID77592	77592	None	28.107	41.685	19.628	0	12	12	2	1	-10921639	127.524	127	92	173	2678	21.530	2.000	0.088	0.956
ID77595	77595	18	30.117	37.721	33.272	0	12	12	2	1	-10921639	126.476	127	92	162	2656	20.673	2.000	0.105	1.163
ID77594	77594	None	29.700	36.223	25.993	0	12	12	2	1	-10921639	149.667	150	115	185	3143	20.509	6.115	0.087	1.162
ID77596	77596	2	50.855	31.799	34.203	0	12	12	2	1	-10921639	149.571	150	104	208	3141	27.596	2.000	0.159	1.486
ID77591	77591	13	59.069	14.000	0.000	0	12	12	2	1	-10921639	93.143	92	53	150	1956	31.633	2.000	0.357	1.550
ID77601	77601	18	27.811	36.840	34.066	0	13	13	2	1	-10921639	132.000	127	104	162	2772	18.215	4.800	0.103	1.350
ID77600	77600	2	42.043	31.011	34.202	0	13	13	2	1	-10921639	134.238	127	104	197	2819	25.094	2.000	0.120	1.148
ID77597	77597	13	59.726	14.000	0.000	0	13	13	2	1	-10921639	113.190	127	65	150	2377	30.526	4.800	0.343	1.893
ID77599	77599	14	44.287	36.818	22.990	0	13	13	2	1	-10921639	177.286	173	139	220	3723	21.171	4.800	0.132	1.954
ID77598	77598	None	35.244	31.058	13.629	0	13	13	2	1	-10921639	124.810	127	92	173	2621	22.881	2.000	0.106	1.045
ID77587	77587	None	36.650	31.029	20.137	0	14	14	2	1	-10921639	135.286	127	104	197	2841	24.705	2.000	0.094	0.942
ID77586	77586	13	50.527	16.000	0.000	0	14	14	2	1	-10921639	102.571	115	32	162	2154	36.941	6.305	0.269	1.177
ID77589	77589	None	30.423	25.180	34.495	0	14	14	2	1	-10921639	92.190	92	46	127	1936	23.993	7.600	0.151	1.006
ID77588	77588	14	37.824	36.088	22.645	0	14	14	2	1	-10921639	173.857	173	127	243	3651	27.104	4.800	0.099	1.155
ID77590	77590	2	34.655	32.176	34.607	0	14	14	2	1	-10921639	134.714	127	92	185	2829	27.948	4.800	0.126	1.082
ID77585	77585	2	54.526	33.138	34.029	0	15	15	2	1	-10921639	152.381	150	104	208	3200	30.557	6.327	0.173	1.470
ID77584	77584	14	47.740	36.452	22.818	0	15	15	2	1	-10921639	172.238	173	127	220	3617	25.606	4.800	0.137	1.619
ID77583	77583	None	30.914	30.783	14.303	0	15	15	2	1	-10921639	125.286	127	104	173	2631	19.097	2.000	0.102	1.215
ID77582	77582	13	41.257	16.000	0.000	0	15	15	2	1	-10921639	105.143	115	69	139	2208	22.021	4.800	0.277	2.073
ID77581	77581	2	45.174	32.282	34.607	0	16	16	2	1	-10921639	146.381	150	69	197	3074	36.414	2.000	0.153	1.064
ID77580	77580	14	45.045	36.000	23.000	0	16	16	2	1	-10921639	178.333	173	139	231	3745	26.541	4.800	0.129	1.535
ID77579	77579	13	42.339	15.000	0.000	0	16	16	2	1	-10921639	133.095	127	108	150	2795	12.684	4.800	0.227	3.887
ID77609	77609	14	67.648	36.294	23.060	0	17	17	2	1	-10921639	178.952	173	127	255	3758	39.838	2.000	0.165	1.270
ID77608	77608	15	36.707	17.000	0.000	0	17	17	2	1	-10921639	109.571	115	65	139	2301	25.105	4.800	0.228	1.620
ID77610	77610	2	47.188	32.869	34.473	0	17	17	2	1	-10921639	158.000	150	104	197	3318	25.098	4.800	0.166	1.791
ID77607	77607	13	39.239	13.000	0.000	0	17	17	2	1	-10921639	126.524	127	81	150	2657	19.730	4.800	0.213	2.250
ID77617	77617	16	27.057	30.675	16.241	0	18	18	2	1	-10921639	117.571	115	69	162	2469	21.734	6.335	0.096	0.945
ID77616	77616	15	28.435	16.000	0.000	0	18	18	2	1	-10921639	100.619	104	81	115	2113	11.249	4.800	0.213	3.140
ID77619	77619	14	66.985	35.911	22.806	0	18	18	2	1	-10921639	170.667	162	115	255	3584	38.166	2.000	0.175	1.329
ID77618	77618	17	27.783	40.210	16.114	0	18	18	2	1	-10921639	106.571	104	69	150	2238	23.951	2.000	0.107	0.862
ID77620	77620	2	54.487	33.588	33.700	0	18	18	2	1	-10921639	153.524	150	92	208	3224	33.086	4.800	0.168	1.336
ID77615	77615	13	28.653	13.000	0.000	0	18	18	2	1	-10921639	97.952	104	69	115	2057	16.289	4.800	0.182	1.853
ID77625	77625	16	27.997	29.415	14.703	0	19	19	2	1	-10921639	107.095	115	57	150	2249	24.918	7.600	0.116	0.897
ID77624	77624	15	36.000	17.000	0.000	0	19	19	2	1	-10921639	89.286	92	57	127	1875	18.342	4.800	0.246	1.922
ID77627	77627	14	63.942	36.318	22.994	0	19	19	2	1	-10921639	167.952	162	115	255	3527	38.271	2.000	0.162	1.222
ID77626	77626	17	29.804	38.919	15.231	0	19	19	2	1	-10921639	99.905	104	57	150	2098	26.769	2.000	0.116	0.774
ID77628	77628	2	56.308	32.987	33.424	0	19	19	2	1	-10921639	171.762	173	127	220	3607	27.333	4.800	0.178	1.901
ID77611	77611	17	29.978	37.777	15.082	0	20	20	2	1	-10921639	99.857	115	57	127	2097	25.190	4.800	0.134	0.938
ID77613	77613	14	54.502	35.808	22.490	0	20	20	2	1	-10921639	164.571	162	104	243	3456	37.912	2.000	0.128	0.985
ID77612	77612	16	30.065	30.738	16.437	0	20	20	2	1	-10921639	122.571	115	92	185	2574	19.664	2.000	0.111	1.250
ID77614	77614	2	57.989	33.049	34.009	0	20	20	2	1	-10921639	177.238	185	115	231	3722	34.319	4.800	0.186	1.624
ID77621	77621	16	28.613	30.694	16.510	0	21	21	2	1	-10921639	119.810	115	92	162	2516	20.024	2.000	0.081	0.895
ID77623	77623	2	45.359	33.246	33.793	0	21	21	2	1	-10921639	151.905	162	81	197	3190	36.448	2.000	0.135	0.994
ID77622	77622	14	57.723	35.831	22.876	0	21	21	2	1	-10921639	162.238	162	115	231	3407	36.303	2.000	0.154	1.192
ID77603	77603	14	52.600	35.778	22.771	0	22	22	2	1	-10921639	164.571	162	115	243	3456	35.573	2.000	0.121	1.001
ID77602	77602	None	28.889	36.189	15.302	0	22	22	2	1	-10921639	113.238	115	81	150	2378	21.244	4.800	0.129	1.216
ID77605	77605	19	45.200	31.809	31.226	0	22	22	2	1	-10921639	173.476	173	139	220	3643	29.272	2.000	0.116	1.231
ID77604	77604	None	27.166	30.190	25.003	0	22	22	2	1	-10921639	129.238	139	92	162	2714	20.050	2.000	0.086	1.017
ID77606	77606	2	51.547	32.996	33.788	0	22	22	2	1	-10921639	167.810	173	115	231	3524	36.051	6.287	0.132	1.082
ID77633	77633	14	66.290	35.494	22.855	0	23	23	2	1	-10921639	179.429	173	92	255	3768	45.286	2.000	0.159	1.088
ID77632	77632	None	28.225	17.000	0.000	0	23	23	2	1	-10921639	54.143	53	34	81	1137	17.083	7.600	0.247	1.255
ID77635	77635	2	41.405	33.426	34.583	0	23	23	2	1	-10921639	143.048	139	81	208	3004	36.552	3.200	0.113	0.796
ID77634	77634	19	52.909	30.956	30.114	0	23	23	2	1	-10921639	159.714	162	104	208	3354	30.424	2.000	0.153	1.392
ID77641	77641	19	46.031	31.339	29.408	0	24	24	2	1	-10921639	161.762	162	115	220	3397	33.728	2.000	0.111	0.960
ID77640	77640	14	51.087	35.480	23.089	0	24	24	2	1	-10921639	168.905	162	127	220	3547	30.527	4.800	0.141	1.369
ID77642	77642	2	45.923	34.305	34.056	0	24	24	2	1	-10921639	159.000	173	92	208	3339	36.764	7.600	0.119	0.917
ID77639	77639	None	28.007	32.560	17.909	0	24	24	2	1	-10921639	136.476	139	104	173	2866	19.595	7.600	0.087	1.110
ID77643	77643	None	30.261	13.000	0.000	0	25	25	2	1	-10921639	62.857	57	34	92	1320	17.203	2.000	0.285	1.623
ID77645	77645	19	51.374	31.711	29.782	0	25	25	2	1	-10921639	172.238	173	127	231	3617	25.886	7.600	0.144	1.672
ID77644	77644	14	53.457	35.515	22.414	0	25	25	2	1	-10921639	156.333	150	81	243	3283	45.128	7.600	0.130	0.799
ID77646	77646	2	44.965	33.013	34.782	0	25	25	2	1	-10921639	131.381	127	69	197	2759	38.912	2.000	0.124	0.746
ID77629	77629	14	54.484	35.508	22.811	0	26	26	2	1	-10921639	166.810	173	81	231	3503	41.537	4.800	0.147	1.028
ID77631	77631	20	33.953	35.766	33.062	0	26	26	2	1	-10921639	147.952	150	104	185	3107	20.953	4.800	0.121	1.529
ID77630	77630	19	73.097	31.690	29.079	0	26	26	2	1	-10921639	190.000	185	127	243	3990	38.352	7.600	0.193	1.604
ID77637	77637	19	75.450	32.231	28.626	0	27	27	2	1	-10921639	174.524	173	104	255	3665	45.790	2.000	0.206	1.301
ID77636	77636	14	32.603	35.509	22.468	0	27	27	2	1	-10921639	144.619	139	104	197	3037	32.363	2.000	0.077	0.635
ID77638	77638	20	43.790	36.544	33.224	0	27	27	2	1	-10921639	132.667	127	92	197	2786	28.410	2.000	0.150	1.217
ID77652	77652	20	48.586	35.709	33.780	0	28	28	2	1	-10921639	135.762	127	92	185	2851	31.043	4.800	0.181	1.339
ID77651	77651	19	56.062	32.166	28.363	0	28	28	2	1	-10921639	154.000	150	104	220	3234	32.866	2.000	0.157	1.269
ID77650	77650	14	46.229	35.914	22.349	0	28	28	2	1	-10921639	150.810	150	81	220	3167	35.613	2.000	0.106	0.810
ID77656	77656	20	37.522	33.933	33.962	0	29	29	2	1	-10921639	118.667	127	69	162	2492	26.496	2.000	0.126	1.002
ID77653	77653	14	49.097	35.947	22.066	0	29	29	2	1	-10921639	145.810	139	92	220	3062	34.727	2.000	0.108	0.819
ID77655	77655	None	35.582	4.047	33.544	0	29	29	2	1	-10921639	41.429	46	11	92	870	21.754	2.000	0.506	1.279
ID77654	77654	19	55.421	31.852	28.483	0	29	29	2	1	-10921639	142.524	139	81	208	2993	35.947	2.000	0.155	1.063
ID77649	77649	20	47.744	34.806	34.165	0	30	30	2	1	-10921639	129.190	127	92	173	2713	25.676	2.000	0.174	1.488
ID77648	77648	19	48.407	32.029	28.166	0	30	30	2	1	-10921639	136.381	139	81	208	2864	33.088	2.000	0.145	1.042
ID77647	77647	14	50.955	35.881	21.912	0	30	30	2	1	-10921639	138.619	139	81	231	2911	36.042	2.000	0.134	0.910
ID77664	77664	20	52.929	34.000	34.204	0	31	31	2	1	-10921639	135.857	139	81	197	2853	30.662	2.000	0.181	1.360
ID77661	77661	14	46.053	35.824	22.026	0	31	31	2	1	-10921639	143.619	139	81	231	3016	34.731	2.000	0.105	0.789
ID77663	77663	None	29.247	25.600	32.188	0	31	31	2	1	-10921639	92.286	92	69	127	1938	16.301	3.200	0.146	1.439
ID77662	77662	19	49.805	32.101	28.669	0	31	31	2	1	-10921639	141.952	139	81	220	2981	38.423	2.000	0.156	0.998
ID77665	77665	21	28.626	30.429	12.054	0	32	32	2	1	-10921639	94.333	92	57	127	1981	19.893	4.800	0.138	1.153
ID77667	77667	19	49.659	32.172	29.016	0	32	32	2	1	-10921639	139.143	139	69	220	2922	37.938	7.600	0.133	0.862
ID77666	77666	14	55.101	35.732	21.764	0	32	32	2	1	-10921639	138.524	127	81	243	2909	39.506	2.000	0.116	0.726
ID77669	77669	20	36.355	33.403	34.643	0	32	32	2	1	-10921639	131.381	127	81	173	2759	27.014	2.000	0.120	1.046
ID77668	77668	None	37.824	35.602	33.980	0	32	32	2	1	-10921639	135.857	139	92	185	2853	23.187	4.800	0.151	1.538
ID77657	77657	21	28.285	31.520	12.136	0	33	33	2	1	-10921639	80.619	81	34	127	1693	25.425	2.000	0.136	0.760
ID77659	77659	19	67.902	32.928	28.660	0	33	33	2	1	-10921639	154.143	150	81	255	3237	47.663	2.000	0.163	0.908
ID77658	77658	14	62.138	35.963	21.534	0	33	33	2	1	-10921639	143.524	127	104	243	3014	40.445	2.000	0.152	0.935
ID77660	77660	20	51.668	34.340	34.602	0	33	33	2	1	-10921639	137.048	150	81	185	2878	31.291	4.800	0.216	1.557
ID77673	77673	25	27.625	6.104	31.958	0	34	34	2	1	-10921639	51.238	57	23	81	1076	14.470	4.800	0.319	1.711
ID77672	77672	19	51.306	32.779	29.580	0	34	34	2	1	-10921639	156.810	162	115	231	3293	32.560	2.000	0.135	1.148
ID77674	77674	20	42.325	34.751	34.505	0	34	34	2	1	-10921639	144.095	150	81	185	3026	32.162	6.275	0.160	1.238
ID77671	77671	14	37.673	35.797	21.850	0	34	34	2	1	-10921639	139.667	139	92	185	2933	29.061	2.000	0.094	0.827
ID77670	77670	24	31.106	16.698	12.800	0	34	34	2	1	-10921639	46.429	46	11	92	975	20.534	2.000	0.285	1.003
ID77681	77681	20	44.043	33.886	34.379	0	35	35	2	1	-10921639	163.476	162	115	197	3433	25.045	6.323	0.141	1.612
ID77680	77680	25	29.118	6.566	30.939	0	35	35	2	1	-10921639	59.571	57	23	81	1251	17.887	4.800	0.295	1.516
ID77675	77675	21	38.559	30.493	12.023	0	35	35	2	1	-10921639	93.857	92	57	127	1971	23.635	7.600	0.206	1.358
ID77677	77677	26	33.316	30.852	18.917	0	35	35	2	1	-10921639	134.190	127	92	197	2818	23.192	2.000	0.077	0.832
ID77676	77676	24	36.520	16.726	13.065	0	35	35	2	1	-10921639	52.429	46	23	104	1101	23.047	2.000	0.311	1.078
ID77679	77679	19	50.772	33.091	30.540	0	35	35	2	1	-10921639	162.381	162	69	231	3410	37.316	2.000	0.133	1.024
ID77678	77678	14	40.689	35.759	21.445	0	35	35	2	1	-10921639	135.286	139	81	208	2841	36.092	2.000	0.103	0.699
ID77697	77697	21	34.716	30.961	12.485	0	36	36	2	1	-10921639	93.810	92	57	139	1970	24.240	6.076	0.180	1.183
ID77699	77699	26	35.705	29.836	19.881	0	36	36	2	1	-10921639	122.048	115	81	162	2563	21.299	2.000	0.131	1.332
ID77698	77698	24	32.767	16.644	12.787	0	36	36	2	1	-10921639	50.238	46	23	92	1055	18.488	4.800	0.329	1.345
ID77701	77701	19	49.911	32.742	30.473	0	36	36	2	1	-10921639	157.476	150	104	220	3307	34.766	2.000	0.125	1.010
ID77700	77700	14	31.721	35.702	20.991	0	36	36	2	1	-10921639	132.000	127	92	173	2772	25.355	3.200	0.092	0.873
ID77703	77703	20	34.939	33.412	34.137	0	36	36	2	1	-10921639	146.333	150	92	185	3073	26.520	6.364	0.095	0.954
ID77702	77702	25	27.108	7.033	30.754	0	36	36	2	1	-10921639	65.714	69	46	81	1380	12.426	4.800	0.271	2.257
ID77704	77704	27	29.247	36.414	34.765	0	36	36	2	1	-10921639	125.381	139	57	173	2633	31.821	4.800	0.121	0.852
ID77683	77683	28	32.490	34.243	24.829	0	37	37	2	1	-10921639	148.000	150	115	185	3108	18.620	4.800	0.108	1.544
ID77682	77682	21	29.174	30.468	12.632	0	37	37	2	1	-10921639	109.381	104	69	139	2297	20.324	7.600	0.117	1.131
ID77685	77685	27	36.419	35.270	34.824	0	37	37	2	1	-10921639	132.476	139	57	173	2782	33.763	4.800	0.126	0.879
ID77684	77684	19	64.471	32.503	30.638	0	37	37	2	1	-10921639	162.905	150	115	255	3421	43.435	2.000	0.157	1.017
ID77712	77712	27	36.412	34.389	35.129	0	38	38	2	1	-10921639	128.762	139	69	173	2704	25.503	6.354	0.123	1.110
ID77709	77709	None	27.959	29.599	20.328	0	38	38	2	1	-10921639	122.000	127	92	162	2562	21.622	2.000	0.099	1.020
ID77708	77708	21	29.023	30.969	12.894	0	38	38	2	1	-10921639	107.095	104	69	127	2249	17.567	2.000	0.122	1.328
ID77711	77711	19	46.356	32.539	30.383	0	38	38	2	1	-10921639	143.000	127	92	208	3003	33.107	2.000	0.124	0.955
ID77710	77710	28	32.064	34.896	23.386	0	38	38	2	1	-10921639	149.095	150	104	185	3131	23.904	7.600	0.102	1.155
ID77705	77705	29	28.473	37.755	27.095	0	39	39	2	1	-10921639	145.857	150	81	185	3063	24.687	3.200	0.082	0.891
ID77707	77707	30	38.372	25.582	33.072	0	39	39	2	1	-10921639	101.619	104	69	162	2134	23.049	2.000	0.152	1.163
ID77706	77706	19	53.857	32.600	30.707	0	39	39	2	1	-10921639	145.762	139	104	231	3061	36.180	2.000	0.133	0.947
ID77687	77687	None	30.641	35.863	24.029	0	40	40	2	1	-10921639	150.762	150	104	197	3166	24.474	4.800	0.094	1.061
ID77686	77686	28	32.435	34.925	21.396	0	40	40	2	1	-10921639	139.095	139	104	197	2921	26.715	2.000	0.095	0.903
ID77689	77689	19	53.206	32.253	30.924	0	40	40	2	1	-10921639	141.905	139	81	243	2980	37.396	2.000	0.127	0.857
ID77688	77688	29	28.520	38.076	25.675	0	40	40	2	1	-10921639	146.905	139	115	185	3085	21.107	7.600	0.083	1.068
ID77691	77691	31	34.247	38.841	33.534	0	40	40	2	1	-10921639	108.190	115	57	162	2272	28.448	4.800	0.163	1.065
ID77690	77690	30	27.686	26.340	33.014	0	40	40	2	1	-10921639	97.571	104	57	127	2049	22.167	2.000	0.128	0.996
ID77692	77692	32	36.187	32.099	35.048	0	40	40	2	1	-10921639	129.238	139	92	173	2714	25.367	2.000	0.099	0.917
ID77696	77696	32	32.923	32.808	35.777	0	41	41	2	1	-10921639	117.619	115	69	150	2470	27.119	2.000	0.112	0.877
ID77693	77693	28	41.721	34.884	20.380	0	41	41	2	1	-10921639	148.048	150	81	208	3109	34.470	4.800	0.132	1.002
ID77695	77695	31	32.171	39.482	33.933	0	41	41	2	1	-10921639	109.810	115	46	150	2306	23.655	6.080	0.151	1.216
ID77694	77694	19	50.402	32.009	30.789	0	41	41	2	1	-10921639	146.857	139	92	220	3084	29.990	2.000	0.146	1.251
ID77713	77713	None	42.721	29.853	17.387	0	42	42	2	1	-10921639	129.810	127	57	185	2726	29.451	2.000	0.142	1.098
ID77715	77715	19	48.815	31.798	30.956	0	42	42	2	1	-10921639	143.048	139	104	220	3004	29.306	2.000	0.136	1.172
ID77714	77714	None	35.957	38.683	25.175	0	42	42	2	1	-10921639	144.143	139	104	185	3027	23.361	7.600	0.115	1.272
ID77717	77717	31	32.155	38.589	34.705	0	42	42	2	1	-10921639	96.667	104	46	139	2030	31.041	2.000	0.142	0.773
ID77716	77716	32	40.318	32.778	35.081	0	42	42	2	1	-10921639	138.048	139	104	185	2899	24.422	2.000	0.124	1.243
ID77721	77721	32	45.492	31.644	35.134	0	43	43	2	1	-10921639	150.762	150	104	197	3166	28.085	4.800	0.155	1.439
ID77720	77720	31	30.858	40.134	32.614	0	43	43	2	1	-10921639	91.714	92	46	127	1926	24.438	7.600	0.149	0.976
ID77719	77719	33	30.728	25.613	33.171	0	43	43	2	1	-10921639	111.619	104	81	162	2344	22.739	3.200	0.106	0.940
ID77718	77718	34	27.736	31.441	13.808	0	43	43	2	1	-10921639	110.333	104	69	150	2317	20.946	7.600	0.112	1.060
ID77723	77723	None	32.105	30.296	30.434	0	44	44	2	1	-10921639	135.286	139	81	173	2841	23.717	4.800	0.115	1.176
ID77722	77722	34	41.436	31.157	12.903	0	44	44	2	1	-10921639	108.762	104	69	150	2284	22.203	2.000	0.172	1.441
ID77725	77725	32	51.199	31.324	35.497	0	44	44	2	1	-10921639	152.905	150	92	208	3211	27.700	4.800	0.156	1.486
ID77724	77724	33	31.217	26.195	33.890	0	44	44	2	1	-10921639	110.381	115	57	150	2318	30.745	2.000	0.100	0.653
ID77733	77733	35	31.550	27.512	21.811	0	45	45	2	1	-10921639	97.762	92	69	139	2053	19.608	2.000	0.151	1.309
ID77732	77732	34	40.251	30.875	13.716	0	45	45	2	1	-10921639	114.286	104	92	162	2400	20.382	4.800	0.156	1.509
ID77735	77735	None	37.764	41.161	29.747	0	45	45	2	1	-10921639	116.048	115	69	162	2437	24.760	4.800	0.167	1.341
ID77734	77734	36	37.802	36.808	22.956	0	45	45	2	1	-10921639	146.286	150	115	185	3072	22.464	4.800	0.124	1.441
ID77737	77737	33	32.275	26.371	33.139	0	45	45	2	1	-10921639	122.095	127	81	162	2564	24.708	7.600	0.115	1.022
ID77736	77736	None	27.903	0.000	33.000	0	45	45	2	1	-10921639	55.333	53	32	81	1162	16.017	7.600	0.269	1.463
ID77739	77739	None	30.238	37.283	35.548	0	45	45	2	1	-10921639	81.095	81	34	127	1703	28.312	2.000	0.138	0.695
ID77738	77738	32	55.446	31.028	35.814	0	45	45	2	1	-10921639	138.619	139	92	185	2911	28.668	4.800	0.201	1.620
ID77729	77729	None	27.529	29.204	29.779	0	46	46	2	1	-10921639	127.524	127	104	162	2678	14.490	4.800	0.098	1.569
ID77728	77728	36	47.139	38.247	23.022	0	46	46	2	1	-10921639	144.190	139	104	197	3028	24.865	4.800	0.149	1.507
ID77731	77731	32	49.605	31.057	36.019	0	46	46	2	1	-10921639	129.714	127	92	197	2724	26.857	2.000	0.170	1.407
ID77730	77730	33	32.631	26.471	33.508	0	46	46	2	1	-10921639	116.571	127	69	162	2448	30.634	7.600	0.121	0.819
ID77727	77727	35	28.542	27.943	22.434	0	46	46	2	1	-10921639	107.143	104	69	139	2250	19.035	4.800	0.144	1.418
ID77726	77726	34	40.211	31.162	13.715	0	46	46	2	1	-10921639	105.476	104	69	162	2215	24.072	2.000	0.170	1.273
ID77745	77745	34	49.332	30.962	13.439	0	47	47	2	1	-10921639	110.476	104	69	173	2320	27.806	2.000	0.223	1.447
ID77747	77747	37	29.498	40.623	24.004	0	47	47	2	1	-10921639	126.429	127	92	173	2655	24.231	2.000	0.086	0.827
ID77746	77746	36	36.559	37.440	22.450	0	47	47	2	1	-10921639	122.571	115	81	185	2574	31.370	2.000	0.104	0.735
ID77749	77749	32	63.305	31.228	36.241	0	47	47	2	1	-10921639	134.095	127	92	208	2816	34.037	2.000	0.214	1.387
ID77748	77748	33	52.734	26.033	33.049	0	47	47	2	1	-10921639	132.048	127	81	185	2773	30.729	2.000	0.184	1.335
ID77744	77744	32	57.016	31.593	35.968	0	48	48	2	1	-10921639	128.667	127	69	185	2702	35.361	2.000	0.209	1.257
ID77741	77741	37	41.227	39.968	23.244	0	48	48	2	1	-10921639	138.571	139	92	185	2910	27.405	2.000	0.114	1.032
ID77740	77740	34	52.390	31.219	13.937	0	48	48	2	1	-10921639	113.714	115	69	185	2388	31.172	2.000	0.202	1.227
ID77743	77743	33	44.415	25.784	33.517	0	48	48	2	1	-10921639	122.571	115	69	185	2574	31.232	7.600	0.140	0.966
ID77742	77742	None	29.578	41.794	30.705	0	48	48	2	1	-10921639	89.429	92	46	139	1878	25.192	2.000	0.126	0.792
ID77751	77751	None	27.482	27.485	22.827	0	49	49	2	1	-10921639	102.143	104	57	150	2145	22.062	2.000	0.106	0.885
ID77750	77750	34	49.227	31.104	13.566	0	49	49	2	1	-10921639	117.667	115	81	162	2471	26.077	2.000	0.192	1.456
ID77753	77753	None	27.097	33.601	29.945	0	49	49	2	1	-10921639	110.381	104	81	150	2318	21.217	2.000	0.082	0.787
ID77752	77752	37	30.554	41.443	23.160	0	49	49	2	1	-10921639	121.000	127	69	162	2541	21.742	2.000	0.110	1.103
ID77755	77755	33	45.717	25.726	34.638	0	49	49	2	1	-10921639	133.714	139	81	197	2808	31.648	2.000	0.133	0.990
ID77754	77754	None	34.076	27.787	30.678	0	49	49	2	1	-10921639	137.524	139	92	173	2888	24.390	4.800	0.109	1.106
ID77756	77756	32	56.898	31.944	35.797	0	49	49	2	1	-10921639	155.714	150	81	231	3270	35.847	4.800	0.178	1.314
ID77779	77779	38	28.027	37.494	21.052	0	50	50	2	1	-10921639	114.190	104	92	173	2398	21.609	2.000	0.091	0.882
ID77778	77778	34	45.752	31.171	13.853	0	50	50	2	1	-10921639	118.762	115	81	185	2494	26.935	2.000	0.162	1.226
ID77781	77781	33	43.643	25.340	33.355	0	50	50	2	1	-10921639	132.524	139	81	173	2783	31.516	2.000	0.152	1.109
ID77780	77780	37	28.312	40.307	22.744	0	50	50	2	1	-10921639	122.524	127	57	173	2573	28.802	7.600	0.065	0.517
ID77782	77782	32	37.353	32.632	35.808	0	50	50	2	1	-10921639	138.524	139	92	185	2909	26.940	4.800	0.118	1.083
ID77761	77761	33	59.193	24.919	33.194	0	51	51	2	1	-10921639	157.333	150	104	208	3304	33.943	4.800	0.180	1.412
ID77760	77760	39	30.854	32.670	29.661	0	51	51	2	1	-10921639	132.048	127	81	185	2773	24.136	2.000	0.085	0.856
ID77762	77762	32	62.345	30.923	36.853	0	51	51	2	1	-10921639	148.095	150	81	220	3110	46.193	2.000	0.185	0.999
ID77757	77757	34	49.636	31.868	14.593	0	51	51	2	1	-10921639	132.524	127	92	173	2783	26.383	2.000	0.185	1.571
ID77759	77759	37	39.187	42.025	23.355	0	51	51	2	1	-10921639	129.714	127	81	173	2724	27.089	3.200	0.135	1.142
ID77758	77758	38	37.812	37.589	20.653	0	51	51	2	1	-10921639	124.857	127	81	173	2622	26.012	7.600	0.118	1.012
ID77768	77768	32	61.107	31.544	36.260	0	52	52	2	1	-10921639	149.619	139	92	231	3142	38.737	2.000	0.176	1.158
ID77763	77763	34	57.656	30.803	13.512	0	52	52	2	1	-10921639	134.714	127	92	197	2829	33.067	2.000	0.194	1.326
ID77765	77765	37	47.210	43.656	23.898	0	52	52	2	1	-10921639	128.667	127	92	197	2702	32.578	2.000	0.139	0.962
ID77764	77764	38	33.460	37.677	20.597	0	52	52	2	1	-10921639	118.143	115	81	173	2481	23.955	2.000	0.116	1.023
ID77767	77767	33	59.712	24.845	33.177	0	52	52	2	1	-10921639	163.571	162	104	208	3435	29.693	4.800	0.197	1.817
ID77766	77766	39	46.512	32.532	29.640	0	52	52	2	1	-10921639	151.905	150	104	197	3190	27.397	4.800	0.146	1.413
ID77783	77783	34	55.313	30.927	13.308	0	53	53	2	1	-10921639	125.857	115	81	185	2643	31.955	2.000	0.204	1.334
ID77785	77785	38	31.474	38.114	20.594	0	53	53	2	1	-10921639	119.381	127	57	185	2507	32.468	2.000	0.106	0.703
ID77784	77784	67	35.463	42.803	18.670	0	53	53	2	1	-10921639	124.238	115	81	162	2609	25.902	2.000	0.117	1.003
ID77787	77787	39	63.095	32.837	28.991	0	53	53	2	1	-10921639	150.714	139	104	220	3165	36.263	2.000	0.190	1.325
ID77786	77786	37	37.944	43.772	24.201	0	53	53	2	1	-10921639	120.381	127	57	173	2528	31.019	2.000	0.123	0.848
ID77789	77789	32	63.367	31.853	36.202	0	53	53	2	1	-10921639	149.619	150	81	208	3142	35.042	2.000	0.210	1.485
ID77788	77788	33	67.720	24.731	33.294	0	53	53	2	1	-10921639	170.143	162	115	243	3573	35.839	4.800	0.209	1.643
ID77777	77777	32	56.826	31.477	37.053	0	54	54	2	1	-10921639	149.619	150	104	208	3142	30.413	2.000	0.175	1.466
ID77776	77776	None	34.486	25.946	36.025	0	54	54	2	1	-10921639	140.810	139	81	185	2957	27.999	7.600	0.104	0.949
ID77769	77769	34	54.070	30.310	13.330	0	54	54	2	1	-10921639	120.905	115	57	197	2539	40.518	2.000	0.176	0.893
ID77771	77771	38	39.055	39.245	20.160	0	54	54	2	1	-10921639	135.286	139	81	185	2841	30.945	7.600	0.116	0.907
ID77770	77770	67	27.139	42.744	18.966	0	54	54	2	1	-10921639	127.048	139	92	173	2668	21.784	6.346	0.102	1.080
ID77773	77773	37	30.006	44.085	24.189	0	54	54	2	1	-10921639	123.714	127	81	162	2598	22.931	2.000	0.093	0.922
ID77772	77772	40	29.321	27.657	22.362	0	54	54	2	1	-10921639	106.571	104	81	150	2238	19.681	7.600	0.107	1.048
ID77775	77775	33	49.825	23.692	33.279	0	54	54	2	1	-10921639	150.667	150	104	220	3164	31.911	4.800	0.139	1.150
ID77774	77774	39	50.384	32.607	29.104	0	54	54	2	1	-10921639	136.333	127	92	185	2863	31.519	2.000	0.160	1.192
ID77793	77793	40	35.698	27.112	23.017	0	55	55	2	1	-10921639	106.571	104	69	162	2238	21.960	2.000	0.140	1.191
ID77792	77792	38	32.394	40.257	20.448	0	55	55	2	1	-10921639	146.238	150	104	185	3071	24.133	7.600	0.111	1.210
ID77795	77795	33	47.237	23.769	33.049	0	55	55	2	1	-10921639	146.286	150	92	185	3072	29.040	2.000	0.148	1.300
ID77794	77794	39	43.456	32.707	28.902	0	55	55	2	1	-10921639	134.190	139	81	173	2818	27.967	4.800	0.165	1.363
ID77797	77797	32	65.024	30.758	37.129	0	55	55	2	1	-10921639	158.476	150	104	231	3328	34.355	4.800	0.207	1.583
ID77796	77796	41	34.518	37.937	34.813	0	55	55	2	1	-10921639	107.667	104	69	150	2261	24.469	2.000	0.130	1.012
ID77791	77791	42	39.659	33.742	15.800	0	55	55	2	1	-10921639	127.000	127	81	162	2667	25.661	2.000	0.141	1.224
ID77790	77790	34	50.736	30.208	12.923	0	55	55	2	1	-10921639	122.095	115	81	185	2564	31.981	2.000	0.181	1.170
ID77815	77815	42	42.718	33.684	14.985	0	56	56	2	1	-10921639	129.286	127	81	197	2715	28.146	4.800	0.148	1.186
ID77814	77814	34	47.751	30.096	13.348	0	56	56	2	1	-10921639	129.143	127	81	185	2712	30.178	2.000	0.162	1.192
ID77817	77817	40	39.119	27.198	22.784	0	56	56	2	1	-10921639	119.238	115	69	162	2504	25.694	2.000	0.137	1.118
ID77816	77816	38	54.037	41.221	20.233	0	56	56	2	1	-10921639	156.286	162	92	220	3282	33.561	4.800	0.188	1.475
ID77819	77819	39	68.543	32.198	29.119	0	56	56	2	1	-10921639	150.286	150	92	243	3156	40.760	2.000	0.195	1.205
ID77818	77818	None	53.705	44.565	25.858	0	56	56	2	1	-10921639	140.905	150	81	197	2959	37.108	4.800	0.184	1.182
ID77821	77821	41	41.322	38.178	34.724	0	56	56	2	1	-10921639	102.714	92	46	162	2157	30.345	2.000	0.162	0.943
ID77820	77820	33	41.331	23.348	33.532	0	56	56	2	1	-10921639	130.333	127	69	197	2737	40.039	7.600	0.108	0.634
ID77823	77823	32	61.702	30.180	37.809	0	56	56	2	1	-10921639	144.095	139	69	208	3026	35.898	2.000	0.212	1.405
ID77822	77822	None	31.066	25.835	36.227	0	56	56	2	1	-10921639	141.333	150	92	173	2968	21.662	7.600	0.085	1.018
ID77809	77809	40	36.714	27.368	22.613	0	57	57	2	1	-10921639	126.429	127	81	162	2655	25.559	4.800	0.154	1.322
ID77808	77808	38	60.584	42.309	18.848	0	57	57	2	1	-10921639	157.429	150	92	220	3306	32.898	4.800	0.182	1.475
ID77811	77811	43	38.216	42.730	32.720	0	57	57	2	1	-10921639	106.524	104	34	173	2237	38.212	2.000	0.124	0.613
ID77810	77810	39	48.584	32.118	28.409	0	57	57	2	1	-10921639	141.905	139	104	197	2980	30.804	2.000	0.154	1.231
ID77813	77813	32	58.274	29.606	37.666	0	57	57	2	1	-10921639	138.667	139	81	197	2912	39.962	2.000	0.201	1.162
ID77812	77812	33	49.451	23.116	33.584	0	57	57	2	1	-10921639	142.524	139	92	197	2993	30.795	4.800	0.177	1.392
ID77807	77807	42	34.823	32.891	15.628	0	57	57	2	1	-10921639	122.667	127	81	173	2576	24.675	7.600	0.120	1.066
ID77806	77806	34	42.581	30.002	13.450	0	57	57	2	1	-10921639	125.381	127	92	197	2633	27.612	7.600	0.152	1.201
ID77799	77799	38	58.442	42.293	18.576	0	58	58	2	1	-10921639	169.000	162	115	231	3549	30.777	4.800	0.169	1.591
ID77798	77798	34	43.006	30.074	13.488	0	58	58	2	1	-10921639	122.048	115	81	173	2563	28.595	7.600	0.158	1.163
ID77801	77801	44	48.093	44.972	26.392	0	58	58	2	1	-10921639	130.286	139	81	208	2736	32.176	2.000	0.152	1.071
ID77800	77800	40	38.525	27.978	23.106	0	58	58	2	1	-10921639	125.905	127	92	162	2644	21.977	2.000	0.142	1.426
ID77803	77803	33	49.562	22.449	32.090	0	58	58	2	1	-10921639	128.048	127	57	185	2689	35.146	4.800	0.201	1.219
ID77802	77802	39	41.565	32.637	27.990	0	58	58	2	1	-10921639	137.476	127	104	197	2887	26.782	2.000	0.116	1.070
ID77805	77805	32	63.244	29.647	38.353	0	58	58	2	1	-10921639	154.095	162	104	220	3236	33.701	2.000	0.223	1.666
ID77804	77804	43	31.203	42.584	33.347	0	58	58	2	1	-10921639	113.143	115	69	150	2376	25.311	7.600	0.099	0.809
ID77825	77825	42	54.177	32.785	16.168	0	59	59	2	1	-10921639	142.476	139	104	208	2992	32.771	2.000	0.166	1.238
ID77824	77824	34	41.390	29.254	13.420	0	59	59	2	1	-10921639	125.286	127	69	173	2631	27.762	4.800	0.169	1.306
ID77827	77827	None	37.239	42.051	22.059	0	59	59	2	1	-10921639	155.190	150	92	208	3259	27.806	2.000	0.082	0.850
ID77826	77826	38	52.834	42.836	18.034	0	59	59	2	1	-10921639	151.762	150	92	220	3187	29.399	4.800	0.169	1.491
ID77829	77829	44	40.306	45.254	25.934	0	59	59	2	1	-10921639	133.190	139	81	185	2797	28.340	7.600	0.123	1.029
ID77828	77828	40	35.757	27.851	22.861	0	59	59	2	1	-10921639	124.238	127	92	162	2609	21.204	4.800	0.133	1.373
ID77831	77831	45	35.251	46.001	32.136	0	59	59	2	1	-10921639	87.095	92	34	127	1829	30.178	2.000	0.157	0.783
ID77830	77830	39	59.691	32.618	27.485	0	59	59	2	1	-10921639	154.048	150	92	220	3235	39.102	2.000	0.178	1.193
ID77833	77833	46	32.242	37.688	34.670	0	59	59	2	1	-10921639	109.333	115	69	139	2296	20.308	7.600	0.138	1.305
ID77832	77832	33	55.289	22.122	32.959	0	59	59	2	1	-10921639	125.857	115	69	185	2643	32.737	2.000	0.210	1.336
ID77834	77834	32	71.465	29.652	38.094	0	59	59	2	1	-10921639	159.619	150	92	231	3352	37.396	4.800	0.229	1.588
ID77857	77857	42	27.080	34.001	15.669	0	60	60	2	1	-10921639	127.619	127	92	162	2680	18.912	7.600	0.086	1.065
ID77856	77856	34	51.471	30.316	13.892	0	60	60	2	1	-10921639	138.476	139	92	208	2908	34.049	2.000	0.149	1.054
ID77859	77859	40	38.402	27.343	23.797	0	60	60	2	1	-10921639	123.238	115	81	185	2588	26.300	2.000	0.125	1.041
ID77858	77858	38	51.530	42.218	19.919	0	60	60	2	1	-10921639	169.000	173	115	220	3549	32.961	2.000	0.146	1.304
ID77861	77861	39	46.037	32.488	27.548	0	60	60	2	1	-10921639	149.619	139	104	208	3142	32.478	4.800	0.149	1.196
ID77860	77860	44	54.407	45.896	25.277	0	60	60	2	1	-10921639	158.952	173	92	197	3338	30.960	4.800	0.186	1.611
ID77863	77863	33	46.819	21.874	32.702	0	60	60	2	1	-10921639	122.667	127	57	185	2576	33.494	7.600	0.157	0.996
ID77862	77862	45	27.087	47.131	31.929	0	60	60	2	1	-10921639	82.714	92	34	115	1737	22.828	2.000	0.143	0.909
ID77865	77865	47	46.149	25.238	36.291	0	60	60	2	1	-10921639	141.905	150	69	185	2980	28.585	4.800	0.171	1.448
ID77864	77864	46	43.132	37.826	34.818	0	60	60	2	1	-10921639	113.762	115	69	173	2389	26.758	4.800	0.168	1.223
ID77866	77866	32	63.111	29.990	38.010	0	60	60	2	1	-10921639	152.476	150	104	220	3202	31.723	2.000	0.198	1.587
ID77845	77845	34	46.900	30.276	13.759	0	61	61	2	1	-10921639	137.571	139	69	197	2889	30.024	2.000	0.157	1.245
ID77847	77847	38	56.892	42.697	18.918	0	61	61	2	1	-10921639	166.238	162	115	220	3491	31.809	2.000	0.165	1.477
ID77846	77846	42	30.884	33.829	16.326	0	61	61	2	1	-10921639	135.333	139	92	173	2842	20.807	2.000	0.102	1.200
ID77849	77849	48	43.622	36.875	21.847	0	61	61	2	1	-10921639	143.571	139	104	208	3015	25.522	2.000	0.125	1.253
ID77848	77848	49	39.171	27.990	21.964	0	61	61	2	1	-10921639	136.333	139	92	185	2863	25.588	4.800	0.138	1.290
ID77851	77851	44	62.198	46.140	25.027	0	61	61	2	1	-10921639	156.286	162	92	220	3282	37.723	2.000	0.187	1.303
ID77850	77850	40	35.520	27.087	23.617	0	61	61	2	1	-10921639	135.810	139	104	173	2852	23.695	4.800	0.127	1.290
ID77853	77853	33	57.042	22.310	32.444	0	61	61	2	1	-10921639	127.571	127	46	208	2679	44.333	2.000	0.204	0.973
ID77852	77852	39	45.012	34.286	26.971	0	61	61	2	1	-10921639	148.667	139	115	220	3122	26.341	4.800	0.133	1.328
ID77855	77855	32	50.726	30.055	38.533	0	61	61	2	1	-10921639	136.381	150	81	197	2864	35.079	4.800	0.179	1.178
ID77854	77854	47	31.898	25.331	36.460	0	61	61	2	1	-10921639	133.048	139	81	162	2794	23.049	7.600	0.130	1.332
ID77841	77841	39	49.668	34.471	27.085	0	62	62	2	1	-10921639	159.714	150	127	220	3354	29.482	3.200	0.140	1.332
ID77840	77840	None	36.636	46.618	23.540	0	62	62	2	1	-10921639	161.810	162	104	197	3398	25.616	4.800	0.141	1.557
ID77843	77843	46	40.202	38.268	34.068	0	62	62	2	1	-10921639	125.333	127	81	150	2632	19.415	4.800	0.174	1.916
ID77842	77842	33	57.770	22.149	33.492	0	62	62	2	1	-10921639	131.857	139	57	185	2769	42.429	2.000	0.199	1.033
ID77844	77844	32	60.213	29.738	37.665	0	62	62	2	1	-10921639	164.000	162	115	220	3444	31.458	4.800	0.203	1.762
ID77835	77835	34	45.292	30.501	13.835	0	62	62	2	1	-10921639	145.857	139	104	197	3063	24.266	4.800	0.159	1.653
ID77837	77837	48	28.319	37.830	20.720	0	62	62	2	1	-10921639	136.905	139	81	173	2875	26.681	2.000	0.067	0.645
ID77836	77836	38	61.741	42.991	18.819	0	62	62	2	1	-10921639	179.333	173	127	231	3766	30.299	4.800	0.176	1.768
ID77839	77839	44	36.452	46.618	23.540	0	62	62	2	1	-10921639	161.810	162	104	197	3398	25.616	4.800	0.141	1.557
ID77838	77838	49	42.372	28.156	22.334	0	62	62	2	1	-10921639	147.429	150	92	185	3096	28.400	4.800	0.139	1.264
ID77873	77873	46	41.176	38.257	34.302	0	63	63	2	1	-10921639	128.048	127	92	185	2689	22.085	2.000	0.148	1.495
ID77872	77872	39	39.065	34.879	26.710	0	63	63	2	1	-10921639	146.286	150	92	197	3072	29.040	2.000	0.106	0.965
ID77875	77875	32	65.813	29.871	37.767	0	63	63	2	1	-10921639	164.571	173	92	220	3456	38.679	4.800	0.219	1.527
ID77874	77874	33	76.099	23.275	35.054	0	63	63	2	1	-10921639	185.571	197	104	255	3897	42.419	4.800	0.250	1.751
ID77876	77876	None	28.648	15.061	40.179	0	63	63	2	1	-10921639	65.190	69	34	92	1369	17.096	4.800	0.251	1.530
ID77867	77867	34	53.805	30.747	13.495	0	63	63	2	1	-10921639	146.286	150	104	197	3072	28.751	4.800	0.198	1.679
ID77869	77869	48	35.181	35.949	22.087	0	63	63	2	1	-10921639	151.857	150	115	208	3189	22.628	3.200	0.096	1.175
ID77868	77868	38	50.119	42.502	18.068	0	63	63	2	1	-10921639	174.000	173	115	231	3654	34.041	7.600	0.143	1.282
ID77871	77871	44	67.581	47.184	24.307	0	63	63	2	1	-10921639	174.429	173	127	243	3663	28.882	4.800	0.209	2.088
ID77870	77870	49	27.109	28.373	22.383	0	63	63	2	1	-10921639	133.667	139	92	173	2807	19.948	4.800	0.121	1.450
ID77877	77877	34	48.974	31.091	13.212	0	64	64	2	1	-10921639	140.667	139	104	185	2954	26.439	4.800	0.176	1.596
ID77879	77879	49	43.883	27.746	22.660	0	64	64	2	1	-10921639	140.810	139	104	185	2957	25.530	2.000	0.139	1.346
ID77878	77878	38	59.900	43.110	17.734	0	64	64	2	1	-10921639	171.810	162	115	243	3608	36.928	7.600	0.159	1.278
ID77881	77881	39	41.840	35.722	26.736	0	64	64	2	1	-10921639	145.143	150	104	208	3048	27.608	2.000	0.110	1.044
ID77880	77880	44	74.513	47.424	23.605	0	64	64	2	1	-10921639	176.190	173	81	255	3700	44.311	4.800	0.225	1.458
ID77883	77883	33	85.505	22.951	34.607	0	64	64	2	1	-10921639	193.810	208	104	255	4070	39.978	4.800	0.270	2.061
ID77882	77882	46	28.800	38.412	32.932	0	64	64	2	1	-10921639	124.286	127	92	162	2610	18.717	3.200	0.099	1.197
ID77884	77884	32	77.260	30.007	37.579	0	64	64	2	1	-10921639	178.333	173	81	243	3745	43.615	4.800	0.241	1.590
ID77889	77889	33	91.081	22.923	34.366	0	65	65	2	1	-10921639	193.333	197	115	255	4060	46.917	4.800	0.262	1.713
ID77888	77888	44	71.129	47.220	23.248	0	65	65	2	1	-10921639	192.143	185	139	255	4035	35.829	4.800	0.204	1.819
ID77891	77891	32	59.408	30.313	37.648	0	65	65	2	1	-10921639	180.619	185	104	220	3793	30.579	4.800	0.203	1.991
ID77890	77890	46	32.213	38.327	34.483	0	65	65	2	1	-10921639	130.333	127	104	162	2737	16.560	6.364	0.120	1.688
ID77885	77885	34	58.116	30.676	13.545	0	65	65	2	1	-10921639	154.571	150	115	208	3246	30.841	4.800	0.175	1.492
ID77887	77887	49	74.641	27.840	23.170	0	65	65	2	1	-10921639	169.524	162	115	255	3560	40.162	2.000	0.206	1.443
ID77886	77886	38	43.388	43.063	17.686	0	65	65	2	1	-10921639	155.190	162	104	197	3259	26.860	2.000	0.124	1.274
ID77893	77893	38	40.692	43.319	16.920	0	66	66	2	1	-10921639	125.857	115	69	197	2643	33.079	2.000	0.093	0.647
ID77892	77892	34	67.717	30.879	13.288	0	66	66	2	1	-10921639	153.952	162	92	220	3233	38.787	2.000	0.215	1.405
ID77895	77895	None	29.955	39.314	20.504	0	66	66	2	1	-10921639	163.381	162	127	208	3431	22.903	2.000	0.067	0.891
ID77894	77894	50	29.853	35.685	18.763	0	66	66	2	1	-10921639	155.190	162	104	185	3259	21.748	2.000	0.080	1.063
ID77897	77897	44	74.248	47.014	23.209	0	66	66	2	1	-10921639	209.762	220	150	255	4405	33.427	4.800	0.207	2.152
ID77896	77896	49	46.116	28.123	23.413	0	66	66	2	1	-10921639	156.905	162	104	208	3295	29.274	3.200	0.144	1.351
ID77899	77899	33	61.412	23.342	35.657	0	66	66	2	1	-10921639	163.333	173	92	255	3430	43.129	2.000	0.190	1.208
ID77898	77898	46	43.685	38.013	34.410	0	66	66	2	1	-10921639	138.571	139	104	197	2910	27.069	2.000	0.117	1.071
ID77900	77900	32	62.219	30.549	37.903	0	66	66	2	1	-10921639	175.190	173	127	231	3679	32.408	4.800	0.190	1.726
ID77921	77921	38	48.424	43.213	17.241	0	67	67	2	1	-10921639	147.524	150	81	208	3098	33.908	2.000	0.152	1.147
ID77920	77920	34	67.560	30.914	13.698	0	67	67	2	1	-10921639	151.952	139	104	220	3191	31.035	2.000	0.222	1.776
ID77923	77923	49	46.235	28.280	22.868	0	67	67	2	1	-10921639	151.857	150	92	185	3189	25.709	4.800	0.156	1.596
ID77922	77922	50	41.155	35.828	19.077	0	67	67	2	1	-10921639	155.714	150	115	197	3270	24.179	4.800	0.132	1.506
ID77925	77925	51	39.010	36.125	24.831	0	67	67	2	1	-10921639	147.333	150	104	197	3094	25.112	2.000	0.100	1.069
ID77924	77924	44	73.066	46.882	22.642	0	67	67	2	1	-10921639	194.714	208	115	255	4089	39.117	4.800	0.192	1.602
ID77927	77927	46	37.512	37.538	35.552	0	67	67	2	1	-10921639	126.476	127	69	173	2656	27.791	2.000	0.125	1.015
ID77926	77926	33	65.836	23.153	34.849	0	67	67	2	1	-10921639	176.714	185	92	243	3711	37.252	6.287	0.188	1.504
ID77929	77929	None	31.961	3.000	45.000	0	67	67	2	1	-10921639	61.476	57	22	104	1291	24.490	2.000	0.264	1.048
ID77928	77928	32	57.592	30.231	37.634	0	67	67	2	1	-10921639	164.571	162	104	231	3456	35.541	4.800	0.179	1.404
ID77905	77905	49	50.276	28.947	22.511	0	68	68	2	1	-10921639	149.143	150	92	197	3132	29.623	2.000	0.152	1.328
ID77904	77904	50	40.715	35.760	18.702	0	68	68	2	1	-10921639	165.714	162	127	208	3480	21.171	4.800	0.128	1.772
ID77907	77907	51	50.040	36.167	24.960	0	68	68	2	1	-10921639	158.333	162	115	231	3325	30.264	2.000	0.122	1.141
ID77906	77906	44	78.676	46.611	23.178	0	68	68	2	1	-10921639	207.667	220	115	255	4361	42.982	4.800	0.239	1.865
ID77909	77909	33	61.595	23.228	35.891	0	68	68	2	1	-10921639	169.381	173	104	220	3557	36.254	4.800	0.189	1.483
ID77908	77908	46	39.762	37.981	34.906	0	68	68	2	1	-10921639	138.048	150	81	173	2899	25.152	4.800	0.155	1.477
ID77910	77910	32	67.266	29.688	37.185	0	68	68	2	1	-10921639	182.810	185	127	243	3839	34.454	4.800	0.199	1.761
ID77901	77901	None	27.234	52.482	9.967	0	68	68	2	1	-10921639	75.571	69	46	104	1587	16.705	2.000	0.167	1.298
ID77903	77903	38	63.514	42.909	17.838	0	68	68	2	1	-10921639	165.714	150	104	255	3480	40.137	2.000	0.151	1.084
ID77902	77902	34	48.831	30.624	13.738	0	68	68	2	1	-10921639	149.095	150	104	208	3131	28.319	3.200	0.164	1.480
ID77911	77911	34	43.641	32.085	13.229	0	69	69	2	1	-10921639	145.095	139	104	185	3047	28.834	7.600	0.146	1.282
ID77913	77913	52	62.826	46.677	21.600	0	69	69	2	1	-10921639	197.762	208	104	255	4153	46.391	4.800	0.199	1.415
ID77912	77912	38	67.207	43.226	18.110	0	69	69	2	1	-10921639	190.619	185	127	255	4003	38.960	7.600	0.161	1.360
ID77915	77915	44	65.374	46.631	23.613	0	69	69	2	1	-10921639	169.048	173	81	255	3550	55.097	6.255	0.162	0.855
ID77914	77914	49	47.396	29.314	22.188	0	69	69	2	1	-10921639	154.667	150	92	220	3248	29.227	2.000	0.143	1.326
ID77917	77917	46	53.920	37.919	34.060	0	69	69	2	1	-10921639	144.667	139	115	208	3038	27.429	2.000	0.161	1.464
ID77916	77916	53	48.779	22.848	32.428	0	69	69	2	1	-10921639	153.524	150	81	231	3224	41.163	2.000	0.125	0.826
ID77919	77919	32	78.716	29.911	37.421	0	69	69	2	1	-10921639	190.048	185	139	255	3991	39.833	2.000	0.210	1.655
ID77918	77918	33	66.454	23.022	36.171	0	69	69	2	1	-10921639	189.524	197	127	243	3980	33.251	4.800	0.200	1.900
ID77937	77937	33	58.132	23.297	36.262	0	70	70	2	1	-10921639	171.667	173	115	231	3605	35.982	2.000	0.144	1.202
ID77936	77936	46	57.468	38.310	33.938	0	70	70	2	1	-10921639	145.810	139	81	197	3062	34.202	2.000	0.173	1.256
ID77938	77938	32	74.796	30.079	37.269	0	70	70	2	1	-10921639	189.476	197	115	255	3979	42.786	2.000	0.190	1.415
ID77931	77931	38	60.399	42.662	17.557	0	70	70	2	1	-10921639	189.905	185	150	255	3988	35.054	7.600	0.138	1.314
ID77930	77930	34	54.166	32.310	13.104	0	70	70	2	1	-10921639	144.667	139	92	231	3038	38.257	7.600	0.145	0.955
ID77933	77933	49	57.538	29.913	22.397	0	70	70	2	1	-10921639	164.048	150	127	255	3445	31.682	2.000	0.153	1.375
ID77932	77932	None	27.283	36.818	20.043	0	70	70	2	1	-10921639	166.857	162	139	197	3504	20.609	4.800	0.071	1.067
ID77935	77935	53	37.330	23.996	32.142	0	70	70	2	1	-10921639	149.095	150	104	197	3131	29.278	2.000	0.112	1.026
ID77934	77934	52	74.677	46.462	22.321	0	70	70	2	1	-10921639	226.524	231	162	255	4757	30.546	4.800	0.204	2.508
ID77939	77939	34	52.350	32.082	13.221	0	71	71	2	1	-10921639	161.762	162	104	220	3397	33.838	4.800	0.167	1.370
ID77941	77941	49	46.072	29.318	22.770	0	71	71	2	1	-10921639	130.381	127	81	197	2738	34.504	2.000	0.115	0.778
ID77940	77940	38	57.278	42.395	17.698	0	71	71	2	1	-10921639	183.857	185	115	243	3861	35.936	4.800	0.149	1.327
ID77943	77943	None	39.197	36.498	24.466	0	71	71	2	1	-10921639	159.571	162	115	220	3351	25.822	4.800	0.115	1.271
ID77942	77942	52	80.108	46.188	22.946	0	71	71	2	1	-10921639	212.190	220	127	255	4456	42.769	4.800	0.211	1.726
ID77945	77945	46	62.135	37.870	34.054	0	71	71	2	1	-10921639	157.905	162	115	220	3316	32.960	2.000	0.186	1.505
ID77944	77944	53	32.416	23.691	31.365	0	71	71	2	1	-10921639	140.810	150	104	185	2957	28.296	4.800	0.111	0.991
ID77947	77947	32	64.014	29.885	36.850	0	71	71	2	1	-10921639	183.952	185	104	255	3863	39.796	2.000	0.169	1.334
ID77946	77946	33	61.605	22.812	36.504	0	71	71	2	1	-10921639	168.476	173	104	255	3538	42.626	2.000	0.163	1.109
ID77953	77953	52	76.884	45.861	22.924	0	72	72	2	1	-10921639	204.476	220	92	255	4294	52.943	4.800	0.190	1.235
ID77952	77952	49	37.479	29.498	22.753	0	72	72	2	1	-10921639	121.000	115	81	197	2541	29.399	2.000	0.117	0.861
ID77955	77955	46	72.664	37.917	33.831	0	72	72	2	1	-10921639	144.190	127	92	243	3028	40.548	2.000	0.219	1.277
ID77954	77954	53	58.007	23.353	31.591	0	72	72	2	1	-10921639	169.524	173	104	243	3560	39.212	2.000	0.152	1.141
ID77957	77957	32	76.437	30.293	37.118	0	72	72	2	1	-10921639	206.048	208	139	255	4327	36.449	4.800	0.202	1.902
ID77956	77956	33	48.846	23.125	36.697	0	72	72	2	1	-10921639	170.095	173	104	231	3572	36.003	4.800	0.137	1.137
ID77949	77949	None	38.365	31.468	16.069	0	72	72	2	1	-10921639	162.952	162	115	208	3422	33.355	2.000	0.092	0.823
ID77948	77948	34	70.451	32.417	12.529	0	72	72	2	1	-10921639	174.524	162	104	255	3665	42.932	2.000	0.186	1.273
ID77951	77951	54	29.288	23.158	22.760	0	72	72	2	1	-10921639	101.143	104	69	139	2124	20.708	3.200	0.119	1.036
ID77950	77950	38	59.242	42.476	17.444	0	72	72	2	1	-10921639	176.810	173	115	255	3713	43.709	4.800	0.162	1.129
ID77969	77969	32	70.385	28.967	36.827	0	73	73	2	1	-10921639	203.286	208	115	255	4269	43.340	6.339	0.180	1.431
ID77968	77968	33	43.866	23.194	36.015	0	73	73	2	1	-10921639	166.857	173	104	220	3504	33.629	2.000	0.100	0.904
ID77959	77959	38	63.056	42.896	17.526	0	73	73	2	1	-10921639	191.476	173	127	255	4021	38.649	7.600	0.139	1.212
ID77958	77958	34	70.598	32.373	12.921	0	73	73	2	1	-10921639	168.381	162	115	255	3536	41.486	2.000	0.188	1.284
ID77961	77961	54	41.234	23.194	22.437	0	73	73	2	1	-10921639	107.048	104	69	162	2248	30.278	2.000	0.143	0.883
ID77960	77960	None	32.463	37.584	21.202	0	73	73	2	1	-10921639	171.762	173	127	197	3607	20.618	7.600	0.095	1.445
ID77963	77963	52	70.317	45.684	23.194	0	73	73	2	1	-10921639	193.381	185	104	255	4061	47.771	2.000	0.170	1.178
ID77962	77962	49	58.971	29.735	22.528	0	73	73	2	1	-10921639	149.667	139	92	220	3143	37.378	2.000	0.175	1.195
ID77965	77965	53	74.292	23.397	31.462	0	73	73	2	1	-10921639	170.238	173	81	255	3575	56.918	2.000	0.183	0.924
ID77964	77964	55	32.991	37.030	23.555	0	73	73	2	1	-10921639	153.000	150	104	197	3213	26.943	2.000	0.083	0.866
ID77967	77967	46	65.476	38.272	33.754	0	73	73	2	1	-10921639	148.571	139	92	220	3120	36.800	2.000	0.204	1.367
ID77966	77966	None	27.394	47.251	32.939	0	73	73	2	1	-10921639	77.810	81	46	115	1634	18.348	2.000	0.149	1.100
ID77971	77971	38	65.722	42.629	17.379	0	74	74	2	1	-10921639	185.048	185	115	255	3886	45.891	2.000	0.158	1.101
ID77970	77970	34	70.914	32.585	13.027	0	74	74	2	1	-10921639	170.714	162	104	255	3585	44.110	2.000	0.181	1.187
ID77973	77973	54	43.173	23.148	22.404	0	74	74	2	1	-10921639	114.190	104	69	173	2398	27.331	2.000	0.162	1.167
ID77972	77972	56	63.758	45.867	21.491	0	74	74	2	1	-10921639	198.857	185	104	255	4176	46.245	2.000	0.140	1.056
ID77975	77975	52	65.394	45.213	22.937	0	74	74	2	1	-10921639	202.190	197	115	255	4246	46.104	2.000	0.155	1.179
ID77974	77974	49	53.814	30.128	23.082	0	74	74	2	1	-10921639	154.667	150	115	208	3248	28.308	2.000	0.166	1.557
ID77977	77977	53	72.248	23.512	31.250	0	74	74	2	1	-10921639	171.143	173	92	255	3594	49.052	2.000	0.178	1.052
ID77976	77976	55	28.130	36.266	23.742	0	74	74	2	1	-10921639	150.095	150	104	197	3152	26.423	2.000	0.055	0.591
ID77979	77979	33	45.764	23.663	36.219	0	74	74	2	1	-10921639	187.762	185	127	231	3943	27.412	4.800	0.120	1.468
ID77978	77978	46	65.478	38.374	33.726	0	74	74	2	1	-10921639	149.048	139	92	208	3130	34.564	2.000	0.217	1.540
ID77980	77980	32	76.514	30.237	36.939	0	74	74	2	1	-10921639	211.524	220	127	255	4442	38.522	4.800	0.212	1.920
ID77985	77985	49	60.723	30.230	23.214	0	75	75	2	1	-10921639	163.476	162	115	220	3433	35.687	2.000	0.169	1.326
ID77984	77984	56	62.896	45.258	21.717	0	75	75	2	1	-10921639	201.571	197	127	255	4233	38.969	7.600	0.148	1.332
ID77987	77987	53	79.516	22.931	31.114	0	75	75	2	1	-10921639	180.000	173	104	255	3780	46.195	2.000	0.192	1.257
ID77986	77986	59	29.736	42.628	27.738	0	75	75	2	1	-10921639	123.619	127	57	173	2596	28.878	2.000	0.102	0.791
ID77989	77989	46	59.039	38.128	33.669	0	75	75	2	1	-10921639	159.524	162	115	231	3350	29.409	4.800	0.193	1.756
ID77988	77988	57	37.127	47.182	32.875	0	75	75	2	1	-10921639	77.714	69	46	150	1632	25.372	2.000	0.159	0.842
ID77991	77991	32	77.096	30.914	37.216	0	75	75	2	1	-10921639	213.762	208	162	255	4489	36.595	4.800	0.211	2.035
ID77990	77990	33	47.983	24.033	36.554	0	75	75	2	1	-10921639	177.762	185	104	243	3733	45.895	6.289	0.120	0.830
ID77981	77981	34	77.427	32.642	13.293	0	75	75	2	1	-10921639	182.952	162	104	255	3842	48.494	2.000	0.209	1.304
ID77983	77983	54	59.044	23.221	22.300	0	75	75	2	1	-10921639	128.048	115	81	208	2689	36.161	2.000	0.206	1.211
ID77982	77982	38	61.529	42.654	17.545	0	75	75	2	1	-10921639	191.095	197	127	255	4013	40.060	2.000	0.124	1.051
ID78003	78003	38	58.179	43.273	17.866	0	76	76	2	1	-10921639	195.524	197	150	255	4106	34.664	7.600	0.131	1.305
ID78002	78002	34	75.936	32.363	13.250	0	76	76	2	1	-10921639	177.333	173	104	255	3724	47.785	2.000	0.202	1.250
ID78005	78005	56	61.991	45.239	21.873	0	76	76	2	1	-10921639	204.905	208	115	255	4303	39.300	7.600	0.142	1.293
ID78004	78004	54	62.872	23.060	21.829	0	76	76	2	1	-10921639	132.524	127	69	220	2783	37.223	2.000	0.212	1.247
ID78007	78007	59	34.453	42.025	29.153	0	76	76	2	1	-10921639	122.714	115	81	185	2577	30.517	2.000	0.084	0.620
ID78006	78006	49	73.723	30.452	23.252	0	76	76	2	1	-10921639	173.000	162	115	255	3633	42.919	2.000	0.200	1.342
ID78009	78009	46	44.646	38.448	33.113	0	76	76	2	1	-10921639	143.048	139	104	185	3004	24.705	2.000	0.143	1.452
ID78008	78008	53	53.602	23.355	31.143	0	76	76	2	1	-10921639	165.190	162	104	231	3469	37.943	2.000	0.146	1.109
ID78011	78011	33	56.906	24.013	35.824	0	76	76	2	1	-10921639	198.714	208	127	243	4173	39.352	4.800	0.148	1.306
ID78010	78010	57	30.636	47.294	32.632	0	76	76	2	1	-10921639	81.238	81	57	139	1706	20.710	2.000	0.148	1.012
ID78012	78012	32	83.384	31.030	37.176	0	76	76	2	1	-10921639	209.381	208	162	255	4397	38.488	4.800	0.208	1.871
ID78001	78001	32	68.823	31.153	37.039	0	77	77	2	1	-10921639	203.190	208	139	255	4267	34.364	4.800	0.211	2.060
ID78000	78000	33	40.868	24.197	36.498	0	77	77	2	1	-10921639	175.619	173	127	220	3688	26.809	2.000	0.103	1.218
ID77993	77993	38	55.835	42.895	17.747	0	77	77	2	1	-10921639	190.476	197	127	255	4000	36.268	3.200	0.125	1.169
ID77992	77992	34	74.191	32.292	13.163	0	77	77	2	1	-10921639	160.143	139	81	255	3363	49.724	2.000	0.196	1.056
ID77995	77995	56	63.155	45.193	21.987	0	77	77	2	1	-10921639	214.857	220	139	255	4512	34.780	4.800	0.154	1.645
ID77994	77994	54	62.199	22.833	21.652	0	77	77	2	1	-10921639	127.571	115	69	220	2679	41.082	2.000	0.199	1.031
ID77997	77997	53	59.523	23.807	30.735	0	77	77	2	1	-10921639	174.000	162	127	255	3654	30.637	4.800	0.151	1.493
ID77996	77996	49	67.535	30.430	23.332	0	77	77	2	1	-10921639	176.143	173	115	255	3699	41.019	2.000	0.179	1.305
ID77999	77999	None	28.897	8.793	35.706	0	77	77	2	1	-10921639	65.048	57	46	104	1366	13.570	4.800	0.222	1.743
ID77998	77998	46	34.224	38.238	33.433	0	77	77	2	1	-10921639	134.810	139	104	185	2831	23.271	2.000	0.094	0.991
ID78032	78032	49	65.960	31.059	23.483	0	78	78	2	1	-10921639	188.762	173	150	255	3964	32.190	4.800	0.172	1.725
ID78034	78034	53	64.216	23.399	30.533	0	78	78	2	1	-10921639	171.048	173	115	255	3592	39.624	2.000	0.162	1.203
ID78036	78036	57	29.827	46.805	33.329	0	78	78	2	1	-10921639	92.762	92	57	150	1948	22.208	2.000	0.102	0.776
ID78038	78038	46	36.210	38.594	33.603	0	78	78	2	1	-10921639	143.571	139	104	185	3015	23.357	4.800	0.131	1.423
ID78025	78025	34	82.644	32.251	13.302	0	78	78	2	1	-10921639	169.571	173	92	255	3561	51.514	2.000	0.219	1.183
ID78040	78040	33	31.776	24.394	35.074	0	78	78	2	1	-10921639	163.476	162	115	208	3433	26.604	2.000	0.080	0.907
ID78043	78043	32	70.459	31.496	37.406	0	78	78	2	1	-10921639	205.524	208	139	255	4316	37.070	4.800	0.182	1.709
ID78026	78026	38	69.112	42.926	17.981	0	78	78	2	1	-10921639	208.810	208	127	255	4385	40.082	2.000	0.159	1.426
ID78028	78028	54	79.931	23.248	21.926	0	78	78	2	1	-10921639	148.476	139	69	243	3118	47.237	2.000	0.245	1.237
ID78030	78030	56	68.747	45.016	21.999	0	78	78	2	1	-10921639	215.524	220	139	255	4526	38.448	2.000	0.160	1.548
ID78033	78033	56	63.059	44.641	22.019	0	79	79	2	1	-10921639	201.095	208	104	255	4223	47.240	2.000	0.138	1.031
ID78035	78035	49	54.551	30.215	23.117	0	79	79	2	1	-10921639	179.000	173	127	243	3759	30.643	4.800	0.139	1.426
ID78037	78037	53	49.446	23.266	30.487	0	79	79	2	1	-10921639	152.429	150	92	208	3201	35.701	4.800	0.151	1.118
ID78039	78039	46	46.879	39.203	31.878	0	79	79	2	1	-10921639	176.762	185	127	208	3712	21.751	4.800	0.149	2.111
ID78041	78041	57	48.265	46.530	33.025	0	79	79	2	1	-10921639	110.952	104	69	197	2330	33.283	2.000	0.190	1.065
ID78027	78027	34	82.194	32.423	13.798	0	79	79	2	1	-10921639	188.952	173	104	255	3968	48.994	2.000	0.216	1.372
ID78042	78042	33	51.777	23.958	36.011	0	79	79	2	1	-10921639	167.333	162	115	231	3514	34.000	2.000	0.133	1.152
ID78029	78029	38	63.102	43.106	17.714	0	79	79	2	1	-10921639	211.476	208	162	255	4441	31.960	4.800	0.150	1.728
ID78045	78045	32	66.248	32.160	37.669	0	79	79	2	1	-10921639	180.000	185	92	255	3780	47.666	2.000	0.153	1.001
ID78044	78044	None	51.540	29.439	36.114	0	79	79	2	1	-10921639	198.667	208	150	255	4172	31.574	2.000	0.112	1.266
ID78031	78031	54	87.875	23.181	21.586	0	79	79	2	1	-10921639	160.714	162	69	255	3375	57.188	2.000	0.258	1.152
ID78065	78065	57	36.367	46.627	33.103	0	80	80	2	1	-10921639	99.952	92	57	139	2099	24.746	2.000	0.149	1.049
ID78064	78064	46	33.659	40.131	30.699	0	80	80	2	1	-10921639	150.667	150	104	185	3164	25.466	4.800	0.111	1.178
ID78067	78067	33	55.027	23.946	36.286	0	80	80	2	1	-10921639	170.095	173	127	231	3572	29.163	2.000	0.150	1.524
ID78066	78066	60	35.467	38.344	33.559	0	80	80	2	1	-10921639	144.619	139	104	208	3037	29.430	7.600	0.090	0.813
ID78068	78068	32	65.816	32.557	37.482	0	80	80	2	1	-10921639	181.857	173	104	255	3819	46.611	2.000	0.149	1.014
ID78059	78059	38	53.638	42.760	18.179	0	80	80	2	1	-10921639	201.000	208	139	255	4221	40.591	4.800	0.128	1.126
ID78058	78058	34	76.975	32.562	14.064	0	80	80	2	1	-10921639	188.952	197	104	255	3968	45.569	4.800	0.203	1.401
ID78061	78061	56	63.148	45.077	21.973	0	80	80	2	1	-10921639	224.333	243	150	255	4711	34.318	4.800	0.151	1.717
ID78060	78060	54	92.110	23.084	21.677	0	80	80	2	1	-10921639	168.571	139	104	255	3540	51.834	2.000	0.249	1.296
ID78063	78063	53	43.987	23.494	30.572	0	80	80	2	1	-10921639	148.571	162	69	220	3120	37.173	2.000	0.120	0.854
ID78062	78062	49	68.200	30.170	23.090	0	80	80	2	1	-10921639	178.857	173	127	243	3756	36.168	2.000	0.179	1.502
ID78017	78017	49	53.071	30.128	23.020	0	81	81	2	1	-10921639	171.667	162	139	231	3605	25.110	4.800	0.149	1.769
ID78016	78016	56	68.226	45.353	22.140	0	81	81	2	1	-10921639	222.143	231	162	255	4665	35.055	7.600	0.163	1.777
ID78019	78019	53	32.123	23.745	30.784	0	81	81	2	1	-10921639	146.333	150	104	185	3073	20.838	2.000	0.096	1.228
ID78018	78018	46	40.782	39.173	30.313	0	81	81	2	1	-10921639	170.571	173	127	220	3582	23.788	4.800	0.121	1.551
ID78021	78021	60	55.997	37.996	33.767	0	81	81	2	1	-10921639	166.286	173	104	220	3492	34.297	3.200	0.153	1.286
ID78020	78020	57	52.602	46.341	32.993	0	81	81	2	1	-10921639	119.286	104	81	208	2505	34.103	2.000	0.150	0.913
ID78023	78023	58	38.195	29.288	36.285	0	81	81	2	1	-10921639	194.952	197	139	231	4094	26.316	4.800	0.084	1.146
ID78022	78022	33	50.410	24.109	36.325	0	81	81	2	1	-10921639	166.238	162	92	220	3491	34.212	2.000	0.136	1.160
ID78024	78024	32	60.504	32.146	37.685	0	81	81	2	1	-10921639	182.762	185	115	243	3838	41.369	2.000	0.147	1.132
ID78013	78013	34	77.504	32.530	14.278	0	81	81	2	1	-10921639	194.476	197	115	255	4084	43.561	4.800	0.211	1.554
ID78015	78015	54	97.100	22.883	21.428	0	81	81	2	1	-10921639	171.762	150	104	255	3607	52.083	2.000	0.295	1.504
ID78014	78014	38	57.409	42.978	18.380	0	81	81	2	1	-10921639	195.429	197	127	255	4104	41.955	2.000	0.132	1.083
ID78049	78049	56	68.756	45.354	22.361	0	82	82	2	1	-10921639	218.810	220	173	255	4595	30.800	4.800	0.157	1.931
ID78048	78048	54	100.573	23.140	21.749	0	82	82	2	1	-10921639	171.238	150	81	255	3596	58.326	2.000	0.281	1.289
ID78051	78051	46	41.175	39.107	29.751	0	82	82	2	1	-10921639	186.095	185	139	231	3908	23.837	7.600	0.109	1.540
ID78050	78050	49	47.467	30.799	23.255	0	82	82	2	1	-10921639	172.429	173	127	220	3621	26.983	2.000	0.141	1.583
ID78053	78053	60	42.551	37.935	33.491	0	82	82	2	1	-10921639	167.857	173	104	208	3525	28.756	7.600	0.110	1.154
ID78052	78052	53	27.036	23.117	30.829	0	82	82	2	1	-10921639	119.333	127	57	173	2506	30.292	2.000	0.073	0.537
ID78055	78055	33	55.362	24.064	36.208	0	82	82	2	1	-10921639	167.857	173	92	220	3525	34.436	2.000	0.150	1.271
ID78054	78054	57	52.387	46.248	33.105	0	82	82	2	1	-10921639	124.714	115	81	208	2619	31.591	2.000	0.155	1.058
ID78057	78057	32	55.802	32.494	37.560	0	82	82	2	1	-10921639	181.190	185	115	243	3805	37.658	7.600	0.146	1.225
ID78056	78056	58	45.513	29.131	36.121	0	82	82	2	1	-10921639	193.810	197	162	231	4070	22.818	4.800	0.104	1.603
ID78047	78047	38	63.975	42.783	17.855	0	82	82	2	1	-10921639	214.905	220	139	255	4513	35.385	4.800	0.160	1.671
ID78046	78046	34	75.004	32.625	14.732	0	82	82	2	1	-10921639	188.286	173	139	255	3954	37.965	2.000	0.187	1.564
ID78081	78081	54	89.855	23.265	21.411	0	83	83	2	1	-10921639	182.905	185	115	255	3841	49.676	4.800	0.261	1.523
ID78080	78080	38	64.343	43.253	16.965	0	83	83	2	1	-10921639	201.667	208	115	255	4235	44.901	4.800	0.167	1.286
ID78083	78083	49	45.948	31.064	22.851	0	83	83	2	1	-10921639	167.952	173	115	208	3527	25.615	2.000	0.138	1.588
ID78082	78082	56	67.349	45.372	22.439	0	83	83	2	1	-10921639	223.810	220	150	255	4700	30.693	4.800	0.170	2.122
ID78085	78085	57	52.584	46.818	33.165	0	83	83	2	1	-10921639	122.048	104	92	197	2563	32.208	2.000	0.164	1.067
ID78084	78084	46	51.727	39.044	28.605	0	83	83	2	1	-10921639	186.095	173	139	255	3908	29.777	2.000	0.124	1.377
ID78087	78087	58	44.407	29.461	36.339	0	83	83	2	1	-10921639	186.048	173	139	243	3907	31.868	2.000	0.085	0.913
ID78086	78086	33	78.471	23.859	36.034	0	83	83	2	1	-10921639	189.476	185	127	255	3979	37.371	4.800	0.206	1.730
ID78088	78088	32	63.450	32.597	37.726	0	83	83	2	1	-10921639	181.714	185	115	255	3816	43.452	2.000	0.151	1.100
ID78079	78079	34	73.350	32.862	14.814	0	83	83	2	1	-10921639	193.857	185	139	243	4071	33.019	4.800	0.204	1.989
ID78069	78069	34	61.828	32.903	14.900	0	84	84	2	1	-10921639	191.095	185	139	255	4013	29.747	4.800	0.164	1.814
ID78071	78071	54	80.308	23.689	20.960	0	84	84	2	1	-10921639	176.190	173	104	255	3700	43.001	2.000	0.216	1.458
ID78070	78070	38	76.187	43.207	17.002	0	84	84	2	1	-10921639	212.238	220	104	255	4457	46.556	2.000	0.189	1.446
ID78073	78073	56	62.504	45.077	22.681	0	84	84	2	1	-10921639	209.429	208	150	255	4398	37.891	4.800	0.154	1.473
ID78072	78072	49	37.458	31.074	23.073	0	84	84	2	1	-10921639	175.762	185	139	197	3691	18.649	4.800	0.119	2.006
ID78075	78075	60	49.523	38.094	34.126	0	84	84	2	1	-10921639	163.476	162	127	220	3433	23.723	4.800	0.154	1.841
ID78074	78074	57	51.270	46.484	33.011	0	84	84	2	1	-10921639	125.762	115	92	208	2641	31.780	2.000	0.163	1.109
ID78077	78077	58	34.319	28.008	36.336	0	84	84	2	1	-10921639	187.286	197	127	220	3933	29.784	2.000	0.071	0.834
ID78076	78076	33	77.077	23.849	35.925	0	84	84	2	1	-10921639	196.095	185	127	255	4118	40.115	2.000	0.191	1.566
ID78078	78078	32	56.097	32.498	37.022	0	84	84	2	1	-10921639	197.667	197	150	255	4151	27.443	4.800	0.158	1.969
ID78097	78097	60	30.174	38.270	33.672	0	85	85	2	1	-10921639	147.952	150	104	185	3107	23.574	2.000	0.077	0.900
ID78096	78096	57	62.532	46.734	32.862	0	85	85	2	1	-10921639	137.952	127	92	231	2897	36.059	2.000	0.199	1.267
ID78099	78099	33	82.159	23.475	35.764	0	85	85	2	1	-10921639	177.476	173	81	255	3727	56.737	2.000	0.239	1.209
ID78098	78098	58	51.963	29.145	35.422	0	85	85	2	1	-10921639	197.286	197	162	255	4143	26.100	4.800	0.135	1.801
ID78100	78100	32	52.805	33.299	37.586	0	85	85	2	1	-10921639	160.095	162	92	243	3362	43.662	2.000	0.112	0.741
ID78089	78089	34	71.314	32.587	15.129	0	85	85	2	1	-10921639	191.762	197	127	255	4027	44.359	7.600	0.169	1.247
ID78091	78091	54	61.119	23.957	20.619	0	85	85	2	1	-10921639	156.333	150	81	231	3283	37.446	2.000	0.183	1.292
ID78090	78090	38	75.168	42.458	17.782	0	85	85	2	1	-10921639	215.095	220	139	255	4517	43.527	4.800	0.187	1.557
ID78093	78093	56	67.820	45.547	22.473	0	85	85	2	1	-10921639	202.190	208	115	255	4246	45.158	4.800	0.165	1.271
ID78092	78092	49	34.727	30.664	22.851	0	85	85	2	1	-10921639	169.381	173	115	220	3557	24.276	2.000	0.100	1.269
ID78095	78095	61	44.057	22.575	29.710	0	85	85	2	1	-10921639	136.952	139	92	185	2876	27.999	2.000	0.140	1.199
ID78094	78094	62	30.492	17.690	30.402	0	85	85	2	1	-10921639	84.905	81	57	127	1783	23.097	2.000	0.156	0.993
ID78125	78125	34	64.614	32.106	14.676	0	86	86	2	1	-10921639	176.714	185	115	243	3711	37.074	2.000	0.164	1.340
ID78127	78127	38	53.613	42.262	18.378	0	86	86	2	1	-10921639	204.333	208	115	255	4291	39.186	4.800	0.131	1.210
ID78126	78126	None	43.492	35.753	17.040	0	86	86	2	1	-10921639	179.429	173	139	231	3768	28.479	2.000	0.105	1.194
ID78129	78129	56	62.985	45.623	22.544	0	86	86	2	1	-10921639	206.095	220	115	255	4328	47.155	4.800	0.155	1.171
ID78128	78128	54	43.560	24.224	20.111	0	86	86	2	1	-10921639	147.429	162	92	197	3096	30.480	2.000	0.127	1.090
ID78131	78131	None	33.409	40.807	24.894	0	86	86	2	1	-10921639	171.762	185	92	243	3607	36.432	2.000	0.039	0.354
ID78130	78130	49	30.920	29.310	22.902	0	86	86	2	1	-10921639	153.476	150	115	197	3223	24.174	2.000	0.074	0.875
ID78133	78133	61	33.656	23.069	29.872	0	86	86	2	1	-10921639	136.333	127	92	197	2863	27.021	4.800	0.125	1.123
ID78132	78132	None	27.319	39.414	28.387	0	86	86	2	1	-10921639	168.381	162	139	231	3536	24.157	7.600	0.044	0.594
ID78135	78135	58	36.360	29.266	33.234	0	86	86	2	1	-10921639	169.524	162	115	208	3560	26.776	2.000	0.087	1.019
ID78134	78134	62	28.059	16.769	31.424	0	86	86	2	1	-10921639	74.571	81	34	115	1566	21.588	2.000	0.173	1.017
ID78137	78137	60	37.978	37.795	34.217	0	86	86	2	1	-10921639	161.762	162	104	220	3397	30.597	2.000	0.103	0.986
ID78136	78136	57	55.570	46.558	32.737	0	86	86	2	1	-10921639	125.333	115	69	208	2632	38.701	2.000	0.177	0.973
ID78139	78139	32	63.235	32.596	37.822	0	86	86	2	1	-10921639	175.048	173	104	243	3676	44.800	2.000	0.161	1.082
ID78138	78138	33	71.904	23.722	35.211	0	86	86	2	1	-10921639	187.190	173	127	255	3931	38.063	2.000	0.171	1.436
ID78101	78101	34	56.211	32.393	15.122	0	87	87	2	1	-10921639	176.667	173	139	243	3710	33.078	2.000	0.149	1.381
ID78103	78103	54	66.058	25.381	18.997	0	87	87	2	1	-10921639	174.000	185	115	255	3654	40.186	4.800	0.182	1.332
ID78102	78102	38	67.646	42.077	17.970	0	87	87	2	1	-10921639	214.905	220	115	255	4513	40.181	4.800	0.158	1.460
ID78105	78105	56	66.009	45.649	22.494	0	87	87	2	1	-10921639	216.095	231	127	255	4538	43.561	4.800	0.166	1.414
ID78104	78104	49	33.244	30.223	22.618	0	87	87	2	1	-10921639	157.381	150	127	231	3305	29.566	7.600	0.062	0.625
ID78107	78107	57	59.986	46.667	32.585	0	87	87	2	1	-10921639	134.714	127	92	208	2829	38.797	2.000	0.198	1.147
ID78106	78106	61	30.426	22.799	28.962	0	87	87	2	1	-10921639	122.000	115	57	173	2562	30.457	2.000	0.098	0.718
ID78109	78109	33	73.049	23.406	35.323	0	87	87	2	1	-10921639	174.524	173	92	255	3665	53.414	2.000	0.184	1.017
ID78108	78108	60	37.393	38.061	33.737	0	87	87	2	1	-10921639	156.333	162	115	197	3283	25.588	7.600	0.116	1.267
ID78111	78111	32	80.172	33.118	37.534	0	87	87	2	1	-10921639	178.381	173	92	255	3746	52.964	2.000	0.212	1.180
ID78110	78110	58	44.252	28.585	35.836	0	87	87	2	1	-10921639	183.381	197	127	231	3851	32.384	2.000	0.086	0.899
ID78113	78113	34	67.844	32.830	15.097	0	88	88	2	1	-10921639	184.524	185	127	255	3875	35.618	4.800	0.178	1.567
ID78112	78112	None	30.974	55.314	10.110	0	88	88	2	1	-10921639	74.000	81	46	104	1554	16.300	4.800	0.209	1.568
ID78115	78115	54	36.342	25.036	19.073	0	88	88	2	1	-10921639	124.714	127	92	173	2619	27.889	2.000	0.123	0.977
ID78114	78114	38	59.588	42.503	18.304	0	88	88	2	1	-10921639	212.667	220	127	255	4466	37.936	2.000	0.140	1.374
ID78117	78117	56	66.224	45.432	22.900	0	88	88	2	1	-10921639	205.476	208	127	255	4315	40.605	2.000	0.142	1.261
ID78116	78116	49	33.553	29.630	21.987	0	88	88	2	1	-10921639	160.143	162	127	197	3363	17.645	4.800	0.111	1.812
ID78119	78119	63	30.996	39.618	28.701	0	88	88	2	1	-10921639	166.714	173	127	208	3501	27.047	2.000	0.075	0.855
ID78118	78118	61	37.277	22.961	27.784	0	88	88	2	1	-10921639	114.333	115	69	185	2401	28.913	2.000	0.107	0.763
ID78121	78121	60	29.896	38.316	33.169	0	88	88	2	1	-10921639	160.762	162	127	197	3376	21.693	4.800	0.078	1.078
ID78120	78120	58	34.010	28.008	33.383	0	88	88	2	1	-10921639	159.571	162	92	231	3351	33.336	2.000	0.068	0.606
ID78123	78123	33	71.826	23.221	34.658	0	88	88	2	1	-10921639	169.524	173	92	255	3560	48.868	2.000	0.188	1.097
ID78122	78122	57	62.961	46.357	32.680	0	88	88	2	1	-10921639	133.095	127	69	208	2795	37.518	2.000	0.211	1.239
ID78124	78124	32	82.904	33.075	37.166	0	88	88	2	1	-10921639	190.571	197	127	255	4002	42.673	2.000	0.210	1.552
ID78145	78145	None	36.355	40.243	25.015	0	89	89	2	1	-10921639	183.857	185	139	255	3861	26.958	7.600	0.079	0.997
ID78144	78144	56	58.282	45.297	22.853	0	89	89	2	1	-10921639	198.286	197	127	255	4164	45.441	2.000	0.121	0.942
ID78147	78147	63	30.847	39.918	27.895	0	89	89	2	1	-10921639	169.000	173	127	220	3549	25.807	6.374	0.053	0.663
ID78146	78146	61	28.912	22.657	27.395	0	89	89	2	1	-10921639	96.571	92	46	150	2028	31.514	2.000	0.078	0.445
ID78149	78149	60	44.286	38.200	32.857	0	89	89	2	1	-10921639	166.857	162	127	231	3504	28.911	7.600	0.107	1.120
ID78148	78148	57	55.422	46.568	32.439	0	89	89	2	1	-10921639	131.524	127	81	197	2762	38.081	2.000	0.181	1.057
ID78151	78151	33	76.901	23.285	34.628	0	89	89	2	1	-10921639	164.619	173	69	255	3457	58.588	2.000	0.188	0.889
ID78150	78150	58	59.731	28.569	33.676	0	89	89	2	1	-10921639	188.286	185	150	243	3954	30.070	4.800	0.162	1.750
ID78152	78152	32	65.473	33.648	37.154	0	89	89	2	1	-10921639	174.381	173	115	255	3662	37.079	4.800	0.178	1.421
ID78141	78141	38	59.934	42.731	18.231	0	89	89	2	1	-10921639	226.571	255	150	255	4758	39.320	4.800	0.158	1.573
ID78140	78140	34	63.160	32.362	15.013	0	89	89	2	1	-10921639	172.286	162	115	243	3618	37.423	2.000	0.157	1.248
ID78143	78143	49	50.791	30.404	21.741	0	89	89	2	1	-10921639	162.857	162	92	220	3420	36.145	4.800	0.144	1.132
ID78142	78142	54	38.688	24.966	19.498	0	89	89	2	1	-10921639	119.238	115	69	173	2504	30.287	2.000	0.125	0.877
ID78161	78161	58	62.908	28.132	33.316	0	90	90	2	1	-10921639	193.381	197	139	255	4061	37.246	2.000	0.142	1.289
ID78160	78160	33	68.606	23.548	33.461	0	90	90	2	1	-10921639	200.429	208	150	255	4209	31.371	4.800	0.191	2.047
ID78163	78163	57	50.905	46.125	32.836	0	90	90	2	1	-10921639	124.857	115	81	197	2622	29.249	2.000	0.166	1.212
ID78162	78162	60	34.038	38.485	33.008	0	90	90	2	1	-10921639	172.381	162	127	208	3620	22.886	7.600	0.088	1.213
ID78164	78164	32	67.605	34.121	37.128	0	90	90	2	1	-10921639	189.476	197	127	255	3979	36.497	2.000	0.170	1.507
ID78153	78153	34	52.292	32.651	15.365	0	90	90	2	1	-10921639	162.333	162	104	220	3409	35.805	2.000	0.148	1.168
ID78155	78155	None	55.165	44.000	18.000	0	90	90	2	1	-10921639	213.810	208	139	255	4490	35.234	4.800	0.135	1.440
ID78154	78154	38	55.554	41.721	18.480	0	90	90	2	1	-10921639	213.905	220	127	255	4492	45.067	4.800	0.131	1.097
ID78157	78157	49	55.822	30.949	21.731	0	90	90	2	1	-10921639	167.286	162	115	243	3513	34.311	2.000	0.145	1.237
ID78156	78156	54	43.353	24.741	20.258	0	90	90	2	1	-10921639	108.238	104	69	173	2273	30.684	2.000	0.139	0.863
ID78159	78159	63	42.372	39.832	28.244	0	90	90	2	1	-10921639	180.619	173	139	255	3793	30.001	2.000	0.083	0.919
ID78158	78158	56	72.644	45.172	23.083	0	90	90	2	1	-10921639	208.857	220	150	255	4386	39.292	2.000	0.161	1.477
ID78191	78191	38	55.545	41.920	18.716	0	91	91	2	1	-10921639	219.381	243	150	255	4607	34.601	3.200	0.121	1.370
ID78190	78190	34	52.126	32.676	14.909	0	91	91	2	1	-10921639	169.048	173	115	231	3550	29.408	4.800	0.143	1.437
ID78193	78193	49	73.322	30.867	21.994	0	91	91	2	1	-10921639	187.095	173	127	255	3929	37.848	2.000	0.184	1.537
ID78192	78192	54	40.542	24.797	20.964	0	91	91	2	1	-10921639	108.810	104	57	185	2285	32.514	2.000	0.107	0.645
ID78195	78195	61	50.658	22.685	26.112	0	91	91	2	1	-10921639	112.048	104	57	173	2353	34.169	2.000	0.175	0.976
ID78194	78194	56	68.876	45.247	23.235	0	91	91	2	1	-10921639	211.667	208	150	255	4445	34.526	4.800	0.159	1.682
ID78197	78197	60	34.126	38.369	32.413	0	91	91	2	1	-10921639	178.810	173	150	231	3755	20.373	4.800	0.088	1.425
ID78196	78196	63	27.056	39.672	28.133	0	91	91	2	1	-10921639	166.667	173	127	220	3500	23.642	2.000	0.047	0.638
ID78199	78199	58	54.517	28.767	33.337	0	91	91	2	1	-10921639	167.857	162	104	231	3525	35.063	2.000	0.153	1.270
ID78198	78198	33	80.411	22.827	33.327	0	91	91	2	1	-10921639	191.571	197	127	255	4023	36.770	4.800	0.256	2.123
ID78201	78201	32	57.669	34.527	37.033	0	91	91	2	1	-10921639	165.619	173	92	243	3478	40.638	2.000	0.150	1.061
ID78200	78200	57	49.335	46.065	32.962	0	91	91	2	1	-10921639	129.714	127	92	197	2724	29.116	2.000	0.153	1.180
ID78202	78202	None	29.259	14.000	45.000	0	91	91	2	1	-10921639	55.857	46	34	92	1173	18.890	2.000	0.284	1.309
ID78177	78177	64	47.011	37.319	35.798	0	92	92	2	1	-10921639	167.905	173	92	220	3526	37.566	2.000	0.119	0.947
ID78176	78176	32	27.859	33.000	35.000	0	92	92	2	1	-10921639	162.905	173	115	197	3421	23.134	6.400	0.072	0.946
ID78165	78165	34	45.476	32.688	14.996	0	92	92	2	1	-10921639	157.952	150	104	197	3317	28.745	2.000	0.136	1.314
ID78167	78167	65	54.458	44.903	17.955	0	92	92	2	1	-10921639	203.810	208	139	255	4280	37.712	4.800	0.131	1.253
ID78166	78166	None	28.089	36.425	16.774	0	92	92	2	1	-10921639	165.048	162	127	220	3466	22.254	7.600	0.056	0.785
ID78169	78169	54	36.030	24.048	21.545	0	92	92	2	1	-10921639	115.952	115	69	173	2435	30.326	2.000	0.124	0.845
ID78168	78168	49	66.691	31.307	21.462	0	92	92	2	1	-10921639	198.952	197	139	255	4178	38.624	4.800	0.165	1.462
ID78171	78171	61	37.618	21.253	26.338	0	92	92	2	1	-10921639	108.190	115	46	150	2272	29.634	2.000	0.149	0.945
ID78170	78170	56	56.510	45.000	23.253	0	92	92	2	1	-10921639	206.048	220	139	255	4327	35.820	4.800	0.137	1.383
ID78173	78173	33	88.023	23.036	32.405	0	92	92	2	1	-10921639	186.190	162	92	255	3910	53.951	2.000	0.226	1.272
ID78172	78172	63	46.397	40.270	28.372	0	92	92	2	1	-10921639	173.952	173	139	243	3653	30.600	2.000	0.087	0.911
ID78175	78175	57	71.215	46.037	33.046	0	92	92	2	1	-10921639	148.714	139	92	255	3123	39.787	2.000	0.203	1.262
ID78174	78174	58	54.740	28.085	32.532	0	92	92	2	1	-10921639	154.143	139	81	243	3237	43.585	2.000	0.121	0.761
ID78179	78179	65	60.504	44.916	17.856	0	93	93	2	1	-10921639	202.143	208	115	255	4245	43.345	2.000	0.124	1.026
ID78178	78178	34	35.768	32.754	14.748	0	93	93	2	1	-10921639	147.333	150	104	197	3094	25.979	7.600	0.101	1.043
ID78181	78181	49	63.299	31.377	21.032	0	93	93	2	1	-10921639	192.857	197	115	255	4050	40.686	2.000	0.152	1.249
ID78180	78180	54	56.463	25.081	21.185	0	93	93	2	1	-10921639	138.048	139	69	208	2899	39.842	2.000	0.160	0.956
ID78183	78183	56	49.072	44.776	23.236	0	93	93	2	1	-10921639	204.524	208	127	255	4295	43.726	2.000	0.094	0.805
ID78182	78182	None	29.614	36.230	22.326	0	93	93	2	1	-10921639	183.810	185	150	231	3860	24.035	2.000	0.053	0.771
ID78185	78185	58	45.789	28.387	32.154	0	93	93	2	1	-10921639	150.238	139	92	231	3155	37.398	2.000	0.099	0.727
ID78184	78184	63	36.910	39.512	28.389	0	93	93	2	1	-10921639	169.619	173	115	243	3562	31.642	2.000	0.067	0.675
ID78187	78187	57	62.773	45.513	33.009	0	93	93	2	1	-10921639	143.476	139	92	231	3013	41.951	2.000	0.184	1.063
ID78186	78186	33	75.133	22.012	32.637	0	93	93	2	1	-10921639	181.000	173	92	243	3801	44.903	4.800	0.226	1.488
ID78189	78189	66	27.234	14.000	45.000	0	93	93	2	1	-10921639	63.476	57	34	104	1333	18.675	4.800	0.259	1.400
ID78188	78188	64	50.951	37.082	36.185	0	93	93	2	1	-10921639	170.095	162	139	243	3572	29.024	4.800	0.128	1.327
ID78209	78209	None	55.709	23.268	31.399	0	94	94	2	1	-10921639	171.238	173	92	255	3596	41.499	4.800	0.152	1.091
ID78208	78208	56	59.939	44.796	23.383	0	94	94	2	1	-10921639	217.619	231	127	255	4570	42.167	4.800	0.144	1.300
ID78211	78211	58	40.486	28.017	31.630	0	94	94	2	1	-10921639	161.810	150	104	220	3398	34.868	2.000	0.089	0.762
ID78210	78210	33	57.035	21.704	32.486	0	94	94	2	1	-10921639	172.857	173	92	255	3630	38.413	4.800	0.192	1.453
ID78213	78213	None	31.958	30.175	35.054	0	94	94	2	1	-10921639	146.429	139	92	220	3075	33.517	7.600	0.107	0.846
ID78212	78212	57	45.761	45.456	32.904	0	94	94	2	1	-10921639	137.476	139	92	197	2887	26.739	4.800	0.144	1.296
ID78215	78215	66	27.705	15.000	45.000	0	94	94	2	1	-10921639	67.095	57	34	92	1409	17.871	4.800	0.207	1.285
ID78214	78214	64	42.408	37.512	34.875	0	94	94	2	1	-10921639	177.810	173	115	220	3734	28.558	4.800	0.132	1.451
ID78203	78203	68	33.940	15.713	12.504	0	94	94	2	1	-10921639	55.619	57	23	92	1168	22.292	2.000	0.273	1.069
ID78205	78205	65	58.491	44.813	18.212	0	94	94	2	1	-10921639	197.762	208	127	255	4153	47.280	6.366	0.118	0.883
ID78204	78204	34	36.834	32.998	14.838	0	94	94	2	1	-10921639	154.048	162	115	197	3235	23.653	2.000	0.106	1.246
ID78207	78207	54	39.218	24.835	21.586	0	94	94	2	1	-10921639	126.429	127	81	185	2655	29.836	2.000	0.123	0.928
ID78206	78206	49	51.418	32.021	20.515	0	94	94	2	1	-10921639	191.667	197	139	255	4025	31.958	4.800	0.125	1.335
ID78225	78225	64	61.427	38.053	35.856	0	95	95	2	1	-10921639	177.381	185	115	255	3725	37.398	4.800	0.164	1.334
ID78224	78224	57	41.406	45.902	32.585	0	95	95	2	1	-10921639	123.095	115	57	173	2585	29.446	2.000	0.154	1.116
ID78227	78227	66	33.381	15.000	45.000	0	95	95	2	1	-10921639	77.333	81	46	115	1624	21.639	4.800	0.231	1.339
ID78226	78226	None	29.970	5.014	36.713	0	95	95	2	1	-10921639	45.286	46	11	104	951	23.035	2.000	0.244	0.772
ID78217	78217	34	39.558	32.851	14.932	0	95	95	2	1	-10921639	158.524	162	104	208	3329	29.154	2.000	0.098	0.973
ID78216	78216	68	38.838	15.491	12.475	0	95	95	2	1	-10921639	68.476	69	23	104	1438	23.680	4.800	0.306	1.354
ID78219	78219	49	57.846	32.279	20.576	0	95	95	2	1	-10921639	195.048	185	127	255	4096	40.447	2.000	0.130	1.109
ID78218	78218	65	50.795	44.226	18.039	0	95	95	2	1	-10921639	215.381	220	150	255	4523	33.482	4.800	0.116	1.332
ID78221	78221	56	58.145	44.803	23.789	0	95	95	2	1	-10921639	203.810	208	127	255	4280	45.451	2.000	0.124	0.988
ID78220	78220	54	47.954	24.603	21.942	0	95	95	2	1	-10921639	132.524	127	81	208	2783	36.575	2.000	0.122	0.790
ID78223	78223	33	61.564	20.975	32.924	0	95	95	2	1	-10921639	160.238	150	104	220	3365	33.590	7.600	0.198	1.579
ID78222	78222	58	52.538	28.215	31.572	0	95	95	2	1	-10921639	159.048	162	69	220	3340	43.646	2.000	0.121	0.784
ID78241	78241	65	60.269	44.535	17.521	0	96	96	2	1	-10921639	206.190	208	104	255	4330	48.280	4.800	0.135	1.014
ID78240	78240	34	66.453	32.589	15.285	0	96	96	2	1	-10921639	184.429	185	115	255	3873	45.030	2.000	0.159	1.125
ID78243	78243	54	50.683	24.917	21.833	0	96	96	2	1	-10921639	130.857	127	57	197	2748	36.317	2.000	0.160	0.992
ID78242	78242	49	57.919	32.440	20.783	0	96	96	2	1	-10921639	201.619	197	127	255	4234	40.369	4.800	0.134	1.181
ID78245	78245	56	53.026	45.027	23.793	0	96	96	2	1	-10921639	203.857	220	127	255	4281	42.411	2.000	0.116	0.996
ID78244	78244	69	32.915	41.274	23.886	0	96	96	2	1	-10921639	213.190	208	173	255	4477	25.690	2.000	0.052	0.817
ID78247	78247	58	50.323	29.082	31.631	0	96	96	2	1	-10921639	160.619	162	81	231	3373	40.088	2.000	0.122	0.868
ID78246	78246	70	46.444	24.193	30.084	0	96	96	2	1	-10921639	162.286	162	115	220	3408	32.754	7.600	0.128	1.123
ID78249	78249	64	62.167	38.132	34.611	0	96	96	2	1	-10921639	180.190	185	127	255	3784	35.885	4.800	0.167	1.440
ID78248	78248	33	52.840	19.877	32.920	0	96	96	2	1	-10921639	143.571	139	92	220	3015	35.094	7.600	0.157	1.112
ID78239	78239	68	30.365	15.467	12.705	0	96	96	2	1	-10921639	70.714	81	34	92	1485	16.638	4.800	0.264	1.776
ID78229	78229	65	63.512	44.321	17.707	0	97	97	2	1	-10921639	225.524	243	162	255	4736	33.068	4.800	0.159	1.869
ID78228	78228	34	54.543	32.433	15.363	0	97	97	2	1	-10921639	183.286	185	115	243	3849	38.137	4.800	0.164	1.355
ID78231	78231	54	44.659	24.724	21.957	0	97	97	2	1	-10921639	123.810	115	81	197	2600	29.434	2.000	0.147	1.081
ID78230	78230	49	59.791	32.571	20.276	0	97	97	2	1	-10921639	211.143	197	162	255	4434	34.667	2.000	0.118	1.284
ID78233	78233	56	42.789	45.785	23.922	0	97	97	2	1	-10921639	162.905	162	81	231	3421	46.780	2.000	0.085	0.545
ID78232	78232	69	45.833	41.265	23.288	0	97	97	2	1	-10921639	211.667	208	139	255	4445	33.503	2.000	0.070	0.832
ID78235	78235	70	48.822	23.663	30.051	0	97	97	2	1	-10921639	167.238	173	92	231	3512	33.324	4.800	0.140	1.236
ID78234	78234	None	28.017	36.862	24.660	0	97	97	2	1	-10921639	189.857	185	162	231	3987	20.665	2.000	0.050	0.879
ID78237	78237	33	48.375	18.954	32.539	0	97	97	2	1	-10921639	135.286	139	81	197	2841	35.433	2.000	0.164	1.078
ID78236	78236	58	48.282	29.195	31.513	0	97	97	2	1	-10921639	160.667	173	92	220	3374	35.170	2.000	0.130	1.048
ID78238	78238	64	68.275	38.793	34.349	0	97	97	2	1	-10921639	191.000	185	115	255	4011	40.011	2.000	0.162	1.329
ID78273	78273	None	27.740	4.874	38.093	0	98	98	2	1	-10921639	55.714	57	23	92	1170	18.070	2.000	0.219	1.109
ID78272	78272	71	37.872	41.779	36.486	0	98	98	2	1	-10921639	145.714	150	92	185	3060	28.582	3.200	0.109	1.002
ID78263	78263	34	71.464	33.191	15.322	0	98	98	2	1	-10921639	186.238	185	104	255	3911	47.530	2.000	0.181	1.199
ID78265	78265	49	59.371	33.112	20.128	0	98	98	2	1	-10921639	202.762	197	115	255	4258	40.923	2.000	0.109	0.971
ID78264	78264	65	63.432	44.174	17.870	0	98	98	2	1	-10921639	227.238	243	150	255	4772	33.658	4.800	0.163	1.888
ID78267	78267	69	40.985	40.944	23.731	0	98	98	2	1	-10921639	206.095	208	139	255	4328	34.748	2.000	0.057	0.642
ID78266	78266	54	38.221	24.168	21.880	0	98	98	2	1	-10921639	119.762	115	81	173	2515	25.805	2.000	0.113	0.943
ID78269	78269	58	43.106	28.696	31.281	0	98	98	2	1	-10921639	171.810	173	115	231	3608	28.731	4.800	0.139	1.457
ID78268	78268	56	65.754	45.807	23.938	0	98	98	2	1	-10921639	190.571	208	81	255	4002	52.541	2.000	0.137	0.873
ID78271	78271	64	47.748	38.820	32.636	0	98	98	2	1	-10921639	188.905	197	139	243	3967	27.223	4.800	0.118	1.466
ID78270	78270	33	78.358	18.956	32.370	0	98	98	2	1	-10921639	167.333	173	104	255	3514	45.437	4.800	0.234	1.395
ID78251	78251	65	60.181	44.577	18.086	0	99	99	2	1	-10921639	199.476	208	127	255	4189	49.037	2.000	0.142	1.009
ID78250	78250	34	62.753	32.798	15.047	0	99	99	2	1	-10921639	187.762	197	127	255	3943	36.704	2.000	0.152	1.346
ID78253	78253	54	30.876	24.627	22.356	0	99	99	2	1	-10921639	115.381	115	69	150	2423	24.363	2.000	0.100	0.861
ID78252	78252	49	54.030	33.301	20.272	0	99	99	2	1	-10921639	196.667	197	115	255	4130	38.876	2.000	0.108	0.990
ID78255	78255	69	43.927	40.918	23.357	0	99	99	2	1	-10921639	222.000	231	173	255	4662	28.212	3.200	0.083	1.201
ID78254	78254	None	30.361	18.393	22.663	0	99	99	2	1	-10921639	82.810	81	34	139	1739	28.124	2.000	0.134	0.695
ID78257	78257	70	34.374	25.219	29.295	0	99	99	2	1	-10921639	149.762	150	104	197	3145	25.499	7.600	0.112	1.187
ID78256	78256	56	62.959	46.246	23.631	0	99	99	2	1	-10921639	195.000	197	104	255	4095	51.026	2.000	0.129	0.873
ID78259	78259	33	65.698	18.766	32.299	0	99	99	2	1	-10921639	168.000	185	104	231	3528	38.591	2.000	0.202	1.461
ID78258	78258	58	40.126	28.966	31.554	0	99	99	2	1	-10921639	155.762	150	92	220	3271	38.918	7.600	0.099	0.721
ID78261	78261	72	27.709	46.204	33.078	0	99	99	2	1	-10921639	107.714	104	81	150	2262	21.627	7.600	0.092	0.842
ID78260	78260	64	67.172	39.048	32.466	0	99	99	2	1	-10921639	202.048	208	139	255	4243	35.754	4.800	0.155	1.517
ID78262	78262	71	29.872	42.835	36.727	0	99	99	2	1	-10921639	109.381	115	46	150	2297	33.745	7.600	0.109	0.639
ID78275	78275	65	53.726	44.712	17.887	0	100	100	2	1	-10921639	205.667	208	139	255	4319	39.330	4.800	0.125	1.163
ID78274	78274	34	70.796	33.715	15.000	0	100	100	2	1	-10921639	191.619	185	115	255	4024	45.241	2.000	0.161	1.174
ID78277	78277	69	47.568	40.883	23.162	0	100	100	2	1	-10921639	231.619	243	185	255	4864	27.270	4.800	0.098	1.522
ID78276	78276	49	55.865	33.625	20.660	0	100	100	2	1	-10921639	201.571	208	150	255	4233	32.161	4.800	0.129	1.434
ID78279	78279	73	28.699	33.676	25.850	0	100	100	2	1	-10921639	157.333	162	115	208	3304	28.226	2.000	0.060	0.630
ID78278	78278	56	57.788	45.993	23.524	0	100	100	2	1	-10921639	194.333	220	104	255	4081	52.051	2.000	0.119	0.796
ID78281	78281	58	39.230	28.529	31.479	0	100	100	2	1	-10921639	158.476	150	115	220	3328	32.463	2.000	0.097	0.864
ID78280	78280	70	31.031	25.820	27.591	0	100	100	2	1	-10921639	143.095	139	104	197	3005	22.287	7.600	0.075	0.895
ID78283	78283	33	81.465	18.804	31.609	0	100	100	2	1	-10921639	188.333	185	104	255	3955	40.899	4.800	0.241	1.789
ID78282	78282	74	39.093	31.654	30.873	0	100	100	2	1	-10921639	162.857	162	127	231	3420	28.301	2.000	0.078	0.830
ID78285	78285	72	30.189	45.992	32.713	0	100	100	2	1	-10921639	125.286	127	81	173	2631	23.827	2.000	0.096	0.923
ID78284	78284	64	71.722	38.936	31.998	0	100	100	2	1	-10921639	211.619	208	162	255	4444	34.474	4.800	0.171	1.796
ID78289	78289	49	57.997	33.952	20.840	0	101	101	2	1	-10921639	193.857	197	139	255	4071	35.462	2.000	0.136	1.313
ID78288	78288	75	31.197	41.843	19.389	0	101	101	2	1	-10921639	208.810	220	127	255	4385	38.215	7.600	0.051	0.533
ID78291	78291	56	52.213	45.482	23.196	0	101	101	2	1	-10921639	225.429	243	162	255	4734	32.462	4.800	0.118	1.468
ID78290	78290	69	41.392	40.373	23.326	0	101	101	2	1	-10921639	222.667	231	150	255	4676	30.567	2.000	0.077	1.041
ID78293	78293	74	46.449	32.440	30.117	0	101	101	2	1	-10921639	175.571	173	104	243	3687	34.235	2.000	0.110	1.018
ID78292	78292	73	34.181	33.003	26.257	0	101	101	2	1	-10921639	161.190	162	104	231	3385	33.526	2.000	0.055	0.500
ID78295	78295	33	61.087	18.736	31.469	0	101	101	2	1	-10921639	175.714	162	139	243	3690	32.512	4.800	0.170	1.571
ID78294	78294	64	44.476	39.030	31.040	0	101	101	2	1	-10921639	187.714	185	139	220	3942	24.692	4.800	0.117	1.597
ID78296	78296	72	27.617	46.067	33.075	0	101	101	2	1	-10921639	109.905	115	69	150	2308	22.456	7.600	0.087	0.786
ID78287	78287	65	47.568	45.308	17.600	0	101	101	2	1	-10921639	199.429	197	139	255	4188	34.191	4.800	0.112	1.170
ID78286	78286	34	68.234	32.516	14.765	0	101	101	2	1	-10921639	185.667	197	127	255	3899	36.876	2.000	0.185	1.572
ID78305	78305	64	43.055	39.581	30.276	0	102	102	2	1	-10921639	179.524	173	127	231	3770	30.477	3.200	0.107	1.143
ID78304	78304	74	31.460	32.419	29.882	0	102	102	2	1	-10921639	169.524	173	115	208	3560	23.297	2.000	0.068	0.925
ID78306	78306	33	86.208	18.939	31.066	0	102	102	2	1	-10921639	199.381	208	127	255	4187	39.203	4.800	0.242	1.983
ID78297	78297	34	66.607	31.474	14.517	0	102	102	2	1	-10921639	171.714	173	104	255	3606	43.732	2.000	0.172	1.151
ID78299	78299	75	40.385	41.210	19.967	0	102	102	2	1	-10921639	223.667	243	162	255	4697	30.202	2.000	0.080	1.097
ID78298	78298	65	34.709	44.739	17.422	0	102	102	2	1	-10921639	160.714	173	81	220	3375	42.203	2.000	0.090	0.627
ID78301	78301	76	38.211	24.867	22.072	0	102	102	2	1	-10921639	124.762	115	92	197	2620	27.173	2.000	0.096	0.807
ID78300	78300	49	40.891	34.004	20.652	0	102	102	2	1	-10921639	186.143	185	139	255	3909	30.396	2.000	0.078	0.889
ID78303	78303	56	47.408	45.875	24.136	0	102	102	2	1	-10921639	182.286	197	104	255	3828	44.774	4.800	0.127	0.917
ID78302	78302	69	40.873	40.173	23.861	0	102	102	2	1	-10921639	219.333	231	162	255	4606	32.527	2.000	0.068	0.861
ID78307	78307	34	67.214	32.747	14.974	0	103	103	2	1	-10921639	182.286	185	104	243	3828	36.416	2.000	0.185	1.566
ID78309	78309	49	42.213	33.765	20.751	0	103	103	2	1	-10921639	187.857	197	127	243	3945	30.292	2.000	0.083	0.951
ID78308	78308	65	32.323	44.503	17.933	0	103	103	2	1	-10921639	171.286	185	104	231	3597	34.710	2.000	0.088	0.795
ID78311	78311	76	34.269	24.835	22.104	0	103	103	2	1	-10921639	123.667	115	92	162	2597	21.460	2.000	0.100	1.050
ID78310	78310	75	40.515	41.745	20.494	0	103	103	2	1	-10921639	224.905	231	162	255	4723	29.062	7.600	0.089	1.263
ID78313	78313	None	33.238	26.164	28.170	0	103	103	2	1	-10921639	146.286	150	104	185	3072	22.705	4.800	0.101	1.181
ID78312	78312	56	39.055	43.934	22.199	0	103	103	2	1	-10921639	218.238	220	150	255	4583	32.538	7.600	0.076	0.953
ID78315	78315	33	78.495	18.954	31.073	0	103	103	2	1	-10921639	184.000	173	139	255	3864	34.421	4.800	0.225	1.965
ID78314	78314	64	38.120	37.981	30.412	0	103	103	2	1	-10921639	178.333	185	115	220	3745	27.511	2.000	0.091	1.085
ID78316	78316	None	27.166	12.595	34.566	0	103	103	2	1	-10921639	80.190	81	46	104	1684	17.417	4.800	0.166	1.311
ID78321	78321	56	42.789	44.096	22.147	0	104	104	2	1	-10921639	227.095	231	173	255	4769	29.651	4.800	0.091	1.273
ID78320	78320	76	30.227	24.938	22.266	0	104	104	2	1	-10921639	114.857	115	81	162	2412	23.384	7.600	0.090	0.814
ID78323	78323	74	49.526	32.898	29.724	0	104	104	2	1	-10921639	178.333	173	127	243	3745	33.271	2.000	0.102	0.992
ID78322	78322	64	31.752	40.000	28.348	0	104	104	2	1	-10921639	181.571	185	115	231	3813	30.253	2.000	0.055	0.628
ID78324	78324	33	84.303	19.152	30.926	0	104	104	2	1	-10921639	171.762	162	115	255	3607	42.182	2.000	0.245	1.605
ID78317	78317	34	64.243	33.908	15.169	0	104	104	2	1	-10921639	166.714	162	92	243	3501	42.447	2.000	0.179	1.192
ID78319	78319	49	51.062	34.161	21.473	0	104	104	2	1	-10921639	197.857	197	127	255	4155	37.801	2.000	0.114	1.075
ID78318	78318	75	37.279	42.119	20.091	0	104	104	2	1	-10921639	224.857	231	162	255	4722	28.084	7.600	0.080	1.186
ID78329	78329	74	36.735	33.277	29.562	0	105	105	2	1	-10921639	164.000	173	115	220	3444	34.493	2.000	0.067	0.598
ID78328	78328	64	30.543	39.000	28.000	0	105	105	2	1	-10921639	180.667	197	81	231	3794	42.151	2.000	0.076	0.602
ID78330	78330	33	63.900	18.897	31.238	0	105	105	2	1	-10921639	152.429	150	104	220	3201	36.959	2.000	0.199	1.367
ID78325	78325	34	52.084	33.754	15.076	0	105	105	2	1	-10921639	166.143	162	92	208	3489	32.315	2.000	0.162	1.437
ID78327	78327	56	46.712	44.037	22.616	0	105	105	2	1	-10921639	232.619	243	162	255	4885	28.047	4.800	0.113	1.690
ID78326	78326	49	45.261	33.799	21.358	0	105	105	2	1	-10921639	202.667	197	150	255	4256	32.742	6.269	0.096	1.080
ID78331	78331	34	43.315	32.177	15.309	0	106	106	2	1	-10921639	161.286	150	104	208	3387	31.947	4.800	0.132	1.178
ID78333	78333	56	42.849	41.380	22.865	0	106	106	2	1	-10921639	239.810	255	185	255	5036	20.358	4.800	0.096	2.062
ID78332	78332	49	45.254	34.327	21.417	0	106	106	2	1	-10921639	200.000	197	139	255	4200	32.941	2.000	0.095	1.057
ID78335	78335	33	40.363	20.711	32.018	0	106	106	2	1	-10921639	145.810	150	115	185	3062	17.868	7.600	0.162	2.280
ID78334	78334	74	28.348	34.488	29.348	0	106	106	2	1	-10921639	169.571	173	139	197	3561	19.237	4.800	0.080	1.311
ID78337	78337	49	51.695	33.947	21.120	0	107	107	2	1	-10921639	209.905	197	162	255	4408	28.957	2.000	0.113	1.477
ID78336	78336	77	28.664	22.245	12.034	0	107	107	2	1	-10921639	67.238	69	34	104	1412	18.929	2.000	0.203	1.198
ID78339	78339	78	40.270	43.558	23.133	0	107	107	2	1	-10921639	194.429	197	127	255	4083	41.841	2.000	0.077	0.663
ID78338	78338	None	29.927	25.084	22.629	0	107	107	2	1	-10921639	118.762	115	81	162	2494	23.480	7.600	0.105	0.964
ID78341	78341	33	50.493	19.884	31.391	0	107	107	2	1	-10921639	136.381	139	92	185	2864	29.515	4.800	0.179	1.401
ID78340	78340	56	49.021	40.881	23.969	0	107	107	2	1	-10921639	228.762	243	173	255	4804	29.789	7.600	0.100	1.396
ID78343	78343	34	39.955	33.011	15.913	0	108	108	2	1	-10921639	166.238	162	127	208	3491	23.803	4.800	0.124	1.546
ID78342	78342	77	29.454	22.224	11.744	0	108	108	2	1	-10921639	66.762	69	34	104	1402	20.642	2.000	0.209	1.118
ID78345	78345	49	32.540	34.890	23.251	0	108	108	2	1	-10921639	191.667	185	162	231	4025	21.623	4.800	0.069	1.138
ID78344	78344	None	32.246	43.164	17.416	0	108	108	2	1	-10921639	131.381	127	81	185	2759	35.236	2.000	0.072	0.502
ID78347	78347	33	35.999	21.148	31.193	0	108	108	2	1	-10921639	118.095	115	81	150	2480	22.512	7.600	0.166	1.496
ID78346	78346	78	49.403	42.767	22.673	0	108	108	2	1	-10921639	198.190	208	127	255	4162	34.404	6.284	0.108	1.122
ID78348	78348	79	28.889	45.904	31.842	0	108	108	2	1	-10921639	97.095	104	57	127	2039	23.948	4.800	0.146	1.031
ID78355	78355	34	38.846	32.995	15.135	0	109	109	2	1	-10921639	147.381	150	104	185	3095	25.850	6.331	0.125	1.264
ID78354	78354	77	27.960	21.933	12.221	0	109	109	2	1	-10921639	55.619	57	23	92	1168	19.158	2.000	0.209	1.003
ID78357	78357	80	31.246	33.071	28.082	0	109	109	2	1	-10921639	179.476	185	150	220	3769	21.931	6.362	0.071	1.081
ID78356	78356	78	59.706	40.955	23.905	0	109	109	2	1	-10921639	217.619	220	162	255	4570	27.339	4.800	0.146	2.030
ID78359	78359	33	29.009	20.098	31.306	0	109	109	2	1	-10921639	107.048	104	69	139	2248	16.910	4.800	0.141	1.566
ID78358	78358	None	29.148	44.813	29.438	0	109	109	2	1	-10921639	130.286	127	92	162	2736	24.520	7.600	0.093	0.904
ID78360	78360	79	30.515	46.105	31.751	0	109	109	2	1	-10921639	105.952	104	69	162	2225	25.085	4.800	0.133	0.992
ID78369	78369	80	30.623	33.146	28.153	0	110	110	2	1	-10921639	167.762	173	115	208	3523	25.571	2.000	0.070	0.858
ID78368	78368	78	37.339	41.205	23.201	0	110	110	2	1	-10921639	198.238	197	139	231	4163	27.342	4.800	0.091	1.209
ID78365	78365	77	29.728	21.857	11.900	0	110	110	2	1	-10921639	60.762	57	34	104	1276	17.355	2.000	0.209	1.211
ID78367	78367	49	28.251	35.009	23.108	0	110	110	2	1	-10921639	201.048	208	162	220	4222	17.431	4.800	0.069	1.492
ID78366	78366	34	30.615	30.659	14.741	0	110	110	2	1	-10921639	130.333	139	81	185	2737	23.871	3.200	0.094	0.938
ID78353	78353	81	27.744	0.000	37.000	0	111	111	2	1	-10921639	41.762	34	22	81	877	16.718	2.000	0.342	1.274
ID78352	78352	None	27.290	21.818	31.786	0	111	111	2	1	-10921639	107.667	104	81	127	2261	12.804	4.800	0.141	2.075
ID78349	78349	49	33.924	33.391	21.202	0	111	111	2	1	-10921639	180.095	173	115	255	3782	39.034	2.000	0.052	0.456
ID78351	78351	80	33.924	33.610	27.642	0	111	111	2	1	-10921639	183.857	173	150	220	3861	25.747	6.379	0.078	1.037
ID78350	78350	78	31.976	41.004	24.385	0	111	111	2	1	-10921639	192.190	197	162	231	4036	24.066	7.600	0.066	0.989
ID78361	78361	None	30.343	22.095	12.124	0	112	112	2	1	-10921639	54.571	57	23	115	1146	20.947	2.000	0.222	0.946
ID78363	78363	49	34.933	34.300	23.310	0	112	112	2	1	-10921639	220.238	231	150	255	4625	27.338	4.800	0.096	1.406
ID78362	78362	None	32.635	37.871	21.981	0	112	112	2	1	-10921639	203.762	220	150	243	4279	29.685	2.000	0.069	0.884
ID78364	78364	81	29.902	0.000	37.000	0	112	112	2	1	-10921639	46.190	46	22	81	970	18.651	3.200	0.399	1.413
ID78385	78385	84	27.130	35.603	33.998	0	113	113	2	1	-10921639	125.905	127	92	173	2644	20.418	4.800	0.123	1.346
ID78384	78384	80	32.683	33.869	26.051	0	113	113	2	1	-10921639	181.143	185	139	220	3804	24.165	6.331	0.073	1.020
ID78386	78386	81	27.760	0.000	37.000	0	113	113	2	1	-10921639	52.000	57	22	81	1092	17.703	2.000	0.306	1.377
ID78381	78381	49	32.673	33.920	22.469	0	113	113	2	1	-10921639	185.000	185	139	231	3885	25.118	2.000	0.067	0.924
ID78380	78380	82	33.447	34.481	15.357	0	113	113	2	1	-10921639	138.000	150	81	185	2898	27.322	4.800	0.116	1.047
ID78383	78383	78	28.596	40.360	24.748	0	113	113	2	1	-10921639	180.524	185	139	220	3791	23.058	7.600	0.065	0.959
ID78382	78382	None	30.976	41.228	22.419	0	113	113	2	1	-10921639	181.619	185	139	220	3814	22.992	4.800	0.080	1.170
ID78407	78407	82	41.037	34.956	15.667	0	114	114	2	1	-10921639	147.905	150	92	173	3106	23.362	4.800	0.159	1.735
ID78409	78409	78	30.244	40.887	23.774	0	114	114	2	1	-10921639	177.810	173	139	231	3734	21.505	7.600	0.066	1.028
ID78408	78408	49	34.239	33.827	22.277	0	114	114	2	1	-10921639	187.238	197	139	231	3932	25.322	4.800	0.079	1.082
ID78411	78411	83	27.275	24.260	32.764	0	114	114	2	1	-10921639	94.333	92	57	127	1981	21.317	7.600	0.138	1.073
ID78410	78410	80	31.892	32.648	25.715	0	114	114	2	1	-10921639	172.857	173	127	220	3630	26.399	2.000	0.069	0.843
ID78413	78413	81	32.663	0.000	37.000	0	114	114	2	1	-10921639	61.810	69	32	92	1298	16.981	4.800	0.330	1.807
ID78412	78412	84	34.742	36.981	35.052	0	114	114	2	1	-10921639	112.190	104	81	197	2356	27.865	2.000	0.069	0.517
ID78387	78387	82	27.712	35.056	15.829	0	115	115	2	1	-10921639	140.333	150	92	173	2947	22.348	4.800	0.101	1.148
ID78389	78389	83	37.640	22.203	31.825	0	115	115	2	1	-10921639	94.952	92	57	139	1994	22.288	4.800	0.210	1.481
ID78388	78388	78	30.684	38.216	25.086	0	115	115	2	1	-10921639	178.381	185	127	208	3746	20.934	2.000	0.076	1.196
ID78390	78390	84	28.940	37.122	35.050	0	115	115	2	1	-10921639	104.762	115	57	173	2200	24.726	7.600	0.075	0.588
ID78371	78371	None	33.164	44.000	20.000	0	116	116	2	1	-10921639	136.905	127	81	197	2875	29.399	4.800	0.119	0.993
ID78370	78370	82	36.258	33.799	15.198	0	116	116	2	1	-10921639	142.000	150	81	197	2982	29.358	2.000	0.118	1.020
ID78373	78373	84	28.209	36.954	35.259	0	116	116	2	1	-10921639	101.095	104	69	162	2123	22.485	2.000	0.084	0.697
ID78372	78372	49	35.426	35.236	23.043	0	116	116	2	1	-10921639	172.810	173	127	220	3629	23.383	7.600	0.086	1.173
ID78374	78374	None	34.469	0.000	37.000	0	116	116	2	1	-10921639	57.429	57	23	92	1206	21.405	7.600	0.319	1.298
ID78377	78377	85	31.935	45.739	26.542	0	117	117	2	1	-10921639	103.762	115	46	150	2179	30.749	3.200	0.130	0.776
ID78376	78376	49	43.920	34.378	23.490	0	117	117	2	1	-10921639	171.238	173	139	231	3596	28.219	2.000	0.131	1.405
ID78379	78379	84	29.742	37.308	35.421	0	117	117	2	1	-10921639	99.905	92	69	173	2098	22.902	2.000	0.084	0.674
ID78378	78378	86	31.987	26.370	30.603	0	117	117	2	1	-10921639	105.429	104	69	162	2214	26.158	2.000	0.106	0.775
ID78375	78375	82	48.537	33.471	15.361	0	117	117	2	1	-10921639	151.810	150	81	208	3188	38.553	4.800	0.160	1.085
ID78401	78401	84	29.670	37.231	35.500	0	118	118	2	1	-10921639	90.524	81	46	139	1901	27.276	2.000	0.127	0.746
ID78400	78400	86	36.769	27.180	30.969	0	118	118	2	1	-10921639	118.190	115	69	150	2482	22.551	2.000	0.144	1.322
ID78399	78399	85	31.370	45.860	26.690	0	118	118	2	1	-10921639	103.857	104	57	139	2181	27.793	2.000	0.138	0.908
ID78398	78398	82	53.523	34.145	15.664	0	118	118	2	1	-10921639	148.476	150	92	243	3118	34.438	2.000	0.142	1.072
ID78417	78417	84	30.252	37.365	35.821	0	119	119	2	1	-10921639	87.857	81	46	139	1845	23.690	2.000	0.132	0.866
ID78416	78416	86	37.808	26.415	30.526	0	119	119	2	1	-10921639	126.524	127	81	173	2657	24.633	7.600	0.148	1.324
ID78415	78415	49	55.717	34.310	23.621	0	119	119	2	1	-10921639	178.905	173	104	243	3757	38.329	2.000	0.139	1.140
ID78414	78414	82	40.366	32.867	15.697	0	119	119	2	1	-10921639	137.048	139	81	185	2878	30.293	6.280	0.124	0.999
ID78391	78391	82	40.768	35.045	16.165	0	120	120	2	1	-10921639	133.667	139	81	197	2807	30.304	2.000	0.115	0.912
ID78393	78393	49	45.335	36.280	23.570	0	120	120	2	1	-10921639	174.476	173	104	231	3664	37.082	6.343	0.122	1.026
ID78392	78392	None	28.685	43.919	18.389	0	120	120	2	1	-10921639	103.286	104	46	150	2169	33.096	2.000	0.089	0.510
ID78395	78395	87	28.400	20.917	30.657	0	120	120	2	1	-10921639	77.952	81	34	115	1637	20.417	2.000	0.152	1.008
ID78394	78394	85	29.840	46.355	26.585	0	120	120	2	1	-10921639	104.286	104	57	139	2190	21.868	4.800	0.150	1.242
ID78397	78397	84	31.565	37.024	35.232	0	120	120	2	1	-10921639	99.381	104	69	162	2087	21.519	4.800	0.127	1.042
ID78396	78396	86	45.200	27.138	30.645	0	120	120	2	1	-10921639	130.810	127	81	173	2747	28.151	4.800	0.168	1.338
ID78419	78419	49	36.405	37.599	22.851	0	121	121	2	1	-10921639	153.524	162	92	220	3224	34.002	2.000	0.100	0.821
ID78418	78418	88	33.703	40.959	21.404	0	121	121	2	1	-10921639	165.095	162	139	197	3467	16.867	7.600	0.116	2.030
ID78421	78421	86	33.322	26.648	30.042	0	121	121	2	1	-10921639	115.429	115	81	162	2424	21.954	3.200	0.143	1.314
ID78420	78420	85	36.418	47.388	26.524	0	121	121	2	1	-10921639	99.286	92	57	150	2085	25.556	2.000	0.163	1.090
ID78423	78423	84	38.532	37.313	35.065	0	121	121	2	1	-10921639	92.762	92	57	150	1948	25.318	2.000	0.153	0.975
ID78422	78422	87	36.859	21.024	30.950	0	121	121	2	1	-10921639	79.429	81	46	115	1668	22.675	2.000	0.217	1.251
ID78424	78424	None	27.006	29.766	36.942	0	121	121	2	1	-10921639	85.143	81	46	115	1788	17.307	7.600	0.166	1.402
ID78403	78403	88	43.854	42.360	19.899	0	122	122	2	1	-10921639	160.095	162	115	208	3362	21.730	7.600	0.162	2.058
ID78402	78402	82	34.718	34.230	17.079	0	122	122	2	1	-10921639	150.762	150	115	185	3166	18.523	4.800	0.122	1.769
ID78405	78405	86	35.621	25.760	31.242	0	122	122	2	1	-10921639	110.333	104	92	150	2317	16.228	4.800	0.173	2.009
ID78404	78404	49	47.907	36.766	23.043	0	122	122	2	1	-10921639	149.619	150	104	220	3142	31.880	2.000	0.122	1.019
ID78406	78406	84	33.393	37.896	35.396	0	122	122	2	1	-10921639	90.000	92	57	150	1890	22.481	2.000	0.135	0.954
ID78432	78432	84	34.519	37.597	35.895	0	123	123	2	1	-10921639	97.095	92	57	150	2039	27.208	7.600	0.131	0.827
ID78425	78425	82	43.602	33.079	16.297	0	123	123	2	1	-10921639	148.571	150	92	197	3120	26.789	4.800	0.162	1.546
ID78427	78427	49	35.085	36.874	22.861	0	123	123	2	1	-10921639	133.667	139	81	185	2807	31.376	2.000	0.085	0.670
ID78426	78426	88	43.160	41.126	19.769	0	123	123	2	1	-10921639	162.190	173	115	208	3406	23.308	7.600	0.146	1.768
ID78429	78429	None	31.383	47.241	24.032	0	123	123	2	1	-10921639	101.667	104	69	139	2135	17.755	7.600	0.153	1.522
ID78428	78428	89	33.911	31.812	23.756	0	123	123	2	1	-10921639	135.333	139	81	185	2842	27.674	2.000	0.086	0.772
ID78431	78431	86	36.682	25.609	31.237	0	123	123	2	1	-10921639	127.476	127	92	162	2677	17.529	4.800	0.165	2.057
ID78430	78430	None	27.855	20.694	30.530	0	123	123	2	1	-10921639	82.190	92	34	115	1726	20.270	3.200	0.167	1.163
ID78433	78433	82	36.683	35.046	16.709	0	124	124	2	1	-10921639	158.952	162	115	208	3338	20.387	7.600	0.107	1.506
ID78435	78435	49	44.243	36.311	22.865	0	124	124	2	1	-10921639	156.810	150	104	220	3293	30.263	2.000	0.118	1.094
ID78434	78434	88	39.312	40.532	18.705	0	124	124	2	1	-10921639	150.286	162	92	208	3156	27.490	2.000	0.126	1.224
ID78437	78437	86	43.843	24.851	30.618	0	124	124	2	1	-10921639	132.571	127	81	197	2784	27.640	6.235	0.150	1.249
ID78436	78436	89	27.612	31.291	24.266	0	124	124	2	1	-10921639	134.667	139	92	173	2828	22.747	2.000	0.078	0.858
ID78439	78439	84	49.546	38.103	36.028	0	124	124	2	1	-10921639	91.571	92	57	185	1923	33.688	2.000	0.192	0.877
ID78438	78438	None	30.802	30.588	36.027	0	124	124	2	1	-10921639	96.667	92	69	127	2030	18.674	7.600	0.179	1.571
ID78441	78441	88	48.606	41.167	18.807	0	125	125	2	1	-10921639	157.286	150	104	208	3303	26.571	4.800	0.162	1.649
ID78440	78440	82	34.804	34.674	16.358	0	125	125	2	1	-10921639	135.286	139	81	185	2841	31.028	4.800	0.119	0.930
ID78443	78443	86	36.239	25.864	30.943	0	125	125	2	1	-10921639	133.143	139	92	162	2796	18.339	4.800	0.151	1.904
ID78442	78442	49	60.141	36.375	22.892	0	125	125	2	1	-10921639	158.952	150	104	231	3338	38.118	2.000	0.153	1.104
ID78445	78445	84	28.910	37.779	35.752	0	125	125	2	1	-10921639	85.571	92	46	127	1797	25.567	2.000	0.132	0.780
ID78444	78444	None	31.888	22.231	31.916	0	125	125	2	1	-10921639	96.095	104	34	150	2018	30.125	2.000	0.123	0.698
ID78449	78449	None	30.958	30.815	23.606	0	126	126	2	1	-10921639	132.000	127	92	173	2772	25.570	2.000	0.079	0.759
ID78448	78448	49	39.705	36.092	23.491	0	126	126	2	1	-10921639	151.333	150	92	208	3178	26.660	4.800	0.107	1.102
ID78451	78451	None	32.694	30.466	36.427	0	126	126	2	1	-10921639	92.238	92	69	139	1937	20.741	4.800	0.183	1.374
ID78450	78450	86	39.261	25.292	31.087	0	126	126	2	1	-10921639	132.048	139	92	162	2773	19.719	4.800	0.151	1.758
ID78452	78452	84	34.297	37.996	35.871	0	126	126	2	1	-10921639	90.000	92	46	139	1890	24.548	2.000	0.165	1.040
ID78447	78447	88	55.772	42.216	18.702	0	126	126	2	1	-10921639	162.952	162	81	208	3422	33.466	6.248	0.194	1.581
ID78446	78446	82	28.213	32.334	15.814	0	126	126	2	1	-10921639	127.619	127	81	162	2680	23.678	4.800	0.102	0.997
ID78457	78457	84	32.337	37.282	35.993	0	127	127	2	1	-10921639	93.286	92	46	127	1959	22.432	2.000	0.158	1.135
ID78456	78456	86	36.958	26.008	29.643	0	127	127	2	1	-10921639	127.524	127	104	185	2678	20.265	7.600	0.125	1.396
ID78453	78453	88	57.338	40.469	18.414	0	127	127	2	1	-10921639	167.857	173	104	231	3525	31.831	4.800	0.187	1.663
ID78455	78455	49	36.541	36.217	23.867	0	127	127	2	1	-10921639	124.857	127	81	197	2622	32.089	2.000	0.078	0.564
ID78454	78454	90	45.163	33.061	20.054	0	127	127	2	1	-10921639	176.143	185	127	220	3699	28.634	2.000	0.109	1.211
ID78473	78473	None	28.062	24.235	32.973	0	128	128	2	1	-10921639	102.667	104	57	150	2156	27.500	4.800	0.125	0.827
ID78472	78472	86	38.760	25.979	29.698	0	128	128	2	1	-10921639	134.810	139	92	173	2831	20.875	4.800	0.158	1.760
ID78469	78469	88	42.813	41.818	18.142	0	128	128	2	1	-10921639	144.667	150	92	185	3038	25.852	4.800	0.155	1.505
ID78468	78468	91	34.754	34.826	16.926	0	128	128	2	1	-10921639	159.095	162	104	220	3341	29.771	2.000	0.066	0.662
ID78471	78471	49	28.588	36.251	23.753	0	128	128	2	1	-10921639	118.143	127	57	162	2481	32.376	2.000	0.067	0.457
ID78470	78470	90	46.414	32.212	19.842	0	128	128	2	1	-10921639	181.143	185	139	255	3804	27.357	4.800	0.103	1.237
ID78465	78465	92	31.494	31.044	22.612	0	129	129	2	1	-10921639	139.619	139	104	197	2932	28.685	7.600	0.083	0.744
ID78464	78464	91	38.790	35.273	18.047	0	129	129	2	1	-10921639	182.333	185	139	220	3829	19.785	7.600	0.108	1.795
ID78467	78467	86	35.222	26.074	30.307	0	129	129	2	1	-10921639	118.190	115	81	162	2482	20.156	4.800	0.129	1.338
ID78466	78466	49	31.474	35.913	23.890	0	129	129	2	1	-10921639	120.429	115	69	185	2529	32.873	2.000	0.069	0.471
ID78463	78463	88	41.869	40.532	16.983	0	129	129	2	1	-10921639	156.857	162	104	197	3294	23.913	4.800	0.154	1.756
ID78481	78481	92	38.193	30.156	22.895	0	130	130	2	1	-10921639	145.143	150	104	185	3048	26.656	7.600	0.123	1.190
ID78480	78480	93	35.419	43.291	18.554	0	130	130	2	1	-10921639	117.048	115	69	162	2458	26.727	2.000	0.124	0.966
ID78482	78482	49	55.952	35.709	23.915	0	130	130	2	1	-10921639	136.952	127	81	231	2876	41.384	2.000	0.162	0.924
ID78479	78479	91	46.712	35.196	17.396	0	130	130	2	1	-10921639	171.762	173	92	220	3607	35.277	4.800	0.131	1.125
ID78459	78459	93	51.780	43.475	18.019	0	131	131	2	1	-10921639	137.429	139	92	173	2886	26.082	4.800	0.191	1.688
ID78458	78458	91	46.393	35.687	17.421	0	131	131	2	1	-10921639	180.619	197	115	220	3793	31.806	4.800	0.139	1.383
ID78461	78461	49	41.498	35.554	23.987	0	131	131	2	1	-10921639	128.143	127	57	185	2691	36.728	2.000	0.124	0.770
ID78460	78460	92	46.627	30.420	23.124	0	131	131	2	1	-10921639	138.000	127	104	208	2898	31.569	2.000	0.139	1.068
ID78462	78462	86	28.324	26.309	29.405	0	131	131	2	1	-10921639	99.476	104	69	150	2089	22.708	2.000	0.090	0.724
ID78475	78475	93	51.112	42.283	17.751	0	132	132	2	1	-10921639	140.286	150	69	197	2946	32.713	4.800	0.185	1.337
ID78474	78474	91	53.096	35.559	17.693	0	132	132	2	1	-10921639	184.429	197	115	231	3873	29.953	4.800	0.146	1.570
ID78477	78477	49	30.441	35.132	24.874	0	132	132	2	1	-10921639	105.524	104	69	150	2216	24.318	2.000	0.089	0.706
ID78476	78476	92	35.713	30.885	21.744	0	132	132	2	1	-10921639	139.714	139	92	208	2934	31.800	7.600	0.113	0.892
ID78478	78478	86	41.667	26.220	29.207	0	132	132	2	1	-10921639	100.524	92	57	173	2111	31.204	2.000	0.123	0.706
ID78483	78483	94	60.059	33.980	16.684	0	133	133	2	1	-10921639	182.286	185	150	220	3828	23.215	4.800	0.182	2.423
ID78485	78485	91	34.726	36.907	18.715	0	133	133	2	1	-10921639	148.000	150	81	208	3108	35.242	4.800	0.089	0.684
ID78484	78484	93	37.175	41.541	17.283	0	133	133	2	1	-10921639	126.429	127	69	173	2655	27.110	6.215	0.137	1.126
ID78487	78487	49	44.739	35.382	24.822	0	133	133	2	1	-10921639	107.143	92	69	185	2250	33.367	2.000	0.141	0.796
ID78486	78486	92	30.408	29.512	23.109	0	133	133	2	1	-10921639	119.286	115	81	162	2505	21.590	4.800	0.104	1.040
ID78489	78489	93	48.007	42.975	17.203	0	134	134	2	1	-10921639	131.429	127	81	185	2760	27.250	4.800	0.188	1.528
ID78488	78488	94	67.990	34.409	16.935	0	134	134	2	1	-10921639	186.571	173	139	243	3918	32.200	4.800	0.188	1.835
ID78491	78491	86	33.236	26.688	28.361	0	134	134	2	1	-10921639	113.143	115	81	162	2376	21.315	2.000	0.125	1.176
ID78490	78490	49	51.859	35.187	24.860	0	134	134	2	1	-10921639	114.381	104	81	220	2402	35.282	2.000	0.156	0.874
ID78492	78492	None	29.328	42.824	33.261	0	134	134	2	1	-10921639	85.095	81	46	127	1787	20.873	2.000	0.151	1.072
ID78499	78499	93	41.634	41.438	15.723	0	135	135	2	1	-10921639	138.143	139	81	185	2901	26.318	4.800	0.145	1.326
ID78501	78501	49	57.580	35.472	25.404	0	135	135	2	1	-10921639	122.619	115	81	208	2575	38.978	2.000	0.187	0.989
ID78500	78500	94	65.703	33.396	16.918	0	135	135	2	1	-10921639	188.857	197	127	243	3966	36.307	4.800	0.189	1.656
ID78502	78502	86	38.868	26.512	28.729	0	135	135	2	1	-10921639	128.667	127	92	185	2702	22.477	4.800	0.146	1.462
ID78497	78497	86	38.881	26.721	28.574	0	136	136	2	1	-10921639	125.381	127	92	162	2633	19.961	4.800	0.160	1.731
ID78496	78496	49	41.524	35.606	25.517	0	136	136	2	1	-10921639	112.143	104	69	173	2355	27.430	2.000	0.158	1.113
ID78498	78498	None	27.220	35.562	35.075	0	136	136	2	1	-10921639	103.857	104	46	139	2181	20.657	6.316	0.139	1.229
ID78493	78493	93	41.155	41.405	15.610	0	136	136	2	1	-10921639	131.381	127	92	173	2759	22.712	4.800	0.143	1.447
ID78495	78495	None	34.123	31.290	18.294	0	136	136	2	1	-10921639	157.905	162	115	208	3316	30.599	6.122	0.104	0.971
ID78494	78494	94	65.114	34.949	16.942	0	136	136	2	1	-10921639	182.333	197	115	231	3829	36.976	4.800	0.171	1.443
ID78505	78505	49	32.736	35.953	25.434	0	137	137	2	1	-10921639	106.048	104	69	150	2227	25.224	2.000	0.114	0.863
ID78504	78504	94	61.922	34.328	16.759	0	137	137	2	1	-10921639	183.810	185	115	243	3860	36.859	4.800	0.158	1.364
ID78506	78506	86	42.744	27.144	28.370	0	137	137	2	1	-10921639	125.429	127	81	162	2634	21.477	4.800	0.178	1.767
ID78503	78503	93	38.722	42.167	15.824	0	137	137	2	1	-10921639	130.952	139	81	173	2750	23.521	4.800	0.141	1.380
ID78512	78512	None	29.324	40.201	33.760	0	138	138	2	1	-10921639	89.429	92	46	127	1878	21.577	2.000	0.144	1.044
ID78507	78507	93	32.972	39.951	15.200	0	138	138	2	1	-10921639	119.762	115	57	185	2515	32.959	2.000	0.093	0.617
ID78509	78509	49	40.816	35.982	25.462	0	138	138	2	1	-10921639	103.333	104	57	173	2170	29.181	2.000	0.152	0.935
ID78508	78508	94	65.103	34.353	16.382	0	138	138	2	1	-10921639	189.952	173	139	255	3989	34.865	4.800	0.188	1.721
ID78511	78511	95	27.249	21.286	30.636	0	138	138	2	1	-10921639	75.571	69	46	115	1587	19.618	4.800	0.182	1.185
ID78510	78510	86	31.403	27.071	27.812	0	138	138	2	1	-10921639	114.905	115	81	139	2413	18.544	4.800	0.128	1.403
ID78513	78513	93	27.121	38.325	14.385	0	139	139	2	1	-10921639	123.762	127	81	173	2599	30.199	2.000	0.090	0.674
ID78515	78515	94	58.954	33.512	16.294	0	139	139	2	1	-10921639	177.048	173	115	231	3718	30.273	4.800	0.169	1.695
ID78514	78514	96	34.646	42.266	15.580	0	139	139	2	1	-10921639	120.000	127	81	162	2520	21.571	4.800	0.129	1.267
ID78517	78517	49	50.784	36.760	25.752	0	139	139	2	1	-10921639	119.762	115	69	185	2515	34.266	2.000	0.179	1.062
ID78516	78516	None	28.941	29.158	18.030	0	139	139	2	1	-10921639	119.333	127	69	173	2506	29.121	6.388	0.097	0.725
ID78518	78518	95	28.422	21.808	30.769	0	139	139	2	1	-10921639	79.952	69	57	115	1679	18.451	7.600	0.160	1.194
ID78521	78521	49	48.101	36.531	25.338	0	140	140	2	1	-10921639	114.381	104	57	173	2402	30.595	4.800	0.212	1.310
ID78520	78520	94	67.920	33.490	16.323	0	140	140	2	1	-10921639	197.714	185	162	255	4152	31.418	4.800	0.194	2.043
ID78519	78519	96	30.520	42.556	14.160	0	140	140	2	1	-10921639	103.762	115	46	139	2179	24.562	4.800	0.165	1.196
ID78525	78525	None	42.065	37.602	13.719	0	141	141	2	1	-10921639	125.333	127	69	185	2632	33.619	2.000	0.114	0.762
ID78527	78527	49	49.127	36.983	25.947	0	141	141	2	1	-10921639	117.619	115	81	173	2470	30.284	2.000	0.169	1.125
ID78526	78526	94	53.827	32.117	15.644	0	141	141	2	1	-10921639	174.524	185	115	220	3665	27.989	4.800	0.164	1.758
ID78524	78524	49	43.971	36.389	25.058	0	142	142	2	1	-10921639	114.286	104	69	173	2400	29.530	2.000	0.148	0.999
ID78523	78523	97	31.122	43.959	16.836	0	142	142	2	1	-10921639	108.190	115	81	139	2272	17.640	4.800	0.167	1.756
ID78522	78522	94	41.662	32.826	16.159	0	142	142	2	1	-10921639	160.667	162	127	208	3374	18.911	4.800	0.123	1.861
ID78529	78529	94	47.990	31.999	13.917	0	143	143	2	1	-10921639	169.571	173	127	197	3561	21.226	4.800	0.156	2.155
ID78528	78528	98	36.221	37.835	12.312	0	143	143	2	1	-10921639	127.619	127	81	173	2680	27.330	4.800	0.144	1.174
ID78531	78531	49	53.253	37.059	25.382	0	143	143	2	1	-10921639	123.714	115	81	208	2598	33.351	2.000	0.201	1.240
ID78530	78530	97	38.118	43.244	16.825	0	143	143	2	1	-10921639	111.571	104	81	150	2343	19.206	4.800	0.175	1.726
ID78536	78536	None	29.956	37.010	35.354	0	144	144	2	1	-10921639	87.190	92	46	127	1831	22.436	2.000	0.136	0.928
ID78533	78533	94	44.818	34.129	12.531	0	144	144	2	1	-10921639	168.476	173	115	220	3538	29.804	4.800	0.123	1.238
ID78532	78532	98	41.136	37.208	12.103	0	144	144	2	1	-10921639	135.333	139	69	220	2842	39.205	6.365	0.152	0.909
ID78535	78535	49	42.587	37.537	25.462	0	144	144	2	1	-10921639	112.667	104	69	162	2366	31.795	2.000	0.156	0.956
ID78534	78534	97	49.843	42.983	16.407	0	144	144	2	1	-10921639	120.905	115	57	162	2539	26.497	4.800	0.216	1.618
ID78545	78545	49	35.649	37.825	25.530	0	145	145	2	1	-10921639	104.905	92	69	162	2203	28.613	2.000	0.111	0.731
ID78544	78544	97	50.111	42.882	16.349	0	145	145	2	1	-10921639	123.619	127	81	173	2596	29.924	4.800	0.207	1.414
ID78543	78543	99	43.687	31.951	14.677	0	145	145	2	1	-10921639	165.667	162	115	208	3479	26.833	7.600	0.126	1.380
ID78542	78542	98	38.873	37.696	11.717	0	145	145	2	1	-10921639	122.048	127	69	173	2563	30.150	2.000	0.146	1.032
ID78547	78547	99	62.866	31.592	12.847	0	146	146	2	1	-10921639	166.286	162	115	255	3492	35.920	2.000	0.166	1.318
ID78546	78546	98	58.473	36.892	11.677	0	146	146	2	1	-10921639	131.476	115	69	208	2761	38.574	2.000	0.190	1.088
ID78549	78549	49	39.983	37.884	25.546	0	146	146	2	1	-10921639	111.571	104	69	173	2343	30.242	2.000	0.137	0.889
ID78548	78548	97	62.168	42.754	16.101	0	146	146	2	1	-10921639	134.095	127	92	197	2816	34.122	2.000	0.233	1.483
ID78551	78551	100	36.544	37.030	35.618	0	146	146	2	1	-10921639	96.048	104	46	139	2017	26.047	2.000	0.177	1.106
ID78550	78550	101	30.000	23.780	30.504	0	146	146	2	1	-10921639	87.143	92	46	115	1830	19.898	4.800	0.202	1.472
ID78577	78577	100	40.134	36.961	35.345	0	147	147	2	1	-10921639	98.905	92	57	162	2077	26.696	2.000	0.158	1.009
ID78576	78576	101	31.352	21.940	30.678	0	147	147	2	1	-10921639	69.048	69	23	115	1450	23.945	2.000	0.170	0.838
ID78571	78571	98	47.753	37.071	11.054	0	147	147	2	1	-10921639	118.762	115	57	185	2494	34.831	2.000	0.171	0.997
ID78573	78573	97	49.567	43.012	16.631	0	147	147	2	1	-10921639	135.762	127	92	197	2851	28.048	4.800	0.181	1.485
ID78572	78572	99	62.222	31.514	12.915	0	147	147	2	1	-10921639	173.381	173	115	243	3641	34.627	4.800	0.170	1.457
ID78575	78575	49	42.599	38.607	26.145	0	147	147	2	1	-10921639	101.048	104	57	173	2122	32.948	2.000	0.138	0.745
ID78574	78574	None	35.673	27.208	19.367	0	147	147	2	1	-10921639	115.857	115	69	150	2433	21.800	4.800	0.154	1.418
ID78537	78537	98	44.226	37.118	11.295	0	148	148	2	1	-10921639	118.619	115	57	185	2491	36.030	2.000	0.138	0.801
ID78539	78539	97	69.571	42.645	16.216	0	148	148	2	1	-10921639	150.143	139	104	231	3153	38.368	4.800	0.243	1.528
ID78538	78538	99	61.477	31.593	11.865	0	148	148	2	1	-10921639	175.571	173	115	231	3687	29.500	2.000	0.173	1.756
ID78541	78541	100	46.095	36.750	34.966	0	148	148	2	1	-10921639	104.905	104	57	173	2203	30.226	2.000	0.172	1.021
ID78540	78540	49	49.313	37.895	26.074	0	148	148	2	1	-10921639	113.190	104	57	173	2377	31.030	2.000	0.175	1.088
ID78565	78565	99	67.089	31.747	11.688	0	149	149	2	1	-10921639	198.238	208	127	243	4163	33.029	6.314	0.185	1.877
ID78564	78564	98	49.901	36.916	10.917	0	149	149	2	1	-10921639	134.238	139	81	197	2819	35.624	2.000	0.157	1.022
ID78567	78567	None	27.018	27.965	23.636	0	149	149	2	1	-10921639	100.524	104	69	139	2111	21.992	2.000	0.087	0.730
ID78566	78566	97	67.677	42.624	16.017	0	149	149	2	1	-10921639	137.429	127	81	208	2886	34.717	4.800	0.258	1.622
ID78569	78569	101	40.425	23.635	30.517	0	149	149	2	1	-10921639	102.714	104	57	139	2157	22.979	4.800	0.228	1.660
ID78568	78568	49	43.137	37.862	26.481	0	149	149	2	1	-10921639	104.476	104	57	162	2194	30.665	2.000	0.164	0.961
ID78570	78570	100	34.543	37.583	35.451	0	149	149	2	1	-10921639	98.905	92	69	150	2077	24.446	2.000	0.148	1.043
ID78583	78583	99	73.590	31.834	10.576	0	150	150	2	1	-10921639	199.381	197	162	255	4187	31.199	4.800	0.198	2.112
ID78585	78585	97	72.130	42.711	16.211	0	150	150	2	1	-10921639	145.810	139	92	220	3062	37.727	4.800	0.253	1.562
ID78584	78584	98	35.213	35.623	10.820	0	150	150	2	1	-10921639	134.190	127	81	197	2818	36.004	2.000	0.085	0.583
ID78587	78587	49	50.044	37.707	25.984	0	150	150	2	1	-10921639	123.048	115	69	197	2584	34.285	2.000	0.158	0.981
ID78586	78586	102	40.582	26.818	19.216	0	150	150	2	1	-10921639	127.571	127	81	185	2679	28.556	3.200	0.104	0.841
ID78589	78589	None	27.142	27.172	31.644	0	150	150	2	1	-10921639	98.857	92	46	150	2076	26.284	2.000	0.066	0.466
ID78588	78588	101	41.737	23.155	30.291	0	150	150	2	1	-10921639	98.238	92	57	150	2063	27.380	2.000	0.178	1.086
ID78591	78591	100	41.952	37.157	35.708	0	150	150	2	1	-10921639	104.333	104	57	150	2191	27.514	2.000	0.170	1.102
ID78590	78590	103	28.851	46.708	33.164	0	150	150	2	1	-10921639	75.667	81	34	127	1589	21.369	4.800	0.158	0.967
ID78593	78593	97	89.240	42.862	16.296	0	151	151	2	1	-10921639	160.143	150	92	255	3363	45.905	2.000	0.285	1.548
ID78592	78592	99	66.199	31.568	11.351	0	151	151	2	1	-10921639	209.810	208	150	255	4406	27.672	4.800	0.198	2.511
ID78595	78595	104	40.380	29.171	25.166	0	151	151	2	1	-10921639	116.524	115	81	197	2447	30.298	2.000	0.101	0.707
ID78594	78594	102	43.771	26.666	20.002	0	151	151	2	1	-10921639	143.000	150	92	197	3003	29.538	2.000	0.147	1.242
ID78597	78597	101	46.457	23.365	30.077	0	151	151	2	1	-10921639	101.619	104	46	162	2134	32.199	2.000	0.207	1.080
ID78596	78596	49	43.324	38.115	26.302	0	151	151	2	1	-10921639	114.333	104	81	197	2401	30.054	2.000	0.126	0.853
ID78599	78599	100	39.995	37.558	35.347	0	151	151	2	1	-10921639	110.952	104	81	173	2330	22.730	2.000	0.176	1.459
ID78598	78598	103	29.621	47.823	32.028	0	151	151	2	1	-10921639	73.476	69	46	104	1543	17.517	4.800	0.196	1.373
ID78561	78561	49	46.829	37.996	26.038	0	152	152	2	1	-10921639	123.190	115	81	197	2587	31.009	2.000	0.161	1.105
ID78560	78560	104	31.603	29.392	25.095	0	152	152	2	1	-10921639	121.429	115	92	173	2550	22.218	2.000	0.090	0.906
ID78563	78563	None	32.884	31.525	34.749	0	152	152	2	1	-10921639	99.381	104	57	150	2087	24.762	2.000	0.138	0.971
ID78562	78562	101	48.792	23.921	29.751	0	152	152	2	1	-10921639	103.905	104	69	185	2182	32.146	2.000	0.173	0.952
ID78557	78557	99	80.501	32.047	10.762	0	152	152	2	1	-10921639	218.714	220	173	255	4593	28.508	4.800	0.241	2.980
ID78559	78559	102	53.477	27.150	19.950	0	152	152	2	1	-10921639	162.286	162	115	220	3408	29.121	4.800	0.177	1.676
ID78558	78558	97	87.838	42.811	16.386	0	152	152	2	1	-10921639	185.000	185	127	255	3885	42.466	4.800	0.297	1.997
ID78553	78553	97	56.282	43.078	15.763	0	153	153	2	1	-10921639	150.238	139	115	208	3155	24.267	4.800	0.216	2.202
ID78552	78552	99	73.186	33.453	10.768	0	153	153	2	1	-10921639	216.000	220	150	255	4536	27.295	4.800	0.218	2.837
ID78555	78555	49	42.400	37.642	26.246	0	153	153	2	1	-10921639	114.952	104	81	185	2414	28.717	2.000	0.148	1.031
ID78554	78554	102	45.339	27.726	19.385	0	153	153	2	1	-10921639	157.905	162	115	231	3316	26.455	4.800	0.127	1.345
ID78556	78556	101	42.666	23.398	29.574	0	153	153	2	1	-10921639	99.952	104	46	150	2099	32.197	4.800	0.199	1.029
ID78579	78579	97	71.810	42.591	16.096	0	154	154	2	1	-10921639	171.143	162	104	231	3594	36.423	4.800	0.230	1.756
ID78578	78578	99	65.921	33.000	11.000	0	154	154	2	1	-10921639	213.667	231	139	255	4487	34.365	4.800	0.192	2.001
ID78581	78581	104	27.617	29.009	24.945	0	154	154	2	1	-10921639	117.667	115	81	162	2471	21.226	2.000	0.075	0.776
ID78580	78580	102	59.412	27.673	19.197	0	154	154	2	1	-10921639	169.048	162	115	255	3550	32.713	4.800	0.157	1.403
ID78582	78582	49	44.875	37.498	26.171	0	154	154	2	1	-10921639	124.286	115	92	185	2610	26.412	2.000	0.162	1.312
ID78609	78609	102	49.123	27.378	19.133	0	155	155	2	1	-10921639	150.762	150	92	197	3166	31.585	4.800	0.150	1.248
ID78608	78608	97	66.374	42.333	15.869	0	155	155	2	1	-10921639	156.238	150	115	208	3281	31.464	4.800	0.222	1.805
ID78611	78611	49	27.407	37.233	25.610	0	155	155	2	1	-10921639	109.952	115	69	162	2309	25.309	2.000	0.091	0.727
ID78610	78610	104	36.711	28.846	25.011	0	155	155	2	1	-10921639	130.238	127	92	173	2735	22.674	2.000	0.104	1.081
ID78612	78612	105	56.683	37.728	35.367	0	155	155	2	1	-10921639	120.333	115	69	185	2527	33.468	2.000	0.206	1.231
ID78607	78607	99	55.003	32.400	11.076	0	155	155	2	1	-10921639	206.000	220	127	255	4326	30.820	4.800	0.178	2.022
ID78601	78601	97	62.765	42.156	16.097	0	156	156	2	1	-10921639	162.238	173	115	220	3407	30.866	4.800	0.212	1.840
ID78600	78600	99	63.439	31.837	10.905	0	156	156	2	1	-10921639	207.048	208	115	255	4348	34.456	4.800	0.172	1.763
ID78603	78603	104	40.949	29.175	24.330	0	156	156	2	1	-10921639	136.905	127	104	197	2875	29.252	2.000	0.086	0.742
ID78602	78602	102	52.907	28.103	19.008	0	156	156	2	1	-10921639	156.381	150	104	220	3284	33.016	2.000	0.129	1.080
ID78605	78605	107	49.384	23.171	29.892	0	156	156	2	1	-10921639	97.714	81	57	173	2052	33.508	2.000	0.193	0.943
ID78604	78604	49	36.703	36.936	26.021	0	156	156	2	1	-10921639	118.143	115	81	162	2481	25.738	2.000	0.107	0.886
ID78606	78606	105	54.903	37.315	35.674	0	156	156	2	1	-10921639	100.524	92	34	197	2111	44.464	2.000	0.173	0.665
ID78613	78613	99	73.505	30.238	10.106	0	157	157	2	1	-10921639	188.333	197	104	255	3955	47.828	2.000	0.187	1.243
ID78615	78615	97	64.008	42.504	16.691	0	157	157	2	1	-10921639	164.048	162	115	243	3445	36.277	4.800	0.201	1.516
ID78614	78614	106	50.162	33.867	11.258	0	157	157	2	1	-10921639	170.571	185	69	231	3582	45.474	7.600	0.127	0.847
ID78617	78617	49	38.087	37.105	25.851	0	157	157	2	1	-10921639	119.762	115	81	185	2515	27.120	2.000	0.100	0.802
ID78616	78616	102	47.896	27.266	19.707	0	157	157	2	1	-10921639	155.143	150	92	208	3258	30.052	2.000	0.145	1.305
ID78619	78619	105	41.580	36.875	35.675	0	157	157	2	1	-10921639	94.952	104	46	162	1994	32.597	2.000	0.160	0.804
ID78618	78618	107	40.983	23.336	29.622	0	157	157	2	1	-10921639	96.048	92	57	162	2017	31.191	2.000	0.160	0.850
ID78625	78625	107	31.723	23.406	29.805	0	158	158	2	1	-10921639	90.048	92	46	139	1891	25.539	2.000	0.146	0.900
ID78624	78624	49	42.338	37.005	25.734	0	158	158	2	1	-10921639	114.857	104	69	208	2412	32.782	2.000	0.104	0.660
ID78627	78627	None	28.612	31.676	35.106	0	158	158	2	1	-10921639	103.333	104	69	139	2170	21.832	2.000	0.083	0.728
ID78626	78626	109	32.287	43.022	33.363	0	158	158	2	1	-10921639	88.333	92	46	115	1855	19.469	4.800	0.175	1.354
ID78628	78628	105	31.922	37.729	35.371	0	158	158	2	1	-10921639	96.095	92	57	127	2018	21.071	2.000	0.140	1.123
ID78621	78621	106	63.195	33.705	11.106	0	158	158	2	1	-10921639	178.429	197	92	255	3747	51.306	2.000	0.158	0.951
ID78620	78620	99	60.032	30.968	10.237	0	158	158	2	1	-10921639	197.667	208	115	255	4151	41.878	4.800	0.161	1.306
ID78623	78623	102	66.420	28.472	19.377	0	158	158	2	1	-10921639	188.381	185	139	255	3956	36.716	4.800	0.178	1.554
ID78622	78622	97	81.350	42.179	16.256	0	158	158	2	1	-10921639	183.381	197	127	243	3851	38.933	4.800	0.244	1.847
ID78629	78629	99	55.785	30.632	9.979	0	159	159	2	1	-10921639	197.667	208	115	255	4151	41.878	6.333	0.152	1.244
ID78631	78631	106	69.965	33.709	11.298	0	159	159	2	1	-10921639	182.762	208	81	255	3838	58.642	2.000	0.176	0.931
ID78630	78630	108	60.970	29.212	11.083	0	159	159	2	1	-10921639	186.048	208	104	243	3907	45.367	4.800	0.163	1.149
ID78633	78633	102	51.743	27.342	19.435	0	159	159	2	1	-10921639	158.381	162	92	231	3326	40.521	2.000	0.136	0.936
ID78632	78632	97	74.309	41.732	16.173	0	159	159	2	1	-10921639	177.238	185	115	243	3722	37.818	4.800	0.225	1.723
ID78635	78635	107	39.097	23.982	29.478	0	159	159	2	1	-10921639	109.286	115	69	139	2295	24.280	4.800	0.185	1.403
ID78634	78634	49	31.515	37.137	25.662	0	159	159	2	1	-10921639	115.381	115	81	162	2423	26.489	2.000	0.086	0.687
ID78637	78637	105	52.651	37.324	35.548	0	159	159	2	1	-10921639	110.524	104	46	197	2321	41.127	2.000	0.194	0.873
ID78636	78636	109	29.997	42.800	32.870	0	159	159	2	1	-10921639	85.524	81	34	127	1796	25.248	2.000	0.140	0.829
ID78649	78649	106	72.870	34.012	11.880	0	160	160	2	1	-10921639	206.619	208	127	255	4339	44.271	2.000	0.170	1.357
ID78648	78648	108	57.762	30.073	10.960	0	160	160	2	1	-10921639	212.619	220	162	255	4465	33.702	4.800	0.161	1.751
ID78651	78651	102	49.090	27.757	19.777	0	160	160	2	1	-10921639	174.476	173	139	220	3664	22.919	4.800	0.146	1.943
ID78650	78650	97	56.897	41.502	16.447	0	160	160	2	1	-10921639	157.857	150	92	231	3315	37.843	2.000	0.169	1.206
ID78653	78653	110	33.189	32.515	34.396	0	160	160	2	1	-10921639	114.333	104	81	162	2401	24.036	2.000	0.087	0.758
ID78652	78652	107	49.391	23.425	29.545	0	160	160	2	1	-10921639	107.143	104	46	173	2250	36.808	2.000	0.217	1.037
ID78655	78655	105	50.563	37.779	34.942	0	160	160	2	1	-10921639	120.952	115	57	197	2540	33.478	2.000	0.172	1.060
ID78654	78654	109	38.674	43.241	33.688	0	160	160	2	1	-10921639	98.238	104	46	162	2063	28.075	2.000	0.153	0.930
ID78641	78641	97	62.902	41.839	16.334	0	161	161	2	1	-10921639	169.048	162	104	220	3550	33.244	4.800	0.201	1.700
ID78640	78640	None	27.644	30.229	13.941	0	161	161	2	1	-10921639	179.048	173	139	220	3760	26.082	2.000	0.053	0.689
ID78643	78643	49	35.351	37.653	25.595	0	161	161	2	1	-10921639	117.095	115	81	185	2459	28.737	2.000	0.104	0.765
ID78642	78642	102	40.292	27.550	19.456	0	161	161	2	1	-10921639	159.619	162	104	208	3352	29.123	2.000	0.100	0.994
ID78645	78645	110	29.409	33.757	34.380	0	161	161	2	1	-10921639	121.905	115	92	173	2560	21.797	4.800	0.106	1.073
ID78644	78644	107	53.225	23.936	29.471	0	161	161	2	1	-10921639	125.381	127	81	185	2633	29.939	2.000	0.217	1.496
ID78647	78647	105	38.719	36.962	34.604	0	161	161	2	1	-10921639	115.381	115	69	162	2423	27.967	2.000	0.144	1.036
ID78646	78646	109	35.264	43.814	33.547	0	161	161	2	1	-10921639	94.381	92	46	139	1982	26.583	4.800	0.184	1.104
ID78639	78639	106	61.914	34.149	11.879	0	161	161	2	1	-10921639	195.000	197	104	255	4095	43.328	4.800	0.139	1.100
ID78638	78638	108	71.013	30.867	9.338	0	161	161	2	1	-10921639	194.381	208	104	255	4082	53.428	7.600	0.170	1.057
ID78673	78673	111	30.656	27.000	45.000	0	162	162	2	1	-10921639	55.714	57	34	81	1170	18.243	3.200	0.308	1.437
ID78672	78672	110	47.878	32.784	33.928	0	162	162	2	1	-10921639	118.667	115	69	185	2492	31.126	2.000	0.142	0.950
ID78665	78665	108	70.851	30.849	9.599	0	162	162	2	1	-10921639	217.190	208	150	255	4561	35.091	4.800	0.173	1.822
ID78667	78667	97	73.072	41.540	16.041	0	162	162	2	1	-10921639	171.143	162	115	243	3594	39.781	2.000	0.211	1.499
ID78666	78666	106	58.127	34.055	12.202	0	162	162	2	1	-10921639	201.048	208	104	255	4222	46.149	7.600	0.124	0.964
ID78669	78669	49	34.375	37.412	25.522	0	162	162	2	1	-10921639	118.619	115	81	173	2491	26.932	2.000	0.089	0.718
ID78668	78668	102	61.624	28.104	19.089	0	162	162	2	1	-10921639	172.286	173	115	243	3618	36.710	2.000	0.152	1.242
ID78671	78671	109	39.265	42.996	33.224	0	162	162	2	1	-10921639	105.952	115	57	139	2225	22.778	4.800	0.188	1.474
ID78670	78670	107	58.713	23.999	29.113	0	162	162	2	1	-10921639	121.524	115	81	185	2552	29.916	2.000	0.229	1.513
ID78695	78695	106	59.045	34.387	12.655	0	163	163	2	1	-10921639	206.524	208	150	255	4337	35.704	3.200	0.132	1.346
ID78694	78694	108	75.390	30.800	9.296	0	163	163	2	1	-10921639	203.333	208	127	255	4270	51.561	4.800	0.179	1.199
ID78697	78697	102	43.512	28.319	19.131	0	163	163	2	1	-10921639	171.714	173	139	208	3606	22.544	4.800	0.133	1.791
ID78696	78696	97	77.385	41.874	16.121	0	163	163	2	1	-10921639	183.381	185	104	255	3851	38.065	4.800	0.223	1.759
ID78699	78699	107	58.592	23.842	29.227	0	163	163	2	1	-10921639	126.238	115	92	173	2651	29.179	2.000	0.243	1.689
ID78698	78698	None	33.132	27.058	21.711	0	163	163	2	1	-10921639	145.190	150	92	197	3049	29.974	6.336	0.091	0.808
ID78701	78701	110	39.842	33.180	34.239	0	163	163	2	1	-10921639	121.048	115	81	162	2542	25.309	2.000	0.129	1.094
ID78700	78700	109	40.742	42.951	33.223	0	163	163	2	1	-10921639	109.905	115	69	150	2308	22.724	6.328	0.198	1.598
ID78703	78703	111	30.141	27.000	45.000	0	163	163	2	1	-10921639	47.667	46	22	81	1001	15.551	2.000	0.361	1.625
ID78702	78702	None	34.228	37.745	34.519	0	163	163	2	1	-10921639	105.476	104	46	162	2215	32.313	2.000	0.123	0.717
ID78689	78689	102	46.976	28.013	19.895	0	164	164	2	1	-10921639	183.238	185	150	220	3848	22.226	6.340	0.145	2.087
ID78688	78688	97	75.980	41.634	16.385	0	164	164	2	1	-10921639	191.095	197	127	255	4013	38.546	4.800	0.236	1.895
ID78691	78691	107	56.130	24.217	29.012	0	164	164	2	1	-10921639	125.286	115	81	197	2631	29.704	4.800	0.224	1.544
ID78690	78690	49	33.197	37.121	25.365	0	164	164	2	1	-10921639	127.476	127	92	185	2677	24.679	2.000	0.092	0.870
ID78693	78693	112	27.393	45.244	35.282	0	164	164	2	1	-10921639	79.048	81	46	104	1660	18.134	2.000	0.167	1.246
ID78692	78692	110	40.659	33.923	33.759	0	164	164	2	1	-10921639	126.381	115	81	173	2654	27.487	2.000	0.156	1.244
ID78685	78685	108	68.917	30.625	9.355	0	164	164	2	1	-10921639	197.238	197	115	255	4142	45.732	7.600	0.175	1.287
ID78687	78687	None	43.095	29.260	16.196	0	164	164	2	1	-10921639	169.476	173	92	231	3559	39.557	2.000	0.083	0.659
ID78686	78686	106	62.003	34.626	13.145	0	164	164	2	1	-10921639	186.143	197	92	255	3909	51.676	4.800	0.155	0.967
ID78675	78675	106	52.839	33.739	12.250	0	165	165	2	1	-10921639	204.333	208	115	255	4291	41.929	4.800	0.129	1.112
ID78674	78674	108	59.660	31.012	9.175	0	165	165	2	1	-10921639	196.667	208	127	255	4130	38.615	7.600	0.159	1.396
ID78677	78677	102	32.904	28.109	19.388	0	165	165	2	1	-10921639	165.667	173	104	208	3479	24.911	6.275	0.089	1.087
ID78676	78676	97	67.684	42.535	16.371	0	165	165	2	1	-10921639	188.333	197	127	255	3955	36.057	4.800	0.193	1.689
ID78679	78679	49	28.791	37.623	25.452	0	165	165	2	1	-10921639	115.381	115	81	162	2423	21.058	4.800	0.105	1.042
ID78678	78678	None	28.077	28.244	22.575	0	165	165	2	1	-10921639	145.810	150	104	197	3062	27.489	4.800	0.076	0.746
ID78681	78681	109	29.992	42.010	31.494	0	165	165	2	1	-10921639	108.238	104	69	150	2273	22.792	2.000	0.109	0.935
ID78680	78680	107	74.987	23.885	28.882	0	165	165	2	1	-10921639	144.000	150	92	208	3024	39.409	4.800	0.269	1.548
ID78683	78683	None	39.819	36.875	34.174	0	165	165	2	1	-10921639	128.095	127	81	173	2690	25.116	2.000	0.135	1.210
ID78682	78682	110	28.223	34.388	33.129	0	165	165	2	1	-10921639	129.714	127	92	162	2724	21.155	2.000	0.090	1.010
ID78684	78684	112	32.142	43.200	33.600	0	165	165	2	1	-10921639	100.476	104	46	162	2110	30.081	2.000	0.114	0.686
ID78657	78657	106	46.653	34.646	14.055	0	166	166	2	1	-10921639	190.333	185	115	243	3997	34.876	7.600	0.121	1.179
ID78656	78656	108	70.285	30.911	10.459	0	166	166	2	1	-10921639	213.286	220	139	255	4479	39.621	4.800	0.192	1.731
ID78659	78659	102	56.271	29.124	18.205	0	166	166	2	1	-10921639	190.476	185	127	255	4000	33.136	4.800	0.156	1.552
ID78658	78658	97	71.534	41.923	16.410	0	166	166	2	1	-10921639	182.238	185	115	243	3827	38.478	4.800	0.210	1.643
ID78661	78661	107	73.349	23.940	29.239	0	166	166	2	1	-10921639	143.571	139	104	243	3015	37.140	4.800	0.252	1.555
ID78660	78660	None	28.487	50.917	17.897	0	166	166	2	1	-10921639	72.762	69	34	115	1528	20.231	7.600	0.163	1.008
ID78663	78663	109	36.165	41.797	30.535	0	166	166	2	1	-10921639	118.714	115	92	162	2493	19.113	4.800	0.157	1.688
ID78662	78662	None	30.721	32.815	28.545	0	166	166	2	1	-10921639	127.000	127	92	197	2667	23.633	2.000	0.074	0.736
ID78664	78664	110	33.869	35.198	32.970	0	166	166	2	1	-10921639	140.810	150	104	173	2957	19.954	4.800	0.135	1.675
ID78705	78705	106	38.206	34.790	15.228	0	167	167	2	1	-10921639	196.667	208	127	231	4130	32.555	7.600	0.108	1.182
ID78704	78704	108	65.885	30.433	10.710	0	167	167	2	1	-10921639	222.238	220	162	255	4667	36.965	4.800	0.166	1.711
ID78707	78707	102	52.099	29.027	19.650	0	167	167	2	1	-10921639	188.905	185	139	243	3967	26.754	6.294	0.139	1.725
ID78706	78706	97	72.185	41.998	16.715	0	167	167	2	1	-10921639	197.095	185	150	255	4139	34.957	4.800	0.180	1.723
ID78709	78709	107	83.209	24.065	28.824	0	167	167	2	1	-10921639	153.000	162	92	231	3213	42.243	4.800	0.293	1.641
ID78708	78708	49	33.699	37.720	25.258	0	167	167	2	1	-10921639	111.429	104	57	185	2340	31.673	7.600	0.076	0.494
ID78710	78710	110	33.821	36.676	34.869	0	167	167	2	1	-10921639	122.619	115	81	173	2575	28.866	7.600	0.105	0.808
ID78720	78720	113	49.731	33.084	34.725	0	168	168	2	1	-10921639	135.238	127	81	208	2840	35.582	2.000	0.134	0.897
ID78711	78711	108	62.792	30.992	10.262	0	168	168	2	1	-10921639	214.905	220	139	255	4513	35.708	4.800	0.158	1.638
ID78713	78713	None	33.939	38.159	17.493	0	168	168	2	1	-10921639	172.905	173	127	220	3631	25.094	2.000	0.074	0.953
ID78712	78712	106	45.622	33.646	14.642	0	168	168	2	1	-10921639	210.952	220	150	255	4430	27.933	7.600	0.112	1.521
ID78715	78715	102	64.594	28.473	19.518	0	168	168	2	1	-10921639	212.190	220	139	255	4456	31.685	4.800	0.188	2.124
ID78714	78714	97	39.128	42.232	16.701	0	168	168	2	1	-10921639	174.476	173	139	208	3664	19.117	4.800	0.105	1.740
ID78717	78717	49	27.508	37.749	25.228	0	168	168	2	1	-10921639	118.095	115	92	162	2480	22.075	2.000	0.066	0.661
ID78716	78716	None	33.870	42.990	19.892	0	168	168	2	1	-10921639	144.571	150	81	197	3036	30.479	7.600	0.093	0.805
ID78719	78719	109	31.024	43.014	29.642	0	168	168	2	1	-10921639	117.571	127	69	150	2469	20.661	4.800	0.120	1.217
ID78718	78718	107	72.920	23.636	28.519	0	168	168	2	1	-10921639	151.857	150	81	220	3189	42.381	4.800	0.247	1.418
ID78721	78721	108	66.685	29.877	10.876	0	169	169	2	1	-10921639	224.286	243	173	255	4710	30.940	4.800	0.172	2.130
ID78723	78723	97	69.504	42.221	16.903	0	169	169	2	1	-10921639	191.095	197	139	243	4013	32.473	4.800	0.183	1.817
ID78722	78722	106	31.097	33.166	15.913	0	169	169	2	1	-10921639	199.905	197	162	231	4198	21.166	2.000	0.061	1.082
ID78725	78725	49	27.875	37.826	25.704	0	169	169	2	1	-10921639	127.000	127	104	173	2667	19.733	2.000	0.071	0.849
ID78724	78724	102	49.123	28.570	20.361	0	169	169	2	1	-10921639	201.524	208	150	243	4232	25.294	4.800	0.137	1.923
ID78727	78727	109	32.225	44.163	29.928	0	169	169	2	1	-10921639	118.667	115	92	162	2492	19.830	4.800	0.119	1.275
ID78726	78726	107	73.561	23.292	28.350	0	169	169	2	1	-10921639	137.000	127	69	243	2877	45.268	2.000	0.251	1.214
ID78729	78729	None	31.807	43.662	33.885	0	169	169	2	1	-10921639	91.571	92	34	150	1923	31.057	2.000	0.110	0.585
ID78728	78728	None	29.551	36.875	34.390	0	169	169	2	1	-10921639	125.905	127	81	162	2644	22.989	2.000	0.087	0.878
ID78730	78730	113	47.777	32.699	34.728	0	169	169	2	1	-10921639	130.190	127	81	208	2734	34.439	2.000	0.119	0.801
ID78737	78737	109	30.941	44.355	29.776	0	170	170	2	1	-10921639	120.429	127	81	162	2529	20.661	4.800	0.109	1.147
ID78736	78736	107	67.205	22.854	28.238	0	170	170	2	1	-10921639	125.429	127	81	185	2634	33.717	2.000	0.281	1.631
ID78738	78738	113	39.190	33.085	34.747	0	170	170	2	1	-10921639	135.762	127	92	185	2851	27.183	2.000	0.123	1.095
ID78731	78731	108	67.950	28.657	11.402	0	170	170	2	1	-10921639	214.381	231	139	255	4502	40.444	4.800	0.175	1.576
ID78733	78733	106	49.911	33.718	16.178	0	170	170	2	1	-10921639	204.286	208	150	255	4290	28.459	4.800	0.123	1.575
ID78732	78732	114	61.319	31.517	10.646	0	170	170	2	1	-10921639	210.905	231	115	255	4429	39.647	2.000	0.133	1.251
ID78735	78735	102	67.376	28.430	20.881	0	170	170	2	1	-10921639	205.476	220	127	255	4315	37.436	4.800	0.186	1.722
ID78734	78734	97	49.370	42.076	16.751	0	170	170	2	1	-10921639	173.000	173	139	243	3633	28.466	2.000	0.112	1.224
ID78739	78739	114	70.899	30.754	11.127	0	171	171	2	1	-10921639	227.667	255	150	255	4781	39.977	4.800	0.187	1.792
ID78741	78741	106	38.861	34.000	16.000	0	171	171	2	1	-10921639	203.714	208	150	255	4278	26.418	7.600	0.093	1.313
ID78740	78740	108	68.457	28.868	11.517	0	171	171	2	1	-10921639	214.952	231	139	255	4514	43.972	4.800	0.172	1.438
ID78743	78743	115	32.553	38.388	18.825	0	171	171	2	1	-10921639	156.857	162	92	243	3294	38.766	2.000	0.030	0.233
ID78742	78742	97	52.082	42.235	16.872	0	171	171	2	1	-10921639	180.143	173	127	231	3783	27.827	4.800	0.137	1.560
ID78745	78745	None	30.239	28.785	27.110	0	171	171	2	1	-10921639	125.286	127	92	173	2631	24.247	2.000	0.072	0.697
ID78744	78744	102	74.037	27.592	20.981	0	171	171	2	1	-10921639	219.952	220	162	255	4619	30.628	4.800	0.195	2.340
ID78747	78747	109	31.387	44.645	28.514	0	171	171	2	1	-10921639	122.524	127	69	150	2573	22.982	7.600	0.132	1.247
ID78746	78746	107	92.994	23.056	28.098	0	171	171	2	1	-10921639	145.286	139	81	255	3051	50.774	2.000	0.305	1.336
ID78748	78748	113	30.066	34.650	34.523	0	171	171	2	1	-10921639	125.952	127	81	162	2645	22.890	6.116	0.117	1.154
ID78753	78753	115	47.225	37.955	18.871	0	172	172	2	1	-10921639	172.762	173	104	255	3628	37.571	2.000	0.086	0.729
ID78752	78752	97	27.806	42.872	16.220	0	172	172	2	1	-10921639	145.238	139	104	197	3050	28.060	2.000	0.070	0.674
ID78755	78755	102	72.469	27.203	21.449	0	172	172	2	1	-10921639	197.810	197	127	255	4154	40.915	4.800	0.190	1.547
ID78754	78754	116	45.781	42.887	19.825	0	172	172	2	1	-10921639	160.143	162	115	220	3363	31.954	2.000	0.123	1.097
ID78757	78757	107	71.680	23.061	28.064	0	172	172	2	1	-10921639	127.000	115	81	208	2667	39.111	2.000	0.270	1.379
ID78756	78756	109	27.212	43.880	27.186	0	172	172	2	1	-10921639	125.381	139	81	162	2633	25.792	2.000	0.082	0.734
ID78759	78759	None	38.548	26.000	45.000	0	172	172	2	1	-10921639	56.429	53	32	104	1185	21.574	2.000	0.334	1.310
ID78758	78758	117	40.393	31.490	35.059	0	172	172	2	1	-10921639	116.048	127	69	162	2437	30.124	2.000	0.135	0.917
ID78749	78749	114	63.159	31.765	11.130	0	172	172	2	1	-10921639	210.476	220	115	255	4420	45.197	4.800	0.153	1.238
ID78751	78751	106	44.825	34.139	15.589	0	172	172	2	1	-10921639	210.952	220	162	255	4430	26.969	2.000	0.105	1.491
ID78750	78750	108	52.702	27.429	12.556	0	172	172	2	1	-10921639	166.714	173	69	243	3501	53.541	2.000	0.136	0.746
ID78800	78800	117	45.412	32.448	34.642	0	173	173	2	1	-10921639	125.905	127	69	197	2644	36.682	7.600	0.152	0.905
ID78789	78789	114	55.050	31.372	11.632	0	173	173	2	1	-10921639	232.190	243	162	255	4876	27.881	4.800	0.133	1.953
ID78791	78791	106	36.519	34.675	15.029	0	173	173	2	1	-10921639	203.238	197	127	255	4268	38.182	7.600	0.061	0.610
ID78790	78790	108	44.885	28.283	12.962	0	173	173	2	1	-10921639	182.857	162	115	255	3840	46.529	7.600	0.097	0.695
ID78793	78793	118	35.119	33.874	17.694	0	173	173	2	1	-10921639	202.048	208	139	255	4243	32.704	2.000	0.067	0.774
ID78792	78792	97	43.316	42.305	17.054	0	173	173	2	1	-10921639	180.667	185	139	208	3794	23.604	6.336	0.123	1.678
ID78795	78795	116	42.895	42.782	19.607	0	173	173	2	1	-10921639	154.048	150	81	208	3235	39.043	2.000	0.110	0.784
ID78794	78794	115	30.150	38.332	18.488	0	173	173	2	1	-10921639	178.952	173	127	231	3758	24.804	2.000	0.052	0.709
ID78797	78797	109	27.978	41.927	27.482	0	173	173	2	1	-10921639	138.571	150	92	173	2910	22.006	2.000	0.084	0.975
ID78796	78796	102	80.220	27.211	21.165	0	173	173	2	1	-10921639	216.095	220	139	255	4538	38.621	4.800	0.219	2.011
ID78799	78799	119	38.301	44.109	29.922	0	173	173	2	1	-10921639	140.238	139	104	173	2945	21.140	6.342	0.124	1.462
ID78798	78798	107	59.705	23.124	27.702	0	173	173	2	1	-10921639	129.238	139	81	185	2714	30.587	4.800	0.265	1.772
ID78768	78768	117	38.901	32.282	34.855	0	174	174	2	1	-10921639	126.952	127	81	173	2666	26.759	2.000	0.132	1.108
ID78761	78761	108	31.562	28.822	14.115	0	174	174	2	1	-10921639	197.762	208	127	255	4153	30.050	3.200	0.075	0.921
ID78760	78760	114	51.543	32.571	12.340	0	174	174	2	1	-10921639	204.905	220	104	255	4303	49.343	7.600	0.107	0.804
ID78763	78763	116	52.639	42.160	19.706	0	174	174	2	1	-10921639	174.905	173	115	243	3673	39.229	2.000	0.127	1.007
ID78762	78762	118	47.935	34.334	17.084	0	174	174	2	1	-10921639	225.429	231	185	255	4734	23.695	4.800	0.106	1.825
ID78765	78765	109	31.693	42.899	26.076	0	174	174	2	1	-10921639	133.524	127	92	173	2804	25.518	2.000	0.095	0.909
ID78764	78764	102	68.832	27.523	21.390	0	174	174	2	1	-10921639	209.429	208	162	255	4398	30.301	4.800	0.180	2.106
ID78767	78767	119	31.445	44.086	30.639	0	174	174	2	1	-10921639	130.857	127	104	162	2748	19.696	4.800	0.105	1.265
ID78766	78766	107	42.933	23.355	27.413	0	174	174	2	1	-10921639	118.095	127	57	150	2480	25.416	4.800	0.211	1.618
ID78801	78801	120	30.457	29.173	9.120	0	175	175	2	1	-10921639	128.714	139	69	185	2703	30.345	4.800	0.112	0.854
ID78803	78803	97	51.261	42.388	16.976	0	175	175	2	1	-10921639	176.143	173	127	220	3699	29.786	6.333	0.138	1.432
ID78802	78802	114	57.658	32.158	13.300	0	175	175	2	1	-10921639	214.810	220	115	255	4511	40.318	4.800	0.135	1.267
ID78805	78805	115	41.855	37.427	18.471	0	175	175	2	1	-10921639	186.190	185	104	243	3910	34.555	2.000	0.099	0.973
ID78804	78804	None	30.221	18.750	17.890	0	175	175	2	1	-10921639	62.905	57	34	104	1321	17.207	2.000	0.210	1.271
ID78807	78807	102	71.907	27.489	21.471	0	175	175	2	1	-10921639	197.810	208	115	255	4154	44.367	4.800	0.189	1.418
ID78806	78806	116	47.179	42.641	19.621	0	175	175	2	1	-10921639	165.048	173	92	231	3466	38.460	2.000	0.119	0.915
ID78809	78809	109	28.899	40.665	26.028	0	175	175	2	1	-10921639	135.762	139	104	162	2851	17.225	2.000	0.094	1.350
ID78808	78808	121	35.836	34.233	26.241	0	175	175	2	1	-10921639	130.333	127	81	185	2737	26.766	2.000	0.084	0.757
ID78811	78811	119	45.250	43.722	30.407	0	175	175	2	1	-10921639	126.524	127	81	185	2657	29.185	2.000	0.143	1.083
ID78810	78810	107	36.923	23.462	27.821	0	175	175	2	1	-10921639	112.143	115	57	150	2355	26.515	4.800	0.171	1.235
ID78812	78812	117	51.345	32.099	35.337	0	175	175	2	1	-10921639	137.381	139	92	197	2885	31.403	2.000	0.177	1.317
ID78769	78769	120	33.931	28.487	10.618	0	176	176	2	1	-10921639	153.524	150	92	220	3224	37.685	7.600	0.106	0.781
ID78771	78771	97	51.013	42.290	18.017	0	176	176	2	1	-10921639	190.476	185	150	243	4000	28.579	4.800	0.146	1.697
ID78770	78770	108	47.361	29.456	15.192	0	176	176	2	1	-10921639	218.286	220	139	255	4584	34.303	4.800	0.119	1.349
ID78773	78773	102	67.152	27.342	21.090	0	176	176	2	1	-10921639	207.619	208	150	255	4360	34.572	4.800	0.169	1.739
ID78772	78772	115	36.558	37.252	18.874	0	176	176	2	1	-10921639	174.571	173	115	243	3666	31.940	2.000	0.072	0.733
ID78775	78775	107	43.226	24.595	27.927	0	176	176	2	1	-10921639	135.333	139	81	185	2842	26.658	2.000	0.146	1.293
ID78774	78774	121	31.753	34.604	26.324	0	176	176	2	1	-10921639	147.381	150	115	185	3095	17.194	4.800	0.108	1.672
ID78777	78777	117	48.930	32.367	35.012	0	176	176	2	1	-10921639	152.333	162	104	185	3199	26.543	4.800	0.177	1.727
ID78776	78776	119	43.088	44.280	30.228	0	176	176	2	1	-10921639	118.762	115	81	162	2494	28.703	2.000	0.144	1.043
ID78778	78778	None	28.725	14.000	45.000	0	176	176	2	1	-10921639	49.905	46	23	92	1048	20.940	2.000	0.248	0.947
ID78817	78817	97	46.232	42.593	17.952	0	177	177	2	1	-10921639	170.143	162	104	208	3573	30.460	4.800	0.147	1.431
ID78816	78816	122	46.829	34.659	16.232	0	177	177	2	1	-10921639	197.095	197	115	243	4139	36.439	7.600	0.108	1.055
ID78819	78819	121	35.273	35.301	25.992	0	177	177	2	1	-10921639	146.333	139	115	185	3073	19.469	4.800	0.117	1.576
ID78818	78818	102	59.425	27.181	20.903	0	177	177	2	1	-10921639	198.190	208	115	255	4162	38.455	7.600	0.143	1.287
ID78821	78821	117	40.374	32.909	34.917	0	177	177	2	1	-10921639	143.048	139	92	173	3004	23.280	2.000	0.145	1.560
ID78820	78820	107	50.310	24.089	27.766	0	177	177	2	1	-10921639	136.238	139	92	173	2861	29.180	4.800	0.198	1.545
ID78813	78813	123	58.261	29.309	8.210	0	177	177	2	1	-10921639	130.238	127	69	208	2735	43.942	2.000	0.180	0.905
ID78815	78815	108	52.180	30.761	14.364	0	177	177	2	1	-10921639	212.667	231	115	255	4466	44.156	7.600	0.114	0.983
ID78814	78814	120	34.860	27.768	10.838	0	177	177	2	1	-10921639	156.810	162	92	208	3293	32.134	7.600	0.089	0.801
ID78785	78785	124	27.719	29.113	25.749	0	178	178	2	1	-10921639	146.238	139	104	185	3071	25.444	6.286	0.074	0.796
ID78784	78784	102	52.374	27.005	21.626	0	178	178	2	1	-10921639	188.381	197	127	231	3956	32.166	4.800	0.134	1.383
ID78787	78787	119	47.505	43.556	30.009	0	178	178	2	1	-10921639	123.571	115	81	208	2595	31.253	2.000	0.153	1.049
ID78786	78786	107	51.928	23.841	28.255	0	178	178	2	1	-10921639	123.190	127	69	197	2587	31.184	2.000	0.195	1.289
ID78788	78788	117	61.045	32.526	35.608	0	178	178	2	1	-10921639	152.476	162	81	220	3202	38.361	2.000	0.198	1.314
ID78779	78779	123	33.216	29.674	7.850	0	178	178	2	1	-10921639	104.333	104	69	162	2191	29.917	2.000	0.122	0.760
ID78781	78781	108	49.432	30.907	14.842	0	178	178	2	1	-10921639	212.667	208	150	255	4466	29.040	7.600	0.102	1.351
ID78780	78780	120	43.572	28.176	11.793	0	178	178	2	1	-10921639	158.524	162	92	208	3329	37.658	7.600	0.114	0.864
ID78783	78783	97	60.005	42.243	18.907	0	178	178	2	1	-10921639	184.952	185	150	231	3884	27.904	4.800	0.182	2.041
ID78782	78782	122	56.278	34.686	16.839	0	178	178	2	1	-10921639	199.381	208	139	255	4187	36.142	7.600	0.131	1.280
ID78851	78851	108	49.863	31.391	15.966	0	179	179	2	1	-10921639	231.524	243	162	255	4862	28.264	4.800	0.118	1.723
ID78850	78850	120	67.820	28.078	11.277	0	179	179	2	1	-10921639	180.714	185	104	255	3795	41.580	7.600	0.191	1.397
ID78853	78853	97	58.029	42.904	18.162	0	179	179	2	1	-10921639	173.952	173	127	220	3653	31.489	4.800	0.183	1.712
ID78852	78852	122	44.457	34.671	17.065	0	179	179	2	1	-10921639	205.905	208	150	255	4324	33.770	4.800	0.111	1.217
ID78855	78855	124	27.564	28.546	26.217	0	179	179	2	1	-10921639	145.810	150	92	197	3062	30.589	2.000	0.055	0.496
ID78854	78854	102	46.917	27.651	20.994	0	179	179	2	1	-10921639	207.667	208	162	255	4361	24.800	6.314	0.117	1.750
ID78857	78857	119	44.910	42.799	29.943	0	179	179	2	1	-10921639	129.714	127	92	197	2724	27.762	2.000	0.138	1.132
ID78856	78856	107	43.965	24.366	28.124	0	179	179	2	1	-10921639	134.143	127	92	185	2817	27.847	4.800	0.164	1.360
ID78858	78858	117	54.893	32.258	34.974	0	179	179	2	1	-10921639	155.714	162	104	197	3270	32.055	4.800	0.172	1.425
ID78823	78823	120	75.505	27.500	11.892	0	180	180	2	1	-10921639	190.000	185	104	255	3990	43.463	7.600	0.201	1.465
ID78822	78822	123	28.573	30.539	7.694	0	180	180	2	1	-10921639	102.810	104	57	139	2159	26.731	2.000	0.103	0.715
ID78825	78825	97	53.969	43.186	17.589	0	180	180	2	1	-10921639	166.143	162	115	231	3489	27.383	4.800	0.164	1.706
ID78824	78824	122	40.259	33.772	17.905	0	180	180	2	1	-10921639	202.619	208	139	243	4255	29.430	7.600	0.095	1.190
ID78827	78827	125	43.717	37.199	24.923	0	180	180	2	1	-10921639	148.524	150	92	197	3119	25.307	2.000	0.138	1.422
ID78826	78826	102	53.527	27.840	20.487	0	180	180	2	1	-10921639	215.952	220	139	255	4535	30.745	4.800	0.138	1.707
ID78829	78829	107	28.046	23.597	27.782	0	180	180	2	1	-10921639	122.667	127	81	162	2576	23.604	6.364	0.095	0.899
ID78828	78828	124	42.065	27.914	27.032	0	180	180	2	1	-10921639	157.286	150	115	208	3303	26.614	2.000	0.111	1.183
ID78831	78831	117	53.506	32.769	34.843	0	180	180	2	1	-10921639	164.000	173	127	208	3444	26.616	6.363	0.168	1.770
ID78830	78830	119	39.509	43.158	30.100	0	180	180	2	1	-10921639	123.095	127	92	173	2585	22.079	2.000	0.142	1.386
ID78849	78849	117	73.781	32.682	35.119	0	181	181	2	1	-10921639	178.476	173	139	255	3748	31.425	4.800	0.220	2.051
ID78848	78848	119	48.624	42.753	29.984	0	181	181	2	1	-10921639	130.190	127	92	185	2734	25.191	6.051	0.182	1.591
ID78841	78841	123	40.722	30.147	7.990	0	181	181	2	1	-10921639	118.143	115	69	173	2481	32.474	2.000	0.129	0.829
ID78843	78843	122	53.731	32.044	16.986	0	181	181	2	1	-10921639	218.619	231	150	255	4591	33.374	7.600	0.122	1.421
ID78842	78842	120	57.141	28.087	11.894	0	181	181	2	1	-10921639	178.381	173	127	243	3746	34.209	7.600	0.154	1.395
ID78845	78845	102	52.393	26.467	21.074	0	181	181	2	1	-10921639	179.429	173	81	231	3768	43.172	4.800	0.140	1.023
ID78844	78844	97	71.899	43.125	18.126	0	181	181	2	1	-10921639	185.571	197	127	231	3897	37.733	4.800	0.207	1.685
ID78847	78847	124	36.328	28.427	28.287	0	181	181	2	1	-10921639	139.667	139	92	197	2933	26.255	2.000	0.091	0.889
ID78846	78846	125	28.290	37.650	24.513	0	181	181	2	1	-10921639	138.619	139	81	185	2911	27.363	2.000	0.080	0.752
ID78865	78865	119	53.484	43.020	29.840	0	182	182	2	1	-10921639	130.190	127	92	231	2734	35.774	2.000	0.154	0.973
ID78864	78864	107	33.424	23.045	27.738	0	182	182	2	1	-10921639	108.762	115	69	139	2284	22.203	2.000	0.146	1.249
ID78866	78866	117	64.739	32.960	34.361	0	182	182	2	1	-10921639	174.476	173	115	231	3664	35.099	4.800	0.197	1.635
ID78859	78859	123	33.509	30.454	8.607	0	182	182	2	1	-10921639	124.810	127	57	197	2621	33.276	7.600	0.083	0.573
ID78861	78861	122	62.643	32.118	17.118	0	182	182	2	1	-10921639	218.810	220	150	255	4595	33.723	4.800	0.152	1.711
ID78860	78860	120	82.124	27.254	11.939	0	182	182	2	1	-10921639	173.429	185	104	255	3642	51.433	2.000	0.216	1.199
ID78863	78863	102	49.377	26.595	21.518	0	182	182	2	1	-10921639	190.429	185	139	231	3999	29.156	4.800	0.138	1.588
ID78862	78862	97	71.492	43.219	19.200	0	182	182	2	1	-10921639	201.095	208	127	255	4223	40.310	7.600	0.204	1.688
ID78833	78833	120	73.049	26.826	11.898	0	183	183	2	1	-10921639	177.286	173	127	255	3723	38.833	2.000	0.194	1.481
ID78832	78832	123	34.333	30.401	8.525	0	183	183	2	1	-10921639	123.143	115	69	185	2586	33.067	2.000	0.081	0.556
ID78835	78835	122	51.586	32.342	18.226	0	183	183	2	1	-10921639	219.286	220	173	255	4605	25.080	7.600	0.122	1.906
ID78834	78834	None	38.665	30.450	14.151	0	183	183	2	1	-10921639	177.238	173	127	220	3722	34.752	2.000	0.081	0.765
ID78837	78837	102	42.192	26.387	21.073	0	183	183	2	1	-10921639	172.429	162	127	220	3621	27.687	4.800	0.140	1.533
ID78836	78836	97	77.349	42.996	17.690	0	183	183	2	1	-10921639	188.381	185	127	255	3956	41.119	4.800	0.211	1.598
ID78839	78839	119	60.761	43.164	29.962	0	183	183	2	1	-10921639	140.810	127	104	220	2957	32.814	2.000	0.185	1.340
ID78838	78838	107	38.917	23.130	28.071	0	183	183	2	1	-10921639	109.381	104	69	173	2297	25.325	2.000	0.149	1.120
ID78840	78840	117	46.705	32.567	34.691	0	183	183	2	1	-10921639	155.762	162	115	208	3271	25.589	4.800	0.145	1.539
ID78867	78867	None	27.672	19.176	11.063	0	184	184	2	1	-10921639	50.810	46	23	81	1067	18.597	2.000	0.236	1.044
ID78869	78869	None	29.107	18.847	17.995	0	184	184	2	1	-10921639	64.571	69	34	115	1356	18.949	2.000	0.172	1.000
ID78868	78868	120	89.955	27.086	11.340	0	184	184	2	1	-10921639	182.905	185	104	255	3841	53.268	2.000	0.258	1.409
ID78871	78871	97	79.975	42.755	18.191	0	184	184	2	1	-10921639	203.905	208	139	255	4282	43.890	4.800	0.217	1.659
ID78870	78870	122	54.395	33.300	18.362	0	184	184	2	1	-10921639	226.429	231	173	255	4755	26.508	7.600	0.138	2.073
ID78873	78873	None	33.945	31.837	24.883	0	184	184	2	1	-10921639	151.810	150	104	208	3188	27.211	2.000	0.077	0.798
ID78872	78872	102	37.942	25.924	21.037	0	184	184	2	1	-10921639	159.524	162	115	220	3350	29.750	4.800	0.119	1.142
ID78875	78875	107	40.671	23.158	28.273	0	184	184	2	1	-10921639	109.857	104	69	150	2307	24.806	4.800	0.185	1.386
ID78874	78874	126	37.586	38.145	25.704	0	184	184	2	1	-10921639	157.381	150	115	208	3305	26.609	2.000	0.103	1.104
ID78877	78877	117	44.286	33.227	34.753	0	184	184	2	1	-10921639	142.333	150	92	185	2989	28.493	4.800	0.154	1.337
ID78876	78876	119	61.439	42.700	30.425	0	184	184	2	1	-10921639	137.048	139	69	220	2878	43.812	2.000	0.174	0.926
ID78896	78896	117	48.299	33.407	34.536	0	185	185	2	1	-10921639	147.238	150	92	208	3092	31.281	4.800	0.179	1.427
ID78887	78887	123	33.909	30.691	8.976	0	185	185	2	1	-10921639	117.048	115	69	185	2458	34.042	7.600	0.092	0.582
ID78889	78889	97	80.450	42.760	17.242	0	185	185	2	1	-10921639	200.524	208	139	255	4211	39.493	4.800	0.226	1.873
ID78888	78888	120	83.853	27.356	11.619	0	185	185	2	1	-10921639	171.238	185	81	255	3596	55.388	7.600	0.234	1.174
ID78891	78891	102	56.943	25.864	20.648	0	185	185	2	1	-10921639	172.286	185	104	231	3618	34.605	4.800	0.160	1.373
ID78890	78890	122	56.397	32.223	18.469	0	185	185	2	1	-10921639	223.238	231	162	255	4688	32.600	6.303	0.129	1.560
ID78893	78893	107	41.073	22.722	28.278	0	185	185	2	1	-10921639	104.476	104	69	150	2194	21.222	4.800	0.195	1.604
ID78892	78892	126	40.509	38.180	25.089	0	185	185	2	1	-10921639	166.667	173	115	220	3500	23.992	2.000	0.106	1.332
ID78895	78895	None	34.494	3.040	32.250	0	185	185	2	1	-10921639	75.619	81	46	104	1588	19.291	4.800	0.241	1.520
ID78894	78894	119	45.279	42.502	30.625	0	185	185	2	1	-10921639	126.476	127	81	208	2656	32.828	2.000	0.164	1.088
ID78881	78881	122	51.775	31.963	18.353	0	186	186	2	1	-10921639	227.667	231	173	255	4781	26.181	6.306	0.113	1.769
ID78880	78880	97	79.375	42.819	17.262	0	186	186	2	1	-10921639	199.429	208	115	255	4188	46.600	4.800	0.210	1.487
ID78883	78883	126	33.246	39.000	26.000	0	186	186	2	1	-10921639	159.619	162	92	208	3352	31.006	7.600	0.084	0.794
ID78882	78882	102	58.283	24.778	20.880	0	186	186	2	1	-10921639	161.143	173	104	208	3384	31.361	4.800	0.198	1.696
ID78885	78885	119	39.242	42.724	30.793	0	186	186	2	1	-10921639	128.667	127	81	185	2702	28.911	4.800	0.136	1.069
ID78884	78884	107	35.999	22.847	28.313	0	186	186	2	1	-10921639	95.571	92	46	139	2007	21.754	7.600	0.195	1.434
ID78886	78886	117	54.920	33.172	34.423	0	186	186	2	1	-10921639	160.190	150	104	220	3364	33.016	4.800	0.166	1.383
ID78879	78879	120	88.400	26.905	12.058	0	186	186	2	1	-10921639	171.762	173	92	255	3607	52.698	2.000	0.226	1.203
ID78878	78878	123	38.002	30.695	9.311	0	186	186	2	1	-10921639	127.000	127	57	185	2667	35.602	2.000	0.129	0.814
ID78897	78897	120	75.110	27.364	12.212	0	187	187	2	1	-10921639	153.524	150	69	255	3224	58.447	2.000	0.212	0.918
ID78899	78899	97	75.240	42.974	17.390	0	187	187	2	1	-10921639	210.524	208	139	255	4421	41.596	4.800	0.194	1.647
ID78898	78898	None	33.118	34.766	17.154	0	187	187	2	1	-10921639	190.000	197	139	243	3990	31.201	2.000	0.074	0.834
ID78901	78901	122	50.941	31.837	18.902	0	187	187	2	1	-10921639	224.810	231	139	255	4721	29.531	4.800	0.127	1.716
ID78900	78900	102	75.186	24.151	19.402	0	187	187	2	1	-10921639	169.524	162	92	243	3560	41.980	4.800	0.225	1.485
ID78903	78903	107	52.340	23.116	28.286	0	187	187	2	1	-10921639	113.286	104	69	162	2379	29.508	2.000	0.225	1.410
ID78902	78902	126	38.788	38.808	25.260	0	187	187	2	1	-10921639	167.429	162	115	208	3516	24.270	4.800	0.108	1.348
ID78905	78905	117	53.041	33.304	34.647	0	187	187	2	1	-10921639	143.571	139	81	208	3015	38.178	4.800	0.173	1.110
ID78904	78904	119	42.104	42.606	30.926	0	187	187	2	1	-10921639	129.762	127	92	197	2725	32.703	2.000	0.128	0.902
ID78929	78929	126	36.322	37.205	25.247	0	188	188	2	1	-10921639	162.857	162	127	208	3420	23.930	2.000	0.094	1.165
ID78928	78928	97	72.187	42.166	18.501	0	188	188	2	1	-10921639	211.571	220	162	255	4443	36.448	4.800	0.177	1.742
ID78931	78931	119	51.109	42.489	30.838	0	188	188	2	1	-10921639	130.810	127	81	208	2747	34.041	2.000	0.146	0.978
ID78930	78930	107	56.719	23.648	28.782	0	188	188	2	1	-10921639	118.619	115	69	185	2491	33.005	2.000	0.217	1.284
ID78932	78932	117	54.536	32.713	34.736	0	188	188	2	1	-10921639	151.333	150	92	208	3178	34.443	2.000	0.168	1.267
ID78925	78925	120	77.698	27.304	12.292	0	188	188	2	1	-10921639	154.143	162	46	255	3237	60.558	2.000	0.214	0.899
ID78927	78927	102	68.914	24.226	18.970	0	188	188	2	1	-10921639	163.429	162	92	231	3432	37.945	4.800	0.223	1.572
ID78926	78926	122	51.534	31.482	18.304	0	188	188	2	1	-10921639	221.048	220	162	255	4642	28.897	4.800	0.120	1.640
ID78913	78913	127	27.787	37.045	32.494	0	189	189	2	1	-10921639	133.667	139	104	173	2807	20.220	2.000	0.093	1.129
ID78912	78912	119	30.610	42.636	30.869	0	189	189	2	1	-10921639	112.143	115	81	150	2355	23.157	2.000	0.116	1.005
ID78914	78914	117	48.546	31.976	35.090	0	189	189	2	1	-10921639	129.238	127	81	185	2714	31.210	2.000	0.167	1.188
ID78907	78907	97	66.508	42.669	17.498	0	189	189	2	1	-10921639	216.476	231	139	255	4546	39.823	7.600	0.161	1.507
ID78906	78906	120	68.250	27.181	12.592	0	189	189	2	1	-10921639	170.714	162	92	255	3585	53.063	2.000	0.163	0.901
ID78909	78909	None	45.264	35.265	18.035	0	189	189	2	1	-10921639	199.333	197	150	255	4186	30.190	6.348	0.087	1.057
ID78908	78908	122	53.480	30.875	17.557	0	189	189	2	1	-10921639	219.381	231	139	255	4607	36.248	2.000	0.117	1.273
ID78911	78911	107	39.026	23.405	28.687	0	189	189	2	1	-10921639	112.667	115	69	162	2366	23.980	4.800	0.179	1.426
ID78910	78910	102	79.156	23.730	18.543	0	189	189	2	1	-10921639	170.667	162	104	243	3584	43.050	4.800	0.250	1.587
ID78915	78915	None	28.424	30.856	10.163	0	190	190	2	1	-10921639	114.238	115	57	173	2399	37.902	2.000	0.077	0.429
ID78917	78917	122	48.111	31.386	17.007	0	190	190	2	1	-10921639	228.190	231	162	255	4792	28.698	4.800	0.113	1.612
ID78916	78916	120	59.262	27.693	13.164	0	190	190	2	1	-10921639	196.095	197	104	255	4118	47.390	7.600	0.163	1.157
ID78919	78919	102	82.881	24.020	18.038	0	190	190	2	1	-10921639	171.762	173	104	255	3607	47.564	2.000	0.215	1.279
ID78918	78918	97	73.328	42.975	17.139	0	190	190	2	1	-10921639	222.714	231	162	255	4677	33.109	4.800	0.190	2.145
ID78921	78921	107	60.662	22.913	28.866	0	190	190	2	1	-10921639	124.238	115	81	185	2609	34.272	2.000	0.217	1.294
ID78920	78920	126	35.155	38.000	26.000	0	190	190	2	1	-10921639	157.905	173	104	197	3316	31.796	3.200	0.078	0.722
ID78923	78923	127	39.619	36.737	32.065	0	190	190	2	1	-10921639	152.381	162	115	208	3200	26.354	2.000	0.098	1.029
ID78922	78922	119	43.249	42.884	30.825	0	190	190	2	1	-10921639	126.429	127	69	185	2655	30.531	2.000	0.147	1.059
ID78924	78924	117	41.476	31.970	35.496	0	190	190	2	1	-10921639	131.333	127	92	173	2758	28.004	2.000	0.144	1.184
ID78945	78945	None	50.213	34.566	16.808	0	191	191	2	1	-10921639	210.381	208	162	255	4418	33.116	6.314	0.119	1.350
ID78944	78944	102	80.529	24.352	17.246	0	191	191	2	1	-10921639	175.714	173	104	255	3690	48.225	4.800	0.235	1.386
ID78947	78947	128	30.865	32.102	24.283	0	191	191	2	1	-10921639	129.762	127	92	173	2725	19.403	2.000	0.101	1.228
ID78946	78946	97	79.768	42.810	17.290	0	191	191	2	1	-10921639	214.952	220	139	255	4514	38.684	4.800	0.216	1.975
ID78949	78949	107	45.409	22.413	28.849	0	191	191	2	1	-10921639	116.619	127	69	162	2449	26.168	4.800	0.193	1.441
ID78948	78948	126	36.590	40.511	26.178	0	191	191	2	1	-10921639	148.619	139	104	197	3121	27.303	2.000	0.098	0.969
ID78951	78951	127	38.233	36.535	32.166	0	191	191	2	1	-10921639	141.381	139	104	185	2969	23.745	2.000	0.115	1.226
ID78950	78950	119	39.438	42.601	31.310	0	191	191	2	1	-10921639	119.762	115	81	185	2515	27.582	2.000	0.138	1.052
ID78952	78952	117	29.586	32.038	35.163	0	191	191	2	1	-10921639	114.286	115	81	162	2400	25.326	3.200	0.099	0.810
ID78943	78943	122	54.525	31.317	16.541	0	191	191	2	1	-10921639	218.333	243	127	255	4585	44.202	4.800	0.114	1.011
ID78942	78942	120	52.954	29.754	14.285	0	191	191	2	1	-10921639	212.714	220	150	255	4467	39.918	6.220	0.118	1.129
ID78961	78961	117	30.916	31.614	36.288	0	192	192	2	1	-10921639	104.381	104	69	139	2192	21.507	7.600	0.124	1.069
ID78960	78960	127	41.621	37.478	32.516	0	192	192	2	1	-10921639	155.762	162	92	197	3271	23.964	4.800	0.173	1.914
ID78953	78953	120	64.667	29.190	13.783	0	192	192	2	1	-10921639	213.333	220	150	255	4480	38.720	4.800	0.160	1.518
ID78955	78955	122	59.839	31.236	16.122	0	192	192	2	1	-10921639	220.000	220	127	255	4620	37.537	4.800	0.135	1.396
ID78954	78954	102	93.162	24.030	16.237	0	192	192	2	1	-10921639	188.952	185	104	255	3968	48.332	4.800	0.263	1.628
ID78957	78957	128	32.788	31.388	23.632	0	192	192	2	1	-10921639	127.048	127	81	162	2668	21.532	4.800	0.128	1.337
ID78956	78956	97	71.927	42.811	18.335	0	192	192	2	1	-10921639	221.571	231	139	255	4653	35.700	4.800	0.196	2.033
ID78959	78959	107	50.449	21.418	28.522	0	192	192	2	1	-10921639	115.857	115	57	173	2433	35.595	2.000	0.209	1.126
ID78958	78958	126	40.836	38.699	26.357	0	192	192	2	1	-10921639	145.810	150	104	208	3062	27.987	7.600	0.122	1.131
ID78933	78933	120	68.062	30.077	13.454	0	193	193	2	1	-10921639	200.571	185	115	255	4212	51.077	6.285	0.163	1.103
ID78935	78935	97	76.072	42.769	17.965	0	193	193	2	1	-10921639	217.095	231	127	255	4559	38.356	4.800	0.206	1.934
ID78934	78934	102	90.433	23.749	15.951	0	193	193	2	1	-10921639	185.048	173	92	255	3886	48.934	4.800	0.263	1.577
ID78937	78937	126	36.024	38.447	26.567	0	193	193	2	1	-10921639	134.238	127	81	185	2819	28.016	2.000	0.101	0.878
ID78936	78936	128	33.449	32.055	23.990	0	193	193	2	1	-10921639	115.905	115	81	162	2434	20.283	4.800	0.138	1.384
ID78939	78939	127	44.142	37.477	32.114	0	193	193	2	1	-10921639	152.905	150	104	208	3211	26.823	6.265	0.132	1.332
ID78938	78938	107	44.804	22.142	29.087	0	193	193	2	1	-10921639	121.000	127	92	162	2541	24.147	4.800	0.183	1.552
ID78941	78941	117	30.067	32.353	35.870	0	193	193	2	1	-10921639	97.190	104	57	150	2041	26.066	2.000	0.121	0.805
ID78940	78940	None	37.362	36.058	34.802	0	193	193	2	1	-10921639	132.476	139	92	185	2782	27.334	6.367	0.117	1.014
ID78979	78979	120	78.555	30.613	12.771	0	194	194	2	1	-10921639	221.048	231	150	255	4642	37.903	4.800	0.214	2.053
ID78981	78981	None	37.215	34.937	16.352	0	194	194	2	1	-10921639	187.762	185	139	243	3943	28.126	7.600	0.097	1.180
ID78980	78980	102	98.069	23.569	15.890	0	194	194	2	1	-10921639	190.571	185	57	255	4002	53.769	4.800	0.293	1.604
ID78983	78983	126	42.720	40.747	25.065	0	194	194	2	1	-10921639	144.571	150	92	185	3036	28.819	2.000	0.121	1.087
ID78982	78982	97	74.581	42.828	18.164	0	194	194	2	1	-10921639	219.333	231	150	255	4606	30.428	4.800	0.203	2.429
ID78985	78985	127	57.495	37.748	32.170	0	194	194	2	1	-10921639	151.905	150	104	231	3190	36.369	2.000	0.146	1.062
ID78984	78984	107	55.307	21.735	29.136	0	194	194	2	1	-10921639	129.143	115	92	173	2712	26.035	4.800	0.227	1.838
ID78986	78986	117	48.660	32.410	35.959	0	194	194	2	1	-10921639	111.571	115	46	173	2343	34.455	2.000	0.194	1.054
ID78977	78977	127	40.852	37.290	32.625	0	195	195	2	1	-10921639	138.667	139	92	197	2912	27.967	6.313	0.134	1.175
ID78976	78976	107	67.358	22.076	29.580	0	195	195	2	1	-10921639	147.429	150	81	208	3096	36.921	4.800	0.253	1.613
ID78978	78978	117	39.446	32.863	36.015	0	195	195	2	1	-10921639	113.857	104	81	150	2391	23.258	4.800	0.167	1.401
ID78973	78973	102	90.347	23.480	15.614	0	195	195	2	1	-10921639	192.238	197	104	255	4037	56.815	4.800	0.268	1.430
ID78972	78972	120	78.925	30.812	12.950	0	195	195	2	1	-10921639	220.476	243	150	255	4630	40.251	4.800	0.206	1.871
ID78975	78975	126	53.516	38.291	26.581	0	195	195	2	1	-10921639	151.952	150	92	208	3191	33.442	2.000	0.163	1.271
ID78974	78974	97	62.912	42.566	17.993	0	195	195	2	1	-10921639	210.476	208	139	255	4420	30.860	4.800	0.170	1.986
ID78963	78963	102	92.617	23.264	15.295	0	196	196	2	1	-10921639	212.238	220	127	255	4457	43.378	4.800	0.271	2.087
ID78962	78962	120	71.646	30.989	13.287	0	196	196	2	1	-10921639	216.048	243	150	255	4537	43.815	4.800	0.179	1.499
ID78965	78965	None	42.533	53.894	21.704	0	196	196	2	1	-10921639	79.429	81	46	127	1668	24.853	2.000	0.264	1.333
ID78964	78964	97	66.060	42.857	17.543	0	196	196	2	1	-10921639	221.000	220	162	255	4641	28.751	4.800	0.172	2.252
ID78967	78967	126	48.381	37.993	26.897	0	196	196	2	1	-10921639	152.381	162	104	197	3200	29.270	2.000	0.140	1.281
ID78966	78966	129	29.722	31.373	23.773	0	196	196	2	1	-10921639	127.619	127	92	162	2680	18.230	4.800	0.121	1.508
ID78969	78969	127	38.263	38.207	32.124	0	196	196	2	1	-10921639	140.238	139	92	185	2945	27.468	2.000	0.112	1.027
ID78968	78968	107	73.351	22.133	29.046	0	196	196	2	1	-10921639	145.286	139	92	220	3051	36.266	4.800	0.259	1.650
ID78971	78971	117	34.681	32.842	36.265	0	196	196	2	1	-10921639	117.714	115	81	150	2472	23.656	2.000	0.133	1.168
ID78970	78970	130	38.475	36.262	34.777	0	196	196	2	1	-10921639	132.571	139	92	185	2784	27.878	7.600	0.140	1.171
ID78993	78993	107	55.856	22.570	29.193	0	197	197	2	1	-10921639	139.095	139	92	197	2921	27.077	4.800	0.213	1.803
ID78992	78992	126	54.320	37.629	27.205	0	197	197	2	1	-10921639	155.238	150	127	208	3260	26.397	4.800	0.170	1.713
ID78995	78995	130	27.256	35.637	35.384	0	197	197	2	1	-10921639	105.429	104	57	150	2214	23.594	7.600	0.084	0.695
ID78994	78994	127	28.042	38.422	32.450	0	197	197	2	1	-10921639	117.048	115	81	173	2458	23.982	2.000	0.046	0.431
ID78996	78996	117	36.356	32.786	35.833	0	197	197	2	1	-10921639	105.333	115	69	150	2212	21.722	6.296	0.168	1.398
ID78987	78987	120	78.099	31.009	13.360	0	197	197	2	1	-10921639	194.524	197	104	255	4085	51.348	2.000	0.193	1.225
ID78989	78989	None	57.328	34.865	15.299	0	197	197	2	1	-10921639	202.095	208	115	255	4244	39.832	4.800	0.148	1.308
ID78988	78988	102	86.913	23.079	15.172	0	197	197	2	1	-10921639	208.143	208	150	255	4371	35.123	4.800	0.261	2.454
ID78991	78991	129	28.435	31.955	22.816	0	197	197	2	1	-10921639	127.571	127	92	162	2679	19.689	4.800	0.111	1.297
ID78990	78990	97	68.736	43.588	18.831	0	197	197	2	1	-10921639	220.952	231	162	255	4640	33.484	4.800	0.193	2.134
ID79013	79013	102	82.814	23.182	14.570	0	198	198	2	1	-10921639	212.619	220	150	255	4465	35.909	4.800	0.236	2.263
ID79012	79012	120	67.073	31.157	13.473	0	198	198	2	1	-10921639	194.381	197	104	255	4082	51.315	2.000	0.163	1.062
ID79015	79015	129	31.500	32.507	23.744	0	198	198	2	1	-10921639	135.810	139	92	185	2852	24.903	2.000	0.086	0.863
ID79014	79014	97	70.769	42.774	17.492	0	198	198	2	1	-10921639	203.905	208	115	255	4282	45.225	4.800	0.173	1.332
ID79017	79017	126	69.283	37.793	26.876	0	198	198	2	1	-10921639	166.286	173	104	243	3492	37.286	4.800	0.194	1.449
ID79016	79016	None	27.033	41.549	24.609	0	198	198	2	1	-10921639	123.143	127	69	185	2586	33.231	2.000	0.057	0.399
ID79019	79019	117	52.144	33.487	35.865	0	198	198	2	1	-10921639	125.381	127	69	185	2633	32.438	4.800	0.209	1.336
ID79018	79018	107	79.106	22.661	29.167	0	198	198	2	1	-10921639	153.619	150	92	231	3226	40.329	4.800	0.271	1.623
ID78997	78997	120	68.533	31.751	13.439	0	199	199	2	1	-10921639	206.190	208	115	255	4330	52.234	4.800	0.171	1.155
ID78999	78999	97	60.642	43.451	18.195	0	199	199	2	1	-10921639	217.667	208	185	255	4571	25.640	4.800	0.152	2.236
ID78998	78998	102	82.734	23.081	14.330	0	199	199	2	1	-10921639	221.619	243	139	255	4654	41.603	6.261	0.235	2.029
ID79001	79001	None	28.709	29.663	27.953	0	199	199	2	1	-10921639	116.000	115	81	162	2436	20.574	7.600	0.103	1.049
ID79000	79000	126	59.976	37.553	26.458	0	199	199	2	1	-10921639	170.667	162	115	243	3584	34.998	4.800	0.168	1.399
ID79003	79003	117	54.250	33.232	35.613	0	199	199	2	1	-10921639	127.524	127	81	185	2678	31.578	7.600	0.214	1.424
ID79002	79002	107	69.080	22.690	29.337	0	199	199	2	1	-10921639	141.810	127	92	208	2978	36.605	2.000	0.231	1.455
ID79041	79041	117	38.462	33.763	36.216	0	200	200	2	1	-10921639	118.190	115	81	150	2482	17.580	4.800	0.211	2.343
ID79040	79040	None	32.868	42.805	33.083	0	200	200	2	1	-10921639	91.667	92	46	127	1925	24.973	2.000	0.148	0.947
ID79035	79035	102	77.798	23.061	14.457	0	200	200	2	1	-10921639	224.952	243	139	255	4724	41.124	4.800	0.229	2.041
ID79034	79034	120	71.679	31.941	13.173	0	200	200	2	1	-10921639	210.143	243	104	255	4413	53.909	4.800	0.168	1.119
ID79037	79037	None	38.489	35.126	20.183	0	200	200	2	1	-10921639	186.000	185	127	231	3906	29.538	3.200	0.070	0.827
ID79036	79036	97	63.268	43.001	18.344	0	200	200	2	1	-10921639	221.714	220	162	255	4656	30.421	4.800	0.162	2.033
ID79039	79039	107	68.307	22.652	29.302	0	200	200	2	1	-10921639	149.619	150	92	220	3142	34.606	4.800	0.241	1.682
ID79038	79038	126	65.914	38.066	26.697	0	200	200	2	1	-10921639	172.381	173	127	255	3620	36.713	4.800	0.182	1.446
ID79009	79009	126	59.402	37.326	26.881	0	201	201	2	1	-10921639	184.952	185	115	243	3884	34.835	2.000	0.151	1.395
ID79008	79008	None	35.979	41.138	24.580	0	201	201	2	1	-10921639	160.190	173	81	220	3364	40.926	2.000	0.065	0.475
ID79011	79011	117	29.917	33.950	35.578	0	201	201	2	1	-10921639	113.714	115	81	150	2388	18.464	7.600	0.159	1.689
ID79010	79010	107	81.388	22.657	29.166	0	201	201	2	1	-10921639	152.476	150	92	220	3202	40.342	4.800	0.286	1.680
ID79005	79005	120	67.429	31.640	13.924	0	201	201	2	1	-10921639	221.095	255	127	255	4643	43.866	4.800	0.167	1.446
ID79004	79004	102	81.208	23.006	14.393	0	201	201	2	1	-10921639	218.286	243	115	255	4584	42.947	4.800	0.225	1.866
ID79007	79007	97	65.253	42.936	18.189	0	201	201	2	1	-10921639	224.381	231	162	255	4712	33.299	4.800	0.157	1.830
ID79006	79006	None	46.454	35.311	16.260	0	201	201	2	1	-10921639	226.524	231	150	255	4757	29.851	6.314	0.111	1.510
ID79025	79025	107	87.267	22.881	28.947	0	202	202	2	1	-10921639	139.095	139	69	231	2921	44.798	2.000	0.331	1.543
ID79024	79024	126	55.723	38.133	26.439	0	202	202	2	1	-10921639	191.048	197	150	243	4012	30.198	2.000	0.140	1.550
ID79026	79026	117	38.502	33.451	36.481	0	202	202	2	1	-10921639	117.619	115	81	162	2470	21.648	4.800	0.164	1.533
ID79021	79021	120	68.971	31.671	14.090	0	202	202	2	1	-10921639	219.381	243	115	255	4607	42.973	4.800	0.174	1.512
ID79020	79020	102	83.253	22.327	14.378	0	202	202	2	1	-10921639	201.048	220	104	255	4222	51.149	4.800	0.228	1.462
ID79023	79023	None	56.420	43.619	20.246	0	202	202	2	1	-10921639	206.667	220	127	255	4340	38.916	4.800	0.151	1.395
ID79022	79022	97	58.316	43.619	20.246	0	202	202	2	1	-10921639	206.667	220	127	255	4340	38.916	4.800	0.151	1.395
ID79057	79057	None	45.189	37.005	16.390	0	203	203	2	1	-10921639	187.286	197	104	243	3933	37.501	4.800	0.115	1.028
ID79056	79056	120	73.709	31.937	14.564	0	203	203	2	1	-10921639	228.286	231	162	255	4794	29.432	4.800	0.199	2.569
ID79059	79059	None	30.272	40.594	24.723	0	203	203	2	1	-10921639	153.524	162	92	197	3224	35.126	3.200	0.067	0.549
ID79058	79058	97	55.617	43.715	20.174	0	203	203	2	1	-10921639	187.286	197	127	255	3933	35.339	4.800	0.137	1.276
ID79061	79061	107	63.441	22.654	28.882	0	203	203	2	1	-10921639	127.048	115	69	208	2668	35.891	7.600	0.250	1.417
ID79060	79060	126	39.547	37.198	26.402	0	203	203	2	1	-10921639	164.048	162	115	208	3445	26.634	7.600	0.114	1.256
ID79062	79062	117	41.786	33.450	36.766	0	203	203	2	1	-10921639	116.524	115	69	162	2447	22.358	7.600	0.209	1.800
ID79055	79055	102	83.483	22.789	15.021	0	203	203	2	1	-10921639	220.952	231	127	255	4640	34.456	4.800	0.241	2.495
ID79043	79043	120	73.324	31.882	15.007	0	204	204	2	1	-10921639	231.000	243	185	255	4851	25.211	4.800	0.201	3.071
ID79042	79042	102	76.575	21.785	14.529	0	204	204	2	1	-10921639	193.810	185	115	255	4070	38.893	4.800	0.217	1.775
ID79045	79045	126	55.146	37.189	27.403	0	204	204	2	1	-10921639	178.476	185	139	220	3748	28.010	7.600	0.155	1.709
ID79044	79044	97	56.596	42.346	18.644	0	204	204	2	1	-10921639	212.619	208	173	255	4465	27.712	6.274	0.130	1.763
ID79047	79047	117	38.753	32.971	36.666	0	204	204	2	1	-10921639	110.429	104	69	150	2319	22.732	7.600	0.185	1.515
ID79046	79046	107	70.992	23.008	29.077	0	204	204	2	1	-10921639	132.524	127	81	197	2783	38.618	2.000	0.261	1.421
ID79049	79049	120	77.921	31.999	14.696	0	205	205	2	1	-10921639	222.810	220	162	255	4679	30.316	4.800	0.211	2.559
ID79048	79048	102	69.706	22.090	14.766	0	205	205	2	1	-10921639	193.190	197	139	231	4057	32.324	4.800	0.211	2.084
ID79051	79051	None	28.972	41.346	24.438	0	205	205	2	1	-10921639	150.667	150	115	185	3164	19.655	7.600	0.077	1.095
ID79050	79050	97	43.614	42.329	17.340	0	205	205	2	1	-10921639	156.905	162	92	220	3295	35.844	2.000	0.106	0.841
ID79053	79053	107	42.815	23.353	29.252	0	205	205	2	1	-10921639	122.667	115	81	162	2576	23.137	4.800	0.198	1.754
ID79052	79052	126	32.518	37.151	27.306	0	205	205	2	1	-10921639	157.381	150	127	197	3305	17.854	4.800	0.098	1.567
ID79054	79054	117	37.944	35.046	35.009	0	205	205	2	1	-10921639	119.714	115	69	150	2514	22.985	2.000	0.151	1.363
ID79027	79027	102	50.460	22.387	14.343	0	206	206	2	1	-10921639	151.381	162	69	208	3179	38.479	6.070	0.168	1.129
ID79029	79029	97	42.392	42.447	17.398	0	206	206	2	1	-10921639	156.810	162	104	208	3293	30.290	4.800	0.132	1.209
ID79028	79028	120	76.355	32.312	15.145	0	206	206	2	1	-10921639	203.810	208	139	255	4280	36.067	4.800	0.217	2.015
ID79031	79031	126	37.506	36.518	27.051	0	206	206	2	1	-10921639	165.619	173	115	208	3478	25.011	7.600	0.115	1.361
ID79030	79030	None	27.288	24.030	17.774	0	206	206	2	1	-10921639	141.905	139	81	197	2980	30.924	4.000	0.078	0.661
ID79033	79033	117	27.460	33.392	36.069	0	206	206	2	1	-10921639	99.429	104	69	127	2088	17.977	7.600	0.121	1.193
ID79032	79032	107	42.298	22.754	29.166	0	206	206	2	1	-10921639	108.619	104	57	150	2281	23.036	6.286	0.204	1.596
ID79065	79065	97	40.621	42.437	17.311	0	207	207	2	1	-10921639	143.095	139	81	197	3005	34.431	2.000	0.111	0.829
ID79064	79064	102	47.830	21.627	15.306	0	207	207	2	1	-10921639	154.476	162	92	185	3244	25.622	4.800	0.191	1.932
ID79067	79067	107	44.295	22.707	29.424	0	207	207	2	1	-10921639	106.000	104	69	150	2226	21.859	2.000	0.201	1.626
ID79066	79066	126	45.299	38.502	26.622	0	207	207	2	1	-10921639	152.524	150	81	220	3203	33.561	6.314	0.121	0.984
ID79068	79068	117	35.994	34.097	34.771	0	207	207	2	1	-10921639	106.048	104	81	139	2227	20.014	6.277	0.176	1.584
ID79063	79063	120	66.462	32.127	14.508	0	207	207	2	1	-10921639	218.667	231	150	255	4592	33.880	4.800	0.172	1.892
ID79073	79073	107	27.366	22.590	29.367	0	208	208	2	1	-10921639	93.381	92	69	127	1961	14.562	7.600	0.142	1.590
ID79072	79072	None	28.896	43.130	21.553	0	208	208	2	1	-10921639	141.857	150	81	185	2979	26.405	2.000	0.077	0.772
ID79074	79074	117	40.075	33.003	36.349	0	208	208	2	1	-10921639	115.429	115	81	162	2424	20.449	4.800	0.194	1.830
ID79069	79069	120	63.488	31.850	14.180	0	208	208	2	1	-10921639	193.333	185	115	255	4060	35.438	4.800	0.190	1.744
ID79071	79071	97	32.092	42.170	17.457	0	208	208	2	1	-10921639	146.857	150	92	197	3084	27.521	6.384	0.112	1.074
ID79070	79070	102	48.342	21.803	15.611	0	208	208	2	1	-10921639	154.619	150	127	197	3247	20.195	4.800	0.182	2.361
ID79080	79080	117	28.222	33.484	37.599	0	209	209	2	1	-10921639	83.286	81	46	127	1749	23.757	7.600	0.152	0.928
ID79075	79075	None	27.785	8.000	0.000	0	209	209	2	1	-10921639	60.190	57	43	92	1264	15.545	2.000	0.221	1.403
ID79077	79077	102	30.611	20.811	14.713	0	209	209	2	1	-10921639	119.286	127	92	150	2505	16.184	6.324	0.149	1.911
ID79076	79076	120	73.149	31.845	13.880	0	209	209	2	1	-10921639	197.095	185	127	255	4139	40.999	4.800	0.204	1.627
ID79079	79079	126	36.954	39.139	26.769	0	209	209	2	1	-10921639	141.381	150	57	197	2969	31.142	6.351	0.106	0.873
ID79078	79078	97	28.719	43.004	17.407	0	209	209	2	1	-10921639	119.905	115	69	162	2518	26.937	2.000	0.103	0.829
ID79081	79081	102	43.174	22.137	15.236	0	210	210	2	1	-10921639	133.571	139	92	173	2805	21.903	4.800	0.196	1.997
ID79083	79083	97	33.999	42.271	16.685	0	210	210	2	1	-10921639	125.857	127	81	173	2643	25.703	2.000	0.121	1.060
ID79082	79082	120	54.646	32.222	14.950	0	210	210	2	1	-10921639	198.190	185	150	255	4162	30.176	4.800	0.156	1.772
ID79085	79085	117	31.715	33.507	35.761	0	210	210	2	1	-10921639	99.905	104	69	127	2098	18.807	4.800	0.163	1.490
ID79084	79084	126	37.185	38.353	26.729	0	210	210	2	1	-10921639	135.810	139	92	185	2852	26.153	4.800	0.117	1.086
ID79089	79089	117	29.655	33.377	36.585	0	211	211	2	1	-10921639	93.857	92	46	127	1971	24.949	6.350	0.146	0.957
ID79088	79088	126	35.216	39.030	26.472	0	211	211	2	1	-10921639	148.048	139	127	208	3109	22.460	7.600	0.100	1.196
ID79087	79087	120	44.750	31.894	14.205	0	211	211	2	1	-10921639	190.000	197	139	220	3990	27.561	6.263	0.143	1.725
ID79086	79086	102	29.943	22.208	14.276	0	211	211	2	1	-10921639	109.905	115	69	139	2308	20.642	4.800	0.161	1.476
ID79091	79091	102	33.219	21.762	13.863	0	212	212	2	1	-10921639	101.619	104	69	139	2134	19.523	4.800	0.149	1.351
ID79090	79090	120	43.891	33.141	13.446	0	212	212	2	1	-10921639	165.190	162	81	220	3469	36.554	6.338	0.145	1.143
ID79093	79093	None	29.789	41.717	16.627	0	212	212	2	1	-10921639	129.714	127	104	162	2724	17.246	4.800	0.108	1.466
ID79092	79092	131	51.970	32.244	16.741	0	212	212	2	1	-10921639	182.286	173	139	255	3828	37.375	7.600	0.101	0.896
ID79094	79094	126	58.672	38.917	26.049	0	212	212	2	1	-10921639	148.524	150	81	231	3119	34.632	2.000	0.165	1.217
ID79095	79095	120	38.699	31.973	13.199	0	213	213	2	1	-10921639	158.524	162	92	208	3329	33.021	6.262	0.113	0.974
ID79097	79097	131	31.922	33.295	15.929	0	213	213	2	1	-10921639	181.190	173	150	220	3805	21.290	6.403	0.074	1.170
ID79096	79096	102	40.333	21.452	13.882	0	213	213	2	1	-10921639	113.190	115	69	162	2377	27.804	4.800	0.170	1.180
ID79099	79099	126	48.418	39.610	25.738	0	213	213	2	1	-10921639	153.048	150	92	208	3214	31.748	4.800	0.147	1.233
ID79098	79098	132	28.193	29.050	26.476	0	213	213	2	1	-10921639	122.524	115	92	150	2573	17.034	4.800	0.127	1.624
ID79101	79101	None	30.821	33.223	33.765	0	213	213	2	1	-10921639	104.381	104	69	150	2192	21.983	2.000	0.130	1.095
ID79100	79100	None	32.896	22.123	28.722	0	213	213	2	1	-10921639	91.048	92	57	127	1912	22.037	4.800	0.182	1.273
ID79105	79105	None	30.132	35.135	18.928	0	214	214	2	1	-10921639	161.762	162	92	220	3397	31.976	2.000	0.066	0.625
ID79104	79104	102	46.604	21.168	14.786	0	214	214	2	1	-10921639	122.143	127	69	162	2565	24.544	4.800	0.218	1.782
ID79107	79107	126	44.802	38.998	26.036	0	214	214	2	1	-10921639	149.048	150	92	197	3130	26.198	4.800	0.143	1.422
ID79106	79106	132	38.661	28.801	25.748	0	214	214	2	1	-10921639	123.714	127	81	162	2598	22.321	4.800	0.160	1.531
ID79103	79103	131	29.905	35.556	14.207	0	214	214	2	1	-10921639	148.571	162	92	208	3120	35.301	2.000	0.070	0.550
ID79102	79102	120	35.778	31.725	13.057	0	214	214	2	1	-10921639	150.714	162	92	220	3165	34.005	7.600	0.111	0.882
ID79115	79115	102	50.236	21.896	14.820	0	215	215	2	1	-10921639	131.905	127	92	173	2770	23.989	4.800	0.193	1.775
ID79114	79114	120	40.810	32.072	12.366	0	215	215	2	1	-10921639	138.000	139	69	208	2898	41.907	2.000	0.122	0.718
ID79117	79117	148	31.049	41.487	16.720	0	215	215	2	1	-10921639	131.429	139	92	173	2760	22.191	3.200	0.085	0.930
ID79116	79116	131	34.959	34.088	14.709	0	215	215	2	1	-10921639	183.857	173	139	231	3861	24.013	7.600	0.081	1.141
ID79119	79119	126	47.830	38.563	26.047	0	215	215	2	1	-10921639	146.905	162	57	197	3085	36.048	4.800	0.162	1.135
ID79118	79118	None	28.103	30.949	18.319	0	215	215	2	1	-10921639	161.286	162	115	220	3387	29.543	7.600	0.071	0.726
ID79113	79113	133	40.119	33.664	34.145	0	216	216	2	1	-10921639	93.905	92	57	150	1972	21.979	2.000	0.189	1.356
ID79112	79112	126	63.064	38.695	25.805	0	216	216	2	1	-10921639	148.571	150	81	220	3120	41.222	2.000	0.189	1.144
ID79109	79109	131	47.160	34.094	14.661	0	216	216	2	1	-10921639	183.905	185	139	243	3862	23.533	4.800	0.122	1.696
ID79108	79108	102	35.632	21.871	14.152	0	216	216	2	1	-10921639	104.333	115	57	139	2191	25.259	4.800	0.164	1.162
ID79111	79111	None	29.351	34.749	19.088	0	216	216	2	1	-10921639	142.048	139	69	220	2983	36.290	2.000	0.044	0.333
ID79110	79110	148	36.723	41.553	16.519	0	216	216	2	1	-10921639	128.667	127	92	173	2702	22.426	6.329	0.135	1.364
ID79129	79129	102	39.253	22.553	14.285	0	217	217	2	1	-10921639	111.524	115	57	150	2342	26.047	4.800	0.196	1.402
ID79128	79128	131	42.440	34.673	13.219	0	217	217	2	1	-10921639	155.238	162	92	197	3260	35.127	7.600	0.131	1.024
ID79131	79131	126	61.954	38.964	25.325	0	217	217	2	1	-10921639	156.905	150	104	220	3295	33.489	2.000	0.192	1.506
ID79130	79130	None	28.374	44.116	20.872	0	217	217	2	1	-10921639	124.286	127	92	162	2610	20.811	4.800	0.120	1.275
ID79132	79132	133	32.529	33.853	34.303	0	217	217	2	1	-10921639	103.762	104	69	127	2179	18.248	6.272	0.174	1.682
ID79127	79127	134	30.569	14.000	0.000	0	217	217	2	1	-10921639	62.476	57	43	115	1312	19.936	2.000	0.229	1.166
ID79121	79121	None	27.084	32.272	12.863	0	218	218	2	1	-10921639	126.524	139	57	173	2657	30.768	6.294	0.084	0.637
ID79120	79120	134	31.342	14.000	0.000	0	218	218	2	1	-10921639	63.476	57	32	115	1333	23.460	2.000	0.228	1.006
ID79123	79123	102	29.499	21.623	14.230	0	218	218	2	1	-10921639	92.190	92	57	115	1936	18.217	4.800	0.170	1.471
ID79122	79122	131	29.742	35.311	13.309	0	218	218	2	1	-10921639	134.714	139	81	173	2829	26.740	4.800	0.117	1.056
ID79125	79125	126	57.308	38.934	24.766	0	218	218	2	1	-10921639	153.048	150	92	220	3214	30.904	6.342	0.195	1.618
ID79124	79124	None	54.017	34.631	19.164	0	218	218	2	1	-10921639	161.381	150	104	220	3389	36.596	2.000	0.125	0.979
ID79126	79126	133	27.318	33.680	34.317	0	218	218	2	1	-10921639	96.667	92	81	127	2030	14.674	6.344	0.148	1.698
ID79144	79144	133	34.538	34.189	34.714	0	219	219	2	1	-10921639	98.333	92	69	139	2065	22.464	4.800	0.174	1.297
ID79139	79139	102	29.216	22.372	13.331	0	219	219	2	1	-10921639	83.333	81	34	115	1750	25.883	4.800	0.180	0.981
ID79141	79141	None	28.290	32.550	16.473	0	219	219	2	1	-10921639	162.381	162	127	208	3410	21.786	7.600	0.062	0.870
ID79140	79140	131	30.797	34.324	13.340	0	219	219	2	1	-10921639	144.619	150	92	173	3037	26.555	4.800	0.105	1.035
ID79143	79143	126	56.035	39.215	24.266	0	219	219	2	1	-10921639	159.048	162	115	208	3340	25.103	4.800	0.189	2.018
ID79142	79142	None	36.041	40.997	16.539	0	219	219	2	1	-10921639	139.048	139	115	173	2920	20.742	4.800	0.123	1.473
ID79137	79137	None	29.432	28.747	25.127	0	220	220	2	1	-10921639	115.905	115	81	150	2434	18.190	2.000	0.114	1.302
ID79136	79136	126	50.174	37.912	23.631	0	220	220	2	1	-10921639	143.571	139	104	208	3015	28.158	2.000	0.182	1.569
ID79138	79138	133	35.097	33.598	34.139	0	220	220	2	1	-10921639	103.762	104	69	139	2179	18.406	4.800	0.171	1.650
ID79133	79133	134	44.798	14.000	0.000	0	220	220	2	1	-10921639	71.286	69	43	139	1497	28.620	2.000	0.281	1.093
ID79135	79135	135	39.446	35.021	18.631	0	220	220	2	1	-10921639	155.238	162	81	197	3260	35.011	2.000	0.099	0.801
ID79134	79134	102	40.976	22.765	14.763	0	220	220	2	1	-10921639	120.429	115	81	162	2529	18.994	4.800	0.176	1.894
ID79145	79145	134	34.617	14.000	0.000	0	221	221	2	1	-10921639	64.762	57	32	115	1360	24.793	2.000	0.234	0.991
ID79147	79147	102	33.910	21.888	14.633	0	221	221	2	1	-10921639	105.905	104	81	127	2224	15.310	4.800	0.182	2.126
ID79146	79146	131	32.552	33.834	12.722	0	221	221	2	1	-10921639	148.000	150	104	185	3108	20.613	4.800	0.107	1.389
ID79149	79149	135	36.093	34.038	19.375	0	221	221	2	1	-10921639	146.905	150	81	208	3085	26.892	2.000	0.103	1.016
ID79148	79148	136	32.873	42.085	18.039	0	221	221	2	1	-10921639	118.667	115	81	150	2492	21.406	2.000	0.127	1.250
ID79151	79151	133	28.340	33.305	33.979	0	221	221	2	1	-10921639	102.619	104	69	127	2155	17.037	4.800	0.161	1.674
ID79150	79150	126	39.746	38.688	23.205	0	221	221	2	1	-10921639	130.857	139	69	173	2748	30.080	2.000	0.124	0.963
ID79153	79153	131	36.603	35.262	13.914	0	222	222	2	1	-10921639	151.905	150	104	185	3190	21.002	7.600	0.127	1.631
ID79152	79152	134	45.746	14.000	0.000	0	222	222	2	1	-10921639	77.810	92	32	127	1634	26.830	2.000	0.329	1.436
ID79155	79155	136	31.155	41.280	17.556	0	222	222	2	1	-10921639	136.333	139	104	173	2863	17.051	4.800	0.119	1.695
ID79154	79154	102	34.837	23.436	15.438	0	222	222	2	1	-10921639	117.619	115	81	162	2470	24.194	4.800	0.154	1.296
ID79157	79157	126	50.143	37.774	23.243	0	222	222	2	1	-10921639	140.143	139	92	208	2943	30.595	2.000	0.151	1.205
ID79156	79156	135	42.230	33.938	19.461	0	222	222	2	1	-10921639	138.619	139	81	220	2911	34.067	2.000	0.101	0.744
ID79159	79159	133	27.308	32.400	35.882	0	222	222	2	1	-10921639	80.000	81	34	115	1680	23.923	2.000	0.158	0.914
ID79158	79158	137	27.566	36.177	28.682	0	222	222	2	1	-10921639	111.571	115	57	150	2343	24.949	2.000	0.082	0.680
ID79168	79168	133	37.271	33.101	35.671	0	223	223	2	1	-10921639	90.571	92	46	127	1902	23.750	4.800	0.208	1.313
ID79161	79161	131	49.785	34.734	14.042	0	223	223	2	1	-10921639	159.095	150	115	208	3341	25.347	4.800	0.159	1.722
ID79160	79160	134	53.065	14.000	0.000	0	223	223	2	1	-10921639	88.190	92	53	139	1852	27.582	2.000	0.341	1.625
ID79163	79163	136	27.679	39.942	16.971	0	223	223	2	1	-10921639	125.952	127	92	173	2645	22.033	4.800	0.095	0.994
ID79162	79162	102	28.206	21.625	16.038	0	223	223	2	1	-10921639	105.952	104	69	139	2225	17.772	4.800	0.145	1.511
ID79165	79165	126	42.930	38.000	23.000	0	223	223	2	1	-10921639	136.905	139	92	185	2875	29.213	4.800	0.150	1.222
ID79164	79164	135	34.524	33.747	19.530	0	223	223	2	1	-10921639	121.381	115	57	208	2549	42.347	2.000	0.055	0.301
ID79167	79167	137	27.679	36.157	28.589	0	223	223	2	1	-10921639	106.571	104	69	150	2238	21.933	2.000	0.104	0.917
ID79166	79166	None	27.765	22.048	28.060	0	223	223	2	1	-10921639	69.571	69	34	104	1461	17.526	2.000	0.187	1.249
ID79169	79169	134	46.726	14.000	0.000	0	224	224	2	1	-10921639	70.190	69	34	150	1474	31.260	2.000	0.292	1.014
ID79171	79171	136	28.009	40.989	16.579	0	224	224	2	1	-10921639	132.476	127	104	173	2782	19.203	7.600	0.085	1.083
ID79170	79170	131	49.351	35.946	13.623	0	224	224	2	1	-10921639	150.095	150	115	197	3152	26.008	4.800	0.157	1.567
ID79173	79173	126	48.554	38.262	22.463	0	224	224	2	1	-10921639	148.571	150	81	208	3120	35.219	7.600	0.134	0.996
ID79172	79172	135	46.527	33.514	19.565	0	224	224	2	1	-10921639	131.952	127	69	220	2771	45.015	2.000	0.085	0.460
ID79174	79174	133	37.417	33.023	35.906	0	224	224	2	1	-10921639	96.571	104	57	127	2028	20.503	4.800	0.214	1.661
ID79177	79177	136	27.632	41.078	16.755	0	225	225	2	1	-10921639	130.810	127	92	162	2747	17.787	4.800	0.106	1.409
ID79176	79176	131	59.055	35.578	13.311	0	225	225	2	1	-10921639	156.286	162	104	208	3282	29.542	4.800	0.222	1.925
ID79179	79179	126	47.255	38.273	22.276	0	225	225	2	1	-10921639	151.238	150	104	197	3176	30.780	7.600	0.138	1.188
ID79178	79178	135	50.551	33.945	19.562	0	225	225	2	1	-10921639	135.762	115	57	243	2851	48.921	2.000	0.099	0.500
ID79180	79180	133	44.370	32.373	35.843	0	225	225	2	1	-10921639	95.048	104	34	150	1996	28.814	2.000	0.235	1.255
ID79175	79175	134	36.454	15.000	0.000	0	225	225	2	1	-10921639	68.571	57	43	115	1440	21.862	2.000	0.270	1.334
ID79203	79203	131	41.383	35.211	13.077	0	226	226	2	1	-10921639	131.476	139	81	162	2761	24.402	4.800	0.180	1.640
ID79205	79205	135	38.985	34.007	19.807	0	226	226	2	1	-10921639	125.429	127	81	208	2634	34.734	2.000	0.074	0.495
ID79204	79204	138	39.046	22.474	15.019	0	226	226	2	1	-10921639	102.714	104	46	150	2157	29.076	2.000	0.176	1.060
ID79206	79206	126	44.098	37.396	22.736	0	226	226	2	1	-10921639	143.143	139	81	197	3006	32.739	7.600	0.131	1.015
ID79185	79185	126	53.513	36.887	23.568	0	227	227	2	1	-10921639	146.857	139	92	208	3084	36.691	2.000	0.155	1.075
ID79184	79184	135	43.495	33.831	19.290	0	227	227	2	1	-10921639	145.238	139	81	208	3050	32.210	4.800	0.151	1.180
ID79186	79186	133	40.831	32.840	35.865	0	227	227	2	1	-10921639	91.143	92	46	139	1914	25.196	7.600	0.196	1.183
ID79181	79181	131	44.525	35.219	12.763	0	227	227	2	1	-10921639	136.381	139	104	173	2864	24.146	4.800	0.165	1.597
ID79183	79183	136	35.352	41.424	16.454	0	227	227	2	1	-10921639	128.714	127	92	173	2703	22.928	2.000	0.123	1.233
ID79182	79182	138	36.330	22.095	14.669	0	227	227	2	1	-10921639	101.619	104	57	139	2134	23.125	2.000	0.161	1.220
ID79191	79191	131	44.013	36.335	11.876	0	228	228	2	1	-10921639	120.905	115	92	185	2539	25.341	7.600	0.158	1.305
ID79193	79193	136	27.827	41.024	15.340	0	228	228	2	1	-10921639	109.381	104	69	150	2297	23.376	7.600	0.096	0.817
ID79192	79192	138	27.839	22.982	15.467	0	228	228	2	1	-10921639	97.619	104	46	139	2050	24.496	2.000	0.122	0.865
ID79195	79195	126	38.051	36.953	23.346	0	228	228	2	1	-10921639	144.095	150	92	197	3026	25.694	7.600	0.112	1.128
ID79194	79194	135	46.894	33.807	19.503	0	228	228	2	1	-10921639	133.048	127	81	220	2794	39.461	2.000	0.087	0.540
ID79197	79197	133	32.971	33.125	36.254	0	228	228	2	1	-10921639	85.524	92	57	115	1796	17.417	2.000	0.185	1.535
ID79196	79196	None	33.542	22.386	28.140	0	228	228	2	1	-10921639	68.381	69	34	115	1436	22.238	4.800	0.250	1.230
ID79201	79201	126	39.954	37.070	23.877	0	229	229	2	1	-10921639	149.190	150	104	197	3133	26.137	4.800	0.118	1.209
ID79200	79200	135	56.250	33.851	19.584	0	229	229	2	1	-10921639	138.000	127	81	243	2898	45.210	2.000	0.119	0.649
ID79202	79202	133	46.133	33.187	35.977	0	229	229	2	1	-10921639	93.143	92	57	150	1956	27.202	7.600	0.222	1.244
ID79199	79199	138	34.801	22.809	15.335	0	229	229	2	1	-10921639	99.905	104	46	127	2098	23.188	4.800	0.177	1.297
ID79198	79198	131	47.487	36.789	12.065	0	229	229	2	1	-10921639	139.714	139	104	173	2934	21.668	4.800	0.192	2.078
ID79187	79187	None	37.757	41.216	16.683	0	230	230	2	1	-10921639	149.667	150	104	185	3143	20.453	4.800	0.121	1.581
ID79189	79189	126	30.986	37.285	23.001	0	230	230	2	1	-10921639	140.190	150	92	185	2944	27.513	7.600	0.096	0.892
ID79188	79188	135	52.680	33.126	19.593	0	230	230	2	1	-10921639	155.619	150	69	208	3268	40.100	4.800	0.172	1.137
ID79190	79190	133	43.263	33.225	35.740	0	230	230	2	1	-10921639	86.667	81	34	127	1820	28.608	2.000	0.231	1.138
ID79209	79209	135	47.860	33.023	19.394	0	231	231	2	1	-10921639	153.476	150	104	243	3223	33.220	4.800	0.171	1.353
ID79208	79208	None	33.974	21.796	15.475	0	231	231	2	1	-10921639	79.429	81	23	127	1668	29.004	2.000	0.192	0.882
ID79211	79211	None	31.043	40.212	30.840	0	231	231	2	1	-10921639	97.143	104	69	127	2040	20.125	6.351	0.151	1.266
ID79210	79210	126	32.664	37.078	25.612	0	231	231	2	1	-10921639	122.000	115	92	150	2562	20.572	3.200	0.121	1.284
ID79212	79212	133	45.018	32.921	36.047	0	231	231	2	1	-10921639	88.952	92	34	139	1868	28.978	2.000	0.227	1.136
ID79207	79207	None	28.825	34.823	9.716	0	231	231	2	1	-10921639	99.429	104	69	127	2088	18.729	2.000	0.128	1.208
ID79219	79219	None	38.162	21.819	19.103	0	232	232	2	1	-10921639	98.238	104	57	127	2063	21.510	4.800	0.190	1.461
ID79218	79218	139	35.429	38.033	8.346	0	232	232	2	1	-10921639	108.286	104	69	150	2274	25.020	4.800	0.166	1.231
ID79221	79221	126	35.739	37.586	26.072	0	232	232	2	1	-10921639	118.714	115	81	162	2493	21.838	2.000	0.144	1.365
ID79220	79220	135	48.878	33.330	19.710	0	232	232	2	1	-10921639	141.905	139	57	220	2980	38.203	2.000	0.160	1.023
ID79222	79222	133	63.839	33.077	35.883	0	232	232	2	1	-10921639	104.333	104	46	185	2191	36.695	2.000	0.288	1.273
ID79217	79217	133	71.783	32.914	35.834	0	233	233	2	1	-10921639	112.095	104	57	185	2354	39.243	2.000	0.320	1.386
ID79216	79216	None	31.142	42.641	20.287	0	233	233	2	1	-10921639	124.143	127	81	162	2607	22.646	6.313	0.126	1.226
ID79213	79213	139	36.355	38.413	8.194	0	233	233	2	1	-10921639	121.524	127	81	162	2552	20.966	7.600	0.167	1.661
ID79215	79215	135	51.408	33.184	19.847	0	233	233	2	1	-10921639	135.762	127	57	231	2851	40.468	2.000	0.131	0.779
ID79214	79214	None	32.706	36.000	9.000	0	233	233	2	1	-10921639	111.667	115	69	150	2345	26.841	6.355	0.146	1.057
ID79223	79223	139	38.192	40.751	7.081	0	234	234	2	1	-10921639	113.190	115	69	150	2377	22.844	4.800	0.183	1.532
ID79225	79225	140	28.551	42.683	14.855	0	234	234	2	1	-10921639	120.952	127	81	162	2540	20.446	7.600	0.120	1.269
ID79224	79224	None	28.930	22.160	14.321	0	234	234	2	1	-10921639	73.524	81	34	115	1544	23.689	2.000	0.177	0.935
ID79227	79227	135	38.318	32.417	19.856	0	234	234	2	1	-10921639	138.190	139	69	197	2902	24.742	4.800	0.170	1.624
ID79226	79226	None	31.301	21.743	18.837	0	234	234	2	1	-10921639	95.381	92	57	115	2003	17.162	4.800	0.178	1.680
ID79229	79229	133	71.352	32.989	35.950	0	234	234	2	1	-10921639	125.905	115	81	220	2644	34.334	4.800	0.285	1.628
ID79228	79228	None	27.135	37.597	21.793	0	234	234	2	1	-10921639	120.429	127	81	162	2529	20.576	2.000	0.084	0.903
ID79233	79233	135	38.584	32.886	20.098	0	235	235	2	1	-10921639	135.381	139	92	185	2843	22.666	7.600	0.138	1.447
ID79232	79232	None	27.009	42.388	17.293	0	235	235	2	1	-10921639	129.714	127	104	173	2724	20.350	7.600	0.078	0.919
ID79234	79234	133	67.570	33.031	35.767	0	235	235	2	1	-10921639	133.524	115	81	208	2804	35.772	2.000	0.240	1.444
ID79231	79231	140	27.688	43.263	14.450	0	235	235	2	1	-10921639	110.429	115	57	162	2319	24.535	2.000	0.094	0.773
ID79230	79230	None	37.236	37.135	8.054	0	235	235	2	1	-10921639	110.333	115	57	150	2317	25.615	4.800	0.159	1.181
ID79248	79248	133	48.914	33.150	35.940	0	236	236	2	1	-10921639	110.000	104	81	162	2310	23.906	2.000	0.216	1.637
ID79243	79243	139	43.822	39.967	6.753	0	236	236	2	1	-10921639	112.714	104	81	150	2367	18.596	4.800	0.210	2.102
ID79245	79245	135	29.788	31.472	18.263	0	236	236	2	1	-10921639	116.476	115	81	150	2446	21.681	6.311	0.110	1.064
ID79244	79244	140	29.245	42.245	13.823	0	236	236	2	1	-10921639	105.381	104	57	139	2213	19.589	3.200	0.127	1.211
ID79247	79247	None	27.298	22.627	29.226	0	236	236	2	1	-10921639	60.238	57	46	92	1265	15.540	7.600	0.212	1.359
ID79246	79246	141	37.818	21.524	18.501	0	236	236	2	1	-10921639	93.333	104	46	127	1960	24.254	2.000	0.179	1.169
ID79235	79235	139	49.712	40.539	7.219	0	237	237	2	1	-10921639	114.857	115	69	173	2412	28.904	4.800	0.225	1.460
ID79237	79237	135	31.586	32.796	20.004	0	237	237	2	1	-10921639	123.762	127	81	173	2599	24.039	2.000	0.092	0.870
ID79236	79236	141	41.993	21.779	17.397	0	237	237	2	1	-10921639	110.905	104	69	162	2329	24.474	4.800	0.199	1.505
ID79238	79238	133	55.890	33.091	35.836	0	237	237	2	1	-10921639	106.048	92	57	173	2227	33.111	2.000	0.222	1.162
ID79241	79241	135	31.588	33.337	19.590	0	238	238	2	1	-10921639	119.333	115	69	162	2506	25.511	7.600	0.099	0.846
ID79240	79240	141	39.866	21.935	17.809	0	238	238	2	1	-10921639	103.333	104	69	139	2170	21.779	3.200	0.190	1.518
ID79242	79242	133	52.782	33.022	35.295	0	238	238	2	1	-10921639	110.476	104	69	173	2320	28.449	2.000	0.209	1.340
ID79239	79239	139	33.138	38.427	7.146	0	238	238	2	1	-10921639	101.571	104	46	150	2133	24.995	4.800	0.154	1.087
ID79265	79265	141	38.874	22.102	16.720	0	239	239	2	1	-10921639	110.952	115	57	139	2330	22.166	4.800	0.203	1.686
ID79264	79264	142	28.337	42.014	15.197	0	239	239	2	1	-10921639	124.238	127	69	162	2609	22.093	6.332	0.107	1.089
ID79267	79267	None	35.089	22.906	28.463	0	239	239	2	1	-10921639	80.000	81	57	127	1680	19.277	2.000	0.212	1.450
ID79266	79266	135	32.445	32.327	20.591	0	239	239	2	1	-10921639	123.762	127	81	185	2599	24.312	3.200	0.125	1.129
ID79268	79268	133	50.321	32.915	35.386	0	239	239	2	1	-10921639	118.190	115	81	173	2482	26.317	4.800	0.214	1.584
ID79263	79263	139	39.901	40.693	7.098	0	239	239	2	1	-10921639	114.905	115	81	150	2413	19.920	4.800	0.201	1.931
ID79269	79269	None	37.548	42.379	6.268	0	240	240	2	1	-10921639	99.952	104	46	139	2099	26.841	4.800	0.195	1.218
ID79271	79271	142	51.655	42.262	14.740	0	240	240	2	1	-10921639	140.667	127	104	208	2954	29.696	2.000	0.148	1.219
ID79270	79270	139	34.150	39.129	6.844	0	240	240	2	1	-10921639	107.619	104	69	150	2260	20.146	4.800	0.155	1.434
ID79273	79273	135	42.082	30.282	18.887	0	240	240	2	1	-10921639	138.619	139	92	185	2911	26.172	4.800	0.155	1.423
ID79272	79272	141	34.073	21.957	17.823	0	240	240	2	1	-10921639	105.429	104	69	139	2214	16.854	4.800	0.171	1.830
ID79275	79275	133	61.473	32.820	35.932	0	240	240	2	1	-10921639	121.952	115	81	185	2561	33.046	2.000	0.241	1.434
ID79274	79274	None	28.826	40.727	30.166	0	240	240	2	1	-10921639	94.429	92	57	139	1983	18.920	6.048	0.126	1.114
ID79249	79249	139	42.968	37.784	7.921	0	241	241	2	1	-10921639	119.286	115	81	173	2505	23.612	4.800	0.170	1.464
ID79251	79251	142	33.976	42.722	15.538	0	241	241	2	1	-10921639	128.000	127	69	185	2688	27.186	2.000	0.110	0.936
ID79250	79250	141	44.392	21.651	16.077	0	241	241	2	1	-10921639	109.286	115	69	150	2295	23.016	4.800	0.208	1.635
ID79253	79253	None	27.246	10.848	32.009	0	241	241	2	1	-10921639	45.286	46	23	69	951	15.179	2.000	0.318	1.439
ID79252	79252	135	37.385	30.009	19.166	0	241	241	2	1	-10921639	134.714	139	92	162	2829	21.893	4.800	0.138	1.490
ID79254	79254	133	63.127	32.622	35.756	0	241	241	2	1	-10921639	114.429	104	69	185	2403	37.304	2.000	0.264	1.283
ID79255	79255	143	39.747	41.668	6.953	0	242	242	2	1	-10921639	105.571	104	69	139	2217	25.773	4.800	0.198	1.353
ID79257	79257	None	27.180	48.136	14.307	0	242	242	2	1	-10921639	70.143	69	34	104	1473	21.190	2.000	0.152	0.873
ID79256	79256	142	29.819	42.316	14.248	0	242	242	2	1	-10921639	128.524	127	92	173	2699	22.384	3.200	0.101	1.051
ID79259	79259	135	30.247	30.702	18.842	0	242	242	2	1	-10921639	140.333	139	104	185	2947	19.505	6.324	0.125	1.601
ID79258	79258	141	35.130	21.256	15.931	0	242	242	2	1	-10921639	96.524	92	57	127	2027	19.151	4.800	0.216	1.789
ID79261	79261	144	42.345	22.881	28.870	0	242	242	2	1	-10921639	82.286	81	46	139	1728	23.397	2.000	0.247	1.391
ID79260	79260	145	32.724	33.386	20.416	0	242	242	2	1	-10921639	144.238	139	104	185	3029	21.234	7.600	0.101	1.244
ID79262	79262	133	53.745	33.170	35.710	0	242	242	2	1	-10921639	107.619	104	57	173	2260	33.096	2.000	0.226	1.197
ID79287	79287	143	41.193	41.764	6.756	0	243	243	2	1	-10921639	106.667	104	69	150	2240	25.868	2.000	0.196	1.351
ID79289	79289	141	46.170	21.883	16.809	0	243	243	2	1	-10921639	111.571	115	69	139	2343	20.566	4.800	0.247	2.151
ID79288	79288	142	31.011	42.949	15.863	0	243	243	2	1	-10921639	115.381	127	69	150	2423	21.423	2.000	0.118	1.139
ID79291	79291	145	29.257	32.931	20.593	0	243	243	2	1	-10921639	129.238	127	92	162	2714	21.300	2.000	0.092	1.026
ID79290	79290	135	29.937	29.922	19.115	0	243	243	2	1	-10921639	119.238	127	81	150	2504	20.518	2.000	0.108	1.130
ID79293	79293	133	60.677	32.914	35.885	0	243	243	2	1	-10921639	108.238	104	57	173	2273	31.681	4.800	0.294	1.552
ID79292	79292	144	36.219	23.032	28.716	0	243	243	2	1	-10921639	75.095	69	46	115	1577	19.960	4.800	0.260	1.552
ID79281	79281	133	42.975	32.426	35.146	0	244	244	2	1	-10921639	93.857	92	46	150	1971	28.398	7.600	0.213	1.162
ID79280	79280	144	33.259	22.424	29.795	0	244	244	2	1	-10921639	70.619	57	34	104	1483	23.372	7.600	0.249	1.204
ID79277	79277	146	27.450	34.495	8.472	0	244	244	2	1	-10921639	84.429	81	34	139	1773	30.789	2.000	0.136	0.658
ID79276	79276	143	38.707	40.355	7.310	0	244	244	2	1	-10921639	113.810	115	69	162	2390	25.258	4.800	0.151	1.180
ID79279	79279	142	29.466	43.386	17.028	0	244	244	2	1	-10921639	124.286	127	104	150	2610	16.319	2.000	0.111	1.520
ID79278	79278	141	46.255	22.011	16.890	0	244	244	2	1	-10921639	111.048	104	81	150	2332	20.205	4.800	0.245	2.165
ID79315	79315	143	58.274	39.939	7.471	0	245	245	2	1	-10921639	131.952	127	69	185	2771	38.201	4.800	0.219	1.243
ID79317	79317	141	58.729	21.434	16.200	0	245	245	2	1	-10921639	117.619	127	57	185	2470	39.264	2.000	0.243	1.171
ID79316	79316	146	30.698	34.299	9.128	0	245	245	2	1	-10921639	94.905	104	57	139	1993	28.256	2.000	0.128	0.763
ID79319	79319	None	34.999	30.520	19.361	0	245	245	2	1	-10921639	138.000	139	92	185	2898	24.421	4.800	0.135	1.342
ID79318	79318	142	36.567	43.081	17.082	0	245	245	2	1	-10921639	139.143	139	92	185	2922	24.146	4.800	0.119	1.225
ID79321	79321	133	40.786	32.984	35.436	0	245	245	2	1	-10921639	107.714	104	81	139	2262	18.890	4.800	0.204	1.931
ID79320	79320	144	40.731	22.973	29.077	0	245	245	2	1	-10921639	85.476	81	57	127	1795	21.252	2.000	0.237	1.539
ID79313	79313	147	39.340	33.774	19.980	0	246	246	2	1	-10921639	139.048	127	92	185	2920	25.025	2.000	0.098	0.988
ID79312	79312	142	33.558	42.685	16.201	0	246	246	2	1	-10921639	136.857	139	57	185	2874	31.792	4.800	0.118	0.912
ID79314	79314	133	41.716	32.416	35.220	0	246	246	2	1	-10921639	92.143	92	57	127	1935	23.251	4.800	0.234	1.504
ID79311	79311	141	47.101	21.438	16.378	0	246	246	2	1	-10921639	107.667	115	34	162	2261	33.949	7.600	0.225	1.165
ID79310	79310	143	48.031	39.282	7.109	0	246	246	2	1	-10921639	120.381	115	69	185	2528	27.636	4.800	0.207	1.492
ID79283	79283	141	64.478	22.047	16.658	0	247	247	2	1	-10921639	146.952	150	81	208	3086	31.734	4.800	0.262	1.923
ID79282	79282	143	57.801	39.441	6.879	0	247	247	2	1	-10921639	125.905	139	69	185	2644	35.486	2.000	0.231	1.331
ID79285	79285	147	28.209	34.221	19.839	0	247	247	2	1	-10921639	124.762	127	92	162	2620	19.065	2.000	0.081	0.975
ID79284	79284	142	45.251	42.801	16.948	0	247	247	2	1	-10921639	140.333	139	92	197	2947	28.783	4.800	0.140	1.196
ID79286	79286	133	41.727	33.044	35.667	0	247	247	2	1	-10921639	98.286	92	69	150	2064	21.469	4.800	0.236	1.745
ID79329	79329	133	46.574	33.292	35.790	0	248	248	2	1	-10921639	97.190	92	46	139	2041	27.609	4.800	0.265	1.473
ID79328	79328	None	35.623	23.352	28.647	0	248	248	2	1	-10921639	71.333	81	34	115	1498	24.587	2.000	0.235	1.106
ID79323	79323	141	63.824	21.455	15.781	0	248	248	2	1	-10921639	131.429	139	46	197	2760	44.265	4.800	0.260	1.225
ID79322	79322	143	68.543	39.328	6.887	0	248	248	2	1	-10921639	152.905	150	92	197	3211	31.626	4.800	0.278	2.103
ID79325	79325	147	31.541	33.814	18.255	0	248	248	2	1	-10921639	142.000	139	92	197	2982	22.120	4.800	0.095	1.117
ID79324	79324	142	37.041	42.442	16.749	0	248	248	2	1	-10921639	139.714	139	104	185	2934	21.918	2.000	0.115	1.319
ID79327	79327	None	27.620	44.269	21.851	0	248	248	2	1	-10921639	106.000	104	81	150	2226	19.287	2.000	0.116	1.143
ID79326	79326	None	29.686	0.000	22.000	0	248	248	2	1	-10921639	36.667	34	10	57	770	15.467	4.800	0.558	1.698
ID79305	79305	143	65.649	39.791	7.595	0	249	249	2	1	-10921639	157.333	150	104	231	3304	39.003	2.000	0.191	1.292
ID79307	79307	142	52.635	42.430	16.556	0	249	249	2	1	-10921639	160.667	150	104	208	3374	33.331	2.000	0.162	1.344
ID79306	79306	141	55.278	21.495	15.976	0	249	249	2	1	-10921639	124.810	115	46	185	2621	41.405	4.800	0.235	1.149
ID79309	79309	133	41.273	32.768	34.833	0	249	249	2	1	-10921639	98.952	92	69	139	2078	22.776	7.600	0.204	1.474
ID79308	79308	147	29.644	33.528	19.138	0	249	249	2	1	-10921639	139.714	139	104	173	2934	19.295	4.800	0.104	1.359
ID79297	79297	None	27.996	31.929	16.226	0	250	250	2	1	-10921639	132.524	127	104	162	2783	20.634	7.600	0.098	1.145
ID79296	79296	141	61.615	21.845	15.694	0	250	250	2	1	-10921639	142.524	150	81	197	2993	30.739	4.800	0.255	1.887
ID79299	79299	142	40.143	42.943	17.436	0	250	250	2	1	-10921639	158.476	162	92	197	3328	29.899	4.800	0.135	1.264
ID79298	79298	None	36.349	14.468	17.392	0	250	250	2	1	-10921639	64.095	57	23	104	1346	26.872	2.000	0.275	1.028
ID79301	79301	149	36.398	37.024	23.251	0	250	250	2	1	-10921639	131.476	139	92	197	2761	26.178	7.600	0.105	0.956
ID79300	79300	150	32.642	43.402	21.925	0	250	250	2	1	-10921639	120.381	115	81	173	2528	25.705	2.000	0.080	0.691
ID79303	79303	133	44.302	33.489	35.417	0	250	250	2	1	-10921639	107.762	104	57	162	2263	23.906	4.800	0.248	1.790
ID79302	79302	151	39.812	22.793	28.556	0	250	250	2	1	-10921639	76.714	69	46	127	1611	24.682	2.000	0.233	1.175
ID79304	79304	None	27.903	28.729	40.893	0	250	250	2	1	-10921639	36.381	34	11	69	764	16.919	2.000	0.383	1.191
ID79295	79295	152	28.414	41.364	13.705	0	250	250	2	1	-10921639	136.905	139	92	185	2875	26.401	2.000	0.089	0.850
ID79294	79294	143	67.333	39.803	7.855	0	250	250	2	1	-10921639	156.286	150	104	231	3282	40.088	2.000	0.183	1.206
ID79345	79345	150	34.100	43.147	22.190	0	251	251	2	1	-10921639	117.714	127	81	162	2472	24.968	2.000	0.095	0.817
ID79344	79344	147	36.823	33.227	19.326	0	251	251	2	1	-10921639	135.762	139	92	173	2851	22.596	4.800	0.149	1.554
ID79347	79347	151	42.227	23.483	28.334	0	251	251	2	1	-10921639	88.381	92	46	139	1856	27.086	2.000	0.241	1.269
ID79346	79346	149	37.570	38.103	23.963	0	251	251	2	1	-10921639	126.952	127	81	173	2666	22.890	2.000	0.138	1.349
ID79349	79349	153	27.737	10.959	40.842	0	251	251	2	1	-10921639	47.905	46	11	69	1006	15.385	4.800	0.339	1.575
ID79348	79348	133	40.676	33.514	34.676	0	251	251	2	1	-10921639	97.857	92	69	150	2055	24.191	4.800	0.223	1.473
ID79341	79341	152	33.763	42.000	14.000	0	251	251	2	1	-10921639	130.905	127	69	185	2749	28.259	4.800	0.116	0.966
ID79340	79340	143	43.649	39.558	7.640	0	251	251	2	1	-10921639	143.571	150	104	173	3015	22.682	4.800	0.167	1.814
ID79343	79343	142	50.764	42.448	17.678	0	251	251	2	1	-10921639	148.524	139	92	231	3119	32.816	2.000	0.136	1.082
ID79342	79342	141	64.828	22.179	16.126	0	251	251	2	1	-10921639	128.048	139	57	197	2689	40.937	2.000	0.255	1.271
ID79331	79331	152	36.401	41.376	12.340	0	252	252	2	1	-10921639	121.048	115	81	197	2542	30.634	2.000	0.077	0.562
ID79330	79330	143	59.506	38.091	6.108	0	252	252	2	1	-10921639	150.095	150	69	220	3152	40.704	7.600	0.193	1.195
ID79333	79333	None	27.046	13.965	16.996	0	252	252	2	1	-10921639	77.905	81	46	104	1636	19.383	2.000	0.162	1.120
ID79332	79332	141	46.393	22.158	16.465	0	252	252	2	1	-10921639	128.667	139	57	185	2702	33.422	4.800	0.215	1.360
ID79335	79335	142	43.741	41.547	17.423	0	252	252	2	1	-10921639	157.333	162	81	220	3304	31.827	2.000	0.127	1.117
ID79334	79334	147	35.354	32.247	17.095	0	252	252	2	1	-10921639	126.429	127	92	162	2655	19.320	7.600	0.126	1.460
ID79337	79337	151	59.890	23.466	28.418	0	252	252	2	1	-10921639	102.571	104	46	185	2154	40.266	2.000	0.281	1.116
ID79336	79336	150	33.447	43.374	22.008	0	252	252	2	1	-10921639	120.381	127	69	162	2528	28.049	2.000	0.110	0.848
ID79339	79339	153	30.578	12.351	40.975	0	252	252	2	1	-10921639	55.762	57	23	92	1171	19.849	4.800	0.309	1.327
ID79338	79338	133	39.586	33.707	34.528	0	252	252	2	1	-10921639	107.143	104	81	173	2250	23.680	4.800	0.195	1.475
ID79367	79367	141	58.931	21.738	16.262	0	253	253	2	1	-10921639	138.619	139	69	185	2911	31.258	4.800	0.255	1.801
ID79366	79366	143	65.473	38.195	5.434	0	253	253	2	1	-10921639	152.381	150	69	231	3200	45.207	2.000	0.201	1.128
ID79369	79369	142	55.955	41.620	17.867	0	253	253	2	1	-10921639	173.905	185	115	220	3652	31.141	2.000	0.151	1.462
ID79368	79368	147	38.004	31.698	17.210	0	253	253	2	1	-10921639	120.429	115	81	197	2529	26.447	7.600	0.099	0.823
ID79371	79371	151	62.815	23.276	28.229	0	253	253	2	1	-10921639	102.143	92	46	185	2145	39.523	2.000	0.280	1.131
ID79370	79370	150	49.732	43.054	22.519	0	253	253	2	1	-10921639	129.857	127	69	220	2727	41.394	2.000	0.133	0.735
ID79372	79372	133	56.909	33.780	35.046	0	253	253	2	1	-10921639	127.524	127	69	173	2678	30.456	4.800	0.253	1.693
ID79351	79351	152	33.380	41.236	11.998	0	254	254	2	1	-10921639	136.333	139	92	185	2863	28.177	2.000	0.087	0.777
ID79350	79350	143	61.020	37.644	6.236	0	254	254	2	1	-10921639	160.667	150	104	231	3374	35.632	4.800	0.184	1.400
ID79353	79353	147	28.570	31.339	17.468	0	254	254	2	1	-10921639	127.476	127	104	162	2677	18.885	7.600	0.112	1.357
ID79352	79352	141	65.113	21.820	16.261	0	254	254	2	1	-10921639	128.571	127	81	208	2700	37.204	4.800	0.249	1.379
ID79355	79355	150	51.907	43.353	22.358	0	254	254	2	1	-10921639	146.190	139	92	231	3070	37.274	2.000	0.144	0.988
ID79354	79354	142	43.710	41.535	16.817	0	254	254	2	1	-10921639	180.048	185	115	208	3781	23.112	6.352	0.130	1.791
ID79357	79357	151	57.284	23.223	28.254	0	254	254	2	1	-10921639	99.905	92	46	173	2098	33.615	2.000	0.263	1.237
ID79356	79356	None	32.575	36.354	24.617	0	254	254	2	1	-10921639	120.429	127	81	162	2529	20.309	2.000	0.117	1.243
ID79358	79358	133	47.410	33.504	35.527	0	254	254	2	1	-10921639	116.524	127	57	162	2447	31.196	4.800	0.238	1.437
ID79361	79361	141	65.146	21.620	16.207	0	255	255	2	1	-10921639	140.286	139	92	197	2946	31.228	4.800	0.282	1.974
ID79360	79360	152	46.823	41.767	14.318	0	255	255	2	1	-10921639	142.381	150	81	208	2990	35.802	2.000	0.148	1.024
ID79363	79363	150	55.778	43.222	22.241	0	255	255	2	1	-10921639	146.286	150	81	220	3072	36.355	2.000	0.165	1.141
ID79362	79362	147	32.230	30.958	16.253	0	255	255	2	1	-10921639	112.048	115	81	150	2353	21.075	2.000	0.124	1.171
ID79365	79365	133	47.946	33.707	35.691	0	255	255	2	1	-10921639	123.190	127	81	162	2587	30.382	7.600	0.208	1.396
ID79364	79364	151	58.641	23.565	28.276	0	255	255	2	1	-10921639	109.905	104	57	173	2308	32.306	2.000	0.272	1.454
ID79359	79359	143	75.336	37.992	6.197	0	255	255	2	1	-10921639	157.333	150	92	231	3304	41.919	2.000	0.226	1.383
ID79377	79377	147	28.702	32.307	18.094	0	256	256	2	1	-10921639	128.143	127	81	162	2691	21.699	2.000	0.089	0.969
ID79376	79376	None	42.168	41.765	16.617	0	256	256	2	1	-10921639	160.143	162	92	220	3363	32.069	6.223	0.103	0.937
ID79379	79379	None	29.134	8.786	23.225	0	256	256	2	1	-10921639	65.095	69	34	104	1367	17.038	2.000	0.217	1.360
ID79378	79378	150	52.127	43.171	22.416	0	256	256	2	1	-10921639	142.952	150	92	231	3002	35.479	4.800	0.151	1.057
ID79381	79381	133	61.940	33.832	36.477	0	256	256	2	1	-10921639	126.000	127	81	197	2646	34.703	4.800	0.272	1.551
ID79380	79380	151	36.898	23.437	28.022	0	256	256	2	1	-10921639	83.952	81	46	127	1763	25.932	2.000	0.195	1.059
ID79373	79373	143	61.391	37.652	5.938	0	256	256	2	1	-10921639	150.857	139	92	208	3168	33.473	2.000	0.203	1.521
ID79375	79375	141	57.499	22.046	15.616	0	256	256	2	1	-10921639	124.333	127	81	185	2611	28.391	4.800	0.259	1.804
ID79374	79374	152	54.196	41.727	13.771	0	256	256	2	1	-10921639	144.667	139	57	231	3038	47.565	2.000	0.147	0.777
ID79393	79393	143	51.869	38.061	5.110	0	257	257	2	1	-10921639	134.190	139	69	185	2818	31.038	4.800	0.184	1.345
ID79395	79395	154	29.467	48.903	14.393	0	257	257	2	1	-10921639	81.190	81	34	115	1705	20.542	3.200	0.186	1.241
ID79394	79394	152	54.323	41.380	13.379	0	257	257	2	1	-10921639	153.524	150	92	208	3224	35.823	4.800	0.179	1.299
ID79397	79397	147	37.871	32.013	17.394	0	257	257	2	1	-10921639	130.905	127	92	162	2749	22.532	2.000	0.139	1.420
ID79396	79396	141	52.252	21.775	15.803	0	257	257	2	1	-10921639	112.714	115	81	162	2367	25.395	6.349	0.250	1.778
ID79399	79399	151	46.072	23.481	27.811	0	257	257	2	1	-10921639	87.714	92	34	150	1842	31.729	2.000	0.236	1.055
ID79398	79398	150	54.935	43.070	22.162	0	257	257	2	1	-10921639	140.286	139	92	208	2946	32.748	4.800	0.172	1.256
ID79400	79400	133	69.319	33.907	36.453	0	257	257	2	1	-10921639	123.714	115	69	208	2598	37.407	2.000	0.281	1.450
ID79392	79392	133	70.858	33.952	36.682	0	258	258	2	1	-10921639	115.952	115	46	197	2435	41.482	2.000	0.303	1.300
ID79383	79383	155	36.236	33.863	12.706	0	258	258	2	1	-10921639	116.476	115	81	162	2446	25.620	2.000	0.115	0.939
ID79382	79382	143	53.989	37.921	5.142	0	258	258	2	1	-10921639	144.571	150	104	197	3036	28.103	4.800	0.192	1.655
ID79385	79385	141	42.503	21.763	15.337	0	258	258	2	1	-10921639	93.905	92	46	139	1972	27.490	4.800	0.214	1.205
ID79384	79384	152	71.697	41.211	13.964	0	258	258	2	1	-10921639	184.429	185	115	255	3873	43.714	2.000	0.204	1.430
ID79387	79387	147	31.207	30.839	16.733	0	258	258	2	1	-10921639	133.667	127	104	162	2807	14.044	4.800	0.123	2.092
ID79386	79386	154	27.494	49.126	14.844	0	258	258	2	1	-10921639	87.238	92	57	115	1832	16.269	4.800	0.162	1.494
ID79389	79389	150	53.668	42.814	22.784	0	258	258	2	1	-10921639	129.238	127	57	197	2714	43.878	2.000	0.161	0.817
ID79388	79388	None	28.301	21.175	18.992	0	258	258	2	1	-10921639	88.381	81	34	115	1856	25.352	2.000	0.144	0.875
ID79391	79391	151	42.634	23.180	27.769	0	258	258	2	1	-10921639	88.762	92	46	127	1864	24.384	4.800	0.246	1.436
ID79390	79390	None	33.149	36.130	25.577	0	258	258	2	1	-10921639	115.952	115	81	162	2435	23.265	2.000	0.111	0.997
ID79411	79411	155	29.654	33.937	12.826	0	259	259	2	1	-10921639	109.810	104	81	173	2306	20.235	7.600	0.098	0.969
ID79410	79410	143	58.308	37.522	5.770	0	259	259	2	1	-10921639	146.905	150	92	208	3085	28.452	4.800	0.217	1.840
ID79413	79413	141	45.548	21.748	15.905	0	259	259	2	1	-10921639	110.429	115	69	150	2319	26.647	2.000	0.197	1.362
ID79412	79412	152	63.931	41.124	14.175	0	259	259	2	1	-10921639	158.571	162	92	243	3330	40.031	2.000	0.190	1.266
ID79415	79415	None	39.891	43.684	20.375	0	259	259	2	1	-10921639	126.905	127	46	173	2665	42.173	7.600	0.114	0.617
ID79414	79414	147	42.630	30.922	16.635	0	259	259	2	1	-10921639	125.905	127	81	173	2644	26.939	2.000	0.148	1.208
ID79417	79417	151	42.093	23.199	27.746	0	259	259	2	1	-10921639	88.381	81	46	127	1856	26.255	2.000	0.227	1.244
ID79416	79416	150	43.114	42.683	22.489	0	259	259	2	1	-10921639	140.667	139	57	197	2954	38.079	3.200	0.139	0.901
ID79418	79418	133	56.098	33.827	36.426	0	259	259	2	1	-10921639	108.810	104	69	162	2285	30.356	2.000	0.254	1.450
ID79425	79425	None	28.189	8.159	22.841	0	260	260	2	1	-10921639	52.381	46	34	81	1100	16.750	2.000	0.262	1.299
ID79424	79424	150	53.593	42.897	21.739	0	260	260	2	1	-10921639	146.429	150	81	208	3075	37.957	4.800	0.170	1.122
ID79427	79427	151	31.297	22.819	28.144	0	260	260	2	1	-10921639	80.095	81	46	115	1682	18.190	2.000	0.184	1.367
ID79426	79426	None	45.734	36.767	25.763	0	260	260	2	1	-10921639	129.810	127	92	197	2726	26.195	2.000	0.167	1.416
ID79428	79428	133	75.186	33.828	35.994	0	260	260	2	1	-10921639	131.333	127	81	208	2758	37.217	2.000	0.295	1.609
ID79419	79419	143	64.878	37.628	6.189	0	260	260	2	1	-10921639	151.905	139	104	220	3190	35.277	3.200	0.211	1.500
ID79421	79421	152	57.487	41.514	15.069	0	260	260	2	1	-10921639	160.190	162	81	231	3364	44.905	4.800	0.171	1.041
ID79420	79420	155	32.460	33.990	13.267	0	260	260	2	1	-10921639	116.571	115	69	173	2448	27.206	7.600	0.104	0.807
ID79423	79423	147	44.729	31.034	17.404	0	260	260	2	1	-10921639	137.476	139	92	185	2887	26.984	7.600	0.150	1.327
ID79422	79422	141	47.828	21.621	16.113	0	260	260	2	1	-10921639	120.952	115	81	162	2540	26.692	4.800	0.222	1.645
ID79409	79409	133	78.894	33.737	36.114	0	261	261	2	1	-10921639	137.476	127	81	231	2887	41.515	2.000	0.275	1.430
ID79408	79408	151	30.829	23.247	28.044	0	261	261	2	1	-10921639	82.238	81	57	127	1727	19.662	4.800	0.180	1.275
ID79401	79401	143	77.320	37.787	6.172	0	261	261	2	1	-10921639	159.524	150	104	243	3350	43.456	2.000	0.224	1.343
ID79403	79403	141	59.301	21.543	15.390	0	261	261	2	1	-10921639	125.238	127	57	185	2630	37.497	2.000	0.256	1.360
ID79402	79402	155	44.596	34.354	12.821	0	261	261	2	1	-10921639	130.333	127	69	197	2737	32.483	2.000	0.121	0.864
ID79405	79405	None	29.166	48.486	14.975	0	261	261	2	1	-10921639	84.476	81	46	127	1774	23.271	2.000	0.127	0.817
ID79404	79404	152	62.269	41.413	14.824	0	261	261	2	1	-10921639	185.095	197	127	243	3887	33.838	4.800	0.177	1.645
ID79407	79407	150	60.345	42.788	22.165	0	261	261	2	1	-10921639	153.571	162	81	220	3225	40.511	7.600	0.180	1.155
ID79406	79406	147	49.681	31.586	17.124	0	261	261	2	1	-10921639	145.238	139	104	197	3050	28.967	2.000	0.150	1.307
ID79429	79429	143	65.223	37.321	5.363	0	262	262	2	1	-10921639	143.667	139	81	220	3017	48.407	2.000	0.200	0.989
ID79431	79431	141	51.390	21.878	14.818	0	262	262	2	1	-10921639	122.619	127	81	162	2575	25.850	4.800	0.229	1.766
ID79430	79430	155	37.736	34.084	13.329	0	262	262	2	1	-10921639	131.429	127	81	197	2760	30.787	7.600	0.093	0.726
ID79433	79433	147	64.806	31.293	16.912	0	262	262	2	1	-10921639	163.952	162	115	231	3443	38.077	2.000	0.176	1.289
ID79432	79432	152	72.241	41.338	15.194	0	262	262	2	1	-10921639	183.429	185	115	255	3852	39.565	4.800	0.206	1.584
ID79435	79435	157	31.677	35.230	25.760	0	262	262	2	1	-10921639	120.905	115	81	162	2539	21.633	4.800	0.112	1.125
ID79434	79434	150	55.140	43.087	21.427	0	262	262	2	1	-10921639	146.857	150	81	231	3084	36.580	2.000	0.145	1.014
ID79437	79437	133	67.860	34.007	36.054	0	262	262	2	1	-10921639	126.429	115	69	197	2655	36.501	2.000	0.246	1.370
ID79436	79436	151	32.556	22.921	28.329	0	262	262	2	1	-10921639	82.810	81	57	127	1739	18.965	2.000	0.171	1.275
ID79438	79438	158	34.797	24.000	45.000	0	262	262	2	1	-10921639	49.429	46	22	81	1038	17.483	4.800	0.445	1.740
ID79441	79441	141	54.800	21.552	17.183	0	263	263	2	1	-10921639	143.048	139	92	197	3004	31.039	6.285	0.214	1.624
ID79440	79440	155	41.569	34.316	12.769	0	263	263	2	1	-10921639	133.143	127	81	208	2796	32.737	2.000	0.101	0.748
ID79443	79443	147	74.428	31.500	17.178	0	263	263	2	1	-10921639	177.190	173	115	255	3721	41.354	2.000	0.195	1.401
ID79442	79442	152	60.047	41.283	15.888	0	263	263	2	1	-10921639	182.333	173	115	255	3829	35.647	2.000	0.152	1.349
ID79445	79445	150	61.203	42.964	21.170	0	263	263	2	1	-10921639	161.238	162	69	231	3386	43.560	2.000	0.161	1.024
ID79444	79444	156	55.331	21.430	17.645	0	263	263	2	1	-10921639	136.429	127	69	197	2865	36.243	4.800	0.242	1.466
ID79447	79447	151	28.364	23.340	28.412	0	263	263	2	1	-10921639	82.238	81	57	127	1727	19.573	6.356	0.142	1.047
ID79446	79446	157	27.690	35.296	25.273	0	263	263	2	1	-10921639	111.524	104	81	150	2342	21.472	2.000	0.091	0.864
ID79449	79449	158	27.681	24.000	45.000	0	263	263	2	1	-10921639	44.190	46	22	81	928	16.987	2.000	0.306	1.220
ID79448	79448	133	75.635	33.951	35.972	0	263	263	2	1	-10921639	131.952	127	81	208	2771	38.577	2.000	0.286	1.520
ID79439	79439	143	83.977	37.905	6.155	0	263	263	2	1	-10921639	170.619	162	92	243	3583	45.885	2.000	0.249	1.482
ID79457	79457	151	37.843	22.995	28.185	0	264	264	2	1	-10921639	82.857	81	46	127	1740	22.200	2.000	0.226	1.376
ID79456	79456	157	27.796	35.171	25.268	0	264	264	2	1	-10921639	116.524	115	92	162	2447	20.827	2.000	0.079	0.819
ID79458	79458	133	74.678	33.839	35.880	0	264	264	2	1	-10921639	130.905	127	69	243	2749	42.747	2.000	0.251	1.228
ID79451	79451	155	58.124	34.069	13.006	0	264	264	2	1	-10921639	144.048	127	92	255	3025	41.507	2.000	0.112	0.702
ID79450	79450	143	86.108	38.056	7.105	0	264	264	2	1	-10921639	190.524	185	115	255	4001	42.327	2.000	0.230	1.684
ID79453	79453	147	77.257	31.481	16.885	0	264	264	2	1	-10921639	175.619	173	104	255	3688	46.863	2.000	0.212	1.311
ID79452	79452	152	61.124	41.030	14.986	0	264	264	2	1	-10921639	181.190	197	115	231	3805	37.405	2.000	0.158	1.325
ID79455	79455	150	46.515	42.327	21.668	0	264	264	2	1	-10921639	156.333	150	104	197	3283	27.578	4.800	0.149	1.466
ID79454	79454	156	72.122	21.147	18.248	0	264	264	2	1	-10921639	159.619	185	92	208	3352	41.187	4.800	0.281	1.701
ID79459	79459	143	84.652	38.332	7.387	0	265	265	2	1	-10921639	186.810	197	104	255	3923	48.909	4.800	0.237	1.464
ID79461	79461	None	47.481	21.954	15.006	0	265	265	2	1	-10921639	128.714	127	69	208	2703	36.676	2.000	0.177	1.054
ID79460	79460	155	36.857	34.258	13.235	0	265	265	2	1	-10921639	145.238	150	92	208	3050	31.735	2.000	0.072	0.611
ID79463	79463	147	79.298	31.678	16.767	0	265	265	2	1	-10921639	177.905	162	104	255	3736	46.504	2.000	0.196	1.251
ID79462	79462	152	59.188	41.237	15.109	0	265	265	2	1	-10921639	179.000	185	104	231	3759	37.679	2.000	0.160	1.309
ID79465	79465	150	48.577	42.032	20.912	0	265	265	2	1	-10921639	154.143	150	92	220	3237	33.102	2.000	0.127	1.053
ID79464	79464	156	74.752	21.516	18.991	0	265	265	2	1	-10921639	163.524	162	104	231	3434	40.896	2.000	0.246	1.579
ID79467	79467	133	49.032	34.169	35.699	0	265	265	2	1	-10921639	110.952	115	46	173	2330	34.120	2.000	0.210	1.129
ID79466	79466	157	29.077	34.800	25.095	0	265	265	2	1	-10921639	120.381	127	92	150	2528	19.719	3.200	0.105	1.158
ID79477	79477	155	44.624	34.018	12.952	0	266	266	2	1	-10921639	161.714	162	104	220	3396	32.351	2.000	0.099	0.900
ID79476	79476	143	83.439	38.626	7.976	0	266	266	2	1	-10921639	212.619	231	139	255	4465	38.431	4.800	0.240	2.142
ID79479	79479	169	34.369	41.455	16.719	0	266	266	2	1	-10921639	177.762	173	127	208	3733	20.686	6.332	0.099	1.546
ID79478	79478	152	34.721	40.952	14.367	0	266	266	2	1	-10921639	165.571	173	92	208	3477	35.059	7.600	0.097	0.832
ID79481	79481	156	69.568	21.383	18.635	0	266	266	2	1	-10921639	148.000	162	69	220	3108	45.257	4.800	0.237	1.255
ID79480	79480	147	55.524	31.067	17.509	0	266	266	2	1	-10921639	164.048	150	104	231	3445	34.845	2.000	0.149	1.223
ID79483	79483	150	38.491	41.964	20.824	0	266	266	2	1	-10921639	155.143	173	69	197	3258	34.455	6.332	0.107	0.868
ID79482	79482	None	30.633	0.000	21.000	0	266	266	2	1	-10921639	57.524	57	32	92	1208	17.215	7.600	0.299	1.537
ID79485	79485	133	56.954	33.963	35.629	0	266	266	2	1	-10921639	115.476	115	57	162	2425	32.255	4.800	0.260	1.479
ID79484	79484	159	44.975	40.519	27.942	0	266	266	2	1	-10921639	113.619	115	57	173	2386	35.796	2.000	0.156	0.856
ID79473	79473	150	48.656	41.473	21.339	0	267	267	2	1	-10921639	174.000	173	104	231	3654	29.155	4.800	0.130	1.373
ID79472	79472	156	72.648	21.411	17.964	0	267	267	2	1	-10921639	176.619	173	92	243	3709	42.005	4.800	0.248	1.671
[truncated: 519 more rows]
