# Supplementary material for: Progressive enhancement of kinetic proofreading in T cell antigen discrimination from receptor activation to DAG generation
Source: eLife. 2022 Sep 20;11:e75263. doi: 10.7554/eLife.75263 (PMC9536835; doi:10.7554/eLife.75263)
Supplement: Figure 5—source data 1. — Each data table is the TrackMate ‘spot-statistics’ output of one cell over four cycles of blue-light illumination (frames 0–40, 100–140, 200–240, and 300–340, with 3 s interval between frames). We calculated the lifetime of TrackIDs that existed at the start of each period of blue-light illumination that did not last for the full period and fit the resulting lifetime distributions using custom Python scripts available at https://github.com/dbritain/KP-paper (copy archived at swh:1:rev:167fa456901903740f0f3ee6a3e5324bc45207ea, Britain, 2022). [file elife-75263-fig5-data1.zip › Fig5SourceData/LAT/lat1/cell2.csv]

Label	ID	TRACK_ID	QUALITY	POSITION_X	POSITION_Y	POSITION_Z	POSITION_T	FRAME	RADIUS	VISIBILITY	MANUAL_COLOR	MEAN_INTENSITY	MEDIAN_INTENSITY	MIN_INTENSITY	MAX_INTENSITY	TOTAL_INTENSITY	STANDARD_DEVIATION	ESTIMATED_DIAMETER	CONTRAST	SNR
ID3213553	3213553	0	72.840	19.146	6.868	0	0	0	2	1	-10921639	176.476	178	115	255	3706	41.440	4.800	0.194	1.385
ID3213555	3213555	1	104.412	22.909	15.090	0	0	0	2	1	-10921639	197.095	180	128	255	4139	48.186	3.200	0.294	1.858
ID3213554	3213554	2	68.500	12.630	11.457	0	0	0	2	1	-10921639	196.524	189	128	255	4127	46.478	2.000	0.155	1.133
ID3213557	3213557	3	67.851	36.772	25.327	0	0	0	2	1	-10921639	165.667	159	101	230	3479	43.776	2.000	0.199	1.255
ID3213556	3213556	4	90.171	30.871	24.251	0	0	0	2	1	-10921639	182.238	172	117	255	3827	48.372	2.000	0.238	1.450
ID3213559	3213559	5	73.176	19.988	29.980	0	0	0	2	1	-10921639	154.286	139	104	255	3240	42.980	2.000	0.184	1.115
ID3213558	3213558	None	27.375	9.804	29.071	0	0	0	2	1	-10921639	147.286	153	112	183	3093	22.206	2.000	0.072	0.890
ID3213561	3213561	6	44.013	19.171	35.353	0	0	0	2	1	-10921639	139.810	137	101	194	2936	24.651	2.000	0.123	1.246
ID3213560	3213560	7	64.891	10.687	33.685	0	0	0	2	1	-10921639	203.048	202	137	255	4264	37.173	2.000	0.142	1.360
ID3213562	3213562	8	75.927	11.413	38.930	0	0	0	2	1	-10921639	195.905	202	98	255	4114	53.406	4.800	0.216	1.303
ID3213543	3213543	0	72.591	19.052	7.071	0	1	1	2	1	-10921639	184.048	183	131	255	3865	37.668	4.800	0.204	1.655
ID3213545	3213545	1	102.267	22.946	15.184	0	1	1	2	1	-10921639	197.143	178	128	255	4140	48.171	3.200	0.282	1.798
ID3213544	3213544	2	67.777	12.785	12.993	0	1	1	2	1	-10921639	212.143	227	145	255	4455	35.988	4.800	0.188	1.868
ID3213547	3213547	3	74.915	37.140	25.236	0	1	1	2	1	-10921639	159.476	150	95	246	3349	45.483	2.000	0.204	1.189
ID3213546	3213546	4	92.196	31.016	24.288	0	1	1	2	1	-10921639	193.905	200	137	255	4072	45.714	4.800	0.253	1.713
ID3213549	3213549	7	66.635	10.557	33.894	0	1	1	2	1	-10921639	205.143	205	134	255	4308	41.431	4.800	0.159	1.361
ID3213548	3213548	5	79.702	19.899	30.080	0	1	1	2	1	-10921639	156.905	145	95	255	3295	47.046	2.000	0.204	1.132
ID3213551	3213551	8	76.960	11.286	39.775	0	1	1	2	1	-10921639	185.381	189	106	255	3893	53.616	4.800	0.208	1.192
ID3213550	3213550	6	36.177	19.198	35.558	0	1	1	2	1	-10921639	133.667	128	95	178	2807	22.290	4.800	0.126	1.345
ID3213585	3213585	0	69.742	19.241	6.904	0	2	2	2	1	-10921639	185.143	180	131	255	3888	36.063	4.800	0.190	1.637
ID3213587	3213587	1	98.870	22.959	15.172	0	2	2	2	1	-10921639	189.667	178	123	255	3983	50.607	2.000	0.262	1.556
ID3213586	3213586	2	66.958	12.910	13.778	0	2	2	2	1	-10921639	197.619	197	120	255	4150	38.058	4.800	0.165	1.467
ID3213589	3213589	3	62.183	37.195	25.248	0	2	2	2	1	-10921639	151.905	145	90	230	3190	38.558	2.000	0.186	1.235
ID3213588	3213588	4	90.917	31.068	24.304	0	2	2	2	1	-10921639	197.524	200	137	255	4148	44.633	4.800	0.248	1.756
ID3213591	3213591	7	61.273	10.304	33.859	0	2	2	2	1	-10921639	198.095	191	137	255	4160	36.053	2.000	0.142	1.366
ID3213590	3213590	5	78.624	19.814	30.054	0	2	2	2	1	-10921639	156.381	148	93	255	3284	46.169	2.000	0.212	1.183
ID3213593	3213593	8	69.183	11.424	39.734	0	2	2	2	1	-10921639	172.905	159	82	255	3631	57.700	2.000	0.186	0.940
ID3213592	3213592	6	39.947	18.992	35.296	0	2	2	2	1	-10921639	137.238	139	98	191	2882	25.986	2.000	0.103	0.990
ID3213569	3213569	7	52.982	10.527	33.550	0	3	3	2	1	-10921639	180.619	175	123	238	3793	33.307	2.000	0.129	1.236
ID3213568	3213568	5	61.548	19.779	30.012	0	3	3	2	1	-10921639	148.905	139	95	233	3127	37.168	2.000	0.163	1.122
ID3213571	3213571	8	64.587	10.968	37.585	0	3	3	2	1	-10921639	182.333	189	90	255	3829	41.921	4.800	0.172	1.277
ID3213570	3213570	6	32.011	19.033	35.408	0	3	3	2	1	-10921639	132.143	131	98	178	2775	21.989	2.000	0.086	0.955
ID3213563	3213563	0	59.821	20.423	5.671	0	3	3	2	1	-10921639	169.857	172	123	224	3567	33.082	4.800	0.208	1.766
ID3213565	3213565	1	86.453	23.010	15.217	0	3	3	2	1	-10921639	176.476	161	120	255	3706	44.656	2.000	0.228	1.467
ID3213564	3213564	2	49.526	13.117	13.870	0	3	3	2	1	-10921639	171.667	178	115	224	3605	29.261	4.800	0.137	1.416
ID3213567	3213567	3	51.772	37.166	25.161	0	3	3	2	1	-10921639	140.571	137	98	208	2952	33.799	2.000	0.143	1.044
ID3213566	3213566	4	82.179	31.261	24.398	0	3	3	2	1	-10921639	186.762	183	128	255	3922	45.819	4.800	0.220	1.469
ID3213573	3213573	2	31.572	12.377	12.858	0	4	4	2	1	-10921639	152.714	159	115	180	3207	20.122	4.800	0.102	1.410
ID3213572	3213572	0	57.910	20.590	5.493	0	4	4	2	1	-10921639	137.238	137	65	216	2882	47.838	2.000	0.170	0.834
ID3213575	3213575	4	76.792	31.127	24.410	0	4	4	2	1	-10921639	175.000	175	115	255	3675	45.192	2.000	0.199	1.286
ID3213574	3213574	1	66.798	23.017	14.994	0	4	4	2	1	-10921639	157.429	148	109	230	3306	35.997	2.000	0.180	1.333
ID3213577	3213577	5	45.304	19.610	29.902	0	4	4	2	1	-10921639	142.905	137	95	197	3001	28.543	2.000	0.131	1.159
ID3213576	3213576	3	44.025	37.062	25.170	0	4	4	2	1	-10921639	131.429	126	85	180	2760	30.377	2.000	0.139	1.059
ID3213579	3213579	8	66.150	10.728	36.999	0	4	4	2	1	-10921639	186.619	186	120	252	3919	32.068	2.000	0.180	1.777
ID3213578	3213578	6	28.442	19.243	35.194	0	4	4	2	1	-10921639	126.000	126	98	164	2646	18.796	2.000	0.078	0.969
ID3213600	3213600	8	59.359	10.336	36.597	0	5	5	2	1	-10921639	173.048	186	76	238	3634	44.715	4.800	0.164	1.092
ID3213595	3213595	2	27.801	13.717	14.158	0	5	5	2	1	-10921639	144.238	142	112	175	3029	15.808	4.800	0.092	1.535
ID3213594	3213594	0	44.486	20.713	5.327	0	5	5	2	1	-10921639	125.190	128	65	191	2629	34.832	2.000	0.140	0.881
ID3213597	3213597	4	65.015	31.097	24.170	0	5	5	2	1	-10921639	163.333	159	126	255	3430	36.409	2.000	0.173	1.323
ID3213596	3213596	1	40.556	22.870	15.009	0	5	5	2	1	-10921639	137.429	134	93	180	2886	23.400	2.000	0.122	1.274
ID3213599	3213599	5	28.025	19.891	30.147	0	5	5	2	1	-10921639	129.190	128	98	170	2713	18.090	2.000	0.078	1.037
ID3213598	3213598	3	36.605	36.846	25.559	0	5	5	2	1	-10921639	129.048	128	79	178	2710	30.487	2.000	0.129	0.967
ID3213584	3213584	8	62.304	10.168	36.222	0	6	6	2	1	-10921639	178.857	183	126	227	3756	29.038	4.800	0.196	2.020
ID3213581	3213581	4	39.649	31.182	24.090	0	6	6	2	1	-10921639	138.571	137	106	189	2910	22.982	2.000	0.119	1.281
ID3213580	3213580	0	35.936	20.722	5.758	0	6	6	2	1	-10921639	124.190	126	82	172	2608	23.127	4.800	0.125	1.196
ID3213583	3213583	None	27.315	19.331	35.134	0	6	6	2	1	-10921639	128.619	128	104	159	2701	15.584	2.000	0.090	1.363
ID3213582	3213582	5	27.490	19.018	29.808	0	6	6	2	1	-10921639	136.000	134	112	167	2856	14.311	2.000	0.080	1.408
ID3213605	3213605	8	51.596	10.746	35.769	0	7	7	2	1	-10921639	169.143	170	131	211	3552	23.436	4.800	0.161	2.001
ID3213604	3213604	4	41.964	31.425	24.553	0	7	7	2	1	-10921639	147.667	145	98	194	3101	28.634	4.800	0.125	1.145
ID3213603	3213603	8	44.119	11.427	35.760	0	8	8	2	1	-10921639	158.333	161	123	211	3325	22.784	4.800	0.149	1.803
ID3213602	3213602	4	42.888	30.959	24.418	0	8	8	2	1	-10921639	139.667	137	95	197	2933	27.979	2.000	0.125	1.107
ID3213541	3213541	None	29.728	20.971	6.163	0	9	9	2	1	-10921639	104.095	112	60	137	2186	22.685	4.800	0.134	1.088
ID3213542	3213542	8	38.172	11.347	35.070	0	9	9	2	1	-10921639	153.762	148	128	197	3229	18.963	4.800	0.119	1.724
ID3213601	3213601	8	27.750	11.720	34.633	0	10	10	2	1	-10921639	137.000	139	109	167	2877	17.450	2.000	0.089	1.280
ID3213552	3213552	8	27.127	12.003	34.718	0	11	11	2	1	-10921639	123.095	123	98	148	2585	18.692	7.600	0.098	1.178
ID3213606	3213606	9	30.309	29.206	24.635	0	16	16	2	1	-10921639	119.952	120	82	153	2519	19.059	2.000	0.109	1.240
ID3213612	3213612	9	29.897	29.222	24.487	0	17	17	2	1	-10921639	120.000	117	101	150	2520	15.732	2.000	0.106	1.461
ID3213607	3213607	9	38.451	29.412	24.219	0	18	18	2	1	-10921639	118.524	115	87	161	2489	22.380	2.000	0.132	1.238
ID3213608	3213608	9	38.532	29.421	24.039	0	19	19	2	1	-10921639	122.857	123	87	161	2580	22.039	2.000	0.133	1.306
ID3213611	3213611	9	34.170	29.238	24.324	0	20	20	2	1	-10921639	114.714	109	90	159	2409	18.908	2.000	0.122	1.318
ID3213610	3213610	9	35.954	29.405	24.315	0	21	21	2	1	-10921639	116.000	106	93	159	2436	21.730	2.000	0.123	1.172
ID3213609	3213609	9	52.120	29.289	24.160	0	22	22	2	1	-10921639	125.238	117	90	186	2630	27.120	2.000	0.188	1.464
ID3213613	3213613	9	44.515	29.161	24.339	0	23	23	2	1	-10921639	119.143	112	95	178	2502	23.848	2.000	0.160	1.380
ID3213615	3213615	9	50.486	29.523	24.088	0	24	24	2	1	-10921639	131.143	120	93	191	2754	29.439	2.000	0.168	1.284
ID3213614	3213614	9	47.801	29.425	24.103	0	25	25	2	1	-10921639	129.810	115	101	189	2726	25.719	2.000	0.158	1.378
ID3213616	3213616	9	61.832	29.332	24.099	0	26	26	2	1	-10921639	145.571	137	104	219	3057	33.161	2.000	0.188	1.389
ID3213617	3213617	9	74.003	29.379	24.132	0	27	27	2	1	-10921639	154.714	137	115	241	3249	39.378	2.000	0.219	1.410
ID3213618	3213618	9	75.618	29.311	24.196	0	28	28	2	1	-10921639	152.238	137	104	230	3197	40.378	2.000	0.225	1.387
ID3213619	3213619	9	72.337	29.100	24.054	0	29	29	2	1	-10921639	151.619	134	106	219	3184	34.257	2.000	0.231	1.664
ID3213620	3213620	9	60.528	29.134	24.114	0	30	30	2	1	-10921639	142.286	128	106	202	2988	29.316	2.000	0.203	1.636
ID3213624	3213624	9	62.368	29.068	24.017	0	31	31	2	1	-10921639	135.000	120	98	208	2835	32.112	2.000	0.204	1.422
ID3213623	3213623	None	33.074	18.050	36.760	0	32	32	2	1	-10921639	92.571	93	43	131	1944	23.727	2.000	0.156	1.053
ID3213622	3213622	9	65.488	29.033	24.219	0	32	32	2	1	-10921639	144.714	137	101	222	3039	34.562	2.000	0.197	1.379
ID3213621	3213621	9	70.394	28.940	24.154	0	33	33	2	1	-10921639	144.429	131	104	238	3033	37.967	2.000	0.209	1.315
ID3213626	3213626	9	52.443	28.886	24.307	0	34	34	2	1	-10921639	132.905	128	98	197	2791	29.254	2.000	0.172	1.335
ID3213625	3213625	9	45.608	28.932	24.334	0	35	35	2	1	-10921639	134.143	137	95	172	2817	23.387	4.800	0.172	1.684
ID3213628	3213628	9	43.618	29.074	24.128	0	36	36	2	1	-10921639	126.000	123	93	178	2646	23.362	2.000	0.149	1.402
ID3213629	3213629	9	33.083	29.047	24.242	0	37	37	2	1	-10921639	118.000	112	95	153	2478	18.450	2.000	0.117	1.336
ID3213627	3213627	9	44.002	29.056	24.138	0	38	38	2	1	-10921639	128.905	123	95	175	2707	23.494	2.000	0.147	1.406
ID3213630	3213630	9	53.471	29.042	24.157	0	39	39	2	1	-10921639	141.905	128	112	202	2980	26.031	2.000	0.170	1.586
ID3213631	3213631	9	54.870	29.229	24.137	0	40	40	2	1	-10921639	137.905	137	104	197	2896	28.358	2.000	0.184	1.511
ID3213633	3213633	9	55.297	29.266	24.174	0	41	41	2	1	-10921639	133.143	123	98	200	2796	30.575	2.000	0.179	1.321
ID3213634	3213634	9	63.388	29.205	24.339	0	42	42	2	1	-10921639	132.238	117	90	208	2777	37.680	2.000	0.205	1.195
ID3213632	3213632	9	72.730	29.043	24.063	0	43	43	2	1	-10921639	131.952	115	87	222	2771	40.859	2.000	0.230	1.208
ID3213635	3213635	9	67.017	29.049	24.219	0	44	44	2	1	-10921639	135.667	117	93	213	2849	35.765	2.000	0.217	1.351
ID3213636	3213636	9	71.315	28.906	24.242	0	45	45	2	1	-10921639	143.238	131	95	230	3008	39.247	2.000	0.216	1.294
ID3213640	3213640	9	74.687	28.966	24.323	0	46	46	2	1	-10921639	137.429	126	90	227	2886	42.378	2.000	0.238	1.246
ID3213639	3213639	9	72.483	28.898	24.234	0	47	47	2	1	-10921639	137.333	126	90	224	2884	39.875	2.000	0.236	1.316
ID3213637	3213637	9	80.909	28.935	24.144	0	48	48	2	1	-10921639	144.571	126	95	235	3036	42.077	2.000	0.260	1.416
ID3213638	3213638	10	43.055	10.464	33.354	0	48	48	2	1	-10921639	79.857	76	32	131	1677	30.586	2.000	0.263	1.089
ID3213649	3213649	9	82.181	28.708	24.089	0	49	49	2	1	-10921639	145.571	139	93	246	3057	43.588	2.000	0.268	1.412
ID3213648	3213648	11	27.079	14.997	20.118	0	49	49	2	1	-10921639	85.143	85	60	117	1788	17.269	2.000	0.127	1.111
ID3213650	3213650	10	45.094	10.747	33.505	0	49	49	2	1	-10921639	88.286	85	43	148	1854	28.641	2.000	0.224	1.129
ID3213647	3213647	None	29.363	20.748	5.355	0	49	49	2	1	-10921639	48.524	52	19	79	1019	18.159	2.000	0.337	1.346
ID3213641	3213641	11	28.862	15.351	19.997	0	50	50	2	1	-10921639	88.429	85	57	131	1857	20.872	2.000	0.131	0.982
ID3213643	3213643	10	51.935	10.903	33.267	0	50	50	2	1	-10921639	91.905	82	54	153	1930	29.293	2.000	0.255	1.275
ID3213642	3213642	9	62.135	28.538	24.174	0	50	50	2	1	-10921639	134.571	131	90	197	2826	34.165	2.000	0.220	1.422
ID3213645	3213645	9	67.232	28.351	23.987	0	51	51	2	1	-10921639	135.286	134	93	205	2841	35.705	2.000	0.233	1.431
ID3213644	3213644	11	32.242	15.277	20.021	0	51	51	2	1	-10921639	91.381	87	54	139	1919	23.286	2.000	0.130	0.904
ID3213646	3213646	10	70.797	10.904	33.257	0	51	51	2	1	-10921639	104.667	95	60	197	2198	40.949	2.000	0.301	1.183
ID3213661	3213661	9	60.800	28.553	23.806	0	52	52	2	1	-10921639	134.286	134	82	191	2820	34.748	2.000	0.228	1.438
ID3213660	3213660	11	42.712	15.169	20.172	0	52	52	2	1	-10921639	99.143	95	63	170	2082	27.915	2.000	0.158	0.967
ID3213662	3213662	10	65.408	10.809	33.209	0	52	52	2	1	-10921639	109.762	98	74	186	2305	34.678	2.000	0.280	1.384
ID3213653	3213653	10	80.306	10.700	33.254	0	53	53	2	1	-10921639	123.333	106	76	216	2590	43.974	2.000	0.309	1.324
ID3213652	3213652	9	68.972	28.814	23.929	0	53	53	2	1	-10921639	143.619	139	95	216	3016	34.096	2.000	0.238	1.617
ID3213651	3213651	11	57.233	15.164	20.252	0	53	53	2	1	-10921639	115.476	109	76	197	2425	35.709	2.000	0.192	1.042
ID3213657	3213657	11	59.054	15.164	20.304	0	54	54	2	1	-10921639	121.190	115	76	197	2545	35.660	2.000	0.203	1.149
ID3213659	3213659	10	90.319	10.770	33.379	0	54	54	2	1	-10921639	137.238	117	74	255	2882	53.217	2.000	0.302	1.197
ID3213658	3213658	9	57.854	28.912	23.680	0	54	54	2	1	-10921639	139.762	134	95	197	2935	29.450	4.800	0.204	1.606
ID3213656	3213656	10	78.214	10.701	33.294	0	55	55	2	1	-10921639	137.952	120	93	249	2897	44.884	2.000	0.251	1.234
ID3213655	3213655	9	57.389	29.035	23.497	0	55	55	2	1	-10921639	138.000	134	93	200	2898	29.710	2.000	0.212	1.625
ID3213654	3213654	11	57.641	15.086	20.256	0	55	55	2	1	-10921639	119.286	112	82	197	2505	33.922	2.000	0.204	1.191
ID3213669	3213669	10	84.506	10.726	33.231	0	56	56	2	1	-10921639	149.143	139	93	255	3132	48.103	2.000	0.252	1.246
ID3213668	3213668	9	54.348	28.862	23.708	0	56	56	2	1	-10921639	136.143	131	95	197	2859	28.378	2.000	0.186	1.506
ID3213667	3213667	11	53.642	15.060	20.350	0	56	56	2	1	-10921639	117.619	109	76	186	2470	31.401	2.000	0.199	1.241
ID3213665	3213665	10	71.066	10.713	33.292	0	57	57	2	1	-10921639	147.905	145	85	241	3106	41.210	2.000	0.216	1.273
ID3213664	3213664	9	59.408	28.775	23.980	0	57	57	2	1	-10921639	143.381	139	93	202	3011	29.944	2.000	0.200	1.599
ID3213666	3213666	12	27.625	13.200	36.780	0	57	57	2	1	-10921639	118.190	117	76	150	2482	21.423	7.600	0.095	0.954
ID3213663	3213663	11	59.690	15.181	20.506	0	57	57	2	1	-10921639	123.143	115	82	202	2586	36.336	2.000	0.208	1.167
ID3213673	3213673	12	35.559	13.038	36.604	0	58	58	2	1	-10921639	121.667	117	85	172	2555	26.939	7.600	0.114	0.921
ID3213672	3213672	10	73.102	10.815	33.128	0	58	58	2	1	-10921639	148.000	134	90	249	3108	42.819	2.000	0.206	1.179
ID3213671	3213671	9	57.416	28.920	23.815	0	58	58	2	1	-10921639	141.000	137	93	200	2961	29.043	4.800	0.200	1.618
ID3213670	3213670	11	55.515	15.157	20.624	0	58	58	2	1	-10921639	123.095	115	93	180	2585	29.081	2.000	0.211	1.475
ID3213681	3213681	12	52.597	13.129	36.437	0	59	59	2	1	-10921639	152.762	148	101	208	3208	31.182	7.600	0.165	1.389
ID3213680	3213680	10	64.475	11.070	33.152	0	59	59	2	1	-10921639	149.429	145	98	235	3138	39.338	2.000	0.181	1.162
ID3213679	3213679	9	67.585	28.998	23.780	0	59	59	2	1	-10921639	146.429	134	93	219	3075	35.170	2.000	0.213	1.463
ID3213678	3213678	11	54.454	15.312	20.542	0	59	59	2	1	-10921639	120.333	112	71	189	2527	32.934	2.000	0.199	1.215
ID3213675	3213675	9	71.977	28.741	23.817	0	60	60	2	1	-10921639	150.952	142	90	233	3170	39.025	2.000	0.219	1.391
ID3213674	3213674	11	49.582	15.687	20.920	0	60	60	2	1	-10921639	123.714	120	90	186	2598	26.401	2.000	0.177	1.409
ID3213677	3213677	12	64.085	13.318	36.481	0	60	60	2	1	-10921639	169.000	164	117	219	3549	34.916	7.600	0.197	1.596
ID3213676	3213676	10	63.971	11.136	33.378	0	60	60	2	1	-10921639	151.762	148	95	230	3187	41.488	2.000	0.185	1.145
ID3213683	3213683	9	76.798	28.805	23.839	0	61	61	2	1	-10921639	149.524	142	93	241	3140	41.423	2.000	0.237	1.381
ID3213682	3213682	11	40.480	15.549	20.885	0	61	61	2	1	-10921639	113.857	109	82	164	2391	24.158	2.000	0.150	1.229
ID3213685	3213685	12	65.650	13.176	36.428	0	61	61	2	1	-10921639	170.381	164	117	233	3578	33.753	4.800	0.197	1.658
ID3213684	3213684	10	54.131	11.412	33.440	0	61	61	2	1	-10921639	148.952	142	101	213	3128	37.452	2.000	0.158	1.083
ID3213696	3213696	12	69.378	13.227	36.195	0	62	62	2	1	-10921639	166.667	161	112	235	3500	39.177	4.800	0.203	1.434
ID3213693	3213693	9	84.933	28.825	23.894	0	62	62	2	1	-10921639	158.429	156	90	255	3327	45.981	2.000	0.250	1.379
ID3213692	3213692	11	44.035	15.754	20.853	0	62	62	2	1	-10921639	119.810	115	79	167	2516	24.394	2.000	0.172	1.445
ID3213695	3213695	13	29.681	24.405	34.984	0	62	62	2	1	-10921639	85.571	90	54	128	1797	19.533	2.000	0.145	1.108
ID3213694	3213694	10	58.501	11.717	33.400	0	62	62	2	1	-10921639	158.714	150	93	222	3333	37.019	4.800	0.175	1.278
ID3213697	3213697	11	41.328	15.562	20.711	0	63	63	2	1	-10921639	121.095	112	90	164	2543	22.707	2.000	0.159	1.467
ID3213699	3213699	14	31.171	19.477	24.871	0	63	63	2	1	-10921639	125.238	123	90	159	2630	23.141	2.000	0.110	1.073
ID3213698	3213698	9	74.571	28.835	23.859	0	63	63	2	1	-10921639	152.857	145	90	227	3210	40.187	2.000	0.230	1.421
ID3213701	3213701	13	39.905	24.090	34.915	0	63	63	2	1	-10921639	90.238	90	49	139	1895	24.765	2.000	0.187	1.147
ID3213700	3213700	15	39.694	34.688	25.117	0	63	63	2	1	-10921639	96.429	93	52	148	2025	26.748	2.000	0.191	1.158
ID3213702	3213702	12	79.941	13.191	35.658	0	63	63	2	1	-10921639	178.619	164	115	255	3751	43.274	4.800	0.226	1.524
ID3213689	3213689	15	46.237	34.341	25.187	0	64	64	2	1	-10921639	112.762	106	74	159	2368	24.029	2.000	0.182	1.447
ID3213688	3213688	14	27.383	19.625	25.289	0	64	64	2	1	-10921639	123.762	123	87	150	2599	18.907	6.322	0.103	1.223
ID3213691	3213691	12	82.556	13.375	35.575	0	64	64	2	1	-10921639	184.905	189	120	255	3883	45.912	4.800	0.231	1.511
ID3213690	3213690	13	61.133	23.963	34.968	0	64	64	2	1	-10921639	93.143	90	41	183	1956	38.999	2.000	0.257	0.978
ID3213687	3213687	9	74.826	28.606	23.936	0	64	64	2	1	-10921639	155.905	156	98	235	3274	41.162	2.000	0.225	1.391
ID3213686	3213686	11	43.269	15.627	20.681	0	64	64	2	1	-10921639	118.667	109	82	175	2492	26.008	2.000	0.158	1.247
ID3213703	3213703	None	27.511	20.731	4.829	0	65	65	2	1	-10921639	40.476	38	16	71	850	16.083	2.000	0.355	1.318
ID3213705	3213705	9	62.476	28.834	23.871	0	65	65	2	1	-10921639	148.000	148	85	219	3108	34.541	2.000	0.185	1.337
ID3213704	3213704	11	45.128	15.952	20.912	0	65	65	2	1	-10921639	122.810	115	79	164	2579	26.894	2.000	0.177	1.373
ID3213707	3213707	14	34.495	19.377	25.987	0	65	65	2	1	-10921639	122.476	120	87	170	2572	22.467	2.000	0.106	1.043
ID3213706	3213706	15	68.472	34.345	25.378	0	65	65	2	1	-10921639	132.143	115	85	208	2775	39.817	2.000	0.218	1.188
ID3213709	3213709	13	72.731	23.837	34.949	0	65	65	2	1	-10921639	101.381	98	35	216	2129	47.568	2.000	0.286	0.948
ID3213708	3213708	12	79.622	13.374	35.501	0	65	65	2	1	-10921639	181.286	186	104	255	3807	48.628	4.800	0.213	1.310
ID3213713	3213713	14	33.084	19.027	26.144	0	66	66	2	1	-10921639	126.238	123	95	170	2651	18.684	2.000	0.101	1.235
ID3213712	3213712	15	86.676	34.243	25.403	0	66	66	2	1	-10921639	151.857	134	98	252	3189	49.481	2.000	0.261	1.271
ID3213715	3213715	13	73.247	23.714	34.944	0	66	66	2	1	-10921639	99.571	95	27	222	2091	51.671	2.000	0.286	0.857
ID3213714	3213714	12	82.879	13.276	35.477	0	66	66	2	1	-10921639	199.286	197	134	255	4185	38.854	4.800	0.231	1.923
ID3213711	3213711	9	50.081	28.627	23.910	0	66	66	2	1	-10921639	144.429	142	93	194	3033	29.661	2.000	0.152	1.283
ID3213710	3213710	11	35.805	15.981	20.902	0	66	66	2	1	-10921639	117.524	117	85	159	2468	21.416	2.000	0.135	1.309
ID3213729	3213729	9	39.499	28.537	23.845	0	67	67	2	1	-10921639	137.810	131	101	186	2894	22.921	2.000	0.114	1.230
ID3213728	3213728	11	41.611	15.821	20.903	0	67	67	2	1	-10921639	123.095	120	74	172	2585	25.255	2.000	0.154	1.299
ID3213731	3213731	14	33.082	18.640	26.184	0	67	67	2	1	-10921639	124.286	120	101	175	2610	20.703	2.000	0.099	1.079
ID3213730	3213730	15	100.068	34.321	25.280	0	67	67	2	1	-10921639	170.857	150	104	255	3588	51.771	2.000	0.296	1.507
ID3213733	3213733	13	74.408	23.687	34.865	0	67	67	2	1	-10921639	104.381	106	32	222	2192	52.873	2.000	0.286	0.878
ID3213732	3213732	12	79.278	13.169	35.350	0	67	67	2	1	-10921639	191.714	194	128	255	4026	38.576	4.800	0.215	1.757
ID3213727	3213727	None	28.533	21.863	4.114	0	67	67	2	1	-10921639	54.952	57	35	74	1154	12.687	4.800	0.326	2.129
ID3213721	3213721	11	37.066	15.736	20.805	0	68	68	2	1	-10921639	117.095	115	74	167	2459	24.087	2.000	0.137	1.168
ID3213723	3213723	15	95.946	34.407	25.344	0	68	68	2	1	-10921639	173.333	170	98	255	3640	51.314	2.000	0.279	1.472
ID3213722	3213722	9	39.084	28.480	23.644	0	68	68	2	1	-10921639	136.429	134	95	191	2865	23.434	2.000	0.132	1.359
ID3213725	3213725	12	83.413	13.232	34.923	0	68	68	2	1	-10921639	202.524	205	123	255	4253	40.112	4.800	0.231	1.893
ID3213724	3213724	14	29.275	18.390	26.051	0	68	68	2	1	-10921639	114.095	117	74	170	2396	23.649	2.000	0.083	0.736
ID3213726	3213726	13	73.619	23.394	34.749	0	68	68	2	1	-10921639	131.571	123	63	235	2763	49.605	2.000	0.227	0.983
ID3213720	3213720	13	86.611	23.301	34.595	0	69	69	2	1	-10921639	154.810	148	87	255	3251	54.788	2.000	0.251	1.135
ID3213717	3213717	11	34.200	15.333	20.591	0	69	69	2	1	-10921639	108.762	109	63	161	2284	27.203	2.000	0.118	0.843
ID3213716	3213716	16	44.793	21.057	5.469	0	69	69	2	1	-10921639	51.190	41	19	117	1075	29.625	2.000	0.429	1.038
ID3213719	3213719	12	75.538	13.364	35.119	0	69	69	2	1	-10921639	197.143	189	131	255	4140	38.615	4.800	0.213	1.793
ID3213718	3213718	15	96.529	34.318	25.382	0	69	69	2	1	-10921639	186.762	180	112	255	3922	47.734	4.800	0.281	1.714
ID3213737	3213737	15	94.167	34.140	25.420	0	70	70	2	1	-10921639	191.238	180	112	255	4016	47.699	4.800	0.266	1.683
ID3213736	3213736	9	32.863	28.537	23.803	0	70	70	2	1	-10921639	131.905	126	106	172	2770	19.710	2.000	0.085	1.047
ID3213739	3213739	12	77.269	13.390	35.510	0	70	70	2	1	-10921639	187.190	194	112	255	3931	48.897	4.800	0.217	1.368
ID3213738	3213738	13	99.638	22.974	34.079	0	70	70	2	1	-10921639	183.857	170	126	255	3861	49.742	2.000	0.268	1.563
ID3213735	3213735	11	30.672	15.470	20.651	0	70	70	2	1	-10921639	117.048	117	79	156	2458	24.410	2.000	0.108	0.937
ID3213734	3213734	16	47.534	21.354	5.281	0	70	70	2	1	-10921639	58.810	52	24	117	1235	29.089	2.000	0.406	1.167
ID3213747	3213747	16	29.734	21.489	5.495	0	71	71	2	1	-10921639	53.857	49	32	101	1131	21.682	2.000	0.229	0.925
ID3213749	3213749	11	34.868	16.272	20.905	0	71	71	2	1	-10921639	131.571	134	95	175	2763	23.432	4.800	0.115	1.157
ID3213748	3213748	17	45.669	14.605	16.430	0	71	71	2	1	-10921639	123.762	117	85	175	2599	29.283	2.000	0.169	1.221
ID3213751	3213751	15	93.490	34.047	25.350	0	71	71	2	1	-10921639	198.000	189	112	255	4158	44.399	4.800	0.269	1.889
ID3213750	3213750	9	31.962	28.109	23.980	0	71	71	2	1	-10921639	125.238	120	90	167	2630	20.184	2.000	0.098	1.108
ID3213753	3213753	12	81.142	13.624	35.586	0	71	71	2	1	-10921639	194.762	202	115	255	4090	44.341	4.800	0.224	1.609
ID3213752	3213752	13	102.128	22.676	33.886	0	71	71	2	1	-10921639	183.238	180	95	255	3848	58.122	2.000	0.287	1.405
ID3213767	3213767	17	61.400	14.578	16.401	0	72	72	2	1	-10921639	129.810	123	82	208	2726	38.923	2.000	0.221	1.209
ID3213766	3213766	16	40.646	21.288	5.692	0	72	72	2	1	-10921639	66.476	60	38	120	1396	22.664	2.000	0.279	1.279
ID3213769	3213769	None	28.863	17.918	21.287	0	72	72	2	1	-10921639	127.571	126	93	164	2679	21.963	2.000	0.090	0.959
ID3213768	3213768	11	28.755	16.159	21.070	0	72	72	2	1	-10921639	129.143	128	98	164	2712	20.986	2.000	0.098	1.097
ID3213771	3213771	15	95.080	34.001	25.263	0	72	72	2	1	-10921639	196.048	191	128	255	4117	45.672	4.800	0.263	1.786
ID3213770	3213770	9	32.840	27.959	24.293	0	72	72	2	1	-10921639	130.429	123	106	172	2739	20.240	2.000	0.097	1.137
ID3213773	3213773	12	82.340	13.978	35.578	0	72	72	2	1	-10921639	189.381	194	109	255	3977	47.967	4.800	0.219	1.419
ID3213772	3213772	13	89.591	22.555	33.838	0	72	72	2	1	-10921639	170.429	178	93	255	3579	54.124	2.000	0.258	1.290
ID3213745	3213745	13	93.835	22.665	33.761	0	73	73	2	1	-10921639	164.905	170	87	255	3463	55.699	2.000	0.285	1.315
ID3213744	3213744	None	29.362	13.704	32.309	0	73	73	2	1	-10921639	156.619	161	117	189	3289	20.764	6.331	0.081	1.130
ID3213746	3213746	12	77.056	14.255	35.828	0	73	73	2	1	-10921639	176.429	172	115	255	3705	41.752	2.000	0.209	1.462
ID3213741	3213741	17	79.748	14.509	16.288	0	73	73	2	1	-10921639	149.857	148	90	255	3147	48.596	2.000	0.241	1.197
ID3213740	3213740	16	44.345	21.447	5.656	0	73	73	2	1	-10921639	77.381	68	41	134	1625	25.874	2.000	0.269	1.269
ID3213743	3213743	15	92.616	33.782	25.149	0	73	73	2	1	-10921639	198.238	200	131	255	4163	47.281	4.800	0.250	1.678
ID3213742	3213742	9	35.548	27.927	23.931	0	73	73	2	1	-10921639	142.952	145	109	186	3002	20.660	2.000	0.096	1.210
ID3213761	3213761	17	89.717	14.528	16.081	0	74	74	2	1	-10921639	166.667	150	101	255	3500	51.543	2.000	0.262	1.342
ID3213760	3213760	16	38.929	21.580	5.844	0	74	74	2	1	-10921639	70.619	65	38	128	1483	24.638	2.000	0.237	1.098
ID3213763	3213763	18	36.826	10.955	29.159	0	74	74	2	1	-10921639	129.381	134	87	172	2717	24.032	4.800	0.137	1.300
ID3213762	3213762	15	92.850	33.634	25.121	0	74	74	2	1	-10921639	192.476	194	115	255	4042	49.072	4.800	0.264	1.637
ID3213765	3213765	12	65.378	14.787	35.746	0	74	74	2	1	-10921639	171.048	172	101	241	3592	38.239	4.800	0.184	1.388
ID3213764	3213764	13	94.130	22.714	33.982	0	74	74	2	1	-10921639	155.333	148	82	255	3262	54.450	2.000	0.294	1.296
ID3213755	3213755	17	92.689	14.449	15.855	0	75	75	2	1	-10921639	180.095	183	95	255	3782	52.944	4.800	0.279	1.485
ID3213754	3213754	16	52.992	21.113	5.871	0	75	75	2	1	-10921639	86.286	76	54	170	1812	30.743	2.000	0.248	1.117
ID3213757	3213757	18	42.781	10.900	29.009	0	75	75	2	1	-10921639	135.667	142	85	180	2849	26.584	2.000	0.138	1.240
ID3213756	3213756	15	93.935	33.626	24.983	0	75	75	2	1	-10921639	194.762	194	106	255	4090	53.820	4.800	0.268	1.532
ID3213759	3213759	12	66.866	15.128	35.795	0	75	75	2	1	-10921639	173.476	172	112	233	3643	36.359	4.800	0.192	1.534
ID3213758	3213758	13	88.190	22.518	33.987	0	75	75	2	1	-10921639	154.524	150	82	255	3245	55.724	2.000	0.271	1.183
ID3213793	3213793	18	40.687	10.736	29.105	0	76	76	2	1	-10921639	135.905	137	90	183	2854	27.307	7.600	0.139	1.212
ID3213792	3213792	15	93.105	33.453	25.079	0	76	76	2	1	-10921639	197.429	183	137	255	4146	41.713	4.800	0.258	1.939
ID3213795	3213795	12	70.749	15.120	35.802	0	76	76	2	1	-10921639	188.381	180	115	249	3956	37.735	4.800	0.200	1.663
ID3213794	3213794	13	87.695	22.701	34.063	0	76	76	2	1	-10921639	146.429	137	79	255	3075	52.331	2.000	0.286	1.245
ID3213789	3213789	16	54.859	21.119	5.914	0	76	76	2	1	-10921639	89.762	82	49	167	1885	30.718	2.000	0.270	1.242
ID3213791	3213791	19	33.310	26.897	24.804	0	76	76	2	1	-10921639	148.000	150	101	183	3108	22.933	4.800	0.106	1.242
ID3213790	3213790	17	89.418	14.562	16.167	0	76	76	2	1	-10921639	187.143	191	101	255	3930	51.822	4.800	0.255	1.470
ID3213777	3213777	15	92.772	33.343	24.741	0	77	77	2	1	-10921639	203.000	200	126	255	4263	44.074	4.800	0.257	1.886
ID3213776	3213776	19	33.150	27.033	24.470	0	77	77	2	1	-10921639	150.333	153	109	183	3157	23.312	4.800	0.102	1.190
ID3213779	3213779	13	75.769	22.387	33.881	0	77	77	2	1	-10921639	156.190	159	85	241	3280	44.394	2.000	0.232	1.326
ID3213778	3213778	18	44.014	11.192	28.789	0	77	77	2	1	-10921639	141.714	148	101	191	2976	29.396	2.000	0.143	1.203
ID3213780	3213780	12	48.094	14.925	36.038	0	77	77	2	1	-10921639	176.476	183	112	216	3706	25.913	4.800	0.146	1.736
ID3213775	3213775	17	92.315	14.305	15.884	0	77	77	2	1	-10921639	196.190	191	101	255	4120	48.980	4.800	0.269	1.699
ID3213774	3213774	16	52.634	21.222	5.841	0	77	77	2	1	-10921639	88.000	82	52	156	1848	29.385	2.000	0.266	1.258
ID3213781	3213781	16	47.896	21.326	5.897	0	78	78	2	1	-10921639	82.524	82	38	148	1733	29.082	2.000	0.242	1.108
ID3213783	3213783	19	47.225	26.969	24.878	0	78	78	2	1	-10921639	161.619	161	112	216	3394	27.920	2.000	0.115	1.197
ID3213782	3213782	17	89.764	14.352	15.677	0	78	78	2	1	-10921639	208.048	227	109	255	4369	49.556	4.800	0.266	1.763
ID3213785	3213785	18	55.306	11.251	28.858	0	78	78	2	1	-10921639	153.905	159	101	219	3232	34.626	2.000	0.164	1.255
ID3213784	3213784	15	94.497	33.385	24.796	0	78	78	2	1	-10921639	208.476	208	134	255	4378	43.783	4.800	0.261	1.974
ID3213787	3213787	13	78.931	22.435	33.901	0	78	78	2	1	-10921639	156.762	148	87	255	3292	47.488	2.000	0.228	1.227
ID3213786	3213786	None	30.251	16.921	32.879	0	78	78	2	1	-10921639	174.143	175	145	208	3657	20.031	2.000	0.070	1.140
ID3213788	3213788	12	51.750	14.555	36.502	0	78	78	2	1	-10921639	156.476	150	85	216	3286	42.039	4.800	0.163	1.045
ID3213797	3213797	17	85.090	14.535	16.025	0	79	79	2	1	-10921639	212.429	224	112	255	4461	47.210	4.800	0.241	1.748
ID3213796	3213796	16	49.898	21.261	5.631	0	79	79	2	1	-10921639	89.238	82	46	156	1874	30.096	2.000	0.235	1.127
ID3213799	3213799	15	88.574	33.254	24.653	0	79	79	2	1	-10921639	207.429	216	131	255	4356	42.749	4.800	0.247	1.922
ID3213798	3213798	19	40.735	26.602	24.778	0	79	79	2	1	-10921639	152.238	148	98	200	3197	26.079	2.000	0.103	1.088
ID3213801	3213801	13	79.804	22.738	33.887	0	79	79	2	1	-10921639	144.810	145	65	255	3041	54.445	2.000	0.229	0.992
ID3213800	3213800	18	50.912	10.648	29.057	0	79	79	2	1	-10921639	157.238	159	106	219	3302	29.180	2.000	0.149	1.397
ID3213802	3213802	12	62.811	14.472	36.542	0	79	79	2	1	-10921639	165.857	170	93	233	3483	47.389	4.800	0.187	1.101
ID3213809	3213809	12	74.583	14.502	36.302	0	80	80	2	1	-10921639	192.857	189	126	255	4050	39.391	4.800	0.192	1.578
ID3213808	3213808	13	74.790	22.380	33.776	0	80	80	2	1	-10921639	155.667	153	82	241	3269	45.626	2.000	0.226	1.258
ID3213803	3213803	16	45.442	21.298	5.772	0	80	80	2	1	-10921639	83.429	76	52	142	1752	26.047	2.000	0.234	1.215
ID3213805	3213805	19	39.479	27.011	24.537	0	80	80	2	1	-10921639	153.667	153	98	197	3227	27.191	2.000	0.103	1.052
ID3213804	3213804	17	86.283	14.289	15.491	0	80	80	2	1	-10921639	200.714	216	126	255	4215	47.217	4.800	0.242	1.654
ID3213807	3213807	18	48.068	10.974	28.902	0	80	80	2	1	-10921639	160.000	164	112	219	3360	30.689	2.000	0.131	1.206
ID3213806	3213806	15	88.150	33.059	24.667	0	80	80	2	1	-10921639	207.381	219	120	255	4355	44.130	4.800	0.236	1.796
ID3213817	3213817	16	39.055	21.487	5.735	0	81	81	2	1	-10921639	79.238	74	49	131	1664	23.418	2.000	0.207	1.162
ID3213819	3213819	19	39.186	27.153	24.678	0	81	81	2	1	-10921639	158.714	156	109	208	3333	26.203	2.000	0.110	1.199
ID3213818	3213818	17	85.873	14.436	15.637	0	81	81	2	1	-10921639	203.476	219	101	255	4273	51.237	4.800	0.246	1.567
ID3213821	3213821	18	54.232	11.229	28.976	0	81	81	2	1	-10921639	167.571	167	120	227	3519	32.296	2.000	0.150	1.351
ID3213820	3213820	15	85.426	33.243	24.602	0	81	81	2	1	-10921639	206.429	222	115	255	4335	47.690	4.800	0.235	1.649
ID3213823	3213823	12	71.488	14.633	36.192	0	81	81	2	1	-10921639	186.857	180	123	255	3924	36.647	4.800	0.187	1.603
ID3213822	3213822	13	78.381	22.395	33.731	0	81	81	2	1	-10921639	155.619	156	85	246	3268	48.544	2.000	0.239	1.237
ID3213825	3213825	17	89.791	14.633	16.052	0	82	82	2	1	-10921639	210.667	233	117	255	4424	50.151	4.800	0.258	1.724
ID3213824	3213824	16	33.495	21.435	5.525	0	82	82	2	1	-10921639	72.095	65	43	115	1514	20.206	2.000	0.204	1.209
ID3213827	3213827	15	83.416	33.035	24.607	0	82	82	2	1	-10921639	204.333	213	126	255	4291	46.786	4.800	0.220	1.577
ID3213826	3213826	19	44.069	27.711	24.255	0	82	82	2	1	-10921639	173.524	178	126	227	3644	26.185	2.000	0.104	1.252
ID3213829	3213829	13	66.477	22.332	33.602	0	82	82	2	1	-10921639	149.429	145	79	230	3138	45.802	2.000	0.214	1.149
ID3213828	3213828	18	40.573	10.820	29.079	0	82	82	2	1	-10921639	163.619	164	123	213	3436	25.307	2.000	0.106	1.240
ID3213830	3213830	12	71.683	14.849	35.872	0	82	82	2	1	-10921639	186.619	186	120	255	3919	41.150	2.000	0.183	1.401
ID3213811	3213811	17	88.672	14.403	15.667	0	83	83	2	1	-10921639	203.667	219	101	255	4277	54.645	4.800	0.254	1.511
ID3213810	3213810	16	33.130	21.423	5.718	0	83	83	2	1	-10921639	74.190	68	46	120	1558	18.843	2.000	0.209	1.359
ID3213813	3213813	15	84.866	33.029	24.396	0	83	83	2	1	-10921639	211.476	211	128	255	4441	42.285	4.800	0.241	1.941
ID3213812	3213812	19	40.939	27.120	24.235	0	83	83	2	1	-10921639	166.810	175	123	211	3503	23.312	4.800	0.116	1.482
ID3213815	3213815	13	59.029	22.485	33.615	0	83	83	2	1	-10921639	150.190	148	87	219	3154	40.318	2.000	0.175	1.111
ID3213814	3213814	18	54.905	10.967	29.016	0	83	83	2	1	-10921639	171.429	167	128	246	3600	32.733	2.000	0.127	1.180
ID3213816	3213816	12	59.144	14.988	35.810	0	83	83	2	1	-10921639	178.667	183	117	238	3752	37.313	7.600	0.155	1.286
ID3213831	3213831	16	33.587	21.312	5.826	0	84	84	2	1	-10921639	78.762	74	52	123	1654	19.344	2.000	0.190	1.297
ID3213833	3213833	15	79.280	33.107	24.516	0	84	84	2	1	-10921639	201.905	213	112	255	4240	49.375	4.800	0.208	1.407
ID3213832	3213832	17	89.977	14.306	15.547	0	84	84	2	1	-10921639	207.762	219	98	255	4363	49.936	4.800	0.262	1.726
ID3213835	3213835	18	50.903	12.060	28.882	0	84	84	2	1	-10921639	183.810	183	142	241	3860	30.993	4.800	0.132	1.381
ID3213834	3213834	19	48.939	27.375	24.473	0	84	84	2	1	-10921639	173.476	172	126	230	3643	32.597	4.800	0.128	1.206
ID3213837	3213837	12	64.538	15.292	36.136	0	84	84	2	1	-10921639	184.381	191	126	244	3872	34.556	4.800	0.171	1.558
ID3213836	3213836	13	46.698	22.592	33.714	0	84	84	2	1	-10921639	133.619	134	76	194	2806	37.175	2.000	0.143	0.898
ID3213841	3213841	19	47.014	27.098	24.558	0	85	85	2	1	-10921639	166.286	167	115	213	3492	29.724	2.000	0.124	1.231
ID3213840	3213840	15	84.495	33.013	24.274	0	85	85	2	1	-10921639	199.762	197	123	255	4195	43.089	4.800	0.230	1.736
ID3213843	3213843	13	59.683	22.610	33.910	0	85	85	2	1	-10921639	148.619	142	82	227	3121	42.685	2.000	0.176	1.044
ID3213842	3213842	18	51.455	11.423	28.502	0	85	85	2	1	-10921639	170.619	164	101	244	3583	41.502	2.000	0.122	0.894
ID3213844	3213844	12	65.425	15.327	36.055	0	85	85	2	1	-10921639	186.952	194	115	249	3926	38.553	4.800	0.171	1.415
ID3213839	3213839	17	93.571	14.190	15.411	0	85	85	2	1	-10921639	203.524	219	109	255	4274	51.166	4.800	0.266	1.674
ID3213838	3213838	16	33.760	21.291	5.822	0	85	85	2	1	-10921639	75.476	74	52	115	1585	17.876	2.000	0.213	1.481
ID3213857	3213857	13	68.343	22.351	33.823	0	86	86	2	1	-10921639	170.810	170	98	235	3587	40.843	4.800	0.204	1.418
ID3213856	3213856	18	60.777	12.254	28.631	0	86	86	2	1	-10921639	187.048	183	131	252	3928	37.517	4.800	0.161	1.383
ID3213858	3213858	12	69.121	15.542	35.977	0	86	86	2	1	-10921639	190.333	197	128	252	3997	35.633	4.800	0.192	1.723
ID3213853	3213853	17	92.661	14.166	15.498	0	86	86	2	1	-10921639	207.381	213	123	255	4355	47.511	4.800	0.264	1.823
ID3213852	3213852	16	29.178	21.378	5.876	0	86	86	2	1	-10921639	71.714	71	43	106	1506	16.799	2.000	0.189	1.355
ID3213855	3213855	19	45.257	27.261	24.499	0	86	86	2	1	-10921639	167.238	172	120	213	3512	29.167	4.800	0.128	1.305
ID3213854	3213854	15	83.221	33.166	24.505	0	86	86	2	1	-10921639	202.476	213	115	255	4252	45.333	4.800	0.228	1.659
ID3213845	3213845	16	34.250	21.442	5.727	0	87	87	2	1	-10921639	75.524	76	41	117	1586	20.913	2.000	0.203	1.218
ID3213847	3213847	15	80.741	32.811	24.404	0	87	87	2	1	-10921639	201.143	208	109	255	4224	45.242	4.800	0.225	1.634
ID3213846	3213846	17	94.292	14.197	15.391	0	87	87	2	1	-10921639	205.667	213	106	255	4319	48.987	4.800	0.275	1.810
ID3213849	3213849	18	62.969	12.140	28.663	0	87	87	2	1	-10921639	192.190	191	115	255	4036	40.929	4.800	0.162	1.312
ID3213848	3213848	19	33.524	26.657	24.652	0	87	87	2	1	-10921639	156.095	164	106	186	3278	24.407	2.000	0.090	1.053
ID3213851	3213851	12	68.243	15.400	35.946	0	87	87	2	1	-10921639	185.476	197	120	255	3895	39.000	4.800	0.184	1.477
ID3213850	3213850	13	68.349	22.318	33.707	0	87	87	2	1	-10921639	165.524	161	87	233	3476	42.206	4.800	0.213	1.377
ID3213872	3213872	12	67.375	15.636	35.782	0	88	88	2	1	-10921639	194.476	189	120	255	4084	37.881	4.800	0.189	1.632
ID3213867	3213867	17	95.900	14.175	15.401	0	88	88	2	1	-10921639	200.333	211	104	255	4207	51.190	4.800	0.279	1.706
ID3213866	3213866	16	32.184	21.495	5.808	0	88	88	2	1	-10921639	68.429	71	38	106	1437	20.238	2.000	0.213	1.190
ID3213869	3213869	19	44.937	26.723	24.656	0	88	88	2	1	-10921639	169.667	172	115	213	3563	28.781	4.800	0.119	1.253
ID3213868	3213868	15	80.227	32.937	24.398	0	88	88	2	1	-10921639	206.429	205	134	255	4335	40.588	4.800	0.219	1.827
ID3213871	3213871	13	50.340	22.384	33.637	0	88	88	2	1	-10921639	154.000	148	90	200	3234	33.954	4.800	0.164	1.277
ID3213870	3213870	18	60.973	11.799	28.400	0	88	88	2	1	-10921639	178.286	167	109	252	3744	42.785	4.800	0.163	1.165
ID3213859	3213859	16	35.113	21.648	5.992	0	89	89	2	1	-10921639	73.667	74	41	115	1547	20.143	4.800	0.246	1.442
ID3213861	3213861	15	79.558	33.352	24.418	0	89	89	2	1	-10921639	210.857	219	142	255	4428	40.294	4.800	0.223	1.907
ID3213860	3213860	17	90.352	14.567	16.017	0	89	89	2	1	-10921639	203.714	208	123	255	4278	44.292	4.800	0.262	1.907
ID3213863	3213863	18	65.212	11.876	28.334	0	89	89	2	1	-10921639	177.524	167	112	246	3728	44.612	2.000	0.167	1.136
ID3213862	3213862	19	51.127	26.535	24.775	0	89	89	2	1	-10921639	173.952	183	112	227	3653	32.584	2.000	0.132	1.246
ID3213865	3213865	12	73.436	15.508	35.952	0	89	89	2	1	-10921639	199.952	202	131	255	4199	36.686	4.800	0.203	1.841
ID3213864	3213864	13	66.533	22.606	33.702	0	89	89	2	1	-10921639	152.476	156	87	227	3202	47.235	2.000	0.209	1.114
ID3213873	3213873	16	32.226	21.508	5.628	0	90	90	2	1	-10921639	71.667	71	43	109	1505	18.006	4.800	0.222	1.446
ID3213875	3213875	None	29.657	17.485	21.327	0	90	90	2	1	-10921639	136.619	137	93	170	2869	22.420	2.000	0.084	0.948
ID3213874	3213874	17	94.333	14.428	16.080	0	90	90	2	1	-10921639	189.190	200	90	255	3973	55.694	4.800	0.282	1.496
ID3213877	3213877	15	81.589	33.719	24.508	0	90	90	2	1	-10921639	195.333	183	106	255	4102	52.507	4.800	0.236	1.419
ID3213876	3213876	19	52.138	27.169	24.382	0	90	90	2	1	-10921639	179.095	178	128	238	3761	28.616	4.800	0.141	1.550
ID3213879	3213879	13	68.132	22.655	33.855	0	90	90	2	1	-10921639	156.476	161	90	230	3286	47.182	2.000	0.206	1.135
ID3213878	3213878	18	60.904	11.946	28.333	0	90	90	2	1	-10921639	174.905	175	117	246	3673	38.515	2.000	0.167	1.301
ID3213880	3213880	12	80.275	16.232	36.270	0	90	90	2	1	-10921639	213.381	224	128	255	4481	39.423	4.800	0.214	1.905
ID3213881	3213881	16	31.073	21.655	5.545	0	91	91	2	1	-10921639	62.333	60	32	98	1309	17.579	2.000	0.235	1.350
ID3213883	3213883	19	45.492	27.920	23.946	0	91	91	2	1	-10921639	170.000	170	128	233	3570	28.173	2.000	0.100	1.096
ID3213882	3213882	17	89.577	14.726	16.503	0	91	91	2	1	-10921639	185.143	191	112	255	3888	50.629	4.800	0.247	1.447
ID3213885	3213885	18	60.573	12.207	28.739	0	91	91	2	1	-10921639	177.429	186	109	252	3726	38.230	4.800	0.161	1.286
ID3213884	3213884	15	81.701	33.753	24.529	0	91	91	2	1	-10921639	199.476	200	109	255	4189	49.868	4.800	0.240	1.550
ID3213887	3213887	12	80.611	16.203	36.309	0	91	91	2	1	-10921639	215.952	224	134	255	4535	36.426	4.800	0.219	2.129
ID3213886	3213886	13	75.927	22.980	33.865	0	91	91	2	1	-10921639	163.571	161	90	249	3435	49.441	2.000	0.211	1.153
ID3213895	3213895	16	38.869	21.606	5.583	0	92	92	2	1	-10921639	70.476	63	43	117	1480	22.155	2.000	0.260	1.312
ID3213897	3213897	19	49.671	27.831	23.939	0	92	92	2	1	-10921639	175.429	180	128	241	3684	29.456	2.000	0.110	1.179
ID3213896	3213896	17	91.267	14.734	16.568	0	92	92	2	1	-10921639	184.429	186	106	255	3873	50.659	2.000	0.251	1.462
ID3213899	3213899	18	56.719	12.748	28.698	0	92	92	2	1	-10921639	180.857	183	117	233	3798	32.862	4.800	0.157	1.491
ID3213898	3213898	15	77.849	33.425	24.505	0	92	92	2	1	-10921639	203.000	200	112	255	4263	46.567	4.800	0.210	1.514
ID3213901	3213901	12	76.252	16.742	36.530	0	92	92	2	1	-10921639	196.857	197	104	255	4134	56.759	7.600	0.196	1.135
ID3213900	3213900	13	74.287	22.735	33.747	0	92	92	2	1	-10921639	162.667	164	90	246	3416	53.399	2.000	0.199	1.010
ID3213889	3213889	17	97.123	14.875	16.838	0	93	93	2	1	-10921639	186.905	172	117	255	3925	49.893	2.000	0.265	1.567
ID3213888	3213888	16	35.861	21.749	5.667	0	93	93	2	1	-10921639	71.905	68	46	115	1510	18.825	4.800	0.254	1.545
ID3213891	3213891	15	82.437	34.013	24.608	0	93	93	2	1	-10921639	195.762	189	104	255	4111	52.160	4.800	0.232	1.413
ID3213890	3213890	19	44.723	28.084	24.172	0	93	93	2	1	-10921639	178.476	183	134	235	3748	28.696	4.800	0.107	1.199
ID3213893	3213893	13	70.419	22.760	33.920	0	93	93	2	1	-10921639	166.048	175	95	252	3487	49.585	2.000	0.186	1.052
ID3213892	3213892	18	52.834	12.323	28.380	0	93	93	2	1	-10921639	162.619	156	109	227	3415	39.330	2.000	0.151	1.088
ID3213894	3213894	12	76.839	16.881	36.649	0	93	93	2	1	-10921639	201.286	211	115	255	4227	51.371	7.600	0.201	1.310
ID3213905	3213905	15	78.026	33.905	24.555	0	94	94	2	1	-10921639	196.286	180	112	255	4122	51.402	4.800	0.223	1.390
ID3213904	3213904	19	46.829	27.958	24.015	0	94	94	2	1	-10921639	172.810	170	126	230	3629	27.642	2.000	0.107	1.213
ID3213907	3213907	13	73.815	22.527	33.791	0	94	94	2	1	-10921639	168.143	178	79	255	3531	59.566	2.000	0.193	0.913
ID3213906	3213906	18	51.910	13.916	29.687	0	94	94	2	1	-10921639	195.000	194	120	244	4095	30.903	4.800	0.141	1.561
ID3213908	3213908	12	76.944	17.065	36.876	0	94	94	2	1	-10921639	209.476	233	115	255	4399	48.170	4.800	0.200	1.452
ID3213903	3213903	17	98.707	14.900	16.925	0	94	94	2	1	-10921639	189.714	170	123	255	3984	48.248	2.000	0.275	1.694
ID3213902	3213902	16	35.261	21.506	5.404	0	94	94	2	1	-10921639	64.524	65	30	106	1355	24.598	2.000	0.261	1.087
ID3213921	3213921	None	28.132	17.879	30.432	0	95	95	2	1	-10921639	189.619	191	142	244	3982	28.762	2.000	0.046	0.580
ID3213920	3213920	18	55.455	13.446	29.284	0	95	95	2	1	-10921639	179.048	189	98	235	3760	42.651	4.800	0.159	1.154
ID3213923	3213923	12	67.404	16.909	36.583	0	95	95	2	1	-10921639	207.238	222	120	255	4352	48.265	7.600	0.171	1.251
ID3213922	3213922	13	68.921	22.369	33.911	0	95	95	2	1	-10921639	192.143	197	98	252	4035	43.786	4.800	0.184	1.365
ID3213917	3213917	17	102.050	14.866	16.997	0	95	95	2	1	-10921639	185.429	167	104	255	3894	49.428	2.000	0.289	1.684
ID3213916	3213916	16	44.137	21.602	5.049	0	95	95	2	1	-10921639	78.143	79	41	139	1641	26.324	2.000	0.264	1.242
ID3213919	3213919	15	85.312	34.300	24.719	0	95	95	2	1	-10921639	203.381	205	126	255	4271	46.079	4.800	0.237	1.689
ID3213918	3213918	19	44.911	27.803	24.003	0	95	95	2	1	-10921639	170.619	161	139	227	3583	24.569	2.000	0.100	1.266
ID3213909	3213909	16	34.539	21.687	5.495	0	96	96	2	1	-10921639	73.762	74	38	112	1549	21.991	2.000	0.230	1.253
ID3213911	3213911	19	41.997	27.401	24.700	0	96	96	2	1	-10921639	165.714	164	117	213	3480	26.087	2.000	0.117	1.333
ID3213910	3213910	17	93.161	14.893	17.251	0	96	96	2	1	-10921639	180.857	167	128	255	3798	44.656	2.000	0.268	1.713
ID3213913	3213913	18	58.501	13.871	29.151	0	96	96	2	1	-10921639	197.286	205	131	249	4143	35.538	4.800	0.154	1.482
ID3213912	3213912	15	82.857	34.643	24.611	0	96	96	2	1	-10921639	193.857	191	106	255	4071	51.814	4.800	0.228	1.390
ID3213915	3213915	12	72.326	16.978	36.783	0	96	96	2	1	-10921639	210.571	230	131	255	4422	44.616	7.600	0.183	1.460
ID3213914	3213914	13	52.419	22.162	33.932	0	96	96	2	1	-10921639	179.095	175	98	241	3761	39.090	4.800	0.153	1.219
ID3213925	3213925	17	76.135	14.707	17.539	0	97	97	2	1	-10921639	164.476	156	101	238	3454	41.302	2.000	0.231	1.492
ID3213924	3213924	16	27.529	21.403	5.355	0	97	97	2	1	-10921639	66.571	68	43	101	1398	18.362	2.000	0.179	1.102
ID3213927	3213927	15	78.880	34.266	24.386	0	97	97	2	1	-10921639	207.714	202	134	255	4362	44.145	4.800	0.225	1.731
ID3213926	3213926	19	38.640	27.340	24.379	0	97	97	2	1	-10921639	169.476	170	128	202	3559	22.713	4.800	0.110	1.477
ID3213929	3213929	18	58.682	13.538	29.223	0	97	97	2	1	-10921639	194.381	191	134	249	4082	36.849	4.800	0.153	1.398
ID3213928	3213928	20	30.239	21.697	25.975	0	97	97	2	1	-10921639	166.857	170	123	194	3504	17.992	4.800	0.091	1.540
ID3213931	3213931	12	75.577	17.175	37.009	0	97	97	2	1	-10921639	215.476	235	128	255	4525	43.405	4.800	0.193	1.603
ID3213930	3213930	13	56.496	22.611	33.915	0	97	97	2	1	-10921639	154.190	164	79	235	3238	49.776	2.000	0.148	0.798
ID3213937	3213937	18	51.817	13.586	28.726	0	98	98	2	1	-10921639	192.905	202	137	238	4051	30.146	4.800	0.138	1.552
ID3213936	3213936	20	31.567	22.158	25.602	0	98	98	2	1	-10921639	166.381	164	134	205	3494	19.062	2.000	0.085	1.365
ID3213939	3213939	12	77.773	17.066	37.176	0	98	98	2	1	-10921639	217.476	224	145	255	4567	37.722	4.800	0.199	1.913
ID3213938	3213938	13	62.075	22.709	33.854	0	98	98	2	1	-10921639	154.000	164	76	244	3234	51.886	2.000	0.158	0.811
ID3213933	3213933	17	71.849	14.896	17.688	0	98	98	2	1	-10921639	172.095	164	123	233	3614	35.202	4.800	0.214	1.724
ID3213932	3213932	16	37.454	21.486	4.908	0	98	98	2	1	-10921639	81.810	74	63	123	1718	17.843	4.800	0.234	1.738
ID3213935	3213935	15	82.654	34.653	24.641	0	98	98	2	1	-10921639	191.333	189	109	255	4018	53.689	2.000	0.222	1.297
ID3213934	3213934	19	42.622	27.335	24.412	0	98	98	2	1	-10921639	172.333	170	134	219	3619	25.289	4.800	0.115	1.401
ID3213953	3213953	18	66.763	13.106	28.742	0	99	99	2	1	-10921639	191.238	202	109	255	4016	42.347	4.800	0.172	1.325
ID3213952	3213952	19	38.407	26.902	24.807	0	99	99	2	1	-10921639	166.619	170	120	208	3499	21.614	2.000	0.100	1.402
ID3213955	3213955	12	76.369	17.072	37.327	0	99	99	2	1	-10921639	223.810	235	145	255	4700	33.898	4.800	0.202	2.219
ID3213954	3213954	13	73.377	22.711	33.754	0	99	99	2	1	-10921639	168.095	170	87	255	3530	55.703	2.000	0.181	0.924
ID3213949	3213949	17	50.835	15.218	17.769	0	99	99	2	1	-10921639	159.381	159	123	208	3347	24.157	4.800	0.173	1.945
ID3213948	3213948	16	45.674	21.265	4.976	0	99	99	2	1	-10921639	88.333	82	60	145	1855	23.928	2.000	0.241	1.433
ID3213951	3213951	20	38.638	22.058	25.199	0	99	99	2	1	-10921639	168.048	164	115	230	3529	27.418	2.000	0.079	0.895
ID3213950	3213950	15	76.938	34.288	24.333	0	99	99	2	1	-10921639	205.762	205	128	255	4321	43.180	4.800	0.218	1.707
ID3213941	3213941	17	49.456	15.278	18.421	0	100	100	2	1	-10921639	159.000	159	123	202	3339	25.628	7.600	0.164	1.753
ID3213940	3213940	16	49.992	21.362	5.078	0	100	100	2	1	-10921639	95.619	82	57	153	2008	26.236	2.000	0.246	1.439
ID3213943	3213943	20	40.842	21.910	25.031	0	100	100	2	1	-10921639	181.714	180	120	227	3816	25.497	2.000	0.087	1.147
ID3213942	3213942	15	79.820	34.620	24.376	0	100	100	2	1	-10921639	193.190	197	106	255	4057	53.899	4.800	0.212	1.256
ID3213945	3213945	18	64.048	13.432	28.575	0	100	100	2	1	-10921639	182.714	191	85	255	3837	48.536	4.800	0.167	1.080
ID3213944	3213944	19	35.567	26.852	24.754	0	100	100	2	1	-10921639	173.429	180	126	197	3642	20.495	4.800	0.101	1.557
ID3213947	3213947	12	73.589	17.196	37.347	0	100	100	2	1	-10921639	226.000	246	150	255	4746	33.592	4.800	0.193	2.173
ID3213946	3213946	13	58.383	22.805	33.751	0	100	100	2	1	-10921639	153.571	156	82	233	3225	47.219	2.000	0.141	0.803
ID3213957	3213957	19	38.301	27.934	24.335	0	101	101	2	1	-10921639	171.810	170	126	222	3608	26.479	6.337	0.096	1.133
ID3213956	3213956	16	43.752	21.347	4.963	0	101	101	2	1	-10921639	96.048	87	74	142	2017	21.058	2.000	0.218	1.634
ID3213959	3213959	20	56.665	21.888	24.942	0	101	101	2	1	-10921639	192.429	191	134	255	4041	32.984	2.000	0.125	1.301
ID3213958	3213958	15	73.049	33.400	24.245	0	101	101	2	1	-10921639	206.238	213	137	255	4331	43.071	4.800	0.184	1.490
ID3213961	3213961	13	39.525	22.199	33.455	0	101	101	2	1	-10921639	163.476	167	109	219	3433	32.963	2.000	0.087	0.794
ID3213960	3213960	18	60.601	14.276	28.266	0	101	101	2	1	-10921639	176.619	178	112	255	3709	42.493	2.000	0.154	1.107
ID3213962	3213962	12	73.938	17.247	37.544	0	101	101	2	1	-10921639	209.000	216	106	255	4389	53.138	4.800	0.198	1.300
ID3213985	3213985	15	63.432	33.946	24.051	0	102	102	2	1	-10921639	191.000	197	134	241	4011	37.245	4.800	0.188	1.622
ID3213984	3213984	19	34.973	27.421	24.460	0	102	102	2	1	-10921639	163.286	159	117	205	3429	28.862	2.000	0.092	0.955
ID3213987	3213987	18	42.468	15.445	28.492	0	102	102	2	1	-10921639	171.238	164	104	238	3596	34.812	4.800	0.114	1.003
ID3213986	3213986	20	41.105	21.528	25.595	0	102	102	2	1	-10921639	190.238	189	137	233	3995	28.874	4.800	0.109	1.290
ID3213989	3213989	12	75.696	16.927	37.344	0	102	102	2	1	-10921639	226.476	235	161	255	4756	30.540	4.800	0.205	2.527
ID3213988	3213988	13	30.262	22.593	33.613	0	102	102	2	1	-10921639	135.952	134	90	189	2855	33.968	7.600	0.082	0.603
ID3213983	3213983	21	31.516	16.678	20.180	0	102	102	2	1	-10921639	137.619	137	106	167	2890	18.411	4.800	0.102	1.387
ID3213982	3213982	16	46.031	21.424	4.929	0	102	102	2	1	-10921639	95.143	90	68	134	1998	20.963	4.800	0.254	1.837
ID3213969	3213969	12	68.522	16.500	37.015	0	103	103	2	1	-10921639	211.667	230	115	255	4445	47.427	4.800	0.177	1.345
ID3213968	3213968	18	35.484	16.643	28.694	0	103	103	2	1	-10921639	178.524	178	120	213	3749	26.451	4.800	0.088	1.094
ID3213963	3213963	16	28.818	21.664	4.804	0	103	103	2	1	-10921639	68.143	65	41	101	1431	16.665	2.000	0.194	1.327
ID3213965	3213965	19	40.273	27.545	24.445	0	103	103	2	1	-10921639	169.190	164	117	213	3553	27.985	2.000	0.106	1.158
ID3213964	3213964	21	31.823	16.192	21.014	0	103	103	2	1	-10921639	123.095	126	71	164	2585	26.395	2.000	0.094	0.803
ID3213967	3213967	20	41.944	22.087	25.655	0	103	103	2	1	-10921639	193.190	197	142	233	4057	24.480	4.800	0.105	1.498
ID3213966	3213966	15	61.331	33.288	24.119	0	103	103	2	1	-10921639	184.286	189	137	233	3870	31.626	4.800	0.175	1.738
ID3213977	3213977	19	27.047	27.783	24.194	0	104	104	2	1	-10921639	152.524	156	123	183	3203	19.884	4.800	0.076	1.077
ID3213976	3213976	21	39.106	16.033	20.831	0	104	104	2	1	-10921639	122.095	126	71	170	2564	27.173	2.000	0.128	1.019
ID3213979	3213979	20	30.613	20.588	27.124	0	104	104	2	1	-10921639	178.381	180	145	208	3746	19.187	4.800	0.085	1.461
ID3213978	3213978	15	38.146	32.271	24.252	0	104	104	2	1	-10921639	154.905	153	123	191	3253	23.925	6.252	0.107	1.251
ID3213981	3213981	12	64.102	16.635	37.599	0	104	104	2	1	-10921639	180.905	191	93	255	3799	47.153	4.800	0.165	1.085
ID3213980	3213980	18	32.909	16.865	29.006	0	104	104	2	1	-10921639	170.143	178	126	202	3573	25.757	6.340	0.091	1.097
ID3214001	3214001	21	41.611	16.077	20.705	0	105	105	2	1	-10921639	109.143	106	60	161	2292	29.169	2.000	0.168	1.074
ID3214000	3214000	None	27.700	21.431	5.218	0	105	105	2	1	-10921639	66.333	68	38	93	1393	14.620	4.800	0.217	1.619
ID3214003	3214003	15	32.129	33.686	24.102	0	105	105	2	1	-10921639	136.238	131	112	167	2861	18.196	4.800	0.125	1.661
ID3214002	3214002	19	36.401	27.278	24.196	0	105	105	2	1	-10921639	149.857	142	115	183	3147	21.096	2.000	0.107	1.370
ID3214005	3214005	18	37.051	17.554	29.475	0	105	105	2	1	-10921639	170.048	175	95	194	3571	26.617	4.800	0.118	1.351
ID3214004	3214004	20	39.737	21.072	26.203	0	105	105	2	1	-10921639	168.762	170	120	211	3544	22.945	4.800	0.115	1.520
ID3214006	3214006	12	56.771	16.000	37.000	0	105	105	2	1	-10921639	192.381	200	115	233	4040	34.223	7.600	0.172	1.652
ID3213971	3213971	19	34.713	27.073	24.007	0	106	106	2	1	-10921639	145.524	142	115	180	3056	19.687	2.000	0.098	1.322
ID3213970	3213970	21	49.880	16.136	20.716	0	106	106	2	1	-10921639	107.000	109	52	186	2247	35.485	2.000	0.191	0.966
ID3213973	3213973	18	35.021	18.134	29.748	0	106	106	2	1	-10921639	161.952	172	95	211	3401	27.690	4.800	0.118	1.235
ID3213972	3213972	20	35.332	20.436	27.092	0	106	106	2	1	-10921639	152.286	153	90	194	3198	28.707	2.000	0.105	1.008
ID3213975	3213975	12	51.395	15.521	36.246	0	106	106	2	1	-10921639	182.810	189	123	222	3839	22.708	4.800	0.154	2.153
ID3213974	3213974	None	33.187	18.242	31.824	0	106	106	2	1	-10921639	165.571	170	95	211	3477	30.525	7.600	0.083	0.830
ID3213993	3213993	18	30.099	17.798	29.453	0	107	107	2	1	-10921639	138.286	148	63	170	2904	29.241	6.289	0.106	0.904
ID3213992	3213992	20	32.915	20.568	27.275	0	107	107	2	1	-10921639	142.619	145	101	172	2995	20.563	4.800	0.106	1.328
ID3213995	3213995	None	35.455	16.992	39.008	0	107	107	2	1	-10921639	120.476	126	63	164	2530	31.405	2.000	0.129	0.875
ID3213994	3213994	12	42.481	15.092	36.217	0	107	107	2	1	-10921639	145.810	153	104	183	3062	26.112	4.800	0.152	1.477
ID3213991	3213991	15	32.270	32.788	24.162	0	107	107	2	1	-10921639	129.810	128	101	167	2726	17.348	4.800	0.117	1.565
ID3213990	3213990	21	49.009	16.011	20.588	0	107	107	2	1	-10921639	104.571	106	54	161	2196	33.116	2.000	0.211	1.099
ID3213997	3213997	15	36.354	32.421	24.251	0	108	108	2	1	-10921639	132.952	126	106	172	2792	19.224	2.000	0.115	1.430
ID3213996	3213996	21	58.993	16.038	20.346	0	108	108	2	1	-10921639	122.571	112	79	189	2574	32.855	2.000	0.220	1.347
ID3213999	3213999	12	51.710	14.761	36.255	0	108	108	2	1	-10921639	150.143	156	109	197	3153	23.644	7.600	0.177	1.908
ID3213998	3213998	20	43.445	20.441	27.759	0	108	108	2	1	-10921639	161.000	170	82	194	3381	30.143	4.800	0.147	1.371
ID3214009	3214009	20	40.468	19.298	29.268	0	109	109	2	1	-10921639	147.952	150	79	189	3107	31.323	4.800	0.142	1.175
ID3214008	3214008	15	29.543	31.802	24.501	0	109	109	2	1	-10921639	127.286	126	93	161	2673	21.366	2.000	0.090	0.980
ID3214010	3214010	12	49.581	14.817	36.381	0	109	109	2	1	-10921639	140.476	145	98	172	2950	22.534	4.800	0.202	2.098
ID3214007	3214007	21	70.307	16.287	19.941	0	109	109	2	1	-10921639	134.619	131	79	213	2827	39.657	2.000	0.260	1.403
ID3214017	3214017	20	38.479	18.847	29.565	0	110	110	2	1	-10921639	144.714	137	93	200	3039	25.906	2.000	0.108	1.092
ID3214016	3214016	15	30.418	32.462	24.208	0	110	110	2	1	-10921639	119.048	117	95	159	2500	16.845	2.000	0.102	1.309
ID3214018	3214018	12	52.360	15.878	36.957	0	110	110	2	1	-10921639	133.238	137	65	175	2798	28.502	4.800	0.215	1.653
ID3214015	3214015	21	76.729	16.615	19.861	0	110	110	2	1	-10921639	144.476	137	79	222	3034	40.714	2.000	0.258	1.454
ID3214011	3214011	21	73.850	16.535	19.800	0	111	111	2	1	-10921639	148.571	150	85	227	3120	38.657	4.800	0.249	1.535
ID3214013	3214013	20	42.193	18.627	29.740	0	111	111	2	1	-10921639	137.762	139	93	194	2893	26.795	2.000	0.125	1.143
ID3214012	3214012	15	31.764	32.567	24.004	0	111	111	2	1	-10921639	114.857	112	82	153	2412	20.333	4.800	0.145	1.426
ID3214014	3214014	12	41.015	16.060	36.926	0	111	111	2	1	-10921639	121.667	126	63	148	2555	22.780	4.800	0.202	1.794
ID3214040	3214040	12	48.589	16.176	36.807	0	112	112	2	1	-10921639	118.429	117	65	159	2487	28.079	4.800	0.213	1.479
ID3214037	3214037	21	76.670	16.336	19.564	0	112	112	2	1	-10921639	145.952	150	68	219	3065	46.590	4.800	0.280	1.370
ID3214039	3214039	20	46.354	18.944	29.765	0	112	112	2	1	-10921639	138.286	137	90	202	2904	29.826	2.000	0.133	1.085
ID3214038	3214038	15	30.518	32.386	24.382	0	112	112	2	1	-10921639	112.810	106	85	153	2369	17.722	6.268	0.111	1.272
ID3214027	3214027	15	38.677	32.934	24.241	0	113	113	2	1	-10921639	112.619	115	82	148	2365	20.592	4.800	0.179	1.661
ID3214026	3214026	21	73.613	16.161	19.707	0	113	113	2	1	-10921639	143.333	139	79	219	3010	40.823	4.800	0.268	1.485
ID3214029	3214029	12	42.850	15.982	36.569	0	113	113	2	1	-10921639	114.000	120	68	156	2394	25.790	4.800	0.192	1.425
ID3214028	3214028	20	43.286	19.447	29.243	0	113	113	2	1	-10921639	139.524	142	74	180	2930	31.260	4.800	0.150	1.165
ID3214019	3214019	21	68.367	16.101	19.648	0	114	114	2	1	-10921639	139.714	148	79	205	2934	37.950	2.000	0.252	1.482
ID3214021	3214021	20	49.930	19.290	29.363	0	114	114	2	1	-10921639	140.905	134	79	194	2959	32.853	4.800	0.170	1.248
ID3214020	3214020	15	34.853	32.813	24.177	0	114	114	2	1	-10921639	108.810	109	71	150	2285	21.551	4.800	0.168	1.456
ID3214022	3214022	12	44.494	15.991	36.522	0	114	114	2	1	-10921639	111.000	109	71	153	2331	25.438	4.800	0.214	1.537
ID3214025	3214025	12	33.125	16.397	36.399	0	115	115	2	1	-10921639	108.048	109	79	131	2269	13.426	4.800	0.178	2.427
ID3214024	3214024	20	50.306	19.713	29.512	0	115	115	2	1	-10921639	149.619	145	104	205	3142	28.539	4.800	0.159	1.441
ID3214023	3214023	21	72.304	16.090	19.632	0	115	115	2	1	-10921639	141.333	145	82	211	2968	41.108	2.000	0.260	1.421
ID3214033	3214033	21	70.756	16.050	19.301	0	116	116	2	1	-10921639	152.857	156	98	202	3210	30.697	4.800	0.269	2.108
ID3214035	3214035	20	61.717	19.768	29.460	0	116	116	2	1	-10921639	171.476	167	131	227	3601	28.284	4.800	0.199	2.015
ID3214034	3214034	None	28.637	32.663	24.757	0	116	116	2	1	-10921639	97.905	93	68	139	2056	18.138	6.176	0.142	1.341
ID3214036	3214036	12	30.619	16.158	36.665	0	116	116	2	1	-10921639	100.476	104	60	128	2110	21.226	7.600	0.179	1.438
ID3214032	3214032	12	36.937	15.709	36.499	0	117	117	2	1	-10921639	110.333	109	85	142	2317	15.190	4.800	0.188	2.295
ID3214031	3214031	20	70.298	20.099	29.252	0	117	117	2	1	-10921639	174.762	170	120	233	3670	32.796	4.800	0.216	1.893
ID3214030	3214030	21	70.525	15.843	19.188	0	117	117	2	1	-10921639	152.667	145	109	205	3206	28.306	4.800	0.271	2.301
ID3214041	3214041	21	60.070	16.092	19.144	0	118	118	2	1	-10921639	150.381	150	112	189	3158	23.517	4.800	0.235	2.436
ID3214043	3214043	12	43.298	15.374	36.583	0	118	118	2	1	-10921639	97.857	104	41	139	2055	28.988	4.800	0.248	1.341
ID3214042	3214042	20	68.445	20.375	29.077	0	118	118	2	1	-10921639	180.333	175	134	235	3787	28.127	4.800	0.225	2.355
ID3214049	3214049	21	71.427	15.980	19.212	0	119	119	2	1	-10921639	157.762	156	101	205	3313	30.377	4.800	0.268	2.196
ID3214051	3214051	12	34.442	14.941	36.392	0	119	119	2	1	-10921639	92.619	95	68	123	1945	14.935	4.800	0.222	2.257
ID3214050	3214050	20	67.930	20.594	28.956	0	119	119	2	1	-10921639	171.952	167	117	246	3611	35.652	4.800	0.191	1.550
ID3214048	3214048	12	30.512	14.497	36.192	0	120	120	2	1	-10921639	82.905	85	35	109	1741	20.736	4.800	0.200	1.333
ID3214047	3214047	20	51.746	20.730	29.218	0	120	120	2	1	-10921639	154.667	156	104	216	3248	29.741	2.000	0.144	1.306
ID3214046	3214046	21	69.749	15.870	19.722	0	120	120	2	1	-10921639	151.714	150	98	213	3186	32.661	4.800	0.249	1.851
ID3214055	3214055	20	57.690	20.341	29.248	0	121	121	2	1	-10921639	161.190	156	109	208	3385	27.332	4.800	0.198	1.951
ID3214054	3214054	21	47.245	15.488	20.468	0	121	121	2	1	-10921639	129.619	137	68	167	2722	28.477	4.800	0.215	1.614
ID3214045	3214045	20	68.418	20.762	29.230	0	122	122	2	1	-10921639	163.190	150	115	241	3427	35.042	2.000	0.193	1.509
ID3214044	3214044	21	46.210	15.689	20.159	0	122	122	2	1	-10921639	129.952	131	93	172	2729	19.643	4.800	0.196	2.166
ID3214053	3214053	20	69.797	20.605	29.141	0	123	123	2	1	-10921639	172.000	164	117	255	3612	39.686	2.000	0.175	1.293
ID3214052	3214052	21	37.329	14.794	21.169	0	123	123	2	1	-10921639	113.762	115	82	139	2389	18.365	4.800	0.193	2.007
ID3214059	3214059	20	84.551	20.559	29.186	0	124	124	2	1	-10921639	181.857	175	117	255	3819	45.515	2.000	0.228	1.484
ID3214058	3214058	21	32.734	15.254	20.580	0	124	124	2	1	-10921639	111.667	112	82	137	2345	16.135	4.800	0.181	2.125
ID3214061	3214061	20	78.713	20.608	29.074	0	125	125	2	1	-10921639	178.619	175	115	255	3751	41.486	2.000	0.209	1.486
ID3214060	3214060	21	28.416	16.214	19.969	0	125	125	2	1	-10921639	110.762	109	82	137	2326	13.586	4.800	0.143	2.036
ID3214056	3214056	20	86.674	20.532	28.930	0	126	126	2	1	-10921639	193.286	189	120	255	4059	46.392	2.000	0.228	1.547
ID3214057	3214057	20	89.300	20.873	28.822	0	127	127	2	1	-10921639	194.238	186	128	255	4079	44.142	2.000	0.229	1.643
ID3214062	3214062	20	86.423	20.814	28.905	0	128	128	2	1	-10921639	196.667	191	128	255	4130	41.745	2.000	0.224	1.725
ID3214063	3214063	20	86.426	20.895	28.904	0	129	129	2	1	-10921639	200.667	197	148	255	4214	40.897	2.000	0.220	1.768
ID3214064	3214064	20	89.027	20.675	28.817	0	130	130	2	1	-10921639	202.952	191	128	255	4262	43.743	4.800	0.234	1.761
ID3214065	3214065	20	85.367	20.656	28.835	0	131	131	2	1	-10921639	209.571	200	128	255	4401	39.711	4.800	0.224	1.932
ID3214066	3214066	20	83.559	20.317	29.099	0	132	132	2	1	-10921639	210.619	200	137	255	4423	42.052	4.800	0.220	1.807
ID3214067	3214067	20	82.560	20.234	29.117	0	133	133	2	1	-10921639	217.000	222	145	255	4557	39.332	4.800	0.221	1.998
ID3214068	3214068	20	81.222	20.134	29.104	0	134	134	2	1	-10921639	227.476	238	164	255	4777	31.704	4.800	0.230	2.687
ID3214069	3214069	20	81.427	20.256	29.044	0	135	135	2	1	-10921639	226.381	244	156	255	4754	33.424	4.800	0.229	2.526
ID3214071	3214071	20	79.542	20.630	28.789	0	136	136	2	1	-10921639	220.381	246	137	255	4628	40.679	4.800	0.208	1.864
ID3214072	3214072	20	76.001	20.701	28.363	0	137	137	2	1	-10921639	217.571	227	150	255	4569	37.662	4.800	0.189	1.838
ID3214075	3214075	20	74.995	20.828	28.225	0	138	138	2	1	-10921639	211.190	202	142	255	4435	36.642	4.800	0.179	1.747
ID3214070	3214070	20	73.619	21.047	27.951	0	139	139	2	1	-10921639	200.381	191	145	255	4208	36.735	2.000	0.174	1.617
ID3214073	3214073	20	65.286	21.183	27.549	0	140	140	2	1	-10921639	188.286	183	134	255	3954	36.674	2.000	0.156	1.388
ID3214074	3214074	22	33.333	20.303	32.223	0	140	140	2	1	-10921639	133.048	134	95	186	2794	27.051	2.000	0.084	0.759
ID3214077	3214077	22	30.913	20.322	32.166	0	141	141	2	1	-10921639	121.286	126	85	180	2547	27.697	2.000	0.068	0.558
ID3214076	3214076	20	68.888	21.455	27.437	0	141	141	2	1	-10921639	188.381	183	139	255	3956	38.970	2.000	0.171	1.413
ID3214079	3214079	22	34.191	20.153	32.413	0	142	142	2	1	-10921639	119.524	117	90	178	2510	22.015	2.000	0.102	1.003
ID3214078	3214078	20	67.888	21.571	27.166	0	142	142	2	1	-10921639	181.762	170	128	255	3817	39.752	2.000	0.170	1.329
ID3214081	3214081	20	61.206	21.270	26.707	0	143	143	2	1	-10921639	167.905	167	98	249	3526	41.321	2.000	0.147	1.043
ID3214082	3214082	22	27.122	20.297	32.363	0	143	143	2	1	-10921639	109.238	106	79	148	2294	18.360	2.000	0.088	0.960
ID3214087	3214087	22	27.082	20.018	32.701	0	144	144	2	1	-10921639	104.571	98	79	142	2196	17.662	7.600	0.110	1.172
ID3214086	3214086	20	59.208	21.690	26.282	0	144	144	2	1	-10921639	173.381	161	137	241	3641	32.451	2.000	0.150	1.390
ID3214080	3214080	20	48.145	21.303	25.465	0	145	145	2	1	-10921639	163.381	159	112	216	3431	27.018	4.800	0.141	1.493
ID3214085	3214085	20	58.213	21.255	25.116	0	146	146	2	1	-10921639	158.714	153	98	224	3333	32.466	2.000	0.167	1.402
ID3214083	3214083	20	65.802	21.340	24.761	0	147	147	2	1	-10921639	162.857	159	101	246	3420	39.492	2.000	0.181	1.267
ID3214084	3214084	20	61.993	21.183	24.434	0	148	148	2	1	-10921639	172.429	172	117	233	3621	32.812	4.800	0.185	1.638
ID3214091	3214091	20	70.467	21.195	24.135	0	149	149	2	1	-10921639	163.810	159	101	244	3440	37.644	2.000	0.203	1.471
ID3214093	3214093	20	61.108	21.003	24.053	0	150	150	2	1	-10921639	144.667	142	79	211	3038	34.952	2.000	0.186	1.297
ID3214092	3214092	None	27.964	16.161	19.489	0	150	150	2	1	-10921639	97.476	101	71	128	2047	17.719	4.800	0.142	1.365
ID3214104	3214104	24	27.459	20.866	32.657	0	151	151	2	1	-10921639	97.667	95	65	128	2051	19.103	2.000	0.118	1.079
ID3214103	3214103	23	33.070	28.484	24.421	0	151	151	2	1	-10921639	125.095	126	98	159	2627	18.052	4.800	0.129	1.589
ID3214102	3214102	20	59.147	20.841	23.585	0	151	151	2	1	-10921639	133.048	137	65	202	2794	38.414	2.000	0.189	1.099
ID3214089	3214089	23	44.690	28.701	24.288	0	152	152	2	1	-10921639	128.190	131	79	180	2692	28.811	2.000	0.152	1.171
ID3214088	3214088	20	50.616	20.593	23.026	0	152	152	2	1	-10921639	120.762	115	76	186	2536	30.391	2.000	0.174	1.177
ID3214090	3214090	24	31.945	20.859	32.715	0	152	152	2	1	-10921639	99.476	98	63	137	2089	20.486	2.000	0.128	1.102
ID3214097	3214097	24	34.862	21.102	32.725	0	153	153	2	1	-10921639	105.238	104	74	148	2210	19.378	4.800	0.153	1.443
ID3214096	3214096	23	53.381	28.888	24.701	0	153	153	2	1	-10921639	131.333	120	87	211	2758	31.867	2.000	0.163	1.157
ID3214095	3214095	20	35.716	20.585	22.502	0	153	153	2	1	-10921639	104.571	95	54	150	2196	29.662	2.000	0.135	0.838
ID3214094	3214094	25	28.498	15.681	19.582	0	153	153	2	1	-10921639	92.286	95	52	128	1938	22.694	2.000	0.119	0.865
ID3214099	3214099	20	29.833	20.801	21.399	0	154	154	2	1	-10921639	105.857	109	60	139	2223	22.170	2.000	0.128	1.084
ID3214098	3214098	25	38.099	15.131	19.757	0	154	154	2	1	-10921639	92.905	90	49	137	1951	23.516	2.000	0.182	1.219
ID3214101	3214101	24	37.316	20.961	32.484	0	154	154	2	1	-10921639	109.238	104	74	153	2294	22.248	2.000	0.143	1.225
ID3214100	3214100	23	63.276	28.860	24.642	0	154	154	2	1	-10921639	133.238	117	85	224	2798	38.292	2.000	0.194	1.131
ID3214105	3214105	25	40.172	15.226	19.676	0	155	155	2	1	-10921639	92.571	95	54	150	1944	27.870	2.000	0.171	0.969
ID3214107	3214107	24	35.530	21.052	32.780	0	155	155	2	1	-10921639	98.762	98	65	145	2074	22.483	2.000	0.150	1.144
ID3214106	3214106	23	70.571	28.555	24.840	0	155	155	2	1	-10921639	138.667	131	87	241	2912	43.399	2.000	0.209	1.105
ID3214113	3214113	25	49.823	15.640	19.633	0	156	156	2	1	-10921639	122.333	120	74	183	2569	28.024	2.000	0.181	1.337
ID3214115	3214115	23	69.308	28.515	24.607	0	156	156	2	1	-10921639	145.810	139	93	235	3062	42.033	2.000	0.208	1.196
ID3214114	3214114	20	38.875	20.061	21.545	0	156	156	2	1	-10921639	104.667	115	57	153	2198	29.071	2.000	0.156	0.971
ID3214116	3214116	24	45.133	20.920	32.575	0	156	156	2	1	-10921639	109.476	106	74	170	2299	28.548	2.000	0.176	1.146
ID3214123	3214123	20	52.161	19.942	20.726	0	157	157	2	1	-10921639	118.381	117	57	175	2486	31.980	2.000	0.202	1.246
ID3214122	3214122	25	55.728	15.114	19.708	0	157	157	2	1	-10921639	126.810	126	82	191	2663	32.781	2.000	0.191	1.239
ID3214125	3214125	24	49.470	20.910	32.472	0	157	157	2	1	-10921639	119.667	117	79	172	2513	27.045	2.000	0.192	1.424
ID3214124	3214124	23	66.908	28.202	24.612	0	157	157	2	1	-10921639	144.524	142	98	213	3035	35.712	2.000	0.224	1.483
ID3214129	3214129	24	51.848	21.023	32.584	0	158	158	2	1	-10921639	120.429	117	79	186	2529	31.608	2.000	0.189	1.212
ID3214128	3214128	23	78.365	28.500	24.765	0	158	158	2	1	-10921639	148.857	142	95	249	3126	45.143	2.000	0.256	1.343
ID3214127	3214127	20	48.416	19.575	20.498	0	158	158	2	1	-10921639	120.952	120	54	175	2540	36.343	2.000	0.171	0.973
ID3214126	3214126	25	69.454	15.055	19.684	0	158	158	2	1	-10921639	137.143	128	74	222	2880	42.992	2.000	0.216	1.134
ID3214121	3214121	24	65.703	20.939	32.678	0	159	159	2	1	-10921639	132.000	126	76	208	2772	36.557	2.000	0.231	1.357
ID3214120	3214120	23	77.976	28.421	24.734	0	159	159	2	1	-10921639	154.524	142	104	252	3245	42.852	2.000	0.242	1.405
ID3214117	3214117	None	27.666	28.836	17.055	0	159	159	2	1	-10921639	67.476	71	30	101	1417	18.878	4.800	0.204	1.210
ID3214119	3214119	20	52.995	19.654	20.168	0	159	159	2	1	-10921639	129.048	131	46	189	2710	37.600	2.000	0.175	1.022
ID3214118	3214118	25	66.465	14.964	19.656	0	159	159	2	1	-10921639	142.524	137	90	230	2993	38.973	2.000	0.210	1.269
ID3214112	3214112	24	65.523	20.815	32.701	0	160	160	2	1	-10921639	136.905	131	87	211	2875	36.878	2.000	0.222	1.346
ID3214109	3214109	25	71.028	14.891	19.659	0	160	160	2	1	-10921639	142.048	131	85	238	2983	42.528	2.000	0.209	1.154
ID3214108	3214108	None	27.563	23.696	15.757	0	160	160	2	1	-10921639	82.667	90	38	120	1736	25.061	7.600	0.128	0.747
ID3214111	3214111	23	80.251	28.431	24.838	0	160	160	2	1	-10921639	158.143	148	106	249	3321	43.224	2.000	0.250	1.465
ID3214110	3214110	20	55.488	19.877	19.759	0	160	160	2	1	-10921639	134.476	137	65	194	2824	36.727	2.000	0.193	1.183
ID3214131	3214131	25	74.759	14.884	19.551	0	161	161	2	1	-10921639	145.095	139	79	244	3047	46.105	2.000	0.225	1.157
ID3214130	3214130	20	39.384	20.360	19.334	0	161	161	2	1	-10921639	131.714	134	82	172	2766	28.137	2.000	0.128	1.062
ID3214133	3214133	24	69.754	20.964	32.669	0	161	161	2	1	-10921639	144.571	145	85	233	3036	39.708	2.000	0.223	1.328
ID3214132	3214132	23	61.286	28.482	24.766	0	161	161	2	1	-10921639	148.238	148	106	219	3113	31.586	4.800	0.209	1.622
ID3214137	3214137	26	35.501	33.144	24.946	0	162	162	2	1	-10921639	116.190	117	74	153	2440	25.059	2.000	0.135	1.103
ID3214136	3214136	23	47.042	28.489	24.841	0	162	162	2	1	-10921639	146.524	145	106	200	3077	25.760	4.800	0.152	1.500
ID3214138	3214138	24	66.066	21.083	32.673	0	162	162	2	1	-10921639	147.952	142	93	227	3107	37.705	2.000	0.206	1.339
ID3214135	3214135	25	64.678	14.659	19.456	0	162	162	2	1	-10921639	144.333	131	98	219	3031	36.531	2.000	0.210	1.373
ID3214134	3214134	20	36.065	20.441	19.143	0	162	162	2	1	-10921639	130.571	131	93	170	2742	23.551	2.000	0.106	1.065
ID3214153	3214153	20	41.477	20.621	19.000	0	163	163	2	1	-10921639	140.476	139	104	186	2950	23.138	4.800	0.141	1.504
ID3214152	3214152	27	33.919	17.635	11.015	0	163	163	2	1	-10921639	90.238	87	65	123	1895	17.672	4.800	0.187	1.611
ID3214155	3214155	23	50.564	28.613	24.892	0	163	163	2	1	-10921639	152.952	148	106	213	3212	27.440	2.000	0.146	1.423
ID3214154	3214154	25	64.135	14.974	19.593	0	163	163	2	1	-10921639	143.810	145	87	238	3020	41.840	2.000	0.184	1.068
ID3214157	3214157	24	68.936	21.349	32.770	0	163	163	2	1	-10921639	151.429	153	87	224	3180	39.156	2.000	0.221	1.401
ID3214156	3214156	26	41.564	32.890	25.059	0	163	163	2	1	-10921639	124.190	117	74	172	2608	27.944	2.000	0.148	1.147
ID3214161	3214161	23	52.615	29.180	24.722	0	164	164	2	1	-10921639	166.381	167	112	219	3494	30.096	4.800	0.153	1.464
ID3214160	3214160	25	60.212	15.028	19.703	0	164	164	2	1	-10921639	146.190	145	93	227	3070	37.601	2.000	0.175	1.160
ID3214163	3214163	24	72.342	21.225	32.599	0	164	164	2	1	-10921639	153.000	150	85	233	3213	43.280	2.000	0.236	1.351
ID3214162	3214162	26	48.800	32.377	25.291	0	164	164	2	1	-10921639	150.333	153	90	202	3157	35.036	2.000	0.149	1.115
ID3214159	3214159	20	32.098	20.889	18.946	0	164	164	2	1	-10921639	142.000	142	115	178	2982	17.323	4.800	0.106	1.577
ID3214158	3214158	27	33.220	17.738	11.155	0	164	164	2	1	-10921639	99.190	90	74	139	2083	18.299	4.800	0.169	1.564
ID3214144	3214144	24	81.807	21.267	32.799	0	165	165	2	1	-10921639	164.000	156	98	252	3444	44.257	2.000	0.246	1.464
ID3214139	3214139	27	46.230	17.739	11.307	0	165	165	2	1	-10921639	119.524	115	82	180	2510	26.242	2.000	0.178	1.375
ID3214141	3214141	20	29.793	21.350	19.036	0	165	165	2	1	-10921639	137.667	134	112	183	2891	18.980	6.310	0.082	1.102
ID3214140	3214140	25	72.612	14.985	19.482	0	165	165	2	1	-10921639	164.810	164	101	255	3461	40.475	2.000	0.219	1.462
ID3214143	3214143	26	70.965	32.870	25.094	0	165	165	2	1	-10921639	157.810	150	90	246	3314	44.479	2.000	0.203	1.195
ID3214142	3214142	23	56.969	28.807	24.394	0	165	165	2	1	-10921639	177.762	178	112	235	3733	33.399	4.800	0.157	1.446
ID3214169	3214169	24	83.946	21.114	32.742	0	166	166	2	1	-10921639	165.524	164	85	255	3476	47.640	2.000	0.245	1.368
ID3214168	3214168	26	71.880	33.592	24.990	0	166	166	2	1	-10921639	157.286	167	63	238	3303	48.754	2.000	0.234	1.223
ID3214165	3214165	25	67.529	15.044	19.352	0	166	166	2	1	-10921639	169.667	164	117	238	3563	34.610	4.800	0.204	1.659
ID3214164	3214164	27	60.435	17.726	11.044	0	166	166	2	1	-10921639	134.190	126	90	213	2818	32.137	2.000	0.210	1.452
ID3214167	3214167	23	65.228	28.953	24.175	0	166	166	2	1	-10921639	187.857	178	134	255	3945	33.047	4.800	0.168	1.637
ID3214166	3214166	20	32.092	21.206	18.620	0	166	166	2	1	-10921639	140.286	137	117	189	2946	20.269	2.000	0.076	0.973
ID3214145	3214145	27	63.277	17.874	11.159	0	167	167	2	1	-10921639	141.429	131	95	213	2970	32.975	2.000	0.213	1.508
ID3214147	3214147	20	38.745	20.944	18.986	0	167	167	2	1	-10921639	147.381	150	115	189	3095	23.502	2.000	0.102	1.161
ID3214146	3214146	28	33.481	29.430	16.474	0	167	167	2	1	-10921639	91.000	87	52	142	1911	24.499	2.000	0.165	1.053
ID3214149	3214149	23	67.839	29.057	24.247	0	167	167	2	1	-10921639	192.667	191	142	255	4046	33.849	4.800	0.169	1.648
ID3214148	3214148	25	78.440	15.022	19.527	0	167	167	2	1	-10921639	177.095	183	104	255	3719	45.418	2.000	0.218	1.394
ID3214151	3214151	24	71.831	21.369	32.722	0	167	167	2	1	-10921639	156.905	156	93	238	3295	41.821	2.000	0.222	1.364
ID3214150	3214150	26	82.632	33.929	24.885	0	167	167	2	1	-10921639	170.667	189	74	255	3584	51.346	2.000	0.259	1.368
ID3214177	3214177	27	48.088	17.447	11.177	0	168	168	2	1	-10921639	139.810	139	101	194	2936	28.402	2.000	0.157	1.335
ID3214179	3214179	25	68.779	15.082	19.423	0	168	168	2	1	-10921639	165.000	164	115	241	3465	37.624	4.800	0.202	1.476
ID3214178	3214178	28	46.061	29.489	16.409	0	168	168	2	1	-10921639	98.000	93	54	167	2058	32.058	2.000	0.202	1.029
ID3214181	3214181	23	68.810	29.092	24.237	0	168	168	2	1	-10921639	186.476	178	131	255	3916	38.275	2.000	0.164	1.375
ID3214180	3214180	20	37.987	20.756	19.319	0	168	168	2	1	-10921639	150.571	150	109	197	3162	24.798	2.000	0.101	1.116
ID3214183	3214183	24	76.236	21.447	32.708	0	168	168	2	1	-10921639	161.000	167	93	241	3381	45.145	4.800	0.240	1.378
ID3214182	3214182	26	72.045	34.407	24.819	0	168	168	2	1	-10921639	169.429	183	87	227	3558	43.653	4.800	0.233	1.466
ID3214176	3214176	24	66.852	21.476	32.525	0	169	169	2	1	-10921639	152.333	159	82	233	3199	43.665	4.800	0.212	1.222
ID3214171	3214171	28	61.637	29.495	16.501	0	169	169	2	1	-10921639	123.095	109	82	211	2585	36.726	2.000	0.222	1.218
ID3214170	3214170	27	62.295	17.642	11.198	0	169	169	2	1	-10921639	153.000	150	95	230	3213	37.147	2.000	0.186	1.293
ID3214173	3214173	25	66.048	15.219	19.687	0	169	169	2	1	-10921639	159.333	159	95	241	3346	40.867	2.000	0.189	1.238
ID3214172	3214172	20	40.183	20.928	18.879	0	169	169	2	1	-10921639	153.524	150	120	202	3224	22.302	2.000	0.106	1.318
ID3214175	3214175	26	84.647	34.501	24.815	0	169	169	2	1	-10921639	158.762	153	63	246	3334	62.644	2.000	0.272	1.085
ID3214174	3214174	23	54.344	29.007	24.361	0	169	169	2	1	-10921639	174.000	172	123	233	3654	32.008	2.000	0.140	1.332
ID3214185	3214185	28	64.152	29.494	16.504	0	170	170	2	1	-10921639	131.905	128	93	211	2770	36.301	2.000	0.217	1.296
ID3214184	3214184	27	76.284	17.777	11.250	0	170	170	2	1	-10921639	167.190	150	106	255	3511	44.886	2.000	0.203	1.258
ID3214187	3214187	20	62.158	21.166	19.194	0	170	170	2	1	-10921639	176.333	172	131	255	3703	35.052	2.000	0.142	1.249
ID3214186	3214186	25	56.987	15.054	19.457	0	170	170	2	1	-10921639	155.619	159	109	224	3268	35.437	2.000	0.173	1.295
ID3214189	3214189	26	90.036	34.571	24.776	0	170	170	2	1	-10921639	158.905	159	54	255	3337	67.018	2.000	0.273	1.018
ID3214188	3214188	23	55.756	28.870	24.435	0	170	170	2	1	-10921639	176.524	164	123	230	3707	34.786	2.000	0.143	1.273
ID3214190	3214190	24	65.755	21.752	32.747	0	170	170	2	1	-10921639	150.381	153	93	211	3158	37.267	4.800	0.220	1.453
ID3214201	3214201	28	71.680	29.439	16.517	0	171	171	2	1	-10921639	141.381	128	93	224	2969	39.741	2.000	0.241	1.381
ID3214200	3214200	27	65.496	18.021	11.542	0	171	171	2	1	-10921639	168.714	159	120	249	3543	37.841	4.800	0.179	1.356
ID3214203	3214203	20	55.443	21.088	19.278	0	171	171	2	1	-10921639	171.571	164	115	235	3603	33.518	2.000	0.131	1.185
ID3214202	3214202	25	55.604	15.351	19.473	0	171	171	2	1	-10921639	153.810	159	93	233	3230	37.643	4.800	0.172	1.201
ID3214205	3214205	26	87.089	34.573	24.779	0	171	171	2	1	-10921639	158.905	148	82	255	3337	59.453	2.000	0.272	1.143
ID3214204	3214204	23	50.610	28.760	24.778	0	171	171	2	1	-10921639	171.333	167	131	230	3598	28.966	2.000	0.127	1.330
ID3214206	3214206	24	61.418	21.835	32.654	0	171	171	2	1	-10921639	143.048	142	85	211	3004	39.451	2.000	0.195	1.185
ID3214193	3214193	28	68.616	29.539	16.606	0	172	172	2	1	-10921639	132.619	120	79	222	2785	43.832	2.000	0.239	1.169
ID3214192	3214192	29	39.866	22.064	12.547	0	172	172	2	1	-10921639	144.429	142	93	197	3033	30.028	2.000	0.116	1.001
ID3214195	3214195	20	45.681	21.076	19.733	0	172	172	2	1	-10921639	176.429	170	150	227	3705	22.449	2.000	0.112	1.586
ID3214194	3214194	25	46.305	15.158	19.608	0	172	172	2	1	-10921639	150.000	150	98	208	3150	30.201	2.000	0.138	1.204
ID3214197	3214197	26	81.690	34.695	24.782	0	172	172	2	1	-10921639	165.143	159	90	255	3468	54.321	2.000	0.243	1.187
ID3214196	3214196	23	54.684	28.773	24.952	0	172	172	2	1	-10921639	188.286	194	139	249	3954	28.032	2.000	0.126	1.500
ID3214199	3214199	24	58.769	21.531	32.690	0	172	172	2	1	-10921639	141.286	139	85	213	2967	39.623	2.000	0.197	1.176
ID3214198	3214198	30	43.018	31.130	28.920	0	172	172	2	1	-10921639	132.143	128	63	191	2775	40.448	2.000	0.117	0.687
ID3214191	3214191	27	66.027	17.548	11.720	0	172	172	2	1	-10921639	174.857	172	120	255	3672	34.581	4.800	0.175	1.503
ID3214209	3214209	28	76.447	29.595	16.822	0	173	173	2	1	-10921639	136.810	126	65	233	2873	47.364	2.000	0.261	1.195
ID3214208	3214208	29	48.089	22.211	12.767	0	173	173	2	1	-10921639	157.143	159	106	202	3300	30.528	2.000	0.135	1.224
ID3214211	3214211	20	41.826	21.325	19.651	0	173	173	2	1	-10921639	178.762	170	150	227	3754	20.731	4.800	0.104	1.632
ID3214210	3214210	25	48.177	15.248	19.474	0	173	173	2	1	-10921639	149.905	150	90	208	3148	33.810	2.000	0.139	1.080
ID3214213	3214213	26	84.120	34.461	24.796	0	173	173	2	1	-10921639	189.000	191	123	255	3969	43.976	4.800	0.232	1.619
ID3214212	3214212	23	42.918	28.526	24.860	0	173	173	2	1	-10921639	179.905	175	145	233	3778	24.978	2.000	0.093	1.226
ID3214215	3214215	24	64.071	21.683	32.598	0	173	173	2	1	-10921639	143.524	142	85	213	3014	40.978	2.000	0.217	1.251
ID3214214	3214214	30	51.264	31.118	28.607	0	173	173	2	1	-10921639	140.571	134	54	211	2952	51.011	2.000	0.147	0.705
ID3214207	3214207	27	58.508	17.797	11.635	0	173	173	2	1	-10921639	172.810	167	126	241	3629	32.161	4.800	0.156	1.450
ID3214227	3214227	29	64.513	21.895	12.580	0	174	174	2	1	-10921639	169.476	167	112	244	3559	42.957	2.000	0.162	1.101
ID3214226	3214226	27	52.694	17.379	11.541	0	174	174	2	1	-10921639	164.143	164	101	224	3447	35.699	2.000	0.147	1.181
ID3214229	3214229	25	54.047	15.192	19.549	0	174	174	2	1	-10921639	160.524	167	109	238	3371	35.634	2.000	0.132	1.050
ID3214228	3214228	28	75.412	29.771	16.750	0	174	174	2	1	-10921639	131.381	128	60	241	2759	45.591	2.000	0.256	1.176
ID3214231	3214231	31	33.311	13.027	23.464	0	174	174	2	1	-10921639	115.524	109	68	170	2426	27.915	7.600	0.095	0.720
ID3214230	3214230	20	39.969	21.323	19.762	0	174	174	2	1	-10921639	177.524	170	145	219	3728	20.049	4.800	0.101	1.625
ID3214233	3214233	26	81.794	34.297	24.814	0	174	174	2	1	-10921639	184.524	189	112	255	3875	45.411	2.000	0.226	1.498
ID3214232	3214232	23	41.336	28.458	25.126	0	174	174	2	1	-10921639	173.905	178	123	227	3652	32.015	2.000	0.093	0.923
ID3214235	3214235	24	71.199	21.903	32.569	0	174	174	2	1	-10921639	145.714	137	82	219	3060	43.665	2.000	0.241	1.296
ID3214234	3214234	30	73.239	30.820	28.649	0	174	174	2	1	-10921639	151.476	148	49	252	3181	64.033	2.000	0.192	0.763
ID3214225	3214225	24	60.037	21.804	32.604	0	175	175	2	1	-10921639	134.762	134	74	200	2830	38.595	2.000	0.209	1.206
ID3214224	3214224	30	69.988	30.597	28.513	0	175	175	2	1	-10921639	146.524	148	54	241	3077	62.796	2.000	0.199	0.776
ID3214217	3214217	29	61.054	21.812	12.672	0	175	175	2	1	-10921639	174.714	170	106	238	3669	41.536	2.000	0.152	1.110
ID3214216	3214216	27	67.146	17.264	11.466	0	175	175	2	1	-10921639	182.619	186	117	255	3835	43.698	4.800	0.184	1.298
ID3214219	3214219	25	38.832	15.691	19.381	0	175	175	2	1	-10921639	158.762	156	123	200	3334	20.997	4.800	0.123	1.657
ID3214218	3214218	28	71.451	29.743	16.613	0	175	175	2	1	-10921639	132.048	131	63	235	2773	44.689	2.000	0.248	1.174
ID3214221	3214221	31	46.423	13.125	23.528	0	175	175	2	1	-10921639	113.286	112	60	183	2379	37.502	2.000	0.165	0.854
ID3214220	3214220	20	27.398	21.167	20.089	0	175	175	2	1	-10921639	159.000	159	131	189	3339	14.457	4.800	0.072	1.483
ID3214223	3214223	26	85.656	34.138	24.823	0	175	175	2	1	-10921639	176.524	186	109	255	3707	47.034	2.000	0.234	1.423
ID3214222	3214222	23	27.299	28.165	25.072	0	175	175	2	1	-10921639	157.333	161	117	186	3304	21.599	2.000	0.067	0.918
ID3214241	3214241	31	43.225	13.144	23.600	0	176	176	2	1	-10921639	117.048	115	71	200	2458	34.936	2.000	0.149	0.871
ID3214240	3214240	20	29.752	21.381	19.747	0	176	176	2	1	-10921639	162.905	159	142	200	3421	16.198	2.000	0.072	1.354
ID3214243	3214243	26	65.991	34.330	24.541	0	176	176	2	1	-10921639	162.476	164	95	235	3412	38.403	7.600	0.193	1.370
ID3214242	3214242	23	41.442	28.322	24.878	0	176	176	2	1	-10921639	171.571	178	120	222	3603	28.854	2.000	0.101	1.093
ID3214245	3214245	24	56.603	21.585	32.416	0	176	176	2	1	-10921639	142.667	142	85	202	2996	34.880	4.800	0.195	1.335
ID3214244	3214244	30	71.959	30.703	28.515	0	176	176	2	1	-10921639	148.190	153	57	241	3112	63.131	2.000	0.217	0.836
ID3214237	3214237	29	61.090	21.161	12.434	0	176	176	2	1	-10921639	184.286	191	106	255	3870	44.803	2.000	0.142	1.025
ID3214236	3214236	27	67.880	17.304	11.398	0	176	176	2	1	-10921639	187.905	186	126	255	3946	43.063	4.800	0.179	1.325
ID3214239	3214239	25	51.394	15.602	19.160	0	176	176	2	1	-10921639	169.952	167	142	219	3569	23.806	4.800	0.145	1.812
ID3214238	3214238	28	77.865	29.696	16.923	0	176	176	2	1	-10921639	136.714	126	63	238	2871	48.674	2.000	0.256	1.146
ID3214247	3214247	29	51.436	21.610	13.080	0	177	177	2	1	-10921639	170.952	170	95	235	3590	44.705	2.000	0.123	0.835
ID3214246	3214246	27	70.177	17.379	11.398	0	177	177	2	1	-10921639	192.429	191	126	255	4041	47.288	4.800	0.180	1.241
ID3214249	3214249	25	56.449	15.250	19.439	0	177	177	2	1	-10921639	165.952	170	112	222	3485	32.466	2.000	0.171	1.492
ID3214248	3214248	28	70.402	29.494	16.998	0	177	177	2	1	-10921639	140.857	123	95	216	2958	35.938	2.000	0.237	1.504
ID3214251	3214251	31	46.743	13.081	23.470	0	177	177	2	1	-10921639	127.095	120	79	191	2669	32.417	7.600	0.142	0.977
ID3214250	3214250	20	27.220	21.370	20.360	0	177	177	2	1	-10921639	154.619	150	128	183	3247	15.606	2.000	0.072	1.337
ID3214253	3214253	30	77.379	30.618	28.505	0	177	177	2	1	-10921639	145.952	145	46	255	3065	69.771	2.000	0.218	0.748
ID3214252	3214252	26	80.054	34.274	24.643	0	177	177	2	1	-10921639	169.476	164	104	255	3559	44.435	2.000	0.230	1.429
ID3214254	3214254	24	64.602	22.086	32.451	0	177	177	2	1	-10921639	145.048	137	93	202	3046	35.295	2.000	0.219	1.477
ID3214275	3214275	27	68.198	17.750	11.743	0	178	178	2	1	-10921639	216.905	219	164	255	4555	32.802	4.800	0.168	1.907
ID3214277	3214277	28	78.314	29.452	17.152	0	178	178	2	1	-10921639	147.476	131	90	235	3097	43.240	2.000	0.246	1.345
ID3214276	3214276	29	68.852	21.708	13.083	0	178	178	2	1	-10921639	194.952	197	104	255	4094	51.906	2.000	0.163	1.052
ID3214279	3214279	20	29.544	21.862	20.287	0	178	178	2	1	-10921639	153.143	159	128	191	3216	19.218	2.000	0.073	1.081
ID3214278	3214278	25	57.051	15.559	19.528	0	178	178	2	1	-10921639	174.905	175	126	224	3673	31.244	2.000	0.149	1.448
ID3214281	3214281	26	65.933	34.069	24.514	0	178	178	2	1	-10921639	157.714	159	101	238	3312	41.115	7.600	0.195	1.250
ID3214280	3214280	31	43.938	13.107	23.504	0	178	178	2	1	-10921639	122.952	117	76	189	2582	36.609	2.000	0.129	0.768
ID3214283	3214283	24	57.503	21.976	32.531	0	178	178	2	1	-10921639	133.190	123	71	202	2797	39.987	2.000	0.191	1.067
ID3214282	3214282	30	82.916	30.354	28.240	0	178	178	2	1	-10921639	187.381	194	93	255	3935	47.663	4.800	0.225	1.443
ID3214273	3214273	24	59.271	21.738	32.347	0	179	179	2	1	-10921639	140.571	134	85	200	2952	31.857	2.000	0.206	1.508
ID3214272	3214272	30	76.317	30.332	28.298	0	179	179	2	1	-10921639	181.810	180	90	255	3818	45.445	2.000	0.196	1.314
ID3214274	3214274	32	32.613	14.857	36.321	0	179	179	2	1	-10921639	95.143	93	71	120	1998	15.583	4.800	0.183	1.885
ID3214265	3214265	27	59.857	17.623	11.746	0	179	179	2	1	-10921639	218.333	213	170	255	4585	27.731	4.800	0.149	2.043
ID3214267	3214267	28	84.126	29.185	17.247	0	179	179	2	1	-10921639	152.333	145	85	249	3199	47.150	2.000	0.257	1.321
ID3214266	3214266	29	63.178	21.165	12.418	0	179	179	2	1	-10921639	201.524	211	112	255	4232	44.619	2.000	0.146	1.149
ID3214269	3214269	31	38.658	13.051	23.600	0	179	179	2	1	-10921639	116.857	109	76	175	2454	31.759	2.000	0.114	0.752
ID3214268	3214268	25	49.832	15.659	19.736	0	179	179	2	1	-10921639	171.476	170	131	216	3601	25.703	2.000	0.135	1.585
ID3214271	3214271	26	70.525	34.214	24.520	0	179	179	2	1	-10921639	160.238	159	85	246	3365	43.437	2.000	0.203	1.246
ID3214270	3214270	33	37.226	28.424	24.884	0	179	179	2	1	-10921639	176.476	178	123	224	3706	28.828	2.000	0.091	1.020
ID3214257	3214257	28	81.794	29.129	17.381	0	180	180	2	1	-10921639	155.190	153	79	252	3259	48.083	2.000	0.260	1.330
ID3214256	3214256	29	65.547	21.619	13.022	0	180	180	2	1	-10921639	189.381	194	104	255	3977	48.994	2.000	0.156	1.041
ID3214259	3214259	31	28.728	13.287	23.732	0	180	180	2	1	-10921639	110.571	112	74	167	2322	26.204	2.000	0.084	0.656
ID3214258	3214258	25	44.060	15.835	19.957	0	180	180	2	1	-10921639	164.619	159	131	197	3457	19.924	4.800	0.127	1.864
ID3214261	3214261	26	69.553	34.109	24.578	0	180	180	2	1	-10921639	164.286	172	98	241	3450	41.115	2.000	0.206	1.362
ID3214260	3214260	33	44.226	28.248	24.790	0	180	180	2	1	-10921639	180.190	178	123	233	3784	32.109	2.000	0.105	1.070
ID3214263	3214263	24	44.893	21.599	32.584	0	180	180	2	1	-10921639	122.762	123	82	175	2578	30.323	2.000	0.170	1.177
ID3214262	3214262	30	73.066	30.198	28.148	0	180	180	2	1	-10921639	182.905	186	85	255	3841	44.372	2.000	0.187	1.300
ID3214264	3214264	32	37.160	14.830	36.395	0	180	180	2	1	-10921639	101.143	101	76	128	2124	15.938	4.800	0.206	2.170
ID3214255	3214255	27	63.914	17.773	11.823	0	180	180	2	1	-10921639	216.857	219	156	255	4554	30.634	4.800	0.160	1.949
ID3214305	3214305	29	54.583	21.588	12.972	0	181	181	2	1	-10921639	183.905	186	109	244	3862	43.529	4.800	0.134	0.998
ID3214304	3214304	27	59.716	17.889	11.828	0	181	181	2	1	-10921639	216.667	213	161	255	4550	29.584	4.800	0.148	1.885
ID3214307	3214307	25	45.080	15.450	19.996	0	181	181	2	1	-10921639	160.571	159	106	202	3372	27.309	4.800	0.135	1.401
ID3214306	3214306	28	83.093	29.048	17.468	0	181	181	2	1	-10921639	156.381	153	76	252	3284	50.061	2.000	0.268	1.321
ID3214309	3214309	33	46.153	28.319	25.201	0	181	181	2	1	-10921639	184.667	183	134	235	3878	32.489	2.000	0.109	1.118
ID3214308	3214308	None	29.922	21.657	20.088	0	181	181	2	1	-10921639	156.524	159	117	194	3287	19.518	2.000	0.078	1.158
ID3214311	3214311	30	66.347	29.709	28.137	0	181	181	2	1	-10921639	182.333	183	101	249	3829	40.900	7.600	0.171	1.301
ID3214310	3214310	26	73.531	34.228	24.593	0	181	181	2	1	-10921639	166.810	161	95	246	3503	43.952	2.000	0.216	1.351
ID3214313	3214313	32	55.077	14.716	36.488	0	181	181	2	1	-10921639	118.000	106	82	167	2478	26.146	4.800	0.253	1.822
ID3214312	3214312	24	52.412	21.746	32.715	0	181	181	2	1	-10921639	126.524	131	74	186	2657	33.825	2.000	0.186	1.175
ID3214289	3214289	26	78.568	34.129	24.516	0	182	182	2	1	-10921639	175.333	172	95	255	3682	47.014	2.000	0.218	1.335
ID3214288	3214288	33	45.658	28.000	25.000	0	182	182	2	1	-10921639	193.905	191	137	255	4072	32.753	4.800	0.107	1.145
ID3214291	3214291	24	48.626	21.682	32.692	0	182	182	2	1	-10921639	131.286	134	90	194	2757	28.048	4.800	0.181	1.434
ID3214290	3214290	30	75.338	29.429	28.018	0	182	182	2	1	-10921639	191.095	205	93	255	4013	49.784	2.000	0.193	1.239
ID3214292	3214292	32	85.577	14.896	36.348	0	182	182	2	1	-10921639	158.429	148	93	235	3327	43.750	4.800	0.290	1.628
ID3214285	3214285	29	57.785	21.092	12.089	0	182	182	2	1	-10921639	196.048	205	126	255	4117	37.326	6.318	0.132	1.225
ID3214284	3214284	27	55.577	17.812	11.550	0	182	182	2	1	-10921639	214.238	219	164	255	4499	27.998	7.600	0.136	1.832
ID3214287	3214287	25	64.984	15.678	20.045	0	182	182	2	1	-10921639	181.286	167	139	238	3807	30.936	2.000	0.168	1.685
ID3214286	3214286	28	88.407	29.089	17.620	0	182	182	2	1	-10921639	169.810	156	93	255	3566	47.671	2.000	0.243	1.394
ID3214293	3214293	27	63.538	18.432	11.339	0	183	183	2	1	-10921639	213.095	224	142	255	4475	37.624	7.600	0.161	1.569
ID3214295	3214295	34	30.593	15.276	13.677	0	183	183	2	1	-10921639	155.667	153	112	213	3269	32.284	2.000	0.064	0.577
ID3214294	3214294	29	63.679	20.526	12.047	0	183	183	2	1	-10921639	196.857	208	104	255	4134	47.665	6.316	0.158	1.124
ID3214297	3214297	25	49.532	15.990	20.080	0	183	183	2	1	-10921639	171.762	178	137	219	3607	23.874	4.800	0.143	1.804
ID3214296	3214296	28	80.350	29.113	17.449	0	183	183	2	1	-10921639	158.476	148	98	255	3328	46.146	2.000	0.257	1.402
ID3214299	3214299	35	33.204	13.625	23.966	0	183	183	2	1	-10921639	125.714	117	93	183	2640	26.646	2.000	0.095	0.820
ID3214298	3214298	36	30.126	21.252	19.612	0	183	183	2	1	-10921639	166.476	164	134	208	3496	17.873	2.000	0.075	1.292
ID3214301	3214301	30	72.600	29.321	27.935	0	183	183	2	1	-10921639	182.238	197	85	255	3827	49.597	2.000	0.186	1.154
ID3214300	3214300	26	84.506	34.037	24.698	0	183	183	2	1	-10921639	175.286	170	101	255	3681	49.544	2.000	0.232	1.334
ID3214303	3214303	32	91.929	15.067	36.413	0	183	183	2	1	-10921639	184.714	191	109	255	3879	46.520	4.800	0.299	1.828
ID3214302	3214302	24	42.678	21.651	32.341	0	183	183	2	1	-10921639	128.190	123	95	180	2692	24.369	4.800	0.164	1.483
ID3214336	3214336	32	95.783	14.816	36.088	0	184	184	2	1	-10921639	201.905	213	128	255	4240	44.472	4.800	0.294	2.066
ID3214325	3214325	27	55.204	18.041	10.963	0	184	184	2	1	-10921639	206.667	219	128	255	4340	36.904	7.600	0.142	1.395
ID3214327	3214327	34	44.659	15.576	13.602	0	184	184	2	1	-10921639	178.810	172	115	246	3755	40.329	2.000	0.091	0.739
ID3214326	3214326	29	65.198	20.936	12.184	0	184	184	2	1	-10921639	190.905	205	90	255	4009	49.100	2.000	0.155	1.043
ID3214329	3214329	25	44.755	16.045	20.050	0	184	184	2	1	-10921639	166.810	170	126	208	3503	23.640	4.800	0.128	1.599
ID3214328	3214328	28	79.808	28.872	17.634	0	184	184	2	1	-10921639	164.810	159	93	255	3461	45.027	2.000	0.221	1.327
ID3214331	3214331	35	32.655	13.307	23.750	0	184	184	2	1	-10921639	121.714	123	87	167	2556	24.674	7.600	0.120	1.057
ID3214330	3214330	36	36.769	21.505	19.725	0	184	184	2	1	-10921639	167.905	161	128	211	3526	24.271	2.000	0.096	1.209
ID3214333	3214333	26	83.916	34.279	24.666	0	184	184	2	1	-10921639	179.048	167	90	255	3760	51.234	2.000	0.229	1.302
ID3214332	3214332	None	48.581	28.197	25.363	0	184	184	2	1	-10921639	200.667	202	156	255	4214	32.800	4.800	0.112	1.233
ID3214335	3214335	24	35.187	21.866	32.703	0	184	184	2	1	-10921639	116.143	115	79	153	2439	24.528	2.000	0.134	1.119
ID3214334	3214334	30	75.998	29.194	28.022	0	184	184	2	1	-10921639	185.524	186	93	255	3896	52.197	2.000	0.175	1.059
ID3214321	3214321	26	80.089	34.256	24.893	0	185	185	2	1	-10921639	178.810	180	104	255	3755	46.871	2.000	0.222	1.389
ID3214320	3214320	35	39.210	13.057	23.932	0	185	185	2	1	-10921639	117.429	115	85	170	2466	24.780	2.000	0.143	1.188
ID3214323	3214323	24	35.298	21.686	32.279	0	185	185	2	1	-10921639	124.667	126	95	164	2618	21.903	2.000	0.132	1.330
ID3214322	3214322	30	79.077	29.012	27.981	0	185	185	2	1	-10921639	189.524	197	87	255	3980	51.462	2.000	0.187	1.161
ID3214324	3214324	32	94.064	15.553	36.143	0	185	185	2	1	-10921639	210.667	222	131	255	4424	44.611	4.800	0.278	2.056
ID3214315	3214315	29	56.482	20.958	12.037	0	185	185	2	1	-10921639	184.524	197	112	252	3875	37.840	6.310	0.142	1.216
ID3214314	3214314	27	50.397	18.086	11.070	0	185	185	2	1	-10921639	198.762	211	128	238	4174	30.851	7.600	0.138	1.567
ID3214317	3214317	28	60.240	28.569	17.838	0	185	185	2	1	-10921639	150.714	145	82	227	3165	40.350	2.000	0.180	1.139
ID3214316	3214316	34	39.237	15.197	13.720	0	185	185	2	1	-10921639	156.667	159	104	216	3290	35.401	2.000	0.091	0.742
ID3214319	3214319	25	51.046	16.145	19.884	0	185	185	2	1	-10921639	162.429	164	120	219	3411	30.058	2.000	0.137	1.304
ID3214318	3214318	36	33.964	21.279	19.462	0	185	185	2	1	-10921639	166.810	164	131	216	3503	22.482	2.000	0.077	1.056
ID3214337	3214337	27	45.746	18.489	11.607	0	186	186	2	1	-10921639	201.190	202	150	244	4225	23.710	7.600	0.121	1.830
ID3214339	3214339	34	35.585	15.038	13.776	0	186	186	2	1	-10921639	156.143	150	101	219	3279	32.540	2.000	0.082	0.731
ID3214338	3214338	29	59.719	20.890	12.195	0	186	186	2	1	-10921639	180.238	200	85	246	3785	46.912	2.000	0.143	0.959
ID3214341	3214341	25	50.191	16.311	20.015	0	186	186	2	1	-10921639	160.667	164	109	227	3374	35.357	2.000	0.129	1.035
ID3214340	3214340	28	53.663	28.809	17.848	0	186	186	2	1	-10921639	145.619	142	93	200	3058	31.511	2.000	0.173	1.366
ID3214343	3214343	35	29.254	13.379	24.124	0	186	186	2	1	-10921639	107.571	104	76	159	2259	23.092	7.600	0.109	0.915
ID3214342	3214342	36	38.277	21.488	19.703	0	186	186	2	1	-10921639	181.762	178	153	224	3817	20.562	2.000	0.087	1.420
ID3214345	3214345	30	68.242	28.987	28.019	0	186	186	2	1	-10921639	188.714	186	101	255	3963	44.231	2.000	0.156	1.152
ID3214344	3214344	26	76.933	33.910	24.802	0	186	186	2	1	-10921639	185.048	175	106	255	3886	47.864	2.000	0.208	1.329
ID3214347	3214347	32	89.750	15.617	36.206	0	186	186	2	1	-10921639	220.571	241	150	255	4632	39.509	4.800	0.262	2.315
ID3214346	3214346	24	29.576	21.976	32.488	0	186	186	2	1	-10921639	121.286	117	95	156	2547	18.095	2.000	0.113	1.362
ID3214368	3214368	32	83.833	15.748	36.275	0	187	187	2	1	-10921639	230.190	252	150	255	4834	34.502	4.800	0.248	2.656
ID3214359	3214359	29	54.214	20.805	12.447	0	187	187	2	1	-10921639	175.000	186	93	241	3675	45.421	2.000	0.136	0.924
ID3214361	3214361	28	48.945	28.692	17.851	0	187	187	2	1	-10921639	137.000	137	82	189	2877	31.529	2.000	0.166	1.238
ID3214360	3214360	34	57.408	15.246	13.779	0	187	187	2	1	-10921639	169.667	172	104	246	3563	41.769	2.000	0.128	0.925
ID3214363	3214363	36	40.026	21.209	19.730	0	187	187	2	1	-10921639	183.429	178	153	219	3852	20.420	2.000	0.095	1.551
ID3214362	3214362	25	37.120	16.276	20.075	0	187	187	2	1	-10921639	157.286	161	101	208	3303	29.268	2.000	0.090	0.890
ID3214365	3214365	26	85.084	33.746	24.810	0	187	187	2	1	-10921639	198.762	200	117	255	4174	50.062	4.800	0.232	1.496
ID3214364	3214364	35	31.660	13.859	23.842	0	187	187	2	1	-10921639	117.714	120	71	172	2472	24.115	2.000	0.092	0.819
ID3214367	3214367	24	38.176	22.112	32.549	0	187	187	2	1	-10921639	131.381	128	87	172	2759	24.109	4.800	0.137	1.309
ID3214366	3214366	30	72.775	28.987	28.103	0	187	187	2	1	-10921639	194.524	194	106	255	4085	47.049	2.000	0.161	1.148
ID3214353	3214353	35	33.989	13.963	24.155	0	188	188	2	1	-10921639	122.810	126	85	175	2579	21.621	2.000	0.110	1.128
ID3214352	3214352	36	40.186	21.321	19.558	0	188	188	2	1	-10921639	182.857	178	153	224	3840	21.266	2.000	0.097	1.521
ID3214355	3214355	30	56.970	28.658	27.664	0	188	188	2	1	-10921639	189.857	194	109	255	3987	42.411	2.000	0.125	0.992
ID3214354	3214354	26	77.864	33.783	24.804	0	188	188	2	1	-10921639	187.333	178	115	255	3934	48.233	2.000	0.206	1.328
ID3214357	3214357	37	81.925	14.401	35.996	0	188	188	2	1	-10921639	217.952	255	137	255	4577	43.330	4.800	0.219	1.808
ID3214356	3214356	24	39.490	22.274	32.775	0	188	188	2	1	-10921639	131.810	131	87	175	2768	24.165	2.000	0.129	1.247
ID3214358	3214358	32	81.053	15.772	36.384	0	188	188	2	1	-10921639	230.190	255	150	255	4834	35.485	4.800	0.235	2.465
ID3214349	3214349	34	70.235	15.458	13.520	0	188	188	2	1	-10921639	188.048	194	101	255	3949	53.102	2.000	0.166	1.007
ID3214348	3214348	29	54.529	20.580	11.924	0	188	188	2	1	-10921639	171.429	180	95	252	3600	45.249	2.000	0.123	0.830
ID3214351	3214351	25	39.227	15.902	19.530	0	188	188	2	1	-10921639	157.190	159	95	205	3301	29.852	2.000	0.095	0.911
ID3214350	3214350	28	39.156	28.944	17.532	0	188	188	2	1	-10921639	133.762	139	87	167	2809	23.962	4.800	0.155	1.501
ID3214369	3214369	29	63.887	20.365	11.961	0	189	189	2	1	-10921639	193.905	194	123	255	4072	38.174	4.800	0.160	1.403
ID3214371	3214371	28	43.839	29.222	17.233	0	189	189	2	1	-10921639	129.810	128	82	178	2726	29.946	4.800	0.173	1.278
ID3214370	3214370	34	69.550	15.483	13.728	0	189	189	2	1	-10921639	185.714	172	112	255	3900	51.831	2.000	0.161	0.991
ID3214373	3214373	36	50.926	20.958	19.462	0	189	189	2	1	-10921639	182.571	175	131	246	3834	32.788	2.000	0.110	1.108
ID3214372	3214372	25	41.240	15.708	19.467	0	189	189	2	1	-10921639	166.095	164	128	219	3488	26.559	2.000	0.086	0.990
ID3214375	3214375	26	81.035	33.995	24.733	0	189	189	2	1	-10921639	183.000	178	101	255	3843	48.589	2.000	0.216	1.336
ID3214374	3214374	35	30.852	14.073	24.234	0	189	189	2	1	-10921639	128.905	128	93	170	2707	20.032	2.000	0.099	1.162
ID3214377	3214377	24	37.099	22.143	32.568	0	189	189	2	1	-10921639	133.524	134	90	175	2804	26.020	2.000	0.124	1.135
ID3214376	3214376	30	63.495	28.349	26.670	0	189	189	2	1	-10921639	207.095	213	123	255	4349	44.377	4.800	0.159	1.284
ID3214379	3214379	32	76.903	16.159	36.338	0	189	189	2	1	-10921639	231.714	255	153	255	4866	34.378	4.800	0.216	2.396
ID3214378	3214378	37	79.368	14.185	35.945	0	189	189	2	1	-10921639	223.048	255	148	255	4684	38.340	4.800	0.216	2.065
ID3214385	3214385	35	27.297	14.195	25.415	0	190	190	2	1	-10921639	122.143	126	87	148	2565	17.359	4.800	0.112	1.412
ID3214384	3214384	36	61.477	21.159	19.618	0	190	190	2	1	-10921639	193.333	183	153	255	4060	33.152	2.000	0.137	1.402
ID3214387	3214387	30	63.976	28.170	26.119	0	190	190	2	1	-10921639	216.952	213	159	255	4556	31.673	4.800	0.163	1.923
ID3214386	3214386	26	78.756	33.797	24.835	0	190	190	2	1	-10921639	177.333	175	104	255	3724	47.899	2.000	0.214	1.304
ID3214389	3214389	37	79.622	14.319	35.837	0	190	190	2	1	-10921639	222.190	255	145	255	4666	40.138	4.800	0.217	1.978
ID3214388	3214388	24	36.276	22.303	32.863	0	190	190	2	1	-10921639	136.476	137	101	175	2866	19.294	4.800	0.123	1.544
ID3214390	3214390	32	79.040	15.820	36.355	0	190	190	2	1	-10921639	233.286	255	159	255	4899	31.517	4.800	0.229	2.754
ID3214381	3214381	34	68.258	15.473	13.665	0	190	190	2	1	-10921639	191.143	200	98	255	4014	50.861	2.000	0.163	1.054
ID3214380	3214380	29	70.445	20.586	12.176	0	190	190	2	1	-10921639	181.000	200	79	255	3801	56.267	2.000	0.180	0.983
ID3214383	3214383	25	46.887	15.652	19.400	0	190	190	2	1	-10921639	164.857	153	128	219	3462	31.944	2.000	0.094	0.888
ID3214382	3214382	28	38.971	28.992	17.535	0	190	190	2	1	-10921639	135.238	137	90	167	2840	22.950	4.800	0.148	1.521
ID3214400	3214400	32	76.959	16.271	36.558	0	191	191	2	1	-10921639	218.571	235	120	255	4590	47.995	4.800	0.214	1.607
ID3214391	3214391	29	68.517	20.559	12.408	0	191	191	2	1	-10921639	174.476	183	76	255	3664	59.669	2.000	0.169	0.844
ID3214393	3214393	28	39.415	29.030	17.515	0	191	191	2	1	-10921639	123.857	126	82	159	2601	23.279	2.000	0.146	1.354
ID3214392	3214392	34	64.908	15.285	13.756	0	191	191	2	1	-10921639	186.762	183	104	255	3922	43.979	2.000	0.155	1.142
ID3214395	3214395	36	50.846	21.136	19.449	0	191	191	2	1	-10921639	185.143	180	131	255	3888	34.062	2.000	0.104	1.027
ID3214394	3214394	25	56.706	15.883	19.264	0	191	191	2	1	-10921639	169.333	156	117	255	3556	36.965	2.000	0.112	0.920
ID3214397	3214397	26	75.690	33.835	24.623	0	191	191	2	1	-10921639	178.476	178	95	255	3748	48.623	4.800	0.214	1.293
ID3214396	3214396	30	56.541	28.537	25.107	0	191	191	2	1	-10921639	205.714	200	156	255	4320	29.384	6.299	0.131	1.621
ID3214399	3214399	37	82.136	14.212	35.883	0	191	191	2	1	-10921639	215.190	230	128	255	4519	43.684	4.800	0.215	1.741
ID3214398	3214398	24	28.326	22.058	32.659	0	191	191	2	1	-10921639	123.048	120	90	167	2584	19.924	2.000	0.086	0.978
ID3214417	3214417	37	80.268	14.141	35.834	0	192	192	2	1	-10921639	217.381	255	126	255	4565	44.600	4.800	0.210	1.689
ID3214416	3214416	30	61.276	27.719	25.595	0	192	192	2	1	-10921639	214.667	216	150	255	4508	31.858	4.800	0.166	1.918
ID3214411	3214411	34	57.305	15.829	13.821	0	192	192	2	1	-10921639	198.143	202	142	255	4161	33.337	4.800	0.137	1.428
ID3214410	3214410	29	64.369	20.036	12.189	0	192	192	2	1	-10921639	194.524	200	104	252	4085	45.478	4.800	0.169	1.236
ID3214413	3214413	25	53.257	15.791	19.203	0	192	192	2	1	-10921639	172.762	161	120	255	3628	34.644	2.000	0.101	0.915
ID3214412	3214412	28	44.510	29.022	17.701	0	192	192	2	1	-10921639	132.810	131	85	175	2789	28.015	2.000	0.156	1.281
ID3214415	3214415	26	75.107	33.821	24.511	0	192	192	2	1	-10921639	181.905	189	95	255	3820	50.027	4.800	0.208	1.254
ID3214414	3214414	36	59.550	21.031	19.450	0	192	192	2	1	-10921639	196.333	194	142	255	4123	33.896	2.000	0.132	1.353
ID3214401	3214401	38	45.758	18.649	11.833	0	193	193	2	1	-10921639	188.476	197	128	230	3958	32.537	7.600	0.125	1.284
ID3214403	3214403	34	51.509	15.992	13.946	0	193	193	2	1	-10921639	185.810	178	139	246	3902	32.098	4.800	0.124	1.279
ID3214402	3214402	29	48.854	20.374	12.153	0	193	193	2	1	-10921639	180.905	191	106	230	3799	37.842	7.600	0.130	1.096
ID3214405	3214405	25	58.431	15.951	19.232	0	193	193	2	1	-10921639	171.952	167	115	255	3611	36.627	2.000	0.117	0.984
ID3214404	3214404	28	47.741	29.428	17.278	0	193	193	2	1	-10921639	127.762	123	74	194	2683	34.361	2.000	0.160	1.027
ID3214407	3214407	30	60.791	27.700	25.169	0	193	193	2	1	-10921639	207.095	213	150	255	4349	29.680	4.800	0.150	1.825
ID3214406	3214406	36	49.035	21.397	19.422	0	193	193	2	1	-10921639	187.333	180	137	246	3934	31.458	2.000	0.098	1.064
ID3214409	3214409	37	80.307	14.379	35.855	0	193	193	2	1	-10921639	216.143	244	123	255	4539	44.917	4.800	0.213	1.690
ID3214408	3214408	26	71.585	33.586	24.541	0	193	193	2	1	-10921639	175.381	180	95	255	3683	51.228	4.800	0.201	1.146
ID3214432	3214432	37	80.282	15.515	36.148	0	194	194	2	1	-10921639	228.905	252	167	255	4807	32.204	4.800	0.228	2.644
ID3214425	3214425	38	62.567	18.645	12.019	0	194	194	2	1	-10921639	197.571	200	117	255	4149	39.817	7.600	0.158	1.356
ID3214427	3214427	28	60.458	29.668	17.232	0	194	194	2	1	-10921639	129.667	131	54	227	2723	48.335	2.000	0.178	0.812
ID3214426	3214426	34	43.918	15.764	13.914	0	194	194	2	1	-10921639	184.619	186	131	246	3877	33.197	2.000	0.092	0.937
ID3214429	3214429	36	38.923	21.375	19.378	0	194	194	2	1	-10921639	180.571	183	134	233	3792	28.626	2.000	0.073	0.861
ID3214428	3214428	25	58.034	15.949	19.099	0	194	194	2	1	-10921639	178.429	172	123	252	3747	34.609	2.000	0.125	1.144
ID3214431	3214431	26	69.262	33.254	24.564	0	194	194	2	1	-10921639	182.190	175	101	246	3826	45.311	4.800	0.194	1.307
ID3214430	3214430	30	43.644	27.355	25.022	0	194	194	2	1	-10921639	182.952	183	145	227	3842	26.187	4.800	0.114	1.433
ID3214419	3214419	28	58.930	29.625	17.132	0	195	195	2	1	-10921639	133.905	134	63	208	2812	42.838	2.000	0.196	1.026
ID3214418	3214418	38	61.194	18.070	12.561	0	195	195	2	1	-10921639	207.714	202	145	255	4362	33.743	4.800	0.152	1.623
ID3214421	3214421	36	42.338	21.083	19.653	0	195	195	2	1	-10921639	184.286	180	139	246	3870	28.480	2.000	0.084	1.006
ID3214420	3214420	25	61.716	16.040	19.263	0	195	195	2	1	-10921639	182.095	183	131	246	3824	34.042	2.000	0.149	1.387
ID3214423	3214423	26	69.944	33.364	24.518	0	195	195	2	1	-10921639	178.524	180	95	255	3749	43.362	4.800	0.196	1.347
ID3214422	3214422	30	51.093	26.848	25.006	0	195	195	2	1	-10921639	183.857	178	134	233	3861	27.087	4.800	0.131	1.568
ID3214424	3214424	37	82.116	15.494	36.175	0	195	195	2	1	-10921639	224.810	238	145	255	4721	34.656	4.800	0.235	2.472
ID3214451	3214451	38	62.773	17.897	12.803	0	196	196	2	1	-10921639	196.905	202	142	255	4135	34.239	2.000	0.147	1.472
ID3214453	3214453	28	58.997	29.650	17.209	0	196	196	2	1	-10921639	135.762	137	60	230	2851	47.734	2.000	0.178	0.860
ID3214452	3214452	39	44.680	21.688	13.674	0	196	196	2	1	-10921639	165.238	167	104	227	3470	37.166	2.000	0.098	0.790
ID3214455	3214455	36	37.322	21.452	19.522	0	196	196	2	1	-10921639	182.476	178	137	235	3832	27.241	2.000	0.074	0.928
ID3214454	3214454	25	63.428	16.138	19.343	0	196	196	2	1	-10921639	180.333	183	120	255	3787	37.075	2.000	0.150	1.265
ID3214457	3214457	30	53.494	26.531	24.987	0	196	196	2	1	-10921639	182.095	178	112	233	3824	31.518	2.000	0.138	1.398
ID3214456	3214456	26	71.340	33.533	24.420	0	196	196	2	1	-10921639	166.333	161	106	244	3493	43.299	4.800	0.242	1.499
ID3214459	3214459	37	87.180	15.702	36.157	0	196	196	2	1	-10921639	223.190	241	161	255	4687	36.013	4.800	0.254	2.510
ID3214458	3214458	40	30.468	21.417	32.609	0	196	196	2	1	-10921639	136.095	137	101	172	2858	19.253	4.800	0.094	1.210
ID3214433	3214433	38	58.533	17.464	12.999	0	197	197	2	1	-10921639	184.762	186	120	241	3880	32.854	4.800	0.175	1.677
ID3214435	3214435	28	58.607	29.861	17.234	0	197	197	2	1	-10921639	130.524	137	60	205	2741	42.121	2.000	0.187	0.978
ID3214434	3214434	39	37.417	21.629	13.771	0	197	197	2	1	-10921639	159.190	161	101	202	3343	31.061	2.000	0.090	0.844
ID3214437	3214437	25	58.554	16.508	19.681	0	197	197	2	1	-10921639	173.714	172	117	244	3648	36.317	2.000	0.143	1.197
ID3214436	3214436	36	42.744	22.279	19.307	0	197	197	2	1	-10921639	190.905	186	150	235	4009	25.659	2.000	0.097	1.318
ID3214439	3214439	30	59.817	26.522	24.907	0	197	197	2	1	-10921639	186.762	183	109	255	3922	35.415	2.000	0.148	1.360
ID3214438	3214438	26	89.746	33.743	24.187	0	197	197	2	1	-10921639	174.762	172	90	241	3670	49.531	4.800	0.284	1.560
ID3214441	3214441	37	88.438	15.429	36.145	0	197	197	2	1	-10921639	210.429	208	120	255	4419	44.926	4.800	0.250	1.873
ID3214440	3214440	40	44.473	20.997	32.437	0	197	197	2	1	-10921639	146.667	137	106	200	3080	25.523	2.000	0.140	1.414
ID3214467	3214467	38	69.101	17.512	12.877	0	198	198	2	1	-10921639	190.762	189	139	255	4006	35.477	2.000	0.172	1.575
ID3214469	3214469	28	63.328	29.826	17.229	0	198	198	2	1	-10921639	131.905	142	60	208	2770	46.365	2.000	0.198	0.939
ID3214468	3214468	39	39.241	22.145	14.030	0	198	198	2	1	-10921639	163.762	167	109	211	3439	29.052	2.000	0.096	0.991
ID3214471	3214471	36	35.990	21.546	19.394	0	198	198	2	1	-10921639	186.571	186	145	227	3918	23.744	2.000	0.090	1.301
ID3214470	3214470	25	39.240	16.531	19.480	0	198	198	2	1	-10921639	164.429	167	120	205	3453	25.575	2.000	0.098	1.144
ID3214473	3214473	30	60.903	26.071	24.865	0	198	198	2	1	-10921639	185.571	180	131	255	3897	32.400	4.800	0.152	1.515
ID3214472	3214472	26	96.462	33.988	24.037	0	198	198	2	1	-10921639	181.714	186	106	252	3816	47.407	4.800	0.308	1.806
ID3214475	3214475	37	88.496	15.228	36.162	0	198	198	2	1	-10921639	212.048	211	137	255	4453	39.561	4.800	0.256	2.185
ID3214474	3214474	40	59.215	21.072	32.404	0	198	198	2	1	-10921639	158.476	150	104	235	3328	34.809	2.000	0.166	1.296
ID3214449	3214449	40	73.183	20.577	32.198	0	199	199	2	1	-10921639	178.619	178	104	255	3751	44.126	4.800	0.202	1.359
ID3214448	3214448	30	60.813	26.268	24.657	0	199	199	2	1	-10921639	189.238	180	137	255	3974	35.627	2.000	0.142	1.318
ID3214450	3214450	37	87.898	15.444	36.354	0	199	199	2	1	-10921639	210.476	211	139	255	4420	40.648	4.800	0.254	2.100
ID3214443	3214443	39	34.349	22.307	13.819	0	199	199	2	1	-10921639	158.095	156	112	194	3320	22.356	2.000	0.086	1.125
ID3214442	3214442	38	77.532	17.091	13.231	0	199	199	2	1	-10921639	190.333	186	126	255	3997	38.850	4.800	0.211	1.706
ID3214445	3214445	36	34.711	21.629	19.457	0	199	199	2	1	-10921639	191.143	189	145	222	4014	22.883	4.800	0.088	1.345
ID3214444	3214444	28	57.224	29.754	17.494	0	199	199	2	1	-10921639	131.476	137	57	211	2761	48.359	2.000	0.182	0.839
ID3214447	3214447	26	104.587	34.074	24.118	0	199	199	2	1	-10921639	204.714	208	139	255	4299	45.777	4.800	0.320	2.170
ID3214446	3214446	25	28.408	16.910	19.841	0	199	199	2	1	-10921639	156.524	153	106	189	3287	24.005	3.200	0.081	0.977
ID3214465	3214465	40	78.736	20.782	32.228	0	200	200	2	1	-10921639	177.333	170	95	255	3724	46.823	2.000	0.212	1.326
ID3214464	3214464	30	59.402	25.865	24.634	0	200	200	2	1	-10921639	187.143	189	123	255	3930	36.075	4.800	0.148	1.336
ID3214466	3214466	37	90.164	15.255	36.267	0	200	200	2	1	-10921639	200.810	197	123	255	4217	43.597	4.800	0.261	1.909
ID3214461	3214461	28	57.515	29.726	17.512	0	200	200	2	1	-10921639	142.333	148	68	219	2989	41.473	2.000	0.165	0.972
ID3214460	3214460	38	77.816	17.071	13.305	0	200	200	2	1	-10921639	189.190	183	131	255	3973	40.687	4.800	0.213	1.632
ID3214463	3214463	26	96.492	34.282	24.086	0	200	200	2	1	-10921639	204.000	205	150	255	4284	38.126	4.800	0.294	2.430
ID3214462	3214462	36	41.385	21.316	19.603	0	200	200	2	1	-10921639	188.810	186	150	244	3965	26.294	2.000	0.089	1.179
ID3214481	3214481	30	50.251	25.858	24.619	0	201	201	2	1	-10921639	181.952	180	123	235	3821	33.440	2.000	0.127	1.223
ID3214480	3214480	26	93.299	34.178	24.016	0	201	201	2	1	-10921639	207.905	211	156	255	4366	36.228	4.800	0.279	2.507
ID3214483	3214483	37	86.532	15.492	36.439	0	201	201	2	1	-10921639	204.571	200	123	255	4296	44.496	4.800	0.255	1.868
ID3214482	3214482	40	84.820	20.802	32.137	0	201	201	2	1	-10921639	192.810	180	109	255	4049	47.379	2.000	0.221	1.473
ID3214477	3214477	39	29.330	22.628	13.698	0	201	201	2	1	-10921639	143.333	150	76	175	3010	29.562	2.000	0.080	0.717
ID3214476	3214476	38	80.474	16.960	13.539	0	201	201	2	1	-10921639	196.810	197	134	255	4133	40.858	2.000	0.203	1.627
ID3214479	3214479	36	53.746	22.338	19.021	0	201	201	2	1	-10921639	204.238	205	145	252	4289	31.961	2.000	0.124	1.412
ID3214478	3214478	28	57.380	29.896	17.244	0	201	201	2	1	-10921639	134.667	145	65	216	2828	42.324	2.000	0.175	0.948
ID3214485	3214485	39	31.227	22.427	13.642	0	202	202	2	1	-10921639	148.190	150	104	180	3112	20.126	2.000	0.084	1.141
ID3214484	3214484	38	68.233	17.022	13.761	0	202	202	2	1	-10921639	177.762	164	137	249	3733	34.025	2.000	0.178	1.581
ID3214487	3214487	36	45.414	21.570	19.281	0	202	202	2	1	-10921639	197.619	200	161	238	4150	24.683	4.800	0.110	1.584
ID3214486	3214486	28	53.507	29.875	17.231	0	202	202	2	1	-10921639	130.952	134	76	208	2750	38.512	2.000	0.170	0.988
ID3214489	3214489	26	79.177	34.022	23.852	0	202	202	2	1	-10921639	202.571	211	142	252	4254	34.374	4.800	0.248	2.342
ID3214488	3214488	30	49.228	26.321	24.191	0	202	202	2	1	-10921639	183.667	183	139	238	3857	30.089	2.000	0.117	1.277
ID3214491	3214491	37	76.495	15.604	36.343	0	202	202	2	1	-10921639	189.048	186	131	246	3970	37.099	4.800	0.231	1.912
ID3214490	3214490	40	79.534	20.824	32.312	0	202	202	2	1	-10921639	179.286	172	123	255	3765	43.881	2.000	0.213	1.433
ID3214499	3214499	28	45.301	29.778	17.156	0	203	203	2	1	-10921639	123.238	131	60	186	2588	37.070	2.000	0.151	0.872
ID3214498	3214498	38	48.179	17.062	14.046	0	203	203	2	1	-10921639	157.571	161	109	205	3309	26.654	4.800	0.146	1.506
ID3214501	3214501	30	31.925	25.515	24.497	0	203	203	2	1	-10921639	177.095	172	139	205	3719	20.642	4.800	0.089	1.400
ID3214500	3214500	36	44.817	20.629	19.589	0	203	203	2	1	-10921639	189.619	191	145	244	3982	29.805	2.000	0.098	1.135
ID3214503	3214503	40	74.551	20.774	32.444	0	203	203	2	1	-10921639	169.238	167	104	255	3554	45.973	2.000	0.201	1.233
ID3214502	3214502	26	73.169	33.972	24.144	0	203	203	2	1	-10921639	188.619	197	126	233	3961	32.284	4.800	0.233	2.208
ID3214504	3214504	37	68.713	15.453	36.232	0	203	203	2	1	-10921639	173.143	183	112	219	3636	34.738	4.800	0.226	1.840
ID3214515	3214515	36	51.481	21.096	19.040	0	204	204	2	1	-10921639	198.333	200	156	252	4165	23.038	4.800	0.125	1.917
ID3214514	3214514	28	39.960	29.726	17.014	0	204	204	2	1	-10921639	125.333	128	65	178	2632	35.948	2.000	0.130	0.802
ID3214517	3214517	26	62.712	34.081	24.188	0	204	204	2	1	-10921639	180.095	180	115	219	3782	30.783	4.800	0.199	1.941
ID3214516	3214516	41	37.826	28.217	23.016	0	204	204	2	1	-10921639	195.762	197	150	227	4111	22.138	4.800	0.090	1.467
ID3214519	3214519	37	55.024	15.583	36.102	0	204	204	2	1	-10921639	158.429	167	117	194	3327	24.429	4.800	0.185	2.029
ID3214518	3214518	40	67.926	20.705	32.489	0	204	204	2	1	-10921639	174.190	170	120	255	3658	39.338	4.800	0.186	1.389
ID3214497	3214497	37	51.603	15.203	36.250	0	205	205	2	1	-10921639	144.524	150	98	180	3035	26.466	4.800	0.203	1.844
ID3214496	3214496	40	66.370	20.729	32.413	0	205	205	2	1	-10921639	167.714	159	106	241	3522	36.805	2.000	0.191	1.461
ID3214493	3214493	36	49.115	20.462	19.454	0	205	205	2	1	-10921639	187.238	191	134	241	3932	29.516	4.800	0.128	1.444
ID3214492	3214492	28	31.946	29.547	17.039	0	205	205	2	1	-10921639	118.381	120	57	170	2486	36.390	2.000	0.107	0.631
ID3214495	3214495	26	45.662	34.513	24.775	0	205	205	2	1	-10921639	136.333	139	76	189	2863	36.486	4.800	0.162	1.040
ID3214494	3214494	41	33.967	28.461	21.512	0	205	205	2	1	-10921639	198.476	194	167	219	4168	13.830	4.800	0.089	2.335
ID3214513	3214513	37	43.052	15.415	36.208	0	206	206	2	1	-10921639	131.333	145	76	167	2758	26.887	4.800	0.177	1.466
ID3214512	3214512	40	58.034	20.862	32.045	0	206	206	2	1	-10921639	155.048	150	98	219	3256	30.867	2.000	0.169	1.450
ID3214509	3214509	36	53.098	20.152	19.956	0	206	206	2	1	-10921639	184.381	186	145	233	3872	26.168	4.800	0.145	1.783
ID3214511	3214511	26	38.475	35.086	25.082	0	206	206	2	1	-10921639	122.952	123	79	167	2582	27.755	2.000	0.137	1.068
ID3214510	3214510	41	39.390	28.475	21.131	0	206	206	2	1	-10921639	190.762	197	156	224	4006	19.892	4.800	0.105	1.817
ID3214521	3214521	36	53.141	19.497	20.470	0	207	207	2	1	-10921639	176.905	180	123	238	3715	32.973	4.800	0.149	1.395
ID3214520	3214520	None	27.097	17.390	11.839	0	207	207	2	1	-10921639	89.905	90	65	123	1888	17.050	2.000	0.134	1.247
ID3214523	3214523	None	36.219	32.015	22.862	0	207	207	2	1	-10921639	163.905	167	117	197	3442	21.438	4.800	0.107	1.477
ID3214522	3214522	41	32.096	27.811	21.817	0	207	207	2	1	-10921639	181.524	180	150	213	3812	16.777	4.800	0.076	1.531
ID3214525	3214525	40	54.894	20.938	32.158	0	207	207	2	1	-10921639	146.381	142	85	219	3074	30.993	2.000	0.159	1.299
ID3214524	3214524	26	31.251	35.002	24.551	0	207	207	2	1	-10921639	118.619	120	63	170	2491	30.413	7.600	0.128	0.884
ID3214526	3214526	37	38.275	14.725	35.699	0	207	207	2	1	-10921639	124.381	126	76	153	2612	22.598	4.800	0.170	1.602
ID3214505	3214505	36	51.634	19.767	20.838	0	208	208	2	1	-10921639	169.238	167	112	222	3554	28.219	2.000	0.132	1.403
ID3214507	3214507	40	45.839	20.860	32.061	0	208	208	2	1	-10921639	135.524	131	90	191	2846	25.394	2.000	0.137	1.287
ID3214506	3214506	26	31.306	35.184	24.580	0	208	208	2	1	-10921639	110.762	112	68	145	2326	23.874	7.600	0.146	1.181
ID3214508	3214508	37	45.746	15.423	36.182	0	208	208	2	1	-10921639	115.238	112	65	156	2420	26.584	4.800	0.207	1.487
ID3214529	3214529	40	39.679	21.153	32.305	0	209	209	2	1	-10921639	130.095	123	101	172	2732	20.983	2.000	0.124	1.369
ID3214528	3214528	26	33.856	34.990	24.784	0	209	209	2	1	-10921639	106.143	109	54	139	2229	23.854	7.600	0.161	1.234
ID3214530	3214530	37	38.351	15.442	36.351	0	209	209	2	1	-10921639	104.762	106	63	139	2200	22.768	4.800	0.189	1.463
ID3214527	3214527	36	50.286	20.190	21.077	0	209	209	2	1	-10921639	173.762	178	131	227	3649	27.450	7.600	0.130	1.454
ID3214533	3214533	37	41.334	15.098	35.884	0	210	210	2	1	-10921639	111.048	109	68	145	2332	23.876	4.800	0.201	1.556
ID3214532	3214532	26	34.295	34.562	24.948	0	210	210	2	1	-10921639	105.905	104	57	148	2224	27.309	4.800	0.167	1.108
ID3214531	3214531	36	36.148	20.179	21.145	0	210	210	2	1	-10921639	161.905	164	123	194	3400	19.847	4.800	0.106	1.559
ID3214537	3214537	37	35.173	15.301	35.989	0	211	211	2	1	-10921639	99.571	104	63	131	2091	21.049	4.800	0.188	1.496
ID3214536	3214536	None	31.636	25.069	25.028	0	211	211	2	1	-10921639	161.905	164	131	197	3400	17.779	2.000	0.079	1.328
ID3214535	3214535	26	31.819	34.055	24.195	0	211	211	2	1	-10921639	108.524	115	63	139	2279	23.676	4.800	0.168	1.316
ID3214534	3214534	None	28.472	17.072	19.297	0	211	211	2	1	-10921639	132.810	137	95	172	2789	20.598	2.000	0.091	1.079
ID3214539	3214539	37	38.468	15.491	35.735	0	212	212	2	1	-10921639	97.381	104	49	137	2045	26.783	4.800	0.216	1.291
ID3214538	3214538	26	35.100	34.683	24.864	0	212	212	2	1	-10921639	92.238	90	43	137	1937	28.288	2.000	0.174	0.968
ID3214541	3214541	26	36.838	34.395	25.222	0	213	213	2	1	-10921639	107.952	109	71	148	2267	20.463	4.800	0.174	1.568
ID3214542	3214542	37	32.099	15.733	36.263	0	213	213	2	1	-10921639	103.143	104	79	131	2166	14.677	4.800	0.169	2.034
ID3214540	3214540	37	38.222	15.564	36.119	0	214	214	2	1	-10921639	107.000	104	74	148	2247	16.541	4.800	0.197	2.126
ID3214545	3214545	None	28.566	34.167	25.480	0	215	215	2	1	-10921639	103.238	106	71	128	2168	16.124	4.800	0.157	1.741
ID3214546	3214546	37	38.910	15.515	35.688	0	215	215	2	1	-10921639	110.286	112	71	145	2316	18.916	4.800	0.200	1.945
ID3214544	3214544	37	31.340	15.772	35.751	0	216	216	2	1	-10921639	93.857	98	65	123	1971	17.304	4.800	0.179	1.645
ID3214543	3214543	42	27.758	21.488	20.267	0	216	216	2	1	-10921639	142.381	142	117	170	2990	16.274	4.800	0.097	1.542
ID3214552	3214552	37	32.480	16.137	36.663	0	217	217	2	1	-10921639	93.190	98	49	123	1957	21.771	4.800	0.192	1.379
ID3214551	3214551	43	36.115	33.039	26.142	0	217	217	2	1	-10921639	103.238	104	57	137	2168	21.373	7.600	0.161	1.338
ID3214550	3214550	42	29.143	21.192	20.131	0	217	217	2	1	-10921639	141.619	142	117	170	2974	14.379	4.800	0.099	1.769
ID3214557	3214557	37	35.178	16.179	36.314	0	218	218	2	1	-10921639	101.429	104	68	131	2130	15.958	4.800	0.194	2.062
ID3214556	3214556	43	36.942	32.227	26.871	0	218	218	2	1	-10921639	100.952	104	52	137	2120	22.708	2.000	0.172	1.306
ID3214555	3214555	42	31.267	22.065	20.774	0	218	218	2	1	-10921639	139.619	137	112	180	2932	16.773	2.000	0.093	1.417
ID3214549	3214549	37	38.166	16.183	36.228	0	219	219	2	1	-10921639	98.667	95	71	126	2072	18.006	4.800	0.209	1.897
ID3214548	3214548	43	37.136	31.915	27.083	0	219	219	2	1	-10921639	96.619	101	46	137	2029	24.219	2.000	0.170	1.160
ID3214547	3214547	42	33.762	21.750	20.958	0	219	219	2	1	-10921639	138.667	134	115	178	2912	18.556	2.000	0.096	1.303
ID3214560	3214560	37	29.362	16.145	36.208	0	220	220	2	1	-10921639	97.714	101	74	120	2052	13.495	4.800	0.167	2.071
ID3214559	3214559	43	29.007	31.660	27.369	0	220	220	2	1	-10921639	88.857	87	35	126	1866	23.463	2.000	0.142	0.940
ID3214558	3214558	42	38.145	21.679	20.692	0	220	220	2	1	-10921639	137.524	131	112	186	2888	19.962	2.000	0.116	1.436
ID3214553	3214553	42	40.840	21.608	20.754	0	221	221	2	1	-10921639	142.429	139	112	183	2991	18.967	4.800	0.145	1.907
ID3214554	3214554	37	33.757	15.976	36.048	0	221	221	2	1	-10921639	97.857	101	65	126	2055	16.904	4.800	0.180	1.764
ID3214561	3214561	42	47.931	21.373	21.041	0	222	222	2	1	-10921639	142.667	139	104	202	2996	26.556	2.000	0.146	1.371
ID3214562	3214562	37	31.697	16.510	36.100	0	222	222	2	1	-10921639	94.286	95	63	123	1980	17.292	2.000	0.156	1.474
ID3214564	3214564	37	32.232	16.436	36.126	0	223	223	2	1	-10921639	93.714	93	68	120	1968	16.245	4.800	0.187	1.820
ID3214563	3214563	42	39.763	21.568	21.309	0	223	223	2	1	-10921639	138.952	137	95	175	2918	20.944	4.800	0.146	1.691
ID3214565	3214565	42	37.912	21.214	21.737	0	224	224	2	1	-10921639	135.571	131	101	172	2847	21.456	7.600	0.123	1.389
ID3214566	3214566	37	29.428	16.837	36.035	0	224	224	2	1	-10921639	91.905	93	71	120	1930	14.788	4.800	0.159	1.702
ID3214575	3214575	37	28.199	16.214	36.478	0	225	225	2	1	-10921639	90.524	87	68	117	1901	12.528	4.800	0.171	2.110
ID3214574	3214574	42	28.959	21.426	21.758	0	225	225	2	1	-10921639	126.429	126	98	167	2655	20.319	2.000	0.093	1.063
ID3214568	3214568	37	28.109	16.234	36.368	0	226	226	2	1	-10921639	89.143	87	68	109	1872	12.212	4.800	0.178	2.209
ID3214567	3214567	44	31.276	16.566	20.033	0	226	226	2	1	-10921639	103.143	98	79	137	2166	17.422	2.000	0.134	1.397
ID3214573	3214573	37	31.723	16.071	36.352	0	227	227	2	1	-10921639	92.286	93	68	115	1938	13.413	4.800	0.199	2.281
ID3214572	3214572	None	29.743	21.689	21.848	0	227	227	2	1	-10921639	125.667	120	101	164	2639	17.448	2.000	0.095	1.248
ID3214571	3214571	44	36.161	16.098	20.325	0	227	227	2	1	-10921639	104.476	98	76	145	2194	23.036	2.000	0.155	1.215
ID3214569	3214569	44	30.898	15.958	20.503	0	228	228	2	1	-10921639	102.476	101	65	145	2152	20.892	2.000	0.120	1.054
ID3214570	3214570	37	37.583	15.613	36.347	0	228	228	2	1	-10921639	89.381	87	60	117	1877	16.039	4.800	0.232	2.098
ID3214588	3214588	37	36.889	15.657	36.281	0	229	229	2	1	-10921639	94.762	93	63	120	1990	16.214	4.800	0.224	2.143
ID3214587	3214587	45	27.774	21.496	22.971	0	229	229	2	1	-10921639	132.476	131	104	172	2782	18.883	7.600	0.081	1.056
ID3214586	3214586	44	44.241	16.066	20.143	0	229	229	2	1	-10921639	119.905	123	90	172	2518	23.952	2.000	0.178	1.513
ID3214577	3214577	46	29.539	29.415	22.189	0	230	230	2	1	-10921639	111.524	117	71	142	2342	17.264	4.800	0.132	1.505
ID3214576	3214576	44	42.855	16.469	20.429	0	230	230	2	1	-10921639	112.667	104	74	167	2366	28.212	2.000	0.177	1.201
ID3214579	3214579	37	36.577	16.204	36.134	0	230	230	2	1	-10921639	94.238	98	71	126	1979	16.727	4.800	0.209	1.946
ID3214578	3214578	45	32.745	21.729	22.733	0	230	230	2	1	-10921639	134.905	128	106	180	2833	18.705	2.000	0.104	1.358
ID3214589	3214589	44	51.925	16.399	20.340	0	231	231	2	1	-10921639	111.905	109	74	172	2350	32.741	2.000	0.209	1.182
ID3214591	3214591	45	31.891	22.264	23.039	0	231	231	2	1	-10921639	121.381	126	74	172	2549	23.215	2.000	0.096	0.917
ID3214590	3214590	46	29.566	29.131	21.861	0	231	231	2	1	-10921639	110.190	115	68	134	2314	18.500	4.800	0.146	1.519
ID3214585	3214585	45	34.236	22.545	23.447	0	232	232	2	1	-10921639	125.048	126	74	170	2626	24.512	2.000	0.111	1.016
ID3214584	3214584	46	32.446	28.557	21.713	0	232	232	2	1	-10921639	108.571	115	74	145	2280	20.956	4.800	0.160	1.432
ID3214583	3214583	44	60.790	16.194	20.164	0	232	232	2	1	-10921639	122.667	112	85	186	2576	32.141	2.000	0.237	1.462
ID3214581	3214581	46	28.126	29.005	21.051	0	233	233	2	1	-10921639	95.571	101	54	123	2007	21.219	4.800	0.141	1.114
ID3214580	3214580	44	52.490	15.982	20.311	0	233	233	2	1	-10921639	114.905	112	79	172	2413	28.716	2.000	0.208	1.380
ID3214582	3214582	45	43.965	22.784	23.796	0	233	233	2	1	-10921639	134.190	128	109	183	2818	20.772	2.000	0.149	1.674
ID3214593	3214593	45	43.818	23.123	23.771	0	234	234	2	1	-10921639	135.714	128	106	178	2850	21.443	2.000	0.145	1.601
ID3214592	3214592	44	64.852	15.779	20.202	0	234	234	2	1	-10921639	121.714	112	85	200	2556	34.296	2.000	0.250	1.419
ID3214595	3214595	45	51.700	23.050	23.631	0	235	235	2	1	-10921639	149.810	145	117	194	3146	22.990	4.800	0.180	1.987
ID3214594	3214594	44	60.175	15.670	20.294	0	235	235	2	1	-10921639	119.238	109	71	194	2504	35.491	2.000	0.231	1.259
ID3214603	3214603	45	45.765	23.365	23.615	0	236	236	2	1	-10921639	136.381	137	101	175	2864	19.732	4.800	0.189	2.202
ID3214602	3214602	44	53.680	15.636	20.524	0	236	236	2	1	-10921639	114.333	117	71	183	2401	33.165	2.000	0.202	1.160
ID3214601	3214601	45	44.959	23.206	23.667	0	237	237	2	1	-10921639	134.714	134	95	178	2829	20.941	4.800	0.171	1.880
ID3214600	3214600	44	49.783	15.562	20.697	0	237	237	2	1	-10921639	114.143	115	71	161	2397	28.249	4.800	0.218	1.448
ID3214599	3214599	45	40.190	23.530	23.585	0	238	238	2	1	-10921639	131.476	134	95	164	2761	20.880	4.800	0.159	1.729
ID3214598	3214598	44	48.992	15.353	20.679	0	238	238	2	1	-10921639	114.000	109	65	164	2394	30.435	4.800	0.218	1.340
ID3214608	3214608	45	45.763	23.179	24.173	0	239	239	2	1	-10921639	133.524	134	104	170	2804	21.236	4.800	0.178	1.902
ID3214607	3214607	44	44.340	15.514	20.488	0	239	239	2	1	-10921639	109.000	109	68	164	2289	30.186	2.000	0.173	1.064
ID3214597	3214597	45	30.249	22.683	24.096	0	240	240	2	1	-10921639	116.857	117	93	142	2454	15.340	4.800	0.130	1.752
ID3214596	3214596	44	54.821	15.496	20.111	0	240	240	2	1	-10921639	123.429	120	68	205	2592	34.330	2.000	0.221	1.300
ID3214605	3214605	45	31.791	22.797	24.515	0	241	241	2	1	-10921639	126.286	123	101	153	2652	13.907	4.800	0.138	2.202
ID3214604	3214604	44	50.945	15.505	20.126	0	241	241	2	1	-10921639	122.571	120	82	191	2574	30.243	2.000	0.181	1.240
ID3214606	3214606	47	31.844	17.068	36.140	0	241	241	2	1	-10921639	81.857	79	54	117	1719	16.237	4.800	0.188	1.594
ID3214609	3214609	44	46.588	15.536	20.165	0	242	242	2	1	-10921639	120.476	120	87	175	2530	28.444	2.000	0.167	1.209
ID3214610	3214610	47	32.444	16.827	36.036	0	242	242	2	1	-10921639	81.524	85	52	115	1712	17.486	4.800	0.195	1.522
ID3214612	3214612	47	30.051	16.855	36.140	0	243	243	2	1	-10921639	88.476	90	68	117	1858	13.750	4.800	0.175	1.915
ID3214611	3214611	44	60.054	15.576	20.015	0	243	243	2	1	-10921639	124.048	117	74	208	2605	36.392	2.000	0.203	1.152
ID3214615	3214615	44	62.232	15.659	19.939	0	244	244	2	1	-10921639	126.667	120	79	208	2660	35.653	2.000	0.212	1.244
ID3214621	3214621	44	60.686	15.531	20.082	0	245	245	2	1	-10921639	128.048	126	79	205	2689	35.874	2.000	0.209	1.235
ID3214622	3214622	47	29.840	16.579	35.891	0	245	245	2	1	-10921639	96.190	95	71	123	2020	15.645	4.800	0.155	1.650
ID3214617	3214617	47	27.014	16.963	35.906	0	246	246	2	1	-10921639	88.857	87	63	112	1866	12.729	4.800	0.163	1.953
ID3214616	3214616	44	70.290	15.527	19.949	0	246	246	2	1	-10921639	133.429	120	79	224	2802	41.193	2.000	0.235	1.231
ID3214613	3214613	48	41.264	22.486	13.943	0	247	247	2	1	-10921639	88.095	82	60	131	1850	21.473	2.000	0.226	1.511
ID3214614	3214614	44	87.292	15.303	20.024	0	247	247	2	1	-10921639	140.476	120	85	252	2950	49.299	2.000	0.288	1.276
ID3214629	3214629	48	41.145	22.589	13.964	0	248	248	2	1	-10921639	86.714	79	54	139	1821	23.692	2.000	0.228	1.360
ID3214630	3214630	44	81.661	15.450	19.924	0	248	248	2	1	-10921639	144.810	128	93	252	3041	45.630	2.000	0.276	1.373
ID3214625	3214625	49	30.508	16.844	36.109	0	249	249	2	1	-10921639	93.190	95	68	123	1957	14.334	4.800	0.176	1.942
ID3214624	3214624	44	83.250	15.272	19.942	0	249	249	2	1	-10921639	144.476	123	93	252	3034	44.913	2.000	0.272	1.374
ID3214623	3214623	48	48.339	22.421	14.049	0	249	249	2	1	-10921639	94.762	82	68	145	1990	25.681	2.000	0.232	1.392
ID3214620	3214620	49	28.984	15.638	36.621	0	250	250	2	1	-10921639	84.619	87	49	109	1777	20.054	4.800	0.209	1.459
ID3214619	3214619	44	88.263	15.195	19.980	0	250	250	2	1	-10921639	145.667	128	95	255	3059	47.479	2.000	0.284	1.358
ID3214618	3214618	48	51.355	22.346	14.324	0	250	250	2	1	-10921639	109.333	104	79	164	2296	26.451	2.000	0.225	1.519
ID3214628	3214628	49	34.249	15.700	36.593	0	251	251	2	1	-10921639	84.190	87	43	112	1768	22.890	4.800	0.237	1.407
ID3214627	3214627	44	88.202	15.070	20.072	0	251	251	2	1	-10921639	142.762	117	93	246	2998	45.412	2.000	0.295	1.432
ID3214626	3214626	48	60.691	22.146	14.178	0	251	251	2	1	-10921639	113.952	109	71	172	2393	29.962	2.000	0.265	1.592
ID3214637	3214637	44	79.293	15.052	20.198	0	252	252	2	1	-10921639	136.048	120	90	233	2857	41.776	2.000	0.277	1.411
ID3214636	3214636	48	58.050	22.383	14.182	0	252	252	2	1	-10921639	116.762	106	82	183	2452	29.865	2.000	0.244	1.534
ID3214639	3214639	49	33.238	15.509	36.597	0	252	252	2	1	-10921639	85.143	87	49	117	1788	21.427	4.800	0.210	1.380
ID3214638	3214638	50	27.634	22.522	23.745	0	252	252	2	1	-10921639	119.095	117	98	148	2501	13.874	4.800	0.109	1.686
ID3214649	3214649	49	32.155	15.741	36.568	0	253	253	2	1	-10921639	89.143	90	46	123	1872	20.677	4.800	0.191	1.385
ID3214648	3214648	51	28.758	32.661	24.540	0	253	253	2	1	-10921639	75.810	76	43	106	1592	18.896	4.800	0.213	1.411
ID3214645	3214645	48	66.813	22.054	14.056	0	253	253	2	1	-10921639	119.048	106	71	194	2500	34.123	2.000	0.267	1.469
ID3214647	3214647	50	33.074	22.543	23.799	0	253	253	2	1	-10921639	130.714	128	109	167	2745	15.531	4.800	0.126	1.878
ID3214646	3214646	44	81.938	14.996	20.141	0	253	253	2	1	-10921639	139.952	117	98	233	2939	42.586	2.000	0.273	1.408
ID3214641	3214641	44	81.603	15.024	20.294	0	254	254	2	1	-10921639	138.667	117	95	233	2912	44.107	2.000	0.272	1.345
ID3214640	3214640	48	66.420	22.005	14.156	0	254	254	2	1	-10921639	123.381	109	79	191	2591	34.323	2.000	0.257	1.471
ID3214643	3214643	51	34.145	32.729	24.705	0	254	254	2	1	-10921639	79.762	79	46	115	1675	21.760	4.800	0.221	1.328
ID3214642	3214642	50	47.468	22.701	24.018	0	254	254	2	1	-10921639	135.619	128	98	194	2848	24.385	2.000	0.160	1.532
ID3214644	3214644	49	38.777	15.371	37.021	0	254	254	2	1	-10921639	85.857	82	49	134	1803	25.235	4.800	0.207	1.167
ID3214633	3214633	50	52.629	22.393	23.864	0	255	255	2	1	-10921639	137.667	134	95	205	2891	30.840	2.000	0.176	1.333
ID3214632	3214632	44	62.502	14.939	20.424	0	255	255	2	1	-10921639	126.524	112	85	194	2657	33.988	2.000	0.234	1.414
ID3214635	3214635	49	48.490	15.653	36.744	0	255	255	2	1	-10921639	97.190	95	57	167	2041	28.446	4.800	0.230	1.277
ID3214634	3214634	51	43.406	32.481	24.534	0	255	255	2	1	-10921639	94.000	85	57	142	1974	26.698	2.000	0.204	1.195
ID3214631	3214631	48	62.423	21.718	14.185	0	255	255	2	1	-10921639	120.619	109	79	186	2533	33.043	2.000	0.256	1.490
ID3214651	3214651	44	62.109	14.906	20.195	0	256	256	2	1	-10921639	127.000	112	87	194	2667	31.215	2.000	0.232	1.534
ID3214650	3214650	48	74.882	21.883	14.113	0	256	256	2	1	-10921639	130.286	120	90	213	2736	39.044	2.000	0.280	1.462
ID3214653	3214653	51	65.240	32.354	24.355	0	256	256	2	1	-10921639	112.857	104	63	191	2370	35.281	2.000	0.273	1.372
ID3214652	3214652	50	51.782	22.545	24.073	0	256	256	2	1	-10921639	149.857	145	101	211	3147	30.679	4.800	0.174	1.445
ID3214654	3214654	49	51.857	15.419	36.747	0	256	256	2	1	-10921639	95.524	98	46	167	2006	33.259	2.000	0.272	1.230
ID3214657	3214657	50	48.041	22.459	23.952	0	257	257	2	1	-10921639	142.905	139	98	202	3001	31.976	2.000	0.145	1.131
ID3214656	3214656	44	46.473	14.657	20.158	0	257	257	2	1	-10921639	117.524	112	93	161	2468	22.936	2.000	0.191	1.644
ID3214659	3214659	49	45.680	15.448	36.820	0	257	257	2	1	-10921639	90.524	93	46	145	1901	27.507	4.800	0.255	1.336
ID3214658	3214658	51	60.342	32.512	24.225	0	257	257	2	1	-10921639	114.048	109	65	191	2395	36.740	2.000	0.266	1.305
ID3214655	3214655	48	70.017	21.853	14.437	0	257	257	2	1	-10921639	132.619	120	87	216	2785	39.983	2.000	0.258	1.362
ID3214664	3214664	49	45.977	15.433	36.903	0	258	258	2	1	-10921639	95.143	95	43	150	1998	28.763	2.000	0.229	1.231
ID3214661	3214661	44	39.390	15.111	20.262	0	258	258	2	1	-10921639	112.667	106	85	156	2366	20.539	2.000	0.158	1.497
ID3214660	3214660	48	75.293	21.966	14.491	0	258	258	2	1	-10921639	150.762	137	98	246	3166	42.879	2.000	0.250	1.407
ID3214663	3214663	50	60.635	23.761	25.343	0	258	258	2	1	-10921639	169.190	167	115	219	3553	31.386	4.800	0.198	1.781
ID3214662	3214662	51	77.076	32.639	24.192	0	258	258	2	1	-10921639	130.000	123	68	230	2730	45.570	2.000	0.279	1.244
ID3214665	3214665	48	75.022	21.762	14.665	0	259	259	2	1	-10921639	144.238	131	87	252	3029	43.046	2.000	0.237	1.284
ID3214667	3214667	51	61.840	32.897	24.192	0	259	259	2	1	-10921639	112.286	104	65	183	2358	35.053	2.000	0.247	1.271
ID3214666	3214666	44	32.916	15.055	20.478	0	259	259	2	1	-10921639	102.905	101	76	137	2161	18.582	4.800	0.151	1.449
ID3214669	3214669	49	41.487	15.460	36.946	0	259	259	2	1	-10921639	96.143	98	49	142	2019	25.368	4.800	0.214	1.336
ID3214668	3214668	50	63.977	24.075	25.528	0	259	259	2	1	-10921639	165.476	164	98	227	3475	41.054	4.800	0.193	1.302
ID3214673	3214673	50	78.100	24.359	25.788	0	260	260	2	1	-10921639	177.667	180	104	255	3731	42.775	4.800	0.223	1.517
ID3214672	3214672	51	70.818	32.740	24.022	0	260	260	2	1	-10921639	127.286	120	74	208	2673	37.925	2.000	0.270	1.428
ID3214674	3214674	49	41.810	15.742	36.888	0	260	260	2	1	-10921639	98.619	101	57	145	2071	23.398	4.800	0.217	1.504
ID3214671	3214671	44	27.243	14.821	19.978	0	260	260	2	1	-10921639	97.762	95	82	128	2053	13.707	4.800	0.132	1.665
ID3214670	3214670	48	82.816	21.811	14.684	0	260	260	2	1	-10921639	154.381	142	101	255	3242	45.084	2.000	0.244	1.345
ID3214683	3214683	48	79.835	21.862	14.600	0	261	261	2	1	-10921639	159.952	156	104	252	3359	43.095	2.000	0.233	1.402
ID3214685	3214685	50	77.598	24.348	25.726	0	261	261	2	1	-10921639	183.714	186	112	255	3858	42.191	4.800	0.216	1.550
ID3214684	3214684	51	86.956	32.940	23.867	0	261	261	2	1	-10921639	142.952	137	85	255	3002	47.249	2.000	0.278	1.318
ID3214686	3214686	49	48.370	15.867	36.835	0	261	261	2	1	-10921639	111.571	112	71	164	2343	23.678	4.800	0.229	1.755
ID3214675	3214675	48	83.787	21.884	14.669	0	262	262	2	1	-10921639	160.000	156	95	255	3360	45.350	2.000	0.246	1.391
ID3214677	3214677	50	78.837	24.431	25.875	0	262	262	2	1	-10921639	187.810	191	117	255	3944	41.169	4.800	0.217	1.628
ID3214676	3214676	51	84.753	32.655	23.979	0	262	262	2	1	-10921639	145.571	139	85	255	3057	48.945	2.000	0.270	1.264
ID3214678	3214678	49	48.302	16.030	36.744	0	262	262	2	1	-10921639	107.333	109	68	159	2254	25.019	4.800	0.225	1.578
ID3214705	3214705	50	78.285	24.474	25.938	0	263	263	2	1	-10921639	184.238	178	120	255	3869	39.194	4.800	0.218	1.683
ID3214704	3214704	51	94.913	32.613	23.983	0	263	263	2	1	-10921639	152.048	134	76	255	3193	55.633	2.000	0.300	1.263
ID3214706	3214706	49	50.462	15.973	36.766	0	263	263	2	1	-10921639	105.762	101	65	161	2221	26.751	4.800	0.235	1.505
ID3214703	3214703	52	31.736	15.011	20.138	0	263	263	2	1	-10921639	98.524	98	65	128	2069	18.057	2.000	0.154	1.454
ID3214702	3214702	48	71.102	21.914	14.653	0	263	263	2	1	-10921639	155.238	148	95	238	3260	39.292	2.000	0.208	1.362
ID3214689	3214689	51	99.853	32.643	23.991	0	264	264	2	1	-10921639	155.857	153	74	255	3273	59.362	2.000	0.316	1.261
ID3214688	3214688	52	29.959	15.230	20.321	0	264	264	2	1	-10921639	94.762	95	60	134	1990	20.290	4.800	0.144	1.174
ID3214691	3214691	49	53.446	15.990	36.659	0	264	264	2	1	-10921639	110.762	112	71	178	2326	28.855	4.800	0.251	1.538
ID3214690	3214690	50	80.448	24.418	25.566	0	264	264	2	1	-10921639	195.762	211	117	255	4111	45.930	4.800	0.216	1.517
ID3214687	3214687	48	84.667	21.806	14.734	0	264	264	2	1	-10921639	161.952	156	90	255	3401	46.582	2.000	0.253	1.405
ID3214681	3214681	50	74.301	24.523	25.734	0	265	265	2	1	-10921639	185.000	197	115	255	3885	42.790	4.800	0.200	1.444
ID3214680	3214680	51	98.269	32.658	23.936	0	265	265	2	1	-10921639	160.857	159	85	255	3378	55.822	2.000	0.310	1.365
ID3214682	3214682	49	47.117	15.998	36.821	0	265	265	2	1	-10921639	109.333	109	68	153	2296	23.686	4.800	0.239	1.783
ID3214679	3214679	48	82.732	21.943	14.682	0	265	265	2	1	-10921639	159.238	156	95	252	3344	45.108	2.000	0.243	1.382
ID3214699	3214699	51	98.839	32.588	23.733	0	266	266	2	1	-10921639	160.190	153	79	255	3364	60.224	2.000	0.310	1.260
ID3214698	3214698	48	84.041	22.080	14.592	0	266	266	2	1	-10921639	161.000	161	95	255	3381	47.143	2.000	0.246	1.348
ID3214701	3214701	49	42.106	16.141	36.732	0	266	266	2	1	-10921639	102.857	101	71	148	2160	22.672	4.800	0.211	1.578
ID3214700	3214700	50	75.715	24.636	25.745	0	266	266	2	1	-10921639	180.714	189	109	255	3795	44.737	2.000	0.197	1.332
ID3214697	3214697	None	30.449	8.000	48.000	0	267	267	2	1	-10921639	56.238	60	25	87	1181	19.196	4.800	0.312	1.393
ID3214696	3214696	49	41.877	16.005	36.822	0	267	267	2	1	-10921639	102.238	101	74	142	2147	20.388	4.800	0.209	1.731
ID3214693	3214693	None	32.186	15.877	20.211	0	267	267	2	1	-10921639	102.619	98	82	134	2155	15.911	4.800	0.149	1.673
ID3214692	3214692	48	77.007	21.970	14.511	0	267	267	2	1	-10921639	161.286	159	98	246	3387	44.892	2.000	0.224	1.315
ID3214695	3214695	50	66.527	24.493	25.210	0	267	267	2	1	-10921639	191.143	191	137	244	4014	30.488	4.800	0.206	2.139
ID3214694	3214694	51	101.848	32.583	23.868	0	267	267	2	1	-10921639	174.905	167	93	255	3673	56.819	2.000	0.317	1.482
ID3214707	3214707	48	74.858	22.169	14.156	0	268	268	2	1	-10921639	166.571	167	112	238	3498	36.799	4.800	0.264	1.893
ID3214709	3214709	50	64.875	24.685	25.426	0	268	268	2	1	-10921639	188.000	189	128	235	3948	32.947	4.800	0.185	1.786
ID3214708	3214708	51	99.598	32.577	23.958	0	268	268	2	1	-10921639	166.905	161	85	255	3505	58.008	2.000	0.311	1.364
ID3214711	3214711	53	31.218	4.000	48.000	0	268	268	2	1	-10921639	64.333	71	30	95	1351	21.355	2.000	0.264	1.259
ID3214710	3214710	49	37.238	16.402	36.390	0	268	268	2	1	-10921639	113.143	112	85	137	2376	15.853	4.800	0.193	2.314
ID3214713	3214713	48	58.345	21.840	14.547	0	269	269	2	1	-10921639	140.810	139	95	208	2957	35.489	2.000	0.191	1.274
ID3214712	3214712	55	60.046	22.957	12.282	0	269	269	2	1	-10921639	120.905	128	49	200	2539	45.018	2.000	0.210	0.932
ID3214715	3214715	51	97.742	32.468	23.905	0	269	269	2	1	-10921639	170.714	150	93	255	3585	50.400	2.000	0.293	1.535
ID3214714	3214714	54	34.482	15.914	20.177	0	269	269	2	1	-10921639	93.429	87	74	134	1962	19.247	2.000	0.153	1.288
ID3214717	3214717	49	36.437	16.065	36.573	0	269	269	2	1	-10921639	103.714	104	71	142	2178	19.852	4.800	0.186	1.639
ID3214716	3214716	50	65.547	24.832	25.515	0	269	269	2	1	-10921639	168.095	170	93	241	3530	41.539	2.000	0.180	1.235
ID3214718	3214718	53	27.890	4.000	48.000	0	269	269	2	1	-10921639	50.333	52	20	93	1057	22.276	6.257	0.261	0.934
ID3214728	3214728	49	36.073	16.116	36.323	0	270	270	2	1	-10921639	109.190	106	85	137	2293	14.494	4.800	0.182	2.317
ID3214725	3214725	54	35.893	15.858	19.888	0	270	270	2	1	-10921639	103.857	104	74	148	2181	19.389	2.000	0.145	1.353
ID3214724	3214724	55	62.474	22.704	12.873	0	270	270	2	1	-10921639	139.476	139	57	211	2929	45.105	4.800	0.249	1.232
ID3214727	3214727	50	65.196	24.922	25.776	0	270	270	2	1	-10921639	172.952	178	104	238	3632	38.706	2.000	0.171	1.305
ID3214726	3214726	51	102.288	32.349	23.885	0	270	270	2	1	-10921639	181.571	161	104	255	3813	50.664	2.000	0.295	1.633
ID3214721	3214721	51	95.378	32.363	23.994	0	271	271	2	1	-10921639	163.286	134	101	255	3429	47.926	2.000	0.291	1.534
ID3214720	3214720	54	40.426	15.967	19.984	0	271	271	2	1	-10921639	106.381	104	79	150	2234	19.830	2.000	0.178	1.619
ID3214723	3214723	49	35.359	16.408	36.034	0	271	271	2	1	-10921639	107.190	106	79	131	2251	15.999	4.800	0.194	2.181
ID3214722	3214722	50	60.812	24.942	25.672	0	271	271	2	1	-10921639	171.286	175	109	233	3597	35.463	4.800	0.169	1.399
ID3214719	3214719	55	69.681	22.135	13.831	0	271	271	2	1	-10921639	153.095	156	93	208	3215	33.590	4.800	0.265	1.911
ID3214729	3214729	55	62.055	22.377	13.796	0	272	272	2	1	-10921639	148.190	159	104	200	3112	30.763	4.800	0.246	1.902
ID3214731	3214731	50	59.220	23.582	23.364	0	272	272	2	1	-10921639	186.667	191	115	230	3920	32.756	4.800	0.180	1.737
ID3214730	3214730	54	37.587	15.769	20.083	0	272	272	2	1	-10921639	104.524	98	82	145	2195	17.577	4.800	0.172	1.742
ID3214733	3214733	49	39.504	16.033	35.842	0	272	272	2	1	-10921639	117.905	120	87	142	2476	16.956	4.800	0.213	2.443
ID3214732	3214732	51	100.182	32.398	23.983	0	272	272	2	1	-10921639	176.095	153	115	255	3698	49.135	2.000	0.292	1.622
ID3214739	3214739	55	59.902	22.266	13.829	0	273	273	2	1	-10921639	153.381	153	109	200	3221	26.906	4.800	0.233	2.152
ID3214741	3214741	50	64.673	23.297	23.027	0	273	273	2	1	-10921639	189.857	194	128	255	3987	40.344	7.600	0.163	1.321
ID3214740	3214740	54	41.054	15.645	20.196	0	273	273	2	1	-10921639	111.143	106	85	156	2334	20.877	4.800	0.173	1.570
ID3214743	3214743	49	51.702	16.260	35.697	0	273	273	2	1	-10921639	131.048	131	74	175	2752	30.064	4.800	0.237	1.667
ID3214742	3214742	51	90.567	32.449	23.928	0	273	273	2	1	-10921639	177.571	161	123	255	3729	45.612	2.000	0.255	1.580
ID3214737	3214737	51	94.165	32.619	24.053	0	274	274	2	1	-10921639	161.714	150	79	255	3396	54.578	2.000	0.288	1.324
ID3214736	3214736	50	64.069	24.058	23.975	0	274	274	2	1	-10921639	221.905	222	172	255	4660	25.803	4.800	0.182	2.643
ID3214738	3214738	49	59.449	15.232	35.616	0	274	274	2	1	-10921639	133.476	148	71	189	2803	36.178	4.800	0.251	1.479
ID3214735	3214735	54	42.482	15.572	20.115	0	274	274	2	1	-10921639	111.905	104	85	159	2350	21.746	2.000	0.172	1.512
ID3214734	3214734	55	70.549	22.808	13.016	0	274	274	2	1	-10921639	138.048	139	63	211	2899	44.022	2.000	0.254	1.270
ID3214753	3214753	49	74.845	15.017	35.437	0	275	275	2	1	-10921639	151.952	153	90	227	3191	42.395	4.800	0.261	1.481
ID3214752	3214752	51	87.320	32.654	24.156	0	275	275	2	1	-10921639	155.810	153	82	255	3272	52.155	2.000	0.262	1.239
ID3214749	3214749	55	70.833	22.722	12.964	0	275	275	2	1	-10921639	133.000	134	52	222	2793	43.739	2.000	0.263	1.265
ID3214751	3214751	50	71.482	23.522	23.494	0	275	275	2	1	-10921639	210.381	213	131	255	4418	41.567	4.800	0.189	1.608
ID3214750	3214750	54	55.423	15.574	20.027	0	275	275	2	1	-10921639	127.667	117	90	189	2681	27.064	4.800	0.211	1.642
ID3214745	3214745	54	44.853	15.445	20.093	0	276	276	2	1	-10921639	122.619	117	87	170	2575	24.502	4.800	0.197	1.650
ID3214744	3214744	55	79.550	22.719	12.925	0	276	276	2	1	-10921639	144.143	142	63	255	3027	48.191	4.800	0.270	1.271
ID3214747	3214747	51	69.758	32.583	24.383	0	276	276	2	1	-10921639	146.143	148	79	224	3069	44.323	2.000	0.232	1.242
ID3214746	3214746	50	73.275	24.226	24.216	0	276	276	2	1	-10921639	222.048	222	172	255	4663	28.140	4.800	0.202	2.648
ID3214748	3214748	49	76.690	15.111	35.317	0	276	276	2	1	-10921639	166.952	172	106	241	3506	42.534	4.800	0.254	1.591
ID3214761	3214761	54	41.343	15.418	19.940	0	277	277	2	1	-10921639	119.048	115	82	159	2500	23.003	2.000	0.168	1.492
ID3214760	3214760	55	68.967	22.432	13.400	0	277	277	2	1	-10921639	148.429	139	87	219	3117	39.657	4.800	0.260	1.543
ID3214763	3214763	51	69.667	32.417	24.154	0	277	277	2	1	-10921639	141.905	134	93	227	2980	36.318	2.000	0.227	1.448
ID3214762	3214762	50	83.194	24.115	24.153	0	277	277	2	1	-10921639	216.143	216	153	255	4539	35.363	4.800	0.227	2.259
ID3214765	3214765	None	28.653	22.531	41.194	0	277	277	2	1	-10921639	59.048	63	30	82	1240	18.060	4.800	0.275	1.409
ID3214764	3214764	49	83.590	15.024	35.287	0	277	277	2	1	-10921639	177.571	167	109	241	3729	42.892	4.800	0.273	1.776
ID3214777	3214777	49	87.110	14.378	35.231	0	278	278	2	1	-10921639	172.810	164	104	255	3629	49.396	2.000	0.247	1.387
ID3214776	3214776	50	67.974	24.679	24.895	0	278	278	2	1	-10921639	201.619	216	134	255	4234	39.038	4.800	0.174	1.532
ID3214773	3214773	54	48.235	15.833	19.846	0	278	278	2	1	-10921639	124.286	120	79	175	2610	25.546	2.000	0.176	1.455
ID3214772	3214772	55	63.023	22.504	13.213	0	278	278	2	1	-10921639	136.429	139	57	222	2865	46.297	4.800	0.224	1.079
ID3214775	3214775	51	59.944	32.512	24.321	0	278	278	2	1	-10921639	130.095	128	60	202	2732	39.964	4.800	0.231	1.222
ID3214774	3214774	56	33.754	28.108	19.707	0	278	278	2	1	-10921639	131.714	139	93	164	2766	21.982	7.600	0.107	1.160
ID3214755	3214755	54	52.925	15.868	19.669	0	279	279	2	1	-10921639	128.524	126	85	183	2699	28.904	2.000	0.180	1.354
ID3214754	3214754	55	66.833	22.347	14.075	0	279	279	2	1	-10921639	162.000	156	115	211	3402	31.653	4.800	0.241	1.986
ID3214757	3214757	51	85.211	32.380	24.136	0	279	279	2	1	-10921639	156.048	142	93	255	3277	46.448	2.000	0.254	1.361
ID3214756	3214756	56	52.055	28.062	19.721	0	279	279	2	1	-10921639	147.524	142	93	200	3098	28.236	7.600	0.158	1.423
ID3214759	3214759	49	96.370	14.439	35.072	0	279	279	2	1	-10921639	185.571	183	106	255	3897	54.643	4.800	0.271	1.450
ID3214758	3214758	50	61.951	24.421	24.899	0	279	279	2	1	-10921639	195.333	197	123	244	4102	34.197	4.800	0.167	1.636
ID3214769	3214769	51	72.667	32.505	24.287	0	280	280	2	1	-10921639	136.048	139	68	224	2857	47.729	2.000	0.267	1.200
ID3214768	3214768	54	60.006	15.769	19.885	0	280	280	2	1	-10921639	135.810	128	85	197	2852	28.965	2.000	0.218	1.676
ID3214771	3214771	49	101.993	14.244	35.072	0	280	280	2	1	-10921639	193.619	194	109	255	4066	50.164	4.800	0.296	1.763
ID3214770	3214770	50	64.245	24.409	24.782	0	280	280	2	1	-10921639	193.190	194	128	241	4057	35.447	4.800	0.179	1.652
ID3214767	3214767	56	56.661	27.919	19.494	0	280	280	2	1	-10921639	133.000	142	71	219	2793	41.628	2.000	0.207	1.094
ID3214766	3214766	55	65.430	22.543	13.975	0	280	280	2	1	-10921639	153.429	156	74	211	3222	39.845	4.800	0.247	1.527
ID3214779	3214779	54	60.804	15.768	19.815	0	281	281	2	1	-10921639	139.333	131	85	197	2926	30.302	2.000	0.213	1.616
ID3214778	3214778	55	72.094	22.525	13.965	0	281	281	2	1	-10921639	161.476	161	85	227	3391	40.333	4.800	0.267	1.685
ID3214781	3214781	50	56.229	24.014	24.228	0	281	281	2	1	-10921639	185.762	186	145	224	3901	25.505	4.800	0.161	2.025
ID3214780	3214780	56	66.504	27.751	19.851	0	281	281	2	1	-10921639	147.762	145	82	235	3103	39.937	2.000	0.197	1.218
ID3214783	3214783	49	104.652	14.165	34.940	0	281	281	2	1	-10921639	192.143	180	112	255	4035	50.698	4.800	0.303	1.761
ID3214782	3214782	51	85.276	32.661	24.313	0	281	281	2	1	-10921639	143.286	139	74	241	3009	51.942	2.000	0.301	1.278
ID3214785	3214785	54	63.649	15.920	19.765	0	282	282	2	1	-10921639	142.667	137	98	219	2996	34.075	2.000	0.196	1.374
ID3214784	3214784	55	79.979	22.543	13.770	0	282	282	2	1	-10921639	174.762	167	101	241	3670	40.268	4.800	0.262	1.801
ID3214787	3214787	50	50.507	23.915	24.036	0	282	282	2	1	-10921639	186.143	183	150	222	3909	22.085	4.800	0.137	2.029
ID3214786	3214786	56	78.048	27.554	19.901	0	282	282	2	1	-10921639	169.571	170	90	255	3561	49.902	2.000	0.209	1.173
ID3214789	3214789	49	100.808	14.133	35.019	0	282	282	2	1	-10921639	200.333	194	131	255	4207	45.734	4.800	0.287	1.953
ID3214788	3214788	51	96.012	32.730	24.331	0	282	282	2	1	-10921639	152.905	150	68	255	3211	58.652	2.000	0.315	1.250
ID3214793	3214793	50	46.016	23.721	23.764	0	283	283	2	1	-10921639	179.333	178	150	222	3766	20.674	4.800	0.129	1.980
ID3214792	3214792	56	80.888	27.524	19.985	0	283	283	2	1	-10921639	174.381	172	101	255	3662	51.039	2.000	0.212	1.196
ID3214795	3214795	49	93.644	14.330	34.796	0	283	283	2	1	-10921639	193.190	191	109	255	4057	46.025	4.800	0.279	1.833
ID3214794	3214794	51	89.407	32.510	24.284	0	283	283	2	1	-10921639	148.429	156	54	255	3117	60.305	2.000	0.300	1.137
ID3214791	3214791	54	60.631	16.025	19.666	0	283	283	2	1	-10921639	145.381	139	95	202	3053	32.071	2.000	0.197	1.495
ID3214790	3214790	55	77.363	22.313	14.043	0	283	283	2	1	-10921639	169.381	164	109	235	3557	39.499	4.800	0.239	1.656
ID3214803	3214803	54	61.362	15.846	19.611	0	284	284	2	1	-10921639	146.048	139	98	211	3067	32.936	2.000	0.193	1.433
ID3214802	3214802	55	70.465	22.260	14.649	0	284	284	2	1	-10921639	154.238	156	93	238	3239	42.067	2.000	0.210	1.273
ID3214805	3214805	50	36.644	24.184	23.890	0	284	284	2	1	-10921639	164.381	164	126	194	3452	19.138	4.800	0.112	1.730
ID3214804	3214804	56	87.147	27.695	19.857	0	284	284	2	1	-10921639	175.048	178	98	255	3676	51.916	2.000	0.231	1.263
ID3214807	3214807	49	86.943	14.372	34.554	0	284	284	2	1	-10921639	180.238	172	101	255	3785	48.303	4.800	0.262	1.548
ID3214806	3214806	51	65.446	32.414	24.430	0	284	284	2	1	-10921639	127.524	115	63	213	2678	42.099	2.000	0.221	1.096
ID3214801	3214801	49	85.845	14.374	34.128	0	285	285	2	1	-10921639	169.571	167	106	255	3561	48.810	2.000	0.236	1.325
ID3214800	3214800	51	56.495	32.474	24.414	0	285	285	2	1	-10921639	121.905	112	52	194	2560	35.602	2.000	0.210	1.189
ID3214797	3214797	54	60.171	15.857	19.573	0	285	285	2	1	-10921639	147.952	156	104	202	3107	31.861	4.800	0.200	1.550
ID3214796	3214796	55	59.820	21.814	14.813	0	285	285	2	1	-10921639	141.429	134	87	216	2970	33.808	2.000	0.179	1.272
ID3214799	3214799	50	39.511	24.121	23.427	0	285	285	2	1	-10921639	166.143	167	137	202	3489	20.163	7.600	0.108	1.600
ID3214798	3214798	56	85.025	27.874	19.586	0	285	285	2	1	-10921639	173.571	164	98	255	3645	50.299	2.000	0.216	1.226
ID3214809	3214809	54	75.181	15.970	19.514	0	286	286	2	1	-10921639	163.476	172	101	233	3433	41.666	4.800	0.232	1.477
ID3214808	3214808	55	60.924	21.708	15.087	0	286	286	2	1	-10921639	148.857	145	76	227	3126	39.328	2.000	0.167	1.085
ID3214811	3214811	50	61.536	24.141	23.174	0	286	286	2	1	-10921639	184.952	180	134	246	3884	32.213	2.000	0.150	1.502
ID3214810	3214810	56	81.742	27.739	19.655	0	286	286	2	1	-10921639	179.905	178	90	255	3778	51.310	7.600	0.199	1.165
ID3214813	3214813	49	75.373	14.512	34.034	0	286	286	2	1	-10921639	173.095	170	109	255	3635	38.875	4.800	0.216	1.580
ID3214812	3214812	51	43.005	32.530	24.757	0	286	286	2	1	-10921639	105.476	101	57	159	2215	29.737	4.800	0.200	1.184
ID3214814	3214814	None	27.852	9.000	48.000	0	286	286	2	1	-10921639	49.333	49	30	71	1036	12.978	4.800	0.345	1.950
ID3214823	3214823	55	49.812	21.426	15.143	0	287	287	2	1	-10921639	133.714	131	90	197	2808	33.162	7.600	0.148	1.037
ID3214822	3214822	57	28.643	23.813	11.338	0	287	287	2	1	-10921639	80.905	82	43	150	1699	29.397	2.000	0.108	0.537
ID3214825	3214825	56	83.119	27.742	19.495	0	287	287	2	1	-10921639	177.905	180	93	255	3736	53.597	4.800	0.237	1.272
ID3214824	3214824	54	73.202	15.878	19.560	0	287	287	2	1	-10921639	162.476	161	98	235	3412	40.021	4.800	0.225	1.489
ID3214827	3214827	51	36.515	33.103	24.841	0	287	287	2	1	-10921639	98.905	93	57	139	2077	23.960	2.000	0.168	1.187
ID3214826	3214826	50	54.962	23.804	23.186	0	287	287	2	1	-10921639	178.667	170	142	219	3752	27.058	2.000	0.142	1.645
ID3214828	3214828	49	78.884	14.368	33.977	0	287	287	2	1	-10921639	160.857	150	95	255	3378	45.877	2.000	0.223	1.277
ID3214817	3214817	54	85.554	16.056	19.408	0	288	288	2	1	-10921639	180.952	172	120	246	3800	40.758	4.800	0.262	1.845
ID3214816	3214816	55	43.536	21.230	15.406	0	288	288	2	1	-10921639	139.048	145	82	186	2920	29.349	7.600	0.136	1.135
ID3214819	3214819	50	67.524	23.880	23.187	0	288	288	2	1	-10921639	192.571	186	153	255	4044	31.832	4.800	0.168	1.740
ID3214818	3214818	56	68.884	27.873	19.572	0	288	288	2	1	-10921639	167.286	170	90	255	3513	43.348	7.600	0.167	1.106
ID3214821	3214821	49	79.425	14.388	33.959	0	288	288	2	1	-10921639	164.048	156	93	255	3445	45.501	2.000	0.229	1.344
ID3214820	3214820	51	34.040	33.006	24.741	0	288	288	2	1	-10921639	99.476	95	63	139	2089	24.410	2.000	0.162	1.136
ID3214815	3214815	57	27.645	24.410	10.905	0	288	288	2	1	-10921639	81.619	76	60	120	1714	18.771	2.000	0.122	0.945
ID3214833	3214833	50	73.248	23.761	23.234	0	289	289	2	1	-10921639	198.905	194	150	255	4177	35.555	2.000	0.177	1.685
ID3214832	3214832	56	68.694	27.969	19.588	0	289	289	2	1	-10921639	170.524	167	104	252	3581	39.671	7.600	0.169	1.244
ID3214835	3214835	49	78.490	14.491	33.903	0	289	289	2	1	-10921639	165.810	164	93	255	3482	47.916	4.800	0.235	1.316
ID3214834	3214834	51	38.190	33.179	24.929	0	289	289	2	1	-10921639	106.333	104	63	156	2233	26.158	7.600	0.163	1.141
ID3214829	3214829	57	33.626	24.365	11.021	0	289	289	2	1	-10921639	87.048	82	54	131	1828	23.756	2.000	0.135	0.869
ID3214831	3214831	54	81.587	16.175	19.444	0	289	289	2	1	-10921639	178.571	161	120	255	3750	41.680	4.800	0.242	1.668
ID3214830	3214830	55	51.885	21.039	15.863	0	289	289	2	1	-10921639	149.286	142	106	211	3135	31.980	2.000	0.137	1.126
ID3214837	3214837	55	37.926	20.779	16.212	0	290	290	2	1	-10921639	139.952	134	93	194	2939	26.432	2.000	0.127	1.192
ID3214836	3214836	57	37.198	24.137	11.055	0	290	290	2	1	-10921639	85.048	74	60	145	1786	25.490	2.000	0.147	0.856
ID3214839	3214839	56	68.178	27.864	19.646	0	290	290	2	1	-10921639	164.429	159	98	241	3453	39.038	2.000	0.179	1.282
ID3214838	3214838	54	82.135	16.087	19.648	0	290	290	2	1	-10921639	172.476	172	112	255	3622	46.962	2.000	0.229	1.369
ID3214841	3214841	51	34.362	32.725	24.749	0	290	290	2	1	-10921639	98.619	95	63	139	2071	26.893	2.000	0.159	1.007
ID3214840	3214840	50	63.872	23.538	23.363	0	290	290	2	1	-10921639	193.238	194	150	249	4058	31.583	2.000	0.161	1.694
ID3214842	3214842	49	63.211	14.731	34.364	0	290	290	2	1	-10921639	153.000	148	101	224	3213	34.774	4.800	0.203	1.485
ID3214849	3214849	49	65.060	14.770	34.100	0	291	291	2	1	-10921639	151.190	153	98	224	3175	37.302	7.600	0.207	1.391
ID3214848	3214848	51	36.401	33.233	24.657	0	291	291	2	1	-10921639	98.571	93	52	139	2070	26.925	2.000	0.163	1.026
ID3214850	3214850	58	60.939	16.545	36.102	0	291	291	2	1	-10921639	140.190	134	85	216	2944	41.063	7.600	0.190	1.092
ID3214843	3214843	57	45.071	24.176	11.284	0	291	291	2	1	-10921639	85.905	74	54	156	1804	31.319	2.000	0.192	0.883
ID3214845	3214845	54	80.002	15.976	19.758	0	291	291	2	1	-10921639	169.143	170	101	255	3552	44.979	2.000	0.215	1.331
ID3214844	3214844	55	33.098	20.190	16.795	0	291	291	2	1	-10921639	139.571	139	109	191	2931	22.932	7.600	0.074	0.833
ID3214847	3214847	50	70.202	23.482	23.297	0	291	291	2	1	-10921639	205.333	213	142	255	4312	37.724	4.800	0.179	1.655
ID3214846	3214846	56	63.909	27.662	19.726	0	291	291	2	1	-10921639	168.238	161	104	246	3533	40.366	7.600	0.172	1.223
ID3214856	3214856	58	79.522	16.580	36.260	0	292	292	2	1	-10921639	153.143	148	85	252	3216	49.200	2.000	0.242	1.212
ID3214851	3214851	57	48.056	24.071	11.480	0	292	292	2	1	-10921639	89.667	85	46	161	1883	33.002	2.000	0.242	1.061
ID3214853	3214853	56	56.026	27.591	19.467	0	292	292	2	1	-10921639	157.429	161	95	227	3306	42.623	4.800	0.176	1.108
ID3214852	3214852	54	61.712	15.892	19.758	0	292	292	2	1	-10921639	159.286	164	101	230	3345	36.961	2.000	0.172	1.263
ID3214855	3214855	51	41.829	33.193	24.923	0	292	292	2	1	-10921639	107.238	106	60	159	2252	26.642	2.000	0.174	1.195
ID3214854	3214854	50	69.341	23.349	23.416	0	292	292	2	1	-10921639	209.238	216	150	255	4394	35.638	4.800	0.175	1.752
ID3214871	3214871	57	54.873	23.937	11.520	0	293	293	2	1	-10921639	92.524	85	49	186	1943	37.730	2.000	0.212	0.859
ID3214873	3214873	54	53.317	16.114	19.666	0	293	293	2	1	-10921639	150.476	153	101	211	3160	33.181	2.000	0.160	1.254
ID3214872	3214872	55	30.151	19.934	17.968	0	293	293	2	1	-10921639	140.476	137	98	189	2950	25.584	2.000	0.067	0.694
ID3214875	3214875	50	69.947	23.147	23.387	0	293	293	2	1	-10921639	207.857	213	145	255	4365	35.821	4.800	0.168	1.672
ID3214874	3214874	56	57.914	27.915	19.649	0	293	293	2	1	-10921639	159.571	159	104	230	3351	34.590	2.000	0.162	1.289
ID3214877	3214877	58	88.683	16.479	36.185	0	293	293	2	1	-10921639	164.810	170	87	255	3461	48.642	4.800	0.286	1.506
ID3214876	3214876	51	41.810	33.483	24.762	0	293	293	2	1	-10921639	102.190	98	65	153	2146	24.691	2.000	0.181	1.267
ID3214865	3214865	55	28.825	19.635	18.338	0	294	294	2	1	-10921639	136.238	134	93	180	2861	27.591	2.000	0.070	0.643
ID3214864	3214864	57	50.384	23.945	11.620	0	294	294	2	1	-10921639	92.952	82	46	172	1952	31.362	2.000	0.212	1.038
ID3214867	3214867	56	57.976	27.859	19.203	0	294	294	2	1	-10921639	149.857	156	87	219	3147	39.840	2.000	0.171	1.097
ID3214866	3214866	54	45.613	16.120	19.452	0	294	294	2	1	-10921639	146.524	148	104	189	3077	25.596	4.800	0.152	1.515
ID3214869	3214869	51	47.830	33.633	24.840	0	294	294	2	1	-10921639	99.524	87	57	170	2090	32.138	4.800	0.220	1.118
ID3214868	3214868	50	64.907	23.173	23.471	0	294	294	2	1	-10921639	207.905	208	139	255	4366	35.944	4.800	0.152	1.524
ID3214870	3214870	58	92.777	16.531	36.096	0	294	294	2	1	-10921639	163.476	167	85	255	3433	56.810	2.000	0.268	1.215
ID3214885	3214885	55	28.115	18.432	18.777	0	295	295	2	1	-10921639	150.476	156	117	191	3160	22.024	4.800	0.115	1.413
ID3214884	3214884	57	51.903	23.947	11.609	0	295	295	2	1	-10921639	94.048	85	54	186	1975	34.165	2.000	0.196	0.903
ID3214887	3214887	56	58.086	27.974	19.246	0	295	295	2	1	-10921639	150.952	156	90	222	3170	38.060	2.000	0.167	1.137
ID3214886	3214886	54	35.835	16.455	19.338	0	295	295	2	1	-10921639	135.333	137	98	172	2842	24.165	4.800	0.129	1.280
ID3214889	3214889	51	47.104	33.962	24.817	0	295	295	2	1	-10921639	96.810	90	60	161	2033	27.703	2.000	0.230	1.306
ID3214888	3214888	50	66.483	23.224	23.258	0	295	295	2	1	-10921639	209.810	216	159	255	4406	34.441	4.800	0.154	1.622
ID3214890	3214890	58	100.428	16.888	36.214	0	295	295	2	1	-10921639	167.333	148	85	255	3514	56.401	2.000	0.290	1.334
ID3214857	3214857	57	59.003	24.084	11.798	0	296	296	2	1	-10921639	99.619	85	60	197	2092	36.515	2.000	0.215	0.965
ID3214859	3214859	55	36.414	19.965	18.760	0	296	296	2	1	-10921639	152.524	150	109	197	3203	23.651	2.000	0.085	1.007
ID3214858	3214858	54	42.872	16.282	19.096	0	296	296	2	1	-10921639	140.810	137	95	189	2957	25.463	4.800	0.155	1.483
ID3214861	3214861	50	56.831	23.603	23.425	0	296	296	2	1	-10921639	213.810	213	170	255	4490	25.959	4.800	0.140	2.022
ID3214860	3214860	56	67.264	28.114	18.990	0	296	296	2	1	-10921639	157.619	156	98	233	3310	38.601	2.000	0.199	1.357
ID3214863	3214863	58	93.857	16.838	36.317	0	296	296	2	1	-10921639	171.333	159	95	255	3598	50.588	2.000	0.276	1.464
ID3214862	3214862	51	59.537	33.916	24.760	0	296	296	2	1	-10921639	101.048	90	57	180	2122	36.017	2.000	0.268	1.188
ID3214896	3214896	58	86.927	16.928	36.224	0	297	297	2	1	-10921639	164.238	159	98	255	3449	44.802	2.000	0.268	1.549
ID3214891	3214891	57	51.865	24.232	11.663	0	297	297	2	1	-10921639	100.286	85	68	186	2106	32.944	2.000	0.190	0.972
ID3214893	3214893	54	50.751	16.466	19.436	0	297	297	2	1	-10921639	144.952	145	95	200	3044	33.662	4.800	0.178	1.304
ID3214892	3214892	56	69.385	27.956	18.997	0	297	297	2	1	-10921639	160.524	164	95	233	3371	41.087	2.000	0.206	1.337
ID3214895	3214895	51	60.240	33.785	24.739	0	297	297	2	1	-10921639	102.381	93	54	186	2150	37.695	2.000	0.276	1.176
ID3214894	3214894	50	45.209	23.354	23.265	0	297	297	2	1	-10921639	189.238	197	142	249	3974	29.665	7.600	0.097	1.125
ID3214881	3214881	50	43.526	24.963	24.212	0	298	298	2	1	-10921639	189.095	189	153	222	3971	21.471	7.600	0.123	1.930
ID3214880	3214880	54	50.573	16.503	19.689	0	298	298	2	1	-10921639	153.429	153	106	202	3222	27.833	2.000	0.155	1.480
ID3214883	3214883	58	84.169	17.127	36.419	0	298	298	2	1	-10921639	165.714	167	101	249	3480	44.325	2.000	0.262	1.551
ID3214882	3214882	51	60.430	34.065	24.746	0	298	298	2	1	-10921639	106.476	95	68	183	2236	35.172	2.000	0.270	1.286
ID3214879	3214879	56	65.258	28.026	18.723	0	298	298	2	1	-10921639	159.429	164	98	219	3348	35.277	4.800	0.203	1.525
ID3214878	3214878	57	52.144	24.138	11.754	0	298	298	2	1	-10921639	105.524	93	65	183	2216	31.797	2.000	0.182	1.023
ID3214913	3214913	50	54.619	24.271	23.898	0	299	299	2	1	-10921639	194.286	197	137	244	4080	29.577	4.800	0.151	1.728
ID3214912	3214912	54	67.323	16.119	19.769	0	299	299	2	1	-10921639	152.857	150	104	230	3210	38.376	2.000	0.202	1.337
ID3214915	3214915	58	88.768	17.083	36.481	0	299	299	2	1	-10921639	170.143	167	98	255	3573	46.291	4.800	0.274	1.583
ID3214914	3214914	51	67.893	34.105	24.708	0	299	299	2	1	-10921639	118.476	101	76	208	2488	37.282	2.000	0.272	1.361
ID3214909	3214909	57	52.112	24.087	11.639	0	299	299	2	1	-10921639	109.190	98	71	197	2293	32.057	2.000	0.177	1.024
ID3214911	3214911	None	32.992	0.000	20.000	0	299	299	2	1	-10921639	64.952	66	49	85	1364	10.842	4.800	0.382	3.310
ID3214910	3214910	56	52.807	28.171	18.766	0	299	299	2	1	-10921639	146.952	145	101	208	3086	28.809	7.600	0.172	1.495
ID3214905	3214905	54	52.964	16.349	19.651	0	300	300	2	1	-10921639	142.381	145	87	202	2990	34.416	2.000	0.174	1.224
ID3214904	3214904	56	46.174	28.208	18.912	0	300	300	2	1	-10921639	138.476	139	95	191	2908	28.324	7.600	0.153	1.297
ID3214907	3214907	51	72.117	34.138	24.777	0	300	300	2	1	-10921639	125.714	120	87	211	2640	37.553	2.000	0.283	1.475
ID3214906	3214906	50	67.663	24.867	23.837	0	300	300	2	1	-10921639	206.476	213	150	255	4336	32.863	4.800	0.175	1.874
ID3214908	3214908	58	89.347	17.157	36.464	0	300	300	2	1	-10921639	170.095	161	104	255	3572	49.092	4.800	0.274	1.489
ID3214903	3214903	57	47.422	24.192	11.802	0	300	300	2	1	-10921639	108.571	101	74	178	2280	26.282	2.000	0.178	1.250
ID3214897	3214897	57	51.711	24.104	11.770	0	301	301	2	1	-10921639	106.429	95	65	191	2235	30.633	2.000	0.190	1.110
ID3214899	3214899	54	60.453	16.278	20.015	0	301	301	2	1	-10921639	143.667	137	90	205	3017	36.172	2.000	0.197	1.307
ID3214898	3214898	56	34.776	28.163	18.908	0	301	301	2	1	-10921639	129.762	137	87	167	2725	24.898	7.600	0.129	1.190
ID3214901	3214901	51	78.329	34.197	24.596	0	301	301	2	1	-10921639	125.190	115	65	213	2629	45.243	2.000	0.312	1.317
ID3214900	3214900	50	66.678	24.724	23.508	0	301	301	2	1	-10921639	201.905	208	139	252	4240	37.226	4.800	0.177	1.634
ID3214902	3214902	58	94.918	17.428	36.501	0	301	301	2	1	-10921639	173.333	167	65	255	3640	62.409	4.800	0.303	1.293
ID3214929	3214929	56	32.947	28.464	18.661	0	302	302	2	1	-10921639	118.810	123	85	148	2495	21.078	7.600	0.123	1.234
ID3214928	3214928	57	46.246	24.051	11.657	0	302	302	2	1	-10921639	99.667	95	60	172	2093	27.028	2.000	0.187	1.161
ID3214931	3214931	50	74.124	24.864	23.809	0	302	302	2	1	-10921639	210.714	222	148	255	4425	34.960	4.800	0.198	1.996
ID3214930	3214930	54	59.530	16.423	19.874	0	302	302	2	1	-10921639	146.048	139	87	211	3067	35.994	4.800	0.204	1.375
ID3214933	3214933	58	91.774	17.787	36.489	0	302	302	2	1	-10921639	172.476	164	95	255	3622	55.036	4.800	0.276	1.357
ID3214932	3214932	51	81.122	34.354	24.603	0	302	302	2	1	-10921639	128.333	117	68	222	2695	46.441	2.000	0.323	1.348
ID3214917	3214917	56	32.390	28.191	18.319	0	303	303	2	1	-10921639	118.857	128	71	161	2496	27.581	7.600	0.121	0.933
ID3214916	3214916	57	32.623	24.064	11.640	0	303	303	2	1	-10921639	90.905	90	60	142	1909	19.029	2.000	0.147	1.223
ID3214919	3214919	59	36.769	20.946	20.680	0	303	303	2	1	-10921639	165.190	164	120	224	3469	28.663	2.000	0.069	0.741
ID3214918	3214918	54	49.873	16.135	20.028	0	303	303	2	1	-10921639	137.810	131	95	197	2894	29.576	2.000	0.159	1.279
ID3214921	3214921	51	71.692	34.305	24.785	0	303	303	2	1	-10921639	129.714	120	85	213	2724	36.307	2.000	0.283	1.576
ID3214920	3214920	50	73.007	25.564	23.819	0	303	303	2	1	-10921639	211.286	227	139	255	4437	43.526	4.800	0.185	1.512
ID3214922	3214922	58	84.712	18.016	36.613	0	303	303	2	1	-10921639	162.714	167	76	252	3417	53.169	4.800	0.288	1.370
ID3214923	3214923	54	50.643	16.230	19.901	0	304	304	2	1	-10921639	133.810	131	90	194	2810	30.280	2.000	0.167	1.267
ID3214925	3214925	50	64.306	25.219	23.554	0	304	304	2	1	-10921639	210.238	211	128	255	4415	34.138	4.800	0.169	1.777
ID3214924	3214924	59	27.903	21.082	21.048	0	304	304	2	1	-10921639	153.667	150	101	200	3227	27.259	2.000	0.051	0.550
ID3214927	3214927	58	62.025	18.186	36.831	0	304	304	2	1	-10921639	133.000	137	79	189	2793	34.072	4.800	0.253	1.579
ID3214926	3214926	51	49.598	34.107	24.589	0	304	304	2	1	-10921639	111.048	104	74	170	2332	28.970	2.000	0.210	1.331
ID3214945	3214945	54	37.227	16.125	20.017	0	305	305	2	1	-10921639	123.286	120	87	167	2589	24.044	2.000	0.131	1.189
ID3214947	3214947	51	35.405	34.224	24.383	0	305	305	2	1	-10921639	106.333	104	82	142	2233	16.921	4.800	0.195	2.054
ID3214946	3214946	50	54.954	26.106	23.646	0	305	305	2	1	-10921639	196.286	205	137	241	4122	29.016	4.800	0.146	1.727
ID3214948	3214948	58	59.168	17.883	36.703	0	305	305	2	1	-10921639	130.905	134	76	183	2749	31.818	4.800	0.253	1.661
ID3214937	3214937	51	32.866	34.206	24.145	0	306	306	2	1	-10921639	103.714	104	74	131	2178	16.153	4.800	0.168	1.845
ID3214936	3214936	50	57.395	25.603	23.776	0	306	306	2	1	-10921639	201.333	205	137	249	4228	31.664	4.800	0.152	1.674
ID3214938	3214938	58	42.069	17.330	36.697	0	306	306	2	1	-10921639	113.048	115	49	156	2374	27.670	4.800	0.188	1.292
ID3214935	3214935	59	39.537	21.081	21.852	0	306	306	2	1	-10921639	166.286	164	126	213	3492	25.364	2.000	0.096	1.146
ID3214934	3214934	54	42.641	16.061	19.851	0	306	306	2	1	-10921639	127.952	126	93	172	2687	24.264	2.000	0.149	1.368
ID3214944	3214944	58	30.705	16.680	36.728	0	307	307	2	1	-10921639	101.190	106	57	128	2125	20.547	4.800	0.154	1.316
ID3214939	3214939	54	31.251	15.944	19.757	0	307	307	2	1	-10921639	111.190	112	82	142	2335	17.834	4.800	0.129	1.425
ID3214941	3214941	59	31.148	21.200	22.392	0	307	307	2	1	-10921639	155.143	159	117	194	3258	23.476	4.800	0.093	1.127
ID3214940	3214940	60	31.742	27.886	20.543	0	307	307	2	1	-10921639	151.238	156	104	183	3176	24.641	2.000	0.086	0.973
ID3214943	3214943	50	34.719	25.871	24.838	0	307	307	2	1	-10921639	168.619	172	112	205	3541	25.075	4.800	0.109	1.321
ID3214942	3214942	51	33.894	34.506	24.023	0	307	307	2	1	-10921639	94.619	95	54	134	1987	23.288	4.800	0.187	1.278
ID3214963	3214963	60	30.528	28.161	18.400	0	308	308	2	1	-10921639	114.667	117	71	148	2408	24.154	4.800	0.131	1.097
ID3214965	3214965	59	39.444	21.190	22.540	0	308	308	2	1	-10921639	167.190	167	123	200	3511	25.017	4.800	0.115	1.376
ID3214964	3214964	54	27.296	16.067	19.731	0	308	308	2	1	-10921639	107.762	106	82	137	2263	17.453	2.000	0.112	1.241
ID3214967	3214967	50	42.291	24.865	24.523	0	308	308	2	1	-10921639	176.619	180	134	211	3709	24.709	4.800	0.134	1.688
ID3214966	3214966	51	28.867	34.419	24.390	0	308	308	2	1	-10921639	89.238	93	49	120	1874	16.535	4.800	0.163	1.516
ID3214953	3214953	60	36.400	28.089	18.004	0	309	309	2	1	-10921639	112.762	120	63	150	2368	24.162	4.800	0.148	1.202
ID3214955	3214955	50	39.165	25.648	24.579	0	309	309	2	1	-10921639	165.762	172	115	211	3481	27.340	4.800	0.122	1.315
ID3214954	3214954	59	38.785	20.996	22.440	0	309	309	2	1	-10921639	159.143	156	115	202	3342	25.580	4.800	0.121	1.339
ID3214957	3214957	59	42.705	20.869	22.469	0	310	310	2	1	-10921639	155.810	156	112	194	3272	26.493	7.600	0.132	1.370
ID3214956	3214956	60	30.949	28.582	18.040	0	310	310	2	1	-10921639	92.381	95	41	131	1940	28.086	4.800	0.150	0.857
ID3214958	3214958	50	41.196	24.952	24.441	0	310	310	2	1	-10921639	169.857	170	137	200	3567	19.391	4.800	0.128	1.993
ID3214952	3214952	None	28.645	34.430	25.082	0	311	311	2	1	-10921639	90.571	93	57	112	1902	17.031	4.800	0.183	1.642
ID3214949	3214949	60	31.061	28.577	18.376	0	311	311	2	1	-10921639	97.429	101	35	139	2046	32.937	4.800	0.148	0.764
ID3214951	3214951	50	37.599	25.254	25.168	0	311	311	2	1	-10921639	174.476	180	134	213	3664	20.285	4.800	0.121	1.852
ID3214950	3214950	59	46.440	21.299	22.936	0	311	311	2	1	-10921639	166.238	170	106	227	3491	33.408	4.800	0.119	1.060
ID3214961	3214961	50	30.002	25.177	24.272	0	312	312	2	1	-10921639	158.905	164	128	194	3337	18.130	4.800	0.102	1.622
ID3214960	3214960	59	38.232	21.711	23.207	0	312	312	2	1	-10921639	159.476	161	117	200	3349	22.986	4.800	0.120	1.488
ID3214962	3214962	None	28.670	15.978	36.674	0	312	312	2	1	-10921639	77.048	79	32	106	1618	20.992	4.800	0.193	1.187
ID3214959	3214959	60	27.126	28.332	18.165	0	312	312	2	1	-10921639	95.143	101	54	123	1998	22.220	4.800	0.136	1.027
ID3214969	3214969	59	33.627	21.524	22.805	0	313	313	2	1	-10921639	148.571	145	117	180	3120	19.374	7.600	0.100	1.392
ID3214970	3214970	59	29.156	21.645	24.175	0	314	314	2	1	-10921639	145.429	148	115	178	3054	18.176	6.244	0.087	1.283
ID3214971	3214971	59	35.891	23.851	24.589	0	315	315	2	1	-10921639	151.571	153	112	183	3183	20.262	4.800	0.122	1.631
ID3214968	3214968	59	42.834	23.991	24.641	0	316	316	2	1	-10921639	158.857	161	117	186	3336	20.640	4.800	0.152	2.036
ID3214973	3214973	59	40.432	23.448	24.649	0	317	317	2	1	-10921639	151.571	153	109	197	3183	25.694	4.800	0.120	1.260
ID3214972	3214972	59	50.755	23.754	24.648	0	318	318	2	1	-10921639	166.048	164	120	213	3487	28.897	4.800	0.165	1.627
ID3214974	3214974	59	65.427	23.191	24.886	0	319	319	2	1	-10921639	165.905	156	115	235	3484	33.700	2.000	0.180	1.500
ID3214975	3214975	59	61.126	23.479	24.820	0	320	320	2	1	-10921639	158.667	150	106	233	3332	37.158	2.000	0.166	1.216
ID3214978	3214978	59	62.980	23.458	24.590	0	321	321	2	1	-10921639	169.048	167	106	238	3550	40.578	2.000	0.168	1.196
ID3214979	3214979	59	57.139	23.489	24.500	0	322	322	2	1	-10921639	168.238	161	123	224	3533	31.101	4.800	0.165	1.531
ID3214983	3214983	59	58.707	23.634	24.518	0	323	323	2	1	-10921639	170.000	172	115	222	3570	34.489	4.800	0.176	1.478
ID3214976	3214976	59	78.117	23.720	24.459	0	324	324	2	1	-10921639	192.190	191	148	255	4036	33.631	4.800	0.228	2.124
ID3214977	3214977	59	73.793	23.371	24.622	0	325	325	2	1	-10921639	178.571	180	106	255	3750	44.489	2.000	0.198	1.326
ID3214980	3214980	59	75.315	24.071	24.397	0	326	326	2	1	-10921639	195.571	191	139	246	4107	30.076	4.800	0.224	2.383
ID3214981	3214981	59	78.129	24.122	24.365	0	327	327	2	1	-10921639	186.810	178	134	252	3923	34.547	4.800	0.235	2.056
ID3214982	3214982	59	72.674	24.126	24.348	0	328	328	2	1	-10921639	189.762	191	139	233	3985	30.036	4.800	0.231	2.367
ID3214985	3214985	59	71.864	24.215	24.564	0	329	329	2	1	-10921639	177.000	178	109	238	3717	38.271	4.800	0.214	1.628
ID3214987	3214987	59	64.735	24.239	24.454	0	330	330	2	1	-10921639	170.143	170	126	222	3573	30.183	4.800	0.213	1.979
ID3214984	3214984	59	55.242	24.079	24.546	0	331	331	2	1	-10921639	158.810	156	101	202	3335	30.304	4.800	0.179	1.589
ID3214986	3214986	59	58.914	24.597	24.514	0	332	332	2	1	-10921639	154.143	153	87	211	3237	40.145	2.000	0.186	1.202
ID3214988	3214988	59	63.640	24.511	24.645	0	333	333	2	1	-10921639	164.571	170	104	227	3456	39.049	4.800	0.193	1.364
ID3214990	3214990	59	73.922	24.502	24.486	0	334	334	2	1	-10921639	173.810	170	109	246	3650	42.605	4.800	0.221	1.478
ID3214989	3214989	59	80.365	24.580	24.472	0	335	335	2	1	-10921639	180.952	189	112	255	3800	44.429	4.800	0.230	1.526
ID3214992	3214992	59	76.547	24.132	24.125	0	336	336	2	1	-10921639	180.524	178	131	230	3791	32.079	4.800	0.238	2.167
ID3214991	3214991	59	76.949	24.317	24.351	0	337	337	2	1	-10921639	175.000	167	123	238	3675	36.205	4.800	0.234	1.832
ID3214994	3214994	59	85.571	24.372	24.230	0	338	338	2	1	-10921639	181.286	180	134	255	3807	39.263	4.800	0.255	1.875
ID3214995	3214995	59	79.160	24.300	24.211	0	339	339	2	1	-10921639	181.000	178	134	241	3801	33.042	4.800	0.249	2.187
ID3214993	3214993	59	83.122	24.237	24.299	0	340	340	2	1	-10921639	182.143	178	126	246	3825	38.550	4.800	0.253	1.908
