# Supplementary material for: Progressive enhancement of kinetic proofreading in T cell antigen discrimination from receptor activation to DAG generation
Source: eLife. 2022 Sep 20;11:e75263. doi: 10.7554/eLife.75263 (PMC9536835; doi:10.7554/eLife.75263)
Supplement: Figure 5—source data 1. — Each data table is the TrackMate ‘spot-statistics’ output of one cell over four cycles of blue-light illumination (frames 0–40, 100–140, 200–240, and 300–340, with 3 s interval between frames). We calculated the lifetime of TrackIDs that existed at the start of each period of blue-light illumination that did not last for the full period and fit the resulting lifetime distributions using custom Python scripts available at https://github.com/dbritain/KP-paper (copy archived at swh:1:rev:167fa456901903740f0f3ee6a3e5324bc45207ea, Britain, 2022). [file elife-75263-fig5-data1.zip › Fig5SourceData/LAT/lat1/cell20.csv]

Label	ID	TRACK_ID	QUALITY	POSITION_X	POSITION_Y	POSITION_Z	POSITION_T	FRAME	RADIUS	VISIBILITY	MANUAL_COLOR	MEAN_INTENSITY	MEDIAN_INTENSITY	MIN_INTENSITY	MAX_INTENSITY	TOTAL_INTENSITY	STANDARD_DEVIATION	ESTIMATED_DIAMETER	CONTRAST	SNR
ID85073	85073	0	64.629	25.750	8.026	0	0	0	2	1	-10921639	160.762	159	116	233	3376	36.749	2.000	0.176	1.309
ID85072	85072	1	59.851	15.924	6.067	0	0	0	2	1	-10921639	196.905	201	138	244	4135	34.283	4.800	0.165	1.631
ID85075	85075	2	66.994	15.841	18.073	0	0	0	2	1	-10921639	196.524	191	138	255	4127	38.979	7.600	0.148	1.304
ID85074	85074	3	35.854	12.882	11.020	0	0	0	2	1	-10921639	181.143	191	127	233	3804	30.256	7.600	0.079	0.881
ID85077	85077	4	86.760	27.271	26.215	0	0	0	2	1	-10921639	183.238	170	106	255	3848	46.824	2.000	0.225	1.440
ID85076	85076	5	51.329	0.968	20.077	0	0	0	2	1	-10921639	151.905	159	106	212	3190	35.760	4.800	0.172	1.244
ID85071	85071	6	81.021	31.024	4.175	0	0	0	2	1	-10921639	144.810	138	63	255	3041	46.317	2.000	0.266	1.314
ID85070	85070	7	99.762	3.140	4.094	0	0	0	2	1	-10921639	201.048	201	127	255	4222	46.975	3.200	0.278	1.863
ID85061	85061	7	102.958	2.961	3.950	0	1	1	2	1	-10921639	200.048	191	127	255	4201	48.142	3.200	0.287	1.852
ID85063	85063	1	65.816	16.145	6.908	0	1	1	2	1	-10921639	199.905	201	138	255	4198	32.798	4.800	0.169	1.764
ID85062	85062	6	66.118	30.773	4.066	0	1	1	2	1	-10921639	134.095	127	63	223	2816	41.237	2.000	0.220	1.174
ID85065	85065	3	35.414	13.681	11.567	0	1	1	2	1	-10921639	170.048	170	116	223	3571	34.799	3.200	0.068	0.619
ID85064	85064	0	56.624	26.161	8.249	0	1	1	2	1	-10921639	146.333	138	95	223	3073	33.933	2.000	0.160	1.187
ID85067	85067	5	50.444	2.320	20.945	0	1	1	2	1	-10921639	141.190	138	95	201	2965	30.490	2.000	0.148	1.197
ID85066	85066	2	79.490	16.081	17.912	0	1	1	2	1	-10921639	199.571	191	106	255	4191	49.747	2.000	0.188	1.269
ID85069	85069	4	70.061	27.296	25.856	0	1	1	2	1	-10921639	160.429	159	106	244	3369	39.221	2.000	0.211	1.425
ID85068	85068	None	28.633	30.061	23.335	0	1	1	2	1	-10921639	123.667	127	63	170	2597	31.847	7.600	0.060	0.441
ID85041	85041	5	34.580	2.112	20.382	0	2	2	2	1	-10921639	126.095	127	85	170	2648	23.520	6.332	0.112	1.083
ID85040	85040	2	67.439	15.887	17.778	0	2	2	2	1	-10921639	195.857	191	127	255	4113	37.890	3.200	0.161	1.430
ID85042	85042	4	54.242	27.557	25.966	0	2	2	2	1	-10921639	154.952	159	85	223	3254	36.103	2.000	0.164	1.208
ID85035	85035	7	101.992	2.946	4.028	0	2	2	2	1	-10921639	193.905	191	106	255	4072	53.144	2.000	0.272	1.562
ID85037	85037	1	41.601	16.072	7.691	0	2	2	2	1	-10921639	179.143	180	127	233	3762	23.942	6.122	0.104	1.416
ID85036	85036	6	51.213	30.443	4.074	0	2	2	2	1	-10921639	118.952	116	74	223	2498	36.646	7.600	0.158	0.884
ID85039	85039	8	30.905	34.322	13.089	0	2	2	2	1	-10921639	96.190	95	53	159	2020	24.091	2.000	0.101	0.735
ID85038	85038	0	64.394	25.845	8.127	0	2	2	2	1	-10921639	146.619	148	95	212	3079	35.431	2.000	0.192	1.332
ID85043	85043	7	101.249	2.887	4.160	0	3	3	2	1	-10921639	185.333	170	106	255	3892	53.968	3.200	0.282	1.509
ID85045	85045	1	35.587	15.210	7.373	0	3	3	2	1	-10921639	173.667	170	138	223	3647	22.375	7.600	0.109	1.527
ID85044	85044	6	54.569	30.623	4.027	0	3	3	2	1	-10921639	107.762	106	42	191	2263	42.851	2.000	0.191	0.805
ID85047	85047	8	38.020	34.656	12.876	0	3	3	2	1	-10921639	103.286	106	63	148	2169	25.006	6.362	0.165	1.173
ID85046	85046	0	46.269	25.632	8.021	0	3	3	2	1	-10921639	138.619	127	106	191	2911	26.770	2.000	0.144	1.301
ID85049	85049	5	28.917	2.253	20.326	0	3	3	2	1	-10921639	118.000	116	85	170	2478	21.534	6.197	0.099	0.992
ID85048	85048	2	74.538	15.912	17.364	0	3	3	2	1	-10921639	206.048	223	127	255	4327	43.902	7.600	0.175	1.396
ID85051	85051	9	34.646	8.283	36.011	0	3	3	2	1	-10921639	85.143	85	53	127	1788	21.578	2.000	0.171	1.155
ID85050	85050	4	50.815	27.258	25.762	0	3	3	2	1	-10921639	140.238	148	85	201	2945	33.993	2.000	0.170	1.200
ID85057	85057	2	73.448	16.138	17.196	0	4	4	2	1	-10921639	203.000	201	148	255	4263	36.379	7.600	0.181	1.712
ID85056	85056	8	28.391	35.007	13.085	0	4	4	2	1	-10921639	101.381	95	74	148	2129	23.966	2.000	0.087	0.679
ID85059	85059	10	49.120	29.723	23.087	0	4	4	2	1	-10921639	144.714	148	95	212	3039	31.050	7.600	0.140	1.146
ID85058	85058	5	37.845	2.993	21.522	0	4	4	2	1	-10921639	119.476	127	74	180	2509	25.725	4.800	0.149	1.205
ID85060	85060	9	36.171	8.747	36.205	0	4	4	2	1	-10921639	93.238	85	53	138	1958	22.638	4.800	0.166	1.174
ID85053	85053	6	34.573	30.378	4.494	0	4	4	2	1	-10921639	115.905	116	53	170	2434	31.965	3.200	0.114	0.745
ID85052	85052	7	85.262	3.067	4.271	0	4	4	2	1	-10921639	166.048	159	95	255	3487	48.829	2.000	0.241	1.320
ID85055	85055	0	33.862	26.405	8.389	0	4	4	2	1	-10921639	135.714	138	85	170	2850	24.658	4.800	0.109	1.086
ID85054	85054	1	50.071	15.181	8.311	0	4	4	2	1	-10921639	186.286	180	138	233	3912	25.846	4.800	0.143	1.805
ID85093	85093	7	75.226	3.336	4.255	0	5	5	2	1	-10921639	153.333	138	95	255	3220	47.525	2.000	0.225	1.186
ID85095	85095	11	49.387	17.500	8.237	0	5	5	2	1	-10921639	152.333	148	95	233	3199	39.422	2.000	0.118	0.815
ID85094	85094	6	41.553	30.342	4.293	0	5	5	2	1	-10921639	121.905	116	63	191	2560	33.944	2.000	0.128	0.815
ID85097	85097	2	78.842	15.771	17.091	0	5	5	2	1	-10921639	214.286	212	159	255	4500	35.322	4.800	0.197	1.999
ID85096	85096	1	30.716	14.123	9.366	0	5	5	2	1	-10921639	167.714	170	138	212	3522	21.590	6.388	0.093	1.318
ID85099	85099	10	38.776	30.185	22.846	0	5	5	2	1	-10921639	134.143	127	106	201	2817	21.053	4.800	0.127	1.437
ID85098	85098	None	33.556	19.716	16.897	0	5	5	2	1	-10921639	154.476	159	74	223	3244	37.413	2.000	0.060	0.470
ID85100	85100	9	48.778	9.265	35.953	0	5	5	2	1	-10921639	93.048	85	63	180	1954	32.370	2.000	0.197	0.945
ID85105	85105	9	32.127	9.123	36.315	0	6	6	2	1	-10921639	79.048	74	53	138	1660	22.478	2.000	0.144	0.886
ID85104	85104	2	79.271	16.026	17.340	0	6	6	2	1	-10921639	208.190	212	148	255	4372	36.808	4.800	0.203	1.910
ID85101	85101	7	60.598	3.168	4.509	0	6	6	2	1	-10921639	139.095	127	95	212	2921	36.938	2.000	0.193	1.219
ID85103	85103	11	28.845	17.220	8.090	0	6	6	2	1	-10921639	152.333	148	127	191	3199	17.373	7.600	0.098	1.571
ID85102	85102	6	33.803	29.893	4.473	0	6	6	2	1	-10921639	121.476	127	63	170	2551	30.136	4.800	0.120	0.863
ID85089	85089	2	74.942	15.842	17.474	0	7	7	2	1	-10921639	210.667	201	138	255	4424	37.746	4.800	0.185	1.741
ID85088	85088	11	38.642	15.512	7.903	0	7	7	2	1	-10921639	149.381	138	106	191	3137	25.606	4.800	0.124	1.287
ID85091	85091	None	29.612	1.581	21.988	0	7	7	2	1	-10921639	104.333	106	53	148	2191	22.511	7.600	0.104	0.876
ID85090	85090	None	29.399	34.988	17.056	0	7	7	2	1	-10921639	84.143	74	53	138	1767	20.021	2.000	0.129	0.959
ID85087	85087	7	68.419	3.114	4.136	0	7	7	2	1	-10921639	136.667	127	74	212	2870	43.178	2.000	0.202	1.062
ID85081	85081	7	43.201	2.945	4.427	0	8	8	2	1	-10921639	129.048	127	85	170	2710	26.720	2.000	0.155	1.293
ID85083	85083	2	77.825	15.990	17.278	0	8	8	2	1	-10921639	207.143	212	148	255	4350	37.800	4.800	0.188	1.734
ID85082	85082	11	29.053	16.773	8.122	0	8	8	2	1	-10921639	141.714	138	116	191	2976	22.037	4.800	0.087	1.029
ID85080	85080	2	73.360	15.885	17.139	0	9	9	2	1	-10921639	218.286	223	148	255	4584	34.262	4.800	0.182	1.958
ID85079	85079	None	27.042	30.811	7.641	0	9	9	2	1	-10921639	136.238	138	106	170	2861	16.613	4.800	0.093	1.393
ID85078	85078	11	44.315	16.624	8.145	0	9	9	2	1	-10921639	151.381	148	95	212	3179	30.561	2.000	0.117	1.038
ID85085	85085	11	34.558	16.628	8.250	0	10	10	2	1	-10921639	136.143	127	95	191	2859	27.308	2.000	0.098	0.887
ID85084	85084	None	30.235	3.280	3.952	0	10	10	2	1	-10921639	111.762	116	85	159	2347	17.983	4.800	0.117	1.302
ID85086	85086	2	76.211	16.152	17.231	0	10	10	2	1	-10921639	199.000	201	116	255	4179	43.178	2.000	0.171	1.344
ID85092	85092	2	69.911	15.686	17.043	0	11	11	2	1	-10921639	192.857	180	116	255	4050	45.106	2.000	0.153	1.135
ID85107	85107	2	47.936	15.797	17.434	0	12	12	2	1	-10921639	175.524	180	127	244	3686	33.509	2.000	0.102	0.970
ID85106	85106	11	46.105	16.274	8.628	0	12	12	2	1	-10921639	141.571	138	95	201	2973	28.261	2.000	0.121	1.085
ID85113	85113	11	45.992	16.204	8.109	0	13	13	2	1	-10921639	128.524	116	85	191	2699	33.639	2.000	0.118	0.810
ID85114	85114	2	63.350	16.374	17.430	0	13	13	2	1	-10921639	198.000	191	138	255	4158	39.031	2.000	0.156	1.365
ID85112	85112	2	54.422	16.366	17.506	0	14	14	2	1	-10921639	178.810	191	106	244	3755	38.636	6.337	0.131	1.075
ID85111	85111	11	46.860	14.660	7.077	0	14	14	2	1	-10921639	126.000	116	63	191	2646	32.328	2.000	0.170	1.133
ID85109	85109	2	53.896	16.209	17.087	0	15	15	2	1	-10921639	170.571	159	116	244	3582	39.182	2.000	0.104	0.822
ID85108	85108	11	47.128	15.957	7.852	0	15	15	2	1	-10921639	122.524	106	74	191	2573	32.491	7.600	0.149	0.979
ID85110	85110	15	49.800	18.642	18.996	0	15	15	2	1	-10921639	167.000	159	106	244	3507	36.434	7.600	0.105	0.873
ID85121	85121	2	38.041	16.061	17.133	0	16	16	2	1	-10921639	158.571	159	116	223	3330	26.825	4.800	0.095	1.028
ID85120	85120	11	40.446	15.168	7.444	0	16	16	2	1	-10921639	118.333	116	53	159	2485	30.090	2.000	0.161	1.093
ID85122	85122	15	48.093	18.945	19.031	0	16	16	2	1	-10921639	174.619	170	127	233	3667	26.660	7.600	0.141	1.619
ID85119	85119	15	57.082	18.827	19.612	0	17	17	2	1	-10921639	167.619	170	95	255	3520	38.529	7.600	0.140	1.068
ID85118	85118	11	44.492	15.253	7.809	0	17	17	2	1	-10921639	135.190	138	95	191	2839	27.143	2.000	0.133	1.170
ID85117	85117	15	48.325	18.967	19.336	0	18	18	2	1	-10921639	158.381	159	116	191	3326	25.578	2.000	0.142	1.536
ID85116	85116	None	29.827	15.905	16.090	0	18	18	2	1	-10921639	140.810	138	106	180	2957	22.103	7.600	0.089	1.041
ID85115	85115	11	34.984	15.190	6.793	0	18	18	2	1	-10921639	100.238	106	63	159	2105	22.700	2.000	0.134	1.043
ID85128	85128	15	44.245	18.976	18.580	0	19	19	2	1	-10921639	161.571	170	127	223	3393	27.349	2.000	0.125	1.309
ID85124	85124	15	58.588	18.876	19.282	0	20	20	2	1	-10921639	164.524	148	116	233	3455	32.217	2.000	0.158	1.390
ID85123	85123	11	44.104	14.955	7.317	0	20	20	2	1	-10921639	118.952	116	74	191	2498	28.479	2.000	0.171	1.222
ID85125	85125	11	42.075	14.831	6.864	0	21	21	2	1	-10921639	105.762	106	74	159	2221	24.077	2.000	0.184	1.368
ID85127	85127	15	46.600	19.053	19.210	0	21	21	2	1	-10921639	157.524	159	116	212	3308	24.533	7.600	0.149	1.666
ID85126	85126	None	30.910	45.000	12.000	0	21	21	2	1	-10921639	67.905	74	31	95	1426	17.309	4.800	0.272	1.678
ID85133	85133	12	39.420	16.143	17.227	0	22	22	2	1	-10921639	131.095	127	85	212	2753	32.264	2.000	0.089	0.666
ID85132	85132	11	30.840	14.676	7.277	0	22	22	2	1	-10921639	100.762	95	63	148	2116	21.328	2.000	0.137	1.140
ID85131	85131	12	44.503	16.153	17.248	0	23	23	2	1	-10921639	136.619	127	95	201	2869	33.125	2.000	0.112	0.829
ID85129	85129	11	32.101	14.133	7.277	0	24	24	2	1	-10921639	104.286	106	63	148	2190	22.797	2.000	0.125	1.019
ID85130	85130	12	42.274	16.409	17.850	0	24	24	2	1	-10921639	151.286	159	95	201	3177	33.924	2.000	0.100	0.807
ID85136	85136	None	30.918	19.821	17.156	0	25	25	2	1	-10921639	142.286	138	106	180	2988	19.241	6.364	0.095	1.286
ID85135	85135	12	36.086	16.524	17.301	0	25	25	2	1	-10921639	143.190	138	106	212	3007	28.877	2.000	0.106	0.950
ID85134	85134	11	27.418	14.568	7.856	0	25	25	2	1	-10921639	102.762	106	63	127	2158	18.003	4.800	0.129	1.303
ID85141	85141	12	38.998	16.735	16.871	0	26	26	2	1	-10921639	148.762	148	116	191	3124	22.821	7.600	0.119	1.391
ID85140	85140	11	32.218	13.812	7.789	0	26	26	2	1	-10921639	107.429	106	85	148	2256	18.888	2.000	0.126	1.276
ID85137	85137	11	31.530	13.364	7.233	0	27	27	2	1	-10921639	101.714	95	63	148	2136	21.294	7.600	0.155	1.282
ID85144	85144	11	35.796	13.212	6.429	0	28	28	2	1	-10921639	86.095	85	31	127	1808	29.582	3.200	0.189	0.927
ID85139	85139	None	29.458	20.872	35.972	0	29	29	2	1	-10921639	63.810	63	31	106	1340	17.654	2.000	0.206	1.237
ID85138	85138	11	31.728	13.004	7.450	0	29	29	2	1	-10921639	99.762	106	53	148	2095	25.816	6.331	0.134	0.914
ID85143	85143	None	30.764	19.565	17.391	0	30	30	2	1	-10921639	119.952	116	85	180	2519	24.204	2.000	0.100	0.904
ID85142	85142	11	46.647	13.790	7.665	0	30	30	2	1	-10921639	115.429	116	63	180	2424	28.101	2.000	0.176	1.230
ID85151	85151	14	33.025	20.797	35.874	0	31	31	2	1	-10921639	70.952	74	42	116	1490	19.531	2.000	0.206	1.241
ID85150	85150	11	39.348	12.283	6.754	0	31	31	2	1	-10921639	99.286	95	63	148	2085	26.541	2.000	0.151	0.980
ID85145	85145	11	32.873	12.446	7.147	0	32	32	2	1	-10921639	102.190	95	42	148	2146	27.589	7.600	0.139	0.903
ID85147	85147	None	30.082	19.266	18.235	0	32	32	2	1	-10921639	128.429	127	106	159	2697	15.158	4.800	0.128	1.917
ID85146	85146	13	32.418	14.846	9.830	0	32	32	2	1	-10921639	108.381	106	63	180	2276	27.614	7.600	0.084	0.605
ID85148	85148	14	30.415	20.435	35.848	0	32	32	2	1	-10921639	70.381	63	42	116	1478	21.537	2.000	0.165	0.924
ID85149	85149	13	27.181	15.152	8.964	0	33	33	2	1	-10921639	101.714	95	74	148	2136	20.957	3.200	0.101	0.892
ID85152	85152	None	30.161	20.696	35.837	0	34	34	2	1	-10921639	64.952	63	42	106	1364	17.873	2.000	0.199	1.207
ID85153	85153	16	35.687	13.116	6.595	0	38	38	2	1	-10921639	99.810	95	63	159	2096	21.600	6.331	0.163	1.296
ID85154	85154	16	38.154	12.942	5.878	0	39	39	2	1	-10921639	93.143	95	42	138	1956	25.958	2.000	0.174	1.064
ID85155	85155	None	36.254	12.017	6.932	0	41	41	2	1	-10921639	107.286	106	63	148	2253	18.719	4.800	0.188	1.817
ID85157	85157	17	31.086	13.840	4.932	0	43	43	2	1	-10921639	88.143	95	42	116	1851	19.077	4.800	0.199	1.533
ID85161	85161	17	28.255	14.074	4.859	0	44	44	2	1	-10921639	72.429	74	31	116	1521	21.358	2.000	0.147	0.872
ID85156	85156	17	43.823	14.175	5.473	0	46	46	2	1	-10921639	82.429	74	31	138	1731	34.484	2.000	0.251	0.960
ID85160	85160	None	34.225	22.271	34.657	0	47	47	2	1	-10921639	69.381	63	31	116	1457	22.121	7.600	0.234	1.189
ID85159	85159	None	32.117	19.499	17.415	0	47	47	2	1	-10921639	119.476	116	85	180	2509	23.575	2.000	0.111	1.009
ID85158	85158	17	31.291	14.314	5.223	0	47	47	2	1	-10921639	81.619	85	31	116	1714	24.344	2.000	0.196	1.098
ID85166	85166	18	33.554	23.273	29.838	0	51	51	2	1	-10921639	83.571	85	53	127	1755	21.720	4.800	0.183	1.190
ID85162	85162	18	35.337	22.632	30.290	0	52	52	2	1	-10921639	100.810	106	53	148	2117	25.353	6.068	0.154	1.061
ID85165	85165	18	56.509	22.702	30.185	0	53	53	2	1	-10921639	116.429	116	63	191	2445	33.169	4.800	0.230	1.315
ID85164	85164	None	36.897	31.265	25.630	0	53	53	2	1	-10921639	93.667	95	42	148	1967	26.447	2.000	0.165	1.005
ID85163	85163	19	48.064	12.829	8.991	0	53	53	2	1	-10921639	115.476	106	74	170	2425	28.418	2.000	0.171	1.187
ID85169	85169	18	70.553	22.645	29.988	0	54	54	2	1	-10921639	123.524	106	63	255	2594	45.913	2.000	0.230	1.007
ID85168	85168	19	28.991	13.345	9.136	0	54	54	2	1	-10921639	128.048	127	95	159	2689	16.791	4.800	0.113	1.546
ID85167	85167	20	32.430	30.911	6.684	0	54	54	2	1	-10921639	94.714	95	63	148	1989	19.288	3.200	0.150	1.282
ID85171	85171	19	39.749	13.413	8.487	0	55	55	2	1	-10921639	124.524	116	74	191	2615	28.209	2.000	0.128	1.001
ID85170	85170	20	38.375	30.428	6.823	0	55	55	2	1	-10921639	105.333	106	74	170	2212	24.053	2.000	0.169	1.265
ID85173	85173	None	30.480	29.134	24.100	0	55	55	2	1	-10921639	99.143	95	63	138	2082	23.389	2.000	0.140	1.038
ID85172	85172	None	33.909	18.479	17.170	0	55	55	2	1	-10921639	113.905	116	74	138	2392	18.163	4.800	0.153	1.663
ID85175	85175	21	28.267	6.736	32.583	0	55	55	2	1	-10921639	62.810	63	31	95	1319	17.643	2.000	0.225	1.306
ID85174	85174	18	70.373	22.423	30.335	0	55	55	2	1	-10921639	128.571	116	74	212	2700	42.038	2.000	0.259	1.257
ID85177	85177	19	41.978	12.768	8.582	0	56	56	2	1	-10921639	136.190	138	85	180	2860	27.213	2.000	0.128	1.132
ID85176	85176	20	53.160	30.709	6.861	0	56	56	2	1	-10921639	114.476	116	63	170	2404	32.937	3.200	0.201	1.166
ID85179	85179	18	63.168	22.596	30.039	0	56	56	2	1	-10921639	112.810	95	53	233	2369	41.666	2.000	0.239	1.044
ID85178	85178	22	29.926	35.495	16.318	0	56	56	2	1	-10921639	94.667	95	53	148	1988	25.480	2.000	0.133	0.875
ID85180	85180	21	29.839	6.447	31.958	0	56	56	2	1	-10921639	64.857	63	31	106	1362	17.027	4.800	0.256	1.553
ID85187	85187	19	48.316	12.670	8.856	0	57	57	2	1	-10921639	143.238	148	95	212	3008	29.451	2.000	0.138	1.183
ID85186	85186	20	62.353	30.733	7.007	0	57	57	2	1	-10921639	119.048	106	74	223	2500	36.639	2.000	0.233	1.230
ID85189	85189	None	29.415	27.986	21.658	0	57	57	2	1	-10921639	105.762	106	63	159	2221	21.436	7.600	0.146	1.255
ID85188	85188	22	32.320	34.543	16.482	0	57	57	2	1	-10921639	103.762	95	63	138	2179	22.172	4.800	0.169	1.355
ID85191	85191	21	37.237	6.672	32.484	0	57	57	2	1	-10921639	70.429	74	31	106	1479	20.111	4.800	0.301	1.620
ID85190	85190	18	59.995	22.133	29.972	0	57	57	2	1	-10921639	121.143	116	85	191	2544	33.595	2.000	0.221	1.303
ID85193	85193	19	48.665	13.242	8.763	0	58	58	2	1	-10921639	143.143	148	95	201	3006	27.839	2.000	0.157	1.396
ID85192	85192	20	58.599	30.319	6.912	0	58	58	2	1	-10921639	118.476	106	74	180	2488	32.843	2.000	0.227	1.335
ID85195	85195	None	32.482	6.131	24.822	0	58	58	2	1	-10921639	62.810	63	21	106	1319	20.039	2.000	0.238	1.207
ID85194	85194	22	29.441	35.799	16.683	0	58	58	2	1	-10921639	107.762	106	74	148	2263	20.520	4.800	0.162	1.464
ID85197	85197	21	38.593	6.758	32.286	0	58	58	2	1	-10921639	66.381	63	31	106	1394	22.923	2.000	0.251	1.162
ID85196	85196	18	64.758	22.071	29.642	0	58	58	2	1	-10921639	131.095	127	85	201	2753	37.151	2.000	0.225	1.295
ID85198	85198	None	30.742	30.000	39.000	0	58	58	2	1	-10921639	88.095	85	50	116	1850	18.122	4.800	0.232	1.830
ID85225	85225	None	28.498	20.054	17.854	0	59	59	2	1	-10921639	103.238	95	74	170	2168	20.114	2.000	0.107	0.991
ID85224	85224	22	45.202	36.317	15.529	0	59	59	2	1	-10921639	124.476	127	85	170	2614	23.289	4.800	0.195	1.748
ID85227	85227	21	39.179	7.124	31.945	0	59	59	2	1	-10921639	70.476	74	42	106	1480	20.208	2.000	0.289	1.563
ID85226	85226	18	54.430	21.814	29.086	0	59	59	2	1	-10921639	122.095	116	74	191	2564	29.965	2.000	0.211	1.419
ID85223	85223	19	55.744	12.432	8.491	0	59	59	2	1	-10921639	150.810	148	95	212	3167	32.585	4.800	0.186	1.449
ID85222	85222	20	53.629	30.575	6.809	0	59	59	2	1	-10921639	121.524	116	74	201	2552	32.281	2.000	0.192	1.213
ID85185	85185	21	37.160	6.867	32.126	0	60	60	2	1	-10921639	74.524	74	42	106	1565	19.472	3.200	0.253	1.546
ID85184	85184	18	53.415	21.683	28.652	0	60	60	2	1	-10921639	122.524	116	74	180	2573	33.999	2.000	0.202	1.213
ID85181	85181	20	75.058	30.227	6.974	0	60	60	2	1	-10921639	142.190	138	95	244	2986	42.394	2.000	0.232	1.265
ID85183	85183	22	38.477	36.197	15.936	0	60	60	2	1	-10921639	130.667	138	74	180	2744	24.741	7.600	0.144	1.326
ID85182	85182	19	56.821	13.474	8.688	0	60	60	2	1	-10921639	156.429	148	127	233	3285	31.803	2.000	0.165	1.396
ID85201	85201	22	37.516	36.508	15.857	0	61	61	2	1	-10921639	127.000	127	85	201	2667	23.935	4.800	0.130	1.219
ID85200	85200	19	55.149	12.972	8.479	0	61	61	2	1	-10921639	161.429	159	116	223	3390	28.546	6.330	0.178	1.705
ID85203	85203	23	37.996	28.861	22.262	0	61	61	2	1	-10921639	108.857	116	53	159	2286	26.354	7.600	0.148	1.063
ID85202	85202	None	28.497	19.057	17.120	0	61	61	2	1	-10921639	121.429	116	85	148	2550	19.125	4.800	0.115	1.312
ID85205	85205	18	47.718	21.841	27.972	0	61	61	2	1	-10921639	114.286	106	85	191	2400	26.140	2.000	0.179	1.330
ID85204	85204	None	27.159	3.509	25.586	0	61	61	2	1	-10921639	64.381	63	31	106	1352	19.358	2.000	0.198	1.099
ID85206	85206	21	48.355	6.885	32.097	0	61	61	2	1	-10921639	88.714	85	42	138	1863	26.215	2.000	0.271	1.443
ID85199	85199	20	68.583	29.990	6.722	0	61	61	2	1	-10921639	144.667	138	95	223	3038	35.123	2.000	0.221	1.494
ID85233	85233	18	74.713	21.504	27.975	0	62	62	2	1	-10921639	134.190	127	74	223	2818	45.269	2.000	0.261	1.227
ID85232	85232	23	37.951	27.450	21.996	0	62	62	2	1	-10921639	116.952	116	74	170	2456	25.271	4.800	0.138	1.123
ID85234	85234	21	37.179	7.513	32.336	0	62	62	2	1	-10921639	83.095	85	31	148	1745	25.902	7.600	0.207	1.098
ID85229	85229	20	62.392	30.457	6.654	0	62	62	2	1	-10921639	140.143	138	85	212	2943	37.158	2.000	0.209	1.304
ID85228	85228	25	34.198	38.000	0.000	0	62	62	2	1	-10921639	69.524	63	42	95	1460	17.699	4.800	0.305	1.834
ID85231	85231	22	29.941	35.826	15.259	0	62	62	2	1	-10921639	110.381	106	74	159	2318	23.077	7.600	0.091	0.800
ID85230	85230	19	70.530	12.914	8.396	0	62	62	2	1	-10921639	184.190	180	127	255	3868	37.535	4.800	0.210	1.700
ID85217	85217	24	28.937	42.653	16.934	0	63	63	2	1	-10921639	82.000	74	31	138	1722	28.355	2.000	0.100	0.528
ID85216	85216	19	75.956	13.449	8.519	0	63	63	2	1	-10921639	182.286	180	106	255	3828	48.181	3.200	0.185	1.183
ID85219	85219	18	38.845	21.337	27.365	0	63	63	2	1	-10921639	113.762	116	74	159	2389	23.139	2.000	0.161	1.362
ID85218	85218	23	31.508	27.835	21.778	0	63	63	2	1	-10921639	102.190	116	53	138	2146	24.677	2.000	0.129	0.949
ID85221	85221	None	29.739	21.895	35.865	0	63	63	2	1	-10921639	92.714	95	63	138	1947	18.048	2.000	0.138	1.246
ID85220	85220	21	58.393	7.413	31.518	0	63	63	2	1	-10921639	96.667	95	42	191	2030	43.028	2.000	0.257	0.919
ID85215	85215	20	83.391	30.721	6.948	0	63	63	2	1	-10921639	143.762	127	85	255	3019	49.941	2.000	0.268	1.215
ID85214	85214	25	31.925	38.000	0.000	0	63	63	2	1	-10921639	56.381	53	29	95	1184	21.584	2.000	0.247	1.034
ID85207	85207	25	34.266	38.000	0.000	0	64	64	2	1	-10921639	64.429	74	39	106	1353	22.918	7.600	0.261	1.163
ID85209	85209	20	78.077	30.263	6.930	0	64	64	2	1	-10921639	151.810	148	95	255	3188	44.815	4.800	0.241	1.316
ID85208	85208	26	36.234	15.753	6.321	0	64	64	2	1	-10921639	143.762	148	74	201	3019	36.547	7.600	0.111	0.783
ID85211	85211	24	28.069	43.568	16.443	0	64	64	2	1	-10921639	92.714	95	21	138	1947	33.264	6.319	0.105	0.531
ID85210	85210	19	67.258	13.136	8.509	0	64	64	2	1	-10921639	187.857	180	127	255	3945	37.975	4.800	0.166	1.409
ID85213	85213	21	53.513	7.719	31.735	0	64	64	2	1	-10921639	95.714	85	53	170	2010	34.394	2.000	0.262	1.156
ID85212	85212	18	37.075	21.580	27.277	0	64	64	2	1	-10921639	107.810	106	63	159	2264	26.817	3.200	0.144	1.014
ID85249	85249	27	40.973	38.235	19.074	0	65	65	2	1	-10921639	93.143	85	42	148	1956	30.089	2.000	0.166	0.881
ID85248	85248	24	40.308	45.000	17.000	0	65	65	2	1	-10921639	107.429	106	63	180	2256	33.090	3.200	0.217	1.158
ID85251	85251	21	65.558	7.638	31.636	0	65	65	2	1	-10921639	104.810	95	53	180	2201	40.086	2.000	0.313	1.245
ID85250	85250	18	32.845	21.249	26.795	0	65	65	2	1	-10921639	110.333	116	63	148	2317	23.438	6.128	0.149	1.222
ID85243	85243	25	38.919	38.000	0.000	0	65	65	2	1	-10921639	65.857	63	31	127	1383	26.039	2.000	0.264	1.057
ID85245	85245	20	55.120	29.806	7.386	0	65	65	2	1	-10921639	130.524	127	74	201	2741	32.718	2.000	0.215	1.409
ID85244	85244	26	53.456	14.262	7.056	0	65	65	2	1	-10921639	176.571	191	95	233	3708	37.332	4.800	0.185	1.474
ID85247	85247	None	29.730	38.361	11.334	0	65	65	2	1	-10921639	97.143	106	42	138	2040	26.167	2.000	0.121	0.802
ID85246	85246	19	51.890	13.134	8.411	0	65	65	2	1	-10921639	182.714	191	138	233	3837	27.782	7.600	0.166	1.875
ID85253	85253	26	78.717	14.834	6.736	0	66	66	2	1	-10921639	178.714	170	116	255	3753	43.942	2.000	0.212	1.423
ID85252	85252	25	31.133	36.391	0.989	0	66	66	2	1	-10921639	93.286	85	63	138	1959	20.360	6.041	0.196	1.504
ID85255	85255	19	28.735	12.507	10.577	0	66	66	2	1	-10921639	148.238	148	95	201	3113	28.933	2.000	0.082	0.779
ID85254	85254	20	52.814	29.477	7.353	0	66	66	2	1	-10921639	135.571	127	95	201	2847	31.054	7.600	0.180	1.329
ID85257	85257	27	30.752	38.776	20.227	0	66	66	2	1	-10921639	86.524	85	53	116	1817	22.097	2.000	0.155	1.049
ID85256	85256	24	31.531	45.000	17.000	0	66	66	2	1	-10921639	98.000	106	69	127	2058	18.105	4.800	0.191	1.736
ID85259	85259	21	53.352	8.033	31.189	0	66	66	2	1	-10921639	97.238	95	63	159	2042	29.069	2.000	0.255	1.360
ID85258	85258	18	41.657	21.563	26.978	0	66	66	2	1	-10921639	109.857	116	74	159	2307	27.908	4.800	0.195	1.287
ID85235	85235	25	27.718	36.312	1.962	0	67	67	2	1	-10921639	87.048	85	53	116	1828	19.747	2.000	0.140	1.082
ID85237	85237	20	45.510	29.751	7.819	0	67	67	2	1	-10921639	133.619	127	85	191	2806	28.056	2.000	0.148	1.227
ID85236	85236	26	72.062	14.207	7.462	0	67	67	2	1	-10921639	189.810	212	85	255	3986	50.425	4.800	0.212	1.315
ID85239	85239	27	33.355	38.114	20.118	0	67	67	2	1	-10921639	96.810	106	63	127	2033	17.515	4.800	0.182	1.702
ID85238	85238	24	41.224	45.000	16.000	0	67	67	2	1	-10921639	102.857	106	59	148	2160	23.779	2.000	0.205	1.474
ID85241	85241	21	55.863	8.539	30.766	0	67	67	2	1	-10921639	103.762	116	42	170	2179	36.087	2.000	0.252	1.158
ID85240	85240	18	43.907	21.342	27.098	0	67	67	2	1	-10921639	117.000	116	85	170	2457	23.156	4.800	0.183	1.562
ID85242	85242	28	33.794	19.953	35.085	0	67	67	2	1	-10921639	80.952	74	53	116	1700	17.904	3.200	0.212	1.582
ID85265	85265	27	35.718	38.290	20.930	0	68	68	2	1	-10921639	102.286	106	63	127	2148	17.825	4.800	0.197	1.888
ID85264	85264	30	33.949	33.205	16.079	0	68	68	2	1	-10921639	100.810	95	63	148	2117	27.928	7.600	0.119	0.770
ID85267	85267	21	69.538	8.731	29.620	0	68	68	2	1	-10921639	104.286	85	53	191	2190	43.801	2.000	0.323	1.163
ID85266	85266	18	46.131	21.901	27.115	0	68	68	2	1	-10921639	111.381	116	42	170	2339	32.638	2.000	0.178	1.032
ID85268	85268	28	34.053	19.579	35.019	0	68	68	2	1	-10921639	77.429	74	42	127	1626	21.103	2.000	0.201	1.229
ID85261	85261	26	87.170	14.519	7.773	0	68	68	2	1	-10921639	190.286	191	95	255	3996	48.862	2.000	0.227	1.443
ID85260	85260	25	27.661	36.309	2.449	0	68	68	2	1	-10921639	96.762	95	63	138	2032	18.708	6.398	0.137	1.248
ID85263	85263	24	29.224	45.000	14.000	0	68	68	2	1	-10921639	87.571	85	59	127	1839	21.812	2.000	0.149	1.039
ID85262	85262	20	55.231	29.864	7.640	0	68	68	2	1	-10921639	134.095	138	74	180	2816	31.130	2.000	0.202	1.449
ID85303	85303	25	33.761	34.688	2.549	0	69	69	2	1	-10921639	95.810	106	42	138	2012	26.797	2.000	0.145	0.903
ID85305	85305	20	41.100	30.246	7.797	0	69	69	2	1	-10921639	129.048	127	85	159	2710	21.148	4.800	0.167	1.748
ID85304	85304	26	93.305	14.475	8.200	0	69	69	2	1	-10921639	201.619	223	106	255	4234	52.049	4.800	0.269	1.643
ID85307	85307	30	27.049	32.832	16.429	0	69	69	2	1	-10921639	100.619	106	53	148	2113	24.981	7.600	0.096	0.704
ID85306	85306	24	32.962	45.000	14.000	0	69	69	2	1	-10921639	104.619	106	53	159	2197	25.752	6.375	0.148	1.049
ID85309	85309	18	57.361	22.197	27.853	0	69	69	2	1	-10921639	109.857	106	63	201	2307	37.460	2.000	0.206	1.001
ID85308	85308	27	32.657	38.568	20.958	0	69	69	2	1	-10921639	97.762	106	53	138	2053	20.334	4.800	0.171	1.406
ID85311	85311	28	29.426	19.783	35.577	0	69	69	2	1	-10921639	72.048	74	42	106	1513	18.007	2.000	0.196	1.309
ID85310	85310	21	74.273	8.968	29.310	0	69	69	2	1	-10921639	101.857	95	42	244	2139	48.131	2.000	0.287	0.943
ID85273	85273	18	45.915	21.996	27.863	0	70	70	2	1	-10921639	105.381	106	53	159	2213	29.468	2.000	0.171	1.043
ID85272	85272	29	38.991	0.000	18.000	0	70	70	2	1	-10921639	88.524	95	50	148	1859	25.602	2.000	0.208	1.192
ID85274	85274	21	50.695	9.323	29.053	0	70	70	2	1	-10921639	82.571	74	31	180	1734	36.120	2.000	0.219	0.823
ID85269	85269	25	50.424	33.809	2.863	0	70	70	2	1	-10921639	106.286	106	53	159	2232	33.067	2.000	0.212	1.126
ID85271	85271	20	32.479	30.003	8.600	0	70	70	2	1	-10921639	117.286	116	74	159	2463	21.263	4.800	0.122	1.197
ID85270	85270	26	84.308	15.234	8.233	0	70	70	2	1	-10921639	183.381	180	85	255	3851	49.134	2.000	0.233	1.410
ID85297	85297	30	31.495	31.734	15.086	0	71	71	2	1	-10921639	111.905	116	53	159	2350	28.606	2.000	0.097	0.694
ID85296	85296	20	31.066	30.099	9.168	0	71	71	2	1	-10921639	114.857	116	85	170	2412	20.817	4.800	0.109	1.081
ID85299	85299	None	29.618	37.410	21.894	0	71	71	2	1	-10921639	101.762	95	63	148	2137	25.314	2.000	0.115	0.829
ID85298	85298	29	44.756	0.000	17.000	0	71	71	2	1	-10921639	103.524	95	74	180	2174	26.377	6.245	0.218	1.406
ID85301	85301	18	43.343	22.171	27.986	0	71	71	2	1	-10921639	100.762	106	53	159	2116	28.180	2.000	0.194	1.163
ID85300	85300	21	53.398	9.962	27.884	0	71	71	2	1	-10921639	85.095	74	53	191	1787	36.940	2.000	0.187	0.727
ID85302	85302	28	29.940	19.661	34.884	0	71	71	2	1	-10921639	76.000	74	53	127	1596	20.110	2.000	0.149	0.981
ID85293	85293	31	53.026	21.000	0.000	0	71	71	2	1	-10921639	112.619	106	53	223	2365	40.741	2.000	0.166	0.787
ID85295	85295	26	74.433	15.980	8.193	0	71	71	2	1	-10921639	170.571	159	106	255	3582	45.247	2.000	0.193	1.222
ID85294	85294	25	64.239	33.920	3.163	0	71	71	2	1	-10921639	105.238	95	42	201	2210	39.000	2.000	0.266	1.133
ID85313	85313	25	59.399	33.271	3.457	0	72	72	2	1	-10921639	130.048	116	85	223	2731	37.914	2.000	0.195	1.118
ID85312	85312	31	85.301	21.000	0.000	0	72	72	2	1	-10921639	141.714	127	74	255	2976	52.294	2.000	0.270	1.154
ID85315	85315	30	35.842	32.152	14.239	0	72	72	2	1	-10921639	123.476	127	74	170	2593	25.069	7.600	0.153	1.305
ID85314	85314	26	76.849	15.350	8.821	0	72	72	2	1	-10921639	179.190	180	95	255	3763	41.387	2.000	0.205	1.474
ID85317	85317	None	29.280	42.162	16.579	0	72	72	2	1	-10921639	90.714	85	53	148	1905	24.054	2.000	0.094	0.650
ID85316	85316	29	69.473	0.000	17.000	0	72	72	2	1	-10921639	127.952	116	63	201	2687	37.956	2.000	0.281	1.480
ID85319	85319	18	32.115	22.534	27.587	0	72	72	2	1	-10921639	93.286	85	63	138	1959	23.238	2.000	0.165	1.137
ID85318	85318	21	45.898	10.524	27.162	0	72	72	2	1	-10921639	94.190	85	63	170	1978	31.752	2.000	0.165	0.840
ID85320	85320	28	35.025	19.591	34.596	0	72	72	2	1	-10921639	87.095	85	53	127	1829	23.132	4.800	0.202	1.267
ID85285	85285	31	77.930	21.000	0.000	0	73	73	2	1	-10921639	133.714	119	85	244	2808	48.951	2.000	0.239	1.054
ID85287	85287	26	64.058	15.759	8.907	0	73	73	2	1	-10921639	168.048	170	116	233	3529	36.674	2.000	0.180	1.396
ID85286	85286	25	68.042	33.052	3.449	0	73	73	2	1	-10921639	130.095	116	63	212	2732	42.320	2.000	0.240	1.191
ID85289	85289	29	71.895	0.000	17.000	0	73	73	2	1	-10921639	144.524	138	63	223	3035	47.073	4.800	0.292	1.387
ID85288	85288	30	45.008	32.557	14.183	0	73	73	2	1	-10921639	121.524	116	63	180	2552	33.698	2.000	0.177	1.083
ID85291	85291	21	41.523	11.131	26.406	0	73	73	2	1	-10921639	98.286	95	42	159	2064	30.302	2.000	0.160	0.897
ID85290	85290	None	31.742	29.218	18.414	0	73	73	2	1	-10921639	118.286	116	74	191	2484	25.964	7.600	0.081	0.687
ID85292	85292	18	27.365	22.600	27.619	0	73	73	2	1	-10921639	87.000	85	63	148	1827	24.230	2.000	0.098	0.641
ID85321	85321	31	86.082	21.000	0.000	0	74	74	2	1	-10921639	149.714	148	89	255	3144	51.171	2.000	0.261	1.210
ID85323	85323	26	51.495	17.012	8.907	0	74	74	2	1	-10921639	154.381	159	106	201	3242	28.280	2.000	0.151	1.429
ID85322	85322	25	55.710	32.602	3.555	0	74	74	2	1	-10921639	126.048	116	63	191	2647	39.552	4.800	0.215	1.127
ID85325	85325	29	64.292	0.000	17.000	0	74	74	2	1	-10921639	154.190	159	74	212	3238	44.067	4.800	0.292	1.581
ID85324	85324	30	28.736	31.853	13.991	0	74	74	2	1	-10921639	104.810	106	63	148	2201	22.185	3.200	0.124	1.039
ID85327	85327	21	38.206	11.774	25.902	0	74	74	2	1	-10921639	100.238	95	63	170	2105	27.919	2.000	0.127	0.809
ID85326	85326	32	34.766	39.341	17.843	0	74	74	2	1	-10921639	114.429	116	85	159	2403	19.410	4.800	0.150	1.535
ID85281	85281	32	36.049	39.908	18.122	0	75	75	2	1	-10921639	92.619	95	53	170	1945	29.051	2.000	0.103	0.596
ID85280	85280	29	70.351	1.313	17.327	0	75	75	2	1	-10921639	167.143	159	74	244	3510	55.306	4.800	0.225	1.110
ID85283	85283	18	29.480	22.796	27.236	0	75	75	2	1	-10921639	87.048	95	53	138	1828	22.750	4.800	0.135	0.910
ID85282	85282	21	51.066	12.223	24.238	0	75	75	2	1	-10921639	130.571	138	63	191	2742	36.929	3.200	0.186	1.109
ID85284	85284	34	34.246	10.100	33.731	0	75	75	2	1	-10921639	94.190	95	63	138	1978	18.936	4.800	0.170	1.446
ID85275	85275	31	87.171	21.000	0.000	0	75	75	2	1	-10921639	166.000	170	85	255	3486	55.930	2.000	0.291	1.337
ID85277	85277	26	49.297	16.689	8.713	0	75	75	2	1	-10921639	156.476	159	106	212	3286	31.874	2.000	0.138	1.194
ID85276	85276	25	57.608	32.866	3.327	0	75	75	2	1	-10921639	132.667	138	63	212	2786	40.523	4.800	0.261	1.355
ID85279	85279	30	27.619	31.382	14.208	0	75	75	2	1	-10921639	110.905	106	85	148	2329	21.312	2.000	0.084	0.809
ID85278	85278	33	27.852	40.487	12.787	0	75	75	2	1	-10921639	84.571	85	63	116	1776	16.092	3.200	0.156	1.418
ID85329	85329	25	63.040	32.931	2.968	0	76	76	2	1	-10921639	122.524	116	53	180	2573	37.292	2.000	0.268	1.390
ID85328	85328	31	72.739	20.686	0.847	0	76	76	2	1	-10921639	167.571	170	63	255	3519	59.082	2.000	0.226	1.046
ID85331	85331	33	34.512	39.220	12.871	0	76	76	2	1	-10921639	102.286	106	74	159	2148	20.713	2.000	0.135	1.173
ID85330	85330	26	54.667	14.378	8.834	0	76	76	2	1	-10921639	148.381	138	106	212	3116	34.812	6.316	0.152	1.128
ID85333	85333	29	74.228	1.960	17.087	0	76	76	2	1	-10921639	145.238	138	74	255	3050	46.838	2.000	0.190	0.988
ID85332	85332	30	27.570	31.373	14.536	0	76	76	2	1	-10921639	105.381	106	63	170	2213	26.156	2.000	0.055	0.422
ID85335	85335	None	36.715	34.033	22.678	0	76	76	2	1	-10921639	100.143	95	53	159	2103	29.078	2.000	0.121	0.744
ID85334	85334	21	91.460	12.521	22.841	0	76	76	2	1	-10921639	162.905	159	63	255	3421	51.268	2.000	0.293	1.442
ID85337	85337	34	33.160	10.455	33.046	0	76	76	2	1	-10921639	96.762	95	74	138	2032	19.000	6.346	0.159	1.394
ID85336	85336	18	29.533	22.405	27.284	0	76	76	2	1	-10921639	87.571	85	63	127	1839	19.093	2.000	0.136	1.095
ID85347	85347	25	76.259	32.418	2.966	0	77	77	2	1	-10921639	143.667	148	74	212	3017	42.433	2.000	0.274	1.457
ID85346	85346	31	75.483	20.645	0.753	0	77	77	2	1	-10921639	158.333	159	63	255	3325	58.833	4.800	0.256	1.097
ID85349	85349	33	31.906	38.644	13.752	0	77	77	2	1	-10921639	100.190	106	42	159	2104	28.402	3.200	0.143	0.883
ID85348	85348	26	35.764	15.012	8.869	0	77	77	2	1	-10921639	140.667	148	95	180	2954	24.190	7.600	0.115	1.197
ID85351	85351	21	102.377	12.971	21.723	0	77	77	2	1	-10921639	184.857	180	85	255	3882	56.729	2.000	0.294	1.479
ID85350	85350	29	85.264	1.973	17.374	0	77	77	2	1	-10921639	162.476	148	74	255	3412	54.349	2.000	0.229	1.116
ID85353	85353	34	28.935	8.505	32.732	0	77	77	2	1	-10921639	86.714	85	53	148	1821	23.762	6.330	0.151	0.956
ID85352	85352	35	31.763	9.214	27.813	0	77	77	2	1	-10921639	97.143	95	63	148	2040	21.188	2.000	0.137	1.104
ID85345	85345	35	39.999	9.603	26.892	0	78	78	2	1	-10921639	105.857	106	63	148	2223	26.158	2.000	0.174	1.201
ID85344	85344	21	96.858	12.936	20.848	0	78	78	2	1	-10921639	178.238	170	85	255	3743	52.967	2.000	0.265	1.409
ID85339	85339	25	89.449	32.197	3.308	0	78	78	2	1	-10921639	133.190	127	42	233	2797	54.383	2.000	0.333	1.224
ID85338	85338	31	86.714	21.065	1.997	0	78	78	2	1	-10921639	156.429	138	74	255	3285	56.360	2.000	0.206	0.947
ID85341	85341	None	39.855	17.732	8.597	0	78	78	2	1	-10921639	139.762	138	95	180	2935	24.659	2.000	0.122	1.234
ID85340	85340	26	35.542	14.114	8.737	0	78	78	2	1	-10921639	135.667	138	95	191	2849	23.720	4.800	0.100	1.039
ID85343	85343	29	79.325	2.844	17.399	0	78	78	2	1	-10921639	142.286	148	74	255	2988	52.643	2.000	0.241	1.049
ID85342	85342	33	39.718	35.971	13.492	0	78	78	2	1	-10921639	102.857	95	74	170	2160	28.040	2.000	0.149	0.952
ID85360	85360	36	36.239	30.856	28.957	0	79	79	2	1	-10921639	76.429	63	42	138	1605	24.943	2.000	0.147	0.783
ID85355	85355	25	105.357	31.970	3.877	0	79	79	2	1	-10921639	162.857	138	95	255	3420	51.486	2.000	0.341	1.607
ID85354	85354	31	78.869	21.154	2.238	0	79	79	2	1	-10921639	151.381	148	74	255	3179	55.069	2.000	0.174	0.817
ID85357	85357	29	86.404	3.066	17.648	0	79	79	2	1	-10921639	147.857	138	74	255	3105	50.774	2.000	0.270	1.238
ID85356	85356	26	51.562	14.521	8.507	0	79	79	2	1	-10921639	147.762	148	106	201	3103	28.229	4.800	0.176	1.564
ID85359	85359	35	52.331	9.685	26.393	0	79	79	2	1	-10921639	115.000	106	63	201	2415	37.415	2.000	0.161	0.852
ID85358	85358	21	92.707	13.142	20.555	0	79	79	2	1	-10921639	182.333	180	74	255	3829	60.620	2.000	0.265	1.259
ID85377	85377	25	111.794	31.684	4.090	0	80	80	2	1	-10921639	160.571	138	74	255	3372	63.436	2.000	0.353	1.322
ID85376	85376	31	78.287	20.972	2.369	0	80	80	2	1	-10921639	142.714	138	74	255	2997	53.381	2.000	0.184	0.833
ID85379	85379	29	75.009	3.715	17.767	0	80	80	2	1	-10921639	147.333	148	63	255	3094	47.734	2.000	0.212	1.078
ID85378	85378	26	58.809	14.786	8.933	0	80	80	2	1	-10921639	153.857	148	95	223	3231	35.773	2.000	0.164	1.215
ID85381	85381	35	75.052	9.888	26.120	0	80	80	2	1	-10921639	131.190	116	74	244	2755	48.338	2.000	0.218	0.971
ID85380	85380	21	89.074	13.660	20.303	0	80	80	2	1	-10921639	193.333	201	116	255	4060	46.603	4.800	0.234	1.575
ID85382	85382	36	37.502	30.461	29.012	0	80	80	2	1	-10921639	80.476	74	53	148	1690	26.294	2.000	0.184	0.950
ID85369	85369	25	98.111	31.613	3.801	0	81	81	2	1	-10921639	145.238	127	63	255	3050	60.593	2.000	0.314	1.145
ID85368	85368	31	76.443	21.001	2.660	0	81	81	2	1	-10921639	137.714	127	74	244	2892	47.804	2.000	0.228	1.071
ID85371	85371	None	34.057	33.788	11.981	0	81	81	2	1	-10921639	92.095	95	53	148	1934	27.869	2.000	0.117	0.690
ID85370	85370	26	61.680	14.244	8.779	0	81	81	2	1	-10921639	158.333	148	116	233	3325	36.324	7.600	0.161	1.210
ID85373	85373	21	78.069	13.958	20.054	0	81	81	2	1	-10921639	181.238	170	116	255	3806	39.485	4.800	0.220	1.658
ID85372	85372	29	65.241	3.931	17.673	0	81	81	2	1	-10921639	146.762	138	85	223	3082	38.376	2.000	0.210	1.327
ID85375	85375	36	34.887	30.637	28.716	0	81	81	2	1	-10921639	85.714	85	42	138	1800	24.894	2.000	0.169	0.997
ID85374	85374	35	70.069	9.725	25.397	0	81	81	2	1	-10921639	144.857	138	85	244	3042	43.796	2.000	0.206	1.129
ID85415	85415	25	88.177	31.352	4.050	0	82	82	2	1	-10921639	136.667	127	63	244	2870	51.655	2.000	0.300	1.222
ID85414	85414	31	57.606	21.100	2.660	0	82	82	2	1	-10921639	123.429	116	74	201	2592	35.165	2.000	0.204	1.188
ID85417	85417	29	48.626	4.140	17.384	0	82	82	2	1	-10921639	143.857	138	74	191	3021	33.752	4.800	0.166	1.213
ID85416	85416	26	73.204	14.452	8.983	0	82	82	2	1	-10921639	155.476	138	95	255	3265	48.485	2.000	0.187	1.011
ID85419	85419	35	73.450	9.976	25.653	0	82	82	2	1	-10921639	151.762	148	95	233	3187	45.360	2.000	0.206	1.144
ID85418	85418	21	59.864	14.163	20.026	0	82	82	2	1	-10921639	163.000	159	95	244	3423	35.382	7.600	0.159	1.262
ID85420	85420	None	30.072	8.763	35.145	0	82	82	2	1	-10921639	79.000	74	31	116	1659	22.195	2.000	0.124	0.787
ID85361	85361	31	47.450	20.837	2.667	0	83	83	2	1	-10921639	112.381	106	63	170	2360	31.128	2.000	0.160	0.998
ID85363	85363	26	66.132	14.507	8.981	0	83	83	2	1	-10921639	164.571	159	95	255	3456	42.120	2.000	0.171	1.144
ID85362	85362	25	99.904	31.031	4.103	0	83	83	2	1	-10921639	142.762	116	74	255	2998	55.466	2.000	0.326	1.265
ID85365	85365	29	40.133	4.602	17.802	0	83	83	2	1	-10921639	133.095	127	85	180	2795	26.416	4.800	0.140	1.240
ID85364	85364	37	35.932	31.952	11.739	0	83	83	2	1	-10921639	107.952	106	74	159	2267	22.469	7.600	0.160	1.324
ID85367	85367	35	80.282	10.369	25.424	0	83	83	2	1	-10921639	164.095	148	95	255	3446	50.012	2.000	0.229	1.222
ID85366	85366	21	47.000	14.387	20.206	0	83	83	2	1	-10921639	159.429	159	106	223	3348	30.531	7.600	0.117	1.091
ID85399	85399	25	89.679	30.586	4.088	0	84	84	2	1	-10921639	150.857	148	74	255	3168	54.798	2.000	0.269	1.168
ID85398	85398	31	47.768	20.932	3.408	0	84	84	2	1	-10921639	111.952	106	63	170	2351	33.058	2.000	0.179	1.030
ID85401	85401	37	46.361	31.989	11.152	0	84	84	2	1	-10921639	115.952	106	63	180	2435	29.022	2.000	0.157	1.082
ID85400	85400	26	75.770	14.484	9.191	0	84	84	2	1	-10921639	175.238	170	106	255	3680	44.592	2.000	0.205	1.338
ID85403	85403	29	37.838	6.191	17.617	0	84	84	2	1	-10921639	123.952	116	85	170	2603	24.526	2.000	0.132	1.179
ID85402	85402	None	28.334	37.704	14.467	0	84	84	2	1	-10921639	93.095	95	63	138	1955	22.002	4.800	0.151	1.112
ID85405	85405	35	87.676	10.185	25.427	0	84	84	2	1	-10921639	170.667	170	85	255	3584	54.898	2.000	0.243	1.217
ID85404	85404	21	47.508	14.560	21.281	0	84	84	2	1	-10921639	165.571	159	116	212	3477	27.193	7.600	0.139	1.489
ID85383	85383	31	56.195	20.914	3.009	0	85	85	2	1	-10921639	126.000	116	74	201	2646	32.689	2.000	0.200	1.287
ID85385	85385	26	72.989	14.431	8.763	0	85	85	2	1	-10921639	187.238	191	127	255	3932	39.686	4.800	0.198	1.562
ID85384	85384	25	92.331	30.297	3.964	0	85	85	2	1	-10921639	159.429	148	95	255	3348	51.015	2.000	0.273	1.341
ID85387	85387	29	40.129	5.637	17.867	0	85	85	2	1	-10921639	125.571	127	74	159	2637	25.398	4.800	0.163	1.385
ID85386	85386	37	65.003	31.165	11.030	0	85	85	2	1	-10921639	143.810	138	85	212	3020	40.279	2.000	0.191	1.145
ID85389	85389	35	80.261	9.783	25.332	0	85	85	2	1	-10921639	155.476	148	85	255	3265	46.966	2.000	0.235	1.260
ID85388	85388	21	61.907	14.892	20.599	0	85	85	2	1	-10921639	167.476	159	116	255	3517	35.493	2.000	0.161	1.308
ID85393	85393	37	81.283	30.931	11.174	0	86	86	2	1	-10921639	160.524	138	106	255	3371	48.481	2.000	0.210	1.147
ID85392	85392	26	65.710	12.864	9.994	0	86	86	2	1	-10921639	201.952	201	138	255	4241	34.549	7.600	0.172	1.714
ID85395	85395	21	61.652	14.708	20.758	0	86	86	2	1	-10921639	172.048	170	116	233	3613	35.541	2.000	0.165	1.371
ID85394	85394	29	35.617	6.142	17.975	0	86	86	2	1	-10921639	113.905	106	74	170	2392	25.072	2.000	0.107	0.875
ID85397	85397	38	43.318	29.791	28.852	0	86	86	2	1	-10921639	101.714	95	63	170	2136	28.404	2.000	0.164	1.007
ID85396	85396	35	92.606	10.262	24.791	0	86	86	2	1	-10921639	163.571	148	85	255	3435	57.666	2.000	0.256	1.157
ID85391	85391	25	67.150	29.828	4.047	0	86	86	2	1	-10921639	134.667	116	74	233	2828	44.361	2.000	0.184	0.945
ID85390	85390	31	53.115	21.129	3.208	0	86	86	2	1	-10921639	125.048	127	74	191	2626	31.070	2.000	0.196	1.318
ID85409	85409	37	89.417	30.649	11.224	0	87	87	2	1	-10921639	175.190	170	85	255	3679	54.560	2.000	0.252	1.292
ID85408	85408	26	70.929	12.923	9.878	0	87	87	2	1	-10921639	211.190	223	138	255	4435	38.521	6.133	0.199	1.818
ID85411	85411	21	68.874	15.456	19.983	0	87	87	2	1	-10921639	182.286	180	127	255	3828	40.644	2.000	0.169	1.299
ID85410	85410	39	43.274	8.828	16.524	0	87	87	2	1	-10921639	135.190	138	74	191	2839	34.250	2.000	0.127	0.889
ID85413	85413	38	43.360	29.181	29.016	0	87	87	2	1	-10921639	104.810	106	63	201	2201	31.638	2.000	0.152	0.876
ID85412	85412	35	82.095	10.665	24.244	0	87	87	2	1	-10921639	158.905	148	106	255	3337	50.741	2.000	0.207	1.072
ID85407	85407	25	66.871	29.429	4.033	0	87	87	2	1	-10921639	137.667	127	74	223	2891	40.236	2.000	0.222	1.243
ID85406	85406	31	42.899	21.577	3.379	0	87	87	2	1	-10921639	119.000	116	53	191	2499	34.632	2.000	0.153	0.913
ID85425	85425	37	99.642	30.160	11.161	0	88	88	2	1	-10921639	190.476	180	127	255	4000	50.054	2.000	0.257	1.558
ID85424	85424	26	71.618	13.692	9.282	0	88	88	2	1	-10921639	210.143	212	116	255	4413	47.355	6.277	0.185	1.384
ID85427	85427	21	74.535	16.075	19.745	0	88	88	2	1	-10921639	198.810	201	116	255	4175	37.383	4.800	0.195	1.738
ID85426	85426	39	60.587	8.559	16.634	0	88	88	2	1	-10921639	161.429	159	95	244	3390	38.772	2.000	0.166	1.185
ID85429	85429	40	27.257	7.759	31.541	0	88	88	2	1	-10921639	71.952	74	42	106	1511	19.265	2.000	0.178	1.128
ID85428	85428	35	80.047	11.369	23.470	0	88	88	2	1	-10921639	159.000	148	74	255	3339	54.213	2.000	0.212	1.026
ID85421	85421	None	28.480	33.000	0.000	0	88	88	2	1	-10921639	91.762	99	59	127	1927	23.535	3.200	0.172	1.145
ID85423	85423	25	38.142	29.134	4.827	0	88	88	2	1	-10921639	130.000	127	85	170	2730	21.849	2.000	0.133	1.400
ID85422	85422	31	45.823	21.552	3.389	0	88	88	2	1	-10921639	121.476	127	63	191	2551	36.178	2.000	0.157	0.910
ID85431	85431	26	69.559	12.723	9.672	0	89	89	2	1	-10921639	242.190	255	180	255	5086	23.389	4.800	0.207	3.550
ID85430	85430	31	29.453	21.159	3.111	0	89	89	2	1	-10921639	108.857	106	63	148	2286	22.048	4.800	0.121	1.069
ID85433	85433	39	81.691	8.612	16.828	0	89	89	2	1	-10921639	180.714	170	106	255	3795	46.849	2.000	0.212	1.348
ID85432	85432	37	90.476	30.139	11.052	0	89	89	2	1	-10921639	180.762	170	116	255	3796	50.151	2.000	0.231	1.353
ID85435	85435	35	72.836	12.231	22.975	0	89	89	2	1	-10921639	160.048	159	74	255	3361	49.899	2.000	0.183	0.993
ID85434	85434	21	60.138	15.818	19.454	0	89	89	2	1	-10921639	184.762	180	127	255	3880	36.336	2.000	0.157	1.377
ID85437	85437	40	33.519	8.728	31.709	0	89	89	2	1	-10921639	88.143	85	42	138	1851	24.691	6.335	0.178	1.077
ID85436	85436	38	32.718	29.159	28.452	0	89	89	2	1	-10921639	110.238	106	74	148	2315	21.856	4.800	0.142	1.252
ID85441	85441	None	53.663	13.930	12.881	0	90	90	2	1	-10921639	206.143	212	127	255	4329	44.844	2.000	0.102	0.854
ID85440	85440	37	95.821	30.076	11.143	0	90	90	2	1	-10921639	178.857	170	106	255	3756	52.391	2.000	0.253	1.381
ID85443	85443	21	48.207	16.038	19.362	0	90	90	2	1	-10921639	182.286	170	148	233	3828	27.024	4.800	0.120	1.447
ID85442	85442	39	73.908	8.861	16.756	0	90	90	2	1	-10921639	186.286	191	116	255	3912	42.694	2.000	0.180	1.332
ID85445	85445	35	33.802	12.627	22.759	0	90	90	2	1	-10921639	143.667	148	95	191	3017	24.221	7.600	0.098	1.061
ID85444	85444	41	43.989	32.163	19.860	0	90	90	2	1	-10921639	119.571	106	95	170	2511	24.875	2.000	0.153	1.278
ID85446	85446	38	29.319	29.150	28.713	0	90	90	2	1	-10921639	113.857	116	85	159	2391	19.787	4.800	0.108	1.125
ID85439	85439	26	62.710	11.452	9.676	0	90	90	2	1	-10921639	221.429	244	148	255	4650	38.040	4.800	0.149	1.514
ID85438	85438	42	28.894	33.000	0.000	0	90	90	2	1	-10921639	92.905	95	59	138	1951	22.775	4.000	0.162	1.135
ID85447	85447	42	30.588	33.000	0.000	0	91	91	2	1	-10921639	106.857	106	74	148	2244	20.340	6.312	0.173	1.553
ID85449	85449	37	89.499	30.073	11.352	0	91	91	2	1	-10921639	168.048	159	95	255	3529	49.375	2.000	0.244	1.336
ID85448	85448	26	64.252	11.925	10.090	0	91	91	2	1	-10921639	227.952	233	159	255	4787	32.287	4.800	0.168	2.033
ID85451	85451	21	44.036	16.249	18.887	0	91	91	2	1	-10921639	178.143	180	148	223	3741	24.916	2.000	0.103	1.339
ID85450	85450	39	83.611	8.785	16.623	0	91	91	2	1	-10921639	206.619	212	95	255	4339	54.776	4.800	0.207	1.295
ID85453	85453	35	48.674	13.157	22.361	0	91	91	2	1	-10921639	158.000	159	106	233	3318	31.537	2.000	0.121	1.079
ID85452	85452	41	40.505	31.676	19.988	0	91	91	2	1	-10921639	113.381	116	63	170	2381	29.020	2.000	0.151	1.028
ID85454	85454	38	36.477	29.891	28.165	0	91	91	2	1	-10921639	115.905	116	85	159	2434	19.962	4.800	0.162	1.621
ID85457	85457	37	87.763	29.913	11.275	0	92	92	2	1	-10921639	163.476	159	85	255	3433	50.888	2.000	0.246	1.269
ID85456	85456	26	58.720	11.662	10.023	0	92	92	2	1	-10921639	224.429	244	170	255	4713	33.590	4.800	0.134	1.580
ID85459	85459	39	72.359	8.484	16.619	0	92	92	2	1	-10921639	197.381	201	106	255	4145	49.618	4.800	0.191	1.276
ID85458	85458	43	55.769	13.829	12.922	0	92	92	2	1	-10921639	219.905	223	138	255	4618	38.269	4.800	0.120	1.235
ID85461	85461	41	41.777	31.876	20.028	0	92	92	2	1	-10921639	114.810	116	63	159	2411	26.536	2.000	0.161	1.200
ID85460	85460	21	33.848	16.579	19.457	0	92	92	2	1	-10921639	167.000	170	127	233	3507	24.436	4.800	0.098	1.220
ID85463	85463	38	41.723	29.683	27.741	0	92	92	2	1	-10921639	109.952	106	74	191	2309	29.316	2.000	0.136	0.899
ID85462	85462	35	48.153	13.610	22.518	0	92	92	2	1	-10921639	153.905	159	95	223	3232	37.164	7.600	0.115	0.854
ID85464	85464	None	29.989	18.220	28.856	0	92	92	2	1	-10921639	115.381	116	63	148	2423	21.759	2.000	0.121	1.142
ID85455	85455	42	40.859	31.000	0.000	0	92	92	2	1	-10921639	103.000	95	59	191	2163	33.091	2.000	0.133	0.732
ID85488	85488	44	32.719	22.473	28.221	0	93	93	2	1	-10921639	99.714	95	63	159	2094	25.084	2.000	0.116	0.824
ID85477	85477	45	62.492	16.000	0.000	0	93	93	2	1	-10921639	132.762	127	79	223	2788	35.593	2.000	0.232	1.404
ID85479	85479	46	38.242	37.000	0.000	0	93	93	2	1	-10921639	76.571	74	29	148	1608	33.714	2.000	0.143	0.569
ID85478	85478	42	48.135	31.000	0.000	0	93	93	2	1	-10921639	120.524	116	85	212	2531	31.120	2.000	0.169	1.121
ID85481	85481	37	46.412	29.250	11.442	0	93	93	2	1	-10921639	143.619	138	116	201	3016	24.640	4.800	0.151	1.527
ID85480	85480	26	55.025	12.641	9.118	0	93	93	2	1	-10921639	227.905	244	148	255	4786	33.035	6.315	0.133	1.617
ID85483	85483	39	76.023	8.508	16.482	0	93	93	2	1	-10921639	226.905	233	170	255	4765	29.655	4.800	0.210	2.659
ID85482	85482	43	50.662	14.067	13.067	0	93	93	2	1	-10921639	214.714	212	127	255	4509	39.479	2.000	0.095	0.946
ID85485	85485	41	29.893	31.038	21.030	0	93	93	2	1	-10921639	120.857	116	95	170	2538	20.158	4.800	0.122	1.305
ID85484	85484	21	39.459	17.038	19.242	0	93	93	2	1	-10921639	168.095	170	127	212	3530	25.799	7.600	0.102	1.204
ID85487	85487	38	40.957	29.672	27.233	0	93	93	2	1	-10921639	119.000	116	74	170	2499	26.048	2.000	0.148	1.175
ID85486	85486	35	53.853	13.497	22.123	0	93	93	2	1	-10921639	162.810	159	116	233	3419	37.973	4.800	0.148	1.106
ID85473	85473	41	40.374	31.446	19.711	0	94	94	2	1	-10921639	125.571	127	74	170	2637	24.602	4.800	0.150	1.333
ID85472	85472	21	36.424	16.486	18.790	0	94	94	2	1	-10921639	169.000	170	138	212	3549	23.726	7.600	0.088	1.150
ID85475	85475	38	36.038	29.539	27.020	0	94	94	2	1	-10921639	119.952	106	95	191	2519	25.484	3.200	0.129	1.075
ID85474	85474	35	39.862	13.612	22.306	0	94	94	2	1	-10921639	161.524	159	116	223	3392	26.515	2.000	0.090	1.009
ID85476	85476	44	42.950	22.701	28.297	0	94	94	2	1	-10921639	110.905	106	74	191	2329	30.166	2.000	0.138	0.893
ID85465	85465	45	103.188	16.000	0.000	0	94	94	2	1	-10921639	184.952	180	119	255	3884	50.456	2.000	0.314	1.752
ID85467	85467	46	27.502	36.000	0.000	0	94	94	2	1	-10921639	95.524	85	59	148	2006	25.437	6.350	0.115	0.772
ID85466	85466	42	46.890	31.000	0.000	0	94	94	2	1	-10921639	129.095	127	85	212	2711	32.470	4.800	0.173	1.174
ID85469	85469	37	38.329	29.064	10.805	0	94	94	2	1	-10921639	138.190	138	95	180	2902	22.250	2.000	0.119	1.318
ID85468	85468	26	62.663	11.224	10.006	0	94	94	2	1	-10921639	226.952	255	148	255	4766	37.424	4.800	0.154	1.616
ID85471	85471	39	80.906	8.282	16.493	0	94	94	2	1	-10921639	198.429	212	116	255	4167	50.181	2.000	0.203	1.335
ID85470	85470	43	57.121	13.649	12.715	0	94	94	2	1	-10921639	206.143	233	106	255	4329	50.431	2.000	0.106	0.782
ID85489	85489	95	29.595	0.000	0.000	0	95	95	2	1	-10921639	87.333	85	50	127	1834	19.348	4.800	0.199	1.499
ID85491	85491	42	56.309	31.000	0.000	0	95	95	2	1	-10921639	129.048	116	89	223	2710	32.949	2.000	0.193	1.270
ID85490	85490	45	77.578	16.000	0.000	0	95	95	2	1	-10921639	167.667	159	129	233	3521	30.248	4.800	0.297	2.538
ID85493	85493	26	56.672	11.235	9.592	0	95	95	2	1	-10921639	231.952	255	159	255	4871	31.051	4.800	0.144	1.880
ID85492	85492	46	28.697	36.000	0.000	0	95	95	2	1	-10921639	83.000	85	50	148	1743	24.603	2.000	0.094	0.578
ID85495	85495	43	52.788	13.667	12.233	0	95	95	2	1	-10921639	221.333	233	138	255	4648	40.341	4.800	0.122	1.190
ID85494	85494	37	50.374	28.496	11.492	0	95	95	2	1	-10921639	145.714	138	95	212	3060	31.637	2.000	0.145	1.170
ID85497	85497	21	36.373	15.948	17.979	0	95	95	2	1	-10921639	165.476	159	138	223	3475	24.869	2.000	0.085	1.046
ID85496	85496	39	72.961	8.564	16.304	0	95	95	2	1	-10921639	209.619	212	138	255	4402	40.493	3.200	0.174	1.538
ID85498	85498	41	38.397	31.903	19.253	0	95	95	2	1	-10921639	115.857	116	63	148	2433	25.204	7.600	0.161	1.278
ID85520	85520	44	32.732	22.853	28.460	0	96	96	2	1	-10921639	109.762	106	74	148	2305	23.015	2.000	0.125	1.061
ID85509	85509	95	37.492	0.000	0.000	0	96	96	2	1	-10921639	83.619	79	59	138	1756	21.864	2.000	0.230	1.430
ID85511	85511	42	68.363	30.000	0.000	0	96	96	2	1	-10921639	141.048	127	95	223	2962	38.989	2.000	0.248	1.438
ID85510	85510	45	75.422	16.000	0.000	0	96	96	2	1	-10921639	152.857	159	89	223	3210	39.072	2.000	0.289	1.752
ID85513	85513	26	58.132	11.264	9.358	0	96	96	2	1	-10921639	215.286	223	127	255	4521	39.443	4.800	0.150	1.427
ID85512	85512	46	34.921	36.000	0.000	0	96	96	2	1	-10921639	94.429	89	42	148	1983	32.983	2.000	0.160	0.789
ID85515	85515	37	56.845	28.644	11.272	0	96	96	2	1	-10921639	137.571	138	95	212	2889	36.928	2.000	0.172	1.092
ID85514	85514	47	36.774	2.155	9.530	0	96	96	2	1	-10921639	104.333	95	63	191	2191	32.985	2.000	0.080	0.469
ID85517	85517	39	71.217	8.602	16.187	0	96	96	2	1	-10921639	209.190	201	159	255	4393	35.473	2.000	0.167	1.692
ID85516	85516	43	53.584	13.747	13.022	0	96	96	2	1	-10921639	222.952	233	148	255	4682	36.124	7.600	0.116	1.285
ID85519	85519	48	30.466	10.779	26.704	0	96	96	2	1	-10921639	108.810	106	63	148	2285	23.340	2.000	0.110	0.922
ID85518	85518	41	29.086	31.217	19.325	0	96	96	2	1	-10921639	117.429	127	85	159	2466	19.328	4.800	0.130	1.402
ID85505	85505	43	48.294	13.557	12.996	0	97	97	2	1	-10921639	220.762	223	148	255	4636	36.576	4.800	0.105	1.145
ID85504	85504	37	45.288	28.383	11.704	0	97	97	2	1	-10921639	145.286	148	106	201	3051	24.836	4.800	0.161	1.620
ID85507	85507	48	31.650	10.443	27.181	0	97	97	2	1	-10921639	105.762	95	63	170	2221	26.488	2.000	0.105	0.756
ID85506	85506	39	62.066	8.650	16.179	0	97	97	2	1	-10921639	198.952	191	138	255	4178	37.427	2.000	0.124	1.177
ID85508	85508	44	33.500	22.604	28.111	0	97	97	2	1	-10921639	111.905	106	85	148	2350	20.164	7.600	0.128	1.260
ID85499	85499	45	66.168	17.000	0.000	0	97	97	2	1	-10921639	123.333	127	50	212	2590	44.977	2.000	0.273	1.176
ID85501	85501	46	58.343	35.000	0.000	0	97	97	2	1	-10921639	130.381	127	63	180	2738	36.264	3.200	0.233	1.358
ID85500	85500	42	44.496	30.000	0.000	0	97	97	2	1	-10921639	125.095	127	69	180	2627	30.584	2.000	0.148	1.053
ID85503	85503	26	47.394	11.244	10.450	0	97	97	2	1	-10921639	215.286	212	148	255	4521	37.407	7.600	0.107	1.108
ID85502	85502	47	43.687	1.945	9.786	0	97	97	2	1	-10921639	111.857	106	63	180	2349	36.617	2.000	0.095	0.528
ID85521	85521	45	69.027	17.000	0.000	0	98	98	2	1	-10921639	124.619	127	74	233	2617	42.666	2.000	0.277	1.268
ID85523	85523	47	29.273	2.537	9.929	0	98	98	2	1	-10921639	105.810	106	74	170	2222	26.447	2.000	0.081	0.600
ID85522	85522	46	39.654	34.000	0.000	0	98	98	2	1	-10921639	138.048	129	106	191	2899	26.415	3.200	0.161	1.453
ID85525	85525	37	49.269	28.293	11.689	0	98	98	2	1	-10921639	129.571	127	74	212	2721	36.401	2.000	0.127	0.800
ID85524	85524	26	47.672	11.245	10.689	0	98	98	2	1	-10921639	233.048	255	159	255	4894	30.644	7.600	0.111	1.520
ID85527	85527	39	67.291	8.497	16.233	0	98	98	2	1	-10921639	185.857	180	106	255	3903	47.696	2.000	0.160	1.075
ID85526	85526	43	50.933	13.509	12.527	0	98	98	2	1	-10921639	211.190	233	127	255	4435	44.945	2.000	0.110	0.930
ID85529	85529	48	33.052	10.285	27.300	0	98	98	2	1	-10921639	112.857	116	74	148	2370	22.028	2.000	0.134	1.210
ID85528	85528	91	40.209	17.697	18.360	0	98	98	2	1	-10921639	163.952	159	127	212	3443	22.697	4.800	0.116	1.500
ID85537	85537	39	65.241	8.929	16.014	0	99	99	2	1	-10921639	198.952	191	148	255	4178	36.077	2.000	0.142	1.372
ID85536	85536	43	52.777	13.167	12.238	0	99	99	2	1	-10921639	220.810	233	138	255	4637	38.219	4.800	0.110	1.149
ID85539	85539	49	37.070	31.114	19.385	0	99	99	2	1	-10921639	108.286	106	63	159	2274	26.439	2.000	0.136	0.983
ID85538	85538	91	30.179	19.265	17.041	0	99	99	2	1	-10921639	155.905	148	127	201	3274	19.578	7.600	0.080	1.173
ID85541	85541	44	29.343	23.224	28.104	0	99	99	2	1	-10921639	116.429	116	85	159	2445	21.016	4.800	0.114	1.136
ID85540	85540	48	31.271	10.244	26.813	0	99	99	2	1	-10921639	101.238	95	63	148	2126	24.769	2.000	0.098	0.733
ID85542	85542	None	33.505	7.608	32.126	0	99	99	2	1	-10921639	91.762	85	53	138	1927	21.272	3.200	0.157	1.168
ID85531	85531	50	34.105	22.000	0.000	0	99	99	2	1	-10921639	77.381	74	29	138	1625	27.099	2.000	0.144	0.718
ID85530	85530	45	33.369	16.000	0.000	0	99	99	2	1	-10921639	88.048	95	39	138	1849	26.426	2.000	0.189	1.058
ID85533	85533	26	51.099	10.670	9.350	0	99	99	2	1	-10921639	204.476	201	116	255	4294	40.447	7.600	0.120	1.082
ID85532	85532	46	34.483	34.041	0.546	0	99	99	2	1	-10921639	132.667	127	95	191	2786	27.600	4.800	0.136	1.150
ID85535	85535	37	38.137	28.219	11.492	0	99	99	2	1	-10921639	131.619	127	95	170	2764	20.675	2.000	0.147	1.635
ID85534	85534	47	49.458	2.474	9.936	0	99	99	2	1	-10921639	117.333	95	63	212	2464	41.098	2.000	0.117	0.599
ID85543	85543	45	42.623	17.000	0.000	0	100	100	2	1	-10921639	87.238	85	39	170	1832	35.375	2.000	0.144	0.622
ID85545	85545	47	41.509	2.525	10.379	0	100	100	2	1	-10921639	119.952	116	63	191	2519	34.721	2.000	0.125	0.770
ID85544	85544	50	36.089	22.000	0.000	0	100	100	2	1	-10921639	98.381	99	59	138	2066	26.020	2.000	0.180	1.155
ID85547	85547	43	44.930	13.131	11.649	0	100	100	2	1	-10921639	236.095	255	191	255	4958	25.694	4.800	0.104	1.726
ID85546	85546	26	48.870	11.556	9.639	0	100	100	2	1	-10921639	229.476	244	159	255	4819	32.471	7.600	0.114	1.447
ID85549	85549	39	55.887	9.223	16.109	0	100	100	2	1	-10921639	190.286	191	127	255	3996	40.402	2.000	0.118	0.995
ID85548	85548	37	38.711	28.646	11.815	0	100	100	2	1	-10921639	137.619	127	106	180	2890	22.384	4.800	0.129	1.403
ID85551	85551	44	53.440	23.051	27.936	0	100	100	2	1	-10921639	125.000	116	74	212	2625	32.787	2.000	0.160	1.050
ID85550	85550	49	53.201	31.741	19.847	0	100	100	2	1	-10921639	116.381	116	63	180	2444	34.776	2.000	0.184	1.040
ID85553	85553	50	37.833	20.999	1.198	0	101	101	2	1	-10921639	110.429	106	63	170	2319	30.507	6.317	0.155	0.970
ID85552	85552	45	27.488	16.000	0.000	0	101	101	2	1	-10921639	88.952	95	42	127	1868	24.814	3.200	0.111	0.713
ID85555	85555	47	32.335	2.778	9.980	0	101	101	2	1	-10921639	105.810	106	74	159	2222	24.143	2.000	0.090	0.726
ID85554	85554	51	37.613	0.000	4.000	0	101	101	2	1	-10921639	87.048	85	50	138	1828	25.989	2.000	0.174	0.993
ID85557	85557	43	55.548	13.736	12.396	0	101	101	2	1	-10921639	221.857	244	116	255	4659	44.118	4.800	0.127	1.130
ID85556	85556	26	55.616	10.794	9.624	0	101	101	2	1	-10921639	235.571	244	170	255	4947	24.516	4.800	0.145	2.428
ID85559	85559	39	54.762	8.887	16.366	0	101	101	2	1	-10921639	182.667	180	127	244	3836	33.335	2.000	0.132	1.275
ID85558	85558	37	39.771	28.745	12.166	0	101	101	2	1	-10921639	137.190	138	85	191	2881	26.362	4.800	0.147	1.331
ID85561	85561	44	31.149	22.255	27.328	0	101	101	2	1	-10921639	131.667	138	95	159	2765	17.042	4.800	0.132	1.804
ID85560	85560	49	40.091	32.391	18.912	0	101	101	2	1	-10921639	125.048	127	85	170	2626	23.453	4.800	0.161	1.479
ID85571	85571	51	46.772	0.000	4.000	0	102	102	2	1	-10921639	87.905	74	59	180	1846	30.864	2.000	0.203	0.960
ID85570	85570	50	41.485	21.018	1.866	0	102	102	2	1	-10921639	100.190	95	63	180	2104	31.387	2.000	0.106	0.611
ID85573	85573	37	57.136	28.854	12.063	0	102	102	2	1	-10921639	134.095	127	74	223	2816	42.485	2.000	0.151	0.827
ID85572	85572	43	60.719	12.896	11.368	0	102	102	2	1	-10921639	237.619	255	170	255	4990	27.156	4.800	0.171	2.556
ID85575	85575	52	33.290	17.328	17.330	0	102	102	2	1	-10921639	164.524	170	127	191	3455	19.534	4.800	0.100	1.534
ID85574	85574	39	54.566	9.204	16.469	0	102	102	2	1	-10921639	165.000	159	106	233	3465	35.543	2.000	0.132	1.080
ID85577	85577	44	30.780	22.010	27.771	0	102	102	2	1	-10921639	109.238	116	63	148	2294	25.873	2.000	0.104	0.795
ID85576	85576	None	34.827	10.234	25.405	0	102	102	2	1	-10921639	113.381	106	74	170	2381	24.857	2.000	0.110	0.903
ID85569	85569	44	29.105	21.914	28.012	0	103	103	2	1	-10921639	103.667	106	63	148	2177	20.539	2.000	0.101	0.923
ID85568	85568	52	39.264	16.631	17.516	0	103	103	2	1	-10921639	150.762	148	95	212	3166	29.368	2.000	0.107	0.996
ID85563	85563	51	38.437	0.000	5.000	0	103	103	2	1	-10921639	95.952	89	53	148	2015	28.150	4.800	0.186	1.071
ID85562	85562	50	29.355	20.749	1.751	0	103	103	2	1	-10921639	93.619	95	63	138	1966	23.834	2.000	0.097	0.697
ID85565	85565	37	47.121	28.600	12.312	0	103	103	2	1	-10921639	132.143	127	63	212	2775	38.741	2.000	0.123	0.746
ID85564	85564	43	55.931	13.044	11.721	0	103	103	2	1	-10921639	229.048	223	170	255	4810	28.968	4.800	0.128	1.799
ID85567	85567	39	32.639	9.104	16.693	0	103	103	2	1	-10921639	137.190	138	95	191	2881	30.285	3.200	0.106	0.869
ID85566	85566	53	37.256	33.968	14.313	0	103	103	2	1	-10921639	125.524	127	63	170	2636	27.049	4.800	0.161	1.286
ID85591	85591	43	63.581	13.546	11.873	0	104	104	2	1	-10921639	206.619	223	138	255	4339	44.892	2.000	0.139	1.121
ID85590	85590	50	27.704	20.412	1.995	0	104	104	2	1	-10921639	101.286	106	63	148	2127	22.837	4.800	0.117	0.928
ID85593	85593	53	42.328	33.283	13.683	0	104	104	2	1	-10921639	117.476	106	74	191	2467	29.703	2.000	0.139	0.964
ID85592	85592	37	36.414	28.758	12.322	0	104	104	2	1	-10921639	118.524	116	85	170	2489	27.373	2.000	0.111	0.866
ID85595	85595	52	27.473	17.187	18.270	0	104	104	2	1	-10921639	146.762	148	127	180	3082	15.537	2.000	0.081	1.415
ID85594	85594	39	34.273	9.431	16.227	0	104	104	2	1	-10921639	152.429	159	106	201	3201	27.775	2.000	0.102	1.018
ID85596	85596	44	34.077	22.525	27.548	0	104	104	2	1	-10921639	113.333	106	63	159	2380	26.037	4.800	0.128	0.986
ID85585	85585	None	32.838	3.718	11.492	0	105	105	2	1	-10921639	119.000	116	85	180	2499	25.946	2.000	0.084	0.711
ID85584	85584	43	58.938	13.271	11.056	0	105	105	2	1	-10921639	220.095	212	170	255	4622	26.599	7.600	0.137	1.991
ID85587	85587	53	28.353	34.306	13.219	0	105	105	2	1	-10921639	95.286	95	53	138	2001	22.731	2.000	0.108	0.818
ID85586	85586	37	32.685	28.759	12.500	0	105	105	2	1	-10921639	118.000	116	74	170	2478	27.443	2.000	0.094	0.739
ID85589	85589	44	33.509	21.987	27.447	0	105	105	2	1	-10921639	106.762	106	74	159	2242	22.086	7.600	0.129	1.103
ID85588	85588	39	31.516	9.894	16.334	0	105	105	2	1	-10921639	144.810	148	95	191	3041	25.097	2.000	0.091	0.963
ID85583	85583	None	31.362	1.915	5.007	0	105	105	2	1	-10921639	115.905	116	85	159	2434	23.535	2.000	0.079	0.722
ID85582	85582	50	29.233	21.000	0.000	0	105	105	2	1	-10921639	94.810	106	53	127	1991	22.818	6.238	0.189	1.319
ID85579	85579	43	54.597	12.949	10.965	0	106	106	2	1	-10921639	208.524	201	170	255	4379	26.797	4.800	0.130	1.785
ID85578	85578	50	41.667	21.000	0.000	0	106	106	2	1	-10921639	94.810	85	63	159	1991	29.627	2.000	0.245	1.259
ID85581	85581	None	27.921	34.324	16.892	0	106	106	2	1	-10921639	95.619	95	63	148	2008	21.075	2.000	0.086	0.722
ID85580	85580	37	43.617	28.765	12.097	0	106	106	2	1	-10921639	113.429	106	74	191	2382	28.549	2.000	0.136	0.953
ID85600	85600	37	39.357	28.686	12.053	0	107	107	2	1	-10921639	124.952	127	85	180	2624	23.888	4.800	0.149	1.359
ID85597	85597	50	49.711	21.000	0.000	0	107	107	2	1	-10921639	101.667	108	53	138	2135	28.669	4.800	0.305	1.658
ID85599	85599	43	33.784	13.117	11.456	0	107	107	2	1	-10921639	187.286	191	127	223	3933	26.098	6.365	0.087	1.144
ID85598	85598	89	38.739	9.812	10.759	0	107	107	2	1	-10921639	180.714	170	138	233	3795	29.689	2.000	0.063	0.717
ID85601	85601	50	36.865	21.000	0.000	0	108	108	2	1	-10921639	91.286	85	53	159	1917	32.189	2.000	0.235	1.080
ID85603	85603	43	32.622	12.681	11.423	0	108	108	2	1	-10921639	169.095	170	127	212	3551	24.544	4.800	0.078	1.000
ID85602	85602	89	28.763	9.646	11.148	0	108	108	2	1	-10921639	166.524	180	116	191	3497	22.620	3.200	0.084	1.139
ID85605	85605	43	49.620	11.888	11.044	0	109	109	2	1	-10921639	171.619	180	106	223	3604	30.140	2.000	0.130	1.310
ID85604	85604	50	37.115	21.000	0.000	0	109	109	2	1	-10921639	77.333	74	42	106	1624	21.134	2.000	0.273	1.570
ID85607	85607	None	27.548	18.874	25.080	0	110	110	2	1	-10921639	116.905	116	74	159	2455	19.743	3.200	0.090	0.980
ID85606	85606	50	27.950	21.000	0.000	0	110	110	2	1	-10921639	73.381	74	42	116	1541	18.454	7.600	0.177	1.198
ID85608	85608	None	27.977	8.577	14.997	0	115	115	2	1	-10921639	109.857	106	74	170	2307	19.095	7.600	0.105	1.092
ID85610	85610	None	47.352	17.936	24.520	0	118	118	2	1	-10921639	117.905	116	74	201	2476	33.900	2.000	0.152	0.916
ID85609	85609	None	32.760	18.137	24.346	0	121	121	2	1	-10921639	113.429	116	74	148	2382	21.278	4.800	0.135	1.269
ID85611	85611	None	33.877	20.665	27.207	0	122	122	2	1	-10921639	97.714	95	63	138	2052	24.467	2.000	0.155	1.071
ID85613	85613	None	28.483	9.037	14.636	0	125	125	2	1	-10921639	90.619	95	53	138	1903	24.490	2.000	0.101	0.676
ID85612	85612	None	35.024	29.126	4.963	0	125	125	2	1	-10921639	85.524	74	53	127	1796	21.201	7.600	0.196	1.325
ID85614	85614	None	30.099	4.863	19.901	0	125	125	2	1	-10921639	63.714	63	31	106	1338	21.760	2.000	0.186	0.917
ID85615	85615	None	29.255	27.620	23.066	0	129	129	2	1	-10921639	89.190	95	42	148	1873	25.451	7.600	0.113	0.714
ID85617	85617	None	27.194	18.598	16.247	0	135	135	2	1	-10921639	114.286	116	63	159	2400	22.931	3.200	0.088	0.804
ID85616	85616	None	30.313	9.437	15.254	0	135	135	2	1	-10921639	94.667	95	42	138	1988	24.557	4.800	0.140	0.949
ID85618	85618	None	30.158	27.277	22.075	0	137	137	2	1	-10921639	99.238	106	63	138	2084	19.149	6.095	0.134	1.227
ID85619	85619	None	27.125	5.683	22.631	0	139	139	2	1	-10921639	53.143	53	21	106	1116	22.379	2.000	0.198	0.785
ID85620	85620	None	28.946	8.684	15.131	0	140	140	2	1	-10921639	91.190	85	53	127	1915	19.846	2.000	0.120	0.988
ID85621	85621	None	34.659	19.216	16.958	0	147	147	2	1	-10921639	116.381	116	85	170	2444	23.980	3.200	0.114	0.992
ID85625	85625	54	40.670	18.049	13.370	0	148	148	2	1	-10921639	120.524	116	74	170	2531	29.602	2.000	0.122	0.885
ID85624	85624	None	28.496	28.468	5.766	0	148	148	2	1	-10921639	83.524	74	63	116	1754	17.694	4.800	0.162	1.319
ID85645	85645	54	52.720	17.498	13.603	0	149	149	2	1	-10921639	156.905	148	116	212	3295	30.143	4.800	0.184	1.615
ID85644	85644	None	28.777	2.815	0.619	0	149	149	2	1	-10921639	63.905	74	21	106	1342	23.950	6.107	0.242	1.039
ID85623	85623	54	39.901	18.068	14.494	0	150	150	2	1	-10921639	145.143	148	106	201	3048	25.194	4.800	0.133	1.353
ID85622	85622	55	41.686	29.374	5.539	0	150	150	2	1	-10921639	97.810	95	63	138	2054	21.151	4.800	0.239	1.786
ID85633	85633	55	61.093	29.484	5.308	0	151	151	2	1	-10921639	98.238	95	31	180	2063	40.607	2.000	0.296	1.106
ID85634	85634	54	44.679	17.982	15.889	0	151	151	2	1	-10921639	144.857	138	106	191	3042	28.382	3.200	0.130	1.173
ID85627	85627	54	43.158	17.722	17.092	0	152	152	2	1	-10921639	144.286	148	85	180	3030	24.073	4.800	0.155	1.608
ID85626	85626	55	68.639	29.556	4.897	0	152	152	2	1	-10921639	108.381	106	31	201	2276	43.894	2.000	0.293	1.118
ID85641	85641	57	29.527	34.376	8.353	0	153	153	2	1	-10921639	75.476	74	31	116	1585	22.884	2.000	0.146	0.839
ID85640	85640	55	69.464	29.819	4.610	0	153	153	2	1	-10921639	109.429	95	42	191	2298	43.133	2.000	0.268	1.072
ID85643	85643	80	32.419	7.092	18.249	0	153	153	2	1	-10921639	76.476	74	42	127	1606	24.788	2.000	0.132	0.719
ID85642	85642	54	33.772	19.105	16.259	0	153	153	2	1	-10921639	129.000	127	85	191	2709	24.819	4.800	0.103	0.970
ID85635	85635	56	27.919	3.000	0.000	0	154	154	2	1	-10921639	74.762	74	59	106	1570	14.560	4.800	0.288	2.297
ID85637	85637	57	31.253	36.017	8.576	0	154	154	2	1	-10921639	75.429	74	31	116	1584	22.668	2.000	0.186	1.045
ID85636	85636	55	63.745	29.496	4.691	0	154	154	2	1	-10921639	123.000	116	85	191	2583	36.246	2.000	0.256	1.383
ID85639	85639	80	43.389	7.782	18.486	0	154	154	2	1	-10921639	110.381	106	74	170	2318	28.614	4.800	0.204	1.306
ID85638	85638	54	40.219	18.815	16.432	0	154	154	2	1	-10921639	133.048	148	74	201	2794	31.543	2.000	0.126	0.941
ID85632	85632	54	37.977	18.964	17.670	0	155	155	2	1	-10921639	130.143	127	85	180	2733	22.328	4.800	0.141	1.439
ID85629	85629	55	69.863	29.598	4.960	0	155	155	2	1	-10921639	115.476	106	63	223	2425	46.212	2.000	0.241	0.971
ID85628	85628	56	32.098	2.000	0.000	0	155	155	2	1	-10921639	64.429	63	39	106	1353	18.258	6.277	0.278	1.535
ID85631	85631	58	29.639	11.986	11.034	0	155	155	2	1	-10921639	108.762	116	74	148	2284	21.918	2.000	0.091	0.830
ID85630	85630	57	29.636	37.713	8.009	0	155	155	2	1	-10921639	64.429	63	21	106	1353	23.496	2.000	0.196	0.900
ID85649	85649	58	37.870	11.932	10.794	0	156	156	2	1	-10921639	116.429	116	74	159	2445	24.275	7.600	0.158	1.310
ID85648	85648	55	72.433	29.706	4.800	0	156	156	2	1	-10921639	118.952	106	63	201	2498	42.763	2.000	0.265	1.167
ID85651	85651	None	27.932	25.449	20.506	0	156	156	2	1	-10921639	93.714	95	42	127	1968	23.450	6.345	0.124	0.881
ID85650	85650	54	40.197	18.393	17.890	0	156	156	2	1	-10921639	128.619	127	95	170	2701	21.660	6.382	0.163	1.664
ID85647	85647	None	30.032	35.240	2.796	0	156	156	2	1	-10921639	77.476	74	42	127	1627	18.832	4.800	0.163	1.154
ID85646	85646	56	33.383	1.000	0.000	0	156	156	2	1	-10921639	86.905	85	53	116	1825	22.154	6.378	0.260	1.617
ID85657	85657	55	54.957	29.501	4.573	0	157	157	2	1	-10921639	112.333	106	53	191	2359	37.863	2.000	0.209	1.025
ID85656	85656	56	28.291	0.000	2.000	0	157	157	2	1	-10921639	79.238	79	31	127	1664	25.501	2.000	0.194	1.008
ID85659	85659	54	36.571	17.542	18.464	0	157	157	2	1	-10921639	125.571	127	63	159	2637	29.546	2.000	0.155	1.142
ID85658	85658	59	28.469	8.033	14.846	0	157	157	2	1	-10921639	108.762	116	74	148	2284	21.918	2.000	0.117	1.042
ID85660	85660	60	37.103	12.102	32.278	0	157	157	2	1	-10921639	59.667	53	31	116	1253	24.834	2.000	0.239	0.928
ID85653	85653	59	39.769	7.138	14.940	0	158	158	2	1	-10921639	120.476	127	74	159	2530	27.511	2.000	0.134	1.033
ID85652	85652	55	61.046	29.537	4.766	0	158	158	2	1	-10921639	123.476	116	63	201	2593	38.540	2.000	0.234	1.216
ID85655	85655	60	57.718	12.001	32.699	0	158	158	2	1	-10921639	82.524	74	31	159	1733	35.825	2.000	0.302	1.070
ID85654	85654	54	28.847	18.186	18.479	0	158	158	2	1	-10921639	120.429	116	85	159	2529	21.080	2.000	0.109	1.124
ID85667	85667	55	75.646	29.814	4.504	0	159	159	2	1	-10921639	138.238	138	53	233	2903	45.562	4.800	0.276	1.314
ID85669	85669	54	35.679	18.761	18.398	0	159	159	2	1	-10921639	123.429	116	63	191	2592	28.897	2.000	0.092	0.721
ID85668	85668	59	56.438	6.743	14.392	0	159	159	2	1	-10921639	118.952	116	63	191	2498	38.362	3.200	0.199	1.030
ID85671	85671	60	48.858	11.987	32.247	0	159	159	2	1	-10921639	90.667	85	53	138	1904	29.992	2.000	0.255	1.229
ID85670	85670	None	27.092	26.599	20.164	0	159	159	2	1	-10921639	88.524	85	42	127	1859	25.183	7.600	0.130	0.808
ID85665	85665	79	27.193	12.170	27.220	0	160	160	2	1	-10921639	77.000	85	31	116	1617	20.550	3.200	0.162	1.046
ID85664	85664	61	47.133	18.709	25.807	0	160	160	2	1	-10921639	104.810	106	63	159	2201	29.134	2.000	0.218	1.286
ID85666	85666	60	34.699	12.502	32.554	0	160	160	2	1	-10921639	70.905	63	31	138	1489	29.479	2.000	0.178	0.725
ID85661	85661	55	83.310	29.575	4.515	0	160	160	2	1	-10921639	141.238	148	74	255	2966	56.174	2.000	0.259	1.035
ID85663	85663	54	55.224	18.477	17.666	0	160	160	2	1	-10921639	153.381	148	106	233	3221	34.513	7.600	0.154	1.187
ID85662	85662	59	70.300	6.738	14.468	0	160	160	2	1	-10921639	136.143	127	63	223	2859	44.090	2.000	0.243	1.205
ID85685	85685	59	75.646	6.641	14.859	0	161	161	2	1	-10921639	143.762	127	85	255	3019	45.304	2.000	0.236	1.212
ID85684	85684	55	63.958	29.894	4.781	0	161	161	2	1	-10921639	131.048	127	85	212	2752	33.656	4.800	0.224	1.426
ID85687	85687	54	44.512	18.503	17.733	0	161	161	2	1	-10921639	149.333	148	95	191	3136	25.904	4.800	0.151	1.513
ID85686	85686	None	27.613	27.274	16.821	0	161	161	2	1	-10921639	106.286	106	85	148	2232	15.768	7.600	0.120	1.448
ID85689	85689	61	46.665	18.920	25.580	0	161	161	2	1	-10921639	102.238	106	42	170	2147	35.406	2.000	0.170	0.838
ID85688	85688	79	29.165	11.224	26.402	0	161	161	2	1	-10921639	77.952	85	42	116	1637	22.121	2.000	0.160	0.974
ID85690	85690	60	31.728	12.632	31.741	0	161	161	2	1	-10921639	69.905	63	31	138	1468	26.877	2.000	0.144	0.656
ID85681	85681	54	46.899	18.305	17.754	0	162	162	2	1	-10921639	135.143	138	95	191	2838	29.697	2.000	0.152	1.200
ID85680	85680	59	79.990	6.898	14.910	0	162	162	2	1	-10921639	142.762	127	95	255	2998	44.192	2.000	0.242	1.261
ID85683	85683	60	31.501	12.258	31.736	0	162	162	2	1	-10921639	60.333	53	21	116	1267	25.415	2.000	0.149	0.616
ID85682	85682	61	64.595	18.657	25.245	0	162	162	2	1	-10921639	128.190	127	85	223	2692	40.632	2.000	0.230	1.180
ID85679	85679	55	66.400	29.721	4.821	0	162	162	2	1	-10921639	137.810	138	74	212	2894	36.856	2.000	0.246	1.479
ID85678	85678	62	41.696	3.300	2.384	0	162	162	2	1	-10921639	79.476	74	42	138	1669	26.343	2.000	0.204	1.022
ID85673	85673	55	66.723	31.136	4.687	0	163	163	2	1	-10921639	137.762	127	85	191	2893	34.167	4.800	0.289	1.809
ID85672	85672	62	66.370	3.176	2.441	0	163	163	2	1	-10921639	109.952	95	53	191	2309	40.753	2.000	0.246	1.065
ID85675	85675	59	83.817	6.786	14.755	0	163	163	2	1	-10921639	155.333	138	106	255	3262	47.496	2.000	0.244	1.284
ID85674	85674	None	32.465	0.000	10.000	0	163	163	2	1	-10921639	65.857	63	42	106	1383	16.788	4.800	0.261	1.622
ID85677	85677	61	74.357	18.733	24.922	0	163	163	2	1	-10921639	139.238	138	85	244	2924	43.427	2.000	0.235	1.222
ID85676	85676	54	32.342	18.982	17.720	0	163	163	2	1	-10921639	121.476	116	74	159	2551	22.447	2.000	0.104	1.022
ID85699	85699	55	69.605	30.818	5.004	0	164	164	2	1	-10921639	123.048	127	63	201	2584	40.907	4.800	0.296	1.375
ID85701	85701	54	28.251	18.372	17.815	0	164	164	2	1	-10921639	114.286	116	63	159	2400	23.497	2.000	0.091	0.815
ID85700	85700	59	78.628	6.778	14.606	0	164	164	2	1	-10921639	157.524	138	95	255	3308	43.360	2.000	0.253	1.468
ID85703	85703	60	34.060	12.055	30.217	0	164	164	2	1	-10921639	74.476	63	53	116	1564	19.392	2.000	0.201	1.286
ID85702	85702	61	81.274	18.635	24.923	0	164	164	2	1	-10921639	145.333	148	63	223	3052	51.019	2.000	0.255	1.157
ID85697	85697	61	89.580	18.296	24.393	0	165	165	2	1	-10921639	174.619	170	95	255	3667	46.894	2.000	0.260	1.537
ID85696	85696	63	30.753	1.987	20.956	0	165	165	2	1	-10921639	75.000	74	42	138	1575	24.617	2.000	0.094	0.521
ID85698	85698	60	41.371	11.953	29.578	0	165	165	2	1	-10921639	73.905	63	42	116	1552	25.363	2.000	0.273	1.249
ID85691	85691	None	31.954	15.895	3.334	0	165	165	2	1	-10921639	71.333	63	31	116	1498	22.622	3.200	0.203	1.063
ID85693	85693	55	71.674	30.833	5.152	0	165	165	2	1	-10921639	119.429	116	53	201	2508	41.308	2.000	0.314	1.381
ID85692	85692	64	41.930	5.048	3.633	0	165	165	2	1	-10921639	83.095	85	31	138	1745	29.761	7.600	0.204	0.946
ID85695	85695	54	32.973	19.111	17.727	0	165	165	2	1	-10921639	126.000	127	85	170	2646	24.002	2.000	0.097	0.931
ID85694	85694	59	64.507	7.246	14.958	0	165	165	2	1	-10921639	142.190	138	95	244	2986	40.996	2.000	0.201	1.163
ID85713	85713	55	47.045	30.619	5.234	0	166	166	2	1	-10921639	101.190	106	63	159	2125	30.205	4.800	0.217	1.197
ID85712	85712	64	52.302	4.554	3.718	0	166	166	2	1	-10921639	94.619	95	42	180	1987	36.622	2.000	0.233	0.978
ID85715	85715	63	36.892	2.664	20.488	0	166	166	2	1	-10921639	91.143	95	42	148	1914	30.125	2.000	0.140	0.745
ID85714	85714	59	75.441	7.291	14.844	0	166	166	2	1	-10921639	147.810	148	85	255	3104	45.679	2.000	0.218	1.157
ID85717	85717	60	34.433	11.904	28.699	0	166	166	2	1	-10921639	64.810	63	31	116	1361	24.800	2.000	0.182	0.805
ID85716	85716	61	89.258	18.264	24.281	0	166	166	2	1	-10921639	174.095	170	106	255	3656	45.912	2.000	0.273	1.626
ID85718	85718	None	27.471	20.267	35.089	0	166	166	2	1	-10921639	74.000	74	42	106	1554	18.953	2.000	0.158	1.067
ID85705	85705	64	76.357	4.566	3.856	0	167	167	2	1	-10921639	112.000	106	42	223	2352	55.072	2.000	0.271	0.868
ID85704	85704	None	27.700	30.000	0.000	0	167	167	2	1	-10921639	86.095	74	31	127	1808	30.364	2.000	0.137	0.683
ID85707	85707	None	27.064	45.000	6.000	0	167	167	2	1	-10921639	64.000	63	42	85	1344	13.989	2.000	0.227	1.692
ID85706	85706	55	58.747	30.089	5.070	0	167	167	2	1	-10921639	113.524	106	63	191	2384	34.161	2.000	0.214	1.170
ID85709	85709	63	40.621	2.996	20.096	0	167	167	2	1	-10921639	98.762	95	53	170	2074	28.799	2.000	0.140	0.844
ID85708	85708	59	67.091	7.766	15.004	0	167	167	2	1	-10921639	154.381	148	106	233	3242	37.714	3.200	0.216	1.456
ID85711	85711	60	28.669	12.037	27.847	0	167	167	2	1	-10921639	68.810	63	42	127	1445	23.428	2.000	0.137	0.709
ID85710	85710	61	88.606	17.888	23.876	0	167	167	2	1	-10921639	187.333	180	116	255	3934	46.036	3.200	0.252	1.636
ID85721	85721	59	79.548	7.548	14.602	0	168	168	2	1	-10921639	168.143	170	85	255	3531	43.236	4.800	0.239	1.501
ID85720	85720	55	39.010	30.516	4.909	0	168	168	2	1	-10921639	99.714	95	53	159	2094	28.038	2.000	0.154	0.951
ID85723	85723	61	93.251	18.131	24.033	0	168	168	2	1	-10921639	198.095	191	127	255	4160	44.300	4.800	0.256	1.822
ID85722	85722	63	31.463	3.236	20.042	0	168	168	2	1	-10921639	86.238	85	42	138	1811	23.543	2.000	0.118	0.775
ID85719	85719	64	60.903	4.911	3.779	0	168	168	2	1	-10921639	105.333	95	42	191	2212	39.643	2.000	0.232	0.999
ID85739	85739	64	40.030	4.885	3.824	0	169	169	2	1	-10921639	105.333	106	63	138	2212	25.515	4.800	0.205	1.403
ID85738	85738	None	30.070	14.000	0.000	0	169	169	2	1	-10921639	82.476	74	53	127	1732	18.758	3.200	0.182	1.351
ID85741	85741	59	52.481	8.828	15.165	0	169	169	2	1	-10921639	156.429	159	95	201	3285	28.514	4.800	0.182	1.690
ID85740	85740	55	39.723	30.054	4.570	0	169	169	2	1	-10921639	120.952	116	74	159	2540	22.393	2.000	0.156	1.455
ID85742	85742	61	90.774	18.356	23.665	0	169	169	2	1	-10921639	196.952	201	106	255	4136	50.556	4.800	0.258	1.596
ID85737	85737	61	81.840	18.651	23.529	0	170	170	2	1	-10921639	190.952	180	116	255	4010	50.159	4.800	0.216	1.351
ID85736	85736	None	35.333	17.706	19.499	0	170	170	2	1	-10921639	154.333	159	116	212	3241	29.059	4.800	0.103	0.992
ID85733	85733	65	37.219	17.533	4.866	0	170	170	2	1	-10921639	93.143	85	53	159	1956	30.470	2.000	0.123	0.671
ID85732	85732	64	51.348	6.120	3.635	0	170	170	2	1	-10921639	108.857	106	74	159	2286	29.989	3.200	0.244	1.424
ID85735	85735	59	56.259	8.476	14.957	0	170	170	2	1	-10921639	168.048	170	116	233	3529	30.056	4.800	0.178	1.688
ID85734	85734	55	45.627	29.679	4.390	0	170	170	2	1	-10921639	124.476	127	53	170	2614	30.768	4.800	0.192	1.302
ID85729	85729	59	64.873	8.437	14.802	0	171	171	2	1	-10921639	172.476	180	106	233	3622	37.774	4.800	0.202	1.536
ID85728	85728	69	34.169	0.000	14.000	0	171	171	2	1	-10921639	90.429	85	59	159	1899	26.958	2.000	0.135	0.796
ID85731	85731	61	85.005	18.254	22.929	0	171	171	2	1	-10921639	206.048	212	127	255	4327	41.717	4.800	0.230	1.845
ID85730	85730	66	29.507	3.424	19.640	0	171	171	2	1	-10921639	94.714	95	53	138	1989	23.126	7.600	0.125	0.907
ID85725	85725	55	48.528	29.361	4.484	0	171	171	2	1	-10921639	122.619	127	63	170	2575	34.777	2.000	0.181	1.081
ID85724	85724	None	31.072	14.801	1.766	0	171	171	2	1	-10921639	89.095	85	31	138	1871	27.205	2.000	0.095	0.568
ID85727	85727	65	29.005	17.586	5.833	0	171	171	2	1	-10921639	99.762	95	53	138	2095	23.067	2.000	0.110	0.857
ID85726	85726	64	55.110	5.905	5.039	0	171	171	2	1	-10921639	106.238	106	63	170	2231	32.030	2.000	0.234	1.258
ID85777	85777	65	28.316	18.415	6.010	0	172	172	2	1	-10921639	109.238	106	74	159	2294	21.272	4.800	0.097	0.908
ID85776	85776	64	44.232	6.992	5.654	0	172	172	2	1	-10921639	104.238	95	63	159	2189	26.728	2.000	0.174	1.159
ID85779	85779	69	28.767	0.000	14.000	0	172	172	2	1	-10921639	87.000	85	53	170	1827	25.735	2.000	0.092	0.571
ID85778	85778	None	28.614	13.028	10.813	0	172	172	2	1	-10921639	132.095	138	95	170	2774	20.164	2.000	0.077	0.935
ID85781	85781	66	42.240	4.277	19.737	0	172	172	2	1	-10921639	110.381	116	63	170	2318	28.458	6.314	0.181	1.188
ID85780	85780	59	73.876	8.919	15.271	0	172	172	2	1	-10921639	176.571	159	127	255	3708	40.007	2.000	0.193	1.427
ID85783	85783	67	29.750	21.413	27.142	0	172	172	2	1	-10921639	118.952	116	74	170	2498	30.603	2.000	0.079	0.568
ID85782	85782	61	77.536	18.565	22.714	0	172	172	2	1	-10921639	210.667	212	127	255	4424	39.192	4.800	0.203	1.817
ID85773	85773	68	36.271	4.000	0.000	0	172	172	2	1	-10921639	83.571	85	50	148	1755	25.087	6.155	0.205	1.134
ID85775	85775	None	35.595	45.000	5.000	0	172	172	2	1	-10921639	68.476	63	39	116	1438	20.913	2.000	0.235	1.246
ID85774	85774	55	45.145	30.014	4.716	0	172	172	2	1	-10921639	116.857	116	63	170	2454	30.378	2.000	0.177	1.157
ID85765	85765	55	52.710	29.137	5.276	0	173	173	2	1	-10921639	128.667	138	74	180	2702	31.536	2.000	0.198	1.350
ID85764	85764	68	28.344	5.000	0.000	0	173	173	2	1	-10921639	78.429	79	50	106	1647	17.882	4.800	0.252	1.767
ID85767	85767	65	36.798	18.190	6.020	0	173	173	2	1	-10921639	112.905	106	53	159	2371	24.763	2.000	0.134	1.078
ID85766	85766	64	28.780	7.276	5.721	0	173	173	2	1	-10921639	86.667	85	42	127	1820	25.140	3.200	0.145	0.875
ID85769	85769	66	30.782	4.158	18.221	0	173	173	2	1	-10921639	108.333	106	74	148	2275	19.399	2.000	0.130	1.287
ID85768	85768	59	76.299	9.047	15.115	0	173	173	2	1	-10921639	174.714	170	106	255	3669	41.247	2.000	0.208	1.461
ID85771	85771	61	66.954	18.484	22.538	0	173	173	2	1	-10921639	197.952	201	127	255	4157	44.461	4.800	0.172	1.306
ID85770	85770	None	30.153	32.813	19.487	0	173	173	2	1	-10921639	86.095	85	53	138	1808	24.696	2.000	0.126	0.780
ID85772	85772	67	42.201	22.084	26.594	0	173	173	2	1	-10921639	126.667	116	74	191	2660	36.314	4.800	0.145	0.886
ID85761	85761	67	32.474	22.106	27.043	0	174	174	2	1	-10921639	118.952	116	74	170	2498	27.976	7.600	0.121	0.919
ID85760	85760	61	77.318	18.383	22.763	0	174	174	2	1	-10921639	212.143	223	116	255	4455	38.497	4.800	0.210	1.916
ID85763	85763	None	36.420	18.000	39.000	0	174	174	2	1	-10921639	88.286	95	53	127	1854	24.139	7.600	0.224	1.340
ID85762	85762	None	27.171	14.215	35.914	0	174	174	2	1	-10921639	67.905	63	31	106	1426	23.900	2.000	0.161	0.788
ID85753	85753	70	37.804	15.074	3.458	0	174	174	2	1	-10921639	109.476	106	53	170	2299	33.273	2.000	0.131	0.761
ID85752	85752	68	34.482	6.000	0.000	0	174	174	2	1	-10921639	79.857	74	53	127	1677	20.670	2.000	0.240	1.495
ID85755	85755	64	37.662	8.101	5.613	0	174	174	2	1	-10921639	102.333	106	53	159	2149	26.464	2.000	0.150	1.008
ID85754	85754	55	29.595	29.771	5.330	0	174	174	2	1	-10921639	86.238	85	42	148	1811	29.261	2.000	0.112	0.594
ID85757	85757	72	30.602	16.217	12.076	0	174	174	2	1	-10921639	130.000	127	95	170	2730	22.419	2.000	0.087	0.932
ID85756	85756	65	34.888	17.857	6.180	0	174	174	2	1	-10921639	119.476	116	63	180	2509	30.610	3.200	0.105	0.743
ID85759	85759	59	75.228	9.563	14.889	0	174	174	2	1	-10921639	174.714	180	106	255	3669	41.556	2.000	0.209	1.455
ID85758	85758	71	32.573	26.311	14.122	0	174	174	2	1	-10921639	119.000	116	63	170	2499	26.548	2.000	0.098	0.802
ID85795	85795	68	32.729	6.430	0.889	0	175	175	2	1	-10921639	91.619	85	42	159	1924	34.263	6.323	0.191	0.857
ID85797	85797	64	29.147	8.780	5.272	0	175	175	2	1	-10921639	103.857	106	63	138	2181	20.927	7.600	0.122	1.081
ID85796	85796	70	37.094	15.657	3.888	0	175	175	2	1	-10921639	118.524	116	74	170	2489	27.189	7.600	0.136	1.045
ID85799	85799	72	29.894	13.754	11.088	0	175	175	2	1	-10921639	132.095	127	95	191	2774	27.729	2.000	0.066	0.592
ID85798	85798	65	32.192	17.554	6.248	0	175	175	2	1	-10921639	121.048	127	63	170	2542	29.015	7.600	0.088	0.677
ID85801	85801	59	58.689	10.013	14.349	0	175	175	2	1	-10921639	164.000	159	116	223	3444	31.695	7.600	0.169	1.495
ID85800	85800	71	36.664	25.670	13.239	0	175	175	2	1	-10921639	127.000	127	85	180	2667	26.048	3.200	0.114	1.001
ID85803	85803	67	30.676	22.242	27.098	0	175	175	2	1	-10921639	127.571	127	74	180	2679	25.081	4.800	0.121	1.097
ID85802	85802	61	74.307	18.177	22.317	0	175	175	2	1	-10921639	214.762	223	148	255	4510	38.927	4.800	0.207	1.890
ID85745	85745	55	30.672	28.767	5.152	0	176	176	2	1	-10921639	95.143	95	53	138	1998	27.412	2.000	0.108	0.677
ID85744	85744	70	49.509	15.498	4.723	0	176	176	2	1	-10921639	137.667	127	85	212	2891	32.245	7.600	0.153	1.135
ID85747	85747	71	32.911	24.624	13.363	0	176	176	2	1	-10921639	131.571	127	95	180	2763	21.212	2.000	0.108	1.206
ID85746	85746	64	39.462	8.531	6.463	0	176	176	2	1	-10921639	122.619	116	85	191	2575	28.049	4.800	0.145	1.104
ID85749	85749	61	74.513	18.509	22.501	0	176	176	2	1	-10921639	204.571	223	127	255	4296	45.303	2.000	0.182	1.389
ID85748	85748	59	47.357	10.274	14.392	0	176	176	2	1	-10921639	160.905	159	116	223	3379	26.870	2.000	0.124	1.319
ID85751	85751	73	34.175	18.000	39.000	0	176	176	2	1	-10921639	80.333	79	42	138	1687	28.154	2.000	0.185	0.892
ID85750	85750	67	51.062	21.749	26.971	0	176	176	2	1	-10921639	144.238	138	85	201	3029	30.811	4.800	0.172	1.376
ID85743	85743	68	49.177	6.096	1.904	0	176	176	2	1	-10921639	94.762	85	42	159	1990	35.020	2.000	0.172	0.795
ID85793	85793	67	40.968	22.308	27.223	0	177	177	2	1	-10921639	134.190	138	85	170	2818	27.277	7.600	0.134	1.162
ID85792	85792	61	65.872	18.051	22.124	0	177	177	2	1	-10921639	200.048	191	148	255	4201	28.275	4.800	0.189	2.253
ID85794	85794	73	44.157	18.000	39.000	0	177	177	2	1	-10921639	80.952	79	50	148	1700	28.781	2.000	0.237	1.077
ID85785	85785	70	52.860	16.984	6.122	0	177	177	2	1	-10921639	150.810	148	95	201	3167	29.364	4.800	0.182	1.584
ID85784	85784	68	49.626	5.560	2.297	0	177	177	2	1	-10921639	98.286	95	42	170	2064	35.505	2.000	0.196	0.908
ID85787	85787	64	42.730	8.592	6.855	0	177	177	2	1	-10921639	125.524	127	85	180	2636	23.269	4.800	0.154	1.437
ID85786	85786	55	27.631	28.038	5.963	0	177	177	2	1	-10921639	101.286	95	63	159	2127	24.757	4.800	0.114	0.836
ID85789	85789	59	52.980	9.154	14.137	0	177	177	2	1	-10921639	146.714	148	95	212	3081	32.885	7.600	0.154	1.191
ID85788	85788	74	27.723	15.922	12.182	0	177	177	2	1	-10921639	139.143	148	95	170	2922	24.212	3.200	0.070	0.755
ID85791	85791	75	28.695	34.811	14.851	0	177	177	2	1	-10921639	88.619	95	53	127	1861	20.588	4.800	0.159	1.183
ID85790	85790	71	29.115	24.814	13.781	0	177	177	2	1	-10921639	132.143	127	95	180	2775	19.822	3.200	0.090	1.096
ID85841	85841	61	70.267	18.230	21.781	0	178	178	2	1	-10921639	212.571	212	148	255	4464	31.605	4.800	0.194	2.188
ID85840	85840	75	30.984	35.285	15.681	0	178	178	2	1	-10921639	88.190	85	53	127	1852	19.745	4.800	0.172	1.312
ID85842	85842	67	48.594	22.202	27.025	0	178	178	2	1	-10921639	144.333	148	85	223	3031	32.996	3.200	0.138	1.058
ID85833	85833	68	53.985	5.536	3.147	0	178	178	2	1	-10921639	100.286	95	42	170	2106	36.402	7.600	0.218	0.986
ID85835	85835	64	32.475	8.733	7.220	0	178	178	2	1	-10921639	118.810	127	63	148	2495	25.690	3.200	0.115	0.954
ID85834	85834	76	36.716	38.625	5.990	0	178	178	2	1	-10921639	72.000	74	31	127	1512	25.040	2.000	0.213	1.012
ID85837	85837	74	40.806	13.822	11.355	0	178	178	2	1	-10921639	165.095	159	127	244	3467	29.548	2.000	0.096	0.981
ID85836	85836	70	72.686	17.185	7.000	0	178	178	2	1	-10921639	179.810	180	106	255	3776	42.388	2.000	0.194	1.380
ID85839	85839	71	28.835	24.716	12.898	0	178	178	2	1	-10921639	139.143	138	106	170	2922	17.321	4.800	0.098	1.431
ID85838	85838	59	46.882	8.978	13.484	0	178	178	2	1	-10921639	153.952	148	106	223	3233	28.850	2.000	0.116	1.110
ID85809	85809	71	40.375	25.674	12.249	0	179	179	2	1	-10921639	155.476	159	106	180	3265	22.796	3.200	0.126	1.529
ID85808	85808	70	65.255	16.627	7.499	0	179	179	2	1	-10921639	176.667	180	106	255	3710	46.897	4.800	0.193	1.218
ID85811	85811	61	71.280	18.205	21.968	0	179	179	2	1	-10921639	202.476	201	148	255	4252	33.304	4.800	0.177	1.830
ID85810	85810	59	69.954	8.834	13.563	0	179	179	2	1	-10921639	170.524	159	116	255	3581	39.265	4.800	0.216	1.541
ID85812	85812	67	53.071	21.873	27.007	0	179	179	2	1	-10921639	151.810	159	95	212	3188	34.448	2.000	0.140	1.084
ID85805	85805	76	36.358	38.032	5.254	0	179	179	2	1	-10921639	78.000	74	42	116	1638	19.741	2.000	0.227	1.464
ID85804	85804	68	52.941	5.695	3.854	0	179	179	2	1	-10921639	110.381	106	53	159	2318	32.528	2.000	0.215	1.201
ID85807	85807	64	29.167	8.676	7.584	0	179	179	2	1	-10921639	137.667	138	95	180	2891	23.606	2.000	0.081	0.874
ID85806	85806	None	27.596	27.559	6.542	0	179	179	2	1	-10921639	110.857	116	74	138	2328	19.484	4.800	0.133	1.334
ID85825	85825	64	27.790	8.379	8.124	0	180	180	2	1	-10921639	125.000	127	85	180	2625	27.651	2.000	0.069	0.585
ID85824	85824	76	35.205	37.313	4.164	0	180	180	2	1	-10921639	83.571	85	42	127	1755	24.124	3.200	0.177	1.043
ID85827	85827	None	28.268	13.974	11.524	0	180	180	2	1	-10921639	151.286	138	116	201	3177	28.526	2.000	0.048	0.487
ID85826	85826	70	63.409	15.688	7.956	0	180	180	2	1	-10921639	183.238	191	127	233	3848	32.922	4.800	0.194	1.806
ID85829	85829	71	46.176	23.980	13.765	0	180	180	2	1	-10921639	162.429	159	116	212	3411	26.457	4.800	0.151	1.613
ID85828	85828	59	73.485	8.645	13.251	0	180	180	2	1	-10921639	173.048	159	106	255	3634	41.103	2.000	0.185	1.313
ID85831	85831	67	42.582	22.077	27.201	0	180	180	2	1	-10921639	138.619	138	95	191	2911	27.723	2.000	0.127	1.127
ID85830	85830	61	68.836	18.026	21.718	0	180	180	2	1	-10921639	189.857	191	106	255	3987	35.198	4.800	0.181	1.656
ID85832	85832	128	34.507	20.506	32.814	0	180	180	2	1	-10921639	109.286	106	74	148	2295	22.546	4.800	0.142	1.205
ID85823	85823	68	44.565	5.799	4.360	0	180	180	2	1	-10921639	98.714	95	53	159	2073	31.102	2.000	0.197	1.046
ID85813	85813	68	55.242	6.297	5.891	0	181	181	2	1	-10921639	110.381	106	42	212	2318	43.121	2.000	0.177	0.768
ID85815	85815	70	69.214	15.723	7.844	0	181	181	2	1	-10921639	180.571	180	106	233	3792	40.293	4.800	0.210	1.554
ID85814	85814	77	30.194	32.900	5.933	0	181	181	2	1	-10921639	84.571	85	53	116	1776	19.065	2.000	0.172	1.300
ID85817	85817	59	71.000	8.820	13.767	0	181	181	2	1	-10921639	178.667	180	116	255	3752	38.699	4.800	0.189	1.471
ID85816	85816	None	29.785	27.014	11.810	0	181	181	2	1	-10921639	142.762	148	95	201	2998	26.416	7.600	0.098	0.965
ID85819	85819	61	68.234	17.935	20.810	0	181	181	2	1	-10921639	194.381	201	127	255	4082	38.026	7.600	0.182	1.571
ID85818	85818	71	52.657	22.997	14.359	0	181	181	2	1	-10921639	171.619	159	127	233	3604	32.073	4.800	0.138	1.300
ID85821	85821	None	27.301	9.735	30.194	0	181	181	2	1	-10921639	81.000	74	53	116	1701	19.050	4.800	0.169	1.229
ID85820	85820	67	58.141	22.033	27.201	0	181	181	2	1	-10921639	135.190	127	74	191	2839	35.136	2.000	0.177	1.157
ID85822	85822	128	29.317	20.843	32.470	0	181	181	2	1	-10921639	104.286	106	74	138	2190	21.272	2.000	0.091	0.819
ID85861	85861	68	55.575	7.364	6.747	0	182	182	2	1	-10921639	132.476	127	53	201	2782	46.655	2.000	0.168	0.818
ID85860	85860	77	29.447	32.041	5.632	0	182	182	2	1	-10921639	96.143	95	53	127	2019	20.269	7.600	0.139	1.161
ID85863	85863	64	33.426	8.898	9.887	0	182	182	2	1	-10921639	167.048	170	106	223	3508	29.388	7.600	0.079	0.834
ID85862	85862	70	67.538	16.198	8.270	0	182	182	2	1	-10921639	176.667	180	95	244	3710	43.966	4.800	0.198	1.329
ID85865	85865	59	41.577	8.501	13.492	0	182	182	2	1	-10921639	173.619	170	138	223	3646	22.653	4.800	0.131	1.771
ID85864	85864	78	28.739	14.479	12.215	0	182	182	2	1	-10921639	172.619	170	138	212	3625	23.297	7.600	0.068	0.940
ID85867	85867	61	73.253	17.901	21.182	0	182	182	2	1	-10921639	211.714	212	159	255	4446	35.161	4.800	0.194	1.954
ID85866	85866	71	64.893	23.571	14.022	0	182	182	2	1	-10921639	193.857	201	127	255	4071	36.223	4.800	0.185	1.673
ID85868	85868	67	40.911	22.167	27.077	0	182	182	2	1	-10921639	124.048	127	74	180	2605	28.699	2.000	0.122	0.937
ID85843	85843	82	39.446	23.000	0.000	0	183	183	2	1	-10921639	67.333	63	29	138	1414	25.455	2.000	0.306	1.240
ID85845	85845	68	55.131	7.262	6.552	0	183	183	2	1	-10921639	123.524	127	42	233	2594	47.192	2.000	0.174	0.777
ID85844	85844	77	46.150	31.972	4.628	0	183	183	2	1	-10921639	112.810	116	63	180	2369	24.459	4.800	0.210	1.598
ID85847	85847	81	30.916	26.185	8.099	0	183	183	2	1	-10921639	120.000	116	74	170	2520	27.153	2.000	0.106	0.848
ID85846	85846	70	73.938	16.933	8.432	0	183	183	2	1	-10921639	170.048	180	74	255	3571	55.532	2.000	0.216	1.086
ID85849	85849	78	38.287	14.288	11.919	0	183	183	2	1	-10921639	179.714	180	116	255	3774	37.300	7.600	0.057	0.520
ID85848	85848	64	33.733	11.835	9.648	0	183	183	2	1	-10921639	185.762	191	148	233	3901	27.059	7.600	0.068	0.875
ID85851	85851	71	50.276	22.895	13.929	0	183	183	2	1	-10921639	176.667	170	138	233	3710	26.824	6.355	0.127	1.483
ID85850	85850	59	53.454	9.259	13.894	0	183	183	2	1	-10921639	163.571	159	106	244	3435	38.729	2.000	0.143	1.057
ID85852	85852	61	69.039	18.144	20.726	0	183	183	2	1	-10921639	210.000	223	127	255	4410	35.655	4.800	0.190	1.879
ID85879	85879	82	40.188	23.000	0.000	0	184	184	2	1	-10921639	68.952	63	42	127	1448	24.101	3.200	0.302	1.328
ID85881	85881	68	38.038	7.190	6.494	0	184	184	2	1	-10921639	102.190	95	53	170	2146	35.983	2.000	0.121	0.614
ID85880	85880	77	37.910	32.387	4.626	0	184	184	2	1	-10921639	102.762	95	74	148	2158	21.897	4.800	0.191	1.507
ID85883	85883	81	37.610	27.171	8.886	0	184	184	2	1	-10921639	137.238	148	74	170	2882	26.552	7.600	0.136	1.241
ID85882	85882	70	75.244	16.599	8.611	0	184	184	2	1	-10921639	171.571	170	95	255	3603	48.555	2.000	0.195	1.156
ID85885	85885	71	58.069	23.780	13.600	0	184	184	2	1	-10921639	186.762	180	106	255	3922	38.140	4.800	0.148	1.266
ID85884	85884	59	59.295	9.249	13.285	0	184	184	2	1	-10921639	171.952	180	116	255	3611	38.662	2.000	0.158	1.212
ID85887	85887	None	31.289	21.189	31.249	0	184	184	2	1	-10921639	111.429	106	74	138	2340	21.748	2.000	0.118	1.082
ID85886	85886	61	75.745	18.035	20.197	0	184	184	2	1	-10921639	214.190	233	127	255	4498	42.333	4.800	0.183	1.562
ID85873	85873	81	35.146	28.206	9.715	0	185	185	2	1	-10921639	133.143	138	85	180	2796	27.148	4.800	0.119	1.047
ID85872	85872	70	60.724	16.483	8.610	0	185	185	2	1	-10921639	173.524	170	116	255	3644	39.244	2.000	0.136	1.061
ID85875	85875	59	37.022	9.712	13.470	0	185	185	2	1	-10921639	174.190	170	127	212	3658	24.750	7.600	0.079	1.027
ID85874	85874	78	38.047	14.542	12.235	0	185	185	2	1	-10921639	179.619	191	116	244	3772	38.449	7.600	0.067	0.589
ID85877	85877	61	76.926	18.170	20.700	0	185	185	2	1	-10921639	224.810	233	148	255	4721	33.048	4.800	0.218	2.434
ID85876	85876	71	58.205	24.110	13.438	0	185	185	2	1	-10921639	181.190	170	106	255	3805	41.338	3.200	0.157	1.187
ID85878	85878	None	28.100	22.053	27.455	0	185	185	2	1	-10921639	119.857	116	63	159	2517	23.661	3.200	0.098	0.902
ID85869	85869	82	33.277	24.000	0.000	0	185	185	2	1	-10921639	78.810	79	42	116	1655	24.143	6.323	0.233	1.232
ID85871	85871	None	51.439	11.187	9.209	0	185	185	2	1	-10921639	175.619	191	95	255	3688	43.894	3.200	0.105	0.763
ID85870	85870	68	35.250	7.114	6.591	0	185	185	2	1	-10921639	103.857	106	53	170	2181	34.501	7.600	0.100	0.546
ID85857	85857	78	42.982	13.007	11.178	0	186	186	2	1	-10921639	198.381	191	148	255	4166	28.193	7.600	0.091	1.179
ID85856	85856	81	53.462	28.158	9.423	0	186	186	2	1	-10921639	139.143	138	74	212	2922	38.977	2.000	0.192	1.150
ID85859	85859	61	69.282	18.428	20.977	0	186	186	2	1	-10921639	217.286	223	148	255	4563	35.341	4.800	0.184	1.915
ID85858	85858	71	61.494	23.510	13.626	0	186	186	2	1	-10921639	189.286	191	138	255	3975	31.949	4.800	0.173	1.745
ID85853	85853	82	29.065	25.000	0.000	0	186	186	2	1	-10921639	97.905	99	50	138	2056	24.732	7.600	0.145	1.001
ID85855	85855	70	53.882	16.778	8.742	0	186	186	2	1	-10921639	155.905	159	106	244	3274	38.923	2.000	0.126	0.894
ID85854	85854	83	30.478	23.937	2.104	0	186	186	2	1	-10921639	97.238	95	53	138	2042	25.824	4.800	0.145	0.952
ID85889	85889	78	69.271	12.180	9.175	0	187	187	2	1	-10921639	210.667	223	127	255	4424	41.127	4.800	0.172	1.506
ID85888	85888	83	47.733	23.586	3.942	0	187	187	2	1	-10921639	116.429	116	63	170	2445	33.827	2.000	0.162	0.961
ID85891	85891	81	40.824	27.200	9.327	0	187	187	2	1	-10921639	139.190	148	53	201	2923	35.239	3.200	0.137	0.953
ID85890	85890	70	40.632	17.036	8.922	0	187	187	2	1	-10921639	141.714	138	95	223	2976	38.472	2.000	0.074	0.508
ID85893	85893	None	28.511	10.061	14.356	0	187	187	2	1	-10921639	150.714	148	106	201	3165	28.073	2.000	0.065	0.654
ID85892	85892	71	59.309	24.555	13.237	0	187	187	2	1	-10921639	174.619	170	106	255	3667	40.142	2.000	0.125	0.965
ID85895	85895	None	27.530	10.349	29.140	0	187	187	2	1	-10921639	92.190	95	53	127	1936	18.915	4.800	0.142	1.208
ID85894	85894	61	74.855	18.161	20.767	0	187	187	2	1	-10921639	219.810	233	138	255	4616	37.694	4.800	0.198	1.926
ID85897	85897	84	34.134	21.289	6.249	0	188	188	2	1	-10921639	126.571	138	63	180	2658	29.223	2.000	0.124	0.953
ID85896	85896	85	30.039	3.000	0.000	0	188	188	2	1	-10921639	103.238	106	63	127	2168	15.843	4.800	0.211	2.274
ID85899	85899	81	43.405	26.830	8.746	0	188	188	2	1	-10921639	139.143	138	74	201	2922	31.653	7.600	0.128	0.994
ID85898	85898	78	68.204	12.223	9.269	0	188	188	2	1	-10921639	210.095	223	138	255	4412	40.392	4.800	0.167	1.486
ID85901	85901	61	69.607	18.130	21.019	0	188	188	2	1	-10921639	225.333	223	180	255	4732	28.951	4.800	0.179	2.365
ID85900	85900	71	74.045	24.173	13.778	0	188	188	2	1	-10921639	202.000	191	148	255	4242	33.477	4.800	0.202	2.032
ID85902	85902	None	27.597	20.681	31.225	0	188	188	2	1	-10921639	102.714	95	74	148	2157	18.596	2.000	0.094	0.949
ID85905	85905	84	38.957	20.827	6.264	0	189	189	2	1	-10921639	131.619	138	74	191	2764	31.452	2.000	0.116	0.872
ID85904	85904	86	27.463	28.000	0.000	0	189	189	2	1	-10921639	79.619	74	39	138	1672	24.721	2.000	0.136	0.772
ID85907	85907	78	68.422	12.241	9.220	0	189	189	2	1	-10921639	204.571	201	138	255	4296	46.657	2.000	0.153	1.163
ID85906	85906	None	34.775	7.162	7.322	0	189	189	2	1	-10921639	114.000	106	53	191	2394	33.848	2.000	0.123	0.740
ID85909	85909	81	57.021	26.656	8.893	0	189	189	2	1	-10921639	164.571	159	106	212	3456	29.907	4.800	0.194	1.785
ID85908	85908	None	37.843	17.047	8.977	0	189	189	2	1	-10921639	151.286	148	116	212	3177	33.326	2.000	0.059	0.509
ID85911	85911	None	30.897	9.867	13.813	0	189	189	2	1	-10921639	161.429	159	106	212	3390	30.724	7.600	0.071	0.697
ID85910	85910	None	32.510	40.274	11.886	0	189	189	2	1	-10921639	79.476	85	31	106	1669	18.975	3.200	0.197	1.379
ID85913	85913	61	74.867	18.129	20.832	0	189	189	2	1	-10921639	218.286	233	148	255	4584	38.586	7.600	0.193	1.831
ID85912	85912	71	52.780	23.805	13.714	0	189	189	2	1	-10921639	169.524	170	116	223	3560	31.220	2.000	0.139	1.325
ID85914	85914	None	34.457	8.030	26.620	0	189	189	2	1	-10921639	95.238	95	53	138	2000	27.046	7.600	0.162	0.984
ID85903	85903	85	29.199	3.000	0.000	0	189	189	2	1	-10921639	98.429	85	74	138	2067	20.670	4.800	0.140	1.171
ID85921	85921	85	32.148	2.000	0.000	0	190	190	2	1	-10921639	128.238	127	95	159	2693	18.676	4.800	0.167	1.969
ID85923	85923	78	67.691	12.117	9.441	0	190	190	2	1	-10921639	220.810	244	127	255	4637	44.710	4.800	0.173	1.458
ID85922	85922	86	46.433	26.000	0.000	0	190	190	2	1	-10921639	111.524	106	74	170	2342	26.413	2.000	0.227	1.561
ID85925	85925	71	70.212	23.780	13.733	0	190	190	2	1	-10921639	181.619	180	127	255	3814	40.413	2.000	0.185	1.405
ID85924	85924	81	70.966	26.877	8.983	0	190	190	2	1	-10921639	170.095	170	106	255	3572	42.803	2.000	0.182	1.222
ID85927	85927	None	31.634	22.392	27.480	0	190	190	2	1	-10921639	124.524	127	95	170	2615	18.734	4.800	0.124	1.471
ID85926	85926	61	76.068	18.035	20.840	0	190	190	2	1	-10921639	223.333	223	170	255	4690	31.417	4.800	0.208	2.444
ID85920	85920	61	63.001	17.906	20.492	0	191	191	2	1	-10921639	192.857	180	148	255	4050	32.938	7.600	0.155	1.572
ID85915	85915	85	37.132	3.000	0.000	0	191	191	2	1	-10921639	128.857	138	85	148	2706	17.287	4.800	0.213	2.621
ID85917	85917	78	73.108	12.025	9.331	0	191	191	2	1	-10921639	220.714	244	148	255	4635	38.809	4.800	0.193	1.837
ID85916	85916	86	32.045	26.000	0.000	0	191	191	2	1	-10921639	115.810	116	63	159	2432	27.407	6.091	0.157	1.146
ID85919	85919	71	41.568	23.341	13.604	0	191	191	2	1	-10921639	166.524	170	95	223	3497	31.548	7.600	0.109	1.042
ID85918	85918	81	52.278	27.042	9.733	0	191	191	2	1	-10921639	180.714	180	127	233	3795	30.834	4.800	0.154	1.560
ID85953	85953	87	29.806	41.181	16.381	0	192	192	2	1	-10921639	72.000	74	53	106	1512	17.632	4.800	0.187	1.289
ID85952	85952	71	52.558	23.612	13.293	0	192	192	2	1	-10921639	185.762	180	127	255	3901	32.564	7.600	0.113	1.163
ID85955	85955	61	68.281	18.079	20.880	0	192	192	2	1	-10921639	200.524	191	148	255	4211	35.987	4.800	0.185	1.740
ID85954	85954	88	32.032	23.944	19.198	0	192	192	2	1	-10921639	140.286	138	95	191	2946	25.950	3.200	0.101	0.996
ID85956	85956	None	28.026	10.317	26.987	0	192	192	2	1	-10921639	107.333	106	74	138	2254	17.780	6.361	0.137	1.451
ID85949	85949	86	37.445	25.000	0.000	0	192	192	2	1	-10921639	99.286	95	53	159	2085	28.629	4.800	0.188	1.097
ID85948	85948	85	31.466	3.000	0.000	0	192	192	2	1	-10921639	140.857	138	95	180	2958	22.139	7.600	0.148	1.638
ID85951	85951	81	61.686	26.762	8.720	0	192	192	2	1	-10921639	182.333	170	127	255	3829	37.087	2.000	0.154	1.311
ID85950	85950	78	82.709	12.454	9.134	0	192	192	2	1	-10921639	217.762	244	148	255	4573	44.017	4.800	0.225	1.820
ID85937	85937	61	60.332	17.665	20.321	0	193	193	2	1	-10921639	196.952	191	138	255	4136	35.331	4.800	0.167	1.595
ID85936	85936	88	30.072	24.746	19.008	0	193	193	2	1	-10921639	123.429	116	85	170	2592	22.835	4.800	0.130	1.246
ID85929	85929	86	45.410	25.000	0.000	0	193	193	2	1	-10921639	119.810	116	85	170	2516	29.465	4.800	0.236	1.553
ID85928	85928	85	50.687	2.000	0.000	0	193	193	2	1	-10921639	164.476	168	119	201	3454	29.122	6.299	0.183	1.749
ID85931	85931	78	72.864	12.223	9.062	0	193	193	2	1	-10921639	230.476	255	170	255	4840	32.140	4.800	0.197	2.363
ID85930	85930	None	28.462	32.090	3.710	0	193	193	2	1	-10921639	76.000	74	42	116	1596	22.323	2.000	0.114	0.695
ID85933	85933	71	39.836	22.824	13.380	0	193	193	2	1	-10921639	167.524	170	138	201	3518	23.383	4.800	0.114	1.465
ID85932	85932	81	57.005	26.685	9.092	0	193	193	2	1	-10921639	166.524	170	106	233	3497	35.308	2.000	0.160	1.299
ID85935	85935	87	31.075	41.535	16.946	0	193	193	2	1	-10921639	72.952	74	31	116	1532	23.040	2.000	0.178	0.958
ID85934	85934	None	31.876	8.640	14.925	0	193	193	2	1	-10921639	127.952	127	85	170	2687	25.818	4.800	0.109	0.975
ID85939	85939	86	52.346	26.000	0.000	0	194	194	2	1	-10921639	133.381	127	63	191	2801	37.020	4.800	0.247	1.428
ID85938	85938	85	31.746	2.000	0.000	0	194	194	2	1	-10921639	131.476	127	106	170	2761	21.500	7.600	0.130	1.410
ID85941	85941	92	42.146	21.929	7.635	0	194	194	2	1	-10921639	146.238	148	106	212	3071	30.419	2.000	0.083	0.733
ID85940	85940	78	68.865	12.183	8.431	0	194	194	2	1	-10921639	220.381	233	148	255	4628	40.275	4.800	0.180	1.672
ID85943	85943	71	42.725	23.259	13.161	0	194	194	2	1	-10921639	170.524	170	116	233	3581	30.347	2.000	0.089	0.919
ID85942	85942	81	38.994	27.224	8.449	0	194	194	2	1	-10921639	156.048	159	85	212	3277	35.525	4.800	0.114	0.896
ID85945	85945	88	32.270	24.369	19.119	0	194	194	2	1	-10921639	126.571	138	74	180	2658	32.762	2.000	0.093	0.660
ID85944	85944	87	37.172	39.675	18.245	0	194	194	2	1	-10921639	94.238	95	53	138	1979	23.223	4.800	0.206	1.385
ID85947	85947	None	27.732	21.042	29.563	0	194	194	2	1	-10921639	101.762	106	63	148	2137	22.385	6.100	0.126	1.016
ID85946	85946	61	57.792	17.647	20.377	0	194	194	2	1	-10921639	186.286	191	127	244	3912	32.351	7.600	0.146	1.468
ID85969	85969	81	71.421	27.452	9.348	0	195	195	2	1	-10921639	184.667	191	116	255	3878	46.049	4.800	0.189	1.275
ID85968	85968	78	74.895	12.368	8.839	0	195	195	2	1	-10921639	228.524	244	170	255	4799	31.122	4.800	0.206	2.510
ID85971	85971	None	28.266	8.283	14.910	0	195	195	2	1	-10921639	110.905	116	74	148	2329	24.595	3.200	0.101	0.826
ID85970	85970	71	35.044	22.863	13.290	0	195	195	2	1	-10921639	164.143	159	127	212	3447	25.488	2.000	0.070	0.847
ID85973	85973	87	27.723	39.440	19.429	0	195	195	2	1	-10921639	91.190	95	63	106	1915	14.091	4.800	0.184	2.009
ID85972	85972	88	34.901	23.412	17.984	0	195	195	2	1	-10921639	153.857	148	106	191	3231	27.058	2.000	0.092	0.959
ID85974	85974	61	68.168	17.626	20.221	0	195	195	2	1	-10921639	203.429	201	138	255	4272	31.857	4.800	0.184	1.988
ID85965	85965	85	49.437	2.000	0.000	0	195	195	2	1	-10921639	163.048	159	116	212	3424	33.815	6.383	0.177	1.450
ID85967	85967	92	29.313	21.809	7.494	0	195	195	2	1	-10921639	114.333	116	53	180	2401	37.573	2.000	0.056	0.320
ID85966	85966	86	40.927	25.000	0.000	0	195	195	2	1	-10921639	114.190	116	63	159	2398	30.098	3.200	0.202	1.276
ID85957	85957	85	36.815	3.039	0.966	0	196	196	2	1	-10921639	149.762	148	85	201	3145	32.651	4.800	0.133	1.079
ID85959	85959	92	34.286	21.933	7.073	0	196	196	2	1	-10921639	129.095	138	74	170	2711	29.546	2.000	0.090	0.720
ID85958	85958	90	35.087	32.412	5.048	0	196	196	2	1	-10921639	97.714	95	53	148	2052	26.085	2.000	0.133	0.879
ID85961	85961	81	75.812	27.662	9.388	0	196	196	2	1	-10921639	196.429	212	116	255	4125	44.762	4.800	0.202	1.474
ID85960	85960	78	71.977	12.214	8.680	0	196	196	2	1	-10921639	233.571	255	159	255	4905	31.162	4.800	0.200	2.495
ID85963	85963	88	79.689	22.859	18.025	0	196	196	2	1	-10921639	182.190	191	116	255	3826	50.343	2.000	0.180	1.105
ID85962	85962	71	39.123	22.468	12.964	0	196	196	2	1	-10921639	159.905	159	106	233	3358	36.183	2.000	0.071	0.586
ID85964	85964	61	61.121	17.735	20.359	0	196	196	2	1	-10921639	198.381	201	138	255	4166	33.986	7.600	0.152	1.538
ID85985	85985	90	42.237	32.227	5.013	0	197	197	2	1	-10921639	99.333	106	53	138	2086	26.074	2.000	0.197	1.254
ID85984	85984	None	29.112	23.000	0.000	0	197	197	2	1	-10921639	74.905	69	50	138	1573	25.072	2.000	0.141	0.738
ID85987	85987	81	76.443	27.036	9.017	0	197	197	2	1	-10921639	193.952	191	127	255	4073	38.812	2.000	0.207	1.712
ID85986	85986	78	75.070	13.120	8.883	0	197	197	2	1	-10921639	225.333	233	159	255	4732	31.185	4.800	0.199	2.400
ID85989	85989	61	48.667	18.036	20.066	0	197	197	2	1	-10921639	182.714	180	138	223	3837	28.130	4.800	0.133	1.524
ID85988	85988	88	82.776	22.920	18.080	0	197	197	2	1	-10921639	195.952	191	127	255	4115	45.544	2.000	0.218	1.541
ID85983	85983	85	42.817	2.000	0.000	0	197	197	2	1	-10921639	161.190	159	95	212	3385	33.929	3.200	0.140	1.167
ID86005	86005	85	60.592	3.000	0.000	0	198	198	2	1	-10921639	175.524	180	106	233	3686	37.690	4.800	0.229	1.737
ID86007	86007	92	39.781	22.467	7.346	0	198	198	2	1	-10921639	134.095	127	74	212	2816	39.313	2.000	0.108	0.667
ID86006	86006	None	27.829	6.958	7.087	0	198	198	2	1	-10921639	106.238	106	63	148	2231	23.104	2.000	0.081	0.687
ID86009	86009	78	79.545	12.723	9.028	0	198	198	2	1	-10921639	222.857	223	170	255	4680	29.791	4.800	0.220	2.697
ID86008	86008	93	51.108	15.474	8.086	0	198	198	2	1	-10921639	193.857	201	116	255	4071	46.660	4.800	0.149	1.076
ID86011	86011	88	83.308	22.550	17.791	0	198	198	2	1	-10921639	198.571	201	106	255	4170	54.464	2.000	0.215	1.289
ID86010	86010	81	67.526	27.204	8.839	0	198	198	2	1	-10921639	198.857	201	148	255	4176	32.453	6.339	0.172	1.801
ID86012	86012	61	61.405	17.851	20.989	0	198	198	2	1	-10921639	186.286	191	127	233	3912	35.271	7.600	0.160	1.458
ID85975	85975	85	56.153	3.000	1.000	0	199	199	2	1	-10921639	171.571	180	127	255	3603	41.700	4.800	0.171	1.204
ID85977	85977	93	43.699	15.526	7.942	0	199	199	2	1	-10921639	176.667	180	106	255	3710	40.730	2.000	0.089	0.710
ID85976	85976	90	47.921	31.688	5.063	0	199	199	2	1	-10921639	107.429	106	53	191	2256	37.953	2.000	0.140	0.695
ID85979	85979	78	65.324	12.711	9.228	0	199	199	2	1	-10921639	225.381	233	170	255	4733	28.588	4.800	0.166	2.241
ID85978	85978	92	41.529	22.316	7.807	0	199	199	2	1	-10921639	141.810	148	85	201	2978	35.396	2.000	0.083	0.616
ID85981	85981	88	77.290	22.336	17.631	0	199	199	2	1	-10921639	217.238	223	116	255	4562	44.118	4.800	0.199	1.632
ID85980	85980	81	55.898	26.849	8.837	0	199	199	2	1	-10921639	177.619	180	127	233	3730	28.225	6.314	0.161	1.745
ID85982	85982	61	49.507	18.315	22.090	0	199	199	2	1	-10921639	154.381	148	85	212	3242	37.784	2.000	0.129	0.934
ID85991	85991	90	34.698	31.861	5.447	0	200	200	2	1	-10921639	110.810	106	63	170	2327	33.763	2.000	0.112	0.659
ID85990	85990	85	61.828	3.000	0.000	0	200	200	2	1	-10921639	185.571	180	129	244	3897	30.996	4.800	0.211	2.089
ID85993	85993	92	44.961	22.510	7.998	0	200	200	2	1	-10921639	146.190	148	85	201	3070	38.863	2.000	0.100	0.681
ID85992	85992	93	57.157	14.491	8.424	0	200	200	2	1	-10921639	215.762	233	106	255	4531	49.141	6.258	0.138	1.062
ID85995	85995	81	54.848	27.155	9.334	0	200	200	2	1	-10921639	180.143	180	116	233	3783	31.745	4.800	0.152	1.499
ID85994	85994	78	66.221	12.178	8.646	0	200	200	2	1	-10921639	221.857	223	138	255	4659	37.449	4.800	0.164	1.668
ID85997	85997	94	31.177	35.517	19.446	0	200	200	2	1	-10921639	95.810	95	53	138	2012	23.183	2.000	0.142	1.026
ID85996	85996	88	73.299	22.267	17.353	0	200	200	2	1	-10921639	229.905	244	148	255	4828	28.804	4.800	0.202	2.688
ID85998	85998	61	46.255	17.439	21.223	0	200	200	2	1	-10921639	169.524	170	106	244	3560	36.580	4.800	0.140	1.138
ID86017	86017	81	53.396	27.290	10.102	0	201	201	2	1	-10921639	166.000	159	127	223	3486	31.386	2.000	0.126	1.185
ID86016	86016	78	69.150	12.739	8.965	0	201	201	2	1	-10921639	216.714	233	159	255	4551	34.044	4.800	0.172	1.866
ID86019	86019	88	73.646	22.017	17.409	0	201	201	2	1	-10921639	226.333	233	170	255	4753	31.216	4.800	0.205	2.471
ID86018	86018	97	31.870	16.043	17.402	0	201	201	2	1	-10921639	159.000	159	116	212	3339	29.516	2.000	0.070	0.702
ID86021	86021	61	47.373	17.372	21.218	0	201	201	2	1	-10921639	165.476	170	106	212	3475	34.583	2.000	0.138	1.163
ID86020	86020	94	42.008	33.526	19.221	0	201	201	2	1	-10921639	108.952	106	63	159	2288	28.507	2.000	0.177	1.149
ID86013	86013	85	68.498	3.000	0.000	0	201	201	2	1	-10921639	173.476	170	127	233	3643	32.369	4.800	0.251	2.153
ID86015	86015	92	71.203	22.447	8.272	0	201	201	2	1	-10921639	151.429	148	85	244	3180	50.400	2.000	0.194	0.975
ID86014	86014	96	35.936	26.940	2.837	0	201	201	2	1	-10921639	106.810	106	53	159	2243	26.355	2.000	0.132	0.944
ID86023	86023	96	48.267	26.745	2.676	0	202	202	2	1	-10921639	105.333	95	53	170	2212	36.020	2.000	0.158	0.798
ID86022	86022	85	34.474	3.000	0.000	0	202	202	2	1	-10921639	119.905	116	85	159	2518	21.307	4.800	0.165	1.594
ID86025	86025	78	83.564	13.153	9.039	0	202	202	2	1	-10921639	219.857	223	159	255	4617	35.438	4.800	0.227	2.294
ID86024	86024	92	88.498	22.228	8.206	0	202	202	2	1	-10921639	156.905	159	74	255	3295	58.382	2.000	0.232	1.013
ID86027	86027	88	82.460	22.063	17.414	0	202	202	2	1	-10921639	215.810	212	148	255	4532	38.907	4.800	0.223	2.025
ID86026	86026	81	61.312	27.918	9.917	0	202	202	2	1	-10921639	163.095	170	127	212	3425	27.948	4.800	0.212	2.040
ID86029	86029	94	33.159	33.305	18.862	0	202	202	2	1	-10921639	106.714	116	53	138	2241	22.455	4.800	0.157	1.292
ID86028	86028	97	53.322	17.217	19.095	0	202	202	2	1	-10921639	177.762	170	116	233	3733	33.909	3.200	0.127	1.181
ID86033	86033	92	65.045	22.283	8.157	0	203	203	2	1	-10921639	148.286	148	85	223	3114	41.746	2.000	0.201	1.188
ID86032	86032	96	44.245	26.197	2.786	0	203	203	2	1	-10921639	103.238	95	53	159	2168	29.784	2.000	0.162	0.968
ID86035	86035	81	49.890	27.650	9.976	0	203	203	2	1	-10921639	151.286	148	106	201	3177	29.136	4.800	0.170	1.510
ID86034	86034	78	69.034	12.930	9.215	0	203	203	2	1	-10921639	202.381	201	127	255	4250	34.140	4.800	0.190	1.889
ID86037	86037	94	36.161	32.660	18.694	0	203	203	2	1	-10921639	107.762	116	63	159	2263	26.555	2.000	0.148	1.049
ID86036	86036	88	73.831	22.142	17.561	0	203	203	2	1	-10921639	214.762	223	138	255	4510	40.194	4.800	0.182	1.649
ID86038	86038	97	38.973	18.059	20.201	0	203	203	2	1	-10921639	175.095	180	138	223	3677	23.448	7.600	0.117	1.568
ID86031	86031	98	29.129	14.000	0.000	0	203	203	2	1	-10921639	67.952	59	42	106	1427	21.630	2.000	0.148	0.812
ID86030	86030	85	34.194	3.000	0.000	0	203	203	2	1	-10921639	108.762	108	79	148	2284	19.162	7.600	0.158	1.551
ID86039	86039	98	35.926	14.000	0.000	0	204	204	2	1	-10921639	71.952	63	39	116	1511	23.008	2.000	0.219	1.124
ID86041	86041	92	80.351	22.346	8.101	0	204	204	2	1	-10921639	158.000	159	74	255	3318	51.699	2.000	0.224	1.120
ID86040	86040	96	41.083	26.220	2.657	0	204	204	2	1	-10921639	98.095	95	63	170	2060	29.956	2.000	0.136	0.785
ID86043	86043	81	53.078	27.491	9.924	0	204	204	2	1	-10921639	157.000	159	85	212	3297	32.793	2.000	0.147	1.227
ID86042	86042	78	68.122	13.501	9.147	0	204	204	2	1	-10921639	197.905	212	127	255	4156	36.057	7.600	0.193	1.773
ID86045	86045	94	27.697	32.996	18.502	0	204	204	2	1	-10921639	94.714	95	53	127	1989	19.706	4.800	0.124	1.062
ID86044	86044	88	76.556	22.573	18.095	0	204	204	2	1	-10921639	200.048	201	95	255	4201	52.308	3.200	0.194	1.243
ID86046	86046	97	33.663	17.827	19.833	0	204	204	2	1	-10921639	164.524	159	127	233	3455	27.437	7.600	0.073	0.816
ID86001	86001	92	60.049	22.933	8.651	0	205	205	2	1	-10921639	150.714	148	74	233	3165	39.317	2.000	0.173	1.131
ID86000	86000	78	61.360	13.110	9.188	0	205	205	2	1	-10921639	182.143	191	138	233	3825	30.971	4.800	0.170	1.708
ID86003	86003	None	27.947	7.529	14.371	0	205	205	2	1	-10921639	96.714	95	63	127	2031	16.119	2.000	0.127	1.355
ID86002	86002	81	37.930	27.492	9.895	0	205	205	2	1	-10921639	136.190	138	95	191	2860	26.931	3.200	0.127	1.137
ID86004	86004	88	80.505	22.381	18.333	0	205	205	2	1	-10921639	214.286	223	138	255	4500	42.054	4.800	0.205	1.732
ID85999	85999	98	55.222	15.000	0.000	0	205	205	2	1	-10921639	94.952	85	53	148	1994	32.032	3.200	0.322	1.443
ID86049	86049	78	64.367	12.842	9.276	0	206	206	2	1	-10921639	180.238	180	138	255	3785	34.964	7.600	0.168	1.483
ID86048	86048	96	53.541	26.220	2.816	0	206	206	2	1	-10921639	112.381	95	63	191	2360	33.726	2.000	0.196	1.092
ID86051	86051	None	29.536	15.538	12.603	0	206	206	2	1	-10921639	147.762	148	95	201	3103	30.389	7.600	0.058	0.529
ID86050	86050	92	57.181	23.443	8.599	0	206	206	2	1	-10921639	151.857	138	106	233	3189	36.828	2.000	0.175	1.226
ID86053	86053	88	78.851	22.637	18.241	0	206	206	2	1	-10921639	206.143	223	85	255	4329	54.553	4.800	0.210	1.311
ID86052	86052	94	33.395	33.829	17.075	0	206	206	2	1	-10921639	87.190	85	53	138	1831	24.122	7.600	0.158	0.987
ID86047	86047	98	65.376	15.000	0.000	0	206	206	2	1	-10921639	142.524	138	85	201	2993	31.868	4.800	0.321	2.175
ID86055	86055	96	32.817	26.592	2.811	0	207	207	2	1	-10921639	104.429	106	74	148	2193	23.308	3.200	0.144	1.130
ID86054	86054	98	56.783	15.852	1.038	0	207	207	2	1	-10921639	149.857	138	63	201	3147	35.874	4.800	0.235	1.591
ID86057	86057	92	41.471	23.452	8.699	0	207	207	2	1	-10921639	150.857	159	95	191	3168	28.847	2.000	0.138	1.272
ID86056	86056	78	58.493	12.283	9.381	0	207	207	2	1	-10921639	171.524	170	116	223	3602	35.343	7.600	0.176	1.454
ID86059	86059	94	27.213	34.879	17.205	0	207	207	2	1	-10921639	86.143	85	53	116	1809	15.444	7.600	0.177	1.677
ID86058	86058	None	45.215	26.426	9.950	0	207	207	2	1	-10921639	149.333	159	95	191	3136	30.939	4.800	0.150	1.257
ID86060	86060	88	80.204	22.197	17.986	0	207	207	2	1	-10921639	201.000	212	116	255	4221	45.642	2.000	0.200	1.466
ID86073	86073	98	64.173	16.845	0.960	0	208	208	2	1	-10921639	174.095	191	95	223	3656	42.013	4.800	0.220	1.492
ID86075	86075	78	43.818	12.848	9.442	0	208	208	2	1	-10921639	162.952	159	116	223	3422	27.924	6.314	0.142	1.452
ID86074	86074	92	46.780	23.644	7.676	0	208	208	2	1	-10921639	160.429	159	106	201	3369	28.753	4.800	0.160	1.540
ID86077	86077	88	71.842	23.157	18.732	0	208	208	2	1	-10921639	190.000	180	127	255	3990	44.287	4.800	0.202	1.445
ID86076	86076	None	33.556	16.093	19.061	0	208	208	2	1	-10921639	141.714	138	106	201	2976	24.613	2.000	0.084	0.893
ID86065	86065	88	58.124	22.683	18.298	0	209	209	2	1	-10921639	166.048	170	85	244	3487	45.124	2.000	0.142	0.918
ID86064	86064	99	35.546	16.054	12.653	0	209	209	2	1	-10921639	159.381	159	116	201	3347	26.080	7.600	0.100	1.111
ID86061	86061	98	62.959	17.418	1.824	0	209	209	2	1	-10921639	181.286	170	127	255	3807	38.678	6.315	0.168	1.345
ID86063	86063	78	44.988	12.072	9.111	0	209	209	2	1	-10921639	145.238	148	106	191	3050	26.606	2.000	0.147	1.396
ID86062	86062	92	49.005	23.859	6.950	0	209	209	2	1	-10921639	150.810	148	85	201	3167	35.045	2.000	0.126	0.961
ID86067	86067	92	33.147	22.967	7.092	0	210	210	2	1	-10921639	152.952	159	106	191	3212	21.509	7.600	0.104	1.335
ID86066	86066	98	54.854	18.000	0.000	0	210	210	2	1	-10921639	180.524	180	127	244	3791	33.904	6.345	0.178	1.607
ID86069	86069	100	44.426	25.337	9.302	0	210	210	2	1	-10921639	159.952	159	127	212	3359	25.063	4.800	0.127	1.434
ID86068	86068	78	49.061	12.148	8.992	0	210	210	2	1	-10921639	146.762	148	85	201	3082	29.575	4.800	0.161	1.378
ID86071	86071	88	55.732	22.799	18.030	0	210	210	2	1	-10921639	168.476	180	95	233	3538	35.544	4.800	0.149	1.227
ID86070	86070	99	33.165	16.693	12.654	0	210	210	2	1	-10921639	158.476	159	116	212	3328	25.167	3.200	0.096	1.098
ID86072	86072	102	31.454	16.664	19.852	0	210	210	2	1	-10921639	142.762	148	106	180	2998	21.187	2.000	0.089	1.106
ID86081	86081	100	27.030	25.125	9.705	0	211	211	2	1	-10921639	139.095	138	95	180	2921	22.886	7.600	0.078	0.874
ID86080	86080	78	55.217	12.441	9.487	0	211	211	2	1	-10921639	151.857	148	95	223	3189	40.781	7.600	0.166	1.058
ID86083	86083	88	40.569	22.656	17.914	0	211	211	2	1	-10921639	150.762	148	85	201	3166	32.828	4.800	0.124	1.013
ID86082	86082	99	35.993	16.810	12.827	0	211	211	2	1	-10921639	166.048	170	95	212	3487	25.872	7.600	0.105	1.216
ID86085	86085	None	27.902	37.199	18.965	0	211	211	2	1	-10921639	83.524	85	63	106	1754	15.462	6.375	0.168	1.551
ID86084	86084	102	27.079	16.660	19.318	0	211	211	2	1	-10921639	143.286	138	116	191	3009	20.132	4.800	0.076	1.007
ID86079	86079	92	47.300	23.769	5.896	0	211	211	2	1	-10921639	149.810	159	95	212	3146	31.579	2.000	0.150	1.240
ID86078	86078	101	42.539	17.413	3.317	0	211	211	2	1	-10921639	150.762	148	116	201	3166	22.390	4.800	0.149	1.743
ID86096	86096	99	42.481	15.895	12.411	0	212	212	2	1	-10921639	179.143	180	116	223	3762	26.204	4.800	0.112	1.375
ID86093	86093	92	38.301	23.606	5.113	0	212	212	2	1	-10921639	143.762	148	95	201	3019	31.182	3.200	0.110	0.916
ID86092	86092	101	42.195	18.355	2.441	0	212	212	2	1	-10921639	170.000	180	106	212	3570	32.139	4.800	0.127	1.196
ID86095	86095	100	30.810	25.405	9.434	0	212	212	2	1	-10921639	146.762	148	116	191	3082	20.430	7.600	0.084	1.108
ID86094	86094	78	48.398	12.578	9.738	0	212	212	2	1	-10921639	162.476	170	95	212	3412	32.924	7.600	0.135	1.176
ID86089	86089	100	30.236	25.787	8.934	0	213	213	2	1	-10921639	136.190	148	85	170	2860	26.559	7.600	0.091	0.852
ID86088	86088	78	39.854	12.186	9.356	0	213	213	2	1	-10921639	160.476	170	116	201	3370	29.034	2.000	0.121	1.194
ID86091	86091	None	27.100	17.215	19.479	0	213	213	2	1	-10921639	139.667	138	106	180	2933	17.892	2.000	0.082	1.189
ID86090	86090	99	40.875	15.885	12.151	0	213	213	2	1	-10921639	176.714	170	127	233	3711	31.211	7.600	0.093	0.959
ID86087	86087	92	42.980	23.231	5.414	0	213	213	2	1	-10921639	147.857	138	85	201	3105	31.601	2.000	0.119	0.995
ID86086	86086	101	59.359	18.000	0.000	0	213	213	2	1	-10921639	168.619	170	119	233	3541	34.919	4.800	0.201	1.614
ID86117	86117	101	38.817	18.000	0.000	0	214	214	2	1	-10921639	149.762	159	106	191	3145	28.261	6.365	0.140	1.304
ID86119	86119	92	32.734	23.830	4.832	0	214	214	2	1	-10921639	136.095	138	95	191	2858	26.918	2.000	0.090	0.836
ID86118	86118	103	52.312	18.652	3.516	0	214	214	2	1	-10921639	153.381	138	106	244	3221	35.532	2.000	0.133	1.013
ID86121	86121	100	30.552	24.351	10.432	0	214	214	2	1	-10921639	143.762	148	106	180	3019	20.849	2.000	0.081	1.035
ID86120	86120	78	51.179	12.405	9.221	0	214	214	2	1	-10921639	160.000	170	106	212	3360	35.669	2.000	0.163	1.257
ID86123	86123	104	30.317	22.256	18.321	0	214	214	2	1	-10921639	146.762	148	106	191	3082	21.868	2.000	0.085	1.050
ID86122	86122	99	33.510	15.558	12.450	0	214	214	2	1	-10921639	175.190	170	138	233	3679	22.613	7.600	0.091	1.289
ID86124	86124	None	36.559	28.629	19.091	0	214	214	2	1	-10921639	92.095	95	53	138	1934	25.988	2.000	0.172	1.039
ID86113	86113	78	36.303	12.442	9.100	0	215	215	2	1	-10921639	139.238	138	85	191	2924	30.776	7.600	0.131	1.049
ID86112	86112	92	40.061	23.851	4.333	0	215	215	2	1	-10921639	132.667	138	63	191	2786	36.938	2.000	0.124	0.793
ID86115	86115	None	30.033	8.600	14.310	0	215	215	2	1	-10921639	107.333	106	74	148	2254	21.434	2.000	0.108	0.978
ID86114	86114	99	29.597	16.051	12.173	0	215	215	2	1	-10921639	165.000	159	127	223	3465	25.072	7.600	0.078	0.951
ID86116	86116	104	32.414	20.182	16.154	0	215	215	2	1	-10921639	161.429	159	116	223	3390	28.509	7.600	0.070	0.741
ID86111	86111	103	28.697	18.504	3.665	0	215	215	2	1	-10921639	120.429	116	74	159	2529	23.760	2.000	0.077	0.726
ID86110	86110	101	31.003	18.000	0.000	0	215	215	2	1	-10921639	112.381	127	63	159	2360	27.314	4.000	0.152	1.087
ID86105	86105	99	40.187	16.943	12.451	0	216	216	2	1	-10921639	155.381	159	106	212	3263	31.272	7.600	0.099	0.892
ID86104	86104	92	34.789	23.655	4.962	0	216	216	2	1	-10921639	141.714	138	95	191	2976	23.444	4.800	0.118	1.277
ID86103	86103	103	34.137	18.643	3.554	0	216	216	2	1	-10921639	123.524	116	74	170	2594	24.877	2.000	0.102	0.918
ID86107	86107	92	43.167	24.176	4.502	0	217	217	2	1	-10921639	135.143	138	85	191	2838	29.751	2.000	0.121	0.980
ID86106	86106	103	42.200	18.698	3.595	0	217	217	2	1	-10921639	123.524	127	85	191	2594	26.570	2.000	0.139	1.132
ID86109	86109	None	29.921	7.999	15.098	0	217	217	2	1	-10921639	95.667	95	63	138	2009	20.053	2.000	0.141	1.180
ID86108	86108	99	27.457	15.126	12.651	0	217	217	2	1	-10921639	147.333	148	106	191	3094	24.559	7.600	0.056	0.639
ID86129	86129	105	34.822	13.000	0.000	0	218	218	2	1	-10921639	86.952	95	31	116	1826	31.896	4.800	0.238	1.049
ID86131	86131	92	32.071	24.271	4.129	0	218	218	2	1	-10921639	122.381	127	74	148	2570	24.508	4.800	0.109	0.983
ID86130	86130	103	29.790	19.313	3.561	0	218	218	2	1	-10921639	105.762	106	74	159	2221	24.120	2.000	0.106	0.841
ID86133	86133	106	36.020	21.815	14.673	0	218	218	2	1	-10921639	147.238	148	95	201	3092	30.227	2.000	0.084	0.756
ID86132	86132	99	35.199	17.182	12.030	0	218	218	2	1	-10921639	157.000	170	106	180	3297	22.195	4.800	0.116	1.471
ID86134	86134	None	27.681	17.160	20.026	0	218	218	2	1	-10921639	127.524	127	95	159	2678	21.127	2.000	0.070	0.785
ID86137	86137	92	59.000	24.745	3.958	0	219	219	2	1	-10921639	131.619	127	53	201	2764	39.721	3.200	0.186	1.039
ID86136	86136	103	35.150	19.865	2.932	0	219	219	2	1	-10921639	100.857	106	63	159	2118	24.565	2.000	0.108	0.797
ID86139	86139	99	38.633	16.445	12.190	0	219	219	2	1	-10921639	162.048	159	127	212	3403	22.657	4.800	0.139	1.742
ID86138	86138	107	29.177	27.219	8.287	0	219	219	2	1	-10921639	116.524	116	74	170	2447	28.474	7.600	0.066	0.509
ID86140	86140	106	52.077	21.783	14.999	0	219	219	2	1	-10921639	153.429	159	85	212	3222	36.235	2.000	0.145	1.075
ID86135	86135	105	31.840	14.000	0.000	0	219	219	2	1	-10921639	65.762	63	31	138	1381	24.783	2.000	0.209	0.918
ID86097	86097	103	29.644	19.952	2.986	0	220	220	2	1	-10921639	89.286	85	42	138	1875	25.732	2.000	0.126	0.779
ID86099	86099	107	32.876	26.893	8.207	0	220	220	2	1	-10921639	118.476	116	74	180	2488	27.775	2.000	0.086	0.672
ID86098	86098	92	53.420	24.802	3.880	0	220	220	2	1	-10921639	125.000	116	63	191	2625	33.796	2.000	0.192	1.192
ID86101	86101	99	30.687	16.920	12.210	0	220	220	2	1	-10921639	146.143	148	116	180	3069	21.032	2.000	0.100	1.260
ID86100	86100	108	40.910	12.422	9.582	0	220	220	2	1	-10921639	120.905	127	63	191	2539	32.373	2.000	0.134	0.885
ID86102	86102	106	35.172	21.371	15.061	0	220	220	2	1	-10921639	146.333	148	95	191	3073	26.097	7.600	0.105	1.062
ID86128	86128	106	30.021	21.750	14.657	0	221	221	2	1	-10921639	141.714	148	95	180	2976	21.687	4.800	0.107	1.260
ID86125	86125	92	39.255	24.601	3.917	0	221	221	2	1	-10921639	111.286	116	63	159	2337	26.985	2.000	0.151	1.082
ID86127	86127	99	30.925	16.420	12.173	0	221	221	2	1	-10921639	137.190	138	95	180	2881	21.120	4.800	0.109	1.276
ID86126	86126	108	34.791	11.574	9.085	0	221	221	2	1	-10921639	107.810	116	53	148	2264	27.108	2.000	0.134	0.940
ID86153	86153	92	44.227	25.030	4.243	0	222	222	2	1	-10921639	120.524	127	53	170	2531	30.232	4.800	0.188	1.263
ID86155	86155	None	31.259	22.882	8.919	0	222	222	2	1	-10921639	126.524	127	74	159	2657	23.706	2.000	0.087	0.858
ID86154	86154	108	27.076	11.553	9.098	0	222	222	2	1	-10921639	113.381	116	63	148	2381	21.505	2.000	0.112	1.062
ID86156	86156	106	29.662	22.138	14.351	0	222	222	2	1	-10921639	126.000	138	63	170	2646	29.870	2.000	0.078	0.612
ID86141	86141	92	30.917	24.789	3.648	0	223	223	2	1	-10921639	101.238	106	63	138	2126	20.513	2.000	0.139	1.203
ID86142	86142	108	27.060	12.135	9.301	0	223	223	2	1	-10921639	114.810	116	74	148	2411	20.711	2.000	0.106	1.061
ID86152	86152	None	27.308	18.311	21.384	0	224	224	2	1	-10921639	123.381	116	85	159	2591	18.806	7.600	0.090	1.088
ID86149	86149	109	28.947	27.267	8.161	0	224	224	2	1	-10921639	119.381	116	74	170	2507	22.611	2.000	0.086	0.836
ID86148	86148	92	29.600	25.870	4.462	0	224	224	2	1	-10921639	100.238	106	42	180	2105	33.057	2.000	0.088	0.490
ID86151	86151	110	38.160	15.558	11.546	0	224	224	2	1	-10921639	136.619	127	74	212	2869	34.513	6.369	0.099	0.714
ID86150	86150	111	30.172	23.120	9.153	0	224	224	2	1	-10921639	124.095	127	74	159	2606	23.981	2.000	0.097	0.913
ID86145	86145	111	34.415	22.992	8.997	0	225	225	2	1	-10921639	131.714	138	85	159	2766	20.816	2.000	0.128	1.432
ID86144	86144	109	27.310	26.510	7.628	0	225	225	2	1	-10921639	117.952	127	63	159	2477	25.449	6.072	0.096	0.814
ID86147	86147	156	28.477	21.191	17.486	0	225	225	2	1	-10921639	121.000	116	85	159	2541	22.111	2.000	0.099	0.986
ID86146	86146	110	43.560	13.924	10.892	0	225	225	2	1	-10921639	141.810	138	95	191	2978	27.851	7.600	0.131	1.183
ID86143	86143	92	29.414	25.256	4.352	0	225	225	2	1	-10921639	99.238	106	53	148	2084	30.071	2.000	0.104	0.621
ID86160	86160	156	32.501	21.334	17.406	0	226	226	2	1	-10921639	118.333	116	74	180	2485	25.449	3.200	0.119	0.987
ID86157	86157	112	28.708	20.000	0.000	0	226	226	2	1	-10921639	73.190	74	42	95	1537	19.730	4.800	0.254	1.504
ID86159	86159	110	40.206	13.425	10.534	0	226	226	2	1	-10921639	134.524	127	95	201	2825	32.222	6.326	0.113	0.850
ID86158	86158	109	32.817	26.002	7.338	0	226	226	2	1	-10921639	124.000	127	53	170	2604	25.652	7.600	0.124	1.064
ID86161	86161	112	32.068	19.000	0.000	0	227	227	2	1	-10921639	69.524	63	39	116	1460	23.468	4.800	0.276	1.280
ID86163	86163	None	49.059	16.002	10.529	0	227	227	2	1	-10921639	146.333	148	85	191	3073	34.111	2.000	0.131	0.993
ID86162	86162	110	35.865	11.853	9.218	0	227	227	2	1	-10921639	120.000	116	63	170	2520	31.471	2.000	0.120	0.816
ID86168	86168	None	31.834	18.630	21.870	0	228	228	2	1	-10921639	103.238	106	53	148	2168	27.853	3.200	0.101	0.679
ID86165	86165	112	44.554	19.000	0.000	0	228	228	2	1	-10921639	68.524	63	20	138	1439	32.761	2.000	0.301	0.967
ID86167	86167	110	48.890	12.402	9.026	0	228	228	2	1	-10921639	126.238	127	74	191	2651	35.721	6.325	0.168	1.017
ID86166	86166	None	31.811	25.778	7.346	0	228	228	2	1	-10921639	117.905	116	74	159	2476	23.309	7.600	0.145	1.279
ID86169	86169	113	42.219	18.809	8.177	0	229	229	2	1	-10921639	118.952	116	53	170	2498	31.682	2.000	0.143	0.939
ID86171	86171	None	28.382	37.007	23.345	0	229	229	2	1	-10921639	71.000	74	42	106	1491	16.935	3.200	0.184	1.305
ID86170	86170	110	32.714	12.240	8.686	0	229	229	2	1	-10921639	103.333	95	63	148	2170	27.425	2.000	0.109	0.740
ID86164	86164	113	36.144	17.150	8.177	0	230	230	2	1	-10921639	121.524	116	63	170	2552	30.268	2.000	0.139	0.982
ID86172	86172	114	27.509	13.866	10.007	0	231	231	2	1	-10921639	119.952	127	74	148	2519	19.114	2.000	0.096	1.096
ID86173	86173	None	31.909	23.115	5.916	0	232	232	2	1	-10921639	97.238	106	53	148	2042	25.050	2.000	0.125	0.865
ID86174	86174	114	29.573	16.194	8.883	0	232	232	2	1	-10921639	120.476	127	74	180	2530	24.343	4.800	0.108	0.967
ID86178	86178	114	31.224	16.584	7.990	0	233	233	2	1	-10921639	112.810	116	53	159	2369	27.928	3.200	0.121	0.870
ID86177	86177	115	31.908	18.078	7.607	0	234	234	2	1	-10921639	113.905	116	74	170	2392	28.057	2.000	0.134	0.958
ID86176	86176	114	31.590	16.398	8.044	0	234	234	2	1	-10921639	114.429	116	63	159	2403	24.115	6.178	0.114	0.970
ID86175	86175	116	27.595	28.373	5.598	0	234	234	2	1	-10921639	78.429	74	42	116	1647	18.565	6.052	0.161	1.173
ID86180	86180	116	34.029	28.292	7.501	0	235	235	2	1	-10921639	95.762	106	63	138	2011	21.121	3.200	0.174	1.347
ID86179	86179	115	32.627	17.424	7.747	0	235	235	2	1	-10921639	117.952	116	74	148	2477	19.916	4.800	0.135	1.410
ID86184	86184	115	31.272	18.902	6.998	0	236	236	2	1	-10921639	105.333	106	63	138	2212	20.326	4.800	0.156	1.402
ID86181	86181	117	31.667	12.911	9.032	0	237	237	2	1	-10921639	100.810	106	74	138	2117	17.798	3.200	0.140	1.394
ID86183	86183	None	27.450	19.388	17.035	0	237	237	2	1	-10921639	104.286	106	63	148	2190	21.555	2.000	0.101	0.884
ID86182	86182	None	32.252	9.092	15.063	0	237	237	2	1	-10921639	86.143	85	42	116	1809	19.311	2.000	0.188	1.411
ID86185	86185	115	28.311	18.896	6.709	0	238	238	2	1	-10921639	87.190	85	53	127	1831	17.348	7.600	0.140	1.235
ID86186	86186	117	31.489	12.702	9.112	0	238	238	2	1	-10921639	94.714	85	63	148	1989	23.808	7.600	0.103	0.741
ID86187	86187	115	37.829	18.743	6.757	0	239	239	2	1	-10921639	99.667	95	63	138	2093	23.292	4.800	0.197	1.408
ID86189	86189	117	35.460	11.753	9.268	0	239	239	2	1	-10921639	109.810	116	53	138	2306	25.041	4.800	0.161	1.219
ID86188	86188	118	30.302	28.205	6.772	0	239	239	2	1	-10921639	73.429	74	53	116	1542	16.869	2.000	0.194	1.415
ID86190	86190	119	30.135	7.909	14.826	0	239	239	2	1	-10921639	83.143	85	42	127	1746	22.146	4.800	0.182	1.156
ID86209	86209	117	36.589	12.826	9.448	0	240	240	2	1	-10921639	106.238	116	53	159	2231	26.542	7.600	0.165	1.135
ID86208	86208	118	29.572	28.126	7.164	0	240	240	2	1	-10921639	68.381	63	42	106	1436	19.192	2.000	0.191	1.142
ID86211	86211	120	40.976	22.276	16.893	0	240	240	2	1	-10921639	110.429	106	74	159	2319	24.969	4.800	0.160	1.222
ID86210	86210	119	30.020	8.702	14.948	0	240	240	2	1	-10921639	84.000	85	42	116	1764	21.861	2.000	0.130	0.884
ID86207	86207	115	44.080	19.519	7.182	0	240	240	2	1	-10921639	97.857	95	42	138	2055	27.541	2.000	0.230	1.327
ID86193	86193	117	31.692	12.593	9.078	0	241	241	2	1	-10921639	104.762	106	63	138	2200	19.201	4.800	0.148	1.409
ID86192	86192	118	31.624	27.888	8.120	0	241	241	2	1	-10921639	78.476	74	42	127	1648	20.089	4.800	0.179	1.186
ID86195	86195	121	27.851	18.908	21.657	0	241	241	2	1	-10921639	90.095	95	53	138	1892	25.538	2.000	0.128	0.799
ID86194	86194	120	38.467	21.125	16.039	0	241	241	2	1	-10921639	117.476	116	85	159	2467	23.706	7.600	0.159	1.359
ID86191	86191	115	29.559	18.142	7.013	0	241	241	2	1	-10921639	88.524	95	53	127	1859	21.855	2.000	0.150	1.054
ID86197	86197	122	35.696	19.459	6.861	0	242	242	2	1	-10921639	105.286	106	53	148	2211	23.776	4.800	0.203	1.494
ID86196	86196	115	38.278	18.061	6.374	0	242	242	2	1	-10921639	92.667	95	42	148	1946	31.600	4.800	0.205	0.999
ID86199	86199	117	40.859	12.470	9.331	0	242	242	2	1	-10921639	102.810	106	53	170	2159	32.129	6.325	0.170	0.932
ID86198	86198	118	38.696	28.304	7.314	0	242	242	2	1	-10921639	77.476	74	31	127	1627	25.512	2.000	0.235	1.155
ID86201	86201	120	33.930	21.000	16.000	0	242	242	2	1	-10921639	101.810	95	53	159	2138	28.712	7.600	0.137	0.853
ID86200	86200	119	34.108	7.822	15.400	0	242	242	2	1	-10921639	86.095	85	63	127	1808	18.525	6.368	0.199	1.542
ID86202	86202	121	35.402	18.936	22.341	0	242	242	2	1	-10921639	95.762	95	53	138	2011	20.731	4.800	0.174	1.372
ID86203	86203	122	34.259	19.955	7.173	0	243	243	2	1	-10921639	97.190	95	63	127	2041	19.397	4.800	0.199	1.666
ID86205	86205	119	45.539	8.562	14.689	0	243	243	2	1	-10921639	91.762	85	42	159	1927	28.637	2.000	0.218	1.149
ID86204	86204	117	42.409	12.854	9.160	0	243	243	2	1	-10921639	104.333	106	53	159	2191	27.688	2.000	0.174	1.119
ID86206	86206	120	27.053	22.682	17.266	0	243	243	2	1	-10921639	95.619	106	63	116	2008	19.130	6.368	0.150	1.307
ID86217	86217	119	28.985	8.377	15.253	0	244	244	2	1	-10921639	86.048	85	63	127	1807	19.088	4.800	0.171	1.317
ID86216	86216	117	45.677	12.730	9.642	0	244	244	2	1	-10921639	120.476	116	95	170	2530	22.529	4.800	0.201	1.789
ID86218	86218	120	28.824	20.061	16.687	0	244	244	2	1	-10921639	114.952	116	85	138	2414	16.250	7.600	0.122	1.537
ID86215	86215	122	30.631	20.057	7.038	0	244	244	2	1	-10921639	88.143	85	42	116	1851	21.003	2.000	0.140	1.033
ID86219	86219	122	28.523	20.266	6.988	0	245	245	2	1	-10921639	89.619	85	53	116	1882	19.358	2.000	0.143	1.161
ID86221	86221	119	55.704	8.165	15.194	0	245	245	2	1	-10921639	103.857	95	53	180	2181	36.167	2.000	0.219	1.030
ID86220	86220	117	49.358	12.638	9.688	0	245	245	2	1	-10921639	125.000	116	95	170	2625	25.795	7.600	0.185	1.515
ID86222	86222	120	28.904	21.767	16.865	0	245	245	2	1	-10921639	109.429	106	74	148	2298	19.049	4.800	0.133	1.347
ID86213	86213	119	50.040	8.611	15.154	0	246	246	2	1	-10921639	109.429	106	85	180	2298	25.914	7.600	0.215	1.495
ID86212	86212	117	31.044	12.961	9.310	0	246	246	2	1	-10921639	106.762	106	63	159	2242	23.336	7.600	0.136	1.095
ID86214	86214	120	33.583	22.587	16.801	0	246	246	2	1	-10921639	107.381	106	63	148	2255	24.561	4.800	0.140	1.072
ID86228	86228	119	55.226	8.237	14.966	0	247	247	2	1	-10921639	104.333	95	53	159	2191	32.195	2.000	0.263	1.349
ID86227	86227	117	41.260	13.081	9.766	0	247	247	2	1	-10921639	118.429	116	74	180	2487	24.312	7.600	0.158	1.329
ID86225	86225	119	67.403	8.216	15.016	0	248	248	2	1	-10921639	107.810	95	53	201	2264	40.839	2.000	0.266	1.110
ID86224	86224	117	47.087	13.062	10.347	0	248	248	2	1	-10921639	120.952	116	85	180	2540	29.202	4.800	0.200	1.380
ID86226	86226	120	43.211	21.716	17.155	0	248	248	2	1	-10921639	127.476	127	85	170	2677	23.729	4.800	0.181	1.648
ID86223	86223	None	29.737	21.853	7.529	0	248	248	2	1	-10921639	87.571	95	42	127	1839	21.327	2.000	0.120	0.879
ID86240	86240	120	32.245	21.864	16.995	0	249	249	2	1	-10921639	114.333	116	74	148	2401	18.879	4.800	0.150	1.582
ID86239	86239	119	53.628	8.627	15.105	0	249	249	2	1	-10921639	105.762	95	63	180	2221	30.453	2.000	0.227	1.287
ID86238	86238	117	32.422	12.201	9.462	0	249	249	2	1	-10921639	111.286	116	53	159	2337	28.955	7.600	0.156	1.037
ID86235	86235	119	44.374	8.618	14.958	0	250	250	2	1	-10921639	107.286	106	74	170	2253	27.729	2.000	0.174	1.145
ID86234	86234	117	37.997	13.467	10.373	0	250	250	2	1	-10921639	130.571	138	74	170	2742	22.640	7.600	0.176	1.729
ID86237	86237	120	37.118	21.844	16.784	0	250	250	2	1	-10921639	115.905	116	53	170	2434	28.371	7.600	0.142	1.018
ID86236	86236	123	31.786	29.210	14.809	0	250	250	2	1	-10921639	78.524	74	53	138	1649	24.345	2.000	0.127	0.725
ID86264	86264	124	27.969	17.881	21.023	0	251	251	2	1	-10921639	102.333	106	63	138	2149	19.602	7.600	0.126	1.165
ID86259	86259	None	29.381	21.467	7.469	0	251	251	2	1	-10921639	90.190	85	53	127	1894	20.250	2.000	0.147	1.140
ID86261	86261	119	35.758	8.030	15.150	0	251	251	2	1	-10921639	91.238	85	63	138	1916	19.199	4.800	0.204	1.613
ID86260	86260	117	36.783	13.885	10.638	0	251	251	2	1	-10921639	131.190	138	85	170	2755	21.823	7.600	0.149	1.555
ID86263	86263	120	32.093	23.336	18.518	0	251	251	2	1	-10921639	104.286	106	53	148	2190	23.745	7.600	0.154	1.175
ID86262	86262	123	38.981	28.999	14.812	0	251	251	2	1	-10921639	81.667	85	53	127	1715	25.071	2.000	0.190	1.040
ID86233	86233	124	29.626	17.175	20.498	0	252	252	2	1	-10921639	103.810	95	63	138	2180	20.388	2.000	0.124	1.125
ID86232	86232	120	40.161	22.982	17.722	0	252	252	2	1	-10921639	119.952	116	74	170	2519	28.984	2.000	0.152	1.091
ID86229	86229	117	38.475	12.609	9.906	0	252	252	2	1	-10921639	121.952	116	74	180	2561	27.143	7.600	0.135	1.067
ID86231	86231	123	45.309	29.362	14.754	0	252	252	2	1	-10921639	102.857	95	63	159	2160	26.251	2.000	0.201	1.311
ID86230	86230	119	42.734	8.528	15.027	0	252	252	2	1	-10921639	103.810	106	63	148	2180	23.809	4.800	0.199	1.449
ID86249	86249	119	50.682	7.796	14.766	0	253	253	2	1	-10921639	117.952	127	74	159	2477	25.281	4.800	0.254	1.889
ID86248	86248	117	54.100	12.717	10.223	0	253	253	2	1	-10921639	141.143	138	95	201	2964	33.278	7.600	0.190	1.357
ID86251	86251	120	53.108	22.886	17.965	0	253	253	2	1	-10921639	131.095	127	85	201	2753	29.573	2.000	0.179	1.347
ID86250	86250	123	29.900	29.543	14.914	0	253	253	2	1	-10921639	97.714	95	63	138	2052	19.845	2.000	0.131	1.141
ID86252	86252	124	42.519	16.314	19.655	0	253	253	2	1	-10921639	115.048	116	53	191	2416	34.951	2.000	0.156	0.889
ID86247	86247	125	34.704	20.653	7.218	0	253	253	2	1	-10921639	102.238	95	63	148	2147	24.255	6.343	0.153	1.120
ID86241	86241	125	32.426	21.771	8.047	0	254	254	2	1	-10921639	102.810	106	53	138	2159	21.699	4.800	0.144	1.194
ID86243	86243	119	41.744	8.602	14.823	0	254	254	2	1	-10921639	97.190	106	31	148	2041	27.560	2.000	0.194	1.148
ID86242	86242	117	51.994	11.898	9.204	0	254	254	2	1	-10921639	123.048	116	63	180	2584	36.326	3.200	0.201	1.133
ID86245	86245	120	58.368	23.171	18.174	0	254	254	2	1	-10921639	146.190	148	85	212	3070	38.175	3.200	0.182	1.180
ID86244	86244	123	40.820	30.678	16.425	0	254	254	2	1	-10921639	118.810	116	74	159	2495	24.817	4.800	0.190	1.532
ID86246	86246	124	62.972	16.726	20.137	0	254	254	2	1	-10921639	137.190	127	74	223	2881	35.118	4.800	0.214	1.379
ID86257	86257	120	47.628	23.340	18.208	0	255	255	2	1	-10921639	129.524	127	85	180	2720	26.683	2.000	0.165	1.376
ID86256	86256	123	41.718	30.937	16.576	0	255	255	2	1	-10921639	125.095	127	63	170	2627	26.644	7.600	0.204	1.593
ID86258	86258	124	66.186	16.776	19.848	0	255	255	2	1	-10921639	137.190	138	85	233	2881	39.145	2.000	0.201	1.174
ID86253	86253	125	36.420	21.602	8.044	0	255	255	2	1	-10921639	103.286	106	53	148	2169	24.065	7.600	0.159	1.179
ID86255	86255	119	36.458	8.006	14.703	0	255	255	2	1	-10921639	82.048	85	42	127	1723	26.392	2.000	0.185	0.970
ID86254	86254	117	61.214	12.204	9.088	0	255	255	2	1	-10921639	123.476	127	63	212	2593	37.804	2.000	0.213	1.148
ID86265	86265	117	58.259	12.587	10.339	0	256	256	2	1	-10921639	144.714	138	95	212	3039	32.302	4.800	0.212	1.569
ID86267	86267	120	51.883	23.411	17.727	0	256	256	2	1	-10921639	133.000	127	95	223	2793	33.593	2.000	0.164	1.113
ID86266	86266	119	55.164	8.033	14.865	0	256	256	2	1	-10921639	105.810	106	42	170	2222	32.689	4.800	0.263	1.347
ID86269	86269	124	52.626	16.627	20.339	0	256	256	2	1	-10921639	137.095	138	95	201	2879	29.402	2.000	0.190	1.486
ID86268	86268	123	28.799	29.919	17.523	0	256	256	2	1	-10921639	108.381	116	53	138	2276	23.427	4.800	0.144	1.164
ID86281	86281	124	60.303	16.849	19.967	0	257	257	2	1	-10921639	134.667	138	85	201	2828	32.544	2.000	0.210	1.437
ID86280	86280	120	54.494	23.233	18.313	0	257	257	2	1	-10921639	132.524	116	95	201	2783	33.227	2.000	0.167	1.144
ID86277	86277	125	38.043	21.735	7.645	0	257	257	2	1	-10921639	104.810	106	42	148	2201	25.031	4.800	0.169	1.213
ID86279	86279	119	56.233	8.184	14.673	0	257	257	2	1	-10921639	105.952	106	42	170	2225	36.492	2.000	0.264	1.212
ID86278	86278	117	54.439	12.726	10.200	0	257	257	2	1	-10921639	137.714	138	74	212	2892	34.312	2.000	0.177	1.208
ID86273	86273	126	29.886	34.694	15.375	0	258	258	2	1	-10921639	87.190	85	42	148	1831	27.575	4.800	0.161	0.875
ID86272	86272	119	44.249	8.453	14.480	0	258	258	2	1	-10921639	110.286	106	53	180	2316	33.062	3.200	0.203	1.125
ID86275	86275	124	68.956	16.811	19.806	0	258	258	2	1	-10921639	149.190	148	74	212	3133	36.080	2.000	0.236	1.576
ID86274	86274	120	81.473	22.898	18.535	0	258	258	2	1	-10921639	149.333	127	74	255	3136	54.684	2.000	0.218	0.979
ID86276	86276	127	35.593	0.000	21.000	0	258	258	2	1	-10921639	60.286	59	21	106	1266	22.742	2.000	0.288	1.185
ID86271	86271	117	40.497	11.236	8.895	0	258	258	2	1	-10921639	125.143	127	74	180	2628	32.650	4.800	0.152	1.010
ID86270	86270	125	57.408	21.379	7.081	0	258	258	2	1	-10921639	121.524	127	74	180	2552	32.143	4.800	0.243	1.479
ID86289	86289	117	53.624	11.265	8.858	0	259	259	2	1	-10921639	127.571	138	74	191	2679	31.734	4.800	0.205	1.370
ID86288	86288	125	31.062	20.340	7.056	0	259	259	2	1	-10921639	96.095	106	63	127	2018	20.671	2.000	0.159	1.276
ID86291	86291	119	58.510	8.486	15.080	0	259	259	2	1	-10921639	112.000	106	53	191	2352	42.197	2.000	0.227	0.981
ID86290	86290	126	28.047	35.507	14.172	0	259	259	2	1	-10921639	67.905	63	31	127	1426	27.555	3.200	0.144	0.619
ID86293	86293	127	29.479	0.000	20.000	0	259	259	2	1	-10921639	55.619	59	21	95	1168	22.299	3.200	0.264	1.042
ID86292	86292	120	53.093	22.716	18.453	0	259	259	2	1	-10921639	139.762	138	63	223	2935	40.837	2.000	0.159	0.939
ID86294	86294	124	64.048	16.903	19.931	0	259	259	2	1	-10921639	152.905	148	95	223	3211	34.894	2.000	0.197	1.445
ID86283	86283	119	43.048	8.212	14.523	0	260	260	2	1	-10921639	96.762	95	42	159	2032	31.180	3.200	0.216	1.103
ID86282	86282	117	49.489	11.370	8.787	0	260	260	2	1	-10921639	117.476	127	63	180	2467	35.375	2.000	0.180	1.012
ID86285	86285	None	33.775	32.320	18.953	0	260	260	2	1	-10921639	103.762	106	63	138	2179	19.675	4.800	0.149	1.367
ID86284	86284	120	58.181	22.591	18.832	0	260	260	2	1	-10921639	138.619	127	95	201	2911	36.953	2.000	0.193	1.211
ID86287	86287	127	46.074	0.000	21.000	0	260	260	2	1	-10921639	75.000	74	42	138	1575	25.187	2.000	0.320	1.443
ID86286	86286	124	75.411	16.846	20.033	0	260	260	2	1	-10921639	156.333	148	95	244	3283	37.586	2.000	0.235	1.580
ID86297	86297	120	73.757	22.201	18.369	0	261	261	2	1	-10921639	167.000	148	106	255	3507	44.992	2.000	0.186	1.164
ID86296	86296	119	45.808	8.392	14.655	0	261	261	2	1	-10921639	109.857	106	63	170	2307	34.771	2.000	0.209	1.092
ID86299	86299	124	53.208	16.930	19.856	0	261	261	2	1	-10921639	152.857	159	95	212	3210	30.861	7.600	0.181	1.518
ID86298	86298	127	48.171	0.000	20.000	0	261	261	2	1	-10921639	85.333	85	42	138	1792	25.777	4.800	0.343	1.689
ID86300	86300	129	29.404	38.937	21.273	0	261	261	2	1	-10921639	64.857	63	42	116	1362	19.019	2.000	0.194	1.110
ID86295	86295	117	70.471	11.787	9.163	0	261	261	2	1	-10921639	148.810	148	74	233	3125	43.792	2.000	0.234	1.290
ID86305	86305	None	33.969	31.693	19.432	0	262	262	2	1	-10921639	87.714	85	53	138	1842	23.115	2.000	0.149	0.985
ID86304	86304	120	88.534	22.125	18.215	0	262	262	2	1	-10921639	183.762	180	95	255	3859	48.499	2.000	0.229	1.412
ID86307	86307	124	65.974	17.022	20.277	0	262	262	2	1	-10921639	159.905	148	95	223	3358	37.003	2.000	0.183	1.336
ID86306	86306	127	37.476	0.000	20.000	0	262	262	2	1	-10921639	80.238	79	42	116	1685	22.753	4.800	0.266	1.481
ID86308	86308	129	33.686	39.337	21.505	0	262	262	2	1	-10921639	65.286	63	31	116	1371	24.723	2.000	0.210	0.918
ID86301	86301	136	29.579	17.451	6.386	0	262	262	2	1	-10921639	102.286	106	42	138	2148	27.355	7.600	0.135	0.892
ID86303	86303	119	58.883	8.778	14.873	0	262	262	2	1	-10921639	122.476	116	63	191	2572	36.186	2.000	0.208	1.165
ID86302	86302	117	49.164	11.887	9.448	0	262	262	2	1	-10921639	125.000	127	63	201	2625	34.828	2.000	0.180	1.097
ID86321	86321	119	68.696	8.137	14.790	0	263	263	2	1	-10921639	116.476	116	53	201	2446	42.839	2.000	0.263	1.133
ID86320	86320	130	31.402	36.178	14.140	0	263	263	2	1	-10921639	79.524	74	42	127	1670	23.409	2.000	0.184	1.055
ID86323	86323	127	42.464	0.515	20.199	0	263	263	2	1	-10921639	86.619	95	42	138	1819	30.863	2.000	0.244	1.099
ID86322	86322	120	85.170	22.079	18.320	0	263	263	2	1	-10921639	183.238	170	95	255	3848	44.264	2.000	0.241	1.609
ID86325	86325	129	31.167	39.758	20.920	0	263	263	2	1	-10921639	62.857	63	21	106	1320	23.457	2.000	0.215	0.947
ID86324	86324	124	64.481	16.944	19.951	0	263	263	2	1	-10921639	163.429	170	95	233	3432	39.266	2.000	0.181	1.277
ID86317	86317	136	41.619	17.033	7.080	0	263	263	2	1	-10921639	127.619	127	85	170	2680	28.398	3.200	0.138	1.087
ID86319	86319	None	29.151	27.053	12.612	0	263	263	2	1	-10921639	100.667	106	63	138	2114	21.169	2.000	0.128	1.082
ID86318	86318	117	57.100	11.591	9.194	0	263	263	2	1	-10921639	139.619	148	74	212	2932	37.424	2.000	0.186	1.170
ID86309	86309	117	65.060	11.475	9.243	0	264	264	2	1	-10921639	148.810	148	85	233	3125	45.116	4.800	0.212	1.155
ID86311	86311	119	80.955	7.903	14.899	0	264	264	2	1	-10921639	132.667	116	74	223	2786	43.486	2.000	0.307	1.434
ID86310	86310	130	29.257	35.801	13.822	0	264	264	2	1	-10921639	86.000	85	42	116	1806	20.187	4.800	0.163	1.194
ID86313	86313	120	83.243	22.348	18.281	0	264	264	2	1	-10921639	182.286	180	106	255	3828	48.387	2.000	0.210	1.306
ID86312	86312	None	30.950	13.815	14.713	0	264	264	2	1	-10921639	128.476	116	95	180	2698	24.907	2.000	0.081	0.772
ID86315	86315	124	58.246	17.254	20.479	0	264	264	2	1	-10921639	154.429	148	85	223	3243	37.441	4.800	0.181	1.265
ID86314	86314	127	50.412	0.000	20.000	0	264	264	2	1	-10921639	110.857	108	63	159	2328	29.234	4.800	0.279	1.653
ID86316	86316	129	42.727	40.115	20.813	0	264	264	2	1	-10921639	78.857	74	42	127	1656	24.583	2.000	0.264	1.341
ID86353	86353	127	37.043	0.000	20.000	0	265	265	2	1	-10921639	100.238	95	59	138	2105	24.193	4.800	0.249	1.649
ID86352	86352	120	84.306	22.182	18.322	0	265	265	2	1	-10921639	193.810	180	95	255	4070	48.104	2.000	0.211	1.401
ID86355	86355	129	29.129	40.609	21.209	0	265	265	2	1	-10921639	67.524	74	31	95	1418	17.389	2.000	0.219	1.395
ID86354	86354	124	50.610	16.724	20.042	0	265	265	2	1	-10921639	161.000	170	95	201	3381	30.237	4.800	0.164	1.503
ID86351	86351	119	74.506	8.331	15.050	0	265	265	2	1	-10921639	142.762	138	74	223	2998	40.273	4.800	0.297	1.622
ID86350	86350	117	72.610	11.829	9.283	0	265	265	2	1	-10921639	171.095	159	116	255	3593	42.325	4.800	0.203	1.365
ID86343	86343	131	36.382	29.332	10.417	0	266	266	2	1	-10921639	98.667	95	53	127	2072	20.747	4.800	0.186	1.491
ID86342	86342	117	58.891	9.336	8.316	0	266	266	2	1	-10921639	124.000	116	53	201	2604	45.972	7.600	0.212	0.945
ID86345	86345	120	68.973	21.849	18.168	0	266	266	2	1	-10921639	181.190	170	106	255	3805	39.725	4.800	0.177	1.374
ID86344	86344	119	81.750	8.110	15.016	0	266	266	2	1	-10921639	150.857	148	74	244	3168	47.233	2.000	0.264	1.334
ID86347	86347	124	67.297	17.073	20.438	0	266	266	2	1	-10921639	173.667	170	85	255	3647	39.341	4.800	0.189	1.404
ID86346	86346	132	40.792	30.903	19.406	0	266	266	2	1	-10921639	93.190	95	53	148	1957	28.163	2.000	0.182	1.019
ID86349	86349	129	43.069	40.660	21.161	0	266	266	2	1	-10921639	78.000	74	42	127	1638	26.939	2.000	0.260	1.196
ID86348	86348	127	29.824	1.578	20.457	0	266	266	2	1	-10921639	99.333	95	74	138	2086	21.098	2.000	0.123	1.035
ID86337	86337	119	90.773	8.286	15.032	0	267	267	2	1	-10921639	160.476	159	95	255	3370	49.217	2.000	0.282	1.435
ID86336	86336	None	37.606	35.652	14.029	0	267	267	2	1	-10921639	78.048	85	42	116	1639	23.361	2.000	0.236	1.276
ID86339	86339	132	44.859	31.542	19.040	0	267	267	2	1	-10921639	95.190	95	42	159	1999	28.103	2.000	0.215	1.197
ID86338	86338	120	62.543	21.755	18.063	0	267	267	2	1	-10921639	167.000	170	116	233	3507	34.509	4.800	0.181	1.483
ID86341	86341	129	37.423	40.871	21.144	0	267	267	2	1	-10921639	77.000	74	42	127	1617	25.310	2.000	0.221	1.100
ID86340	86340	124	75.000	17.109	20.931	0	267	267	2	1	-10921639	167.095	170	85	255	3509	42.222	4.800	0.223	1.441
ID86333	86333	None	28.283	8.358	2.401	0	267	267	2	1	-10921639	57.714	53	21	106	1212	26.800	2.000	0.129	0.492
ID86335	86335	131	46.226	29.237	10.141	0	267	267	2	1	-10921639	103.667	95	63	148	2177	25.033	4.800	0.218	1.481
ID86334	86334	117	60.624	9.191	8.225	0	267	267	2	1	-10921639	129.095	116	74	201	2711	40.126	4.800	0.249	1.281
ID86327	86327	131	36.736	29.342	11.144	0	268	268	2	1	-10921639	101.857	95	74	138	2139	19.373	4.800	0.195	1.713
ID86326	86326	117	78.438	8.996	7.884	0	268	268	2	1	-10921639	134.619	127	53	233	2827	46.701	2.000	0.279	1.257
ID86329	86329	120	64.061	22.220	18.403	0	268	268	2	1	-10921639	171.190	170	116	244	3595	30.768	4.800	0.191	1.787
ID86328	86328	119	89.180	7.974	15.163	0	268	268	2	1	-10921639	161.952	159	74	255	3401	48.522	2.000	0.281	1.464
ID86331	86331	124	71.487	17.086	20.687	0	268	268	2	1	-10921639	162.952	159	95	255	3422	43.701	4.800	0.215	1.318
ID86330	86330	132	34.554	31.706	18.651	0	268	268	2	1	-10921639	95.190	85	53	138	1999	26.636	2.000	0.146	0.912
ID86332	86332	129	42.701	40.710	21.233	0	268	268	2	1	-10921639	86.714	85	42	127	1821	27.973	4.800	0.259	1.274
ID86357	86357	131	34.544	28.949	11.203	0	269	269	2	1	-10921639	99.190	95	53	138	2083	21.823	4.800	0.185	1.419
ID86356	86356	117	64.616	8.315	7.649	0	269	269	2	1	-10921639	117.857	127	31	201	2475	50.739	2.000	0.276	1.006
ID86359	86359	120	35.881	21.462	18.148	0	269	269	2	1	-10921639	138.762	138	95	201	2914	26.745	2.000	0.089	0.846
ID86358	86358	119	86.205	7.988	14.986	0	269	269	2	1	-10921639	151.381	159	85	255	3179	52.925	2.000	0.268	1.207
ID86361	86361	124	67.481	17.387	21.354	0	269	269	2	1	-10921639	150.762	148	74	233	3166	41.406	2.000	0.217	1.299
ID86360	86360	132	41.095	30.759	18.034	0	269	269	2	1	-10921639	104.857	106	53	148	2202	25.470	2.000	0.197	1.356
ID86362	86362	129	36.981	41.093	21.096	0	269	269	2	1	-10921639	80.048	74	42	127	1681	23.823	4.800	0.217	1.198
ID86369	86369	133	40.788	22.227	27.081	0	270	270	2	1	-10921639	73.905	63	31	127	1552	27.982	2.000	0.204	0.894
ID86368	86368	124	66.762	17.310	21.011	0	270	270	2	1	-10921639	155.810	170	63	233	3272	45.217	2.000	0.206	1.175
ID86363	86363	117	78.304	8.501	7.663	0	270	270	2	1	-10921639	149.381	138	85	244	3137	41.548	4.800	0.264	1.502
ID86365	86365	119	91.155	8.317	14.670	0	270	270	2	1	-10921639	159.000	148	85	255	3339	53.892	2.000	0.295	1.345
ID86364	86364	131	32.855	28.589	10.680	0	270	270	2	1	-10921639	96.143	95	31	148	2019	27.627	2.000	0.136	0.834
ID86367	86367	120	31.183	21.000	18.000	0	270	270	2	1	-10921639	152.857	148	106	191	3210	20.936	4.800	0.108	1.423
ID86366	86366	132	34.406	30.435	17.159	0	270	270	2	1	-10921639	119.048	116	85	148	2500	18.567	4.800	0.133	1.508
ID86385	86385	120	55.922	21.683	17.944	0	271	271	2	1	-10921639	143.619	138	85	233	3016	41.362	2.000	0.147	0.888
ID86384	86384	None	27.417	34.529	13.673	0	271	271	2	1	-10921639	80.524	74	42	116	1691	21.044	2.000	0.157	1.041
ID86387	86387	133	41.208	21.979	27.381	0	271	271	2	1	-10921639	81.000	74	31	148	1701	26.429	2.000	0.204	1.037
ID86386	86386	124	62.177	17.480	20.992	0	271	271	2	1	-10921639	142.810	138	53	212	2999	47.487	2.000	0.216	1.068
ID86381	86381	134	33.700	15.953	13.401	0	271	271	2	1	-10921639	145.667	148	116	191	3059	22.637	4.800	0.110	1.276
ID86380	86380	117	83.293	8.313	7.381	0	271	271	2	1	-10921639	132.762	127	42	255	2788	60.523	2.000	0.278	0.954
ID86383	86383	135	28.483	23.034	13.514	0	271	271	2	1	-10921639	107.810	106	63	170	2264	27.265	2.000	0.036	0.276
ID86382	86382	119	71.195	8.352	14.352	0	271	271	2	1	-10921639	135.667	127	63	223	2849	48.715	2.000	0.234	1.055
ID86371	86371	117	92.435	8.255	7.328	0	272	272	2	1	-10921639	137.714	127	53	255	2892	65.056	2.000	0.296	0.966
ID86370	86370	None	27.590	17.579	6.349	0	272	272	2	1	-10921639	97.762	95	53	148	2053	23.452	4.800	0.117	0.873
ID86373	86373	135	43.875	23.161	13.387	0	272	272	2	1	-10921639	106.381	85	63	201	2234	41.183	2.000	0.091	0.432
ID86372	86372	131	29.833	28.416	9.896	0	272	272	2	1	-10921639	90.619	95	53	148	1903	21.004	2.000	0.137	1.037
ID86375	86375	134	30.845	15.396	14.604	0	272	272	2	1	-10921639	137.619	138	95	180	2890	21.584	2.000	0.088	1.034
ID86374	86374	119	61.313	9.400	14.734	0	272	272	2	1	-10921639	138.238	138	74	201	2903	39.207	4.800	0.224	1.291
ID86377	86377	120	34.644	21.307	17.763	0	272	272	2	1	-10921639	140.857	138	106	170	2958	22.948	3.200	0.101	1.128
ID86376	86376	132	34.360	30.470	16.968	0	272	272	2	1	-10921639	115.048	106	85	159	2416	20.754	3.200	0.136	1.326
ID86379	86379	133	32.452	21.631	27.569	0	272	272	2	1	-10921639	89.190	85	63	138	1873	20.079	4.800	0.201	1.487
ID86378	86378	124	60.797	17.392	20.781	0	272	272	2	1	-10921639	133.667	138	42	223	2807	50.831	2.000	0.188	0.831
ID86401	86401	135	39.125	23.145	13.477	0	273	273	2	1	-10921639	125.095	116	85	201	2627	34.371	2.000	0.099	0.658
ID86400	86400	131	29.688	28.645	9.923	0	273	273	2	1	-10921639	98.714	106	53	138	2073	24.350	3.200	0.139	0.992
ID86403	86403	132	33.804	29.647	17.178	0	273	273	2	1	-10921639	120.905	116	85	159	2539	21.471	4.800	0.130	1.293
ID86402	86402	119	72.618	9.079	14.349	0	273	273	2	1	-10921639	148.810	138	74	233	3125	42.578	2.000	0.232	1.317
ID86405	86405	None	38.172	35.936	19.524	0	273	273	2	1	-10921639	109.905	106	63	170	2308	27.072	2.000	0.152	1.074
ID86404	86404	120	36.974	20.781	18.049	0	273	273	2	1	-10921639	146.286	148	106	223	3072	28.006	2.000	0.095	0.907
ID86407	86407	133	29.017	21.906	27.183	0	273	273	2	1	-10921639	87.571	85	42	138	1839	23.817	2.000	0.090	0.609
ID86406	86406	124	74.254	17.380	20.870	0	273	273	2	1	-10921639	150.190	148	63	244	3154	53.464	2.000	0.217	1.001
ID86399	86399	117	90.896	8.245	7.355	0	273	273	2	1	-10921639	152.429	148	53	255	3201	67.071	2.000	0.247	0.900
ID86398	86398	None	32.085	34.173	6.085	0	273	273	2	1	-10921639	67.857	63	31	116	1425	21.357	2.000	0.204	1.077
ID86419	86419	117	89.172	8.511	7.664	0	274	274	2	1	-10921639	165.524	159	74	255	3476	52.752	2.000	0.263	1.308
ID86421	86421	119	69.756	9.123	14.333	0	274	274	2	1	-10921639	139.714	138	63	223	2934	42.915	2.000	0.244	1.276
ID86420	86420	131	51.451	28.257	9.881	0	274	274	2	1	-10921639	108.952	95	63	170	2288	31.533	2.000	0.198	1.140
ID86423	86423	134	34.826	15.256	14.657	0	274	274	2	1	-10921639	140.667	138	95	201	2954	27.934	2.000	0.071	0.664
ID86422	86422	135	32.390	23.159	13.794	0	274	274	2	1	-10921639	129.095	127	95	191	2711	21.707	2.000	0.080	0.880
ID86425	86425	124	58.070	17.710	21.074	0	274	274	2	1	-10921639	160.905	159	85	223	3379	31.284	4.800	0.181	1.578
ID86424	86424	132	33.616	30.162	17.011	0	274	274	2	1	-10921639	133.095	138	95	180	2795	22.788	2.000	0.115	1.207
ID86426	86426	None	35.758	29.262	25.478	0	274	274	2	1	-10921639	107.714	106	63	159	2262	24.352	2.000	0.142	1.103
ID86389	86389	131	46.854	28.185	9.170	0	275	275	2	1	-10921639	116.857	116	85	159	2454	24.092	4.800	0.213	1.704
ID86388	86388	117	87.478	9.110	8.132	0	275	275	2	1	-10921639	176.619	170	95	255	3709	50.278	2.000	0.249	1.401
ID86391	86391	119	61.744	9.686	14.337	0	275	275	2	1	-10921639	147.857	148	85	233	3105	36.338	2.000	0.178	1.229
ID86390	86390	135	35.765	23.441	13.060	0	275	275	2	1	-10921639	123.048	127	85	170	2584	25.649	7.600	0.125	1.069
ID86393	86393	None	29.558	28.154	15.782	0	275	275	2	1	-10921639	120.952	116	74	180	2540	21.641	7.600	0.095	0.965
ID86392	86392	134	31.996	15.919	15.020	0	275	275	2	1	-10921639	133.190	138	95	191	2797	26.767	2.000	0.058	0.544
ID86395	86395	124	76.675	17.628	20.731	0	275	275	2	1	-10921639	176.190	170	85	255	3700	44.974	7.600	0.214	1.382
ID86394	86394	132	36.214	30.474	18.167	0	275	275	2	1	-10921639	129.000	127	95	191	2709	26.069	7.600	0.128	1.126
ID86397	86397	None	36.937	21.467	27.137	0	275	275	2	1	-10921639	113.476	106	85	201	2383	30.466	2.000	0.130	0.857
ID86396	86396	138	41.660	35.436	22.961	0	275	275	2	1	-10921639	112.429	106	74	180	2361	25.781	4.800	0.188	1.381
ID86417	86417	138	39.627	36.320	20.374	0	276	276	2	1	-10921639	121.048	127	74	159	2542	27.134	2.000	0.138	1.083
ID86416	86416	None	31.867	5.703	18.618	0	276	276	2	1	-10921639	83.524	85	42	127	1754	24.349	2.000	0.161	0.950
ID86418	86418	124	76.506	17.799	21.451	0	276	276	2	1	-10921639	169.476	180	106	255	3559	45.710	2.000	0.202	1.248
ID86409	86409	117	87.864	9.494	8.453	0	276	276	2	1	-10921639	185.333	191	85	255	3892	55.747	4.800	0.257	1.360
ID86408	86408	None	28.199	19.232	4.188	0	276	276	2	1	-10921639	99.238	95	53	138	2084	22.779	6.164	0.136	1.043
ID86411	86411	131	52.481	28.074	9.693	0	276	276	2	1	-10921639	124.000	116	63	170	2604	29.836	2.000	0.202	1.397
ID86410	86410	167	31.201	17.927	7.762	0	276	276	2	1	-10921639	121.476	127	74	148	2551	22.400	3.200	0.105	1.034
ID86413	86413	119	72.412	9.076	14.409	0	276	276	2	1	-10921639	140.619	127	63	233	2953	47.850	2.000	0.206	1.006
ID86412	86412	135	45.746	23.240	13.089	0	276	276	2	1	-10921639	133.095	138	85	191	2795	26.523	4.800	0.143	1.257
ID86415	86415	132	31.229	29.861	18.422	0	276	276	2	1	-10921639	121.905	127	95	159	2560	21.741	7.600	0.103	1.048
ID86414	86414	134	39.574	15.575	14.934	0	276	276	2	1	-10921639	131.714	127	85	223	2766	35.426	2.000	0.070	0.488
ID86448	86448	137	35.727	21.470	26.988	0	277	277	2	1	-10921639	103.333	95	63	159	2170	26.001	2.000	0.139	0.968
ID86439	86439	117	97.078	9.855	8.672	0	277	277	2	1	-10921639	192.952	191	106	255	4052	50.821	2.000	0.251	1.523
ID86438	86438	167	32.604	17.780	7.631	0	277	277	2	1	-10921639	113.381	116	63	170	2381	24.539	2.000	0.123	1.011
ID86441	86441	135	34.033	23.546	12.838	0	277	277	2	1	-10921639	119.429	116	74	159	2508	25.101	3.200	0.119	1.011
ID86440	86440	131	38.552	28.063	9.044	0	277	277	2	1	-10921639	109.429	106	74	159	2298	24.871	2.000	0.153	1.166
ID86443	86443	134	56.240	15.735	14.825	0	277	277	2	1	-10921639	148.762	148	85	244	3124	42.138	2.000	0.116	0.734
ID86442	86442	119	43.217	10.143	14.389	0	277	277	2	1	-10921639	140.714	138	85	191	2955	30.689	2.000	0.117	0.962
ID86445	86445	132	27.038	30.182	18.026	0	277	277	2	1	-10921639	112.857	116	53	159	2370	22.859	2.000	0.087	0.793
ID86444	86444	None	27.957	0.000	18.000	0	277	277	2	1	-10921639	71.667	74	31	116	1505	21.738	4.800	0.239	1.272
ID86447	86447	124	39.767	17.845	20.806	0	277	277	2	1	-10921639	143.381	138	95	170	3011	22.085	4.800	0.151	1.700
ID86446	86446	138	31.899	36.299	20.362	0	277	277	2	1	-10921639	113.000	106	85	159	2373	22.499	4.800	0.146	1.282
ID86449	86449	139	34.995	18.776	4.781	0	278	278	2	1	-10921639	103.810	106	63	148	2180	23.103	7.600	0.182	1.387
ID86451	86451	131	56.046	28.012	9.040	0	278	278	2	1	-10921639	124.619	127	85	180	2617	32.164	7.600	0.187	1.223
ID86450	86450	117	90.309	9.924	8.737	0	278	278	2	1	-10921639	190.333	201	116	255	3997	48.274	2.000	0.232	1.485
ID86453	86453	135	43.689	22.645	13.244	0	278	278	2	1	-10921639	128.143	138	74	180	2691	32.804	2.000	0.137	0.944
ID86452	86452	None	27.118	40.308	9.977	0	278	278	2	1	-10921639	60.810	63	42	95	1277	15.358	2.000	0.212	1.388
ID86455	86455	None	28.547	31.768	15.470	0	278	278	2	1	-10921639	104.762	106	63	159	2200	27.096	2.000	0.093	0.656
ID86454	86454	134	49.977	15.640	15.018	0	278	278	2	1	-10921639	161.476	159	106	244	3391	34.958	2.000	0.125	1.029
ID86457	86457	124	41.605	17.702	20.556	0	278	278	2	1	-10921639	159.952	170	85	212	3359	32.197	4.800	0.152	1.309
ID86456	86456	138	48.207	36.288	20.023	0	278	278	2	1	-10921639	117.429	116	74	170	2466	26.658	2.000	0.197	1.450
ID86458	86458	137	35.880	21.566	26.931	0	278	278	2	1	-10921639	105.333	95	63	170	2212	27.449	2.000	0.125	0.852
ID86433	86433	134	38.498	16.110	14.727	0	279	279	2	1	-10921639	149.857	148	116	212	3147	21.823	4.800	0.112	1.380
ID86432	86432	None	32.808	10.366	15.102	0	279	279	2	1	-10921639	126.095	127	85	170	2648	26.283	7.600	0.119	1.024
ID86435	86435	138	36.772	36.110	20.300	0	279	279	2	1	-10921639	101.762	106	53	148	2137	26.842	2.000	0.130	0.873
ID86434	86434	166	30.264	0.000	19.000	0	279	279	2	1	-10921639	71.333	74	39	95	1498	17.267	4.800	0.275	1.785
ID86437	86437	137	37.554	21.601	27.031	0	279	279	2	1	-10921639	104.857	106	42	170	2202	28.200	2.000	0.138	0.900
ID86436	86436	124	57.615	18.253	21.560	0	279	279	2	1	-10921639	155.857	159	74	244	3273	46.698	2.000	0.147	0.854
ID86427	86427	None	28.978	8.271	4.444	0	279	279	2	1	-10921639	97.286	85	53	159	2043	32.758	2.000	0.091	0.496
ID86429	86429	117	86.647	10.261	8.640	0	279	279	2	1	-10921639	188.429	191	85	255	3957	50.560	4.800	0.232	1.402
ID86428	86428	139	29.866	17.935	5.169	0	279	279	2	1	-10921639	105.714	106	63	148	2220	19.131	4.800	0.171	1.617
ID86431	86431	135	32.040	23.463	12.979	0	279	279	2	1	-10921639	124.476	116	95	170	2614	21.337	2.000	0.129	1.331
ID86430	86430	131	65.258	27.965	8.963	0	279	279	2	1	-10921639	124.048	106	74	212	2605	38.415	2.000	0.214	1.137
ID86465	86465	166	30.090	0.707	17.740	0	280	280	2	1	-10921639	77.476	74	42	106	1627	20.049	6.273	0.212	1.351
ID86464	86464	134	61.708	15.840	14.886	0	280	280	2	1	-10921639	148.286	138	95	233	3114	39.097	2.000	0.156	1.025
ID86467	86467	137	31.059	21.692	26.877	0	280	280	2	1	-10921639	94.286	85	53	148	1980	28.986	2.000	0.106	0.626
ID86466	86466	124	70.504	18.159	21.803	0	280	280	2	1	-10921639	177.619	180	106	233	3730	39.063	4.800	0.217	1.623
ID86459	86459	139	27.033	18.033	5.168	0	280	280	2	1	-10921639	95.190	95	63	138	1999	18.362	4.800	0.145	1.313
ID86461	86461	131	94.903	27.677	8.954	0	280	280	2	1	-10921639	155.810	148	85	255	3272	53.544	2.000	0.290	1.310
ID86460	86460	117	87.367	10.720	8.739	0	280	280	2	1	-10921639	185.810	180	127	255	3902	43.438	4.800	0.245	1.684
ID86463	86463	None	35.631	39.750	12.684	0	280	280	2	1	-10921639	75.000	74	42	127	1575	23.704	2.000	0.193	1.024
ID86462	86462	135	31.647	22.773	12.976	0	280	280	2	1	-10921639	114.905	106	85	159	2413	20.693	2.000	0.099	1.004
ID86483	86483	139	30.594	17.964	4.741	0	281	281	2	1	-10921639	100.810	106	74	138	2117	17.198	4.800	0.184	1.818
ID86485	86485	131	86.846	27.388	8.892	0	281	281	2	1	-10921639	152.952	148	85	255	3212	49.157	2.000	0.263	1.296
ID86484	86484	117	72.612	10.583	8.449	0	281	281	2	1	-10921639	173.667	180	74	244	3647	47.729	4.800	0.210	1.263
ID86487	86487	140	38.866	9.520	14.614	0	281	281	2	1	-10921639	115.952	116	74	170	2435	26.168	4.800	0.147	1.139
ID86486	86486	135	27.962	22.799	12.805	0	281	281	2	1	-10921639	114.857	116	74	170	2412	21.850	7.600	0.071	0.696
ID86489	86489	166	52.089	0.000	18.000	0	281	281	2	1	-10921639	106.238	116	63	148	2231	25.489	4.800	0.324	2.040
ID86488	86488	134	30.131	14.855	15.198	0	281	281	2	1	-10921639	127.095	127	95	170	2669	23.110	2.000	0.068	0.703
ID86490	86490	124	74.296	18.190	21.734	0	281	281	2	1	-10921639	173.143	170	74	255	3636	47.225	4.800	0.201	1.229
ID86469	86469	139	28.057	18.096	6.038	0	282	282	2	1	-10921639	103.381	106	85	138	2171	16.363	4.800	0.127	1.429
ID86468	86468	None	28.856	8.627	5.070	0	282	282	2	1	-10921639	101.857	95	63	170	2139	31.685	7.600	0.061	0.368
ID86471	86471	131	95.535	27.347	8.837	0	282	282	2	1	-10921639	176.190	159	95	255	3700	51.827	2.000	0.259	1.401
ID86470	86470	117	81.340	10.421	8.833	0	282	282	2	1	-10921639	163.619	159	85	255	3436	54.365	2.000	0.202	1.013
ID86473	86473	140	33.587	9.468	14.360	0	282	282	2	1	-10921639	116.571	127	53	170	2448	32.317	2.000	0.101	0.662
ID86472	86472	135	28.988	22.611	13.131	0	282	282	2	1	-10921639	129.619	127	95	180	2722	24.679	2.000	0.075	0.732
ID86475	86475	124	83.399	18.358	21.301	0	282	282	2	1	-10921639	206.095	212	106	255	4328	47.293	4.800	0.231	1.633
ID86474	86474	134	38.100	15.682	14.501	0	282	282	2	1	-10921639	142.667	138	106	212	2996	30.588	2.000	0.075	0.654
ID86476	86476	None	43.070	33.715	21.966	0	282	282	2	1	-10921639	100.762	95	53	159	2116	28.273	2.000	0.197	1.173
ID86496	86496	124	81.860	18.414	21.375	0	283	283	2	1	-10921639	201.524	212	106	255	4232	48.623	4.800	0.214	1.464
ID86491	86491	117	79.597	10.843	8.652	0	283	283	2	1	-10921639	176.667	170	116	244	3710	39.362	2.000	0.223	1.638
ID86493	86493	140	62.991	9.126	14.674	0	283	283	2	1	-10921639	142.286	138	74	212	2988	43.083	4.800	0.239	1.273
ID86492	86492	131	89.571	27.537	8.774	0	283	283	2	1	-10921639	155.476	148	53	255	3265	57.765	2.000	0.257	1.101
ID86495	86495	None	27.843	21.116	17.310	0	283	283	2	1	-10921639	152.429	138	116	201	3201	25.479	7.600	0.054	0.614
ID86494	86494	134	29.393	16.293	14.927	0	283	283	2	1	-10921639	139.619	138	95	191	2932	27.279	2.000	0.073	0.699
ID86497	86497	117	63.696	10.981	8.751	0	284	284	2	1	-10921639	151.476	148	85	223	3181	34.626	2.000	0.208	1.507
ID86499	86499	140	81.176	8.695	14.505	0	284	284	2	1	-10921639	152.429	159	74	233	3201	48.464	2.000	0.289	1.409
ID86498	86498	131	87.120	27.352	8.769	0	284	284	2	1	-10921639	153.857	127	95	255	3231	51.062	2.000	0.253	1.217
ID86501	86501	124	81.191	18.234	21.581	0	284	284	2	1	-10921639	194.952	191	95	255	4094	51.305	4.800	0.219	1.365
ID86500	86500	None	31.642	28.597	18.147	0	284	284	2	1	-10921639	110.905	106	74	148	2329	23.868	2.000	0.108	0.907
ID86481	86481	None	30.334	32.940	14.897	0	285	285	2	1	-10921639	91.048	95	53	138	1912	24.303	7.600	0.108	0.731
ID86480	86480	140	68.474	8.549	14.659	0	285	285	2	1	-10921639	145.857	138	74	255	3063	46.584	4.800	0.216	1.111
ID86482	86482	124	91.398	18.063	21.790	0	285	285	2	1	-10921639	203.571	212	95	255	4275	52.319	4.800	0.253	1.569
ID86477	86477	131	72.484	27.360	8.815	0	285	285	2	1	-10921639	149.762	148	85	244	3145	39.984	2.000	0.220	1.349
ID86479	86479	None	31.923	23.688	12.255	0	285	285	2	1	-10921639	132.714	138	85	180	2787	27.993	7.600	0.095	0.825
ID86478	86478	117	56.378	11.042	9.688	0	285	285	2	1	-10921639	169.524	180	116	212	3560	29.780	4.800	0.166	1.624
ID86503	86503	131	71.531	27.168	8.798	0	286	286	2	1	-10921639	154.429	148	85	233	3243	38.926	2.000	0.206	1.357
ID86502	86502	117	62.911	10.904	9.364	0	286	286	2	1	-10921639	154.286	148	95	212	3240	39.458	2.000	0.207	1.340
ID86505	86505	141	31.650	15.101	14.680	0	286	286	2	1	-10921639	135.190	127	106	191	2839	25.341	2.000	0.083	0.816
ID86504	86504	140	93.756	8.488	14.599	0	286	286	2	1	-10921639	170.571	180	63	255	3582	64.467	2.000	0.279	1.155
ID86507	86507	None	37.814	20.780	17.552	0	286	286	2	1	-10921639	173.714	170	127	244	3648	31.399	7.600	0.077	0.794
ID86506	86506	142	47.029	2.832	15.823	0	286	286	2	1	-10921639	96.333	85	63	170	2023	30.511	2.000	0.179	0.957
ID86509	86509	None	28.687	22.424	28.120	0	286	286	2	1	-10921639	92.048	95	42	127	1933	21.221	3.200	0.133	1.015
ID86508	86508	124	82.079	18.179	21.808	0	286	286	2	1	-10921639	204.048	201	116	255	4285	50.387	4.800	0.207	1.387
ID86513	86513	140	85.411	8.620	14.539	0	287	287	2	1	-10921639	163.571	148	74	255	3435	57.158	2.000	0.249	1.142
ID86512	86512	143	38.844	25.489	12.236	0	287	287	2	1	-10921639	144.190	138	116	201	3028	25.105	2.000	0.115	1.184
ID86515	86515	142	50.514	3.341	15.369	0	287	287	2	1	-10921639	100.714	95	53	180	2115	38.003	2.000	0.186	0.832
ID86514	86514	141	40.906	15.365	14.459	0	287	287	2	1	-10921639	151.857	138	106	223	3189	33.010	2.000	0.107	0.888
ID86517	86517	None	33.139	37.039	20.162	0	287	287	2	1	-10921639	90.143	85	63	138	1893	20.877	4.800	0.169	1.246
ID86516	86516	None	29.108	34.432	14.786	0	287	287	2	1	-10921639	94.143	95	53	127	1977	21.084	2.000	0.142	1.111
ID86518	86518	124	78.003	18.374	22.265	0	287	287	2	1	-10921639	190.381	191	95	255	3998	50.586	2.000	0.197	1.239
ID86511	86511	131	70.784	27.073	8.755	0	287	287	2	1	-10921639	149.714	127	95	255	3144	41.525	2.000	0.184	1.120
ID86510	86510	117	49.547	11.001	9.448	0	287	287	2	1	-10921639	147.286	138	106	191	3093	28.208	4.800	0.185	1.628
ID86577	86577	144	40.917	20.595	17.187	0	288	288	2	1	-10921639	170.667	170	127	244	3584	33.595	2.000	0.090	0.835
ID86576	86576	141	47.243	15.090	14.746	0	288	288	2	1	-10921639	159.476	159	106	223	3349	34.381	2.000	0.112	0.931
ID86578	86578	124	79.205	18.340	21.802	0	288	288	2	1	-10921639	204.000	223	116	255	4284	51.087	4.800	0.214	1.406
ID86571	86571	117	47.199	11.122	9.204	0	288	288	2	1	-10921639	137.714	148	74	201	2892	32.212	4.800	0.173	1.258
ID86573	86573	143	40.481	24.447	12.475	0	288	288	2	1	-10921639	144.238	148	85	233	3029	34.217	7.600	0.103	0.791
ID86572	86572	131	80.777	27.251	8.672	0	288	288	2	1	-10921639	168.143	159	116	244	3531	41.494	2.000	0.229	1.513
ID86575	86575	140	87.003	8.687	14.588	0	288	288	2	1	-10921639	168.190	170	85	255	3532	52.770	2.000	0.258	1.308
ID86574	86574	142	38.730	3.322	14.540	0	288	288	2	1	-10921639	91.714	85	53	148	1926	28.382	2.000	0.160	0.891
ID86519	86519	131	84.063	27.485	8.488	0	289	289	2	1	-10921639	160.476	148	85	255	3370	54.117	2.000	0.259	1.221
ID86521	86521	143	33.931	24.693	12.546	0	289	289	2	1	-10921639	137.238	138	63	191	2882	32.070	2.000	0.100	0.779
ID86520	86520	117	64.120	10.427	9.306	0	289	289	2	1	-10921639	153.000	159	85	255	3213	48.685	4.800	0.188	0.995
ID86523	86523	142	39.340	3.910	14.970	0	289	289	2	1	-10921639	103.810	106	63	170	2180	29.485	2.000	0.108	0.689
ID86522	86522	140	90.786	9.195	14.458	0	289	289	2	1	-10921639	181.905	191	85	255	3820	60.478	2.000	0.235	1.147
ID86525	86525	145	30.898	35.547	17.483	0	289	289	2	1	-10921639	98.762	95	53	159	2074	27.946	2.000	0.100	0.641
ID86524	86524	141	36.195	15.369	14.705	0	289	289	2	1	-10921639	154.381	148	95	201	3242	26.238	2.000	0.094	1.009
ID86527	86527	124	73.570	18.608	22.511	0	289	289	2	1	-10921639	204.048	212	116	255	4285	49.339	4.800	0.190	1.323
ID86526	86526	144	42.719	20.485	17.552	0	289	289	2	1	-10921639	192.905	191	148	255	4051	34.111	7.600	0.075	0.787
ID86547	86547	None	38.205	16.620	3.538	0	290	290	2	1	-10921639	87.571	85	53	138	1839	22.042	2.000	0.219	1.426
ID86549	86549	117	53.979	11.177	9.189	0	290	290	2	1	-10921639	150.762	148	95	201	3166	34.383	4.800	0.187	1.379
ID86548	86548	131	94.593	27.232	8.371	0	290	290	2	1	-10921639	168.571	159	106	255	3540	55.022	2.000	0.276	1.324
ID86551	86551	140	88.646	9.494	14.213	0	290	290	2	1	-10921639	183.286	191	74	255	3849	57.264	2.000	0.249	1.276
ID86550	86550	143	42.766	24.524	12.278	0	290	290	2	1	-10921639	143.190	148	95	201	3007	31.293	7.600	0.112	0.920
ID86553	86553	141	35.715	15.499	14.861	0	290	290	2	1	-10921639	152.381	148	95	223	3200	34.978	2.000	0.073	0.590
ID86552	86552	142	46.631	4.093	14.823	0	290	290	2	1	-10921639	103.238	106	63	180	2168	33.306	2.000	0.138	0.753
ID86555	86555	144	49.592	21.284	17.489	0	290	290	2	1	-10921639	188.857	191	116	233	3966	33.428	4.800	0.135	1.341
ID86554	86554	145	30.652	35.498	17.531	0	290	290	2	1	-10921639	89.143	85	63	138	1872	24.030	2.000	0.114	0.758
ID86557	86557	None	33.495	18.000	39.000	0	290	290	2	1	-10921639	65.429	53	39	116	1374	23.704	2.000	0.203	0.933
ID86556	86556	124	80.572	18.427	21.803	0	290	290	2	1	-10921639	191.857	201	74	255	4029	60.009	2.000	0.204	1.084
ID86545	86545	None	32.449	3.334	18.854	0	291	291	2	1	-10921639	89.667	85	53	148	1883	25.245	2.000	0.135	0.843
ID86544	86544	145	58.815	35.798	17.462	0	291	291	2	1	-10921639	106.762	106	53	191	2242	40.079	2.000	0.233	1.007
ID86546	86546	124	83.624	18.738	22.023	0	291	291	2	1	-10921639	198.000	191	116	255	4158	45.566	3.200	0.209	1.504
ID86537	86537	131	99.701	27.276	8.369	0	291	291	2	1	-10921639	167.667	170	85	255	3521	62.637	2.000	0.288	1.196
ID86539	86539	143	36.736	24.649	12.459	0	291	291	2	1	-10921639	140.143	127	95	201	2943	33.732	7.600	0.090	0.685
ID86538	86538	117	48.169	11.147	8.897	0	291	291	2	1	-10921639	137.048	138	85	201	2878	28.932	2.000	0.159	1.296
ID86541	86541	140	81.712	9.551	14.177	0	291	291	2	1	-10921639	182.714	191	106	255	3837	44.946	4.800	0.229	1.515
ID86540	86540	142	33.331	4.395	14.400	0	291	291	2	1	-10921639	99.762	95	53	180	2095	32.482	2.000	0.115	0.631
ID86543	86543	144	49.393	20.125	17.461	0	291	291	2	1	-10921639	181.238	180	116	255	3806	35.905	2.000	0.107	0.973
ID86542	86542	141	34.577	14.808	14.609	0	291	291	2	1	-10921639	144.143	148	74	201	3027	33.696	6.404	0.063	0.504
ID86529	86529	131	82.612	27.364	8.222	0	292	292	2	1	-10921639	165.000	148	95	255	3465	52.266	2.000	0.224	1.154
ID86528	86528	146	32.969	15.253	3.645	0	292	292	2	1	-10921639	95.714	95	63	138	2010	22.412	7.600	0.154	1.142
ID86531	86531	143	54.090	25.054	12.100	0	292	292	2	1	-10921639	156.857	159	95	223	3294	32.577	2.000	0.149	1.247
ID86530	86530	117	46.645	10.333	9.194	0	292	292	2	1	-10921639	148.190	148	95	201	3112	33.911	2.000	0.140	1.073
ID86533	86533	141	48.812	15.239	14.608	0	292	292	2	1	-10921639	157.952	138	116	223	3317	32.518	2.000	0.137	1.172
ID86532	86532	140	86.866	9.238	14.279	0	292	292	2	1	-10921639	186.286	191	106	255	3912	50.218	2.000	0.211	1.293
ID86535	86535	144	58.471	21.538	17.495	0	292	292	2	1	-10921639	185.714	180	127	255	3900	41.496	4.800	0.144	1.125
ID86534	86534	145	42.540	36.079	17.436	0	292	292	2	1	-10921639	102.333	106	42	148	2149	30.268	2.000	0.179	1.024
ID86536	86536	124	74.963	18.591	21.889	0	292	292	2	1	-10921639	190.905	191	106	255	4009	47.827	2.000	0.186	1.253
ID86593	86593	143	39.300	24.566	12.187	0	293	293	2	1	-10921639	135.571	127	85	191	2847	28.462	7.600	0.091	0.796
ID86592	86592	131	79.939	27.512	8.356	0	293	293	2	1	-10921639	149.333	159	85	244	3136	53.054	2.000	0.262	1.169
ID86595	86595	141	44.821	15.153	14.623	0	293	293	2	1	-10921639	159.476	159	95	223	3349	35.855	2.000	0.099	0.804
ID86594	86594	140	87.735	9.571	14.154	0	293	293	2	1	-10921639	192.476	191	106	255	4042	46.083	2.000	0.219	1.501
ID86597	86597	145	33.502	35.625	18.084	0	293	293	2	1	-10921639	94.714	95	53	138	1989	23.875	2.000	0.147	1.017
ID86596	86596	144	57.475	20.959	17.888	0	293	293	2	1	-10921639	192.429	191	138	255	4041	32.846	7.600	0.132	1.362
ID86599	86599	124	73.141	18.505	21.760	0	293	293	2	1	-10921639	192.381	180	116	255	4040	45.497	3.200	0.186	1.323
ID86598	86598	147	48.704	3.648	19.040	0	293	293	2	1	-10921639	96.714	95	53	180	2031	33.598	2.000	0.184	0.894
ID86600	86600	148	35.065	18.000	39.000	0	293	293	2	1	-10921639	69.905	63	39	127	1468	26.315	2.000	0.242	1.034
ID86591	86591	117	55.628	10.062	8.159	0	293	293	2	1	-10921639	140.190	138	85	191	2944	35.173	2.000	0.193	1.291
ID86590	86590	146	28.652	15.129	4.280	0	293	293	2	1	-10921639	88.190	95	53	116	1852	20.994	3.200	0.180	1.281
ID86561	86561	117	47.586	10.011	8.878	0	294	294	2	1	-10921639	139.714	138	85	201	2934	33.789	2.000	0.124	0.911
ID86560	86560	131	89.543	27.168	8.106	0	294	294	2	1	-10921639	166.095	148	95	255	3488	51.109	2.000	0.241	1.260
ID86563	86563	140	75.132	9.928	14.397	0	294	294	2	1	-10921639	201.000	201	148	255	4221	39.413	4.800	0.185	1.596
ID86562	86562	143	55.230	24.601	12.076	0	294	294	2	1	-10921639	147.286	138	95	244	3093	40.840	2.000	0.114	0.739
ID86565	86565	144	72.173	21.590	17.626	0	294	294	2	1	-10921639	194.905	201	127	255	4093	46.108	4.800	0.181	1.298
ID86564	86564	141	43.225	14.746	14.335	0	294	294	2	1	-10921639	166.476	180	95	233	3496	37.657	2.000	0.101	0.811
ID86567	86567	None	27.572	42.117	18.203	0	294	294	2	1	-10921639	66.952	74	42	106	1406	18.228	2.000	0.163	1.027
ID86566	86566	145	37.613	34.794	17.639	0	294	294	2	1	-10921639	99.762	95	53	138	2095	26.489	2.000	0.181	1.157
ID86569	86569	124	56.247	18.488	21.488	0	294	294	2	1	-10921639	170.524	180	106	233	3581	40.098	2.000	0.144	1.068
ID86568	86568	147	30.094	4.090	18.893	0	294	294	2	1	-10921639	85.143	85	53	148	1788	26.125	2.000	0.117	0.682
ID86570	86570	148	45.961	20.000	39.000	0	294	294	2	1	-10921639	85.952	85	50	148	1805	27.108	2.000	0.289	1.422
ID86559	86559	None	39.062	16.736	3.825	0	294	294	2	1	-10921639	101.762	106	53	148	2137	28.393	3.200	0.178	1.082
ID86558	86558	146	36.547	15.497	3.355	0	294	294	2	1	-10921639	94.143	95	42	148	1977	32.249	2.000	0.155	0.783
ID86579	86579	146	35.535	15.253	3.355	0	295	295	2	1	-10921639	103.905	106	53	138	2182	26.130	4.800	0.166	1.130
ID86581	86581	117	48.694	10.071	8.530	0	295	295	2	1	-10921639	155.429	170	95	191	3264	28.575	4.800	0.166	1.552
ID86580	86580	131	84.646	27.065	7.957	0	295	295	2	1	-10921639	165.476	148	116	255	3475	42.735	2.000	0.242	1.511
ID86583	86583	140	69.912	9.689	14.532	0	295	295	2	1	-10921639	181.714	180	106	255	3816	47.173	2.000	0.172	1.131
ID86582	86582	143	47.780	25.014	12.161	0	295	295	2	1	-10921639	135.048	127	74	223	2836	33.831	2.000	0.111	0.795
ID86585	86585	144	66.253	21.564	17.579	0	295	295	2	1	-10921639	186.857	191	106	255	3924	50.640	2.000	0.152	0.975
ID86584	86584	141	41.306	14.798	14.802	0	295	295	2	1	-10921639	167.048	170	116	212	3508	27.533	2.000	0.103	1.128
ID86587	86587	147	37.475	4.587	18.801	0	295	295	2	1	-10921639	86.619	85	31	180	1819	35.788	2.000	0.116	0.503
ID86586	86586	145	31.887	34.730	18.359	0	295	295	2	1	-10921639	93.286	95	53	138	1959	23.429	2.000	0.144	1.005
ID86589	86589	148	69.831	19.000	39.000	0	295	295	2	1	-10921639	98.619	95	50	170	2071	37.601	2.000	0.384	1.455
ID86588	86588	124	70.176	18.458	21.095	0	295	295	2	1	-10921639	191.286	201	106	255	4017	43.403	4.800	0.191	1.412
ID86609	86609	147	48.592	4.649	18.813	0	296	296	2	1	-10921639	97.190	95	42	170	2041	38.177	2.000	0.167	0.730
ID86608	86608	144	81.230	21.728	17.476	0	296	296	2	1	-10921639	204.095	233	95	255	4286	54.291	4.800	0.216	1.335
ID86611	86611	124	61.286	18.108	20.889	0	296	296	2	1	-10921639	177.143	180	95	244	3720	41.373	7.600	0.163	1.201
ID86610	86610	149	34.498	31.166	19.845	0	296	296	2	1	-10921639	108.238	106	63	159	2273	24.182	7.600	0.131	1.035
ID86612	86612	148	61.732	19.000	39.000	0	296	296	2	1	-10921639	98.571	95	50	159	2070	33.597	2.000	0.341	1.492
ID86601	86601	None	27.753	20.952	1.676	0	296	296	2	1	-10921639	94.190	95	42	138	1978	25.567	2.000	0.115	0.760
ID86603	86603	131	79.105	27.118	8.090	0	296	296	2	1	-10921639	162.571	170	74	255	3414	43.510	4.800	0.253	1.508
ID86602	86602	146	33.439	15.453	3.313	0	296	296	2	1	-10921639	96.238	95	42	148	2021	27.622	2.000	0.127	0.783
ID86605	86605	143	42.695	24.188	11.840	0	296	296	2	1	-10921639	137.143	127	85	191	2880	29.942	7.600	0.120	0.979
ID86604	86604	117	71.909	10.023	8.904	0	296	296	2	1	-10921639	168.429	180	95	244	3537	41.777	2.000	0.197	1.325
ID86607	86607	141	49.695	15.021	15.073	0	296	296	2	1	-10921639	174.143	180	116	233	3657	34.575	2.000	0.112	1.018
ID86606	86606	140	81.141	10.114	14.018	0	296	296	2	1	-10921639	201.048	212	116	255	4222	50.159	2.000	0.182	1.237
ID86624	86624	148	63.478	18.000	39.000	0	297	297	2	1	-10921639	88.286	85	39	191	1854	40.628	2.000	0.353	1.133
ID86613	86613	146	32.842	15.656	4.006	0	297	297	2	1	-10921639	98.190	95	63	159	2062	25.608	2.000	0.112	0.773
ID86615	86615	117	74.818	9.830	8.875	0	297	297	2	1	-10921639	161.476	159	106	255	3391	42.933	2.000	0.222	1.367
ID86614	86614	131	63.387	27.726	8.320	0	297	297	2	1	-10921639	142.238	138	85	233	2987	36.818	4.800	0.227	1.428
ID86617	86617	140	66.351	10.473	14.096	0	297	297	2	1	-10921639	187.238	180	116	255	3932	43.991	2.000	0.151	1.116
ID86616	86616	143	45.806	24.756	12.021	0	297	297	2	1	-10921639	130.143	127	74	201	2733	32.612	2.000	0.121	0.862
ID86619	86619	147	48.834	4.904	18.267	0	297	297	2	1	-10921639	111.429	106	63	180	2340	32.460	2.000	0.155	0.923
ID86618	86618	141	34.951	15.458	15.508	0	297	297	2	1	-10921639	163.048	159	95	223	3424	32.231	2.000	0.076	0.719
ID86621	86621	145	37.975	34.668	17.598	0	297	297	2	1	-10921639	105.905	95	74	159	2224	24.702	2.000	0.188	1.357
ID86620	86620	144	85.527	21.751	17.848	0	297	297	2	1	-10921639	212.714	233	116	255	4467	50.016	4.800	0.226	1.570
ID86623	86623	124	66.614	18.132	21.008	0	297	297	2	1	-10921639	177.714	170	106	255	3732	45.969	7.600	0.163	1.085
ID86622	86622	149	37.576	30.239	19.877	0	297	297	2	1	-10921639	110.381	116	74	148	2318	22.883	4.800	0.171	1.407
ID86625	86625	146	31.572	14.954	3.886	0	298	298	2	1	-10921639	93.190	85	42	159	1957	25.901	2.000	0.097	0.638
ID86627	86627	131	53.345	27.413	8.195	0	298	298	2	1	-10921639	132.667	138	74	191	2786	28.736	4.800	0.197	1.520
ID86626	86626	150	30.167	21.836	4.719	0	298	298	2	1	-10921639	103.810	95	63	138	2180	21.878	2.000	0.120	1.018
ID86629	86629	143	36.570	24.580	12.029	0	298	298	2	1	-10921639	134.667	138	74	191	2828	28.458	7.600	0.109	0.928
ID86628	86628	117	72.266	10.117	9.202	0	298	298	2	1	-10921639	165.476	159	95	244	3475	48.499	2.000	0.199	1.134
ID86631	86631	141	56.631	14.908	14.929	0	298	298	2	1	-10921639	187.381	191	116	255	3935	37.030	2.000	0.125	1.121
ID86630	86630	140	66.645	10.078	14.061	0	298	298	2	1	-10921639	199.476	191	148	255	4189	36.999	2.000	0.157	1.461
ID86633	86633	147	42.795	4.673	18.071	0	298	298	2	1	-10921639	105.143	106	53	191	2208	31.044	2.000	0.132	0.791
ID86632	86632	145	27.293	35.212	14.990	0	298	298	2	1	-10921639	84.619	85	42	127	1777	22.464	2.000	0.120	0.808
ID86635	86635	149	34.791	28.597	18.954	0	298	298	2	1	-10921639	121.476	116	85	170	2551	22.864	4.800	0.150	1.389
ID86634	86634	144	87.800	21.785	17.875	0	298	298	2	1	-10921639	210.667	233	95	255	4424	54.331	3.200	0.218	1.388
ID86637	86637	148	42.819	18.000	39.000	0	298	298	2	1	-10921639	81.619	74	50	159	1714	26.669	7.600	0.244	1.202
ID86636	86636	124	50.643	18.326	21.856	0	298	298	2	1	-10921639	159.524	159	85	223	3350	41.323	2.000	0.139	0.944
ID86641	86641	131	35.427	26.753	8.564	0	299	299	2	1	-10921639	122.952	127	85	180	2582	26.626	3.200	0.117	0.971
ID86640	86640	117	89.006	10.030	9.314	0	299	299	2	1	-10921639	183.810	180	95	255	3860	56.331	2.000	0.239	1.258
ID86643	86643	141	53.833	14.690	14.890	0	299	299	2	1	-10921639	184.857	180	116	255	3882	41.815	2.000	0.102	0.816
ID86642	86642	140	48.621	11.446	13.942	0	299	299	2	1	-10921639	191.952	191	106	255	4031	40.484	2.000	0.106	0.908
ID86645	86645	144	77.303	21.173	17.666	0	299	299	2	1	-10921639	219.857	212	148	255	4617	38.218	4.800	0.206	1.965
ID86644	86644	147	37.096	4.979	17.919	0	299	299	2	1	-10921639	104.714	106	53	148	2199	26.484	7.600	0.134	0.936
ID86647	86647	124	72.091	17.969	21.078	0	299	299	2	1	-10921639	194.333	201	116	255	4081	45.053	7.600	0.173	1.270
ID86646	86646	149	42.426	28.556	19.815	0	299	299	2	1	-10921639	127.619	127	85	180	2680	26.821	4.800	0.176	1.424
ID86648	86648	148	48.281	18.000	39.000	0	299	299	2	1	-10921639	91.571	89	39	138	1923	29.303	2.000	0.264	1.304
ID86639	86639	150	30.599	21.659	5.613	0	299	299	2	1	-10921639	116.381	116	85	148	2444	20.915	4.800	0.116	1.160
ID86638	86638	146	41.793	15.008	4.080	0	299	299	2	1	-10921639	97.857	85	53	159	2055	26.590	2.000	0.166	1.046
ID86661	86661	150	28.684	20.919	6.744	0	300	300	2	1	-10921639	118.381	116	85	148	2486	19.739	2.000	0.095	1.042
ID86660	86660	146	34.089	14.915	4.308	0	300	300	2	1	-10921639	105.381	95	74	148	2213	23.073	2.000	0.153	1.215
ID86663	86663	131	39.760	27.095	8.575	0	300	300	2	1	-10921639	126.571	116	74	191	2658	31.120	7.600	0.092	0.687
ID86662	86662	117	83.935	10.328	9.050	0	300	300	2	1	-10921639	192.333	191	106	255	4039	49.896	4.800	0.221	1.397
ID86665	86665	140	47.001	11.326	13.607	0	300	300	2	1	-10921639	180.286	180	95	255	3786	40.535	6.394	0.103	0.831
ID86664	86664	None	47.515	24.690	12.380	0	300	300	2	1	-10921639	145.238	138	85	223	3050	36.290	2.000	0.129	0.915
ID86667	86667	141	44.003	15.467	15.570	0	300	300	2	1	-10921639	178.143	191	74	233	3741	44.945	2.000	0.086	0.625
ID86666	86666	None	29.080	34.745	14.673	0	300	300	2	1	-10921639	78.952	74	42	148	1658	24.606	2.000	0.115	0.659
ID86669	86669	149	63.429	28.478	19.476	0	300	300	2	1	-10921639	156.905	159	95	233	3295	41.236	4.800	0.202	1.276
ID86668	86668	144	70.426	20.905	17.294	0	300	300	2	1	-10921639	211.714	223	95	255	4446	48.728	2.000	0.169	1.256
ID86671	86671	148	58.454	17.000	39.000	0	300	300	2	1	-10921639	96.143	85	50	180	2019	38.623	2.000	0.263	1.037
ID86670	86670	124	64.879	18.357	21.494	0	300	300	2	1	-10921639	188.286	180	106	255	3954	42.985	2.000	0.159	1.202
ID86673	86673	131	45.736	27.182	8.439	0	301	301	2	1	-10921639	125.000	127	95	180	2625	25.322	7.600	0.179	1.500
ID86672	86672	146	35.212	14.990	4.190	0	301	301	2	1	-10921639	104.333	106	63	159	2191	25.144	2.000	0.124	0.918
ID86675	86675	141	49.270	15.659	15.087	0	301	301	2	1	-10921639	182.238	180	127	255	3827	33.342	2.000	0.089	0.898
ID86674	86674	117	81.165	9.925	8.877	0	301	301	2	1	-10921639	192.381	201	106	255	4040	50.781	2.000	0.215	1.338
ID86677	86677	149	75.097	28.492	20.260	0	301	301	2	1	-10921639	152.238	138	74	244	3197	48.798	7.600	0.229	1.164
ID86676	86676	144	73.398	20.395	17.751	0	301	301	2	1	-10921639	225.429	244	170	255	4734	33.364	4.800	0.198	2.232
ID86678	86678	148	40.154	17.000	39.000	0	301	301	2	1	-10921639	89.143	95	50	170	1872	29.195	7.600	0.250	1.219
ID86657	86657	149	76.084	28.431	19.936	0	302	302	2	1	-10921639	156.381	159	74	255	3284	47.411	2.000	0.230	1.234
ID86656	86656	144	68.964	20.183	17.311	0	302	302	2	1	-10921639	215.762	223	138	255	4531	40.629	2.000	0.154	1.414
ID86659	86659	148	51.975	17.000	39.000	0	302	302	2	1	-10921639	91.524	95	29	180	1922	37.424	2.000	0.276	1.058
ID86658	86658	None	67.705	18.325	20.780	0	302	302	2	1	-10921639	193.476	191	95	255	4063	44.170	4.800	0.188	1.388
ID86649	86649	146	32.666	14.727	4.264	0	302	302	2	1	-10921639	111.857	116	63	159	2349	27.071	7.600	0.132	0.961
ID86651	86651	131	27.911	27.443	8.201	0	302	302	2	1	-10921639	105.810	106	74	159	2222	20.624	7.600	0.087	0.825
ID86650	86650	None	28.548	20.870	7.416	0	302	302	2	1	-10921639	114.952	116	74	170	2414	24.806	2.000	0.103	0.867
ID86653	86653	152	43.833	25.241	12.703	0	302	302	2	1	-10921639	138.143	127	85	191	2901	29.788	2.000	0.134	1.095
ID86652	86652	117	70.038	10.635	9.515	0	302	302	2	1	-10921639	193.857	191	138	255	4071	38.452	2.000	0.169	1.460
ID86655	86655	141	42.718	16.067	15.549	0	302	302	2	1	-10921639	178.714	191	95	233	3753	39.837	2.000	0.082	0.680
ID86654	86654	140	53.841	11.556	13.318	0	302	302	2	1	-10921639	198.381	201	138	255	4166	35.133	2.000	0.117	1.184
ID86688	86688	148	41.743	18.000	39.000	0	303	303	2	1	-10921639	84.524	85	39	159	1775	31.327	2.000	0.188	0.853
ID86679	86679	151	34.255	23.316	3.941	0	303	303	2	1	-10921639	110.810	116	63	148	2327	24.120	7.600	0.161	1.274
ID86681	86681	131	37.830	27.532	8.618	0	303	303	2	1	-10921639	113.952	116	42	159	2393	32.940	2.000	0.134	0.816
ID86680	86680	146	29.952	15.117	4.538	0	303	303	2	1	-10921639	111.429	106	85	159	2340	18.822	2.000	0.095	1.027
ID86683	86683	152	38.507	24.825	12.739	0	303	303	2	1	-10921639	139.667	138	95	201	2933	28.407	2.000	0.098	0.875
ID86682	86682	117	58.669	10.852	9.725	0	303	303	2	1	-10921639	189.238	180	116	255	3974	38.108	4.800	0.153	1.319
ID86685	86685	141	39.346	15.515	15.176	0	303	303	2	1	-10921639	182.190	180	116	255	3826	35.931	2.000	0.072	0.683
ID86684	86684	140	46.616	11.689	13.694	0	303	303	2	1	-10921639	194.476	191	127	255	4084	34.823	2.000	0.105	1.064
ID86687	86687	149	73.875	28.606	19.787	0	303	303	2	1	-10921639	142.190	148	63	244	2986	50.370	2.000	0.240	1.092
ID86686	86686	144	67.053	20.058	17.464	0	303	303	2	1	-10921639	206.619	223	138	255	4339	42.716	2.000	0.134	1.143
ID86689	86689	146	31.277	14.783	3.783	0	304	304	2	1	-10921639	96.238	95	74	138	2021	18.884	2.000	0.144	1.282
ID86691	86691	117	47.900	11.071	10.969	0	304	304	2	1	-10921639	165.429	170	106	212	3474	35.091	7.600	0.143	1.181
ID86690	86690	151	33.688	23.121	3.984	0	304	304	2	1	-10921639	99.190	106	63	138	2083	21.078	7.600	0.169	1.357
ID86693	86693	144	65.820	20.283	17.287	0	304	304	2	1	-10921639	197.381	201	116	255	4145	42.492	2.000	0.149	1.206
ID86692	86692	141	56.907	15.353	14.884	0	304	304	2	1	-10921639	182.762	180	106	255	3838	34.559	4.800	0.137	1.272
ID86695	86695	None	48.926	18.241	20.970	0	304	304	2	1	-10921639	170.095	180	106	223	3572	36.122	4.800	0.152	1.244
ID86694	86694	149	40.613	28.286	19.590	0	304	304	2	1	-10921639	112.952	116	53	170	2372	33.289	3.200	0.143	0.851
ID86696	86696	148	58.109	16.000	39.000	0	304	304	2	1	-10921639	87.714	74	39	148	1842	36.989	2.000	0.319	1.148
ID86697	86697	151	32.165	23.548	4.583	0	305	305	2	1	-10921639	107.762	106	85	148	2263	16.507	7.600	0.137	1.575
ID86699	86699	None	31.146	22.950	12.927	0	305	305	2	1	-10921639	113.857	106	63	159	2391	24.463	2.000	0.091	0.773
ID86698	86698	117	48.551	11.695	12.226	0	305	305	2	1	-10921639	173.095	170	127	233	3635	29.343	7.600	0.130	1.358
ID86701	86701	144	55.001	19.670	18.362	0	305	305	2	1	-10921639	185.714	180	138	244	3900	32.490	4.800	0.148	1.472
ID86700	86700	141	53.728	15.875	14.934	0	305	305	2	1	-10921639	173.190	159	127	244	3637	34.474	2.000	0.105	0.957
ID86703	86703	148	31.558	16.000	39.000	0	305	305	2	1	-10921639	66.857	63	29	127	1404	25.635	7.600	0.212	0.911
ID86702	86702	149	37.131	27.088	18.608	0	305	305	2	1	-10921639	123.524	127	74	170	2594	24.991	5.985	0.156	1.336
ID86713	86713	141	42.875	15.555	15.193	0	306	306	2	1	-10921639	159.952	159	95	233	3359	35.032	7.600	0.095	0.796
ID86712	86712	117	40.301	12.376	12.365	0	306	306	2	1	-10921639	159.905	159	95	223	3358	30.075	7.600	0.107	1.028
ID86715	86715	144	58.821	19.199	19.005	0	306	306	2	1	-10921639	185.190	191	116	255	3889	37.194	4.800	0.174	1.473
ID86714	86714	149	39.313	25.991	17.865	0	306	306	2	1	-10921639	119.429	116	85	180	2508	25.660	2.000	0.125	1.036
ID86716	86716	148	30.106	17.000	39.000	0	306	306	2	1	-10921639	77.000	74	42	116	1617	22.376	2.000	0.162	0.957
ID86711	86711	151	35.103	22.424	4.569	0	306	306	2	1	-10921639	103.190	95	63	148	2167	23.935	4.800	0.155	1.155
ID86705	86705	153	29.474	10.328	9.031	0	307	307	2	1	-10921639	118.952	116	74	159	2498	25.676	7.600	0.120	0.996
ID86704	86704	151	36.792	22.086	5.661	0	307	307	2	1	-10921639	101.238	106	63	148	2126	21.229	7.600	0.170	1.386
ID86707	86707	141	48.901	16.031	14.869	0	307	307	2	1	-10921639	163.000	159	127	233	3423	29.382	2.000	0.115	1.141
ID86706	86706	None	27.736	22.861	13.545	0	307	307	2	1	-10921639	112.857	116	53	159	2370	27.075	7.600	0.076	0.587
ID86709	86709	144	54.392	18.393	20.805	0	307	307	2	1	-10921639	163.000	170	95	223	3423	37.863	4.800	0.189	1.370
ID86708	86708	149	32.181	25.708	17.832	0	307	307	2	1	-10921639	108.857	106	74	159	2286	26.749	2.000	0.104	0.766
ID86710	86710	148	33.271	17.000	39.000	0	307	307	2	1	-10921639	75.429	74	50	116	1584	22.010	2.000	0.174	1.017
ID86721	86721	144	48.009	18.916	20.466	0	308	308	2	1	-10921639	171.571	159	138	223	3603	25.337	4.800	0.150	1.766
ID86720	86720	149	48.088	25.242	17.723	0	308	308	2	1	-10921639	133.238	127	85	191	2798	28.078	2.000	0.152	1.253
ID86722	86722	148	43.427	17.000	39.000	0	308	308	2	1	-10921639	77.286	74	39	127	1623	28.564	2.000	0.256	1.104
ID86717	86717	153	33.760	11.516	10.877	0	308	308	2	1	-10921639	132.095	127	95	191	2774	25.302	4.800	0.098	0.935
ID86719	86719	141	48.735	16.048	14.792	0	308	308	2	1	-10921639	151.476	138	106	223	3181	31.019	2.000	0.111	0.978
ID86718	86718	None	31.634	9.557	14.976	0	308	308	2	1	-10921639	129.095	138	74	180	2711	24.091	2.000	0.091	0.891
ID86728	86728	148	46.794	16.000	39.000	0	309	309	2	1	-10921639	86.952	85	42	138	1826	30.046	2.000	0.303	1.346
ID86723	86723	None	34.243	22.847	6.013	0	309	309	2	1	-10921639	106.333	106	74	138	2233	19.368	4.800	0.182	1.691
ID86725	86725	None	32.939	19.823	17.381	0	309	309	2	1	-10921639	141.762	138	95	201	2977	30.555	2.000	0.066	0.577
ID86724	86724	153	31.872	11.126	12.996	0	309	309	2	1	-10921639	131.190	127	85	170	2755	22.732	2.000	0.098	1.027
ID86727	86727	None	33.699	22.756	22.043	0	309	309	2	1	-10921639	103.762	95	53	180	2179	33.866	2.000	0.090	0.508
ID86726	86726	144	36.995	18.867	20.178	0	309	309	2	1	-10921639	154.333	148	116	201	3241	24.585	4.800	0.117	1.318
ID86729	86729	None	36.381	16.294	15.112	0	310	310	2	1	-10921639	129.524	127	74	191	2720	30.964	7.600	0.105	0.794
ID86731	86731	144	38.747	18.781	20.090	0	310	310	2	1	-10921639	132.143	138	85	180	2775	26.854	6.020	0.136	1.176
ID86730	86730	149	36.171	25.562	16.715	0	310	310	2	1	-10921639	109.286	106	63	170	2295	26.369	6.069	0.146	1.054
ID86733	86733	144	29.256	18.225	20.180	0	311	311	2	1	-10921639	131.143	138	85	170	2754	23.789	2.000	0.108	1.074
ID86732	86732	149	31.395	24.848	16.433	0	311	311	2	1	-10921639	115.810	116	63	159	2432	23.196	4.800	0.159	1.367
ID86734	86734	148	34.803	17.000	39.000	0	311	311	2	1	-10921639	71.238	63	31	106	1496	23.670	3.200	0.240	1.164
ID86747	86747	154	29.087	10.514	10.571	0	312	312	2	1	-10921639	124.429	127	95	148	2613	14.320	4.800	0.114	1.779
ID86746	86746	None	28.210	21.980	4.969	0	312	312	2	1	-10921639	99.381	106	74	127	2087	14.382	7.600	0.155	1.853
ID86749	86749	144	37.697	19.085	18.119	0	312	312	2	1	-10921639	140.238	138	106	191	2945	22.156	7.600	0.125	1.406
ID86748	86748	149	32.067	25.770	15.654	0	312	312	2	1	-10921639	102.857	106	74	148	2160	22.502	2.000	0.124	1.012
ID86750	86750	148	32.840	17.000	39.000	0	312	312	2	1	-10921639	76.381	74	39	116	1604	23.235	4.800	0.242	1.281
ID86736	86736	149	29.899	25.183	15.398	0	313	313	2	1	-10921639	90.762	85	42	148	1906	27.543	2.000	0.088	0.531
ID86735	86735	154	31.189	12.153	11.923	0	313	313	2	1	-10921639	131.619	138	74	159	2764	20.108	7.600	0.127	1.472
ID86739	86739	148	39.698	17.000	39.000	0	314	314	2	1	-10921639	72.333	74	42	106	1519	23.671	3.200	0.292	1.383
ID86741	86741	149	34.281	24.986	15.247	0	315	315	2	1	-10921639	108.238	116	63	159	2273	24.474	3.200	0.148	1.139
ID86740	86740	155	33.411	22.444	5.178	0	315	315	2	1	-10921639	99.333	95	74	138	2086	19.921	7.600	0.153	1.322
ID86742	86742	148	28.801	17.000	39.000	0	315	315	2	1	-10921639	63.333	63	31	106	1330	18.233	4.800	0.239	1.338
ID86745	86745	149	29.562	25.288	15.224	0	316	316	2	1	-10921639	104.381	106	63	138	2192	20.781	2.000	0.119	1.067
ID86744	86744	None	33.531	11.689	11.452	0	316	316	2	1	-10921639	108.714	106	63	148	2283	24.556	2.000	0.127	0.999
ID86743	86743	155	32.298	21.718	5.077	0	316	316	2	1	-10921639	96.667	95	63	127	2030	19.350	4.800	0.185	1.560
ID86737	86737	None	29.448	27.959	8.922	0	317	317	2	1	-10921639	78.571	74	42	127	1650	20.066	4.800	0.176	1.169
ID86738	86738	149	28.753	25.453	15.663	0	317	317	2	1	-10921639	103.905	106	74	148	2182	21.043	2.000	0.102	0.916
ID86752	86752	157	28.164	19.114	16.249	0	318	318	2	1	-10921639	127.190	138	74	159	2671	25.773	2.000	0.079	0.724
ID86751	86751	149	27.613	26.038	15.026	0	318	318	2	1	-10921639	97.238	106	42	127	2042	21.801	2.000	0.104	0.841
ID86753	86753	None	27.085	11.236	10.059	0	319	319	2	1	-10921639	102.238	106	53	138	2147	23.022	4.800	0.125	0.985
ID86754	86754	157	29.661	19.653	16.024	0	319	319	2	1	-10921639	116.286	116	63	159	2442	23.303	2.000	0.096	0.878
ID86757	86757	157	28.341	19.021	18.015	0	320	320	2	1	-10921639	136.143	138	106	159	2859	14.779	7.600	0.123	2.024
ID86756	86756	None	28.110	26.086	14.331	0	320	320	2	1	-10921639	91.190	95	53	127	1915	18.758	3.200	0.139	1.187
ID86755	86755	None	31.945	22.571	4.736	0	320	320	2	1	-10921639	84.048	85	42	116	1765	18.175	4.800	0.217	1.651
ID86758	86758	None	31.010	25.123	37.156	0	321	321	2	1	-10921639	79.048	74	42	127	1660	25.051	4.800	0.173	0.929
ID86764	86764	158	33.120	22.167	4.313	0	322	322	2	1	-10921639	74.905	74	42	116	1573	18.987	4.800	0.230	1.476
ID86761	86761	None	28.868	26.789	15.092	0	323	323	2	1	-10921639	89.619	85	63	138	1882	21.198	2.000	0.132	0.988
ID86760	86760	None	28.107	22.712	11.945	0	323	323	2	1	-10921639	92.714	95	63	138	1947	19.596	7.600	0.124	1.047
ID86759	86759	158	35.043	22.389	4.748	0	323	323	2	1	-10921639	80.000	74	53	116	1680	19.202	4.800	0.213	1.464
ID86763	86763	159	27.736	18.816	16.914	0	324	324	2	1	-10921639	110.381	106	63	148	2318	19.783	2.000	0.100	1.013
ID86762	86762	None	27.841	10.720	8.342	0	324	324	2	1	-10921639	84.095	85	31	116	1766	24.341	2.000	0.157	0.939
ID86765	86765	159	27.370	19.208	17.507	0	325	325	2	1	-10921639	115.381	116	95	148	2423	14.576	6.348	0.134	1.866
ID86773	86773	None	29.445	22.068	4.031	0	326	326	2	1	-10921639	64.381	63	42	106	1352	18.096	2.000	0.182	1.096
ID86774	86774	160	29.156	17.875	21.077	0	326	326	2	1	-10921639	109.286	116	63	138	2295	19.701	7.600	0.128	1.255
ID86768	86768	161	29.100	30.364	26.406	0	327	327	2	1	-10921639	66.381	63	42	116	1394	18.065	4.800	0.246	1.452
ID86767	86767	160	29.889	18.758	18.268	0	327	327	2	1	-10921639	118.429	116	85	159	2487	19.959	6.373	0.119	1.265
ID86766	86766	None	27.795	8.193	14.862	0	327	327	2	1	-10921639	76.000	85	31	106	1596	23.795	2.000	0.136	0.767
ID86769	86769	168	27.992	10.840	10.057	0	328	328	2	1	-10921639	99.190	95	74	127	2083	18.965	7.600	0.117	1.098
ID86771	86771	162	29.946	18.111	21.747	0	328	328	2	1	-10921639	101.238	106	63	148	2126	20.780	4.800	0.153	1.296
ID86770	86770	None	29.996	27.688	15.000	0	328	328	2	1	-10921639	82.048	85	42	127	1723	23.710	2.000	0.152	0.913
ID86772	86772	161	30.375	30.379	25.879	0	328	328	2	1	-10921639	71.571	74	42	106	1503	17.494	4.800	0.204	1.387
ID86780	86780	162	29.933	18.206	19.144	0	329	329	2	1	-10921639	120.905	116	85	159	2539	19.987	6.268	0.115	1.248
ID86779	86779	168	29.675	11.969	12.762	0	329	329	2	1	-10921639	108.810	116	85	148	2285	18.236	2.000	0.118	1.263
ID86778	86778	None	29.993	22.572	4.914	0	329	329	2	1	-10921639	70.952	63	31	106	1490	22.142	2.000	0.175	0.956
ID86777	86777	162	51.513	17.594	20.790	0	330	330	2	1	-10921639	120.429	116	74	201	2529	33.982	3.200	0.193	1.146
ID86776	86776	163	27.393	30.378	25.394	0	331	331	2	1	-10921639	59.238	63	31	106	1244	18.673	2.000	0.205	1.080
ID86775	86775	162	54.826	17.814	20.805	0	331	331	2	1	-10921639	128.524	127	74	191	2699	33.864	2.000	0.196	1.245
ID86781	86781	None	30.976	8.755	14.876	0	332	332	2	1	-10921639	89.095	95	53	127	1871	20.216	7.600	0.154	1.176
ID86783	86783	163	32.704	31.095	25.705	0	332	332	2	1	-10921639	69.952	74	42	95	1469	19.676	4.800	0.240	1.377
ID86782	86782	162	62.660	17.179	20.807	0	332	332	2	1	-10921639	125.095	138	42	212	2627	45.696	2.000	0.198	0.907
ID86789	86789	163	31.585	31.033	24.909	0	333	333	2	1	-10921639	61.714	63	31	116	1296	21.815	2.000	0.206	0.967
ID86788	86788	162	78.322	17.431	21.146	0	333	333	2	1	-10921639	140.190	138	63	244	2944	50.094	2.000	0.245	1.102
ID86787	86787	164	32.254	22.664	4.829	0	333	333	2	1	-10921639	75.429	74	42	106	1584	20.554	2.000	0.205	1.248
ID86785	86785	165	29.978	11.307	8.339	0	334	334	2	1	-10921639	87.571	95	53	127	1839	21.862	4.800	0.191	1.285
ID86784	86784	164	30.937	21.816	4.260	0	334	334	2	1	-10921639	78.952	74	42	106	1658	19.485	4.800	0.222	1.472
ID86786	86786	162	94.024	17.307	21.297	0	334	334	2	1	-10921639	148.429	148	42	255	3117	58.928	2.000	0.289	1.129
ID86792	86792	162	85.507	17.333	21.175	0	335	335	2	1	-10921639	154.429	138	63	255	3243	51.704	2.000	0.237	1.145
ID86791	86791	165	28.336	10.461	7.911	0	335	335	2	1	-10921639	80.476	85	31	116	1690	21.929	4.800	0.172	1.077
ID86790	86790	164	29.220	22.396	5.573	0	335	335	2	1	-10921639	70.429	63	42	138	1479	22.171	2.000	0.145	0.803
ID86793	86793	165	32.194	10.221	8.108	0	336	336	2	1	-10921639	79.143	74	42	116	1662	24.745	2.000	0.169	0.924
ID86795	86795	162	85.262	17.320	21.280	0	336	336	2	1	-10921639	150.286	148	63	255	3156	51.392	2.000	0.263	1.217
ID86794	86794	None	29.875	11.706	10.707	0	336	336	2	1	-10921639	96.810	85	74	159	2033	21.449	7.600	0.102	0.837
ID86796	86796	None	30.352	31.362	24.434	0	336	336	2	1	-10921639	63.381	53	42	95	1331	17.721	2.000	0.233	1.350
ID86797	86797	162	85.076	17.138	21.257	0	337	337	2	1	-10921639	152.810	148	85	244	3209	51.055	2.000	0.243	1.171
ID86798	86798	None	32.159	26.321	34.638	0	337	337	2	1	-10921639	57.619	53	31	106	1210	23.299	2.000	0.220	0.892
ID86800	86800	162	62.015	17.703	20.806	0	338	338	2	1	-10921639	140.190	148	85	201	2944	38.165	4.800	0.222	1.336
ID86799	86799	165	39.987	9.509	7.631	0	338	338	2	1	-10921639	86.571	85	42	138	1818	25.645	2.000	0.194	1.095
ID86801	86801	165	46.233	9.822	7.903	0	339	339	2	1	-10921639	94.667	95	42	138	1988	27.701	2.000	0.254	1.382
ID86802	86802	162	57.600	17.333	20.581	0	339	339	2	1	-10921639	132.143	127	74	212	2775	37.396	4.800	0.216	1.255
ID86804	86804	162	62.159	17.391	20.484	0	340	340	2	1	-10921639	138.619	127	85	201	2911	30.844	4.800	0.250	1.795
ID86803	86803	165	51.393	9.939	7.875	0	340	340	2	1	-10921639	90.571	74	53	159	1902	32.667	2.000	0.257	1.134
