# Supplementary material for: Progressive enhancement of kinetic proofreading in T cell antigen discrimination from receptor activation to DAG generation
Source: eLife. 2022 Sep 20;11:e75263. doi: 10.7554/eLife.75263 (PMC9536835; doi:10.7554/eLife.75263)
Supplement: Figure 5—source data 1. — Each data table is the TrackMate ‘spot-statistics’ output of one cell over four cycles of blue-light illumination (frames 0–40, 100–140, 200–240, and 300–340, with 3 s interval between frames). We calculated the lifetime of TrackIDs that existed at the start of each period of blue-light illumination that did not last for the full period and fit the resulting lifetime distributions using custom Python scripts available at https://github.com/dbritain/KP-paper (copy archived at swh:1:rev:167fa456901903740f0f3ee6a3e5324bc45207ea, Britain, 2022). [file elife-75263-fig5-data1.zip › Fig5SourceData/LAT/lat1/cell21.csv]

Label	ID	TRACK_ID	QUALITY	POSITION_X	POSITION_Y	POSITION_Z	POSITION_T	FRAME	RADIUS	VISIBILITY	MANUAL_COLOR	MEAN_INTENSITY	MEDIAN_INTENSITY	MIN_INTENSITY	MAX_INTENSITY	TOTAL_INTENSITY	STANDARD_DEVIATION	ESTIMATED_DIAMETER	CONTRAST	SNR
ID90383	90383	11	29.138	17.927	13.639	0	0	0	2	1	-10921639	152.333	154	122	187	3199	20.884	2.000	0.075	1.012
ID90385	90385	0	32.772	30.421	14.439	0	0	0	2	1	-10921639	176.238	172	120	221	3701	31.021	3.200	0.083	0.871
ID90384	90384	1	54.940	24.036	13.953	0	0	0	2	1	-10921639	196.667	193	134	253	4130	28.538	4.800	0.128	1.569
ID90387	90387	2	42.917	49.505	16.238	0	0	0	2	1	-10921639	157.190	160	103	209	3301	31.122	4.800	0.126	1.127
ID90386	90386	3	62.120	35.293	13.892	0	0	0	2	1	-10921639	227.333	233	165	255	4774	26.776	4.800	0.164	2.392
ID90389	90389	4	37.173	8.230	20.488	0	0	0	2	1	-10921639	143.952	149	101	177	3023	23.911	4.800	0.139	1.474
ID90388	90388	5	46.405	44.068	17.092	0	0	0	2	1	-10921639	167.524	160	125	225	3518	26.867	2.000	0.116	1.292
ID90391	90391	None	41.998	17.234	30.235	0	0	0	2	1	-10921639	167.619	171	101	213	3520	30.681	2.000	0.112	1.101
ID90390	90390	6	42.878	48.944	24.590	0	0	0	2	1	-10921639	145.238	143	102	185	3050	26.036	2.000	0.130	1.285
ID90393	90393	None	38.620	26.833	34.750	0	0	0	2	1	-10921639	152.286	156	108	186	3198	24.021	4.800	0.124	1.395
ID90392	90392	7	38.837	50.515	33.443	0	0	0	2	1	-10921639	127.524	123	98	185	2678	22.489	4.800	0.149	1.468
ID90395	90395	8	32.278	26.311	37.594	0	0	0	2	1	-10921639	134.333	133	90	180	2821	25.780	2.000	0.105	0.993
ID90394	90394	9	45.415	20.764	35.740	0	0	0	2	1	-10921639	148.667	150	113	202	3122	29.265	2.000	0.121	1.097
ID90396	90396	10	30.166	0.000	44.000	0	0	0	2	1	-10921639	111.952	117	92	137	2351	15.445	4.800	0.195	2.366
ID90369	90369	0	42.546	30.171	14.499	0	1	1	2	1	-10921639	176.095	176	124	231	3698	31.393	2.000	0.099	1.014
ID90368	90368	3	67.159	36.101	13.886	0	1	1	2	1	-10921639	229.619	244	178	255	4822	27.167	4.800	0.187	2.668
ID90371	90371	5	33.024	44.172	17.041	0	1	1	2	1	-10921639	155.286	155	126	190	3261	18.711	4.800	0.102	1.540
ID90370	90370	2	55.225	49.706	16.037	0	1	1	2	1	-10921639	160.286	162	106	233	3366	34.245	2.000	0.148	1.209
ID90373	90373	6	40.207	48.836	24.826	0	1	1	2	1	-10921639	140.476	137	104	191	2950	25.623	2.000	0.109	1.081
ID90372	90372	4	38.374	8.047	20.719	0	1	1	2	1	-10921639	145.667	153	102	184	3059	23.101	4.800	0.123	1.378
ID90375	90375	9	43.713	20.485	36.285	0	1	1	2	1	-10921639	153.286	162	99	192	3219	25.601	4.800	0.139	1.459
ID90374	90374	7	31.078	50.232	33.449	0	1	1	2	1	-10921639	124.190	124	86	154	2608	17.311	4.800	0.116	1.494
ID90377	90377	10	35.762	0.000	44.000	0	1	1	2	1	-10921639	123.905	124	105	164	2602	15.811	4.800	0.220	2.826
ID90376	90376	8	40.359	26.773	36.439	0	1	1	2	1	-10921639	152.333	153	116	184	3199	21.444	4.800	0.146	1.807
ID90367	90367	1	40.061	23.975	14.489	0	1	1	2	1	-10921639	190.429	190	142	224	3999	24.353	4.800	0.117	1.642
ID90366	90366	11	30.850	17.357	13.251	0	1	1	2	1	-10921639	141.905	138	111	174	2980	20.236	4.800	0.111	1.398
ID90401	90401	5	44.177	43.918	17.481	0	2	2	2	1	-10921639	165.714	167	114	203	3480	26.616	4.800	0.132	1.456
ID90400	90400	2	51.942	50.007	15.917	0	2	2	2	1	-10921639	163.810	160	119	228	3440	28.484	2.000	0.136	1.378
ID90403	90403	4	32.228	8.318	20.506	0	2	2	2	1	-10921639	148.714	148	108	191	3123	22.448	4.800	0.116	1.379
ID90402	90402	None	31.635	32.703	20.052	0	2	2	2	1	-10921639	153.000	150	114	192	3213	21.652	2.000	0.068	0.904
ID90405	90405	None	29.570	17.215	31.156	0	2	2	2	1	-10921639	151.619	154	102	190	3184	22.833	4.800	0.094	1.138
ID90404	90404	6	27.271	48.989	24.514	0	2	2	2	1	-10921639	135.857	137	112	178	2853	17.712	2.000	0.089	1.249
ID90407	90407	9	52.971	20.805	36.366	0	2	2	2	1	-10921639	159.524	149	124	215	3350	27.598	2.000	0.146	1.474
ID90406	90406	7	47.855	50.162	33.855	0	2	2	2	1	-10921639	133.048	128	88	172	2794	24.032	2.000	0.171	1.615
ID90409	90409	10	27.911	1.000	44.000	0	2	2	2	1	-10921639	114.667	116	90	144	2408	14.489	4.800	0.166	2.257
ID90408	90408	8	30.762	26.483	36.609	0	2	2	2	1	-10921639	138.524	132	104	176	2909	20.707	2.000	0.089	1.096
ID90397	90397	1	40.518	24.556	13.929	0	2	2	2	1	-10921639	186.333	187	147	229	3913	25.908	6.349	0.098	1.284
ID90399	90399	0	36.658	29.414	14.739	0	2	2	2	1	-10921639	172.429	168	125	227	3621	25.315	2.000	0.071	0.904
ID90398	90398	3	73.350	36.048	13.711	0	2	2	2	1	-10921639	216.238	217	174	255	4541	29.355	4.800	0.196	2.410
ID90433	90433	4	27.902	9.502	20.242	0	3	3	2	1	-10921639	150.476	150	119	174	3160	14.344	7.600	0.086	1.663
ID90432	90432	12	29.355	37.231	18.450	0	3	3	2	1	-10921639	166.190	168	129	208	3490	22.964	2.000	0.053	0.725
ID90435	90435	7	54.522	50.118	33.405	0	3	3	2	1	-10921639	136.286	136	96	188	2862	29.189	2.000	0.193	1.513
ID90434	90434	None	30.816	39.193	28.534	0	3	3	2	1	-10921639	134.286	133	99	172	2820	19.021	4.800	0.110	1.403
ID90437	90437	8	32.058	26.270	37.950	0	3	3	2	1	-10921639	128.619	124	93	172	2701	20.889	2.000	0.098	1.102
ID90436	90436	9	35.755	20.900	36.263	0	3	3	2	1	-10921639	142.000	140	108	181	2982	20.342	2.000	0.107	1.349
ID90438	90438	10	35.464	0.000	44.000	0	3	3	2	1	-10921639	116.762	118	96	151	2452	17.464	4.800	0.196	2.196
ID90427	90427	1	49.087	24.126	13.983	0	3	3	2	1	-10921639	191.429	188	124	225	4020	25.760	4.800	0.127	1.671
ID90426	90426	11	34.890	17.907	13.745	0	3	3	2	1	-10921639	151.667	147	126	194	3185	19.148	2.000	0.094	1.358
ID90429	90429	3	67.824	35.689	13.864	0	3	3	2	1	-10921639	204.714	201	153	255	4299	31.850	4.800	0.180	1.959
ID90428	90428	0	48.722	29.862	14.395	0	3	3	2	1	-10921639	178.429	178	116	224	3747	32.428	4.800	0.127	1.239
ID90431	90431	2	47.768	49.996	16.522	0	3	3	2	1	-10921639	162.429	161	120	209	3411	27.057	2.000	0.141	1.487
ID90430	90430	5	29.529	43.482	16.951	0	3	3	2	1	-10921639	148.905	153	114	181	3127	21.000	2.000	0.082	1.079
ID90417	90417	None	27.013	29.128	20.876	0	4	4	2	1	-10921639	149.333	150	107	185	3136	20.470	2.000	0.071	0.964
ID90416	90416	12	28.742	37.240	18.794	0	4	4	2	1	-10921639	156.000	154	114	195	3276	23.486	2.000	0.057	0.721
ID90419	90419	7	41.536	49.869	33.714	0	4	4	2	1	-10921639	132.571	126	94	178	2784	22.556	2.000	0.146	1.498
ID90418	90418	None	28.109	13.152	24.043	0	4	4	2	1	-10921639	151.190	152	125	191	3175	19.413	7.600	0.064	0.938
ID90421	90421	10	27.239	0.000	44.000	0	4	4	2	1	-10921639	109.762	106	91	139	2305	15.805	4.800	0.158	1.900
ID90420	90420	9	35.248	20.809	35.862	0	4	4	2	1	-10921639	148.238	146	113	196	3113	21.321	2.000	0.097	1.224
ID90411	90411	3	53.801	35.493	14.168	0	4	4	2	1	-10921639	193.524	197	124	230	4064	30.794	4.800	0.148	1.620
ID90410	90410	11	30.297	17.226	13.620	0	4	4	2	1	-10921639	136.381	135	104	170	2864	19.500	2.000	0.094	1.205
ID90413	90413	0	39.513	29.980	14.638	0	4	4	2	1	-10921639	174.000	171	137	221	3654	23.065	2.000	0.086	1.189
ID90412	90412	1	40.761	24.253	14.924	0	4	4	2	1	-10921639	183.000	176	156	224	3843	18.574	4.800	0.106	1.892
ID90415	90415	5	30.630	44.000	17.000	0	4	4	2	1	-10921639	154.238	153	120	195	3239	19.738	4.800	0.097	1.385
ID90414	90414	2	47.340	49.503	16.431	0	4	4	2	1	-10921639	160.238	157	108	212	3365	32.367	4.800	0.143	1.238
ID90357	90357	11	36.018	17.774	13.586	0	5	5	2	1	-10921639	146.048	143	116	177	3067	18.454	2.000	0.108	1.538
ID90356	90356	3	46.812	35.902	13.487	0	5	5	2	1	-10921639	164.238	177	96	217	3449	36.378	4.800	0.148	1.166
ID90359	90359	0	39.632	30.069	14.600	0	5	5	2	1	-10921639	171.667	164	132	204	3605	20.778	2.000	0.102	1.524
ID90358	90358	1	38.312	24.468	13.998	0	5	5	2	1	-10921639	166.571	171	104	212	3498	28.901	4.800	0.102	1.063
ID90361	90361	13	30.167	48.700	24.789	0	5	5	2	1	-10921639	137.381	135	104	169	2885	16.533	4.800	0.104	1.570
ID90360	90360	2	47.992	49.434	16.499	0	5	5	2	1	-10921639	161.095	165	103	209	3383	27.359	4.800	0.141	1.458
ID90363	90363	9	28.402	21.416	35.468	0	5	5	2	1	-10921639	139.286	142	114	166	2925	18.475	2.000	0.083	1.150
ID90362	90362	7	37.730	49.965	34.206	0	5	5	2	1	-10921639	131.190	126	108	162	2755	17.623	2.000	0.133	1.753
ID90365	90365	10	31.960	0.000	44.000	0	5	5	2	1	-10921639	110.857	110	88	138	2328	15.888	6.276	0.182	2.144
ID90364	90364	None	27.915	27.280	36.564	0	5	5	2	1	-10921639	133.381	133	107	162	2801	16.114	4.800	0.104	1.566
ID90353	90353	10	29.163	0.000	44.000	0	6	6	2	1	-10921639	99.905	104	81	125	2098	12.911	6.243	0.230	2.892
ID90352	90352	9	35.300	21.440	36.388	0	6	6	2	1	-10921639	130.619	124	96	181	2743	23.344	2.000	0.104	1.058
ID90345	90345	3	44.696	36.203	13.813	0	6	6	2	1	-10921639	163.190	164	130	198	3427	20.349	4.800	0.144	2.018
ID90347	90347	0	29.586	30.081	14.569	0	6	6	2	1	-10921639	169.667	171	123	195	3563	19.111	2.000	0.083	1.364
ID90346	90346	1	31.678	24.294	14.770	0	6	6	2	1	-10921639	172.667	173	137	201	3626	17.995	6.300	0.087	1.529
ID90349	90349	None	30.940	44.598	17.532	0	6	6	2	1	-10921639	144.571	147	117	170	3036	17.203	4.800	0.102	1.553
ID90348	90348	2	48.522	50.244	16.059	0	6	6	2	1	-10921639	146.762	147	98	195	3082	24.060	4.800	0.158	1.666
ID90351	90351	7	38.512	50.312	33.819	0	6	6	2	1	-10921639	124.810	121	90	162	2621	19.740	2.000	0.149	1.638
ID90350	90350	13	30.516	48.980	25.013	0	6	6	2	1	-10921639	130.762	131	107	166	2746	15.375	7.600	0.100	1.550
ID90449	90449	7	36.797	49.337	33.557	0	7	7	2	1	-10921639	123.857	121	102	171	2601	19.171	4.800	0.143	1.620
ID90448	90448	13	43.270	48.636	25.024	0	7	7	2	1	-10921639	145.619	146	112	196	3058	22.833	4.800	0.141	1.575
ID90450	90450	10	32.179	0.000	44.000	0	7	7	2	1	-10921639	90.952	92	75	116	1910	10.740	6.314	0.262	3.518
ID90445	90445	3	37.795	35.567	13.688	0	7	7	2	1	-10921639	154.762	153	117	197	3250	22.629	4.800	0.126	1.532
ID90444	90444	1	35.234	24.317	14.231	0	7	7	2	1	-10921639	156.190	153	115	204	3280	26.017	2.000	0.089	0.981
ID90447	90447	2	31.589	49.576	16.255	0	7	7	2	1	-10921639	128.000	133	86	172	2688	23.397	6.145	0.106	1.046
ID90446	90446	0	37.092	29.739	15.120	0	7	7	2	1	-10921639	170.619	172	138	204	3583	19.921	4.800	0.107	1.657
ID90441	90441	2	31.875	49.133	16.710	0	8	8	2	1	-10921639	131.524	128	113	158	2762	15.214	4.800	0.110	1.720
ID90440	90440	0	37.648	30.628	14.614	0	8	8	2	1	-10921639	166.048	162	128	220	3487	21.539	2.000	0.093	1.311
ID90443	90443	10	37.266	0.000	44.000	0	8	8	2	1	-10921639	78.667	85	52	120	1652	20.242	2.000	0.300	1.795
ID90442	90442	13	29.805	47.874	25.145	0	8	8	2	1	-10921639	135.429	136	112	172	2844	15.371	4.800	0.096	1.547
ID90439	90439	1	31.439	24.208	14.254	0	8	8	2	1	-10921639	148.048	152	105	186	3109	23.640	4.800	0.096	1.094
ID90379	90379	0	45.482	30.564	14.529	0	9	9	2	1	-10921639	171.333	169	130	211	3598	24.198	4.800	0.129	1.618
ID90378	90378	3	27.567	35.774	13.207	0	9	9	2	1	-10921639	123.667	134	81	162	2597	24.123	3.200	0.102	0.945
ID90381	90381	14	33.932	21.821	36.250	0	9	9	2	1	-10921639	118.905	116	95	150	2497	17.155	2.000	0.124	1.526
ID90380	90380	13	30.349	48.135	24.921	0	9	9	2	1	-10921639	133.143	131	114	169	2796	15.860	4.800	0.105	1.592
ID90382	90382	10	39.778	0.000	44.000	0	9	9	2	1	-10921639	76.571	81	49	115	1608	19.941	4.800	0.336	1.930
ID90425	90425	14	29.155	21.725	35.728	0	10	10	2	1	-10921639	112.952	112	85	141	2372	16.548	4.800	0.140	1.677
ID90424	90424	None	27.779	50.532	16.009	0	10	10	2	1	-10921639	107.667	106	71	137	2261	21.093	4.800	0.123	1.117
ID90423	90423	0	38.633	30.421	14.779	0	10	10	2	1	-10921639	158.095	157	129	214	3320	22.127	2.000	0.114	1.460
ID90422	90422	3	35.269	35.457	14.199	0	10	10	2	1	-10921639	145.952	147	97	184	3065	22.019	4.800	0.119	1.414
ID90355	90355	15	29.230	30.994	21.052	0	11	11	2	1	-10921639	151.381	158	118	176	3179	18.046	4.800	0.091	1.405
ID90354	90354	0	37.688	29.908	14.964	0	11	11	2	1	-10921639	148.571	146	116	185	3120	21.056	2.000	0.104	1.328
ID90455	90455	15	29.860	29.222	21.021	0	12	12	2	1	-10921639	153.238	153	125	181	3218	16.799	2.000	0.087	1.454
ID90454	90454	None	27.118	35.844	14.271	0	12	12	2	1	-10921639	124.286	128	90	155	2610	20.780	4.800	0.107	1.157
ID90453	90453	15	31.548	32.040	20.724	0	13	13	2	1	-10921639	156.571	156	104	190	3288	26.072	2.000	0.089	0.980
ID90452	90452	None	28.350	50.688	16.312	0	13	13	2	1	-10921639	92.190	93	51	124	1936	23.366	4.800	0.143	0.985
ID90451	90451	0	28.457	30.527	14.897	0	13	13	2	1	-10921639	141.524	144	112	174	2972	17.486	4.800	0.097	1.426
ID90457	90457	None	27.771	44.359	17.293	0	14	14	2	1	-10921639	112.000	113	69	152	2352	20.465	2.000	0.098	0.980
ID90456	90456	0	29.217	30.827	14.852	0	14	14	2	1	-10921639	135.714	132	102	168	2850	16.835	4.800	0.096	1.406
ID90458	90458	15	35.058	33.878	20.596	0	14	14	2	1	-10921639	151.238	154	103	190	3176	25.165	4.800	0.104	1.134
ID90475	90475	15	36.848	34.678	19.747	0	15	15	2	1	-10921639	152.857	162	95	184	3210	26.456	4.800	0.128	1.309
ID90474	90474	0	32.650	30.421	15.048	0	15	15	2	1	-10921639	147.810	146	120	185	3104	17.648	4.800	0.105	1.591
ID90464	90464	15	36.806	34.084	20.065	0	16	16	2	1	-10921639	148.571	146	112	186	3120	21.099	4.800	0.119	1.492
ID90463	90463	None	29.498	49.385	16.732	0	16	16	2	1	-10921639	106.429	104	79	137	2235	15.138	6.239	0.135	1.676
ID90462	90462	0	45.884	30.288	15.425	0	16	16	2	1	-10921639	142.857	140	86	197	3000	31.908	2.000	0.138	1.089
ID90459	90459	0	50.201	29.946	15.019	0	17	17	2	1	-10921639	149.857	144	110	206	3147	26.135	2.000	0.147	1.469
ID90468	90468	0	53.911	30.105	15.651	0	18	18	2	1	-10921639	158.381	152	115	215	3326	27.414	4.800	0.161	1.600
ID90467	90467	None	29.770	36.225	13.324	0	18	18	2	1	-10921639	98.619	102	49	133	2071	25.986	4.800	0.139	0.928
ID90476	90476	0	38.845	29.735	15.513	0	19	19	2	1	-10921639	145.048	143	105	187	3046	21.567	2.000	0.116	1.397
ID90465	90465	0	45.554	29.854	15.134	0	20	20	2	1	-10921639	152.095	151	118	195	3194	22.343	4.800	0.147	1.746
ID90466	90466	17	33.234	48.940	17.065	0	20	20	2	1	-10921639	105.381	105	82	132	2213	15.737	4.800	0.156	1.810
ID90469	90469	0	36.569	30.237	14.735	0	21	21	2	1	-10921639	153.190	153	130	183	3217	16.351	4.800	0.129	2.139
ID90471	90471	None	28.566	42.977	17.062	0	21	21	2	1	-10921639	102.571	99	79	135	2154	15.558	2.000	0.111	1.320
ID90470	90470	17	28.819	48.793	16.312	0	21	21	2	1	-10921639	97.714	96	65	128	2052	18.025	4.800	0.142	1.350
ID90461	90461	0	42.890	30.118	14.586	0	22	22	2	1	-10921639	162.048	161	128	194	3403	19.242	4.800	0.136	2.016
ID90460	90460	16	32.267	36.241	13.817	0	22	22	2	1	-10921639	128.190	131	85	159	2692	21.255	2.000	0.115	1.241
ID90473	90473	16	33.214	36.626	13.719	0	23	23	2	1	-10921639	123.286	128	76	158	2589	23.631	2.000	0.128	1.180
ID90472	90472	0	43.048	30.914	13.629	0	23	23	2	1	-10921639	150.381	148	117	185	3158	20.014	4.800	0.141	1.856
ID90477	90477	16	52.175	36.316	13.442	0	24	24	2	1	-10921639	135.143	139	68	189	2838	34.939	4.800	0.188	1.225
ID90479	90479	18	36.638	43.368	16.901	0	24	24	2	1	-10921639	112.286	107	77	154	2358	21.457	2.000	0.139	1.276
ID90478	90478	0	34.127	29.845	14.105	0	24	24	2	1	-10921639	147.333	152	107	169	3094	18.739	4.800	0.121	1.700
ID90497	90497	18	29.833	43.457	16.891	0	25	25	2	1	-10921639	109.429	115	71	144	2298	19.914	2.000	0.122	1.192
ID90496	90496	None	29.146	24.833	15.030	0	25	25	2	1	-10921639	135.333	132	106	157	2842	15.249	4.800	0.112	1.786
ID90495	90495	16	60.009	36.357	13.611	0	25	25	2	1	-10921639	150.000	143	113	198	3150	25.706	4.800	0.219	2.097
ID90489	90489	16	66.112	36.044	13.681	0	26	26	2	1	-10921639	150.952	142	114	212	3170	28.994	4.800	0.229	1.937
ID90488	90488	0	39.326	28.796	13.956	0	26	26	2	1	-10921639	134.238	135	88	173	2819	22.212	4.800	0.140	1.480
ID90490	90490	18	31.975	43.500	17.282	0	26	26	2	1	-10921639	120.571	121	92	150	2532	16.197	4.800	0.136	1.777
ID90481	90481	16	55.684	36.270	13.367	0	27	27	2	1	-10921639	135.000	137	60	187	2835	35.999	4.800	0.212	1.314
ID90480	90480	0	40.458	30.241	13.259	0	27	27	2	1	-10921639	130.952	133	74	174	2750	30.032	4.800	0.153	1.155
ID90482	90482	18	29.289	43.055	16.775	0	27	27	2	1	-10921639	110.143	108	77	140	2313	17.176	3.200	0.126	1.435
ID90499	90499	16	59.555	36.204	13.286	0	28	28	2	1	-10921639	131.905	137	64	183	2770	35.555	4.800	0.245	1.462
ID90498	90498	0	32.088	30.000	13.000	0	28	28	2	1	-10921639	123.048	131	63	177	2584	28.412	4.800	0.135	1.031
ID90501	90501	18	32.706	43.058	17.411	0	28	28	2	1	-10921639	106.286	98	81	152	2232	18.916	2.000	0.129	1.285
ID90500	90500	19	36.886	27.892	13.950	0	28	28	2	1	-10921639	135.429	139	87	177	2844	23.823	2.000	0.118	1.202
ID90483	90483	19	43.761	27.884	13.304	0	29	29	2	1	-10921639	124.381	126	59	181	2612	33.116	4.800	0.159	1.030
ID90485	90485	None	29.307	24.747	15.710	0	29	29	2	1	-10921639	129.714	129	102	166	2724	15.288	7.600	0.101	1.555
ID90484	90484	16	64.213	36.241	12.906	0	29	29	2	1	-10921639	126.952	128	75	181	2666	31.582	4.800	0.266	1.687
ID90487	90487	None	27.318	33.274	20.930	0	29	29	2	1	-10921639	105.857	103	87	140	2223	14.357	2.000	0.109	1.451
ID90486	90486	18	31.967	43.264	17.832	0	29	29	2	1	-10921639	112.667	114	74	141	2366	16.350	4.800	0.139	1.678
ID90491	90491	0	27.841	30.840	12.356	0	30	30	2	1	-10921639	106.381	108	46	146	2234	30.860	4.800	0.128	0.780
ID90493	90493	19	43.334	26.488	13.795	0	30	30	2	1	-10921639	140.190	147	94	190	2944	24.382	4.800	0.156	1.555
ID90492	90492	16	58.278	36.150	12.781	0	30	30	2	1	-10921639	125.381	132	73	174	2633	30.382	4.800	0.246	1.632
ID90494	90494	18	37.066	43.376	17.621	0	30	30	2	1	-10921639	117.524	120	87	155	2468	19.541	4.800	0.151	1.578
ID90513	90513	18	41.020	42.730	17.551	0	31	31	2	1	-10921639	116.762	115	82	161	2452	22.278	4.800	0.172	1.536
ID90512	90512	19	35.597	26.132	14.310	0	31	31	2	1	-10921639	131.476	134	98	166	2761	18.305	4.800	0.139	1.748
ID90511	90511	16	59.692	35.878	12.922	0	31	31	2	1	-10921639	125.810	128	79	173	2642	29.710	4.800	0.260	1.747
ID90510	90510	0	27.583	31.040	12.070	0	31	31	2	1	-10921639	97.857	98	51	135	2055	24.082	2.000	0.115	0.838
ID90505	90505	18	57.421	42.898	17.092	0	32	32	2	1	-10921639	134.571	129	87	202	2826	28.202	4.800	0.208	1.644
ID90504	90504	None	29.607	25.050	16.666	0	32	32	2	1	-10921639	138.000	138	108	170	2898	17.146	4.800	0.105	1.536
ID90506	90506	None	29.051	9.000	44.000	0	32	32	2	1	-10921639	59.714	61	40	89	1254	12.174	4.800	0.300	2.266
ID90503	90503	19	32.284	25.970	13.806	0	32	32	2	1	-10921639	137.381	138	102	168	2885	18.840	6.353	0.106	1.399
ID90502	90502	16	59.984	35.976	12.906	0	32	32	2	1	-10921639	130.857	136	79	174	2748	29.006	4.800	0.248	1.792
ID90509	90509	18	56.177	42.757	17.555	0	33	33	2	1	-10921639	135.571	139	87	187	2847	31.077	2.000	0.199	1.449
ID90508	90508	16	44.987	36.056	13.090	0	33	33	2	1	-10921639	116.381	120	66	162	2444	25.864	4.800	0.189	1.429
ID90507	90507	19	35.982	25.465	13.234	0	33	33	2	1	-10921639	121.905	128	86	162	2560	23.933	4.800	0.140	1.249
ID90520	90520	None	36.143	8.000	44.000	0	34	34	2	1	-10921639	62.476	60	31	111	1312	20.868	2.000	0.300	1.382
ID90517	90517	19	39.803	25.665	12.811	0	34	34	2	1	-10921639	121.143	125	83	161	2544	26.171	2.000	0.123	1.017
ID90519	90519	18	44.430	43.123	17.247	0	34	34	2	1	-10921639	123.095	116	83	166	2585	22.483	2.000	0.178	1.653
ID90518	90518	16	45.006	35.781	12.882	0	34	34	2	1	-10921639	118.429	115	78	164	2487	22.631	4.800	0.186	1.639
ID90516	90516	18	43.926	43.069	17.213	0	35	35	2	1	-10921639	121.333	118	80	168	2548	22.566	2.000	0.167	1.539
ID90515	90515	16	46.387	35.770	12.643	0	35	35	2	1	-10921639	117.429	115	83	164	2466	24.250	2.000	0.186	1.516
ID90514	90514	19	40.573	25.344	13.010	0	35	35	2	1	-10921639	123.429	125	87	159	2592	22.500	4.800	0.176	1.645
ID90521	90521	19	38.174	24.625	13.416	0	36	36	2	1	-10921639	115.095	107	78	162	2417	25.239	4.800	0.166	1.301
ID90523	90523	18	44.103	42.998	17.702	0	36	36	2	1	-10921639	115.238	106	84	160	2420	24.688	2.000	0.164	1.318
ID90522	90522	16	56.638	35.731	13.270	0	36	36	2	1	-10921639	125.762	124	65	187	2641	36.120	2.000	0.202	1.169
ID90524	90524	20	31.175	7.000	44.000	0	36	36	2	1	-10921639	55.667	52	30	93	1169	18.145	2.000	0.293	1.389
ID90525	90525	16	62.345	35.724	13.205	0	37	37	2	1	-10921639	134.429	134	73	201	2823	34.921	2.000	0.225	1.416
ID90527	90527	20	34.024	6.000	44.000	0	37	37	2	1	-10921639	65.429	65	40	97	1374	16.931	2.000	0.288	1.728
ID90526	90526	18	45.790	43.026	17.295	0	37	37	2	1	-10921639	127.143	128	92	171	2670	23.118	4.800	0.175	1.642
ID90532	90532	20	34.942	6.000	44.000	0	38	38	2	1	-10921639	69.905	66	41	101	1468	19.794	2.000	0.274	1.518
ID90531	90531	18	52.647	43.154	17.547	0	38	38	2	1	-10921639	136.095	138	95	192	2858	28.839	4.800	0.187	1.486
ID90530	90530	16	61.165	35.924	13.379	0	38	38	2	1	-10921639	144.429	150	71	195	3033	35.438	4.800	0.229	1.517
ID90529	90529	18	55.009	43.049	16.908	0	39	39	2	1	-10921639	138.571	138	92	194	2910	26.351	2.000	0.194	1.712
ID90528	90528	16	69.572	36.246	13.328	0	39	39	2	1	-10921639	162.905	160	88	238	3421	42.218	4.800	0.211	1.343
ID90537	90537	21	48.940	33.495	13.708	0	40	40	2	1	-10921639	153.762	153	88	198	3229	31.815	4.800	0.157	1.313
ID90536	90536	16	60.841	36.152	13.509	0	40	40	2	1	-10921639	174.714	178	111	220	3669	27.686	4.800	0.198	2.082
ID90538	90538	18	53.132	42.994	17.188	0	40	40	2	1	-10921639	136.143	134	92	186	2859	26.098	4.800	0.202	1.755
ID90553	90553	None	30.019	25.605	14.744	0	41	41	2	1	-10921639	126.095	131	96	146	2648	14.990	4.800	0.130	1.941
ID90552	90552	16	61.755	36.158	13.364	0	41	41	2	1	-10921639	158.333	160	87	230	3325	41.063	2.000	0.169	1.117
ID90554	90554	18	63.215	42.872	16.716	0	41	41	2	1	-10921639	140.429	147	90	197	2949	33.105	2.000	0.226	1.565
ID90551	90551	21	28.486	32.004	12.584	0	41	41	2	1	-10921639	137.048	142	101	172	2878	20.711	4.800	0.113	1.342
ID90541	90541	21	35.422	30.370	13.035	0	42	42	2	1	-10921639	128.000	136	85	167	2688	24.753	4.800	0.135	1.226
ID90543	90543	18	45.632	43.107	17.208	0	42	42	2	1	-10921639	126.762	122	89	167	2662	23.377	4.800	0.177	1.634
ID90542	90542	16	38.606	36.599	13.006	0	42	42	2	1	-10921639	140.429	140	98	173	2949	22.310	4.800	0.141	1.558
ID90540	90540	18	48.865	42.969	16.691	0	43	43	2	1	-10921639	133.571	139	90	180	2805	28.026	4.800	0.174	1.416
ID90539	90539	16	39.293	35.964	13.017	0	43	43	2	1	-10921639	131.571	138	87	178	2763	25.545	2.000	0.124	1.136
ID90549	90549	18	51.476	43.137	16.850	0	44	44	2	1	-10921639	142.429	142	105	187	2991	23.088	4.800	0.186	1.932
ID90548	90548	16	36.975	36.043	12.846	0	44	44	2	1	-10921639	125.762	123	92	164	2641	19.388	2.000	0.134	1.531
ID90550	90550	22	30.814	33.473	20.981	0	44	44	2	1	-10921639	124.524	120	95	171	2615	20.420	2.000	0.099	1.094
ID90545	90545	16	44.888	36.107	12.855	0	45	45	2	1	-10921639	130.143	129	99	164	2733	21.129	2.000	0.172	1.811
ID90544	90544	23	39.304	24.190	12.565	0	45	45	2	1	-10921639	117.333	115	84	146	2464	20.165	4.800	0.185	1.820
ID90547	90547	22	30.775	33.138	20.699	0	45	45	2	1	-10921639	128.095	128	94	156	2690	18.849	4.800	0.112	1.372
ID90546	90546	18	56.573	43.395	17.138	0	45	45	2	1	-10921639	149.000	150	108	189	3129	25.882	4.800	0.202	1.931
ID90533	90533	23	48.182	24.492	12.392	0	46	46	2	1	-10921639	115.381	119	57	175	2423	35.055	2.000	0.192	1.060
ID90535	90535	18	70.788	43.382	17.032	0	46	46	2	1	-10921639	157.810	159	100	221	3314	34.915	4.800	0.233	1.707
ID90534	90534	16	72.658	36.222	13.124	0	46	46	2	1	-10921639	146.000	142	93	230	3066	38.610	2.000	0.236	1.443
ID90557	90557	18	68.698	43.690	16.730	0	47	47	2	1	-10921639	162.810	158	115	226	3419	30.664	4.800	0.228	1.973
ID90556	90556	16	80.506	36.359	13.359	0	47	47	2	1	-10921639	166.524	165	106	247	3497	43.705	4.800	0.252	1.534
ID90555	90555	23	63.819	24.235	12.568	0	47	47	2	1	-10921639	141.667	137	95	216	2975	34.276	2.000	0.206	1.413
ID90561	90561	None	30.447	34.105	21.230	0	48	48	2	1	-10921639	124.048	124	101	148	2605	12.500	4.800	0.143	2.490
ID90560	90560	18	54.905	43.304	16.348	0	48	48	2	1	-10921639	145.190	143	88	204	3049	31.597	4.800	0.187	1.449
ID90559	90559	16	97.952	36.137	13.003	0	48	48	2	1	-10921639	181.476	167	123	255	3811	46.006	2.000	0.291	1.777
ID90558	90558	23	73.389	24.192	12.376	0	48	48	2	1	-10921639	149.810	152	86	223	3146	40.777	2.000	0.265	1.539
ID90577	90577	23	77.054	24.187	12.646	0	49	49	2	1	-10921639	160.952	144	122	242	3380	33.507	4.800	0.253	1.943
ID90579	90579	18	40.887	43.062	16.150	0	49	49	2	1	-10921639	131.143	126	96	170	2754	22.274	4.800	0.152	1.554
ID90578	90578	16	93.683	36.085	13.071	0	49	49	2	1	-10921639	176.333	170	114	255	3703	44.084	2.000	0.280	1.752
ID90581	90581	26	30.655	21.137	31.323	0	49	49	2	1	-10921639	93.905	93	59	128	1972	17.490	2.000	0.151	1.412
ID90580	90580	25	29.626	48.421	16.880	0	49	49	2	1	-10921639	117.095	120	83	144	2459	19.432	4.800	0.129	1.374
ID90563	90563	16	94.739	36.232	13.221	0	50	50	2	1	-10921639	177.810	170	112	255	3734	47.764	2.000	0.280	1.630
ID90562	90562	23	78.946	24.562	12.809	0	50	50	2	1	-10921639	162.143	159	99	249	3405	44.851	2.000	0.232	1.361
ID90565	90565	24	33.012	20.389	16.259	0	50	50	2	1	-10921639	130.048	129	85	172	2731	24.270	7.600	0.115	1.103
ID90564	90564	None	27.574	17.985	14.165	0	50	50	2	1	-10921639	96.810	93	58	138	2033	26.996	7.600	0.091	0.601
ID90567	90567	25	60.697	48.520	16.782	0	50	50	2	1	-10921639	136.476	148	79	206	2866	40.262	2.000	0.214	1.194
ID90566	90566	18	29.853	43.520	16.414	0	50	50	2	1	-10921639	127.333	123	68	175	2674	27.191	4.800	0.124	1.033
ID90569	90569	26	41.598	21.496	31.499	0	50	50	2	1	-10921639	111.000	115	70	156	2331	25.931	2.000	0.174	1.266
ID90568	90568	27	34.077	14.448	22.311	0	50	50	2	1	-10921639	78.810	78	45	117	1655	23.394	4.800	0.212	1.180
ID90576	90576	26	53.544	21.490	31.257	0	51	51	2	1	-10921639	117.762	111	64	188	2473	35.277	2.000	0.194	1.083
ID90571	90571	16	90.409	36.123	13.325	0	51	51	2	1	-10921639	181.381	177	116	255	3809	47.782	2.000	0.257	1.551
ID90570	90570	23	70.024	24.922	12.984	0	51	51	2	1	-10921639	159.571	162	98	245	3351	39.008	2.000	0.197	1.348
ID90573	90573	18	39.873	43.120	16.171	0	51	51	2	1	-10921639	125.524	120	97	158	2636	20.233	4.800	0.158	1.697
ID90572	90572	24	45.200	20.515	16.302	0	51	51	2	1	-10921639	157.238	158	117	195	3302	22.530	4.800	0.130	1.610
ID90575	90575	27	37.947	14.367	22.108	0	51	51	2	1	-10921639	89.857	88	57	125	1887	21.715	4.800	0.225	1.523
ID90574	90574	25	65.867	48.844	16.561	0	51	51	2	1	-10921639	141.714	144	86	207	2976	36.706	4.800	0.244	1.517
ID90609	90609	18	29.498	43.257	15.709	0	52	52	2	1	-10921639	123.238	125	98	149	2588	13.405	4.800	0.124	2.023
ID90608	90608	28	45.065	18.040	13.936	0	52	52	2	1	-10921639	122.714	123	78	181	2577	32.255	2.000	0.138	0.921
ID90611	90611	27	35.900	14.148	21.900	0	52	52	2	1	-10921639	91.524	89	60	126	1922	21.335	2.000	0.180	1.312
ID90610	90610	25	79.382	48.683	16.558	0	52	52	2	1	-10921639	158.000	149	87	233	3318	44.768	4.800	0.266	1.485
ID90613	90613	26	57.121	21.728	31.624	0	52	52	2	1	-10921639	124.667	118	80	184	2618	31.677	4.800	0.226	1.449
ID90612	90612	29	30.579	44.323	23.713	0	52	52	2	1	-10921639	99.905	97	74	136	2098	17.056	4.800	0.141	1.448
ID90607	90607	16	81.035	36.183	13.454	0	52	52	2	1	-10921639	180.762	174	117	255	3796	45.842	2.000	0.221	1.430
ID90606	90606	23	71.630	25.044	13.384	0	52	52	2	1	-10921639	169.571	166	102	247	3561	41.557	2.000	0.202	1.370
ID90583	90583	28	52.904	18.194	14.471	0	53	53	2	1	-10921639	139.048	142	83	206	2920	38.538	2.000	0.166	1.026
ID90582	90582	23	66.889	25.183	13.484	0	53	53	2	1	-10921639	176.857	173	106	235	3714	40.923	4.800	0.201	1.448
ID90585	90585	25	93.360	48.929	16.284	0	53	53	2	1	-10921639	180.952	184	101	255	3800	46.815	4.800	0.289	1.731
ID90584	90584	16	82.350	36.206	13.695	0	53	53	2	1	-10921639	194.619	189	138	255	4087	39.689	2.000	0.219	1.762
ID90587	90587	29	36.756	44.197	24.066	0	53	53	2	1	-10921639	103.762	100	71	148	2179	22.950	2.000	0.149	1.173
ID90586	90586	27	47.632	14.308	22.155	0	53	53	2	1	-10921639	108.905	102	65	153	2287	26.380	4.800	0.216	1.465
ID90589	90589	26	59.296	21.811	31.525	0	53	53	2	1	-10921639	130.762	124	78	191	2746	31.375	4.800	0.231	1.566
ID90588	90588	30	29.101	20.020	25.491	0	53	53	2	1	-10921639	102.857	97	76	137	2160	16.533	2.000	0.132	1.449
ID90593	90593	25	98.025	48.936	16.303	0	54	54	2	1	-10921639	187.190	186	124	255	3931	46.180	4.800	0.295	1.845
ID90592	90592	16	80.454	35.778	13.689	0	54	54	2	1	-10921639	187.714	191	134	255	3942	40.487	2.000	0.210	1.612
ID90595	90595	29	28.035	44.234	24.210	0	54	54	2	1	-10921639	104.571	103	71	140	2196	16.612	4.800	0.119	1.337
ID90594	90594	27	37.986	14.540	22.008	0	54	54	2	1	-10921639	110.000	100	83	149	2310	22.145	2.000	0.135	1.180
ID90597	90597	26	71.408	21.999	31.978	0	54	54	2	1	-10921639	144.571	134	102	223	3036	33.455	2.000	0.243	1.690
ID90596	90596	30	49.563	19.998	25.654	0	54	54	2	1	-10921639	122.905	115	87	180	2581	28.712	2.000	0.169	1.236
ID90591	90591	28	57.454	18.371	14.413	0	54	54	2	1	-10921639	149.905	157	89	222	3148	41.537	2.000	0.164	1.019
ID90590	90590	23	70.187	25.032	13.184	0	54	54	2	1	-10921639	168.857	158	108	247	3546	38.062	2.000	0.197	1.459
ID90615	90615	16	75.539	36.182	14.202	0	55	55	2	1	-10921639	181.762	180	136	255	3817	37.699	2.000	0.201	1.616
ID90614	90614	23	61.898	25.192	13.091	0	55	55	2	1	-10921639	164.429	176	101	223	3453	33.484	4.800	0.202	1.650
ID90617	90617	25	92.424	48.661	16.450	0	55	55	2	1	-10921639	190.286	198	95	255	3996	47.032	4.800	0.293	1.835
ID90616	90616	28	71.781	18.173	14.751	0	55	55	2	1	-10921639	164.667	160	95	250	3458	44.297	2.000	0.182	1.145
ID90619	90619	29	33.047	44.469	24.318	0	55	55	2	1	-10921639	109.429	105	83	150	2298	19.361	2.000	0.134	1.336
ID90618	90618	27	38.291	14.631	21.920	0	55	55	2	1	-10921639	119.762	110	95	159	2515	19.995	2.000	0.139	1.465
ID90621	90621	26	55.646	21.844	31.900	0	55	55	2	1	-10921639	138.571	133	108	185	2910	24.211	4.800	0.209	1.977
ID90620	90620	30	38.303	20.178	25.876	0	55	55	2	1	-10921639	120.286	114	99	168	2526	20.291	2.000	0.134	1.399
ID90622	90622	None	30.390	50.834	33.800	0	55	55	2	1	-10921639	55.810	58	23	92	1172	19.869	2.000	0.250	1.124
ID90599	90599	23	62.486	26.155	13.059	0	56	56	2	1	-10921639	159.048	159	108	219	3340	32.696	2.000	0.191	1.559
ID90598	90598	31	37.480	40.138	12.454	0	56	56	2	1	-10921639	115.857	121	51	185	2433	36.314	2.000	0.105	0.609
ID90601	90601	28	67.975	18.475	15.039	0	56	56	2	1	-10921639	170.143	161	104	250	3573	46.722	2.000	0.176	1.090
ID90600	90600	16	63.284	35.861	14.028	0	56	56	2	1	-10921639	172.333	170	129	242	3619	30.027	4.800	0.175	1.707
ID90603	90603	27	46.869	14.826	22.116	0	56	56	2	1	-10921639	138.571	130	111	187	2910	21.449	4.800	0.160	1.785
ID90602	90602	25	95.119	48.378	16.069	0	56	56	2	1	-10921639	201.238	203	137	255	4226	39.127	4.800	0.287	2.292
ID90605	90605	26	49.842	21.663	31.819	0	56	56	2	1	-10921639	134.762	129	101	186	2830	23.833	4.800	0.186	1.772
ID90604	90604	30	41.057	19.672	25.884	0	56	56	2	1	-10921639	118.238	114	79	175	2483	28.240	2.000	0.122	0.912
ID90625	90625	16	71.330	35.736	14.257	0	57	57	2	1	-10921639	185.952	187	134	252	3905	36.280	4.800	0.190	1.638
ID90624	90624	31	40.943	40.145	12.907	0	57	57	2	1	-10921639	137.905	141	76	206	2896	32.842	2.000	0.099	0.755
ID90627	90627	25	93.644	47.673	16.125	0	57	57	2	1	-10921639	200.238	197	114	255	4205	44.167	4.800	0.276	1.959
ID90626	90626	28	69.803	18.716	15.976	0	57	57	2	1	-10921639	194.000	195	149	255	4074	33.249	4.800	0.190	1.862
ID90629	90629	29	32.464	44.213	24.077	0	57	57	2	1	-10921639	119.333	122	94	162	2506	18.290	2.000	0.108	1.270
ID90628	90628	27	48.978	14.676	21.900	0	57	57	2	1	-10921639	144.524	136	111	188	3035	25.309	2.000	0.151	1.502
ID90631	90631	None	38.792	40.095	28.362	0	57	57	2	1	-10921639	120.905	117	81	160	2539	22.156	2.000	0.135	1.296
ID90630	90630	30	46.305	19.700	25.834	0	57	57	2	1	-10921639	133.190	128	87	189	2797	28.444	2.000	0.145	1.184
ID90632	90632	26	38.855	21.925	32.190	0	57	57	2	1	-10921639	125.667	126	95	168	2639	21.932	2.000	0.140	1.409
ID90623	90623	23	61.025	25.813	13.286	0	57	57	2	1	-10921639	161.333	155	101	211	3388	36.509	4.800	0.197	1.453
ID90641	90641	26	38.680	21.950	32.260	0	58	58	2	1	-10921639	133.905	135	102	166	2812	20.204	4.800	0.141	1.641
ID90640	90640	30	52.044	19.855	26.017	0	58	58	2	1	-10921639	145.524	141	115	209	3056	26.317	2.000	0.160	1.523
ID90633	90633	23	58.376	26.770	13.057	0	58	58	2	1	-10921639	150.524	144	88	231	3161	38.154	2.000	0.155	1.059
ID90635	90635	16	52.716	36.227	14.146	0	58	58	2	1	-10921639	173.619	175	115	217	3646	28.248	4.800	0.154	1.639
ID90634	90634	31	44.689	39.649	13.154	0	58	58	2	1	-10921639	143.048	159	57	192	3004	41.768	2.000	0.136	0.821
ID90637	90637	25	93.407	47.308	15.974	0	58	58	2	1	-10921639	200.333	199	142	255	4207	41.763	4.800	0.259	1.971
ID90636	90636	28	68.305	18.401	15.338	0	58	58	2	1	-10921639	181.714	177	110	248	3816	44.494	2.000	0.181	1.255
ID90639	90639	29	31.619	44.359	23.734	0	58	58	2	1	-10921639	118.714	119	85	157	2493	18.399	4.800	0.126	1.443
ID90638	90638	27	64.656	14.646	21.741	0	58	58	2	1	-10921639	161.952	154	104	223	3401	35.383	2.000	0.184	1.425
ID90657	90657	16	48.077	37.541	13.994	0	59	59	2	1	-10921639	193.762	195	143	232	4069	24.809	4.800	0.165	2.211
ID90656	90656	31	55.585	39.213	13.425	0	59	59	2	1	-10921639	171.905	187	100	232	3610	41.921	4.800	0.163	1.149
ID90659	90659	25	88.979	47.289	16.325	0	59	59	2	1	-10921639	202.286	205	108	255	4248	48.087	4.800	0.254	1.702
ID90658	90658	28	71.987	18.222	15.037	0	59	59	2	1	-10921639	183.571	176	113	252	3855	40.968	4.800	0.195	1.462
ID90661	90661	30	52.724	19.883	25.995	0	59	59	2	1	-10921639	151.762	144	100	211	3187	27.172	2.000	0.159	1.530
ID90660	90660	27	58.939	14.492	22.006	0	59	59	2	1	-10921639	159.190	159	108	225	3343	34.425	4.800	0.187	1.456
ID90663	90663	35	29.424	8.971	39.664	0	59	59	2	1	-10921639	81.238	80	62	106	1706	13.809	4.800	0.188	1.862
ID90662	90662	26	34.078	22.546	33.041	0	59	59	2	1	-10921639	136.476	132	103	172	2866	21.226	6.271	0.123	1.403
ID90655	90655	23	49.635	25.924	13.297	0	59	59	2	1	-10921639	158.381	152	98	197	3326	30.688	4.800	0.169	1.496
ID90643	90643	23	61.366	27.487	13.244	0	60	60	2	1	-10921639	160.714	158	89	217	3375	36.528	4.800	0.198	1.456
ID90642	90642	32	32.802	22.909	12.193	0	60	60	2	1	-10921639	140.905	147	77	185	2959	28.915	4.800	0.106	0.936
ID90645	90645	16	45.215	36.517	14.316	0	60	60	2	1	-10921639	181.476	187	136	211	3811	20.427	4.800	0.151	2.328
ID90644	90644	31	43.695	38.620	13.348	0	60	60	2	1	-10921639	157.476	175	89	202	3307	36.709	4.800	0.136	1.027
ID90647	90647	25	81.388	46.861	16.498	0	60	60	2	1	-10921639	189.714	192	93	255	3984	51.876	4.800	0.233	1.382
ID90646	90646	28	59.232	18.149	15.285	0	60	60	2	1	-10921639	183.095	174	121	241	3845	34.888	4.800	0.161	1.456
ID90649	90649	None	28.956	43.803	23.236	0	60	60	2	1	-10921639	120.095	121	87	154	2522	17.785	2.000	0.103	1.259
ID90648	90648	27	48.386	14.846	21.971	0	60	60	2	1	-10921639	162.619	156	117	203	3415	24.669	2.000	0.133	1.552
ID90651	90651	33	34.702	40.602	28.771	0	60	60	2	1	-10921639	117.381	117	86	153	2465	21.046	2.000	0.127	1.258
ID90650	90650	30	40.350	19.598	25.721	0	60	60	2	1	-10921639	144.000	146	97	192	3024	25.811	2.000	0.123	1.223
ID90653	90653	34	33.708	27.771	32.168	0	60	60	2	1	-10921639	121.905	122	87	161	2560	22.709	2.000	0.116	1.113
ID90652	90652	26	35.371	22.264	31.406	0	60	60	2	1	-10921639	137.286	134	105	181	2883	23.975	2.000	0.104	1.083
ID90654	90654	35	32.724	9.151	38.007	0	60	60	2	1	-10921639	98.190	100	70	125	2062	17.660	6.288	0.178	1.684
ID90677	90677	23	47.486	27.153	13.187	0	61	61	2	1	-10921639	146.952	154	85	191	3086	32.843	2.000	0.159	1.225
ID90676	90676	32	28.074	22.471	12.155	0	61	61	2	1	-10921639	135.238	136	87	172	2840	24.429	2.000	0.079	0.807
ID90679	90679	28	68.380	18.079	15.860	0	61	61	2	1	-10921639	191.286	199	115	252	4017	42.108	4.800	0.187	1.430
ID90678	90678	31	53.721	38.728	13.363	0	61	61	2	1	-10921639	158.476	176	65	226	3328	46.494	2.000	0.144	0.858
ID90681	90681	27	45.834	14.626	21.733	0	61	61	2	1	-10921639	156.095	154	114	205	3278	26.861	2.000	0.135	1.379
ID90680	90680	25	77.746	47.169	16.588	0	61	61	2	1	-10921639	198.000	194	137	255	4158	40.019	4.800	0.225	1.816
ID90683	90683	33	36.073	40.779	28.973	0	61	61	2	1	-10921639	115.857	113	86	152	2433	19.635	2.000	0.139	1.440
ID90682	90682	30	49.267	19.964	25.994	0	61	61	2	1	-10921639	147.000	140	118	211	3087	25.434	2.000	0.146	1.469
ID90685	90685	34	34.836	27.474	32.345	0	61	61	2	1	-10921639	145.333	143	116	197	3052	21.490	2.000	0.092	1.138
ID90684	90684	26	43.040	22.771	31.820	0	61	61	2	1	-10921639	161.667	154	126	207	3395	20.865	4.800	0.130	1.782
ID90687	90687	35	33.982	7.309	35.998	0	61	61	2	1	-10921639	100.714	101	71	134	2115	16.811	4.800	0.162	1.667
ID90686	90686	36	33.328	2.598	36.403	0	61	61	2	1	-10921639	100.333	103	51	141	2107	23.410	2.000	0.137	1.032
ID90673	90673	34	46.305	27.561	31.854	0	62	62	2	1	-10921639	146.429	146	93	213	3075	34.714	2.000	0.119	0.894
ID90672	90672	33	40.318	40.707	28.491	0	62	62	2	1	-10921639	130.000	128	83	187	2730	28.183	2.000	0.113	0.934
ID90675	90675	36	40.417	3.227	35.804	0	62	62	2	1	-10921639	123.571	124	88	159	2595	17.025	4.800	0.172	2.133
ID90674	90674	26	46.465	22.753	33.316	0	62	62	2	1	-10921639	163.619	157	130	216	3436	23.107	2.000	0.121	1.529
ID90665	90665	31	61.772	37.852	13.145	0	62	62	2	1	-10921639	190.286	190	103	246	3996	39.870	4.800	0.179	1.449
ID90664	90664	37	38.978	25.468	13.194	0	62	62	2	1	-10921639	154.619	158	107	189	3247	25.305	4.800	0.129	1.394
ID90667	90667	28	75.098	18.187	15.483	0	62	62	2	1	-10921639	204.857	203	131	255	4302	40.879	4.800	0.205	1.706
ID90666	90666	23	45.674	27.907	13.613	0	62	62	2	1	-10921639	154.952	147	118	201	3254	27.207	4.800	0.143	1.425
ID90669	90669	27	41.967	14.931	21.881	0	62	62	2	1	-10921639	164.048	169	128	198	3445	22.418	4.800	0.125	1.624
ID90668	90668	25	74.326	46.310	16.735	0	62	62	2	1	-10921639	199.476	210	133	253	4189	38.015	4.800	0.213	1.846
ID90671	90671	30	66.904	20.124	26.156	0	62	62	2	1	-10921639	164.810	144	122	243	3461	35.281	2.000	0.179	1.419
ID90670	90670	None	43.501	44.150	23.148	0	62	62	2	1	-10921639	133.667	130	99	192	2807	25.848	2.000	0.133	1.213
ID90689	90689	23	50.893	27.781	13.336	0	63	63	2	1	-10921639	163.000	166	98	215	3423	34.924	2.000	0.143	1.166
ID90688	90688	37	44.961	24.416	12.955	0	63	63	2	1	-10921639	157.429	171	117	203	3306	28.135	2.000	0.127	1.258
ID90691	90691	28	61.399	18.151	16.486	0	63	63	2	1	-10921639	193.619	201	138	233	4066	31.358	4.800	0.180	1.879
ID90690	90690	31	53.549	37.789	13.479	0	63	63	2	1	-10921639	185.476	185	102	248	3895	44.827	4.800	0.148	1.068
ID90693	90693	27	40.590	14.375	21.775	0	63	63	2	1	-10921639	154.143	157	98	195	3237	26.390	4.800	0.141	1.442
ID90692	90692	25	81.295	46.722	16.795	0	63	63	2	1	-10921639	199.952	199	147	255	4199	38.600	4.800	0.230	1.939
ID90695	90695	33	44.636	40.511	28.358	0	63	63	2	1	-10921639	133.000	130	90	194	2793	31.257	2.000	0.117	0.892
ID90694	90694	30	64.209	19.964	26.173	0	63	63	2	1	-10921639	171.810	174	123	239	3608	31.394	2.000	0.178	1.655
ID90697	90697	34	38.612	27.523	31.837	0	63	63	2	1	-10921639	144.095	140	93	195	3026	30.703	2.000	0.112	0.948
ID90696	90696	26	42.681	22.862	32.436	0	63	63	2	1	-10921639	167.143	164	121	209	3510	26.839	2.000	0.109	1.224
ID90699	90699	36	27.102	3.451	36.190	0	63	63	2	1	-10921639	114.905	118	89	133	2413	10.949	4.800	0.149	2.725
ID90698	90698	38	30.060	57.219	32.189	0	63	63	2	1	-10921639	70.190	66	43	103	1474	16.092	4.800	0.217	1.555
ID90705	90705	30	65.843	19.889	26.190	0	64	64	2	1	-10921639	169.619	169	120	248	3562	36.268	2.000	0.163	1.311
ID90704	90704	27	40.908	13.065	21.704	0	64	64	2	1	-10921639	154.524	153	114	197	3245	22.629	4.800	0.130	1.566
ID90707	90707	34	49.047	27.574	31.511	0	64	64	2	1	-10921639	152.667	152	87	223	3206	40.074	2.000	0.121	0.821
ID90706	90706	33	48.516	40.571	28.312	0	64	64	2	1	-10921639	144.429	141	87	199	3033	31.706	2.000	0.142	1.135
ID90709	90709	38	46.600	57.978	32.670	0	64	64	2	1	-10921639	83.619	81	41	137	1756	26.690	2.000	0.279	1.368
ID90708	90708	26	37.287	22.693	33.085	0	64	64	2	1	-10921639	160.762	158	132	189	3376	20.940	2.000	0.106	1.470
ID90710	90710	36	38.209	2.711	36.296	0	64	64	2	1	-10921639	119.905	124	76	157	2518	21.995	4.800	0.167	1.559
ID90701	90701	31	56.575	37.662	13.223	0	64	64	2	1	-10921639	175.000	187	78	241	3675	45.139	4.800	0.147	0.996
ID90700	90700	23	63.824	27.964	13.245	0	64	64	2	1	-10921639	173.619	170	104	237	3646	35.715	4.800	0.177	1.459
ID90703	90703	25	63.544	45.298	16.919	0	64	64	2	1	-10921639	185.857	195	125	247	3903	35.462	4.800	0.171	1.533
ID90702	90702	28	68.326	18.171	14.996	0	64	64	2	1	-10921639	195.190	204	128	253	4099	34.090	4.800	0.186	1.796
ID90721	90721	36	34.755	2.391	36.994	0	65	65	2	1	-10921639	120.952	123	86	148	2540	16.427	6.300	0.156	1.992
ID90720	90720	38	35.368	58.691	32.431	0	65	65	2	1	-10921639	87.476	93	37	122	1837	23.125	4.800	0.205	1.286
ID90711	90711	23	59.619	28.248	13.455	0	65	65	2	1	-10921639	179.857	177	113	241	3777	38.491	4.800	0.157	1.266
ID90713	90713	28	60.083	17.905	15.953	0	65	65	2	1	-10921639	188.048	194	134	229	3949	31.266	4.800	0.173	1.775
ID90712	90712	31	73.218	36.325	13.215	0	65	65	2	1	-10921639	211.333	221	151	255	4438	34.679	4.800	0.202	2.044
ID90715	90715	27	50.711	13.763	21.887	0	65	65	2	1	-10921639	164.095	165	133	211	3446	23.145	4.800	0.155	1.904
ID90714	90714	25	59.711	46.574	17.279	0	65	65	2	1	-10921639	185.000	186	105	238	3885	37.351	4.800	0.164	1.394
ID90717	90717	33	41.998	40.482	28.277	0	65	65	2	1	-10921639	140.476	143	105	180	2950	23.775	4.800	0.137	1.421
ID90716	90716	30	56.116	19.822	26.152	0	65	65	2	1	-10921639	171.429	164	120	226	3600	29.016	2.000	0.147	1.512
ID90719	90719	34	55.831	27.541	31.756	0	65	65	2	1	-10921639	164.286	166	104	232	3450	38.726	2.000	0.157	1.154
ID90718	90718	26	39.113	22.639	32.392	0	65	65	2	1	-10921639	172.381	172	132	209	3620	20.088	2.000	0.097	1.522
ID90723	90723	31	65.442	36.459	13.758	0	66	66	2	1	-10921639	210.476	220	158	255	4420	31.899	4.800	0.167	1.885
ID90722	90722	23	66.341	28.634	13.636	0	66	66	2	1	-10921639	199.667	192	131	255	4193	36.983	2.000	0.161	1.495
ID90725	90725	25	66.398	45.386	16.957	0	66	66	2	1	-10921639	204.857	206	144	255	4302	33.669	4.800	0.164	1.717
ID90724	90724	28	62.910	17.972	15.711	0	66	66	2	1	-10921639	182.000	185	113	248	3822	36.017	4.800	0.170	1.469
ID90727	90727	30	57.723	19.887	26.109	0	66	66	2	1	-10921639	172.762	167	135	240	3628	27.866	4.800	0.152	1.639
ID90726	90726	27	40.293	14.506	21.338	0	66	66	2	1	-10921639	165.381	164	124	201	3473	19.247	4.800	0.124	1.895
ID90729	90729	34	53.765	27.595	31.635	0	66	66	2	1	-10921639	162.571	169	101	229	3414	39.667	2.000	0.137	0.986
ID90728	90728	33	43.423	40.493	28.557	0	66	66	2	1	-10921639	148.571	150	99	190	3120	26.392	4.800	0.143	1.405
ID90731	90731	38	30.221	59.338	32.908	0	66	66	2	1	-10921639	87.143	84	63	120	1830	17.051	4.800	0.168	1.471
ID90730	90730	26	33.684	22.654	33.309	0	66	66	2	1	-10921639	160.810	162	107	204	3377	23.458	2.000	0.079	1.004
ID90732	90732	36	43.564	3.419	37.354	0	66	66	2	1	-10921639	106.286	112	59	144	2232	24.325	4.800	0.220	1.578
ID90737	90737	39	49.512	49.078	16.759	0	67	67	2	1	-10921639	168.286	168	114	209	3534	28.942	4.800	0.162	1.620
ID90736	90736	25	57.953	43.298	17.040	0	67	67	2	1	-10921639	186.524	188	129	230	3917	30.559	4.800	0.151	1.599
ID90739	90739	30	55.064	19.353	25.930	0	67	67	2	1	-10921639	167.286	160	120	230	3513	29.900	2.000	0.151	1.471
ID90738	90738	27	50.645	14.157	21.549	0	67	67	2	1	-10921639	171.429	175	126	209	3600	26.767	4.800	0.168	1.840
ID90741	90741	26	38.471	22.684	31.910	0	67	67	2	1	-10921639	169.095	168	133	213	3551	25.503	2.000	0.084	1.032
ID90740	90740	33	32.236	40.687	28.496	0	67	67	2	1	-10921639	143.667	148	108	178	3017	19.973	4.800	0.104	1.356
ID90743	90743	40	32.846	3.000	44.000	0	67	67	2	1	-10921639	111.000	112	77	143	2331	20.552	4.800	0.176	1.615
ID90742	90742	34	54.318	27.842	31.708	0	67	67	2	1	-10921639	171.238	161	106	233	3596	36.141	2.000	0.133	1.109
ID90733	90733	23	66.364	28.853	13.641	0	67	67	2	1	-10921639	208.190	206	143	255	4372	33.676	4.800	0.169	1.789
ID90735	90735	28	65.211	17.651	15.371	0	67	67	2	1	-10921639	185.857	186	121	250	3903	36.986	4.800	0.177	1.511
ID90734	90734	31	71.953	36.025	14.027	0	67	67	2	1	-10921639	212.048	212	152	255	4453	32.981	4.800	0.182	1.984
ID90759	90759	23	61.905	29.390	14.066	0	68	68	2	1	-10921639	211.571	220	138	255	4443	38.490	4.800	0.159	1.508
ID90758	90758	42	61.825	26.999	13.326	0	68	68	2	1	-10921639	200.810	197	137	255	4217	37.824	4.800	0.160	1.466
ID90761	90761	31	63.336	35.904	14.524	0	68	68	2	1	-10921639	208.571	212	146	255	4380	30.359	4.800	0.149	1.785
ID90760	90760	28	63.640	18.000	15.148	0	68	68	2	1	-10921639	184.048	188	126	244	3865	37.443	4.800	0.175	1.465
ID90763	90763	25	58.629	43.458	17.547	0	68	68	2	1	-10921639	193.667	190	147	248	4067	30.723	4.800	0.145	1.598
ID90762	90762	39	61.943	49.002	16.788	0	68	68	2	1	-10921639	164.714	162	99	227	3459	35.353	2.000	0.174	1.381
ID90765	90765	30	52.946	19.841	25.849	0	68	68	2	1	-10921639	170.524	172	129	225	3581	29.388	2.000	0.138	1.404
ID90764	90764	27	50.648	14.544	21.452	0	68	68	2	1	-10921639	176.381	171	132	226	3704	26.899	4.800	0.139	1.600
ID90767	90767	33	35.545	40.358	28.147	0	68	68	2	1	-10921639	147.571	141	122	186	3099	20.275	2.000	0.108	1.421
ID90766	90766	41	28.349	46.714	25.977	0	68	68	2	1	-10921639	115.429	115	78	151	2424	21.782	2.000	0.106	1.018
ID90769	90769	34	59.518	27.428	31.498	0	68	68	2	1	-10921639	184.429	177	139	251	3873	34.968	2.000	0.133	1.241
ID90768	90768	26	33.154	22.703	30.396	0	68	68	2	1	-10921639	176.619	173	143	222	3709	20.803	2.000	0.079	1.244
ID90771	90771	40	34.633	4.000	44.000	0	68	68	2	1	-10921639	119.190	121	89	141	2503	16.446	4.800	0.196	2.374
ID90770	90770	43	35.383	22.029	33.474	0	68	68	2	1	-10921639	164.000	160	114	206	3444	27.790	2.000	0.095	1.029
ID90753	90753	33	45.368	40.289	28.695	0	69	69	2	1	-10921639	162.286	162	124	203	3408	22.145	4.800	0.144	1.841
ID90752	90752	41	27.437	46.853	26.078	0	69	69	2	1	-10921639	125.857	128	84	155	2643	17.514	4.800	0.109	1.411
ID90755	90755	34	57.992	27.600	31.537	0	69	69	2	1	-10921639	174.048	176	122	248	3655	40.608	2.000	0.142	1.064
ID90754	90754	26	30.434	23.158	30.407	0	69	69	2	1	-10921639	170.286	170	137	210	3576	20.835	2.000	0.059	0.908
ID90757	90757	40	27.576	3.409	42.249	0	69	69	2	1	-10921639	112.286	120	70	138	2358	22.048	4.800	0.124	1.126
ID90756	90756	43	34.219	21.870	33.728	0	69	69	2	1	-10921639	152.286	151	104	196	3198	24.263	2.000	0.095	1.094
ID90745	90745	23	65.481	29.753	14.132	0	69	69	2	1	-10921639	211.190	206	141	255	4435	35.611	2.000	0.152	1.566
ID90744	90744	42	47.680	27.176	13.260	0	69	69	2	1	-10921639	195.095	198	134	255	4097	35.788	4.800	0.123	1.192
ID90747	90747	28	59.896	18.168	14.985	0	69	69	2	1	-10921639	179.476	180	118	234	3769	37.528	2.000	0.158	1.308
ID90746	90746	31	51.281	35.771	14.492	0	69	69	2	1	-10921639	202.952	206	139	255	4262	30.466	4.800	0.135	1.589
ID90749	90749	39	83.156	49.082	16.605	0	69	69	2	1	-10921639	177.143	167	104	255	3720	43.549	2.000	0.231	1.526
ID90748	90748	25	48.856	42.910	17.209	0	69	69	2	1	-10921639	175.524	173	122	227	3686	28.368	4.800	0.130	1.424
ID90751	90751	30	65.866	19.725	26.238	0	69	69	2	1	-10921639	184.810	175	129	249	3881	36.231	2.000	0.166	1.454
ID90750	90750	27	46.214	14.090	21.617	0	69	69	2	1	-10921639	167.571	168	132	208	3519	25.157	4.800	0.134	1.577
ID90773	90773	31	64.004	36.126	13.094	0	70	70	2	1	-10921639	202.667	215	126	255	4256	41.413	4.800	0.161	1.354
ID90772	90772	42	42.332	25.851	13.286	0	70	70	2	1	-10921639	189.952	187	124	244	3989	33.434	4.800	0.110	1.130
ID90775	90775	28	67.741	18.096	14.557	0	70	70	2	1	-10921639	179.333	181	113	250	3766	38.466	2.000	0.177	1.404
ID90774	90774	23	64.679	29.621	13.988	0	70	70	2	1	-10921639	218.000	217	149	255	4578	33.722	4.800	0.153	1.715
ID90777	90777	39	85.208	49.171	16.483	0	70	70	2	1	-10921639	174.095	172	96	255	3656	50.264	4.800	0.252	1.392
ID90776	90776	25	66.635	43.017	17.397	0	70	70	2	1	-10921639	191.857	192	108	255	4029	38.940	2.000	0.162	1.377
ID90779	90779	30	48.474	19.751	26.149	0	70	70	2	1	-10921639	163.952	168	112	226	3443	28.591	2.000	0.120	1.225
ID90778	90778	27	48.965	14.170	21.638	0	70	70	2	1	-10921639	169.048	168	128	217	3550	25.349	4.800	0.152	1.755
ID90781	90781	33	51.685	40.190	28.229	0	70	70	2	1	-10921639	166.952	164	124	216	3506	25.676	2.000	0.144	1.636
ID90780	90780	41	37.159	46.945	26.558	0	70	70	2	1	-10921639	132.905	131	89	181	2791	24.458	4.800	0.124	1.197
ID90783	90783	34	49.218	27.658	31.463	0	70	70	2	1	-10921639	166.714	160	123	234	3501	34.634	2.000	0.108	0.939
ID90782	90782	26	42.438	23.155	30.123	0	70	70	2	1	-10921639	187.857	189	150	225	3945	22.745	4.800	0.107	1.602
ID90785	90785	31	64.444	35.847	13.617	0	71	71	2	1	-10921639	213.571	219	138	255	4485	33.766	4.800	0.159	1.739
ID90784	90784	23	63.568	29.767	14.161	0	71	71	2	1	-10921639	224.000	225	150	255	4704	31.981	4.800	0.157	1.896
ID90787	90787	39	89.275	49.041	16.556	0	71	71	2	1	-10921639	188.095	175	120	255	3950	46.430	2.000	0.241	1.574
ID90786	90786	28	53.039	18.060	15.217	0	71	71	2	1	-10921639	168.143	168	126	221	3531	28.480	4.800	0.155	1.589
ID90789	90789	27	49.294	14.964	21.557	0	71	71	2	1	-10921639	170.238	166	123	225	3575	29.421	2.000	0.128	1.311
ID90788	90788	25	65.501	42.926	17.762	0	71	71	2	1	-10921639	191.905	183	144	249	4030	33.241	2.000	0.154	1.542
ID90791	90791	41	34.911	46.585	26.181	0	71	71	2	1	-10921639	139.429	142	88	176	2928	24.402	4.800	0.126	1.280
ID90790	90790	30	48.209	19.850	26.231	0	71	71	2	1	-10921639	162.619	159	114	224	3415	30.933	2.000	0.111	1.048
ID90793	90793	26	37.708	22.811	30.358	0	71	71	2	1	-10921639	181.524	180	147	227	3812	22.293	2.000	0.081	1.222
ID90792	90792	33	51.882	40.672	27.865	0	71	71	2	1	-10921639	170.857	164	131	237	3588	26.721	2.000	0.140	1.568
ID90794	90794	34	55.533	27.792	31.473	0	71	71	2	1	-10921639	172.381	165	119	239	3620	34.470	2.000	0.128	1.138
ID90795	90795	31	65.965	35.738	13.387	0	72	72	2	1	-10921639	197.571	204	129	255	4149	47.018	4.800	0.165	1.191
ID90797	90797	28	49.926	18.247	15.135	0	72	72	2	1	-10921639	163.905	157	120	213	3442	29.818	2.000	0.141	1.356
ID90796	90796	23	62.438	29.105	14.128	0	72	72	2	1	-10921639	223.429	231	167	255	4692	35.123	4.800	0.157	1.726
ID90799	90799	25	49.979	43.111	17.807	0	72	72	2	1	-10921639	189.143	184	152	230	3972	23.057	4.800	0.123	1.799
ID90798	90798	39	79.341	48.847	16.543	0	72	72	2	1	-10921639	192.381	199	105	255	4040	42.598	4.800	0.218	1.616
ID90801	90801	30	35.291	20.048	26.428	0	72	72	2	1	-10921639	155.524	153	123	204	3266	23.676	2.000	0.086	1.038
ID90800	90800	27	44.025	14.567	21.602	0	72	72	2	1	-10921639	168.667	168	124	221	3542	26.939	2.000	0.108	1.221
ID90803	90803	33	47.653	39.949	28.398	0	72	72	2	1	-10921639	170.667	166	130	224	3584	26.003	2.000	0.125	1.456
ID90802	90802	41	36.502	46.275	26.013	0	72	72	2	1	-10921639	143.762	136	123	179	3019	17.782	2.000	0.114	1.654
ID90805	90805	34	39.470	28.291	31.368	0	72	72	2	1	-10921639	168.238	160	140	217	3533	22.394	2.000	0.086	1.192
ID90804	90804	26	27.959	23.372	29.892	0	72	72	2	1	-10921639	178.762	176	154	207	3754	15.505	2.000	0.067	1.444
ID90807	90807	45	31.824	21.954	34.085	0	72	72	2	1	-10921639	163.333	161	128	215	3430	22.896	2.000	0.069	0.916
ID90806	90806	None	40.225	44.726	32.720	0	72	72	2	1	-10921639	128.667	126	87	186	2702	28.442	2.000	0.129	1.031
ID90808	90808	44	31.133	2.848	37.752	0	72	72	2	1	-10921639	128.095	132	70	153	2690	21.277	2.000	0.114	1.230
ID90849	90849	30	39.321	20.250	26.145	0	73	73	2	1	-10921639	161.190	158	125	210	3385	26.018	2.000	0.095	1.075
ID90848	90848	27	43.809	14.592	21.822	0	73	73	2	1	-10921639	167.143	161	123	211	3510	23.772	2.000	0.116	1.462
ID90851	90851	33	40.925	40.348	28.155	0	73	73	2	1	-10921639	165.619	164	117	210	3478	22.252	4.800	0.117	1.557
ID90850	90850	41	41.041	46.977	26.144	0	73	73	2	1	-10921639	151.571	150	116	198	3183	20.481	4.800	0.138	1.793
ID90853	90853	34	45.019	28.039	30.977	0	73	73	2	1	-10921639	170.905	162	123	245	3589	30.336	2.000	0.083	0.866
ID90852	90852	26	36.608	23.411	29.453	0	73	73	2	1	-10921639	188.667	180	157	226	3962	24.003	4.800	0.093	1.338
ID90855	90855	44	32.788	3.153	36.856	0	73	73	2	1	-10921639	141.810	151	95	169	2978	22.090	4.800	0.122	1.399
ID90854	90854	45	38.354	22.193	34.211	0	73	73	2	1	-10921639	168.524	176	124	207	3539	26.070	2.000	0.098	1.152
ID90856	90856	None	28.243	13.000	44.000	0	73	73	2	1	-10921639	122.381	126	77	153	2570	25.212	4.800	0.142	1.207
ID90843	90843	31	64.345	36.001	13.351	0	73	73	2	1	-10921639	204.381	216	136	255	4292	42.295	4.800	0.165	1.367
ID90842	90842	None	27.305	31.615	6.685	0	73	73	2	1	-10921639	98.762	96	63	133	2074	17.530	2.000	0.109	1.111
ID90845	90845	28	34.451	18.372	15.234	0	73	73	2	1	-10921639	146.381	146	104	186	3074	26.798	2.000	0.103	1.017
ID90844	90844	23	62.442	29.159	13.994	0	73	73	2	1	-10921639	232.667	253	173	255	4886	28.056	4.800	0.161	2.304
ID90847	90847	25	52.831	42.561	17.628	0	73	73	2	1	-10921639	187.667	177	152	247	3941	28.563	2.000	0.123	1.435
ID90846	90846	39	83.477	48.749	16.644	0	73	73	2	1	-10921639	198.714	196	103	255	4173	42.477	4.800	0.234	1.776
ID90817	90817	30	37.678	20.148	25.963	0	74	74	2	1	-10921639	162.238	158	118	217	3407	25.649	2.000	0.087	1.008
ID90816	90816	None	33.571	8.490	23.222	0	74	74	2	1	-10921639	111.143	111	61	164	2334	26.547	2.000	0.131	0.967
ID90819	90819	26	39.302	23.074	29.022	0	74	74	2	1	-10921639	192.333	190	153	231	4039	19.386	4.800	0.091	1.657
ID90818	90818	41	49.326	46.625	26.079	0	74	74	2	1	-10921639	153.381	147	97	208	3221	31.676	4.800	0.157	1.313
ID90821	90821	34	50.217	27.860	31.263	0	74	74	2	1	-10921639	178.524	171	138	234	3749	28.977	2.000	0.116	1.282
ID90820	90820	33	44.535	40.314	28.567	0	74	74	2	1	-10921639	171.333	176	129	211	3598	26.661	4.800	0.133	1.505
ID90823	90823	44	31.472	2.545	35.561	0	74	74	2	1	-10921639	158.524	161	108	194	3329	21.335	6.312	0.092	1.247
ID90822	90822	45	40.468	22.152	34.392	0	74	74	2	1	-10921639	166.000	172	118	215	3486	27.677	2.000	0.100	1.087
ID90825	90825	47	28.083	10.969	38.507	0	74	74	2	1	-10921639	143.524	150	102	174	3014	19.894	7.600	0.099	1.305
ID90824	90824	68	31.255	6.829	36.413	0	74	74	2	1	-10921639	141.190	150	75	180	2965	36.253	2.000	0.090	0.645
ID90809	90809	31	71.391	36.032	12.884	0	74	74	2	1	-10921639	204.810	215	124	255	4301	40.474	4.800	0.176	1.514
ID90811	90811	23	60.741	29.516	14.179	0	74	74	2	1	-10921639	221.476	228	156	255	4651	34.164	4.800	0.142	1.614
ID90810	90810	None	59.844	27.000	14.000	0	74	74	2	1	-10921639	218.190	228	147	255	4582	37.235	4.800	0.146	1.496
ID90813	90813	39	88.948	49.134	16.744	0	74	74	2	1	-10921639	208.905	211	151	255	4387	38.211	4.800	0.245	2.152
ID90812	90812	28	41.194	18.336	15.063	0	74	74	2	1	-10921639	148.857	148	95	205	3126	28.876	2.000	0.122	1.118
ID90815	90815	27	45.369	13.981	21.331	0	74	74	2	1	-10921639	167.905	170	121	203	3526	22.519	4.800	0.145	1.890
ID90814	90814	25	46.658	43.006	17.747	0	74	74	2	1	-10921639	188.619	184	154	231	3961	24.097	2.000	0.114	1.596
ID90827	90827	23	60.789	29.044	13.879	0	75	75	2	1	-10921639	220.810	215	162	255	4637	31.175	4.800	0.144	1.788
ID90826	90826	31	71.204	36.103	12.652	0	75	75	2	1	-10921639	212.476	225	149	255	4462	36.284	4.800	0.180	1.787
ID90829	90829	39	82.780	48.784	16.832	0	75	75	2	1	-10921639	214.381	217	147	255	4502	37.274	4.800	0.226	2.117
ID90828	90828	28	29.470	18.332	15.175	0	75	75	2	1	-10921639	141.333	139	94	177	2968	24.652	2.000	0.087	0.920
ID90831	90831	27	47.446	13.566	21.230	0	75	75	2	1	-10921639	169.095	166	116	226	3551	28.473	4.800	0.131	1.377
ID90830	90830	25	39.420	42.885	17.709	0	75	75	2	1	-10921639	177.333	179	132	226	3724	22.787	2.000	0.090	1.288
ID90833	90833	41	42.965	46.696	26.199	0	75	75	2	1	-10921639	160.857	160	111	196	3378	24.544	4.800	0.138	1.594
ID90832	90832	30	33.628	20.000	25.997	0	75	75	2	1	-10921639	163.048	164	129	213	3424	22.053	2.000	0.077	1.056
ID90835	90835	33	32.127	40.803	28.201	0	75	75	2	1	-10921639	166.762	166	140	201	3502	16.059	4.800	0.090	1.724
ID90834	90834	26	29.837	23.576	28.575	0	75	75	2	1	-10921639	183.810	179	149	224	3860	21.035	2.000	0.052	0.858
ID90837	90837	44	29.489	1.854	34.397	0	75	75	2	1	-10921639	141.238	162	57	178	2966	39.352	6.339	0.090	0.595
ID90836	90836	34	46.181	27.785	30.687	0	75	75	2	1	-10921639	178.381	184	136	229	3746	30.059	2.000	0.114	1.217
ID90839	90839	68	28.874	7.737	36.098	0	75	75	2	1	-10921639	148.762	161	76	181	3124	30.674	2.000	0.088	0.783
ID90838	90838	45	50.203	22.218	34.187	0	75	75	2	1	-10921639	173.524	171	134	234	3644	29.087	2.000	0.121	1.289
ID90841	90841	69	30.477	15.000	44.000	0	75	75	2	1	-10921639	151.857	166	99	181	3189	26.077	4.800	0.149	1.514
ID90840	90840	47	34.540	11.602	38.189	0	75	75	2	1	-10921639	144.095	153	74	189	3026	34.217	4.800	0.107	0.817
ID90857	90857	31	65.188	36.263	12.859	0	76	76	2	1	-10921639	217.429	227	153	255	4566	37.726	4.800	0.165	1.633
ID90859	90859	23	57.266	29.140	13.922	0	76	76	2	1	-10921639	220.714	227	152	255	4635	33.958	4.800	0.125	1.449
ID90858	90858	None	45.561	26.226	13.959	0	76	76	2	1	-10921639	203.143	213	157	255	4266	31.528	4.800	0.120	1.377
ID90861	90861	39	84.729	48.930	16.951	0	76	76	2	1	-10921639	205.762	220	147	255	4321	40.262	4.800	0.220	1.844
ID90860	90860	28	43.029	18.246	14.871	0	76	76	2	1	-10921639	146.190	143	90	195	3070	31.171	2.000	0.130	1.081
ID90863	90863	27	53.099	14.189	21.128	0	76	76	2	1	-10921639	169.048	172	124	228	3550	28.470	4.800	0.148	1.534
ID90862	90862	25	37.293	42.868	17.744	0	76	76	2	1	-10921639	178.333	180	152	216	3745	20.048	2.000	0.081	1.337
ID90865	90865	41	52.044	46.807	26.091	0	76	76	2	1	-10921639	168.000	171	107	211	3528	31.241	4.800	0.151	1.412
ID90864	90864	46	31.029	8.604	22.989	0	76	76	2	1	-10921639	126.714	133	96	153	2661	17.732	4.800	0.120	1.532
ID90867	90867	33	38.679	40.015	27.910	0	76	76	2	1	-10921639	173.905	178	143	206	3652	16.799	4.800	0.112	2.085
ID90866	90866	30	35.641	20.113	26.799	0	76	76	2	1	-10921639	169.762	170	135	208	3565	20.902	2.000	0.090	1.343
ID90869	90869	34	43.839	28.015	30.257	0	76	76	2	1	-10921639	187.667	194	143	224	3941	22.529	2.000	0.109	1.644
ID90868	90868	26	41.170	23.855	29.224	0	76	76	2	1	-10921639	196.476	194	159	241	4126	22.210	2.000	0.089	1.450
ID90871	90871	45	50.880	21.810	34.406	0	76	76	2	1	-10921639	168.667	164	123	213	3542	27.483	2.000	0.129	1.400
ID90870	90870	44	31.581	1.614	33.989	0	76	76	2	1	-10921639	158.190	167	93	204	3322	33.694	6.345	0.083	0.717
ID90873	90873	None	28.665	3.933	36.988	0	76	76	2	1	-10921639	188.619	191	147	222	3961	19.449	7.600	0.069	1.249
ID90872	90872	68	31.387	7.231	36.220	0	76	76	2	1	-10921639	163.429	167	102	222	3432	31.287	4.800	0.086	0.826
ID90875	90875	69	27.241	15.000	44.000	0	76	76	2	1	-10921639	147.857	154	107	177	3105	21.650	4.800	0.129	1.566
ID90874	90874	47	32.925	12.124	38.666	0	76	76	2	1	-10921639	157.857	162	111	186	3315	21.558	7.600	0.102	1.350
ID90881	90881	27	33.264	14.252	21.240	0	77	77	2	1	-10921639	152.810	152	105	193	3209	25.286	4.800	0.102	1.115
ID90880	90880	25	41.722	42.785	17.731	0	77	77	2	1	-10921639	184.476	186	147	223	3874	20.439	4.800	0.104	1.699
ID90883	90883	46	27.274	8.929	22.649	0	77	77	2	1	-10921639	123.000	121	97	152	2583	17.916	4.800	0.099	1.235
ID90882	90882	48	33.474	15.622	21.184	0	77	77	2	1	-10921639	157.286	156	125	193	3303	20.991	2.000	0.100	1.362
ID90885	90885	26	30.513	23.748	28.476	0	77	77	2	1	-10921639	170.381	175	112	223	3578	28.110	2.000	0.056	0.645
ID90884	90884	41	59.577	46.795	26.323	0	77	77	2	1	-10921639	179.571	180	117	235	3771	33.313	4.800	0.173	1.593
ID90887	90887	34	45.279	28.014	30.633	0	77	77	2	1	-10921639	170.048	169	133	238	3571	28.252	2.000	0.107	1.168
ID90886	90886	33	36.056	39.986	28.284	0	77	77	2	1	-10921639	179.571	184	139	205	3771	17.066	4.800	0.107	2.027
ID90889	90889	47	34.582	11.453	39.243	0	77	77	2	1	-10921639	148.095	154	92	181	3110	25.008	4.800	0.111	1.180
ID90888	90888	45	36.808	21.821	34.023	0	77	77	2	1	-10921639	152.000	153	119	208	3192	23.662	4.800	0.098	1.152
ID90877	90877	23	49.936	27.830	13.613	0	77	77	2	1	-10921639	212.476	210	168	255	4462	26.566	2.000	0.105	1.520
ID90876	90876	31	66.353	36.049	12.948	0	77	77	2	1	-10921639	221.667	229	150	255	4655	36.724	4.800	0.160	1.661
ID90879	90879	39	79.678	48.748	17.018	0	77	77	2	1	-10921639	206.095	210	160	255	4328	33.863	4.800	0.222	2.215
ID90878	90878	28	38.663	18.231	15.224	0	77	77	2	1	-10921639	142.762	139	94	190	2998	27.821	2.000	0.115	1.055
ID90891	90891	23	45.556	28.938	14.197	0	78	78	2	1	-10921639	200.952	206	141	255	4220	32.741	2.000	0.098	1.096
ID90890	90890	31	64.816	36.036	13.217	0	78	78	2	1	-10921639	214.714	217	152	255	4509	42.947	4.800	0.150	1.304
ID90893	90893	39	83.773	48.838	17.016	0	78	78	2	1	-10921639	199.476	196	142	255	4189	41.234	4.800	0.225	1.775
ID90892	90892	28	37.700	18.649	15.864	0	78	78	2	1	-10921639	149.905	147	113	204	3148	24.006	2.000	0.097	1.109
ID90895	90895	48	44.225	15.013	21.228	0	78	78	2	1	-10921639	166.952	172	105	204	3506	27.804	4.800	0.128	1.367
ID90894	90894	25	47.144	43.081	18.055	0	78	78	2	1	-10921639	182.762	179	131	245	3838	28.208	2.000	0.094	1.119
ID90897	90897	30	48.817	20.167	26.688	0	78	78	2	1	-10921639	182.619	181	134	233	3835	29.466	2.000	0.117	1.302
ID90896	90896	46	33.501	9.523	22.177	0	78	78	2	1	-10921639	136.857	140	103	171	2874	18.045	6.344	0.120	1.627
ID90899	90899	26	28.968	23.652	28.229	0	78	78	2	1	-10921639	176.238	183	121	223	3701	29.227	2.000	0.050	0.573
ID90898	90898	41	43.487	46.543	26.447	0	78	78	2	1	-10921639	161.619	162	96	210	3394	36.667	4.800	0.120	0.945
ID90901	90901	34	58.107	28.434	30.296	0	78	78	2	1	-10921639	184.095	175	147	249	3866	31.397	2.000	0.132	1.371
ID90900	90900	33	41.072	40.965	28.339	0	78	78	2	1	-10921639	179.571	176	135	214	3771	25.021	2.000	0.106	1.378
ID90903	90903	49	36.386	4.020	37.293	0	78	78	2	1	-10921639	148.571	157	73	187	3120	30.485	4.800	0.114	0.994
ID90902	90902	45	40.685	21.847	33.970	0	78	78	2	1	-10921639	153.095	158	110	205	3215	27.846	4.800	0.121	1.186
ID90913	90913	30	37.056	20.036	26.825	0	79	79	2	1	-10921639	178.619	183	134	215	3751	22.723	4.800	0.108	1.529
ID90912	90912	46	45.509	9.044	22.798	0	79	79	2	1	-10921639	142.667	142	101	205	2996	27.800	2.000	0.135	1.225
ID90915	90915	26	37.693	23.342	28.374	0	79	79	2	1	-10921639	191.000	193	146	233	4011	22.143	4.800	0.096	1.508
ID90914	90914	41	51.462	46.603	26.522	0	79	79	2	1	-10921639	164.952	165	101	213	3464	36.213	2.000	0.146	1.163
ID90917	90917	34	51.485	28.195	29.863	0	79	79	2	1	-10921639	182.905	179	129	235	3841	28.825	2.000	0.122	1.380
ID90916	90916	33	33.561	40.403	28.976	0	79	79	2	1	-10921639	175.810	178	136	203	3692	17.475	4.800	0.100	1.826
ID90919	90919	49	30.071	3.874	38.440	0	79	79	2	1	-10921639	136.857	140	75	185	2874	27.726	4.800	0.120	1.054
ID90918	90918	45	51.373	21.931	33.661	0	79	79	2	1	-10921639	151.619	154	89	226	3184	36.159	2.000	0.147	1.074
ID90905	90905	23	39.933	28.290	14.052	0	79	79	2	1	-10921639	204.143	209	154	238	4287	25.088	6.296	0.092	1.375
ID90904	90904	31	65.607	36.137	12.834	0	79	79	2	1	-10921639	223.095	246	154	255	4685	37.463	4.800	0.157	1.619
ID90907	90907	None	39.939	29.798	14.790	0	79	79	2	1	-10921639	212.190	222	174	253	4456	24.701	4.800	0.096	1.501
ID90906	90906	50	38.056	25.302	14.725	0	79	79	2	1	-10921639	185.190	189	139	225	3889	26.711	2.000	0.089	1.134
ID90909	90909	39	81.504	48.678	17.103	0	79	79	2	1	-10921639	207.952	221	134	255	4367	40.477	4.800	0.221	1.861
ID90908	90908	28	45.060	18.452	15.815	0	79	79	2	1	-10921639	165.667	165	111	219	3479	33.412	2.000	0.126	1.113
ID90911	90911	48	39.650	13.881	21.319	0	79	79	2	1	-10921639	166.619	168	114	215	3499	25.905	4.800	0.109	1.259
ID90910	90910	25	39.063	42.987	18.376	0	79	79	2	1	-10921639	186.190	184	136	229	3910	23.211	2.000	0.083	1.230
ID90921	90921	23	39.590	28.391	14.038	0	80	80	2	1	-10921639	187.524	188	139	231	3938	24.332	7.600	0.089	1.260
ID90920	90920	31	60.855	36.026	13.247	0	80	80	2	1	-10921639	213.810	231	129	255	4490	44.753	4.800	0.141	1.184
ID90923	90923	50	42.997	24.696	15.980	0	80	80	2	1	-10921639	178.190	184	118	241	3742	29.267	2.000	0.096	1.069
ID90922	90922	28	44.909	18.632	15.410	0	80	80	2	1	-10921639	163.476	156	125	220	3433	30.319	2.000	0.116	1.118
ID90925	90925	25	51.344	42.510	18.125	0	80	80	2	1	-10921639	203.381	204	155	255	4271	31.373	2.000	0.106	1.245
ID90924	90924	39	78.940	48.222	17.312	0	80	80	2	1	-10921639	206.048	207	138	255	4327	39.889	4.800	0.204	1.753
ID90927	90927	46	32.507	9.470	22.542	0	80	80	2	1	-10921639	134.333	130	100	176	2821	24.481	4.800	0.109	1.081
ID90926	90926	48	39.520	14.444	21.205	0	80	80	2	1	-10921639	169.762	170	122	215	3565	23.816	4.800	0.116	1.483
ID90929	90929	41	54.379	47.107	26.998	0	80	80	2	1	-10921639	168.381	164	125	230	3536	29.004	3.200	0.142	1.443
ID90928	90928	30	57.179	20.167	26.284	0	80	80	2	1	-10921639	180.000	178	129	239	3780	32.370	2.000	0.141	1.376
ID90931	90931	None	29.813	38.350	28.678	0	80	80	2	1	-10921639	172.429	167	130	216	3621	24.616	4.800	0.076	0.984
ID90930	90930	None	30.054	38.350	28.678	0	80	80	2	1	-10921639	172.429	167	130	216	3621	24.616	4.800	0.076	0.984
ID90933	90933	34	58.350	28.513	29.781	0	80	80	2	1	-10921639	188.524	181	151	248	3959	30.083	4.800	0.166	1.781
ID90932	90932	33	36.749	41.854	29.195	0	80	80	2	1	-10921639	179.190	185	134	221	3763	23.487	4.800	0.086	1.206
ID90935	90935	49	33.869	4.368	39.900	0	80	80	2	1	-10921639	144.000	144	108	172	3024	16.514	4.800	0.144	2.191
ID90934	90934	45	46.665	22.000	34.000	0	80	80	2	1	-10921639	153.190	151	98	191	3217	27.958	4.800	0.158	1.494
ID90951	90951	31	63.860	36.272	13.142	0	81	81	2	1	-10921639	210.095	233	131	255	4412	44.263	4.800	0.151	1.245
ID90950	90950	51	27.065	22.092	9.831	0	81	81	2	1	-10921639	122.333	121	88	156	2569	22.153	2.000	0.084	0.858
ID90953	90953	28	34.472	18.587	15.423	0	81	81	2	1	-10921639	151.952	149	116	195	3191	24.971	2.000	0.092	1.028
ID90952	90952	23	45.923	26.231	14.120	0	81	81	2	1	-10921639	194.095	209	135	235	4076	29.985	4.800	0.120	1.391
ID90955	90955	39	78.445	47.944	17.318	0	81	81	2	1	-10921639	206.238	212	139	255	4331	39.521	4.800	0.204	1.769
ID90954	90954	None	33.049	30.814	14.716	0	81	81	2	1	-10921639	196.762	197	164	237	4132	21.817	2.000	0.060	1.015
ID90957	90957	46	29.341	9.095	21.416	0	81	81	2	1	-10921639	131.143	126	92	169	2754	22.428	4.800	0.104	1.105
ID90956	90956	25	50.963	42.009	17.603	0	81	81	2	1	-10921639	205.143	207	162	250	4308	25.691	4.800	0.118	1.684
ID90959	90959	30	37.408	20.308	25.760	0	81	81	2	1	-10921639	162.952	168	117	213	3422	26.143	2.000	0.096	1.088
ID90958	90958	48	33.957	13.851	21.306	0	81	81	2	1	-10921639	161.333	165	115	202	3388	24.356	2.000	0.088	1.077
ID90961	90961	34	52.666	28.483	29.525	0	81	81	2	1	-10921639	182.762	184	130	237	3838	32.162	4.800	0.141	1.408
ID90960	90960	41	51.417	46.670	26.612	0	81	81	2	1	-10921639	171.000	170	120	223	3591	31.335	2.000	0.140	1.338
ID90963	90963	49	30.033	4.547	40.615	0	81	81	2	1	-10921639	114.619	122	68	133	2407	18.554	4.800	0.141	1.525
ID90962	90962	45	57.364	21.316	34.075	0	81	81	2	1	-10921639	152.381	146	90	217	3200	35.767	4.800	0.178	1.287
ID90945	90945	30	41.135	19.779	25.761	0	82	82	2	1	-10921639	168.810	169	128	221	3545	25.121	2.000	0.099	1.212
ID90944	90944	46	30.897	10.086	22.555	0	82	82	2	1	-10921639	135.571	140	83	171	2847	24.024	2.000	0.101	1.038
ID90947	90947	52	36.874	39.000	28.027	0	82	82	2	1	-10921639	176.429	175	144	211	3705	20.563	2.000	0.093	1.455
ID90946	90946	41	41.809	47.056	26.895	0	82	82	2	1	-10921639	166.762	165	128	213	3502	21.874	4.800	0.113	1.546
ID90949	90949	45	47.212	21.390	34.091	0	82	82	2	1	-10921639	145.238	137	93	191	3050	29.601	4.800	0.156	1.323
ID90948	90948	34	45.756	28.269	29.633	0	82	82	2	1	-10921639	177.429	179	133	213	3726	24.655	4.800	0.131	1.664
ID90937	90937	31	52.051	35.853	13.448	0	82	82	2	1	-10921639	200.762	210	124	255	4216	45.642	6.297	0.118	0.929
ID90936	90936	51	28.234	22.030	9.927	0	82	82	2	1	-10921639	125.524	123	100	168	2636	20.275	7.600	0.103	1.161
ID90939	90939	28	36.579	18.749	14.816	0	82	82	2	1	-10921639	154.714	159	113	190	3249	26.350	2.000	0.100	1.064
ID90938	90938	23	31.823	27.341	13.493	0	82	82	2	1	-10921639	170.286	176	96	214	3576	32.134	7.600	0.090	0.878
ID90941	90941	25	49.388	42.252	18.080	0	82	82	2	1	-10921639	199.000	201	158	252	4179	27.126	2.000	0.104	1.388
ID90940	90940	39	80.875	48.063	17.239	0	82	82	2	1	-10921639	209.810	222	134	255	4406	40.761	4.800	0.208	1.776
ID90943	90943	48	32.158	14.044	21.385	0	82	82	2	1	-10921639	159.143	162	112	188	3342	23.141	2.000	0.081	1.029
ID90942	90942	None	37.882	35.248	19.518	0	82	82	2	1	-10921639	198.238	199	140	255	4163	34.621	2.000	0.080	0.847
ID90965	90965	31	54.411	36.247	13.936	0	83	83	2	1	-10921639	223.571	237	169	255	4695	31.622	4.800	0.124	1.558
ID90964	90964	23	33.474	26.692	13.614	0	83	83	2	1	-10921639	181.190	187	147	205	3805	19.760	7.600	0.091	1.534
ID90967	90967	39	81.515	48.012	17.361	0	83	83	2	1	-10921639	203.429	201	124	255	4272	41.183	4.800	0.222	1.798
ID90966	90966	28	33.519	18.492	15.155	0	83	83	2	1	-10921639	154.762	153	94	203	3250	28.934	4.800	0.100	0.975
ID90969	90969	48	34.320	13.480	21.647	0	83	83	2	1	-10921639	165.429	168	126	202	3474	22.351	4.800	0.104	1.393
ID90968	90968	25	48.284	41.317	18.092	0	83	83	2	1	-10921639	207.476	212	159	250	4357	26.923	4.800	0.110	1.524
ID90971	90971	41	57.454	47.011	26.681	0	83	83	2	1	-10921639	177.429	183	132	235	3726	29.844	2.000	0.149	1.546
ID90970	90970	30	29.632	19.989	25.957	0	83	83	2	1	-10921639	164.524	164	136	204	3455	16.830	4.800	0.078	1.406
ID90973	90973	34	43.254	28.928	29.439	0	83	83	2	1	-10921639	171.429	172	131	226	3600	25.676	2.000	0.107	1.291
ID90972	90972	52	35.721	40.355	28.299	0	83	83	2	1	-10921639	177.952	176	143	216	3737	22.482	2.000	0.090	1.303
ID90974	90974	45	33.254	21.397	33.537	0	83	83	2	1	-10921639	144.714	141	96	185	3039	27.192	4.800	0.113	1.084
ID90977	90977	28	43.871	19.017	15.467	0	84	84	2	1	-10921639	173.952	177	124	220	3653	28.230	4.800	0.121	1.329
ID90976	90976	31	51.017	36.077	13.655	0	84	84	2	1	-10921639	218.810	225	161	255	4595	29.335	4.800	0.119	1.584
ID90979	90979	None	30.541	24.053	17.386	0	84	84	2	1	-10921639	171.952	172	124	211	3611	25.238	2.000	0.056	0.727
ID90978	90978	None	28.654	30.590	15.125	0	84	84	2	1	-10921639	187.429	191	151	224	3936	22.620	2.000	0.061	0.951
ID90981	90981	39	78.612	47.669	17.870	0	84	84	2	1	-10921639	213.000	213	143	255	4473	36.888	4.800	0.216	2.051
ID90980	90980	25	39.576	41.403	17.775	0	84	84	2	1	-10921639	201.571	203	160	239	4233	20.889	4.800	0.098	1.724
ID90983	90983	41	53.233	47.164	26.631	0	84	84	2	1	-10921639	181.095	177	134	238	3803	27.835	4.800	0.141	1.606
ID90982	90982	48	43.147	13.434	22.105	0	84	84	2	1	-10921639	172.905	171	124	208	3631	23.719	4.800	0.124	1.604
ID90985	90985	34	37.507	29.206	29.191	0	84	84	2	1	-10921639	175.000	170	146	209	3675	20.085	4.800	0.098	1.555
ID90984	90984	52	30.887	41.089	28.316	0	84	84	2	1	-10921639	172.095	174	139	202	3614	18.646	2.000	0.079	1.354
ID90987	90987	45	35.830	21.633	33.587	0	84	84	2	1	-10921639	142.952	141	101	190	3002	24.074	2.000	0.107	1.146
ID90986	90986	53	31.421	33.149	30.089	0	84	84	2	1	-10921639	162.143	167	117	202	3405	20.996	2.000	0.076	1.090
ID90975	90975	23	36.087	25.927	13.925	0	84	84	2	1	-10921639	178.810	179	123	217	3755	25.013	7.600	0.095	1.236
ID91021	91021	31	57.568	36.268	13.628	0	85	85	2	1	-10921639	223.286	246	164	255	4689	34.769	4.800	0.135	1.529
ID91020	91020	23	45.300	26.629	13.844	0	85	85	2	1	-10921639	186.905	192	132	235	3925	33.133	7.600	0.109	1.112
ID91023	91023	25	47.312	41.014	17.848	0	85	85	2	1	-10921639	205.048	208	167	248	4306	23.682	4.800	0.107	1.671
ID91022	91022	28	43.004	18.764	15.300	0	85	85	2	1	-10921639	181.714	184	123	229	3816	27.718	2.000	0.108	1.275
ID91025	91025	None	32.071	35.573	20.063	0	85	85	2	1	-10921639	201.857	197	161	246	4239	24.489	4.800	0.065	1.000
ID91024	91024	39	80.984	47.603	18.093	0	85	85	2	1	-10921639	204.619	210	134	255	4297	41.631	4.800	0.215	1.739
ID91027	91027	30	31.786	19.719	25.317	0	85	85	2	1	-10921639	165.143	167	126	195	3468	17.266	2.000	0.089	1.567
ID91026	91026	48	41.171	12.874	21.575	0	85	85	2	1	-10921639	171.905	168	135	217	3610	20.892	4.800	0.135	1.963
ID91029	91029	52	28.851	39.782	28.257	0	85	85	2	1	-10921639	176.095	176	149	204	3698	17.323	6.352	0.066	1.260
ID91028	91028	41	44.010	46.627	26.385	0	85	85	2	1	-10921639	175.190	176	131	219	3679	25.826	4.800	0.124	1.497
ID91031	91031	53	40.927	32.960	29.934	0	85	85	2	1	-10921639	179.905	180	139	217	3778	24.041	2.000	0.102	1.390
ID91030	91030	34	38.788	29.725	29.416	0	85	85	2	1	-10921639	184.143	187	141	210	3867	21.003	6.321	0.110	1.745
ID91032	91032	45	32.359	21.186	32.622	0	85	85	2	1	-10921639	152.381	149	112	188	3200	20.054	4.800	0.111	1.518
ID91009	91009	23	54.831	25.971	14.061	0	86	86	2	1	-10921639	204.381	211	137	255	4292	28.605	4.800	0.133	1.675
ID91011	91011	28	50.753	18.817	15.594	0	86	86	2	1	-10921639	175.095	178	128	240	3677	31.981	2.000	0.120	1.172
ID91010	91010	31	56.402	36.068	13.569	0	86	86	2	1	-10921639	220.857	232	168	255	4638	33.014	4.800	0.126	1.502
ID91013	91013	39	75.582	47.571	18.175	0	86	86	2	1	-10921639	198.619	197	138	255	4171	38.254	4.800	0.204	1.759
ID91012	91012	25	42.702	40.625	18.218	0	86	86	2	1	-10921639	210.810	214	161	255	4427	24.798	4.800	0.109	1.674
ID91015	91015	30	30.614	19.915	25.003	0	86	86	2	1	-10921639	159.143	160	125	199	3342	21.622	2.000	0.060	0.829
ID91014	91014	48	41.405	13.973	21.377	0	86	86	2	1	-10921639	171.095	172	124	208	3593	25.826	4.800	0.129	1.517
ID91017	91017	34	31.059	29.671	29.349	0	86	86	2	1	-10921639	175.000	178	142	196	3675	16.416	4.800	0.099	1.916
ID91016	91016	41	37.555	46.559	26.531	0	86	86	2	1	-10921639	170.190	175	128	208	3574	23.939	4.800	0.111	1.421
ID91019	91019	45	33.620	21.753	34.247	0	86	86	2	1	-10921639	148.381	147	118	190	3116	19.067	4.800	0.100	1.411
ID91018	91018	53	33.541	32.660	30.190	0	86	86	2	1	-10921639	164.095	172	118	204	3446	25.032	2.000	0.079	0.959
ID91041	91041	30	28.757	19.577	25.068	0	87	87	2	1	-10921639	164.857	165	136	201	3462	19.381	2.000	0.074	1.168
ID91040	91040	48	38.174	13.807	21.379	0	87	87	2	1	-10921639	159.857	152	119	209	3357	24.860	6.317	0.103	1.196
ID91043	91043	52	49.859	40.095	28.350	0	87	87	2	1	-10921639	197.000	198	155	250	4137	24.684	4.800	0.124	1.762
ID91042	91042	41	28.800	46.551	26.082	0	87	87	2	1	-10921639	160.952	155	137	198	3380	18.372	4.800	0.092	1.482
ID91045	91045	34	33.842	28.042	30.790	0	87	87	2	1	-10921639	161.381	170	123	196	3389	22.502	2.000	0.080	1.066
ID91044	91044	53	36.342	32.628	30.067	0	87	87	2	1	-10921639	170.429	170	140	211	3579	20.781	2.000	0.088	1.326
ID91047	91047	None	29.128	52.192	33.089	0	87	87	2	1	-10921639	112.714	110	92	144	2367	16.156	2.000	0.112	1.406
ID91046	91046	45	42.196	21.322	33.487	0	87	87	2	1	-10921639	161.524	162	116	209	3392	26.673	4.800	0.127	1.361
ID91033	91033	None	35.119	22.274	10.994	0	87	87	2	1	-10921639	156.429	158	101	198	3285	27.761	2.000	0.087	0.901
ID91035	91035	23	45.900	27.791	14.000	0	87	87	2	1	-10921639	198.667	205	134	240	4172	33.016	2.000	0.107	1.162
ID91034	91034	31	55.737	36.297	13.520	0	87	87	2	1	-10921639	213.524	221	155	255	4484	33.288	2.000	0.126	1.438
ID91037	91037	25	34.311	40.525	17.810	0	87	87	2	1	-10921639	205.857	206	144	241	4323	22.276	4.800	0.095	1.597
ID91036	91036	28	49.698	19.006	15.797	0	87	87	2	1	-10921639	178.190	176	114	240	3742	31.863	2.000	0.114	1.143
ID91039	91039	54	37.448	35.210	20.058	0	87	87	2	1	-10921639	204.762	203	150	255	4300	30.435	2.000	0.072	0.901
ID91038	91038	39	68.643	47.223	18.288	0	87	87	2	1	-10921639	200.762	201	121	255	4216	35.517	4.800	0.179	1.717
ID90993	90993	54	32.144	35.385	19.386	0	88	88	2	1	-10921639	210.571	207	149	251	4422	28.409	2.000	0.061	0.855
ID90992	90992	39	74.090	47.291	18.193	0	88	88	2	1	-10921639	197.095	188	138	255	4139	36.564	4.800	0.190	1.719
ID90995	90995	41	32.588	46.926	26.423	0	88	88	2	1	-10921639	165.619	166	132	192	3478	16.666	4.800	0.109	1.950
ID90994	90994	48	41.107	12.618	21.742	0	88	88	2	1	-10921639	160.667	160	117	195	3374	21.467	4.800	0.137	1.799
ID90997	90997	53	51.827	32.630	29.817	0	88	88	2	1	-10921639	179.905	179	124	242	3778	33.300	2.000	0.119	1.147
ID90996	90996	52	34.778	39.396	28.192	0	88	88	2	1	-10921639	179.286	184	146	215	3765	22.175	2.000	0.082	1.223
ID90998	90998	45	37.287	21.319	34.164	0	88	88	2	1	-10921639	155.524	155	114	189	3266	22.454	4.800	0.114	1.414
ID90989	90989	31	59.630	35.908	13.790	0	88	88	2	1	-10921639	215.048	222	151	255	4516	36.152	2.000	0.133	1.394
ID90988	90988	23	55.961	26.619	13.950	0	88	88	2	1	-10921639	203.429	210	147	255	4272	32.346	4.800	0.148	1.622
ID90991	90991	25	45.498	41.102	17.914	0	88	88	2	1	-10921639	208.905	210	158	242	4387	24.482	4.800	0.109	1.671
ID90990	90990	28	52.648	18.859	15.284	0	88	88	2	1	-10921639	179.905	175	141	248	3778	30.376	2.000	0.119	1.262
ID91008	91008	45	37.407	21.187	34.929	0	89	89	2	1	-10921639	136.286	132	90	181	2862	25.493	4.800	0.119	1.138
ID90999	90999	23	40.973	26.182	14.462	0	89	89	2	1	-10921639	193.238	195	137	229	4058	27.450	7.600	0.107	1.362
ID91001	91001	28	49.099	18.785	14.838	0	89	89	2	1	-10921639	183.190	185	117	230	3847	28.542	2.000	0.117	1.348
ID91000	91000	31	54.070	35.888	14.116	0	89	89	2	1	-10921639	209.381	217	149	255	4397	36.128	4.800	0.127	1.305
ID91003	91003	39	70.032	47.368	18.118	0	89	89	2	1	-10921639	198.238	194	135	255	4163	34.913	4.800	0.183	1.757
ID91002	91002	25	53.627	40.881	17.807	0	89	89	2	1	-10921639	216.476	225	167	255	4546	27.667	4.800	0.119	1.664
ID91005	91005	41	39.779	46.994	26.324	0	89	89	2	1	-10921639	160.333	156	130	201	3367	22.990	7.600	0.110	1.377
ID91004	91004	48	48.613	13.589	21.699	0	89	89	2	1	-10921639	174.571	171	120	216	3666	28.476	4.800	0.130	1.414
ID91007	91007	53	47.258	32.845	29.812	0	89	89	2	1	-10921639	180.714	187	122	243	3795	33.354	2.000	0.107	1.049
ID91006	91006	55	43.329	29.515	29.190	0	89	89	2	1	-10921639	188.429	196	139	241	3957	26.288	6.322	0.104	1.355
ID91073	91073	31	46.028	35.823	14.381	0	90	90	2	1	-10921639	197.000	194	125	255	4137	42.913	2.000	0.094	0.786
ID91072	91072	23	58.448	26.874	14.058	0	90	90	2	1	-10921639	196.286	205	120	255	4122	34.455	4.800	0.141	1.411
ID91075	91075	25	51.681	40.291	17.706	0	90	90	2	1	-10921639	232.905	237	195	255	4891	19.869	4.800	0.123	2.570
ID91074	91074	28	66.134	18.778	15.193	0	90	90	2	1	-10921639	196.905	189	140	255	4135	33.469	4.800	0.161	1.635
ID91077	91077	48	53.501	13.388	21.645	0	90	90	2	1	-10921639	175.190	170	128	229	3679	32.954	2.000	0.137	1.278
ID91076	91076	39	75.087	46.731	18.241	0	90	90	2	1	-10921639	201.190	207	144	255	4225	37.934	4.800	0.194	1.721
ID91079	91079	52	33.288	40.997	28.702	0	90	90	2	1	-10921639	172.286	172	137	209	3618	19.540	7.600	0.088	1.423
ID91078	91078	41	39.260	47.231	26.524	0	90	90	2	1	-10921639	165.429	172	129	201	3474	21.951	4.800	0.118	1.591
ID91081	91081	53	36.061	32.955	29.877	0	90	90	2	1	-10921639	174.524	180	126	204	3665	25.031	2.000	0.090	1.150
ID91080	91080	55	35.218	28.199	30.284	0	90	90	2	1	-10921639	180.048	185	139	207	3781	20.641	4.800	0.100	1.583
ID91082	91082	45	38.545	21.439	34.030	0	90	90	2	1	-10921639	148.905	148	96	193	3127	24.672	2.000	0.125	1.340
ID91057	91057	55	31.361	28.168	30.653	0	91	91	2	1	-10921639	168.190	168	126	208	3532	26.250	2.000	0.075	0.889
ID91056	91056	53	40.770	32.533	29.887	0	91	91	2	1	-10921639	178.238	176	128	232	3743	29.288	2.000	0.089	0.998
ID91058	91058	45	45.215	21.126	33.172	0	91	91	2	1	-10921639	159.286	161	111	197	3345	26.029	4.800	0.138	1.486
ID91049	91049	28	66.597	18.777	14.758	0	91	91	2	1	-10921639	191.857	199	123	255	4029	38.623	2.000	0.160	1.373
ID91048	91048	31	41.033	36.210	14.112	0	91	91	2	1	-10921639	201.095	206	144	255	4223	33.077	4.800	0.102	1.128
ID91051	91051	25	46.640	40.209	18.234	0	91	91	2	1	-10921639	227.905	228	172	255	4786	23.906	4.800	0.100	1.731
ID91050	91050	23	57.151	26.984	14.507	0	91	91	2	1	-10921639	211.476	214	153	255	4441	28.544	4.800	0.142	1.838
ID91053	91053	48	63.286	13.784	21.364	0	91	91	2	1	-10921639	190.857	186	135	251	4008	33.640	4.800	0.164	1.595
ID91052	91052	39	68.410	46.767	18.344	0	91	91	2	1	-10921639	199.762	195	124	255	4195	38.465	4.800	0.176	1.554
ID91055	91055	52	32.911	40.940	28.581	0	91	91	2	1	-10921639	170.286	171	129	203	3576	22.406	4.800	0.085	1.191
ID91054	91054	41	47.211	46.619	26.487	0	91	91	2	1	-10921639	167.429	169	114	221	3516	31.473	4.800	0.130	1.223
ID91059	91059	None	27.470	22.872	11.595	0	92	92	2	1	-10921639	173.857	177	129	224	3651	24.364	2.000	0.065	0.876
ID91061	91061	28	46.789	18.619	14.472	0	92	92	2	1	-10921639	187.762	191	138	232	3943	26.989	6.320	0.120	1.495
ID91060	91060	23	60.771	27.044	14.350	0	92	92	2	1	-10921639	216.476	224	131	255	4546	38.404	4.800	0.152	1.486
ID91063	91063	25	47.085	39.991	17.632	0	92	92	2	1	-10921639	226.286	229	175	255	4752	25.667	4.800	0.106	1.683
ID91062	91062	31	31.929	36.004	14.586	0	92	92	2	1	-10921639	211.381	215	167	248	4439	22.747	4.800	0.079	1.354
ID91065	91065	None	30.301	10.194	20.191	0	92	92	2	1	-10921639	124.286	131	67	169	2610	28.800	7.600	0.095	0.751
ID91064	91064	39	68.017	47.337	17.805	0	92	92	2	1	-10921639	191.429	183	152	252	4020	29.008	4.800	0.187	2.075
ID91067	91067	41	42.667	46.343	26.254	0	92	92	2	1	-10921639	177.524	176	142	217	3728	20.532	4.800	0.119	1.840
ID91066	91066	48	36.428	14.621	21.340	0	92	92	2	1	-10921639	171.238	171	125	209	3596	21.258	4.800	0.108	1.567
ID91069	91069	53	45.310	31.857	29.995	0	92	92	2	1	-10921639	202.429	205	151	237	4251	21.648	4.800	0.130	2.157
ID91068	91068	52	31.070	39.868	28.040	0	92	92	2	1	-10921639	168.143	166	137	207	3531	17.439	2.000	0.074	1.332
ID91071	91071	None	29.578	7.000	44.000	0	92	92	2	1	-10921639	66.381	63	36	106	1394	21.077	2.000	0.203	1.065
ID91070	91070	45	34.840	21.001	32.850	0	92	92	2	1	-10921639	156.952	162	114	185	3296	22.042	6.318	0.104	1.343
ID91115	91115	31	38.514	35.845	14.502	0	93	93	2	1	-10921639	206.000	208	162	242	4326	23.399	4.800	0.089	1.446
ID91114	91114	23	61.498	27.021	14.326	0	93	93	2	1	-10921639	219.667	229	136	255	4613	35.424	4.800	0.158	1.691
ID91117	91117	25	51.283	40.670	18.074	0	93	93	2	1	-10921639	213.762	219	154	255	4489	33.391	2.000	0.108	1.249
ID91116	91116	28	53.672	18.686	14.522	0	93	93	2	1	-10921639	183.190	183	123	249	3847	32.811	2.000	0.125	1.243
ID91119	91119	48	42.810	13.638	21.369	0	93	93	2	1	-10921639	160.619	156	116	209	3373	25.053	2.000	0.116	1.334
ID91118	91118	39	60.336	46.955	18.027	0	93	93	2	1	-10921639	183.667	186	130	243	3857	30.722	4.800	0.155	1.600
ID91121	91121	None	32.878	34.920	20.753	0	93	93	2	1	-10921639	197.476	206	160	238	4147	25.238	2.000	0.070	1.029
ID91120	91120	None	29.042	19.037	21.144	0	93	93	2	1	-10921639	167.429	166	115	206	3516	20.556	2.000	0.065	0.993
ID91123	91123	52	30.480	40.937	28.416	0	93	93	2	1	-10921639	177.381	179	140	209	3725	18.084	2.000	0.072	1.317
ID91122	91122	41	46.260	46.034	26.072	0	93	93	2	1	-10921639	181.905	180	141	220	3820	23.822	2.000	0.119	1.630
ID91125	91125	45	43.961	21.148	32.486	0	93	93	2	1	-10921639	163.429	162	113	198	3432	25.818	4.800	0.140	1.555
ID91124	91124	53	41.354	30.239	29.377	0	93	93	2	1	-10921639	201.429	202	161	234	4230	20.999	4.800	0.114	1.957
ID91126	91126	None	28.343	4.000	44.000	0	93	93	2	1	-10921639	84.095	87	55	114	1766	14.159	4.800	0.210	2.062
ID91093	91093	23	62.590	26.265	14.358	0	94	94	2	1	-10921639	218.238	225	141	255	4583	33.456	4.800	0.157	1.771
ID91092	91092	28	55.140	18.337	13.822	0	94	94	2	1	-10921639	171.857	171	95	235	3609	40.131	2.000	0.136	1.024
ID91095	91095	25	50.100	39.884	17.690	0	94	94	2	1	-10921639	224.095	224	170	255	4706	26.019	4.800	0.111	1.723
ID91094	91094	None	29.115	51.055	15.862	0	94	94	2	1	-10921639	120.190	124	76	175	2524	28.532	7.600	0.119	0.895
ID91097	91097	48	47.469	13.321	21.615	0	94	94	2	1	-10921639	169.476	169	121	210	3559	27.531	4.800	0.144	1.550
ID91096	91096	39	60.292	46.871	18.223	0	94	94	2	1	-10921639	186.286	193	131	242	3912	30.297	4.800	0.162	1.710
ID91099	91099	56	35.058	28.386	29.877	0	94	94	2	1	-10921639	185.476	186	148	217	3895	20.074	4.800	0.098	1.650
ID91098	91098	41	52.072	45.668	26.357	0	94	94	2	1	-10921639	180.952	179	137	228	3800	27.773	4.800	0.141	1.607
ID91101	91101	45	39.158	21.009	33.223	0	94	94	2	1	-10921639	161.143	165	122	192	3384	20.380	4.800	0.123	1.731
ID91100	91100	53	29.848	32.048	29.624	0	94	94	2	1	-10921639	176.714	181	129	208	3711	23.225	2.000	0.074	1.043
ID91089	91089	41	35.749	45.685	26.119	0	95	95	2	1	-10921639	175.190	176	142	199	3679	18.206	4.800	0.115	1.991
ID91088	91088	48	38.708	12.939	21.292	0	95	95	2	1	-10921639	167.762	161	140	194	3523	17.533	6.233	0.131	2.214
ID91091	91091	45	37.703	20.968	32.862	0	95	95	2	1	-10921639	159.952	164	125	205	3359	23.107	4.800	0.105	1.318
ID91090	91090	56	49.964	28.309	30.393	0	95	95	2	1	-10921639	195.714	194	149	241	4110	29.392	4.800	0.123	1.460
ID91083	91083	28	53.703	18.528	13.839	0	95	95	2	1	-10921639	180.571	184	125	239	3792	33.355	2.000	0.128	1.233
ID91085	91085	None	39.783	36.183	14.344	0	95	95	2	1	-10921639	191.524	199	114	251	4022	40.723	2.000	0.093	0.802
ID91084	91084	23	65.881	26.799	14.257	0	95	95	2	1	-10921639	211.619	213	123	255	4444	39.765	4.800	0.161	1.479
ID91087	91087	39	47.624	46.659	17.934	0	95	95	2	1	-10921639	170.048	166	131	225	3571	25.742	4.800	0.137	1.596
ID91086	91086	25	42.901	39.711	17.975	0	95	95	2	1	-10921639	227.857	231	179	255	4785	24.332	4.800	0.105	1.779
ID91105	91105	39	40.808	46.450	18.175	0	96	96	2	1	-10921639	165.238	174	103	208	3470	27.481	4.800	0.114	1.228
ID91104	91104	25	46.794	39.866	18.401	0	96	96	2	1	-10921639	228.286	238	174	255	4794	28.582	4.800	0.111	1.590
ID91107	91107	48	47.207	12.789	20.590	0	96	96	2	1	-10921639	177.667	179	131	203	3731	19.918	4.800	0.164	2.508
ID91106	91106	59	38.257	33.942	20.135	0	96	96	2	1	-10921639	212.095	213	166	249	4454	25.919	2.000	0.078	1.184
ID91109	91109	41	42.177	46.251	26.019	0	96	96	2	1	-10921639	176.286	175	146	219	3702	18.767	4.800	0.118	1.990
ID91108	91108	None	28.300	19.770	21.853	0	96	96	2	1	-10921639	170.333	172	137	202	3577	17.903	2.000	0.065	1.161
ID91111	91111	56	48.828	27.917	30.126	0	96	96	2	1	-10921639	209.000	211	166	243	4389	23.253	4.800	0.133	2.116
ID91110	91110	57	37.645	40.028	27.945	0	96	96	2	1	-10921639	168.905	167	138	205	3547	19.120	4.800	0.098	1.571
ID91113	91113	45	36.034	20.921	31.188	0	96	96	2	1	-10921639	161.857	165	116	212	3399	24.862	2.000	0.101	1.199
ID91112	91112	53	27.951	33.687	29.948	0	96	96	2	1	-10921639	158.619	152	118	201	3331	24.471	2.000	0.067	0.809
ID91103	91103	28	54.261	19.109	14.531	0	96	96	2	1	-10921639	180.905	179	123	238	3799	32.346	2.000	0.138	1.352
ID91102	91102	23	62.761	26.968	14.468	0	96	96	2	1	-10921639	211.714	212	140	255	4446	34.531	4.800	0.156	1.654
ID91137	91137	53	37.275	32.166	29.197	0	97	97	2	1	-10921639	192.333	195	150	221	4039	21.514	4.800	0.105	1.700
ID91136	91136	57	29.952	40.036	27.978	0	97	97	2	1	-10921639	164.095	165	124	201	3446	19.063	4.800	0.076	1.213
ID91139	91139	45	27.575	21.145	34.155	0	97	97	2	1	-10921639	136.429	138	101	179	2865	19.315	6.342	0.079	1.038
ID91138	91138	56	46.622	27.463	30.592	0	97	97	2	1	-10921639	176.952	178	118	238	3716	37.721	2.000	0.100	0.855
ID91140	91140	None	37.653	0.000	44.000	0	97	97	2	1	-10921639	78.905	80	52	113	1657	19.398	2.000	0.281	1.783
ID91127	91127	28	55.500	18.662	14.391	0	97	97	2	1	-10921639	183.571	167	133	239	3855	32.124	2.000	0.144	1.435
ID91129	91129	58	32.235	36.201	14.381	0	97	97	2	1	-10921639	187.476	176	144	241	3937	32.526	7.600	0.076	0.818
ID91128	91128	23	61.160	27.173	14.303	0	97	97	2	1	-10921639	214.429	220	144	255	4503	33.206	4.800	0.149	1.672
ID91131	91131	25	49.300	39.929	18.629	0	97	97	2	1	-10921639	231.667	234	189	255	4865	21.514	4.800	0.128	2.450
ID91130	91130	39	45.393	48.808	16.896	0	97	97	2	1	-10921639	155.619	156	114	198	3268	25.520	4.800	0.146	1.555
ID91133	91133	48	44.920	13.330	20.991	0	97	97	2	1	-10921639	181.333	190	134	217	3808	22.451	4.800	0.146	2.055
ID91132	91132	59	46.332	33.752	20.147	0	97	97	2	1	-10921639	211.810	217	153	255	4448	25.843	2.000	0.097	1.453
ID91135	91135	41	43.048	45.990	26.283	0	97	97	2	1	-10921639	178.952	181	149	226	3758	20.915	4.800	0.122	1.857
ID91134	91134	60	33.384	25.140	23.638	0	97	97	2	1	-10921639	168.429	169	131	206	3537	21.044	2.000	0.084	1.235
ID91169	91169	58	33.227	35.515	13.717	0	98	98	2	1	-10921639	190.857	201	142	227	4008	25.881	6.319	0.080	1.088
ID91171	91171	23	63.500	27.205	14.524	0	98	98	2	1	-10921639	220.333	223	172	255	4627	29.442	4.800	0.154	2.003
ID91170	91170	28	55.663	18.958	14.631	0	98	98	2	1	-10921639	182.571	186	123	245	3834	31.319	2.000	0.136	1.396
ID91173	91173	25	54.963	40.179	18.882	0	98	98	2	1	-10921639	227.048	233	176	255	4768	25.055	4.800	0.128	2.057
ID91172	91172	39	54.946	47.581	17.037	0	98	98	2	1	-10921639	168.476	171	121	213	3538	28.918	4.800	0.173	1.715
ID91175	91175	59	39.238	34.121	20.194	0	98	98	2	1	-10921639	208.810	206	170	241	4385	21.388	4.800	0.097	1.719
ID91174	91174	None	33.896	19.663	20.517	0	98	98	2	1	-10921639	189.190	187	160	237	3973	20.636	2.000	0.073	1.246
ID91177	91177	60	38.315	25.010	23.277	0	98	98	2	1	-10921639	182.762	181	142	217	3838	21.054	3.200	0.094	1.496
ID91176	91176	48	48.295	13.050	21.217	0	98	98	2	1	-10921639	180.857	188	142	216	3798	22.195	4.800	0.145	2.068
ID91179	91179	53	34.543	32.208	29.324	0	98	98	2	1	-10921639	183.333	187	148	214	3850	21.455	4.800	0.096	1.501
ID91178	91178	41	42.107	45.782	25.963	0	98	98	2	1	-10921639	182.048	187	135	230	3823	25.061	4.800	0.120	1.556
ID91181	91181	61	30.463	20.391	30.240	0	98	98	2	1	-10921639	158.762	169	108	191	3334	22.548	4.800	0.101	1.287
ID91180	91180	57	31.766	41.034	29.044	0	98	98	2	1	-10921639	173.714	179	120	204	3648	21.383	2.000	0.081	1.216
ID91183	91183	62	32.360	51.133	34.474	0	98	98	2	1	-10921639	126.286	122	102	158	2652	17.379	2.000	0.113	1.480
ID91182	91182	56	42.874	27.328	30.400	0	98	98	2	1	-10921639	182.857	187	140	234	3840	28.325	2.000	0.098	1.156
ID91184	91184	63	33.866	3.000	44.000	0	98	98	2	1	-10921639	77.571	82	49	108	1629	18.010	4.800	0.268	1.822
ID91168	91168	63	31.281	4.000	43.000	0	99	99	2	1	-10921639	95.476	100	53	119	2005	18.670	4.800	0.207	1.753
ID91155	91155	23	54.144	27.333	14.457	0	99	99	2	1	-10921639	210.905	216	165	255	4429	28.019	4.800	0.136	1.797
ID91154	91154	58	49.147	35.984	13.191	0	99	99	2	1	-10921639	174.571	179	110	244	3666	38.356	2.000	0.116	0.947
ID91157	91157	39	47.024	48.288	16.874	0	99	99	2	1	-10921639	161.048	162	118	202	3382	25.918	4.800	0.149	1.609
ID91156	91156	28	51.099	18.872	14.756	0	99	99	2	1	-10921639	173.857	180	112	223	3651	31.248	2.000	0.128	1.266
ID91159	91159	59	49.705	34.278	19.885	0	99	99	2	1	-10921639	213.381	220	141	255	4481	35.056	2.000	0.108	1.186
ID91158	91158	25	53.275	40.036	18.464	0	99	99	2	1	-10921639	217.810	225	156	255	4574	29.738	4.800	0.120	1.564
ID91161	91161	41	53.215	46.005	26.189	0	99	99	2	1	-10921639	187.762	183	144	247	3943	26.900	4.800	0.140	1.718
ID91160	91160	48	47.692	13.683	20.886	0	99	99	2	1	-10921639	176.571	173	149	232	3708	22.433	4.800	0.123	1.730
ID91163	91163	53	27.322	32.599	30.150	0	99	99	2	1	-10921639	165.333	168	121	208	3472	23.654	4.800	0.073	0.949
ID91162	91162	57	27.227	40.484	28.255	0	99	99	2	1	-10921639	167.476	170	138	204	3517	17.520	2.000	0.072	1.290
ID91165	91165	56	36.304	27.488	30.635	0	99	99	2	1	-10921639	171.524	175	112	220	3602	31.165	2.000	0.094	0.946
ID91164	91164	61	32.233	20.506	31.178	0	99	99	2	1	-10921639	164.810	167	129	203	3461	18.013	4.800	0.100	1.668
ID91167	91167	45	32.221	20.523	33.787	0	99	99	2	1	-10921639	147.048	147	101	177	3088	23.559	6.261	0.102	1.152
ID91166	91166	62	35.738	50.904	33.066	0	99	99	2	1	-10921639	132.000	130	110	177	2772	17.536	4.800	0.122	1.636
ID91201	91201	39	65.866	48.142	16.863	0	100	100	2	1	-10921639	178.333	175	124	230	3745	33.844	4.800	0.186	1.650
ID91200	91200	23	56.221	26.897	14.145	0	100	100	2	1	-10921639	219.762	221	171	255	4615	26.619	4.800	0.138	2.006
ID91203	91203	48	45.246	13.437	20.992	0	100	100	2	1	-10921639	184.571	187	130	217	3876	23.796	4.800	0.142	1.923
ID91202	91202	25	51.349	39.778	18.112	0	100	100	2	1	-10921639	224.238	232	168	255	4709	26.013	4.800	0.125	1.910
ID91205	91205	59	32.812	33.490	20.437	0	100	100	2	1	-10921639	200.143	199	147	232	4203	22.267	4.800	0.082	1.362
ID91204	91204	64	28.210	19.809	21.294	0	100	100	2	1	-10921639	188.333	188	157	216	3955	17.642	2.000	0.066	1.326
ID91207	91207	57	32.300	41.507	28.025	0	100	100	2	1	-10921639	180.619	180	150	216	3793	19.760	2.000	0.075	1.270
ID91206	91206	41	34.169	45.537	25.668	0	100	100	2	1	-10921639	170.000	169	128	219	3570	24.329	4.800	0.095	1.215
ID91209	91209	45	41.820	20.609	33.506	0	100	100	2	1	-10921639	156.095	157	115	196	3278	29.089	2.000	0.118	1.131
ID91208	91208	56	51.320	27.441	30.501	0	100	100	2	1	-10921639	182.476	183	118	246	3832	38.687	2.000	0.119	1.006
ID91211	91211	63	34.701	3.943	41.811	0	100	100	2	1	-10921639	105.571	106	61	146	2217	21.922	2.000	0.143	1.205
ID91210	91210	62	31.378	50.880	33.507	0	100	100	2	1	-10921639	127.048	124	94	160	2668	18.129	4.800	0.117	1.464
ID91199	91199	28	53.170	18.804	14.341	0	100	100	2	1	-10921639	179.476	170	135	240	3769	32.049	4.800	0.142	1.389
ID91198	91198	58	41.822	35.871	12.992	0	100	100	2	1	-10921639	174.571	184	117	221	3666	30.982	4.800	0.112	1.137
ID91185	91185	58	44.015	35.738	13.294	0	101	101	2	1	-10921639	166.714	174	98	225	3501	42.294	2.000	0.102	0.727
ID91187	91187	23	51.551	27.462	14.688	0	101	101	2	1	-10921639	221.476	217	181	255	4651	22.304	4.800	0.128	2.261
ID91186	91186	28	49.861	18.772	14.231	0	101	101	2	1	-10921639	179.524	178	129	223	3770	28.961	4.800	0.136	1.480
ID91189	91189	25	43.775	39.801	18.618	0	101	101	2	1	-10921639	214.619	210	181	255	4507	22.986	4.800	0.098	1.669
ID91188	91188	39	74.474	48.244	17.017	0	101	101	2	1	-10921639	187.286	187	128	255	3933	37.761	4.800	0.205	1.684
ID91191	91191	48	46.909	13.338	20.928	0	101	101	2	1	-10921639	178.190	173	132	223	3742	26.191	4.800	0.131	1.575
ID91190	91190	59	44.573	33.341	19.921	0	101	101	2	1	-10921639	220.476	226	173	255	4630	25.047	4.800	0.111	1.753
ID91193	91193	41	48.611	45.251	25.843	0	101	101	2	1	-10921639	191.667	184	156	244	4025	22.602	4.800	0.119	1.804
ID91192	91192	64	43.720	19.400	21.417	0	101	101	2	1	-10921639	196.476	197	148	243	4126	26.436	2.000	0.099	1.336
ID91195	91195	53	39.896	32.816	29.945	0	101	101	2	1	-10921639	173.000	172	125	224	3633	27.031	2.000	0.094	1.095
ID91194	91194	56	37.814	27.435	30.550	0	101	101	2	1	-10921639	172.286	165	136	234	3618	31.745	2.000	0.083	0.828
ID91197	91197	None	29.292	7.000	44.000	0	101	101	2	1	-10921639	117.333	120	81	147	2464	22.339	7.600	0.162	1.465
ID91196	91196	45	46.554	21.027	33.175	0	101	101	2	1	-10921639	166.333	165	134	209	3493	23.107	2.000	0.132	1.682
ID91213	91213	28	40.567	19.120	14.553	0	102	102	2	1	-10921639	170.476	170	120	215	3580	27.393	2.000	0.107	1.199
ID91212	91212	58	41.949	36.074	13.287	0	102	102	2	1	-10921639	173.238	181	110	225	3638	34.170	4.800	0.114	1.034
ID91215	91215	39	66.020	48.281	17.359	0	102	102	2	1	-10921639	189.952	194	119	247	3989	40.599	4.800	0.188	1.484
ID91214	91214	23	56.172	27.159	15.054	0	102	102	2	1	-10921639	229.048	239	183	255	4810	24.469	4.800	0.139	2.283
ID91217	91217	59	45.311	33.294	20.005	0	102	102	2	1	-10921639	209.667	216	149	255	4403	29.337	2.000	0.096	1.248
ID91216	91216	25	46.341	39.876	18.791	0	102	102	2	1	-10921639	210.762	204	180	255	4426	23.837	4.800	0.106	1.688
ID91219	91219	64	37.308	19.080	20.960	0	102	102	2	1	-10921639	192.190	195	149	232	4036	22.607	2.000	0.080	1.265
ID91218	91218	48	45.315	13.671	21.078	0	102	102	2	1	-10921639	184.619	183	156	228	3877	20.348	4.800	0.127	2.050
ID91221	91221	57	28.952	40.294	27.556	0	102	102	2	1	-10921639	173.190	181	122	198	3637	22.958	2.000	0.075	1.053
ID91220	91220	41	35.061	45.056	25.723	0	102	102	2	1	-10921639	177.381	174	140	212	3725	20.424	2.000	0.083	1.329
ID91223	91223	56	50.501	27.209	30.813	0	102	102	2	1	-10921639	172.524	175	125	234	3623	35.998	2.000	0.109	0.945
ID91222	91222	53	34.792	33.011	29.650	0	102	102	2	1	-10921639	168.238	167	121	213	3533	24.682	2.000	0.086	1.079
ID91225	91225	None	27.223	0.000	44.000	0	102	102	2	1	-10921639	123.429	124	96	158	2592	17.957	4.800	0.178	2.073
ID91224	91224	45	41.815	20.894	31.896	0	102	102	2	1	-10921639	167.952	172	134	204	3527	22.229	4.800	0.127	1.697
ID91141	91141	111	28.070	24.418	10.976	0	103	103	2	1	-10921639	142.190	139	90	193	2986	29.265	2.000	0.077	0.697
ID91143	91143	58	37.140	35.772	13.507	0	103	103	2	1	-10921639	176.095	177	122	225	3698	26.627	2.000	0.082	0.997
ID91142	91142	28	37.473	17.735	13.085	0	103	103	2	1	-10921639	152.714	158	112	192	3207	23.514	4.800	0.124	1.432
ID91145	91145	39	67.621	47.965	17.577	0	103	103	2	1	-10921639	195.619	190	139	252	4108	30.805	4.800	0.191	2.033
ID91144	91144	23	55.074	27.136	15.084	0	103	103	2	1	-10921639	223.381	226	176	255	4691	26.278	4.800	0.126	1.899
ID91147	91147	59	53.343	33.074	20.227	0	103	103	2	1	-10921639	216.571	223	173	255	4548	27.336	4.800	0.117	1.666
ID91146	91146	25	48.529	39.224	19.084	0	103	103	2	1	-10921639	212.571	213	175	252	4464	20.556	4.800	0.120	2.208
ID91149	91149	41	40.750	44.711	25.868	0	103	103	2	1	-10921639	174.095	178	131	217	3656	26.157	2.000	0.098	1.188
ID91148	91148	48	51.737	13.956	20.866	0	103	103	2	1	-10921639	184.095	180	143	240	3866	25.084	4.800	0.129	1.678
ID91151	91151	53	33.635	33.063	29.971	0	103	103	2	1	-10921639	162.714	166	113	202	3417	23.373	2.000	0.081	1.040
ID91150	91150	57	29.004	41.309	27.587	0	103	103	2	1	-10921639	176.714	175	137	207	3711	19.363	4.800	0.072	1.218
ID91153	91153	45	27.302	20.570	32.133	0	103	103	2	1	-10921639	156.190	157	134	175	3280	13.325	4.800	0.094	2.017
ID91152	91152	56	42.546	27.309	30.724	0	103	103	2	1	-10921639	174.714	181	116	231	3669	32.056	2.000	0.093	0.931
ID91233	91233	59	47.988	33.014	19.995	0	104	104	2	1	-10921639	223.095	232	172	255	4685	25.118	4.800	0.108	1.727
ID91232	91232	48	30.671	16.000	20.000	0	104	104	2	1	-10921639	181.286	181	129	215	3807	20.140	7.600	0.085	1.413
ID91235	91235	57	37.260	40.729	27.125	0	104	104	2	1	-10921639	191.429	192	162	225	4020	18.546	6.313	0.087	1.660
ID91234	91234	None	27.617	50.616	25.498	0	104	104	2	1	-10921639	118.429	121	74	150	2487	23.769	4.800	0.110	0.987
ID91237	91237	53	34.108	32.909	30.096	0	104	104	2	1	-10921639	162.286	159	126	213	3408	21.896	2.000	0.080	1.093
ID91236	91236	56	34.904	27.334	30.433	0	104	104	2	1	-10921639	176.714	176	146	212	3711	18.314	4.800	0.095	1.680
ID91239	91239	65	31.501	4.643	37.118	0	104	104	2	1	-10921639	104.810	114	59	132	2201	22.288	4.800	0.157	1.274
ID91238	91238	66	29.213	51.188	33.493	0	104	104	2	1	-10921639	105.333	102	81	133	2212	15.249	2.000	0.126	1.544
ID91240	91240	67	27.389	11.000	44.000	0	104	104	2	1	-10921639	122.667	126	84	150	2576	18.840	4.800	0.152	1.720
ID91227	91227	28	45.971	18.714	13.803	0	104	104	2	1	-10921639	168.810	170	129	217	3545	25.637	4.800	0.131	1.524
ID91226	91226	111	28.247	24.612	11.100	0	104	104	2	1	-10921639	136.238	142	69	192	2861	36.795	2.000	0.068	0.474
ID91229	91229	23	54.114	27.008	14.908	0	104	104	2	1	-10921639	215.571	212	187	255	4527	22.015	4.800	0.131	2.265
ID91228	91228	58	28.579	36.083	13.629	0	104	104	2	1	-10921639	170.190	174	129	203	3574	24.361	7.600	0.076	0.990
ID91231	91231	25	46.752	39.101	18.701	0	104	104	2	1	-10921639	217.333	213	176	250	4564	21.518	4.800	0.114	2.071
ID91230	91230	39	74.878	48.266	17.603	0	104	104	2	1	-10921639	192.762	191	133	255	4048	35.063	4.800	0.203	1.855
ID91241	91241	58	30.762	36.201	13.319	0	105	105	2	1	-10921639	143.810	141	84	199	3020	34.965	2.000	0.081	0.618
ID91243	91243	23	42.293	26.939	14.912	0	105	105	2	1	-10921639	199.476	202	166	244	4189	20.796	7.600	0.099	1.735
ID91242	91242	28	49.591	18.154	13.797	0	105	105	2	1	-10921639	156.714	153	110	207	3291	29.742	2.000	0.139	1.282
ID91245	91245	25	40.678	38.819	19.083	0	105	105	2	1	-10921639	207.571	208	172	250	4359	22.642	2.000	0.089	1.491
ID91244	91244	39	57.724	48.079	17.905	0	105	105	2	1	-10921639	175.905	177	126	213	3694	28.445	4.800	0.172	1.812
ID91247	91247	48	28.240	14.796	21.253	0	105	105	2	1	-10921639	163.714	160	132	195	3438	17.892	4.800	0.078	1.325
ID91246	91246	59	51.815	32.996	19.883	0	105	105	2	1	-10921639	224.524	230	169	255	4715	28.488	4.800	0.112	1.592
ID91249	91249	57	30.270	40.348	27.493	0	105	105	2	1	-10921639	173.762	176	142	212	3649	16.944	4.800	0.081	1.532
ID91248	91248	None	29.190	18.840	20.734	0	105	105	2	1	-10921639	183.048	186	142	212	3844	18.148	6.330	0.072	1.353
ID91251	91251	53	29.275	33.355	29.758	0	105	105	2	1	-10921639	155.429	155	111	191	3264	23.775	2.000	0.068	0.833
ID91250	91250	56	36.396	27.451	30.337	0	105	105	2	1	-10921639	166.190	168	114	208	3490	22.516	2.000	0.096	1.289
ID91253	91253	70	34.247	3.520	35.849	0	105	105	2	1	-10921639	127.429	131	79	157	2676	20.454	4.800	0.159	1.708
ID91252	91252	66	27.055	53.085	33.586	0	105	105	2	1	-10921639	100.571	105	63	125	2112	18.806	4.800	0.140	1.315
ID91255	91255	67	31.041	12.000	44.000	0	105	105	2	1	-10921639	126.905	133	78	164	2665	24.736	4.800	0.169	1.480
ID91254	91254	65	32.868	5.808	37.184	0	105	105	2	1	-10921639	132.000	132	70	164	2772	23.782	4.800	0.135	1.317
ID91265	91265	65	34.684	5.765	36.826	0	106	106	2	1	-10921639	151.429	153	116	179	3180	16.753	4.800	0.117	1.896
ID91264	91264	70	33.487	3.149	35.306	0	106	106	2	1	-10921639	129.000	123	97	158	2709	21.689	4.800	0.134	1.405
ID91266	91266	None	44.134	10.735	39.434	0	106	106	2	1	-10921639	131.381	143	52	189	2759	40.993	2.000	0.132	0.747
ID91257	91257	23	50.155	26.436	15.362	0	106	106	2	1	-10921639	195.286	197	139	246	4101	32.897	4.800	0.123	1.299
ID91256	91256	28	43.585	17.850	13.616	0	106	106	2	1	-10921639	151.048	146	111	190	3172	23.712	4.800	0.142	1.586
ID91259	91259	39	37.202	48.102	17.649	0	106	106	2	1	-10921639	158.905	159	126	192	3337	19.261	4.800	0.122	1.796
ID91258	91258	58	35.951	35.754	14.720	0	106	106	2	1	-10921639	178.667	173	141	233	3752	26.541	7.600	0.079	0.987
ID91261	91261	48	34.510	16.459	20.891	0	106	106	2	1	-10921639	161.333	162	118	195	3388	21.221	4.800	0.108	1.480
ID91260	91260	25	48.887	39.303	19.076	0	106	106	2	1	-10921639	207.905	199	165	255	4366	22.525	4.800	0.112	1.856
ID91263	91263	57	44.192	40.412	27.280	0	106	106	2	1	-10921639	172.143	173	134	222	3615	25.646	2.000	0.109	1.319
ID91262	91262	59	51.074	33.394	20.567	0	106	106	2	1	-10921639	210.190	216	136	255	4414	32.512	2.000	0.113	1.308
ID91267	91267	28	35.389	18.339	14.015	0	107	107	2	1	-10921639	135.857	139	94	175	2853	23.804	4.800	0.119	1.218
ID91269	91269	23	40.703	26.630	15.212	0	107	107	2	1	-10921639	189.048	190	142	227	3970	23.368	4.800	0.106	1.544
ID91268	91268	58	29.619	36.189	13.600	0	107	107	2	1	-10921639	155.714	157	118	192	3270	24.536	2.000	0.079	0.927
ID91271	91271	25	53.398	38.937	18.972	0	107	107	2	1	-10921639	203.190	198	153	251	4267	27.334	4.800	0.124	1.637
ID91270	91270	39	43.149	47.749	17.387	0	107	107	2	1	-10921639	141.476	144	89	186	2971	29.866	4.800	0.143	1.183
ID91273	91273	57	36.765	40.265	27.141	0	107	107	2	1	-10921639	171.238	171	136	214	3596	18.368	4.800	0.098	1.659
ID91272	91272	59	53.526	33.090	20.349	0	107	107	2	1	-10921639	217.571	215	176	255	4569	25.864	2.000	0.115	1.729
ID91275	91275	65	27.889	5.326	37.793	0	107	107	2	1	-10921639	140.476	138	104	173	2950	20.188	7.600	0.089	1.133
ID91274	91274	None	33.521	8.959	35.776	0	107	107	2	1	-10921639	133.476	140	70	175	2803	26.066	7.600	0.112	1.031
ID91281	91281	25	47.555	38.679	18.953	0	108	108	2	1	-10921639	198.048	192	155	250	4159	27.082	2.000	0.107	1.413
ID91280	91280	39	34.689	46.808	17.889	0	108	108	2	1	-10921639	143.476	146	114	180	3013	19.041	4.800	0.124	1.660
ID91283	91283	57	32.552	40.118	27.304	0	108	108	2	1	-10921639	165.000	165	138	199	3465	17.015	2.000	0.087	1.557
ID91282	91282	59	50.081	32.930	19.871	0	108	108	2	1	-10921639	224.905	231	183	255	4723	24.734	4.800	0.112	1.833
ID91285	91285	None	27.232	3.000	44.000	0	108	108	2	1	-10921639	110.429	113	74	139	2319	18.129	2.000	0.120	1.305
ID91284	91284	71	43.072	11.565	37.302	0	108	108	2	1	-10921639	133.762	139	63	172	2809	33.492	4.800	0.172	1.172
ID91279	91279	23	46.949	26.875	15.099	0	108	108	2	1	-10921639	189.571	195	149	238	3981	23.400	4.800	0.126	1.810
ID91278	91278	28	27.238	19.403	14.197	0	108	108	2	1	-10921639	130.762	134	105	161	2746	18.944	4.800	0.094	1.185
ID91291	91291	25	49.562	38.474	18.995	0	109	109	2	1	-10921639	204.476	197	172	255	4294	23.859	4.800	0.107	1.654
ID91290	91290	23	30.822	26.726	15.363	0	109	109	2	1	-10921639	164.810	171	121	204	3461	23.666	4.800	0.090	1.152
ID91293	91293	57	31.159	40.579	27.772	0	109	109	2	1	-10921639	155.762	158	124	193	3271	20.707	4.800	0.087	1.199
ID91292	91292	59	49.552	32.547	20.802	0	109	109	2	1	-10921639	217.238	228	154	255	4562	31.900	4.800	0.107	1.320
ID91294	91294	71	33.151	12.029	37.553	0	109	109	2	1	-10921639	124.381	124	89	151	2612	15.889	4.800	0.138	1.900
ID91289	91289	None	30.157	13.774	40.608	0	110	110	2	1	-10921639	110.286	110	68	143	2316	19.027	7.600	0.128	1.318
ID91288	91288	59	47.720	32.463	20.751	0	110	110	2	1	-10921639	228.619	227	181	255	4801	24.834	6.288	0.117	1.933
ID91287	91287	25	43.531	38.460	18.490	0	110	110	2	1	-10921639	193.667	199	138	237	4067	28.285	3.200	0.093	1.170
ID91286	91286	23	29.181	27.427	15.011	0	110	110	2	1	-10921639	158.381	156	123	193	3326	22.628	4.800	0.082	1.062
ID91297	91297	59	51.116	32.011	20.956	0	111	111	2	1	-10921639	223.333	216	185	255	4690	24.449	4.800	0.124	2.014
ID91296	91296	25	47.144	38.469	18.542	0	111	111	2	1	-10921639	194.095	191	157	244	4076	24.627	2.000	0.109	1.544
ID91295	91295	None	28.231	47.974	16.719	0	111	111	2	1	-10921639	108.619	107	86	142	2281	15.917	6.308	0.128	1.544
ID91277	91277	59	51.583	32.223	20.770	0	112	112	2	1	-10921639	223.333	228	183	255	4690	27.352	4.800	0.121	1.758
ID91276	91276	25	42.170	38.363	18.666	0	112	112	2	1	-10921639	187.810	185	155	239	3944	21.729	4.800	0.096	1.516
ID91301	91301	59	52.195	32.796	19.131	0	113	113	2	1	-10921639	221.571	225	170	255	4653	29.622	4.800	0.109	1.470
ID91300	91300	25	42.581	38.201	18.439	0	113	113	2	1	-10921639	178.524	180	131	228	3749	26.013	4.800	0.102	1.270
ID91302	91302	None	27.279	40.817	28.819	0	113	113	2	1	-10921639	129.238	135	80	153	2714	20.393	4.800	0.098	1.129
ID91299	91299	59	49.513	32.469	19.473	0	114	114	2	1	-10921639	216.524	213	164	255	4547	26.679	4.800	0.112	1.630
ID91298	91298	25	57.738	37.968	18.713	0	114	114	2	1	-10921639	189.429	184	132	255	3978	32.624	2.000	0.130	1.335
ID91305	91305	59	52.788	32.126	19.159	0	115	115	2	1	-10921639	215.952	214	161	255	4535	28.904	4.800	0.117	1.571
ID91304	91304	None	29.854	43.419	17.581	0	115	115	2	1	-10921639	127.476	123	106	158	2677	16.278	2.000	0.096	1.369
ID91306	91306	25	58.605	37.553	18.661	0	115	115	2	1	-10921639	189.476	186	137	255	3979	38.043	2.000	0.137	1.199
ID91303	91303	72	35.013	27.395	16.037	0	115	115	2	1	-10921639	159.190	158	123	206	3343	25.047	4.800	0.102	1.180
ID91307	91307	72	31.502	27.809	15.460	0	116	116	2	1	-10921639	157.143	155	108	199	3300	25.417	4.800	0.100	1.122
ID91309	91309	59	57.304	32.246	19.334	0	116	116	2	1	-10921639	213.286	212	168	255	4479	28.919	4.800	0.128	1.672
ID91308	91308	25	56.997	37.991	18.250	0	116	116	2	1	-10921639	186.905	185	121	246	3925	31.583	2.000	0.140	1.452
ID91310	91310	73	28.349	18.941	21.728	0	116	116	2	1	-10921639	121.190	120	79	161	2545	20.017	2.000	0.091	1.006
ID91315	91315	72	45.520	27.112	15.444	0	117	117	2	1	-10921639	168.571	173	100	210	3540	31.078	4.800	0.141	1.338
ID91317	91317	25	44.361	37.790	18.751	0	117	117	2	1	-10921639	174.238	175	133	221	3659	29.348	2.000	0.103	1.109
ID91316	91316	59	48.898	32.771	18.416	0	117	117	2	1	-10921639	203.762	198	160	255	4279	28.250	2.000	0.101	1.320
ID91318	91318	73	51.281	19.231	20.829	0	117	117	2	1	-10921639	141.333	138	95	197	2968	29.483	2.000	0.164	1.353
ID91313	91313	25	54.850	37.468	18.430	0	118	118	2	1	-10921639	191.857	190	136	251	4029	30.269	2.000	0.129	1.452
ID91312	91312	59	30.204	32.703	17.335	0	118	118	2	1	-10921639	183.429	184	133	229	3852	23.289	2.000	0.057	0.848
ID91314	91314	73	48.915	19.145	20.753	0	118	118	2	1	-10921639	137.286	129	90	205	2883	30.715	2.000	0.144	1.122
ID91311	91311	72	35.342	27.435	15.538	0	118	118	2	1	-10921639	171.381	169	139	206	3599	21.330	4.800	0.103	1.495
ID91321	91321	25	61.517	37.678	18.564	0	119	119	2	1	-10921639	176.238	178	108	251	3701	43.550	2.000	0.138	0.984
ID91320	91320	72	39.083	27.900	16.076	0	119	119	2	1	-10921639	166.286	166	126	198	3492	20.545	4.800	0.113	1.641
ID91322	91322	73	36.483	19.022	20.891	0	119	119	2	1	-10921639	139.714	140	115	181	2934	19.218	7.600	0.121	1.569
ID91319	91319	74	28.690	25.084	11.808	0	119	119	2	1	-10921639	104.524	107	61	139	2195	23.541	2.000	0.115	0.916
ID91323	91323	74	28.262	24.045	11.913	0	120	120	2	1	-10921639	97.952	97	63	126	2057	18.896	2.000	0.136	1.239
ID91325	91325	25	66.822	37.578	18.342	0	120	120	2	1	-10921639	183.762	192	117	255	3859	43.918	2.000	0.166	1.189
ID91324	91324	72	36.996	28.588	15.731	0	120	120	2	1	-10921639	167.762	168	128	205	3523	18.455	4.800	0.111	1.819
ID91326	91326	73	52.085	18.968	20.864	0	120	120	2	1	-10921639	151.476	147	113	194	3181	24.933	4.800	0.169	1.756
ID91336	91336	73	41.429	19.623	19.940	0	121	121	2	1	-10921639	145.143	144	115	175	3048	18.903	4.800	0.150	1.999
ID91335	91335	25	55.757	37.879	18.606	0	121	121	2	1	-10921639	167.905	160	128	243	3526	34.509	2.000	0.130	1.123
ID91334	91334	72	32.685	28.636	15.756	0	121	121	2	1	-10921639	155.905	165	115	191	3274	21.062	2.000	0.091	1.230
ID91329	91329	73	36.405	20.985	19.207	0	122	122	2	1	-10921639	151.905	157	110	178	3190	20.310	4.800	0.132	1.746
ID91328	91328	25	59.043	37.851	18.128	0	122	122	2	1	-10921639	161.952	157	106	246	3401	38.863	2.000	0.133	0.976
ID91327	91327	72	35.485	29.644	14.384	0	122	122	2	1	-10921639	142.571	148	84	191	2994	30.482	4.800	0.113	0.950
ID91337	91337	72	35.001	27.285	15.675	0	123	123	2	1	-10921639	139.571	135	110	181	2931	20.034	2.000	0.111	1.389
ID91339	91339	25	54.917	38.032	18.561	0	123	123	2	1	-10921639	159.429	150	117	241	3348	37.070	2.000	0.121	0.927
ID91338	91338	None	36.546	33.980	16.051	0	123	123	2	1	-10921639	162.571	162	126	201	3414	21.630	2.000	0.100	1.363
ID91340	91340	73	37.265	19.136	21.116	0	123	123	2	1	-10921639	135.524	140	96	177	2846	22.476	2.000	0.116	1.257
ID91331	91331	None	37.069	21.367	18.280	0	124	124	2	1	-10921639	142.714	143	96	191	2997	29.196	2.000	0.096	0.859
ID91330	91330	72	35.938	27.039	15.482	0	124	124	2	1	-10921639	138.476	149	68	186	2908	31.830	4.800	0.113	0.882
ID91333	91333	73	38.512	18.895	21.460	0	124	124	2	1	-10921639	139.190	143	89	186	2923	27.703	7.600	0.116	1.045
ID91332	91332	25	51.778	37.993	18.251	0	124	124	2	1	-10921639	161.810	158	118	225	3398	30.938	2.000	0.134	1.240
ID91341	91341	72	39.603	27.791	14.906	0	125	125	2	1	-10921639	138.762	138	94	175	2914	22.636	4.800	0.129	1.403
ID91343	91343	73	33.899	19.059	20.580	0	125	125	2	1	-10921639	138.095	138	103	165	2900	20.591	7.600	0.126	1.497
ID91342	91342	25	55.558	37.826	18.365	0	125	125	2	1	-10921639	160.714	164	104	242	3375	36.843	2.000	0.128	0.993
ID91347	91347	73	34.525	21.015	18.495	0	126	126	2	1	-10921639	137.095	137	102	173	2879	23.977	2.000	0.105	1.084
ID91346	91346	72	29.690	27.353	14.786	0	126	126	2	1	-10921639	136.952	141	92	164	2876	19.533	4.800	0.113	1.421
ID91349	91349	25	52.546	37.682	18.648	0	126	126	2	1	-10921639	166.810	159	117	226	3503	33.445	2.000	0.135	1.190
ID91348	91348	76	31.315	34.450	18.189	0	126	126	2	1	-10921639	161.905	157	123	202	3400	21.879	2.000	0.070	0.966
ID91353	91353	75	28.393	19.611	21.451	0	127	127	2	1	-10921639	141.905	142	116	174	2980	17.006	7.600	0.096	1.462
ID91352	91352	25	51.099	38.006	18.420	0	127	127	2	1	-10921639	172.857	180	113	219	3630	28.615	2.000	0.140	1.484
ID91351	91351	76	30.222	35.336	17.170	0	127	127	2	1	-10921639	165.619	159	132	204	3478	21.782	7.600	0.074	1.046
ID91350	91350	72	30.494	26.544	15.152	0	127	127	2	1	-10921639	142.381	143	88	172	2990	22.765	4.800	0.122	1.357
ID91345	91345	75	51.630	19.273	20.801	0	128	128	2	1	-10921639	147.762	141	99	208	3103	31.933	2.000	0.156	1.246
ID91344	91344	25	41.009	38.122	18.119	0	128	128	2	1	-10921639	153.381	155	107	190	3221	22.433	2.000	0.119	1.450
ID91356	91356	75	41.414	19.041	21.183	0	129	129	2	1	-10921639	140.857	139	103	195	2958	25.802	7.600	0.114	1.122
ID91355	91355	None	31.198	21.458	18.520	0	129	129	2	1	-10921639	151.095	147	104	194	3173	23.774	4.800	0.096	1.117
ID91354	91354	25	44.153	38.683	18.069	0	129	129	2	1	-10921639	155.476	158	105	198	3265	26.763	4.800	0.130	1.341
ID91361	91361	25	41.650	38.901	17.889	0	130	130	2	1	-10921639	156.381	156	128	193	3284	17.331	4.800	0.143	2.259
ID91363	91363	None	28.070	40.022	28.758	0	130	130	2	1	-10921639	101.238	98	71	143	2126	18.504	2.000	0.107	1.060
ID91362	91362	75	50.129	19.115	21.056	0	130	130	2	1	-10921639	145.333	144	94	196	3052	28.148	4.800	0.164	1.454
ID91360	91360	75	42.698	19.662	20.441	0	131	131	2	1	-10921639	153.857	156	100	195	3231	24.342	4.800	0.155	1.696
ID91357	91357	77	30.720	35.785	13.288	0	131	131	2	1	-10921639	109.905	113	61	151	2308	29.573	2.000	0.116	0.771
ID91359	91359	25	36.859	39.272	17.903	0	131	131	2	1	-10921639	139.524	136	113	177	2930	18.864	4.800	0.115	1.525
ID91358	91358	78	27.033	31.719	13.545	0	131	131	2	1	-10921639	120.333	119	97	151	2527	16.221	2.000	0.091	1.239
ID91365	91365	77	35.911	35.582	13.811	0	132	132	2	1	-10921639	137.429	144	95	167	2886	22.840	4.800	0.142	1.495
ID91364	91364	78	30.556	32.372	13.760	0	132	132	2	1	-10921639	127.000	126	89	160	2667	22.075	2.000	0.107	1.113
ID91367	91367	75	42.321	21.235	18.982	0	132	132	2	1	-10921639	151.619	150	113	195	3184	21.558	7.600	0.144	1.773
ID91366	91366	None	28.874	24.440	14.524	0	132	132	2	1	-10921639	127.810	131	83	159	2684	21.177	2.000	0.100	1.101
ID91373	91373	75	49.985	21.171	18.571	0	133	133	2	1	-10921639	158.238	157	118	206	3323	25.084	4.800	0.155	1.694
ID91372	91372	None	30.187	39.419	18.052	0	133	133	2	1	-10921639	144.048	146	121	169	3025	15.574	2.000	0.092	1.560
ID91371	91371	77	43.583	35.405	14.314	0	133	133	2	1	-10921639	146.762	147	89	190	3082	28.594	4.800	0.154	1.368
ID91369	91369	77	42.888	35.441	13.886	0	134	134	2	1	-10921639	144.429	143	98	184	3033	22.411	4.800	0.152	1.703
ID91368	91368	78	28.174	32.105	13.448	0	134	134	2	1	-10921639	116.952	128	61	161	2456	30.243	4.800	0.108	0.753
ID91370	91370	None	32.047	19.633	21.523	0	134	134	2	1	-10921639	122.429	120	84	168	2571	24.796	2.000	0.088	0.800
ID91377	91377	75	35.091	21.201	18.515	0	135	135	2	1	-10921639	145.429	146	100	181	3054	20.602	4.800	0.120	1.507
ID91376	91376	77	47.124	35.462	13.871	0	135	135	2	1	-10921639	150.905	150	103	195	3169	25.992	4.800	0.153	1.545
ID91378	91378	79	35.535	38.093	17.789	0	135	135	2	1	-10921639	151.571	149	117	192	3183	19.549	7.600	0.098	1.379
ID91375	91375	None	28.422	23.967	14.130	0	135	135	2	1	-10921639	113.857	113	82	161	2391	21.669	2.000	0.097	0.927
ID91374	91374	78	33.114	32.280	13.209	0	135	135	2	1	-10921639	120.095	120	62	165	2522	29.920	2.000	0.122	0.871
ID91381	91381	75	32.241	22.207	19.157	0	136	136	2	1	-10921639	143.095	141	115	175	3005	18.455	2.000	0.099	1.398
ID91380	91380	79	40.352	38.332	17.602	0	136	136	2	1	-10921639	159.000	161	118	204	3339	23.866	4.800	0.112	1.339
ID91379	91379	77	43.054	35.604	13.892	0	136	136	2	1	-10921639	159.333	167	98	204	3346	26.865	4.800	0.155	1.588
ID91384	91384	75	34.284	21.058	18.885	0	137	137	2	1	-10921639	137.952	141	97	170	2897	20.532	4.800	0.120	1.440
ID91383	91383	79	30.146	38.484	18.367	0	137	137	2	1	-10921639	143.524	136	100	194	3014	23.999	2.000	0.064	0.723
ID91382	91382	77	58.927	35.547	13.891	0	137	137	2	1	-10921639	166.000	171	113	219	3486	31.950	4.800	0.192	1.675
ID91389	91389	77	55.091	35.686	13.593	0	138	138	2	1	-10921639	163.286	171	113	213	3429	28.613	4.800	0.182	1.754
ID91391	91391	75	33.154	21.922	19.441	0	138	138	2	1	-10921639	149.667	146	125	178	3143	14.759	4.800	0.111	2.031
ID91390	91390	79	27.513	38.603	18.521	0	138	138	2	1	-10921639	143.143	140	111	184	3006	19.749	4.800	0.086	1.148
ID91393	91393	77	57.812	34.597	13.695	0	139	139	2	1	-10921639	166.333	170	122	213	3493	28.429	4.800	0.203	1.974
ID91392	91392	80	28.707	24.177	13.708	0	139	139	2	1	-10921639	114.190	113	79	156	2398	20.238	2.000	0.090	0.930
ID91395	91395	None	30.891	23.189	25.989	0	139	139	2	1	-10921639	128.952	131	96	156	2708	17.466	4.800	0.114	1.509
ID91394	91394	75	47.021	21.281	18.938	0	139	139	2	1	-10921639	151.714	148	106	193	3186	27.010	4.800	0.151	1.472
ID91397	91397	77	55.106	34.645	13.844	0	140	140	2	1	-10921639	151.905	158	98	198	3190	28.882	4.800	0.201	1.759
ID91396	91396	80	27.169	23.746	14.170	0	140	140	2	1	-10921639	111.571	112	82	152	2343	21.243	2.000	0.091	0.872
ID91399	91399	75	35.697	20.896	20.659	0	140	140	2	1	-10921639	146.476	144	115	171	3076	18.187	4.800	0.139	1.971
ID91398	91398	79	37.024	38.099	19.022	0	140	140	2	1	-10921639	128.381	122	94	175	2696	24.917	2.000	0.099	0.927
ID91385	91385	None	48.069	33.035	13.171	0	141	141	2	1	-10921639	142.333	144	83	193	2989	32.375	6.337	0.157	1.192
ID91387	91387	75	49.526	21.113	18.732	0	141	141	2	1	-10921639	150.333	150	87	208	3157	27.993	4.800	0.158	1.465
ID91386	91386	77	44.695	35.564	13.933	0	141	141	2	1	-10921639	141.381	142	102	190	2969	27.944	4.800	0.157	1.374
ID91388	91388	79	31.508	38.268	18.774	0	141	141	2	1	-10921639	122.714	123	89	177	2577	23.197	2.000	0.080	0.788
ID91409	91409	75	38.746	21.140	18.403	0	142	142	2	1	-10921639	146.286	146	90	194	3072	27.563	2.000	0.105	1.012
ID91408	91408	81	34.861	41.511	16.656	0	142	142	2	1	-10921639	119.000	119	66	159	2499	26.930	7.600	0.125	0.980
ID91407	91407	None	29.239	23.797	14.632	0	142	142	2	1	-10921639	129.524	132	93	168	2720	20.275	7.600	0.089	1.046
ID91406	91406	77	65.972	34.626	13.630	0	142	142	2	1	-10921639	168.000	173	116	230	3528	35.324	4.800	0.198	1.572
ID91417	91417	75	44.968	21.301	18.610	0	143	143	2	1	-10921639	147.619	144	95	203	3100	27.967	4.800	0.148	1.358
ID91416	91416	81	46.441	41.384	16.753	0	143	143	2	1	-10921639	137.381	138	97	193	2885	25.343	4.800	0.160	1.496
ID91418	91418	82	33.040	22.603	27.273	0	143	143	2	1	-10921639	115.905	116	84	147	2434	16.093	4.800	0.138	1.746
ID91415	91415	77	50.501	35.208	13.609	0	143	143	2	1	-10921639	157.286	165	110	199	3303	29.705	4.800	0.174	1.571
ID91424	91424	82	33.866	22.342	27.160	0	144	144	2	1	-10921639	117.952	118	82	153	2477	21.369	4.800	0.141	1.366
ID91419	91419	77	78.563	35.336	13.644	0	144	144	2	1	-10921639	179.333	175	118	253	3766	37.616	4.800	0.223	1.739
ID91421	91421	81	49.243	41.642	16.826	0	144	144	2	1	-10921639	134.238	133	79	195	2819	33.718	2.000	0.154	1.064
ID91420	91420	83	39.409	23.758	15.048	0	144	144	2	1	-10921639	140.190	138	97	192	2944	28.729	7.600	0.104	0.923
ID91423	91423	84	37.501	38.233	18.945	0	144	144	2	1	-10921639	132.952	129	96	203	2792	29.922	2.000	0.073	0.603
ID91422	91422	75	52.696	21.213	18.698	0	144	144	2	1	-10921639	160.905	158	100	214	3379	29.562	4.800	0.165	1.542
ID91401	91401	83	56.952	24.117	14.087	0	145	145	2	1	-10921639	139.333	137	87	204	2926	34.014	2.000	0.172	1.200
ID91400	91400	77	76.165	35.597	13.273	0	145	145	2	1	-10921639	171.286	185	67	247	3597	49.792	2.000	0.227	1.275
ID91403	91403	75	50.879	20.931	18.829	0	145	145	2	1	-10921639	150.905	148	97	209	3169	27.098	4.800	0.159	1.525
ID91402	91402	81	64.617	41.478	16.530	0	145	145	2	1	-10921639	163.714	156	115	223	3438	33.700	4.800	0.195	1.586
ID91405	91405	82	62.769	22.773	27.030	0	145	145	2	1	-10921639	145.524	141	103	219	3056	32.712	2.000	0.200	1.485
ID91404	91404	84	31.972	38.044	19.095	0	145	145	2	1	-10921639	135.476	132	87	192	2845	25.553	2.000	0.064	0.638
ID91425	91425	77	84.603	35.474	13.342	0	146	146	2	1	-10921639	191.000	196	88	255	4011	51.367	4.800	0.266	1.563
ID91427	91427	81	66.290	41.293	16.614	0	146	146	2	1	-10921639	168.524	156	118	240	3539	34.630	2.000	0.184	1.512
ID91426	91426	83	55.954	23.987	14.323	0	146	146	2	1	-10921639	144.952	142	101	212	3044	32.589	2.000	0.181	1.366
ID91429	91429	84	39.796	37.664	19.269	0	146	146	2	1	-10921639	149.381	152	98	207	3137	31.417	2.000	0.072	0.638
ID91428	91428	75	40.447	20.604	18.556	0	146	146	2	1	-10921639	144.143	143	99	193	3027	28.547	2.000	0.122	1.101
ID91430	91430	82	59.953	22.943	27.206	0	146	146	2	1	-10921639	151.571	140	116	213	3183	28.463	2.000	0.188	1.689
ID91411	91411	83	68.272	24.029	14.258	0	147	147	2	1	-10921639	148.095	142	89	220	3110	39.202	2.000	0.217	1.345
ID91410	91410	77	77.013	33.503	12.677	0	147	147	2	1	-10921639	188.524	201	102	255	3959	41.635	4.800	0.222	1.642
ID91413	91413	75	40.046	20.222	18.777	0	147	147	2	1	-10921639	143.429	149	86	183	3012	28.918	4.800	0.138	1.204
ID91412	91412	81	58.922	41.498	16.711	0	147	147	2	1	-10921639	154.524	150	108	213	3245	29.787	2.000	0.184	1.610
ID91414	91414	82	62.262	22.772	27.168	0	147	147	2	1	-10921639	155.952	152	111	215	3275	30.905	2.000	0.188	1.599
ID91431	91431	77	80.222	33.579	12.637	0	148	148	2	1	-10921639	193.762	195	118	255	4069	39.808	4.800	0.229	1.817
ID91433	91433	81	60.180	41.461	16.700	0	148	148	2	1	-10921639	154.000	143	116	215	3234	31.995	2.000	0.187	1.518
ID91432	91432	83	56.213	24.107	14.032	0	148	148	2	1	-10921639	131.095	120	92	195	2753	29.019	2.000	0.193	1.464
ID91435	91435	None	28.441	36.888	19.913	0	148	148	2	1	-10921639	133.190	131	94	171	2797	21.830	2.000	0.089	0.996
ID91434	91434	75	42.455	20.192	18.144	0	148	148	2	1	-10921639	131.905	125	85	176	2770	29.242	2.000	0.145	1.140
ID91437	91437	82	77.975	22.518	27.289	0	148	148	2	1	-10921639	172.381	168	104	243	3620	42.600	2.000	0.224	1.480
ID91436	91436	85	32.449	41.756	23.584	0	148	148	2	1	-10921639	113.857	115	85	152	2391	19.800	2.000	0.128	1.303
ID91447	91447	77	81.887	33.946	12.584	0	149	149	2	1	-10921639	192.286	196	116	251	4038	39.525	4.800	0.243	1.904
ID91449	91449	86	30.245	48.244	16.291	0	149	149	2	1	-10921639	85.857	89	52	121	1803	19.350	6.311	0.178	1.338
ID91448	91448	83	48.612	24.377	13.764	0	149	149	2	1	-10921639	125.667	120	86	180	2639	26.999	2.000	0.177	1.398
ID91451	91451	75	28.068	20.200	17.580	0	149	149	2	1	-10921639	117.857	126	74	144	2475	21.481	2.000	0.105	1.042
ID91450	91450	81	45.576	41.412	17.258	0	149	149	2	1	-10921639	149.429	151	104	201	3138	27.325	2.000	0.136	1.312
ID91453	91453	85	36.058	42.094	23.576	0	149	149	2	1	-10921639	121.095	119	90	180	2543	24.191	2.000	0.112	1.012
ID91452	91452	87	36.109	18.377	21.665	0	149	149	2	1	-10921639	122.190	121	84	165	2566	24.726	2.000	0.133	1.157
ID91454	91454	82	65.963	22.828	27.686	0	149	149	2	1	-10921639	156.333	146	115	223	3283	32.406	4.800	0.209	1.666
ID91457	91457	75	33.919	19.803	17.148	0	150	150	2	1	-10921639	117.619	128	81	157	2470	23.101	2.000	0.131	1.177
ID91456	91456	77	84.107	33.942	12.541	0	150	150	2	1	-10921639	198.524	202	125	255	4169	38.526	4.800	0.256	2.099
ID91459	91459	86	57.205	47.908	16.757	0	150	150	2	1	-10921639	110.143	106	61	176	2313	33.059	2.000	0.241	1.296
ID91458	91458	81	45.706	41.212	16.667	0	150	150	2	1	-10921639	157.571	159	104	204	3309	25.005	4.800	0.133	1.484
ID91461	91461	87	48.507	18.610	21.593	0	150	150	2	1	-10921639	132.429	125	84	190	2781	30.290	2.000	0.151	1.150
ID91460	91460	88	40.036	37.664	19.315	0	150	150	2	1	-10921639	155.619	156	100	211	3268	28.061	2.000	0.086	0.880
ID91463	91463	82	60.723	22.957	28.190	0	150	150	2	1	-10921639	141.429	138	85	211	2970	31.679	2.000	0.199	1.483
ID91462	91462	85	44.178	42.019	23.868	0	150	150	2	1	-10921639	131.810	129	95	188	2768	26.843	2.000	0.152	1.298
ID91455	91455	83	43.361	23.928	13.383	0	150	150	2	1	-10921639	124.095	119	82	168	2606	27.351	4.800	0.178	1.369
ID91441	91441	86	63.592	47.772	16.761	0	151	151	2	1	-10921639	121.524	124	62	198	2552	36.090	2.000	0.258	1.380
ID91440	91440	75	32.148	19.423	15.404	0	151	151	2	1	-10921639	100.333	102	50	140	2107	28.440	2.000	0.138	0.858
ID91443	91443	88	36.862	38.149	18.817	0	151	151	2	1	-10921639	150.619	148	110	207	3163	27.469	2.000	0.079	0.806
ID91442	91442	81	44.064	41.336	17.607	0	151	151	2	1	-10921639	160.238	161	130	205	3365	22.510	4.800	0.136	1.702
ID91445	91445	85	42.906	41.655	23.900	0	151	151	2	1	-10921639	127.048	123	87	171	2668	26.097	2.000	0.148	1.256
ID91444	91444	87	54.092	18.334	22.029	0	151	151	2	1	-10921639	134.952	130	93	190	2834	29.780	2.000	0.190	1.445
ID91446	91446	82	75.597	22.806	29.051	0	151	151	2	1	-10921639	152.857	147	101	225	3210	37.151	2.000	0.241	1.599
ID91439	91439	77	93.302	34.074	12.771	0	151	151	2	1	-10921639	204.238	211	129	255	4289	41.047	4.800	0.271	2.121
ID91438	91438	83	48.524	24.581	13.250	0	151	151	2	1	-10921639	125.524	124	73	184	2636	30.551	2.000	0.180	1.252
ID91473	91473	83	51.411	24.471	12.242	0	152	152	2	1	-10921639	127.952	123	90	178	2687	30.032	7.600	0.202	1.432
ID91475	91475	75	43.078	19.328	15.263	0	152	152	2	1	-10921639	105.952	110	59	155	2225	28.303	2.000	0.190	1.194
ID91474	91474	77	92.679	34.410	12.916	0	152	152	2	1	-10921639	212.810	223	121	255	4469	41.280	4.800	0.269	2.187
ID91477	91477	81	44.657	40.836	17.595	0	152	152	2	1	-10921639	159.667	156	113	204	3353	28.533	2.000	0.129	1.280
ID91476	91476	86	90.910	47.905	16.589	0	152	152	2	1	-10921639	144.905	131	76	244	3043	50.319	2.000	0.322	1.402
ID91479	91479	87	50.015	18.016	22.242	0	152	152	2	1	-10921639	127.143	126	84	186	2670	25.889	2.000	0.182	1.510
ID91478	91478	88	38.725	38.240	18.859	0	152	152	2	1	-10921639	164.333	161	120	202	3451	23.621	2.000	0.103	1.299
ID91481	91481	82	70.567	23.143	29.323	0	152	152	2	1	-10921639	156.952	154	103	222	3296	35.390	4.800	0.231	1.663
ID91480	91480	85	47.006	41.820	23.936	0	152	152	2	1	-10921639	126.095	121	81	184	2648	28.750	2.000	0.146	1.120
ID91482	91482	89	29.253	51.571	33.046	0	152	152	2	1	-10921639	57.857	53	30	90	1215	16.414	4.800	0.263	1.469
ID91472	91472	89	27.708	51.945	33.060	0	153	153	2	1	-10921639	68.857	69	50	89	1446	11.355	4.800	0.244	2.378
ID91465	91465	77	90.602	34.007	13.199	0	153	153	2	1	-10921639	204.476	211	93	255	4294	50.459	4.800	0.265	1.697
ID91464	91464	83	55.460	24.911	12.213	0	153	153	2	1	-10921639	125.667	125	67	175	2639	33.875	4.800	0.238	1.429
ID91467	91467	81	28.347	40.851	17.105	0	153	153	2	1	-10921639	134.143	137	86	166	2817	22.390	4.800	0.102	1.104
ID91466	91466	75	50.351	19.492	15.486	0	153	153	2	1	-10921639	108.619	106	48	169	2281	36.310	2.000	0.232	1.125
ID91469	91469	87	43.684	17.504	22.434	0	153	153	2	1	-10921639	126.619	123	82	172	2659	27.019	2.000	0.155	1.254
ID91468	91468	86	84.263	47.689	16.566	0	153	153	2	1	-10921639	147.429	138	79	238	3096	46.334	4.800	0.309	1.501
ID91471	91471	82	68.482	23.016	29.796	0	153	153	2	1	-10921639	163.810	156	113	220	3440	31.240	4.800	0.220	1.892
ID91470	91470	85	48.595	41.831	23.740	0	153	153	2	1	-10921639	136.048	137	104	192	2857	28.285	2.000	0.157	1.308
ID91505	91505	77	86.569	33.399	13.092	0	154	154	2	1	-10921639	205.571	211	105	255	4317	47.507	4.800	0.239	1.668
ID91504	91504	83	61.020	25.634	12.593	0	154	154	2	1	-10921639	145.048	144	90	213	3046	32.129	2.000	0.203	1.521
ID91507	91507	86	90.914	47.542	16.472	0	154	154	2	1	-10921639	156.238	162	76	248	3281	55.443	4.800	0.310	1.335
ID91506	91506	75	52.567	19.361	14.832	0	154	154	2	1	-10921639	111.238	108	59	169	2336	33.107	2.000	0.217	1.198
ID91509	91509	87	53.279	17.146	22.299	0	154	154	2	1	-10921639	133.810	135	94	186	2810	27.079	4.800	0.197	1.625
ID91508	91508	88	30.829	38.174	18.914	0	154	154	2	1	-10921639	162.048	166	128	198	3403	21.699	7.600	0.075	1.038
ID91511	91511	82	61.512	23.744	29.961	0	154	154	2	1	-10921639	160.190	162	123	239	3364	30.410	4.800	0.187	1.658
ID91510	91510	85	41.009	41.584	23.783	0	154	154	2	1	-10921639	132.667	135	97	177	2786	26.106	2.000	0.136	1.217
ID91489	91489	87	53.647	16.143	22.720	0	155	155	2	1	-10921639	138.333	137	101	198	2905	27.181	4.800	0.188	1.608
ID91488	91488	88	27.208	37.331	19.806	0	155	155	2	1	-10921639	147.667	146	116	183	3101	19.422	2.000	0.071	1.007
ID91491	91491	90	42.639	21.379	31.873	0	155	155	2	1	-10921639	130.810	132	87	185	2747	27.791	7.600	0.175	1.402
ID91490	91490	85	45.047	41.499	23.650	0	155	155	2	1	-10921639	141.667	141	95	199	2975	29.423	4.800	0.134	1.136
ID91492	91492	None	43.267	21.379	31.873	0	155	155	2	1	-10921639	130.810	132	87	185	2747	27.791	7.600	0.175	1.402
ID91483	91483	83	61.248	25.690	12.387	0	155	155	2	1	-10921639	141.238	142	64	211	2966	37.043	2.000	0.218	1.366
ID91485	91485	75	50.232	19.734	14.746	0	155	155	2	1	-10921639	122.381	113	93	169	2570	23.462	4.800	0.201	1.744
ID91484	91484	77	82.748	32.861	13.526	0	155	155	2	1	-10921639	210.048	205	148	255	4411	34.256	4.800	0.224	2.241
ID91487	91487	81	29.711	40.997	17.915	0	155	155	2	1	-10921639	142.619	144	107	173	2995	19.931	2.000	0.087	1.145
ID91486	91486	86	93.298	47.235	16.291	0	155	155	2	1	-10921639	171.857	166	98	255	3609	47.686	4.800	0.300	1.662
ID91537	91537	75	79.710	19.951	14.678	0	156	156	2	1	-10921639	144.381	132	95	240	3032	41.513	2.000	0.265	1.459
ID91536	91536	77	77.845	32.147	13.940	0	156	156	2	1	-10921639	199.952	195	126	255	4199	38.621	4.800	0.206	1.770
ID91539	91539	81	35.976	41.195	17.900	0	156	156	2	1	-10921639	152.381	153	119	194	3200	21.146	2.000	0.105	1.368
ID91538	91538	86	95.686	47.094	16.305	0	156	156	2	1	-10921639	184.238	180	106	255	3869	45.843	4.800	0.298	1.846
ID91541	91541	85	47.360	41.157	23.574	0	156	156	2	1	-10921639	151.857	156	100	217	3189	31.517	2.000	0.137	1.158
ID91540	91540	87	56.939	15.529	22.192	0	156	156	2	1	-10921639	145.381	143	96	195	3053	27.433	4.800	0.209	1.829
ID91543	91543	90	53.842	21.321	32.583	0	156	156	2	1	-10921639	130.905	135	76	191	2749	34.638	4.800	0.210	1.313
ID91542	91542	82	29.870	24.750	28.987	0	156	156	2	1	-10921639	129.952	129	88	170	2729	24.719	7.600	0.098	0.941
ID91535	91535	83	71.457	25.825	12.162	0	156	156	2	1	-10921639	155.714	146	89	244	3270	41.465	2.000	0.206	1.285
ID91521	91521	90	70.234	21.666	32.915	0	157	157	2	1	-10921639	153.048	150	95	225	3214	36.164	4.800	0.231	1.589
ID91520	91520	91	31.994	32.979	30.346	0	157	157	2	1	-10921639	110.476	110	80	148	2320	17.679	2.000	0.123	1.366
ID91522	91522	92	33.487	50.347	33.006	0	157	157	2	1	-10921639	75.000	73	49	113	1575	19.228	2.000	0.194	1.268
ID91513	91513	77	72.405	31.574	14.313	0	157	157	2	1	-10921639	189.714	193	92	255	3984	46.858	4.800	0.196	1.328
ID91512	91512	83	73.597	25.918	12.372	0	157	157	2	1	-10921639	160.000	160	87	246	3360	45.919	2.000	0.212	1.220
ID91515	91515	86	95.545	47.049	16.329	0	157	157	2	1	-10921639	193.952	189	98	255	4073	47.636	4.800	0.284	1.803
ID91514	91514	75	69.436	19.951	14.583	0	157	157	2	1	-10921639	141.143	133	88	217	2964	37.801	2.000	0.229	1.391
ID91517	91517	87	77.810	15.545	21.918	0	157	157	2	1	-10921639	158.095	151	103	230	3320	38.195	4.800	0.256	1.685
ID91516	91516	81	30.721	40.868	18.265	0	157	157	2	1	-10921639	149.810	151	102	188	3146	23.861	2.000	0.071	0.834
ID91519	91519	82	48.966	24.991	29.091	0	157	157	2	1	-10921639	144.381	138	95	197	3032	30.949	2.000	0.150	1.219
ID91518	91518	85	38.734	40.977	23.800	0	157	157	2	1	-10921639	148.905	148	118	184	3127	22.893	4.800	0.126	1.460
ID91493	91493	83	71.368	26.139	12.586	0	158	158	2	1	-10921639	165.048	165	110	241	3466	39.688	2.000	0.201	1.394
ID91495	91495	77	67.543	31.295	14.747	0	158	158	2	1	-10921639	193.857	194	132	255	4071	37.376	2.000	0.170	1.508
ID91494	91494	75	83.939	19.688	14.620	0	158	158	2	1	-10921639	154.238	137	92	248	3239	44.911	2.000	0.265	1.439
ID91497	91497	81	31.806	39.966	18.407	0	158	158	2	1	-10921639	162.095	165	111	202	3404	26.080	2.000	0.086	0.989
ID91496	91496	86	88.572	46.791	16.546	0	158	158	2	1	-10921639	199.048	205	115	255	4180	45.874	4.800	0.254	1.759
ID91499	91499	85	40.827	40.808	23.840	0	158	158	2	1	-10921639	147.000	144	107	194	3087	27.414	2.000	0.109	1.057
ID91498	91498	87	73.556	15.263	22.023	0	158	158	2	1	-10921639	156.762	146	115	231	3292	34.785	4.800	0.240	1.743
ID91501	91501	91	30.903	33.292	29.899	0	158	158	2	1	-10921639	115.857	113	85	153	2433	15.831	4.800	0.127	1.650
ID91500	91500	82	43.750	25.102	29.276	0	158	158	2	1	-10921639	145.238	152	106	203	3050	29.390	2.000	0.123	1.081
ID91503	91503	92	33.822	51.236	33.240	0	158	158	2	1	-10921639	78.905	77	58	110	1657	16.149	4.800	0.220	1.761
ID91502	91502	90	58.150	22.989	32.899	0	158	158	2	1	-10921639	158.571	159	97	223	3330	35.369	4.800	0.187	1.412
ID91523	91523	83	78.050	26.633	12.972	0	159	159	2	1	-10921639	184.571	177	111	255	3876	40.077	4.800	0.217	1.641
ID91525	91525	77	55.967	32.173	15.937	0	159	159	2	1	-10921639	196.190	202	142	234	4120	26.111	4.800	0.161	2.084
ID91524	91524	75	67.101	19.496	14.305	0	159	159	2	1	-10921639	131.524	125	56	212	2762	46.584	2.000	0.234	1.072
ID91527	91527	81	30.259	40.670	18.489	0	159	159	2	1	-10921639	159.714	157	115	191	3354	22.107	4.800	0.089	1.181
ID91526	91526	86	82.125	46.503	16.525	0	159	159	2	1	-10921639	185.714	179	117	255	3900	45.095	4.800	0.233	1.558
ID91529	91529	85	33.290	40.794	23.956	0	159	159	2	1	-10921639	138.143	135	100	173	2901	22.260	2.000	0.104	1.164
ID91528	91528	87	92.918	15.255	21.860	0	159	159	2	1	-10921639	179.143	173	118	255	3762	46.301	2.000	0.270	1.645
ID91531	91531	91	42.778	32.871	30.328	0	159	159	2	1	-10921639	117.000	113	81	177	2457	26.565	2.000	0.137	1.062
ID91530	91530	82	36.841	25.198	29.285	0	159	159	2	1	-10921639	146.667	153	100	189	3080	26.053	6.350	0.113	1.143
ID91533	91533	92	29.911	52.108	34.084	0	159	159	2	1	-10921639	82.667	82	60	106	1736	13.796	4.800	0.198	1.977
ID91532	91532	90	52.095	23.000	33.000	0	159	159	2	1	-10921639	158.952	167	108	214	3338	31.293	4.800	0.185	1.586
ID91534	91534	93	39.249	2.000	44.000	0	159	159	2	1	-10921639	71.048	60	46	120	1492	21.528	2.000	0.253	1.334
ID91553	91553	91	42.299	33.129	30.194	0	160	160	2	1	-10921639	127.000	126	94	164	2667	20.132	4.800	0.169	1.823
ID91552	91552	82	33.785	24.952	29.336	0	160	160	2	1	-10921639	145.524	142	106	187	3056	25.341	6.309	0.100	1.041
ID91555	91555	93	31.280	3.000	44.000	0	160	160	2	1	-10921639	63.143	64	37	108	1326	20.972	2.000	0.228	1.119
ID91554	91554	90	67.006	21.869	33.829	0	160	160	2	1	-10921639	163.857	173	94	219	3441	38.200	4.800	0.221	1.551
ID91545	91545	75	57.214	19.242	13.954	0	160	160	2	1	-10921639	134.857	126	84	189	2832	30.645	2.000	0.208	1.516
ID91544	91544	83	69.036	26.535	12.918	0	160	160	2	1	-10921639	188.048	185	112	238	3949	35.808	4.800	0.196	1.722
ID91547	91547	77	46.291	31.641	15.773	0	160	160	2	1	-10921639	186.667	186	130	237	3920	27.143	4.800	0.123	1.509
ID91546	91546	None	28.594	5.385	15.090	0	160	160	2	1	-10921639	71.667	75	30	102	1505	23.213	4.800	0.207	1.061
ID91549	91549	81	37.149	39.761	18.783	0	160	160	2	1	-10921639	174.810	168	140	210	3671	19.237	4.800	0.098	1.618
ID91548	91548	86	80.660	45.802	16.671	0	160	160	2	1	-10921639	187.190	178	137	255	3931	37.645	4.800	0.225	1.824
ID91551	91551	85	29.817	40.248	23.659	0	160	160	2	1	-10921639	141.286	135	101	185	2967	24.131	2.000	0.076	0.823
ID91550	91550	87	87.190	15.392	21.907	0	160	160	2	1	-10921639	174.333	155	123	255	3661	45.292	4.800	0.261	1.594
ID91569	91569	81	30.697	37.938	19.953	0	161	161	2	1	-10921639	178.952	177	141	207	3758	17.354	7.600	0.075	1.431
ID91568	91568	86	74.486	44.827	16.767	0	161	161	2	1	-10921639	197.714	202	131	255	4152	40.021	4.800	0.211	1.720
ID91571	91571	85	31.892	40.363	23.646	0	161	161	2	1	-10921639	146.095	150	97	197	3068	29.177	2.000	0.076	0.707
ID91570	91570	87	90.995	15.379	21.760	0	161	161	2	1	-10921639	173.714	166	113	255	3648	46.510	2.000	0.269	1.584
ID91573	91573	90	68.694	21.638	34.169	0	161	161	2	1	-10921639	164.762	154	105	227	3460	37.620	2.000	0.207	1.503
ID91572	91572	91	45.927	33.292	30.144	0	161	161	2	1	-10921639	125.286	120	93	189	2631	25.921	2.000	0.152	1.272
ID91565	91565	83	65.366	26.837	13.093	0	161	161	2	1	-10921639	187.667	190	115	243	3941	36.305	4.800	0.182	1.589
ID91567	91567	77	46.067	32.345	16.243	0	161	161	2	1	-10921639	184.857	187	136	228	3882	25.804	3.200	0.112	1.443
ID91566	91566	75	60.257	19.200	13.664	0	161	161	2	1	-10921639	135.048	130	83	210	2836	35.568	2.000	0.204	1.286
ID91557	91557	75	66.774	19.317	13.748	0	162	162	2	1	-10921639	141.190	134	92	214	2965	37.230	2.000	0.222	1.378
ID91556	91556	83	73.552	27.125	13.194	0	162	162	2	1	-10921639	206.000	212	123	255	4326	38.192	4.800	0.200	1.801
ID91559	91559	86	74.318	45.144	16.905	0	162	162	2	1	-10921639	192.048	205	126	255	4033	37.874	4.800	0.211	1.769
ID91558	91558	77	30.885	33.117	16.068	0	162	162	2	1	-10921639	173.952	180	123	209	3653	20.709	7.600	0.071	1.116
ID91561	91561	87	91.658	15.094	22.003	0	162	162	2	1	-10921639	174.048	154	125	255	3655	41.631	4.800	0.276	1.807
ID91560	91560	81	29.404	38.390	19.188	0	162	162	2	1	-10921639	186.095	192	140	217	3908	20.455	6.324	0.071	1.210
ID91563	91563	91	48.846	32.938	30.026	0	162	162	2	1	-10921639	140.524	141	96	185	2951	24.592	4.800	0.170	1.664
ID91562	91562	85	31.781	40.140	23.442	0	162	162	2	1	-10921639	161.714	167	124	202	3396	21.206	2.000	0.080	1.127
ID91564	91564	90	62.868	22.015	34.583	0	162	162	2	1	-10921639	157.333	151	99	227	3304	35.117	4.800	0.196	1.468
ID91585	91585	83	69.943	27.629	13.870	0	163	163	2	1	-10921639	211.190	221	150	255	4435	33.935	7.600	0.169	1.801
ID91584	91584	75	70.547	19.227	13.940	0	163	163	2	1	-10921639	152.333	146	84	226	3199	38.312	2.000	0.226	1.465
ID91587	91587	77	36.372	33.869	16.947	0	163	163	2	1	-10921639	197.143	194	166	247	4140	18.762	4.800	0.083	1.618
ID91586	91586	None	29.802	5.104	14.997	0	163	163	2	1	-10921639	82.571	82	46	111	1734	20.534	2.000	0.165	1.139
ID91589	91589	81	45.606	39.257	18.723	0	163	163	2	1	-10921639	216.429	215	173	255	4545	25.390	4.800	0.099	1.532
ID91588	91588	86	73.975	43.551	17.290	0	163	163	2	1	-10921639	191.095	190	106	255	4013	50.531	4.800	0.200	1.259
ID91591	91591	85	28.885	39.934	24.055	0	163	163	2	1	-10921639	149.429	151	114	198	3138	23.447	2.000	0.072	0.860
ID91590	91590	87	87.739	14.582	21.972	0	163	163	2	1	-10921639	177.190	170	101	255	3721	47.861	2.000	0.252	1.490
ID91593	91593	90	66.533	22.340	34.899	0	163	163	2	1	-10921639	167.762	158	116	224	3523	33.586	4.800	0.210	1.732
ID91592	91592	91	47.214	33.139	29.960	0	163	163	2	1	-10921639	139.286	134	97	181	2925	24.662	2.000	0.156	1.522
ID91665	91665	87	96.202	14.168	21.790	0	164	164	2	1	-10921639	179.333	156	118	255	3766	45.661	2.000	0.281	1.721
ID91664	91664	81	48.193	38.049	19.525	0	164	164	2	1	-10921639	213.238	215	167	255	4478	26.292	4.800	0.116	1.683
ID91667	91667	90	71.877	22.351	35.521	0	164	164	2	1	-10921639	160.667	168	84	237	3374	44.707	2.000	0.218	1.288
ID91666	91666	91	31.723	32.902	30.282	0	164	164	2	1	-10921639	137.952	141	97	162	2897	15.461	4.800	0.123	1.952
ID91661	91661	83	65.013	27.441	13.924	0	164	164	2	1	-10921639	202.905	202	134	255	4261	36.152	4.800	0.169	1.621
ID91660	91660	75	79.984	19.164	14.145	0	164	164	2	1	-10921639	157.476	151	94	247	3307	43.804	2.000	0.232	1.354
ID91663	91663	77	28.941	33.258	17.475	0	164	164	2	1	-10921639	202.667	202	176	232	4256	14.451	7.600	0.078	2.027
ID91662	91662	86	68.764	43.719	17.471	0	164	164	2	1	-10921639	184.095	178	97	255	3866	48.150	4.800	0.197	1.259
ID91575	91575	83	68.591	26.862	13.579	0	165	165	2	1	-10921639	215.714	217	167	255	4530	26.437	4.800	0.182	2.512
ID91574	91574	75	61.602	19.131	14.037	0	165	165	2	1	-10921639	153.381	138	98	219	3221	33.875	2.000	0.182	1.396
ID91577	91577	77	28.457	33.343	17.003	0	165	165	2	1	-10921639	204.857	206	179	231	4302	13.218	4.800	0.076	2.202
ID91576	91576	94	29.972	5.604	15.507	0	165	165	2	1	-10921639	102.571	103	64	130	2154	20.138	4.800	0.143	1.272
ID91579	91579	81	48.602	38.379	19.195	0	165	165	2	1	-10921639	226.333	227	191	255	4753	21.423	4.800	0.111	2.114
ID91578	91578	86	70.632	43.319	17.525	0	165	165	2	1	-10921639	203.524	198	133	255	4274	37.866	4.800	0.175	1.602
ID91581	91581	None	32.648	27.642	29.700	0	165	165	2	1	-10921639	147.905	146	115	188	3106	19.238	2.000	0.089	1.259
ID91580	91580	87	81.367	13.670	21.974	0	165	165	2	1	-10921639	174.286	173	115	250	3660	38.801	4.800	0.244	1.759
ID91583	91583	90	83.735	22.608	35.842	0	165	165	2	1	-10921639	187.333	177	132	255	3934	39.349	4.800	0.234	1.804
ID91582	91582	91	36.656	33.254	30.043	0	165	165	2	1	-10921639	138.333	135	108	188	2905	20.889	2.000	0.108	1.289
ID91601	91601	90	77.881	22.675	36.212	0	166	166	2	1	-10921639	176.190	159	124	253	3700	37.559	2.000	0.212	1.643
ID91600	91600	87	87.462	13.460	21.629	0	166	166	2	1	-10921639	186.429	192	124	255	3915	41.986	4.800	0.263	1.851
ID91595	91595	83	70.553	27.383	13.892	0	166	166	2	1	-10921639	214.857	212	147	255	4512	33.359	4.800	0.196	2.111
ID91594	91594	75	80.718	19.256	14.011	0	166	166	2	1	-10921639	163.000	149	103	241	3423	43.263	2.000	0.240	1.458
ID91597	91597	77	42.764	33.865	16.626	0	166	166	2	1	-10921639	229.190	235	184	255	4813	21.309	4.800	0.102	1.989
ID91596	91596	94	37.640	5.577	15.058	0	166	166	2	1	-10921639	95.333	94	59	132	2002	21.055	4.800	0.197	1.492
ID91599	91599	81	33.770	37.809	19.179	0	166	166	2	1	-10921639	222.095	228	179	248	4664	19.126	4.800	0.079	1.700
ID91598	91598	86	73.745	43.266	17.713	0	166	166	2	1	-10921639	205.000	210	146	255	4305	38.100	4.800	0.194	1.746
ID91625	91625	None	27.866	17.158	5.277	0	167	167	2	1	-10921639	47.048	44	16	75	988	18.917	2.000	0.310	1.177
ID91627	91627	83	70.743	27.313	14.105	0	167	167	2	1	-10921639	221.667	243	132	255	4655	38.660	4.800	0.190	1.829
ID91626	91626	75	68.686	19.069	14.394	0	167	167	2	1	-10921639	166.000	155	114	230	3486	34.480	4.800	0.220	1.736
ID91629	91629	77	36.810	34.432	16.571	0	167	167	2	1	-10921639	212.714	209	176	255	4467	20.652	7.600	0.069	1.326
ID91628	91628	94	32.622	5.677	15.735	0	167	167	2	1	-10921639	96.476	95	63	134	2026	18.851	4.800	0.156	1.380
ID91631	91631	81	27.655	38.167	19.358	0	167	167	2	1	-10921639	204.857	201	164	239	4302	19.609	6.367	0.053	1.049
ID91630	91630	86	67.557	42.770	17.642	0	167	167	2	1	-10921639	198.429	193	120	255	4167	38.490	4.800	0.181	1.580
ID91633	91633	87	71.012	13.354	21.465	0	167	167	2	1	-10921639	174.429	178	119	235	3663	37.481	4.800	0.222	1.691
ID91632	91632	95	28.871	31.900	19.817	0	167	167	2	1	-10921639	192.667	199	142	240	4046	27.776	7.600	0.062	0.815
ID91635	91635	96	28.021	27.590	29.814	0	167	167	2	1	-10921639	141.476	139	119	176	2971	16.893	2.000	0.088	1.354
ID91634	91634	97	34.438	39.958	28.888	0	167	167	2	1	-10921639	134.667	141	96	161	2828	20.409	4.800	0.131	1.531
ID91637	91637	90	73.612	23.249	36.178	0	167	167	2	1	-10921639	178.143	173	133	245	3741	36.198	4.800	0.205	1.675
ID91636	91636	91	43.170	33.012	30.226	0	167	167	2	1	-10921639	142.238	138	111	194	2987	22.680	2.000	0.132	1.459
ID91648	91648	90	75.978	23.292	36.073	0	168	168	2	1	-10921639	183.238	176	125	243	3848	36.928	4.800	0.224	1.818
ID91639	91639	75	71.459	18.985	14.571	0	168	168	2	1	-10921639	169.667	164	130	240	3563	34.804	4.800	0.205	1.659
ID91638	91638	83	62.792	27.376	14.322	0	168	168	2	1	-10921639	216.619	241	110	255	4549	46.457	4.800	0.159	1.281
ID91641	91641	77	27.261	34.418	15.602	0	168	168	2	1	-10921639	200.952	206	158	238	4220	21.169	7.600	0.049	0.895
ID91640	91640	94	40.015	5.898	15.585	0	168	168	2	1	-10921639	110.762	114	70	142	2326	24.249	4.800	0.189	1.453
ID91643	91643	95	41.553	32.297	19.635	0	168	168	2	1	-10921639	201.619	206	136	255	4234	35.611	2.000	0.087	0.904
ID91642	91642	86	67.930	42.887	17.605	0	168	168	2	1	-10921639	198.429	210	128	249	4167	39.871	4.800	0.186	1.561
ID91645	91645	96	31.094	27.395	29.439	0	168	168	2	1	-10921639	146.095	142	118	184	3068	17.058	4.800	0.104	1.610
ID91644	91644	87	75.810	13.035	21.608	0	168	168	2	1	-10921639	187.714	185	130	252	3942	34.486	4.800	0.216	1.936
ID91647	91647	91	43.286	33.100	30.330	0	168	168	2	1	-10921639	145.381	140	115	203	3053	23.474	2.000	0.125	1.380
ID91646	91646	97	30.462	39.881	29.197	0	168	168	2	1	-10921639	128.048	132	78	161	2689	23.070	2.000	0.095	0.965
ID91617	91617	86	68.441	43.243	17.520	0	169	169	2	1	-10921639	204.905	206	151	255	4303	35.202	4.800	0.175	1.734
ID91616	91616	94	36.282	6.248	15.883	0	169	169	2	1	-10921639	108.238	108	69	139	2273	22.149	2.000	0.162	1.365
ID91619	91619	95	31.311	31.803	19.778	0	169	169	2	1	-10921639	198.810	208	156	231	4175	23.366	4.800	0.081	1.277
ID91618	91618	None	47.749	39.374	18.937	0	169	169	2	1	-10921639	208.619	211	150	255	4381	29.881	2.000	0.099	1.256
ID91621	91621	96	31.474	27.235	30.054	0	169	169	2	1	-10921639	142.762	135	118	186	2998	19.715	2.000	0.086	1.152
ID91620	91620	87	77.907	13.364	21.787	0	169	169	2	1	-10921639	190.524	177	139	252	4001	37.018	4.800	0.219	1.848
ID91623	91623	90	82.745	23.402	35.939	0	169	169	2	1	-10921639	191.619	184	117	255	4024	43.169	4.800	0.224	1.627
ID91622	91622	91	28.988	33.220	30.167	0	169	169	2	1	-10921639	147.000	146	116	167	3087	13.587	4.800	0.107	2.090
ID91624	91624	None	41.369	4.000	44.000	0	169	169	2	1	-10921639	86.476	93	48	125	1816	22.545	4.800	0.276	1.660
ID91615	91615	75	73.830	19.201	14.770	0	169	169	2	1	-10921639	169.048	161	103	246	3550	36.320	4.800	0.220	1.681
ID91614	91614	83	52.477	28.547	13.933	0	169	169	2	1	-10921639	206.952	212	140	255	4346	31.444	4.800	0.121	1.416
ID91649	91649	None	30.777	15.962	4.140	0	170	170	2	1	-10921639	56.952	58	24	92	1196	18.798	2.000	0.262	1.256
ID91651	91651	83	59.018	27.975	14.819	0	170	170	2	1	-10921639	222.143	226	184	255	4665	25.611	4.800	0.141	2.138
ID91650	91650	75	73.559	19.287	14.821	0	170	170	2	1	-10921639	178.810	167	124	239	3755	35.394	4.800	0.212	1.769
ID91653	91653	86	67.147	42.961	17.431	0	170	170	2	1	-10921639	200.143	195	111	255	4203	48.607	4.800	0.182	1.270
ID91652	91652	94	44.732	6.160	16.153	0	170	170	2	1	-10921639	117.762	114	73	177	2473	29.975	4.800	0.170	1.144
ID91655	91655	87	74.127	13.230	21.472	0	170	170	2	1	-10921639	184.000	190	124	246	3864	37.246	4.800	0.217	1.760
ID91654	91654	95	37.008	32.017	19.980	0	170	170	2	1	-10921639	205.381	207	166	246	4313	24.311	4.800	0.080	1.245
ID91657	91657	96	31.462	27.319	29.199	0	170	170	2	1	-10921639	144.286	140	110	187	3030	22.751	2.000	0.082	0.959
ID91656	91656	97	30.461	39.152	28.451	0	170	170	2	1	-10921639	156.476	153	128	190	3286	16.528	2.000	0.084	1.475
ID91659	91659	99	27.868	1.000	44.000	0	170	170	2	1	-10921639	86.000	88	45	131	1806	23.879	7.600	0.167	1.031
ID91658	91658	90	79.693	22.953	35.668	0	170	170	2	1	-10921639	196.095	188	136	255	4118	37.712	4.800	0.218	1.858
ID91603	91603	75	72.746	19.546	14.844	0	171	171	2	1	-10921639	178.381	173	103	249	3746	40.352	2.000	0.191	1.419
ID91602	91602	83	50.622	28.779	14.445	0	171	171	2	1	-10921639	206.000	216	107	251	4326	41.699	4.800	0.119	1.052
ID91605	91605	86	70.420	42.804	17.576	0	171	171	2	1	-10921639	207.857	221	156	255	4365	38.096	4.800	0.172	1.598
ID91604	91604	94	34.640	6.248	16.397	0	171	171	2	1	-10921639	110.571	115	63	148	2322	24.634	4.800	0.163	1.261
ID91607	91607	95	37.350	31.994	18.965	0	171	171	2	1	-10921639	212.333	211	174	255	4459	25.613	4.800	0.076	1.170
ID91606	91606	98	35.443	5.884	18.804	0	171	171	2	1	-10921639	123.000	128	90	159	2583	20.552	4.800	0.136	1.431
ID91609	91609	97	35.505	39.714	28.986	0	171	171	2	1	-10921639	142.524	141	99	186	2993	26.921	2.000	0.102	0.983
ID91608	91608	87	68.223	13.207	21.521	0	171	171	2	1	-10921639	181.238	188	135	241	3806	33.475	4.800	0.202	1.823
ID91611	91611	91	27.722	33.907	29.621	0	171	171	2	1	-10921639	143.333	152	87	175	3010	23.557	3.200	0.081	0.914
ID91610	91610	96	41.033	27.764	29.550	0	171	171	2	1	-10921639	162.048	161	111	199	3403	24.032	4.800	0.121	1.454
ID91613	91613	99	27.635	0.000	44.000	0	171	171	2	1	-10921639	87.000	86	61	125	1827	18.447	7.600	0.210	1.636
ID91612	91612	90	82.337	23.186	35.973	0	171	171	2	1	-10921639	191.762	186	132	255	4027	43.407	2.000	0.203	1.491
ID91713	91713	75	64.457	19.143	15.126	0	172	172	2	1	-10921639	171.333	166	108	230	3598	35.493	2.000	0.178	1.459
ID91715	91715	None	27.094	49.428	16.564	0	172	172	2	1	-10921639	111.190	108	93	138	2335	13.508	4.800	0.119	1.745
ID91714	91714	83	35.765	27.511	15.420	0	172	172	2	1	-10921639	202.190	212	137	227	4246	26.099	7.600	0.092	1.304
ID91717	91717	95	38.612	31.634	19.361	0	172	172	2	1	-10921639	218.667	219	185	250	4592	19.630	4.800	0.082	1.690
ID91716	91716	86	69.903	42.978	17.581	0	172	172	2	1	-10921639	211.524	208	166	255	4442	33.370	4.800	0.178	1.916
ID91719	91719	87	69.083	13.080	21.512	0	172	172	2	1	-10921639	176.333	174	125	244	3703	35.914	4.800	0.199	1.631
ID91718	91718	98	52.304	5.787	19.665	0	172	172	2	1	-10921639	136.333	140	97	181	2863	27.407	4.800	0.196	1.627
ID91721	91721	97	44.339	40.045	28.659	0	172	172	2	1	-10921639	162.286	159	113	204	3408	28.498	4.800	0.137	1.373
ID91720	91720	96	47.780	27.818	29.342	0	172	172	2	1	-10921639	174.762	173	133	225	3670	24.629	4.800	0.134	1.672
ID91723	91723	90	86.929	22.936	35.931	0	172	172	2	1	-10921639	204.000	203	151	255	4284	39.954	4.800	0.228	1.893
ID91722	91722	91	27.890	33.013	29.858	0	172	172	2	1	-10921639	150.286	155	98	192	3156	23.867	2.000	0.072	0.847
ID91724	91724	99	34.439	0.000	44.000	0	172	172	2	1	-10921639	96.000	94	59	137	2016	20.859	4.800	0.200	1.537
ID91697	91697	95	41.623	32.056	19.594	0	173	173	2	1	-10921639	210.714	204	159	255	4425	30.475	4.800	0.092	1.163
ID91696	91696	98	32.862	5.545	19.641	0	173	173	2	1	-10921639	119.857	120	86	159	2517	20.135	2.000	0.115	1.228
ID91699	91699	96	51.467	27.539	28.918	0	173	173	2	1	-10921639	176.762	174	123	228	3712	31.047	2.000	0.137	1.371
ID91698	91698	87	75.617	13.201	21.260	0	173	173	2	1	-10921639	194.143	195	141	251	4077	35.309	4.800	0.202	1.845
ID91701	91701	90	79.920	23.232	35.937	0	173	173	2	1	-10921639	200.667	197	136	255	4214	40.144	4.800	0.211	1.739
ID91700	91700	97	63.813	39.824	29.054	0	173	173	2	1	-10921639	174.000	170	119	240	3654	33.599	4.800	0.177	1.557
ID91691	91691	None	29.648	14.089	3.019	0	173	173	2	1	-10921639	61.524	67	32	83	1292	16.219	4.800	0.253	1.530
ID91693	91693	None	31.739	6.005	16.035	0	173	173	2	1	-10921639	108.095	110	68	143	2270	21.468	2.000	0.122	1.094
ID91692	91692	75	51.377	19.358	15.120	0	173	173	2	1	-10921639	164.095	159	126	220	3446	29.180	4.800	0.156	1.515
ID91695	91695	86	62.211	42.660	17.795	0	173	173	2	1	-10921639	202.238	212	152	255	4247	34.722	4.800	0.162	1.623
ID91694	91694	83	32.558	26.364	15.561	0	173	173	2	1	-10921639	184.190	188	128	210	3868	22.295	4.800	0.091	1.382
ID91712	91712	90	80.020	23.050	36.045	0	174	174	2	1	-10921639	202.429	201	142	255	4251	38.204	4.800	0.211	1.843
ID91703	91703	83	39.329	26.400	15.635	0	174	174	2	1	-10921639	193.238	196	146	220	4058	20.420	4.800	0.118	2.003
ID91702	91702	75	50.687	19.071	15.183	0	174	174	2	1	-10921639	159.905	161	114	205	3358	28.836	2.000	0.148	1.430
ID91705	91705	86	66.175	42.749	17.704	0	174	174	2	1	-10921639	199.476	207	135	255	4189	36.836	4.800	0.165	1.534
ID91704	91704	101	28.543	49.958	16.984	0	174	174	2	1	-10921639	98.286	96	63	128	2064	17.664	4.800	0.142	1.384
ID91707	91707	95	47.481	32.180	19.776	0	174	174	2	1	-10921639	216.429	225	156	255	4545	30.402	4.800	0.104	1.344
ID91706	91706	98	41.932	5.936	20.001	0	174	174	2	1	-10921639	131.524	133	93	164	2762	20.627	4.800	0.157	1.729
ID91709	91709	96	60.660	27.309	29.145	0	174	174	2	1	-10921639	194.095	181	135	251	4076	32.258	4.800	0.158	1.639
ID91708	91708	87	77.654	13.094	21.190	0	174	174	2	1	-10921639	194.667	199	142	255	4088	35.078	4.800	0.214	1.958
ID91711	91711	None	28.091	32.964	29.688	0	174	174	2	1	-10921639	151.429	159	104	183	3180	23.636	2.000	0.088	1.032
ID91710	91710	97	52.336	39.477	29.007	0	174	174	2	1	-10921639	167.667	178	98	216	3521	31.401	4.800	0.155	1.430
ID91681	91681	101	30.996	49.353	16.700	0	175	175	2	1	-10921639	106.190	108	83	132	2230	15.728	4.800	0.143	1.685
ID91680	91680	75	43.119	19.504	15.655	0	175	175	2	1	-10921639	162.143	160	110	207	3405	24.253	4.800	0.127	1.507
ID91683	91683	86	54.256	42.227	17.732	0	175	175	2	1	-10921639	196.571	194	160	246	4128	26.261	4.800	0.140	1.838
ID91682	91682	None	32.223	38.361	18.276	0	175	175	2	1	-10921639	212.143	216	138	245	4455	28.001	2.000	0.063	0.894
ID91685	91685	95	48.744	32.633	19.673	0	175	175	2	1	-10921639	224.095	238	161	255	4706	32.357	4.800	0.111	1.388
ID91684	91684	98	60.315	6.286	20.060	0	175	175	2	1	-10921639	145.619	148	95	205	3058	31.933	2.000	0.205	1.549
ID91687	91687	96	56.566	27.320	28.812	0	175	175	2	1	-10921639	190.476	183	146	245	4000	26.593	4.800	0.143	1.792
ID91686	91686	87	65.699	13.235	21.031	0	175	175	2	1	-10921639	184.762	184	138	244	3880	29.678	4.800	0.196	2.039
ID91689	91689	90	67.590	23.236	35.313	0	175	175	2	1	-10921639	192.095	189	122	255	4034	36.890	4.800	0.170	1.511
ID91688	91688	97	72.894	39.483	28.988	0	175	175	2	1	-10921639	186.571	192	117	255	3918	40.119	2.000	0.189	1.479
ID91690	91690	100	33.649	0.000	44.000	0	175	175	2	1	-10921639	89.048	94	53	118	1870	20.682	2.000	0.217	1.537
ID91679	91679	83	46.244	26.659	15.480	0	175	175	2	1	-10921639	195.810	195	146	243	4112	26.476	4.800	0.120	1.585
ID91669	91669	75	51.356	19.238	15.959	0	176	176	2	1	-10921639	167.810	158	128	214	3524	29.757	4.800	0.146	1.435
ID91668	91668	102	31.721	13.000	0.000	0	176	176	2	1	-10921639	65.238	62	33	100	1370	19.473	2.000	0.250	1.341
ID91671	91671	86	49.437	40.869	17.977	0	176	176	2	1	-10921639	204.524	210	141	255	4295	35.466	4.800	0.123	1.264
ID91670	91670	83	50.443	26.368	15.764	0	176	176	2	1	-10921639	204.190	203	140	247	4288	31.942	4.800	0.135	1.516
ID91673	91673	98	51.657	6.252	20.120	0	176	176	2	1	-10921639	140.381	134	94	195	2948	29.662	2.000	0.173	1.396
ID91672	91672	95	36.097	32.502	19.739	0	176	176	2	1	-10921639	218.333	219	176	255	4585	27.014	4.800	0.082	1.231
ID91675	91675	96	44.423	26.921	28.901	0	176	176	2	1	-10921639	182.952	180	159	231	3842	19.062	4.800	0.117	2.016
ID91674	91674	87	76.060	13.365	20.928	0	176	176	2	1	-10921639	190.190	187	126	255	3994	40.464	2.000	0.196	1.539
ID91677	91677	90	74.166	23.313	35.526	0	176	176	2	1	-10921639	190.333	188	124	255	3997	41.412	4.800	0.208	1.582
ID91676	91676	97	71.695	39.659	28.769	0	176	176	2	1	-10921639	187.762	195	116	255	3943	47.087	2.000	0.177	1.198
ID91678	91678	100	30.515	0.000	44.000	0	176	176	2	1	-10921639	107.810	112	78	131	2264	16.415	4.800	0.203	2.218
ID91745	91745	87	55.386	13.485	21.116	0	177	177	2	1	-10921639	175.905	183	123	227	3694	31.096	4.800	0.150	1.478
ID91744	91744	95	41.992	32.462	19.554	0	177	177	2	1	-10921639	221.476	231	152	255	4651	33.379	4.800	0.101	1.216
ID91747	91747	96	59.732	26.752	29.669	0	177	177	2	1	-10921639	193.000	187	150	248	4053	29.950	4.800	0.149	1.672
ID91746	91746	97	70.915	39.407	28.765	0	177	177	2	1	-10921639	185.619	181	111	255	3898	42.681	2.000	0.183	1.343
ID91749	91749	None	27.213	6.622	35.833	0	177	177	2	1	-10921639	67.238	66	43	97	1412	14.149	2.000	0.194	1.545
ID91748	91748	None	28.610	32.993	29.918	0	177	177	2	1	-10921639	153.714	162	111	181	3228	20.816	2.000	0.081	1.112
ID91751	91751	100	31.272	0.000	44.000	0	177	177	2	1	-10921639	118.524	122	97	140	2489	14.959	4.800	0.197	2.612
ID91750	91750	90	65.488	23.315	35.603	0	177	177	2	1	-10921639	175.333	173	119	249	3682	40.552	4.800	0.176	1.292
ID91739	91739	75	39.994	19.285	15.388	0	177	177	2	1	-10921639	142.429	140	89	192	2991	29.090	4.800	0.132	1.138
ID91738	91738	102	34.379	13.000	0.000	0	177	177	2	1	-10921639	64.714	66	38	100	1359	19.407	2.000	0.276	1.444
ID91741	91741	101	44.941	48.840	16.407	0	177	177	2	1	-10921639	115.000	120	66	157	2415	28.931	2.000	0.192	1.280
ID91740	91740	83	53.155	26.948	15.324	0	177	177	2	1	-10921639	202.286	202	141	243	4248	32.041	4.800	0.130	1.450
ID91743	91743	98	56.845	6.857	20.000	0	177	177	2	1	-10921639	142.381	132	103	210	2990	30.546	2.000	0.164	1.311
ID91742	91742	86	48.395	41.747	17.718	0	177	177	2	1	-10921639	190.905	195	139	243	4009	32.625	4.800	0.122	1.270
ID91725	91725	102	40.406	13.000	0.000	0	178	178	2	1	-10921639	71.429	70	44	105	1500	19.255	4.800	0.353	1.934
ID91727	91727	83	54.957	26.350	15.615	0	178	178	2	1	-10921639	204.524	210	159	251	4295	29.282	4.800	0.135	1.658
ID91726	91726	75	33.217	19.403	15.634	0	178	178	2	1	-10921639	156.476	152	125	197	3286	20.193	7.600	0.091	1.294
ID91729	91729	103	32.793	35.644	17.390	0	178	178	2	1	-10921639	218.238	228	142	255	4583	33.545	4.800	0.062	0.760
ID91728	91728	101	39.822	49.207	16.590	0	178	178	2	1	-10921639	120.333	117	96	166	2527	18.241	4.800	0.165	1.865
ID91731	91731	98	53.685	6.987	19.854	0	178	178	2	1	-10921639	147.571	146	110	208	3099	28.432	2.000	0.165	1.474
ID91730	91730	86	50.620	40.857	17.854	0	178	178	2	1	-10921639	189.619	193	132	241	3982	32.829	2.000	0.119	1.233
ID91733	91733	87	54.341	13.507	21.306	0	178	178	2	1	-10921639	186.952	189	155	234	3926	21.880	4.800	0.163	2.390
ID91732	91732	95	40.757	32.613	19.711	0	178	178	2	1	-10921639	229.905	232	190	255	4828	23.943	4.800	0.096	1.675
ID91735	91735	97	67.896	39.233	28.585	0	178	178	2	1	-10921639	200.238	204	125	255	4205	42.157	4.800	0.174	1.409
ID91734	91734	96	43.136	27.228	28.880	0	178	178	2	1	-10921639	189.952	188	153	235	3989	22.308	4.800	0.104	1.599
ID91737	91737	100	32.860	2.000	44.000	0	178	178	2	1	-10921639	106.429	104	77	134	2235	19.856	6.330	0.160	1.478
ID91736	91736	90	64.649	23.039	35.331	0	178	178	2	1	-10921639	181.429	172	116	241	3810	33.819	7.600	0.173	1.580
ID91777	91777	100	27.401	2.000	44.000	0	179	179	2	1	-10921639	104.619	103	81	124	2197	13.934	6.344	0.145	1.898
ID91776	91776	90	55.688	23.398	35.924	0	179	179	2	1	-10921639	163.000	165	114	221	3423	30.950	4.800	0.162	1.470
ID91765	91765	102	50.403	13.000	0.000	0	179	179	2	1	-10921639	80.762	78	52	132	1696	22.676	4.800	0.377	1.950
ID91767	91767	83	52.911	26.310	15.793	0	179	179	2	1	-10921639	201.857	206	150	243	4239	27.712	4.800	0.134	1.719
ID91766	91766	75	36.730	19.357	15.614	0	179	179	2	1	-10921639	154.524	154	112	195	3245	23.918	2.000	0.105	1.231
ID91769	91769	101	37.829	49.048	16.789	0	179	179	2	1	-10921639	123.381	130	88	154	2591	19.252	4.800	0.156	1.732
ID91768	91768	103	37.002	36.025	17.331	0	179	179	2	1	-10921639	220.429	230	121	255	4629	34.782	4.800	0.074	0.875
ID91771	91771	98	42.207	6.865	20.187	0	179	179	2	1	-10921639	138.952	137	102	177	2918	21.167	2.000	0.139	1.598
ID91770	91770	86	38.410	41.851	17.715	0	179	179	2	1	-10921639	176.905	174	122	232	3715	28.323	4.800	0.108	1.216
ID91773	91773	87	52.976	13.362	21.289	0	179	179	2	1	-10921639	183.619	192	131	232	3856	29.049	4.800	0.147	1.624
ID91772	91772	95	44.227	32.440	20.224	0	179	179	2	1	-10921639	221.762	232	158	255	4657	33.021	4.800	0.096	1.178
ID91775	91775	96	37.644	27.089	29.011	0	179	179	2	1	-10921639	177.381	177	149	217	3725	18.359	4.800	0.101	1.779
ID91774	91774	97	59.483	39.455	28.112	0	179	179	2	1	-10921639	207.000	207	149	255	4347	33.234	4.800	0.145	1.577
ID91753	91753	75	33.911	19.661	16.239	0	180	180	2	1	-10921639	154.000	161	96	196	3234	26.230	2.000	0.085	0.923
ID91752	91752	102	36.490	12.000	0.000	0	180	180	2	1	-10921639	59.333	57	28	112	1246	20.701	2.000	0.306	1.343
ID91755	91755	86	42.190	42.272	17.412	0	180	180	2	1	-10921639	169.571	173	96	217	3561	39.850	4.800	0.118	0.901
ID91754	91754	83	42.623	26.287	15.882	0	180	180	2	1	-10921639	200.667	204	161	240	4214	24.428	4.800	0.107	1.594
ID91757	91757	None	35.472	39.163	18.711	0	180	180	2	1	-10921639	212.190	217	168	253	4456	24.901	4.800	0.074	1.169
ID91756	91756	103	30.872	36.251	17.785	0	180	180	2	1	-10921639	227.238	232	180	253	4772	19.039	6.328	0.062	1.387
ID91759	91759	95	33.189	32.675	19.684	0	180	180	2	1	-10921639	223.952	226	177	255	4703	21.132	4.800	0.073	1.438
ID91758	91758	98	48.814	7.324	19.927	0	180	180	2	1	-10921639	142.381	134	93	190	2990	29.413	2.000	0.157	1.313
ID91761	91761	97	60.460	39.306	28.416	0	180	180	2	1	-10921639	207.476	204	162	253	4357	28.745	4.800	0.147	1.845
ID91760	91760	87	62.231	14.015	21.036	0	180	180	2	1	-10921639	183.190	191	135	239	3847	29.674	4.800	0.174	1.832
ID91763	91763	90	56.770	23.007	35.981	0	180	180	2	1	-10921639	160.762	159	117	210	3376	28.580	2.000	0.169	1.627
ID91762	91762	96	60.204	26.760	29.299	0	180	180	2	1	-10921639	201.714	198	160	255	4236	29.476	4.800	0.140	1.682
ID91764	91764	100	28.088	0.000	44.000	0	180	180	2	1	-10921639	99.571	97	77	134	2091	16.077	7.600	0.165	1.750
ID91779	91779	75	46.594	19.452	16.032	0	181	181	2	1	-10921639	161.619	161	119	224	3394	30.925	2.000	0.136	1.254
ID91778	91778	102	35.670	13.000	0.000	0	181	181	2	1	-10921639	77.571	69	42	108	1629	23.577	4.800	0.320	1.594
ID91781	91781	103	39.685	35.990	17.082	0	181	181	2	1	-10921639	222.952	230	150	255	4682	30.359	6.294	0.082	1.113
ID91780	91780	83	38.990	25.532	15.920	0	181	181	2	1	-10921639	192.762	199	158	227	4048	20.216	4.800	0.111	1.907
ID91783	91783	86	53.676	42.336	17.602	0	181	181	2	1	-10921639	180.429	179	131	231	3789	30.099	2.000	0.134	1.419
ID91782	91782	101	28.568	48.947	16.538	0	181	181	2	1	-10921639	100.000	96	70	132	2100	18.588	2.000	0.127	1.209
ID91785	91785	95	36.608	32.305	19.908	0	181	181	2	1	-10921639	206.048	209	136	255	4327	33.153	2.000	0.066	0.773
ID91784	91784	98	58.510	7.467	20.104	0	181	181	2	1	-10921639	151.857	149	97	206	3189	34.343	4.800	0.197	1.456
ID91787	91787	96	49.450	26.851	28.858	0	181	181	2	1	-10921639	188.952	192	152	234	3968	22.611	4.800	0.130	1.925
ID91786	91786	87	56.289	13.780	21.175	0	181	181	2	1	-10921639	177.048	179	131	232	3718	26.977	4.800	0.164	1.848
ID91789	91789	90	49.272	23.496	35.500	0	181	181	2	1	-10921639	167.714	171	119	238	3522	30.563	4.800	0.150	1.433
ID91788	91788	97	54.070	39.474	28.589	0	181	181	2	1	-10921639	184.143	186	101	245	3867	42.117	2.000	0.129	1.000
ID91817	91817	104	34.419	31.551	13.930	0	182	182	2	1	-10921639	190.857	196	137	242	4008	32.044	6.197	0.077	0.854
ID91819	91819	75	35.915	19.540	16.352	0	182	182	2	1	-10921639	157.762	162	112	201	3313	24.562	2.000	0.101	1.180
ID91818	91818	105	28.442	35.430	15.853	0	182	182	2	1	-10921639	210.857	220	136	253	4428	27.301	7.600	0.063	0.909
ID91821	91821	103	29.557	35.782	16.560	0	182	182	2	1	-10921639	212.714	222	136	253	4467	30.540	6.267	0.055	0.727
ID91820	91820	83	53.533	26.091	15.718	0	182	182	2	1	-10921639	198.095	192	156	253	4160	28.763	4.800	0.123	1.507
ID91823	91823	86	49.558	42.143	17.804	0	182	182	2	1	-10921639	184.619	192	132	230	3877	29.056	4.800	0.145	1.610
ID91822	91822	101	41.699	48.721	16.577	0	182	182	2	1	-10921639	111.810	105	74	158	2348	25.376	2.000	0.172	1.292
ID91825	91825	87	52.089	14.093	21.146	0	182	182	2	1	-10921639	177.714	180	133	227	3732	27.089	4.800	0.146	1.674
ID91824	91824	98	53.135	7.552	19.875	0	182	182	2	1	-10921639	150.048	140	107	210	3151	29.040	2.000	0.157	1.401
ID91827	91827	97	48.255	39.296	27.700	0	182	182	2	1	-10921639	202.143	206	150	249	4245	29.333	4.800	0.129	1.575
ID91826	91826	95	45.124	32.169	20.534	0	182	182	2	1	-10921639	217.143	222	150	255	4560	34.767	4.800	0.095	1.084
ID91829	91829	90	37.897	23.482	35.889	0	182	182	2	1	-10921639	140.905	140	98	187	2959	26.100	4.800	0.127	1.218
ID91828	91828	96	53.438	26.635	29.474	0	182	182	2	1	-10921639	185.571	178	146	241	3897	27.643	4.800	0.139	1.636
ID91791	91791	104	32.019	31.325	12.747	0	183	183	2	1	-10921639	162.810	172	104	204	3419	29.240	2.000	0.077	0.794
ID91790	91790	106	27.500	13.035	2.762	0	183	183	2	1	-10921639	66.238	64	43	90	1391	14.212	4.800	0.226	1.720
ID91793	91793	75	39.495	19.837	16.367	0	183	183	2	1	-10921639	155.571	156	108	202	3267	29.065	2.000	0.092	0.901
ID91792	91792	83	33.969	26.116	14.643	0	183	183	2	1	-10921639	176.952	186	137	207	3716	20.356	7.600	0.102	1.605
ID91795	91795	101	38.775	48.674	16.773	0	183	183	2	1	-10921639	108.619	104	70	166	2281	27.275	2.000	0.138	0.966
ID91794	91794	105	29.695	35.405	15.797	0	183	183	2	1	-10921639	203.810	199	149	243	4280	25.081	7.600	0.054	0.831
ID91797	91797	98	39.817	7.800	19.823	0	183	183	2	1	-10921639	139.429	139	101	170	2928	19.956	2.000	0.133	1.643
ID91796	91796	86	55.606	41.893	17.542	0	183	183	2	1	-10921639	187.190	187	132	249	3931	32.887	4.800	0.145	1.445
ID91799	91799	87	40.104	13.942	20.701	0	183	183	2	1	-10921639	168.238	170	134	197	3533	17.980	4.800	0.134	2.218
ID91798	91798	95	41.916	32.063	19.928	0	183	183	2	1	-10921639	228.000	238	176	255	4788	27.105	4.800	0.096	1.476
ID91801	91801	96	63.653	26.358	29.455	0	183	183	2	1	-10921639	201.095	203	144	255	4223	35.141	4.800	0.159	1.574
ID91800	91800	97	60.370	39.343	28.169	0	183	183	2	1	-10921639	198.095	187	144	255	4160	31.396	2.000	0.136	1.509
ID91803	91803	None	31.581	0.000	41.000	0	183	183	2	1	-10921639	99.190	101	73	138	2083	18.840	7.600	0.175	1.571
ID91802	91802	90	45.707	23.525	35.710	0	183	183	2	1	-10921639	153.143	149	121	199	3216	22.276	4.800	0.161	1.911
ID91809	91809	86	56.331	41.505	17.713	0	184	184	2	1	-10921639	193.619	193	146	253	4066	34.636	4.800	0.143	1.400
ID91808	91808	101	39.005	47.917	16.558	0	184	184	2	1	-10921639	126.143	130	92	166	2649	21.108	2.000	0.141	1.477
ID91811	91811	95	41.194	32.168	20.189	0	184	184	2	1	-10921639	236.286	243	192	255	4962	20.328	4.800	0.104	2.191
ID91810	91810	98	39.089	8.127	20.038	0	184	184	2	1	-10921639	134.810	139	96	180	2831	22.951	2.000	0.133	1.382
ID91813	91813	96	60.209	26.461	29.074	0	184	184	2	1	-10921639	198.095	202	140	255	4160	34.683	4.800	0.153	1.520
ID91812	91812	87	41.730	13.821	20.573	0	184	184	2	1	-10921639	170.000	170	116	215	3570	23.379	4.800	0.120	1.556
ID91815	91815	90	38.592	23.490	35.401	0	184	184	2	1	-10921639	140.333	139	94	191	2947	24.489	2.000	0.135	1.361
ID91814	91814	97	51.130	39.430	28.611	0	184	184	2	1	-10921639	177.095	179	116	231	3719	34.690	4.800	0.142	1.272
ID91816	91816	None	33.847	0.000	44.000	0	184	184	2	1	-10921639	101.333	106	73	136	2128	18.781	4.800	0.200	1.800
ID91805	91805	104	33.975	30.511	12.613	0	184	184	2	1	-10921639	172.952	181	116	208	3632	27.920	4.800	0.092	1.041
ID91804	91804	106	32.253	13.423	2.898	0	184	184	2	1	-10921639	73.762	74	43	107	1549	16.917	4.800	0.226	1.605
ID91807	91807	75	41.582	19.965	17.281	0	184	184	2	1	-10921639	171.000	178	138	212	3591	26.291	2.000	0.102	1.204
ID91806	91806	83	47.377	26.126	15.718	0	184	184	2	1	-10921639	193.619	197	155	234	4066	24.256	7.600	0.114	1.633
ID91845	91845	83	36.599	26.502	15.333	0	185	185	2	1	-10921639	174.714	185	104	210	3669	30.529	4.800	0.102	1.063
ID91844	91844	106	40.382	13.342	3.326	0	185	185	2	1	-10921639	80.048	80	52	121	1681	19.656	4.800	0.272	1.740
ID91847	91847	75	35.111	20.051	16.726	0	185	185	2	1	-10921639	160.810	158	123	202	3377	23.228	2.000	0.079	1.012
ID91846	91846	101	44.118	48.242	16.373	0	185	185	2	1	-10921639	126.000	125	85	176	2646	25.983	2.000	0.157	1.313
ID91849	91849	95	36.025	32.460	18.932	0	185	185	2	1	-10921639	229.667	234	190	255	4823	23.176	6.299	0.080	1.464
ID91848	91848	86	60.766	42.150	17.629	0	185	185	2	1	-10921639	197.333	210	132	252	4144	37.604	4.800	0.153	1.391
ID91851	91851	87	55.193	14.103	20.790	0	185	185	2	1	-10921639	181.571	186	136	233	3813	28.658	4.800	0.148	1.631
ID91850	91850	98	39.913	8.291	20.209	0	185	185	2	1	-10921639	134.524	136	95	178	2825	25.210	4.800	0.144	1.340
ID91853	91853	96	67.327	26.744	29.186	0	185	185	2	1	-10921639	189.667	185	134	255	3983	33.064	2.000	0.167	1.645
ID91852	91852	97	43.076	39.121	28.430	0	185	185	2	1	-10921639	177.810	179	142	214	3734	22.467	4.800	0.122	1.724
ID91855	91855	90	57.931	23.000	35.622	0	185	185	2	1	-10921639	150.905	153	95	211	3169	32.825	4.800	0.193	1.485
ID91854	91854	None	30.584	46.341	34.034	0	185	185	2	1	-10921639	117.476	125	76	151	2467	19.936	4.800	0.123	1.288
ID91841	91841	97	39.166	39.081	28.652	0	186	186	2	1	-10921639	170.238	181	122	205	3575	27.433	4.800	0.106	1.188
ID91840	91840	96	60.560	26.614	29.100	0	186	186	2	1	-10921639	186.619	178	149	245	3919	29.386	2.000	0.158	1.736
ID91843	91843	90	47.515	23.091	35.546	0	186	186	2	1	-10921639	150.857	152	96	190	3168	28.985	4.800	0.164	1.463
ID91842	91842	107	28.051	32.614	29.767	0	186	186	2	1	-10921639	152.143	151	97	194	3195	25.098	2.000	0.074	0.840
ID91831	91831	108	42.976	34.776	13.695	0	186	186	2	1	-10921639	181.476	178	110	235	3811	38.698	4.800	0.103	0.875
ID91830	91830	106	36.651	13.282	3.343	0	186	186	2	1	-10921639	78.476	76	49	113	1648	18.565	4.800	0.252	1.701
ID91833	91833	101	41.408	48.500	16.488	0	186	186	2	1	-10921639	120.762	124	73	179	2536	30.765	2.000	0.151	1.030
ID91832	91832	83	34.551	27.279	15.175	0	186	186	2	1	-10921639	181.333	188	110	217	3808	27.677	4.800	0.104	1.229
ID91835	91835	86	59.700	40.789	18.029	0	186	186	2	1	-10921639	207.095	205	144	255	4349	34.861	4.800	0.150	1.553
ID91834	91834	75	27.997	19.225	16.909	0	186	186	2	1	-10921639	164.476	166	125	201	3454	20.503	4.800	0.083	1.229
ID91837	91837	95	45.423	31.393	20.233	0	186	186	2	1	-10921639	222.429	220	164	255	4671	28.755	4.800	0.101	1.413
ID91836	91836	98	41.118	8.870	19.745	0	186	186	2	1	-10921639	142.571	138	108	193	2994	23.750	2.000	0.113	1.216
ID91839	91839	None	29.372	19.946	20.769	0	186	186	2	1	-10921639	166.143	168	126	209	3489	22.495	2.000	0.075	1.027
ID91838	91838	87	44.280	13.941	20.798	0	186	186	2	1	-10921639	176.000	177	138	221	3696	21.324	4.800	0.123	1.812
ID91873	91873	86	58.012	41.560	17.500	0	187	187	2	1	-10921639	192.810	193	129	247	4049	36.084	4.800	0.142	1.332
ID91872	91872	75	30.401	19.948	16.831	0	187	187	2	1	-10921639	161.619	166	123	203	3394	20.597	2.000	0.075	1.090
ID91875	91875	95	44.490	31.878	19.832	0	187	187	2	1	-10921639	232.190	237	174	255	4876	23.477	4.800	0.104	1.863
ID91874	91874	101	55.168	47.708	16.531	0	187	187	2	1	-10921639	133.524	132	88	196	2804	33.802	2.000	0.189	1.256
ID91877	91877	97	51.067	38.719	28.255	0	187	187	2	1	-10921639	179.905	173	147	234	3778	27.437	2.000	0.125	1.453
ID91876	91876	87	45.770	14.042	21.175	0	187	187	2	1	-10921639	176.238	170	123	227	3701	24.273	2.000	0.116	1.514
ID91879	91879	107	35.042	32.279	29.262	0	187	187	2	1	-10921639	168.952	169	138	208	3548	19.679	2.000	0.089	1.399
ID91878	91878	96	58.957	26.869	29.156	0	187	187	2	1	-10921639	192.762	188	141	252	4048	28.497	4.800	0.146	1.719
ID91881	91881	90	61.744	23.216	36.186	0	187	187	2	1	-10921639	165.048	161	103	216	3466	31.392	4.800	0.192	1.696
ID91880	91880	None	29.172	45.905	33.319	0	187	187	2	1	-10921639	123.429	123	88	158	2592	16.890	4.800	0.104	1.381
ID91869	91869	106	30.614	13.745	3.516	0	187	187	2	1	-10921639	67.190	67	46	95	1411	16.528	7.600	0.233	1.537
ID91871	91871	83	44.106	25.946	15.907	0	187	187	2	1	-10921639	195.048	194	156	245	4096	26.415	4.800	0.098	1.318
ID91870	91870	108	39.577	34.805	14.604	0	187	187	2	1	-10921639	198.714	198	125	249	4173	33.465	2.000	0.077	0.851
ID91857	91857	75	32.143	19.318	16.450	0	188	188	2	1	-10921639	152.000	151	108	193	3192	28.277	7.600	0.098	0.959
ID91856	91856	108	36.465	34.674	14.753	0	188	188	2	1	-10921639	199.524	208	120	252	4190	35.500	7.600	0.064	0.681
ID91859	91859	101	47.416	47.907	16.627	0	188	188	2	1	-10921639	132.333	137	82	176	2779	28.990	2.000	0.157	1.239
ID91858	91858	83	33.365	25.918	15.981	0	188	188	2	1	-10921639	188.905	190	148	222	3967	24.938	7.600	0.085	1.187
ID91861	91861	None	29.569	9.247	19.474	0	188	188	2	1	-10921639	130.952	131	93	167	2750	22.337	4.800	0.111	1.167
ID91860	91860	86	54.178	41.062	17.891	0	188	188	2	1	-10921639	211.381	220	164	255	4439	31.600	4.800	0.138	1.625
ID91863	91863	87	46.543	14.133	20.786	0	188	188	2	1	-10921639	174.714	170	147	224	3669	22.771	4.800	0.122	1.672
ID91862	91862	95	42.370	30.752	20.528	0	188	188	2	1	-10921639	219.238	224	166	255	4604	30.083	7.600	0.097	1.290
ID91865	91865	96	61.923	26.712	29.239	0	188	188	2	1	-10921639	197.524	197	158	249	4148	28.458	4.800	0.152	1.836
ID91864	91864	97	34.525	38.744	27.633	0	188	188	2	1	-10921639	178.476	177	146	219	3748	20.887	4.800	0.101	1.570
ID91867	91867	90	64.477	23.103	36.315	0	188	188	2	1	-10921639	167.952	170	113	223	3527	32.477	4.800	0.196	1.693
ID91866	91866	107	35.107	32.288	29.119	0	188	188	2	1	-10921639	170.238	174	139	205	3575	21.547	2.000	0.085	1.244
ID91868	91868	None	28.087	2.000	44.000	0	188	188	2	1	-10921639	60.000	59	34	98	1260	18.447	2.000	0.217	1.159
ID91889	91889	97	34.788	38.629	27.434	0	189	189	2	1	-10921639	178.524	176	142	211	3749	19.572	4.800	0.084	1.412
ID91888	91888	95	45.889	31.085	20.589	0	189	189	2	1	-10921639	218.571	222	159	255	4590	30.797	4.800	0.102	1.309
ID91891	91891	107	32.310	32.087	29.799	0	189	189	2	1	-10921639	162.857	170	110	198	3420	26.346	2.000	0.079	0.908
ID91890	91890	96	61.870	26.681	29.254	0	189	189	2	1	-10921639	199.905	189	153	255	4198	30.519	2.000	0.142	1.626
ID91893	91893	90	63.089	23.152	36.492	0	189	189	2	1	-10921639	171.810	173	120	235	3608	34.685	4.800	0.179	1.506
ID91892	91892	None	29.265	46.952	34.803	0	189	189	2	1	-10921639	111.524	113	74	149	2342	21.283	2.000	0.106	1.002
ID91883	91883	83	36.644	25.898	16.072	0	189	189	2	1	-10921639	195.000	197	148	239	4095	24.902	7.600	0.099	1.410
ID91882	91882	108	38.746	34.502	14.488	0	189	189	2	1	-10921639	187.286	195	100	245	3933	44.921	4.800	0.094	0.716
ID91885	91885	None	36.424	25.176	17.559	0	189	189	2	1	-10921639	190.762	187	143	239	4006	26.994	2.000	0.073	0.964
ID91884	91884	101	41.515	47.637	16.468	0	189	189	2	1	-10921639	128.048	134	82	174	2689	29.468	2.000	0.153	1.152
ID91887	91887	87	47.130	14.267	20.981	0	189	189	2	1	-10921639	173.619	172	132	228	3646	26.007	2.000	0.123	1.460
ID91886	91886	86	52.604	41.668	17.587	0	189	189	2	1	-10921639	196.429	205	137	239	4125	32.634	4.800	0.138	1.460
ID91905	91905	107	30.378	31.903	28.810	0	190	190	2	1	-10921639	168.762	169	136	199	3544	19.318	2.000	0.079	1.283
ID91904	91904	96	49.444	26.513	28.973	0	190	190	2	1	-10921639	186.857	187	157	234	3924	24.569	2.000	0.118	1.601
ID91906	91906	90	65.818	23.365	36.600	0	190	190	2	1	-10921639	169.619	165	102	234	3562	39.799	4.800	0.191	1.365
ID91895	91895	83	39.027	27.890	15.309	0	190	190	2	1	-10921639	194.667	197	121	245	4088	32.212	7.600	0.085	0.947
ID91894	91894	None	39.446	31.846	12.136	0	190	190	2	1	-10921639	161.238	170	84	217	3386	41.494	2.000	0.087	0.622
ID91897	91897	101	39.325	47.555	16.657	0	190	190	2	1	-10921639	124.762	122	86	174	2620	27.702	2.000	0.143	1.126
ID91896	91896	108	34.267	34.397	14.533	0	190	190	2	1	-10921639	209.762	213	172	241	4405	20.181	7.600	0.075	1.458
ID91899	91899	None	30.846	9.795	19.436	0	190	190	2	1	-10921639	133.381	136	96	174	2801	21.311	2.000	0.090	1.030
ID91898	91898	86	51.506	41.184	17.685	0	190	190	2	1	-10921639	209.143	210	164	255	4392	27.585	4.800	0.135	1.809
ID91901	91901	87	40.538	14.069	20.985	0	190	190	2	1	-10921639	172.095	171	142	201	3614	20.270	4.800	0.112	1.707
ID91900	91900	109	37.766	20.046	18.695	0	190	190	2	1	-10921639	188.667	193	157	213	3962	17.327	4.800	0.100	1.983
ID91903	91903	97	32.739	38.957	26.647	0	190	190	2	1	-10921639	176.571	177	147	208	3708	18.489	4.800	0.093	1.629
ID91902	91902	95	49.072	31.348	20.967	0	190	190	2	1	-10921639	223.810	226	172	255	4700	30.108	4.800	0.109	1.457
ID91907	91907	110	34.161	14.300	3.232	0	191	191	2	1	-10921639	69.857	66	45	104	1467	16.865	4.800	0.254	1.678
ID91909	91909	83	36.495	27.576	15.257	0	191	191	2	1	-10921639	198.905	203	132	233	4177	26.584	7.600	0.080	1.106
ID91908	91908	108	49.808	34.236	13.996	0	191	191	2	1	-10921639	216.524	225	152	255	4547	30.872	4.800	0.123	1.533
ID91911	91911	None	37.797	26.015	16.704	0	191	191	2	1	-10921639	198.667	208	143	241	4172	25.956	2.000	0.085	1.200
ID91910	91910	109	39.061	20.009	17.185	0	191	191	2	1	-10921639	170.333	174	119	203	3577	24.589	4.800	0.112	1.398
ID91913	91913	101	43.070	47.569	16.893	0	191	191	2	1	-10921639	128.381	126	86	185	2696	28.352	2.000	0.156	1.221
ID91912	91912	86	52.903	42.109	17.368	0	191	191	2	1	-10921639	186.857	190	125	238	3924	36.122	4.800	0.135	1.232
ID91915	91915	87	36.244	14.100	21.545	0	191	191	2	1	-10921639	171.857	176	138	208	3609	17.342	4.800	0.121	2.145
ID91914	91914	95	45.650	31.715	20.551	0	191	191	2	1	-10921639	221.952	217	162	255	4661	31.363	4.800	0.103	1.321
ID91917	91917	96	44.558	26.241	29.497	0	191	191	2	1	-10921639	178.476	181	129	217	3748	28.416	4.800	0.120	1.344
ID91916	91916	107	33.868	31.707	29.297	0	191	191	2	1	-10921639	173.714	173	136	214	3648	19.391	4.800	0.086	1.421
ID91918	91918	90	56.426	23.301	36.332	0	191	191	2	1	-10921639	165.381	166	113	211	3473	28.234	4.800	0.182	1.807
ID91985	91985	83	40.660	27.548	15.254	0	192	192	2	1	-10921639	206.333	220	116	242	4333	34.271	7.600	0.088	0.976
ID91984	91984	108	44.790	32.104	12.977	0	192	192	2	1	-10921639	199.048	207	112	249	4180	39.029	7.600	0.100	0.928
ID91987	91987	101	33.721	47.723	16.623	0	192	192	2	1	-10921639	117.381	117	82	157	2465	23.044	2.000	0.130	1.173
ID91986	91986	109	29.762	19.453	16.620	0	192	192	2	1	-10921639	159.333	169	110	193	3346	24.489	4.800	0.090	1.070
ID91989	91989	95	38.982	31.534	21.017	0	192	192	2	1	-10921639	234.095	239	187	255	4916	21.566	4.800	0.093	1.840
ID91988	91988	86	60.689	42.137	17.669	0	192	192	2	1	-10921639	204.143	208	134	251	4287	29.457	4.800	0.158	1.891
ID91991	91991	96	38.699	26.658	28.613	0	192	192	2	1	-10921639	184.333	178	162	211	3871	16.707	4.800	0.108	2.152
ID91990	91990	87	43.844	13.972	21.556	0	192	192	2	1	-10921639	168.143	166	118	210	3531	25.243	4.800	0.133	1.566
ID91993	91993	90	55.028	22.821	36.537	0	192	192	2	1	-10921639	161.429	159	113	232	3390	34.281	6.331	0.154	1.258
ID91992	91992	107	31.394	31.599	29.515	0	192	192	2	1	-10921639	170.095	170	121	217	3572	25.565	4.800	0.079	0.973
ID91983	91983	110	30.839	13.976	3.861	0	192	192	2	1	-10921639	64.048	63	38	99	1345	15.008	4.800	0.250	1.708
ID91937	91937	101	34.371	47.133	16.720	0	193	193	2	1	-10921639	124.619	122	96	164	2617	19.589	2.000	0.114	1.306
ID91936	91936	109	36.054	19.994	17.095	0	193	193	2	1	-10921639	163.000	168	122	202	3423	23.390	2.000	0.091	1.159
ID91939	91939	86	58.607	41.202	17.883	0	193	193	2	1	-10921639	210.952	222	161	253	4430	29.512	4.800	0.145	1.806
ID91938	91938	112	33.667	10.344	18.196	0	193	193	2	1	-10921639	127.143	128	85	167	2670	25.342	4.800	0.131	1.159
ID91941	91941	87	41.311	14.024	21.596	0	193	193	2	1	-10921639	169.190	171	126	202	3553	21.919	7.600	0.130	1.776
ID91940	91940	95	45.169	31.274	20.853	0	193	193	2	1	-10921639	228.000	245	172	255	4788	30.234	4.800	0.098	1.349
ID91943	91943	96	37.715	26.905	29.287	0	193	193	2	1	-10921639	175.810	175	135	216	3692	20.733	4.800	0.099	1.523
ID91942	91942	113	28.109	38.764	26.815	0	193	193	2	1	-10921639	170.429	170	131	211	3579	22.807	2.000	0.061	0.853
ID91945	91945	90	53.140	22.967	36.458	0	193	193	2	1	-10921639	164.095	160	113	222	3446	32.087	2.000	0.149	1.327
ID91944	91944	107	30.849	31.979	29.937	0	193	193	2	1	-10921639	164.571	173	121	192	3456	22.158	2.000	0.079	1.094
ID91933	91933	110	29.219	14.739	4.025	0	193	193	2	1	-10921639	65.571	67	34	88	1377	13.002	4.800	0.275	2.177
ID91935	91935	83	44.091	27.083	15.477	0	193	193	2	1	-10921639	200.190	209	113	248	4204	37.361	4.800	0.115	1.106
ID91934	91934	108	46.994	33.827	14.316	0	193	193	2	1	-10921639	206.429	224	130	255	4335	43.308	4.800	0.111	0.951
ID91919	91919	110	29.551	14.644	3.445	0	194	194	2	1	-10921639	66.429	70	42	97	1395	15.737	4.800	0.252	1.697
ID91921	91921	109	29.080	19.423	16.339	0	194	194	2	1	-10921639	153.286	152	103	193	3219	31.547	6.366	0.076	0.685
ID91920	91920	114	31.963	31.398	12.331	0	194	194	2	1	-10921639	164.857	164	97	213	3462	41.424	7.600	0.085	0.621
ID91923	91923	112	42.934	10.661	17.592	0	194	194	2	1	-10921639	144.476	142	108	186	3034	22.807	4.800	0.144	1.591
ID91922	91922	83	36.663	27.300	16.138	0	194	194	2	1	-10921639	209.381	209	166	250	4397	24.095	7.600	0.093	1.472
ID91925	91925	86	50.117	41.757	17.620	0	194	194	2	1	-10921639	199.524	204	135	237	4190	31.670	4.800	0.125	1.401
ID91924	91924	None	43.588	39.341	18.123	0	194	194	2	1	-10921639	221.667	225	166	255	4655	25.500	4.800	0.101	1.597
ID91927	91927	95	40.093	31.590	21.542	0	194	194	2	1	-10921639	225.476	232	169	255	4735	29.662	4.800	0.088	1.223
ID91926	91926	None	28.207	19.719	18.910	0	194	194	2	1	-10921639	187.381	188	168	204	3935	10.012	6.280	0.087	2.982
ID91929	91929	113	28.852	38.897	26.625	0	194	194	2	1	-10921639	179.524	179	143	220	3770	21.309	2.000	0.067	1.063
ID91928	91928	87	28.994	14.666	21.741	0	194	194	2	1	-10921639	166.238	164	136	193	3491	17.450	4.800	0.091	1.588
ID91931	91931	107	40.581	32.053	30.111	0	194	194	2	1	-10921639	172.333	178	121	210	3619	24.784	2.000	0.104	1.306
ID91930	91930	96	41.562	26.574	29.998	0	194	194	2	1	-10921639	177.381	176	139	224	3725	20.304	4.800	0.110	1.736
ID91932	91932	90	63.744	22.843	36.214	0	194	194	2	1	-10921639	173.381	174	131	227	3641	30.533	4.800	0.187	1.785
ID91953	91953	87	38.956	15.047	21.808	0	195	195	2	1	-10921639	170.857	176	133	209	3588	21.070	4.800	0.120	1.735
ID91952	91952	95	38.179	31.633	20.973	0	195	195	2	1	-10921639	231.857	234	181	255	4869	23.584	4.800	0.083	1.509
ID91955	91955	96	33.040	26.154	29.722	0	195	195	2	1	-10921639	169.381	172	133	194	3557	16.320	4.800	0.111	2.077
ID91954	91954	107	45.486	32.315	29.455	0	195	195	2	1	-10921639	191.619	186	154	242	4024	23.861	4.800	0.103	1.503
ID91957	91957	None	27.534	4.000	44.000	0	195	195	2	1	-10921639	69.714	74	35	113	1464	21.003	2.000	0.190	1.058
ID91956	91956	90	73.813	22.847	36.680	0	195	195	2	1	-10921639	181.048	184	133	241	3802	37.417	4.800	0.213	1.701
ID91947	91947	None	40.938	33.648	13.858	0	195	195	2	1	-10921639	204.190	212	132	255	4288	39.509	4.800	0.097	0.917
ID91946	91946	114	42.153	31.843	13.192	0	195	195	2	1	-10921639	198.571	209	102	253	4170	43.858	7.600	0.096	0.795
ID91949	91949	109	40.383	20.246	17.103	0	195	195	2	1	-10921639	175.476	179	131	213	3685	25.882	4.800	0.104	1.277
ID91948	91948	83	49.815	28.188	15.197	0	195	195	2	1	-10921639	217.429	229	130	255	4566	39.967	4.800	0.112	1.092
ID91951	91951	86	58.323	41.075	17.843	0	195	195	2	1	-10921639	221.476	229	175	255	4651	29.617	4.800	0.140	1.839
ID91950	91950	112	42.357	10.787	18.183	0	195	195	2	1	-10921639	147.095	150	111	197	3089	24.209	4.800	0.141	1.501
ID91969	91969	None	27.543	46.508	34.715	0	196	196	2	1	-10921639	105.524	107	61	146	2216	23.445	2.000	0.109	0.884
ID91968	91968	96	30.888	27.137	29.909	0	196	196	2	1	-10921639	171.333	175	124	202	3598	19.833	6.272	0.095	1.497
ID91970	91970	90	70.161	22.901	37.053	0	196	196	2	1	-10921639	181.857	184	130	250	3819	35.570	4.800	0.198	1.687
ID91972	91972	None	32.805	0.000	44.000	0	196	196	2	1	-10921639	89.619	93	62	118	1882	18.481	6.256	0.225	1.783
ID91959	91959	83	41.137	27.668	15.395	0	196	196	2	1	-10921639	208.762	212	126	248	4384	30.885	7.600	0.085	1.064
ID91958	91958	114	35.192	32.132	12.659	0	196	196	2	1	-10921639	188.143	197	128	220	3951	27.690	7.600	0.087	1.088
ID91961	91961	112	36.741	11.281	17.892	0	196	196	2	1	-10921639	148.429	149	100	187	3117	26.195	4.800	0.116	1.177
ID91960	91960	109	49.421	20.455	17.540	0	196	196	2	1	-10921639	193.952	195	140	237	4073	28.691	4.800	0.124	1.494
ID91963	91963	86	46.872	40.388	18.070	0	196	196	2	1	-10921639	220.429	225	156	255	4629	31.799	4.800	0.121	1.495
ID91962	91962	None	47.518	39.252	18.273	0	196	196	2	1	-10921639	222.048	227	156	255	4663	31.828	4.800	0.106	1.339
ID91965	91965	95	41.862	31.769	21.055	0	196	196	2	1	-10921639	231.714	244	168	255	4866	25.875	4.800	0.088	1.445
ID91964	91964	None	30.289	16.348	25.199	0	196	196	2	1	-10921639	118.762	117	89	166	2494	21.723	6.380	0.010	0.109
ID91967	91967	107	32.857	32.022	29.212	0	196	196	2	1	-10921639	185.714	184	152	226	3900	18.905	4.800	0.076	1.383
ID91966	91966	87	30.585	14.535	21.548	0	196	196	2	1	-10921639	169.381	172	120	199	3557	21.472	4.800	0.096	1.378
ID91971	91971	122	27.292	14.822	3.674	0	197	197	2	1	-10921639	68.905	63	53	87	1447	11.171	4.800	0.231	2.317
ID91973	91973	114	32.465	33.620	13.314	0	197	197	2	1	-10921639	167.857	171	98	229	3525	40.948	4.800	0.093	0.695
ID91975	91975	112	44.816	11.419	17.347	0	197	197	2	1	-10921639	137.952	141	93	187	2897	32.421	2.000	0.146	1.083
ID91974	91974	83	44.348	28.865	14.480	0	197	197	2	1	-10921639	200.381	211	104	255	4208	43.263	2.000	0.095	0.804
ID91977	91977	86	54.756	40.429	18.058	0	197	197	2	1	-10921639	222.190	227	168	255	4666	28.605	4.800	0.137	1.870
ID91976	91976	109	47.916	20.226	16.829	0	197	197	2	1	-10921639	175.857	176	129	221	3693	26.284	4.800	0.144	1.683
ID91979	91979	87	36.493	14.686	21.583	0	197	197	2	1	-10921639	164.571	164	130	192	3456	19.255	4.800	0.116	1.784
ID91978	91978	95	42.513	31.787	20.672	0	197	197	2	1	-10921639	224.857	230	157	255	4722	31.641	2.000	0.088	1.144
ID91981	91981	96	29.692	26.781	29.908	0	197	197	2	1	-10921639	173.762	173	141	201	3649	16.456	4.800	0.088	1.704
ID91980	91980	107	32.769	32.055	29.420	0	197	197	2	1	-10921639	184.048	185	158	223	3865	17.727	2.000	0.072	1.395
ID91982	91982	90	73.566	22.886	36.950	0	197	197	2	1	-10921639	171.905	172	114	250	3610	40.387	2.000	0.199	1.413
ID92001	92001	95	41.998	31.844	21.016	0	198	198	2	1	-10921639	233.333	243	175	255	4900	24.032	4.800	0.096	1.693
ID92000	92000	87	42.267	14.952	21.343	0	198	198	2	1	-10921639	175.333	177	137	216	3682	23.064	4.800	0.109	1.500
ID92003	92003	96	33.427	27.054	28.449	0	198	198	2	1	-10921639	168.714	172	133	205	3543	22.481	2.000	0.086	1.190
ID92002	92002	None	29.970	40.629	24.061	0	198	198	2	1	-10921639	174.476	176	113	213	3664	28.901	2.000	0.068	0.771
ID92005	92005	90	54.833	23.075	37.038	0	198	198	2	1	-10921639	174.714	179	131	220	3669	26.403	4.800	0.162	1.846
ID92004	92004	107	35.734	31.643	29.818	0	198	198	2	1	-10921639	173.000	179	125	221	3633	28.007	2.000	0.092	1.041
ID91995	91995	114	31.389	34.223	12.939	0	198	198	2	1	-10921639	158.095	166	93	228	3320	35.181	4.800	0.099	0.806
ID91994	91994	122	30.341	14.987	3.376	0	198	198	2	1	-10921639	65.905	66	33	92	1384	17.161	4.800	0.244	1.505
ID91997	91997	112	41.799	11.540	17.588	0	198	198	2	1	-10921639	148.429	150	95	198	3117	27.077	2.000	0.120	1.171
ID91996	91996	83	53.443	28.419	15.152	0	198	198	2	1	-10921639	204.143	216	122	255	4287	42.092	2.000	0.122	1.052
ID91999	91999	86	53.902	39.655	18.132	0	198	198	2	1	-10921639	215.524	219	148	255	4526	35.052	4.800	0.128	1.394
ID91998	91998	109	36.869	20.797	17.854	0	198	198	2	1	-10921639	178.333	177	148	217	3745	20.841	4.800	0.099	1.537
ID92039	92039	83	47.236	28.266	15.001	0	199	199	2	1	-10921639	198.286	208	120	242	4164	34.504	7.600	0.116	1.193
ID92041	92041	112	45.939	11.706	17.602	0	199	199	2	1	-10921639	152.619	154	118	206	3205	24.545	2.000	0.136	1.485
ID92040	92040	114	27.412	35.166	15.489	0	199	199	2	1	-10921639	182.190	188	112	231	3826	32.873	2.000	0.061	0.641
ID92043	92043	86	53.627	40.771	17.804	0	199	199	2	1	-10921639	203.143	208	147	255	4266	37.071	4.800	0.124	1.205
ID92042	92042	109	46.463	21.089	17.769	0	199	199	2	1	-10921639	188.619	192	143	229	3961	24.169	4.800	0.123	1.709
ID92045	92045	87	30.581	14.652	22.310	0	199	199	2	1	-10921639	163.048	168	119	186	3424	17.296	4.800	0.096	1.647
ID92044	92044	95	36.220	31.392	21.293	0	199	199	2	1	-10921639	224.524	227	175	255	4715	25.889	2.000	0.072	1.167
ID92047	92047	90	61.419	22.955	36.989	0	199	199	2	1	-10921639	175.810	176	134	231	3692	30.410	4.800	0.171	1.689
ID92046	92046	96	41.911	27.132	30.137	0	199	199	2	1	-10921639	177.571	179	134	216	3729	23.441	4.800	0.114	1.550
ID92021	92021	83	47.526	28.742	15.062	0	200	200	2	1	-10921639	202.952	204	153	255	4262	29.989	4.800	0.108	1.325
ID92023	92023	109	35.464	20.931	18.286	0	200	200	2	1	-10921639	188.667	193	142	216	3962	18.605	4.800	0.099	1.822
ID92022	92022	112	43.002	11.939	17.348	0	200	200	2	1	-10921639	146.143	149	89	197	3069	29.379	4.800	0.141	1.231
ID92025	92025	95	37.158	31.301	20.646	0	200	200	2	1	-10921639	223.286	231	153	255	4689	30.881	2.000	0.074	1.000
ID92024	92024	86	55.789	40.952	17.856	0	200	200	2	1	-10921639	205.857	204	141	255	4323	33.944	4.800	0.134	1.434
ID92027	92027	None	29.473	33.127	25.911	0	200	200	2	1	-10921639	206.238	205	183	230	4331	14.795	4.800	0.071	1.842
ID92026	92026	87	34.337	15.761	21.829	0	200	200	2	1	-10921639	165.714	161	124	215	3480	23.799	2.000	0.082	1.059
ID92029	92029	90	66.333	22.735	37.121	0	200	200	2	1	-10921639	193.571	198	142	253	4065	31.003	4.800	0.173	1.840
ID92028	92028	96	46.755	27.333	28.918	0	200	200	2	1	-10921639	188.190	189	133	234	3952	30.667	4.800	0.122	1.339
ID92030	92030	None	30.808	4.000	44.000	0	200	200	2	1	-10921639	69.048	66	48	110	1450	17.223	2.000	0.218	1.433
ID92007	92007	112	41.254	11.855	18.444	0	201	201	2	1	-10921639	157.476	154	117	208	3307	26.219	2.000	0.126	1.341
ID92006	92006	83	53.719	29.065	14.924	0	201	201	2	1	-10921639	206.000	214	153	255	4326	32.373	2.000	0.116	1.322
ID92009	92009	86	60.165	40.787	18.003	0	201	201	2	1	-10921639	215.048	234	140	255	4516	38.738	4.800	0.139	1.356
ID92008	92008	109	41.396	20.976	17.569	0	201	201	2	1	-10921639	187.476	184	155	219	3937	18.777	4.800	0.104	1.879
ID92011	92011	95	33.004	31.380	21.634	0	201	201	2	1	-10921639	219.286	215	162	255	4605	28.986	7.600	0.064	0.912
ID92010	92010	87	29.247	14.739	21.639	0	201	201	2	1	-10921639	171.095	170	132	207	3593	20.770	4.800	0.090	1.367
ID92013	92013	90	72.995	22.843	36.836	0	201	201	2	1	-10921639	200.619	206	144	255	4213	33.461	4.800	0.193	1.941
ID92012	92012	96	47.750	27.906	30.384	0	201	201	2	1	-10921639	204.381	209	166	234	4292	21.828	4.800	0.121	2.021
ID92017	92017	86	57.996	40.659	17.951	0	202	202	2	1	-10921639	210.714	207	148	255	4425	37.300	4.800	0.134	1.334
ID92016	92016	112	30.065	12.740	17.675	0	202	202	2	1	-10921639	143.095	143	112	170	3005	17.216	2.000	0.085	1.297
ID92019	92019	96	46.899	28.101	28.492	0	202	202	2	1	-10921639	192.095	194	142	239	4034	29.638	2.000	0.106	1.239
ID92018	92018	95	41.319	30.982	21.235	0	202	202	2	1	-10921639	229.714	231	178	255	4824	24.092	2.000	0.084	1.476
ID92020	92020	90	73.255	22.684	36.397	0	202	202	2	1	-10921639	194.667	189	139	255	4088	35.618	4.800	0.190	1.749
ID92015	92015	109	27.048	21.198	16.712	0	202	202	2	1	-10921639	163.571	169	129	193	3435	21.999	7.600	0.071	0.989
ID92014	92014	83	42.076	28.669	15.095	0	202	202	2	1	-10921639	194.238	197	128	239	4079	30.181	4.800	0.115	1.332
ID92033	92033	112	27.696	12.209	17.545	0	203	203	2	1	-10921639	130.190	128	93	161	2734	17.868	4.800	0.096	1.273
ID92032	92032	109	27.030	20.803	17.195	0	203	203	2	1	-10921639	151.714	160	115	176	3186	21.539	7.600	0.086	1.120
ID92035	92035	None	28.025	16.445	20.892	0	203	203	2	1	-10921639	151.952	147	125	189	3191	18.621	2.000	0.072	1.092
ID92034	92034	86	62.721	40.605	18.114	0	203	203	2	1	-10921639	212.571	230	125	255	4464	43.796	4.800	0.152	1.280
ID92037	92037	96	30.266	28.693	29.866	0	203	203	2	1	-10921639	189.000	190	140	223	3969	21.452	4.800	0.075	1.227
ID92036	92036	95	41.228	30.814	20.969	0	203	203	2	1	-10921639	232.286	237	181	255	4878	22.705	4.800	0.087	1.635
ID92038	92038	90	42.329	22.631	36.492	0	203	203	2	1	-10921639	163.905	158	133	190	3442	18.135	4.800	0.133	2.122
ID92031	92031	83	48.919	29.164	15.139	0	203	203	2	1	-10921639	180.619	186	125	239	3793	35.115	4.800	0.128	1.165
ID92055	92055	112	34.680	12.962	18.006	0	204	204	2	1	-10921639	132.190	129	111	165	2776	16.693	4.800	0.123	1.736
ID92054	92054	83	46.277	28.898	15.261	0	204	204	2	1	-10921639	182.714	190	128	231	3837	32.826	4.800	0.128	1.259
ID92057	92057	95	44.766	30.973	20.987	0	204	204	2	1	-10921639	230.810	237	186	255	4847	23.222	4.800	0.097	1.764
ID92056	92056	86	54.723	40.233	18.038	0	204	204	2	1	-10921639	228.667	231	180	255	4802	23.770	4.800	0.136	2.308
ID92059	92059	96	43.006	29.641	29.241	0	204	204	2	1	-10921639	218.762	222	188	255	4594	19.406	4.800	0.115	2.330
ID92058	92058	None	28.638	38.828	22.866	0	204	204	2	1	-10921639	195.571	202	141	229	4107	23.149	2.000	0.057	0.914
ID92060	92060	90	45.589	22.887	36.487	0	204	204	2	1	-10921639	162.333	166	129	191	3409	21.141	4.800	0.148	1.977
ID92049	92049	109	32.992	21.324	17.723	0	205	205	2	1	-10921639	156.143	158	111	186	3279	21.223	4.800	0.104	1.390
ID92048	92048	83	36.622	28.475	15.004	0	205	205	2	1	-10921639	162.762	166	115	204	3418	27.360	4.800	0.107	1.155
ID92051	92051	95	46.739	30.960	20.281	0	205	205	2	1	-10921639	222.143	223	176	255	4665	21.978	4.800	0.110	1.997
ID92050	92050	86	50.587	39.261	17.818	0	205	205	2	1	-10921639	209.429	215	160	241	4398	24.211	4.800	0.124	1.913
ID92053	92053	90	44.150	22.956	36.885	0	205	205	2	1	-10921639	147.524	142	114	192	3098	20.319	4.800	0.155	1.948
ID92052	92052	96	51.102	29.067	29.514	0	205	205	2	1	-10921639	206.762	207	147	255	4342	33.169	6.313	0.123	1.368
ID92065	92065	96	38.698	28.978	29.344	0	206	206	2	1	-10921639	200.143	205	153	230	4203	21.483	4.800	0.105	1.777
ID92064	92064	None	35.378	38.885	23.133	0	206	206	2	1	-10921639	180.667	176	146	231	3794	20.941	2.000	0.077	1.232
ID92066	92066	90	42.682	22.624	36.538	0	206	206	2	1	-10921639	137.619	135	98	191	2890	24.258	2.000	0.142	1.407
ID92061	92061	109	31.975	20.222	16.533	0	206	206	2	1	-10921639	132.762	131	89	166	2788	21.790	2.000	0.101	1.122
ID92063	92063	95	51.335	30.862	20.898	0	206	206	2	1	-10921639	221.286	229	173	255	4647	26.573	4.800	0.111	1.660
ID92062	92062	86	43.167	38.365	17.846	0	206	206	2	1	-10921639	189.000	189	159	225	3969	20.144	4.800	0.111	1.869
ID92067	92067	83	29.812	27.362	15.808	0	207	207	2	1	-10921639	150.714	149	113	184	3165	19.535	4.800	0.091	1.284
ID92069	92069	95	45.983	31.504	21.349	0	207	207	2	1	-10921639	210.762	215	147	255	4426	30.969	2.000	0.098	1.213
ID92068	92068	86	32.369	40.225	17.958	0	207	207	2	1	-10921639	172.190	174	129	194	3616	18.272	4.800	0.099	1.702
ID92071	92071	90	31.490	22.605	36.271	0	207	207	2	1	-10921639	128.381	122	110	176	2696	16.476	4.800	0.101	1.428
ID92070	92070	96	35.568	29.027	28.296	0	207	207	2	1	-10921639	192.048	192	143	231	4033	23.686	2.000	0.078	1.178
ID92073	92073	86	34.466	38.316	17.919	0	208	208	2	1	-10921639	171.619	171	135	204	3604	19.752	4.800	0.097	1.541
ID92072	92072	83	28.325	27.059	16.334	0	208	208	2	1	-10921639	148.143	153	107	179	3111	20.399	2.000	0.089	1.185
ID92075	92075	90	35.177	23.173	37.137	0	208	208	2	1	-10921639	124.286	123	95	158	2610	17.661	4.800	0.145	1.779
ID92074	92074	95	51.356	31.000	22.000	0	208	208	2	1	-10921639	231.524	233	197	255	4862	21.011	4.800	0.132	2.564
ID92077	92077	95	59.808	31.290	21.578	0	209	209	2	1	-10921639	218.952	217	186	255	4598	22.798	4.800	0.156	2.596
ID92076	92076	86	29.716	39.258	18.507	0	209	209	2	1	-10921639	161.048	159	137	187	3382	13.422	6.313	0.091	2.004
ID92079	92079	95	56.774	30.861	21.668	0	210	210	2	1	-10921639	236.238	245	198	255	4961	19.776	4.800	0.149	3.104
ID92078	92078	86	33.140	39.186	18.618	0	210	210	2	1	-10921639	156.048	155	121	183	3277	15.970	4.800	0.108	1.910
ID92085	92085	86	39.030	39.616	18.899	0	211	211	2	1	-10921639	156.333	158	118	203	3283	22.173	4.800	0.126	1.577
ID92087	92087	115	28.582	29.581	31.249	0	211	211	2	1	-10921639	148.952	152	108	174	3128	18.421	2.000	0.088	1.310
ID92086	92086	95	59.927	31.607	21.791	0	211	211	2	1	-10921639	227.952	230	167	255	4787	28.138	4.800	0.147	2.077
ID92081	92081	95	63.580	31.864	21.670	0	212	212	2	1	-10921639	221.238	223	178	255	4646	26.385	4.800	0.159	2.303
ID92080	92080	86	29.927	39.443	19.046	0	212	212	2	1	-10921639	142.190	142	123	164	2986	12.890	4.800	0.105	2.088
ID92082	92082	115	27.759	29.997	29.443	0	212	212	2	1	-10921639	158.143	160	131	179	3321	12.658	4.800	0.089	2.047
ID92093	92093	116	32.542	20.164	16.673	0	213	213	2	1	-10921639	121.429	125	81	151	2550	19.224	2.000	0.123	1.380
ID92092	92092	None	27.458	26.704	14.362	0	213	213	2	1	-10921639	125.429	134	70	155	2634	25.175	4.800	0.110	0.990
ID92095	92095	95	56.682	32.041	21.466	0	213	213	2	1	-10921639	217.286	222	169	255	4563	30.647	4.800	0.137	1.707
ID92094	92094	86	27.843	39.031	18.662	0	213	213	2	1	-10921639	133.381	134	104	165	2801	16.518	2.000	0.089	1.316
ID92084	92084	95	61.647	31.726	21.245	0	214	214	2	1	-10921639	216.762	223	150	255	4552	34.559	4.800	0.142	1.562
ID92083	92083	116	30.907	19.979	16.153	0	214	214	2	1	-10921639	111.381	113	75	149	2339	23.220	3.200	0.109	0.941
ID92089	92089	116	27.197	20.293	16.743	0	215	215	2	1	-10921639	114.714	115	69	143	2409	22.129	2.000	0.092	0.869
ID92088	92088	None	32.950	28.877	13.676	0	215	215	2	1	-10921639	129.000	133	89	154	2709	19.393	4.800	0.144	1.677
ID92091	92091	117	28.463	29.746	30.561	0	215	215	2	1	-10921639	130.000	128	94	165	2730	23.175	2.000	0.087	0.894
ID92090	92090	95	62.970	31.783	21.512	0	215	215	2	1	-10921639	223.857	227	183	255	4701	26.613	4.800	0.158	2.290
ID92097	92097	118	27.623	39.699	18.687	0	216	216	2	1	-10921639	124.571	126	82	159	2616	21.402	4.800	0.105	1.109
ID92096	92096	116	31.745	20.904	16.954	0	216	216	2	1	-10921639	118.190	117	88	157	2482	19.276	2.000	0.104	1.154
ID92099	92099	117	35.742	29.951	29.950	0	216	216	2	1	-10921639	143.857	142	112	177	3021	20.247	4.800	0.119	1.516
ID92098	92098	95	58.330	30.785	21.075	0	216	216	2	1	-10921639	213.476	219	171	255	4483	26.204	4.800	0.151	2.131
ID92101	92101	118	27.870	41.570	17.283	0	217	217	2	1	-10921639	103.381	101	67	140	2171	23.176	4.800	0.135	1.065
ID92100	92100	116	35.858	21.225	16.604	0	217	217	2	1	-10921639	129.524	130	97	174	2720	20.884	2.000	0.124	1.367
ID92103	92103	117	40.162	29.964	30.025	0	217	217	2	1	-10921639	144.048	142	107	179	3025	20.937	2.000	0.136	1.644
ID92102	92102	95	59.224	30.362	21.308	0	217	217	2	1	-10921639	199.286	199	136	255	4185	37.682	4.800	0.142	1.312
ID92105	92105	116	37.462	20.990	16.316	0	218	218	2	1	-10921639	126.952	129	90	164	2666	21.697	4.800	0.145	1.482
ID92104	92104	None	31.901	29.051	14.064	0	218	218	2	1	-10921639	133.571	136	90	162	2805	18.912	4.800	0.140	1.739
ID92107	92107	95	54.843	30.203	21.163	0	218	218	2	1	-10921639	185.190	187	116	239	3889	34.449	2.000	0.135	1.278
ID92106	92106	118	34.623	40.615	18.167	0	218	218	2	1	-10921639	120.000	122	78	161	2520	25.873	4.800	0.141	1.147
ID92108	92108	117	34.670	29.765	29.480	0	218	218	2	1	-10921639	140.714	134	110	177	2955	19.938	2.000	0.095	1.226
ID92112	92112	117	34.686	30.106	29.422	0	219	219	2	1	-10921639	139.571	146	99	170	2931	21.842	2.000	0.110	1.262
ID92109	92109	116	40.202	21.038	16.984	0	219	219	2	1	-10921639	130.905	128	93	181	2749	23.087	7.600	0.125	1.256
ID92111	92111	95	43.315	30.042	21.411	0	219	219	2	1	-10921639	176.857	179	124	214	3714	26.978	4.800	0.120	1.402
ID92110	92110	118	31.555	40.245	18.613	0	219	219	2	1	-10921639	131.857	130	98	160	2769	17.505	4.800	0.119	1.602
ID92121	92121	118	41.944	40.725	18.147	0	220	220	2	1	-10921639	128.571	132	88	175	2700	27.200	4.800	0.172	1.389
ID92120	92120	116	39.511	21.111	16.435	0	220	220	2	1	-10921639	127.238	129	88	169	2672	22.320	4.800	0.156	1.540
ID92123	92123	117	51.805	30.245	29.363	0	220	220	2	1	-10921639	147.476	143	105	209	3097	28.085	2.000	0.158	1.432
ID92122	92122	95	39.047	29.537	21.617	0	220	220	2	1	-10921639	172.952	181	117	209	3632	27.929	4.800	0.109	1.221
ID92113	92113	116	30.235	21.462	16.942	0	221	221	2	1	-10921639	120.619	120	87	160	2533	20.478	7.600	0.108	1.152
ID92115	92115	95	34.520	30.031	21.462	0	221	221	2	1	-10921639	168.333	173	119	197	3535	22.017	6.284	0.110	1.509
ID92114	92114	118	54.472	40.076	18.598	0	221	221	2	1	-10921639	155.095	149	113	208	3257	28.693	2.000	0.168	1.559
ID92116	92116	117	34.683	30.120	29.482	0	221	221	2	1	-10921639	145.619	144	114	180	3058	18.239	4.800	0.123	1.744
ID92117	92117	118	70.139	40.785	18.225	0	222	222	2	1	-10921639	153.619	151	102	237	3226	40.406	2.000	0.216	1.350
ID92119	92119	117	44.456	30.113	29.356	0	222	222	2	1	-10921639	145.286	138	108	191	3051	20.621	4.800	0.144	1.779
ID92118	92118	95	45.253	30.476	21.366	0	222	222	2	1	-10921639	180.952	185	138	223	3800	27.547	4.800	0.129	1.497
ID92125	92125	95	44.609	32.040	20.465	0	223	223	2	1	-10921639	170.667	173	111	211	3584	27.292	4.800	0.127	1.413
ID92124	92124	118	69.907	40.617	18.334	0	223	223	2	1	-10921639	157.952	159	89	230	3317	41.120	4.800	0.227	1.419
ID92126	92126	117	43.249	30.479	29.594	0	223	223	2	1	-10921639	141.429	139	105	181	2970	24.620	4.800	0.160	1.585
ID92129	92129	119	37.451	29.370	21.005	0	224	224	2	1	-10921639	162.048	158	131	202	3403	21.967	4.800	0.118	1.557
ID92128	92128	95	35.798	31.662	20.122	0	224	224	2	1	-10921639	160.476	158	124	202	3370	24.790	2.000	0.100	1.176
ID92130	92130	117	30.093	30.156	28.992	0	224	224	2	1	-10921639	133.143	132	99	165	2796	17.536	6.240	0.107	1.466
ID92127	92127	118	68.280	40.489	18.661	0	224	224	2	1	-10921639	172.095	169	123	234	3614	34.618	4.800	0.203	1.677
ID92136	92136	117	40.357	30.476	29.663	0	225	225	2	1	-10921639	139.048	143	96	192	2920	26.688	4.800	0.140	1.277
ID92135	92135	119	27.802	29.361	21.035	0	225	225	2	1	-10921639	148.190	154	106	181	3112	19.143	2.000	0.082	1.177
ID92134	92134	118	86.043	40.469	18.714	0	225	225	2	1	-10921639	185.190	183	131	255	3889	42.192	4.800	0.239	1.696
ID92133	92133	117	29.102	30.523	28.471	0	226	226	2	1	-10921639	144.667	142	126	162	3038	12.423	4.800	0.106	2.234
ID92132	92132	119	28.538	30.499	20.482	0	226	226	2	1	-10921639	151.048	148	123	181	3172	18.131	7.600	0.087	1.330
ID92131	92131	118	63.804	40.842	18.650	0	226	226	2	1	-10921639	153.667	151	92	212	3227	34.273	2.000	0.206	1.532
ID92141	92141	118	66.069	40.701	18.659	0	227	227	2	1	-10921639	155.238	157	98	231	3260	37.790	2.000	0.207	1.409
ID92140	92140	120	27.902	20.281	16.491	0	227	227	2	1	-10921639	96.381	94	67	136	2024	20.260	2.000	0.121	1.031
ID92142	92142	117	37.022	30.748	28.766	0	227	227	2	1	-10921639	133.952	136	99	167	2813	21.063	4.800	0.131	1.470
ID92137	92137	120	29.431	20.665	16.736	0	228	228	2	1	-10921639	106.381	103	80	141	2234	16.076	2.000	0.124	1.461
ID92139	92139	117	28.272	30.917	29.385	0	228	228	2	1	-10921639	135.143	133	113	156	2838	10.915	4.800	0.114	2.536
ID92138	92138	118	67.559	40.194	18.646	0	228	228	2	1	-10921639	168.143	160	115	222	3531	32.684	4.800	0.207	1.766
ID92145	92145	118	56.110	40.216	18.651	0	229	229	2	1	-10921639	158.476	152	107	201	3328	26.523	4.800	0.187	1.886
ID92146	92146	None	27.592	28.171	20.659	0	229	229	2	1	-10921639	140.905	140	115	167	2959	16.090	2.000	0.093	1.493
ID92153	92153	None	30.167	20.536	17.043	0	230	230	2	1	-10921639	105.381	102	74	143	2213	19.169	2.000	0.115	1.132
ID92155	92155	None	31.591	32.906	20.909	0	230	230	2	1	-10921639	150.571	155	107	184	3162	18.688	4.800	0.099	1.449
ID92154	92154	118	46.586	39.988	18.392	0	230	230	2	1	-10921639	136.476	136	80	186	2866	28.755	4.800	0.165	1.347
ID92144	92144	121	27.604	31.042	29.793	0	231	231	2	1	-10921639	121.095	122	90	153	2543	17.467	4.800	0.113	1.413
ID92143	92143	118	48.634	40.026	18.745	0	231	231	2	1	-10921639	142.190	137	92	191	2986	25.161	4.800	0.173	1.664
ID92148	92148	121	27.279	31.374	29.296	0	232	232	2	1	-10921639	125.095	124	103	162	2627	16.189	2.000	0.093	1.315
ID92147	92147	118	41.086	40.321	18.348	0	232	232	2	1	-10921639	131.000	137	77	164	2751	24.880	4.800	0.179	1.599
ID92149	92149	118	43.159	39.357	19.059	0	233	233	2	1	-10921639	142.429	139	112	176	2991	20.188	4.800	0.147	1.804
ID92150	92150	None	29.258	31.958	20.127	0	233	233	2	1	-10921639	141.857	142	100	179	2979	20.353	2.000	0.086	1.098
ID92156	92156	118	40.938	38.928	19.399	0	234	234	2	1	-10921639	129.190	128	83	169	2713	27.263	2.000	0.143	1.187
ID92152	92152	118	43.267	38.137	19.035	0	235	235	2	1	-10921639	144.238	148	99	190	3029	26.959	2.000	0.127	1.207
ID92151	92151	123	35.375	20.775	16.841	0	235	235	2	1	-10921639	104.714	104	75	144	2199	19.466	2.000	0.140	1.321
ID92160	92160	None	29.828	32.455	20.839	0	236	236	2	1	-10921639	146.190	144	119	176	3070	17.264	6.349	0.091	1.413
ID92157	92157	123	28.856	20.817	16.909	0	236	236	2	1	-10921639	95.810	95	76	138	2012	17.151	2.000	0.121	1.204
ID92159	92159	None	32.826	27.922	20.418	0	236	236	2	1	-10921639	140.905	141	108	173	2959	18.676	2.000	0.104	1.416
ID92158	92158	118	41.585	38.806	18.327	0	236	236	2	1	-10921639	127.905	129	83	186	2686	29.005	2.000	0.140	1.080
ID92161	92161	123	41.683	20.809	16.926	0	237	237	2	1	-10921639	102.810	99	67	149	2159	22.644	2.000	0.179	1.381
ID92162	92162	118	33.775	38.988	17.689	0	237	237	2	1	-10921639	122.048	122	79	173	2563	22.069	4.800	0.127	1.243
ID92165	92165	124	29.419	32.099	30.357	0	238	238	2	1	-10921639	120.143	129	90	140	2523	16.178	4.800	0.124	1.637
ID92164	92164	118	34.536	37.637	18.227	0	238	238	2	1	-10921639	124.524	123	84	167	2615	23.060	2.000	0.116	1.124
ID92163	92163	123	45.655	20.665	16.905	0	238	238	2	1	-10921639	109.952	99	82	157	2309	24.235	2.000	0.192	1.460
ID92168	92168	124	39.052	33.142	29.823	0	239	239	2	1	-10921639	129.524	131	93	160	2720	19.577	4.800	0.172	1.942
ID92167	92167	118	28.221	38.231	17.387	0	239	239	2	1	-10921639	121.000	120	88	162	2541	18.751	4.800	0.108	1.253
ID92166	92166	123	52.496	20.762	17.031	0	239	239	2	1	-10921639	116.429	100	76	187	2445	29.240	2.000	0.192	1.283
ID92169	92169	123	47.663	20.856	17.233	0	240	240	2	1	-10921639	109.857	111	70	166	2307	27.093	2.000	0.200	1.353
ID92171	92171	124	29.089	32.881	29.526	0	240	240	2	1	-10921639	115.429	113	76	147	2424	18.777	4.800	0.122	1.334
ID92170	92170	125	29.930	31.693	21.224	0	240	240	2	1	-10921639	142.571	141	108	174	2994	17.206	2.000	0.092	1.392
ID92173	92173	123	37.421	20.642	16.926	0	241	241	2	1	-10921639	103.952	97	64	148	2183	24.435	2.000	0.154	1.133
ID92172	92172	None	27.541	27.794	13.986	0	241	241	2	1	-10921639	98.619	98	62	132	2071	17.546	2.000	0.121	1.212
ID92175	92175	124	29.157	32.919	30.079	0	241	241	2	1	-10921639	123.048	124	100	141	2584	11.914	4.800	0.150	2.699
ID92174	92174	125	29.559	29.029	20.843	0	241	241	2	1	-10921639	133.667	134	96	162	2807	20.183	4.800	0.106	1.271
ID92177	92177	124	36.588	33.923	29.886	0	242	242	2	1	-10921639	124.095	129	83	152	2606	19.801	4.800	0.154	1.670
ID92176	92176	123	37.862	20.370	17.171	0	242	242	2	1	-10921639	101.905	102	49	148	2140	29.953	2.000	0.159	0.936
ID92181	92181	123	37.864	20.517	16.264	0	243	243	2	1	-10921639	105.143	106	65	142	2208	22.039	2.000	0.172	1.397
ID92182	92182	124	28.498	33.689	29.450	0	243	243	2	1	-10921639	115.810	119	84	138	2432	13.963	4.800	0.138	2.007
ID92180	92180	124	38.301	33.294	30.273	0	244	244	2	1	-10921639	122.190	122	93	161	2566	18.659	4.800	0.163	1.837
ID92179	92179	None	31.609	28.676	20.983	0	244	244	2	1	-10921639	128.857	128	103	155	2706	16.671	6.309	0.116	1.605
ID92178	92178	123	38.523	20.516	16.108	0	244	244	2	1	-10921639	100.571	92	68	150	2112	21.623	2.000	0.165	1.317
ID92185	92185	123	52.825	20.505	16.059	0	245	245	2	1	-10921639	115.143	102	73	181	2418	28.643	4.800	0.213	1.414
ID92187	92187	127	33.755	41.248	24.264	0	245	245	2	1	-10921639	109.667	106	67	150	2303	20.387	2.000	0.133	1.259
ID92186	92186	None	30.679	36.080	19.235	0	245	245	2	1	-10921639	130.905	134	94	158	2749	19.606	2.000	0.103	1.249
ID92184	92184	127	35.777	40.302	23.387	0	246	246	2	1	-10921639	110.667	107	75	153	2324	21.953	2.000	0.132	1.172
ID92183	92183	123	51.025	20.203	15.705	0	246	246	2	1	-10921639	109.810	110	63	165	2306	30.021	2.000	0.227	1.355
ID92201	92201	126	33.062	27.375	14.539	0	247	247	2	1	-10921639	109.571	108	77	149	2301	20.321	2.000	0.124	1.188
ID92203	92203	127	42.710	40.782	23.994	0	247	247	2	1	-10921639	118.810	120	77	170	2495	27.106	2.000	0.147	1.121
ID92202	92202	123	40.053	20.000	16.000	0	247	247	2	1	-10921639	104.381	102	64	151	2192	25.664	4.800	0.196	1.332
ID92204	92204	128	32.424	31.706	30.478	0	247	247	2	1	-10921639	118.810	119	93	146	2495	14.049	4.800	0.136	2.030
ID92193	92193	130	27.810	25.412	27.712	0	248	248	2	1	-10921639	99.571	98	73	136	2091	17.463	4.800	0.134	1.347
ID92192	92192	127	60.470	40.794	23.941	0	248	248	2	1	-10921639	143.524	133	95	205	3014	31.503	2.000	0.197	1.497
ID92194	92194	128	37.868	32.501	30.237	0	248	248	2	1	-10921639	128.810	126	92	167	2705	16.928	4.800	0.159	2.088
ID92189	92189	126	35.658	28.206	14.188	0	248	248	2	1	-10921639	104.714	105	55	138	2199	24.354	4.800	0.169	1.241
ID92188	92188	129	33.378	41.006	12.592	0	248	248	2	1	-10921639	68.571	67	35	114	1440	21.217	2.000	0.189	1.027
ID92191	92191	None	33.900	28.321	21.079	0	248	248	2	1	-10921639	122.571	115	84	169	2574	22.060	2.000	0.116	1.159
ID92190	92190	123	56.600	20.405	16.676	0	248	248	2	1	-10921639	128.333	123	78	189	2695	30.942	4.800	0.226	1.528
ID92200	92200	128	60.948	32.954	30.302	0	249	249	2	1	-10921639	149.095	151	103	201	3131	29.341	4.800	0.217	1.812
ID92195	92195	129	40.269	40.803	12.999	0	249	249	2	1	-10921639	77.048	82	32	128	1618	26.914	2.000	0.231	1.073
ID92197	92197	123	47.407	20.953	16.649	0	249	249	2	1	-10921639	126.667	126	96	167	2660	22.435	4.800	0.192	1.815
ID92196	92196	126	35.448	28.217	14.090	0	249	249	2	1	-10921639	104.476	106	59	136	2194	22.281	2.000	0.155	1.258
ID92199	92199	130	28.859	25.628	27.656	0	249	249	2	1	-10921639	105.667	98	86	140	2219	16.692	2.000	0.114	1.297
ID92198	92198	127	68.928	40.908	23.849	0	249	249	2	1	-10921639	146.333	144	95	222	3073	36.365	2.000	0.213	1.415
ID92209	92209	130	34.329	25.505	27.498	0	250	250	2	1	-10921639	110.571	108	83	151	2322	21.967	2.000	0.129	1.154
ID92208	92208	127	66.217	40.714	23.881	0	250	250	2	1	-10921639	158.095	154	110	217	3320	33.057	4.800	0.212	1.670
ID92210	92210	128	61.197	32.549	30.312	0	250	250	2	1	-10921639	163.905	168	124	207	3442	27.453	4.800	0.214	2.103
ID92205	92205	129	39.889	41.176	12.896	0	250	250	2	1	-10921639	88.952	92	49	141	1868	23.457	2.000	0.201	1.270
ID92207	92207	123	48.845	21.026	16.685	0	250	250	2	1	-10921639	121.667	116	95	170	2555	23.355	2.000	0.193	1.682
ID92206	92206	126	27.614	28.399	14.900	0	250	250	2	1	-10921639	113.905	119	79	144	2392	19.233	4.800	0.109	1.163
ID92219	92219	131	34.756	34.602	14.490	0	251	251	2	1	-10921639	104.524	104	61	155	2195	29.463	2.000	0.139	0.865
ID92218	92218	126	37.571	28.137	14.625	0	251	251	2	1	-10921639	109.429	103	68	147	2298	20.738	2.000	0.152	1.396
ID92221	92221	127	58.012	40.857	23.759	0	251	251	2	1	-10921639	144.762	142	92	203	3040	29.526	2.000	0.193	1.587
ID92220	92220	123	42.038	20.708	16.723	0	251	251	2	1	-10921639	109.619	105	78	156	2302	22.560	2.000	0.176	1.451
ID92223	92223	128	69.194	33.033	30.344	0	251	251	2	1	-10921639	171.905	173	128	224	3610	31.629	4.800	0.232	2.044
ID92222	92222	130	34.956	25.531	27.489	0	251	251	2	1	-10921639	115.333	111	81	152	2422	21.439	7.600	0.131	1.250
ID92211	92211	126	35.803	28.101	14.324	0	252	252	2	1	-10921639	108.714	117	66	143	2283	25.130	2.000	0.152	1.138
ID92213	92213	123	38.686	20.774	16.612	0	252	252	2	1	-10921639	108.143	100	77	146	2271	21.242	2.000	0.165	1.440
ID92212	92212	131	39.819	34.910	14.250	0	252	252	2	1	-10921639	117.333	116	64	160	2464	29.449	2.000	0.144	1.006
ID92215	92215	127	79.464	40.717	23.607	0	252	252	2	1	-10921639	177.381	178	119	249	3725	41.403	4.800	0.232	1.616
ID92214	92214	132	30.275	28.921	20.574	0	252	252	2	1	-10921639	121.667	118	87	169	2555	21.205	2.000	0.097	1.011
ID92217	92217	128	72.346	32.449	30.225	0	252	252	2	1	-10921639	174.143	179	125	239	3657	38.607	4.800	0.215	1.598
ID92216	92216	130	40.253	25.731	27.287	0	252	252	2	1	-10921639	114.381	114	80	159	2402	23.230	2.000	0.153	1.305
ID92225	92225	131	59.933	34.933	14.186	0	253	253	2	1	-10921639	141.048	142	79	205	2962	35.499	2.000	0.193	1.288
ID92224	92224	126	36.100	28.395	14.248	0	253	253	2	1	-10921639	120.905	120	75	165	2539	28.599	2.000	0.136	1.010
ID92227	92227	133	30.219	17.594	21.103	0	253	253	2	1	-10921639	109.810	113	87	141	2306	14.706	4.800	0.137	1.799
ID92226	92226	123	42.633	20.843	17.199	0	253	253	2	1	-10921639	115.905	120	73	160	2434	24.914	2.000	0.174	1.381
ID92229	92229	127	66.332	40.846	23.746	0	253	253	2	1	-10921639	172.905	169	115	235	3631	33.679	4.800	0.191	1.648
ID92228	92228	132	37.534	28.785	20.500	0	253	253	2	1	-10921639	145.667	142	117	186	3059	20.884	2.000	0.105	1.324
ID92231	92231	128	68.784	32.627	30.161	0	253	253	2	1	-10921639	169.619	170	123	227	3562	35.576	4.800	0.216	1.692
ID92230	92230	130	54.354	25.409	27.230	0	253	253	2	1	-10921639	126.190	117	75	195	2650	31.714	2.000	0.208	1.371
ID92232	92232	134	29.114	23.740	35.130	0	253	253	2	1	-10921639	82.143	84	59	113	1725	14.981	4.800	0.176	1.638
ID92241	92241	128	62.881	32.232	30.179	0	254	254	2	1	-10921639	162.571	159	119	208	3414	30.471	4.800	0.205	1.819
ID92240	92240	130	52.323	25.562	27.231	0	254	254	2	1	-10921639	138.238	129	102	198	2903	29.890	2.000	0.161	1.280
ID92242	92242	134	39.622	23.495	35.266	0	254	254	2	1	-10921639	97.905	97	69	150	2056	22.682	4.800	0.206	1.472
ID92233	92233	135	28.641	40.499	14.288	0	254	254	2	1	-10921639	93.905	96	53	131	1972	23.780	2.000	0.124	0.869
ID92235	92235	131	65.679	34.713	14.510	0	254	254	2	1	-10921639	162.095	164	111	226	3404	34.252	2.000	0.197	1.555
ID92234	92234	126	39.557	27.989	14.511	0	254	254	2	1	-10921639	131.286	134	85	177	2757	24.027	2.000	0.125	1.210
ID92237	92237	133	28.799	17.286	21.117	0	254	254	2	1	-10921639	102.095	100	61	147	2144	21.118	2.000	0.101	0.884
ID92236	92236	123	31.238	20.961	16.875	0	254	254	2	1	-10921639	106.000	104	80	147	2226	18.232	2.000	0.115	1.195
ID92239	92239	127	59.903	40.393	23.415	0	254	254	2	1	-10921639	170.333	168	121	243	3577	34.526	4.800	0.170	1.431
ID92238	92238	132	27.835	28.443	20.790	0	254	254	2	1	-10921639	138.667	139	106	173	2912	20.348	2.000	0.082	1.035
ID92243	92243	126	37.139	28.630	14.160	0	255	255	2	1	-10921639	128.143	131	66	164	2691	24.330	4.800	0.137	1.266
ID92245	92245	136	44.887	16.937	14.909	0	255	255	2	1	-10921639	82.381	77	33	149	1730	29.581	2.000	0.200	0.928
ID92244	92244	131	59.090	34.443	14.494	0	255	255	2	1	-10921639	150.857	148	78	215	3168	39.796	2.000	0.188	1.198
ID92247	92247	133	29.814	17.789	21.133	0	255	255	2	1	-10921639	107.381	107	81	149	2255	17.273	2.000	0.109	1.222
ID92246	92246	135	27.168	40.600	14.540	0	255	255	2	1	-10921639	89.238	96	43	118	1874	19.060	4.800	0.160	1.294
ID92249	92249	127	73.041	40.083	23.994	0	255	255	2	1	-10921639	177.857	175	128	230	3735	30.873	4.800	0.225	2.113
ID92248	92248	137	30.967	12.038	22.121	0	255	255	2	1	-10921639	76.571	75	47	126	1608	19.441	2.000	0.169	1.141
ID92251	92251	128	77.429	32.664	30.073	0	255	255	2	1	-10921639	169.762	174	117	249	3565	39.738	2.000	0.220	1.542
ID92250	92250	130	35.902	25.573	27.436	0	255	255	2	1	-10921639	124.571	118	94	168	2616	21.295	7.600	0.124	1.295
ID92252	92252	134	39.774	23.322	34.982	0	255	255	2	1	-10921639	91.952	89	52	134	1931	22.567	2.000	0.210	1.417
ID92257	92257	133	32.481	17.464	21.324	0	256	256	2	1	-10921639	106.857	104	69	150	2244	23.459	2.000	0.114	0.932
ID92256	92256	None	30.576	21.666	17.328	0	256	256	2	1	-10921639	103.857	101	70	157	2181	23.401	2.000	0.103	0.829
ID92259	92259	127	51.579	39.820	23.359	0	256	256	2	1	-10921639	160.286	158	105	209	3366	28.027	4.800	0.172	1.677
ID92258	92258	137	33.173	12.067	22.066	0	256	256	2	1	-10921639	78.286	77	40	124	1644	20.705	2.000	0.186	1.187
ID92261	92261	128	75.880	32.595	29.999	0	256	256	2	1	-10921639	173.286	169	108	249	3639	38.183	4.800	0.223	1.656
ID92260	92260	130	32.245	25.299	26.999	0	256	256	2	1	-10921639	120.905	118	96	160	2539	18.036	2.000	0.113	1.360
ID92262	92262	134	47.081	23.589	34.818	0	256	256	2	1	-10921639	107.429	105	66	157	2256	26.694	4.800	0.223	1.469
ID92253	92253	126	39.478	28.640	13.762	0	256	256	2	1	-10921639	132.857	131	96	166	2790	18.765	4.800	0.147	1.816
ID92255	92255	131	85.596	34.803	14.555	0	256	256	2	1	-10921639	177.429	170	105	255	3726	45.222	2.000	0.235	1.492
ID92254	92254	136	41.511	17.097	14.905	0	256	256	2	1	-10921639	84.238	81	41	142	1769	26.368	2.000	0.197	1.050
ID92272	92272	134	54.965	23.361	34.923	0	257	257	2	1	-10921639	113.762	110	65	176	2389	32.230	2.000	0.232	1.328
ID92263	92263	126	37.006	28.315	14.063	0	257	257	2	1	-10921639	128.905	132	87	172	2707	24.409	4.800	0.138	1.279
ID92265	92265	135	41.008	40.188	13.777	0	257	257	2	1	-10921639	105.333	104	60	149	2212	25.200	2.000	0.155	1.124
ID92264	92264	131	85.375	34.812	14.371	0	257	257	2	1	-10921639	171.857	168	87	255	3609	53.197	2.000	0.237	1.237
ID92267	92267	133	41.167	17.767	21.047	0	257	257	2	1	-10921639	121.095	125	87	161	2543	21.672	2.000	0.157	1.516
ID92266	92266	136	50.149	17.422	14.926	0	257	257	2	1	-10921639	98.381	98	45	156	2066	33.085	2.000	0.235	1.132
ID92269	92269	137	34.989	12.459	21.934	0	257	257	2	1	-10921639	78.143	74	40	138	1641	28.505	2.000	0.159	0.754
ID92268	92268	138	37.327	28.299	20.840	0	257	257	2	1	-10921639	138.667	138	111	178	2912	20.372	4.800	0.129	1.558
ID92271	92271	128	83.833	32.397	30.001	0	257	257	2	1	-10921639	182.048	187	124	255	3823	42.746	4.800	0.236	1.625
ID92270	92270	127	42.587	39.639	23.531	0	257	257	2	1	-10921639	157.286	158	121	202	3303	23.942	4.800	0.133	1.537
ID92273	92273	126	56.044	29.063	13.720	0	258	258	2	1	-10921639	157.810	154	94	212	3314	30.901	2.000	0.164	1.439
ID92275	92275	136	65.984	17.580	15.102	0	258	258	2	1	-10921639	127.286	122	76	199	2673	36.269	2.000	0.253	1.418
ID92274	92274	135	44.755	40.121	13.896	0	258	258	2	1	-10921639	107.762	110	55	166	2263	29.992	2.000	0.168	1.035
ID92277	92277	138	30.617	28.361	20.242	0	258	258	2	1	-10921639	147.476	144	119	179	3097	18.527	4.800	0.096	1.395
ID92276	92276	131	74.023	34.660	14.578	0	258	258	2	1	-10921639	185.810	184	123	255	3902	40.954	2.000	0.192	1.463
ID92279	92279	137	33.346	12.217	21.987	0	258	258	2	1	-10921639	85.381	87	41	135	1793	25.484	2.000	0.147	0.857
ID92278	92278	133	39.891	17.884	21.053	0	258	258	2	1	-10921639	134.667	138	100	173	2828	20.874	2.000	0.132	1.500
ID92281	92281	128	85.569	32.415	29.960	0	258	258	2	1	-10921639	191.762	180	121	255	4027	42.072	4.800	0.241	1.772
ID92280	92280	127	54.359	40.050	23.379	0	258	258	2	1	-10921639	164.857	165	105	216	3462	33.305	4.800	0.157	1.343
ID92282	92282	134	54.399	23.628	34.639	0	258	258	2	1	-10921639	124.619	120	78	186	2617	31.985	2.000	0.206	1.329
ID92289	92289	127	47.510	40.097	23.184	0	259	259	2	1	-10921639	157.857	154	112	203	3315	28.850	4.800	0.148	1.414
ID92288	92288	138	42.246	28.824	20.607	0	259	259	2	1	-10921639	146.000	147	101	195	3066	26.642	2.000	0.133	1.285
ID92291	92291	None	28.065	25.881	27.191	0	259	259	2	1	-10921639	119.571	124	89	165	2511	20.343	2.000	0.085	0.925
ID92290	92290	139	40.391	38.076	25.916	0	259	259	2	1	-10921639	169.000	171	129	208	3549	23.514	7.600	0.118	1.513
ID92293	92293	134	62.178	23.473	34.516	0	259	259	2	1	-10921639	132.524	131	74	211	2783	39.957	4.800	0.244	1.303
ID92292	92292	128	69.144	31.953	29.936	0	259	259	2	1	-10921639	178.524	175	125	240	3749	32.591	4.800	0.208	1.888
ID92283	92283	126	63.204	29.363	13.668	0	259	259	2	1	-10921639	165.714	165	113	221	3480	32.997	4.800	0.209	1.734
ID92285	92285	131	78.386	34.861	14.787	0	259	259	2	1	-10921639	192.333	190	129	255	4039	39.091	2.000	0.197	1.616
ID92284	92284	136	61.640	17.691	15.015	0	259	259	2	1	-10921639	129.286	121	79	194	2715	31.453	2.000	0.230	1.536
ID92287	92287	133	43.633	18.366	20.985	0	259	259	2	1	-10921639	131.286	130	89	178	2757	24.783	2.000	0.146	1.351
ID92286	92286	135	40.166	39.854	14.684	0	259	259	2	1	-10921639	122.143	125	64	169	2565	28.450	2.000	0.135	1.021
ID92295	92295	135	35.574	39.431	14.431	0	260	260	2	1	-10921639	126.143	134	60	170	2649	34.154	2.000	0.103	0.692
ID92294	92294	126	48.475	29.281	13.766	0	260	260	2	1	-10921639	157.095	162	95	206	3299	29.943	4.800	0.154	1.403
ID92297	92297	131	65.766	34.897	14.580	0	260	260	2	1	-10921639	185.095	175	116	255	3887	38.381	2.000	0.152	1.275
ID92296	92296	136	66.139	18.032	15.340	0	260	260	2	1	-10921639	140.524	142	77	214	2951	37.587	4.800	0.248	1.487
ID92299	92299	138	46.309	28.198	20.573	0	260	260	2	1	-10921639	160.190	165	110	206	3364	30.228	2.000	0.136	1.271
ID92298	92298	133	45.734	18.361	21.120	0	260	260	2	1	-10921639	142.381	138	102	188	2990	26.097	2.000	0.139	1.332
ID92301	92301	139	36.718	37.230	26.066	0	260	260	2	1	-10921639	168.048	175	104	207	3529	25.876	7.600	0.098	1.157
ID92300	92300	127	48.151	39.235	22.982	0	260	260	2	1	-10921639	162.810	161	117	205	3419	28.099	4.800	0.141	1.429
ID92303	92303	134	66.001	23.597	34.151	0	260	260	2	1	-10921639	144.333	136	95	224	3031	33.875	2.000	0.215	1.506
ID92302	92302	128	53.981	31.592	29.642	0	260	260	2	1	-10921639	162.952	166	104	219	3422	31.885	4.800	0.167	1.460
ID92305	92305	131	71.402	34.779	14.404	0	261	261	2	1	-10921639	185.381	183	107	255	3893	46.765	2.000	0.186	1.242
ID92304	92304	126	40.260	29.361	13.896	0	261	261	2	1	-10921639	147.714	153	80	197	3102	31.577	2.000	0.120	1.004
ID92307	92307	138	38.897	28.438	20.180	0	261	261	2	1	-10921639	164.238	169	121	212	3449	25.747	2.000	0.098	1.143
ID92306	92306	136	59.366	18.395	15.128	0	261	261	2	1	-10921639	136.619	144	73	196	2869	38.816	2.000	0.218	1.258
ID92309	92309	139	45.135	37.703	25.976	0	261	261	2	1	-10921639	174.048	174	122	214	3655	25.077	4.800	0.126	1.548
ID92308	92308	133	54.956	18.037	21.010	0	261	261	2	1	-10921639	156.333	156	118	217	3283	27.589	2.000	0.162	1.579
ID92311	92311	134	72.908	23.256	34.158	0	261	261	2	1	-10921639	155.810	153	82	239	3272	41.399	2.000	0.220	1.360
ID92310	92310	128	59.744	31.273	29.537	0	261	261	2	1	-10921639	164.952	170	115	225	3464	33.536	4.800	0.182	1.512
ID92321	92321	134	76.473	23.211	34.046	0	262	262	2	1	-10921639	154.238	148	90	234	3239	39.996	2.000	0.243	1.508
ID92320	92320	128	59.207	31.770	29.239	0	262	262	2	1	-10921639	166.667	157	123	240	3500	30.072	4.800	0.163	1.555
ID92313	92313	136	49.760	18.495	15.421	0	262	262	2	1	-10921639	134.190	132	78	194	2818	36.180	4.800	0.190	1.185
ID92312	92312	126	41.461	29.435	13.882	0	262	262	2	1	-10921639	161.381	168	98	205	3389	32.161	4.800	0.123	1.103
ID92315	92315	140	30.823	48.749	17.590	0	262	262	2	1	-10921639	73.619	75	32	104	1546	19.656	4.800	0.208	1.292
ID92314	92314	131	67.747	34.905	14.622	0	262	262	2	1	-10921639	207.429	208	143	255	4356	35.376	2.000	0.155	1.573
ID92317	92317	138	48.851	28.497	20.769	0	262	262	2	1	-10921639	173.333	178	110	233	3640	33.070	2.000	0.130	1.205
ID92316	92316	133	49.915	18.740	21.244	0	262	262	2	1	-10921639	158.857	155	126	202	3336	23.783	2.000	0.145	1.694
ID92319	92319	139	29.160	37.777	27.023	0	262	262	2	1	-10921639	160.190	155	121	203	3364	22.384	7.600	0.074	0.980
ID92318	92318	None	41.565	39.546	22.768	0	262	262	2	1	-10921639	158.333	161	98	207	3325	30.226	2.000	0.114	1.075
ID92353	92353	131	63.269	34.782	14.650	0	263	263	2	1	-10921639	199.619	195	135	255	4192	38.639	2.000	0.150	1.345
ID92352	92352	126	44.030	29.351	13.361	0	263	263	2	1	-10921639	138.667	138	61	201	2912	42.126	2.000	0.135	0.781
ID92355	92355	140	34.925	49.274	16.928	0	263	263	2	1	-10921639	73.905	69	44	99	1552	15.280	4.800	0.261	2.003
ID92354	92354	136	48.696	18.480	15.531	0	263	263	2	1	-10921639	144.238	142	85	211	3029	34.297	2.000	0.155	1.128
ID92357	92357	138	49.864	28.943	20.571	0	263	263	2	1	-10921639	175.429	183	117	238	3684	33.766	2.000	0.117	1.087
ID92356	92356	133	51.562	19.019	21.283	0	263	263	2	1	-10921639	168.381	169	128	213	3536	25.531	2.000	0.138	1.604
ID92359	92359	128	54.513	31.312	29.194	0	263	263	2	1	-10921639	163.905	166	126	231	3442	28.667	4.800	0.153	1.513
ID92358	92358	139	37.401	37.686	26.344	0	263	263	2	1	-10921639	169.190	168	129	208	3553	22.653	7.600	0.093	1.276
ID92361	92361	141	33.474	48.447	35.969	0	263	263	2	1	-10921639	89.810	93	59	124	1886	15.002	7.600	0.217	2.134
ID92360	92360	134	81.889	23.126	34.006	0	263	263	2	1	-10921639	159.286	157	100	243	3345	41.048	2.000	0.255	1.577
ID92323	92323	131	57.957	34.577	14.296	0	264	264	2	1	-10921639	178.286	169	99	255	3744	48.746	2.000	0.146	0.934
ID92322	92322	126	35.012	29.138	13.521	0	264	264	2	1	-10921639	159.095	161	102	204	3341	26.132	4.800	0.091	1.013
ID92325	92325	None	31.542	33.025	19.056	0	264	264	2	1	-10921639	210.524	210	178	237	4421	18.667	4.800	0.074	1.550
ID92324	92324	136	48.036	19.258	15.492	0	264	264	2	1	-10921639	141.238	142	90	196	2966	35.328	4.800	0.161	1.111
ID92327	92327	138	53.562	28.996	20.888	0	264	264	2	1	-10921639	195.429	192	139	252	4104	32.794	2.000	0.122	1.300
ID92326	92326	133	47.302	18.898	21.454	0	264	264	2	1	-10921639	165.524	169	128	193	3476	20.607	4.800	0.153	2.126
ID92329	92329	128	51.087	32.044	29.190	0	264	264	2	1	-10921639	164.000	166	124	204	3444	26.071	4.800	0.159	1.724
ID92328	92328	139	38.386	37.653	27.109	0	264	264	2	1	-10921639	165.714	162	126	204	3480	21.366	7.600	0.108	1.516
ID92331	92331	134	65.412	23.029	33.700	0	264	264	2	1	-10921639	149.048	144	94	222	3130	37.860	2.000	0.202	1.326
ID92330	92330	None	31.301	26.666	31.502	0	264	264	2	1	-10921639	138.714	139	85	188	2913	29.358	2.000	0.060	0.538
ID92332	92332	141	35.848	48.039	36.820	0	264	264	2	1	-10921639	84.810	87	49	113	1781	20.081	4.800	0.228	1.566
ID92337	92337	138	52.043	29.259	20.915	0	265	265	2	1	-10921639	198.381	206	133	255	4166	34.796	2.000	0.112	1.144
[truncated: 520 more rows]
