# Supplementary material for: Progressive enhancement of kinetic proofreading in T cell antigen discrimination from receptor activation to DAG generation
Source: eLife. 2022 Sep 20;11:e75263. doi: 10.7554/eLife.75263 (PMC9536835; doi:10.7554/eLife.75263)
Supplement: Figure 5—source data 1. — Each data table is the TrackMate ‘spot-statistics’ output of one cell over four cycles of blue-light illumination (frames 0–40, 100–140, 200–240, and 300–340, with 3 s interval between frames). We calculated the lifetime of TrackIDs that existed at the start of each period of blue-light illumination that did not last for the full period and fit the resulting lifetime distributions using custom Python scripts available at https://github.com/dbritain/KP-paper (copy archived at swh:1:rev:167fa456901903740f0f3ee6a3e5324bc45207ea, Britain, 2022). [file elife-75263-fig5-data1.zip › Fig5SourceData/LAT/lat1/cell22.csv]

Label	ID	TRACK_ID	QUALITY	POSITION_X	POSITION_Y	POSITION_Z	POSITION_T	FRAME	RADIUS	VISIBILITY	MANUAL_COLOR	MEAN_INTENSITY	MEDIAN_INTENSITY	MIN_INTENSITY	MAX_INTENSITY	TOTAL_INTENSITY	STANDARD_DEVIATION	ESTIMATED_DIAMETER	CONTRAST	SNR
ID97905	97905	0	32.706	32.355	22.317	0	0	0	2	1	-10921639	124.857	127	86	173	2622	21.427	7.600	0.107	1.130
ID97904	97904	1	53.414	30.311	16.935	0	0	0	2	1	-10921639	143.286	142	102	198	3009	26.965	4.800	0.187	1.676
ID97907	97907	2	49.075	9.000	33.000	0	0	0	2	1	-10921639	130.476	132	90	173	2740	25.278	4.800	0.231	1.939
ID97906	97906	3	33.476	18.905	22.731	0	0	0	2	1	-10921639	116.619	117	76	153	2449	23.978	7.600	0.131	1.124
ID97908	97908	4	48.432	20.000	33.000	0	0	0	2	1	-10921639	84.952	91	37	153	1784	36.907	2.000	0.249	0.919
ID97903	97903	5	62.863	26.799	4.131	0	0	0	2	1	-10921639	136.333	137	71	214	2863	38.778	2.000	0.217	1.256
ID97902	97902	6	55.922	8.209	4.002	0	0	0	2	1	-10921639	126.857	122	86	209	2664	30.866	2.000	0.191	1.320
ID97923	97923	6	44.153	8.456	4.392	0	1	1	2	1	-10921639	115.000	117	66	173	2415	32.356	2.000	0.177	1.070
ID97922	97922	5	56.613	26.568	3.502	0	1	1	2	1	-10921639	138.476	137	81	193	2908	33.809	4.800	0.211	1.425
ID97925	97925	1	58.370	30.699	17.012	0	1	1	2	1	-10921639	135.381	137	66	219	2843	37.556	2.000	0.194	1.173
ID97924	97924	7	43.168	21.489	12.557	0	1	1	2	1	-10921639	149.524	147	117	198	3140	23.958	4.800	0.129	1.422
ID97927	97927	0	27.605	31.458	21.582	0	1	1	2	1	-10921639	122.905	122	91	173	2581	19.099	2.000	0.098	1.149
ID97926	97926	3	41.031	19.697	22.397	0	1	1	2	1	-10921639	122.810	127	81	183	2579	28.085	2.000	0.123	0.958
ID97929	97929	None	47.221	11.000	33.000	0	1	1	2	1	-10921639	118.952	127	66	178	2498	33.531	4.800	0.207	1.217
ID97928	97928	2	48.529	9.000	33.000	0	1	1	2	1	-10921639	131.143	137	85	178	2754	25.462	4.800	0.244	2.020
ID97930	97930	4	39.104	20.000	33.000	0	1	1	2	1	-10921639	76.143	71	33	132	1599	25.601	2.000	0.258	1.218
ID97913	97913	5	43.943	26.189	3.384	0	2	2	2	1	-10921639	130.429	137	71	183	2739	28.144	4.800	0.159	1.270
ID97915	97915	7	41.581	21.816	13.004	0	2	2	2	1	-10921639	138.571	132	102	193	2910	24.720	7.600	0.123	1.227
ID97914	97914	6	41.513	9.191	3.967	0	2	2	2	1	-10921639	113.619	112	76	153	2386	23.731	2.000	0.169	1.387
ID97917	97917	3	30.247	19.889	22.563	0	2	2	2	1	-10921639	107.333	107	61	158	2254	25.547	7.600	0.103	0.787
ID97916	97916	1	41.697	30.785	17.433	0	2	2	2	1	-10921639	122.667	122	61	168	2576	28.812	2.000	0.164	1.197
ID97919	97919	4	27.061	22.000	33.000	0	2	2	2	1	-10921639	49.571	40	19	107	1041	23.047	2.000	0.201	0.720
ID97918	97918	2	41.715	9.000	33.000	0	2	2	2	1	-10921639	93.429	96	57	147	1962	24.533	2.000	0.221	1.380
ID97937	97937	8	29.557	17.224	15.658	0	3	3	2	1	-10921639	122.048	117	91	178	2563	22.433	2.000	0.089	0.891
ID97936	97936	7	32.858	21.648	13.435	0	3	3	2	1	-10921639	141.619	142	107	178	2974	20.358	4.800	0.118	1.465
ID97939	97939	2	27.988	9.000	33.000	0	3	3	2	1	-10921639	79.524	76	52	117	1670	19.317	2.000	0.201	1.376
ID97938	97938	1	32.091	31.047	17.211	0	3	3	2	1	-10921639	117.571	127	66	153	2469	23.615	3.200	0.118	1.053
ID97935	97935	5	37.135	26.217	3.931	0	3	3	2	1	-10921639	127.714	127	86	168	2682	21.413	6.331	0.157	1.617
ID97934	97934	6	33.296	8.782	4.159	0	3	3	2	1	-10921639	112.238	117	76	137	2357	20.364	4.800	0.149	1.433
ID97945	97945	6	29.494	9.385	4.798	0	4	4	2	1	-10921639	101.571	102	61	132	2133	19.793	2.000	0.128	1.168
ID97944	97944	5	33.156	26.101	4.234	0	4	4	2	1	-10921639	120.857	127	81	153	2538	21.804	6.301	0.135	1.319
ID97947	97947	8	32.527	17.524	15.285	0	4	4	2	1	-10921639	132.905	132	107	168	2791	17.723	2.000	0.109	1.472
ID97946	97946	7	39.147	22.227	13.045	0	4	4	2	1	-10921639	138.333	137	96	188	2905	23.057	2.000	0.119	1.275
ID97949	97949	4	29.006	22.000	33.000	0	4	4	2	1	-10921639	61.571	56	28	117	1293	22.598	2.000	0.211	0.949
ID97948	97948	1	30.003	30.896	17.411	0	4	4	2	1	-10921639	110.048	112	71	137	2311	21.084	7.600	0.144	1.312
ID97912	97912	4	44.234	22.000	33.000	0	5	5	2	1	-10921639	74.429	76	33	163	1563	36.206	2.000	0.258	0.843
ID97909	97909	5	46.411	26.098	4.098	0	5	5	2	1	-10921639	136.571	137	86	183	2868	24.788	4.800	0.170	1.604
ID97911	97911	None	37.443	32.071	22.963	0	5	5	2	1	-10921639	88.762	96	45	142	1864	23.452	2.000	0.191	1.212
ID97910	97910	1	28.035	31.901	17.797	0	5	5	2	1	-10921639	94.333	96	51	127	1981	21.595	2.000	0.125	0.969
ID97943	97943	4	57.156	21.000	33.000	0	6	6	2	1	-10921639	96.095	91	57	178	2018	32.883	2.000	0.293	1.324
ID97942	97942	5	29.509	25.754	5.081	0	6	6	2	1	-10921639	130.619	137	96	153	2743	17.696	4.800	0.132	1.722
ID97933	97933	4	41.991	21.000	33.000	0	7	7	2	1	-10921639	73.857	66	42	137	1551	28.645	2.000	0.262	1.071
ID97932	97932	None	31.880	31.042	19.326	0	7	7	2	1	-10921639	103.333	102	61	142	2170	19.564	2.000	0.133	1.238
ID97931	97931	None	29.650	21.842	11.369	0	7	7	2	1	-10921639	132.143	127	86	173	2775	21.903	2.000	0.083	0.928
ID97950	97950	4	56.739	21.000	33.000	0	8	8	2	1	-10921639	82.762	86	28	178	1738	38.653	2.000	0.305	1.001
ID97941	97941	4	45.235	23.000	33.000	0	9	9	2	1	-10921639	80.667	71	33	142	1694	31.100	3.200	0.315	1.241
ID97940	97940	None	27.275	20.666	11.156	0	9	9	2	1	-10921639	136.000	132	96	173	2856	20.012	7.600	0.073	0.924
ID97952	97952	4	35.884	22.000	33.000	0	10	10	2	1	-10921639	59.048	51	33	122	1240	26.377	2.000	0.300	1.033
ID97951	97951	9	30.020	30.479	19.844	0	10	10	2	1	-10921639	98.095	96	61	147	2060	20.871	7.600	0.129	1.073
ID97921	97921	None	27.183	20.002	24.272	0	11	11	2	1	-10921639	101.476	96	81	127	2131	15.549	4.800	0.133	1.534
ID97920	97920	9	27.375	30.921	19.877	0	11	11	2	1	-10921639	82.857	81	56	127	1740	19.946	2.000	0.138	1.006
ID97953	97953	9	28.341	30.293	19.191	0	12	12	2	1	-10921639	92.619	86	61	122	1945	18.054	7.600	0.138	1.245
ID97954	97954	4	31.296	20.000	33.000	0	12	12	2	1	-10921639	55.762	56	28	112	1171	24.242	2.000	0.216	0.817
ID97956	97956	4	35.276	22.000	33.000	0	13	13	2	1	-10921639	52.714	51	23	107	1107	26.138	2.000	0.307	0.947
ID97955	97955	9	29.082	29.974	18.600	0	13	13	2	1	-10921639	87.952	86	51	127	1847	20.001	4.800	0.150	1.145
ID97964	97964	4	32.660	22.000	33.000	0	14	14	2	1	-10921639	50.000	40	14	102	1050	25.452	2.000	0.313	0.936
ID97963	97963	9	32.418	30.268	20.353	0	14	14	2	1	-10921639	94.000	91	61	122	1974	17.413	4.800	0.193	1.743
ID97957	97957	4	28.044	21.000	33.000	0	15	15	2	1	-10921639	50.381	45	28	91	1058	17.377	2.000	0.276	1.253
ID97960	97960	None	31.542	22.776	13.169	0	16	16	2	1	-10921639	119.048	122	81	168	2500	21.671	7.600	0.114	1.128
ID97959	97959	None	31.142	20.000	33.000	0	17	17	2	1	-10921639	52.286	45	33	112	1098	21.209	2.000	0.247	0.976
ID97958	97958	None	27.537	27.019	25.716	0	17	17	2	1	-10921639	64.286	71	25	107	1350	23.682	3.200	0.174	0.805
ID97972	97972	None	28.994	22.682	13.772	0	19	19	2	1	-10921639	117.095	122	81	142	2459	15.046	4.800	0.148	2.008
ID97971	97971	10	29.123	28.815	21.609	0	21	21	2	1	-10921639	89.381	91	45	127	1877	23.070	2.000	0.150	1.011
ID97965	97965	10	29.001	28.582	21.836	0	22	22	2	1	-10921639	90.429	102	35	127	1899	28.633	4.800	0.137	0.763
ID97961	97961	None	31.462	22.345	14.378	0	23	23	2	1	-10921639	110.476	112	76	142	2320	20.884	2.000	0.132	1.231
ID97962	97962	None	29.781	26.807	25.826	0	23	23	2	1	-10921639	70.429	71	40	117	1479	20.490	4.800	0.200	1.147
ID97967	97967	11	31.803	16.483	30.509	0	24	24	2	1	-10921639	73.190	71	40	107	1537	21.612	6.107	0.195	1.103
ID97966	97966	10	33.191	28.970	20.039	0	24	24	2	1	-10921639	93.762	91	61	132	1969	22.525	2.000	0.157	1.132
ID97969	97969	11	53.305	17.000	33.000	0	25	25	2	1	-10921639	118.762	132	71	158	2494	32.078	6.318	0.275	1.596
ID97968	97968	10	32.818	28.404	19.460	0	25	25	2	1	-10921639	103.238	107	61	132	2168	19.367	4.800	0.162	1.487
ID97973	97973	10	27.448	28.510	21.433	0	26	26	2	1	-10921639	94.238	96	51	147	1979	23.694	6.320	0.135	0.946
ID97974	97974	11	49.648	16.736	30.919	0	26	26	2	1	-10921639	120.000	127	71	173	2520	27.179	4.800	0.229	1.647
ID97976	97976	11	43.827	17.330	31.364	0	27	27	2	1	-10921639	105.476	107	61	153	2215	27.336	4.800	0.209	1.337
ID97975	97975	10	37.686	28.924	21.329	0	27	27	2	1	-10921639	96.095	102	56	163	2018	27.608	2.000	0.157	0.943
ID97977	97977	10	33.523	28.732	20.666	0	28	28	2	1	-10921639	96.905	96	40	137	2035	23.499	6.031	0.162	1.148
ID97978	97978	11	41.454	18.152	30.896	0	28	28	2	1	-10921639	87.476	86	51	132	1837	22.721	2.000	0.228	1.431
ID97970	97970	11	30.447	18.360	30.944	0	29	29	2	1	-10921639	78.476	81	51	112	1648	17.682	4.800	0.180	1.357
ID97979	97979	11	39.970	19.215	31.240	0	30	30	2	1	-10921639	77.286	81	25	127	1623	27.201	2.000	0.215	1.004
ID97990	97990	11	37.438	19.000	33.000	0	31	31	2	1	-10921639	58.714	51	33	107	1233	20.946	2.000	0.303	1.305
ID97989	97989	12	28.364	15.000	33.000	0	32	32	2	1	-10921639	62.286	61	37	107	1308	17.833	2.000	0.212	1.223
ID97988	97988	13	27.649	8.000	33.000	0	32	32	2	1	-10921639	70.333	66	37	132	1477	24.536	4.000	0.185	0.894
ID97981	97981	None	28.259	28.919	20.705	0	33	33	2	1	-10921639	86.714	86	35	127	1821	22.301	2.000	0.135	0.926
ID97983	97983	12	42.441	15.000	33.000	0	33	33	2	1	-10921639	81.857	81	48	122	1719	24.181	2.000	0.283	1.494
ID97982	97982	13	38.999	8.000	33.000	0	33	33	2	1	-10921639	82.048	81	37	142	1723	30.954	6.411	0.208	0.914
ID97995	97995	12	35.023	15.000	33.000	0	34	34	2	1	-10921639	83.571	86	56	127	1755	20.880	4.800	0.243	1.563
ID97994	97994	13	27.541	7.000	33.000	0	34	34	2	1	-10921639	76.238	71	52	112	1601	17.824	4.800	0.193	1.383
ID97996	97996	12	37.776	14.000	33.000	0	35	35	2	1	-10921639	98.333	100	76	142	2065	16.698	4.800	0.259	2.420
ID97980	97980	12	37.958	12.000	33.000	0	36	36	2	1	-10921639	93.571	96	61	137	1965	20.923	4.800	0.240	1.729
ID97987	97987	12	43.570	14.000	33.000	0	37	37	2	1	-10921639	84.238	86	48	132	1769	26.769	2.000	0.271	1.340
ID97986	97986	None	32.890	28.079	21.609	0	37	37	2	1	-10921639	74.714	81	35	122	1569	25.679	2.000	0.172	0.853
ID97985	97985	12	46.426	14.000	33.000	0	38	38	2	1	-10921639	93.048	91	62	137	1954	22.712	2.000	0.304	1.908
ID97984	97984	53	27.055	20.229	24.740	0	38	38	2	1	-10921639	63.952	61	30	112	1343	22.648	2.000	0.142	0.703
ID97993	97993	12	49.483	14.000	33.000	0	39	39	2	1	-10921639	86.429	86	52	147	1815	25.392	2.000	0.298	1.563
ID97992	97992	53	36.262	20.504	24.346	0	39	39	2	1	-10921639	89.619	91	56	142	1882	22.507	2.000	0.171	1.163
ID97991	97991	51	29.438	27.825	21.475	0	39	39	2	1	-10921639	82.524	81	45	122	1733	21.269	2.000	0.153	1.033
ID97997	97997	51	32.970	27.903	21.243	0	40	40	2	1	-10921639	86.048	91	25	127	1807	24.632	4.800	0.165	0.989
ID97998	97998	12	29.071	15.000	33.000	0	40	40	2	1	-10921639	58.143	61	33	102	1221	21.846	2.000	0.216	0.944
ID98000	98000	12	33.800	13.000	33.000	0	41	41	2	1	-10921639	60.667	56	33	122	1274	22.670	2.000	0.273	1.148
ID97999	97999	51	33.047	28.204	20.407	0	42	42	2	1	-10921639	88.714	86	40	122	1863	19.665	4.800	0.195	1.473
ID98001	98001	51	28.680	28.207	19.056	0	43	43	2	1	-10921639	85.952	91	51	137	1805	21.690	6.214	0.127	0.890
ID98008	98008	None	33.975	28.144	19.297	0	45	45	2	1	-10921639	85.000	86	51	127	1785	22.381	2.000	0.180	1.158
ID98002	98002	14	28.608	27.963	19.399	0	48	48	2	1	-10921639	83.333	81	40	117	1750	20.877	2.000	0.167	1.140
ID98004	98004	14	30.278	27.864	18.692	0	49	49	2	1	-10921639	83.762	86	35	122	1759	25.772	2.000	0.148	0.839
ID98003	98003	15	36.565	24.700	7.448	0	49	49	2	1	-10921639	79.429	81	30	122	1668	28.595	2.000	0.229	1.034
ID98015	98015	16	43.579	10.000	33.000	0	50	50	2	1	-10921639	77.429	76	42	137	1626	26.343	2.000	0.280	1.287
ID98014	98014	15	41.876	24.385	7.379	0	50	50	2	1	-10921639	88.619	86	40	153	1861	28.607	2.000	0.208	1.066
ID98005	98005	15	42.737	24.677	7.336	0	51	51	2	1	-10921639	89.000	91	30	163	1869	30.837	4.800	0.250	1.155
ID98007	98007	17	28.726	17.000	33.000	0	51	51	2	1	-10921639	57.000	51	28	107	1197	23.582	2.000	0.215	0.854
ID98006	98006	16	89.385	9.000	33.000	0	51	51	2	1	-10921639	135.095	142	71	214	2837	46.164	2.000	0.387	1.632
ID98017	98017	16	52.131	7.000	33.000	0	52	52	2	1	-10921639	145.857	147	102	193	3063	25.846	7.600	0.222	2.051
ID98016	98016	18	30.083	28.501	15.097	0	52	52	2	1	-10921639	87.714	91	40	147	1842	27.201	7.600	0.150	0.842
ID98018	98018	17	40.917	15.000	33.000	0	52	52	2	1	-10921639	95.667	86	52	178	2009	37.143	2.000	0.218	0.922
ID98009	98009	15	32.608	24.952	7.308	0	53	53	2	1	-10921639	82.048	81	40	132	1723	24.200	4.800	0.182	1.044
ID98011	98011	19	42.127	9.222	30.258	0	53	53	2	1	-10921639	125.857	137	45	173	2643	39.402	2.000	0.142	0.796
ID98010	98010	18	40.520	28.805	15.308	0	53	53	2	1	-10921639	96.952	91	40	163	2036	34.042	2.000	0.156	0.770
ID98013	98013	17	69.476	15.000	33.000	0	53	53	2	1	-10921639	127.714	122	57	198	2682	39.652	2.000	0.277	1.397
ID98012	98012	16	50.321	6.000	33.000	0	53	53	2	1	-10921639	146.143	147	95	204	3069	34.780	7.600	0.185	1.311
ID98019	98019	15	42.963	24.622	6.983	0	54	54	2	1	-10921639	96.476	102	45	142	2026	27.154	2.000	0.212	1.244
ID98021	98021	19	55.758	10.818	28.618	0	54	54	2	1	-10921639	148.952	163	96	198	3128	30.597	4.800	0.203	1.645
ID98020	98020	18	41.562	28.656	15.159	0	54	54	2	1	-10921639	100.905	96	51	153	2119	31.059	2.000	0.177	0.979
ID98022	98022	17	79.651	15.000	33.000	0	54	54	2	1	-10921639	151.524	152	76	255	3182	48.674	2.000	0.286	1.383
ID98025	98025	None	34.530	28.227	21.071	0	55	55	2	1	-10921639	97.476	102	56	127	2047	20.537	2.000	0.170	1.379
ID98024	98024	18	31.323	28.431	14.610	0	55	55	2	1	-10921639	100.571	102	71	142	2112	20.294	4.800	0.144	1.251
ID98027	98027	17	83.795	16.000	33.000	0	55	55	2	1	-10921639	161.762	153	100	255	3397	42.302	2.000	0.273	1.641
ID98026	98026	20	67.341	6.856	26.910	0	55	55	2	1	-10921639	149.381	147	71	239	3137	41.912	4.800	0.232	1.341
ID98023	98023	15	54.640	24.430	7.507	0	55	55	2	1	-10921639	122.714	112	91	188	2577	29.208	4.800	0.214	1.484
ID98033	98033	15	70.049	24.597	7.484	0	56	56	2	1	-10921639	127.286	127	66	219	2673	47.752	2.000	0.253	1.075
ID98035	98035	20	44.232	5.911	26.611	0	56	56	2	1	-10921639	127.952	137	76	178	2687	27.972	4.800	0.156	1.234
ID98034	98034	18	41.511	28.377	15.189	0	56	56	2	1	-10921639	104.000	102	71	158	2184	25.892	2.000	0.151	1.056
ID98037	98037	17	81.941	16.000	33.000	0	56	56	2	1	-10921639	211.619	209	147	255	4444	39.235	4.800	0.251	2.167
ID98036	98036	19	48.569	11.787	26.940	0	56	56	2	1	-10921639	157.810	163	96	198	3314	26.810	4.800	0.175	1.755
ID98051	98051	18	42.897	28.694	14.850	0	57	57	2	1	-10921639	108.286	107	61	163	2274	28.740	2.000	0.175	1.120
ID98050	98050	15	57.998	24.586	7.261	0	57	57	2	1	-10921639	125.571	127	66	178	2637	33.503	4.800	0.252	1.507
ID98053	98053	19	38.779	12.244	25.247	0	57	57	2	1	-10921639	129.143	137	71	173	2712	30.503	4.800	0.140	1.038
ID98052	98052	None	28.259	25.503	19.832	0	57	57	2	1	-10921639	106.190	107	61	158	2230	23.830	3.200	0.130	1.025
ID98055	98055	None	33.249	10.000	33.000	0	57	57	2	1	-10921639	170.286	168	137	224	3576	21.804	4.800	0.125	1.730
ID98054	98054	20	31.039	3.761	27.433	0	57	57	2	1	-10921639	89.333	91	51	122	1876	24.614	2.000	0.162	1.011
ID98056	98056	17	62.005	18.000	33.000	0	57	57	2	1	-10921639	200.381	219	117	255	4208	50.355	4.800	0.190	1.272
ID98032	98032	17	67.103	19.000	33.000	0	58	58	2	1	-10921639	193.143	209	114	255	4056	47.010	4.800	0.202	1.380
ID98029	98029	18	52.687	28.497	14.816	0	58	58	2	1	-10921639	121.143	117	81	178	2544	28.294	2.000	0.194	1.390
ID98028	98028	15	69.719	24.651	7.293	0	58	58	2	1	-10921639	124.095	117	61	219	2606	46.498	2.000	0.236	1.018
ID98031	98031	20	30.667	2.846	29.930	0	58	58	2	1	-10921639	93.095	86	71	127	1955	17.003	2.000	0.139	1.333
ID98030	98030	21	32.889	8.902	23.235	0	58	58	2	1	-10921639	114.381	117	61	153	2402	27.841	6.316	0.157	1.113
ID98041	98041	None	30.772	12.548	23.686	0	59	59	2	1	-10921639	129.190	137	71	168	2713	26.562	4.800	0.121	1.047
ID98040	98040	21	37.254	8.655	23.144	0	59	59	2	1	-10921639	130.476	137	81	163	2740	23.004	4.800	0.167	1.626
ID98043	98043	17	53.535	17.000	33.000	0	59	59	2	1	-10921639	223.476	224	178	255	4693	30.003	6.318	0.142	1.856
ID98042	98042	None	47.338	13.000	33.000	0	59	59	2	1	-10921639	216.286	229	171	255	4542	28.564	6.349	0.131	1.760
ID98039	98039	18	43.205	28.517	14.657	0	59	59	2	1	-10921639	114.857	112	76	173	2412	28.465	4.800	0.177	1.216
ID98038	98038	15	70.445	24.550	7.375	0	59	59	2	1	-10921639	136.429	142	76	214	2865	44.165	2.000	0.241	1.200
ID98057	98057	15	65.928	24.852	7.606	0	60	60	2	1	-10921639	130.000	122	76	224	2730	38.927	2.000	0.220	1.206
ID98059	98059	21	56.286	7.917	23.303	0	60	60	2	1	-10921639	138.381	147	56	188	2906	38.182	4.800	0.215	1.284
ID98058	98058	18	50.249	28.667	14.668	0	60	60	2	1	-10921639	128.857	137	76	188	2706	33.177	2.000	0.173	1.143
ID98061	98061	17	32.357	16.000	33.000	0	60	60	2	1	-10921639	189.952	183	152	255	3989	26.602	6.162	0.083	1.100
ID98060	98060	None	35.621	16.683	29.724	0	60	60	2	1	-10921639	156.667	163	96	209	3290	33.559	7.600	0.104	0.881
ID98062	98062	22	48.930	20.000	33.000	0	60	60	2	1	-10921639	137.286	127	62	209	2883	48.947	2.000	0.163	0.785
ID98081	98081	18	37.900	28.742	14.424	0	61	61	2	1	-10921639	121.952	127	66	173	2561	28.042	7.600	0.136	1.041
ID98080	98080	15	46.186	24.524	7.299	0	61	61	2	1	-10921639	129.190	127	76	173	2713	26.741	4.800	0.189	1.536
ID98083	98083	17	38.616	13.000	33.000	0	61	61	2	1	-10921639	180.667	178	123	224	3794	27.089	6.100	0.125	1.479
ID98082	98082	21	51.544	7.644	24.040	0	61	61	2	1	-10921639	140.476	137	91	188	2950	26.525	4.800	0.199	1.759
ID98084	98084	22	45.685	19.000	33.000	0	61	61	2	1	-10921639	163.238	163	96	209	3428	34.993	4.800	0.168	1.344
ID98049	98049	17	56.027	12.000	33.000	0	62	62	2	1	-10921639	162.952	158	119	239	3422	32.901	6.266	0.191	1.586
ID98048	98048	23	28.351	3.000	33.000	0	62	62	2	1	-10921639	84.667	81	61	147	1778	25.104	2.000	0.127	0.758
ID98045	98045	18	40.307	29.124	14.446	0	62	62	2	1	-10921639	126.333	122	86	168	2653	21.818	4.800	0.158	1.580
ID98044	98044	15	53.990	24.539	7.291	0	62	62	2	1	-10921639	134.143	132	91	193	2817	33.127	2.000	0.184	1.258
ID98047	98047	22	40.414	18.811	31.162	0	62	62	2	1	-10921639	147.190	158	71	193	3091	34.675	4.800	0.148	1.094
ID98046	98046	24	43.005	5.050	25.717	0	62	62	2	1	-10921639	103.286	107	61	132	2169	22.359	4.800	0.238	1.778
ID98065	98065	18	37.692	28.432	14.315	0	63	63	2	1	-10921639	135.333	132	107	163	2842	17.039	4.800	0.157	2.151
ID98064	98064	25	28.231	15.692	8.607	0	63	63	2	1	-10921639	102.667	96	76	132	2156	16.533	4.800	0.144	1.566
ID98067	98067	None	39.362	26.996	21.013	0	63	63	2	1	-10921639	104.762	107	66	158	2200	23.594	2.000	0.162	1.241
ID98066	98066	None	27.205	16.745	19.098	0	63	63	2	1	-10921639	88.857	86	61	142	1866	17.845	7.600	0.109	0.980
ID98069	98069	23	34.061	4.000	33.000	0	63	63	2	1	-10921639	92.952	96	62	132	1952	21.273	2.000	0.187	1.378
ID98068	98068	24	56.087	6.149	26.151	0	63	63	2	1	-10921639	96.381	96	40	158	2024	32.505	4.800	0.306	1.388
ID98071	98071	22	62.450	21.000	33.000	0	63	63	2	1	-10921639	152.048	168	66	224	3193	45.545	4.800	0.223	1.218
ID98070	98070	17	60.074	14.000	33.000	0	63	63	2	1	-10921639	183.286	188	128	244	3849	35.278	6.239	0.200	1.732
ID98063	98063	15	60.244	24.396	7.098	0	63	63	2	1	-10921639	136.524	132	86	214	2867	36.044	2.000	0.189	1.203
ID98073	98073	25	31.712	15.914	8.593	0	64	64	2	1	-10921639	100.333	102	71	132	2107	17.156	7.600	0.154	1.558
ID98072	98072	15	58.243	24.551	7.490	0	64	64	2	1	-10921639	135.762	132	76	209	2851	38.471	2.000	0.200	1.174
ID98075	98075	26	50.288	18.209	30.856	0	64	64	2	1	-10921639	156.524	158	107	214	3287	32.611	2.000	0.142	1.196
ID98074	98074	18	44.659	28.552	14.610	0	64	64	2	1	-10921639	128.238	132	81	173	2693	27.477	4.800	0.181	1.432
ID98077	98077	17	72.856	12.000	33.000	0	64	64	2	1	-10921639	162.000	153	100	224	3402	39.758	4.800	0.253	1.646
ID98076	98076	23	41.539	2.000	33.000	0	64	64	2	1	-10921639	92.190	81	52	163	1936	29.881	2.000	0.199	1.024
ID98079	98079	None	48.669	27.000	33.000	0	64	64	2	1	-10921639	79.476	86	30	137	1669	34.713	2.000	0.291	1.032
ID98078	98078	22	38.934	23.000	33.000	0	64	64	2	1	-10921639	112.286	117	52	173	2358	36.729	2.000	0.164	0.860
ID98085	98085	15	61.283	24.559	7.261	0	65	65	2	1	-10921639	139.952	132	81	214	2939	38.889	2.000	0.209	1.245
ID98087	98087	18	57.884	28.323	14.177	0	65	65	2	1	-10921639	146.714	137	107	198	3081	28.838	2.000	0.193	1.647
ID98086	98086	25	30.077	15.716	8.408	0	65	65	2	1	-10921639	100.429	102	56	132	2109	22.462	4.800	0.143	1.118
ID98089	98089	23	34.466	3.000	33.000	0	65	65	2	1	-10921639	90.190	86	57	132	1894	21.954	2.000	0.187	1.296
ID98088	98088	26	39.152	18.152	30.562	0	65	65	2	1	-10921639	132.000	132	91	168	2772	25.203	6.300	0.141	1.292
ID98091	98091	22	55.269	24.000	33.000	0	65	65	2	1	-10921639	131.048	137	71	193	2752	36.012	4.800	0.242	1.416
ID98090	98090	17	49.114	12.000	33.000	0	65	65	2	1	-10921639	122.048	127	76	178	2563	31.679	4.800	0.229	1.433
ID98097	98097	23	29.852	3.000	33.000	0	66	66	2	1	-10921639	71.333	71	48	112	1498	19.886	2.000	0.181	1.098
ID98096	98096	26	34.682	17.511	29.375	0	66	66	2	1	-10921639	93.000	102	25	147	1953	37.045	2.000	0.133	0.591
ID98099	98099	27	35.097	14.000	33.000	0	66	66	2	1	-10921639	115.667	107	71	209	2429	36.880	2.000	0.132	0.734
ID98098	98098	17	40.924	11.000	33.000	0	66	66	2	1	-10921639	105.714	102	52	183	2220	34.848	2.000	0.173	0.896
ID98100	98100	22	66.697	23.000	33.000	0	66	66	2	1	-10921639	148.238	153	85	219	3113	38.181	4.800	0.248	1.542
ID98093	98093	25	39.714	15.465	8.155	0	66	66	2	1	-10921639	105.048	107	71	163	2206	26.893	2.000	0.168	1.122
ID98092	98092	15	64.565	24.948	7.354	0	66	66	2	1	-10921639	145.286	147	76	229	3051	39.989	2.000	0.211	1.267
ID98095	98095	None	28.684	25.944	21.218	0	66	66	2	1	-10921639	93.429	102	56	127	1962	22.335	2.000	0.107	0.806
ID98094	98094	18	52.435	28.119	14.433	0	66	66	2	1	-10921639	147.667	142	96	188	3101	27.301	4.800	0.190	1.728
ID98101	98101	25	44.516	15.398	8.244	0	67	67	2	1	-10921639	104.952	96	61	173	2204	31.930	2.000	0.172	0.964
ID98103	98103	18	65.558	28.064	14.580	0	67	67	2	1	-10921639	143.000	137	86	234	3003	38.955	2.000	0.188	1.164
ID98102	98102	15	48.249	24.565	7.802	0	67	67	2	1	-10921639	146.714	142	102	193	3081	25.954	4.800	0.165	1.604
ID98105	98105	26	40.429	16.400	29.361	0	67	67	2	1	-10921639	99.905	102	35	158	2098	37.390	2.000	0.174	0.793
ID98104	98104	29	27.579	31.087	20.791	0	67	67	2	1	-10921639	88.286	86	51	132	1854	19.948	6.310	0.142	1.099
ID98107	98107	22	72.682	23.000	33.000	0	67	67	2	1	-10921639	157.429	142	117	204	3306	29.137	4.800	0.305	2.529
ID98106	98106	27	45.766	13.000	33.000	0	67	67	2	1	-10921639	124.810	132	66	204	2621	40.159	2.000	0.161	0.863
ID98129	98129	22	41.970	23.350	31.882	0	68	68	2	1	-10921639	127.048	132	81	158	2668	23.415	6.293	0.203	1.829
ID98128	98128	26	40.487	15.973	29.212	0	68	68	2	1	-10921639	106.667	102	51	168	2240	35.106	2.000	0.148	0.785
ID98130	98130	27	44.730	14.000	33.000	0	68	68	2	1	-10921639	154.952	158	119	193	3254	24.053	4.800	0.164	1.819
ID98123	98123	15	73.264	25.148	6.841	0	68	68	2	1	-10921639	166.190	163	102	244	3490	35.417	4.800	0.225	1.725
ID98125	98125	18	56.863	28.335	14.570	0	68	68	2	1	-10921639	140.476	137	91	224	2950	35.578	2.000	0.175	1.177
ID98124	98124	25	32.048	15.726	8.495	0	68	68	2	1	-10921639	105.381	102	66	142	2213	21.505	2.000	0.140	1.206
ID98127	98127	29	32.373	30.693	20.119	0	68	68	2	1	-10921639	97.476	102	56	142	2047	24.915	2.000	0.123	0.854
ID98126	98126	28	31.011	14.621	15.612	0	68	68	2	1	-10921639	106.857	107	71	142	2244	19.916	7.600	0.117	1.121
ID98117	98117	25	34.765	15.419	8.654	0	69	69	2	1	-10921639	118.000	117	86	147	2478	19.362	4.800	0.169	1.760
ID98116	98116	15	68.603	25.205	7.033	0	69	69	2	1	-10921639	165.619	168	107	244	3478	34.493	4.800	0.222	1.747
ID98119	98119	28	29.506	15.315	15.491	0	69	69	2	1	-10921639	106.333	107	76	147	2233	18.391	2.000	0.120	1.236
ID98118	98118	18	62.768	27.998	14.184	0	69	69	2	1	-10921639	144.286	142	86	209	3030	32.714	4.800	0.221	1.594
ID98121	98121	22	43.212	23.791	31.414	0	69	69	2	1	-10921639	120.286	132	45	168	2526	40.846	4.800	0.165	0.834
ID98120	98120	29	30.333	30.809	20.190	0	69	69	2	1	-10921639	87.190	86	51	137	1831	22.677	2.000	0.119	0.821
ID98122	98122	27	43.428	14.000	33.000	0	69	69	2	1	-10921639	162.714	162	100	204	3417	30.754	6.077	0.168	1.522
ID98131	98131	15	54.796	25.808	6.745	0	70	70	2	1	-10921639	153.381	153	86	209	3221	35.676	4.800	0.190	1.372
ID98133	98133	18	60.730	28.307	14.581	0	70	70	2	1	-10921639	137.238	132	91	224	2882	37.850	2.000	0.193	1.171
ID98132	98132	25	36.709	15.150	8.314	0	70	70	2	1	-10921639	110.524	112	56	153	2321	25.727	2.000	0.162	1.199
ID98135	98135	29	35.359	30.791	20.496	0	70	70	2	1	-10921639	103.000	107	76	147	2163	22.111	2.000	0.159	1.280
ID98134	98134	28	35.490	14.713	16.026	0	70	70	2	1	-10921639	105.143	102	71	168	2208	24.676	2.000	0.120	0.913
ID98137	98137	22	44.960	25.750	31.315	0	70	70	2	1	-10921639	109.667	112	30	168	2303	43.755	2.000	0.185	0.784
ID98136	98136	27	64.153	15.143	30.630	0	70	70	2	1	-10921639	179.810	188	112	255	3776	36.090	4.800	0.173	1.471
ID98138	98138	30	37.784	21.000	33.000	0	70	70	2	1	-10921639	149.143	147	105	204	3132	23.438	6.378	0.132	1.489
ID98113	98113	27	64.046	14.971	30.475	0	71	71	2	1	-10921639	156.857	158	71	255	3294	59.856	2.000	0.154	0.699
ID98112	98112	29	39.581	30.311	20.887	0	71	71	2	1	-10921639	113.952	112	81	168	2393	22.651	2.000	0.155	1.349
ID98115	98115	30	34.557	20.000	33.000	0	71	71	2	1	-10921639	179.190	178	148	214	3763	19.253	6.333	0.111	1.859
ID98114	98114	22	49.816	24.277	30.597	0	71	71	2	1	-10921639	145.048	153	76	229	3046	39.735	3.200	0.155	0.982
ID98109	98109	25	65.211	15.160	8.302	0	71	71	2	1	-10921639	137.095	137	71	209	2879	42.633	2.000	0.225	1.180
ID98108	98108	15	64.042	25.285	6.818	0	71	71	2	1	-10921639	165.905	163	112	219	3484	32.125	7.600	0.206	1.766
ID98111	98111	28	35.032	14.484	15.755	0	71	71	2	1	-10921639	119.190	122	81	168	2503	21.570	4.800	0.158	1.509
ID98110	98110	18	69.240	28.215	14.214	0	71	71	2	1	-10921639	149.619	142	107	239	3142	36.766	2.000	0.220	1.470
ID98145	98145	22	36.494	23.775	30.163	0	72	72	2	1	-10921639	126.000	122	71	193	2646	35.427	2.000	0.132	0.828
ID98144	98144	27	70.279	14.036	29.843	0	72	72	2	1	-10921639	184.190	198	102	255	3868	43.766	2.000	0.163	1.177
ID98146	98146	30	37.376	21.000	33.000	0	72	72	2	1	-10921639	188.952	193	157	214	3968	16.750	7.600	0.142	2.808
ID98139	98139	15	49.657	26.313	6.113	0	72	72	2	1	-10921639	145.810	153	91	193	3062	30.886	7.600	0.184	1.464
ID98141	98141	18	47.917	27.920	13.736	0	72	72	2	1	-10921639	151.143	153	102	209	3174	24.969	4.800	0.182	1.868
ID98140	98140	25	46.107	15.576	8.243	0	72	72	2	1	-10921639	130.095	122	86	198	2732	28.050	4.800	0.166	1.322
ID98143	98143	29	45.702	30.027	20.799	0	72	72	2	1	-10921639	121.667	122	76	178	2555	26.390	4.800	0.175	1.376
ID98142	98142	28	40.144	14.848	15.544	0	72	72	2	1	-10921639	113.714	112	71	183	2388	27.567	2.000	0.138	0.999
ID98193	98193	18	49.800	28.101	13.917	0	73	73	2	1	-10921639	151.762	147	117	198	3187	25.193	4.800	0.166	1.711
ID98192	98192	25	60.362	15.016	8.271	0	73	73	2	1	-10921639	147.190	142	81	198	3091	31.745	4.800	0.220	1.670
ID98195	98195	29	42.478	30.126	20.854	0	73	73	2	1	-10921639	117.762	112	76	168	2473	25.068	2.000	0.151	1.233
ID98194	98194	28	42.341	14.028	14.860	0	73	73	2	1	-10921639	120.714	122	91	163	2535	22.448	2.000	0.165	1.522
ID98197	98197	27	67.674	14.581	29.456	0	73	73	2	1	-10921639	182.381	198	86	255	3830	60.865	2.000	0.168	0.864
ID98196	98196	31	48.133	26.204	28.192	0	73	73	2	1	-10921639	112.476	112	61	168	2362	31.622	7.600	0.194	1.157
ID98198	98198	30	32.747	23.000	33.000	0	73	73	2	1	-10921639	147.190	158	86	204	3091	32.321	6.360	0.111	0.911
ID98191	98191	15	42.229	26.615	6.084	0	73	73	2	1	-10921639	135.714	142	71	178	2850	28.924	4.800	0.152	1.241
ID98177	98177	32	28.419	6.000	33.000	0	74	74	2	1	-10921639	87.667	86	52	147	1841	25.910	3.200	0.135	0.805
ID98176	98176	None	29.835	27.048	29.968	0	74	74	2	1	-10921639	98.143	102	45	147	2061	27.396	2.000	0.121	0.774
ID98179	98179	30	43.459	21.000	33.000	0	74	74	2	1	-10921639	169.381	173	123	244	3557	34.750	4.800	0.112	0.980
ID98178	98178	33	33.280	18.000	33.000	0	74	74	2	1	-10921639	193.238	204	143	239	4058	27.980	3.200	0.096	1.211
ID98169	98169	25	64.078	14.175	7.973	0	74	74	2	1	-10921639	149.238	147	102	209	3134	30.786	4.800	0.219	1.745
ID98168	98168	15	48.843	24.965	7.034	0	74	74	2	1	-10921639	145.190	137	107	183	3049	24.498	6.336	0.163	1.658
ID98171	98171	28	48.162	14.623	15.009	0	74	74	2	1	-10921639	134.095	127	81	204	2816	35.277	2.000	0.142	0.943
ID98170	98170	18	48.685	28.004	13.834	0	74	74	2	1	-10921639	148.381	147	107	193	3116	25.396	7.600	0.159	1.607
ID98173	98173	29	39.118	29.790	20.858	0	74	74	2	1	-10921639	124.619	127	81	163	2617	20.282	4.800	0.163	1.726
ID98172	98172	34	31.894	25.059	15.961	0	74	74	2	1	-10921639	126.286	122	91	193	2652	25.943	2.000	0.071	0.641
ID98175	98175	27	66.894	14.123	29.571	0	74	74	2	1	-10921639	206.476	214	132	255	4336	39.995	2.000	0.155	1.389
ID98174	98174	31	36.928	24.323	28.708	0	74	74	2	1	-10921639	122.381	127	71	168	2570	24.883	2.000	0.131	1.143
ID98181	98181	15	29.630	24.198	6.831	0	75	75	2	1	-10921639	125.238	122	91	163	2630	19.493	2.000	0.085	1.010
ID98180	98180	76	32.136	28.894	5.295	0	75	75	2	1	-10921639	98.333	91	51	147	2065	26.995	4.800	0.137	0.880
ID98183	98183	18	42.347	27.571	13.268	0	75	75	2	1	-10921639	144.762	142	91	193	3040	30.473	7.600	0.139	1.159
ID98182	98182	25	48.495	14.828	7.960	0	75	75	2	1	-10921639	146.762	142	107	188	3082	23.477	4.800	0.181	1.913
ID98185	98185	34	41.602	24.476	16.056	0	75	75	2	1	-10921639	128.571	127	81	204	2700	33.301	2.000	0.116	0.805
ID98184	98184	28	48.560	14.807	14.712	0	75	75	2	1	-10921639	140.381	137	91	219	2948	28.762	2.000	0.166	1.389
ID98187	98187	27	57.648	13.331	30.373	0	75	75	2	1	-10921639	193.952	204	112	255	4073	50.266	4.800	0.130	0.886
ID98186	98186	29	47.392	29.390	21.062	0	75	75	2	1	-10921639	138.524	137	102	183	2909	22.873	4.800	0.180	1.847
ID98189	98189	32	49.448	5.000	33.000	0	75	75	2	1	-10921639	103.619	96	57	158	2176	38.884	2.000	0.216	0.948
ID98188	98188	33	40.273	18.977	32.402	0	75	75	2	1	-10921639	201.429	209	137	255	4230	36.367	6.313	0.105	1.049
ID98190	98190	30	37.554	22.000	33.000	0	75	75	2	1	-10921639	163.190	158	119	209	3427	31.987	7.600	0.108	0.995
ID98147	98147	76	27.622	29.342	6.057	0	76	76	2	1	-10921639	96.619	96	61	137	2029	22.940	2.000	0.102	0.776
ID98149	98149	25	69.409	14.844	8.196	0	76	76	2	1	-10921639	159.143	158	107	224	3342	34.563	4.800	0.225	1.692
ID98148	98148	15	47.268	24.093	7.478	0	76	76	2	1	-10921639	146.952	147	117	198	3086	25.631	4.800	0.163	1.604
ID98151	98151	28	59.005	14.360	14.752	0	76	76	2	1	-10921639	142.714	137	102	219	2997	34.145	3.200	0.206	1.428
ID98150	98150	18	35.364	28.203	14.318	0	76	76	2	1	-10921639	147.810	153	102	178	3104	21.075	4.800	0.128	1.587
ID98153	98153	29	64.279	29.644	20.869	0	76	76	2	1	-10921639	144.286	142	91	219	3030	36.260	2.000	0.203	1.344
ID98152	98152	34	36.657	24.666	16.083	0	76	76	2	1	-10921639	136.381	132	102	178	2864	23.398	2.000	0.107	1.128
ID98155	98155	27	53.194	13.310	30.423	0	76	76	2	1	-10921639	203.429	214	122	255	4272	46.084	4.800	0.116	0.915
ID98154	98154	35	30.575	14.734	25.628	0	76	76	2	1	-10921639	126.476	137	76	158	2656	25.210	4.800	0.114	1.030
ID98157	98157	32	62.873	5.000	33.000	0	76	76	2	1	-10921639	122.619	127	71	204	2575	40.601	2.000	0.267	1.273
ID98156	98156	33	30.170	18.869	32.483	0	76	76	2	1	-10921639	190.905	193	117	234	4009	30.635	4.800	0.101	1.141
ID98225	98225	32	52.548	5.000	33.000	0	77	77	2	1	-10921639	142.619	153	95	178	2995	31.062	4.800	0.217	1.638
ID98224	98224	33	38.714	16.807	31.278	0	77	77	2	1	-10921639	209.905	229	91	255	4408	46.997	2.000	0.075	0.626
ID98226	98226	30	43.302	25.000	33.000	0	77	77	2	1	-10921639	118.524	112	45	178	2489	37.661	2.000	0.155	0.844
ID98217	98217	25	64.226	15.035	8.164	0	77	77	2	1	-10921639	149.000	147	107	229	3129	34.214	4.800	0.201	1.459
ID98216	98216	15	53.367	24.157	7.368	0	77	77	2	1	-10921639	151.190	147	107	219	3175	34.114	2.000	0.149	1.152
ID98219	98219	28	59.586	14.143	14.804	0	77	77	2	1	-10921639	146.048	132	112	219	3067	33.850	2.000	0.184	1.344
ID98218	98218	18	38.518	27.684	13.486	0	77	77	2	1	-10921639	146.952	153	81	193	3086	31.035	2.000	0.118	0.996
ID98221	98221	29	46.934	29.756	21.051	0	77	77	2	1	-10921639	139.952	142	86	209	2939	29.736	4.800	0.163	1.322
ID98220	98220	34	39.142	24.540	15.723	0	77	77	2	1	-10921639	144.190	147	102	224	3028	30.933	2.000	0.090	0.767
ID98223	98223	27	46.384	13.941	30.183	0	77	77	2	1	-10921639	222.905	244	132	255	4681	39.159	2.000	0.089	0.933
ID98222	98222	35	47.695	14.911	24.282	0	77	77	2	1	-10921639	162.571	168	102	214	3414	33.271	4.800	0.137	1.181
ID98161	98161	28	57.386	14.600	14.812	0	78	78	2	1	-10921639	139.381	137	96	204	2927	34.697	2.000	0.172	1.176
ID98160	98160	18	36.812	27.676	13.248	0	78	78	2	1	-10921639	140.952	153	91	193	2960	29.318	2.000	0.104	0.909
ID98163	98163	29	47.838	29.756	20.449	0	78	78	2	1	-10921639	138.143	137	81	188	2901	28.406	2.000	0.159	1.334
ID98162	98162	34	50.098	24.615	16.007	0	78	78	2	1	-10921639	155.238	153	122	249	3260	31.884	7.600	0.117	1.018
ID98165	98165	33	50.791	16.606	31.143	0	78	78	2	1	-10921639	211.476	249	86	255	4441	57.543	2.000	0.104	0.695
ID98164	98164	None	30.832	34.831	29.754	0	78	78	2	1	-10921639	75.476	81	40	107	1585	21.379	2.000	0.187	1.111
ID98167	98167	30	37.542	25.000	33.000	0	78	78	2	1	-10921639	107.714	107	71	158	2262	21.694	4.800	0.198	1.639
ID98166	98166	32	32.688	4.000	33.000	0	78	78	2	1	-10921639	117.952	117	76	147	2477	21.899	4.800	0.165	1.522
ID98159	98159	15	52.383	24.444	7.888	0	78	78	2	1	-10921639	148.619	147	96	214	3121	30.897	2.000	0.157	1.307
ID98158	98158	25	58.313	15.075	8.138	0	78	78	2	1	-10921639	150.571	147	96	219	3162	29.446	4.800	0.185	1.599
ID98199	98199	15	61.072	24.497	7.826	0	79	79	2	1	-10921639	162.190	163	102	224	3406	33.734	4.800	0.187	1.517
ID98201	98201	28	56.171	14.310	14.503	0	79	79	2	1	-10921639	142.429	132	86	234	2991	39.170	2.000	0.171	1.064
ID98200	98200	25	61.437	14.941	8.544	0	79	79	2	1	-10921639	153.571	158	102	209	3225	30.210	4.800	0.209	1.756
ID98203	98203	34	45.736	24.566	16.099	0	79	79	2	1	-10921639	151.000	142	102	239	3171	31.688	2.000	0.107	0.924
ID98202	98202	18	30.613	27.629	13.852	0	79	79	2	1	-10921639	134.333	142	81	183	2821	29.095	4.800	0.088	0.748
ID98205	98205	33	50.862	15.113	30.151	0	79	79	2	1	-10921639	223.238	255	132	255	4688	42.166	6.092	0.123	1.156
ID98204	98204	29	52.585	29.712	20.763	0	79	79	2	1	-10921639	147.048	142	107	209	3088	28.875	4.800	0.177	1.534
ID98206	98206	30	40.775	24.000	33.000	0	79	79	2	1	-10921639	108.238	117	57	173	2273	32.688	2.000	0.153	0.877
ID98227	98227	25	58.637	15.035	8.186	0	80	80	2	1	-10921639	157.762	158	102	209	3313	33.271	4.800	0.190	1.514
ID98229	98229	28	46.792	14.423	14.305	0	80	80	2	1	-10921639	147.762	142	102	214	3103	28.927	2.000	0.149	1.321
ID98228	98228	15	57.857	24.679	7.800	0	80	80	2	1	-10921639	154.429	142	112	239	3243	32.157	2.000	0.166	1.369
ID98231	98231	34	37.837	24.956	15.773	0	80	80	2	1	-10921639	151.857	158	102	219	3189	30.601	7.600	0.089	0.808
ID98230	98230	18	36.996	27.000	14.000	0	80	80	2	1	-10921639	160.571	168	127	198	3372	21.115	4.800	0.133	1.782
ID98233	98233	33	56.755	14.351	29.666	0	80	80	2	1	-10921639	234.190	255	163	255	4918	32.063	4.800	0.146	1.858
ID98232	98232	29	33.628	29.900	20.966	0	80	80	2	1	-10921639	129.667	132	96	163	2723	17.505	4.800	0.131	1.719
ID98234	98234	None	31.575	3.918	32.073	0	80	80	2	1	-10921639	121.429	127	66	163	2550	32.073	7.600	0.147	0.971
ID98245	98245	25	68.767	14.837	8.129	0	81	81	2	1	-10921639	158.381	147	107	229	3326	35.268	2.000	0.210	1.560
ID98247	98247	18	47.343	27.545	13.799	0	81	81	2	1	-10921639	151.524	153	91	214	3182	37.439	2.000	0.131	0.937
ID98246	98246	15	53.741	24.517	7.914	0	81	81	2	1	-10921639	158.429	158	107	229	3327	31.457	4.800	0.161	1.394
ID98249	98249	29	41.962	30.445	20.618	0	81	81	2	1	-10921639	133.381	132	91	173	2801	23.634	2.000	0.142	1.404
ID98248	98248	28	47.351	14.491	14.586	0	81	81	2	1	-10921639	144.190	142	96	193	3028	29.536	4.800	0.168	1.404
ID98251	98251	30	34.519	22.000	33.000	0	81	81	2	1	-10921639	89.952	91	42	153	1889	31.960	2.000	0.166	0.801
ID98250	98250	33	56.811	14.011	30.744	0	81	81	2	1	-10921639	232.524	255	158	255	4883	34.750	4.800	0.138	1.620
ID98209	98209	28	31.957	13.725	14.407	0	82	82	2	1	-10921639	131.905	127	112	173	2770	16.519	4.800	0.111	1.593
ID98208	98208	18	40.062	27.137	13.321	0	82	82	2	1	-10921639	156.762	153	112	209	3292	28.309	2.000	0.104	1.040
ID98211	98211	36	39.907	17.293	25.165	0	82	82	2	1	-10921639	99.143	96	56	153	2082	29.428	2.000	0.150	0.881
ID98210	98210	29	58.525	30.308	20.671	0	82	82	2	1	-10921639	151.143	147	102	224	3174	33.182	2.000	0.174	1.347
ID98213	98213	None	29.966	10.000	33.000	0	82	82	2	1	-10921639	180.333	173	127	255	3787	42.703	7.600	0.059	0.467
ID98212	98212	33	64.360	13.864	30.347	0	82	82	2	1	-10921639	207.381	229	86	255	4355	53.808	2.000	0.138	0.933
ID98215	98215	37	27.043	35.000	33.000	0	82	82	2	1	-10921639	74.952	76	56	96	1574	13.883	2.000	0.198	1.787
ID98214	98214	30	29.309	22.000	33.000	0	82	82	2	1	-10921639	82.429	91	42	132	1731	26.252	2.000	0.136	0.750
ID98207	98207	25	62.441	15.463	8.064	0	82	82	2	1	-10921639	156.429	163	91	224	3285	36.364	4.800	0.203	1.454
ID98241	98241	70	27.778	11.339	25.787	0	83	83	2	1	-10921639	107.143	112	40	158	2250	31.615	2.000	0.095	0.586
ID98240	98240	36	45.527	16.735	25.258	0	83	83	2	1	-10921639	111.286	112	56	183	2337	33.690	2.000	0.176	0.989
ID98243	98243	30	40.415	21.000	33.000	0	83	83	2	1	-10921639	134.143	142	86	168	2817	26.817	4.800	0.204	1.698
ID98242	98242	33	53.185	13.569	30.598	0	83	83	2	1	-10921639	222.952	234	147	255	4682	35.179	4.800	0.124	1.397
ID98244	98244	37	28.118	35.000	33.000	0	83	83	2	1	-10921639	79.238	76	57	102	1664	14.710	7.600	0.205	1.836
ID98235	98235	25	50.066	15.214	8.255	0	83	83	2	1	-10921639	149.667	153	102	188	3143	26.978	4.800	0.174	1.648
ID98237	98237	28	34.709	14.947	14.336	0	83	83	2	1	-10921639	137.905	137	107	183	2896	19.789	2.000	0.101	1.276
ID98236	98236	15	38.731	25.635	8.268	0	83	83	2	1	-10921639	142.810	137	91	193	2999	27.189	2.000	0.114	1.072
ID98239	98239	29	63.432	29.973	20.419	0	83	83	2	1	-10921639	160.619	163	86	224	3373	40.960	2.000	0.180	1.194
ID98238	98238	18	34.151	28.044	13.971	0	83	83	2	1	-10921639	140.000	142	102	198	2940	25.782	6.032	0.090	0.895
ID98289	98289	28	43.769	14.290	14.376	0	84	84	2	1	-10921639	143.857	137	112	219	3021	28.081	4.800	0.134	1.212
ID98291	98291	29	47.607	29.970	20.604	0	84	84	2	1	-10921639	149.810	137	112	219	3146	27.400	2.000	0.152	1.444
ID98290	98290	18	47.505	26.731	14.104	0	84	84	2	1	-10921639	163.476	163	112	214	3433	32.422	4.800	0.146	1.285
ID98293	98293	70	39.576	11.573	25.330	0	84	84	2	1	-10921639	125.810	132	61	173	2642	31.347	3.200	0.135	0.953
ID98292	98292	36	32.811	16.067	24.219	0	84	84	2	1	-10921639	111.762	112	71	168	2347	29.774	2.000	0.078	0.541
ID98295	98295	30	44.237	21.000	33.000	0	84	84	2	1	-10921639	138.524	127	80	209	2909	38.581	6.343	0.183	1.111
ID98294	98294	33	52.660	14.609	30.206	0	84	84	2	1	-10921639	209.048	209	122	255	4390	43.782	2.000	0.116	0.990
ID98283	98283	25	66.274	15.060	8.471	0	84	84	2	1	-10921639	158.095	158	91	244	3320	42.071	4.800	0.206	1.286
ID98287	98287	15	33.524	24.588	7.731	0	84	84	2	1	-10921639	143.190	147	102	178	3007	20.670	2.000	0.106	1.325
ID98257	98257	None	28.408	24.496	18.822	0	85	85	2	1	-10921639	139.286	137	102	198	2925	28.265	2.000	0.068	0.631
ID98256	98256	18	34.837	27.278	13.961	0	85	85	2	1	-10921639	161.857	168	107	204	3399	24.838	4.800	0.125	1.451
ID98259	98259	36	29.539	15.429	23.802	0	85	85	2	1	-10921639	84.095	76	51	147	1766	25.499	2.000	0.090	0.547
ID98258	98258	29	52.527	30.073	20.460	0	85	85	2	1	-10921639	152.524	153	96	198	3203	29.323	3.200	0.168	1.499
ID98261	98261	30	63.912	20.000	33.000	0	85	85	2	1	-10921639	181.048	188	117	234	3802	40.130	4.800	0.203	1.524
ID98260	98260	33	53.696	14.613	30.528	0	85	85	2	1	-10921639	232.905	255	158	255	4891	30.066	4.800	0.134	1.832
ID98262	98262	41	49.138	27.000	33.000	0	85	85	2	1	-10921639	79.429	76	37	137	1668	28.972	2.000	0.304	1.280
ID98253	98253	15	56.021	25.046	7.820	0	85	85	2	1	-10921639	169.095	163	117	219	3551	29.189	2.000	0.157	1.570
ID98252	98252	25	52.165	15.248	8.300	0	85	85	2	1	-10921639	147.286	153	91	219	3093	32.870	4.800	0.168	1.290
ID98255	98255	28	35.241	14.230	14.445	0	85	85	2	1	-10921639	140.667	137	107	198	2954	22.972	4.800	0.114	1.252
ID98254	98254	38	32.142	29.568	7.656	0	85	85	2	1	-10921639	106.381	112	51	178	2234	36.508	2.000	0.090	0.479
ID98275	98275	38	46.386	29.123	7.822	0	86	86	2	1	-10921639	125.571	122	71	188	2637	33.754	2.000	0.125	0.828
ID98274	98274	15	43.316	24.493	7.924	0	86	86	2	1	-10921639	155.238	153	107	209	3260	28.383	2.000	0.119	1.161
ID98277	98277	18	41.974	26.911	13.722	0	86	86	2	1	-10921639	163.952	163	112	209	3443	24.169	4.800	0.131	1.567
ID98276	98276	25	37.503	15.288	8.878	0	86	86	2	1	-10921639	152.857	153	117	178	3210	18.618	4.800	0.143	2.057
ID98279	98279	29	79.222	29.593	20.547	0	86	86	2	1	-10921639	178.762	188	91	255	3754	50.505	4.800	0.230	1.324
ID98278	98278	28	30.255	14.520	14.426	0	86	86	2	1	-10921639	134.571	132	96	178	2826	19.374	2.000	0.081	1.047
ID98281	98281	33	53.176	14.746	31.507	0	86	86	2	1	-10921639	240.714	255	183	255	5055	23.854	4.800	0.146	2.565
ID98280	98280	36	46.609	15.013	23.963	0	86	86	2	1	-10921639	87.095	76	51	168	1829	32.132	2.000	0.175	0.806
ID98282	98282	39	33.255	0.000	32.000	0	86	86	2	1	-10921639	95.238	86	52	137	2000	30.260	4.800	0.199	1.046
ID98285	98285	30	60.243	20.000	33.000	0	86	86	2	1	-10921639	159.714	173	91	219	3354	38.603	2.000	0.172	1.214
ID98284	98284	40	55.938	12.000	33.000	0	86	86	2	1	-10921639	215.714	228	133	255	4530	39.783	7.600	0.167	1.549
ID98286	98286	41	61.625	27.000	33.000	0	86	86	2	1	-10921639	101.381	102	56	173	2129	33.149	4.800	0.362	1.625
ID98288	98288	None	28.990	39.000	33.000	0	86	86	2	1	-10921639	67.476	66	42	91	1417	13.761	4.800	0.277	2.128
ID98305	98305	42	27.103	7.000	33.000	0	87	87	2	1	-10921639	108.857	107	62	178	2286	32.231	6.266	0.101	0.621
ID98304	98304	39	59.299	0.000	33.000	0	87	87	2	1	-10921639	103.571	86	66	163	2175	34.237	3.200	0.335	1.517
ID98307	98307	30	87.123	20.000	33.000	0	87	87	2	1	-10921639	176.143	163	76	255	3699	68.818	2.000	0.240	0.992
ID98306	98306	40	60.668	12.000	33.000	0	87	87	2	1	-10921639	228.143	249	143	255	4791	34.449	4.800	0.175	1.973
ID98297	98297	38	67.361	29.454	8.046	0	87	87	2	1	-10921639	149.857	147	86	255	3147	45.062	2.000	0.179	1.012
ID98296	98296	15	45.549	25.023	8.042	0	87	87	2	1	-10921639	158.905	158	112	229	3337	28.005	2.000	0.108	1.107
ID98299	98299	28	40.535	13.764	14.977	0	87	87	2	1	-10921639	145.476	147	96	188	3055	23.939	4.800	0.142	1.510
ID98298	98298	25	50.599	14.909	8.652	0	87	87	2	1	-10921639	151.857	158	112	193	3189	26.198	4.800	0.162	1.619
ID98301	98301	29	67.163	29.807	20.408	0	87	87	2	1	-10921639	164.905	158	96	239	3463	42.904	2.000	0.171	1.120
ID98300	98300	43	37.514	23.492	19.751	0	87	87	2	1	-10921639	142.190	142	102	188	2986	26.817	2.000	0.134	1.250
ID98303	98303	33	54.998	14.888	31.098	0	87	87	2	1	-10921639	218.857	255	112	255	4596	48.057	4.800	0.124	1.008
ID98302	98302	36	71.395	13.971	23.914	0	87	87	2	1	-10921639	112.524	107	56	224	2363	42.437	2.000	0.261	1.099
ID98273	98273	30	91.866	19.000	33.000	0	88	88	2	1	-10921639	197.524	198	112	255	4148	45.939	3.200	0.268	1.816
ID98272	98272	40	68.061	13.000	33.000	0	88	88	2	1	-10921639	231.476	244	166	255	4861	30.177	4.800	0.217	2.731
ID98263	98263	15	36.283	25.404	7.988	0	88	88	2	1	-10921639	168.810	168	127	214	3545	20.894	4.800	0.090	1.338
ID98265	98265	25	48.501	14.925	8.770	0	88	88	2	1	-10921639	158.571	158	127	198	3330	20.373	4.800	0.175	2.318
ID98264	98264	38	62.277	28.811	8.253	0	88	88	2	1	-10921639	149.619	147	71	229	3142	48.753	2.000	0.165	0.869
ID98267	98267	43	28.948	22.000	20.000	0	88	88	2	1	-10921639	132.905	132	86	178	2791	25.803	6.042	0.095	0.896
ID98266	98266	28	45.972	13.355	15.941	0	88	88	2	1	-10921639	144.952	142	96	188	3044	29.446	4.800	0.171	1.436
ID98269	98269	36	77.422	12.961	24.134	0	88	88	2	1	-10921639	128.143	117	81	255	2691	43.710	2.000	0.267	1.236
ID98268	98268	29	48.527	28.999	20.596	0	88	88	2	1	-10921639	157.190	153	122	204	3301	24.905	4.800	0.160	1.738
ID98271	98271	42	31.105	8.000	33.000	0	88	88	2	1	-10921639	117.333	117	76	198	2464	31.447	2.000	0.122	0.812
ID98270	98270	39	43.691	0.000	33.000	0	88	88	2	1	-10921639	114.524	117	76	153	2405	21.718	4.800	0.283	2.324
ID98339	98339	15	47.190	25.030	7.519	0	89	89	2	1	-10921639	181.190	173	132	229	3805	29.852	3.200	0.112	1.224
ID98341	98341	25	51.579	15.007	9.129	0	89	89	2	1	-10921639	148.619	147	96	198	3121	30.017	2.000	0.168	1.425
ID98340	98340	38	61.625	28.482	8.295	0	89	89	2	1	-10921639	176.095	173	112	244	3698	40.426	4.800	0.180	1.332
ID98343	98343	43	33.860	22.023	19.812	0	89	89	2	1	-10921639	139.667	137	96	183	2933	23.673	6.306	0.112	1.185
ID98342	98342	28	59.715	12.914	16.123	0	89	89	2	1	-10921639	147.238	147	96	229	3092	33.279	2.000	0.177	1.331
ID98345	98345	36	60.032	11.519	25.256	0	89	89	2	1	-10921639	128.143	122	71	183	2691	33.438	4.800	0.260	1.582
ID98344	98344	29	59.378	29.739	20.123	0	89	89	2	1	-10921639	155.714	163	91	224	3270	36.942	2.000	0.170	1.223
ID98347	98347	42	73.900	7.000	33.000	0	89	89	2	1	-10921639	157.619	152	107	239	3310	40.446	4.800	0.265	1.634
ID98346	98346	39	38.808	1.000	33.000	0	89	89	2	1	-10921639	103.952	107	52	168	2183	29.884	4.800	0.218	1.244
ID98349	98349	30	93.029	19.000	33.000	0	89	89	2	1	-10921639	182.524	183	96	255	3833	56.680	2.000	0.247	1.277
ID98348	98348	40	75.244	14.000	33.000	0	89	89	2	1	-10921639	220.095	214	148	255	4622	32.721	4.800	0.213	2.366
ID98309	98309	38	62.334	29.001	8.445	0	90	90	2	1	-10921639	150.048	147	81	249	3151	47.399	2.000	0.159	0.867
ID98308	98308	15	51.057	24.027	8.154	0	90	90	2	1	-10921639	177.810	178	132	224	3734	29.054	2.000	0.123	1.345
ID98311	98311	28	54.953	13.053	15.940	0	90	90	2	1	-10921639	146.762	147	102	204	3082	32.005	2.000	0.172	1.343
ID98310	98310	25	35.606	15.661	8.792	0	90	90	2	1	-10921639	146.048	147	102	183	3067	22.182	4.800	0.121	1.420
ID98313	98313	29	55.391	29.110	20.711	0	90	90	2	1	-10921639	165.619	168	91	219	3478	31.636	3.200	0.178	1.582
ID98312	98312	43	45.781	22.183	19.838	0	90	90	2	1	-10921639	150.095	147	107	204	3152	28.342	4.800	0.150	1.381
ID98315	98315	42	60.300	6.765	31.381	0	90	90	2	1	-10921639	144.762	147	71	244	3040	50.347	2.000	0.129	0.656
ID98314	98314	36	35.477	11.255	26.402	0	90	90	2	1	-10921639	112.476	112	81	178	2362	22.997	4.800	0.183	1.513
ID98317	98317	30	62.710	19.000	33.000	0	90	90	2	1	-10921639	150.714	132	76	255	3165	56.393	2.000	0.174	0.791
ID98316	98316	40	71.695	14.000	33.000	0	90	90	2	1	-10921639	200.238	193	157	255	4205	35.054	2.000	0.194	1.855
ID98318	98318	44	45.833	29.000	33.000	0	90	90	2	1	-10921639	73.905	66	45	153	1552	33.115	2.000	0.296	1.021
ID98337	98337	40	65.945	14.000	33.000	0	91	91	2	1	-10921639	197.857	198	133	255	4155	35.996	7.600	0.174	1.631
ID98336	98336	42	60.233	5.820	31.471	0	91	91	2	1	-10921639	167.524	158	81	249	3518	49.508	2.000	0.169	0.981
ID98338	98338	44	93.007	29.000	33.000	0	91	91	2	1	-10921639	158.429	173	80	249	3327	53.525	4.800	0.387	1.653
ID98329	98329	15	48.198	24.114	7.940	0	91	91	2	1	-10921639	180.714	178	96	229	3795	33.648	2.000	0.106	1.032
ID98331	98331	25	36.592	15.874	8.866	0	91	91	2	1	-10921639	153.619	153	117	188	3226	19.467	4.800	0.147	2.019
ID98330	98330	38	69.907	28.469	8.532	0	91	91	2	1	-10921639	171.857	163	96	255	3609	48.255	2.000	0.153	0.945
ID98333	98333	43	55.052	21.589	19.934	0	91	91	2	1	-10921639	156.762	158	102	234	3292	34.648	2.000	0.155	1.211
ID98332	98332	28	51.019	12.808	16.196	0	91	91	2	1	-10921639	143.571	142	102	204	3015	29.988	2.000	0.147	1.229
ID98335	98335	36	31.588	11.111	27.022	0	91	91	2	1	-10921639	106.905	107	61	158	2245	24.242	2.000	0.123	0.966
ID98334	98334	29	52.376	28.690	20.859	0	91	91	2	1	-10921639	148.667	142	91	204	3122	31.639	2.000	0.160	1.293
ID98321	98321	25	51.511	15.906	9.130	0	92	92	2	1	-10921639	149.905	147	102	204	3148	31.342	2.000	0.160	1.322
ID98320	98320	38	70.013	28.253	8.385	0	92	92	2	1	-10921639	181.429	183	102	255	3810	47.903	2.000	0.161	1.050
ID98323	98323	43	57.588	22.327	19.663	0	92	92	2	1	-10921639	160.571	158	102	229	3372	40.739	2.000	0.163	1.102
ID98322	98322	28	43.771	13.300	15.753	0	92	92	2	1	-10921639	143.095	142	91	198	3005	30.366	2.000	0.131	1.094
ID98325	98325	42	48.838	7.000	33.000	0	92	92	2	1	-10921639	190.476	188	143	234	4000	23.870	4.800	0.179	2.424
ID98324	98324	29	55.447	29.298	20.565	0	92	92	2	1	-10921639	151.571	153	81	209	3183	32.677	2.000	0.177	1.393
ID98327	98327	44	64.482	28.000	33.000	0	92	92	2	1	-10921639	161.905	163	114	224	3400	30.780	4.800	0.224	1.923
ID98326	98326	40	54.455	14.000	33.000	0	92	92	2	1	-10921639	215.952	223	171	255	4535	24.981	4.800	0.166	2.466
ID98328	98328	None	65.926	32.000	33.000	0	92	92	2	1	-10921639	117.857	102	42	198	2475	49.541	2.000	0.269	1.010
ID98319	98319	15	57.141	24.035	8.096	0	92	92	2	1	-10921639	196.762	198	147	255	4132	29.501	4.800	0.146	1.702
ID98369	98369	40	56.095	17.000	33.000	0	93	93	2	1	-10921639	215.810	209	153	255	4532	34.655	7.600	0.164	1.755
ID98368	98368	42	44.009	7.000	33.000	0	93	93	2	1	-10921639	169.238	163	119	229	3554	27.783	4.800	0.149	1.577
ID98370	98370	44	56.756	26.000	33.000	0	93	93	2	1	-10921639	139.762	142	90	178	2935	30.845	4.800	0.261	1.876
ID98361	98361	15	48.763	24.819	8.174	0	93	93	2	1	-10921639	196.667	193	137	249	4130	32.946	4.800	0.121	1.286
ID98363	98363	38	75.123	28.039	8.572	0	93	93	2	1	-10921639	182.762	183	107	255	3838	52.709	2.000	0.166	0.986
ID98362	98362	25	39.118	16.062	8.769	0	93	93	2	1	-10921639	138.381	137	91	198	2906	26.515	2.000	0.106	1.002
ID98365	98365	43	73.556	21.615	19.830	0	93	93	2	1	-10921639	180.381	188	86	249	3788	46.603	2.000	0.205	1.314
ID98364	98364	28	56.649	12.771	15.805	0	93	93	2	1	-10921639	150.333	147	96	234	3157	33.942	2.000	0.155	1.191
ID98367	98367	45	42.748	2.000	33.000	0	93	93	2	1	-10921639	148.905	153	105	183	3127	27.258	6.382	0.161	1.518
ID98366	98366	29	51.692	29.183	21.574	0	93	93	2	1	-10921639	134.810	132	81	198	2831	35.051	2.000	0.164	1.081
ID98371	98371	15	47.216	24.124	7.974	0	94	94	2	1	-10921639	189.571	198	147	239	3981	26.432	4.800	0.117	1.508
ID98373	98373	25	38.306	15.389	9.411	0	94	94	2	1	-10921639	131.857	137	66	193	2769	32.684	2.000	0.122	0.880
ID98372	98372	38	77.756	28.109	8.484	0	94	94	2	1	-10921639	184.905	183	91	255	3883	48.225	2.000	0.206	1.309
ID98375	98375	43	77.709	21.753	19.949	0	94	94	2	1	-10921639	176.190	183	107	255	3700	49.692	2.000	0.195	1.155
ID98374	98374	28	60.755	12.903	15.874	0	94	94	2	1	-10921639	150.190	158	102	244	3154	37.460	2.000	0.161	1.111
ID98377	98377	45	31.095	0.000	33.000	0	94	94	2	1	-10921639	143.571	142	119	173	3015	16.333	4.800	0.154	2.345
ID98376	98376	29	35.522	30.197	20.914	0	94	94	2	1	-10921639	125.143	132	81	173	2628	24.892	7.600	0.123	1.103
ID98379	98379	40	73.033	16.000	33.000	0	94	94	2	1	-10921639	214.714	209	143	255	4509	42.429	4.800	0.209	1.752
ID98378	98378	42	59.328	7.000	33.000	0	94	94	2	1	-10921639	170.286	163	85	229	3576	43.757	4.800	0.174	1.152
ID98380	98380	44	45.647	25.000	33.000	0	94	94	2	1	-10921639	129.429	137	95	158	2718	19.392	4.800	0.267	2.816
ID98353	98353	28	56.769	13.367	15.766	0	95	95	2	1	-10921639	155.667	147	91	224	3269	34.773	4.800	0.171	1.307
ID98352	98352	38	72.450	28.336	8.558	0	95	95	2	1	-10921639	182.238	183	127	255	3827	42.326	2.000	0.173	1.272
ID98355	98355	29	46.130	30.372	21.580	0	95	95	2	1	-10921639	123.143	122	71	173	2586	29.754	2.000	0.178	1.250
ID98354	98354	43	74.669	21.725	19.818	0	95	95	2	1	-10921639	178.762	178	107	255	3754	45.443	4.800	0.201	1.319
ID98357	98357	None	63.132	10.000	33.000	0	95	95	2	1	-10921639	210.952	209	153	255	4430	36.544	4.800	0.203	1.944
ID98356	98356	45	27.026	0.000	30.000	0	95	95	2	1	-10921639	93.714	91	66	142	1968	22.621	6.205	0.139	1.012
ID98359	98359	None	35.513	23.000	33.000	0	95	95	2	1	-10921639	109.857	117	71	147	2307	22.497	4.800	0.184	1.519
ID98358	98358	40	74.260	16.000	33.000	0	95	95	2	1	-10921639	168.952	163	71	255	3548	60.037	2.000	0.216	0.998
ID98360	98360	44	43.888	26.000	33.000	0	95	95	2	1	-10921639	120.333	127	81	158	2527	22.039	4.800	0.243	2.138
ID98351	98351	25	29.592	16.048	9.000	0	95	95	2	1	-10921639	136.762	137	102	168	2872	18.144	6.349	0.105	1.427
ID98350	98350	15	35.047	23.939	8.054	0	95	95	2	1	-10921639	172.286	168	112	219	3618	22.736	6.387	0.088	1.224
ID98385	98385	43	74.455	21.234	19.964	0	96	96	2	1	-10921639	189.810	188	127	255	3986	39.555	4.800	0.196	1.575
ID98384	98384	28	54.214	13.606	15.748	0	96	96	2	1	-10921639	162.381	158	117	224	3410	31.630	2.000	0.157	1.394
ID98387	98387	48	82.927	13.000	33.000	0	96	96	2	1	-10921639	213.476	224	137	255	4483	43.363	4.800	0.241	1.910
ID98386	98386	45	31.362	0.000	30.000	0	96	96	2	1	-10921639	86.810	76	62	122	1823	20.595	6.353	0.177	1.267
ID98389	98389	None	30.554	29.000	33.000	0	96	96	2	1	-10921639	85.238	81	40	122	1790	24.191	4.800	0.186	1.106
ID98388	98388	44	63.224	25.000	33.000	0	96	96	2	1	-10921639	127.095	122	85	173	2669	28.144	4.800	0.298	2.075
ID98381	98381	25	60.890	16.043	9.052	0	96	96	2	1	-10921639	147.524	137	91	224	3098	34.162	2.000	0.176	1.294
ID98383	98383	38	66.468	27.901	8.774	0	96	96	2	1	-10921639	182.286	204	96	255	3828	43.401	2.000	0.173	1.236
ID98382	98382	15	43.263	23.139	8.580	0	96	96	2	1	-10921639	178.333	173	132	224	3745	29.583	4.800	0.119	1.281
ID98401	98401	38	41.349	28.211	9.195	0	97	97	2	1	-10921639	173.667	178	122	229	3647	24.770	4.800	0.106	1.347
ID98400	98400	25	50.636	15.966	8.881	0	97	97	2	1	-10921639	146.762	147	107	193	3082	26.032	4.800	0.167	1.615
ID98403	98403	43	78.832	21.361	19.878	0	97	97	2	1	-10921639	187.667	178	117	255	3941	48.020	4.800	0.210	1.354
ID98402	98402	28	46.220	13.692	15.721	0	97	97	2	1	-10921639	157.238	163	112	214	3302	28.790	2.000	0.139	1.336
ID98405	98405	45	29.220	0.000	30.000	0	97	97	2	1	-10921639	84.286	86	56	112	1770	17.794	2.000	0.174	1.403
ID98404	98404	29	40.294	31.123	21.367	0	97	97	2	1	-10921639	110.810	102	81	193	2327	23.428	4.800	0.145	1.200
ID98407	98407	40	77.116	15.000	33.000	0	97	97	2	1	-10921639	207.143	204	114	255	4350	51.498	6.251	0.203	1.355
ID98406	98406	48	74.313	12.000	33.000	0	97	97	2	1	-10921639	228.190	249	171	255	4792	32.634	4.800	0.218	2.500
ID98408	98408	44	41.962	25.000	33.000	0	97	97	2	1	-10921639	108.143	112	71	142	2271	23.061	4.800	0.236	1.789
ID98399	98399	15	36.558	23.102	8.539	0	97	97	2	1	-10921639	168.381	168	127	209	3536	27.090	4.800	0.087	0.998
ID98398	98398	46	34.157	25.728	7.270	0	97	97	2	1	-10921639	171.524	178	107	224	3602	31.923	7.600	0.092	0.902
ID98435	98435	25	52.126	16.030	9.006	0	98	98	2	1	-10921639	149.810	142	96	214	3146	30.494	2.000	0.156	1.325
ID98434	98434	46	39.840	24.369	7.375	0	98	98	2	1	-10921639	168.571	178	96	224	3540	37.584	6.296	0.090	0.742
ID98437	98437	28	40.572	14.627	15.173	0	98	98	2	1	-10921639	152.619	153	107	209	3205	28.486	7.600	0.104	1.006
ID98436	98436	38	47.511	28.425	9.967	0	98	98	2	1	-10921639	177.857	178	117	224	3735	28.027	2.000	0.116	1.324
ID98439	98439	29	37.643	31.328	21.199	0	98	98	2	1	-10921639	119.714	117	86	168	2514	25.966	3.200	0.148	1.191
ID98438	98438	43	85.311	21.042	20.038	0	98	98	2	1	-10921639	187.524	193	127	255	3938	46.143	2.000	0.221	1.473
ID98441	98441	40	84.299	14.000	33.000	0	98	98	2	1	-10921639	210.000	204	152	255	4410	41.421	6.348	0.244	1.988
ID98440	98440	47	39.327	30.057	22.943	0	98	98	2	1	-10921639	110.238	107	71	168	2315	28.263	4.800	0.150	1.017
ID98442	98442	None	35.278	29.000	33.000	0	98	98	2	1	-10921639	75.381	76	40	127	1583	21.416	6.323	0.271	1.502
ID98433	98433	None	30.470	26.000	33.000	0	99	99	2	1	-10921639	65.857	66	33	91	1383	17.920	2.000	0.265	1.538
ID98432	98432	40	92.417	14.000	33.000	0	99	99	2	1	-10921639	223.762	224	152	255	4699	33.480	4.800	0.285	2.964
ID98425	98425	46	49.817	24.033	7.794	0	99	99	2	1	-10921639	181.762	173	127	244	3817	32.269	7.600	0.109	1.103
ID98427	98427	38	37.513	28.834	10.428	0	99	99	2	1	-10921639	154.238	163	96	209	3239	31.524	3.200	0.102	0.903
ID98426	98426	25	54.473	16.107	8.794	0	99	99	2	1	-10921639	149.429	153	96	219	3138	31.970	2.000	0.158	1.278
ID98429	98429	43	74.943	20.910	20.072	0	99	99	2	1	-10921639	168.762	153	91	244	3544	41.700	2.000	0.194	1.317
ID98428	98428	28	46.898	13.657	15.410	0	99	99	2	1	-10921639	162.952	158	117	224	3422	28.699	3.200	0.149	1.473
ID98431	98431	47	34.368	28.940	23.744	0	99	99	2	1	-10921639	85.476	81	35	137	1795	29.417	7.600	0.144	0.732
ID98430	98430	29	30.122	31.295	20.993	0	99	99	2	1	-10921639	98.762	102	56	147	2074	22.647	6.401	0.111	0.871
ID98391	98391	25	56.583	16.212	8.981	0	100	100	2	1	-10921639	155.048	147	96	229	3256	36.226	2.000	0.151	1.126
ID98390	98390	46	53.827	23.769	8.033	0	100	100	2	1	-10921639	188.714	188	132	229	3963	26.642	4.800	0.134	1.676
ID98393	98393	28	42.850	14.077	15.512	0	100	100	2	1	-10921639	156.190	153	96	204	3280	30.171	2.000	0.124	1.140
ID98392	98392	38	45.143	29.100	10.224	0	100	100	2	1	-10921639	159.381	158	112	219	3347	31.301	3.200	0.109	1.005
ID98395	98395	29	39.598	31.520	21.305	0	100	100	2	1	-10921639	102.762	107	45	158	2158	31.548	2.000	0.162	0.910
ID98394	98394	43	81.315	20.874	20.102	0	100	100	2	1	-10921639	178.286	173	91	255	3744	45.974	2.000	0.203	1.310
ID98397	98397	40	90.029	15.000	33.000	0	100	100	2	1	-10921639	231.286	255	157	255	4857	32.841	4.800	0.292	3.186
ID98396	98396	47	30.806	29.253	24.189	0	100	100	2	1	-10921639	93.476	96	66	137	1963	21.821	7.600	0.130	0.987
ID98417	98417	40	80.959	16.000	33.000	0	101	101	2	1	-10921639	209.143	224	127	255	4392	49.322	4.800	0.231	1.593
ID98416	98416	47	29.314	29.567	24.412	0	101	101	2	1	-10921639	87.762	91	40	132	1843	24.783	2.000	0.103	0.661
ID98409	98409	49	43.511	28.589	6.684	0	101	101	2	1	-10921639	153.048	158	76	209	3214	40.755	3.200	0.114	0.772
ID98411	98411	25	57.668	16.015	8.986	0	101	101	2	1	-10921639	150.905	147	102	224	3169	32.400	2.000	0.163	1.305
ID98410	98410	46	36.559	23.752	7.825	0	101	101	2	1	-10921639	177.905	178	153	214	3736	19.401	2.000	0.088	1.488
ID98413	98413	28	55.825	14.559	15.236	0	101	101	2	1	-10921639	178.333	178	132	224	3745	30.947	4.800	0.164	1.620
ID98412	98412	38	37.849	29.268	10.199	0	101	101	2	1	-10921639	157.619	163	117	214	3310	27.182	4.800	0.094	0.997
ID98415	98415	29	37.779	31.647	20.568	0	101	101	2	1	-10921639	102.190	107	56	163	2146	31.088	2.000	0.140	0.806
ID98414	98414	43	87.214	20.749	20.126	0	101	101	2	1	-10921639	199.476	198	122	255	4189	47.219	2.000	0.224	1.547
ID98419	98419	46	27.402	23.768	7.932	0	102	102	2	1	-10921639	163.524	163	127	209	3434	18.324	2.000	0.061	1.021
ID98418	98418	49	37.874	28.628	6.550	0	102	102	2	1	-10921639	146.238	147	76	204	3071	35.357	2.000	0.087	0.660
ID98421	98421	38	38.630	29.262	10.606	0	102	102	2	1	-10921639	163.571	163	107	224	3435	28.970	3.200	0.092	0.951
ID98420	98420	25	52.131	16.229	9.283	0	102	102	2	1	-10921639	154.524	163	96	224	3245	33.596	2.000	0.160	1.272
ID98423	98423	29	41.412	31.668	21.246	0	102	102	2	1	-10921639	122.238	117	71	158	2567	26.440	4.800	0.173	1.361
ID98422	98422	43	69.949	20.695	20.124	0	102	102	2	1	-10921639	186.524	183	122	255	3917	43.069	2.000	0.157	1.178
ID98424	98424	40	83.096	13.000	33.000	0	102	102	2	1	-10921639	230.095	244	191	255	4832	25.193	4.800	0.269	3.876
ID98465	98465	38	30.760	29.300	11.458	0	103	103	2	1	-10921639	149.619	147	112	183	3142	19.572	4.800	0.096	1.339
ID98464	98464	25	45.565	15.747	9.158	0	103	103	2	1	-10921639	152.524	153	96	204	3203	27.676	4.800	0.149	1.426
ID98467	98467	43	50.139	20.649	20.465	0	103	103	2	1	-10921639	169.333	168	112	224	3556	30.391	2.000	0.123	1.220
ID98466	98466	28	38.120	13.499	15.532	0	103	103	2	1	-10921639	139.429	137	86	198	2928	33.572	4.800	0.112	0.837
ID98468	98468	40	83.980	13.000	33.000	0	103	103	2	1	-10921639	219.190	239	152	255	4603	37.041	6.315	0.246	2.334
ID98463	98463	46	36.748	23.500	8.122	0	103	103	2	1	-10921639	171.238	168	127	219	3596	24.605	2.000	0.084	1.074
ID98462	98462	49	30.425	28.517	6.295	0	103	103	2	1	-10921639	126.619	127	76	173	2659	33.844	2.000	0.094	0.641
ID98449	98449	50	69.486	9.000	33.000	0	104	104	2	1	-10921639	183.619	188	128	255	3856	37.492	4.800	0.201	1.642
ID98448	98448	43	46.544	20.018	20.800	0	104	104	2	1	-10921639	163.476	168	107	214	3433	30.108	4.800	0.135	1.291
ID98450	98450	40	91.264	14.000	33.000	0	104	104	2	1	-10921639	193.524	178	100	255	4064	51.544	4.800	0.275	1.620
ID98443	98443	49	32.470	28.709	6.391	0	104	104	2	1	-10921639	119.952	117	71	188	2519	33.061	2.000	0.092	0.614
ID98445	98445	25	52.739	15.930	9.162	0	104	104	2	1	-10921639	161.381	158	107	224	3389	30.672	4.800	0.159	1.443
ID98444	98444	46	39.242	23.005	7.907	0	104	104	2	1	-10921639	161.571	163	112	209	3393	24.289	2.000	0.099	1.202
ID98447	98447	28	30.218	15.327	15.832	0	104	104	2	1	-10921639	151.048	147	112	188	3172	22.373	6.352	0.092	1.142
ID98446	98446	38	27.020	28.750	12.051	0	104	104	2	1	-10921639	139.762	142	86	173	2935	24.041	4.800	0.094	1.003
ID98469	98469	25	32.742	16.116	9.225	0	105	105	2	1	-10921639	140.095	137	96	183	2942	25.882	2.000	0.101	0.997
ID98471	98471	38	39.576	29.068	12.360	0	105	105	2	1	-10921639	144.810	147	96	193	3041	24.264	4.800	0.131	1.378
ID98470	98470	46	30.396	20.481	9.244	0	105	105	2	1	-10921639	157.048	163	112	209	3298	25.135	2.000	0.077	0.898
ID98473	98473	43	51.559	20.827	20.122	0	105	105	2	1	-10921639	165.190	163	96	219	3469	36.059	2.000	0.120	0.979
ID98472	98472	28	36.697	15.129	16.660	0	105	105	2	1	-10921639	151.095	153	102	193	3173	25.577	2.000	0.113	1.197
ID98475	98475	40	87.536	13.000	33.000	0	105	105	2	1	-10921639	215.143	219	157	255	4518	39.646	4.800	0.269	2.302
ID98474	98474	50	56.316	7.000	33.000	0	105	105	2	1	-10921639	148.429	132	100	224	3117	40.942	2.000	0.180	1.107
ID98456	98456	40	95.507	12.000	33.000	0	106	106	2	1	-10921639	204.095	219	123	255	4286	48.188	4.800	0.285	1.877
ID98451	98451	25	34.883	16.229	9.121	0	106	106	2	1	-10921639	136.714	132	91	183	2871	25.572	2.000	0.117	1.123
ID98453	98453	28	29.710	15.539	16.307	0	106	106	2	1	-10921639	154.476	153	127	193	3244	21.063	2.000	0.079	1.080
ID98452	98452	46	30.191	22.873	9.043	0	106	106	2	1	-10921639	162.000	168	132	188	3402	16.912	4.800	0.090	1.583
ID98455	98455	50	44.653	7.000	33.000	0	106	106	2	1	-10921639	141.762	147	90	214	2977	40.699	6.348	0.168	1.002
ID98454	98454	43	40.400	20.876	20.262	0	106	106	2	1	-10921639	159.333	168	107	204	3346	29.417	4.800	0.109	1.069
ID98457	98457	25	35.668	16.144	9.670	0	107	107	2	1	-10921639	146.238	147	102	183	3071	23.529	2.000	0.111	1.244
ID98459	98459	43	29.139	20.206	20.417	0	107	107	2	1	-10921639	146.714	147	112	178	3081	18.183	2.000	0.082	1.225
ID98458	98458	28	28.767	14.946	17.660	0	107	107	2	1	-10921639	142.238	147	107	183	2987	22.610	3.200	0.095	1.093
ID98461	98461	40	78.851	13.000	33.000	0	107	107	2	1	-10921639	177.476	188	112	255	3727	44.653	4.800	0.240	1.540
ID98460	98460	50	44.618	6.000	33.000	0	107	107	2	1	-10921639	118.476	122	71	173	2488	34.470	2.000	0.157	0.932
ID98481	98481	40	76.987	12.000	33.000	0	108	108	2	1	-10921639	179.476	188	119	255	3769	35.827	4.800	0.250	2.006
ID98480	98480	50	36.335	7.000	33.000	0	108	108	2	1	-10921639	128.000	137	90	163	2688	23.173	4.800	0.161	1.535
ID98482	98482	None	32.172	25.000	33.000	0	108	108	2	1	-10921639	51.095	51	23	107	1073	24.940	2.000	0.255	0.833
ID98477	98477	25	36.545	16.262	9.483	0	108	108	2	1	-10921639	138.286	132	102	188	2904	27.388	4.800	0.119	1.078
ID98476	98476	None	27.311	24.164	6.856	0	108	108	2	1	-10921639	147.667	147	112	193	3101	19.589	6.369	0.080	1.119
ID98479	98479	43	37.564	20.813	20.337	0	108	108	2	1	-10921639	152.762	153	96	209	3208	26.123	2.000	0.091	0.975
ID98478	98478	28	31.138	13.927	15.821	0	108	108	2	1	-10921639	139.476	147	102	173	2929	19.096	4.800	0.109	1.432
ID98496	98496	None	42.999	17.000	33.000	0	109	109	2	1	-10921639	108.095	117	52	173	2270	37.628	3.200	0.172	0.842
ID98495	98495	40	66.106	11.000	33.000	0	109	109	2	1	-10921639	184.476	198	133	219	3874	27.818	4.800	0.243	2.589
ID98494	98494	25	37.131	16.193	10.136	0	109	109	2	1	-10921639	142.048	137	96	193	2983	25.858	2.000	0.108	1.068
ID98488	98488	None	31.546	20.000	33.000	0	110	110	2	1	-10921639	69.333	66	33	132	1456	25.360	2.000	0.143	0.684
ID98487	98487	40	51.504	12.000	33.000	0	110	110	2	1	-10921639	153.333	163	109	193	3220	24.975	6.260	0.211	2.141
ID98486	98486	43	33.732	21.000	20.000	0	110	110	2	1	-10921639	138.952	132	107	178	2918	22.339	4.800	0.111	1.242
ID98489	98489	None	30.662	15.696	9.873	0	111	111	2	1	-10921639	139.905	142	117	178	2938	16.604	4.800	0.109	1.654
ID98491	98491	52	48.336	6.000	33.000	0	111	111	2	1	-10921639	120.571	132	80	163	2532	29.318	4.800	0.240	1.593
ID98490	98490	43	33.323	21.095	20.414	0	111	111	2	1	-10921639	134.810	127	102	198	2831	22.587	2.000	0.093	1.018
ID98493	98493	None	31.155	24.000	33.000	0	111	111	2	1	-10921639	49.571	51	19	96	1041	24.720	2.000	0.282	0.882
ID98492	98492	40	55.509	12.000	33.000	0	111	111	2	1	-10921639	133.524	137	71	183	2804	31.078	4.800	0.249	1.714
ID98485	98485	40	44.114	13.000	33.000	0	112	112	2	1	-10921639	110.143	117	66	137	2313	27.621	4.800	0.239	1.541
ID98484	98484	52	35.579	6.000	33.000	0	112	112	2	1	-10921639	106.810	117	66	132	2243	20.344	4.800	0.223	1.913
ID98483	98483	None	33.916	13.093	14.973	0	112	112	2	1	-10921639	122.476	117	81	163	2572	26.204	2.000	0.101	0.855
ID98501	98501	43	33.013	20.947	20.765	0	113	113	2	1	-10921639	125.190	122	86	168	2629	23.693	2.000	0.103	0.988
ID98500	98500	None	31.910	15.268	12.047	0	113	113	2	1	-10921639	142.714	142	91	188	2997	23.096	2.000	0.098	1.100
ID98503	98503	40	43.460	14.000	33.000	0	113	113	2	1	-10921639	97.810	96	52	173	2054	34.397	4.000	0.257	1.162
ID98502	98502	52	43.202	6.000	33.000	0	113	113	2	1	-10921639	118.810	107	86	168	2495	26.559	4.800	0.247	1.772
ID98497	98497	43	36.940	20.965	20.614	0	114	114	2	1	-10921639	128.714	127	86	193	2703	29.454	2.000	0.097	0.775
ID98499	98499	40	36.802	13.000	33.000	0	114	114	2	1	-10921639	88.524	91	52	147	1859	26.210	6.340	0.226	1.247
ID98498	98498	52	53.217	6.000	33.000	0	114	114	2	1	-10921639	109.952	91	80	153	2309	27.861	3.200	0.275	1.705
ID98505	98505	43	47.531	20.651	20.242	0	115	115	2	1	-10921639	140.619	142	91	193	2953	27.706	2.000	0.139	1.241
ID98504	98504	54	27.882	14.545	12.864	0	115	115	2	1	-10921639	141.333	142	107	178	2968	16.995	6.324	0.087	1.334
ID98507	98507	40	40.357	15.000	33.000	0	115	115	2	1	-10921639	79.000	71	33	142	1659	31.931	2.000	0.234	0.938
ID98506	98506	52	49.689	6.000	33.000	0	115	115	2	1	-10921639	104.762	102	71	142	2200	21.927	4.800	0.275	2.059
ID98521	98521	52	28.007	6.000	33.000	0	116	116	2	1	-10921639	84.905	96	52	107	1783	18.414	4.800	0.186	1.445
ID98520	98520	43	68.303	20.577	20.474	0	116	116	2	1	-10921639	152.524	153	102	239	3203	42.546	2.000	0.196	1.176
ID98522	98522	40	49.504	14.000	33.000	0	116	116	2	1	-10921639	94.238	86	52	158	1979	30.945	2.000	0.287	1.358
ID98519	98519	54	34.036	14.137	12.777	0	116	116	2	1	-10921639	132.286	132	102	173	2778	23.467	2.000	0.100	1.026
ID98513	98513	43	76.332	20.306	20.154	0	117	117	2	1	-10921639	175.524	178	122	234	3686	37.251	4.800	0.232	1.774
ID98512	98512	54	36.013	13.585	12.311	0	117	117	2	1	-10921639	138.000	132	107	183	2898	21.012	7.600	0.118	1.387
ID98515	98515	40	29.284	14.000	33.000	0	117	117	2	1	-10921639	80.143	81	52	127	1683	23.299	2.000	0.170	1.000
ID98514	98514	55	39.441	10.000	33.000	0	117	117	2	1	-10921639	100.048	91	71	153	2101	23.404	6.325	0.196	1.399
ID98509	98509	43	78.379	20.610	20.202	0	118	118	2	1	-10921639	168.095	158	112	255	3530	45.285	2.000	0.205	1.261
ID98508	98508	54	31.270	13.512	12.713	0	118	118	2	1	-10921639	130.952	127	96	168	2750	21.655	3.200	0.091	1.005
ID98511	98511	40	42.449	15.000	33.000	0	118	118	2	1	-10921639	75.000	76	30	153	1575	30.435	2.000	0.250	0.984
ID98510	98510	55	32.053	9.000	33.000	0	118	118	2	1	-10921639	83.143	76	57	127	1746	19.658	6.371	0.199	1.405
ID98529	98529	40	53.776	14.000	33.000	0	119	119	2	1	-10921639	89.238	86	42	178	1874	39.972	2.000	0.280	0.978
ID98528	98528	55	27.222	7.000	33.000	0	119	119	2	1	-10921639	68.714	61	42	117	1443	22.089	2.000	0.138	0.754
ID98527	98527	43	70.573	20.425	20.527	0	119	119	2	1	-10921639	154.143	147	86	249	3237	52.714	2.000	0.179	0.890
ID98526	98526	54	28.952	13.262	12.301	0	119	119	2	1	-10921639	119.857	122	76	147	2517	21.724	4.800	0.120	1.179
ID98517	98517	43	90.236	20.392	20.393	0	120	120	2	1	-10921639	181.571	173	117	255	3813	49.406	2.000	0.249	1.463
ID98516	98516	54	36.885	12.406	13.333	0	120	120	2	1	-10921639	116.095	122	61	158	2438	28.069	4.800	0.170	1.204
ID98518	98518	40	42.554	15.000	33.000	0	120	120	2	1	-10921639	75.381	76	33	153	1583	29.039	2.000	0.245	1.023
ID98525	98525	40	39.473	15.000	33.000	0	121	121	2	1	-10921639	76.095	71	48	147	1598	26.574	2.000	0.231	1.076
ID98524	98524	43	83.778	20.539	20.349	0	121	121	2	1	-10921639	168.333	153	102	255	3535	48.373	2.000	0.229	1.295
ID98523	98523	54	48.850	12.825	14.067	0	121	121	2	1	-10921639	128.190	127	81	183	2692	24.128	4.800	0.186	1.667
ID98536	98536	40	44.236	14.000	33.000	0	122	122	2	1	-10921639	83.095	86	48	142	1745	24.894	2.000	0.276	1.442
ID98535	98535	43	80.181	20.571	20.474	0	122	122	2	1	-10921639	165.762	158	102	255	3481	51.069	2.000	0.218	1.160
ID98534	98534	54	45.579	12.018	13.660	0	122	122	2	1	-10921639	117.286	122	76	158	2463	23.839	4.800	0.204	1.668
ID98531	98531	43	84.145	20.539	20.467	0	123	123	2	1	-10921639	168.000	168	91	255	3528	53.454	2.000	0.222	1.141
ID98530	98530	54	33.179	12.255	13.287	0	123	123	2	1	-10921639	99.476	107	51	137	2089	25.039	2.000	0.153	1.056
ID98533	98533	40	47.600	15.000	33.000	0	123	123	2	1	-10921639	78.286	71	35	147	1644	31.626	2.000	0.279	1.079
ID98532	98532	None	27.341	6.000	33.000	0	123	123	2	1	-10921639	62.952	61	35	117	1322	19.456	2.000	0.154	0.864
ID98545	98545	40	44.787	15.000	33.000	0	124	124	2	1	-10921639	79.429	81	37	142	1668	31.638	2.000	0.246	0.991
ID98544	98544	43	83.504	20.469	20.504	0	124	124	2	1	-10921639	162.048	163	81	255	3403	57.096	2.000	0.261	1.174
ID98543	98543	54	33.314	12.350	14.237	0	124	124	2	1	-10921639	108.286	112	66	142	2274	22.845	4.800	0.160	1.305
ID98547	98547	43	79.293	20.102	20.798	0	125	125	2	1	-10921639	163.095	158	96	255	3425	46.067	2.000	0.225	1.300
ID98546	98546	54	30.914	12.805	12.370	0	125	125	2	1	-10921639	104.095	107	51	153	2186	25.462	4.800	0.118	0.865
ID98549	98549	40	36.021	14.000	33.000	0	125	125	2	1	-10921639	78.667	76	42	153	1652	26.363	6.321	0.200	0.995
ID98548	98548	56	31.653	11.000	33.000	0	125	125	2	1	-10921639	81.190	81	42	132	1705	23.383	2.000	0.159	0.955
ID98550	98550	57	39.082	21.000	33.000	0	125	125	2	1	-10921639	55.333	51	19	107	1162	24.840	2.000	0.304	1.039
ID98537	98537	54	27.916	12.167	13.656	0	126	126	2	1	-10921639	93.571	96	45	142	1965	22.734	7.600	0.121	0.887
ID98539	98539	None	28.991	9.000	33.000	0	126	126	2	1	-10921639	83.190	81	52	137	1747	23.060	6.109	0.178	1.089
ID98538	98538	43	67.765	20.495	21.183	0	126	126	2	1	-10921639	154.667	147	96	244	3248	38.571	2.000	0.210	1.391
ID98541	98541	40	58.653	15.000	33.000	0	126	126	2	1	-10921639	97.095	81	48	173	2039	36.955	2.000	0.279	1.147
ID98540	98540	56	29.368	11.000	33.000	0	126	126	2	1	-10921639	89.667	86	57	142	1883	27.995	4.000	0.159	0.878
ID98542	98542	57	40.828	21.000	33.000	0	126	126	2	1	-10921639	72.619	71	51	107	1525	18.840	3.200	0.334	1.928
ID98553	98553	40	60.880	15.000	33.000	0	127	127	2	1	-10921639	96.571	91	48	193	2028	42.487	2.000	0.264	0.949
ID98552	98552	56	47.561	11.000	33.000	0	127	127	2	1	-10921639	101.762	102	57	168	2137	35.091	2.000	0.197	0.956
ID98554	98554	57	39.654	21.000	33.000	0	127	127	2	1	-10921639	62.381	51	33	107	1310	24.200	2.000	0.316	1.236
ID98551	98551	43	68.834	20.843	21.088	0	127	127	2	1	-10921639	141.095	142	86	239	2963	42.353	2.000	0.187	1.049
ID98555	98555	None	34.806	12.324	13.090	0	128	128	2	1	-10921639	92.000	96	45	137	1932	27.408	3.200	0.178	1.013
ID98557	98557	56	42.589	10.000	33.000	0	128	128	2	1	-10921639	101.429	102	61	153	2130	31.937	2.000	0.215	1.124
ID98556	98556	43	52.706	21.208	21.339	0	128	128	2	1	-10921639	124.238	122	86	204	2609	31.114	2.000	0.167	1.142
ID98559	98559	57	31.656	21.000	33.000	0	128	128	2	1	-10921639	58.571	61	28	127	1230	25.079	3.200	0.214	0.824
ID98558	98558	40	63.341	15.000	33.000	0	128	128	2	1	-10921639	119.762	117	62	188	2515	33.207	2.000	0.289	1.619
ID98569	98569	56	59.033	12.000	33.000	0	129	129	2	1	-10921639	127.048	122	62	214	2668	44.981	6.300	0.244	1.108
ID98568	98568	43	35.249	20.967	21.626	0	129	129	2	1	-10921639	102.619	102	56	147	2155	28.539	4.800	0.168	1.032
ID98571	98571	57	28.728	21.000	33.000	0	129	129	2	1	-10921639	62.095	66	33	112	1304	23.826	2.000	0.227	0.964
ID98570	98570	40	74.472	15.000	33.000	0	129	129	2	1	-10921639	131.524	122	76	209	2762	39.661	2.000	0.305	1.549
ID98563	98563	58	29.035	12.644	12.995	0	130	130	2	1	-10921639	87.810	91	51	122	1844	18.867	3.200	0.141	1.148
ID98565	98565	56	45.194	10.000	33.000	0	130	130	2	1	-10921639	97.143	96	52	178	2040	37.143	2.000	0.185	0.818
ID98564	98564	43	45.929	21.237	21.968	0	130	130	2	1	-10921639	105.905	107	66	178	2224	28.151	2.000	0.186	1.181
ID98567	98567	57	33.226	20.000	33.000	0	130	130	2	1	-10921639	70.000	71	48	117	1470	21.811	2.000	0.206	1.097
ID98566	98566	40	79.335	15.000	33.000	0	130	130	2	1	-10921639	140.333	137	90	209	2947	35.352	4.800	0.342	2.023
ID98576	98576	57	38.554	20.000	33.000	0	131	131	2	1	-10921639	81.952	81	37	132	1721	23.627	4.800	0.260	1.431
ID98573	98573	43	36.230	20.625	22.338	0	131	131	2	1	-10921639	109.095	112	45	163	2291	24.544	4.800	0.160	1.225
ID98572	98572	58	34.851	12.701	13.662	0	131	131	2	1	-10921639	91.619	86	56	147	1924	21.651	2.000	0.149	1.096
ID98575	98575	40	52.510	15.000	33.000	0	131	131	2	1	-10921639	118.476	112	76	173	2488	26.540	6.325	0.254	1.808
ID98574	98574	56	47.104	11.000	33.000	0	131	131	2	1	-10921639	101.190	96	57	168	2125	33.719	2.000	0.205	1.020
ID98561	98561	40	71.877	14.000	33.000	0	132	132	2	1	-10921639	128.524	127	62	219	2699	40.690	2.000	0.310	1.496
ID98560	98560	43	43.549	20.019	22.367	0	132	132	2	1	-10921639	115.905	117	71	163	2434	24.127	2.000	0.187	1.512
ID98562	98562	57	34.392	20.000	33.000	0	132	132	2	1	-10921639	94.095	91	56	137	1976	20.047	4.800	0.253	1.898
ID98577	98577	43	35.564	19.826	22.221	0	133	133	2	1	-10921639	115.619	117	76	147	2428	18.946	4.800	0.150	1.592
ID98579	98579	57	27.282	19.000	33.000	0	133	133	2	1	-10921639	87.667	86	56	132	1841	21.357	6.251	0.158	1.118
ID98578	98578	40	60.877	14.000	33.000	0	133	133	2	1	-10921639	123.762	117	62	188	2599	37.844	2.000	0.282	1.438
ID98581	98581	43	36.678	19.830	21.206	0	134	134	2	1	-10921639	123.762	122	102	163	2599	16.958	7.600	0.155	1.961
ID98580	98580	59	28.073	12.042	12.238	0	134	134	2	1	-10921639	77.714	81	40	122	1632	21.105	2.000	0.151	0.968
ID98582	98582	40	42.822	15.000	33.000	0	134	134	2	1	-10921639	108.429	107	76	168	2277	22.732	6.116	0.230	1.781
ID98587	98587	59	28.929	11.939	12.836	0	135	135	2	1	-10921639	82.333	91	45	117	1729	20.338	4.800	0.175	1.207
ID98589	98589	None	39.761	21.720	21.935	0	135	135	2	1	-10921639	118.000	127	61	163	2478	29.122	2.000	0.140	0.993
ID98588	98588	43	39.294	18.947	21.075	0	135	135	2	1	-10921639	128.143	132	96	163	2691	20.190	6.326	0.162	1.771
ID98590	98590	40	32.698	15.000	33.000	0	135	135	2	1	-10921639	90.286	86	62	132	1896	18.202	6.330	0.214	1.749
ID98593	98593	105	28.116	30.950	24.350	0	136	136	2	1	-10921639	67.286	71	35	102	1413	18.561	2.000	0.182	1.116
ID98592	98592	43	34.842	20.145	21.751	0	136	136	2	1	-10921639	117.048	117	66	153	2458	26.383	7.600	0.141	1.095
ID98595	98595	40	27.734	14.000	33.000	0	136	136	2	1	-10921639	80.095	71	48	132	1682	22.678	4.000	0.184	1.096
ID98594	98594	61	27.902	11.000	33.000	0	136	136	2	1	-10921639	74.095	71	42	132	1556	23.039	2.000	0.164	0.905
ID98591	98591	59	27.951	13.186	13.819	0	136	136	2	1	-10921639	98.905	102	56	127	2077	20.092	4.800	0.168	1.413
ID98585	98585	105	28.081	30.034	24.081	0	137	137	2	1	-10921639	64.905	66	30	102	1363	18.854	2.000	0.187	1.087
ID98584	98584	43	32.621	22.312	21.988	0	137	137	2	1	-10921639	110.714	112	61	147	2325	23.772	4.800	0.156	1.254
ID98586	98586	61	29.037	11.000	33.000	0	137	137	2	1	-10921639	71.476	66	42	122	1501	20.034	2.000	0.186	1.121
ID98583	98583	59	38.652	12.611	13.040	0	137	137	2	1	-10921639	97.429	96	56	137	2046	22.877	2.000	0.178	1.288
ID98632	98632	60	30.498	18.000	33.000	0	138	138	2	1	-10921639	60.381	56	28	112	1268	25.839	2.000	0.240	0.905
ID98631	98631	43	40.492	21.638	22.298	0	138	138	2	1	-10921639	116.381	117	66	168	2444	29.044	2.000	0.159	1.097
ID98630	98630	59	29.939	13.976	12.669	0	138	138	2	1	-10921639	103.429	102	81	142	2172	16.863	4.800	0.141	1.512
ID98597	98597	43	37.164	20.738	21.627	0	139	139	2	1	-10921639	113.714	117	71	158	2388	23.921	4.800	0.185	1.485
ID98596	98596	None	28.164	20.966	9.758	0	139	139	2	1	-10921639	102.286	102	76	153	2148	20.105	2.000	0.100	0.923
ID98599	98599	60	33.460	17.000	33.000	0	139	139	2	1	-10921639	82.810	86	48	127	1739	21.899	6.039	0.243	1.479
ID98598	98598	61	36.672	12.000	33.000	0	139	139	2	1	-10921639	75.095	71	42	153	1577	30.000	2.000	0.171	0.732
ID98608	98608	60	34.577	16.000	33.000	0	140	140	2	1	-10921639	73.857	76	42	122	1551	21.096	2.000	0.254	1.416
ID98605	98605	59	32.269	11.379	13.209	0	140	140	2	1	-10921639	84.762	91	45	137	1780	25.203	2.000	0.171	0.983
ID98607	98607	61	30.226	12.000	33.000	0	140	140	2	1	-10921639	71.762	71	42	112	1507	21.806	2.000	0.201	1.103
ID98606	98606	62	29.056	18.259	19.378	0	140	140	2	1	-10921639	112.905	112	81	147	2371	19.677	6.041	0.122	1.250
ID98601	98601	62	30.519	18.527	20.004	0	141	141	2	1	-10921639	109.048	112	81	137	2290	14.593	4.800	0.147	1.913
ID98600	98600	59	30.240	11.898	13.144	0	141	141	2	1	-10921639	89.381	91	56	117	1877	18.277	7.600	0.179	1.487
ID98603	98603	61	32.924	11.000	33.000	0	141	141	2	1	-10921639	68.762	61	37	132	1444	25.371	2.000	0.192	0.875
ID98602	98602	63	39.957	29.914	19.630	0	141	141	2	1	-10921639	97.476	102	35	132	2047	29.197	4.800	0.216	1.188
ID98604	98604	60	37.333	16.000	33.000	0	141	141	2	1	-10921639	76.286	71	33	117	1602	22.637	4.800	0.286	1.499
ID98609	98609	63	27.929	29.782	19.249	0	142	142	2	1	-10921639	85.619	91	40	112	1798	22.620	4.800	0.168	1.090
ID98611	98611	61	36.867	12.000	33.000	0	142	142	2	1	-10921639	84.714	76	52	142	1779	28.371	4.800	0.249	1.189
ID98610	98610	62	36.747	20.203	22.307	0	142	142	2	1	-10921639	102.000	102	66	142	2142	20.285	4.800	0.209	1.741
ID98612	98612	60	38.187	15.000	33.000	0	142	142	2	1	-10921639	80.905	81	48	142	1699	26.739	2.000	0.269	1.284
ID98619	98619	None	28.555	11.638	13.042	0	143	143	2	1	-10921639	89.476	86	61	127	1879	17.102	4.800	0.173	1.547
ID98621	98621	62	28.116	19.541	22.357	0	143	143	2	1	-10921639	92.905	96	61	122	1951	18.926	4.800	0.158	1.337
ID98620	98620	63	28.096	29.922	20.022	0	143	143	2	1	-10921639	89.905	91	51	122	1888	19.598	4.800	0.176	1.374
ID98623	98623	60	44.821	15.000	33.000	0	143	143	2	1	-10921639	81.381	81	48	132	1709	25.139	2.000	0.292	1.464
ID98622	98622	None	27.528	27.078	21.930	0	143	143	2	1	-10921639	88.429	91	30	117	1857	23.718	2.000	0.155	1.003
ID98613	98613	63	34.421	30.880	20.122	0	144	144	2	1	-10921639	83.524	91	30	122	1754	24.324	4.800	0.206	1.172
ID98614	98614	60	65.849	15.000	33.000	0	144	144	2	1	-10921639	89.619	91	33	188	1882	40.079	2.000	0.337	1.128
ID98624	98624	60	61.567	15.000	33.000	0	145	145	2	1	-10921639	86.667	91	42	178	1820	35.645	2.000	0.344	1.245
ID98617	98617	None	28.806	27.615	23.427	0	146	146	2	1	-10921639	75.952	81	40	112	1595	18.032	4.800	0.188	1.332
ID98616	98616	64	30.310	18.937	20.854	0	146	146	2	1	-10921639	95.286	96	61	122	2001	17.895	4.800	0.190	1.697
ID98618	98618	60	56.256	15.000	33.000	0	146	146	2	1	-10921639	82.429	76	45	168	1731	33.125	2.000	0.306	1.166
ID98615	98615	None	30.279	25.184	6.730	0	146	146	2	1	-10921639	90.333	91	61	122	1897	16.758	4.800	0.157	1.461
ID98633	98633	64	27.875	18.515	21.507	0	147	147	2	1	-10921639	82.238	81	20	117	1727	24.867	3.200	0.164	0.929
ID98635	98635	60	45.328	15.000	33.000	0	147	147	2	1	-10921639	77.810	81	37	132	1634	30.696	2.000	0.263	1.055
ID98634	98634	65	29.355	10.000	33.000	0	147	147	2	1	-10921639	70.714	71	37	107	1485	18.323	2.000	0.208	1.331
ID98636	98636	None	27.613	20.000	33.000	0	147	147	2	1	-10921639	50.762	51	14	96	1066	22.432	2.000	0.237	0.867
ID98625	98625	None	31.634	10.935	12.949	0	148	148	2	1	-10921639	82.857	86	51	122	1740	19.655	4.800	0.195	1.375
ID98627	98627	None	35.994	27.503	23.868	0	148	148	2	1	-10921639	68.048	66	30	117	1429	24.622	4.800	0.276	1.197
ID98626	98626	64	29.921	18.450	21.075	0	148	148	2	1	-10921639	99.667	107	66	127	2093	18.309	4.800	0.177	1.640
ID98629	98629	60	41.085	16.000	33.000	0	148	148	2	1	-10921639	72.524	66	28	153	1523	31.003	4.800	0.247	0.928
ID98628	98628	65	30.655	11.000	33.000	0	148	148	2	1	-10921639	73.048	71	48	122	1534	19.520	4.800	0.192	1.206
ID98641	98641	64	32.745	16.779	20.540	0	149	149	2	1	-10921639	86.524	86	40	137	1817	24.987	2.000	0.174	1.024
ID98643	98643	60	39.771	15.000	33.000	0	149	149	2	1	-10921639	73.762	71	37	142	1549	28.534	2.000	0.196	0.847
ID98642	98642	65	42.537	10.000	33.000	0	149	149	2	1	-10921639	83.952	81	48	158	1763	27.545	2.000	0.252	1.228
ID98645	98645	None	31.987	27.213	24.447	0	150	150	2	1	-10921639	71.000	71	45	112	1491	17.003	2.000	0.218	1.497
ID98644	98644	64	28.239	16.578	20.392	0	150	150	2	1	-10921639	95.143	91	66	132	1998	14.503	4.800	0.158	1.790
ID98647	98647	60	35.090	15.000	33.000	0	150	150	2	1	-10921639	72.286	71	37	122	1518	24.856	2.000	0.251	1.168
ID98646	98646	65	30.450	11.000	33.000	0	150	150	2	1	-10921639	73.714	71	37	117	1548	23.115	2.000	0.220	1.151
ID98640	98640	60	30.876	15.000	33.000	0	151	151	2	1	-10921639	68.905	66	28	117	1447	26.193	2.000	0.198	0.869
ID98637	98637	None	27.717	32.042	19.300	0	151	151	2	1	-10921639	54.667	56	30	96	1148	17.679	2.000	0.212	1.081
ID98639	98639	65	40.591	11.000	33.000	0	151	151	2	1	-10921639	77.476	81	37	158	1627	29.986	2.000	0.203	0.873
ID98638	98638	64	38.661	17.249	20.444	0	151	151	2	1	-10921639	105.905	112	66	142	2224	20.576	4.800	0.203	1.740
ID98649	98649	65	51.909	13.000	33.000	0	152	152	2	1	-10921639	90.571	91	42	178	1902	36.500	2.000	0.291	1.120
ID98648	98648	64	42.251	18.187	21.165	0	152	152	2	1	-10921639	112.476	112	81	147	2362	19.590	4.800	0.209	1.986
ID98657	98657	65	49.306	13.000	33.000	0	153	153	2	1	-10921639	107.476	112	66	163	2257	31.576	4.800	0.283	1.500
ID98656	98656	None	27.393	23.983	8.781	0	153	153	2	1	-10921639	91.857	91	66	127	1929	16.856	3.200	0.116	1.134
ID98658	98658	66	40.165	19.000	33.000	0	153	153	2	1	-10921639	77.143	76	40	122	1620	21.763	4.800	0.301	1.639
ID98659	98659	67	32.879	15.892	8.175	0	154	154	2	1	-10921639	99.619	102	56	137	2092	23.001	4.800	0.156	1.166
ID98661	98661	64	28.786	19.587	21.827	0	154	154	2	1	-10921639	95.714	96	51	127	2010	20.251	4.800	0.150	1.236
ID98660	98660	None	30.265	29.837	13.878	0	154	154	2	1	-10921639	77.000	81	40	122	1617	23.199	2.000	0.173	0.977
ID98663	98663	66	34.151	19.000	33.000	0	154	154	2	1	-10921639	71.857	76	42	122	1509	24.040	2.000	0.262	1.239
ID98662	98662	65	66.236	14.000	33.000	0	154	154	2	1	-10921639	113.810	122	52	198	2390	43.968	2.000	0.295	1.179
ID98681	98681	66	48.739	19.000	33.000	0	155	155	2	1	-10921639	70.857	66	19	168	1488	37.216	2.000	0.287	0.850
ID98680	98680	65	49.732	14.000	33.000	0	155	155	2	1	-10921639	97.571	91	48	163	2049	31.579	2.000	0.253	1.249
ID98677	98677	67	49.007	15.833	8.203	0	155	155	2	1	-10921639	109.333	107	66	173	2296	28.311	2.000	0.199	1.283
ID98676	98676	None	27.595	24.108	7.106	0	155	155	2	1	-10921639	98.905	102	61	137	2077	19.511	4.800	0.133	1.193
ID98679	98679	68	31.228	11.000	33.000	0	155	155	2	1	-10921639	88.762	91	62	132	1864	21.803	6.352	0.161	1.131
ID98678	98678	64	29.447	19.990	21.024	0	155	155	2	1	-10921639	95.286	91	66	127	2001	17.908	2.000	0.137	1.280
ID98651	98651	64	38.669	20.497	21.084	0	156	156	2	1	-10921639	108.143	112	71	153	2271	22.628	6.268	0.175	1.426
ID98650	98650	67	49.220	15.675	8.522	0	156	156	2	1	-10921639	116.381	107	71	178	2444	29.376	4.800	0.185	1.236
ID98653	98653	68	33.666	10.000	33.000	0	156	156	2	1	-10921639	90.714	86	66	163	1905	22.654	4.800	0.175	1.195
ID98652	98652	69	27.268	0.000	33.000	0	156	156	2	1	-10921639	60.381	56	37	117	1268	23.779	2.000	0.193	0.822
ID98655	98655	66	67.275	20.000	33.000	0	156	156	2	1	-10921639	83.476	86	28	183	1753	48.792	2.000	0.379	0.941
ID98654	98654	65	56.531	15.000	33.000	0	156	156	2	1	-10921639	99.048	96	42	198	2080	44.647	2.000	0.250	0.887
ID98665	98665	None	29.055	26.156	12.280	0	157	157	2	1	-10921639	110.571	107	76	142	2322	17.098	4.800	0.120	1.385
ID98664	98664	67	61.418	15.514	8.648	0	157	157	2	1	-10921639	127.048	117	71	204	2668	40.195	2.000	0.199	1.051
ID98667	98667	68	31.495	10.000	33.000	0	157	157	2	1	-10921639	92.571	86	57	142	1944	22.295	6.222	0.182	1.281
ID98666	98666	69	32.206	0.000	33.000	0	157	157	2	1	-10921639	75.000	66	48	107	1575	21.014	3.200	0.247	1.413
ID98669	98669	66	70.157	19.000	33.000	0	157	157	2	1	-10921639	107.714	102	48	198	2262	49.360	2.000	0.338	1.103
ID98668	98668	65	62.780	16.000	33.000	0	157	157	2	1	-10921639	107.810	102	37	224	2264	56.880	2.000	0.239	0.730
ID98683	98683	None	28.978	15.579	22.570	0	158	158	2	1	-10921639	68.571	61	25	132	1440	25.576	2.000	0.145	0.680
ID98682	98682	67	73.885	15.764	8.764	0	158	158	2	1	-10921639	145.333	132	102	209	3052	35.000	4.800	0.267	1.752
ID98685	98685	68	27.210	10.000	33.000	0	158	158	2	1	-10921639	87.571	91	57	132	1839	21.320	2.000	0.144	1.035
ID98684	98684	69	36.357	0.000	33.000	0	158	158	2	1	-10921639	76.381	71	48	147	1604	22.580	4.800	0.235	1.289
ID98687	98687	66	57.969	19.000	33.000	0	158	158	2	1	-10921639	105.000	107	52	183	2205	40.623	6.087	0.311	1.225
ID98686	98686	65	69.149	15.000	33.000	0	158	158	2	1	-10921639	112.524	112	48	239	2363	53.001	2.000	0.265	0.891
ID98673	98673	68	27.858	9.000	33.000	0	159	159	2	1	-10921639	81.143	76	57	132	1704	22.386	2.000	0.152	0.957
ID98672	98672	69	41.656	0.000	33.000	0	159	159	2	1	-10921639	96.571	107	52	158	2028	27.833	6.065	0.240	1.343
ID98675	98675	66	77.484	20.000	33.000	0	159	159	2	1	-10921639	112.286	122	52	214	2358	49.934	2.000	0.350	1.166
ID98674	98674	65	61.251	16.000	33.000	0	159	159	2	1	-10921639	110.095	112	37	224	2312	50.641	2.000	0.240	0.842
ID98671	98671	None	28.222	10.078	12.956	0	159	159	2	1	-10921639	78.667	86	40	112	1652	19.208	4.800	0.172	1.203
ID98670	98670	67	67.756	15.510	8.440	0	159	159	2	1	-10921639	129.810	132	66	209	2726	41.212	2.000	0.256	1.284
ID98689	98689	71	37.997	26.203	12.812	0	160	160	2	1	-10921639	120.000	112	86	193	2520	24.282	2.000	0.116	1.027
ID98688	98688	67	60.438	15.468	9.061	0	160	160	2	1	-10921639	128.000	122	81	188	2688	35.681	4.800	0.244	1.408
ID98691	98691	69	39.099	0.000	32.000	0	160	160	2	1	-10921639	104.524	102	62	153	2195	28.181	6.255	0.229	1.380
ID98690	98690	72	28.317	33.219	17.964	0	160	160	2	1	-10921639	81.143	81	35	132	1704	21.650	6.405	0.144	0.941
ID98693	98693	66	102.302	20.000	33.000	0	160	160	2	1	-10921639	157.429	183	76	244	3306	49.751	4.800	0.413	1.850
ID98692	98692	65	50.901	15.000	33.000	0	160	160	2	1	-10921639	116.143	117	57	188	2439	41.437	2.000	0.191	0.898
ID98705	98705	67	76.387	15.183	8.873	0	161	161	2	1	-10921639	134.524	122	76	219	2825	41.311	2.000	0.268	1.376
ID98707	98707	None	27.813	21.303	14.180	0	161	161	2	1	-10921639	113.905	117	81	158	2392	20.045	2.000	0.094	0.980
ID98706	98706	71	34.583	26.183	12.916	0	161	161	2	1	-10921639	118.762	117	81	168	2494	22.508	3.200	0.127	1.187
ID98709	98709	65	39.322	16.000	33.000	0	161	161	2	1	-10921639	139.810	147	100	204	2936	30.898	6.330	0.144	1.139
ID98708	98708	72	30.182	34.030	18.066	0	161	161	2	1	-10921639	76.238	81	40	112	1601	20.310	4.800	0.195	1.223
ID98710	98710	66	80.620	21.000	33.000	0	161	161	2	1	-10921639	180.381	188	114	239	3788	41.737	4.800	0.313	2.061
ID98697	98697	73	28.188	29.946	21.776	0	162	162	2	1	-10921639	62.714	61	30	96	1317	20.115	2.000	0.190	0.997
ID98696	98696	None	27.553	22.323	20.382	0	162	162	2	1	-10921639	83.381	81	56	127	1751	20.738	2.000	0.122	0.872
ID98699	98699	66	55.883	22.000	33.000	0	162	162	2	1	-10921639	150.667	163	86	198	3164	30.289	4.800	0.286	2.211
ID98698	98698	65	46.733	17.000	33.000	0	162	162	2	1	-10921639	145.048	147	95	219	3046	35.909	6.341	0.155	1.085
ID98695	98695	71	27.317	26.819	12.660	0	162	162	2	1	-10921639	104.143	102	76	147	2187	20.148	2.000	0.110	1.027
ID98694	98694	67	70.488	15.416	8.747	0	162	162	2	1	-10921639	127.333	117	76	204	2674	37.920	2.000	0.278	1.462
ID98704	98704	66	32.158	23.000	33.000	0	163	163	2	1	-10921639	103.429	112	61	122	2172	19.676	4.800	0.213	1.846
ID98701	98701	71	41.123	26.588	12.922	0	163	163	2	1	-10921639	111.762	107	61	163	2347	24.898	2.000	0.170	1.305
ID98700	98700	67	63.335	15.385	8.807	0	163	163	2	1	-10921639	136.143	132	102	198	2859	28.624	4.800	0.261	1.969
ID98703	98703	65	83.378	15.000	33.000	0	163	163	2	1	-10921639	175.190	183	109	249	3679	42.908	4.800	0.257	1.671
ID98702	98702	73	28.689	29.870	22.228	0	163	163	2	1	-10921639	70.190	66	40	107	1474	18.159	2.000	0.171	1.127
ID98713	98713	73	28.662	29.330	23.157	0	164	164	2	1	-10921639	73.571	71	40	112	1545	18.946	2.000	0.169	1.121
ID98712	98712	71	50.943	27.405	12.929	0	164	164	2	1	-10921639	119.952	122	76	168	2519	28.329	2.000	0.202	1.426
ID98715	98715	66	34.553	23.000	33.000	0	164	164	2	1	-10921639	95.762	102	66	127	2011	17.815	4.800	0.256	2.193
ID98714	98714	65	90.292	14.000	33.000	0	164	164	2	1	-10921639	180.476	178	105	255	3790	44.747	4.800	0.312	1.918
ID98711	98711	67	59.768	15.108	8.720	0	164	164	2	1	-10921639	130.762	122	86	204	2746	30.625	4.800	0.229	1.589
ID98717	98717	71	40.638	27.492	13.023	0	165	165	2	1	-10921639	105.238	107	66	153	2210	26.924	2.000	0.158	1.067
ID98716	98716	67	58.218	15.321	8.723	0	165	165	2	1	-10921639	136.286	137	81	204	2862	35.144	4.800	0.222	1.411
ID98719	98719	74	84.263	18.000	33.000	0	165	165	2	1	-10921639	166.143	173	95	255	3489	51.093	2.000	0.270	1.382
ID98718	98718	65	78.841	13.000	33.000	0	165	165	2	1	-10921639	174.286	163	109	255	3660	46.226	2.000	0.271	1.607
ID98721	98721	71	46.037	28.766	13.112	0	166	166	2	1	-10921639	113.238	117	66	163	2378	30.254	6.104	0.214	1.322
ID98720	98720	67	51.776	14.869	8.503	0	166	166	2	1	-10921639	126.429	117	86	193	2655	28.315	2.000	0.187	1.407
ID98723	98723	None	28.413	25.151	18.281	0	166	166	2	1	-10921639	87.190	91	56	117	1831	18.337	7.600	0.138	1.156
ID98722	98722	75	40.275	19.906	13.833	0	166	166	2	1	-10921639	106.857	107	81	168	2244	23.275	2.000	0.157	1.247
ID98725	98725	65	40.604	11.000	33.000	0	166	166	2	1	-10921639	117.238	127	76	168	2462	29.742	3.200	0.194	1.284
ID98724	98724	None	32.858	29.165	23.359	0	166	166	2	1	-10921639	73.714	71	40	112	1548	21.114	2.000	0.199	1.157
ID98726	98726	74	86.336	17.000	33.000	0	166	166	2	1	-10921639	175.190	178	105	255	3679	50.587	4.800	0.287	1.546
ID98729	98729	71	46.579	28.357	13.089	0	167	167	2	1	-10921639	107.619	107	51	173	2260	32.284	2.000	0.192	1.076
ID98728	98728	67	49.329	15.008	8.950	0	167	167	2	1	-10921639	115.000	107	76	183	2415	26.734	2.000	0.181	1.316
ID98731	98731	77	34.027	8.943	17.564	0	167	167	2	1	-10921639	75.381	71	51	127	1583	20.383	7.600	0.206	1.265
ID98730	98730	75	39.477	19.899	13.731	0	167	167	2	1	-10921639	121.667	117	91	153	2555	18.380	4.800	0.178	1.999
ID98732	98732	65	72.014	14.000	33.000	0	167	167	2	1	-10921639	160.857	168	90	234	3378	49.507	6.278	0.247	1.288
ID98727	98727	79	32.656	26.925	7.261	0	167	167	2	1	-10921639	90.190	86	56	132	1894	20.161	2.000	0.165	1.265
ID98737	98737	77	33.108	8.877	16.909	0	168	168	2	1	-10921639	78.286	76	56	117	1644	17.027	2.000	0.198	1.517
ID98736	98736	75	48.369	19.800	13.744	0	168	168	2	1	-10921639	130.238	127	91	188	2735	26.704	4.800	0.177	1.465
ID98739	98739	None	44.165	30.268	22.858	0	168	168	2	1	-10921639	85.381	91	40	132	1793	27.911	2.000	0.244	1.198
ID98738	98738	78	37.821	24.628	18.967	0	168	168	2	1	-10921639	95.810	102	51	142	2012	26.996	2.000	0.170	1.031
ID98740	98740	65	64.664	15.000	33.000	0	168	168	2	1	-10921639	142.524	147	85	229	2993	41.037	2.000	0.229	1.294
ID98733	98733	79	44.975	26.762	7.255	0	168	168	2	1	-10921639	106.286	107	56	153	2232	29.883	2.000	0.187	1.121
ID98735	98735	71	43.236	27.835	13.088	0	168	168	2	1	-10921639	106.667	102	61	173	2240	30.635	2.000	0.170	1.014
ID98734	98734	67	46.551	15.001	9.096	0	168	168	2	1	-10921639	115.143	117	76	178	2418	30.045	2.000	0.161	1.066
ID98753	98753	67	29.239	15.361	8.573	0	169	169	2	1	-10921639	108.810	107	71	147	2285	23.562	2.000	0.116	0.960
ID98752	98752	79	45.581	26.888	7.167	0	169	169	2	1	-10921639	106.905	112	66	163	2245	27.610	7.600	0.196	1.269
ID98755	98755	75	53.204	19.940	13.641	0	169	169	2	1	-10921639	143.857	142	102	198	3021	28.086	4.800	0.191	1.639
ID98754	98754	71	37.239	27.421	12.925	0	169	169	2	1	-10921639	101.095	96	56	168	2123	29.136	2.000	0.120	0.745
ID98757	98757	78	41.884	25.249	18.746	0	169	169	2	1	-10921639	106.619	112	51	147	2239	27.427	2.000	0.195	1.268
ID98756	98756	77	37.328	8.781	16.666	0	169	169	2	1	-10921639	95.000	96	56	132	1995	21.643	2.000	0.176	1.316
ID98759	98759	80	42.054	6.000	33.000	0	169	169	2	1	-10921639	92.857	86	52	158	1950	32.251	2.000	0.204	0.974
ID98758	98758	None	31.438	21.387	19.869	0	169	169	2	1	-10921639	97.667	96	56	147	2051	25.968	2.000	0.127	0.845
ID98761	98761	81	29.464	19.000	33.000	0	169	169	2	1	-10921639	123.714	122	86	163	2598	20.587	4.800	0.182	1.847
ID98760	98760	65	79.547	14.000	33.000	0	169	169	2	1	-10921639	159.571	163	85	244	3351	47.539	2.000	0.273	1.440
ID98769	98769	80	36.354	4.000	33.000	0	170	170	2	1	-10921639	98.619	91	62	147	2071	23.112	4.800	0.220	1.538
ID98768	98768	83	33.065	31.420	24.088	0	170	170	2	1	-10921639	73.190	76	45	112	1537	19.544	2.000	0.223	1.364
ID98771	98771	82	65.542	15.000	33.000	0	170	170	2	1	-10921639	173.857	188	109	255	3651	40.418	4.800	0.221	1.555
ID98770	98770	65	65.510	13.000	33.000	0	170	170	2	1	-10921639	157.524	168	66	255	3308	51.715	2.000	0.211	1.060
ID98772	98772	81	42.747	21.000	33.000	0	170	170	2	1	-10921639	121.810	122	76	168	2558	28.257	6.036	0.197	1.418
ID98763	98763	79	39.571	26.353	7.628	0	170	170	2	1	-10921639	120.333	112	81	168	2527	24.200	2.000	0.138	1.203
ID98762	98762	127	35.724	22.610	3.810	0	170	170	2	1	-10921639	105.952	107	61	153	2225	25.516	2.000	0.134	0.981
ID98765	98765	71	29.859	27.701	13.084	0	170	170	2	1	-10921639	107.095	107	51	142	2249	25.414	2.000	0.118	0.892
ID98764	98764	67	30.952	15.354	8.927	0	170	170	2	1	-10921639	111.714	117	51	158	2346	24.142	4.800	0.136	1.110
ID98767	98767	78	51.729	25.064	19.098	0	170	170	2	1	-10921639	125.286	127	71	183	2631	30.539	2.000	0.213	1.443
ID98766	98766	75	39.233	19.823	13.552	0	170	170	2	1	-10921639	139.143	137	102	193	2922	25.049	4.800	0.151	1.455
ID98741	98741	127	32.909	22.862	3.786	0	171	171	2	1	-10921639	104.238	107	66	142	2189	23.052	2.000	0.137	1.090
ID98743	98743	75	32.568	19.303	13.367	0	171	171	2	1	-10921639	137.048	142	102	173	2878	23.293	2.000	0.114	1.205
ID98742	98742	79	37.953	27.052	7.105	0	171	171	2	1	-10921639	116.381	117	76	153	2444	20.170	3.200	0.159	1.587
ID98745	98745	77	38.791	9.333	16.951	0	171	171	2	1	-10921639	94.429	91	66	147	1983	21.754	4.800	0.194	1.413
ID98744	98744	71	30.825	27.419	12.757	0	171	171	2	1	-10921639	111.952	107	81	173	2351	23.617	7.600	0.083	0.728
ID98747	98747	83	35.406	30.551	23.993	0	171	171	2	1	-10921639	82.952	71	56	153	1742	24.344	2.000	0.144	0.857
ID98746	98746	78	47.184	24.908	18.882	0	171	171	2	1	-10921639	139.524	147	76	193	2930	32.563	4.800	0.183	1.327
ID98749	98749	None	27.482	8.000	33.000	0	171	171	2	1	-10921639	101.619	102	57	168	2134	28.923	6.347	0.093	0.600
ID98748	98748	80	50.784	3.000	33.000	0	171	171	2	1	-10921639	106.905	102	57	163	2245	31.393	2.000	0.242	1.328
ID98751	98751	82	76.876	16.000	33.000	0	171	171	2	1	-10921639	178.000	178	117	255	3738	40.327	4.800	0.237	1.690
ID98750	98750	65	76.364	13.000	33.000	0	171	171	2	1	-10921639	174.286	188	105	255	3660	50.363	2.000	0.234	1.312
ID98773	98773	79	33.353	27.582	6.863	0	172	172	2	1	-10921639	112.714	117	61	158	2367	27.783	2.000	0.119	0.861
ID98775	98775	75	45.437	20.201	13.622	0	172	172	2	1	-10921639	150.714	147	117	198	3165	23.988	4.800	0.153	1.669
ID98774	98774	71	39.518	27.106	12.850	0	172	172	2	1	-10921639	125.333	122	86	178	2632	24.670	2.000	0.115	1.050
ID98777	98777	78	67.716	25.328	18.675	0	172	172	2	1	-10921639	156.190	153	76	229	3280	43.320	2.000	0.206	1.234
ID98776	98776	77	32.114	8.400	16.708	0	172	172	2	1	-10921639	94.238	91	61	127	1979	18.772	4.800	0.185	1.566
ID98779	98779	82	74.593	15.000	33.000	0	172	172	2	1	-10921639	179.905	183	123	224	3778	33.068	4.800	0.298	2.495
ID98778	98778	80	28.830	3.000	33.000	0	172	172	2	1	-10921639	95.476	91	71	127	2005	15.328	4.800	0.189	1.980
ID98780	98780	None	41.294	22.000	33.000	0	172	172	2	1	-10921639	105.952	102	62	153	2225	21.949	4.800	0.218	1.730
ID98785	98785	78	50.153	25.153	18.859	0	173	173	2	1	-10921639	157.476	158	91	219	3307	29.750	4.800	0.155	1.419
ID98784	98784	77	32.828	8.985	16.224	0	173	173	2	1	-10921639	95.952	91	56	137	2015	19.117	7.600	0.166	1.426
ID98787	98787	83	36.689	30.238	23.015	0	173	173	2	1	-10921639	106.810	96	71	173	2243	27.099	2.000	0.102	0.730
ID98786	98786	None	30.020	21.443	19.656	0	173	173	2	1	-10921639	125.952	117	76	178	2645	30.725	4.800	0.096	0.720
ID98789	98789	82	57.008	14.000	33.000	0	173	173	2	1	-10921639	182.048	178	133	234	3823	22.484	4.800	0.220	2.918
ID98788	98788	84	36.474	9.000	33.000	0	173	173	2	1	-10921639	137.810	142	85	183	2894	27.894	6.252	0.146	1.256
ID98790	98790	85	49.866	27.000	33.000	0	173	173	2	1	-10921639	89.714	86	52	173	1884	33.040	2.000	0.256	1.108
ID98781	98781	None	33.578	17.849	5.962	0	173	173	2	1	-10921639	102.667	96	66	142	2156	22.155	2.000	0.114	0.947
ID98783	98783	75	42.183	20.017	13.759	0	173	173	2	1	-10921639	149.143	142	117	188	3132	20.711	4.800	0.140	1.766
ID98782	98782	71	35.017	27.005	12.793	0	173	173	2	1	-10921639	129.714	127	91	168	2724	22.898	2.000	0.115	1.173
ID98800	98800	85	59.414	28.000	33.000	0	174	174	2	1	-10921639	99.095	91	48	153	2081	32.689	3.200	0.317	1.459
ID98791	98791	71	39.815	26.940	12.863	0	174	174	2	1	-10921639	132.619	127	91	188	2785	26.259	2.000	0.124	1.110
ID98793	98793	77	39.660	9.609	16.517	0	174	174	2	1	-10921639	114.476	112	66	153	2404	23.909	4.800	0.181	1.465
ID98792	98792	75	42.831	20.208	13.898	0	174	174	2	1	-10921639	160.143	158	127	214	3363	27.290	2.000	0.127	1.323
ID98795	98795	86	45.982	32.964	18.561	0	174	174	2	1	-10921639	112.429	107	66	173	2361	32.049	2.000	0.165	0.995
ID98794	98794	78	46.898	24.187	19.148	0	174	174	2	1	-10921639	160.571	158	107	214	3372	31.868	2.000	0.135	1.202
ID98797	98797	None	30.691	37.627	27.363	0	174	174	2	1	-10921639	93.381	96	56	137	1961	22.990	6.367	0.140	1.000
ID98796	98796	83	41.202	29.961	22.714	0	174	174	2	1	-10921639	122.810	117	76	178	2579	26.953	2.000	0.132	1.065
ID98799	98799	82	87.354	14.000	33.000	0	174	174	2	1	-10921639	213.952	224	158	255	4493	34.267	4.800	0.275	2.696
ID98798	98798	84	48.460	8.000	33.000	0	174	174	2	1	-10921639	144.286	142	57	204	3030	46.647	4.800	0.165	0.874
ID98801	98801	123	31.149	17.158	5.881	0	175	175	2	1	-10921639	96.381	91	71	153	2024	20.781	2.000	0.120	0.993
ID98803	98803	75	37.678	20.554	13.641	0	175	175	2	1	-10921639	153.714	153	122	198	3228	23.285	2.000	0.104	1.240
ID98802	98802	71	37.459	27.501	12.754	0	175	175	2	1	-10921639	122.000	122	56	193	2562	35.652	2.000	0.121	0.737
ID98805	98805	78	51.583	22.525	19.465	0	175	175	2	1	-10921639	170.048	173	122	219	3571	27.454	4.800	0.163	1.734
ID98804	98804	77	68.746	10.063	16.088	0	175	175	2	1	-10921639	126.095	107	81	198	2648	34.177	3.200	0.273	1.582
ID98807	98807	83	43.916	30.007	22.661	0	175	175	2	1	-10921639	129.000	132	86	188	2709	30.020	2.000	0.136	1.026
ID98806	98806	86	47.992	32.566	18.827	0	175	175	2	1	-10921639	114.000	117	56	173	2394	39.131	2.000	0.174	0.863
ID98809	98809	82	83.596	12.000	33.000	0	175	175	2	1	-10921639	194.000	188	128	255	4074	40.170	6.300	0.250	1.932
ID98808	98808	84	55.863	7.000	33.000	0	175	175	2	1	-10921639	134.238	127	80	224	2819	41.951	2.000	0.170	0.931
ID98810	98810	85	67.560	28.000	33.000	0	175	175	2	1	-10921639	121.381	123	81	158	2549	24.812	4.800	0.399	2.789
ID98817	98817	78	62.570	22.488	19.196	0	176	176	2	1	-10921639	173.667	173	117	255	3647	36.214	4.800	0.163	1.342
ID98816	98816	77	68.134	10.249	15.869	0	176	176	2	1	-10921639	132.333	132	76	198	2779	34.162	4.800	0.269	1.640
ID98819	98819	83	48.596	29.870	22.415	0	176	176	2	1	-10921639	151.048	147	112	209	3172	27.931	2.000	0.144	1.363
ID98818	98818	86	39.535	32.494	19.588	0	176	176	2	1	-10921639	138.000	137	86	209	2898	28.075	4.800	0.156	1.325
ID98821	98821	82	86.219	12.000	33.000	0	176	176	2	1	-10921639	169.619	163	80	255	3562	50.030	2.000	0.260	1.400
ID98820	98820	87	49.468	27.119	30.904	0	176	176	2	1	-10921639	116.714	112	61	183	2451	33.386	2.000	0.164	0.984
ID98823	98823	85	34.337	30.000	33.000	0	176	176	2	1	-10921639	110.190	107	61	168	2314	25.218	7.600	0.140	1.072
ID98822	98822	88	69.494	15.000	33.000	0	176	176	2	1	-10921639	141.286	147	66	239	2967	52.463	2.000	0.218	0.964
ID98811	98811	89	33.852	22.419	3.514	0	176	176	2	1	-10921639	114.667	112	66	153	2408	22.745	6.324	0.138	1.226
ID98813	98813	None	27.605	27.747	6.760	0	176	176	2	1	-10921639	109.667	112	76	147	2303	22.787	2.000	0.093	0.820
ID98812	98812	123	35.461	17.007	6.046	0	176	176	2	1	-10921639	105.143	102	61	158	2208	25.562	2.000	0.120	0.883
ID98815	98815	71	30.794	27.439	12.905	0	176	176	2	1	-10921639	120.524	117	86	158	2531	22.871	2.000	0.107	1.019
ID98814	98814	75	37.676	20.407	13.443	0	176	176	2	1	-10921639	150.762	147	96	198	3166	27.262	4.800	0.117	1.160
ID98833	98833	88	61.130	16.000	33.000	0	177	177	2	1	-10921639	119.810	122	57	229	2516	48.280	2.000	0.235	0.944
ID98832	98832	82	95.772	11.000	33.000	0	177	177	2	1	-10921639	177.429	163	102	255	3726	51.568	2.000	0.288	1.537
ID98825	98825	71	37.807	27.235	12.465	0	177	177	2	1	-10921639	132.143	127	86	178	2775	27.110	3.200	0.112	0.982
ID98824	98824	89	32.849	22.384	4.458	0	177	177	2	1	-10921639	114.619	117	56	158	2407	29.226	4.800	0.137	0.947
ID98827	98827	78	57.433	23.696	19.139	0	177	177	2	1	-10921639	180.714	183	127	239	3795	34.585	4.800	0.160	1.439
ID98826	98826	77	70.638	10.409	15.977	0	177	177	2	1	-10921639	140.190	132	91	214	2944	38.074	4.800	0.273	1.579
ID98829	98829	83	44.408	29.355	22.443	0	177	177	2	1	-10921639	143.762	137	91	214	3019	32.619	7.600	0.111	0.879
ID98828	98828	86	39.112	32.084	20.193	0	177	177	2	1	-10921639	127.048	137	51	168	2668	29.519	7.600	0.153	1.143
ID98831	98831	None	28.860	4.000	33.000	0	177	177	2	1	-10921639	78.000	86	51	122	1638	18.588	3.200	0.168	1.209
ID98830	98830	87	55.424	26.746	30.351	0	177	177	2	1	-10921639	131.238	132	66	204	2756	38.900	2.000	0.192	1.087
ID98835	98835	None	35.333	17.268	5.980	0	178	178	2	1	-10921639	117.571	117	81	163	2469	23.254	2.000	0.122	1.099
ID98834	98834	89	37.697	22.412	4.001	0	178	178	2	1	-10921639	110.857	107	66	173	2328	27.550	2.000	0.150	1.047
ID98837	98837	71	41.105	27.286	12.573	0	178	178	2	1	-10921639	134.667	132	96	178	2828	25.178	2.000	0.135	1.273
ID98836	98836	None	27.217	28.425	6.137	0	178	178	2	1	-10921639	108.048	112	66	147	2269	23.722	7.600	0.103	0.849
ID98839	98839	78	58.158	23.166	18.922	0	178	178	2	1	-10921639	179.000	173	142	244	3759	28.850	4.800	0.158	1.690
ID98838	98838	77	88.077	10.689	15.641	0	178	178	2	1	-10921639	157.429	142	91	255	3306	48.934	2.000	0.264	1.346
ID98841	98841	87	35.401	26.549	31.086	0	178	178	2	1	-10921639	110.667	102	66	173	2324	34.408	2.000	0.097	0.570
ID98840	98840	83	55.870	29.547	22.062	0	178	178	2	1	-10921639	161.095	158	117	224	3383	33.421	4.800	0.182	1.482
ID98843	98843	88	44.726	15.000	33.000	0	178	178	2	1	-10921639	105.524	102	52	198	2216	45.778	2.000	0.163	0.644
ID98842	98842	82	74.677	10.000	33.000	0	178	178	2	1	-10921639	179.286	173	137	234	3765	30.462	4.800	0.257	2.406
ID98885	98885	89	40.361	22.121	4.717	0	179	179	2	1	-10921639	135.619	132	96	168	2848	20.016	4.800	0.156	1.833
ID98887	98887	90	29.699	20.596	13.919	0	179	179	2	1	-10921639	150.190	153	127	178	3154	16.467	4.800	0.083	1.391
ID98886	98886	71	30.777	27.049	13.016	0	179	179	2	1	-10921639	132.619	137	91	168	2785	21.456	2.000	0.089	1.012
ID98889	98889	78	46.250	23.131	19.238	0	179	179	2	1	-10921639	164.190	168	112	219	3448	28.766	2.000	0.127	1.287
ID98888	98888	77	80.182	10.768	15.776	0	179	179	2	1	-10921639	149.000	147	76	255	3129	42.472	2.000	0.260	1.449
ID98891	98891	91	35.439	8.915	31.217	0	179	179	2	1	-10921639	143.333	142	91	209	3010	28.857	4.800	0.144	1.247
ID98890	98890	83	56.877	30.063	21.425	0	179	179	2	1	-10921639	161.524	158	127	239	3392	31.280	4.800	0.169	1.490
ID98893	98893	88	74.569	15.000	33.000	0	179	179	2	1	-10921639	137.000	147	66	249	2877	55.586	2.000	0.261	1.019
ID98892	98892	82	36.148	8.000	33.000	0	179	179	2	1	-10921639	146.333	147	102	209	3073	31.219	6.326	0.139	1.140
ID98894	98894	None	40.296	21.000	33.000	0	179	179	2	1	-10921639	122.381	119	81	163	2570	22.393	6.141	0.197	1.800
ID98849	98849	78	48.657	22.600	19.004	0	180	180	2	1	-10921639	163.762	163	112	229	3439	28.893	4.800	0.140	1.389
ID98848	98848	77	69.345	10.823	15.560	0	180	180	2	1	-10921639	141.381	137	66	224	2969	43.657	2.000	0.227	1.198
ID98851	98851	91	32.284	9.196	28.641	0	180	180	2	1	-10921639	117.095	112	81	153	2459	19.442	4.800	0.153	1.597
ID98850	98850	83	62.788	30.807	20.617	0	180	180	2	1	-10921639	168.857	173	112	234	3546	37.788	4.800	0.203	1.510
ID98853	98853	None	30.124	24.000	33.000	0	180	180	2	1	-10921639	90.857	91	57	127	1908	19.671	7.600	0.157	1.253
ID98852	98852	88	75.567	14.000	33.000	0	180	180	2	1	-10921639	155.524	158	80	249	3266	57.523	2.000	0.253	1.092
ID98845	98845	92	32.278	16.824	6.612	0	180	180	2	1	-10921639	122.000	117	91	168	2562	16.511	4.800	0.132	1.721
ID98844	98844	89	48.546	22.184	4.542	0	180	180	2	1	-10921639	136.095	137	102	183	2858	25.322	4.800	0.162	1.497
ID98847	98847	90	32.093	20.032	14.075	0	180	180	2	1	-10921639	144.524	142	102	188	3035	23.323	2.000	0.078	0.897
ID98846	98846	71	28.611	27.350	13.228	0	180	180	2	1	-10921639	134.714	137	107	178	2829	21.275	2.000	0.087	1.011
ID98864	98864	None	39.739	32.000	33.000	0	181	181	2	1	-10921639	58.571	61	23	122	1230	24.301	2.000	0.315	1.156
ID98855	98855	92	28.419	16.667	6.270	0	181	181	2	1	-10921639	110.095	107	71	163	2312	23.126	3.200	0.091	0.792
ID98854	98854	89	47.311	22.190	4.986	0	181	181	2	1	-10921639	129.810	127	76	178	2726	26.303	2.000	0.170	1.436
ID98857	98857	90	46.012	21.133	14.303	0	181	181	2	1	-10921639	161.095	163	117	209	3383	29.334	2.000	0.123	1.203
ID98856	98856	93	36.511	31.707	7.600	0	181	181	2	1	-10921639	87.952	91	30	147	1847	31.753	2.000	0.134	0.654
ID98859	98859	78	31.767	22.685	19.116	0	181	181	2	1	-10921639	146.905	142	112	188	3085	26.323	2.000	0.082	0.846
ID98858	98858	77	78.840	10.847	16.041	0	181	181	2	1	-10921639	147.000	132	86	255	3087	45.135	2.000	0.234	1.234
ID98861	98861	91	42.866	8.232	27.188	0	181	181	2	1	-10921639	95.238	96	45	147	2000	29.710	2.000	0.209	1.108
ID98860	98860	83	62.606	31.662	19.768	0	181	181	2	1	-10921639	161.810	163	81	219	3398	44.548	4.800	0.182	1.121
ID98863	98863	None	40.103	19.000	33.000	0	181	181	2	1	-10921639	97.619	96	52	158	2050	33.379	2.000	0.167	0.836
ID98862	98862	88	93.749	14.000	33.000	0	181	181	2	1	-10921639	179.762	173	85	255	3775	56.989	2.000	0.308	1.484
ID98865	98865	89	54.435	21.901	5.152	0	182	182	2	1	-10921639	137.238	132	86	224	2882	35.534	2.000	0.164	1.088
ID98867	98867	93	33.402	31.626	8.091	0	182	182	2	1	-10921639	93.143	96	56	142	1956	26.295	2.000	0.148	0.913
ID98866	98866	92	38.651	16.925	7.159	0	182	182	2	1	-10921639	140.667	142	102	178	2954	20.706	4.800	0.153	1.803
ID98869	98869	90	32.154	21.927	13.792	0	182	182	2	1	-10921639	153.286	153	122	204	3219	23.167	2.000	0.069	0.858
ID98868	98868	71	41.117	26.540	12.883	0	182	182	2	1	-10921639	146.952	142	91	209	3086	31.554	2.000	0.104	0.878
ID98871	98871	78	46.675	24.893	18.815	0	182	182	2	1	-10921639	166.429	163	91	239	3495	36.257	2.000	0.128	1.043
ID98870	98870	77	60.989	10.969	15.931	0	182	182	2	1	-10921639	135.810	132	91	204	2852	33.205	2.000	0.201	1.370
ID98873	98873	88	93.974	13.000	33.000	0	182	182	2	1	-10921639	201.048	219	123	255	4222	47.714	4.800	0.281	1.851
ID98872	98872	83	64.414	31.772	19.381	0	182	182	2	1	-10921639	148.095	153	61	229	3110	47.818	7.600	0.190	0.990
ID98874	98874	94	36.386	25.000	33.000	0	182	182	2	1	-10921639	83.333	91	48	112	1750	20.551	4.800	0.271	1.729
ID98881	98881	78	46.923	24.886	18.650	0	183	183	2	1	-10921639	166.190	158	91	224	3490	36.319	2.000	0.126	1.025
ID98880	98880	77	56.567	10.437	16.055	0	183	183	2	1	-10921639	129.952	132	61	193	2729	36.797	4.800	0.223	1.286
ID98883	98883	88	94.946	13.000	33.000	0	183	183	2	1	-10921639	203.619	204	128	255	4276	43.305	4.800	0.288	2.103
ID98882	98882	83	80.136	31.941	19.816	0	183	183	2	1	-10921639	168.381	168	91	255	3536	48.978	2.000	0.220	1.239
ID98884	98884	94	40.781	25.000	33.000	0	183	183	2	1	-10921639	83.476	86	42	137	1753	28.211	4.800	0.261	1.226
ID98875	98875	89	60.158	21.461	5.544	0	183	183	2	1	-10921639	158.429	158	107	224	3327	35.287	2.000	0.172	1.317
ID98877	98877	93	36.632	30.885	7.602	0	183	183	2	1	-10921639	110.714	112	61	168	2325	25.937	2.000	0.140	1.045
ID98876	98876	92	34.212	16.428	7.471	0	183	183	2	1	-10921639	130.429	137	81	173	2739	27.663	4.800	0.132	1.100
ID98879	98879	71	29.525	27.922	13.695	0	183	183	2	1	-10921639	134.571	137	86	168	2826	25.119	2.000	0.080	0.789
ID98878	98878	90	42.625	21.933	13.884	0	183	183	2	1	-10921639	168.429	163	132	214	3537	20.665	4.800	0.116	1.697
ID98897	98897	93	34.778	30.912	7.399	0	184	184	2	1	-10921639	108.905	107	66	163	2287	25.274	6.314	0.147	1.102
ID98896	98896	92	29.903	16.599	7.242	0	184	184	2	1	-10921639	133.857	137	107	163	2811	18.677	4.800	0.105	1.362
ID98899	98899	77	69.569	10.685	15.733	0	184	184	2	1	-10921639	139.095	127	76	229	2921	40.293	2.000	0.225	1.267
ID98898	98898	90	27.993	21.746	13.831	0	184	184	2	1	-10921639	152.524	153	117	188	3203	21.500	2.000	0.071	0.946
ID98901	98901	83	78.819	31.809	19.835	0	184	184	2	1	-10921639	173.667	178	86	255	3647	42.222	4.800	0.239	1.585
ID98900	98900	78	61.754	23.628	19.054	0	184	184	2	1	-10921639	177.857	178	102	244	3735	38.650	4.800	0.176	1.380
ID98903	98903	94	51.478	25.000	33.000	0	184	184	2	1	-10921639	104.429	107	57	147	2193	25.968	4.800	0.298	1.848
ID98902	98902	88	86.272	14.000	33.000	0	184	184	2	1	-10921639	213.952	234	128	255	4493	46.191	4.800	0.250	1.852
ID98895	98895	89	74.242	21.815	5.290	0	184	184	2	1	-10921639	158.238	147	91	239	3323	45.053	2.000	0.225	1.289
ID98961	98961	83	91.045	31.757	19.689	0	185	185	2	1	-10921639	176.095	173	96	255	3698	52.332	2.000	0.265	1.408
ID98960	98960	78	56.031	25.080	18.656	0	185	185	2	1	-10921639	172.333	168	117	244	3619	36.574	2.000	0.146	1.201
ID98963	98963	88	79.708	13.000	33.000	0	185	185	2	1	-10921639	216.810	229	137	255	4553	42.415	4.800	0.224	1.868
ID98962	98962	None	28.865	6.757	26.751	0	185	185	2	1	-10921639	77.095	76	45	122	1619	19.987	2.000	0.147	0.987
ID98964	98964	94	39.879	24.000	33.000	0	185	185	2	1	-10921639	128.619	127	91	173	2701	25.841	7.600	0.171	1.457
ID98955	98955	93	32.065	30.897	7.438	0	185	185	2	1	-10921639	101.857	107	56	137	2139	24.075	4.800	0.160	1.165
ID98954	98954	89	72.400	21.725	5.375	0	185	185	2	1	-10921639	153.524	153	76	249	3224	46.917	2.000	0.219	1.177
ID98957	98957	71	31.115	26.901	13.002	0	185	185	2	1	-10921639	140.286	137	107	178	2946	23.603	2.000	0.090	0.982
ID98956	98956	92	34.328	16.173	7.827	0	185	185	2	1	-10921639	145.619	153	112	178	3058	19.469	4.800	0.145	1.894
ID98959	98959	77	68.986	11.000	15.727	0	185	185	2	1	-10921639	152.905	153	102	209	3211	35.403	4.800	0.231	1.621
ID98958	98958	90	34.394	21.762	13.677	0	185	185	2	1	-10921639	151.619	153	122	209	3184	22.551	3.200	0.078	0.972
ID98913	98913	88	83.327	13.000	33.000	0	186	186	2	1	-10921639	220.762	255	133	255	4636	45.879	4.800	0.236	1.835
ID98912	98912	None	47.844	25.534	30.054	0	186	186	2	1	-10921639	94.333	96	40	163	1981	35.132	2.000	0.224	0.984
ID98905	98905	89	63.806	21.961	5.577	0	186	186	2	1	-10921639	154.476	142	102	239	3244	36.918	2.000	0.173	1.233
ID98904	98904	92	43.892	15.998	6.469	0	186	186	2	1	-10921639	134.048	137	76	188	2815	30.406	2.000	0.154	1.179
ID98907	98907	90	32.171	21.622	13.131	0	186	186	2	1	-10921639	152.381	153	122	214	3200	22.053	6.052	0.084	1.072
ID98906	98906	93	37.705	31.068	7.487	0	186	186	2	1	-10921639	100.143	102	56	147	2103	28.859	2.000	0.148	0.895
ID98909	98909	77	76.352	10.347	15.890	0	186	186	2	1	-10921639	153.190	142	81	239	3217	46.507	2.000	0.235	1.252
ID98908	98908	71	30.076	26.825	13.207	0	186	186	2	1	-10921639	147.476	147	102	193	3097	26.216	2.000	0.099	1.013
ID98911	98911	83	89.543	31.743	19.800	0	186	186	2	1	-10921639	180.333	183	107	255	3787	49.641	4.800	0.252	1.463
ID98910	98910	78	50.681	24.290	18.916	0	186	186	2	1	-10921639	175.810	178	112	224	3692	30.454	4.800	0.157	1.567
ID98915	98915	92	36.988	15.882	6.992	0	187	187	2	1	-10921639	145.762	147	96	173	3061	20.523	4.800	0.138	1.719
ID98914	98914	89	67.802	21.936	5.552	0	187	187	2	1	-10921639	168.333	168	112	244	3535	40.119	2.000	0.180	1.280
ID98917	98917	90	35.664	21.595	12.685	0	187	187	2	1	-10921639	154.762	153	122	209	3250	23.603	2.000	0.086	1.044
ID98916	98916	93	31.027	30.579	7.805	0	187	187	2	1	-10921639	102.238	102	66	137	2147	23.658	2.000	0.129	0.986
ID98919	98919	77	57.323	10.553	15.568	0	187	187	2	1	-10921639	151.048	147	91	209	3172	35.459	4.800	0.184	1.322
ID98918	98918	71	52.843	26.799	13.087	0	187	187	2	1	-10921639	161.524	153	107	255	3392	36.218	2.000	0.121	0.962
ID98921	98921	83	88.754	31.443	19.967	0	187	187	2	1	-10921639	199.714	183	137	255	4194	36.847	4.800	0.248	2.157
ID98920	98920	78	46.972	23.761	18.684	0	187	187	2	1	-10921639	166.571	178	112	214	3498	33.469	4.800	0.152	1.317
ID98922	98922	88	76.765	13.000	33.000	0	187	187	2	1	-10921639	223.190	255	143	255	4687	42.160	4.800	0.215	1.876
ID98929	98929	None	47.684	24.556	18.433	0	188	188	2	1	-10921639	173.905	163	117	229	3652	34.596	2.000	0.121	1.084
ID98928	98928	77	68.187	10.379	15.891	0	188	188	2	1	-10921639	155.762	142	107	234	3271	39.268	4.800	0.232	1.494
ID98931	98931	83	93.806	31.345	20.056	0	188	188	2	1	-10921639	206.048	198	122	255	4327	43.563	4.800	0.258	1.941
ID98930	98930	78	48.423	23.443	18.723	0	188	188	2	1	-10921639	160.857	153	102	219	3378	39.547	2.000	0.126	0.911
ID98932	98932	88	87.379	14.000	33.000	0	188	188	2	1	-10921639	213.095	219	143	255	4475	40.769	4.800	0.258	2.145
ID98923	98923	89	61.094	21.927	5.389	0	188	188	2	1	-10921639	154.381	153	91	249	3242	42.250	2.000	0.163	1.026
ID98925	98925	93	34.195	31.111	7.925	0	188	188	2	1	-10921639	112.905	117	66	173	2371	27.254	4.800	0.119	0.880
ID98924	98924	92	34.101	16.397	7.810	0	188	188	2	1	-10921639	142.571	147	102	188	2994	23.974	6.378	0.104	1.117
ID98927	98927	71	30.793	27.976	13.762	0	188	188	2	1	-10921639	153.190	147	122	198	3217	20.682	4.800	0.098	1.327
ID98926	98926	90	42.584	22.145	13.022	0	188	188	2	1	-10921639	153.286	147	112	214	3219	29.091	2.000	0.096	0.923
ID98944	98944	None	28.883	24.000	33.000	0	189	189	2	1	-10921639	80.143	76	51	132	1683	21.916	2.000	0.165	1.033
ID98933	98933	89	74.750	22.000	5.659	0	189	189	2	1	-10921639	181.476	168	127	255	3811	39.657	2.000	0.188	1.448
ID98935	98935	93	55.520	31.027	8.146	0	189	189	2	1	-10921639	127.238	132	66	198	2672	38.629	2.000	0.163	0.923
ID98934	98934	92	34.920	15.827	7.960	0	189	189	2	1	-10921639	146.476	147	117	178	3076	16.222	4.800	0.133	2.114
ID98937	98937	71	35.655	26.623	12.936	0	189	189	2	1	-10921639	157.952	158	112	214	3317	24.945	2.000	0.088	1.026
ID98936	98936	90	30.997	21.501	12.646	0	189	189	2	1	-10921639	151.524	147	122	188	3182	19.628	2.000	0.081	1.155
ID98939	98939	78	58.667	23.458	19.258	0	189	189	2	1	-10921639	170.762	178	117	224	3586	40.420	2.000	0.159	1.161
ID98938	98938	77	81.006	10.271	15.761	0	189	189	2	1	-10921639	173.857	163	112	255	3651	45.642	4.800	0.243	1.491
ID98941	98941	None	28.621	6.000	33.000	0	189	189	2	1	-10921639	100.857	91	57	183	2118	36.785	2.000	0.105	0.521
ID98940	98940	83	86.159	31.483	20.369	0	189	189	2	1	-10921639	203.857	209	122	255	4281	42.231	4.800	0.236	1.841
ID98943	98943	88	73.131	16.000	33.000	0	189	189	2	1	-10921639	191.571	209	114	255	4023	50.470	3.200	0.203	1.281
ID98942	98942	95	71.673	11.000	33.000	0	189	189	2	1	-10921639	211.286	214	128	255	4437	39.834	4.800	0.199	1.762
ID98992	98992	95	64.694	13.000	33.000	0	190	190	2	1	-10921639	221.857	224	162	255	4659	32.682	4.800	0.181	2.085
ID98985	98985	89	66.941	22.110	5.672	0	190	190	2	1	-10921639	164.857	147	102	255	3462	39.794	2.000	0.153	1.102
ID98987	98987	93	51.149	31.255	8.165	0	190	190	2	1	-10921639	124.571	122	76	183	2616	32.823	2.000	0.175	1.130
ID98986	98986	92	40.788	15.712	7.866	0	190	190	2	1	-10921639	151.857	153	117	198	3189	19.845	4.800	0.144	1.923
ID98989	98989	77	74.897	10.584	15.455	0	190	190	2	1	-10921639	168.571	168	112	244	3540	41.110	7.600	0.228	1.521
ID98988	98988	90	47.638	21.705	13.158	0	190	190	2	1	-10921639	163.429	153	127	214	3432	28.446	2.000	0.111	1.152
ID98991	98991	83	89.764	31.445	20.227	0	190	190	2	1	-10921639	204.286	198	122	255	4290	44.709	4.800	0.240	1.769
ID98990	98990	78	55.655	25.088	18.667	0	190	190	2	1	-10921639	182.190	173	127	239	3826	37.401	4.800	0.150	1.268
ID98945	98945	89	62.075	21.920	5.443	0	191	191	2	1	-10921639	155.381	153	81	234	3263	43.378	2.000	0.172	1.051
ID98947	98947	93	52.458	31.284	8.293	0	191	191	2	1	-10921639	119.524	117	66	188	2510	36.085	2.000	0.166	0.943
ID98946	98946	92	42.099	15.938	8.113	0	191	191	2	1	-10921639	147.095	137	112	193	3089	22.618	4.800	0.140	1.597
ID98949	98949	71	38.612	26.779	12.885	0	191	191	2	1	-10921639	162.571	163	102	229	3414	29.144	2.000	0.097	0.988
ID98948	98948	90	58.892	21.875	12.902	0	191	191	2	1	-10921639	173.190	158	122	249	3637	34.731	2.000	0.122	1.088
ID98951	98951	78	59.410	24.086	18.787	0	191	191	2	1	-10921639	175.095	173	96	239	3677	39.972	2.000	0.156	1.185
ID98950	98950	77	66.881	10.448	15.921	0	191	191	2	1	-10921639	151.762	137	86	229	3187	37.908	4.800	0.223	1.461
ID98953	98953	95	81.869	13.000	33.000	0	191	191	2	1	-10921639	209.476	229	133	255	4399	43.579	4.800	0.227	1.779
ID98952	98952	83	81.056	31.824	20.135	0	191	191	2	1	-10921639	188.762	193	107	255	3964	47.817	3.200	0.213	1.387
ID98965	98965	89	57.101	21.761	5.583	0	192	192	2	1	-10921639	156.762	163	107	234	3292	34.459	2.000	0.151	1.191
ID98967	98967	93	73.696	31.208	8.043	0	192	192	2	1	-10921639	141.571	137	86	229	2973	43.960	2.000	0.212	1.125
ID98966	98966	92	44.537	16.060	7.316	0	192	192	2	1	-10921639	159.810	163	122	188	3356	21.063	4.800	0.163	2.131
ID98969	98969	71	58.842	27.621	14.001	0	192	192	2	1	-10921639	181.667	183	112	255	3815	43.548	2.000	0.136	0.998
ID98968	98968	90	60.617	22.329	12.945	0	192	192	2	1	-10921639	188.000	183	137	255	3948	35.848	2.000	0.146	1.333
ID98971	98971	78	45.712	23.080	19.129	0	192	192	2	1	-10921639	156.714	168	107	229	3291	31.396	2.000	0.109	0.981
ID98970	98970	77	63.806	10.412	15.870	0	192	192	2	1	-10921639	149.714	153	91	214	3144	37.167	4.800	0.229	1.501
ID98973	98973	95	79.292	12.000	33.000	0	192	192	2	1	-10921639	195.190	198	133	255	4099	44.169	6.115	0.234	1.678
ID98972	98972	83	75.752	31.334	20.387	0	192	192	2	1	-10921639	202.952	198	107	255	4262	38.522	4.800	0.207	1.806
ID98974	98974	96	53.497	21.000	33.000	0	192	192	2	1	-10921639	107.048	112	42	173	2248	35.319	2.000	0.256	1.237
ID98977	98977	93	58.594	30.878	8.079	0	193	193	2	1	-10921639	138.952	137	81	193	2918	34.660	2.000	0.210	1.393
ID98976	98976	92	46.311	15.278	7.473	0	193	193	2	1	-10921639	142.810	147	86	209	2999	32.931	2.000	0.165	1.231
ID98979	98979	71	46.865	27.540	13.869	0	193	193	2	1	-10921639	184.095	183	117	229	3866	34.726	4.800	0.126	1.189
ID98978	98978	90	62.867	22.267	13.009	0	193	193	2	1	-10921639	189.381	198	137	255	3977	37.071	2.000	0.148	1.317
ID98981	98981	78	36.756	23.835	18.854	0	193	193	2	1	-10921639	150.857	137	91	219	3168	36.958	2.000	0.099	0.736
ID98980	98980	77	51.065	9.761	16.420	0	193	193	2	1	-10921639	139.952	137	86	209	2939	29.508	7.600	0.186	1.489
ID98983	98983	95	71.934	13.000	33.000	0	193	193	2	1	-10921639	187.619	188	105	255	3940	47.088	6.307	0.210	1.386
ID98982	98982	83	78.372	31.506	20.432	0	193	193	2	1	-10921639	179.619	193	86	255	3772	60.269	2.000	0.196	0.979
ID98984	98984	96	55.233	21.000	33.000	0	193	193	2	1	-10921639	118.476	112	71	168	2488	29.082	2.000	0.241	1.580
ID98975	98975	89	59.488	21.592	5.579	0	193	193	2	1	-10921639	157.857	153	96	234	3315	39.617	2.000	0.157	1.079
ID98993	98993	89	49.963	21.849	5.797	0	194	194	2	1	-10921639	149.857	142	117	214	3147	28.152	2.000	0.146	1.356
ID98995	98995	93	68.684	31.123	7.976	0	194	194	2	1	-10921639	144.333	142	91	234	3031	39.308	2.000	0.209	1.271
ID98994	98994	92	37.978	15.063	7.571	0	194	194	2	1	-10921639	135.524	142	81	173	2846	25.027	4.800	0.142	1.350
ID98997	98997	71	42.395	27.682	14.014	0	194	194	2	1	-10921639	180.762	188	132	224	3796	27.573	4.800	0.122	1.431
ID98996	98996	90	68.772	22.311	12.905	0	194	194	2	1	-10921639	205.095	204	147	255	4307	38.969	2.000	0.161	1.460
ID98999	98999	78	28.978	22.789	19.168	0	194	194	2	1	-10921639	144.810	142	107	183	3041	21.924	4.800	0.085	1.034
ID98998	98998	77	68.168	10.461	15.938	0	194	194	2	1	-10921639	155.095	153	96	255	3257	41.306	2.000	0.207	1.288
ID99001	99001	None	39.205	7.000	33.000	0	194	194	2	1	-10921639	118.190	112	66	183	2482	29.979	6.109	0.175	1.176
ID99000	99000	83	71.125	31.623	20.475	0	194	194	2	1	-10921639	182.762	198	91	255	3838	48.926	4.800	0.193	1.209
ID99003	99003	None	52.996	18.000	33.000	0	194	194	2	1	-10921639	152.048	158	95	229	3193	37.742	6.308	0.170	1.168
ID99002	99002	95	74.182	14.000	33.000	0	194	194	2	1	-10921639	172.857	178	105	255	3630	45.348	2.000	0.220	1.373
ID99056	99056	96	28.019	21.000	33.000	0	195	195	2	1	-10921639	100.048	107	56	142	2101	26.012	6.289	0.142	0.958
ID99047	99047	89	40.986	21.437	5.683	0	195	195	2	1	-10921639	141.190	137	91	183	2965	26.797	2.000	0.116	1.097
ID99049	99049	93	70.767	31.426	7.722	0	195	195	2	1	-10921639	154.952	147	91	239	3254	38.254	2.000	0.221	1.464
ID99048	99048	92	35.368	15.455	6.503	0	195	195	2	1	-10921639	131.619	132	81	168	2764	23.243	4.800	0.136	1.358
ID99051	99051	71	41.537	27.729	14.042	0	195	195	2	1	-10921639	175.190	173	127	214	3679	28.682	4.800	0.108	1.190
ID99050	99050	90	52.017	22.997	12.932	0	195	195	2	1	-10921639	190.333	193	142	255	3997	29.061	2.000	0.128	1.491
ID99053	99053	78	36.107	22.800	18.831	0	195	195	2	1	-10921639	148.619	142	102	214	3121	29.741	2.000	0.095	0.871
ID99052	99052	77	55.488	10.602	16.110	0	195	195	2	1	-10921639	148.619	137	96	224	3121	37.680	3.200	0.183	1.219
ID99055	99055	95	76.743	12.000	33.000	0	195	195	2	1	-10921639	174.143	188	85	255	3657	52.375	2.000	0.224	1.216
ID99054	99054	83	85.605	31.201	21.105	0	195	195	2	1	-10921639	198.524	188	137	255	4169	38.841	4.800	0.235	1.942
ID99015	99015	89	47.094	21.966	5.540	0	196	196	2	1	-10921639	145.000	132	102	193	3045	27.545	2.000	0.137	1.268
ID99014	99014	92	33.330	15.260	6.088	0	196	196	2	1	-10921639	131.667	142	76	173	2765	30.536	7.600	0.131	0.997
ID99017	99017	90	59.464	22.913	12.988	0	196	196	2	1	-10921639	185.048	188	132	255	3886	34.695	2.000	0.136	1.276
ID99016	99016	93	63.593	31.581	7.671	0	196	196	2	1	-10921639	134.571	142	71	224	2826	45.508	2.000	0.195	0.965
ID99019	99019	77	57.849	10.180	16.061	0	196	196	2	1	-10921639	147.286	147	102	234	3093	33.842	4.800	0.179	1.319
ID99018	99018	71	27.753	27.406	13.651	0	196	196	2	1	-10921639	173.571	178	137	214	3645	22.139	4.800	0.065	0.951
ID99021	99021	83	74.135	30.901	21.308	0	196	196	2	1	-10921639	194.095	188	137	255	4076	34.530	4.800	0.200	1.871
ID99020	99020	78	32.855	24.977	18.817	0	196	196	2	1	-10921639	167.571	173	117	209	3519	23.438	4.800	0.111	1.425
ID99023	99023	96	34.481	23.000	33.000	0	196	196	2	1	-10921639	68.286	76	33	112	1434	25.318	2.000	0.236	1.032
ID99022	99022	95	72.312	12.000	33.000	0	196	196	2	1	-10921639	167.571	178	80	244	3519	50.966	2.000	0.220	1.187
ID99009	99009	77	46.242	10.500	16.190	0	197	197	2	1	-10921639	140.905	137	96	198	2959	25.401	4.800	0.194	1.803
ID99008	99008	71	30.446	27.601	14.576	0	197	197	2	1	-10921639	164.476	163	132	209	3454	24.949	7.600	0.079	0.967
ID99011	99011	83	79.109	30.872	21.264	0	197	197	2	1	-10921639	185.095	173	127	255	3887	39.227	4.800	0.214	1.666
ID99010	99010	78	34.998	24.667	18.629	0	197	197	2	1	-10921639	152.524	147	102	214	3203	30.657	2.000	0.086	0.786
ID99013	99013	97	41.141	18.000	33.000	0	197	197	2	1	-10921639	125.333	127	71	178	2632	25.782	6.206	0.197	1.601
ID99012	99012	95	66.855	13.000	33.000	0	197	197	2	1	-10921639	145.714	158	71	234	3060	48.217	2.000	0.223	1.101
ID99005	99005	92	36.357	15.385	8.046	0	197	197	2	1	-10921639	143.095	147	91	178	3005	23.388	4.800	0.134	1.451
ID99004	99004	89	48.320	21.532	5.454	0	197	197	2	1	-10921639	138.952	132	91	219	2918	33.500	2.000	0.164	1.169
ID99007	99007	90	64.988	22.849	13.239	0	197	197	2	1	-10921639	187.000	178	132	255	3927	41.084	2.000	0.146	1.162
ID99006	99006	93	57.240	31.597	7.735	0	197	197	2	1	-10921639	133.810	142	66	214	2810	42.768	2.000	0.182	0.965
ID99025	99025	92	31.732	15.912	7.572	0	198	198	2	1	-10921639	134.524	137	96	168	2825	18.643	6.157	0.120	1.546
ID99024	99024	89	49.490	21.823	5.302	0	198	198	2	1	-10921639	141.810	137	96	204	2978	30.276	4.800	0.172	1.375
ID99027	99027	90	52.435	22.509	12.841	0	198	198	2	1	-10921639	190.048	178	153	244	3991	29.669	2.000	0.114	1.310
ID99026	99026	93	47.235	31.386	7.502	0	198	198	2	1	-10921639	135.095	132	81	188	2837	26.397	2.000	0.157	1.392
ID99029	99029	77	38.794	9.927	16.221	0	198	198	2	1	-10921639	129.381	127	86	183	2717	22.820	4.800	0.156	1.533
ID99028	99028	71	34.453	27.757	14.136	0	198	198	2	1	-10921639	173.667	168	132	224	3647	25.615	2.000	0.080	1.003
ID99031	99031	83	80.813	30.811	21.496	0	198	198	2	1	-10921639	197.143	204	122	255	4140	42.018	4.800	0.212	1.639
ID99030	99030	78	28.149	22.921	19.196	0	198	198	2	1	-10921639	143.857	142	107	183	3021	22.468	2.000	0.092	1.083
ID99033	99033	97	54.133	16.000	33.000	0	198	198	2	1	-10921639	129.000	132	76	193	2709	31.714	4.800	0.232	1.531
ID99032	99032	95	58.011	12.000	33.000	0	198	198	2	1	-10921639	134.714	137	71	229	2829	43.504	2.000	0.210	1.073
ID99035	99035	98	32.418	25.000	33.000	0	198	198	2	1	-10921639	54.429	51	19	107	1143	26.940	2.000	0.239	0.778
ID99034	99034	96	30.116	21.000	33.000	0	198	198	2	1	-10921639	79.667	91	42	117	1673	24.348	2.000	0.166	0.933
ID99041	99041	77	59.722	9.649	15.923	0	199	199	2	1	-10921639	150.476	147	112	224	3160	29.224	4.800	0.200	1.717
ID99040	99040	71	35.330	28.050	14.318	0	199	199	2	1	-10921639	183.000	183	147	234	3843	22.474	4.800	0.087	1.298
ID99043	99043	95	62.692	11.000	33.000	0	199	199	2	1	-10921639	152.286	163	90	229	3198	38.740	3.200	0.228	1.462
ID99042	99042	83	82.004	30.775	21.467	0	199	199	2	1	-10921639	204.810	204	117	255	4301	40.793	4.800	0.221	1.815
ID99045	99045	96	32.756	21.000	33.000	0	199	199	2	1	-10921639	75.429	71	33	137	1584	26.962	2.000	0.185	0.875
ID99044	99044	97	88.575	16.000	33.000	0	199	199	2	1	-10921639	148.810	142	76	244	3125	51.949	2.000	0.311	1.359
ID99046	99046	98	30.024	24.000	33.000	0	199	199	2	1	-10921639	54.571	66	23	96	1146	24.140	2.000	0.226	0.834
ID99037	99037	93	68.444	31.528	7.972	0	199	199	2	1	-10921639	147.238	153	76	229	3092	48.620	2.000	0.204	1.026
ID99036	99036	89	50.194	21.483	5.285	0	199	199	2	1	-10921639	150.190	142	86	229	3154	33.734	4.800	0.163	1.250
ID99039	99039	90	48.423	22.886	13.076	0	199	199	2	1	-10921639	190.000	188	137	255	3990	28.446	4.800	0.116	1.385
ID99038	99038	92	31.542	16.006	8.838	0	199	199	2	1	-10921639	137.524	137	102	173	2888	18.405	2.000	0.102	1.381
ID99057	99057	89	49.703	21.906	4.168	0	200	200	2	1	-10921639	145.762	137	107	204	3061	32.568	4.800	0.163	1.254
ID99059	99059	93	68.629	31.305	7.798	0	200	200	2	1	-10921639	156.095	142	107	244	3278	35.797	2.000	0.192	1.402
ID99058	99058	92	29.636	16.122	7.467	0	200	200	2	1	-10921639	137.810	132	96	168	2894	21.628	4.800	0.117	1.335
ID99061	99061	71	40.889	27.906	13.965	0	200	200	2	1	-10921639	191.381	188	147	229	4019	21.924	4.800	0.105	1.657
ID99060	99060	90	57.106	22.945	13.120	0	200	200	2	1	-10921639	197.714	193	137	255	4152	31.913	2.000	0.125	1.380
ID99063	99063	83	79.941	30.839	21.203	0	200	200	2	1	-10921639	200.810	198	137	255	4217	37.124	4.800	0.216	1.923
ID99062	99062	77	48.102	9.487	15.373	0	200	200	2	1	-10921639	135.476	137	86	193	2845	32.695	4.800	0.181	1.269
ID99065	99065	97	77.473	16.000	33.000	0	200	200	2	1	-10921639	144.286	137	62	249	3030	55.593	2.000	0.272	1.111
ID99064	99064	95	50.118	9.000	33.000	0	200	200	2	1	-10921639	172.190	178	128	209	3616	21.493	6.213	0.190	2.561
ID99073	99073	95	48.434	10.000	33.000	0	201	201	2	1	-10921639	202.286	198	148	255	4248	28.583	7.600	0.152	1.865
ID99072	99072	83	69.751	30.129	21.228	0	201	201	2	1	-10921639	211.571	204	163	255	4443	27.140	4.800	0.185	2.431
ID99074	99074	97	72.800	16.000	33.000	0	201	201	2	1	-10921639	168.095	173	90	244	3530	44.491	4.800	0.248	1.503
ID99067	99067	92	31.784	15.942	8.268	0	201	201	2	1	-10921639	140.143	142	107	173	2943	18.972	4.800	0.106	1.418
ID99066	99066	89	44.461	21.786	3.932	0	201	201	2	1	-10921639	142.000	142	102	204	2982	31.521	6.121	0.147	1.157
ID99069	99069	90	51.029	22.453	12.742	0	201	201	2	1	-10921639	190.190	193	127	244	3994	33.689	2.000	0.133	1.326
ID99068	99068	93	69.265	31.679	7.747	0	201	201	2	1	-10921639	141.857	142	76	255	2979	50.471	2.000	0.167	0.805
ID99071	99071	77	37.240	9.345	15.544	0	201	201	2	1	-10921639	129.905	132	86	173	2728	22.978	4.800	0.163	1.581
ID99070	99070	71	53.264	27.821	13.553	0	201	201	2	1	-10921639	196.381	198	153	255	4124	31.163	4.800	0.119	1.339
ID99075	99075	89	53.636	22.138	4.271	0	202	202	2	1	-10921639	140.619	137	76	204	2953	33.837	2.000	0.177	1.248
ID99077	99077	93	53.017	31.569	7.802	0	202	202	2	1	-10921639	133.571	137	71	198	2805	37.616	2.000	0.167	1.015
ID99076	99076	92	38.728	15.303	8.300	0	202	202	2	1	-10921639	131.667	132	96	183	2765	26.280	2.000	0.124	1.106
ID99079	99079	71	37.638	28.352	14.253	0	202	202	2	1	-10921639	186.810	193	147	224	3923	23.053	4.800	0.095	1.410
ID99078	99078	90	48.718	21.946	12.865	0	202	202	2	1	-10921639	179.476	178	142	229	3769	25.011	2.000	0.121	1.552
ID99081	99081	83	58.553	29.556	21.272	0	202	202	2	1	-10921639	195.667	193	142	244	4109	25.267	4.800	0.168	2.223
ID99080	99080	77	48.812	9.602	16.252	0	202	202	2	1	-10921639	145.286	142	107	193	3051	23.273	4.800	0.183	1.934
ID99083	99083	95	30.268	10.000	33.000	0	202	202	2	1	-10921639	168.571	163	133	214	3540	21.113	6.347	0.092	1.341
ID99082	99082	None	38.427	8.977	29.901	0	202	202	2	1	-10921639	142.571	147	91	193	2994	28.220	4.800	0.119	1.077
ID99084	99084	97	68.152	16.000	33.000	0	202	202	2	1	-10921639	166.095	173	85	229	3488	37.917	4.800	0.254	1.777
ID99105	99105	71	45.982	28.520	14.471	0	203	203	2	1	-10921639	175.190	183	107	239	3679	38.566	4.800	0.112	0.917
ID99104	99104	77	36.886	9.995	15.278	0	203	203	2	1	-10921639	126.095	127	86	168	2648	22.011	2.000	0.125	1.273
ID99107	99107	83	37.745	28.507	21.554	0	203	203	2	1	-10921639	163.524	163	107	209	3434	27.604	6.110	0.128	1.341
ID99106	99106	None	27.911	32.843	19.254	0	203	203	2	1	-10921639	130.190	132	81	183	2734	30.464	7.600	0.083	0.653
ID99109	99109	97	63.765	16.000	33.000	0	203	203	2	1	-10921639	126.571	122	66	198	2658	41.224	2.000	0.241	1.191
ID99108	99108	95	46.926	11.000	33.000	0	203	203	2	1	-10921639	158.810	158	114	219	3335	27.571	4.800	0.167	1.651
ID99101	99101	89	43.149	22.128	4.436	0	203	203	2	1	-10921639	131.381	132	86	188	2759	31.012	2.000	0.139	1.034
ID99103	99103	90	47.431	22.570	12.331	0	203	203	2	1	-10921639	170.238	173	107	239	3575	32.297	2.000	0.122	1.144
ID99102	99102	93	62.390	32.116	8.059	0	203	203	2	1	-10921639	128.952	122	81	214	2708	38.153	2.000	0.185	1.056
ID99097	99097	77	41.064	9.693	16.232	0	204	204	2	1	-10921639	131.476	127	91	183	2761	25.627	4.800	0.143	1.283
ID99096	99096	71	41.359	27.689	14.379	0	204	204	2	1	-10921639	190.429	193	112	234	3999	31.282	4.800	0.104	1.146
ID99099	99099	95	60.223	11.000	33.000	0	204	204	2	1	-10921639	155.857	153	105	224	3273	35.724	4.800	0.211	1.518
ID99098	99098	100	34.582	29.690	16.504	0	204	204	2	1	-10921639	180.571	183	102	229	3792	32.825	4.800	0.085	0.862
ID99100	99100	97	63.066	15.000	33.000	0	204	204	2	1	-10921639	124.143	122	62	214	2607	47.254	2.000	0.238	1.010
ID99095	99095	93	40.661	32.170	7.970	0	204	204	2	1	-10921639	118.952	122	76	183	2498	27.762	2.000	0.132	0.998
ID99089	99089	None	29.337	18.690	15.880	0	205	205	2	1	-10921639	150.619	153	122	178	3163	17.060	7.600	0.090	1.465
ID99088	99088	71	48.880	27.888	14.223	0	205	205	2	1	-10921639	181.905	183	122	244	3820	31.904	2.000	0.103	1.068
ID99091	99091	100	34.227	31.004	16.920	0	205	205	2	1	-10921639	155.810	163	112	209	3272	29.248	7.600	0.077	0.761
ID99090	99090	77	36.389	9.686	17.244	0	205	205	2	1	-10921639	127.476	127	96	168	2677	17.606	4.800	0.140	1.781
ID99093	99093	95	56.946	13.000	33.000	0	205	205	2	1	-10921639	135.190	137	71	219	2839	45.817	2.000	0.188	0.933
ID99092	99092	99	42.723	8.000	33.000	0	205	205	2	1	-10921639	128.286	127	80	178	2694	29.523	4.800	0.184	1.353
ID99094	99094	97	59.436	15.000	33.000	0	205	205	2	1	-10921639	128.286	127	71	219	2694	41.331	4.800	0.268	1.312
ID99085	99085	None	27.938	21.895	4.998	0	205	205	2	1	-10921639	125.333	132	91	158	2632	21.048	4.800	0.108	1.163
ID99087	99087	None	29.623	22.937	12.776	0	205	205	2	1	-10921639	162.667	163	132	198	3416	18.131	2.000	0.075	1.250
ID99086	99086	93	30.634	32.290	8.244	0	205	205	2	1	-10921639	105.476	107	61	147	2215	23.720	7.600	0.109	0.876
ID99121	99121	97	38.071	17.000	33.000	0	206	206	2	1	-10921639	112.429	117	85	178	2361	24.151	6.068	0.232	1.751
ID99120	99120	99	53.820	10.000	33.000	0	206	206	2	1	-10921639	139.762	142	80	209	2935	34.038	6.115	0.201	1.372
ID99117	99117	71	43.705	28.718	14.900	0	206	206	2	1	-10921639	179.190	178	122	239	3763	31.822	7.600	0.121	1.213
ID99119	99119	101	30.298	25.169	18.308	0	206	206	2	1	-10921639	157.952	163	102	209	3317	26.583	7.600	0.078	0.860
ID99118	99118	77	30.635	9.428	16.321	0	206	206	2	1	-10921639	114.143	117	81	147	2397	19.671	4.800	0.129	1.322
ID99113	99113	71	36.460	28.891	14.813	0	207	207	2	1	-10921639	175.762	178	132	224	3691	26.512	4.800	0.122	1.439
ID99115	99115	99	50.955	11.000	33.000	0	207	207	2	1	-10921639	150.571	158	105	214	3162	33.046	4.800	0.189	1.446
ID99114	99114	101	29.956	24.822	18.514	0	207	207	2	1	-10921639	143.143	147	91	204	3006	31.347	2.000	0.089	0.749
ID99116	99116	95	48.857	14.000	33.000	0	207	207	2	1	-10921639	159.238	163	128	214	3344	23.763	4.800	0.205	2.281
ID99129	99129	99	57.089	10.000	33.000	0	208	208	2	1	-10921639	124.952	122	76	224	2624	41.717	2.000	0.208	1.030
ID99128	99128	101	28.877	25.334	19.336	0	208	208	2	1	-10921639	141.095	147	86	173	2963	22.612	6.353	0.110	1.234
ID99130	99130	95	49.854	16.000	33.000	0	208	208	2	1	-10921639	148.286	147	112	198	3114	24.874	6.275	0.209	2.063
ID99127	99127	71	50.000	27.425	13.971	0	208	208	2	1	-10921639	175.333	178	132	224	3682	26.434	2.000	0.130	1.525
ID99126	99126	None	29.908	22.042	13.192	0	208	208	2	1	-10921639	148.048	142	117	183	3109	21.724	2.000	0.078	0.991
ID99112	99112	95	61.945	15.000	33.000	0	209	209	2	1	-10921639	159.048	158	107	229	3340	32.094	6.296	0.242	1.934
ID99111	99111	99	48.147	12.000	33.000	0	209	209	2	1	-10921639	142.238	147	80	229	2987	38.016	2.000	0.159	1.024
ID99110	99110	71	34.357	26.805	13.268	0	209	209	2	1	-10921639	141.857	142	102	193	2979	27.961	2.000	0.079	0.745
ID99137	99137	71	40.614	27.048	13.890	0	210	210	2	1	-10921639	152.048	153	91	193	3193	26.252	2.000	0.108	1.130
ID99139	99139	95	57.538	16.000	33.000	0	210	210	2	1	-10921639	127.667	122	76	214	2681	36.677	4.800	0.255	1.416
ID99138	99138	99	54.598	12.000	33.000	0	210	210	2	1	-10921639	136.095	132	76	214	2858	42.366	4.000	0.220	1.157
ID99141	99141	71	51.472	27.118	13.861	0	211	211	2	1	-10921639	143.048	137	96	204	3004	33.487	2.000	0.122	0.928
ID99140	99140	None	30.988	22.000	14.170	0	211	211	2	1	-10921639	134.143	127	102	204	2817	23.152	2.000	0.059	0.649
ID99143	99143	99	54.122	13.000	33.000	0	211	211	2	1	-10921639	129.905	127	85	198	2728	39.811	2.000	0.211	1.136
ID99142	99142	None	27.679	8.494	18.277	0	211	211	2	1	-10921639	89.190	86	56	122	1873	21.602	3.200	0.154	1.101
ID99136	99136	95	54.624	16.000	33.000	0	212	212	2	1	-10921639	110.048	112	62	188	2311	35.328	2.000	0.255	1.265
ID99133	99133	71	56.636	27.125	14.204	0	212	212	2	1	-10921639	149.857	142	112	224	3147	31.273	2.000	0.151	1.257
ID99135	99135	99	66.594	10.000	33.000	0	212	212	2	1	-10921639	131.333	132	80	214	2758	35.896	2.000	0.277	1.587
ID99134	99134	None	28.683	30.400	22.083	0	212	212	2	1	-10921639	90.429	91	51	127	1899	17.946	4.800	0.153	1.336
ID99123	99123	71	54.337	27.366	14.078	0	213	213	2	1	-10921639	150.810	137	117	214	3167	30.290	2.000	0.148	1.283
ID99122	99122	None	31.022	21.768	13.843	0	213	213	2	1	-10921639	142.571	142	107	183	2994	21.030	2.000	0.084	1.052
ID99125	99125	95	58.788	16.000	33.000	0	213	213	2	1	-10921639	99.429	96	42	209	2088	45.408	2.000	0.257	0.896
ID99124	99124	99	68.813	11.000	33.000	0	213	213	2	1	-10921639	127.905	132	71	209	2686	43.637	3.200	0.285	1.301
ID99145	99145	99	51.356	11.000	33.000	0	214	214	2	1	-10921639	114.333	112	71	178	2401	28.387	2.000	0.231	1.514
ID99144	99144	71	49.285	27.146	14.183	0	214	214	2	1	-10921639	151.238	142	102	204	3176	29.936	2.000	0.130	1.166
ID99146	99146	95	56.872	16.000	33.000	0	214	214	2	1	-10921639	101.143	107	48	178	2124	41.087	2.000	0.275	1.061
ID99132	99132	95	54.366	14.000	33.000	0	215	215	2	1	-10921639	109.952	102	52	198	2309	47.773	2.000	0.218	0.824
ID99131	99131	71	62.527	27.279	14.113	0	215	215	2	1	-10921639	162.048	163	112	224	3403	33.307	2.000	0.175	1.451
ID99148	99148	95	64.056	14.000	33.000	0	216	216	2	1	-10921639	111.905	112	57	198	2350	46.163	2.000	0.278	1.055
ID99147	99147	71	65.911	27.259	14.119	0	216	216	2	1	-10921639	153.667	147	96	224	3227	34.742	2.000	0.199	1.466
ID99153	99153	95	48.463	13.000	33.000	0	217	217	2	1	-10921639	99.952	91	52	193	2099	39.977	2.000	0.229	0.933
ID99152	99152	71	59.370	27.131	14.038	0	217	217	2	1	-10921639	145.524	142	96	204	3056	29.747	2.000	0.197	1.610
ID99161	99161	95	57.278	13.000	33.000	0	218	218	2	1	-10921639	98.714	91	57	178	2073	37.695	2.000	0.309	1.235
ID99160	99160	71	37.920	27.577	13.816	0	218	218	2	1	-10921639	127.238	137	76	173	2672	27.957	4.800	0.163	1.279
ID99162	99162	102	27.216	18.000	33.000	0	218	218	2	1	-10921639	57.952	56	33	132	1217	26.108	5.992	0.233	0.838
ID99157	99157	71	35.886	27.011	13.645	0	219	219	2	1	-10921639	137.619	137	102	168	2890	21.254	7.600	0.137	1.557
ID99159	99159	102	29.977	18.000	33.000	0	219	219	2	1	-10921639	52.476	51	23	102	1102	24.643	2.000	0.229	0.793
ID99158	99158	95	53.015	12.000	33.000	0	219	219	2	1	-10921639	112.286	107	76	188	2358	31.572	4.800	0.307	1.673
ID99149	99149	71	33.025	27.745	13.242	0	220	220	2	1	-10921639	121.238	122	66	178	2546	29.926	6.249	0.104	0.763
ID99151	99151	102	30.510	16.000	33.000	0	220	220	2	1	-10921639	67.381	66	33	127	1415	27.274	6.040	0.221	0.893
ID99150	99150	95	49.987	11.000	33.000	0	220	220	2	1	-10921639	90.619	91	48	168	1903	35.231	2.000	0.243	1.007
ID99163	99163	71	33.620	25.689	13.203	0	221	221	2	1	-10921639	141.857	142	107	173	2979	18.956	4.800	0.127	1.682
ID99165	99165	95	54.041	12.000	33.000	0	221	221	2	1	-10921639	101.381	96	48	188	2129	41.825	6.022	0.260	1.000
ID99164	99164	None	35.126	7.000	33.000	0	221	221	2	1	-10921639	79.333	81	42	163	1666	26.477	2.000	0.184	0.930
ID99166	99166	102	45.659	17.000	33.000	0	221	221	2	1	-10921639	72.714	66	23	188	1527	44.290	2.000	0.280	0.718
ID99156	99156	102	40.172	17.000	33.000	0	222	222	2	1	-10921639	67.190	61	23	153	1411	37.770	2.000	0.223	0.649
ID99155	99155	95	76.898	12.000	33.000	0	222	222	2	1	-10921639	116.429	117	52	234	2445	52.245	2.000	0.320	1.082
ID99154	99154	71	40.781	26.138	13.700	0	222	222	2	1	-10921639	153.905	147	112	198	3232	22.410	4.800	0.128	1.558
ID99173	99173	102	57.347	17.000	33.000	0	223	223	2	1	-10921639	82.095	71	33	193	1724	48.128	2.000	0.278	0.742
ID99172	99172	95	64.288	14.000	33.000	0	223	223	2	1	-10921639	104.952	91	52	204	2204	48.822	2.000	0.292	0.971
ID99171	99171	71	29.426	24.511	13.761	0	223	223	2	1	-10921639	145.714	142	112	178	3060	18.759	6.338	0.102	1.433
ID99169	99169	None	41.576	9.000	33.000	0	224	224	2	1	-10921639	93.619	86	42	188	1966	39.305	2.000	0.175	0.709
ID99170	99170	95	78.150	13.000	33.000	0	224	224	2	1	-10921639	126.333	122	52	214	2653	52.222	2.000	0.321	1.176
ID99168	99168	95	62.734	14.000	33.000	0	225	225	2	1	-10921639	100.524	107	33	219	2111	51.727	2.000	0.280	0.849
ID99167	99167	None	27.188	25.480	12.947	0	225	225	2	1	-10921639	138.667	132	112	183	2912	17.828	4.800	0.087	1.239
ID99177	99177	95	71.554	13.000	33.000	0	226	226	2	1	-10921639	104.571	96	42	249	2196	57.821	2.000	0.262	0.751
ID99176	99176	103	48.135	9.000	33.000	0	226	226	2	1	-10921639	97.714	96	57	163	2052	30.122	2.000	0.237	1.244
ID99180	99180	95	62.312	14.000	33.000	0	227	227	2	1	-10921639	109.810	112	48	209	2306	48.807	6.053	0.258	0.922
ID99179	99179	103	70.193	10.000	33.000	0	227	227	2	1	-10921639	123.381	122	66	219	2591	46.146	2.000	0.289	1.199
ID99178	99178	None	32.442	24.631	16.655	0	227	227	2	1	-10921639	126.905	127	91	163	2665	22.192	2.000	0.119	1.215
ID99175	99175	95	74.855	14.000	33.000	0	228	228	2	1	-10921639	124.857	137	48	209	2622	49.675	2.000	0.308	1.184
ID99174	99174	103	61.843	10.000	33.000	0	228	228	2	1	-10921639	125.524	137	71	219	2636	40.748	2.000	0.256	1.255
ID99191	99191	103	79.514	11.000	33.000	0	229	229	2	1	-10921639	149.476	153	71	255	3139	52.163	4.800	0.282	1.259
ID99190	99190	None	28.251	28.232	13.655	0	229	229	2	1	-10921639	118.000	122	76	153	2478	22.271	7.600	0.096	0.929
ID99185	99185	None	27.790	24.343	18.094	0	230	230	2	1	-10921639	113.000	112	86	168	2373	19.975	7.600	0.098	1.010
ID99184	99184	104	31.790	21.377	13.089	0	230	230	2	1	-10921639	128.810	132	96	158	2705	18.817	4.800	0.120	1.464
ID99186	99186	103	82.285	10.000	33.000	0	230	230	2	1	-10921639	156.667	153	90	234	3290	45.894	2.000	0.317	1.641
ID99189	99189	103	102.545	10.000	33.000	0	231	231	2	1	-10921639	192.143	188	122	255	4035	47.252	4.800	0.335	2.041
ID99188	99188	None	28.501	12.427	16.103	0	231	231	2	1	-10921639	73.619	76	35	122	1546	24.626	3.200	0.154	0.798
ID99187	99187	104	30.592	21.831	13.225	0	231	231	2	1	-10921639	121.333	117	91	158	2548	18.040	2.000	0.115	1.393
ID99181	99181	104	37.220	21.724	13.291	0	232	232	2	1	-10921639	135.619	137	96	158	2848	19.841	4.800	0.153	1.810
ID99183	99183	103	82.879	10.000	33.000	0	232	232	2	1	-10921639	190.810	178	132	255	4007	38.890	4.800	0.277	2.128
ID99182	99182	None	28.160	24.471	18.612	0	232	232	2	1	-10921639	100.905	107	56	137	2119	23.160	4.800	0.154	1.161
ID99193	99193	103	80.132	10.000	33.000	0	233	233	2	1	-10921639	199.952	204	143	244	4199	34.676	4.800	0.259	2.375
ID99192	99192	104	53.670	21.539	13.225	0	233	233	2	1	-10921639	139.048	132	102	193	2920	29.525	4.800	0.188	1.492
ID99195	99195	104	62.613	21.626	13.324	0	234	234	2	1	-10921639	147.190	147	86	229	3091	37.036	2.000	0.190	1.270
ID99194	99194	None	28.324	31.533	10.436	0	234	234	2	1	-10921639	65.810	71	20	107	1382	27.027	2.000	0.199	0.808
ID99197	99197	103	73.979	11.000	33.000	0	234	234	2	1	-10921639	172.952	173	123	255	3632	34.554	4.800	0.244	1.961
ID99196	99196	106	61.753	7.000	33.000	0	234	234	2	1	-10921639	149.952	153	96	219	3149	35.863	6.312	0.226	1.543
ID99201	99201	106	66.875	9.000	33.000	0	235	235	2	1	-10921639	191.095	193	123	244	4013	33.017	4.800	0.221	2.099
ID99200	99200	104	75.340	21.272	13.507	0	235	235	2	1	-10921639	167.762	158	117	244	3523	40.387	4.800	0.225	1.525
ID99202	99202	103	62.320	13.000	33.000	0	235	235	2	1	-10921639	149.810	163	85	224	3146	45.530	4.800	0.215	1.165
ID99199	99199	106	60.140	11.000	33.000	0	236	236	2	1	-10921639	170.429	168	109	224	3579	35.133	4.800	0.222	1.761
ID99198	99198	104	77.367	21.454	13.382	0	236	236	2	1	-10921639	159.857	153	86	244	3357	47.059	2.000	0.233	1.283
ID99205	99205	106	58.294	13.000	33.000	0	237	237	2	1	-10921639	137.048	147	66	224	2878	45.748	2.000	0.198	0.989
ID99204	99204	107	59.603	8.000	33.000	0	237	237	2	1	-10921639	174.952	178	117	244	3674	33.379	4.800	0.232	1.972
ID99203	99203	104	67.330	21.390	13.289	0	237	237	2	1	-10921639	146.048	142	86	219	3067	40.270	2.000	0.217	1.291
ID99217	99217	104	53.583	21.190	13.072	0	238	238	2	1	-10921639	129.762	122	81	198	2725	30.407	2.000	0.190	1.360
ID99219	99219	106	59.911	14.000	33.000	0	238	238	2	1	-10921639	116.952	122	42	204	2456	46.508	2.000	0.241	0.976
ID99218	99218	107	70.487	9.000	33.000	0	238	238	2	1	-10921639	172.190	158	109	255	3616	39.039	4.800	0.242	1.719
ID99208	99208	106	63.589	14.000	33.000	0	239	239	2	1	-10921639	115.857	122	52	188	2433	41.334	2.000	0.287	1.252
ID99207	99207	107	44.712	8.000	33.000	0	239	239	2	1	-10921639	111.476	112	71	188	2341	32.736	2.000	0.210	1.180
ID99206	99206	104	45.427	21.361	12.881	0	239	239	2	1	-10921639	129.000	127	96	188	2709	24.576	4.800	0.169	1.520
ID99221	99221	None	30.238	24.896	19.345	0	240	240	2	1	-10921639	91.524	91	66	122	1922	16.904	2.000	0.155	1.453
ID99220	99220	104	49.461	20.973	12.869	0	240	240	2	1	-10921639	131.714	117	86	183	2766	28.457	2.000	0.172	1.358
ID99223	99223	106	52.891	13.000	33.000	0	240	240	2	1	-10921639	120.905	117	62	198	2539	37.489	6.095	0.226	1.188
ID99222	99222	107	51.808	10.000	33.000	0	240	240	2	1	-10921639	125.476	117	71	229	2635	38.072	6.197	0.180	1.005
ID99213	99213	107	59.945	11.000	33.000	0	241	241	2	1	-10921639	121.000	112	71	224	2541	44.928	6.254	0.232	1.013
ID99212	99212	104	38.370	21.047	12.301	0	241	241	2	1	-10921639	120.714	117	71	173	2535	30.098	3.200	0.125	0.890
ID99216	99216	107	64.063	11.000	33.000	0	242	242	2	1	-10921639	131.095	122	71	224	2753	40.629	2.000	0.255	1.312
ID99215	99215	None	50.769	6.000	33.000	0	242	242	2	1	-10921639	104.048	102	52	153	2185	36.507	2.000	0.232	1.072
ID99214	99214	104	36.427	20.841	11.961	0	242	242	2	1	-10921639	122.619	122	81	163	2575	23.796	2.000	0.128	1.173
ID99209	99209	104	32.946	20.991	11.704	0	243	243	2	1	-10921639	131.048	127	102	158	2752	17.466	6.279	0.126	1.683
ID99211	99211	107	60.304	10.000	33.000	0	243	243	2	1	-10921639	129.286	127	76	214	2715	39.694	6.238	0.254	1.321
ID99210	99210	None	28.424	24.898	19.564	0	243	243	2	1	-10921639	81.048	81	40	117	1702	22.166	4.800	0.178	1.105
ID99225	99225	107	60.079	9.000	33.000	0	244	244	2	1	-10921639	132.333	137	80	204	2779	37.525	4.800	0.265	1.477
ID99224	99224	104	27.099	20.420	11.219	0	244	244	2	1	-10921639	123.571	122	91	158	2595	20.951	4.800	0.109	1.155
ID99227	99227	None	27.097	23.831	19.512	0	245	245	2	1	-10921639	89.667	91	45	132	1883	22.535	3.200	0.162	1.110
ID99226	99226	104	29.388	20.585	11.159	0	245	245	2	1	-10921639	129.000	132	76	158	2709	22.784	6.168	0.101	1.041
ID99229	99229	108	29.445	16.000	33.000	0	245	245	2	1	-10921639	64.333	61	28	127	1351	32.313	2.000	0.184	0.618
ID99228	99228	107	95.550	9.000	33.000	0	245	245	2	1	-10921639	169.286	173	62	255	3555	49.773	4.800	0.354	1.778
ID99232	99232	108	36.209	14.000	33.000	0	246	246	2	1	-10921639	98.143	102	42	158	2061	36.793	6.199	0.165	0.756
ID99231	99231	107	86.863	9.000	33.000	0	246	246	2	1	-10921639	202.429	198	128	255	4251	35.722	4.800	0.303	2.636
ID99236	99236	107	84.664	10.000	33.000	0	247	247	2	1	-10921639	209.810	209	133	255	4406	44.842	4.800	0.244	1.834
ID99230	99230	107	87.491	12.000	33.000	0	248	248	2	1	-10921639	193.429	198	109	255	4062	53.422	4.800	0.279	1.578
ID99233	99233	None	27.868	21.898	8.316	0	249	249	2	1	-10921639	106.667	107	61	153	2240	22.756	4.800	0.125	1.039
ID99235	99235	107	69.376	10.000	33.000	0	249	249	2	1	-10921639	221.762	238	137	255	4657	39.806	4.800	0.194	1.809
ID99234	99234	None	27.081	5.037	30.390	0	249	249	2	1	-10921639	130.476	137	61	188	2740	38.607	7.600	0.071	0.449
ID99239	99239	107	67.563	10.000	33.000	0	250	250	2	1	-10921639	235.762	255	185	255	4951	25.036	7.600	0.206	3.211
ID99241	99241	144	31.000	17.058	18.187	0	251	251	2	1	-10921639	103.238	102	71	132	2168	19.290	4.800	0.142	1.328
ID99242	99242	107	70.581	9.000	33.000	0	251	251	2	1	-10921639	232.762	244	191	255	4888	25.391	4.800	0.217	3.270
ID99237	99237	144	33.309	17.772	18.900	0	252	252	2	1	-10921639	96.905	96	56	168	2035	24.651	6.368	0.129	0.900
ID99238	99238	107	71.802	9.000	33.000	0	252	252	2	1	-10921639	234.286	255	171	255	4920	26.590	4.800	0.223	3.212
ID99240	99240	107	65.450	9.000	33.000	0	253	253	2	1	-10921639	237.095	255	166	255	4979	29.829	4.800	0.202	2.676
ID99244	99244	107	62.821	9.000	33.000	0	254	254	2	1	-10921639	236.095	255	185	255	4958	27.831	4.800	0.191	2.718
ID99243	99243	None	28.551	19.918	9.046	0	254	254	2	1	-10921639	114.667	117	81	147	2408	18.337	4.800	0.122	1.357
ID99249	99249	113	44.869	14.000	33.000	0	255	255	2	1	-10921639	152.095	163	91	239	3194	39.715	4.800	0.176	1.146
ID99248	99248	107	69.375	8.000	33.000	0	255	255	2	1	-10921639	223.333	255	142	255	4690	45.275	4.800	0.210	1.710
ID99245	99245	None	27.395	16.858	18.753	0	255	255	2	1	-10921639	84.381	81	51	117	1772	19.366	4.800	0.144	1.100
ID99247	99247	None	43.692	8.159	27.359	0	255	255	2	1	-10921639	106.667	107	35	178	2240	41.301	2.000	0.188	0.818
ID99246	99246	109	31.922	25.934	19.818	0	255	255	2	1	-10921639	98.952	107	56	137	2078	24.402	4.800	0.142	1.009
ID99251	99251	109	37.543	25.995	18.905	0	256	256	2	1	-10921639	111.952	112	81	153	2351	20.764	4.800	0.170	1.564
ID99250	99250	None	33.959	19.565	9.261	0	256	256	2	1	-10921639	108.333	112	71	153	2275	22.502	2.000	0.143	1.206
ID99253	99253	113	49.903	15.000	33.000	0	256	256	2	1	-10921639	146.952	153	71	214	3086	39.813	2.000	0.164	1.041
ID99252	99252	107	75.476	9.000	33.000	0	256	256	2	1	-10921639	233.905	244	176	255	4912	28.185	4.800	0.238	3.194
ID99265	99265	110	31.064	15.830	9.690	0	257	257	2	1	-10921639	99.286	96	66	127	2085	19.173	3.200	0.137	1.248
ID99267	99267	107	69.211	8.000	33.000	0	257	257	2	1	-10921639	210.571	214	147	255	4422	41.787	4.800	0.200	1.682
ID99266	99266	109	36.624	25.013	19.135	0	257	257	2	1	-10921639	106.857	107	76	132	2244	17.121	4.800	0.186	1.960
ID99257	99257	112	30.435	14.956	17.485	0	258	258	2	1	-10921639	111.333	112	61	147	2338	19.397	4.800	0.158	1.566
ID99256	99256	None	33.601	14.375	15.145	0	258	258	2	1	-10921639	110.095	117	56	147	2312	25.626	4.800	0.153	1.140
ID99258	99258	113	63.818	12.000	33.000	0	258	258	2	1	-10921639	220.238	255	128	255	4625	46.988	6.079	0.160	1.295
ID99255	99255	110	31.742	15.003	9.848	0	258	258	2	1	-10921639	98.952	102	61	147	2078	22.835	2.000	0.119	0.918
ID99254	99254	111	35.476	20.079	8.222	0	258	258	2	1	-10921639	104.000	112	51	142	2184	24.315	4.800	0.161	1.189
ID99281	99281	None	27.873	23.628	19.149	0	259	259	2	1	-10921639	94.714	96	71	122	1989	14.846	4.800	0.156	1.726
ID99280	99280	112	34.119	16.269	18.508	0	259	259	2	1	-10921639	96.762	102	51	142	2032	23.360	7.600	0.188	1.311
ID99283	99283	113	61.913	12.000	33.000	0	259	259	2	1	-10921639	222.048	255	143	255	4663	42.479	4.800	0.168	1.504
ID99282	99282	107	55.917	9.287	32.071	0	259	259	2	1	-10921639	234.952	255	168	255	4934	30.585	4.800	0.153	2.039
ID99279	99279	110	41.881	16.104	8.862	0	259	259	2	1	-10921639	102.333	102	56	163	2149	27.823	2.000	0.172	1.078
ID99278	99278	111	47.778	22.717	7.178	0	259	259	2	1	-10921639	102.524	96	56	163	2153	34.387	2.000	0.202	1.002
ID99264	99264	114	42.002	25.000	33.000	0	260	260	2	1	-10921639	54.048	45	23	112	1135	24.383	2.000	0.440	1.355
ID99259	99259	111	42.065	21.492	7.737	0	260	260	2	1	-10921639	117.952	122	61	168	2477	28.652	4.800	0.171	1.205
ID99261	99261	112	41.712	15.538	18.985	0	260	260	2	1	-10921639	97.857	91	66	142	2055	22.734	4.800	0.222	1.562
ID99260	99260	110	47.731	15.358	9.249	0	260	260	2	1	-10921639	104.476	96	56	173	2194	36.800	2.000	0.189	0.902
ID99263	99263	113	62.754	12.000	32.000	0	260	260	2	1	-10921639	228.619	255	132	255	4801	42.206	7.600	0.173	1.596
ID99262	99262	107	65.456	10.193	31.123	0	260	260	2	1	-10921639	219.810	255	107	255	4616	46.997	4.800	0.159	1.283
ID99269	99269	111	58.950	23.019	7.613	0	261	261	2	1	-10921639	135.333	127	86	198	2842	32.558	2.000	0.209	1.438
ID99268	99268	None	29.826	19.463	7.915	0	261	261	2	1	-10921639	114.619	117	61	158	2407	26.735	2.000	0.106	0.820
ID99271	99271	115	30.949	28.014	13.182	0	261	261	2	1	-10921639	100.571	102	66	137	2112	19.387	7.600	0.133	1.220
ID99270	99270	110	51.948	14.769	8.837	0	261	261	2	1	-10921639	117.857	112	61	173	2475	30.808	2.000	0.198	1.266
ID99273	99273	None	30.295	24.434	18.793	0	261	261	2	1	-10921639	101.524	102	66	132	2132	19.806	4.800	0.142	1.274
ID99272	99272	112	40.055	15.251	18.544	0	261	261	2	1	-10921639	109.810	112	66	163	2306	28.477	2.000	0.161	1.069
ID99275	99275	107	73.090	10.301	30.262	0	261	261	2	1	-10921639	200.619	255	71	255	4213	69.935	2.000	0.177	0.862
ID99274	99274	117	36.537	33.321	18.739	0	261	261	2	1	-10921639	70.286	61	30	122	1476	24.393	2.000	0.229	1.075
ID99277	99277	114	68.126	26.000	33.000	0	261	261	2	1	-10921639	99.000	91	42	188	2079	42.481	2.000	0.413	1.362
ID99276	99276	113	53.643	13.000	33.000	0	261	261	2	1	-10921639	217.905	244	107	255	4576	51.330	6.336	0.146	1.082
ID99285	99285	111	36.612	22.064	7.783	0	262	262	2	1	-10921639	131.857	132	91	168	2769	20.543	4.800	0.151	1.685
ID99284	99284	110	56.240	14.919	8.410	0	262	262	2	1	-10921639	117.762	122	61	178	2473	33.013	4.800	0.259	1.466
ID99287	99287	112	40.117	15.760	18.926	0	262	262	2	1	-10921639	103.095	102	66	153	2165	25.684	2.000	0.177	1.208
ID99286	99286	115	37.217	27.546	12.952	0	262	262	2	1	-10921639	111.905	107	81	168	2350	25.842	7.600	0.144	1.090
ID99289	99289	116	29.964	19.153	30.216	0	262	262	2	1	-10921639	90.810	91	45	142	1907	24.657	2.000	0.134	0.871
ID99288	99288	117	30.437	33.388	19.034	0	262	262	2	1	-10921639	77.619	71	51	112	1630	17.943	4.800	0.203	1.459
ID99291	99291	114	42.800	27.000	33.000	0	262	262	2	1	-10921639	91.286	91	57	122	1917	20.357	6.110	0.303	2.087
ID99290	99290	107	68.489	10.294	30.525	0	262	262	2	1	-10921639	225.619	255	137	255	4738	41.284	7.600	0.174	1.624
ID99299	99299	111	42.655	24.387	7.420	0	263	263	2	1	-10921639	118.619	122	56	173	2491	31.080	2.000	0.176	1.145
ID99301	99301	115	27.072	28.286	12.535	0	263	263	2	1	-10921639	101.095	102	66	137	2123	23.035	6.343	0.123	0.965
ID99300	99300	110	49.235	14.555	8.560	0	263	263	2	1	-10921639	102.048	102	40	163	2143	35.169	2.000	0.209	1.003
ID99303	99303	None	41.367	18.019	18.996	0	263	263	2	1	-10921639	107.905	107	61	153	2266	24.855	4.800	0.184	1.347
ID99302	99302	112	35.647	15.177	18.998	0	263	263	2	1	-10921639	91.667	91	40	153	1925	30.666	2.000	0.157	0.813
ID99305	99305	116	31.105	19.528	29.987	0	263	263	2	1	-10921639	87.429	96	35	127	1836	25.526	2.000	0.159	0.940
ID99304	99304	107	78.276	9.245	30.192	0	263	263	2	1	-10921639	178.714	198	81	255	3753	59.362	2.000	0.189	0.958
ID99307	99307	114	46.831	29.000	33.000	0	263	263	2	1	-10921639	82.095	81	48	127	1724	22.902	4.800	0.359	1.893
ID99306	99306	113	50.241	12.000	33.000	0	263	263	2	1	-10921639	183.476	204	85	255	3853	51.895	7.600	0.113	0.719
ID99315	99315	110	52.216	14.251	8.621	0	264	264	2	1	-10921639	96.000	86	51	188	2016	39.997	2.000	0.202	0.807
ID99314	99314	111	41.196	23.317	7.277	0	264	264	2	1	-10921639	119.762	127	51	188	2515	35.650	6.351	0.141	0.832
ID99317	99317	115	47.106	26.913	12.804	0	264	264	2	1	-10921639	121.476	122	71	173	2551	29.735	2.000	0.180	1.248
ID99316	99316	None	28.538	35.137	11.383	0	264	264	2	1	-10921639	49.667	51	15	102	1043	21.602	2.000	0.254	0.932
ID99319	99319	107	76.382	8.771	30.653	0	264	264	2	1	-10921639	210.238	219	132	255	4415	41.958	2.000	0.191	1.607
ID99318	99318	112	40.051	14.961	19.198	0	264	264	2	1	-10921639	102.952	107	56	147	2162	26.421	4.800	0.197	1.285
ID99321	99321	114	45.485	31.000	33.000	0	264	264	2	1	-10921639	82.048	86	37	127	1723	24.981	4.800	0.324	1.607
ID99320	99320	113	68.499	13.000	33.000	0	264	264	2	1	-10921639	162.952	178	57	255	3422	62.365	2.000	0.141	0.647
ID99297	99297	107	70.086	8.798	31.317	0	265	265	2	1	-10921639	198.000	224	71	255	4158	64.399	2.000	0.153	0.815
ID99296	99296	None	30.617	23.245	20.378	0	265	265	2	1	-10921639	109.333	112	81	137	2296	16.472	4.800	0.135	1.581
ID99298	99298	113	62.888	12.000	33.000	0	265	265	2	1	-10921639	194.714	224	85	255	4089	55.997	6.061	0.156	0.936
ID99293	99293	110	43.727	14.031	8.596	0	265	265	2	1	-10921639	94.048	96	51	178	1975	31.639	7.600	0.182	0.917
ID99292	99292	111	31.650	24.406	7.119	0	265	265	2	1	-10921639	116.571	117	71	153	2448	23.353	2.000	0.128	1.134
ID99295	99295	112	43.109	15.347	19.776	0	265	265	2	1	-10921639	95.714	91	56	163	2010	30.671	7.600	0.201	1.046
ID99294	99294	115	45.149	27.114	12.950	0	265	265	2	1	-10921639	111.429	112	66	168	2340	28.556	2.000	0.164	1.097
ID99313	99313	113	58.212	13.000	33.000	0	266	266	2	1	-10921639	145.762	147	71	255	3061	55.810	2.000	0.153	0.694
ID99312	99312	107	80.314	7.000	33.000	0	266	266	2	1	-10921639	197.619	204	105	255	4150	49.894	4.800	0.244	1.552
ID99309	99309	110	48.667	13.323	9.230	0	266	266	2	1	-10921639	111.476	112	56	183	2341	33.346	2.000	0.220	1.206
ID99308	99308	111	51.494	24.446	7.178	0	266	266	2	1	-10921639	126.857	122	71	198	2664	34.688	2.000	0.189	1.162
ID99311	99311	112	41.260	14.912	19.777	0	266	266	2	1	-10921639	96.381	96	45	147	2024	27.006	2.000	0.190	1.138
ID99310	99310	115	50.526	27.064	13.282	0	266	266	2	1	-10921639	115.667	112	61	183	2429	34.495	2.000	0.177	1.009
ID99329	99329	113	54.904	14.000	33.000	0	267	267	2	1	-10921639	115.095	117	48	234	2417	53.218	2.000	0.169	0.624
ID99328	99328	107	72.706	6.000	33.000	0	267	267	2	1	-10921639	160.714	158	86	255	3375	51.787	7.600	0.216	1.101
ID99330	99330	118	27.887	20.000	33.000	0	267	267	2	1	-10921639	66.667	61	35	132	1400	26.676	2.000	0.181	0.765
ID99323	99323	110	53.215	12.786	9.047	0	267	267	2	1	-10921639	123.857	122	91	198	2601	27.710	4.800	0.199	1.486
ID99322	99322	111	53.691	25.096	7.342	0	267	267	2	1	-10921639	134.714	132	76	193	2829	34.851	2.000	0.189	1.229
ID99325	99325	112	41.591	15.062	20.132	0	267	267	2	1	-10921639	93.857	96	56	142	1971	23.546	2.000	0.214	1.408
ID99324	99324	115	51.186	27.269	12.620	0	267	267	2	1	-10921639	116.143	122	40	178	2439	39.462	2.000	0.178	0.889
ID99327	99327	119	27.647	34.336	19.527	0	267	267	2	1	-10921639	69.905	76	35	102	1468	19.545	2.000	0.194	1.164
ID99326	99326	120	29.419	23.278	19.889	0	267	267	2	1	-10921639	107.429	112	61	147	2256	21.883	2.000	0.114	1.004
ID99331	99331	111	57.481	24.988	7.210	0	268	268	2	1	-10921639	129.952	132	76	204	2729	33.763	2.000	0.205	1.307
ID99333	99333	115	64.459	27.558	12.651	0	268	268	2	1	-10921639	113.143	122	40	204	2376	49.575	2.000	0.241	0.886
ID99332	99332	110	50.230	11.840	9.365	0	268	268	2	1	-10921639	115.143	117	71	173	2418	29.405	4.800	0.222	1.423
ID99335	99335	120	42.333	23.004	19.603	0	268	268	2	1	-10921639	118.286	117	66	173	2484	27.931	2.000	0.151	1.114
ID99334	99334	112	43.436	15.780	20.042	0	268	268	2	1	-10921639	90.667	91	45	153	1904	27.572	2.000	0.214	1.161
ID99337	99337	None	29.327	31.760	28.948	0	268	268	2	1	-10921639	65.190	66	25	112	1369	20.121	2.000	0.208	1.115
ID99336	99336	119	27.823	34.012	19.529	0	268	268	2	1	-10921639	68.524	71	35	102	1439	20.183	2.000	0.181	1.042
ID99339	99339	107	50.046	6.000	33.000	0	268	268	2	1	-10921639	142.905	153	90	219	3001	37.000	7.600	0.164	1.088
ID99338	99338	121	43.453	9.649	31.132	0	268	268	2	1	-10921639	153.810	163	71	209	3230	41.254	7.600	0.133	0.875
ID99341	99341	118	27.369	22.000	33.000	0	268	268	2	1	-10921639	63.143	61	40	91	1326	17.704	3.200	0.228	1.323
ID99340	99340	113	64.926	14.000	33.000	0	268	268	2	1	-10921639	147.524	147	71	249	3098	58.325	2.000	0.219	0.909
ID99345	99345	115	48.131	27.574	13.018	0	269	269	2	1	-10921639	112.238	107	61	188	2357	33.881	2.000	0.184	1.028
ID99344	99344	110	48.189	11.830	8.733	0	269	269	2	1	-10921639	108.857	102	66	173	2286	28.742	2.000	0.193	1.224
ID99347	99347	120	64.251	22.775	19.685	0	269	269	2	1	-10921639	131.238	122	76	224	2756	40.158	2.000	0.197	1.077
ID99346	99346	112	41.672	14.414	19.912	0	269	269	2	1	-10921639	78.905	76	35	142	1657	31.162	2.000	0.248	1.006
ID99349	99349	121	54.252	8.000	33.000	0	269	269	2	1	-10921639	187.429	193	105	234	3936	36.672	6.127	0.176	1.528
ID99348	99348	107	70.842	4.000	33.000	0	269	269	2	1	-10921639	133.524	122	71	249	2804	52.082	2.000	0.216	0.911
ID99350	99350	113	44.875	14.000	33.000	0	269	269	2	1	-10921639	135.333	142	66	219	2842	49.039	2.000	0.143	0.692
ID99343	99343	136	28.036	14.842	8.382	0	269	269	2	1	-10921639	104.238	102	56	147	2189	24.081	4.800	0.128	0.981
ID99342	99342	111	61.075	24.751	7.486	0	269	269	2	1	-10921639	131.619	132	61	188	2764	40.753	4.800	0.236	1.232
ID99361	99361	110	59.077	11.049	8.702	0	270	270	2	1	-10921639	118.810	117	71	188	2495	31.860	2.000	0.247	1.476
ID99360	99360	111	58.345	24.960	7.156	0	270	270	2	1	-10921639	138.429	142	86	209	2907	33.187	4.800	0.209	1.440
ID99363	99363	119	28.171	34.554	18.951	0	270	270	2	1	-10921639	64.333	61	25	102	1351	22.703	2.000	0.195	0.924
ID99362	99362	115	60.533	27.552	12.695	0	270	270	2	1	-10921639	135.667	137	76	219	2849	39.381	4.800	0.214	1.217
ID99365	99365	120	67.463	23.349	19.504	0	270	270	2	1	-10921639	146.714	137	76	244	3081	45.840	2.000	0.213	1.122
ID99364	99364	112	40.895	14.316	19.709	0	270	270	2	1	-10921639	91.524	86	40	137	1922	29.427	2.000	0.218	1.112
ID99367	99367	121	52.375	8.000	33.000	0	270	270	2	1	-10921639	180.762	183	109	234	3796	34.878	6.090	0.167	1.483
ID99366	99366	107	42.247	4.000	33.000	0	270	270	2	1	-10921639	134.286	142	71	188	2820	34.034	2.000	0.146	1.002
ID99359	99359	136	29.433	15.846	6.856	0	270	270	2	1	-10921639	97.381	91	61	127	2045	20.296	2.000	0.123	1.053
ID99351	99351	111	56.858	24.284	7.365	0	271	271	2	1	-10921639	127.524	122	61	188	2678	36.780	4.800	0.222	1.259
ID99353	99353	115	70.154	27.639	12.725	0	271	271	2	1	-10921639	141.143	142	76	244	2964	46.964	2.000	0.225	1.105
ID99352	99352	110	50.559	11.695	8.713	0	271	271	2	1	-10921639	123.952	117	86	173	2603	22.732	4.800	0.221	1.971
ID99355	99355	112	44.817	14.100	19.974	0	271	271	2	1	-10921639	101.095	102	56	153	2123	29.167	2.000	0.215	1.226
ID99354	99354	119	27.900	34.003	19.234	0	271	271	2	1	-10921639	72.667	76	35	102	1526	18.856	2.000	0.183	1.193
ID99357	99357	107	45.984	4.000	33.000	0	271	271	2	1	-10921639	145.190	147	95	178	3049	24.258	4.000	0.193	1.938
ID99356	99356	120	70.828	23.495	19.626	0	271	271	2	1	-10921639	152.476	147	66	249	3202	50.586	2.000	0.194	0.981
ID99358	99358	121	54.268	8.000	33.000	0	271	271	2	1	-10921639	178.143	183	114	249	3741	39.708	6.267	0.159	1.234
ID99376	99376	121	57.593	10.000	33.000	0	272	272	2	1	-10921639	191.476	198	133	255	4021	34.253	4.800	0.171	1.631
ID99369	99369	110	30.007	11.623	8.455	0	272	272	2	1	-10921639	107.190	107	76	158	2251	21.757	6.058	0.118	1.039
ID99368	99368	111	29.567	24.657	7.422	0	272	272	2	1	-10921639	111.762	117	61	153	2347	27.070	4.800	0.132	0.963
ID99371	99371	120	61.604	23.244	19.283	0	272	272	2	1	-10921639	146.952	142	91	255	3086	37.119	2.000	0.175	1.181
ID99370	99370	115	63.205	27.470	12.659	0	272	272	2	1	-10921639	155.762	153	91	224	3271	34.199	2.000	0.203	1.538
ID99373	99373	112	35.257	14.028	19.864	0	272	272	2	1	-10921639	96.476	102	45	137	2026	25.920	2.000	0.160	1.028
ID99372	99372	119	31.111	33.111	19.327	0	272	272	2	1	-10921639	81.190	81	45	117	1705	21.219	2.000	0.166	1.089
ID99375	99375	122	39.729	0.000	33.000	0	272	272	2	1	-10921639	129.143	132	100	178	2712	21.816	4.800	0.193	1.913
ID99374	99374	None	42.235	13.023	31.213	0	272	272	2	1	-10921639	166.429	173	96	224	3495	41.739	2.000	0.117	0.835
ID99425	99425	121	66.974	11.000	33.000	0	273	273	2	1	-10921639	230.381	234	171	255	4838	26.955	4.800	0.204	2.892
ID99424	99424	122	42.515	0.000	33.000	0	273	273	2	1	-10921639	148.000	153	114	183	3108	18.116	4.800	0.220	2.951
ID99417	99417	110	48.121	12.485	8.486	0	273	273	2	1	-10921639	125.000	117	81	193	2625	35.191	2.000	0.165	1.008
ID99419	99419	115	82.174	27.283	12.544	0	273	273	2	1	-10921639	168.000	163	91	255	3528	51.887	2.000	0.209	1.121
ID99418	99418	111	45.800	24.143	7.742	0	273	273	2	1	-10921639	137.762	137	91	178	2893	24.605	2.000	0.167	1.603
ID99421	99421	119	31.691	33.208	18.566	0	273	273	2	1	-10921639	86.952	86	45	132	1826	22.916	2.000	0.165	1.074
ID99420	99420	112	28.378	13.956	19.249	0	273	273	2	1	-10921639	105.524	102	71	163	2216	22.999	4.800	0.121	0.992
ID99423	99423	120	47.031	23.909	20.097	0	273	273	2	1	-10921639	139.905	132	86	193	2938	27.844	2.000	0.143	1.260
ID99422	99422	None	32.382	16.000	19.894	0	273	273	2	1	-10921639	106.190	102	61	163	2230	27.791	4.800	0.127	0.858
ID99393	99393	112	49.036	13.914	19.123	0	274	274	2	1	-10921639	121.714	122	71	214	2556	33.863	2.000	0.149	0.931
ID99392	99392	119	34.504	32.942	18.248	0	274	274	2	1	-10921639	94.333	96	66	147	1981	19.476	4.800	0.158	1.319
ID99395	99395	122	43.321	0.000	33.000	0	274	274	2	1	-10921639	112.143	112	76	158	2355	30.102	2.000	0.212	1.303
ID99394	99394	120	40.367	23.320	19.917	0	274	274	2	1	-10921639	139.905	142	86	209	2938	29.276	2.000	0.108	0.930
ID99397	99397	121	81.150	11.000	33.000	0	274	274	2	1	-10921639	224.857	224	166	255	4722	32.558	4.800	0.236	2.636
ID99396	99396	124	28.166	4.000	33.000	0	274	274	2	1	-10921639	109.762	107	66	183	2305	31.523	2.000	0.083	0.531
ID99389	99389	110	53.094	13.428	8.819	0	274	274	2	1	-10921639	135.810	132	81	198	2852	33.378	2.000	0.180	1.243
ID99388	99388	111	32.735	24.194	7.579	0	274	274	2	1	-10921639	126.095	127	86	158	2648	20.625	4.800	0.119	1.303
ID99391	99391	125	38.345	22.502	15.480	0	274	274	2	1	-10921639	145.048	142	86	219	3046	33.455	2.000	0.079	0.638
ID99390	99390	115	67.926	27.442	12.860	0	274	274	2	1	-10921639	173.571	163	117	229	3645	33.886	4.800	0.194	1.665
ID99399	99399	111	39.601	24.587	7.350	0	275	275	2	1	-10921639	116.619	132	51	168	2449	34.837	2.000	0.145	0.849
ID99398	99398	126	44.499	17.577	7.232	0	275	275	2	1	-10921639	127.571	127	61	224	2679	41.132	2.000	0.106	0.596
ID99401	99401	115	63.282	27.266	12.659	0	275	275	2	1	-10921639	171.429	173	122	229	3600	34.859	2.000	0.168	1.411
ID99400	99400	110	56.159	14.083	8.713	0	275	275	2	1	-10921639	161.524	163	122	209	3392	26.739	4.800	0.180	1.844
ID99403	99403	112	71.373	13.868	19.112	0	275	275	2	1	-10921639	138.238	142	76	255	2903	44.441	2.000	0.211	1.084
ID99402	99402	125	34.365	22.152	14.935	0	275	275	2	1	-10921639	147.190	142	112	188	3091	24.722	2.000	0.080	0.886
ID99405	99405	124	46.625	3.000	33.000	0	275	275	2	1	-10921639	113.952	122	66	178	2393	33.017	2.000	0.187	1.090
ID99404	99404	120	50.590	22.538	19.988	0	275	275	2	1	-10921639	141.238	137	102	219	2966	33.471	2.000	0.142	1.047
ID99406	99406	121	89.666	12.000	33.000	0	275	275	2	1	-10921639	207.143	209	119	255	4350	45.557	4.800	0.261	1.883
ID99427	99427	110	39.957	14.669	8.318	0	276	276	2	1	-10921639	153.143	153	86	209	3216	33.634	4.800	0.153	1.206
ID99426	99426	111	46.271	24.383	7.254	0	276	276	2	1	-10921639	132.095	137	66	178	2774	33.690	2.000	0.166	1.117
ID99429	99429	115	44.933	27.348	12.029	0	276	276	2	1	-10921639	157.000	153	117	209	3297	24.212	4.800	0.139	1.587
ID99428	99428	126	53.764	17.021	7.835	0	276	276	2	1	-10921639	152.810	153	91	209	3209	36.860	2.000	0.145	1.048
ID99431	99431	112	58.580	14.739	19.138	0	276	276	2	1	-10921639	153.524	153	112	204	3224	28.797	4.800	0.213	1.874
ID99430	99430	125	39.131	22.009	15.311	0	276	276	2	1	-10921639	152.143	153	96	234	3195	30.926	2.000	0.077	0.705
ID99433	99433	124	35.090	5.000	33.000	0	276	276	2	1	-10921639	106.762	96	57	173	2242	32.779	2.000	0.139	0.795
ID99432	99432	120	63.110	22.321	20.203	0	276	276	2	1	-10921639	154.667	142	96	249	3248	41.129	2.000	0.160	1.035
ID99434	99434	121	95.537	12.000	33.000	0	276	276	2	1	-10921639	200.524	193	128	255	4211	44.612	4.800	0.289	2.016
ID99377	99377	111	34.521	24.738	7.282	0	277	277	2	1	-10921639	104.905	112	40	153	2203	32.715	2.000	0.133	0.752
ID99379	99379	126	48.724	17.617	7.580	0	277	277	2	1	-10921639	143.952	132	91	198	3023	33.967	4.800	0.153	1.123
ID99378	99378	110	35.910	14.335	8.425	0	277	277	2	1	-10921639	132.429	132	71	183	2781	29.282	6.249	0.128	1.030
ID99381	99381	125	29.005	21.841	15.072	0	277	277	2	1	-10921639	143.476	142	112	214	3013	22.200	2.000	0.060	0.726
ID99380	99380	115	34.613	27.131	12.167	0	277	277	2	1	-10921639	139.524	142	107	173	2930	21.177	4.800	0.129	1.502
ID99383	99383	112	61.304	14.982	18.866	0	277	277	2	1	-10921639	137.238	142	76	219	2882	36.347	2.000	0.210	1.309
ID99382	99382	None	29.757	32.826	14.934	0	277	277	2	1	-10921639	77.667	86	30	122	1631	25.763	2.000	0.140	0.738
ID99385	99385	None	28.272	38.903	26.617	0	277	277	2	1	-10921639	59.619	61	35	86	1252	14.948	4.800	0.283	1.758
ID99384	99384	120	49.597	22.490	19.830	0	277	277	2	1	-10921639	144.048	147	86	209	3025	35.271	2.000	0.138	0.991
ID99387	99387	121	69.894	12.000	33.000	0	277	277	2	1	-10921639	177.571	173	137	255	3729	30.541	4.800	0.247	2.306
ID99386	99386	124	30.622	5.000	33.000	0	277	277	2	1	-10921639	92.857	91	57	158	1950	30.000	2.000	0.140	0.759
ID99409	99409	110	34.484	14.695	8.465	0	278	278	2	1	-10921639	153.714	153	86	214	3228	32.979	6.265	0.126	1.041
ID99408	99408	111	46.084	24.064	7.294	0	278	278	2	1	-10921639	141.095	147	66	198	2963	34.599	2.000	0.165	1.158
ID99411	99411	125	29.191	21.698	14.856	0	278	278	2	1	-10921639	156.667	153	117	198	3290	22.473	2.000	0.060	0.791
ID99410	99410	115	47.381	27.662	12.163	0	278	278	2	1	-10921639	154.571	153	107	204	3246	31.128	4.800	0.142	1.237
ID99413	99413	120	65.806	22.165	19.789	0	278	278	2	1	-10921639	162.429	158	91	255	3411	45.112	2.000	0.165	1.019
ID99412	99412	112	73.681	14.625	18.608	0	278	278	2	1	-10921639	162.619	158	91	255	3415	46.223	2.000	0.208	1.214
ID99415	99415	121	76.462	12.000	33.000	0	278	278	2	1	-10921639	180.714	173	119	255	3795	42.793	2.000	0.218	1.513
ID99414	99414	124	35.171	6.000	33.000	0	278	278	2	1	-10921639	99.619	107	52	178	2092	35.760	5.991	0.127	0.628
ID99416	99416	None	30.895	22.000	33.000	0	278	278	2	1	-10921639	52.524	51	23	107	1103	22.649	2.000	0.252	0.935
ID99407	99407	126	64.943	17.812	7.276	0	278	278	2	1	-10921639	152.238	147	81	249	3197	48.616	2.000	0.154	0.835
ID99441	99441	120	64.909	22.059	19.597	0	279	279	2	1	-10921639	171.143	163	102	255	3594	43.210	2.000	0.172	1.164
ID99440	99440	112	60.241	15.022	18.644	0	279	279	2	1	-10921639	145.714	132	76	224	3060	40.316	2.000	0.194	1.175
ID99443	99443	121	80.912	11.000	33.000	0	279	279	2	1	-10921639	170.238	178	90	255	3575	55.284	2.000	0.254	1.247
ID99442	99442	None	27.064	37.606	27.496	0	279	279	2	1	-10921639	59.286	66	20	86	1245	18.781	4.000	0.240	1.223
ID99444	99444	128	41.363	19.000	33.000	0	279	279	2	1	-10921639	112.381	117	57	163	2360	29.126	2.000	0.181	1.185
ID99435	99435	111	30.610	24.058	7.288	0	279	279	2	1	-10921639	124.619	122	66	158	2617	27.784	5.981	0.108	0.873
ID99437	99437	126	73.806	18.312	7.499	0	279	279	2	1	-10921639	167.095	163	76	255	3509	55.991	2.000	0.179	0.907
ID99436	99436	110	46.096	13.689	7.864	0	279	279	2	1	-10921639	149.429	158	91	198	3138	29.248	2.000	0.130	1.175
ID99439	99439	125	27.143	21.730	15.124	0	279	279	2	1	-10921639	155.095	158	117	204	3257	22.041	2.000	0.046	0.614
ID99438	99438	115	52.093	27.292	12.619	0	279	279	2	1	-10921639	166.143	168	117	229	3489	30.009	2.000	0.163	1.554
ID99481	99481	110	56.403	13.760	8.195	0	280	280	2	1	-10921639	155.762	153	102	214	3271	34.189	6.323	0.171	1.334
ID99480	99480	111	52.720	24.120	7.320	0	280	280	2	1	-10921639	137.952	137	61	193	2897	38.521	2.000	0.184	1.112
ID99483	99483	115	48.209	27.350	12.878	0	280	280	2	1	-10921639	156.429	158	122	204	3285	24.406	2.000	0.152	1.696
ID99482	99482	126	54.196	17.627	7.817	0	280	280	2	1	-10921639	156.952	147	102	219	3296	38.018	2.000	0.128	0.939
ID99485	99485	120	61.770	22.694	19.493	0	280	280	2	1	-10921639	183.810	178	137	244	3860	35.877	2.000	0.151	1.344
ID99484	99484	112	48.409	15.127	18.595	0	280	280	2	1	-10921639	141.762	147	86	193	2977	33.339	4.800	0.176	1.273
ID99487	99487	128	41.619	17.000	33.000	0	280	280	2	1	-10921639	135.095	127	90	198	2837	31.185	6.314	0.151	1.135
ID99486	99486	121	88.923	11.000	33.000	0	280	280	2	1	-10921639	168.905	173	105	255	3547	50.522	2.000	0.282	1.470
ID99457	99457	111	64.852	23.579	7.590	0	281	281	2	1	-10921639	160.381	158	102	229	3368	38.890	4.800	0.202	1.388
ID99456	99456	126	40.200	17.866	7.885	0	281	281	2	1	-10921639	156.810	158	112	209	3293	27.937	2.000	0.097	0.992
ID99459	99459	112	50.049	15.102	18.711	0	281	281	2	1	-10921639	133.571	127	66	214	2805	35.496	2.000	0.153	0.999
ID99458	99458	115	38.507	27.435	12.275	0	281	281	2	1	-10921639	132.619	127	96	188	2785	24.381	2.000	0.113	1.105
ID99461	99461	None	46.129	7.000	33.000	0	281	281	2	1	-10921639	109.238	102	66	178	2294	35.276	2.000	0.184	0.965
ID99460	99460	120	70.933	22.281	19.630	0	281	281	2	1	-10921639	170.714	173	91	255	3585	47.572	2.000	0.181	1.099
ID99463	99463	128	28.679	18.000	33.000	0	281	281	2	1	-10921639	110.429	107	85	153	2319	16.201	4.800	0.181	2.092
ID99462	99462	121	89.938	11.000	33.000	0	281	281	2	1	-10921639	157.667	158	90	255	3311	52.951	2.000	0.284	1.318
ID99455	99455	110	55.616	13.754	8.054	0	281	281	2	1	-10921639	151.095	153	96	214	3173	34.255	2.000	0.160	1.219
ID99473	99473	126	50.397	17.583	8.221	0	282	282	2	1	-10921639	170.762	178	91	255	3586	42.655	2.000	0.100	0.727
ID99472	99472	110	55.186	14.082	8.455	0	282	282	2	1	-10921639	172.333	173	107	224	3619	33.939	4.800	0.158	1.388
ID99475	99475	115	49.723	27.308	12.278	0	282	282	2	1	-10921639	155.762	158	102	219	3271	29.945	4.800	0.148	1.343
ID99474	99474	111	76.619	23.476	7.543	0	282	282	2	1	-10921639	180.429	183	122	255	3789	44.146	2.000	0.201	1.366
ID99477	99477	120	69.741	22.901	19.734	0	282	282	2	1	-10921639	189.190	188	112	255	3973	43.479	4.800	0.178	1.314
ID99476	99476	112	58.359	14.973	18.213	0	282	282	2	1	-10921639	151.333	147	102	244	3178	31.999	2.000	0.168	1.359
ID99479	99479	128	28.954	18.000	33.000	0	282	282	2	1	-10921639	109.952	107	76	163	2309	22.984	6.241	0.160	1.320
ID99478	99478	121	95.345	11.000	33.000	0	282	282	2	1	-10921639	170.714	173	80	255	3585	51.626	2.000	0.308	1.557
ID99445	99445	111	80.290	23.580	7.513	0	283	283	2	1	-10921639	191.810	183	112	255	4028	45.353	4.800	0.214	1.489
ID99447	99447	126	32.773	18.000	8.000	0	283	283	2	1	-10921639	169.048	173	117	214	3550	29.471	4.800	0.084	0.889
ID99446	99446	110	71.741	13.855	8.147	0	283	283	2	1	-10921639	176.667	178	102	255	3710	42.998	2.000	0.187	1.294
ID99449	99449	None	28.949	23.033	15.008	0	283	283	2	1	-10921639	170.857	163	142	224	3588	22.841	2.000	0.048	0.687
ID99448	99448	115	47.523	27.153	12.526	0	283	283	2	1	-10921639	161.571	163	107	214	3393	29.316	7.600	0.141	1.363
ID99451	99451	None	35.898	27.010	19.208	0	283	283	2	1	-10921639	138.000	142	81	198	2898	32.744	2.000	0.104	0.795
ID99450	99450	112	60.701	15.031	18.215	0	283	283	2	1	-10921639	153.048	137	107	239	3214	37.164	2.000	0.159	1.127
ID99453	99453	121	78.981	11.000	33.000	0	283	283	2	1	-10921639	175.619	173	109	255	3688	38.739	4.800	0.284	2.004
ID99452	99452	120	70.843	22.665	19.772	0	283	283	2	1	-10921639	191.714	198	96	255	4026	48.437	2.000	0.176	1.184
ID99454	99454	128	43.381	18.000	33.000	0	283	283	2	1	-10921639	119.524	117	76	183	2510	26.589	4.800	0.215	1.588
ID99465	99465	126	39.317	17.051	8.327	0	284	284	2	1	-10921639	164.619	168	96	204	3457	33.208	6.210	0.109	0.978
ID99464	99464	110	64.027	13.499	8.285	0	284	284	2	1	-10921639	156.476	158	96	234	3286	42.715	4.800	0.201	1.226
ID99467	99467	115	41.432	27.246	12.727	0	284	284	2	1	-10921639	147.857	142	96	198	3105	23.911	2.000	0.138	1.503
ID99466	99466	111	79.884	23.788	7.789	0	284	284	2	1	-10921639	187.095	193	122	255	3929	41.383	4.800	0.234	1.715
ID99469	99469	120	64.907	22.971	19.555	0	284	284	2	1	-10921639	173.190	168	86	255	3637	52.122	4.800	0.182	1.023
ID99468	99468	112	46.890	15.666	18.413	0	284	284	2	1	-10921639	151.619	153	112	214	3184	27.542	2.000	0.135	1.306
ID99471	99471	121	49.695	11.000	33.000	0	284	284	2	1	-10921639	162.476	153	123	224	3412	28.591	4.800	0.192	1.828
ID99470	99470	128	28.423	18.515	31.335	0	284	284	2	1	-10921639	90.095	91	30	142	1892	32.672	3.200	0.132	0.642
ID99489	99489	111	72.395	23.368	7.899	0	285	285	2	1	-10921639	183.857	183	112	244	3861	38.568	2.000	0.194	1.551
ID99488	99488	110	54.399	13.493	8.306	0	285	285	2	1	-10921639	143.238	142	91	204	3008	36.436	4.800	0.196	1.289
ID99491	99491	112	36.661	14.969	18.167	0	285	285	2	1	-10921639	135.381	137	81	173	2843	23.101	7.600	0.139	1.431
ID99490	99490	115	50.388	26.867	12.345	0	285	285	2	1	-10921639	151.952	163	81	198	3191	37.373	4.800	0.162	1.131
ID99493	99493	121	56.489	11.000	33.000	0	285	285	2	1	-10921639	147.381	128	100	224	3095	40.997	7.600	0.184	1.118
ID99492	99492	120	73.452	23.160	19.162	0	285	285	2	1	-10921639	192.905	193	127	255	4051	37.656	2.000	0.183	1.588
ID99504	99504	128	43.494	20.000	33.000	0	286	286	2	1	-10921639	103.048	109	51	163	2164	33.479	4.800	0.240	1.190
ID99495	99495	None	31.887	17.896	8.111	0	286	286	2	1	-10921639	155.190	147	102	214	3259	31.175	2.000	0.060	0.564
ID99494	99494	110	39.070	12.889	8.020	0	286	286	2	1	-10921639	133.333	132	76	188	2800	33.271	2.000	0.149	1.039
ID99497	99497	126	36.818	14.703	8.967	0	286	286	2	1	-10921639	155.667	158	112	198	3269	25.065	6.362	0.116	1.288
ID99496	99496	111	73.081	23.781	7.975	0	286	286	2	1	-10921639	182.762	188	112	255	3838	44.249	2.000	0.180	1.260
ID99499	99499	129	37.058	11.905	15.888	0	286	286	2	1	-10921639	126.810	122	81	188	2663	30.489	7.600	0.104	0.786
ID99498	99498	115	50.755	26.881	12.168	0	286	286	2	1	-10921639	153.524	158	86	214	3224	36.097	2.000	0.143	1.066
ID99501	99501	120	72.779	23.302	19.561	0	286	286	2	1	-10921639	180.333	178	86	255	3787	53.304	2.000	0.193	1.094
ID99500	99500	112	56.099	15.226	18.145	0	286	286	2	1	-10921639	154.286	158	112	214	3240	31.648	2.000	0.170	1.414
ID99503	99503	121	37.575	12.000	33.000	0	286	286	2	1	-10921639	139.286	132	100	193	2925	26.811	6.132	0.153	1.377
ID99502	99502	130	32.698	4.000	33.000	0	286	286	2	1	-10921639	80.238	76	42	127	1685	21.464	2.000	0.191	1.200
ID99505	99505	111	71.434	24.085	7.966	0	287	287	2	1	-10921639	181.190	183	117	255	3805	39.524	2.000	0.193	1.482
ID99507	99507	115	28.425	25.891	12.666	0	287	287	2	1	-10921639	154.952	158	102	198	3254	26.200	6.413	0.085	0.925
ID99506	99506	126	41.423	15.316	9.283	0	287	287	2	1	-10921639	158.571	163	102	198	3330	24.991	6.291	0.135	1.506
ID99509	99509	112	29.845	15.537	18.458	0	287	287	2	1	-10921639	139.905	137	102	193	2938	21.649	7.600	0.085	1.015
ID99508	99508	129	60.068	11.853	15.989	0	287	287	2	1	-10921639	139.333	132	86	239	2926	37.896	2.000	0.155	0.986
ID99511	99511	128	27.566	19.905	30.361	0	287	287	2	1	-10921639	81.000	91	25	122	1701	27.437	2.000	0.137	0.710
ID99510	99510	120	70.023	23.662	19.452	0	287	287	2	1	-10921639	189.190	183	137	255	3973	39.837	4.800	0.182	1.462
ID99513	99513	121	45.952	13.000	33.000	0	287	287	2	1	-10921639	140.524	132	100	214	2951	34.080	6.325	0.172	1.210
ID99512	99512	130	29.805	5.000	33.000	0	287	287	2	1	-10921639	110.619	109	85	137	2323	14.797	4.800	0.204	2.537
ID99521	99521	121	46.016	14.000	33.000	0	288	288	2	1	-10921639	136.619	122	90	214	2869	38.410	2.000	0.177	1.070
ID99520	99520	130	44.058	7.000	33.000	0	288	288	2	1	-10921639	144.000	142	100	204	3024	28.745	7.600	0.161	1.388
ID99515	99515	126	61.505	12.873	8.516	0	288	288	2	1	-10921639	164.667	163	91	224	3458	40.335	4.800	0.183	1.263
ID99514	99514	111	76.180	23.858	7.880	0	288	288	2	1	-10921639	198.524	204	122	255	4169	43.756	3.200	0.185	1.418
ID99517	99517	129	64.357	11.965	16.145	0	288	288	2	1	-10921639	150.714	142	102	255	3165	40.110	2.000	0.161	1.045
ID99516	99516	115	49.853	26.625	12.274	0	288	288	2	1	-10921639	165.905	168	107	234	3484	37.576	3.200	0.147	1.130
ID99519	99519	120	65.506	23.949	19.318	0	288	288	2	1	-10921639	189.048	183	127	255	3970	40.213	2.000	0.167	1.344
ID99518	99518	112	34.386	15.062	17.962	0	288	288	2	1	-10921639	146.476	147	86	193	3076	29.108	2.000	0.100	0.917
ID99537	99537	112	36.947	16.111	18.716	0	289	289	2	1	-10921639	140.095	147	71	193	2942	32.939	2.000	0.123	0.929
ID99536	99536	129	60.140	11.822	15.709	0	289	289	2	1	-10921639	148.381	142	81	224	3116	40.815	2.000	0.148	0.935
ID99539	99539	131	32.068	11.851	29.006	0	289	289	2	1	-10921639	93.762	96	35	153	1969	32.246	2.000	0.076	0.412
ID99538	99538	120	61.198	23.371	19.283	0	289	289	2	1	-10921639	183.619	178	132	255	3856	33.367	2.000	0.150	1.435
ID99541	99541	121	48.200	15.000	33.000	0	289	289	2	1	-10921639	128.381	132	52	219	2696	43.965	2.000	0.184	0.908
ID99540	99540	130	41.878	6.000	33.000	0	289	289	2	1	-10921639	143.238	142	107	193	3008	23.071	4.800	0.209	2.146
ID99533	99533	111	76.146	23.880	8.251	0	289	289	2	1	-10921639	197.619	204	117	255	4150	45.698	2.000	0.193	1.399
ID99535	99535	115	51.103	26.987	11.816	0	289	289	2	1	-10921639	160.810	163	102	229	3377	36.242	4.800	0.137	1.067
ID99534	99534	126	57.291	13.011	8.642	0	289	289	2	1	-10921639	163.905	163	107	229	3442	38.368	4.800	0.170	1.243
ID99523	99523	111	76.949	23.550	8.139	0	290	290	2	1	-10921639	182.810	173	96	255	3839	47.971	2.000	0.195	1.244
ID99522	99522	126	54.744	12.303	8.149	0	290	290	2	1	-10921639	138.714	132	66	214	2913	39.549	2.000	0.173	1.033
ID99525	99525	115	49.791	27.003	11.777	0	290	290	2	1	-10921639	150.952	153	91	209	3170	35.066	3.200	0.147	1.101
ID99524	99524	132	42.038	15.589	9.173	0	290	290	2	1	-10921639	156.286	163	91	214	3282	32.078	6.335	0.125	1.082
ID99527	99527	112	36.743	16.630	18.664	0	290	290	2	1	-10921639	125.810	132	61	183	2642	34.925	2.000	0.092	0.607
ID99526	99526	129	78.106	11.988	15.909	0	290	290	2	1	-10921639	160.905	153	117	255	3379	41.089	2.000	0.219	1.407
ID99529	99529	133	35.385	20.266	27.187	0	290	290	2	1	-10921639	87.619	91	61	117	1840	19.684	4.800	0.222	1.617
ID99528	99528	120	70.266	24.842	19.156	0	290	290	2	1	-10921639	181.476	188	112	255	3811	40.301	4.800	0.214	1.587
ID99531	99531	130	51.592	6.000	33.000	0	290	290	2	1	-10921639	142.143	137	96	183	2985	28.223	4.800	0.212	1.763
ID99530	99530	131	33.392	11.887	28.655	0	290	290	2	1	-10921639	89.190	86	40	132	1873	25.899	2.000	0.101	0.632
ID99532	99532	121	50.202	17.000	33.000	0	290	290	2	1	-10921639	109.048	112	57	209	2290	42.100	2.000	0.212	0.906
ID99543	99543	132	51.777	14.504	9.097	0	291	291	2	1	-10921639	172.714	168	132	224	3627	26.452	4.800	0.149	1.690
ID99542	99542	111	73.533	23.438	8.137	0	291	291	2	1	-10921639	183.905	183	112	255	3862	42.964	2.000	0.189	1.362
ID99545	99545	129	70.442	11.741	15.947	0	291	291	2	1	-10921639	157.905	147	107	255	3316	40.194	2.000	0.181	1.204
ID99544	99544	115	42.351	26.932	11.732	0	291	291	2	1	-10921639	153.524	158	91	209	3224	29.839	4.800	0.148	1.326
ID99547	99547	120	73.891	25.561	19.682	0	291	291	2	1	-10921639	162.476	158	61	249	3412	57.170	4.800	0.238	1.092
ID99546	99546	112	27.846	15.397	18.106	0	291	291	2	1	-10921639	129.714	132	91	173	2724	23.341	7.600	0.066	0.693
ID99549	99549	134	42.372	13.000	33.000	0	291	291	2	1	-10921639	128.762	127	76	188	2704	32.109	6.274	0.142	0.999
ID99548	99548	133	30.325	20.706	26.708	0	291	291	2	1	-10921639	76.000	81	20	117	1596	23.317	4.800	0.222	1.185
ID99550	99550	121	37.573	17.000	33.000	0	291	291	2	1	-10921639	95.238	96	52	163	2000	33.818	2.000	0.152	0.745
ID99569	99569	115	50.662	27.090	11.182	0	292	292	2	1	-10921639	166.095	173	91	234	3488	33.940	7.600	0.156	1.318
ID99568	99568	132	60.863	14.939	8.822	0	292	292	2	1	-10921639	171.667	168	117	244	3605	33.850	2.000	0.162	1.411
ID99571	99571	112	37.311	15.890	18.383	0	292	292	2	1	-10921639	144.095	147	102	183	3026	24.384	4.800	0.112	1.187
ID99570	99570	129	70.766	11.621	15.868	0	292	292	2	1	-10921639	159.190	153	102	255	3343	41.319	2.000	0.187	1.215
ID99573	99573	133	40.605	21.294	25.629	0	292	292	2	1	-10921639	86.238	76	30	142	1811	32.317	2.000	0.203	0.900
ID99572	99572	120	75.837	25.565	19.401	0	292	292	2	1	-10921639	175.190	173	112	255	3679	48.076	2.000	0.222	1.325
ID99575	99575	134	49.101	13.000	33.000	0	292	292	2	1	-10921639	139.476	137	85	198	2929	29.844	2.000	0.191	1.502
ID99574	99574	None	41.603	8.000	33.000	0	292	292	2	1	-10921639	120.857	127	71	178	2538	31.626	3.200	0.172	1.119
ID99576	99576	121	35.127	17.000	33.000	0	292	292	2	1	-10921639	97.524	90	66	142	2048	27.888	2.000	0.176	1.045
ID99567	99567	111	62.959	23.263	8.062	0	292	292	2	1	-10921639	189.667	183	142	255	3983	31.497	4.800	0.168	1.732
ID99553	99553	115	56.360	26.811	11.343	0	293	293	2	1	-10921639	166.857	168	86	249	3504	40.729	2.000	0.165	1.159
ID99552	99552	132	43.038	15.196	9.624	0	293	293	2	1	-10921639	176.952	178	142	214	3716	19.379	4.800	0.147	2.335
ID99555	99555	112	35.455	15.837	18.402	0	293	293	2	1	-10921639	136.190	142	96	183	2860	22.816	7.600	0.108	1.160
ID99554	99554	129	76.482	11.757	15.713	0	293	293	2	1	-10921639	161.095	142	86	255	3383	48.484	2.000	0.188	1.050
ID99557	99557	133	36.803	21.023	26.304	0	293	293	2	1	-10921639	78.524	76	40	122	1649	22.895	2.000	0.217	1.222
ID99556	99556	120	63.778	25.587	19.290	0	293	293	2	1	-10921639	167.190	173	112	229	3511	38.448	4.800	0.208	1.496
ID99558	99558	134	65.367	12.000	33.000	0	293	293	2	1	-10921639	148.095	142	109	219	3110	28.197	4.800	0.272	2.249
ID99551	99551	111	53.025	22.798	8.249	0	293	293	2	1	-10921639	181.048	173	117	244	3802	35.829	4.800	0.148	1.304
ID99587	99587	132	48.005	15.519	9.470	0	294	294	2	1	-10921639	170.762	183	102	214	3586	32.340	4.800	0.144	1.325
ID99586	99586	111	61.516	22.619	8.362	0	294	294	2	1	-10921639	189.476	193	117	255	3979	36.705	4.800	0.171	1.508
ID99589	99589	129	77.279	11.950	15.721	0	294	294	2	1	-10921639	170.667	158	102	255	3584	47.162	2.000	0.203	1.224
ID99588	99588	115	52.687	27.614	11.501	0	294	294	2	1	-10921639	159.095	153	76	239	3341	42.326	4.800	0.174	1.112
ID99591	99591	120	62.354	25.213	19.174	0	294	294	2	1	-10921639	173.190	178	107	214	3637	29.515	4.800	0.207	2.013
ID99590	99590	112	29.467	16.427	18.481	0	294	294	2	1	-10921639	143.095	137	107	178	3005	23.428	7.600	0.101	1.121
ID99593	99593	134	59.377	12.000	33.000	0	294	294	2	1	-10921639	137.952	137	91	204	2897	33.698	2.000	0.225	1.503
ID99592	99592	133	32.278	19.817	26.552	0	294	294	2	1	-10921639	67.571	61	35	112	1419	26.677	2.000	0.197	0.835
ID99594	99594	None	32.522	16.000	33.000	0	294	294	2	1	-10921639	87.476	86	48	147	1837	31.040	2.000	0.130	0.650
ID99585	99585	None	29.845	21.000	33.000	0	295	295	2	1	-10921639	56.952	56	19	122	1196	30.750	2.000	0.222	0.673
ID99584	99584	134	60.317	12.000	33.000	0	295	295	2	1	-10921639	128.238	132	80	188	2693	33.919	6.263	0.264	1.578
ID99577	99577	111	61.638	22.820	7.905	0	295	295	2	1	-10921639	186.238	188	127	239	3911	31.262	4.800	0.165	1.690
ID99579	99579	115	68.559	27.127	11.574	0	295	295	2	1	-10921639	180.714	178	117	255	3795	43.793	4.800	0.200	1.374
ID99578	99578	132	78.117	14.992	9.207	0	295	295	2	1	-10921639	189.571	188	122	255	3981	39.871	4.800	0.210	1.651
ID99581	99581	112	32.899	15.963	18.315	0	295	295	2	1	-10921639	148.190	153	96	178	3112	25.216	4.800	0.114	1.204
ID99580	99580	129	71.575	11.661	15.785	0	295	295	2	1	-10921639	163.571	158	107	255	3435	41.102	2.000	0.185	1.243
ID99583	99583	133	61.774	19.907	26.124	0	295	295	2	1	-10921639	93.048	86	51	178	1954	36.605	2.000	0.288	1.136
ID99582	99582	120	64.926	25.142	19.285	0	295	295	2	1	-10921639	185.476	193	127	229	3895	28.504	4.800	0.224	2.381
ID99559	99559	111	63.851	22.878	7.981	0	296	296	2	1	-10921639	187.714	188	122	249	3942	38.204	4.800	0.162	1.373
ID99561	99561	115	50.492	28.340	11.152	0	296	296	2	1	-10921639	158.810	158	76	214	3335	37.355	2.000	0.161	1.180
ID99560	99560	132	68.776	15.449	9.332	0	296	296	2	1	-10921639	183.619	183	122	249	3856	39.322	4.800	0.192	1.503
ID99563	99563	112	31.549	15.969	17.912	0	296	296	2	1	-10921639	133.286	132	86	183	2799	26.672	2.000	0.088	0.806
ID99562	99562	129	59.501	12.127	15.945	0	296	296	2	1	-10921639	147.429	137	96	229	3096	37.298	2.000	0.159	1.085
ID99565	99565	133	76.186	20.550	25.792	0	296	296	2	1	-10921639	104.429	102	35	224	2193	55.193	2.000	0.291	0.854
ID99564	99564	120	57.238	25.835	19.808	0	296	296	2	1	-10921639	143.286	153	76	219	3009	44.158	2.000	0.163	0.909
ID99566	99566	134	56.233	12.000	33.000	0	296	296	2	1	-10921639	123.095	127	66	183	2585	32.516	2.000	0.236	1.445
ID99601	99601	133	75.293	20.959	25.497	0	297	297	2	1	-10921639	119.571	107	61	198	2511	41.989	2.000	0.304	1.328
ID99600	99600	120	57.320	25.364	19.601	0	297	297	2	1	-10921639	163.762	173	81	214	3439	42.876	4.800	0.189	1.212
ID99603	99603	135	38.087	16.000	33.000	0	297	297	2	1	-10921639	103.476	102	66	158	2173	23.075	2.000	0.182	1.384
ID99602	99602	134	62.867	12.000	33.000	0	297	297	2	1	-10921639	128.667	127	76	188	2702	36.287	2.000	0.226	1.308
ID99595	99595	111	54.065	22.629	7.929	0	297	297	2	1	-10921639	178.619	173	117	229	3751	29.824	4.800	0.144	1.504
ID99597	99597	115	52.741	27.732	11.198	0	297	297	2	1	-10921639	163.810	163	102	214	3440	36.510	7.600	0.169	1.295
ID99596	99596	132	55.376	15.350	9.516	0	297	297	2	1	-10921639	173.238	178	112	219	3638	30.840	4.800	0.167	1.606
ID99599	99599	112	34.898	16.178	18.546	0	297	297	2	1	-10921639	125.619	122	66	173	2638	31.608	2.000	0.121	0.857
ID99598	99598	129	33.302	12.231	15.429	0	297	297	2	1	-10921639	138.714	132	81	183	2913	23.266	7.600	0.111	1.187
ID99605	99605	132	43.293	15.843	9.053	0	298	298	2	1	-10921639	161.095	158	122	204	3383	25.718	3.200	0.124	1.383
ID99604	99604	111	47.356	23.150	8.161	0	298	298	2	1	-10921639	170.857	168	122	219	3588	25.763	4.800	0.146	1.693
ID99607	99607	129	36.797	12.799	15.943	0	298	298	2	1	-10921639	152.095	153	107	183	3194	21.578	4.800	0.128	1.604
ID99606	99606	115	70.263	28.693	11.146	0	298	298	2	1	-10921639	155.381	158	86	249	3263	51.141	2.000	0.191	0.975
ID99609	99609	120	60.756	26.505	19.789	0	298	298	2	1	-10921639	143.524	147	76	234	3014	44.502	2.000	0.181	0.991
ID99608	99608	112	27.936	16.954	18.717	0	298	298	2	1	-10921639	124.429	122	76	188	2613	27.435	7.600	0.082	0.688
ID99611	99611	134	62.569	11.000	33.000	0	298	298	2	1	-10921639	125.619	127	71	204	2638	37.587	4.800	0.277	1.449
ID99610	99610	133	77.634	21.347	25.539	0	298	298	2	1	-10921639	124.333	122	40	234	2611	47.647	2.000	0.349	1.350
ID99612	99612	135	43.919	16.000	33.000	0	298	298	2	1	-10921639	99.762	102	61	163	2095	32.191	6.297	0.219	1.113
ID99617	99617	129	35.167	12.008	16.025	0	299	299	2	1	-10921639	132.286	132	86	188	2778	29.910	7.600	0.103	0.825
ID99616	99616	115	55.250	28.526	11.255	0	299	299	2	1	-10921639	146.905	137	86	224	3085	43.623	4.800	0.168	0.968
ID99619	99619	120	67.319	26.116	19.872	0	299	299	2	1	-10921639	155.429	163	76	249	3264	47.215	2.000	0.181	1.008
ID99618	99618	112	40.949	15.402	17.079	0	299	299	2	1	-10921639	157.619	153	117	209	3310	24.153	6.253	0.121	1.405
ID99621	99621	134	62.670	11.000	33.000	0	299	299	2	1	-10921639	121.476	112	76	204	2551	35.785	6.297	0.262	1.409
ID99620	99620	133	55.444	21.599	26.160	0	299	299	2	1	-10921639	99.619	96	51	163	2092	32.261	2.000	0.279	1.348
ID99622	99622	135	36.682	15.000	33.000	0	299	299	2	1	-10921639	88.381	91	48	168	1856	34.673	2.000	0.176	0.764
ID99613	99613	None	28.513	24.543	2.118	0	299	299	2	1	-10921639	74.571	71	30	147	1566	30.566	2.000	0.073	0.332
ID99615	99615	132	39.091	15.690	9.182	0	299	299	2	1	-10921639	143.429	147	86	204	3012	31.457	2.000	0.100	0.826
ID99614	99614	111	43.062	22.562	8.291	0	299	299	2	1	-10921639	167.381	168	107	214	3515	27.784	4.800	0.136	1.444
ID99632	99632	135	43.723	15.000	33.000	0	300	300	2	1	-10921639	101.476	112	42	158	2131	33.488	2.000	0.223	1.104
ID99623	99623	111	44.823	22.420	7.887	0	300	300	2	1	-10921639	170.524	173	122	204	3581	23.587	4.800	0.145	1.830
ID99625	99625	115	43.538	28.697	11.033	0	300	300	2	1	-10921639	142.048	142	81	193	2983	32.928	2.000	0.139	1.050
ID99624	99624	132	39.224	16.713	10.837	0	300	300	2	1	-10921639	162.048	158	112	204	3403	24.065	4.800	0.108	1.317
ID99627	99627	112	45.365	16.294	18.111	0	300	300	2	1	-10921639	149.381	137	102	219	3137	31.625	2.000	0.123	1.032
ID99626	99626	129	29.264	12.073	15.677	0	300	300	2	1	-10921639	129.476	137	86	173	2719	26.851	4.800	0.116	0.999
ID99629	99629	120	67.330	26.560	19.685	0	300	300	2	1	-10921639	159.190	163	81	255	3343	48.121	4.800	0.196	1.084
ID99628	99628	137	32.485	22.470	19.180	0	300	300	2	1	-10921639	149.905	153	91	214	3148	27.539	2.000	0.080	0.808
ID99631	99631	134	51.359	12.000	33.000	0	300	300	2	1	-10921639	114.476	117	76	198	2404	30.891	6.257	0.214	1.308
ID99630	99630	133	34.202	22.440	26.954	0	300	300	2	1	-10921639	91.143	91	51	122	1914	22.105	4.800	0.228	1.532
ID99633	99633	111	40.847	22.753	7.493	0	301	301	2	1	-10921639	144.667	142	81	193	3038	34.506	2.000	0.118	0.885
ID99635	99635	115	62.167	28.151	11.022	0	301	301	2	1	-10921639	165.143	168	117	224	3468	33.567	3.200	0.185	1.538
ID99634	99634	132	36.702	16.259	9.749	0	301	301	2	1	-10921639	138.762	137	107	204	2914	26.537	7.600	0.090	0.862
ID99637	99637	137	33.888	23.170	18.929	0	301	301	2	1	-10921639	163.905	168	127	209	3442	25.501	4.800	0.095	1.120
ID99636	99636	112	54.396	16.087	17.901	0	301	301	2	1	-10921639	153.714	147	102	224	3228	32.967	2.000	0.155	1.248
ID99639	99639	134	46.851	12.000	33.000	0	301	301	2	1	-10921639	110.333	107	66	178	2317	29.159	2.000	0.219	1.360
ID99638	99638	120	61.154	26.619	19.913	0	301	301	2	1	-10921639	162.238	153	102	234	3407	39.794	4.800	0.178	1.234
ID99640	99640	135	30.171	17.000	33.000	0	301	301	2	1	-10921639	74.429	76	45	122	1563	24.285	2.000	0.194	0.995
ID99641	99641	111	39.611	22.036	7.663	0	302	302	2	1	-10921639	151.571	153	112	198	3183	23.192	2.000	0.115	1.351
ID99643	99643	None	29.572	12.230	15.606	0	302	302	2	1	-10921639	114.476	112	76	173	2404	25.043	2.000	0.091	0.759
ID99642	99642	115	50.921	28.150	11.399	0	302	302	2	1	-10921639	150.048	147	66	204	3151	37.320	2.000	0.151	1.056
ID99645	99645	120	71.078	26.266	19.871	0	302	302	2	1	-10921639	185.476	204	107	255	3895	43.020	4.800	0.200	1.434
ID99644	99644	112	51.162	16.789	18.158	0	302	302	2	1	-10921639	153.762	153	96	219	3229	30.697	2.000	0.148	1.291
ID99647	99647	135	35.081	16.000	33.000	0	302	302	2	1	-10921639	79.762	76	37	142	1675	27.871	2.000	0.185	0.893
ID99646	99646	134	42.640	12.000	33.000	0	302	302	2	1	-10921639	99.333	96	57	158	2086	26.824	2.000	0.212	1.294
ID99653	99653	111	44.562	22.159	7.892	0	303	303	2	1	-10921639	161.095	163	117	219	3383	28.098	2.000	0.119	1.216
ID99652	99652	None	28.612	15.620	8.063	0	303	303	2	1	-10921639	121.952	122	81	163	2561	21.383	4.800	0.112	1.151
ID99655	99655	None	28.238	6.514	14.648	0	303	303	2	1	-10921639	78.667	81	51	112	1652	20.170	2.000	0.172	1.146
ID99654	99654	115	49.370	27.915	11.856	0	303	303	2	1	-10921639	154.000	153	117	204	3234	27.973	4.800	0.156	1.485
ID99657	99657	112	37.107	17.124	18.430	0	303	303	2	1	-10921639	151.238	147	96	193	3176	27.508	6.228	0.111	1.101
ID99656	99656	None	35.077	18.678	15.907	0	303	303	2	1	-10921639	158.619	158	107	214	3331	26.852	6.398	0.083	0.902
ID99659	99659	None	27.358	9.000	33.000	0	303	303	2	1	-10921639	82.762	81	62	127	1738	18.360	2.000	0.155	1.211
ID99658	99658	120	56.931	25.745	20.056	0	303	303	2	1	-10921639	163.571	158	102	219	3435	37.783	2.000	0.158	1.179
ID99660	99660	134	40.030	14.000	33.000	0	303	303	2	1	-10921639	90.095	86	48	153	1892	31.137	2.000	0.210	1.003
ID99667	99667	115	28.814	27.172	11.188	0	304	304	2	1	-10921639	139.048	147	96	173	2920	19.425	4.800	0.094	1.232
ID99666	99666	111	40.013	22.026	7.875	0	304	304	2	1	-10921639	149.286	153	102	204	3135	28.732	2.000	0.116	1.083
ID99669	99669	120	46.086	26.905	21.002	0	304	304	2	1	-10921639	134.048	127	91	198	2815	31.258	2.000	0.134	1.014
ID99668	99668	138	32.080	23.688	18.723	0	304	304	2	1	-10921639	155.714	158	112	198	3270	23.894	6.327	0.087	1.041
ID99670	99670	134	43.153	14.000	33.000	0	304	304	2	1	-10921639	99.857	91	57	163	2097	27.997	4.800	0.271	1.520
ID99665	99665	134	60.821	14.000	33.000	0	305	305	2	1	-10921639	119.952	107	85	198	2519	31.879	4.800	0.278	1.638
ID99664	99664	138	31.882	24.467	19.067	0	305	305	2	1	-10921639	151.143	153	117	178	3174	18.271	4.800	0.110	1.645
ID99661	99661	139	28.757	15.881	8.388	0	305	305	2	1	-10921639	116.381	117	81	158	2444	25.339	4.800	0.122	1.001
ID99663	99663	None	31.859	18.604	16.161	0	305	305	2	1	-10921639	152.143	153	107	204	3195	20.056	7.600	0.086	1.203
ID99662	99662	111	39.888	22.540	8.178	0	305	305	2	1	-10921639	153.143	147	107	198	3216	24.977	6.337	0.131	1.423
ID99649	99649	139	30.250	16.936	9.186	0	306	306	2	1	-10921639	133.143	127	102	173	2796	21.455	7.600	0.086	0.979
ID99648	99648	111	42.490	22.267	8.111	0	306	306	2	1	-10921639	158.714	153	117	204	3333	26.456	4.800	0.130	1.380
ID99651	99651	134	61.444	14.000	33.000	0	306	306	2	1	-10921639	128.333	132	85	173	2695	27.058	4.800	0.297	2.170
ID99650	99650	None	32.214	27.019	21.620	0	306	306	2	1	-10921639	107.333	102	61	163	2254	28.498	7.600	0.136	0.901
ID99681	99681	None	28.325	8.000	33.000	0	307	307	2	1	-10921639	92.000	96	56	112	1932	17.398	4.800	0.192	1.705
ID99680	99680	None	33.503	17.836	19.923	0	307	307	2	1	-10921639	133.905	137	96	173	2812	23.460	4.800	0.113	1.155
ID99682	99682	134	56.343	14.000	33.000	0	307	307	2	1	-10921639	136.524	132	76	209	2867	32.338	6.261	0.255	1.714
ID99679	99679	139	36.078	16.374	8.647	0	307	307	2	1	-10921639	125.000	117	71	163	2625	26.476	4.800	0.126	1.058
ID99678	99678	111	27.797	21.733	7.633	0	307	307	2	1	-10921639	139.762	142	107	163	2935	16.715	4.800	0.098	1.496
ID99684	99684	134	58.556	14.000	33.000	0	308	308	2	1	-10921639	137.476	147	105	173	2887	23.276	4.800	0.283	2.604
ID99683	99683	139	40.553	16.917	9.101	0	308	308	2	1	-10921639	132.619	132	86	188	2785	21.974	4.800	0.143	1.511
ID99677	99677	134	51.167	13.000	33.000	0	309	309	2	1	-10921639	128.952	132	90	178	2708	26.515	4.800	0.246	1.920
ID99676	99676	140	32.309	19.171	19.879	0	309	309	2	1	-10921639	119.952	117	76	158	2519	23.716	6.329	0.118	1.065
ID99675	99675	139	38.534	16.127	9.578	0	309	309	2	1	-10921639	125.857	127	91	178	2643	23.732	2.000	0.132	1.240
ID99673	99673	134	43.684	13.000	33.000	0	310	310	2	1	-10921639	122.286	112	85	173	2568	25.387	6.307	0.212	1.686
ID99672	99672	140	29.502	18.144	19.310	0	310	310	2	1	-10921639	116.333	117	86	158	2443	18.930	4.800	0.103	1.143
ID99674	99674	None	27.989	17.000	33.000	0	310	310	2	1	-10921639	90.429	102	40	117	1899	25.268	6.292	0.170	1.039
ID99671	99671	139	28.858	16.287	9.306	0	310	310	2	1	-10921639	111.190	112	86	153	2335	19.462	4.800	0.132	1.332
ID99692	99692	134	41.237	13.000	33.000	0	311	311	2	1	-10921639	99.095	96	62	193	2081	32.348	6.047	0.174	0.910
ID99691	99691	139	36.421	15.680	9.090	0	311	311	2	1	-10921639	117.571	122	76	163	2469	21.264	4.800	0.154	1.478
ID99685	99685	None	32.112	21.890	8.229	0	312	312	2	1	-10921639	130.429	132	91	168	2739	22.090	4.800	0.123	1.293
ID99687	99687	141	33.634	17.000	33.000	0	312	312	2	1	-10921639	68.762	66	37	112	1444	21.262	2.000	0.238	1.245
ID99686	99686	134	37.823	12.000	33.000	0	312	312	2	1	-10921639	78.952	81	37	142	1658	32.492	2.000	0.206	0.831
ID99689	99689	134	38.608	13.000	33.000	0	313	313	2	1	-10921639	85.095	86	48	137	1787	26.092	2.000	0.215	1.153
ID99688	99688	142	29.601	22.620	18.831	0	313	313	2	1	-10921639	118.048	117	71	163	2479	25.386	3.200	0.107	0.896
ID99690	99690	141	31.238	18.000	33.000	0	313	313	2	1	-10921639	62.286	56	33	127	1308	23.102	2.000	0.225	0.991
ID99696	99696	141	29.704	18.000	33.000	0	314	314	2	1	-10921639	56.476	56	23	107	1186	24.051	2.000	0.219	0.844
ID99693	99693	143	40.502	25.296	11.383	0	314	314	2	1	-10921639	131.810	137	81	173	2768	25.398	2.000	0.135	1.238
ID99695	99695	134	37.163	13.000	33.000	0	314	314	2	1	-10921639	79.905	81	42	142	1678	26.745	2.000	0.223	1.089
ID99694	99694	142	27.824	22.126	18.690	0	314	314	2	1	-10921639	118.048	117	71	163	2479	22.491	6.329	0.121	1.131
ID99697	99697	143	27.501	25.098	11.267	0	315	315	2	1	-10921639	129.333	132	96	158	2716	23.120	6.355	0.096	0.978
ID99698	99698	134	46.707	14.000	33.000	0	315	315	2	1	-10921639	86.619	91	37	158	1819	34.621	2.000	0.283	1.103
ID99705	99705	142	28.259	23.726	18.812	0	316	316	2	1	-10921639	107.857	112	56	142	2265	21.916	7.600	0.132	1.148
ID99704	99704	None	27.225	11.812	15.083	0	316	316	2	1	-10921639	91.429	91	56	122	1920	18.608	4.800	0.167	1.403
ID99707	99707	141	30.795	19.000	33.000	0	316	316	2	1	-10921639	54.952	56	19	102	1154	25.889	2.000	0.232	0.800
ID99706	99706	134	44.219	15.000	33.000	0	316	316	2	1	-10921639	86.238	91	37	132	1811	28.272	2.000	0.266	1.281
ID99703	99703	143	36.132	24.887	11.285	0	316	316	2	1	-10921639	128.143	127	76	168	2691	29.626	2.000	0.122	0.941
ID99699	99699	143	33.250	24.870	11.030	0	317	317	2	1	-10921639	127.762	132	91	168	2683	23.812	4.800	0.116	1.114
ID99701	99701	134	45.681	13.000	33.000	0	317	317	2	1	-10921639	88.905	91	48	147	1867	27.555	2.000	0.263	1.343
ID99700	99700	142	30.967	24.268	17.782	0	317	317	2	1	-10921639	109.286	112	66	147	2295	22.904	2.000	0.116	0.991
ID99702	99702	141	34.422	19.000	33.000	0	317	317	2	1	-10921639	68.333	76	33	112	1435	20.967	4.800	0.290	1.466
ID99713	99713	141	41.198	19.000	33.000	0	318	318	2	1	-10921639	73.476	76	33	122	1543	27.307	2.000	0.267	1.134
ID99712	99712	134	54.816	14.000	33.000	0	318	318	2	1	-10921639	105.238	112	57	153	2210	31.108	2.000	0.293	1.531
ID99711	99711	142	34.844	24.744	18.365	0	318	318	2	1	-10921639	112.238	112	76	158	2357	24.257	4.800	0.148	1.190
ID99710	99710	143	32.735	26.015	11.626	0	318	318	2	1	-10921639	116.857	117	71	163	2454	25.502	4.800	0.126	1.023
ID99709	99709	141	37.472	19.000	33.000	0	319	319	2	1	-10921639	65.857	71	28	117	1383	27.567	2.000	0.274	1.027
ID99708	99708	134	51.407	14.000	33.000	0	319	319	2	1	-10921639	100.667	102	57	153	2114	32.600	2.000	0.287	1.378
ID99717	99717	None	28.699	19.396	14.719	0	320	320	2	1	-10921639	119.190	117	76	158	2503	21.794	2.000	0.095	0.947
ID99719	99719	141	46.444	19.000	33.000	0	320	320	2	1	-10921639	77.476	91	33	122	1627	28.444	2.000	0.317	1.312
ID99718	99718	134	49.842	14.000	33.000	0	320	320	2	1	-10921639	105.810	112	66	153	2222	24.697	4.800	0.276	1.852
ID99716	99716	141	32.098	19.000	33.000	0	321	321	2	1	-10921639	61.333	61	33	107	1288	23.768	2.000	0.247	1.022
ID99715	99715	134	43.683	13.000	33.000	0	321	321	2	1	-10921639	94.238	91	48	153	1979	29.429	4.800	0.246	1.265
ID99714	99714	None	29.472	23.761	16.680	0	321	321	2	1	-10921639	123.381	127	86	158	2591	18.712	7.600	0.129	1.508
ID99725	99725	134	49.157	15.000	33.000	0	322	322	2	1	-10921639	94.286	102	48	153	1980	30.958	4.800	0.291	1.373
ID99728	99728	None	29.000	18.000	33.000	0	323	323	2	1	-10921639	60.238	56	28	112	1265	26.323	2.000	0.228	0.850
ID99727	99727	134	48.613	14.000	33.000	0	323	323	2	1	-10921639	96.667	102	52	173	2030	29.212	2.000	0.274	1.422
ID99726	99726	145	33.539	26.713	11.122	0	323	323	2	1	-10921639	99.619	96	45	153	2092	30.608	2.000	0.122	0.706
ID99721	99721	134	42.592	13.000	33.000	0	324	324	2	1	-10921639	85.429	86	37	147	1794	31.147	2.000	0.218	0.984
ID99720	99720	145	32.447	27.277	11.209	0	324	324	2	1	-10921639	96.667	96	56	142	2030	22.677	2.000	0.119	0.906
ID99724	99724	None	46.498	16.000	33.000	0	325	325	2	1	-10921639	85.095	91	37	147	1787	30.649	2.000	0.260	1.144
ID99723	99723	134	39.856	13.000	33.000	0	325	325	2	1	-10921639	95.190	91	52	158	1999	31.122	2.000	0.200	1.020
ID99722	99722	145	41.445	27.521	10.944	0	325	325	2	1	-10921639	91.190	81	40	168	1915	34.707	2.000	0.169	0.759
ID99737	99737	None	37.882	24.315	16.669	0	326	326	2	1	-10921639	124.810	127	86	173	2621	24.881	4.800	0.170	1.454
ID99736	99736	145	38.113	27.885	11.055	0	326	326	2	1	-10921639	93.143	96	51	147	1956	25.592	2.000	0.173	1.074
ID99738	99738	134	47.680	14.000	33.000	0	326	326	2	1	-10921639	101.857	102	52	183	2139	34.530	6.393	0.230	1.104
ID99729	99729	145	43.986	27.481	11.237	0	327	327	2	1	-10921639	107.095	107	61	153	2249	26.144	4.800	0.188	1.294
ID99731	99731	146	37.767	16.000	33.000	0	327	327	2	1	-10921639	90.905	91	66	132	1909	19.580	4.800	0.264	1.941
ID99730	99730	134	31.291	13.000	33.000	0	327	327	2	1	-10921639	92.000	91	62	137	1932	21.237	6.146	0.170	1.257
ID99745	99745	147	33.072	9.000	33.000	0	328	328	2	1	-10921639	83.095	76	52	132	1745	20.102	2.000	0.179	1.255
ID99744	99744	145	48.673	27.949	10.958	0	328	328	2	1	-10921639	94.762	86	51	158	1990	29.702	2.000	0.209	1.104
ID99747	99747	146	42.188	17.000	33.000	0	328	328	2	1	-10921639	90.381	90	48	142	1898	27.152	2.000	0.287	1.485
ID99746	99746	134	36.580	13.000	33.000	0	328	328	2	1	-10921639	90.429	96	57	147	1899	24.901	2.000	0.161	1.007
ID99733	99733	147	29.779	8.000	33.000	0	329	329	2	1	-10921639	88.905	81	62	142	1867	20.743	6.334	0.166	1.221
ID99732	99732	145	48.727	27.762	10.377	0	329	329	2	1	-10921639	102.333	112	35	153	2149	35.227	2.000	0.230	1.088
ID99735	99735	146	46.535	16.000	33.000	0	329	329	2	1	-10921639	112.714	114	85	158	2367	20.318	4.800	0.297	2.541
ID99734	99734	134	40.175	12.000	33.000	0	329	329	2	1	-10921639	98.667	102	57	147	2072	31.198	2.000	0.174	0.940
ID99753	99753	146	39.806	17.000	33.000	0	330	330	2	1	-10921639	97.762	107	52	153	2053	28.553	4.800	0.245	1.348
ID99752	99752	134	37.570	13.000	33.000	0	330	330	2	1	-10921639	111.381	107	80	168	2339	24.816	2.000	0.178	1.354
ID99749	99749	148	29.134	24.392	17.617	0	330	330	2	1	-10921639	102.000	102	61	137	2142	22.913	6.059	0.144	1.122
ID99748	99748	145	47.414	28.140	10.555	0	330	330	2	1	-10921639	102.810	102	56	163	2159	29.284	2.000	0.217	1.253
ID99751	99751	147	33.318	7.000	33.000	0	330	330	2	1	-10921639	102.524	102	71	127	2153	16.210	4.800	0.205	2.152
ID99750	99750	149	31.184	17.638	20.191	0	330	330	2	1	-10921639	83.762	81	45	127	1759	20.880	2.000	0.143	1.002
ID99755	99755	148	27.623	24.534	16.974	0	331	331	2	1	-10921639	109.762	117	61	137	2305	23.045	7.600	0.146	1.216
ID99754	99754	145	47.871	27.899	11.056	0	331	331	2	1	-10921639	107.905	112	61	158	2266	29.915	4.800	0.230	1.349
ID99757	99757	147	30.269	7.000	33.000	0	331	331	2	1	-10921639	86.333	76	62	132	1813	21.219	7.600	0.183	1.261
ID99756	99756	149	35.969	17.816	20.884	0	331	331	2	1	-10921639	84.762	86	40	147	1780	25.861	2.000	0.185	1.024
ID99759	99759	146	46.349	17.000	33.000	0	331	331	2	1	-10921639	104.190	102	62	153	2188	27.239	4.800	0.255	1.554
ID99758	99758	134	35.032	13.000	33.000	0	331	331	2	1	-10921639	110.238	117	76	158	2315	22.647	6.348	0.155	1.303
ID99761	99761	148	28.034	25.206	16.292	0	332	332	2	1	-10921639	110.381	107	61	147	2318	19.505	7.600	0.098	1.014
ID99760	99760	145	39.874	28.149	11.295	0	332	332	2	1	-10921639	100.048	96	56	137	2101	23.886	2.000	0.202	1.407
ID99762	99762	134	44.675	13.000	33.000	0	332	332	2	1	-10921639	112.714	112	71	178	2367	34.853	2.000	0.196	1.059
ID99739	99739	None	28.571	17.029	8.592	0	333	333	2	1	-10921639	101.048	102	76	142	2122	17.594	2.000	0.132	1.337
ID99741	99741	None	37.280	15.997	31.229	0	333	333	2	1	-10921639	95.095	102	40	142	1997	29.475	2.000	0.179	0.979
ID99740	99740	145	44.030	28.014	11.414	0	333	333	2	1	-10921639	109.762	102	61	183	2305	31.470	4.800	0.185	1.090
ID99743	99743	134	28.396	13.000	33.000	0	333	333	2	1	-10921639	105.476	107	57	147	2215	23.479	7.600	0.136	1.075
ID99742	99742	None	27.014	8.000	33.000	0	333	333	2	1	-10921639	77.238	76	51	122	1622	21.638	2.000	0.168	1.026
ID99764	99764	134	40.060	15.000	33.000	0	334	334	2	1	-10921639	106.476	107	80	142	2236	18.099	6.152	0.242	2.295
ID99763	99763	145	47.491	27.834	11.828	0	334	334	2	1	-10921639	112.667	117	61	168	2366	29.241	2.000	0.202	1.295
ID99776	99776	134	47.603	15.000	33.000	0	335	335	2	1	-10921639	103.571	96	71	163	2175	24.557	6.327	0.252	1.695
ID99775	99775	None	29.547	25.506	15.774	0	335	335	2	1	-10921639	115.762	117	71	147	2431	24.035	4.800	0.123	1.055
ID99774	99774	145	51.396	28.275	11.169	0	335	335	2	1	-10921639	108.381	107	45	178	2276	35.199	2.000	0.206	1.052
ID99765	99765	145	39.937	28.302	11.002	0	336	336	2	1	-10921639	100.095	102	45	147	2102	27.263	3.200	0.189	1.170
ID99766	99766	134	45.349	14.000	33.000	0	336	336	2	1	-10921639	98.905	96	52	158	2077	28.452	6.060	0.251	1.397
ID99769	99769	None	31.586	22.765	19.118	0	337	337	2	1	-10921639	105.524	112	61	153	2216	24.695	2.000	0.124	0.942
ID99768	99768	145	43.022	28.520	10.942	0	337	337	2	1	-10921639	105.476	117	61	163	2215	29.202	4.800	0.230	1.353
ID99770	99770	134	34.804	14.000	33.000	0	337	337	2	1	-10921639	96.429	96	66	137	2025	21.881	6.113	0.202	1.483
ID99767	99767	None	32.339	17.685	8.397	0	337	337	2	1	-10921639	100.381	107	66	158	2108	25.643	2.000	0.137	0.945
ID99784	99784	134	34.915	16.000	33.000	0	338	338	2	1	-10921639	92.952	86	56	137	1952	20.031	4.800	0.263	1.932
ID99781	99781	145	34.907	27.981	10.256	0	338	338	2	1	-10921639	97.286	102	45	153	2043	26.978	2.000	0.152	0.953
ID99783	99783	None	28.859	7.000	33.000	0	338	338	2	1	-10921639	74.714	76	48	137	1569	20.150	4.800	0.203	1.249
ID99782	99782	150	27.655	25.067	17.193	0	338	338	2	1	-10921639	115.667	112	61	147	2429	22.384	4.800	0.128	1.170
ID99777	99777	151	31.213	17.942	9.121	0	339	339	2	1	-10921639	93.048	86	66	142	1954	22.366	2.000	0.105	0.789
ID99779	99779	150	33.225	25.128	17.024	0	339	339	2	1	-10921639	114.143	117	71	147	2397	20.345	4.800	0.144	1.412
ID99778	99778	145	36.842	28.260	10.688	0	339	339	2	1	-10921639	111.190	112	71	137	2335	20.956	4.800	0.181	1.623
ID99780	99780	134	48.100	15.000	33.000	0	339	339	2	1	-10921639	102.905	96	76	158	2161	22.291	4.800	0.276	1.995
ID99773	99773	134	35.338	14.000	33.000	0	340	340	2	1	-10921639	80.857	81	48	127	1698	20.626	4.800	0.229	1.462
ID99772	99772	150	30.636	25.670	16.229	0	340	340	2	1	-10921639	110.333	112	66	142	2317	20.901	4.800	0.147	1.355
ID99771	99771	151	27.419	16.974	9.754	0	340	340	2	1	-10921639	93.333	86	66	127	1960	17.514	3.200	0.104	1.008
