# Supplementary material for: Progressive enhancement of kinetic proofreading in T cell antigen discrimination from receptor activation to DAG generation
Source: eLife. 2022 Sep 20;11:e75263. doi: 10.7554/eLife.75263 (PMC9536835; doi:10.7554/eLife.75263)
Supplement: Figure 5—source data 1. — Each data table is the TrackMate ‘spot-statistics’ output of one cell over four cycles of blue-light illumination (frames 0–40, 100–140, 200–240, and 300–340, with 3 s interval between frames). We calculated the lifetime of TrackIDs that existed at the start of each period of blue-light illumination that did not last for the full period and fit the resulting lifetime distributions using custom Python scripts available at https://github.com/dbritain/KP-paper (copy archived at swh:1:rev:167fa456901903740f0f3ee6a3e5324bc45207ea, Britain, 2022). [file elife-75263-fig5-data1.zip › Fig5SourceData/LAT/lat1/cell23.csv]

Label	ID	TRACK_ID	QUALITY	POSITION_X	POSITION_Y	POSITION_Z	POSITION_T	FRAME	RADIUS	VISIBILITY	MANUAL_COLOR	MEAN_INTENSITY	MEDIAN_INTENSITY	MIN_INTENSITY	MAX_INTENSITY	TOTAL_INTENSITY	STANDARD_DEVIATION	ESTIMATED_DIAMETER	CONTRAST	SNR
ID103585	103585	0	32.316	15.156	37.179	0	0	0	2	1	-10921639	175.952	181	134	208	3695	21.273	4.800	0.099	1.492
ID103584	103584	None	42.674	18.855	35.052	0	0	0	2	1	-10921639	170.286	174	107	228	3576	34.096	2.000	0.091	0.836
ID103586	103586	1	38.617	24.053	46.654	0	0	0	2	1	-10921639	97.571	107	40	134	2049	26.003	4.800	0.205	1.277
ID103573	103573	None	27.267	6.000	13.339	0	0	0	2	1	-10921639	99.524	107	46	127	2090	25.147	4.800	0.132	0.923
ID103575	103575	None	28.336	12.314	13.728	0	0	0	2	1	-10921639	70.333	73	40	107	1477	18.932	2.000	0.146	0.947
ID103574	103574	None	28.683	34.000	13.000	0	0	0	2	1	-10921639	80.667	87	50	107	1694	17.019	2.000	0.199	1.572
ID103577	103577	2	30.440	21.955	21.409	0	0	0	2	1	-10921639	132.952	127	80	201	2792	27.480	2.000	0.074	0.671
ID103576	103576	None	27.863	34.000	20.000	0	0	0	2	1	-10921639	100.905	100	80	134	2119	16.628	7.600	0.123	1.332
ID103579	103579	3	38.423	30.987	22.837	0	0	0	2	1	-10921639	82.286	87	40	161	1728	31.151	2.000	0.145	0.669
ID103578	103578	4	36.644	16.527	22.847	0	0	0	2	1	-10921639	196.238	194	154	248	4121	27.018	2.000	0.071	0.963
ID103581	103581	5	33.182	15.374	28.035	0	0	0	2	1	-10921639	224.952	228	187	255	4724	21.908	7.600	0.055	1.071
ID103580	103580	6	29.830	17.597	27.437	0	0	0	2	1	-10921639	208.619	208	154	255	4381	32.661	2.000	0.031	0.385
ID103583	103583	None	27.014	26.111	34.287	0	0	0	2	1	-10921639	100.714	100	73	134	2115	18.799	7.600	0.108	1.045
ID103582	103582	7	32.110	23.962	29.061	0	0	0	2	1	-10921639	144.619	147	100	181	3037	21.940	4.800	0.115	1.359
ID103616	103616	5	39.953	16.874	27.462	0	1	1	2	1	-10921639	228.762	228	187	255	4804	24.071	4.800	0.089	1.555
ID103618	103618	6	40.008	16.874	27.462	0	1	1	2	1	-10921639	228.762	228	187	255	4804	24.071	4.800	0.089	1.555
ID103620	103620	7	31.244	23.288	28.912	0	1	1	2	1	-10921639	152.571	154	120	187	3204	18.672	4.800	0.103	1.527
ID103622	103622	0	40.565	15.132	36.775	0	1	1	2	1	-10921639	172.381	174	120	221	3620	30.559	7.600	0.108	1.104
ID103625	103625	1	29.770	24.385	46.213	0	1	1	2	1	-10921639	95.333	100	53	127	2002	23.676	2.000	0.149	1.043
ID103624	103624	None	28.444	21.148	40.801	0	1	1	2	1	-10921639	104.905	107	67	167	2203	25.729	2.000	0.073	0.554
ID103611	103611	2	33.781	21.770	21.488	0	1	1	2	1	-10921639	128.667	127	80	187	2702	33.501	2.000	0.092	0.648
ID103610	103610	8	41.483	25.275	16.704	0	1	1	2	1	-10921639	103.048	93	80	147	2164	22.074	7.600	0.174	1.386
ID103613	103613	4	44.730	16.240	22.058	0	1	1	2	1	-10921639	186.048	194	127	241	3907	32.863	4.800	0.111	1.134
ID103614	103614	3	35.443	30.992	22.923	0	1	1	2	1	-10921639	83.190	87	40	154	1747	27.542	2.000	0.147	0.772
ID103601	103601	2	42.154	21.149	21.505	0	2	2	2	1	-10921639	164.762	167	114	214	3460	27.435	2.000	0.106	1.149
ID103600	103600	8	42.604	25.312	16.312	0	2	2	2	1	-10921639	100.429	93	67	147	2109	24.823	7.600	0.191	1.298
ID103603	103603	3	33.897	31.212	23.365	0	2	2	2	1	-10921639	93.048	93	53	140	1954	25.496	2.000	0.140	0.898
ID103602	103602	4	38.176	15.986	22.961	0	2	2	2	1	-10921639	191.619	194	140	248	4024	30.720	2.000	0.063	0.737
ID103605	103605	5	31.744	17.646	27.590	0	2	2	2	1	-10921639	217.476	214	174	255	4567	28.640	6.331	0.066	0.940
ID103604	103604	6	39.046	14.589	28.299	0	2	2	2	1	-10921639	235.190	234	194	255	4939	18.212	4.800	0.082	1.948
ID103607	103607	0	49.589	14.242	35.313	0	2	2	2	1	-10921639	174.905	181	100	248	3673	33.580	2.000	0.117	1.090
ID103606	103606	7	38.084	25.579	28.426	0	2	2	2	1	-10921639	136.619	140	80	181	2869	31.508	6.345	0.145	1.098
ID103609	103609	75	33.514	25.000	50.000	0	2	2	2	1	-10921639	96.952	100	53	127	2036	21.644	4.800	0.207	1.537
ID103608	103608	11	37.752	9.302	43.110	0	2	2	2	1	-10921639	79.048	80	40	120	1660	23.348	2.000	0.238	1.302
ID103599	103599	10	32.642	9.477	13.115	0	2	2	2	1	-10921639	92.095	93	53	120	1934	19.044	6.330	0.188	1.531
ID103598	103598	76	31.604	20.345	12.303	0	2	2	2	1	-10921639	76.238	73	33	114	1601	23.611	2.000	0.194	1.050
ID103617	103617	None	33.832	34.000	17.000	0	3	3	2	1	-10921639	126.381	127	93	154	2654	17.397	4.800	0.170	2.112
ID103619	103619	2	35.228	21.071	21.478	0	3	3	2	1	-10921639	133.095	140	80	187	2795	31.965	7.600	0.099	0.751
ID103621	103621	3	46.587	30.726	23.966	0	3	3	2	1	-10921639	128.333	120	87	174	2695	25.325	2.000	0.171	1.482
ID103623	103623	6	39.501	13.842	27.636	0	3	3	2	1	-10921639	223.714	228	161	255	4698	25.745	4.800	0.094	1.499
ID103627	103627	7	38.105	26.931	29.329	0	3	3	2	1	-10921639	115.095	120	67	140	2417	22.851	4.800	0.168	1.450
ID103626	103626	5	48.560	17.070	28.574	0	3	3	2	1	-10921639	216.333	214	147	255	4543	34.817	4.800	0.112	1.248
ID103629	103629	9	29.334	18.339	41.107	0	3	3	2	1	-10921639	100.429	100	67	140	2109	20.054	2.000	0.113	1.019
ID103628	103628	0	54.123	13.723	34.361	0	3	3	2	1	-10921639	180.381	174	120	241	3788	30.985	2.000	0.135	1.381
ID103612	103612	10	30.562	10.741	12.333	0	3	3	2	1	-10921639	86.143	87	53	114	1809	19.812	6.328	0.175	1.293
ID103631	103631	75	35.558	26.000	50.000	0	3	3	2	1	-10921639	76.714	80	26	114	1611	26.548	2.000	0.227	1.067
ID103615	103615	76	41.248	21.096	11.989	0	3	3	2	1	-10921639	91.524	93	60	127	1922	19.120	4.800	0.255	1.945
ID103630	103630	11	28.539	8.738	43.260	0	3	3	2	1	-10921639	63.381	60	40	100	1331	15.920	2.000	0.188	1.258
ID103587	103587	10	32.236	9.317	10.819	0	4	4	2	1	-10921639	83.333	87	53	114	1750	17.295	4.800	0.211	1.678
ID103589	103589	3	57.716	29.905	24.360	0	4	4	2	1	-10921639	163.476	161	114	221	3433	30.711	4.800	0.176	1.591
ID103588	103588	2	47.337	21.062	20.926	0	4	4	2	1	-10921639	148.762	154	100	214	3124	29.079	2.000	0.136	1.226
ID103591	103591	12	41.215	23.953	28.404	0	4	4	2	1	-10921639	144.524	147	107	187	3035	23.868	4.800	0.138	1.473
ID103590	103590	6	41.873	13.310	26.922	0	4	4	2	1	-10921639	207.619	208	147	255	4360	30.286	4.800	0.099	1.230
ID103593	103593	0	51.192	12.923	33.822	0	4	4	2	1	-10921639	182.238	187	127	221	3827	29.401	4.800	0.149	1.608
ID103592	103592	5	47.391	17.609	28.703	0	4	4	2	1	-10921639	206.619	208	147	255	4339	34.314	4.800	0.123	1.322
ID103595	103595	9	34.948	17.932	41.300	0	4	4	2	1	-10921639	101.762	100	73	147	2137	20.320	2.000	0.148	1.294
ID103594	103594	13	27.594	19.556	34.990	0	4	4	2	1	-10921639	127.333	120	80	174	2674	25.421	2.000	0.072	0.674
ID103597	103597	14	35.104	13.617	45.417	0	4	4	2	1	-10921639	83.238	80	60	114	1748	18.679	4.800	0.223	1.626
ID103596	103596	11	28.008	8.676	43.101	0	4	4	2	1	-10921639	67.762	67	46	93	1423	15.881	2.000	0.201	1.429
ID103553	103553	2	51.558	20.959	20.777	0	5	5	2	1	-10921639	148.333	140	107	214	3115	29.803	7.600	0.150	1.299
ID103552	103552	None	28.795	22.093	10.520	0	5	5	2	1	-10921639	83.238	87	60	107	1748	15.950	4.800	0.200	1.739
ID103555	103555	6	30.509	13.052	26.805	0	5	5	2	1	-10921639	190.095	194	134	228	3992	21.806	4.800	0.080	1.297
ID103554	103554	3	53.786	28.793	25.961	0	5	5	2	1	-10921639	168.714	174	107	208	3543	29.700	4.800	0.161	1.573
ID103557	103557	12	28.214	22.923	29.070	0	5	5	2	1	-10921639	122.619	127	80	154	2575	26.062	2.000	0.074	0.646
ID103556	103556	5	46.160	18.009	28.979	0	5	5	2	1	-10921639	199.000	201	127	248	4179	32.553	6.306	0.109	1.202
ID103559	103559	13	28.208	20.759	35.915	0	5	5	2	1	-10921639	116.810	114	67	161	2453	25.451	2.000	0.097	0.814
ID103558	103558	0	32.065	12.327	33.491	0	5	5	2	1	-10921639	142.381	147	73	187	2990	31.219	2.000	0.092	0.770
ID103561	103561	14	33.046	13.350	46.459	0	5	5	2	1	-10921639	71.952	73	40	93	1511	15.863	4.800	0.271	1.935
ID103560	103560	9	32.147	17.592	40.950	0	5	5	2	1	-10921639	104.333	107	67	140	2191	19.561	4.800	0.143	1.337
ID103551	103551	10	33.203	8.697	10.131	0	5	5	2	1	-10921639	85.333	87	60	107	1792	15.216	4.800	0.238	2.158
ID103649	103649	14	28.933	13.639	46.874	0	6	6	2	1	-10921639	57.095	60	26	87	1199	17.742	2.000	0.241	1.249
ID103648	103648	None	28.532	9.923	37.899	0	6	6	2	1	-10921639	79.286	80	40	114	1665	22.707	2.000	0.151	0.914
ID103639	103639	None	27.134	34.000	17.000	0	6	6	2	1	-10921639	60.810	53	37	107	1277	20.002	2.000	0.186	0.955
ID103638	103638	15	28.019	15.001	6.610	0	6	6	2	1	-10921639	69.048	67	46	107	1450	19.043	2.000	0.161	1.004
ID103641	103641	None	37.373	29.013	23.909	0	6	6	2	1	-10921639	117.571	120	80	161	2469	23.583	2.000	0.127	1.121
ID103640	103640	2	34.128	20.918	20.776	0	6	6	2	1	-10921639	132.476	134	87	181	2782	23.786	2.000	0.107	1.075
ID103643	103643	16	53.155	17.604	26.439	0	6	6	2	1	-10921639	192.381	201	120	255	4040	42.526	2.000	0.101	0.827
ID103642	103642	6	36.455	12.288	26.080	0	6	6	2	1	-10921639	166.429	167	114	221	3495	30.349	2.000	0.095	0.948
ID103645	103645	12	29.455	22.983	29.139	0	6	6	2	1	-10921639	128.571	134	73	161	2700	23.519	2.000	0.098	0.972
ID103644	103644	3	43.079	27.745	27.502	0	6	6	2	1	-10921639	126.714	134	73	174	2661	32.125	2.000	0.157	1.071
ID103647	103647	0	30.113	12.021	32.396	0	6	6	2	1	-10921639	136.238	140	73	181	2861	28.969	2.000	0.071	0.625
ID103646	103646	5	43.822	17.221	30.097	0	6	6	2	1	-10921639	186.810	181	127	234	3923	28.520	4.800	0.103	1.223
ID103563	103563	None	28.895	10.346	6.829	0	7	7	2	1	-10921639	68.429	73	33	100	1437	20.779	2.000	0.206	1.125
ID103562	103562	15	29.810	14.524	5.749	0	7	7	2	1	-10921639	81.905	87	53	114	1720	19.580	4.800	0.171	1.222
ID103565	103565	16	41.473	17.541	26.509	0	7	7	2	1	-10921639	191.619	187	134	248	4024	32.321	6.355	0.087	0.944
ID103564	103564	6	48.161	11.857	25.358	0	7	7	2	1	-10921639	189.429	194	140	228	3978	28.214	4.800	0.126	1.498
ID103567	103567	0	29.977	12.674	33.063	0	7	7	2	1	-10921639	146.810	140	120	187	3083	19.722	7.600	0.082	1.126
ID103566	103566	5	28.040	16.670	30.540	0	7	7	2	1	-10921639	155.429	167	80	201	3264	39.019	2.000	0.043	0.327
ID103657	103657	None	32.128	29.343	43.874	0	8	8	2	1	-10921639	67.905	67	40	100	1426	15.757	4.800	0.265	1.804
ID103656	103656	0	28.832	12.138	33.326	0	8	8	2	1	-10921639	138.476	140	100	174	2908	19.133	2.000	0.084	1.127
ID103653	103653	None	31.989	14.112	19.457	0	8	8	2	1	-10921639	137.857	140	87	181	2895	28.271	2.000	0.097	0.859
ID103652	103652	15	40.595	13.414	4.878	0	8	8	2	1	-10921639	99.762	100	53	127	2095	20.501	4.800	0.235	1.853
ID103655	103655	16	41.774	18.115	27.467	0	8	8	2	1	-10921639	183.381	181	114	248	3851	34.800	2.000	0.081	0.791
ID103654	103654	6	33.077	11.553	25.104	0	8	8	2	1	-10921639	171.429	174	134	214	3600	24.145	2.000	0.084	1.097
ID103633	103633	15	31.392	13.408	5.708	0	9	9	2	1	-10921639	96.333	100	67	120	2023	17.732	6.284	0.176	1.624
ID103632	103632	None	40.234	19.603	4.708	0	9	9	2	1	-10921639	84.524	80	40	127	1775	28.193	4.800	0.250	1.200
ID103635	103635	6	31.766	11.138	25.708	0	9	9	2	1	-10921639	164.190	167	100	208	3448	31.507	2.000	0.074	0.714
ID103634	103634	17	27.507	18.379	17.819	0	9	9	2	1	-10921639	129.619	134	93	161	2722	17.702	7.600	0.106	1.398
ID103637	103637	None	29.867	24.986	35.110	0	9	9	2	1	-10921639	106.238	107	60	140	2231	19.915	4.800	0.136	1.275
ID103636	103636	16	35.904	17.887	26.538	0	9	9	2	1	-10921639	188.952	194	140	234	3968	29.068	7.600	0.079	0.948
ID103569	103569	15	39.721	11.722	6.163	0	10	10	2	1	-10921639	97.952	100	67	134	2057	20.247	4.800	0.229	1.804
ID103568	103568	18	30.490	16.010	4.374	0	10	10	2	1	-10921639	84.857	87	33	114	1782	23.848	4.800	0.191	1.142
ID103571	103571	17	27.947	18.565	18.273	0	10	10	2	1	-10921639	118.619	120	67	154	2491	27.699	4.800	0.114	0.875
ID103570	103570	None	27.636	0.000	14.000	0	10	10	2	1	-10921639	49.238	50	33	67	1034	12.969	4.800	0.360	2.009
ID103572	103572	None	31.851	12.872	33.577	0	10	10	2	1	-10921639	166.952	167	120	214	3506	23.682	7.600	0.077	1.003
ID103651	103651	None	27.926	8.569	25.628	0	11	11	2	1	-10921639	136.286	134	114	167	2862	15.615	7.600	0.094	1.506
ID103650	103650	18	37.611	15.059	4.780	0	11	11	2	1	-10921639	108.429	107	80	134	2277	13.596	4.800	0.220	2.872
ID103669	103669	None	31.123	0.000	14.000	0	12	12	2	1	-10921639	52.095	53	26	73	1094	15.030	4.800	0.391	1.947
ID103668	103668	18	44.114	14.825	5.531	0	12	12	2	1	-10921639	104.952	114	53	140	2204	22.281	4.800	0.246	1.861
ID103671	103671	None	31.706	17.232	40.084	0	12	12	2	1	-10921639	119.952	127	67	161	2519	24.657	2.000	0.110	0.968
ID103670	103670	None	34.652	12.798	32.932	0	12	12	2	1	-10921639	177.143	181	140	208	3720	18.023	4.800	0.097	1.734
ID103661	103661	18	47.715	13.638	6.502	0	13	13	2	1	-10921639	91.429	100	46	140	1920	26.606	4.800	0.285	1.525
ID103660	103660	None	27.771	18.552	2.959	0	13	13	2	1	-10921639	64.286	73	20	93	1350	21.086	4.800	0.219	1.095
ID103662	103662	None	27.470	17.880	18.611	0	13	13	2	1	-10921639	118.381	120	73	147	2486	19.122	2.000	0.101	1.136
ID103659	103659	19	29.884	29.862	47.007	0	14	14	2	1	-10921639	46.048	46	26	80	967	16.594	2.000	0.317	1.337
ID103658	103658	18	34.071	12.978	6.843	0	14	14	2	1	-10921639	65.286	60	40	93	1371	14.977	4.800	0.310	2.064
ID103667	103667	19	28.536	29.410	46.776	0	15	15	2	1	-10921639	42.238	40	20	73	887	16.601	2.000	0.338	1.284
ID103665	103665	19	32.158	29.967	47.054	0	16	16	2	1	-10921639	49.286	53	20	80	1035	17.735	4.800	0.382	1.536
ID103664	103664	20	27.879	13.887	34.039	0	16	16	2	1	-10921639	147.810	147	107	187	3104	19.467	7.600	0.075	1.063
ID103663	103663	None	28.094	9.112	15.802	0	16	16	2	1	-10921639	57.238	60	26	93	1202	19.814	2.000	0.197	0.949
ID103666	103666	20	31.839	14.068	33.943	0	17	17	2	1	-10921639	156.762	154	120	194	3292	21.288	7.600	0.079	1.081
ID103677	103677	20	34.682	13.758	34.018	0	18	18	2	1	-10921639	164.714	161	134	208	3459	21.277	2.000	0.085	1.217
ID103676	103676	66	31.386	13.267	30.256	0	18	18	2	1	-10921639	157.810	154	114	194	3314	25.161	2.000	0.074	0.863
ID103673	103673	20	37.699	13.921	35.214	0	19	19	2	1	-10921639	162.905	161	134	208	3421	22.066	2.000	0.095	1.275
ID103672	103672	66	33.568	13.420	29.937	0	19	19	2	1	-10921639	165.381	174	114	201	3473	24.159	4.800	0.094	1.177
ID103675	103675	20	32.014	13.915	34.472	0	20	20	2	1	-10921639	151.667	154	127	187	3185	19.182	2.000	0.083	1.212
ID103674	103674	22	27.829	2.678	10.785	0	20	20	2	1	-10921639	52.190	53	20	80	1096	17.137	4.800	0.312	1.447
ID103681	103681	None	28.848	13.735	30.527	0	21	21	2	1	-10921639	160.048	161	114	201	3361	22.123	6.156	0.074	0.999
ID103680	103680	22	31.773	0.000	12.000	0	21	21	2	1	-10921639	63.143	67	46	93	1326	14.416	6.278	0.329	2.167
ID103682	103682	20	29.136	14.054	32.615	0	21	21	2	1	-10921639	152.000	154	114	201	3192	25.249	2.000	0.079	0.884
ID103678	103678	20	35.563	13.167	33.583	0	22	22	2	1	-10921639	160.905	167	107	201	3379	24.442	2.000	0.101	1.206
ID103679	103679	22	35.606	0.000	14.000	0	23	23	2	1	-10921639	42.429	33	24	93	891	19.861	2.000	0.417	1.257
ID103684	103684	None	32.447	14.151	33.775	0	24	24	2	1	-10921639	156.381	154	120	201	3284	25.678	2.000	0.083	0.937
ID103683	103683	22	44.107	0.000	15.000	0	24	24	2	1	-10921639	49.190	40	24	107	1033	23.849	2.000	0.484	1.346
ID103685	103685	22	37.846	0.000	15.000	0	25	25	2	1	-10921639	51.524	50	20	87	1082	19.446	2.000	0.436	1.608
ID103693	103693	21	33.634	13.979	34.444	0	26	26	2	1	-10921639	149.619	154	114	174	3142	19.883	2.000	0.104	1.418
ID103692	103692	22	42.052	0.000	15.000	0	26	26	2	1	-10921639	59.952	60	26	93	1259	23.466	4.800	0.455	1.598
ID103689	103689	21	39.030	14.771	34.027	0	27	27	2	1	-10921639	154.286	154	127	201	3240	21.684	7.600	0.105	1.354
ID103688	103688	None	29.533	18.845	27.648	0	27	27	2	1	-10921639	141.333	140	114	181	2968	19.223	2.000	0.075	1.030
ID103690	103690	None	27.544	23.016	39.142	0	27	27	2	1	-10921639	92.571	93	60	120	1944	16.851	4.800	0.154	1.467
ID103687	103687	None	27.770	10.518	25.908	0	27	27	2	1	-10921639	127.619	120	100	154	2680	18.473	4.800	0.096	1.210
ID103686	103686	22	29.132	2.265	15.229	0	27	27	2	1	-10921639	43.333	40	20	80	910	19.737	2.000	0.276	0.951
ID103691	103691	22	31.885	3.072	15.886	0	28	28	2	1	-10921639	43.000	40	20	73	903	16.426	2.000	0.409	1.519
ID103694	103694	22	32.029	3.288	16.148	0	29	29	2	1	-10921639	43.286	40	13	80	909	19.053	2.000	0.391	1.277
ID103695	103695	23	34.322	14.943	33.405	0	30	30	2	1	-10921639	147.381	140	107	201	3095	22.798	2.000	0.081	0.971
ID103697	103697	None	27.616	18.307	18.196	0	31	31	2	1	-10921639	85.381	93	40	134	1793	26.030	2.000	0.126	0.733
ID103698	103698	23	28.480	14.867	33.267	0	31	31	2	1	-10921639	123.810	120	93	174	2600	19.924	2.000	0.064	0.743
ID103696	103696	24	40.365	34.000	22.000	0	32	32	2	1	-10921639	58.810	53	24	127	1235	31.328	2.000	0.341	0.955
ID103701	103701	None	27.046	23.505	38.182	0	33	33	2	1	-10921639	99.571	100	60	134	2091	18.497	4.800	0.150	1.404
ID103700	103700	None	61.814	34.000	24.000	0	33	33	2	1	-10921639	109.952	120	50	161	2309	39.786	2.000	0.320	1.341
ID103699	103699	24	46.831	34.000	20.000	0	33	33	2	1	-10921639	102.476	114	50	147	2152	32.144	6.320	0.255	1.295
ID103704	103704	27	63.331	34.000	27.000	0	34	34	2	1	-10921639	123.810	114	50	187	2600	46.358	2.000	0.271	1.141
ID103703	103703	25	28.848	26.093	27.483	0	34	34	2	1	-10921639	95.429	107	46	127	2004	23.788	2.000	0.140	0.983
ID103702	103702	26	45.331	34.000	16.000	0	34	34	2	1	-10921639	105.048	107	50	161	2206	39.185	4.800	0.231	1.007
ID103705	103705	26	76.535	34.000	15.000	0	35	35	2	1	-10921639	151.143	140	73	241	3174	50.925	2.000	0.269	1.260
ID103707	103707	25	32.174	25.173	27.266	0	35	35	2	1	-10921639	109.476	114	67	140	2299	20.803	4.800	0.143	1.316
ID103706	103706	28	34.503	32.033	22.938	0	35	35	2	1	-10921639	141.048	147	73	181	2962	32.275	2.000	0.096	0.763
ID103708	103708	27	60.887	34.000	28.000	0	35	35	2	1	-10921639	135.857	147	60	187	2853	44.414	4.800	0.255	1.242
ID103712	103712	27	50.848	34.000	27.000	0	36	36	2	1	-10921639	154.095	154	107	194	3236	29.024	4.800	0.211	1.851
ID103709	103709	26	69.442	34.000	16.000	0	36	36	2	1	-10921639	142.619	140	93	221	2995	36.436	2.000	0.255	1.593
ID103711	103711	28	42.932	31.933	22.835	0	36	36	2	1	-10921639	165.190	167	114	201	3469	27.919	6.345	0.133	1.388
ID103710	103710	None	33.507	17.451	18.939	0	36	36	2	1	-10921639	108.571	114	53	134	2280	21.001	4.800	0.164	1.454
ID103713	103713	26	49.059	34.000	16.000	0	37	37	2	1	-10921639	125.381	134	81	194	2633	29.527	4.800	0.205	1.442
ID103715	103715	27	41.362	34.000	28.000	0	37	37	2	1	-10921639	113.619	120	40	167	2386	42.909	4.800	0.191	0.850
ID103714	103714	28	36.593	31.407	23.177	0	37	37	2	1	-10921639	135.381	140	67	181	2843	35.580	4.800	0.134	0.897
ID103716	103716	None	28.643	11.667	36.325	0	37	37	2	1	-10921639	116.762	120	73	154	2452	22.658	4.800	0.143	1.292
ID103721	103721	29	62.668	34.000	3.000	0	38	38	2	1	-10921639	76.333	73	31	161	1603	34.166	2.000	0.425	1.332
ID103723	103723	28	59.939	30.940	23.460	0	38	38	2	1	-10921639	154.619	161	87	208	3247	35.462	4.800	0.199	1.449
ID103722	103722	26	45.931	34.000	16.000	0	38	38	2	1	-10921639	114.762	127	63	181	2410	33.746	2.000	0.180	1.039
ID103725	103725	27	33.428	34.000	27.000	0	38	38	2	1	-10921639	118.952	127	63	154	2498	29.291	7.600	0.145	1.028
ID103724	103724	None	31.298	24.455	27.126	0	38	38	2	1	-10921639	126.952	127	80	167	2666	19.625	2.000	0.104	1.217
ID103726	103726	None	29.649	21.979	38.542	0	38	38	2	1	-10921639	105.524	107	67	140	2216	21.283	4.800	0.171	1.448
ID103729	103729	28	65.503	30.824	23.453	0	39	39	2	1	-10921639	150.333	154	93	214	3157	32.077	4.800	0.228	1.741
ID103728	103728	30	32.071	31.044	18.299	0	39	39	2	1	-10921639	104.381	114	46	147	2192	28.852	2.000	0.140	0.888
ID103727	103727	29	49.229	34.000	3.000	0	39	39	2	1	-10921639	71.143	67	43	127	1494	24.469	2.000	0.383	1.610
ID103717	103717	30	39.620	31.285	17.212	0	40	40	2	1	-10921639	85.095	87	33	127	1787	28.460	4.800	0.231	1.120
ID103718	103718	None	28.862	18.719	19.118	0	40	40	2	1	-10921639	85.762	93	33	120	1801	27.333	2.000	0.138	0.763
ID103720	103720	32	29.375	25.119	35.628	0	42	42	2	1	-10921639	103.333	107	60	134	2170	19.749	4.800	0.136	1.256
ID103719	103719	31	33.780	26.372	26.247	0	42	42	2	1	-10921639	114.857	114	60	147	2412	21.112	4.800	0.130	1.250
ID103737	103737	None	27.618	17.269	37.115	0	43	43	2	1	-10921639	113.429	114	67	154	2382	22.142	2.000	0.097	0.903
ID103736	103736	None	29.067	19.569	27.828	0	43	43	2	1	-10921639	137.571	140	107	174	2889	19.946	2.000	0.082	1.046
ID103739	103739	34	32.862	15.283	46.315	0	43	43	2	1	-10921639	64.000	67	26	100	1344	23.622	4.800	0.275	1.168
ID103738	103738	32	29.043	24.774	36.740	0	43	43	2	1	-10921639	89.238	93	33	127	1874	27.561	2.000	0.129	0.740
ID103735	103735	31	31.354	27.022	27.412	0	43	43	2	1	-10921639	102.857	107	53	134	2160	23.354	4.800	0.148	1.133
ID103734	103734	33	30.631	18.174	19.255	0	43	43	2	1	-10921639	92.190	100	33	127	1936	27.779	2.000	0.157	0.901
ID103731	103731	31	39.123	27.777	27.767	0	44	44	2	1	-10921639	103.619	107	53	140	2176	26.233	4.800	0.203	1.332
ID103730	103730	33	33.023	17.955	19.692	0	44	44	2	1	-10921639	108.714	107	73	140	2283	17.402	4.800	0.153	1.661
ID103733	103733	34	47.268	14.429	47.299	0	44	44	2	1	-10921639	95.286	100	33	140	2001	31.564	4.800	0.277	1.308
ID103732	103732	35	29.005	7.183	42.466	0	44	44	2	1	-10921639	53.714	53	26	87	1128	16.587	2.000	0.283	1.430
ID103741	103741	35	28.311	7.069	42.176	0	45	45	2	1	-10921639	53.762	53	26	80	1129	16.498	4.800	0.278	1.418
ID103740	103740	31	45.769	26.846	27.115	0	45	45	2	1	-10921639	113.333	114	67	167	2380	27.268	4.800	0.208	1.432
ID103742	103742	34	37.535	15.927	46.187	0	45	45	2	1	-10921639	76.095	73	40	107	1598	18.008	4.800	0.306	1.978
ID103745	103745	34	43.448	15.988	46.090	0	46	46	2	1	-10921639	75.143	73	40	114	1578	19.265	4.800	0.353	2.035
ID103744	103744	35	37.062	8.327	43.564	0	46	46	2	1	-10921639	61.143	60	20	107	1284	25.488	7.600	0.317	1.156
ID103743	103743	31	48.437	28.346	27.031	0	46	46	2	1	-10921639	108.143	114	73	147	2271	23.525	4.800	0.257	1.877
ID103748	103748	34	29.377	16.183	45.403	0	47	47	2	1	-10921639	44.476	40	26	80	934	16.615	2.000	0.323	1.308
ID103747	103747	35	42.124	9.413	44.956	0	47	47	2	1	-10921639	69.000	73	26	107	1449	24.495	4.800	0.359	1.488
ID103746	103746	31	33.547	29.224	27.582	0	47	47	2	1	-10921639	70.667	73	40	107	1484	18.043	4.800	0.247	1.553
ID103749	103749	36	28.183	18.082	20.029	0	48	48	2	1	-10921639	96.286	100	53	127	2022	22.488	3.200	0.139	1.048
ID103751	103751	35	42.622	10.159	45.929	0	48	48	2	1	-10921639	75.857	73	33	107	1593	21.527	4.800	0.352	1.833
ID103750	103750	31	39.381	27.255	27.068	0	48	48	2	1	-10921639	99.810	100	53	147	2096	22.761	4.800	0.188	1.389
ID103753	103753	38	57.655	34.000	15.000	0	49	49	2	1	-10921639	91.571	93	37	174	1923	42.419	2.000	0.295	0.982
ID103752	103752	37	49.948	34.000	9.000	0	49	49	2	1	-10921639	94.429	93	43	147	1983	33.918	2.000	0.285	1.236
ID103755	103755	31	32.619	27.805	27.851	0	49	49	2	1	-10921639	94.048	100	53	127	1975	22.261	2.000	0.141	1.047
ID103754	103754	36	27.278	18.801	19.670	0	49	49	2	1	-10921639	85.714	93	46	114	1800	18.934	2.000	0.139	1.108
ID103757	103757	None	28.555	18.988	37.971	0	49	49	2	1	-10921639	109.714	114	73	140	2304	20.160	2.000	0.116	1.128
ID103756	103756	39	30.596	34.000	31.000	0	49	49	2	1	-10921639	72.238	67	37	127	1517	26.287	7.600	0.173	0.809
ID103758	103758	35	48.086	9.870	45.946	0	49	49	2	1	-10921639	78.000	73	33	127	1638	25.389	4.800	0.373	1.671
ID103784	103784	35	37.237	9.743	46.724	0	50	50	2	1	-10921639	56.762	53	33	87	1192	18.349	4.800	0.377	1.692
ID103779	103779	37	32.392	32.316	9.088	0	50	50	2	1	-10921639	117.000	120	46	167	2457	38.901	2.000	0.120	0.643
ID103781	103781	31	35.094	27.343	27.866	0	50	50	2	1	-10921639	110.762	114	67	161	2326	24.302	2.000	0.149	1.184
ID103780	103780	38	50.970	34.000	16.000	0	50	50	2	1	-10921639	168.952	174	127	208	3548	22.677	4.800	0.198	2.466
ID103783	103783	39	33.768	34.000	32.000	0	50	50	2	1	-10921639	85.000	87	43	140	1785	27.275	7.600	0.183	0.962
ID103782	103782	40	33.680	31.076	27.536	0	50	50	2	1	-10921639	108.429	107	53	147	2277	25.135	4.800	0.154	1.153
ID103761	103761	41	45.340	30.778	23.341	0	51	51	2	1	-10921639	132.476	140	67	174	2782	31.212	2.000	0.156	1.147
ID103760	103760	38	49.412	31.548	14.844	0	51	51	2	1	-10921639	191.524	194	147	241	4022	26.028	4.800	0.135	1.747
ID103763	103763	39	47.909	34.000	32.000	0	51	51	2	1	-10921639	111.476	114	60	167	2341	31.792	7.600	0.210	1.219
ID103762	103762	40	39.314	30.876	27.520	0	51	51	2	1	-10921639	131.952	134	67	181	2771	28.657	2.000	0.127	1.041
ID103765	103765	42	33.065	24.399	44.667	0	51	51	2	1	-10921639	41.619	40	13	93	874	25.093	2.000	0.328	0.820
ID103764	103764	None	27.693	22.980	39.005	0	51	51	2	1	-10921639	90.810	93	53	127	1907	20.978	3.200	0.132	1.012
ID103759	103759	37	49.349	31.014	7.114	0	51	51	2	1	-10921639	120.286	120	53	174	2526	37.350	4.800	0.210	1.116
ID103777	103777	40	47.225	31.024	27.612	0	52	52	2	1	-10921639	133.905	127	87	194	2812	30.768	2.000	0.150	1.137
ID103776	103776	41	28.671	30.256	24.486	0	52	52	2	1	-10921639	120.667	127	60	167	2534	33.099	2.000	0.083	0.556
ID103778	103778	42	38.227	24.822	44.947	0	52	52	2	1	-10921639	43.524	40	13	93	914	23.865	2.000	0.402	1.045
ID103775	103775	38	46.761	31.070	15.264	0	52	52	2	1	-10921639	199.619	208	134	241	4192	34.462	4.800	0.114	1.182
ID103774	103774	37	43.325	30.758	8.655	0	52	52	2	1	-10921639	167.000	174	100	208	3507	28.898	4.800	0.134	1.368
ID103767	103767	38	46.107	31.970	15.000	0	53	53	2	1	-10921639	213.905	228	161	255	4492	29.096	4.800	0.109	1.445
ID103766	103766	37	46.177	30.840	7.771	0	53	53	2	1	-10921639	172.429	181	87	214	3621	32.904	4.800	0.156	1.414
ID103769	103769	41	36.088	31.000	26.000	0	53	53	2	1	-10921639	112.667	107	67	167	2366	34.217	4.800	0.148	0.849
ID103768	103768	None	32.791	17.165	19.706	0	53	53	2	1	-10921639	110.095	114	67	140	2312	19.039	4.800	0.156	1.558
ID103771	103771	40	34.704	31.598	27.305	0	53	53	2	1	-10921639	111.667	107	53	167	2345	32.509	2.000	0.109	0.675
ID103770	103770	None	29.715	12.995	27.831	0	53	53	2	1	-10921639	140.571	134	120	181	2952	15.709	4.800	0.102	1.652
ID103773	103773	43	37.612	11.612	46.986	0	53	53	2	1	-10921639	70.381	73	33	100	1478	20.200	4.800	0.299	1.603
ID103772	103772	42	28.380	25.006	44.637	0	53	53	2	1	-10921639	43.333	40	13	80	910	19.430	2.000	0.326	1.096
ID103792	103792	43	39.787	11.628	46.569	0	54	54	2	1	-10921639	72.571	73	33	107	1524	23.729	4.800	0.313	1.459
ID103785	103785	37	62.013	30.542	7.785	0	54	54	2	1	-10921639	181.286	187	120	234	3807	31.055	4.800	0.176	1.744
ID103787	103787	44	45.747	29.043	14.688	0	54	54	2	1	-10921639	157.714	161	87	201	3312	33.504	4.800	0.146	1.200
ID103786	103786	38	38.269	34.000	14.000	0	54	54	2	1	-10921639	201.905	208	161	228	4240	19.457	4.800	0.133	2.431
ID103789	103789	None	27.955	31.275	30.894	0	54	54	2	1	-10921639	88.952	93	53	120	1868	20.220	2.000	0.136	1.055
ID103788	103788	None	32.458	23.416	18.142	0	54	54	2	1	-10921639	80.381	73	40	127	1688	23.976	2.000	0.150	0.873
ID103791	103791	42	34.991	24.315	44.516	0	54	54	2	1	-10921639	48.333	46	13	93	1015	26.087	2.000	0.321	0.901
ID103790	103790	None	27.646	7.343	43.231	0	54	54	2	1	-10921639	57.476	53	26	100	1207	21.771	7.600	0.206	0.903
ID103809	103809	None	28.516	20.113	28.388	0	55	55	2	1	-10921639	135.238	140	107	174	2840	16.658	2.000	0.092	1.374
ID103808	103808	38	27.266	34.000	14.000	0	55	55	2	1	-10921639	167.714	174	114	201	3522	23.365	4.800	0.094	1.228
ID103811	103811	42	28.161	24.067	44.673	0	55	55	2	1	-10921639	40.095	33	13	80	842	19.847	2.000	0.294	0.919
ID103810	103810	45	34.847	34.000	29.000	0	55	55	2	1	-10921639	80.095	68	46	120	1682	25.149	7.600	0.204	1.078
ID103812	103812	43	48.394	10.708	46.084	0	55	55	2	1	-10921639	87.286	80	46	134	1833	25.289	4.800	0.316	1.658
ID103807	103807	44	59.237	28.723	13.912	0	55	55	2	1	-10921639	173.000	181	114	214	3633	28.043	4.800	0.194	2.003
ID103806	103806	37	56.655	31.298	7.572	0	55	55	2	1	-10921639	171.810	167	87	234	3608	42.869	4.800	0.156	1.084
ID103801	103801	45	47.601	34.000	28.000	0	56	56	2	1	-10921639	92.524	93	53	140	1943	29.903	4.800	0.285	1.371
ID103800	103800	46	28.331	17.163	20.155	0	56	56	2	1	-10921639	103.333	107	60	127	2170	21.013	4.800	0.158	1.340
ID103802	103802	43	35.077	9.285	45.158	0	56	56	2	1	-10921639	79.619	80	46	107	1672	19.413	4.800	0.234	1.554
ID103799	103799	44	45.373	28.883	13.834	0	56	56	2	1	-10921639	148.762	154	100	194	3124	27.584	4.800	0.179	1.639
ID103798	103798	37	42.461	32.009	7.668	0	56	56	2	1	-10921639	178.381	187	107	234	3746	31.498	6.328	0.117	1.189
ID103793	103793	37	44.306	32.186	7.426	0	57	57	2	1	-10921639	147.714	167	53	208	3102	45.061	2.000	0.128	0.744
ID103795	103795	46	28.787	17.570	19.786	0	57	57	2	1	-10921639	95.333	100	46	120	2002	21.953	2.000	0.141	1.073
ID103794	103794	44	51.958	29.823	12.621	0	57	57	2	1	-10921639	157.143	161	107	201	3300	26.790	4.800	0.196	1.924
ID103797	103797	43	39.697	9.983	45.415	0	57	57	2	1	-10921639	84.476	80	46	114	1774	19.096	4.800	0.272	1.894
ID103796	103796	45	40.779	34.000	28.000	0	57	57	2	1	-10921639	71.095	67	43	120	1493	24.185	2.000	0.267	1.238
ID103817	103817	None	31.041	22.411	38.907	0	58	58	2	1	-10921639	96.905	100	46	127	2035	22.167	2.000	0.151	1.146
ID103816	103816	None	28.683	15.405	35.398	0	58	58	2	1	-10921639	118.381	120	87	147	2486	17.380	2.000	0.117	1.427
ID103818	103818	43	45.540	9.869	45.022	0	58	58	2	1	-10921639	85.571	80	53	127	1797	20.515	4.800	0.303	1.938
ID103813	103813	37	28.450	32.296	6.417	0	58	58	2	1	-10921639	96.381	100	33	134	2024	30.637	2.000	0.121	0.680
ID103815	103815	94	29.984	34.000	32.000	0	58	58	2	1	-10921639	77.714	80	53	107	1632	14.907	4.800	0.214	1.838
ID103814	103814	44	44.228	30.111	12.759	0	58	58	2	1	-10921639	116.476	120	60	154	2446	25.109	4.800	0.235	1.764
ID103805	103805	43	37.757	11.497	46.490	0	59	59	2	1	-10921639	82.810	80	40	107	1739	19.742	4.800	0.284	1.854
ID103804	103804	94	31.033	34.000	32.000	0	59	59	2	1	-10921639	62.667	67	37	107	1316	18.037	2.000	0.262	1.441
ID103803	103803	None	35.360	34.000	15.000	0	59	59	2	1	-10921639	59.762	53	37	120	1255	22.246	2.000	0.253	1.086
ID103825	103825	None	30.764	14.893	35.985	0	60	60	2	1	-10921639	128.857	140	87	161	2706	20.636	4.800	0.117	1.310
ID103824	103824	47	35.311	34.000	25.000	0	60	60	2	1	-10921639	58.286	53	31	114	1224	25.128	2.000	0.281	1.018
ID103826	103826	43	43.429	9.388	44.731	0	60	60	2	1	-10921639	69.714	73	26	107	1464	23.724	4.800	0.360	1.557
ID103823	103823	None	28.188	16.036	20.777	0	60	60	2	1	-10921639	96.857	100	53	134	2034	17.307	7.600	0.134	1.322
ID103819	103819	90	31.384	34.000	11.000	0	61	61	2	1	-10921639	68.333	67	43	107	1435	18.505	2.000	0.212	1.292
ID103821	103821	47	36.729	34.000	26.000	0	61	61	2	1	-10921639	59.857	53	31	120	1257	27.681	2.000	0.300	0.998
ID103820	103820	91	48.538	34.000	16.000	0	61	61	2	1	-10921639	72.190	67	37	140	1516	30.295	2.000	0.316	1.143
ID103822	103822	43	38.149	8.967	44.189	0	61	61	2	1	-10921639	61.333	60	33	100	1288	19.592	4.800	0.332	1.562
ID103829	103829	90	27.982	34.000	10.000	0	62	62	2	1	-10921639	72.857	73	46	93	1530	13.230	6.344	0.238	2.115
ID103830	103830	91	34.187	34.000	18.000	0	62	62	2	1	-10921639	60.429	60	31	107	1269	22.340	2.000	0.284	1.198
ID103828	103828	49	35.849	30.000	50.000	0	63	63	2	1	-10921639	63.095	60	31	120	1325	29.589	2.000	0.259	0.876
ID103827	103827	48	28.036	24.087	44.774	0	63	63	2	1	-10921639	59.286	60	33	87	1245	16.939	2.000	0.210	1.214
ID103833	103833	49	70.160	30.000	50.000	0	64	64	2	1	-10921639	128.190	127	56	221	2692	55.234	2.000	0.284	1.027
ID103832	103832	48	28.962	24.070	45.263	0	64	64	2	1	-10921639	73.333	67	53	100	1540	15.960	4.800	0.222	1.671
ID103831	103831	None	29.207	34.000	6.000	0	64	64	2	1	-10921639	60.524	67	37	87	1271	17.977	2.000	0.264	1.407
ID103836	103836	50	91.594	34.000	50.000	0	65	65	2	1	-10921639	189.429	194	112	255	3978	49.371	4.800	0.289	1.723
ID103835	103835	49	83.493	29.000	50.000	0	65	65	2	1	-10921639	173.048	181	87	255	3634	47.231	4.800	0.259	1.507
ID103834	103834	48	30.340	23.822	45.354	0	65	65	2	1	-10921639	85.810	87	53	114	1802	20.210	2.000	0.176	1.269
ID103841	103841	51	35.747	23.000	50.000	0	66	66	2	1	-10921639	104.762	100	67	167	2200	30.759	2.000	0.136	0.815
ID103840	103840	50	77.998	34.000	49.000	0	66	66	2	1	-10921639	198.048	208	134	255	4159	43.709	4.800	0.250	1.811
ID103842	103842	49	39.189	28.000	50.000	0	66	66	2	1	-10921639	129.000	127	81	181	2709	26.790	2.000	0.140	1.184
ID103837	103837	None	31.475	34.000	8.000	0	66	66	2	1	-10921639	62.905	67	43	120	1321	19.475	2.000	0.225	1.185
ID103839	103839	48	30.634	23.990	45.586	0	66	66	2	1	-10921639	92.476	93	67	127	1942	18.962	2.000	0.119	1.034
ID103838	103838	52	50.316	10.276	38.070	0	66	66	2	1	-10921639	97.571	87	53	181	2049	33.376	2.000	0.208	1.007
ID103848	103848	51	37.622	22.000	50.000	0	67	67	2	1	-10921639	94.381	87	56	147	1982	27.514	2.000	0.188	1.084
ID103843	103843	None	32.310	34.000	13.000	0	67	67	2	1	-10921639	54.667	46	31	107	1148	20.115	2.000	0.251	1.092
ID103845	103845	52	37.949	10.792	37.161	0	67	67	2	1	-10921639	114.857	114	87	161	2412	20.886	2.000	0.133	1.289
ID103844	103844	53	28.227	5.239	36.819	0	67	67	2	1	-10921639	70.095	73	26	114	1472	26.260	2.000	0.162	0.745
ID103847	103847	50	82.715	34.000	48.000	0	67	67	2	1	-10921639	183.143	187	125	255	3846	45.231	2.000	0.246	1.600
ID103846	103846	48	30.441	24.683	45.361	0	67	67	2	1	-10921639	84.571	87	40	120	1776	23.924	2.000	0.162	0.984
ID103849	103849	54	31.205	3.989	28.075	0	68	68	2	1	-10921639	61.381	60	33	87	1289	16.744	4.800	0.273	1.573
ID103851	103851	52	34.780	10.524	36.622	0	68	68	2	1	-10921639	116.476	120	67	174	2446	29.864	2.000	0.103	0.726
ID103850	103850	53	34.322	4.233	37.305	0	68	68	2	1	-10921639	91.238	93	46	120	1916	21.954	4.800	0.219	1.493
ID103853	103853	50	67.427	34.000	47.000	0	68	68	2	1	-10921639	139.571	134	81	221	2931	42.677	2.000	0.267	1.378
ID103852	103852	48	27.526	24.656	45.110	0	68	68	2	1	-10921639	68.810	73	33	100	1445	18.449	4.800	0.190	1.192
ID103854	103854	51	35.635	20.000	50.000	0	68	68	2	1	-10921639	65.143	60	37	120	1368	24.171	2.000	0.257	1.102
ID103857	103857	52	48.082	10.182	36.523	0	69	69	2	1	-10921639	113.952	114	46	174	2393	37.866	2.000	0.187	0.948
ID103856	103856	54	35.288	3.889	28.465	0	69	69	2	1	-10921639	83.810	80	46	107	1760	18.275	4.800	0.259	1.884
ID103859	103859	51	31.811	21.000	50.000	0	69	69	2	1	-10921639	66.095	67	43	100	1388	15.238	4.800	0.284	1.920
ID103858	103858	50	55.440	34.000	48.000	0	69	69	2	1	-10921639	117.286	120	68	181	2463	33.488	2.000	0.259	1.440
ID103855	103855	55	34.136	34.000	16.000	0	69	69	2	1	-10921639	64.429	67	37	114	1353	23.432	2.000	0.260	1.133
ID103865	103865	52	49.809	10.149	36.661	0	70	70	2	1	-10921639	106.905	107	53	167	2245	32.006	2.000	0.213	1.175
ID103864	103864	55	65.985	34.000	16.000	0	70	70	2	1	-10921639	130.857	140	81	174	2748	30.317	4.800	0.312	2.053
ID103867	103867	50	32.046	34.000	47.000	0	70	70	2	1	-10921639	60.667	60	31	107	1274	24.260	2.000	0.240	0.969
ID103866	103866	None	29.723	24.709	38.117	0	70	70	2	1	-10921639	105.762	107	53	140	2221	20.755	4.800	0.143	1.276
ID103863	103863	56	33.922	34.000	9.000	0	70	70	2	1	-10921639	71.048	73	43	107	1492	20.041	2.000	0.214	1.252
ID103861	103861	55	40.797	32.064	14.911	0	71	71	2	1	-10921639	123.429	134	67	161	2592	26.479	4.800	0.169	1.346
ID103860	103860	56	43.373	34.000	7.000	0	71	71	2	1	-10921639	100.286	100	56	140	2106	24.532	4.800	0.253	1.649
ID103862	103862	52	47.153	10.609	36.600	0	71	71	2	1	-10921639	108.429	107	60	187	2277	33.882	2.000	0.168	0.921
ID103869	103869	52	44.389	10.949	36.307	0	72	72	2	1	-10921639	119.952	120	80	181	2519	25.953	2.000	0.150	1.209
ID103868	103868	57	45.560	34.000	26.000	0	72	72	2	1	-10921639	76.952	75	37	134	1616	27.737	2.000	0.301	1.283
ID103871	103871	None	29.036	27.228	46.133	0	72	72	2	1	-10921639	51.238	53	26	87	1076	18.275	2.000	0.256	1.144
ID103870	103870	58	28.236	24.139	38.225	0	72	72	2	1	-10921639	105.476	107	73	147	2215	16.336	6.231	0.129	1.473
ID103873	103873	52	33.228	11.174	36.433	0	73	73	2	1	-10921639	111.381	114	80	161	2339	23.865	2.000	0.108	0.911
ID103872	103872	57	70.843	34.000	26.000	0	73	73	2	1	-10921639	113.381	114	68	194	2381	34.978	2.000	0.356	1.701
ID103874	103874	58	33.095	23.753	38.815	0	73	73	2	1	-10921639	105.524	107	67	140	2216	22.629	4.800	0.153	1.239
ID103877	103877	58	54.910	23.842	38.357	0	74	74	2	1	-10921639	124.143	114	73	194	2607	29.944	2.000	0.198	1.368
ID103876	103876	52	41.369	10.949	36.449	0	74	74	2	1	-10921639	114.476	114	73	174	2404	29.039	2.000	0.130	0.907
ID103875	103875	57	70.299	34.000	27.000	0	74	74	2	1	-10921639	132.190	140	68	208	2776	42.797	4.800	0.293	1.401
ID103881	103881	52	37.836	10.906	36.702	0	75	75	2	1	-10921639	107.286	107	53	161	2253	26.471	2.000	0.140	0.999
ID103880	103880	None	79.852	34.000	31.000	0	75	75	2	1	-10921639	197.000	208	144	228	4137	27.572	4.800	0.291	3.220
ID103882	103882	58	41.740	23.866	38.123	0	75	75	2	1	-10921639	113.381	114	60	161	2381	24.518	2.000	0.170	1.344
ID103879	103879	59	28.435	22.568	20.913	0	75	75	2	1	-10921639	81.143	80	26	127	1704	30.925	2.000	0.159	0.719
ID103878	103878	60	36.700	34.000	9.000	0	75	75	2	1	-10921639	67.667	60	46	107	1421	18.650	2.000	0.288	1.623
ID103888	103888	58	46.384	23.382	38.911	0	76	76	2	1	-10921639	126.762	134	87	161	2662	24.668	4.800	0.200	1.711
ID103883	103883	60	34.790	34.000	8.000	0	76	76	2	1	-10921639	66.238	60	43	100	1391	17.863	2.000	0.303	1.725
ID103885	103885	57	43.445	34.000	27.000	0	76	76	2	1	-10921639	93.381	73	46	167	1961	38.738	2.000	0.181	0.739
ID103884	103884	59	27.939	23.013	20.899	0	76	76	2	1	-10921639	74.857	80	33	107	1572	23.139	2.000	0.177	0.972
ID103887	103887	52	35.894	11.193	37.282	0	76	76	2	1	-10921639	104.571	100	53	154	2196	24.508	2.000	0.127	0.959
ID103886	103886	61	56.258	34.000	34.000	0	76	76	2	1	-10921639	135.857	134	68	187	2853	39.939	4.800	0.240	1.317
ID103889	103889	60	29.015	34.000	8.000	0	77	77	2	1	-10921639	63.095	60	43	93	1325	15.884	4.800	0.284	1.756
ID103891	103891	57	35.712	34.000	28.000	0	77	77	2	1	-10921639	71.095	60	43	120	1493	23.272	2.000	0.211	1.064
ID103890	103890	59	29.063	22.111	21.605	0	77	77	2	1	-10921639	96.571	100	53	120	2028	19.333	4.800	0.183	1.548
ID103893	103893	52	34.242	11.164	36.167	0	77	77	2	1	-10921639	111.952	114	73	167	2351	24.965	2.000	0.100	0.817
ID103892	103892	61	49.161	34.000	35.000	0	77	77	2	1	-10921639	108.952	112	63	147	2288	24.128	4.800	0.272	1.933
ID103894	103894	58	51.591	23.542	39.284	0	77	77	2	1	-10921639	124.476	120	60	181	2614	29.943	4.800	0.223	1.514
ID103897	103897	57	41.188	34.000	29.000	0	78	78	2	1	-10921639	68.476	60	43	120	1438	22.702	2.000	0.282	1.327
ID103896	103896	62	28.547	18.198	19.852	0	78	78	2	1	-10921639	94.048	100	46	134	1975	21.747	2.000	0.140	1.062
ID103899	103899	58	51.552	23.023	39.596	0	78	78	2	1	-10921639	125.095	127	60	187	2627	34.891	4.800	0.187	1.132
ID103898	103898	52	36.716	10.899	35.957	0	78	78	2	1	-10921639	111.286	114	73	161	2337	21.571	2.000	0.138	1.249
ID103900	103900	63	30.858	26.878	47.305	0	78	78	2	1	-10921639	68.667	67	46	100	1442	17.165	2.000	0.219	1.436
ID103895	103895	None	32.813	34.000	12.000	0	78	78	2	1	-10921639	66.667	73	37	107	1400	20.252	2.000	0.268	1.393
ID103905	103905	58	53.502	22.932	39.599	0	79	79	2	1	-10921639	137.810	147	67	201	2894	36.928	7.600	0.179	1.133
ID103904	103904	52	47.954	10.601	36.073	0	79	79	2	1	-10921639	119.000	120	80	174	2499	25.725	2.000	0.175	1.378
ID103906	103906	63	30.338	27.722	47.866	0	79	79	2	1	-10921639	66.143	67	33	100	1389	17.995	2.000	0.210	1.276
ID103901	103901	None	27.363	34.000	15.000	0	79	79	2	1	-10921639	66.476	67	40	87	1396	14.009	4.800	0.254	1.921
ID103903	103903	57	43.757	34.000	29.000	0	79	79	2	1	-10921639	70.476	63	43	127	1480	23.507	2.000	0.307	1.407
ID103902	103902	62	28.992	18.109	19.128	0	79	79	2	1	-10921639	92.333	100	46	120	1939	22.890	2.000	0.150	1.053
ID103913	103913	62	30.990	18.198	18.750	0	80	80	2	1	-10921639	94.667	100	46	127	1988	20.046	2.000	0.146	1.201
ID103912	103912	None	30.837	34.000	10.000	0	80	80	2	1	-10921639	62.333	67	37	100	1309	19.200	2.000	0.251	1.302
ID103915	103915	52	50.783	10.535	35.869	0	80	80	2	1	-10921639	138.143	140	93	201	2901	26.688	2.000	0.168	1.491
ID103914	103914	57	41.491	34.000	30.000	0	80	80	2	1	-10921639	84.143	80	56	127	1767	21.153	4.800	0.265	1.666
ID103917	103917	64	38.348	23.986	38.414	0	80	80	2	1	-10921639	138.095	140	93	187	2900	26.728	4.800	0.126	1.158
ID103916	103916	65	27.055	20.024	37.897	0	80	80	2	1	-10921639	134.238	140	100	174	2819	18.025	2.000	0.078	1.077
ID103918	103918	58	41.819	23.022	39.803	0	80	80	2	1	-10921639	136.476	140	93	187	2866	28.076	7.600	0.143	1.220
ID103907	103907	62	37.509	17.155	19.022	0	81	81	2	1	-10921639	96.238	100	46	134	2021	25.983	2.000	0.183	1.145
ID103909	103909	52	40.307	10.895	36.280	0	81	81	2	1	-10921639	132.476	134	100	187	2782	22.611	2.000	0.123	1.280
ID103908	103908	57	34.198	34.000	30.000	0	81	81	2	1	-10921639	85.619	87	60	120	1798	16.597	4.800	0.258	2.114
ID103911	103911	64	46.585	24.027	38.922	0	81	81	2	1	-10921639	157.905	154	107	194	3316	21.790	4.800	0.182	2.228
ID103910	103910	65	27.648	19.141	37.835	0	81	81	2	1	-10921639	137.000	140	107	167	2877	19.021	4.800	0.098	1.285
ID103929	103929	64	61.830	22.942	39.008	0	82	82	2	1	-10921639	171.762	167	127	234	3607	31.513	4.800	0.185	1.698
ID103928	103928	52	42.075	11.208	36.127	0	82	82	2	1	-10921639	134.048	127	87	194	2815	27.712	2.000	0.117	1.011
ID103925	103925	62	45.910	16.275	19.394	0	82	82	2	1	-10921639	95.048	100	40	154	1996	36.208	2.000	0.218	0.939
ID103927	103927	57	47.778	34.000	31.000	0	82	82	2	1	-10921639	121.190	120	81	154	2545	21.006	4.800	0.272	2.466
ID103926	103926	None	27.461	22.438	20.368	0	82	82	2	1	-10921639	87.000	93	40	120	1827	25.219	6.366	0.133	0.810
ID103921	103921	52	45.382	11.117	36.312	0	83	83	2	1	-10921639	141.810	134	107	208	2978	28.207	2.000	0.121	1.084
ID103920	103920	57	34.666	34.000	29.000	0	83	83	2	1	-10921639	79.524	87	50	114	1670	20.530	2.000	0.224	1.417
ID103923	103923	None	27.750	6.085	40.572	0	83	83	2	1	-10921639	80.286	93	33	127	1686	27.183	2.000	0.125	0.654
ID103922	103922	64	60.513	22.636	38.884	0	83	83	2	1	-10921639	168.619	174	93	228	3541	36.440	4.800	0.190	1.478
ID103924	103924	None	33.427	27.000	50.000	0	83	83	2	1	-10921639	63.381	60	31	120	1331	23.557	2.000	0.247	1.066
ID103919	103919	62	42.400	16.075	18.960	0	83	83	2	1	-10921639	95.619	100	46	154	2008	28.076	2.000	0.201	1.141
ID103953	103953	64	58.475	22.436	38.713	0	84	84	2	1	-10921639	176.952	174	114	234	3716	37.481	4.800	0.173	1.394
ID103952	103952	52	39.570	10.959	36.543	0	84	84	2	1	-10921639	153.571	154	114	201	3225	22.938	4.800	0.122	1.459
ID103954	103954	None	34.769	24.000	50.000	0	84	84	2	1	-10921639	61.238	60	31	127	1286	28.448	2.000	0.220	0.777
ID103949	103949	67	58.546	21.790	23.799	0	84	84	2	1	-10921639	135.619	134	73	214	2848	37.160	2.000	0.182	1.123
ID103948	103948	62	50.859	16.293	18.677	0	84	84	2	1	-10921639	106.571	107	53	167	2238	30.585	2.000	0.221	1.261
ID103951	103951	None	29.593	3.313	30.112	0	84	84	2	1	-10921639	94.476	100	53	120	1984	19.364	4.800	0.173	1.439
ID103950	103950	57	47.191	34.000	29.000	0	84	84	2	1	-10921639	81.333	75	53	127	1708	23.739	2.000	0.311	1.625
ID103936	103936	None	35.954	31.000	50.000	0	85	85	2	1	-10921639	77.000	80	53	100	1617	15.430	4.800	0.308	2.351
ID103931	103931	67	57.687	22.093	23.862	0	85	85	2	1	-10921639	136.190	134	87	221	2860	32.457	2.000	0.179	1.274
ID103930	103930	62	79.723	16.390	19.151	0	85	85	2	1	-10921639	127.000	120	53	228	2667	50.164	2.000	0.309	1.196
ID103933	103933	None	32.454	20.898	36.023	0	85	85	2	1	-10921639	165.000	167	120	201	3465	22.528	7.600	0.075	1.021
ID103932	103932	57	27.004	34.000	29.000	0	85	85	2	1	-10921639	58.048	53	37	100	1219	15.686	2.000	0.212	1.297
ID103935	103935	64	65.756	22.980	39.568	0	85	85	2	1	-10921639	160.286	154	87	255	3366	47.680	2.000	0.160	0.928
ID103934	103934	52	50.156	11.485	36.699	0	85	85	2	1	-10921639	162.238	161	100	221	3407	32.802	4.800	0.159	1.356
ID103937	103937	62	70.670	15.823	18.931	0	86	86	2	1	-10921639	130.857	120	67	201	2748	35.949	2.000	0.275	1.571
ID103939	103939	68	29.895	10.416	26.310	0	86	86	2	1	-10921639	109.429	107	67	154	2298	24.961	4.800	0.136	1.051
ID103938	103938	67	60.747	22.369	23.899	0	86	86	2	1	-10921639	139.810	127	93	228	2936	35.430	2.000	0.177	1.189
ID103941	103941	64	75.768	23.023	39.513	0	86	86	2	1	-10921639	172.762	154	100	255	3628	47.053	2.000	0.206	1.252
ID103940	103940	52	42.319	11.293	36.287	0	86	86	2	1	-10921639	148.333	147	100	201	3115	29.684	2.000	0.130	1.149
ID103945	103945	57	37.368	34.000	29.000	0	87	87	2	1	-10921639	72.667	67	46	120	1526	22.103	2.000	0.244	1.289
ID103944	103944	68	31.454	10.370	25.628	0	87	87	2	1	-10921639	107.762	107	67	147	2263	25.595	4.800	0.139	1.030
ID103947	103947	64	73.947	23.013	39.394	0	87	87	2	1	-10921639	187.810	174	134	255	3944	37.877	2.000	0.179	1.503
ID103946	103946	52	52.617	10.687	36.765	0	87	87	2	1	-10921639	170.190	167	120	221	3574	28.809	4.800	0.155	1.583
ID103943	103943	67	57.796	22.129	23.786	0	87	87	2	1	-10921639	133.714	127	87	214	2808	35.816	2.000	0.162	1.043
ID103942	103942	62	82.915	15.933	19.484	0	87	87	2	1	-10921639	155.476	147	80	255	3265	51.465	2.000	0.267	1.272
ID103963	103963	62	93.091	15.929	19.537	0	88	88	2	1	-10921639	173.714	154	114	255	3648	50.347	2.000	0.256	1.406
ID103965	103965	57	58.774	34.000	31.000	0	88	88	2	1	-10921639	101.667	93	46	167	2135	35.472	2.000	0.307	1.348
ID103964	103964	67	45.152	22.253	23.676	0	88	88	2	1	-10921639	118.381	114	73	181	2486	27.752	2.000	0.153	1.131
ID103967	103967	64	81.970	22.834	39.505	0	88	88	2	1	-10921639	196.762	194	114	255	4132	47.720	4.800	0.215	1.461
ID103966	103966	52	70.779	11.035	35.356	0	88	88	2	1	-10921639	173.048	167	120	255	3634	39.289	2.000	0.187	1.386
ID103973	103973	None	34.275	34.000	13.000	0	89	89	2	1	-10921639	89.190	93	56	120	1873	19.929	3.200	0.219	1.606
ID103975	103975	62	97.518	15.976	19.727	0	89	89	2	1	-10921639	189.381	174	134	255	3977	46.091	2.000	0.267	1.733
ID103974	103974	70	48.408	34.000	19.000	0	89	89	2	1	-10921639	85.952	93	37	147	1805	32.771	2.000	0.276	1.135
ID103977	103977	57	93.080	34.000	32.000	0	89	89	2	1	-10921639	152.762	134	100	255	3208	45.173	2.000	0.325	1.657
ID103976	103976	67	29.472	22.373	23.629	0	89	89	2	1	-10921639	115.238	114	73	147	2420	20.181	4.800	0.115	1.179
ID103979	103979	64	81.176	22.819	39.584	0	89	89	2	1	-10921639	187.762	181	114	255	3943	48.416	2.000	0.204	1.314
ID103978	103978	52	66.637	10.898	34.929	0	89	89	2	1	-10921639	172.048	174	127	255	3613	35.311	2.000	0.173	1.439
ID103980	103980	69	33.455	2.178	45.938	0	89	89	2	1	-10921639	84.381	93	46	120	1772	22.444	6.363	0.180	1.147
ID103955	103955	62	99.296	16.040	19.992	0	90	90	2	1	-10921639	190.762	174	127	255	4006	47.240	2.000	0.273	1.732
ID103957	103957	67	29.690	22.129	24.037	0	90	90	2	1	-10921639	112.667	114	67	161	2366	21.581	7.600	0.095	0.906
ID103956	103956	70	57.104	34.000	21.000	0	90	90	2	1	-10921639	127.048	127	63	174	2668	32.324	4.800	0.260	1.624
ID103959	103959	57	59.799	34.000	33.000	0	90	90	2	1	-10921639	129.857	119	94	214	2727	30.992	4.800	0.227	1.549
ID103958	103958	None	36.510	31.877	27.991	0	90	90	2	1	-10921639	107.190	107	67	154	2251	25.119	2.000	0.140	1.051
ID103961	103961	64	82.193	22.882	39.734	0	90	90	2	1	-10921639	186.810	181	120	255	3923	45.741	2.000	0.202	1.372
ID103960	103960	52	60.187	10.632	34.224	0	90	90	2	1	-10921639	158.667	161	107	248	3332	37.670	2.000	0.156	1.137
ID103962	103962	69	27.164	0.000	45.000	0	90	90	2	1	-10921639	95.095	94	73	107	1997	10.681	4.800	0.193	2.876
ID103969	103969	67	40.744	22.162	24.090	0	91	91	2	1	-10921639	121.238	114	87	187	2546	26.448	2.000	0.117	0.958
ID103968	103968	62	101.205	16.028	20.056	0	91	91	2	1	-10921639	191.667	174	127	255	4025	47.162	2.000	0.286	1.808
ID103971	103971	64	77.679	22.721	39.707	0	91	91	2	1	-10921639	194.524	194	127	255	4085	43.963	2.000	0.194	1.439
ID103970	103970	52	51.055	10.021	33.997	0	91	91	2	1	-10921639	152.286	154	100	221	3198	31.947	2.000	0.152	1.256
ID103972	103972	69	31.779	1.685	45.645	0	91	91	2	1	-10921639	73.286	73	40	114	1539	21.216	2.000	0.198	1.141
ID103985	103985	52	55.409	9.347	33.818	0	92	92	2	1	-10921639	149.000	140	100	201	3129	35.461	4.800	0.196	1.375
ID103984	103984	67	29.340	22.053	23.518	0	92	92	2	1	-10921639	119.048	120	80	161	2500	19.971	2.000	0.088	0.964
ID103987	103987	64	74.546	22.665	39.725	0	92	92	2	1	-10921639	190.762	201	114	255	4006	46.202	2.000	0.190	1.320
ID103986	103986	71	37.438	17.252	37.550	0	92	92	2	1	-10921639	177.238	181	120	214	3722	27.862	4.800	0.112	1.286
ID103981	103981	None	27.243	34.000	9.000	0	92	92	2	1	-10921639	66.476	60	50	87	1396	13.710	4.800	0.224	1.773
ID103983	103983	62	96.865	15.955	20.097	0	92	92	2	1	-10921639	198.667	201	134	255	4172	43.784	4.800	0.274	1.953
ID103982	103982	72	31.551	17.509	9.652	0	92	92	2	1	-10921639	74.238	73	40	107	1559	18.412	4.800	0.203	1.363
ID103989	103989	62	90.534	15.725	19.692	0	93	93	2	1	-10921639	182.000	167	114	255	3822	47.469	2.000	0.239	1.477
ID103988	103988	72	42.334	17.791	8.795	0	93	93	2	1	-10921639	106.857	114	73	140	2244	22.359	4.800	0.223	1.743
ID103991	103991	52	65.367	9.682	32.912	0	93	93	2	1	-10921639	131.048	127	73	228	2752	40.046	2.000	0.203	1.103
ID103990	103990	73	30.934	34.000	32.000	0	93	93	2	1	-10921639	91.238	87	63	134	1916	19.266	7.600	0.178	1.430
ID103993	103993	71	32.284	19.401	35.963	0	93	93	2	1	-10921639	183.286	181	147	221	3849	22.021	7.600	0.074	1.145
ID103992	103992	87	28.823	15.164	35.860	0	93	93	2	1	-10921639	145.810	154	93	187	3062	26.280	2.000	0.072	0.743
ID103994	103994	64	70.659	22.553	39.293	0	93	93	2	1	-10921639	199.381	201	134	255	4187	41.335	4.800	0.177	1.453
ID104001	104001	64	76.214	22.386	39.259	0	94	94	2	1	-10921639	217.571	214	161	255	4569	33.534	4.800	0.189	2.067
ID104000	104000	71	31.936	19.705	35.089	0	94	94	2	1	-10921639	182.952	181	140	221	3842	23.299	2.000	0.062	0.923
ID103995	103995	72	45.912	19.657	7.139	0	94	94	2	1	-10921639	112.333	114	53	154	2359	27.665	4.800	0.209	1.403
ID103997	103997	52	57.572	9.411	32.013	0	94	94	2	1	-10921639	119.286	107	53	194	2505	38.392	2.000	0.235	1.184
ID103996	103996	62	82.429	15.462	19.727	0	94	94	2	1	-10921639	189.143	181	134	255	3972	41.144	4.800	0.225	1.690
ID103999	103999	87	27.439	16.471	34.435	0	94	94	2	1	-10921639	158.524	161	107	194	3329	25.210	2.000	0.062	0.736
ID103998	103998	73	37.002	34.000	32.000	0	94	94	2	1	-10921639	87.143	80	43	154	1830	30.201	2.000	0.197	0.948
ID104019	104019	72	33.154	18.111	6.203	0	95	95	2	1	-10921639	109.810	114	67	134	2306	18.739	4.800	0.190	1.869
ID104021	104021	74	37.491	22.308	24.212	0	95	95	2	1	-10921639	135.190	127	107	187	2839	21.016	2.000	0.112	1.293
ID104020	104020	62	78.960	15.543	19.426	0	95	95	2	1	-10921639	184.048	194	114	255	3865	47.931	4.800	0.212	1.341
ID104023	104023	52	60.461	10.427	31.866	0	95	95	2	1	-10921639	124.190	134	40	208	2608	48.535	2.000	0.221	0.928
ID104022	104022	73	32.768	34.000	31.000	0	95	95	2	1	-10921639	69.857	60	37	140	1467	26.371	2.000	0.164	0.745
ID104025	104025	64	70.389	21.804	39.420	0	95	95	2	1	-10921639	214.000	214	140	255	4494	33.332	4.800	0.177	1.930
ID104024	104024	71	30.564	19.827	34.338	0	95	95	2	1	-10921639	177.571	181	127	228	3729	26.609	2.000	0.065	0.816
ID104003	104003	80	32.848	34.000	13.000	0	96	96	2	1	-10921639	89.476	93	63	114	1879	16.126	4.800	0.232	2.093
ID104002	104002	72	37.606	19.594	5.599	0	96	96	2	1	-10921639	110.000	107	73	140	2310	17.178	7.600	0.195	2.091
ID104005	104005	74	40.194	21.951	24.510	0	96	96	2	1	-10921639	147.048	147	107	201	3088	23.269	2.000	0.119	1.348
ID104004	104004	62	78.447	15.402	19.762	0	96	96	2	1	-10921639	175.952	167	107	255	3695	49.004	2.000	0.201	1.200
ID104007	104007	73	78.161	34.000	32.000	0	96	96	2	1	-10921639	122.333	114	67	194	2569	40.252	2.000	0.359	1.606
ID104006	104006	52	59.123	11.246	31.769	0	96	96	2	1	-10921639	132.381	140	53	201	2780	42.314	2.000	0.208	1.079
ID104009	104009	64	70.872	21.593	39.868	0	96	96	2	1	-10921639	201.810	201	140	255	4238	37.179	4.800	0.184	1.688
ID104008	104008	71	41.337	19.921	33.349	0	96	96	2	1	-10921639	170.810	174	127	228	3587	29.570	2.000	0.095	1.006
ID104010	104010	81	32.616	34.000	50.000	0	96	96	2	1	-10921639	102.143	107	81	127	2145	14.012	4.800	0.267	3.069
ID104033	104033	64	50.527	21.765	40.904	0	97	97	2	1	-10921639	159.381	161	107	208	3347	27.852	2.000	0.151	1.499
ID104032	104032	71	48.390	20.038	33.129	0	97	97	2	1	-10921639	183.952	181	134	241	3863	28.540	2.000	0.117	1.355
ID104034	104034	81	27.216	34.000	48.000	0	97	97	2	1	-10921639	80.333	80	60	114	1687	13.522	4.800	0.187	1.870
ID104027	104027	80	31.899	34.000	14.000	0	97	97	2	1	-10921639	86.524	87	63	120	1817	16.702	4.800	0.253	2.092
ID104026	104026	72	37.225	21.736	6.442	0	97	97	2	1	-10921639	90.333	100	40	127	1897	26.551	7.600	0.215	1.203
ID104029	104029	74	35.883	21.822	24.206	0	97	97	2	1	-10921639	136.667	134	100	187	2870	22.983	2.000	0.104	1.117
ID104028	104028	62	73.793	15.444	19.503	0	97	97	2	1	-10921639	174.762	161	127	255	3670	44.876	2.000	0.189	1.237
ID104031	104031	73	61.124	32.373	31.803	0	97	97	2	1	-10921639	115.810	100	60	208	2432	41.245	2.000	0.206	0.958
ID104030	104030	52	53.688	12.223	32.092	0	97	97	2	1	-10921639	139.190	140	73	201	2923	38.490	2.000	0.162	1.008
ID104017	104017	64	56.594	21.628	40.787	0	98	98	2	1	-10921639	176.286	167	127	228	3702	31.898	4.800	0.193	1.786
ID104016	104016	73	45.232	31.820	32.060	0	98	98	2	1	-10921639	116.048	120	80	167	2437	24.248	2.000	0.192	1.539
ID104018	104018	77	38.295	7.665	45.447	0	98	98	2	1	-10921639	74.286	73	26	114	1560	24.420	4.800	0.271	1.296
ID104011	104011	None	33.473	23.509	8.985	0	98	98	2	1	-10921639	66.238	67	33	100	1391	19.388	2.000	0.264	1.425
ID104013	104013	74	39.252	21.724	24.237	0	98	98	2	1	-10921639	148.667	147	114	201	3122	24.278	2.000	0.126	1.370
ID104012	104012	62	78.710	15.497	19.489	0	98	98	2	1	-10921639	170.810	174	93	255	3587	57.008	2.000	0.212	1.049
ID104015	104015	71	39.262	20.020	31.907	0	98	98	2	1	-10921639	164.429	167	120	214	3453	28.533	2.000	0.093	0.977
ID104014	104014	52	69.071	13.227	32.266	0	98	98	2	1	-10921639	174.857	174	100	255	3672	40.970	2.000	0.183	1.322
ID104035	104035	62	72.828	16.000	19.000	0	99	99	2	1	-10921639	189.762	181	107	255	3985	42.569	4.800	0.210	1.546
ID104037	104037	71	45.542	20.296	31.543	0	99	99	2	1	-10921639	173.714	181	114	248	3648	32.418	2.000	0.106	1.028
ID104036	104036	74	30.306	21.312	24.497	0	99	99	2	1	-10921639	137.190	140	107	181	2881	22.558	2.000	0.079	0.890
ID104039	104039	73	40.073	33.000	32.000	0	99	99	2	1	-10921639	107.476	114	46	147	2257	27.299	4.800	0.215	1.395
ID104038	104038	52	40.976	14.388	31.857	0	99	99	2	1	-10921639	152.857	154	107	201	3210	27.934	2.000	0.115	1.131
ID104041	104041	78	45.199	21.749	42.700	0	99	99	2	1	-10921639	113.333	114	60	161	2380	32.938	2.000	0.191	1.105
ID104040	104040	64	46.472	21.817	39.320	0	99	99	2	1	-10921639	145.905	147	93	201	3064	27.216	2.000	0.137	1.296
ID104043	104043	None	27.378	34.000	50.000	0	99	99	2	1	-10921639	49.476	46	31	80	1039	15.661	2.000	0.280	1.383
ID104042	104042	77	40.012	8.683	45.947	0	99	99	2	1	-10921639	89.905	93	40	127	1888	25.739	4.800	0.246	1.378
ID104051	104051	62	79.470	16.011	19.439	0	100	100	2	1	-10921639	187.571	181	107	255	3939	45.011	4.800	0.224	1.526
ID104053	104053	52	40.720	14.994	30.946	0	100	100	2	1	-10921639	157.000	147	127	214	3297	22.356	7.600	0.103	1.306
ID104052	104052	74	31.366	21.418	24.551	0	100	100	2	1	-10921639	138.143	140	114	181	2901	21.411	2.000	0.087	1.027
ID104055	104055	71	37.671	21.468	32.038	0	100	100	2	1	-10921639	163.476	161	127	201	3433	23.712	4.800	0.108	1.342
ID104054	104054	73	43.291	34.000	31.000	0	100	100	2	1	-10921639	80.238	73	46	140	1685	26.608	2.000	0.249	1.204
ID104057	104057	78	43.136	21.960	42.766	0	100	100	2	1	-10921639	104.667	107	67	154	2198	27.704	2.000	0.201	1.264
ID104056	104056	79	32.606	11.570	33.883	0	100	100	2	1	-10921639	129.238	134	93	181	2714	22.000	7.600	0.089	0.961
ID104058	104058	77	43.436	10.108	46.767	0	100	100	2	1	-10921639	106.762	107	73	140	2242	19.552	4.800	0.217	1.945
ID104049	104049	78	46.193	21.895	42.737	0	101	101	2	1	-10921639	105.238	107	60	147	2210	30.298	2.000	0.217	1.239
ID104048	104048	79	43.737	11.698	33.222	0	101	101	2	1	-10921639	146.286	147	107	214	3072	26.734	7.600	0.109	1.075
ID104050	104050	77	35.499	11.144	46.238	0	101	101	2	1	-10921639	88.905	93	53	127	1867	19.378	4.800	0.210	1.595
ID104045	104045	74	28.748	21.172	24.862	0	101	101	2	1	-10921639	143.667	140	114	181	3017	17.551	2.000	0.076	1.154
ID104044	104044	62	83.145	16.407	19.381	0	101	101	2	1	-10921639	193.619	187	107	255	4066	47.493	4.800	0.249	1.627
ID104047	104047	73	33.801	34.000	31.000	0	101	101	2	1	-10921639	67.619	63	43	120	1420	20.704	2.000	0.212	1.143
ID104046	104046	71	46.771	21.695	31.013	0	101	101	2	1	-10921639	163.095	161	127	221	3425	27.177	2.000	0.130	1.385
ID104064	104064	None	37.349	21.768	45.110	0	102	102	2	1	-10921639	91.286	93	53	127	1917	21.689	4.800	0.231	1.578
ID104059	104059	62	83.611	16.755	19.155	0	102	102	2	1	-10921639	211.524	208	140	255	4442	41.132	4.800	0.237	1.974
ID104061	104061	73	29.447	34.000	31.000	0	102	102	2	1	-10921639	59.714	53	33	107	1254	18.133	2.000	0.231	1.238
ID104060	104060	71	61.075	21.716	30.300	0	102	102	2	1	-10921639	184.143	187	127	241	3867	30.127	4.800	0.173	1.799
ID104063	104063	78	33.938	22.346	41.019	0	102	102	2	1	-10921639	111.381	114	53	154	2339	27.088	2.000	0.119	0.872
ID104062	104062	79	44.963	11.361	33.054	0	102	102	2	1	-10921639	145.286	134	100	194	3051	30.195	7.600	0.139	1.174
ID104065	104065	62	72.874	17.294	19.017	0	103	103	2	1	-10921639	212.476	214	127	255	4462	38.198	4.800	0.207	1.910
ID104067	104067	79	51.254	11.961	33.042	0	103	103	2	1	-10921639	157.095	154	127	208	3299	26.329	7.600	0.150	1.558
ID104066	104066	71	65.186	21.156	30.286	0	103	103	2	1	-10921639	189.667	187	140	255	3983	32.060	4.800	0.161	1.643
ID104068	104068	78	53.894	21.683	38.586	0	103	103	2	1	-10921639	138.810	140	87	201	2915	33.268	2.000	0.169	1.209
ID104073	104073	78	41.956	21.399	38.169	0	104	104	2	1	-10921639	133.095	127	87	194	2795	27.366	4.800	0.138	1.180
ID104072	104072	79	40.057	11.967	32.892	0	104	104	2	1	-10921639	158.000	161	120	201	3318	23.219	7.600	0.115	1.409
ID104074	104074	115	27.665	20.009	48.552	0	104	104	2	1	-10921639	105.810	114	53	127	2222	21.602	4.800	0.162	1.365
ID104069	104069	62	78.138	17.453	19.504	0	104	104	2	1	-10921639	213.762	214	161	255	4489	32.501	4.800	0.227	2.436
ID104071	104071	71	55.782	21.174	30.240	0	104	104	2	1	-10921639	170.905	174	114	248	3589	33.487	2.000	0.132	1.190
ID104070	104070	None	29.173	16.804	27.769	0	104	104	2	1	-10921639	169.095	167	120	208	3551	23.660	2.000	0.064	0.862
ID104089	104089	79	49.090	11.979	33.266	0	105	105	2	1	-10921639	150.952	154	93	214	3170	31.919	2.000	0.125	1.048
ID104088	104088	71	52.881	20.938	30.163	0	105	105	2	1	-10921639	171.143	161	127	221	3594	30.761	2.000	0.134	1.314
ID104091	104091	115	31.498	18.000	50.000	0	105	105	2	1	-10921639	82.810	80	40	107	1739	19.656	4.800	0.232	1.585
ID104090	104090	78	30.162	21.774	38.479	0	105	105	2	1	-10921639	128.857	127	100	154	2706	15.535	6.335	0.112	1.670
ID104087	104087	82	33.627	11.996	27.950	0	105	105	2	1	-10921639	159.667	161	120	194	3353	18.856	4.800	0.103	1.584
ID104086	104086	62	50.721	17.238	19.423	0	105	105	2	1	-10921639	166.333	187	87	208	3493	38.704	4.800	0.174	1.275
ID104081	104081	None	30.916	18.466	22.427	0	106	106	2	1	-10921639	175.524	174	147	201	3686	15.125	7.600	0.096	2.024
ID104080	104080	62	48.532	16.950	19.009	0	106	106	2	1	-10921639	147.095	167	73	194	3089	36.589	4.800	0.170	1.169
ID104083	104083	71	42.149	20.496	30.069	0	106	106	2	1	-10921639	163.476	167	107	221	3433	29.417	7.600	0.096	0.971
ID104082	104082	82	27.489	10.912	25.704	0	106	106	2	1	-10921639	136.667	140	93	161	2870	19.973	7.600	0.115	1.408
ID104085	104085	78	30.322	21.810	38.202	0	106	106	2	1	-10921639	125.381	127	93	161	2633	17.500	2.000	0.102	1.322
ID104084	104084	79	39.128	12.448	33.808	0	106	106	2	1	-10921639	141.286	140	87	201	2967	29.459	2.000	0.131	1.111
ID104075	104075	62	48.992	18.207	20.128	0	107	107	2	1	-10921639	161.762	167	93	201	3397	30.677	4.800	0.176	1.578
ID104077	104077	71	33.391	20.468	30.610	0	107	107	2	1	-10921639	148.143	147	87	201	3111	28.629	2.000	0.082	0.781
ID104076	104076	82	28.789	10.821	25.761	0	107	107	2	1	-10921639	127.190	127	93	154	2671	18.603	7.600	0.119	1.457
ID104079	104079	78	32.153	21.693	38.069	0	107	107	2	1	-10921639	126.714	127	93	161	2661	18.488	2.000	0.113	1.389
ID104078	104078	79	36.072	12.782	34.078	0	107	107	2	1	-10921639	137.857	140	107	181	2895	18.418	4.800	0.123	1.640
ID104093	104093	71	37.435	20.077	30.420	0	108	108	2	1	-10921639	167.000	167	127	214	3507	22.871	2.000	0.095	1.269
ID104092	104092	62	37.654	19.776	21.312	0	108	108	2	1	-10921639	151.952	161	80	194	3191	29.510	4.800	0.123	1.129
ID104095	104095	78	30.945	21.610	37.772	0	108	108	2	1	-10921639	132.476	134	93	174	2782	21.212	4.800	0.110	1.238
ID104094	104094	79	33.328	13.362	34.864	0	108	108	2	1	-10921639	138.857	140	107	174	2916	20.903	4.800	0.110	1.322
ID104097	104097	62	27.477	19.000	22.000	0	109	109	2	1	-10921639	160.238	154	134	194	3365	18.341	7.600	0.101	1.606
ID104096	104096	None	30.265	17.200	20.078	0	109	109	2	1	-10921639	125.381	127	80	174	2633	27.516	4.800	0.117	0.953
ID104099	104099	71	39.874	20.556	30.169	0	109	109	2	1	-10921639	175.619	174	120	221	3688	26.908	2.000	0.105	1.241
ID104098	104098	None	27.208	17.055	27.738	0	109	109	2	1	-10921639	174.333	167	140	221	3661	22.628	2.000	0.049	0.726
ID104100	104100	78	40.241	22.093	38.094	0	109	109	2	1	-10921639	134.714	127	100	194	2829	23.557	2.000	0.118	1.211
ID104101	104101	71	35.626	20.684	29.821	0	110	110	2	1	-10921639	176.190	167	134	228	3700	24.635	2.000	0.087	1.144
ID104103	104103	83	29.251	31.706	48.270	0	110	110	2	1	-10921639	57.714	60	20	107	1212	23.860	2.000	0.167	0.694
ID104102	104102	78	29.614	22.310	39.070	0	110	110	2	1	-10921639	132.667	140	87	174	2786	23.733	2.000	0.066	0.694
ID104109	104109	83	32.613	31.834	48.896	0	111	111	2	1	-10921639	79.048	80	40	114	1660	23.703	2.000	0.201	1.115
ID104108	104108	78	34.825	22.234	38.714	0	111	111	2	1	-10921639	139.286	134	100	181	2925	22.392	2.000	0.102	1.154
ID104107	104107	71	50.475	20.330	30.125	0	111	111	2	1	-10921639	180.286	174	134	241	3786	30.829	2.000	0.116	1.220
ID104113	104113	71	32.422	20.308	29.968	0	112	112	2	1	-10921639	169.571	161	127	221	3561	26.093	6.362	0.070	0.854
ID104112	104112	84	27.255	21.604	20.967	0	112	112	2	1	-10921639	99.571	114	46	134	2091	24.949	4.800	0.127	0.901
ID104114	104114	83	35.463	32.166	49.478	0	112	112	2	1	-10921639	88.762	87	40	127	1864	27.079	6.327	0.202	1.103
ID104111	104111	83	28.496	31.591	48.059	0	113	113	2	1	-10921639	66.190	60	26	100	1390	21.947	2.000	0.160	0.831
ID104110	104110	84	27.769	22.334	20.831	0	113	113	2	1	-10921639	107.429	107	67	134	2256	18.819	4.800	0.138	1.386
ID104115	104115	83	37.206	31.677	48.107	0	114	114	2	1	-10921639	73.524	73	33	127	1544	27.303	2.000	0.169	0.779
ID104105	104105	86	30.173	19.999	30.080	0	115	115	2	1	-10921639	162.190	161	134	187	3406	14.791	4.800	0.101	2.010
ID104104	104104	None	28.208	21.987	22.614	0	115	115	2	1	-10921639	118.667	120	73	147	2492	17.965	2.000	0.104	1.248
ID104106	104106	83	32.083	31.593	47.970	0	115	115	2	1	-10921639	70.000	67	26	120	1470	25.591	2.000	0.151	0.718
ID104117	104117	86	27.055	20.748	29.264	0	116	116	2	1	-10921639	163.095	167	134	187	3425	18.218	4.800	0.087	1.428
ID104120	104120	85	47.784	9.902	16.102	0	117	117	2	1	-10921639	69.381	73	33	120	1457	24.007	4.800	0.389	1.620
ID104119	104119	None	27.963	21.454	21.329	0	118	118	2	1	-10921639	101.190	100	67	134	2125	18.697	4.800	0.169	1.561
ID104118	104118	85	42.379	10.657	16.959	0	118	118	2	1	-10921639	72.619	73	40	114	1525	20.651	4.800	0.315	1.685
ID104116	104116	85	36.915	10.157	17.228	0	119	119	2	1	-10921639	70.905	73	46	107	1489	17.725	4.800	0.302	1.858
ID104121	104121	85	36.544	9.765	17.739	0	120	120	2	1	-10921639	76.095	73	46	100	1598	15.877	4.800	0.288	2.145
ID104132	104132	88	30.522	20.908	20.226	0	121	121	2	1	-10921639	100.143	107	60	127	2103	21.611	4.800	0.177	1.397
ID104131	104131	85	38.444	10.039	17.864	0	121	121	2	1	-10921639	76.905	80	53	107	1615	15.798	4.800	0.302	2.256
ID104125	104125	89	35.563	34.000	50.000	0	122	122	2	1	-10921639	60.619	67	31	100	1273	22.144	2.000	0.324	1.340
ID104124	104124	88	27.101	21.232	21.570	0	122	122	2	1	-10921639	115.048	114	87	134	2416	15.835	4.800	0.127	1.636
ID104123	104123	85	39.560	11.220	18.020	0	122	122	2	1	-10921639	85.429	87	46	120	1794	21.860	4.800	0.261	1.619
ID104130	104130	89	41.855	33.000	50.000	0	123	123	2	1	-10921639	84.810	93	43	127	1781	26.227	4.800	0.301	1.496
ID104122	104122	89	39.488	32.000	50.000	0	124	124	2	1	-10921639	83.048	80	37	127	1744	24.975	6.264	0.238	1.277
ID104129	104129	89	42.144	32.000	50.000	0	125	125	2	1	-10921639	84.524	80	43	120	1775	24.167	6.309	0.251	1.404
ID104128	104128	93	27.058	22.087	38.576	0	125	125	2	1	-10921639	119.286	120	73	161	2505	21.366	7.600	0.101	1.026
ID104127	104127	None	30.562	21.759	21.608	0	125	125	2	1	-10921639	103.048	107	60	140	2164	23.729	7.600	0.134	1.025
ID104126	104126	92	31.759	17.219	18.153	0	125	125	2	1	-10921639	94.762	100	40	127	1990	26.034	4.800	0.164	1.025
ID104137	104137	89	35.915	32.000	50.000	0	126	126	2	1	-10921639	80.429	87	50	107	1689	16.385	4.800	0.271	2.092
ID104136	104136	93	27.339	21.997	38.101	0	126	126	2	1	-10921639	123.238	127	93	154	2588	17.997	2.000	0.097	1.216
ID104135	104135	92	42.877	16.825	17.789	0	126	126	2	1	-10921639	97.524	100	53	140	2048	24.301	2.000	0.213	1.411
ID104133	104133	92	33.668	16.998	17.789	0	127	127	2	1	-10921639	91.238	100	53	120	1916	21.714	4.800	0.187	1.322
ID104134	104134	89	31.610	32.000	50.000	0	127	127	2	1	-10921639	80.286	80	50	107	1686	14.796	6.325	0.225	1.993
ID104143	104143	89	32.991	31.000	50.000	0	128	128	2	1	-10921639	73.810	73	56	107	1550	13.851	4.800	0.261	2.206
ID104142	104142	92	33.598	16.430	17.491	0	128	128	2	1	-10921639	73.667	73	26	127	1547	34.024	2.000	0.172	0.636
ID104141	104141	None	37.209	22.220	29.925	0	129	129	2	1	-10921639	140.810	140	107	174	2957	18.723	2.000	0.116	1.568
ID104140	104140	92	27.158	16.502	18.645	0	129	129	2	1	-10921639	97.333	107	60	127	2044	20.833	4.800	0.158	1.274
ID104139	104139	None	29.695	23.675	36.835	0	130	130	2	1	-10921639	119.905	134	73	147	2518	25.385	7.600	0.118	1.000
ID104138	104138	None	27.955	10.288	19.801	0	130	130	2	1	-10921639	58.524	60	20	93	1229	22.932	2.000	0.179	0.774
ID104152	104152	None	28.087	21.935	38.328	0	132	132	2	1	-10921639	130.762	127	93	154	2746	16.516	4.800	0.104	1.488
ID104151	104151	95	33.375	27.983	28.085	0	132	132	2	1	-10921639	70.952	73	33	120	1490	24.248	2.000	0.196	0.958
ID104150	104150	None	28.932	21.146	21.162	0	132	132	2	1	-10921639	94.000	100	53	127	1974	21.246	4.800	0.156	1.194
ID104153	104153	95	39.286	28.045	28.990	0	133	133	2	1	-10921639	85.810	87	46	127	1802	22.892	2.000	0.215	1.327
ID104145	104145	95	45.780	28.000	28.970	0	134	134	2	1	-10921639	98.762	100	46	134	2074	25.048	4.800	0.243	1.540
ID104144	104144	None	28.872	17.312	20.214	0	134	134	2	1	-10921639	91.476	93	46	134	1921	25.449	2.000	0.138	0.870
ID104146	104146	96	34.975	21.715	40.124	0	134	134	2	1	-10921639	114.524	114	60	154	2405	25.876	7.600	0.137	1.068
ID104149	104149	97	27.945	34.000	47.000	0	135	135	2	1	-10921639	33.571	26	19	73	705	16.042	2.000	0.386	1.165
ID104148	104148	96	28.147	21.706	39.244	0	135	135	2	1	-10921639	115.857	114	80	147	2433	19.082	7.600	0.099	1.095
ID104147	104147	95	40.722	27.024	28.354	0	135	135	2	1	-10921639	109.857	114	53	154	2307	24.262	4.800	0.210	1.570
ID104161	104161	95	38.852	27.248	27.698	0	136	136	2	1	-10921639	111.429	107	67	147	2340	22.279	2.000	0.168	1.441
ID104160	104160	98	30.706	11.053	26.211	0	136	136	2	1	-10921639	108.762	107	60	140	2284	23.456	4.800	0.147	1.185
ID104163	104163	97	34.964	34.000	48.000	0	136	136	2	1	-10921639	47.190	40	20	87	991	20.649	2.000	0.344	1.170
ID104162	104162	96	35.232	21.743	39.707	0	136	136	2	1	-10921639	113.857	120	60	161	2391	28.885	2.000	0.120	0.843
ID104169	104169	95	34.789	27.379	27.832	0	137	137	2	1	-10921639	101.619	100	73	147	2134	19.755	2.000	0.156	1.385
ID104168	104168	98	31.077	10.880	25.134	0	137	137	2	1	-10921639	96.619	100	46	134	2029	25.559	2.000	0.126	0.848
ID104171	104171	97	39.988	34.000	47.000	0	137	137	2	1	-10921639	52.571	46	24	87	1104	20.997	2.000	0.448	1.549
ID104170	104170	96	33.418	21.525	39.532	0	137	137	2	1	-10921639	112.857	120	53	154	2370	29.723	7.600	0.135	0.901
ID104156	104156	97	37.716	34.000	47.000	0	138	138	2	1	-10921639	49.810	46	26	93	1046	19.156	2.000	0.428	1.559
ID104155	104155	96	30.241	21.812	38.791	0	138	138	2	1	-10921639	119.952	120	67	161	2519	23.697	2.000	0.110	1.006
ID104154	104154	95	29.749	27.049	27.345	0	138	138	2	1	-10921639	80.571	80	46	120	1692	22.726	2.000	0.150	0.926
ID104165	104165	None	28.021	11.158	25.341	0	139	139	2	1	-10921639	101.143	107	53	134	2124	26.104	4.800	0.128	0.879
ID104167	104167	102	31.030	25.018	36.811	0	139	139	2	1	-10921639	118.381	127	67	140	2486	23.202	7.600	0.136	1.221
ID104166	104166	None	34.339	21.283	28.785	0	139	139	2	1	-10921639	132.048	127	100	167	2773	18.159	4.800	0.115	1.499
ID104164	104164	102	27.389	26.342	35.065	0	140	140	2	1	-10921639	105.524	107	73	147	2216	16.789	4.800	0.122	1.363
ID104157	104157	None	27.387	21.035	21.443	0	141	141	2	1	-10921639	93.762	100	40	127	1969	23.550	4.800	0.148	1.025
ID104159	104159	99	27.031	21.269	39.288	0	141	141	2	1	-10921639	112.048	114	73	140	2353	18.613	2.000	0.102	1.112
ID104158	104158	None	27.163	12.172	24.743	0	141	141	2	1	-10921639	103.762	107	60	134	2179	19.932	7.600	0.143	1.306
ID104175	104175	99	29.837	21.445	39.223	0	142	142	2	1	-10921639	120.619	120	93	154	2533	17.063	4.800	0.112	1.420
ID104173	104173	None	28.428	25.416	34.600	0	143	143	2	1	-10921639	112.238	120	73	134	2357	18.414	4.800	0.123	1.331
ID104172	104172	None	28.516	12.845	26.333	0	143	143	2	1	-10921639	121.857	120	87	154	2559	19.863	7.600	0.107	1.183
ID104174	104174	99	28.950	20.890	39.919	0	143	143	2	1	-10921639	118.667	127	80	147	2492	19.886	4.800	0.121	1.291
ID104188	104188	None	27.864	25.210	35.322	0	145	145	2	1	-10921639	110.095	114	80	134	2312	18.014	4.800	0.119	1.302
ID104177	104177	None	28.568	20.943	38.669	0	146	146	2	1	-10921639	114.476	114	80	147	2404	20.999	6.300	0.108	1.058
ID104176	104176	100	33.969	20.042	19.602	0	146	146	2	1	-10921639	103.048	107	67	134	2164	19.600	4.800	0.172	1.545
ID104181	104181	101	43.479	34.000	13.000	0	147	147	2	1	-10921639	60.143	53	31	114	1263	24.367	2.000	0.385	1.373
ID104180	104180	None	29.007	34.000	3.000	0	147	147	2	1	-10921639	45.333	46	24	87	952	16.509	2.000	0.327	1.354
ID104183	104183	100	30.494	20.727	19.727	0	147	147	2	1	-10921639	92.143	100	46	127	1935	27.110	4.800	0.174	1.008
ID104182	104182	None	28.479	15.316	18.937	0	147	147	2	1	-10921639	76.810	80	40	114	1613	23.638	2.000	0.153	0.861
ID104179	104179	100	30.190	20.787	19.916	0	148	148	2	1	-10921639	96.429	107	53	120	2025	22.442	4.800	0.184	1.335
ID104178	104178	101	28.756	34.000	13.000	0	148	148	2	1	-10921639	53.000	46	31	87	1113	15.969	2.000	0.284	1.466
ID104185	104185	100	39.426	21.149	20.185	0	149	149	2	1	-10921639	98.238	114	40	134	2063	27.273	4.800	0.203	1.216
ID104187	104187	None	31.204	21.176	40.106	0	149	149	2	1	-10921639	101.476	107	67	134	2131	20.405	2.000	0.138	1.204
ID104186	104186	None	27.004	17.527	27.414	0	149	149	2	1	-10921639	132.381	127	100	181	2780	22.094	2.000	0.072	0.804
ID104184	104184	100	29.917	20.706	19.685	0	150	150	2	1	-10921639	93.476	100	46	120	1963	22.871	4.800	0.177	1.231
ID104189	104189	None	27.218	16.190	19.161	0	151	151	2	1	-10921639	88.000	93	46	127	1848	24.821	4.800	0.164	0.998
ID104190	104190	100	27.023	21.536	21.199	0	151	151	2	1	-10921639	89.571	93	33	120	1881	28.248	4.800	0.157	0.862
ID104194	104194	100	28.196	21.154	21.623	0	153	153	2	1	-10921639	106.048	114	60	127	2227	17.186	4.800	0.140	1.512
ID104193	104193	100	33.539	20.517	20.497	0	154	154	2	1	-10921639	76.476	87	20	120	1606	33.760	2.000	0.194	0.735
ID104195	104195	100	30.568	20.178	20.490	0	155	155	2	1	-10921639	88.000	100	33	127	1848	30.537	4.800	0.174	0.854
ID104192	104192	None	29.353	25.639	36.944	0	156	156	2	1	-10921639	96.619	100	40	127	2029	27.631	4.800	0.155	0.941
ID104191	104191	100	31.757	19.972	20.424	0	156	156	2	1	-10921639	85.143	93	26	127	1788	28.241	2.000	0.181	0.923
ID104197	104197	100	30.574	20.558	20.657	0	157	157	2	1	-10921639	85.190	93	40	114	1789	25.479	4.800	0.172	0.981
ID104196	104196	100	32.968	20.556	21.048	0	158	158	2	1	-10921639	88.286	93	33	127	1854	27.139	4.800	0.185	1.015
ID104209	104209	100	28.822	20.330	20.936	0	159	159	2	1	-10921639	100.286	107	60	127	2106	17.841	4.800	0.166	1.604
ID104208	104208	103	40.242	34.000	16.000	0	159	159	2	1	-10921639	57.429	60	31	114	1206	24.091	2.000	0.377	1.306
ID104210	104210	104	27.427	24.195	44.272	0	159	159	2	1	-10921639	49.286	53	20	87	1035	19.011	2.000	0.234	0.984
ID104204	104204	104	43.916	25.043	44.128	0	160	160	2	1	-10921639	70.048	67	26	134	1471	28.174	2.000	0.247	0.986
ID104203	104203	103	44.510	34.000	16.000	0	160	160	2	1	-10921639	60.952	46	33	100	1280	24.095	2.000	0.409	1.469
ID104211	104211	103	68.617	34.000	16.000	0	161	161	2	1	-10921639	78.238	53	40	174	1643	38.269	2.000	0.461	1.291
ID104213	104213	None	28.799	20.221	43.984	0	161	161	2	1	-10921639	89.905	93	40	127	1888	23.874	2.000	0.144	0.949
ID104212	104212	100	30.585	20.981	20.737	0	161	161	2	1	-10921639	89.810	93	53	120	1886	19.954	4.800	0.170	1.306
ID104214	104214	104	44.569	24.566	44.932	0	161	161	2	1	-10921639	86.095	87	20	140	1808	32.224	2.000	0.259	1.098
ID104205	104205	103	71.383	34.000	15.000	0	162	162	2	1	-10921639	79.190	73	37	194	1663	44.464	2.000	0.464	1.129
ID104207	104207	104	37.698	25.348	45.243	0	162	162	2	1	-10921639	98.238	100	60	140	2063	19.987	4.800	0.187	1.548
ID104206	104206	100	34.193	20.565	20.859	0	162	162	2	1	-10921639	92.048	100	46	127	1933	26.624	4.800	0.182	1.066
ID104201	104201	106	35.696	17.452	43.675	0	163	163	2	1	-10921639	95.048	100	33	134	1996	29.772	4.800	0.191	1.024
ID104200	104200	None	27.863	21.993	29.592	0	163	163	2	1	-10921639	112.190	120	67	147	2356	19.237	2.000	0.104	1.103
ID104202	104202	104	44.855	27.141	46.021	0	163	163	2	1	-10921639	100.810	107	60	147	2117	26.827	7.600	0.229	1.401
ID104199	104199	105	32.246	15.636	27.929	0	163	163	2	1	-10921639	143.286	140	114	181	3009	17.006	4.800	0.097	1.492
ID104198	104198	100	44.184	20.837	20.346	0	163	163	2	1	-10921639	93.095	100	33	134	1955	32.168	2.000	0.238	1.111
ID104217	104217	None	27.505	12.167	25.261	0	164	164	2	1	-10921639	106.810	114	53	147	2243	27.033	4.800	0.132	0.919
ID104216	104216	100	28.308	19.984	20.142	0	164	164	2	1	-10921639	80.905	87	33	107	1699	22.556	2.000	0.171	1.048
ID104219	104219	106	41.985	17.086	43.711	0	164	164	2	1	-10921639	111.000	114	53	147	2331	24.019	4.800	0.224	1.689
ID104218	104218	105	34.464	15.906	26.757	0	164	164	2	1	-10921639	137.810	134	114	187	2894	20.420	2.000	0.090	1.114
ID104215	104215	103	33.146	34.000	15.000	0	164	164	2	1	-10921639	45.714	40	24	100	960	22.370	2.000	0.327	1.008
ID104225	104225	107	40.720	24.051	45.146	0	165	165	2	1	-10921639	101.048	93	60	167	2122	29.681	2.000	0.124	0.751
ID104224	104224	106	40.962	15.847	42.659	0	165	165	2	1	-10921639	109.333	114	46	147	2296	24.510	4.800	0.218	1.596
ID104226	104226	None	31.060	28.935	47.300	0	165	165	2	1	-10921639	79.381	80	40	114	1667	27.088	2.000	0.179	0.889
ID104221	104221	103	32.128	34.000	15.000	0	165	165	2	1	-10921639	44.762	40	24	93	940	19.186	2.000	0.335	1.171
ID104220	104220	None	28.116	34.000	3.000	0	165	165	2	1	-10921639	55.667	53	31	80	1169	15.647	2.000	0.265	1.489
ID104223	104223	105	44.301	15.973	26.413	0	165	165	2	1	-10921639	144.905	147	93	201	3043	29.036	2.000	0.133	1.169
ID104222	104222	100	31.548	21.006	20.061	0	165	165	2	1	-10921639	88.095	93	40	120	1850	22.587	4.800	0.219	1.403
ID104227	104227	100	47.968	21.595	19.695	0	166	166	2	1	-10921639	91.476	93	26	140	1921	32.258	2.000	0.271	1.208
ID104229	104229	None	31.043	21.133	29.735	0	166	166	2	1	-10921639	122.524	120	93	161	2573	18.838	2.000	0.111	1.303
ID104228	104228	105	42.835	16.188	25.931	0	166	166	2	1	-10921639	146.857	140	107	194	3084	25.092	2.000	0.120	1.259
ID104231	104231	107	56.212	23.995	44.769	0	166	166	2	1	-10921639	120.905	114	73	194	2539	30.845	2.000	0.205	1.332
ID104230	104230	106	38.584	14.792	41.744	0	166	166	2	1	-10921639	106.571	114	46	134	2238	24.531	4.800	0.196	1.426
ID104240	104240	107	46.541	24.189	44.518	0	167	167	2	1	-10921639	116.190	107	67	181	2440	28.104	2.000	0.172	1.212
ID104237	104237	100	41.907	21.918	19.837	0	167	167	2	1	-10921639	92.810	100	40	134	1949	23.750	4.800	0.244	1.533
ID104239	104239	106	37.793	14.690	41.885	0	167	167	2	1	-10921639	107.333	114	73	134	2254	19.137	4.800	0.182	1.727
ID104238	104238	105	56.907	16.938	26.284	0	167	167	2	1	-10921639	164.048	154	107	234	3445	34.504	2.000	0.142	1.179
ID104233	104233	105	46.150	17.268	25.512	0	168	168	2	1	-10921639	153.286	154	114	214	3219	24.581	2.000	0.131	1.448
ID104232	104232	100	34.414	21.547	19.310	0	168	168	2	1	-10921639	76.476	87	20	134	1606	31.454	2.000	0.180	0.741
ID104235	104235	106	38.814	14.313	41.290	0	168	168	2	1	-10921639	103.000	100	60	140	2163	25.104	4.800	0.184	1.275
ID104234	104234	108	28.878	22.111	29.719	0	168	168	2	1	-10921639	110.762	114	80	140	2326	18.913	2.000	0.120	1.255
ID104236	104236	107	72.298	23.841	44.477	0	168	168	2	1	-10921639	138.476	120	87	241	2908	43.450	2.000	0.238	1.227
ID104241	104241	100	41.840	22.002	18.665	0	169	169	2	1	-10921639	85.333	93	26	140	1792	29.360	2.000	0.225	1.066
ID104243	104243	110	45.773	34.000	27.000	0	169	169	2	1	-10921639	71.571	73	37	127	1503	29.498	2.000	0.350	1.257
ID104242	104242	105	33.452	17.571	25.244	0	169	169	2	1	-10921639	149.143	154	114	187	3132	22.157	7.600	0.108	1.310
ID104245	104245	108	34.437	21.725	29.267	0	169	169	2	1	-10921639	123.857	127	87	154	2601	23.465	4.800	0.138	1.279
ID104244	104244	109	29.801	15.810	27.699	0	169	169	2	1	-10921639	147.714	147	114	187	3102	24.640	2.000	0.076	0.845
ID104247	104247	107	89.329	24.007	44.428	0	169	169	2	1	-10921639	140.476	120	73	255	2950	54.358	2.000	0.289	1.159
ID104246	104246	106	31.251	13.925	41.407	0	169	169	2	1	-10921639	91.238	93	53	120	1916	19.573	2.000	0.148	1.203
ID104257	104257	109	41.494	16.192	27.705	0	170	170	2	1	-10921639	163.762	167	127	228	3439	29.819	4.800	0.110	1.092
ID104256	104256	110	71.823	34.000	26.000	0	170	170	2	1	-10921639	127.286	140	63	187	2673	42.815	2.000	0.334	1.490
ID104259	104259	106	31.897	13.541	40.990	0	170	170	2	1	-10921639	85.810	87	53	127	1802	19.669	2.000	0.156	1.176
ID104258	104258	111	70.000	34.000	28.000	0	170	170	2	1	-10921639	134.714	140	81	187	2829	35.454	4.800	0.340	1.928
ID104260	104260	107	87.460	23.942	44.387	0	170	170	2	1	-10921639	138.857	127	60	241	2916	52.276	2.000	0.285	1.179
ID104255	104255	100	31.489	22.434	18.652	0	170	170	2	1	-10921639	81.810	80	46	120	1718	23.228	2.000	0.176	1.053
ID104249	104249	122	31.464	20.810	25.283	0	171	171	2	1	-10921639	136.857	147	67	174	2874	33.365	2.000	0.093	0.701
ID104248	104248	100	36.293	22.191	19.057	0	171	171	2	1	-10921639	86.000	93	46	134	1806	26.565	2.000	0.194	1.054
ID104251	104251	109	62.113	16.023	27.642	0	171	171	2	1	-10921639	174.333	167	127	255	3661	35.657	2.000	0.155	1.315
ID104250	104250	110	76.437	34.000	25.000	0	171	171	2	1	-10921639	144.286	154	87	208	3030	36.530	4.800	0.310	1.869
ID104253	104253	106	30.352	13.198	41.327	0	171	171	2	1	-10921639	74.524	73	40	114	1565	19.669	2.000	0.176	1.135
ID104252	104252	111	53.478	34.000	29.000	0	171	171	2	1	-10921639	129.905	127	80	174	2728	31.170	4.800	0.240	1.613
ID104254	104254	107	85.522	23.709	44.341	0	171	171	2	1	-10921639	160.667	161	87	255	3374	50.348	2.000	0.258	1.310
ID104261	104261	None	35.449	34.000	15.000	0	172	172	2	1	-10921639	56.476	53	31	107	1186	18.954	2.000	0.319	1.441
ID104263	104263	110	55.950	34.000	24.000	0	172	172	2	1	-10921639	140.048	154	100	174	2941	24.782	4.800	0.254	2.293
ID104262	104262	100	35.389	22.175	19.645	0	172	172	2	1	-10921639	98.857	100	53	134	2076	22.610	2.000	0.166	1.246
ID104265	104265	109	63.922	15.991	27.848	0	172	172	2	1	-10921639	182.667	174	127	255	3836	34.097	2.000	0.151	1.403
ID104264	104264	122	32.535	21.478	26.543	0	172	172	2	1	-10921639	146.952	154	114	174	3086	17.918	4.800	0.102	1.518
ID104267	104267	106	35.887	12.944	41.492	0	172	172	2	1	-10921639	73.619	67	46	114	1546	21.304	2.000	0.210	1.202
ID104266	104266	111	51.172	34.000	28.000	0	172	172	2	1	-10921639	141.381	154	107	187	2969	23.758	4.800	0.215	2.107
ID104268	104268	107	86.774	24.227	44.287	0	172	172	2	1	-10921639	168.714	154	107	255	3543	47.710	2.000	0.234	1.343
ID104275	104275	110	38.861	32.111	23.207	0	173	173	2	1	-10921639	112.286	120	46	154	2358	31.555	2.000	0.151	0.932
ID104274	104274	100	34.380	21.808	20.006	0	173	173	2	1	-10921639	106.190	107	53	140	2230	26.122	4.800	0.169	1.172
ID104277	104277	122	29.702	22.192	27.496	0	173	173	2	1	-10921639	141.000	147	93	174	2961	20.813	4.800	0.102	1.256
ID104276	104276	109	72.344	16.246	27.652	0	173	173	2	1	-10921639	202.810	201	134	255	4259	38.568	4.800	0.181	1.610
ID104279	104279	107	80.822	24.087	44.230	0	173	173	2	1	-10921639	175.571	161	120	255	3687	41.392	2.000	0.212	1.485
ID104278	104278	111	35.122	34.000	30.000	0	173	173	2	1	-10921639	105.810	114	75	154	2222	23.970	6.365	0.160	1.220
ID104273	104273	None	52.246	27.638	45.695	0	174	174	2	1	-10921639	132.857	134	67	201	2790	41.474	4.800	0.190	1.024
ID104272	104272	107	86.223	24.413	43.992	0	174	174	2	1	-10921639	185.762	187	107	255	3901	49.369	2.000	0.229	1.403
ID104269	104269	110	40.945	32.132	23.399	0	174	174	2	1	-10921639	132.048	140	60	174	2773	34.336	4.800	0.153	1.021
ID104271	104271	122	28.165	21.081	30.102	0	174	174	2	1	-10921639	155.143	154	114	194	3258	20.706	4.800	0.078	1.090
ID104270	104270	109	73.944	16.076	27.953	0	174	174	2	1	-10921639	211.762	221	147	255	4447	38.154	4.800	0.187	1.747
ID104288	104288	107	93.504	24.525	44.063	0	175	175	2	1	-10921639	182.762	174	107	255	3838	46.754	4.800	0.285	1.732
ID104285	104285	110	31.757	32.240	24.250	0	175	175	2	1	-10921639	111.048	120	53	154	2332	28.987	7.600	0.126	0.855
ID104284	104284	112	34.147	34.000	22.000	0	175	175	2	1	-10921639	110.429	120	63	140	2319	25.561	7.600	0.183	1.340
ID104287	104287	113	33.024	29.947	32.211	0	175	175	2	1	-10921639	104.952	107	53	140	2204	22.686	2.000	0.139	1.126
ID104286	104286	109	75.752	16.089	27.953	0	175	175	2	1	-10921639	217.905	221	167	255	4576	31.467	4.800	0.201	2.317
ID104297	104297	112	31.960	34.000	23.000	0	176	176	2	1	-10921639	100.476	100	68	120	2110	16.931	4.800	0.201	1.988
ID104299	104299	113	31.614	30.495	32.015	0	176	176	2	1	-10921639	101.429	100	60	140	2130	20.011	2.000	0.137	1.219
ID104298	104298	109	64.859	16.043	28.651	0	176	176	2	1	-10921639	226.619	234	161	255	4759	28.063	4.800	0.170	2.343
ID104300	104300	107	84.528	24.621	44.192	0	176	176	2	1	-10921639	170.714	161	120	248	3585	39.642	4.800	0.275	1.859
ID104289	104289	109	68.168	15.904	28.372	0	177	177	2	1	-10921639	212.381	221	154	255	4460	34.541	4.800	0.175	1.830
ID104291	104291	107	88.317	24.214	44.618	0	177	177	2	1	-10921639	161.238	154	93	255	3386	49.272	2.000	0.275	1.411
ID104290	104290	None	33.829	21.917	30.887	0	177	177	2	1	-10921639	120.762	127	73	167	2536	27.459	2.000	0.101	0.807
ID104281	104281	None	27.370	20.586	20.199	0	178	178	2	1	-10921639	100.810	100	60	134	2117	19.997	4.800	0.145	1.275
ID104280	104280	114	33.373	34.000	16.000	0	178	178	2	1	-10921639	54.286	53	33	93	1140	18.727	2.000	0.326	1.426
ID104283	104283	107	91.046	23.908	44.621	0	178	178	2	1	-10921639	153.619	147	80	255	3226	53.242	2.000	0.299	1.330
ID104282	104282	109	66.785	16.128	27.328	0	178	178	2	1	-10921639	204.762	194	134	255	4300	37.458	4.800	0.177	1.647
ID104305	104305	116	49.440	16.146	31.625	0	179	179	2	1	-10921639	182.619	187	107	234	3835	36.017	2.000	0.120	1.084
ID104304	104304	109	68.846	16.045	26.853	0	179	179	2	1	-10921639	208.667	208	134	255	4382	36.987	4.800	0.168	1.619
ID104307	104307	107	90.028	23.534	44.468	0	179	179	2	1	-10921639	170.857	167	87	255	3588	47.146	4.800	0.291	1.636
ID104306	104306	None	29.052	9.981	41.936	0	179	179	2	1	-10921639	51.286	46	26	87	1077	16.930	2.000	0.252	1.218
ID104301	104301	None	28.148	34.000	4.000	0	179	179	2	1	-10921639	47.571	46	24	93	999	20.439	2.000	0.286	1.034
ID104303	104303	117	30.503	12.828	24.667	0	179	179	2	1	-10921639	146.524	147	93	208	3077	32.121	2.000	0.088	0.735
ID104302	104302	114	38.267	34.000	15.000	0	179	179	2	1	-10921639	52.524	40	24	107	1103	24.423	2.000	0.331	1.071
ID104296	104296	107	94.929	23.290	44.004	0	180	180	2	1	-10921639	177.857	174	107	255	3735	45.318	4.800	0.287	1.748
ID104293	104293	109	50.461	15.894	26.414	0	180	180	2	1	-10921639	187.143	194	127	241	3930	33.094	2.000	0.125	1.256
ID104292	104292	117	49.788	12.955	24.581	0	180	180	2	1	-10921639	165.238	161	120	221	3470	32.880	2.000	0.140	1.235
ID104295	104295	116	40.740	17.911	34.007	0	180	180	2	1	-10921639	167.905	174	127	194	3526	21.612	7.600	0.131	1.795
ID104294	104294	None	30.578	21.819	25.889	0	180	180	2	1	-10921639	114.190	120	53	167	2398	30.395	2.000	0.094	0.645
ID104325	104325	109	60.921	15.825	26.387	0	181	181	2	1	-10921639	203.476	214	154	255	4273	32.896	4.800	0.161	1.714
ID104324	104324	118	30.431	17.195	20.617	0	181	181	2	1	-10921639	119.333	120	73	154	2506	23.342	2.000	0.098	0.915
ID104327	104327	107	83.270	22.926	43.742	0	181	181	2	1	-10921639	184.476	181	127	241	3874	36.902	4.800	0.262	2.075
ID104326	104326	116	35.698	19.645	34.134	0	181	181	2	1	-10921639	151.333	154	114	187	3178	21.832	4.800	0.102	1.287
ID104309	104309	118	35.727	16.991	20.686	0	182	182	2	1	-10921639	131.429	134	93	174	2760	23.796	2.000	0.108	1.081
ID104308	104308	119	53.095	34.000	18.000	0	182	182	2	1	-10921639	71.095	67	31	147	1493	34.722	2.000	0.379	1.127
ID104311	104311	109	65.706	15.961	26.599	0	182	182	2	1	-10921639	199.000	201	114	255	4179	41.433	7.600	0.159	1.319
ID104310	104310	117	43.012	12.647	24.413	0	182	182	2	1	-10921639	151.810	147	87	208	3188	37.441	7.600	0.116	0.841
ID104313	104313	120	35.956	15.080	35.221	0	182	182	2	1	-10921639	141.476	147	87	167	2971	22.635	4.800	0.136	1.497
ID104312	104312	116	36.911	20.785	33.191	0	182	182	2	1	-10921639	153.286	154	127	194	3219	19.027	4.800	0.116	1.669
ID104314	104314	107	44.297	22.710	42.047	0	182	182	2	1	-10921639	153.905	161	107	181	3232	21.836	4.800	0.163	1.977
ID104321	104321	120	31.676	16.318	36.928	0	183	183	2	1	-10921639	122.524	120	87	174	2573	25.746	2.000	0.112	0.960
ID104320	104320	116	32.939	20.015	33.744	0	183	183	2	1	-10921639	146.143	147	100	181	3069	20.177	2.000	0.095	1.263
ID104323	104323	None	40.682	23.983	43.802	0	183	183	2	1	-10921639	117.714	114	73	181	2472	31.124	2.000	0.127	0.852
ID104322	104322	107	42.202	22.231	40.923	0	183	183	2	1	-10921639	140.381	147	100	174	2948	21.917	7.600	0.152	1.688
ID104315	104315	None	28.660	34.000	7.000	0	183	183	2	1	-10921639	44.714	40	24	93	939	19.990	2.000	0.282	0.984
ID104317	104317	118	33.187	17.670	21.086	0	183	183	2	1	-10921639	140.381	140	93	187	2948	28.909	2.000	0.091	0.813
ID104316	104316	119	78.260	34.000	18.000	0	183	183	2	1	-10921639	163.238	174	107	214	3428	33.139	4.800	0.361	2.614
ID104319	104319	109	52.086	16.164	26.306	0	183	183	2	1	-10921639	196.762	201	140	255	4132	32.053	7.600	0.124	1.356
ID104318	104318	117	39.513	12.716	24.383	0	183	183	2	1	-10921639	151.857	147	93	208	3189	34.656	7.600	0.105	0.833
ID104339	104339	121	53.360	32.031	16.277	0	184	184	2	1	-10921639	146.190	154	67	214	3070	41.635	2.000	0.151	0.920
ID104341	104341	118	43.007	17.259	20.682	0	184	184	2	1	-10921639	145.000	140	100	208	3045	31.906	2.000	0.102	0.843
ID104340	104340	119	52.011	31.728	19.010	0	184	184	2	1	-10921639	144.286	147	73	208	3030	36.439	2.000	0.165	1.123
ID104343	104343	109	50.872	15.757	26.229	0	184	184	2	1	-10921639	190.952	194	120	248	4010	33.619	2.000	0.107	1.094
ID104342	104342	117	46.658	12.519	24.547	0	184	184	2	1	-10921639	178.810	181	127	241	3755	29.115	4.800	0.132	1.429
ID104345	104345	116	44.559	20.612	33.202	0	184	184	2	1	-10921639	159.619	167	100	208	3352	30.076	4.800	0.130	1.219
ID104344	104344	None	33.944	21.914	29.934	0	184	184	2	1	-10921639	137.905	140	80	181	2896	28.731	4.800	0.115	0.992
ID104346	104346	107	61.092	22.167	40.616	0	184	184	2	1	-10921639	141.571	140	87	208	2973	38.470	2.000	0.202	1.236
ID104337	104337	107	50.727	22.514	40.127	0	185	185	2	1	-10921639	119.571	120	60	181	2511	34.442	2.000	0.187	1.093
ID104336	104336	116	36.838	20.751	33.504	0	185	185	2	1	-10921639	144.381	154	87	187	3032	28.040	2.000	0.098	0.923
ID104338	104338	123	32.744	23.968	44.846	0	185	185	2	1	-10921639	96.667	93	67	134	2030	22.639	2.000	0.143	1.067
ID104329	104329	None	33.941	21.932	13.737	0	185	185	2	1	-10921639	82.190	80	53	120	1726	18.010	2.000	0.192	1.473
ID104328	104328	124	40.354	34.000	10.000	0	185	185	2	1	-10921639	114.857	120	53	167	2412	38.704	7.600	0.179	0.899
ID104331	104331	119	40.824	30.492	19.694	0	185	185	2	1	-10921639	134.905	134	46	201	2833	45.229	4.800	0.149	0.774
ID104330	104330	121	75.108	30.811	15.295	0	185	185	2	1	-10921639	185.000	181	93	255	3885	43.209	2.000	0.198	1.415
ID104333	104333	117	44.267	12.341	24.443	0	185	185	2	1	-10921639	149.429	154	80	208	3138	39.102	4.800	0.139	0.935
ID104332	104332	118	36.418	18.187	20.659	0	185	185	2	1	-10921639	153.286	154	114	208	3219	21.747	4.800	0.098	1.259
ID104335	104335	125	47.768	15.952	32.577	0	185	185	2	1	-10921639	155.190	154	93	221	3259	34.474	2.000	0.129	1.026
ID104334	104334	109	59.108	16.319	25.950	0	185	185	2	1	-10921639	188.429	187	114	255	3957	36.437	2.000	0.129	1.182
ID104353	104353	127	38.278	21.652	31.088	0	186	186	2	1	-10921639	142.095	154	80	187	2984	32.274	6.305	0.118	0.929
ID104352	104352	109	41.617	16.316	25.812	0	186	186	2	1	-10921639	194.143	194	147	255	4077	28.812	7.600	0.080	0.999
ID104355	104355	116	34.629	21.506	32.177	0	186	186	2	1	-10921639	149.429	161	80	194	3138	34.852	4.800	0.127	0.964
ID104354	104354	125	36.262	15.067	32.717	0	186	186	2	1	-10921639	153.238	154	100	208	3218	28.390	2.000	0.101	0.994
ID104357	104357	123	46.577	24.203	44.341	0	186	186	2	1	-10921639	96.905	100	46	154	2035	29.883	2.000	0.213	1.137
ID104356	104356	107	43.761	22.278	39.477	0	186	186	2	1	-10921639	126.810	127	80	161	2663	26.139	2.000	0.163	1.362
ID104347	104347	124	61.449	34.000	9.000	0	186	186	2	1	-10921639	161.476	174	93	208	3391	41.923	4.800	0.210	1.338
ID104349	104349	118	44.702	17.968	21.434	0	186	186	2	1	-10921639	168.905	174	100	234	3547	36.279	4.800	0.116	0.969
ID104348	104348	121	66.829	30.063	15.113	0	186	186	2	1	-10921639	215.381	228	127	255	4523	38.718	4.800	0.169	1.606
ID104351	104351	117	58.699	12.454	24.748	0	186	186	2	1	-10921639	178.810	181	114	255	3755	41.262	4.800	0.159	1.192
ID104350	104350	119	32.740	29.265	21.698	0	186	186	2	1	-10921639	113.524	127	53	167	2384	37.278	2.000	0.115	0.629
ID104385	104385	124	36.190	34.000	8.000	0	187	187	2	1	-10921639	135.714	140	100	161	2850	21.712	4.800	0.185	1.954
ID104387	104387	118	56.169	17.932	21.251	0	187	187	2	1	-10921639	173.381	174	120	255	3641	37.432	2.000	0.121	1.003
ID104386	104386	121	51.046	29.173	13.858	0	187	187	2	1	-10921639	205.619	214	107	255	4318	38.102	4.800	0.140	1.322
ID104389	104389	117	65.812	12.309	24.487	0	187	187	2	1	-10921639	173.381	174	80	255	3641	57.098	2.000	0.154	0.812
ID104388	104388	119	53.558	28.098	21.952	0	187	187	2	1	-10921639	159.619	167	93	208	3352	34.889	4.800	0.177	1.376
ID104391	104391	127	41.151	21.606	31.181	0	187	187	2	1	-10921639	134.000	140	80	181	2814	32.998	2.000	0.132	0.949
ID104390	104390	109	44.663	15.944	25.964	0	187	187	2	1	-10921639	198.286	201	127	241	4164	31.244	7.600	0.094	1.090
ID104393	104393	107	49.879	22.081	39.243	0	187	187	2	1	-10921639	134.381	134	87	181	2822	26.400	2.000	0.173	1.504
ID104392	104392	125	38.179	14.896	32.353	0	187	187	2	1	-10921639	153.190	147	120	194	3217	23.920	2.000	0.089	1.051
ID104394	104394	123	32.353	24.188	44.068	0	187	187	2	1	-10921639	77.762	73	40	120	1633	26.268	2.000	0.165	0.840
ID104359	104359	118	58.969	17.991	21.394	0	188	188	2	1	-10921639	181.095	174	107	255	3803	40.497	2.000	0.142	1.114
ID104358	104358	121	48.428	29.683	13.921	0	188	188	2	1	-10921639	213.571	214	174	255	4485	25.037	4.800	0.132	1.989
ID104361	104361	117	69.290	12.500	24.759	0	188	188	2	1	-10921639	222.810	228	161	255	4679	32.423	4.800	0.168	1.977
ID104360	104360	119	33.853	26.727	22.997	0	188	188	2	1	-10921639	132.190	140	60	181	2776	31.093	4.800	0.133	0.996
ID104363	104363	125	46.901	14.850	32.038	0	188	188	2	1	-10921639	159.286	154	114	214	3345	29.312	2.000	0.122	1.180
ID104362	104362	127	63.451	21.786	31.297	0	188	188	2	1	-10921639	155.381	167	67	248	3263	47.387	2.000	0.174	0.971
ID104364	104364	107	53.270	22.106	38.743	0	188	188	2	1	-10921639	148.143	147	100	201	3111	29.652	4.800	0.174	1.477
ID104401	104401	126	27.529	26.256	41.006	0	189	189	2	1	-10921639	103.429	114	60	134	2172	22.067	7.600	0.112	0.942
ID104400	104400	107	48.735	21.814	38.832	0	189	189	2	1	-10921639	145.000	147	100	201	3045	24.525	4.800	0.161	1.643
ID104402	104402	123	36.338	24.137	44.830	0	189	189	2	1	-10921639	83.143	80	46	127	1746	26.928	2.000	0.192	0.994
ID104395	104395	121	54.066	31.041	14.850	0	189	189	2	1	-10921639	232.952	234	194	255	4892	22.564	4.800	0.132	2.410
ID104397	104397	117	70.314	12.133	24.381	0	189	189	2	1	-10921639	205.524	214	127	255	4316	49.301	4.800	0.176	1.249
ID104396	104396	119	39.371	27.660	23.085	0	189	189	2	1	-10921639	130.381	134	53	174	2738	31.339	4.800	0.143	1.040
ID104399	104399	125	42.014	14.660	32.850	0	189	189	2	1	-10921639	156.762	154	120	201	3292	25.973	2.000	0.123	1.322
ID104398	104398	127	46.359	21.771	31.608	0	189	189	2	1	-10921639	143.381	147	87	201	3011	31.611	2.000	0.139	1.105
ID104384	104384	147	29.069	4.712	46.459	0	190	190	2	1	-10921639	51.857	53	26	80	1089	16.874	2.000	0.297	1.406
ID104375	104375	121	54.586	31.391	14.958	0	190	190	2	1	-10921639	223.143	221	167	255	4686	31.182	4.800	0.136	1.713
ID104377	104377	119	36.971	29.196	22.641	0	190	190	2	1	-10921639	116.952	120	73	161	2456	24.616	2.000	0.148	1.225
ID104376	104376	118	28.458	19.841	20.775	0	190	190	2	1	-10921639	142.333	134	107	174	2989	19.319	4.800	0.102	1.362
ID104379	104379	127	67.678	21.574	31.312	0	190	190	2	1	-10921639	165.048	161	93	228	3466	40.823	4.800	0.203	1.366
ID104378	104378	117	69.233	12.378	24.772	0	190	190	2	1	-10921639	207.476	208	134	255	4357	45.862	4.800	0.177	1.363
ID104381	104381	107	38.620	21.674	38.770	0	190	190	2	1	-10921639	132.476	134	100	181	2782	23.517	2.000	0.123	1.238
ID104380	104380	125	35.186	14.738	31.724	0	190	190	2	1	-10921639	163.095	167	120	208	3425	24.714	4.800	0.111	1.320
ID104383	104383	123	31.926	23.819	45.139	0	190	190	2	1	-10921639	70.714	73	33	120	1485	25.395	2.000	0.163	0.782
ID104382	104382	126	39.226	26.101	40.449	0	190	190	2	1	-10921639	119.048	120	73	147	2500	23.073	4.800	0.177	1.554
ID104369	104369	125	35.041	14.700	30.940	0	191	191	2	1	-10921639	168.000	174	120	228	3528	27.986	2.000	0.099	1.080
ID104368	104368	117	74.551	12.758	24.968	0	191	191	2	1	-10921639	225.667	255	167	255	4739	34.165	4.800	0.195	2.152
ID104371	104371	107	35.223	21.737	38.738	0	191	191	2	1	-10921639	136.571	134	93	174	2868	23.962	4.800	0.120	1.225
ID104370	104370	127	62.534	21.460	31.469	0	191	191	2	1	-10921639	174.857	161	120	234	3672	34.046	2.000	0.175	1.526
ID104373	104373	None	29.064	30.738	45.272	0	191	191	2	1	-10921639	62.333	67	40	87	1309	14.430	4.800	0.262	1.795
ID104372	104372	126	38.929	26.404	39.682	0	191	191	2	1	-10921639	126.143	134	60	161	2649	27.968	4.800	0.164	1.268
ID104374	104374	147	30.678	5.118	46.433	0	191	191	2	1	-10921639	60.095	60	40	87	1262	14.710	4.800	0.289	1.833
ID104365	104365	121	55.790	31.378	14.578	0	191	191	2	1	-10921639	204.762	208	140	255	4300	35.994	4.800	0.137	1.371
ID104367	104367	118	46.175	20.081	20.373	0	191	191	2	1	-10921639	149.762	161	93	194	3145	29.412	4.800	0.163	1.427
ID104366	104366	128	38.847	14.496	20.184	0	191	191	2	1	-10921639	136.619	134	73	194	2869	38.281	2.000	0.112	0.719
ID104433	104433	125	37.143	14.628	32.794	0	192	192	2	1	-10921639	157.714	167	120	201	3312	27.782	2.000	0.082	0.859
ID104432	104432	127	65.324	21.625	31.442	0	192	192	2	1	-10921639	194.762	194	120	255	4090	41.555	4.800	0.164	1.320
ID104435	104435	None	32.084	23.443	45.026	0	192	192	2	1	-10921639	87.000	87	46	127	1827	20.423	4.800	0.191	1.364
ID104434	104434	126	39.715	26.539	38.632	0	192	192	2	1	-10921639	110.952	120	46	167	2330	39.155	2.000	0.135	0.673
ID104429	104429	128	32.721	14.568	20.389	0	192	192	2	1	-10921639	128.000	120	73	181	2688	32.711	2.000	0.075	0.548
ID104428	104428	121	41.983	31.138	14.321	0	192	192	2	1	-10921639	184.810	187	134	241	3881	32.949	4.800	0.118	1.186
ID104431	104431	117	73.678	12.837	25.146	0	192	192	2	1	-10921639	228.000	255	147	255	4788	34.944	4.800	0.201	2.186
ID104430	104430	118	56.099	19.612	19.512	0	192	192	2	1	-10921639	149.381	147	100	208	3137	32.626	4.800	0.178	1.386
ID104417	104417	126	37.204	25.699	38.539	0	193	193	2	1	-10921639	127.714	134	53	167	2682	33.077	4.800	0.155	1.038
ID104416	104416	125	37.641	14.816	33.612	0	193	193	2	1	-10921639	157.810	161	127	208	3314	26.114	2.000	0.098	1.079
ID104411	104411	129	36.743	34.000	16.000	0	193	193	2	1	-10921639	160.952	161	127	221	3380	26.172	2.000	0.115	1.269
ID104413	104413	128	34.851	14.485	20.884	0	193	193	2	1	-10921639	141.095	154	87	194	2963	37.765	2.000	0.098	0.667
ID104412	104412	118	36.352	19.955	19.373	0	193	193	2	1	-10921639	130.857	134	80	174	2748	27.323	4.800	0.133	1.126
ID104415	104415	127	66.023	21.551	31.170	0	193	193	2	1	-10921639	205.429	208	120	255	4314	43.862	4.800	0.168	1.351
ID104414	104414	117	70.029	13.102	25.404	0	193	193	2	1	-10921639	222.143	248	134	255	4665	41.363	4.800	0.185	1.677
ID104419	104419	129	38.540	34.000	16.000	0	194	194	2	1	-10921639	141.857	147	100	187	2979	24.928	6.291	0.145	1.445
ID104418	104418	121	33.337	31.175	15.054	0	194	194	2	1	-10921639	119.952	120	60	167	2519	27.696	2.000	0.121	0.933
ID104421	104421	118	49.709	21.361	21.215	0	194	194	2	1	-10921639	158.286	154	120	214	3324	27.039	4.800	0.158	1.594
ID104420	104420	128	38.701	14.693	20.381	0	194	194	2	1	-10921639	141.381	127	73	201	2969	38.989	2.000	0.090	0.599
ID104423	104423	127	62.189	21.131	31.173	0	194	194	2	1	-10921639	225.619	228	167	255	4738	28.892	4.800	0.157	2.120
ID104422	104422	117	61.073	13.491	24.970	0	194	194	2	1	-10921639	225.952	255	140	255	4745	40.213	4.800	0.154	1.502
ID104425	104425	130	51.997	20.251	37.757	0	194	194	2	1	-10921639	176.905	181	114	234	3715	34.006	2.000	0.139	1.269
ID104424	104424	125	28.165	14.049	31.589	0	194	194	2	1	-10921639	159.524	161	107	214	3350	30.157	2.000	0.075	0.734
ID104427	104427	None	30.612	10.094	43.813	0	194	194	2	1	-10921639	63.381	60	26	93	1331	21.011	2.000	0.224	1.106
ID104426	104426	126	35.389	25.802	38.462	0	194	194	2	1	-10921639	121.619	127	60	161	2554	29.917	2.000	0.122	0.887
ID104403	104403	121	38.948	32.000	15.000	0	195	195	2	1	-10921639	128.571	127	73	181	2700	29.907	2.000	0.147	1.099
ID104405	104405	128	35.925	15.424	20.183	0	195	195	2	1	-10921639	142.524	140	67	201	2993	37.771	2.000	0.107	0.730
ID104404	104404	129	41.306	34.000	16.000	0	195	195	2	1	-10921639	144.524	147	107	181	3035	22.373	7.600	0.169	1.871
ID104407	104407	117	55.961	13.241	25.545	0	195	195	2	1	-10921639	229.524	255	154	255	4820	36.418	4.800	0.138	1.531
ID104406	104406	118	48.203	21.237	21.121	0	195	195	2	1	-10921639	153.238	147	114	208	3218	27.876	2.000	0.135	1.312
ID104409	104409	125	33.061	14.584	32.617	0	195	195	2	1	-10921639	166.095	161	120	234	3488	32.022	2.000	0.079	0.762
ID104408	104408	127	54.045	21.423	31.342	0	195	195	2	1	-10921639	215.048	221	174	255	4516	27.427	4.800	0.132	1.833
ID104410	104410	130	68.312	21.184	38.000	0	195	195	2	1	-10921639	180.810	187	107	255	3797	42.929	2.000	0.165	1.195
ID104437	104437	128	50.406	14.925	20.772	0	196	196	2	1	-10921639	167.619	167	107	228	3520	34.059	2.000	0.124	1.084
ID104436	104436	129	49.823	34.000	15.000	0	196	196	2	1	-10921639	135.714	134	87	181	2850	25.058	4.800	0.228	2.011
ID104439	104439	117	54.320	14.190	25.706	0	196	196	2	1	-10921639	238.429	248	194	255	5007	22.400	4.800	0.137	2.558
ID104438	104438	118	53.478	21.200	20.970	0	196	196	2	1	-10921639	165.048	161	120	241	3466	29.563	4.800	0.136	1.333
ID104441	104441	125	37.474	14.478	33.893	0	196	196	2	1	-10921639	156.333	154	100	214	3283	34.257	6.305	0.107	0.881
ID104440	104440	127	43.851	20.882	31.517	0	196	196	2	1	-10921639	195.143	201	140	234	4098	26.114	4.800	0.108	1.456
ID104442	104442	130	86.757	22.516	37.787	0	196	196	2	1	-10921639	182.143	187	73	255	3825	53.336	4.800	0.271	1.456
ID104453	104453	131	35.582	18.614	17.386	0	197	197	2	1	-10921639	122.238	127	53	181	2567	40.523	7.600	0.120	0.649
ID104452	104452	129	36.233	34.000	15.000	0	197	197	2	1	-10921639	98.667	100	53	140	2072	21.190	4.800	0.212	1.629
ID104455	104455	118	64.667	21.159	21.272	0	197	197	2	1	-10921639	181.667	174	127	255	3815	36.597	2.000	0.157	1.348
ID104454	104454	128	55.233	14.766	20.524	0	197	197	2	1	-10921639	178.762	174	120	234	3754	35.137	2.000	0.132	1.185
ID104457	104457	127	49.119	20.794	31.059	0	197	197	2	1	-10921639	195.476	208	134	248	4105	34.038	7.600	0.123	1.262
ID104456	104456	117	59.415	14.109	25.586	0	197	197	2	1	-10921639	236.286	255	154	255	4962	30.238	4.800	0.154	2.087
ID104459	104459	130	82.117	22.924	37.962	0	197	197	2	1	-10921639	157.286	161	93	241	3303	43.269	2.000	0.253	1.466
ID104458	104458	125	46.927	14.860	33.717	0	197	197	2	1	-10921639	181.095	187	134	241	3803	33.891	6.264	0.118	1.124
ID104460	104460	None	29.041	0.000	41.000	0	197	197	2	1	-10921639	52.952	53	26	93	1112	19.187	2.000	0.238	1.059
ID104449	104449	125	56.030	14.303	33.498	0	198	198	2	1	-10921639	193.476	194	127	234	4063	34.089	4.800	0.153	1.503
ID104448	104448	127	58.108	20.944	30.797	0	198	198	2	1	-10921639	195.143	201	120	255	4098	35.562	4.800	0.141	1.358
ID104451	104451	132	30.901	23.728	45.245	0	198	198	2	1	-10921639	66.476	73	26	107	1396	23.464	2.000	0.182	0.871
ID104450	104450	130	82.944	23.131	37.851	0	198	198	2	1	-10921639	157.619	147	100	255	3310	45.356	2.000	0.247	1.375
ID104443	104443	129	49.362	34.000	16.000	0	198	198	2	1	-10921639	118.286	120	81	161	2484	21.086	4.800	0.252	2.255
ID104445	104445	128	50.166	14.819	20.357	0	198	198	2	1	-10921639	159.905	161	80	228	3358	43.385	2.000	0.125	0.819
ID104444	104444	131	31.032	18.047	17.420	0	198	198	2	1	-10921639	127.286	127	67	187	2673	35.103	7.600	0.112	0.733
ID104447	104447	117	58.883	14.171	25.423	0	198	198	2	1	-10921639	219.238	241	134	255	4604	42.244	4.800	0.140	1.275
ID104446	104446	118	66.402	21.073	21.332	0	198	198	2	1	-10921639	182.524	181	114	255	3833	42.434	2.000	0.152	1.137
ID104465	104465	127	63.332	20.767	30.849	0	199	199	2	1	-10921639	207.095	214	154	255	4349	37.760	4.800	0.149	1.419
ID104464	104464	117	63.394	14.227	25.085	0	199	199	2	1	-10921639	207.667	214	114	255	4361	49.765	2.000	0.141	1.028
ID104467	104467	130	89.392	23.418	37.898	0	199	199	2	1	-10921639	174.381	161	114	255	3662	45.844	2.000	0.262	1.579
ID104466	104466	125	54.874	14.660	34.095	0	199	199	2	1	-10921639	197.048	194	147	248	4138	32.169	6.323	0.132	1.425
ID104469	104469	132	33.775	24.375	46.601	0	199	199	2	1	-10921639	82.238	87	26	120	1727	24.503	2.000	0.192	1.084
ID104468	104468	133	29.073	0.000	40.000	0	199	199	2	1	-10921639	76.762	80	53	100	1612	14.422	4.800	0.238	2.049
ID104461	104461	129	45.316	34.000	16.000	0	199	199	2	1	-10921639	89.429	87	56	147	1878	24.363	2.000	0.270	1.562
ID104463	104463	118	74.888	21.081	20.961	0	199	199	2	1	-10921639	181.952	174	120	255	3821	41.516	2.000	0.185	1.366
ID104462	104462	128	47.033	15.101	20.433	0	199	199	2	1	-10921639	150.381	147	73	221	3158	44.632	2.000	0.117	0.704
ID104471	104471	128	43.137	15.731	20.098	0	200	200	2	1	-10921639	171.476	174	100	214	3601	33.910	4.800	0.114	1.036
ID104470	104470	129	34.586	34.000	16.000	0	200	200	2	1	-10921639	81.190	87	43	120	1705	20.270	4.800	0.249	1.599
ID104473	104473	117	64.465	14.486	25.066	0	200	200	2	1	-10921639	194.857	208	93	255	4092	56.668	2.000	0.144	0.868
ID104472	104472	118	80.874	20.823	21.108	0	200	200	2	1	-10921639	198.333	201	120	255	4165	47.944	2.000	0.201	1.386
ID104475	104475	125	64.759	14.598	33.974	0	200	200	2	1	-10921639	209.238	208	147	255	4394	36.277	2.000	0.147	1.474
ID104474	104474	127	61.099	21.026	30.680	0	200	200	2	1	-10921639	199.333	201	134	255	4186	36.131	2.000	0.146	1.404
ID104477	104477	133	44.661	0.000	41.000	0	200	200	2	1	-10921639	83.619	80	53	134	1756	21.442	4.800	0.306	1.825
ID104476	104476	130	99.621	23.626	37.937	0	200	200	2	1	-10921639	182.429	181	73	255	3831	57.475	2.000	0.289	1.424
ID104479	104479	132	31.952	25.154	47.699	0	200	200	2	1	-10921639	89.905	87	46	154	1888	26.937	2.000	0.090	0.549
ID104478	104478	None	33.986	28.441	44.401	0	200	200	2	1	-10921639	80.333	73	46	120	1687	20.747	2.000	0.181	1.188
ID104481	104481	128	35.096	15.155	20.841	0	201	201	2	1	-10921639	144.857	147	60	201	3042	39.438	2.000	0.082	0.557
ID104480	104480	129	38.074	34.000	15.000	0	201	201	2	1	-10921639	83.095	80	56	127	1745	20.273	4.800	0.260	1.693
ID104483	104483	117	65.644	14.713	24.789	0	201	201	2	1	-10921639	213.571	228	127	255	4485	42.940	2.000	0.151	1.302
ID104482	104482	118	87.566	20.874	20.944	0	201	201	2	1	-10921639	201.905	201	114	255	4240	45.751	4.800	0.234	1.671
ID104485	104485	125	68.430	14.341	33.627	0	201	201	2	1	-10921639	213.810	234	127	255	4490	46.828	4.800	0.170	1.326
ID104484	104484	127	59.665	20.874	30.716	0	201	201	2	1	-10921639	190.667	194	120	255	4004	39.409	2.000	0.140	1.190
ID104487	104487	133	67.483	0.000	41.000	0	201	201	2	1	-10921639	88.286	80	43	174	1854	37.031	2.000	0.397	1.355
ID104486	104486	130	93.788	23.347	38.053	0	201	201	2	1	-10921639	215.143	221	134	255	4518	39.172	4.800	0.273	2.357
ID104489	104489	118	89.186	20.789	21.004	0	202	202	2	1	-10921639	195.571	181	107	255	4107	51.355	4.800	0.238	1.462
ID104488	104488	129	31.116	34.000	15.000	0	202	202	2	1	-10921639	70.810	73	46	107	1487	16.114	4.800	0.257	1.796
ID104491	104491	127	57.201	20.944	30.336	0	202	202	2	1	-10921639	199.952	194	147	255	4199	31.828	2.000	0.133	1.473
ID104490	104490	117	63.159	15.005	24.719	0	202	202	2	1	-10921639	204.857	221	107	255	4302	48.760	2.000	0.143	1.049
ID104493	104493	130	91.557	23.384	38.244	0	202	202	2	1	-10921639	212.238	208	140	255	4457	39.885	4.800	0.259	2.189
ID104492	104492	125	68.423	14.604	34.154	0	202	202	2	1	-10921639	208.571	208	140	255	4380	34.313	4.800	0.166	1.734
ID104495	104495	None	30.684	30.299	46.954	0	202	202	2	1	-10921639	82.571	80	53	114	1734	19.659	2.000	0.172	1.231
ID104494	104494	133	68.810	0.000	41.000	0	202	202	2	1	-10921639	83.571	67	46	174	1755	36.268	2.000	0.435	1.396
ID104497	104497	117	61.038	15.733	24.772	0	203	203	2	1	-10921639	215.143	228	127	255	4518	41.447	4.800	0.140	1.275
ID104496	104496	118	67.913	20.703	21.336	0	203	203	2	1	-10921639	178.524	187	80	255	3749	53.481	7.600	0.178	1.007
ID104499	104499	125	63.121	14.812	33.720	0	203	203	2	1	-10921639	198.619	201	147	248	4171	35.153	4.800	0.171	1.652
ID104498	104498	127	44.854	20.527	30.251	0	203	203	2	1	-10921639	190.238	187	134	248	3995	34.453	7.600	0.098	0.983
ID104501	104501	133	61.521	0.000	41.000	0	203	203	2	1	-10921639	111.952	107	73	161	2351	25.059	4.800	0.367	2.398
ID104500	104500	130	91.204	23.319	38.302	0	203	203	2	1	-10921639	203.857	201	134	255	4281	44.954	4.800	0.244	1.782
ID104502	104502	134	31.643	30.000	50.000	0	203	203	2	1	-10921639	109.714	114	73	127	2304	15.570	4.800	0.185	2.202
ID104503	104503	118	63.770	20.750	21.323	0	204	204	2	1	-10921639	189.048	201	114	255	3970	46.280	4.800	0.163	1.147
ID104505	104505	127	38.069	21.005	30.609	0	204	204	2	1	-10921639	184.476	187	127	221	3874	29.933	4.800	0.102	1.139
ID104504	104504	117	59.188	15.568	24.650	0	204	204	2	1	-10921639	215.095	221	127	255	4517	42.210	4.800	0.139	1.242
ID104507	104507	130	83.851	23.175	38.314	0	204	204	2	1	-10921639	196.524	181	140	255	4127	41.613	2.000	0.215	1.670
ID104506	104506	125	48.688	15.060	33.023	0	204	204	2	1	-10921639	183.667	181	114	228	3857	31.280	4.800	0.140	1.446
ID104509	104509	None	29.281	8.354	44.144	0	204	204	2	1	-10921639	76.190	80	33	107	1600	21.908	7.600	0.177	1.046
ID104508	104508	133	44.545	0.000	41.000	0	204	204	2	1	-10921639	102.952	94	73	187	2162	25.662	7.600	0.199	1.330
ID104510	104510	134	33.360	28.000	50.000	0	204	204	2	1	-10921639	108.619	107	81	154	2281	18.247	6.327	0.166	1.694
ID104523	104523	118	55.907	20.940	21.299	0	205	205	2	1	-10921639	172.810	181	114	241	3629	39.710	4.800	0.154	1.160
ID104525	104525	125	59.187	15.176	35.002	0	205	205	2	1	-10921639	180.619	181	120	241	3793	31.980	4.800	0.157	1.531
ID104524	104524	117	65.148	16.102	24.841	0	205	205	2	1	-10921639	195.238	214	114	255	4100	44.944	2.000	0.150	1.135
ID104527	104527	134	29.278	29.000	50.000	0	205	205	2	1	-10921639	93.952	93	63	127	1973	17.976	6.310	0.158	1.423
ID104526	104526	130	68.171	23.390	38.331	0	205	205	2	1	-10921639	186.048	174	140	248	3907	33.495	4.800	0.179	1.688
ID104513	104513	127	30.221	22.155	31.048	0	206	206	2	1	-10921639	170.810	174	127	208	3587	19.722	4.800	0.090	1.433
ID104512	104512	117	65.455	16.342	25.189	0	206	206	2	1	-10921639	188.048	194	127	255	3949	42.606	4.800	0.165	1.252
ID104515	104515	None	30.035	3.977	37.547	0	206	206	2	1	-10921639	87.714	93	53	120	1842	19.063	2.000	0.147	1.183
ID104514	104514	125	46.589	15.602	35.183	0	206	206	2	1	-10921639	160.524	167	120	201	3371	23.302	4.800	0.144	1.733
ID104517	104517	134	32.729	28.000	50.000	0	206	206	2	1	-10921639	89.000	93	63	114	1869	16.152	4.800	0.212	1.927
ID104516	104516	130	65.044	23.219	38.239	0	206	206	2	1	-10921639	173.048	161	140	248	3634	31.007	4.800	0.178	1.688
ID104511	104511	118	45.791	21.103	21.371	0	206	206	2	1	-10921639	150.571	154	87	201	3162	35.366	2.000	0.142	1.057
ID104529	104529	117	65.396	16.044	24.663	0	207	207	2	1	-10921639	192.571	194	127	248	4044	39.702	4.800	0.173	1.433
ID104528	104528	118	45.898	21.977	21.409	0	207	207	2	1	-10921639	142.333	147	87	208	2989	34.885	2.000	0.146	1.042
ID104531	104531	127	34.329	22.383	30.546	0	207	207	2	1	-10921639	180.095	187	127	214	3782	26.454	3.200	0.091	1.135
ID104530	104530	135	43.907	23.164	27.986	0	207	207	2	1	-10921639	193.524	201	147	234	4064	22.840	4.800	0.114	1.741
ID104533	104533	130	47.608	22.940	38.070	0	207	207	2	1	-10921639	163.190	161	127	221	3427	25.057	2.000	0.140	1.599
ID104532	104532	125	39.276	15.567	34.914	0	207	207	2	1	-10921639	155.095	161	107	201	3257	26.617	7.600	0.113	1.181
ID104535	104535	134	28.667	28.000	50.000	0	207	207	2	1	-10921639	69.381	73	53	93	1457	13.826	2.000	0.231	1.881
ID104534	104534	None	29.461	0.000	42.000	0	207	207	2	1	-10921639	88.762	93	60	114	1864	16.535	4.800	0.206	1.837
ID104521	104521	125	31.550	16.292	33.508	0	208	208	2	1	-10921639	157.048	154	107	194	3298	24.420	4.800	0.100	1.167
ID104520	104520	135	39.809	23.056	29.122	0	208	208	2	1	-10921639	184.238	194	147	208	3869	19.478	4.800	0.123	2.078
ID104522	104522	130	42.307	23.166	37.998	0	208	208	2	1	-10921639	154.143	154	120	194	3237	20.638	4.800	0.128	1.694
ID104519	104519	117	69.794	16.721	25.734	0	208	208	2	1	-10921639	205.238	201	140	255	4310	37.269	4.800	0.178	1.667
ID104518	104518	118	32.882	22.284	22.352	0	208	208	2	1	-10921639	130.857	127	93	181	2748	24.094	2.000	0.115	1.124
ID104561	104561	130	29.274	22.623	38.639	0	209	209	2	1	-10921639	137.619	147	93	167	2890	20.247	6.314	0.106	1.305
ID104560	104560	125	36.046	16.286	33.322	0	209	209	2	1	-10921639	149.952	154	93	187	3149	25.723	2.000	0.110	1.153
ID104557	104557	118	30.441	22.314	22.598	0	209	209	2	1	-10921639	127.381	134	93	161	2675	19.944	2.000	0.103	1.192
ID104559	104559	135	38.564	22.889	29.199	0	209	209	2	1	-10921639	169.143	181	114	201	3552	27.080	7.600	0.120	1.343
ID104558	104558	117	58.355	15.251	24.468	0	209	209	2	1	-10921639	159.905	154	107	241	3358	43.818	2.000	0.140	0.895
ID104537	104537	117	39.372	15.491	24.802	0	210	210	2	1	-10921639	165.286	161	120	214	3471	27.972	7.600	0.099	1.063
ID104536	104536	118	28.890	22.060	22.654	0	210	210	2	1	-10921639	124.762	134	67	167	2620	27.066	2.000	0.095	0.799
ID104539	104539	125	34.667	16.569	32.888	0	210	210	2	1	-10921639	152.857	147	107	194	3210	23.397	2.000	0.085	1.029
ID104538	104538	135	28.717	20.884	27.171	0	210	210	2	1	-10921639	166.952	167	114	201	3506	21.065	4.800	0.077	1.134
ID104540	104540	130	45.788	22.554	38.953	0	210	210	2	1	-10921639	136.000	134	87	187	2856	27.124	2.000	0.160	1.384
ID104545	104545	117	42.620	15.313	24.667	0	211	211	2	1	-10921639	147.524	147	107	208	3098	29.809	2.000	0.113	1.003
ID104547	104547	130	33.429	21.468	39.396	0	211	211	2	1	-10921639	140.810	147	107	167	2957	18.351	4.800	0.126	1.720
ID104546	104546	118	45.479	22.188	25.027	0	211	211	2	1	-10921639	146.429	147	93	194	3075	33.042	2.000	0.147	1.139
ID104548	104548	137	31.834	32.000	50.000	0	211	211	2	1	-10921639	56.286	53	37	87	1182	15.576	2.000	0.307	1.700
ID104544	104544	137	30.112	32.000	49.000	0	212	212	2	1	-10921639	62.429	67	26	100	1311	22.164	2.000	0.227	1.042
ID104541	104541	117	34.920	15.288	24.978	0	212	212	2	1	-10921639	137.952	127	107	194	2897	24.480	2.000	0.098	1.002
ID104543	104543	130	33.523	22.076	39.372	0	212	212	2	1	-10921639	139.095	140	100	174	2921	18.368	4.800	0.133	1.781
ID104542	104542	118	34.225	22.204	25.472	0	212	212	2	1	-10921639	128.571	127	80	174	2700	27.424	2.000	0.120	1.002
ID104552	104552	130	38.407	21.984	39.374	0	213	213	2	1	-10921639	146.190	147	114	174	3070	18.381	4.800	0.136	1.905
ID104549	104549	117	30.961	14.272	24.975	0	213	213	2	1	-10921639	150.286	147	120	187	3156	20.152	4.800	0.101	1.363
ID104551	104551	136	29.362	25.061	35.567	0	213	213	2	1	-10921639	132.381	140	80	167	2780	24.435	3.200	0.094	0.931
ID104550	104550	118	39.169	22.060	26.183	0	213	213	2	1	-10921639	142.429	140	80	181	2991	27.191	2.000	0.123	1.148
ID104553	104553	None	27.972	20.821	20.436	0	214	214	2	1	-10921639	91.857	100	40	134	1929	27.163	2.000	0.135	0.803
ID104555	104555	136	35.443	23.722	36.896	0	214	214	2	1	-10921639	147.476	154	100	181	3097	23.406	7.600	0.126	1.407
ID104554	104554	None	27.716	11.080	26.016	0	214	214	2	1	-10921639	121.333	127	80	161	2548	24.229	4.800	0.115	1.029
ID104556	104556	137	29.958	30.770	48.176	0	214	214	2	1	-10921639	56.048	53	26	87	1177	18.299	2.000	0.270	1.303
ID104564	104564	137	32.440	30.707	47.417	0	215	215	2	1	-10921639	54.476	53	20	87	1144	21.819	2.000	0.310	1.182
ID104563	104563	136	29.886	23.840	38.276	0	215	215	2	1	-10921639	133.095	134	87	167	2795	21.204	7.600	0.101	1.150
ID104562	104562	None	29.177	14.732	25.078	0	215	215	2	1	-10921639	141.476	134	107	181	2971	18.627	2.000	0.080	1.126
ID104572	104572	137	34.082	29.966	47.211	0	216	216	2	1	-10921639	50.524	46	20	80	1061	18.272	4.800	0.401	1.582
ID104571	104571	136	31.080	21.809	37.904	0	216	216	2	1	-10921639	132.524	134	100	161	2783	19.546	4.800	0.123	1.487
ID104569	104569	138	31.459	0.000	42.000	0	217	217	2	1	-10921639	66.762	60	43	93	1402	14.556	4.800	0.280	2.007
ID104568	104568	139	29.999	25.080	35.549	0	217	217	2	1	-10921639	126.000	134	80	154	2646	21.545	4.800	0.131	1.356
ID104565	104565	183	27.672	14.660	25.120	0	218	218	2	1	-10921639	139.810	140	100	174	2936	21.009	2.000	0.068	0.842
ID104567	104567	138	31.893	0.000	42.000	0	218	218	2	1	-10921639	66.286	67	46	93	1392	13.085	4.800	0.303	2.356
ID104566	104566	139	31.914	23.098	37.510	0	218	218	2	1	-10921639	137.000	140	87	167	2877	21.721	4.800	0.139	1.537
ID104570	104570	183	30.321	14.153	24.983	0	219	219	2	1	-10921639	130.524	127	100	181	2741	23.327	2.000	0.095	0.971
ID104576	104576	139	32.487	24.878	37.610	0	220	220	2	1	-10921639	112.952	114	80	154	2372	24.198	4.800	0.136	1.118
ID104573	104573	139	29.311	24.704	36.430	0	221	221	2	1	-10921639	131.905	134	73	161	2770	23.499	4.800	0.125	1.244
ID104577	104577	139	32.442	24.263	37.169	0	222	222	2	1	-10921639	126.381	120	87	161	2654	20.863	7.600	0.116	1.260
ID104575	104575	140	32.445	16.346	37.436	0	223	223	2	1	-10921639	131.762	134	93	167	2767	18.981	4.800	0.117	1.454
ID104574	104574	139	27.514	24.939	35.796	0	223	223	2	1	-10921639	108.810	114	60	140	2285	24.377	6.326	0.123	0.975
ID104579	104579	140	32.489	16.100	37.906	0	224	224	2	1	-10921639	113.524	120	53	154	2384	27.123	3.200	0.126	0.935
ID104578	104578	139	29.394	24.869	35.160	0	224	224	2	1	-10921639	116.762	127	53	147	2452	24.645	4.800	0.131	1.095
ID104581	104581	181	32.240	21.987	20.848	0	225	225	2	1	-10921639	89.952	93	46	134	1889	25.947	2.000	0.155	0.928
ID104583	104583	140	30.484	16.725	37.638	0	225	225	2	1	-10921639	117.429	114	67	154	2466	24.750	2.000	0.108	0.924
ID104582	104582	139	28.919	23.947	34.802	0	225	225	2	1	-10921639	122.143	120	80	167	2565	21.197	6.352	0.102	1.068
ID104601	104601	None	28.255	21.850	39.071	0	226	226	2	1	-10921639	95.762	100	46	134	2011	24.185	2.000	0.123	0.865
ID104600	104600	181	29.197	22.599	20.914	0	226	226	2	1	-10921639	83.238	87	33	127	1748	27.561	4.800	0.165	0.854
ID104602	104602	None	29.554	18.000	50.000	0	226	226	2	1	-10921639	36.286	40	19	73	762	17.427	2.000	0.458	1.307
ID104580	104580	None	28.287	21.812	28.436	0	227	227	2	1	-10921639	121.190	127	73	154	2545	24.262	7.600	0.109	0.982
ID104597	104597	None	28.107	22.341	21.206	0	228	228	2	1	-10921639	87.667	93	33	120	1841	26.162	4.800	0.163	0.937
ID104599	104599	141	27.243	0.000	50.000	0	228	228	2	1	-10921639	43.048	43	24	73	904	15.354	2.000	0.329	1.387
ID104598	104598	142	31.264	23.158	38.104	0	228	228	2	1	-10921639	115.571	120	60	140	2427	23.321	4.800	0.151	1.300
ID104585	104585	142	29.638	24.000	37.000	0	229	229	2	1	-10921639	106.857	114	46	134	2244	24.225	7.600	0.145	1.116
ID104584	104584	None	29.641	13.601	24.844	0	229	229	2	1	-10921639	123.571	120	87	181	2595	20.515	2.000	0.083	0.921
ID104586	104586	141	27.894	0.000	50.000	0	229	229	2	1	-10921639	47.571	50	31	73	999	13.478	4.800	0.375	1.924
ID104593	104593	144	27.544	14.989	28.038	0	230	230	2	1	-10921639	143.667	140	120	167	3017	15.415	4.800	0.086	1.481
ID104595	104595	141	35.956	0.000	50.000	0	230	230	2	1	-10921639	54.619	50	31	87	1147	17.261	4.800	0.409	1.837
ID104594	104594	142	36.021	24.286	36.473	0	230	230	2	1	-10921639	118.048	120	73	154	2479	19.276	2.000	0.138	1.488
ID104596	104596	143	28.210	19.000	50.000	0	230	230	2	1	-10921639	39.429	40	20	73	828	15.322	4.800	0.397	1.462
ID104592	104592	143	28.019	19.000	50.000	0	231	231	2	1	-10921639	38.952	33	19	67	818	14.958	2.000	0.399	1.484
ID104591	104591	141	27.508	0.000	50.000	0	231	231	2	1	-10921639	49.381	46	37	80	1037	13.381	4.800	0.347	1.903
ID104590	104590	144	33.784	13.470	25.771	0	231	231	2	1	-10921639	132.762	134	100	167	2788	21.436	7.600	0.120	1.328
ID104589	104589	143	30.920	19.000	50.000	0	232	232	2	1	-10921639	42.524	40	19	80	893	18.245	2.000	0.378	1.279
ID104588	104588	141	28.756	0.000	50.000	0	232	232	2	1	-10921639	49.762	50	24	73	1045	16.180	2.000	0.338	1.554
ID104587	104587	None	27.644	20.821	22.071	0	232	232	2	1	-10921639	94.333	100	53	127	1981	24.293	4.800	0.144	0.975
ID104608	104608	143	36.857	19.000	50.000	0	233	233	2	1	-10921639	48.952	46	20	93	1028	20.208	2.000	0.410	1.409
ID104607	104607	145	34.277	16.000	50.000	0	234	234	2	1	-10921639	44.524	40	19	93	935	22.367	2.000	0.390	1.118
ID104606	104606	None	34.796	16.192	37.452	0	234	234	2	1	-10921639	116.381	120	80	147	2444	18.035	4.800	0.154	1.723
ID104605	104605	145	37.227	16.000	50.000	0	235	235	2	1	-10921639	45.857	40	19	93	963	21.411	2.000	0.437	1.303
ID104604	104604	146	33.502	22.550	38.239	0	235	235	2	1	-10921639	116.857	114	87	161	2454	18.448	4.800	0.149	1.639
ID104603	104603	None	27.216	22.056	26.965	0	235	235	2	1	-10921639	122.476	127	73	147	2572	20.858	2.000	0.100	1.066
ID104613	104613	145	45.445	16.000	50.000	0	236	236	2	1	-10921639	54.476	40	31	100	1144	23.366	2.000	0.466	1.482
ID104612	104612	146	36.608	21.908	38.687	0	236	236	2	1	-10921639	105.333	107	60	154	2212	29.946	2.000	0.146	0.894
ID104611	104611	None	35.352	13.111	26.163	0	236	236	2	1	-10921639	134.333	140	80	181	2821	22.393	4.800	0.130	1.384
ID104609	104609	146	38.717	21.962	38.377	0	237	237	2	1	-10921639	120.238	120	87	167	2525	22.208	6.332	0.145	1.372
ID104610	104610	145	39.439	16.000	50.000	0	237	237	2	1	-10921639	45.476	40	24	87	955	20.656	2.000	0.519	1.505
ID104615	104615	145	51.174	16.000	50.000	0	238	238	2	1	-10921639	54.095	40	24	114	1136	27.446	2.000	0.547	1.394
ID104614	104614	146	32.326	21.762	38.135	0	238	238	2	1	-10921639	113.857	114	80	154	2391	19.885	4.800	0.134	1.357
ID104625	104625	146	33.961	21.742	38.720	0	239	239	2	1	-10921639	102.048	107	46	140	2143	26.757	4.800	0.160	1.053
ID104624	104624	None	29.384	21.757	26.602	0	239	239	2	1	-10921639	119.667	127	73	154	2513	23.101	6.116	0.110	1.029
ID104626	104626	145	41.498	16.000	50.000	0	239	239	2	1	-10921639	50.667	40	24	107	1064	22.464	2.000	0.492	1.488
ID104617	104617	145	45.598	16.000	50.000	0	240	240	2	1	-10921639	53.571	40	31	114	1125	21.625	4.800	0.511	1.676
ID104616	104616	None	27.542	13.901	35.154	0	240	240	2	1	-10921639	129.143	127	93	161	2712	17.339	4.800	0.103	1.391
ID104629	104629	148	39.220	12.928	26.192	0	241	241	2	1	-10921639	137.524	147	87	174	2888	23.918	4.800	0.147	1.470
ID104630	104630	145	39.013	16.000	50.000	0	241	241	2	1	-10921639	52.857	46	24	87	1110	20.239	3.200	0.487	1.710
ID104619	104619	148	31.167	12.848	27.258	0	242	242	2	1	-10921639	130.905	127	100	161	2749	17.286	6.324	0.124	1.666
ID104618	104618	None	29.476	15.684	22.295	0	242	242	2	1	-10921639	103.048	114	46	134	2164	27.010	2.000	0.121	0.826
ID104621	104621	None	30.205	26.251	36.822	0	242	242	2	1	-10921639	88.238	93	46	127	1853	25.294	2.000	0.153	0.925
ID104620	104620	None	28.085	15.407	34.147	0	242	242	2	1	-10921639	135.619	134	100	161	2848	16.690	4.800	0.093	1.380
ID104623	104623	145	38.338	17.000	50.000	0	242	242	2	1	-10921639	47.762	46	19	87	1003	22.210	2.000	0.470	1.376
ID104622	104622	None	29.987	21.758	38.675	0	242	242	2	1	-10921639	97.238	100	46	127	2042	25.471	4.800	0.148	0.983
ID104640	104640	145	39.689	17.000	50.000	0	243	243	2	1	-10921639	56.143	53	24	93	1179	20.915	4.800	0.415	1.574
ID104639	104639	148	31.453	12.643	26.855	0	243	243	2	1	-10921639	135.000	134	114	167	2835	14.863	4.800	0.122	1.978
ID104633	104633	145	27.742	17.000	50.000	0	244	244	2	1	-10921639	48.000	50	26	67	1008	13.784	4.800	0.387	1.942
ID104632	104632	None	28.019	25.577	36.043	0	244	244	2	1	-10921639	85.810	93	26	120	1802	28.548	7.600	0.138	0.731
ID104631	104631	148	30.399	13.191	26.086	0	244	244	2	1	-10921639	128.524	127	87	154	2699	20.069	4.800	0.142	1.594
ID104636	104636	145	33.220	17.000	50.000	0	245	245	2	1	-10921639	60.286	60	40	80	1266	15.133	4.800	0.400	2.275
ID104635	104635	149	30.242	22.899	30.632	0	245	245	2	1	-10921639	126.000	127	93	167	2646	20.308	6.330	0.103	1.156
ID104634	104634	148	28.241	13.191	26.610	0	245	245	2	1	-10921639	143.857	140	114	174	3021	18.372	7.600	0.105	1.482
ID104628	104628	149	29.676	22.076	29.361	0	246	246	2	1	-10921639	125.333	134	73	154	2632	20.207	4.800	0.116	1.294
ID104627	104627	148	29.796	12.624	25.963	0	246	246	2	1	-10921639	132.476	134	87	161	2782	17.719	4.800	0.126	1.675
ID104637	104637	148	27.121	12.108	26.237	0	247	247	2	1	-10921639	107.524	107	60	134	2258	22.288	7.600	0.126	1.077
ID104638	104638	None	27.383	15.887	37.704	0	247	247	2	1	-10921639	100.524	107	53	134	2111	23.511	2.000	0.110	0.847
ID104641	104641	148	27.351	12.249	26.423	0	248	248	2	1	-10921639	114.619	114	67	147	2407	23.811	4.800	0.134	1.141
ID104643	104643	None	30.871	14.914	22.485	0	249	249	2	1	-10921639	90.619	87	40	147	1903	31.509	2.000	0.129	0.656
ID104642	104642	150	55.121	34.000	17.000	0	249	249	2	1	-10921639	78.810	80	43	154	1655	33.933	2.000	0.385	1.292
ID104645	104645	None	27.355	20.954	38.621	0	249	249	2	1	-10921639	100.190	107	60	134	2104	18.782	4.800	0.141	1.316
ID104644	104644	151	29.462	29.267	27.143	0	249	249	2	1	-10921639	65.524	67	33	100	1376	18.699	2.000	0.211	1.221
ID104653	104653	150	71.230	34.000	17.000	0	250	250	2	1	-10921639	139.810	134	100	181	2936	28.467	4.800	0.325	2.412
ID104655	104655	151	45.032	28.025	27.657	0	250	250	2	1	-10921639	104.286	107	67	140	2190	25.014	2.000	0.220	1.502
ID104654	104654	None	32.993	12.445	26.348	0	250	250	2	1	-10921639	114.286	114	60	161	2400	31.047	4.800	0.131	0.855
ID104657	104657	150	30.070	34.000	17.000	0	251	251	2	1	-10921639	120.857	120	87	161	2538	16.442	7.600	0.137	1.770
ID104656	104656	152	36.838	31.711	15.363	0	251	251	2	1	-10921639	99.524	107	46	140	2090	31.600	2.000	0.150	0.822
ID104659	104659	None	28.874	21.129	38.953	0	251	251	2	1	-10921639	94.048	100	60	120	1975	18.470	4.800	0.147	1.304
ID104658	104658	151	30.931	27.600	28.516	0	251	251	2	1	-10921639	89.048	87	40	127	1870	25.307	4.800	0.169	1.019
ID104647	104647	150	37.109	34.000	17.000	0	252	252	2	1	-10921639	129.095	134	80	174	2711	27.408	7.600	0.152	1.240
ID104646	104646	152	50.192	31.037	14.932	0	252	252	2	1	-10921639	125.095	134	60	167	2627	28.688	4.800	0.216	1.547
ID104649	104649	153	36.671	14.661	22.510	0	252	252	2	1	-10921639	140.762	147	107	181	2956	22.748	4.800	0.123	1.351
ID104648	104648	154	36.493	18.136	19.295	0	252	252	2	1	-10921639	98.476	100	40	154	2068	31.545	7.600	0.160	0.863
ID104651	104651	151	37.830	26.608	29.055	0	252	252	2	1	-10921639	121.286	134	67	154	2547	26.646	4.800	0.188	1.442
ID104650	104650	155	31.569	13.373	25.860	0	252	252	2	1	-10921639	144.190	147	93	181	3028	24.691	7.600	0.097	1.030
ID104652	104652	None	27.460	24.271	44.417	0	252	252	2	1	-10921639	43.905	40	20	73	922	16.456	2.000	0.288	1.194
ID104673	104673	154	36.202	18.338	18.669	0	253	253	2	1	-10921639	109.143	114	67	147	2292	22.641	7.600	0.150	1.260
ID104672	104672	150	35.509	34.000	17.000	0	253	253	2	1	-10921639	120.619	127	68	174	2533	34.057	7.600	0.147	0.907
ID104675	104675	155	27.427	12.513	26.643	0	253	253	2	1	-10921639	140.476	140	114	167	2950	15.351	4.800	0.097	1.616
ID104674	104674	153	42.088	15.078	22.766	0	253	253	2	1	-10921639	144.238	147	93	187	3029	25.014	4.800	0.141	1.428
ID104676	104676	151	42.299	25.949	29.419	0	253	253	2	1	-10921639	136.238	140	80	167	2861	25.203	4.800	0.176	1.618
ID104671	104671	152	55.612	30.524	14.381	0	253	253	2	1	-10921639	135.571	140	80	187	2847	31.658	4.800	0.218	1.534
ID104665	104665	None	28.187	21.338	39.140	0	254	254	2	1	-10921639	101.571	107	60	127	2133	17.557	4.800	0.142	1.440
ID104664	104664	151	44.826	25.767	29.682	0	254	254	2	1	-10921639	140.333	147	87	174	2947	28.038	4.800	0.187	1.579
ID104661	104661	150	36.470	34.000	16.000	0	254	254	2	1	-10921639	137.524	134	87	181	2888	28.628	4.800	0.163	1.347
ID104660	104660	152	59.118	30.331	13.904	0	254	254	2	1	-10921639	147.095	147	73	187	3089	30.976	4.800	0.246	1.873
ID104663	104663	155	31.341	13.240	25.807	0	254	254	2	1	-10921639	139.190	140	87	181	2923	26.036	7.600	0.107	1.030
ID104662	104662	153	56.709	15.386	22.030	0	254	254	2	1	-10921639	144.000	140	67	221	3024	41.982	2.000	0.167	0.984
ID104667	104667	152	59.267	30.875	14.631	0	255	255	2	1	-10921639	155.476	161	107	201	3265	28.555	4.800	0.203	1.840
ID104666	104666	156	37.603	34.000	5.000	0	255	255	2	1	-10921639	71.143	73	37	107	1494	22.030	4.800	0.295	1.471
ID104669	104669	155	30.666	12.919	26.065	0	255	255	2	1	-10921639	127.714	134	80	174	2682	22.588	4.800	0.103	1.054
ID104668	104668	153	53.294	15.695	20.796	0	255	255	2	1	-10921639	136.238	127	87	187	2861	28.780	2.000	0.183	1.467
ID104670	104670	151	40.815	25.013	28.352	0	255	255	2	1	-10921639	135.619	147	73	174	2848	28.326	4.800	0.154	1.280
ID104680	104680	151	32.142	25.016	28.059	0	256	256	2	1	-10921639	125.143	134	67	154	2628	24.798	4.800	0.128	1.142
ID104677	104677	156	48.820	34.000	5.000	0	256	256	2	1	-10921639	84.905	73	50	140	1783	24.706	2.000	0.316	1.650
ID104679	104679	153	55.288	16.813	20.080	0	256	256	2	1	-10921639	141.619	140	100	187	2974	28.673	4.800	0.214	1.741
ID104678	104678	152	48.826	31.203	14.641	0	256	256	2	1	-10921639	164.143	161	120	201	3447	23.269	4.800	0.166	2.012
ID104689	104689	152	51.239	31.051	15.034	0	257	257	2	1	-10921639	164.476	167	134	201	3454	20.520	4.800	0.171	2.337
ID104688	104688	156	55.720	34.000	4.000	0	257	257	2	1	-10921639	100.381	93	63	154	2108	26.217	4.800	0.322	1.866
ID104691	104691	151	34.865	24.179	27.837	0	257	257	2	1	-10921639	143.905	140	114	181	3022	16.953	4.800	0.123	1.861
ID104690	104690	153	52.099	18.293	19.357	0	257	257	2	1	-10921639	120.286	134	53	167	2526	38.625	7.600	0.214	1.096
ID104693	104693	157	27.076	21.983	38.434	0	257	257	2	1	-10921639	100.524	107	53	127	2111	20.051	7.600	0.117	1.052
ID104692	104692	None	33.503	26.915	29.299	0	257	257	2	1	-10921639	116.190	127	60	154	2440	31.014	6.333	0.135	0.891
ID104709	104709	156	62.314	34.000	4.000	0	258	258	2	1	-10921639	110.714	100	73	161	2325	28.130	4.800	0.335	1.975
ID104711	104711	153	47.424	18.825	18.760	0	258	258	2	1	-10921639	122.524	127	46	167	2573	32.486	4.800	0.189	1.200
ID104710	104710	158	37.456	27.914	17.902	0	258	258	2	1	-10921639	123.048	127	93	154	2584	20.927	4.800	0.156	1.585
ID104713	104713	None	34.123	13.979	25.419	0	258	258	2	1	-10921639	148.095	147	87	201	3110	23.874	6.386	0.083	0.955
ID104712	104712	159	48.424	14.503	20.867	0	258	258	2	1	-10921639	139.762	134	93	194	2935	28.524	2.000	0.138	1.187
ID104715	104715	157	37.372	21.746	38.812	0	258	258	2	1	-10921639	103.619	107	46	147	2176	30.803	2.000	0.156	0.908
ID104714	104714	151	38.018	25.457	26.979	0	258	258	2	1	-10921639	149.714	154	100	187	3144	23.719	7.600	0.129	1.442
ID104681	104681	156	35.426	34.000	4.000	0	259	259	2	1	-10921639	73.905	73	37	120	1552	24.928	7.600	0.244	1.161
ID104683	104683	153	39.042	19.017	18.771	0	259	259	2	1	-10921639	111.619	114	46	154	2344	27.374	2.000	0.150	1.061
ID104682	104682	160	33.308	29.245	9.364	0	259	259	2	1	-10921639	93.381	93	40	127	1961	25.719	4.800	0.188	1.149
ID104685	104685	159	53.212	14.780	20.750	0	259	259	2	1	-10921639	144.238	134	107	221	3029	29.327	2.000	0.147	1.260
ID104684	104684	158	34.764	28.444	18.746	0	259	259	2	1	-10921639	110.714	114	67	147	2325	23.249	4.800	0.162	1.331
ID104687	104687	157	29.483	22.121	38.695	0	259	259	2	1	-10921639	96.905	107	33	134	2035	27.348	2.000	0.119	0.751
ID104686	104686	151	36.100	24.920	26.721	0	259	259	2	1	-10921639	141.762	147	93	181	2977	21.109	4.800	0.148	1.733
ID104697	104697	159	47.996	14.994	20.695	0	260	260	2	1	-10921639	131.762	127	93	208	2767	29.540	2.000	0.135	1.060
ID104696	104696	158	46.164	29.346	19.471	0	260	260	2	1	-10921639	121.619	127	67	161	2554	25.279	4.800	0.215	1.701
ID104698	104698	151	29.324	23.990	25.115	0	260	260	2	1	-10921639	126.619	127	80	161	2659	22.319	4.800	0.122	1.230
ID104695	104695	160	36.281	29.774	10.235	0	260	260	2	1	-10921639	99.286	100	67	140	2085	20.545	4.800	0.198	1.597
ID104694	104694	156	28.774	34.000	5.000	0	260	260	2	1	-10921639	69.238	73	31	100	1454	17.158	7.600	0.219	1.452
ID104699	104699	158	48.782	30.309	20.166	0	261	261	2	1	-10921639	110.048	107	60	154	2311	26.229	4.800	0.228	1.559
ID104701	104701	None	31.958	13.000	26.000	0	261	261	2	1	-10921639	137.476	140	93	187	2887	24.262	4.800	0.119	1.205
ID104700	104700	159	38.158	15.607	21.196	0	261	261	2	1	-10921639	128.286	127	87	174	2694	22.976	4.800	0.141	1.378
ID104702	104702	151	39.307	24.000	26.000	0	261	261	2	1	-10921639	145.286	140	100	194	3051	27.599	4.800	0.157	1.432
ID104705	104705	158	48.489	30.821	20.709	0	262	262	2	1	-10921639	96.952	93	53	134	2036	24.620	4.800	0.274	1.695
ID104704	104704	159	40.518	15.186	21.387	0	262	262	2	1	-10921639	124.476	127	80	187	2614	30.556	2.000	0.144	1.025
ID104707	104707	161	31.529	25.958	30.344	0	262	262	2	1	-10921639	118.000	120	73	167	2478	29.967	7.600	0.103	0.733
ID104706	104706	151	36.435	23.114	25.671	0	262	262	2	1	-10921639	145.714	154	107	181	3060	20.227	7.600	0.129	1.641
ID104708	104708	None	31.183	15.288	37.033	0	262	262	2	1	-10921639	113.190	120	53	154	2377	24.669	2.000	0.129	1.050
ID104703	104703	162	31.560	18.707	17.865	0	262	262	2	1	-10921639	103.619	100	46	154	2176	26.832	4.800	0.158	1.053
ID104721	104721	162	32.676	19.136	17.054	0	263	263	2	1	-10921639	99.571	107	40	147	2091	26.536	4.800	0.182	1.153
ID104723	104723	158	31.119	31.216	21.214	0	263	263	2	1	-10921639	62.143	67	33	93	1305	19.019	2.000	0.246	1.289
ID104722	104722	159	63.742	14.932	21.278	0	263	263	2	1	-10921639	148.667	147	87	221	3122	36.269	2.000	0.209	1.417
ID104725	104725	151	33.364	23.584	26.869	0	263	263	2	1	-10921639	140.095	147	80	187	2942	27.098	7.600	0.111	1.031
ID104724	104724	163	28.104	12.611	26.566	0	263	263	2	1	-10921639	128.857	134	93	154	2706	18.440	4.800	0.113	1.423
ID104727	104727	164	30.745	21.531	38.522	0	263	263	2	1	-10921639	101.381	100	53	140	2129	27.703	7.600	0.132	0.856
ID104726	104726	161	32.119	26.274	29.906	0	263	263	2	1	-10921639	118.667	114	80	167	2492	26.257	2.000	0.105	0.856
ID104720	104720	164	28.129	21.555	38.587	0	264	264	2	1	-10921639	108.810	114	60	147	2285	27.178	7.600	0.128	0.907
ID104717	104717	159	70.627	14.808	21.558	0	264	264	2	1	-10921639	161.571	154	107	255	3393	40.061	2.000	0.183	1.245
ID104716	104716	162	30.072	19.000	16.000	0	264	264	2	1	-10921639	77.667	73	40	120	1631	27.780	2.000	0.172	0.820
ID104719	104719	None	27.038	24.713	35.085	0	264	264	2	1	-10921639	106.857	114	53	140	2244	27.827	7.600	0.095	0.667
ID104718	104718	163	32.206	12.291	27.006	0	264	264	2	1	-10921639	116.095	120	60	161	2438	30.173	2.000	0.120	0.826
ID104733	104733	159	62.941	15.121	21.713	0	265	265	2	1	-10921639	154.190	147	87	248	3238	38.336	2.000	0.172	1.179
ID104732	104732	165	36.595	18.856	20.918	0	265	265	2	1	-10921639	139.190	140	100	174	2923	24.122	4.800	0.125	1.286
ID104735	104735	151	38.169	23.779	25.621	0	265	265	2	1	-10921639	139.905	140	80	181	2938	24.535	4.800	0.164	1.607
ID104734	104734	163	27.845	12.747	26.383	0	265	265	2	1	-10921639	121.571	127	67	154	2553	21.623	7.600	0.088	0.913
ID104729	104729	159	58.401	14.960	21.815	0	266	266	2	1	-10921639	138.190	140	80	214	2902	32.414	2.000	0.193	1.381
ID104728	104728	165	32.738	20.172	20.765	0	266	266	2	1	-10921639	114.000	114	60	161	2394	24.694	2.000	0.138	1.120
ID104731	104731	166	27.416	10.849	37.745	0	266	266	2	1	-10921639	68.714	73	26	107	1443	22.354	2.000	0.155	0.824
ID104730	104730	151	35.057	23.592	26.054	0	266	266	2	1	-10921639	132.714	134	73	174	2787	27.386	4.800	0.152	1.280
ID104737	104737	165	33.180	20.484	20.590	0	267	267	2	1	-10921639	102.143	114	60	140	2145	23.453	2.000	0.134	1.029
ID104736	104736	None	32.139	34.000	17.000	0	267	267	2	1	-10921639	50.667	40	33	87	1064	16.898	2.000	0.342	1.528
ID104739	104739	167	44.132	34.000	24.000	0	267	267	2	1	-10921639	71.619	73	37	120	1504	27.924	2.000	0.318	1.238
ID104738	104738	159	62.885	14.775	22.058	0	267	267	2	1	-10921639	140.095	140	87	214	2942	35.989	2.000	0.216	1.384
ID104741	104741	166	31.230	10.150	37.585	0	267	267	2	1	-10921639	68.762	73	26	107	1444	25.556	2.000	0.196	0.883
ID104740	104740	151	29.437	24.316	26.664	0	267	267	2	1	-10921639	124.857	127	80	147	2622	19.187	7.600	0.115	1.340
ID104753	104753	166	29.363	10.024	37.389	0	268	268	2	1	-10921639	76.238	80	40	114	1601	20.885	4.800	0.172	1.074
ID104752	104752	151	31.255	24.798	26.727	0	268	268	2	1	-10921639	102.667	107	53	134	2156	23.180	2.000	0.136	1.061
ID104754	104754	None	37.180	21.496	38.290	0	268	268	2	1	-10921639	113.905	114	73	147	2392	20.630	4.800	0.164	1.556
ID104749	104749	165	33.459	20.925	20.526	0	268	268	2	1	-10921639	94.714	93	46	134	1989	25.546	3.200	0.155	0.994
ID104751	104751	167	56.456	34.000	26.000	0	268	268	2	1	-10921639	91.238	93	43	140	1916	29.971	4.800	0.375	1.660
ID104750	104750	159	71.171	14.413	22.645	0	268	268	2	1	-10921639	157.714	154	87	241	3312	45.109	2.000	0.203	1.179
ID104748	104748	167	51.968	34.000	25.000	0	269	269	2	1	-10921639	80.048	73	43	127	1681	27.697	2.000	0.397	1.644
ID104747	104747	159	58.953	13.968	23.027	0	269	269	2	1	-10921639	157.333	154	93	214	3304	30.496	4.800	0.206	1.765
ID104746	104746	165	32.874	20.970	20.487	0	269	269	2	1	-10921639	79.333	80	33	127	1666	28.168	2.000	0.177	0.849
ID104745	104745	None	27.285	23.581	37.085	0	270	270	2	1	-10921639	104.381	107	60	134	2192	17.500	4.800	0.157	1.623
ID104744	104744	None	31.474	21.754	30.114	0	270	270	2	1	-10921639	129.524	134	93	161	2720	19.122	2.000	0.117	1.421
ID104743	104743	167	58.946	34.000	25.000	0	270	270	2	1	-10921639	84.810	87	37	147	1781	33.735	2.000	0.400	1.436
ID104742	104742	159	73.203	14.653	23.908	0	270	270	2	1	-10921639	190.333	194	107	255	3997	40.605	4.800	0.191	1.506
ID104755	104755	165	27.159	21.121	20.175	0	271	271	2	1	-10921639	75.238	80	33	120	1580	22.327	2.000	0.154	0.901
ID104757	104757	167	72.716	34.000	25.000	0	271	271	2	1	-10921639	92.667	87	37	167	1946	40.640	2.000	0.447	1.409
ID104756	104756	159	69.026	15.101	24.115	0	271	271	2	1	-10921639	182.667	181	100	255	3836	35.988	4.800	0.189	1.612
ID104758	104758	None	37.704	11.652	25.998	0	271	271	2	1	-10921639	150.048	147	93	208	3151	29.150	7.600	0.121	1.109
ID104773	104773	159	58.566	15.005	24.070	0	272	272	2	1	-10921639	185.524	194	114	234	3896	32.942	4.800	0.172	1.656
ID104772	104772	165	30.692	21.334	20.247	0	272	272	2	1	-10921639	76.476	80	46	120	1606	22.469	2.000	0.165	0.965
ID104775	104775	None	28.149	9.717	38.254	0	272	272	2	1	-10921639	70.857	67	40	100	1488	15.344	2.000	0.196	1.514
ID104774	104774	167	61.758	34.000	24.000	0	272	272	2	1	-10921639	77.333	73	37	154	1624	37.701	2.000	0.426	1.225
ID104768	104768	None	31.036	25.241	35.484	0	273	273	2	1	-10921639	104.333	107	60	134	2191	20.385	4.800	0.161	1.418
ID104765	104765	167	33.002	34.000	23.000	0	273	273	2	1	-10921639	46.381	40	24	107	974	23.243	2.000	0.315	0.956
ID104764	104764	165	35.665	21.408	20.703	0	273	273	2	1	-10921639	93.238	93	60	147	1958	24.429	2.000	0.150	0.993
ID104767	104767	159	49.506	15.069	24.106	0	273	273	2	1	-10921639	187.810	194	127	241	3944	26.018	4.800	0.167	2.069
ID104766	104766	None	43.774	8.820	24.134	0	273	273	2	1	-10921639	106.714	107	60	161	2241	34.699	2.000	0.177	0.923
ID104769	104769	165	38.184	21.736	20.310	0	274	274	2	1	-10921639	89.524	93	40	140	1880	31.945	2.000	0.188	0.885
ID104771	104771	168	28.528	21.241	38.724	0	274	274	2	1	-10921639	100.524	100	67	127	2111	21.475	4.800	0.149	1.213
ID104770	104770	159	62.395	13.463	26.258	0	274	274	2	1	-10921639	201.571	201	134	255	4233	32.942	4.800	0.158	1.665
ID104761	104761	None	28.338	7.250	24.251	0	275	275	2	1	-10921639	80.048	80	40	134	1681	30.748	2.000	0.160	0.719
ID104760	104760	204	52.780	14.830	23.145	0	275	275	2	1	-10921639	180.571	187	107	241	3792	36.480	2.000	0.129	1.134
ID104763	104763	168	30.278	21.980	38.835	0	275	275	2	1	-10921639	103.429	107	60	134	2172	21.309	7.600	0.146	1.237
ID104762	104762	159	69.165	12.282	26.368	0	275	275	2	1	-10921639	196.714	187	127	255	4131	44.810	2.000	0.163	1.230
ID104759	104759	165	49.542	20.935	20.372	0	275	275	2	1	-10921639	126.143	127	73	194	2649	33.230	4.800	0.202	1.276
ID104777	104777	204	31.474	14.455	23.482	0	276	276	2	1	-10921639	168.000	181	100	228	3528	38.398	6.084	0.087	0.703
ID104776	104776	165	59.295	19.890	19.933	0	276	276	2	1	-10921639	169.905	167	114	221	3568	29.029	4.800	0.198	1.934
ID104779	104779	169	27.727	25.472	34.361	0	276	276	2	1	-10921639	104.286	114	73	127	2190	18.480	4.800	0.136	1.349
ID104778	104778	159	71.734	12.599	26.581	0	276	276	2	1	-10921639	202.571	201	114	255	4254	44.931	2.000	0.177	1.357
ID104780	104780	168	31.231	21.387	38.350	0	276	276	2	1	-10921639	119.333	120	93	154	2506	15.803	4.800	0.134	1.781
ID104793	104793	169	32.683	24.987	33.390	0	277	277	2	1	-10921639	104.095	107	60	140	2186	24.956	2.000	0.149	1.083
ID104792	104792	159	75.079	12.347	26.261	0	277	277	2	1	-10921639	207.667	221	140	255	4361	42.388	4.800	0.195	1.598
ID104794	104794	168	41.612	21.655	38.002	0	277	277	2	1	-10921639	116.524	114	60	167	2447	27.692	2.000	0.161	1.170
ID104791	104791	165	50.638	19.367	20.329	0	277	277	2	1	-10921639	159.619	161	93	201	3352	30.087	4.800	0.192	1.711
ID104790	104790	None	34.953	25.030	17.734	0	277	277	2	1	-10921639	82.905	87	33	114	1741	21.137	4.800	0.216	1.392
ID104785	104785	168	38.211	21.763	38.686	0	278	278	2	1	-10921639	104.048	107	46	154	2185	30.556	2.000	0.174	1.011
ID104784	104784	169	32.912	25.064	33.422	0	278	278	2	1	-10921639	107.238	114	67	140	2252	24.236	4.800	0.140	1.088
ID104781	104781	None	31.716	18.018	18.169	0	278	278	2	1	-10921639	117.095	107	67	167	2459	31.955	4.800	0.129	0.838
ID104783	104783	159	78.163	11.494	25.790	0	278	278	2	1	-10921639	197.524	194	107	255	4148	54.339	4.800	0.208	1.250
ID104782	104782	165	55.131	20.925	20.817	0	278	278	2	1	-10921639	139.667	140	67	214	2933	40.192	2.000	0.165	0.986
ID104787	104787	159	74.025	11.450	25.664	0	279	279	2	1	-10921639	201.333	214	100	255	4228	53.346	4.800	0.194	1.227
ID104786	104786	165	64.788	20.872	20.876	0	279	279	2	1	-10921639	144.762	147	73	241	3040	44.156	2.000	0.195	1.071
ID104789	104789	168	42.042	21.864	38.562	0	279	279	2	1	-10921639	110.333	114	53	167	2317	32.250	4.800	0.187	1.078
ID104788	104788	169	28.531	25.038	33.547	0	279	279	2	1	-10921639	105.333	107	60	134	2212	22.198	4.800	0.140	1.164
ID104801	104801	170	61.340	14.921	23.430	0	280	280	2	1	-10921639	203.476	194	127	255	4273	40.782	2.000	0.140	1.226
ID104800	104800	165	93.133	20.766	20.840	0	280	280	2	1	-10921639	171.190	161	73	255	3595	54.358	2.000	0.280	1.378
ID104803	104803	168	63.117	21.851	38.503	0	280	280	2	1	-10921639	107.810	100	40	201	2264	48.712	2.000	0.250	0.886
ID104802	104802	159	33.770	9.058	25.123	0	280	280	2	1	-10921639	123.905	120	80	181	2602	30.697	4.800	0.143	1.007
ID104795	104795	165	91.380	20.711	21.053	0	281	281	2	1	-10921639	163.190	161	67	255	3427	53.793	2.000	0.291	1.366
ID104797	104797	170	57.916	15.136	25.676	0	281	281	2	1	-10921639	191.571	194	127	241	4023	33.992	6.309	0.160	1.553
ID104796	104796	None	31.151	6.137	26.205	0	281	281	2	1	-10921639	73.905	73	40	107	1552	22.764	2.000	0.200	1.082
ID104799	104799	168	51.164	21.665	38.789	0	281	281	2	1	-10921639	108.143	107	40	181	2271	38.401	2.000	0.200	0.937
ID104798	104798	171	53.469	11.866	26.659	0	281	281	2	1	-10921639	154.095	147	80	228	3236	43.484	2.000	0.143	0.888
ID104809	104809	None	38.771	14.315	19.834	0	282	282	2	1	-10921639	111.952	114	46	181	2351	39.514	2.000	0.144	0.715
ID104811	104811	170	60.952	15.272	25.683	0	282	282	2	1	-10921639	190.524	194	127	248	4001	33.289	6.296	0.178	1.731
ID104810	104810	165	79.486	20.385	21.177	0	282	282	2	1	-10921639	160.286	147	107	241	3366	40.966	2.000	0.242	1.526
ID104813	104813	168	54.709	21.632	38.721	0	282	282	2	1	-10921639	121.714	120	46	187	2556	42.016	2.000	0.209	1.001
ID104812	104812	171	75.457	11.913	26.577	0	282	282	2	1	-10921639	154.190	140	67	255	3238	54.632	2.000	0.211	0.982
ID104808	104808	168	57.796	21.753	38.035	0	283	283	2	1	-10921639	150.619	147	93	208	3163	34.410	4.800	0.204	1.481
ID104805	104805	170	51.761	15.546	24.876	0	283	283	2	1	-10921639	161.238	161	60	241	3386	48.838	2.000	0.106	0.633
ID104804	104804	165	67.420	20.707	20.934	0	283	283	2	1	-10921639	137.857	134	73	214	2895	42.100	2.000	0.239	1.264
ID104807	104807	None	29.918	30.292	33.757	0	283	283	2	1	-10921639	66.238	60	40	93	1391	16.456	2.000	0.221	1.455
ID104806	104806	171	85.292	11.901	26.836	0	283	283	2	1	-10921639	161.143	147	93	255	3384	49.224	2.000	0.220	1.179
ID104817	104817	171	88.613	11.860	26.879	0	284	284	2	1	-10921639	155.476	140	80	255	3265	50.611	2.000	0.244	1.204
ID104816	104816	170	39.897	15.910	23.698	0	284	284	2	1	-10921639	137.238	140	73	194	2882	36.483	2.000	0.096	0.657
ID104819	104819	168	54.491	21.579	37.412	0	284	284	2	1	-10921639	142.048	140	80	221	2983	39.296	7.600	0.161	1.004
ID104818	104818	None	32.139	21.716	28.239	0	284	284	2	1	-10921639	112.238	114	60	147	2357	25.355	2.000	0.129	1.009
ID104815	104815	165	61.049	21.012	21.184	0	284	284	2	1	-10921639	126.429	134	60	187	2655	36.842	4.800	0.248	1.363
ID104814	104814	172	29.254	15.855	9.813	0	284	284	2	1	-10921639	65.048	67	40	87	1366	15.210	7.600	0.256	1.745
ID104824	104824	168	77.140	21.338	36.993	0	285	285	2	1	-10921639	167.381	154	107	255	3515	45.771	2.000	0.217	1.304
ID104821	104821	165	48.555	20.861	20.986	0	285	285	2	1	-10921639	121.857	127	60	174	2559	33.558	4.800	0.197	1.198
ID104820	104820	172	31.504	15.321	9.918	0	285	285	2	1	-10921639	84.714	87	60	107	1779	13.543	4.800	0.238	2.403
ID104823	104823	171	98.985	11.699	26.820	0	285	285	2	1	-10921639	179.762	167	107	255	3775	50.786	2.000	0.278	1.541
ID104822	104822	170	31.422	15.968	22.817	0	285	285	2	1	-10921639	128.952	134	87	167	2708	22.527	2.000	0.105	1.086
ID104825	104825	173	35.896	18.746	6.440	0	286	286	2	1	-10921639	80.476	87	33	114	1690	26.309	4.800	0.239	1.179
ID104827	104827	165	57.183	20.654	20.761	0	286	286	2	1	-10921639	136.571	147	60	187	2868	38.618	4.800	0.212	1.239
ID104826	104826	None	33.198	0.000	21.000	0	286	286	2	1	-10921639	94.286	87	73	114	1980	13.406	4.800	0.228	2.609
ID104829	104829	168	63.093	21.528	38.684	0	286	286	2	1	-10921639	143.905	140	60	234	3022	55.467	2.000	0.185	0.809
ID104828	104828	171	94.013	11.464	26.740	0	286	286	2	1	-10921639	201.619	221	100	255	4234	54.137	4.800	0.278	1.619
ID104830	104830	None	29.962	18.433	43.294	0	286	286	2	1	-10921639	71.381	73	26	114	1499	26.097	2.000	0.157	0.743
ID104841	104841	174	36.520	18.920	18.513	0	287	287	2	1	-10921639	122.905	120	73	174	2581	22.590	7.600	0.146	1.387
ID104840	104840	173	35.678	19.944	5.214	0	287	287	2	1	-10921639	86.429	87	40	127	1815	26.589	4.800	0.215	1.151
ID104843	104843	171	92.664	11.369	26.358	0	287	287	2	1	-10921639	200.333	214	120	255	4207	53.366	4.800	0.269	1.591
ID104842	104842	165	33.518	20.547	21.316	0	287	287	2	1	-10921639	117.333	120	46	167	2464	36.038	7.600	0.124	0.719
ID104844	104844	168	81.219	21.195	39.053	0	287	287	2	1	-10921639	161.952	174	87	255	3401	49.404	2.000	0.224	1.201
ID104849	104849	171	89.626	12.000	27.000	0	288	288	2	1	-10921639	222.190	228	120	255	4666	41.092	4.800	0.263	2.253
ID104848	104848	165	30.417	19.402	23.103	0	288	288	2	1	-10921639	150.714	154	114	201	3165	22.452	7.600	0.062	0.786
ID104850	104850	168	84.136	21.299	39.264	0	288	288	2	1	-10921639	182.905	194	100	255	3841	50.265	7.600	0.222	1.321
ID104845	104845	173	45.750	18.909	4.778	0	288	288	2	1	-10921639	118.476	114	80	161	2488	21.869	4.800	0.207	1.856
ID104847	104847	174	36.966	18.793	18.489	0	288	288	2	1	-10921639	120.333	120	60	181	2527	33.571	4.800	0.141	0.885
ID104846	104846	None	29.065	8.984	9.314	0	288	288	2	1	-10921639	93.524	100	53	120	1964	19.151	7.600	0.158	1.332
ID104865	104865	168	84.053	21.395	39.096	0	289	289	2	1	-10921639	177.952	174	93	255	3737	50.320	7.600	0.227	1.307
ID104864	104864	None	41.934	18.220	36.410	0	289	289	2	1	-10921639	154.286	154	93	234	3240	36.456	2.000	0.092	0.716
ID104859	104859	None	35.800	23.609	3.977	0	289	289	2	1	-10921639	72.905	73	33	120	1531	27.256	2.000	0.218	0.956
ID104861	104861	165	42.921	20.837	20.614	0	289	289	2	1	-10921639	140.810	154	67	194	2957	35.392	4.800	0.133	0.933
ID104860	104860	173	35.768	17.677	4.839	0	289	289	2	1	-10921639	126.714	127	100	147	2661	15.570	4.800	0.171	2.371
ID104863	104863	171	81.287	11.247	26.646	0	289	289	2	1	-10921639	211.571	241	114	255	4443	49.496	4.800	0.224	1.566
ID104862	104862	175	30.820	15.639	22.885	0	289	289	2	1	-10921639	166.048	167	127	208	3487	19.853	2.000	0.077	1.189
ID104851	104851	173	33.764	17.945	5.058	0	290	290	2	1	-10921639	121.571	120	87	147	2553	14.804	4.800	0.160	2.271
ID104853	104853	None	29.728	18.091	18.363	0	290	290	2	1	-10921639	125.762	127	73	167	2641	31.904	4.800	0.109	0.777
ID104852	104852	176	32.598	4.294	9.189	0	290	290	2	1	-10921639	99.905	107	53	134	2098	22.255	4.800	0.167	1.287
ID104855	104855	175	30.975	15.804	22.868	0	290	290	2	1	-10921639	169.238	174	134	208	3554	21.911	7.600	0.076	1.095
ID104854	104854	165	34.435	20.995	20.801	0	290	290	2	1	-10921639	145.952	154	87	181	3065	26.724	7.600	0.112	1.104
ID104857	104857	168	78.696	21.154	39.092	0	290	290	2	1	-10921639	169.857	181	87	234	3567	45.666	4.800	0.254	1.505
ID104856	104856	171	83.204	11.009	26.196	0	290	290	2	1	-10921639	208.905	228	127	255	4387	48.425	4.800	0.225	1.587
ID104858	104858	191	31.604	0.000	42.000	0	290	290	2	1	-10921639	46.810	40	24	93	983	19.891	2.000	0.336	1.183
ID104833	104833	176	27.173	3.378	10.071	0	291	291	2	1	-10921639	100.476	107	67	127	2110	15.148	4.800	0.143	1.661
ID104832	104832	173	40.863	17.862	5.086	0	291	291	2	1	-10921639	129.571	134	87	154	2721	15.883	4.800	0.193	2.644
ID104835	104835	171	77.368	11.041	26.263	0	291	291	2	1	-10921639	209.000	221	134	255	4389	46.474	4.800	0.197	1.482
ID104834	104834	165	41.605	20.961	21.139	0	291	291	2	1	-10921639	139.429	147	73	194	2928	32.768	2.000	0.124	0.942
ID104837	104837	177	50.853	17.872	37.245	0	291	291	2	1	-10921639	150.238	140	100	234	3155	34.654	2.000	0.112	0.873
ID104836	104836	178	28.278	22.188	30.154	0	291	291	2	1	-10921639	139.762	140	107	161	2935	15.585	4.800	0.111	1.799
ID104839	104839	191	28.671	0.000	41.000	0	291	291	2	1	-10921639	51.333	46	26	80	1078	16.402	2.000	0.299	1.440
ID104838	104838	168	76.485	21.302	39.261	0	291	291	2	1	-10921639	165.714	167	87	241	3480	42.842	4.800	0.235	1.470
ID104831	104831	None	28.144	24.398	4.235	0	291	291	2	1	-10921639	65.190	67	33	93	1369	20.425	2.000	0.201	1.069
ID104883	104883	173	32.915	16.944	4.768	0	292	292	2	1	-10921639	103.667	107	73	127	2177	14.221	4.800	0.186	2.284
ID104882	104882	None	30.011	19.635	3.904	0	292	292	2	1	-10921639	92.810	100	60	120	1949	18.143	4.800	0.187	1.610
ID104885	104885	None	31.906	16.662	18.923	0	292	292	2	1	-10921639	152.952	161	107	194	3212	25.976	4.800	0.096	1.030
ID104884	104884	176	28.102	4.526	9.374	0	292	292	2	1	-10921639	106.429	107	80	127	2235	13.325	4.800	0.145	2.018
ID104887	104887	171	73.105	11.001	26.042	0	292	292	2	1	-10921639	214.143	221	127	255	4497	43.092	4.800	0.187	1.565
ID104886	104886	165	41.213	20.673	21.203	0	292	292	2	1	-10921639	147.190	147	80	208	3091	39.210	2.000	0.113	0.764
ID104889	104889	177	43.197	18.149	37.230	0	292	292	2	1	-10921639	154.095	147	107	234	3236	37.419	2.000	0.078	0.599
ID104888	104888	178	30.221	22.282	30.097	0	292	292	2	1	-10921639	134.714	134	93	174	2829	19.706	7.600	0.098	1.224
ID104890	104890	168	87.474	21.391	38.887	0	292	292	2	1	-10921639	196.762	194	107	255	4132	50.247	4.800	0.249	1.562
ID104881	104881	168	74.722	21.407	39.232	0	293	293	2	1	-10921639	201.667	208	127	255	4235	41.069	7.600	0.210	1.707
ID104880	104880	177	44.093	17.912	37.172	0	293	293	2	1	-10921639	155.524	154	107	248	3266	36.447	2.000	0.071	0.567
ID104875	104875	165	66.893	20.805	20.887	0	293	293	2	1	-10921639	174.000	167	93	248	3654	47.303	2.000	0.160	1.017
ID104874	104874	173	49.288	16.665	4.814	0	293	293	2	1	-10921639	100.810	100	67	140	2117	22.284	4.800	0.290	2.032
ID104877	104877	171	66.375	11.304	26.568	0	293	293	2	1	-10921639	204.571	228	100	255	4296	56.886	4.800	0.161	0.997
ID104876	104876	179	35.194	15.708	22.529	0	293	293	2	1	-10921639	215.143	214	187	248	4518	19.399	4.800	0.072	1.488
ID104879	104879	None	29.142	31.142	34.321	0	293	293	2	1	-10921639	74.238	80	33	107	1559	23.914	2.000	0.156	0.838
ID104878	104878	178	41.903	22.711	29.776	0	293	293	2	1	-10921639	143.762	154	87	208	3019	33.603	2.000	0.126	0.960
ID104899	104899	165	52.886	20.513	20.955	0	294	294	2	1	-10921639	168.667	167	93	241	3542	44.921	2.000	0.140	0.921
ID104898	104898	179	40.180	15.783	21.129	0	294	294	2	1	-10921639	189.905	187	127	255	3988	37.042	7.600	0.079	0.747
ID104901	104901	178	46.766	22.811	28.886	0	294	294	2	1	-10921639	145.476	147	73	194	3055	37.173	2.000	0.145	0.994
ID104900	104900	171	70.854	11.181	26.335	0	294	294	2	1	-10921639	208.905	234	134	255	4387	48.722	7.600	0.181	1.314
ID104903	104903	168	73.549	21.099	39.699	0	294	294	2	1	-10921639	184.667	194	73	255	3878	54.189	7.600	0.196	1.115
ID104902	104902	177	48.933	17.663	37.457	0	294	294	2	1	-10921639	174.667	174	127	255	3668	35.649	2.000	0.097	0.868
ID104904	104904	180	35.099	0.000	41.000	0	294	294	2	1	-10921639	66.714	60	43	114	1401	20.313	2.000	0.246	1.299
ID104867	104867	165	75.709	20.800	21.188	0	295	295	2	1	-10921639	187.714	194	93	255	3942	52.789	4.800	0.195	1.162
ID104866	104866	179	51.660	15.911	20.000	0	295	295	2	1	-10921639	171.810	174	114	248	3608	39.121	2.000	0.106	0.842
ID104869	104869	178	40.170	22.229	29.286	0	295	295	2	1	-10921639	165.000	167	107	201	3465	24.729	4.800	0.128	1.518
ID104868	104868	171	71.874	11.418	26.175	0	295	295	2	1	-10921639	207.048	241	114	255	4348	54.002	4.800	0.180	1.170
ID104871	104871	168	77.628	21.379	39.414	0	295	295	2	1	-10921639	220.476	221	147	255	4630	32.605	4.800	0.221	2.449
ID104870	104870	177	42.885	17.772	37.216	0	295	295	2	1	-10921639	174.667	174	107	248	3668	35.265	2.000	0.074	0.684
ID104873	104873	None	30.372	31.000	50.000	0	295	295	2	1	-10921639	87.619	87	53	107	1840	19.472	4.800	0.205	1.530
ID104872	104872	180	39.058	1.461	40.541	0	295	295	2	1	-10921639	88.476	87	46	134	1858	25.292	4.800	0.246	1.382
ID104897	104897	180	34.746	1.664	41.047	0	296	296	2	1	-10921639	75.095	80	40	127	1577	24.837	2.000	0.182	0.931
ID104896	104896	168	79.347	21.101	39.114	0	296	296	2	1	-10921639	226.286	234	127	255	4752	35.672	4.800	0.231	2.379
ID104891	104891	179	51.933	15.951	19.700	0	296	296	2	1	-10921639	170.810	181	107	234	3587	37.643	2.000	0.112	0.914
ID104893	104893	171	71.132	11.317	25.798	0	296	296	2	1	-10921639	206.762	234	93	255	4342	56.802	4.800	0.175	1.085
ID104892	104892	165	65.728	20.456	21.000	0	296	296	2	1	-10921639	202.381	201	140	255	4250	31.038	4.800	0.172	1.912
ID104895	104895	None	35.001	25.304	34.618	0	296	296	2	1	-10921639	150.238	147	107	187	3155	24.720	7.600	0.102	1.125
ID104894	104894	178	43.432	22.747	29.213	0	296	296	2	1	-10921639	157.714	154	87	228	3312	40.149	4.800	0.130	0.901
ID104921	104921	179	44.236	17.564	19.860	0	297	297	2	1	-10921639	185.762	187	93	234	3901	41.956	7.600	0.141	1.095
ID104923	104923	171	70.171	11.512	25.859	0	297	297	2	1	-10921639	232.333	255	167	255	4879	29.704	4.800	0.192	2.523
ID104922	104922	165	66.596	20.165	20.709	0	297	297	2	1	-10921639	196.286	194	120	241	4122	30.696	4.800	0.193	2.071
ID104925	104925	168	76.862	21.465	39.138	0	297	297	2	1	-10921639	226.952	248	140	255	4766	39.146	4.800	0.208	1.996
ID104924	104924	178	36.778	22.759	29.788	0	297	297	2	1	-10921639	155.857	154	100	208	3273	31.966	2.000	0.092	0.821
ID104927	104927	182	27.005	34.000	48.000	0	297	297	2	1	-10921639	73.238	80	40	100	1538	17.997	2.000	0.201	1.360
ID104926	104926	180	27.183	0.636	41.007	0	297	297	2	1	-10921639	67.429	67	40	100	1416	16.430	4.800	0.219	1.477
ID104905	104905	165	48.743	20.390	21.644	0	298	298	2	1	-10921639	181.095	181	134	228	3803	26.321	4.800	0.131	1.590
ID104907	104907	171	74.454	11.964	26.299	0	298	298	2	1	-10921639	228.571	255	127	255	4800	41.694	4.800	0.200	1.827
ID104906	104906	187	50.214	15.585	22.686	0	298	298	2	1	-10921639	210.190	208	154	255	4414	30.247	2.000	0.100	1.262
ID104909	104909	168	70.543	21.618	39.253	0	298	298	2	1	-10921639	226.333	255	140	255	4753	45.781	4.800	0.182	1.524
ID104908	104908	178	37.356	21.752	27.820	0	298	298	2	1	-10921639	169.571	181	107	214	3561	32.893	4.800	0.101	0.948
ID104911	104911	182	36.889	34.000	50.000	0	298	298	2	1	-10921639	71.286	75	50	107	1497	18.569	2.000	0.305	1.795
ID104910	104910	180	31.582	1.935	41.370	0	298	298	2	1	-10921639	82.143	80	46	127	1725	21.395	2.000	0.160	1.058
ID104913	104913	187	51.581	15.635	23.309	0	299	299	2	1	-10921639	204.476	201	120	255	4294	41.004	7.600	0.105	0.952
ID104912	104912	165	48.773	19.407	21.845	0	299	299	2	1	-10921639	182.619	187	107	248	3835	35.708	4.800	0.129	1.166
ID104915	104915	178	51.410	21.913	27.677	0	299	299	2	1	-10921639	171.095	167	93	241	3593	37.121	2.000	0.130	1.057
ID104914	104914	171	71.406	12.233	26.254	0	299	299	2	1	-10921639	217.286	234	120	255	4563	49.111	4.800	0.192	1.426
ID104917	104917	None	33.483	0.000	36.000	0	299	299	2	1	-10921639	82.762	87	53	107	1738	17.841	4.800	0.255	1.887
ID104916	104916	184	69.264	25.202	34.706	0	299	299	2	1	-10921639	205.143	201	134	255	4308	39.239	2.000	0.161	1.452
ID104919	104919	180	27.693	0.000	42.000	0	299	299	2	1	-10921639	88.381	93	67	134	1856	19.190	4.800	0.173	1.355
ID104918	104918	168	70.604	21.662	39.141	0	299	299	2	1	-10921639	229.905	255	161	255	4828	37.588	4.800	0.186	1.919
ID104920	104920	182	36.019	34.000	50.000	0	299	299	2	1	-10921639	73.952	73	37	114	1553	24.105	4.800	0.297	1.406
ID104935	104935	187	54.320	14.459	23.995	0	300	300	2	1	-10921639	233.429	255	147	255	4902	37.231	4.800	0.147	1.605
ID104937	104937	178	64.244	22.174	27.286	0	300	300	2	1	-10921639	181.762	187	107	255	3817	43.592	2.000	0.138	1.009
ID104936	104936	171	68.665	12.155	26.181	0	300	300	2	1	-10921639	225.095	255	114	255	4727	48.041	4.800	0.183	1.450
ID104939	104939	168	70.983	21.897	38.964	0	300	300	2	1	-10921639	219.619	255	134	255	4612	45.597	4.800	0.169	1.394
ID104938	104938	184	66.509	25.462	34.628	0	300	300	2	1	-10921639	214.762	214	147	255	4510	35.306	4.800	0.158	1.661
ID104941	104941	182	37.961	34.000	49.000	0	300	300	2	1	-10921639	78.810	80	50	120	1655	23.708	4.800	0.291	1.498
ID104940	104940	180	42.664	0.000	42.000	0	300	300	2	1	-10921639	80.095	75	37	127	1682	25.655	4.800	0.288	1.396
ID104929	104929	171	71.330	12.310	26.302	0	301	301	2	1	-10921639	219.333	255	120	255	4606	50.324	4.800	0.201	1.458
ID104928	104928	165	46.709	20.647	22.020	0	301	301	2	1	-10921639	150.381	161	80	194	3158	36.714	4.800	0.150	1.068
ID104931	104931	184	69.278	25.107	34.782	0	301	301	2	1	-10921639	216.286	221	127	255	4542	40.244	4.800	0.169	1.551
ID104930	104930	178	65.786	22.321	27.489	0	301	301	2	1	-10921639	184.619	174	93	255	3877	47.011	2.000	0.141	0.968
ID104933	104933	180	33.050	0.000	42.000	0	301	301	2	1	-10921639	67.571	67	43	107	1419	17.557	4.800	0.295	1.755
ID104932	104932	168	74.175	22.087	38.726	0	301	301	2	1	-10921639	204.857	221	120	255	4302	53.694	2.000	0.171	1.114
ID104934	104934	182	27.392	34.000	47.000	0	301	301	2	1	-10921639	48.905	46	24	80	1027	18.190	2.000	0.264	1.123
ID104945	104945	184	60.674	25.423	34.386	0	302	302	2	1	-10921639	209.667	208	147	255	4403	38.381	4.800	0.143	1.369
ID104944	104944	178	66.326	22.168	27.610	0	302	302	2	1	-10921639	200.952	201	127	255	4220	35.636	2.000	0.158	1.538
ID104946	104946	168	75.610	22.151	38.913	0	302	302	2	1	-10921639	212.952	248	127	255	4472	50.817	4.800	0.183	1.296
ID104943	104943	171	82.750	12.895	26.170	0	302	302	2	1	-10921639	223.095	248	147	255	4685	38.118	4.800	0.233	2.214
ID104942	104942	165	47.249	20.461	22.586	0	302	302	2	1	-10921639	167.286	174	107	208	3513	27.198	4.800	0.147	1.574
ID104952	104952	168	75.855	22.184	38.927	0	303	303	2	1	-10921639	203.476	234	127	255	4273	51.813	4.800	0.181	1.205
ID104947	104947	165	33.857	20.928	23.310	0	303	303	2	1	-10921639	141.333	147	80	208	2968	37.912	6.340	0.121	0.803
ID104949	104949	178	70.289	21.962	27.779	0	303	303	2	1	-10921639	216.952	228	120	255	4556	43.441	3.200	0.166	1.423
ID104948	104948	171	79.322	12.874	26.722	0	303	303	2	1	-10921639	221.524	234	154	255	4652	37.997	4.800	0.210	2.027
ID104951	104951	185	39.762	16.152	35.181	0	303	303	2	1	-10921639	160.952	161	114	208	3380	27.516	2.000	0.105	1.111
ID104950	104950	184	60.855	25.463	34.354	0	303	303	2	1	-10921639	218.857	228	154	255	4596	33.414	4.800	0.141	1.614
ID104953	104953	171	78.085	13.323	27.006	0	304	304	2	1	-10921639	213.095	234	100	255	4475	45.422	4.800	0.209	1.622
ID104955	104955	185	29.506	16.207	34.234	0	304	304	2	1	-10921639	154.571	154	127	181	3246	18.049	4.800	0.093	1.451
ID104954	104954	178	56.424	22.112	28.008	0	304	304	2	1	-10921639	209.476	214	134	255	4399	35.353	4.800	0.148	1.526
ID104957	104957	168	62.394	22.181	38.149	0	304	304	2	1	-10921639	189.238	201	107	255	3974	42.742	2.000	0.150	1.158
ID104956	104956	184	57.163	24.837	34.507	0	304	304	2	1	-10921639	199.952	201	120	255	4199	43.257	4.800	0.139	1.127
ID104969	104969	171	68.911	13.362	27.598	0	305	305	2	1	-10921639	199.381	201	120	255	4187	45.174	7.600	0.171	1.290
ID104968	104968	178	50.894	21.460	26.714	0	305	305	2	1	-10921639	198.571	208	154	234	4170	23.385	4.800	0.135	2.026
ID104971	104971	168	60.201	22.071	36.878	0	305	305	2	1	-10921639	203.667	208	127	255	4277	35.657	4.800	0.148	1.477
ID104970	104970	185	31.877	15.829	34.511	0	305	305	2	1	-10921639	148.381	147	107	194	3116	27.525	4.800	0.089	0.880
ID104967	104967	None	66.547	15.709	26.308	0	305	305	2	1	-10921639	201.714	201	87	255	4236	53.960	4.800	0.158	1.019
ID104963	104963	186	28.245	34.000	16.000	0	306	306	2	1	-10921639	57.048	60	31	93	1198	16.663	7.600	0.253	1.381
ID104965	104965	171	72.691	14.002	27.722	0	306	306	2	1	-10921639	219.857	214	140	255	4617	36.109	4.800	0.191	1.954
ID104964	104964	178	60.623	21.383	26.724	0	306	306	2	1	-10921639	212.714	208	161	255	4467	28.938	4.800	0.156	1.979
ID104966	104966	168	62.569	22.812	36.057	0	306	306	2	1	-10921639	218.476	221	140	255	4588	34.638	4.800	0.157	1.713
ID104961	104961	185	27.915	15.394	33.947	0	307	307	2	1	-10921639	151.952	147	100	208	3191	33.990	2.000	0.060	0.507
ID104960	104960	171	68.101	13.967	28.214	0	307	307	2	1	-10921639	214.048	221	127	255	4495	40.778	4.800	0.190	1.675
ID104962	104962	168	64.621	22.190	36.158	0	307	307	2	1	-10921639	208.190	214	140	255	4372	35.162	4.800	0.166	1.685
ID104959	104959	178	67.596	21.622	26.795	0	307	307	2	1	-10921639	211.619	228	114	255	4444	46.075	4.800	0.172	1.348
ID104958	104958	186	28.601	34.000	15.000	0	307	307	2	1	-10921639	62.571	60	37	93	1314	14.431	4.800	0.267	1.828
ID104977	104977	168	74.101	22.122	36.182	0	308	308	2	1	-10921639	211.476	214	154	255	4441	36.462	4.800	0.186	1.818
ID104976	104976	185	27.470	16.248	31.558	0	308	308	2	1	-10921639	186.476	194	134	234	3916	30.387	6.062	0.070	0.798
ID104973	104973	188	42.875	16.166	27.052	0	308	308	2	1	-10921639	188.381	194	107	248	3956	39.439	6.306	0.107	0.921
ID104972	104972	186	33.027	34.000	16.000	0	308	308	2	1	-10921639	70.571	67	43	114	1482	18.533	6.312	0.251	1.530
ID104975	104975	171	44.616	13.364	28.337	0	308	308	2	1	-10921639	171.762	167	107	234	3607	40.582	7.600	0.116	0.879
ID104974	104974	178	70.504	21.716	26.882	0	308	308	2	1	-10921639	201.190	208	100	255	4225	43.921	2.000	0.181	1.402
ID104979	104979	188	36.710	16.542	26.736	0	309	309	2	1	-10921639	184.810	187	114	234	3881	32.199	2.000	0.078	0.831
ID104978	104978	186	45.430	34.000	15.000	0	309	309	2	1	-10921639	86.905	93	43	134	1825	26.059	4.800	0.283	1.472
ID104981	104981	171	40.509	13.967	28.667	0	309	309	2	1	-10921639	186.857	194	127	228	3924	29.685	7.600	0.105	1.197
ID104980	104980	178	58.018	21.705	26.928	0	309	309	2	1	-10921639	190.619	194	127	255	4003	37.797	6.320	0.148	1.300
ID104982	104982	168	75.184	22.275	36.095	0	309	309	2	1	-10921639	198.048	201	120	255	4159	41.830	2.000	0.185	1.476
ID104985	104985	188	46.029	16.807	26.964	0	310	310	2	1	-10921639	185.619	194	120	255	3898	33.397	2.000	0.091	0.929
ID104984	104984	178	41.569	21.756	26.053	0	310	310	2	1	-10921639	172.429	181	100	234	3621	36.294	6.344	0.131	1.100
ID104987	104987	168	72.703	22.365	36.179	0	310	310	2	1	-10921639	196.048	187	134	255	4117	38.015	4.800	0.179	1.564
ID104986	104986	171	27.245	14.410	29.065	0	310	310	2	1	-10921639	171.571	174	107	208	3603	27.879	7.600	0.066	0.765
ID104983	104983	186	41.272	34.000	14.000	0	310	310	2	1	-10921639	98.952	93	75	127	2078	14.773	4.800	0.283	2.957
ID104992	104992	168	50.140	22.392	36.206	0	311	311	2	1	-10921639	184.619	194	134	228	3877	31.393	4.800	0.130	1.353
ID104989	104989	186	42.148	34.000	16.000	0	311	311	2	1	-10921639	84.905	80	43	134	1783	27.770	2.000	0.265	1.282
ID104988	104988	189	32.262	10.315	8.787	0	311	311	2	1	-10921639	57.190	53	26	93	1201	20.583	4.800	0.303	1.294
ID104991	104991	178	38.058	22.272	28.022	0	311	311	2	1	-10921639	187.714	187	140	228	3942	28.246	2.000	0.080	0.981
ID104990	104990	188	44.930	16.668	26.804	0	311	311	2	1	-10921639	209.524	214	147	255	4400	29.909	4.800	0.096	1.230
ID104993	104993	None	30.835	15.370	7.102	0	312	312	2	1	-10921639	64.238	73	33	87	1349	15.697	4.800	0.266	1.718
ID104995	104995	None	36.542	34.000	12.000	0	312	312	2	1	-10921639	67.000	67	40	100	1407	19.972	4.800	0.315	1.607
ID104994	104994	189	35.541	10.736	8.725	0	312	312	2	1	-10921639	67.238	73	33	100	1412	19.269	4.800	0.288	1.561
ID104997	104997	168	32.517	22.135	34.060	0	312	312	2	1	-10921639	177.619	174	147	214	3730	20.031	4.800	0.089	1.455
ID104996	104996	188	42.681	16.788	26.806	0	312	312	2	1	-10921639	183.857	187	127	241	3861	27.343	2.000	0.089	1.103
ID105001	105001	178	32.732	21.732	26.930	0	313	313	2	1	-10921639	165.048	167	100	201	3466	27.047	4.800	0.103	1.143
ID105000	105000	188	49.837	16.236	26.852	0	313	313	2	1	-10921639	192.286	187	161	241	4038	23.864	4.800	0.125	1.795
ID105002	105002	168	33.825	21.402	33.395	0	313	313	2	1	-10921639	169.524	167	134	214	3560	21.729	2.000	0.073	1.067
ID104999	104999	190	30.875	20.922	21.751	0	313	313	2	1	-10921639	109.429	114	46	147	2298	27.761	2.000	0.127	0.887
ID104998	104998	189	31.875	10.644	8.329	0	313	313	2	1	-10921639	73.619	73	53	93	1546	13.793	4.800	0.277	2.314
ID105009	105009	188	48.388	16.542	26.849	0	314	314	2	1	-10921639	188.048	187	134	248	3949	27.261	2.000	0.104	1.299
ID105008	105008	190	30.898	21.209	22.325	0	314	314	2	1	-10921639	106.714	120	46	147	2241	30.381	2.000	0.136	0.839
ID105011	105011	168	33.191	22.010	32.566	0	314	314	2	1	-10921639	165.762	161	127	208	3481	23.654	6.342	0.084	1.089
ID105010	105010	178	30.697	22.333	29.503	0	314	314	2	1	-10921639	175.190	174	134	194	3679	17.787	4.800	0.094	1.684
ID105007	105007	189	33.793	11.542	7.391	0	314	314	2	1	-10921639	75.571	80	40	100	1587	16.830	4.800	0.258	1.841
ID105017	105017	None	27.690	0.000	39.000	0	315	315	2	1	-10921639	80.571	80	60	107	1692	13.366	6.288	0.209	2.083
ID105016	105016	None	33.044	22.321	37.234	0	315	315	2	1	-10921639	118.667	120	80	161	2492	24.587	2.000	0.104	0.907
ID105013	105013	188	49.009	16.452	26.471	0	315	315	2	1	-10921639	175.619	174	120	234	3688	34.491	4.800	0.122	1.111
ID105012	105012	190	29.650	20.513	21.977	0	315	315	2	1	-10921639	103.381	114	40	147	2171	32.929	4.800	0.135	0.749
ID105015	105015	168	33.573	21.884	32.953	0	315	315	2	1	-10921639	156.381	147	114	208	3284	26.494	2.000	0.083	0.908
ID105014	105014	178	35.658	22.405	28.379	0	315	315	2	1	-10921639	168.714	167	120	208	3543	22.904	4.800	0.107	1.422
ID105003	105003	189	32.326	10.659	9.051	0	316	316	2	1	-10921639	77.476	80	53	100	1627	13.859	4.800	0.255	2.271
ID105005	105005	178	47.186	22.042	28.535	0	316	316	2	1	-10921639	155.952	154	100	214	3275	29.250	2.000	0.119	1.132
ID105004	105004	188	41.445	16.154	26.258	0	316	316	2	1	-10921639	157.429	167	100	194	3306	27.849	4.800	0.143	1.414
ID105006	105006	168	37.063	21.862	33.769	0	316	316	2	1	-10921639	139.714	140	107	194	2934	26.079	2.000	0.095	0.932
ID105019	105019	189	27.554	10.945	9.283	0	317	317	2	1	-10921639	84.667	87	67	93	1778	8.386	4.800	0.229	3.759
ID105018	105018	192	32.648	17.053	5.758	0	317	317	2	1	-10921639	59.000	60	33	93	1239	20.065	2.000	0.275	1.268
ID105021	105021	178	47.980	22.235	28.033	0	317	317	2	1	-10921639	149.048	147	93	208	3130	28.205	2.000	0.136	1.265
ID105020	105020	188	41.195	16.275	26.461	0	317	317	2	1	-10921639	145.286	147	87	208	3051	35.087	4.800	0.124	0.916
ID105023	105023	168	55.005	21.199	34.011	0	317	317	2	1	-10921639	160.476	161	107	221	3370	32.492	2.000	0.145	1.248
ID105022	105022	None	29.814	15.449	31.470	0	317	317	2	1	-10921639	154.095	154	120	187	3236	23.336	4.800	0.089	1.084
ID105025	105025	189	32.640	11.656	9.839	0	318	318	2	1	-10921639	81.524	80	53	114	1712	17.227	4.800	0.231	1.777
ID105024	105024	192	37.394	17.816	5.948	0	318	318	2	1	-10921639	62.333	60	33	107	1309	22.330	2.000	0.305	1.303
ID105027	105027	178	33.947	22.188	26.430	0	318	318	2	1	-10921639	133.429	140	87	174	2802	25.278	4.800	0.128	1.196
ID105026	105026	193	30.040	20.760	22.496	0	318	318	2	1	-10921639	92.286	93	33	134	1938	30.488	4.800	0.152	0.801
ID105029	105029	168	59.947	21.470	34.845	0	318	318	2	1	-10921639	178.476	181	114	234	3748	35.855	2.000	0.156	1.345
ID105028	105028	188	39.701	15.948	26.539	0	318	318	2	1	-10921639	162.333	167	127	201	3409	20.323	4.800	0.118	1.689
ID105040	105040	168	56.964	22.103	34.970	0	319	319	2	1	-10921639	180.048	174	120	214	3781	27.051	4.800	0.184	2.070
ID105037	105037	189	31.602	11.004	9.478	0	319	319	2	1	-10921639	72.095	67	53	100	1514	14.415	4.800	0.227	1.848
ID105036	105036	192	36.423	18.055	5.140	0	319	319	2	1	-10921639	61.714	60	26	93	1296	19.797	4.800	0.340	1.583
ID105039	105039	188	34.812	16.237	29.352	0	319	319	2	1	-10921639	174.000	174	140	208	3654	18.593	6.305	0.107	1.805
ID105038	105038	193	35.702	20.829	22.264	0	319	319	2	1	-10921639	93.429	100	40	140	1962	29.539	2.000	0.173	0.931
ID105033	105033	194	31.326	16.164	26.106	0	320	320	2	1	-10921639	148.143	147	114	208	3111	25.200	3.200	0.093	1.000
ID105032	105032	193	38.199	20.835	22.509	0	320	320	2	1	-10921639	118.667	120	60	154	2492	25.194	4.800	0.162	1.311
ID105035	105035	168	51.904	21.875	35.245	0	320	320	2	1	-10921639	181.667	181	140	214	3815	21.364	4.800	0.175	2.534
ID105034	105034	188	30.466	17.033	29.722	0	320	320	2	1	-10921639	164.429	161	140	201	3453	17.503	2.000	0.080	1.390
ID105031	105031	189	27.450	10.083	8.352	0	320	320	2	1	-10921639	72.952	73	46	93	1532	14.695	7.600	0.213	1.741
ID105030	105030	192	33.606	19.291	5.547	0	320	320	2	1	-10921639	57.000	53	26	93	1197	18.708	4.800	0.318	1.471
ID105061	105061	194	27.733	15.340	25.600	0	321	321	2	1	-10921639	156.429	161	114	194	3285	24.951	4.800	0.091	1.044
ID105060	105060	189	37.925	10.279	8.679	0	321	321	2	1	-10921639	81.000	80	40	120	1701	20.362	4.800	0.251	1.596
ID105063	105063	188	30.791	15.778	29.728	0	321	321	2	1	-10921639	178.143	181	161	201	3741	14.168	4.800	0.092	2.116
ID105062	105062	None	39.368	22.068	28.346	0	321	321	2	1	-10921639	155.190	161	93	194	3259	26.242	4.800	0.127	1.331
ID105065	105065	168	46.605	20.866	35.905	0	321	321	2	1	-10921639	169.857	181	114	208	3567	28.191	4.800	0.158	1.644
ID105064	105064	None	47.963	23.770	35.436	0	321	321	2	1	-10921639	150.619	147	93	208	3163	33.220	4.800	0.149	1.175
ID105066	105066	None	27.011	21.000	50.000	0	321	321	2	1	-10921639	34.000	40	12	73	714	17.367	2.000	0.437	1.190
ID105041	105041	189	31.773	11.034	9.643	0	322	322	2	1	-10921639	65.190	67	33	93	1369	19.237	4.800	0.263	1.413
ID105043	105043	194	32.516	15.077	26.140	0	322	322	2	1	-10921639	149.095	147	100	201	3131	28.194	4.800	0.110	1.050
ID105042	105042	193	29.824	20.505	22.849	0	322	322	2	1	-10921639	108.762	120	46	140	2284	29.703	7.600	0.135	0.869
ID105045	105045	168	44.672	22.254	36.023	0	322	322	2	1	-10921639	167.190	174	107	201	3511	27.127	6.272	0.143	1.539
ID105044	105044	195	29.689	29.017	35.130	0	322	322	2	1	-10921639	80.762	93	40	107	1696	21.642	4.800	0.186	1.173
ID105047	105047	193	27.432	21.588	23.469	0	323	323	2	1	-10921639	92.476	100	20	140	1942	37.230	2.000	0.122	0.541
ID105046	105046	189	37.928	11.000	9.923	0	323	323	2	1	-10921639	69.762	67	40	107	1465	20.656	2.000	0.276	1.463
ID105049	105049	196	28.035	22.392	29.106	0	323	323	2	1	-10921639	149.714	154	100	187	3144	20.816	4.800	0.090	1.187
ID105048	105048	194	44.021	16.952	27.028	0	323	323	2	1	-10921639	172.095	167	127	221	3614	24.006	4.800	0.116	1.487
ID105051	105051	168	62.319	21.631	36.080	0	323	323	2	1	-10921639	190.952	201	120	241	4010	32.584	4.800	0.185	1.827
ID105050	105050	195	58.127	30.248	34.656	0	323	323	2	1	-10921639	112.571	114	53	167	2364	31.109	4.800	0.283	1.595
ID105052	105052	None	31.670	20.000	50.000	0	323	323	2	1	-10921639	44.048	43	24	73	925	16.001	2.000	0.461	1.736
ID105057	105057	197	33.101	19.126	35.372	0	324	324	2	1	-10921639	152.619	154	114	187	3205	23.151	2.000	0.082	0.995
ID105056	105056	196	28.685	22.100	27.103	0	324	324	2	1	-10921639	138.857	147	73	174	2916	26.095	4.800	0.093	0.901
ID105059	105059	168	57.822	22.882	36.301	0	324	324	2	1	-10921639	159.524	167	100	208	3350	30.382	4.800	0.185	1.642
ID105058	105058	195	43.526	30.014	35.227	0	324	324	2	1	-10921639	101.857	107	67	134	2139	20.519	4.800	0.255	2.015
ID105053	105053	198	34.113	21.115	7.465	0	324	324	2	1	-10921639	48.381	46	20	93	1016	20.563	2.000	0.336	1.184
ID105055	105055	194	44.114	16.619	26.966	0	324	324	2	1	-10921639	173.952	174	147	228	3653	20.392	4.800	0.121	1.846
ID105054	105054	189	37.711	11.233	10.165	0	324	324	2	1	-10921639	65.286	67	26	93	1371	19.729	2.000	0.309	1.564
ID105067	105067	198	31.845	21.110	7.994	0	325	325	2	1	-10921639	50.000	46	20	80	1050	16.846	4.800	0.356	1.559
ID105069	105069	196	27.919	21.983	26.629	0	325	325	2	1	-10921639	136.667	140	80	161	2870	26.320	6.344	0.091	0.864
ID105068	105068	194	50.158	16.627	27.189	0	325	325	2	1	-10921639	178.476	181	134	228	3748	26.761	4.800	0.130	1.535
ID105071	105071	195	36.870	29.568	36.035	0	325	325	2	1	-10921639	94.333	93	53	134	1981	23.357	4.800	0.250	1.614
ID105070	105070	197	47.338	20.747	36.300	0	325	325	2	1	-10921639	159.286	154	120	201	3345	24.411	6.308	0.158	1.776
ID105073	105073	194	55.162	16.083	27.677	0	326	326	2	1	-10921639	185.238	181	147	241	3890	26.782	4.800	0.140	1.698
ID105072	105072	198	41.629	21.849	8.873	0	326	326	2	1	-10921639	57.000	53	20	100	1197	23.347	2.000	0.386	1.359
ID105075	105075	197	46.788	22.379	36.787	0	326	326	2	1	-10921639	139.524	140	67	181	2930	30.263	4.800	0.170	1.340
ID105074	105074	195	41.991	29.480	36.454	0	326	326	2	1	-10921639	103.667	100	80	134	2177	16.160	4.800	0.226	2.362
ID105077	105077	None	27.666	11.177	9.733	0	327	327	2	1	-10921639	56.381	60	26	87	1184	17.585	7.600	0.248	1.276
ID105076	105076	198	31.131	21.829	9.371	0	327	327	2	1	-10921639	47.143	46	20	80	990	18.645	7.600	0.355	1.326
ID105079	105079	None	28.616	20.746	23.007	0	327	327	2	1	-10921639	105.571	107	53	140	2217	26.432	4.800	0.144	1.006
ID105078	105078	199	33.459	34.000	21.000	0	327	327	2	1	-10921639	53.476	53	31	80	1123	15.829	4.800	0.385	1.878
ID105081	105081	194	44.723	16.528	27.121	0	327	327	2	1	-10921639	166.000	167	114	228	3486	27.882	2.000	0.109	1.167
ID105080	105080	None	27.694	22.593	26.088	0	327	327	2	1	-10921639	110.095	120	53	154	2312	31.722	7.600	0.112	0.697
ID105083	105083	197	34.908	23.407	36.424	0	327	327	2	1	-10921639	144.619	147	93	181	3037	23.739	4.800	0.146	1.556
ID105082	105082	None	42.609	21.188	36.277	0	327	327	2	1	-10921639	150.048	147	114	181	3151	20.405	4.800	0.143	1.842
ID105084	105084	195	33.565	29.562	36.711	0	327	327	2	1	-10921639	81.524	87	26	120	1712	25.810	4.800	0.236	1.208
ID105089	105089	195	33.974	29.755	36.507	0	328	328	2	1	-10921639	81.571	87	33	120	1713	22.626	4.800	0.258	1.479
ID105088	105088	197	42.094	23.500	36.528	0	328	328	2	1	-10921639	106.524	120	33	167	2237	41.147	2.000	0.149	0.672
ID105085	105085	None	29.532	12.841	5.870	0	328	328	2	1	-10921639	55.429	53	26	93	1164	18.832	2.000	0.226	1.087
ID105087	105087	194	42.238	16.130	27.313	0	328	328	2	1	-10921639	163.095	167	114	208	3425	27.523	6.114	0.128	1.341
ID105086	105086	199	37.303	34.000	21.000	0	328	328	2	1	-10921639	59.524	60	33	87	1250	17.806	4.800	0.398	1.903
ID105091	105091	194	36.152	15.978	26.996	0	329	329	2	1	-10921639	151.381	154	114	187	3179	19.602	4.800	0.128	1.756
ID105090	105090	199	37.759	34.000	22.000	0	329	329	2	1	-10921639	66.476	67	37	87	1396	17.963	4.800	0.365	1.978
ID105093	105093	195	34.108	30.670	35.975	0	329	329	2	1	-10921639	84.238	87	40	114	1769	19.331	4.800	0.245	1.716
ID105092	105092	200	32.071	22.147	26.534	0	329	329	2	1	-10921639	133.095	134	80	161	2795	22.989	2.000	0.107	1.117
ID105094	105094	197	36.257	22.949	36.682	0	329	329	2	1	-10921639	115.857	114	53	154	2433	29.950	4.800	0.153	1.029
ID105105	105105	195	43.496	30.509	36.267	0	330	330	2	1	-10921639	90.190	93	46	120	1894	24.001	4.800	0.298	1.725
ID105104	105104	197	33.750	22.937	36.458	0	330	330	2	1	-10921639	120.857	120	87	147	2538	18.714	4.800	0.146	1.644
ID105101	105101	201	30.948	10.203	8.723	0	330	330	2	1	-10921639	71.095	67	40	100	1493	14.950	7.600	0.252	1.916
ID105103	105103	194	38.294	15.586	27.286	0	330	330	2	1	-10921639	162.143	161	127	214	3405	22.112	6.276	0.116	1.525
ID105102	105102	200	36.136	22.186	26.017	0	330	330	2	1	-10921639	135.333	147	73	167	2842	28.026	4.800	0.132	1.128
ID105097	105097	194	36.239	16.369	27.176	0	331	331	2	1	-10921639	164.143	167	114	214	3447	28.510	6.308	0.102	1.070
ID105096	105096	None	27.757	33.349	22.310	0	331	331	2	1	-10921639	63.095	67	33	87	1325	17.076	4.800	0.274	1.588
ID105099	105099	197	42.615	23.042	36.335	0	331	331	2	1	-10921639	125.619	120	87	167	2638	22.133	4.800	0.181	1.738
ID105098	105098	200	39.246	21.820	26.460	0	331	331	2	1	-10921639	146.048	154	73	201	3067	34.168	4.800	0.142	1.064
ID105100	105100	195	39.161	30.403	36.670	0	331	331	2	1	-10921639	79.286	80	46	114	1665	20.684	4.800	0.280	1.676
ID105095	105095	201	28.241	9.379	8.848	0	331	331	2	1	-10921639	61.476	67	26	87	1291	18.007	7.600	0.257	1.397
ID105121	105121	195	31.880	30.252	36.862	0	332	332	2	1	-10921639	70.048	73	33	100	1471	17.045	4.800	0.264	1.719
ID105120	105120	200	53.990	21.799	26.616	0	332	332	2	1	-10921639	167.381	174	93	208	3515	34.188	4.800	0.174	1.455
ID105117	105117	None	33.224	12.955	6.760	0	332	332	2	1	-10921639	69.048	73	33	107	1450	21.306	4.800	0.252	1.305
ID105119	105119	194	39.112	16.445	26.603	0	332	332	2	1	-10921639	170.762	167	134	214	3586	22.803	6.268	0.112	1.513
ID105118	105118	201	31.348	11.000	9.000	0	332	332	2	1	-10921639	78.667	80	46	107	1652	16.289	7.600	0.239	1.861
ID105107	105107	200	47.479	21.857	26.476	0	333	333	2	1	-10921639	150.000	154	80	201	3150	38.080	2.000	0.142	0.979
ID105106	105106	201	39.305	10.354	9.797	0	333	333	2	1	-10921639	79.143	80	46	114	1662	17.732	4.800	0.305	2.086
ID105109	105109	None	28.919	14.496	29.313	0	333	333	2	1	-10921639	154.238	154	107	194	3239	27.754	7.600	0.081	0.830
ID105108	105108	194	43.150	17.145	26.658	0	333	333	2	1	-10921639	178.190	181	134	228	3742	26.206	2.000	0.095	1.178
ID105110	105110	195	31.241	29.762	37.357	0	333	333	2	1	-10921639	67.762	73	26	100	1423	22.075	4.800	0.245	1.207
ID105123	105123	202	27.447	4.920	21.378	0	334	334	2	1	-10921639	36.905	33	20	80	775	17.349	2.000	0.333	1.063
ID105122	105122	201	31.800	10.437	9.709	0	334	334	2	1	-10921639	70.048	73	46	93	1471	15.625	7.600	0.286	1.992
ID105125	105125	194	44.426	16.427	27.209	0	334	334	2	1	-10921639	170.810	174	134	221	3587	26.362	4.800	0.139	1.576
ID105124	105124	200	45.882	21.917	26.425	0	334	334	2	1	-10921639	150.333	154	87	194	3157	32.633	6.323	0.153	1.220
ID105113	105113	202	28.192	5.103	21.342	0	335	335	2	1	-10921639	38.190	33	13	80	802	18.608	2.000	0.301	0.951
ID105112	105112	201	32.912	10.575	9.687	0	335	335	2	1	-10921639	73.286	73	40	100	1539	15.828	7.600	0.268	1.960
ID105115	105115	194	52.894	16.564	26.720	0	335	335	2	1	-10921639	173.333	167	134	228	3640	26.443	4.800	0.142	1.627
ID105114	105114	200	44.488	21.698	25.724	0	335	335	2	1	-10921639	144.810	147	73	201	3041	37.152	2.000	0.127	0.876
ID105116	105116	203	36.389	22.729	29.741	0	335	335	2	1	-10921639	133.429	134	80	174	2802	28.633	2.000	0.119	0.993
ID105111	105111	None	27.786	13.017	7.144	0	335	335	2	1	-10921639	57.571	60	26	100	1209	20.181	7.600	0.220	1.031
ID105129	105129	194	41.380	16.356	26.939	0	336	336	2	1	-10921639	154.190	147	114	194	3238	24.496	4.800	0.145	1.596
ID105128	105128	200	38.535	21.782	26.186	0	336	336	2	1	-10921639	147.810	161	87	187	3104	30.520	4.800	0.124	1.069
ID105130	105130	203	43.527	22.970	29.548	0	336	336	2	1	-10921639	145.143	147	93	194	3048	29.282	2.000	0.138	1.201
ID105127	105127	202	28.032	5.232	21.492	0	336	336	2	1	-10921639	38.762	33	20	73	814	18.322	2.000	0.335	1.062
ID105126	105126	201	30.137	10.558	10.538	0	336	336	2	1	-10921639	69.429	73	46	87	1458	14.979	4.800	0.284	2.052
ID105137	105137	194	30.049	17.017	26.501	0	337	337	2	1	-10921639	157.381	154	134	194	3305	16.782	7.600	0.087	1.509
ID105136	105136	200	33.770	21.680	26.142	0	337	337	2	1	-10921639	140.429	147	73	181	2949	32.378	4.800	0.106	0.830
ID105138	105138	203	36.333	23.039	30.090	0	337	337	2	1	-10921639	144.667	147	93	181	3038	22.721	4.800	0.130	1.461
ID105135	105135	201	41.049	10.326	10.838	0	337	337	2	1	-10921639	80.524	87	46	107	1691	20.178	4.800	0.315	1.913
ID105145	105145	202	30.101	5.482	21.443	0	338	338	2	1	-10921639	42.476	40	20	80	892	19.062	2.000	0.367	1.197
ID105144	105144	201	36.206	9.776	10.343	0	338	338	2	1	-10921639	82.238	80	46	107	1727	15.668	4.800	0.280	2.294
ID105147	105147	200	42.129	22.234	26.653	0	338	338	2	1	-10921639	147.095	147	100	194	3089	25.593	2.000	0.126	1.283
ID105146	105146	194	30.475	16.587	26.760	0	338	338	2	1	-10921639	154.762	154	127	194	3250	20.596	4.800	0.084	1.167
ID105149	105149	203	33.125	23.248	29.945	0	338	338	2	1	-10921639	140.381	140	107	174	2948	19.536	4.800	0.121	1.556
ID105148	105148	None	34.574	15.285	28.906	0	338	338	2	1	-10921639	152.476	154	100	187	3202	22.973	4.800	0.107	1.288
ID105139	105139	201	33.996	9.762	10.898	0	339	339	2	1	-10921639	81.190	80	46	100	1705	14.770	4.800	0.271	2.343
ID105141	105141	None	28.038	21.092	23.438	0	339	339	2	1	-10921639	104.571	114	46	147	2196	29.676	2.000	0.129	0.805
ID105140	105140	202	28.756	5.602	21.571	0	339	339	2	1	-10921639	40.000	33	20	73	840	17.844	2.000	0.346	1.154
ID105143	105143	203	42.313	23.587	29.520	0	339	339	2	1	-10921639	130.000	134	60	181	2730	34.923	4.800	0.159	1.021
ID105142	105142	194	43.404	16.652	26.650	0	339	339	2	1	-10921639	167.571	167	134	221	3519	20.956	4.800	0.120	1.712
ID105131	105131	201	41.750	9.216	10.954	0	340	340	2	1	-10921639	89.667	93	53	114	1883	19.973	4.800	0.307	2.109
ID105133	105133	194	35.473	16.787	26.550	0	340	340	2	1	-10921639	154.762	154	127	194	3250	19.240	7.600	0.091	1.337
ID105132	105132	None	29.477	23.026	11.886	0	340	340	2	1	-10921639	46.429	46	26	73	975	14.624	4.800	0.393	1.793
ID105134	105134	203	41.966	23.825	29.547	0	340	340	2	1	-10921639	136.952	147	60	174	2876	32.350	4.800	0.157	1.147
