# Supplementary material for: Progressive enhancement of kinetic proofreading in T cell antigen discrimination from receptor activation to DAG generation
Source: eLife. 2022 Sep 20;11:e75263. doi: 10.7554/eLife.75263 (PMC9536835; doi:10.7554/eLife.75263)
Supplement: Figure 5—source data 1. — Each data table is the TrackMate ‘spot-statistics’ output of one cell over four cycles of blue-light illumination (frames 0–40, 100–140, 200–240, and 300–340, with 3 s interval between frames). We calculated the lifetime of TrackIDs that existed at the start of each period of blue-light illumination that did not last for the full period and fit the resulting lifetime distributions using custom Python scripts available at https://github.com/dbritain/KP-paper (copy archived at swh:1:rev:167fa456901903740f0f3ee6a3e5324bc45207ea, Britain, 2022). [file elife-75263-fig5-data1.zip › Fig5SourceData/LAT/lat1/cell24.csv]

Label	ID	TRACK_ID	QUALITY	POSITION_X	POSITION_Y	POSITION_Z	POSITION_T	FRAME	RADIUS	VISIBILITY	MANUAL_COLOR	MEAN_INTENSITY	MEDIAN_INTENSITY	MIN_INTENSITY	MAX_INTENSITY	TOTAL_INTENSITY	STANDARD_DEVIATION	ESTIMATED_DIAMETER	CONTRAST	SNR
ID108349	108349	0	62.584	16.962	24.818	0	0	0	2	1	-10921639	156.571	156	110	237	3288	32.742	4.800	0.187	1.505
ID108350	108350	None	31.566	20.839	25.134	0	0	0	2	1	-10921639	125.857	127	86	173	2643	27.520	2.000	0.067	0.572
ID108354	108354	0	69.234	16.964	25.689	0	1	1	2	1	-10921639	159.381	156	92	237	3347	40.669	2.000	0.187	1.235
ID108357	108357	0	77.218	17.073	25.808	0	2	2	2	1	-10921639	159.667	150	98	255	3353	43.581	2.000	0.205	1.247
ID108358	108358	1	34.499	22.081	39.009	0	2	2	2	1	-10921639	75.286	81	40	121	1581	20.744	4.800	0.206	1.242
ID108353	108353	1	27.199	21.934	38.675	0	3	3	2	1	-10921639	67.429	75	28	98	1416	20.208	2.000	0.173	0.984
ID108352	108352	0	60.619	17.240	25.912	0	3	3	2	1	-10921639	155.476	150	104	226	3265	34.476	2.000	0.175	1.341
ID108355	108355	0	52.821	17.951	26.026	0	4	4	2	1	-10921639	148.286	144	110	208	3114	26.171	4.800	0.174	1.681
ID108348	108348	0	40.486	17.335	26.494	0	5	5	2	1	-10921639	123.952	121	81	179	2603	29.277	7.600	0.124	0.936
ID108363	108363	0	43.237	17.046	26.432	0	6	6	2	1	-10921639	126.238	127	92	185	2651	26.273	2.000	0.141	1.187
ID108359	108359	0	42.893	16.731	25.953	0	7	7	2	1	-10921639	128.905	127	98	179	2707	25.312	2.000	0.131	1.181
ID108360	108360	0	57.006	16.306	26.091	0	8	8	2	1	-10921639	146.095	133	98	214	3068	30.204	2.000	0.178	1.464
ID108356	108356	0	40.274	16.442	26.125	0	9	9	2	1	-10921639	129.000	127	86	185	2709	24.910	4.800	0.146	1.316
ID108362	108362	0	46.214	16.625	26.186	0	10	10	2	1	-10921639	128.524	121	92	185	2699	23.485	4.800	0.167	1.567
ID108351	108351	0	44.288	16.546	26.146	0	11	11	2	1	-10921639	119.571	110	86	156	2511	22.313	3.200	0.196	1.755
ID108361	108361	0	35.038	16.942	25.905	0	12	12	2	1	-10921639	102.810	98	75	144	2159	17.102	4.800	0.154	1.604
ID108365	108365	2	29.072	22.548	38.916	0	14	14	2	1	-10921639	89.714	92	75	121	1884	13.806	4.800	0.154	1.734
ID108364	108364	2	28.252	21.933	39.546	0	15	15	2	1	-10921639	84.238	92	46	110	1769	18.471	4.800	0.178	1.381
ID108366	108366	None	29.739	21.837	39.325	0	19	19	2	1	-10921639	82.762	86	63	104	1738	14.418	2.000	0.176	1.717
ID108367	108367	None	27.158	22.211	37.518	0	30	30	2	1	-10921639	80.238	81	57	110	1685	16.059	4.800	0.188	1.583
ID108368	108368	None	29.433	22.223	22.223	0	63	63	2	1	-10921639	98.238	98	57	127	2063	19.606	6.259	0.147	1.287
ID108372	108372	None	28.083	21.000	22.000	0	65	65	2	1	-10921639	92.762	98	57	121	1948	16.733	4.800	0.153	1.472
ID108373	108373	3	27.386	21.678	22.736	0	68	68	2	1	-10921639	96.333	98	63	127	2023	19.053	7.600	0.145	1.278
ID108369	108369	3	32.204	20.612	21.841	0	69	69	2	1	-10921639	94.762	104	52	121	1990	17.980	4.800	0.184	1.641
ID108371	108371	4	28.920	21.917	37.954	0	69	69	2	1	-10921639	75.095	81	40	115	1577	17.663	4.800	0.181	1.304
ID108370	108370	5	28.627	2.826	34.844	0	69	69	2	1	-10921639	49.381	46	17	92	1037	21.257	2.000	0.242	0.904
ID108376	108376	4	27.781	22.110	37.759	0	70	70	2	1	-10921639	72.095	75	34	104	1514	18.428	2.000	0.187	1.235
ID108375	108375	5	37.189	4.454	35.351	0	70	70	2	1	-10921639	64.238	69	28	110	1349	23.473	2.000	0.278	1.191
ID108374	108374	None	34.424	0.000	31.000	0	70	70	2	1	-10921639	70.667	69	40	110	1484	20.028	4.800	0.291	1.591
ID108377	108377	6	32.751	16.729	25.841	0	71	71	2	1	-10921639	97.762	86	75	156	2053	21.272	2.000	0.108	0.893
ID108379	108379	4	29.814	22.372	37.713	0	71	71	2	1	-10921639	77.905	75	46	110	1636	18.102	4.800	0.201	1.440
ID108378	108378	5	27.942	5.215	35.317	0	71	71	2	1	-10921639	61.762	57	34	86	1297	16.025	7.600	0.250	1.540
ID108381	108381	6	57.762	16.804	25.900	0	72	72	2	1	-10921639	112.905	98	75	208	2371	35.313	2.000	0.180	0.974
ID108380	108380	7	27.020	19.930	21.012	0	72	72	2	1	-10921639	85.619	86	46	115	1798	19.335	2.000	0.144	1.118
ID108382	108382	4	32.315	23.646	37.445	0	72	72	2	1	-10921639	86.952	86	52	115	1826	17.206	4.800	0.199	1.678
ID108384	108384	6	66.571	16.731	26.032	0	73	73	2	1	-10921639	120.381	104	75	220	2528	41.009	2.000	0.208	1.009
ID108383	108383	7	29.120	20.615	21.232	0	73	73	2	1	-10921639	89.952	92	40	121	1889	23.122	4.800	0.158	1.064
ID108385	108385	7	32.985	23.177	22.231	0	74	74	2	1	-10921639	96.048	98	57	127	2017	21.217	4.800	0.170	1.317
ID108387	108387	None	39.590	0.000	33.000	0	74	74	2	1	-10921639	58.667	52	22	110	1232	23.921	2.000	0.352	1.277
ID108386	108386	6	72.720	16.314	26.109	0	74	74	2	1	-10921639	131.667	115	86	226	2765	40.828	2.000	0.265	1.351
ID108389	108389	8	32.327	22.098	37.446	0	75	75	2	1	-10921639	89.810	86	63	127	1886	16.750	4.800	0.169	1.547
ID108388	108388	6	61.858	16.671	25.837	0	75	75	2	1	-10921639	124.238	115	69	214	2609	37.362	2.000	0.201	1.112
ID108424	108424	8	31.267	22.303	37.312	0	76	76	2	1	-10921639	86.381	86	63	115	1814	15.926	2.000	0.163	1.522
ID108421	108421	7	31.602	23.775	22.422	0	76	76	2	1	-10921639	100.000	98	63	144	2100	22.479	4.800	0.142	1.107
ID108423	108423	9	29.332	25.619	29.854	0	76	76	2	1	-10921639	80.095	81	46	121	1682	20.032	2.000	0.160	1.103
ID108422	108422	6	62.108	16.699	25.949	0	76	76	2	1	-10921639	132.810	121	86	220	2789	35.821	2.000	0.191	1.189
ID108393	108393	8	39.972	22.939	36.774	0	77	77	2	1	-10921639	97.905	98	63	144	2056	23.199	2.000	0.190	1.350
ID108392	108392	9	27.686	25.756	29.216	0	77	77	2	1	-10921639	85.000	86	46	121	1785	19.922	2.000	0.130	0.982
ID108391	108391	6	63.108	16.782	25.898	0	77	77	2	1	-10921639	134.429	127	92	231	2823	37.619	2.000	0.179	1.086
ID108390	108390	7	36.489	23.378	21.756	0	77	77	2	1	-10921639	114.524	110	86	162	2405	21.616	7.600	0.124	1.168
ID108405	108405	8	50.168	22.486	36.769	0	78	78	2	1	-10921639	105.000	104	57	179	2205	31.172	2.000	0.225	1.239
ID108404	108404	6	57.920	16.743	26.028	0	78	78	2	1	-10921639	134.381	127	98	220	2822	34.064	2.000	0.172	1.160
ID108403	108403	7	57.609	23.435	21.925	0	78	78	2	1	-10921639	128.429	121	81	197	2697	31.248	2.000	0.213	1.444
ID108396	108396	8	52.835	22.699	36.893	0	79	79	2	1	-10921639	104.571	98	63	179	2196	32.431	2.000	0.220	1.162
ID108395	108395	6	56.271	16.431	25.923	0	79	79	2	1	-10921639	142.000	133	92	214	2982	32.502	2.000	0.185	1.366
ID108394	108394	7	49.799	23.659	21.754	0	79	79	2	1	-10921639	119.190	115	57	185	2503	31.800	2.000	0.190	1.199
ID108409	108409	None	30.341	0.000	41.000	0	80	80	2	1	-10921639	48.095	46	22	98	1010	23.893	2.000	0.308	0.947
ID108408	108408	8	73.215	22.753	36.869	0	80	80	2	1	-10921639	117.381	110	63	226	2465	42.297	2.000	0.280	1.213
ID108407	108407	6	51.712	16.216	25.720	0	80	80	2	1	-10921639	140.286	139	92	197	2946	27.659	4.800	0.181	1.555
ID108406	108406	7	57.957	23.483	21.996	0	80	80	2	1	-10921639	132.619	127	92	208	2785	32.059	2.000	0.192	1.333
ID108411	108411	6	58.104	16.292	25.609	0	81	81	2	1	-10921639	143.476	133	86	202	3013	32.837	4.800	0.210	1.515
ID108410	108410	7	66.167	23.700	22.133	0	81	81	2	1	-10921639	137.762	133	69	220	2893	41.163	2.000	0.218	1.197
ID108413	108413	8	56.713	22.390	36.740	0	81	81	2	1	-10921639	128.143	133	75	185	2691	31.852	4.800	0.235	1.531
ID108412	108412	10	29.386	26.273	29.912	0	81	81	2	1	-10921639	99.143	98	75	139	2082	16.255	4.800	0.153	1.617
ID108433	108433	8	49.163	22.266	36.684	0	82	82	2	1	-10921639	138.571	144	86	179	2910	26.802	4.800	0.207	1.772
ID108432	108432	11	34.991	0.000	34.000	0	82	82	2	1	-10921639	59.762	63	26	86	1255	19.460	2.000	0.339	1.554
ID108434	108434	12	32.276	33.000	44.000	0	82	82	2	1	-10921639	71.143	69	32	121	1494	29.574	7.600	0.231	0.902
ID108429	108429	7	55.928	23.856	21.732	0	82	82	2	1	-10921639	124.810	127	75	202	2621	33.604	2.000	0.183	1.149
ID108431	108431	10	27.628	24.176	30.229	0	82	82	2	1	-10921639	115.905	115	92	144	2434	15.362	4.800	0.116	1.566
ID108430	108430	6	55.778	15.891	25.612	0	82	82	2	1	-10921639	140.857	139	92	191	2958	29.294	4.800	0.201	1.610
ID108417	108417	10	37.301	23.670	30.395	0	83	83	2	1	-10921639	124.286	121	92	168	2610	20.276	2.000	0.138	1.489
ID108416	108416	None	31.311	29.111	27.856	0	83	83	2	1	-10921639	101.429	104	57	127	2130	18.803	4.800	0.172	1.586
ID108419	108419	8	51.856	21.980	36.846	0	83	83	2	1	-10921639	135.857	133	92	173	2853	22.299	4.800	0.230	2.278
ID108418	108418	11	32.963	0.000	32.000	0	83	83	2	1	-10921639	55.381	52	26	92	1163	19.379	2.000	0.308	1.345
ID108420	108420	12	32.216	33.000	44.000	0	83	83	2	1	-10921639	75.619	81	43	104	1588	20.788	6.125	0.249	1.452
ID108415	108415	6	50.214	15.849	25.755	0	83	83	2	1	-10921639	134.762	133	86	191	2830	27.000	4.800	0.180	1.521
ID108414	108414	7	57.312	23.869	21.451	0	83	83	2	1	-10921639	134.714	144	81	197	2829	34.713	2.000	0.215	1.371
ID108401	108401	11	35.829	0.000	31.000	0	84	84	2	1	-10921639	63.048	57	26	110	1324	23.703	2.000	0.317	1.279
ID108400	108400	10	53.836	24.761	30.269	0	84	84	2	1	-10921639	136.095	133	98	185	2858	26.497	4.800	0.197	1.689
ID108402	108402	8	55.929	22.232	37.479	0	84	84	2	1	-10921639	124.762	127	81	173	2620	28.455	4.800	0.244	1.718
ID108397	108397	None	32.420	20.244	20.845	0	84	84	2	1	-10921639	120.619	121	86	168	2533	22.382	2.000	0.108	1.053
ID108399	108399	6	46.458	16.071	25.981	0	84	84	2	1	-10921639	136.905	133	98	185	2875	22.645	4.800	0.169	1.745
ID108398	108398	7	39.759	23.873	21.677	0	84	84	2	1	-10921639	128.857	127	92	179	2706	24.683	2.000	0.131	1.213
ID108425	108425	7	41.969	23.239	21.378	0	85	85	2	1	-10921639	140.048	139	98	185	2941	24.842	4.800	0.156	1.524
ID108427	108427	10	61.055	25.037	30.674	0	85	85	2	1	-10921639	119.286	115	69	197	2505	35.508	2.000	0.227	1.243
ID108426	108426	6	37.071	15.633	26.308	0	85	85	2	1	-10921639	134.476	139	104	168	2824	20.632	4.800	0.143	1.628
ID108428	108428	8	50.557	22.098	37.900	0	85	85	2	1	-10921639	106.714	115	69	156	2241	30.175	4.800	0.251	1.418
ID108435	108435	7	52.718	22.604	21.688	0	86	86	2	1	-10921639	157.143	162	110	208	3300	30.514	4.800	0.169	1.492
ID108437	108437	13	29.083	16.712	27.870	0	86	86	2	1	-10921639	115.286	115	86	156	2421	23.171	7.600	0.106	0.950
ID108436	108436	6	37.105	14.346	25.354	0	86	86	2	1	-10921639	122.571	127	86	162	2574	24.198	4.800	0.149	1.314
ID108439	108439	8	40.038	23.784	36.917	0	86	86	2	1	-10921639	87.524	86	40	144	1838	24.134	4.800	0.226	1.336
ID108438	108438	10	40.835	24.740	30.354	0	86	86	2	1	-10921639	103.619	110	52	162	2176	30.326	2.000	0.175	1.019
ID108449	108449	13	34.095	16.830	28.554	0	87	87	2	1	-10921639	108.810	104	63	173	2285	30.761	2.000	0.094	0.609
ID108448	108448	6	30.497	15.532	25.983	0	87	87	2	1	-10921639	132.000	133	104	162	2772	19.708	6.280	0.118	1.415
ID108451	108451	8	41.985	24.742	37.714	0	87	87	2	1	-10921639	95.762	104	28	150	2011	29.254	7.600	0.217	1.165
ID108450	108450	10	28.007	26.097	30.710	0	87	87	2	1	-10921639	110.429	115	75	150	2319	18.430	4.800	0.140	1.474
ID108447	108447	7	51.376	22.764	21.418	0	87	87	2	1	-10921639	157.571	150	98	208	3309	30.336	4.800	0.171	1.520
ID108441	108441	14	30.883	20.169	21.198	0	88	88	2	1	-10921639	132.762	139	92	185	2788	27.610	2.000	0.074	0.659
ID108440	108440	7	44.294	23.775	20.059	0	88	88	2	1	-10921639	140.524	139	92	202	2951	31.237	4.800	0.143	1.123
ID108443	108443	13	31.707	16.695	28.093	0	88	88	2	1	-10921639	114.048	115	75	162	2395	26.018	7.600	0.091	0.730
ID108442	108442	6	30.987	14.286	25.853	0	88	88	2	1	-10921639	115.857	115	86	168	2433	23.042	7.600	0.108	0.978
ID108445	108445	8	33.679	26.284	38.859	0	88	88	2	1	-10921639	79.762	81	40	121	1675	21.166	2.000	0.183	1.167
ID108444	108444	10	32.101	24.629	30.880	0	88	88	2	1	-10921639	103.810	104	69	144	2180	22.494	2.000	0.128	1.045
ID108446	108446	15	31.724	21.288	39.913	0	88	88	2	1	-10921639	68.762	69	40	110	1444	20.739	2.000	0.206	1.134
ID108459	108459	14	31.502	19.719	20.690	0	89	89	2	1	-10921639	133.619	139	86	197	2806	27.514	2.000	0.074	0.673
ID108458	108458	7	51.455	23.651	19.980	0	89	89	2	1	-10921639	146.000	139	92	226	3066	37.844	2.000	0.141	0.956
ID108461	108461	None	28.826	33.000	28.000	0	89	89	2	1	-10921639	84.238	81	57	110	1769	15.830	4.800	0.197	1.755
ID108460	108460	6	39.419	13.521	25.687	0	89	89	2	1	-10921639	123.429	121	81	179	2592	27.707	7.600	0.134	1.055
ID108463	108463	15	27.410	21.185	40.341	0	89	89	2	1	-10921639	72.857	75	46	104	1530	16.387	4.800	0.176	1.334
ID108462	108462	10	47.417	24.730	30.708	0	89	89	2	1	-10921639	113.714	110	69	185	2388	32.769	2.000	0.167	0.991
ID108457	108457	15	40.396	21.106	40.845	0	90	90	2	1	-10921639	69.810	63	40	115	1466	22.836	2.000	0.256	1.244
ID108456	108456	10	45.928	24.697	30.686	0	90	90	2	1	-10921639	122.857	121	75	173	2580	29.229	2.000	0.172	1.235
ID108453	108453	14	39.798	19.522	20.779	0	90	90	2	1	-10921639	150.333	139	98	220	3157	34.373	6.386	0.095	0.756
ID108452	108452	7	62.256	23.661	19.989	0	90	90	2	1	-10921639	161.333	162	81	243	3388	48.838	4.800	0.180	1.006
ID108455	108455	13	28.840	16.232	27.482	0	90	90	2	1	-10921639	126.381	121	98	162	2654	16.470	4.800	0.121	1.663
ID108454	108454	6	33.261	13.460	25.692	0	90	90	2	1	-10921639	111.476	110	81	162	2341	24.174	2.000	0.134	1.093
ID108465	108465	14	48.639	19.724	21.023	0	91	91	2	1	-10921639	155.476	156	98	243	3265	37.873	2.000	0.106	0.786
ID108464	108464	7	68.321	23.603	19.914	0	91	91	2	1	-10921639	158.286	162	81	255	3324	51.826	2.000	0.184	0.949
ID108467	108467	13	33.891	16.719	27.917	0	91	91	2	1	-10921639	112.000	115	75	173	2352	25.880	2.000	0.091	0.723
ID108466	108466	6	34.477	13.181	25.946	0	91	91	2	1	-10921639	106.238	104	75	168	2231	24.904	2.000	0.120	0.916
ID108469	108469	15	43.986	20.455	40.586	0	91	91	2	1	-10921639	80.095	75	40	127	1682	23.558	4.800	0.304	1.585
ID108468	108468	10	71.246	25.093	30.923	0	91	91	2	1	-10921639	136.429	133	81	231	2865	39.832	2.000	0.225	1.257
ID108475	108475	14	35.308	19.670	20.670	0	92	92	2	1	-10921639	141.190	139	75	214	2965	34.754	7.600	0.072	0.544
ID108474	108474	7	70.295	23.620	19.314	0	92	92	2	1	-10921639	152.905	156	86	249	3211	52.739	2.000	0.182	0.893
ID108477	108477	13	32.379	16.580	27.725	0	92	92	2	1	-10921639	117.571	115	75	168	2469	26.880	2.000	0.095	0.758
ID108476	108476	6	43.954	12.949	25.848	0	92	92	2	1	-10921639	119.048	115	81	173	2500	26.267	2.000	0.151	1.187
ID108479	108479	15	43.201	20.686	40.392	0	92	92	2	1	-10921639	87.667	92	46	144	1841	28.186	2.000	0.235	1.186
ID108478	108478	10	69.472	25.065	30.882	0	92	92	2	1	-10921639	134.381	133	86	231	2822	37.156	2.000	0.231	1.357
ID108481	108481	13	28.265	17.205	28.034	0	93	93	2	1	-10921639	110.048	110	69	162	2311	22.065	2.000	0.083	0.766
ID108480	108480	7	74.143	23.402	19.906	0	93	93	2	1	-10921639	185.429	185	121	255	3894	39.553	6.302	0.209	1.624
ID108483	108483	15	43.274	20.203	40.610	0	93	93	2	1	-10921639	105.762	104	69	150	2221	23.837	2.000	0.190	1.415
ID108482	108482	10	80.520	25.080	30.905	0	93	93	2	1	-10921639	139.952	127	81	249	2939	44.619	2.000	0.257	1.282
ID108489	108489	7	70.114	23.310	19.998	0	94	94	2	1	-10921639	183.095	185	139	237	3845	33.882	4.800	0.206	1.843
ID108491	108491	10	77.152	24.822	30.971	0	94	94	2	1	-10921639	145.571	139	92	255	3057	43.891	2.000	0.237	1.270
ID108490	108490	13	38.052	17.059	27.902	0	94	94	2	1	-10921639	125.048	127	92	173	2626	25.584	2.000	0.112	0.985
ID108492	108492	15	64.009	19.926	40.682	0	94	94	2	1	-10921639	121.429	115	75	197	2550	35.667	2.000	0.237	1.306
ID108473	108473	15	57.318	19.751	40.431	0	95	95	2	1	-10921639	133.190	139	98	197	2797	29.605	4.800	0.226	1.659
ID108472	108472	10	73.409	24.645	30.772	0	95	95	2	1	-10921639	144.667	144	86	249	3038	43.388	2.000	0.223	1.216
ID108471	108471	13	54.703	16.789	27.753	0	95	95	2	1	-10921639	131.048	127	81	220	2752	37.848	2.000	0.152	0.914
ID108470	108470	7	70.643	23.346	19.421	0	95	95	2	1	-10921639	165.381	162	98	255	3473	46.601	2.000	0.188	1.124
ID108496	108496	15	74.470	19.290	40.181	0	96	96	2	1	-10921639	136.905	139	81	226	2875	40.641	2.000	0.267	1.419
ID108493	108493	7	66.164	22.921	19.324	0	96	96	2	1	-10921639	154.667	162	92	237	3248	42.174	2.000	0.183	1.137
ID108495	108495	10	74.189	24.536	30.719	0	96	96	2	1	-10921639	149.762	144	92	255	3145	46.041	2.000	0.219	1.169
ID108494	108494	13	64.024	16.879	27.868	0	96	96	2	1	-10921639	138.619	139	81	231	2911	41.798	2.000	0.180	1.012
ID108488	108488	15	77.850	19.056	40.720	0	97	97	2	1	-10921639	148.524	150	98	237	3119	41.822	2.000	0.246	1.401
ID108485	108485	13	73.866	17.184	28.212	0	97	97	2	1	-10921639	149.714	133	98	249	3144	40.636	2.000	0.216	1.310
ID108484	108484	7	59.542	23.002	19.473	0	97	97	2	1	-10921639	147.905	139	86	237	3106	42.667	2.000	0.158	0.946
ID108487	108487	10	80.468	24.425	30.688	0	97	97	2	1	-10921639	156.000	156	86	255	3276	52.780	2.000	0.241	1.147
ID108486	108486	None	27.663	28.844	28.239	0	97	97	2	1	-10921639	89.143	92	46	133	1872	26.569	2.000	0.106	0.644
ID108505	108505	10	86.117	24.202	30.767	0	98	98	2	1	-10921639	161.524	150	86	255	3392	51.513	2.000	0.237	1.200
ID108504	108504	13	57.876	17.125	27.908	0	98	98	2	1	-10921639	141.381	133	104	197	2969	31.969	2.000	0.175	1.320
ID108506	108506	15	75.465	18.968	40.768	0	98	98	2	1	-10921639	148.286	144	86	226	3114	40.019	2.000	0.242	1.443
ID108503	108503	7	63.827	23.100	19.202	0	98	98	2	1	-10921639	150.429	150	92	243	3159	42.154	2.000	0.170	1.038
ID108515	108515	16	37.912	19.828	20.885	0	99	99	2	1	-10921639	145.714	150	110	214	3060	27.728	7.600	0.083	0.803
ID108514	108514	7	70.969	23.129	19.154	0	99	99	2	1	-10921639	151.857	144	92	255	3189	44.361	2.000	0.178	1.033
ID108517	108517	17	28.429	28.545	28.096	0	99	99	2	1	-10921639	103.571	104	63	150	2175	25.561	4.800	0.131	0.940
ID108516	108516	13	64.033	17.016	28.282	0	99	99	2	1	-10921639	152.429	139	110	231	3201	35.771	2.000	0.183	1.317
ID108519	108519	18	32.171	9.227	37.926	0	99	99	2	1	-10921639	81.333	86	52	104	1708	14.551	4.800	0.226	2.060
ID108518	108518	10	70.199	24.171	30.818	0	99	99	2	1	-10921639	154.000	144	104	231	3234	41.293	2.000	0.196	1.224
ID108520	108520	15	78.103	18.774	40.713	0	99	99	2	1	-10921639	151.095	144	92	237	3173	41.903	2.000	0.248	1.435
ID108513	108513	15	82.700	18.785	40.787	0	100	100	2	1	-10921639	158.476	144	104	255	3328	45.062	2.000	0.238	1.353
ID108512	108512	18	27.805	8.982	37.391	0	100	100	2	1	-10921639	84.619	86	57	110	1777	14.783	4.800	0.184	1.779
ID108507	108507	7	61.832	22.641	19.761	0	100	100	2	1	-10921639	165.286	156	104	255	3471	40.162	6.332	0.170	1.196
ID108509	108509	13	58.960	16.893	28.316	0	100	100	2	1	-10921639	148.000	133	115	226	3108	32.246	2.000	0.173	1.352
ID108508	108508	16	61.558	20.202	20.677	0	100	100	2	1	-10921639	164.000	150	98	255	3444	42.403	2.000	0.139	0.944
ID108511	108511	10	60.673	24.316	30.887	0	100	100	2	1	-10921639	152.095	144	98	237	3194	36.841	2.000	0.164	1.162
ID108510	108510	17	27.525	29.086	28.162	0	100	100	2	1	-10921639	98.429	104	57	144	2067	24.714	2.000	0.104	0.753
ID108497	108497	7	77.196	22.680	20.135	0	101	101	2	1	-10921639	186.095	185	115	255	3908	49.567	2.000	0.179	1.138
ID108499	108499	13	48.335	16.823	28.588	0	101	101	2	1	-10921639	135.000	133	92	220	2835	34.453	2.000	0.130	0.903
ID108498	108498	16	60.073	20.414	20.835	0	101	101	2	1	-10921639	185.095	185	115	255	3887	44.155	2.000	0.141	1.034
ID108501	108501	18	33.671	9.184	37.171	0	101	101	2	1	-10921639	92.714	98	57	121	1947	18.000	4.800	0.203	1.738
ID108500	108500	10	64.007	24.251	30.897	0	101	101	2	1	-10921639	144.952	139	92	220	3044	36.120	2.000	0.198	1.328
ID108502	108502	15	78.250	18.510	40.795	0	101	101	2	1	-10921639	159.095	150	104	255	3341	45.807	2.000	0.220	1.251
ID108544	108544	15	71.489	18.373	40.843	0	102	102	2	1	-10921639	159.048	144	110	255	3340	40.301	2.000	0.200	1.318
ID108541	108541	13	33.328	16.604	28.515	0	102	102	2	1	-10921639	126.238	127	81	185	2651	28.834	2.000	0.086	0.692
ID108540	108540	7	67.895	22.523	20.298	0	102	102	2	1	-10921639	177.905	185	104	255	3736	45.494	2.000	0.168	1.123
ID108543	108543	10	42.713	24.152	30.930	0	102	102	2	1	-10921639	138.381	127	104	191	2906	23.806	2.000	0.129	1.325
ID108542	108542	17	30.882	28.490	28.572	0	102	102	2	1	-10921639	107.667	104	69	156	2261	25.529	2.000	0.093	0.716
ID108521	108521	7	78.092	22.306	20.861	0	103	103	2	1	-10921639	193.571	179	139	255	4065	37.783	4.800	0.205	1.742
ID108523	108523	17	31.436	28.271	28.774	0	103	103	2	1	-10921639	101.333	104	57	156	2128	24.577	2.000	0.095	0.717
ID108522	108522	13	28.554	16.788	28.606	0	103	103	2	1	-10921639	128.667	133	92	173	2702	24.094	2.000	0.075	0.741
ID108525	108525	None	27.149	8.217	36.713	0	103	103	2	1	-10921639	70.952	75	46	104	1490	18.691	4.800	0.185	1.183
ID108524	108524	10	43.584	24.173	31.069	0	103	103	2	1	-10921639	137.238	133	104	185	2882	24.075	2.000	0.134	1.343
ID108527	108527	20	29.196	30.000	44.000	0	103	103	2	1	-10921639	75.905	76	46	104	1594	16.208	4.800	0.226	1.726
ID108526	108526	15	48.412	18.420	40.962	0	103	103	2	1	-10921639	140.857	139	92	197	2958	30.198	4.800	0.164	1.312
ID108533	108533	10	39.616	24.077	30.814	0	104	104	2	1	-10921639	127.857	121	98	179	2685	22.130	2.000	0.118	1.218
ID108532	108532	7	66.362	21.733	20.857	0	104	104	2	1	-10921639	185.619	179	133	249	3898	37.118	4.800	0.185	1.564
ID108535	108535	20	29.415	30.000	44.000	0	104	104	2	1	-10921639	64.905	63	49	104	1363	14.117	4.800	0.247	1.823
ID108534	108534	15	44.244	17.933	40.963	0	104	104	2	1	-10921639	127.810	121	92	185	2684	23.340	4.800	0.157	1.487
ID108529	108529	10	30.071	23.860	30.448	0	105	105	2	1	-10921639	116.524	115	81	162	2447	22.454	2.000	0.086	0.825
ID108528	108528	7	58.081	21.804	20.874	0	105	105	2	1	-10921639	165.571	173	121	220	3477	29.676	2.000	0.164	1.575
ID108531	108531	15	45.993	18.531	40.936	0	105	105	2	1	-10921639	135.810	139	92	185	2852	24.433	4.800	0.168	1.600
ID108530	108530	19	30.485	7.894	36.032	0	105	105	2	1	-10921639	70.857	69	34	110	1488	18.637	2.000	0.202	1.280
ID108537	108537	None	34.886	27.890	28.995	0	106	106	2	1	-10921639	101.429	104	63	144	2130	24.931	2.000	0.138	0.988
ID108536	108536	7	71.263	21.734	21.173	0	106	106	2	1	-10921639	171.238	168	104	243	3596	39.779	4.800	0.201	1.444
ID108538	108538	19	29.574	7.747	35.694	0	106	106	2	1	-10921639	64.952	63	34	104	1364	18.975	2.000	0.192	1.102
ID108545	108545	7	52.916	20.855	22.057	0	107	107	2	1	-10921639	158.857	150	127	197	3336	21.712	4.800	0.187	2.310
ID108547	108547	None	38.538	18.926	40.724	0	107	107	2	1	-10921639	119.762	121	86	156	2515	20.499	4.800	0.152	1.544
ID108546	108546	10	28.198	24.102	30.311	0	107	107	2	1	-10921639	114.619	110	81	162	2407	19.658	7.600	0.087	0.937
ID108549	108549	10	28.374	23.851	31.216	0	108	108	2	1	-10921639	118.476	115	86	144	2488	16.857	7.600	0.117	1.473
ID108548	108548	7	48.751	21.065	22.057	0	108	108	2	1	-10921639	150.571	150	115	185	3162	18.433	4.800	0.188	2.590
ID108551	108551	None	32.085	27.242	28.811	0	109	109	2	1	-10921639	102.762	104	75	139	2158	19.585	2.000	0.130	1.210
ID108550	108550	7	55.515	20.920	21.799	0	109	109	2	1	-10921639	153.524	150	115	197	3224	24.217	4.800	0.190	2.027
ID108557	108557	None	27.006	7.603	34.717	0	110	110	2	1	-10921639	61.000	63	34	98	1281	17.352	2.000	0.200	1.171
ID108556	108556	7	37.720	20.470	21.637	0	110	110	2	1	-10921639	133.048	133	104	173	2794	19.182	4.800	0.130	1.596
ID108539	108539	7	45.574	20.974	22.557	0	111	111	2	1	-10921639	139.333	144	98	173	2926	23.823	4.800	0.162	1.634
ID108552	108552	7	42.714	20.957	22.836	0	112	112	2	1	-10921639	139.143	133	104	173	2922	21.928	4.800	0.149	1.647
ID108553	108553	7	57.791	21.245	23.321	0	113	113	2	1	-10921639	145.571	139	81	202	3057	30.260	4.800	0.207	1.649
ID108558	108558	7	38.111	21.371	22.833	0	114	114	2	1	-10921639	136.714	139	104	162	2871	15.288	4.800	0.152	2.358
ID108561	108561	None	29.274	27.927	39.893	0	115	115	2	1	-10921639	101.571	98	75	127	2133	15.108	7.600	0.158	1.833
ID108560	108560	None	29.198	12.145	28.983	0	115	115	2	1	-10921639	84.952	92	57	110	1784	19.237	4.800	0.185	1.377
ID108559	108559	7	33.155	21.041	23.362	0	115	115	2	1	-10921639	133.048	133	104	162	2794	17.215	4.800	0.128	1.750
ID108555	108555	7	30.692	21.862	23.167	0	116	116	2	1	-10921639	121.762	121	86	150	2557	17.799	4.800	0.140	1.676
ID108554	108554	None	28.660	20.125	21.915	0	116	116	2	1	-10921639	117.905	115	81	150	2476	19.591	4.800	0.116	1.251
ID108562	108562	7	34.579	21.296	23.275	0	117	117	2	1	-10921639	125.857	127	86	156	2643	17.992	4.800	0.145	1.775
ID108563	108563	7	40.161	20.742	22.031	0	118	118	2	1	-10921639	123.667	121	81	156	2597	20.560	4.800	0.182	1.850
ID108569	108569	None	28.265	26.276	39.797	0	119	119	2	1	-10921639	108.286	110	69	139	2274	17.211	7.600	0.126	1.406
ID108568	108568	44	27.817	23.755	30.338	0	119	119	2	1	-10921639	111.762	110	86	156	2347	20.139	2.000	0.083	0.851
ID108567	108567	7	34.207	20.834	22.348	0	119	119	2	1	-10921639	109.667	110	63	144	2303	24.078	2.000	0.149	1.179
ID108565	108565	7	45.707	20.946	22.752	0	120	120	2	1	-10921639	132.048	139	98	179	2773	22.433	4.800	0.162	1.641
ID108566	108566	44	29.216	23.881	30.320	0	120	120	2	1	-10921639	114.286	110	92	150	2400	17.027	2.000	0.102	1.238
ID108564	108564	7	33.605	20.641	22.460	0	121	121	2	1	-10921639	110.762	110	63	156	2326	24.462	2.000	0.143	1.131
ID108571	108571	7	28.333	20.884	22.796	0	122	122	2	1	-10921639	111.524	115	75	139	2342	17.781	4.800	0.113	1.275
ID108572	108572	7	39.042	20.865	22.547	0	123	123	2	1	-10921639	116.476	115	86	168	2446	20.512	4.800	0.151	1.486
ID108570	108570	7	57.126	21.016	23.251	0	124	124	2	1	-10921639	131.429	127	75	191	2760	32.160	2.000	0.199	1.359
ID108573	108573	7	56.064	21.001	22.872	0	125	125	2	1	-10921639	128.333	121	81	197	2695	32.201	2.000	0.183	1.232
ID108574	108574	21	27.413	23.777	30.825	0	125	125	2	1	-10921639	107.714	104	81	150	2262	19.900	2.000	0.077	0.772
ID108577	108577	7	60.015	21.129	22.830	0	126	126	2	1	-10921639	128.952	121	81	208	2708	30.933	2.000	0.211	1.454
ID108578	108578	21	34.445	23.920	30.088	0	126	126	2	1	-10921639	112.381	110	81	162	2360	21.278	2.000	0.116	1.094
ID108580	108580	21	33.362	23.825	30.221	0	127	127	2	1	-10921639	115.905	110	92	156	2434	18.684	2.000	0.128	1.407
ID108579	108579	7	56.593	21.142	22.867	0	127	127	2	1	-10921639	122.286	115	86	191	2568	29.227	2.000	0.210	1.452
ID108581	108581	7	52.070	21.123	22.917	0	128	128	2	1	-10921639	131.571	121	92	179	2763	25.934	7.600	0.186	1.593
ID108582	108582	21	36.578	23.319	30.449	0	128	128	2	1	-10921639	110.762	104	81	168	2326	26.140	2.000	0.112	0.854
ID108576	108576	21	38.932	23.248	30.588	0	129	129	2	1	-10921639	101.571	98	63	168	2133	27.757	2.000	0.151	0.961
ID108575	108575	7	66.794	21.183	22.934	0	129	129	2	1	-10921639	143.571	133	98	226	3015	33.958	7.600	0.221	1.530
ID108585	108585	7	79.303	21.093	22.977	0	130	130	2	1	-10921639	148.238	133	92	249	3113	43.288	2.000	0.237	1.311
ID108586	108586	21	39.608	23.258	30.791	0	130	130	2	1	-10921639	106.571	98	75	162	2238	24.580	2.000	0.142	1.081
ID108584	108584	21	41.120	23.136	30.761	0	131	131	2	1	-10921639	107.095	98	81	168	2249	25.151	2.000	0.152	1.125
ID108583	108583	7	87.414	21.140	23.040	0	131	131	2	1	-10921639	158.381	144	104	255	3326	47.203	2.000	0.245	1.321
ID108592	108592	21	28.645	23.132	30.329	0	132	132	2	1	-10921639	95.667	86	63	150	2009	21.008	2.000	0.086	0.723
ID108591	108591	7	91.094	21.364	23.170	0	132	132	2	1	-10921639	165.143	150	98	255	3468	50.645	2.000	0.255	1.326
ID108588	108588	21	37.175	23.092	30.406	0	133	133	2	1	-10921639	100.238	92	69	173	2105	27.120	2.000	0.109	0.729
ID108587	108587	7	94.381	21.261	23.135	0	133	133	2	1	-10921639	179.190	156	110	255	3763	47.788	2.000	0.263	1.562
ID108604	108604	21	34.756	23.289	30.578	0	134	134	2	1	-10921639	106.381	104	63	168	2234	25.309	2.000	0.124	0.926
ID108603	108603	7	97.584	21.287	23.017	0	134	134	2	1	-10921639	181.143	156	104	255	3804	51.618	2.000	0.265	1.470
ID108596	108596	21	37.430	23.449	30.724	0	135	135	2	1	-10921639	110.952	104	75	162	2330	26.394	2.000	0.136	1.006
ID108595	108595	7	84.429	21.249	23.215	0	135	135	2	1	-10921639	175.810	162	121	255	3692	43.733	2.000	0.234	1.525
ID108589	108589	7	80.064	20.981	23.251	0	136	136	2	1	-10921639	172.476	173	98	255	3622	47.622	2.000	0.204	1.229
ID108590	108590	21	45.093	23.285	30.512	0	136	136	2	1	-10921639	118.143	115	81	185	2481	31.685	2.000	0.160	1.029
ID108597	108597	7	55.511	20.784	22.982	0	137	137	2	1	-10921639	154.333	150	115	220	3241	28.909	2.000	0.160	1.471
ID108598	108598	21	45.775	23.313	30.621	0	137	137	2	1	-10921639	124.238	121	81	191	2609	28.462	2.000	0.168	1.253
ID108593	108593	7	49.638	20.399	22.708	0	138	138	2	1	-10921639	152.476	144	110	202	3202	26.854	7.600	0.148	1.463
ID108594	108594	21	34.514	24.063	30.642	0	138	138	2	1	-10921639	119.286	121	75	156	2505	22.497	4.800	0.149	1.378
ID108601	108601	7	52.004	20.400	23.133	0	139	139	2	1	-10921639	144.143	144	110	197	3027	29.280	2.000	0.158	1.343
ID108602	108602	21	34.515	23.501	30.476	0	139	139	2	1	-10921639	122.571	121	92	156	2574	17.623	4.800	0.144	1.751
ID108605	108605	7	40.434	20.430	23.780	0	140	140	2	1	-10921639	139.238	139	104	173	2924	20.481	4.800	0.150	1.777
ID108606	108606	21	46.570	23.896	30.775	0	140	140	2	1	-10921639	121.286	121	75	173	2547	27.428	2.000	0.175	1.318
ID108600	108600	21	39.260	23.147	30.151	0	141	141	2	1	-10921639	118.476	115	75	179	2488	24.082	2.000	0.134	1.160
ID108599	108599	7	30.622	20.337	24.171	0	141	141	2	1	-10921639	131.667	127	92	168	2765	18.680	7.600	0.103	1.322
ID108609	108609	21	30.679	23.537	30.375	0	142	142	2	1	-10921639	115.429	115	86	156	2424	17.674	6.336	0.132	1.525
ID108608	108608	None	29.137	16.845	26.305	0	142	142	2	1	-10921639	123.762	127	104	156	2599	16.334	2.000	0.094	1.302
ID108607	108607	7	40.263	20.895	23.803	0	142	142	2	1	-10921639	130.048	127	92	179	2731	24.124	7.600	0.130	1.238
ID108612	108612	21	47.701	23.646	30.686	0	143	143	2	1	-10921639	120.333	115	75	185	2527	31.076	4.800	0.175	1.152
ID108611	108611	7	32.788	21.116	24.147	0	143	143	2	1	-10921639	127.667	133	86	162	2681	18.051	7.600	0.118	1.489
ID108610	108610	None	30.643	18.779	20.655	0	143	143	2	1	-10921639	112.667	110	69	144	2366	19.775	7.600	0.126	1.274
ID108613	108613	7	32.876	22.343	23.644	0	144	144	2	1	-10921639	119.619	121	98	150	2512	16.166	4.800	0.128	1.681
ID108614	108614	21	42.019	23.196	30.176	0	144	144	2	1	-10921639	123.714	115	92	168	2598	22.639	2.000	0.145	1.381
ID108617	108617	None	28.741	16.021	27.008	0	145	145	2	1	-10921639	114.905	115	86	139	2413	15.116	4.800	0.130	1.744
ID108616	108616	7	33.435	22.713	23.678	0	145	145	2	1	-10921639	115.762	115	63	156	2431	22.735	2.000	0.127	1.149
ID108618	108618	21	30.981	23.415	29.766	0	145	145	2	1	-10921639	124.524	121	92	156	2615	17.426	4.800	0.122	1.551
ID108615	108615	None	29.649	18.344	19.310	0	145	145	2	1	-10921639	86.048	86	40	121	1807	25.676	4.800	0.161	0.929
ID108620	108620	7	37.708	22.816	23.993	0	146	146	2	1	-10921639	127.857	127	86	156	2685	21.249	4.800	0.164	1.695
ID108628	108628	None	29.823	12.250	25.958	0	147	147	2	1	-10921639	82.857	86	40	121	1740	23.048	2.000	0.164	1.012
ID108627	108627	7	30.447	23.142	24.131	0	147	147	2	1	-10921639	120.095	121	75	156	2522	21.052	7.600	0.125	1.266
ID108626	108626	22	27.333	18.271	19.439	0	147	147	2	1	-10921639	83.333	86	40	127	1750	25.092	2.000	0.143	0.831
ID108619	108619	22	34.114	18.450	20.417	0	148	148	2	1	-10921639	102.095	104	69	139	2144	20.763	4.800	0.193	1.593
ID108621	108621	22	35.703	18.386	19.348	0	150	150	2	1	-10921639	80.000	81	34	115	1680	25.209	4.800	0.220	1.145
ID108623	108623	23	29.604	12.709	26.204	0	151	151	2	1	-10921639	82.333	81	40	121	1729	24.660	2.000	0.171	0.974
ID108622	108622	22	28.240	18.836	18.759	0	151	151	2	1	-10921639	75.095	75	46	104	1577	13.978	4.800	0.199	1.780
ID108625	108625	None	27.414	20.668	39.760	0	152	152	2	1	-10921639	89.429	92	57	115	1878	16.342	2.000	0.141	1.353
ID108624	108624	23	35.068	12.999	26.259	0	152	152	2	1	-10921639	86.095	86	40	139	1808	26.376	4.800	0.184	1.014
ID108633	108633	None	27.772	16.363	28.454	0	154	154	2	1	-10921639	97.952	92	69	133	2057	17.001	7.600	0.124	1.269
ID108632	108632	23	35.498	12.788	25.735	0	154	154	2	1	-10921639	90.000	86	57	127	1890	20.683	2.000	0.184	1.350
ID108629	108629	None	27.665	19.100	21.949	0	155	155	2	1	-10921639	94.619	92	57	115	1987	16.966	4.800	0.149	1.449
ID108631	108631	24	34.618	7.171	35.986	0	155	155	2	1	-10921639	47.143	52	23	98	990	21.270	2.000	0.329	1.098
ID108630	108630	23	31.242	12.602	25.601	0	155	155	2	1	-10921639	91.571	86	57	121	1923	19.956	4.800	0.184	1.426
ID108635	108635	23	39.514	12.409	25.609	0	156	156	2	1	-10921639	86.905	86	34	139	1825	30.612	2.000	0.224	1.040
ID108634	108634	25	27.214	23.613	24.330	0	156	156	2	1	-10921639	83.619	86	40	127	1756	25.516	2.000	0.126	0.734
ID108637	108637	None	29.799	20.001	39.793	0	156	156	2	1	-10921639	88.476	86	52	110	1858	16.798	3.200	0.186	1.652
ID108636	108636	24	31.890	7.020	35.792	0	156	156	2	1	-10921639	52.667	46	28	104	1106	19.678	2.000	0.268	1.133
ID108640	108640	24	37.169	6.949	36.048	0	157	157	2	1	-10921639	48.762	34	23	115	1024	22.676	2.000	0.299	0.990
ID108639	108639	23	44.114	12.982	26.842	0	157	157	2	1	-10921639	107.048	110	57	156	2248	25.928	7.600	0.197	1.360
ID108638	108638	25	30.743	23.601	23.416	0	157	157	2	1	-10921639	86.952	92	34	121	1826	26.624	2.000	0.161	0.905
ID108648	108648	None	32.922	18.370	39.285	0	158	158	2	1	-10921639	87.190	86	52	115	1831	20.841	4.800	0.201	1.402
ID108645	108645	25	35.970	23.253	23.140	0	158	158	2	1	-10921639	106.857	110	69	150	2244	20.972	2.000	0.148	1.314
ID108647	108647	24	32.471	7.334	35.524	0	158	158	2	1	-10921639	65.190	63	34	110	1369	21.309	4.800	0.243	1.198
ID108646	108646	23	42.928	11.887	25.929	0	158	158	2	1	-10921639	98.048	98	57	139	2059	23.239	4.800	0.230	1.578
ID108641	108641	26	27.591	19.181	22.485	0	159	159	2	1	-10921639	118.905	121	69	156	2497	21.874	4.800	0.106	1.044
ID108643	108643	None	30.940	14.912	27.864	0	159	159	2	1	-10921639	110.095	110	81	150	2312	16.453	4.800	0.127	1.506
ID108642	108642	25	29.835	23.427	22.046	0	159	159	2	1	-10921639	112.952	121	81	144	2372	19.719	7.600	0.111	1.144
ID108644	108644	26	46.553	20.359	23.056	0	160	160	2	1	-10921639	138.857	144	92	185	2916	26.800	4.800	0.156	1.400
ID108649	108649	None	27.330	23.985	21.857	0	161	161	2	1	-10921639	103.238	110	46	139	2168	25.272	2.000	0.092	0.690
ID108651	108651	None	27.493	23.327	26.852	0	161	161	2	1	-10921639	115.952	110	92	150	2435	17.993	7.600	0.091	1.076
ID108650	108650	26	39.447	19.759	22.775	0	161	161	2	1	-10921639	123.952	121	75	185	2603	24.537	2.000	0.117	1.062
ID108665	108665	None	29.752	8.088	35.965	0	162	162	2	1	-10921639	57.667	57	23	86	1211	19.507	2.000	0.242	1.153
ID108664	108664	26	52.235	19.367	21.973	0	162	162	2	1	-10921639	123.667	121	81	191	2597	29.791	4.800	0.203	1.400
ID108663	108663	27	30.732	25.170	34.781	0	163	163	2	1	-10921639	89.476	86	57	133	1879	19.564	2.000	0.123	1.000
ID108662	108662	26	51.709	18.940	21.965	0	163	163	2	1	-10921639	140.619	139	98	197	2953	25.059	4.800	0.187	1.771
ID108669	108669	27	37.152	24.406	35.290	0	164	164	2	1	-10921639	107.905	104	75	156	2266	23.121	2.000	0.147	1.198
ID108668	108668	26	55.869	18.879	22.016	0	164	164	2	1	-10921639	136.905	127	92	202	2875	28.550	7.600	0.191	1.535
ID108656	108656	28	32.666	19.899	39.356	0	165	165	2	1	-10921639	97.762	98	63	127	2053	18.700	2.000	0.160	1.439
ID108653	108653	29	30.167	12.767	27.332	0	165	165	2	1	-10921639	95.619	104	63	121	2008	16.129	4.800	0.180	1.811
ID108652	108652	26	69.691	19.153	21.926	0	165	165	2	1	-10921639	146.143	144	86	208	3069	35.092	2.000	0.233	1.573
ID108655	108655	None	29.963	8.524	36.112	0	165	165	2	1	-10921639	67.429	63	46	98	1416	15.613	2.000	0.214	1.521
ID108654	108654	30	31.533	24.135	30.130	0	165	165	2	1	-10921639	111.857	110	81	144	2349	17.024	2.000	0.127	1.482
ID108657	108657	26	57.785	18.420	21.331	0	166	166	2	1	-10921639	142.714	144	86	197	2997	36.216	4.800	0.211	1.373
ID108659	108659	29	29.989	12.418	28.279	0	166	166	2	1	-10921639	77.952	81	34	110	1637	24.383	2.000	0.181	0.979
ID108658	108658	None	30.573	25.652	22.903	0	166	166	2	1	-10921639	86.143	92	40	127	1809	26.695	2.000	0.149	0.836
ID108661	108661	28	41.734	20.111	39.059	0	166	166	2	1	-10921639	108.000	110	69	144	2268	20.157	4.800	0.205	1.822
ID108660	108660	30	27.994	24.573	30.379	0	166	166	2	1	-10921639	104.905	104	69	139	2203	17.375	4.800	0.132	1.403
ID108667	108667	28	44.615	19.936	39.051	0	167	167	2	1	-10921639	104.905	98	69	162	2203	23.786	4.800	0.203	1.486
ID108666	108666	26	52.802	18.529	21.019	0	167	167	2	1	-10921639	145.000	139	98	191	3045	27.716	4.800	0.185	1.632
ID108673	108673	None	30.957	25.361	31.220	0	168	168	2	1	-10921639	102.619	98	75	144	2155	18.112	2.000	0.122	1.228
ID108672	108672	None	27.744	17.707	29.386	0	168	168	2	1	-10921639	112.143	110	86	139	2355	15.850	2.000	0.117	1.484
ID108674	108674	28	34.994	19.667	39.456	0	168	168	2	1	-10921639	94.429	98	57	127	1983	21.250	7.600	0.171	1.295
ID108671	108671	31	38.037	22.788	19.679	0	168	168	2	1	-10921639	113.238	110	57	156	2378	28.476	2.000	0.134	0.942
ID108670	108670	26	48.358	18.154	20.465	0	168	168	2	1	-10921639	129.476	133	57	191	2719	37.308	2.000	0.165	0.986
ID108675	108675	31	34.952	23.453	19.459	0	169	169	2	1	-10921639	107.000	104	57	144	2247	26.721	7.600	0.150	1.047
ID108677	108677	28	34.626	19.821	40.108	0	169	169	2	1	-10921639	94.095	92	52	144	1976	24.325	7.600	0.155	1.038
ID108676	108676	26	44.350	17.699	19.651	0	169	169	2	1	-10921639	124.714	115	92	185	2619	25.624	2.000	0.150	1.271
ID108678	108678	None	28.513	11.000	44.000	0	169	169	2	1	-10921639	61.524	57	28	86	1292	14.383	4.800	0.331	2.127
ID108689	108689	None	31.943	24.150	35.047	0	170	170	2	1	-10921639	96.714	98	75	144	2031	20.977	2.000	0.113	0.935
ID108688	108688	32	41.385	25.921	31.075	0	170	170	2	1	-10921639	103.857	98	63	150	2181	25.496	2.000	0.177	1.227
ID108690	108690	28	34.179	19.990	40.396	0	170	170	2	1	-10921639	87.476	81	57	127	1837	21.514	7.600	0.163	1.138
ID108685	108685	26	54.322	18.104	19.932	0	170	170	2	1	-10921639	133.143	127	92	197	2796	28.203	2.000	0.184	1.468
ID108687	108687	33	32.963	14.118	28.135	0	170	170	2	1	-10921639	124.238	127	92	144	2609	15.185	4.800	0.159	2.246
ID108686	108686	31	28.953	24.250	19.790	0	170	170	2	1	-10921639	111.905	110	81	139	2350	18.617	4.800	0.130	1.386
ID108681	108681	33	30.491	12.546	27.929	0	171	171	2	1	-10921639	108.143	110	86	139	2271	12.978	4.800	0.181	2.552
ID108680	108680	31	31.401	24.966	19.811	0	171	171	2	1	-10921639	106.857	104	69	133	2244	18.257	4.800	0.143	1.469
ID108683	108683	28	39.041	20.592	40.851	0	171	171	2	1	-10921639	77.095	75	34	133	1619	27.298	2.000	0.204	0.957
ID108682	108682	32	34.569	25.417	31.311	0	171	171	2	1	-10921639	95.524	92	63	139	2006	22.655	2.000	0.149	1.091
ID108684	108684	None	30.016	9.000	44.000	0	171	171	2	1	-10921639	52.286	49	37	81	1098	13.897	2.000	0.323	1.838
ID108679	108679	26	62.456	18.110	19.750	0	171	171	2	1	-10921639	135.762	127	81	208	2851	31.369	4.800	0.222	1.570
ID108691	108691	26	52.046	18.502	19.741	0	172	172	2	1	-10921639	130.857	133	86	179	2748	29.413	2.000	0.192	1.432
ID108693	108693	34	38.937	0.000	32.000	0	172	172	2	1	-10921639	62.524	63	26	98	1313	22.901	4.800	0.365	1.459
ID108692	108692	33	42.556	12.956	28.934	0	172	172	2	1	-10921639	111.952	110	81	139	2351	17.854	4.800	0.223	2.284
ID108695	108695	28	38.562	20.439	40.754	0	172	172	2	1	-10921639	84.238	86	40	139	1769	26.510	2.000	0.202	1.068
ID108694	108694	32	36.241	24.999	31.912	0	172	172	2	1	-10921639	104.810	104	81	139	2201	19.141	2.000	0.161	1.517
ID108697	108697	33	48.211	12.802	29.252	0	173	173	2	1	-10921639	119.000	115	86	156	2499	21.116	4.800	0.223	2.054
ID108696	108696	26	59.042	18.110	19.095	0	173	173	2	1	-10921639	136.476	139	86	197	2866	29.846	4.800	0.214	1.615
ID108699	108699	32	44.300	24.301	32.167	0	173	173	2	1	-10921639	104.333	98	69	162	2191	25.449	2.000	0.186	1.287
ID108698	108698	34	41.999	0.000	30.000	0	173	173	2	1	-10921639	89.952	98	43	121	1889	26.919	7.600	0.291	1.505
ID108700	108700	28	35.364	20.978	40.417	0	173	173	2	1	-10921639	85.190	86	57	133	1789	22.768	2.000	0.193	1.212
ID108713	108713	28	40.008	21.395	40.223	0	174	174	2	1	-10921639	98.238	98	57	133	2063	23.210	2.000	0.202	1.421
ID108712	108712	32	33.837	23.979	33.120	0	174	174	2	1	-10921639	113.667	121	75	144	2387	18.848	4.800	0.178	1.821
ID108709	108709	34	27.120	0.000	29.000	0	174	174	2	1	-10921639	91.714	92	52	121	1926	25.122	7.600	0.198	1.209
ID108708	108708	26	64.616	18.044	19.062	0	174	174	2	1	-10921639	141.143	133	98	214	2964	32.675	2.000	0.214	1.525
ID108711	108711	None	40.818	2.462	32.237	0	174	174	2	1	-10921639	103.524	104	57	139	2174	24.604	4.800	0.197	1.383
ID108710	108710	33	49.575	12.680	29.094	0	174	174	2	1	-10921639	121.095	115	75	150	2543	21.943	4.800	0.233	2.086
ID108716	108716	34	56.020	0.000	31.000	0	175	175	2	1	-10921639	112.857	121	59	144	2370	25.447	4.800	0.326	2.181
ID108715	108715	33	58.052	12.718	29.247	0	175	175	2	1	-10921639	130.048	133	75	179	2731	27.712	4.800	0.257	1.922
ID108714	108714	26	59.347	18.275	19.054	0	175	175	2	1	-10921639	133.619	127	86	214	2806	33.698	2.000	0.197	1.303
ID108705	108705	34	51.381	0.000	33.000	0	176	176	2	1	-10921639	74.714	81	37	133	1569	28.052	2.000	0.403	1.529
ID108704	108704	35	31.712	25.437	31.677	0	176	176	2	1	-10921639	116.524	121	81	144	2447	19.808	4.800	0.147	1.506
ID108707	108707	None	27.278	25.672	38.086	0	176	176	2	1	-10921639	102.333	98	63	156	2149	23.944	4.800	0.129	0.976
ID108706	108706	37	30.323	23.965	37.164	0	176	176	2	1	-10921639	117.238	121	92	156	2462	17.832	4.800	0.114	1.350
ID108701	108701	26	60.284	18.724	19.056	0	176	176	2	1	-10921639	141.667	133	92	202	2975	29.413	4.800	0.215	1.702
ID108703	108703	33	56.457	12.769	29.218	0	176	176	2	1	-10921639	121.238	121	63	173	2546	28.712	4.800	0.248	1.676
ID108702	108702	36	34.101	24.193	25.035	0	176	176	2	1	-10921639	113.000	110	81	150	2373	19.170	4.800	0.138	1.432
ID108721	108721	37	28.405	24.792	35.975	0	177	177	2	1	-10921639	116.905	115	75	156	2455	21.258	2.000	0.096	0.965
ID108720	108720	35	41.124	24.409	31.817	0	177	177	2	1	-10921639	129.476	133	92	173	2719	24.231	2.000	0.145	1.351
ID108722	108722	None	29.769	28.589	39.948	0	177	177	2	1	-10921639	81.857	81	34	115	1719	23.470	4.800	0.181	1.069
ID108717	108717	26	53.378	18.630	19.350	0	177	177	2	1	-10921639	148.905	150	110	202	3127	26.762	4.800	0.181	1.706
ID108719	108719	33	52.429	12.676	29.449	0	177	177	2	1	-10921639	120.762	121	75	173	2536	26.640	4.800	0.222	1.649
ID108718	108718	36	38.672	24.169	24.849	0	177	177	2	1	-10921639	115.714	115	81	168	2430	23.971	2.000	0.136	1.156
ID108723	108723	26	78.382	18.972	19.168	0	178	178	2	1	-10921639	169.333	173	121	249	3556	37.867	4.800	0.245	1.759
ID108725	108725	33	54.909	12.270	29.539	0	178	178	2	1	-10921639	127.048	127	69	191	2668	36.053	2.000	0.202	1.185
ID108724	108724	36	36.100	24.019	25.256	0	178	178	2	1	-10921639	123.143	121	92	168	2586	21.138	2.000	0.123	1.275
ID108726	108726	35	36.497	24.202	32.849	0	178	178	2	1	-10921639	141.905	139	104	179	2980	21.688	7.600	0.123	1.435
ID108729	108729	33	53.801	12.075	29.643	0	179	179	2	1	-10921639	116.238	115	63	185	2441	35.233	2.000	0.196	1.082
ID108728	108728	36	35.566	24.146	24.674	0	179	179	2	1	-10921639	118.238	115	81	156	2483	21.255	2.000	0.132	1.294
ID108730	108730	35	42.909	24.388	31.898	0	179	179	2	1	-10921639	151.333	150	115	191	3178	23.417	4.800	0.143	1.614
ID108727	108727	26	72.122	19.036	19.164	0	179	179	2	1	-10921639	163.429	168	115	226	3432	33.433	4.800	0.228	1.817
ID108731	108731	26	69.680	19.235	18.810	0	180	180	2	1	-10921639	157.333	144	110	226	3304	33.962	4.800	0.223	1.689
ID108733	108733	36	35.576	23.819	24.794	0	180	180	2	1	-10921639	118.429	115	81	156	2487	22.710	2.000	0.122	1.131
ID108732	108732	None	27.446	28.606	20.739	0	180	180	2	1	-10921639	68.095	63	28	104	1430	22.607	2.000	0.180	0.917
ID108735	108735	35	39.542	23.961	32.351	0	180	180	2	1	-10921639	142.381	144	110	179	2990	19.531	4.800	0.136	1.744
ID108734	108734	33	65.371	12.152	29.724	0	180	180	2	1	-10921639	129.810	121	75	202	2726	37.417	2.000	0.251	1.390
ID108737	108737	36	39.202	24.189	24.575	0	181	181	2	1	-10921639	128.714	133	81	168	2703	22.303	4.800	0.143	1.446
ID108736	108736	26	74.254	19.154	19.048	0	181	181	2	1	-10921639	167.381	168	121	243	3515	33.915	4.800	0.236	1.885
ID108739	108739	38	42.520	27.048	31.123	0	181	181	2	1	-10921639	137.571	139	92	179	2889	27.661	4.800	0.152	1.316
ID108738	108738	33	67.360	12.199	29.862	0	181	181	2	1	-10921639	131.905	127	75	220	2770	38.637	4.800	0.243	1.334
ID108740	108740	35	41.213	23.755	32.030	0	181	181	2	1	-10921639	153.762	150	115	202	3229	21.817	4.800	0.136	1.682
ID108745	108745	None	28.239	9.823	43.405	0	182	182	2	1	-10921639	61.571	57	28	104	1293	21.489	4.800	0.248	1.141
ID108744	108744	38	60.690	26.984	31.236	0	182	182	2	1	-10921639	151.286	150	110	202	3177	31.342	4.800	0.211	1.682
ID108741	108741	26	76.683	19.091	19.266	0	182	182	2	1	-10921639	159.571	156	104	237	3351	38.183	4.800	0.249	1.669
ID108743	108743	33	74.100	12.462	30.110	0	182	182	2	1	-10921639	139.905	139	57	226	2938	46.192	2.000	0.271	1.292
ID108742	108742	36	59.159	23.954	24.884	0	182	182	2	1	-10921639	141.000	144	92	208	2961	33.586	2.000	0.177	1.262
ID108753	108753	33	65.666	12.451	30.193	0	183	183	2	1	-10921639	138.095	139	69	214	2900	38.520	4.800	0.265	1.502
ID108752	108752	36	52.480	23.798	24.826	0	183	183	2	1	-10921639	143.333	139	92	202	3010	30.414	2.000	0.167	1.347
ID108755	108755	39	29.789	20.638	40.163	0	183	183	2	1	-10921639	93.143	92	69	139	1956	19.080	2.000	0.118	1.032
ID108754	108754	38	56.649	27.143	30.998	0	183	183	2	1	-10921639	130.238	139	86	185	2735	29.446	2.000	0.220	1.598
ID108751	108751	26	69.699	19.060	19.249	0	183	183	2	1	-10921639	155.714	162	104	220	3270	35.237	4.800	0.236	1.686
ID108747	108747	36	54.938	23.862	24.832	0	184	184	2	1	-10921639	145.238	133	92	214	3050	31.566	2.000	0.157	1.248
ID108746	108746	26	63.455	19.055	19.508	0	184	184	2	1	-10921639	155.762	156	98	214	3271	32.098	4.800	0.213	1.704
ID108749	108749	38	45.514	26.935	30.513	0	184	184	2	1	-10921639	118.762	127	52	162	2494	34.065	2.000	0.182	1.074
ID108748	108748	33	72.669	12.707	30.751	0	184	184	2	1	-10921639	135.238	127	86	231	2840	42.714	2.000	0.244	1.242
ID108750	108750	39	33.859	20.725	40.308	0	184	184	2	1	-10921639	102.095	98	75	144	2144	18.488	2.000	0.146	1.404
ID108760	108760	39	37.842	20.580	40.701	0	185	185	2	1	-10921639	102.190	104	75	144	2146	20.585	2.000	0.176	1.484
ID108757	108757	36	38.273	23.681	24.993	0	185	185	2	1	-10921639	137.667	144	86	179	2891	22.591	4.800	0.131	1.415
ID108756	108756	26	58.972	19.018	19.417	0	185	185	2	1	-10921639	142.190	139	86	202	2986	31.733	4.800	0.221	1.624
ID108759	108759	38	47.674	26.900	30.458	0	185	185	2	1	-10921639	121.714	121	81	156	2556	25.546	4.800	0.213	1.674
ID108758	108758	33	94.310	12.354	30.422	0	185	185	2	1	-10921639	156.905	150	81	255	3295	53.161	2.000	0.309	1.392
ID108769	108769	39	42.828	20.632	40.776	0	186	186	2	1	-10921639	106.857	104	75	156	2244	22.666	2.000	0.190	1.505
ID108768	108768	33	82.430	12.732	30.764	0	186	186	2	1	-10921639	150.714	144	92	249	3165	44.439	2.000	0.274	1.460
ID108765	108765	26	54.909	19.238	19.299	0	186	186	2	1	-10921639	149.429	156	98	202	3138	33.649	4.800	0.185	1.386
ID108767	108767	38	44.624	27.012	30.058	0	186	186	2	1	-10921639	122.333	127	75	162	2569	25.533	4.800	0.186	1.505
ID108766	108766	36	27.061	23.782	25.468	0	186	186	2	1	-10921639	132.619	133	104	168	2785	17.873	2.000	0.078	1.071
ID108771	108771	26	61.707	19.399	19.207	0	187	187	2	1	-10921639	160.952	168	86	231	3380	39.532	4.800	0.186	1.280
ID108770	108770	None	31.830	24.429	14.027	0	187	187	2	1	-10921639	78.048	81	46	115	1639	21.015	2.000	0.205	1.264
ID108773	108773	33	86.961	12.654	30.685	0	187	187	2	1	-10921639	158.000	156	98	255	3318	49.772	2.000	0.272	1.356
ID108772	108772	38	57.045	27.395	29.662	0	187	187	2	1	-10921639	131.905	133	75	191	2770	34.524	2.000	0.204	1.294
ID108774	108774	39	43.129	20.559	40.826	0	187	187	2	1	-10921639	108.571	110	75	168	2280	24.433	2.000	0.182	1.371
ID108761	108761	26	81.204	19.008	19.613	0	188	188	2	1	-10921639	173.714	162	127	255	3648	39.081	2.000	0.232	1.674
ID108763	108763	33	87.639	12.610	30.779	0	188	188	2	1	-10921639	164.667	162	104	255	3458	48.301	2.000	0.250	1.365
ID108762	108762	38	66.248	27.516	29.849	0	188	188	2	1	-10921639	129.905	115	63	214	2728	46.010	2.000	0.223	1.030
ID108764	108764	39	32.845	20.473	40.821	0	188	188	2	1	-10921639	97.143	98	63	150	2040	22.767	2.000	0.145	1.080
ID108777	108777	None	30.751	23.673	24.425	0	189	189	2	1	-10921639	157.333	156	127	179	3304	15.907	7.600	0.101	1.815
ID108776	108776	26	78.617	19.066	19.672	0	189	189	2	1	-10921639	176.952	168	127	255	3716	38.016	4.800	0.219	1.671
ID108779	108779	33	82.804	12.521	30.906	0	189	189	2	1	-10921639	171.571	179	92	255	3603	47.664	2.000	0.226	1.328
ID108778	108778	38	60.284	28.136	30.069	0	189	189	2	1	-10921639	124.238	121	75	202	2609	34.419	2.000	0.201	1.208
ID108780	108780	39	45.857	20.204	40.859	0	189	189	2	1	-10921639	115.476	110	63	173	2425	28.289	2.000	0.174	1.211
ID108775	108775	40	27.688	23.885	15.481	0	189	189	2	1	-10921639	70.905	75	28	133	1489	28.567	2.000	0.140	0.609
ID108787	108787	None	32.838	11.189	18.267	0	190	190	2	1	-10921639	77.952	81	52	115	1637	19.674	4.800	0.208	1.363
ID108786	108786	40	27.841	23.773	15.437	0	190	190	2	1	-10921639	70.952	69	23	127	1490	29.323	2.000	0.151	0.636
ID108789	108789	38	48.550	28.162	30.092	0	190	190	2	1	-10921639	113.143	115	75	185	2376	30.519	2.000	0.174	1.100
ID108788	108788	26	82.982	19.066	20.025	0	190	190	2	1	-10921639	184.143	191	133	255	3867	39.569	4.800	0.233	1.759
ID108791	108791	39	35.003	19.966	40.921	0	190	190	2	1	-10921639	108.238	104	81	150	2273	19.758	2.000	0.131	1.269
ID108790	108790	33	79.305	12.585	30.865	0	190	190	2	1	-10921639	167.619	168	92	255	3520	46.722	2.000	0.219	1.287
ID108785	108785	39	37.140	19.548	41.004	0	191	191	2	1	-10921639	113.381	115	86	144	2381	19.325	2.000	0.157	1.594
ID108784	108784	33	81.420	12.549	31.032	0	191	191	2	1	-10921639	173.381	173	92	255	3641	47.885	2.000	0.227	1.340
ID108781	108781	26	81.961	18.966	19.765	0	191	191	2	1	-10921639	188.810	191	133	255	3965	35.684	4.800	0.236	2.023
ID108783	108783	38	36.622	29.216	29.732	0	191	191	2	1	-10921639	114.905	110	86	150	2413	20.423	4.800	0.170	1.633
ID108782	108782	41	40.535	27.325	24.935	0	191	191	2	1	-10921639	135.905	133	81	173	2854	27.787	2.000	0.126	1.097
ID108793	108793	41	50.642	28.004	25.051	0	192	192	2	1	-10921639	145.524	139	98	208	3056	31.115	2.000	0.152	1.235
ID108792	108792	26	87.709	19.161	20.108	0	192	192	2	1	-10921639	192.238	191	139	255	4037	39.207	4.800	0.253	1.979
ID108795	108795	39	43.461	19.239	41.072	0	192	192	2	1	-10921639	118.286	115	81	168	2484	22.922	4.800	0.174	1.531
ID108794	108794	33	85.923	12.395	30.887	0	192	192	2	1	-10921639	182.524	185	104	255	3833	48.292	4.800	0.246	1.491
ID108800	108800	39	39.320	19.053	41.041	0	193	193	2	1	-10921639	114.048	110	81	162	2395	23.237	2.000	0.142	1.221
ID108797	108797	26	92.604	19.164	20.107	0	193	193	2	1	-10921639	200.048	202	139	255	4201	42.431	4.800	0.268	1.993
ID108796	108796	None	29.832	10.029	16.205	0	193	193	2	1	-10921639	67.000	69	34	98	1407	17.453	4.800	0.226	1.417
ID108799	108799	33	90.174	12.117	30.440	0	193	193	2	1	-10921639	193.429	208	121	255	4062	48.044	4.800	0.256	1.639
ID108798	108798	41	49.690	27.091	23.778	0	193	193	2	1	-10921639	152.571	156	81	208	3204	34.504	2.000	0.158	1.204
ID108808	108808	39	49.365	19.298	41.183	0	194	194	2	1	-10921639	130.333	127	81	173	2737	26.532	4.800	0.188	1.555
ID108805	108805	26	84.843	19.268	20.174	0	194	194	2	1	-10921639	198.571	202	115	255	4170	44.622	4.800	0.234	1.688
ID108807	108807	33	90.311	12.033	30.304	0	194	194	2	1	-10921639	188.286	179	127	255	3954	45.877	4.800	0.253	1.656
ID108806	108806	41	54.870	28.144	23.596	0	194	194	2	1	-10921639	139.667	139	92	214	2933	34.440	2.000	0.163	1.137
ID108801	108801	26	87.049	19.493	20.680	0	195	195	2	1	-10921639	198.952	191	127	255	4178	45.860	4.800	0.242	1.693
ID108803	108803	33	85.411	11.951	30.345	0	195	195	2	1	-10921639	183.381	179	139	255	3851	38.140	4.800	0.253	1.939
ID108802	108802	41	45.433	27.809	22.734	0	195	195	2	1	-10921639	122.667	121	69	173	2576	30.860	2.000	0.168	1.142
ID108804	108804	39	47.099	19.111	41.100	0	195	195	2	1	-10921639	122.905	121	81	185	2581	26.100	2.000	0.162	1.314
ID108817	108817	33	63.542	11.844	30.340	0	196	196	2	1	-10921639	163.714	156	127	226	3438	29.114	4.800	0.199	1.866
ID108816	108816	41	49.332	27.807	22.381	0	196	196	2	1	-10921639	126.190	115	52	197	2650	41.896	3.200	0.180	0.919
ID108818	108818	39	53.913	19.387	40.957	0	196	196	2	1	-10921639	127.333	121	75	185	2674	33.002	2.000	0.185	1.206
ID108815	108815	26	81.258	19.571	20.664	0	196	196	2	1	-10921639	199.143	191	144	255	4182	36.538	4.800	0.225	2.001
ID108819	108819	26	83.235	20.119	20.871	0	197	197	2	1	-10921639	198.286	185	133	255	4164	38.423	4.800	0.222	1.876
ID108821	108821	33	76.337	11.779	30.291	0	197	197	2	1	-10921639	181.190	168	133	255	3805	34.381	4.800	0.214	1.860
ID108820	108820	41	42.411	28.263	21.957	0	197	197	2	1	-10921639	107.143	110	63	162	2250	28.570	2.000	0.157	1.020
ID108822	108822	39	51.232	19.152	40.732	0	197	197	2	1	-10921639	124.429	127	75	173	2613	29.164	2.000	0.196	1.401
ID108809	108809	None	29.383	23.657	16.812	0	198	198	2	1	-10921639	93.381	98	40	156	1961	31.452	2.000	0.084	0.461
ID108811	108811	41	32.970	28.907	21.757	0	198	198	2	1	-10921639	93.524	92	52	144	1964	26.466	2.000	0.121	0.762
ID108810	108810	26	81.258	20.032	21.217	0	198	198	2	1	-10921639	208.333	208	139	255	4375	39.634	4.800	0.216	1.866
ID108813	108813	42	29.597	18.999	31.161	0	198	198	2	1	-10921639	119.571	121	69	150	2511	21.165	4.800	0.116	1.178
ID108812	108812	33	75.382	11.517	30.420	0	198	198	2	1	-10921639	169.524	168	104	231	3560	38.154	4.800	0.233	1.679
ID108814	108814	39	49.177	19.286	40.653	0	198	198	2	1	-10921639	140.286	144	92	191	2946	27.516	4.800	0.173	1.507
ID108825	108825	33	80.289	11.932	30.212	0	199	199	2	1	-10921639	174.238	173	104	249	3659	37.493	4.800	0.237	1.779
ID108824	108824	41	37.420	29.015	22.135	0	199	199	2	1	-10921639	94.429	98	52	139	1983	24.455	2.000	0.164	1.090
ID108827	108827	39	51.529	19.450	40.667	0	199	199	2	1	-10921639	133.095	133	75	185	2795	33.475	4.800	0.201	1.331
ID108826	108826	42	36.244	19.548	30.124	0	199	199	2	1	-10921639	114.952	110	63	162	2414	28.453	2.000	0.127	0.913
ID108823	108823	26	79.945	19.610	21.319	0	199	199	2	1	-10921639	205.524	208	121	255	4316	43.179	4.800	0.210	1.650
ID108841	108841	39	57.751	19.248	40.331	0	200	200	2	1	-10921639	137.286	133	81	208	2883	33.841	2.000	0.188	1.282
ID108840	108840	42	35.654	20.218	29.948	0	200	200	2	1	-10921639	118.762	115	75	168	2494	25.205	2.000	0.133	1.106
ID108839	108839	33	79.984	12.118	30.377	0	200	200	2	1	-10921639	191.619	191	127	255	4024	39.052	4.800	0.233	1.852
ID108838	108838	26	77.595	19.622	21.238	0	200	200	2	1	-10921639	203.000	202	127	255	4263	41.387	4.800	0.195	1.601
ID108829	108829	33	85.054	12.011	30.201	0	201	201	2	1	-10921639	201.333	197	144	255	4228	35.923	4.800	0.233	2.120
ID108828	108828	26	75.598	19.528	21.427	0	201	201	2	1	-10921639	207.190	214	127	255	4351	41.704	4.800	0.195	1.623
ID108831	108831	None	27.956	29.000	44.000	0	201	201	2	1	-10921639	62.429	65	34	86	1311	15.125	2.000	0.239	1.590
ID108830	108830	39	52.453	19.290	40.444	0	201	201	2	1	-10921639	136.333	139	92	202	2863	31.089	2.000	0.170	1.271
ID108833	108833	33	88.380	12.002	30.546	0	202	202	2	1	-10921639	186.381	185	115	255	3914	45.991	4.800	0.257	1.659
ID108832	108832	26	81.105	19.674	21.310	0	202	202	2	1	-10921639	210.095	220	133	255	4412	42.569	4.800	0.215	1.749
ID108834	108834	39	57.255	19.346	40.894	0	202	202	2	1	-10921639	148.619	150	92	208	3121	36.586	4.800	0.190	1.300
ID108857	108857	26	73.835	19.902	21.142	0	203	203	2	1	-10921639	210.714	214	144	255	4425	34.134	4.800	0.186	1.938
ID108859	108859	None	30.213	33.000	29.000	0	203	203	2	1	-10921639	84.857	86	63	115	1782	17.092	2.000	0.180	1.516
ID108858	108858	None	32.885	23.974	23.780	0	203	203	2	1	-10921639	160.762	173	92	197	3376	32.109	2.000	0.081	0.749
ID108861	108861	39	45.210	19.218	40.900	0	203	203	2	1	-10921639	133.286	133	98	173	2799	22.034	4.800	0.174	1.792
ID108860	108860	33	82.246	12.035	30.472	0	203	203	2	1	-10921639	181.714	179	115	249	3816	39.160	4.800	0.247	1.840
ID108849	108849	33	80.099	12.137	30.483	0	204	204	2	1	-10921639	174.000	162	104	255	3654	43.827	2.000	0.222	1.442
ID108848	108848	26	64.934	20.732	21.810	0	204	204	2	1	-10921639	224.381	220	179	255	4712	28.980	4.800	0.148	1.993
ID108850	108850	39	33.132	19.239	40.859	0	204	204	2	1	-10921639	118.762	121	81	150	2494	19.723	4.800	0.134	1.419
ID108844	108844	39	31.481	19.986	41.835	0	205	205	2	1	-10921639	112.190	110	81	156	2356	23.071	6.344	0.106	0.931
ID108843	108843	33	72.040	12.047	30.397	0	205	205	2	1	-10921639	166.000	162	92	237	3486	37.922	4.800	0.214	1.545
ID108842	108842	26	72.605	21.331	21.897	0	205	205	2	1	-10921639	201.429	208	133	255	4230	40.490	4.800	0.180	1.520
ID108851	108851	26	68.348	22.317	22.274	0	206	206	2	1	-10921639	180.905	185	110	231	3799	36.618	4.800	0.198	1.633
ID108853	108853	33	66.472	12.303	30.325	0	206	206	2	1	-10921639	163.762	162	92	231	3439	37.883	4.800	0.204	1.468
ID108852	108852	None	27.876	33.000	29.000	0	206	206	2	1	-10921639	79.381	76	53	115	1667	16.132	2.000	0.175	1.465
ID108854	108854	39	33.436	20.129	41.875	0	206	206	2	1	-10921639	123.095	121	86	156	2585	18.560	6.291	0.125	1.473
ID108856	108856	33	71.952	12.330	30.399	0	207	207	2	1	-10921639	171.952	173	98	249	3611	38.863	4.800	0.232	1.666
ID108855	108855	26	72.171	22.030	22.234	0	207	207	2	1	-10921639	160.143	162	104	249	3363	42.771	2.000	0.210	1.298
ID108837	108837	33	69.739	12.033	30.396	0	208	208	2	1	-10921639	155.714	150	98	226	3270	35.780	4.800	0.225	1.601
ID108836	108836	None	28.344	14.707	26.728	0	208	208	2	1	-10921639	122.857	121	92	173	2580	21.259	7.600	0.069	0.742
ID108835	108835	26	65.666	22.632	22.873	0	208	208	2	1	-10921639	164.048	156	127	220	3445	30.205	4.800	0.208	1.869
ID108845	108845	26	56.438	23.294	23.222	0	209	209	2	1	-10921639	152.667	156	115	208	3206	27.065	4.800	0.191	1.812
ID108847	108847	None	27.048	19.880	40.542	0	209	209	2	1	-10921639	110.810	110	81	139	2327	14.627	4.800	0.122	1.653
ID108846	108846	33	65.427	11.984	30.622	0	209	209	2	1	-10921639	147.762	150	104	208	3103	36.339	2.000	0.219	1.459
ID108864	108864	33	87.010	12.090	30.631	0	210	210	2	1	-10921639	172.619	162	104	255	3625	47.482	2.000	0.254	1.473
ID108863	108863	None	27.664	14.616	26.952	0	210	210	2	1	-10921639	124.762	121	92	185	2620	25.986	7.600	0.058	0.527
ID108862	108862	26	33.461	22.899	23.197	0	210	210	2	1	-10921639	133.429	127	110	173	2802	17.313	4.800	0.121	1.659
ID108865	108865	26	36.868	24.138	23.570	0	211	211	2	1	-10921639	147.905	144	127	173	3106	15.899	7.600	0.127	2.100
ID108867	108867	None	27.983	20.075	40.745	0	211	211	2	1	-10921639	123.714	121	98	156	2598	16.626	2.000	0.103	1.388
ID108866	108866	33	87.983	12.366	30.727	0	211	211	2	1	-10921639	183.095	185	98	255	3845	48.634	4.800	0.264	1.573
ID108869	108869	33	88.804	12.279	30.736	0	212	212	2	1	-10921639	175.333	179	92	255	3682	50.409	4.800	0.260	1.434
ID108868	108868	26	56.714	25.213	23.604	0	212	212	2	1	-10921639	158.714	150	121	208	3333	26.299	4.800	0.184	1.876
ID108872	108872	33	84.483	12.295	30.727	0	213	213	2	1	-10921639	169.810	173	104	255	3566	47.116	4.800	0.252	1.450
ID108871	108871	26	75.131	25.390	23.687	0	213	213	2	1	-10921639	179.476	168	127	255	3769	38.298	4.800	0.211	1.636
ID108870	108870	None	27.641	33.000	14.000	0	213	213	2	1	-10921639	69.524	75	40	86	1460	14.063	7.600	0.269	2.098
ID108873	108873	None	28.662	9.859	22.036	0	214	214	2	1	-10921639	76.429	75	52	104	1605	16.418	2.000	0.184	1.446
ID108875	108875	33	94.798	12.051	30.677	0	214	214	2	1	-10921639	180.381	168	86	255	3788	50.296	4.800	0.279	1.565
ID108874	108874	26	70.853	25.483	23.508	0	214	214	2	1	-10921639	176.238	168	127	249	3701	37.466	2.000	0.201	1.572
ID108879	108879	33	90.799	12.150	30.816	0	215	215	2	1	-10921639	172.476	162	92	255	3622	47.959	2.000	0.269	1.526
ID108878	108878	26	71.950	25.472	23.615	0	215	215	2	1	-10921639	177.000	162	139	255	3717	37.096	2.000	0.190	1.521
ID108877	108877	33	93.997	12.233	30.642	0	216	216	2	1	-10921639	180.619	179	104	255	3793	51.888	2.000	0.275	1.503
ID108876	108876	26	77.503	25.483	23.968	0	216	216	2	1	-10921639	177.524	162	127	255	3728	39.686	2.000	0.210	1.551
ID108883	108883	33	107.116	12.032	30.778	0	217	217	2	1	-10921639	186.524	173	92	255	3917	57.456	2.000	0.308	1.531
ID108882	108882	26	83.414	25.521	24.121	0	217	217	2	1	-10921639	185.571	185	121	255	3897	47.545	4.800	0.220	1.409
ID108881	108881	33	110.582	12.025	30.777	0	218	218	2	1	-10921639	197.619	197	92	255	4150	54.570	4.800	0.332	1.806
ID108880	108880	26	86.839	25.283	24.336	0	218	218	2	1	-10921639	208.381	220	144	255	4376	39.341	4.800	0.243	2.069
ID108887	108887	33	110.208	11.901	30.795	0	219	219	2	1	-10921639	200.286	197	121	255	4206	50.786	3.200	0.325	1.934
ID108886	108886	26	90.508	25.125	24.354	0	219	219	2	1	-10921639	205.810	208	139	255	4322	41.108	4.800	0.253	2.021
ID108885	108885	33	108.331	11.921	30.749	0	220	220	2	1	-10921639	201.143	202	110	255	4224	51.024	4.800	0.327	1.944
ID108884	108884	26	91.189	24.971	24.467	0	220	220	2	1	-10921639	199.238	191	127	255	4184	44.117	4.800	0.255	1.837
ID108892	108892	None	28.921	33.000	37.000	0	221	221	2	1	-10921639	77.524	76	52	115	1628	18.357	2.000	0.170	1.229
ID108891	108891	33	109.965	11.776	30.805	0	221	221	2	1	-10921639	206.762	214	104	255	4342	52.596	4.800	0.332	1.960
ID108890	108890	26	90.657	24.973	24.592	0	221	221	2	1	-10921639	199.810	197	110	255	4196	48.049	4.800	0.241	1.615
ID108893	108893	26	87.490	24.931	24.387	0	222	222	2	1	-10921639	195.667	191	127	255	4109	44.614	4.800	0.244	1.721
ID108894	108894	33	107.522	11.932	30.722	0	222	222	2	1	-10921639	212.190	226	104	255	4456	50.823	4.800	0.330	2.073
ID108889	108889	33	105.446	11.989	30.629	0	223	223	2	1	-10921639	211.095	231	98	255	4433	51.658	4.800	0.318	1.972
ID108888	108888	26	81.000	25.067	24.266	0	223	223	2	1	-10921639	188.952	191	139	255	3968	35.456	4.800	0.248	2.118
ID108897	108897	43	30.094	19.925	40.248	0	224	224	2	1	-10921639	105.571	98	86	144	2217	17.589	2.000	0.111	1.196
ID108896	108896	33	100.892	12.177	30.582	0	224	224	2	1	-10921639	210.286	231	98	255	4416	51.372	4.800	0.303	1.905
ID108895	108895	26	89.242	24.864	24.465	0	224	224	2	1	-10921639	203.095	197	139	255	4265	42.798	4.800	0.262	1.970
ID108900	108900	43	35.582	20.166	39.995	0	225	225	2	1	-10921639	112.333	110	81	150	2359	20.262	2.000	0.149	1.440
ID108899	108899	33	99.827	11.940	30.667	0	225	225	2	1	-10921639	203.952	208	115	255	4283	48.054	4.800	0.285	1.881
ID108898	108898	26	88.931	24.821	24.496	0	225	225	2	1	-10921639	196.667	197	121	255	4130	45.673	4.800	0.258	1.767
ID108905	108905	43	34.488	20.026	40.540	0	226	226	2	1	-10921639	98.286	98	52	139	2064	22.181	2.000	0.172	1.298
ID108904	108904	33	99.647	12.007	30.617	0	226	226	2	1	-10921639	205.238	226	121	255	4310	47.375	4.800	0.297	1.983
ID108903	108903	26	93.675	24.997	24.552	0	226	226	2	1	-10921639	195.810	202	92	255	4112	53.146	4.800	0.263	1.536
ID108901	108901	26	90.543	24.916	24.446	0	227	227	2	1	-10921639	196.905	191	127	255	4135	45.634	4.800	0.261	1.787
ID108902	108902	33	98.432	12.304	30.791	0	227	227	2	1	-10921639	192.857	197	110	255	4050	49.744	4.800	0.287	1.731
ID108913	108913	33	99.938	12.157	30.720	0	228	228	2	1	-10921639	193.571	197	98	255	4065	48.825	4.800	0.293	1.796
ID108912	108912	26	95.566	25.124	24.379	0	228	228	2	1	-10921639	205.619	214	133	255	4318	47.023	4.800	0.276	1.892
ID108911	108911	33	93.401	12.420	30.891	0	229	229	2	1	-10921639	190.429	197	110	255	3999	46.992	4.800	0.283	1.786
ID108910	108910	26	85.157	25.403	24.347	0	229	229	2	1	-10921639	218.000	237	144	255	4578	41.407	4.800	0.237	2.018
ID108907	108907	26	81.440	25.358	24.594	0	230	230	2	1	-10921639	226.810	237	168	255	4763	30.698	4.800	0.228	2.740
ID108906	108906	None	29.504	9.764	24.201	0	230	230	2	1	-10921639	69.286	69	40	110	1455	21.041	2.000	0.173	0.972
ID108909	108909	None	28.729	19.054	40.023	0	230	230	2	1	-10921639	92.000	92	52	127	1932	18.267	2.000	0.124	1.112
ID108908	108908	33	87.077	12.749	30.673	0	230	230	2	1	-10921639	184.190	179	121	255	3868	44.507	4.800	0.242	1.614
ID108915	108915	33	86.913	13.020	30.865	0	231	231	2	1	-10921639	179.524	168	127	255	3770	43.168	2.000	0.240	1.608
ID108914	108914	26	84.458	25.135	24.635	0	231	231	2	1	-10921639	215.524	208	150	255	4526	36.652	4.800	0.227	2.179
ID108919	108919	33	85.827	13.198	30.737	0	232	232	2	1	-10921639	180.524	168	104	255	3791	44.311	2.000	0.240	1.576
ID108918	108918	26	87.394	24.946	24.851	0	232	232	2	1	-10921639	206.952	197	144	255	4346	40.472	4.800	0.235	1.949
ID108917	108917	33	78.507	12.997	30.444	0	233	233	2	1	-10921639	178.333	173	115	255	3745	43.140	2.000	0.217	1.476
ID108916	108916	26	93.106	24.976	24.779	0	233	233	2	1	-10921639	209.381	202	139	255	4397	38.412	4.800	0.257	2.232
ID108921	108921	33	73.161	13.297	30.310	0	234	234	2	1	-10921639	177.238	173	115	249	3722	39.822	4.800	0.203	1.505
ID108920	108920	26	92.812	24.852	24.827	0	234	234	2	1	-10921639	213.000	202	121	255	4473	39.872	4.800	0.262	2.215
ID108923	108923	33	70.466	13.363	30.205	0	235	235	2	1	-10921639	174.238	179	115	255	3659	39.325	2.000	0.191	1.420
ID108922	108922	26	89.964	24.990	24.916	0	235	235	2	1	-10921639	216.048	220	139	255	4537	37.964	4.800	0.249	2.273
ID108933	108933	26	87.861	25.118	24.696	0	236	236	2	1	-10921639	203.190	208	115	255	4267	43.980	4.800	0.243	1.804
ID108934	108934	33	83.899	13.167	29.971	0	236	236	2	1	-10921639	169.810	156	121	255	3566	41.481	2.000	0.245	1.611
ID108929	108929	26	84.116	25.559	24.373	0	237	237	2	1	-10921639	184.095	185	104	255	3866	53.822	4.800	0.245	1.348
ID108930	108930	33	71.376	12.658	30.133	0	237	237	2	1	-10921639	171.714	168	115	231	3606	31.471	4.800	0.229	2.036
ID108932	108932	33	78.993	12.840	30.371	0	238	238	2	1	-10921639	173.952	179	110	255	3653	39.805	4.800	0.245	1.722
ID108931	108931	26	84.777	25.330	24.384	0	238	238	2	1	-10921639	195.952	191	121	255	4115	43.841	4.800	0.243	1.748
ID108925	108925	33	86.046	12.462	30.266	0	239	239	2	1	-10921639	162.143	162	81	255	3405	54.080	2.000	0.260	1.238
ID108924	108924	26	91.789	25.115	24.201	0	239	239	2	1	-10921639	190.333	185	127	255	3997	45.179	4.800	0.259	1.733
ID108928	108928	None	30.098	19.446	39.961	0	240	240	2	1	-10921639	94.667	98	63	139	1988	21.581	2.000	0.130	1.010
ID108927	108927	33	85.575	12.552	30.415	0	240	240	2	1	-10921639	183.619	173	133	255	3856	42.756	2.000	0.235	1.635
ID108926	108926	26	84.933	25.246	24.101	0	240	240	2	1	-10921639	194.476	202	127	255	4084	45.205	4.800	0.227	1.594
ID108937	108937	26	87.424	24.743	23.644	0	241	241	2	1	-10921639	192.524	208	92	255	4043	51.986	4.800	0.239	1.431
ID108938	108938	33	85.733	12.433	30.420	0	241	241	2	1	-10921639	182.810	179	110	255	3839	49.875	4.800	0.245	1.444
ID108941	108941	26	88.543	24.532	23.456	0	242	242	2	1	-10921639	199.143	202	86	255	4182	56.487	4.800	0.270	1.499
ID108942	108942	33	88.781	12.639	30.492	0	242	242	2	1	-10921639	190.952	185	121	255	4010	46.144	2.000	0.237	1.583
ID108936	108936	33	88.890	12.653	30.588	0	243	243	2	1	-10921639	184.524	179	121	255	3875	48.090	2.000	0.243	1.502
ID108935	108935	26	92.292	24.374	23.222	0	243	243	2	1	-10921639	185.048	179	110	255	3886	53.701	2.000	0.250	1.376
ID108940	108940	33	91.591	12.812	30.418	0	244	244	2	1	-10921639	198.952	191	127	255	4178	45.510	4.800	0.243	1.710
ID108939	108939	26	87.588	24.218	23.064	0	244	244	2	1	-10921639	184.143	185	115	255	3867	49.757	2.000	0.231	1.387
ID108945	108945	26	70.707	24.941	23.256	0	245	245	2	1	-10921639	193.619	197	127	255	4066	41.210	4.800	0.207	1.614
ID108946	108946	33	96.625	12.830	30.158	0	245	245	2	1	-10921639	214.190	214	156	255	4498	38.305	4.800	0.275	2.410
ID108944	108944	33	101.337	12.645	30.097	0	246	246	2	1	-10921639	201.714	202	127	255	4236	45.232	4.800	0.295	2.031
ID108943	108943	26	71.084	25.105	23.040	0	246	246	2	1	-10921639	172.619	173	104	237	3625	39.780	4.800	0.212	1.518
ID108949	108949	26	64.425	26.355	23.845	0	247	247	2	1	-10921639	156.810	156	98	243	3293	39.208	4.800	0.193	1.295
ID108950	108950	33	101.870	12.868	30.125	0	247	247	2	1	-10921639	203.571	208	127	255	4275	43.758	4.800	0.299	2.144
ID108948	108948	33	105.631	12.817	30.081	0	248	248	2	1	-10921639	198.095	191	133	255	4160	45.771	4.800	0.312	2.059
ID108947	108947	26	65.259	26.508	23.883	0	248	248	2	1	-10921639	143.286	127	86	237	3009	43.580	2.000	0.191	1.054
ID108953	108953	33	104.822	12.892	29.886	0	249	249	2	1	-10921639	200.286	202	139	255	4206	43.070	4.800	0.310	2.203
ID108952	108952	26	60.389	26.716	24.049	0	249	249	2	1	-10921639	137.524	133	86	214	2888	38.518	2.000	0.187	1.127
ID108951	108951	None	48.571	24.167	23.239	0	249	249	2	1	-10921639	147.190	144	86	202	3091	30.988	4.800	0.155	1.275
ID108957	108957	26	77.566	26.695	24.196	0	250	250	2	1	-10921639	158.429	156	92	243	3327	46.142	2.000	0.228	1.275
ID108958	108958	33	101.351	12.835	30.049	0	250	250	2	1	-10921639	199.143	179	139	255	4182	44.467	4.800	0.285	1.985
ID108956	108956	33	100.810	12.463	30.157	0	251	251	2	1	-10921639	193.571	191	115	255	4065	51.082	4.800	0.308	1.784
ID108955	108955	26	89.610	26.526	24.248	0	251	251	2	1	-10921639	166.000	168	98	255	3486	52.221	2.000	0.276	1.376
ID108954	108954	46	32.427	18.431	22.325	0	251	251	2	1	-10921639	93.810	92	52	127	1970	24.519	4.800	0.173	1.130
ID108961	108961	33	93.863	12.545	30.003	0	252	252	2	1	-10921639	181.238	185	115	255	3806	48.752	2.000	0.272	1.591
ID108960	108960	26	105.240	26.407	24.069	0	252	252	2	1	-10921639	186.762	179	110	255	3922	49.114	4.800	0.323	1.855
ID108962	108962	45	29.582	18.702	37.672	0	252	252	2	1	-10921639	121.762	121	81	156	2557	19.766	7.600	0.122	1.337
ID108959	108959	46	34.842	18.830	22.022	0	252	252	2	1	-10921639	105.143	104	63	150	2208	20.711	4.800	0.155	1.359
ID108969	108969	45	37.509	18.771	37.259	0	253	253	2	1	-10921639	118.000	115	86	156	2478	22.387	2.000	0.131	1.225
ID108968	108968	33	92.377	12.421	30.187	0	253	253	2	1	-10921639	181.810	185	98	255	3818	47.804	4.800	0.289	1.706
ID108967	108967	26	112.862	26.683	23.986	0	253	253	2	1	-10921639	180.333	168	86	255	3787	60.087	2.000	0.350	1.556
ID108963	108963	46	34.234	18.665	22.180	0	254	254	2	1	-10921639	111.190	115	63	150	2335	25.684	2.000	0.131	1.004
ID108965	108965	33	80.422	12.504	30.305	0	254	254	2	1	-10921639	172.571	173	110	249	3624	40.849	4.800	0.239	1.631
ID108964	108964	26	105.789	26.857	24.065	0	254	254	2	1	-10921639	174.905	168	104	255	3673	51.187	2.000	0.330	1.695
ID108966	108966	45	30.762	18.380	37.709	0	254	254	2	1	-10921639	114.333	110	81	156	2401	20.414	2.000	0.117	1.178
ID108971	108971	26	95.976	26.666	24.134	0	255	255	2	1	-10921639	162.857	150	92	255	3420	50.979	2.000	0.307	1.501
ID108970	108970	46	45.746	18.791	21.924	0	255	255	2	1	-10921639	121.381	127	75	173	2549	25.847	4.800	0.177	1.414
ID108973	108973	45	54.889	18.388	37.646	0	255	255	2	1	-10921639	124.810	121	69	202	2621	37.689	2.000	0.189	1.053
ID108972	108972	33	79.046	12.296	30.197	0	255	255	2	1	-10921639	173.333	173	115	231	3640	35.870	4.800	0.270	2.054
ID108977	108977	45	47.775	18.168	38.222	0	256	256	2	1	-10921639	118.143	115	69	173	2481	30.269	2.000	0.161	1.083
ID108976	108976	33	77.741	12.500	30.388	0	256	256	2	1	-10921639	171.714	168	98	243	3606	43.625	4.800	0.264	1.645
ID108975	108975	26	89.295	26.601	24.103	0	256	256	2	1	-10921639	164.905	162	92	255	3463	48.801	2.000	0.280	1.478
ID108974	108974	46	30.992	19.155	21.869	0	256	256	2	1	-10921639	116.667	121	75	150	2450	18.802	4.800	0.136	1.484
ID108993	108993	45	43.848	18.514	37.849	0	257	257	2	1	-10921639	125.048	121	92	179	2626	26.517	2.000	0.149	1.225
ID108992	108992	None	27.264	21.080	32.844	0	257	257	2	1	-10921639	131.286	127	104	156	2757	15.944	2.000	0.089	1.347
ID108989	108989	46	33.200	19.583	21.513	0	257	257	2	1	-10921639	118.095	121	92	150	2480	17.720	2.000	0.119	1.414
ID108991	108991	33	90.167	12.563	30.576	0	257	257	2	1	-10921639	172.619	179	98	255	3625	48.644	4.800	0.279	1.548
ID108990	108990	26	66.604	26.688	24.254	0	257	257	2	1	-10921639	153.714	150	104	220	3228	35.094	4.800	0.227	1.620
ID108979	108979	None	27.644	7.669	21.810	0	258	258	2	1	-10921639	52.190	52	23	81	1096	17.660	2.000	0.253	1.193
ID108978	108978	46	32.299	20.064	21.448	0	258	258	2	1	-10921639	109.333	110	52	150	2296	30.306	2.000	0.122	0.784
ID108981	108981	33	100.972	12.376	30.757	0	258	258	2	1	-10921639	193.286	197	104	255	4059	50.118	4.800	0.317	1.855
ID108980	108980	26	69.718	26.860	24.023	0	258	258	2	1	-10921639	155.952	156	92	237	3275	38.057	2.000	0.208	1.412
ID108983	108983	45	61.336	18.630	37.715	0	258	258	2	1	-10921639	149.286	144	98	243	3135	38.158	2.000	0.158	1.066
ID108982	108982	47	34.283	23.683	37.200	0	258	258	2	1	-10921639	114.810	115	63	162	2411	29.998	2.000	0.123	0.838
ID108985	108985	26	55.503	26.245	23.777	0	259	259	2	1	-10921639	142.476	133	104	202	2992	26.845	4.800	0.190	1.693
ID108984	108984	46	29.990	20.259	21.498	0	259	259	2	1	-10921639	100.143	98	57	150	2103	28.072	2.000	0.122	0.775
ID108987	108987	45	50.542	18.727	37.546	0	259	259	2	1	-10921639	130.048	121	81	208	2731	33.416	2.000	0.145	0.987
ID108986	108986	33	100.485	12.287	30.612	0	259	259	2	1	-10921639	192.000	197	104	255	4032	51.478	4.800	0.320	1.807
ID108988	108988	47	39.997	24.990	38.224	0	259	259	2	1	-10921639	101.286	110	40	156	2127	30.890	2.000	0.163	0.920
ID108995	108995	33	104.382	12.097	30.954	0	260	260	2	1	-10921639	186.381	185	115	255	3914	46.500	4.800	0.328	1.978
ID108994	108994	26	43.994	26.048	23.639	0	260	260	2	1	-10921639	137.190	139	98	179	2881	22.243	4.800	0.167	1.763
ID108997	108997	45	59.849	18.657	37.476	0	260	260	2	1	-10921639	139.810	127	104	208	2936	34.061	2.000	0.198	1.359
ID108996	108996	None	33.302	22.468	31.888	0	260	260	2	1	-10921639	118.762	115	92	156	2494	18.270	2.000	0.124	1.437
ID108998	108998	47	45.603	25.869	38.529	0	260	260	2	1	-10921639	83.857	81	34	173	1761	39.441	2.000	0.175	0.633
ID109009	109009	33	104.716	12.173	30.977	0	261	261	2	1	-10921639	197.000	197	127	255	4137	47.970	4.800	0.314	1.963
ID109008	109008	26	48.245	26.511	23.701	0	261	261	2	1	-10921639	135.048	139	81	191	2836	29.917	4.800	0.178	1.365
ID109011	109011	47	46.116	25.920	39.251	0	261	261	2	1	-10921639	94.952	98	34	162	1994	31.267	2.000	0.213	1.066
ID109010	109010	45	79.412	18.798	37.229	0	261	261	2	1	-10921639	155.143	144	104	249	3258	42.289	2.000	0.234	1.390
ID109001	109001	45	78.324	18.758	37.315	0	262	262	2	1	-10921639	150.762	133	104	255	3166	44.178	2.000	0.226	1.260
ID109000	109000	33	101.016	12.299	30.838	0	262	262	2	1	-10921639	202.286	214	115	255	4248	50.616	4.800	0.297	1.832
ID109003	109003	None	43.171	0.000	40.000	0	262	262	2	1	-10921639	66.190	63	32	121	1390	28.845	2.000	0.351	1.193
ID109002	109002	47	54.077	26.041	38.691	0	262	262	2	1	-10921639	106.238	98	57	185	2231	34.508	2.000	0.214	1.085
ID108999	108999	26	52.701	26.822	23.890	0	262	262	2	1	-10921639	135.810	144	75	185	2852	32.383	4.800	0.185	1.311
ID109013	109013	33	92.764	12.382	30.722	0	263	263	2	1	-10921639	202.714	214	104	255	4257	48.397	4.800	0.280	1.833
ID109012	109012	26	53.058	26.713	23.993	0	263	263	2	1	-10921639	139.762	144	81	179	2935	31.681	4.800	0.194	1.431
ID109015	109015	47	40.472	25.654	38.372	0	263	263	2	1	-10921639	95.810	92	40	156	2012	33.396	2.000	0.191	0.918
ID109014	109014	45	78.474	18.523	37.172	0	263	263	2	1	-10921639	148.810	144	75	255	3125	49.185	2.000	0.226	1.116
ID109005	109005	33	87.278	12.536	30.402	0	264	264	2	1	-10921639	210.714	208	150	255	4425	35.885	4.800	0.263	2.445
ID109004	109004	26	57.986	26.263	23.918	0	264	264	2	1	-10921639	152.667	156	110	214	3206	30.263	4.800	0.193	1.630
ID109007	109007	47	30.862	25.943	38.607	0	264	264	2	1	-10921639	92.476	92	46	144	1942	30.056	2.000	0.128	0.697
ID109006	109006	45	74.082	18.572	37.171	0	264	264	2	1	-10921639	148.857	133	98	249	3126	42.655	2.000	0.212	1.221
ID109017	109017	33	89.529	12.272	30.368	0	265	265	2	1	-10921639	210.190	214	133	255	4414	37.020	4.800	0.268	2.402
ID109016	109016	26	60.950	27.314	24.340	0	265	265	2	1	-10921639	154.095	156	86	208	3236	33.397	4.800	0.218	1.654
ID109019	109019	47	30.078	26.675	39.149	0	265	265	2	1	-10921639	75.000	69	28	127	1575	28.803	2.000	0.124	0.574
ID109018	109018	45	67.092	18.739	37.205	0	265	265	2	1	-10921639	150.429	133	104	237	3159	35.913	2.000	0.192	1.350
ID109021	109021	33	87.413	12.733	30.711	0	266	266	2	1	-10921639	195.476	197	127	255	4105	45.719	4.800	0.249	1.705
ID109020	109020	26	66.534	27.006	24.261	0	266	266	2	1	-10921639	159.095	156	92	220	3341	36.745	4.800	0.221	1.570
ID109023	109023	47	43.812	26.477	39.570	0	266	266	2	1	-10921639	88.095	81	46	144	1850	29.875	2.000	0.210	1.024
ID109022	109022	45	78.522	18.940	37.171	0	266	266	2	1	-10921639	162.429	156	98	249	3411	39.060	2.000	0.235	1.581
ID109025	109025	33	92.377	12.824	31.058	0	267	267	2	1	-10921639	213.048	208	139	255	4474	38.988	4.800	0.276	2.365
ID109024	109024	26	63.553	27.324	24.544	0	267	267	2	1	-10921639	157.667	162	104	220	3311	36.632	2.000	0.187	1.355
ID109027	109027	47	45.718	26.824	39.269	0	267	267	2	1	-10921639	86.429	86	46	150	1815	28.710	2.000	0.249	1.199
ID109026	109026	45	75.625	18.936	37.271	0	267	267	2	1	-10921639	151.476	139	92	243	3181	38.591	2.000	0.238	1.508
ID109033	109033	None	30.341	18.825	20.968	0	268	268	2	1	-10921639	93.476	98	57	115	1963	19.379	4.800	0.166	1.372
ID109035	109035	33	92.708	12.155	30.335	0	268	268	2	1	-10921639	202.476	214	144	255	4252	41.233	4.800	0.278	2.139
ID109034	109034	26	77.339	27.191	24.351	0	268	268	2	1	-10921639	170.048	162	86	249	3571	45.107	4.800	0.225	1.383
ID109037	109037	47	46.357	26.619	39.294	0	268	268	2	1	-10921639	99.857	104	52	144	2097	27.461	4.800	0.251	1.457
ID109036	109036	45	77.424	19.111	37.185	0	268	268	2	1	-10921639	140.714	127	98	237	2955	39.544	2.000	0.259	1.462
ID109049	109049	33	77.265	12.549	30.960	0	269	269	2	1	-10921639	184.762	191	121	237	3880	35.047	4.800	0.257	2.155
ID109048	109048	26	87.519	27.181	24.288	0	269	269	2	1	-10921639	165.190	156	81	255	3469	52.245	2.000	0.256	1.288
ID109051	109051	47	35.283	26.749	39.877	0	269	269	2	1	-10921639	75.381	75	34	127	1583	22.555	2.000	0.209	1.154
ID109050	109050	45	68.018	18.973	37.352	0	269	269	2	1	-10921639	135.810	121	86	220	2852	36.438	2.000	0.226	1.374
ID109032	109032	47	44.381	26.802	39.866	0	270	270	2	1	-10921639	86.714	81	52	156	1821	27.203	2.000	0.229	1.187
ID109029	109029	26	90.418	27.364	24.142	0	270	270	2	1	-10921639	191.952	185	115	255	4031	46.164	4.800	0.255	1.691
ID109028	109028	None	27.156	18.413	22.113	0	270	270	2	1	-10921639	94.810	92	52	133	1991	20.498	4.800	0.153	1.226
ID109031	109031	45	63.214	18.864	37.718	0	270	270	2	1	-10921639	137.571	133	75	226	2889	37.353	2.000	0.211	1.282
ID109030	109030	33	90.805	12.708	31.009	0	270	270	2	1	-10921639	206.571	202	150	255	4338	36.182	4.800	0.265	2.394
ID109043	109043	26	94.897	27.087	23.779	0	271	271	2	1	-10921639	196.190	202	110	255	4120	49.825	4.800	0.264	1.645
ID109045	109045	45	44.636	18.370	37.898	0	271	271	2	1	-10921639	126.238	127	75	173	2651	25.766	4.800	0.171	1.427
ID109044	109044	33	85.802	12.969	31.170	0	271	271	2	1	-10921639	184.429	173	121	249	3873	39.979	4.800	0.261	1.912
ID109047	109047	48	27.857	21.000	44.000	0	271	271	2	1	-10921639	76.000	75	52	110	1596	16.885	7.600	0.190	1.437
ID109046	109046	47	33.766	26.764	39.844	0	271	271	2	1	-10921639	80.048	81	52	133	1681	21.376	2.000	0.181	1.146
ID109057	109057	48	28.379	22.000	44.000	0	272	272	2	1	-10921639	72.333	75	46	115	1519	20.682	2.000	0.177	1.052
ID109056	109056	47	32.731	26.820	39.989	0	272	272	2	1	-10921639	81.810	81	52	133	1718	20.944	2.000	0.159	1.071
ID109053	109053	33	62.409	13.700	31.323	0	272	272	2	1	-10921639	156.524	156	92	220	3287	37.894	4.800	0.198	1.366
ID109052	109052	26	83.218	27.062	23.827	0	272	272	2	1	-10921639	195.000	185	104	255	4095	49.321	4.800	0.221	1.429
ID109055	109055	45	30.224	18.877	37.733	0	272	272	2	1	-10921639	113.905	115	69	150	2392	21.368	4.800	0.123	1.169
ID109054	109054	None	31.304	27.050	30.569	0	272	272	2	1	-10921639	118.476	121	69	156	2488	23.509	2.000	0.114	1.031
ID109041	109041	47	48.457	26.526	40.084	0	273	273	2	1	-10921639	100.095	92	57	173	2102	31.925	2.000	0.206	1.071
ID109040	109040	45	42.807	17.927	37.832	0	273	273	2	1	-10921639	130.571	133	92	168	2742	24.022	2.000	0.152	1.432
ID109042	109042	48	35.058	22.000	44.000	0	273	273	2	1	-10921639	96.143	104	63	127	2019	20.877	7.600	0.200	1.533
ID109039	109039	33	65.572	13.768	31.051	0	273	273	2	1	-10921639	173.952	173	127	243	3653	30.776	4.800	0.197	1.859
ID109038	109038	26	80.855	26.039	22.961	0	273	273	2	1	-10921639	211.952	214	110	255	4451	45.148	4.800	0.218	1.679
ID109059	109059	33	78.700	13.968	31.091	0	274	274	2	1	-10921639	184.952	185	121	255	3884	38.831	4.800	0.220	1.721
ID109058	109058	26	83.313	27.404	23.991	0	274	274	2	1	-10921639	210.810	226	115	255	4427	45.914	4.800	0.235	1.748
ID109061	109061	45	49.759	18.495	37.642	0	274	274	2	1	-10921639	130.524	133	86	173	2741	28.656	4.800	0.189	1.449
ID109060	109060	None	27.668	25.536	30.765	0	274	274	2	1	-10921639	104.048	98	63	133	2185	20.999	2.000	0.122	1.076
ID109062	109062	47	45.364	26.697	40.172	0	274	274	2	1	-10921639	94.048	86	57	150	1975	27.487	2.000	0.215	1.210
ID109075	109075	26	82.215	27.511	24.006	0	275	275	2	1	-10921639	194.619	197	110	255	4087	53.114	7.600	0.218	1.312
ID109074	109074	None	82.265	26.345	23.189	0	275	275	2	1	-10921639	209.762	208	110	255	4405	44.067	4.800	0.224	1.739
ID109077	109077	45	47.877	18.528	38.537	0	275	275	2	1	-10921639	127.333	127	69	179	2674	32.836	4.800	0.189	1.231
ID109076	109076	33	73.123	13.394	31.457	0	275	275	2	1	-10921639	189.714	197	139	249	3984	35.791	4.800	0.222	1.927
ID109078	109078	47	45.058	26.765	39.924	0	275	275	2	1	-10921639	97.714	92	63	162	2052	28.519	7.600	0.194	1.113
ID109065	109065	45	78.307	18.601	39.146	0	276	276	2	1	-10921639	153.476	139	75	231	3223	46.846	2.000	0.257	1.339
ID109064	109064	33	75.541	13.530	31.229	0	276	276	2	1	-10921639	180.286	173	127	255	3786	38.702	4.800	0.220	1.680
ID109066	109066	47	49.964	26.744	40.381	0	276	276	2	1	-10921639	98.571	92	46	179	2070	33.898	2.000	0.228	1.078
ID109063	109063	26	82.259	27.774	24.185	0	276	276	2	1	-10921639	197.810	197	127	255	4154	44.089	4.800	0.233	1.698
ID109073	109073	49	29.004	24.000	44.000	0	277	277	2	1	-10921639	83.619	81	52	115	1756	18.885	7.600	0.171	1.295
ID109072	109072	47	33.619	26.824	39.730	0	277	277	2	1	-10921639	81.095	81	46	127	1703	21.035	7.600	0.195	1.259
ID109067	109067	None	59.503	25.199	23.156	0	277	277	2	1	-10921639	167.810	162	104	255	3524	41.125	2.000	0.141	1.008
ID109069	109069	33	74.460	13.123	31.779	0	277	277	2	1	-10921639	174.000	179	110	231	3654	38.868	4.800	0.247	1.775
ID109068	109068	26	79.006	28.153	23.757	0	277	277	2	1	-10921639	181.429	185	121	249	3810	41.116	2.000	0.225	1.621
ID109071	109071	45	64.857	18.527	39.555	0	277	277	2	1	-10921639	135.000	139	81	208	2835	38.078	4.800	0.267	1.494
ID109070	109070	50	27.375	28.000	32.000	0	277	277	2	1	-10921639	97.476	104	57	127	2047	19.575	2.000	0.134	1.178
ID109079	109079	26	65.726	28.314	23.579	0	278	278	2	1	-10921639	190.571	185	139	255	4002	34.805	4.800	0.204	1.855
ID109081	109081	33	75.998	13.008	31.980	0	278	278	2	1	-10921639	168.381	168	115	237	3536	39.081	4.800	0.238	1.655
ID109080	109080	None	27.790	23.797	28.998	0	278	278	2	1	-10921639	115.095	115	81	156	2417	19.071	2.000	0.096	1.061
ID109083	109083	45	78.389	18.680	39.055	0	278	278	2	1	-10921639	164.619	168	86	243	3457	44.779	4.800	0.246	1.451
ID109082	109082	50	32.592	29.880	32.603	0	278	278	2	1	-10921639	105.238	115	46	133	2210	28.401	4.800	0.156	1.001
ID109085	109085	49	28.094	24.000	44.000	0	278	278	2	1	-10921639	85.048	86	40	144	1786	26.477	2.000	0.113	0.653
ID109084	109084	47	47.992	26.553	39.724	0	278	278	2	1	-10921639	95.143	92	52	156	1998	31.566	4.800	0.248	1.200
ID109097	109097	47	37.762	26.758	40.009	0	279	279	2	1	-10921639	80.048	81	40	133	1681	26.960	2.000	0.203	1.000
ID109096	109096	45	71.377	18.685	38.795	0	279	279	2	1	-10921639	163.000	162	81	243	3423	41.976	2.000	0.203	1.309
ID109095	109095	33	58.632	13.270	31.822	0	279	279	2	1	-10921639	154.333	150	98	208	3241	32.566	4.800	0.210	1.647
ID109094	109094	26	72.977	28.269	23.417	0	279	279	2	1	-10921639	188.429	197	110	255	3957	46.622	4.800	0.216	1.436
ID109089	109089	47	29.205	26.040	39.783	0	280	280	2	1	-10921639	82.333	81	52	115	1729	20.304	2.000	0.153	1.075
ID109088	109088	45	81.451	18.169	39.081	0	280	280	2	1	-10921639	177.524	173	115	255	3728	38.759	4.800	0.245	1.803
ID109087	109087	33	70.248	13.147	31.976	0	280	280	2	1	-10921639	156.286	156	104	220	3282	38.171	4.800	0.237	1.568
ID109086	109086	26	73.248	28.616	23.357	0	280	280	2	1	-10921639	167.381	179	86	255	3515	47.899	4.800	0.212	1.223
ID109091	109091	33	60.622	13.198	31.908	0	281	281	2	1	-10921639	148.333	144	92	202	3115	32.251	4.800	0.211	1.601
ID109090	109090	26	75.004	28.325	23.056	0	281	281	2	1	-10921639	188.571	185	121	249	3960	36.819	4.800	0.224	1.873
ID109093	109093	47	38.325	25.888	40.115	0	281	281	2	1	-10921639	84.190	81	46	133	1768	22.110	2.000	0.215	1.348
ID109092	109092	45	85.594	17.974	39.638	0	281	281	2	1	-10921639	179.571	173	92	255	3771	43.405	4.800	0.267	1.744
ID109107	109107	26	76.116	28.796	23.020	0	282	282	2	1	-10921639	190.619	191	110	255	4003	44.622	4.800	0.207	1.468
ID109109	109109	47	39.440	25.486	39.756	0	282	282	2	1	-10921639	94.667	86	63	144	1988	22.272	2.000	0.187	1.338
ID109108	109108	33	46.950	12.380	32.049	0	282	282	2	1	-10921639	128.667	121	86	202	2702	30.743	2.000	0.158	1.145
ID109110	109110	45	66.967	17.014	40.504	0	282	282	2	1	-10921639	168.143	162	92	237	3531	44.775	2.000	0.188	1.186
ID109105	109105	47	34.467	25.118	40.092	0	283	283	2	1	-10921639	89.952	92	52	139	1889	23.248	2.000	0.155	1.037
ID109104	109104	33	55.417	12.491	32.183	0	283	283	2	1	-10921639	146.333	144	98	202	3073	32.766	4.800	0.194	1.453
ID109106	109106	45	84.880	17.315	40.636	0	283	283	2	1	-10921639	179.476	179	98	255	3769	48.683	2.000	0.230	1.380
ID109103	109103	51	62.844	26.977	24.017	0	283	283	2	1	-10921639	198.095	197	144	255	4160	37.473	7.600	0.153	1.404
ID109102	109102	26	75.389	29.092	22.705	0	283	283	2	1	-10921639	187.810	191	121	255	3944	43.787	4.800	0.206	1.463
ID109099	109099	52	31.638	24.031	29.713	0	284	284	2	1	-10921639	107.143	110	57	144	2250	22.017	2.000	0.152	1.288
ID109098	109098	51	74.210	27.640	24.098	0	284	284	2	1	-10921639	197.238	202	127	255	4142	41.089	4.800	0.231	1.803
ID109101	109101	45	86.194	17.040	40.556	0	284	284	2	1	-10921639	173.952	173	98	255	3653	46.750	2.000	0.249	1.482
ID109100	109100	33	54.084	14.092	31.706	0	284	284	2	1	-10921639	140.762	144	92	197	2956	30.338	4.800	0.194	1.506
ID109121	109121	52	32.454	24.923	31.218	0	285	285	2	1	-10921639	95.476	98	63	133	2005	21.182	2.000	0.140	1.109
ID109120	109120	51	89.106	28.432	23.867	0	285	285	2	1	-10921639	204.190	220	133	255	4288	42.185	4.800	0.271	2.064
ID109123	109123	45	91.170	17.121	40.503	0	285	285	2	1	-10921639	190.333	191	98	255	3997	48.791	4.800	0.270	1.658
ID109122	109122	33	43.451	11.706	32.227	0	285	285	2	1	-10921639	140.571	139	104	185	2952	20.446	4.800	0.167	1.965
ID109129	109129	52	29.171	23.006	30.432	0	286	286	2	1	-10921639	108.238	110	63	156	2273	21.040	4.800	0.114	1.052
ID109128	109128	51	81.197	28.029	23.937	0	286	286	2	1	-10921639	200.048	202	139	255	4201	40.128	4.800	0.237	1.913
ID109131	109131	45	92.678	17.035	40.581	0	286	286	2	1	-10921639	194.190	197	110	255	4078	47.795	4.800	0.262	1.685
ID109130	109130	33	44.349	11.984	32.189	0	286	286	2	1	-10921639	138.048	139	98	179	2899	20.779	4.800	0.167	1.905
ID109125	109125	53	33.382	25.750	32.039	0	287	287	2	1	-10921639	79.524	81	52	110	1670	21.032	2.000	0.201	1.265
ID109124	109124	51	86.303	28.068	23.980	0	287	287	2	1	-10921639	195.286	191	121	255	4101	39.660	4.800	0.247	1.951
ID109127	109127	45	86.371	16.855	40.691	0	287	287	2	1	-10921639	184.429	179	86	255	3873	46.135	2.000	0.248	1.588
ID109126	109126	33	39.182	11.746	32.590	0	287	287	2	1	-10921639	130.286	133	92	162	2736	22.437	4.800	0.169	1.681
ID109113	109113	53	31.326	25.774	31.817	0	288	288	2	1	-10921639	83.333	86	52	121	1750	22.940	7.600	0.179	1.103
ID109112	109112	33	44.637	11.241	32.394	0	288	288	2	1	-10921639	131.429	133	92	185	2760	28.040	4.800	0.155	1.261
ID109114	109114	45	97.208	16.907	40.821	0	288	288	2	1	-10921639	194.429	191	110	255	4083	47.868	2.000	0.271	1.730
ID109111	109111	51	75.672	28.597	23.988	0	288	288	2	1	-10921639	203.857	197	139	255	4281	36.016	4.800	0.240	2.192
ID109115	109115	None	28.844	20.428	21.712	0	289	289	2	1	-10921639	90.857	92	57	139	1908	24.358	2.000	0.129	0.850
ID109117	109117	53	31.014	26.252	31.544	0	289	289	2	1	-10921639	83.952	86	40	127	1763	25.109	2.000	0.171	0.976
ID109116	109116	51	79.227	29.372	23.499	0	289	289	2	1	-10921639	199.476	214	110	255	4189	44.103	4.800	0.231	1.697
ID109119	109119	45	91.854	17.166	40.951	0	289	289	2	1	-10921639	208.238	214	133	255	4373	46.395	4.800	0.249	1.789
ID109118	109118	33	46.659	11.279	32.490	0	289	289	2	1	-10921639	139.952	139	92	185	2939	28.149	4.800	0.165	1.409
ID109133	109133	54	30.525	22.406	27.371	0	290	290	2	1	-10921639	119.190	121	75	156	2503	25.488	2.000	0.087	0.750
ID109132	109132	51	88.951	29.576	23.206	0	290	290	2	1	-10921639	190.667	197	104	255	4004	51.408	2.000	0.244	1.454
ID109135	109135	45	88.732	16.891	41.167	0	290	290	2	1	-10921639	194.762	197	110	255	4090	48.638	2.000	0.242	1.562
ID109134	109134	33	47.532	10.962	32.633	0	290	290	2	1	-10921639	134.810	133	86	197	2831	31.595	2.000	0.153	1.129
ID109152	109152	45	89.611	16.944	41.155	0	291	291	2	1	-10921639	187.286	191	104	255	3933	48.352	2.000	0.249	1.544
ID109149	109149	51	90.726	29.835	23.007	0	291	291	2	1	-10921639	200.238	202	133	255	4205	44.196	4.800	0.237	1.735
ID109151	109151	33	61.956	10.764	32.513	0	291	291	2	1	-10921639	148.714	144	86	220	3123	37.924	2.000	0.202	1.316
ID109150	109150	54	28.298	22.070	27.698	0	291	291	2	1	-10921639	110.381	104	81	144	2318	19.615	2.000	0.102	1.038
ID109137	109137	None	27.127	26.074	31.744	0	292	292	2	1	-10921639	92.714	92	57	121	1947	18.863	7.600	0.131	1.139
ID109136	109136	51	89.681	29.727	23.326	0	292	292	2	1	-10921639	197.333	202	110	255	4144	49.297	4.800	0.241	1.556
ID109139	109139	45	88.564	16.792	41.194	0	292	292	2	1	-10921639	195.571	191	115	255	4107	49.607	2.000	0.237	1.512
ID109138	109138	33	68.737	11.075	32.674	0	292	292	2	1	-10921639	165.095	162	104	231	3467	37.683	4.800	0.212	1.531
ID109144	109144	45	89.430	16.770	41.112	0	293	293	2	1	-10921639	198.286	202	121	255	4164	49.904	2.000	0.233	1.500
ID109141	109141	51	89.789	29.702	23.453	0	293	293	2	1	-10921639	197.381	220	104	255	4145	52.694	4.800	0.247	1.482
ID109140	109140	55	43.099	15.401	22.855	0	293	293	2	1	-10921639	92.238	92	52	156	1937	28.437	2.000	0.189	1.029
ID109143	109143	33	73.431	10.668	32.522	0	293	293	2	1	-10921639	168.381	168	92	243	3536	46.899	4.800	0.217	1.282
ID109142	109142	None	28.974	23.352	28.915	0	293	293	2	1	-10921639	117.571	121	69	156	2469	22.649	4.800	0.110	1.031
ID109145	109145	55	57.388	15.768	22.838	0	294	294	2	1	-10921639	107.571	92	63	185	2259	30.732	2.000	0.242	1.362
ID109147	109147	33	70.484	10.409	32.450	0	294	294	2	1	-10921639	160.190	156	81	243	3364	48.365	2.000	0.209	1.147
ID109146	109146	51	95.783	29.751	23.869	0	294	294	2	1	-10921639	207.762	220	104	255	4363	48.635	4.800	0.266	1.793
ID109148	109148	45	82.453	16.196	41.136	0	294	294	2	1	-10921639	206.095	208	139	255	4328	45.086	4.800	0.236	1.743
ID109153	109153	55	50.059	15.217	22.776	0	295	295	2	1	-10921639	102.905	92	57	168	2161	31.156	2.000	0.204	1.118
ID109155	109155	33	79.913	10.873	32.698	0	295	295	2	1	-10921639	185.810	191	104	255	3902	46.894	4.800	0.240	1.536
ID109154	109154	51	93.892	29.433	24.309	0	295	295	2	1	-10921639	222.286	226	150	255	4668	36.694	4.800	0.289	2.719
ID109156	109156	45	80.749	16.207	41.207	0	295	295	2	1	-10921639	201.905	197	121	255	4240	43.443	4.800	0.232	1.749
ID109161	109161	45	84.255	15.924	41.122	0	296	296	2	1	-10921639	209.381	220	139	255	4397	40.409	4.800	0.238	1.991
ID109160	109160	33	68.465	11.144	32.621	0	296	296	2	1	-10921639	181.667	168	110	255	3815	42.998	4.800	0.205	1.440
ID109157	109157	55	57.710	15.304	22.578	0	296	296	2	1	-10921639	109.619	98	57	185	2302	40.036	2.000	0.212	0.956
ID109159	109159	56	30.267	26.564	31.380	0	296	296	2	1	-10921639	111.000	115	69	150	2331	22.163	2.000	0.113	1.020
ID109158	109158	51	90.855	29.215	24.389	0	296	296	2	1	-10921639	231.667	249	150	255	4865	36.325	4.800	0.287	2.846
ID109177	109177	56	28.206	26.796	31.753	0	297	297	2	1	-10921639	102.952	110	69	133	2162	21.537	7.600	0.123	1.050
ID109176	109176	51	87.200	29.137	24.542	0	297	297	2	1	-10921639	225.810	249	139	255	4742	38.935	4.800	0.267	2.441
ID109179	109179	None	29.791	26.762	39.403	0	297	297	2	1	-10921639	78.571	86	28	121	1650	26.703	2.000	0.152	0.775
ID109178	109178	33	72.969	12.626	32.760	0	297	297	2	1	-10921639	184.952	197	121	255	3884	40.637	2.000	0.187	1.433
ID109180	109180	45	83.206	15.435	41.156	0	297	297	2	1	-10921639	192.286	185	121	255	4038	49.464	4.800	0.228	1.441
ID109175	109175	55	61.139	15.330	22.460	0	297	297	2	1	-10921639	113.000	110	63	197	2373	42.205	2.000	0.229	0.999
ID109169	109169	57	48.501	24.774	22.230	0	298	298	2	1	-10921639	154.714	162	69	220	3249	40.354	7.600	0.122	0.831
ID109171	109171	51	90.583	29.039	24.526	0	298	298	2	1	-10921639	219.143	237	121	255	4602	42.901	4.800	0.273	2.193
ID109170	109170	55	64.701	15.317	22.659	0	298	298	2	1	-10921639	109.286	104	52	214	2295	43.658	2.000	0.228	0.928
ID109173	109173	33	70.281	11.707	32.883	0	298	298	2	1	-10921639	190.857	208	133	255	4008	39.915	6.314	0.186	1.496
ID109172	109172	58	68.722	10.554	32.829	0	298	298	2	1	-10921639	192.238	208	127	255	4037	40.803	4.800	0.209	1.628
ID109174	109174	45	75.470	15.327	41.176	0	298	298	2	1	-10921639	181.143	185	115	255	3804	43.167	4.800	0.214	1.478
ID109185	109185	58	50.511	8.399	33.780	0	299	299	2	1	-10921639	127.048	110	69	208	2668	46.635	2.000	0.149	0.707
ID109184	109184	33	80.362	12.460	32.813	0	299	299	2	1	-10921639	200.190	208	121	255	4204	42.334	4.800	0.216	1.678
ID109187	109187	45	69.498	15.275	41.196	0	299	299	2	1	-10921639	177.524	173	104	249	3728	43.975	4.800	0.197	1.327
ID109186	109186	59	40.884	19.435	36.720	0	299	299	2	1	-10921639	140.857	139	110	208	2958	27.886	2.000	0.094	0.870
ID109181	109181	57	38.499	24.933	22.259	0	299	299	2	1	-10921639	130.524	127	63	185	2741	36.225	7.600	0.109	0.709
ID109183	109183	51	98.177	29.322	24.282	0	299	299	2	1	-10921639	211.905	214	139	255	4450	37.221	4.800	0.304	2.652
ID109182	109182	55	68.181	15.184	22.777	0	299	299	2	1	-10921639	107.429	86	57	214	2256	43.861	2.000	0.236	0.935
ID109168	109168	45	61.670	16.425	41.335	0	300	300	2	1	-10921639	174.810	173	110	231	3671	35.161	4.800	0.204	1.686
ID109163	109163	55	79.133	15.170	22.726	0	300	300	2	1	-10921639	117.857	104	57	237	2475	48.928	2.000	0.275	1.039
ID109162	109162	57	57.998	24.597	21.987	0	300	300	2	1	-10921639	139.143	133	69	243	2922	42.371	7.600	0.146	0.837
ID109165	109165	33	77.883	13.114	32.844	0	300	300	2	1	-10921639	197.810	191	110	255	4154	42.225	2.000	0.196	1.534
ID109164	109164	51	94.865	29.179	23.982	0	300	300	2	1	-10921639	183.667	173	110	255	3857	42.079	4.800	0.284	1.932
ID109167	109167	59	46.303	19.263	36.742	0	300	300	2	1	-10921639	144.190	133	104	220	3028	32.966	2.000	0.093	0.746
ID109166	109166	58	58.178	8.409	33.789	0	300	300	2	1	-10921639	125.048	127	46	237	2626	54.031	2.000	0.153	0.615
ID109201	109201	59	54.033	19.373	36.465	0	301	301	2	1	-10921639	153.857	139	104	255	3231	40.325	2.000	0.130	0.876
ID109200	109200	33	70.667	13.096	33.075	0	301	301	2	1	-10921639	179.571	168	133	255	3771	35.615	2.000	0.175	1.499
ID109202	109202	45	72.029	16.138	40.968	0	301	301	2	1	-10921639	184.238	185	110	249	3869	40.647	4.800	0.214	1.600
ID109195	109195	57	48.334	24.542	21.714	0	301	301	2	1	-10921639	137.238	127	81	243	2882	36.795	7.600	0.102	0.693
ID109197	109197	51	98.773	29.047	24.133	0	301	301	2	1	-10921639	185.714	185	115	255	3900	42.409	4.800	0.310	2.075
ID109196	109196	55	65.482	15.072	22.805	0	301	301	2	1	-10921639	111.857	98	57	208	2349	38.914	2.000	0.250	1.148
ID109199	109199	58	63.954	8.412	33.487	0	301	301	2	1	-10921639	131.667	121	57	237	2765	52.190	2.000	0.210	0.875
ID109198	109198	None	27.310	33.000	32.000	0	301	301	2	1	-10921639	74.000	70	53	121	1554	17.456	2.000	0.158	1.159
ID109189	109189	55	65.888	14.986	22.620	0	302	302	2	1	-10921639	112.714	98	63	202	2367	39.665	2.000	0.253	1.149
ID109188	109188	57	51.128	24.768	21.614	0	302	302	2	1	-10921639	146.810	144	92	237	3083	33.457	7.600	0.121	0.944
ID109191	109191	58	44.294	8.599	33.377	0	302	302	2	1	-10921639	137.190	144	86	208	2881	33.036	2.000	0.132	0.969
ID109190	109190	51	95.814	29.036	24.278	0	302	302	2	1	-10921639	168.429	168	104	255	3537	49.840	2.000	0.292	1.526
ID109193	109193	59	40.960	19.405	36.471	0	302	302	2	1	-10921639	147.429	139	110	226	3096	32.066	2.000	0.096	0.803
ID109192	109192	33	81.775	13.070	33.081	0	302	302	2	1	-10921639	186.381	173	133	255	3914	43.177	2.000	0.193	1.395
ID109194	109194	45	67.230	15.581	41.152	0	302	302	2	1	-10921639	180.810	179	110	255	3797	38.052	2.000	0.194	1.542
ID109217	109217	59	52.859	19.350	36.653	0	303	303	2	1	-10921639	173.952	162	133	255	3653	35.827	2.000	0.106	0.933
ID109216	109216	None	30.471	26.103	34.302	0	303	303	2	1	-10921639	113.714	115	81	144	2388	17.886	2.000	0.126	1.425
ID109218	109218	45	59.828	15.860	41.098	0	303	303	2	1	-10921639	179.143	179	115	249	3762	35.278	2.000	0.157	1.375
ID109211	109211	57	41.571	24.861	21.146	0	303	303	2	1	-10921639	130.571	127	86	197	2742	30.243	7.600	0.133	1.012
ID109213	109213	51	91.471	28.859	24.611	0	303	303	2	1	-10921639	168.190	185	75	255	3532	52.984	2.000	0.289	1.422
ID109212	109212	55	64.241	14.868	22.536	0	303	303	2	1	-10921639	117.619	104	69	197	2470	38.222	2.000	0.239	1.186
ID109215	109215	58	40.806	8.243	33.506	0	303	303	2	1	-10921639	109.667	110	46	197	2303	43.646	2.000	0.103	0.469
ID109214	109214	33	78.740	12.783	32.990	0	303	303	2	1	-10921639	199.143	191	139	255	4182	40.849	2.000	0.184	1.518
ID109225	109225	57	30.613	24.500	20.505	0	304	304	2	1	-10921639	119.810	121	75	156	2516	23.889	7.600	0.106	0.960
ID109227	109227	51	82.096	28.853	23.975	0	304	304	2	1	-10921639	168.714	168	104	226	3543	34.709	4.800	0.294	2.207
ID109226	109226	55	52.165	14.901	22.321	0	304	304	2	1	-10921639	104.381	92	69	179	2192	32.149	2.000	0.213	1.138
ID109229	109229	33	80.697	12.797	33.133	0	304	304	2	1	-10921639	194.095	179	139	255	4076	40.482	4.800	0.209	1.657
ID109228	109228	58	35.256	8.171	33.201	0	304	304	2	1	-10921639	98.714	92	40	162	2073	36.498	2.000	0.104	0.512
ID109231	109231	45	72.940	15.948	41.198	0	304	304	2	1	-10921639	174.333	162	104	255	3661	40.020	2.000	0.197	1.436
ID109230	109230	59	35.092	19.451	36.844	0	304	304	2	1	-10921639	149.048	144	121	214	3130	26.269	2.000	0.066	0.699
ID109203	109203	57	28.764	24.420	20.634	0	305	305	2	1	-10921639	99.714	92	75	139	2094	19.970	2.000	0.115	1.033
ID109205	109205	51	87.943	28.942	24.487	0	305	305	2	1	-10921639	166.762	168	92	243	3502	45.519	4.800	0.297	1.679
ID109204	109204	55	34.730	15.028	22.440	0	305	305	2	1	-10921639	95.905	92	69	139	2014	22.720	4.800	0.166	1.201
ID109207	109207	33	76.160	12.775	33.155	0	305	305	2	1	-10921639	180.048	173	127	255	3781	40.124	2.000	0.192	1.443
ID109206	109206	58	32.978	8.026	33.115	0	305	305	2	1	-10921639	99.381	98	46	150	2087	32.395	2.000	0.109	0.603
ID109209	109209	59	34.110	19.074	36.941	0	305	305	2	1	-10921639	151.810	150	115	208	3188	23.060	2.000	0.080	0.977
ID109208	109208	None	27.659	24.933	36.066	0	305	305	2	1	-10921639	114.810	115	75	162	2411	20.615	2.000	0.075	0.773
ID109210	109210	45	64.417	15.933	41.274	0	305	305	2	1	-10921639	165.571	162	110	243	3477	34.457	2.000	0.193	1.555
ID109224	109224	45	73.225	15.824	41.079	0	306	306	2	1	-10921639	171.190	173	98	249	3595	39.525	2.000	0.205	1.473
ID109219	109219	57	33.783	24.462	19.714	0	306	306	2	1	-10921639	97.095	98	52	139	2039	23.948	2.000	0.156	1.097
ID109221	109221	51	91.716	29.097	24.298	0	306	306	2	1	-10921639	177.762	173	104	255	3733	43.611	4.800	0.285	1.808
ID109220	109220	55	32.798	14.718	22.104	0	306	306	2	1	-10921639	93.333	86	63	139	1960	22.979	2.000	0.129	0.930
ID109223	109223	59	42.692	19.340	37.084	0	306	306	2	1	-10921639	161.286	156	115	243	3387	30.936	7.600	0.091	0.868
ID109222	109222	33	76.614	12.732	33.229	0	306	306	2	1	-10921639	182.762	173	139	255	3838	37.778	2.000	0.200	1.610
ID109233	109233	55	33.930	14.885	22.169	0	307	307	2	1	-10921639	99.429	98	69	139	2088	18.236	4.800	0.161	1.514
ID109232	109232	57	40.042	24.222	20.600	0	307	307	2	1	-10921639	109.857	115	63	156	2307	25.839	2.000	0.161	1.180
ID109235	109235	33	86.437	12.856	33.141	0	307	307	2	1	-10921639	192.000	173	133	255	4032	41.889	2.000	0.218	1.640
ID109234	109234	51	92.113	28.809	24.637	0	307	307	2	1	-10921639	185.000	173	104	255	3885	46.210	4.800	0.282	1.760
ID109237	109237	59	35.174	19.269	36.942	0	307	307	2	1	-10921639	155.810	150	127	208	3272	22.587	2.000	0.081	1.038
ID109236	109236	63	27.523	27.854	34.700	0	307	307	2	1	-10921639	91.905	98	52	139	1930	25.959	2.000	0.094	0.608
ID109238	109238	45	63.156	15.832	41.050	0	307	307	2	1	-10921639	157.952	156	98	220	3317	33.736	2.000	0.181	1.434
ID109241	109241	51	92.275	28.646	24.825	0	308	308	2	1	-10921639	177.857	168	104	255	3735	47.874	4.800	0.282	1.636
ID109240	109240	55	35.656	14.844	22.138	0	308	308	2	1	-10921639	108.143	104	81	144	2271	17.373	4.800	0.176	1.862
ID109243	109243	63	30.927	28.074	34.558	0	308	308	2	1	-10921639	90.190	92	52	133	1894	24.306	2.000	0.129	0.849
ID109242	109242	33	84.180	12.856	33.464	0	308	308	2	1	-10921639	200.000	185	133	255	4200	42.767	4.800	0.227	1.729
ID109244	109244	45	69.717	15.682	40.983	0	308	308	2	1	-10921639	160.048	162	86	243	3361	41.096	2.000	0.194	1.265
ID109239	109239	57	42.568	24.358	20.328	0	308	308	2	1	-10921639	103.619	98	52	156	2176	29.979	4.800	0.218	1.237
ID109257	109257	57	32.416	24.449	20.146	0	309	309	2	1	-10921639	96.143	98	46	139	2019	24.975	4.800	0.195	1.255
ID109259	109259	33	85.157	13.014	33.463	0	309	309	2	1	-10921639	196.381	191	133	255	4124	46.485	2.000	0.218	1.513
ID109258	109258	51	84.341	28.600	24.767	0	309	309	2	1	-10921639	172.714	162	104	255	3627	43.133	4.800	0.281	1.756
ID109260	109260	45	66.152	15.904	41.068	0	309	309	2	1	-10921639	153.524	150	104	220	3224	35.965	2.000	0.198	1.410
ID109248	109248	45	53.977	16.102	40.812	0	310	310	2	1	-10921639	144.000	150	86	191	3024	29.830	4.800	0.189	1.534
ID109245	109245	57	33.930	24.325	20.593	0	310	310	2	1	-10921639	96.952	98	63	139	2036	21.507	2.000	0.150	1.175
ID109247	109247	33	91.982	12.965	33.468	0	310	310	2	1	-10921639	194.238	197	133	255	4079	45.151	4.800	0.257	1.759
ID109246	109246	51	85.321	28.641	24.635	0	310	310	2	1	-10921639	161.524	156	75	255	3392	48.721	4.800	0.298	1.521
ID109249	109249	57	27.401	24.439	19.773	0	311	311	2	1	-10921639	92.333	104	52	127	1939	21.146	4.800	0.163	1.223
ID109251	109251	33	89.400	12.784	33.431	0	311	311	2	1	-10921639	208.905	226	133	255	4387	44.801	4.800	0.245	1.834
ID109250	109250	51	105.041	28.828	24.295	0	311	311	2	1	-10921639	178.714	185	92	255	3753	60.084	2.000	0.329	1.472
ID109252	109252	45	50.359	16.270	40.856	0	311	311	2	1	-10921639	142.190	144	75	191	2986	33.887	4.800	0.175	1.247
ID109256	109256	45	55.891	16.010	40.841	0	312	312	2	1	-10921639	139.905	144	75	191	2938	33.942	2.000	0.191	1.324
ID109253	109253	57	27.923	24.802	19.443	0	312	312	2	1	-10921639	75.000	69	28	115	1575	26.136	2.000	0.167	0.819
ID109255	109255	33	90.045	12.968	33.333	0	312	312	2	1	-10921639	206.286	214	144	255	4332	41.407	4.800	0.244	1.955
ID109254	109254	51	107.686	28.939	24.072	0	312	312	2	1	-10921639	176.000	168	104	255	3696	55.279	4.800	0.348	1.644
ID109261	109261	51	105.500	28.831	24.435	0	313	313	2	1	-10921639	185.429	191	110	255	3894	55.324	4.800	0.335	1.681
ID109263	109263	45	55.065	16.214	40.748	0	313	313	2	1	-10921639	134.476	139	69	191	2824	33.449	4.800	0.204	1.363
ID109262	109262	33	101.899	13.174	33.061	0	313	313	2	1	-10921639	201.952	197	115	255	4241	47.683	4.800	0.298	1.942
ID109265	109265	33	102.924	13.227	32.995	0	314	314	2	1	-10921639	195.333	185	92	255	4102	55.649	4.800	0.291	1.583
ID109264	109264	51	104.243	28.858	24.346	0	314	314	2	1	-10921639	181.857	173	92	255	3819	60.315	2.000	0.319	1.458
ID109266	109266	45	52.359	16.598	40.585	0	314	314	2	1	-10921639	126.381	133	69	179	2654	31.139	2.000	0.200	1.352
ID109272	109272	45	46.855	16.743	40.455	0	315	315	2	1	-10921639	133.905	127	98	191	2812	25.004	7.600	0.155	1.438
ID109271	109271	33	91.447	13.372	32.896	0	315	315	2	1	-10921639	195.619	197	92	255	4108	54.543	4.800	0.258	1.470
ID109270	109270	51	106.754	28.857	24.102	0	315	315	2	1	-10921639	203.571	220	92	255	4275	53.148	4.800	0.325	1.878
ID109269	109269	45	61.993	16.948	40.076	0	316	316	2	1	-10921639	146.000	144	104	214	3066	30.799	2.000	0.203	1.598
ID109268	109268	33	87.024	13.700	33.106	0	316	316	2	1	-10921639	198.095	197	121	255	4160	44.704	4.800	0.246	1.747
ID109267	109267	51	107.278	28.791	23.879	0	316	316	2	1	-10921639	203.905	214	110	255	4282	50.582	4.800	0.335	2.022
ID109277	109277	33	78.388	13.920	32.994	0	317	317	2	1	-10921639	180.952	168	86	255	3800	46.996	2.000	0.202	1.295
ID109276	109276	51	100.738	28.629	23.632	0	317	317	2	1	-10921639	185.381	191	92	255	3893	52.160	4.800	0.325	1.743
ID109278	109278	45	65.005	16.859	40.528	0	317	317	2	1	-10921639	139.381	139	75	220	2927	42.978	2.000	0.203	1.095
ID109273	109273	51	95.304	28.294	23.288	0	318	318	2	1	-10921639	188.333	185	104	255	3955	52.378	4.800	0.284	1.592
ID109275	109275	45	52.683	16.611	40.522	0	318	318	2	1	-10921639	134.381	133	63	202	2822	39.605	2.000	0.161	0.940
ID109274	109274	33	57.309	13.727	32.207	0	318	318	2	1	-10921639	168.714	162	121	231	3543	36.434	2.000	0.146	1.177
ID109281	109281	45	57.879	16.567	40.446	0	319	319	2	1	-10921639	141.571	139	98	208	2973	31.885	4.800	0.182	1.369
ID109280	109280	33	52.056	12.687	30.662	0	319	319	2	1	-10921639	148.048	156	75	197	3109	33.843	4.800	0.183	1.354
ID109279	109279	51	89.180	28.353	23.401	0	319	319	2	1	-10921639	189.667	179	115	255	3983	47.325	4.800	0.260	1.652
ID109296	109296	45	62.018	16.630	40.574	0	320	320	2	1	-10921639	139.952	150	75	214	2939	38.086	2.000	0.204	1.243
ID109293	109293	51	94.707	28.351	23.226	0	320	320	2	1	-10921639	187.905	185	104	255	3946	50.858	4.800	0.266	1.551
ID109295	109295	60	31.971	16.251	32.879	0	320	320	2	1	-10921639	134.381	144	63	168	2822	28.526	7.600	0.102	0.871
ID109294	109294	33	43.019	12.729	29.852	0	320	320	2	1	-10921639	134.095	133	92	179	2816	24.454	4.800	0.160	1.515
ID109283	109283	33	40.267	12.230	29.327	0	321	321	2	1	-10921639	119.238	121	69	168	2504	30.520	2.000	0.149	1.013
ID109282	109282	51	96.891	28.291	23.269	0	321	321	2	1	-10921639	198.429	197	104	255	4167	51.652	4.800	0.276	1.661
ID109285	109285	45	68.830	16.524	40.309	0	321	321	2	1	-10921639	151.048	139	104	220	3172	35.506	2.000	0.224	1.554
ID109284	109284	60	36.081	15.820	32.312	0	321	321	2	1	-10921639	144.333	144	92	185	3031	22.426	4.800	0.117	1.345
ID109288	109288	45	62.013	16.497	40.633	0	322	322	2	1	-10921639	132.048	139	69	220	2773	40.783	2.000	0.245	1.273
ID109287	109287	60	48.058	15.965	31.955	0	322	322	2	1	-10921639	149.619	156	98	197	3142	25.527	4.800	0.158	1.599
ID109286	109286	51	96.714	28.367	23.307	0	322	322	2	1	-10921639	193.333	191	98	255	4060	52.566	4.800	0.273	1.579
ID109297	109297	51	99.631	28.433	23.259	0	323	323	2	1	-10921639	201.190	226	98	255	4225	55.191	4.800	0.281	1.597
ID109299	109299	45	84.570	16.723	40.607	0	323	323	2	1	-10921639	153.524	150	69	255	3224	51.569	2.000	0.247	1.178
ID109298	109298	60	51.894	16.005	31.953	0	323	323	2	1	-10921639	149.048	156	92	197	3130	29.529	2.000	0.159	1.387
ID109301	109301	61	27.546	12.946	28.810	0	324	324	2	1	-10921639	120.048	121	86	156	2521	22.591	7.600	0.105	1.007
ID109300	109300	51	97.094	28.416	23.267	0	324	324	2	1	-10921639	191.476	202	110	255	4021	51.553	4.800	0.278	1.617
ID109303	109303	45	85.705	16.711	40.741	0	324	324	2	1	-10921639	151.048	139	86	255	3172	49.007	2.000	0.254	1.248
ID109302	109302	60	44.299	16.056	31.673	0	324	324	2	1	-10921639	144.762	150	81	185	3040	28.811	4.800	0.144	1.263
ID109289	109289	51	95.995	28.419	23.283	0	325	325	2	1	-10921639	192.238	191	98	255	4037	51.118	4.800	0.271	1.605
ID109291	109291	60	44.012	15.865	31.892	0	325	325	2	1	-10921639	142.143	144	98	185	2985	24.305	3.200	0.141	1.443
ID109290	109290	61	28.689	12.841	28.714	0	325	325	2	1	-10921639	118.762	115	81	156	2494	21.601	7.600	0.107	1.062
ID109292	109292	45	96.141	16.879	40.695	0	325	325	2	1	-10921639	159.333	150	92	255	3346	55.175	2.000	0.279	1.260
ID109305	109305	60	45.445	15.314	31.791	0	326	326	2	1	-10921639	141.333	144	81	191	2968	31.941	7.600	0.142	1.098
ID109304	109304	51	97.954	28.618	23.245	0	326	326	2	1	-10921639	184.333	197	69	255	3871	64.812	4.800	0.293	1.287
ID109306	109306	45	102.568	16.749	40.662	0	326	326	2	1	-10921639	169.476	156	86	255	3559	58.040	2.000	0.305	1.366
ID109312	109312	45	100.078	16.945	40.442	0	327	327	2	1	-10921639	171.524	144	98	255	3602	52.688	2.000	0.302	1.511
ID109311	109311	60	35.593	15.113	31.664	0	327	327	2	1	-10921639	122.429	127	69	162	2571	28.030	2.000	0.115	0.898
ID109310	109310	51	94.428	28.673	23.339	0	327	327	2	1	-10921639	193.095	197	81	255	4055	54.405	4.800	0.295	1.617
ID109309	109309	45	99.681	16.963	40.450	0	328	328	2	1	-10921639	172.048	156	104	255	3613	53.465	2.000	0.295	1.468
ID109308	109308	60	34.868	15.073	31.548	0	328	328	2	1	-10921639	130.238	139	81	168	2735	27.113	2.000	0.113	0.973
ID109307	109307	51	91.397	28.573	23.326	0	328	328	2	1	-10921639	188.095	185	98	255	3950	54.429	4.800	0.290	1.553
ID109319	109319	45	99.216	17.150	40.450	0	329	329	2	1	-10921639	163.571	156	81	255	3435	57.113	2.000	0.304	1.334
ID109318	109318	51	93.569	28.287	23.242	0	329	329	2	1	-10921639	190.762	179	115	255	4006	48.840	4.800	0.264	1.631
ID109324	109324	45	97.552	17.283	40.344	0	330	330	2	1	-10921639	155.952	144	75	255	3275	56.208	2.000	0.309	1.310
ID109323	109323	60	29.872	14.510	31.475	0	330	330	2	1	-10921639	128.667	127	98	150	2702	14.065	4.800	0.123	2.006
ID109322	109322	51	98.208	27.913	23.113	0	330	330	2	1	-10921639	172.810	150	98	255	3629	51.948	2.000	0.292	1.504
ID109313	109313	51	95.439	28.014	23.120	0	331	331	2	1	-10921639	168.476	162	92	255	3538	52.288	2.000	0.278	1.401
ID109315	109315	45	70.475	17.540	40.493	0	331	331	2	1	-10921639	138.095	127	98	226	2900	42.202	2.000	0.233	1.237
ID109314	109314	60	30.456	14.027	31.010	0	331	331	2	1	-10921639	111.762	115	75	144	2347	18.894	4.800	0.122	1.287
ID109329	109329	None	27.013	24.170	37.773	0	332	332	2	1	-10921639	101.571	98	69	139	2133	17.238	7.600	0.102	1.091
ID109328	109328	60	31.741	13.823	30.613	0	332	332	2	1	-10921639	115.810	121	69	156	2432	21.540	4.800	0.127	1.212
ID109330	109330	45	67.967	17.951	40.379	0	332	332	2	1	-10921639	130.333	121	69	214	2737	39.728	2.000	0.231	1.229
ID109327	109327	51	93.440	27.986	23.290	0	332	332	2	1	-10921639	165.476	156	75	255	3475	53.343	2.000	0.286	1.379
ID109325	109325	51	92.810	27.794	23.201	0	333	333	2	1	-10921639	164.571	150	86	255	3456	52.539	2.000	0.282	1.379
ID109326	109326	45	60.054	17.824	40.436	0	333	333	2	1	-10921639	131.667	121	75	202	2765	34.368	2.000	0.206	1.308
ID109317	109317	45	57.077	17.982	40.445	0	334	334	2	1	-10921639	129.000	115	81	197	2709	33.996	2.000	0.191	1.218
ID109316	109316	51	96.992	27.358	22.991	0	334	334	2	1	-10921639	167.952	156	98	255	3527	56.366	2.000	0.262	1.236
ID109321	109321	45	66.029	17.846	40.466	0	335	335	2	1	-10921639	145.810	139	81	226	3062	41.793	2.000	0.205	1.187
ID109320	109320	51	107.159	27.156	22.923	0	335	335	2	1	-10921639	173.857	156	104	255	3651	57.237	2.000	0.298	1.394
ID109332	109332	45	58.831	17.747	40.516	0	336	336	2	1	-10921639	130.048	115	63	220	2731	44.945	2.000	0.187	0.911
ID109331	109331	51	98.111	26.987	22.766	0	336	336	2	1	-10921639	167.143	139	98	255	3510	54.855	2.000	0.268	1.289
ID109337	109337	62	32.799	30.521	26.870	0	337	337	2	1	-10921639	100.476	104	63	156	2110	29.448	2.000	0.098	0.608
ID109336	109336	51	93.138	26.828	22.542	0	337	337	2	1	-10921639	167.143	162	98	255	3510	56.256	2.000	0.252	1.197
ID109338	109338	45	76.545	17.907	40.369	0	337	337	2	1	-10921639	144.429	133	81	255	3033	46.729	2.000	0.216	1.097
ID109333	109333	51	90.756	27.139	22.796	0	338	338	2	1	-10921639	165.190	144	110	255	3469	51.180	2.000	0.235	1.228
ID109335	109335	45	64.719	18.048	40.410	0	338	338	2	1	-10921639	141.571	127	98	249	2973	40.139	2.000	0.187	1.109
ID109334	109334	62	38.406	30.593	27.068	0	338	338	2	1	-10921639	109.810	115	63	173	2306	30.352	2.000	0.115	0.746
ID109341	109341	None	35.659	22.783	40.230	0	339	339	2	1	-10921639	119.381	121	63	150	2507	26.118	2.000	0.129	1.041
ID109340	109340	45	72.035	17.907	40.235	0	339	339	2	1	-10921639	140.381	127	98	255	2948	42.593	2.000	0.200	1.100
ID109339	109339	51	95.858	27.065	22.665	0	339	339	2	1	-10921639	167.143	150	92	255	3510	54.663	2.000	0.261	1.266
ID109343	109343	45	73.404	18.094	40.303	0	340	340	2	1	-10921639	142.762	127	86	255	2998	45.738	2.000	0.201	1.045
ID109342	109342	51	92.282	27.101	22.723	0	340	340	2	1	-10921639	169.857	150	98	255	3567	50.587	2.000	0.253	1.357
