# Supplementary material for: Progressive enhancement of kinetic proofreading in T cell antigen discrimination from receptor activation to DAG generation
Source: eLife. 2022 Sep 20;11:e75263. doi: 10.7554/eLife.75263 (PMC9536835; doi:10.7554/eLife.75263)
Supplement: Figure 5—source data 1. — Each data table is the TrackMate ‘spot-statistics’ output of one cell over four cycles of blue-light illumination (frames 0–40, 100–140, 200–240, and 300–340, with 3 s interval between frames). We calculated the lifetime of TrackIDs that existed at the start of each period of blue-light illumination that did not last for the full period and fit the resulting lifetime distributions using custom Python scripts available at https://github.com/dbritain/KP-paper (copy archived at swh:1:rev:167fa456901903740f0f3ee6a3e5324bc45207ea, Britain, 2022). [file elife-75263-fig5-data1.zip › Fig5SourceData/LAT/lat1/cell3.csv]

Label	ID	TRACK_ID	QUALITY	POSITION_X	POSITION_Y	POSITION_Z	POSITION_T	FRAME	RADIUS	VISIBILITY	MANUAL_COLOR	MEAN_INTENSITY	MEDIAN_INTENSITY	MIN_INTENSITY	MAX_INTENSITY	TOTAL_INTENSITY	STANDARD_DEVIATION	ESTIMATED_DIAMETER	CONTRAST	SNR
ID3217955	3217955	0	65.824	21.433	9.153	0	0	0	2	1	-10921639	181.381	183	112	244	3809	37.758	2.000	0.173	1.418
ID3217957	3217957	1	52.035	8.260	9.598	0	0	0	2	1	-10921639	157.000	153	107	232	3297	30.801	2.000	0.155	1.365
ID3217956	3217956	2	72.397	37.424	9.394	0	0	0	2	1	-10921639	189.238	191	135	255	3974	41.565	4.800	0.189	1.445
ID3217959	3217959	3	67.480	14.097	17.191	0	0	0	2	1	-10921639	218.238	224	135	255	4583	39.914	4.800	0.156	1.473
ID3217958	3217958	4	49.333	15.010	14.019	0	0	0	2	1	-10921639	233.762	255	191	255	4909	23.925	4.800	0.108	1.905
ID3217961	3217961	5	61.594	32.845	22.735	0	0	0	2	1	-10921639	238.143	255	153	255	5001	31.734	4.800	0.167	2.153
ID3217960	3217960	6	81.115	49.000	20.000	0	0	0	2	1	-10921639	199.667	196	135	255	4193	41.988	4.800	0.244	1.864
ID3217963	3217963	7	54.005	18.368	44.946	0	0	0	2	1	-10921639	191.619	188	150	255	4024	28.297	2.000	0.130	1.563
ID3217962	3217962	8	67.097	29.721	30.897	0	0	0	2	1	-10921639	222.810	229	163	255	4679	34.632	4.800	0.162	1.792
ID3217964	3217964	9	55.477	17.419	50.161	0	0	0	2	1	-10921639	175.000	163	119	255	3675	37.314	2.000	0.131	1.085
ID3217975	3217975	2	59.282	37.513	9.352	0	1	1	2	1	-10921639	173.667	165	119	255	3647	38.550	2.000	0.137	1.086
ID3217974	3217974	0	72.031	21.735	9.067	0	1	1	2	1	-10921639	176.857	191	99	255	3714	45.271	2.000	0.183	1.211
ID3217977	3217977	4	50.649	14.865	14.136	0	1	1	2	1	-10921639	232.238	247	188	255	4877	24.135	4.800	0.112	1.939
ID3217976	3217976	1	50.639	8.339	9.595	0	1	1	2	1	-10921639	153.571	158	109	221	3225	30.678	4.800	0.169	1.447
ID3217979	3217979	6	74.681	49.000	21.000	0	1	1	2	1	-10921639	197.714	204	119	255	4152	48.125	4.800	0.229	1.531
ID3217978	3217978	3	63.355	14.189	17.151	0	1	1	2	1	-10921639	216.286	219	140	255	4542	38.957	4.800	0.146	1.415
ID3217981	3217981	8	63.977	29.605	30.955	0	1	1	2	1	-10921639	212.952	224	145	255	4472	39.594	2.000	0.137	1.292
ID3217980	3217980	5	61.645	32.835	22.945	0	1	1	2	1	-10921639	236.810	255	153	255	4973	32.361	4.800	0.165	2.077
ID3217983	3217983	9	57.612	17.645	50.175	0	1	1	2	1	-10921639	170.190	160	112	255	3574	38.394	2.000	0.125	0.984
ID3217982	3217982	7	55.516	18.608	44.780	0	1	1	2	1	-10921639	184.429	181	122	255	3873	33.822	2.000	0.130	1.258
ID3217952	3217952	9	54.209	17.692	50.225	0	2	2	2	1	-10921639	163.095	158	109	255	3425	35.690	2.000	0.112	0.920
ID3217943	3217943	0	68.755	21.817	9.049	0	2	2	2	1	-10921639	169.667	170	104	255	3563	42.948	2.000	0.169	1.141
ID3217945	3217945	1	36.593	8.315	9.613	0	2	2	2	1	-10921639	141.238	137	99	188	2966	24.560	4.800	0.124	1.269
ID3217944	3217944	2	53.724	37.106	9.499	0	2	2	2	1	-10921639	157.667	150	112	219	3311	33.908	2.000	0.151	1.217
ID3217947	3217947	3	58.266	14.383	17.381	0	2	2	2	1	-10921639	212.333	211	137	255	4459	38.764	4.800	0.133	1.288
ID3217946	3217946	4	46.068	15.706	13.960	0	2	2	2	1	-10921639	229.381	226	188	255	4817	22.019	4.800	0.102	1.931
ID3217949	3217949	5	56.891	32.714	22.905	0	2	2	2	1	-10921639	233.381	255	158	255	4901	35.528	4.800	0.144	1.653
ID3217948	3217948	6	63.752	47.322	20.852	0	2	2	2	1	-10921639	175.667	163	127	255	3689	41.565	2.000	0.135	1.005
ID3217951	3217951	7	51.972	18.686	44.654	0	2	2	2	1	-10921639	175.524	175	127	242	3686	32.132	2.000	0.120	1.168
ID3217950	3217950	8	62.005	29.693	30.864	0	2	2	2	1	-10921639	211.143	211	145	255	4434	39.349	2.000	0.134	1.265
ID3217923	3217923	1	28.464	8.668	9.830	0	3	3	2	1	-10921639	137.857	135	112	181	2895	18.537	4.800	0.090	1.229
ID3217922	3217922	0	58.793	21.872	8.974	0	3	3	2	1	-10921639	167.333	173	112	244	3514	36.104	2.000	0.148	1.192
ID3217925	3217925	4	38.945	15.112	14.260	0	3	3	2	1	-10921639	216.190	211	186	255	4540	22.223	6.218	0.074	1.343
ID3217924	3217924	2	49.065	36.860	9.647	0	3	3	2	1	-10921639	148.667	140	122	211	3122	25.939	2.000	0.136	1.369
ID3217927	3217927	6	63.121	46.351	20.912	0	3	3	2	1	-10921639	169.857	158	127	255	3567	38.430	2.000	0.147	1.133
ID3217926	3217926	3	60.689	14.202	17.388	0	3	3	2	1	-10921639	212.381	211	142	255	4460	35.267	4.800	0.145	1.527
ID3217929	3217929	8	55.629	29.586	30.830	0	3	3	2	1	-10921639	199.190	201	140	255	4183	37.807	2.000	0.115	1.083
ID3217928	3217928	5	55.511	32.248	23.159	0	3	3	2	1	-10921639	246.381	255	186	255	5174	18.519	4.800	0.159	3.646
ID3217931	3217931	9	44.063	17.665	50.142	0	3	3	2	1	-10921639	158.524	155	117	229	3329	27.755	2.000	0.105	1.085
ID3217930	3217930	7	43.538	18.880	44.599	0	3	3	2	1	-10921639	164.667	163	124	221	3458	26.070	2.000	0.103	1.184
ID3217969	3217969	3	63.282	14.280	17.393	0	4	4	2	1	-10921639	199.095	196	135	255	4181	36.029	2.000	0.144	1.387
ID3217968	3217968	4	28.548	15.384	13.011	0	4	4	2	1	-10921639	193.714	191	160	221	4068	16.710	2.000	0.065	1.417
ID3217971	3217971	5	58.178	31.581	22.921	0	4	4	2	1	-10921639	235.476	255	170	255	4945	30.706	4.800	0.148	1.974
ID3217970	3217970	6	63.789	45.631	20.770	0	4	4	2	1	-10921639	167.476	155	117	255	3517	40.979	2.000	0.146	1.040
ID3217973	3217973	9	34.361	17.496	50.381	0	4	4	2	1	-10921639	148.000	140	117	191	3108	18.879	4.800	0.105	1.491
ID3217972	3217972	8	50.865	29.576	30.729	0	4	4	2	1	-10921639	192.190	191	140	255	4036	35.740	2.000	0.106	1.035
ID3217965	3217965	0	48.618	21.897	8.835	0	4	4	2	1	-10921639	168.762	170	109	229	3544	29.781	2.000	0.118	1.199
ID3217967	3217967	1	43.443	8.693	9.748	0	4	4	2	1	-10921639	144.095	142	114	198	3026	23.422	3.200	0.136	1.471
ID3217966	3217966	2	29.943	36.187	9.495	0	4	4	2	1	-10921639	133.524	132	96	168	2804	21.360	4.800	0.124	1.383
ID3217937	3217937	5	58.170	31.438	23.232	0	5	5	2	1	-10921639	241.952	255	186	255	5081	22.879	4.800	0.159	2.897
ID3217936	3217936	6	51.167	44.767	20.749	0	5	5	2	1	-10921639	153.429	153	114	234	3222	32.013	2.000	0.127	1.077
ID3217939	3217939	9	31.758	17.624	50.279	0	5	5	2	1	-10921639	132.905	132	96	186	2791	20.849	2.000	0.085	0.997
ID3217938	3217938	8	34.053	29.665	30.458	0	5	5	2	1	-10921639	186.476	191	140	226	3916	22.367	4.800	0.085	1.309
ID3217933	3217933	1	31.059	8.399	9.558	0	5	5	2	1	-10921639	126.333	124	79	165	2653	23.035	4.800	0.125	1.221
ID3217932	3217932	0	40.053	22.093	8.739	0	5	5	2	1	-10921639	151.762	153	109	198	3187	25.255	2.000	0.098	1.071
ID3217935	3217935	3	44.311	14.490	17.612	0	5	5	2	1	-10921639	168.333	168	109	247	3535	38.904	2.000	0.106	0.831
ID3217934	3217934	4	29.925	15.127	13.351	0	5	5	2	1	-10921639	186.667	178	160	226	3920	17.715	2.000	0.067	1.331
ID3217907	3217907	1	28.104	8.744	9.777	0	6	6	2	1	-10921639	129.762	127	109	170	2725	16.127	4.800	0.093	1.365
ID3217906	3217906	0	29.775	22.243	8.933	0	6	6	2	1	-10921639	156.571	163	124	183	3288	18.148	4.800	0.086	1.364
ID3217909	3217909	6	38.531	44.218	20.195	0	6	6	2	1	-10921639	149.476	153	119	191	3139	22.864	2.000	0.107	1.268
ID3217908	3217908	3	38.325	14.459	17.607	0	6	6	2	1	-10921639	159.667	155	107	229	3353	31.965	2.000	0.105	0.953
ID3217911	3217911	8	32.797	29.901	30.678	0	6	6	2	1	-10921639	166.714	170	130	206	3501	23.839	6.275	0.078	1.013
ID3217910	3217910	5	64.983	31.334	23.441	0	6	6	2	1	-10921639	236.095	255	168	255	4958	28.670	4.800	0.181	2.528
ID3217913	3217913	5	62.660	30.961	23.729	0	7	7	2	1	-10921639	236.048	252	188	255	4957	23.752	4.800	0.167	2.840
ID3217912	3217912	6	41.680	44.182	20.845	0	7	7	2	1	-10921639	147.190	142	117	206	3091	23.758	2.000	0.109	1.222
ID3217915	3217915	None	28.645	14.323	49.101	0	7	7	2	1	-10921639	107.286	117	61	150	2253	26.898	4.800	0.120	0.857
ID3217914	3217914	8	34.898	30.264	30.784	0	7	7	2	1	-10921639	165.810	163	137	209	3482	23.575	2.000	0.082	1.064
ID3217941	3217941	5	62.123	30.722	23.621	0	8	8	2	1	-10921639	232.714	242	186	255	4887	24.866	4.800	0.164	2.634
ID3217940	3217940	None	28.059	8.121	9.084	0	8	8	2	1	-10921639	114.524	119	73	160	2405	24.510	7.600	0.121	1.011
ID3217942	3217942	8	33.454	30.436	30.923	0	8	8	2	1	-10921639	166.762	163	127	221	3502	24.529	2.000	0.067	0.857
ID3217917	3217917	5	64.124	30.808	23.861	0	9	9	2	1	-10921639	224.524	219	163	255	4715	29.211	4.800	0.155	2.066
ID3217916	3217916	None	28.531	44.361	20.972	0	9	9	2	1	-10921639	140.095	140	114	178	2942	14.913	6.319	0.087	1.497
ID3217918	3217918	8	30.996	30.134	30.898	0	9	9	2	1	-10921639	164.238	163	135	209	3449	20.005	2.000	0.068	1.047
ID3217921	3217921	8	31.647	30.221	31.183	0	10	10	2	1	-10921639	161.524	158	127	198	3392	19.793	2.000	0.082	1.233
ID3217920	3217920	5	59.662	30.927	23.972	0	10	10	2	1	-10921639	204.190	198	165	255	4288	26.666	4.800	0.145	1.938
ID3217919	3217919	None	29.976	17.973	7.179	0	10	10	2	1	-10921639	126.238	132	66	163	2651	30.227	2.000	0.106	0.804
ID3217953	3217953	5	52.690	31.210	23.926	0	11	11	2	1	-10921639	191.381	193	155	234	4019	24.328	2.000	0.134	1.859
ID3217954	3217954	None	29.482	16.305	49.991	0	11	11	2	1	-10921639	84.619	94	43	109	1777	21.077	4.800	0.177	1.206
ID3217985	3217985	None	29.240	31.002	30.660	0	12	12	2	1	-10921639	137.619	145	96	168	2890	22.754	4.800	0.107	1.164
ID3217984	3217984	5	45.142	31.109	23.768	0	12	12	2	1	-10921639	184.429	175	155	221	3873	21.158	4.800	0.115	1.793
ID3217987	3217987	5	38.897	31.330	24.230	0	13	13	2	1	-10921639	180.238	181	150	214	3785	17.930	4.800	0.108	1.959
ID3217986	3217986	5	31.931	31.096	24.343	0	14	14	2	1	-10921639	167.619	165	150	191	3520	13.815	4.800	0.098	2.156
ID3217990	3217990	None	27.750	30.472	30.688	0	16	16	2	1	-10921639	131.143	140	94	155	2754	19.946	4.800	0.117	1.381
ID3217992	3217992	37	29.713	17.961	9.459	0	20	20	2	1	-10921639	113.762	124	51	163	2389	35.596	7.600	0.117	0.670
ID3217991	3217991	10	31.034	36.821	7.843	0	20	20	2	1	-10921639	61.857	61	33	84	1299	16.020	4.800	0.287	1.722
ID3217989	3217989	37	28.600	17.306	9.793	0	21	21	2	1	-10921639	125.143	127	81	153	2628	20.929	4.800	0.123	1.309
ID3217988	3217988	10	39.852	37.035	7.317	0	21	21	2	1	-10921639	66.143	66	28	107	1389	22.749	4.800	0.323	1.419
ID3217993	3217993	10	34.125	36.885	7.316	0	22	22	2	1	-10921639	65.286	68	22	94	1371	21.811	4.800	0.293	1.356
ID3217994	3217994	None	29.369	29.867	31.662	0	22	22	2	1	-10921639	103.810	104	61	137	2180	22.653	4.800	0.149	1.186
ID3217997	3217997	11	28.053	12.978	12.210	0	23	23	2	1	-10921639	116.952	117	86	150	2456	19.908	4.800	0.126	1.313
ID3217996	3217996	None	29.333	19.204	10.758	0	23	23	2	1	-10921639	132.381	135	96	163	2780	17.724	4.800	0.117	1.564
ID3217995	3217995	10	41.445	37.319	7.749	0	23	23	2	1	-10921639	79.190	79	51	114	1663	17.812	4.800	0.320	2.155
ID3218000	3218000	11	27.768	13.360	12.476	0	24	24	2	1	-10921639	123.667	122	84	155	2597	20.524	4.800	0.130	1.387
ID3217999	3217999	10	37.109	37.517	8.360	0	24	24	2	1	-10921639	68.952	79	20	102	1448	26.572	4.800	0.296	1.185
ID3217998	3217998	10	27.781	37.611	8.865	0	25	25	2	1	-10921639	70.238	73	35	91	1475	16.709	7.600	0.229	1.564
ID3218001	3218001	10	29.084	38.001	9.062	0	26	26	2	1	-10921639	67.524	71	30	89	1418	17.389	7.600	0.224	1.424
ID3218003	3218003	None	27.828	27.387	39.035	0	26	26	2	1	-10921639	71.619	73	43	102	1504	17.597	2.000	0.166	1.158
ID3218002	3218002	11	27.299	12.672	11.706	0	26	26	2	1	-10921639	115.952	122	71	153	2435	18.001	7.600	0.110	1.280
ID3218005	3218005	12	29.983	17.507	11.130	0	27	27	2	1	-10921639	133.571	137	84	163	2805	22.144	4.800	0.119	1.283
ID3218004	3218004	10	29.997	37.768	8.892	0	27	27	2	1	-10921639	67.571	71	33	96	1419	17.679	7.600	0.221	1.385
ID3218007	3218007	None	27.275	29.398	32.050	0	27	27	2	1	-10921639	95.333	102	58	119	2002	17.557	4.800	0.140	1.330
ID3218006	3218006	11	30.351	13.883	11.593	0	27	27	2	1	-10921639	130.286	132	107	153	2736	16.674	4.800	0.122	1.701
ID3218009	3218009	11	33.223	13.457	12.155	0	28	28	2	1	-10921639	115.714	117	76	150	2430	23.675	4.800	0.150	1.275
ID3218008	3218008	12	28.516	19.950	11.155	0	28	28	2	1	-10921639	114.476	119	56	150	2404	25.376	2.000	0.112	0.910
ID3218010	3218010	None	27.929	20.858	41.557	0	28	28	2	1	-10921639	94.714	94	71	117	1989	13.365	4.800	0.179	2.149
ID3218011	3218011	12	27.084	17.471	10.839	0	29	29	2	1	-10921639	120.333	124	86	145	2527	18.535	4.800	0.112	1.306
ID3218018	3218018	None	28.043	14.422	11.581	0	30	30	2	1	-10921639	113.905	122	84	140	2392	18.884	4.800	0.127	1.360
ID3218012	3218012	13	30.774	19.791	11.272	0	31	31	2	1	-10921639	115.000	122	53	147	2415	29.435	4.800	0.129	0.892
ID3218013	3218013	13	27.312	20.274	11.938	0	32	32	2	1	-10921639	133.905	135	89	168	2812	17.441	4.800	0.114	1.576
ID3218014	3218014	14	27.546	13.912	14.448	0	32	32	2	1	-10921639	126.857	132	86	165	2664	19.142	7.600	0.109	1.306
ID3218016	3218016	14	27.495	14.317	12.904	0	33	33	2	1	-10921639	119.619	119	86	147	2512	20.113	6.321	0.120	1.276
ID3218015	3218015	13	27.656	18.210	11.884	0	33	33	2	1	-10921639	135.667	137	89	163	2849	17.842	4.800	0.098	1.358
ID3218017	3218017	14	27.361	14.628	12.758	0	34	34	2	1	-10921639	122.571	122	94	142	2574	13.673	4.800	0.115	1.850
ID3218020	3218020	None	27.679	19.250	35.295	0	35	35	2	1	-10921639	98.524	99	68	124	2069	16.699	4.800	0.158	1.606
ID3218021	3218021	None	27.741	20.615	11.281	0	36	36	2	1	-10921639	116.667	119	63	145	2450	25.827	4.800	0.131	1.044
ID3218019	3218019	None	30.191	30.445	39.257	0	38	38	2	1	-10921639	62.476	58	30	96	1312	18.495	2.000	0.198	1.118
ID3218024	3218024	15	27.407	19.404	11.989	0	39	39	2	1	-10921639	135.143	137	94	160	2838	19.736	4.800	0.104	1.290
ID3218023	3218023	16	30.826	14.484	12.899	0	40	40	2	1	-10921639	126.143	124	84	158	2649	21.752	7.600	0.135	1.381
ID3218022	3218022	15	27.313	20.573	11.663	0	40	40	2	1	-10921639	124.143	135	66	147	2607	21.722	4.800	0.108	1.116
ID3218025	3218025	16	29.491	14.980	12.808	0	41	41	2	1	-10921639	131.810	135	94	155	2768	16.827	4.800	0.132	1.822
ID3218033	3218033	16	42.507	14.142	13.779	0	42	42	2	1	-10921639	136.524	140	86	173	2867	24.285	4.800	0.172	1.647
ID3218034	3218034	17	31.099	30.892	35.990	0	42	42	2	1	-10921639	76.429	79	35	114	1605	22.306	2.000	0.163	0.959
ID3218030	3218030	17	34.195	30.575	35.789	0	43	43	2	1	-10921639	73.952	73	28	122	1553	28.932	2.000	0.181	0.785
ID3218029	3218029	18	28.179	20.925	41.288	0	44	44	2	1	-10921639	80.905	81	56	112	1699	13.652	4.800	0.184	1.843
ID3218028	3218028	16	35.169	14.191	13.169	0	44	44	2	1	-10921639	131.000	132	86	170	2751	23.407	4.800	0.127	1.260
ID3218032	3218032	18	32.252	20.938	41.363	0	45	45	2	1	-10921639	90.714	89	63	112	1905	15.037	4.800	0.198	1.995
ID3218031	3218031	16	39.852	13.996	13.013	0	45	45	2	1	-10921639	138.524	140	94	181	2909	22.315	4.800	0.137	1.494
ID3218027	3218027	19	32.753	36.939	28.866	0	46	46	2	1	-10921639	72.381	73	30	107	1520	20.301	4.800	0.248	1.416
ID3218026	3218026	16	41.447	14.519	13.109	0	46	46	2	1	-10921639	157.762	155	132	188	3313	18.469	4.800	0.131	1.972
ID3218037	3218037	20	31.782	19.286	41.446	0	47	47	2	1	-10921639	86.476	84	58	114	1816	16.663	4.800	0.217	1.848
ID3218036	3218036	19	36.933	38.159	29.566	0	47	47	2	1	-10921639	71.619	71	38	102	1504	21.577	4.800	0.308	1.564
ID3218035	3218035	16	54.886	14.621	13.066	0	47	47	2	1	-10921639	157.905	147	124	234	3316	27.280	4.800	0.157	1.570
ID3218040	3218040	20	30.986	20.881	41.175	0	48	48	2	1	-10921639	95.143	91	66	119	1998	15.054	7.600	0.173	1.868
ID3218039	3218039	19	33.315	39.121	29.787	0	48	48	2	1	-10921639	52.952	53	28	89	1112	18.954	2.000	0.315	1.337
ID3218038	3218038	16	60.750	14.133	13.136	0	48	48	2	1	-10921639	163.619	168	114	221	3436	34.139	2.000	0.179	1.458
ID3218045	3218045	16	70.238	14.444	13.339	0	49	49	2	1	-10921639	173.762	178	109	255	3649	42.645	2.000	0.198	1.348
ID3218044	3218044	None	28.620	9.423	8.050	0	49	49	2	1	-10921639	84.667	79	45	124	1778	23.846	2.000	0.154	0.946
ID3218049	3218049	20	36.234	20.344	41.198	0	50	50	2	1	-10921639	112.476	109	86	147	2362	15.788	7.600	0.173	2.099
ID3218048	3218048	16	58.895	14.420	13.432	0	50	50	2	1	-10921639	180.190	186	122	247	3784	35.827	4.800	0.156	1.356
ID3218047	3218047	20	59.048	19.724	41.092	0	51	51	2	1	-10921639	129.714	124	89	196	2724	30.279	2.000	0.218	1.533
ID3218046	3218046	16	67.661	14.186	13.310	0	51	51	2	1	-10921639	191.476	191	145	255	4021	35.390	4.800	0.171	1.582
ID3218041	3218041	16	75.086	14.148	12.982	0	52	52	2	1	-10921639	206.619	201	147	255	4339	37.318	4.800	0.194	1.796
ID3218043	3218043	20	55.522	19.892	41.191	0	52	52	2	1	-10921639	127.333	117	91	191	2674	30.347	2.000	0.175	1.251
ID3218042	3218042	None	31.693	40.326	25.921	0	52	52	2	1	-10921639	61.429	53	33	104	1290	20.026	2.000	0.223	1.117
ID3218051	3218051	16	77.431	14.169	13.121	0	53	53	2	1	-10921639	216.476	229	160	255	4546	35.384	4.800	0.200	2.038
ID3218050	3218050	21	28.735	36.240	9.013	0	53	53	2	1	-10921639	48.286	45	22	81	1014	16.292	2.000	0.285	1.313
ID3218053	3218053	20	69.760	19.633	41.413	0	53	53	2	1	-10921639	153.524	142	94	249	3224	41.472	2.000	0.201	1.240
ID3218052	3218052	None	29.622	29.359	36.366	0	53	53	2	1	-10921639	95.476	104	53	114	2005	18.787	4.800	0.167	1.455
ID3218060	3218060	20	64.851	19.516	41.334	0	54	54	2	1	-10921639	160.143	158	102	224	3363	36.716	4.800	0.195	1.422
ID3218059	3218059	16	73.587	14.254	13.396	0	54	54	2	1	-10921639	224.952	242	170	255	4724	34.213	4.800	0.196	2.151
ID3218058	3218058	21	27.669	36.174	9.095	0	54	54	2	1	-10921639	49.857	51	17	79	1047	15.904	2.000	0.289	1.404
ID3218057	3218057	None	28.470	28.904	43.072	0	55	55	2	1	-10921639	69.857	79	25	91	1467	20.546	2.000	0.218	1.218
ID3218056	3218056	20	80.548	19.750	41.284	0	55	55	2	1	-10921639	173.476	168	117	255	3643	42.077	2.000	0.225	1.514
ID3218055	3218055	16	71.859	14.068	13.335	0	55	55	2	1	-10921639	225.381	242	173	255	4733	32.261	4.800	0.185	2.181
ID3218054	3218054	21	30.040	35.796	8.820	0	55	55	2	1	-10921639	53.905	53	20	86	1132	16.519	4.800	0.289	1.465
ID3218064	3218064	22	31.364	24.459	52.903	0	56	56	2	1	-10921639	70.476	73	28	102	1480	19.964	4.800	0.221	1.278
ID3218061	3218061	21	30.452	35.963	8.906	0	56	56	2	1	-10921639	54.000	51	22	81	1134	17.286	2.000	0.291	1.409
ID3218063	3218063	20	78.141	19.856	41.168	0	56	56	2	1	-10921639	167.810	160	107	255	3524	41.599	2.000	0.214	1.420
ID3218062	3218062	16	71.056	13.869	13.116	0	56	56	2	1	-10921639	225.143	232	178	255	4728	27.341	4.800	0.185	2.568
ID3218071	3218071	21	29.416	36.035	9.035	0	57	57	2	1	-10921639	54.429	56	20	84	1143	17.767	2.000	0.270	1.303
ID3218070	3218070	None	41.055	23.107	4.988	0	57	57	2	1	-10921639	87.381	84	48	132	1835	22.455	2.000	0.232	1.465
ID3218073	3218073	20	88.914	19.775	41.047	0	57	57	2	1	-10921639	189.000	178	127	255	3969	46.295	2.000	0.224	1.496
ID3218072	3218072	16	68.605	14.140	13.311	0	57	57	2	1	-10921639	223.667	232	170	255	4697	31.427	4.800	0.175	2.119
ID3218075	3218075	24	27.861	13.805	53.975	0	57	57	2	1	-10921639	56.714	58	22	94	1191	19.176	2.000	0.234	1.123
ID3218074	3218074	None	30.951	30.419	48.739	0	57	57	2	1	-10921639	76.476	73	43	104	1606	14.431	4.800	0.230	1.979
ID3218076	3218076	22	40.243	23.893	54.225	0	57	57	2	1	-10921639	103.048	107	58	130	2164	22.092	4.800	0.223	1.703
ID3218065	3218065	16	69.832	14.155	13.258	0	58	58	2	1	-10921639	225.571	244	173	255	4737	32.244	4.800	0.182	2.156
ID3218067	3218067	20	82.422	19.627	40.806	0	58	58	2	1	-10921639	197.952	196	137	255	4157	41.260	2.000	0.208	1.651
ID3218066	3218066	23	29.853	30.036	24.798	0	58	58	2	1	-10921639	132.714	135	104	165	2787	15.891	4.800	0.109	1.637
ID3218069	3218069	22	34.565	24.317	54.699	0	58	58	2	1	-10921639	115.619	119	71	153	2428	18.726	4.800	0.150	1.614
ID3218068	3218068	24	29.261	13.927	54.622	0	58	58	2	1	-10921639	72.095	76	30	104	1514	23.641	2.000	0.199	1.012
ID3218081	3218081	16	66.713	14.269	13.794	0	59	59	2	1	-10921639	230.952	252	147	255	4850	32.762	4.800	0.180	2.150
ID3218083	3218083	20	81.909	19.726	40.487	0	59	59	2	1	-10921639	196.333	201	122	255	4123	46.928	4.800	0.211	1.457
ID3218082	3218082	23	33.801	30.488	24.150	0	59	59	2	1	-10921639	132.619	132	104	165	2785	16.627	4.800	0.115	1.640
ID3218080	3218080	None	29.359	49.000	48.000	0	60	60	2	1	-10921639	71.048	68	56	89	1492	11.066	4.800	0.280	2.808
ID3218077	3218077	16	63.637	14.221	13.678	0	60	60	2	1	-10921639	231.476	247	173	255	4861	28.456	4.800	0.168	2.338
ID3218079	3218079	20	81.620	19.861	40.298	0	60	60	2	1	-10921639	194.857	193	127	255	4092	41.356	2.000	0.210	1.637
ID3218078	3218078	23	30.875	30.796	24.492	0	60	60	2	1	-10921639	137.905	137	107	170	2896	15.719	4.800	0.109	1.727
ID3218091	3218091	25	35.389	20.789	22.793	0	61	61	2	1	-10921639	138.476	135	102	191	2908	24.543	2.000	0.093	0.959
ID3218090	3218090	16	64.128	14.223	13.374	0	61	61	2	1	-10921639	225.238	237	173	255	4730	32.008	4.800	0.162	1.961
ID3218093	3218093	20	78.747	20.115	40.361	0	61	61	2	1	-10921639	190.810	175	142	255	4007	40.457	2.000	0.199	1.568
ID3218092	3218092	23	31.441	29.864	24.159	0	61	61	2	1	-10921639	141.476	142	102	163	2971	16.142	4.800	0.108	1.705
ID3218094	3218094	None	27.742	14.587	54.130	0	61	61	2	1	-10921639	98.619	104	68	122	2071	16.286	4.800	0.155	1.622
ID3218089	3218089	27	30.476	24.313	53.235	0	62	62	2	1	-10921639	105.000	109	56	132	2205	20.204	4.800	0.164	1.465
ID3218088	3218088	20	79.426	19.802	40.331	0	62	62	2	1	-10921639	195.048	193	132	255	4096	42.247	2.000	0.197	1.522
ID3218085	3218085	16	64.574	14.216	13.346	0	62	62	2	1	-10921639	227.095	244	173	255	4769	30.875	4.800	0.164	2.071
ID3218084	3218084	26	29.686	35.078	7.852	0	62	62	2	1	-10921639	96.905	102	68	122	2035	14.089	4.800	0.159	1.890
ID3218087	3218087	23	32.073	30.255	24.264	0	62	62	2	1	-10921639	135.857	135	112	173	2853	16.493	2.000	0.102	1.531
ID3218086	3218086	25	31.184	20.990	22.733	0	62	62	2	1	-10921639	142.143	142	102	181	2985	21.397	2.000	0.085	1.039
ID3218097	3218097	28	39.554	23.455	15.742	0	63	63	2	1	-10921639	156.095	153	119	216	3278	26.625	2.000	0.095	1.022
ID3218096	3218096	16	60.556	14.544	13.344	0	63	63	2	1	-10921639	228.571	234	160	255	4800	27.513	4.800	0.152	2.186
ID3218099	3218099	25	30.719	21.023	22.266	0	63	63	2	1	-10921639	135.857	127	102	188	2853	21.646	2.000	0.082	0.952
ID3218098	3218098	29	34.146	28.065	16.389	0	63	63	2	1	-10921639	140.000	140	84	191	2940	29.577	2.000	0.085	0.741
ID3218101	3218101	20	78.692	19.632	40.084	0	63	63	2	1	-10921639	190.190	175	119	255	3994	41.964	2.000	0.196	1.487
ID3218100	3218100	23	41.759	30.683	23.966	0	63	63	2	1	-10921639	145.429	142	112	193	3054	22.677	2.000	0.127	1.441
ID3218102	3218102	27	34.680	24.147	53.366	0	63	63	2	1	-10921639	101.143	102	63	135	2124	19.558	4.800	0.179	1.569
ID3218095	3218095	26	27.258	35.068	7.090	0	63	63	2	1	-10921639	99.762	102	76	119	2095	11.764	4.800	0.157	2.305
ID3218103	3218103	16	60.214	14.754	13.346	0	64	64	2	1	-10921639	219.667	219	170	255	4613	28.544	4.800	0.142	1.916
ID3218105	3218105	28	32.160	23.575	15.809	0	64	64	2	1	-10921639	154.714	155	119	209	3249	24.013	2.000	0.076	0.913
ID3218104	3218104	29	35.056	26.955	15.359	0	64	64	2	1	-10921639	136.810	135	76	204	2873	31.514	2.000	0.077	0.623
ID3218107	3218107	23	35.621	30.395	24.323	0	64	64	2	1	-10921639	141.381	140	117	181	2969	20.597	2.000	0.109	1.351
ID3218106	3218106	25	32.540	20.740	22.353	0	64	64	2	1	-10921639	140.238	140	102	175	2945	20.486	2.000	0.094	1.177
ID3218109	3218109	27	30.552	23.612	52.421	0	64	64	2	1	-10921639	84.667	89	51	119	1778	22.725	4.800	0.199	1.236
ID3218108	3218108	20	78.412	20.213	40.420	0	64	64	2	1	-10921639	202.571	204	145	255	4254	35.021	4.800	0.213	2.035
ID3218113	3218113	28	38.279	23.737	15.552	0	65	65	2	1	-10921639	167.286	168	122	219	3513	29.897	2.000	0.087	0.892
ID3218112	3218112	29	30.849	26.506	15.308	0	65	65	2	1	-10921639	148.810	150	114	196	3125	26.791	2.000	0.072	0.750
ID3218115	3218115	20	78.328	20.339	40.654	0	65	65	2	1	-10921639	195.524	204	112	255	4106	46.377	4.800	0.220	1.522
ID3218114	3218114	23	36.708	29.992	24.943	0	65	65	2	1	-10921639	140.667	145	107	173	2954	20.463	4.800	0.118	1.450
ID3218116	3218116	27	33.147	23.967	51.891	0	65	65	2	1	-10921639	104.524	107	73	132	2195	18.302	4.800	0.173	1.684
ID3218111	3218111	16	52.237	15.125	13.322	0	65	65	2	1	-10921639	198.048	188	137	255	4159	33.304	4.800	0.124	1.311
ID3218110	3218110	30	35.951	21.602	5.788	0	65	65	2	1	-10921639	123.381	122	91	175	2591	23.062	2.000	0.107	1.034
ID3218163	3218163	16	38.069	16.072	15.071	0	66	66	2	1	-10921639	201.667	204	150	255	4235	24.084	4.800	0.094	1.441
ID3218162	3218162	30	31.826	21.038	6.006	0	66	66	2	1	-10921639	130.857	130	94	168	2748	20.468	4.800	0.106	1.228
ID3218165	3218165	29	36.820	26.869	15.494	0	66	66	2	1	-10921639	159.905	158	112	216	3358	32.067	2.000	0.079	0.733
ID3218164	3218164	28	44.989	23.454	15.586	0	66	66	2	1	-10921639	177.952	175	127	244	3737	33.686	2.000	0.092	0.894
ID3218167	3218167	25	28.751	20.818	22.961	0	66	66	2	1	-10921639	142.000	140	107	191	2982	20.110	6.388	0.070	0.929
ID3218166	3218166	None	27.385	42.511	18.953	0	66	66	2	1	-10921639	48.714	51	12	81	1023	19.955	2.000	0.281	1.070
ID3218169	3218169	20	80.318	21.429	41.262	0	66	66	2	1	-10921639	199.714	201	132	255	4194	39.974	4.800	0.226	1.845
ID3218168	3218168	23	35.977	30.089	24.739	0	66	66	2	1	-10921639	151.714	150	122	181	3186	17.470	4.800	0.126	1.949
ID3218170	3218170	27	27.415	24.261	50.843	0	66	66	2	1	-10921639	98.524	99	61	119	2069	14.685	4.800	0.144	1.684
ID3218145	3218145	16	50.259	16.484	16.559	0	67	67	2	1	-10921639	194.810	193	119	247	4091	36.914	4.800	0.130	1.217
ID3218144	3218144	31	34.033	36.842	16.085	0	67	67	2	1	-10921639	83.095	89	38	122	1745	24.722	2.000	0.173	0.990
ID3218147	3218147	23	39.708	30.194	24.765	0	67	67	2	1	-10921639	151.524	145	107	198	3182	22.551	4.800	0.120	1.444
ID3218146	3218146	25	27.280	20.151	22.558	0	67	67	2	1	-10921639	146.286	147	117	181	3072	19.272	2.000	0.085	1.183
ID3218149	3218149	20	81.206	21.367	41.062	0	67	67	2	1	-10921639	195.810	198	127	255	4112	38.500	4.800	0.230	1.903
ID3218148	3218148	32	28.083	29.161	30.998	0	67	67	2	1	-10921639	109.667	112	63	142	2303	20.101	6.321	0.115	1.122
ID3218150	3218150	None	27.247	27.749	50.912	0	67	67	2	1	-10921639	72.476	81	35	99	1522	22.333	4.800	0.192	1.047
ID3218141	3218141	None	32.404	28.680	5.853	0	67	67	2	1	-10921639	104.429	109	71	140	2193	22.704	4.800	0.149	1.194
ID3218140	3218140	30	33.986	20.619	6.369	0	67	67	2	1	-10921639	128.333	130	76	196	2695	28.156	2.000	0.109	0.895
ID3218143	3218143	28	48.721	23.297	15.527	0	67	67	2	1	-10921639	183.476	178	135	255	3853	33.539	2.000	0.094	0.943
ID3218142	3218142	29	49.189	26.959	15.474	0	67	67	2	1	-10921639	169.381	165	112	244	3557	37.648	2.000	0.111	0.902
ID3218161	3218161	None	27.378	22.435	53.377	0	68	68	2	1	-10921639	70.810	71	51	91	1487	12.584	4.800	0.221	2.034
ID3218160	3218160	20	78.164	21.296	40.996	0	68	68	2	1	-10921639	192.429	196	135	255	4041	37.520	4.800	0.222	1.863
ID3218151	3218151	30	47.901	20.193	7.118	0	68	68	2	1	-10921639	151.000	150	99	204	3171	30.655	2.000	0.144	1.240
ID3218153	3218153	28	49.876	23.605	15.750	0	68	68	2	1	-10921639	193.571	193	140	255	4065	35.159	6.332	0.115	1.138
ID3218152	3218152	33	36.293	16.821	12.176	0	68	68	2	1	-10921639	184.476	186	150	226	3874	22.194	2.000	0.084	1.281
ID3218155	3218155	16	34.906	17.520	16.775	0	68	68	2	1	-10921639	184.714	188	127	232	3879	25.505	2.000	0.069	0.932
ID3218154	3218154	29	57.787	26.845	15.733	0	68	68	2	1	-10921639	180.429	175	124	255	3789	37.304	2.000	0.126	1.084
ID3218157	3218157	25	30.343	20.351	22.505	0	68	68	2	1	-10921639	145.571	145	112	183	3057	21.787	2.000	0.087	1.070
ID3218156	3218156	31	38.751	37.357	16.631	0	68	68	2	1	-10921639	84.048	81	43	127	1765	22.395	2.000	0.220	1.353
ID3218159	3218159	32	31.872	28.836	30.472	0	68	68	2	1	-10921639	122.048	119	91	163	2563	19.775	2.000	0.109	1.213
ID3218158	3218158	23	36.607	30.734	23.882	0	68	68	2	1	-10921639	149.048	150	114	183	3130	19.322	4.800	0.129	1.763
ID3218128	3218128	20	82.080	21.007	40.824	0	69	69	2	1	-10921639	194.952	188	122	255	4094	38.148	4.800	0.236	1.953
ID3218117	3218117	30	47.524	20.053	7.420	0	69	69	2	1	-10921639	150.429	147	94	224	3159	36.637	3.200	0.132	0.961
ID3218119	3218119	33	27.701	16.725	11.374	0	69	69	2	1	-10921639	171.667	168	147	214	3605	21.067	4.800	0.066	1.006
ID3218118	3218118	34	30.510	7.515	8.559	0	69	69	2	1	-10921639	58.429	53	30	104	1227	20.417	2.000	0.192	0.922
ID3218121	3218121	28	54.349	23.913	15.750	0	69	69	2	1	-10921639	203.095	206	142	255	4265	35.588	6.347	0.124	1.264
ID3218120	3218120	16	28.718	18.298	15.897	0	69	69	2	1	-10921639	184.381	186	150	221	3872	20.299	6.329	0.064	1.091
ID3218123	3218123	31	69.154	37.955	16.350	0	69	69	2	1	-10921639	101.810	96	45	181	2138	40.583	2.000	0.349	1.298
ID3218122	3218122	29	58.894	27.002	16.000	0	69	69	2	1	-10921639	190.619	186	117	255	4003	40.308	2.000	0.129	1.077
ID3218125	3218125	23	41.866	30.571	24.299	0	69	69	2	1	-10921639	143.905	145	104	198	3022	26.762	4.800	0.134	1.273
ID3218124	3218124	25	31.228	20.261	22.646	0	69	69	2	1	-10921639	146.762	147	109	181	3082	21.813	3.200	0.092	1.139
ID3218127	3218127	32	44.884	29.137	30.861	0	69	69	2	1	-10921639	129.048	132	89	173	2710	26.219	4.800	0.163	1.378
ID3218126	3218126	36	33.653	40.817	28.734	0	69	69	2	1	-10921639	53.143	51	17	86	1116	18.900	4.800	0.337	1.416
ID3218129	3218129	30	46.101	19.746	7.711	0	70	70	2	1	-10921639	162.143	160	112	237	3405	31.751	2.000	0.106	0.979
ID3218131	3218131	16	32.407	19.344	15.521	0	70	70	2	1	-10921639	202.286	206	160	242	4248	22.426	2.000	0.064	1.087
ID3218130	3218130	34	46.085	7.640	8.566	0	70	70	2	1	-10921639	77.048	68	40	135	1618	28.366	2.000	0.264	1.135
ID3218133	3218133	31	65.685	39.071	16.392	0	70	70	2	1	-10921639	110.048	104	53	186	2311	38.031	4.800	0.311	1.372
ID3218132	3218132	28	47.997	23.291	16.006	0	70	70	2	1	-10921639	197.095	209	147	252	4139	34.059	2.000	0.082	0.882
ID3218135	3218135	25	35.508	19.996	22.426	0	70	70	2	1	-10921639	162.905	155	135	204	3421	21.052	4.800	0.093	1.314
ID3218134	3218134	29	64.642	28.006	16.631	0	70	70	2	1	-10921639	185.571	183	122	255	3897	43.984	2.000	0.144	1.060
ID3218137	3218137	32	47.225	29.807	30.831	0	70	70	2	1	-10921639	131.524	140	73	181	2762	32.087	2.000	0.168	1.177
ID3218136	3218136	36	35.264	40.807	29.347	0	70	70	2	1	-10921639	66.905	68	33	99	1405	19.695	4.800	0.292	1.534
ID3218139	3218139	20	77.007	21.109	40.357	0	70	70	2	1	-10921639	202.810	198	150	255	4259	35.075	4.800	0.208	1.989
ID3218138	3218138	35	40.727	29.470	38.638	0	70	70	2	1	-10921639	95.476	96	40	135	2005	29.378	2.000	0.199	1.081
ID3218193	3218193	None	28.962	19.830	51.260	0	71	71	2	1	-10921639	52.476	48	28	79	1102	14.442	4.800	0.309	1.716
ID3218192	3218192	20	71.507	20.908	39.916	0	71	71	2	1	-10921639	182.619	173	130	255	3835	35.129	4.800	0.198	1.717
ID3218183	3218183	30	46.931	19.353	8.476	0	71	71	2	1	-10921639	176.333	178	112	237	3703	37.030	4.800	0.137	1.148
ID3218182	3218182	34	50.849	8.742	8.371	0	71	71	2	1	-10921639	97.048	94	53	170	2038	32.091	2.000	0.239	1.165
ID3218185	3218185	28	40.425	22.824	16.274	0	71	71	2	1	-10921639	201.429	204	147	252	4230	30.382	2.000	0.069	0.860
ID3218184	3218184	16	40.112	19.049	13.816	0	71	71	2	1	-10921639	213.905	219	168	255	4492	25.316	2.000	0.077	1.214
ID3218187	3218187	29	72.919	27.943	17.052	0	71	71	2	1	-10921639	203.190	196	137	255	4267	41.379	2.000	0.165	1.393
ID3218186	3218186	31	37.508	40.667	16.060	0	71	71	2	1	-10921639	105.762	109	61	145	2221	24.718	4.800	0.174	1.267
ID3218189	3218189	60	35.624	39.856	22.914	0	71	71	2	1	-10921639	86.619	91	33	135	1819	27.235	2.000	0.170	0.922
ID3218188	3218188	25	47.432	20.176	22.447	0	71	71	2	1	-10921639	172.000	158	140	234	3612	27.671	2.000	0.107	1.199
ID3218191	3218191	35	33.369	29.302	38.919	0	71	71	2	1	-10921639	102.571	109	56	130	2154	20.461	4.800	0.201	1.675
ID3218190	3218190	32	44.531	29.512	30.740	0	71	71	2	1	-10921639	132.476	135	73	186	2782	33.803	2.000	0.150	1.020
ID3218177	3218177	60	37.604	42.054	23.230	0	72	72	2	1	-10921639	107.810	112	51	140	2264	22.133	4.800	0.178	1.475
ID3218176	3218176	25	54.496	19.829	22.091	0	72	72	2	1	-10921639	173.952	168	130	249	3653	34.001	2.000	0.117	1.071
ID3218179	3218179	32	55.241	29.634	30.840	0	72	72	2	1	-10921639	145.714	147	102	214	3060	35.201	2.000	0.170	1.201
ID3218178	3218178	36	27.219	41.019	30.028	0	72	72	2	1	-10921639	73.905	73	38	124	1552	20.933	2.000	0.159	0.971
ID3218181	3218181	38	29.069	29.065	44.479	0	72	72	2	1	-10921639	76.762	79	38	107	1612	18.245	4.800	0.189	1.340
ID3218180	3218180	20	61.178	21.178	40.341	0	72	72	2	1	-10921639	175.667	175	132	229	3689	30.102	4.800	0.180	1.782
ID3218171	3218171	30	43.054	19.311	9.206	0	72	72	2	1	-10921639	174.238	178	109	224	3659	32.980	4.800	0.133	1.244
ID3218173	3218173	31	32.229	38.162	16.307	0	72	72	2	1	-10921639	120.190	114	86	160	2524	21.623	3.200	0.129	1.274
ID3218172	3218172	16	38.610	18.925	13.736	0	72	72	2	1	-10921639	226.238	232	183	255	4751	21.078	4.800	0.092	1.815
ID3218175	3218175	None	28.814	43.359	18.195	0	72	72	2	1	-10921639	105.000	107	76	140	2205	16.787	4.800	0.131	1.453
ID3218174	3218174	29	67.654	27.808	16.975	0	72	72	2	1	-10921639	207.714	204	145	255	4362	42.507	2.000	0.154	1.304
ID3218195	3218195	30	50.078	19.364	9.807	0	73	73	2	1	-10921639	202.857	209	145	237	4260	28.912	4.800	0.137	1.690
ID3218194	3218194	34	37.602	8.942	8.360	0	73	73	2	1	-10921639	109.143	107	68	160	2292	24.536	2.000	0.156	1.201
ID3218197	3218197	31	50.740	38.062	16.365	0	73	73	2	1	-10921639	134.190	130	94	191	2818	29.188	4.800	0.188	1.454
ID3218196	3218196	None	40.842	22.622	16.216	0	73	73	2	1	-10921639	213.381	209	155	255	4481	34.212	2.000	0.073	0.851
ID3218199	3218199	25	44.241	20.203	22.195	0	73	73	2	1	-10921639	173.905	170	137	226	3652	27.116	2.000	0.100	1.170
ID3218198	3218198	29	72.214	27.697	17.165	0	73	73	2	1	-10921639	208.238	219	122	255	4373	46.034	2.000	0.167	1.295
ID3218201	3218201	36	40.487	40.206	28.706	0	73	73	2	1	-10921639	109.190	117	66	153	2293	27.495	4.800	0.164	1.119
ID3218200	3218200	60	29.225	43.732	24.008	0	73	73	2	1	-10921639	98.571	104	45	132	2070	26.143	4.800	0.159	1.037
ID3218203	3218203	None	27.163	38.149	38.174	0	73	73	2	1	-10921639	79.952	86	40	102	1679	16.993	4.800	0.177	1.416
ID3218202	3218202	32	63.644	29.710	30.893	0	73	73	2	1	-10921639	157.571	153	104	242	3309	39.947	2.000	0.167	1.127
ID3218205	3218205	38	27.819	29.565	45.793	0	73	73	2	1	-10921639	64.095	61	20	99	1346	24.765	2.000	0.199	0.859
ID3218204	3218204	20	67.424	21.601	40.523	0	73	73	2	1	-10921639	178.048	170	114	247	3739	41.812	4.800	0.181	1.306
ID3218209	3218209	31	54.916	37.053	16.754	0	74	74	2	1	-10921639	147.143	140	104	229	3090	30.991	2.000	0.153	1.261
ID3218208	3218208	29	64.939	27.408	17.378	0	74	74	2	1	-10921639	217.714	224	147	255	4572	37.015	4.800	0.158	1.604
ID3218211	3218211	32	64.825	29.716	31.128	0	74	74	2	1	-10921639	165.143	153	117	252	3468	39.716	2.000	0.167	1.189
ID3218210	3218210	25	50.999	19.995	21.970	0	74	74	2	1	-10921639	180.143	175	130	255	3783	33.693	2.000	0.111	1.071
ID3218213	3218213	20	66.216	21.767	40.260	0	74	74	2	1	-10921639	179.952	183	135	237	3779	31.695	4.800	0.184	1.767
ID3218212	3218212	36	28.567	40.699	31.222	0	74	74	2	1	-10921639	88.905	94	35	119	1867	22.530	2.000	0.135	0.939
ID3218214	3218214	38	32.618	30.110	47.232	0	74	74	2	1	-10921639	77.905	79	38	109	1636	19.390	4.800	0.207	1.377
ID3218207	3218207	30	69.945	19.343	10.240	0	74	74	2	1	-10921639	208.333	219	102	255	4375	46.390	4.800	0.178	1.358
ID3218206	3218206	34	44.955	9.717	8.826	0	74	74	2	1	-10921639	127.905	124	81	193	2686	25.560	2.000	0.152	1.318
ID3218224	3218224	20	57.678	22.292	39.616	0	75	75	2	1	-10921639	179.238	183	124	226	3764	30.128	4.800	0.180	1.811
ID3218215	3218215	34	42.932	10.022	8.829	0	75	75	2	1	-10921639	131.143	130	86	175	2754	23.631	2.000	0.159	1.524
ID3218217	3218217	None	32.237	18.526	14.696	0	75	75	2	1	-10921639	223.905	224	191	247	4702	17.478	6.133	0.069	1.643
ID3218216	3218216	30	75.058	19.122	10.449	0	75	75	2	1	-10921639	195.619	204	81	255	4108	60.124	4.800	0.193	1.051
ID3218219	3218219	29	66.424	27.042	17.739	0	75	75	2	1	-10921639	214.333	224	155	255	4501	34.513	4.800	0.158	1.694
ID3218218	3218218	31	61.370	36.789	16.615	0	75	75	2	1	-10921639	167.571	170	91	247	3519	41.047	2.000	0.160	1.124
ID3218221	3218221	32	71.973	29.800	31.076	0	75	75	2	1	-10921639	168.286	158	112	255	3534	42.518	2.000	0.180	1.210
ID3218220	3218220	25	52.147	19.811	21.889	0	75	75	2	1	-10921639	181.476	183	132	255	3811	36.644	2.000	0.098	0.880
ID3218223	3218223	None	33.134	29.588	38.846	0	75	75	2	1	-10921639	121.429	119	91	153	2550	21.477	4.800	0.146	1.440
ID3218222	3218222	36	31.462	41.571	31.931	0	75	75	2	1	-10921639	76.524	81	35	119	1607	23.209	2.000	0.171	0.961
ID3218257	3218257	32	71.679	29.838	31.157	0	76	76	2	1	-10921639	173.429	160	114	255	3642	42.960	2.000	0.168	1.164
ID3218256	3218256	25	45.351	19.824	21.694	0	76	76	2	1	-10921639	179.667	186	127	242	3773	33.275	2.000	0.095	0.934
ID3218258	3218258	20	56.067	22.438	39.088	0	76	76	2	1	-10921639	173.143	173	132	221	3636	26.962	4.800	0.167	1.835
ID3218251	3218251	39	27.155	44.228	4.945	0	76	76	2	1	-10921639	65.619	63	30	96	1378	19.351	7.600	0.218	1.213
ID3218253	3218253	30	72.984	19.331	10.768	0	76	76	2	1	-10921639	222.190	219	150	255	4666	35.485	4.800	0.189	1.994
ID3218252	3218252	34	56.834	11.037	8.837	0	76	76	2	1	-10921639	139.333	145	76	204	2926	32.894	2.000	0.186	1.329
ID3218255	3218255	29	66.895	27.001	18.047	0	76	76	2	1	-10921639	216.095	219	163	255	4538	32.394	4.800	0.164	1.880
ID3218254	3218254	31	72.193	36.296	16.954	0	76	76	2	1	-10921639	192.857	191	137	255	4050	37.814	2.000	0.178	1.544
ID3218259	3218259	39	28.905	46.232	6.399	0	77	77	2	1	-10921639	76.952	79	33	109	1616	22.520	4.800	0.193	1.107
ID3218261	3218261	30	69.949	19.034	10.837	0	77	77	2	1	-10921639	213.524	221	104	255	4484	44.548	4.800	0.173	1.415
ID3218260	3218260	34	59.316	11.682	8.961	0	77	77	2	1	-10921639	145.619	153	73	232	3058	38.805	2.000	0.167	1.074
ID3218263	3218263	29	66.798	27.007	18.283	0	77	77	2	1	-10921639	207.048	196	147	255	4348	35.055	4.800	0.159	1.620
ID3218262	3218262	31	81.975	36.132	16.774	0	77	77	2	1	-10921639	211.762	221	137	255	4447	41.306	4.800	0.208	1.768
ID3218265	3218265	32	63.835	29.736	31.170	0	77	77	2	1	-10921639	171.524	170	96	255	3602	41.911	2.000	0.151	1.072
ID3218264	3218264	25	59.467	20.015	21.875	0	77	77	2	1	-10921639	191.381	196	132	255	4019	38.066	2.000	0.125	1.115
ID3218267	3218267	None	27.250	25.310	47.195	0	77	77	2	1	-10921639	63.286	66	28	112	1329	20.387	2.000	0.153	0.822
ID3218266	3218266	20	43.202	22.444	38.485	0	77	77	2	1	-10921639	154.905	153	109	193	3253	25.428	4.800	0.137	1.469
ID3218241	3218241	None	27.626	31.072	24.080	0	78	78	2	1	-10921639	157.810	155	127	193	3314	19.284	4.800	0.078	1.184
ID3218240	3218240	None	30.404	37.686	22.810	0	78	78	2	1	-10921639	140.810	137	102	188	2957	23.144	4.800	0.108	1.184
ID3218242	3218242	32	62.221	29.637	30.489	0	78	78	2	1	-10921639	171.619	170	104	247	3604	42.906	2.000	0.154	1.069
ID3218233	3218233	None	27.156	27.286	2.889	0	78	78	2	1	-10921639	86.095	89	45	117	1808	20.844	4.800	0.157	1.121
ID3218235	3218235	34	62.694	12.462	8.835	0	78	78	2	1	-10921639	158.000	153	96	255	3318	39.268	2.000	0.180	1.228
ID3218234	3218234	40	37.205	35.995	7.106	0	78	78	2	1	-10921639	94.524	96	35	127	1985	25.740	4.800	0.197	1.208
ID3218237	3218237	31	71.829	36.089	16.388	0	78	78	2	1	-10921639	224.143	237	147	255	4707	37.006	4.800	0.197	1.991
ID3218236	3218236	30	67.771	18.964	10.972	0	78	78	2	1	-10921639	216.524	232	114	255	4547	44.611	4.800	0.169	1.402
ID3218239	3218239	25	57.872	20.100	21.855	0	78	78	2	1	-10921639	197.762	198	140	255	4153	36.633	2.000	0.125	1.198
ID3218238	3218238	29	63.387	26.924	18.034	0	78	78	2	1	-10921639	201.476	198	137	255	4231	37.901	2.000	0.140	1.306
ID3218225	3218225	None	30.163	31.629	3.328	0	79	79	2	1	-10921639	94.857	102	35	132	1992	25.755	4.800	0.150	0.963
ID3218227	3218227	34	45.313	12.952	8.589	0	79	79	2	1	-10921639	147.381	137	112	211	3095	27.152	2.000	0.115	1.123
ID3218226	3218226	40	36.162	36.603	6.835	0	79	79	2	1	-10921639	105.476	114	40	140	2215	29.689	7.600	0.165	1.008
ID3218229	3218229	31	64.502	35.583	16.635	0	79	79	2	1	-10921639	225.190	242	142	255	4729	35.397	4.800	0.163	1.782
ID3218228	3218228	30	72.814	19.316	11.027	0	79	79	2	1	-10921639	221.095	242	135	255	4643	41.002	4.800	0.193	1.747
ID3218231	3218231	25	56.653	20.466	21.647	0	79	79	2	1	-10921639	196.714	196	135	255	4131	37.965	2.000	0.135	1.229
ID3218230	3218230	29	65.659	26.765	18.258	0	79	79	2	1	-10921639	203.000	183	147	255	4263	39.465	2.000	0.143	1.288
ID3218232	3218232	32	67.410	29.721	30.419	0	79	79	2	1	-10921639	164.048	168	86	255	3445	48.135	2.000	0.164	0.959
ID3218277	3218277	34	46.884	12.715	8.519	0	80	80	2	1	-10921639	143.571	137	91	221	3015	31.298	2.000	0.121	0.993
ID3218279	3218279	31	64.345	35.657	16.715	0	80	80	2	1	-10921639	220.476	247	124	255	4630	43.689	4.800	0.159	1.383
ID3218278	3218278	30	76.690	19.126	10.943	0	80	80	2	1	-10921639	222.429	237	127	255	4671	41.928	4.800	0.205	1.805
ID3218281	3218281	25	51.285	20.419	21.401	0	80	80	2	1	-10921639	202.333	191	158	255	4249	29.094	4.800	0.112	1.399
ID3218280	3218280	29	58.998	26.557	18.093	0	80	80	2	1	-10921639	198.429	188	140	255	4167	36.948	2.000	0.128	1.215
ID3218283	3218283	41	29.994	20.132	38.906	0	80	80	2	1	-10921639	121.810	124	79	155	2558	24.965	6.314	0.117	1.025
ID3218282	3218282	32	70.267	29.513	30.607	0	80	80	2	1	-10921639	173.095	181	81	255	3635	48.983	2.000	0.184	1.097
ID3218289	3218289	25	50.723	19.745	21.105	0	81	81	2	1	-10921639	205.667	201	150	255	4319	31.171	4.800	0.113	1.336
ID3218288	3218288	29	50.895	26.492	18.015	0	81	81	2	1	-10921639	198.952	209	140	255	4178	34.978	2.000	0.106	1.090
ID3218291	3218291	41	35.517	20.969	39.923	0	81	81	2	1	-10921639	126.143	132	73	170	2649	24.593	4.800	0.137	1.233
ID3218290	3218290	32	66.536	29.630	30.540	0	81	81	2	1	-10921639	173.238	178	99	255	3638	44.475	2.000	0.163	1.092
ID3218285	3218285	34	48.814	12.584	8.842	0	81	81	2	1	-10921639	141.905	142	76	216	2980	31.324	2.000	0.140	1.110
ID3218284	3218284	None	27.090	28.201	3.390	0	81	81	2	1	-10921639	105.667	109	86	127	2219	12.591	4.800	0.135	1.999
ID3218287	3218287	31	67.162	35.642	16.866	0	81	81	2	1	-10921639	212.095	244	127	255	4454	49.047	4.800	0.153	1.146
ID3218286	3218286	30	78.942	19.285	11.136	0	81	81	2	1	-10921639	217.238	234	112	255	4562	46.105	4.800	0.217	1.680
ID3218243	3218243	42	27.475	35.437	8.511	0	82	82	2	1	-10921639	85.048	79	56	114	1786	18.476	2.000	0.142	1.145
ID3218245	3218245	30	76.611	19.313	11.274	0	82	82	2	1	-10921639	211.714	219	99	255	4446	50.575	4.800	0.202	1.405
ID3218244	3218244	34	50.201	12.885	8.821	0	82	82	2	1	-10921639	149.952	150	84	214	3149	29.719	2.000	0.142	1.258
ID3218247	3218247	29	49.960	26.557	18.245	0	82	82	2	1	-10921639	211.619	198	175	255	4444	29.676	2.000	0.104	1.348
ID3218246	3218246	31	66.570	34.948	17.022	0	82	82	2	1	-10921639	225.286	255	160	255	4731	39.623	4.800	0.161	1.577
ID3218249	3218249	32	70.241	30.094	30.711	0	82	82	2	1	-10921639	196.762	188	147	255	4132	33.133	4.800	0.179	1.807
ID3218248	3218248	25	46.097	20.480	21.477	0	82	82	2	1	-10921639	198.524	198	150	247	4169	27.252	4.800	0.105	1.385
ID3218250	3218250	41	31.783	20.478	38.915	0	82	82	2	1	-10921639	117.810	127	68	158	2474	26.585	4.800	0.135	1.051
ID3218273	3218273	25	43.928	20.735	21.178	0	83	83	2	1	-10921639	191.714	191	158	252	4026	25.271	7.600	0.089	1.241
ID3218272	3218272	29	51.875	26.667	17.912	0	83	83	2	1	-10921639	210.429	211	160	255	4419	28.849	2.000	0.107	1.407
ID3218275	3218275	43	29.176	30.538	36.962	0	83	83	2	1	-10921639	126.810	122	89	165	2663	23.526	4.800	0.126	1.204
ID3218274	3218274	32	49.780	29.905	30.073	0	83	83	2	1	-10921639	179.667	178	124	242	3773	26.603	4.800	0.130	1.556
ID3218276	3218276	41	36.587	19.303	38.997	0	83	83	2	1	-10921639	121.048	117	86	163	2542	24.373	4.800	0.161	1.380
ID3218269	3218269	34	47.650	13.112	8.656	0	83	83	2	1	-10921639	150.190	147	107	211	3154	28.593	2.000	0.131	1.215
ID3218268	3218268	42	38.797	35.297	6.793	0	83	83	2	1	-10921639	109.048	114	71	142	2290	19.825	4.800	0.191	1.766
ID3218271	3218271	31	64.609	34.588	17.249	0	83	83	2	1	-10921639	213.667	234	135	255	4487	47.278	4.800	0.154	1.209
ID3218270	3218270	30	77.898	19.325	11.161	0	83	83	2	1	-10921639	220.429	232	104	255	4629	47.304	4.800	0.208	1.606
ID3218293	3218293	34	49.296	12.973	8.592	0	84	84	2	1	-10921639	149.476	145	114	198	3139	25.545	2.000	0.152	1.544
ID3218292	3218292	42	32.248	34.276	6.195	0	84	84	2	1	-10921639	96.905	99	45	132	2035	18.989	4.800	0.179	1.552
ID3218295	3218295	31	63.475	33.790	17.392	0	84	84	2	1	-10921639	225.429	255	142	255	4734	40.644	4.800	0.160	1.529
ID3218294	3218294	30	76.368	19.259	11.317	0	84	84	2	1	-10921639	211.190	221	86	255	4435	54.387	4.800	0.198	1.283
ID3218297	3218297	25	40.676	20.706	21.359	0	84	84	2	1	-10921639	188.048	191	155	244	3949	25.182	3.200	0.085	1.167
ID3218296	3218296	29	50.394	26.311	17.977	0	84	84	2	1	-10921639	212.476	219	153	255	4462	32.635	2.000	0.103	1.218
ID3218299	3218299	43	29.739	30.148	36.570	0	84	84	2	1	-10921639	120.810	122	63	163	2537	27.478	4.800	0.109	0.863
ID3218298	3218298	32	47.486	29.109	29.814	0	84	84	2	1	-10921639	185.238	188	132	237	3890	27.912	2.000	0.114	1.363
ID3218300	3218300	41	37.773	20.268	38.919	0	84	84	2	1	-10921639	130.667	132	81	165	2744	21.303	4.800	0.158	1.674
ID3218305	3218305	31	59.816	34.075	17.658	0	85	85	2	1	-10921639	231.286	255	165	255	4857	31.967	4.800	0.149	1.881
ID3218304	3218304	29	44.813	26.443	17.738	0	85	85	2	1	-10921639	213.190	214	163	255	4477	31.338	4.800	0.092	1.151
ID3218307	3218307	32	35.392	28.807	28.950	0	85	85	2	1	-10921639	174.667	181	122	206	3668	22.670	4.800	0.090	1.276
ID3218306	3218306	25	51.951	20.491	21.239	0	85	85	2	1	-10921639	191.905	183	145	255	4030	31.372	4.800	0.121	1.321
ID3218309	3218309	41	47.237	20.223	39.274	0	85	85	2	1	-10921639	144.286	147	109	188	3030	23.482	4.800	0.156	1.654
ID3218308	3218308	None	28.997	45.018	30.399	0	85	85	2	1	-10921639	61.333	68	28	86	1288	16.178	4.800	0.268	1.603
ID3218310	3218310	None	30.583	39.042	40.384	0	85	85	2	1	-10921639	57.429	58	35	89	1206	16.336	4.800	0.275	1.517
ID3218301	3218301	42	30.414	32.983	5.769	0	85	85	2	1	-10921639	82.667	81	53	112	1736	16.527	4.800	0.186	1.566
ID3218303	3218303	30	70.422	19.164	11.387	0	85	85	2	1	-10921639	214.095	229	91	255	4496	54.742	4.800	0.179	1.188
ID3218302	3218302	34	37.976	12.804	8.419	0	85	85	2	1	-10921639	130.524	132	76	183	2741	32.966	2.000	0.125	0.878
ID3218311	3218311	42	38.694	32.290	4.760	0	86	86	2	1	-10921639	79.857	79	56	117	1677	18.518	4.800	0.250	1.727
ID3218313	3218313	30	72.671	19.338	11.643	0	86	86	2	1	-10921639	231.619	237	173	255	4864	26.556	4.800	0.201	2.921
ID3218312	3218312	34	32.109	12.994	8.758	0	86	86	2	1	-10921639	141.619	145	109	181	2974	19.747	7.600	0.099	1.292
ID3218315	3218315	31	61.630	34.120	17.893	0	86	86	2	1	-10921639	227.762	255	165	255	4783	33.882	4.800	0.149	1.742
ID3218314	3218314	29	48.278	26.416	18.199	0	86	86	2	1	-10921639	211.714	201	170	255	4446	30.550	2.000	0.095	1.207
ID3218317	3218317	41	43.086	19.945	39.063	0	86	86	2	1	-10921639	141.571	142	114	196	2973	20.822	4.800	0.136	1.632
ID3218316	3218316	25	48.114	20.250	21.142	0	86	86	2	1	-10921639	194.762	183	147	255	4090	28.441	4.800	0.105	1.299
ID3218337	3218337	25	42.980	20.758	21.403	0	87	87	2	1	-10921639	191.667	191	158	244	4025	24.601	2.000	0.089	1.269
ID3218336	3218336	31	59.583	33.975	17.946	0	87	87	2	1	-10921639	231.667	252	165	255	4865	30.132	4.800	0.147	1.973
ID3218338	3218338	41	47.212	19.713	39.008	0	87	87	2	1	-10921639	141.762	132	107	193	2977	22.937	4.800	0.163	1.734
ID3218333	3218333	34	28.161	12.762	8.333	0	87	87	2	1	-10921639	129.000	130	91	170	2709	23.111	7.600	0.114	1.144
ID3218335	3218335	29	47.966	26.459	18.308	0	87	87	2	1	-10921639	213.810	211	163	255	4490	30.556	4.800	0.106	1.340
ID3218334	3218334	30	72.273	19.105	11.388	0	87	87	2	1	-10921639	214.190	237	109	255	4498	53.496	4.800	0.181	1.230
ID3218325	3218325	34	33.566	12.747	8.268	0	88	88	2	1	-10921639	135.857	140	94	178	2853	26.411	4.800	0.127	1.158
ID3218327	3218327	29	44.884	26.439	17.959	0	88	88	2	1	-10921639	202.857	206	155	255	4260	28.895	2.000	0.092	1.179
ID3218326	3218326	30	73.081	19.286	11.263	0	88	88	2	1	-10921639	219.333	229	127	255	4606	44.542	4.800	0.195	1.607
ID3218329	3218329	25	38.199	20.537	21.325	0	88	88	2	1	-10921639	186.048	183	145	229	3907	23.459	2.000	0.083	1.221
ID3218328	3218328	31	60.123	33.725	18.127	0	88	88	2	1	-10921639	226.619	255	160	255	4759	35.576	4.800	0.143	1.591
ID3218331	3218331	41	43.120	20.016	38.764	0	88	88	2	1	-10921639	150.619	145	117	193	3163	21.839	7.600	0.136	1.650
ID3218330	3218330	None	29.364	25.547	29.084	0	88	88	2	1	-10921639	169.571	170	142	201	3561	16.382	2.000	0.072	1.399
ID3218332	3218332	44	30.854	38.454	42.182	0	88	88	2	1	-10921639	52.571	48	28	84	1104	17.357	2.000	0.307	1.424
ID3218339	3218339	34	31.839	12.466	8.326	0	89	89	2	1	-10921639	112.905	114	63	168	2371	30.903	4.800	0.139	0.890
ID3218341	3218341	29	49.343	26.429	18.203	0	89	89	2	1	-10921639	200.857	198	147	255	4218	34.103	2.000	0.098	1.048
ID3218340	3218340	30	69.142	19.331	11.121	0	89	89	2	1	-10921639	222.905	229	145	255	4681	37.108	4.800	0.182	1.850
ID3218343	3218343	25	33.817	20.802	21.532	0	89	89	2	1	-10921639	173.762	170	135	219	3649	24.946	2.000	0.083	1.066
ID3218342	3218342	31	58.242	33.548	18.080	0	89	89	2	1	-10921639	223.952	255	155	255	4703	37.551	4.800	0.133	1.400
ID3218345	3218345	44	38.243	37.924	42.158	0	89	89	2	1	-10921639	60.095	61	28	104	1262	22.289	2.000	0.364	1.438
ID3218344	3218344	41	58.555	19.993	38.968	0	89	89	2	1	-10921639	159.476	153	119	234	3349	30.448	2.000	0.162	1.463
ID3218321	3218321	31	58.643	33.108	18.082	0	90	90	2	1	-10921639	232.571	244	183	255	4884	26.626	4.800	0.144	2.198
ID3218320	3218320	29	50.075	26.294	18.197	0	90	90	2	1	-10921639	201.571	204	160	255	4233	30.064	2.000	0.103	1.257
ID3218323	3218323	41	66.878	20.096	38.904	0	90	90	2	1	-10921639	168.524	155	130	249	3539	32.965	2.000	0.188	1.620
ID3218322	3218322	25	42.798	20.687	21.252	0	90	90	2	1	-10921639	185.143	181	153	244	3888	23.322	2.000	0.096	1.384
ID3218324	3218324	44	30.498	38.695	42.231	0	90	90	2	1	-10921639	46.952	43	17	84	986	20.126	4.800	0.342	1.188
ID3218319	3218319	30	70.470	19.412	10.923	0	90	90	2	1	-10921639	222.095	234	165	255	4664	34.236	4.800	0.185	2.023
ID3218318	3218318	34	31.356	13.350	8.532	0	90	90	2	1	-10921639	123.095	119	86	170	2585	22.376	6.298	0.117	1.149
ID3218347	3218347	29	49.084	26.264	18.078	0	91	91	2	1	-10921639	192.857	193	142	255	4050	31.667	2.000	0.094	1.047
ID3218346	3218346	30	68.385	19.766	11.394	0	91	91	2	1	-10921639	209.857	221	99	255	4407	50.308	4.800	0.180	1.273
ID3218349	3218349	25	51.825	21.229	21.205	0	91	91	2	1	-10921639	196.429	186	160	252	4125	26.532	4.800	0.126	1.659
ID3218348	3218348	31	56.879	32.902	18.305	0	91	91	2	1	-10921639	232.429	247	170	255	4881	27.429	4.800	0.141	2.093
ID3218351	3218351	41	73.394	20.191	38.738	0	91	91	2	1	-10921639	172.524	153	127	255	3623	40.879	2.000	0.190	1.351
ID3218350	3218350	None	29.912	27.424	38.137	0	91	91	2	1	-10921639	120.429	122	76	168	2529	24.113	4.800	0.139	1.219
ID3218353	3218353	29	43.682	26.079	18.147	0	92	92	2	1	-10921639	187.714	183	145	255	3942	31.911	2.000	0.072	0.789
ID3218352	3218352	30	64.452	20.046	11.521	0	92	92	2	1	-10921639	230.762	242	170	255	4846	26.313	4.800	0.166	2.491
ID3218355	3218355	25	50.804	21.128	21.207	0	92	92	2	1	-10921639	190.952	186	145	255	4010	30.847	2.000	0.108	1.207
ID3218354	3218354	31	52.951	32.476	18.315	0	92	92	2	1	-10921639	231.905	239	168	255	4870	25.998	4.800	0.128	2.019
ID3218357	3218357	41	59.316	20.139	38.461	0	92	92	2	1	-10921639	176.952	175	124	239	3716	32.620	2.000	0.154	1.448
ID3218356	3218356	45	32.094	24.638	36.769	0	92	92	2	1	-10921639	137.571	132	94	191	2889	27.717	2.000	0.084	0.770
ID3218369	3218369	31	50.392	32.546	18.647	0	93	93	2	1	-10921639	235.333	244	168	255	4942	25.875	4.800	0.129	2.076
ID3218368	3218368	29	28.348	26.246	18.134	0	93	93	2	1	-10921639	185.476	183	150	229	3895	21.507	2.000	0.053	0.863
ID3218371	3218371	45	35.650	24.997	36.681	0	93	93	2	1	-10921639	140.524	140	99	201	2951	27.340	2.000	0.084	0.797
ID3218370	3218370	25	45.531	21.260	21.618	0	93	93	2	1	-10921639	190.810	183	158	244	4007	27.849	4.800	0.114	1.401
ID3218372	3218372	41	74.202	20.124	38.388	0	93	93	2	1	-10921639	188.952	183	137	255	3968	41.029	2.000	0.176	1.378
ID3218365	3218365	30	69.204	19.418	11.101	0	93	93	2	1	-10921639	217.381	229	124	255	4565	41.728	4.800	0.172	1.532
ID3218367	3218367	None	33.798	37.677	16.133	0	93	93	2	1	-10921639	143.619	140	102	198	3016	30.029	2.000	0.100	0.867
ID3218366	3218366	46	32.878	21.616	15.604	0	93	93	2	1	-10921639	201.810	206	140	247	4238	29.320	2.000	0.054	0.708
ID3218359	3218359	None	27.967	30.137	11.831	0	94	94	2	1	-10921639	113.762	117	61	147	2389	27.446	2.000	0.093	0.706
ID3218358	3218358	30	65.275	19.658	11.180	0	94	94	2	1	-10921639	211.571	232	122	255	4443	45.915	4.800	0.154	1.229
ID3218361	3218361	31	54.049	32.110	17.891	0	94	94	2	1	-10921639	230.381	234	193	255	4838	23.192	4.800	0.126	2.224
ID3218360	3218360	46	36.680	21.146	15.295	0	94	94	2	1	-10921639	222.857	224	165	255	4680	23.764	4.800	0.081	1.412
ID3218363	3218363	45	40.980	24.856	36.713	0	94	94	2	1	-10921639	148.905	147	96	226	3127	33.611	2.000	0.091	0.740
ID3218362	3218362	25	39.083	20.881	21.377	0	94	94	2	1	-10921639	191.952	191	150	234	4031	23.189	2.000	0.089	1.357
ID3218364	3218364	41	71.605	19.951	38.247	0	94	94	2	1	-10921639	191.048	178	140	255	4012	38.597	2.000	0.163	1.387
ID3218373	3218373	30	73.494	19.123	10.798	0	95	95	2	1	-10921639	215.667	226	137	255	4529	36.634	4.800	0.179	1.785
ID3218375	3218375	47	29.031	36.852	16.551	0	95	95	2	1	-10921639	154.619	153	114	214	3247	29.591	2.000	0.066	0.645
ID3218374	3218374	46	48.385	21.840	15.764	0	95	95	2	1	-10921639	213.762	219	163	255	4489	29.015	2.000	0.092	1.237
ID3218377	3218377	25	38.319	20.634	21.204	0	95	95	2	1	-10921639	181.667	181	145	232	3815	25.368	2.000	0.080	1.059
ID3218376	3218376	31	49.200	31.819	18.179	0	95	95	2	1	-10921639	229.762	232	186	255	4825	24.066	4.800	0.120	2.052
ID3218379	3218379	41	69.723	19.908	38.477	0	95	95	2	1	-10921639	197.619	186	140	255	4150	40.703	2.000	0.159	1.335
ID3218378	3218378	45	35.719	24.693	36.524	0	95	95	2	1	-10921639	151.429	147	112	211	3180	29.590	2.000	0.088	0.826
ID3218387	3218387	30	71.855	19.379	10.734	0	96	96	2	1	-10921639	224.571	232	163	255	4716	33.409	4.800	0.187	2.119
ID3218389	3218389	47	32.172	36.508	16.418	0	96	96	2	1	-10921639	152.238	155	107	206	3197	32.548	2.000	0.085	0.729
ID3218388	3218388	46	50.179	21.864	15.621	0	96	96	2	1	-10921639	215.667	219	170	255	4529	29.627	2.000	0.105	1.378
ID3218391	3218391	25	38.992	20.236	21.096	0	96	96	2	1	-10921639	179.857	175	132	224	3777	25.488	2.000	0.095	1.230
ID3218390	3218390	31	47.159	32.824	17.398	0	96	96	2	1	-10921639	212.524	204	155	255	4463	33.726	4.800	0.102	1.164
ID3218393	3218393	41	64.162	20.039	38.310	0	96	96	2	1	-10921639	205.000	201	160	255	4305	31.887	2.000	0.147	1.651
ID3218392	3218392	45	31.967	25.049	36.817	0	96	96	2	1	-10921639	165.952	163	137	219	3485	22.741	2.000	0.073	0.991
ID3218394	3218394	48	27.005	14.458	44.515	0	96	96	2	1	-10921639	76.381	79	30	117	1604	29.520	2.000	0.149	0.669
ID3218385	3218385	41	64.553	20.021	38.261	0	97	97	2	1	-10921639	208.333	206	163	255	4375	32.988	4.800	0.149	1.639
ID3218384	3218384	45	45.984	25.192	36.554	0	97	97	2	1	-10921639	183.857	170	145	242	3861	27.728	2.000	0.097	1.175
ID3218386	3218386	48	30.224	13.691	46.410	0	97	97	2	1	-10921639	85.762	89	56	109	1801	18.406	4.800	0.186	1.461
ID3218381	3218381	46	45.858	21.618	15.992	0	97	97	2	1	-10921639	206.571	214	130	255	4338	34.949	2.000	0.089	0.963
ID3218380	3218380	30	67.465	19.103	10.396	0	97	97	2	1	-10921639	222.095	239	140	255	4664	38.076	4.800	0.180	1.783
ID3218383	3218383	25	42.718	20.708	21.258	0	97	97	2	1	-10921639	188.810	183	150	234	3965	24.939	2.000	0.094	1.298
ID3218382	3218382	31	47.313	32.576	17.377	0	97	97	2	1	-10921639	210.857	206	160	255	4428	34.455	4.800	0.103	1.147
ID3218401	3218401	30	68.556	19.245	10.716	0	98	98	2	1	-10921639	234.429	255	186	255	4923	25.141	4.800	0.184	2.902
ID3218403	3218403	46	45.131	22.243	16.721	0	98	98	2	1	-10921639	206.000	209	147	255	4326	31.548	2.000	0.089	1.066
ID3218402	3218402	None	31.928	36.515	16.231	0	98	98	2	1	-10921639	149.286	147	107	206	3135	30.851	2.000	0.084	0.750
ID3218405	3218405	49	29.486	26.042	17.963	0	98	98	2	1	-10921639	189.905	196	130	229	3988	27.446	6.363	0.067	0.863
ID3218404	3218404	31	39.603	32.913	17.256	0	98	98	2	1	-10921639	198.095	201	150	242	4160	29.619	2.000	0.092	1.129
ID3218407	3218407	45	53.764	25.146	36.607	0	98	98	2	1	-10921639	187.190	178	145	255	3931	31.677	2.000	0.118	1.250
ID3218406	3218406	25	40.599	20.671	21.381	0	98	98	2	1	-10921639	179.714	175	137	224	3774	25.607	2.000	0.082	1.064
ID3218408	3218408	41	67.682	19.952	38.190	0	98	98	2	1	-10921639	216.000	224	153	255	4536	33.972	2.000	0.157	1.728
ID3218417	3218417	31	51.649	32.402	17.539	0	99	99	2	1	-10921639	216.619	209	181	255	4549	25.075	4.800	0.118	1.817
ID3218416	3218416	49	36.606	25.859	18.018	0	99	99	2	1	-10921639	192.048	196	142	226	4033	24.752	2.000	0.082	1.170
ID3218419	3218419	45	61.986	25.378	36.391	0	99	99	2	1	-10921639	195.429	191	135	255	4104	39.946	2.000	0.130	1.126
ID3218418	3218418	25	45.394	20.432	21.451	0	99	99	2	1	-10921639	180.381	178	135	229	3788	28.379	2.000	0.112	1.281
ID3218420	3218420	41	68.675	19.940	38.175	0	99	99	2	1	-10921639	216.810	226	153	255	4553	34.792	4.800	0.163	1.751
ID3218415	3218415	46	31.944	21.892	17.078	0	99	99	2	1	-10921639	187.905	191	122	237	3946	30.849	2.000	0.055	0.632
ID3218414	3218414	30	62.104	19.146	10.769	0	99	99	2	1	-10921639	240.476	255	204	255	5050	17.846	4.800	0.171	3.934
ID3218400	3218400	41	61.900	20.299	38.315	0	100	100	2	1	-10921639	210.476	201	160	255	4420	34.403	4.800	0.146	1.561
ID3218395	3218395	30	64.212	19.121	10.667	0	100	100	2	1	-10921639	238.000	255	186	255	4998	21.827	4.800	0.175	3.255
ID3218397	3218397	31	42.810	32.203	17.834	0	100	100	2	1	-10921639	211.048	216	170	255	4432	25.025	4.800	0.097	1.492
ID3218396	3218396	50	32.593	29.686	12.195	0	100	100	2	1	-10921639	148.619	145	107	188	3121	27.383	4.800	0.098	0.968
ID3218399	3218399	45	62.743	25.736	36.497	0	100	100	2	1	-10921639	201.905	193	124	255	4240	44.525	4.800	0.150	1.181
ID3218398	3218398	49	32.540	26.356	18.526	0	100	100	2	1	-10921639	186.714	193	124	237	3921	31.928	2.000	0.057	0.627
ID3218409	3218409	30	58.246	18.295	10.264	0	101	101	2	1	-10921639	228.381	244	170	255	4796	33.060	4.800	0.146	1.762
ID3218411	3218411	31	37.403	31.893	17.896	0	101	101	2	1	-10921639	203.381	206	163	239	4271	22.351	4.800	0.089	1.487
ID3218410	3218410	50	27.138	30.036	11.814	0	101	101	2	1	-10921639	139.333	140	99	183	2926	24.941	4.800	0.084	0.870
ID3218413	3218413	41	61.323	20.269	38.484	0	101	101	2	1	-10921639	207.857	211	147	255	4365	36.476	4.800	0.144	1.433
ID3218412	3218412	45	61.989	25.853	36.513	0	101	101	2	1	-10921639	209.143	206	153	255	4392	38.067	4.800	0.155	1.472
ID3218429	3218429	41	59.451	20.422	38.418	0	102	102	2	1	-10921639	213.190	211	158	255	4477	34.645	4.800	0.142	1.532
ID3218428	3218428	45	64.556	26.025	36.293	0	102	102	2	1	-10921639	210.857	216	135	255	4428	42.151	4.800	0.157	1.357
ID3218427	3218427	30	53.761	18.307	10.538	0	102	102	2	1	-10921639	239.905	255	201	255	5038	20.743	4.800	0.140	2.839
ID3218425	3218425	None	27.494	36.771	36.875	0	103	103	2	1	-10921639	75.048	76	33	102	1576	19.085	4.800	0.205	1.336
ID3218424	3218424	45	61.477	26.206	36.454	0	103	103	2	1	-10921639	203.810	198	145	255	4280	38.147	2.000	0.140	1.308
ID3218426	3218426	41	61.779	20.461	38.594	0	103	103	2	1	-10921639	205.095	209	147	255	4307	38.946	4.800	0.156	1.420
ID3218421	3218421	30	53.936	18.431	10.611	0	103	103	2	1	-10921639	235.952	255	183	255	4955	26.286	4.800	0.134	2.119
ID3218423	3218423	51	28.772	42.813	18.519	0	103	103	2	1	-10921639	81.952	84	38	114	1721	21.752	4.800	0.193	1.218
ID3218422	3218422	50	31.577	29.910	12.305	0	103	103	2	1	-10921639	137.810	142	89	178	2894	26.105	4.800	0.106	1.010
ID3218433	3218433	45	56.032	25.966	35.973	0	104	104	2	1	-10921639	196.857	196	140	255	4134	30.787	2.000	0.127	1.441
ID3218432	3218432	51	29.173	44.442	18.832	0	104	104	2	1	-10921639	80.333	84	40	96	1687	15.160	4.800	0.224	1.940
ID3218434	3218434	41	62.868	20.299	38.335	0	104	104	2	1	-10921639	201.762	193	150	255	4237	36.644	2.000	0.145	1.398
ID3218431	3218431	50	30.151	29.991	13.137	0	104	104	2	1	-10921639	138.048	145	89	173	2899	25.978	4.800	0.102	0.983
ID3218430	3218430	30	56.237	19.033	11.117	0	104	104	2	1	-10921639	239.857	255	188	255	5037	24.138	4.800	0.146	2.527
ID3218437	3218437	41	67.544	20.129	38.045	0	105	105	2	1	-10921639	196.667	196	142	255	4130	35.443	2.000	0.156	1.501
ID3218436	3218436	45	40.728	26.259	36.126	0	105	105	2	1	-10921639	185.238	183	153	232	3890	20.828	2.000	0.104	1.679
ID3218435	3218435	30	55.490	19.114	11.164	0	105	105	2	1	-10921639	235.048	249	170	255	4936	27.861	7.600	0.141	2.090
ID3218440	3218440	41	55.556	20.149	37.954	0	106	106	2	1	-10921639	182.714	183	122	255	3837	32.932	2.000	0.129	1.269
ID3218439	3218439	45	32.516	26.518	36.306	0	106	106	2	1	-10921639	160.095	163	124	204	3362	25.389	2.000	0.078	0.915
ID3218438	3218438	30	56.527	19.553	11.984	0	106	106	2	1	-10921639	237.000	255	181	255	4977	25.931	4.800	0.145	2.310
ID3218441	3218441	30	57.649	19.345	12.005	0	107	107	2	1	-10921639	234.000	244	188	255	4914	21.895	4.800	0.151	2.809
ID3218443	3218443	41	35.830	20.350	38.167	0	107	107	2	1	-10921639	159.476	150	132	211	3349	21.992	7.600	0.092	1.221
ID3218442	3218442	52	27.646	20.309	18.283	0	107	107	2	1	-10921639	178.714	175	137	219	3753	23.365	2.000	0.057	0.821
ID3218449	3218449	41	33.557	19.952	38.286	0	108	108	2	1	-10921639	153.048	150	122	196	3214	21.113	2.000	0.086	1.146
ID3218448	3218448	52	33.195	20.887	18.758	0	108	108	2	1	-10921639	182.048	181	135	224	3823	25.968	2.000	0.074	0.965
ID3218447	3218447	30	58.645	19.313	12.128	0	108	108	2	1	-10921639	234.381	249	186	255	4922	24.915	4.800	0.149	2.446
ID3218445	3218445	None	28.660	30.980	23.780	0	109	109	2	1	-10921639	153.095	150	130	186	3215	15.821	7.600	0.084	1.493
ID3218444	3218444	30	62.107	19.484	11.960	0	109	109	2	1	-10921639	226.810	229	173	255	4763	26.453	4.800	0.163	2.401
ID3218446	3218446	41	33.111	21.072	40.939	0	109	109	2	1	-10921639	129.857	135	73	165	2727	25.299	4.800	0.126	1.151
ID3218450	3218450	30	54.726	19.586	11.916	0	110	110	2	1	-10921639	197.714	204	142	249	4152	30.565	4.800	0.141	1.594
ID3218455	3218455	None	27.219	26.795	19.687	0	111	111	2	1	-10921639	154.190	153	112	206	3238	22.349	2.000	0.050	0.652
ID3218454	3218454	30	47.412	19.762	11.653	0	111	111	2	1	-10921639	190.524	198	127	221	4001	27.012	7.600	0.133	1.651
ID3218456	3218456	30	48.561	20.014	11.555	0	112	112	2	1	-10921639	182.048	178	130	221	3823	22.886	4.800	0.134	1.883
ID3218453	3218453	None	29.790	19.464	37.663	0	113	113	2	1	-10921639	110.000	109	56	153	2310	29.602	4.800	0.125	0.825
ID3218452	3218452	None	30.293	27.187	19.107	0	113	113	2	1	-10921639	146.905	147	117	186	3085	19.578	2.000	0.076	1.066
ID3218451	3218451	30	47.934	19.749	11.304	0	113	113	2	1	-10921639	166.762	181	79	211	3502	40.914	4.800	0.147	1.046
ID3218461	3218461	None	28.003	43.965	35.584	0	114	114	2	1	-10921639	41.095	40	17	79	863	17.085	2.000	0.349	1.243
ID3218460	3218460	30	50.970	19.180	11.350	0	114	114	2	1	-10921639	163.952	175	76	221	3443	38.945	4.800	0.157	1.144
ID3218462	3218462	None	29.171	28.847	37.681	0	114	114	2	1	-10921639	101.333	114	43	137	2128	27.798	4.800	0.148	0.939
ID3218457	3218457	30	50.797	18.742	11.173	0	115	115	2	1	-10921639	155.286	165	68	198	3261	36.446	4.800	0.165	1.207
ID3218459	3218459	None	27.062	20.142	38.083	0	115	115	2	1	-10921639	108.476	112	66	142	2278	19.546	4.800	0.127	1.250
ID3218458	3218458	None	27.574	32.426	18.352	0	115	115	2	1	-10921639	117.095	119	63	153	2459	25.034	2.000	0.104	0.884
ID3218463	3218463	30	47.180	19.762	11.319	0	116	116	2	1	-10921639	139.571	155	51	181	2931	40.401	4.800	0.177	1.037
ID3218464	3218464	30	47.936	19.951	11.651	0	117	117	2	1	-10921639	162.095	163	99	201	3404	24.825	4.800	0.161	1.812
ID3218468	3218468	53	38.064	26.550	19.453	0	118	118	2	1	-10921639	150.714	142	117	216	3165	27.510	2.000	0.105	1.038
ID3218467	3218467	30	59.998	20.507	11.570	0	118	118	2	1	-10921639	160.190	170	73	211	3364	38.335	4.800	0.191	1.339
ID3218465	3218465	30	55.066	20.516	11.533	0	119	119	2	1	-10921639	156.762	163	73	198	3292	36.232	4.800	0.185	1.350
ID3218466	3218466	53	38.937	26.831	19.627	0	119	119	2	1	-10921639	144.905	145	107	216	3043	28.094	2.000	0.087	0.824
ID3218475	3218475	53	31.826	26.872	19.564	0	120	120	2	1	-10921639	139.095	137	109	196	2921	22.271	2.000	0.079	0.919
ID3218474	3218474	30	57.525	20.885	11.611	0	120	120	2	1	-10921639	145.190	150	71	209	3049	36.193	4.800	0.191	1.285
ID3218469	3218469	30	68.037	20.585	11.190	0	121	121	2	1	-10921639	141.429	160	48	206	2970	50.860	2.000	0.229	1.037
ID3218471	3218471	54	30.385	32.173	37.600	0	121	121	2	1	-10921639	76.048	79	35	107	1597	19.750	4.800	0.214	1.357
ID3218470	3218470	53	35.212	26.852	19.751	0	121	121	2	1	-10921639	142.810	140	104	198	2999	24.328	2.000	0.082	0.888
ID3218481	3218481	53	48.804	26.874	19.698	0	122	122	2	1	-10921639	157.286	147	117	232	3303	30.414	2.000	0.110	1.029
ID3218480	3218480	30	57.817	20.893	11.133	0	122	122	2	1	-10921639	141.667	150	68	201	2975	39.164	4.800	0.208	1.245
ID3218483	3218483	54	40.302	31.967	36.755	0	122	122	2	1	-10921639	92.714	91	38	130	1947	24.300	4.800	0.251	1.531
ID3218482	3218482	55	29.803	19.744	36.779	0	122	122	2	1	-10921639	100.381	107	58	130	2108	20.558	2.000	0.136	1.166
ID3218477	3218477	53	55.659	27.021	19.759	0	123	123	2	1	-10921639	165.286	163	114	239	3471	32.204	2.000	0.127	1.160
ID3218476	3218476	30	51.060	20.509	11.276	0	123	123	2	1	-10921639	137.190	137	66	186	2881	36.342	4.800	0.207	1.296
ID3218479	3218479	54	33.389	31.726	35.907	0	123	123	2	1	-10921639	100.524	109	43	135	2111	25.204	4.800	0.197	1.313
ID3218478	3218478	55	32.422	19.157	36.094	0	123	123	2	1	-10921639	105.048	109	61	135	2206	20.395	4.800	0.167	1.474
ID3218473	3218473	53	52.539	27.086	19.666	0	124	124	2	1	-10921639	162.667	158	112	249	3416	33.433	2.000	0.115	1.003
ID3218472	3218472	30	51.725	20.715	11.217	0	124	124	2	1	-10921639	136.095	137	68	188	2858	34.296	4.800	0.199	1.317
ID3218485	3218485	53	38.511	27.186	19.687	0	125	125	2	1	-10921639	151.143	145	109	201	3174	23.785	2.000	0.095	1.107
ID3218484	3218484	30	37.443	20.590	11.517	0	125	125	2	1	-10921639	142.571	145	99	178	2994	20.486	6.327	0.142	1.728
ID3218488	3218488	None	30.856	19.807	37.191	0	126	126	2	1	-10921639	103.143	104	73	137	2166	15.444	7.600	0.145	1.693
ID3218487	3218487	53	39.305	26.799	19.775	0	126	126	2	1	-10921639	151.667	150	117	211	3185	23.633	2.000	0.096	1.120
ID3218486	3218486	30	45.488	20.879	11.541	0	126	126	2	1	-10921639	141.571	142	99	183	2973	23.668	4.800	0.166	1.705
ID3218489	3218489	30	41.539	20.487	11.795	0	127	127	2	1	-10921639	143.810	145	114	175	3020	18.250	4.800	0.162	2.198
ID3218490	3218490	53	32.074	26.902	19.320	0	127	127	2	1	-10921639	147.714	142	117	183	3102	19.814	2.000	0.097	1.321
ID3218499	3218499	53	29.500	27.675	18.917	0	128	128	2	1	-10921639	143.381	142	107	175	3011	15.564	4.800	0.110	1.823
ID3218498	3218498	30	44.366	19.680	11.060	0	128	128	2	1	-10921639	139.238	145	96	175	2924	25.120	4.800	0.185	1.730
ID3218501	3218501	56	31.028	24.931	26.669	0	128	128	2	1	-10921639	136.143	135	102	170	2859	19.515	2.000	0.096	1.225
ID3218500	3218500	None	28.046	31.082	22.399	0	128	128	2	1	-10921639	132.238	130	99	173	2777	20.401	2.000	0.078	0.934
ID3218502	3218502	None	30.198	20.067	37.012	0	128	128	2	1	-10921639	102.714	104	66	135	2157	17.447	4.800	0.144	1.486
ID3218497	3218497	56	27.629	24.819	27.223	0	129	129	2	1	-10921639	142.000	142	114	168	2982	15.900	2.000	0.087	1.427
ID3218496	3218496	53	36.607	27.618	18.811	0	129	129	2	1	-10921639	151.143	150	117	191	3174	21.430	6.216	0.116	1.461
ID3218495	3218495	30	37.565	20.559	11.906	0	129	129	2	1	-10921639	134.476	142	81	178	2824	27.164	4.800	0.130	1.140
ID3218491	3218491	30	32.126	20.059	11.336	0	130	130	2	1	-10921639	126.143	132	76	158	2649	24.313	6.249	0.128	1.174
ID3218493	3218493	56	27.440	24.656	27.503	0	130	130	2	1	-10921639	138.381	137	114	163	2906	15.243	4.800	0.094	1.564
ID3218492	3218492	53	35.014	27.391	18.350	0	130	130	2	1	-10921639	143.095	142	91	175	3005	25.861	4.800	0.134	1.306
ID3218494	3218494	57	33.195	6.000	58.000	0	130	130	2	1	-10921639	46.333	45	21	96	973	22.195	2.000	0.345	1.072
ID3218503	3218503	30	39.455	19.810	10.898	0	131	131	2	1	-10921639	130.714	130	89	178	2745	21.190	4.800	0.154	1.644
ID3218505	3218505	58	27.417	21.828	20.119	0	131	131	2	1	-10921639	152.810	155	124	181	3209	15.351	4.800	0.082	1.503
ID3218504	3218504	53	42.257	27.121	18.235	0	131	131	2	1	-10921639	142.571	145	76	181	2994	28.656	2.000	0.141	1.226
ID3218507	3218507	56	27.666	24.817	27.632	0	131	131	2	1	-10921639	142.190	140	122	170	2986	15.283	4.800	0.096	1.628
ID3218506	3218506	None	28.155	38.657	22.219	0	131	131	2	1	-10921639	49.286	48	10	81	1035	20.766	2.000	0.276	1.026
ID3218509	3218509	57	40.100	6.000	58.000	0	131	131	2	1	-10921639	65.524	63	37	99	1376	19.539	4.800	0.367	1.802
ID3218508	3218508	None	30.587	16.902	40.383	0	131	131	2	1	-10921639	65.714	63	33	102	1380	18.507	2.000	0.193	1.151
ID3218513	3218513	59	28.052	31.470	23.037	0	132	132	2	1	-10921639	129.429	130	107	155	2718	14.831	4.800	0.108	1.695
ID3218512	3218512	58	31.835	21.956	19.472	0	132	132	2	1	-10921639	159.476	158	135	196	3349	17.014	4.800	0.093	1.593
ID3218515	3218515	57	39.355	6.000	58.000	0	132	132	2	1	-10921639	68.190	61	38	96	1432	17.526	4.800	0.358	2.052
ID3218514	3218514	56	28.341	24.276	28.592	0	132	132	2	1	-10921639	134.048	130	102	165	2815	16.863	4.800	0.095	1.385
ID3218511	3218511	53	35.032	26.782	18.049	0	132	132	2	1	-10921639	133.857	140	79	183	2811	26.247	2.000	0.111	1.020
ID3218510	3218510	30	35.505	20.253	11.322	0	132	132	2	1	-10921639	126.810	124	89	170	2663	23.458	4.800	0.138	1.309
ID3218528	3218528	57	36.284	6.000	58.000	0	133	133	2	1	-10921639	58.667	56	40	94	1232	16.402	4.800	0.361	1.899
ID3218525	3218525	53	35.829	26.713	17.714	0	133	133	2	1	-10921639	132.619	132	91	168	2785	23.374	2.000	0.123	1.245
ID3218524	3218524	30	32.159	20.021	11.769	0	133	133	2	1	-10921639	130.810	135	84	160	2747	19.088	4.800	0.126	1.537
ID3218527	3218527	59	27.457	31.449	22.591	0	133	133	2	1	-10921639	121.714	122	96	147	2556	13.587	4.800	0.116	1.868
ID3218526	3218526	58	27.156	21.825	19.099	0	133	133	2	1	-10921639	156.762	153	109	183	3292	16.078	3.200	0.077	1.398
ID3218517	3218517	53	36.358	26.746	17.620	0	134	134	2	1	-10921639	123.190	119	81	168	2587	24.404	2.000	0.124	1.117
ID3218516	3218516	30	38.876	19.397	12.174	0	134	134	2	1	-10921639	136.143	140	89	165	2859	23.286	4.800	0.156	1.580
ID3218518	3218518	57	32.694	6.000	58.000	0	134	134	2	1	-10921639	57.952	53	33	84	1217	15.098	4.800	0.346	1.971
ID3218521	3218521	53	29.126	26.845	17.529	0	135	135	2	1	-10921639	118.571	117	79	165	2490	21.628	2.000	0.088	0.890
ID3218520	3218520	30	32.153	19.249	12.037	0	135	135	2	1	-10921639	132.286	142	86	155	2778	20.988	4.800	0.130	1.447
ID3218523	3218523	61	31.334	25.505	45.321	0	135	135	2	1	-10921639	40.857	40	12	79	858	21.112	2.000	0.370	1.045
ID3218522	3218522	58	27.029	21.686	20.013	0	135	135	2	1	-10921639	147.619	147	109	178	3100	19.098	4.800	0.082	1.166
ID3218519	3218519	None	29.160	15.892	12.338	0	135	135	2	1	-10921639	107.476	109	48	150	2257	28.368	6.341	0.133	0.891
ID3218529	3218529	30	30.940	18.932	12.030	0	136	136	2	1	-10921639	124.905	132	84	155	2623	21.895	4.800	0.134	1.352
ID3218531	3218531	58	30.022	20.896	20.662	0	136	136	2	1	-10921639	140.762	140	107	175	2956	19.713	4.800	0.103	1.332
ID3218530	3218530	53	32.650	26.606	17.169	0	136	136	2	1	-10921639	115.571	122	63	160	2427	26.925	2.000	0.119	0.913
ID3218533	3218533	62	29.605	20.253	36.638	0	136	136	2	1	-10921639	91.667	96	45	122	1925	24.939	4.800	0.156	0.994
ID3218532	3218532	None	27.075	24.873	30.043	0	136	136	2	1	-10921639	123.571	122	91	147	2595	15.045	2.000	0.094	1.417
ID3218534	3218534	61	28.573	25.126	45.144	0	136	136	2	1	-10921639	36.714	30	20	66	771	15.077	2.000	0.401	1.395
ID3218537	3218537	58	32.953	20.541	20.234	0	137	137	2	1	-10921639	148.476	147	124	178	3118	17.929	4.800	0.104	1.566
ID3218536	3218536	53	51.618	26.447	16.976	0	137	137	2	1	-10921639	140.714	140	86	198	2955	30.537	2.000	0.167	1.320
ID3218539	3218539	61	27.167	24.869	44.906	0	137	137	2	1	-10921639	34.952	33	12	66	734	15.673	2.000	0.375	1.217
ID3218538	3218538	62	29.529	20.138	35.908	0	137	137	2	1	-10921639	96.333	104	56	124	2023	20.078	4.800	0.164	1.354
ID3218535	3218535	30	31.360	19.474	11.839	0	137	137	2	1	-10921639	118.524	127	73	145	2489	21.981	6.313	0.135	1.279
ID3218541	3218541	53	54.769	26.628	17.129	0	138	138	2	1	-10921639	141.571	153	68	198	2973	40.049	2.000	0.178	1.070
ID3218540	3218540	30	31.892	19.781	11.908	0	138	138	2	1	-10921639	117.810	130	56	150	2474	26.109	2.000	0.129	1.034
ID3218542	3218542	58	27.483	20.652	20.127	0	138	138	2	1	-10921639	147.476	147	114	168	3097	17.224	7.600	0.082	1.300
ID3218545	3218545	58	38.865	22.160	18.041	0	139	139	2	1	-10921639	177.143	175	142	206	3720	19.311	4.800	0.111	1.835
ID3218544	3218544	53	52.335	26.791	16.912	0	139	139	2	1	-10921639	154.571	150	107	209	3246	32.071	4.800	0.178	1.458
ID3218546	3218546	None	30.891	12.064	40.599	0	139	139	2	1	-10921639	45.429	48	20	79	954	16.262	4.800	0.387	1.560
ID3218543	3218543	30	36.809	19.668	12.106	0	139	139	2	1	-10921639	118.238	127	58	158	2483	27.617	4.800	0.154	1.144
ID3218564	3218564	58	35.930	21.667	18.887	0	140	140	2	1	-10921639	178.762	181	142	214	3754	19.450	6.348	0.089	1.510
ID3218563	3218563	53	37.080	26.505	17.171	0	140	140	2	1	-10921639	157.952	150	124	201	3317	24.105	4.800	0.124	1.450
ID3218562	3218562	30	31.919	19.690	12.444	0	140	140	2	1	-10921639	113.857	119	56	155	2391	27.938	4.800	0.138	0.991
ID3218553	3218553	63	32.907	21.099	20.203	0	141	141	2	1	-10921639	164.286	163	122	204	3450	25.379	4.800	0.089	1.063
ID3218552	3218552	53	32.014	26.306	17.891	0	141	141	2	1	-10921639	163.048	165	140	206	3424	19.891	2.000	0.073	1.109
ID3218554	3218554	None	28.198	12.000	58.000	0	141	141	2	1	-10921639	38.952	40	21	81	818	16.551	2.000	0.405	1.357
ID3218551	3218551	58	31.193	21.630	18.314	0	141	141	2	1	-10921639	169.095	170	140	204	3551	22.075	2.000	0.073	1.042
ID3218557	3218557	63	39.150	21.021	20.835	0	142	142	2	1	-10921639	162.381	163	117	201	3410	23.851	4.800	0.116	1.411
ID3218556	3218556	64	31.256	31.167	15.041	0	142	142	2	1	-10921639	109.810	114	48	140	2306	25.758	4.800	0.132	0.996
ID3218555	3218555	30	30.987	19.765	11.947	0	142	142	2	1	-10921639	107.381	117	56	140	2255	23.168	4.800	0.134	1.093
ID3218547	3218547	30	32.628	19.577	12.238	0	143	143	2	1	-10921639	109.190	117	51	145	2293	28.017	4.800	0.149	1.011
ID3218549	3218549	65	31.699	30.705	18.881	0	143	143	2	1	-10921639	129.333	130	96	175	2716	22.198	2.000	0.099	1.053
ID3218548	3218548	64	27.509	29.829	13.442	0	143	143	2	1	-10921639	88.905	99	33	130	1867	29.511	4.800	0.153	0.802
ID3218550	3218550	63	38.753	21.129	21.423	0	143	143	2	1	-10921639	157.429	158	114	188	3306	21.148	6.206	0.117	1.563
ID3218561	3218561	63	36.295	20.751	21.313	0	144	144	2	1	-10921639	147.190	147	117	188	3091	19.557	4.800	0.111	1.506
ID3218560	3218560	65	37.660	30.243	18.963	0	144	144	2	1	-10921639	142.238	145	99	178	2987	24.098	2.000	0.122	1.286
ID3218559	3218559	64	30.130	29.938	13.061	0	144	144	2	1	-10921639	93.429	104	40	124	1962	23.451	4.800	0.169	1.150
ID3218558	3218558	30	41.360	19.096	12.110	0	144	144	2	1	-10921639	115.333	122	66	155	2422	26.060	4.800	0.187	1.397
ID3218569	3218569	64	32.184	30.283	12.825	0	145	145	2	1	-10921639	88.381	89	48	124	1856	19.080	4.800	0.179	1.406
ID3218568	3218568	30	29.807	19.428	12.033	0	145	145	2	1	-10921639	109.381	119	63	142	2297	26.843	4.800	0.144	1.028
ID3218571	3218571	63	39.072	21.206	21.759	0	145	145	2	1	-10921639	147.238	153	102	191	3092	26.239	2.000	0.120	1.199
ID3218570	3218570	65	45.486	30.301	18.897	0	145	145	2	1	-10921639	149.762	145	122	196	3145	22.445	4.800	0.140	1.642
ID3218565	3218565	30	29.296	19.498	12.554	0	146	146	2	1	-10921639	119.143	119	96	145	2502	15.087	4.800	0.138	1.916
ID3218567	3218567	65	50.349	30.327	19.187	0	146	146	2	1	-10921639	148.762	145	109	193	3124	24.433	4.800	0.170	1.773
ID3218566	3218566	64	38.864	30.459	12.721	0	146	146	2	1	-10921639	89.476	86	58	137	1879	18.809	4.800	0.218	1.705
ID3218573	3218573	64	32.024	30.220	12.192	0	147	147	2	1	-10921639	70.381	76	28	109	1478	23.773	2.000	0.207	1.016
ID3218572	3218572	30	31.560	19.322	12.044	0	147	147	2	1	-10921639	106.476	117	56	140	2236	25.091	4.800	0.164	1.199
ID3218574	3218574	65	55.523	31.060	19.412	0	147	147	2	1	-10921639	156.429	158	109	206	3285	30.829	4.800	0.186	1.591
ID3218577	3218577	65	57.970	31.556	20.304	0	148	148	2	1	-10921639	153.286	153	84	211	3219	37.635	4.800	0.202	1.372
ID3218576	3218576	64	33.081	30.209	12.051	0	148	148	2	1	-10921639	76.524	86	30	104	1607	21.768	4.800	0.223	1.282
ID3218575	3218575	30	32.601	19.226	11.990	0	148	148	2	1	-10921639	106.381	119	56	135	2234	26.278	2.000	0.153	1.076
ID3218579	3218579	30	37.630	19.051	12.222	0	149	149	2	1	-10921639	112.429	124	56	153	2361	29.961	2.000	0.161	1.041
ID3218578	3218578	64	34.149	29.707	11.126	0	149	149	2	1	-10921639	63.429	68	20	107	1332	26.390	2.000	0.238	0.924
ID3218581	3218581	65	51.707	32.430	19.820	0	149	149	2	1	-10921639	139.857	137	104	193	2937	25.562	4.800	0.186	1.713
ID3218580	3218580	66	27.019	22.954	16.602	0	149	149	2	1	-10921639	142.000	140	107	175	2982	18.019	2.000	0.076	1.106
ID3218593	3218593	68	39.929	31.226	23.775	0	150	150	2	1	-10921639	120.857	117	73	155	2538	21.903	7.600	0.165	1.561
ID3218592	3218592	None	28.618	33.645	20.997	0	150	150	2	1	-10921639	84.667	94	25	124	1778	32.676	7.600	0.148	0.667
ID3218589	3218589	30	33.941	20.010	12.005	0	150	150	2	1	-10921639	112.238	124	48	153	2357	29.671	2.000	0.139	0.924
ID3218588	3218588	64	28.990	29.069	10.980	0	150	150	2	1	-10921639	62.810	61	25	99	1319	19.459	2.000	0.206	1.104
ID3218591	3218591	65	30.449	33.027	19.219	0	150	150	2	1	-10921639	82.810	89	30	124	1739	28.239	2.000	0.162	0.820
ID3218590	3218590	66	42.608	22.274	16.478	0	150	150	2	1	-10921639	155.905	147	114	198	3274	25.552	2.000	0.118	1.289
ID3218585	3218585	65	45.669	32.969	19.276	0	151	151	2	1	-10921639	93.286	104	40	142	1959	31.065	4.800	0.240	1.164
ID3218584	3218584	66	66.323	22.121	16.586	0	151	151	2	1	-10921639	170.238	158	117	252	3575	37.366	2.000	0.165	1.288
ID3218587	3218587	67	31.988	21.020	41.978	0	151	151	2	1	-10921639	42.429	40	15	89	891	20.294	2.000	0.327	1.031
ID3218586	3218586	68	33.185	30.440	24.131	0	151	151	2	1	-10921639	109.095	109	84	145	2291	18.598	2.000	0.131	1.363
ID3218583	3218583	30	40.601	19.141	12.046	0	151	151	2	1	-10921639	117.571	122	61	153	2469	29.414	4.800	0.175	1.192
ID3218582	3218582	64	28.585	28.745	10.283	0	151	151	2	1	-10921639	53.238	53	17	91	1118	23.139	2.000	0.234	0.872
ID3218595	3218595	66	70.059	22.030	16.742	0	152	152	2	1	-10921639	181.333	173	130	255	3808	37.180	2.000	0.169	1.411
ID3218594	3218594	64	28.987	28.686	10.230	0	152	152	2	1	-10921639	51.524	53	15	86	1082	21.995	2.000	0.255	0.952
ID3218597	3218597	69	33.335	34.891	21.989	0	152	152	2	1	-10921639	78.190	84	22	114	1642	27.949	7.600	0.183	0.866
ID3218596	3218596	65	28.275	33.120	19.394	0	152	152	2	1	-10921639	79.095	81	38	119	1661	25.587	7.600	0.164	0.872
ID3218599	3218599	67	33.296	21.079	41.345	0	152	152	2	1	-10921639	46.619	35	20	96	979	21.782	2.000	0.268	0.905
ID3218598	3218598	68	33.434	29.716	24.488	0	152	152	2	1	-10921639	116.619	119	73	153	2449	20.843	2.000	0.138	1.355
ID3218609	3218609	67	45.113	21.196	41.457	0	153	153	2	1	-10921639	63.857	56	33	112	1341	25.668	2.000	0.354	1.300
ID3218608	3218608	None	27.208	34.000	24.000	0	153	153	2	1	-10921639	84.000	84	35	124	1764	24.819	4.800	0.164	0.955
ID3218607	3218607	69	28.056	35.616	23.178	0	153	153	2	1	-10921639	62.952	63	20	109	1322	26.012	2.000	0.208	0.834
ID3218606	3218606	66	75.642	21.933	16.753	0	153	153	2	1	-10921639	198.571	193	137	255	4170	38.612	2.000	0.185	1.609
ID3218601	3218601	66	64.922	22.164	16.737	0	154	154	2	1	-10921639	182.952	193	135	247	3842	34.951	2.000	0.160	1.446
ID3218600	3218600	70	42.156	20.032	13.455	0	154	154	2	1	-10921639	148.429	153	71	206	3117	34.231	4.800	0.164	1.224
ID3218603	3218603	69	31.532	36.159	23.386	0	154	154	2	1	-10921639	76.143	71	38	114	1599	22.227	7.600	0.208	1.179
ID3218602	3218602	65	33.988	32.922	19.135	0	154	154	2	1	-10921639	73.714	68	33	119	1548	25.881	2.000	0.176	0.854
ID3218605	3218605	67	47.908	21.173	41.048	0	154	154	2	1	-10921639	82.571	76	43	135	1734	25.957	2.000	0.270	1.351
ID3218604	3218604	68	36.208	28.874	24.709	0	154	154	2	1	-10921639	116.667	117	79	163	2450	22.925	2.000	0.126	1.140
ID3218627	3218627	66	61.114	22.135	17.475	0	155	155	2	1	-10921639	186.619	186	142	247	3919	32.623	2.000	0.153	1.517
ID3218626	3218626	70	49.127	20.682	13.592	0	155	155	2	1	-10921639	166.238	165	102	214	3491	30.576	7.600	0.147	1.393
ID3218629	3218629	68	32.564	27.712	24.028	0	155	155	2	1	-10921639	123.190	127	63	165	2587	23.172	2.000	0.114	1.091
ID3218628	3218628	65	41.003	33.262	19.127	0	155	155	2	1	-10921639	84.952	86	43	122	1784	24.117	2.000	0.235	1.342
ID3218631	3218631	67	36.684	21.172	40.958	0	155	155	2	1	-10921639	87.857	86	53	142	1845	24.313	2.000	0.148	0.932
ID3218630	3218630	119	34.010	33.810	25.485	0	155	155	2	1	-10921639	95.476	99	56	135	2005	21.203	4.800	0.194	1.466
ID3218611	3218611	66	53.465	21.931	17.845	0	156	156	2	1	-10921639	183.810	188	117	234	3860	30.250	4.800	0.143	1.521
ID3218610	3218610	70	52.807	19.898	12.670	0	156	156	2	1	-10921639	157.571	163	86	193	3309	28.266	4.800	0.183	1.722
ID3218613	3218613	None	28.017	37.089	22.951	0	156	156	2	1	-10921639	69.048	73	28	99	1450	18.787	7.600	0.194	1.195
ID3218612	3218612	65	45.975	33.618	19.107	0	156	156	2	1	-10921639	89.286	91	43	137	1875	25.821	4.800	0.265	1.450
ID3218615	3218615	119	29.973	32.975	27.120	0	156	156	2	1	-10921639	81.476	89	43	114	1711	20.651	2.000	0.174	1.167
ID3218614	3218614	68	33.887	27.466	24.367	0	156	156	2	1	-10921639	120.143	122	73	150	2523	18.448	4.800	0.137	1.568
ID3218616	3218616	67	32.939	20.574	41.301	0	156	156	2	1	-10921639	83.952	84	53	127	1763	21.013	2.000	0.154	1.068
ID3218633	3218633	66	63.642	21.911	18.115	0	157	157	2	1	-10921639	194.810	193	135	255	4091	31.576	6.293	0.166	1.752
ID3218632	3218632	70	56.101	19.791	12.003	0	157	157	2	1	-10921639	131.619	135	53	191	2764	35.445	2.000	0.207	1.272
ID3218635	3218635	68	36.375	27.760	25.624	0	157	157	2	1	-10921639	126.095	127	71	163	2648	24.886	4.800	0.143	1.268
ID3218634	3218634	65	45.585	34.055	18.900	0	157	157	2	1	-10921639	96.714	91	63	130	2031	22.014	4.800	0.251	1.764
ID3218637	3218637	71	35.799	26.000	58.000	0	157	157	2	1	-10921639	56.476	61	28	89	1186	18.313	4.800	0.390	1.730
ID3218636	3218636	67	49.461	19.963	41.119	0	157	157	2	1	-10921639	98.000	96	58	150	2058	25.000	2.000	0.246	1.549
ID3218625	3218625	71	31.854	26.000	58.000	0	158	158	2	1	-10921639	74.524	71	54	96	1565	13.859	4.800	0.333	2.685
ID3218624	3218624	74	29.866	13.930	49.291	0	158	158	2	1	-10921639	59.190	63	28	91	1243	18.721	7.600	0.253	1.275
ID3218617	3218617	70	39.524	19.359	11.840	0	158	158	2	1	-10921639	115.714	124	68	158	2430	27.753	4.800	0.175	1.243
ID3218619	3218619	65	41.310	34.394	18.706	0	158	158	2	1	-10921639	97.476	91	63	140	2047	19.997	4.800	0.226	1.798
ID3218618	3218618	66	68.217	22.371	18.075	0	158	158	2	1	-10921639	197.524	206	137	255	4148	37.649	2.000	0.165	1.484
ID3218621	3218621	68	40.041	26.951	25.078	0	158	158	2	1	-10921639	127.143	132	89	170	2670	23.431	7.600	0.149	1.406
ID3218620	3218620	72	31.572	40.018	22.304	0	158	158	2	1	-10921639	66.143	66	25	102	1389	23.675	2.000	0.215	0.989
ID3218623	3218623	67	43.217	20.376	40.785	0	158	158	2	1	-10921639	111.952	114	63	158	2351	26.491	2.000	0.172	1.240
ID3218622	3218622	73	33.058	28.455	27.961	0	158	158	2	1	-10921639	128.286	130	89	175	2694	23.597	2.000	0.110	1.080
ID3218645	3218645	70	39.023	19.284	12.111	0	159	159	2	1	-10921639	114.952	124	61	158	2414	31.218	4.800	0.173	1.088
ID3218647	3218647	66	67.111	21.846	19.208	0	159	159	2	1	-10921639	216.048	221	145	255	4537	32.545	4.800	0.173	1.954
ID3218646	3218646	65	40.723	34.716	18.310	0	159	159	2	1	-10921639	95.048	99	51	127	1996	23.049	4.800	0.252	1.662
ID3218649	3218649	73	30.128	29.223	29.249	0	159	159	2	1	-10921639	115.905	117	76	150	2434	20.080	4.800	0.126	1.294
ID3218648	3218648	72	46.629	41.109	22.319	0	159	159	2	1	-10921639	83.190	89	28	130	1747	29.996	2.000	0.304	1.294
ID3218651	3218651	None	31.541	28.972	47.613	0	159	159	2	1	-10921639	63.190	66	20	96	1327	22.735	2.000	0.252	1.118
ID3218650	3218650	67	37.081	20.104	41.149	0	159	159	2	1	-10921639	109.524	109	71	153	2300	20.495	4.800	0.153	1.417
ID3218653	3218653	None	27.198	22.823	50.763	0	159	159	2	1	-10921639	69.381	73	30	96	1457	21.736	2.000	0.186	1.001
ID3218652	3218652	74	31.823	12.932	50.566	0	159	159	2	1	-10921639	71.429	79	28	112	1500	24.076	4.800	0.226	1.093
ID3218654	3218654	71	29.327	26.000	58.000	0	159	159	2	1	-10921639	76.524	79	58	86	1607	8.796	4.800	0.305	4.063
ID3218641	3218641	72	56.095	42.038	22.466	0	160	160	2	1	-10921639	112.476	112	58	163	2362	29.015	4.800	0.298	1.780
ID3218640	3218640	66	64.340	21.328	20.174	0	160	160	2	1	-10921639	219.381	224	163	255	4607	32.228	4.800	0.172	1.996
ID3218643	3218643	67	47.832	19.831	41.108	0	160	160	2	1	-10921639	125.190	127	76	168	2629	27.380	2.000	0.176	1.366
ID3218642	3218642	73	35.183	27.979	28.376	0	160	160	2	1	-10921639	134.429	140	79	175	2823	24.258	4.800	0.130	1.274
ID3218644	3218644	71	29.429	26.000	58.000	0	160	160	2	1	-10921639	81.524	79	61	104	1712	13.163	4.800	0.273	2.653
ID3218639	3218639	65	37.101	34.176	18.074	0	160	160	2	1	-10921639	89.905	89	58	122	1888	19.010	4.800	0.215	1.671
ID3218638	3218638	70	36.140	19.307	12.189	0	160	160	2	1	-10921639	117.333	130	63	153	2464	31.447	4.800	0.162	1.041
ID3218689	3218689	67	53.146	20.009	40.635	0	161	161	2	1	-10921639	140.286	135	81	209	2946	36.406	7.600	0.172	1.128
ID3218688	3218688	None	48.596	22.933	38.930	0	161	161	2	1	-10921639	133.810	130	86	201	2810	37.658	2.000	0.142	0.881
ID3218683	3218683	None	58.478	22.606	18.054	0	161	161	2	1	-10921639	222.048	234	158	255	4663	32.762	4.800	0.143	1.694
ID3218682	3218682	70	44.180	19.198	12.113	0	161	161	2	1	-10921639	116.714	124	58	160	2451	31.629	2.000	0.201	1.237
ID3218685	3218685	66	61.826	21.425	20.430	0	161	161	2	1	-10921639	226.381	239	165	255	4754	33.491	7.600	0.162	1.885
ID3218684	3218684	65	30.680	33.912	18.162	0	161	161	2	1	-10921639	82.095	81	56	114	1724	16.282	4.800	0.198	1.669
ID3218687	3218687	73	33.069	27.028	26.883	0	161	161	2	1	-10921639	139.810	145	102	163	2936	18.250	4.800	0.137	1.841
ID3218686	3218686	72	45.551	40.154	23.219	0	161	161	2	1	-10921639	117.095	122	73	153	2459	23.369	4.800	0.215	1.770
ID3218673	3218673	None	28.837	14.846	54.921	0	162	162	2	1	-10921639	75.238	76	45	102	1580	17.773	2.000	0.185	1.322
ID3218672	3218672	None	28.312	9.636	52.792	0	162	162	2	1	-10921639	76.333	79	40	104	1603	16.683	7.600	0.189	1.452
ID3218663	3218663	65	28.697	33.312	18.253	0	162	162	2	1	-10921639	82.810	81	51	119	1739	17.574	2.000	0.167	1.346
ID3218662	3218662	70	42.074	19.671	12.036	0	162	162	2	1	-10921639	107.905	119	33	145	2266	34.111	2.000	0.184	0.981
ID3218665	3218665	75	30.311	49.000	21.000	0	162	162	2	1	-10921639	100.286	102	56	135	2106	21.664	4.800	0.183	1.436
ID3218664	3218664	66	62.758	21.420	20.317	0	162	162	2	1	-10921639	229.333	239	168	255	4816	30.421	4.800	0.171	2.207
ID3218667	3218667	None	32.939	43.850	24.594	0	162	162	2	1	-10921639	116.810	127	53	160	2453	28.195	4.800	0.166	1.178
ID3218666	3218666	72	32.359	38.284	23.192	0	162	162	2	1	-10921639	105.667	107	68	140	2219	21.935	4.800	0.157	1.311
ID3218669	3218669	None	29.383	28.665	29.007	0	162	162	2	1	-10921639	127.333	135	86	160	2674	21.724	7.600	0.117	1.230
ID3218668	3218668	73	30.350	27.218	26.103	0	162	162	2	1	-10921639	139.429	147	99	165	2928	19.475	4.800	0.105	1.360
ID3218671	3218671	76	28.769	5.222	45.810	0	162	162	2	1	-10921639	92.095	96	51	119	1934	19.316	4.800	0.164	1.340
ID3218670	3218670	67	69.852	21.051	39.849	0	162	162	2	1	-10921639	173.286	158	109	242	3639	38.315	4.800	0.212	1.584
ID3218675	3218675	65	29.120	32.729	18.437	0	163	163	2	1	-10921639	85.619	79	43	124	1798	21.711	4.800	0.171	1.153
ID3218674	3218674	70	28.944	19.409	12.291	0	163	163	2	1	-10921639	103.619	109	51	150	2176	29.461	4.800	0.149	0.911
ID3218677	3218677	75	27.115	49.000	21.000	0	163	163	2	1	-10921639	100.143	104	61	130	2103	19.538	2.000	0.157	1.395
ID3218676	3218676	66	61.039	21.478	20.784	0	163	163	2	1	-10921639	225.429	255	145	255	4734	39.203	4.800	0.148	1.484
ID3218679	3218679	78	59.835	23.060	39.002	0	163	163	2	1	-10921639	168.571	175	109	244	3540	41.776	2.000	0.172	1.187
ID3218678	3218678	73	30.219	27.017	25.190	0	163	163	2	1	-10921639	133.857	137	86	170	2811	25.261	2.000	0.069	0.682
ID3218681	3218681	76	27.841	5.324	46.653	0	163	163	2	1	-10921639	84.524	89	43	112	1775	19.495	4.800	0.177	1.305
ID3218680	3218680	67	64.305	20.635	40.183	0	163	163	2	1	-10921639	179.476	181	119	244	3769	34.945	4.800	0.184	1.597
ID3218657	3218657	75	27.924	49.000	21.000	0	164	164	2	1	-10921639	99.095	102	68	130	2081	16.009	4.800	0.169	1.786
ID3218656	3218656	66	65.926	21.004	20.681	0	164	164	2	1	-10921639	226.000	244	145	255	4746	35.006	4.800	0.166	1.838
ID3218659	3218659	77	27.562	35.243	27.046	0	164	164	2	1	-10921639	110.190	114	73	147	2314	20.321	4.800	0.105	1.026
ID3218658	3218658	73	41.643	26.983	25.167	0	164	164	2	1	-10921639	154.571	155	104	206	3246	28.826	2.000	0.106	1.026
ID3218661	3218661	78	72.003	22.750	38.938	0	164	164	2	1	-10921639	182.048	191	104	255	3823	46.186	4.800	0.201	1.318
ID3218660	3218660	79	28.701	43.351	29.086	0	164	164	2	1	-10921639	104.524	112	58	132	2195	21.451	4.800	0.135	1.157
ID3218655	3218655	80	39.339	27.434	12.540	0	164	164	2	1	-10921639	84.286	79	51	135	1770	23.523	2.000	0.216	1.272
ID3218721	3218721	77	29.943	33.633	26.194	0	165	165	2	1	-10921639	124.857	124	91	155	2622	19.249	2.000	0.110	1.282
ID3218720	3218720	73	42.080	26.581	25.022	0	165	165	2	1	-10921639	159.333	153	107	224	3346	35.815	2.000	0.100	0.806
ID3218723	3218723	78	64.251	22.730	38.944	0	165	165	2	1	-10921639	185.286	183	122	244	3891	37.812	4.800	0.181	1.500
ID3218722	3218722	79	36.494	43.993	30.257	0	165	165	2	1	-10921639	113.667	117	66	145	2387	19.330	4.800	0.167	1.679
ID3218724	3218724	None	27.655	39.569	40.029	0	165	165	2	1	-10921639	63.524	68	17	91	1334	22.542	6.301	0.229	1.049
ID3218715	3218715	None	27.406	14.323	12.403	0	165	165	2	1	-10921639	65.857	61	25	107	1383	28.033	2.000	0.165	0.664
ID3218717	3218717	80	50.033	27.804	12.609	0	165	165	2	1	-10921639	107.095	109	56	158	2249	27.426	4.800	0.248	1.554
ID3218716	3218716	70	27.595	18.787	12.745	0	165	165	2	1	-10921639	116.143	119	71	140	2439	16.493	4.800	0.127	1.586
ID3218719	3218719	81	42.067	40.282	23.712	0	165	165	2	1	-10921639	130.095	124	96	186	2732	26.875	2.000	0.125	1.075
ID3218718	3218718	66	59.814	21.125	20.662	0	165	165	2	1	-10921639	235.619	255	173	255	4948	27.505	4.800	0.160	2.359
ID3218705	3218705	82	28.488	18.004	32.180	0	166	166	2	1	-10921639	104.667	102	58	160	2198	23.157	2.000	0.090	0.746
ID3218704	3218704	73	33.870	26.439	24.664	0	166	166	2	1	-10921639	174.476	175	127	224	3664	25.347	2.000	0.085	1.077
ID3218706	3218706	78	70.491	22.792	38.844	0	166	166	2	1	-10921639	184.810	183	132	255	3881	40.644	2.000	0.178	1.374
ID3218699	3218699	70	30.823	18.120	13.210	0	166	166	2	1	-10921639	104.000	107	66	142	2184	21.643	4.800	0.170	1.396
ID3218698	3218698	83	33.977	29.980	11.354	0	166	166	2	1	-10921639	81.381	81	30	117	1709	27.149	2.000	0.198	0.992
ID3218701	3218701	None	35.077	49.000	20.000	0	166	166	2	1	-10921639	104.143	109	66	135	2187	22.491	4.800	0.210	1.609
ID3218700	3218700	80	38.056	28.042	13.900	0	166	166	2	1	-10921639	102.238	104	58	160	2147	26.833	7.600	0.137	0.920
ID3218703	3218703	81	55.370	40.354	23.482	0	166	166	2	1	-10921639	135.619	127	99	209	2848	33.902	2.000	0.186	1.256
ID3218702	3218702	66	62.371	21.105	20.663	0	166	166	2	1	-10921639	226.190	239	158	255	4750	35.236	4.800	0.152	1.696
ID3218691	3218691	70	28.857	18.671	13.345	0	167	167	2	1	-10921639	96.429	104	48	135	2025	25.943	2.000	0.140	0.912
ID3218690	3218690	83	30.656	31.628	11.390	0	167	167	2	1	-10921639	72.619	73	25	109	1525	27.091	2.000	0.207	0.920
ID3218693	3218693	73	33.928	26.975	24.286	0	167	167	2	1	-10921639	157.190	168	102	198	3301	27.373	2.000	0.087	0.920
ID3218692	3218692	66	55.811	21.457	20.482	0	167	167	2	1	-10921639	223.524	237	150	255	4694	35.379	4.800	0.140	1.551
ID3218695	3218695	None	28.390	21.017	26.383	0	167	167	2	1	-10921639	169.905	163	119	206	3568	25.340	2.000	0.064	0.809
ID3218694	3218694	81	43.428	40.487	23.660	0	167	167	2	1	-10921639	134.429	132	91	204	2823	29.041	2.000	0.138	1.121
ID3218697	3218697	78	54.212	22.691	38.714	0	167	167	2	1	-10921639	173.762	170	127	226	3649	33.731	2.000	0.148	1.325
ID3218696	3218696	82	27.005	17.926	31.858	0	167	167	2	1	-10921639	115.238	114	58	163	2420	23.776	2.000	0.067	0.605
ID3218707	3218707	None	27.633	49.000	19.000	0	168	168	2	1	-10921639	91.238	99	45	119	1916	25.125	4.800	0.177	1.092
ID3218709	3218709	73	27.310	27.229	24.452	0	168	168	2	1	-10921639	151.571	153	114	181	3183	18.189	2.000	0.074	1.146
ID3218708	3218708	66	64.181	21.537	20.567	0	168	168	2	1	-10921639	231.476	244	175	255	4861	28.120	4.800	0.165	2.331
ID3218711	3218711	84	31.126	33.400	29.915	0	168	168	2	1	-10921639	106.619	109	63	137	2239	19.479	2.000	0.136	1.309
ID3218710	3218710	81	50.901	40.633	23.569	0	168	168	2	1	-10921639	141.667	135	107	206	2975	27.337	2.000	0.162	1.447
ID3218713	3218713	78	58.003	22.455	38.757	0	168	168	2	1	-10921639	180.857	173	135	234	3798	30.150	4.800	0.166	1.712
ID3218712	3218712	82	30.460	18.028	31.737	0	168	168	2	1	-10921639	122.810	127	63	175	2579	28.651	2.000	0.070	0.564
ID3218714	3218714	85	27.173	19.291	52.139	0	168	168	2	1	-10921639	58.429	56	40	81	1227	12.492	4.800	0.266	1.967
ID3218737	3218737	81	38.002	40.368	23.389	0	169	169	2	1	-10921639	129.810	130	96	165	2726	19.633	4.800	0.143	1.657
ID3218736	3218736	66	64.436	21.595	20.347	0	169	169	2	1	-10921639	229.429	229	181	255	4818	24.592	4.800	0.165	2.636
ID3218739	3218739	None	32.516	19.894	26.624	0	169	169	2	1	-10921639	142.524	142	96	178	2993	20.980	2.000	0.096	1.185
ID3218738	3218738	73	28.256	27.526	24.426	0	169	169	2	1	-10921639	145.619	147	112	183	3058	23.559	6.331	0.071	0.816
ID3218741	3218741	84	29.557	34.595	30.581	0	169	169	2	1	-10921639	104.762	112	61	135	2200	22.919	4.800	0.141	1.129
ID3218740	3218740	82	38.348	17.818	31.349	0	169	169	2	1	-10921639	130.238	127	96	188	2735	25.849	2.000	0.106	0.965
ID3218743	3218743	85	28.043	18.839	52.434	0	169	169	2	1	-10921639	56.143	58	28	79	1179	14.129	4.800	0.287	1.774
ID3218742	3218742	78	59.354	22.870	38.558	0	169	169	2	1	-10921639	170.238	163	107	234	3575	40.556	2.000	0.152	1.106
ID3218733	3218733	70	34.530	19.794	12.346	0	169	169	2	1	-10921639	101.810	107	48	147	2138	28.193	2.000	0.151	0.950
ID3218735	3218735	86	41.244	34.097	14.312	0	169	169	2	1	-10921639	73.286	73	22	132	1539	28.362	2.000	0.235	0.985
ID3218734	3218734	None	32.454	27.353	11.945	0	169	169	2	1	-10921639	90.476	91	45	140	1900	24.907	2.000	0.137	0.877
ID3218725	3218725	70	27.386	19.571	11.796	0	170	170	2	1	-10921639	104.476	99	73	135	2194	19.109	4.800	0.141	1.348
ID3218727	3218727	66	66.005	21.427	20.187	0	170	170	2	1	-10921639	211.905	216	150	255	4450	38.746	4.800	0.157	1.487
ID3218726	3218726	86	43.241	33.753	14.286	0	170	170	2	1	-10921639	93.429	102	22	142	1962	33.536	4.800	0.232	1.050
ID3218729	3218729	73	39.269	27.830	24.333	0	170	170	2	1	-10921639	157.143	158	107	206	3300	27.237	2.000	0.108	1.129
ID3218728	3218728	81	36.809	40.492	23.274	0	170	170	2	1	-10921639	131.857	130	99	170	2769	19.961	4.800	0.139	1.610
ID3218731	3218731	78	63.056	22.705	38.099	0	170	170	2	1	-10921639	176.190	168	124	252	3700	38.283	2.000	0.145	1.163
ID3218730	3218730	82	41.376	17.807	31.240	0	170	170	2	1	-10921639	131.429	124	96	204	2760	26.688	2.000	0.108	0.961
ID3218732	3218732	None	27.011	37.179	45.655	0	170	170	2	1	-10921639	68.762	68	45	89	1444	14.071	4.800	0.220	1.766
ID3218745	3218745	86	39.035	32.649	14.077	0	171	171	2	1	-10921639	98.714	104	30	158	2073	35.571	2.000	0.151	0.727
ID3218744	3218744	70	27.962	19.026	11.602	0	171	171	2	1	-10921639	108.381	109	73	132	2276	16.299	4.800	0.129	1.523
ID3218747	3218747	73	45.600	28.045	24.298	0	171	171	2	1	-10921639	158.048	147	99	224	3319	28.294	2.000	0.109	1.099
ID3218746	3218746	66	63.431	21.283	20.270	0	171	171	2	1	-10921639	210.857	221	153	255	4428	36.006	4.800	0.160	1.618
ID3218749	3218749	81	32.638	40.338	24.036	0	171	171	2	1	-10921639	120.143	124	89	153	2523	17.887	4.800	0.128	1.524
ID3218748	3218748	101	33.256	32.114	24.341	0	171	171	2	1	-10921639	118.810	124	58	173	2495	31.559	2.000	0.094	0.648
ID3218751	3218751	78	58.323	22.044	37.983	0	171	171	2	1	-10921639	170.143	168	124	226	3573	31.075	7.600	0.163	1.538
ID3218750	3218750	82	54.717	17.798	31.021	0	171	171	2	1	-10921639	142.143	135	96	209	2985	30.075	2.000	0.158	1.288
ID3218753	3218753	66	64.088	21.279	20.164	0	172	172	2	1	-10921639	209.952	204	158	255	4409	35.169	4.800	0.158	1.632
ID3218752	3218752	86	40.721	29.963	12.990	0	172	172	2	1	-10921639	144.619	153	86	181	3037	26.942	7.600	0.134	1.267
ID3218755	3218755	73	44.840	28.066	24.487	0	172	172	2	1	-10921639	166.095	163	127	229	3488	26.017	2.000	0.119	1.355
ID3218754	3218754	81	31.032	40.591	23.173	0	172	172	2	1	-10921639	129.381	130	104	160	2717	17.226	4.800	0.112	1.514
ID3218757	3218757	None	29.899	35.111	26.076	0	172	172	2	1	-10921639	126.381	130	86	163	2654	21.099	4.800	0.106	1.149
ID3218756	3218756	101	33.819	32.335	24.140	0	172	172	2	1	-10921639	134.333	140	84	178	2821	27.712	2.000	0.090	0.799
ID3218759	3218759	78	51.973	22.267	37.804	0	172	172	2	1	-10921639	151.000	153	94	201	3171	32.207	4.800	0.174	1.388
ID3218758	3218758	82	49.712	18.016	30.895	0	172	172	2	1	-10921639	135.143	130	86	216	2838	32.681	2.000	0.129	0.944
ID3218761	3218761	None	31.525	29.657	9.974	0	173	173	2	1	-10921639	120.190	122	76	168	2524	25.744	4.800	0.134	1.103
ID3218760	3218760	87	27.769	35.503	6.850	0	173	173	2	1	-10921639	56.333	56	25	94	1183	21.687	2.000	0.252	1.045
ID3218763	3218763	66	62.276	21.307	19.717	0	173	173	2	1	-10921639	194.905	201	127	255	4093	42.262	2.000	0.150	1.203
ID3218762	3218762	86	36.297	28.394	13.868	0	173	173	2	1	-10921639	171.857	173	140	221	3609	21.098	7.600	0.091	1.363
ID3218765	3218765	82	55.910	18.220	30.661	0	173	173	2	1	-10921639	145.095	145	84	219	3047	37.887	2.000	0.158	1.048
ID3218764	3218764	73	40.440	27.778	24.448	0	173	173	2	1	-10921639	162.238	158	112	224	3407	26.646	2.000	0.093	1.040
ID3218766	3218766	78	48.718	22.032	37.431	0	173	173	2	1	-10921639	149.143	145	114	193	3132	21.425	4.800	0.166	1.984
ID3218769	3218769	89	31.952	29.579	16.938	0	174	174	2	1	-10921639	162.381	163	117	204	3410	25.482	4.800	0.097	1.128
ID3218768	3218768	None	28.931	19.428	12.454	0	174	174	2	1	-10921639	123.667	122	91	155	2597	19.090	4.800	0.132	1.507
ID3218771	3218771	66	44.481	20.909	19.813	0	174	174	2	1	-10921639	170.333	168	132	237	3577	29.581	7.600	0.105	1.097
ID3218770	3218770	90	41.250	24.846	18.127	0	174	174	2	1	-10921639	193.571	196	145	247	4065	25.518	2.000	0.089	1.235
ID3218773	3218773	73	47.969	27.751	24.583	0	174	174	2	1	-10921639	167.048	165	117	252	3508	34.543	2.000	0.103	0.905
ID3218772	3218772	81	27.643	39.346	24.119	0	174	174	2	1	-10921639	137.429	137	114	163	2886	15.664	6.294	0.085	1.381
ID3218775	3218775	78	38.030	21.968	37.239	0	174	174	2	1	-10921639	128.571	130	86	160	2700	20.124	4.800	0.148	1.650
ID3218774	3218774	82	50.887	18.541	30.761	0	174	174	2	1	-10921639	152.810	145	104	232	3209	29.414	2.000	0.133	1.222
ID3218767	3218767	87	28.861	36.269	6.334	0	174	174	2	1	-10921639	72.143	79	22	107	1515	23.737	2.000	0.209	1.050
ID3218785	3218785	88	29.891	30.649	37.365	0	175	175	2	1	-10921639	100.619	107	58	132	2113	20.507	2.000	0.134	1.163
ID3218784	3218784	78	35.839	21.924	35.992	0	175	175	2	1	-10921639	130.714	137	84	165	2745	22.510	4.800	0.127	1.313
ID3218777	3218777	None	30.386	28.819	7.714	0	175	175	2	1	-10921639	124.286	124	96	145	2610	13.781	7.600	0.135	2.140
ID3218776	3218776	87	34.113	35.009	4.945	0	175	175	2	1	-10921639	106.143	107	66	140	2229	21.174	4.800	0.168	1.441
ID3218779	3218779	89	29.395	28.946	17.738	0	175	175	2	1	-10921639	167.476	165	130	214	3517	23.758	2.000	0.070	0.925
ID3218778	3218778	90	43.279	23.945	17.862	0	175	175	2	1	-10921639	189.429	196	142	239	3978	27.263	2.000	0.089	1.139
ID3218781	3218781	73	52.541	27.838	24.579	0	175	175	2	1	-10921639	176.810	168	124	255	3713	36.655	2.000	0.103	0.902
ID3218780	3218780	66	33.657	20.978	19.592	0	175	175	2	1	-10921639	164.381	168	127	201	3452	25.820	7.600	0.087	1.023
ID3218783	3218783	82	43.177	18.194	30.672	0	175	175	2	1	-10921639	141.714	142	91	201	2976	29.989	2.000	0.126	1.054
ID3218782	3218782	81	30.281	39.930	24.681	0	175	175	2	1	-10921639	124.810	119	94	158	2621	20.366	4.800	0.110	1.217
ID3218787	3218787	91	30.588	37.112	3.805	0	176	176	2	1	-10921639	86.714	89	56	117	1821	19.504	4.800	0.215	1.573
ID3218786	3218786	87	30.334	34.037	4.134	0	176	176	2	1	-10921639	105.905	107	66	132	2224	18.812	4.800	0.154	1.504
ID3218789	3218789	None	27.890	20.283	11.031	0	176	176	2	1	-10921639	105.476	104	73	142	2215	18.468	2.000	0.117	1.198
ID3218788	3218788	None	29.617	34.037	4.134	0	176	176	2	1	-10921639	105.905	107	66	132	2224	18.812	4.800	0.154	1.504
ID3218791	3218791	89	34.704	29.360	17.693	0	176	176	2	1	-10921639	176.095	181	142	211	3698	22.784	2.000	0.079	1.133
ID3218790	3218790	90	42.324	24.625	17.392	0	176	176	2	1	-10921639	189.857	191	132	234	3987	28.608	4.800	0.112	1.340
ID3218793	3218793	81	31.050	40.390	23.743	0	176	176	2	1	-10921639	122.524	124	76	160	2573	23.475	2.000	0.115	1.080
ID3218792	3218792	66	31.138	20.161	20.462	0	176	176	2	1	-10921639	156.429	155	104	193	3285	25.418	4.800	0.092	1.041
ID3218795	3218795	92	29.428	33.664	26.773	0	176	176	2	1	-10921639	119.476	122	66	165	2509	32.063	2.000	0.102	0.689
ID3218794	3218794	73	52.681	27.941	24.525	0	176	176	2	1	-10921639	181.238	170	137	255	3806	35.652	2.000	0.103	0.952
ID3218797	3218797	78	27.754	21.736	35.917	0	176	176	2	1	-10921639	120.667	124	79	147	2534	21.825	7.600	0.113	1.122
ID3218796	3218796	82	41.333	18.248	30.237	0	176	176	2	1	-10921639	141.810	135	104	204	2978	26.946	2.000	0.123	1.153
ID3218798	3218798	88	27.794	30.646	38.888	0	176	176	2	1	-10921639	83.619	89	30	119	1756	23.327	2.000	0.152	0.944
ID3218807	3218807	91	34.730	37.984	3.438	0	177	177	2	1	-10921639	70.476	68	25	112	1480	25.627	2.000	0.241	1.067
ID3218809	3218809	90	38.103	25.794	18.134	0	177	177	2	1	-10921639	179.857	183	124	229	3777	30.395	2.000	0.092	0.994
ID3218808	3218808	87	31.075	33.948	3.824	0	177	177	2	1	-10921639	93.667	96	61	119	1967	16.484	4.800	0.161	1.577
ID3218811	3218811	73	43.624	27.753	24.749	0	177	177	2	1	-10921639	170.238	158	137	244	3575	29.285	2.000	0.088	0.937
ID3218810	3218810	89	39.578	29.827	18.635	0	177	177	2	1	-10921639	178.571	181	140	221	3750	27.591	2.000	0.092	1.088
ID3218813	3218813	82	40.141	18.705	30.015	0	177	177	2	1	-10921639	144.190	142	114	201	3028	21.318	2.000	0.114	1.384
ID3218812	3218812	92	33.672	33.247	26.907	0	177	177	2	1	-10921639	132.381	137	86	170	2780	25.949	2.000	0.103	0.949
ID3218823	3218823	91	35.221	37.742	3.200	0	178	178	2	1	-10921639	58.286	61	15	96	1224	23.393	2.000	0.323	1.216
ID3218825	3218825	89	33.612	28.176	18.955	0	178	178	2	1	-10921639	179.524	178	145	214	3770	20.056	4.800	0.084	1.391
ID3218824	3218824	90	30.926	24.729	18.034	0	178	178	2	1	-10921639	172.714	173	127	219	3627	26.445	2.000	0.068	0.834
ID3218827	3218827	66	38.569	20.422	20.561	0	178	178	2	1	-10921639	160.667	163	112	209	3374	28.619	7.600	0.116	1.165
ID3218826	3218826	93	34.045	40.930	20.237	0	178	178	2	1	-10921639	135.714	135	104	168	2850	18.117	4.800	0.136	1.793
ID3218829	3218829	92	36.499	33.254	27.419	0	178	178	2	1	-10921639	145.762	145	107	198	3061	27.039	2.000	0.104	1.016
ID3218828	3218828	73	48.107	28.259	24.872	0	178	178	2	1	-10921639	183.143	175	142	255	3846	30.299	2.000	0.096	1.064
ID3218831	3218831	94	31.095	24.767	34.036	0	178	178	2	1	-10921639	136.190	140	89	181	2860	23.993	7.600	0.097	1.002
ID3218830	3218830	95	36.465	29.128	29.923	0	178	178	2	1	-10921639	152.762	147	102	209	3208	28.298	2.000	0.081	0.805
ID3218801	3218801	66	31.760	20.751	20.500	0	179	179	2	1	-10921639	159.667	160	119	211	3353	23.875	7.600	0.069	0.859
ID3218800	3218800	93	32.406	42.178	20.512	0	179	179	2	1	-10921639	128.286	127	91	155	2694	17.539	7.600	0.128	1.654
ID3218803	3218803	None	29.701	44.000	28.000	0	179	179	2	1	-10921639	98.381	102	68	119	2066	14.469	4.800	0.191	2.185
ID3218802	3218802	73	43.122	28.452	24.740	0	179	179	2	1	-10921639	179.619	170	135	255	3772	30.345	2.000	0.085	0.925
ID3218805	3218805	95	38.531	28.638	30.101	0	179	179	2	1	-10921639	154.905	158	104	211	3253	26.689	2.000	0.097	1.022
ID3218804	3218804	82	28.761	19.156	29.969	0	179	179	2	1	-10921639	135.619	137	102	170	2848	19.268	2.000	0.095	1.220
ID3218806	3218806	94	36.378	25.014	34.089	0	179	179	2	1	-10921639	134.714	132	91	181	2829	23.990	2.000	0.116	1.169
ID3218799	3218799	89	39.611	26.492	19.246	0	179	179	2	1	-10921639	191.190	198	145	224	4015	24.665	4.800	0.103	1.454
ID3218817	3218817	93	33.465	42.452	20.064	0	180	180	2	1	-10921639	125.619	122	94	158	2638	17.388	7.600	0.141	1.782
ID3218816	3218816	66	36.052	20.405	20.492	0	180	180	2	1	-10921639	158.286	158	119	204	3324	26.762	4.800	0.102	1.100
ID3218819	3218819	92	32.550	32.477	27.593	0	180	180	2	1	-10921639	148.810	155	102	188	3125	27.314	7.600	0.080	0.804
ID3218818	3218818	73	42.480	28.187	24.579	0	180	180	2	1	-10921639	181.095	175	142	255	3803	31.294	2.000	0.070	0.758
ID3218821	3218821	95	42.913	28.320	30.279	0	180	180	2	1	-10921639	165.333	160	132	226	3472	24.868	2.000	0.104	1.251
ID3218820	3218820	82	30.299	19.137	29.910	0	180	180	2	1	-10921639	134.905	135	107	178	2833	18.322	4.800	0.106	1.417
ID3218822	3218822	94	29.869	24.891	34.433	0	180	180	2	1	-10921639	128.524	130	86	170	2699	20.289	7.600	0.095	1.100
ID3218815	3218815	89	39.169	26.546	19.251	0	180	180	2	1	-10921639	186.095	186	140	232	3908	25.898	3.200	0.097	1.272
ID3218814	3218814	96	30.382	17.000	15.000	0	180	180	2	1	-10921639	95.000	86	48	153	1995	31.602	2.000	0.132	0.699
ID3218833	3218833	66	28.306	20.768	19.979	0	181	181	2	1	-10921639	169.571	168	145	201	3561	16.931	4.800	0.085	1.577
ID3218832	3218832	96	49.694	17.377	15.465	0	181	181	2	1	-10921639	126.095	124	73	214	2648	38.293	4.800	0.198	1.086
ID3218835	3218835	93	32.087	42.536	19.638	0	181	181	2	1	-10921639	115.333	114	84	147	2422	18.369	2.000	0.115	1.291
ID3218834	3218834	89	31.983	26.893	20.052	0	181	181	2	1	-10921639	181.714	188	145	224	3816	22.837	2.000	0.063	0.947
ID3218837	3218837	92	39.020	32.181	27.843	0	181	181	2	1	-10921639	152.619	158	104	206	3205	31.532	2.000	0.091	0.805
ID3218836	3218836	73	37.956	27.877	24.541	0	181	181	2	1	-10921639	179.429	175	137	252	3768	27.938	2.000	0.061	0.736
ID3218839	3218839	94	34.620	24.923	34.504	0	181	181	2	1	-10921639	121.667	135	56	173	2555	34.742	4.800	0.157	0.952
ID3218838	3218838	95	46.561	27.958	30.067	0	181	181	2	1	-10921639	171.524	168	114	224	3602	27.110	2.000	0.118	1.334
ID3218840	3218840	97	31.299	37.711	37.998	0	181	181	2	1	-10921639	94.286	96	61	122	1980	16.310	4.800	0.189	1.840
ID3218849	3218849	94	37.997	25.724	33.996	0	182	182	2	1	-10921639	136.333	145	79	170	2863	30.041	2.000	0.138	1.101
ID3218848	3218848	95	39.845	27.743	30.185	0	182	182	2	1	-10921639	165.476	165	114	221	3475	26.532	2.000	0.088	1.010
ID3218850	3218850	97	31.695	38.266	38.280	0	182	182	2	1	-10921639	84.952	86	61	112	1784	15.542	7.600	0.191	1.756
ID3218841	3218841	96	69.833	17.403	15.353	0	182	182	2	1	-10921639	157.810	155	104	255	3314	45.983	2.000	0.204	1.162
ID3218843	3218843	98	32.526	45.798	18.889	0	182	182	2	1	-10921639	114.762	117	73	158	2410	23.687	2.000	0.119	1.030
ID3218842	3218842	93	36.122	42.203	19.303	0	182	182	2	1	-10921639	124.095	124	71	163	2606	25.956	4.800	0.132	1.114
ID3218845	3218845	73	31.153	28.007	24.505	0	182	182	2	1	-10921639	177.333	173	137	234	3724	24.204	2.000	0.048	0.677
ID3218844	3218844	66	32.051	20.637	20.160	0	182	182	2	1	-10921639	180.762	181	147	214	3796	18.655	4.800	0.091	1.621
ID3218847	3218847	None	31.343	18.970	30.454	0	182	182	2	1	-10921639	130.857	132	99	163	2748	16.883	4.800	0.116	1.614
ID3218846	3218846	92	42.699	32.261	27.693	0	182	182	2	1	-10921639	159.095	163	107	211	3341	31.768	2.000	0.098	0.895
ID3218851	3218851	96	60.444	17.581	15.464	0	183	183	2	1	-10921639	168.476	158	122	255	3538	35.163	2.000	0.172	1.404
ID3218853	3218853	98	36.233	44.884	19.047	0	183	183	2	1	-10921639	134.524	140	99	163	2825	19.325	4.800	0.149	1.800
ID3218852	3218852	93	35.193	42.423	19.224	0	183	183	2	1	-10921639	125.714	127	79	160	2640	24.876	2.000	0.124	1.116
ID3218855	3218855	73	35.623	28.152	23.515	0	183	183	2	1	-10921639	186.429	186	145	226	3915	24.233	2.000	0.085	1.199
ID3218854	3218854	66	31.423	21.002	20.156	0	183	183	2	1	-10921639	167.429	165	137	204	3516	19.143	2.000	0.076	1.231
ID3218857	3218857	95	45.373	27.503	30.557	0	183	183	2	1	-10921639	170.429	178	102	232	3579	37.047	2.000	0.114	0.939
ID3218856	3218856	92	40.710	32.094	27.993	0	183	183	2	1	-10921639	161.190	160	122	234	3385	28.776	2.000	0.087	0.893
ID3218858	3218858	97	28.306	38.961	38.177	0	183	183	2	1	-10921639	85.095	86	63	112	1787	14.149	4.800	0.199	1.999
ID3218867	3218867	98	39.645	44.743	18.782	0	184	184	2	1	-10921639	139.333	142	96	188	2926	25.168	4.800	0.149	1.435
ID3218866	3218866	96	67.516	17.725	15.607	0	184	184	2	1	-10921639	193.429	186	145	255	4062	36.993	2.000	0.154	1.395
ID3218869	3218869	73	27.957	27.358	22.110	0	184	184	2	1	-10921639	182.857	188	147	206	3840	18.287	6.369	0.069	1.284
ID3218868	3218868	66	29.127	21.040	20.298	0	184	184	2	1	-10921639	176.762	178	147	201	3712	17.020	7.600	0.078	1.504
ID3218871	3218871	95	45.137	27.286	30.328	0	184	184	2	1	-10921639	183.619	178	142	239	3856	30.650	2.000	0.097	1.055
ID3218870	3218870	92	36.251	31.525	27.961	0	184	184	2	1	-10921639	165.000	168	117	226	3465	31.878	2.000	0.086	0.820
ID3218873	3218873	97	34.881	40.495	38.229	0	184	184	2	1	-10921639	85.000	86	61	114	1785	15.489	4.800	0.220	1.979
ID3218872	3218872	94	37.919	25.855	33.623	0	184	184	2	1	-10921639	145.048	158	86	196	3046	35.096	4.800	0.128	0.937
ID3218865	3218865	97	30.852	40.191	37.895	0	185	185	2	1	-10921639	76.429	81	51	99	1605	15.740	4.800	0.225	1.781
ID3218864	3218864	94	53.714	27.022	32.288	0	185	185	2	1	-10921639	186.762	191	132	239	3922	29.465	4.800	0.152	1.675
ID3218859	3218859	96	76.308	17.690	15.798	0	185	185	2	1	-10921639	201.524	186	140	255	4232	38.097	2.000	0.176	1.586
ID3218861	3218861	98	33.849	45.195	18.674	0	185	185	2	1	-10921639	135.619	137	102	191	2848	23.101	2.000	0.100	1.068
ID3218860	3218860	99	33.731	26.336	16.240	0	185	185	2	1	-10921639	135.619	142	76	191	2848	35.677	2.000	0.072	0.511
ID3218863	3218863	None	33.924	41.504	20.143	0	185	185	2	1	-10921639	142.476	145	107	175	2992	19.206	4.800	0.107	1.438
ID3218862	3218862	66	29.984	21.881	19.894	0	185	185	2	1	-10921639	177.238	178	140	206	3722	20.201	2.000	0.073	1.193
ID3218887	3218887	96	73.492	17.820	15.915	0	186	186	2	1	-10921639	218.381	221	168	255	4586	33.939	3.200	0.177	1.933
ID3218889	3218889	98	50.835	45.060	19.042	0	186	186	2	1	-10921639	148.762	137	102	209	3124	31.244	2.000	0.138	1.151
ID3218888	3218888	99	33.107	26.220	16.303	0	186	186	2	1	-10921639	144.667	135	91	193	3038	33.269	2.000	0.076	0.614
ID3218891	3218891	139	31.750	40.917	25.190	0	186	186	2	1	-10921639	138.143	137	109	165	2901	15.916	2.000	0.105	1.650
ID3218890	3218890	73	31.866	28.259	22.743	0	186	186	2	1	-10921639	181.095	181	147	216	3803	18.022	7.600	0.077	1.438
ID3218893	3218893	None	27.930	18.695	29.396	0	186	186	2	1	-10921639	127.619	132	99	150	2680	14.988	4.800	0.117	1.780
ID3218892	3218892	None	32.111	31.061	28.005	0	186	186	2	1	-10921639	166.857	165	135	211	3504	21.270	2.000	0.074	1.084
ID3218895	3218895	97	29.414	40.863	37.073	0	186	186	2	1	-10921639	75.762	79	40	102	1591	15.887	4.800	0.213	1.674
ID3218894	3218894	94	52.553	26.951	31.578	0	186	186	2	1	-10921639	187.095	191	130	242	3929	30.814	4.800	0.139	1.481
ID3218881	3218881	99	37.735	26.408	16.600	0	187	187	2	1	-10921639	159.571	155	117	219	3351	26.763	2.000	0.083	0.914
ID3218880	3218880	96	67.500	18.184	15.702	0	187	187	2	1	-10921639	222.238	219	153	255	4667	35.577	4.800	0.164	1.761
ID3218883	3218883	73	30.860	28.490	23.050	0	187	187	2	1	-10921639	178.762	175	155	211	3754	16.050	4.800	0.083	1.699
ID3218882	3218882	98	60.909	44.688	19.220	0	187	187	2	1	-10921639	157.571	163	96	221	3309	40.960	2.000	0.165	1.092
ID3218885	3218885	None	30.746	44.209	30.516	0	187	187	2	1	-10921639	100.619	104	63	132	2113	18.845	4.800	0.172	1.566
ID3218884	3218884	139	29.505	39.466	25.986	0	187	187	2	1	-10921639	137.286	140	86	170	2883	23.260	2.000	0.092	0.998
ID3218886	3218886	94	55.807	26.796	32.754	0	187	187	2	1	-10921639	177.381	183	99	247	3725	38.637	4.800	0.156	1.240
ID3218875	3218875	96	63.552	18.499	15.424	0	188	188	2	1	-10921639	225.810	247	155	255	4742	35.277	4.800	0.165	1.815
ID3218874	3218874	100	30.361	10.463	12.102	0	188	188	2	1	-10921639	95.667	89	71	142	2009	20.008	2.000	0.150	1.245
ID3218877	3218877	98	56.615	44.454	18.883	0	188	188	2	1	-10921639	169.857	173	122	229	3567	29.853	4.800	0.167	1.628
ID3218876	3218876	99	44.392	26.556	16.784	0	188	188	2	1	-10921639	159.857	155	117	242	3357	33.041	2.000	0.097	0.856
ID3218879	3218879	94	68.072	26.529	33.095	0	188	188	2	1	-10921639	187.381	196	107	249	3935	38.792	4.800	0.194	1.571
ID3218878	3218878	73	30.527	28.604	23.185	0	188	188	2	1	-10921639	178.190	175	158	204	3742	14.098	4.800	0.084	1.951
ID3218897	3218897	96	57.448	18.934	15.219	0	189	189	2	1	-10921639	239.857	255	181	255	5037	26.496	4.800	0.155	2.423
ID3218896	3218896	100	45.819	10.095	12.309	0	189	189	2	1	-10921639	105.810	99	71	158	2222	27.250	2.000	0.195	1.267
ID3218899	3218899	98	55.206	43.685	18.422	0	189	189	2	1	-10921639	169.952	165	117	237	3569	35.381	4.800	0.159	1.321
ID3218898	3218898	99	43.226	26.647	16.795	0	189	189	2	1	-10921639	160.810	158	109	247	3377	32.715	2.000	0.083	0.753
ID3218901	3218901	102	36.317	39.075	30.749	0	189	189	2	1	-10921639	109.810	117	43	153	2306	31.521	4.800	0.152	0.919
ID3218900	3218900	73	28.822	28.068	23.262	0	189	189	2	1	-10921639	174.238	170	147	196	3659	14.422	4.800	0.083	1.844
ID3218902	3218902	94	65.708	26.706	33.291	0	189	189	2	1	-10921639	186.714	193	104	244	3921	39.785	2.000	0.174	1.388
ID3218912	3218912	None	29.736	27.412	38.894	0	190	190	2	1	-10921639	78.190	81	30	114	1642	25.942	2.000	0.159	0.826
ID3218903	3218903	100	36.337	9.931	13.419	0	190	190	2	1	-10921639	100.952	96	71	140	2120	22.110	2.000	0.154	1.220
ID3218905	3218905	103	52.705	18.120	15.867	0	190	190	2	1	-10921639	233.810	255	181	255	4910	29.385	4.800	0.126	1.777
ID3218904	3218904	96	52.004	19.884	14.977	0	190	190	2	1	-10921639	239.905	255	173	255	5038	25.430	4.800	0.137	2.267
ID3218907	3218907	98	61.207	43.904	18.438	0	190	190	2	1	-10921639	180.857	178	107	242	3798	40.348	4.800	0.167	1.284
ID3218906	3218906	99	36.129	26.668	16.984	0	190	190	2	1	-10921639	145.810	142	99	211	3062	32.095	2.000	0.070	0.596
ID3218909	3218909	102	34.234	37.511	30.561	0	190	190	2	1	-10921639	121.048	122	58	165	2542	30.418	4.800	0.128	0.903
ID3218908	3218908	73	29.690	28.326	22.797	0	190	190	2	1	-10921639	178.238	183	145	206	3743	17.632	4.800	0.078	1.456
ID3218911	3218911	None	33.007	40.999	32.762	0	190	190	2	1	-10921639	91.667	96	38	127	1925	26.312	7.600	0.180	1.063
ID3218910	3218910	94	64.691	26.517	33.367	0	190	190	2	1	-10921639	197.857	206	114	255	4155	37.760	4.800	0.168	1.507
ID3218929	3218929	None	27.301	32.175	26.694	0	191	191	2	1	-10921639	174.810	175	142	206	3671	17.662	2.000	0.065	1.208
ID3218928	3218928	73	43.907	28.184	22.589	0	191	191	2	1	-10921639	183.714	181	145	224	3858	24.540	2.000	0.114	1.532
ID3218931	3218931	94	67.349	25.834	33.300	0	191	191	2	1	-10921639	196.714	201	135	244	4131	29.346	4.800	0.196	2.192
ID3218930	3218930	102	34.283	37.225	31.446	0	191	191	2	1	-10921639	132.667	140	96	163	2786	21.136	4.800	0.130	1.447
ID3218923	3218923	100	30.807	10.261	13.563	0	191	191	2	1	-10921639	99.619	102	61	147	2092	21.697	4.800	0.149	1.188
ID3218925	3218925	103	50.468	18.209	15.815	0	191	191	2	1	-10921639	230.000	255	170	255	4830	32.755	4.800	0.118	1.478
ID3218924	3218924	96	50.286	19.889	14.941	0	191	191	2	1	-10921639	240.714	255	175	255	5055	26.180	4.800	0.130	2.121
ID3218927	3218927	98	63.466	43.755	18.284	0	191	191	2	1	-10921639	185.286	188	119	255	3891	39.344	4.800	0.174	1.398
ID3218926	3218926	99	37.206	26.611	16.904	0	191	191	2	1	-10921639	150.619	140	102	221	3163	33.943	2.000	0.077	0.633
ID3218937	3218937	94	73.360	26.256	33.193	0	192	192	2	1	-10921639	205.143	206	153	255	4308	31.312	4.800	0.207	2.246
ID3218936	3218936	102	30.719	35.221	31.502	0	192	192	2	1	-10921639	138.286	160	63	175	2904	34.719	4.800	0.094	0.687
ID3218933	3218933	99	35.093	26.124	17.444	0	192	192	2	1	-10921639	169.333	168	114	229	3556	32.862	2.000	0.070	0.671
ID3218932	3218932	96	48.219	19.543	14.687	0	192	192	2	1	-10921639	242.905	255	181	255	5101	23.154	4.800	0.120	2.240
ID3218935	3218935	73	45.216	27.788	23.320	0	192	192	2	1	-10921639	184.048	188	119	229	3865	28.626	2.000	0.109	1.267
ID3218934	3218934	98	64.469	43.011	18.221	0	192	192	2	1	-10921639	188.952	181	119	255	3968	36.600	7.600	0.167	1.478
ID3218913	3218913	100	28.922	10.109	14.173	0	193	193	2	1	-10921639	106.714	107	76	142	2241	18.377	4.800	0.125	1.295
ID3218915	3218915	99	36.060	25.493	17.990	0	193	193	2	1	-10921639	192.524	201	150	226	4043	23.625	4.800	0.086	1.296
ID3218914	3218914	96	50.363	19.692	14.097	0	193	193	2	1	-10921639	227.381	255	153	255	4775	38.178	7.600	0.113	1.207
ID3218917	3218917	73	32.182	26.675	23.940	0	193	193	2	1	-10921639	177.857	178	153	221	3735	16.980	4.800	0.083	1.610
ID3218916	3218916	98	60.425	43.925	18.936	0	193	193	2	1	-10921639	182.238	181	124	249	3827	38.436	2.000	0.164	1.334
ID3218919	3218919	102	28.441	34.098	31.834	0	193	193	2	1	-10921639	137.429	140	76	178	2886	28.175	4.800	0.088	0.790
ID3218918	3218918	104	27.530	30.025	24.017	0	193	193	2	1	-10921639	163.524	165	122	186	3434	18.986	4.800	0.082	1.309
ID3218921	3218921	94	67.413	26.042	33.836	0	193	193	2	1	-10921639	188.619	204	94	252	3961	43.298	4.800	0.178	1.319
ID3218920	3218920	105	32.373	37.840	31.634	0	193	193	2	1	-10921639	132.619	130	96	170	2785	19.174	4.800	0.138	1.677
ID3218922	3218922	106	30.187	40.246	33.812	0	193	193	2	1	-10921639	100.048	99	48	137	2101	24.526	4.800	0.174	1.211
ID3218945	3218945	105	31.271	38.039	30.873	0	194	194	2	1	-10921639	113.381	114	76	142	2381	16.845	4.800	0.135	1.597
ID3218944	3218944	107	27.381	37.241	24.087	0	194	194	2	1	-10921639	125.286	122	96	153	2631	15.110	2.000	0.102	1.537
ID3218947	3218947	106	30.184	41.244	34.514	0	194	194	2	1	-10921639	72.190	73	25	114	1516	24.718	4.800	0.222	1.060
ID3218946	3218946	94	73.785	26.146	33.321	0	194	194	2	1	-10921639	210.571	201	160	252	4422	28.624	4.800	0.202	2.471
ID3218939	3218939	96	45.947	19.000	14.000	0	194	194	2	1	-10921639	234.238	255	160	255	4919	30.605	4.800	0.106	1.471
ID3218938	3218938	100	28.761	10.173	13.852	0	194	194	2	1	-10921639	105.571	104	68	150	2217	20.173	2.000	0.117	1.096
ID3218941	3218941	108	30.908	21.595	17.650	0	194	194	2	1	-10921639	233.381	232	201	255	4901	20.887	6.297	0.067	1.398
ID3218940	3218940	109	43.819	41.247	15.455	0	194	194	2	1	-10921639	147.905	145	86	209	3106	35.068	7.600	0.124	0.931
ID3218943	3218943	104	29.199	30.203	24.010	0	194	194	2	1	-10921639	150.714	155	109	186	3165	21.668	2.000	0.078	1.003
ID3218942	3218942	98	50.873	44.041	19.090	0	194	194	2	1	-10921639	173.476	173	122	255	3643	33.659	4.800	0.154	1.375
ID3218949	3218949	96	47.218	18.668	13.532	0	195	195	2	1	-10921639	240.381	255	188	255	5048	24.068	4.800	0.116	2.071
ID3218948	3218948	100	27.431	10.038	13.718	0	195	195	2	1	-10921639	107.048	107	73	145	2248	19.056	2.000	0.114	1.153
ID3218951	3218951	108	32.960	19.731	18.010	0	195	195	2	1	-10921639	238.857	255	188	255	5016	22.395	7.600	0.074	1.463
ID3218950	3218950	109	54.647	41.064	15.263	0	195	195	2	1	-10921639	159.571	163	102	221	3351	37.664	2.000	0.143	1.062
ID3218953	3218953	104	33.158	30.737	23.727	0	195	195	2	1	-10921639	139.190	142	81	175	2923	26.095	2.000	0.105	1.016
ID3218952	3218952	98	54.380	43.669	18.946	0	195	195	2	1	-10921639	177.238	168	119	237	3722	33.771	4.800	0.146	1.334
ID3218955	3218955	105	27.923	38.712	31.346	0	195	195	2	1	-10921639	91.190	96	51	117	1915	19.957	7.600	0.157	1.241
ID3218954	3218954	107	29.039	36.638	24.951	0	195	195	2	1	-10921639	112.381	112	76	147	2360	18.909	4.800	0.118	1.256
ID3218957	3218957	106	32.324	41.185	34.366	0	195	195	2	1	-10921639	77.571	84	38	109	1629	21.101	4.800	0.227	1.360
ID3218956	3218956	94	55.730	26.346	33.232	0	195	195	2	1	-10921639	197.762	201	158	239	4153	22.827	4.800	0.174	2.565
ID3218961	3218961	98	44.415	43.513	18.869	0	196	196	2	1	-10921639	168.429	165	127	226	3537	27.134	4.800	0.130	1.431
ID3218960	3218960	108	35.824	19.304	18.629	0	196	196	2	1	-10921639	220.524	237	145	255	4631	36.211	4.800	0.085	0.959
ID3218963	3218963	94	44.479	26.936	32.378	0	196	196	2	1	-10921639	176.571	175	130	226	3708	27.121	4.800	0.113	1.318
ID3218962	3218962	104	40.532	31.030	23.987	0	196	196	2	1	-10921639	134.810	135	91	168	2831	22.367	2.000	0.142	1.495
ID3218965	3218965	106	31.476	40.818	33.970	0	196	196	2	1	-10921639	69.762	71	38	104	1465	18.379	4.800	0.249	1.512
ID3218964	3218964	None	43.453	25.000	33.000	0	196	196	2	1	-10921639	179.571	178	135	226	3771	24.835	6.137	0.127	1.634
ID3218966	3218966	110	36.507	20.867	41.092	0	196	196	2	1	-10921639	73.333	73	38	109	1540	19.668	4.800	0.247	1.476
ID3218959	3218959	109	41.750	40.826	15.701	0	196	196	2	1	-10921639	162.857	168	114	219	3420	28.821	7.600	0.111	1.129
ID3218958	3218958	96	44.976	18.508	13.423	0	196	196	2	1	-10921639	220.000	237	147	255	4620	41.023	4.800	0.111	1.068
ID3218967	3218967	None	27.468	6.030	11.421	0	197	197	2	1	-10921639	73.381	79	35	99	1541	18.589	4.800	0.226	1.457
ID3218969	3218969	109	49.723	40.482	15.230	0	197	197	2	1	-10921639	148.238	145	107	221	3113	33.253	2.000	0.148	1.151
ID3218968	3218968	96	46.052	19.558	13.520	0	197	197	2	1	-10921639	238.286	255	183	255	5004	27.423	7.600	0.110	1.717
ID3218971	3218971	98	27.680	43.647	19.601	0	197	197	2	1	-10921639	140.905	142	102	173	2959	21.445	6.326	0.093	1.121
ID3218970	3218970	108	41.160	19.937	18.867	0	197	197	2	1	-10921639	226.952	234	173	255	4766	29.352	4.800	0.088	1.252
ID3218973	3218973	94	43.406	26.361	33.344	0	197	197	2	1	-10921639	172.714	178	147	196	3627	15.307	4.800	0.157	3.069
ID3218972	3218972	104	29.394	31.537	24.007	0	197	197	2	1	-10921639	118.238	124	68	155	2483	23.677	2.000	0.103	0.932
ID3218975	3218975	110	33.401	20.639	41.772	0	197	197	2	1	-10921639	62.952	63	33	96	1322	19.382	4.800	0.279	1.417
ID3218974	3218974	106	32.450	40.929	34.606	0	197	197	2	1	-10921639	59.238	58	28	91	1244	19.821	4.800	0.299	1.375
ID3218977	3218977	96	48.772	18.986	13.512	0	198	198	2	1	-10921639	237.000	255	178	255	4977	26.833	6.257	0.122	1.917
ID3218976	3218976	111	32.966	10.236	13.886	0	198	198	2	1	-10921639	112.238	117	79	153	2357	22.190	2.000	0.123	1.105
ID3218979	3218979	None	35.988	22.257	16.270	0	198	198	2	1	-10921639	237.429	255	163	255	4986	27.838	7.600	0.078	1.241
ID3218978	3218978	109	59.716	40.089	15.041	0	198	198	2	1	-10921639	157.857	145	112	242	3315	35.181	2.000	0.154	1.194
ID3218981	3218981	98	37.962	43.840	19.647	0	198	198	2	1	-10921639	140.619	137	96	183	2953	28.280	7.600	0.123	1.091
ID3218980	3218980	108	35.594	19.859	18.939	0	198	198	2	1	-10921639	228.429	229	181	255	4797	25.847	4.800	0.084	1.371
ID3218983	3218983	106	27.337	40.755	34.549	0	198	198	2	1	-10921639	54.810	56	30	84	1151	18.370	4.800	0.263	1.242
ID3218982	3218982	94	41.165	24.775	33.576	0	198	198	2	1	-10921639	153.857	160	91	204	3231	31.993	7.600	0.133	1.126
ID3218997	3218997	96	51.332	18.835	13.271	0	199	199	2	1	-10921639	220.619	249	140	255	4633	42.646	4.800	0.124	1.138
ID3218999	3218999	109	67.632	39.702	15.166	0	199	199	2	1	-10921639	157.381	147	107	255	3305	41.452	2.000	0.168	1.092
ID3218998	3218998	111	31.950	10.818	13.968	0	199	199	2	1	-10921639	126.762	119	96	165	2662	19.677	2.000	0.111	1.292
ID3219001	3219001	98	28.457	42.729	19.745	0	199	199	2	1	-10921639	138.333	137	91	175	2905	19.597	4.800	0.116	1.466
ID3219000	3219000	108	33.766	18.989	18.782	0	199	199	2	1	-10921639	220.524	224	165	255	4631	29.949	4.800	0.074	1.020
ID3219003	3219003	94	42.547	23.869	33.274	0	199	199	2	1	-10921639	154.905	155	119	196	3253	24.684	2.000	0.119	1.336
ID3219002	3219002	112	41.029	32.066	26.438	0	199	199	2	1	-10921639	135.619	135	109	183	2848	20.151	4.800	0.152	1.774
ID3219004	3219004	113	40.496	27.505	32.571	0	199	199	2	1	-10921639	146.190	155	84	196	3070	32.004	6.310	0.140	1.121
ID3218985	3218985	96	48.306	19.344	13.342	0	200	200	2	1	-10921639	219.571	224	153	255	4611	37.666	4.800	0.120	1.251
ID3218984	3218984	111	27.080	10.638	13.476	0	200	200	2	1	-10921639	122.762	127	68	160	2578	24.052	4.800	0.124	1.122
ID3218987	3218987	98	31.432	43.880	20.115	0	200	200	2	1	-10921639	131.429	135	99	170	2760	19.730	4.800	0.117	1.400
ID3218986	3218986	109	66.784	39.437	15.236	0	200	200	2	1	-10921639	155.381	150	99	255	3263	42.651	2.000	0.196	1.195
ID3218989	3218989	113	39.169	27.581	32.363	0	200	200	2	1	-10921639	138.810	140	89	198	2915	32.563	2.000	0.106	0.817
ID3218988	3218988	112	38.119	32.349	27.153	0	200	200	2	1	-10921639	129.095	127	99	178	2711	19.475	4.800	0.133	1.560
ID3218990	3218990	94	55.383	23.918	33.508	0	200	200	2	1	-10921639	151.762	150	86	232	3187	39.867	2.000	0.167	1.089
ID3218993	3218993	98	29.509	43.884	20.372	0	201	201	2	1	-10921639	126.476	127	96	158	2656	17.563	4.800	0.116	1.500
ID3218992	3218992	109	65.453	39.154	15.256	0	201	201	2	1	-10921639	156.524	150	96	229	3287	38.483	2.000	0.187	1.284
ID3218995	3218995	115	33.451	35.965	27.724	0	201	201	2	1	-10921639	100.143	102	61	137	2103	24.098	2.000	0.148	1.071
ID3218994	3218994	114	34.126	20.139	23.671	0	201	201	2	1	-10921639	143.762	147	84	201	3019	35.362	2.000	0.075	0.570
ID3218996	3218996	94	62.198	23.562	33.285	0	201	201	2	1	-10921639	166.952	160	122	247	3506	32.783	2.000	0.166	1.453
ID3218991	3218991	96	56.627	19.093	13.215	0	201	201	2	1	-10921639	217.524	216	137	255	4568	40.290	4.800	0.141	1.338
ID3219031	3219031	96	53.413	19.481	13.618	0	202	202	2	1	-10921639	231.143	249	183	255	4854	27.361	4.800	0.128	1.921
ID3219033	3219033	98	32.214	43.732	20.756	0	202	202	2	1	-10921639	114.762	119	71	163	2410	24.918	7.600	0.139	1.128
ID3219032	3219032	109	51.736	39.162	15.172	0	202	202	2	1	-10921639	147.762	147	112	211	3103	28.953	2.000	0.152	1.350
ID3219035	3219035	115	34.786	36.633	27.031	0	202	202	2	1	-10921639	104.143	104	51	142	2187	27.904	4.800	0.167	1.071
ID3219034	3219034	114	43.723	20.248	23.890	0	202	202	2	1	-10921639	146.810	145	94	232	3083	34.972	2.000	0.101	0.773
ID3219037	3219037	94	62.347	23.419	33.168	0	202	202	2	1	-10921639	162.571	160	94	234	3414	34.725	4.800	0.197	1.538
ID3219036	3219036	None	30.555	32.438	31.295	0	202	202	2	1	-10921639	117.952	124	61	150	2477	23.551	2.000	0.106	0.962
ID3219009	3219009	116	31.825	38.216	30.470	0	203	203	2	1	-10921639	106.667	109	71	130	2240	17.599	4.800	0.155	1.629
ID3219008	3219008	None	32.928	32.098	26.698	0	203	203	2	1	-10921639	130.000	127	91	173	2730	21.659	2.000	0.089	0.981
ID3219010	3219010	94	63.303	23.005	33.413	0	203	203	2	1	-10921639	173.810	170	130	226	3650	28.800	4.800	0.189	1.923
ID3219005	3219005	96	53.140	20.016	14.471	0	203	203	2	1	-10921639	226.762	237	147	255	4762	35.201	4.800	0.137	1.555
ID3219007	3219007	114	57.798	20.178	23.845	0	203	203	2	1	-10921639	161.095	163	99	252	3383	41.900	2.000	0.131	0.893
ID3219006	3219006	109	44.181	39.081	15.176	0	203	203	2	1	-10921639	137.238	130	102	201	2882	26.935	2.000	0.120	1.092
ID3219016	3219016	94	50.427	22.943	33.517	0	204	204	2	1	-10921639	150.857	147	86	216	3168	38.124	2.000	0.141	0.981
ID3219011	3219011	96	54.806	20.405	15.133	0	204	204	2	1	-10921639	239.714	255	181	255	5034	22.057	4.800	0.142	2.706
ID3219013	3219013	114	54.752	19.951	23.666	0	204	204	2	1	-10921639	168.095	163	112	255	3530	41.479	2.000	0.123	0.885
ID3219012	3219012	109	37.603	38.834	15.510	0	204	204	2	1	-10921639	143.238	137	119	196	3008	20.010	2.000	0.114	1.462
ID3219015	3219015	117	38.024	28.518	32.262	0	204	204	2	1	-10921639	153.286	155	117	206	3219	24.292	4.800	0.112	1.267
ID3219014	3219014	116	31.241	39.617	30.707	0	204	204	2	1	-10921639	102.667	109	43	135	2156	27.317	7.600	0.175	1.118
ID3219017	3219017	96	55.612	20.536	15.375	0	205	205	2	1	-10921639	213.381	221	147	255	4481	36.537	4.800	0.134	1.379
ID3219019	3219019	114	27.555	20.544	23.489	0	205	205	2	1	-10921639	163.714	163	127	204	3438	19.270	6.331	0.059	0.943
ID3219018	3219018	109	33.135	38.734	15.124	0	205	205	2	1	-10921639	128.857	124	102	168	2706	19.181	2.000	0.097	1.192
ID3219021	3219021	116	32.621	39.638	32.757	0	205	205	2	1	-10921639	111.476	119	53	145	2341	26.187	7.600	0.160	1.173
ID3219020	3219020	117	31.827	28.546	32.641	0	205	205	2	1	-10921639	138.048	135	104	175	2899	21.214	4.800	0.114	1.331
ID3219022	3219022	94	51.516	22.859	33.761	0	205	205	2	1	-10921639	151.524	153	96	211	3182	33.283	2.000	0.151	1.193
ID3219025	3219025	114	29.151	20.280	23.741	0	206	206	2	1	-10921639	152.571	150	114	201	3204	24.879	2.000	0.064	0.736
ID3219024	3219024	109	28.768	38.950	14.975	0	206	206	2	1	-10921639	122.524	124	94	168	2573	17.868	2.000	0.094	1.181
ID3219027	3219027	94	36.549	23.801	33.691	0	206	206	2	1	-10921639	140.238	142	84	196	2945	28.676	2.000	0.104	0.918
ID3219026	3219026	117	33.296	27.682	33.152	0	206	206	2	1	-10921639	138.238	142	89	168	2903	22.127	4.800	0.121	1.353
ID3219023	3219023	96	59.056	20.322	15.160	0	206	206	2	1	-10921639	211.048	214	153	255	4432	32.101	4.800	0.144	1.651
ID3219029	3219029	94	30.384	23.398	33.757	0	207	207	2	1	-10921639	125.714	127	79	163	2640	22.963	2.000	0.093	0.927
ID3219028	3219028	96	57.545	20.420	15.800	0	207	207	2	1	-10921639	219.762	221	170	255	4615	26.516	4.800	0.134	1.953
ID3219030	3219030	117	33.444	28.766	34.581	0	207	207	2	1	-10921639	99.476	99	53	147	2089	30.083	2.000	0.143	0.827
ID3219040	3219040	117	42.642	27.008	34.021	0	208	208	2	1	-10921639	124.571	127	79	168	2616	26.575	4.800	0.175	1.393
ID3219039	3219039	127	29.435	42.956	19.229	0	208	208	2	1	-10921639	96.190	99	51	124	2020	22.200	4.800	0.165	1.230
ID3219038	3219038	96	59.379	20.673	15.543	0	208	208	2	1	-10921639	202.238	198	145	255	4247	32.402	4.800	0.139	1.528
ID3219041	3219041	96	51.546	20.239	15.471	0	209	209	2	1	-10921639	185.571	186	127	247	3897	34.942	4.800	0.126	1.186
ID3219043	3219043	None	27.858	32.892	26.933	0	209	209	2	1	-10921639	127.667	127	104	153	2681	16.172	4.800	0.101	1.452
ID3219042	3219042	127	27.662	42.640	19.093	0	209	209	2	1	-10921639	84.762	94	43	117	1780	24.137	4.800	0.179	1.068
ID3219045	3219045	118	28.135	39.074	36.848	0	209	209	2	1	-10921639	89.381	94	43	119	1877	20.051	4.800	0.166	1.271
ID3219044	3219044	117	33.775	27.005	34.310	0	209	209	2	1	-10921639	103.714	107	63	145	2178	22.231	2.000	0.141	1.152
ID3219049	3219049	118	36.528	40.117	36.871	0	210	210	2	1	-10921639	92.095	94	43	122	1934	22.376	4.800	0.207	1.409
ID3219048	3219048	117	31.194	26.282	34.188	0	210	210	2	1	-10921639	106.333	109	71	132	2233	20.524	2.000	0.144	1.307
ID3219047	3219047	96	51.748	20.908	15.500	0	210	210	2	1	-10921639	183.429	193	112	242	3852	37.022	4.800	0.139	1.208
ID3219046	3219046	120	28.921	13.880	14.775	0	210	210	2	1	-10921639	135.000	127	112	173	2835	17.277	4.800	0.114	1.599
ID3219051	3219051	120	27.919	14.865	15.538	0	211	211	2	1	-10921639	143.810	147	99	188	3020	22.831	6.316	0.087	1.009
ID3219050	3219050	121	33.304	29.945	11.402	0	211	211	2	1	-10921639	67.333	66	30	112	1414	24.846	2.000	0.223	0.989
ID3219053	3219053	122	30.094	21.965	33.989	0	211	211	2	1	-10921639	114.762	119	73	142	2410	19.120	4.800	0.144	1.511
ID3219052	3219052	96	45.338	20.747	15.924	0	211	211	2	1	-10921639	185.952	191	130	229	3905	29.051	2.000	0.108	1.251
ID3219054	3219054	118	33.895	40.601	36.787	0	211	211	2	1	-10921639	83.571	91	33	119	1755	25.335	4.800	0.199	1.095
ID3219057	3219057	122	28.358	21.375	33.230	0	212	212	2	1	-10921639	108.952	117	66	132	2288	18.715	4.800	0.149	1.511
ID3219056	3219056	96	51.038	20.607	15.972	0	212	212	2	1	-10921639	188.667	188	124	244	3962	30.147	4.800	0.130	1.439
ID3219058	3219058	118	33.019	41.394	36.304	0	212	212	2	1	-10921639	81.952	81	63	104	1721	12.424	4.800	0.240	2.555
ID3219055	3219055	121	27.776	29.535	11.470	0	212	212	2	1	-10921639	66.619	68	25	109	1399	24.332	2.000	0.191	0.879
ID3219059	3219059	121	33.338	29.588	11.470	0	213	213	2	1	-10921639	79.619	81	25	130	1672	27.762	2.000	0.207	0.984
ID3219061	3219061	122	27.395	22.728	33.703	0	213	213	2	1	-10921639	98.429	107	45	132	2067	26.045	2.000	0.125	0.840
ID3219060	3219060	96	44.673	20.558	16.189	0	213	213	2	1	-10921639	179.476	188	124	224	3769	30.739	4.800	0.119	1.241
ID3219062	3219062	118	35.255	41.377	36.399	0	213	213	2	1	-10921639	88.476	84	73	117	1858	12.287	4.800	0.257	2.945
ID3219065	3219065	123	31.926	20.658	30.391	0	214	214	2	1	-10921639	128.190	127	89	163	2692	16.654	4.800	0.124	1.703
ID3219064	3219064	96	43.997	20.491	15.782	0	214	214	2	1	-10921639	184.762	183	150	224	3880	20.579	6.334	0.123	1.966
ID3219066	3219066	118	38.676	41.432	36.497	0	214	214	2	1	-10921639	73.905	73	51	107	1552	17.663	4.800	0.303	1.948
ID3219063	3219063	121	32.978	29.199	11.090	0	214	214	2	1	-10921639	79.381	81	45	114	1667	19.566	4.800	0.218	1.452
ID3219067	3219067	121	27.416	29.301	11.127	0	215	215	2	1	-10921639	63.143	68	30	96	1326	19.850	2.000	0.195	1.040
ID3219069	3219069	123	27.472	22.107	31.903	0	215	215	2	1	-10921639	113.476	117	73	145	2383	21.078	7.600	0.133	1.264
ID3219068	3219068	96	43.329	20.427	16.292	0	215	215	2	1	-10921639	178.190	178	132	221	3742	24.687	4.800	0.119	1.532
ID3219070	3219070	118	30.770	41.198	36.511	0	215	215	2	1	-10921639	54.143	51	35	86	1137	14.722	4.800	0.329	1.821
ID3219071	3219071	96	49.394	20.293	16.484	0	216	216	2	1	-10921639	181.619	178	137	239	3814	29.042	4.800	0.136	1.500
ID3219072	3219072	96	59.639	20.812	16.227	0	217	217	2	1	-10921639	182.762	188	122	255	3838	35.083	2.000	0.145	1.319
ID3219073	3219073	96	57.435	20.571	16.187	0	218	218	2	1	-10921639	179.143	183	112	244	3762	37.049	2.000	0.147	1.239
ID3219075	3219075	96	47.152	20.866	16.352	0	219	219	2	1	-10921639	162.905	165	99	221	3421	32.383	2.000	0.121	1.082
ID3219074	3219074	96	40.288	20.642	16.011	0	220	220	2	1	-10921639	160.476	160	109	198	3370	26.250	4.800	0.114	1.251
ID3219076	3219076	96	46.202	19.991	15.537	0	221	221	2	1	-10921639	168.524	163	132	214	3539	19.785	4.800	0.135	2.032
ID3219080	3219080	96	49.871	20.781	15.993	0	222	222	2	1	-10921639	164.524	170	114	237	3455	28.465	2.000	0.133	1.353
ID3219079	3219079	None	28.113	14.083	4.006	0	222	222	2	1	-10921639	38.524	35	17	68	809	15.610	2.000	0.390	1.386
ID3219077	3219077	96	57.971	20.885	16.518	0	223	223	2	1	-10921639	172.619	168	119	242	3625	31.277	2.000	0.150	1.443
ID3219078	3219078	96	51.794	20.845	16.279	0	224	224	2	1	-10921639	164.143	165	94	221	3447	35.144	2.000	0.136	1.115
ID3219081	3219081	96	45.325	20.884	16.584	0	225	225	2	1	-10921639	175.429	175	132	229	3684	22.770	4.800	0.124	1.704
ID3219082	3219082	96	45.723	20.801	16.405	0	226	226	2	1	-10921639	164.238	163	119	226	3449	29.883	7.600	0.127	1.241
ID3219085	3219085	96	43.006	20.807	16.135	0	227	227	2	1	-10921639	160.000	163	117	201	3360	24.801	6.268	0.122	1.408
ID3219084	3219084	None	42.892	22.161	19.275	0	228	228	2	1	-10921639	169.429	170	127	214	3558	25.643	4.800	0.127	1.486
ID3219083	3219083	96	39.970	20.554	16.141	0	228	228	2	1	-10921639	160.667	170	96	209	3374	29.299	4.800	0.112	1.101
ID3219086	3219086	96	40.819	21.006	16.971	0	229	229	2	1	-10921639	167.095	168	124	206	3509	21.897	4.800	0.117	1.601
ID3219088	3219088	96	44.322	21.486	18.432	0	230	230	2	1	-10921639	181.333	186	150	221	3808	19.671	4.800	0.146	2.343
ID3219087	3219087	96	48.566	21.552	18.491	0	231	231	2	1	-10921639	175.381	181	124	216	3683	26.630	4.800	0.151	1.731
ID3219091	3219091	96	50.111	21.094	17.415	0	232	232	2	1	-10921639	176.381	178	127	221	3704	24.838	4.800	0.154	1.897
ID3219090	3219090	None	27.109	21.005	12.781	0	232	232	2	1	-10921639	116.952	117	61	178	2456	31.176	4.800	0.125	0.832
ID3219089	3219089	96	51.612	21.264	17.224	0	233	233	2	1	-10921639	170.619	170	130	224	3583	23.991	4.800	0.159	1.951
ID3219097	3219097	96	58.026	21.220	17.043	0	234	234	2	1	-10921639	181.095	181	130	224	3803	26.855	4.800	0.175	2.007
ID3219093	3219093	None	28.604	32.604	18.038	0	235	235	2	1	-10921639	70.143	73	30	107	1473	22.060	4.800	0.204	1.078
ID3219092	3219092	96	57.288	21.024	16.479	0	235	235	2	1	-10921639	173.667	183	104	226	3647	36.754	4.800	0.166	1.345
ID3219094	3219094	None	27.055	31.859	26.741	0	235	235	2	1	-10921639	71.714	76	35	99	1506	23.301	2.000	0.175	0.918
ID3219095	3219095	96	64.930	20.868	15.906	0	236	236	2	1	-10921639	167.238	165	94	221	3512	34.185	4.800	0.192	1.577
ID3219099	3219099	None	27.365	25.988	34.660	0	237	237	2	1	-10921639	66.714	71	28	94	1401	20.323	4.800	0.223	1.197
ID3219098	3219098	96	66.251	20.762	15.664	0	237	237	2	1	-10921639	169.667	165	114	249	3563	33.558	4.800	0.196	1.654
ID3219096	3219096	96	69.086	20.730	15.636	0	238	238	2	1	-10921639	178.429	173	124	244	3747	33.485	4.800	0.193	1.727
ID3219101	3219101	None	27.087	26.151	34.610	0	239	239	2	1	-10921639	72.571	76	35	104	1524	20.304	4.800	0.206	1.222
ID3219100	3219100	96	74.801	20.281	15.419	0	239	239	2	1	-10921639	185.476	181	104	255	3895	47.994	4.800	0.203	1.307
ID3219104	3219104	96	79.584	19.726	15.350	0	240	240	2	1	-10921639	185.524	183	99	255	3896	46.516	2.000	0.211	1.387
ID3219103	3219103	96	79.589	19.450	15.455	0	241	241	2	1	-10921639	186.476	196	89	255	3916	51.072	4.800	0.235	1.388
ID3219102	3219102	None	27.713	24.856	13.920	0	241	241	2	1	-10921639	99.429	112	43	142	2088	31.091	2.000	0.133	0.752
ID3219109	3219109	96	76.473	19.037	15.003	0	242	242	2	1	-10921639	181.286	175	132	255	3807	38.846	2.000	0.196	1.529
ID3219110	3219110	124	35.590	19.567	19.868	0	242	242	2	1	-10921639	148.714	145	104	191	3123	23.919	4.800	0.109	1.221
ID3219105	3219105	96	74.142	18.854	14.969	0	243	243	2	1	-10921639	162.238	153	96	255	3407	42.384	2.000	0.184	1.192
ID3219106	3219106	124	39.504	19.369	20.198	0	243	243	2	1	-10921639	135.381	142	73	181	2843	27.195	2.000	0.128	1.130
ID3219108	3219108	124	37.705	19.703	20.943	0	244	244	2	1	-10921639	127.286	124	91	158	2673	19.350	4.800	0.146	1.676
ID3219107	3219107	96	79.123	18.352	14.567	0	244	244	2	1	-10921639	158.333	150	104	244	3325	44.365	2.000	0.247	1.412
ID3219113	3219113	126	28.883	23.211	33.538	0	245	245	2	1	-10921639	108.476	109	71	153	2278	22.375	4.800	0.132	1.127
ID3219112	3219112	124	32.108	19.693	21.575	0	245	245	2	1	-10921639	122.667	124	81	165	2576	21.731	2.000	0.110	1.115
ID3219111	3219111	96	86.251	17.548	13.954	0	245	245	2	1	-10921639	166.714	153	112	252	3501	42.407	4.800	0.267	1.657
ID3219116	3219116	126	29.320	23.416	33.646	0	246	246	2	1	-10921639	120.905	122	91	165	2539	19.238	4.800	0.127	1.414
ID3219115	3219115	124	36.509	18.771	22.052	0	246	246	2	1	-10921639	119.286	119	79	160	2505	19.435	4.800	0.139	1.498
ID3219114	3219114	96	88.308	16.953	12.987	0	246	246	2	1	-10921639	165.905	165	94	255	3484	44.587	4.800	0.295	1.696
ID3219120	3219120	126	31.071	20.727	34.783	0	247	247	2	1	-10921639	99.238	102	43	132	2084	26.113	4.800	0.147	0.974
ID3219117	3219117	125	59.432	15.176	12.571	0	247	247	2	1	-10921639	142.476	132	79	216	2992	39.879	4.800	0.232	1.347
ID3219119	3219119	None	27.548	23.477	30.185	0	247	247	2	1	-10921639	125.810	124	99	165	2642	16.801	6.347	0.089	1.221
ID3219118	3219118	96	76.843	18.585	12.533	0	247	247	2	1	-10921639	164.333	147	89	255	3451	50.848	2.000	0.215	1.145
ID3219121	3219121	125	57.688	13.684	11.881	0	248	248	2	1	-10921639	115.190	114	73	178	2419	30.453	2.000	0.228	1.403
ID3219123	3219123	172	31.911	24.277	33.817	0	248	248	2	1	-10921639	117.286	114	84	158	2463	19.308	2.000	0.111	1.210
ID3219122	3219122	96	62.789	19.133	12.514	0	248	248	2	1	-10921639	132.524	130	71	209	2783	40.118	2.000	0.202	1.110
ID3219128	3219128	172	27.271	23.994	33.762	0	249	249	2	1	-10921639	115.000	114	76	153	2415	18.684	4.800	0.101	1.131
ID3219127	3219127	96	69.671	20.063	12.641	0	249	249	2	1	-10921639	140.810	142	84	198	2957	33.496	4.800	0.269	1.781
ID3219126	3219126	125	56.397	12.240	11.170	0	249	249	2	1	-10921639	107.571	104	61	158	2259	29.509	4.800	0.291	1.644
ID3219125	3219125	96	61.890	20.323	12.983	0	250	250	2	1	-10921639	136.571	135	94	186	2868	27.151	4.800	0.248	1.999
ID3219124	3219124	125	37.860	11.566	11.548	0	250	250	2	1	-10921639	81.905	81	48	124	1720	22.629	7.600	0.218	1.297
ID3219129	3219129	None	32.765	13.661	9.826	0	251	251	2	1	-10921639	88.810	89	48	119	1865	19.017	7.600	0.185	1.458
ID3219131	3219131	96	49.457	20.510	13.733	0	251	251	2	1	-10921639	118.381	114	81	160	2486	25.672	4.800	0.229	1.717
ID3219130	3219130	125	36.696	11.148	11.547	0	251	251	2	1	-10921639	76.762	79	30	130	1612	27.774	2.000	0.192	0.892
ID3219132	3219132	None	27.713	23.641	33.193	0	251	251	2	1	-10921639	122.333	127	91	158	2569	20.043	4.800	0.098	1.087
ID3219133	3219133	125	50.229	10.887	11.128	0	252	252	2	1	-10921639	102.190	96	63	147	2146	22.927	4.800	0.298	2.046
ID3219134	3219134	96	42.354	21.014	14.258	0	252	252	2	1	-10921639	105.952	104	73	147	2225	22.670	2.000	0.194	1.522
ID3219140	3219140	None	27.060	23.851	33.634	0	253	253	2	1	-10921639	106.048	107	66	150	2227	23.551	2.000	0.095	0.780
ID3219139	3219139	96	47.217	21.346	14.427	0	253	253	2	1	-10921639	110.810	109	68	165	2327	27.998	4.800	0.207	1.359
ID3219138	3219138	125	56.145	10.052	11.216	0	253	253	2	1	-10921639	105.000	96	68	140	2205	22.937	4.800	0.338	2.312
ID3219149	3219149	125	53.281	9.435	11.552	0	254	254	2	1	-10921639	99.905	96	56	160	2098	29.550	4.800	0.300	1.561
ID3219151	3219151	None	27.620	26.812	38.717	0	254	254	2	1	-10921639	59.238	61	12	107	1244	26.989	2.000	0.168	0.630
ID3219150	3219150	96	43.821	21.353	14.288	0	254	254	2	1	-10921639	104.857	102	56	160	2202	27.784	2.000	0.196	1.237
ID3219137	3219137	128	30.608	24.254	33.542	0	255	255	2	1	-10921639	102.619	102	48	158	2155	26.880	2.000	0.131	0.883
ID3219136	3219136	96	49.113	20.860	14.409	0	255	255	2	1	-10921639	101.333	96	51	158	2128	31.595	2.000	0.232	1.206
ID3219135	3219135	125	55.726	9.042	12.011	0	255	255	2	1	-10921639	104.857	96	66	163	2202	26.303	4.800	0.299	1.837
ID3219144	3219144	128	37.876	23.241	33.091	0	256	256	2	1	-10921639	114.905	117	73	155	2413	20.981	4.800	0.167	1.570
ID3219141	3219141	125	45.740	9.228	12.133	0	256	256	2	1	-10921639	105.476	104	58	155	2215	24.035	4.800	0.235	1.672
ID3219143	3219143	129	31.837	27.296	17.329	0	256	256	2	1	-10921639	79.619	79	30	122	1672	27.629	2.000	0.142	0.718
ID3219142	3219142	96	54.710	20.993	14.699	0	256	256	2	1	-10921639	113.476	109	73	173	2383	27.994	2.000	0.233	1.534
ID3219145	3219145	125	49.519	9.264	12.190	0	257	257	2	1	-10921639	112.857	122	58	158	2370	30.500	4.800	0.243	1.447
ID3219147	3219147	129	30.152	27.808	18.089	0	257	257	2	1	-10921639	82.000	89	35	114	1722	23.721	2.000	0.179	1.050
ID3219146	3219146	96	56.973	21.006	14.763	0	257	257	2	1	-10921639	123.857	122	79	181	2601	30.564	2.000	0.227	1.500
ID3219148	3219148	128	30.563	23.889	33.195	0	257	257	2	1	-10921639	110.667	112	81	155	2324	20.857	7.600	0.120	1.139
ID3219153	3219153	125	47.976	9.334	12.650	0	258	258	2	1	-10921639	124.762	135	63	168	2620	29.774	4.800	0.197	1.377
ID3219152	3219152	130	46.697	10.676	12.290	0	258	258	2	1	-10921639	114.143	112	51	168	2397	34.859	4.800	0.226	1.208
ID3219155	3219155	96	52.112	20.678	14.874	0	258	258	2	1	-10921639	132.333	135	84	178	2779	27.064	4.800	0.218	1.749
ID3219154	3219154	171	32.256	4.266	14.967	0	258	258	2	1	-10921639	97.238	102	61	130	2042	19.588	4.800	0.201	1.665
ID3219157	3219157	128	37.234	24.718	33.596	0	258	258	2	1	-10921639	110.762	112	61	160	2326	28.236	2.000	0.148	1.010
ID3219156	3219156	129	31.907	27.065	18.135	0	258	258	2	1	-10921639	105.238	114	53	132	2210	23.097	4.800	0.162	1.269
ID3219161	3219161	96	39.637	20.788	15.570	0	259	259	2	1	-10921639	134.619	132	96	173	2827	21.495	4.800	0.150	1.631
ID3219160	3219160	171	27.927	3.303	15.798	0	259	259	2	1	-10921639	77.524	81	40	112	1628	20.634	4.800	0.169	1.087
ID3219163	3219163	128	38.201	24.358	33.379	0	259	259	2	1	-10921639	123.571	124	89	163	2595	20.270	6.312	0.150	1.589
ID3219162	3219162	129	28.297	26.285	17.610	0	259	259	2	1	-10921639	122.048	124	81	150	2563	18.896	7.600	0.113	1.311
ID3219159	3219159	125	43.225	8.115	13.594	0	259	259	2	1	-10921639	107.952	109	53	163	2267	29.085	2.000	0.161	1.029
ID3219158	3219158	130	58.707	12.224	12.539	0	259	259	2	1	-10921639	117.571	117	53	178	2469	32.911	4.800	0.257	1.461
ID3219165	3219165	125	59.815	7.682	14.196	0	260	260	2	1	-10921639	115.238	109	63	181	2420	37.781	2.000	0.232	1.151
ID3219164	3219164	130	53.739	13.091	12.071	0	260	260	2	1	-10921639	108.333	109	71	168	2275	27.080	4.800	0.266	1.681
ID3219167	3219167	131	33.539	27.977	38.240	0	260	260	2	1	-10921639	56.905	61	28	112	1195	23.251	2.000	0.239	0.944
ID3219166	3219166	128	39.406	24.821	33.247	0	260	260	2	1	-10921639	126.905	127	86	183	2665	22.476	4.800	0.167	1.614
ID3219169	3219169	125	72.421	7.803	14.121	0	261	261	2	1	-10921639	122.190	114	63	206	2566	40.312	2.000	0.275	1.307
ID3219168	3219168	130	41.619	13.656	12.261	0	261	261	2	1	-10921639	104.905	104	61	150	2203	25.118	4.800	0.220	1.507
ID3219171	3219171	None	36.900	5.359	24.302	0	261	261	2	1	-10921639	62.286	58	38	112	1308	21.450	2.000	0.278	1.262
ID3219170	3219170	132	29.197	17.051	16.818	0	261	261	2	1	-10921639	106.905	104	66	140	2245	23.854	2.000	0.116	0.929
ID3219173	3219173	131	41.410	28.066	38.228	0	261	261	2	1	-10921639	78.286	81	43	127	1644	23.429	2.000	0.240	1.293
ID3219172	3219172	128	55.071	25.039	33.457	0	261	261	2	1	-10921639	150.619	142	99	216	3163	33.176	4.800	0.186	1.422
ID3219193	3219193	125	73.434	7.870	14.007	0	262	262	2	1	-10921639	121.619	127	53	209	2554	42.575	2.000	0.283	1.262
ID3219192	3219192	130	32.573	14.336	12.081	0	262	262	2	1	-10921639	86.810	79	48	117	1823	21.470	2.000	0.180	1.232
ID3219195	3219195	133	34.752	26.398	24.031	0	262	262	2	1	-10921639	138.762	135	104	163	2914	17.213	2.000	0.120	1.725
ID3219194	3219194	132	33.985	17.755	17.835	0	262	262	2	1	-10921639	123.952	130	79	158	2603	22.351	3.200	0.124	1.226
ID3219197	3219197	128	42.558	24.653	33.168	0	262	262	2	1	-10921639	147.810	145	86	211	3104	32.183	4.800	0.133	1.077
ID3219196	3219196	134	27.533	29.691	30.167	0	262	262	2	1	-10921639	75.429	79	25	130	1584	32.869	2.000	0.130	0.529
ID3219198	3219198	131	49.070	27.621	36.875	0	262	262	2	1	-10921639	108.810	114	56	178	2285	34.399	7.600	0.199	1.049
ID3219175	3219175	137	29.642	26.840	18.084	0	263	263	2	1	-10921639	95.000	102	43	140	1995	27.557	2.000	0.115	0.712
ID3219174	3219174	125	60.518	7.752	13.940	0	263	263	2	1	-10921639	103.429	109	53	168	2172	35.318	2.000	0.285	1.299
ID3219177	3219177	133	27.964	28.103	24.611	0	263	263	2	1	-10921639	123.381	122	89	158	2591	19.979	7.600	0.108	1.199
ID3219176	3219176	132	40.535	20.205	19.317	0	263	263	2	1	-10921639	155.571	158	119	183	3267	19.836	7.600	0.148	2.019
ID3219179	3219179	None	27.396	17.796	30.074	0	263	263	2	1	-10921639	99.048	104	56	137	2080	21.122	2.000	0.120	1.006
ID3219178	3219178	134	27.478	29.743	29.424	0	263	263	2	1	-10921639	96.952	102	43	132	2036	29.152	2.000	0.137	0.803
ID3219181	3219181	131	38.467	27.793	36.649	0	263	263	2	1	-10921639	113.095	119	38	170	2375	39.333	7.600	0.140	0.706
ID3219180	3219180	128	57.838	24.718	33.369	0	263	263	2	1	-10921639	166.143	173	114	237	3489	38.184	7.600	0.156	1.172
ID3219185	3219185	None	36.415	18.794	14.991	0	264	264	2	1	-10921639	117.286	119	94	145	2463	17.763	4.800	0.159	1.811
ID3219184	3219184	125	55.796	7.720	14.204	0	264	264	2	1	-10921639	93.857	91	40	158	1971	34.069	2.000	0.295	1.254
ID3219187	3219187	132	37.680	20.550	20.151	0	264	264	2	1	-10921639	141.000	142	114	173	2961	17.303	4.800	0.139	1.983
ID3219186	3219186	137	27.804	26.390	18.009	0	264	264	2	1	-10921639	94.762	99	53	145	1990	20.909	2.000	0.106	0.870
ID3219189	3219189	128	56.581	24.311	33.100	0	264	264	2	1	-10921639	166.381	158	109	252	3494	37.357	2.000	0.138	1.082
ID3219188	3219188	133	28.964	26.237	24.964	0	264	264	2	1	-10921639	126.381	124	89	155	2654	17.915	2.000	0.101	1.290
ID3219191	3219191	None	29.018	32.091	41.203	0	264	264	2	1	-10921639	48.286	45	25	81	1014	15.994	2.000	0.299	1.388
ID3219190	3219190	131	43.904	27.643	35.940	0	264	264	2	1	-10921639	130.667	127	51	198	2744	36.746	4.800	0.169	1.027
ID3219183	3219183	135	34.305	21.509	9.881	0	264	264	2	1	-10921639	87.857	89	38	140	1845	27.688	7.600	0.183	0.984
ID3219182	3219182	136	38.232	15.822	7.844	0	264	264	2	1	-10921639	90.714	94	56	124	1905	20.931	2.000	0.204	1.469
ID3219207	3219207	135	33.822	23.817	10.866	0	265	265	2	1	-10921639	86.905	86	48	127	1825	22.819	7.600	0.189	1.210
ID3219206	3219206	136	34.275	16.253	7.486	0	265	265	2	1	-10921639	93.905	94	53	130	1972	23.255	4.800	0.210	1.404
ID3219209	3219209	132	54.776	20.662	20.381	0	265	265	2	1	-10921639	142.619	145	107	193	2995	26.890	4.800	0.189	1.689
ID3219208	3219208	125	56.689	7.394	14.380	0	265	265	2	1	-10921639	107.095	102	58	168	2249	29.871	4.800	0.299	1.650
ID3219211	3219211	128	72.192	24.979	33.491	0	265	265	2	1	-10921639	179.000	188	81	255	3759	50.011	7.600	0.186	1.124
ID3219210	3219210	133	28.133	26.820	26.341	0	265	265	2	1	-10921639	108.476	112	66	145	2278	22.268	2.000	0.112	0.982
ID3219212	3219212	None	27.090	31.812	35.469	0	265	265	2	1	-10921639	69.476	63	25	119	1459	28.328	2.000	0.188	0.777
ID3219201	3219201	125	56.743	7.327	14.517	0	266	266	2	1	-10921639	117.095	119	68	173	2459	29.875	4.800	0.273	1.682
ID3219200	3219200	135	36.730	24.510	11.639	0	266	266	2	1	-10921639	80.762	81	45	135	1696	25.688	2.000	0.213	1.103
ID3219203	3219203	128	74.033	24.865	33.086	0	266	266	2	1	-10921639	172.619	173	117	239	3625	37.766	4.800	0.213	1.606
ID3219202	3219202	132	64.915	20.677	20.791	0	266	266	2	1	-10921639	149.476	140	104	229	3139	34.055	2.000	0.195	1.431
ID3219205	3219205	138	27.105	33.759	42.258	0	266	266	2	1	-10921639	48.952	51	17	76	1028	13.800	4.800	0.320	1.719
ID3219204	3219204	None	28.824	34.865	35.413	0	266	266	2	1	-10921639	48.286	48	17	84	1014	20.986	2.000	0.277	0.999
ID3219199	3219199	136	34.713	16.555	8.684	0	266	266	2	1	-10921639	96.714	99	53	130	2031	20.428	4.800	0.193	1.534
ID3219217	3219217	128	53.851	24.435	32.467	0	267	267	2	1	-10921639	156.810	150	117	206	3293	27.487	4.800	0.169	1.651
ID3219216	3219216	None	30.755	29.308	25.803	0	267	267	2	1	-10921639	81.429	84	35	127	1710	24.533	2.000	0.130	0.766
ID3219218	3219218	138	33.622	33.881	43.355	0	267	267	2	1	-10921639	65.381	63	35	86	1373	13.934	4.800	0.323	2.290
ID3219213	3219213	136	30.723	16.048	6.142	0	267	267	2	1	-10921639	66.333	66	40	96	1393	17.327	4.800	0.237	1.466
ID3219215	3219215	132	84.225	20.382	21.072	0	267	267	2	1	-10921639	175.524	165	99	255	3686	45.898	2.000	0.240	1.481
ID3219214	3219214	125	72.904	7.812	14.677	0	267	267	2	1	-10921639	124.762	130	68	201	2620	39.658	2.000	0.299	1.449
ID3219235	3219235	136	37.575	16.413	7.261	0	268	268	2	1	-10921639	72.619	73	43	107	1525	20.827	4.800	0.297	1.596
ID3219237	3219237	None	28.213	29.767	17.787	0	268	268	2	1	-10921639	64.952	63	22	112	1364	24.907	2.000	0.163	0.732
ID3219236	3219236	125	65.292	8.098	14.776	0	268	268	2	1	-10921639	122.571	114	61	186	2574	33.220	4.800	0.285	1.638
ID3219239	3219239	128	51.475	23.821	31.886	0	268	268	2	1	-10921639	151.905	153	99	198	3190	28.453	2.000	0.162	1.486
ID3219238	3219238	132	81.091	20.121	21.217	0	268	268	2	1	-10921639	197.143	188	145	255	4140	36.832	4.800	0.214	1.890
ID3219241	3219241	138	32.754	34.763	43.117	0	268	268	2	1	-10921639	81.714	84	45	102	1716	15.653	7.600	0.263	2.174
ID3219240	3219240	None	32.673	19.171	40.247	0	268	268	2	1	-10921639	64.095	66	30	94	1346	17.601	4.800	0.283	1.608
ID3219219	3219219	140	31.769	26.760	4.518	0	269	269	2	1	-10921639	49.048	51	17	81	1030	19.881	2.000	0.331	1.226
ID3219221	3219221	125	60.345	8.679	15.014	0	269	269	2	1	-10921639	112.286	107	66	170	2358	31.647	2.000	0.266	1.489
ID3219220	3219220	136	28.343	16.977	8.529	0	269	269	2	1	-10921639	87.810	86	61	107	1844	13.408	4.800	0.189	2.085
ID3219223	3219223	141	29.268	29.418	27.260	0	269	269	2	1	-10921639	95.286	91	61	132	2001	22.952	2.000	0.111	0.828
ID3219222	3219222	132	77.622	20.151	21.407	0	269	269	2	1	-10921639	196.000	186	142	255	4116	38.051	4.800	0.201	1.726
ID3219225	3219225	142	34.134	37.964	39.862	0	269	269	2	1	-10921639	82.429	86	38	112	1731	19.187	4.800	0.230	1.608
ID3219224	3219224	128	34.555	23.569	32.046	0	269	269	2	1	-10921639	134.810	135	94	181	2831	20.646	4.800	0.117	1.365
ID3219233	3219233	128	27.397	22.908	31.836	0	270	270	2	1	-10921639	125.810	124	89	158	2642	19.628	7.600	0.091	1.071
ID3219232	3219232	141	58.742	29.929	27.467	0	270	270	2	1	-10921639	115.857	112	66	204	2433	39.126	2.000	0.223	1.082
ID3219234	3219234	142	30.350	38.742	38.608	0	270	270	2	1	-10921639	83.619	89	45	107	1756	19.903	4.800	0.210	1.459
ID3219227	3219227	136	37.152	15.218	7.871	0	270	270	2	1	-10921639	84.667	86	43	140	1778	24.834	2.000	0.211	1.188
ID3219226	3219226	140	30.970	28.100	4.519	0	270	270	2	1	-10921639	63.619	63	33	84	1336	15.124	4.800	0.306	1.971
ID3219229	3219229	125	52.055	9.031	14.957	0	270	270	2	1	-10921639	105.810	104	63	153	2222	28.456	2.000	0.238	1.430
ID3219228	3219228	143	32.666	23.809	14.405	0	270	270	2	1	-10921639	131.476	130	86	186	2761	26.464	4.800	0.122	1.079
ID3219231	3219231	132	76.370	20.095	21.323	0	270	270	2	1	-10921639	212.333	211	163	255	4459	35.664	4.800	0.185	1.859
ID3219230	3219230	144	28.674	36.857	20.388	0	270	270	2	1	-10921639	52.524	53	28	76	1103	15.683	4.800	0.315	1.606
ID3219265	3219265	128	28.838	22.828	31.985	0	271	271	2	1	-10921639	123.952	124	94	155	2603	17.828	7.600	0.108	1.360
ID3219264	3219264	141	47.442	30.487	27.608	0	271	271	2	1	-10921639	112.238	104	51	183	2357	36.737	2.000	0.157	0.830
ID3219259	3219259	136	35.109	14.849	8.414	0	271	271	2	1	-10921639	80.905	84	35	127	1699	28.559	2.000	0.191	0.909
ID3219258	3219258	140	28.978	29.095	3.900	0	271	271	2	1	-10921639	55.714	56	30	81	1170	14.944	7.600	0.298	1.714
ID3219261	3219261	143	44.686	24.138	14.777	0	271	271	2	1	-10921639	147.381	142	94	209	3095	28.336	2.000	0.117	1.090
ID3219260	3219260	125	43.512	9.801	15.076	0	271	271	2	1	-10921639	98.143	94	56	142	2061	26.386	2.000	0.209	1.284
ID3219263	3219263	132	71.952	20.054	21.472	0	271	271	2	1	-10921639	207.952	198	173	255	4367	31.062	4.800	0.183	2.076
ID3219262	3219262	144	27.139	36.896	19.791	0	271	271	2	1	-10921639	55.333	58	25	81	1162	17.729	2.000	0.264	1.302
ID3219248	3219248	145	37.586	27.146	34.724	0	272	272	2	1	-10921639	96.381	96	45	153	2024	29.207	2.000	0.146	0.843
ID3219243	3219243	125	42.181	10.922	15.042	0	272	272	2	1	-10921639	102.048	107	56	155	2143	27.829	2.000	0.181	1.126
ID3219242	3219242	136	47.197	14.866	9.005	0	272	272	2	1	-10921639	96.524	94	63	147	2027	24.931	2.000	0.231	1.454
ID3219245	3219245	132	78.198	20.003	21.373	0	272	272	2	1	-10921639	210.095	204	158	255	4412	35.094	4.800	0.193	1.934
ID3219244	3219244	143	56.627	23.879	14.695	0	272	272	2	1	-10921639	159.333	147	99	232	3346	34.839	2.000	0.146	1.163
ID3219247	3219247	141	42.730	29.761	26.999	0	272	272	2	1	-10921639	114.286	112	71	183	2400	29.134	2.000	0.147	1.008
ID3219246	3219246	149	29.342	4.558	23.381	0	272	272	2	1	-10921639	61.714	63	35	84	1296	15.054	4.800	0.271	1.748
ID3219249	3219249	136	51.468	15.120	9.608	0	273	273	2	1	-10921639	107.571	99	79	158	2259	25.682	2.000	0.233	1.582
ID3219251	3219251	143	59.228	24.077	15.055	0	273	273	2	1	-10921639	157.619	150	109	219	3310	33.970	2.000	0.162	1.292
ID3219250	3219250	125	29.936	11.170	15.332	0	273	273	2	1	-10921639	93.714	94	51	132	1968	24.751	2.000	0.142	0.941
ID3219253	3219253	149	33.227	4.980	23.110	0	273	273	2	1	-10921639	66.667	71	40	89	1400	14.119	4.800	0.309	2.231
ID3219252	3219252	132	75.776	20.026	21.847	0	273	273	2	1	-10921639	216.952	219	155	255	4556	36.393	4.800	0.185	1.861
ID3219255	3219255	None	32.115	36.933	28.963	0	273	273	2	1	-10921639	83.095	89	35	109	1745	21.090	4.800	0.204	1.336
ID3219254	3219254	141	47.632	29.105	26.978	0	273	273	2	1	-10921639	134.048	127	94	206	2815	32.840	2.000	0.127	0.920
ID3219257	3219257	146	28.218	34.131	45.174	0	273	273	2	1	-10921639	73.095	73	40	99	1535	17.378	4.800	0.209	1.456
ID3219256	3219256	145	40.738	27.594	34.716	0	273	273	2	1	-10921639	103.619	109	61	155	2176	28.424	2.000	0.182	1.123
ID3219283	3219283	143	58.957	24.745	15.839	0	274	274	2	1	-10921639	160.190	153	112	232	3364	33.618	2.000	0.167	1.362
ID3219282	3219282	136	51.400	15.132	10.890	0	274	274	2	1	-10921639	106.667	99	63	160	2240	29.109	2.000	0.213	1.287
ID3219285	3219285	149	27.598	5.078	23.540	0	274	274	2	1	-10921639	57.714	58	28	86	1212	16.778	4.800	0.271	1.466
ID3219284	3219284	132	72.964	20.118	21.996	0	274	274	2	1	-10921639	207.000	198	150	255	4347	34.154	2.000	0.176	1.811
ID3219287	3219287	145	31.223	27.616	34.888	0	274	274	2	1	-10921639	114.571	117	76	147	2406	19.966	4.800	0.149	1.493
ID3219286	3219286	141	50.983	29.206	27.129	0	274	274	2	1	-10921639	147.667	150	102	219	3101	31.790	2.000	0.136	1.110
ID3219288	3219288	146	32.369	33.288	45.795	0	274	274	2	1	-10921639	72.095	76	35	99	1514	20.359	4.800	0.248	1.408
ID3219267	3219267	136	49.522	15.054	11.809	0	275	275	2	1	-10921639	122.667	124	63	186	2576	29.864	2.000	0.171	1.202
ID3219266	3219266	147	32.856	15.455	3.189	0	275	275	2	1	-10921639	53.667	53	25	89	1127	17.923	2.000	0.331	1.489
ID3219269	3219269	None	27.207	0.000	16.000	0	275	275	2	1	-10921639	55.190	56	33	79	1159	13.571	4.800	0.308	1.915
ID3219268	3219268	None	29.257	8.826	15.106	0	275	275	2	1	-10921639	76.667	73	48	122	1610	19.848	2.000	0.165	1.096
ID3219271	3219271	132	68.688	20.277	22.025	0	275	275	2	1	-10921639	205.667	211	150	255	4319	35.442	4.800	0.163	1.628
ID3219270	3219270	143	49.779	24.757	16.222	0	275	275	2	1	-10921639	157.667	160	102	221	3311	35.197	2.000	0.135	1.065
ID3219273	3219273	145	31.734	27.405	34.908	0	275	275	2	1	-10921639	110.571	117	63	150	2322	22.884	2.000	0.120	1.035
ID3219272	3219272	141	50.975	29.629	27.085	0	275	275	2	1	-10921639	151.429	150	104	224	3180	33.188	2.000	0.144	1.152
ID3219274	3219274	146	30.400	33.277	45.102	0	275	275	2	1	-10921639	78.905	84	43	102	1657	19.021	4.800	0.214	1.465
ID3219296	3219296	146	29.245	33.070	45.308	0	276	276	2	1	-10921639	76.286	79	40	99	1602	18.050	4.800	0.209	1.460
ID3219289	3219289	147	27.961	14.872	2.992	0	276	276	2	1	-10921639	49.190	48	28	79	1033	14.614	2.000	0.295	1.533
ID3219291	3219291	143	54.146	24.830	16.545	0	276	276	2	1	-10921639	174.476	168	127	247	3664	34.740	7.600	0.131	1.160
ID3219290	3219290	136	47.150	15.264	12.353	0	276	276	2	1	-10921639	114.810	117	58	170	2411	36.319	2.000	0.191	1.012
ID3219293	3219293	141	56.279	29.321	26.967	0	276	276	2	1	-10921639	167.857	160	132	224	3525	28.292	2.000	0.150	1.544
ID3219292	3219292	132	73.560	19.971	22.184	0	276	276	2	1	-10921639	206.333	201	160	255	4333	35.473	2.000	0.169	1.684
ID3219295	3219295	None	28.729	36.100	43.578	0	276	276	2	1	-10921639	80.095	89	35	99	1682	17.977	7.600	0.231	1.671
ID3219294	3219294	148	38.919	32.559	37.222	0	276	276	2	1	-10921639	88.429	94	43	130	1857	26.045	2.000	0.204	1.149
ID3219297	3219297	136	40.128	15.032	13.741	0	277	277	2	1	-10921639	127.905	130	91	173	2686	20.652	4.800	0.153	1.642
ID3219299	3219299	132	67.824	19.905	22.164	0	277	277	2	1	-10921639	197.381	183	163	255	4145	30.051	4.800	0.166	1.867
ID3219298	3219298	143	66.290	24.545	16.538	0	277	277	2	1	-10921639	183.476	178	119	255	3853	43.270	2.000	0.166	1.207
ID3219301	3219301	148	36.324	31.617	37.421	0	277	277	2	1	-10921639	89.333	86	38	135	1876	25.875	2.000	0.191	1.108
ID3219300	3219300	141	48.300	29.215	27.293	0	277	277	2	1	-10921639	151.714	145	112	206	3186	27.203	2.000	0.131	1.294
ID3219281	3219281	146	36.788	32.414	45.195	0	278	278	2	1	-10921639	70.238	71	38	104	1475	21.767	2.000	0.267	1.359
ID3219280	3219280	148	39.938	31.614	37.720	0	278	278	2	1	-10921639	95.571	96	48	135	2007	25.368	2.000	0.205	1.281
ID3219275	3219275	136	43.264	15.530	13.704	0	278	278	2	1	-10921639	140.143	142	96	201	2943	26.978	4.800	0.128	1.181
ID3219277	3219277	132	64.840	19.968	22.213	0	278	278	2	1	-10921639	211.238	214	170	255	4436	27.969	4.800	0.163	2.122
ID3219276	3219276	143	63.556	24.612	16.664	0	278	278	2	1	-10921639	198.429	196	122	255	4167	36.979	4.800	0.156	1.444
ID3219279	3219279	None	27.443	43.067	34.736	0	278	278	2	1	-10921639	51.619	53	17	76	1084	16.560	4.800	0.282	1.371
ID3219278	3219278	141	54.282	29.025	27.632	0	278	278	2	1	-10921639	164.000	163	104	229	3444	33.378	4.800	0.155	1.321
ID3219303	3219303	None	27.888	9.496	15.777	0	279	279	2	1	-10921639	87.619	89	53	127	1840	19.376	2.000	0.165	1.279
ID3219302	3219302	136	36.357	15.830	14.363	0	279	279	2	1	-10921639	127.667	132	73	173	2681	29.021	2.000	0.114	0.902
ID3219305	3219305	132	58.175	19.905	22.359	0	279	279	2	1	-10921639	192.095	178	155	247	4034	27.020	4.800	0.142	1.764
ID3219304	3219304	143	66.402	24.513	16.695	0	279	279	2	1	-10921639	198.905	201	132	255	4177	41.439	7.600	0.159	1.320
ID3219307	3219307	None	30.718	21.781	31.739	0	279	279	2	1	-10921639	119.810	124	79	153	2516	22.198	4.800	0.122	1.173
ID3219306	3219306	141	38.901	29.167	27.737	0	279	279	2	1	-10921639	146.381	145	102	186	3074	22.223	4.800	0.122	1.433
ID3219309	3219309	148	33.083	31.418	37.927	0	279	279	2	1	-10921639	82.190	86	38	114	1726	22.596	4.800	0.204	1.234
ID3219308	3219308	150	38.994	20.263	38.125	0	279	279	2	1	-10921639	58.810	53	30	119	1235	23.443	2.000	0.307	1.179
ID3219310	3219310	146	28.643	32.741	44.848	0	279	279	2	1	-10921639	48.905	48	17	81	1027	17.846	2.000	0.301	1.267
ID3219313	3219313	132	58.314	20.247	22.112	0	280	280	2	1	-10921639	192.619	193	147	249	4045	27.892	4.800	0.150	1.807
ID3219312	3219312	143	72.962	24.273	16.734	0	280	280	2	1	-10921639	211.190	209	158	255	4435	34.117	4.800	0.178	1.872
ID3219315	3219315	151	27.205	37.436	38.119	0	280	280	2	1	-10921639	54.857	58	28	86	1152	17.559	2.000	0.238	1.200
ID3219314	3219314	148	30.812	32.383	38.021	0	280	280	2	1	-10921639	69.952	73	35	102	1469	20.195	2.000	0.217	1.237
ID3219316	3219316	150	40.189	21.295	38.729	0	280	280	2	1	-10921639	72.952	79	28	109	1532	23.667	4.800	0.309	1.456
ID3219311	3219311	136	41.725	16.113	14.793	0	280	280	2	1	-10921639	130.143	132	76	183	2733	28.111	2.000	0.130	1.063
ID3219329	3219329	151	30.051	36.981	38.165	0	281	281	2	1	-10921639	56.905	61	22	94	1195	21.076	2.000	0.273	1.159
ID3219328	3219328	148	36.111	32.682	38.179	0	281	281	2	1	-10921639	72.810	73	38	112	1529	21.614	2.000	0.261	1.397
ID3219330	3219330	150	35.508	22.617	39.017	0	281	281	2	1	-10921639	79.095	79	30	114	1661	22.133	4.800	0.226	1.318
ID3219323	3219323	136	67.679	16.550	14.918	0	281	281	2	1	-10921639	158.857	147	102	244	3336	39.350	2.000	0.178	1.218
ID3219325	3219325	143	69.158	24.276	16.924	0	281	281	2	1	-10921639	210.286	209	137	255	4416	32.055	4.800	0.176	1.961
ID3219324	3219324	152	31.144	9.821	16.454	0	281	281	2	1	-10921639	90.857	89	66	132	1908	16.752	4.800	0.184	1.683
ID3219327	3219327	None	27.335	30.980	26.445	0	281	281	2	1	-10921639	123.286	124	76	170	2589	24.996	4.800	0.115	1.017
ID3219326	3219326	132	61.324	20.486	22.099	0	281	281	2	1	-10921639	193.000	188	137	255	4053	34.524	4.800	0.157	1.519
ID3219321	3219321	151	28.526	34.986	38.162	0	282	282	2	1	-10921639	55.000	56	30	84	1155	17.315	4.800	0.284	1.407
ID3219320	3219320	132	62.529	20.419	22.029	0	282	282	2	1	-10921639	205.286	204	150	255	4311	35.931	4.800	0.147	1.469
ID3219322	3219322	150	34.459	21.486	38.626	0	282	282	2	1	-10921639	98.381	91	53	147	2066	25.356	2.000	0.167	1.112
ID3219317	3219317	136	62.411	16.790	15.345	0	282	282	2	1	-10921639	168.190	170	99	255	3532	41.915	2.000	0.163	1.127
ID3219319	3219319	143	67.714	24.536	16.981	0	282	282	2	1	-10921639	202.762	206	122	255	4258	43.214	4.800	0.167	1.345
ID3219318	3219318	152	30.137	10.854	17.006	0	282	282	2	1	-10921639	102.429	102	63	142	2151	23.851	2.000	0.118	0.905
ID3219336	3219336	150	42.921	21.059	39.068	0	283	283	2	1	-10921639	89.048	84	58	142	1870	23.538	2.000	0.220	1.363
ID3219331	3219331	136	65.318	16.955	15.650	0	283	283	2	1	-10921639	172.571	158	122	249	3624	35.754	2.000	0.163	1.356
ID3219333	3219333	143	66.348	24.271	17.266	0	283	283	2	1	-10921639	206.524	206	142	255	4337	34.792	4.800	0.163	1.661
ID3219332	3219332	152	35.582	11.294	17.094	0	283	283	2	1	-10921639	103.286	96	66	147	2169	25.916	2.000	0.140	0.981
ID3219335	3219335	154	27.037	22.325	32.457	0	283	283	2	1	-10921639	132.048	135	102	163	2773	14.358	4.800	0.117	1.923
ID3219334	3219334	132	50.267	20.550	22.535	0	283	283	2	1	-10921639	185.571	191	117	252	3897	37.642	2.000	0.106	0.944
ID3219337	3219337	153	27.765	16.705	7.132	0	284	284	2	1	-10921639	50.762	51	25	86	1066	17.541	2.000	0.270	1.230
ID3219339	3219339	152	32.486	11.656	17.300	0	284	284	2	1	-10921639	107.762	109	73	163	2263	21.163	2.000	0.128	1.153
ID3219338	3219338	136	55.059	17.259	15.663	0	284	284	2	1	-10921639	153.905	137	109	232	3232	34.287	2.000	0.149	1.166
ID3219341	3219341	132	51.720	20.453	22.845	0	284	284	2	1	-10921639	181.333	181	119	249	3808	37.970	4.800	0.135	1.137
ID3219340	3219340	143	59.809	24.148	17.475	0	284	284	2	1	-10921639	192.905	186	130	255	4051	39.483	4.800	0.147	1.254
ID3219343	3219343	150	32.317	20.986	39.798	0	284	284	2	1	-10921639	80.524	84	51	114	1691	16.588	4.800	0.214	1.712
ID3219342	3219342	154	30.078	21.789	32.164	0	284	284	2	1	-10921639	121.095	122	96	147	2543	14.574	4.800	0.132	1.934
ID3219345	3219345	136	59.768	17.396	15.880	0	285	285	2	1	-10921639	164.190	153	117	244	3448	34.351	2.000	0.167	1.366
ID3219344	3219344	153	37.710	16.545	7.235	0	285	285	2	1	-10921639	69.286	76	17	109	1455	26.980	2.000	0.264	1.074
ID3219347	3219347	143	62.989	24.035	17.561	0	285	285	2	1	-10921639	193.667	204	132	247	4067	35.859	4.800	0.170	1.570
ID3219346	3219346	152	38.105	12.207	17.494	0	285	285	2	1	-10921639	115.714	114	86	170	2430	25.852	4.800	0.152	1.183
ID3219349	3219349	150	34.041	20.932	38.798	0	285	285	2	1	-10921639	95.333	96	51	135	2002	22.697	2.000	0.157	1.138
ID3219348	3219348	132	41.764	21.017	22.132	0	285	285	2	1	-10921639	185.952	186	150	234	3905	22.758	7.600	0.105	1.552
ID3219377	3219377	136	47.224	17.880	16.060	0	286	286	2	1	-10921639	169.571	173	114	234	3561	29.959	2.000	0.110	1.125
ID3219376	3219376	153	44.896	17.277	6.759	0	286	286	2	1	-10921639	91.667	91	53	130	1925	24.144	4.800	0.258	1.558
ID3219379	3219379	143	58.159	23.518	17.923	0	286	286	2	1	-10921639	193.048	201	114	249	4054	41.722	4.800	0.158	1.266
ID3219378	3219378	152	45.521	12.558	17.819	0	286	286	2	1	-10921639	133.667	130	89	216	2807	30.396	2.000	0.128	0.995
ID3219381	3219381	150	37.258	20.823	38.858	0	286	286	2	1	-10921639	101.810	94	71	142	2138	20.750	2.000	0.161	1.361
ID3219380	3219380	132	40.041	20.696	22.654	0	286	286	2	1	-10921639	177.143	178	122	229	3720	30.030	2.000	0.094	1.017
ID3219353	3219353	143	54.917	23.533	18.503	0	287	287	2	1	-10921639	181.952	188	96	242	3821	40.063	4.800	0.153	1.208
ID3219352	3219352	152	37.248	12.720	17.671	0	287	287	2	1	-10921639	134.667	142	84	186	2828	26.502	2.000	0.107	0.982
ID3219355	3219355	150	34.899	20.756	38.377	0	287	287	2	1	-10921639	106.619	104	76	137	2239	16.866	4.800	0.164	1.781
ID3219354	3219354	None	32.320	21.137	31.776	0	287	287	2	1	-10921639	125.143	124	73	165	2628	23.213	4.800	0.130	1.239
ID3219351	3219351	136	42.553	17.655	15.975	0	287	287	2	1	-10921639	162.857	163	119	216	3420	25.279	2.000	0.111	1.283
ID3219350	3219350	153	48.094	17.480	6.472	0	287	287	2	1	-10921639	112.714	117	53	147	2367	25.809	4.800	0.262	1.815
ID3219368	3219368	None	31.089	11.710	40.684	0	288	288	2	1	-10921639	75.143	81	45	99	1578	16.274	4.800	0.227	1.711
ID3219363	3219363	153	47.410	17.387	6.456	0	288	288	2	1	-10921639	126.952	135	81	155	2666	20.041	4.800	0.233	2.393
ID3219365	3219365	152	52.728	12.871	18.373	0	288	288	2	1	-10921639	161.714	155	130	234	3396	29.367	2.000	0.141	1.364
ID3219364	3219364	136	34.521	18.569	15.456	0	288	288	2	1	-10921639	154.429	158	76	204	3243	35.408	2.000	0.099	0.789
ID3219367	3219367	150	35.406	20.646	38.708	0	288	288	2	1	-10921639	104.667	104	76	142	2198	19.004	4.800	0.177	1.654
ID3219366	3219366	143	44.441	23.109	18.463	0	288	288	2	1	-10921639	179.238	186	119	232	3764	29.360	7.600	0.120	1.306
ID3219369	3219369	153	41.269	16.345	6.010	0	289	289	2	1	-10921639	118.857	122	79	147	2496	21.643	4.800	0.199	1.819
ID3219371	3219371	152	66.119	13.030	17.985	0	289	289	2	1	-10921639	174.571	168	119	255	3666	37.927	2.000	0.158	1.258
ID3219370	3219370	136	27.891	17.619	15.236	0	289	289	2	1	-10921639	155.381	158	91	196	3263	29.829	4.800	0.093	0.885
ID3219373	3219373	157	34.479	26.184	27.828	0	289	289	2	1	-10921639	135.571	132	107	181	2847	19.686	2.000	0.101	1.261
ID3219372	3219372	143	36.474	23.040	19.083	0	289	289	2	1	-10921639	176.000	178	124	214	3696	24.831	4.800	0.102	1.310
ID3219375	3219375	150	32.321	20.207	38.412	0	289	289	2	1	-10921639	112.857	117	79	147	2370	16.841	7.600	0.137	1.617
ID3219374	3219374	156	47.338	30.197	37.329	0	289	289	2	1	-10921639	94.524	94	66	130	1985	20.181	4.800	0.297	2.146
ID3219361	3219361	156	45.570	30.492	37.546	0	290	290	2	1	-10921639	85.333	91	38	130	1792	28.324	4.800	0.306	1.413
ID3219360	3219360	157	31.499	26.065	27.757	0	290	290	2	1	-10921639	127.333	124	99	168	2674	17.528	2.000	0.103	1.356
ID3219362	3219362	150	27.630	20.464	38.136	0	290	290	2	1	-10921639	103.524	102	81	130	2174	13.607	6.243	0.139	1.851
ID3219357	3219357	None	39.166	24.091	15.322	0	290	290	2	1	-10921639	115.667	109	51	168	2429	37.654	2.000	0.142	0.763
ID3219356	3219356	153	37.775	16.199	6.472	0	290	290	2	1	-10921639	106.000	109	73	140	2226	17.861	4.800	0.213	2.081
ID3219359	3219359	143	28.858	22.793	19.313	0	290	290	2	1	-10921639	156.095	160	109	188	3278	22.156	4.800	0.087	1.131
ID3219358	3219358	152	80.576	13.015	17.683	0	290	290	2	1	-10921639	190.429	193	119	255	3999	41.109	2.000	0.210	1.606
ID3219385	3219385	155	30.223	22.015	31.252	0	291	291	2	1	-10921639	127.190	124	102	163	2671	19.410	2.000	0.100	1.186
ID3219384	3219384	143	48.549	22.965	19.845	0	291	291	2	1	-10921639	172.810	181	117	214	3629	27.777	4.800	0.145	1.572
ID3219386	3219386	156	46.954	30.465	36.194	0	291	291	2	1	-10921639	97.048	99	51	145	2038	28.887	4.800	0.251	1.347
ID3219383	3219383	152	78.226	13.463	17.800	0	291	291	2	1	-10921639	190.381	193	114	255	3998	45.134	4.800	0.209	1.461
ID3219382	3219382	153	39.035	15.494	6.474	0	291	291	2	1	-10921639	99.524	104	51	135	2090	23.462	4.800	0.234	1.606
ID3219395	3219395	None	27.967	18.103	15.937	0	292	292	2	1	-10921639	147.238	153	79	175	3092	26.344	7.600	0.081	0.835
ID3219394	3219394	153	40.123	15.141	7.577	0	292	292	2	1	-10921639	104.286	109	61	130	2190	17.644	4.800	0.240	2.286
ID3219397	3219397	143	51.321	22.919	19.761	0	292	292	2	1	-10921639	176.190	181	117	214	3700	28.577	4.800	0.161	1.713
ID3219396	3219396	152	82.776	13.796	18.001	0	292	292	2	1	-10921639	197.714	181	150	255	4152	38.002	2.000	0.209	1.799
ID3219399	3219399	156	30.782	31.465	38.139	0	292	292	2	1	-10921639	70.381	73	35	107	1478	19.085	2.000	0.203	1.246
ID3219398	3219398	155	35.749	22.581	31.638	0	292	292	2	1	-10921639	122.524	119	81	183	2573	29.610	2.000	0.094	0.713
ID3219400	3219400	150	30.040	21.151	38.891	0	292	292	2	1	-10921639	88.952	91	53	127	1868	21.736	4.800	0.163	1.145
ID3219401	3219401	153	42.209	13.726	8.446	0	293	293	2	1	-10921639	92.810	89	56	135	1949	19.881	4.800	0.257	1.906
ID3219403	3219403	143	52.439	23.364	19.503	0	293	293	2	1	-10921639	171.190	168	122	216	3595	25.258	4.800	0.156	1.830
ID3219402	3219402	152	73.635	13.837	18.111	0	293	293	2	1	-10921639	189.714	178	142	255	3984	35.650	2.000	0.188	1.687
ID3219405	3219405	156	52.130	29.964	36.994	0	293	293	2	1	-10921639	109.333	104	56	178	2296	29.506	2.000	0.211	1.293
ID3219404	3219404	155	42.308	22.238	31.303	0	293	293	2	1	-10921639	134.619	130	107	188	2827	23.811	2.000	0.133	1.326
ID3219406	3219406	150	30.260	21.434	39.488	0	293	293	2	1	-10921639	100.381	102	73	130	2108	16.372	4.800	0.176	1.839
ID3219393	3219393	156	37.341	29.181	36.184	0	294	294	2	1	-10921639	111.095	104	84	153	2333	21.764	2.000	0.137	1.231
ID3219392	3219392	155	45.703	22.353	31.280	0	294	294	2	1	-10921639	144.048	140	112	196	3025	26.352	2.000	0.137	1.321
ID3219387	3219387	158	28.576	18.256	7.264	0	294	294	2	1	-10921639	69.571	68	35	99	1461	17.739	2.000	0.201	1.315
ID3219389	3219389	None	27.568	32.680	12.066	0	294	294	2	1	-10921639	53.238	58	12	86	1118	18.857	4.800	0.284	1.249
ID3219388	3219388	153	38.206	13.074	9.547	0	294	294	2	1	-10921639	83.190	79	53	117	1747	21.713	4.800	0.247	1.518
ID3219391	3219391	143	44.039	23.249	19.611	0	294	294	2	1	-10921639	167.619	173	130	198	3520	18.098	4.800	0.148	2.382
ID3219390	3219390	152	77.831	13.984	18.049	0	294	294	2	1	-10921639	191.048	181	140	255	4012	37.224	4.800	0.209	1.777
ID3219425	3219425	155	34.240	22.467	31.531	0	295	295	2	1	-10921639	143.333	142	114	193	3010	22.265	2.000	0.107	1.247
ID3219424	3219424	None	29.201	33.660	28.280	0	295	295	2	1	-10921639	93.762	99	38	132	1969	28.730	2.000	0.131	0.757
ID3219427	3219427	156	41.568	29.393	36.606	0	295	295	2	1	-10921639	122.857	122	91	175	2580	27.248	2.000	0.143	1.125
ID3219426	3219426	None	27.946	36.632	36.268	0	295	295	2	1	-10921639	79.476	84	35	122	1669	23.278	2.000	0.140	0.839
ID3219421	3219421	153	36.262	13.139	10.987	0	295	295	2	1	-10921639	82.714	84	56	124	1737	21.091	2.000	0.221	1.420
ID3219420	3219420	158	31.275	18.339	8.001	0	295	295	2	1	-10921639	75.667	71	53	104	1589	14.844	7.600	0.209	1.763
ID3219423	3219423	143	53.457	23.576	19.826	0	295	295	2	1	-10921639	152.714	155	71	214	3207	42.386	2.000	0.153	0.955
ID3219422	3219422	152	68.460	14.339	18.453	0	295	295	2	1	-10921639	186.286	196	112	255	3912	39.822	4.800	0.203	1.581
ID3219409	3219409	152	67.326	14.691	18.711	0	296	296	2	1	-10921639	183.238	175	140	255	3848	32.782	2.000	0.167	1.602
ID3219408	3219408	159	29.454	32.427	10.613	0	296	296	2	1	-10921639	50.905	51	28	81	1069	16.232	4.800	0.333	1.565
ID3219411	3219411	155	37.516	21.775	30.982	0	296	296	2	1	-10921639	147.571	147	102	188	3099	21.655	2.000	0.107	1.320
ID3219410	3219410	143	42.724	23.497	19.830	0	296	296	2	1	-10921639	164.190	170	124	198	3448	22.746	4.800	0.134	1.703
ID3219413	3219413	156	61.828	29.358	36.392	0	296	296	2	1	-10921639	151.333	150	94	226	3178	39.711	2.000	0.193	1.233
ID3219412	3219412	None	27.107	6.946	31.759	0	296	296	2	1	-10921639	56.571	61	22	84	1188	17.651	2.000	0.253	1.293
ID3219407	3219407	158	27.938	18.268	8.239	0	296	296	2	1	-10921639	63.429	63	40	96	1332	15.642	2.000	0.209	1.402
ID3219417	3219417	160	29.645	34.627	27.972	0	297	297	2	1	-10921639	89.714	94	33	135	1884	27.943	2.000	0.115	0.661
ID3219416	3219416	143	38.461	23.837	19.599	0	297	297	2	1	-10921639	153.143	155	91	193	3216	27.549	4.800	0.127	1.257
ID3219419	3219419	156	73.447	29.256	36.262	0	297	297	2	1	-10921639	166.429	168	99	255	3495	49.056	2.000	0.203	1.144
ID3219418	3219418	155	32.632	21.844	31.246	0	297	297	2	1	-10921639	143.524	140	104	178	3014	21.632	7.600	0.096	1.160
ID3219415	3219415	152	59.815	14.702	18.514	0	297	297	2	1	-10921639	180.762	173	130	255	3796	32.272	2.000	0.149	1.454
ID3219414	3219414	159	29.228	32.855	10.769	0	297	297	2	1	-10921639	50.048	48	20	79	1051	16.394	4.800	0.315	1.463
ID3219429	3219429	161	33.836	24.389	17.148	0	298	298	2	1	-10921639	133.619	140	71	173	2806	29.652	6.282	0.115	0.931
ID3219428	3219428	159	31.516	32.769	11.003	0	298	298	2	1	-10921639	49.286	45	15	79	1035	17.950	2.000	0.345	1.407
ID3219431	3219431	143	41.243	24.184	20.217	0	298	298	2	1	-10921639	161.333	163	94	211	3388	25.134	6.325	0.121	1.390
ID3219430	3219430	152	50.961	15.300	18.650	0	298	298	2	1	-10921639	167.095	168	122	229	3509	30.241	4.800	0.136	1.321
ID3219433	3219433	None	30.078	40.477	29.070	0	298	298	2	1	-10921639	74.333	76	30	107	1561	21.413	2.000	0.189	1.105
ID3219432	3219432	160	31.421	34.562	27.347	0	298	298	2	1	-10921639	84.857	94	25	124	1782	31.465	2.000	0.154	0.718
ID3219435	3219435	162	32.172	19.407	35.161	0	298	298	2	1	-10921639	117.667	117	76	160	2471	26.369	2.000	0.113	0.909
ID3219434	3219434	155	33.489	22.028	31.254	0	298	298	2	1	-10921639	147.190	145	114	188	3091	21.729	2.000	0.090	1.119
ID3219436	3219436	156	75.249	29.022	36.417	0	298	298	2	1	-10921639	181.381	181	96	255	3809	49.780	4.800	0.212	1.274
ID3219451	3219451	152	43.574	15.929	18.334	0	299	299	2	1	-10921639	164.952	163	124	206	3464	23.595	4.800	0.142	1.737
ID3219450	3219450	161	29.097	23.515	17.699	0	299	299	2	1	-10921639	143.286	155	86	186	3009	30.973	7.600	0.112	0.929
ID3219453	3219453	162	38.629	19.814	35.542	0	299	299	2	1	-10921639	127.714	127	76	178	2682	29.331	2.000	0.131	1.007
ID3219452	3219452	155	29.839	22.086	31.261	0	299	299	2	1	-10921639	149.000	150	112	193	3129	21.580	7.600	0.078	0.997
ID3219454	3219454	156	70.317	29.795	36.605	0	299	299	2	1	-10921639	183.143	178	117	255	3846	48.165	2.000	0.188	1.202
ID3219443	3219443	None	37.413	18.895	17.485	0	300	300	2	1	-10921639	156.333	168	81	211	3283	38.706	7.600	0.093	0.688
ID3219445	3219445	152	30.329	15.994	18.781	0	300	300	2	1	-10921639	160.000	160	132	196	3360	19.736	6.164	0.085	1.275
ID3219444	3219444	161	37.773	22.909	18.486	0	300	300	2	1	-10921639	164.714	170	104	206	3459	30.609	4.800	0.112	1.085
ID3219447	3219447	None	29.086	45.712	31.073	0	300	300	2	1	-10921639	77.762	86	25	104	1633	22.856	4.800	0.191	1.091
ID3219446	3219446	163	28.667	42.587	27.497	0	300	300	2	1	-10921639	69.333	79	15	104	1456	27.848	7.600	0.180	0.761
ID3219449	3219449	156	69.455	29.569	36.625	0	300	300	2	1	-10921639	186.286	181	122	255	3912	45.717	2.000	0.172	1.197
ID3219448	3219448	162	43.675	19.560	35.595	0	300	300	2	1	-10921639	133.571	127	81	188	2805	28.677	2.000	0.146	1.187
ID3219441	3219441	162	39.706	19.635	35.527	0	301	301	2	1	-10921639	129.667	132	76	183	2723	27.213	4.800	0.137	1.145
ID3219440	3219440	155	30.161	21.648	30.786	0	301	301	2	1	-10921639	145.190	140	109	191	3049	19.146	2.000	0.075	1.053
ID3219442	3219442	156	67.221	29.096	36.370	0	301	301	2	1	-10921639	202.714	204	135	255	4257	38.729	4.800	0.176	1.569
ID3219437	3219437	161	41.323	21.875	18.231	0	301	301	2	1	-10921639	168.905	175	117	221	3547	27.887	4.800	0.128	1.370
ID3219439	3219439	163	27.950	44.936	28.525	0	301	301	2	1	-10921639	82.286	86	56	109	1728	15.663	4.800	0.203	1.773
ID3219438	3219438	152	38.844	16.315	18.642	0	301	301	2	1	-10921639	158.857	153	124	198	3336	23.817	4.800	0.115	1.375
ID3219457	3219457	164	31.742	49.000	34.000	0	302	302	2	1	-10921639	107.286	104	90	140	2253	13.893	7.600	0.176	2.307
ID3219456	3219456	155	27.037	21.036	30.767	0	302	302	2	1	-10921639	145.429	147	112	173	3054	16.546	2.000	0.080	1.309
ID3219459	3219459	156	62.908	28.922	36.232	0	302	302	2	1	-10921639	193.667	196	132	255	4067	34.872	4.800	0.170	1.615
ID3219458	3219458	162	34.468	19.364	35.339	0	302	302	2	1	-10921639	122.952	124	66	165	2582	31.668	2.000	0.121	0.839
ID3219455	3219455	161	50.723	19.508	17.839	0	302	302	2	1	-10921639	179.095	186	112	221	3761	31.750	4.800	0.146	1.433
ID3219464	3219464	156	54.441	28.976	36.187	0	303	303	2	1	-10921639	194.619	193	147	252	4087	28.696	4.800	0.161	1.877
ID3219461	3219461	165	40.051	23.251	20.025	0	303	303	2	1	-10921639	184.524	186	137	232	3875	26.036	4.800	0.106	1.354
ID3219460	3219460	161	55.343	18.909	18.203	0	303	303	2	1	-10921639	177.857	181	84	232	3735	44.078	4.800	0.150	1.050
ID3219463	3219463	164	32.548	49.000	35.000	0	303	303	2	1	-10921639	99.381	96	79	124	2087	13.840	6.339	0.198	2.376
ID3219462	3219462	162	38.438	19.464	35.285	0	303	303	2	1	-10921639	125.381	135	66	188	2633	34.279	2.000	0.128	0.831
ID3219473	3219473	161	51.327	20.444	18.793	0	304	304	2	1	-10921639	186.238	183	135	237	3911	31.106	4.800	0.128	1.356
ID3219475	3219475	162	33.210	20.119	35.014	0	304	304	2	1	-10921639	135.905	137	89	183	2854	21.806	6.340	0.107	1.208
ID3219474	3219474	165	51.627	22.802	19.743	0	304	304	2	1	-10921639	188.810	186	132	237	3965	28.748	4.800	0.144	1.650
ID3219477	3219477	156	43.927	27.949	35.778	0	304	304	2	1	-10921639	167.286	168	122	206	3513	21.946	4.800	0.141	1.881
ID3219476	3219476	164	28.307	49.000	35.000	0	304	304	2	1	-10921639	83.048	84	59	104	1744	13.614	4.800	0.212	2.131
ID3219478	3219478	None	27.897	33.750	36.676	0	304	304	2	1	-10921639	112.238	114	68	153	2357	26.901	4.800	0.121	0.899
ID3219465	3219465	161	48.995	18.233	18.524	0	305	305	2	1	-10921639	179.429	178	130	224	3768	26.057	4.800	0.142	1.715
ID3219467	3219467	164	34.377	49.000	35.000	0	305	305	2	1	-10921639	82.762	89	57	114	1738	17.143	4.800	0.245	1.901
ID3219466	3219466	165	58.128	23.331	20.100	0	305	305	2	1	-10921639	190.000	188	122	239	3990	31.225	4.800	0.156	1.647
ID3219468	3219468	156	49.137	28.266	35.953	0	305	305	2	1	-10921639	163.476	165	124	224	3433	26.519	4.800	0.143	1.539
ID3219472	3219472	156	34.894	28.197	36.342	0	306	306	2	1	-10921639	157.762	158	132	186	3313	14.272	4.800	0.123	2.428
ID3219469	3219469	161	54.125	18.193	18.884	0	306	306	2	1	-10921639	183.095	188	135	234	3845	31.610	4.800	0.142	1.440
ID3219471	3219471	164	31.209	49.000	34.000	0	306	306	2	1	-10921639	69.286	73	45	104	1455	17.275	4.800	0.248	1.592
ID3219470	3219470	165	66.069	23.362	20.169	0	306	306	2	1	-10921639	199.381	206	109	255	4187	39.385	2.000	0.157	1.375
ID3219481	3219481	164	28.671	49.000	35.000	0	307	307	2	1	-10921639	61.619	61	40	99	1294	14.358	6.361	0.251	1.725
ID3219480	3219480	165	70.970	23.212	20.296	0	307	307	2	1	-10921639	200.667	204	112	255	4214	42.880	2.000	0.168	1.345
ID3219482	3219482	156	35.516	30.321	37.098	0	307	307	2	1	-10921639	138.714	145	84	173	2913	24.884	4.800	0.141	1.376
ID3219479	3219479	161	47.499	17.947	18.319	0	307	307	2	1	-10921639	159.905	168	84	216	3358	38.092	2.000	0.127	0.943
ID3219483	3219483	161	44.424	17.902	18.700	0	308	308	2	1	-10921639	165.810	165	130	204	3482	23.807	4.800	0.145	1.760
ID3219485	3219485	166	31.037	21.213	30.786	0	308	308	2	1	-10921639	144.619	145	107	186	3037	20.365	4.800	0.101	1.300
ID3219484	3219484	165	69.047	23.246	20.058	0	308	308	2	1	-10921639	192.048	191	122	255	4033	39.259	2.000	0.159	1.340
ID3219486	3219486	156	32.539	29.613	36.826	0	308	308	2	1	-10921639	126.524	132	81	160	2657	24.349	4.800	0.134	1.231
ID3219489	3219489	166	29.629	21.431	30.918	0	309	309	2	1	-10921639	146.381	147	104	178	3074	17.028	4.800	0.113	1.743
ID3219488	3219488	165	67.147	23.212	20.074	0	309	309	2	1	-10921639	185.000	186	122	255	3885	37.554	2.000	0.164	1.386
ID3219490	3219490	156	30.716	29.683	36.530	0	309	309	2	1	-10921639	116.238	127	53	160	2441	30.963	4.800	0.131	0.870
ID3219487	3219487	161	33.696	18.451	18.504	0	309	309	2	1	-10921639	154.190	150	119	196	3238	23.231	4.800	0.119	1.412
ID3219493	3219493	156	29.546	31.561	36.563	0	310	310	2	1	-10921639	92.381	99	38	130	1940	29.645	4.800	0.165	0.883
ID3219492	3219492	165	63.525	23.312	20.109	0	310	310	2	1	-10921639	178.429	181	119	249	3747	34.089	2.000	0.166	1.487
ID3219491	3219491	None	28.126	19.067	11.142	0	310	310	2	1	-10921639	76.048	84	40	104	1597	19.546	2.000	0.176	1.163
ID3219497	3219497	165	59.329	23.459	20.093	0	311	311	2	1	-10921639	182.048	183	117	232	3823	30.727	4.800	0.161	1.640
ID3219496	3219496	161	33.931	17.768	18.889	0	311	311	2	1	-10921639	146.905	158	102	173	3085	22.886	4.800	0.110	1.276
ID3219499	3219499	156	35.571	30.901	36.029	0	311	311	2	1	-10921639	110.286	117	63	137	2316	22.408	4.800	0.179	1.491
ID3219498	3219498	None	31.503	20.243	30.641	0	311	311	2	1	-10921639	132.905	142	86	160	2791	23.071	4.800	0.125	1.278
ID3219501	3219501	165	40.220	23.418	20.690	0	312	312	2	1	-10921639	169.476	173	135	196	3559	20.444	4.800	0.130	1.907
ID3219500	3219500	161	31.643	17.688	19.215	0	312	312	2	1	-10921639	138.000	142	99	170	2898	21.982	4.800	0.108	1.228
ID3219495	3219495	None	28.677	31.059	36.117	0	313	313	2	1	-10921639	97.810	107	56	122	2054	20.144	4.800	0.167	1.391
ID3219494	3219494	165	42.619	23.191	20.632	0	313	313	2	1	-10921639	173.857	175	122	209	3651	20.694	4.800	0.133	1.967
ID3219503	3219503	165	55.142	23.276	20.398	0	314	314	2	1	-10921639	159.714	160	89	226	3354	36.274	4.800	0.161	1.221
ID3219502	3219502	161	40.726	17.862	18.854	0	314	314	2	1	-10921639	137.095	142	102	188	2879	23.567	4.800	0.129	1.332
ID3219508	3219508	165	57.618	23.389	20.512	0	315	315	2	1	-10921639	182.714	173	135	242	3837	26.760	4.800	0.152	1.799
ID3219507	3219507	161	34.608	17.708	18.711	0	315	315	2	1	-10921639	133.381	140	99	175	2801	22.673	6.275	0.117	1.231
ID3219505	3219505	165	62.226	23.405	20.086	0	316	316	2	1	-10921639	168.524	165	96	232	3539	36.894	2.000	0.168	1.317
ID3219504	3219504	161	36.943	18.065	18.966	0	316	316	2	1	-10921639	133.857	142	94	173	2811	26.693	4.800	0.126	1.123
ID3219509	3219509	161	33.887	18.459	19.070	0	317	317	2	1	-10921639	132.000	135	81	175	2772	27.850	4.800	0.129	1.080
ID3219510	3219510	165	61.381	23.377	19.841	0	317	317	2	1	-10921639	162.381	158	96	239	3410	36.563	2.000	0.165	1.261
ID3219517	3219517	161	39.543	18.276	19.261	0	318	318	2	1	-10921639	135.619	142	86	178	2848	30.811	4.800	0.138	1.068
ID3219519	3219519	None	29.366	21.099	30.601	0	318	318	2	1	-10921639	116.714	122	68	160	2451	23.416	4.800	0.130	1.145
ID3219518	3219518	165	59.038	23.209	19.342	0	318	318	2	1	-10921639	145.619	147	68	211	3058	41.949	2.000	0.185	1.084
ID3219506	3219506	165	62.609	22.589	18.965	0	319	319	2	1	-10921639	148.476	155	86	224	3118	40.788	2.000	0.201	1.219
ID3219512	3219512	167	28.178	21.866	31.550	0	320	320	2	1	-10921639	110.429	112	73	150	2319	20.302	4.800	0.125	1.209
ID3219511	3219511	165	53.475	22.603	18.837	0	320	320	2	1	-10921639	148.429	160	89	193	3117	35.290	4.800	0.186	1.320
ID3219513	3219513	165	45.251	23.234	17.680	0	321	321	2	1	-10921639	137.667	137	99	193	2891	26.232	4.800	0.164	1.479
ID3219515	3219515	None	30.359	21.728	24.067	0	321	321	2	1	-10921639	150.952	150	117	193	3170	19.138	3.200	0.076	1.118
ID3219514	3219514	168	34.789	19.148	19.330	0	321	321	2	1	-10921639	139.524	145	94	175	2930	28.444	4.800	0.117	1.027
ID3219516	3219516	167	27.936	21.383	31.380	0	321	321	2	1	-10921639	110.905	114	63	137	2329	19.779	4.800	0.130	1.287
ID3219521	3219521	168	38.319	19.203	19.585	0	322	322	2	1	-10921639	143.810	142	107	178	3020	19.954	4.800	0.137	1.741
ID3219520	3219520	165	32.149	23.578	17.450	0	322	322	2	1	-10921639	101.238	102	45	147	2126	33.091	2.000	0.161	0.848
ID3219522	3219522	167	27.217	21.041	30.844	0	322	322	2	1	-10921639	106.238	107	63	135	2231	19.634	7.600	0.127	1.222
ID3219525	3219525	168	43.943	18.700	19.118	0	323	323	2	1	-10921639	142.048	142	107	186	2983	23.265	2.000	0.140	1.498
ID3219524	3219524	165	35.888	23.694	17.453	0	323	323	2	1	-10921639	96.571	102	35	153	2028	35.701	2.000	0.160	0.745
ID3219523	3219523	None	28.322	15.390	14.705	0	323	323	2	1	-10921639	66.000	68	33	112	1386	23.461	2.000	0.179	0.856
ID3219531	3219531	168	46.398	18.441	19.215	0	324	324	2	1	-10921639	135.143	135	81	188	2838	31.650	4.800	0.162	1.189
ID3219530	3219530	165	36.916	23.860	17.310	0	324	324	2	1	-10921639	89.048	91	30	142	1870	32.722	2.000	0.173	0.803
ID3219527	3219527	168	42.760	17.878	19.560	0	325	325	2	1	-10921639	145.048	142	104	178	3046	20.074	4.800	0.157	1.963
ID3219526	3219526	165	43.798	23.634	16.964	0	325	325	2	1	-10921639	100.429	109	30	153	2109	34.568	2.000	0.201	0.974
ID3219529	3219529	168	42.947	17.650	19.735	0	326	326	2	1	-10921639	154.381	158	122	186	3242	17.721	4.800	0.153	2.306
ID3219528	3219528	165	37.969	23.726	17.255	0	326	326	2	1	-10921639	102.762	104	35	160	2158	34.182	2.000	0.172	0.881
ID3219533	3219533	168	32.752	17.177	20.316	0	327	327	2	1	-10921639	122.524	132	63	155	2573	28.393	4.800	0.136	1.031
ID3219532	3219532	165	33.555	24.301	17.414	0	327	327	2	1	-10921639	101.333	107	30	137	2128	29.505	4.800	0.160	0.946
ID3219541	3219541	None	30.554	18.853	16.962	0	328	328	2	1	-10921639	121.857	127	68	155	2559	23.406	4.800	0.133	1.222
ID3219542	3219542	165	36.133	23.858	17.799	0	328	328	2	1	-10921639	116.524	114	66	165	2447	25.475	2.000	0.134	1.078
ID3219543	3219543	165	40.584	23.531	17.771	0	329	329	2	1	-10921639	117.333	112	61	173	2464	28.682	2.000	0.150	1.065
ID3219536	3219536	165	41.701	23.480	17.738	0	330	330	2	1	-10921639	132.667	140	86	170	2786	24.660	4.800	0.148	1.390
ID3219535	3219535	165	35.323	24.105	17.848	0	331	331	2	1	-10921639	120.000	130	63	150	2520	23.998	4.800	0.146	1.274
ID3219534	3219534	169	36.862	18.363	16.678	0	331	331	2	1	-10921639	121.286	130	81	150	2547	22.359	4.800	0.166	1.542
ID3219537	3219537	169	38.594	18.406	16.668	0	332	332	2	1	-10921639	122.619	122	84	155	2575	23.090	4.800	0.165	1.506
ID3219538	3219538	165	36.326	23.341	17.857	0	332	332	2	1	-10921639	127.810	135	73	160	2684	23.602	2.000	0.129	1.235
ID3219540	3219540	165	27.689	23.812	18.161	0	333	333	2	1	-10921639	108.714	112	53	155	2283	27.814	4.800	0.117	0.822
ID3219539	3219539	169	44.459	18.614	16.641	0	333	333	2	1	-10921639	142.048	150	102	170	2983	20.867	4.800	0.172	2.002
ID3219545	3219545	165	37.663	23.070	18.276	0	334	334	2	1	-10921639	125.238	130	63	160	2630	29.756	4.800	0.147	1.077
ID3219544	3219544	169	44.379	18.658	16.745	0	334	334	2	1	-10921639	143.048	147	109	181	3004	20.143	4.800	0.165	2.012
ID3219546	3219546	170	29.535	21.996	24.346	0	334	334	2	1	-10921639	136.190	127	109	170	2860	18.651	2.000	0.083	1.125
ID3219549	3219549	170	32.907	22.110	24.166	0	335	335	2	1	-10921639	141.048	135	119	186	2962	19.656	2.000	0.083	1.106
ID3219548	3219548	165	30.686	23.453	18.404	0	335	335	2	1	-10921639	126.952	132	66	163	2666	29.092	4.800	0.112	0.876
ID3219547	3219547	169	43.626	19.413	16.496	0	335	335	2	1	-10921639	128.905	135	73	181	2707	34.704	7.600	0.167	1.060
ID3219552	3219552	170	30.866	22.064	24.016	0	336	336	2	1	-10921639	135.524	135	109	178	2846	19.495	2.000	0.079	1.017
ID3219551	3219551	165	34.035	23.256	18.538	0	336	336	2	1	-10921639	136.857	137	94	170	2874	21.791	4.800	0.113	1.273
ID3219550	3219550	169	40.655	18.835	16.440	0	336	336	2	1	-10921639	135.429	140	79	168	2844	28.877	7.600	0.164	1.325
ID3219557	3219557	165	39.011	23.480	18.304	0	337	337	2	1	-10921639	122.000	122	56	178	2562	27.855	2.000	0.137	1.055
ID3219556	3219556	169	40.248	18.717	16.182	0	337	337	2	1	-10921639	130.476	140	76	165	2740	24.324	7.600	0.163	1.506
ID3219559	3219559	170	31.572	22.023	24.143	0	337	337	2	1	-10921639	129.524	130	96	186	2720	21.278	2.000	0.082	0.919
ID3219558	3219558	None	30.357	16.126	20.855	0	337	337	2	1	-10921639	105.952	114	53	140	2225	27.988	2.000	0.126	0.849
ID3219553	3219553	169	34.471	18.801	16.504	0	338	338	2	1	-10921639	134.857	140	107	155	2832	15.932	4.800	0.143	2.124
ID3219555	3219555	170	45.228	22.181	24.000	0	338	338	2	1	-10921639	145.857	137	109	214	3063	27.460	2.000	0.118	1.119
ID3219554	3219554	165	35.917	22.621	17.938	0	338	338	2	1	-10921639	119.000	112	61	168	2499	30.135	2.000	0.124	0.871
ID3219561	3219561	None	28.639	16.557	20.775	0	339	339	2	1	-10921639	119.571	124	86	145	2511	20.218	4.800	0.120	1.270
ID3219560	3219560	169	31.771	20.000	16.000	0	339	339	2	1	-10921639	125.952	132	81	163	2645	21.465	7.600	0.153	1.555
ID3219562	3219562	170	55.167	22.020	24.072	0	339	339	2	1	-10921639	152.571	137	117	226	3204	32.647	2.000	0.141	1.153
ID3219565	3219565	170	68.754	22.167	23.947	0	340	340	2	1	-10921639	176.810	165	124	255	3713	38.156	2.000	0.169	1.337
ID3219564	3219564	None	32.173	22.282	17.838	0	340	340	2	1	-10921639	143.857	153	99	173	3021	22.332	4.800	0.103	1.201
ID3219563	3219563	169	39.108	19.806	15.525	0	340	340	2	1	-10921639	141.762	145	91	170	2977	21.906	7.600	0.162	1.802
