# Supplementary material for: Progressive enhancement of kinetic proofreading in T cell antigen discrimination from receptor activation to DAG generation
Source: eLife. 2022 Sep 20;11:e75263. doi: 10.7554/eLife.75263 (PMC9536835; doi:10.7554/eLife.75263)
Supplement: Figure 5—source data 1. — Each data table is the TrackMate ‘spot-statistics’ output of one cell over four cycles of blue-light illumination (frames 0–40, 100–140, 200–240, and 300–340, with 3 s interval between frames). We calculated the lifetime of TrackIDs that existed at the start of each period of blue-light illumination that did not last for the full period and fit the resulting lifetime distributions using custom Python scripts available at https://github.com/dbritain/KP-paper (copy archived at swh:1:rev:167fa456901903740f0f3ee6a3e5324bc45207ea, Britain, 2022). [file elife-75263-fig5-data1.zip › Fig5SourceData/LAT/lat1/cell4.csv]

Label	ID	TRACK_ID	QUALITY	POSITION_X	POSITION_Y	POSITION_Z	POSITION_T	FRAME	RADIUS	VISIBILITY	MANUAL_COLOR	MEAN_INTENSITY	MEDIAN_INTENSITY	MIN_INTENSITY	MAX_INTENSITY	TOTAL_INTENSITY	STANDARD_DEVIATION	ESTIMATED_DIAMETER	CONTRAST	SNR
ID65	65	10	35.736	30.002	38.193	0	0	0	2	1	-10921639	70.524	63	35	134	1481	28.333	3.200	0.198	0.823
ID50	50	7	45.535	17.050	21.011	0	0	0	2	1	-10921639	124.000	123	82	180	2604	29.574	3.200	0.181	1.287
ID67	67	3	119.093	17.392	48.499	0	0	0	2	1	-10921639	170.000	161	82	255	3570	61.585	4.800	0.466	1.754
ID53	53	8	41.429	5.135	24.813	0	0	0	2	1	-10921639	71.619	65	35	123	1504	23.248	2.000	0.290	1.384
ID57	57	9	82.556	25.293	33.273	0	0	0	2	1	-10921639	130.190	120	63	244	2734	51.135	2.000	0.290	1.145
ID42	42	1	62.112	32.341	10.870	0	0	0	2	1	-10921639	83.667	65	41	178	1757	37.240	2.000	0.346	1.156
ID43	43	5	59.553	21.748	12.037	0	0	0	2	1	-10921639	107.190	109	43	224	2251	46.874	2.000	0.188	0.724
ID60	60	2	53.729	35.300	36.786	0	0	0	2	1	-10921639	67.238	57	27	139	1412	32.176	2.000	0.379	1.149
ID45	45	11	32.425	35.485	14.341	0	0	0	2	1	-10921639	57.952	54	27	123	1217	24.516	7.600	0.177	0.712
ID47	47	0	87.301	25.228	18.079	0	0	0	2	1	-10921639	219.857	216	153	255	4617	32.423	4.800	0.256	2.761
ID63	63	4	27.638	8.591	37.513	0	0	0	2	1	-10921639	48.095	49	24	90	1010	20.184	2.000	0.226	0.880
ID64	64	7	37.380	16.902	21.269	0	1	1	2	1	-10921639	116.190	112	82	180	2440	24.198	7.600	0.151	1.257
ID66	66	8	34.715	4.954	24.600	0	1	1	2	1	-10921639	61.095	54	30	117	1283	21.391	2.000	0.253	1.152
ID68	68	None	27.447	20.954	24.892	0	1	1	2	1	-10921639	107.667	109	85	139	2261	17.931	4.800	0.122	1.304
ID69	69	None	35.808	15.865	30.761	0	1	1	2	1	-10921639	115.571	117	74	148	2427	22.306	4.800	0.157	1.406
ID70	70	9	90.425	25.171	33.198	0	1	1	2	1	-10921639	131.524	112	63	255	2762	53.340	2.000	0.300	1.138
ID72	72	2	55.697	35.146	36.954	0	1	1	2	1	-10921639	68.762	54	30	145	1444	31.787	2.000	0.375	1.181
ID75	75	4	31.269	8.969	38.051	0	1	1	2	1	-10921639	49.095	41	27	98	1031	18.958	2.000	0.267	1.091
ID77	77	10	32.442	29.665	38.114	0	1	1	2	1	-10921639	67.190	63	30	128	1411	25.916	2.000	0.186	0.814
ID81	81	3	126.569	16.967	48.548	0	1	1	2	1	-10921639	160.810	150	46	255	3377	72.510	2.000	0.474	1.426
ID51	51	1	63.080	32.620	11.125	0	1	1	2	1	-10921639	82.095	74	24	200	1724	43.363	2.000	0.313	0.903
ID55	55	5	57.750	21.813	12.075	0	1	1	2	1	-10921639	102.619	90	49	205	2155	43.429	2.000	0.190	0.754
ID61	61	11	34.327	35.617	14.094	0	1	1	2	1	-10921639	54.619	43	21	123	1147	28.063	7.600	0.213	0.684
ID62	62	0	89.336	25.307	18.442	0	1	1	2	1	-10921639	217.048	224	153	255	4558	34.614	4.800	0.262	2.605
ID80	80	1	69.698	32.740	11.442	0	2	2	2	1	-10921639	88.667	82	21	194	1862	49.950	2.000	0.344	0.908
ID96	96	2	55.987	35.197	37.238	0	2	2	2	1	-10921639	69.333	63	30	139	1456	32.925	2.000	0.381	1.162
ID97	97	4	30.880	9.038	37.835	0	2	2	2	1	-10921639	50.952	46	27	101	1070	19.615	2.000	0.247	1.029
ID98	98	10	28.273	29.086	38.035	0	2	2	2	1	-10921639	69.286	63	30	128	1455	29.437	2.000	0.149	0.611
ID99	99	3	129.734	17.079	48.190	0	2	2	2	1	-10921639	161.524	161	74	255	3392	67.419	2.000	0.489	1.574
ID84	84	5	51.745	21.758	12.411	0	2	2	2	1	-10921639	99.333	90	38	200	2086	45.180	2.000	0.196	0.720
ID5	5	6	27.456	28.707	5.306	0	2	2	2	1	-10921639	39.857	38	10	79	837	20.321	2.000	0.305	0.917
ID87	87	0	87.181	25.335	18.625	0	2	2	2	1	-10921639	202.810	222	104	255	4259	50.232	4.800	0.242	1.575
ID90	90	7	41.420	17.092	21.099	0	2	2	2	1	-10921639	119.429	115	79	175	2508	26.409	4.800	0.166	1.286
ID92	92	8	35.505	5.024	24.648	0	2	2	2	1	-10921639	59.333	54	30	117	1246	22.732	2.000	0.240	1.012
ID94	94	9	83.021	25.213	33.194	0	2	2	2	1	-10921639	129.048	109	68	244	2710	49.138	2.000	0.285	1.165
ID83	83	8	41.005	4.980	24.840	0	3	3	2	1	-10921639	66.048	60	32	131	1387	24.430	2.000	0.259	1.112
ID86	86	None	30.546	15.844	30.463	0	3	3	2	1	-10921639	110.571	112	82	137	2322	17.040	4.800	0.130	1.488
ID7	7	6	31.389	28.838	4.990	0	3	3	2	1	-10921639	38.238	32	13	98	803	21.116	2.000	0.317	0.872
ID71	71	1	74.299	33.058	11.918	0	3	3	2	1	-10921639	96.095	87	41	211	2018	43.697	2.000	0.347	1.133
ID88	88	9	72.572	24.880	33.165	0	3	3	2	1	-10921639	120.905	109	57	230	2539	47.498	2.000	0.243	0.996
ID73	73	5	51.539	21.546	12.500	0	3	3	2	1	-10921639	95.857	87	35	202	2013	46.365	2.000	0.181	0.634
ID91	91	4	29.622	8.952	37.788	0	3	3	2	1	-10921639	49.381	46	24	101	1037	20.353	2.000	0.217	0.865
ID76	76	0	89.706	25.016	18.573	0	3	3	2	1	-10921639	205.619	211	120	255	4318	45.840	4.800	0.247	1.775
ID93	93	2	57.035	35.069	37.716	0	3	3	2	1	-10921639	62.571	57	19	153	1314	36.921	2.000	0.389	0.950
ID79	79	7	37.084	17.255	20.838	0	3	3	2	1	-10921639	117.095	117	85	159	2459	21.026	4.800	0.173	1.640
ID95	95	3	133.085	17.012	48.072	0	3	3	2	1	-10921639	157.905	148	71	255	3316	69.622	2.000	0.485	1.482
ID0	0	6	27.764	29.177	5.168	0	4	4	2	1	-10921639	37.762	35	16	74	793	17.941	2.000	0.333	1.052
ID32	32	7	33.952	17.076	21.772	0	4	4	2	1	-10921639	116.381	120	85	150	2444	20.675	4.800	0.136	1.345
ID34	34	8	30.639	4.680	24.794	0	4	4	2	1	-10921639	61.810	57	38	109	1298	19.273	2.000	0.193	1.038
ID37	37	9	69.403	24.549	33.040	0	4	4	2	1	-10921639	114.048	106	43	224	2395	50.470	2.000	0.239	0.873
ID39	39	2	54.494	35.074	37.663	0	4	4	2	1	-10921639	66.762	63	24	131	1402	32.998	2.000	0.412	1.182
ID41	41	3	121.603	16.609	47.747	0	4	4	2	1	-10921639	147.476	123	46	255	3097	72.718	2.000	0.455	1.268
ID26	26	5	40.468	21.494	12.477	0	4	4	2	1	-10921639	86.857	76	43	167	1824	36.773	2.000	0.199	0.784
ID28	28	1	64.179	33.162	12.052	0	4	4	2	1	-10921639	84.048	71	32	191	1765	40.852	2.000	0.315	0.986
ID29	29	0	90.670	25.084	18.751	0	4	4	2	1	-10921639	198.095	191	123	255	4160	44.197	4.800	0.245	1.762
ID33	33	8	31.598	4.730	24.815	0	5	5	2	1	-10921639	58.238	54	35	109	1223	19.583	2.000	0.208	1.026
ID35	35	9	63.292	24.392	32.995	0	5	5	2	1	-10921639	114.810	98	60	216	2411	40.121	2.000	0.228	1.064
ID36	36	None	28.766	8.364	37.176	0	5	5	2	1	-10921639	51.429	49	27	98	1080	18.449	2.000	0.245	1.098
ID38	38	2	47.120	35.185	37.480	0	5	5	2	1	-10921639	60.286	54	21	123	1266	30.606	2.000	0.370	1.064
ID40	40	3	116.706	16.473	47.868	0	5	5	2	1	-10921639	142.810	112	57	255	2999	64.729	2.000	0.486	1.443
ID25	25	1	56.960	32.920	11.859	0	5	5	2	1	-10921639	81.429	74	32	161	1710	35.217	7.600	0.320	1.120
ID27	27	5	45.302	21.686	12.581	0	5	5	2	1	-10921639	98.381	90	43	175	2066	34.432	2.000	0.153	0.758
ID30	30	0	79.847	25.303	18.797	0	5	5	2	1	-10921639	197.905	200	128	255	4156	38.075	4.800	0.229	1.938
ID31	31	7	34.837	17.069	21.284	0	5	5	2	1	-10921639	110.000	115	68	153	2310	23.435	4.800	0.149	1.221
ID17	17	7	30.408	16.882	21.956	0	6	6	2	1	-10921639	107.048	109	79	142	2248	18.508	2.000	0.118	1.225
ID3	3	1	48.033	32.956	12.019	0	6	6	2	1	-10921639	68.905	65	30	150	1447	29.570	2.000	0.305	1.090
ID20	20	9	46.507	24.285	33.103	0	6	6	2	1	-10921639	100.286	93	52	164	2106	26.123	2.000	0.206	1.310
ID22	22	2	51.988	35.141	37.835	0	6	6	2	1	-10921639	62.619	54	24	137	1315	30.390	2.000	0.393	1.163
ID24	24	3	113.308	16.280	48.048	0	6	6	2	1	-10921639	131.095	126	60	255	2753	61.775	2.000	0.477	1.370
ID11	11	5	31.112	21.923	12.819	0	6	6	2	1	-10921639	83.905	79	41	134	1762	27.258	2.000	0.118	0.649
ID14	14	0	75.685	25.118	19.133	0	6	6	2	1	-10921639	185.238	189	123	238	3890	34.936	4.800	0.243	2.074
ID48	48	None	30.116	4.385	24.878	0	7	7	2	1	-10921639	55.333	52	32	104	1162	20.053	2.000	0.232	1.041
ID1	1	1	46.721	32.844	12.041	0	7	7	2	1	-10921639	66.810	57	27	145	1403	29.526	2.000	0.289	1.015
ID52	52	9	42.094	24.030	33.030	0	7	7	2	1	-10921639	94.333	90	57	156	1981	24.383	2.000	0.188	1.222
ID56	56	2	46.759	34.893	37.629	0	7	7	2	1	-10921639	55.190	54	16	131	1159	30.888	2.000	0.370	0.965
ID58	58	3	105.188	16.504	48.314	0	7	7	2	1	-10921639	123.905	128	35	246	2602	66.919	2.000	0.456	1.159
ID44	44	5	30.567	21.707	12.944	0	7	7	2	1	-10921639	85.571	90	41	137	1797	26.733	7.600	0.119	0.682
ID46	46	0	71.796	25.068	19.515	0	7	7	2	1	-10921639	167.333	183	90	244	3514	42.582	4.800	0.222	1.430
ID89	89	3	88.171	16.595	48.213	0	8	8	2	1	-10921639	114.048	98	46	219	2395	54.716	2.000	0.408	1.208
ID82	82	9	42.304	23.919	32.955	0	8	8	2	1	-10921639	90.476	90	49	153	1900	26.132	2.000	0.189	1.098
ID74	74	0	64.644	25.090	19.120	0	8	8	2	1	-10921639	169.286	172	120	211	3555	29.343	4.800	0.225	2.119
ID85	85	2	43.896	35.078	37.255	0	8	8	2	1	-10921639	54.571	49	19	106	1146	25.165	2.000	0.420	1.283
ID6	6	1	45.303	33.137	11.999	0	8	8	2	1	-10921639	68.238	60	27	137	1433	26.955	2.000	0.291	1.142
ID78	78	7	28.004	17.125	21.129	0	8	8	2	1	-10921639	101.286	93	71	142	2127	19.401	2.000	0.114	1.067
ID16	16	None	27.724	3.783	24.831	0	9	9	2	1	-10921639	45.857	41	30	101	963	17.853	7.600	0.233	0.970
ID19	19	9	27.498	23.971	32.701	0	9	9	2	1	-10921639	77.143	76	52	128	1620	18.432	2.000	0.137	1.009
ID21	21	2	38.422	34.973	37.241	0	9	9	2	1	-10921639	50.143	46	16	98	1053	22.738	2.000	0.376	1.205
ID23	23	3	80.608	16.651	47.991	0	9	9	2	1	-10921639	106.857	95	43	213	2244	48.937	2.000	0.373	1.186
ID8	8	1	36.050	33.565	11.953	0	9	9	2	1	-10921639	57.857	54	27	112	1215	23.737	2.000	0.275	1.052
ID9	9	0	68.634	25.082	18.154	0	9	9	2	1	-10921639	167.333	170	112	246	3514	34.644	4.800	0.235	1.836
ID12	12	7	27.427	16.454	21.987	0	9	9	2	1	-10921639	105.095	109	65	142	2207	20.523	7.600	0.126	1.146
ID18	18	3	76.090	16.773	48.301	0	10	10	2	1	-10921639	100.381	95	46	208	2108	46.171	2.000	0.358	1.145
ID10	10	0	60.244	25.028	18.110	0	10	10	2	1	-10921639	158.810	156	112	202	3335	24.198	4.800	0.232	2.475
ID4	4	1	40.702	32.988	12.138	0	10	10	2	1	-10921639	63.190	57	32	131	1327	24.408	2.000	0.273	1.110
ID13	13	None	28.387	15.117	30.249	0	10	10	2	1	-10921639	87.619	87	63	131	1840	16.185	2.000	0.133	1.274
ID15	15	2	38.185	34.765	37.365	0	10	10	2	1	-10921639	48.857	46	10	101	1026	24.894	2.000	0.390	1.101
ID49	49	0	57.017	24.968	18.154	0	11	11	2	1	-10921639	140.619	134	104	202	2953	24.959	4.800	0.221	2.041
ID2	2	1	28.193	32.876	12.005	0	11	11	2	1	-10921639	47.476	41	21	98	997	17.846	2.000	0.244	1.044
ID59	59	3	61.669	17.281	48.316	0	11	11	2	1	-10921639	80.381	68	41	167	1688	37.745	2.000	0.355	1.115
ID54	54	2	29.730	34.870	37.495	0	11	11	2	1	-10921639	40.333	38	13	82	847	19.589	2.000	0.355	1.079
ID104	104	2	30.492	34.906	37.807	0	12	12	2	1	-10921639	39.238	38	10	87	824	19.360	2.000	0.351	1.054
ID105	105	3	55.754	17.228	48.357	0	12	12	2	1	-10921639	76.714	68	35	150	1611	33.236	2.000	0.349	1.195
ID102	102	1	29.979	33.011	12.242	0	12	12	2	1	-10921639	51.524	49	24	101	1082	18.046	2.000	0.254	1.156
ID103	103	0	51.003	25.240	18.577	0	12	12	2	1	-10921639	131.381	131	85	178	2759	25.013	6.264	0.220	1.897
ID108	108	3	50.862	17.050	48.138	0	13	13	2	1	-10921639	66.571	60	30	153	1398	28.476	2.000	0.365	1.251
ID106	106	0	47.361	25.293	18.456	0	13	13	2	1	-10921639	127.857	128	87	161	2685	22.626	4.800	0.205	1.926
ID107	107	2	34.889	34.660	37.886	0	13	13	2	1	-10921639	42.429	35	13	95	891	22.234	2.000	0.384	1.058
ID112	112	2	28.227	35.019	37.756	0	14	14	2	1	-10921639	40.714	38	13	76	855	17.785	2.000	0.319	1.107
ID113	113	3	35.478	17.296	48.032	0	14	14	2	1	-10921639	55.429	52	30	95	1164	18.340	2.000	0.328	1.492
ID111	111	0	46.396	25.416	18.390	0	14	14	2	1	-10921639	123.190	123	90	159	2587	21.149	4.800	0.201	1.951
ID116	116	3	34.072	17.358	47.590	0	15	15	2	1	-10921639	56.952	52	32	93	1196	18.397	4.800	0.331	1.541
ID115	115	0	36.425	25.368	18.732	0	15	15	2	1	-10921639	109.333	104	82	145	2296	16.356	4.800	0.173	1.974
ID109	109	0	40.550	24.830	18.906	0	16	16	2	1	-10921639	113.000	112	71	148	2373	20.513	6.296	0.184	1.711
ID110	110	3	27.597	17.667	47.511	0	16	16	2	1	-10921639	47.286	49	24	82	993	16.710	2.000	0.297	1.298
ID100	100	0	36.949	25.069	19.105	0	17	17	2	1	-10921639	104.762	101	76	131	2200	17.841	6.281	0.180	1.794
ID101	101	3	29.665	17.621	47.685	0	17	17	2	1	-10921639	48.857	49	27	82	1026	17.667	2.000	0.289	1.241
ID118	118	0	32.906	25.429	18.585	0	18	18	2	1	-10921639	104.667	104	82	128	2198	13.661	6.279	0.180	2.333
ID119	119	None	27.623	15.521	31.203	0	18	18	2	1	-10921639	78.381	76	52	112	1646	15.807	2.000	0.154	1.325
ID114	114	0	41.931	25.488	19.506	0	19	19	2	1	-10921639	109.476	106	74	145	2299	22.103	4.800	0.208	1.706
ID117	117	0	39.467	25.187	19.919	0	20	20	2	1	-10921639	105.952	106	74	145	2225	18.616	4.800	0.205	1.939
ID120	120	0	45.196	25.241	20.186	0	21	21	2	1	-10921639	103.143	93	68	153	2166	24.173	4.800	0.215	1.507
ID121	121	0	37.922	24.804	20.480	0	22	22	2	1	-10921639	105.190	106	74	142	2209	18.691	4.800	0.192	1.815
ID122	122	0	30.950	24.858	21.087	0	23	23	2	1	-10921639	87.048	87	49	120	1828	16.981	2.000	0.163	1.438
ID124	124	0	36.690	24.998	20.753	0	24	24	2	1	-10921639	90.667	87	57	128	1904	21.683	2.000	0.177	1.261
ID125	125	0	29.014	24.993	21.081	0	26	26	2	1	-10921639	91.476	93	63	123	1921	14.855	4.800	0.165	1.749
ID123	123	0	30.181	24.942	21.733	0	27	27	2	1	-10921639	82.095	82	49	126	1724	20.966	2.000	0.147	1.004
ID126	126	12	28.940	25.961	17.597	0	32	32	2	1	-10921639	75.095	71	41	117	1577	17.453	2.000	0.155	1.154
ID127	127	12	27.574	25.794	17.997	0	33	33	2	1	-10921639	70.905	68	41	106	1489	18.303	2.000	0.159	1.062
ID129	129	13	27.838	26.029	17.993	0	37	37	2	1	-10921639	69.190	68	41	101	1453	16.512	2.000	0.175	1.247
ID133	133	13	27.139	26.047	18.060	0	38	38	2	1	-10921639	72.714	71	52	101	1527	15.219	4.800	0.189	1.519
ID128	128	13	29.417	25.780	17.948	0	39	39	2	1	-10921639	74.952	74	41	109	1574	17.348	4.800	0.191	1.388
ID130	130	13	27.750	25.596	17.902	0	40	40	2	1	-10921639	77.381	76	49	115	1625	16.101	4.800	0.164	1.351
ID131	131	None	30.840	17.237	23.710	0	40	40	2	1	-10921639	85.619	85	54	117	1798	16.963	4.800	0.178	1.525
ID132	132	13	33.670	25.898	17.960	0	41	41	2	1	-10921639	76.143	71	49	117	1599	19.520	2.000	0.209	1.350
ID144	144	14	29.274	17.710	24.393	0	42	42	2	1	-10921639	86.381	87	54	128	1814	19.025	4.800	0.166	1.295
ID143	143	13	38.298	25.754	18.024	0	42	42	2	1	-10921639	84.667	82	54	120	1778	20.103	4.800	0.224	1.541
ID134	134	13	31.938	25.942	18.239	0	43	43	2	1	-10921639	79.714	76	57	112	1674	15.454	4.800	0.209	1.783
ID135	135	14	30.016	17.569	24.078	0	43	43	2	1	-10921639	85.714	87	52	112	1800	15.894	4.800	0.184	1.673
ID141	141	13	39.456	26.067	17.895	0	44	44	2	1	-10921639	84.095	76	52	117	1766	20.312	2.000	0.230	1.546
ID142	142	None	31.096	21.055	35.864	0	44	44	2	1	-10921639	72.571	74	38	104	1524	16.439	4.800	0.210	1.533
ID136	136	13	45.314	26.260	18.124	0	45	45	2	1	-10921639	92.048	85	60	131	1933	22.875	2.000	0.251	1.613
ID145	145	13	41.938	26.169	18.030	0	46	46	2	1	-10921639	94.762	93	65	128	1990	19.188	4.800	0.242	1.922
ID146	146	15	29.307	21.002	35.645	0	46	46	2	1	-10921639	77.952	85	41	104	1637	19.224	4.800	0.205	1.377
ID157	157	13	48.605	26.347	18.129	0	47	47	2	1	-10921639	106.857	104	68	150	2244	23.831	4.800	0.256	1.825
ID158	158	16	33.066	13.295	32.831	0	47	47	2	1	-10921639	75.381	74	46	123	1583	22.243	2.000	0.169	0.979
ID159	159	15	33.081	21.322	35.472	0	47	47	2	1	-10921639	87.286	87	54	115	1833	16.856	4.800	0.193	1.674
ID148	148	16	38.949	13.628	32.785	0	48	48	2	1	-10921639	84.857	76	60	150	1782	23.312	2.000	0.192	1.171
ID149	149	15	31.235	20.540	36.060	0	48	48	2	1	-10921639	85.143	93	43	117	1788	22.972	4.800	0.206	1.268
ID147	147	13	58.828	26.657	17.969	0	48	48	2	1	-10921639	108.905	112	43	183	2287	37.218	2.000	0.262	1.214
ID137	137	13	66.599	26.415	17.930	0	49	49	2	1	-10921639	125.857	123	87	194	2643	31.905	4.800	0.305	1.843
ID138	138	16	44.232	13.273	33.104	0	49	49	2	1	-10921639	86.143	85	57	150	1809	26.869	2.000	0.218	1.146
ID139	139	15	31.867	21.034	36.163	0	49	49	2	1	-10921639	86.000	87	52	106	1806	16.053	4.800	0.204	1.816
ID140	140	17	30.013	32.660	45.760	0	49	49	2	1	-10921639	36.810	30	10	87	773	19.428	2.000	0.366	1.015
ID209	209	18	30.009	32.473	10.472	0	50	50	2	1	-10921639	50.857	49	21	104	1068	21.390	2.000	0.304	1.110
ID210	210	13	64.439	26.497	17.873	0	50	50	2	1	-10921639	130.714	126	79	197	2745	31.678	4.800	0.281	1.809
ID211	211	16	47.271	13.123	32.997	0	50	50	2	1	-10921639	92.619	85	54	153	1945	27.261	2.000	0.220	1.226
ID212	212	15	35.373	20.132	36.795	0	50	50	2	1	-10921639	86.762	93	46	115	1822	22.273	7.600	0.204	1.321
ID213	213	17	48.321	33.286	44.051	0	50	50	2	1	-10921639	53.238	46	24	128	1118	29.257	2.000	0.430	1.095
ID214	214	None	27.818	18.206	46.054	0	50	50	2	1	-10921639	51.762	49	30	85	1087	16.544	2.000	0.250	1.252
ID150	150	18	34.168	32.505	10.383	0	51	51	2	1	-10921639	52.714	49	19	104	1107	25.407	2.000	0.290	0.932
ID151	151	13	85.347	26.493	17.998	0	51	51	2	1	-10921639	148.429	137	90	255	3117	46.530	4.800	0.325	1.566
ID152	152	19	39.300	16.228	21.938	0	51	51	2	1	-10921639	89.238	79	60	142	1874	21.959	7.600	0.200	1.354
ID153	153	16	49.716	12.837	33.177	0	51	51	2	1	-10921639	93.286	87	57	170	1959	28.498	2.000	0.224	1.199
ID154	154	None	33.941	21.052	35.336	0	51	51	2	1	-10921639	89.571	95	54	131	1881	21.963	2.000	0.186	1.279
ID155	155	15	35.563	20.134	37.075	0	51	51	2	1	-10921639	91.238	95	63	131	1916	20.142	4.800	0.207	1.554
ID156	156	17	33.707	32.570	43.660	0	51	51	2	1	-10921639	41.714	35	16	112	876	25.519	2.000	0.300	0.754
ID193	193	18	40.229	32.495	10.571	0	52	52	2	1	-10921639	59.905	54	32	123	1258	25.316	2.000	0.314	1.130
ID194	194	13	80.325	26.373	18.251	0	52	52	2	1	-10921639	160.333	153	109	246	3367	40.049	4.800	0.305	1.871
ID195	195	19	42.235	16.258	21.632	0	52	52	2	1	-10921639	93.667	90	60	139	1967	23.461	2.000	0.214	1.409
ID196	196	21	30.546	12.340	27.053	0	52	52	2	1	-10921639	72.381	68	38	123	1520	22.538	2.000	0.158	0.877
ID197	197	16	46.896	12.837	33.194	0	52	52	2	1	-10921639	95.667	85	68	153	2009	25.230	2.000	0.212	1.328
ID198	198	15	43.293	20.106	37.170	0	52	52	2	1	-10921639	91.048	95	54	137	1912	24.057	4.800	0.230	1.414
ID199	199	17	46.888	31.554	43.247	0	52	52	2	1	-10921639	54.000	46	19	126	1134	32.662	2.000	0.373	0.897
ID200	200	20	38.887	17.207	46.454	0	52	52	2	1	-10921639	63.190	63	30	101	1327	22.042	2.000	0.317	1.380
ID176	176	20	51.169	17.920	46.969	0	53	53	2	1	-10921639	71.714	65	38	128	1506	28.107	2.000	0.357	1.343
ID169	169	18	42.015	32.426	10.575	0	53	53	2	1	-10921639	64.190	57	32	120	1348	26.921	2.000	0.305	1.114
ID170	170	13	95.680	26.444	18.058	0	53	53	2	1	-10921639	177.095	172	101	255	3719	48.905	4.800	0.316	1.740
ID171	171	19	44.233	16.432	21.869	0	53	53	2	1	-10921639	95.000	90	54	145	1995	27.372	2.000	0.222	1.260
ID172	172	21	31.423	12.448	26.874	0	53	53	2	1	-10921639	73.048	68	49	137	1534	22.453	2.000	0.171	0.952
ID173	173	16	58.321	13.043	33.501	0	53	53	2	1	-10921639	102.381	93	57	178	2150	35.820	2.000	0.267	1.206
ID174	174	15	35.491	20.464	36.675	0	53	53	2	1	-10921639	86.048	93	35	120	1807	22.743	4.800	0.228	1.405
ID175	175	17	69.769	30.954	43.475	0	53	53	2	1	-10921639	78.476	65	32	183	1648	45.312	2.000	0.439	1.057
ID192	192	20	60.223	17.918	47.925	0	54	54	2	1	-10921639	80.857	79	35	170	1698	36.522	2.000	0.359	1.169
ID185	185	18	51.193	32.698	10.666	0	54	54	2	1	-10921639	68.429	60	27	167	1437	33.695	2.000	0.304	0.946
ID186	186	13	91.185	26.368	18.059	0	54	54	2	1	-10921639	180.857	175	120	255	3798	43.432	4.800	0.295	1.899
ID187	187	19	61.592	16.293	21.926	0	54	54	2	1	-10921639	107.048	95	57	197	2248	34.448	2.000	0.274	1.337
ID188	188	21	39.289	12.595	27.036	0	54	54	2	1	-10921639	80.857	76	52	148	1698	25.879	2.000	0.167	0.896
ID189	189	16	63.673	13.052	33.571	0	54	54	2	1	-10921639	109.524	104	60	189	2300	38.514	2.000	0.274	1.224
ID190	190	15	35.367	20.821	36.773	0	54	54	2	1	-10921639	88.857	95	43	117	1866	22.668	4.800	0.218	1.404
ID191	191	17	84.284	31.043	43.840	0	54	54	2	1	-10921639	87.667	68	35	219	1841	52.536	2.000	0.430	1.003
ID160	160	18	56.540	32.695	10.512	0	55	55	2	1	-10921639	78.667	68	35	180	1652	37.537	2.000	0.294	0.953
ID161	161	22	32.702	35.515	14.340	0	55	55	2	1	-10921639	58.810	52	30	112	1235	24.975	2.000	0.208	0.810
ID162	162	13	93.958	26.676	17.929	0	55	55	2	1	-10921639	181.381	180	76	255	3809	52.006	4.800	0.294	1.585
ID163	163	19	48.690	16.206	21.998	0	55	55	2	1	-10921639	100.238	95	71	153	2105	25.909	2.000	0.240	1.498
ID164	164	21	42.193	12.424	27.148	0	55	55	2	1	-10921639	85.476	82	52	150	1795	28.062	2.000	0.208	1.047
ID165	165	16	72.952	13.096	33.733	0	55	55	2	1	-10921639	114.429	101	54	208	2403	43.181	2.000	0.288	1.187
ID166	166	15	31.469	20.834	36.550	0	55	55	2	1	-10921639	87.762	95	49	123	1843	20.474	4.800	0.206	1.465
ID167	167	17	89.467	31.417	44.280	0	55	55	2	1	-10921639	103.857	95	46	216	2181	54.000	2.000	0.450	1.193
ID168	168	20	72.218	17.728	47.773	0	55	55	2	1	-10921639	95.048	98	32	202	1996	45.270	2.000	0.385	1.167
ID177	177	18	57.838	33.051	10.632	0	56	56	2	1	-10921639	81.333	74	32	170	1708	37.357	7.600	0.276	0.941
ID178	178	22	38.846	35.582	14.336	0	56	56	2	1	-10921639	66.048	60	27	126	1387	30.962	7.600	0.210	0.740
ID179	179	13	106.148	26.779	17.943	0	56	56	2	1	-10921639	191.524	183	93	255	4022	53.352	4.800	0.327	1.769
ID180	180	19	57.674	16.247	22.055	0	56	56	2	1	-10921639	103.333	98	63	180	2170	33.510	2.000	0.256	1.256
ID181	181	21	46.224	12.545	27.092	0	56	56	2	1	-10921639	89.381	74	60	150	1877	30.301	2.000	0.205	1.002
ID182	182	16	58.227	13.382	33.648	0	56	56	2	1	-10921639	107.857	106	54	186	2265	36.489	2.000	0.259	1.218
ID183	183	17	94.750	31.495	44.321	0	56	56	2	1	-10921639	102.762	87	41	235	2158	61.408	2.000	0.475	1.077
ID184	184	20	66.621	17.577	48.430	0	56	56	2	1	-10921639	95.524	93	24	208	2006	46.633	2.000	0.355	1.073
ID208	208	20	90.339	17.572	47.677	0	57	57	2	1	-10921639	106.667	101	27	255	2240	63.367	2.000	0.390	0.945
ID201	201	18	73.175	32.801	10.912	0	57	57	2	1	-10921639	96.714	82	32	224	2031	45.623	2.000	0.313	1.011
ID202	202	22	40.938	35.807	14.394	0	57	57	2	1	-10921639	71.524	63	38	145	1502	33.413	7.600	0.179	0.649
ID203	203	13	109.519	26.902	17.926	0	57	57	2	1	-10921639	201.667	202	82	255	4235	49.983	4.800	0.334	2.022
ID204	204	19	59.945	16.398	22.229	0	57	57	2	1	-10921639	107.810	104	63	194	2264	36.751	2.000	0.260	1.212
ID205	205	21	52.740	12.694	27.135	0	57	57	2	1	-10921639	95.333	85	54	170	2002	32.871	2.000	0.216	1.031
ID206	206	16	76.929	13.317	33.643	0	57	57	2	1	-10921639	118.143	112	52	224	2481	48.918	2.000	0.314	1.154
ID207	207	17	91.745	31.500	44.522	0	57	57	2	1	-10921639	100.952	85	32	252	2120	63.538	2.000	0.465	1.008
ID215	215	18	79.254	32.752	10.884	0	58	58	2	1	-10921639	103.810	95	38	222	2180	48.002	2.000	0.325	1.062
ID216	216	22	33.465	35.713	14.426	0	58	58	2	1	-10921639	71.095	60	38	128	1493	27.307	7.600	0.162	0.724
ID217	217	13	108.572	26.914	17.816	0	58	58	2	1	-10921639	203.429	194	98	255	4272	47.827	4.800	0.330	2.109
ID218	218	19	60.034	16.759	22.462	0	58	58	2	1	-10921639	111.000	101	60	205	2331	38.205	2.000	0.242	1.132
ID219	219	21	51.670	12.912	27.041	0	58	58	2	1	-10921639	96.381	82	60	170	2024	31.833	2.000	0.206	1.036
ID220	220	16	76.744	13.498	33.492	0	58	58	2	1	-10921639	126.429	120	71	216	2655	46.066	2.000	0.312	1.304
ID221	221	None	27.691	21.957	35.964	0	58	58	2	1	-10921639	78.429	76	54	109	1647	14.831	4.800	0.170	1.538
ID222	222	17	94.040	31.691	44.024	0	58	58	2	1	-10921639	92.333	65	30	244	1939	58.955	2.000	0.490	1.030
ID223	223	20	103.170	17.432	47.060	0	58	58	2	1	-10921639	129.810	117	46	252	2726	59.887	2.000	0.443	1.331
ID224	224	18	79.774	32.479	10.847	0	59	59	2	1	-10921639	109.571	95	52	233	2301	49.341	2.000	0.346	1.143
ID225	225	22	46.974	35.710	14.313	0	59	59	2	1	-10921639	76.190	68	30	148	1600	36.465	7.600	0.207	0.717
ID226	226	13	107.909	26.678	17.921	0	59	59	2	1	-10921639	201.095	211	79	255	4223	58.012	4.800	0.328	1.712
ID227	227	19	66.051	16.715	22.727	0	59	59	2	1	-10921639	122.190	112	71	208	2566	35.199	2.000	0.257	1.419
ID228	228	21	49.875	12.689	27.157	0	59	59	2	1	-10921639	100.095	90	63	170	2102	33.162	2.000	0.187	0.951
ID229	229	16	84.922	13.848	33.065	0	59	59	2	1	-10921639	125.095	109	74	255	2627	48.472	2.000	0.295	1.176
ID230	230	17	89.882	31.835	43.742	0	59	59	2	1	-10921639	89.905	76	27	211	1888	56.767	2.000	0.497	1.052
ID231	231	20	109.650	17.187	46.459	0	59	59	2	1	-10921639	143.810	128	79	255	3020	56.947	4.800	0.459	1.588
ID259	259	18	87.074	32.094	10.862	0	60	60	2	1	-10921639	114.333	90	49	213	2401	49.584	2.000	0.353	1.203
ID260	260	22	41.029	35.344	14.621	0	60	60	2	1	-10921639	73.095	63	32	139	1535	33.633	2.000	0.183	0.671
ID261	261	13	104.520	26.636	18.380	0	60	60	2	1	-10921639	190.333	213	71	255	3997	66.706	2.000	0.303	1.328
ID262	262	19	67.295	16.742	22.789	0	60	60	2	1	-10921639	121.762	117	60	213	2557	36.490	2.000	0.265	1.396
ID263	263	21	39.555	12.637	27.121	0	60	60	2	1	-10921639	93.381	85	60	145	1961	26.062	2.000	0.163	1.006
ID264	264	24	34.917	2.566	32.070	0	60	60	2	1	-10921639	48.286	41	21	123	1014	26.403	2.000	0.239	0.706
ID265	265	23	36.401	27.120	32.351	0	60	60	2	1	-10921639	64.810	57	35	115	1361	25.103	2.000	0.214	0.909
ID266	266	16	75.844	14.012	32.784	0	60	60	2	1	-10921639	120.571	106	63	224	2532	44.470	2.000	0.275	1.171
ID267	267	25	36.456	21.921	36.122	0	60	60	2	1	-10921639	85.429	82	57	120	1794	17.406	2.000	0.210	1.703
ID268	268	17	79.518	31.662	43.433	0	60	60	2	1	-10921639	87.667	79	27	189	1841	51.378	2.000	0.476	1.100
ID269	269	20	117.374	17.119	46.425	0	60	60	2	1	-10921639	148.333	128	74	255	3115	61.794	2.000	0.459	1.511
ID270	270	27	28.321	38.609	52.841	0	60	60	2	1	-10921639	53.095	57	27	87	1115	17.023	2.000	0.262	1.297
ID232	232	18	97.275	32.087	11.115	0	61	61	2	1	-10921639	118.190	98	46	246	2482	58.155	2.000	0.386	1.131
ID233	233	22	47.952	35.394	14.711	0	61	61	2	1	-10921639	79.095	68	35	164	1661	38.652	7.600	0.193	0.662
ID234	234	13	109.324	26.120	19.096	0	61	61	2	1	-10921639	205.333	213	134	255	4312	44.143	4.800	0.340	2.358
ID235	235	19	64.855	16.857	23.163	0	61	61	2	1	-10921639	116.190	112	65	194	2440	36.475	2.000	0.257	1.304
ID236	236	21	48.134	12.725	27.199	0	61	61	2	1	-10921639	100.143	90	63	183	2103	33.192	2.000	0.163	0.843
ID237	237	23	31.813	26.969	32.319	0	61	61	2	1	-10921639	62.238	63	30	112	1307	23.647	2.000	0.184	0.817
ID238	238	24	39.250	2.333	32.603	0	61	61	2	1	-10921639	54.286	43	21	126	1140	29.464	2.000	0.246	0.727
ID239	239	16	65.966	14.102	32.589	0	61	61	2	1	-10921639	119.238	109	60	200	2504	42.790	2.000	0.254	1.129
ID240	240	25	31.836	21.988	36.293	0	61	61	2	1	-10921639	83.333	82	54	112	1750	15.885	2.000	0.188	1.659
ID241	241	26	30.020	39.435	39.938	0	61	61	2	1	-10921639	40.238	35	21	95	845	18.387	2.000	0.368	1.178
ID242	242	17	81.285	31.431	43.243	0	61	61	2	1	-10921639	89.762	74	32	194	1885	51.068	2.000	0.465	1.116
ID243	243	20	116.853	17.308	46.381	0	61	61	2	1	-10921639	149.000	134	68	255	3129	64.091	2.000	0.434	1.407
ID244	244	27	32.946	39.456	51.876	0	61	61	2	1	-10921639	63.429	65	38	95	1332	18.359	2.000	0.273	1.484
ID256	256	20	121.791	17.245	46.650	0	62	62	2	1	-10921639	158.286	148	57	255	3324	66.066	2.000	0.464	1.518
ID257	257	27	32.794	38.513	51.453	0	62	62	2	1	-10921639	76.000	74	35	104	1596	21.352	6.294	0.239	1.374
ID258	258	28	27.024	44.000	52.000	0	62	62	2	1	-10921639	77.143	79	54	104	1620	15.957	4.800	0.221	1.752
ID245	245	18	106.190	31.830	11.114	0	62	62	2	1	-10921639	121.667	101	35	255	2555	66.129	2.000	0.390	1.032
ID246	246	22	41.579	35.316	14.745	0	62	62	2	1	-10921639	75.857	68	41	139	1593	32.612	7.600	0.179	0.707
ID247	247	13	108.724	25.960	19.259	0	62	62	2	1	-10921639	205.667	227	123	255	4319	48.316	4.800	0.329	2.110
ID248	248	19	61.462	16.840	23.018	0	62	62	2	1	-10921639	119.524	117	68	194	2510	33.068	2.000	0.251	1.452
ID249	249	21	48.960	12.959	27.333	0	62	62	2	1	-10921639	105.143	95	60	178	2208	34.643	2.000	0.169	0.876
ID250	250	16	69.960	14.322	32.420	0	62	62	2	1	-10921639	124.952	112	68	222	2624	43.919	2.000	0.228	1.056
ID251	251	23	31.417	26.533	32.323	0	62	62	2	1	-10921639	62.810	65	21	115	1319	30.068	2.000	0.165	0.591
ID252	252	24	35.831	2.670	33.152	0	62	62	2	1	-10921639	52.571	52	21	109	1104	23.968	2.000	0.285	0.974
ID253	253	25	37.903	21.962	36.085	0	62	62	2	1	-10921639	87.810	90	57	145	1844	20.791	2.000	0.188	1.338
ID254	254	26	36.424	38.589	39.518	0	62	62	2	1	-10921639	44.143	41	10	117	927	28.107	2.000	0.352	0.817
ID255	255	17	84.757	31.103	43.357	0	62	62	2	1	-10921639	94.619	74	32	202	1987	53.400	2.000	0.444	1.090
ID320	320	27	33.229	39.288	50.883	0	63	63	2	1	-10921639	85.810	90	54	115	1802	18.101	4.800	0.218	1.694
ID321	321	28	32.439	44.000	52.000	0	63	63	2	1	-10921639	94.143	99	57	128	1977	18.786	4.800	0.220	1.805
ID309	309	18	102.389	31.525	11.296	0	63	63	2	1	-10921639	125.476	126	30	255	2635	68.458	2.000	0.397	1.042
ID310	310	22	37.498	35.451	14.620	0	63	63	2	1	-10921639	77.381	74	38	148	1625	32.837	7.600	0.145	0.598
ID311	311	13	104.005	25.749	19.628	0	63	63	2	1	-10921639	209.095	224	101	255	4391	55.167	4.800	0.317	1.823
ID312	312	19	62.531	16.800	22.970	0	63	63	2	1	-10921639	122.381	117	71	191	2570	34.183	2.000	0.255	1.454
ID313	313	21	51.243	12.921	27.385	0	63	63	2	1	-10921639	110.524	104	68	186	2321	35.910	2.000	0.180	0.940
ID314	314	16	72.088	14.411	32.385	0	63	63	2	1	-10921639	128.714	117	68	227	2703	46.044	2.000	0.234	1.059
ID315	315	24	41.784	2.920	32.952	0	63	63	2	1	-10921639	53.476	49	24	131	1123	27.044	2.000	0.303	0.920
ID316	316	25	33.396	21.514	36.040	0	63	63	2	1	-10921639	84.095	90	52	123	1766	20.976	2.000	0.175	1.192
ID317	317	26	40.983	38.019	38.902	0	63	63	2	1	-10921639	51.000	46	21	115	1071	24.069	2.000	0.363	1.129
ID318	318	17	107.865	31.135	43.104	0	63	63	2	1	-10921639	115.429	98	38	255	2424	62.722	2.000	0.466	1.170
ID319	319	20	125.624	17.122	46.758	0	63	63	2	1	-10921639	160.381	145	71	255	3368	66.898	2.000	0.462	1.516
ID335	335	18	102.049	31.486	11.496	0	64	64	2	1	-10921639	137.286	134	57	255	2883	62.795	4.800	0.433	1.321
ID336	336	22	28.531	35.403	14.818	0	64	64	2	1	-10921639	69.905	65	41	128	1468	25.733	7.600	0.088	0.441
ID337	337	13	94.227	25.513	19.568	0	64	64	2	1	-10921639	199.619	205	85	255	4192	55.143	4.800	0.295	1.648
ID338	338	19	62.198	16.803	23.059	0	64	64	2	1	-10921639	125.857	126	82	194	2643	37.376	4.800	0.250	1.349
ID339	339	21	60.328	12.928	27.220	0	64	64	2	1	-10921639	118.762	106	65	205	2494	39.584	2.000	0.197	0.988
ID340	340	16	64.250	14.763	32.224	0	64	64	2	1	-10921639	124.571	109	79	233	2616	38.221	2.000	0.215	1.155
ID341	341	23	32.963	26.224	31.976	0	64	64	2	1	-10921639	71.810	68	38	126	1508	24.939	2.000	0.129	0.656
ID342	342	24	45.691	3.096	33.253	0	64	64	2	1	-10921639	61.238	52	32	123	1286	26.638	2.000	0.340	1.166
ID343	343	25	30.314	21.844	35.861	0	64	64	2	1	-10921639	86.333	90	52	117	1813	19.314	6.150	0.160	1.232
ID344	344	26	36.047	38.022	38.560	0	64	64	2	1	-10921639	48.190	46	21	98	1012	23.246	2.000	0.353	1.081
ID345	345	17	102.431	31.092	43.137	0	64	64	2	1	-10921639	106.810	90	32	249	2243	60.154	2.000	0.480	1.152
ID346	346	20	132.649	17.053	46.938	0	64	64	2	1	-10921639	173.000	159	76	255	3633	65.490	2.000	0.470	1.688
ID347	347	28	28.109	44.000	52.000	0	64	64	2	1	-10921639	74.333	76	54	101	1561	11.616	4.800	0.246	2.529
ID288	288	21	54.523	13.176	27.446	0	65	65	2	1	-10921639	114.238	101	68	211	2399	41.857	2.000	0.174	0.809
ID289	289	16	55.612	14.617	32.143	0	65	65	2	1	-10921639	121.286	117	74	194	2547	34.305	2.000	0.198	1.166
ID290	290	23	34.912	25.806	31.866	0	65	65	2	1	-10921639	73.000	68	32	148	1533	28.919	2.000	0.123	0.552
ID291	291	24	51.378	3.112	33.673	0	65	65	2	1	-10921639	64.190	57	24	137	1348	32.719	2.000	0.354	1.026
ID292	292	25	37.853	22.230	35.910	0	65	65	2	1	-10921639	91.524	93	52	131	1922	22.349	2.000	0.195	1.338
ID293	293	26	31.968	37.777	38.105	0	65	65	2	1	-10921639	44.333	35	21	87	931	19.571	2.000	0.343	1.157
ID294	294	17	88.027	31.028	43.361	0	65	65	2	1	-10921639	97.524	76	35	211	2048	53.150	2.000	0.457	1.151
ID295	295	20	135.460	16.843	46.841	0	65	65	2	1	-10921639	169.714	175	60	255	3564	71.888	2.000	0.481	1.534
ID284	284	18	97.286	31.510	11.500	0	65	65	2	1	-10921639	126.810	126	32	255	2663	67.480	2.000	0.394	1.062
ID285	285	22	42.751	35.360	14.962	0	65	65	2	1	-10921639	80.905	71	41	159	1699	31.228	7.600	0.156	0.697
ID286	286	13	94.260	25.512	20.000	0	65	65	2	1	-10921639	210.714	227	95	255	4425	52.911	4.800	0.291	1.794
ID287	287	19	71.517	16.740	23.088	0	65	65	2	1	-10921639	133.048	128	74	222	2794	41.013	2.000	0.261	1.345
ID271	271	18	106.843	31.476	11.483	0	66	66	2	1	-10921639	145.857	137	63	255	3063	62.888	4.800	0.432	1.398
ID272	272	29	29.658	38.041	12.209	0	66	66	2	1	-10921639	54.714	54	19	112	1149	25.712	7.600	0.144	0.537
ID273	273	22	44.010	35.566	15.084	0	66	66	2	1	-10921639	78.571	65	35	170	1650	35.359	7.600	0.185	0.693
ID274	274	13	99.505	25.432	19.875	0	66	66	2	1	-10921639	209.476	213	126	255	4399	41.895	4.800	0.313	2.385
ID275	275	19	64.805	17.148	23.474	0	66	66	2	1	-10921639	131.667	123	76	216	2765	43.832	2.000	0.240	1.161
ID276	276	21	62.426	13.341	27.390	0	66	66	2	1	-10921639	125.238	115	63	230	2630	45.710	2.000	0.212	0.960
ID277	277	16	54.094	14.966	32.270	0	66	66	2	1	-10921639	118.381	106	76	191	2486	32.492	2.000	0.187	1.147
ID278	278	23	32.879	25.826	31.698	0	66	66	2	1	-10921639	77.190	71	41	145	1621	26.694	2.000	0.119	0.616
ID279	279	24	53.827	3.380	33.519	0	66	66	2	1	-10921639	67.714	63	21	150	1422	38.381	2.000	0.365	0.944
ID280	280	25	43.332	22.268	35.508	0	66	66	2	1	-10921639	98.333	95	41	159	2065	31.361	2.000	0.207	1.076
ID281	281	26	32.674	37.617	38.085	0	66	66	2	1	-10921639	44.048	43	16	101	925	22.805	2.000	0.323	0.942
ID282	282	17	81.962	31.024	43.575	0	66	66	2	1	-10921639	90.143	74	30	205	1893	51.847	2.000	0.450	1.080
ID283	283	20	128.202	16.674	46.551	0	66	66	2	1	-10921639	165.762	197	35	255	3481	82.026	2.000	0.463	1.279
ID296	296	18	105.931	31.375	11.681	0	67	67	2	1	-10921639	149.571	139	60	255	3141	59.947	2.000	0.383	1.383
ID297	297	29	37.198	38.087	11.978	0	67	67	2	1	-10921639	59.714	54	21	137	1254	28.916	7.600	0.168	0.595
ID298	298	22	49.433	35.330	14.988	0	67	67	2	1	-10921639	85.619	71	46	178	1798	40.135	7.600	0.149	0.554
ID299	299	13	97.574	25.444	19.891	0	67	67	2	1	-10921639	214.905	235	117	255	4513	44.012	4.800	0.306	2.286
ID300	300	19	75.053	17.244	23.214	0	67	67	2	1	-10921639	141.238	139	87	230	2966	43.663	2.000	0.258	1.329
ID301	301	21	63.173	13.243	27.438	0	67	67	2	1	-10921639	127.714	123	76	222	2682	42.679	2.000	0.222	1.089
ID302	302	16	54.375	15.062	32.294	0	67	67	2	1	-10921639	118.810	112	74	189	2495	32.893	2.000	0.177	1.088
ID303	303	24	46.517	3.630	33.334	0	67	67	2	1	-10921639	64.190	57	27	126	1348	28.717	2.000	0.341	1.138
ID304	304	25	39.063	22.407	35.533	0	67	67	2	1	-10921639	97.762	98	43	148	2053	30.091	2.000	0.197	1.069
ID305	305	26	36.249	37.528	37.749	0	67	67	2	1	-10921639	45.333	38	16	117	952	26.807	2.000	0.343	0.863
ID306	306	31	31.549	19.106	40.747	0	67	67	2	1	-10921639	64.333	57	32	126	1351	25.701	2.000	0.162	0.700
ID307	307	17	83.156	30.703	43.296	0	67	67	2	1	-10921639	91.381	71	32	208	1919	53.832	2.000	0.421	1.006
ID308	308	20	125.266	16.568	46.344	0	67	67	2	1	-10921639	166.048	183	52	255	3487	71.682	2.000	0.463	1.467
ID384	384	25	41.860	22.061	35.161	0	68	68	2	1	-10921639	102.857	106	71	145	2160	21.574	2.000	0.197	1.572
ID385	385	26	37.466	37.730	37.403	0	68	68	2	1	-10921639	46.810	46	13	106	983	25.435	2.000	0.398	1.048
ID386	386	31	28.437	19.075	40.431	0	68	68	2	1	-10921639	63.905	60	41	112	1342	21.897	2.000	0.166	0.832
ID387	387	17	88.633	30.294	43.127	0	68	68	2	1	-10921639	98.857	82	43	224	2076	52.877	2.000	0.454	1.167
ID388	388	20	124.144	16.470	46.236	0	68	68	2	1	-10921639	179.810	186	104	255	3776	58.137	4.800	0.456	1.938
ID376	376	18	104.163	31.558	11.841	0	68	68	2	1	-10921639	148.619	137	63	255	3121	61.617	2.000	0.347	1.241
ID377	377	29	31.481	37.367	11.907	0	68	68	2	1	-10921639	71.143	68	35	128	1494	27.789	2.000	0.115	0.528
ID378	378	22	46.043	35.521	14.978	0	68	68	2	1	-10921639	84.857	82	35	170	1782	39.939	2.000	0.195	0.695
ID379	379	13	96.898	25.446	20.042	0	68	68	2	1	-10921639	210.667	222	117	255	4424	43.554	4.800	0.293	2.194
ID380	380	19	72.358	17.628	23.676	0	68	68	2	1	-10921639	139.429	126	82	255	2928	45.623	2.000	0.230	1.141
ID381	381	21	66.031	13.231	27.306	0	68	68	2	1	-10921639	125.905	117	71	222	2644	46.046	2.000	0.216	0.973
ID382	382	16	49.001	15.252	32.113	0	68	68	2	1	-10921639	119.619	115	74	175	2512	30.429	2.000	0.180	1.200
ID383	383	24	40.997	4.147	32.811	0	68	68	2	1	-10921639	57.095	49	24	112	1199	25.481	2.000	0.316	1.076
ID362	362	18	108.769	31.356	11.927	0	69	69	2	1	-10921639	163.714	153	90	255	3438	57.303	4.800	0.385	1.590
ID363	363	29	32.889	37.086	11.874	0	69	69	2	1	-10921639	74.238	71	30	145	1559	32.177	2.000	0.115	0.475
ID364	364	22	49.371	35.473	14.879	0	69	69	2	1	-10921639	90.381	87	41	172	1898	41.049	7.600	0.152	0.580
ID365	365	13	97.925	25.592	20.045	0	69	69	2	1	-10921639	206.762	222	93	255	4342	55.262	4.800	0.283	1.651
ID366	366	19	59.617	17.596	23.503	0	69	69	2	1	-10921639	130.286	117	76	202	2736	39.202	2.000	0.198	1.098
ID367	367	21	67.069	13.337	27.265	0	69	69	2	1	-10921639	130.143	123	79	230	2733	43.021	2.000	0.241	1.175
ID368	368	30	30.006	24.914	30.637	0	69	69	2	1	-10921639	79.429	74	30	145	1668	25.767	2.000	0.102	0.572
ID369	369	24	46.079	4.793	32.165	0	69	69	2	1	-10921639	64.810	52	41	131	1361	26.772	2.000	0.301	1.120
ID370	370	16	42.722	15.457	31.874	0	69	69	2	1	-10921639	112.714	109	68	172	2367	29.858	2.000	0.160	1.043
ID371	371	25	42.207	22.652	35.131	0	69	69	2	1	-10921639	100.857	104	52	148	2118	23.468	2.000	0.215	1.524
ID372	372	26	49.990	37.758	37.219	0	69	69	2	1	-10921639	53.333	43	13	134	1120	32.928	2.000	0.434	0.980
ID373	373	31	32.284	18.989	40.014	0	69	69	2	1	-10921639	68.476	63	38	115	1438	21.995	2.000	0.169	0.900
ID374	374	17	91.834	29.894	42.714	0	69	69	2	1	-10921639	100.857	87	32	249	2118	57.969	2.000	0.422	1.033
ID375	375	20	130.870	16.345	46.069	0	69	69	2	1	-10921639	181.476	170	87	255	3811	64.967	4.800	0.467	1.779
ID389	389	18	103.090	31.169	12.078	0	70	70	2	1	-10921639	164.190	145	101	255	3448	49.272	4.800	0.372	1.807
ID390	390	29	46.674	37.090	11.969	0	70	70	2	1	-10921639	83.524	79	35	175	1754	37.305	2.000	0.172	0.656
ID391	391	22	48.832	35.525	14.835	0	70	70	2	1	-10921639	93.524	101	30	183	1964	44.512	2.000	0.202	0.707
ID392	392	13	95.553	25.680	19.944	0	70	70	2	1	-10921639	213.238	233	98	255	4478	54.039	4.800	0.273	1.694
ID393	393	19	51.942	17.933	23.531	0	70	70	2	1	-10921639	127.571	117	85	197	2679	32.958	2.000	0.183	1.197
ID394	394	21	61.606	13.676	27.391	0	70	70	2	1	-10921639	125.762	123	65	230	2641	45.387	2.000	0.178	0.836
ID395	395	30	28.384	24.580	30.898	0	70	70	2	1	-10921639	80.190	82	46	145	1684	26.523	2.000	0.102	0.558
ID396	396	24	48.564	4.931	32.405	0	70	70	2	1	-10921639	70.190	60	43	137	1474	28.819	2.000	0.327	1.200
ID397	397	16	29.416	15.690	31.610	0	70	70	2	1	-10921639	105.762	101	63	145	2221	24.325	2.000	0.118	0.919
ID398	398	25	28.850	22.365	34.910	0	70	70	2	1	-10921639	99.667	104	54	120	2093	18.988	6.121	0.163	1.468
ID399	399	26	47.809	37.206	37.116	0	70	70	2	1	-10921639	55.286	43	19	126	1161	28.196	2.000	0.408	1.137
ID400	400	31	31.448	19.315	39.814	0	70	70	2	1	-10921639	68.571	65	32	126	1440	24.435	2.000	0.146	0.715
ID401	401	17	86.338	29.766	42.275	0	70	70	2	1	-10921639	99.667	79	41	219	2093	54.875	2.000	0.396	1.030
ID402	402	20	125.771	16.456	46.033	0	70	70	2	1	-10921639	187.333	189	98	255	3934	61.043	4.800	0.440	1.877
ID322	322	18	90.190	31.073	12.318	0	71	71	2	1	-10921639	170.381	170	109	255	3578	41.705	4.800	0.347	2.104
ID323	323	29	47.545	36.794	12.352	0	71	71	2	1	-10921639	85.429	79	27	172	1794	43.688	2.000	0.170	0.569
ID324	324	22	50.070	35.663	14.697	0	71	71	2	1	-10921639	100.810	104	35	186	2117	45.806	2.000	0.206	0.753
ID325	325	13	94.693	25.759	19.921	0	71	71	2	1	-10921639	213.714	224	98	255	4488	51.299	4.800	0.271	1.774
ID326	326	19	45.349	17.361	22.897	0	71	71	2	1	-10921639	117.000	112	76	178	2457	30.052	7.600	0.175	1.162
ID327	327	21	55.691	13.491	27.506	0	71	71	2	1	-10921639	124.857	117	74	216	2622	37.208	4.800	0.227	1.240
ID328	328	30	32.000	23.786	30.748	0	71	71	2	1	-10921639	96.000	95	49	139	2016	26.702	2.000	0.122	0.780
ID329	329	24	60.946	4.962	32.253	0	71	71	2	1	-10921639	75.857	63	38	167	1593	36.489	2.000	0.364	1.110
ID330	330	25	32.358	22.831	34.799	0	71	71	2	1	-10921639	96.571	101	43	139	2028	26.061	2.000	0.160	1.024
ID331	331	26	57.089	37.546	36.761	0	71	71	2	1	-10921639	59.190	49	10	164	1243	41.163	2.000	0.433	0.869
ID332	332	31	37.052	19.098	39.460	0	71	71	2	1	-10921639	81.619	71	52	139	1714	26.202	2.000	0.163	0.875
ID333	333	17	92.361	29.652	41.926	0	71	71	2	1	-10921639	101.381	76	38	255	2129	58.953	2.000	0.397	0.977
ID334	334	20	123.280	16.439	45.998	0	71	71	2	1	-10921639	188.476	208	82	255	3958	62.588	4.800	0.420	1.783
ID480	480	24	72.035	4.764	32.120	0	72	72	2	1	-10921639	84.619	68	41	186	1777	43.295	2.000	0.388	1.092
ID481	481	25	36.133	22.941	34.648	0	72	72	2	1	-10921639	96.190	98	43	153	2020	29.426	2.000	0.169	0.946
ID482	482	26	60.014	37.663	36.092	0	72	72	2	1	-10921639	62.857	54	13	164	1320	39.689	2.000	0.451	0.985
ID483	483	31	43.442	19.013	39.109	0	72	72	2	1	-10921639	84.714	76	46	150	1779	28.207	2.000	0.192	0.969
ID484	484	17	82.212	29.399	41.408	0	72	72	2	1	-10921639	101.952	85	46	197	2141	51.452	2.000	0.421	1.175
ID485	485	20	124.515	16.557	45.897	0	72	72	2	1	-10921639	181.810	186	52	255	3818	71.349	4.800	0.426	1.523
ID486	486	32	29.471	30.151	46.894	0	72	72	2	1	-10921639	47.286	43	21	95	993	20.799	2.000	0.236	0.868
ID474	474	18	88.937	31.354	12.086	0	72	72	2	1	-10921639	170.524	170	90	252	3581	45.698	4.800	0.339	1.887
ID475	475	29	50.090	36.817	12.450	0	72	72	2	1	-10921639	84.524	87	27	178	1775	45.522	2.000	0.179	0.565
ID476	476	22	46.213	35.578	15.093	0	72	72	2	1	-10921639	100.714	95	35	178	2115	46.944	2.000	0.206	0.734
ID477	477	13	89.911	25.550	19.972	0	72	72	2	1	-10921639	207.238	219	71	255	4352	58.603	4.800	0.251	1.420
ID478	478	19	50.393	17.445	22.949	0	72	72	2	1	-10921639	120.905	117	79	183	2539	31.242	4.800	0.196	1.268
ID479	479	21	58.440	13.343	27.238	0	72	72	2	1	-10921639	119.619	120	74	213	2512	40.041	2.000	0.210	1.037
ID352	352	21	53.248	13.115	27.280	0	73	73	2	1	-10921639	119.952	120	71	189	2519	33.745	2.000	0.210	1.233
ID353	353	30	33.649	23.146	29.909	0	73	73	2	1	-10921639	97.429	95	68	128	2046	18.538	2.000	0.152	1.387
ID354	354	None	27.923	15.789	30.910	0	73	73	2	1	-10921639	108.190	106	76	142	2272	19.567	3.200	0.122	1.206
ID355	355	24	71.558	4.848	32.093	0	73	73	2	1	-10921639	88.762	79	43	186	1864	40.921	2.000	0.377	1.188
ID356	356	25	29.045	23.342	34.696	0	73	73	2	1	-10921639	87.905	87	41	142	1846	25.573	2.000	0.150	0.896
ID357	357	26	62.940	38.457	35.754	0	73	73	2	1	-10921639	69.762	54	24	183	1465	41.775	2.000	0.448	1.034
ID358	358	31	44.989	19.095	38.707	0	73	73	2	1	-10921639	89.000	87	46	164	1869	30.705	2.000	0.192	0.936
ID359	359	17	94.241	29.203	41.213	0	73	73	2	1	-10921639	107.952	87	52	224	2267	54.873	2.000	0.439	1.200
ID360	360	20	115.836	16.633	45.815	0	73	73	2	1	-10921639	180.810	180	57	255	3797	67.419	4.800	0.399	1.530
ID361	361	32	27.720	29.386	47.394	0	73	73	2	1	-10921639	46.619	38	27	85	979	17.859	2.000	0.248	1.037
ID348	348	18	90.208	30.995	12.533	0	73	73	2	1	-10921639	163.857	161	74	255	3441	59.417	2.000	0.256	1.123
ID349	349	22	66.689	35.714	14.723	0	73	73	2	1	-10921639	125.857	131	35	205	2643	52.651	4.800	0.296	1.091
ID350	350	13	90.871	25.668	20.136	0	73	73	2	1	-10921639	215.857	235	104	255	4533	51.325	4.800	0.252	1.695
ID351	351	19	51.869	17.484	22.959	0	73	73	2	1	-10921639	122.333	117	74	200	2569	35.210	4.800	0.192	1.119
ID403	403	18	85.826	30.845	12.757	0	74	74	2	1	-10921639	162.000	164	90	255	3402	54.025	2.000	0.241	1.165
ID404	404	22	76.504	35.855	14.302	0	74	74	2	1	-10921639	143.476	153	49	235	3013	50.799	4.800	0.312	1.342
ID405	405	13	90.083	25.835	20.046	0	74	74	2	1	-10921639	218.095	255	112	255	4580	47.125	4.800	0.246	1.826
ID406	406	19	55.947	17.793	23.372	0	74	74	2	1	-10921639	137.524	139	90	194	2888	32.180	4.800	0.232	1.611
ID407	407	21	47.130	13.254	27.626	0	74	74	2	1	-10921639	122.095	117	76	167	2564	26.190	4.800	0.223	1.697
ID408	408	30	29.685	22.861	30.339	0	74	74	2	1	-10921639	98.667	101	57	137	2072	20.708	2.000	0.123	1.043
ID409	409	24	82.888	5.217	32.093	0	74	74	2	1	-10921639	98.000	82	49	211	2058	49.860	2.000	0.398	1.119
ID410	410	25	29.799	23.199	34.134	0	74	74	2	1	-10921639	99.857	106	60	134	2097	19.696	2.000	0.138	1.227
ID411	411	26	68.194	38.297	35.159	0	74	74	2	1	-10921639	70.143	54	24	167	1473	42.190	2.000	0.480	1.078
ID412	412	31	46.548	19.045	38.492	0	74	74	2	1	-10921639	98.048	87	68	170	2059	30.567	2.000	0.198	1.062
ID413	413	17	92.129	29.148	41.049	0	74	74	2	1	-10921639	99.381	74	41	219	2087	52.370	2.000	0.452	1.181
ID414	414	20	121.392	16.780	45.987	0	74	74	2	1	-10921639	187.238	175	71	255	3932	60.406	4.800	0.408	1.795
ID415	415	32	31.122	30.201	47.494	0	74	74	2	1	-10921639	43.952	35	19	90	923	21.917	2.000	0.314	0.958
ID416	416	18	87.109	30.962	12.606	0	75	75	2	1	-10921639	167.238	172	90	255	3512	52.842	2.000	0.252	1.274
ID417	417	22	72.576	36.427	13.497	0	75	75	2	1	-10921639	129.905	134	57	238	2728	54.692	2.000	0.238	0.915
ID418	418	13	87.647	25.888	19.681	0	75	75	2	1	-10921639	213.333	252	109	255	4480	51.170	7.600	0.234	1.578
ID419	419	19	56.778	17.999	23.051	0	75	75	2	1	-10921639	138.143	139	95	202	2901	27.749	4.800	0.225	1.829
ID420	420	21	53.780	13.279	27.636	0	75	75	2	1	-10921639	127.429	123	82	186	2676	32.469	4.800	0.224	1.437
ID421	421	30	29.158	22.782	29.833	0	75	75	2	1	-10921639	97.143	101	54	131	2040	22.116	2.000	0.117	0.919
ID422	422	None	32.711	15.829	30.750	0	75	75	2	1	-10921639	112.143	104	79	159	2355	24.237	7.600	0.130	1.065
ID423	423	24	76.341	5.305	32.239	0	75	75	2	1	-10921639	94.619	79	43	189	1987	46.338	2.000	0.402	1.171
ID424	424	25	31.265	22.652	34.203	0	75	75	2	1	-10921639	99.619	101	68	139	2092	20.111	2.000	0.144	1.250
ID425	425	26	65.916	38.246	35.152	0	75	75	2	1	-10921639	70.143	60	24	159	1473	40.545	2.000	0.451	1.075
ID426	426	31	49.754	19.073	38.287	0	75	75	2	1	-10921639	97.143	90	63	172	2040	32.107	2.000	0.195	0.989
ID427	427	17	86.991	29.079	40.761	0	75	75	2	1	-10921639	98.952	87	32	222	2078	52.150	2.000	0.413	1.110
ID428	428	20	121.096	16.876	45.940	0	75	75	2	1	-10921639	188.000	170	68	255	3948	58.643	4.800	0.401	1.836
ID448	448	24	76.610	4.984	32.228	0	76	76	2	1	-10921639	98.381	85	38	180	2066	43.069	2.000	0.389	1.279
ID449	449	25	28.869	22.796	34.196	0	76	76	2	1	-10921639	98.571	98	54	134	2070	19.138	3.200	0.131	1.195
ID450	450	26	68.568	38.120	35.029	0	76	76	2	1	-10921639	70.952	52	27	161	1490	39.981	2.000	0.465	1.126
ID451	451	31	42.710	18.968	37.957	0	76	76	2	1	-10921639	90.857	87	49	170	1908	29.728	2.000	0.155	0.819
ID452	452	17	74.688	28.930	40.488	0	76	76	2	1	-10921639	98.000	82	46	202	2058	44.976	2.000	0.374	1.187
ID453	453	20	121.786	16.993	46.021	0	76	76	2	1	-10921639	192.333	183	90	255	4039	53.164	4.800	0.406	2.090
ID442	442	18	74.551	30.666	13.181	0	76	76	2	1	-10921639	168.048	161	98	255	3529	43.516	4.800	0.237	1.479
ID443	443	22	91.230	35.880	14.143	0	76	76	2	1	-10921639	152.857	170	52	235	3210	54.036	4.800	0.337	1.425
ID444	444	13	87.659	25.875	19.773	0	76	76	2	1	-10921639	219.381	255	128	255	4607	47.691	4.800	0.238	1.771
ID445	445	19	51.635	17.853	23.008	0	76	76	2	1	-10921639	130.143	128	85	178	2733	26.663	4.800	0.198	1.611
ID446	446	21	53.609	13.256	27.671	0	76	76	2	1	-10921639	122.524	134	65	175	2573	32.281	7.600	0.225	1.396
ID447	447	30	28.449	22.509	29.946	0	76	76	2	1	-10921639	96.333	95	52	137	2023	23.986	2.000	0.103	0.751
ID429	429	18	78.253	30.582	13.462	0	77	77	2	1	-10921639	178.429	178	106	255	3747	46.232	4.800	0.247	1.527
ID430	430	22	99.801	36.105	13.953	0	77	77	2	1	-10921639	159.952	170	49	244	3359	55.300	2.000	0.349	1.498
ID431	431	13	85.244	25.860	19.704	0	77	77	2	1	-10921639	219.333	255	123	255	4606	48.237	4.800	0.230	1.700
ID432	432	19	58.988	17.382	22.770	0	77	77	2	1	-10921639	131.476	134	74	211	2761	36.981	4.800	0.207	1.217
ID433	433	21	46.610	13.242	27.607	0	77	77	2	1	-10921639	116.905	123	68	161	2455	27.079	4.800	0.216	1.534
ID434	434	30	29.920	22.117	30.050	0	77	77	2	1	-10921639	102.857	101	71	148	2160	20.271	2.000	0.113	1.028
ID435	435	None	27.206	15.676	30.866	0	77	77	2	1	-10921639	102.524	101	76	139	2153	21.398	2.000	0.098	0.852
ID436	436	24	92.567	5.247	32.262	0	77	77	2	1	-10921639	111.667	90	60	219	2345	52.897	2.000	0.428	1.266
ID437	437	25	29.340	22.828	33.830	0	77	77	2	1	-10921639	100.667	104	57	137	2114	19.868	2.000	0.131	1.171
ID438	438	26	64.817	38.572	35.262	0	77	77	2	1	-10921639	66.571	54	10	172	1398	46.065	2.000	0.467	0.920
ID439	439	31	32.370	19.025	37.802	0	77	77	2	1	-10921639	89.000	87	43	145	1869	24.425	2.000	0.127	0.823
ID440	440	17	90.826	28.908	40.076	0	77	77	2	1	-10921639	107.190	95	41	224	2251	52.474	2.000	0.388	1.141
ID441	441	20	122.125	16.949	46.043	0	77	77	2	1	-10921639	198.714	189	85	255	4173	53.031	4.800	0.404	2.155
ID454	454	18	75.095	30.525	13.524	0	78	78	2	1	-10921639	170.952	164	79	255	3590	52.383	2.000	0.188	1.034
ID455	455	22	90.813	36.165	14.196	0	78	78	2	1	-10921639	151.762	139	74	249	3187	52.341	2.000	0.320	1.407
ID456	456	13	84.730	25.937	19.544	0	78	78	2	1	-10921639	219.905	252	131	255	4618	46.722	4.800	0.233	1.778
ID457	457	19	56.271	17.631	23.076	0	78	78	2	1	-10921639	135.571	131	85	202	2847	29.931	4.800	0.207	1.554
ID458	458	21	48.249	13.248	27.413	0	78	78	2	1	-10921639	112.905	117	65	167	2371	30.272	2.000	0.210	1.297
ID459	459	24	65.896	5.333	32.240	0	78	78	2	1	-10921639	94.286	76	54	175	1980	36.465	2.000	0.363	1.377
ID460	460	26	75.438	38.188	35.033	0	78	78	2	1	-10921639	81.619	65	32	170	1714	42.058	2.000	0.484	1.266
ID461	461	31	35.008	18.927	37.754	0	78	78	2	1	-10921639	84.000	85	41	159	1764	30.270	2.000	0.108	0.540
ID462	462	17	82.677	28.791	39.724	0	78	78	2	1	-10921639	102.143	101	35	222	2145	53.734	2.000	0.357	0.999
ID463	463	20	122.690	17.008	45.902	0	78	78	2	1	-10921639	189.619	197	65	255	3982	58.525	4.800	0.401	1.853
ID496	496	20	116.221	17.216	45.785	0	79	79	2	1	-10921639	187.048	200	90	255	3928	56.961	4.800	0.379	1.806
ID487	487	18	78.663	30.501	13.709	0	79	79	2	1	-10921639	181.524	183	90	255	3812	53.959	2.000	0.200	1.121
ID488	488	22	95.794	35.947	14.417	0	79	79	2	1	-10921639	160.048	156	60	249	3361	57.588	2.000	0.319	1.346
ID489	489	13	83.535	25.970	19.588	0	79	79	2	1	-10921639	224.381	255	139	255	4712	42.348	4.800	0.242	2.063
ID490	490	19	57.378	18.095	23.044	0	79	79	2	1	-10921639	134.619	128	93	194	2827	29.803	4.800	0.208	1.558
ID491	491	21	51.292	13.320	27.414	0	79	79	2	1	-10921639	114.048	115	74	172	2395	31.960	2.000	0.217	1.273
ID492	492	24	73.363	5.300	32.171	0	79	79	2	1	-10921639	101.095	90	49	180	2123	40.624	2.000	0.379	1.369
ID493	493	26	75.179	38.036	34.781	0	79	79	2	1	-10921639	75.190	65	24	191	1579	45.716	2.000	0.484	1.072
ID494	494	31	30.440	18.778	37.565	0	79	79	2	1	-10921639	87.190	87	43	150	1831	27.094	2.000	0.109	0.633
ID495	495	17	89.856	28.816	39.119	0	79	79	2	1	-10921639	106.762	95	41	241	2242	55.988	2.000	0.359	1.008
ID512	512	21	51.274	13.440	27.488	0	80	80	2	1	-10921639	116.810	120	68	180	2453	34.067	2.000	0.215	1.213
ID513	513	24	88.085	5.152	31.912	0	80	80	2	1	-10921639	106.048	87	46	233	2227	50.852	2.000	0.395	1.181
ID514	514	26	70.142	37.947	34.400	0	80	80	2	1	-10921639	75.714	60	21	164	1590	43.094	2.000	0.484	1.145
ID515	515	31	29.590	18.913	37.344	0	80	80	2	1	-10921639	94.714	95	57	137	1989	22.621	2.000	0.115	0.863
ID516	516	17	94.768	28.824	38.728	0	80	80	2	1	-10921639	110.429	98	27	255	2319	62.681	2.000	0.363	0.937
ID517	517	20	114.030	17.263	45.728	0	80	80	2	1	-10921639	178.571	189	79	255	3750	60.569	2.000	0.365	1.576
ID508	508	18	73.425	30.381	14.050	0	80	80	2	1	-10921639	180.524	175	109	255	3791	46.162	4.800	0.196	1.281
ID509	509	22	87.707	36.070	14.336	0	80	80	2	1	-10921639	153.857	164	74	244	3231	55.541	2.000	0.293	1.254
ID510	510	13	81.940	25.949	18.748	0	80	80	2	1	-10921639	239.810	255	164	255	5036	27.748	4.800	0.258	3.546
ID511	511	19	61.010	18.061	22.920	0	80	80	2	1	-10921639	135.333	134	82	211	2842	31.065	4.800	0.221	1.577
ID464	464	18	71.592	30.497	14.263	0	81	81	2	1	-10921639	183.857	183	104	255	3861	44.736	4.800	0.211	1.430
ID465	465	22	92.139	35.917	14.605	0	81	81	2	1	-10921639	163.667	164	49	246	3437	57.280	4.800	0.320	1.384
ID466	466	13	82.328	26.007	19.606	0	81	81	2	1	-10921639	224.333	252	142	255	4711	39.823	4.800	0.236	2.154
ID467	467	19	55.890	18.044	22.774	0	81	81	2	1	-10921639	133.095	131	85	194	2795	30.569	2.000	0.202	1.465
ID468	468	21	56.919	13.117	27.195	0	81	81	2	1	-10921639	119.714	126	63	189	2514	33.233	2.000	0.218	1.290
ID469	469	24	84.898	5.390	32.108	0	81	81	2	1	-10921639	111.762	93	49	219	2347	49.903	2.000	0.384	1.242
ID470	470	26	67.299	37.851	34.377	0	81	81	2	1	-10921639	75.905	65	21	156	1594	42.809	2.000	0.456	1.110
ID471	471	31	31.820	18.931	37.424	0	81	81	2	1	-10921639	94.524	95	63	153	1985	22.796	2.000	0.135	0.986
ID472	472	17	85.057	28.713	38.658	0	81	81	2	1	-10921639	104.810	104	30	244	2201	59.587	2.000	0.334	0.880
ID473	473	20	116.286	17.070	45.771	0	81	81	2	1	-10921639	179.571	175	68	255	3771	61.048	2.000	0.371	1.590
ID529	529	33	50.061	31.440	12.058	0	82	82	2	1	-10921639	146.476	145	76	216	3076	43.062	2.000	0.161	0.943
ID530	530	39	27.136	22.512	12.860	0	82	82	2	1	-10921639	77.476	74	38	148	1627	27.153	2.000	0.079	0.420
ID531	531	22	75.608	36.216	14.407	0	82	82	2	1	-10921639	139.286	139	60	227	2925	51.737	2.000	0.233	1.019
ID532	532	18	64.495	30.423	14.763	0	82	82	2	1	-10921639	169.476	164	87	255	3559	49.706	7.600	0.135	0.811
ID533	533	None	76.955	26.041	18.469	0	82	82	2	1	-10921639	232.857	255	172	255	4890	30.457	4.800	0.218	2.739
ID534	534	13	78.307	26.068	20.094	0	82	82	2	1	-10921639	229.810	255	172	255	4826	32.087	4.800	0.225	2.633
ID535	535	19	53.572	18.222	22.742	0	82	82	2	1	-10921639	133.762	131	90	189	2809	28.298	4.800	0.206	1.617
ID536	536	21	63.640	13.675	27.314	0	82	82	2	1	-10921639	126.667	120	71	233	2660	41.521	2.000	0.203	1.028
ID537	537	24	84.759	5.586	31.963	0	82	82	2	1	-10921639	102.571	82	46	249	2154	57.028	2.000	0.345	0.923
ID538	538	26	66.208	37.508	34.616	0	82	82	2	1	-10921639	71.476	65	13	189	1501	49.501	2.000	0.410	0.839
ID539	539	31	35.603	18.990	37.360	0	82	82	2	1	-10921639	97.905	95	65	148	2056	23.091	2.000	0.154	1.132
ID540	540	17	96.946	28.463	38.530	0	82	82	2	1	-10921639	123.905	120	38	255	2602	68.454	2.000	0.380	0.998
ID541	541	20	115.003	17.133	45.732	0	82	82	2	1	-10921639	178.333	180	60	255	3745	62.727	4.800	0.383	1.575
ID497	497	33	41.097	31.817	11.887	0	83	83	2	1	-10921639	132.619	123	82	205	2785	39.157	7.600	0.103	0.631
ID498	498	39	31.080	22.621	12.929	0	83	83	2	1	-10921639	79.952	76	43	159	1679	29.649	2.000	0.092	0.455
ID499	499	22	85.576	36.242	14.432	0	83	83	2	1	-10921639	146.048	145	60	255	3067	57.899	2.000	0.252	1.016
ID500	500	18	70.884	30.328	14.939	0	83	83	2	1	-10921639	176.905	164	101	255	3715	47.019	7.600	0.166	1.073
ID501	501	13	79.888	26.167	20.591	0	83	83	2	1	-10921639	208.238	233	104	255	4373	49.563	4.800	0.212	1.468
ID502	502	19	46.723	18.246	22.822	0	83	83	2	1	-10921639	123.238	126	68	183	2588	30.424	2.000	0.165	1.145
ID503	503	21	56.857	13.487	27.368	0	83	83	2	1	-10921639	113.333	104	63	200	2380	40.093	2.000	0.223	1.029
ID504	504	24	84.719	5.570	32.165	0	83	83	2	1	-10921639	108.286	85	43	219	2274	52.860	2.000	0.368	1.102
ID505	505	26	65.374	37.687	34.603	0	83	83	2	1	-10921639	71.286	68	13	183	1497	46.513	2.000	0.397	0.871
ID506	506	17	102.111	28.595	38.296	0	83	83	2	1	-10921639	130.762	117	43	255	2746	65.961	2.000	0.377	1.085
ID507	507	20	113.297	17.268	45.639	0	83	83	2	1	-10921639	177.238	178	57	255	3722	66.980	4.800	0.374	1.440
ID544	544	22	73.581	36.191	14.446	0	84	84	2	1	-10921639	139.000	137	65	233	2919	54.056	2.000	0.216	0.913
ID545	545	18	58.756	30.544	15.079	0	84	84	2	1	-10921639	174.143	175	117	255	3657	46.203	2.000	0.126	0.845
ID546	546	13	75.600	26.429	20.573	0	84	84	2	1	-10921639	210.381	224	120	255	4418	46.128	4.800	0.208	1.573
ID547	547	19	49.660	18.200	22.841	0	84	84	2	1	-10921639	128.333	131	74	180	2695	29.929	2.000	0.191	1.374
ID548	548	21	63.095	13.698	27.316	0	84	84	2	1	-10921639	118.762	123	60	222	2494	43.520	2.000	0.218	0.978
ID549	549	24	79.760	5.447	32.318	0	84	84	2	1	-10921639	107.095	90	46	213	2249	49.205	2.000	0.367	1.168
ID550	550	26	57.654	37.546	34.460	0	84	84	2	1	-10921639	68.476	68	13	172	1438	45.625	2.000	0.391	0.844
ID551	551	17	98.952	28.665	38.134	0	84	84	2	1	-10921639	127.524	123	43	255	2678	63.271	2.000	0.366	1.081
ID552	552	20	112.898	17.675	45.394	0	84	84	2	1	-10921639	177.190	183	76	255	3721	66.415	4.800	0.370	1.441
ID542	542	33	44.353	31.850	11.650	0	84	84	2	1	-10921639	137.667	137	79	200	2891	36.904	2.000	0.120	0.799
ID543	543	39	35.772	22.687	13.034	0	84	84	2	1	-10921639	90.238	85	49	150	1895	28.048	2.000	0.133	0.755
ID528	528	20	112.397	17.819	45.070	0	85	85	2	1	-10921639	189.000	200	68	255	3969	63.960	4.800	0.352	1.537
ID518	518	33	40.815	31.687	11.368	0	85	85	2	1	-10921639	115.095	106	43	205	2417	47.127	2.000	0.128	0.554
ID519	519	22	84.049	35.942	14.457	0	85	85	2	1	-10921639	142.714	139	52	249	2997	60.290	2.000	0.249	0.942
ID520	520	18	54.365	30.367	15.110	0	85	85	2	1	-10921639	178.238	175	123	255	3743	41.786	7.600	0.124	0.940
ID521	521	None	70.866	26.330	18.262	0	85	85	2	1	-10921639	236.905	255	183	255	4975	27.395	4.800	0.203	2.917
ID522	522	13	70.313	26.469	20.554	0	85	85	2	1	-10921639	207.095	216	120	255	4349	44.728	4.800	0.192	1.494
ID523	523	19	46.113	18.103	22.777	0	85	85	2	1	-10921639	125.810	134	74	175	2642	27.750	2.000	0.171	1.325
ID524	524	21	50.663	13.671	27.441	0	85	85	2	1	-10921639	113.667	109	65	191	2387	36.534	2.000	0.183	0.964
ID525	525	24	83.718	5.537	32.396	0	85	85	2	1	-10921639	113.857	98	52	230	2391	55.675	2.000	0.347	1.053
ID526	526	26	57.318	37.608	34.093	0	85	85	2	1	-10921639	66.667	60	13	161	1400	40.888	2.000	0.373	0.886
ID527	527	17	93.926	28.529	38.072	0	85	85	2	1	-10921639	126.333	117	41	255	2653	60.957	2.000	0.355	1.087
ID560	560	26	59.181	37.611	33.769	0	86	86	2	1	-10921639	65.714	54	16	180	1380	42.955	2.000	0.364	0.816
ID561	561	17	85.890	28.487	37.967	0	86	86	2	1	-10921639	129.524	126	52	249	2720	53.462	2.000	0.298	1.111
ID562	562	20	105.429	17.746	44.989	0	86	86	2	1	-10921639	180.952	183	57	255	3800	66.961	4.800	0.340	1.370
ID553	553	33	36.813	31.637	11.293	0	86	86	2	1	-10921639	112.238	106	46	197	2357	44.803	7.600	0.109	0.492
ID554	554	22	69.092	35.851	14.493	0	86	86	2	1	-10921639	132.810	139	63	224	2789	50.903	2.000	0.233	0.985
ID555	555	18	56.542	30.257	14.983	0	86	86	2	1	-10921639	183.619	189	120	255	3856	40.894	7.600	0.132	1.046
ID556	556	13	72.241	26.469	20.446	0	86	86	2	1	-10921639	232.429	255	150	255	4881	31.581	4.800	0.205	2.508
ID557	557	19	49.674	18.223	22.863	0	86	86	2	1	-10921639	131.524	137	82	178	2762	28.046	4.800	0.187	1.480
ID558	558	21	49.976	13.684	27.308	0	86	86	2	1	-10921639	113.238	104	71	186	2378	32.001	2.000	0.178	1.069
ID559	559	24	81.878	5.675	32.318	0	86	86	2	1	-10921639	109.571	93	46	213	2301	51.873	2.000	0.351	1.097
ID656	656	20	98.222	18.011	44.412	0	87	87	2	1	-10921639	169.286	183	79	255	3555	59.064	4.800	0.323	1.401
ID646	646	33	40.558	31.418	11.136	0	87	87	2	1	-10921639	118.095	112	46	211	2480	46.894	2.000	0.141	0.622
ID647	647	22	75.415	35.641	14.493	0	87	87	2	1	-10921639	139.952	145	60	233	2939	56.656	2.000	0.262	1.027
ID648	648	18	56.303	30.113	15.023	0	87	87	2	1	-10921639	187.143	180	109	255	3930	40.385	7.600	0.131	1.073
ID649	649	34	67.746	26.119	18.309	0	87	87	2	1	-10921639	239.000	255	186	255	5019	25.896	4.800	0.193	2.984
ID650	650	13	67.991	26.437	20.026	0	87	87	2	1	-10921639	227.381	244	161	255	4775	33.137	4.800	0.188	2.168
ID651	651	19	43.464	18.119	22.811	0	87	87	2	1	-10921639	120.048	117	76	172	2521	29.735	2.000	0.156	1.087
ID652	652	21	53.519	13.937	27.275	0	87	87	2	1	-10921639	107.810	98	68	197	2264	33.859	2.000	0.199	1.057
ID653	653	24	95.228	5.735	32.270	0	87	87	2	1	-10921639	120.714	95	54	255	2535	58.162	2.000	0.376	1.133
ID654	654	26	52.772	37.524	33.616	0	87	87	2	1	-10921639	61.619	57	10	167	1294	41.418	2.000	0.351	0.773
ID655	655	17	87.809	28.365	37.692	0	87	87	2	1	-10921639	125.143	115	38	255	2628	58.045	2.000	0.310	1.020
ID576	576	None	84.991	16.962	45.563	0	88	88	2	1	-10921639	147.143	145	46	255	3090	65.103	2.000	0.249	0.902
ID563	563	33	42.938	30.922	11.275	0	88	88	2	1	-10921639	118.667	117	46	200	2492	43.758	2.000	0.137	0.653
ID564	564	18	54.845	30.076	15.040	0	88	88	2	1	-10921639	186.429	178	120	255	3915	42.256	2.000	0.114	0.903
ID565	565	22	68.398	35.577	14.725	0	88	88	2	1	-10921639	135.238	137	43	235	2840	55.962	2.000	0.228	0.897
ID566	566	34	66.626	26.047	18.355	0	88	88	2	1	-10921639	239.429	255	172	255	5028	26.472	4.800	0.193	2.926
ID567	567	13	66.129	26.154	19.581	0	88	88	2	1	-10921639	225.000	238	148	255	4725	34.785	4.800	0.182	1.994
ID568	568	19	39.095	17.842	22.682	0	88	88	2	1	-10921639	117.810	109	82	164	2474	23.953	2.000	0.143	1.227
ID569	569	21	50.376	14.057	27.290	0	88	88	2	1	-10921639	111.048	104	65	189	2332	32.411	2.000	0.194	1.114
ID570	570	24	95.755	5.796	32.125	0	88	88	2	1	-10921639	116.429	112	49	255	2445	56.457	2.000	0.385	1.146
ID571	571	26	62.272	37.917	33.434	0	88	88	2	1	-10921639	74.190	68	21	161	1558	38.280	2.000	0.434	1.173
ID572	572	44	41.239	28.153	34.440	0	88	88	2	1	-10921639	106.476	104	46	172	2236	35.459	2.000	0.110	0.597
ID573	573	17	86.387	28.446	37.638	0	88	88	2	1	-10921639	127.476	131	41	249	2677	59.692	2.000	0.295	0.973
ID574	574	37	40.635	36.093	38.715	0	88	88	2	1	-10921639	53.714	43	16	117	1128	29.230	2.000	0.319	0.888
ID575	575	20	93.588	18.187	43.931	0	88	88	2	1	-10921639	164.667	153	68	255	3458	59.643	4.800	0.322	1.344
ID640	640	24	81.548	5.548	31.918	0	89	89	2	1	-10921639	104.476	90	43	222	2194	51.872	2.000	0.356	1.058
ID641	641	26	52.198	38.085	33.465	0	89	89	2	1	-10921639	68.810	60	27	142	1445	30.314	2.000	0.406	1.311
ID642	642	44	34.883	27.905	34.437	0	89	89	2	1	-10921639	108.429	120	43	153	2277	33.560	2.000	0.107	0.624
ID643	643	17	83.689	28.477	37.535	0	89	89	2	1	-10921639	127.143	117	38	252	2670	62.490	2.000	0.285	0.903
ID644	644	37	49.661	35.969	38.977	0	89	89	2	1	-10921639	59.048	52	21	137	1240	30.495	2.000	0.363	1.032
ID645	645	20	85.650	18.232	43.550	0	89	89	2	1	-10921639	159.857	159	57	246	3357	60.093	4.800	0.293	1.205
ID633	633	33	43.455	30.637	11.429	0	89	89	2	1	-10921639	121.619	115	49	224	2554	48.548	2.000	0.138	0.606
ID634	634	18	49.092	29.971	15.139	0	89	89	2	1	-10921639	191.571	194	117	255	4023	40.250	4.800	0.111	0.951
ID635	635	22	70.349	35.532	14.475	0	89	89	2	1	-10921639	132.429	123	41	252	2781	63.412	2.000	0.240	0.808
ID636	636	43	39.521	33.837	17.568	0	89	89	2	1	-10921639	119.619	112	43	216	2512	52.619	7.600	0.082	0.343
ID637	637	34	71.446	26.183	18.887	0	89	89	2	1	-10921639	235.238	255	172	255	4940	28.323	4.800	0.206	2.834
ID638	638	19	36.937	17.808	22.410	0	89	89	2	1	-10921639	108.476	109	68	164	2278	29.402	2.000	0.128	0.837
ID639	639	21	48.150	14.198	27.070	0	89	89	2	1	-10921639	102.048	95	60	189	2143	35.462	2.000	0.170	0.836
ID591	591	33	44.166	30.451	11.574	0	90	90	2	1	-10921639	142.857	150	82	208	3000	36.732	2.000	0.149	1.011
ID592	592	22	64.342	35.514	14.457	0	90	90	2	1	-10921639	133.429	137	43	222	2802	52.862	2.000	0.245	0.992
ID593	593	18	50.528	29.797	15.373	0	90	90	2	1	-10921639	188.286	178	112	255	3954	43.924	7.600	0.101	0.784
ID594	594	34	70.689	26.297	18.278	0	90	90	2	1	-10921639	235.190	255	139	255	4939	35.765	4.800	0.202	2.211
ID595	595	43	39.910	33.770	17.620	0	90	90	2	1	-10921639	118.905	115	41	205	2497	52.469	7.600	0.091	0.379
ID596	596	19	35.782	18.048	22.582	0	90	90	2	1	-10921639	112.048	115	71	159	2353	25.518	2.000	0.124	0.968
ID597	597	21	50.450	14.090	26.968	0	90	90	2	1	-10921639	108.238	98	68	186	2273	31.738	2.000	0.204	1.156
ID598	598	24	88.269	5.401	31.913	0	90	90	2	1	-10921639	109.952	90	38	255	2309	57.369	2.000	0.399	1.093
ID599	599	26	50.890	38.657	33.752	0	90	90	2	1	-10921639	61.095	54	16	139	1283	33.481	2.000	0.380	1.004
ID600	600	36	32.832	19.905	35.649	0	90	90	2	1	-10921639	96.143	98	54	139	2019	24.272	2.000	0.129	0.905
ID601	601	17	77.355	28.347	37.138	0	90	90	2	1	-10921639	135.524	137	68	222	2846	45.145	2.000	0.290	1.349
ID602	602	37	50.278	35.855	38.949	0	90	90	2	1	-10921639	61.000	54	24	134	1281	31.639	2.000	0.369	1.039
ID603	603	20	67.201	18.350	42.686	0	90	90	2	1	-10921639	125.714	123	63	219	2640	45.067	7.600	0.227	1.033
ID604	604	38	86.635	16.342	46.060	0	90	90	2	1	-10921639	137.571	123	79	255	2889	51.705	2.000	0.274	1.146
ID577	577	35	29.332	22.337	12.396	0	91	91	2	1	-10921639	74.238	71	49	148	1559	24.519	3.200	0.201	1.011
ID578	578	33	50.552	30.547	11.614	0	91	91	2	1	-10921639	137.000	123	63	230	2877	45.945	2.000	0.113	0.604
ID579	579	22	56.827	35.465	14.511	0	91	91	2	1	-10921639	139.333	128	76	213	2926	35.675	2.000	0.171	1.138
ID580	580	43	35.276	33.834	17.575	0	91	91	2	1	-10921639	109.571	112	41	186	2301	47.498	7.600	0.077	0.330
ID581	581	34	72.789	26.233	18.648	0	91	91	2	1	-10921639	225.810	252	134	255	4742	38.901	7.600	0.203	1.963
ID582	582	19	39.332	18.287	23.141	0	91	91	2	1	-10921639	116.714	115	82	164	2451	25.619	2.000	0.138	1.105
ID583	583	21	34.239	13.965	26.940	0	91	91	2	1	-10921639	101.667	101	71	139	2135	20.497	4.800	0.157	1.350
ID584	584	24	106.472	5.222	31.877	0	91	91	2	1	-10921639	118.667	98	38	255	2492	64.073	2.000	0.446	1.143
ID585	585	26	47.895	38.929	33.855	0	91	91	2	1	-10921639	60.619	57	24	126	1273	28.290	2.000	0.367	1.150
ID586	586	36	35.398	19.790	35.749	0	91	91	2	1	-10921639	100.048	104	65	148	2101	23.922	2.000	0.141	1.033
ID587	587	17	73.724	28.145	36.780	0	91	91	2	1	-10921639	127.238	123	52	211	2672	45.565	2.000	0.279	1.219
ID588	588	37	62.188	35.856	38.834	0	91	91	2	1	-10921639	68.619	57	24	183	1441	40.706	2.000	0.385	0.936
ID589	589	20	76.655	18.104	42.070	0	91	91	2	1	-10921639	113.667	104	38	222	2387	48.979	2.000	0.257	0.948
ID590	590	38	79.905	16.516	46.066	0	91	91	2	1	-10921639	121.095	104	49	249	2543	54.856	2.000	0.245	0.868
ID608	608	34	71.764	26.352	18.605	0	92	92	2	1	-10921639	225.667	246	159	255	4739	35.436	4.800	0.202	2.136
ID609	609	19	54.506	18.198	22.862	0	92	92	2	1	-10921639	123.524	115	76	191	2594	32.582	2.000	0.184	1.177
ID610	610	21	41.456	13.920	26.971	0	92	92	2	1	-10921639	105.238	101	74	156	2210	22.521	4.800	0.188	1.481
ID611	611	24	104.142	4.847	31.856	0	92	92	2	1	-10921639	111.238	93	41	255	2336	63.128	2.000	0.432	1.063
ID612	612	26	53.051	38.676	33.764	0	92	92	2	1	-10921639	62.476	57	19	153	1312	34.428	2.000	0.398	1.033
ID613	613	36	38.888	20.234	35.600	0	92	92	2	1	-10921639	100.619	93	54	159	2113	30.154	2.000	0.149	0.863
ID614	614	17	72.515	27.922	36.029	0	92	92	2	1	-10921639	137.238	126	68	235	2882	47.150	4.800	0.302	1.351
ID615	615	37	53.260	35.574	38.741	0	92	92	2	1	-10921639	62.810	57	16	148	1319	38.285	2.000	0.364	0.875
ID616	616	20	66.459	17.926	41.402	0	92	92	2	1	-10921639	100.143	87	32	205	2103	46.233	2.000	0.272	0.927
ID617	617	38	83.532	16.531	46.194	0	92	92	2	1	-10921639	116.619	98	43	255	2449	60.221	2.000	0.254	0.785
ID605	605	35	32.538	22.165	12.209	0	92	92	2	1	-10921639	76.143	68	46	137	1599	24.078	2.000	0.195	1.033
ID606	606	33	61.319	30.306	11.774	0	92	92	2	1	-10921639	150.762	142	87	233	3166	46.538	2.000	0.181	0.994
ID607	607	22	49.500	35.221	14.911	0	92	92	2	1	-10921639	131.667	139	71	172	2765	33.528	2.000	0.161	1.090
ID672	672	42	57.886	29.311	15.164	0	93	93	2	1	-10921639	209.619	224	117	255	4402	45.404	4.800	0.144	1.161
ID673	673	22	74.004	35.281	14.725	0	93	93	2	1	-10921639	141.524	139	76	235	2972	45.040	2.000	0.216	1.118
ID674	674	34	70.301	26.306	18.453	0	93	93	2	1	-10921639	231.429	255	142	255	4860	34.806	4.800	0.200	2.217
ID675	675	19	44.626	18.403	22.797	0	93	93	2	1	-10921639	125.238	123	76	175	2630	29.756	2.000	0.159	1.154
ID676	676	21	39.570	13.869	26.881	0	93	93	2	1	-10921639	104.476	101	65	161	2194	22.169	4.800	0.170	1.366
ID677	677	24	105.009	4.714	31.815	0	93	93	2	1	-10921639	113.857	109	38	255	2391	64.791	2.000	0.434	1.064
ID678	678	17	72.332	27.021	34.217	0	93	93	2	1	-10921639	147.333	142	65	230	3094	43.185	4.800	0.261	1.412
ID679	679	26	53.801	38.687	33.897	0	93	93	2	1	-10921639	65.190	54	21	150	1369	34.206	2.000	0.374	1.038
ID680	680	36	28.147	20.382	35.350	0	93	93	2	1	-10921639	103.667	101	79	142	2177	18.309	7.600	0.118	1.198
ID681	681	37	51.432	35.668	38.661	0	93	93	2	1	-10921639	62.476	60	21	159	1312	37.324	2.000	0.348	0.865
ID682	682	20	80.127	17.912	41.181	0	93	93	2	1	-10921639	108.095	90	46	238	2270	51.713	2.000	0.298	0.961
ID683	683	38	65.885	16.451	46.528	0	93	93	2	1	-10921639	117.190	112	68	202	2461	40.061	4.800	0.299	1.347
ID670	670	35	33.642	22.257	11.982	0	93	93	2	1	-10921639	78.190	71	49	139	1642	25.400	3.200	0.194	1.002
ID671	671	33	53.071	30.263	12.008	0	93	93	2	1	-10921639	149.667	134	87	241	3143	50.156	2.000	0.165	0.844
ID618	618	35	34.821	22.378	11.925	0	94	94	2	1	-10921639	81.000	71	49	139	1701	27.595	2.000	0.177	0.885
ID619	619	33	56.226	30.300	11.899	0	94	94	2	1	-10921639	150.286	137	82	252	3156	53.651	2.000	0.159	0.768
ID620	620	42	58.945	29.315	15.208	0	94	94	2	1	-10921639	215.524	235	123	255	4526	43.829	4.800	0.138	1.190
ID621	621	22	58.548	35.075	14.953	0	94	94	2	1	-10921639	128.857	134	63	202	2706	40.680	2.000	0.165	0.898
ID622	622	34	69.891	26.238	18.127	0	94	94	2	1	-10921639	230.190	255	148	255	4834	36.404	7.600	0.196	2.075
ID623	623	19	36.471	18.671	23.116	0	94	94	2	1	-10921639	129.952	131	101	167	2729	19.119	4.800	0.154	1.818
ID624	624	None	27.200	5.051	25.329	0	94	94	2	1	-10921639	53.095	49	27	93	1115	17.770	2.000	0.215	1.058
ID625	625	21	41.786	13.713	26.816	0	94	94	2	1	-10921639	102.571	95	68	170	2154	24.394	2.000	0.168	1.208
ID626	626	24	95.691	4.102	31.855	0	94	94	2	1	-10921639	106.000	87	46	227	2226	54.584	2.000	0.457	1.218
ID627	627	26	63.858	38.716	33.809	0	94	94	2	1	-10921639	68.952	57	19	186	1448	42.684	2.000	0.396	0.916
ID628	628	36	30.273	20.146	34.920	0	94	94	2	1	-10921639	106.381	104	79	145	2234	19.004	2.000	0.110	1.109
ID629	629	17	66.221	27.469	34.795	0	94	94	2	1	-10921639	143.905	156	90	211	3022	34.857	4.800	0.299	1.900
ID630	630	37	57.013	35.630	38.765	0	94	94	2	1	-10921639	64.952	57	19	159	1364	39.669	2.000	0.383	0.907
ID631	631	20	78.083	17.780	40.771	0	94	94	2	1	-10921639	108.810	104	46	233	2285	50.256	2.000	0.300	1.000
ID632	632	38	71.599	16.216	46.464	0	94	94	2	1	-10921639	112.095	95	52	219	2354	49.507	2.000	0.252	0.912
ID684	684	35	39.481	22.190	11.952	0	95	95	2	1	-10921639	83.095	74	49	148	1745	28.660	2.000	0.199	0.964
ID685	685	33	58.846	30.180	12.343	0	95	95	2	1	-10921639	151.714	148	76	255	3186	57.045	2.000	0.166	0.759
ID686	686	42	58.943	29.106	15.222	0	95	95	2	1	-10921639	216.857	227	131	255	4554	41.730	4.800	0.138	1.263
ID687	687	22	60.441	35.189	14.896	0	95	95	2	1	-10921639	132.810	142	63	194	2789	39.734	2.000	0.184	1.037
ID688	688	34	67.738	26.474	18.222	0	95	95	2	1	-10921639	227.000	255	142	255	4767	38.938	7.600	0.190	1.863
ID689	689	19	35.894	18.535	22.971	0	95	95	2	1	-10921639	128.714	131	90	164	2703	20.426	4.800	0.149	1.635
ID690	690	21	36.378	13.954	26.686	0	95	95	2	1	-10921639	101.000	101	57	167	2121	25.958	4.800	0.161	1.078
ID691	691	24	94.047	3.880	32.134	0	95	95	2	1	-10921639	108.286	104	49	224	2274	52.281	2.000	0.442	1.269
ID692	692	26	49.752	38.328	33.519	0	95	95	2	1	-10921639	70.048	63	27	137	1471	31.584	2.000	0.337	1.118
ID693	693	17	73.508	27.295	34.572	0	95	95	2	1	-10921639	150.000	142	90	208	3150	38.184	4.800	0.307	1.844
ID694	694	37	69.773	35.777	38.898	0	95	95	2	1	-10921639	74.333	68	24	178	1561	43.372	2.000	0.446	1.057
ID695	695	20	73.332	17.704	40.314	0	95	95	2	1	-10921639	107.952	93	46	211	2267	46.970	2.000	0.295	1.046
ID696	696	38	75.616	16.342	46.866	0	95	95	2	1	-10921639	114.619	101	74	230	2407	44.240	2.000	0.308	1.220
ID657	657	35	42.014	21.899	12.254	0	96	96	2	1	-10921639	85.000	79	46	159	1785	31.219	2.000	0.201	0.912
ID658	658	33	67.068	30.144	12.254	0	96	96	2	1	-10921639	160.571	164	74	255	3372	60.254	2.000	0.164	0.753
ID659	659	42	56.100	29.148	15.172	0	96	96	2	1	-10921639	224.714	252	142	255	4719	38.346	4.800	0.133	1.379
ID660	660	22	61.934	35.217	14.731	0	96	96	2	1	-10921639	133.857	137	60	211	2811	40.628	2.000	0.189	1.045
ID661	661	34	66.615	26.603	18.289	0	96	96	2	1	-10921639	235.857	255	183	255	4953	26.703	4.800	0.182	2.715
ID662	662	19	36.147	18.790	23.282	0	96	96	2	1	-10921639	131.619	134	104	172	2764	18.779	4.800	0.153	1.856
ID663	663	21	30.800	13.721	26.649	0	96	96	2	1	-10921639	98.714	98	52	150	2073	22.247	4.800	0.140	1.093
ID664	664	24	100.547	3.716	32.126	0	96	96	2	1	-10921639	114.667	95	52	246	2408	56.179	2.000	0.457	1.280
ID665	665	26	50.276	38.400	33.491	0	96	96	2	1	-10921639	66.000	54	24	137	1386	34.290	2.000	0.374	1.049
ID666	666	17	77.984	26.980	34.194	0	96	96	2	1	-10921639	153.000	156	68	233	3213	42.646	4.800	0.289	1.611
ID667	667	37	71.900	35.881	38.804	0	96	96	2	1	-10921639	74.000	68	19	200	1554	46.428	2.000	0.444	0.981
ID668	668	20	71.477	17.617	39.838	0	96	96	2	1	-10921639	96.476	95	38	238	2026	51.150	2.000	0.283	0.831
ID669	669	38	85.294	16.411	46.939	0	96	96	2	1	-10921639	120.190	104	65	255	2524	50.827	2.000	0.345	1.213
ID736	736	35	44.742	22.062	11.800	0	97	97	2	1	-10921639	83.714	71	52	148	1758	29.867	2.000	0.195	0.914
ID737	737	33	67.117	30.141	12.220	0	97	97	2	1	-10921639	162.190	153	85	255	3406	58.894	2.000	0.174	0.818
ID738	738	42	58.204	29.332	14.872	0	97	97	2	1	-10921639	225.095	241	142	255	4727	36.581	4.800	0.138	1.488
ID739	739	22	55.119	35.225	14.877	0	97	97	2	1	-10921639	125.619	123	63	200	2638	37.346	2.000	0.163	0.943
ID740	740	34	63.576	27.000	17.000	0	97	97	2	1	-10921639	235.810	249	180	255	4952	24.521	4.800	0.168	2.760
ID741	741	19	30.537	18.467	23.109	0	97	97	2	1	-10921639	120.476	117	90	159	2530	21.127	4.800	0.124	1.261
ID742	742	40	30.968	5.128	25.204	0	97	97	2	1	-10921639	52.952	46	27	104	1112	20.949	2.000	0.221	0.915
ID743	743	21	32.669	13.849	26.759	0	97	97	2	1	-10921639	100.190	104	57	156	2104	23.415	4.800	0.146	1.092
ID744	744	24	103.813	4.096	31.809	0	97	97	2	1	-10921639	119.905	101	41	255	2518	60.276	2.000	0.446	1.227
ID745	745	26	43.959	38.352	33.345	0	97	97	2	1	-10921639	62.190	57	24	126	1306	28.523	2.000	0.354	1.140
ID746	746	17	89.628	26.890	34.161	0	97	97	2	1	-10921639	155.476	159	54	235	3265	50.763	4.800	0.320	1.485
ID747	747	20	52.835	17.817	39.359	0	97	97	2	1	-10921639	90.286	85	49	164	1896	34.614	2.000	0.228	0.967
ID748	748	37	65.565	35.877	38.831	0	97	97	2	1	-10921639	70.429	60	27	178	1479	40.832	2.000	0.427	1.032
ID749	749	38	80.918	16.263	46.793	0	97	97	2	1	-10921639	115.429	104	52	235	2424	47.142	2.000	0.327	1.207
ID704	704	24	111.116	4.173	31.891	0	98	98	2	1	-10921639	121.333	104	49	255	2548	63.482	2.000	0.475	1.230
ID705	705	26	41.707	38.458	32.874	0	98	98	2	1	-10921639	60.238	57	30	109	1265	25.509	2.000	0.366	1.265
ID706	706	17	82.848	26.830	33.745	0	98	98	2	1	-10921639	147.905	150	52	244	3106	53.389	2.000	0.278	1.206
ID707	707	20	45.584	18.104	38.837	0	98	98	2	1	-10921639	81.429	85	35	159	1710	34.339	2.000	0.198	0.783
ID708	708	37	61.008	35.843	38.633	0	98	98	2	1	-10921639	65.810	63	21	159	1382	39.621	2.000	0.448	1.028
ID709	709	38	72.100	16.259	46.766	0	98	98	2	1	-10921639	111.429	104	65	211	2340	41.902	2.000	0.309	1.255
ID697	697	35	51.863	21.881	11.915	0	98	98	2	1	-10921639	87.476	82	43	172	1837	33.140	2.000	0.213	0.925
ID698	698	33	68.138	29.760	13.052	0	98	98	2	1	-10921639	187.619	189	82	255	3940	56.205	2.000	0.164	0.941
ID699	699	22	45.440	35.074	14.933	0	98	98	2	1	-10921639	119.381	117	60	183	2507	34.685	2.000	0.150	0.898
ID700	700	34	64.585	26.550	17.816	0	98	98	2	1	-10921639	231.571	249	175	255	4863	29.613	4.800	0.170	2.273
ID701	701	19	33.861	18.215	23.182	0	98	98	2	1	-10921639	119.381	112	90	170	2507	23.051	4.800	0.124	1.144
ID702	702	40	33.192	5.190	25.064	0	98	98	2	1	-10921639	56.000	52	35	115	1176	22.385	2.000	0.217	0.892
ID703	703	21	34.408	13.546	26.887	0	98	98	2	1	-10921639	96.762	95	60	161	2032	23.742	4.800	0.146	1.039
ID710	710	35	53.172	21.855	11.853	0	99	99	2	1	-10921639	92.190	79	52	170	1936	32.003	2.000	0.224	1.053
ID711	711	33	64.973	29.720	13.306	0	99	99	2	1	-10921639	183.286	186	98	255	3849	56.833	2.000	0.161	0.895
ID712	712	22	57.557	35.298	15.026	0	99	99	2	1	-10921639	125.714	123	68	205	2640	37.455	2.000	0.167	0.962
ID713	713	34	66.308	26.431	17.688	0	99	99	2	1	-10921639	212.286	230	134	255	4458	43.608	7.600	0.173	1.438
ID714	714	19	36.356	18.358	23.582	0	99	99	2	1	-10921639	124.905	126	93	161	2623	19.207	4.800	0.142	1.619
ID715	715	40	36.819	4.888	24.821	0	99	99	2	1	-10921639	56.286	46	32	126	1182	23.331	2.000	0.240	0.935
ID716	716	21	37.478	13.682	26.828	0	99	99	2	1	-10921639	93.857	85	60	186	1971	28.304	2.000	0.123	0.724
ID717	717	24	103.288	4.135	31.726	0	99	99	2	1	-10921639	114.619	101	41	246	2407	62.162	2.000	0.465	1.171
ID718	718	26	46.486	38.510	32.810	0	99	99	2	1	-10921639	57.476	52	19	126	1207	32.052	2.000	0.371	0.970
ID719	719	17	84.374	26.853	33.803	0	99	99	2	1	-10921639	148.619	148	60	230	3121	54.129	4.800	0.298	1.261
ID720	720	20	39.333	18.131	37.809	0	99	99	2	1	-10921639	91.667	98	49	142	1925	31.169	2.000	0.171	0.860
ID721	721	37	62.644	35.771	38.734	0	99	99	2	1	-10921639	67.238	63	21	172	1412	40.239	2.000	0.437	1.017
ID722	722	38	92.169	15.993	46.934	0	99	99	2	1	-10921639	125.762	115	65	255	2641	53.368	2.000	0.327	1.162
ID723	723	35	58.992	21.722	12.195	0	100	100	2	1	-10921639	95.286	87	46	180	2001	38.401	2.000	0.248	0.987
ID724	724	33	73.534	29.749	12.991	0	100	100	2	1	-10921639	191.048	197	90	255	4012	55.091	2.000	0.183	1.072
ID725	725	22	57.709	35.288	15.135	0	100	100	2	1	-10921639	125.952	126	76	205	2645	36.316	2.000	0.178	1.050
ID726	726	34	64.459	26.483	17.669	0	100	100	2	1	-10921639	205.714	208	128	255	4320	44.675	7.600	0.162	1.281
ID727	727	19	38.454	18.095	23.825	0	100	100	2	1	-10921639	124.810	126	93	172	2621	21.817	2.000	0.136	1.373
ID728	728	40	39.607	4.934	24.747	0	100	100	2	1	-10921639	61.714	54	35	126	1296	24.000	2.000	0.262	1.069
ID729	729	21	29.662	13.521	26.815	0	100	100	2	1	-10921639	90.714	85	57	159	1905	21.740	2.000	0.097	0.741
ID730	730	24	99.318	4.056	31.771	0	100	100	2	1	-10921639	107.476	93	38	249	2257	59.649	2.000	0.465	1.144
ID731	731	26	47.413	38.308	32.546	0	100	100	2	1	-10921639	70.952	65	30	126	1490	28.828	2.000	0.362	1.309
ID732	732	17	82.197	26.823	33.602	0	100	100	2	1	-10921639	150.238	145	63	246	3155	56.560	2.000	0.281	1.166
ID733	733	20	40.712	18.093	37.445	0	100	100	2	1	-10921639	103.714	109	57	153	2178	29.679	2.000	0.161	0.972
ID734	734	37	63.876	35.879	38.596	0	100	100	2	1	-10921639	72.095	63	24	170	1514	42.389	2.000	0.420	1.007
ID735	735	38	85.793	15.913	46.838	0	100	100	2	1	-10921639	119.238	101	52	241	2504	49.102	2.000	0.317	1.168
ID750	750	35	65.457	21.777	12.337	0	101	101	2	1	-10921639	103.190	87	49	211	2167	43.781	2.000	0.262	0.977
ID751	751	33	73.322	29.607	13.084	0	101	101	2	1	-10921639	187.571	191	85	255	3939	60.208	2.000	0.171	0.911
ID752	752	22	46.800	35.331	15.449	0	101	101	2	1	-10921639	118.571	120	71	178	2490	33.512	2.000	0.147	0.905
ID753	753	34	66.523	26.753	17.630	0	101	101	2	1	-10921639	221.333	224	164	255	4648	34.591	4.800	0.175	1.904
ID754	754	19	44.184	18.477	23.783	0	101	101	2	1	-10921639	128.381	126	98	178	2696	25.404	2.000	0.160	1.393
ID755	755	40	39.710	5.481	24.847	0	101	101	2	1	-10921639	62.619	52	38	142	1315	26.498	2.000	0.282	1.040
ID756	756	24	92.911	3.951	31.898	0	101	101	2	1	-10921639	100.667	85	41	244	2114	55.994	2.000	0.431	1.084
ID757	757	17	77.805	26.560	33.081	0	101	101	2	1	-10921639	143.238	145	49	244	3008	58.338	4.800	0.270	1.045
ID758	758	26	49.618	38.256	32.601	0	101	101	2	1	-10921639	65.810	60	30	137	1382	32.902	2.000	0.353	1.045
ID759	759	20	40.385	18.056	36.974	0	101	101	2	1	-10921639	98.429	104	54	148	2067	28.005	2.000	0.167	1.005
ID760	760	37	67.853	35.773	38.528	0	101	101	2	1	-10921639	72.524	65	19	191	1523	48.190	2.000	0.415	0.883
ID761	761	38	87.348	15.939	47.225	0	101	101	2	1	-10921639	117.952	101	54	244	2477	50.651	2.000	0.344	1.192
ID762	762	41	33.390	23.712	46.696	0	101	101	2	1	-10921639	48.333	46	19	101	1015	23.616	2.000	0.287	0.912
ID768	768	40	46.279	5.164	24.966	0	102	102	2	1	-10921639	66.857	57	41	128	1404	26.416	2.000	0.312	1.205
ID769	769	24	95.972	3.970	31.863	0	102	102	2	1	-10921639	102.762	85	43	255	2158	56.870	2.000	0.432	1.090
ID770	770	None	30.217	15.949	31.672	0	102	102	2	1	-10921639	102.476	104	68	145	2152	20.963	2.000	0.104	0.923
ID771	771	26	48.573	38.297	32.221	0	102	102	2	1	-10921639	64.524	57	30	137	1355	29.375	2.000	0.352	1.143
ID772	772	17	83.168	26.366	32.841	0	102	102	2	1	-10921639	157.857	159	87	252	3315	48.875	4.800	0.284	1.430
ID773	773	20	37.065	18.210	36.209	0	102	102	2	1	-10921639	105.095	104	63	139	2207	23.662	3.200	0.164	1.249
ID774	774	37	64.285	35.496	38.322	0	102	102	2	1	-10921639	79.190	68	38	164	1663	38.901	2.000	0.441	1.245
ID775	775	38	86.109	15.672	47.470	0	102	102	2	1	-10921639	120.619	120	54	222	2533	52.561	2.000	0.366	1.230
ID776	776	41	30.371	24.307	47.024	0	102	102	2	1	-10921639	43.429	41	21	93	912	20.051	2.000	0.278	0.943
ID763	763	35	69.353	21.549	12.860	0	102	102	2	1	-10921639	113.095	104	49	224	2375	44.610	2.000	0.242	0.989
ID764	764	33	72.096	29.500	13.380	0	102	102	2	1	-10921639	193.429	200	112	255	4062	56.900	4.800	0.192	1.096
ID765	765	22	40.214	35.125	15.523	0	102	102	2	1	-10921639	105.286	115	41	161	2211	36.144	2.000	0.129	0.666
ID766	766	34	69.736	26.828	17.793	0	102	102	2	1	-10921639	222.524	233	170	255	4673	33.982	4.800	0.185	2.048
ID767	767	19	47.758	18.548	24.129	0	102	102	2	1	-10921639	141.619	142	95	191	2974	25.559	4.800	0.180	1.690
ID820	820	35	69.273	21.544	13.060	0	103	103	2	1	-10921639	113.286	104	60	211	2379	43.685	2.000	0.256	1.057
ID821	821	33	77.663	29.335	13.633	0	103	103	2	1	-10921639	218.952	249	139	255	4598	41.481	4.800	0.206	1.805
ID822	822	22	44.616	35.064	15.250	0	103	103	2	1	-10921639	110.857	117	57	175	2328	34.299	2.000	0.133	0.761
ID823	823	34	62.752	27.210	17.620	0	103	103	2	1	-10921639	211.714	216	150	255	4446	37.426	4.800	0.161	1.571
ID824	824	19	44.302	18.500	24.111	0	103	103	2	1	-10921639	121.952	117	76	183	2561	31.816	2.000	0.159	1.052
ID825	825	40	33.473	5.441	25.269	0	103	103	2	1	-10921639	58.619	52	30	109	1231	22.813	2.000	0.254	1.040
ID826	826	24	95.219	4.164	31.651	0	103	103	2	1	-10921639	105.286	85	41	238	2211	60.695	2.000	0.439	1.058
ID827	827	26	50.205	38.331	32.213	0	103	103	2	1	-10921639	65.333	54	32	134	1372	29.857	2.000	0.381	1.209
ID828	828	17	81.268	26.340	32.733	0	103	103	2	1	-10921639	157.000	161	85	255	3297	53.036	2.000	0.271	1.263
ID829	829	20	34.828	18.392	36.101	0	103	103	2	1	-10921639	101.286	104	57	142	2127	27.300	2.000	0.143	0.927
ID830	830	37	61.089	35.539	38.413	0	103	103	2	1	-10921639	72.048	63	19	156	1513	41.064	2.000	0.434	1.062
ID831	831	38	102.085	15.369	47.514	0	103	103	2	1	-10921639	129.762	131	52	252	2725	63.237	2.000	0.405	1.184
ID803	803	35	63.154	21.576	12.776	0	104	104	2	1	-10921639	107.476	98	65	208	2257	38.621	2.000	0.235	1.058
ID804	804	33	82.339	29.173	13.931	0	104	104	2	1	-10921639	218.429	252	150	255	4587	42.598	4.800	0.221	1.853
ID805	805	22	38.284	34.972	15.280	0	104	104	2	1	-10921639	106.333	112	52	164	2233	32.534	2.000	0.123	0.714
ID806	806	34	62.787	27.729	16.843	0	104	104	2	1	-10921639	222.095	241	148	255	4664	36.267	4.800	0.152	1.619
ID807	807	19	38.334	19.121	24.116	0	104	104	2	1	-10921639	123.381	120	93	170	2591	22.033	7.600	0.148	1.444
ID808	808	40	35.986	5.234	25.135	0	104	104	2	1	-10921639	59.238	52	35	106	1244	21.806	2.000	0.271	1.159
ID809	809	24	84.906	4.128	32.038	0	104	104	2	1	-10921639	93.476	74	41	216	1963	49.486	2.000	0.433	1.141
ID810	810	17	70.683	25.685	32.116	0	104	104	2	1	-10921639	149.048	159	54	222	3130	50.261	4.800	0.245	1.167
ID811	811	26	54.090	38.243	31.784	0	104	104	2	1	-10921639	62.952	52	24	153	1322	34.426	2.000	0.378	1.003
ID812	812	20	33.835	19.087	35.522	0	104	104	2	1	-10921639	95.476	98	49	145	2005	29.566	2.000	0.139	0.786
ID813	813	37	57.913	35.383	38.514	0	104	104	2	1	-10921639	73.190	65	27	150	1537	36.939	2.000	0.414	1.160
ID814	814	38	89.935	14.929	47.603	0	104	104	2	1	-10921639	121.810	117	35	255	2558	53.038	2.000	0.382	1.269
ID800	800	20	28.441	18.924	35.521	0	105	105	2	1	-10921639	90.143	90	38	139	1893	28.387	2.000	0.106	0.611
ID801	801	37	56.129	35.064	38.379	0	105	105	2	1	-10921639	71.190	57	32	142	1495	32.755	2.000	0.387	1.212
ID802	802	38	89.672	14.985	47.639	0	105	105	2	1	-10921639	120.429	112	43	244	2529	51.196	2.000	0.387	1.314
ID792	792	35	59.308	21.737	12.853	0	105	105	2	1	-10921639	100.476	87	60	191	2110	36.016	2.000	0.227	1.032
ID793	793	33	82.564	29.283	14.121	0	105	105	2	1	-10921639	211.952	241	134	255	4451	50.365	4.800	0.214	1.484
ID794	794	22	30.183	35.062	15.730	0	105	105	2	1	-10921639	95.857	104	52	139	2013	29.126	2.000	0.102	0.607
ID795	795	19	46.705	19.194	24.221	0	105	105	2	1	-10921639	128.810	128	95	183	2705	26.750	2.000	0.172	1.415
ID796	796	40	39.311	5.201	25.470	0	105	105	2	1	-10921639	63.286	54	27	126	1329	27.494	2.000	0.275	0.992
ID797	797	24	94.479	4.123	31.780	0	105	105	2	1	-10921639	103.810	90	43	241	2180	57.010	2.000	0.447	1.125
ID798	798	17	58.781	25.343	31.972	0	105	105	2	1	-10921639	141.333	137	79	200	2968	33.447	7.600	0.199	1.400
ID799	799	26	47.269	37.288	31.713	0	105	105	2	1	-10921639	61.714	54	27	131	1296	30.791	2.000	0.342	1.021
ID864	864	19	44.644	19.125	24.200	0	106	106	2	1	-10921639	119.333	117	82	170	2506	26.637	2.000	0.160	1.233
ID865	865	40	36.300	5.315	25.168	0	106	106	2	1	-10921639	57.905	52	35	104	1216	22.095	2.000	0.297	1.202
ID866	866	24	93.660	4.073	32.117	0	106	106	2	1	-10921639	96.381	74	38	230	2024	54.624	2.000	0.470	1.128
ID867	867	17	55.882	24.723	31.828	0	106	106	2	1	-10921639	135.095	137	74	202	2837	34.785	4.800	0.195	1.266
ID868	868	26	42.760	37.187	31.716	0	106	106	2	1	-10921639	58.429	49	30	126	1227	27.060	2.000	0.317	1.040
ID869	869	20	30.916	19.118	34.987	0	106	106	2	1	-10921639	102.095	104	68	137	2144	20.201	7.600	0.133	1.185
ID870	870	37	40.049	34.436	38.053	0	106	106	2	1	-10921639	64.000	52	35	112	1344	21.654	2.000	0.320	1.434
ID871	871	38	86.412	15.106	47.935	0	106	106	2	1	-10921639	116.857	109	54	238	2454	46.293	4.800	0.399	1.440
ID862	862	35	63.740	21.680	12.770	0	106	106	2	1	-10921639	102.667	90	65	211	2156	38.422	2.000	0.246	1.055
ID863	863	33	86.370	29.350	14.274	0	106	106	2	1	-10921639	207.190	233	117	255	4351	54.257	4.800	0.231	1.435
ID784	784	37	39.362	34.034	37.749	0	107	107	2	1	-10921639	57.810	54	30	112	1214	23.162	2.000	0.323	1.220
ID785	785	38	78.820	15.090	48.019	0	107	107	2	1	-10921639	108.762	104	46	208	2284	42.850	2.000	0.376	1.386
ID777	777	35	54.360	22.036	12.960	0	107	107	2	1	-10921639	97.571	85	63	172	2049	31.893	2.000	0.240	1.183
ID778	778	33	89.562	29.351	14.185	0	107	107	2	1	-10921639	199.476	222	112	255	4189	53.940	4.800	0.241	1.436
ID779	779	40	31.838	5.337	25.438	0	107	107	2	1	-10921639	55.190	49	30	106	1159	21.323	2.000	0.271	1.104
ID780	780	19	38.896	19.664	24.562	0	107	107	2	1	-10921639	123.190	120	93	167	2587	22.083	2.000	0.138	1.356
ID781	781	24	72.400	3.765	32.205	0	107	107	2	1	-10921639	82.048	63	32	189	1723	44.934	2.000	0.403	1.049
ID782	782	17	46.146	24.419	31.579	0	107	107	2	1	-10921639	131.952	137	74	170	2771	26.387	4.800	0.186	1.569
ID783	783	26	28.491	36.979	31.688	0	107	107	2	1	-10921639	45.143	43	21	90	948	17.923	2.000	0.266	1.058
ID837	837	35	42.002	22.237	12.887	0	108	108	2	1	-10921639	82.381	74	52	167	1730	28.402	2.000	0.219	1.041
ID838	838	33	85.296	29.453	14.225	0	108	108	2	1	-10921639	186.476	194	112	255	3916	50.937	4.800	0.234	1.387
ID839	839	None	44.513	27.908	17.755	0	108	108	2	1	-10921639	168.190	175	109	224	3532	30.212	4.800	0.131	1.291
ID840	840	19	37.384	20.103	24.366	0	108	108	2	1	-10921639	121.524	128	85	153	2552	22.277	4.800	0.160	1.502
ID841	841	40	30.717	5.214	24.996	0	108	108	2	1	-10921639	48.810	41	30	101	1025	19.410	2.000	0.232	0.947
ID842	842	26	29.866	36.768	31.177	0	108	108	2	1	-10921639	48.381	43	24	93	1016	19.028	2.000	0.256	1.037
ID843	843	17	41.755	24.132	31.588	0	108	108	2	1	-10921639	122.048	123	74	175	2563	29.207	7.600	0.164	1.179
ID844	844	24	64.175	3.785	33.030	0	108	108	2	1	-10921639	76.524	71	32	170	1607	37.656	2.000	0.390	1.140
ID845	845	37	30.185	34.753	38.060	0	108	108	2	1	-10921639	45.238	41	24	109	950	20.005	2.000	0.267	0.952
ID846	846	38	71.810	14.898	48.682	0	108	108	2	1	-10921639	94.143	90	30	219	1977	45.241	2.000	0.345	1.068
ID786	786	35	37.698	22.147	12.331	0	109	109	2	1	-10921639	71.143	65	35	139	1494	27.049	2.000	0.235	1.000
ID787	787	33	82.326	29.630	14.114	0	109	109	2	1	-10921639	166.190	170	87	255	3490	52.857	2.000	0.219	1.131
ID788	788	19	31.820	20.251	24.787	0	109	109	2	1	-10921639	119.333	123	93	148	2506	18.015	2.000	0.128	1.503
ID789	789	17	44.219	23.872	31.290	0	109	109	2	1	-10921639	122.143	120	71	172	2565	25.771	4.800	0.177	1.424
ID790	790	24	62.938	3.728	33.139	0	109	109	2	1	-10921639	74.429	54	32	170	1563	38.007	2.000	0.404	1.126
ID791	791	38	62.108	15.162	48.150	0	109	109	2	1	-10921639	91.048	82	49	161	1912	31.489	4.800	0.374	1.575
ID855	855	35	33.663	22.636	12.000	0	110	110	2	1	-10921639	69.762	60	46	128	1465	21.640	2.000	0.176	0.963
ID856	856	33	82.396	29.658	14.283	0	110	110	2	1	-10921639	155.238	164	74	255	3260	57.898	2.000	0.223	0.979
ID857	857	None	50.395	27.834	17.921	0	110	110	2	1	-10921639	157.286	153	115	227	3303	30.077	2.000	0.132	1.217
ID858	858	19	36.430	19.674	25.129	0	110	110	2	1	-10921639	117.714	115	76	161	2472	21.007	4.800	0.143	1.404
ID859	859	17	28.763	23.651	31.365	0	110	110	2	1	-10921639	104.190	104	68	145	2188	21.651	7.600	0.125	1.066
ID860	860	24	53.620	3.605	33.212	0	110	110	2	1	-10921639	67.810	54	27	150	1424	34.518	2.000	0.363	1.047
ID861	861	38	47.912	15.511	48.074	0	110	110	2	1	-10921639	76.286	74	24	128	1602	28.929	4.800	0.346	1.355
ID816	816	19	31.638	20.053	25.093	0	111	111	2	1	-10921639	113.381	109	87	145	2381	17.348	2.000	0.127	1.469
ID817	817	17	28.158	24.093	31.675	0	111	111	2	1	-10921639	97.190	98	57	131	2041	21.165	4.800	0.139	1.119
ID818	818	24	47.644	3.680	33.591	0	111	111	2	1	-10921639	60.190	60	24	142	1264	33.300	2.000	0.343	0.923
ID819	819	38	40.432	15.229	47.602	0	111	111	2	1	-10921639	61.381	57	27	134	1289	27.654	2.000	0.270	0.943
ID815	815	33	74.488	29.970	14.509	0	111	111	2	1	-10921639	160.190	161	93	255	3364	44.180	2.000	0.217	1.292
ID848	848	47	33.554	28.067	17.943	0	112	112	2	1	-10921639	140.000	139	106	183	2940	20.516	4.800	0.113	1.389
ID849	849	19	31.446	20.022	25.037	0	112	112	2	1	-10921639	111.143	115	82	139	2334	16.788	4.800	0.132	1.541
ID850	850	24	51.649	3.976	33.040	0	112	112	2	1	-10921639	64.762	60	32	137	1360	29.660	2.000	0.375	1.191
ID851	851	38	36.133	16.024	47.100	0	112	112	2	1	-10921639	58.905	60	30	95	1237	19.370	2.000	0.341	1.548
ID847	847	33	70.482	29.908	14.287	0	112	112	2	1	-10921639	138.000	131	71	249	2898	46.990	2.000	0.208	1.012
ID832	832	33	63.308	29.906	14.275	0	113	113	2	1	-10921639	133.381	126	74	224	2801	41.999	2.000	0.187	1.002
ID833	833	47	40.038	28.687	17.505	0	113	113	2	1	-10921639	132.619	142	63	186	2785	32.380	2.000	0.123	0.895
ID834	834	19	31.347	19.446	25.052	0	113	113	2	1	-10921639	104.238	101	65	142	2189	21.302	2.000	0.128	1.114
ID835	835	24	46.297	3.963	33.199	0	113	113	2	1	-10921639	58.762	52	24	117	1234	27.484	2.000	0.376	1.168
ID836	836	38	31.304	15.766	46.938	0	113	113	2	1	-10921639	55.714	54	30	87	1170	17.249	4.800	0.304	1.508
ID852	852	33	53.236	29.990	14.259	0	114	114	2	1	-10921639	112.952	106	57	205	2372	37.360	2.000	0.173	0.892
ID853	853	19	32.251	19.156	24.827	0	114	114	2	1	-10921639	101.048	101	71	139	2122	19.234	2.000	0.130	1.207
ID854	854	24	39.917	4.571	32.799	0	114	114	2	1	-10921639	54.810	46	30	128	1151	26.600	2.000	0.296	0.941
ID880	880	24	42.851	5.385	32.877	0	115	115	2	1	-10921639	54.095	43	21	126	1136	28.087	2.000	0.364	1.028
ID878	878	33	44.539	29.795	14.801	0	115	115	2	1	-10921639	115.286	112	65	172	2421	29.237	2.000	0.174	1.166
ID879	879	19	27.822	19.609	24.925	0	115	115	2	1	-10921639	102.857	104	79	134	2160	14.571	4.800	0.126	1.574
ID876	876	19	30.450	19.336	25.031	0	116	116	2	1	-10921639	102.667	104	68	137	2156	19.182	2.000	0.128	1.215
ID877	877	24	40.037	6.143	33.966	0	116	116	2	1	-10921639	55.714	46	32	106	1170	23.115	2.000	0.328	1.190
ID875	875	33	36.911	29.703	14.431	0	116	116	2	1	-10921639	95.810	93	57	161	2012	29.661	2.000	0.145	0.817
ID872	872	33	41.487	29.464	14.642	0	117	117	2	1	-10921639	106.810	104	71	172	2243	25.995	2.000	0.184	1.277
ID873	873	19	28.266	19.295	25.180	0	117	117	2	1	-10921639	99.619	101	74	131	2092	16.761	4.800	0.132	1.382
ID874	874	24	39.766	6.323	34.742	0	117	117	2	1	-10921639	52.190	46	21	126	1096	27.930	2.000	0.329	0.926
ID883	883	33	34.799	29.466	15.077	0	118	118	2	1	-10921639	94.667	90	63	153	1988	24.098	2.000	0.151	1.030
ID884	884	19	29.563	19.022	25.135	0	118	118	2	1	-10921639	96.571	93	65	139	2028	20.808	2.000	0.131	1.072
ID885	885	45	28.094	16.064	33.209	0	118	118	2	1	-10921639	83.571	85	57	112	1755	17.480	2.000	0.151	1.253
ID886	886	24	44.831	7.106	34.691	0	118	118	2	1	-10921639	57.238	49	27	128	1202	28.441	2.000	0.336	1.013
ID896	896	24	39.349	6.962	34.735	0	119	119	2	1	-10921639	57.619	52	30	109	1210	24.175	2.000	0.314	1.140
ID893	893	33	32.143	29.560	15.090	0	119	119	2	1	-10921639	83.714	87	49	137	1758	24.755	2.000	0.133	0.796
ID894	894	19	30.191	19.362	25.109	0	119	119	2	1	-10921639	98.619	101	68	137	2071	18.592	2.000	0.136	1.274
ID895	895	45	31.849	16.133	32.646	0	119	119	2	1	-10921639	87.952	87	57	126	1847	20.343	2.000	0.175	1.290
ID897	897	33	28.705	29.680	15.314	0	120	120	2	1	-10921639	81.667	82	52	128	1715	21.653	2.000	0.135	0.896
ID898	898	19	28.124	19.248	24.993	0	120	120	2	1	-10921639	97.810	101	71	126	2054	16.890	2.000	0.130	1.336
ID899	899	45	29.549	16.207	31.858	0	120	120	2	1	-10921639	93.333	95	65	123	1960	17.324	4.800	0.166	1.533
ID900	900	24	34.613	7.601	34.566	0	120	120	2	1	-10921639	53.810	49	24	112	1130	23.993	2.000	0.266	0.942
ID888	888	19	31.760	19.366	25.034	0	121	121	2	1	-10921639	99.905	98	65	142	2098	19.570	4.800	0.147	1.309
ID889	889	45	28.370	16.225	32.440	0	121	121	2	1	-10921639	93.476	90	68	128	1963	16.741	4.800	0.154	1.492
ID890	890	24	28.494	8.370	34.486	0	121	121	2	1	-10921639	50.905	46	30	109	1069	20.758	2.000	0.250	0.981
ID887	887	33	29.912	29.272	15.610	0	121	121	2	1	-10921639	87.095	85	63	115	1829	16.413	2.000	0.162	1.482
ID901	901	19	36.740	19.145	24.714	0	122	122	2	1	-10921639	106.571	109	74	139	2238	20.407	4.800	0.168	1.504
ID902	902	45	27.545	15.817	32.634	0	122	122	2	1	-10921639	85.571	85	57	117	1797	20.702	2.000	0.158	1.127
ID903	903	24	31.675	8.048	34.282	0	122	122	2	1	-10921639	52.238	49	32	90	1097	19.516	2.000	0.268	1.133
ID881	881	19	27.345	19.349	24.957	0	123	123	2	1	-10921639	98.952	95	68	131	2078	15.989	2.000	0.127	1.391
ID882	882	45	36.295	15.859	31.873	0	123	123	2	1	-10921639	94.381	101	63	128	1982	20.805	2.000	0.185	1.416
ID892	892	45	30.450	15.722	32.551	0	124	124	2	1	-10921639	85.000	87	52	120	1785	21.145	4.800	0.167	1.150
ID891	891	19	29.114	19.033	24.444	0	124	124	2	1	-10921639	96.381	90	63	131	2024	19.964	4.800	0.139	1.180
ID910	910	45	37.767	16.176	31.670	0	125	125	2	1	-10921639	93.000	87	54	137	1953	24.696	2.000	0.186	1.181
ID913	913	None	30.327	18.962	24.275	0	126	126	2	1	-10921639	93.333	90	60	142	1960	19.541	2.000	0.142	1.185
ID914	914	45	30.614	16.321	31.943	0	126	126	2	1	-10921639	90.238	95	52	137	1895	20.760	6.217	0.166	1.236
ID915	915	None	27.402	7.600	33.940	0	126	126	2	1	-10921639	44.048	35	21	93	925	19.156	2.000	0.236	0.878
ID904	904	None	31.845	28.178	17.495	0	127	127	2	1	-10921639	93.524	90	65	126	1964	17.820	4.800	0.180	1.599
ID905	905	45	34.067	16.115	31.655	0	127	127	2	1	-10921639	93.667	95	60	131	1967	21.887	2.000	0.162	1.194
ID908	908	None	27.506	19.433	24.410	0	128	128	2	1	-10921639	89.857	90	54	123	1887	19.244	2.000	0.148	1.203
ID909	909	45	33.409	16.130	30.730	0	128	128	2	1	-10921639	102.810	109	68	128	2159	18.962	4.800	0.160	1.493
ID906	906	46	29.706	27.554	18.323	0	129	129	2	1	-10921639	89.905	93	63	117	1888	16.522	4.800	0.170	1.580
ID907	907	45	30.329	16.206	30.632	0	129	129	2	1	-10921639	99.381	104	57	131	2087	20.319	3.200	0.148	1.265
ID921	921	46	29.468	26.718	19.166	0	130	130	2	1	-10921639	98.952	98	76	131	2078	13.238	7.600	0.168	2.154
ID922	922	45	34.215	15.726	30.977	0	130	130	2	1	-10921639	100.857	98	65	148	2118	19.458	2.000	0.150	1.352
ID923	923	49	30.345	18.717	24.523	0	131	131	2	1	-10921639	99.905	98	76	120	2098	14.145	4.800	0.164	1.995
ID916	916	46	27.832	27.690	18.465	0	132	132	2	1	-10921639	86.810	87	54	120	1823	19.104	7.600	0.144	1.142
ID917	917	49	28.595	19.203	24.481	0	132	132	2	1	-10921639	94.571	95	60	123	1986	18.173	4.800	0.153	1.380
ID919	919	None	30.370	16.260	30.903	0	132	132	2	1	-10921639	103.381	109	68	126	2171	17.218	4.800	0.149	1.561
ID920	920	46	27.272	27.355	18.003	0	133	133	2	1	-10921639	87.048	85	71	117	1828	12.464	4.800	0.153	1.856
ID912	912	None	30.177	18.947	24.370	0	134	134	2	1	-10921639	96.095	95	63	134	2018	18.528	2.000	0.149	1.343
ID911	911	46	28.825	27.565	18.589	0	134	134	2	1	-10921639	86.810	85	57	123	1823	18.258	7.600	0.155	1.273
ID929	929	46	30.429	27.718	18.576	0	135	135	2	1	-10921639	86.667	85	57	117	1820	16.638	4.800	0.173	1.539
ID930	930	None	32.407	12.876	26.967	0	135	135	2	1	-10921639	81.524	82	54	126	1712	20.760	2.000	0.150	1.026
ID931	931	None	29.030	20.516	35.293	0	135	135	2	1	-10921639	68.095	68	35	106	1430	20.199	2.000	0.181	1.032
ID918	918	46	33.830	27.201	18.732	0	136	136	2	1	-10921639	98.000	95	74	134	2058	16.971	4.800	0.175	1.716
ID928	928	None	28.668	20.795	35.017	0	137	137	2	1	-10921639	70.524	71	41	112	1481	20.588	2.000	0.165	0.971
ID926	926	46	36.763	27.119	18.855	0	137	137	2	1	-10921639	98.810	98	71	131	2075	16.627	4.800	0.197	1.953
ID927	927	None	29.596	12.825	26.424	0	137	137	2	1	-10921639	71.952	68	35	117	1511	23.496	2.000	0.138	0.742
ID940	940	46	38.049	27.280	18.795	0	138	138	2	1	-10921639	98.810	98	71	139	2075	18.750	4.800	0.189	1.678
ID924	924	46	36.875	27.187	18.645	0	139	139	2	1	-10921639	95.667	93	65	137	2009	20.407	7.600	0.178	1.414
ID925	925	48	28.565	18.588	24.355	0	139	139	2	1	-10921639	86.000	85	57	117	1806	17.141	4.800	0.166	1.426
ID937	937	46	34.211	27.145	18.878	0	140	140	2	1	-10921639	95.095	98	68	131	1997	16.790	4.800	0.186	1.776
ID938	938	48	29.580	18.919	24.621	0	140	140	2	1	-10921639	85.667	79	68	117	1799	16.509	2.000	0.156	1.398
ID939	939	None	27.267	20.459	35.042	0	140	140	2	1	-10921639	78.667	85	49	109	1652	17.594	4.800	0.168	1.290
ID932	932	46	33.399	27.114	18.535	0	141	141	2	1	-10921639	91.762	87	57	131	1927	19.468	4.800	0.172	1.386
ID933	933	51	28.831	12.383	26.820	0	141	141	2	1	-10921639	68.619	68	38	123	1441	22.586	2.000	0.168	0.873
ID952	952	50	31.416	24.566	20.172	0	142	142	2	1	-10921639	93.286	93	68	134	1959	16.989	4.800	0.167	1.574
ID953	953	51	31.929	12.615	26.901	0	142	142	2	1	-10921639	75.810	76	49	126	1592	20.454	2.000	0.159	1.019
ID954	954	52	29.016	20.430	34.995	0	142	142	2	1	-10921639	80.857	79	43	117	1698	19.956	4.800	0.168	1.166
ID936	936	52	29.659	20.192	35.322	0	143	143	2	1	-10921639	78.857	74	43	123	1656	20.402	7.600	0.166	1.100
ID934	934	50	39.301	24.293	20.194	0	143	143	2	1	-10921639	99.333	93	71	142	2086	19.853	2.000	0.198	1.651
ID935	935	51	40.381	12.552	26.887	0	143	143	2	1	-10921639	78.286	71	49	145	1644	25.438	2.000	0.191	0.985
ID956	956	51	40.641	12.647	26.809	0	144	144	2	1	-10921639	81.762	74	54	139	1717	24.722	2.000	0.190	1.058
ID957	957	52	31.600	20.097	35.048	0	144	144	2	1	-10921639	80.238	82	35	128	1685	21.398	4.800	0.183	1.158
ID955	955	50	50.198	24.109	19.969	0	144	144	2	1	-10921639	105.905	95	68	164	2224	25.395	2.000	0.221	1.510
ID941	941	50	41.312	24.121	19.748	0	145	145	2	1	-10921639	104.286	104	71	139	2190	21.629	2.000	0.197	1.590
ID942	942	51	44.333	13.036	27.026	0	145	145	2	1	-10921639	84.333	79	49	145	1771	26.850	2.000	0.221	1.138
ID943	943	52	36.400	20.553	35.542	0	145	145	2	1	-10921639	74.333	71	21	128	1561	31.696	2.000	0.213	0.822
ID948	948	53	28.015	27.693	17.853	0	146	146	2	1	-10921639	86.762	85	60	137	1822	20.686	2.000	0.114	0.860
ID949	949	50	29.985	24.215	19.988	0	146	146	2	1	-10921639	103.952	104	71	134	2183	16.750	7.600	0.151	1.627
ID950	950	51	50.274	12.848	27.091	0	146	146	2	1	-10921639	86.524	79	54	172	1817	30.033	2.000	0.231	1.082
ID951	951	52	45.224	20.631	35.682	0	146	146	2	1	-10921639	82.476	87	32	145	1732	37.208	2.000	0.227	0.821
ID944	944	53	28.068	28.212	17.089	0	147	147	2	1	-10921639	90.571	90	60	126	1902	19.025	2.000	0.112	0.961
ID945	945	50	31.682	24.497	19.959	0	147	147	2	1	-10921639	104.238	95	71	142	2189	21.349	4.800	0.162	1.363
ID946	946	51	52.807	12.779	27.098	0	147	147	2	1	-10921639	89.762	76	52	172	1885	33.157	2.000	0.231	1.015
ID947	947	52	45.463	20.840	35.656	0	147	147	2	1	-10921639	89.762	104	38	145	1885	37.430	2.000	0.216	0.851
ID962	962	53	29.587	28.237	17.095	0	148	148	2	1	-10921639	91.762	95	57	128	1927	20.719	2.000	0.118	0.934
ID963	963	50	42.151	24.201	18.946	0	148	148	2	1	-10921639	113.571	115	74	153	2385	23.579	2.000	0.180	1.469
ID964	964	51	62.323	12.995	27.078	0	148	148	2	1	-10921639	100.286	87	52	180	2106	37.185	2.000	0.262	1.121
ID965	965	52	56.089	20.635	35.519	0	148	148	2	1	-10921639	99.333	95	35	180	2086	46.456	2.000	0.237	0.820
ID960	960	51	78.607	12.846	27.098	0	149	149	2	1	-10921639	108.714	93	57	241	2283	47.890	2.000	0.302	1.053
ID961	961	52	53.302	20.000	35.000	0	149	149	2	1	-10921639	121.190	120	60	175	2545	30.061	4.800	0.231	1.514
ID958	958	53	35.288	28.790	16.961	0	149	149	2	1	-10921639	85.143	82	54	142	1788	23.654	2.000	0.163	1.007
ID959	959	50	34.809	24.318	18.988	0	149	149	2	1	-10921639	105.190	101	76	145	2209	20.260	4.800	0.161	1.441
ID987	987	53	28.087	28.464	17.086	0	150	150	2	1	-10921639	92.238	93	54	131	1937	20.647	6.351	0.106	0.853
ID988	988	50	37.799	24.325	18.706	0	150	150	2	1	-10921639	113.143	106	85	161	2376	23.005	4.800	0.159	1.351
ID989	989	51	77.110	12.931	26.994	0	150	150	2	1	-10921639	115.381	104	57	235	2423	47.246	2.000	0.271	1.042
ID990	990	52	59.583	20.706	35.157	0	150	150	2	1	-10921639	126.714	134	54	186	2661	34.879	4.800	0.262	1.507
ID976	976	52	59.662	20.841	35.399	0	151	151	2	1	-10921639	126.333	134	57	200	2653	36.690	4.800	0.256	1.402
ID972	972	53	29.256	28.545	17.337	0	151	151	2	1	-10921639	91.762	95	57	134	1927	25.954	2.000	0.137	0.854
ID973	973	50	41.774	24.062	18.379	0	151	151	2	1	-10921639	116.048	115	85	170	2437	25.027	4.800	0.164	1.306
ID974	974	54	33.079	18.366	23.789	0	151	151	2	1	-10921639	99.095	95	76	139	2081	18.050	2.000	0.153	1.454
ID975	975	51	78.696	13.015	27.094	0	151	151	2	1	-10921639	120.286	112	63	238	2526	48.883	2.000	0.272	1.052
ID984	984	54	38.985	18.674	23.815	0	152	152	2	1	-10921639	103.667	93	71	148	2177	21.160	2.000	0.170	1.426
ID985	985	51	79.905	13.086	27.202	0	152	152	2	1	-10921639	123.143	104	68	235	2586	49.053	2.000	0.275	1.084
ID986	986	52	58.050	20.739	35.485	0	152	152	2	1	-10921639	125.524	126	54	202	2636	36.982	4.800	0.237	1.303
ID983	983	50	60.253	24.081	18.095	0	152	152	2	1	-10921639	117.810	112	68	200	2474	36.912	2.000	0.212	1.119
ID992	992	50	60.989	23.869	18.174	0	153	153	2	1	-10921639	126.190	109	82	211	2650	34.951	2.000	0.220	1.302
ID993	993	54	41.673	18.104	23.880	0	153	153	2	1	-10921639	110.238	101	82	153	2315	19.915	4.800	0.189	1.757
ID994	994	55	34.634	33.176	24.529	0	153	153	2	1	-10921639	56.667	57	27	101	1190	22.608	2.000	0.280	1.096
ID995	995	51	82.183	12.878	27.198	0	153	153	2	1	-10921639	122.952	112	65	255	2582	54.708	2.000	0.260	0.928
ID996	996	52	61.060	21.034	35.333	0	153	153	2	1	-10921639	126.238	128	57	194	2651	34.956	4.800	0.261	1.496
ID991	991	53	28.526	29.028	16.769	0	153	153	2	1	-10921639	89.524	93	46	128	1880	20.017	2.000	0.137	1.076
ID968	968	54	45.027	18.072	23.738	0	154	154	2	1	-10921639	111.381	104	79	167	2339	22.800	2.000	0.181	1.496
ID969	969	55	46.254	33.027	24.689	0	154	154	2	1	-10921639	66.905	54	32	142	1405	29.631	2.000	0.291	1.018
ID970	970	51	82.787	12.807	27.187	0	154	154	2	1	-10921639	130.143	115	74	252	2733	49.206	2.000	0.271	1.129
ID971	971	52	64.047	21.108	35.711	0	154	154	2	1	-10921639	108.524	120	52	189	2279	44.797	2.000	0.261	1.002
ID966	966	53	35.226	28.366	16.917	0	154	154	2	1	-10921639	101.048	101	63	148	2122	22.631	2.000	0.116	0.928
ID967	967	50	63.645	23.799	18.233	0	154	154	2	1	-10921639	133.143	117	85	222	2796	37.983	2.000	0.208	1.208
ID977	977	53	30.543	28.474	16.881	0	155	155	2	1	-10921639	101.429	101	65	134	2130	20.648	2.000	0.110	0.976
ID978	978	50	60.518	23.920	18.533	0	155	155	2	1	-10921639	138.857	139	76	191	2916	33.488	4.800	0.224	1.518
ID979	979	54	40.385	18.296	23.952	0	155	155	2	1	-10921639	105.143	106	79	150	2208	20.742	2.000	0.183	1.566
ID980	980	55	55.069	33.538	24.832	0	155	155	2	1	-10921639	68.190	57	24	180	1432	40.696	2.000	0.322	0.817
ID981	981	51	85.931	12.814	27.050	0	155	155	2	1	-10921639	134.476	128	79	255	2824	48.755	2.000	0.288	1.233
ID982	982	52	67.384	21.031	35.495	0	155	155	2	1	-10921639	129.381	139	57	208	2717	39.349	4.800	0.268	1.389
ID997	997	56	40.059	28.325	12.061	0	156	156	2	1	-10921639	75.619	68	38	142	1588	29.023	2.000	0.202	0.877
ID998	998	53	35.630	28.936	16.995	0	156	156	2	1	-10921639	97.476	101	52	156	2047	27.025	2.000	0.131	0.835
ID999	999	50	76.128	23.687	18.500	0	156	156	2	1	-10921639	146.571	128	95	244	3078	44.841	2.000	0.241	1.269
ID1000	1000	57	41.250	4.172	19.602	0	156	156	2	1	-10921639	60.143	52	32	131	1263	27.339	2.000	0.307	1.035
ID1001	1001	54	34.311	18.347	24.036	0	156	156	2	1	-10921639	105.095	104	82	137	2207	16.492	4.800	0.168	1.834
ID1002	1002	55	70.858	33.504	24.757	0	156	156	2	1	-10921639	82.952	65	24	219	1742	51.189	2.000	0.369	0.874
ID1003	1003	51	96.056	12.874	27.062	0	156	156	2	1	-10921639	140.190	123	74	255	2944	54.667	2.000	0.303	1.194
ID1004	1004	58	35.947	12.485	34.585	0	156	156	2	1	-10921639	75.857	71	35	153	1593	31.713	2.000	0.161	0.665
ID1005	1005	52	73.036	21.049	35.476	0	156	156	2	1	-10921639	127.095	128	54	213	2669	42.948	2.000	0.283	1.307
ID1015	1015	56	45.851	28.605	11.932	0	157	157	2	1	-10921639	75.857	60	32	161	1593	34.902	2.000	0.204	0.737
ID1016	1016	53	31.391	28.878	17.016	0	157	157	2	1	-10921639	99.286	98	63	142	2085	25.503	2.000	0.121	0.843
ID1017	1017	50	71.923	23.755	18.349	0	157	157	2	1	-10921639	144.048	126	87	233	3025	42.723	2.000	0.223	1.231
ID1018	1018	57	44.247	4.304	19.172	0	157	157	2	1	-10921639	71.000	63	38	131	1491	26.529	2.000	0.308	1.261
ID1019	1019	54	46.758	18.134	23.713	0	157	157	2	1	-10921639	113.524	109	85	175	2384	23.162	2.000	0.194	1.594
ID1020	1020	55	75.708	33.500	24.786	0	157	157	2	1	-10921639	89.286	74	35	230	1875	52.486	2.000	0.387	0.949
ID1021	1021	51	94.304	12.818	27.167	0	157	157	2	1	-10921639	137.952	120	79	255	2897	56.406	2.000	0.293	1.109
ID1022	1022	58	49.701	12.296	34.728	0	157	157	2	1	-10921639	86.667	85	35	167	1820	36.298	2.000	0.217	0.851
ID1023	1023	52	78.015	20.916	34.999	0	157	157	2	1	-10921639	123.476	131	52	227	2593	46.828	2.000	0.307	1.239
ID1024	1024	56	54.486	28.392	11.499	0	158	158	2	1	-10921639	86.429	79	35	186	1815	40.324	2.000	0.329	1.061
ID1025	1025	53	32.847	28.954	17.010	0	158	158	2	1	-10921639	102.714	106	60	148	2157	26.657	2.000	0.130	0.888
ID1026	1026	50	69.909	23.559	18.285	0	158	158	2	1	-10921639	147.429	145	98	246	3096	41.578	2.000	0.213	1.245
ID1027	1027	57	51.624	4.189	19.111	0	158	158	2	1	-10921639	74.952	68	43	131	1574	30.443	2.000	0.348	1.271
ID1028	1028	54	42.775	18.411	23.589	0	158	158	2	1	-10921639	110.286	104	82	172	2316	24.932	2.000	0.177	1.328
ID1029	1029	55	91.136	33.133	24.713	0	158	158	2	1	-10921639	107.000	95	46	244	2247	57.003	2.000	0.400	1.073
ID1030	1030	51	98.091	12.849	27.271	0	158	158	2	1	-10921639	149.381	123	87	255	3137	56.771	2.000	0.306	1.234
ID1031	1031	58	54.895	12.450	34.762	0	158	158	2	1	-10921639	94.000	90	46	194	1974	39.680	2.000	0.246	0.936
ID1032	1032	52	73.033	20.860	34.892	0	158	158	2	1	-10921639	117.667	123	52	227	2471	46.183	2.000	0.276	1.102
ID1008	1008	50	76.283	23.530	18.128	0	159	159	2	1	-10921639	148.810	137	101	255	3125	42.552	2.000	0.235	1.330
ID1009	1009	57	58.976	4.414	19.184	0	159	159	2	1	-10921639	84.381	82	41	156	1772	34.456	2.000	0.385	1.361
ID1010	1010	54	37.164	18.388	23.479	0	159	159	2	1	-10921639	109.095	112	65	142	2291	24.071	4.800	0.183	1.403
ID1011	1011	55	94.679	33.001	24.775	0	159	159	2	1	-10921639	106.000	87	43	252	2226	58.259	2.000	0.409	1.056
ID1012	1012	51	103.110	13.042	27.203	0	159	159	2	1	-10921639	152.667	139	79	255	3206	59.438	2.000	0.320	1.244
ID1013	1013	58	52.243	12.621	34.672	0	159	159	2	1	-10921639	94.524	93	38	189	1985	39.329	2.000	0.209	0.832
ID1014	1014	52	71.614	20.893	34.841	0	159	159	2	1	-10921639	118.095	131	52	213	2480	45.332	2.000	0.292	1.177
ID1006	1006	56	60.832	28.522	11.724	0	159	159	2	1	-10921639	89.381	74	38	216	1877	46.430	2.000	0.230	0.721
ID1007	1007	53	38.814	28.516	17.187	0	159	159	2	1	-10921639	104.476	106	49	170	2194	34.449	2.000	0.140	0.744
ID1040	1040	58	63.123	12.856	34.807	0	160	160	2	1	-10921639	103.714	95	46	208	2178	40.218	2.000	0.245	1.016
ID1041	1041	52	86.954	20.902	34.884	0	160	160	2	1	-10921639	125.000	126	54	249	2625	52.998	2.000	0.321	1.146
ID1033	1033	56	67.467	28.714	11.649	0	160	160	2	1	-10921639	94.667	85	46	235	1988	47.900	2.000	0.241	0.767
ID1034	1034	53	50.962	28.904	17.009	0	160	160	2	1	-10921639	109.048	101	60	194	2290	37.389	2.000	0.165	0.825
ID1035	1035	50	73.172	23.444	18.261	0	160	160	2	1	-10921639	148.333	137	87	238	3115	46.188	4.800	0.247	1.272
ID1036	1036	57	63.591	4.448	18.991	0	160	160	2	1	-10921639	93.714	93	52	172	1968	33.983	4.800	0.385	1.534
ID1037	1037	54	36.001	18.945	23.639	0	160	160	2	1	-10921639	106.429	101	76	142	2235	18.543	4.800	0.162	1.600
ID1038	1038	55	97.979	32.982	24.654	0	160	160	2	1	-10921639	109.762	87	46	255	2305	61.402	2.000	0.417	1.052
ID1039	1039	51	106.239	12.980	27.247	0	160	160	2	1	-10921639	152.667	131	82	255	3206	62.692	2.000	0.326	1.197
ID1042	1042	56	79.083	28.158	11.021	0	161	161	2	1	-10921639	102.810	82	54	211	2159	47.087	2.000	0.350	1.132
ID1043	1043	53	60.866	28.649	17.074	0	161	161	2	1	-10921639	118.095	126	60	222	2480	46.666	2.000	0.195	0.827
ID1044	1044	57	60.516	4.424	19.303	0	161	161	2	1	-10921639	91.524	93	54	156	1922	31.744	2.000	0.385	1.602
ID1045	1045	50	66.442	23.568	18.678	0	161	161	2	1	-10921639	150.905	139	98	224	3169	40.536	2.000	0.190	1.191
ID1046	1046	54	35.028	19.131	23.416	0	161	161	2	1	-10921639	105.714	104	76	156	2220	21.629	2.000	0.154	1.302
ID1047	1047	55	88.374	32.495	24.523	0	161	161	2	1	-10921639	111.476	104	43	255	2341	62.622	2.000	0.386	0.991
ID1048	1048	51	94.924	13.034	27.430	0	161	161	2	1	-10921639	146.333	128	71	255	3073	60.004	2.000	0.307	1.144
ID1049	1049	58	67.404	13.182	34.782	0	161	161	2	1	-10921639	111.476	106	49	197	2341	43.617	2.000	0.269	1.085
ID1050	1050	52	78.204	20.878	34.933	0	161	161	2	1	-10921639	126.143	128	60	224	2649	46.043	2.000	0.298	1.259
ID1104	1104	58	63.394	13.766	34.603	0	162	162	2	1	-10921639	105.810	106	35	200	2222	44.653	2.000	0.244	0.931
ID1105	1105	52	78.537	20.941	35.044	0	162	162	2	1	-10921639	120.190	120	49	222	2524	46.896	2.000	0.300	1.182
ID1098	1098	56	88.752	27.936	11.075	0	162	162	2	1	-10921639	109.762	85	41	249	2305	56.888	2.000	0.341	0.981
ID1099	1099	53	48.867	28.123	16.970	0	162	162	2	1	-10921639	126.571	128	68	189	2658	31.998	2.000	0.148	1.017
ID1100	1100	57	58.132	5.054	19.221	0	162	162	2	1	-10921639	85.762	79	43	145	1801	31.497	2.000	0.372	1.476
ID1101	1101	50	73.524	23.598	18.588	0	162	162	2	1	-10921639	162.000	145	112	255	3402	41.699	2.000	0.209	1.342
ID1102	1102	55	94.802	32.494	24.383	0	162	162	2	1	-10921639	123.429	109	54	244	2592	58.991	2.000	0.389	1.172
ID1103	1103	51	83.673	13.514	27.669	0	162	162	2	1	-10921639	143.190	137	74	255	3007	51.336	2.000	0.252	1.121
ID1056	1056	51	84.988	13.772	27.840	0	163	163	2	1	-10921639	143.571	123	90	255	3015	50.388	2.000	0.242	1.109
ID1057	1057	58	53.397	14.141	34.356	0	163	163	2	1	-10921639	111.000	104	74	175	2331	32.624	2.000	0.210	1.182
ID1058	1058	52	75.930	20.927	34.982	0	163	163	2	1	-10921639	119.952	120	52	224	2519	47.038	2.000	0.285	1.132
ID1051	1051	56	104.133	28.119	11.110	0	163	163	2	1	-10921639	122.905	101	43	255	2581	63.607	2.000	0.392	1.089
ID1052	1052	53	50.435	28.395	17.066	0	163	163	2	1	-10921639	130.000	134	76	197	2730	35.106	2.000	0.160	1.020
ID1053	1053	57	68.109	5.165	19.167	0	163	163	2	1	-10921639	93.238	87	46	172	1958	36.022	2.000	0.407	1.498
ID1054	1054	50	82.515	23.484	18.555	0	163	163	2	1	-10921639	163.524	159	82	255	3434	54.888	2.000	0.239	1.151
ID1055	1055	55	105.642	32.511	24.717	0	163	163	2	1	-10921639	125.571	126	35	255	2637	70.350	2.000	0.422	1.059
ID1106	1106	56	105.715	27.847	11.130	0	164	164	2	1	-10921639	126.143	104	46	255	2649	63.118	2.000	0.402	1.146
ID1107	1107	53	36.114	28.168	16.978	0	164	164	2	1	-10921639	115.000	115	68	175	2415	28.105	2.000	0.111	0.815
ID1108	1108	57	70.826	5.262	18.851	0	164	164	2	1	-10921639	98.381	90	41	183	2066	40.113	2.000	0.405	1.415
ID1109	1109	50	88.150	23.501	18.753	0	164	164	2	1	-10921639	172.095	159	104	255	3614	51.384	2.000	0.236	1.277
ID1110	1110	55	115.980	32.130	25.058	0	164	164	2	1	-10921639	130.048	101	52	255	2731	67.320	2.000	0.445	1.189
ID1111	1111	51	85.629	14.029	27.982	0	164	164	2	1	-10921639	142.286	126	87	255	2988	50.811	2.000	0.252	1.128
ID1112	1112	58	61.899	14.436	34.339	0	164	164	2	1	-10921639	123.952	112	68	205	2603	40.029	2.000	0.256	1.262
ID1113	1113	52	82.781	20.866	34.774	0	164	164	2	1	-10921639	118.190	128	43	235	2482	53.742	2.000	0.319	1.063
ID1059	1059	56	113.406	27.792	11.133	0	165	165	2	1	-10921639	126.714	98	41	255	2661	70.038	2.000	0.424	1.077
ID1060	1060	53	39.188	28.227	17.033	0	165	165	2	1	-10921639	120.095	128	68	178	2522	31.451	2.000	0.134	0.900
ID1061	1061	57	76.114	5.665	18.693	0	165	165	2	1	-10921639	99.810	95	41	205	2096	46.962	2.000	0.400	1.214
ID1062	1062	50	87.738	23.457	18.871	0	165	165	2	1	-10921639	169.286	150	90	255	3555	54.479	2.000	0.260	1.283
ID1063	1063	55	117.833	31.951	24.780	0	165	165	2	1	-10921639	135.667	117	49	255	2849	69.802	2.000	0.433	1.174
ID1064	1064	51	65.676	14.308	27.896	0	165	165	2	1	-10921639	133.952	123	74	230	2813	41.686	2.000	0.202	1.079
ID1065	1065	58	66.550	14.534	34.223	0	165	165	2	1	-10921639	133.571	126	60	219	2805	40.358	2.000	0.236	1.265
ID1066	1066	52	78.745	20.872	34.768	0	165	165	2	1	-10921639	112.762	117	41	224	2368	53.531	2.000	0.288	0.942
ID1072	1072	55	109.010	31.732	24.622	0	166	166	2	1	-10921639	128.476	123	41	255	2698	73.542	2.000	0.397	0.994
ID1073	1073	51	63.441	14.480	28.152	0	166	166	2	1	-10921639	134.048	134	79	219	2815	41.850	2.000	0.216	1.139
ID1074	1074	58	73.235	14.975	33.999	0	166	166	2	1	-10921639	137.190	131	65	222	2881	42.254	2.000	0.255	1.321
ID1075	1075	52	70.461	20.811	34.758	0	166	166	2	1	-10921639	107.619	106	38	216	2260	50.856	2.000	0.267	0.893
ID1067	1067	62	28.214	34.853	10.268	0	166	166	2	1	-10921639	49.524	49	19	93	1040	21.018	2.000	0.215	0.833
ID1068	1068	56	104.499	27.711	11.093	0	166	166	2	1	-10921639	121.952	106	35	255	2561	63.550	2.000	0.411	1.117
ID1069	1069	53	43.602	28.305	17.018	0	166	166	2	1	-10921639	113.381	115	65	167	2381	31.465	2.000	0.146	0.920
ID1070	1070	57	82.539	5.833	18.659	0	166	166	2	1	-10921639	95.048	90	32	219	1996	51.761	2.000	0.407	1.063
ID1071	1071	50	90.447	23.336	19.100	0	166	166	2	1	-10921639	166.857	172	87	255	3504	51.540	2.000	0.275	1.397
ID1076	1076	62	31.432	34.995	9.922	0	167	167	2	1	-10921639	51.095	46	27	106	1073	20.506	2.000	0.218	0.893
ID1077	1077	56	98.441	27.546	11.507	0	167	167	2	1	-10921639	123.238	117	41	255	2588	69.286	2.000	0.333	0.888
ID1078	1078	53	39.326	28.110	17.099	0	167	167	2	1	-10921639	117.571	117	71	178	2469	31.451	2.000	0.127	0.844
ID1079	1079	57	93.745	5.865	18.806	0	167	167	2	1	-10921639	97.048	93	32	252	2038	58.157	2.000	0.441	1.021
ID1080	1080	50	88.247	23.369	19.291	0	167	167	2	1	-10921639	168.286	170	95	255	3534	53.255	2.000	0.255	1.285
ID1081	1081	55	98.694	31.548	24.443	0	167	167	2	1	-10921639	126.762	115	32	255	2662	71.219	2.000	0.376	0.973
ID1082	1082	51	55.755	14.494	28.386	0	167	167	2	1	-10921639	129.762	123	71	213	2725	40.468	2.000	0.192	1.032
ID1083	1083	58	81.220	15.065	34.102	0	167	167	2	1	-10921639	143.381	142	76	233	3011	46.868	2.000	0.269	1.299
ID1084	1084	52	61.717	20.874	34.574	0	167	167	2	1	-10921639	103.238	109	38	191	2168	48.867	2.000	0.237	0.809
ID1085	1085	None	29.231	1.765	50.643	0	167	167	2	1	-10921639	71.476	68	43	117	1501	19.977	2.000	0.162	0.996
ID1136	1136	57	85.342	5.536	19.130	0	168	168	2	1	-10921639	98.810	76	32	230	2075	55.833	2.000	0.416	1.040
ID1137	1137	50	87.443	23.671	19.471	0	168	168	2	1	-10921639	177.143	172	101	255	3720	51.622	3.200	0.238	1.317
ID1138	1138	55	104.502	31.401	24.247	0	168	168	2	1	-10921639	135.333	115	52	255	2842	64.740	2.000	0.379	1.150
ID1139	1139	51	47.306	14.404	28.439	0	168	168	2	1	-10921639	123.714	115	76	194	2598	35.307	2.000	0.170	1.017
ID1140	1140	58	82.478	15.355	34.026	0	168	168	2	1	-10921639	150.524	148	87	252	3161	50.827	2.000	0.276	1.281
ID1142	1142	52	62.092	20.892	34.676	0	168	168	2	1	-10921639	103.857	106	43	208	2181	46.971	2.000	0.238	0.849
ID1133	1133	62	33.331	34.997	9.633	0	168	168	2	1	-10921639	50.286	41	24	117	1056	23.102	2.000	0.207	0.747
ID1134	1134	56	94.928	27.723	11.975	0	168	168	2	1	-10921639	111.238	90	30	255	2336	61.743	2.000	0.355	0.944
ID1135	1135	53	35.571	28.387	17.250	0	168	168	2	1	-10921639	115.238	112	57	159	2420	30.824	2.000	0.098	0.670
ID1120	1120	55	109.657	31.216	24.274	0	169	169	2	1	-10921639	140.286	123	60	255	2946	66.231	2.000	0.384	1.176
ID1121	1121	51	44.250	14.508	28.306	0	169	169	2	1	-10921639	128.857	126	93	197	2706	30.348	2.000	0.141	1.048
ID1122	1122	58	83.032	15.629	33.826	0	169	169	2	1	-10921639	153.095	145	52	255	3215	55.453	2.000	0.241	1.072
ID1123	1123	52	71.991	21.076	34.612	0	169	169	2	1	-10921639	110.857	115	38	213	2328	53.747	2.000	0.258	0.845
ID1114	1114	62	31.706	35.344	9.499	0	169	169	2	1	-10921639	50.905	43	24	109	1069	25.471	2.000	0.270	0.850
ID1115	1115	56	94.833	27.882	12.148	0	169	169	2	1	-10921639	117.667	101	38	255	2471	58.862	2.000	0.350	1.037
ID1116	1116	59	31.666	34.890	14.518	0	169	169	2	1	-10921639	67.952	63	41	106	1427	21.353	2.000	0.230	1.189
ID1117	1117	53	27.801	27.863	17.387	0	169	169	2	1	-10921639	118.000	112	60	186	2478	34.650	2.000	0.072	0.455
ID1118	1118	57	92.232	5.427	19.455	0	169	169	2	1	-10921639	115.810	98	57	235	2432	56.945	2.000	0.421	1.205
ID1119	1119	50	83.564	23.793	19.523	0	169	169	2	1	-10921639	181.667	175	115	255	3815	46.327	7.600	0.227	1.453
ID1153	1153	62	39.434	34.907	10.076	0	170	170	2	1	-10921639	60.429	60	24	139	1269	27.958	2.000	0.217	0.770
ID1154	1154	56	79.021	27.812	12.365	0	170	170	2	1	-10921639	106.190	98	41	235	2230	55.447	2.000	0.325	0.940
ID1155	1155	59	35.307	34.469	14.193	0	170	170	2	1	-10921639	73.476	71	43	126	1543	22.945	2.000	0.175	0.953
ID1156	1156	57	93.601	5.387	19.479	0	170	170	2	1	-10921639	114.333	95	49	246	2401	58.209	2.000	0.445	1.210
ID1157	1157	50	85.970	23.962	19.633	0	170	170	2	1	-10921639	185.000	170	117	255	3885	45.257	7.600	0.231	1.532
ID1158	1158	55	115.706	31.232	24.341	0	170	170	2	1	-10921639	139.571	123	52	255	2931	69.970	2.000	0.421	1.182
ID1159	1159	51	54.581	14.724	28.529	0	170	170	2	1	-10921639	135.857	134	90	219	2853	34.689	2.000	0.151	1.029
ID1160	1160	58	73.589	15.789	33.867	0	170	170	2	1	-10921639	141.381	134	54	222	2969	48.384	2.000	0.225	1.074
ID1161	1161	52	62.602	21.192	34.583	0	170	170	2	1	-10921639	107.476	115	41	189	2257	49.554	2.000	0.228	0.805
ID1124	1124	62	29.410	34.703	10.553	0	171	171	2	1	-10921639	66.095	65	32	126	1388	24.745	2.000	0.156	0.723
ID1125	1125	56	83.900	27.939	12.941	0	171	171	2	1	-10921639	119.857	98	60	244	2517	49.649	2.000	0.283	1.066
ID1126	1126	59	34.815	34.670	14.313	0	171	171	2	1	-10921639	75.000	74	30	128	1575	27.483	2.000	0.184	0.848
ID1127	1127	57	94.846	5.360	19.531	0	171	171	2	1	-10921639	113.429	98	43	230	2382	60.895	2.000	0.449	1.154
ID1128	1128	50	94.168	23.807	19.966	0	171	171	2	1	-10921639	186.048	175	123	255	3907	47.914	2.000	0.249	1.551
ID1129	1129	55	106.282	31.254	24.428	0	171	171	2	1	-10921639	136.571	123	57	255	2868	65.060	2.000	0.394	1.187
ID1130	1130	51	45.422	14.747	28.332	0	171	171	2	1	-10921639	134.000	131	95	191	2814	29.978	4.800	0.153	1.189
ID1131	1131	58	72.900	15.957	33.535	0	171	171	2	1	-10921639	153.476	159	57	249	3223	54.383	2.000	0.240	1.094
ID1132	1132	52	60.619	21.209	34.586	0	171	171	2	1	-10921639	110.000	112	49	197	2310	48.804	2.000	0.213	0.790
ID1088	1088	56	78.181	27.906	13.301	0	172	172	2	1	-10921639	117.857	101	52	227	2475	50.458	2.000	0.287	1.042
ID1089	1089	59	40.434	34.472	13.934	0	172	172	2	1	-10921639	95.571	87	52	156	2007	29.388	6.336	0.207	1.114
ID1090	1090	None	30.812	27.505	17.777	0	172	172	2	1	-10921639	118.905	112	60	191	2497	35.633	2.000	0.060	0.375
ID1091	1091	57	108.706	5.602	19.626	0	172	172	2	1	-10921639	117.190	109	32	255	2461	73.713	2.000	0.445	0.980
ID1092	1092	50	85.948	23.768	20.118	0	172	172	2	1	-10921639	182.000	167	117	255	3822	44.593	7.600	0.231	1.531
ID1093	1093	55	105.188	31.374	24.522	0	172	172	2	1	-10921639	138.524	134	46	255	2909	69.232	2.000	0.404	1.152
ID1094	1094	51	46.005	14.696	28.370	0	172	172	2	1	-10921639	134.143	134	93	205	2817	31.571	4.800	0.161	1.180
ID1095	1095	60	31.580	26.472	29.581	0	172	172	2	1	-10921639	77.952	76	32	123	1637	25.553	2.000	0.159	0.835
ID1096	1096	58	65.155	15.769	33.810	0	172	172	2	1	-10921639	147.667	148	68	219	3101	47.451	2.000	0.226	1.145
ID1097	1097	52	66.520	21.187	34.420	0	172	172	2	1	-10921639	130.143	117	71	205	2733	41.757	2.000	0.218	1.114
ID1086	1086	61	33.162	20.864	9.002	0	172	172	2	1	-10921639	46.714	38	24	106	981	19.665	2.000	0.303	1.104
ID1087	1087	62	44.935	34.507	11.346	0	172	172	2	1	-10921639	79.000	82	24	153	1659	37.836	2.000	0.202	0.700
ID1152	1152	52	72.961	21.148	34.378	0	173	173	2	1	-10921639	127.810	126	65	230	2684	45.833	2.000	0.247	1.103
ID1141	1141	61	32.184	20.912	8.583	0	173	173	2	1	-10921639	48.571	46	24	85	1020	18.228	2.000	0.319	1.289
ID1143	1143	62	40.291	34.142	10.862	0	173	173	2	1	-10921639	79.714	79	38	148	1674	26.852	2.000	0.204	1.005
ID1144	1144	56	73.010	27.630	13.668	0	173	173	2	1	-10921639	127.667	117	63	238	2681	47.147	2.000	0.215	0.957
ID1145	1145	59	44.606	34.358	14.504	0	173	173	2	1	-10921639	91.381	87	46	164	1919	31.405	2.000	0.204	0.985
ID1146	1146	57	110.204	5.903	19.685	0	173	173	2	1	-10921639	127.333	104	38	255	2674	67.801	2.000	0.439	1.146
ID1147	1147	50	82.751	24.008	20.173	0	173	173	2	1	-10921639	179.762	170	112	255	3775	43.217	2.000	0.226	1.535
ID1148	1148	55	110.373	30.930	24.367	0	173	173	2	1	-10921639	151.333	131	57	255	3178	64.894	2.000	0.398	1.328
ID1149	1149	51	45.551	14.776	27.982	0	173	173	2	1	-10921639	127.048	128	90	197	2668	28.102	2.000	0.151	1.186
ID1150	1150	60	32.451	25.900	29.735	0	173	173	2	1	-10921639	79.857	82	35	123	1677	25.539	2.000	0.158	0.855
ID1151	1151	58	73.895	15.689	34.046	0	173	173	2	1	-10921639	146.381	139	57	227	3074	49.534	2.000	0.235	1.126
ID1168	1168	55	107.714	30.806	24.562	0	174	174	2	1	-10921639	143.190	126	43	255	3007	75.239	2.000	0.387	1.061
ID1169	1169	51	44.835	15.026	28.023	0	174	174	2	1	-10921639	129.238	131	90	186	2714	27.873	4.800	0.151	1.216
ID1170	1170	60	34.473	25.950	29.696	0	174	174	2	1	-10921639	81.238	79	32	131	1706	27.568	2.000	0.166	0.840
ID1171	1171	58	74.820	15.714	33.954	0	174	174	2	1	-10921639	147.952	139	60	235	3107	50.853	2.000	0.235	1.106
ID1172	1172	52	57.191	21.253	34.501	0	174	174	2	1	-10921639	104.048	104	35	194	2185	48.715	2.000	0.210	0.742
ID1162	1162	61	28.775	20.799	9.142	0	174	174	2	1	-10921639	44.857	41	27	87	942	17.382	2.000	0.273	1.108
ID1163	1163	62	33.758	34.362	10.698	0	174	174	2	1	-10921639	76.476	74	46	131	1606	24.128	6.321	0.172	0.932
ID1164	1164	56	76.323	27.474	14.062	0	174	174	2	1	-10921639	133.381	128	76	238	2801	48.928	2.000	0.255	1.109
ID1165	1165	59	43.041	34.116	14.360	0	174	174	2	1	-10921639	90.238	82	43	159	1895	26.722	2.000	0.193	1.094
ID1166	1166	57	94.805	5.732	19.479	0	174	174	2	1	-10921639	124.190	115	41	252	2608	59.424	2.000	0.426	1.248
ID1167	1167	50	66.565	24.095	20.327	0	174	174	2	1	-10921639	175.286	170	112	241	3681	32.544	4.800	0.210	1.870
ID1173	1173	62	42.355	34.356	10.389	0	175	175	2	1	-10921639	73.143	71	30	134	1536	31.107	2.000	0.248	0.934
ID1174	1174	56	85.179	27.486	14.314	0	175	175	2	1	-10921639	140.286	134	76	249	2946	56.877	2.000	0.287	1.099
ID1175	1175	59	33.106	34.288	14.541	0	175	175	2	1	-10921639	74.762	74	38	126	1570	25.205	2.000	0.170	0.863
ID1176	1176	57	91.678	6.028	19.406	0	175	175	2	1	-10921639	122.048	123	52	230	2563	54.687	2.000	0.424	1.328
ID1177	1177	50	66.480	24.071	20.554	0	175	175	2	1	-10921639	166.238	159	95	227	3491	40.513	4.800	0.209	1.416
ID1178	1178	55	101.046	30.529	24.544	0	175	175	2	1	-10921639	127.190	117	38	255	2671	76.789	2.000	0.366	0.888
ID1179	1179	51	43.140	14.775	27.582	0	175	175	2	1	-10921639	133.048	134	87	170	2794	22.373	4.800	0.155	1.593
ID1180	1180	60	44.361	25.774	29.668	0	175	175	2	1	-10921639	90.571	90	32	159	1902	33.548	2.000	0.207	0.926
ID1181	1181	58	70.872	15.734	33.892	0	175	175	2	1	-10921639	140.762	156	54	252	2956	51.483	2.000	0.211	0.954
ID1182	1182	52	57.626	21.268	34.602	0	175	175	2	1	-10921639	103.667	109	35	194	2177	48.681	2.000	0.198	0.703
ID1248	1248	57	93.051	6.196	19.473	0	176	176	2	1	-10921639	131.619	128	54	233	2764	56.472	2.000	0.411	1.358
ID1249	1249	50	51.164	24.024	20.464	0	176	176	2	1	-10921639	156.571	153	106	205	3288	27.660	4.800	0.165	1.601
ID1250	1250	55	103.777	30.044	24.476	0	176	176	2	1	-10921639	147.762	134	52	255	3103	66.047	2.000	0.355	1.173
ID1251	1251	51	29.215	15.145	27.544	0	176	176	2	1	-10921639	121.048	128	68	156	2542	21.477	4.800	0.119	1.195
ID1252	1252	60	49.554	25.509	29.751	0	176	176	2	1	-10921639	95.333	98	35	170	2002	38.778	2.000	0.221	0.891
ID1253	1253	58	72.176	15.567	33.940	0	176	176	2	1	-10921639	139.571	137	43	255	2931	51.571	2.000	0.200	0.903
ID1254	1254	52	61.112	20.998	34.555	0	176	176	2	1	-10921639	108.619	115	46	208	2281	50.843	2.000	0.211	0.744
ID1245	1245	62	37.213	34.355	10.500	0	176	176	2	1	-10921639	82.190	76	52	145	1726	25.522	6.330	0.193	1.043
ID1246	1246	59	38.668	34.096	14.169	0	176	176	2	1	-10921639	83.952	82	46	153	1763	25.315	2.000	0.168	0.956
ID1247	1247	56	90.256	27.234	14.512	0	176	176	2	1	-10921639	161.857	142	98	255	3399	50.780	2.000	0.258	1.307
ID1200	1200	51	35.307	14.877	27.597	0	177	177	2	1	-10921639	123.619	123	85	170	2596	21.103	4.800	0.140	1.437
ID1201	1201	60	40.974	25.321	29.571	0	177	177	2	1	-10921639	105.762	106	49	150	2221	27.470	4.800	0.193	1.247
ID1202	1202	58	74.397	15.458	33.950	0	177	177	2	1	-10921639	133.286	128	52	244	2799	53.904	2.000	0.236	0.944
ID1203	1203	52	64.184	20.958	34.457	0	177	177	2	1	-10921639	121.238	115	63	211	2546	40.056	2.000	0.226	1.115
ID1204	1204	65	32.127	29.707	36.154	0	177	177	2	1	-10921639	49.762	52	21	90	1045	20.176	2.000	0.298	1.132
ID1194	1194	62	33.141	34.511	10.765	0	177	177	2	1	-10921639	69.905	71	35	126	1468	24.769	2.000	0.202	0.950
ID1195	1195	59	31.978	33.827	13.895	0	177	177	2	1	-10921639	75.762	74	46	134	1591	21.911	6.310	0.159	0.949
ID1196	1196	56	92.104	26.971	14.783	0	177	177	2	1	-10921639	145.810	128	76	255	3062	51.766	2.000	0.278	1.224
ID1197	1197	57	88.553	6.765	19.363	0	177	177	2	1	-10921639	129.810	123	57	205	2726	52.772	4.800	0.409	1.428
ID1198	1198	50	57.430	23.887	20.723	0	177	177	2	1	-10921639	149.429	148	87	216	3138	33.725	4.800	0.174	1.311
ID1199	1199	55	105.680	29.756	24.540	0	177	177	2	1	-10921639	135.762	126	35	255	2851	76.336	2.000	0.359	0.939
ID1184	1184	59	32.715	33.724	13.961	0	178	178	2	1	-10921639	75.429	74	41	128	1584	22.067	2.000	0.158	0.932
ID1185	1185	56	97.459	26.662	14.803	0	178	178	2	1	-10921639	150.238	134	60	255	3155	59.941	2.000	0.280	1.095
ID1186	1186	57	96.544	6.689	19.124	0	178	178	2	1	-10921639	136.333	137	49	238	2863	57.388	2.000	0.414	1.391
ID1187	1187	50	44.884	23.872	20.427	0	178	178	2	1	-10921639	152.333	156	95	194	3199	24.941	4.800	0.161	1.691
ID1188	1188	55	100.501	29.471	24.523	0	178	178	2	1	-10921639	140.857	126	38	255	2958	70.084	2.000	0.328	0.994
ID1189	1189	51	39.191	14.277	26.984	0	178	178	2	1	-10921639	118.000	115	71	167	2478	28.585	4.800	0.158	1.126
ID1190	1190	60	46.476	25.436	29.536	0	178	178	2	1	-10921639	110.429	106	43	170	2319	32.343	4.800	0.205	1.160
ID1191	1191	58	69.916	15.351	33.822	0	178	178	2	1	-10921639	127.095	134	54	227	2669	51.530	2.000	0.222	0.897
ID1192	1192	52	54.615	20.939	34.438	0	178	178	2	1	-10921639	109.048	104	54	194	2290	34.999	2.000	0.201	1.043
ID1193	1193	65	35.234	29.095	36.252	0	178	178	2	1	-10921639	53.810	46	30	93	1130	19.177	2.000	0.305	1.311
ID1183	1183	63	31.001	20.210	9.099	0	178	178	2	1	-10921639	43.143	41	21	85	906	18.282	2.000	0.342	1.202
ID1216	1216	52	50.966	21.189	34.503	0	179	179	2	1	-10921639	93.619	82	35	172	1966	43.032	2.000	0.202	0.732
ID1217	1217	65	37.920	29.348	36.211	0	179	179	2	1	-10921639	61.619	57	38	104	1294	18.581	4.800	0.348	1.713
ID1205	1205	63	33.714	20.241	9.286	0	179	179	2	1	-10921639	47.810	46	21	95	1004	21.644	2.000	0.342	1.125
ID1206	1206	62	34.599	34.069	10.219	0	179	179	2	1	-10921639	65.190	63	30	115	1369	24.624	2.000	0.204	0.896
ID1207	1207	59	36.912	33.082	13.944	0	179	179	2	1	-10921639	76.810	71	38	139	1613	25.119	2.000	0.171	0.891
ID1208	1208	56	91.375	26.587	14.792	0	179	179	2	1	-10921639	142.619	126	46	255	2995	57.461	2.000	0.276	1.073
ID1209	1209	57	83.231	6.881	19.146	0	179	179	2	1	-10921639	125.619	126	43	197	2638	46.300	2.000	0.381	1.496
ID1210	1210	50	35.260	23.529	20.600	0	179	179	2	1	-10921639	140.619	145	93	178	2953	24.873	7.600	0.111	1.126
ID1211	1211	64	27.186	2.294	23.733	0	179	179	2	1	-10921639	52.333	49	21	101	1099	22.661	2.000	0.176	0.690
ID1212	1212	55	109.678	29.030	24.211	0	179	179	2	1	-10921639	152.952	128	57	255	3212	63.886	2.000	0.370	1.293
ID1213	1213	51	39.420	13.733	26.757	0	179	179	2	1	-10921639	117.000	120	76	167	2457	25.822	2.000	0.144	1.142
ID1214	1214	60	50.733	25.236	29.502	0	179	179	2	1	-10921639	113.286	109	49	178	2379	38.382	4.800	0.219	1.062
ID1215	1215	58	71.379	15.471	33.719	0	179	179	2	1	-10921639	127.381	128	49	249	2675	56.469	2.000	0.230	0.843
ID1232	1232	63	36.077	20.357	9.230	0	180	180	2	1	-10921639	49.476	43	21	106	1039	24.043	2.000	0.363	1.096
ID1233	1233	62	32.145	33.988	10.383	0	180	180	2	1	-10921639	66.857	63	27	120	1404	27.787	2.000	0.201	0.804
ID1234	1234	59	47.480	32.767	14.015	0	180	180	2	1	-10921639	82.905	74	46	172	1741	32.642	2.000	0.202	0.854
ID1235	1235	56	86.657	26.407	15.043	0	180	180	2	1	-10921639	145.048	134	85	255	3046	52.768	2.000	0.280	1.201
ID1236	1236	57	61.705	6.211	19.181	0	180	180	2	1	-10921639	103.048	101	60	161	2164	31.269	4.800	0.341	1.675
ID1237	1237	50	31.724	22.658	20.602	0	180	180	2	1	-10921639	129.333	126	79	186	2716	27.253	2.000	0.099	0.858
ID1238	1238	64	29.357	2.611	24.303	0	180	180	2	1	-10921639	53.143	46	24	104	1116	20.932	2.000	0.195	0.828
ID1239	1239	55	99.964	28.734	23.854	0	180	180	2	1	-10921639	139.476	139	38	255	2929	68.095	2.000	0.334	1.026
ID1240	1240	51	32.849	13.583	26.830	0	180	180	2	1	-10921639	111.952	120	74	156	2351	21.905	2.000	0.129	1.171
ID1241	1241	60	50.725	25.188	29.374	0	180	180	2	1	-10921639	119.762	112	74	172	2515	30.353	2.000	0.209	1.366
ID1242	1242	58	69.704	15.418	33.540	0	180	180	2	1	-10921639	121.286	115	43	252	2547	59.903	2.000	0.224	0.742
ID1243	1243	52	48.182	21.014	34.269	0	180	180	2	1	-10921639	108.048	109	57	164	2269	32.440	2.000	0.195	1.086
ID1244	1244	65	45.695	29.624	36.207	0	180	180	2	1	-10921639	66.143	74	27	126	1389	27.558	2.000	0.357	1.262
ID1255	1255	63	44.195	20.144	9.043	0	181	181	2	1	-10921639	58.905	49	27	109	1237	25.807	2.000	0.366	1.224
ID1256	1256	62	32.585	33.557	10.235	0	181	181	2	1	-10921639	66.905	60	32	115	1405	25.082	2.000	0.231	1.001
ID1257	1257	59	50.701	32.133	14.164	0	181	181	2	1	-10921639	87.048	76	41	175	1828	33.522	2.000	0.204	0.878
ID1258	1258	56	95.958	26.272	15.121	0	181	181	2	1	-10921639	155.333	148	82	255	3262	57.203	2.000	0.287	1.212
ID1259	1259	67	27.610	8.810	17.957	0	181	181	2	1	-10921639	60.571	65	30	115	1272	20.925	2.000	0.157	0.787
ID1260	1260	57	49.507	4.816	19.091	0	181	181	2	1	-10921639	83.619	74	57	161	1756	28.063	2.000	0.258	1.223
ID1261	1261	50	44.176	23.560	20.455	0	181	181	2	1	-10921639	156.810	159	112	205	3293	26.996	7.600	0.130	1.333
ID1262	1262	55	103.449	28.350	23.733	0	181	181	2	1	-10921639	158.095	156	57	255	3320	63.071	2.000	0.322	1.221
ID1263	1263	64	38.638	3.349	24.570	0	181	181	2	1	-10921639	60.333	54	27	117	1267	28.221	2.000	0.289	0.960
ID1264	1264	51	30.615	13.845	26.838	0	181	181	2	1	-10921639	115.238	117	74	150	2420	20.722	4.800	0.122	1.207
ID1265	1265	60	50.773	25.332	29.158	0	181	181	2	1	-10921639	117.810	117	60	172	2474	31.123	2.000	0.216	1.343
ID1266	1266	58	62.051	15.504	33.475	0	181	181	2	1	-10921639	139.238	131	71	224	2924	38.538	2.000	0.208	1.246
ID1267	1267	52	49.708	21.116	34.233	0	181	181	2	1	-10921639	109.286	104	54	183	2295	32.668	2.000	0.184	1.039
ID1268	1268	65	46.820	29.647	36.001	0	181	181	2	1	-10921639	61.095	57	21	131	1283	29.057	2.000	0.362	1.117
ID1344	1344	64	32.172	3.611	24.941	0	182	182	2	1	-10921639	52.619	46	24	104	1105	21.439	2.000	0.254	0.995
ID1345	1345	51	33.544	13.422	26.859	0	182	182	2	1	-10921639	104.095	101	54	175	2186	29.856	2.000	0.126	0.781
ID1346	1346	60	50.324	25.381	29.094	0	182	182	2	1	-10921639	121.619	123	71	167	2554	30.150	2.000	0.211	1.405
ID1347	1347	58	71.879	15.718	33.307	0	182	182	2	1	-10921639	145.571	142	79	244	3057	44.724	2.000	0.220	1.173
ID1348	1348	52	37.645	21.068	34.130	0	182	182	2	1	-10921639	101.857	109	60	150	2139	28.542	2.000	0.143	0.892
ID1349	1349	65	52.083	29.291	35.761	0	182	182	2	1	-10921639	67.238	60	30	145	1412	33.658	2.000	0.353	1.041
ID1336	1336	63	38.102	20.041	9.042	0	182	182	2	1	-10921639	53.762	46	24	95	1129	21.635	2.000	0.354	1.301
ID1337	1337	62	39.057	33.445	9.983	0	182	182	2	1	-10921639	79.714	79	46	126	1674	22.793	4.800	0.272	1.497
ID1338	1338	59	41.351	31.476	14.413	0	182	182	2	1	-10921639	90.333	82	54	156	1897	32.457	2.000	0.139	0.678
ID1339	1339	56	95.126	26.068	15.349	0	182	182	2	1	-10921639	157.619	156	71	255	3310	61.192	2.000	0.270	1.097
ID1340	1340	67	37.327	8.857	18.022	0	182	182	2	1	-10921639	63.762	57	32	134	1339	25.911	2.000	0.199	0.817
ID1341	1341	57	50.001	4.210	18.979	0	182	182	2	1	-10921639	77.905	68	43	153	1636	30.545	2.000	0.274	1.096
ID1342	1342	50	40.238	23.029	20.626	0	182	182	2	1	-10921639	140.857	145	93	211	2958	30.609	7.600	0.108	0.896
ID1343	1343	55	101.888	28.226	23.720	0	182	182	2	1	-10921639	155.810	156	54	255	3272	62.958	2.000	0.323	1.208
ID1296	1296	63	34.196	20.061	9.047	0	183	183	2	1	-10921639	47.905	41	19	87	1006	20.191	2.000	0.341	1.206
ID1297	1297	62	39.966	33.348	9.809	0	183	183	2	1	-10921639	76.048	79	41	134	1597	23.079	2.000	0.269	1.396
ID1298	1298	59	38.688	31.207	14.169	0	183	183	2	1	-10921639	81.095	74	43	145	1703	30.674	2.000	0.127	0.597
ID1299	1299	56	96.844	26.057	15.645	0	183	183	2	1	-10921639	175.286	164	95	255	3681	48.488	2.000	0.296	1.651
ID1300	1300	67	46.076	8.814	18.338	0	183	183	2	1	-10921639	72.429	65	32	161	1521	33.554	2.000	0.237	0.828
ID1301	1301	57	47.409	4.012	19.002	0	183	183	2	1	-10921639	80.143	74	41	156	1683	28.961	2.000	0.231	1.040
ID1302	1302	50	31.170	23.376	20.736	0	183	183	2	1	-10921639	132.857	131	82	178	2790	27.726	7.600	0.096	0.842
ID1303	1303	55	97.513	28.129	23.607	0	183	183	2	1	-10921639	140.571	131	35	255	2952	68.248	2.000	0.307	0.968
ID1304	1304	64	36.696	2.767	25.297	0	183	183	2	1	-10921639	61.000	52	27	120	1281	24.245	2.000	0.231	0.945
ID1305	1305	51	37.327	13.479	26.927	0	183	183	2	1	-10921639	111.810	117	49	178	2348	32.163	6.344	0.144	0.875
ID1306	1306	60	52.098	25.547	28.937	0	183	183	2	1	-10921639	106.333	117	41	175	2233	43.083	2.000	0.202	0.830
ID1307	1307	58	61.246	15.957	33.043	0	183	183	2	1	-10921639	136.524	134	79	208	2867	38.481	2.000	0.207	1.219
ID1308	1308	52	39.193	21.017	33.585	0	183	183	2	1	-10921639	98.952	95	46	161	2078	36.299	2.000	0.137	0.659
ID1309	1309	65	46.184	29.343	35.682	0	183	183	2	1	-10921639	63.524	57	30	123	1334	28.700	2.000	0.345	1.135
ID1218	1218	63	34.278	20.100	8.869	0	184	184	2	1	-10921639	51.429	46	27	93	1080	19.492	2.000	0.317	1.269
ID1219	1219	62	43.187	33.417	9.576	0	184	184	2	1	-10921639	75.571	74	32	145	1587	28.715	2.000	0.270	1.119
ID1220	1220	59	37.116	31.075	14.425	0	184	184	2	1	-10921639	84.429	76	41	153	1773	30.735	2.000	0.144	0.693
ID1221	1221	56	97.141	25.756	15.597	0	184	184	2	1	-10921639	185.571	178	90	255	3897	51.603	2.000	0.280	1.573
ID1222	1222	57	53.000	4.036	18.986	0	184	184	2	1	-10921639	84.286	71	46	153	1770	30.186	2.000	0.274	1.200
ID1223	1223	67	36.467	8.766	19.141	0	184	184	2	1	-10921639	62.619	54	35	134	1315	27.962	2.000	0.168	0.644
ID1224	1224	55	98.212	27.662	23.146	0	184	184	2	1	-10921639	143.952	115	46	255	3023	70.132	2.000	0.309	0.968
ID1225	1225	64	38.003	2.140	26.343	0	184	184	2	1	-10921639	57.571	46	27	115	1209	27.303	2.000	0.215	0.747
ID1226	1226	51	40.825	14.148	27.998	0	184	184	2	1	-10921639	134.190	128	82	186	2818	27.518	7.600	0.163	1.367
ID1227	1227	60	53.808	25.508	28.618	0	184	184	2	1	-10921639	106.810	112	38	172	2243	45.190	2.000	0.230	0.883
ID1228	1228	58	46.307	16.055	33.105	0	184	184	2	1	-10921639	122.857	134	76	183	2580	32.664	2.000	0.160	1.035
ID1229	1229	52	42.415	21.037	33.222	0	184	184	2	1	-10921639	113.333	117	71	159	2380	25.439	2.000	0.170	1.297
ID1230	1230	65	51.651	29.233	35.467	0	184	184	2	1	-10921639	66.381	57	27	137	1394	32.391	2.000	0.375	1.117
ID1231	1231	None	27.111	16.712	41.819	0	184	184	2	1	-10921639	49.905	49	24	93	1048	16.559	2.000	0.230	1.128
ID1280	1280	58	46.348	16.187	32.728	0	185	185	2	1	-10921639	117.476	123	60	178	2467	36.306	2.000	0.168	0.933
ID1281	1281	52	39.550	21.004	33.018	0	185	185	2	1	-10921639	111.048	112	60	156	2332	25.135	2.000	0.158	1.203
ID1282	1282	65	61.068	29.585	35.183	0	185	185	2	1	-10921639	67.048	49	19	159	1408	42.546	2.000	0.418	0.929
ID1269	1269	63	34.166	19.928	8.850	0	185	185	2	1	-10921639	47.667	38	24	95	1001	19.200	2.000	0.323	1.212
ID1270	1270	62	41.567	32.919	9.474	0	185	185	2	1	-10921639	68.000	60	27	134	1428	32.674	2.000	0.254	0.843
ID1271	1271	59	37.383	30.910	14.546	0	185	185	2	1	-10921639	79.571	74	21	159	1671	37.945	2.000	0.117	0.438
ID1272	1272	56	88.585	25.492	15.714	0	185	185	2	1	-10921639	181.000	175	106	255	3801	47.790	4.800	0.262	1.572
ID1273	1273	57	58.911	4.007	18.841	0	185	185	2	1	-10921639	91.048	79	60	178	1912	33.289	2.000	0.286	1.217
ID1274	1274	67	29.002	8.490	19.275	0	185	185	2	1	-10921639	67.476	63	41	112	1417	23.284	2.000	0.135	0.691
ID1275	1275	None	32.565	23.613	20.524	0	185	185	2	1	-10921639	158.619	167	82	208	3331	32.552	2.000	0.088	0.789
ID1276	1276	55	94.596	27.554	22.764	0	185	185	2	1	-10921639	136.476	123	35	255	2866	76.882	2.000	0.278	0.772
ID1277	1277	64	36.453	1.544	26.377	0	185	185	2	1	-10921639	63.000	54	24	126	1323	30.496	2.000	0.196	0.676
ID1278	1278	51	47.189	14.189	28.066	0	185	185	2	1	-10921639	137.381	137	76	180	2885	28.876	4.800	0.189	1.512
ID1279	1279	60	50.849	25.447	28.378	0	185	185	2	1	-10921639	128.286	131	68	178	2694	28.164	4.800	0.223	1.663
ID1283	1283	63	30.974	20.094	8.962	0	186	186	2	1	-10921639	48.095	43	27	87	1010	18.587	2.000	0.292	1.170
ID1284	1284	62	38.952	32.750	9.504	0	186	186	2	1	-10921639	73.048	65	24	137	1534	30.410	2.000	0.199	0.798
ID1285	1285	59	40.645	30.477	14.474	0	186	186	2	1	-10921639	97.238	87	54	178	2042	32.430	2.000	0.146	0.764
ID1286	1286	56	94.196	25.175	15.877	0	186	186	2	1	-10921639	184.810	178	95	255	3881	50.489	2.000	0.262	1.518
ID1287	1287	57	65.131	4.319	18.726	0	186	186	2	1	-10921639	94.524	85	43	178	1985	39.162	2.000	0.328	1.192
ID1288	1288	55	94.698	27.030	22.473	0	186	186	2	1	-10921639	176.619	172	74	255	3709	58.954	2.000	0.270	1.274
ID1289	1289	64	43.173	0.000	26.000	0	186	186	2	1	-10921639	81.857	71	43	131	1719	29.914	4.800	0.361	1.453
ID1290	1290	51	42.108	14.129	27.866	0	186	186	2	1	-10921639	137.857	137	82	189	2895	28.258	4.800	0.173	1.439
ID1291	1291	60	59.166	25.003	28.094	0	186	186	2	1	-10921639	129.857	131	63	191	2727	34.226	2.000	0.219	1.364
ID1292	1292	58	50.919	16.255	32.469	0	186	186	2	1	-10921639	133.810	134	74	189	2810	33.251	4.800	0.185	1.258
ID1293	1293	52	31.409	21.092	32.980	0	186	186	2	1	-10921639	102.810	106	60	148	2159	23.630	2.000	0.116	0.903
ID1294	1294	65	75.376	29.722	34.818	0	186	186	2	1	-10921639	81.429	71	24	202	1710	49.334	2.000	0.432	0.996
ID1295	1295	66	28.725	18.660	41.542	0	186	186	2	1	-10921639	52.381	49	27	104	1100	20.855	2.000	0.231	0.941
ID1322	1322	63	32.618	20.268	9.025	0	187	187	2	1	-10921639	50.905	46	27	90	1069	19.539	2.000	0.311	1.236
ID1323	1323	62	38.732	32.759	9.653	0	187	187	2	1	-10921639	69.048	63	27	142	1450	28.779	2.000	0.187	0.757
ID1324	1324	59	42.442	30.077	14.444	0	187	187	2	1	-10921639	98.762	90	54	180	2074	35.471	2.000	0.134	0.657
ID1325	1325	56	85.811	25.332	16.238	0	187	187	2	1	-10921639	181.476	191	95	255	3811	54.177	2.000	0.235	1.275
ID1326	1326	57	74.908	4.289	18.710	0	187	187	2	1	-10921639	104.571	93	38	194	2196	42.608	2.000	0.362	1.306
ID1327	1327	67	28.907	9.370	20.024	0	187	187	2	1	-10921639	61.476	52	35	112	1291	22.373	2.000	0.147	0.703
ID1328	1328	55	96.419	27.007	22.255	0	187	187	2	1	-10921639	175.095	170	76	255	3677	59.096	2.000	0.261	1.228
ID1329	1329	64	44.329	0.547	25.593	0	187	187	2	1	-10921639	76.048	63	27	139	1597	36.233	2.000	0.310	0.993
ID1330	1330	51	37.745	14.216	27.965	0	187	187	2	1	-10921639	133.952	134	74	183	2813	30.227	7.600	0.153	1.174
ID1331	1331	60	55.791	25.088	27.903	0	187	187	2	1	-10921639	125.857	126	68	180	2643	30.934	4.800	0.229	1.519
ID1332	1332	58	52.483	16.484	32.293	0	187	187	2	1	-10921639	133.952	131	63	189	2813	36.203	4.800	0.199	1.229
ID1333	1333	52	31.966	21.567	32.951	0	187	187	2	1	-10921639	93.810	98	41	156	1970	29.519	2.000	0.123	0.696
ID1334	1334	65	64.253	29.816	34.803	0	187	187	2	1	-10921639	74.952	71	21	164	1574	38.698	2.000	0.424	1.153
ID1335	1335	66	37.168	17.823	41.805	0	187	187	2	1	-10921639	55.381	52	24	123	1163	23.982	2.000	0.265	0.966
ID1376	1376	66	29.272	17.243	42.205	0	188	188	2	1	-10921639	49.952	43	27	87	1049	17.904	2.000	0.256	1.138
ID1364	1364	63	36.349	20.554	9.226	0	188	188	2	1	-10921639	53.810	52	21	109	1130	23.828	2.000	0.328	1.115
ID1365	1365	62	50.655	32.858	10.023	0	188	188	2	1	-10921639	75.048	71	27	164	1576	35.397	2.000	0.245	0.834
ID1366	1366	59	39.380	29.804	14.679	0	188	188	2	1	-10921639	102.333	106	35	191	2149	42.528	2.000	0.079	0.354
ID1367	1367	56	79.482	25.485	16.308	0	188	188	2	1	-10921639	181.286	191	98	255	3807	55.301	2.000	0.208	1.128
ID1368	1368	57	71.734	4.695	18.757	0	188	188	2	1	-10921639	106.667	104	43	189	2240	42.892	2.000	0.328	1.228
ID1369	1369	67	41.768	10.154	20.308	0	188	188	2	1	-10921639	72.524	65	30	134	1523	30.290	2.000	0.206	0.819
ID1370	1370	55	92.218	26.854	22.272	0	188	188	2	1	-10921639	175.429	167	65	255	3684	66.408	2.000	0.235	1.004
ID1371	1371	64	46.338	0.000	25.000	0	188	188	2	1	-10921639	77.095	76	35	134	1619	28.794	2.000	0.378	1.470
ID1372	1372	51	35.357	13.798	27.154	0	188	188	2	1	-10921639	126.190	123	95	178	2650	24.275	6.319	0.137	1.251
ID1373	1373	60	54.519	25.030	27.889	0	188	188	2	1	-10921639	120.714	126	60	178	2535	34.078	2.000	0.206	1.211
ID1374	1374	58	52.747	16.623	32.161	0	188	188	2	1	-10921639	131.905	134	71	191	2770	33.379	4.800	0.192	1.273
ID1375	1375	65	78.362	30.018	34.667	0	188	188	2	1	-10921639	86.524	76	30	208	1817	48.958	2.000	0.437	1.075
ID1312	1312	59	39.640	29.384	14.742	0	189	189	2	1	-10921639	120.143	112	63	202	2523	36.303	2.000	0.087	0.529
ID1313	1313	56	76.247	25.542	16.723	0	189	189	2	1	-10921639	192.905	186	112	255	4051	45.376	2.000	0.177	1.279
ID1314	1314	57	79.540	5.187	18.591	0	189	189	2	1	-10921639	107.810	101	46	200	2264	50.059	2.000	0.377	1.178
ID1315	1315	67	36.854	10.882	20.644	0	189	189	2	1	-10921639	69.333	63	35	148	1456	27.830	2.000	0.165	0.707
ID1316	1316	55	86.971	26.564	22.311	0	189	189	2	1	-10921639	170.476	164	52	255	3580	70.494	2.000	0.229	0.902
ID1317	1317	64	58.628	0.000	25.000	0	189	189	2	1	-10921639	81.952	79	43	150	1721	36.211	2.000	0.387	1.263
ID1318	1318	51	36.423	13.655	27.025	0	189	189	2	1	-10921639	129.333	137	90	170	2716	24.208	7.600	0.141	1.323
ID1319	1319	60	63.316	24.670	27.625	0	189	189	2	1	-10921639	122.429	128	49	233	2571	48.048	2.000	0.224	0.931
ID1320	1320	58	51.262	16.630	31.946	0	189	189	2	1	-10921639	130.286	131	68	197	2736	35.194	4.800	0.194	1.205
ID1321	1321	65	76.886	30.102	34.570	0	189	189	2	1	-10921639	91.095	87	38	189	1913	47.526	2.000	0.437	1.165
ID1310	1310	63	39.850	20.646	9.103	0	189	189	2	1	-10921639	53.429	46	21	106	1122	24.169	2.000	0.339	1.118
ID1311	1311	62	49.641	32.519	10.597	0	189	189	2	1	-10921639	89.095	90	30	178	1871	37.776	2.000	0.201	0.791
ID1350	1350	63	41.814	20.374	9.081	0	190	190	2	1	-10921639	61.762	57	35	109	1297	23.102	2.000	0.384	1.484
ID1351	1351	62	61.247	32.096	10.899	0	190	190	2	1	-10921639	100.810	85	46	194	2117	38.962	2.000	0.229	0.965
ID1352	1352	68	34.708	34.999	14.250	0	190	190	2	1	-10921639	74.524	74	38	131	1565	27.808	7.600	0.134	0.632
ID1353	1353	59	32.074	29.217	14.592	0	190	190	2	1	-10921639	113.000	112	54	183	2373	32.384	2.000	0.063	0.412
ID1354	1354	56	82.142	25.288	16.662	0	190	190	2	1	-10921639	194.714	186	123	255	4089	45.897	2.000	0.200	1.412
ID1355	1355	57	94.823	5.716	18.164	0	190	190	2	1	-10921639	116.905	95	35	241	2455	60.158	2.000	0.401	1.113
ID1356	1356	67	51.977	11.273	20.951	0	190	190	2	1	-10921639	77.714	65	35	175	1632	38.488	2.000	0.227	0.747
ID1357	1357	55	89.491	26.187	22.123	0	190	190	2	1	-10921639	190.429	183	90	255	3999	58.145	2.000	0.220	1.179
ID1358	1358	64	41.022	0.000	26.000	0	190	190	2	1	-10921639	74.238	71	30	126	1559	27.353	4.800	0.345	1.393
ID1359	1359	60	55.370	24.232	27.259	0	190	190	2	1	-10921639	133.381	126	85	205	2801	30.859	2.000	0.187	1.361
ID1360	1360	51	40.618	13.808	27.482	0	190	190	2	1	-10921639	132.476	139	95	172	2782	24.804	4.800	0.149	1.389
ID1361	1361	58	49.230	16.163	31.261	0	190	190	2	1	-10921639	137.905	139	74	194	2896	34.252	4.800	0.177	1.212
ID1362	1362	65	88.257	30.115	34.867	0	190	190	2	1	-10921639	91.524	76	32	219	1922	52.176	2.000	0.485	1.146
ID1363	1363	66	29.778	15.986	42.984	0	190	190	2	1	-10921639	51.238	46	30	95	1076	18.240	2.000	0.232	1.059
ID1408	1408	57	91.385	6.091	18.160	0	191	191	2	1	-10921639	116.190	93	52	233	2440	56.285	2.000	0.397	1.173
ID1409	1409	67	48.091	11.383	21.453	0	191	191	2	1	-10921639	86.190	76	41	167	1810	38.173	2.000	0.219	0.811
ID1410	1410	55	89.677	26.220	22.127	0	191	191	2	1	-10921639	181.000	175	79	255	3801	58.306	2.000	0.222	1.129
ID1411	1411	64	45.783	0.850	25.793	0	191	191	2	1	-10921639	73.286	74	30	142	1539	36.089	2.000	0.322	0.989
ID1412	1412	51	36.283	14.068	27.183	0	191	191	2	1	-10921639	125.286	123	76	170	2631	26.312	2.000	0.119	1.016
ID1413	1413	60	57.596	24.262	27.145	0	191	191	2	1	-10921639	131.714	126	74	211	2766	34.053	2.000	0.199	1.284
ID1414	1414	58	55.049	16.226	31.054	0	191	191	2	1	-10921639	138.476	150	63	197	2908	38.706	4.800	0.201	1.195
ID1415	1415	65	83.069	30.028	34.969	0	191	191	2	1	-10921639	85.762	68	30	208	1801	49.764	2.000	0.470	1.101
ID1416	1416	66	29.055	16.028	43.087	0	191	191	2	1	-10921639	50.857	49	27	90	1068	18.494	2.000	0.217	0.982
ID1403	1403	63	41.237	20.493	9.007	0	191	191	2	1	-10921639	59.095	54	30	112	1241	24.566	2.000	0.384	1.334
ID1404	1404	62	57.612	31.801	10.695	0	191	191	2	1	-10921639	99.238	93	38	211	2084	40.831	2.000	0.192	0.782
ID1405	1405	68	37.253	34.484	14.184	0	191	191	2	1	-10921639	85.810	87	46	153	1802	28.031	2.000	0.151	0.803
ID1406	1406	59	42.439	28.863	14.785	0	191	191	2	1	-10921639	116.381	123	49	222	2444	41.693	2.000	0.075	0.389
ID1407	1407	56	79.987	25.135	16.572	0	191	191	2	1	-10921639	191.286	191	134	255	4017	43.066	2.000	0.201	1.486
ID1389	1389	63	44.385	20.625	9.247	0	192	192	2	1	-10921639	59.667	57	19	120	1253	28.180	2.000	0.356	1.113
ID1390	1390	62	50.907	31.478	10.744	0	192	192	2	1	-10921639	100.095	90	63	191	2102	34.763	7.600	0.197	0.947
ID1391	1391	68	43.490	34.233	14.011	0	192	192	2	1	-10921639	84.000	85	38	156	1764	32.198	2.000	0.187	0.824
ID1392	1392	59	37.639	28.492	14.997	0	192	192	2	1	-10921639	129.571	126	79	222	2721	37.500	2.000	0.106	0.664
ID1393	1393	56	80.805	24.917	16.614	0	192	192	2	1	-10921639	179.714	161	126	255	3774	46.538	2.000	0.180	1.179
ID1394	1394	57	80.017	6.225	18.465	0	192	192	2	1	-10921639	116.952	109	49	227	2456	51.691	2.000	0.365	1.209
ID1395	1395	67	47.322	11.684	21.944	0	192	192	2	1	-10921639	89.476	87	38	167	1879	34.295	2.000	0.172	0.765
ID1396	1396	55	93.829	26.158	22.189	0	192	192	2	1	-10921639	179.429	175	87	255	3768	55.176	2.000	0.241	1.262
ID1397	1397	64	35.630	0.689	26.301	0	192	192	2	1	-10921639	70.238	68	32	117	1475	24.427	2.000	0.283	1.269
ID1398	1398	60	56.983	23.870	27.093	0	192	192	2	1	-10921639	125.905	123	57	211	2644	37.970	2.000	0.172	0.974
ID1399	1399	51	49.054	14.260	28.064	0	192	192	2	1	-10921639	142.000	145	74	189	2982	34.095	7.600	0.177	1.254
ID1400	1400	58	49.274	16.239	30.920	0	192	192	2	1	-10921639	140.476	145	65	205	2950	39.997	4.800	0.172	1.029
ID1401	1401	65	94.030	29.976	34.410	0	192	192	2	1	-10921639	103.952	90	30	227	2183	59.486	2.000	0.466	1.111
ID1402	1402	66	35.759	15.896	42.822	0	192	192	2	1	-10921639	59.381	54	35	109	1247	20.272	2.000	0.263	1.218
ID1442	1442	63	46.947	20.514	9.352	0	193	193	2	1	-10921639	65.476	63	21	131	1375	32.643	2.000	0.335	1.007
ID1443	1443	62	59.381	31.113	11.165	0	193	193	2	1	-10921639	101.476	93	46	202	2131	42.672	7.600	0.206	0.811
ID1444	1444	68	43.137	34.115	13.907	0	193	193	2	1	-10921639	85.714	87	35	161	1800	33.231	7.600	0.169	0.747
ID1445	1445	56	77.208	25.094	16.647	0	193	193	2	1	-10921639	184.524	178	131	255	3875	42.415	2.000	0.179	1.321
ID1446	1446	57	77.350	7.037	18.827	0	193	193	2	1	-10921639	112.810	104	43	208	2369	49.069	2.000	0.349	1.189
ID1447	1447	67	47.279	11.899	22.238	0	193	193	2	1	-10921639	89.952	82	46	180	1889	36.409	2.000	0.155	0.664
ID1448	1448	55	88.576	25.869	22.129	0	193	193	2	1	-10921639	175.429	186	63	255	3684	62.850	2.000	0.222	1.014
ID1449	1449	64	45.794	1.693	26.390	0	193	193	2	1	-10921639	68.190	60	30	142	1432	34.385	2.000	0.233	0.750
ID1450	1450	60	43.646	24.061	27.021	0	193	193	2	1	-10921639	119.714	115	63	178	2514	30.381	2.000	0.151	1.032
ID1451	1451	51	45.104	14.096	28.147	0	193	193	2	1	-10921639	138.238	139	76	186	2903	32.171	7.600	0.159	1.181
ID1452	1452	58	47.899	17.064	31.650	0	193	193	2	1	-10921639	130.381	139	57	189	2738	41.001	2.000	0.165	0.903
ID1453	1453	65	95.144	30.309	34.014	0	193	193	2	1	-10921639	104.143	95	49	233	2187	54.800	2.000	0.471	1.217
ID1454	1454	66	35.332	15.550	43.300	0	193	193	2	1	-10921639	57.095	52	27	112	1199	23.233	2.000	0.268	1.040
ID1377	1377	63	54.183	20.592	9.135	0	194	194	2	1	-10921639	66.905	54	27	153	1405	34.564	2.000	0.384	1.075
ID1378	1378	62	60.701	30.950	11.288	0	194	194	2	1	-10921639	104.190	93	49	202	2188	45.566	7.600	0.212	0.801
ID1379	1379	68	50.069	33.719	14.011	0	194	194	2	1	-10921639	89.524	82	41	178	1880	38.232	2.000	0.199	0.776
ID1380	1380	56	75.923	24.947	16.485	0	194	194	2	1	-10921639	174.095	180	68	255	3656	55.453	2.000	0.204	1.062
ID1381	1381	57	73.520	7.281	19.189	0	194	194	2	1	-10921639	116.286	115	49	208	2442	47.786	4.800	0.347	1.254
ID1382	1382	55	90.805	25.803	22.107	0	194	194	2	1	-10921639	176.000	189	65	255	3696	65.078	2.000	0.237	1.037
ID1383	1383	67	40.004	11.759	22.873	0	194	194	2	1	-10921639	97.095	90	60	167	2039	28.135	2.000	0.115	0.713
ID1384	1384	64	44.518	2.078	26.817	0	194	194	2	1	-10921639	64.238	54	30	131	1349	30.149	2.000	0.259	0.877
ID1385	1385	60	32.041	23.592	27.022	0	194	194	2	1	-10921639	112.381	117	57	148	2360	26.806	2.000	0.130	0.963
ID1386	1386	58	47.086	16.176	30.849	0	194	194	2	1	-10921639	132.429	137	57	194	2781	42.519	2.000	0.149	0.807
ID1387	1387	65	88.997	30.360	33.721	0	194	194	2	1	-10921639	105.381	95	43	219	2213	52.908	2.000	0.467	1.269
ID1388	1388	66	33.864	15.338	43.639	0	194	194	2	1	-10921639	54.143	46	21	112	1137	24.697	2.000	0.272	0.938
ID1424	1424	64	53.439	2.341	27.059	0	195	195	2	1	-10921639	74.476	57	41	150	1564	33.460	2.000	0.283	0.982
ID1425	1425	58	49.004	16.359	30.654	0	195	195	2	1	-10921639	138.619	139	60	200	2911	45.259	6.352	0.156	0.828
ID1426	1426	71	31.527	20.137	32.383	0	195	195	2	1	-10921639	128.476	126	93	180	2698	24.653	4.800	0.134	1.233
ID1427	1427	65	94.948	30.660	33.823	0	195	195	2	1	-10921639	96.524	82	24	252	2027	63.519	2.000	0.468	0.970
ID1428	1428	66	41.383	15.262	43.898	0	195	195	2	1	-10921639	60.571	52	30	128	1272	26.315	2.000	0.292	1.041
ID1417	1417	63	43.084	20.495	8.741	0	195	195	2	1	-10921639	59.429	49	27	123	1248	26.130	2.000	0.385	1.263
ID1418	1418	62	59.041	30.845	11.522	0	195	195	2	1	-10921639	111.143	101	49	222	2334	42.520	7.600	0.182	0.804
ID1419	1419	68	44.469	33.507	13.983	0	195	195	2	1	-10921639	81.048	68	35	178	1702	41.064	7.600	0.165	0.558
ID1420	1420	56	74.454	25.345	16.728	0	195	195	2	1	-10921639	182.905	178	123	255	3841	38.802	2.000	0.184	1.465
ID1421	1421	57	87.158	7.779	19.643	0	195	195	2	1	-10921639	123.714	106	41	255	2598	62.088	2.000	0.315	0.955
ID1422	1422	55	80.999	25.644	22.095	0	195	195	2	1	-10921639	169.810	172	82	255	3566	57.954	2.000	0.209	1.015
ID1423	1423	67	36.274	11.800	23.388	0	195	195	2	1	-10921639	93.905	87	46	161	1972	31.589	2.000	0.092	0.500
ID1455	1455	63	44.483	20.554	8.808	0	196	196	2	1	-10921639	57.143	52	24	128	1200	29.459	2.000	0.345	0.996
ID1456	1456	62	53.150	30.493	11.682	0	196	196	2	1	-10921639	107.667	104	60	205	2261	38.175	7.600	0.177	0.847
ID1457	1457	68	44.341	32.882	13.916	0	196	196	2	1	-10921639	88.524	87	32	159	1859	37.569	2.000	0.164	0.663
ID1458	1458	56	71.684	25.474	16.853	0	196	196	2	1	-10921639	182.524	180	109	255	3833	42.074	2.000	0.175	1.291
ID1459	1459	57	79.535	7.765	19.865	0	196	196	2	1	-10921639	121.619	98	49	235	2554	54.743	2.000	0.307	1.044
ID1460	1460	55	80.994	25.791	21.877	0	196	196	2	1	-10921639	168.048	167	76	255	3529	58.055	2.000	0.199	0.961
ID1461	1461	67	34.767	11.619	23.918	0	196	196	2	1	-10921639	103.476	101	68	189	2173	28.847	7.600	0.087	0.577
ID1462	1462	64	52.332	2.643	27.118	0	196	196	2	1	-10921639	69.810	60	27	159	1466	36.286	2.000	0.315	0.922
ID1463	1463	58	51.438	15.893	30.232	0	196	196	2	1	-10921639	152.667	161	85	202	3206	35.572	7.600	0.170	1.245
ID1464	1464	71	28.934	20.553	32.227	0	196	196	2	1	-10921639	111.810	117	68	159	2348	23.077	2.000	0.104	0.910
ID1465	1465	65	90.184	30.891	33.723	0	196	196	2	1	-10921639	95.714	90	35	227	2010	55.075	2.000	0.466	1.105
ID1466	1466	66	35.488	15.647	43.806	0	196	196	2	1	-10921639	57.952	60	24	128	1217	24.428	2.000	0.228	0.882
ID1467	1467	69	33.580	19.712	44.037	0	196	196	2	1	-10921639	51.952	41	24	112	1091	24.555	2.000	0.214	0.746
ID1472	1472	55	74.498	25.967	22.214	0	197	197	2	1	-10921639	170.667	183	98	238	3584	49.268	2.000	0.198	1.147
ID1473	1473	70	28.816	17.782	23.205	0	197	197	2	1	-10921639	114.905	115	76	145	2413	19.522	2.000	0.110	1.171
ID1474	1474	67	38.461	11.705	23.895	0	197	197	2	1	-10921639	102.143	98	60	191	2145	30.811	2.000	0.092	0.560
ID1475	1475	64	58.271	2.842	26.900	0	197	197	2	1	-10921639	74.286	65	35	175	1560	35.183	2.000	0.345	1.084
ID1476	1476	58	53.307	14.974	29.104	0	197	197	2	1	-10921639	150.000	153	82	202	3150	34.768	7.600	0.171	1.259
ID1477	1477	65	108.373	31.052	34.097	0	197	197	2	1	-10921639	113.333	106	38	255	2380	61.271	2.000	0.491	1.218
ID1478	1478	66	35.438	15.337	43.715	0	197	197	2	1	-10921639	58.000	54	24	117	1218	24.831	2.000	0.257	0.956
ID1479	1479	69	36.863	19.705	43.840	0	197	197	2	1	-10921639	54.286	49	21	128	1140	27.245	2.000	0.230	0.745
ID1468	1468	63	45.422	20.776	8.961	0	197	197	2	1	-10921639	55.714	43	24	123	1170	27.516	2.000	0.362	1.075
ID1469	1469	62	54.940	30.475	12.002	0	197	197	2	1	-10921639	93.143	90	38	189	1956	41.319	7.600	0.206	0.771
ID1470	1470	56	79.325	25.747	17.189	0	197	197	2	1	-10921639	189.190	191	112	255	3973	42.298	4.800	0.237	1.713
ID1471	1471	57	74.666	7.860	20.033	0	197	197	2	1	-10921639	118.810	109	41	202	2495	49.775	2.000	0.307	1.120
ID1504	1504	64	61.280	2.562	27.060	0	198	198	2	1	-10921639	75.857	68	32	189	1593	44.189	2.000	0.314	0.821
ID1505	1505	58	57.566	16.447	30.967	0	198	198	2	1	-10921639	148.048	159	63	224	3109	46.585	2.000	0.179	0.964
ID1506	1506	65	118.323	30.911	34.137	0	198	198	2	1	-10921639	122.000	101	41	255	2562	68.664	2.000	0.503	1.189
ID1507	1507	66	27.222	15.710	44.007	0	198	198	2	1	-10921639	57.381	52	27	101	1205	20.227	2.000	0.184	0.883
ID1508	1508	69	34.539	19.418	43.752	0	198	198	2	1	-10921639	62.667	63	32	126	1316	23.282	2.000	0.250	1.076
ID1494	1494	63	45.876	20.669	9.000	0	198	198	2	1	-10921639	60.000	54	30	117	1260	25.373	2.000	0.377	1.296
ID1495	1495	62	47.791	30.296	12.246	0	198	198	2	1	-10921639	84.286	79	30	161	1770	37.547	7.600	0.209	0.776
ID1496	1496	77	28.421	38.129	13.896	0	198	198	2	1	-10921639	41.333	38	16	90	868	19.795	2.000	0.241	0.810
ID1497	1497	56	87.253	26.393	17.090	0	198	198	2	1	-10921639	197.238	197	123	255	4142	45.280	4.800	0.263	1.815
ID1498	1498	74	41.471	5.417	18.313	0	198	198	2	1	-10921639	86.286	79	46	153	1812	34.063	7.600	0.194	0.822
ID1499	1499	57	81.238	8.489	20.231	0	198	198	2	1	-10921639	125.476	117	49	235	2635	54.637	2.000	0.313	1.095
ID1500	1500	55	75.417	25.778	22.080	0	198	198	2	1	-10921639	160.429	172	76	255	3369	52.744	2.000	0.188	0.961
ID1501	1501	70	30.677	17.950	23.493	0	198	198	2	1	-10921639	117.571	117	82	167	2469	21.713	4.800	0.121	1.172
ID1502	1502	67	31.048	11.906	24.183	0	198	198	2	1	-10921639	104.619	101	63	178	2197	27.491	7.600	0.069	0.494
ID1503	1503	78	28.849	33.553	24.172	0	198	198	2	1	-10921639	43.048	38	10	98	904	22.171	2.000	0.270	0.826
ID1480	1480	73	33.045	34.683	7.613	0	199	199	2	1	-10921639	42.429	38	13	104	891	23.385	2.000	0.297	0.830
ID1481	1481	63	38.284	20.496	8.760	0	199	199	2	1	-10921639	53.048	46	24	112	1114	23.310	2.000	0.367	1.223
ID1482	1482	62	45.045	29.964	12.249	0	199	199	2	1	-10921639	73.143	65	30	153	1536	35.002	2.000	0.223	0.763
ID1483	1483	77	28.618	37.990	13.739	0	199	199	2	1	-10921639	39.143	35	16	87	822	20.340	2.000	0.270	0.818
ID1484	1484	56	77.675	26.575	17.132	0	199	199	2	1	-10921639	177.286	170	98	255	3723	51.747	4.800	0.258	1.405
ID1485	1485	74	40.284	5.212	18.206	0	199	199	2	1	-10921639	82.095	74	41	142	1724	31.480	2.000	0.204	0.883
ID1486	1486	57	87.935	8.971	20.096	0	199	199	2	1	-10921639	121.857	109	38	238	2559	54.839	2.000	0.314	1.061
ID1487	1487	55	75.131	25.819	22.214	0	199	199	2	1	-10921639	170.095	186	82	246	3572	52.021	3.200	0.191	1.047
ID1488	1488	78	27.817	32.744	25.051	0	199	199	2	1	-10921639	44.381	43	19	90	932	18.581	2.000	0.271	1.018
ID1489	1489	64	60.707	2.484	26.890	0	199	199	2	1	-10921639	83.619	68	35	183	1756	41.272	2.000	0.290	0.911
ID1490	1490	72	52.744	14.016	27.897	0	199	199	2	1	-10921639	149.524	161	74	208	3140	37.456	7.600	0.170	1.162
ID1491	1491	58	53.957	17.022	31.538	0	199	199	2	1	-10921639	138.476	142	63	211	2908	45.478	2.000	0.169	0.882
ID1492	1492	65	122.831	30.914	34.140	0	199	199	2	1	-10921639	126.857	115	35	255	2664	71.175	2.000	0.521	1.221
ID1493	1493	69	37.832	19.717	43.529	0	199	199	2	1	-10921639	62.619	60	30	123	1315	26.541	2.000	0.243	0.924
ID1568	1568	72	49.316	13.022	27.322	0	200	200	2	1	-10921639	137.524	131	82	202	2888	33.630	2.000	0.151	1.074
ID1569	1569	58	50.156	17.145	31.584	0	200	200	2	1	-10921639	139.571	142	65	197	2931	39.791	2.000	0.169	1.016
ID1570	1570	65	117.036	30.842	34.143	0	200	200	2	1	-10921639	125.048	87	30	255	2626	69.078	2.000	0.511	1.224
ID1571	1571	69	42.399	19.185	43.756	0	200	200	2	1	-10921639	70.381	68	27	137	1478	26.735	2.000	0.330	1.305
ID1560	1560	73	36.077	34.898	7.650	0	200	200	2	1	-10921639	44.095	38	16	112	926	24.201	2.000	0.321	0.886
ID1561	1561	63	38.640	20.652	8.768	0	200	200	2	1	-10921639	52.762	49	24	112	1108	23.080	2.000	0.343	1.168
ID1562	1562	62	50.826	29.809	12.713	0	200	200	2	1	-10921639	85.095	82	41	186	1787	35.746	2.000	0.201	0.796
ID1563	1563	56	77.673	26.992	17.376	0	200	200	2	1	-10921639	176.905	175	87	255	3715	54.569	4.800	0.252	1.304
ID1564	1564	74	35.217	5.280	18.138	0	200	200	2	1	-10921639	77.143	68	46	131	1620	27.875	2.000	0.189	0.880
ID1565	1565	57	80.775	9.422	20.236	0	200	200	2	1	-10921639	124.190	115	63	233	2608	51.688	2.000	0.298	1.103
ID1566	1566	55	71.434	25.610	21.876	0	200	200	2	1	-10921639	169.905	180	82	255	3568	55.813	2.000	0.184	0.947
ID1567	1567	64	65.800	2.304	26.920	0	200	200	2	1	-10921639	82.238	65	38	186	1727	43.945	2.000	0.283	0.825
ID1440	1440	65	95.356	30.443	34.363	0	201	201	2	1	-10921639	116.286	104	38	246	2442	59.155	4.800	0.444	1.208
ID1441	1441	69	51.380	18.296	43.727	0	201	201	2	1	-10921639	81.333	76	38	128	1708	28.018	2.000	0.375	1.582
ID1429	1429	73	33.841	34.935	7.984	0	201	201	2	1	-10921639	44.571	35	21	104	936	20.796	2.000	0.310	1.013
ID1430	1430	63	51.757	20.480	8.874	0	201	201	2	1	-10921639	64.857	52	27	137	1362	30.390	2.000	0.440	1.304
ID1431	1431	62	54.369	29.738	12.904	0	201	201	2	1	-10921639	89.857	76	43	175	1887	40.018	2.000	0.206	0.766
ID1432	1432	None	28.939	38.107	13.874	0	201	201	2	1	-10921639	42.333	38	16	85	889	18.353	2.000	0.283	1.017
ID1433	1433	56	89.360	27.067	17.464	0	201	201	2	1	-10921639	191.524	194	90	255	4022	55.584	4.800	0.263	1.437
ID1434	1434	74	39.229	4.923	17.810	0	201	201	2	1	-10921639	77.381	74	41	145	1625	25.670	2.000	0.202	1.014
ID1435	1435	57	92.861	9.885	20.221	0	201	201	2	1	-10921639	130.381	120	46	255	2738	56.047	2.000	0.332	1.160
ID1436	1436	55	63.259	25.618	22.068	0	201	201	2	1	-10921639	169.905	180	68	238	3568	49.979	2.000	0.167	0.974
ID1437	1437	None	27.597	18.155	23.517	0	201	201	2	1	-10921639	120.762	120	85	175	2536	21.975	7.600	0.077	0.787
ID1438	1438	64	67.418	2.145	26.996	0	201	201	2	1	-10921639	83.762	71	35	197	1759	45.954	2.000	0.278	0.794
ID1439	1439	58	58.198	15.958	30.535	0	201	201	2	1	-10921639	153.762	161	74	219	3229	44.136	4.800	0.182	1.073
ID1523	1523	73	30.816	35.300	7.995	0	202	202	2	1	-10921639	41.524	32	21	90	872	19.010	2.000	0.329	1.082
ID1524	1524	63	53.236	20.270	8.699	0	202	202	2	1	-10921639	64.286	54	27	126	1350	30.945	2.000	0.425	1.240
ID1525	1525	62	51.013	29.615	13.410	0	202	202	2	1	-10921639	88.524	79	24	186	1859	47.094	2.000	0.224	0.688
ID1526	1526	74	49.229	4.758	17.966	0	202	202	2	1	-10921639	76.333	68	41	172	1603	31.830	2.000	0.239	0.925
ID1527	1527	56	79.806	27.280	17.511	0	202	202	2	1	-10921639	188.333	183	87	255	3955	47.696	4.800	0.238	1.516
ID1528	1528	57	78.950	10.384	20.566	0	202	202	2	1	-10921639	131.667	131	60	252	2765	52.188	2.000	0.300	1.165
ID1529	1529	55	61.947	25.135	21.298	0	202	202	2	1	-10921639	189.762	180	134	255	3985	33.709	4.800	0.171	1.646
ID1530	1530	64	52.992	2.266	27.506	0	202	202	2	1	-10921639	69.952	57	27	156	1469	40.418	2.000	0.277	0.750
ID1531	1531	72	56.325	13.763	27.780	0	202	202	2	1	-10921639	155.857	153	85	224	3273	35.789	4.800	0.168	1.255
ID1532	1532	58	52.139	15.950	30.760	0	202	202	2	1	-10921639	141.619	139	60	205	2974	39.631	7.600	0.161	0.993
ID1533	1533	75	34.427	19.622	32.940	0	202	202	2	1	-10921639	117.571	120	71	172	2469	26.733	7.600	0.154	1.171
ID1534	1534	65	117.004	30.749	34.323	0	202	202	2	1	-10921639	119.048	95	24	255	2500	74.896	2.000	0.519	1.087
ID1535	1535	69	40.499	18.716	43.458	0	202	202	2	1	-10921639	68.714	60	24	120	1443	29.515	2.000	0.280	1.019
ID1509	1509	73	28.473	34.817	7.919	0	203	203	2	1	-10921639	38.000	35	16	82	798	17.737	2.000	0.308	1.010
ID1510	1510	63	51.554	20.599	8.798	0	203	203	2	1	-10921639	62.714	57	24	131	1317	32.529	2.000	0.384	1.070
ID1511	1511	62	48.684	29.515	13.670	0	203	203	2	1	-10921639	84.143	79	30	189	1767	44.175	7.600	0.164	0.537
ID1512	1512	74	45.148	4.685	18.029	0	203	203	2	1	-10921639	81.048	79	46	161	1702	29.204	2.000	0.226	1.025
ID1513	1513	56	91.667	26.912	17.743	0	203	203	2	1	-10921639	188.762	205	93	255	3964	52.288	4.800	0.263	1.502
ID1514	1514	57	86.787	10.228	20.393	0	203	203	2	1	-10921639	128.238	117	54	255	2693	57.662	2.000	0.322	1.084
ID1515	1515	55	58.335	25.199	21.334	0	203	203	2	1	-10921639	185.905	180	137	233	3904	31.898	4.800	0.170	1.690
ID1516	1516	None	27.819	18.869	23.065	0	203	203	2	1	-10921639	121.619	126	85	150	2554	17.656	4.800	0.121	1.488
ID1517	1517	64	46.895	2.162	27.175	0	203	203	2	1	-10921639	71.143	60	35	142	1494	30.092	2.000	0.240	0.915
ID1518	1518	72	54.257	13.345	27.083	0	203	203	2	1	-10921639	137.476	134	82	222	2887	38.751	7.600	0.161	0.986
ID1519	1519	58	44.705	16.088	30.246	0	203	203	2	1	-10921639	137.571	139	85	189	2889	28.982	7.600	0.143	1.185
ID1520	1520	75	29.111	19.628	32.880	0	203	203	2	1	-10921639	113.619	117	63	156	2386	22.471	4.800	0.144	1.275
ID1521	1521	65	114.966	30.851	34.077	0	203	203	2	1	-10921639	111.667	85	32	255	2345	68.129	2.000	0.530	1.135
ID1522	1522	69	41.615	18.509	43.678	0	203	203	2	1	-10921639	66.619	57	35	109	1399	27.436	2.000	0.315	1.162
ID1536	1536	73	29.534	35.002	7.984	0	204	204	2	1	-10921639	40.048	35	21	76	841	17.797	2.000	0.319	1.089
ID1537	1537	63	52.433	20.786	8.793	0	204	204	2	1	-10921639	65.905	65	24	126	1384	30.649	2.000	0.403	1.235
ID1538	1538	62	46.943	29.419	14.247	0	204	204	2	1	-10921639	92.952	82	35	170	1952	43.271	2.000	0.150	0.562
ID1539	1539	74	27.941	5.366	17.725	0	204	204	2	1	-10921639	64.381	60	35	112	1352	20.490	2.000	0.185	0.982
ID1540	1540	56	91.448	26.596	17.773	0	204	204	2	1	-10921639	193.286	200	76	255	4059	59.925	2.000	0.237	1.238
ID1541	1541	57	76.281	10.579	20.766	0	204	204	2	1	-10921639	122.381	112	41	255	2570	52.033	2.000	0.239	0.909
ID1542	1542	55	66.913	25.078	20.675	0	204	204	2	1	-10921639	192.667	180	145	255	4046	39.215	4.800	0.174	1.457
ID1543	1543	64	46.766	2.284	27.470	0	204	204	2	1	-10921639	68.762	60	30	148	1444	33.642	2.000	0.268	0.864
ID1544	1544	72	51.443	13.815	27.177	0	204	204	2	1	-10921639	158.476	159	98	213	3328	28.661	7.600	0.182	1.703
ID1545	1545	75	30.396	20.744	32.507	0	204	204	2	1	-10921639	108.143	109	63	148	2271	23.850	4.800	0.162	1.266
ID1546	1546	65	113.064	30.974	34.099	0	204	204	2	1	-10921639	108.619	98	38	255	2281	66.288	2.000	0.526	1.129
ID1547	1547	69	45.648	18.521	43.568	0	204	204	2	1	-10921639	74.762	65	32	128	1570	33.382	2.000	0.315	1.072
ID1552	1552	56	97.733	26.620	17.797	0	205	205	2	1	-10921639	175.381	178	65	255	3683	65.261	2.000	0.262	1.114
ID1553	1553	57	72.567	10.701	21.231	0	205	205	2	1	-10921639	119.857	117	43	230	2517	50.929	2.000	0.251	0.945
ID1554	1554	55	62.026	25.090	20.881	0	205	205	2	1	-10921639	176.762	170	117	255	3712	37.012	6.313	0.162	1.329
ID1555	1555	72	51.390	13.379	26.743	0	205	205	2	1	-10921639	139.238	139	74	224	2924	38.136	4.800	0.180	1.115
ID1556	1556	64	38.929	2.877	27.784	0	205	205	2	1	-10921639	57.857	49	30	126	1215	26.095	2.000	0.261	0.917
ID1557	1557	None	33.362	16.665	30.421	0	205	205	2	1	-10921639	127.333	131	87	167	2674	21.268	4.800	0.109	1.179
ID1558	1558	65	94.198	31.293	33.984	0	205	205	2	1	-10921639	98.048	85	46	230	2059	55.069	2.000	0.503	1.192
ID1559	1559	69	42.829	18.313	43.181	0	205	205	2	1	-10921639	70.476	71	32	115	1480	24.012	4.800	0.344	1.501
ID1548	1548	63	48.748	20.821	8.767	0	205	205	2	1	-10921639	59.333	63	21	115	1246	29.473	2.000	0.411	1.173
ID1549	1549	73	27.819	35.087	8.613	0	205	205	2	1	-10921639	36.905	32	19	76	775	17.925	2.000	0.321	1.000
ID1550	1550	62	33.286	29.536	14.160	0	205	205	2	1	-10921639	66.571	60	21	139	1398	36.829	7.600	0.143	0.451
ID1551	1551	74	35.479	5.153	17.528	0	205	205	2	1	-10921639	66.524	57	38	115	1397	22.754	2.000	0.237	1.121
ID1590	1590	63	38.619	20.541	8.834	0	206	206	2	1	-10921639	48.524	46	16	106	1019	25.596	2.000	0.366	1.015
ID1591	1591	62	39.895	29.050	14.323	0	206	206	2	1	-10921639	73.286	65	21	150	1539	38.072	7.600	0.167	0.551
ID1592	1592	56	86.894	26.364	17.949	0	206	206	2	1	-10921639	173.333	178	104	255	3640	49.456	2.000	0.247	1.388
ID1593	1593	55	49.161	25.235	21.009	0	206	206	2	1	-10921639	173.476	178	126	216	3643	28.291	6.292	0.160	1.695
ID1594	1594	57	62.075	10.682	21.513	0	206	206	2	1	-10921639	111.238	101	49	211	2336	41.106	2.000	0.221	0.979
ID1595	1595	72	46.922	13.688	26.994	0	206	206	2	1	-10921639	139.905	139	93	191	2938	25.710	7.600	0.172	1.594
ID1596	1596	64	41.991	3.713	27.900	0	206	206	2	1	-10921639	55.476	54	24	128	1165	27.544	2.000	0.309	0.951
ID1597	1597	None	28.271	21.631	32.334	0	206	206	2	1	-10921639	101.571	101	74	128	2133	16.036	4.800	0.147	1.627
ID1598	1598	65	90.458	31.108	33.719	0	206	206	2	1	-10921639	97.095	87	35	216	2039	52.734	2.000	0.497	1.222
ID1599	1599	69	35.151	17.980	42.690	0	206	206	2	1	-10921639	58.762	63	27	95	1234	22.242	4.800	0.316	1.269
ID1572	1572	63	40.781	20.502	8.833	0	207	207	2	1	-10921639	51.333	46	19	106	1078	25.767	2.000	0.383	1.103
ID1573	1573	62	32.019	28.496	14.104	0	207	207	2	1	-10921639	68.762	63	30	123	1444	30.363	2.000	0.121	0.490
ID1574	1574	56	82.428	26.128	18.004	0	207	207	2	1	-10921639	160.667	161	95	238	3374	46.839	2.000	0.245	1.348
ID1575	1575	55	53.082	24.980	20.792	0	207	207	2	1	-10921639	164.714	161	120	208	3459	30.607	4.800	0.168	1.550
ID1576	1576	57	66.781	10.820	21.979	0	207	207	2	1	-10921639	107.429	101	41	241	2256	46.107	2.000	0.224	0.854
ID1577	1577	72	50.834	13.369	26.719	0	207	207	2	1	-10921639	140.619	153	65	186	2953	37.895	4.800	0.179	1.125
ID1578	1578	64	34.117	3.888	27.848	0	207	207	2	1	-10921639	51.571	49	27	115	1083	22.051	2.000	0.262	0.970
ID1579	1579	65	83.795	31.178	33.696	0	207	207	2	1	-10921639	90.905	79	27	211	1909	50.443	2.000	0.482	1.171
ID1580	1580	69	27.382	18.015	42.154	0	207	207	2	1	-10921639	54.381	52	30	98	1142	19.033	4.800	0.229	1.063
ID1608	1608	72	40.876	13.347	27.140	0	208	208	2	1	-10921639	131.571	131	82	167	2763	25.153	4.800	0.179	1.587
ID1609	1609	65	76.281	31.181	33.705	0	208	208	2	1	-10921639	82.810	74	27	189	1739	47.110	2.000	0.458	1.104
ID1604	1604	63	33.544	20.447	8.902	0	208	208	2	1	-10921639	46.714	41	21	93	981	19.290	2.000	0.378	1.329
ID1605	1605	56	64.609	25.821	18.251	0	208	208	2	1	-10921639	136.905	142	68	208	2875	45.300	2.000	0.215	1.071
ID1606	1606	55	59.475	25.085	20.885	0	208	208	2	1	-10921639	158.571	164	106	224	3330	32.037	4.800	0.197	1.629
ID1607	1607	57	61.326	10.742	22.116	0	208	208	2	1	-10921639	98.333	98	32	224	2065	44.476	2.000	0.222	0.803
ID1585	1585	63	28.544	20.534	9.146	0	209	209	2	1	-10921639	42.048	35	19	79	883	18.068	2.000	0.346	1.196
ID1586	1586	56	64.726	25.741	18.224	0	209	209	2	1	-10921639	120.524	126	49	200	2531	44.588	2.000	0.226	0.997
ID1587	1587	57	39.629	10.743	22.271	0	209	209	2	1	-10921639	80.667	76	35	153	1694	31.961	2.000	0.168	0.725
ID1588	1588	72	36.358	13.439	27.235	0	209	209	2	1	-10921639	114.286	115	71	145	2400	24.630	4.800	0.169	1.341
ID1589	1589	65	69.144	31.105	33.695	0	209	209	2	1	-10921639	72.381	60	21	170	1520	45.006	2.000	0.459	1.012
ID1616	1616	63	36.806	20.958	9.141	0	210	210	2	1	-10921639	44.524	35	19	85	935	21.855	2.000	0.403	1.171
ID1617	1617	56	47.595	24.931	20.606	0	210	210	2	1	-10921639	129.095	131	82	167	2711	26.848	4.800	0.191	1.543
ID1618	1618	57	46.176	10.820	22.414	0	210	210	2	1	-10921639	87.857	79	41	167	1845	35.819	2.000	0.198	0.812
ID1619	1619	72	36.621	13.375	27.168	0	210	210	2	1	-10921639	115.762	120	63	156	2431	24.930	4.800	0.160	1.281
ID1620	1620	65	52.922	30.947	33.373	0	210	210	2	1	-10921639	62.095	49	21	139	1304	32.957	2.000	0.416	1.107
ID1584	1584	65	50.071	30.760	33.777	0	211	211	2	1	-10921639	59.714	49	21	145	1254	32.874	2.000	0.364	0.970
ID1581	1581	63	31.801	20.758	9.127	0	211	211	2	1	-10921639	39.190	32	16	87	823	19.587	2.000	0.366	1.072
ID1582	1582	56	51.054	24.250	21.009	0	211	211	2	1	-10921639	131.095	128	87	175	2753	25.853	4.800	0.201	1.694
ID1583	1583	57	44.035	10.716	22.386	0	211	211	2	1	-10921639	87.571	87	41	156	1839	31.847	2.000	0.193	0.889
ID1625	1625	56	39.888	24.673	20.059	0	212	212	2	1	-10921639	117.143	120	65	148	2460	23.046	4.800	0.215	1.798
ID1626	1626	57	36.548	10.911	22.606	0	212	212	2	1	-10921639	88.238	85	57	134	1853	21.950	2.000	0.177	1.207
ID1627	1627	65	41.018	30.241	33.222	0	212	212	2	1	-10921639	55.857	49	24	106	1173	23.393	2.000	0.361	1.266
ID1624	1624	65	31.330	30.198	33.145	0	213	213	2	1	-10921639	48.476	41	27	87	1018	17.557	2.000	0.297	1.266
ID1621	1621	None	27.272	20.773	9.116	0	213	213	2	1	-10921639	35.333	32	13	74	742	17.272	2.000	0.335	1.026
ID1622	1622	56	49.489	24.034	20.978	0	213	213	2	1	-10921639	124.333	128	95	164	2611	23.582	4.800	0.199	1.747
ID1623	1623	57	36.652	10.791	22.816	0	213	213	2	1	-10921639	85.714	85	52	142	1800	22.096	2.000	0.173	1.143
ID1610	1610	80	35.174	25.176	18.602	0	214	214	2	1	-10921639	99.810	101	54	131	2096	22.527	4.800	0.196	1.450
ID1611	1611	56	38.512	23.687	20.891	0	214	214	2	1	-10921639	111.143	117	74	153	2334	21.294	4.800	0.185	1.631
ID1612	1612	57	39.350	10.609	22.504	0	214	214	2	1	-10921639	90.905	87	57	145	1909	23.784	2.000	0.174	1.131
ID1613	1613	65	32.798	30.175	33.113	0	214	214	2	1	-10921639	51.381	49	30	98	1079	19.469	2.000	0.283	1.166
ID1600	1600	80	28.308	25.101	18.773	0	215	215	2	1	-10921639	89.762	93	60	117	1885	16.434	4.800	0.165	1.551
ID1601	1601	56	27.472	23.597	21.287	0	215	215	2	1	-10921639	98.381	98	54	128	2066	19.009	4.800	0.149	1.343
ID1602	1602	57	35.684	10.773	22.844	0	215	215	2	1	-10921639	80.048	76	52	142	1681	22.558	2.000	0.158	0.968
ID1614	1614	56	29.816	23.758	21.487	0	216	216	2	1	-10921639	99.048	98	71	131	2080	15.914	4.800	0.172	1.824
ID1615	1615	57	27.669	10.557	23.180	0	216	216	2	1	-10921639	72.333	71	41	115	1519	20.872	2.000	0.130	0.799
ID1603	1603	56	31.254	23.780	20.457	0	217	217	2	1	-10921639	92.714	93	63	123	1947	18.221	4.800	0.168	1.467
ID1629	1629	None	29.025	20.338	32.270	0	219	219	2	1	-10921639	90.333	93	65	115	1897	15.117	4.800	0.157	1.619
ID1628	1628	None	28.748	24.908	20.094	0	221	221	2	1	-10921639	87.000	85	63	109	1827	14.000	4.800	0.178	1.879
ID1630	1630	None	30.686	16.905	31.739	0	222	222	2	1	-10921639	85.476	87	52	128	1795	19.909	2.000	0.158	1.171
ID1632	1632	76	29.620	16.186	31.113	0	224	224	2	1	-10921639	84.190	85	52	120	1768	18.907	2.000	0.155	1.192
ID1631	1631	None	28.144	24.692	19.747	0	224	224	2	1	-10921639	87.619	87	63	115	1840	14.503	4.800	0.157	1.637
ID1633	1633	76	29.274	16.825	31.503	0	225	225	2	1	-10921639	88.524	90	49	123	1859	23.972	2.000	0.149	0.960
ID1636	1636	None	27.059	16.647	31.190	0	227	227	2	1	-10921639	86.095	85	54	115	1808	18.284	2.000	0.130	1.081
ID1635	1635	79	28.896	21.546	32.256	0	229	229	2	1	-10921639	85.905	87	49	115	1804	18.466	2.000	0.149	1.209
ID1637	1637	79	27.475	20.511	32.501	0	230	230	2	1	-10921639	90.238	90	52	117	1895	17.888	4.800	0.185	1.573
ID1634	1634	None	27.153	23.725	20.084	0	231	231	2	1	-10921639	87.190	85	68	112	1831	14.084	7.600	0.150	1.618
ID1638	1638	None	29.040	24.413	20.187	0	234	234	2	1	-10921639	88.952	87	63	115	1868	14.644	4.800	0.174	1.805
ID1640	1640	None	27.125	17.196	22.954	0	235	235	2	1	-10921639	86.429	87	57	117	1815	16.630	2.000	0.143	1.297
ID1639	1639	81	28.559	24.497	20.583	0	236	236	2	1	-10921639	88.524	90	60	120	1859	16.238	2.000	0.144	1.369
ID1642	1642	81	31.579	24.447	20.561	0	237	237	2	1	-10921639	86.857	79	60	139	1824	20.616	2.000	0.150	1.100
ID1641	1641	None	27.807	22.151	31.876	0	238	238	2	1	-10921639	80.333	79	38	109	1687	17.130	4.800	0.179	1.424
ID1643	1643	81	30.029	24.696	20.727	0	239	239	2	1	-10921639	84.000	85	43	123	1764	20.234	2.000	0.157	1.127
ID1648	1648	81	35.045	24.729	20.551	0	240	240	2	1	-10921639	91.619	98	57	137	1924	22.389	4.800	0.179	1.245
ID1649	1649	82	28.143	21.860	31.419	0	240	240	2	1	-10921639	85.095	87	54	112	1787	17.381	2.000	0.158	1.338
ID1653	1653	81	29.884	25.210	18.470	0	241	241	2	1	-10921639	90.619	87	57	117	1903	18.851	7.600	0.161	1.336
ID1654	1654	None	27.275	16.415	29.499	0	241	241	2	1	-10921639	98.048	101	68	131	2059	17.025	4.800	0.154	1.536
ID1655	1655	82	29.428	21.008	32.324	0	241	241	2	1	-10921639	90.333	93	63	117	1897	14.766	4.800	0.164	1.721
ID1644	1644	81	32.547	24.728	18.313	0	242	242	2	1	-10921639	86.381	87	49	123	1814	20.324	4.800	0.189	1.348
ID1645	1645	82	29.674	20.903	32.457	0	242	242	2	1	-10921639	89.286	93	63	123	1875	15.242	4.800	0.165	1.659
ID1646	1646	81	42.186	25.360	18.339	0	243	243	2	1	-10921639	91.619	98	54	150	1924	26.350	2.000	0.209	1.204
ID1647	1647	82	27.279	22.223	31.216	0	243	243	2	1	-10921639	86.333	90	49	109	1813	15.137	4.800	0.173	1.679
ID1656	1656	81	35.775	25.347	18.238	0	244	244	2	1	-10921639	92.952	95	65	128	1952	18.203	4.800	0.206	1.747
ID1657	1657	82	30.110	21.975	31.344	0	244	244	2	1	-10921639	89.619	93	63	112	1882	15.081	4.800	0.179	1.805
ID1652	1652	82	27.115	22.146	31.504	0	245	245	2	1	-10921639	83.190	82	46	120	1747	19.552	4.800	0.141	1.052
ID1650	1650	81	41.338	25.173	18.039	0	245	245	2	1	-10921639	101.810	98	63	145	2138	21.706	4.800	0.211	1.631
ID1651	1651	None	30.132	15.849	28.481	0	245	245	2	1	-10921639	103.333	101	82	126	2170	12.997	4.800	0.163	2.230
ID1658	1658	81	52.229	25.501	18.228	0	246	246	2	1	-10921639	108.524	115	52	175	2279	33.708	4.800	0.235	1.223
ID1659	1659	82	30.643	23.221	30.725	0	246	246	2	1	-10921639	88.286	90	54	115	1854	17.621	4.800	0.193	1.624
ID1664	1664	82	32.721	22.596	30.864	0	247	247	2	1	-10921639	89.095	93	54	123	1871	21.152	4.800	0.188	1.331
ID1662	1662	81	57.472	25.736	17.994	0	247	247	2	1	-10921639	124.333	120	60	183	2611	33.681	4.800	0.249	1.470
ID1663	1663	None	27.931	15.847	28.946	0	247	247	2	1	-10921639	95.286	93	63	137	2001	19.820	7.600	0.134	1.138
ID1660	1660	81	67.250	25.775	18.200	0	248	248	2	1	-10921639	130.762	131	57	211	2746	39.478	4.800	0.271	1.413
ID1661	1661	82	34.362	22.922	30.695	0	248	248	2	1	-10921639	91.524	98	43	128	1922	22.967	2.000	0.185	1.242
ID1672	1672	82	44.390	23.315	30.951	0	249	249	2	1	-10921639	102.286	101	54	142	2148	22.365	4.800	0.224	1.674
ID1670	1670	81	72.754	26.721	18.202	0	249	249	2	1	-10921639	127.476	134	49	255	2677	50.918	2.000	0.251	1.003
ID1671	1671	83	29.424	16.942	21.820	0	249	249	2	1	-10921639	86.286	87	57	123	1812	17.596	2.000	0.143	1.227
ID1680	1680	81	79.633	26.661	17.987	0	250	250	2	1	-10921639	144.286	137	65	249	3030	48.511	4.800	0.267	1.255
ID1681	1681	83	42.516	16.966	21.837	0	250	250	2	1	-10921639	94.857	90	68	164	1992	24.154	2.000	0.180	1.196
ID1682	1682	82	38.054	23.517	30.810	0	250	250	2	1	-10921639	87.286	93	35	137	1833	30.322	2.000	0.196	0.943
ID1683	1683	84	34.409	21.300	35.942	0	250	250	2	1	-10921639	66.714	71	32	106	1401	23.294	2.000	0.229	1.068
ID1665	1665	81	82.666	26.941	18.358	0	251	251	2	1	-10921639	137.524	137	52	255	2888	53.657	2.000	0.276	1.109
ID1666	1666	83	40.993	17.027	21.709	0	251	251	2	1	-10921639	96.333	90	65	156	2023	23.733	2.000	0.181	1.247
ID1667	1667	89	32.748	15.408	30.086	0	251	251	2	1	-10921639	94.000	95	49	134	1974	23.463	2.000	0.162	1.115
ID1668	1668	82	34.810	23.102	30.861	0	251	251	2	1	-10921639	95.619	95	41	131	2008	22.375	4.800	0.196	1.399
ID1669	1669	84	40.237	21.180	35.994	0	251	251	2	1	-10921639	71.476	71	32	117	1501	26.200	2.000	0.241	1.058
ID1684	1684	81	94.063	26.922	18.433	0	252	252	2	1	-10921639	154.476	150	60	255	3244	59.339	2.000	0.310	1.233
ID1685	1685	83	46.175	16.876	21.302	0	252	252	2	1	-10921639	98.810	93	57	167	2075	27.418	2.000	0.205	1.226
ID1686	1686	89	32.882	15.574	30.407	0	252	252	2	1	-10921639	107.952	106	82	142	2267	17.990	4.800	0.143	1.502
ID1687	1687	84	53.449	21.183	35.695	0	252	252	2	1	-10921639	86.000	79	30	159	1806	37.101	2.000	0.279	1.012
ID1673	1673	85	28.663	25.491	10.732	0	253	253	2	1	-10921639	45.429	38	24	104	954	19.828	2.000	0.257	0.938
ID1674	1674	81	107.224	26.887	18.748	0	253	253	2	1	-10921639	173.143	159	79	255	3636	55.359	2.000	0.338	1.581
ID1675	1675	83	44.477	17.267	21.435	0	253	253	2	1	-10921639	99.381	98	57	167	2087	31.904	2.000	0.184	0.966
ID1676	1676	89	31.962	15.758	30.083	0	253	253	2	1	-10921639	105.524	104	71	148	2216	19.859	2.000	0.126	1.193
ID1677	1677	82	33.015	23.758	30.823	0	253	253	2	1	-10921639	89.714	98	41	137	1884	29.464	2.000	0.139	0.745
ID1678	1678	84	66.832	21.359	35.623	0	253	253	2	1	-10921639	96.810	85	30	205	2033	50.402	2.000	0.310	0.908
ID1679	1679	86	35.684	30.000	57.000	0	253	253	2	1	-10921639	51.476	49	16	95	1081	22.465	3.200	0.432	1.382
ID1712	1712	85	33.192	25.456	10.662	0	254	254	2	1	-10921639	46.762	38	24	106	982	21.797	2.000	0.324	1.050
ID1713	1713	81	107.890	26.952	18.933	0	254	254	2	1	-10921639	173.524	191	90	255	3644	55.469	4.800	0.343	1.598
ID1714	1714	83	45.151	17.354	21.195	0	254	254	2	1	-10921639	103.048	104	60	167	2164	28.447	2.000	0.201	1.214
ID1715	1715	None	27.132	13.207	27.836	0	254	254	2	1	-10921639	93.238	95	49	128	1958	23.259	7.600	0.131	0.926
ID1716	1716	89	30.534	15.637	30.040	0	254	254	2	1	-10921639	107.762	109	74	137	2263	17.832	2.000	0.126	1.354
ID1717	1717	82	27.403	23.364	30.692	0	254	254	2	1	-10921639	99.048	104	60	120	2080	17.171	4.800	0.137	1.387
ID1718	1718	84	79.885	21.222	35.712	0	254	254	2	1	-10921639	108.524	106	30	224	2279	54.164	2.000	0.358	1.055
ID1719	1719	86	34.682	30.000	57.000	0	254	254	2	1	-10921639	51.143	52	16	90	1074	22.386	2.000	0.383	1.266
ID1705	1705	85	32.669	25.540	10.578	0	255	255	2	1	-10921639	44.333	43	13	93	931	23.846	2.000	0.308	0.875
ID1706	1706	87	27.762	12.067	17.961	0	255	255	2	1	-10921639	52.905	49	27	101	1111	18.886	2.000	0.192	0.901
ID1707	1707	81	110.401	26.855	18.930	0	255	255	2	1	-10921639	168.000	167	85	255	3528	57.399	2.000	0.349	1.514
ID1708	1708	83	51.978	17.294	21.212	0	255	255	2	1	-10921639	101.571	98	63	175	2133	32.415	2.000	0.222	1.137
ID1709	1709	None	29.383	3.095	26.956	0	255	255	2	1	-10921639	43.190	35	24	85	907	18.209	2.000	0.263	0.989
ID1710	1710	84	79.825	21.371	35.730	0	255	255	2	1	-10921639	113.619	106	41	241	2386	52.882	2.000	0.352	1.120
ID1711	1711	86	28.180	30.000	57.000	0	255	255	2	1	-10921639	43.571	43	19	71	915	16.222	3.200	0.388	1.501
ID1728	1728	87	29.978	11.963	17.943	0	256	256	2	1	-10921639	57.381	49	32	104	1205	18.546	2.000	0.197	1.017
ID1729	1729	81	111.978	26.818	18.903	0	256	256	2	1	-10921639	173.810	167	76	255	3650	59.517	2.000	0.351	1.519
ID1730	1730	83	43.783	17.558	21.209	0	256	256	2	1	-10921639	100.857	104	57	159	2118	26.828	4.800	0.209	1.299
ID1731	1731	88	29.597	12.998	26.415	0	256	256	2	1	-10921639	86.810	90	49	120	1823	21.393	2.000	0.138	0.985
ID1732	1732	None	31.767	15.758	29.760	0	256	256	2	1	-10921639	98.810	95	57	142	2075	21.686	2.000	0.128	1.037
ID1733	1733	84	91.071	21.492	35.842	0	256	256	2	1	-10921639	127.333	109	46	255	2674	56.556	2.000	0.366	1.206
ID1727	1727	85	41.078	25.337	10.624	0	256	256	2	1	-10921639	54.905	49	21	117	1153	25.921	2.000	0.360	1.121
ID1698	1698	85	40.225	25.479	10.505	0	257	257	2	1	-10921639	57.952	52	19	123	1217	27.082	2.000	0.333	1.068
ID1699	1699	87	31.417	12.325	17.703	0	257	257	2	1	-10921639	60.238	57	38	117	1265	20.627	2.000	0.241	1.136
ID1700	1700	81	113.051	26.794	18.867	0	257	257	2	1	-10921639	180.762	178	71	255	3796	59.142	4.800	0.362	1.625
ID1701	1701	83	44.806	17.691	21.349	0	257	257	2	1	-10921639	98.381	93	49	164	2066	28.561	4.800	0.212	1.207
ID1702	1702	88	29.001	12.905	26.619	0	257	257	2	1	-10921639	87.714	87	49	117	1842	17.655	7.600	0.160	1.369
ID1703	1703	84	99.176	21.590	35.852	0	257	257	2	1	-10921639	122.429	115	41	255	2571	67.053	2.000	0.364	0.974
ID1704	1704	None	34.089	31.000	57.000	0	257	257	2	1	-10921639	45.952	43	20	85	965	20.922	2.000	0.412	1.282
ID1734	1734	85	56.785	25.695	11.073	0	258	258	2	1	-10921639	71.381	60	32	164	1499	35.210	2.000	0.359	1.071
ID1735	1735	90	28.045	5.853	17.798	0	258	258	2	1	-10921639	46.857	41	30	87	984	16.963	2.000	0.237	1.060
ID1736	1736	87	32.325	12.230	17.767	0	258	258	2	1	-10921639	58.000	49	38	104	1218	18.823	2.000	0.259	1.266
ID1737	1737	81	111.254	26.659	19.115	0	258	258	2	1	-10921639	181.905	189	74	255	3820	62.929	4.800	0.359	1.528
ID1738	1738	83	39.478	17.616	21.458	0	258	258	2	1	-10921639	98.381	95	54	150	2066	26.068	4.800	0.184	1.175
ID1739	1739	91	36.819	1.945	26.117	0	258	258	2	1	-10921639	54.619	43	21	134	1147	26.208	2.000	0.211	0.727
ID1740	1740	88	40.059	12.995	26.697	0	258	258	2	1	-10921639	94.238	93	54	134	1979	24.286	2.000	0.195	1.267
ID1741	1741	96	34.803	16.109	30.055	0	258	258	2	1	-10921639	98.381	101	54	145	2066	24.855	7.600	0.133	0.931
ID1742	1742	84	109.554	21.580	35.775	0	258	258	2	1	-10921639	138.190	126	43	255	2902	74.328	2.000	0.373	1.010
ID1696	1696	96	30.808	16.064	30.283	0	259	259	2	1	-10921639	91.952	90	57	137	1931	21.509	7.600	0.123	0.933
ID1697	1697	84	111.352	21.787	35.678	0	259	259	2	1	-10921639	145.476	150	46	255	3055	71.329	2.000	0.387	1.139
ID1688	1688	85	51.328	25.422	11.494	0	259	259	2	1	-10921639	70.619	63	35	164	1483	36.098	2.000	0.368	1.053
ID1689	1689	90	27.504	5.290	17.013	0	259	259	2	1	-10921639	45.429	38	21	76	954	15.642	2.000	0.301	1.345
ID1690	1690	87	39.192	12.084	17.912	0	259	259	2	1	-10921639	60.905	54	35	120	1279	23.317	2.000	0.268	1.104
ID1691	1691	81	97.473	26.435	19.263	0	259	259	2	1	-10921639	168.095	170	109	255	3530	45.473	4.800	0.337	1.864
ID1692	1692	83	40.171	17.741	21.640	0	259	259	2	1	-10921639	104.048	104	79	139	2185	19.156	4.800	0.190	1.736
ID1693	1693	91	39.132	0.000	26.000	0	259	259	2	1	-10921639	68.857	71	35	106	1446	22.247	4.800	0.387	1.727
ID1694	1694	88	38.244	13.177	26.681	0	259	259	2	1	-10921639	89.048	87	46	137	1870	26.662	2.000	0.179	1.014
ID1695	1695	None	31.818	36.794	27.140	0	259	259	2	1	-10921639	50.333	46	16	93	1057	18.858	2.000	0.323	1.305
ID1720	1720	85	53.931	25.422	11.495	0	260	260	2	1	-10921639	75.190	63	35	170	1579	36.571	2.000	0.382	1.136
ID1721	1721	87	28.305	12.365	18.214	0	260	260	2	1	-10921639	52.333	49	30	93	1099	18.690	2.000	0.247	1.108
ID1722	1722	81	102.470	26.416	19.361	0	260	260	2	1	-10921639	170.190	159	95	255	3574	50.262	4.800	0.346	1.739
ID1723	1723	83	41.576	17.921	21.434	0	260	260	2	1	-10921639	93.619	90	46	153	1966	28.447	2.000	0.208	1.133
ID1724	1724	91	32.579	0.000	26.000	0	260	260	2	1	-10921639	52.619	49	30	90	1105	19.443	2.000	0.377	1.483
ID1725	1725	88	40.969	13.266	27.024	0	260	260	2	1	-10921639	90.714	87	52	137	1905	25.852	7.600	0.214	1.236
ID1726	1726	84	116.599	21.806	35.420	0	260	260	2	1	-10921639	164.095	150	63	255	3446	67.352	2.000	0.375	1.328
ID1744	1744	90	31.972	5.717	15.626	0	261	261	2	1	-10921639	51.429	49	27	101	1080	19.200	2.000	0.274	1.152
ID1745	1745	87	45.480	12.511	18.227	0	261	261	2	1	-10921639	64.333	57	21	137	1351	32.138	2.000	0.288	0.895
ID1746	1746	81	107.158	26.110	19.559	0	261	261	2	1	-10921639	188.048	191	87	255	3949	53.828	4.800	0.329	1.730
ID1747	1747	83	35.851	17.866	21.856	0	261	261	2	1	-10921639	96.619	93	60	137	2029	21.337	2.000	0.161	1.254
ID1748	1748	91	29.522	0.000	27.000	0	261	261	2	1	-10921639	58.333	60	36	93	1225	16.110	4.800	0.304	1.688
ID1749	1749	88	34.683	13.499	26.836	0	261	261	2	1	-10921639	93.190	93	60	145	1957	24.657	7.600	0.181	1.156
ID1750	1750	84	120.436	21.704	35.101	0	261	261	2	1	-10921639	172.714	186	63	255	3627	69.169	2.000	0.378	1.370
ID1743	1743	85	54.471	25.349	11.661	0	261	261	2	1	-10921639	77.095	65	38	156	1619	33.574	2.000	0.323	1.121
ID1760	1760	None	33.088	15.113	43.418	0	262	262	2	1	-10921639	46.571	41	24	90	978	20.046	2.000	0.345	1.192
ID1761	1761	94	27.142	0.000	53.000	0	262	262	2	1	-10921639	69.952	68	49	134	1469	19.307	2.000	0.190	1.159
ID1751	1751	85	45.948	24.870	12.020	0	262	262	2	1	-10921639	65.286	57	32	134	1371	28.048	2.000	0.300	1.073
ID1752	1752	90	44.522	5.945	14.799	0	262	262	2	1	-10921639	62.619	49	35	137	1315	26.390	2.000	0.302	1.102
ID1753	1753	87	55.661	12.750	18.266	0	262	262	2	1	-10921639	71.857	63	27	153	1509	37.695	2.000	0.311	0.905
ID1754	1754	81	106.440	26.162	19.617	0	262	262	2	1	-10921639	193.619	202	79	255	4066	51.248	4.800	0.330	1.876
ID1755	1755	83	32.737	17.739	22.225	0	262	262	2	1	-10921639	97.667	101	63	137	2051	20.175	2.000	0.155	1.301
ID1756	1756	91	34.791	0.616	26.985	0	262	262	2	1	-10921639	68.095	68	35	109	1430	24.720	4.800	0.276	1.192
ID1757	1757	88	33.723	13.764	27.241	0	262	262	2	1	-10921639	94.238	90	63	142	1979	21.204	7.600	0.155	1.195
ID1758	1758	None	27.430	16.182	29.848	0	262	262	2	1	-10921639	98.095	98	49	139	2060	23.567	7.600	0.117	0.873
ID1759	1759	84	122.318	21.414	34.983	0	262	262	2	1	-10921639	185.714	180	71	255	3900	62.918	4.800	0.407	1.708
ID1762	1762	85	47.489	24.459	12.393	0	263	263	2	1	-10921639	70.190	63	27	156	1474	33.333	2.000	0.334	1.055
ID1763	1763	90	46.156	5.416	14.345	0	263	263	2	1	-10921639	60.714	52	30	126	1275	31.449	2.000	0.345	0.991
ID1764	1764	87	56.634	12.805	18.666	0	263	263	2	1	-10921639	77.524	63	38	178	1628	36.791	2.000	0.280	0.923
ID1765	1765	81	110.627	26.183	19.881	0	263	263	2	1	-10921639	202.381	189	82	255	4250	47.894	4.800	0.345	2.166
ID1766	1766	83	29.909	17.782	22.290	0	263	263	2	1	-10921639	99.429	101	71	134	2088	17.411	2.000	0.147	1.460
ID1767	1767	91	49.537	0.000	27.000	0	263	263	2	1	-10921639	92.143	101	54	128	1935	25.299	4.800	0.411	2.120
ID1768	1768	88	37.130	13.768	27.490	0	263	263	2	1	-10921639	93.714	90	54	137	1968	23.126	7.600	0.173	1.193
ID1769	1769	84	121.242	21.205	34.748	0	263	263	2	1	-10921639	178.952	183	63	255	3758	69.069	4.800	0.407	1.499
ID1770	1770	94	30.510	0.000	53.000	0	263	263	2	1	-10921639	71.286	68	43	131	1497	22.258	2.000	0.168	0.924
ID1771	1771	None	33.529	6.000	57.000	0	263	263	2	1	-10921639	71.524	68	50	109	1502	15.848	4.800	0.259	1.856
ID1792	1792	81	103.027	26.316	20.159	0	264	264	2	1	-10921639	212.952	222	156	255	4472	39.964	4.800	0.325	2.615
ID1793	1793	91	53.399	0.000	27.000	0	264	264	2	1	-10921639	86.476	85	49	131	1816	27.049	4.800	0.431	1.927
ID1794	1794	88	34.937	14.126	27.865	0	264	264	2	1	-10921639	96.810	95	63	134	2033	22.527	7.600	0.173	1.271
ID1795	1795	84	117.378	21.018	34.629	0	264	264	2	1	-10921639	180.905	197	57	255	3799	70.679	4.800	0.378	1.405
ID1796	1796	None	27.372	13.840	42.710	0	264	264	2	1	-10921639	41.143	38	16	76	864	17.579	2.000	0.282	1.029
ID1789	1789	85	57.166	24.381	13.044	0	264	264	2	1	-10921639	83.143	71	43	172	1746	37.621	2.000	0.304	1.031
ID1790	1790	90	61.755	4.491	14.346	0	264	264	2	1	-10921639	77.905	65	35	161	1636	40.101	2.000	0.406	1.121
ID1791	1791	87	52.563	13.372	18.934	0	264	264	2	1	-10921639	86.381	79	49	161	1814	31.915	2.000	0.271	1.154
ID1808	1808	91	58.252	0.000	27.000	0	265	265	2	1	-10921639	88.857	87	35	148	1866	33.797	4.800	0.433	1.588
ID1810	1810	88	34.849	13.978	28.354	0	265	265	2	1	-10921639	100.810	98	63	139	2117	20.471	7.600	0.174	1.462
ID1812	1812	84	114.329	20.908	34.370	0	265	265	2	1	-10921639	208.381	211	117	255	4376	45.554	4.800	0.369	2.468
ID1813	1813	None	29.050	28.747	37.999	0	265	265	2	1	-10921639	41.476	41	19	90	871	17.924	2.000	0.308	1.089
ID1799	1799	90	63.625	4.728	14.254	0	265	265	2	1	-10921639	70.381	57	24	167	1478	41.250	2.000	0.413	0.998
ID1802	1802	85	57.112	24.435	13.883	0	265	265	2	1	-10921639	90.952	76	41	183	1910	38.873	2.000	0.264	0.977
ID1804	1804	87	56.884	13.858	18.970	0	265	265	2	1	-10921639	89.571	76	49	194	1881	35.350	2.000	0.245	0.996
ID1806	1806	81	99.546	26.244	20.498	0	265	265	2	1	-10921639	217.667	224	134	255	4571	40.009	4.800	0.331	2.708
ID1776	1776	91	65.049	0.000	27.000	0	266	266	2	1	-10921639	79.810	71	32	150	1676	38.994	2.000	0.461	1.292
ID1777	1777	88	31.160	13.083	27.373	0	266	266	2	1	-10921639	90.857	90	52	134	1908	23.025	7.600	0.147	1.010
ID1778	1778	84	115.369	20.982	34.280	0	266	266	2	1	-10921639	204.381	213	115	255	4292	50.247	4.800	0.364	2.171
ID1779	1779	None	27.232	13.530	41.508	0	266	266	2	1	-10921639	46.429	43	21	87	975	20.143	2.000	0.247	0.913
ID1772	1772	90	63.875	4.424	14.275	0	266	266	2	1	-10921639	71.952	57	32	164	1511	40.699	2.000	0.448	1.095
ID1773	1773	85	64.105	24.197	14.592	0	266	266	2	1	-10921639	109.667	93	60	202	2303	41.163	2.000	0.245	1.048
ID1774	1774	87	58.098	14.257	19.112	0	266	266	2	1	-10921639	94.714	90	52	175	1989	36.806	2.000	0.268	1.087
ID1775	1775	81	104.762	26.114	20.807	0	266	266	2	1	-10921639	210.000	216	115	255	4410	46.417	4.800	0.316	2.173
ID1780	1780	90	61.905	4.108	13.934	0	267	267	2	1	-10921639	67.714	60	32	172	1422	36.987	2.000	0.441	1.120
ID1781	1781	92	33.391	32.881	14.070	0	267	267	2	1	-10921639	47.905	46	21	95	1006	20.940	2.000	0.294	1.040
ID1782	1782	85	61.218	24.066	14.982	0	267	267	2	1	-10921639	109.952	101	54	194	2309	40.740	2.000	0.220	0.973
ID1783	1783	87	53.284	14.220	19.369	0	267	267	2	1	-10921639	89.190	82	38	156	1873	36.430	2.000	0.272	1.046
ID1784	1784	81	103.924	25.862	20.778	0	267	267	2	1	-10921639	201.952	227	82	255	4241	57.681	4.800	0.300	1.617
ID1785	1785	91	63.646	0.000	26.000	0	267	267	2	1	-10921639	76.952	57	36	161	1616	38.034	2.000	0.454	1.263
ID1786	1786	88	29.678	14.194	27.908	0	267	267	2	1	-10921639	101.286	101	65	134	2127	21.534	7.600	0.156	1.268
ID1787	1787	93	36.800	40.287	28.987	0	267	267	2	1	-10921639	45.905	38	24	93	964	20.280	2.000	0.419	1.337
ID1788	1788	84	120.362	20.943	34.119	0	267	267	2	1	-10921639	200.524	202	112	255	4211	54.406	4.800	0.383	2.041
ID1809	1809	93	31.517	40.278	27.395	0	268	268	2	1	-10921639	36.667	32	13	74	770	19.176	2.000	0.456	1.197
ID1811	1811	84	121.831	20.988	34.032	0	268	268	2	1	-10921639	201.476	200	115	255	4231	52.722	4.800	0.397	2.170
ID1797	1797	90	76.403	4.237	13.916	0	268	268	2	1	-10921639	80.095	65	35	191	1682	45.963	2.000	0.464	1.104
ID1798	1798	92	38.025	33.080	14.044	0	268	268	2	1	-10921639	54.524	46	30	112	1145	22.967	2.000	0.301	1.098
ID1800	1800	85	55.323	24.042	15.308	0	268	268	2	1	-10921639	107.095	93	49	189	2249	43.801	2.000	0.220	0.881
ID1801	1801	87	75.621	14.601	19.762	0	268	268	2	1	-10921639	115.000	98	60	246	2415	47.735	2.000	0.268	1.018
ID1803	1803	81	103.033	25.659	20.884	0	268	268	2	1	-10921639	201.143	222	68	255	4224	62.428	4.800	0.300	1.489
ID1805	1805	91	62.561	0.000	26.000	0	268	268	2	1	-10921639	74.190	69	30	153	1558	38.574	2.000	0.483	1.252
ID1807	1807	88	28.913	13.000	27.144	0	268	268	2	1	-10921639	91.143	95	57	128	1914	20.943	7.600	0.135	1.035
ID1814	1814	90	74.247	4.597	14.291	0	269	269	2	1	-10921639	81.619	65	24	200	1714	49.576	2.000	0.438	1.003
ID1815	1815	92	36.796	33.339	14.257	0	269	269	2	1	-10921639	53.810	46	27	106	1130	22.173	2.000	0.319	1.174
ID1816	1816	85	47.275	23.805	15.485	0	269	269	2	1	-10921639	96.905	90	38	186	2035	43.079	2.000	0.196	0.736
ID1817	1817	87	78.318	14.570	20.122	0	269	269	2	1	-10921639	118.810	106	54	241	2495	49.876	2.000	0.290	1.070
ID1818	1818	81	99.487	25.643	20.673	0	269	269	2	1	-10921639	183.381	200	60	255	3851	66.840	2.000	0.285	1.216
ID1819	1819	91	49.446	0.000	26.000	0	269	269	2	1	-10921639	59.286	49	32	128	1245	29.415	2.000	0.441	1.234
ID1820	1820	88	28.676	13.488	27.649	0	269	269	2	1	-10921639	94.190	93	49	126	1978	22.816	7.600	0.157	1.119
ID1821	1821	84	123.898	20.952	33.872	0	269	269	2	1	-10921639	194.714	213	76	255	4089	63.880	4.800	0.398	1.737
ID1842	1842	90	76.617	4.599	14.462	0	270	270	2	1	-10921639	86.000	76	21	208	1806	51.892	2.000	0.457	1.039
ID1843	1843	92	41.032	33.040	14.151	0	270	270	2	1	-10921639	59.667	54	35	112	1253	24.119	2.000	0.309	1.168
ID1844	1844	85	57.474	23.870	15.857	0	270	270	2	1	-10921639	122.524	117	60	194	2573	41.916	2.000	0.163	0.819
ID1845	1845	87	78.341	14.874	20.401	0	270	270	2	1	-10921639	128.333	123	63	224	2695	47.707	2.000	0.303	1.251
ID1846	1846	81	90.358	25.529	20.656	0	270	270	2	1	-10921639	190.476	211	68	255	4000	62.500	4.800	0.249	1.217
ID1847	1847	91	41.152	0.000	26.000	0	270	270	2	1	-10921639	53.476	41	28	101	1123	23.845	2.000	0.370	1.211
ID1848	1848	93	32.292	40.672	26.020	0	270	270	2	1	-10921639	38.286	32	13	98	804	22.946	2.000	0.346	0.858
ID1849	1849	88	32.033	13.782	28.085	0	270	270	2	1	-10921639	107.524	104	76	139	2258	19.567	7.600	0.156	1.479
ID1850	1850	84	118.201	20.958	33.791	0	270	270	2	1	-10921639	197.143	219	85	255	4140	63.118	4.800	0.376	1.705
ID1851	1851	100	28.200	9.335	37.629	0	270	270	2	1	-10921639	53.000	49	24	90	1113	17.819	7.600	0.257	1.216
ID1872	1872	84	119.068	20.823	33.733	0	271	271	2	1	-10921639	185.429	200	52	255	3894	68.778	4.800	0.381	1.487
ID1873	1873	100	35.449	8.762	37.617	0	271	271	2	1	-10921639	59.714	57	32	98	1254	21.166	2.000	0.272	1.206
ID1864	1864	90	85.731	4.882	14.483	0	271	271	2	1	-10921639	92.857	74	27	224	1950	57.302	2.000	0.475	1.044
ID1865	1865	92	42.462	32.440	14.011	0	271	271	2	1	-10921639	62.571	60	32	131	1314	27.811	2.000	0.297	1.030
ID1866	1866	85	70.311	23.833	15.929	0	271	271	2	1	-10921639	124.286	123	54	222	2610	47.525	2.000	0.218	0.938
ID1867	1867	87	87.465	15.438	20.526	0	271	271	2	1	-10921639	141.476	123	79	252	2971	52.606	2.000	0.307	1.262
ID1868	1868	81	97.972	25.776	20.877	0	271	271	2	1	-10921639	182.048	180	65	255	3823	60.474	2.000	0.263	1.252
ID1869	1869	93	37.403	40.676	26.210	0	271	271	2	1	-10921639	42.524	38	10	106	893	26.362	2.000	0.387	0.899
ID1870	1870	95	27.847	29.166	26.545	0	271	271	2	1	-10921639	66.190	63	32	117	1390	26.668	2.000	0.145	0.629
ID1871	1871	88	31.496	13.549	27.940	0	271	271	2	1	-10921639	107.333	104	74	134	2254	15.682	7.600	0.150	1.788
ID1824	1824	90	77.696	4.884	14.489	0	272	272	2	1	-10921639	90.857	82	30	205	1908	50.211	2.000	0.436	1.099
ID1841	1841	84	111.708	20.729	33.518	0	272	272	2	1	-10921639	184.476	197	43	255	3874	70.915	4.800	0.361	1.381
ID1827	1827	85	72.551	24.135	16.066	0	272	272	2	1	-10921639	131.429	126	57	233	2760	52.746	2.000	0.213	0.876
ID1829	1829	87	84.333	15.844	20.744	0	272	272	2	1	-10921639	136.810	117	82	255	2873	48.027	2.000	0.266	1.198
ID1831	1831	81	92.056	25.833	20.546	0	272	272	2	1	-10921639	181.714	191	74	255	3816	58.422	2.000	0.250	1.245
ID1833	1833	91	39.376	0.000	26.000	0	272	272	2	1	-10921639	75.952	74	52	106	1595	17.154	4.800	0.386	2.468
ID1835	1835	93	45.732	40.452	26.307	0	272	272	2	1	-10921639	54.143	46	19	115	1137	27.478	2.000	0.449	1.221
ID1837	1837	95	29.173	28.427	26.591	0	272	272	2	1	-10921639	74.000	68	30	126	1554	29.794	2.000	0.160	0.685
ID1822	1822	92	46.385	32.798	14.022	0	272	272	2	1	-10921639	63.905	54	30	128	1342	28.098	2.000	0.324	1.113
ID1839	1839	88	33.247	13.905	28.083	0	272	272	2	1	-10921639	107.619	106	79	145	2260	17.305	7.600	0.148	1.603
ID1840	1840	84	109.634	20.517	33.277	0	273	273	2	1	-10921639	196.667	197	60	255	4130	62.525	4.800	0.350	1.631
ID1825	1825	90	83.682	4.629	14.972	0	273	273	2	1	-10921639	100.857	74	35	224	2118	51.483	2.000	0.408	1.135
ID1826	1826	85	89.232	23.881	16.243	0	273	273	2	1	-10921639	152.333	139	63	255	3199	63.919	2.000	0.242	0.930
ID1828	1828	81	94.513	26.000	20.431	0	273	273	2	1	-10921639	205.190	213	101	255	4309	53.238	4.800	0.262	1.602
ID1830	1830	87	85.517	16.210	20.751	0	273	273	2	1	-10921639	146.524	120	95	255	3077	47.136	2.000	0.281	1.364
ID1832	1832	91	34.146	0.857	25.907	0	273	273	2	1	-10921639	74.952	71	35	115	1574	25.075	4.800	0.267	1.261
ID1834	1834	93	51.489	39.889	26.435	0	273	273	2	1	-10921639	58.476	60	10	131	1228	33.548	2.000	0.453	1.087
ID1836	1836	95	29.234	27.983	26.811	0	273	273	2	1	-10921639	72.476	68	30	120	1522	30.109	2.000	0.126	0.537
ID1838	1838	88	30.204	13.960	28.527	0	273	273	2	1	-10921639	112.571	112	74	148	2364	21.451	7.600	0.146	1.334
ID1823	1823	92	55.592	32.643	14.040	0	273	273	2	1	-10921639	71.857	65	30	175	1509	36.778	2.000	0.333	0.977
ID1856	1856	81	91.878	25.806	20.663	0	274	274	2	1	-10921639	195.905	213	79	255	4114	60.885	2.000	0.243	1.259
ID1857	1857	91	52.535	0.000	26.000	0	274	274	2	1	-10921639	90.095	85	46	153	1892	31.645	4.800	0.410	1.656
ID1858	1858	95	31.852	27.658	26.845	0	274	274	2	1	-10921639	74.429	74	24	137	1563	35.104	2.000	0.129	0.485
ID1859	1859	93	53.865	39.359	26.571	0	274	274	2	1	-10921639	71.190	65	30	137	1495	31.681	4.800	0.458	1.412
ID1860	1860	88	31.877	13.916	29.067	0	274	274	2	1	-10921639	116.429	120	79	148	2445	20.614	7.600	0.128	1.284
ID1861	1861	84	110.234	20.212	33.041	0	274	274	2	1	-10921639	196.667	186	98	255	4130	54.296	4.800	0.339	1.836
ID1862	1862	97	28.852	27.046	50.995	0	274	274	2	1	-10921639	80.048	76	52	117	1681	18.010	7.600	0.160	1.223
ID1863	1863	None	28.613	29.495	53.388	0	274	274	2	1	-10921639	83.667	82	52	115	1757	17.760	4.800	0.191	1.511
ID1852	1852	92	52.632	32.143	14.246	0	274	274	2	1	-10921639	73.238	60	32	142	1538	32.459	2.000	0.331	1.123
ID1853	1853	90	90.254	5.056	15.007	0	274	274	2	1	-10921639	96.810	74	32	241	2033	53.028	2.000	0.441	1.118
ID1854	1854	85	80.990	24.084	16.704	0	274	274	2	1	-10921639	172.095	178	87	255	3614	53.354	2.000	0.212	1.130
ID1855	1855	87	87.173	16.437	20.964	0	274	274	2	1	-10921639	151.667	142	93	255	3185	48.846	2.000	0.285	1.378
ID1888	1888	81	91.118	25.813	20.233	0	275	275	2	1	-10921639	199.238	216	74	255	4184	59.566	4.800	0.248	1.330
ID1889	1889	87	80.458	16.552	21.103	0	275	275	2	1	-10921639	148.000	134	82	255	3108	49.414	2.000	0.241	1.162
ID1890	1890	95	34.430	26.763	26.296	0	275	275	2	1	-10921639	103.905	112	46	153	2182	32.954	2.000	0.124	0.696
ID1891	1891	91	46.962	0.657	26.501	0	275	275	2	1	-10921639	85.905	74	38	142	1804	36.472	6.258	0.315	1.130
ID1892	1892	93	62.149	38.845	26.989	0	275	275	2	1	-10921639	69.000	60	16	156	1449	36.745	2.000	0.451	1.167
ID1893	1893	88	37.300	13.722	28.519	0	275	275	2	1	-10921639	119.333	123	82	164	2506	23.161	7.600	0.157	1.401
ID1894	1894	84	107.627	20.167	32.926	0	275	275	2	1	-10921639	193.762	186	101	255	4069	54.605	4.800	0.335	1.781
ID1895	1895	97	35.169	28.081	51.721	0	275	275	2	1	-10921639	94.524	93	65	131	1985	18.405	4.800	0.227	1.901
ID1885	1885	92	58.878	32.191	14.237	0	275	275	2	1	-10921639	82.619	71	46	153	1735	33.536	2.000	0.338	1.245
ID1886	1886	90	80.832	5.762	14.782	0	275	275	2	1	-10921639	92.905	82	30	211	1951	48.383	2.000	0.423	1.142
ID1887	1887	85	84.369	23.840	16.842	0	275	275	2	1	-10921639	175.048	170	71	255	3676	58.571	2.000	0.213	1.051
ID1970	1970	90	84.908	5.764	14.798	0	276	276	2	1	-10921639	93.619	79	38	227	1966	52.224	2.000	0.414	1.050
ID1971	1971	92	54.104	31.830	14.554	0	276	276	2	1	-10921639	76.333	74	27	175	1603	36.352	2.000	0.310	0.993
ID1972	1972	85	88.658	23.710	16.887	0	276	276	2	1	-10921639	171.905	175	68	255	3610	62.921	2.000	0.232	1.028
ID1973	1973	87	80.093	16.678	21.322	0	276	276	2	1	-10921639	147.143	145	63	255	3090	52.840	2.000	0.237	1.066
ID1974	1974	81	87.488	25.848	20.539	0	276	276	2	1	-10921639	188.381	186	76	255	3956	59.810	2.000	0.227	1.165
ID1975	1975	91	56.278	0.736	26.731	0	276	276	2	1	-10921639	94.286	93	35	156	1980	39.898	6.288	0.335	1.186
ID1976	1976	95	39.856	26.831	26.453	0	276	276	2	1	-10921639	111.524	117	35	161	2342	39.443	2.000	0.152	0.745
ID1977	1977	93	71.210	38.753	26.997	0	276	276	2	1	-10921639	71.429	57	10	183	1500	43.160	2.000	0.511	1.120
ID1978	1978	88	37.958	14.332	28.819	0	276	276	2	1	-10921639	115.571	115	63	161	2427	28.792	7.600	0.158	1.097
ID1979	1979	84	106.218	20.088	32.833	0	276	276	2	1	-10921639	189.762	197	90	255	3985	56.608	4.800	0.324	1.642
ID1980	1980	97	37.373	28.630	52.291	0	276	276	2	1	-10921639	87.524	87	41	123	1838	21.967	4.800	0.253	1.608
ID1874	1874	90	94.532	5.136	14.764	0	277	277	2	1	-10921639	100.143	79	35	233	2103	57.744	2.000	0.466	1.103
ID1875	1875	92	55.784	31.731	14.534	0	277	277	2	1	-10921639	72.524	74	19	170	1523	40.965	2.000	0.311	0.840
ID1876	1876	85	88.839	23.693	17.107	0	277	277	2	1	-10921639	164.238	167	68	255	3449	60.966	2.000	0.245	1.059
ID1877	1877	81	85.935	25.766	20.353	0	277	277	2	1	-10921639	177.762	194	63	255	3733	62.402	2.000	0.232	1.075
ID1878	1878	87	69.340	16.299	21.814	0	277	277	2	1	-10921639	142.095	142	93	222	2984	37.471	2.000	0.238	1.456
ID1879	1879	95	41.121	26.310	26.526	0	277	277	2	1	-10921639	109.524	106	57	167	2300	33.220	2.000	0.163	0.922
ID1880	1880	91	62.631	0.000	27.000	0	277	277	2	1	-10921639	98.476	101	32	167	2068	43.076	4.800	0.430	1.374
ID1881	1881	93	44.754	38.258	26.795	0	277	277	2	1	-10921639	47.143	38	16	109	990	27.354	2.000	0.470	1.102
ID1882	1882	88	31.493	14.357	28.857	0	277	277	2	1	-10921639	110.333	117	57	153	2317	28.990	7.600	0.132	0.889
ID1883	1883	84	99.396	19.967	32.478	0	277	277	2	1	-10921639	189.286	197	115	255	3975	51.144	4.800	0.296	1.692
ID1884	1884	97	44.688	29.006	52.523	0	277	277	2	1	-10921639	82.667	74	46	128	1736	27.717	4.800	0.289	1.336
ID1908	1908	92	45.779	31.901	13.963	0	278	278	2	1	-10921639	63.238	57	30	139	1328	27.113	2.000	0.306	1.094
ID1909	1909	90	93.054	4.337	14.778	0	278	278	2	1	-10921639	104.524	85	43	235	2195	55.926	2.000	0.451	1.163
ID1910	1910	85	83.246	23.397	17.115	0	278	278	2	1	-10921639	152.286	148	74	255	3198	59.714	2.000	0.234	0.966
ID1911	1911	81	81.462	25.628	20.545	0	278	278	2	1	-10921639	169.619	186	63	255	3562	62.954	2.000	0.212	0.942
ID1912	1912	87	78.904	16.303	22.022	0	278	278	2	1	-10921639	154.905	153	90	244	3253	43.529	2.000	0.258	1.459
ID1913	1913	91	76.946	0.000	26.000	0	278	278	2	1	-10921639	116.762	117	49	189	2452	43.605	4.800	0.449	1.659
ID1914	1914	95	59.601	26.460	26.409	0	278	278	2	1	-10921639	137.667	139	71	211	2891	36.136	2.000	0.204	1.292
ID1915	1915	93	35.458	37.559	26.814	0	278	278	2	1	-10921639	38.810	32	10	101	815	24.283	2.000	0.415	0.938
ID1916	1916	88	27.301	13.925	28.431	0	278	278	2	1	-10921639	119.429	123	82	148	2508	16.714	7.600	0.116	1.484
ID1917	1917	84	102.993	19.996	32.953	0	278	278	2	1	-10921639	194.000	194	93	255	4074	55.975	4.800	0.300	1.598
ID1918	1918	97	42.448	28.970	53.135	0	278	278	2	1	-10921639	78.190	82	32	120	1642	24.612	2.000	0.279	1.387
ID1904	1904	84	97.042	19.871	32.523	0	279	279	2	1	-10921639	189.667	197	87	255	3983	58.259	4.800	0.291	1.467
ID1905	1905	98	31.503	9.280	38.839	0	279	279	2	1	-10921639	54.857	46	35	104	1152	19.353	2.000	0.248	1.125
ID1906	1906	99	33.378	34.314	47.983	0	279	279	2	1	-10921639	45.571	38	21	98	957	21.556	2.000	0.291	0.953
ID1907	1907	97	53.091	28.789	53.802	0	279	279	2	1	-10921639	85.286	90	30	150	1791	33.203	2.000	0.278	1.118
ID1896	1896	92	32.371	32.036	14.042	0	279	279	2	1	-10921639	54.048	49	30	104	1135	20.158	2.000	0.243	1.047
ID1897	1897	90	100.057	4.175	14.784	0	279	279	2	1	-10921639	103.095	85	46	255	2165	61.358	2.000	0.460	1.059
ID1898	1898	85	85.725	23.554	17.541	0	279	279	2	1	-10921639	192.000	186	87	255	4032	50.724	4.800	0.249	1.508
ID1899	1899	81	79.055	25.438	20.289	0	279	279	2	1	-10921639	200.429	211	115	255	4209	42.691	4.800	0.232	1.770
ID1900	1900	87	84.008	16.256	22.276	0	279	279	2	1	-10921639	157.095	156	90	255	3299	49.521	2.000	0.255	1.288
ID1901	1901	95	56.611	26.370	26.286	0	279	279	2	1	-10921639	127.952	131	63	194	2687	37.846	2.000	0.198	1.118
ID1902	1902	91	68.394	0.000	27.000	0	279	279	2	1	-10921639	93.619	82	32	175	1966	44.518	2.000	0.457	1.320
ID1903	1903	93	42.477	37.008	26.650	0	279	279	2	1	-10921639	48.714	43	16	101	1023	27.093	2.000	0.432	1.085
ID1952	1952	93	39.998	37.248	26.503	0	280	280	2	1	-10921639	47.238	38	10	106	992	27.002	2.000	0.422	1.039
ID1954	1954	91	65.838	0.000	27.000	0	280	280	2	1	-10921639	93.905	87	49	161	1972	35.972	3.200	0.469	1.668
ID1956	1956	84	96.577	19.975	32.521	0	280	280	2	1	-10921639	179.857	194	79	255	3777	57.916	4.800	0.295	1.417
ID1958	1958	98	33.471	9.630	39.437	0	280	280	2	1	-10921639	53.381	52	24	106	1121	20.764	2.000	0.284	1.136
ID1960	1960	99	28.748	33.805	48.867	0	280	280	2	1	-10921639	42.571	38	16	87	894	17.386	2.000	0.301	1.133
ID1945	1945	92	42.597	32.209	13.822	0	280	280	2	1	-10921639	68.762	65	30	120	1444	25.979	2.000	0.293	1.199
ID1962	1962	97	46.351	28.492	53.393	0	280	280	2	1	-10921639	89.810	93	52	126	1886	22.225	4.800	0.315	1.937
ID1946	1946	90	96.129	3.833	14.860	0	280	280	2	1	-10921639	105.000	87	38	241	2205	57.548	2.000	0.463	1.154
ID1947	1947	85	89.929	23.141	17.276	0	280	280	2	1	-10921639	160.381	161	68	255	3368	61.786	2.000	0.244	1.019
ID1948	1948	81	69.471	25.000	20.000	0	280	280	2	1	-10921639	182.143	186	106	255	3825	42.374	4.800	0.210	1.494
ID1949	1949	87	82.001	16.025	22.627	0	280	280	2	1	-10921639	157.476	137	109	246	3307	43.277	2.000	0.242	1.417
ID1951	1951	95	57.047	25.839	26.122	0	280	280	2	1	-10921639	122.048	126	49	191	2563	41.387	2.000	0.202	0.990
ID1932	1932	92	41.795	32.408	13.715	0	281	281	2	1	-10921639	62.714	60	21	126	1317	26.234	2.000	0.304	1.114
ID1933	1933	90	81.617	3.170	14.685	0	281	281	2	1	-10921639	101.571	93	35	213	2133	50.083	2.000	0.403	1.165
ID1934	1934	85	83.664	22.732	17.401	0	281	281	2	1	-10921639	166.000	167	49	255	3486	65.449	2.000	0.239	0.978
ID1935	1935	81	77.051	25.028	19.734	0	281	281	2	1	-10921639	180.571	178	90	249	3792	46.223	7.600	0.224	1.429
ID1936	1936	87	79.915	16.031	22.727	0	281	281	2	1	-10921639	160.667	148	115	249	3374	38.256	2.000	0.250	1.681
ID1937	1937	95	57.677	25.630	26.134	0	281	281	2	1	-10921639	116.048	115	49	197	2437	44.563	2.000	0.214	0.919
ID1938	1938	91	60.855	0.000	27.000	0	281	281	2	1	-10921639	90.429	79	38	150	1899	39.429	4.800	0.420	1.356
ID1939	1939	93	38.758	37.334	26.595	0	281	281	2	1	-10921639	42.571	38	13	104	894	25.991	2.000	0.438	0.998
ID1940	1940	107	31.128	13.994	28.811	0	281	281	2	1	-10921639	119.857	126	74	156	2517	24.123	7.600	0.116	1.035
ID1941	1941	84	91.216	19.985	32.509	0	281	281	2	1	-10921639	174.667	180	87	255	3668	52.696	4.800	0.286	1.475
ID1942	1942	98	39.283	9.597	39.475	0	281	281	2	1	-10921639	59.095	60	21	128	1241	27.096	2.000	0.296	0.995
ID1943	1943	99	33.174	33.864	48.966	0	281	281	2	1	-10921639	46.619	41	24	95	979	19.226	2.000	0.316	1.165
ID1944	1944	97	43.732	28.580	53.358	0	281	281	2	1	-10921639	78.714	82	21	134	1653	32.552	2.000	0.269	1.025
ID1953	1953	90	78.169	2.971	14.540	0	282	282	2	1	-10921639	98.381	95	41	189	2066	49.501	2.000	0.390	1.115
ID1955	1955	85	81.974	22.412	17.413	0	282	282	2	1	-10921639	166.857	170	79	255	3504	60.331	7.600	0.219	0.994
ID1957	1957	81	81.251	24.643	19.250	0	282	282	2	1	-10921639	187.000	189	76	255	3927	57.794	4.800	0.246	1.277
ID1959	1959	87	79.686	16.022	22.895	0	282	282	2	1	-10921639	165.333	153	120	249	3472	39.421	2.000	0.226	1.544
ID1961	1961	107	27.406	12.236	26.604	0	282	282	2	1	-10921639	114.000	117	57	161	2394	30.010	7.600	0.106	0.730
ID1963	1963	95	69.856	25.142	25.991	0	282	282	2	1	-10921639	141.000	145	85	219	2961	38.456	2.000	0.239	1.416
ID1964	1964	93	38.413	36.811	26.551	0	282	282	2	1	-10921639	45.714	46	13	106	960	26.019	2.000	0.407	1.017
ID1965	1965	91	59.680	0.699	27.597	0	282	282	2	1	-10921639	94.810	82	38	172	1991	45.014	2.000	0.357	1.109
ID1966	1966	84	80.904	19.804	32.348	0	282	282	2	1	-10921639	168.667	175	68	255	3542	48.820	2.000	0.233	1.308
ID1967	1967	98	53.744	9.811	39.261	0	282	282	2	1	-10921639	66.667	60	24	153	1400	33.446	2.000	0.350	1.033
ID1968	1968	99	40.689	34.016	49.021	0	282	282	2	1	-10921639	57.429	52	30	109	1206	22.130	2.000	0.342	1.323
ID1969	1969	97	44.238	29.097	53.327	0	282	282	2	1	-10921639	82.619	87	43	134	1735	26.172	4.800	0.277	1.371
ID1950	1950	92	41.571	32.816	13.883	0	282	282	2	1	-10921639	61.810	57	21	112	1298	25.752	2.000	0.311	1.138
ID2048	2048	91	58.154	1.014	27.522	0	283	283	2	1	-10921639	105.524	95	38	170	2216	45.386	4.800	0.334	1.163
ID2049	2049	84	87.926	19.993	33.104	0	283	283	2	1	-10921639	168.952	178	63	255	3548	58.355	4.800	0.283	1.277
ID2050	2050	98	56.100	9.634	39.000	0	283	283	2	1	-10921639	69.619	60	27	150	1462	34.499	2.000	0.388	1.128
ID2051	2051	99	43.853	33.674	49.500	0	283	283	2	1	-10921639	61.476	57	27	134	1291	30.896	2.000	0.330	0.986
ID2052	2052	97	45.629	28.954	53.146	0	283	283	2	1	-10921639	80.857	85	38	134	1698	28.218	2.000	0.256	1.169
ID2042	2042	90	92.435	2.885	14.278	0	283	283	2	1	-10921639	107.095	93	41	233	2249	55.779	2.000	0.417	1.131
ID2043	2043	92	38.149	32.638	14.096	0	283	283	2	1	-10921639	59.238	57	27	106	1244	22.715	2.000	0.300	1.204
ID2044	2044	85	78.716	22.527	17.556	0	283	283	2	1	-10921639	199.381	202	106	255	4187	45.626	4.800	0.240	1.692
ID2045	2045	87	80.623	16.025	23.009	0	283	283	2	1	-10921639	168.476	159	112	246	3538	39.695	2.000	0.233	1.602
ID2046	2046	95	55.173	25.044	25.954	0	283	283	2	1	-10921639	129.333	137	68	205	2716	37.025	2.000	0.182	1.075
ID2047	2047	93	32.861	36.133	26.248	0	283	283	2	1	-10921639	42.857	38	21	76	900	18.051	2.000	0.398	1.352
ID2019	2019	90	101.915	2.873	14.141	0	284	284	2	1	-10921639	113.524	95	46	255	2384	58.895	2.000	0.432	1.163
ID2020	2020	85	80.655	22.189	17.848	0	284	284	2	1	-10921639	182.095	186	109	255	3824	43.627	4.800	0.230	1.559
ID2021	2021	87	73.711	15.932	22.912	0	284	284	2	1	-10921639	157.476	139	109	244	3307	38.405	2.000	0.214	1.446
ID2022	2022	95	51.301	24.827	25.748	0	284	284	2	1	-10921639	122.571	128	60	180	2574	38.570	2.000	0.186	0.996
ID2023	2023	93	35.945	36.180	26.121	0	284	284	2	1	-10921639	44.381	38	16	90	932	20.517	2.000	0.423	1.286
ID2024	2024	91	66.858	0.000	28.000	0	284	284	2	1	-10921639	115.333	120	54	186	2422	40.584	4.800	0.377	1.555
ID2025	2025	84	57.930	19.778	32.154	0	284	284	2	1	-10921639	141.381	145	49	211	2969	40.013	4.800	0.200	1.180
ID2026	2026	98	52.174	10.599	39.131	0	284	284	2	1	-10921639	65.905	54	30	142	1384	33.060	2.000	0.374	1.086
ID2027	2027	99	54.399	33.261	50.043	0	284	284	2	1	-10921639	71.429	63	35	164	1500	34.241	2.000	0.308	0.984
ID2028	2028	97	35.821	29.150	53.355	0	284	284	2	1	-10921639	81.762	79	49	126	1717	21.307	7.600	0.215	1.359
ID1920	1920	92	28.076	31.894	14.049	0	285	285	2	1	-10921639	46.333	46	19	95	973	18.443	2.000	0.224	0.918
ID1921	1921	85	81.784	22.095	17.992	0	285	285	2	1	-10921639	191.048	197	101	255	4012	44.591	4.800	0.231	1.609
ID1922	1922	87	59.469	15.977	22.914	0	285	285	2	1	-10921639	145.667	139	98	230	3059	32.791	2.000	0.170	1.288
ID1923	1923	101	29.241	11.494	26.097	0	285	285	2	1	-10921639	99.714	95	54	159	2094	29.646	2.000	0.113	0.683
ID1924	1924	95	57.872	24.971	26.028	0	285	285	2	1	-10921639	129.381	134	68	191	2717	33.643	2.000	0.215	1.360
ID1925	1925	93	28.581	36.633	25.753	0	285	285	2	1	-10921639	34.571	32	8	87	726	20.375	2.000	0.357	0.893
ID1926	1926	91	66.358	0.000	28.000	0	285	285	2	1	-10921639	106.905	106	49	186	2245	40.588	2.000	0.353	1.375
ID1927	1927	84	62.995	19.692	31.922	0	285	285	2	1	-10921639	135.095	137	43	222	2837	42.292	2.000	0.216	1.133
ID1928	1928	102	37.148	20.907	36.048	0	285	285	2	1	-10921639	76.810	65	30	142	1613	36.803	2.000	0.189	0.663
ID1929	1929	98	56.523	10.948	38.956	0	285	285	2	1	-10921639	72.190	65	38	150	1516	32.439	2.000	0.377	1.219
[truncated: 322 more rows]
