# Supplementary material for: Progressive enhancement of kinetic proofreading in T cell antigen discrimination from receptor activation to DAG generation
Source: eLife. 2022 Sep 20;11:e75263. doi: 10.7554/eLife.75263 (PMC9536835; doi:10.7554/eLife.75263)
Supplement: Figure 5—source data 1. — Each data table is the TrackMate ‘spot-statistics’ output of one cell over four cycles of blue-light illumination (frames 0–40, 100–140, 200–240, and 300–340, with 3 s interval between frames). We calculated the lifetime of TrackIDs that existed at the start of each period of blue-light illumination that did not last for the full period and fit the resulting lifetime distributions using custom Python scripts available at https://github.com/dbritain/KP-paper (copy archived at swh:1:rev:167fa456901903740f0f3ee6a3e5324bc45207ea, Britain, 2022). [file elife-75263-fig5-data1.zip › Fig5SourceData/LAT/lat1/cell5.csv]

Label	ID	TRACK_ID	QUALITY	POSITION_X	POSITION_Y	POSITION_Z	POSITION_T	FRAME	RADIUS	VISIBILITY	MANUAL_COLOR	MEAN_INTENSITY	MEDIAN_INTENSITY	MIN_INTENSITY	MAX_INTENSITY	TOTAL_INTENSITY	STANDARD_DEVIATION	ESTIMATED_DIAMETER	CONTRAST	SNR
ID6970	6970	0	61.121	18.992	18.245	0	0	0	2	1	-10921639	126.619	119	62	221	2659	43.792	2.000	0.184	0.899
ID6971	6971	1	38.450	3.500	18.780	0	0	0	2	1	-10921639	59.905	57	19	115	1258	26.319	2.000	0.273	0.976
ID6972	6972	2	52.293	20.241	22.061	0	0	0	2	1	-10921639	151.381	141	104	237	3179	33.368	2.000	0.110	0.902
ID6973	6973	3	73.040	17.755	26.172	0	0	0	2	1	-10921639	170.095	172	108	241	3572	39.034	7.600	0.200	1.450
ID6974	6974	4	53.289	12.881	34.691	0	0	0	2	1	-10921639	74.810	66	22	126	1571	32.006	2.000	0.376	1.278
ID6963	6963	0	60.540	18.852	18.143	0	1	1	2	1	-10921639	130.857	121	75	210	2748	39.582	2.000	0.189	1.049
ID6964	6964	1	45.501	4.057	19.156	0	1	1	2	1	-10921639	74.476	64	46	126	1564	22.407	2.000	0.312	1.580
ID6965	6965	2	48.252	20.355	22.455	0	1	1	2	1	-10921639	158.190	150	108	217	3322	33.935	2.000	0.106	0.890
ID6966	6966	3	73.606	17.853	26.087	0	1	1	2	1	-10921639	172.857	175	97	243	3630	40.673	2.000	0.193	1.377
ID6967	6967	4	55.588	12.953	34.905	0	1	1	2	1	-10921639	80.143	73	39	150	1683	29.960	2.000	0.354	1.399
ID6976	6976	1	43.675	4.089	19.069	0	2	2	2	1	-10921639	80.524	75	51	126	1691	21.016	2.000	0.275	1.654
ID6977	6977	0	45.393	18.728	18.556	0	2	2	2	1	-10921639	131.524	135	82	188	2762	29.417	2.000	0.138	1.084
ID6978	6978	2	41.538	20.108	22.510	0	2	2	2	1	-10921639	155.952	157	90	215	3275	32.076	7.600	0.116	1.008
ID6979	6979	3	67.792	17.722	25.848	0	2	2	2	1	-10921639	170.095	179	95	235	3572	40.357	7.600	0.188	1.334
ID6980	6980	4	59.230	12.585	34.806	0	2	2	2	1	-10921639	82.905	75	31	157	1741	35.206	2.000	0.367	1.265
ID6987	6987	0	40.865	18.818	18.905	0	3	3	2	1	-10921639	129.857	130	84	181	2727	26.022	2.000	0.131	1.159
ID6988	6988	1	33.596	4.472	19.666	0	3	3	2	1	-10921639	75.333	79	42	117	1582	22.164	2.000	0.222	1.236
ID6989	6989	2	39.582	19.615	22.607	0	3	3	2	1	-10921639	151.619	155	86	206	3184	35.624	2.000	0.110	0.843
ID6990	6990	3	64.839	17.293	25.825	0	3	3	2	1	-10921639	170.905	177	110	228	3589	34.179	4.800	0.196	1.639
ID6991	6991	4	47.826	12.261	34.729	0	3	3	2	1	-10921639	79.333	82	31	124	1666	26.646	4.800	0.352	1.549
ID7000	7000	3	63.492	16.984	26.037	0	4	4	2	1	-10921639	164.857	170	110	228	3462	32.375	4.800	0.184	1.582
ID7001	7001	4	35.745	12.459	34.521	0	4	4	2	1	-10921639	71.000	79	26	108	1491	24.946	4.800	0.292	1.285
ID6998	6998	0	46.782	18.767	19.174	0	4	4	2	1	-10921639	134.571	141	84	201	2826	32.881	2.000	0.140	1.006
ID6999	6999	2	39.756	19.361	22.585	0	4	4	2	1	-10921639	162.524	166	104	208	3413	25.694	7.600	0.106	1.208
ID6984	6984	3	57.919	17.097	25.990	0	5	5	2	1	-10921639	157.476	157	117	215	3307	30.844	2.000	0.169	1.474
ID6985	6985	4	40.268	12.083	34.255	0	5	5	2	1	-10921639	82.905	84	55	117	1741	18.708	4.800	0.265	1.858
ID6981	6981	5	30.273	12.624	5.872	0	5	5	2	1	-10921639	32.190	28	11	73	676	17.727	2.000	0.486	1.188
ID6982	6982	0	36.523	18.724	19.260	0	5	5	2	1	-10921639	128.333	130	86	175	2695	26.466	2.000	0.117	1.015
ID6983	6983	2	36.249	18.997	22.717	0	5	5	2	1	-10921639	156.667	161	104	195	3290	23.367	6.324	0.107	1.296
ID7002	7002	5	38.198	12.082	5.336	0	6	6	2	1	-10921639	46.905	42	17	88	985	20.842	2.000	0.482	1.464
ID7003	7003	0	30.695	18.467	19.853	0	6	6	2	1	-10921639	133.857	135	95	186	2811	24.658	4.800	0.115	1.118
ID7004	7004	2	31.931	18.973	22.380	0	6	6	2	1	-10921639	148.190	150	106	186	3112	19.876	6.260	0.102	1.383
ID7005	7005	3	49.548	17.470	25.587	0	6	6	2	1	-10921639	149.190	157	95	199	3133	31.510	4.800	0.165	1.340
ID7006	7006	4	32.362	11.749	33.978	0	6	6	2	1	-10921639	75.286	77	42	108	1581	17.338	4.800	0.229	1.621
ID6996	6996	2	33.719	19.130	22.363	0	7	7	2	1	-10921639	143.667	144	106	175	3017	18.567	6.313	0.117	1.620
ID6997	6997	3	41.050	17.131	25.941	0	7	7	2	1	-10921639	142.571	148	97	175	2994	22.624	4.800	0.140	1.549
ID6995	6995	5	41.564	11.692	4.926	0	7	7	2	1	-10921639	61.238	59	35	97	1286	18.346	4.800	0.422	1.982
ID6992	6992	5	28.913	11.659	5.571	0	8	8	2	1	-10921639	50.143	51	24	86	1053	18.754	2.000	0.278	1.164
ID6993	6993	2	38.859	18.893	22.557	0	8	8	2	1	-10921639	148.238	148	95	188	3113	25.253	2.000	0.121	1.264
ID6994	6994	3	36.017	17.142	25.243	0	8	8	2	1	-10921639	143.714	148	110	181	3018	20.797	7.600	0.127	1.557
ID6968	6968	2	44.621	18.886	22.789	0	9	9	2	1	-10921639	151.143	157	110	210	3174	27.098	7.600	0.131	1.295
ID6969	6969	3	42.761	17.037	25.515	0	9	9	2	1	-10921639	138.143	135	93	195	2901	29.578	2.000	0.134	1.103
ID6986	6986	3	35.085	17.812	24.679	0	10	10	2	1	-10921639	137.048	137	99	168	2878	19.526	4.800	0.134	1.657
ID6975	6975	3	28.534	17.188	25.996	0	11	11	2	1	-10921639	111.857	113	82	144	2349	17.920	2.000	0.103	1.170
ID7007	7007	3	31.487	17.054	25.404	0	12	12	2	1	-10921639	123.190	121	97	157	2587	14.500	4.800	0.120	1.815
ID7011	7011	3	30.438	17.251	25.164	0	13	13	2	1	-10921639	121.429	119	95	153	2550	15.886	2.000	0.118	1.609
ID7008	7008	3	33.791	17.072	25.031	0	14	14	2	1	-10921639	123.524	124	97	157	2594	15.661	4.800	0.131	1.828
ID7020	7020	3	33.396	17.217	24.287	0	15	15	2	1	-10921639	124.429	124	102	148	2613	13.959	4.800	0.142	2.217
ID7010	7010	3	32.961	17.589	23.784	0	16	16	2	1	-10921639	121.952	121	75	155	2561	20.074	4.800	0.146	1.545
ID7009	7009	None	27.124	17.035	25.702	0	19	19	2	1	-10921639	104.429	104	75	137	2193	17.546	7.600	0.115	1.226
ID7017	7017	6	30.033	25.830	20.898	0	22	22	2	1	-10921639	64.333	68	26	108	1351	22.975	2.000	0.191	0.897
ID7018	7018	6	29.454	25.840	20.907	0	23	23	2	1	-10921639	59.286	64	22	99	1245	21.982	2.000	0.205	0.918
ID7019	7019	12	28.604	17.019	27.712	0	23	23	2	1	-10921639	91.762	88	62	128	1927	17.966	4.800	0.140	1.256
ID7014	7014	6	27.106	25.941	21.031	0	24	24	2	1	-10921639	66.048	64	37	106	1387	19.030	2.000	0.170	1.007
ID7015	7015	12	30.823	16.854	28.669	0	24	24	2	1	-10921639	94.190	95	53	126	1978	22.384	4.800	0.161	1.167
ID7026	7026	None	29.302	12.496	7.811	0	25	25	2	1	-10921639	43.714	39	22	84	918	16.698	2.000	0.354	1.369
ID7027	7027	6	28.038	25.683	21.105	0	25	25	2	1	-10921639	64.524	59	35	108	1355	21.099	2.000	0.181	0.937
ID7012	7012	6	31.040	25.623	20.874	0	26	26	2	1	-10921639	63.762	64	31	115	1339	24.178	2.000	0.190	0.843
ID7013	7013	7	29.447	16.485	29.598	0	26	26	2	1	-10921639	86.714	93	33	124	1821	27.080	2.000	0.148	0.825
ID7022	7022	6	27.148	25.787	20.779	0	27	27	2	1	-10921639	68.286	68	42	108	1434	17.718	2.000	0.172	1.128
ID7023	7023	7	33.411	17.204	30.607	0	27	27	2	1	-10921639	85.143	97	24	124	1788	30.404	2.000	0.187	0.883
ID7029	7029	7	34.564	17.910	30.491	0	29	29	2	1	-10921639	91.571	90	55	128	1923	18.484	4.800	0.182	1.527
ID7016	7016	7	34.853	17.577	30.313	0	30	30	2	1	-10921639	99.048	97	57	133	2080	20.910	2.000	0.164	1.333
ID7021	7021	7	27.310	17.632	29.995	0	31	31	2	1	-10921639	101.286	99	59	135	2127	18.953	6.353	0.123	1.173
ID7024	7024	None	29.492	16.104	24.986	0	34	34	2	1	-10921639	115.762	119	88	146	2431	18.414	4.800	0.123	1.378
ID7025	7025	8	27.025	11.117	33.214	0	34	34	2	1	-10921639	70.238	68	48	99	1475	15.267	4.800	0.188	1.458
ID7028	7028	8	29.897	12.017	32.943	0	35	35	2	1	-10921639	68.429	64	35	106	1437	20.375	2.000	0.174	0.996
ID7031	7031	None	28.755	15.610	24.013	0	37	37	2	1	-10921639	104.952	102	79	146	2204	17.212	2.000	0.104	1.146
ID7052	7052	9	28.098	25.721	21.515	0	39	39	2	1	-10921639	63.143	64	31	97	1326	21.065	2.000	0.211	1.045
ID7030	7030	9	32.626	25.177	21.910	0	40	40	2	1	-10921639	79.476	84	48	117	1669	18.864	4.800	0.199	1.399
ID7053	7053	10	29.751	12.296	7.149	0	41	41	2	1	-10921639	59.190	59	26	95	1243	19.036	2.000	0.253	1.258
ID7054	7054	11	28.916	18.023	18.237	0	41	41	2	1	-10921639	91.333	84	68	133	1918	19.574	2.000	0.104	0.877
ID7055	7055	9	34.374	25.255	21.520	0	41	41	2	1	-10921639	79.238	77	46	110	1664	20.072	4.800	0.216	1.404
ID7040	7040	13	30.771	15.920	23.874	0	42	42	2	1	-10921639	101.381	97	77	146	2129	17.022	2.000	0.120	1.281
ID7037	7037	10	27.898	12.333	7.098	0	42	42	2	1	-10921639	53.000	55	22	90	1113	19.215	2.000	0.243	1.078
ID7038	7038	11	29.523	18.089	18.060	0	42	42	2	1	-10921639	89.143	82	64	139	1872	18.961	2.000	0.107	0.907
ID7039	7039	9	32.072	25.465	21.481	0	42	42	2	1	-10921639	76.762	75	42	113	1612	18.841	4.800	0.197	1.341
ID7056	7056	10	38.628	12.088	7.011	0	43	43	2	1	-10921639	68.381	70	35	108	1436	21.027	2.000	0.282	1.431
ID7057	7057	9	37.476	25.557	21.518	0	43	43	2	1	-10921639	82.429	79	42	133	1731	26.908	4.800	0.209	1.059
ID7058	7058	13	39.680	15.904	24.173	0	43	43	2	1	-10921639	107.714	102	77	159	2262	21.682	2.000	0.150	1.294
ID7032	7032	10	43.986	12.136	6.855	0	44	44	2	1	-10921639	81.000	79	48	141	1701	24.008	2.000	0.248	1.341
ID7033	7033	11	31.446	17.962	18.023	0	44	44	2	1	-10921639	93.333	86	68	133	1960	20.766	2.000	0.113	0.913
ID7034	7034	9	35.925	25.509	21.210	0	44	44	2	1	-10921639	83.429	84	35	135	1752	27.114	2.000	0.172	0.905
ID7035	7035	13	43.727	15.904	24.089	0	44	44	2	1	-10921639	114.286	104	86	168	2400	21.957	2.000	0.171	1.521
ID7036	7036	14	31.979	11.661	32.993	0	44	44	2	1	-10921639	87.952	88	64	130	1847	17.792	2.000	0.160	1.360
ID7082	7082	10	50.806	12.089	6.819	0	45	45	2	1	-10921639	89.524	84	57	148	1880	25.295	4.800	0.292	1.601
ID7083	7083	11	34.345	18.254	18.349	0	45	45	2	1	-10921639	96.381	88	64	148	2024	24.665	2.000	0.125	0.871
ID7084	7084	9	39.098	25.535	21.401	0	45	45	2	1	-10921639	86.000	88	42	139	1806	28.865	2.000	0.203	1.004
ID7085	7085	13	42.057	15.621	24.063	0	45	45	2	1	-10921639	111.333	108	79	164	2338	24.491	2.000	0.153	1.209
ID7086	7086	14	29.532	11.442	32.587	0	45	45	2	1	-10921639	88.095	86	55	130	1850	20.315	4.800	0.168	1.249
ID7072	7072	9	43.614	25.444	21.052	0	46	46	2	1	-10921639	96.714	90	68	153	2031	23.527	2.000	0.193	1.332
ID7073	7073	13	42.438	16.013	23.980	0	46	46	2	1	-10921639	109.714	102	84	168	2304	22.896	2.000	0.155	1.288
ID7074	7074	14	37.469	11.365	32.464	0	46	46	2	1	-10921639	95.143	88	68	141	1998	21.455	2.000	0.181	1.359
ID7070	7070	10	55.480	11.911	6.581	0	46	46	2	1	-10921639	92.476	79	53	155	1942	30.333	2.000	0.292	1.378
ID7071	7071	11	32.444	17.971	18.240	0	46	46	2	1	-10921639	97.571	90	70	137	2049	21.306	2.000	0.127	1.030
ID7105	7105	10	55.237	12.077	6.623	0	47	47	2	1	-10921639	98.286	86	57	153	2064	28.576	2.000	0.287	1.534
ID7106	7106	15	36.767	22.155	10.016	0	47	47	2	1	-10921639	73.905	68	42	119	1552	20.491	2.000	0.218	1.291
ID7107	7107	11	45.019	18.051	17.872	0	47	47	2	1	-10921639	104.333	95	73	168	2191	27.237	2.000	0.157	1.038
ID7108	7108	9	48.422	25.622	21.253	0	47	47	2	1	-10921639	99.048	97	55	161	2080	31.725	2.000	0.230	1.168
ID7109	7109	13	37.640	15.880	24.088	0	47	47	2	1	-10921639	109.810	104	86	148	2306	19.392	2.000	0.147	1.450
ID7110	7110	14	31.473	11.292	32.273	0	47	47	2	1	-10921639	89.571	86	66	128	1881	17.758	2.000	0.150	1.316
ID7075	7075	10	65.672	11.853	6.652	0	48	48	2	1	-10921639	106.524	99	66	177	2237	36.152	2.000	0.299	1.355
ID7076	7076	15	43.906	21.958	9.829	0	48	48	2	1	-10921639	77.524	70	46	141	1628	24.457	2.000	0.244	1.242
ID7077	7077	11	39.279	17.901	17.948	0	48	48	2	1	-10921639	104.810	95	77	161	2201	22.912	2.000	0.134	1.081
ID7078	7078	16	35.769	6.042	19.110	0	48	48	2	1	-10921639	74.952	73	42	115	1574	20.544	2.000	0.221	1.320
ID7079	7079	9	51.392	25.593	21.253	0	48	48	2	1	-10921639	105.524	104	55	175	2216	32.955	2.000	0.235	1.217
ID7080	7080	13	38.869	15.713	23.866	0	48	48	2	1	-10921639	112.000	104	82	155	2352	20.340	2.000	0.149	1.427
ID7081	7081	14	45.106	11.235	32.306	0	48	48	2	1	-10921639	103.238	95	79	155	2168	23.658	2.000	0.202	1.467
ID7041	7041	10	62.503	11.898	6.766	0	49	49	2	1	-10921639	112.857	99	73	175	2370	32.498	2.000	0.274	1.492
ID7042	7042	15	53.906	21.995	9.889	0	49	49	2	1	-10921639	83.619	77	39	159	1756	30.881	2.000	0.273	1.162
ID7043	7043	16	44.190	6.066	18.933	0	49	49	2	1	-10921639	84.048	82	46	137	1765	25.775	2.000	0.229	1.216
ID7044	7044	9	50.930	25.566	21.296	0	49	49	2	1	-10921639	112.762	108	62	184	2368	33.366	2.000	0.210	1.172
ID7045	7045	13	37.467	15.728	24.018	0	49	49	2	1	-10921639	107.810	102	79	153	2264	20.029	2.000	0.148	1.386
ID7046	7046	14	47.882	11.495	32.279	0	49	49	2	1	-10921639	114.381	106	77	166	2402	25.754	2.000	0.198	1.469
ID7088	7088	15	57.809	21.770	9.865	0	50	50	2	1	-10921639	90.619	73	48	186	1903	34.964	2.000	0.266	1.089
ID7089	7089	None	32.540	17.835	17.858	0	50	50	2	1	-10921639	108.286	102	88	155	2274	18.483	2.000	0.111	1.173
ID7090	7090	16	55.947	6.004	18.838	0	50	50	2	1	-10921639	90.524	84	53	168	1901	32.306	2.000	0.267	1.180
ID7091	7091	9	54.704	25.626	21.047	0	50	50	2	1	-10921639	121.524	117	68	186	2552	32.993	4.800	0.229	1.373
ID7092	7092	13	33.127	15.471	23.883	0	50	50	2	1	-10921639	104.190	102	75	141	2188	20.743	2.000	0.139	1.225
ID7093	7093	14	60.244	11.422	31.980	0	50	50	2	1	-10921639	126.048	124	82	197	2647	32.580	2.000	0.229	1.444
ID7087	7087	10	72.513	11.919	6.863	0	50	50	2	1	-10921639	124.095	115	79	206	2606	36.712	2.000	0.282	1.487
ID7064	7064	14	80.303	11.467	31.994	0	51	51	2	1	-10921639	140.190	124	86	248	2944	44.923	2.000	0.278	1.357
ID7059	7059	10	64.137	11.863	6.994	0	51	51	2	1	-10921639	115.524	110	75	188	2426	32.123	2.000	0.271	1.532
ID7060	7060	15	59.213	21.808	9.865	0	51	51	2	1	-10921639	90.286	79	42	186	1896	35.995	2.000	0.270	1.066
ID7061	7061	16	61.943	5.877	18.917	0	51	51	2	1	-10921639	101.095	97	57	184	2123	35.348	2.000	0.261	1.183
ID7062	7062	9	60.487	25.795	21.720	0	51	51	2	1	-10921639	131.667	133	77	204	2765	37.417	2.000	0.231	1.323
ID7063	7063	13	31.919	15.328	23.763	0	51	51	2	1	-10921639	106.381	108	77	144	2234	19.317	3.200	0.143	1.379
ID7048	7048	15	68.712	21.950	9.857	0	52	52	2	1	-10921639	95.190	86	44	199	1999	38.971	2.000	0.326	1.200
ID7049	7049	16	83.675	5.909	18.921	0	52	52	2	1	-10921639	123.381	108	68	237	2591	45.188	2.000	0.310	1.294
ID7050	7050	9	55.863	25.673	21.566	0	52	52	2	1	-10921639	132.667	133	70	201	2786	35.130	4.800	0.219	1.355
ID7051	7051	14	94.924	11.244	32.030	0	52	52	2	1	-10921639	151.048	121	97	255	3172	49.741	2.000	0.304	1.415
ID7047	7047	10	70.469	11.843	7.257	0	52	52	2	1	-10921639	123.048	110	75	197	2584	37.703	2.000	0.286	1.453
ID7096	7096	16	98.302	5.887	19.140	0	53	53	2	1	-10921639	140.571	115	73	255	2952	53.502	2.000	0.330	1.303
ID7097	7097	9	73.426	25.801	21.590	0	53	53	2	1	-10921639	148.667	153	86	228	3122	40.110	4.800	0.265	1.555
ID7098	7098	None	32.710	15.893	23.527	0	53	53	2	1	-10921639	107.238	102	79	155	2252	21.298	2.000	0.126	1.125
ID7099	7099	14	93.243	11.447	32.044	0	53	53	2	1	-10921639	161.714	150	102	255	3396	48.909	2.000	0.291	1.491
ID7094	7094	10	76.962	11.929	7.379	0	53	53	2	1	-10921639	135.476	133	77	221	2845	42.220	4.800	0.295	1.461
ID7095	7095	15	71.666	22.020	9.944	0	53	53	2	1	-10921639	102.762	99	44	210	2158	41.000	2.000	0.312	1.191
ID7065	7065	10	79.629	12.173	7.680	0	54	54	2	1	-10921639	134.286	119	75	223	2820	45.083	2.000	0.291	1.344
ID7066	7066	15	69.089	21.856	9.937	0	54	54	2	1	-10921639	99.810	88	37	208	2096	42.231	2.000	0.289	1.060
ID7067	7067	16	108.221	5.902	19.215	0	54	54	2	1	-10921639	156.619	141	79	255	3289	58.567	2.000	0.341	1.360
ID7068	7068	9	90.125	25.748	22.002	0	54	54	2	1	-10921639	162.286	157	84	250	3408	53.153	2.000	0.284	1.352
ID7069	7069	14	96.189	11.543	31.928	0	54	54	2	1	-10921639	162.667	164	86	255	3416	54.161	2.000	0.293	1.361
ID7104	7104	14	95.022	11.441	31.657	0	55	55	2	1	-10921639	165.238	155	99	255	3470	51.502	4.800	0.303	1.491
ID7100	7100	10	78.658	12.377	8.182	0	55	55	2	1	-10921639	133.667	128	70	223	2807	45.577	2.000	0.290	1.320
ID7101	7101	15	65.551	21.692	10.086	0	55	55	2	1	-10921639	98.190	93	35	197	2062	42.089	2.000	0.290	1.048
ID7102	7102	16	106.869	6.032	19.241	0	55	55	2	1	-10921639	164.762	150	95	255	3460	53.597	2.000	0.346	1.581
ID7103	7103	9	78.986	25.694	21.817	0	55	55	2	1	-10921639	157.238	155	82	235	3302	46.585	4.800	0.264	1.409
ID7168	7168	14	94.889	11.340	31.826	0	56	56	2	1	-10921639	160.143	144	86	255	3363	49.226	2.000	0.302	1.510
ID7163	7163	10	81.052	12.540	8.301	0	56	56	2	1	-10921639	144.190	141	75	237	3028	48.519	2.000	0.278	1.291
ID7164	7164	15	65.545	21.351	10.043	0	56	56	2	1	-10921639	106.571	95	57	181	2238	35.924	2.000	0.289	1.332
ID7165	7165	16	109.798	6.094	19.309	0	56	56	2	1	-10921639	166.952	148	79	255	3506	55.297	2.000	0.372	1.637
ID7166	7166	9	70.976	25.391	21.604	0	56	56	2	1	-10921639	161.429	146	121	235	3390	36.335	2.000	0.223	1.619
ID7167	7167	17	32.007	37.000	31.000	0	56	56	2	1	-10921639	52.524	53	24	97	1103	22.783	2.000	0.301	1.066
ID7141	7141	10	81.699	12.601	8.280	0	57	57	2	1	-10921639	149.619	146	70	235	3142	46.969	4.800	0.281	1.399
ID7142	7142	15	60.309	21.572	10.180	0	57	57	2	1	-10921639	100.524	104	42	184	2111	39.397	2.000	0.278	1.109
ID7143	7143	16	105.436	6.364	19.370	0	57	57	2	1	-10921639	163.143	146	70	255	3426	59.486	2.000	0.363	1.461
ID7144	7144	9	79.693	25.354	21.633	0	57	57	2	1	-10921639	169.143	157	121	255	3552	42.002	2.000	0.228	1.496
ID7145	7145	18	28.103	21.757	25.794	0	57	57	2	1	-10921639	110.286	110	66	155	2316	26.119	2.000	0.088	0.686
ID7146	7146	17	33.454	37.000	31.000	0	57	57	2	1	-10921639	56.476	55	29	106	1186	24.965	2.000	0.308	1.066
ID7147	7147	14	77.119	11.555	31.697	0	57	57	2	1	-10921639	151.381	157	88	255	3179	46.586	2.000	0.234	1.233
ID7111	7111	10	78.554	12.838	8.680	0	58	58	2	1	-10921639	147.333	146	82	230	3094	41.872	2.000	0.261	1.456
ID7112	7112	15	63.351	21.346	10.187	0	58	58	2	1	-10921639	107.143	99	53	177	2250	35.893	2.000	0.286	1.327
ID7113	7113	16	110.011	6.136	19.342	0	58	58	2	1	-10921639	172.095	159	77	255	3614	56.112	4.800	0.375	1.673
ID7114	7114	None	32.420	19.983	21.235	0	58	58	2	1	-10921639	132.905	130	99	181	2791	24.811	2.000	0.068	0.686
ID7115	7115	9	70.850	25.099	21.439	0	58	58	2	1	-10921639	158.857	155	82	235	3336	43.910	2.000	0.201	1.209
ID7116	7116	18	34.081	21.889	25.528	0	58	58	2	1	-10921639	120.476	119	75	181	2530	31.395	2.000	0.110	0.762
ID7117	7117	14	76.945	11.287	31.570	0	58	58	2	1	-10921639	153.476	141	95	232	3223	40.558	4.800	0.260	1.561
ID7120	7120	16	102.244	6.742	19.368	0	59	59	2	1	-10921639	170.238	164	95	255	3575	53.650	2.000	0.330	1.576
ID7121	7121	9	67.055	24.939	21.262	0	59	59	2	1	-10921639	159.286	161	93	230	3345	39.286	2.000	0.197	1.337
ID7122	7122	18	36.917	21.834	25.514	0	59	59	2	1	-10921639	124.571	126	73	190	2616	33.508	2.000	0.113	0.753
ID7123	7123	14	75.512	11.257	31.383	0	59	59	2	1	-10921639	155.000	150	88	243	3255	42.974	2.000	0.236	1.376
ID7124	7124	None	28.878	3.000	45.000	0	59	59	2	1	-10921639	40.571	37	16	73	852	15.895	2.000	0.375	1.391
ID7118	7118	10	91.220	13.097	9.065	0	59	59	2	1	-10921639	157.381	139	102	250	3305	45.801	2.000	0.291	1.550
ID7119	7119	15	59.110	21.420	10.356	0	59	59	2	1	-10921639	108.190	106	42	170	2272	36.538	2.000	0.270	1.260
ID7125	7125	10	77.572	12.923	9.095	0	60	60	2	1	-10921639	155.667	148	102	210	3269	36.380	4.800	0.275	1.847
ID7126	7126	15	63.022	21.416	10.304	0	60	60	2	1	-10921639	114.905	108	48	188	2413	37.612	2.000	0.272	1.306
ID7127	7127	16	104.688	7.014	19.351	0	60	60	2	1	-10921639	176.286	164	93	255	3702	53.206	4.800	0.333	1.655
ID7128	7128	None	27.095	20.054	21.299	0	60	60	2	1	-10921639	134.333	133	99	177	2821	25.910	2.000	0.056	0.546
ID7129	7129	9	65.422	24.860	21.115	0	60	60	2	1	-10921639	162.667	159	90	235	3416	39.325	2.000	0.183	1.277
ID7130	7130	18	51.389	21.693	25.736	0	60	60	2	1	-10921639	138.667	139	77	212	2912	38.082	2.000	0.149	0.944
ID7131	7131	14	63.665	11.455	31.350	0	60	60	2	1	-10921639	150.571	144	106	237	3162	34.420	4.800	0.217	1.558
ID7132	7132	19	28.979	37.000	45.000	0	60	60	2	1	-10921639	56.238	53	31	93	1181	21.246	6.089	0.313	1.261
ID7156	7156	10	74.533	13.052	9.312	0	61	61	2	1	-10921639	155.095	146	108	219	3257	35.732	4.800	0.262	1.804
ID7157	7157	15	67.708	21.482	10.219	0	61	61	2	1	-10921639	124.190	115	70	201	2608	36.731	2.000	0.280	1.481
ID7158	7158	16	106.994	6.833	19.343	0	61	61	2	1	-10921639	181.857	179	95	255	3819	53.672	4.800	0.337	1.707
ID7159	7159	9	55.864	24.711	20.919	0	61	61	2	1	-10921639	155.714	153	110	217	3270	31.436	4.800	0.171	1.445
ID7160	7160	18	45.034	21.582	25.760	0	61	61	2	1	-10921639	134.143	133	79	204	2817	35.115	2.000	0.132	0.892
ID7161	7161	14	56.204	11.291	31.626	0	61	61	2	1	-10921639	151.000	146	110	204	3171	26.338	4.800	0.203	1.936
ID7162	7162	19	34.186	37.000	43.000	0	61	61	2	1	-10921639	64.286	62	31	115	1350	25.985	2.000	0.267	1.041
ID7136	7136	9	51.294	24.486	20.338	0	62	62	2	1	-10921639	161.476	159	108	215	3391	30.271	2.000	0.140	1.313
ID7137	7137	25	29.986	20.165	21.329	0	62	62	2	1	-10921639	144.762	148	102	190	3040	27.885	2.000	0.057	0.564
ID7138	7138	18	46.485	21.223	25.503	0	62	62	2	1	-10921639	143.238	137	86	204	3008	35.783	2.000	0.129	0.912
ID7139	7139	14	48.052	11.525	31.395	0	62	62	2	1	-10921639	144.095	155	99	208	3026	31.026	2.000	0.145	1.174
ID7140	7140	19	47.959	37.000	43.000	0	62	62	2	1	-10921639	90.667	97	48	141	1904	28.857	2.000	0.291	1.416
ID7133	7133	10	65.428	12.989	9.198	0	62	62	2	1	-10921639	149.810	150	99	208	3146	31.210	4.800	0.242	1.872
ID7134	7134	15	72.772	21.534	10.146	0	62	62	2	1	-10921639	118.000	128	44	221	2478	51.045	2.000	0.267	0.973
ID7135	7135	16	105.390	6.902	19.349	0	62	62	2	1	-10921639	188.857	186	104	255	3966	50.736	4.800	0.335	1.867
ID7152	7152	25	32.866	19.686	21.353	0	63	63	2	1	-10921639	149.571	144	110	199	3141	25.717	2.000	0.069	0.746
ID7153	7153	18	47.255	21.282	25.266	0	63	63	2	1	-10921639	152.714	153	113	210	3207	28.330	2.000	0.126	1.205
ID7154	7154	14	62.739	11.308	31.686	0	63	63	2	1	-10921639	172.952	175	126	217	3632	30.190	4.800	0.200	1.906
ID7155	7155	19	47.286	37.000	43.000	0	63	63	2	1	-10921639	92.857	97	50	144	1950	26.839	4.800	0.281	1.518
ID7148	7148	10	57.789	12.962	8.944	0	63	63	2	1	-10921639	149.000	153	106	192	3129	27.583	4.800	0.207	1.850
ID7149	7149	15	77.086	21.268	10.238	0	63	63	2	1	-10921639	130.762	128	51	228	2746	47.495	2.000	0.279	1.199
ID7150	7150	16	105.853	7.100	19.215	0	63	63	2	1	-10921639	192.952	188	106	255	4052	49.527	4.800	0.330	1.934
ID7151	7151	9	42.180	24.346	20.093	0	63	63	2	1	-10921639	149.714	148	106	197	3144	24.017	2.000	0.122	1.353
ID7169	7169	10	59.574	12.651	8.442	0	64	64	2	1	-10921639	152.095	155	97	210	3194	34.872	4.800	0.196	1.432
ID7170	7170	15	81.495	21.439	10.325	0	64	64	2	1	-10921639	134.524	128	53	228	2825	50.037	2.000	0.301	1.245
ID7171	7171	16	102.567	7.272	19.262	0	64	64	2	1	-10921639	197.857	184	104	255	4155	48.790	4.800	0.319	1.963
ID7172	7172	9	48.810	23.999	20.480	0	64	64	2	1	-10921639	156.571	161	108	212	3288	32.408	2.000	0.138	1.174
ID7173	7173	18	46.702	20.909	25.189	0	64	64	2	1	-10921639	156.810	157	117	212	3293	26.301	2.000	0.127	1.341
ID7174	7174	14	67.203	11.195	32.165	0	64	64	2	1	-10921639	172.810	170	126	235	3629	31.632	4.800	0.198	1.805
ID7175	7175	19	38.725	37.000	42.000	0	64	64	2	1	-10921639	84.476	95	45	124	1774	26.398	4.800	0.264	1.337
ID7176	7176	None	37.260	37.000	45.000	0	64	64	2	1	-10921639	93.524	102	62	124	1964	21.318	4.800	0.263	1.830
ID7177	7177	10	59.099	12.714	8.725	0	65	65	2	1	-10921639	158.095	159	102	201	3320	28.939	4.800	0.208	1.878
ID7178	7178	15	77.045	21.490	10.284	0	65	65	2	1	-10921639	136.619	128	46	226	2869	47.745	2.000	0.272	1.225
ID7179	7179	16	96.672	7.568	19.339	0	65	65	2	1	-10921639	195.952	199	121	255	4115	46.134	4.800	0.283	1.873
ID7180	7180	9	48.770	23.980	20.318	0	65	65	2	1	-10921639	155.905	159	97	210	3274	33.420	2.000	0.137	1.127
ID7181	7181	18	53.575	20.927	24.967	0	65	65	2	1	-10921639	157.524	159	106	228	3308	33.781	2.000	0.132	1.090
ID7182	7182	14	67.194	10.896	32.260	0	65	65	2	1	-10921639	179.714	177	124	223	3774	30.309	4.800	0.199	1.965
ID7183	7183	19	39.153	37.000	41.000	0	65	65	2	1	-10921639	73.619	77	41	128	1546	28.368	2.000	0.274	1.118
ID7202	7202	10	59.137	12.560	8.343	0	66	66	2	1	-10921639	152.667	153	104	223	3206	33.641	4.800	0.192	1.459
ID7203	7203	15	68.090	21.420	10.262	0	66	66	2	1	-10921639	132.619	135	51	206	2785	42.268	2.000	0.243	1.228
ID7204	7204	16	99.197	7.653	19.211	0	66	66	2	1	-10921639	203.857	199	135	255	4281	43.360	4.800	0.291	2.121
ID7205	7205	9	48.064	23.778	20.426	0	66	66	2	1	-10921639	156.619	161	99	212	3289	34.307	2.000	0.131	1.055
ID7206	7206	18	36.160	21.243	25.063	0	66	66	2	1	-10921639	154.810	159	113	188	3251	22.317	4.800	0.111	1.384
ID7207	7207	14	70.455	11.027	32.110	0	66	66	2	1	-10921639	195.667	188	130	255	4109	37.266	4.800	0.182	1.620
ID7208	7208	19	52.451	37.000	40.000	0	66	66	2	1	-10921639	78.190	77	36	153	1642	34.645	2.000	0.326	1.111
ID7209	7209	None	30.444	37.000	45.000	0	66	66	2	1	-10921639	80.286	88	48	108	1686	20.108	4.800	0.245	1.572
ID7200	7200	20	47.714	8.000	34.000	0	67	67	2	1	-10921639	162.667	146	106	246	3416	37.392	4.800	0.159	1.196
ID7201	7201	19	48.794	37.000	40.000	0	67	67	2	1	-10921639	81.762	86	36	146	1717	31.029	2.000	0.310	1.247
ID7193	7193	10	64.389	12.307	8.013	0	67	67	2	1	-10921639	155.810	148	110	226	3272	34.590	4.800	0.207	1.544
ID7194	7194	15	68.910	21.408	10.216	0	67	67	2	1	-10921639	137.476	137	70	221	2887	41.528	2.000	0.233	1.249
ID7195	7195	16	98.287	7.687	19.194	0	67	67	2	1	-10921639	199.952	206	141	255	4199	45.332	4.800	0.287	1.965
ID7196	7196	9	50.252	24.064	20.657	0	67	67	2	1	-10921639	166.381	172	117	217	3494	29.997	2.000	0.139	1.358
ID7197	7197	18	45.405	21.263	25.026	0	67	67	2	1	-10921639	158.571	161	99	217	3330	28.570	2.000	0.124	1.223
ID7198	7198	21	37.364	9.350	28.182	0	67	67	2	1	-10921639	120.429	124	57	181	2529	39.615	2.000	0.098	0.542
ID7199	7199	14	75.324	11.135	31.919	0	67	67	2	1	-10921639	196.714	199	128	255	4131	39.976	4.800	0.188	1.555
ID7184	7184	10	70.546	12.177	7.820	0	68	68	2	1	-10921639	160.286	150	117	241	3366	37.587	2.000	0.214	1.501
ID7185	7185	15	76.835	21.433	10.161	0	68	68	2	1	-10921639	150.667	153	86	237	3164	43.580	2.000	0.246	1.366
ID7186	7186	16	88.657	7.491	19.308	0	68	68	2	1	-10921639	202.286	197	115	255	4248	47.045	4.800	0.260	1.773
ID7187	7187	9	44.356	23.698	20.867	0	68	68	2	1	-10921639	166.381	175	124	208	3494	28.421	4.800	0.130	1.351
ID7188	7188	18	44.193	21.155	24.861	0	68	68	2	1	-10921639	155.762	155	104	221	3271	31.013	2.000	0.108	0.980
ID7189	7189	21	32.882	9.694	28.355	0	68	68	2	1	-10921639	128.571	117	73	188	2700	36.323	2.000	0.081	0.530
ID7190	7190	14	76.956	10.759	32.166	0	68	68	2	1	-10921639	204.190	199	130	255	4288	41.540	4.800	0.191	1.574
ID7191	7191	20	54.763	7.152	34.574	0	68	68	2	1	-10921639	147.857	144	84	223	3105	45.114	7.600	0.156	0.887
ID7192	7192	19	42.957	37.000	41.000	0	68	68	2	1	-10921639	73.714	70	39	137	1548	26.790	2.000	0.280	1.202
ID7250	7250	10	71.903	12.083	7.609	0	69	69	2	1	-10921639	167.381	157	117	239	3515	34.156	4.800	0.224	1.794
ID7251	7251	15	74.996	21.214	10.213	0	69	69	2	1	-10921639	155.762	150	88	243	3271	44.408	4.800	0.234	1.331
ID7252	7252	16	85.804	7.653	19.450	0	69	69	2	1	-10921639	203.048	192	137	255	4264	42.277	4.800	0.245	1.892
ID7253	7253	9	48.617	23.284	20.666	0	69	69	2	1	-10921639	184.048	186	153	223	3865	23.346	4.800	0.138	1.913
ID7254	7254	18	53.752	21.063	24.766	0	69	69	2	1	-10921639	159.048	161	97	243	3340	39.062	2.000	0.125	0.903
ID7255	7255	21	38.156	9.606	28.343	0	69	69	2	1	-10921639	131.000	124	77	190	2751	35.125	2.000	0.099	0.671
ID7256	7256	14	68.576	10.449	32.667	0	69	69	2	1	-10921639	203.381	215	128	255	4271	39.529	4.800	0.170	1.497
ID7257	7257	20	62.018	7.165	34.205	0	69	69	2	1	-10921639	170.286	168	108	252	3576	44.126	4.800	0.179	1.175
ID7258	7258	19	47.625	37.000	41.000	0	69	69	2	1	-10921639	81.476	84	41	139	1711	31.086	2.000	0.309	1.237
ID7232	7232	15	82.147	21.441	10.330	0	70	70	2	1	-10921639	166.238	168	90	255	3491	45.419	4.800	0.248	1.454
ID7233	7233	16	83.194	7.817	19.419	0	70	70	2	1	-10921639	202.000	195	135	255	4242	43.082	4.800	0.228	1.744
ID7234	7234	9	46.160	23.289	20.521	0	70	70	2	1	-10921639	189.190	192	148	235	3973	21.381	4.800	0.136	2.115
ID7235	7235	18	38.168	20.814	24.498	0	70	70	2	1	-10921639	174.476	175	126	219	3664	26.040	4.800	0.107	1.291
ID7236	7236	21	35.707	9.574	28.528	0	70	70	2	1	-10921639	148.190	155	93	217	3112	33.628	2.000	0.097	0.778
ID7237	7237	14	70.291	10.230	32.645	0	70	70	2	1	-10921639	200.143	204	126	255	4203	40.938	2.000	0.164	1.376
ID7238	7238	20	66.347	6.929	34.509	0	70	70	2	1	-10921639	162.286	148	88	255	3408	51.032	7.600	0.167	0.911
ID7239	7239	19	38.355	37.000	39.000	0	70	70	2	1	-10921639	69.238	70	35	126	1454	27.327	2.000	0.296	1.158
ID7231	7231	10	75.963	12.121	7.295	0	70	70	2	1	-10921639	167.429	168	113	252	3516	41.991	2.000	0.217	1.422
ID7248	7248	20	72.601	6.764	34.666	0	71	71	2	1	-10921639	180.524	166	99	255	3791	51.495	2.000	0.182	1.078
ID7249	7249	19	28.726	37.000	39.000	0	71	71	2	1	-10921639	56.238	57	33	95	1181	18.344	2.000	0.264	1.280
ID7240	7240	10	73.353	12.068	7.644	0	71	71	2	1	-10921639	176.095	168	128	250	3698	35.515	4.800	0.212	1.734
ID7241	7241	15	71.843	21.506	10.471	0	71	71	2	1	-10921639	166.095	170	93	246	3488	46.053	4.800	0.223	1.317
ID7242	7242	16	76.483	7.672	19.527	0	71	71	2	1	-10921639	193.619	190	108	255	4066	51.456	2.000	0.200	1.255
ID7243	7243	9	46.936	23.526	20.684	0	71	71	2	1	-10921639	178.952	177	126	219	3758	27.631	4.800	0.133	1.519
ID7244	7244	18	50.813	20.934	24.814	0	71	71	2	1	-10921639	160.905	157	102	243	3379	36.464	2.000	0.111	0.884
ID7245	7245	22	33.310	18.161	29.661	0	71	71	2	1	-10921639	126.905	130	73	175	2665	26.736	2.000	0.100	0.863
ID7246	7246	24	29.040	15.228	31.906	0	71	71	2	1	-10921639	140.810	139	97	186	2957	25.575	2.000	0.066	0.678
ID7247	7247	14	69.975	10.204	32.663	0	71	71	2	1	-10921639	211.762	226	133	255	4447	41.895	4.800	0.166	1.440
ID7216	7216	21	35.711	9.321	28.301	0	72	72	2	1	-10921639	123.143	126	59	181	2586	38.238	2.000	0.097	0.570
ID7217	7217	22	38.513	17.846	29.812	0	72	72	2	1	-10921639	138.238	133	77	186	2903	32.104	2.000	0.115	0.885
ID7218	7218	24	40.379	15.541	31.222	0	72	72	2	1	-10921639	154.810	161	108	195	3251	27.314	4.800	0.132	1.321
ID7219	7219	20	78.186	7.177	34.298	0	72	72	2	1	-10921639	203.143	188	135	255	4266	45.685	4.800	0.206	1.517
ID7220	7220	19	29.524	37.000	38.000	0	72	72	2	1	-10921639	45.571	42	22	88	957	18.656	2.000	0.298	1.122
ID7210	7210	10	74.652	12.046	7.241	0	72	72	2	1	-10921639	181.048	186	121	255	3802	40.922	4.800	0.203	1.494
ID7211	7211	15	67.048	21.379	10.350	0	72	72	2	1	-10921639	168.143	170	102	241	3531	39.173	4.800	0.196	1.404
ID7212	7212	16	77.213	7.006	19.646	0	72	72	2	1	-10921639	195.810	179	113	255	4112	50.979	4.800	0.217	1.371
ID7213	7213	9	56.728	23.734	20.674	0	72	72	2	1	-10921639	183.333	184	126	230	3850	28.378	4.800	0.167	1.853
ID7214	7214	None	34.248	15.136	22.865	0	72	72	2	1	-10921639	133.286	133	90	175	2799	22.023	2.000	0.101	1.115
ID7215	7215	18	44.865	20.845	24.788	0	72	72	2	1	-10921639	154.286	155	104	221	3240	32.523	2.000	0.109	0.932
ID7268	7268	10	69.061	12.117	7.292	0	73	73	2	1	-10921639	181.429	177	126	250	3810	38.930	4.800	0.187	1.470
ID7269	7269	15	64.222	21.669	10.432	0	73	73	2	1	-10921639	160.762	164	97	235	3376	41.443	4.800	0.203	1.310
ID7270	7270	16	71.741	8.000	20.000	0	73	73	2	1	-10921639	184.667	170	104	255	3878	51.886	2.000	0.174	1.053
ID7271	7271	9	49.123	23.888	20.418	0	73	73	2	1	-10921639	173.286	177	119	223	3639	29.618	7.600	0.136	1.397
ID7272	7272	21	33.282	9.317	28.253	0	73	73	2	1	-10921639	123.286	126	66	184	2589	36.408	2.000	0.077	0.482
ID7273	7273	22	45.704	18.219	29.619	0	73	73	2	1	-10921639	146.190	146	88	199	3070	30.732	2.000	0.137	1.144
ID7274	7274	20	81.134	7.160	34.225	0	73	73	2	1	-10921639	199.190	188	137	255	4183	46.165	4.800	0.217	1.541
ID7264	7264	21	35.738	9.597	27.942	0	74	74	2	1	-10921639	135.810	137	88	208	2852	29.342	2.000	0.077	0.658
ID7265	7265	22	46.819	18.472	29.560	0	74	74	2	1	-10921639	149.667	141	88	199	3143	32.146	2.000	0.142	1.156
ID7266	7266	24	38.953	15.288	31.587	0	74	74	2	1	-10921639	157.095	155	102	206	3299	32.101	2.000	0.099	0.880
ID7267	7267	20	77.574	7.067	34.379	0	74	74	2	1	-10921639	202.000	188	137	255	4242	43.649	4.800	0.197	1.526
ID7259	7259	10	75.905	12.068	7.699	0	74	74	2	1	-10921639	198.048	188	153	255	4159	32.970	4.800	0.211	2.090
ID7260	7260	15	64.245	21.807	10.334	0	74	74	2	1	-10921639	159.667	161	97	235	3353	40.085	2.000	0.190	1.269
ID7261	7261	16	75.234	6.404	19.464	0	74	74	2	1	-10921639	194.667	184	108	255	4088	50.899	4.800	0.204	1.293
ID7262	7262	9	49.755	23.448	20.502	0	74	74	2	1	-10921639	189.381	188	159	232	3977	19.252	4.800	0.145	2.486
ID7263	7263	23	36.452	15.080	22.195	0	74	74	2	1	-10921639	142.762	144	115	181	2998	20.109	2.000	0.114	1.452
ID7221	7221	10	75.484	11.588	7.640	0	75	75	2	1	-10921639	209.571	210	148	255	4401	32.977	4.800	0.207	2.178
ID7222	7222	15	66.192	21.611	10.205	0	75	75	2	1	-10921639	162.857	159	86	235	3420	42.677	2.000	0.195	1.244
ID7223	7223	16	74.294	6.194	19.429	0	75	75	2	1	-10921639	192.810	188	110	255	4049	50.254	4.800	0.205	1.303
ID7224	7224	9	51.940	24.448	20.988	0	75	75	2	1	-10921639	186.048	186	153	219	3907	21.514	4.800	0.148	2.230
ID7225	7225	23	34.392	15.298	22.053	0	75	75	2	1	-10921639	140.143	141	102	179	2943	20.541	2.000	0.110	1.354
ID7226	7226	21	35.328	9.610	27.934	0	75	75	2	1	-10921639	141.095	141	95	197	2963	27.693	2.000	0.087	0.817
ID7227	7227	22	52.708	18.158	29.832	0	75	75	2	1	-10921639	162.190	168	102	215	3406	34.609	2.000	0.155	1.261
ID7228	7228	24	48.378	15.941	31.412	0	75	75	2	1	-10921639	171.190	170	113	228	3595	32.445	4.800	0.133	1.238
ID7229	7229	None	51.358	9.638	33.072	0	75	75	2	1	-10921639	199.714	204	133	255	4194	35.915	4.800	0.116	1.159
ID7230	7230	20	74.946	6.765	34.445	0	75	75	2	1	-10921639	202.429	195	135	255	4251	41.172	4.800	0.202	1.655
ID7284	7284	10	64.986	11.839	7.767	0	76	76	2	1	-10921639	205.857	208	159	248	4323	26.358	4.800	0.192	2.517
ID7285	7285	15	55.966	21.841	10.023	0	76	76	2	1	-10921639	155.619	144	95	221	3268	34.639	4.800	0.169	1.299
ID7286	7286	16	75.666	5.849	19.306	0	76	76	2	1	-10921639	194.333	184	119	255	4081	47.352	4.800	0.204	1.390
ID7287	7287	9	49.756	25.246	21.517	0	76	76	2	1	-10921639	172.476	181	117	217	3622	30.351	4.800	0.140	1.396
ID7288	7288	23	35.162	15.608	22.597	0	76	76	2	1	-10921639	140.619	139	108	190	2953	22.153	2.000	0.096	1.112
ID7289	7289	21	29.400	9.583	27.747	0	76	76	2	1	-10921639	133.429	139	90	188	2802	26.754	2.000	0.054	0.513
ID7290	7290	22	59.368	18.484	29.553	0	76	76	2	1	-10921639	171.381	164	102	237	3599	39.745	2.000	0.158	1.175
ID7291	7291	20	76.102	6.920	34.398	0	76	76	2	1	-10921639	209.857	206	148	255	4407	39.607	4.800	0.204	1.794
ID7280	7280	23	28.052	15.596	22.658	0	77	77	2	1	-10921639	141.476	139	108	168	2971	17.241	4.800	0.086	1.293
ID7281	7281	21	30.593	9.555	28.004	0	77	77	2	1	-10921639	139.810	137	99	192	2936	27.440	2.000	0.065	0.622
ID7282	7282	22	64.290	17.814	29.819	0	77	77	2	1	-10921639	177.286	175	110	237	3723	40.907	4.800	0.176	1.299
ID7283	7283	20	71.276	7.135	34.321	0	77	77	2	1	-10921639	204.857	208	144	255	4302	39.061	4.800	0.185	1.636
ID7275	7275	10	61.514	11.688	7.514	0	77	77	2	1	-10921639	202.714	206	159	235	4257	24.323	4.800	0.181	2.551
ID7276	7276	15	62.523	21.946	10.091	0	77	77	2	1	-10921639	162.524	157	99	228	3413	37.841	2.000	0.181	1.314
ID7277	7277	26	29.850	9.419	16.085	0	77	77	2	1	-10921639	152.857	153	115	192	3210	24.914	2.000	0.071	0.812
ID7278	7278	16	69.348	5.844	19.475	0	77	77	2	1	-10921639	193.286	179	113	255	4059	50.250	4.800	0.184	1.197
ID7279	7279	9	50.197	25.205	21.356	0	77	77	2	1	-10921639	178.476	179	130	221	3748	26.495	4.800	0.147	1.731
ID7296	7296	9	56.571	25.017	21.729	0	78	78	2	1	-10921639	188.905	190	128	237	3967	36.458	4.800	0.165	1.465
ID7297	7297	23	27.737	15.492	22.621	0	78	78	2	1	-10921639	130.810	128	97	175	2747	24.264	2.000	0.077	0.768
ID7298	7298	21	37.780	9.356	27.979	0	78	78	2	1	-10921639	141.619	139	84	215	2974	33.525	2.000	0.082	0.641
ID7299	7299	22	79.030	18.027	29.928	0	78	78	2	1	-10921639	187.476	199	106	255	3937	46.448	2.000	0.203	1.361
ID7300	7300	20	74.830	6.929	34.351	0	78	78	2	1	-10921639	203.238	204	137	255	4268	42.939	4.800	0.196	1.552
ID7292	7292	10	63.962	11.493	7.594	0	78	78	2	1	-10921639	197.667	206	135	250	4151	34.537	4.800	0.177	1.719
ID7293	7293	15	65.674	21.743	10.122	0	78	78	2	1	-10921639	161.286	157	99	243	3387	38.906	2.000	0.187	1.308
ID7294	7294	26	35.859	9.792	15.988	0	78	78	2	1	-10921639	149.857	146	106	206	3147	28.774	2.000	0.080	0.774
ID7295	7295	16	72.781	6.088	19.373	0	78	78	2	1	-10921639	198.000	192	133	255	4158	46.100	4.800	0.188	1.358
ID7301	7301	10	65.562	11.526	7.775	0	79	79	2	1	-10921639	208.286	215	155	255	4374	29.893	4.800	0.180	2.125
ID7302	7302	15	63.831	21.856	10.014	0	79	79	2	1	-10921639	166.571	168	108	237	3498	38.124	2.000	0.175	1.301
ID7303	7303	16	74.098	6.162	19.284	0	79	79	2	1	-10921639	194.429	192	130	255	4083	48.660	4.800	0.191	1.280
ID7304	7304	9	61.015	25.417	21.922	0	79	79	2	1	-10921639	191.048	199	119	241	4012	37.690	4.800	0.163	1.425
ID7305	7305	21	32.391	9.525	27.939	0	79	79	2	1	-10921639	147.571	148	110	206	3099	29.156	2.000	0.066	0.623
ID7306	7306	22	71.801	17.937	30.058	0	79	79	2	1	-10921639	188.952	197	113	255	3968	45.449	2.000	0.176	1.243
ID7307	7307	20	72.783	7.259	34.243	0	79	79	2	1	-10921639	203.190	201	137	255	4267	41.184	4.800	0.183	1.527
ID7345	7345	9	57.772	25.510	21.855	0	80	80	2	1	-10921639	176.476	177	104	235	3706	41.574	4.800	0.155	1.136
ID7346	7346	22	71.701	18.016	30.056	0	80	80	2	1	-10921639	190.190	186	113	255	3994	44.585	4.800	0.187	1.345
ID7347	7347	27	66.576	16.281	31.146	0	80	80	2	1	-10921639	199.095	201	133	255	4181	39.290	4.800	0.170	1.470
ID7348	7348	20	80.896	7.086	34.063	0	80	80	2	1	-10921639	209.429	230	141	255	4398	42.947	4.800	0.208	1.681
ID7333	7333	10	69.182	11.492	7.517	0	80	80	2	1	-10921639	206.381	212	141	255	4334	36.873	4.800	0.192	1.806
ID7336	7336	15	65.534	21.862	10.097	0	80	80	2	1	-10921639	162.190	153	106	237	3406	36.592	2.000	0.185	1.382
ID7338	7338	26	34.156	9.501	16.058	0	80	80	2	1	-10921639	152.048	150	106	201	3193	29.566	2.000	0.078	0.749
ID7340	7340	16	71.555	6.243	19.467	0	80	80	2	1	-10921639	192.810	181	113	255	4049	48.414	4.800	0.188	1.259
ID7342	7342	None	27.859	15.300	21.958	0	80	80	2	1	-10921639	138.333	137	106	166	2905	17.159	4.800	0.091	1.339
ID7317	7317	10	71.289	11.522	7.723	0	81	81	2	1	-10921639	216.095	223	161	255	4538	29.791	4.800	0.190	2.318
ID7318	7318	15	62.957	22.102	10.189	0	81	81	2	1	-10921639	160.524	161	102	246	3371	35.322	2.000	0.173	1.341
ID7319	7319	26	38.944	9.779	16.067	0	81	81	2	1	-10921639	153.000	159	110	199	3213	28.387	2.000	0.097	0.951
ID7320	7320	16	73.954	6.705	19.597	0	81	81	2	1	-10921639	194.952	186	115	255	4094	48.522	4.800	0.195	1.310
ID7321	7321	9	59.019	25.019	21.467	0	81	81	2	1	-10921639	196.857	195	128	241	4134	29.810	4.800	0.166	1.882
ID7322	7322	22	59.360	18.657	29.850	0	81	81	2	1	-10921639	166.905	166	102	246	3505	43.522	2.000	0.139	0.934
ID7323	7323	27	54.077	15.448	31.933	0	81	81	2	1	-10921639	183.095	186	130	252	3845	32.947	2.000	0.124	1.222
ID7324	7324	20	73.524	7.180	33.964	0	81	81	2	1	-10921639	204.286	217	135	255	4290	41.833	4.800	0.182	1.504
ID7344	7344	20	74.246	7.058	33.963	0	82	82	2	1	-10921639	198.333	204	128	255	4165	43.542	2.000	0.178	1.377
ID7332	7332	10	70.220	11.602	7.835	0	82	82	2	1	-10921639	223.619	232	175	255	4696	26.600	4.800	0.189	2.674
ID7334	7334	15	59.465	22.350	10.113	0	82	82	2	1	-10921639	156.286	150	110	221	3282	32.535	2.000	0.169	1.392
ID7335	7335	16	70.644	6.532	19.662	0	82	82	2	1	-10921639	194.667	190	115	255	4088	45.671	4.800	0.192	1.372
ID7337	7337	9	58.028	25.289	21.658	0	82	82	2	1	-10921639	193.048	199	121	237	4054	35.069	4.800	0.159	1.508
ID7339	7339	28	37.409	9.723	28.275	0	82	82	2	1	-10921639	152.762	144	108	206	3208	31.367	2.000	0.092	0.818
ID7341	7341	22	58.006	18.707	30.023	0	82	82	2	1	-10921639	163.857	166	93	243	3441	41.494	2.000	0.135	0.936
ID7343	7343	27	56.750	15.414	31.901	0	82	82	2	1	-10921639	184.333	190	128	250	3871	34.745	2.000	0.130	1.220
ID7312	7312	29	29.869	15.512	21.864	0	83	83	2	1	-10921639	152.905	150	130	184	3211	15.792	2.000	0.096	1.700
ID7313	7313	28	27.636	9.802	28.230	0	83	83	2	1	-10921639	149.524	146	104	190	3140	28.605	2.000	0.060	0.595
ID7314	7314	22	51.293	18.521	29.847	0	83	83	2	1	-10921639	162.286	157	99	230	3408	41.341	7.600	0.126	0.878
ID7315	7315	27	58.446	15.809	31.639	0	83	83	2	1	-10921639	182.381	188	117	255	3830	40.427	2.000	0.141	1.115
ID7316	7316	20	69.413	6.970	33.953	0	83	83	2	1	-10921639	201.095	215	128	255	4223	43.234	2.000	0.162	1.296
ID7308	7308	10	71.642	11.366	8.044	0	83	83	2	1	-10921639	218.286	223	157	255	4584	32.809	4.800	0.195	2.169
ID7309	7309	15	61.765	22.270	10.029	0	83	83	2	1	-10921639	159.905	168	108	237	3358	35.080	2.000	0.173	1.347
ID7310	7310	16	70.327	7.676	19.737	0	83	83	2	1	-10921639	194.810	188	119	255	4091	41.189	2.000	0.175	1.408
ID7311	7311	9	48.260	24.277	20.978	0	83	83	2	1	-10921639	199.238	195	164	235	4184	21.142	4.800	0.129	2.154
ID7349	7349	10	66.637	11.030	8.342	0	84	84	2	1	-10921639	216.524	217	161	255	4547	28.771	4.800	0.181	2.305
ID7350	7350	15	55.887	22.160	10.216	0	84	84	2	1	-10921639	151.857	153	104	215	3189	30.090	2.000	0.170	1.463
ID7351	7351	16	65.395	7.387	19.814	0	84	84	2	1	-10921639	194.095	199	124	255	4076	41.248	4.800	0.175	1.403
ID7352	7352	9	55.472	25.949	22.022	0	84	84	2	1	-10921639	183.714	195	119	237	3858	35.627	4.800	0.139	1.258
ID7353	7353	29	30.536	15.531	22.532	0	84	84	2	1	-10921639	153.286	159	124	181	3219	19.011	2.000	0.086	1.279
ID7354	7354	22	48.836	18.302	30.050	0	84	84	2	1	-10921639	174.810	170	128	228	3671	32.123	4.800	0.142	1.350
ID7355	7355	27	56.820	15.860	31.782	0	84	84	2	1	-10921639	185.381	188	117	255	3893	34.624	4.800	0.138	1.295
ID7356	7356	20	72.444	6.965	33.846	0	84	84	2	1	-10921639	203.667	217	135	255	4277	42.390	2.000	0.173	1.419
ID7366	7366	10	67.164	11.268	8.327	0	85	85	2	1	-10921639	216.238	219	146	255	4541	30.707	4.800	0.184	2.189
ID7367	7367	15	57.301	21.988	9.979	0	85	85	2	1	-10921639	156.095	161	106	228	3278	32.030	2.000	0.169	1.410
ID7368	7368	16	64.267	7.754	19.625	0	85	85	2	1	-10921639	186.762	188	113	241	3922	40.307	2.000	0.167	1.327
ID7369	7369	29	29.882	15.388	21.957	0	85	85	2	1	-10921639	147.905	148	110	184	3106	20.369	2.000	0.087	1.157
ID7370	7370	9	59.250	25.676	21.915	0	85	85	2	1	-10921639	195.429	197	119	255	4104	39.591	4.800	0.151	1.292
ID7371	7371	27	61.833	15.778	31.541	0	85	85	2	1	-10921639	192.571	195	106	255	4044	43.275	2.000	0.147	1.141
ID7372	7372	20	67.128	7.260	33.699	0	85	85	2	1	-10921639	201.000	201	130	255	4221	44.472	2.000	0.161	1.255
ID7360	7360	None	49.019	28.061	20.868	0	86	86	2	1	-10921639	162.857	166	90	241	3420	43.695	4.800	0.134	0.883
ID7361	7361	29	31.733	15.741	22.073	0	86	86	2	1	-10921639	154.619	153	121	186	3247	16.779	2.000	0.088	1.497
ID7362	7362	9	51.954	25.733	21.987	0	86	86	2	1	-10921639	191.619	197	119	241	4024	37.735	6.316	0.131	1.180
ID7363	7363	22	37.712	18.770	29.822	0	86	86	2	1	-10921639	151.190	157	97	206	3175	32.116	2.000	0.091	0.786
ID7364	7364	27	53.574	15.572	31.680	0	86	86	2	1	-10921639	182.667	184	113	255	3836	37.701	2.000	0.121	1.047
ID7365	7365	20	71.892	6.967	33.930	0	86	86	2	1	-10921639	198.571	204	139	255	4170	38.487	2.000	0.171	1.507
ID7357	7357	10	68.703	11.521	8.125	0	86	86	2	1	-10921639	219.810	226	172	255	4616	27.092	4.800	0.181	2.490
ID7358	7358	15	57.417	21.988	9.919	0	86	86	2	1	-10921639	154.000	148	113	223	3234	31.100	2.000	0.157	1.346
ID7359	7359	16	55.034	6.053	19.457	0	86	86	2	1	-10921639	179.714	172	126	241	3774	37.065	4.800	0.161	1.345
ID7376	7376	9	61.974	25.534	21.829	0	87	87	2	1	-10921639	200.095	204	126	255	4202	40.991	4.800	0.159	1.338
ID7377	7377	29	30.777	15.733	22.684	0	87	87	2	1	-10921639	152.190	150	119	204	3196	20.728	2.000	0.073	0.997
ID7378	7378	22	50.388	18.701	29.716	0	87	87	2	1	-10921639	151.238	155	82	232	3176	40.515	2.000	0.120	0.801
ID7379	7379	27	46.364	15.295	31.859	0	87	87	2	1	-10921639	179.714	177	126	232	3774	30.098	2.000	0.110	1.185
ID7380	7380	20	67.969	7.215	33.735	0	87	87	2	1	-10921639	199.714	199	135	255	4194	41.598	4.800	0.168	1.379
ID7373	7373	10	72.594	11.323	7.961	0	87	87	2	1	-10921639	217.238	215	150	255	4562	33.762	4.800	0.193	2.085
ID7374	7374	15	47.921	22.056	10.052	0	87	87	2	1	-10921639	149.667	150	106	204	3143	25.782	2.000	0.141	1.438
ID7375	7375	16	51.501	7.722	19.607	0	87	87	2	1	-10921639	173.714	177	99	219	3648	35.871	2.000	0.142	1.202
ID7328	7328	9	56.932	25.777	21.802	0	88	88	2	1	-10921639	195.190	204	121	255	4099	37.893	4.800	0.138	1.250
ID7329	7329	22	51.715	18.609	29.813	0	88	88	2	1	-10921639	158.952	159	93	232	3338	41.851	2.000	0.127	0.859
ID7330	7330	27	49.195	15.419	31.711	0	88	88	2	1	-10921639	180.000	179	113	246	3780	36.480	2.000	0.110	0.976
ID7331	7331	20	63.160	7.127	33.903	0	88	88	2	1	-10921639	193.571	199	137	255	4065	38.669	2.000	0.147	1.286
ID7325	7325	10	65.623	10.935	8.002	0	88	88	2	1	-10921639	213.429	212	168	255	4482	29.241	4.800	0.171	2.135
ID7326	7326	15	41.742	22.176	10.129	0	88	88	2	1	-10921639	145.048	148	99	188	3046	23.316	4.800	0.137	1.501
ID7327	7327	16	52.061	5.845	19.409	0	88	88	2	1	-10921639	173.762	168	119	217	3649	33.165	7.600	0.142	1.304
ID7392	7392	15	35.171	22.513	10.238	0	89	89	2	1	-10921639	138.429	144	102	175	2907	20.478	4.800	0.131	1.570
ID7393	7393	16	45.832	5.348	19.503	0	89	89	2	1	-10921639	156.048	148	104	208	3277	35.261	2.000	0.128	1.008
ID7394	7394	30	40.609	7.399	19.583	0	89	89	2	1	-10921639	172.381	181	115	215	3620	33.239	6.290	0.117	1.086
ID7395	7395	9	56.734	25.823	21.784	0	89	89	2	1	-10921639	193.190	201	121	241	4057	37.285	7.600	0.146	1.320
ID7396	7396	29	30.639	15.631	22.625	0	89	89	2	1	-10921639	161.143	157	124	199	3384	21.818	2.000	0.072	0.995
ID7397	7397	22	40.497	18.748	29.822	0	89	89	2	1	-10921639	153.190	157	102	210	3217	33.034	2.000	0.099	0.833
ID7398	7398	27	46.491	15.505	31.518	0	89	89	2	1	-10921639	173.810	175	108	237	3650	38.816	2.000	0.103	0.839
ID7399	7399	20	66.254	6.659	34.134	0	89	89	2	1	-10921639	199.952	199	150	255	4199	35.425	4.800	0.159	1.548
ID7391	7391	10	61.547	11.714	7.807	0	89	89	2	1	-10921639	216.286	221	170	250	4542	24.992	4.800	0.174	2.561
ID7381	7381	10	62.363	11.953	7.648	0	90	90	2	1	-10921639	212.762	212	159	255	4468	28.785	4.800	0.171	2.156
ID7382	7382	15	33.171	23.274	10.195	0	90	90	2	1	-10921639	134.571	135	88	168	2826	22.198	4.800	0.124	1.336
ID7383	7383	16	46.495	5.389	19.483	0	90	90	2	1	-10921639	155.619	146	104	215	3268	35.580	2.000	0.132	1.022
ID7384	7384	30	50.507	8.499	19.768	0	90	90	2	1	-10921639	175.857	181	110	228	3693	33.072	4.800	0.141	1.316
ID7385	7385	9	48.309	24.255	20.327	0	90	90	2	1	-10921639	196.524	197	148	248	4127	26.743	4.800	0.110	1.454
ID7386	7386	31	39.846	27.819	20.860	0	90	90	2	1	-10921639	156.381	157	93	226	3284	40.481	2.000	0.103	0.720
ID7387	7387	29	33.870	15.858	22.794	0	90	90	2	1	-10921639	167.190	175	137	215	3511	22.442	4.800	0.085	1.166
ID7388	7388	22	37.009	18.369	29.694	0	90	90	2	1	-10921639	158.571	157	110	215	3330	28.570	7.600	0.110	1.101
ID7389	7389	27	44.295	15.513	31.488	0	90	90	2	1	-10921639	173.762	166	126	232	3649	31.394	2.000	0.115	1.141
ID7390	7390	20	59.447	7.410	33.753	0	90	90	2	1	-10921639	188.048	186	137	255	3949	38.012	4.800	0.144	1.247
ID7408	7408	20	55.408	7.128	34.009	0	91	91	2	1	-10921639	178.381	177	137	250	3746	32.821	2.000	0.130	1.251
ID7400	7400	10	67.093	12.507	7.774	0	91	91	2	1	-10921639	205.476	210	146	255	4315	34.918	4.800	0.167	1.680
ID7401	7401	15	31.874	24.339	9.890	0	91	91	2	1	-10921639	125.524	124	93	168	2636	21.814	4.800	0.118	1.210
ID7402	7402	32	30.252	8.205	11.474	0	91	91	2	1	-10921639	131.143	130	84	188	2754	29.875	7.600	0.084	0.681
ID7403	7403	30	45.273	7.948	19.755	0	91	91	2	1	-10921639	173.000	170	121	221	3633	27.729	4.800	0.128	1.413
ID7404	7404	31	47.357	26.672	21.369	0	91	91	2	1	-10921639	188.381	190	128	232	3956	32.495	4.800	0.152	1.527
ID7405	7405	29	32.482	15.450	22.459	0	91	91	2	1	-10921639	162.667	161	117	197	3416	23.431	4.800	0.092	1.175
ID7406	7406	22	44.847	18.000	30.000	0	91	91	2	1	-10921639	164.571	164	99	223	3456	34.345	4.800	0.135	1.139
ID7407	7407	27	47.291	15.613	31.213	0	91	91	2	1	-10921639	173.714	172	110	223	3648	32.867	2.000	0.120	1.128
ID7409	7409	10	66.978	12.504	7.785	0	92	92	2	1	-10921639	200.571	204	144	255	4212	35.908	4.800	0.166	1.589
ID7410	7410	15	33.791	23.863	9.897	0	92	92	2	1	-10921639	126.429	130	95	166	2655	24.895	2.000	0.113	1.035
ID7411	7411	32	27.833	8.470	11.409	0	92	92	2	1	-10921639	132.762	130	90	184	2788	30.288	2.000	0.080	0.652
ID7412	7412	30	48.677	6.793	19.500	0	92	92	2	1	-10921639	181.952	179	121	230	3821	32.681	4.800	0.144	1.401
ID7413	7413	None	49.955	6.793	19.500	0	92	92	2	1	-10921639	181.952	179	121	230	3821	32.681	4.800	0.144	1.401
ID7414	7414	9	47.727	23.945	20.452	0	92	92	2	1	-10921639	201.905	204	150	243	4240	26.942	4.800	0.114	1.535
ID7415	7415	31	42.004	28.015	20.869	0	92	92	2	1	-10921639	154.571	153	99	217	3246	39.167	2.000	0.106	0.757
ID7416	7416	29	34.483	15.380	22.725	0	92	92	2	1	-10921639	167.619	166	121	204	3520	23.209	4.800	0.098	1.287
ID7417	7417	22	40.864	18.433	29.585	0	92	92	2	1	-10921639	161.095	157	99	212	3383	30.583	4.800	0.119	1.120
ID7418	7418	27	40.877	16.000	31.000	0	92	92	2	1	-10921639	169.048	170	102	226	3550	32.015	2.000	0.101	0.968
ID7419	7419	20	50.977	6.842	33.876	0	92	92	2	1	-10921639	176.571	170	148	252	3708	27.123	6.319	0.121	1.405
ID7443	7443	10	57.608	12.488	7.859	0	93	93	2	1	-10921639	196.810	199	144	252	4133	28.602	4.800	0.146	1.752
ID7444	7444	15	36.356	24.150	10.016	0	93	93	2	1	-10921639	127.095	128	93	177	2669	25.274	2.000	0.123	1.103
ID7445	7445	30	50.286	6.324	19.690	0	93	93	2	1	-10921639	169.000	161	102	239	3549	39.345	2.000	0.130	0.991
ID7446	7446	9	59.083	24.374	20.287	0	93	93	2	1	-10921639	207.952	210	150	255	4367	30.737	4.800	0.136	1.618
ID7447	7447	31	41.578	27.879	20.891	0	93	93	2	1	-10921639	156.095	155	93	217	3278	41.650	2.000	0.101	0.691
ID7448	7448	22	39.019	18.477	29.829	0	93	93	2	1	-10921639	157.381	161	93	212	3305	31.154	2.000	0.109	0.996
ID7449	7449	27	43.660	15.122	31.228	0	93	93	2	1	-10921639	176.143	179	121	228	3699	27.253	2.000	0.106	1.234
ID7450	7450	20	42.898	6.390	34.170	0	93	93	2	1	-10921639	166.000	164	113	219	3486	29.256	4.800	0.128	1.285
ID7456	7456	22	34.603	18.580	29.713	0	94	94	2	1	-10921639	139.286	137	82	192	2925	31.953	2.000	0.088	0.705
ID7457	7457	27	38.519	15.469	31.264	0	94	94	2	1	-10921639	167.857	166	135	219	3525	23.810	2.000	0.084	1.092
ID7458	7458	20	33.042	7.797	33.403	0	94	94	2	1	-10921639	179.286	177	135	215	3765	22.597	6.309	0.082	1.198
ID7451	7451	10	53.517	12.631	7.878	0	94	94	2	1	-10921639	189.286	197	135	239	3975	32.081	2.000	0.131	1.365
ID7452	7452	15	39.893	24.146	9.978	0	94	94	2	1	-10921639	127.667	130	86	179	2681	26.373	2.000	0.127	1.092
ID7453	7453	30	51.617	8.127	19.718	0	94	94	2	1	-10921639	181.714	177	104	243	3816	40.201	6.299	0.135	1.078
ID7454	7454	9	49.460	24.141	20.292	0	94	94	2	1	-10921639	201.000	199	155	255	4221	27.857	2.000	0.103	1.348
ID7455	7455	31	55.781	27.984	20.962	0	94	94	2	1	-10921639	161.667	159	99	243	3395	42.704	2.000	0.132	0.885
ID7536	7536	15	40.088	24.537	9.975	0	95	95	2	1	-10921639	121.000	119	79	186	2541	29.174	2.000	0.127	0.935
ID7537	7537	None	30.885	8.439	12.029	0	95	95	2	1	-10921639	138.905	139	93	199	2917	25.847	2.000	0.082	0.817
ID7538	7538	None	42.819	5.479	19.508	0	95	95	2	1	-10921639	152.429	153	99	204	3201	36.020	2.000	0.119	0.899
ID7539	7539	30	48.818	8.677	19.914	0	95	95	2	1	-10921639	169.952	159	119	223	3569	32.785	2.000	0.115	1.068
ID7540	7540	9	47.236	24.281	20.101	0	95	95	2	1	-10921639	196.714	197	144	248	4131	25.737	2.000	0.101	1.406
ID7541	7541	31	52.288	27.946	20.892	0	95	95	2	1	-10921639	163.476	168	106	239	3433	39.971	2.000	0.130	0.941
ID7542	7542	22	48.455	18.015	29.822	0	95	95	2	1	-10921639	162.714	157	102	210	3417	31.875	4.800	0.147	1.311
ID7543	7543	33	37.954	10.838	32.270	0	95	95	2	1	-10921639	186.476	186	146	226	3916	25.465	6.313	0.088	1.190
ID7544	7544	20	31.947	5.561	34.374	0	95	95	2	1	-10921639	165.095	161	119	217	3467	25.187	7.600	0.093	1.111
ID7535	7535	10	48.449	12.468	8.116	0	95	95	2	1	-10921639	191.190	192	155	232	4015	20.014	4.800	0.139	2.338
ID7488	7488	30	55.087	8.858	19.944	0	96	96	2	1	-10921639	175.143	166	121	232	3678	32.091	2.000	0.134	1.291
ID7489	7489	34	40.286	21.266	20.997	0	96	96	2	1	-10921639	188.952	186	150	232	3968	26.172	2.000	0.090	1.191
ID7490	7490	31	45.948	27.767	21.063	0	96	96	2	1	-10921639	158.000	168	97	215	3318	36.372	2.000	0.121	0.939
ID7491	7491	22	39.088	18.518	29.616	0	96	96	2	1	-10921639	141.190	148	82	190	2965	33.731	2.000	0.107	0.812
ID7492	7492	33	32.073	11.246	32.035	0	96	96	2	1	-10921639	181.714	181	139	221	3816	21.404	2.000	0.070	1.108
ID7493	7493	20	39.374	6.793	33.782	0	96	96	2	1	-10921639	182.905	175	148	226	3841	21.591	7.600	0.099	1.526
ID7485	7485	35	39.865	16.746	2.942	0	96	96	2	1	-10921639	129.952	133	84	177	2729	26.509	2.000	0.128	1.113
ID7486	7486	10	47.656	12.931	8.764	0	96	96	2	1	-10921639	177.571	188	141	215	3729	25.252	4.800	0.135	1.669
ID7487	7487	15	32.221	24.518	9.975	0	96	96	2	1	-10921639	119.333	117	79	170	2506	24.695	7.600	0.108	0.939
ID7424	7424	30	45.318	8.835	19.964	0	97	97	2	1	-10921639	168.286	157	117	223	3534	28.618	6.340	0.111	1.179
ID7425	7425	34	41.978	23.834	20.578	0	97	97	2	1	-10921639	193.286	192	150	241	4059	24.644	4.800	0.096	1.375
ID7426	7426	31	51.173	28.527	20.848	0	97	97	2	1	-10921639	148.333	133	93	230	3115	39.807	2.000	0.143	0.933
ID7427	7427	22	28.281	18.000	30.000	0	97	97	2	1	-10921639	144.048	141	90	208	3025	28.435	6.266	0.095	0.883
ID7428	7428	None	40.731	15.350	31.039	0	97	97	2	1	-10921639	163.619	166	113	215	3436	26.929	2.000	0.092	1.020
ID7429	7429	20	44.056	5.953	34.163	0	97	97	2	1	-10921639	184.619	181	135	235	3877	24.469	4.800	0.133	1.766
ID7420	7420	35	43.838	16.973	2.878	0	97	97	2	1	-10921639	127.381	128	77	195	2675	30.561	2.000	0.112	0.841
ID7421	7421	10	38.906	12.906	8.406	0	97	97	2	1	-10921639	171.333	168	133	210	3598	21.983	4.800	0.103	1.456
ID7422	7422	15	31.373	22.990	10.267	0	97	97	2	1	-10921639	135.048	135	90	175	2836	23.513	4.800	0.103	1.073
ID7423	7423	41	29.622	9.809	16.188	0	97	97	2	1	-10921639	148.857	144	113	204	3126	23.333	2.000	0.059	0.714
ID7430	7430	36	36.139	13.827	3.082	0	98	98	2	1	-10921639	148.667	153	90	199	3122	27.387	2.000	0.104	1.026
ID7431	7431	35	40.960	16.880	3.002	0	98	98	2	1	-10921639	136.429	144	88	197	2865	30.484	2.000	0.112	0.900
ID7432	7432	37	27.955	7.813	4.906	0	98	98	2	1	-10921639	123.810	126	82	157	2600	22.627	4.800	0.100	0.997
ID7433	7433	10	42.712	12.963	8.926	0	98	98	2	1	-10921639	177.429	179	141	204	3726	20.304	4.800	0.129	1.993
ID7434	7434	41	30.348	9.778	16.170	0	98	98	2	1	-10921639	154.143	153	119	190	3237	22.462	2.000	0.069	0.891
ID7435	7435	45	37.823	5.980	19.661	0	98	98	2	1	-10921639	150.429	141	99	208	3159	31.729	2.000	0.103	0.883
ID7436	7436	30	37.313	8.710	19.985	0	98	98	2	1	-10921639	165.429	159	119	208	3474	25.287	2.000	0.084	1.016
ID7437	7437	34	36.207	23.126	20.316	0	98	98	2	1	-10921639	194.143	195	153	241	4077	25.765	6.298	0.081	1.133
ID7438	7438	None	39.198	20.675	20.968	0	98	98	2	1	-10921639	195.762	195	144	241	4111	27.837	4.800	0.089	1.149
ID7439	7439	31	52.796	28.191	20.692	0	98	98	2	1	-10921639	166.762	164	113	219	3502	35.526	2.000	0.139	1.146
ID7440	7440	22	45.723	18.057	29.793	0	98	98	2	1	-10921639	154.238	153	99	201	3239	29.256	2.000	0.137	1.271
ID7441	7441	33	32.726	11.823	32.095	0	98	98	2	1	-10921639	169.238	168	126	217	3554	22.485	2.000	0.068	0.953
ID7442	7442	20	40.755	6.239	34.232	0	98	98	2	1	-10921639	185.714	188	137	226	3900	23.393	4.800	0.130	1.832
ID7473	7473	36	32.524	13.389	3.062	0	99	99	2	1	-10921639	144.333	148	93	206	3031	27.312	2.000	0.069	0.687
ID7474	7474	35	37.939	16.679	3.009	0	99	99	2	1	-10921639	130.286	137	82	186	2736	30.153	2.000	0.104	0.814
ID7475	7475	37	36.245	8.323	4.728	0	99	99	2	1	-10921639	132.476	133	79	188	2782	30.844	2.000	0.113	0.874
ID7476	7476	10	33.021	12.464	8.351	0	99	99	2	1	-10921639	169.524	175	141	197	3560	16.164	4.800	0.093	1.780
ID7477	7477	41	38.773	9.891	16.269	0	99	99	2	1	-10921639	156.429	155	108	212	3285	30.217	2.000	0.086	0.817
ID7478	7478	45	38.664	6.132	19.874	0	99	99	2	1	-10921639	150.619	148	104	208	3163	30.716	2.000	0.099	0.880
ID7479	7479	30	39.360	9.126	19.979	0	99	99	2	1	-10921639	174.095	177	119	219	3656	26.228	2.000	0.096	1.159
ID7480	7480	34	43.334	23.699	19.889	0	99	99	2	1	-10921639	188.524	190	144	241	3959	25.335	2.000	0.098	1.334
ID7481	7481	31	38.471	28.396	20.810	0	99	99	2	1	-10921639	153.667	150	106	208	3227	27.868	4.800	0.103	1.032
ID7482	7482	22	42.692	18.417	29.930	0	99	99	2	1	-10921639	151.190	155	104	201	3175	26.176	4.800	0.140	1.419
ID7483	7483	33	30.613	11.741	31.888	0	99	99	2	1	-10921639	167.381	172	130	201	3515	20.634	2.000	0.074	1.111
ID7484	7484	20	39.944	5.245	34.844	0	99	99	2	1	-10921639	168.571	170	121	201	3540	25.331	7.600	0.126	1.491
ID7504	7504	20	45.233	5.026	34.821	0	100	100	2	1	-10921639	176.143	179	126	215	3699	25.668	7.600	0.138	1.667
ID7494	7494	36	45.953	13.442	3.150	0	100	100	2	1	-10921639	159.524	159	93	230	3350	36.649	2.000	0.101	0.796
ID7495	7495	35	37.798	16.671	2.922	0	100	100	2	1	-10921639	142.333	153	84	181	2989	29.417	2.000	0.110	0.959
ID7496	7496	37	34.174	8.150	4.875	0	100	100	2	1	-10921639	136.714	139	93	184	2871	28.293	4.800	0.111	0.965
ID7497	7497	10	35.953	12.944	8.785	0	100	100	2	1	-10921639	162.048	168	126	201	3403	23.905	2.000	0.104	1.282
ID7498	7498	30	45.119	9.166	20.132	0	100	100	2	1	-10921639	174.143	168	121	228	3657	28.340	2.000	0.104	1.160
ID7499	7499	42	33.990	15.851	20.012	0	100	100	2	1	-10921639	176.333	181	139	208	3703	20.207	2.000	0.085	1.371
ID7500	7500	34	46.924	23.990	19.870	0	100	100	2	1	-10921639	196.905	199	159	239	4135	23.454	4.800	0.109	1.647
ID7501	7501	31	35.409	29.746	21.025	0	100	100	2	1	-10921639	128.381	128	86	181	2696	29.463	4.800	0.135	1.038
ID7502	7502	22	50.578	18.355	30.007	0	100	100	2	1	-10921639	153.476	155	97	215	3223	31.483	2.000	0.142	1.213
ID7503	7503	33	38.029	11.076	32.126	0	100	100	2	1	-10921639	172.048	168	126	219	3613	23.423	2.000	0.082	1.115
ID7459	7459	36	48.916	13.287	3.106	0	101	101	2	1	-10921639	162.810	157	108	241	3419	34.432	2.000	0.103	0.884
ID7460	7460	35	46.479	16.783	2.836	0	101	101	2	1	-10921639	145.810	144	88	212	3062	34.597	2.000	0.117	0.885
ID7461	7461	37	30.354	7.996	5.092	0	101	101	2	1	-10921639	137.333	137	90	172	2884	23.348	4.800	0.101	1.082
ID7462	7462	10	31.060	13.029	8.820	0	101	101	2	1	-10921639	157.714	161	126	190	3312	19.301	4.800	0.091	1.358
ID7463	7463	None	27.723	22.148	10.356	0	101	101	2	1	-10921639	130.905	133	95	166	2749	18.423	2.000	0.088	1.149
ID7464	7464	41	31.113	9.694	16.762	0	101	101	2	1	-10921639	161.095	164	124	208	3383	26.169	2.000	0.082	0.930
ID7465	7465	30	47.976	8.691	19.987	0	101	101	2	1	-10921639	177.857	175	135	223	3735	25.709	2.000	0.118	1.456
ID7466	7466	42	31.607	15.807	19.836	0	101	101	2	1	-10921639	177.190	184	148	226	3721	18.891	4.800	0.076	1.327
ID7467	7467	34	36.357	23.176	20.180	0	101	101	2	1	-10921639	188.619	190	153	223	3961	21.162	4.800	0.094	1.531
ID7468	7468	43	33.907	21.094	20.779	0	101	101	2	1	-10921639	189.619	190	146	223	3982	23.888	4.800	0.083	1.221
ID7469	7469	31	32.999	28.943	20.958	0	101	101	2	1	-10921639	134.857	133	93	184	2832	26.318	6.306	0.105	0.971
ID7470	7470	None	28.229	9.845	28.055	0	101	101	2	1	-10921639	157.190	157	115	192	3301	19.628	7.600	0.074	1.104
ID7471	7471	22	46.474	18.299	29.764	0	101	101	2	1	-10921639	153.762	150	106	201	3229	27.776	2.000	0.135	1.316
ID7472	7472	20	48.371	4.817	34.836	0	101	101	2	1	-10921639	175.381	181	115	212	3683	27.791	4.800	0.142	1.565
ID7505	7505	36	48.912	13.207	3.132	0	102	102	2	1	-10921639	161.190	164	106	237	3385	32.990	2.000	0.111	0.973
ID7506	7506	35	38.868	17.114	2.937	0	102	102	2	1	-10921639	143.952	146	97	201	3023	26.830	2.000	0.098	0.957
ID7507	7507	37	32.337	7.773	5.397	0	102	102	2	1	-10921639	135.238	139	102	170	2840	22.122	4.800	0.110	1.215
ID7508	7508	10	28.165	13.122	8.728	0	102	102	2	1	-10921639	151.857	155	119	190	3189	20.650	2.000	0.079	1.080
ID7509	7509	41	28.580	9.594	16.235	0	102	102	2	1	-10921639	142.619	141	95	186	2995	25.608	2.000	0.064	0.669
ID7510	7510	30	34.419	8.727	20.096	0	102	102	2	1	-10921639	162.524	161	126	204	3413	21.292	2.000	0.086	1.207
ID7511	7511	42	29.989	15.731	20.380	0	102	102	2	1	-10921639	169.333	172	126	206	3556	22.330	2.000	0.072	1.023
ID7512	7512	43	30.961	20.344	20.298	0	102	102	2	1	-10921639	184.333	186	150	219	3871	19.056	2.000	0.070	1.263
ID7513	7513	34	38.280	23.669	20.060	0	102	102	2	1	-10921639	180.381	186	137	228	3788	25.425	2.000	0.080	1.051
ID7514	7514	44	35.846	2.152	20.982	0	102	102	2	1	-10921639	108.571	104	68	164	2280	26.128	2.000	0.107	0.802
ID7515	7515	22	42.502	17.879	29.763	0	102	102	2	1	-10921639	146.000	146	86	192	3066	29.898	2.000	0.124	1.076
ID7516	7516	33	43.032	10.968	31.699	0	102	102	2	1	-10921639	181.429	177	135	228	3810	25.831	2.000	0.095	1.220
ID7517	7517	20	56.127	4.534	34.870	0	102	102	2	1	-10921639	174.667	170	115	221	3668	30.386	2.000	0.152	1.518
ID7520	7520	30	32.168	8.445	19.873	0	103	103	2	1	-10921639	160.095	164	115	192	3362	21.302	4.800	0.101	1.381
ID7521	7521	42	40.490	15.512	20.374	0	103	103	2	1	-10921639	179.048	179	137	228	3760	23.693	2.000	0.096	1.320
ID7522	7522	34	33.437	24.125	20.255	0	103	103	2	1	-10921639	170.048	172	137	208	3571	21.495	4.800	0.082	1.193
ID7523	7523	44	27.492	2.316	20.886	0	103	103	2	1	-10921639	100.667	97	68	153	2114	23.491	2.000	0.075	0.600
ID7524	7524	22	34.809	18.405	29.574	0	103	103	2	1	-10921639	140.238	144	95	181	2945	23.622	2.000	0.115	1.229
ID7525	7525	33	27.807	11.155	31.587	0	103	103	2	1	-10921639	169.048	168	139	199	3550	17.110	4.800	0.070	1.292
ID7526	7526	20	49.572	4.636	34.840	0	103	103	2	1	-10921639	170.857	172	113	210	3588	27.514	4.800	0.152	1.642
ID7518	7518	36	46.813	13.118	3.106	0	103	103	2	1	-10921639	156.381	153	104	228	3284	30.760	2.000	0.104	0.957
ID7519	7519	35	31.545	16.849	2.780	0	103	103	2	1	-10921639	136.381	139	84	186	2864	26.620	2.000	0.078	0.742
ID7531	7531	36	40.119	13.258	3.148	0	104	104	2	1	-10921639	148.762	146	90	204	3124	28.649	2.000	0.100	0.940
ID7532	7532	None	28.738	12.944	8.869	0	104	104	2	1	-10921639	149.762	153	121	177	3145	17.201	4.800	0.092	1.470
ID7533	7533	22	34.305	18.541	29.741	0	104	104	2	1	-10921639	127.667	130	79	181	2681	30.306	2.000	0.094	0.722
ID7534	7534	20	42.672	4.887	35.077	0	104	104	2	1	-10921639	161.857	170	106	197	3399	24.832	4.800	0.137	1.575
ID7528	7528	22	30.252	18.107	29.712	0	105	105	2	1	-10921639	127.524	126	95	164	2678	21.290	2.000	0.097	1.061
ID7529	7529	None	27.428	10.861	31.878	0	105	105	2	1	-10921639	149.905	146	106	195	3148	21.342	2.000	0.057	0.754
ID7530	7530	20	36.526	5.550	34.692	0	105	105	2	1	-10921639	157.619	155	124	195	3310	21.089	4.800	0.109	1.467
ID7527	7527	None	28.715	7.287	19.872	0	105	105	2	1	-10921639	142.048	141	108	179	2983	18.332	2.000	0.088	1.247
ID7546	7546	22	29.087	17.901	29.835	0	106	106	2	1	-10921639	128.619	133	97	157	2701	18.917	2.000	0.100	1.235
ID7547	7547	20	31.002	6.524	33.713	0	106	106	2	1	-10921639	151.810	148	124	186	3188	19.067	4.800	0.088	1.290
ID7545	7545	None	27.179	15.387	21.350	0	109	109	2	1	-10921639	146.000	146	119	168	3066	14.960	4.800	0.090	1.606
ID7548	7548	None	28.128	18.245	30.032	0	110	110	2	1	-10921639	114.905	110	82	144	2413	14.778	4.800	0.116	1.622
ID7551	7551	None	33.313	11.062	31.899	0	111	111	2	1	-10921639	137.667	135	110	179	2891	18.634	2.000	0.101	1.353
ID7549	7549	38	31.752	15.354	20.920	0	112	112	2	1	-10921639	146.000	148	121	172	3066	16.432	2.000	0.100	1.610
ID7550	7550	38	32.923	15.126	21.579	0	113	113	2	1	-10921639	146.143	144	115	188	3069	19.926	2.000	0.094	1.255
ID7552	7552	38	27.109	15.933	20.141	0	114	114	2	1	-10921639	136.095	139	104	161	2858	17.338	2.000	0.085	1.225
ID7554	7554	39	36.363	20.235	21.066	0	121	121	2	1	-10921639	121.000	119	93	166	2541	20.005	2.000	0.120	1.297
ID7553	7553	39	34.901	20.279	21.093	0	122	122	2	1	-10921639	120.762	115	93	166	2536	20.211	2.000	0.112	1.205
ID7560	7560	40	32.845	6.246	18.863	0	123	123	2	1	-10921639	96.571	102	68	130	2028	19.600	4.800	0.164	1.392
ID7561	7561	39	36.500	20.184	21.203	0	123	123	2	1	-10921639	117.476	115	82	177	2467	22.975	2.000	0.107	0.986
ID7557	7557	40	30.503	6.784	19.027	0	124	124	2	1	-10921639	107.286	108	82	133	2253	15.030	7.600	0.151	1.876
ID7556	7556	39	30.563	19.993	21.015	0	125	125	2	1	-10921639	107.095	104	82	157	2249	19.354	2.000	0.092	0.931
ID7555	7555	40	29.680	6.367	19.180	0	125	125	2	1	-10921639	95.000	97	64	128	1995	19.118	7.600	0.154	1.325
ID7559	7559	39	43.890	20.236	21.041	0	126	126	2	1	-10921639	117.143	108	84	184	2460	26.131	2.000	0.137	1.082
ID7558	7558	39	39.148	20.004	21.076	0	127	127	2	1	-10921639	114.762	113	86	166	2410	23.281	2.000	0.124	1.090
ID7564	7564	39	40.491	20.041	21.077	0	128	128	2	1	-10921639	113.952	108	79	172	2393	25.190	2.000	0.126	1.015
ID7563	7563	None	29.423	7.282	19.006	0	128	128	2	1	-10921639	97.333	102	64	126	2044	18.669	4.800	0.155	1.397
ID7565	7565	39	42.953	19.798	21.047	0	129	129	2	1	-10921639	117.571	110	84	192	2469	27.389	2.000	0.124	0.947
ID7566	7566	None	27.127	18.418	29.770	0	129	129	2	1	-10921639	96.667	95	73	121	2030	13.683	4.800	0.140	1.733
ID7562	7562	39	55.140	20.040	20.926	0	130	130	2	1	-10921639	125.238	121	84	217	2630	33.832	2.000	0.154	0.986
ID7572	7572	39	58.633	19.753	20.863	0	131	131	2	1	-10921639	130.048	128	93	221	2731	36.959	2.000	0.166	1.003
ID7568	7568	39	55.178	19.837	20.952	0	132	132	2	1	-10921639	129.476	128	88	219	2719	35.189	2.000	0.153	0.979
ID7569	7569	None	30.406	10.843	31.781	0	132	132	2	1	-10921639	106.238	104	77	130	2231	16.796	3.200	0.134	1.496
ID7567	7567	None	33.108	12.966	8.805	0	132	132	2	1	-10921639	101.000	95	79	139	2121	17.100	2.000	0.146	1.501
ID7571	7571	39	56.976	19.947	21.048	0	133	133	2	1	-10921639	126.619	117	90	217	2659	35.240	2.000	0.157	0.978
ID7574	7574	39	47.008	19.855	21.198	0	134	134	2	1	-10921639	121.714	113	79	186	2556	28.914	2.000	0.141	1.040
ID7570	7570	39	47.277	20.148	21.035	0	135	135	2	1	-10921639	123.905	110	88	186	2602	26.429	2.000	0.147	1.202
ID7581	7581	39	57.994	20.089	21.094	0	136	136	2	1	-10921639	134.905	124	99	208	2833	29.661	2.000	0.186	1.425
ID7573	7573	39	43.146	20.384	20.966	0	137	137	2	1	-10921639	126.619	124	95	172	2659	22.467	2.000	0.156	1.518
ID7586	7586	39	37.430	20.616	20.805	0	138	138	2	1	-10921639	120.810	119	93	161	2537	20.863	2.000	0.142	1.442
ID7575	7575	39	27.323	21.197	20.730	0	139	139	2	1	-10921639	111.286	110	88	141	2337	16.617	2.000	0.092	1.127
ID7576	7576	47	28.609	6.636	19.201	0	140	140	2	1	-10921639	86.524	84	57	124	1817	16.470	2.000	0.142	1.308
ID7577	7577	39	27.414	21.427	21.046	0	140	140	2	1	-10921639	112.476	113	86	146	2362	16.412	2.000	0.094	1.180
ID7578	7578	None	30.022	16.195	30.972	0	140	140	2	1	-10921639	104.571	104	70	139	2196	18.484	2.000	0.122	1.235
ID7580	7580	39	33.004	22.155	20.397	0	141	141	2	1	-10921639	117.190	115	86	146	2461	16.824	4.800	0.142	1.735
ID7579	7579	47	28.966	7.020	19.054	0	141	141	2	1	-10921639	89.905	88	62	130	1888	16.257	4.800	0.144	1.391
ID7585	7585	46	36.392	21.451	25.381	0	143	143	2	1	-10921639	120.714	117	88	166	2535	21.235	2.000	0.125	1.264
ID7584	7584	None	33.272	16.365	31.165	0	144	144	2	1	-10921639	109.095	108	82	157	2291	20.176	2.000	0.124	1.193
ID7582	7582	48	33.724	23.132	20.064	0	144	144	2	1	-10921639	117.905	119	93	153	2476	17.169	4.800	0.144	1.726
ID7583	7583	46	39.090	21.347	25.234	0	144	144	2	1	-10921639	121.571	115	95	161	2553	22.473	2.000	0.135	1.290
ID7588	7588	46	38.415	21.690	25.434	0	145	145	2	1	-10921639	124.238	124	88	168	2609	22.331	2.000	0.139	1.360
ID7587	7587	48	34.102	23.809	20.768	0	145	145	2	1	-10921639	119.286	121	82	159	2505	20.988	2.000	0.126	1.274
ID7600	7600	46	41.890	21.802	25.600	0	146	146	2	1	-10921639	120.714	121	70	175	2535	29.433	2.000	0.148	1.058
ID7601	7601	None	28.697	11.692	26.620	0	146	146	2	1	-10921639	103.476	97	84	144	2173	17.259	2.000	0.104	1.132
ID7602	7602	None	31.189	15.743	31.293	0	146	146	2	1	-10921639	111.381	110	79	155	2339	19.800	2.000	0.114	1.148
ID7596	7596	49	33.762	13.036	7.869	0	146	146	2	1	-10921639	87.476	88	64	115	1837	16.052	4.800	0.207	1.873
ID7597	7597	50	28.924	22.113	11.542	0	146	146	2	1	-10921639	90.714	93	66	119	1905	16.438	4.800	0.154	1.471
ID7598	7598	51	28.145	4.783	19.215	0	146	146	2	1	-10921639	86.667	84	57	117	1820	19.648	4.800	0.163	1.240
ID7599	7599	48	35.789	24.328	20.829	0	146	146	2	1	-10921639	128.238	128	97	172	2693	18.105	4.800	0.134	1.678
ID7589	7589	49	49.974	12.812	7.551	0	147	147	2	1	-10921639	99.714	90	68	161	2094	27.293	2.000	0.228	1.359
ID7590	7590	50	34.049	21.953	10.891	0	147	147	2	1	-10921639	95.810	97	64	124	2012	19.023	2.000	0.176	1.510
ID7591	7591	51	30.170	5.634	19.073	0	147	147	2	1	-10921639	95.333	99	64	121	2002	18.214	4.800	0.157	1.417
ID7592	7592	48	29.570	24.864	21.033	0	147	147	2	1	-10921639	112.429	115	73	146	2361	22.090	4.800	0.133	1.193
ID7593	7593	None	31.956	24.864	21.033	0	147	147	2	1	-10921639	112.429	115	73	146	2361	22.090	4.800	0.133	1.193
ID7594	7594	46	47.800	22.084	26.227	0	147	147	2	1	-10921639	121.143	115	79	188	2544	26.500	2.000	0.165	1.297
ID7595	7595	None	36.645	11.338	32.053	0	147	147	2	1	-10921639	111.476	110	82	150	2341	21.219	2.000	0.145	1.333
ID7622	7622	49	54.899	12.869	7.525	0	148	148	2	1	-10921639	107.905	97	62	168	2266	31.494	2.000	0.236	1.307
ID7623	7623	50	33.176	21.806	11.607	0	148	148	2	1	-10921639	103.524	108	66	130	2174	18.904	4.800	0.175	1.631
ID7624	7624	51	29.194	6.702	18.881	0	148	148	2	1	-10921639	100.048	102	70	133	2101	16.439	6.257	0.135	1.448
ID7625	7625	48	28.519	25.633	21.039	0	148	148	2	1	-10921639	99.095	102	59	133	2081	20.866	4.800	0.139	1.161
ID7626	7626	None	29.767	14.881	21.753	0	148	148	2	1	-10921639	109.714	104	75	146	2304	18.564	2.000	0.113	1.199
ID7627	7627	52	40.468	11.935	26.218	0	148	148	2	1	-10921639	115.524	110	84	170	2426	25.027	2.000	0.127	1.041
ID7628	7628	46	43.787	22.376	26.655	0	148	148	2	1	-10921639	116.333	115	73	166	2443	26.310	7.600	0.172	1.299
ID7629	7629	53	35.759	16.056	31.655	0	148	148	2	1	-10921639	106.762	104	68	164	2242	24.906	2.000	0.134	1.013
ID7630	7630	54	28.050	4.306	34.564	0	148	148	2	1	-10921639	55.286	57	15	99	1161	25.229	2.000	0.200	0.731
ID7616	7616	48	27.537	25.951	21.683	0	149	149	2	1	-10921639	100.810	97	64	130	2117	20.235	4.800	0.147	1.279
ID7617	7617	None	30.568	25.951	21.683	0	149	149	2	1	-10921639	100.810	97	64	130	2117	20.235	4.800	0.147	1.279
ID7618	7618	52	44.582	11.774	26.241	0	149	149	2	1	-10921639	125.952	119	90	177	2645	26.307	2.000	0.146	1.221
ID7619	7619	46	50.949	22.651	27.177	0	149	149	2	1	-10921639	110.381	115	55	170	2318	32.059	2.000	0.202	1.160
ID7620	7620	53	38.509	15.979	31.610	0	149	149	2	1	-10921639	111.524	110	57	172	2342	30.003	2.000	0.130	0.853
ID7621	7621	54	34.591	4.116	34.628	0	149	149	2	1	-10921639	61.143	64	24	110	1284	25.871	2.000	0.243	0.925
ID7613	7613	49	61.093	12.613	7.559	0	149	149	2	1	-10921639	114.810	113	66	184	2411	33.824	2.000	0.254	1.374
ID7614	7614	50	35.581	21.818	11.806	0	149	149	2	1	-10921639	111.000	115	75	139	2331	19.555	4.800	0.177	1.708
ID7615	7615	51	30.227	5.101	19.344	0	149	149	2	1	-10921639	93.476	90	55	126	1963	21.780	4.800	0.157	1.168
ID7648	7648	53	61.235	15.912	31.507	0	150	150	2	1	-10921639	128.190	130	59	215	2692	43.882	2.000	0.206	0.997
ID7649	7649	54	35.274	4.345	34.605	0	150	150	2	1	-10921639	62.952	64	15	115	1322	29.425	2.000	0.228	0.793
ID7642	7642	49	59.654	12.301	7.287	0	150	150	2	1	-10921639	115.143	115	70	170	2418	32.069	4.800	0.283	1.584
ID7643	7643	50	34.026	21.838	11.704	0	150	150	2	1	-10921639	110.143	108	75	146	2313	20.790	4.800	0.143	1.324
ID7644	7644	51	31.146	4.025	19.561	0	150	150	2	1	-10921639	91.714	88	62	124	1926	19.855	4.800	0.188	1.460
ID7645	7645	48	50.938	26.270	21.435	0	150	150	2	1	-10921639	132.238	137	84	175	2777	25.706	4.800	0.206	1.757
ID7646	7646	52	30.672	11.617	26.196	0	150	150	2	1	-10921639	120.524	121	86	159	2531	18.975	2.000	0.108	1.239
ID7647	7647	46	49.023	22.506	27.530	0	150	150	2	1	-10921639	110.619	113	46	177	2323	39.576	2.000	0.180	0.854
ID7603	7603	49	70.170	12.421	7.336	0	151	151	2	1	-10921639	122.762	119	70	197	2578	40.502	4.800	0.303	1.411
ID7604	7604	50	35.799	21.502	11.176	0	151	151	2	1	-10921639	109.810	117	66	139	2306	26.065	4.800	0.171	1.229
ID7605	7605	55	31.800	5.325	19.003	0	151	151	2	1	-10921639	95.238	102	53	130	2000	22.629	7.600	0.169	1.218
ID7606	7606	51	30.653	3.355	19.649	0	151	151	2	1	-10921639	81.286	75	42	130	1707	23.879	4.800	0.192	1.097
ID7607	7607	56	31.609	14.620	21.043	0	151	151	2	1	-10921639	117.810	117	79	159	2474	23.075	2.000	0.123	1.115
ID7608	7608	48	61.302	26.056	21.094	0	151	151	2	1	-10921639	144.238	144	77	199	3029	31.048	4.800	0.223	1.697
ID7609	7609	52	33.995	11.992	26.007	0	151	151	2	1	-10921639	124.905	121	90	170	2623	21.239	7.600	0.114	1.206
ID7610	7610	46	55.802	22.465	27.636	0	151	151	2	1	-10921639	124.714	126	70	190	2619	33.990	2.000	0.208	1.264
ID7611	7611	53	51.443	15.828	31.458	0	151	151	2	1	-10921639	126.000	124	82	192	2646	30.491	2.000	0.178	1.246
ID7612	7612	54	42.338	4.800	34.676	0	151	151	2	1	-10921639	79.143	79	31	146	1662	28.784	2.000	0.232	1.036
ID7632	7632	None	28.816	18.771	8.788	0	152	152	2	1	-10921639	102.857	106	64	133	2160	19.903	4.800	0.137	1.248
ID7633	7633	50	33.183	21.460	11.316	0	152	152	2	1	-10921639	112.095	115	79	141	2354	18.801	7.600	0.148	1.539
ID7634	7634	55	37.654	4.913	19.287	0	152	152	2	1	-10921639	103.048	106	57	148	2164	24.522	7.600	0.171	1.228
ID7635	7635	51	35.520	3.490	19.857	0	152	152	2	1	-10921639	91.429	88	51	148	1920	27.705	4.800	0.205	1.122
ID7636	7636	56	31.090	14.521	20.770	0	152	152	2	1	-10921639	117.048	113	79	153	2458	22.458	2.000	0.113	1.060
ID7637	7637	48	78.594	26.263	21.477	0	152	152	2	1	-10921639	160.667	155	93	239	3374	39.960	4.800	0.264	1.681
ID7638	7638	52	33.842	11.167	26.546	0	152	152	2	1	-10921639	126.476	121	97	164	2656	21.311	4.800	0.119	1.263
ID7639	7639	46	57.590	22.318	28.047	0	152	152	2	1	-10921639	126.095	119	82	199	2648	32.433	2.000	0.196	1.272
ID7640	7640	53	50.731	15.978	31.437	0	152	152	2	1	-10921639	126.952	121	84	190	2666	28.966	2.000	0.170	1.271
ID7641	7641	54	52.814	4.745	34.273	0	152	152	2	1	-10921639	94.524	88	57	157	1985	29.710	2.000	0.255	1.292
ID7631	7631	49	77.838	12.203	7.369	0	152	152	2	1	-10921639	130.429	135	64	221	2739	45.409	2.000	0.310	1.361
ID7664	7664	46	60.169	22.255	27.934	0	153	153	2	1	-10921639	129.095	119	79	215	2711	36.100	2.000	0.186	1.120
ID7665	7665	53	52.236	15.907	31.438	0	153	153	2	1	-10921639	135.905	137	93	201	2854	30.640	2.000	0.169	1.281
ID7666	7666	54	54.780	4.846	34.101	0	153	153	2	1	-10921639	94.667	99	51	157	1988	30.301	2.000	0.273	1.339
ID7658	7658	49	78.408	12.189	7.358	0	153	153	2	1	-10921639	132.190	135	62	215	2776	45.262	4.800	0.314	1.395
ID7659	7659	50	37.128	21.222	10.763	0	153	153	2	1	-10921639	109.571	110	77	148	2301	18.864	4.800	0.167	1.665
ID7660	7660	55	38.068	6.038	19.183	0	153	153	2	1	-10921639	105.381	99	55	146	2213	24.667	2.000	0.160	1.176
ID7661	7661	51	27.754	2.840	20.328	0	153	153	2	1	-10921639	88.905	84	59	141	1867	23.251	4.800	0.160	1.052
ID7662	7662	56	27.382	15.071	21.700	0	153	153	2	1	-10921639	118.857	119	97	155	2496	16.626	4.800	0.101	1.313
ID7663	7663	48	75.850	26.169	21.614	0	153	153	2	1	-10921639	164.381	161	90	243	3452	39.751	4.800	0.241	1.605
ID7680	7680	46	58.945	22.021	27.919	0	154	154	2	1	-10921639	130.048	119	70	223	2731	36.499	2.000	0.174	1.055
ID7681	7681	53	45.794	15.971	31.497	0	154	154	2	1	-10921639	129.714	126	88	184	2724	26.952	2.000	0.148	1.243
ID7682	7682	54	69.131	5.096	33.794	0	154	154	2	1	-10921639	114.190	113	48	192	2398	40.543	2.000	0.304	1.314
ID7674	7674	49	79.354	12.418	7.402	0	154	154	2	1	-10921639	136.429	139	62	217	2865	47.193	4.800	0.312	1.374
ID7675	7675	50	38.821	21.312	10.969	0	154	154	2	1	-10921639	119.000	119	79	148	2499	21.239	4.800	0.177	1.688
ID7676	7676	55	41.516	5.741	18.962	0	154	154	2	1	-10921639	113.190	119	79	177	2377	24.341	2.000	0.153	1.236
ID7677	7677	51	37.996	3.039	20.207	0	154	154	2	1	-10921639	99.000	95	59	148	2079	27.107	2.000	0.182	1.123
ID7678	7678	48	83.524	25.851	21.604	0	154	154	2	1	-10921639	178.524	186	73	255	3749	50.849	4.800	0.246	1.387
ID7679	7679	None	30.193	10.357	26.674	0	154	154	2	1	-10921639	122.238	124	82	157	2567	21.255	7.600	0.104	1.086
ID7650	7650	49	72.956	12.455	7.580	0	155	155	2	1	-10921639	138.905	141	82	226	2917	40.722	4.800	0.281	1.495
ID7651	7651	50	33.090	21.470	11.676	0	155	155	2	1	-10921639	120.476	124	88	155	2530	18.988	4.800	0.162	1.770
ID7652	7652	None	33.514	21.421	12.529	0	155	155	2	1	-10921639	116.381	119	88	155	2444	19.790	2.000	0.131	1.366
ID7653	7653	55	46.664	5.653	19.050	0	155	155	2	1	-10921639	113.762	121	66	175	2389	30.437	2.000	0.175	1.115
ID7654	7654	48	77.963	25.743	21.372	0	155	155	2	1	-10921639	185.286	197	86	252	3891	43.145	4.800	0.240	1.664
ID7655	7655	46	53.270	21.785	28.013	0	155	155	2	1	-10921639	123.905	119	77	201	2602	32.177	2.000	0.172	1.132
ID7656	7656	53	51.180	15.893	31.560	0	155	155	2	1	-10921639	126.762	124	64	206	2662	37.004	2.000	0.176	1.026
ID7657	7657	54	67.605	5.197	33.757	0	155	155	2	1	-10921639	115.286	108	42	195	2421	42.524	2.000	0.278	1.180
ID7667	7667	49	88.942	12.642	7.616	0	156	156	2	1	-10921639	151.524	144	95	248	3182	44.160	4.800	0.310	1.624
ID7668	7668	50	33.250	21.077	10.913	0	156	156	2	1	-10921639	113.619	115	64	146	2386	23.075	4.800	0.136	1.178
ID7669	7669	55	55.337	5.121	19.143	0	156	156	2	1	-10921639	125.381	133	62	181	2633	35.434	4.800	0.234	1.343
ID7670	7670	48	77.047	25.394	21.684	0	156	156	2	1	-10921639	189.190	190	115	246	3973	38.692	4.800	0.240	1.892
ID7671	7671	46	44.578	21.435	27.783	0	156	156	2	1	-10921639	127.048	121	75	177	2668	25.512	2.000	0.162	1.387
ID7672	7672	53	47.629	15.827	31.587	0	156	156	2	1	-10921639	133.095	141	70	190	2795	34.119	2.000	0.161	1.079
ID7673	7673	54	72.171	5.405	33.626	0	156	156	2	1	-10921639	118.619	113	53	212	2491	49.205	2.000	0.289	1.080
ID7683	7683	49	95.983	12.821	7.806	0	157	157	2	1	-10921639	154.048	135	93	252	3235	47.230	2.000	0.321	1.584
ID7684	7684	50	31.552	20.957	10.815	0	157	157	2	1	-10921639	117.286	117	77	148	2463	18.695	4.800	0.130	1.441
ID7685	7685	55	68.573	6.188	19.038	0	157	157	2	1	-10921639	143.714	159	79	215	3018	39.707	4.800	0.257	1.480
ID7686	7686	48	71.942	25.310	21.541	0	157	157	2	1	-10921639	178.095	179	99	237	3740	40.578	4.800	0.215	1.552
ID7687	7687	46	36.067	21.402	27.327	0	157	157	2	1	-10921639	126.048	121	95	170	2647	22.040	7.600	0.116	1.192
ID7688	7688	53	40.288	16.292	31.329	0	157	157	2	1	-10921639	134.048	133	102	179	2815	22.265	2.000	0.132	1.402
ID7689	7689	54	73.718	5.589	33.270	0	157	157	2	1	-10921639	142.333	137	86	232	2989	40.149	4.800	0.268	1.499
ID7713	7713	49	102.515	12.894	7.915	0	158	158	2	1	-10921639	165.714	139	113	255	3480	47.962	2.000	0.326	1.700
ID7714	7714	50	37.170	20.596	10.465	0	158	158	2	1	-10921639	120.429	126	68	159	2529	29.493	6.285	0.141	1.009
ID7715	7715	55	70.285	5.014	19.267	0	158	158	2	1	-10921639	140.333	144	59	208	2947	44.651	4.800	0.292	1.421
ID7716	7716	48	77.388	25.207	20.406	0	158	158	2	1	-10921639	193.524	201	113	248	4064	40.053	4.800	0.232	1.817
ID7717	7717	46	36.784	21.232	27.277	0	158	158	2	1	-10921639	130.714	126	104	175	2745	20.494	7.600	0.116	1.326
ID7718	7718	53	33.260	16.192	31.300	0	158	158	2	1	-10921639	125.810	126	99	170	2642	19.803	2.000	0.109	1.244
ID7719	7719	54	77.603	5.906	33.112	0	158	158	2	1	-10921639	149.476	148	99	232	3139	39.142	2.000	0.264	1.593
ID7690	7690	49	97.541	12.814	7.864	0	159	159	2	1	-10921639	170.667	153	108	255	3584	44.913	4.800	0.309	1.792
ID7691	7691	55	66.780	5.749	19.166	0	159	159	2	1	-10921639	143.095	148	73	212	3005	41.305	4.800	0.252	1.396
ID7692	7692	48	78.459	25.078	21.092	0	159	159	2	1	-10921639	192.333	206	104	246	4039	45.371	4.800	0.233	1.604
ID7693	7693	46	30.002	21.490	27.002	0	159	159	2	1	-10921639	122.000	119	97	161	2562	19.181	7.600	0.095	1.105
ID7694	7694	54	88.608	6.150	33.095	0	159	159	2	1	-10921639	160.143	159	99	255	3363	48.624	2.000	0.278	1.435
ID7720	7720	49	96.884	12.702	7.926	0	160	160	2	1	-10921639	174.095	161	108	255	3656	46.643	2.000	0.297	1.711
ID7721	7721	57	27.601	18.292	9.578	0	160	160	2	1	-10921639	127.286	126	93	168	2673	21.576	2.000	0.068	0.751
ID7722	7722	55	66.967	5.577	19.355	0	160	160	2	1	-10921639	151.190	153	73	206	3175	40.524	4.800	0.246	1.471
ID7723	7723	58	70.883	24.916	20.052	0	160	160	2	1	-10921639	190.667	197	97	248	4004	44.954	4.800	0.208	1.462
ID7724	7724	48	71.131	25.001	21.670	0	160	160	2	1	-10921639	182.286	195	95	248	3828	45.437	4.800	0.206	1.370
ID7725	7725	46	32.898	20.961	26.776	0	160	160	2	1	-10921639	126.571	124	82	166	2658	22.268	7.600	0.106	1.086
ID7726	7726	None	29.834	11.708	31.837	0	160	160	2	1	-10921639	134.190	137	84	175	2818	24.873	2.000	0.079	0.790
ID7727	7727	54	93.082	6.403	33.119	0	160	160	2	1	-10921639	170.905	186	99	255	3589	54.896	2.000	0.285	1.380
ID7704	7704	58	71.278	24.359	19.470	0	161	161	2	1	-10921639	181.381	170	106	243	3809	43.077	4.800	0.198	1.391
ID7705	7705	46	41.880	20.799	26.714	0	161	161	2	1	-10921639	135.524	141	84	197	2846	30.108	7.600	0.117	0.942
ID7706	7706	54	95.163	6.421	33.105	0	161	161	2	1	-10921639	168.571	166	90	255	3540	55.908	2.000	0.296	1.377
ID7701	7701	49	91.540	12.793	7.841	0	161	161	2	1	-10921639	174.905	166	106	255	3673	44.512	4.800	0.277	1.703
ID7702	7702	57	31.924	18.326	9.407	0	161	161	2	1	-10921639	131.905	128	88	177	2770	24.156	2.000	0.092	0.922
ID7703	7703	55	82.296	5.475	19.365	0	161	161	2	1	-10921639	154.238	144	64	241	3239	55.346	2.000	0.273	1.197
ID7712	7712	54	91.782	6.457	33.140	0	162	162	2	1	-10921639	174.000	172	99	255	3654	55.254	2.000	0.275	1.359
ID7707	7707	49	95.946	12.715	7.680	0	162	162	2	1	-10921639	182.381	168	126	255	3830	46.832	4.800	0.281	1.707
ID7708	7708	57	29.928	18.365	9.255	0	162	162	2	1	-10921639	122.762	126	84	161	2578	23.460	2.000	0.086	0.826
ID7709	7709	55	88.188	5.867	19.213	0	162	162	2	1	-10921639	171.095	175	84	243	3593	50.587	4.800	0.278	1.470
ID7710	7710	58	77.427	24.069	19.388	0	162	162	2	1	-10921639	195.524	199	110	255	4106	44.396	4.800	0.210	1.531
ID7711	7711	46	30.362	20.545	26.139	0	162	162	2	1	-10921639	139.952	135	106	172	2939	19.070	7.600	0.096	1.290
ID7696	7696	57	32.345	18.264	9.261	0	163	163	2	1	-10921639	126.762	126	84	172	2662	23.964	2.000	0.097	0.935
ID7697	7697	55	91.628	5.793	19.201	0	163	163	2	1	-10921639	185.381	188	99	255	3893	50.027	4.800	0.266	1.559
ID7698	7698	58	65.728	23.993	19.437	0	163	163	2	1	-10921639	189.905	201	113	248	3988	41.357	4.800	0.172	1.347
ID7699	7699	None	66.281	24.627	22.313	0	163	163	2	1	-10921639	177.952	186	62	250	3737	57.107	4.800	0.189	0.991
ID7700	7700	54	95.769	6.466	33.157	0	163	163	2	1	-10921639	180.762	177	88	255	3796	57.479	2.000	0.281	1.380
ID7695	7695	49	97.474	12.642	7.743	0	163	163	2	1	-10921639	184.714	188	113	255	3879	47.952	2.000	0.283	1.699
ID7750	7750	49	86.023	12.855	7.881	0	164	164	2	1	-10921639	182.286	172	119	255	3828	40.417	4.800	0.248	1.793
ID7751	7751	57	34.781	18.176	9.241	0	164	164	2	1	-10921639	126.143	124	88	168	2649	24.377	2.000	0.094	0.892
ID7752	7752	55	87.730	6.015	19.219	0	164	164	2	1	-10921639	173.810	177	86	250	3650	48.469	4.800	0.269	1.522
ID7753	7753	58	75.024	24.080	19.388	0	164	164	2	1	-10921639	188.333	195	106	255	3955	44.295	4.800	0.197	1.398
ID7754	7754	None	34.221	20.377	26.070	0	164	164	2	1	-10921639	140.333	135	104	179	2947	22.663	2.000	0.088	1.001
ID7755	7755	None	28.770	12.021	31.924	0	164	164	2	1	-10921639	140.619	146	97	170	2953	23.036	2.000	0.078	0.883
ID7756	7756	54	90.241	6.799	32.975	0	164	164	2	1	-10921639	187.429	195	106	255	3936	47.405	4.800	0.258	1.624
ID7728	7728	49	93.482	12.856	7.913	0	165	165	2	1	-10921639	190.048	175	117	255	3991	44.309	2.000	0.258	1.760
ID7729	7729	57	41.526	18.014	9.235	0	165	165	2	1	-10921639	131.381	128	86	186	2759	31.186	2.000	0.113	0.853
ID7730	7730	55	89.763	6.247	19.190	0	165	165	2	1	-10921639	177.619	170	97	255	3730	49.699	2.000	0.262	1.483
ID7731	7731	58	71.081	24.229	19.676	0	165	165	2	1	-10921639	198.571	204	139	255	4170	34.127	4.800	0.197	1.917
ID7732	7732	None	38.297	14.840	21.387	0	165	165	2	1	-10921639	141.381	141	104	188	2969	24.719	2.000	0.116	1.189
ID7733	7733	54	84.794	6.777	33.035	0	165	165	2	1	-10921639	201.429	226	119	255	4230	46.914	4.800	0.237	1.648
ID7736	7736	55	88.895	6.284	19.141	0	166	166	2	1	-10921639	182.667	192	117	255	3836	45.884	4.800	0.265	1.670
ID7737	7737	58	68.087	24.345	19.891	0	166	166	2	1	-10921639	197.762	201	148	241	4153	27.588	4.800	0.202	2.406
ID7738	7738	60	31.790	11.661	32.060	0	166	166	2	1	-10921639	153.333	150	104	197	3220	27.244	6.347	0.082	0.856
ID7739	7739	54	84.503	6.801	33.208	0	166	166	2	1	-10921639	198.810	201	130	255	4175	46.127	4.800	0.228	1.601
ID7734	7734	49	80.908	12.740	7.942	0	166	166	2	1	-10921639	178.952	175	119	255	3758	41.349	4.800	0.230	1.621
ID7735	7735	57	34.163	18.053	9.393	0	166	166	2	1	-10921639	132.524	133	88	186	2783	25.818	2.000	0.101	0.946
ID7744	7744	58	72.394	24.426	20.256	0	167	167	2	1	-10921639	200.476	199	150	252	4210	31.810	4.800	0.207	2.163
ID7745	7745	None	29.232	14.890	22.761	0	167	167	2	1	-10921639	140.762	141	110	170	2956	16.395	2.000	0.092	1.446
ID7746	7746	59	29.318	18.250	30.024	0	167	167	2	1	-10921639	131.714	130	99	159	2766	16.868	4.800	0.108	1.520
ID7747	7747	60	46.410	11.886	32.063	0	167	167	2	1	-10921639	166.667	153	124	219	3500	28.150	2.000	0.120	1.272
ID7748	7748	54	85.400	7.034	33.224	0	167	167	2	1	-10921639	195.048	197	121	255	4096	46.330	2.000	0.227	1.561
ID7749	7749	61	31.925	16.453	38.298	0	167	167	2	1	-10921639	68.667	62	44	121	1442	21.238	2.000	0.177	0.970
ID7740	7740	49	73.703	12.809	7.990	0	167	167	2	1	-10921639	182.476	186	115	252	3832	36.324	4.800	0.223	1.830
ID7741	7741	57	33.303	18.299	9.352	0	167	167	2	1	-10921639	134.048	137	75	179	2815	28.771	2.000	0.091	0.780
ID7742	7742	62	28.297	21.921	10.973	0	167	167	2	1	-10921639	122.810	126	77	153	2579	23.006	2.000	0.096	0.932
ID7743	7743	55	83.938	6.520	19.080	0	167	167	2	1	-10921639	185.429	186	115	255	3894	41.584	4.800	0.239	1.719
ID7767	7767	49	74.998	12.885	8.081	0	168	168	2	1	-10921639	181.143	181	106	252	3804	39.714	4.800	0.208	1.568
ID7768	7768	57	41.026	17.945	9.207	0	168	168	2	1	-10921639	134.810	130	88	190	2831	31.098	2.000	0.099	0.780
ID7769	7769	62	31.862	21.517	12.615	0	168	168	2	1	-10921639	136.857	144	97	175	2874	22.484	4.800	0.114	1.243
ID7770	7770	55	85.362	6.617	19.284	0	168	168	2	1	-10921639	189.095	190	113	255	3971	41.588	4.800	0.237	1.745
ID7771	7771	58	76.133	24.267	20.287	0	168	168	2	1	-10921639	199.381	206	133	243	4187	32.378	4.800	0.221	2.227
ID7772	7772	59	37.123	18.551	30.083	0	168	168	2	1	-10921639	128.476	124	90	181	2698	25.806	2.000	0.114	1.022
ID7773	7773	60	43.006	11.865	31.951	0	168	168	2	1	-10921639	170.905	172	115	217	3589	29.045	4.800	0.110	1.169
ID7774	7774	54	79.634	7.047	33.307	0	168	168	2	1	-10921639	191.810	192	124	255	4028	47.574	2.000	0.204	1.366
ID7775	7775	61	28.548	16.532	38.400	0	168	168	2	1	-10921639	68.571	64	46	113	1440	18.046	2.000	0.175	1.133
ID7760	7760	55	79.582	6.523	19.283	0	169	169	2	1	-10921639	184.429	179	124	252	3873	39.898	4.800	0.223	1.685
ID7761	7761	58	79.467	24.487	20.276	0	169	169	2	1	-10921639	197.571	197	146	255	4149	32.843	4.800	0.231	2.259
ID7762	7762	63	29.237	14.918	23.242	0	169	169	2	1	-10921639	141.381	144	106	172	2969	19.638	2.000	0.079	1.052
ID7763	7763	59	33.301	18.508	29.935	0	169	169	2	1	-10921639	130.857	137	93	181	2748	25.332	7.600	0.098	0.919
ID7764	7764	60	49.655	12.106	31.855	0	169	169	2	1	-10921639	182.857	190	106	235	3840	31.414	4.800	0.124	1.285
ID7765	7765	54	77.698	7.034	33.168	0	169	169	2	1	-10921639	194.952	197	130	255	4094	46.487	2.000	0.196	1.375
ID7766	7766	61	31.429	16.642	38.151	0	169	169	2	1	-10921639	67.905	64	46	124	1426	20.830	2.000	0.171	0.954
ID7757	7757	49	66.212	13.005	8.394	0	169	169	2	1	-10921639	183.238	188	110	235	3848	35.992	4.800	0.197	1.678
ID7758	7758	57	31.361	18.265	9.283	0	169	169	2	1	-10921639	134.381	128	86	181	2822	27.239	2.000	0.082	0.745
ID7759	7759	62	37.689	21.200	13.567	0	169	169	2	1	-10921639	144.333	139	113	190	3031	20.785	2.000	0.113	1.415
ID7776	7776	49	64.052	13.069	8.043	0	170	170	2	1	-10921639	187.048	186	137	246	3928	29.292	4.800	0.187	2.009
ID7777	7777	57	29.506	18.357	9.080	0	170	170	2	1	-10921639	137.476	137	102	186	2887	25.545	2.000	0.066	0.671
ID7778	7778	62	41.447	21.085	13.583	0	170	170	2	1	-10921639	152.762	148	124	197	3208	21.092	2.000	0.121	1.561
ID7779	7779	55	88.033	6.806	19.168	0	170	170	2	1	-10921639	200.667	201	139	255	4214	43.917	4.800	0.241	1.773
ID7780	7780	58	76.439	24.648	20.278	0	170	170	2	1	-10921639	189.619	197	97	248	3982	45.197	4.800	0.221	1.517
ID7781	7781	63	27.537	15.310	23.511	0	170	170	2	1	-10921639	147.762	148	117	181	3103	16.828	2.000	0.076	1.240
ID7782	7782	59	38.424	18.492	29.871	0	170	170	2	1	-10921639	147.524	150	97	190	3098	22.146	4.800	0.125	1.475
ID7783	7783	60	60.770	11.992	31.982	0	170	170	2	1	-10921639	191.238	192	115	255	4016	35.527	4.800	0.145	1.365
ID7784	7784	54	73.952	6.988	33.218	0	170	170	2	1	-10921639	192.143	190	126	255	4035	45.492	2.000	0.180	1.287
ID7785	7785	61	33.223	16.562	38.192	0	170	170	2	1	-10921639	76.857	68	53	126	1614	19.951	2.000	0.182	1.187
ID7792	7792	59	50.267	18.234	30.029	0	171	171	2	1	-10921639	149.524	157	110	204	3140	27.800	2.000	0.155	1.443
ID7793	7793	60	59.224	11.588	31.857	0	171	171	2	1	-10921639	193.810	199	106	255	4070	41.074	4.800	0.140	1.156
ID7794	7794	54	71.516	7.041	33.100	0	171	171	2	1	-10921639	192.952	208	128	255	4052	42.935	2.000	0.174	1.330
ID7795	7795	61	39.259	16.768	37.979	0	171	171	2	1	-10921639	85.571	82	59	137	1797	21.915	2.000	0.206	1.335
ID7786	7786	49	74.791	13.111	8.348	0	171	171	2	1	-10921639	192.048	199	124	255	4033	37.214	4.800	0.208	1.778
ID7787	7787	57	30.441	18.791	8.931	0	171	171	2	1	-10921639	135.714	135	97	181	2850	23.109	2.000	0.083	0.902
ID7788	7788	62	44.202	21.371	13.135	0	171	171	2	1	-10921639	156.952	157	126	208	3296	22.966	2.000	0.127	1.545
ID7789	7789	55	82.685	6.469	19.309	0	171	171	2	1	-10921639	187.810	195	115	255	3944	50.766	4.800	0.231	1.391
ID7790	7790	58	77.499	24.525	20.521	0	171	171	2	1	-10921639	189.000	195	84	255	3969	52.844	4.800	0.219	1.287
ID7791	7791	63	27.963	15.108	23.587	0	171	171	2	1	-10921639	144.333	146	110	170	3031	16.448	2.000	0.084	1.358
ID7796	7796	49	67.981	13.211	8.163	0	172	172	2	1	-10921639	187.333	175	139	252	3934	33.950	4.800	0.184	1.716
ID7797	7797	62	51.453	21.212	13.247	0	172	172	2	1	-10921639	159.905	157	115	215	3358	29.065	2.000	0.140	1.351
ID7798	7798	55	82.874	6.196	19.309	0	172	172	2	1	-10921639	192.238	192	117	255	4037	49.646	4.800	0.227	1.434
ID7799	7799	58	77.029	24.417	20.850	0	172	172	2	1	-10921639	203.143	208	144	255	4266	35.391	4.800	0.218	2.054
ID7800	7800	63	30.483	15.202	23.561	0	172	172	2	1	-10921639	151.762	157	113	181	3187	19.313	2.000	0.088	1.265
ID7801	7801	59	39.604	18.170	29.987	0	172	172	2	1	-10921639	151.524	146	113	188	3182	19.304	4.800	0.129	1.793
ID7802	7802	60	56.135	12.068	31.611	0	172	172	2	1	-10921639	195.571	199	113	255	4107	38.768	2.000	0.129	1.151
ID7803	7803	54	75.338	7.277	33.226	0	172	172	2	1	-10921639	206.000	219	139	255	4326	43.000	4.800	0.195	1.562
ID7804	7804	61	47.958	16.861	38.020	0	172	172	2	1	-10921639	88.476	82	55	170	1858	29.030	2.000	0.217	1.085
ID7814	7814	49	65.191	12.825	7.741	0	173	173	2	1	-10921639	187.667	186	128	235	3941	31.568	4.800	0.187	1.872
ID7815	7815	62	47.782	21.121	13.306	0	173	173	2	1	-10921639	168.524	166	124	215	3539	24.760	4.800	0.135	1.618
ID7816	7816	55	74.618	6.981	19.312	0	173	173	2	1	-10921639	198.095	195	135	255	4160	41.022	4.800	0.197	1.591
ID7817	7817	58	76.766	24.584	20.238	0	173	173	2	1	-10921639	206.857	215	130	255	4344	40.497	4.800	0.217	1.820
ID7818	7818	59	41.752	18.470	29.694	0	173	173	2	1	-10921639	151.857	150	110	195	3189	22.055	7.600	0.136	1.646
ID7819	7819	60	50.404	11.726	31.819	0	173	173	2	1	-10921639	196.190	201	128	255	4120	35.192	2.000	0.109	1.094
ID7820	7820	54	71.763	7.205	33.213	0	173	173	2	1	-10921639	203.571	217	144	255	4275	42.513	4.800	0.181	1.464
ID7821	7821	61	45.672	16.515	37.920	0	173	173	2	1	-10921639	93.381	84	59	155	1961	29.016	2.000	0.220	1.162
ID7856	7856	49	62.749	13.088	8.193	0	174	174	2	1	-10921639	187.810	190	128	243	3944	31.419	4.800	0.168	1.724
ID7859	7859	62	50.066	21.027	13.698	0	174	174	2	1	-10921639	171.905	175	135	226	3610	27.033	2.000	0.126	1.421
ID7861	7861	55	69.955	6.811	19.251	0	174	174	2	1	-10921639	197.857	201	133	255	4155	39.591	4.800	0.180	1.526
ID7862	7862	None	28.018	14.486	20.042	0	174	174	2	1	-10921639	146.143	153	108	170	3069	18.117	2.000	0.075	1.130
ID7863	7863	58	79.848	24.587	20.198	0	174	174	2	1	-10921639	206.333	217	128	255	4333	43.879	4.800	0.222	1.707
ID7864	7864	None	31.275	11.249	26.937	0	174	174	2	1	-10921639	161.048	161	121	197	3382	21.470	2.000	0.082	1.142
ID7865	7865	59	44.173	18.253	29.846	0	174	174	2	1	-10921639	160.714	155	117	204	3375	22.283	7.600	0.137	1.740
ID7866	7866	60	54.675	11.820	31.921	0	174	174	2	1	-10921639	195.429	197	119	255	4104	36.024	2.000	0.123	1.186
ID7867	7867	54	65.891	6.858	33.268	0	174	174	2	1	-10921639	194.048	197	133	255	4075	40.643	4.800	0.164	1.345
ID7868	7868	61	59.787	16.858	37.906	0	174	174	2	1	-10921639	103.381	97	66	195	2171	35.411	2.000	0.241	1.134
ID7808	7808	58	73.184	24.608	20.002	0	175	175	2	1	-10921639	196.000	199	121	255	4116	39.972	4.800	0.201	1.639
ID7809	7809	59	48.020	18.586	29.765	0	175	175	2	1	-10921639	156.571	161	102	217	3288	33.991	2.000	0.130	1.063
ID7810	7810	60	47.348	12.030	31.726	0	175	175	2	1	-10921639	187.952	192	121	241	3947	32.808	2.000	0.110	1.136
ID7811	7811	54	61.854	6.747	33.199	0	175	175	2	1	-10921639	183.762	188	135	255	3859	37.388	2.000	0.164	1.383
ID7812	7812	61	48.866	16.664	37.902	0	175	175	2	1	-10921639	100.429	95	64	164	2109	28.999	2.000	0.222	1.261
ID7813	7813	65	29.577	0.000	42.000	0	175	175	2	1	-10921639	77.714	84	50	108	1632	17.889	4.800	0.202	1.458
ID7805	7805	49	60.808	11.978	7.320	0	175	175	2	1	-10921639	179.810	192	106	239	3776	39.375	7.600	0.178	1.380
ID7806	7806	62	50.809	20.966	13.392	0	175	175	2	1	-10921639	168.524	172	128	219	3539	26.692	4.800	0.145	1.595
ID7807	7807	55	69.415	6.583	19.128	0	175	175	2	1	-10921639	190.810	195	121	250	4007	39.289	4.800	0.183	1.502
ID7841	7841	49	56.882	11.708	7.394	0	176	176	2	1	-10921639	185.048	201	110	239	3886	38.275	7.600	0.167	1.381
ID7842	7842	62	41.979	21.096	13.949	0	176	176	2	1	-10921639	159.905	159	126	212	3358	23.257	2.000	0.109	1.351
ID7843	7843	55	74.256	7.083	19.022	0	176	176	2	1	-10921639	203.095	215	137	255	4265	41.389	4.800	0.191	1.574
ID7844	7844	58	76.236	24.475	20.002	0	176	176	2	1	-10921639	212.000	204	164	255	4452	29.607	4.800	0.210	2.483
ID7845	7845	59	56.876	18.825	29.406	0	176	176	2	1	-10921639	172.333	170	128	232	3619	30.531	2.000	0.151	1.483
ID7846	7846	60	58.831	12.347	31.653	0	176	176	2	1	-10921639	199.095	197	135	255	4181	33.770	4.800	0.140	1.445
ID7847	7847	54	53.823	6.504	33.416	0	176	176	2	1	-10921639	181.286	177	128	237	3807	33.956	4.800	0.147	1.370
ID7848	7848	61	48.687	16.872	37.998	0	176	176	2	1	-10921639	105.762	106	73	172	2221	27.366	2.000	0.198	1.279
ID7849	7849	65	29.541	0.000	41.000	0	176	176	2	1	-10921639	109.952	115	79	126	2309	13.709	4.800	0.187	2.531
ID7888	7888	49	62.005	11.839	7.456	0	177	177	2	1	-10921639	187.476	195	113	235	3937	37.677	4.800	0.185	1.550
ID7889	7889	62	41.822	20.879	13.812	0	177	177	2	1	-10921639	160.238	159	126	210	3365	24.060	2.000	0.108	1.299
ID7890	7890	55	69.628	7.225	19.027	0	177	177	2	1	-10921639	195.857	201	124	255	4113	39.168	4.800	0.179	1.519
ID7891	7891	58	74.860	24.453	19.859	0	177	177	2	1	-10921639	205.667	199	146	255	4319	33.571	4.800	0.197	2.019
ID7892	7892	59	39.534	18.519	29.765	0	177	177	2	1	-10921639	163.952	170	119	201	3443	26.776	7.600	0.116	1.273
ID7893	7893	60	49.749	12.139	31.831	0	177	177	2	1	-10921639	185.190	181	126	241	3889	32.957	2.000	0.113	1.138
ID7894	7894	54	56.789	6.882	33.342	0	177	177	2	1	-10921639	181.476	184	128	248	3811	38.535	4.800	0.148	1.214
ID7895	7895	61	43.994	16.953	37.904	0	177	177	2	1	-10921639	101.381	90	75	159	2129	24.671	2.000	0.187	1.296
ID7840	7840	61	51.506	16.966	37.952	0	178	178	2	1	-10921639	109.619	104	68	177	2302	28.802	2.000	0.202	1.279
ID7832	7832	49	67.546	12.172	7.269	0	178	178	2	1	-10921639	194.238	206	106	250	4079	40.444	7.600	0.190	1.532
ID7833	7833	62	43.127	20.941	13.887	0	178	178	2	1	-10921639	161.000	161	128	217	3381	25.233	2.000	0.105	1.208
ID7834	7834	55	74.880	6.997	19.013	0	178	178	2	1	-10921639	205.524	215	141	255	4316	38.722	4.800	0.190	1.695
ID7835	7835	58	76.414	24.458	20.070	0	178	178	2	1	-10921639	220.524	217	175	255	4631	26.731	4.800	0.213	2.897
ID7836	7836	64	27.428	14.666	21.057	0	178	178	2	1	-10921639	154.857	159	102	188	3252	23.988	4.800	0.082	0.979
ID7837	7837	59	37.451	18.487	29.631	0	178	178	2	1	-10921639	169.190	172	119	199	3553	21.517	4.800	0.115	1.622
ID7838	7838	60	43.153	12.204	31.796	0	178	178	2	1	-10921639	187.000	195	124	239	3927	31.889	2.000	0.095	1.014
ID7839	7839	54	53.783	7.401	33.275	0	178	178	2	1	-10921639	182.190	181	117	243	3826	37.155	4.800	0.142	1.219
ID7824	7824	62	31.651	20.904	13.699	0	179	179	2	1	-10921639	152.714	148	124	197	3207	18.279	2.000	0.082	1.261
ID7825	7825	55	69.279	7.073	19.017	0	179	179	2	1	-10921639	209.333	221	133	255	4396	40.427	4.800	0.182	1.595
ID7826	7826	64	27.784	14.114	19.810	0	179	179	2	1	-10921639	162.810	166	126	195	3419	21.276	2.000	0.075	1.066
ID7827	7827	58	77.638	24.303	20.119	0	179	179	2	1	-10921639	214.524	215	170	255	4505	30.670	4.800	0.206	2.394
ID7828	7828	59	46.413	18.581	29.324	0	179	179	2	1	-10921639	171.190	170	119	228	3595	30.972	7.600	0.121	1.191
ID7829	7829	60	39.282	12.742	31.487	0	179	179	2	1	-10921639	187.381	181	139	237	3935	27.338	2.000	0.084	1.066
ID7830	7830	54	51.165	7.641	33.559	0	179	179	2	1	-10921639	176.381	179	104	228	3704	37.895	4.800	0.136	1.117
ID7831	7831	61	49.438	17.032	38.027	0	179	179	2	1	-10921639	109.143	104	75	177	2292	28.403	2.000	0.184	1.193
ID7822	7822	49	67.471	11.556	7.251	0	179	179	2	1	-10921639	197.048	199	128	252	4138	37.307	7.600	0.185	1.652
ID7823	7823	None	29.759	23.606	10.033	0	179	179	2	1	-10921639	112.571	121	59	153	2364	29.154	2.000	0.117	0.810
ID7857	7857	60	38.757	12.661	31.440	0	180	180	2	1	-10921639	181.429	177	130	237	3810	26.923	2.000	0.084	1.044
ID7858	7858	54	42.407	6.586	33.428	0	180	180	2	1	-10921639	166.810	164	126	204	3503	28.757	4.800	0.116	1.209
ID7860	7860	61	46.390	16.857	38.047	0	180	180	2	1	-10921639	108.143	106	70	177	2271	28.605	2.000	0.170	1.097
ID7850	7850	49	72.989	11.455	7.245	0	180	180	2	1	-10921639	196.667	199	128	255	4130	40.395	4.800	0.213	1.710
ID7851	7851	62	37.910	21.103	13.980	0	180	180	2	1	-10921639	159.571	157	126	201	3351	22.351	2.000	0.097	1.267
ID7852	7852	55	70.889	6.897	18.980	0	180	180	2	1	-10921639	212.095	223	148	255	4454	37.027	4.800	0.183	1.774
ID7853	7853	64	30.368	14.169	20.173	0	180	180	2	1	-10921639	157.667	159	128	184	3311	19.150	2.000	0.078	1.189
ID7854	7854	58	75.687	24.412	20.206	0	180	180	2	1	-10921639	217.905	221	168	255	4576	28.443	4.800	0.212	2.679
ID7855	7855	59	48.894	18.244	29.301	0	180	180	2	1	-10921639	174.905	170	146	230	3673	24.004	4.800	0.129	1.668
ID7872	7872	64	33.439	14.170	19.869	0	181	181	2	1	-10921639	164.476	168	128	201	3454	19.859	2.000	0.082	1.257
ID7873	7873	58	72.057	24.420	20.334	0	181	181	2	1	-10921639	217.333	215	177	255	4564	23.480	4.800	0.204	3.130
ID7874	7874	67	29.004	10.212	28.119	0	181	181	2	1	-10921639	165.762	170	106	204	3481	26.963	7.600	0.084	0.953
ID7875	7875	59	45.296	18.144	29.392	0	181	181	2	1	-10921639	174.714	172	137	223	3669	24.613	7.600	0.110	1.410
ID7876	7876	60	30.935	12.939	31.866	0	181	181	2	1	-10921639	171.857	168	133	206	3609	22.747	2.000	0.078	1.098
ID7877	7877	54	40.154	6.405	33.396	0	181	181	2	1	-10921639	156.476	150	115	217	3286	30.108	2.000	0.116	1.077
ID7878	7878	61	46.362	16.685	38.091	0	181	181	2	1	-10921639	109.476	104	66	177	2299	28.839	2.000	0.172	1.114
ID7869	7869	49	74.221	11.856	7.222	0	181	181	2	1	-10921639	196.143	197	115	255	4119	41.073	7.600	0.196	1.567
ID7870	7870	62	35.141	21.070	13.895	0	181	181	2	1	-10921639	153.762	153	119	190	3229	22.059	2.000	0.097	1.233
ID7871	7871	55	69.292	7.005	18.793	0	181	181	2	1	-10921639	215.000	221	141	255	4515	36.837	4.800	0.178	1.763
ID7904	7904	54	41.711	7.216	33.212	0	182	182	2	1	-10921639	174.429	177	133	219	3663	26.396	4.800	0.115	1.364
ID7905	7905	61	47.118	16.679	38.155	0	182	182	2	1	-10921639	105.476	97	59	175	2215	29.795	2.000	0.188	1.119
ID7896	7896	49	57.376	11.488	7.889	0	182	182	2	1	-10921639	197.762	208	148	250	4153	28.506	4.800	0.163	1.944
ID7897	7897	66	34.062	23.093	9.680	0	182	182	2	1	-10921639	126.952	137	88	164	2666	24.231	2.000	0.110	1.040
ID7898	7898	62	27.690	21.121	13.458	0	182	182	2	1	-10921639	147.619	148	121	188	3100	20.651	2.000	0.073	0.978
ID7899	7899	55	71.588	7.023	18.772	0	182	182	2	1	-10921639	215.952	232	137	255	4535	39.992	4.800	0.181	1.652
ID7900	7900	58	72.970	24.312	20.284	0	182	182	2	1	-10921639	218.429	215	175	255	4587	28.405	4.800	0.191	2.469
ID7901	7901	67	30.135	11.181	26.298	0	182	182	2	1	-10921639	159.143	161	124	192	3342	20.670	2.000	0.079	1.129
ID7902	7902	59	49.013	18.109	29.702	0	182	182	2	1	-10921639	168.857	168	119	223	3546	28.529	2.000	0.132	1.385
ID7903	7903	60	31.283	12.526	31.497	0	182	182	2	1	-10921639	170.381	166	133	217	3578	24.893	2.000	0.059	0.765
ID7920	7920	58	71.691	24.349	20.169	0	183	183	2	1	-10921639	214.190	215	161	255	4498	26.284	4.800	0.197	2.681
ID7921	7921	67	33.821	10.668	27.031	0	183	183	2	1	-10921639	168.286	166	133	208	3534	21.627	2.000	0.083	1.196
ID7922	7922	59	41.472	17.824	29.425	0	183	183	2	1	-10921639	164.905	166	128	206	3463	23.579	7.600	0.110	1.391
ID7923	7923	60	30.559	12.170	31.356	0	183	183	2	1	-10921639	175.048	179	135	221	3676	21.495	2.000	0.064	0.978
ID7924	7924	54	33.970	4.329	33.311	0	183	183	2	1	-10921639	138.524	139	99	179	2909	23.792	4.800	0.133	1.364
ID7925	7925	61	30.807	16.559	37.984	0	183	183	2	1	-10921639	91.381	95	48	137	1919	24.188	4.800	0.148	0.973
ID7916	7916	49	61.418	11.687	7.442	0	183	183	2	1	-10921639	195.571	210	117	246	4107	38.459	7.600	0.172	1.493
ID7917	7917	66	33.251	22.972	9.664	0	183	183	2	1	-10921639	125.190	135	82	168	2629	23.008	2.000	0.113	1.108
ID7918	7918	62	34.233	21.309	14.256	0	183	183	2	1	-10921639	154.762	155	124	190	3250	23.816	2.000	0.091	1.088
ID7919	7919	55	69.852	7.452	18.732	0	183	183	2	1	-10921639	212.095	223	130	255	4454	40.040	4.800	0.183	1.639
ID7906	7906	49	68.491	11.881	7.660	0	184	184	2	1	-10921639	209.571	204	150	252	4401	28.779	4.800	0.184	2.264
ID7907	7907	55	72.983	7.643	18.819	0	184	184	2	1	-10921639	223.048	232	144	255	4684	35.875	4.800	0.187	1.955
ID7908	7908	58	71.049	24.287	20.129	0	184	184	2	1	-10921639	226.381	232	170	255	4754	24.426	4.800	0.203	3.122
ID7909	7909	67	27.451	10.086	27.739	0	184	184	2	1	-10921639	170.619	172	113	212	3583	24.233	7.600	0.093	1.203
ID7910	7910	None	27.325	10.086	27.739	0	184	184	2	1	-10921639	170.619	172	113	212	3583	24.233	7.600	0.093	1.203
ID7911	7911	59	50.061	18.031	29.629	0	184	184	2	1	-10921639	168.810	175	121	217	3545	29.206	2.000	0.140	1.417
ID7912	7912	60	27.707	12.000	31.000	0	184	184	2	1	-10921639	172.095	172	130	210	3614	24.193	2.000	0.053	0.719
ID7913	7913	54	29.822	4.055	33.328	0	184	184	2	1	-10921639	133.286	130	99	177	2799	23.303	6.320	0.105	1.089
ID7914	7914	None	36.443	7.617	33.198	0	184	184	2	1	-10921639	167.095	168	115	212	3509	24.637	2.000	0.081	1.018
ID7915	7915	61	31.139	16.678	37.979	0	184	184	2	1	-10921639	88.714	90	46	128	1863	24.088	2.000	0.148	0.948
ID7879	7879	49	59.920	11.448	7.542	0	185	185	2	1	-10921639	197.571	201	146	237	4149	29.630	4.800	0.165	1.892
ID7880	7880	None	53.715	13.578	9.056	0	185	185	2	1	-10921639	187.048	201	119	243	3928	36.820	2.000	0.129	1.163
ID7881	7881	None	27.943	21.793	14.983	0	185	185	2	1	-10921639	157.857	157	124	201	3315	22.718	4.800	0.079	1.012
ID7882	7882	55	73.671	7.040	18.680	0	185	185	2	1	-10921639	216.000	232	126	255	4536	42.454	4.800	0.189	1.615
ID7883	7883	58	76.009	24.112	20.575	0	185	185	2	1	-10921639	211.857	230	126	255	4449	39.942	4.800	0.202	1.781
ID7884	7884	67	30.442	8.703	29.482	0	185	185	2	1	-10921639	171.476	175	124	226	3601	23.355	7.600	0.078	1.063
ID7885	7885	59	56.829	17.849	29.250	0	185	185	2	1	-10921639	169.048	164	117	243	3550	31.882	2.000	0.145	1.341
ID7886	7886	54	37.797	4.290	32.963	0	185	185	2	1	-10921639	141.333	139	93	197	2968	29.967	4.800	0.127	1.062
ID7887	7887	61	33.586	16.388	37.957	0	185	185	2	1	-10921639	90.714	90	51	135	1905	22.773	2.000	0.154	1.064
ID7936	7936	58	69.674	23.931	20.731	0	186	186	2	1	-10921639	221.190	235	148	255	4645	35.224	4.800	0.185	1.964
ID7937	7937	59	57.647	17.912	29.190	0	186	186	2	1	-10921639	176.857	179	124	246	3714	32.814	4.800	0.147	1.382
ID7938	7938	67	36.521	10.821	30.666	0	186	186	2	1	-10921639	185.095	186	144	226	3887	25.024	2.000	0.089	1.210
ID7939	7939	54	39.594	4.278	33.124	0	186	186	2	1	-10921639	153.429	155	106	190	3222	25.705	4.800	0.134	1.407
ID7940	7940	61	28.873	16.277	38.057	0	186	186	2	1	-10921639	88.810	90	57	133	1865	19.495	2.000	0.131	1.055
ID7933	7933	49	65.796	11.581	7.493	0	186	186	2	1	-10921639	197.524	204	124	255	4148	44.053	7.600	0.158	1.223
ID7934	7934	68	29.527	23.237	9.738	0	186	186	2	1	-10921639	122.667	126	88	157	2576	19.176	2.000	0.094	1.096
ID7935	7935	55	71.114	7.240	18.794	0	186	186	2	1	-10921639	214.143	226	130	255	4497	43.163	4.800	0.179	1.505
ID7941	7941	49	64.797	11.474	7.679	0	187	187	2	1	-10921639	201.333	208	141	241	4228	33.559	4.800	0.171	1.750
ID7942	7942	68	32.312	23.521	9.720	0	187	187	2	1	-10921639	112.571	110	66	164	2364	27.640	2.000	0.109	0.798
ID7943	7943	55	71.844	6.923	18.771	0	187	187	2	1	-10921639	213.905	223	133	255	4492	40.636	4.800	0.179	1.601
ID7944	7944	58	68.993	24.476	20.285	0	187	187	2	1	-10921639	234.524	239	192	255	4925	21.470	4.800	0.194	3.549
ID7945	7945	59	66.593	17.716	29.109	0	187	187	2	1	-10921639	181.000	175	124	255	3801	37.833	2.000	0.165	1.356
ID7946	7946	None	32.921	9.393	29.900	0	187	187	2	1	-10921639	183.286	181	139	226	3849	21.251	6.246	0.077	1.236
ID7947	7947	67	33.456	11.771	31.178	0	187	187	2	1	-10921639	176.524	179	133	223	3707	26.530	6.334	0.070	0.874
ID7948	7948	54	49.795	4.237	33.112	0	187	187	2	1	-10921639	162.524	168	121	217	3413	30.347	4.800	0.152	1.411
ID7949	7949	61	31.152	16.253	38.049	0	187	187	2	1	-10921639	89.333	90	55	128	1876	20.108	2.000	0.151	1.164
ID7926	7926	49	69.060	11.867	8.008	0	188	188	2	1	-10921639	210.476	210	155	255	4420	32.569	4.800	0.183	1.996
ID7927	7927	68	27.524	23.556	9.748	0	188	188	2	1	-10921639	112.286	121	70	148	2358	25.860	2.000	0.100	0.786
ID7928	7928	55	77.174	6.736	18.883	0	188	188	2	1	-10921639	214.524	226	130	255	4505	41.407	4.800	0.193	1.675
ID7929	7929	58	68.479	24.506	20.293	0	188	188	2	1	-10921639	222.333	243	150	255	4669	39.205	4.800	0.181	1.738
ID7930	7930	59	53.727	17.861	29.215	0	188	188	2	1	-10921639	176.714	181	128	235	3711	29.360	2.000	0.136	1.441
ID7931	7931	67	33.993	12.621	31.394	0	188	188	2	1	-10921639	174.000	177	137	212	3654	23.369	2.000	0.078	1.073
ID7932	7932	54	57.292	4.091	33.071	0	188	188	2	1	-10921639	175.000	179	130	237	3675	30.592	4.800	0.170	1.662
ID7984	7984	61	28.053	16.266	38.234	0	189	189	2	1	-10921639	81.810	79	53	121	1718	16.943	2.000	0.141	1.193
ID7975	7975	49	69.062	12.082	7.983	0	189	189	2	1	-10921639	217.762	228	161	255	4573	31.345	4.800	0.185	2.164
ID7976	7976	69	67.915	13.617	9.063	0	189	189	2	1	-10921639	211.714	228	135	255	4446	41.434	4.800	0.164	1.440
ID7977	7977	68	31.610	23.106	9.655	0	189	189	2	1	-10921639	129.238	133	97	168	2714	21.927	2.000	0.098	1.052
ID7978	7978	55	75.553	7.218	18.903	0	189	189	2	1	-10921639	211.667	215	128	255	4445	43.443	4.800	0.185	1.522
ID7979	7979	70	30.971	14.417	20.060	0	189	189	2	1	-10921639	167.714	168	135	197	3522	18.023	4.800	0.082	1.416
ID7980	7980	58	68.006	24.002	20.861	0	189	189	2	1	-10921639	220.810	219	161	255	4637	32.440	4.800	0.176	2.038
ID7981	7981	59	54.125	17.914	29.005	0	189	189	2	1	-10921639	176.905	181	130	237	3715	28.059	4.800	0.147	1.612
ID7982	7982	67	34.043	12.407	31.312	0	189	189	2	1	-10921639	176.905	179	135	219	3715	24.378	2.000	0.072	0.978
ID7983	7983	54	56.197	4.258	33.379	0	189	189	2	1	-10921639	175.714	172	121	232	3690	33.844	4.800	0.163	1.458
ID8033	8033	49	72.252	12.043	8.126	0	190	190	2	1	-10921639	212.238	219	146	255	4457	36.936	4.800	0.187	1.807
ID8034	8034	69	67.761	13.561	9.007	0	190	190	2	1	-10921639	216.857	221	144	255	4554	37.521	4.800	0.171	1.690
ID8035	8035	55	77.259	7.042	18.932	0	190	190	2	1	-10921639	217.238	230	146	255	4562	39.871	4.800	0.195	1.775
ID8036	8036	70	27.878	14.557	19.808	0	190	190	2	1	-10921639	161.048	164	104	192	3382	25.137	2.000	0.074	0.884
ID8037	8037	58	67.816	23.882	20.764	0	190	190	2	1	-10921639	218.905	226	146	255	4597	35.993	4.800	0.174	1.800
ID8038	8038	None	27.961	9.185	28.987	0	190	190	2	1	-10921639	163.286	168	110	199	3429	23.020	7.600	0.075	0.990
ID8039	8039	59	46.128	17.667	29.148	0	190	190	2	1	-10921639	169.857	170	126	230	3567	27.128	7.600	0.120	1.344
ID8040	8040	54	59.278	3.803	33.141	0	190	190	2	1	-10921639	180.952	184	121	241	3800	33.699	4.800	0.161	1.493
ID8041	8041	61	27.966	16.269	37.981	0	190	190	2	1	-10921639	80.952	79	44	113	1700	20.709	2.000	0.138	0.947
ID7952	7952	55	72.221	7.241	19.013	0	191	191	2	1	-10921639	210.381	223	144	255	4418	38.979	4.800	0.179	1.638
ID7953	7953	58	70.206	23.786	20.716	0	191	191	2	1	-10921639	220.143	226	137	255	4623	36.642	4.800	0.183	1.861
ID7954	7954	59	53.915	17.882	28.877	0	191	191	2	1	-10921639	181.667	181	139	237	3815	27.465	4.800	0.149	1.720
ID7955	7955	67	33.422	12.650	31.884	0	191	191	2	1	-10921639	160.524	159	108	210	3371	28.174	2.000	0.073	0.777
ID7956	7956	54	60.096	4.123	33.246	0	191	191	2	1	-10921639	178.905	177	130	241	3757	34.034	4.800	0.169	1.518
ID7957	7957	61	31.623	16.638	38.026	0	191	191	2	1	-10921639	80.095	88	37	124	1682	25.225	2.000	0.165	0.899
ID7950	7950	69	68.953	13.511	9.000	0	191	191	2	1	-10921639	208.143	215	139	255	4371	37.259	4.800	0.171	1.632
ID7951	7951	None	31.119	21.470	13.837	0	191	191	2	1	-10921639	151.810	155	119	199	3188	22.820	2.000	0.074	0.915
ID7968	7968	69	70.517	12.819	8.591	0	192	192	2	1	-10921639	216.905	221	139	255	4555	36.224	4.800	0.189	1.903
ID7969	7969	55	70.804	7.437	19.023	0	192	192	2	1	-10921639	211.619	226	141	255	4444	40.779	4.800	0.177	1.563
ID7970	7970	58	68.913	24.056	20.768	0	192	192	2	1	-10921639	218.952	212	157	255	4598	32.323	4.800	0.179	2.060
ID7971	7971	59	53.601	17.913	29.252	0	192	192	2	1	-10921639	180.524	179	135	250	3791	29.478	7.600	0.130	1.408
ID7972	7972	67	29.547	12.628	31.539	0	192	192	2	1	-10921639	165.000	168	113	215	3465	30.294	2.000	0.069	0.707
ID7973	7973	54	61.210	3.644	33.171	0	192	192	2	1	-10921639	183.190	179	126	248	3847	33.840	4.800	0.160	1.493
ID7974	7974	61	30.973	16.659	38.069	0	192	192	2	1	-10921639	87.095	95	46	130	1829	23.106	2.000	0.154	1.006
ID8032	8032	61	33.974	16.609	38.112	0	193	193	2	1	-10921639	90.571	90	53	146	1902	23.886	2.000	0.148	0.976
ID8025	8025	69	70.536	13.622	9.142	0	193	193	2	1	-10921639	218.810	228	135	255	4595	34.885	4.800	0.183	1.942
ID8026	8026	55	66.231	7.510	19.176	0	193	193	2	1	-10921639	212.857	219	164	255	4470	31.891	4.800	0.163	1.876
ID8027	8027	58	63.212	23.789	20.394	0	193	193	2	1	-10921639	222.429	228	166	255	4671	27.589	4.800	0.165	2.285
ID8028	8028	59	46.585	17.470	29.171	0	193	193	2	1	-10921639	184.667	184	133	228	3878	25.492	7.600	0.118	1.524
ID8029	8029	67	28.931	12.539	31.694	0	193	193	2	1	-10921639	165.952	161	113	204	3485	28.065	7.600	0.071	0.788
ID8030	8030	54	54.354	3.362	33.169	0	193	193	2	1	-10921639	172.238	168	119	239	3617	34.789	2.000	0.136	1.188
ID8031	8031	71	31.086	7.351	37.018	0	193	193	2	1	-10921639	139.571	141	82	175	2931	28.324	2.000	0.085	0.775
ID7985	7985	69	70.298	13.503	8.907	0	194	194	2	1	-10921639	212.048	219	135	255	4453	36.664	4.800	0.175	1.720
ID7986	7986	None	40.731	17.712	8.834	0	194	194	2	1	-10921639	171.238	172	126	219	3596	29.007	2.000	0.100	1.073
ID7987	7987	55	67.655	7.959	19.195	0	194	194	2	1	-10921639	214.857	217	150	255	4512	34.869	4.800	0.167	1.760
ID7988	7988	83	28.330	14.428	20.704	0	194	194	2	1	-10921639	176.286	175	148	204	3702	16.199	4.800	0.080	1.610
ID7989	7989	58	64.529	23.743	20.607	0	194	194	2	1	-10921639	212.143	215	144	255	4455	33.866	4.800	0.168	1.799
ID7990	7990	59	41.131	17.000	30.000	0	194	194	2	1	-10921639	177.524	181	113	221	3728	28.766	4.800	0.111	1.237
ID7991	7991	67	36.939	12.413	31.559	0	194	194	2	1	-10921639	175.857	177	110	226	3693	33.028	2.000	0.078	0.773
ID7992	7992	54	54.374	3.153	33.149	0	194	194	2	1	-10921639	169.571	164	126	230	3561	32.388	2.000	0.141	1.292
ID7993	7993	71	31.359	7.413	36.790	0	194	194	2	1	-10921639	137.286	144	82	181	2883	31.861	2.000	0.084	0.669
ID7994	7994	61	42.099	16.348	38.106	0	194	194	2	1	-10921639	98.476	97	57	150	2068	25.079	2.000	0.184	1.222
ID7958	7958	69	69.214	13.680	9.055	0	195	195	2	1	-10921639	220.238	226	155	255	4625	32.136	4.800	0.179	2.082
ID7959	7959	55	60.602	8.255	19.304	0	195	195	2	1	-10921639	211.190	212	148	255	4435	34.737	4.800	0.152	1.605
ID7960	7960	83	29.409	14.389	20.165	0	195	195	2	1	-10921639	177.286	175	144	210	3723	21.065	2.000	0.073	1.149
ID7961	7961	58	61.421	23.857	20.392	0	195	195	2	1	-10921639	220.429	223	181	255	4629	22.106	4.800	0.163	2.792
ID7962	7962	82	30.647	27.945	19.751	0	195	195	2	1	-10921639	136.429	139	82	201	2865	37.649	2.000	0.095	0.629
ID7963	7963	59	47.171	17.771	28.874	0	195	195	2	1	-10921639	179.905	184	124	239	3778	30.491	4.800	0.120	1.268
ID7964	7964	67	32.881	12.279	31.483	0	195	195	2	1	-10921639	179.048	181	141	219	3760	20.245	2.000	0.074	1.221
ID7965	7965	54	51.028	3.345	33.284	0	195	195	2	1	-10921639	167.905	164	119	226	3526	33.459	2.000	0.135	1.198
ID7966	7966	71	28.705	6.699	36.012	0	195	195	2	1	-10921639	158.429	164	102	190	3327	25.496	7.600	0.086	0.979
ID7967	7967	61	48.672	16.501	38.189	0	195	195	2	1	-10921639	102.524	99	55	166	2153	33.084	2.000	0.205	1.055
ID8000	8000	67	33.546	11.856	31.798	0	196	196	2	1	-10921639	176.333	175	133	210	3703	24.755	2.000	0.078	1.026
ID8001	8001	54	50.148	3.173	33.084	0	196	196	2	1	-10921639	164.571	155	119	228	3456	31.167	2.000	0.127	1.189
ID8002	8002	71	30.212	7.006	36.093	0	196	196	2	1	-10921639	159.286	161	99	195	3345	26.833	7.600	0.090	0.985
ID8003	8003	61	40.533	16.364	38.229	0	196	196	2	1	-10921639	104.476	99	64	153	2194	23.693	2.000	0.157	1.198
ID7995	7995	69	66.076	14.024	9.289	0	196	196	2	1	-10921639	213.095	219	135	255	4475	34.967	4.800	0.166	1.731
ID7996	7996	55	60.028	8.527	19.453	0	196	196	2	1	-10921639	220.095	221	164	255	4622	31.370	4.800	0.144	1.762
ID7997	7997	58	65.949	23.844	20.382	0	196	196	2	1	-10921639	221.238	226	161	255	4646	28.894	4.800	0.170	2.225
ID7998	7998	82	27.554	28.305	19.859	0	196	196	2	1	-10921639	127.000	126	73	184	2667	34.251	2.000	0.076	0.526
ID7999	7999	59	52.054	17.781	29.179	0	196	196	2	1	-10921639	186.857	190	146	252	3924	27.981	4.800	0.129	1.522
ID8016	8016	None	28.481	21.382	14.672	0	197	197	2	1	-10921639	153.333	155	117	188	3220	23.176	2.000	0.074	0.907
ID8017	8017	55	56.875	8.479	19.531	0	197	197	2	1	-10921639	200.667	201	113	250	4214	40.387	4.800	0.138	1.206
ID8018	8018	None	30.782	14.731	20.115	0	197	197	2	1	-10921639	174.714	177	135	206	3669	20.693	2.000	0.075	1.178
ID8019	8019	58	69.820	23.916	20.549	0	197	197	2	1	-10921639	205.048	210	117	255	4306	41.383	4.800	0.175	1.478
ID8020	8020	72	31.997	19.069	26.673	0	197	197	2	1	-10921639	162.667	166	115	219	3416	28.515	4.800	0.088	0.921
ID8021	8021	59	40.908	16.944	29.689	0	197	197	2	1	-10921639	175.762	177	126	228	3691	27.327	4.800	0.111	1.290
ID8022	8022	67	30.977	11.831	31.671	0	197	197	2	1	-10921639	168.286	172	119	204	3534	24.495	2.000	0.068	0.880
ID8023	8023	54	52.385	3.340	33.069	0	197	197	2	1	-10921639	169.333	164	124	226	3556	31.166	4.800	0.141	1.347
ID8024	8024	61	37.368	16.378	38.206	0	197	197	2	1	-10921639	105.619	102	73	153	2218	22.591	2.000	0.138	1.133
ID8014	8014	69	64.591	13.602	9.112	0	197	197	2	1	-10921639	202.714	208	137	255	4257	33.896	4.800	0.164	1.689
ID8015	8015	73	27.922	18.000	9.000	0	197	197	2	1	-10921639	155.095	150	126	204	3257	25.102	4.800	0.073	0.840
ID8048	8048	67	30.824	12.132	31.599	0	198	198	2	1	-10921639	167.048	164	124	206	3508	23.051	2.000	0.068	0.919
ID8049	8049	54	54.196	3.215	33.127	0	198	198	2	1	-10921639	172.667	168	117	226	3626	34.732	2.000	0.139	1.212
ID8050	8050	61	49.017	16.302	38.094	0	198	198	2	1	-10921639	119.333	119	70	177	2506	27.843	2.000	0.180	1.307
ID8042	8042	69	62.710	12.705	8.014	0	198	198	2	1	-10921639	198.571	199	137	255	4170	36.148	4.800	0.169	1.587
ID8043	8043	73	32.971	17.692	9.012	0	198	198	2	1	-10921639	161.048	159	115	208	3382	26.411	2.000	0.085	0.960
ID8044	8044	55	54.910	7.901	19.849	0	198	198	2	1	-10921639	198.143	204	135	255	4161	33.353	6.344	0.131	1.372
ID8045	8045	58	60.009	23.491	20.518	0	198	198	2	1	-10921639	204.190	210	137	255	4288	37.989	4.800	0.147	1.379
ID8046	8046	72	35.347	18.889	26.896	0	198	198	2	1	-10921639	172.048	177	119	217	3613	25.883	7.600	0.105	1.267
ID8047	8047	59	36.366	17.694	29.460	0	198	198	2	1	-10921639	179.143	177	141	217	3762	22.522	7.600	0.104	1.493
ID8051	8051	69	63.536	13.849	9.315	0	199	199	2	1	-10921639	206.143	215	146	255	4329	34.290	4.800	0.162	1.680
ID8052	8052	55	59.658	8.213	19.734	0	199	199	2	1	-10921639	209.905	219	133	255	4408	40.470	4.800	0.144	1.305
ID8053	8053	58	66.701	23.732	20.278	0	199	199	2	1	-10921639	214.238	215	148	255	4499	28.780	4.800	0.176	2.229
ID8054	8054	59	48.605	17.566	29.209	0	199	199	2	1	-10921639	185.762	190	128	246	3901	33.489	7.600	0.118	1.174
ID8055	8055	67	33.748	11.901	31.057	0	199	199	2	1	-10921639	181.143	181	139	223	3804	20.168	2.000	0.078	1.293
ID8056	8056	54	41.873	3.526	33.227	0	199	199	2	1	-10921639	172.190	175	119	212	3616	26.464	4.800	0.107	1.255
ID8057	8057	74	35.596	7.589	36.193	0	199	199	2	1	-10921639	162.238	164	110	210	3407	30.189	4.800	0.105	1.024
ID8058	8058	61	60.407	16.500	37.954	0	199	199	2	1	-10921639	133.905	128	86	215	2812	33.691	2.000	0.216	1.414
ID8004	8004	69	61.514	13.924	9.216	0	200	200	2	1	-10921639	198.524	206	133	255	4169	35.849	4.800	0.152	1.460
ID8005	8005	None	31.681	21.239	14.190	0	200	200	2	1	-10921639	148.000	146	113	188	3108	24.286	2.000	0.081	0.912
ID8006	8006	None	27.787	2.889	19.880	0	200	200	2	1	-10921639	117.095	117	73	159	2459	26.636	2.000	0.086	0.693
ID8007	8007	55	60.299	8.636	19.839	0	200	200	2	1	-10921639	211.571	215	157	255	4443	30.089	6.286	0.143	1.760
ID8008	8008	58	68.090	23.925	20.260	0	200	200	2	1	-10921639	220.619	223	175	255	4633	27.750	4.800	0.178	2.397
ID8009	8009	59	47.641	17.614	29.615	0	200	200	2	1	-10921639	175.524	184	115	230	3686	36.235	2.000	0.118	1.024
ID8010	8010	67	35.162	11.947	31.542	0	200	200	2	1	-10921639	175.000	175	130	221	3675	27.426	2.000	0.082	0.967
ID8011	8011	54	40.750	3.050	33.070	0	200	200	2	1	-10921639	163.952	164	126	210	3443	27.128	4.800	0.121	1.308
ID8012	8012	74	37.574	7.626	36.242	0	200	200	2	1	-10921639	162.667	175	117	199	3416	28.278	7.600	0.112	1.160
ID8013	8013	61	65.710	16.376	37.938	0	200	200	2	1	-10921639	135.333	130	82	215	2842	37.739	2.000	0.220	1.292
ID8080	8080	61	67.280	16.562	38.011	0	201	201	2	1	-10921639	135.190	133	79	232	2839	43.048	2.000	0.217	1.119
ID8072	8072	69	60.462	13.848	9.407	0	201	201	2	1	-10921639	201.238	197	133	255	4226	34.933	4.800	0.156	1.551
ID8073	8073	None	60.394	13.848	9.407	0	201	201	2	1	-10921639	201.238	197	133	255	4226	34.933	4.800	0.156	1.551
ID8074	8074	75	28.871	9.049	16.422	0	201	201	2	1	-10921639	155.048	150	95	206	3256	32.268	2.000	0.078	0.698
ID8075	8075	55	63.619	8.701	19.805	0	201	201	2	1	-10921639	214.143	217	150	255	4497	32.296	4.800	0.148	1.707
ID8076	8076	58	71.873	23.781	20.692	0	201	201	2	1	-10921639	217.190	221	144	255	4561	38.085	4.800	0.185	1.782
ID8077	8077	59	43.095	17.687	29.521	0	201	201	2	1	-10921639	178.810	188	121	226	3755	30.449	4.800	0.114	1.206
ID8078	8078	54	34.832	4.678	33.841	0	201	201	2	1	-10921639	168.952	170	135	204	3548	21.514	7.600	0.093	1.340
ID8079	8079	74	36.593	8.196	36.325	0	201	201	2	1	-10921639	161.476	170	108	197	3391	25.913	7.600	0.111	1.245
ID8096	8096	74	37.675	8.219	36.335	0	202	202	2	1	-10921639	150.762	157	99	186	3166	25.371	4.800	0.113	1.203
ID8097	8097	61	65.371	16.289	37.830	0	202	202	2	1	-10921639	131.905	124	70	212	2770	40.457	2.000	0.223	1.188
ID8089	8089	69	64.025	12.290	7.566	0	202	202	2	1	-10921639	186.476	184	141	255	3916	33.286	4.800	0.182	1.722
ID8090	8090	78	28.343	18.499	8.851	0	202	202	2	1	-10921639	148.381	146	117	179	3116	20.762	2.000	0.076	1.007
ID8091	8091	75	29.896	9.408	16.275	0	202	202	2	1	-10921639	142.286	146	77	195	2988	36.542	2.000	0.067	0.487
ID8092	8092	55	56.697	9.546	20.128	0	202	202	2	1	-10921639	205.714	204	150	255	4320	33.210	2.000	0.123	1.352
ID8093	8093	58	70.156	23.645	20.352	0	202	202	2	1	-10921639	215.238	221	153	255	4520	33.205	4.800	0.187	2.039
ID8094	8094	59	43.118	17.769	29.885	0	202	202	2	1	-10921639	168.952	172	126	208	3548	25.781	4.800	0.118	1.378
ID8095	8095	None	36.482	11.819	31.076	0	202	202	2	1	-10921639	175.714	177	146	221	3690	19.197	2.000	0.087	1.465
ID8064	8064	None	30.112	6.259	34.160	0	203	203	2	1	-10921639	159.810	164	124	190	3356	18.500	7.600	0.096	1.513
ID8065	8065	74	32.083	7.923	35.894	0	203	203	2	1	-10921639	151.333	161	97	181	3178	26.056	7.600	0.112	1.174
ID8066	8066	61	62.516	16.389	37.772	0	203	203	2	1	-10921639	129.952	126	70	210	2729	39.215	2.000	0.226	1.223
ID8059	8059	69	52.929	11.996	7.243	0	203	203	2	1	-10921639	162.619	161	113	217	3415	33.019	7.600	0.160	1.361
ID8060	8060	78	30.141	17.995	9.177	0	203	203	2	1	-10921639	145.048	139	113	177	3046	21.590	2.000	0.081	1.002
ID8061	8061	55	61.445	8.992	19.760	0	203	203	2	1	-10921639	205.714	204	135	255	4320	35.217	4.800	0.144	1.468
ID8062	8062	58	73.145	23.786	20.277	0	203	203	2	1	-10921639	208.000	210	144	255	4368	32.530	4.800	0.193	2.067
ID8063	8063	59	31.795	18.058	29.655	0	203	203	2	1	-10921639	155.714	159	117	197	3270	23.094	2.000	0.086	1.072
ID8067	8067	69	42.689	12.835	7.830	0	204	204	2	1	-10921639	161.619	164	115	204	3394	26.286	4.800	0.134	1.455
ID8068	8068	55	49.956	8.478	19.645	0	204	204	2	1	-10921639	191.762	192	128	252	4027	34.339	4.800	0.125	1.243
ID8069	8069	58	69.420	23.856	20.058	0	204	204	2	1	-10921639	198.476	197	148	255	4168	31.707	4.800	0.182	1.926
ID8070	8070	59	32.326	18.103	29.419	0	204	204	2	1	-10921639	164.429	161	133	204	3453	16.452	4.800	0.098	1.785
ID8071	8071	61	48.376	16.319	37.590	0	204	204	2	1	-10921639	127.143	124	68	184	2670	35.354	4.800	0.179	1.090
ID8106	8106	69	38.949	12.276	7.163	0	205	205	2	1	-10921639	141.286	148	99	179	2967	25.821	7.600	0.134	1.290
ID8107	8107	None	28.292	15.430	19.063	0	205	205	2	1	-10921639	172.095	170	146	201	3614	16.876	2.000	0.072	1.365
ID8108	8108	55	52.969	9.373	19.840	0	205	205	2	1	-10921639	191.524	188	135	255	4022	30.978	4.800	0.133	1.448
ID8109	8109	58	57.053	23.726	19.927	0	205	205	2	1	-10921639	186.667	188	130	241	3920	32.406	4.800	0.166	1.638
ID8110	8110	59	27.806	17.959	29.502	0	205	205	2	1	-10921639	151.667	155	110	188	3185	21.729	2.000	0.076	0.989
ID8111	8111	61	43.646	16.101	37.859	0	205	205	2	1	-10921639	113.333	115	62	179	2380	29.601	2.000	0.168	1.102
ID8081	8081	69	34.309	14.269	9.350	0	206	206	2	1	-10921639	148.381	148	117	179	3116	18.192	4.800	0.108	1.591
ID8082	8082	55	50.260	9.964	19.953	0	206	206	2	1	-10921639	192.571	188	157	246	4044	25.057	4.800	0.118	1.625
ID8083	8083	58	56.311	23.376	19.565	0	206	206	2	1	-10921639	190.714	192	155	243	4005	22.946	4.800	0.168	2.391
ID8084	8084	61	41.333	16.020	37.791	0	206	206	2	1	-10921639	108.762	108	64	159	2284	28.034	2.000	0.174	1.151
ID8088	8088	61	32.140	15.850	37.747	0	207	207	2	1	-10921639	93.905	99	53	133	1972	25.414	4.800	0.160	1.018
ID8085	8085	69	27.099	13.891	9.128	0	207	207	2	1	-10921639	136.619	133	113	168	2869	13.426	4.800	0.090	1.682
ID8086	8086	55	46.664	10.013	19.857	0	207	207	2	1	-10921639	192.952	190	153	246	4052	24.865	4.800	0.114	1.588
ID8087	8087	58	45.649	23.607	20.015	0	207	207	2	1	-10921639	164.286	166	117	199	3450	26.409	4.800	0.145	1.580
ID8104	8104	58	47.002	23.754	20.210	0	208	208	2	1	-10921639	165.143	166	115	199	3468	24.127	4.800	0.156	1.844
ID8105	8105	None	28.921	12.023	31.386	0	208	208	2	1	-10921639	154.524	153	133	184	3245	15.115	4.800	0.084	1.578
ID8103	8103	55	27.093	9.613	19.130	0	208	208	2	1	-10921639	163.333	161	144	192	3430	15.373	4.800	0.083	1.624
ID8112	8112	77	33.487	15.287	18.728	0	209	209	2	1	-10921639	162.333	166	126	206	3409	21.320	2.000	0.082	1.151
ID8113	8113	58	39.363	23.424	19.903	0	209	209	2	1	-10921639	158.810	155	137	186	3335	16.036	4.800	0.127	2.233
ID8128	8128	58	46.234	23.794	19.746	0	210	210	2	1	-10921639	151.143	155	104	192	3174	24.440	4.800	0.169	1.785
ID8124	8124	76	28.816	11.402	6.832	0	210	210	2	1	-10921639	104.190	108	68	135	2188	19.747	7.600	0.161	1.462
ID8125	8125	77	27.698	16.670	18.091	0	210	210	2	1	-10921639	150.143	150	119	184	3153	18.462	4.800	0.086	1.294
ID8126	8126	55	29.780	9.893	19.122	0	210	210	2	1	-10921639	158.762	159	133	199	3334	19.452	4.800	0.092	1.369
ID8127	8127	None	29.169	13.032	20.124	0	210	210	2	1	-10921639	167.190	168	130	199	3511	19.785	7.600	0.080	1.256
ID8098	8098	76	30.740	11.558	6.932	0	211	211	2	1	-10921639	100.714	99	73	126	2115	14.680	7.600	0.169	1.982
ID8099	8099	77	32.264	16.819	18.108	0	211	211	2	1	-10921639	152.619	155	124	184	3205	19.358	4.800	0.098	1.406
ID8100	8100	55	28.918	9.313	19.115	0	211	211	2	1	-10921639	140.000	144	106	179	2940	20.315	4.800	0.097	1.219
ID8101	8101	58	46.956	23.630	20.467	0	211	211	2	1	-10921639	147.762	155	104	186	3103	25.842	4.800	0.172	1.679
ID8114	8114	76	31.549	11.873	7.058	0	212	212	2	1	-10921639	91.952	93	62	124	1931	19.088	4.800	0.180	1.467
ID8115	8115	55	27.459	10.744	19.748	0	212	212	2	1	-10921639	137.667	137	106	172	2891	17.873	2.000	0.075	1.081
ID8116	8116	58	39.905	23.394	20.512	0	212	212	2	1	-10921639	139.810	135	108	175	2936	19.861	4.800	0.144	1.770
ID8117	8117	None	29.484	11.000	32.000	0	212	212	2	1	-10921639	132.810	133	106	172	2789	18.705	2.000	0.104	1.341
ID8102	8102	58	36.058	23.833	19.772	0	213	213	2	1	-10921639	136.952	141	97	168	2876	21.456	4.800	0.137	1.542
ID8121	8121	58	42.570	24.106	20.131	0	214	214	2	1	-10921639	137.952	144	97	172	2897	21.549	4.800	0.167	1.828
ID8120	8120	58	38.467	23.594	20.062	0	215	215	2	1	-10921639	134.476	137	97	168	2824	22.761	4.800	0.155	1.586
ID8118	8118	None	28.568	12.180	7.444	0	215	215	2	1	-10921639	87.429	88	53	119	1836	21.108	7.600	0.173	1.221
ID8119	8119	None	33.780	14.832	19.062	0	215	215	2	1	-10921639	152.381	155	128	181	3200	15.708	4.800	0.109	1.912
ID8129	8129	58	37.644	24.065	20.393	0	216	216	2	1	-10921639	132.667	135	93	159	2786	20.674	4.800	0.160	1.766
ID8122	8122	58	36.549	23.632	19.878	0	217	217	2	1	-10921639	127.714	126	93	161	2682	20.310	4.800	0.158	1.712
ID8123	8123	None	27.534	5.515	32.837	0	217	217	2	1	-10921639	89.333	90	57	108	1876	14.671	4.800	0.164	1.718
ID8130	8130	79	29.134	14.797	19.030	0	218	218	2	1	-10921639	134.333	135	110	175	2821	17.177	2.000	0.085	1.224
ID8131	8131	58	49.311	23.427	20.197	0	218	218	2	1	-10921639	140.524	133	104	177	2951	21.351	4.800	0.179	2.000
ID8132	8132	79	31.540	14.652	19.094	0	219	219	2	1	-10921639	129.762	135	97	161	2725	18.314	2.000	0.106	1.361
ID8133	8133	58	50.382	23.577	20.551	0	219	219	2	1	-10921639	133.095	139	73	184	2795	31.878	4.800	0.202	1.403
ID8148	8148	58	57.981	23.361	20.159	0	220	220	2	1	-10921639	141.429	135	113	186	2970	23.907	4.800	0.223	2.154
ID8146	8146	80	29.588	12.016	7.317	0	220	220	2	1	-10921639	89.000	88	55	121	1869	19.524	7.600	0.164	1.287
ID8147	8147	79	33.552	14.871	18.953	0	220	220	2	1	-10921639	125.571	126	93	164	2637	20.395	2.000	0.106	1.178
ID8144	8144	None	31.083	10.748	20.210	0	221	221	2	1	-10921639	126.048	124	102	164	2647	18.478	2.000	0.098	1.213
ID8145	8145	58	50.141	23.394	20.436	0	221	221	2	1	-10921639	137.095	133	102	184	2879	21.895	4.800	0.196	2.053
ID8142	8142	80	29.187	12.048	7.438	0	221	221	2	1	-10921639	92.095	90	62	121	1934	18.387	7.600	0.162	1.395
ID8143	8143	79	31.177	14.759	19.431	0	221	221	2	1	-10921639	124.476	128	88	164	2614	21.903	2.000	0.099	1.025
ID8136	8136	81	29.245	18.265	30.037	0	222	222	2	1	-10921639	96.857	97	68	130	2034	16.674	2.000	0.122	1.262
ID8137	8137	None	33.628	7.031	33.182	0	222	222	2	1	-10921639	95.190	99	62	126	1999	18.118	7.600	0.181	1.611
ID8134	8134	80	30.422	12.599	7.817	0	222	222	2	1	-10921639	100.000	97	73	133	2100	17.900	4.800	0.145	1.419
ID8135	8135	58	46.449	23.274	20.091	0	222	222	2	1	-10921639	131.381	126	106	168	2759	18.856	4.800	0.191	2.239
ID8152	8152	58	46.268	23.379	20.363	0	223	223	2	1	-10921639	125.905	119	102	168	2644	20.226	4.800	0.192	2.007
ID8153	8153	81	29.242	18.403	29.567	0	223	223	2	1	-10921639	97.238	97	59	130	2042	19.031	7.600	0.141	1.263
ID8149	8149	80	34.074	12.643	8.038	0	223	223	2	1	-10921639	103.905	108	64	137	2182	18.804	4.800	0.183	1.707
ID8150	8150	79	34.633	14.748	19.385	0	223	223	2	1	-10921639	124.476	124	97	166	2614	21.755	2.000	0.121	1.234
ID8151	8151	None	28.345	10.129	20.078	0	223	223	2	1	-10921639	114.429	117	86	155	2403	18.101	6.355	0.110	1.252
ID8138	8138	80	37.791	14.053	9.080	0	224	224	2	1	-10921639	109.286	108	79	150	2295	20.020	4.800	0.168	1.571
ID8139	8139	79	41.940	14.758	19.128	0	224	224	2	1	-10921639	125.810	121	90	188	2642	26.651	2.000	0.119	1.004
ID8140	8140	58	63.515	23.390	20.438	0	224	224	2	1	-10921639	148.762	146	102	210	3124	30.640	4.800	0.223	1.774
ID8141	8141	81	32.421	18.283	29.511	0	224	224	2	1	-10921639	103.000	99	64	148	2163	22.663	2.000	0.136	1.088
ID8154	8154	80	34.480	13.964	8.987	0	225	225	2	1	-10921639	108.381	108	84	146	2276	17.086	4.800	0.147	1.629
ID8155	8155	79	31.582	14.790	19.047	0	225	225	2	1	-10921639	120.857	124	90	161	2538	19.916	2.000	0.104	1.146
ID8156	8156	58	62.208	23.324	20.494	0	225	225	2	1	-10921639	147.619	139	99	215	3100	30.142	4.800	0.219	1.761
ID8157	8157	81	31.629	18.286	29.646	0	225	225	2	1	-10921639	107.429	106	73	146	2256	20.728	2.000	0.120	1.112
ID8160	8160	79	29.929	13.238	19.768	0	226	226	2	1	-10921639	120.190	117	86	157	2524	23.066	4.800	0.115	1.074
ID8161	8161	58	67.466	23.549	20.470	0	226	226	2	1	-10921639	144.762	146	93	208	3040	36.873	4.800	0.253	1.586
ID8162	8162	84	33.965	11.050	27.432	0	226	226	2	1	-10921639	111.571	110	73	155	2343	21.951	2.000	0.134	1.201
ID8163	8163	81	28.960	18.450	29.850	0	226	226	2	1	-10921639	101.429	99	75	141	2130	18.228	2.000	0.110	1.100
ID8164	8164	85	35.368	7.704	33.692	0	226	226	2	1	-10921639	94.333	93	57	139	1981	23.262	2.000	0.169	1.171
ID8158	8158	80	31.290	12.335	7.777	0	226	226	2	1	-10921639	92.524	90	64	124	1943	17.837	7.600	0.177	1.561
ID8159	8159	87	30.636	11.288	20.161	0	226	226	2	1	-10921639	116.619	110	86	155	2449	19.788	6.297	0.118	1.246
ID8168	8168	84	32.892	11.254	27.856	0	227	227	2	1	-10921639	114.000	113	86	157	2394	18.974	4.800	0.130	1.386
ID8169	8169	81	38.023	18.366	29.748	0	227	227	2	1	-10921639	105.000	99	73	153	2205	22.417	2.000	0.156	1.268
ID8170	8170	85	29.899	7.390	33.415	0	227	227	2	1	-10921639	92.381	95	64	121	1940	18.478	4.800	0.164	1.407
ID8165	8165	80	35.971	12.958	8.032	0	227	227	2	1	-10921639	97.000	90	66	128	2037	20.263	4.800	0.192	1.540
ID8166	8166	87	30.616	10.018	20.091	0	227	227	2	1	-10921639	113.048	117	84	144	2374	17.354	4.800	0.122	1.412
ID8167	8167	58	71.787	23.557	20.515	0	227	227	2	1	-10921639	146.762	159	77	223	3082	45.408	4.800	0.253	1.305
ID8176	8176	80	28.124	13.951	8.944	0	228	228	2	1	-10921639	97.000	95	77	124	2037	13.338	4.800	0.145	1.846
ID8177	8177	58	66.180	23.503	20.590	0	228	228	2	1	-10921639	139.048	146	75	221	2920	42.305	4.800	0.241	1.275
ID8178	8178	84	30.864	11.032	27.805	0	228	228	2	1	-10921639	113.952	113	88	144	2393	17.665	4.800	0.122	1.401
ID8179	8179	81	40.290	18.201	29.846	0	228	228	2	1	-10921639	107.000	104	73	159	2247	24.407	2.000	0.147	1.122
ID8180	8180	85	33.991	7.963	33.368	0	228	228	2	1	-10921639	99.857	102	70	135	2097	19.194	4.800	0.157	1.410
ID8171	8171	80	27.803	12.744	7.819	0	229	229	2	1	-10921639	93.190	93	64	121	1957	16.083	4.800	0.162	1.616
ID8172	8172	58	80.289	23.495	20.472	0	229	229	2	1	-10921639	165.238	170	115	239	3470	40.087	4.800	0.258	1.692
ID8173	8173	84	36.484	10.900	27.843	0	229	229	2	1	-10921639	122.048	119	93	161	2563	18.875	4.800	0.137	1.554
ID8174	8174	81	37.143	18.498	29.763	0	229	229	2	1	-10921639	109.619	108	79	155	2302	22.686	2.000	0.131	1.119
ID8175	8175	85	36.080	7.834	33.614	0	229	229	2	1	-10921639	95.714	95	46	137	2010	26.196	2.000	0.178	1.103
ID8200	8200	58	77.236	23.523	20.525	0	230	230	2	1	-10921639	152.810	157	82	232	3209	46.738	4.800	0.268	1.383
ID8201	8201	84	29.561	10.732	27.725	0	230	230	2	1	-10921639	117.714	117	95	150	2472	15.130	4.800	0.113	1.576
ID8202	8202	81	35.967	18.534	29.584	0	230	230	2	1	-10921639	109.524	110	66	166	2300	29.894	2.000	0.127	0.827
ID8203	8203	85	39.470	7.518	33.794	0	230	230	2	1	-10921639	95.429	90	51	144	2004	26.696	2.000	0.191	1.145
ID8199	8199	80	32.797	14.042	9.072	0	230	230	2	1	-10921639	104.667	104	82	137	2198	15.708	4.800	0.159	1.826
ID8185	8185	80	32.881	14.116	9.046	0	231	231	2	1	-10921639	95.905	95	75	128	2014	16.760	7.600	0.161	1.587
ID8186	8186	None	33.702	10.282	20.362	0	231	231	2	1	-10921639	114.714	108	90	150	2409	19.898	2.000	0.127	1.299
ID8187	8187	58	74.189	23.493	20.431	0	231	231	2	1	-10921639	156.762	150	104	226	3292	37.658	4.800	0.243	1.627
ID8188	8188	None	29.313	19.364	27.282	0	231	231	2	1	-10921639	109.810	106	77	139	2306	18.408	2.000	0.124	1.318
ID8189	8189	81	29.309	18.548	29.428	0	231	231	2	1	-10921639	107.667	113	57	141	2261	24.067	4.800	0.144	1.125
ID8190	8190	85	36.013	8.015	33.538	0	231	231	2	1	-10921639	95.571	99	46	135	2007	27.060	4.800	0.197	1.164
ID8192	8192	58	77.236	23.544	20.480	0	232	232	2	1	-10921639	154.190	157	82	230	3238	45.222	4.800	0.269	1.445
ID8193	8193	81	32.081	18.280	29.804	0	232	232	2	1	-10921639	106.571	104	73	139	2238	19.148	2.000	0.128	1.266
ID8194	8194	85	33.271	7.361	33.334	0	232	232	2	1	-10921639	92.762	90	66	135	1948	19.152	4.800	0.185	1.514
ID8191	8191	80	29.993	14.272	9.485	0	232	232	2	1	-10921639	95.095	88	68	126	1997	17.082	4.800	0.162	1.554
ID8184	8184	85	29.101	7.920	34.014	0	233	233	2	1	-10921639	90.667	93	57	121	1904	17.995	4.800	0.149	1.305
ID8181	8181	80	37.536	14.219	9.239	0	233	233	2	1	-10921639	104.000	99	77	139	2184	18.075	4.800	0.184	1.790
ID8182	8182	86	28.753	10.099	20.153	0	233	233	2	1	-10921639	107.381	108	79	146	2255	19.325	2.000	0.097	0.985
ID8183	8183	58	80.510	23.629	20.404	0	233	233	2	1	-10921639	164.667	166	102	235	3458	40.339	4.800	0.275	1.762
ID8212	8212	80	34.134	14.297	9.411	0	234	234	2	1	-10921639	99.429	97	77	135	2088	17.657	4.800	0.181	1.727
ID8213	8213	86	28.177	10.209	20.257	0	234	234	2	1	-10921639	109.810	104	88	141	2306	15.880	2.000	0.119	1.469
ID8214	8214	58	75.528	23.492	20.473	0	234	234	2	1	-10921639	167.095	166	119	237	3509	37.065	4.800	0.241	1.751
ID8204	8204	80	37.676	14.267	9.432	0	235	235	2	1	-10921639	97.619	93	62	139	2050	22.375	2.000	0.180	1.330
ID8205	8205	58	86.019	23.333	20.174	0	235	235	2	1	-10921639	174.762	168	130	252	3670	40.280	4.800	0.257	1.774
ID8206	8206	86	28.391	10.743	20.869	0	235	235	2	1	-10921639	118.238	117	90	157	2483	16.544	2.000	0.091	1.189
ID8207	8207	None	28.636	7.795	33.501	0	235	235	2	1	-10921639	94.000	95	53	128	1974	23.332	4.800	0.138	0.980
ID8195	8195	80	43.138	13.766	9.300	0	236	236	2	1	-10921639	101.952	95	64	148	2141	24.836	2.000	0.199	1.361
ID8196	8196	86	27.493	10.392	20.370	0	236	236	2	1	-10921639	109.238	104	79	146	2294	19.557	2.000	0.111	1.113
ID8197	8197	58	72.990	23.524	20.470	0	236	236	2	1	-10921639	155.238	155	90	223	3260	41.109	4.800	0.255	1.537
ID8198	8198	None	27.748	19.171	26.903	0	236	236	2	1	-10921639	105.571	106	79	139	2217	17.589	2.000	0.109	1.181
ID8208	8208	80	36.660	13.949	9.504	0	237	237	2	1	-10921639	99.905	97	70	137	2098	19.907	4.800	0.171	1.462
ID8209	8209	86	32.524	10.677	20.418	0	237	237	2	1	-10921639	119.476	117	95	155	2509	18.492	7.600	0.120	1.389
ID8210	8210	58	77.854	23.292	20.533	0	237	237	2	1	-10921639	161.667	155	106	248	3395	41.635	4.800	0.244	1.523
ID8211	8211	58	67.482	23.445	20.476	0	238	238	2	1	-10921639	158.476	155	115	217	3328	32.905	4.800	0.225	1.769
ID8220	8220	58	63.091	23.490	20.396	0	239	239	2	1	-10921639	151.286	150	113	208	3177	30.460	4.800	0.214	1.752
ID8218	8218	80	33.740	13.654	9.059	0	239	239	2	1	-10921639	94.810	88	70	128	1991	16.219	4.800	0.182	1.799
ID8219	8219	86	30.466	10.320	19.899	0	239	239	2	1	-10921639	113.143	110	84	155	2376	18.953	2.000	0.116	1.242
ID8224	8224	86	32.957	9.982	19.909	0	240	240	2	1	-10921639	118.095	115	82	159	2480	19.118	2.000	0.118	1.300
ID8225	8225	58	66.135	23.541	20.472	0	240	240	2	1	-10921639	159.952	155	110	219	3359	31.987	4.800	0.236	1.910
ID8223	8223	80	37.891	13.554	9.085	0	240	240	2	1	-10921639	102.619	102	68	137	2155	18.949	4.800	0.195	1.771
ID8232	8232	58	62.818	23.522	20.410	0	241	241	2	1	-10921639	156.190	159	97	208	3280	34.301	4.800	0.220	1.645
ID8231	8231	80	37.751	13.557	8.778	0	241	241	2	1	-10921639	103.381	99	68	141	2171	20.215	4.800	0.177	1.535
ID8221	8221	80	42.320	12.394	8.018	0	242	242	2	1	-10921639	98.762	99	64	144	2074	25.560	4.800	0.236	1.477
ID8222	8222	58	80.433	23.276	20.336	0	242	242	2	1	-10921639	171.429	170	119	246	3600	36.615	4.800	0.246	1.847
ID8252	8252	58	80.044	23.289	20.146	0	243	243	2	1	-10921639	167.238	157	115	235	3512	36.010	4.800	0.251	1.862
ID8251	8251	80	47.742	13.708	9.165	0	243	243	2	1	-10921639	115.714	115	68	164	2430	25.615	4.800	0.227	1.671
ID8216	8216	58	79.070	23.277	20.036	0	244	244	2	1	-10921639	160.333	146	117	230	3367	36.571	2.000	0.255	1.780
ID8217	8217	88	28.400	19.031	26.536	0	244	244	2	1	-10921639	113.762	110	77	146	2389	18.210	7.600	0.116	1.297
ID8215	8215	80	46.447	13.656	9.075	0	244	244	2	1	-10921639	117.238	121	77	164	2462	24.226	4.800	0.205	1.644
ID8226	8226	80	48.928	13.619	8.996	0	245	245	2	1	-10921639	125.095	124	79	179	2627	26.627	4.800	0.196	1.538
ID8227	8227	58	89.267	23.288	20.162	0	245	245	2	1	-10921639	178.286	168	130	255	3744	40.341	2.000	0.264	1.844
ID8228	8228	89	27.910	13.157	21.177	0	245	245	2	1	-10921639	123.429	126	90	148	2592	18.029	2.000	0.103	1.281
ID8229	8229	88	28.302	18.794	26.435	0	245	245	2	1	-10921639	110.190	110	70	166	2314	25.845	2.000	0.071	0.563
ID8230	8230	90	40.903	18.000	29.319	0	245	245	2	1	-10921639	126.524	128	88	177	2657	23.995	2.000	0.144	1.324
ID8233	8233	80	45.045	12.340	7.769	0	246	246	2	1	-10921639	110.952	108	70	157	2330	28.227	4.800	0.204	1.331
ID8234	8234	89	28.784	10.864	20.097	0	246	246	2	1	-10921639	114.095	108	90	144	2396	17.306	2.000	0.105	1.255
ID8235	8235	58	89.298	23.327	20.121	0	246	246	2	1	-10921639	178.333	168	126	255	3745	39.977	4.800	0.269	1.894
ID8236	8236	88	35.396	19.175	26.219	0	246	246	2	1	-10921639	117.095	110	86	179	2459	24.664	2.000	0.095	0.823
ID8237	8237	90	40.179	17.751	29.571	0	246	246	2	1	-10921639	118.476	113	68	170	2488	30.548	2.000	0.134	0.914
ID8248	8248	88	36.122	19.024	26.385	0	247	247	2	1	-10921639	119.286	119	84	172	2505	24.719	2.000	0.108	0.941
ID8249	8249	90	36.678	17.675	29.584	0	247	247	2	1	-10921639	122.190	128	66	175	2566	31.386	2.000	0.124	0.856
ID8250	8250	91	38.451	11.467	31.186	0	247	247	2	1	-10921639	126.190	124	93	175	2650	22.203	4.800	0.139	1.387
ID8245	8245	80	49.368	12.392	7.681	0	247	247	2	1	-10921639	118.476	119	73	166	2488	29.277	4.800	0.224	1.482
ID8246	8246	89	40.295	10.924	20.182	0	247	247	2	1	-10921639	124.143	121	88	166	2607	24.140	2.000	0.149	1.332
ID8247	8247	58	92.468	23.310	20.203	0	247	247	2	1	-10921639	183.143	172	130	255	3846	39.973	4.800	0.277	1.989
ID8240	8240	58	86.450	23.332	20.279	0	248	248	2	1	-10921639	189.238	175	144	255	3974	35.582	4.800	0.256	2.165
ID8241	8241	88	47.620	19.064	26.493	0	248	248	2	1	-10921639	127.286	119	84	192	2673	34.251	2.000	0.134	0.879
ID8242	8242	90	34.567	17.874	29.019	0	248	248	2	1	-10921639	134.143	135	93	177	2817	24.930	7.600	0.127	1.209
ID8243	8243	91	42.481	12.036	31.132	0	248	248	2	1	-10921639	129.952	130	90	179	2729	26.834	2.000	0.136	1.163
ID8244	8244	92	30.735	7.451	33.277	0	248	248	2	1	-10921639	102.000	99	68	141	2142	21.550	4.800	0.148	1.219
ID8238	8238	80	48.470	12.588	7.706	0	248	248	2	1	-10921639	127.905	121	82	177	2686	28.804	4.800	0.215	1.574
ID8239	8239	89	35.174	10.726	20.197	0	248	248	2	1	-10921639	118.333	119	88	155	2485	21.249	2.000	0.133	1.310
ID8256	8256	90	45.027	17.750	29.535	0	249	249	2	1	-10921639	134.238	137	79	199	2819	35.118	2.000	0.133	0.898
ID8257	8257	91	51.301	11.927	31.369	0	249	249	2	1	-10921639	141.619	139	95	201	2974	32.771	2.000	0.152	1.139
ID8258	8258	92	35.779	8.000	33.000	0	249	249	2	1	-10921639	118.667	117	79	159	2492	26.095	2.000	0.132	1.060
ID8253	8253	80	56.242	13.743	9.163	0	249	249	2	1	-10921639	134.429	135	86	190	2823	31.397	2.000	0.201	1.433
ID8254	8254	58	79.746	23.362	20.263	0	249	249	2	1	-10921639	178.524	175	133	243	3749	32.361	4.800	0.252	2.219
ID8255	8255	88	45.034	19.149	26.433	0	249	249	2	1	-10921639	126.952	115	86	199	2666	32.910	2.000	0.121	0.834
ID8288	8288	91	49.491	11.904	31.497	0	250	250	2	1	-10921639	150.762	141	102	210	3166	33.436	2.000	0.145	1.144
ID8289	8289	92	43.647	7.786	33.216	0	250	250	2	1	-10921639	133.429	137	88	190	2802	30.737	2.000	0.139	1.056
ID8283	8283	80	49.972	12.328	7.753	0	250	250	2	1	-10921639	129.714	126	77	184	2724	33.221	4.800	0.199	1.295
ID8284	8284	93	37.517	18.009	9.022	0	250	250	2	1	-10921639	108.857	113	75	153	2286	25.605	2.000	0.129	0.975
ID8285	8285	58	93.438	23.250	20.108	0	250	250	2	1	-10921639	191.571	179	128	255	4023	39.484	4.800	0.274	2.085
ID8286	8286	88	50.784	19.073	26.322	0	250	250	2	1	-10921639	135.000	128	93	212	2835	35.253	2.000	0.131	0.890
ID8287	8287	90	38.310	17.571	29.521	0	250	250	2	1	-10921639	137.476	137	79	181	2887	33.063	6.352	0.111	0.834
ID8272	8272	90	33.455	17.679	29.539	0	251	251	2	1	-10921639	124.952	128	66	179	2624	29.245	2.000	0.113	0.867
ID8273	8273	91	58.226	12.131	31.250	0	251	251	2	1	-10921639	152.571	150	95	226	3204	36.970	2.000	0.153	1.096
ID8274	8274	92	54.550	7.464	33.288	0	251	251	2	1	-10921639	138.333	133	84	201	2905	37.002	2.000	0.189	1.190
ID8267	8267	80	54.985	13.579	9.116	0	251	251	2	1	-10921639	140.524	144	79	195	2951	33.209	2.000	0.184	1.317
ID8268	8268	93	35.194	18.450	9.133	0	251	251	2	1	-10921639	110.190	106	77	155	2314	23.572	2.000	0.129	1.070
ID8269	8269	94	29.474	9.723	19.405	0	251	251	2	1	-10921639	116.524	113	90	155	2447	17.537	4.800	0.132	1.550
ID8270	8270	58	81.204	23.360	20.193	0	251	251	2	1	-10921639	171.381	155	119	246	3599	36.533	4.800	0.246	1.853
ID8271	8271	88	41.640	19.148	26.382	0	251	251	2	1	-10921639	123.286	113	86	192	2589	28.187	2.000	0.121	0.941
ID8306	8306	80	58.538	13.237	8.802	0	252	252	2	1	-10921639	151.810	157	90	206	3188	35.772	4.800	0.212	1.484
ID8307	8307	93	38.955	18.253	9.371	0	252	252	2	1	-10921639	117.619	110	70	170	2470	29.039	2.000	0.134	0.958
ID8308	8308	94	37.764	10.041	19.725	0	252	252	2	1	-10921639	126.714	130	84	170	2661	21.733	4.800	0.138	1.410
ID8309	8309	58	79.343	23.381	20.294	0	252	252	2	1	-10921639	184.524	181	141	248	3875	34.211	4.800	0.234	2.045
ID8310	8310	88	34.536	19.122	26.452	0	252	252	2	1	-10921639	124.476	124	90	175	2614	25.471	2.000	0.094	0.837
ID8311	8311	90	36.189	17.614	29.725	0	252	252	2	1	-10921639	137.476	139	84	177	2887	29.554	6.375	0.119	0.990
ID8312	8312	91	37.301	12.437	31.192	0	252	252	2	1	-10921639	149.048	150	104	192	3130	24.667	2.000	0.101	1.111
ID8313	8313	92	80.671	7.227	33.320	0	252	252	2	1	-10921639	167.857	168	106	248	3525	46.458	2.000	0.249	1.440
ID8275	8275	80	65.057	13.337	8.794	0	253	253	2	1	-10921639	155.238	170	93	217	3260	38.814	4.800	0.230	1.493
ID8276	8276	93	36.029	18.384	9.348	0	253	253	2	1	-10921639	119.143	110	73	164	2502	27.773	2.000	0.129	0.980
ID8277	8277	94	36.746	9.599	19.491	0	253	253	2	1	-10921639	126.381	121	102	170	2654	20.180	4.800	0.136	1.497
ID8278	8278	58	83.809	23.374	20.283	0	253	253	2	1	-10921639	187.952	170	128	255	3947	36.522	4.800	0.239	1.988
ID8279	8279	88	39.781	19.091	26.401	0	253	253	2	1	-10921639	131.143	126	79	190	2754	30.554	2.000	0.106	0.825
ID8280	8280	90	40.925	17.890	29.354	0	253	253	2	1	-10921639	146.286	144	104	206	3072	28.129	7.600	0.117	1.086
ID8281	8281	91	47.159	12.488	31.364	0	253	253	2	1	-10921639	162.619	161	108	215	3415	33.754	2.000	0.127	1.085
ID8282	8282	92	71.315	6.769	33.385	0	253	253	2	1	-10921639	168.048	161	104	232	3529	40.695	4.800	0.221	1.496
ID8259	8259	80	67.628	13.062	8.752	0	254	254	2	1	-10921639	155.952	159	97	210	3275	38.197	4.800	0.232	1.539
ID8260	8260	93	34.783	18.777	9.531	0	254	254	2	1	-10921639	125.381	124	90	166	2633	20.675	2.000	0.118	1.276
ID8261	8261	95	37.424	21.217	14.113	0	254	254	2	1	-10921639	135.286	139	82	172	2841	25.370	7.600	0.121	1.154
ID8262	8262	94	42.348	10.293	19.975	0	254	254	2	1	-10921639	138.095	139	99	181	2900	21.100	4.800	0.148	1.691
ID8263	8263	58	87.834	23.510	20.290	0	254	254	2	1	-10921639	189.429	188	108	255	3978	47.067	4.800	0.266	1.691
ID8264	8264	88	45.293	18.976	26.492	0	254	254	2	1	-10921639	141.048	139	90	204	2962	32.866	2.000	0.125	0.954
ID8265	8265	91	46.930	11.920	31.365	0	254	254	2	1	-10921639	164.810	157	117	212	3461	30.873	2.000	0.135	1.272
ID8266	8266	92	56.926	6.868	33.500	0	254	254	2	1	-10921639	153.333	157	95	217	3220	35.577	4.800	0.187	1.356
ID8290	8290	80	53.313	13.290	8.914	0	255	255	2	1	-10921639	146.238	153	97	199	3071	30.600	4.800	0.202	1.608
ID8291	8291	93	32.841	18.503	9.109	0	255	255	2	1	-10921639	121.143	124	79	164	2544	23.116	4.800	0.140	1.287
ID8292	8292	95	35.866	21.385	14.458	0	255	255	2	1	-10921639	132.476	133	93	172	2782	23.114	7.600	0.120	1.231
ID8293	8293	58	92.982	23.778	20.266	0	255	255	2	1	-10921639	179.238	181	95	255	3764	47.979	4.800	0.282	1.643
ID8294	8294	88	34.006	19.257	26.382	0	255	255	2	1	-10921639	126.333	124	93	175	2653	23.431	2.000	0.098	0.960
ID8295	8295	90	32.992	17.937	29.328	0	255	255	2	1	-10921639	136.190	139	108	172	2860	19.846	7.600	0.112	1.382
ID8296	8296	91	47.543	12.702	31.339	0	255	255	2	1	-10921639	154.524	153	110	201	3245	29.471	2.000	0.141	1.294
ID8297	8297	92	53.995	7.123	33.463	0	255	255	2	1	-10921639	147.524	144	113	206	3098	29.466	4.800	0.184	1.553
ID8304	8304	91	34.030	12.799	31.120	0	256	256	2	1	-10921639	149.429	153	115	179	3138	20.810	7.600	0.101	1.316
ID8305	8305	92	49.747	7.249	33.619	0	256	256	2	1	-10921639	140.190	141	70	190	2944	38.755	4.800	0.197	1.192
ID8298	8298	80	56.369	13.238	8.695	0	256	256	2	1	-10921639	152.619	159	99	206	3205	32.169	4.800	0.200	1.582
ID8299	8299	93	37.867	17.160	9.710	0	256	256	2	1	-10921639	136.952	135	82	179	2876	31.333	2.000	0.121	0.941
ID8300	8300	95	39.901	21.228	14.233	0	256	256	2	1	-10921639	135.619	135	90	179	2848	25.918	2.000	0.127	1.183
ID8301	8301	None	33.480	9.553	19.965	0	256	256	2	1	-10921639	122.048	121	90	161	2563	17.713	4.800	0.121	1.486
ID8302	8302	58	93.267	23.628	20.331	0	256	256	2	1	-10921639	182.524	184	84	255	3833	50.288	4.800	0.295	1.653
ID8303	8303	90	41.542	17.795	29.098	0	256	256	2	1	-10921639	141.238	137	102	192	2966	25.632	7.600	0.126	1.233
ID8320	8320	92	60.538	6.485	33.415	0	257	257	2	1	-10921639	146.619	146	97	208	3079	34.647	4.800	0.212	1.478
ID8314	8314	80	65.147	12.602	8.099	0	257	257	2	1	-10921639	160.048	172	102	217	3361	33.762	4.800	0.225	1.740
ID8315	8315	93	31.977	18.906	8.758	0	257	257	2	1	-10921639	119.000	121	75	159	2499	22.320	4.800	0.123	1.166
ID8316	8316	95	34.222	21.496	13.795	0	257	257	2	1	-10921639	137.571	137	99	170	2889	21.127	4.800	0.118	1.377
ID8317	8317	58	80.107	23.714	20.402	0	257	257	2	1	-10921639	174.190	179	95	235	3658	42.689	4.800	0.265	1.710
ID8318	8318	90	37.782	18.096	29.047	0	257	257	2	1	-10921639	130.571	135	97	179	2742	22.879	2.000	0.117	1.195
ID8319	8319	91	43.539	12.947	31.295	0	257	257	2	1	-10921639	154.095	157	119	199	3236	22.825	4.800	0.133	1.587
ID8321	8321	80	62.131	12.275	7.629	0	258	258	2	1	-10921639	154.857	155	102	210	3252	34.927	4.800	0.220	1.599
ID8322	8322	93	36.190	18.458	9.258	0	258	258	2	1	-10921639	131.810	128	82	170	2768	27.558	3.200	0.124	1.052
ID8323	8323	95	35.035	21.291	13.729	0	258	258	2	1	-10921639	139.000	144	106	175	2919	23.255	2.000	0.109	1.178
ID8324	8324	58	96.716	23.795	20.008	0	258	258	2	1	-10921639	195.857	204	106	255	4113	46.029	4.800	0.293	1.930
ID8325	8325	90	31.165	18.333	29.074	0	258	258	2	1	-10921639	128.810	130	90	168	2705	19.067	7.600	0.108	1.316
ID8326	8326	91	44.553	12.638	31.391	0	258	258	2	1	-10921639	160.381	157	119	219	3368	29.481	4.800	0.131	1.257
ID8327	8327	92	67.443	6.165	33.261	0	258	258	2	1	-10921639	162.857	153	106	221	3420	36.892	4.800	0.218	1.578
ID8368	8368	92	59.930	6.286	33.483	0	259	259	2	1	-10921639	158.524	159	117	210	3329	32.930	4.800	0.197	1.584
ID8361	8361	80	55.365	12.370	7.855	0	259	259	2	1	-10921639	150.143	146	108	195	3153	28.118	4.800	0.206	1.826
ID8362	8362	93	32.395	18.314	9.299	0	259	259	2	1	-10921639	121.762	121	77	153	2557	24.337	4.800	0.118	1.056
ID8363	8363	None	28.407	21.979	11.415	0	259	259	2	1	-10921639	103.762	110	48	144	2179	29.463	2.000	0.091	0.588
ID8364	8364	95	29.960	21.337	14.579	0	259	259	2	1	-10921639	138.714	137	102	181	2913	22.742	7.600	0.087	0.975
ID8365	8365	58	91.168	23.755	20.139	0	259	259	2	1	-10921639	186.381	186	102	255	3914	46.290	4.800	0.275	1.736
ID8366	8366	90	30.220	17.419	29.721	0	259	259	2	1	-10921639	136.667	133	93	166	2870	18.977	4.800	0.121	1.558
ID8367	8367	91	40.040	13.006	31.290	0	259	259	2	1	-10921639	150.571	155	108	204	3162	25.616	2.000	0.112	1.181
ID8338	8338	80	68.300	12.267	7.687	0	260	260	2	1	-10921639	161.762	168	104	221	3397	35.993	4.800	0.224	1.642
ID8339	8339	93	27.725	18.382	9.306	0	260	260	2	1	-10921639	127.190	128	82	159	2671	24.209	2.000	0.098	0.935
ID8340	8340	95	33.462	21.409	14.286	0	260	260	2	1	-10921639	135.095	133	90	177	2837	24.366	2.000	0.108	1.081
ID8341	8341	58	89.150	23.867	20.183	0	260	260	2	1	-10921639	188.143	192	113	255	3951	41.655	4.800	0.273	1.938
ID8342	8342	90	28.104	18.006	29.150	0	260	260	2	1	-10921639	124.714	126	95	164	2619	18.644	4.800	0.091	1.119
ID8343	8343	91	34.101	13.269	31.523	0	260	260	2	1	-10921639	142.476	141	90	179	2992	27.906	2.000	0.105	0.974
ID8344	8344	92	62.250	6.392	33.344	0	260	260	2	1	-10921639	157.524	161	108	212	3308	33.949	4.800	0.200	1.546
ID8345	8345	80	68.096	12.069	7.710	0	261	261	2	1	-10921639	161.952	164	121	217	3401	33.463	4.800	0.219	1.741
ID8346	8346	93	35.573	18.373	9.481	0	261	261	2	1	-10921639	136.000	141	86	181	2856	28.869	2.000	0.115	0.972
ID8347	8347	95	40.338	21.188	13.849	0	261	261	2	1	-10921639	141.667	141	93	184	2975	25.305	2.000	0.118	1.183
ID8348	8348	58	88.723	23.871	20.346	0	261	261	2	1	-10921639	193.619	192	115	255	4066	43.488	4.800	0.260	1.838
ID8349	8349	91	42.446	13.359	31.330	0	261	261	2	1	-10921639	156.810	157	110	201	3293	29.351	2.000	0.116	1.114
ID8350	8350	90	29.048	17.079	31.978	0	261	261	2	1	-10921639	137.333	139	99	184	2884	23.597	6.312	0.120	1.244
ID8351	8351	92	73.134	6.268	33.439	0	261	261	2	1	-10921639	174.667	164	104	239	3668	39.980	4.800	0.217	1.555
ID8390	8390	80	72.681	12.047	7.877	0	262	262	2	1	-10921639	172.857	177	126	228	3630	33.320	4.800	0.226	1.913
ID8391	8391	93	30.169	18.448	9.210	0	262	262	2	1	-10921639	130.095	128	84	164	2732	22.605	2.000	0.091	0.955
ID8392	8392	95	41.798	21.286	13.885	0	262	262	2	1	-10921639	144.476	148	95	188	3034	26.267	2.000	0.126	1.233
ID8393	8393	97	28.772	14.045	20.973	0	262	262	2	1	-10921639	145.333	146	124	172	3052	14.472	4.800	0.091	1.679
ID8394	8394	58	86.496	23.905	20.591	0	262	262	2	1	-10921639	192.286	201	108	255	4038	45.294	4.800	0.251	1.704
ID8395	8395	91	40.069	12.709	31.287	0	262	262	2	1	-10921639	159.857	161	117	201	3357	27.625	2.000	0.109	1.137
ID8396	8396	90	29.431	16.970	32.311	0	262	262	2	1	-10921639	135.190	141	95	170	2839	20.992	6.312	0.114	1.314
ID8397	8397	92	81.976	6.026	33.090	0	262	262	2	1	-10921639	177.952	181	113	255	3737	41.441	2.000	0.233	1.620
ID8336	8336	90	35.257	17.074	32.105	0	263	263	2	1	-10921639	140.762	141	95	181	2956	25.175	2.000	0.113	1.131
ID8337	8337	92	75.296	5.972	32.890	0	263	263	2	1	-10921639	170.667	172	97	241	3584	40.462	4.800	0.224	1.542
ID8328	8328	80	78.635	12.152	7.866	0	263	263	2	1	-10921639	178.095	181	135	237	3740	34.680	4.800	0.246	2.030
ID8329	8329	93	30.727	18.330	9.090	0	263	263	2	1	-10921639	128.381	130	86	157	2696	20.084	2.000	0.106	1.223
ID8330	8330	95	42.259	21.248	13.739	0	263	263	2	1	-10921639	140.905	139	97	190	2959	25.084	2.000	0.128	1.274
ID8331	8331	96	27.360	9.176	16.452	0	263	263	2	1	-10921639	108.143	110	55	148	2271	29.660	2.000	0.094	0.625
ID8332	8332	None	27.522	7.994	18.903	0	263	263	2	1	-10921639	129.381	126	97	159	2717	18.043	4.800	0.112	1.439
ID8333	8333	97	31.216	14.471	21.125	0	263	263	2	1	-10921639	144.952	141	117	179	3044	17.457	4.800	0.104	1.565
ID8334	8334	58	84.288	23.952	20.629	0	263	263	2	1	-10921639	196.286	204	130	255	4122	38.641	4.800	0.255	2.064
ID8335	8335	91	49.627	12.948	31.183	0	263	263	2	1	-10921639	171.048	177	128	221	3592	27.244	4.800	0.138	1.522
ID8384	8384	96	39.302	8.985	17.220	0	264	264	2	1	-10921639	136.143	146	77	172	2859	28.357	4.800	0.144	1.207
ID8385	8385	97	32.060	14.556	20.227	0	264	264	2	1	-10921639	148.238	148	108	179	3113	19.922	4.800	0.096	1.298
ID8386	8386	58	91.476	23.863	20.766	0	264	264	2	1	-10921639	198.619	204	121	255	4171	42.808	4.800	0.267	1.955
ID8387	8387	91	38.434	13.114	31.102	0	264	264	2	1	-10921639	160.619	166	113	204	3373	28.342	2.000	0.107	1.094
ID8388	8388	90	49.579	16.838	32.415	0	264	264	2	1	-10921639	155.286	150	106	204	3261	30.110	4.800	0.152	1.364
ID8389	8389	92	71.403	6.108	32.963	0	264	264	2	1	-10921639	169.762	172	86	230	3565	38.584	4.800	0.220	1.589
ID8381	8381	80	69.045	12.001	7.609	0	264	264	2	1	-10921639	167.190	159	119	228	3511	32.273	4.800	0.213	1.820
ID8382	8382	93	38.872	18.695	9.400	0	264	264	2	1	-10921639	126.619	133	59	186	2659	34.261	2.000	0.130	0.848
ID8383	8383	95	38.071	21.211	13.693	0	264	264	2	1	-10921639	138.286	139	95	179	2904	22.788	2.000	0.111	1.216
ID8352	8352	80	67.710	12.068	7.810	0	265	265	2	1	-10921639	169.429	164	133	226	3558	30.557	4.800	0.212	1.939
ID8353	8353	93	49.805	18.517	9.142	0	265	265	2	1	-10921639	134.333	130	66	204	2821	37.556	2.000	0.151	0.940
ID8354	8354	95	36.156	20.962	14.191	0	265	265	2	1	-10921639	140.000	139	93	179	2940	24.444	2.000	0.115	1.178
ID8355	8355	96	38.440	9.271	16.792	0	265	265	2	1	-10921639	145.333	155	82	179	3052	28.921	4.800	0.144	1.261
ID8356	8356	97	30.610	14.690	20.643	0	265	265	2	1	-10921639	144.762	144	95	184	3040	23.339	2.000	0.084	0.964
ID8357	8357	58	89.923	23.929	20.800	0	265	265	2	1	-10921639	205.143	204	139	255	4308	40.252	4.800	0.257	2.087
ID8358	8358	91	34.696	13.912	31.096	0	265	265	2	1	-10921639	165.238	168	130	204	3470	22.825	4.800	0.094	1.244
ID8359	8359	90	39.561	17.194	32.038	0	265	265	2	1	-10921639	155.238	155	110	197	3260	25.197	4.800	0.127	1.387
ID8360	8360	92	71.367	5.922	32.993	0	265	265	2	1	-10921639	172.810	168	95	246	3629	40.241	4.800	0.210	1.489
ID8369	8369	80	49.694	11.938	7.867	0	266	266	2	1	-10921639	157.524	161	124	195	3308	21.844	4.800	0.173	2.131
ID8370	8370	93	45.541	18.016	9.125	0	266	266	2	1	-10921639	139.905	139	82	190	2938	31.198	2.000	0.132	1.049
ID8371	8371	95	49.669	21.129	13.919	0	266	266	2	1	-10921639	152.333	148	99	204	3199	26.573	2.000	0.149	1.483
ID8372	8372	96	44.748	9.288	16.979	0	266	266	2	1	-10921639	155.333	170	90	192	3262	30.949	4.800	0.160	1.384
ID8373	8373	97	28.819	14.422	20.499	0	266	266	2	1	-10921639	155.952	155	128	177	3275	14.898	4.800	0.095	1.809
ID8374	8374	58	79.308	24.008	20.709	0	266	266	2	1	-10921639	196.238	199	137	255	4121	35.857	4.800	0.231	2.052
ID8375	8375	98	27.108	21.266	26.629	0	266	266	2	1	-10921639	127.905	128	84	159	2686	21.753	7.600	0.102	1.091
ID8376	8376	91	35.815	13.379	31.110	0	266	266	2	1	-10921639	163.905	166	128	199	3442	22.246	2.000	0.095	1.281
ID8377	8377	90	38.385	17.156	32.214	0	266	266	2	1	-10921639	154.762	157	108	195	3250	23.569	4.800	0.112	1.324
ID8378	8378	92	66.389	6.201	32.863	0	266	266	2	1	-10921639	167.619	164	88	237	3520	40.523	4.800	0.201	1.386
ID8379	8379	99	29.500	16.924	37.677	0	266	266	2	1	-10921639	76.048	68	39	126	1597	26.145	2.000	0.144	0.733
ID8380	8380	100	46.553	37.000	40.000	0	266	266	2	1	-10921639	66.238	73	31	124	1391	27.642	2.000	0.376	1.309
ID8400	8400	95	47.656	20.999	14.121	0	267	267	2	1	-10921639	155.190	159	90	208	3259	29.085	4.800	0.142	1.329
ID8401	8401	96	41.233	9.129	16.927	0	267	267	2	1	-10921639	150.476	161	86	186	3160	28.740	4.800	0.144	1.321
ID8402	8402	97	32.578	14.613	20.861	0	267	267	2	1	-10921639	152.571	157	104	188	3204	24.235	2.000	0.092	1.062
ID8403	8403	58	86.476	23.745	20.883	0	267	267	2	1	-10921639	204.000	208	148	255	4284	38.022	4.800	0.251	2.153
ID8404	8404	98	40.699	21.601	26.839	0	267	267	2	1	-10921639	126.714	130	70	190	2661	36.543	2.000	0.118	0.732
ID8405	8405	90	38.114	16.155	31.831	0	267	267	2	1	-10921639	166.619	164	130	204	3499	21.091	4.800	0.130	1.814
ID8406	8406	92	68.774	6.336	32.711	0	267	267	2	1	-10921639	169.619	177	88	248	3562	45.582	4.800	0.205	1.267
ID8407	8407	99	34.513	16.980	37.573	0	267	267	2	1	-10921639	80.429	75	33	139	1689	31.564	2.000	0.153	0.678
ID8408	8408	100	44.344	37.000	41.000	0	267	267	2	1	-10921639	73.143	79	41	119	1536	25.640	2.000	0.343	1.456
ID8398	8398	80	58.121	12.095	7.514	0	267	267	2	1	-10921639	166.476	166	117	210	3496	26.282	4.800	0.191	2.028
ID8399	8399	93	41.741	18.115	9.243	0	267	267	2	1	-10921639	138.429	133	86	192	2907	30.485	2.000	0.114	0.930
ID8416	8416	98	42.570	21.190	26.688	0	268	268	2	1	-10921639	150.952	144	104	192	3170	28.958	7.600	0.142	1.294
ID8417	8417	90	37.084	13.973	31.086	0	268	268	2	1	-10921639	164.048	168	121	201	3445	24.961	2.000	0.101	1.200
ID8418	8418	92	60.676	5.709	32.343	0	268	268	2	1	-10921639	166.905	159	113	239	3505	35.746	4.800	0.186	1.465
ID8419	8419	99	30.939	16.937	37.645	0	268	268	2	1	-10921639	82.286	79	35	128	1728	27.875	2.000	0.148	0.761
ID8420	8420	100	37.730	37.000	41.000	0	268	268	2	1	-10921639	65.810	70	35	110	1382	21.051	2.000	0.311	1.483
ID8409	8409	80	59.552	11.997	7.787	0	268	268	2	1	-10921639	167.857	170	121	219	3525	26.817	4.800	0.190	2.003
ID8410	8410	93	61.971	18.130	9.175	0	268	268	2	1	-10921639	159.000	155	95	228	3339	39.101	2.000	0.158	1.107
ID8411	8411	95	38.586	21.044	13.644	0	268	268	2	1	-10921639	155.857	161	106	179	3273	20.740	4.800	0.134	1.773
ID8412	8412	96	42.652	9.411	16.355	0	268	268	2	1	-10921639	138.238	146	68	204	2903	40.890	2.000	0.122	0.735
ID8413	8413	None	34.443	7.593	18.694	0	268	268	2	1	-10921639	157.429	157	110	190	3306	21.198	7.600	0.109	1.455
ID8414	8414	97	29.659	14.776	21.249	0	268	268	2	1	-10921639	151.048	150	110	199	3172	21.224	2.000	0.077	1.020
ID8415	8415	58	86.307	23.769	21.116	0	268	268	2	1	-10921639	200.286	197	144	255	4206	38.917	4.800	0.242	2.004
ID8480	8480	58	86.981	23.697	20.792	0	269	269	2	1	-10921639	190.619	186	128	255	4003	41.617	4.800	0.253	1.848
ID8481	8481	98	40.969	21.104	26.429	0	269	269	2	1	-10921639	145.810	144	108	195	3062	27.332	2.000	0.121	1.152
ID8482	8482	90	41.457	13.024	30.906	0	269	269	2	1	-10921639	160.238	161	119	204	3365	25.636	2.000	0.114	1.281
ID8483	8483	92	55.737	5.123	31.906	0	269	269	2	1	-10921639	146.619	150	88	210	3079	36.792	4.800	0.196	1.304
ID8484	8484	None	50.442	5.123	31.906	0	269	269	2	1	-10921639	146.619	150	88	210	3079	36.792	4.800	0.196	1.304
ID8485	8485	99	31.516	16.747	37.436	0	269	269	2	1	-10921639	93.238	95	59	128	1958	21.536	3.200	0.161	1.202
ID8486	8486	100	27.168	37.000	40.000	0	269	269	2	1	-10921639	53.333	57	29	79	1120	14.340	4.800	0.303	1.730
ID8476	8476	80	52.826	12.187	7.948	0	269	269	2	1	-10921639	164.238	164	119	204	3449	26.296	4.800	0.181	1.913
ID8477	8477	93	46.868	17.832	9.196	0	269	269	2	1	-10921639	141.238	137	84	197	2966	34.707	2.000	0.124	0.897
ID8478	8478	95	48.183	20.998	14.153	0	269	269	2	1	-10921639	150.905	155	95	199	3169	26.619	4.800	0.161	1.570
ID8479	8479	96	42.116	9.627	16.336	0	269	269	2	1	-10921639	143.381	141	88	195	3011	31.125	2.000	0.122	1.005
ID8496	8496	92	56.624	5.244	31.843	0	270	270	2	1	-10921639	154.952	153	88	226	3254	42.676	2.000	0.166	1.036
ID8497	8497	102	58.059	8.262	33.506	0	270	270	2	1	-10921639	177.857	181	115	255	3735	37.361	7.600	0.183	1.471
ID8498	8498	99	37.977	16.756	37.413	0	270	270	2	1	-10921639	104.429	106	68	146	2193	24.051	2.000	0.165	1.228
ID8487	8487	80	47.918	11.788	7.455	0	270	270	2	1	-10921639	144.095	144	86	199	3026	34.358	7.600	0.153	1.116
ID8488	8488	93	45.860	17.761	9.218	0	270	270	2	1	-10921639	147.667	150	93	206	3101	32.392	2.000	0.122	0.991
ID8489	8489	95	50.895	20.986	13.761	0	270	270	2	1	-10921639	160.095	159	97	201	3362	29.915	2.000	0.149	1.386
ID8490	8490	96	53.573	9.928	16.210	0	270	270	2	1	-10921639	154.095	157	86	230	3236	38.687	2.000	0.132	0.928
ID8491	8491	101	36.917	6.118	19.233	0	270	270	2	1	-10921639	137.000	135	82	192	2877	31.496	2.000	0.104	0.820
ID8492	8492	58	82.997	23.729	21.182	0	270	270	2	1	-10921639	196.857	195	128	255	4134	40.418	4.800	0.233	1.842
ID8493	8493	None	32.986	15.062	21.994	0	270	270	2	1	-10921639	144.857	141	104	199	3042	24.703	2.000	0.070	0.772
ID8494	8494	98	33.857	21.107	26.687	0	270	270	2	1	-10921639	139.667	139	93	177	2933	25.802	4.800	0.117	1.137
ID8495	8495	90	28.553	13.344	31.105	0	270	270	2	1	-10921639	162.429	166	121	195	3411	21.395	7.600	0.076	1.075
ID8432	8432	80	57.404	11.810	7.315	0	271	271	2	1	-10921639	150.238	157	88	208	3155	36.503	4.800	0.188	1.303
ID8433	8433	93	40.508	17.829	9.510	0	271	271	2	1	-10921639	141.333	135	106	204	2968	26.673	2.000	0.104	0.995
ID8434	8434	95	46.620	20.946	14.478	0	271	271	2	1	-10921639	152.143	148	93	215	3195	29.253	2.000	0.140	1.276
ID8435	8435	96	54.725	9.882	16.164	0	271	271	2	1	-10921639	148.286	148	75	235	3114	40.166	2.000	0.134	0.870
ID8436	8436	101	35.774	6.142	19.152	0	271	271	2	1	-10921639	132.143	128	84	186	2775	30.482	2.000	0.101	0.793
ID8437	8437	58	79.168	23.471	21.179	0	271	271	2	1	-10921639	192.476	190	139	255	4042	34.599	4.800	0.223	2.027
ID8438	8438	98	28.339	21.037	26.798	0	271	271	2	1	-10921639	124.476	124	75	168	2614	26.615	2.000	0.096	0.817
ID8439	8439	90	44.303	13.222	31.065	0	271	271	2	1	-10921639	169.333	172	130	219	3556	24.796	7.600	0.110	1.354
ID8440	8440	92	57.205	4.935	31.740	0	271	271	2	1	-10921639	150.952	137	95	210	3170	36.671	2.000	0.180	1.255
ID8441	8441	102	41.942	8.351	33.854	0	271	271	2	1	-10921639	164.905	166	117	219	3463	26.965	7.600	0.157	1.659
ID8442	8442	99	39.615	16.675	37.165	0	271	271	2	1	-10921639	99.000	93	62	144	2079	26.835	2.000	0.180	1.125
ID8443	8443	None	29.578	37.000	41.000	0	271	271	2	1	-10921639	42.952	39	22	82	902	16.681	2.000	0.334	1.289
ID8421	8421	80	66.219	11.948	7.555	0	272	272	2	1	-10921639	174.333	170	128	228	3661	29.340	4.800	0.214	2.094
ID8422	8422	93	33.022	17.743	9.398	0	272	272	2	1	-10921639	135.810	128	84	190	2852	30.680	2.000	0.085	0.692
ID8423	8423	95	51.474	20.700	14.686	0	272	272	2	1	-10921639	162.190	164	104	215	3406	30.474	2.000	0.144	1.341
ID8424	8424	96	53.257	9.750	16.111	0	272	272	2	1	-10921639	150.810	150	86	232	3167	38.569	2.000	0.133	0.919
ID8425	8425	101	38.410	7.464	18.957	0	272	272	2	1	-10921639	152.000	157	99	197	3192	31.122	7.600	0.114	1.001
ID8426	8426	58	84.655	23.492	21.115	0	272	272	2	1	-10921639	202.381	190	146	255	4250	35.905	4.800	0.238	2.169
ID8427	8427	98	31.306	20.640	26.735	0	272	272	2	1	-10921639	128.524	121	75	168	2699	30.250	7.600	0.103	0.790
ID8428	8428	90	44.582	13.342	30.999	0	272	272	2	1	-10921639	171.524	177	128	221	3602	27.504	2.000	0.107	1.209
ID8429	8429	92	47.415	4.778	31.506	0	272	272	2	1	-10921639	148.333	148	82	201	3115	34.915	4.800	0.153	1.130
ID8430	8430	102	51.534	8.287	34.163	0	272	272	2	1	-10921639	167.524	168	119	223	3518	27.998	7.600	0.175	1.784
ID8431	8431	99	29.129	16.668	37.169	0	272	272	2	1	-10921639	89.714	95	48	128	1884	22.942	2.000	0.138	0.951
ID8464	8464	99	36.901	16.488	37.057	0	273	273	2	1	-10921639	96.524	97	44	150	2027	31.383	2.000	0.137	0.742
ID8454	8454	80	63.149	12.346	8.009	0	273	273	2	1	-10921639	176.143	175	126	230	3699	33.862	4.800	0.191	1.670
ID8455	8455	93	45.478	18.086	9.359	0	273	273	2	1	-10921639	145.000	137	88	221	3045	35.990	2.000	0.100	0.734
ID8456	8456	95	34.840	20.587	14.705	0	273	273	2	1	-10921639	156.048	164	99	204	3277	28.985	2.000	0.084	0.837
ID8457	8457	96	42.906	9.827	16.128	0	273	273	2	1	-10921639	155.619	150	99	208	3268	34.375	2.000	0.104	0.853
ID8458	8458	101	50.711	7.836	18.809	0	273	273	2	1	-10921639	178.238	184	117	237	3743	29.649	4.800	0.137	1.444
ID8459	8459	58	78.200	23.399	21.192	0	273	273	2	1	-10921639	209.000	197	150	255	4389	31.629	4.800	0.212	2.311
ID8460	8460	98	36.189	20.964	26.728	0	273	273	2	1	-10921639	134.905	133	75	177	2833	31.096	2.000	0.107	0.838
ID8461	8461	92	52.798	4.762	31.275	0	273	273	2	1	-10921639	155.857	155	97	230	3273	35.244	7.600	0.149	1.146
ID8462	8462	90	46.392	13.585	31.106	0	273	273	2	1	-10921639	178.524	184	133	228	3749	29.065	7.600	0.123	1.341
ID8463	8463	102	57.298	8.501	34.205	0	273	273	2	1	-10921639	170.714	175	102	230	3585	36.767	4.800	0.158	1.268
ID8465	8465	80	59.187	12.330	8.264	0	274	274	2	1	-10921639	174.857	177	117	219	3672	29.196	4.800	0.195	1.952
ID8466	8466	93	32.828	18.013	9.474	0	274	274	2	1	-10921639	137.143	141	84	192	2880	29.756	2.000	0.084	0.718
ID8467	8467	95	45.042	20.693	14.397	0	274	274	2	1	-10921639	158.762	157	90	206	3334	32.454	4.800	0.132	1.142
ID8468	8468	96	49.608	9.949	16.053	0	274	274	2	1	-10921639	155.810	157	90	232	3272	36.018	2.000	0.113	0.875
ID8469	8469	101	44.718	6.935	19.027	0	274	274	2	1	-10921639	165.905	166	110	223	3484	32.499	7.600	0.122	1.108
ID8470	8470	58	85.282	23.140	20.917	0	274	274	2	1	-10921639	216.762	217	161	255	4552	33.524	4.800	0.235	2.458
ID8471	8471	98	37.873	20.805	26.750	0	274	274	2	1	-10921639	135.667	137	70	181	2849	33.965	2.000	0.112	0.802
ID8472	8472	90	40.263	13.525	31.114	0	274	274	2	1	-10921639	178.762	179	139	223	3754	25.048	4.800	0.104	1.340
ID8473	8473	92	53.089	4.595	31.567	0	274	274	2	1	-10921639	164.143	159	99	223	3447	35.511	4.800	0.157	1.251
ID8474	8474	102	56.139	8.554	33.813	0	274	274	2	1	-10921639	177.714	177	95	252	3732	41.681	4.800	0.162	1.190
ID8475	8475	99	35.707	16.431	36.721	0	274	274	2	1	-10921639	100.143	106	44	144	2103	33.278	2.000	0.148	0.777
ID8499	8499	80	64.256	12.224	8.191	0	275	275	2	1	-10921639	174.857	179	119	232	3672	34.747	4.800	0.191	1.615
ID8500	8500	93	29.737	17.660	9.383	0	275	275	2	1	-10921639	143.429	139	90	188	3012	27.863	2.000	0.073	0.705
ID8501	8501	95	55.393	20.686	14.711	0	275	275	2	1	-10921639	169.381	175	97	232	3557	37.420	2.000	0.134	1.069
ID8502	8502	96	43.020	9.701	16.151	0	275	275	2	1	-10921639	156.095	157	95	217	3278	35.961	2.000	0.095	0.752
ID8503	8503	101	41.643	6.083	18.955	0	275	275	2	1	-10921639	152.143	155	106	206	3195	32.527	2.000	0.114	0.959
ID8504	8504	109	33.623	9.748	19.792	0	275	275	2	1	-10921639	180.762	186	139	226	3796	23.772	4.800	0.076	1.078
ID8505	8505	58	84.910	23.291	20.960	0	275	275	2	1	-10921639	226.905	239	166	255	4765	31.116	4.800	0.244	2.863
ID8506	8506	98	34.619	21.071	26.867	0	275	275	2	1	-10921639	131.571	128	70	172	2763	29.151	2.000	0.109	0.889
ID8507	8507	90	46.049	13.672	31.259	0	275	275	2	1	-10921639	189.143	186	148	237	3972	25.527	4.800	0.120	1.593
ID8508	8508	92	52.461	4.432	31.521	0	275	275	2	1	-10921639	144.000	144	75	215	3024	42.948	4.800	0.162	0.936
ID8509	8509	102	54.078	8.574	33.904	0	275	275	2	1	-10921639	176.286	172	95	246	3702	40.539	7.600	0.147	1.116
ID8510	8510	99	27.688	16.353	37.025	0	275	275	2	1	-10921639	92.714	99	42	135	1947	28.657	2.000	0.112	0.650
ID8528	8528	90	55.180	13.174	30.905	0	276	276	2	1	-10921639	191.762	190	148	255	4027	31.602	7.600	0.121	1.314
ID8529	8529	92	61.657	4.596	31.738	0	276	276	2	1	-10921639	168.238	157	110	230	3533	35.450	4.800	0.175	1.412
ID8530	8530	102	59.693	8.732	34.092	0	276	276	2	1	-10921639	179.571	175	102	243	3771	38.491	7.600	0.157	1.266
ID8531	8531	99	32.794	16.336	36.657	0	276	276	2	1	-10921639	93.333	93	33	139	1960	33.934	2.000	0.130	0.632
ID8521	8521	80	65.793	12.280	7.839	0	276	276	2	1	-10921639	180.905	175	137	237	3799	31.210	4.800	0.199	1.922
ID8522	8522	95	47.347	20.610	14.668	0	276	276	2	1	-10921639	173.286	172	113	219	3639	31.127	2.000	0.122	1.209
ID8523	8523	96	36.071	9.779	16.294	0	276	276	2	1	-10921639	158.000	161	99	215	3318	32.410	2.000	0.082	0.735
ID8524	8524	101	38.562	5.908	18.774	0	276	276	2	1	-10921639	154.095	157	106	201	3236	29.336	2.000	0.111	1.047
ID8525	8525	109	35.687	9.110	17.449	0	276	276	2	1	-10921639	177.476	184	119	228	3727	29.356	4.800	0.110	1.202
ID8526	8526	58	80.449	23.291	20.923	0	276	276	2	1	-10921639	221.333	217	168	255	4648	31.473	4.800	0.218	2.515
ID8527	8527	98	32.617	20.807	26.970	0	276	276	2	1	-10921639	128.286	128	70	170	2694	29.697	2.000	0.097	0.762
ID8448	8448	58	83.673	23.321	20.787	0	277	277	2	1	-10921639	214.810	221	150	255	4511	37.483	4.800	0.231	2.154
ID8449	8449	98	30.841	21.282	26.611	0	277	277	2	1	-10921639	124.381	126	62	164	2612	28.517	2.000	0.094	0.750
ID8450	8450	92	47.784	4.327	31.363	0	277	277	2	1	-10921639	133.048	130	73	188	2794	35.996	4.800	0.179	1.120
ID8451	8451	90	47.768	12.751	31.188	0	277	277	2	1	-10921639	180.619	181	130	239	3793	30.719	2.000	0.110	1.164
ID8452	8452	102	43.100	8.674	34.424	0	277	277	2	1	-10921639	164.000	172	97	201	3444	27.675	7.600	0.137	1.424
ID8453	8453	99	29.359	16.106	36.428	0	277	277	2	1	-10921639	107.857	113	57	148	2265	25.291	4.800	0.138	1.037
ID8444	8444	80	63.424	12.542	8.252	0	277	277	2	1	-10921639	179.571	184	113	226	3771	32.707	4.800	0.194	1.784
ID8445	8445	93	28.911	17.957	9.336	0	277	277	2	1	-10921639	130.667	128	82	184	2744	27.161	2.000	0.068	0.616
ID8446	8446	95	51.120	20.990	13.941	0	277	277	2	1	-10921639	160.810	166	108	208	3377	28.398	4.800	0.150	1.476
ID8447	8447	101	49.319	6.750	18.924	0	277	277	2	1	-10921639	169.143	170	113	221	3552	32.853	4.800	0.144	1.292
ID8512	8512	93	31.574	17.891	9.175	0	278	278	2	1	-10921639	144.048	139	104	186	3025	24.543	2.000	0.080	0.871
ID8513	8513	95	54.944	21.127	14.076	0	278	278	2	1	-10921639	173.238	172	115	221	3638	29.290	4.800	0.147	1.517
ID8514	8514	101	51.561	6.686	18.906	0	278	278	2	1	-10921639	181.619	190	126	232	3814	32.408	4.800	0.141	1.386
ID8515	8515	58	81.082	23.105	20.881	0	278	278	2	1	-10921639	219.857	221	170	255	4617	30.870	4.800	0.223	2.596
ID8516	8516	98	28.322	20.636	26.624	0	278	278	2	1	-10921639	130.571	135	68	190	2742	32.335	2.000	0.094	0.694
ID8517	8517	92	54.732	4.526	31.285	0	278	278	2	1	-10921639	160.524	157	102	219	3371	34.232	2.000	0.151	1.227
ID8518	8518	90	46.787	13.141	30.938	0	278	278	2	1	-10921639	193.429	201	153	232	4062	25.234	4.800	0.113	1.551
ID8519	8519	102	51.894	8.625	34.211	0	278	278	2	1	-10921639	179.429	181	90	228	3768	37.613	4.800	0.140	1.174
ID8520	8520	99	28.360	16.395	36.582	0	278	278	2	1	-10921639	94.476	88	53	144	1984	29.159	2.000	0.115	0.667
ID8511	8511	80	70.219	12.601	7.981	0	278	278	2	1	-10921639	191.571	190	130	252	4023	34.314	4.800	0.191	1.794
ID8549	8549	80	70.150	12.572	8.110	0	279	279	2	1	-10921639	192.857	190	133	255	4050	33.182	4.800	0.195	1.895
ID8550	8550	None	33.235	21.581	11.121	0	279	279	2	1	-10921639	133.524	146	75	179	2804	37.141	2.000	0.096	0.627
ID8551	8551	95	54.344	21.116	14.535	0	279	279	2	1	-10921639	180.429	177	128	232	3789	30.686	2.000	0.129	1.348
ID8552	8552	101	41.756	6.213	19.067	0	279	279	2	1	-10921639	148.857	148	90	204	3126	34.102	2.000	0.126	0.976
ID8553	8553	58	78.982	23.277	20.903	0	279	279	2	1	-10921639	214.476	219	155	255	4504	33.218	4.800	0.218	2.314
ID8554	8554	98	31.381	21.058	26.765	0	279	279	2	1	-10921639	132.381	126	73	175	2780	31.298	2.000	0.094	0.724
ID8555	8555	92	40.046	4.589	31.278	0	279	279	2	1	-10921639	148.095	146	95	208	3110	31.895	2.000	0.103	0.865
ID8556	8556	90	38.546	12.994	31.249	0	279	279	2	1	-10921639	191.381	192	133	232	4019	25.182	7.600	0.091	1.262
ID8557	8557	102	47.970	8.773	33.949	0	279	279	2	1	-10921639	181.381	192	99	230	3809	35.411	4.800	0.129	1.173
ID8558	8558	99	27.444	16.694	36.839	0	279	279	2	1	-10921639	96.571	104	46	130	2028	27.318	4.800	0.128	0.800
ID8576	8576	90	37.466	12.212	31.278	0	280	280	2	1	-10921639	181.143	181	137	232	3804	28.774	7.600	0.080	0.932
ID8577	8577	102	40.459	8.482	34.010	0	280	280	2	1	-10921639	173.952	172	117	228	3653	28.835	7.600	0.120	1.289
ID8569	8569	80	77.305	12.373	7.961	0	280	280	2	1	-10921639	191.048	192	135	255	4012	36.982	4.800	0.227	1.911
ID8570	8570	None	27.983	18.484	9.108	0	280	280	2	1	-10921639	132.952	135	90	172	2792	23.890	2.000	0.068	0.708
ID8571	8571	95	61.199	20.912	14.649	0	280	280	2	1	-10921639	178.667	179	117	243	3752	35.765	2.000	0.147	1.278
ID8572	8572	101	48.745	6.260	19.095	0	280	280	2	1	-10921639	149.238	148	99	204	3134	35.011	2.000	0.146	1.086
ID8573	8573	58	77.215	23.115	20.724	0	280	280	2	1	-10921639	194.286	197	128	255	4080	38.709	4.800	0.218	1.794
ID8574	8574	98	31.840	21.160	26.530	0	280	280	2	1	-10921639	127.286	126	68	175	2673	31.121	2.000	0.103	0.766
ID8575	8575	92	43.428	5.017	31.443	0	280	280	2	1	-10921639	146.333	148	88	199	3073	34.897	2.000	0.127	0.944
ID8532	8532	80	73.494	13.030	8.544	0	281	281	2	1	-10921639	201.952	210	141	255	4241	35.338	4.800	0.209	1.973
ID8533	8533	103	29.141	21.256	11.049	0	281	281	2	1	-10921639	138.667	144	93	175	2912	25.230	6.336	0.089	0.898
ID8534	8534	95	59.928	20.897	14.795	0	281	281	2	1	-10921639	174.476	172	115	239	3664	35.163	2.000	0.139	1.212
ID8535	8535	101	52.839	6.408	19.152	0	281	281	2	1	-10921639	152.000	148	90	217	3192	40.195	2.000	0.157	1.024
ID8536	8536	58	77.573	23.015	20.619	0	281	281	2	1	-10921639	200.762	201	133	255	4216	40.369	4.800	0.216	1.768
ID8537	8537	90	52.259	13.121	31.034	0	281	281	2	1	-10921639	192.952	199	141	255	4052	30.362	2.000	0.113	1.289
ID8538	8538	92	42.239	5.128	31.728	0	281	281	2	1	-10921639	151.000	148	97	206	3171	31.166	4.800	0.130	1.114
ID8539	8539	102	41.929	8.787	34.014	0	281	281	2	1	-10921639	173.762	172	121	215	3649	28.618	7.600	0.117	1.271
ID8544	8544	104	51.332	9.881	19.640	0	282	282	2	1	-10921639	197.524	192	139	252	4148	32.079	2.000	0.103	1.148
ID8545	8545	58	76.620	23.003	20.585	0	282	282	2	1	-10921639	209.238	212	135	255	4394	41.252	4.800	0.210	1.758
ID8546	8546	90	37.044	12.933	31.329	0	282	282	2	1	-10921639	191.619	192	144	246	4024	26.613	2.000	0.076	1.014
ID8547	8547	92	40.133	5.185	31.471	0	282	282	2	1	-10921639	147.952	144	84	204	3107	35.648	7.600	0.118	0.874
ID8548	8548	102	40.020	8.634	33.701	0	282	282	2	1	-10921639	176.476	184	124	228	3706	31.338	7.600	0.111	1.121
ID8540	8540	80	67.708	12.944	8.441	0	282	282	2	1	-10921639	202.810	208	128	255	4259	37.934	4.800	0.192	1.723
ID8541	8541	103	33.856	21.573	10.078	0	282	282	2	1	-10921639	118.238	121	59	177	2483	35.907	2.000	0.097	0.582
ID8542	8542	95	63.570	20.822	14.698	0	282	282	2	1	-10921639	187.095	190	121	255	3929	38.420	2.000	0.149	1.259
ID8543	8543	101	64.692	6.126	19.040	0	282	282	2	1	-10921639	163.000	159	86	250	3423	45.795	2.000	0.164	1.004
ID8560	8560	103	36.078	21.546	10.383	0	283	283	2	1	-10921639	122.143	124	73	177	2565	35.877	2.000	0.121	0.733
ID8561	8561	95	53.454	20.741	14.878	0	283	283	2	1	-10921639	176.714	175	99	235	3711	36.943	2.000	0.121	1.035
ID8562	8562	101	57.980	6.176	19.065	0	283	283	2	1	-10921639	161.333	159	90	221	3388	42.836	2.000	0.165	1.065
ID8563	8563	104	43.792	10.852	19.907	0	283	283	2	1	-10921639	198.667	197	148	246	4172	27.771	4.800	0.105	1.359
ID8564	8564	58	81.239	22.991	20.730	0	283	283	2	1	-10921639	211.810	226	128	255	4448	41.642	4.800	0.220	1.838
ID8565	8565	92	35.472	4.759	31.422	0	283	283	2	1	-10921639	145.286	153	102	188	3051	26.220	7.600	0.116	1.149
ID8566	8566	90	35.664	13.250	31.034	0	283	283	2	1	-10921639	191.238	195	146	232	4016	23.918	7.600	0.077	1.139
ID8567	8567	102	34.963	8.492	34.476	0	283	283	2	1	-10921639	168.476	168	110	201	3538	25.518	7.600	0.106	1.262
ID8568	8568	105	33.543	16.378	34.838	0	283	283	2	1	-10921639	147.190	148	93	186	3091	28.188	4.800	0.127	1.180
ID8559	8559	80	73.634	12.850	8.303	0	283	283	2	1	-10921639	206.762	223	126	255	4342	40.353	4.800	0.202	1.722
ID8592	8592	95	51.619	20.707	14.643	0	284	284	2	1	-10921639	174.381	175	108	226	3662	34.414	2.000	0.128	1.150
ID8593	8593	101	51.595	6.049	19.064	0	284	284	2	1	-10921639	154.000	155	88	215	3234	39.783	2.000	0.150	1.009
ID8594	8594	104	48.573	8.767	18.907	0	284	284	2	1	-10921639	194.048	195	146	239	4075	26.379	6.286	0.127	1.661
ID8595	8595	58	83.044	22.984	20.654	0	284	284	2	1	-10921639	206.333	215	121	255	4333	43.543	4.800	0.230	1.770
ID8596	8596	None	27.549	10.735	26.782	0	284	284	2	1	-10921639	161.619	161	130	221	3394	20.757	2.000	0.046	0.685
ID8597	8597	90	45.949	13.625	31.291	0	284	284	2	1	-10921639	188.524	188	133	246	3959	29.807	2.000	0.106	1.209
ID8598	8598	92	32.158	5.369	31.961	0	284	284	2	1	-10921639	140.143	141	99	195	2943	28.359	4.800	0.112	0.992
ID8599	8599	102	30.717	8.367	33.471	0	284	284	2	1	-10921639	164.952	168	124	197	3464	19.724	4.800	0.093	1.417
ID8600	8600	105	28.017	16.764	35.857	0	284	284	2	1	-10921639	114.762	119	73	150	2410	26.252	4.800	0.121	0.943
ID8589	8589	80	72.060	12.118	7.863	0	284	284	2	1	-10921639	199.000	190	148	250	4179	32.666	4.800	0.207	2.089
ID8590	8590	None	27.136	18.035	9.159	0	284	284	2	1	-10921639	135.000	137	84	181	2835	28.650	2.000	0.055	0.490
ID8591	8591	103	34.120	21.608	9.924	0	284	284	2	1	-10921639	115.952	124	66	170	2435	31.854	2.000	0.103	0.680
ID8578	8578	80	80.857	12.009	7.800	0	285	285	2	1	-10921639	207.762	204	148	255	4363	34.802	4.800	0.229	2.225
ID8579	8579	103	30.947	21.469	10.230	0	285	285	2	1	-10921639	125.000	126	82	164	2625	25.163	6.351	0.110	0.985
ID8580	8580	95	49.492	20.717	14.987	0	285	285	2	1	-10921639	167.667	168	93	223	3521	33.388	2.000	0.123	1.103
ID8581	8581	101	52.396	6.126	19.144	0	285	285	2	1	-10921639	155.143	148	82	217	3258	41.374	2.000	0.151	0.982
ID8582	8582	104	54.883	10.045	19.841	0	285	285	2	1	-10921639	200.667	204	139	255	4214	33.368	2.000	0.116	1.252
ID8583	8583	58	80.237	22.872	20.759	0	285	285	2	1	-10921639	201.619	208	128	255	4234	40.826	4.800	0.222	1.793
ID8584	8584	117	29.403	18.237	28.946	0	285	285	2	1	-10921639	156.476	157	124	197	3286	19.410	7.600	0.080	1.197
ID8585	8585	90	30.795	13.092	31.157	0	285	285	2	1	-10921639	182.286	188	144	219	3828	21.427	7.600	0.080	1.265
ID8586	8586	92	34.486	4.971	31.610	0	285	285	2	1	-10921639	135.000	133	88	184	2835	26.300	4.800	0.128	1.168
ID8587	8587	102	40.590	8.779	34.191	0	285	285	2	1	-10921639	159.762	155	113	195	3355	26.540	7.600	0.116	1.252
ID8588	8588	105	27.119	15.971	35.458	0	285	285	2	1	-10921639	133.905	133	99	177	2812	24.807	4.800	0.109	1.064
ID8624	8624	117	33.936	18.504	27.298	0	286	286	2	1	-10921639	161.762	166	106	199	3397	24.825	4.800	0.112	1.315
ID8625	8625	92	30.266	4.821	31.129	0	286	286	2	1	-10921639	134.048	139	88	168	2815	25.202	7.600	0.100	0.965
ID8626	8626	90	43.544	13.815	31.275	0	286	286	2	1	-10921639	193.571	195	150	241	4065	24.835	2.000	0.100	1.412
ID8627	8627	102	40.790	8.551	33.759	0	286	286	2	1	-10921639	173.381	177	110	215	3641	28.276	4.800	0.127	1.386
ID8617	8617	80	80.624	11.743	7.673	0	286	286	2	1	-10921639	208.952	206	153	255	4388	34.362	4.800	0.213	2.139
ID8618	8618	107	34.011	18.056	9.191	0	286	286	2	1	-10921639	145.333	150	104	186	3052	25.277	2.000	0.088	0.935
ID8619	8619	103	29.070	21.186	10.034	0	286	286	2	1	-10921639	125.238	130	75	166	2630	26.890	6.320	0.085	0.732
ID8620	8620	95	51.272	20.552	14.927	0	286	286	2	1	-10921639	173.714	181	104	232	3648	36.146	2.000	0.127	1.085
ID8621	8621	101	62.648	5.226	19.108	0	286	286	2	1	-10921639	145.714	135	79	237	3060	48.470	2.000	0.185	0.940
ID8622	8622	104	54.523	10.378	19.858	0	286	286	2	1	-10921639	204.571	208	137	255	4296	35.437	2.000	0.112	1.165
ID8623	8623	58	76.065	22.597	20.651	0	286	286	2	1	-10921639	205.048	215	128	255	4306	44.198	4.800	0.210	1.609
ID8640	8640	104	57.296	10.231	19.982	0	287	287	2	1	-10921639	204.143	201	146	255	4287	33.239	2.000	0.129	1.403
ID8641	8641	58	73.885	22.606	20.546	0	287	287	2	1	-10921639	196.524	206	110	255	4127	48.252	4.800	0.197	1.342
ID8642	8642	None	27.151	10.449	26.938	0	287	287	2	1	-10921639	151.476	155	110	199	3181	24.699	2.000	0.068	0.778
ID8643	8643	117	34.560	18.287	28.302	0	287	287	2	1	-10921639	168.476	170	128	206	3538	21.409	7.600	0.095	1.361
ID8644	8644	90	35.405	13.831	31.361	0	287	287	2	1	-10921639	185.714	190	139	223	3900	23.024	2.000	0.088	1.303
ID8645	8645	102	43.683	8.096	33.254	0	287	287	2	1	-10921639	169.762	170	117	230	3565	27.072	7.600	0.105	1.193
ID8636	8636	80	79.096	11.890	7.713	0	287	287	2	1	-10921639	204.143	199	148	255	4287	34.874	4.800	0.210	2.031
ID8637	8637	107	43.829	17.816	9.187	0	287	287	2	1	-10921639	151.857	148	88	215	3189	33.995	2.000	0.108	0.871
ID8638	8638	95	36.252	20.883	14.869	0	287	287	2	1	-10921639	160.095	170	104	201	3362	28.580	2.000	0.089	0.920
ID8639	8639	101	56.539	5.812	19.148	0	287	287	2	1	-10921639	158.905	155	99	230	3337	42.560	2.000	0.150	0.975
ID8609	8609	80	72.630	11.714	7.505	0	288	288	2	1	-10921639	207.714	210	144	255	4362	37.284	4.800	0.191	1.790
ID8610	8610	107	43.450	17.582	9.134	0	288	288	2	1	-10921639	156.429	153	97	212	3285	36.117	2.000	0.110	0.858
ID8611	8611	95	37.781	19.405	16.231	0	288	288	2	1	-10921639	178.524	181	117	217	3749	28.530	4.800	0.109	1.233
ID8612	8612	101	68.051	5.865	19.088	0	288	288	2	1	-10921639	176.048	181	99	255	3697	48.616	2.000	0.159	0.996
ID8613	8613	104	56.978	9.978	19.762	0	288	288	2	1	-10921639	214.714	217	139	255	4509	36.446	6.320	0.125	1.314
ID8614	8614	58	78.099	22.917	20.789	0	288	288	2	1	-10921639	211.571	219	137	255	4443	42.657	4.800	0.209	1.716
ID8615	8615	90	39.674	13.422	31.367	0	288	288	2	1	-10921639	196.952	199	139	243	4136	26.832	4.800	0.093	1.247
ID8616	8616	102	41.674	8.561	33.702	0	288	288	2	1	-10921639	170.810	172	113	226	3587	32.474	4.800	0.114	1.077
ID8662	8662	80	69.372	12.152	7.581	0	289	289	2	1	-10921639	190.857	190	108	255	4008	44.236	4.800	0.179	1.310
ID8663	8663	95	39.643	20.717	14.415	0	289	289	2	1	-10921639	148.333	146	95	197	3115	31.329	2.000	0.117	0.991
ID8664	8664	101	58.465	5.793	19.224	0	289	289	2	1	-10921639	172.048	168	104	230	3613	43.643	2.000	0.152	1.041
ID8665	8665	104	50.050	9.584	19.525	0	289	289	2	1	-10921639	208.714	210	159	255	4383	29.363	6.282	0.109	1.392
ID8666	8666	58	81.232	22.665	20.926	0	289	289	2	1	-10921639	212.810	212	144	255	4469	42.214	4.800	0.215	1.783
ID8667	8667	None	30.374	10.875	26.517	0	289	289	2	1	-10921639	161.143	150	128	217	3384	24.587	2.000	0.053	0.656
ID8668	8668	106	39.419	18.135	29.067	0	289	289	2	1	-10921639	171.571	175	128	221	3603	25.447	7.600	0.085	1.058
ID8669	8669	90	41.302	13.096	31.257	0	289	289	2	1	-10921639	193.143	199	144	235	4056	28.203	2.000	0.099	1.236
ID8670	8670	102	52.468	7.715	33.804	0	289	289	2	1	-10921639	178.095	175	135	235	3740	28.907	4.800	0.151	1.613
ID8628	8628	80	62.079	12.178	7.302	0	290	290	2	1	-10921639	163.667	166	97	230	3437	42.706	4.800	0.177	1.155
ID8629	8629	107	32.825	17.666	8.990	0	290	290	2	1	-10921639	137.381	133	90	184	2885	27.748	2.000	0.089	0.811
ID8630	8630	95	34.690	20.019	15.092	0	290	290	2	1	-10921639	160.000	159	130	190	3360	18.628	4.800	0.116	1.780
ID8631	8631	101	59.499	6.374	19.261	0	290	290	2	1	-10921639	174.095	179	104	246	3656	46.529	2.000	0.156	1.008
ID8632	8632	58	84.235	22.852	20.994	0	290	290	2	1	-10921639	209.048	228	141	255	4390	42.142	4.800	0.226	1.826
ID8633	8633	106	36.546	18.344	28.537	0	290	290	2	1	-10921639	169.381	168	137	208	3557	22.910	2.000	0.089	1.206
ID8634	8634	90	36.653	13.071	31.228	0	290	290	2	1	-10921639	182.667	188	150	221	3836	18.632	4.800	0.099	1.772
ID8635	8635	102	54.193	7.647	33.657	0	290	290	2	1	-10921639	163.286	157	115	221	3429	33.580	7.600	0.162	1.353
ID8608	8608	102	65.741	7.868	33.738	0	291	291	2	1	-10921639	173.952	164	121	243	3653	36.905	4.800	0.185	1.469
ID8601	8601	80	72.270	13.898	8.739	0	291	291	2	1	-10921639	200.762	199	141	255	4216	36.259	4.800	0.188	1.755
ID8602	8602	107	33.342	18.122	8.928	0	291	291	2	1	-10921639	142.524	144	95	199	2993	31.468	2.000	0.080	0.675
ID8603	8603	95	30.628	20.267	14.856	0	291	291	2	1	-10921639	150.333	148	126	175	3157	14.684	4.800	0.106	1.962
ID8604	8604	101	65.553	6.053	19.204	0	291	291	2	1	-10921639	182.238	192	113	248	3827	45.738	2.000	0.166	1.133
ID8605	8605	58	82.062	22.722	21.188	0	291	291	2	1	-10921639	209.381	221	153	255	4397	37.984	4.800	0.224	2.021
ID8606	8606	106	45.079	18.305	29.196	0	291	291	2	1	-10921639	178.190	181	141	232	3742	24.005	7.600	0.112	1.500
ID8607	8607	90	46.661	13.139	31.122	0	291	291	2	1	-10921639	182.095	184	148	232	3824	25.589	2.000	0.110	1.414
ID8672	8672	95	31.503	20.692	14.315	0	292	292	2	1	-10921639	139.476	141	90	172	2929	25.242	2.000	0.095	0.961
ID8673	8673	101	60.793	8.824	18.971	0	292	292	2	1	-10921639	216.429	217	155	255	4545	30.029	4.800	0.143	1.798
ID8674	8674	58	76.543	22.906	21.258	0	292	292	2	1	-10921639	203.381	206	141	255	4271	34.692	4.800	0.203	1.979
ID8675	8675	106	60.422	18.253	28.865	0	292	292	2	1	-10921639	194.476	184	144	255	4084	33.120	2.000	0.128	1.330
ID8676	8676	90	43.274	13.418	31.498	0	292	292	2	1	-10921639	190.571	192	141	243	4002	30.354	2.000	0.096	1.096
ID8677	8677	102	73.675	7.866	33.737	0	292	292	2	1	-10921639	187.429	179	117	255	3936	40.941	4.800	0.198	1.513
ID8671	8671	80	64.074	12.808	7.406	0	292	292	2	1	-10921639	175.810	177	108	239	3692	41.691	4.800	0.190	1.344
ID8646	8646	80	70.932	12.898	7.127	0	293	293	2	1	-10921639	179.286	184	119	252	3765	42.048	4.800	0.200	1.423
ID8647	8647	95	34.980	18.975	15.905	0	293	293	2	1	-10921639	153.190	155	119	190	3217	21.440	2.000	0.098	1.273
ID8648	8648	115	59.831	5.950	19.274	0	293	293	2	1	-10921639	178.667	175	108	252	3752	45.338	2.000	0.160	1.084
ID8649	8649	101	57.368	8.744	19.142	0	293	293	2	1	-10921639	213.238	219	157	255	4478	32.534	6.325	0.130	1.506
ID8650	8650	58	78.725	22.840	21.327	0	293	293	2	1	-10921639	200.619	206	141	255	4213	37.684	4.800	0.208	1.832
ID8651	8651	106	53.292	18.557	29.013	0	293	293	2	1	-10921639	176.714	177	110	250	3711	40.076	7.600	0.130	1.015
ID8652	8652	90	47.717	13.507	31.179	0	293	293	2	1	-10921639	193.810	199	148	239	4070	31.641	4.800	0.117	1.283
ID8653	8653	102	71.718	7.993	33.623	0	293	293	2	1	-10921639	181.810	170	113	255	3818	45.861	4.800	0.188	1.256
ID8678	8678	80	74.470	12.844	7.149	0	294	294	2	1	-10921639	194.000	197	121	255	4074	45.621	4.800	0.203	1.437
ID8679	8679	95	49.070	19.106	15.775	0	294	294	2	1	-10921639	169.190	172	124	226	3553	25.420	4.800	0.135	1.581
ID8680	8680	115	54.564	5.925	19.308	0	294	294	2	1	-10921639	170.524	175	106	217	3581	37.251	2.000	0.149	1.187
ID8681	8681	101	44.737	9.607	19.655	0	294	294	2	1	-10921639	196.952	204	133	250	4136	32.378	2.000	0.095	1.052
ID8682	8682	58	76.068	22.682	21.506	0	294	294	2	1	-10921639	191.095	197	95	255	4013	52.421	4.800	0.199	1.212
ID8683	8683	106	51.744	18.420	28.475	0	294	294	2	1	-10921639	191.810	192	146	243	4028	29.441	4.800	0.129	1.491
ID8684	8684	90	39.948	13.568	31.358	0	294	294	2	1	-10921639	182.810	184	128	226	3839	29.432	2.000	0.088	1.004
ID8685	8685	102	64.224	7.613	33.594	0	294	294	2	1	-10921639	181.333	175	113	248	3808	39.828	7.600	0.180	1.391
ID8686	8686	None	29.297	17.060	36.916	0	294	294	2	1	-10921639	102.619	108	66	135	2155	23.291	2.000	0.120	0.943
ID8656	8656	101	54.080	8.675	19.306	0	295	295	2	1	-10921639	206.476	204	155	255	4336	28.039	4.800	0.135	1.747
ID8657	8657	58	76.269	22.802	21.580	0	295	295	2	1	-10921639	196.143	208	95	255	4119	50.927	4.800	0.201	1.290
ID8658	8658	108	30.146	10.774	26.472	0	295	295	2	1	-10921639	149.333	148	106	197	3136	25.053	2.000	0.064	0.713
ID8659	8659	106	54.722	18.356	28.726	0	295	295	2	1	-10921639	190.714	190	153	252	4005	30.143	7.600	0.125	1.403
ID8660	8660	90	48.434	13.059	31.327	0	295	295	2	1	-10921639	188.333	188	133	243	3955	33.491	2.000	0.112	1.137
ID8661	8661	102	61.887	8.000	33.000	0	295	295	2	1	-10921639	183.905	186	124	255	3862	38.525	2.000	0.148	1.229
ID8654	8654	80	76.376	12.808	6.965	0	295	295	2	1	-10921639	195.667	201	126	255	4109	44.032	4.800	0.203	1.500
ID8655	8655	95	41.443	19.977	15.185	0	295	295	2	1	-10921639	161.619	159	119	206	3394	23.886	4.800	0.125	1.507
ID8720	8720	90	51.405	12.887	31.382	0	296	296	2	1	-10921639	193.190	192	146	246	4057	33.503	2.000	0.116	1.196
ID8721	8721	102	67.518	7.494	33.494	0	296	296	2	1	-10921639	193.952	197	128	255	4073	42.338	4.800	0.178	1.385
ID8714	8714	80	80.539	12.844	7.154	0	296	296	2	1	-10921639	204.905	215	121	255	4303	46.815	4.800	0.214	1.544
ID8715	8715	95	41.419	18.454	16.919	0	296	296	2	1	-10921639	166.667	170	119	212	3500	26.396	7.600	0.110	1.250
ID8716	8716	101	52.110	7.976	19.217	0	296	296	2	1	-10921639	194.143	199	144	255	4077	35.359	4.800	0.137	1.320
ID8717	8717	58	78.861	23.063	21.518	0	296	296	2	1	-10921639	198.190	204	104	255	4162	47.673	4.800	0.209	1.436
ID8718	8718	108	35.173	10.999	26.464	0	296	296	2	1	-10921639	161.524	166	117	217	3392	26.942	2.000	0.084	0.931
ID8719	8719	106	48.584	18.505	27.505	0	296	296	2	1	-10921639	189.714	197	110	241	3984	39.138	4.800	0.147	1.243
ID8722	8722	80	82.306	12.885	6.797	0	297	297	2	1	-10921639	210.381	212	146	255	4418	41.516	4.800	0.216	1.797
ID8723	8723	95	47.131	19.622	15.773	0	297	297	2	1	-10921639	175.524	172	135	215	3686	25.230	4.800	0.138	1.691
ID8724	8724	101	54.878	8.312	19.040	0	297	297	2	1	-10921639	191.000	195	135	252	4011	32.871	4.800	0.146	1.483
ID8725	8725	58	75.234	23.126	21.550	0	297	297	2	1	-10921639	198.286	199	110	255	4164	47.177	4.800	0.191	1.347
ID8726	8726	106	56.379	18.232	28.647	0	297	297	2	1	-10921639	197.286	197	144	255	4143	34.335	7.600	0.129	1.309
ID8727	8727	90	50.638	12.819	31.376	0	297	297	2	1	-10921639	195.667	197	146	246	4109	31.105	2.000	0.116	1.304
ID8728	8728	102	72.329	6.517	33.209	0	297	297	2	1	-10921639	186.238	181	119	255	3911	43.433	2.000	0.182	1.318
ID8688	8688	95	49.345	19.053	15.958	0	298	298	2	1	-10921639	183.429	179	139	226	3852	25.810	4.800	0.140	1.743
ID8689	8689	101	54.509	8.571	18.935	0	298	298	2	1	-10921639	189.143	190	139	255	3972	29.059	4.800	0.137	1.564
ID8690	8690	58	72.760	22.829	21.552	0	298	298	2	1	-10921639	196.429	195	110	255	4125	49.394	4.800	0.183	1.230
ID8691	8691	108	39.428	11.086	26.741	0	298	298	2	1	-10921639	161.429	157	121	217	3390	28.807	2.000	0.081	0.841
ID8692	8692	None	38.025	18.606	27.076	0	298	298	2	1	-10921639	184.190	179	126	246	3868	30.745	4.800	0.122	1.305
ID8693	8693	106	43.933	18.191	28.876	0	298	298	2	1	-10921639	183.429	181	130	246	3852	30.286	7.600	0.098	1.077
ID8694	8694	90	52.578	13.427	31.476	0	298	298	2	1	-10921639	200.905	201	146	255	4219	35.837	2.000	0.115	1.156
ID8695	8695	102	75.436	6.477	33.231	0	298	298	2	1	-10921639	183.762	184	119	255	3859	43.915	4.800	0.208	1.443
ID8696	8696	110	28.850	16.697	36.479	0	298	298	2	1	-10921639	117.667	119	82	159	2471	21.388	4.800	0.122	1.195
ID8687	8687	80	79.739	12.819	6.699	0	298	298	2	1	-10921639	214.524	230	150	255	4505	39.997	4.800	0.213	1.884
ID8704	8704	102	82.291	6.359	33.042	0	299	299	2	1	-10921639	191.095	184	117	255	4013	46.090	4.800	0.231	1.555
ID8705	8705	110	32.442	16.309	36.690	0	299	299	2	1	-10921639	105.524	110	57	148	2216	30.698	2.000	0.130	0.789
ID8697	8697	80	82.715	12.842	6.639	0	299	299	2	1	-10921639	216.571	232	153	255	4548	37.780	4.800	0.226	2.110
ID8698	8698	95	49.877	19.155	15.962	0	299	299	2	1	-10921639	183.810	186	133	226	3860	27.940	4.800	0.134	1.560
ID8699	8699	101	54.186	9.502	19.547	0	299	299	2	1	-10921639	192.524	192	135	252	4043	35.576	2.000	0.122	1.178
ID8700	8700	58	71.539	22.953	21.490	0	299	299	2	1	-10921639	207.476	204	161	255	4357	36.781	4.800	0.186	1.772
ID8701	8701	108	34.310	11.089	26.189	0	299	299	2	1	-10921639	157.238	159	117	201	3302	24.590	2.000	0.077	0.920
ID8702	8702	106	51.470	18.383	28.723	0	299	299	2	1	-10921639	193.381	197	148	255	4061	31.001	2.000	0.109	1.221
ID8703	8703	90	55.653	13.108	31.269	0	299	299	2	1	-10921639	199.190	208	146	255	4183	33.506	2.000	0.126	1.326
ID8752	8752	None	44.988	6.393	19.157	0	300	300	2	1	-10921639	151.857	155	95	212	3189	36.031	4.800	0.139	1.030
ID8753	8753	101	47.103	9.553	19.670	0	300	300	2	1	-10921639	186.048	192	128	246	3907	32.200	2.000	0.106	1.112
ID8754	8754	58	78.550	23.097	21.298	0	300	300	2	1	-10921639	206.000	206	148	255	4326	41.078	4.800	0.203	1.695
ID8755	8755	108	37.410	10.998	26.300	0	300	300	2	1	-10921639	158.857	159	119	212	3336	26.010	2.000	0.092	1.029
ID8756	8756	106	48.390	18.553	29.008	0	300	300	2	1	-10921639	180.143	181	108	246	3783	39.635	7.600	0.115	0.938
ID8757	8757	90	50.798	12.966	31.264	0	300	300	2	1	-10921639	195.857	201	146	248	4113	31.473	4.800	0.122	1.350
ID8758	8758	102	84.740	6.197	33.010	0	300	300	2	1	-10921639	192.000	197	124	255	4032	45.938	2.000	0.224	1.531
ID8750	8750	80	76.021	12.909	6.444	0	300	300	2	1	-10921639	194.190	188	102	255	4078	54.144	7.600	0.201	1.202
ID8751	8751	95	51.509	18.575	16.384	0	300	300	2	1	-10921639	188.286	188	146	239	3954	28.536	4.800	0.133	1.553
ID8706	8706	80	77.310	13.153	6.744	0	301	301	2	1	-10921639	209.381	215	146	255	4397	37.766	4.800	0.209	1.915
ID8707	8707	95	59.043	18.826	16.181	0	301	301	2	1	-10921639	190.619	190	137	241	4003	29.879	4.800	0.164	1.796
ID8708	8708	101	46.662	8.434	19.057	0	301	301	2	1	-10921639	182.857	179	137	239	3840	28.056	4.800	0.140	1.605
ID8709	8709	58	78.038	23.155	21.312	0	301	301	2	1	-10921639	199.524	188	144	255	4190	40.062	4.800	0.201	1.667
ID8710	8710	106	44.454	18.287	29.163	0	301	301	2	1	-10921639	179.571	181	141	235	3771	27.171	2.000	0.101	1.213
ID8711	8711	90	49.206	13.153	31.314	0	301	301	2	1	-10921639	191.476	192	144	246	4021	30.074	2.000	0.115	1.311
ID8712	8712	102	81.872	6.197	33.187	0	301	301	2	1	-10921639	187.857	186	133	255	3945	43.363	2.000	0.219	1.555
ID8713	8713	None	29.811	16.423	36.834	0	301	301	2	1	-10921639	106.952	106	64	144	2246	25.498	4.800	0.140	1.032
ID8736	8736	80	74.362	13.211	6.488	0	302	302	2	1	-10921639	190.000	197	90	255	3990	53.827	7.600	0.194	1.145
ID8737	8737	95	53.955	19.019	15.940	0	302	302	2	1	-10921639	183.810	181	139	241	3860	26.322	4.800	0.146	1.778
ID8738	8738	101	53.599	9.888	19.858	0	302	302	2	1	-10921639	192.143	195	139	248	4035	29.863	4.800	0.129	1.475
ID8739	8739	58	72.820	23.117	21.405	0	302	302	2	1	-10921639	197.095	188	146	255	4139	36.730	4.800	0.197	1.763
ID8740	8740	111	32.432	18.907	26.495	0	302	302	2	1	-10921639	161.238	161	126	206	3386	25.008	2.000	0.073	0.882
ID8741	8741	106	33.284	18.103	28.935	0	302	302	2	1	-10921639	170.810	172	130	206	3587	22.342	7.600	0.083	1.178
ID8742	8742	90	38.590	12.399	31.355	0	302	302	2	1	-10921639	182.286	184	148	223	3828	24.932	2.000	0.094	1.260
ID8743	8743	102	86.782	6.231	33.004	0	302	302	2	1	-10921639	193.381	201	113	255	4061	46.657	4.800	0.239	1.600
ID8759	8759	80	71.259	13.212	6.594	0	303	303	2	1	-10921639	212.000	221	144	255	4452	37.395	4.800	0.193	1.833
ID8760	8760	95	44.312	19.447	15.609	0	303	303	2	1	-10921639	185.000	181	141	230	3885	24.753	4.800	0.115	1.538
ID8761	8761	None	29.829	6.295	19.384	0	303	303	2	1	-10921639	137.095	133	77	192	2879	33.690	2.000	0.091	0.681
ID8762	8762	101	57.378	9.826	19.869	0	303	303	2	1	-10921639	196.190	186	144	255	4120	32.483	2.000	0.130	1.387
ID8763	8763	58	75.108	23.149	21.544	0	303	303	2	1	-10921639	200.238	195	117	255	4205	45.765	4.800	0.192	1.410
ID8764	8764	111	27.349	18.674	26.569	0	303	303	2	1	-10921639	158.524	164	104	195	3329	23.642	4.800	0.091	1.123
ID8765	8765	90	46.988	13.093	31.169	0	303	303	2	1	-10921639	196.190	204	153	237	4120	26.170	4.800	0.119	1.591
ID8766	8766	102	83.771	6.307	33.045	0	303	303	2	1	-10921639	186.190	181	110	255	3910	48.409	2.000	0.230	1.439
ID8774	8774	80	70.300	14.594	7.932	0	304	304	2	1	-10921639	198.190	201	113	250	4162	41.325	4.800	0.186	1.502
ID8775	8775	95	44.369	19.247	15.959	0	304	304	2	1	-10921639	176.810	177	126	212	3713	24.794	4.800	0.125	1.588
ID8776	8776	101	40.782	10.676	20.052	0	304	304	2	1	-10921639	175.762	177	135	217	3691	25.410	2.000	0.105	1.318
ID8777	8777	58	63.750	22.957	21.304	0	304	304	2	1	-10921639	180.095	177	135	239	3782	34.193	4.800	0.177	1.584
ID8778	8778	111	27.840	18.766	26.305	0	304	304	2	1	-10921639	149.429	146	115	177	3138	19.255	2.000	0.069	0.996
ID8779	8779	90	45.031	12.950	31.316	0	304	304	2	1	-10921639	177.667	181	135	230	3731	26.725	2.000	0.110	1.323
ID8780	8780	102	68.756	6.546	32.982	0	304	304	2	1	-10921639	169.714	164	113	239	3564	36.054	2.000	0.192	1.518
ID8792	8792	90	28.793	12.623	31.655	0	305	305	2	1	-10921639	152.095	153	115	190	3194	19.730	4.800	0.087	1.234
ID8793	8793	102	61.228	6.796	33.108	0	305	305	2	1	-10921639	159.143	161	108	230	3342	30.477	4.800	0.186	1.634
ID8788	8788	80	72.269	14.751	7.991	0	305	305	2	1	-10921639	189.524	190	102	248	3980	39.451	4.800	0.197	1.584
ID8789	8789	95	43.632	19.336	15.605	0	305	305	2	1	-10921639	174.143	175	130	223	3657	21.091	4.800	0.122	1.799
ID8790	8790	101	40.460	11.151	20.234	0	305	305	2	1	-10921639	169.381	170	133	219	3557	25.041	2.000	0.100	1.229
ID8791	8791	58	57.937	23.040	21.030	0	305	305	2	1	-10921639	179.810	192	130	230	3776	31.600	4.800	0.163	1.599
ID8744	8744	80	71.455	14.926	7.874	0	306	306	2	1	-10921639	185.762	181	121	243	3901	32.938	4.800	0.199	1.872
ID8745	8745	95	35.715	19.067	16.021	0	306	306	2	1	-10921639	165.952	166	130	199	3485	19.495	4.800	0.098	1.520
ID8746	8746	101	31.236	10.749	20.113	0	306	306	2	1	-10921639	172.667	170	141	199	3626	18.967	4.800	0.088	1.473
ID8747	8747	58	51.580	22.662	21.160	0	306	306	2	1	-10921639	167.524	168	115	221	3518	30.951	4.800	0.150	1.414
ID8748	8748	90	31.407	12.280	31.855	0	306	306	2	1	-10921639	157.381	157	119	201	3305	20.958	4.800	0.083	1.154
ID8749	8749	102	47.360	6.577	33.114	0	306	306	2	1	-10921639	149.476	153	121	195	3139	23.374	4.800	0.155	1.721
ID8729	8729	80	57.905	15.050	7.992	0	307	307	2	1	-10921639	168.905	164	121	221	3547	27.256	4.800	0.174	1.833
ID8730	8730	95	42.726	18.997	15.924	0	307	307	2	1	-10921639	166.810	164	137	208	3503	19.891	4.800	0.120	1.803
ID8731	8731	101	31.508	9.795	19.951	0	307	307	2	1	-10921639	162.381	161	130	199	3410	18.413	2.000	0.085	1.385
ID8732	8732	112	31.073	14.039	20.439	0	307	307	2	1	-10921639	168.381	168	133	204	3536	21.117	3.200	0.076	1.127
ID8733	8733	58	52.888	22.828	21.172	0	307	307	2	1	-10921639	161.810	161	115	219	3398	30.734	2.000	0.154	1.404
ID8734	8734	90	30.012	14.000	31.151	0	307	307	2	1	-10921639	157.571	157	130	192	3309	18.484	4.800	0.087	1.370
ID8735	8735	102	35.333	6.675	33.285	0	307	307	2	1	-10921639	126.571	121	102	164	2658	17.792	2.000	0.122	1.552
ID8768	8768	95	38.749	20.069	14.967	0	308	308	2	1	-10921639	146.952	146	110	186	3086	20.989	2.000	0.119	1.488
ID8769	8769	112	37.162	13.665	20.274	0	308	308	2	1	-10921639	168.286	164	126	206	3534	24.938	2.000	0.096	1.185
ID8770	8770	58	38.971	23.035	20.969	0	308	308	2	1	-10921639	143.667	146	104	188	3017	22.837	2.000	0.120	1.351
ID8767	8767	80	50.019	15.641	8.315	0	308	308	2	1	-10921639	156.714	155	102	208	3291	28.401	4.800	0.162	1.538
ID8772	8772	112	34.283	13.488	20.434	0	309	309	2	1	-10921639	169.714	166	133	201	3564	20.674	4.800	0.097	1.449
ID8773	8773	58	40.726	22.658	20.940	0	309	309	2	1	-10921639	139.571	139	104	186	2931	26.426	2.000	0.134	1.245
ID8771	8771	80	48.601	15.647	8.021	0	309	309	2	1	-10921639	150.619	150	104	188	3163	23.254	4.800	0.174	1.916
ID8785	8785	80	49.879	15.791	8.544	0	310	310	2	1	-10921639	147.048	144	106	195	3088	24.905	4.800	0.162	1.646
ID8786	8786	112	41.720	13.425	20.123	0	310	310	2	1	-10921639	171.571	170	137	212	3603	21.416	4.800	0.119	1.699
ID8787	8787	58	39.524	23.159	21.106	0	310	310	2	1	-10921639	129.810	128	102	179	2726	20.544	2.000	0.132	1.475
ID8784	8784	None	30.210	5.952	32.668	0	311	311	2	1	-10921639	105.190	106	64	144	2209	21.862	4.800	0.156	1.298
ID8781	8781	80	47.056	15.826	8.652	0	311	311	2	1	-10921639	143.048	141	108	186	3004	22.234	4.800	0.158	1.759
ID8782	8782	112	48.404	13.688	20.135	0	311	311	2	1	-10921639	176.286	175	141	230	3702	25.751	2.000	0.123	1.498
ID8783	8783	58	45.841	23.413	21.096	0	311	311	2	1	-10921639	141.762	144	115	197	2977	22.136	4.800	0.152	1.690
ID8796	8796	58	48.245	23.004	20.953	0	312	312	2	1	-10921639	127.381	130	95	184	2675	25.752	4.800	0.179	1.505
ID8794	8794	80	35.359	15.615	8.445	0	312	312	2	1	-10921639	124.952	128	82	157	2624	22.604	6.306	0.142	1.377
ID8795	8795	112	44.382	13.174	20.227	0	312	312	2	1	-10921639	170.048	170	121	204	3571	23.142	4.800	0.138	1.785
ID8804	8804	80	33.546	16.101	8.287	0	313	313	2	1	-10921639	119.524	124	79	148	2510	19.387	4.800	0.144	1.552
ID8805	8805	112	46.600	13.788	20.419	0	313	313	2	1	-10921639	164.524	164	121	210	3455	25.363	4.800	0.130	1.491
ID8806	8806	58	38.260	23.170	20.942	0	313	313	2	1	-10921639	120.667	119	86	166	2534	21.978	4.800	0.153	1.458
ID8807	8807	113	27.650	13.360	31.406	0	313	313	2	1	-10921639	134.857	137	108	159	2832	14.447	4.800	0.102	1.726
ID8800	8800	80	38.726	15.717	8.688	0	314	314	2	1	-10921639	128.476	126	93	164	2698	17.952	4.800	0.157	1.939
ID8801	8801	112	38.379	13.875	20.157	0	314	314	2	1	-10921639	159.095	159	124	197	3341	19.136	2.000	0.107	1.602
ID8802	8802	58	36.496	23.496	21.146	0	314	314	2	1	-10921639	123.571	124	97	159	2595	19.516	4.800	0.149	1.646
ID8803	8803	113	27.956	14.100	30.877	0	314	314	2	1	-10921639	125.333	124	99	150	2632	14.499	4.800	0.105	1.638
ID8797	8797	80	33.222	15.518	8.711	0	315	315	2	1	-10921639	124.667	126	95	150	2618	15.187	4.800	0.142	2.037
ID8798	8798	112	42.622	13.810	20.207	0	315	315	2	1	-10921639	160.952	157	128	208	3380	22.651	2.000	0.113	1.440
ID8799	8799	58	46.336	22.720	21.104	0	315	315	2	1	-10921639	133.619	126	93	184	2806	28.781	4.800	0.167	1.331
ID8813	8813	80	37.150	15.307	8.537	0	316	316	2	1	-10921639	121.429	119	88	157	2550	18.824	2.000	0.143	1.616
ID8814	8814	112	43.462	13.803	20.064	0	316	316	2	1	-10921639	155.667	157	115	201	3269	23.976	2.000	0.115	1.339
ID8815	8815	58	27.870	23.265	21.381	0	316	316	2	1	-10921639	115.048	110	79	144	2416	18.922	6.269	0.118	1.282
ID8808	8808	80	44.183	15.296	8.487	0	317	317	2	1	-10921639	121.143	117	86	166	2544	25.184	4.800	0.180	1.471
ID8809	8809	112	39.963	14.239	20.181	0	317	317	2	1	-10921639	153.571	150	117	192	3225	19.931	2.000	0.118	1.628
ID8810	8810	58	36.643	23.239	21.231	0	317	317	2	1	-10921639	119.952	119	84	164	2519	21.903	4.800	0.146	1.394
ID8811	8811	None	29.542	13.191	31.245	0	317	317	2	1	-10921639	116.476	119	93	146	2446	15.648	4.800	0.119	1.588
ID8812	8812	114	28.941	6.665	32.984	0	317	317	2	1	-10921639	81.286	82	46	110	1707	17.751	2.000	0.175	1.361
ID8824	8824	None	28.938	10.345	19.729	0	318	318	2	1	-10921639	127.857	128	86	164	2685	24.784	2.000	0.090	0.853
ID8825	8825	112	38.938	14.082	20.184	0	318	318	2	1	-10921639	156.619	155	128	197	3289	20.692	2.000	0.105	1.432
ID8826	8826	58	36.120	22.978	21.428	0	318	318	2	1	-10921639	120.667	119	86	159	2534	22.446	4.800	0.144	1.357
ID8827	8827	114	29.239	5.891	32.424	0	318	318	2	1	-10921639	87.048	90	59	115	1828	17.313	4.800	0.190	1.606
ID8822	8822	80	50.820	15.175	8.562	0	318	318	2	1	-10921639	138.476	130	106	184	2908	22.585	4.800	0.186	1.927
ID8823	8823	116	33.089	19.754	15.130	0	318	318	2	1	-10921639	121.476	119	84	164	2551	23.434	2.000	0.118	1.092
ID8840	8840	80	50.239	15.331	8.695	0	319	319	2	1	-10921639	129.333	119	97	177	2716	24.073	2.000	0.188	1.701
ID8841	8841	116	27.538	19.966	15.031	0	319	319	2	1	-10921639	111.714	115	86	139	2346	16.304	4.800	0.119	1.460
ID8842	8842	112	29.959	13.987	20.286	0	319	319	2	1	-10921639	139.238	135	117	168	2924	17.011	2.000	0.089	1.342
ID8843	8843	58	36.105	22.844	21.400	0	319	319	2	1	-10921639	113.810	106	79	159	2390	24.353	2.000	0.142	1.164
ID8844	8844	114	27.565	6.058	32.694	0	319	319	2	1	-10921639	72.000	77	28	102	1512	21.201	4.800	0.194	1.103
ID8816	8816	80	48.698	15.173	8.354	0	320	320	2	1	-10921639	120.905	119	75	164	2539	25.944	4.800	0.210	1.620
ID8817	8817	116	40.001	19.904	14.949	0	320	320	2	1	-10921639	119.857	124	77	157	2517	22.134	4.800	0.161	1.504
ID8818	8818	112	29.878	13.296	20.086	0	320	320	2	1	-10921639	137.238	139	113	161	2882	15.329	4.800	0.108	1.747
ID8819	8819	58	40.637	22.226	21.385	0	320	320	2	1	-10921639	132.905	128	93	172	2791	22.329	4.800	0.155	1.596
ID8820	8820	None	33.043	14.514	30.464	0	320	320	2	1	-10921639	120.190	113	90	166	2524	22.322	2.000	0.102	1.001
ID8821	8821	114	29.485	5.903	32.835	0	320	320	2	1	-10921639	71.000	70	31	104	1491	20.095	2.000	0.191	1.135
ID8832	8832	114	33.393	6.214	32.729	0	321	321	2	1	-10921639	81.286	88	33	119	1707	26.182	2.000	0.196	1.016
ID8828	8828	80	40.042	14.961	8.443	0	321	321	2	1	-10921639	115.571	115	77	164	2427	22.540	4.800	0.181	1.574
ID8829	8829	116	35.947	19.956	14.732	0	321	321	2	1	-10921639	116.810	119	84	148	2453	19.403	4.800	0.150	1.574
ID8830	8830	112	27.248	11.305	20.279	0	321	321	2	1	-10921639	127.476	126	106	157	2677	17.075	6.328	0.095	1.292
ID8831	8831	58	40.463	23.208	21.087	0	321	321	2	1	-10921639	122.143	121	88	164	2565	22.602	4.800	0.168	1.557
ID8833	8833	80	44.222	15.169	8.531	0	322	322	2	1	-10921639	117.286	113	90	159	2463	20.172	4.800	0.198	1.924
ID8834	8834	116	37.472	19.894	15.261	0	322	322	2	1	-10921639	115.048	115	88	153	2416	22.259	2.000	0.149	1.341
ID8835	8835	112	29.172	11.399	20.577	0	322	322	2	1	-10921639	123.905	121	82	155	2602	22.768	2.000	0.101	0.998
ID8836	8836	None	30.954	13.612	20.499	0	322	322	2	1	-10921639	129.857	119	102	168	2727	20.708	2.000	0.104	1.177
ID8837	8837	58	40.421	23.859	21.016	0	322	322	2	1	-10921639	109.381	106	77	157	2297	22.473	4.800	0.191	1.561
ID8838	8838	118	29.183	13.717	30.624	0	322	322	2	1	-10921639	119.667	115	86	153	2513	19.762	4.800	0.120	1.296
ID8839	8839	114	32.975	5.862	32.808	0	322	322	2	1	-10921639	76.381	77	31	117	1604	22.467	2.000	0.194	1.103
ID8864	8864	116	39.588	20.090	15.106	0	323	323	2	1	-10921639	125.381	124	99	164	2633	19.956	2.000	0.148	1.624
ID8865	8865	112	40.134	10.491	20.176	0	323	323	2	1	-10921639	131.143	126	90	170	2754	26.104	2.000	0.142	1.246
ID8866	8866	58	40.315	22.897	21.265	0	323	323	2	1	-10921639	122.000	119	88	166	2562	22.519	4.800	0.169	1.566
ID8867	8867	118	30.554	14.741	30.616	0	323	323	2	1	-10921639	117.571	108	88	159	2469	22.319	6.318	0.103	0.984
ID8868	8868	114	36.764	5.813	32.765	0	323	323	2	1	-10921639	81.286	84	33	135	1707	25.944	2.000	0.197	1.032
ID8863	8863	80	43.932	15.502	8.851	0	323	323	2	1	-10921639	112.190	106	70	164	2356	25.331	2.000	0.180	1.351
ID8850	8850	80	36.257	15.486	8.519	0	324	324	2	1	-10921639	105.143	102	75	141	2208	19.142	4.800	0.165	1.556
ID8851	8851	116	33.443	20.147	14.940	0	324	324	2	1	-10921639	114.190	113	90	153	2398	16.925	2.000	0.131	1.567
ID8852	8852	112	39.577	10.799	20.415	0	324	324	2	1	-10921639	127.143	121	88	179	2670	24.595	2.000	0.140	1.268
ID8853	8853	58	34.367	23.269	21.560	0	324	324	2	1	-10921639	113.238	108	82	150	2378	19.692	4.800	0.153	1.525
ID8854	8854	118	30.655	14.256	30.461	0	324	324	2	1	-10921639	123.286	121	90	155	2589	21.687	2.000	0.111	1.138
ID8855	8855	114	34.598	6.290	33.075	0	324	324	2	1	-10921639	83.286	82	35	119	1749	22.363	4.800	0.211	1.296
ID8872	8872	58	36.570	23.050	21.230	0	325	325	2	1	-10921639	111.381	108	79	153	2339	22.875	4.800	0.155	1.307
ID8873	8873	118	38.657	13.608	30.629	0	325	325	2	1	-10921639	128.714	128	86	166	2703	23.770	4.800	0.165	1.531
ID8874	8874	114	44.838	5.954	33.001	0	325	325	2	1	-10921639	92.286	90	42	135	1938	24.088	2.000	0.242	1.493
ID8869	8869	80	27.187	15.563	8.940	0	325	325	2	1	-10921639	98.857	99	70	130	2076	15.714	4.800	0.124	1.392
ID8870	8870	116	36.225	20.038	15.162	0	325	325	2	1	-10921639	116.286	117	84	150	2442	19.481	2.000	0.143	1.494
ID8871	8871	112	40.283	10.375	20.352	0	325	325	2	1	-10921639	126.762	124	84	168	2662	25.199	2.000	0.142	1.249
ID8848	8848	118	35.410	13.916	30.455	0	326	326	2	1	-10921639	119.952	119	79	159	2519	25.123	4.800	0.143	1.192
ID8849	8849	114	42.901	6.290	32.949	0	326	326	2	1	-10921639	93.952	95	51	146	1973	25.856	2.000	0.229	1.353
ID8845	8845	116	34.489	20.115	15.103	0	326	326	2	1	-10921639	115.619	117	88	153	2428	19.179	2.000	0.123	1.325
ID8846	8846	112	33.622	10.523	20.446	0	326	326	2	1	-10921639	124.905	121	95	166	2623	21.758	2.000	0.112	1.153
ID8847	8847	58	36.870	23.573	21.043	0	326	326	2	1	-10921639	106.524	110	59	150	2237	27.079	4.800	0.176	1.177
ID8856	8856	80	30.276	15.369	8.625	0	327	327	2	1	-10921639	99.429	99	75	124	2088	15.058	4.800	0.153	1.752
ID8857	8857	116	30.105	19.940	14.950	0	327	327	2	1	-10921639	109.476	110	79	135	2299	16.427	4.800	0.136	1.593
ID8858	8858	112	37.690	10.535	20.316	0	327	327	2	1	-10921639	123.857	126	88	170	2601	24.536	2.000	0.127	1.137
ID8859	8859	119	27.235	21.058	21.471	0	327	327	2	1	-10921639	117.524	115	93	144	2468	16.863	2.000	0.103	1.307
ID8860	8860	58	35.138	24.342	20.621	0	327	327	2	1	-10921639	104.810	104	64	141	2201	22.982	4.800	0.166	1.296
ID8861	8861	118	47.890	14.265	30.600	0	327	327	2	1	-10921639	125.762	117	75	170	2641	30.315	4.800	0.200	1.385
ID8862	8862	114	38.363	5.292	32.343	0	327	327	2	1	-10921639	84.429	86	42	128	1773	26.568	4.800	0.228	1.181
ID8875	8875	80	27.191	15.409	8.715	0	328	328	2	1	-10921639	97.905	97	79	124	2056	12.214	4.800	0.141	1.981
ID8876	8876	112	32.888	11.047	20.520	0	328	328	2	1	-10921639	123.571	121	84	159	2595	24.342	2.000	0.119	1.079
ID8877	8877	119	36.262	22.693	21.490	0	328	328	2	1	-10921639	112.286	108	82	148	2358	20.981	4.800	0.174	1.586
ID8878	8878	118	37.138	14.478	30.623	0	328	328	2	1	-10921639	117.048	115	73	155	2458	26.269	4.800	0.156	1.201
ID8879	8879	114	36.076	5.768	32.830	0	328	328	2	1	-10921639	90.619	90	46	124	1903	22.207	4.800	0.199	1.353
ID8880	8880	80	31.393	16.216	8.899	0	329	329	2	1	-10921639	95.048	90	75	128	1996	15.256	2.000	0.152	1.646
ID8881	8881	112	38.388	10.322	20.207	0	329	329	2	1	-10921639	122.667	117	84	175	2576	26.530	2.000	0.130	1.067
ID8882	8882	119	37.859	24.502	20.769	0	329	329	2	1	-10921639	93.762	93	46	139	1969	32.444	4.800	0.190	0.924
ID8883	8883	118	40.577	13.831	30.446	0	329	329	2	1	-10921639	124.667	121	82	172	2618	26.648	4.800	0.150	1.223
ID8884	8884	114	32.363	5.670	32.720	0	329	329	2	1	-10921639	84.857	86	44	124	1782	19.878	2.000	0.174	1.265
ID8888	8888	114	37.502	5.237	32.358	0	330	330	2	1	-10921639	81.524	86	44	124	1712	24.869	2.000	0.229	1.222
ID8885	8885	112	41.610	11.008	20.635	0	330	330	2	1	-10921639	128.476	124	77	181	2698	28.238	2.000	0.138	1.106
ID8886	8886	119	41.381	23.903	20.975	0	330	330	2	1	-10921639	113.524	108	64	155	2384	24.457	4.800	0.189	1.476
ID8887	8887	118	41.789	13.554	30.687	0	330	330	2	1	-10921639	120.952	119	77	172	2540	28.410	2.000	0.159	1.171
ID8889	8889	112	44.191	11.243	20.519	0	331	331	2	1	-10921639	133.190	130	88	190	2797	29.787	2.000	0.140	1.097
ID8890	8890	118	34.703	13.322	30.663	0	331	331	2	1	-10921639	120.667	117	86	155	2534	21.371	2.000	0.133	1.327
ID8891	8891	114	32.650	5.268	32.507	0	331	331	2	1	-10921639	75.952	75	31	130	1595	26.415	2.000	0.208	0.990
ID8897	8897	120	30.136	15.885	8.758	0	332	332	2	1	-10921639	95.143	90	75	133	1998	15.295	4.800	0.139	1.523
ID8898	8898	112	40.423	11.106	20.396	0	332	332	2	1	-10921639	134.333	130	102	175	2821	22.254	4.800	0.150	1.577
ID8899	8899	118	38.467	13.303	30.585	0	332	332	2	1	-10921639	120.238	119	90	159	2525	22.456	2.000	0.147	1.369
ID8900	8900	114	33.008	5.737	32.630	0	332	332	2	1	-10921639	85.143	86	39	121	1788	21.576	2.000	0.185	1.230
ID8904	8904	114	35.203	5.558	32.712	0	333	333	2	1	-10921639	82.952	82	44	124	1742	20.839	2.000	0.193	1.290
ID8901	8901	120	32.093	15.621	8.927	0	333	333	2	1	-10921639	103.095	104	75	139	2165	17.994	2.000	0.137	1.382
ID8902	8902	112	33.969	11.006	20.412	0	333	333	2	1	-10921639	131.571	130	99	168	2763	20.412	4.800	0.121	1.391
ID8903	8903	121	33.610	24.591	20.367	0	333	333	2	1	-10921639	98.619	97	62	144	2071	25.756	4.800	0.148	0.985
ID8896	8896	114	32.936	5.378	32.542	0	334	334	2	1	-10921639	70.095	73	31	106	1472	24.653	2.000	0.234	1.079
ID8892	8892	120	34.833	15.942	8.854	0	334	334	2	1	-10921639	100.190	102	75	139	2104	17.305	2.000	0.161	1.609
ID8893	8893	112	39.668	10.879	20.668	0	334	334	2	1	-10921639	123.000	119	90	175	2583	23.683	2.000	0.132	1.213
ID8894	8894	121	42.241	24.202	21.013	0	334	334	2	1	-10921639	110.952	106	77	150	2330	22.306	2.000	0.179	1.512
ID8895	8895	118	33.560	13.208	30.608	0	334	334	2	1	-10921639	114.095	113	77	157	2396	20.962	2.000	0.133	1.274
ID8908	8908	112	35.792	11.024	20.613	0	335	335	2	1	-10921639	121.143	117	90	168	2544	21.809	2.000	0.126	1.246
ID8909	8909	121	35.952	23.879	21.168	0	335	335	2	1	-10921639	101.476	99	70	135	2131	19.669	4.800	0.178	1.558
ID8910	8910	118	32.112	13.175	30.935	0	335	335	2	1	-10921639	110.810	108	90	157	2327	19.369	2.000	0.116	1.188
ID8912	8912	121	35.427	24.328	20.802	0	336	336	2	1	-10921639	98.857	93	64	130	2076	18.516	4.800	0.187	1.683
ID8913	8913	118	35.358	13.161	30.656	0	336	336	2	1	-10921639	117.095	110	82	159	2459	23.015	2.000	0.129	1.161
ID8914	8914	114	32.200	4.770	32.200	0	336	336	2	1	-10921639	71.857	70	42	102	1509	17.967	2.000	0.223	1.458
ID8911	8911	None	29.410	15.990	8.683	0	336	336	2	1	-10921639	93.762	90	73	124	1969	13.266	4.800	0.154	1.889
ID8905	8905	121	32.726	24.819	20.341	0	337	337	2	1	-10921639	85.524	88	46	124	1796	23.536	2.000	0.177	1.094
ID8906	8906	118	34.485	13.185	30.731	0	337	337	2	1	-10921639	113.571	113	77	159	2385	21.271	2.000	0.131	1.240
ID8907	8907	114	28.603	5.314	32.124	0	337	337	2	1	-10921639	69.095	66	37	102	1451	19.624	4.800	0.197	1.157
ID8918	8918	118	34.860	12.929	30.823	0	338	338	2	1	-10921639	114.095	113	86	150	2396	20.270	2.000	0.140	1.386
ID8920	8920	121	29.554	24.257	20.731	0	339	339	2	1	-10921639	96.000	93	64	119	2016	17.000	4.800	0.151	1.485
ID8921	8921	None	28.014	18.631	29.204	0	339	339	2	1	-10921639	95.857	97	57	135	2013	20.623	7.600	0.129	1.060
ID8922	8922	118	28.859	12.583	30.855	0	339	339	2	1	-10921639	109.857	108	84	146	2307	17.062	2.000	0.116	1.336
ID8923	8923	114	27.551	5.170	32.176	0	339	339	2	1	-10921639	72.333	75	44	97	1519	16.671	4.800	0.195	1.415
ID8919	8919	122	30.344	10.100	19.991	0	339	339	2	1	-10921639	114.000	106	84	148	2394	20.130	4.800	0.118	1.195
ID8916	8916	121	32.570	24.741	20.778	0	340	340	2	1	-10921639	86.429	90	39	119	1815	24.632	2.000	0.177	1.054
ID8917	8917	114	31.373	5.362	32.277	0	340	340	2	1	-10921639	74.048	73	42	115	1555	21.484	2.000	0.199	1.145
ID8915	8915	122	31.648	10.181	19.970	0	340	340	2	1	-10921639	113.143	108	86	148	2376	19.327	2.000	0.115	1.206
