# Supplementary material for: Progressive enhancement of kinetic proofreading in T cell antigen discrimination from receptor activation to DAG generation
Source: eLife. 2022 Sep 20;11:e75263. doi: 10.7554/eLife.75263 (PMC9536835; doi:10.7554/eLife.75263)
Supplement: Figure 5—source data 1. — Each data table is the TrackMate ‘spot-statistics’ output of one cell over four cycles of blue-light illumination (frames 0–40, 100–140, 200–240, and 300–340, with 3 s interval between frames). We calculated the lifetime of TrackIDs that existed at the start of each period of blue-light illumination that did not last for the full period and fit the resulting lifetime distributions using custom Python scripts available at https://github.com/dbritain/KP-paper (copy archived at swh:1:rev:167fa456901903740f0f3ee6a3e5324bc45207ea, Britain, 2022). [file elife-75263-fig5-data1.zip › Fig5SourceData/LAT/lat1/cell6.csv]

Label	ID	TRACK_ID	QUALITY	POSITION_X	POSITION_Y	POSITION_Z	POSITION_T	FRAME	RADIUS	VISIBILITY	MANUAL_COLOR	MEAN_INTENSITY	MEDIAN_INTENSITY	MIN_INTENSITY	MAX_INTENSITY	TOTAL_INTENSITY	STANDARD_DEVIATION	ESTIMATED_DIAMETER	CONTRAST	SNR
ID12856	12856	0	84.322	11.918	6.494	0	0	0	2	1	-10921639	153.952	140	77	252	3233	56.394	2.000	0.257	1.117
ID12857	12857	5	49.020	18.312	19.794	0	0	0	2	1	-10921639	189.762	185	136	255	3985	34.686	4.800	0.140	1.343
ID12858	12858	1	65.812	15.119	22.851	0	0	0	2	1	-10921639	200.333	200	121	255	4207	41.359	4.800	0.164	1.368
ID12855	12855	None	32.851	2.000	0.000	0	0	0	2	1	-10921639	78.429	77	48	108	1647	18.043	4.800	0.256	1.770
ID12860	12860	5	43.614	18.628	19.530	0	1	1	2	1	-10921639	160.952	162	92	233	3380	41.477	2.000	0.110	0.769
ID12861	12861	1	61.442	15.073	23.063	0	1	1	2	1	-10921639	203.714	205	153	255	4278	30.348	4.800	0.171	1.957
ID12859	12859	0	67.345	11.743	6.588	0	1	1	2	1	-10921639	150.190	159	84	213	3154	38.388	4.800	0.230	1.461
ID12869	12869	0	53.934	11.279	6.993	0	2	2	2	1	-10921639	148.048	153	99	188	3109	28.253	4.800	0.220	1.889
ID12870	12870	5	31.990	18.807	19.324	0	2	2	2	1	-10921639	140.619	142	90	188	2953	31.500	7.600	0.077	0.636
ID12871	12871	1	51.036	14.963	22.633	0	2	2	2	1	-10921639	200.429	200	149	237	4209	23.657	4.800	0.149	2.198
ID12868	12868	7	52.057	15.503	25.714	0	3	3	2	1	-10921639	162.190	166	121	213	3406	32.287	4.800	0.153	1.333
ID12866	12866	0	49.477	10.235	7.144	0	3	3	2	1	-10921639	127.000	133	75	172	2667	26.374	4.800	0.210	1.669
ID12867	12867	1	35.864	15.153	21.049	0	3	3	2	1	-10921639	185.286	183	159	220	3891	16.689	6.319	0.092	1.880
ID12852	12852	0	37.757	9.787	7.021	0	4	4	2	1	-10921639	113.190	114	75	140	2377	17.319	4.800	0.187	2.057
ID12853	12853	1	38.584	15.537	21.300	0	4	4	2	1	-10921639	181.667	183	140	226	3815	20.781	6.286	0.100	1.596
ID12854	12854	7	50.442	15.930	25.851	0	4	4	2	1	-10921639	162.095	164	123	209	3404	28.670	4.800	0.157	1.531
ID12848	12848	7	34.923	16.423	25.695	0	5	5	2	1	-10921639	143.000	144	110	185	3003	21.438	4.800	0.131	1.549
ID12846	12846	0	42.867	10.170	6.966	0	5	5	2	1	-10921639	108.952	116	69	142	2288	20.195	4.800	0.229	2.008
ID12847	12847	1	47.110	14.425	20.488	0	5	5	2	1	-10921639	176.429	177	138	226	3705	26.141	4.800	0.133	1.583
ID12864	12864	7	37.556	16.185	25.653	0	6	6	2	1	-10921639	136.905	138	101	181	2875	24.659	4.800	0.134	1.309
ID12862	12862	0	37.089	10.108	7.126	0	6	6	2	1	-10921639	99.143	103	69	133	2082	18.323	4.800	0.207	1.855
ID12863	12863	1	51.522	14.279	20.315	0	6	6	2	1	-10921639	179.095	177	140	224	3761	25.314	4.800	0.141	1.744
ID12872	12872	0	32.990	9.768	6.992	0	7	7	2	1	-10921639	98.667	103	75	127	2072	15.787	4.800	0.182	1.923
ID12873	12873	1	48.261	13.648	20.625	0	7	7	2	1	-10921639	169.952	170	121	213	3569	25.459	4.800	0.139	1.631
ID12874	12874	7	27.932	16.335	26.516	0	7	7	2	1	-10921639	114.048	112	79	151	2395	21.743	4.800	0.115	1.080
ID12865	12865	1	43.193	13.519	19.821	0	8	8	2	1	-10921639	169.667	170	131	198	3563	19.507	4.800	0.137	2.092
ID12849	12849	1	29.812	15.027	19.967	0	9	9	2	1	-10921639	149.190	149	112	172	3133	16.845	6.319	0.093	1.510
ID12850	12850	2	31.871	11.136	20.776	0	9	9	2	1	-10921639	119.810	123	71	168	2516	28.330	2.000	0.098	0.757
ID12851	12851	2	30.538	10.798	20.730	0	10	10	2	1	-10921639	114.524	116	71	162	2405	24.885	2.000	0.106	0.885
ID12875	12875	2	35.706	10.934	20.928	0	11	11	2	1	-10921639	117.095	121	71	166	2459	26.193	2.000	0.119	0.949
ID12877	12877	2	34.982	10.988	21.082	0	12	12	2	1	-10921639	119.476	121	71	162	2509	25.061	2.000	0.118	1.006
ID12879	12879	2	31.849	10.946	21.095	0	13	13	2	1	-10921639	119.714	121	82	146	2514	19.990	2.000	0.123	1.310
ID12878	12878	2	32.401	10.861	21.058	0	14	14	2	1	-10921639	114.381	116	77	151	2402	20.663	2.000	0.125	1.233
ID12876	12876	3	28.108	10.962	20.279	0	17	17	2	1	-10921639	107.619	110	77	129	2260	15.545	4.800	0.120	1.489
ID12880	12880	3	28.505	10.902	20.393	0	18	18	2	1	-10921639	103.095	103	79	129	2165	14.825	2.000	0.130	1.603
ID12882	12882	4	27.015	4.000	0.000	0	25	25	2	1	-10921639	30.000	28	9	77	630	18.916	2.000	0.415	0.930
ID12881	12881	4	38.513	4.000	0.000	0	26	26	2	1	-10921639	45.190	43	20	92	949	20.439	2.000	0.490	1.454
ID12889	12889	4	37.990	4.000	0.000	0	27	27	2	1	-10921639	49.810	45	20	101	1046	20.466	2.000	0.444	1.497
ID12887	12887	4	34.442	5.000	0.000	0	28	28	2	1	-10921639	43.952	36	11	95	923	23.777	2.000	0.371	1.001
ID12883	12883	4	38.014	5.000	0.000	0	29	29	2	1	-10921639	51.619	45	16	99	1084	24.711	2.000	0.374	1.137
ID12885	12885	4	37.599	5.000	0.000	0	30	30	2	1	-10921639	58.143	58	20	97	1221	23.842	4.800	0.354	1.276
ID12888	12888	4	32.710	5.000	0.000	0	31	31	2	1	-10921639	54.810	56	18	90	1151	23.583	2.000	0.300	1.072
ID12884	12884	4	37.648	5.000	0.000	0	32	32	2	1	-10921639	80.524	84	36	114	1691	28.216	4.800	0.285	1.266
ID12886	12886	4	38.612	4.000	0.000	0	33	33	2	1	-10921639	93.238	101	54	116	1958	20.811	4.800	0.277	1.946
ID12892	12892	6	32.101	18.507	19.735	0	34	34	2	1	-10921639	104.381	105	69	149	2192	21.089	2.000	0.127	1.114
ID12891	12891	4	41.107	3.000	0.000	0	34	34	2	1	-10921639	93.238	95	47	131	1958	26.211	4.800	0.290	1.599
ID12893	12893	None	55.466	0.000	0.000	0	35	35	2	1	-10921639	91.857	82	68	118	1929	19.053	4.800	0.458	3.029
ID12894	12894	6	53.746	18.666	19.749	0	35	35	2	1	-10921639	118.857	110	79	196	2496	32.211	2.000	0.184	1.148
ID12895	12895	6	69.175	18.762	19.679	0	36	36	2	1	-10921639	129.619	116	86	222	2722	41.187	2.000	0.224	1.151
ID12890	12890	6	77.810	18.747	19.660	0	37	37	2	1	-10921639	133.619	125	79	255	2806	49.054	2.000	0.234	1.034
ID12896	12896	6	85.602	18.689	19.616	0	38	38	2	1	-10921639	139.143	133	84	255	2922	51.921	2.000	0.271	1.144
ID12897	12897	6	95.254	18.602	19.553	0	39	39	2	1	-10921639	149.857	142	82	255	3147	59.770	2.000	0.302	1.162
ID12899	12899	6	95.235	18.536	19.556	0	40	40	2	1	-10921639	154.857	157	79	255	3252	59.715	2.000	0.290	1.166
ID12903	12903	6	86.214	18.436	19.549	0	41	41	2	1	-10921639	150.619	149	86	248	3163	50.906	2.000	0.281	1.299
ID12902	12902	6	87.410	18.427	19.612	0	42	42	2	1	-10921639	151.905	144	95	250	3190	50.448	2.000	0.281	1.320
ID12898	12898	6	86.606	18.311	19.581	0	43	43	2	1	-10921639	149.524	142	90	255	3140	51.358	2.000	0.267	1.227
ID12906	12906	6	89.720	18.335	19.609	0	44	44	2	1	-10921639	154.714	144	90	255	3249	53.087	2.000	0.275	1.256
ID12900	12900	8	28.725	11.118	8.808	0	45	45	2	1	-10921639	68.524	64	41	108	1439	16.922	2.000	0.170	1.178
ID12901	12901	6	87.602	18.324	19.671	0	45	45	2	1	-10921639	154.429	142	95	255	3243	49.792	2.000	0.268	1.310
ID12908	12908	6	73.344	18.462	19.570	0	46	46	2	1	-10921639	148.333	138	99	235	3115	44.572	2.000	0.222	1.210
ID12907	12907	8	33.518	10.922	8.821	0	46	46	2	1	-10921639	71.238	64	47	112	1496	17.675	2.000	0.205	1.371
ID12912	12912	6	71.502	18.502	19.538	0	47	47	2	1	-10921639	146.714	140	92	235	3081	44.824	2.000	0.216	1.164
ID12911	12911	8	46.231	11.191	9.191	0	47	47	2	1	-10921639	81.810	75	49	138	1718	26.299	2.000	0.262	1.291
ID12904	12904	8	42.067	11.407	9.604	0	48	48	2	1	-10921639	80.429	77	36	138	1689	27.555	2.000	0.235	1.111
ID12905	12905	6	72.786	18.184	19.543	0	48	48	2	1	-10921639	142.667	127	92	239	2996	45.817	2.000	0.211	1.084
ID12913	12913	8	42.456	11.458	9.864	0	49	49	2	1	-10921639	83.952	84	32	144	1763	30.094	2.000	0.223	1.016
ID12914	12914	6	74.330	18.061	19.804	0	49	49	2	1	-10921639	138.190	123	95	239	2902	41.928	2.000	0.222	1.197
ID12909	12909	8	44.372	11.587	9.863	0	50	50	2	1	-10921639	91.762	86	62	146	1927	24.048	2.000	0.223	1.392
ID12910	12910	6	76.776	18.033	19.716	0	50	50	2	1	-10921639	141.905	127	92	244	2980	43.845	2.000	0.228	1.204
ID12916	12916	6	82.474	18.011	19.741	0	51	51	2	1	-10921639	141.048	118	90	252	2962	46.916	2.000	0.248	1.194
ID12915	12915	8	41.852	11.322	8.948	0	51	51	2	1	-10921639	93.048	95	56	133	1954	24.927	4.800	0.262	1.549
ID12920	12920	6	76.084	17.903	19.650	0	52	52	2	1	-10921639	139.476	125	86	235	2929	43.553	2.000	0.237	1.228
ID12919	12919	8	49.418	11.332	9.249	0	52	52	2	1	-10921639	103.810	105	54	159	2180	30.970	4.800	0.274	1.443
ID12917	12917	8	55.897	11.041	6.997	0	53	53	2	1	-10921639	106.095	105	56	166	2228	35.985	4.800	0.294	1.340
ID12918	12918	6	82.389	17.972	19.667	0	53	53	2	1	-10921639	146.238	129	90	255	3071	45.325	2.000	0.256	1.315
ID12932	12932	8	60.774	11.202	6.612	0	54	54	2	1	-10921639	111.571	108	54	181	2343	36.963	2.000	0.293	1.368
ID12933	12933	6	80.147	17.932	19.614	0	54	54	2	1	-10921639	147.238	136	92	246	3092	43.533	2.000	0.252	1.364
ID12921	12921	8	65.425	11.355	6.633	0	55	55	2	1	-10921639	126.095	118	54	192	2648	42.122	4.800	0.295	1.365
ID12922	12922	6	82.976	17.952	19.509	0	55	55	2	1	-10921639	154.762	133	105	255	3250	47.300	2.000	0.244	1.283
ID12928	12928	6	88.506	18.115	19.586	0	56	56	2	1	-10921639	157.857	144	97	255	3315	49.317	2.000	0.265	1.343
ID12929	12929	None	32.078	28.582	29.129	0	56	56	2	1	-10921639	38.905	32	12	86	817	21.104	2.000	0.413	1.077
ID12927	12927	8	71.205	11.478	7.041	0	56	56	2	1	-10921639	140.381	136	77	203	2948	42.198	4.800	0.301	1.539
ID12924	12924	6	92.706	18.065	19.547	0	57	57	2	1	-10921639	163.238	146	103	255	3428	50.359	2.000	0.283	1.431
ID12923	12923	8	86.288	11.533	6.545	0	57	57	2	1	-10921639	156.429	155	64	255	3285	56.891	4.800	0.282	1.210
ID12925	12925	8	85.186	11.435	6.510	0	58	58	2	1	-10921639	164.762	157	86	248	3460	48.508	4.800	0.305	1.589
ID12926	12926	6	90.152	18.038	19.416	0	58	58	2	1	-10921639	155.429	140	92	255	3264	49.972	2.000	0.284	1.376
ID12930	12930	8	89.145	11.506	6.411	0	59	59	2	1	-10921639	154.524	164	69	250	3245	56.803	2.000	0.295	1.240
ID12931	12931	6	80.277	17.975	19.387	0	59	59	2	1	-10921639	147.238	133	92	242	3092	44.830	2.000	0.250	1.314
ID12938	12938	8	91.128	11.500	6.634	0	60	60	2	1	-10921639	168.619	168	88	255	3541	48.246	4.800	0.318	1.688
ID12939	12939	6	75.199	17.996	19.321	0	60	60	2	1	-10921639	142.476	127	92	239	2992	41.466	2.000	0.240	1.328
ID12936	12936	6	77.677	17.930	19.179	0	61	61	2	1	-10921639	147.810	129	103	235	3104	38.860	2.000	0.252	1.531
ID12937	12937	None	30.660	29.875	28.025	0	61	61	2	1	-10921639	58.905	60	30	84	1237	15.381	4.800	0.284	1.692
ID12934	12934	9	38.848	0.000	0.000	0	61	61	2	1	-10921639	39.857	36	18	114	837	25.658	2.000	0.470	0.994
ID12935	12935	8	92.748	11.622	6.797	0	61	61	2	1	-10921639	169.333	164	86	255	3556	50.213	4.800	0.293	1.528
ID12944	12944	8	86.924	11.506	7.021	0	62	62	2	1	-10921639	165.048	157	88	244	3466	48.182	4.800	0.285	1.521
ID12945	12945	6	72.577	17.748	19.324	0	62	62	2	1	-10921639	146.476	131	97	229	3076	38.409	2.000	0.238	1.468
ID12943	12943	9	64.225	0.000	0.000	0	62	62	2	1	-10921639	78.190	86	38	146	1642	33.351	2.000	0.519	1.602
ID12940	12940	9	50.188	0.000	0.000	0	63	63	2	1	-10921639	72.000	74	42	121	1512	23.247	4.800	0.450	1.922
ID12941	12941	8	100.134	11.312	7.191	0	63	63	2	1	-10921639	179.619	183	88	255	3772	53.924	4.800	0.322	1.621
ID12942	12942	6	56.693	17.786	19.375	0	63	63	2	1	-10921639	135.143	133	95	205	2838	30.102	2.000	0.198	1.481
ID12946	12946	9	50.021	0.000	0.000	0	64	64	2	1	-10921639	65.905	62	38	118	1384	23.708	2.000	0.473	1.785
ID12947	12947	8	96.183	11.279	7.399	0	64	64	2	1	-10921639	167.667	172	75	252	3521	57.018	4.800	0.325	1.444
ID12948	12948	6	65.185	17.706	19.302	0	64	64	2	1	-10921639	132.905	116	82	207	2791	38.376	2.000	0.216	1.230
ID12949	12949	10	29.682	16.559	26.489	0	64	64	2	1	-10921639	83.857	82	62	112	1761	14.294	4.800	0.178	1.771
ID12950	12950	11	30.997	29.273	27.840	0	64	64	2	1	-10921639	59.571	56	32	90	1251	16.430	2.000	0.258	1.485
ID12952	12952	8	85.627	11.332	7.324	0	65	65	2	1	-10921639	151.952	153	71	233	3191	50.369	4.800	0.318	1.456
ID12953	12953	6	65.383	17.751	19.364	0	65	65	2	1	-10921639	137.143	127	84	218	2880	39.307	2.000	0.210	1.210
ID12954	12954	10	29.903	16.787	26.742	0	65	65	2	1	-10921639	77.952	77	41	114	1637	20.517	4.800	0.189	1.206
ID12955	12955	11	36.004	29.345	27.952	0	65	65	2	1	-10921639	60.143	54	36	99	1263	19.865	2.000	0.283	1.335
ID12951	12951	9	49.807	0.000	0.000	0	65	65	2	1	-10921639	56.762	52	30	121	1192	25.497	2.000	0.519	1.522
ID12968	12968	9	53.795	0.000	0.000	0	66	66	2	1	-10921639	60.238	54	32	133	1265	28.993	2.000	0.493	1.373
ID12969	12969	8	83.517	11.404	7.431	0	66	66	2	1	-10921639	149.714	168	51	231	3144	55.467	4.800	0.304	1.259
ID12970	12970	6	61.652	17.743	19.369	0	66	66	2	1	-10921639	143.095	144	92	218	3005	35.465	2.000	0.195	1.315
ID12971	12971	10	37.692	16.700	26.953	0	66	66	2	1	-10921639	87.476	86	45	123	1837	21.395	4.800	0.221	1.479
ID12972	12972	11	49.204	29.114	28.065	0	66	66	2	1	-10921639	68.333	62	36	125	1435	25.993	2.000	0.360	1.393
ID12978	12978	9	46.849	0.000	0.000	0	67	67	2	1	-10921639	51.476	46	28	112	1081	26.502	2.000	0.481	1.262
ID12979	12979	8	70.163	11.443	8.072	0	67	67	2	1	-10921639	156.048	157	69	216	3277	43.716	4.800	0.283	1.577
ID12980	12980	6	57.272	17.864	19.416	0	67	67	2	1	-10921639	138.571	131	90	203	2910	33.107	2.000	0.187	1.321
ID12981	12981	10	61.226	16.655	26.745	0	67	67	2	1	-10921639	107.619	105	58	179	2260	36.099	2.000	0.278	1.297
ID12982	12982	11	63.428	29.057	28.028	0	67	67	2	1	-10921639	76.571	66	28	151	1608	35.122	2.000	0.395	1.235
ID12983	12983	None	33.078	21.000	38.000	0	67	67	2	1	-10921639	35.381	30	18	77	743	17.440	2.000	0.517	1.382
ID12960	12960	10	62.441	16.494	26.781	0	68	68	2	1	-10921639	114.143	110	60	194	2397	39.455	2.000	0.263	1.205
ID12961	12961	11	61.323	28.949	27.972	0	68	68	2	1	-10921639	76.143	79	30	159	1599	36.965	2.000	0.361	1.093
ID12956	12956	9	44.301	0.000	0.000	0	68	68	2	1	-10921639	45.810	47	20	114	962	27.547	2.000	0.483	1.083
ID12957	12957	8	63.384	11.574	8.051	0	68	68	2	1	-10921639	142.429	136	84	190	2991	35.483	4.800	0.255	1.630
ID12958	12958	12	28.809	11.530	14.817	0	68	68	2	1	-10921639	112.238	110	82	146	2357	19.031	2.000	0.093	1.004
ID12959	12959	6	53.456	17.539	19.486	0	68	68	2	1	-10921639	132.476	133	86	192	2782	33.682	2.000	0.183	1.220
ID13000	13000	6	56.729	17.865	19.613	0	69	69	2	1	-10921639	131.762	127	88	196	2767	33.445	2.000	0.185	1.232
ID13001	13001	10	72.964	16.335	27.080	0	69	69	2	1	-10921639	124.667	114	60	205	2618	40.423	2.000	0.288	1.380
ID13002	13002	11	63.970	28.844	28.010	0	69	69	2	1	-10921639	74.381	66	21	166	1562	38.414	2.000	0.396	1.099
ID12997	12997	9	27.621	0.000	0.000	0	69	69	2	1	-10921639	33.810	30	16	84	710	20.951	2.000	0.392	0.910
ID12998	12998	8	63.878	11.648	8.152	0	69	69	2	1	-10921639	141.762	138	95	185	2977	32.173	4.800	0.269	1.868
ID12999	12999	12	29.960	11.495	14.791	0	69	69	2	1	-10921639	108.190	103	73	151	2272	21.970	2.000	0.108	0.964
ID12976	12976	10	89.319	16.227	27.146	0	70	70	2	1	-10921639	142.714	121	84	242	2997	47.908	2.000	0.300	1.376
ID12977	12977	11	58.441	28.480	28.231	0	70	70	2	1	-10921639	84.238	77	45	151	1769	31.388	2.000	0.365	1.435
ID12973	12973	8	69.666	11.655	7.710	0	70	70	2	1	-10921639	141.190	140	99	194	2965	31.368	4.800	0.293	2.038
ID12974	12974	12	36.818	11.408	14.842	0	70	70	2	1	-10921639	108.762	103	75	164	2284	26.109	2.000	0.121	0.897
ID12975	12975	6	46.082	17.694	19.175	0	70	70	2	1	-10921639	127.762	121	99	175	2683	23.632	2.000	0.169	1.563
ID12962	12962	8	59.670	11.899	8.654	0	71	71	2	1	-10921639	135.571	138	84	179	2847	29.020	4.800	0.261	1.934
ID12963	12963	12	46.321	11.366	14.699	0	71	71	2	1	-10921639	119.762	121	82	181	2515	30.995	2.000	0.146	0.987
ID12964	12964	13	39.385	9.908	19.201	0	71	71	2	1	-10921639	94.381	86	62	153	1982	25.447	2.000	0.142	0.924
ID12965	12965	6	48.979	17.381	19.115	0	71	71	2	1	-10921639	124.905	118	95	179	2623	26.489	2.000	0.172	1.387
ID12966	12966	10	96.543	16.109	27.417	0	71	71	2	1	-10921639	149.810	138	88	255	3146	52.950	2.000	0.313	1.348
ID12967	12967	11	49.826	28.486	28.322	0	71	71	2	1	-10921639	81.905	71	45	140	1720	28.950	2.000	0.285	1.255
ID13010	13010	8	54.157	12.054	9.632	0	72	72	2	1	-10921639	126.857	131	69	190	2664	33.251	2.000	0.197	1.256
ID13011	13011	12	54.243	11.072	14.817	0	72	72	2	1	-10921639	129.714	125	84	213	2724	32.210	2.000	0.156	1.085
ID13012	13012	13	48.783	9.934	19.198	0	72	72	2	1	-10921639	108.286	103	69	181	2274	30.803	2.000	0.163	0.985
ID13013	13013	6	41.087	17.466	18.840	0	72	72	2	1	-10921639	121.524	116	95	166	2552	21.935	2.000	0.154	1.480
ID13014	13014	14	27.257	13.483	22.538	0	72	72	2	1	-10921639	99.000	101	43	151	2079	30.911	7.600	0.086	0.510
ID13015	13015	10	96.547	16.174	27.411	0	72	72	2	1	-10921639	159.571	155	101	255	3351	50.738	2.000	0.304	1.465
ID13016	13016	11	41.330	28.205	28.326	0	72	72	2	1	-10921639	73.190	69	32	125	1537	25.822	2.000	0.233	1.071
ID13008	13008	10	93.559	16.212	27.503	0	73	73	2	1	-10921639	159.048	153	84	255	3340	55.284	2.000	0.297	1.319
ID13009	13009	11	37.026	28.087	28.268	0	73	73	2	1	-10921639	72.190	75	28	112	1516	24.145	2.000	0.222	1.085
ID13003	13003	8	56.428	12.204	9.979	0	73	73	2	1	-10921639	123.286	121	66	179	2589	32.432	2.000	0.222	1.380
ID13004	13004	12	48.278	11.117	14.742	0	73	73	2	1	-10921639	127.810	127	84	188	2684	28.423	2.000	0.153	1.192
ID13005	13005	13	50.485	9.745	19.195	0	73	73	2	1	-10921639	114.619	108	69	181	2407	29.193	2.000	0.171	1.147
ID13006	13006	6	43.732	17.802	18.808	0	73	73	2	1	-10921639	115.714	108	84	188	2430	26.014	2.000	0.146	1.137
ID13007	13007	14	47.465	13.704	22.283	0	73	73	2	1	-10921639	121.762	116	86	196	2557	31.385	2.000	0.132	0.903
ID13017	13017	8	44.209	12.380	10.464	0	74	74	2	1	-10921639	114.857	108	60	166	2412	33.260	2.000	0.180	1.052
ID13018	13018	12	43.508	10.992	14.756	0	74	74	2	1	-10921639	128.571	123	95	183	2700	24.943	2.000	0.131	1.196
ID13019	13019	13	58.611	9.775	19.250	0	74	74	2	1	-10921639	131.810	123	75	203	2768	33.071	2.000	0.186	1.248
ID13020	13020	6	49.070	17.835	18.808	0	74	74	2	1	-10921639	130.381	123	88	190	2738	28.267	2.000	0.160	1.272
ID13021	13021	14	46.116	13.507	22.101	0	74	74	2	1	-10921639	136.857	133	101	203	2874	29.711	2.000	0.123	1.006
ID13022	13022	10	97.906	15.863	27.351	0	74	74	2	1	-10921639	172.143	157	110	255	3615	48.959	2.000	0.290	1.579
ID13023	13023	11	30.469	27.764	28.065	0	74	74	2	1	-10921639	62.048	69	21	103	1303	25.192	2.000	0.181	0.754
ID12984	12984	8	37.857	12.764	11.192	0	75	75	2	1	-10921639	116.000	112	77	164	2436	23.266	2.000	0.144	1.255
ID12985	12985	12	43.442	11.012	14.895	0	75	75	2	1	-10921639	131.238	129	92	196	2756	25.849	2.000	0.123	1.113
ID12986	12986	13	70.762	9.769	19.193	0	75	75	2	1	-10921639	146.190	136	88	233	3070	37.898	2.000	0.210	1.336
ID12987	12987	6	49.538	17.972	18.893	0	75	75	2	1	-10921639	128.333	118	92	196	2695	27.848	2.000	0.156	1.245
ID12988	12988	14	36.007	13.546	22.009	0	75	75	2	1	-10921639	134.476	125	101	188	2824	25.059	2.000	0.083	0.827
ID12989	12989	10	92.490	15.794	27.349	0	75	75	2	1	-10921639	178.143	162	116	255	3741	46.472	2.000	0.262	1.593
ID12992	12992	13	68.264	9.763	19.191	0	76	76	2	1	-10921639	143.905	133	95	231	3022	36.141	2.000	0.206	1.360
ID12993	12993	6	48.340	18.049	18.749	0	76	76	2	1	-10921639	135.048	125	101	203	2836	27.034	2.000	0.141	1.236
ID12994	12994	14	41.768	13.703	21.957	0	76	76	2	1	-10921639	140.048	138	101	194	2941	26.555	2.000	0.103	0.984
ID12995	12995	10	100.287	15.851	27.267	0	76	76	2	1	-10921639	183.619	155	123	255	3856	47.990	2.000	0.285	1.698
ID12996	12996	None	30.604	33.000	34.000	0	76	76	2	1	-10921639	38.048	30	22	73	799	17.270	2.000	0.404	1.268
ID12990	12990	8	37.510	12.679	11.711	0	76	76	2	1	-10921639	120.952	118	82	166	2540	20.853	7.600	0.139	1.413
ID12991	12991	12	30.013	10.768	14.853	0	76	76	2	1	-10921639	123.905	125	90	162	2602	19.647	2.000	0.085	0.991
ID13030	13030	15	34.924	11.227	7.721	0	77	77	2	1	-10921639	77.429	73	47	112	1626	20.021	2.000	0.226	1.426
ID13031	13031	8	30.693	12.751	12.745	0	77	77	2	1	-10921639	115.238	116	73	149	2420	20.109	4.800	0.136	1.375
ID13032	13032	12	27.640	10.840	14.625	0	77	77	2	1	-10921639	121.143	118	75	159	2544	19.706	2.000	0.080	0.909
ID13033	13033	13	79.508	9.764	19.357	0	77	77	2	1	-10921639	155.619	146	99	246	3268	43.406	2.000	0.232	1.348
ID13034	13034	6	51.470	18.011	18.788	0	77	77	2	1	-10921639	141.190	129	103	211	2965	28.502	2.000	0.145	1.252
ID13035	13035	14	39.123	13.963	22.021	0	77	77	2	1	-10921639	144.381	138	110	211	3032	26.611	2.000	0.078	0.782
ID13036	13036	10	99.918	15.994	27.332	0	77	77	2	1	-10921639	189.000	168	131	255	3969	46.954	2.000	0.285	1.783
ID13064	13064	14	33.043	13.994	21.631	0	78	78	2	1	-10921639	145.048	138	105	198	3046	26.888	2.000	0.063	0.644
ID13065	13065	10	106.184	16.048	27.101	0	78	78	2	1	-10921639	190.762	172	105	255	4006	50.981	2.000	0.305	1.747
ID13060	13060	15	34.384	11.324	7.963	0	78	78	2	1	-10921639	67.667	62	36	99	1421	19.453	4.800	0.272	1.489
ID13061	13061	12	33.484	11.660	14.041	0	78	78	2	1	-10921639	127.286	131	84	166	2673	20.244	4.800	0.152	1.664
ID13062	13062	13	73.733	9.780	19.265	0	78	78	2	1	-10921639	155.095	144	95	237	3257	39.015	2.000	0.214	1.399
ID13063	13063	6	58.735	17.769	18.818	0	78	78	2	1	-10921639	153.476	146	110	239	3223	34.164	2.000	0.159	1.235
ID13049	13049	15	44.104	11.370	8.289	0	79	79	2	1	-10921639	69.524	66	28	121	1460	26.483	4.800	0.370	1.418
ID13050	13050	12	38.219	10.601	14.597	0	79	79	2	1	-10921639	131.000	131	92	170	2751	21.119	2.000	0.125	1.377
ID13051	13051	13	82.020	9.747	19.306	0	79	79	2	1	-10921639	162.667	155	105	255	3416	44.381	2.000	0.229	1.364
ID13052	13052	6	81.078	18.005	18.875	0	79	79	2	1	-10921639	175.048	157	121	255	3676	41.611	2.000	0.208	1.451
ID13053	13053	14	37.081	13.802	21.776	0	79	79	2	1	-10921639	150.714	142	116	216	3165	28.578	7.600	0.063	0.622
ID13054	13054	10	104.657	16.194	26.956	0	79	79	2	1	-10921639	190.524	181	88	255	4001	54.126	2.000	0.302	1.634
ID13040	13040	6	82.442	17.893	18.752	0	80	80	2	1	-10921639	184.905	179	123	255	3883	42.680	2.000	0.213	1.522
ID13041	13041	14	30.848	14.171	21.381	0	80	80	2	1	-10921639	157.190	157	114	211	3301	28.312	2.000	0.050	0.529
ID13042	13042	10	99.048	16.260	26.778	0	80	80	2	1	-10921639	188.333	196	79	255	3955	56.004	4.800	0.292	1.518
ID13043	13043	16	32.701	23.000	38.000	0	80	80	2	1	-10921639	52.810	51	25	77	1109	15.332	4.800	0.433	2.080
ID13037	13037	15	67.810	10.990	7.966	0	80	80	2	1	-10921639	92.571	77	51	164	1944	32.548	2.000	0.401	1.629
ID13038	13038	12	38.238	10.565	14.886	0	80	80	2	1	-10921639	131.429	133	82	170	2760	22.019	4.800	0.133	1.406
ID13039	13039	13	88.981	10.084	19.381	0	80	80	2	1	-10921639	166.095	157	86	255	3488	51.321	2.000	0.251	1.300
ID13024	13024	15	62.894	10.984	8.308	0	81	81	2	1	-10921639	102.714	101	51	166	2157	33.820	2.000	0.316	1.460
ID13025	13025	12	44.733	10.507	15.179	0	81	81	2	1	-10921639	136.238	133	77	190	2861	28.764	2.000	0.146	1.208
ID13026	13026	13	79.970	10.258	19.475	0	81	81	2	1	-10921639	166.476	162	84	255	3496	53.418	2.000	0.216	1.109
ID13027	13027	6	88.775	17.966	18.874	0	81	81	2	1	-10921639	195.095	181	121	255	4097	42.234	2.000	0.232	1.739
ID13028	13028	10	92.259	16.406	26.520	0	81	81	2	1	-10921639	182.000	203	66	255	3822	60.372	4.800	0.279	1.316
ID13029	13029	16	37.238	23.000	38.000	0	81	81	2	1	-10921639	71.333	71	48	92	1498	14.887	4.800	0.369	2.585
ID13066	13066	15	67.093	11.042	8.135	0	82	82	2	1	-10921639	105.476	101	62	181	2215	34.908	2.000	0.325	1.483
ID13067	13067	12	44.422	10.309	15.382	0	82	82	2	1	-10921639	138.238	136	88	183	2903	33.721	2.000	0.141	1.016
ID13068	13068	13	81.725	10.275	19.281	0	82	82	2	1	-10921639	168.619	166	77	255	3541	52.937	2.000	0.223	1.163
ID13069	13069	6	89.715	18.021	18.774	0	82	82	2	1	-10921639	198.762	190	138	255	4174	40.378	4.800	0.242	1.918
ID13070	13070	10	99.039	16.287	26.346	0	82	82	2	1	-10921639	197.190	205	118	255	4141	47.113	4.800	0.281	1.837
ID13071	13071	16	30.575	22.000	38.000	0	82	82	2	1	-10921639	71.619	71	56	90	1504	10.462	4.800	0.318	3.307
ID13072	13072	15	65.822	11.068	8.334	0	83	83	2	1	-10921639	109.714	103	58	190	2304	37.778	2.000	0.294	1.320
ID13073	13073	12	61.934	10.149	15.062	0	83	83	2	1	-10921639	157.667	162	97	220	3311	34.995	2.000	0.178	1.362
ID13074	13074	13	71.455	10.472	19.043	0	83	83	2	1	-10921639	161.048	166	66	255	3382	55.672	2.000	0.184	0.901
ID13075	13075	6	88.618	18.071	18.811	0	83	83	2	1	-10921639	201.762	192	142	255	4237	40.254	2.000	0.234	1.901
ID13076	13076	10	93.598	16.465	26.220	0	83	83	2	1	-10921639	193.095	194	108	255	4055	49.756	4.800	0.257	1.588
ID13056	13056	12	61.857	10.074	15.036	0	84	84	2	1	-10921639	160.381	159	97	233	3368	37.561	2.000	0.171	1.245
ID13057	13057	13	74.725	10.393	18.869	0	84	84	2	1	-10921639	164.571	177	75	255	3456	56.522	2.000	0.194	0.944
ID13058	13058	6	90.578	18.147	18.937	0	84	84	2	1	-10921639	201.810	192	136	255	4238	41.976	2.000	0.239	1.858
ID13059	13059	10	92.457	16.558	26.306	0	84	84	2	1	-10921639	189.381	183	118	255	3977	49.007	4.800	0.263	1.610
ID13055	13055	15	52.974	11.027	8.382	0	84	84	2	1	-10921639	101.429	97	58	168	2130	31.965	2.000	0.245	1.250
ID13048	13048	10	92.840	16.398	26.147	0	85	85	2	1	-10921639	191.952	188	103	255	4031	48.092	4.800	0.260	1.647
ID13044	13044	15	59.256	11.126	8.374	0	85	85	2	1	-10921639	109.476	105	64	175	2299	35.379	2.000	0.261	1.280
ID13045	13045	12	67.963	10.194	14.835	0	85	85	2	1	-10921639	161.810	159	88	233	3398	39.242	2.000	0.194	1.342
ID13046	13046	13	74.552	10.489	19.083	0	85	85	2	1	-10921639	161.000	164	66	255	3381	56.869	2.000	0.193	0.915
ID13047	13047	6	88.954	18.216	18.937	0	85	85	2	1	-10921639	211.333	211	153	255	4438	37.397	4.800	0.240	2.191
ID13096	13096	10	96.073	16.136	26.124	0	86	86	2	1	-10921639	190.095	177	112	255	3992	46.759	2.000	0.264	1.700
ID13092	13092	15	60.264	10.904	8.488	0	86	86	2	1	-10921639	114.238	108	66	194	2399	37.346	2.000	0.257	1.250
ID13093	13093	12	78.030	10.223	14.802	0	86	86	2	1	-10921639	176.952	181	95	255	3716	42.802	2.000	0.210	1.436
ID13094	13094	13	73.744	10.425	18.954	0	86	86	2	1	-10921639	166.333	170	77	255	3493	55.651	2.000	0.183	0.924
ID13095	13095	6	91.851	18.046	18.965	0	86	86	2	1	-10921639	207.476	205	138	255	4357	41.560	4.800	0.246	1.972
ID13082	13082	15	68.068	10.972	8.454	0	87	87	2	1	-10921639	117.905	108	66	218	2476	40.980	2.000	0.290	1.293
ID13083	13083	12	84.316	10.242	14.793	0	87	87	2	1	-10921639	177.143	177	92	255	3720	46.884	2.000	0.229	1.408
ID13084	13084	13	68.749	10.475	19.107	0	87	87	2	1	-10921639	160.762	164	71	252	3376	54.732	2.000	0.175	0.875
ID13085	13085	6	87.547	18.065	18.939	0	87	87	2	1	-10921639	213.048	220	146	255	4474	38.888	4.800	0.233	2.068
ID13086	13086	10	90.768	16.224	26.029	0	87	87	2	1	-10921639	187.571	177	123	255	3939	43.334	4.800	0.252	1.744
ID13080	13080	6	89.209	18.180	18.887	0	88	88	2	1	-10921639	216.524	213	162	255	4547	37.692	4.800	0.243	2.244
ID13081	13081	10	83.662	16.156	25.979	0	88	88	2	1	-10921639	181.476	168	105	255	3811	41.138	4.800	0.233	1.670
ID13077	13077	15	78.574	11.010	8.322	0	88	88	2	1	-10921639	128.286	121	75	222	2694	44.850	2.000	0.304	1.333
ID13078	13078	12	84.393	10.291	14.601	0	88	88	2	1	-10921639	180.952	181	88	255	3800	49.511	2.000	0.231	1.373
ID13079	13079	13	62.723	10.479	19.268	0	88	88	2	1	-10921639	158.571	157	66	252	3330	52.789	2.000	0.153	0.799
ID13088	13088	12	85.249	10.460	14.360	0	89	89	2	1	-10921639	172.333	172	95	255	3619	52.787	2.000	0.259	1.342
ID13089	13089	6	85.998	18.463	18.934	0	89	89	2	1	-10921639	223.190	233	172	255	4687	33.469	4.800	0.241	2.592
ID13090	13090	13	66.335	10.682	19.580	0	89	89	2	1	-10921639	169.333	164	90	244	3556	43.195	2.000	0.176	1.172
ID13091	13091	10	82.020	16.360	25.983	0	89	89	2	1	-10921639	176.190	162	99	255	3700	44.904	2.000	0.227	1.451
ID13087	13087	15	79.281	10.983	8.557	0	89	89	2	1	-10921639	134.429	123	79	235	2823	42.827	2.000	0.269	1.332
ID13112	13112	10	67.449	16.492	25.793	0	90	90	2	1	-10921639	168.714	164	90	233	3543	41.790	4.800	0.202	1.357
ID13108	13108	15	72.262	11.062	8.517	0	90	90	2	1	-10921639	135.238	125	92	220	2840	37.502	2.000	0.247	1.427
ID13109	13109	12	94.010	10.646	14.270	0	90	90	2	1	-10921639	189.000	185	125	255	3969	46.413	2.000	0.263	1.695
ID13110	13110	6	85.731	18.312	19.016	0	90	90	2	1	-10921639	220.190	231	164	255	4624	35.445	4.800	0.235	2.361
ID13111	13111	13	61.179	10.796	19.813	0	90	90	2	1	-10921639	163.333	170	110	235	3430	35.336	2.000	0.168	1.330
ID13097	13097	15	63.797	11.023	8.548	0	91	91	2	1	-10921639	129.048	125	79	205	2710	34.574	2.000	0.218	1.334
ID13098	13098	12	95.783	10.855	14.137	0	91	91	2	1	-10921639	189.048	170	129	255	3970	44.619	2.000	0.265	1.775
ID13099	13099	6	85.953	18.418	19.013	0	91	91	2	1	-10921639	221.810	237	164	255	4658	33.771	4.800	0.241	2.549
ID13100	13100	13	56.383	10.893	20.164	0	91	91	2	1	-10921639	157.238	153	97	226	3302	35.105	2.000	0.153	1.190
ID13101	13101	10	51.610	17.412	26.158	0	91	91	2	1	-10921639	164.524	164	112	209	3455	24.699	4.800	0.194	2.163
ID13104	13104	6	80.841	18.444	18.978	0	92	92	2	1	-10921639	229.286	244	179	255	4815	28.538	4.800	0.230	3.005
ID13105	13105	13	57.774	11.826	20.700	0	92	92	2	1	-10921639	181.524	185	105	239	3812	39.657	4.800	0.171	1.339
ID13106	13106	None	38.655	16.156	25.790	0	92	92	2	1	-10921639	158.143	162	110	203	3321	25.866	4.800	0.128	1.389
ID13107	13107	10	39.004	18.050	26.851	0	92	92	2	1	-10921639	143.762	146	95	190	3019	29.257	7.600	0.142	1.219
ID13102	13102	15	72.468	11.027	8.493	0	92	92	2	1	-10921639	123.667	118	69	226	2597	46.895	2.000	0.290	1.187
ID13103	13103	12	95.463	10.737	13.996	0	92	92	2	1	-10921639	187.714	172	121	255	3942	43.629	2.000	0.272	1.839
ID13113	13113	15	74.545	11.048	8.548	0	93	93	2	1	-10921639	137.381	127	88	237	2885	41.520	2.000	0.226	1.222
ID13114	13114	12	98.490	10.643	13.914	0	93	93	2	1	-10921639	191.714	170	123	255	4026	45.186	2.000	0.276	1.833
ID13115	13115	6	80.129	18.336	18.920	0	93	93	2	1	-10921639	226.238	224	168	255	4751	29.221	4.800	0.221	2.801
ID13116	13116	13	62.920	12.227	21.088	0	93	93	2	1	-10921639	186.048	183	101	250	3907	41.393	4.800	0.179	1.363
ID13117	13117	10	36.056	17.796	26.386	0	93	93	2	1	-10921639	152.619	155	101	200	3205	24.531	4.800	0.135	1.483
ID13120	13120	6	78.974	18.276	19.068	0	94	94	2	1	-10921639	220.905	224	168	255	4639	31.101	4.800	0.213	2.492
ID13121	13121	13	55.686	12.331	21.156	0	94	94	2	1	-10921639	180.714	185	112	246	3795	38.328	4.800	0.170	1.372
ID13122	13122	17	39.140	15.263	25.614	0	94	94	2	1	-10921639	141.333	142	71	207	2968	39.947	2.000	0.104	0.665
ID13123	13123	10	29.717	18.677	26.376	0	94	94	2	1	-10921639	136.333	138	75	170	2863	25.771	4.800	0.102	0.979
ID13118	13118	15	68.750	11.041	8.565	0	94	94	2	1	-10921639	132.048	127	82	229	2773	38.384	2.000	0.217	1.226
ID13119	13119	12	100.453	10.927	13.940	0	94	94	2	1	-10921639	190.952	175	112	255	4010	46.044	2.000	0.286	1.843
ID13136	13136	10	39.641	19.244	26.537	0	95	95	2	1	-10921639	134.857	138	71	175	2832	30.465	2.000	0.135	1.053
ID13131	13131	15	58.655	11.130	8.675	0	95	95	2	1	-10921639	122.952	127	75	198	2582	33.927	2.000	0.203	1.224
ID13132	13132	12	99.566	10.984	13.933	0	95	95	2	1	-10921639	194.667	196	116	255	4088	47.109	4.800	0.282	1.817
ID13133	13133	6	74.896	18.181	19.332	0	95	95	2	1	-10921639	221.333	229	151	255	4648	37.184	4.800	0.200	1.981
ID13134	13134	13	57.949	12.279	21.335	0	95	95	2	1	-10921639	188.667	190	118	255	3962	36.250	4.800	0.174	1.541
ID13135	13135	17	31.567	15.104	25.991	0	95	95	2	1	-10921639	134.143	140	69	183	2817	33.055	2.000	0.072	0.546
ID13160	13160	15	56.187	11.153	8.576	0	96	96	2	1	-10921639	113.286	110	66	188	2379	31.632	2.000	0.209	1.239
ID13161	13161	12	96.608	10.906	14.071	0	96	96	2	1	-10921639	184.381	185	118	255	3872	46.595	2.000	0.283	1.745
ID13162	13162	6	77.866	18.330	19.371	0	96	96	2	1	-10921639	218.952	229	155	255	4598	37.555	4.800	0.207	2.001
ID13163	13163	18	47.073	10.750	19.939	0	96	96	2	1	-10921639	154.524	159	92	203	3245	29.711	4.800	0.145	1.315
ID13164	13164	13	43.598	13.089	21.910	0	96	96	2	1	-10921639	164.381	172	86	229	3452	37.547	7.600	0.102	0.807
ID13165	13165	10	43.880	20.002	26.906	0	96	96	2	1	-10921639	128.905	133	79	175	2707	26.616	2.000	0.157	1.314
ID13137	13137	15	56.416	11.303	8.679	0	97	97	2	1	-10921639	111.429	105	56	188	2340	34.412	2.000	0.211	1.129
ID13138	13138	12	100.429	11.025	14.137	0	97	97	2	1	-10921639	183.905	185	116	255	3862	51.025	2.000	0.289	1.617
ID13139	13139	19	31.279	23.290	17.252	0	97	97	2	1	-10921639	102.524	108	51	153	2153	29.504	2.000	0.093	0.589
ID13140	13140	6	73.464	18.250	19.415	0	97	97	2	1	-10921639	219.905	224	146	255	4618	37.848	4.800	0.192	1.876
ID13141	13141	18	46.676	10.812	19.669	0	97	97	2	1	-10921639	154.571	164	92	200	3246	31.941	4.800	0.150	1.259
ID13142	13142	13	31.465	13.710	21.891	0	97	97	2	1	-10921639	171.095	175	92	222	3593	33.886	7.600	0.061	0.579
ID13143	13143	17	30.583	15.329	25.758	0	97	97	2	1	-10921639	124.333	129	62	181	2611	36.913	2.000	0.078	0.485
ID13144	13144	10	31.875	20.428	27.490	0	97	97	2	1	-10921639	129.095	129	99	159	2711	16.763	4.800	0.116	1.604
ID13124	13124	15	48.893	11.567	8.714	0	98	98	2	1	-10921639	106.714	105	51	164	2241	32.483	2.000	0.192	1.059
ID13125	13125	12	99.489	11.123	14.237	0	98	98	2	1	-10921639	183.381	194	101	255	3851	53.871	2.000	0.285	1.509
ID13126	13126	19	40.512	23.631	17.236	0	98	98	2	1	-10921639	107.286	108	43	170	2253	38.276	2.000	0.140	0.689
ID13127	13127	18	51.438	11.075	19.473	0	98	98	2	1	-10921639	159.619	162	75	220	3352	39.083	2.000	0.122	0.888
ID13128	13128	6	71.719	18.196	19.590	0	98	98	2	1	-10921639	222.143	224	159	255	4665	33.625	4.800	0.180	2.014
ID13129	13129	17	37.148	15.380	26.564	0	98	98	2	1	-10921639	124.571	129	64	172	2616	34.998	2.000	0.132	0.829
ID13130	13130	10	31.533	18.168	27.479	0	98	98	2	1	-10921639	134.095	131	101	168	2816	21.387	4.800	0.110	1.245
ID13168	13168	19	64.422	23.431	17.085	0	99	99	2	1	-10921639	136.810	129	69	235	2873	42.792	2.000	0.168	0.919
ID13169	13169	18	51.668	11.224	18.954	0	99	99	2	1	-10921639	167.381	177	99	233	3515	40.066	2.000	0.118	0.879
ID13170	13170	6	68.253	18.356	19.554	0	99	99	2	1	-10921639	214.905	220	140	255	4513	37.909	4.800	0.162	1.583
ID13171	13171	13	45.558	14.459	21.765	0	99	99	2	1	-10921639	179.000	192	90	250	3759	45.621	7.600	0.085	0.614
ID13172	13172	17	34.908	15.322	26.440	0	99	99	2	1	-10921639	133.286	140	86	168	2799	26.475	2.000	0.103	0.936
ID13173	13173	10	29.350	18.558	27.655	0	99	99	2	1	-10921639	110.905	114	77	157	2329	25.127	2.000	0.116	0.916
ID13166	13166	15	49.254	11.605	8.996	0	99	99	2	1	-10921639	109.381	105	56	172	2297	33.519	2.000	0.193	1.054
ID13167	13167	12	96.308	11.162	14.167	0	99	99	2	1	-10921639	179.952	190	99	255	3779	54.684	2.000	0.266	1.384
ID13145	13145	15	50.175	11.689	8.886	0	100	100	2	1	-10921639	116.048	116	56	175	2437	32.076	2.000	0.187	1.141
ID13146	13146	12	91.883	11.203	14.163	0	100	100	2	1	-10921639	180.619	183	97	255	3793	54.344	2.000	0.244	1.304
ID13147	13147	19	62.977	23.408	16.802	0	100	100	2	1	-10921639	140.238	133	90	231	2945	40.142	2.000	0.152	0.920
ID13148	13148	18	54.025	10.899	18.632	0	100	100	2	1	-10921639	173.190	172	114	235	3637	36.595	2.000	0.125	1.052
ID13149	13149	6	64.108	18.660	19.487	0	100	100	2	1	-10921639	206.476	205	133	255	4336	39.175	4.800	0.156	1.422
ID13150	13150	13	45.082	14.911	21.675	0	100	100	2	1	-10921639	186.571	185	123	237	3918	36.456	2.000	0.096	0.892
ID13151	13151	17	43.561	15.414	26.368	0	100	100	2	1	-10921639	140.905	144	86	190	2959	30.940	2.000	0.126	1.016
ID13152	13152	15	46.076	11.659	8.185	0	101	101	2	1	-10921639	112.333	110	58	157	2359	29.371	4.800	0.228	1.418
ID13153	13153	12	88.482	11.212	14.243	0	101	101	2	1	-10921639	172.048	177	88	255	3613	53.147	2.000	0.241	1.258
ID13154	13154	19	67.528	23.314	16.870	0	101	101	2	1	-10921639	147.190	146	88	233	3091	41.611	2.000	0.171	1.033
ID13155	13155	18	48.173	10.947	18.686	0	101	101	2	1	-10921639	166.143	170	103	218	3489	33.886	2.000	0.122	1.063
ID13156	13156	6	66.843	19.135	19.330	0	101	101	2	1	-10921639	193.857	181	131	255	4071	39.447	2.000	0.147	1.260
ID13157	13157	13	58.664	14.957	21.677	0	101	101	2	1	-10921639	187.381	196	125	255	3935	39.490	2.000	0.124	1.046
ID13158	13158	17	41.578	15.376	26.069	0	101	101	2	1	-10921639	138.810	140	82	198	2915	33.581	2.000	0.110	0.821
ID13159	13159	10	42.066	19.152	27.543	0	101	101	2	1	-10921639	126.619	125	77	181	2659	31.756	2.000	0.159	1.095
ID13184	13184	18	51.823	10.795	18.630	0	102	102	2	1	-10921639	162.905	168	105	229	3421	35.662	2.000	0.138	1.108
ID13185	13185	6	55.072	19.320	19.207	0	102	102	2	1	-10921639	183.762	181	131	255	3859	35.293	7.600	0.118	1.095
ID13186	13186	13	60.895	15.197	21.610	0	102	102	2	1	-10921639	178.857	177	105	252	3756	44.891	2.000	0.131	0.922
ID13187	13187	17	35.463	15.323	26.226	0	102	102	2	1	-10921639	133.048	138	82	175	2794	26.962	2.000	0.106	0.942
ID13188	13188	10	44.958	19.201	27.787	0	102	102	2	1	-10921639	127.286	127	84	175	2673	24.924	4.800	0.191	1.635
ID13181	13181	15	42.324	11.548	7.917	0	102	102	2	1	-10921639	96.286	88	43	140	2022	30.934	4.800	0.231	1.169
ID13182	13182	12	84.161	11.222	13.885	0	102	102	2	1	-10921639	173.048	177	103	255	3634	46.991	2.000	0.234	1.399
ID13183	13183	19	66.106	23.171	17.025	0	102	102	2	1	-10921639	146.571	151	86	244	3078	43.539	2.000	0.166	0.961
ID13200	13200	6	50.851	19.249	19.220	0	103	103	2	1	-10921639	181.762	181	133	242	3817	31.260	7.600	0.117	1.217
ID13201	13201	13	64.037	15.279	21.777	0	103	103	2	1	-10921639	176.952	172	105	255	3716	47.268	2.000	0.135	0.890
ID13202	13202	17	27.443	14.957	26.036	0	103	103	2	1	-10921639	128.286	136	90	159	2694	21.076	2.000	0.085	0.951
ID13203	13203	10	38.550	19.379	27.916	0	103	103	2	1	-10921639	118.571	118	79	151	2490	20.198	4.800	0.168	1.689
ID13196	13196	15	37.592	11.555	7.495	0	103	103	2	1	-10921639	89.190	88	49	125	1873	25.608	4.800	0.217	1.244
ID13197	13197	12	66.207	11.431	13.813	0	103	103	2	1	-10921639	144.000	144	66	231	3024	45.236	2.000	0.196	1.042
ID13198	13198	19	73.764	23.144	17.074	0	103	103	2	1	-10921639	151.857	142	84	255	3189	46.992	2.000	0.185	1.011
ID13199	13199	18	49.264	10.941	18.626	0	103	103	2	1	-10921639	154.286	155	101	203	3240	32.008	2.000	0.151	1.267
ID13174	13174	15	30.152	11.295	8.911	0	104	104	2	1	-10921639	88.905	97	43	125	1867	24.527	2.000	0.144	0.913
ID13175	13175	12	46.423	11.921	14.312	0	104	104	2	1	-10921639	132.286	140	79	183	2778	32.541	2.000	0.154	1.088
ID13176	13176	19	66.320	23.274	17.067	0	104	104	2	1	-10921639	148.286	149	95	237	3114	39.577	2.000	0.181	1.151
ID13177	13177	18	36.559	11.091	18.161	0	104	104	2	1	-10921639	140.238	142	73	179	2945	30.031	4.800	0.119	0.996
ID13178	13178	6	39.628	19.134	19.210	0	104	104	2	1	-10921639	168.810	168	129	213	3545	25.945	7.600	0.100	1.178
ID13179	13179	13	63.614	15.630	21.416	0	104	104	2	1	-10921639	180.333	183	103	248	3787	41.285	2.000	0.154	1.168
ID13180	13180	10	38.513	19.405	27.974	0	104	104	2	1	-10921639	114.429	112	82	146	2403	19.881	4.800	0.169	1.664
ID13192	13192	13	62.186	15.869	21.323	0	105	105	2	1	-10921639	176.667	175	112	244	3710	35.369	2.000	0.159	1.370
ID13193	13193	None	31.482	15.041	26.746	0	105	105	2	1	-10921639	114.143	118	69	151	2397	22.562	2.000	0.123	1.107
ID13189	13189	12	43.008	12.070	14.607	0	105	105	2	1	-10921639	136.524	138	90	177	2867	25.365	4.800	0.154	1.434
ID13190	13190	19	33.729	23.249	17.425	0	105	105	2	1	-10921639	123.429	125	75	164	2592	27.053	2.000	0.111	0.915
ID13191	13191	6	39.524	19.203	19.040	0	105	105	2	1	-10921639	165.333	170	125	207	3472	24.138	7.600	0.106	1.308
ID13212	13212	12	50.493	12.031	14.510	0	106	106	2	1	-10921639	133.476	133	88	188	2803	28.904	2.000	0.171	1.351
ID13213	13213	13	65.883	15.952	21.230	0	106	106	2	1	-10921639	179.143	170	108	250	3762	37.627	2.000	0.171	1.392
ID13194	13194	12	44.600	11.941	14.435	0	107	107	2	1	-10921639	121.381	118	75	177	2549	30.339	2.000	0.157	1.089
ID13195	13195	13	67.125	15.984	21.160	0	107	107	2	1	-10921639	180.571	172	110	255	3792	39.634	2.000	0.169	1.319
ID13208	13208	12	44.037	11.840	14.297	0	108	108	2	1	-10921639	113.000	108	73	172	2373	28.226	2.000	0.159	1.098
ID13209	13209	13	71.634	16.255	21.119	0	108	108	2	1	-10921639	172.857	168	114	255	3630	42.175	2.000	0.185	1.279
ID13210	13210	12	42.471	11.767	14.523	0	109	109	2	1	-10921639	112.238	112	75	159	2357	23.788	2.000	0.168	1.360
ID13211	13211	13	65.633	16.302	21.068	0	109	109	2	1	-10921639	167.714	164	112	250	3522	40.475	4.800	0.180	1.266
ID13204	13204	12	47.042	11.656	14.505	0	110	110	2	1	-10921639	114.238	103	84	168	2399	25.640	2.000	0.182	1.374
ID13205	13205	13	59.098	16.781	20.710	0	110	110	2	1	-10921639	167.524	168	97	224	3518	36.907	4.800	0.176	1.357
ID13206	13206	12	52.248	11.770	14.515	0	111	111	2	1	-10921639	115.857	103	79	190	2433	30.642	2.000	0.189	1.203
ID13207	13207	13	63.519	17.521	20.185	0	111	111	2	1	-10921639	164.238	164	110	244	3449	41.011	2.000	0.161	1.113
ID13218	13218	12	65.162	11.892	14.615	0	112	112	2	1	-10921639	124.857	121	86	209	2622	35.169	2.000	0.236	1.354
ID13219	13219	13	65.809	17.521	20.218	0	112	112	2	1	-10921639	168.000	168	108	235	3528	37.607	2.000	0.186	1.399
ID13224	13224	13	58.872	17.737	20.515	0	113	113	2	1	-10921639	168.000	172	116	224	3528	33.502	4.800	0.176	1.502
ID13223	13223	12	68.800	11.802	14.591	0	113	113	2	1	-10921639	127.619	110	84	224	2680	38.974	2.000	0.231	1.227
ID13216	13216	12	64.028	11.693	14.465	0	114	114	2	1	-10921639	118.143	110	66	205	2481	41.527	2.000	0.227	1.053
ID13217	13217	13	63.251	18.026	20.204	0	114	114	2	1	-10921639	156.048	146	105	226	3277	33.515	2.000	0.180	1.423
ID13214	13214	12	70.492	11.628	14.510	0	115	115	2	1	-10921639	129.571	118	86	222	2721	40.734	2.000	0.246	1.255
ID13215	13215	13	68.227	18.061	20.105	0	115	115	2	1	-10921639	152.857	138	112	226	3210	35.698	2.000	0.198	1.414
ID13232	13232	13	61.123	18.205	20.164	0	116	116	2	1	-10921639	142.286	125	103	211	2988	32.576	2.000	0.188	1.384
ID13231	13231	12	80.863	11.735	14.466	0	116	116	2	1	-10921639	134.000	123	79	244	2814	50.197	2.000	0.274	1.148
ID13220	13220	12	74.598	11.662	14.439	0	117	117	2	1	-10921639	129.714	114	77	229	2724	44.991	2.000	0.263	1.200
ID13221	13221	13	60.833	18.243	20.030	0	117	117	2	1	-10921639	144.810	129	110	209	3041	31.813	2.000	0.187	1.431
ID13222	13222	None	29.925	13.575	33.279	0	117	117	2	1	-10921639	55.000	54	32	77	1155	13.465	4.800	0.322	1.988
ID13225	13225	12	70.397	11.741	14.383	0	118	118	2	1	-10921639	123.857	110	73	213	2601	41.483	2.000	0.254	1.209
ID13226	13226	13	70.040	18.206	20.003	0	118	118	2	1	-10921639	150.381	136	105	231	3158	38.161	2.000	0.202	1.327
ID13233	13233	12	66.997	11.679	14.566	0	119	119	2	1	-10921639	123.190	110	82	213	2587	39.517	2.000	0.235	1.185
ID13234	13234	13	56.477	18.071	20.182	0	119	119	2	1	-10921639	142.238	129	103	209	2987	30.025	2.000	0.173	1.400
ID13237	13237	12	65.590	11.676	14.538	0	120	120	2	1	-10921639	122.476	110	82	216	2572	38.420	2.000	0.228	1.184
ID13238	13238	13	61.234	18.059	19.994	0	120	120	2	1	-10921639	145.714	131	108	216	3060	32.578	2.000	0.179	1.361
ID13229	13229	12	71.795	11.675	14.523	0	121	121	2	1	-10921639	127.762	116	82	224	2683	42.590	2.000	0.245	1.181
ID13230	13230	13	61.034	18.016	20.074	0	121	121	2	1	-10921639	147.143	133	105	213	3090	33.714	2.000	0.179	1.328
ID13228	13228	13	63.031	18.045	20.105	0	122	122	2	1	-10921639	141.857	131	95	222	2979	33.964	2.000	0.194	1.359
ID13227	13227	12	67.334	11.830	14.668	0	122	122	2	1	-10921639	125.524	108	86	211	2636	37.146	2.000	0.235	1.284
ID13236	13236	13	58.855	18.103	19.879	0	123	123	2	1	-10921639	141.048	136	95	216	2962	33.589	2.000	0.171	1.226
ID13235	13235	12	71.401	11.784	14.583	0	123	123	2	1	-10921639	126.190	114	77	224	2650	40.770	2.000	0.249	1.234
ID13241	13241	12	61.154	11.816	14.581	0	124	124	2	1	-10921639	120.857	112	82	203	2538	34.248	2.000	0.220	1.271
ID13242	13242	13	53.049	18.051	19.886	0	124	124	2	1	-10921639	138.476	131	97	200	2908	30.577	2.000	0.166	1.288
ID13240	13240	13	63.035	17.948	19.901	0	125	125	2	1	-10921639	146.571	133	105	224	3078	34.272	2.000	0.191	1.373
ID13239	13239	12	61.009	11.669	14.547	0	125	125	2	1	-10921639	114.000	105	73	196	2394	36.233	2.000	0.231	1.179
ID13244	13244	13	65.570	18.101	19.832	0	126	126	2	1	-10921639	148.190	140	97	229	3112	36.571	2.000	0.199	1.344
ID13243	13243	12	68.030	11.742	14.651	0	126	126	2	1	-10921639	118.571	105	73	220	2490	39.110	2.000	0.246	1.198
ID13245	13245	12	67.178	11.633	14.694	0	127	127	2	1	-10921639	120.571	103	82	211	2532	35.855	2.000	0.259	1.385
ID13246	13246	13	61.824	18.102	19.860	0	127	127	2	1	-10921639	145.095	131	101	220	3047	35.279	2.000	0.187	1.296
ID13248	13248	13	53.166	17.802	19.719	0	128	128	2	1	-10921639	139.714	142	77	198	2934	36.464	2.000	0.168	1.102
ID13247	13247	12	65.979	11.757	14.843	0	128	128	2	1	-10921639	114.476	97	79	200	2404	34.339	2.000	0.260	1.378
ID13249	13249	12	65.326	11.768	14.696	0	129	129	2	1	-10921639	110.381	97	71	203	2318	35.527	2.000	0.263	1.296
ID13250	13250	13	54.978	17.729	19.668	0	129	129	2	1	-10921639	135.095	131	79	203	2837	35.144	2.000	0.186	1.206
ID13252	13252	13	54.263	17.845	19.458	0	130	130	2	1	-10921639	128.524	121	84	207	2699	35.249	2.000	0.176	1.091
ID13251	13251	12	63.165	11.758	14.814	0	130	130	2	1	-10921639	106.286	90	73	198	2232	33.840	2.000	0.264	1.311
ID13253	13253	12	57.063	11.778	14.655	0	131	131	2	1	-10921639	105.619	92	71	172	2218	29.381	2.000	0.257	1.468
ID13254	13254	13	56.352	17.866	19.301	0	131	131	2	1	-10921639	127.238	118	88	205	2672	35.577	2.000	0.177	1.075
ID13257	13257	12	61.063	11.909	14.743	0	132	132	2	1	-10921639	105.714	92	69	194	2220	32.746	2.000	0.260	1.330
ID13258	13258	13	60.972	17.424	19.757	0	132	132	2	1	-10921639	132.762	127	82	205	2788	36.999	2.000	0.213	1.259
ID13261	13261	12	57.186	11.820	14.761	0	133	133	2	1	-10921639	99.810	84	69	185	2096	31.633	2.000	0.244	1.239
ID13262	13262	13	59.616	17.070	20.045	0	133	133	2	1	-10921639	137.952	127	90	200	2897	33.412	4.800	0.206	1.409
ID13256	13256	13	44.940	16.901	20.304	0	134	134	2	1	-10921639	121.857	116	88	170	2559	27.203	2.000	0.158	1.222
ID13255	13255	12	59.140	11.746	14.784	0	134	134	2	1	-10921639	106.000	92	73	177	2226	31.145	2.000	0.253	1.374
ID13260	13260	13	44.053	16.365	20.861	0	135	135	2	1	-10921639	114.190	105	82	179	2398	27.676	2.000	0.152	1.092
ID13259	13259	12	56.504	11.644	14.766	0	135	135	2	1	-10921639	104.524	88	75	181	2195	29.834	2.000	0.239	1.353
ID13264	13264	12	56.374	11.615	14.698	0	136	136	2	1	-10921639	103.095	90	66	172	2165	31.226	2.000	0.242	1.285
ID13263	13263	12	55.117	11.801	14.627	0	137	137	2	1	-10921639	99.905	84	66	170	2098	30.507	2.000	0.241	1.273
ID13266	13266	None	28.201	5.547	4.035	0	138	138	2	1	-10921639	42.905	45	15	69	901	15.450	4.800	0.405	1.601
ID13267	13267	12	58.439	11.835	14.642	0	138	138	2	1	-10921639	108.333	101	71	181	2275	29.922	2.000	0.260	1.493
ID13265	13265	12	55.360	11.781	14.622	0	139	139	2	1	-10921639	102.381	90	69	177	2150	29.997	2.000	0.246	1.349
ID13268	13268	12	59.727	11.846	14.508	0	140	140	2	1	-10921639	103.857	95	62	177	2181	34.549	2.000	0.265	1.259
ID13270	13270	12	61.728	11.790	14.411	0	141	141	2	1	-10921639	107.048	97	64	175	2248	33.739	2.000	0.293	1.436
ID13271	13271	12	50.067	11.832	14.551	0	142	142	2	1	-10921639	100.905	95	56	155	2119	26.612	2.000	0.240	1.469
ID13269	13269	12	48.581	11.829	14.708	0	143	143	2	1	-10921639	95.667	86	58	157	2009	25.902	2.000	0.228	1.372
ID13272	13272	12	49.719	11.999	14.424	0	144	144	2	1	-10921639	99.476	92	62	157	2089	29.262	2.000	0.235	1.293
ID13273	13273	12	50.729	12.028	14.510	0	145	145	2	1	-10921639	101.619	99	58	164	2134	30.301	2.000	0.218	1.199
ID13274	13274	12	55.589	12.079	14.489	0	146	146	2	1	-10921639	101.333	92	64	168	2128	32.392	2.000	0.267	1.317
ID13277	13277	12	57.698	11.983	14.439	0	147	147	2	1	-10921639	103.619	95	58	181	2176	33.702	2.000	0.263	1.281
ID13278	13278	20	31.667	15.499	26.619	0	147	147	2	1	-10921639	71.476	75	21	114	1501	26.634	2.000	0.213	0.942
ID13276	13276	20	31.481	15.409	26.440	0	148	148	2	1	-10921639	80.095	79	45	116	1682	19.902	2.000	0.177	1.208
ID13275	13275	12	52.695	12.101	14.368	0	148	148	2	1	-10921639	104.952	101	64	164	2204	28.987	2.000	0.246	1.431
ID13284	13284	20	37.666	15.587	26.449	0	149	149	2	1	-10921639	86.381	79	64	142	1814	19.969	2.000	0.194	1.404
ID13283	13283	12	55.014	11.975	14.339	0	149	149	2	1	-10921639	103.762	97	62	159	2179	29.950	2.000	0.262	1.437
ID13280	13280	21	30.283	10.715	17.995	0	150	150	2	1	-10921639	83.810	79	45	131	1760	22.440	2.000	0.124	0.823
ID13281	13281	22	46.918	24.497	21.866	0	150	150	2	1	-10921639	94.286	92	51	159	1980	27.597	2.000	0.218	1.224
ID13282	13282	20	28.147	15.206	26.186	0	150	150	2	1	-10921639	76.000	82	34	112	1596	19.875	2.000	0.155	1.027
ID13279	13279	12	40.823	11.858	14.621	0	150	150	2	1	-10921639	101.952	97	71	142	2141	22.053	2.000	0.188	1.464
ID13289	13289	12	38.223	11.802	14.612	0	151	151	2	1	-10921639	104.190	101	71	149	2188	21.757	2.000	0.166	1.363
ID13290	13290	21	45.788	10.779	18.201	0	151	151	2	1	-10921639	99.143	97	62	162	2082	27.370	2.000	0.193	1.174
ID13291	13291	22	82.519	24.388	21.854	0	151	151	2	1	-10921639	119.333	110	56	231	2506	47.667	2.000	0.318	1.208
ID13292	13292	20	27.420	15.828	26.441	0	151	151	2	1	-10921639	83.667	84	54	118	1757	15.519	4.800	0.149	1.395
ID13297	13297	12	39.190	11.688	14.974	0	152	152	2	1	-10921639	104.571	101	66	155	2196	26.258	2.000	0.161	1.104
ID13298	13298	21	50.342	10.670	17.863	0	152	152	2	1	-10921639	103.952	97	64	175	2183	31.846	2.000	0.198	1.080
ID13299	13299	22	98.496	24.532	21.897	0	152	152	2	1	-10921639	124.571	116	38	255	2616	65.110	2.000	0.372	1.038
ID13300	13300	20	33.470	15.293	26.117	0	152	152	2	1	-10921639	80.762	86	36	121	1696	21.806	2.000	0.196	1.213
ID13288	13288	20	33.924	15.132	26.142	0	153	153	2	1	-10921639	76.476	77	38	121	1606	21.271	2.000	0.190	1.149
ID13285	13285	12	42.096	11.910	14.956	0	153	153	2	1	-10921639	111.857	105	73	170	2349	28.575	2.000	0.167	1.121
ID13286	13286	21	58.109	10.660	17.900	0	153	153	2	1	-10921639	115.238	110	69	196	2420	35.944	2.000	0.207	1.100
ID13287	13287	22	98.522	24.657	21.818	0	153	153	2	1	-10921639	133.857	125	56	255	2811	59.939	2.000	0.354	1.167
ID13304	13304	20	33.024	15.546	26.220	0	154	154	2	1	-10921639	85.857	86	47	118	1803	17.318	2.000	0.189	1.577
ID13301	13301	12	46.712	11.952	15.125	0	154	154	2	1	-10921639	117.095	114	79	177	2459	31.058	2.000	0.189	1.197
ID13302	13302	21	59.885	10.898	18.021	0	154	154	2	1	-10921639	118.238	105	69	198	2483	37.968	2.000	0.207	1.068
ID13303	13303	22	96.381	24.527	21.700	0	154	154	2	1	-10921639	128.476	123	47	255	2698	64.316	2.000	0.358	1.053
ID13314	13314	12	55.348	11.980	14.947	0	155	155	2	1	-10921639	122.381	125	84	188	2570	30.559	2.000	0.211	1.396
ID13315	13315	21	50.328	11.085	18.163	0	155	155	2	1	-10921639	116.667	112	60	181	2450	33.114	2.000	0.183	1.092
ID13316	13316	22	79.954	24.535	21.637	0	155	155	2	1	-10921639	119.190	121	45	224	2503	54.864	2.000	0.318	1.048
ID13317	13317	20	29.193	15.400	26.480	0	155	155	2	1	-10921639	78.810	79	36	112	1655	21.381	2.000	0.164	1.040
ID13320	13320	22	85.229	24.394	21.814	0	156	156	2	1	-10921639	132.667	129	79	226	2786	45.231	2.000	0.326	1.443
ID13318	13318	12	50.764	11.916	14.999	0	156	156	2	1	-10921639	130.381	140	92	175	2738	26.286	2.000	0.190	1.583
ID13319	13319	21	41.626	11.334	18.262	0	156	156	2	1	-10921639	125.143	127	77	168	2628	27.977	6.275	0.161	1.243
ID13296	13296	None	29.978	15.457	26.414	0	157	157	2	1	-10921639	77.857	75	43	123	1635	20.286	2.000	0.159	1.051
ID13293	13293	12	57.102	11.508	14.529	0	157	157	2	1	-10921639	140.000	138	88	203	2940	32.016	2.000	0.197	1.439
ID13294	13294	21	48.401	11.163	18.797	0	157	157	2	1	-10921639	121.190	127	66	175	2545	33.021	2.000	0.174	1.087
ID13295	13295	22	87.599	24.321	21.643	0	157	157	2	1	-10921639	135.143	116	77	237	2838	49.729	2.000	0.317	1.309
ID13312	13312	22	79.906	24.218	21.580	0	158	158	2	1	-10921639	138.333	127	77	235	2905	46.548	2.000	0.276	1.286
ID13313	13313	None	27.134	13.134	33.881	0	158	158	2	1	-10921639	46.095	45	19	66	968	14.598	4.800	0.352	1.643
ID13310	13310	12	50.667	11.566	14.813	0	158	158	2	1	-10921639	138.000	138	95	192	2898	28.637	2.000	0.170	1.398
ID13311	13311	21	49.559	11.331	18.930	0	158	158	2	1	-10921639	128.048	136	79	185	2689	34.111	2.000	0.167	1.076
ID13321	13321	23	33.389	10.983	8.625	0	159	159	2	1	-10921639	64.238	60	36	116	1349	20.702	2.000	0.194	1.008
ID13322	13322	12	43.721	11.477	14.727	0	159	159	2	1	-10921639	127.667	129	79	183	2681	31.059	2.000	0.143	1.029
ID13323	13323	21	52.147	11.264	18.999	0	159	159	2	1	-10921639	131.381	140	75	198	2759	35.044	2.000	0.166	1.069
ID13324	13324	22	94.408	24.311	21.667	0	159	159	2	1	-10921639	148.238	131	84	255	3113	52.846	2.000	0.311	1.332
ID13305	13305	23	37.244	10.661	8.239	0	160	160	2	1	-10921639	72.143	69	45	116	1515	20.071	4.800	0.264	1.503
ID13306	13306	12	36.823	11.443	14.849	0	160	160	2	1	-10921639	125.476	127	73	172	2635	29.673	2.000	0.127	0.955
ID13307	13307	21	49.088	11.296	18.874	0	160	160	2	1	-10921639	139.524	146	82	190	2930	33.158	2.000	0.159	1.155
ID13308	13308	22	92.176	24.146	21.511	0	160	160	2	1	-10921639	155.048	138	86	255	3256	53.001	2.000	0.291	1.318
ID13309	13309	None	27.457	13.355	34.992	0	160	160	2	1	-10921639	53.810	54	25	73	1130	13.895	4.800	0.299	1.781
ID13328	13328	24	33.008	15.330	22.370	0	161	161	2	1	-10921639	134.905	133	95	164	2833	20.837	4.800	0.121	1.393
ID13329	13329	22	93.467	24.170	21.662	0	161	161	2	1	-10921639	155.762	149	92	255	3271	49.947	2.000	0.296	1.423
ID13330	13330	None	29.434	15.891	26.740	0	161	161	2	1	-10921639	84.524	82	43	125	1775	24.681	2.000	0.136	0.821
ID13325	13325	23	49.249	10.953	8.061	0	161	161	2	1	-10921639	76.667	62	47	144	1610	28.445	2.000	0.273	1.157
ID13326	13326	12	42.925	11.855	14.886	0	161	161	2	1	-10921639	136.905	144	92	188	2875	25.044	2.000	0.136	1.312
ID13327	13327	21	37.718	11.547	18.887	0	161	161	2	1	-10921639	146.905	151	90	181	3085	22.100	4.800	0.124	1.467
ID13336	13336	22	84.635	24.059	21.521	0	162	162	2	1	-10921639	159.190	153	101	252	3343	45.226	2.000	0.277	1.527
ID13331	13331	23	48.699	10.912	7.849	0	162	162	2	1	-10921639	81.905	71	54	146	1720	25.558	2.000	0.273	1.376
ID13332	13332	12	34.301	11.301	15.058	0	162	162	2	1	-10921639	122.190	125	64	162	2566	30.503	2.000	0.114	0.820
ID13333	13333	None	30.617	15.629	15.105	0	162	162	2	1	-10921639	118.095	125	69	157	2480	28.991	2.000	0.098	0.727
ID13334	13334	21	37.229	11.137	18.784	0	162	162	2	1	-10921639	136.143	144	79	177	2859	30.020	2.000	0.121	0.976
ID13335	13335	24	39.690	14.871	22.088	0	162	162	2	1	-10921639	142.286	146	105	183	2988	22.374	2.000	0.125	1.418
ID13344	13344	21	33.048	11.124	18.236	0	163	163	2	1	-10921639	143.048	151	92	175	3004	25.695	4.800	0.119	1.182
ID13345	13345	24	62.307	15.275	22.194	0	163	163	2	1	-10921639	164.000	155	103	224	3444	33.425	2.000	0.174	1.452
ID13346	13346	22	96.041	23.908	21.575	0	163	163	2	1	-10921639	165.190	153	86	255	3469	53.224	2.000	0.301	1.435
ID13342	13342	23	54.698	10.740	8.054	0	163	163	2	1	-10921639	87.762	75	54	159	1843	30.085	2.000	0.286	1.296
ID13343	13343	12	33.212	11.386	15.246	0	163	163	2	1	-10921639	126.095	136	69	170	2648	31.687	2.000	0.111	0.792
ID13337	13337	23	55.909	10.638	8.105	0	164	164	2	1	-10921639	94.286	86	64	166	1980	31.375	2.000	0.274	1.291
ID13338	13338	12	30.372	11.566	15.552	0	164	164	2	1	-10921639	146.571	144	121	172	3078	16.678	6.227	0.103	1.642
ID13339	13339	21	34.778	11.068	17.990	0	164	164	2	1	-10921639	141.905	146	92	172	2980	26.161	4.800	0.115	1.123
ID13340	13340	24	72.743	15.408	22.160	0	164	164	2	1	-10921639	174.667	166	105	244	3668	38.476	2.000	0.195	1.484
ID13341	13341	22	96.062	23.830	21.610	0	164	164	2	1	-10921639	165.810	155	88	255	3482	52.337	2.000	0.303	1.475
ID13353	13353	23	63.932	10.870	8.131	0	165	165	2	1	-10921639	106.095	101	66	190	2228	35.118	2.000	0.276	1.307
ID13354	13354	12	38.214	11.267	15.322	0	165	165	2	1	-10921639	137.524	146	77	181	2888	32.652	2.000	0.119	0.893
ID13355	13355	21	41.564	10.974	18.145	0	165	165	2	1	-10921639	156.714	164	103	196	3291	26.251	4.800	0.136	1.425
ID13356	13356	24	84.814	15.306	22.080	0	165	165	2	1	-10921639	193.571	190	125	255	4065	41.995	2.000	0.219	1.659
ID13357	13357	22	94.592	23.652	21.498	0	165	165	2	1	-10921639	164.143	166	71	255	3447	56.265	4.800	0.304	1.359
ID13392	13392	22	84.424	23.659	21.532	0	166	166	2	1	-10921639	152.762	155	75	244	3208	52.518	2.000	0.280	1.273
ID13388	13388	23	64.919	10.923	8.028	0	166	166	2	1	-10921639	112.048	99	77	192	2353	33.319	2.000	0.268	1.423
ID13389	13389	12	42.106	11.111	15.035	0	166	166	2	1	-10921639	138.857	138	90	190	2916	28.648	2.000	0.124	1.072
ID13390	13390	21	35.012	10.926	18.558	0	166	166	2	1	-10921639	139.476	149	82	179	2929	29.180	2.000	0.102	0.884
ID13391	13391	24	83.402	15.634	22.204	0	166	166	2	1	-10921639	189.286	183	116	255	3975	45.688	2.000	0.208	1.429
ID13360	13360	21	36.431	10.892	18.158	0	167	167	2	1	-10921639	148.810	149	103	188	3125	22.600	4.800	0.127	1.483
ID13361	13361	24	77.838	15.588	22.018	0	167	167	2	1	-10921639	189.095	179	118	255	3971	41.529	2.000	0.198	1.506
ID13362	13362	22	80.867	23.698	21.569	0	167	167	2	1	-10921639	147.286	146	69	231	3093	50.015	2.000	0.273	1.262
ID13363	13363	25	37.778	15.514	26.891	0	167	167	2	1	-10921639	116.190	116	73	166	2440	29.646	2.000	0.123	0.859
ID13358	13358	23	84.118	10.911	7.880	0	167	167	2	1	-10921639	133.333	118	88	242	2800	43.149	2.000	0.297	1.414
ID13359	13359	12	35.012	11.193	15.378	0	167	167	2	1	-10921639	137.524	149	82	179	2888	28.658	2.000	0.117	1.009
ID13352	13352	25	54.453	15.226	27.076	0	168	168	2	1	-10921639	123.571	127	66	181	2595	35.569	2.000	0.180	1.062
ID13347	13347	23	91.869	10.974	7.943	0	168	168	2	1	-10921639	139.667	114	88	255	2933	48.378	2.000	0.306	1.353
ID13348	13348	12	35.265	11.317	15.086	0	168	168	2	1	-10921639	137.143	138	84	183	2880	28.668	2.000	0.112	0.964
ID13349	13349	21	41.330	10.756	18.701	0	168	168	2	1	-10921639	145.190	153	84	192	3049	28.858	2.000	0.115	1.040
ID13350	13350	24	75.764	15.382	22.237	0	168	168	2	1	-10921639	189.476	181	131	255	3979	40.800	2.000	0.182	1.428
ID13351	13351	22	82.017	23.698	21.581	0	168	168	2	1	-10921639	147.905	149	71	229	3106	49.008	2.000	0.287	1.346
ID13370	13370	23	97.255	11.020	7.894	0	169	169	2	1	-10921639	154.571	136	101	255	3246	47.068	2.000	0.316	1.576
ID13371	13371	12	32.643	11.470	15.429	0	169	169	2	1	-10921639	134.190	142	71	179	2818	32.436	2.000	0.099	0.746
ID13372	13372	21	43.599	10.871	18.518	0	169	169	2	1	-10921639	147.476	153	86	196	3097	32.465	2.000	0.119	0.965
ID13373	13373	24	73.603	15.366	22.079	0	169	169	2	1	-10921639	192.667	185	127	255	4046	40.312	2.000	0.173	1.408
ID13374	13374	22	76.971	23.657	21.490	0	169	169	2	1	-10921639	154.286	162	79	226	3240	45.959	4.800	0.261	1.388
ID13375	13375	25	63.220	15.324	27.001	0	169	169	2	1	-10921639	136.762	140	66	207	2872	41.754	2.000	0.203	1.106
ID13368	13368	22	89.550	23.791	21.581	0	170	170	2	1	-10921639	162.238	172	84	252	3407	48.683	4.800	0.305	1.556
ID13369	13369	25	76.859	15.464	27.205	0	170	170	2	1	-10921639	157.476	151	95	248	3307	43.663	2.000	0.232	1.358
ID13364	13364	23	101.573	11.029	7.951	0	170	170	2	1	-10921639	162.476	138	108	255	3412	49.026	2.000	0.322	1.613
ID13365	13365	12	38.639	11.263	15.041	0	170	170	2	1	-10921639	137.667	142	82	181	2891	28.433	2.000	0.118	1.025
ID13366	13366	21	50.539	10.886	18.972	0	170	170	2	1	-10921639	149.333	151	84	207	3136	32.029	2.000	0.139	1.138
ID13367	13367	24	75.333	15.679	22.120	0	170	170	2	1	-10921639	197.524	190	136	255	4148	38.031	2.000	0.181	1.593
ID13376	13376	23	95.338	11.148	7.979	0	171	171	2	1	-10921639	156.571	136	103	255	3288	45.719	2.000	0.311	1.625
ID13377	13377	12	31.907	11.095	15.275	0	171	171	2	1	-10921639	130.762	138	77	162	2746	25.471	2.000	0.107	0.995
ID13378	13378	21	49.999	10.800	18.868	0	171	171	2	1	-10921639	144.143	144	88	200	3027	30.722	2.000	0.147	1.200
ID13379	13379	24	69.084	15.861	22.025	0	171	171	2	1	-10921639	191.476	183	136	255	4021	34.184	2.000	0.168	1.611
ID13380	13380	22	73.973	23.590	21.541	0	171	171	2	1	-10921639	144.286	144	73	218	3030	46.444	4.800	0.278	1.351
ID13381	13381	25	84.308	15.386	27.302	0	171	171	2	1	-10921639	164.810	159	95	252	3461	43.929	2.000	0.260	1.549
ID13384	13384	21	47.971	10.938	18.988	0	172	172	2	1	-10921639	144.095	146	86	196	3026	30.346	2.000	0.134	1.126
ID13385	13385	24	64.027	15.931	22.056	0	172	172	2	1	-10921639	190.000	181	133	255	3990	33.126	2.000	0.147	1.472
ID13386	13386	22	73.536	23.405	21.753	0	172	172	2	1	-10921639	162.048	159	97	222	3403	35.264	4.800	0.246	1.815
ID13387	13387	25	74.386	15.472	27.171	0	172	172	2	1	-10921639	166.143	164	95	239	3489	41.897	2.000	0.228	1.472
ID13382	13382	23	87.376	11.262	7.827	0	172	172	2	1	-10921639	161.000	149	116	244	3381	41.201	2.000	0.286	1.739
ID13383	13383	12	39.629	11.091	14.983	0	172	172	2	1	-10921639	136.048	142	82	188	2857	27.145	2.000	0.109	0.982
ID13393	13393	23	88.257	11.196	7.954	0	173	173	2	1	-10921639	166.333	153	116	252	3493	39.558	4.800	0.282	1.849
ID13394	13394	12	44.135	11.101	15.112	0	173	173	2	1	-10921639	142.333	151	88	196	2989	29.655	2.000	0.130	1.103
ID13395	13395	21	35.476	10.797	18.682	0	173	173	2	1	-10921639	137.952	142	88	177	2897	25.610	2.000	0.107	1.038
ID13396	13396	24	54.676	15.929	21.956	0	173	173	2	1	-10921639	178.952	175	133	237	3758	29.308	2.000	0.131	1.417
ID13397	13397	22	65.750	22.967	21.529	0	173	173	2	1	-10921639	158.714	166	105	220	3333	35.735	4.800	0.230	1.661
ID13398	13398	25	73.451	15.463	27.356	0	173	173	2	1	-10921639	165.381	159	95	233	3473	40.622	2.000	0.223	1.487
ID13400	13400	12	48.978	11.098	14.939	0	174	174	2	1	-10921639	149.095	151	95	216	3131	31.780	2.000	0.129	1.073
ID13401	13401	21	38.307	11.132	18.938	0	174	174	2	1	-10921639	150.333	153	97	196	3157	30.424	2.000	0.102	0.918
ID13402	13402	24	56.494	15.782	21.760	0	174	174	2	1	-10921639	192.714	196	136	255	4047	34.313	2.000	0.120	1.205
ID13403	13403	22	58.795	22.764	21.629	0	174	174	2	1	-10921639	156.905	166	88	205	3295	34.357	4.800	0.217	1.629
ID13404	13404	25	76.826	15.604	27.510	0	174	174	2	1	-10921639	165.143	162	101	250	3468	47.465	4.800	0.239	1.344
ID13399	13399	23	81.264	11.152	8.032	0	174	174	2	1	-10921639	160.429	149	112	242	3369	37.273	4.800	0.262	1.789
ID13408	13408	24	56.642	15.944	21.732	0	175	175	2	1	-10921639	197.190	196	138	255	4141	30.756	4.800	0.126	1.438
ID13409	13409	22	45.082	22.811	21.642	0	175	175	2	1	-10921639	140.762	142	90	181	2956	27.930	4.800	0.174	1.496
ID13410	13410	25	89.825	15.607	27.467	0	175	175	2	1	-10921639	193.524	190	121	255	4064	43.405	4.800	0.255	1.812
ID13405	13405	23	86.867	11.295	7.788	0	175	175	2	1	-10921639	165.429	155	110	248	3474	40.017	4.800	0.278	1.801
ID13406	13406	12	43.357	11.226	14.632	0	175	175	2	1	-10921639	148.429	146	108	192	3117	24.969	2.000	0.133	1.392
ID13407	13407	21	36.650	11.004	19.015	0	175	175	2	1	-10921639	143.810	149	97	192	3020	27.415	2.000	0.104	0.992
ID13432	13432	22	38.294	22.458	21.260	0	176	176	2	1	-10921639	155.524	155	108	198	3266	24.943	4.800	0.131	1.442
ID13433	13433	24	54.897	15.634	21.992	0	176	176	2	1	-10921639	203.810	196	159	255	4280	29.058	2.000	0.117	1.468
ID13434	13434	25	93.283	15.744	27.349	0	176	176	2	1	-10921639	195.762	192	133	255	4111	42.159	4.800	0.260	1.918
ID13429	13429	23	79.057	11.395	7.866	0	176	176	2	1	-10921639	159.714	151	101	237	3354	39.117	4.800	0.259	1.678
ID13430	13430	12	57.958	11.098	14.973	0	176	176	2	1	-10921639	162.714	166	103	229	3417	33.112	2.000	0.158	1.340
ID13431	13431	21	31.185	11.112	18.823	0	176	176	2	1	-10921639	149.095	157	103	196	3131	26.965	2.000	0.087	0.887
ID13424	13424	12	64.204	10.993	14.908	0	177	177	2	1	-10921639	165.762	168	108	242	3481	35.512	2.000	0.174	1.381
ID13425	13425	21	29.451	10.853	18.507	0	177	177	2	1	-10921639	148.238	157	90	192	3113	28.548	2.000	0.077	0.747
ID13426	13426	22	39.252	22.654	21.365	0	177	177	2	1	-10921639	139.048	144	88	181	2920	31.215	2.000	0.129	1.018
ID13427	13427	24	55.444	15.573	21.883	0	177	177	2	1	-10921639	209.714	203	153	255	4404	28.210	4.800	0.121	1.604
ID13428	13428	25	89.731	15.783	27.371	0	177	177	2	1	-10921639	190.810	185	129	255	4007	43.891	2.000	0.241	1.691
ID13423	13423	23	75.959	11.332	7.666	0	177	177	2	1	-10921639	151.714	144	101	229	3186	34.702	4.800	0.266	1.838
ID13417	13417	23	74.772	11.423	7.517	0	178	178	2	1	-10921639	153.143	153	99	218	3216	34.744	4.800	0.273	1.889
ID13418	13418	12	53.003	10.983	15.107	0	178	178	2	1	-10921639	155.857	159	101	224	3273	31.715	2.000	0.144	1.238
ID13419	13419	21	28.607	10.818	18.647	0	178	178	2	1	-10921639	152.762	159	103	183	3208	25.969	2.000	0.078	0.852
ID13420	13420	24	55.387	15.745	21.576	0	178	178	2	1	-10921639	222.952	229	159	255	4682	30.062	4.800	0.124	1.642
ID13421	13421	22	43.472	22.983	21.249	0	178	178	2	1	-10921639	144.905	153	88	188	3043	29.961	4.800	0.144	1.217
ID13422	13422	25	91.546	15.917	27.341	0	178	178	2	1	-10921639	198.143	188	138	255	4161	42.607	2.000	0.240	1.799
ID13416	13416	25	85.872	15.924	27.242	0	179	179	2	1	-10921639	201.810	216	131	255	4238	43.367	2.000	0.221	1.682
ID13411	13411	23	74.816	11.518	7.495	0	179	179	2	1	-10921639	138.905	146	54	220	2917	49.344	4.800	0.285	1.250
ID13412	13412	12	54.752	10.934	15.147	0	179	179	2	1	-10921639	158.238	164	95	224	3323	33.382	2.000	0.144	1.195
ID13413	13413	21	35.673	11.078	18.576	0	179	179	2	1	-10921639	156.905	166	86	209	3295	32.726	2.000	0.089	0.782
ID13414	13414	22	41.126	22.711	20.948	0	179	179	2	1	-10921639	142.238	133	82	194	2987	32.700	2.000	0.131	1.006
ID13415	13415	24	51.478	15.522	22.011	0	179	179	2	1	-10921639	228.048	229	190	255	4789	22.243	4.800	0.120	2.199
ID13435	13435	23	77.505	11.693	7.255	0	180	180	2	1	-10921639	138.429	144	69	207	2907	44.338	2.000	0.296	1.424
ID13436	13436	12	53.157	10.705	15.793	0	180	180	2	1	-10921639	170.857	177	125	213	3588	25.740	4.800	0.157	1.803
ID13437	13437	22	30.052	23.215	21.203	0	180	180	2	1	-10921639	128.762	129	79	162	2704	24.077	2.000	0.101	0.977
ID13438	13438	24	53.738	16.035	21.816	0	180	180	2	1	-10921639	233.810	246	179	255	4910	24.124	4.800	0.130	2.230
ID13439	13439	25	82.511	15.774	27.187	0	180	180	2	1	-10921639	199.429	211	123	255	4188	42.896	2.000	0.209	1.606
ID13440	13440	23	77.829	11.759	7.077	0	181	181	2	1	-10921639	140.667	146	66	211	2954	42.139	2.000	0.292	1.510
ID13441	13441	12	55.889	10.651	16.026	0	181	181	2	1	-10921639	175.857	181	127	220	3693	26.934	4.800	0.164	1.839
ID13442	13442	24	52.738	17.600	20.284	0	181	181	2	1	-10921639	210.048	213	133	255	4411	41.499	2.000	0.109	0.995
ID13443	13443	22	29.645	23.066	21.255	0	181	181	2	1	-10921639	128.524	136	77	170	2699	26.527	2.000	0.096	0.848
ID13444	13444	25	82.560	15.957	27.177	0	181	181	2	1	-10921639	210.048	226	155	255	4411	39.594	4.800	0.213	1.860
ID13464	13464	12	54.181	10.854	15.834	0	182	182	2	1	-10921639	174.571	177	131	229	3666	28.037	4.800	0.156	1.680
ID13465	13465	26	45.925	10.723	18.554	0	182	182	2	1	-10921639	171.524	177	108	222	3602	31.685	2.000	0.110	1.074
ID13466	13466	24	54.832	17.178	20.289	0	182	182	2	1	-10921639	223.714	226	153	255	4698	36.200	4.800	0.123	1.358
ID13467	13467	22	31.172	23.552	21.593	0	182	182	2	1	-10921639	117.619	121	66	159	2470	32.004	2.000	0.114	0.750
ID13468	13468	25	79.891	15.900	27.215	0	182	182	2	1	-10921639	197.143	207	136	255	4140	41.180	2.000	0.208	1.646
ID13463	13463	23	76.180	11.847	7.065	0	182	182	2	1	-10921639	138.143	144	79	205	2901	38.602	2.000	0.286	1.593
ID13456	13456	25	78.824	15.914	27.214	0	183	183	2	1	-10921639	190.667	194	123	255	4004	42.324	2.000	0.203	1.519
ID13451	13451	23	73.794	11.885	7.148	0	183	183	2	1	-10921639	135.810	136	69	213	2852	40.492	2.000	0.263	1.397
ID13452	13452	12	52.559	11.090	15.261	0	183	183	2	1	-10921639	158.333	155	105	220	3325	31.658	2.000	0.148	1.289
ID13453	13453	26	36.391	10.907	18.771	0	183	183	2	1	-10921639	160.905	166	97	200	3379	30.345	2.000	0.089	0.868
ID13454	13454	24	58.705	17.637	20.240	0	183	183	2	1	-10921639	212.381	226	131	255	4460	44.436	2.000	0.125	1.063
ID13455	13455	22	41.374	23.759	21.447	0	183	183	2	1	-10921639	125.476	133	60	177	2635	34.064	4.800	0.160	1.017
ID13448	13448	24	57.875	17.539	20.196	0	184	184	2	1	-10921639	216.143	250	123	255	4539	45.471	2.000	0.121	1.029
ID13449	13449	22	58.222	23.576	21.149	0	184	184	2	1	-10921639	145.857	144	73	216	3063	39.894	4.800	0.206	1.250
ID13450	13450	25	73.349	16.017	27.172	0	184	184	2	1	-10921639	187.714	196	118	255	3942	40.981	2.000	0.186	1.438
ID13445	13445	23	80.758	11.845	7.099	0	184	184	2	1	-10921639	141.667	129	71	222	2975	41.900	2.000	0.290	1.518
ID13446	13446	12	53.998	11.283	15.118	0	184	184	2	1	-10921639	155.619	159	99	211	3268	32.710	2.000	0.161	1.321
ID13447	13447	26	35.905	10.706	19.051	0	184	184	2	1	-10921639	159.000	159	112	198	3339	26.272	2.000	0.095	1.050
ID13472	13472	22	60.291	23.491	21.068	0	185	185	2	1	-10921639	155.286	151	108	220	3261	29.890	2.000	0.176	1.552
ID13473	13473	25	76.842	15.796	26.948	0	185	185	2	1	-10921639	185.667	192	108	255	3899	43.652	4.800	0.206	1.450
ID13469	13469	23	80.422	11.898	7.033	0	185	185	2	1	-10921639	137.571	140	73	218	2889	41.074	2.000	0.302	1.553
ID13470	13470	12	49.693	11.594	15.216	0	185	185	2	1	-10921639	152.238	151	110	213	3197	29.784	2.000	0.145	1.297
ID13471	13471	24	60.878	17.386	20.275	0	185	185	2	1	-10921639	229.238	250	149	255	4814	36.753	4.800	0.152	1.649
ID13457	13457	23	73.093	11.892	6.956	0	186	186	2	1	-10921639	137.095	131	84	209	2879	35.335	2.000	0.272	1.658
ID13458	13458	12	48.155	11.785	15.073	0	186	186	2	1	-10921639	155.857	157	118	203	3273	26.401	2.000	0.142	1.470
ID13459	13459	26	29.825	10.724	18.658	0	186	186	2	1	-10921639	153.000	155	108	185	3213	24.224	2.000	0.085	0.985
ID13460	13460	24	59.535	17.611	20.172	0	186	186	2	1	-10921639	221.857	255	136	255	4659	42.956	2.000	0.131	1.196
ID13461	13461	22	56.966	23.519	21.194	0	186	186	2	1	-10921639	143.714	138	73	216	3018	44.746	2.000	0.187	1.014
ID13462	13462	25	72.417	15.812	26.837	0	186	186	2	1	-10921639	178.905	177	92	248	3757	48.290	2.000	0.183	1.147
ID13512	13512	12	55.169	11.849	14.954	0	187	187	2	1	-10921639	154.190	155	110	222	3238	30.089	2.000	0.154	1.370
ID13513	13513	26	32.145	11.034	19.551	0	187	187	2	1	-10921639	154.190	162	99	203	3238	31.362	2.000	0.090	0.812
ID13514	13514	24	59.650	17.594	20.307	0	187	187	2	1	-10921639	221.000	255	131	255	4641	43.422	4.800	0.134	1.199
ID13515	13515	22	58.289	23.572	21.301	0	187	187	2	1	-10921639	144.429	140	73	207	3033	43.215	2.000	0.194	1.084
ID13516	13516	25	66.305	15.905	27.042	0	187	187	2	1	-10921639	163.238	164	105	239	3428	38.577	2.000	0.182	1.303
ID13511	13511	23	80.426	11.834	7.026	0	187	187	2	1	-10921639	140.762	144	71	216	2956	41.016	2.000	0.303	1.597
ID13496	13496	23	81.884	11.810	7.053	0	188	188	2	1	-10921639	136.381	133	62	220	2864	42.959	2.000	0.307	1.490
ID13497	13497	27	29.756	0.000	11.000	0	188	188	2	1	-10921639	49.048	38	26	86	1030	19.633	2.000	0.246	0.985
ID13498	13498	12	43.446	11.788	14.796	0	188	188	2	1	-10921639	150.095	151	116	194	3152	24.491	2.000	0.127	1.384
ID13499	13499	26	34.210	11.082	18.956	0	188	188	2	1	-10921639	158.476	162	112	209	3328	28.411	4.800	0.103	1.039
ID13500	13500	24	57.751	17.545	20.387	0	188	188	2	1	-10921639	220.238	255	123	255	4625	45.043	4.800	0.128	1.112
ID13501	13501	22	56.154	23.812	21.457	0	188	188	2	1	-10921639	155.810	162	86	209	3272	35.834	4.800	0.184	1.352
ID13502	13502	25	55.616	15.783	26.889	0	188	188	2	1	-10921639	156.714	151	88	226	3291	39.569	2.000	0.155	1.066
ID13489	13489	23	68.104	11.695	7.168	0	189	189	2	1	-10921639	129.714	138	71	196	2724	36.983	4.800	0.276	1.519
ID13490	13490	27	30.879	0.000	11.000	0	189	189	2	1	-10921639	54.905	51	32	90	1153	20.330	2.000	0.246	1.067
ID13491	13491	12	53.093	11.916	15.019	0	189	189	2	1	-10921639	156.571	159	118	207	3288	26.690	4.800	0.159	1.612
ID13492	13492	26	30.610	11.282	19.749	0	189	189	2	1	-10921639	148.048	149	90	205	3109	33.134	2.000	0.081	0.667
ID13493	13493	24	56.643	17.518	20.395	0	189	189	2	1	-10921639	221.476	248	138	255	4651	42.353	4.800	0.127	1.175
ID13494	13494	22	60.946	23.574	21.603	0	189	189	2	1	-10921639	151.286	153	79	220	3177	44.694	4.800	0.198	1.118
ID13495	13495	25	53.039	15.851	27.254	0	189	189	2	1	-10921639	154.238	155	103	213	3239	32.123	2.000	0.143	1.204
ID13474	13474	23	61.517	11.676	7.108	0	190	190	2	1	-10921639	119.524	125	62	179	2510	33.646	4.800	0.264	1.484
ID13475	13475	27	33.280	0.000	11.000	0	190	190	2	1	-10921639	56.143	47	32	95	1179	21.181	2.000	0.254	1.074
ID13476	13476	12	58.145	11.894	14.858	0	190	190	2	1	-10921639	159.524	151	121	229	3350	28.858	2.000	0.164	1.555
ID13477	13477	26	27.994	10.301	19.502	0	190	190	2	1	-10921639	131.667	129	84	177	2765	30.792	2.000	0.102	0.790
ID13478	13478	24	57.961	17.198	20.714	0	190	190	2	1	-10921639	245.714	255	203	255	5160	14.252	4.800	0.169	4.979
ID13479	13479	22	66.918	23.469	21.599	0	190	190	2	1	-10921639	165.714	164	105	229	3480	38.177	2.000	0.189	1.380
ID13480	13480	25	43.680	16.053	27.179	0	190	190	2	1	-10921639	142.143	144	97	200	2985	30.020	2.000	0.120	1.014
ID13481	13481	28	29.480	12.408	30.617	0	190	190	2	1	-10921639	63.619	60	19	116	1336	27.761	2.000	0.199	0.760
ID13488	13488	28	30.596	12.365	30.845	0	191	191	2	1	-10921639	68.190	66	32	118	1432	23.849	2.000	0.222	1.037
ID13482	13482	23	51.028	11.778	6.959	0	191	191	2	1	-10921639	110.905	112	71	157	2329	26.231	2.000	0.230	1.578
ID13483	13483	27	27.960	0.000	11.000	0	191	191	2	1	-10921639	50.333	45	30	82	1057	16.974	2.000	0.244	1.165
ID13484	13484	12	65.503	11.864	15.068	0	191	191	2	1	-10921639	160.048	153	118	233	3361	33.616	2.000	0.185	1.483
ID13485	13485	24	61.227	16.899	21.391	0	191	191	2	1	-10921639	236.143	248	185	255	4959	25.015	4.800	0.163	2.651
ID13486	13486	22	67.738	23.364	21.573	0	191	191	2	1	-10921639	170.095	170	105	239	3572	40.184	2.000	0.181	1.296
ID13487	13487	25	43.106	16.076	27.103	0	191	191	2	1	-10921639	143.524	151	86	200	3014	34.227	2.000	0.110	0.829
ID13504	13504	23	44.350	11.692	7.264	0	192	192	2	1	-10921639	102.238	110	58	146	2147	28.178	2.000	0.202	1.221
ID13505	13505	27	32.356	0.000	11.000	0	192	192	2	1	-10921639	55.143	51	34	92	1158	19.022	2.000	0.273	1.242
ID13506	13506	12	72.651	11.928	14.901	0	192	192	2	1	-10921639	167.286	155	112	255	3513	38.476	2.000	0.186	1.366
ID13507	13507	26	28.012	10.645	19.897	0	192	192	2	1	-10921639	137.429	146	97	175	2886	23.792	2.000	0.074	0.795
ID13508	13508	24	59.174	17.213	21.413	0	192	192	2	1	-10921639	238.048	255	185	255	4999	23.670	4.800	0.161	2.783
ID13509	13509	22	62.818	23.556	21.493	0	192	192	2	1	-10921639	165.048	177	77	231	3466	46.255	4.800	0.192	1.150
ID13510	13510	25	48.380	16.099	27.098	0	192	192	2	1	-10921639	150.190	155	92	216	3154	36.141	2.000	0.124	0.916
ID13503	13503	29	34.249	0.000	4.000	0	192	192	2	1	-10921639	73.571	68	45	125	1545	20.663	2.000	0.224	1.305
ID13524	13524	29	41.027	0.000	4.000	0	193	193	2	1	-10921639	78.762	75	47	140	1654	24.815	2.000	0.245	1.248
ID13525	13525	23	35.577	11.772	7.302	0	193	193	2	1	-10921639	96.095	97	56	136	2018	24.533	4.800	0.180	1.194
ID13526	13526	27	28.540	0.000	11.000	0	193	193	2	1	-10921639	54.952	52	38	84	1154	16.572	2.000	0.245	1.306
ID13527	13527	12	75.453	12.031	14.859	0	193	193	2	1	-10921639	167.429	146	127	255	3516	37.537	2.000	0.202	1.502
ID13528	13528	26	27.440	11.028	20.166	0	193	193	2	1	-10921639	136.143	131	95	183	2859	25.488	2.000	0.077	0.763
ID13529	13529	24	58.914	17.135	21.474	0	193	193	2	1	-10921639	235.810	255	179	255	4952	26.362	4.800	0.155	2.405
ID13530	13530	22	66.456	23.863	21.713	0	193	193	2	1	-10921639	155.905	170	92	226	3274	43.979	2.000	0.198	1.173
ID13531	13531	25	44.490	15.976	26.747	0	193	193	2	1	-10921639	149.476	159	84	198	3139	39.316	2.000	0.123	0.836
ID13520	13520	26	28.469	11.157	19.849	0	194	194	2	1	-10921639	132.857	136	88	190	2790	29.068	2.000	0.076	0.647
ID13521	13521	24	58.762	16.776	21.512	0	194	194	2	1	-10921639	242.667	255	190	255	5096	18.632	4.800	0.163	3.651
ID13522	13522	22	69.878	23.540	21.454	0	194	194	2	1	-10921639	172.476	179	88	250	3622	48.983	4.800	0.212	1.233
ID13523	13523	25	48.849	15.707	26.179	0	194	194	2	1	-10921639	176.524	188	103	244	3707	38.426	4.800	0.136	1.101
ID13517	13517	29	41.223	0.000	4.000	0	194	194	2	1	-10921639	77.905	77	43	131	1636	24.390	2.000	0.279	1.392
ID13518	13518	27	31.419	0.000	11.000	0	194	194	2	1	-10921639	56.762	50	32	90	1192	20.216	2.000	0.255	1.139
ID13519	13519	12	71.418	12.003	14.711	0	194	194	2	1	-10921639	163.476	144	116	250	3433	37.049	2.000	0.190	1.409
ID13539	13539	29	46.970	0.000	4.000	0	195	195	2	1	-10921639	77.905	82	32	138	1636	30.123	4.800	0.328	1.278
ID13540	13540	27	36.080	0.000	12.000	0	195	195	2	1	-10921639	62.762	56	38	101	1318	21.002	2.000	0.282	1.315
ID13541	13541	12	55.592	12.051	14.730	0	195	195	2	1	-10921639	151.095	140	108	220	3173	30.937	2.000	0.148	1.257
ID13542	13542	26	33.812	11.031	19.709	0	195	195	2	1	-10921639	139.857	144	88	190	2937	30.399	2.000	0.092	0.774
ID13543	13543	24	58.028	16.811	21.672	0	195	195	2	1	-10921639	245.238	255	207	255	5150	13.542	4.800	0.166	5.165
ID13544	13544	22	65.626	23.577	21.444	0	195	195	2	1	-10921639	174.714	190	82	237	3669	48.141	4.800	0.204	1.230
ID13545	13545	25	37.982	16.015	26.087	0	195	195	2	1	-10921639	171.810	172	125	235	3608	32.669	4.800	0.118	1.110
ID13536	13536	24	58.421	16.885	21.900	0	196	196	2	1	-10921639	239.000	242	209	255	5019	17.479	4.800	0.155	3.676
ID13537	13537	22	58.543	23.660	21.511	0	196	196	2	1	-10921639	156.762	155	88	220	3292	44.218	2.000	0.170	1.032
ID13538	13538	25	42.531	16.069	26.132	0	196	196	2	1	-10921639	180.143	183	129	239	3783	31.680	4.800	0.119	1.214
ID13532	13532	29	49.172	0.000	5.000	0	196	196	2	1	-10921639	88.571	88	47	127	1860	23.924	4.800	0.341	1.883
ID13533	13533	27	33.006	0.000	12.000	0	196	196	2	1	-10921639	60.476	56	32	103	1270	21.913	2.000	0.237	1.059
ID13534	13534	12	67.287	12.003	14.686	0	196	196	2	1	-10921639	162.143	151	121	248	3405	35.605	2.000	0.170	1.326
ID13535	13535	26	27.365	11.000	20.000	0	196	196	2	1	-10921639	143.238	142	95	192	3008	32.588	2.000	0.075	0.610
ID13553	13553	29	49.996	0.000	5.000	0	197	197	2	1	-10921639	88.810	89	43	138	1865	27.620	4.800	0.341	1.637
ID13554	13554	12	71.315	12.045	14.802	0	197	197	2	1	-10921639	172.381	157	127	252	3620	36.562	2.000	0.178	1.424
ID13555	13555	24	60.147	16.902	21.919	0	197	197	2	1	-10921639	231.905	231	192	255	4870	22.093	4.800	0.149	2.727
ID13556	13556	22	65.243	23.698	21.766	0	197	197	2	1	-10921639	157.381	168	82	242	3305	46.955	2.000	0.183	1.037
ID13557	13557	25	44.033	16.305	25.952	0	197	197	2	1	-10921639	180.524	194	123	226	3791	33.143	6.298	0.125	1.211
ID13552	13552	25	40.788	15.891	26.033	0	198	198	2	1	-10921639	185.905	203	123	226	3904	32.499	6.318	0.112	1.155
ID13546	13546	29	36.605	0.000	5.000	0	198	198	2	1	-10921639	86.810	88	45	118	1823	22.719	4.800	0.274	1.645
ID13547	13547	12	71.067	12.080	14.868	0	198	198	2	1	-10921639	175.000	157	138	250	3675	34.335	2.000	0.185	1.590
ID13548	13548	26	28.218	11.615	19.207	0	198	198	2	1	-10921639	159.952	159	123	200	3359	20.106	2.000	0.065	0.974
ID13549	13549	None	42.427	23.036	19.198	0	198	198	2	1	-10921639	157.381	164	101	203	3305	31.041	6.288	0.132	1.181
ID13550	13550	24	58.355	16.483	21.958	0	198	198	2	1	-10921639	227.476	237	166	255	4777	29.468	4.800	0.135	1.835
ID13551	13551	22	67.397	23.852	21.986	0	198	198	2	1	-10921639	161.429	162	92	246	3390	42.226	2.000	0.183	1.180
ID13560	13560	26	33.428	11.623	19.041	0	199	199	2	1	-10921639	166.619	166	131	211	3499	22.286	2.000	0.067	0.940
ID13561	13561	24	53.435	16.443	22.134	0	199	199	2	1	-10921639	233.143	246	181	255	4896	27.627	4.800	0.129	1.927
ID13562	13562	22	55.148	23.712	21.599	0	199	199	2	1	-10921639	151.476	159	95	229	3181	41.743	2.000	0.140	0.890
ID13563	13563	25	47.964	18.189	25.109	0	199	199	2	1	-10921639	216.095	222	151	255	4538	29.848	4.800	0.132	1.693
ID13558	13558	29	46.320	0.000	5.000	0	199	199	2	1	-10921639	104.286	103	66	138	2190	26.021	4.800	0.314	1.917
ID13559	13559	12	73.827	12.058	14.888	0	199	199	2	1	-10921639	180.619	166	142	255	3793	35.353	2.000	0.190	1.631
ID13568	13568	22	54.003	23.893	21.679	0	200	200	2	1	-10921639	153.143	157	103	226	3216	36.839	2.000	0.134	0.979
ID13569	13569	None	43.016	16.387	25.860	0	200	200	2	1	-10921639	188.000	203	114	246	3948	40.234	6.335	0.109	0.917
ID13570	13570	25	43.676	18.533	25.658	0	200	200	2	1	-10921639	177.095	194	88	233	3719	48.573	6.328	0.107	0.708
ID13564	13564	29	37.940	1.083	5.650	0	200	200	2	1	-10921639	100.286	101	54	151	2106	25.542	4.800	0.206	1.339
ID13565	13565	12	77.939	12.035	14.886	0	200	200	2	1	-10921639	180.857	168	131	255	3798	38.908	2.000	0.198	1.536
ID13566	13566	26	31.851	11.978	18.705	0	200	200	2	1	-10921639	159.476	162	110	203	3349	28.298	2.000	0.067	0.707
ID13567	13567	24	55.216	16.320	22.160	0	200	200	2	1	-10921639	226.714	239	179	255	4761	30.047	4.800	0.126	1.689
ID13576	13576	29	42.324	0.843	5.637	0	201	201	2	1	-10921639	107.857	105	60	155	2265	27.605	4.800	0.218	1.396
ID13577	13577	12	73.428	12.122	15.103	0	201	201	2	1	-10921639	176.286	177	125	252	3702	39.541	2.000	0.192	1.435
ID13578	13578	22	48.323	23.846	21.494	0	201	201	2	1	-10921639	154.381	159	92	226	3242	36.682	2.000	0.146	1.075
ID13579	13579	24	54.337	16.354	22.740	0	201	201	2	1	-10921639	228.952	246	142	255	4808	34.865	4.800	0.126	1.470
ID13580	13580	25	47.143	17.680	25.655	0	201	201	2	1	-10921639	198.429	218	112	255	4167	43.132	4.800	0.127	1.036
ID13571	13571	29	40.996	0.000	6.000	0	202	202	2	1	-10921639	103.095	108	54	140	2165	26.214	4.800	0.250	1.574
ID13572	13572	12	73.574	12.078	15.069	0	202	202	2	1	-10921639	171.143	168	129	255	3594	37.825	2.000	0.197	1.490
ID13573	13573	22	44.265	23.739	21.533	0	202	202	2	1	-10921639	143.762	153	86	198	3019	37.035	2.000	0.121	0.836
ID13574	13574	24	51.195	16.413	23.178	0	202	202	2	1	-10921639	221.571	226	146	255	4653	34.609	4.800	0.124	1.411
ID13575	13575	25	54.163	16.138	24.851	0	202	202	2	1	-10921639	207.381	218	140	255	4355	37.977	4.800	0.136	1.310
ID13584	13584	24	55.120	16.511	22.385	0	203	203	2	1	-10921639	216.238	213	162	255	4541	28.068	4.800	0.133	1.811
ID13581	13581	29	32.302	1.618	5.993	0	203	203	2	1	-10921639	90.381	88	60	129	1898	20.250	2.000	0.167	1.275
ID13582	13582	12	64.906	12.317	15.225	0	203	203	2	1	-10921639	163.905	168	114	235	3442	37.194	2.000	0.186	1.382
ID13583	13583	22	39.834	23.687	20.862	0	203	203	2	1	-10921639	145.571	151	88	188	3057	29.246	4.800	0.137	1.199
ID13592	13592	24	54.223	17.272	22.251	0	204	204	2	1	-10921639	217.667	224	172	248	4571	23.982	4.800	0.140	2.229
ID13593	13593	25	43.588	15.944	25.590	0	204	204	2	1	-10921639	165.762	162	103	229	3481	38.675	4.800	0.121	0.927
ID13590	13590	12	58.639	12.291	15.178	0	204	204	2	1	-10921639	160.190	157	121	218	3364	29.128	4.800	0.180	1.682
ID13591	13591	22	32.901	23.881	19.100	0	204	204	2	1	-10921639	122.667	123	66	162	2576	30.560	2.000	0.115	0.829
ID13600	13600	24	42.312	17.198	22.150	0	205	205	2	1	-10921639	190.429	192	164	218	3999	18.603	4.800	0.118	2.163
ID13601	13601	25	35.947	15.541	26.092	0	205	205	2	1	-10921639	144.905	155	90	185	3043	28.509	2.000	0.101	0.931
ID13598	13598	12	52.377	12.005	15.245	0	205	205	2	1	-10921639	145.762	140	110	203	3061	27.428	2.000	0.162	1.485
ID13599	13599	22	29.509	23.480	18.985	0	205	205	2	1	-10921639	131.048	136	92	155	2752	18.228	7.600	0.106	1.382
ID13588	13588	24	37.285	16.560	22.706	0	206	206	2	1	-10921639	175.143	177	138	209	3678	18.848	7.600	0.111	1.858
ID13589	13589	25	35.294	15.998	24.685	0	206	206	2	1	-10921639	155.333	159	116	209	3262	27.472	6.265	0.118	1.193
ID13587	13587	12	42.701	11.940	15.295	0	206	206	2	1	-10921639	138.000	138	103	188	2898	23.749	2.000	0.133	1.361
ID13594	13594	12	43.444	12.080	15.308	0	207	207	2	1	-10921639	136.619	133	101	196	2869	26.494	2.000	0.125	1.146
ID13595	13595	None	27.041	23.863	20.094	0	207	207	2	1	-10921639	118.333	129	66	142	2485	23.236	4.800	0.123	1.114
ID13596	13596	24	40.883	16.725	21.807	0	207	207	2	1	-10921639	176.857	177	131	213	3714	21.270	4.800	0.122	1.814
ID13597	13597	25	35.160	15.764	25.911	0	207	207	2	1	-10921639	131.762	133	77	177	2767	27.194	2.000	0.111	0.968
ID13585	13585	12	30.988	12.269	15.161	0	208	208	2	1	-10921639	128.286	129	99	162	2694	17.358	4.800	0.110	1.461
ID13586	13586	25	32.220	15.723	25.715	0	208	208	2	1	-10921639	124.810	125	73	162	2621	24.066	6.276	0.118	1.095
ID13602	13602	12	32.425	11.910	15.131	0	209	209	2	1	-10921639	123.952	123	101	162	2603	17.546	2.000	0.103	1.315
ID13603	13603	25	38.283	15.949	25.947	0	209	209	2	1	-10921639	123.905	127	69	159	2602	23.594	6.329	0.156	1.417
ID13609	13609	12	28.755	11.715	15.003	0	210	210	2	1	-10921639	122.476	121	95	162	2572	16.594	2.000	0.093	1.250
ID13610	13610	25	36.267	15.270	26.200	0	210	210	2	1	-10921639	109.143	118	56	149	2292	25.505	2.000	0.148	1.105
ID13606	13606	12	35.247	11.659	14.891	0	211	211	2	1	-10921639	122.905	118	99	170	2581	18.777	2.000	0.116	1.360
ID13607	13607	25	28.416	15.763	26.000	0	211	211	2	1	-10921639	106.714	114	66	131	2241	19.520	4.800	0.140	1.339
ID13604	13604	12	30.822	11.708	14.677	0	212	212	2	1	-10921639	110.762	110	86	151	2326	16.177	2.000	0.121	1.477
ID13605	13605	25	27.399	15.859	26.130	0	212	212	2	1	-10921639	95.429	99	56	121	2004	18.763	4.800	0.143	1.275
ID13611	13611	12	30.180	11.493	15.036	0	213	213	2	1	-10921639	104.667	105	71	146	2198	20.920	2.000	0.123	1.095
ID13608	13608	12	31.379	11.721	15.076	0	214	214	2	1	-10921639	107.714	103	84	153	2262	17.998	2.000	0.109	1.175
ID13613	13613	30	29.551	16.849	21.549	0	216	216	2	1	-10921639	125.762	125	99	151	2641	16.468	4.800	0.112	1.544
ID13612	13612	30	28.060	16.891	21.241	0	217	217	2	1	-10921639	125.619	123	101	149	2638	12.383	4.800	0.113	2.060
ID13614	13614	30	29.648	16.870	21.018	0	218	218	2	1	-10921639	125.762	123	103	153	2641	14.439	2.000	0.104	1.646
ID13616	13616	31	32.309	12.170	20.075	0	223	223	2	1	-10921639	90.190	86	51	138	1894	22.355	2.000	0.140	0.991
ID13615	13615	31	28.060	12.132	20.074	0	224	224	2	1	-10921639	92.238	97	58	125	1937	19.588	2.000	0.126	1.050
ID13617	13617	31	32.422	12.164	19.838	0	225	225	2	1	-10921639	95.000	97	56	140	1995	23.300	2.000	0.147	1.047
ID13619	13619	32	28.309	11.828	20.103	0	228	228	2	1	-10921639	83.000	79	58	125	1743	17.326	2.000	0.129	1.095
ID13621	13621	32	34.263	11.823	20.054	0	229	229	2	1	-10921639	89.143	88	58	140	1872	20.616	2.000	0.147	1.108
ID13618	13618	32	27.285	11.847	19.962	0	230	230	2	1	-10921639	82.381	86	54	118	1730	17.710	2.000	0.122	1.014
ID13620	13620	32	29.266	11.941	19.731	0	231	231	2	1	-10921639	81.143	82	49	125	1704	21.287	2.000	0.134	0.898
ID13622	13622	33	28.635	11.762	19.994	0	239	239	2	1	-10921639	81.429	82	47	118	1710	18.824	2.000	0.134	1.021
ID13623	13623	33	30.828	11.909	20.042	0	240	240	2	1	-10921639	82.857	84	45	123	1740	19.736	2.000	0.156	1.136
ID13624	13624	33	39.913	11.987	19.900	0	241	241	2	1	-10921639	91.238	88	45	153	1916	25.515	2.000	0.182	1.103
ID13625	13625	34	27.281	16.439	26.679	0	241	241	2	1	-10921639	68.905	73	28	105	1447	24.446	2.000	0.159	0.772
ID13626	13626	33	40.214	12.211	19.859	0	242	242	2	1	-10921639	90.524	92	41	142	1901	26.849	2.000	0.190	1.077
ID13627	13627	34	32.648	16.339	27.060	0	242	242	2	1	-10921639	73.952	77	38	112	1553	21.402	2.000	0.193	1.117
ID13628	13628	33	35.019	11.950	19.975	0	243	243	2	1	-10921639	81.333	79	43	133	1708	22.008	2.000	0.165	1.048
ID13629	13629	34	29.328	15.784	26.983	0	243	243	2	1	-10921639	80.667	82	49	110	1694	15.689	2.000	0.180	1.566
ID13630	13630	33	30.399	11.812	19.976	0	244	244	2	1	-10921639	77.857	73	58	118	1635	18.464	2.000	0.147	1.078
ID13632	13632	33	35.035	12.037	20.024	0	245	245	2	1	-10921639	87.810	84	66	140	1844	21.299	2.000	0.159	1.134
ID13633	13633	34	28.351	16.445	26.769	0	245	245	2	1	-10921639	78.571	79	45	108	1650	19.070	4.800	0.169	1.189
ID13637	13637	33	32.763	12.114	19.765	0	246	246	2	1	-10921639	83.905	77	54	127	1762	21.239	2.000	0.165	1.117
ID13638	13638	34	30.948	16.123	26.601	0	246	246	2	1	-10921639	75.476	75	34	121	1585	23.492	2.000	0.166	0.916
ID13631	13631	34	29.310	16.082	26.711	0	247	247	2	1	-10921639	75.762	73	43	121	1591	20.290	2.000	0.146	0.950
ID13636	13636	34	28.357	16.139	26.811	0	248	248	2	1	-10921639	78.190	75	45	116	1642	19.369	2.000	0.145	1.024
ID13635	13635	None	28.085	11.795	19.876	0	248	248	2	1	-10921639	81.810	82	56	112	1718	15.842	2.000	0.156	1.392
ID13634	13634	34	28.938	15.657	26.392	0	249	249	2	1	-10921639	86.905	86	66	123	1825	16.739	2.000	0.136	1.240
ID13640	13640	34	29.470	15.918	26.503	0	250	250	2	1	-10921639	87.238	88	43	131	1832	23.041	2.000	0.131	0.876
ID13639	13639	35	31.981	11.984	19.772	0	250	250	2	1	-10921639	88.667	84	60	127	1862	20.473	2.000	0.147	1.110
ID13648	13648	35	28.504	12.139	19.866	0	251	251	2	1	-10921639	81.714	82	47	123	1716	20.389	2.000	0.145	1.014
ID13649	13649	34	29.680	15.975	26.760	0	251	251	2	1	-10921639	79.048	77	38	125	1660	22.090	2.000	0.134	0.843
ID13647	13647	36	28.572	11.043	8.329	0	251	251	2	1	-10921639	61.381	60	34	86	1289	16.200	4.800	0.259	1.559
ID13641	13641	36	43.588	10.827	8.249	0	252	252	2	1	-10921639	75.762	75	41	127	1591	24.201	2.000	0.289	1.404
ID13642	13642	35	29.782	11.881	19.783	0	252	252	2	1	-10921639	82.810	79	47	125	1739	20.181	2.000	0.136	0.985
ID13643	13643	34	35.007	15.854	26.857	0	252	252	2	1	-10921639	88.905	86	54	133	1867	21.111	2.000	0.165	1.194
ID13650	13650	36	47.600	10.783	8.469	0	253	253	2	1	-10921639	77.238	71	30	142	1622	31.354	2.000	0.290	1.107
ID13651	13651	34	42.825	15.971	26.593	0	253	253	2	1	-10921639	99.714	92	60	153	2094	26.985	2.000	0.195	1.205
ID13644	13644	36	61.346	10.582	8.091	0	254	254	2	1	-10921639	92.000	84	45	168	1932	35.937	2.000	0.318	1.235
ID13645	13645	37	27.003	17.306	20.078	0	254	254	2	1	-10921639	111.952	112	92	149	2351	14.749	4.800	0.107	1.466
ID13646	13646	34	57.053	16.042	26.722	0	254	254	2	1	-10921639	107.333	97	60	181	2254	34.773	2.000	0.229	1.152
ID13656	13656	36	64.230	10.777	8.144	0	255	255	2	1	-10921639	96.238	82	51	181	2021	36.148	2.000	0.311	1.264
ID13657	13657	37	36.669	16.578	20.453	0	255	255	2	1	-10921639	116.619	114	84	159	2449	21.224	2.000	0.141	1.357
ID13658	13658	34	58.692	16.063	26.602	0	255	255	2	1	-10921639	105.381	97	56	181	2213	37.759	2.000	0.240	1.079
ID13664	13664	37	46.277	16.628	20.323	0	256	256	2	1	-10921639	125.476	127	90	179	2635	27.009	2.000	0.168	1.334
ID13665	13665	34	65.607	16.128	26.591	0	256	256	2	1	-10921639	115.286	105	60	200	2421	42.452	2.000	0.247	1.077
ID13663	13663	36	63.406	10.879	8.181	0	256	256	2	1	-10921639	98.143	90	54	183	2061	36.579	2.000	0.286	1.193
ID13659	13659	36	76.316	10.893	8.156	0	257	257	2	1	-10921639	115.143	108	69	213	2418	40.877	2.000	0.313	1.342
ID13660	13660	38	31.202	20.089	13.198	0	257	257	2	1	-10921639	71.571	69	38	108	1503	19.757	2.000	0.194	1.177
ID13661	13661	37	59.202	16.651	20.180	0	257	257	2	1	-10921639	136.381	133	88	209	2864	33.377	2.000	0.197	1.343
ID13662	13662	34	73.429	15.979	26.429	0	257	257	2	1	-10921639	128.857	105	84	231	2706	42.139	2.000	0.235	1.165
ID13652	13652	36	77.283	10.926	8.202	0	258	258	2	1	-10921639	117.000	101	69	209	2457	41.226	2.000	0.315	1.359
ID13653	13653	38	33.918	20.028	13.026	0	258	258	2	1	-10921639	84.952	82	60	125	1784	17.797	4.800	0.192	1.540
ID13654	13654	37	71.142	16.493	20.213	0	258	258	2	1	-10921639	151.190	142	97	235	3175	38.764	2.000	0.235	1.482
ID13655	13655	34	70.590	16.003	26.575	0	258	258	2	1	-10921639	120.762	108	66	207	2536	43.871	2.000	0.266	1.158
ID13668	13668	34	69.220	16.105	26.623	0	259	259	2	1	-10921639	117.524	114	60	196	2468	42.903	2.000	0.282	1.205
ID13666	13666	36	78.550	10.906	8.114	0	259	259	2	1	-10921639	117.810	108	69	216	2474	39.690	2.000	0.335	1.491
ID13667	13667	37	75.998	16.616	20.242	0	259	259	2	1	-10921639	146.333	136	90	244	3073	45.503	2.000	0.230	1.204
ID13680	13680	37	77.885	16.428	20.421	0	260	260	2	1	-10921639	158.381	153	86	244	3326	47.151	2.000	0.247	1.331
ID13681	13681	34	63.669	16.118	26.463	0	260	260	2	1	-10921639	126.286	116	84	207	2652	34.821	2.000	0.223	1.323
ID13679	13679	36	71.270	11.017	8.063	0	260	260	2	1	-10921639	117.095	101	77	205	2459	35.354	2.000	0.300	1.530
ID13673	13673	36	69.780	10.912	8.148	0	261	261	2	1	-10921639	119.905	114	66	205	2518	36.569	2.000	0.276	1.419
ID13674	13674	37	85.927	16.655	20.298	0	261	261	2	1	-10921639	170.238	170	108	255	3575	47.111	2.000	0.244	1.417
ID13675	13675	34	70.479	16.106	26.457	0	261	261	2	1	-10921639	136.190	121	92	213	2860	37.572	2.000	0.234	1.376
ID13672	13672	34	55.969	16.153	26.483	0	262	262	2	1	-10921639	122.905	116	84	179	2581	29.976	2.000	0.207	1.408
ID13669	13669	36	67.510	10.854	8.066	0	262	262	2	1	-10921639	118.476	105	77	200	2488	34.874	2.000	0.272	1.451
ID13670	13670	49	27.459	20.194	13.141	0	262	262	2	1	-10921639	82.857	84	49	116	1740	18.415	2.000	0.141	1.113
ID13671	13671	37	76.896	16.526	20.316	0	262	262	2	1	-10921639	163.381	166	99	246	3431	45.989	2.000	0.216	1.261
ID13698	13698	36	62.388	10.854	7.949	0	263	263	2	1	-10921639	112.952	101	79	196	2372	31.339	2.000	0.258	1.479
ID13699	13699	49	27.666	19.768	13.097	0	263	263	2	1	-10921639	78.952	84	34	114	1658	22.903	2.000	0.142	0.855
ID13700	13700	37	72.882	16.569	20.289	0	263	263	2	1	-10921639	167.429	170	110	244	3516	41.008	2.000	0.203	1.376
ID13701	13701	34	53.078	16.265	26.647	0	263	263	2	1	-10921639	110.857	112	58	175	2328	35.874	2.000	0.218	1.108
ID13676	13676	36	42.532	10.972	8.058	0	264	264	2	1	-10921639	101.048	95	69	146	2122	20.049	4.800	0.209	1.743
ID13677	13677	37	77.483	16.725	20.208	0	264	264	2	1	-10921639	176.286	181	125	255	3702	40.771	2.000	0.211	1.506
ID13678	13678	34	35.325	16.525	26.556	0	264	264	2	1	-10921639	106.381	108	62	153	2234	26.244	4.800	0.158	1.106
ID13682	13682	36	45.269	10.928	7.929	0	265	265	2	1	-10921639	97.810	92	66	151	2054	21.658	2.000	0.222	1.644
ID13683	13683	None	28.494	19.786	13.051	0	265	265	2	1	-10921639	86.810	92	49	121	1823	20.726	4.800	0.161	1.159
ID13684	13684	39	29.613	23.406	18.667	0	265	265	2	1	-10921639	101.667	105	73	131	2135	16.231	4.800	0.139	1.531
ID13685	13685	37	74.482	16.575	20.263	0	265	265	2	1	-10921639	173.429	179	110	255	3642	42.660	2.000	0.197	1.336
ID13686	13686	34	38.862	16.013	26.694	0	265	265	2	1	-10921639	105.238	103	69	151	2210	25.377	4.800	0.178	1.253
ID13688	13688	39	46.588	23.534	18.617	0	266	266	2	1	-10921639	107.714	116	45	162	2262	35.279	2.000	0.205	1.038
ID13689	13689	None	32.493	13.434	20.171	0	266	266	2	1	-10921639	135.619	133	103	190	2848	28.189	2.000	0.097	0.847
ID13690	13690	37	66.191	16.579	20.183	0	266	266	2	1	-10921639	168.667	168	118	237	3542	36.963	2.000	0.186	1.428
ID13691	13691	34	42.621	16.052	26.544	0	266	266	2	1	-10921639	105.190	101	60	159	2209	30.834	2.000	0.194	1.110
ID13692	13692	47	28.228	9.310	34.907	0	266	266	2	1	-10921639	49.000	49	23	86	1029	16.447	7.600	0.259	1.226
ID13687	13687	36	49.205	11.105	7.819	0	266	266	2	1	-10921639	100.286	95	66	146	2106	23.724	2.000	0.246	1.669
ID13696	13696	34	44.463	16.081	26.186	0	267	267	2	1	-10921639	124.619	125	86	166	2617	22.306	4.800	0.190	1.785
ID13697	13697	47	34.399	9.655	34.333	0	267	267	2	1	-10921639	58.857	58	28	99	1236	22.116	2.000	0.275	1.149
ID13693	13693	36	42.701	10.802	7.788	0	267	267	2	1	-10921639	96.571	95	62	140	2028	20.639	4.800	0.219	1.680
ID13694	13694	39	65.976	23.399	18.370	0	267	267	2	1	-10921639	132.524	125	77	196	2783	33.202	4.800	0.257	1.634
ID13695	13695	37	78.724	16.719	19.876	0	267	267	2	1	-10921639	177.190	170	101	255	3721	44.098	2.000	0.201	1.346
ID13702	13702	36	39.417	10.959	7.735	0	268	268	2	1	-10921639	95.524	92	71	136	2006	17.648	4.800	0.216	1.923
ID13703	13703	None	27.804	11.907	14.133	0	268	268	2	1	-10921639	97.476	95	75	127	2047	15.429	2.000	0.123	1.382
ID13704	13704	39	82.739	23.215	18.293	0	268	268	2	1	-10921639	155.381	140	82	244	3263	44.796	2.000	0.254	1.404
ID13705	13705	40	32.088	12.348	20.186	0	268	268	2	1	-10921639	116.571	103	73	175	2448	32.652	2.000	0.091	0.593
ID13706	13706	37	80.255	16.750	20.063	0	268	268	2	1	-10921639	183.571	179	114	255	3855	44.626	2.000	0.201	1.379
ID13707	13707	34	32.847	15.972	25.984	0	268	268	2	1	-10921639	112.476	112	79	155	2362	23.250	4.800	0.141	1.193
ID13708	13708	47	33.814	9.868	34.447	0	268	268	2	1	-10921639	51.905	45	23	101	1090	23.203	2.000	0.272	0.958
ID13723	13723	36	45.882	10.987	7.937	0	269	269	2	1	-10921639	93.857	86	62	140	1971	20.884	4.800	0.246	1.775
ID13724	13724	39	92.483	23.082	18.225	0	269	269	2	1	-10921639	152.619	140	64	255	3205	51.710	2.000	0.296	1.347
ID13725	13725	40	30.352	12.475	20.199	0	269	269	2	1	-10921639	106.952	99	64	168	2246	32.161	2.000	0.097	0.591
ID13726	13726	37	77.712	17.020	19.912	0	269	269	2	1	-10921639	173.905	164	105	255	3652	40.611	2.000	0.210	1.486
ID13727	13727	34	41.556	15.847	25.835	0	269	269	2	1	-10921639	113.857	114	71	159	2391	25.987	2.000	0.174	1.301
ID13716	13716	41	40.010	0.000	0.000	0	270	270	2	1	-10921639	38.619	34	18	121	811	27.329	2.000	0.451	0.879
ID13717	13717	36	50.260	11.010	7.733	0	270	270	2	1	-10921639	97.952	99	66	146	2057	24.231	2.000	0.257	1.652
ID13718	13718	43	33.848	11.530	14.476	0	270	270	2	1	-10921639	100.524	97	75	153	2111	20.488	2.000	0.150	1.282
ID13719	13719	39	93.246	23.189	18.348	0	270	270	2	1	-10921639	160.857	146	79	255	3378	50.604	2.000	0.295	1.448
ID13720	13720	40	40.946	12.449	20.332	0	270	270	2	1	-10921639	120.238	118	75	192	2525	37.761	2.000	0.120	0.683
ID13721	13721	37	59.662	17.067	19.940	0	270	270	2	1	-10921639	162.524	159	101	233	3413	36.083	2.000	0.158	1.228
ID13722	13722	34	43.262	15.562	25.501	0	270	270	2	1	-10921639	118.476	121	69	170	2488	33.316	2.000	0.168	1.022
ID13712	13712	39	81.017	23.015	18.263	0	271	271	2	1	-10921639	152.381	138	75	229	3200	43.368	2.000	0.270	1.493
ID13713	13713	40	39.420	12.340	20.248	0	271	271	2	1	-10921639	111.333	108	73	170	2338	32.263	2.000	0.135	0.822
ID13714	13714	37	50.333	17.165	19.669	0	271	271	2	1	-10921639	144.571	133	92	207	3036	30.433	2.000	0.136	1.136
ID13715	13715	34	48.263	15.752	25.702	0	271	271	2	1	-10921639	115.048	112	64	175	2416	31.497	2.000	0.190	1.164
ID13709	13709	41	65.192	0.000	0.000	0	271	271	2	1	-10921639	72.571	75	28	149	1524	37.766	2.000	0.529	1.330
ID13710	13710	36	46.609	11.028	7.793	0	271	271	2	1	-10921639	97.952	95	69	138	2057	22.420	2.000	0.238	1.681
ID13711	13711	43	27.739	11.773	14.521	0	271	271	2	1	-10921639	88.571	86	62	131	1860	17.988	2.000	0.106	0.947
ID13751	13751	41	80.700	0.000	0.000	0	272	272	2	1	-10921639	125.476	131	80	177	2635	32.394	4.800	0.477	2.501
ID13752	13752	36	43.571	10.863	7.739	0	272	272	2	1	-10921639	96.333	90	66	144	2023	21.444	4.800	0.219	1.617
ID13753	13753	43	33.297	11.920	14.419	0	272	272	2	1	-10921639	88.667	82	62	142	1862	20.975	2.000	0.159	1.158
ID13754	13754	39	85.984	22.887	18.219	0	272	272	2	1	-10921639	158.143	149	73	239	3321	47.653	2.000	0.271	1.413
ID13755	13755	40	43.548	12.396	20.378	0	272	272	2	1	-10921639	118.190	114	77	181	2482	35.251	2.000	0.138	0.816
ID13756	13756	37	48.952	16.996	19.910	0	272	272	2	1	-10921639	144.286	140	90	200	3030	29.408	2.000	0.133	1.154
ID13757	13757	34	57.406	15.658	25.824	0	272	272	2	1	-10921639	125.810	121	86	198	2642	34.362	2.000	0.209	1.265
ID13728	13728	41	73.462	0.000	0.000	0	273	273	2	1	-10921639	157.952	161	110	194	3317	25.835	4.800	0.361	3.244
ID13729	13729	36	33.727	11.073	7.835	0	273	273	2	1	-10921639	92.048	88	66	125	1933	16.925	4.800	0.177	1.634
ID13730	13730	43	29.701	11.754	14.436	0	273	273	2	1	-10921639	96.048	88	66	133	2017	18.266	2.000	0.138	1.278
ID13731	13731	39	98.772	22.885	18.238	0	273	273	2	1	-10921639	178.762	168	92	255	3754	50.499	2.000	0.301	1.637
ID13732	13732	40	46.150	12.723	20.351	0	273	273	2	1	-10921639	142.381	138	90	194	2990	33.134	2.000	0.141	1.064
ID13733	13733	37	46.177	16.419	20.110	0	273	273	2	1	-10921639	156.476	159	97	205	3286	28.859	4.800	0.143	1.357
ID13734	13734	34	51.974	15.620	26.116	0	273	273	2	1	-10921639	129.143	129	90	185	2712	26.719	4.800	0.197	1.588
ID13735	13735	42	34.701	10.282	34.604	0	273	273	2	1	-10921639	50.333	47	21	88	1057	20.602	2.000	0.367	1.311
ID13744	13744	36	33.730	11.265	7.496	0	274	274	2	1	-10921639	88.048	86	58	127	1849	18.457	4.800	0.195	1.557
ID13745	13745	39	102.086	22.691	18.098	0	274	274	2	1	-10921639	183.190	179	88	255	3847	55.400	4.800	0.309	1.560
ID13746	13746	40	43.208	12.495	20.396	0	274	274	2	1	-10921639	125.762	129	75	194	2641	37.005	2.000	0.135	0.807
ID13747	13747	37	42.620	16.736	20.168	0	274	274	2	1	-10921639	148.048	153	101	209	3109	29.418	2.000	0.105	0.960
ID13748	13748	34	50.123	15.480	25.863	0	274	274	2	1	-10921639	126.905	133	71	188	2665	33.743	2.000	0.184	1.171
ID13749	13749	None	28.194	7.005	32.004	0	274	274	2	1	-10921639	43.095	41	19	92	905	19.437	7.600	0.237	0.851
ID13750	13750	42	31.076	10.118	34.260	0	274	274	2	1	-10921639	53.286	47	28	101	1119	20.993	7.600	0.205	0.864
ID13743	13743	41	80.147	0.000	0.000	0	274	274	2	1	-10921639	164.429	177	122	198	3453	26.076	4.800	0.394	3.567
ID13736	13736	41	81.581	0.000	0.000	0	275	275	2	1	-10921639	156.857	164	117	194	3294	26.363	4.800	0.422	3.532
ID13737	13737	36	39.522	11.348	7.198	0	275	275	2	1	-10921639	99.048	99	62	133	2080	20.227	4.800	0.233	1.853
ID13738	13738	39	98.111	22.728	18.270	0	275	275	2	1	-10921639	189.952	190	92	255	3989	52.145	4.800	0.300	1.683
ID13739	13739	37	36.373	16.614	20.066	0	275	275	2	1	-10921639	142.286	149	92	188	2988	28.318	2.000	0.092	0.843
ID13740	13740	40	41.814	12.658	20.501	0	275	275	2	1	-10921639	148.143	153	97	181	3111	25.468	4.800	0.147	1.488
ID13741	13741	34	54.641	15.628	25.741	0	275	275	2	1	-10921639	130.571	127	79	198	2742	34.658	2.000	0.192	1.213
ID13742	13742	42	37.263	10.074	34.049	0	275	275	2	1	-10921639	58.952	56	28	105	1238	23.693	2.000	0.250	0.996
ID13760	13760	39	98.404	22.695	18.167	0	276	276	2	1	-10921639	196.524	211	86	255	4127	53.206	4.800	0.297	1.693
ID13761	13761	40	32.725	12.054	20.341	0	276	276	2	1	-10921639	117.048	114	82	159	2458	25.337	2.000	0.114	0.947
ID13762	13762	37	32.553	16.769	20.008	0	276	276	2	1	-10921639	144.238	144	118	177	3029	19.131	2.000	0.093	1.287
ID13763	13763	34	63.310	15.596	25.808	0	276	276	2	1	-10921639	134.905	138	82	216	2833	38.886	2.000	0.219	1.245
ID13764	13764	42	43.482	10.237	34.179	0	276	276	2	1	-10921639	63.571	56	34	123	1335	25.431	2.000	0.291	1.128
ID13758	13758	41	82.593	0.000	0.000	0	276	276	2	1	-10921639	148.762	149	105	190	3124	28.135	4.800	0.440	3.232
ID13759	13759	36	38.753	11.249	7.015	0	276	276	2	1	-10921639	94.048	92	66	123	1975	18.266	4.800	0.231	1.934
ID13776	13776	39	96.495	22.347	18.013	0	277	277	2	1	-10921639	196.810	188	142	255	4133	42.680	4.800	0.276	1.992
ID13777	13777	40	30.716	12.946	21.018	0	277	277	2	1	-10921639	130.571	133	88	166	2742	21.313	4.800	0.111	1.219
ID13778	13778	34	61.192	15.507	25.661	0	277	277	2	1	-10921639	132.762	133	79	211	2788	41.971	2.000	0.204	1.071
ID13779	13779	None	29.275	0.000	32.000	0	277	277	2	1	-10921639	70.714	74	41	90	1485	14.495	4.800	0.304	2.274
ID13780	13780	42	32.683	10.375	34.024	0	277	277	2	1	-10921639	57.381	51	30	103	1205	20.655	2.000	0.231	1.041
ID13774	13774	41	76.196	0.000	0.000	0	277	277	2	1	-10921639	122.476	125	91	164	2572	25.365	4.800	0.483	3.146
ID13775	13775	36	39.947	11.331	7.141	0	277	277	2	1	-10921639	95.762	97	54	133	2011	22.583	4.800	0.236	1.619
ID13765	13765	41	86.521	0.000	0.000	0	278	278	2	1	-10921639	114.095	117	66	172	2396	37.447	4.800	0.537	2.128
ID13766	13766	36	40.889	11.106	7.219	0	278	278	2	1	-10921639	103.381	108	64	140	2171	21.013	4.800	0.235	1.872
ID13767	13767	39	92.788	22.131	17.898	0	278	278	2	1	-10921639	204.524	196	136	255	4295	41.028	4.800	0.254	2.017
ID13768	13768	40	32.403	12.279	20.816	0	278	278	2	1	-10921639	127.524	123	75	168	2678	27.118	4.800	0.126	1.049
ID13769	13769	None	37.520	16.168	20.511	0	278	278	2	1	-10921639	160.571	162	118	203	3372	22.074	2.000	0.109	1.426
ID13770	13770	34	57.479	15.559	25.813	0	278	278	2	1	-10921639	131.810	133	77	207	2768	37.734	2.000	0.191	1.120
ID13771	13771	None	29.374	27.636	30.028	0	278	278	2	1	-10921639	50.524	51	17	77	1061	17.081	4.800	0.318	1.426
ID13772	13772	44	37.629	6.717	31.916	0	278	278	2	1	-10921639	69.952	69	41	131	1469	22.469	7.600	0.221	1.126
ID13773	13773	42	34.853	10.080	34.115	0	278	278	2	1	-10921639	60.286	60	30	105	1266	22.386	2.000	0.217	0.961
ID13781	13781	41	71.488	0.000	0.000	0	279	279	2	1	-10921639	97.952	101	38	166	2057	40.724	2.000	0.482	1.565
ID13782	13782	36	46.296	11.252	7.271	0	279	279	2	1	-10921639	109.476	110	69	151	2299	23.172	4.800	0.251	1.894
ID13783	13783	39	84.547	22.164	17.903	0	279	279	2	1	-10921639	199.238	196	140	255	4184	40.022	2.000	0.217	1.774
ID13784	13784	40	32.473	11.840	20.414	0	279	279	2	1	-10921639	122.286	127	90	159	2568	22.424	4.800	0.119	1.159
ID13785	13785	45	36.905	23.700	21.610	0	279	279	2	1	-10921639	138.048	136	79	196	2899	36.799	2.000	0.116	0.777
ID13786	13786	34	54.235	15.411	25.748	0	279	279	2	1	-10921639	128.857	131	66	192	2706	39.760	2.000	0.184	1.009
ID13787	13787	44	41.530	6.550	31.967	0	279	279	2	1	-10921639	83.000	79	45	142	1743	22.689	7.600	0.239	1.412
ID13793	13793	36	54.558	11.059	7.826	0	280	280	2	1	-10921639	112.190	108	73	168	2356	27.158	2.000	0.241	1.605
ID13795	13795	39	79.289	21.981	17.572	0	280	280	2	1	-10921639	186.190	172	131	255	3910	37.190	4.800	0.211	1.745
ID13796	13796	40	32.015	11.779	20.221	0	280	280	2	1	-10921639	115.286	116	86	153	2421	19.799	2.000	0.123	1.273
ID13798	13798	45	59.402	23.084	22.034	0	280	280	2	1	-10921639	151.571	146	90	222	3183	36.403	2.000	0.164	1.175
ID13800	13800	34	60.288	15.394	25.656	0	280	280	2	1	-10921639	133.905	140	69	200	2812	40.230	2.000	0.208	1.147
ID13802	13802	44	34.249	6.321	31.782	0	280	280	2	1	-10921639	74.810	66	49	116	1571	18.827	2.000	0.207	1.364
ID13803	13803	46	31.474	11.201	34.725	0	280	280	2	1	-10921639	63.762	64	30	103	1339	19.842	2.000	0.231	1.208
ID13789	13789	41	79.927	0.000	0.000	0	280	280	2	1	-10921639	98.333	105	40	179	2065	42.420	2.000	0.519	1.584
ID13808	13808	45	63.822	23.461	22.056	0	281	281	2	1	-10921639	156.714	164	97	231	3291	37.438	2.000	0.174	1.243
ID13809	13809	34	61.865	15.542	26.170	0	281	281	2	1	-10921639	134.952	123	92	213	2834	35.456	2.000	0.201	1.275
ID13810	13810	44	30.053	6.273	31.952	0	281	281	2	1	-10921639	68.238	66	38	112	1433	18.812	2.000	0.196	1.191
ID13811	13811	46	40.120	10.950	34.951	0	281	281	2	1	-10921639	70.905	66	43	131	1489	23.522	2.000	0.232	1.134
ID13804	13804	41	76.763	0.000	0.000	0	281	281	2	1	-10921639	89.048	101	36	166	1870	41.447	2.000	0.537	1.502
ID13805	13805	36	55.982	11.047	7.557	0	281	281	2	1	-10921639	110.429	116	69	179	2319	31.335	2.000	0.232	1.329
ID13806	13806	39	82.516	22.008	17.587	0	281	281	2	1	-10921639	180.952	172	114	255	3800	40.350	2.000	0.226	1.653
ID13807	13807	40	39.827	11.878	20.198	0	281	281	2	1	-10921639	120.381	121	86	175	2528	23.468	2.000	0.135	1.217
ID13792	13792	40	43.686	11.990	20.243	0	282	282	2	1	-10921639	128.905	129	95	177	2707	26.516	2.000	0.150	1.270
ID13794	13794	45	79.024	23.399	22.059	0	282	282	2	1	-10921639	178.333	177	116	255	3745	41.645	2.000	0.208	1.476
ID13797	13797	34	55.987	15.278	26.317	0	282	282	2	1	-10921639	136.619	129	95	198	2869	29.726	2.000	0.189	1.464
ID13799	13799	44	31.071	6.112	31.894	0	282	282	2	1	-10921639	67.619	66	41	105	1420	17.048	2.000	0.220	1.431
ID13801	13801	46	43.711	11.241	34.935	0	282	282	2	1	-10921639	67.810	62	28	127	1424	25.924	2.000	0.274	1.124
ID13788	13788	41	74.921	0.000	0.000	0	282	282	2	1	-10921639	86.095	101	40	151	1808	37.719	2.000	0.574	1.664
ID13790	13790	36	65.482	11.028	7.646	0	282	282	2	1	-10921639	123.571	129	79	205	2595	35.942	2.000	0.242	1.341
ID13791	13791	39	78.994	21.875	17.485	0	282	282	2	1	-10921639	172.857	168	79	255	3630	55.078	2.000	0.218	1.123
ID13824	13824	34	66.932	15.400	26.612	0	283	283	2	1	-10921639	143.762	142	88	220	3019	41.256	2.000	0.235	1.325
ID13825	13825	None	32.375	26.170	30.018	0	283	283	2	1	-10921639	54.810	51	25	92	1151	17.857	2.000	0.273	1.317
ID13826	13826	44	29.954	6.468	31.573	0	283	283	2	1	-10921639	67.952	62	41	108	1427	19.237	2.000	0.203	1.193
ID13827	13827	46	38.739	11.130	34.905	0	283	283	2	1	-10921639	70.190	66	36	125	1474	22.187	2.000	0.240	1.223
ID13819	13819	41	75.865	0.000	0.000	0	283	283	2	1	-10921639	89.619	101	38	155	1882	38.281	2.000	0.549	1.659
ID13820	13820	36	65.209	10.963	7.559	0	283	283	2	1	-10921639	122.429	116	73	207	2571	37.513	2.000	0.241	1.268
ID13821	13821	39	77.438	21.826	17.450	0	283	283	2	1	-10921639	174.000	183	84	255	3654	52.380	2.000	0.221	1.201
ID13822	13822	40	34.178	11.965	20.194	0	283	283	2	1	-10921639	117.286	118	84	159	2463	22.303	2.000	0.122	1.141
ID13823	13823	45	83.536	23.332	22.157	0	283	283	2	1	-10921639	179.810	172	114	255	3776	42.552	2.000	0.222	1.538
ID13840	13840	34	89.819	15.692	26.823	0	284	284	2	1	-10921639	161.190	159	84	255	3385	49.326	2.000	0.274	1.407
ID13841	13841	46	45.248	10.928	34.726	0	284	284	2	1	-10921639	70.238	66	30	129	1475	28.164	2.000	0.290	1.122
ID13834	13834	41	57.295	0.000	0.000	0	284	284	2	1	-10921639	72.095	82	38	118	1514	26.786	2.000	0.544	1.897
ID13835	13835	36	55.072	11.152	7.512	0	284	284	2	1	-10921639	116.286	118	82	183	2442	30.295	2.000	0.220	1.387
ID13836	13836	48	36.165	12.016	13.610	0	284	284	2	1	-10921639	114.095	112	90	149	2396	17.564	4.800	0.156	1.749
ID13837	13837	39	73.152	21.883	17.383	0	284	284	2	1	-10921639	159.571	166	79	242	3351	47.582	2.000	0.222	1.217
ID13838	13838	40	32.705	12.173	20.464	0	284	284	2	1	-10921639	117.143	121	82	159	2460	23.703	4.800	0.120	1.058
ID13839	13839	45	73.929	23.137	22.051	0	284	284	2	1	-10921639	166.286	166	116	250	3492	39.165	2.000	0.207	1.457
ID13842	13842	36	60.331	11.357	6.969	0	285	285	2	1	-10921639	123.143	118	71	177	2586	32.518	4.800	0.280	1.655
ID13843	13843	48	41.379	12.444	13.130	0	285	285	2	1	-10921639	120.524	123	82	168	2531	22.482	2.000	0.165	1.519
ID13844	13844	39	64.634	21.770	17.414	0	285	285	2	1	-10921639	155.381	157	79	231	3263	48.088	2.000	0.185	1.011
ID13845	13845	40	39.667	12.331	20.173	0	285	285	2	1	-10921639	123.619	125	79	172	2596	27.715	2.000	0.132	1.037
ID13846	13846	45	78.105	23.169	22.039	0	285	285	2	1	-10921639	170.571	166	108	255	3582	41.561	2.000	0.208	1.416
ID13847	13847	34	89.958	16.003	26.737	0	285	285	2	1	-10921639	159.524	151	84	255	3350	49.247	2.000	0.282	1.423
ID13848	13848	46	37.147	11.150	34.552	0	285	285	2	1	-10921639	69.476	66	34	116	1459	24.310	2.000	0.247	1.133
ID13856	13856	36	60.957	11.285	6.798	0	286	286	2	1	-10921639	126.048	127	71	185	2647	34.621	4.800	0.266	1.532
ID13857	13857	48	62.732	12.436	13.272	0	286	286	2	1	-10921639	137.238	133	92	205	2882	34.476	2.000	0.219	1.432
ID13858	13858	39	65.491	21.682	17.530	0	286	286	2	1	-10921639	177.048	175	103	239	3718	37.973	2.000	0.172	1.368
ID13859	13859	40	48.051	12.367	20.125	0	286	286	2	1	-10921639	130.857	125	86	190	2748	30.810	2.000	0.161	1.176
ID13860	13860	45	86.680	23.266	22.026	0	286	286	2	1	-10921639	186.190	183	114	255	3910	45.992	2.000	0.218	1.448
ID13861	13861	34	94.180	16.277	26.565	0	286	286	2	1	-10921639	164.238	162	77	255	3449	58.924	2.000	0.292	1.259
ID13862	13862	46	33.239	11.901	34.444	0	286	286	2	1	-10921639	70.476	69	43	101	1480	18.544	2.000	0.244	1.488
ID13812	13812	36	62.051	11.301	7.016	0	287	287	2	1	-10921639	124.571	127	75	181	2616	33.084	4.800	0.278	1.636
ID13813	13813	48	60.003	12.463	13.369	0	287	287	2	1	-10921639	134.381	131	75	207	2822	36.678	2.000	0.214	1.292
ID13814	13814	39	51.529	21.670	17.468	0	287	287	2	1	-10921639	149.571	157	79	213	3141	41.692	2.000	0.150	0.937
ID13815	13815	40	47.577	12.336	20.114	0	287	287	2	1	-10921639	125.048	125	79	183	2626	31.334	2.000	0.160	1.101
ID13816	13816	45	86.482	23.259	22.051	0	287	287	2	1	-10921639	179.762	177	118	255	3775	44.129	2.000	0.228	1.515
ID13817	13817	34	97.891	16.274	26.546	0	287	287	2	1	-10921639	167.619	175	71	255	3520	60.964	2.000	0.307	1.292
ID13818	13818	46	28.421	11.792	34.629	0	287	287	2	1	-10921639	61.238	64	28	97	1286	19.445	4.800	0.224	1.152
ID13849	13849	36	68.902	11.288	7.024	0	288	288	2	1	-10921639	135.857	133	82	196	2853	35.340	4.800	0.279	1.677
ID13850	13850	48	68.717	12.419	13.380	0	288	288	2	1	-10921639	148.143	144	95	226	3111	40.038	2.000	0.222	1.343
ID13851	13851	39	44.921	21.517	17.356	0	288	288	2	1	-10921639	149.333	155	77	209	3136	40.965	2.000	0.127	0.819
ID13852	13852	40	59.222	12.564	20.028	0	288	288	2	1	-10921639	151.143	151	110	226	3174	32.341	2.000	0.167	1.337
ID13853	13853	45	91.368	23.145	22.018	0	288	288	2	1	-10921639	199.857	196	136	255	4197	43.218	2.000	0.241	1.796
ID13854	13854	34	96.640	16.193	26.467	0	288	288	2	1	-10921639	190.095	181	136	255	3992	44.908	4.800	0.283	1.866
ID13855	13855	46	30.078	11.706	34.686	0	288	288	2	1	-10921639	61.000	66	25	92	1281	19.292	4.800	0.252	1.274
ID13863	13863	36	62.354	11.422	7.263	0	289	289	2	1	-10921639	135.333	131	73	196	2842	36.306	4.800	0.254	1.512
ID13864	13864	48	79.061	12.387	13.380	0	289	289	2	1	-10921639	161.143	159	110	242	3384	43.116	2.000	0.241	1.450
ID13865	13865	39	39.887	21.487	17.371	0	289	289	2	1	-10921639	148.905	149	108	198	3127	30.279	4.800	0.123	1.076
ID13866	13866	40	62.121	12.531	20.063	0	289	289	2	1	-10921639	154.810	144	101	220	3251	32.603	2.000	0.188	1.500
ID13867	13867	45	89.104	23.268	22.115	0	289	289	2	1	-10921639	194.190	188	129	255	4078	43.312	2.000	0.235	1.706
ID13868	13868	34	97.320	16.178	26.439	0	289	289	2	1	-10921639	207.381	213	142	255	4355	42.462	4.800	0.282	2.149
ID13869	13869	None	27.045	26.814	29.271	0	289	289	2	1	-10921639	57.095	60	25	101	1199	19.253	2.000	0.187	0.932
ID13870	13870	46	31.842	11.401	34.797	0	289	289	2	1	-10921639	62.333	66	23	99	1309	20.048	2.000	0.252	1.253
ID13877	13877	36	66.606	11.415	7.236	0	290	290	2	1	-10921639	130.905	125	75	198	2749	38.087	4.800	0.279	1.498
ID13878	13878	48	69.181	12.435	13.410	0	290	290	2	1	-10921639	150.333	146	101	229	3157	37.975	2.000	0.229	1.475
ID13879	13879	39	44.305	21.378	17.245	0	290	290	2	1	-10921639	141.714	138	90	196	2976	33.059	2.000	0.129	0.982
ID13880	13880	40	56.182	12.478	19.890	0	290	290	2	1	-10921639	131.238	123	82	205	2756	36.831	2.000	0.191	1.141
ID13881	13881	45	88.495	23.230	22.184	0	290	290	2	1	-10921639	183.857	177	118	255	3861	44.613	2.000	0.233	1.559
ID13882	13882	34	94.789	16.257	26.312	0	290	290	2	1	-10921639	205.048	211	136	255	4306	43.336	4.800	0.279	2.064
ID13883	13883	46	30.082	11.207	34.663	0	290	290	2	1	-10921639	60.762	62	30	90	1276	18.000	2.000	0.262	1.403
ID13832	13832	45	80.681	23.391	21.965	0	291	291	2	1	-10921639	175.571	170	110	255	3687	42.245	2.000	0.222	1.507
ID13833	13833	34	87.011	16.466	26.077	0	291	291	2	1	-10921639	205.333	200	133	255	4312	44.622	4.800	0.252	1.854
ID13828	13828	36	58.729	11.504	7.013	0	291	291	2	1	-10921639	129.810	133	64	192	2726	32.539	4.800	0.270	1.699
ID13829	13829	48	57.689	12.258	13.492	0	291	291	2	1	-10921639	141.810	138	99	196	2978	30.625	4.800	0.200	1.541
ID13830	13830	39	37.588	21.402	17.245	0	291	291	2	1	-10921639	134.905	136	88	183	2833	30.455	2.000	0.108	0.862
ID13831	13831	40	47.502	12.513	19.810	0	291	291	2	1	-10921639	137.952	133	108	196	2897	26.487	2.000	0.145	1.319
ID13872	13872	48	70.524	12.054	13.652	0	292	292	2	1	-10921639	154.238	149	101	222	3239	36.266	2.000	0.223	1.551
ID13873	13873	39	47.869	21.332	17.249	0	292	292	2	1	-10921639	140.524	138	90	207	2951	33.128	2.000	0.134	1.005
ID13874	13874	40	47.769	12.574	19.584	0	292	292	2	1	-10921639	143.238	133	97	200	3008	27.601	2.000	0.145	1.315
ID13875	13875	45	75.963	23.216	22.008	0	292	292	2	1	-10921639	163.857	164	101	255	3441	42.106	2.000	0.208	1.338
ID13876	13876	34	89.446	16.343	25.806	0	292	292	2	1	-10921639	209.619	233	131	255	4402	45.795	4.800	0.258	1.878
ID13871	13871	36	62.111	11.693	6.951	0	292	292	2	1	-10921639	135.333	138	69	181	2842	31.655	4.800	0.273	1.834
ID13890	13890	36	57.090	11.372	6.790	0	293	293	2	1	-10921639	127.238	118	79	181	2672	28.869	4.800	0.242	1.719
ID13891	13891	48	81.507	12.136	13.731	0	293	293	2	1	-10921639	157.524	144	101	242	3308	42.130	2.000	0.247	1.481
ID13892	13892	39	46.512	21.239	17.340	0	293	293	2	1	-10921639	140.429	140	90	207	2949	32.389	2.000	0.136	1.040
ID13893	13893	40	47.747	12.484	19.687	0	293	293	2	1	-10921639	131.905	129	77	190	2770	33.375	2.000	0.167	1.131
ID13894	13894	45	74.630	23.161	22.039	0	293	293	2	1	-10921639	160.429	155	101	255	3369	41.866	2.000	0.200	1.275
ID13895	13895	34	87.749	16.253	25.672	0	293	293	2	1	-10921639	217.619	248	138	255	4570	42.913	4.800	0.251	2.035
ID13888	13888	45	69.948	23.180	21.927	0	294	294	2	1	-10921639	163.286	164	105	252	3429	39.282	2.000	0.183	1.286
ID13889	13889	34	82.620	16.224	25.415	0	294	294	2	1	-10921639	219.048	239	136	255	4600	40.720	4.800	0.230	2.010
ID13884	13884	36	49.203	11.211	6.725	0	294	294	2	1	-10921639	121.952	121	88	157	2561	21.453	4.800	0.223	2.075
ID13885	13885	48	75.938	12.159	13.504	0	294	294	2	1	-10921639	155.190	162	95	233	3259	42.691	2.000	0.240	1.406
ID13886	13886	39	42.518	21.303	17.252	0	294	294	2	1	-10921639	137.667	133	99	198	2891	30.462	2.000	0.123	0.987
ID13887	13887	40	46.507	12.522	19.708	0	294	294	2	1	-10921639	134.905	127	105	190	2833	27.263	2.000	0.132	1.157
ID13904	13904	39	45.322	21.089	17.146	0	295	295	2	1	-10921639	135.524	131	88	207	2846	30.119	2.000	0.126	1.008
ID13905	13905	40	45.314	12.619	19.454	0	295	295	2	1	-10921639	132.286	127	90	203	2778	32.368	2.000	0.112	0.822
ID13906	13906	45	64.346	23.394	22.092	0	295	295	2	1	-10921639	160.333	153	112	248	3367	36.894	2.000	0.163	1.218
ID13907	13907	34	81.629	15.824	25.650	0	295	295	2	1	-10921639	210.857	229	133	255	4428	43.990	4.800	0.221	1.737
ID13902	13902	36	56.881	10.498	6.545	0	295	295	2	1	-10921639	125.000	129	77	179	2625	30.829	4.800	0.239	1.566
ID13903	13903	48	69.170	12.101	13.621	0	295	295	2	1	-10921639	152.476	149	101	226	3202	35.785	2.000	0.218	1.526
ID13896	13896	36	65.292	10.308	6.353	0	296	296	2	1	-10921639	119.524	112	58	198	2510	41.297	4.800	0.277	1.254
ID13897	13897	48	58.543	12.207	13.431	0	296	296	2	1	-10921639	142.714	138	101	194	2997	29.258	4.800	0.208	1.683
ID13898	13898	39	54.175	21.239	17.092	0	296	296	2	1	-10921639	147.952	142	97	213	3107	32.110	2.000	0.159	1.268
ID13899	13899	40	40.595	12.813	19.603	0	296	296	2	1	-10921639	132.667	127	95	183	2786	24.268	2.000	0.119	1.160
ID13900	13900	45	58.087	23.370	22.122	0	296	296	2	1	-10921639	150.952	142	103	242	3170	37.314	2.000	0.131	0.938
ID13901	13901	34	78.857	15.659	25.743	0	296	296	2	1	-10921639	204.333	213	127	255	4291	41.630	4.800	0.214	1.731
ID13939	13939	36	66.294	10.108	6.261	0	297	297	2	1	-10921639	117.381	121	47	190	2465	42.321	4.800	0.298	1.275
ID13940	13940	48	48.756	12.097	13.428	0	297	297	2	1	-10921639	137.810	127	105	185	2894	23.453	4.800	0.181	1.803
ID13941	13941	39	46.780	21.282	17.246	0	297	297	2	1	-10921639	143.952	142	92	203	3023	31.322	2.000	0.140	1.131
ID13942	13942	40	43.080	12.608	19.619	0	297	297	2	1	-10921639	140.000	136	103	190	2940	24.199	2.000	0.128	1.310
ID13943	13943	45	60.681	22.938	22.004	0	297	297	2	1	-10921639	157.286	164	92	242	3303	42.158	2.000	0.150	0.972
ID13944	13944	None	36.266	18.938	24.339	0	297	297	2	1	-10921639	186.190	192	149	231	3910	27.829	7.600	0.066	0.823
ID13945	13945	34	76.134	15.700	25.909	0	297	297	2	1	-10921639	205.286	218	138	255	4311	37.611	4.800	0.202	1.835
ID13920	13920	None	30.451	10.159	34.139	0	298	298	2	1	-10921639	57.524	56	34	95	1208	16.890	2.000	0.241	1.322
ID13914	13914	36	69.835	9.430	6.031	0	298	298	2	1	-10921639	106.000	103	49	200	2226	44.103	2.000	0.313	1.146
ID13915	13915	48	44.120	12.184	13.612	0	298	298	2	1	-10921639	130.286	131	95	170	2736	22.876	2.000	0.159	1.565
ID13916	13916	39	55.248	21.230	17.280	0	298	298	2	1	-10921639	149.333	146	95	213	3136	36.437	2.000	0.166	1.168
ID13917	13917	40	40.500	12.546	19.743	0	298	298	2	1	-10921639	133.190	125	99	183	2797	26.428	2.000	0.103	0.937
ID13918	13918	45	54.356	22.594	22.156	0	298	298	2	1	-10921639	162.333	172	97	237	3409	42.779	2.000	0.142	0.944
ID13919	13919	34	76.987	15.779	26.117	0	298	298	2	1	-10921639	212.095	211	146	255	4454	34.540	4.800	0.203	2.072
ID13929	13929	36	64.243	9.141	5.957	0	299	299	2	1	-10921639	103.238	97	51	194	2168	38.789	2.000	0.277	1.155
ID13930	13930	48	33.331	12.196	13.548	0	299	299	2	1	-10921639	119.000	118	86	157	2499	19.885	2.000	0.117	1.252
ID13931	13931	39	57.586	21.279	17.343	0	299	299	2	1	-10921639	149.333	144	92	220	3136	38.583	2.000	0.171	1.131
ID13932	13932	40	38.143	12.424	19.767	0	299	299	2	1	-10921639	128.476	123	79	177	2698	29.010	4.800	0.132	1.035
ID13933	13933	45	48.077	22.179	22.381	0	299	299	2	1	-10921639	173.381	170	121	222	3641	28.491	2.000	0.122	1.324
ID13934	13934	34	76.076	15.729	26.285	0	299	299	2	1	-10921639	211.667	213	155	255	4445	31.781	4.800	0.206	2.273
ID13921	13921	36	62.838	9.130	5.745	0	300	300	2	1	-10921639	102.381	101	58	188	2150	35.129	2.000	0.276	1.262
ID13922	13922	48	38.624	12.350	13.346	0	300	300	2	1	-10921639	132.476	129	99	164	2782	17.711	4.800	0.168	2.151
ID13923	13923	39	59.083	21.256	17.091	0	300	300	2	1	-10921639	153.476	151	101	239	3223	37.102	2.000	0.156	1.114
ID13924	13924	40	40.281	12.645	19.861	0	300	300	2	1	-10921639	135.952	140	99	192	2855	26.660	2.000	0.102	0.948
ID13925	13925	45	52.139	21.727	22.105	0	300	300	2	1	-10921639	177.190	172	114	239	3721	38.988	2.000	0.123	0.993
ID13926	13926	34	73.219	15.402	26.340	0	300	300	2	1	-10921639	192.190	196	110	255	4036	46.969	4.800	0.189	1.298
ID13927	13927	50	33.073	3.287	32.441	0	300	300	2	1	-10921639	47.857	45	17	97	1005	22.685	2.000	0.324	1.033
ID13928	13928	None	30.150	9.647	33.404	0	300	300	2	1	-10921639	61.476	54	32	101	1291	18.093	2.000	0.224	1.245
ID13952	13952	48	35.029	12.391	13.486	0	301	301	2	1	-10921639	127.857	129	88	159	2685	18.472	4.800	0.152	1.826
ID13953	13953	39	57.278	21.096	17.228	0	301	301	2	1	-10921639	148.667	144	88	233	3122	39.187	2.000	0.154	1.013
ID13954	13954	40	38.980	12.615	19.904	0	301	301	2	1	-10921639	134.524	131	105	188	2825	24.697	2.000	0.098	0.971
ID13955	13955	51	28.922	17.497	21.784	0	301	301	2	1	-10921639	188.714	194	142	216	3963	23.495	2.000	0.061	0.919
ID13956	13956	45	45.085	21.017	22.169	0	301	301	2	1	-10921639	183.524	185	129	248	3854	31.534	2.000	0.092	0.983
ID13957	13957	34	66.705	15.494	26.656	0	301	301	2	1	-10921639	172.905	185	88	252	3631	54.130	2.000	0.179	0.969
ID13958	13958	50	29.620	3.100	31.958	0	301	301	2	1	-10921639	46.524	47	23	79	977	17.259	2.000	0.296	1.230
ID13950	13950	36	72.302	8.759	5.788	0	301	301	2	1	-10921639	110.190	99	58	211	2314	39.456	2.000	0.302	1.296
ID13951	13951	None	28.444	12.332	10.359	0	301	301	2	1	-10921639	110.667	114	62	138	2324	21.214	2.000	0.109	1.022
ID13912	13912	51	41.728	17.236	21.272	0	302	302	2	1	-10921639	183.524	190	118	248	3854	33.399	2.000	0.084	0.848
ID13913	13913	34	64.732	15.582	26.928	0	302	302	2	1	-10921639	183.143	188	99	255	3846	41.458	2.000	0.162	1.235
ID13908	13908	36	36.397	8.712	5.789	0	302	302	2	1	-10921639	78.095	75	41	131	1640	22.748	2.000	0.186	1.075
ID13909	13909	48	29.119	13.214	12.185	0	302	302	2	1	-10921639	122.095	127	86	138	2564	13.953	4.800	0.142	2.170
ID13910	13910	39	40.700	21.283	17.189	0	302	302	2	1	-10921639	134.095	133	84	194	2816	30.389	2.000	0.116	0.919
ID13911	13911	40	36.221	12.524	19.935	0	302	302	2	1	-10921639	135.476	138	97	179	2845	24.494	2.000	0.098	0.987
ID13936	13936	40	34.247	12.723	19.885	0	303	303	2	1	-10921639	136.571	136	95	185	2868	26.198	2.000	0.077	0.749
ID13937	13937	51	43.435	17.297	20.963	0	303	303	2	1	-10921639	189.714	190	146	244	3984	28.029	2.000	0.084	1.054
ID13938	13938	34	66.647	15.519	27.033	0	303	303	2	1	-10921639	184.619	185	108	255	3877	38.776	4.800	0.168	1.369
ID13935	13935	39	44.319	21.072	17.366	0	303	303	2	1	-10921639	138.667	138	73	203	2912	37.581	2.000	0.119	0.784
ID13946	13946	39	45.484	21.217	17.177	0	304	304	2	1	-10921639	130.524	133	82	192	2741	30.603	2.000	0.142	1.063
ID13947	13947	40	34.083	12.775	20.075	0	304	304	2	1	-10921639	125.333	127	82	175	2632	25.364	2.000	0.085	0.773
ID13948	13948	51	33.985	17.122	21.259	0	304	304	2	1	-10921639	164.571	166	116	205	3456	25.230	2.000	0.078	0.941
ID13949	13949	34	53.763	15.255	27.208	0	304	304	2	1	-10921639	159.905	170	92	200	3358	30.474	4.800	0.180	1.601
ID13964	13964	34	44.691	15.351	27.805	0	305	305	2	1	-10921639	128.667	140	69	172	2702	34.052	4.800	0.168	1.088
ID13962	13962	39	36.433	20.955	17.181	0	305	305	2	1	-10921639	121.857	123	69	177	2559	29.154	2.000	0.110	0.825
ID13963	13963	51	41.276	16.925	21.326	0	305	305	2	1	-10921639	165.190	168	116	218	3469	27.332	2.000	0.099	1.091
ID13976	13976	51	38.622	17.069	21.264	0	306	306	2	1	-10921639	162.333	153	123	216	3409	24.567	2.000	0.090	1.091
ID13977	13977	34	37.679	15.017	28.027	0	306	306	2	1	-10921639	125.190	133	69	155	2629	26.470	4.800	0.156	1.280
ID13974	13974	39	29.781	21.097	17.169	0	306	306	2	1	-10921639	121.381	121	82	162	2549	24.941	2.000	0.098	0.866
ID13975	13975	None	27.913	12.330	20.122	0	306	306	2	1	-10921639	117.952	121	75	159	2477	24.909	2.000	0.091	0.793
ID13970	13970	39	31.947	21.128	17.269	0	307	307	2	1	-10921639	121.619	121	82	168	2554	25.647	2.000	0.109	0.933
ID13971	13971	51	51.538	17.128	21.250	0	307	307	2	1	-10921639	169.143	170	123	224	3552	30.045	2.000	0.127	1.271
ID13972	13972	None	30.034	22.466	22.506	0	307	307	2	1	-10921639	125.190	121	79	164	2629	24.252	2.000	0.099	0.930
ID13973	13973	34	31.229	14.640	28.129	0	307	307	2	1	-10921639	121.429	129	64	146	2550	23.517	4.800	0.155	1.387
ID13965	13965	39	27.973	21.247	17.238	0	308	308	2	1	-10921639	113.762	118	75	153	2389	23.675	7.600	0.087	0.765
ID13966	13966	51	61.184	16.980	21.111	0	308	308	2	1	-10921639	172.048	162	131	242	3613	30.357	2.000	0.160	1.564
ID13967	13967	34	38.525	15.672	27.842	0	308	308	2	1	-10921639	119.952	123	54	159	2519	27.103	4.800	0.175	1.318
ID13961	13961	51	75.223	16.849	21.127	0	309	309	2	1	-10921639	187.810	179	136	255	3944	37.024	2.000	0.192	1.636
ID13969	13969	51	63.381	17.102	20.906	0	310	310	2	1	-10921639	170.810	168	121	231	3587	31.971	2.000	0.180	1.634
ID13968	13968	51	60.931	16.882	20.906	0	311	311	2	1	-10921639	172.476	164	127	224	3622	30.978	2.000	0.169	1.613
ID13960	13960	51	48.484	17.389	20.485	0	312	312	2	1	-10921639	155.952	159	101	209	3275	29.126	4.800	0.158	1.458
ID13959	13959	52	28.259	13.293	20.384	0	312	312	2	1	-10921639	121.095	118	90	162	2543	24.460	2.000	0.090	0.821
ID13984	13984	52	34.149	13.993	20.201	0	313	313	2	1	-10921639	126.286	127	88	164	2652	23.107	4.800	0.124	1.208
ID13985	13985	53	35.859	18.511	19.913	0	313	313	2	1	-10921639	133.524	131	92	172	2804	24.463	2.000	0.107	1.053
ID13986	13986	51	30.683	16.257	20.789	0	313	313	2	1	-10921639	137.286	138	101	172	2883	22.510	4.800	0.109	1.196
ID13978	13978	52	27.218	13.389	20.105	0	314	314	2	1	-10921639	110.381	110	84	149	2318	22.184	2.000	0.104	0.935
ID13979	13979	53	38.216	18.546	19.886	0	314	314	2	1	-10921639	138.095	133	103	175	2900	21.918	2.000	0.129	1.443
ID13982	13982	52	38.714	13.133	19.886	0	315	315	2	1	-10921639	119.381	123	84	162	2507	23.947	2.000	0.142	1.243
ID13983	13983	53	32.651	18.884	19.842	0	315	315	2	1	-10921639	135.619	136	105	162	2848	16.842	4.800	0.120	1.722
ID13980	13980	53	34.022	19.416	18.733	0	316	316	2	1	-10921639	133.095	133	101	164	2795	17.225	4.800	0.123	1.696
ID13981	13981	52	38.978	13.447	19.782	0	316	316	2	1	-10921639	118.000	114	79	168	2478	28.822	2.000	0.133	0.963
ID13987	13987	52	44.393	13.709	19.779	0	317	317	2	1	-10921639	129.905	123	79	181	2728	26.638	2.000	0.149	1.266
ID13989	13989	52	44.233	13.647	19.704	0	318	318	2	1	-10921639	129.571	121	88	188	2721	25.966	2.000	0.142	1.243
ID13990	13990	52	44.665	13.798	19.858	0	319	319	2	1	-10921639	123.143	121	90	168	2586	24.227	2.000	0.166	1.448
ID13992	13992	52	42.223	13.923	19.952	0	320	320	2	1	-10921639	124.762	123	97	166	2620	20.513	4.800	0.165	1.719
ID13991	13991	52	39.841	13.745	19.752	0	321	321	2	1	-10921639	130.857	131	95	170	2748	21.374	4.800	0.147	1.567
ID13988	13988	52	30.031	13.211	19.920	0	322	322	2	1	-10921639	106.952	110	77	142	2246	20.490	2.000	0.119	1.111
