# Supplementary material for: Progressive enhancement of kinetic proofreading in T cell antigen discrimination from receptor activation to DAG generation
Source: eLife. 2022 Sep 20;11:e75263. doi: 10.7554/eLife.75263 (PMC9536835; doi:10.7554/eLife.75263)
Supplement: Figure 5—source data 1. — Each data table is the TrackMate ‘spot-statistics’ output of one cell over four cycles of blue-light illumination (frames 0–40, 100–140, 200–240, and 300–340, with 3 s interval between frames). We calculated the lifetime of TrackIDs that existed at the start of each period of blue-light illumination that did not last for the full period and fit the resulting lifetime distributions using custom Python scripts available at https://github.com/dbritain/KP-paper (copy archived at swh:1:rev:167fa456901903740f0f3ee6a3e5324bc45207ea, Britain, 2022). [file elife-75263-fig5-data1.zip › Fig5SourceData/LAT/lat1/cell7.csv]

Label	ID	TRACK_ID	QUALITY	POSITION_X	POSITION_Y	POSITION_Z	POSITION_T	FRAME	RADIUS	VISIBILITY	MANUAL_COLOR	MEAN_INTENSITY	MEDIAN_INTENSITY	MIN_INTENSITY	MAX_INTENSITY	TOTAL_INTENSITY	STANDARD_DEVIATION	ESTIMATED_DIAMETER	CONTRAST	SNR
ID16312	16312	None	37.395	26.855	9.982	0	0	0	2	1	-10921639	112.381	113	76	149	2360	18.912	2.000	0.158	1.620
ID16313	16313	None	33.420	30.968	15.139	0	0	0	2	1	-10921639	103.476	105	68	133	2173	19.041	2.000	0.157	1.475
ID16314	16314	1	40.827	14.846	24.573	0	0	0	2	1	-10921639	115.476	117	85	153	2425	22.072	4.800	0.176	1.570
ID16311	16311	0	42.087	19.084	9.136	0	0	0	2	1	-10921639	110.000	109	72	149	2310	20.878	4.800	0.198	1.738
ID16292	16292	1	39.014	15.238	24.813	0	1	1	2	1	-10921639	113.714	113	68	153	2388	22.643	4.800	0.161	1.394
ID16291	16291	0	44.903	19.355	8.453	0	1	1	2	1	-10921639	99.952	105	44	141	2099	28.530	4.800	0.242	1.365
ID16293	16293	0	39.645	19.628	8.711	0	2	2	2	1	-10921639	87.048	89	40	129	1828	22.137	4.800	0.231	1.475
ID16294	16294	None	41.210	27.439	9.485	0	2	2	2	1	-10921639	101.381	97	56	145	2129	25.141	4.800	0.206	1.376
ID16295	16295	1	33.477	15.785	25.372	0	2	2	2	1	-10921639	111.429	109	76	153	2340	18.140	2.000	0.135	1.464
ID16304	16304	0	34.824	19.537	8.595	0	3	3	2	1	-10921639	80.905	85	44	113	1699	18.223	4.800	0.230	1.660
ID16305	16305	1	31.095	15.605	25.723	0	3	3	2	1	-10921639	98.524	97	68	137	2069	19.010	4.800	0.147	1.327
ID16300	16300	0	34.960	19.588	8.650	0	4	4	2	1	-10921639	82.571	80	40	113	1734	20.726	2.000	0.207	1.364
ID16301	16301	2	36.846	27.196	9.486	0	4	4	2	1	-10921639	107.524	109	56	145	2258	25.920	4.800	0.170	1.203
ID16302	16302	1	33.982	15.810	25.659	0	4	4	2	1	-10921639	105.714	101	76	149	2220	19.777	2.000	0.144	1.344
ID16309	16309	2	48.896	26.432	9.374	0	5	5	2	1	-10921639	129.905	133	72	186	2728	31.122	4.800	0.201	1.399
ID16310	16310	1	31.691	15.892	25.753	0	5	5	2	1	-10921639	98.429	97	68	133	2067	20.663	2.000	0.130	1.095
ID16296	16296	2	34.698	26.668	9.231	0	6	6	2	1	-10921639	113.429	121	60	141	2382	25.744	4.800	0.149	1.145
ID16297	16297	1	30.084	16.067	24.987	0	6	6	2	1	-10921639	103.762	105	76	137	2179	17.404	2.000	0.117	1.246
ID16288	16288	3	28.407	33.080	19.578	0	7	7	2	1	-10921639	63.095	64	24	97	1325	22.834	4.800	0.241	1.073
ID16287	16287	2	41.509	25.780	8.647	0	7	7	2	1	-10921639	123.667	125	89	149	2597	20.173	4.800	0.182	1.889
ID16308	16308	1	27.861	16.275	25.413	0	8	8	2	1	-10921639	97.952	101	72	129	2057	16.651	2.000	0.120	1.263
ID16306	16306	2	40.996	26.183	7.854	0	8	8	2	1	-10921639	113.571	121	60	149	2385	25.390	4.800	0.184	1.393
ID16307	16307	3	30.170	32.964	20.141	0	8	8	2	1	-10921639	68.857	72	40	97	1446	18.020	2.000	0.236	1.461
ID16289	16289	2	31.656	25.853	7.727	0	9	9	2	1	-10921639	111.381	113	64	137	2339	18.882	4.800	0.157	1.598
ID16290	16290	1	30.635	16.184	25.062	0	9	9	2	1	-10921639	95.095	93	68	129	1997	17.006	2.000	0.139	1.368
ID16298	16298	2	32.353	26.382	7.857	0	10	10	2	1	-10921639	108.667	117	60	141	2282	20.338	4.800	0.156	1.444
ID16299	16299	1	30.347	15.903	25.363	0	10	10	2	1	-10921639	91.095	89	68	125	1913	15.943	2.000	0.148	1.469
ID16303	16303	1	35.423	16.053	25.132	0	11	11	2	1	-10921639	89.952	89	56	133	1889	20.076	2.000	0.168	1.286
ID16316	16316	4	29.848	35.689	25.824	0	15	15	2	1	-10921639	57.810	60	20	85	1214	18.630	4.800	0.279	1.354
ID16317	16317	4	28.892	35.722	25.881	0	16	16	2	1	-10921639	65.286	68	24	89	1371	18.655	4.800	0.233	1.324
ID16315	16315	None	35.181	2.907	22.975	0	17	17	2	1	-10921639	44.381	40	24	76	932	16.729	2.000	0.462	1.677
ID16319	16319	None	27.405	29.320	13.515	0	24	24	2	1	-10921639	64.000	60	36	93	1344	17.692	4.800	0.195	1.182
ID16318	16318	None	32.047	0.000	7.000	0	26	26	2	1	-10921639	71.238	72	48	105	1496	13.416	4.800	0.269	2.251
ID16327	16327	5	29.181	27.176	12.632	0	42	42	2	1	-10921639	62.952	64	36	101	1322	18.914	2.000	0.209	1.150
ID16320	16320	5	42.895	27.096	13.006	0	43	43	2	1	-10921639	70.619	72	32	125	1483	24.995	2.000	0.287	1.261
ID16321	16321	5	43.475	27.109	12.689	0	44	44	2	1	-10921639	76.952	76	36	133	1616	25.200	2.000	0.270	1.300
ID16322	16322	5	45.477	27.142	12.556	0	45	45	2	1	-10921639	82.952	80	40	141	1742	28.826	2.000	0.239	1.111
ID16323	16323	5	47.581	26.756	12.544	0	46	46	2	1	-10921639	92.429	93	48	157	1941	31.586	2.000	0.231	1.099
ID16326	16326	5	52.463	26.766	12.698	0	47	47	2	1	-10921639	91.333	93	44	174	1918	36.698	2.000	0.223	0.909
ID16331	16331	5	65.701	26.767	12.780	0	48	48	2	1	-10921639	102.667	93	48	186	2156	39.728	2.000	0.292	1.168
ID16324	16324	5	58.200	26.704	12.789	0	49	49	2	1	-10921639	105.143	97	56	190	2208	36.879	2.000	0.242	1.112
ID16325	16325	None	27.047	21.410	16.849	0	49	49	2	1	-10921639	76.857	76	56	105	1614	15.477	4.800	0.175	1.477
ID16328	16328	5	50.663	26.783	12.948	0	50	50	2	1	-10921639	104.810	97	64	170	2201	28.486	2.000	0.215	1.302
ID16329	16329	5	66.078	26.639	13.024	0	51	51	2	1	-10921639	116.143	109	64	210	2439	41.274	2.000	0.250	1.126
ID16330	16330	None	32.894	21.564	16.978	0	51	51	2	1	-10921639	78.381	76	52	133	1646	21.344	2.000	0.160	1.012
ID16335	16335	5	63.074	26.729	12.750	0	52	52	2	1	-10921639	121.857	117	64	206	2559	37.400	2.000	0.239	1.256
ID16339	16339	5	69.407	27.104	12.708	0	53	53	2	1	-10921639	130.714	125	72	206	2745	37.208	2.000	0.259	1.446
ID16336	16336	8	28.996	13.310	11.205	0	54	54	2	1	-10921639	55.190	56	28	89	1159	18.747	2.000	0.281	1.290
ID16337	16337	5	64.241	27.396	13.079	0	54	54	2	1	-10921639	124.286	121	76	198	2610	35.373	2.000	0.235	1.336
ID16338	16338	6	30.415	21.922	17.106	0	54	54	2	1	-10921639	84.952	89	40	125	1784	21.928	2.000	0.136	0.927
ID16368	16368	6	32.962	22.160	17.045	0	55	55	2	1	-10921639	89.524	85	52	133	1880	21.582	2.000	0.152	1.098
ID16365	16365	7	42.114	23.096	9.872	0	55	55	2	1	-10921639	121.048	117	80	174	2542	24.685	2.000	0.140	1.208
ID16366	16366	8	28.346	13.555	11.668	0	55	55	2	1	-10921639	61.952	64	44	89	1301	13.815	4.800	0.249	1.787
ID16367	16367	5	62.775	27.354	13.073	0	55	55	2	1	-10921639	124.238	117	80	194	2609	34.018	2.000	0.230	1.364
ID16332	16332	7	28.095	22.910	9.711	0	56	56	2	1	-10921639	124.048	125	97	145	2605	14.361	4.800	0.112	1.741
ID16333	16333	5	62.040	27.211	13.002	0	56	56	2	1	-10921639	134.333	137	85	202	2821	34.979	2.000	0.209	1.326
ID16334	16334	6	31.554	22.060	17.208	0	56	56	2	1	-10921639	98.000	97	64	141	2058	18.426	2.000	0.140	1.303
ID16344	16344	5	56.643	27.196	13.117	0	57	57	2	1	-10921639	132.429	133	85	206	2781	32.995	2.000	0.173	1.184
ID16345	16345	6	35.821	21.887	16.928	0	57	57	2	1	-10921639	110.905	105	85	149	2329	20.808	2.000	0.125	1.185
ID16343	16343	7	28.042	23.424	9.733	0	57	57	2	1	-10921639	122.524	125	89	157	2573	19.656	6.151	0.101	1.145
ID16352	16352	5	54.724	27.367	13.240	0	58	58	2	1	-10921639	136.524	129	93	194	2867	31.062	2.000	0.173	1.295
ID16353	16353	6	27.639	21.669	16.696	0	58	58	2	1	-10921639	107.524	109	68	137	2258	18.381	2.000	0.117	1.222
ID16351	16351	7	33.051	23.491	9.631	0	58	58	2	1	-10921639	129.381	121	97	161	2717	18.195	4.800	0.129	1.625
ID16340	16340	7	29.068	23.240	9.319	0	59	59	2	1	-10921639	120.238	121	85	157	2525	24.351	2.000	0.112	0.994
ID16341	16341	5	53.870	27.054	13.061	0	59	59	2	1	-10921639	142.048	137	93	194	2983	30.126	2.000	0.165	1.334
ID16342	16342	6	35.452	20.635	16.073	0	59	59	2	1	-10921639	114.857	113	80	157	2412	19.991	2.000	0.135	1.366
ID16376	16376	5	70.133	27.327	13.048	0	60	60	2	1	-10921639	169.048	161	121	255	3550	35.946	2.000	0.185	1.468
ID16374	16374	7	38.590	23.838	9.368	0	60	60	2	1	-10921639	142.905	141	97	182	3001	26.937	4.800	0.125	1.175
ID16375	16375	None	34.133	14.302	11.273	0	60	60	2	1	-10921639	81.905	85	44	117	1720	20.717	4.800	0.220	1.428
ID16346	16346	5	65.678	27.139	12.699	0	61	61	2	1	-10921639	173.000	174	121	250	3633	38.359	2.000	0.173	1.330
ID16369	16369	7	44.063	24.280	9.600	0	62	62	2	1	-10921639	162.095	161	133	202	3404	24.006	2.000	0.125	1.500
ID16370	16370	24	39.351	14.896	11.359	0	62	62	2	1	-10921639	98.143	93	68	149	2061	25.072	2.000	0.159	1.074
ID16371	16371	5	50.005	27.716	13.466	0	62	62	2	1	-10921639	150.524	149	93	206	3161	35.760	2.000	0.140	1.035
ID16372	16372	None	27.078	19.629	15.043	0	62	62	2	1	-10921639	109.905	105	72	153	2308	18.857	2.000	0.092	0.978
ID16373	16373	9	42.602	16.931	25.634	0	62	62	2	1	-10921639	60.619	60	28	117	1273	25.303	2.000	0.353	1.250
ID16347	16347	24	35.644	15.130	10.255	0	63	63	2	1	-10921639	99.571	105	64	141	2091	23.583	2.000	0.152	1.115
ID16348	16348	7	30.518	25.012	9.921	0	63	63	2	1	-10921639	153.095	153	109	186	3215	19.522	6.260	0.088	1.268
ID16349	16349	5	47.479	26.982	13.012	0	63	63	2	1	-10921639	152.619	149	105	202	3205	27.318	2.000	0.131	1.296
ID16350	16350	9	49.220	17.217	25.669	0	63	63	2	1	-10921639	73.048	72	36	125	1534	26.464	4.800	0.385	1.535
ID16364	16364	9	37.468	18.484	26.450	0	64	64	2	1	-10921639	76.810	72	36	109	1613	23.456	4.800	0.278	1.423
ID16362	16362	7	36.495	23.542	9.796	0	64	64	2	1	-10921639	162.571	161	125	198	3414	22.214	4.800	0.105	1.389
ID16363	16363	5	47.229	27.171	13.935	0	64	64	2	1	-10921639	154.286	149	121	202	3240	24.270	4.800	0.145	1.606
ID16360	16360	11	27.096	17.408	20.085	0	65	65	2	1	-10921639	88.524	89	60	121	1859	17.264	2.000	0.131	1.188
ID16361	16361	9	35.860	19.715	25.145	0	65	65	2	1	-10921639	85.667	89	36	125	1799	25.192	4.800	0.221	1.230
ID16358	16358	7	36.663	23.505	10.458	0	65	65	2	1	-10921639	163.143	165	105	198	3426	24.683	4.800	0.106	1.263
ID16359	16359	10	33.387	26.000	11.000	0	65	65	2	1	-10921639	165.190	174	121	194	3469	19.904	4.800	0.119	1.759
ID16377	16377	10	37.621	26.270	10.904	0	66	66	2	1	-10921639	164.095	165	129	190	3446	19.131	4.800	0.121	1.851
ID16378	16378	None	27.530	0.000	12.000	0	66	66	2	1	-10921639	63.381	56	45	89	1331	14.169	2.000	0.219	1.609
ID16379	16379	11	34.689	18.478	20.603	0	66	66	2	1	-10921639	102.905	105	60	137	2161	21.661	4.800	0.172	1.395
ID16380	16380	9	28.532	21.532	26.732	0	66	66	2	1	-10921639	71.905	76	24	109	1510	25.418	2.000	0.177	0.853
ID16393	16393	10	41.832	27.718	12.517	0	67	67	2	1	-10921639	141.476	137	93	198	2971	33.497	2.000	0.110	0.839
ID16394	16394	None	28.826	19.057	13.862	0	67	67	2	1	-10921639	126.857	133	68	157	2664	21.992	2.000	0.086	0.915
ID16354	16354	12	54.902	40.000	1.000	0	68	68	2	1	-10921639	85.905	85	28	157	1804	44.084	4.800	0.450	1.209
ID16355	16355	13	35.604	24.063	6.414	0	68	68	2	1	-10921639	139.762	145	85	190	2935	29.794	2.000	0.116	0.974
ID16356	16356	10	46.629	28.242	12.387	0	68	68	2	1	-10921639	142.714	141	89	202	2997	31.533	2.000	0.130	1.044
ID16357	16357	14	42.326	13.970	14.126	0	68	68	2	1	-10921639	128.333	121	85	182	2695	24.092	2.000	0.136	1.273
ID16392	16392	15	33.094	18.405	20.680	0	69	69	2	1	-10921639	122.048	129	76	165	2563	24.967	2.000	0.116	1.016
ID16388	16388	12	59.245	40.000	3.000	0	69	69	2	1	-10921639	85.286	76	37	174	1791	39.045	2.000	0.370	1.180
ID16389	16389	13	41.474	24.015	6.787	0	69	69	2	1	-10921639	153.524	157	109	206	3224	27.540	6.344	0.112	1.122
ID16390	16390	10	41.261	27.961	12.529	0	69	69	2	1	-10921639	133.905	137	80	194	2812	33.944	7.600	0.123	0.866
ID16391	16391	14	45.759	14.662	14.530	0	69	69	2	1	-10921639	145.429	141	101	206	3054	28.151	7.600	0.139	1.262
ID16384	16384	None	42.035	24.999	9.908	0	70	70	2	1	-10921639	169.381	174	113	234	3557	29.340	2.000	0.087	0.920
ID16385	16385	10	47.372	28.477	13.285	0	70	70	2	1	-10921639	142.143	145	89	202	2985	30.952	2.000	0.135	1.092
ID16386	16386	14	49.465	14.783	14.362	0	70	70	2	1	-10921639	156.524	149	101	214	3287	30.339	2.000	0.143	1.291
ID16387	16387	15	45.573	18.179	20.909	0	70	70	2	1	-10921639	135.238	137	85	210	2840	32.411	2.000	0.122	0.909
ID16381	16381	12	49.821	40.000	5.000	0	70	70	2	1	-10921639	73.857	60	48	117	1551	23.305	2.000	0.388	1.772
ID16382	16382	13	40.139	24.680	6.710	0	70	70	2	1	-10921639	156.095	157	105	214	3278	32.564	6.302	0.103	0.899
ID16383	16383	16	34.107	20.909	7.737	0	70	70	2	1	-10921639	156.476	165	105	194	3286	26.888	2.000	0.088	0.942
ID16400	16400	15	48.967	17.862	21.048	0	71	71	2	1	-10921639	145.238	141	101	194	3050	28.723	2.000	0.144	1.271
ID16395	16395	12	39.901	40.000	6.000	0	71	71	2	1	-10921639	54.524	49	28	113	1145	21.862	2.000	0.394	1.410
ID16396	16396	13	31.573	24.779	6.654	0	71	71	2	1	-10921639	147.571	149	105	186	3099	27.206	2.000	0.089	0.888
ID16397	16397	16	47.570	20.944	8.098	0	71	71	2	1	-10921639	160.714	165	101	230	3375	35.861	2.000	0.117	0.939
ID16398	16398	10	61.673	28.324	12.923	0	71	71	2	1	-10921639	156.571	153	97	214	3288	33.618	2.000	0.183	1.440
ID16399	16399	14	53.366	15.589	14.429	0	71	71	2	1	-10921639	161.524	157	101	234	3392	33.360	2.000	0.134	1.142
ID16411	16411	13	45.272	25.407	7.233	0	72	72	2	1	-10921639	153.000	153	101	210	3213	33.281	2.000	0.113	0.937
ID16412	16412	16	63.710	20.981	8.449	0	72	72	2	1	-10921639	166.095	165	97	255	3488	44.315	2.000	0.161	1.041
ID16413	16413	10	64.197	28.763	13.321	0	72	72	2	1	-10921639	152.476	153	80	230	3202	41.495	2.000	0.188	1.162
ID16414	16414	14	62.282	14.934	14.037	0	72	72	2	1	-10921639	189.333	194	141	238	3976	30.250	4.800	0.170	1.823
ID16415	16415	15	42.205	17.551	20.523	0	72	72	2	1	-10921639	148.333	149	93	194	3115	29.797	2.000	0.124	1.096
ID16408	16408	10	55.980	28.911	13.167	0	73	73	2	1	-10921639	154.762	145	97	226	3250	36.453	2.000	0.157	1.154
ID16409	16409	14	66.583	13.852	14.004	0	73	73	2	1	-10921639	188.000	194	133	255	3948	39.732	4.800	0.180	1.442
ID16410	16410	15	55.915	17.895	20.946	0	73	73	2	1	-10921639	149.143	141	101	214	3132	31.653	2.000	0.162	1.316
ID16406	16406	13	52.461	25.151	7.144	0	73	73	2	1	-10921639	167.857	178	109	234	3525	35.939	2.000	0.127	1.052
ID16407	16407	16	59.892	20.911	8.374	0	73	73	2	1	-10921639	176.667	178	105	255	3710	41.606	2.000	0.140	1.041
ID16401	16401	16	61.629	20.779	8.679	0	74	74	2	1	-10921639	203.476	202	129	255	4273	33.508	4.800	0.148	1.569
ID16402	16402	13	37.123	25.238	8.690	0	74	74	2	1	-10921639	194.095	194	141	234	4076	23.171	6.319	0.088	1.355
ID16403	16403	10	72.174	28.726	12.887	0	74	74	2	1	-10921639	170.667	174	105	250	3584	47.282	2.000	0.194	1.172
ID16404	16404	14	73.852	13.167	13.763	0	74	74	2	1	-10921639	183.905	182	117	255	3862	44.953	2.000	0.196	1.343
ID16405	16405	15	57.039	17.770	20.743	0	74	74	2	1	-10921639	161.429	153	101	218	3390	32.879	4.800	0.169	1.418
ID16416	16416	16	58.717	20.951	8.732	0	75	75	2	1	-10921639	212.762	222	165	255	4468	30.083	4.800	0.144	1.781
ID16417	16417	10	72.245	28.482	13.055	0	75	75	2	1	-10921639	185.095	190	133	255	3887	40.000	2.000	0.175	1.381
ID16418	16418	14	78.162	13.004	13.908	0	75	75	2	1	-10921639	183.143	170	109	255	3846	45.184	2.000	0.194	1.317
ID16419	16419	15	76.507	17.997	20.851	0	75	75	2	1	-10921639	172.143	161	89	255	3615	43.237	2.000	0.201	1.330
ID16448	16448	13	52.322	24.211	7.687	0	76	76	2	1	-10921639	205.762	198	153	255	4321	29.700	4.800	0.113	1.410
ID16449	16449	16	57.936	20.491	8.771	0	76	76	2	1	-10921639	216.048	214	141	255	4537	35.939	4.800	0.139	1.469
ID16450	16450	10	83.631	28.371	12.961	0	76	76	2	1	-10921639	191.095	198	109	255	4013	46.386	2.000	0.214	1.454
ID16451	16451	14	79.062	12.826	13.794	0	76	76	2	1	-10921639	185.333	178	117	255	3892	44.637	2.000	0.196	1.363
ID16452	16452	15	74.187	17.646	20.554	0	76	76	2	1	-10921639	171.286	165	101	255	3597	45.796	2.000	0.192	1.205
ID16443	16443	13	47.273	24.733	7.915	0	77	77	2	1	-10921639	202.095	198	157	246	4244	26.797	4.800	0.117	1.575
ID16444	16444	16	57.856	20.000	9.000	0	77	77	2	1	-10921639	223.000	234	141	255	4683	33.085	4.800	0.144	1.698
ID16445	16445	10	84.343	29.038	13.326	0	77	77	2	1	-10921639	179.905	178	101	255	3778	47.728	2.000	0.232	1.418
ID16446	16446	14	73.975	12.515	13.654	0	77	77	2	1	-10921639	188.524	182	129	255	3959	39.000	2.000	0.186	1.518
ID16447	16447	15	74.858	17.557	20.491	0	77	77	2	1	-10921639	176.762	174	97	255	3712	48.098	2.000	0.188	1.162
ID16426	16426	13	68.208	25.731	6.966	0	78	78	2	1	-10921639	185.857	190	109	246	3903	38.631	4.800	0.186	1.511
ID16427	16427	16	67.194	20.403	8.932	0	78	78	2	1	-10921639	218.714	234	137	255	4593	37.131	4.800	0.172	1.732
ID16428	16428	10	80.527	29.292	13.315	0	78	78	2	1	-10921639	178.381	178	109	255	3746	44.013	2.000	0.214	1.431
ID16429	16429	14	77.695	12.676	13.758	0	78	78	2	1	-10921639	193.095	182	117	255	4055	40.989	2.000	0.193	1.526
ID16430	16430	15	78.192	17.709	20.950	0	78	78	2	1	-10921639	180.333	178	125	255	3787	41.719	2.000	0.211	1.509
ID16432	16432	16	66.317	20.302	9.188	0	79	79	2	1	-10921639	225.000	242	125	255	4725	39.612	4.800	0.173	1.678
ID16433	16433	10	85.219	29.567	13.316	0	79	79	2	1	-10921639	183.524	182	89	255	3854	52.024	4.800	0.245	1.390
ID16434	16434	14	79.980	12.493	13.774	0	79	79	2	1	-10921639	179.000	186	97	255	3759	53.036	2.000	0.208	1.163
ID16435	16435	15	72.350	17.503	21.267	0	79	79	2	1	-10921639	159.381	149	97	255	3347	47.019	2.000	0.196	1.112
ID16436	16436	17	35.073	17.374	26.934	0	79	79	2	1	-10921639	130.619	129	85	178	2743	24.620	2.000	0.115	1.094
ID16431	16431	13	65.350	25.881	6.446	0	79	79	2	1	-10921639	177.238	182	93	246	3722	44.906	4.800	0.191	1.264
ID16424	16424	15	59.063	17.435	21.731	0	80	80	2	1	-10921639	146.571	141	76	218	3078	41.160	2.000	0.163	1.000
ID16425	16425	17	38.518	17.243	26.983	0	80	80	2	1	-10921639	134.286	129	93	182	2820	25.869	2.000	0.114	1.064
ID16420	16420	13	73.840	26.405	5.952	0	80	80	2	1	-10921639	175.524	174	121	255	3686	38.388	4.800	0.201	1.529
ID16421	16421	16	70.116	20.319	8.889	0	80	80	2	1	-10921639	221.857	230	153	255	4659	32.711	4.800	0.180	2.070
ID16422	16422	14	75.570	12.317	13.723	0	80	80	2	1	-10921639	175.333	174	101	255	3682	45.768	2.000	0.208	1.321
ID16423	16423	10	90.919	29.994	13.586	0	80	80	2	1	-10921639	182.905	194	97	255	3841	53.652	4.800	0.264	1.425
ID16440	16440	10	91.512	30.259	13.819	0	81	81	2	1	-10921639	186.095	182	105	255	3908	46.846	4.800	0.263	1.655
ID16441	16441	15	60.768	17.358	21.858	0	81	81	2	1	-10921639	147.810	141	93	218	3104	39.310	2.000	0.175	1.118
ID16442	16442	17	30.787	18.175	27.700	0	81	81	2	1	-10921639	125.429	121	89	178	2634	25.398	3.200	0.116	1.026
ID16437	16437	13	90.130	25.895	5.723	0	81	81	2	1	-10921639	189.143	186	137	255	3972	40.480	4.800	0.264	1.954
ID16438	16438	16	81.020	20.187	8.525	0	81	81	2	1	-10921639	207.714	214	113	255	4362	42.533	4.800	0.210	1.695
ID16439	16439	14	86.938	11.953	13.652	0	81	81	2	1	-10921639	180.381	174	113	255	3788	47.234	2.000	0.225	1.404
ID16456	16456	10	89.693	30.318	13.675	0	82	82	2	1	-10921639	187.429	186	105	255	3936	47.075	4.800	0.258	1.632
ID16457	16457	15	48.753	17.029	22.095	0	82	82	2	1	-10921639	136.810	129	85	198	2873	31.846	2.000	0.138	1.040
ID16458	16458	17	38.817	18.678	28.053	0	82	82	2	1	-10921639	133.000	129	89	174	2793	27.896	7.600	0.137	1.147
ID16453	16453	13	98.836	26.009	5.323	0	82	82	2	1	-10921639	177.238	170	76	255	3722	56.912	2.000	0.299	1.432
ID16454	16454	16	82.451	19.978	8.370	0	82	82	2	1	-10921639	195.143	198	121	255	4098	44.943	4.800	0.222	1.576
ID16455	16455	14	79.142	11.716	13.687	0	82	82	2	1	-10921639	176.190	161	113	255	3700	41.506	2.000	0.217	1.516
ID16465	16465	13	90.275	26.355	4.960	0	83	83	2	1	-10921639	169.619	174	93	255	3562	50.012	2.000	0.266	1.424
ID16466	16466	16	87.752	19.746	8.047	0	83	83	2	1	-10921639	200.857	218	137	255	4218	41.005	4.800	0.250	1.957
ID16467	16467	14	86.989	11.525	13.784	0	83	83	2	1	-10921639	179.667	165	113	255	3773	44.981	2.000	0.242	1.559
ID16468	16468	10	89.496	30.750	13.525	0	83	83	2	1	-10921639	185.048	190	97	255	3886	49.647	2.000	0.254	1.511
ID16469	16469	15	39.897	17.385	22.577	0	83	83	2	1	-10921639	143.333	145	97	194	3010	29.136	2.000	0.113	1.001
ID16470	16470	17	43.415	18.939	27.888	0	83	83	2	1	-10921639	145.619	145	105	182	3058	25.820	4.800	0.144	1.418
ID16464	16464	17	38.730	18.809	28.209	0	84	84	2	1	-10921639	149.810	157	101	186	3146	26.137	4.800	0.136	1.372
ID16459	16459	13	87.049	26.218	4.758	0	84	84	2	1	-10921639	161.667	161	93	255	3395	47.106	2.000	0.273	1.471
ID16460	16460	16	86.521	20.052	7.655	0	84	84	2	1	-10921639	192.095	190	109	255	4034	43.592	4.800	0.247	1.744
ID16461	16461	10	86.037	30.935	13.423	0	84	84	2	1	-10921639	181.143	174	121	255	3804	41.906	4.800	0.251	1.733
ID16462	16462	14	78.551	11.380	13.906	0	84	84	2	1	-10921639	160.000	145	109	255	3360	43.678	2.000	0.231	1.376
ID16463	16463	15	41.058	17.558	22.939	0	84	84	2	1	-10921639	151.619	149	109	214	3184	28.781	2.000	0.104	0.991
ID16471	16471	13	85.391	25.970	4.705	0	85	85	2	1	-10921639	173.238	170	105	255	3638	44.631	2.000	0.253	1.566
ID16472	16472	16	85.366	20.207	7.135	0	85	85	2	1	-10921639	193.286	198	113	255	4059	45.877	4.800	0.243	1.648
ID16473	16473	18	49.090	15.577	8.754	0	85	85	2	1	-10921639	151.000	145	76	214	3171	35.381	7.600	0.143	1.065
ID16474	16474	10	73.905	31.649	13.346	0	85	85	2	1	-10921639	176.190	174	117	238	3700	39.742	4.800	0.220	1.602
ID16475	16475	14	67.385	11.081	13.816	0	85	85	2	1	-10921639	158.286	149	101	222	3324	33.037	4.800	0.212	1.679
ID16476	16476	15	36.355	17.420	23.237	0	85	85	2	1	-10921639	146.190	137	105	198	3070	26.366	2.000	0.100	1.012
ID16477	16477	17	40.044	17.600	27.510	0	85	85	2	1	-10921639	154.190	157	89	202	3238	32.077	4.800	0.129	1.098
ID16500	16500	13	87.926	25.844	4.633	0	86	86	2	1	-10921639	176.429	161	113	255	3705	44.096	2.000	0.252	1.609
ID16501	16501	16	80.613	20.132	6.869	0	86	86	2	1	-10921639	187.048	202	105	255	3928	41.425	4.800	0.236	1.725
ID16502	16502	18	49.497	15.439	8.495	0	86	86	2	1	-10921639	136.333	137	76	206	2863	39.807	2.000	0.147	0.879
ID16503	16503	10	82.194	31.487	13.471	0	86	86	2	1	-10921639	188.524	178	125	255	3959	39.585	4.800	0.236	1.816
ID16504	16504	14	71.617	10.832	13.726	0	86	86	2	1	-10921639	157.762	157	85	238	3313	41.725	2.000	0.206	1.291
ID16505	16505	15	33.693	17.392	23.464	0	86	86	2	1	-10921639	142.524	137	97	190	2993	24.285	4.800	0.107	1.130
ID16506	16506	19	27.641	29.330	24.479	0	86	86	2	1	-10921639	78.667	76	52	105	1652	16.460	2.000	0.167	1.371
ID16507	16507	20	30.139	22.110	26.266	0	86	86	2	1	-10921639	114.905	121	60	161	2413	29.360	2.000	0.071	0.520
ID16508	16508	17	43.588	18.750	28.767	0	86	86	2	1	-10921639	141.857	137	89	206	2979	33.810	7.600	0.121	0.905
ID16480	16480	16	75.738	20.070	6.585	0	87	87	2	1	-10921639	193.381	198	101	255	4061	46.203	4.800	0.217	1.494
ID16481	16481	18	59.036	15.180	7.939	0	87	87	2	1	-10921639	150.286	157	101	214	3156	34.897	2.000	0.189	1.368
ID16482	16482	14	73.626	10.773	13.642	0	87	87	2	1	-10921639	161.381	153	85	238	3389	43.015	2.000	0.211	1.308
ID16483	16483	10	81.082	31.238	13.680	0	87	87	2	1	-10921639	187.286	194	117	255	3933	42.301	4.800	0.237	1.698
ID16484	16484	None	33.657	23.429	18.789	0	87	87	2	1	-10921639	98.857	101	60	137	2076	22.213	7.600	0.144	1.117
ID16485	16485	15	30.427	17.931	23.036	0	87	87	2	1	-10921639	139.190	145	93	182	2923	25.990	2.000	0.078	0.775
ID16486	16486	19	42.369	29.930	24.399	0	87	87	2	1	-10921639	88.905	85	60	125	1867	21.792	4.800	0.263	1.697
ID16487	16487	20	50.655	21.781	26.051	0	87	87	2	1	-10921639	124.190	133	52	206	2608	42.252	2.000	0.141	0.724
ID16488	16488	21	50.669	16.494	26.878	0	87	87	2	1	-10921639	144.095	153	76	230	3026	43.122	7.600	0.132	0.779
ID16489	16489	17	27.474	19.576	29.573	0	87	87	2	1	-10921639	112.952	105	60	170	2372	34.865	7.600	0.072	0.436
ID16478	16478	None	41.568	40.000	1.000	0	87	87	2	1	-10921639	69.429	76	32	97	1458	21.332	4.800	0.320	1.580
ID16479	16479	13	75.876	25.840	4.308	0	87	87	2	1	-10921639	157.190	157	85	242	3301	47.036	2.000	0.238	1.287
ID16528	16528	17	40.583	18.705	29.160	0	88	88	2	1	-10921639	141.238	145	89	218	2966	33.678	7.600	0.080	0.623
ID16519	16519	13	66.854	26.015	4.175	0	88	88	2	1	-10921639	154.667	153	97	234	3248	36.881	2.000	0.217	1.497
ID16520	16520	18	67.919	15.119	7.458	0	88	88	2	1	-10921639	150.381	149	76	226	3158	45.900	2.000	0.208	1.128
ID16521	16521	16	68.970	20.996	7.001	0	88	88	2	1	-10921639	180.190	178	117	238	3784	38.929	4.800	0.198	1.533
ID16522	16522	14	77.593	10.663	13.521	0	88	88	2	1	-10921639	171.000	165	97	242	3591	44.952	2.000	0.221	1.379
ID16523	16523	10	83.634	31.275	13.618	0	88	88	2	1	-10921639	181.048	170	109	255	3802	43.913	4.800	0.250	1.648
ID16524	16524	15	27.901	18.230	24.089	0	88	88	2	1	-10921639	145.333	141	85	182	3052	28.521	7.600	0.067	0.644
ID16525	16525	19	47.288	29.788	24.229	0	88	88	2	1	-10921639	92.619	93	52	137	1945	25.041	4.800	0.283	1.631
ID16526	16526	20	56.663	21.795	25.983	0	88	88	2	1	-10921639	125.524	121	52	226	2636	47.109	2.000	0.134	0.628
ID16527	16527	21	50.564	16.244	26.913	0	88	88	2	1	-10921639	154.238	157	93	218	3239	37.615	7.600	0.125	0.910
ID16548	16548	13	83.059	26.532	4.189	0	89	89	2	1	-10921639	158.571	157	76	255	3330	53.087	2.000	0.263	1.244
ID16549	16549	16	48.758	19.872	6.157	0	89	89	2	1	-10921639	168.619	170	85	226	3541	39.775	4.800	0.142	1.053
ID16550	16550	18	56.659	15.196	6.760	0	89	89	2	1	-10921639	157.333	149	97	218	3304	34.811	4.800	0.165	1.283
ID16551	16551	22	51.264	21.741	8.652	0	89	89	2	1	-10921639	156.619	149	97	218	3289	38.307	2.000	0.140	1.003
ID16552	16552	14	79.449	10.675	13.296	0	89	89	2	1	-10921639	172.952	165	113	255	3632	43.366	2.000	0.218	1.426
ID16553	16553	10	68.002	31.172	13.683	0	89	89	2	1	-10921639	167.190	165	113	222	3511	32.721	4.800	0.234	1.938
ID16554	16554	23	34.822	21.734	18.092	0	89	89	2	1	-10921639	106.524	109	52	141	2237	26.925	7.600	0.148	1.020
ID16555	16555	None	31.983	25.930	20.860	0	89	89	2	1	-10921639	96.524	97	44	129	2027	24.184	7.600	0.142	0.995
ID16556	16556	19	48.634	29.724	23.840	0	89	89	2	1	-10921639	97.000	101	44	153	2037	28.460	4.800	0.271	1.455
ID16557	16557	20	55.409	21.556	26.168	0	89	89	2	1	-10921639	124.714	121	48	214	2619	52.847	2.000	0.136	0.565
ID16558	16558	21	39.433	16.366	27.090	0	89	89	2	1	-10921639	144.476	145	80	202	3034	34.305	7.600	0.103	0.783
ID16559	16559	17	56.556	18.675	29.059	0	89	89	2	1	-10921639	156.619	157	89	238	3289	39.540	7.600	0.133	0.931
ID16512	16512	22	49.732	21.545	9.013	0	90	90	2	1	-10921639	153.000	141	109	214	3213	34.316	4.800	0.147	1.140
ID16513	16513	14	85.273	10.314	13.282	0	90	90	2	1	-10921639	174.714	165	113	255	3669	43.208	4.800	0.261	1.676
ID16514	16514	10	62.532	31.254	13.248	0	90	90	2	1	-10921639	161.619	157	117	206	3394	26.474	4.800	0.221	2.212
ID16515	16515	23	32.989	21.930	18.036	0	90	90	2	1	-10921639	107.714	109	48	153	2262	28.143	7.600	0.123	0.838
ID16516	16516	19	48.662	29.289	23.573	0	90	90	2	1	-10921639	102.762	109	52	153	2158	30.716	7.600	0.233	1.264
ID16517	16517	20	74.693	20.948	25.950	0	90	90	2	1	-10921639	168.095	174	93	255	3530	47.018	7.600	0.188	1.129
ID16518	16518	17	67.145	18.176	29.088	0	90	90	2	1	-10921639	161.905	157	89	255	3400	43.554	7.600	0.155	0.999
ID16509	16509	13	86.445	26.699	4.131	0	90	90	2	1	-10921639	171.524	170	97	255	3602	48.363	2.000	0.262	1.474
ID16510	16510	18	65.715	15.782	6.179	0	90	90	2	1	-10921639	154.667	149	72	238	3248	43.169	2.000	0.198	1.183
ID16511	16511	16	42.320	19.909	5.917	0	90	90	2	1	-10921639	158.619	161	93	198	3331	32.152	2.000	0.121	1.066
ID16496	16496	23	30.129	21.961	18.110	0	91	91	2	1	-10921639	102.524	97	52	137	2153	23.777	2.000	0.140	1.059
ID16497	16497	19	58.192	28.908	23.312	0	91	91	2	1	-10921639	105.095	105	32	165	2207	35.058	2.000	0.281	1.314
ID16498	16498	20	88.608	20.842	25.949	0	91	91	2	1	-10921639	172.238	165	85	255	3617	53.638	2.000	0.227	1.186
ID16499	16499	17	56.514	17.911	29.298	0	91	91	2	1	-10921639	161.429	157	109	226	3390	34.244	7.600	0.147	1.212
ID16490	16490	13	79.680	26.344	4.064	0	91	91	2	1	-10921639	172.810	165	101	255	3629	44.271	2.000	0.226	1.438
ID16491	16491	18	61.702	14.836	6.143	0	91	91	2	1	-10921639	153.762	149	93	234	3229	39.174	2.000	0.165	1.109
ID16492	16492	16	49.065	19.728	5.582	0	91	91	2	1	-10921639	160.048	153	117	214	3361	29.844	2.000	0.136	1.284
ID16493	16493	22	34.303	20.470	9.317	0	91	91	2	1	-10921639	139.810	141	101	198	2936	28.731	2.000	0.084	0.756
ID16494	16494	14	88.062	10.106	13.398	0	91	91	2	1	-10921639	178.571	170	97	255	3750	47.748	2.000	0.252	1.508
ID16495	16495	10	55.041	31.434	13.110	0	91	91	2	1	-10921639	155.476	157	113	194	3265	22.582	4.800	0.217	2.454
ID16544	16544	23	30.308	21.726	17.961	0	92	92	2	1	-10921639	103.857	105	64	149	2181	21.495	2.000	0.128	1.098
ID16545	16545	19	43.781	29.544	23.915	0	92	92	2	1	-10921639	89.381	93	40	133	1877	27.398	4.800	0.270	1.386
ID16546	16546	20	87.022	21.039	26.353	0	92	92	2	1	-10921639	164.619	157	85	255	3457	54.573	2.000	0.224	1.104
ID16547	16547	17	56.854	17.763	29.369	0	92	92	2	1	-10921639	161.048	157	121	230	3382	31.036	7.600	0.153	1.378
ID16538	16538	13	84.252	26.346	4.012	0	92	92	2	1	-10921639	185.095	182	117	255	3887	44.182	2.000	0.245	1.648
ID16539	16539	18	67.204	15.217	5.846	0	92	92	2	1	-10921639	159.143	153	101	246	3342	41.594	2.000	0.189	1.217
ID16540	16540	16	54.660	20.053	5.575	0	92	92	2	1	-10921639	172.333	165	113	234	3619	31.630	6.354	0.136	1.305
ID16541	16541	22	39.899	20.234	9.644	0	92	92	2	1	-10921639	135.524	133	76	194	2846	36.678	2.000	0.102	0.687
ID16542	16542	10	46.474	30.772	11.949	0	92	92	2	1	-10921639	160.000	161	105	202	3360	21.253	4.800	0.174	2.232
ID16543	16543	14	81.315	9.487	13.774	0	92	92	2	1	-10921639	166.286	165	105	255	3492	49.624	2.000	0.238	1.289
ID16529	16529	13	88.903	26.173	3.971	0	93	93	2	1	-10921639	181.286	182	109	255	3807	46.490	2.000	0.250	1.560
ID16530	16530	18	75.366	15.078	5.640	0	93	93	2	1	-10921639	173.714	165	105	255	3648	45.556	2.000	0.206	1.303
ID16531	16531	16	65.684	19.584	5.661	0	93	93	2	1	-10921639	187.857	174	125	255	3945	40.141	2.000	0.163	1.312
ID16532	16532	22	40.513	19.900	9.745	0	93	93	2	1	-10921639	131.905	125	64	194	2770	40.870	2.000	0.089	0.526
ID16533	16533	10	58.216	30.793	11.881	0	93	93	2	1	-10921639	170.333	170	113	218	3577	24.165	4.800	0.208	2.430
ID16534	16534	14	86.090	9.571	13.599	0	93	93	2	1	-10921639	173.000	174	105	255	3633	48.484	2.000	0.246	1.409
ID16535	16535	19	36.837	29.824	23.777	0	93	93	2	1	-10921639	89.952	93	48	133	1889	25.232	4.800	0.229	1.329
ID16536	16536	20	83.113	21.071	26.892	0	93	93	2	1	-10921639	169.381	170	105	255	3557	46.477	2.000	0.215	1.288
ID16537	16537	17	58.523	17.903	29.359	0	93	93	2	1	-10921639	160.524	157	101	230	3371	39.581	7.600	0.139	0.987
ID16560	16560	None	42.423	40.000	1.000	0	94	94	2	1	-10921639	80.381	93	41	125	1688	27.325	2.000	0.286	1.309
ID16561	16561	13	85.882	26.056	3.848	0	94	94	2	1	-10921639	186.143	186	113	255	3909	44.342	2.000	0.250	1.677
ID16562	16562	18	82.241	15.015	5.543	0	94	94	2	1	-10921639	176.238	170	113	255	3701	43.782	2.000	0.225	1.481
ID16563	16563	16	45.817	20.148	6.073	0	94	94	2	1	-10921639	173.333	174	101	210	3640	28.274	4.800	0.124	1.354
ID16564	16564	22	34.384	19.843	9.588	0	94	94	2	1	-10921639	133.381	137	60	194	2801	39.185	2.000	0.083	0.524
ID16565	16565	10	51.658	31.115	12.778	0	94	94	2	1	-10921639	148.905	149	97	190	3127	26.327	4.800	0.202	1.900
ID16566	16566	14	84.112	9.280	13.813	0	94	94	2	1	-10921639	171.095	165	113	255	3593	46.400	2.000	0.231	1.383
ID16567	16567	39	30.444	26.270	19.210	0	94	94	2	1	-10921639	88.000	89	48	145	1848	23.770	7.600	0.126	0.827
ID16568	16568	19	45.075	30.217	23.320	0	94	94	2	1	-10921639	90.857	85	40	141	1908	28.419	4.800	0.247	1.268
ID16569	16569	20	79.981	21.224	27.186	0	94	94	2	1	-10921639	171.095	174	101	255	3593	46.717	2.000	0.210	1.272
ID16570	16570	None	33.108	12.904	27.689	0	94	94	2	1	-10921639	103.048	101	76	149	2164	23.788	2.000	0.115	0.896
ID16571	16571	17	49.253	18.123	29.577	0	94	94	2	1	-10921639	152.619	153	101	202	3205	33.434	7.600	0.146	1.166
ID16576	16576	25	49.124	31.073	8.947	0	95	95	2	1	-10921639	147.762	153	93	206	3103	32.036	2.000	0.152	1.217
ID16577	16577	22	27.273	20.245	9.493	0	95	95	2	1	-10921639	155.952	157	113	222	3275	26.221	4.800	0.095	1.029
ID16578	16578	14	93.469	9.234	13.680	0	95	95	2	1	-10921639	178.952	186	97	255	3758	54.270	2.000	0.250	1.318
ID16579	16579	10	38.903	31.713	13.669	0	95	95	2	1	-10921639	116.667	121	64	165	2450	31.030	4.800	0.166	1.072
ID16580	16580	39	38.041	26.745	19.275	0	95	95	2	1	-10921639	93.857	93	32	149	1971	33.686	7.600	0.153	0.739
ID16581	16581	19	46.598	29.772	22.905	0	95	95	2	1	-10921639	91.762	97	32	145	1927	31.262	4.800	0.256	1.195
ID16582	16582	20	81.756	21.159	27.480	0	95	95	2	1	-10921639	173.476	178	105	255	3643	49.387	2.000	0.219	1.260
ID16583	16583	17	47.849	17.913	30.063	0	95	95	2	1	-10921639	157.048	145	121	214	3298	29.632	7.600	0.139	1.291
ID16572	16572	13	77.490	25.915	3.979	0	95	95	2	1	-10921639	175.286	170	101	255	3681	42.825	2.000	0.228	1.518
ID16573	16573	26	46.529	40.000	5.000	0	95	95	2	1	-10921639	116.524	121	67	161	2447	30.036	7.600	0.230	1.449
ID16574	16574	18	95.521	15.087	5.718	0	95	95	2	1	-10921639	182.095	178	117	255	3824	48.911	2.000	0.269	1.580
ID16575	16575	16	61.097	20.809	6.038	0	95	95	2	1	-10921639	172.048	174	113	242	3613	35.169	2.000	0.145	1.240
ID16656	16656	26	28.644	40.000	7.000	0	96	96	2	1	-10921639	93.857	101	48	129	1971	25.255	7.600	0.182	1.143
ID16657	16657	25	45.469	30.741	8.654	0	96	96	2	1	-10921639	144.714	141	72	206	3039	37.650	2.000	0.147	0.982
ID16658	16658	22	28.434	19.577	10.016	0	96	96	2	1	-10921639	136.095	141	76	186	2858	28.853	2.000	0.069	0.610
ID16659	16659	10	39.759	30.440	11.914	0	96	96	2	1	-10921639	150.762	153	105	190	3166	20.283	4.800	0.150	1.944
ID16660	16660	14	97.619	8.910	13.691	0	96	96	2	1	-10921639	179.048	174	113	255	3760	51.660	2.000	0.265	1.453
ID16661	16661	19	55.331	28.959	22.058	0	96	96	2	1	-10921639	101.095	101	28	170	2123	37.952	7.600	0.257	1.088
ID16662	16662	20	80.703	20.966	27.628	0	96	96	2	1	-10921639	180.048	186	97	255	3781	47.443	4.800	0.229	1.416
ID16652	16652	13	83.807	26.082	4.030	0	96	96	2	1	-10921639	185.619	178	117	255	3898	44.108	4.800	0.244	1.648
ID16653	16653	27	34.847	37.271	5.134	0	96	96	2	1	-10921639	81.905	76	48	133	1720	25.733	2.000	0.179	0.965
ID16654	16654	18	96.618	15.042	6.139	0	96	96	2	1	-10921639	189.857	190	105	255	3987	50.697	2.000	0.260	1.547
ID16655	16655	16	49.455	21.125	5.983	0	96	96	2	1	-10921639	163.857	165	76	222	3441	34.882	2.000	0.119	0.996
ID16584	16584	None	35.774	40.000	1.000	0	97	97	2	1	-10921639	72.524	68	37	105	1523	24.800	4.800	0.335	1.467
ID16585	16585	13	73.565	25.817	4.078	0	97	97	2	1	-10921639	178.619	170	105	250	3751	38.345	4.800	0.229	1.737
ID16586	16586	18	96.335	15.156	6.220	0	97	97	2	1	-10921639	175.524	182	93	255	3686	54.912	2.000	0.270	1.360
ID16587	16587	16	41.084	21.342	5.775	0	97	97	2	1	-10921639	152.190	149	80	210	3196	36.141	2.000	0.083	0.643
ID16588	16588	27	28.868	37.098	6.105	0	97	97	2	1	-10921639	62.476	56	28	105	1312	22.772	3.200	0.183	0.848
ID16589	16589	25	52.678	30.159	8.367	0	97	97	2	1	-10921639	145.238	149	68	226	3050	41.381	2.000	0.136	0.840
ID16590	16590	22	29.572	19.597	10.407	0	97	97	2	1	-10921639	138.286	133	93	178	2904	25.068	2.000	0.071	0.730
ID16591	16591	10	53.839	30.429	11.589	0	97	97	2	1	-10921639	161.143	161	101	230	3384	30.436	4.800	0.184	1.645
ID16592	16592	14	90.375	8.865	13.897	0	97	97	2	1	-10921639	172.905	153	117	255	3631	48.549	2.000	0.229	1.328
ID16593	16593	None	33.854	27.052	18.844	0	97	97	2	1	-10921639	87.190	85	44	137	1831	26.485	2.000	0.136	0.791
ID16594	16594	19	69.716	29.453	23.059	0	97	97	2	1	-10921639	119.238	117	60	202	2504	37.329	2.000	0.295	1.456
ID16595	16595	28	43.008	13.090	27.127	0	97	97	2	1	-10921639	123.619	125	76	182	2596	28.889	2.000	0.128	0.973
ID16596	16596	20	86.251	20.968	28.241	0	97	97	2	1	-10921639	174.143	174	93	255	3657	52.243	2.000	0.240	1.289
ID16608	16608	13	71.898	25.811	3.904	0	98	98	2	1	-10921639	176.429	174	101	250	3705	41.812	2.000	0.208	1.452
ID16609	16609	18	86.370	14.888	6.382	0	98	98	2	1	-10921639	166.571	165	72	255	3498	58.665	2.000	0.229	1.058
ID16610	16610	16	61.138	21.820	5.724	0	98	98	2	1	-10921639	178.619	174	121	250	3751	36.287	7.600	0.143	1.230
ID16611	16611	25	51.749	29.912	8.122	0	98	98	2	1	-10921639	143.857	145	68	210	3021	39.276	2.000	0.127	0.825
ID16612	16612	10	59.067	31.449	12.959	0	98	98	2	1	-10921639	156.429	165	89	206	3285	32.559	4.800	0.234	1.821
ID16613	16613	14	93.097	8.918	14.030	0	98	98	2	1	-10921639	176.524	149	109	255	3707	50.754	2.000	0.230	1.303
ID16614	16614	29	28.411	12.846	22.142	0	98	98	2	1	-10921639	120.619	117	97	157	2533	15.487	2.000	0.100	1.413
ID16615	16615	19	86.924	29.391	22.872	0	98	98	2	1	-10921639	136.667	129	72	242	2870	50.890	2.000	0.313	1.280
ID16616	16616	28	36.296	12.860	27.545	0	98	98	2	1	-10921639	121.381	117	80	178	2549	24.559	2.000	0.125	1.095
ID16617	16617	20	94.073	20.954	28.712	0	98	98	2	1	-10921639	184.333	178	97	255	3871	54.861	2.000	0.258	1.377
ID16618	16618	30	27.646	16.829	30.764	0	98	98	2	1	-10921639	134.619	137	85	186	2827	26.103	7.600	0.076	0.727
ID16597	16597	13	74.055	25.495	3.818	0	99	99	2	1	-10921639	193.429	198	125	255	4062	40.096	4.800	0.214	1.698
ID16598	16598	18	89.259	14.815	6.520	0	99	99	2	1	-10921639	176.429	165	117	255	3705	45.322	2.000	0.247	1.543
ID16599	16599	25	55.844	29.681	7.927	0	99	99	2	1	-10921639	147.524	153	64	246	3098	46.340	2.000	0.123	0.695
ID16600	16600	10	61.379	30.964	12.771	0	99	99	2	1	-10921639	148.667	141	80	206	3122	34.290	4.800	0.236	1.657
ID16601	16601	14	88.439	8.900	14.164	0	99	99	2	1	-10921639	171.048	145	113	255	3592	48.174	2.000	0.227	1.315
ID16602	16602	None	41.077	28.005	19.304	0	99	99	2	1	-10921639	85.476	85	28	149	1795	35.579	2.000	0.169	0.694
ID16603	16603	29	46.361	13.175	22.111	0	99	99	2	1	-10921639	133.333	125	97	198	2800	26.526	2.000	0.137	1.212
ID16604	16604	19	77.694	29.407	23.136	0	99	99	2	1	-10921639	116.333	113	52	214	2443	48.349	2.000	0.316	1.156
ID16605	16605	28	30.806	12.763	27.064	0	99	99	2	1	-10921639	119.667	121	89	157	2513	20.013	2.000	0.098	1.072
ID16606	16606	20	88.706	20.690	28.915	0	99	99	2	1	-10921639	184.000	186	93	255	3864	52.353	4.800	0.259	1.445
ID16607	16607	30	31.028	14.836	32.725	0	99	99	2	1	-10921639	107.476	109	56	170	2257	29.561	4.800	0.138	0.883
ID16640	16640	13	70.882	25.873	3.854	0	100	100	2	1	-10921639	185.762	186	121	255	3901	38.297	4.800	0.195	1.586
ID16641	16641	18	88.836	14.974	6.540	0	100	100	2	1	-10921639	191.476	182	133	255	4021	41.989	2.000	0.242	1.776
ID16642	16642	None	32.084	21.195	6.445	0	100	100	2	1	-10921639	161.762	170	85	210	3397	35.877	2.000	0.084	0.699
ID16643	16643	25	58.820	29.625	7.960	0	100	100	2	1	-10921639	154.810	157	72	250	3251	47.903	2.000	0.127	0.731
ID16644	16644	10	55.944	31.149	12.555	0	100	100	2	1	-10921639	145.619	145	85	210	3058	35.472	4.800	0.227	1.519
ID16645	16645	14	93.458	8.734	14.247	0	100	100	2	1	-10921639	181.667	174	117	255	3815	49.065	2.000	0.249	1.476
ID16646	16646	29	54.295	12.793	21.955	0	100	100	2	1	-10921639	138.333	125	93	222	2905	33.141	2.000	0.142	1.036
ID16647	16647	19	66.809	29.307	22.874	0	100	100	2	1	-10921639	108.952	113	48	186	2288	41.232	2.000	0.294	1.200
ID16648	16648	None	29.940	20.163	23.859	0	100	100	2	1	-10921639	119.667	117	85	157	2513	19.280	2.000	0.094	1.063
ID16649	16649	28	41.597	12.527	27.038	0	100	100	2	1	-10921639	136.333	133	109	194	2863	24.356	2.000	0.115	1.154
ID16650	16650	20	93.144	20.734	29.323	0	100	100	2	1	-10921639	179.286	174	97	255	3765	49.519	2.000	0.270	1.541
ID16651	16651	30	31.870	14.925	32.114	0	100	100	2	1	-10921639	126.381	125	85	170	2654	24.659	4.800	0.128	1.166
ID16624	16624	29	51.136	12.849	21.945	0	101	101	2	1	-10921639	135.429	125	97	206	2844	30.053	2.000	0.141	1.112
ID16625	16625	19	83.592	29.151	22.587	0	101	101	2	1	-10921639	121.667	105	60	226	2555	49.197	2.000	0.343	1.262
ID16626	16626	28	49.146	11.890	26.991	0	101	101	2	1	-10921639	128.143	133	93	190	2691	28.265	2.000	0.150	1.181
ID16627	16627	20	86.602	20.755	29.059	0	101	101	2	1	-10921639	170.238	157	93	255	3575	46.659	2.000	0.245	1.434
ID16628	16628	30	31.700	14.202	33.168	0	101	101	2	1	-10921639	105.714	105	76	141	2220	21.366	4.800	0.131	1.149
ID16619	16619	13	59.432	25.705	3.973	0	101	101	2	1	-10921639	178.619	182	97	242	3751	36.834	7.600	0.167	1.387
ID16620	16620	18	81.520	14.906	6.351	0	101	101	2	1	-10921639	174.190	178	85	255	3658	52.381	2.000	0.212	1.162
ID16621	16621	25	61.618	29.420	7.939	0	101	101	2	1	-10921639	170.000	157	117	250	3570	38.018	2.000	0.136	1.070
ID16622	16622	10	57.532	31.426	12.780	0	101	101	2	1	-10921639	147.571	149	93	206	3099	32.603	4.800	0.222	1.644
ID16623	16623	14	88.306	8.777	14.391	0	101	101	2	1	-10921639	166.286	149	105	255	3492	49.183	2.000	0.243	1.320
ID16629	16629	13	72.455	25.983	4.183	0	102	102	2	1	-10921639	181.857	190	109	255	3819	45.043	2.000	0.192	1.298
ID16630	16630	18	85.031	14.965	5.984	0	102	102	2	1	-10921639	183.286	194	125	255	3849	44.231	2.000	0.226	1.526
ID16631	16631	None	40.651	22.422	5.913	0	102	102	2	1	-10921639	170.476	174	117	218	3580	29.629	7.600	0.098	1.027
ID16632	16632	25	61.047	29.509	8.333	0	102	102	2	1	-10921639	159.048	157	80	246	3340	49.760	2.000	0.148	0.825
ID16633	16633	10	49.954	31.563	12.404	0	102	102	2	1	-10921639	138.762	133	85	198	2914	34.765	2.000	0.151	1.048
ID16634	16634	14	73.002	8.809	14.357	0	102	102	2	1	-10921639	151.429	133	109	246	3180	41.566	2.000	0.206	1.246
ID16635	16635	29	42.926	12.509	21.837	0	102	102	2	1	-10921639	134.667	133	93	190	2828	27.793	2.000	0.125	1.076
ID16636	16636	19	90.610	28.861	22.533	0	102	102	2	1	-10921639	129.286	125	56	234	2715	52.494	2.000	0.362	1.310
ID16637	16637	28	36.370	11.740	26.890	0	102	102	2	1	-10921639	117.000	113	80	170	2457	23.751	2.000	0.103	0.919
ID16638	16638	20	81.840	20.721	28.560	0	102	102	2	1	-10921639	170.952	174	93	255	3590	49.449	2.000	0.230	1.294
ID16639	16639	30	38.322	14.642	33.396	0	102	102	2	1	-10921639	117.143	113	80	157	2460	21.827	4.800	0.159	1.476
ID16663	16663	13	41.185	25.368	4.508	0	103	103	2	1	-10921639	170.476	170	133	206	3580	22.862	4.800	0.123	1.639
ID16664	16664	18	76.952	15.046	6.111	0	103	103	2	1	-10921639	180.857	178	125	255	3798	41.066	2.000	0.195	1.439
ID16665	16665	25	51.975	29.235	8.485	0	103	103	2	1	-10921639	153.667	137	101	238	3227	37.691	2.000	0.115	0.842
ID16666	16666	10	45.998	31.635	12.355	0	103	103	2	1	-10921639	137.762	141	93	186	2893	30.252	2.000	0.150	1.186
ID16667	16667	14	56.429	8.581	14.319	0	103	103	2	1	-10921639	143.143	141	101	214	3006	33.188	2.000	0.171	1.260
ID16668	16668	29	37.931	12.866	21.975	0	103	103	2	1	-10921639	121.810	121	89	178	2558	24.203	2.000	0.105	0.960
ID16669	16669	19	86.319	28.794	22.676	0	103	103	2	1	-10921639	134.238	133	56	230	2819	46.549	2.000	0.349	1.493
ID16670	16670	28	31.158	11.751	27.019	0	103	103	2	1	-10921639	117.619	113	93	170	2470	19.941	2.000	0.082	0.894
ID16671	16671	20	67.313	20.759	28.438	0	103	103	2	1	-10921639	166.476	174	93	226	3496	37.559	4.800	0.205	1.510
ID16672	16672	34	39.057	40.000	1.000	0	104	104	2	1	-10921639	90.619	75	37	214	1903	51.482	2.000	0.382	0.974
ID16673	16673	18	71.993	15.123	6.444	0	104	104	2	1	-10921639	173.143	165	113	255	3636	43.811	2.000	0.191	1.267
ID16674	16674	13	46.415	24.414	5.773	0	104	104	2	1	-10921639	172.048	178	133	214	3613	24.283	4.800	0.133	1.665
ID16675	16675	25	40.481	28.929	8.884	0	104	104	2	1	-10921639	143.619	141	105	214	3016	26.604	2.000	0.097	0.954
ID16676	16676	10	40.390	32.530	12.428	0	104	104	2	1	-10921639	119.381	113	80	165	2507	27.578	4.800	0.158	1.179
ID16677	16677	14	29.438	8.728	14.498	0	104	104	2	1	-10921639	119.286	113	85	153	2505	19.040	2.000	0.100	1.144
ID16678	16678	19	51.097	29.088	22.961	0	104	104	2	1	-10921639	114.381	121	64	165	2402	27.330	4.800	0.246	1.654
ID16679	16679	20	50.834	20.654	28.345	0	104	104	2	1	-10921639	147.000	145	93	198	3087	31.255	4.800	0.172	1.378
ID16688	16688	13	39.967	24.122	6.312	0	105	105	2	1	-10921639	154.429	153	113	198	3243	24.408	4.800	0.123	1.390
ID16689	16689	25	31.938	28.973	9.033	0	105	105	2	1	-10921639	134.952	133	85	190	2834	22.840	2.000	0.077	0.843
ID16690	16690	10	36.229	30.355	12.873	0	105	105	2	1	-10921639	128.762	133	72	157	2704	24.560	2.000	0.132	1.219
ID16691	16691	19	40.366	29.244	22.961	0	105	105	2	1	-10921639	85.238	80	44	129	1790	23.893	2.000	0.224	1.307
ID16692	16692	20	36.339	20.371	28.665	0	105	105	2	1	-10921639	131.286	133	101	157	2757	19.373	4.800	0.132	1.579
ID16686	16686	34	38.842	40.000	1.000	0	105	105	2	1	-10921639	96.762	102	32	202	2032	48.579	4.800	0.371	1.078
ID16687	16687	18	62.123	15.038	6.097	0	105	105	2	1	-10921639	154.714	153	97	246	3249	36.040	2.000	0.169	1.239
ID16684	16684	13	35.817	25.137	5.946	0	106	106	2	1	-10921639	148.619	149	117	182	3121	18.321	4.800	0.116	1.682
ID16685	16685	19	33.400	29.773	22.844	0	106	106	2	1	-10921639	72.143	68	28	121	1515	23.544	2.000	0.218	1.095
ID16683	16683	18	42.398	15.148	6.425	0	106	106	2	1	-10921639	138.143	137	93	186	2901	28.129	2.000	0.133	1.149
ID16696	16696	19	37.589	30.708	22.617	0	107	107	2	1	-10921639	68.667	68	24	125	1442	26.822	2.000	0.243	1.000
ID16695	16695	13	32.591	24.541	6.372	0	107	107	2	1	-10921639	137.238	133	109	174	2882	17.966	4.800	0.117	1.597
ID16680	16680	13	36.188	24.146	6.463	0	108	108	2	1	-10921639	132.857	129	101	186	2790	21.606	7.600	0.128	1.399
ID16681	16681	None	29.842	30.818	13.093	0	108	108	2	1	-10921639	100.238	105	48	129	2105	20.688	4.800	0.143	1.214
ID16682	16682	19	29.775	31.443	22.067	0	108	108	2	1	-10921639	64.524	64	40	97	1355	15.667	4.800	0.256	1.677
ID16693	16693	13	44.588	24.137	6.965	0	109	109	2	1	-10921639	138.048	133	101	198	2899	24.555	2.000	0.134	1.325
ID16697	16697	13	35.349	24.526	7.038	0	110	110	2	1	-10921639	127.714	129	93	178	2682	23.679	2.000	0.107	1.044
ID16700	16700	None	29.203	32.464	11.654	0	111	111	2	1	-10921639	80.476	80	44	109	1690	16.621	4.800	0.189	1.538
ID16701	16701	None	28.017	31.127	23.523	0	111	111	2	1	-10921639	58.333	60	40	89	1225	14.558	4.800	0.264	1.671
ID16699	16699	13	29.289	24.187	7.627	0	111	111	2	1	-10921639	122.333	121	93	165	2569	20.013	2.000	0.084	0.947
ID16694	16694	13	33.590	23.347	7.201	0	112	112	2	1	-10921639	128.619	129	93	165	2701	17.614	4.800	0.127	1.650
ID16698	16698	13	34.704	23.909	7.974	0	113	113	2	1	-10921639	125.571	121	109	165	2637	16.506	4.800	0.122	1.653
ID16702	16702	13	29.894	23.998	7.805	0	114	114	2	1	-10921639	123.476	121	101	153	2593	14.777	6.138	0.109	1.638
ID16703	16703	None	30.108	30.815	12.245	0	114	114	2	1	-10921639	83.286	89	48	105	1749	19.071	4.800	0.213	1.536
ID16704	16704	None	27.056	29.999	12.585	0	117	117	2	1	-10921639	77.667	89	40	101	1631	19.412	4.800	0.197	1.317
ID16709	16709	31	29.857	26.806	4.445	0	121	121	2	1	-10921639	74.905	76	24	121	1573	26.153	4.800	0.196	0.940
ID16710	16710	None	29.806	15.734	13.820	0	121	121	2	1	-10921639	101.857	97	80	129	2139	16.472	2.000	0.120	1.327
ID16706	16706	31	27.659	26.773	4.380	0	122	122	2	1	-10921639	71.571	72	28	109	1503	22.877	2.000	0.188	0.990
ID16707	16707	None	27.687	40.000	23.000	0	122	122	2	1	-10921639	43.524	44	26	76	914	14.041	2.000	0.364	1.655
ID16708	16708	None	28.841	24.095	9.083	0	123	123	2	1	-10921639	106.333	105	89	133	2233	14.104	7.600	0.128	1.708
ID16714	16714	None	28.887	20.007	27.346	0	124	124	2	1	-10921639	69.143	76	40	93	1452	16.530	4.800	0.220	1.511
ID16711	16711	32	33.370	26.669	4.100	0	125	125	2	1	-10921639	84.571	89	48	125	1776	22.402	2.000	0.195	1.233
ID16705	16705	32	37.723	26.356	3.936	0	126	126	2	1	-10921639	92.048	85	60	145	1933	22.411	2.000	0.188	1.301
ID16712	16712	32	41.232	26.642	4.195	0	127	127	2	1	-10921639	92.476	89	48	149	1942	27.233	2.000	0.215	1.204
ID16713	16713	None	30.494	19.745	26.491	0	127	127	2	1	-10921639	75.429	76	48	97	1584	15.299	4.800	0.235	1.873
ID16720	16720	None	28.330	30.219	13.696	0	128	128	2	1	-10921639	90.190	93	56	117	1894	16.925	4.800	0.153	1.416
ID16718	16718	32	53.514	26.388	4.315	0	128	128	2	1	-10921639	105.000	105	52	170	2205	33.934	2.000	0.239	1.194
ID16719	16719	33	29.086	18.980	13.253	0	128	128	2	1	-10921639	93.905	89	60	129	1972	18.894	2.000	0.115	1.027
ID16722	16722	32	49.110	26.902	4.547	0	129	129	2	1	-10921639	107.095	101	68	174	2249	28.376	2.000	0.204	1.281
ID16723	16723	33	30.573	19.840	13.842	0	129	129	2	1	-10921639	98.286	97	64	125	2064	19.280	2.000	0.141	1.259
ID16716	16716	33	31.311	20.664	14.417	0	130	130	2	1	-10921639	103.333	105	68	133	2170	19.184	2.000	0.131	1.245
ID16717	16717	57	31.342	19.158	25.915	0	130	130	2	1	-10921639	65.667	64	36	93	1379	15.876	4.800	0.269	1.753
ID16715	16715	32	45.179	26.381	4.374	0	130	130	2	1	-10921639	101.571	101	56	153	2133	28.076	2.000	0.227	1.340
ID16725	16725	32	38.871	26.823	4.856	0	131	131	2	1	-10921639	95.381	93	60	141	2003	21.250	2.000	0.192	1.444
ID16726	16726	33	29.843	20.971	14.725	0	131	131	2	1	-10921639	98.619	97	56	133	2071	19.441	2.000	0.122	1.107
ID16727	16727	57	27.352	18.971	26.246	0	131	131	2	1	-10921639	59.857	64	36	89	1257	17.264	2.000	0.223	1.265
ID16724	16724	32	42.941	26.722	4.599	0	132	132	2	1	-10921639	99.048	93	64	145	2080	23.922	2.000	0.206	1.414
ID16721	16721	32	39.157	26.549	4.536	0	133	133	2	1	-10921639	103.286	101	72	137	2169	19.746	4.800	0.206	1.788
ID16729	16729	32	29.129	25.734	4.741	0	134	134	2	1	-10921639	97.905	97	72	125	2056	15.729	4.800	0.155	1.671
ID16731	16731	32	30.499	26.631	4.690	0	135	135	2	1	-10921639	88.524	85	52	117	1859	18.195	4.800	0.179	1.478
ID16728	16728	32	32.005	24.878	5.666	0	136	136	2	1	-10921639	101.238	101	76	137	2126	15.023	4.800	0.159	1.848
ID16730	16730	35	29.581	30.456	13.400	0	137	137	2	1	-10921639	100.905	101	80	125	2119	13.300	4.800	0.160	2.092
ID16732	16732	35	32.480	31.179	12.013	0	138	138	2	1	-10921639	95.476	105	36	121	2005	22.194	4.800	0.171	1.258
ID16733	16733	None	29.883	18.131	23.909	0	146	146	2	1	-10921639	57.476	60	16	109	1207	21.942	2.000	0.203	0.884
ID16734	16734	None	30.786	16.194	8.234	0	147	147	2	1	-10921639	63.238	72	20	93	1328	22.369	2.000	0.228	1.050
ID16735	16735	36	31.488	30.446	13.274	0	147	147	2	1	-10921639	94.667	97	68	117	1988	14.620	4.800	0.189	2.061
ID16736	16736	36	35.366	29.252	13.723	0	148	148	2	1	-10921639	94.048	89	68	137	1975	19.119	2.000	0.167	1.405
ID16737	16737	37	30.488	16.201	8.033	0	149	149	2	1	-10921639	65.143	72	28	97	1368	20.328	2.000	0.219	1.153
ID16753	16753	37	40.084	15.898	7.982	0	150	150	2	1	-10921639	74.810	76	40	133	1571	23.368	2.000	0.236	1.222
ID16754	16754	36	29.655	29.369	13.629	0	150	150	2	1	-10921639	97.857	93	72	133	2055	17.593	4.800	0.143	1.394
ID16741	16741	38	47.115	19.954	6.996	0	151	151	2	1	-10921639	90.857	89	36	165	1908	31.718	2.000	0.186	0.897
ID16742	16742	37	43.282	15.500	7.683	0	151	151	2	1	-10921639	82.762	80	40	141	1738	26.384	2.000	0.216	1.115
ID16743	16743	36	47.677	28.957	13.804	0	151	151	2	1	-10921639	109.000	105	72	161	2289	26.941	2.000	0.196	1.329
ID16744	16744	38	70.774	19.783	7.069	0	152	152	2	1	-10921639	117.286	109	56	234	2463	44.703	2.000	0.229	0.978
ID16745	16745	37	55.199	15.897	7.769	0	152	152	2	1	-10921639	100.048	97	56	186	2101	35.927	2.000	0.204	0.945
ID16746	16746	36	71.121	28.822	13.535	0	152	152	2	1	-10921639	129.429	125	68	210	2718	42.362	2.000	0.273	1.310
ID16740	16740	36	86.043	28.782	13.724	0	153	153	2	1	-10921639	136.762	129	68	234	2872	49.907	2.000	0.296	1.251
ID16738	16738	38	59.757	19.844	6.671	0	153	153	2	1	-10921639	123.381	117	80	202	2591	34.483	2.000	0.197	1.178
ID16739	16739	37	56.887	15.773	7.909	0	153	153	2	1	-10921639	112.810	117	72	198	2369	33.791	2.000	0.196	1.096
ID16748	16748	37	68.020	15.722	7.949	0	154	154	2	1	-10921639	127.571	121	80	214	2679	38.405	2.000	0.225	1.219
ID16749	16749	36	83.728	28.569	13.504	0	154	154	2	1	-10921639	143.381	145	60	234	3011	53.476	2.000	0.295	1.221
ID16747	16747	38	57.733	20.088	6.688	0	154	154	2	1	-10921639	129.714	121	89	234	2724	35.738	2.000	0.166	1.031
ID16756	16756	37	80.823	15.790	7.932	0	155	155	2	1	-10921639	143.571	149	89	238	3015	41.973	2.000	0.266	1.436
ID16757	16757	36	98.762	28.761	13.491	0	155	155	2	1	-10921639	151.762	145	85	255	3187	55.727	2.000	0.344	1.395
ID16755	16755	38	60.695	20.178	6.682	0	155	155	2	1	-10921639	137.571	133	93	234	2889	35.601	2.000	0.179	1.175
ID16752	16752	36	109.530	29.005	13.554	0	156	156	2	1	-10921639	162.190	153	80	255	3406	57.296	2.000	0.378	1.554
ID16750	16750	38	69.048	20.390	6.523	0	156	156	2	1	-10921639	147.714	141	101	246	3102	38.937	2.000	0.205	1.291
ID16751	16751	37	61.560	15.732	7.934	0	156	156	2	1	-10921639	134.381	137	93	202	2822	33.085	2.000	0.201	1.358
ID16760	16760	36	111.817	28.914	13.698	0	157	157	2	1	-10921639	166.381	153	72	255	3494	58.237	2.000	0.371	1.548
ID16758	16758	38	57.515	20.552	6.344	0	157	157	2	1	-10921639	134.143	133	85	202	2817	36.000	4.800	0.217	1.329
ID16759	16759	37	58.943	15.613	7.896	0	157	157	2	1	-10921639	129.333	125	76	202	2716	33.612	2.000	0.188	1.219
ID16772	16772	37	56.994	15.511	8.413	0	158	158	2	1	-10921639	139.905	129	85	214	2938	37.376	2.000	0.172	1.097
ID16773	16773	36	112.071	28.886	13.923	0	158	158	2	1	-10921639	162.571	145	76	255	3414	56.868	2.000	0.372	1.552
ID16771	16771	38	58.690	20.303	6.601	0	158	158	2	1	-10921639	147.714	149	93	214	3102	31.795	2.000	0.184	1.442
ID16768	16768	36	105.760	28.631	14.040	0	159	159	2	1	-10921639	155.429	145	48	255	3264	61.500	2.000	0.363	1.347
ID16769	16769	40	35.938	18.707	23.502	0	159	159	2	1	-10921639	63.524	64	12	121	1334	32.219	2.000	0.210	0.684
ID16770	16770	41	29.296	13.911	30.487	0	159	159	2	1	-10921639	37.905	32	20	72	796	16.031	2.000	0.431	1.424
ID16766	16766	38	71.177	20.150	6.979	0	159	159	2	1	-10921639	152.048	145	89	255	3193	39.247	2.000	0.201	1.299
ID16767	16767	37	44.861	15.803	8.174	0	159	159	2	1	-10921639	136.952	133	105	202	2876	26.438	2.000	0.138	1.257
ID16779	16779	37	43.666	16.184	8.445	0	160	160	2	1	-10921639	134.143	133	80	186	2817	32.884	4.800	0.147	1.047
ID16780	16780	38	66.099	20.177	7.592	0	160	160	2	1	-10921639	158.476	145	109	242	3328	38.762	2.000	0.182	1.258
ID16781	16781	36	98.112	28.569	13.772	0	160	160	2	1	-10921639	150.476	153	44	255	3160	61.770	2.000	0.350	1.263
ID16782	16782	40	49.493	18.576	23.896	0	160	160	2	1	-10921639	82.619	85	36	161	1735	33.042	2.000	0.248	0.994
ID16783	16783	41	27.557	13.889	30.537	0	160	160	2	1	-10921639	38.667	36	12	68	812	15.612	2.000	0.408	1.436
ID16761	16761	38	68.477	20.064	7.733	0	161	161	2	1	-10921639	167.571	161	105	238	3519	36.077	2.000	0.195	1.518
ID16762	16762	37	44.215	16.206	8.571	0	161	161	2	1	-10921639	142.810	145	93	190	2999	30.054	4.800	0.151	1.248
ID16763	16763	36	85.475	28.590	13.494	0	161	161	2	1	-10921639	154.381	157	85	234	3242	47.842	4.800	0.317	1.552
ID16764	16764	40	53.325	18.360	24.167	0	161	161	2	1	-10921639	94.000	80	60	165	1974	30.356	2.000	0.259	1.276
ID16765	16765	41	32.418	14.069	30.874	0	161	161	2	1	-10921639	47.048	44	16	80	988	17.431	2.000	0.381	1.490
ID16792	16792	37	36.990	15.837	8.585	0	162	162	2	1	-10921639	142.619	145	105	186	2995	23.718	4.800	0.139	1.468
ID16793	16793	36	100.125	28.503	13.614	0	162	162	2	1	-10921639	164.095	170	72	255	3446	59.936	4.800	0.342	1.395
ID16794	16794	40	54.794	18.596	24.080	0	162	162	2	1	-10921639	100.476	93	64	190	2110	33.523	2.000	0.220	1.079
ID16790	16790	42	35.038	26.975	5.794	0	162	162	2	1	-10921639	104.286	105	68	133	2190	18.612	4.800	0.176	1.675
ID16791	16791	38	67.233	20.126	7.696	0	162	162	2	1	-10921639	168.143	161	125	234	3531	32.077	4.800	0.196	1.716
ID16784	16784	42	38.750	27.135	6.376	0	163	163	2	1	-10921639	108.714	109	60	157	2283	23.486	4.800	0.192	1.490
ID16785	16785	38	57.893	20.348	7.460	0	163	163	2	1	-10921639	147.952	157	60	210	3107	42.864	2.000	0.189	1.096
ID16786	16786	37	48.963	16.203	9.093	0	163	163	2	1	-10921639	138.333	137	80	182	2905	31.100	4.800	0.182	1.369
ID16787	16787	36	91.237	28.515	13.333	0	163	163	2	1	-10921639	164.333	170	76	250	3451	53.674	2.000	0.295	1.395
ID16788	16788	40	78.403	18.357	24.224	0	163	163	2	1	-10921639	126.000	121	72	222	2646	44.006	2.000	0.309	1.353
ID16789	16789	None	31.605	12.693	30.817	0	163	163	2	1	-10921639	58.048	56	36	85	1219	15.419	4.800	0.307	1.770
ID16776	16776	37	47.202	16.883	9.125	0	164	164	2	1	-10921639	153.000	157	101	190	3213	28.803	7.600	0.167	1.518
ID16777	16777	36	80.282	28.000	13.387	0	164	164	2	1	-10921639	165.810	153	113	238	3482	37.918	4.800	0.265	1.830
ID16778	16778	40	73.264	18.339	24.280	0	164	164	2	1	-10921639	129.571	117	68	214	2721	42.285	2.000	0.273	1.315
ID16774	16774	42	38.764	26.813	6.116	0	164	164	2	1	-10921639	108.381	113	56	149	2276	27.075	2.000	0.168	1.154
ID16775	16775	38	49.513	19.908	7.650	0	164	164	2	1	-10921639	158.619	157	121	198	3331	24.830	4.800	0.160	1.763
ID16802	16802	42	45.034	26.461	6.006	0	165	165	2	1	-10921639	129.381	125	80	170	2717	26.936	4.800	0.174	1.425
ID16803	16803	38	51.981	20.501	7.692	0	165	165	2	1	-10921639	160.905	165	109	210	3379	29.955	4.800	0.152	1.418
ID16804	16804	37	41.352	17.183	9.271	0	165	165	2	1	-10921639	149.333	145	109	194	3136	27.882	4.800	0.136	1.281
ID16805	16805	36	76.327	27.981	13.286	0	165	165	2	1	-10921639	165.619	157	113	238	3478	37.348	2.000	0.232	1.670
ID16806	16806	43	27.582	13.267	18.904	0	165	165	2	1	-10921639	82.429	85	56	109	1731	15.734	4.800	0.175	1.558
ID16807	16807	40	93.295	18.438	24.340	0	165	165	2	1	-10921639	150.667	145	72	255	3164	56.556	2.000	0.311	1.263
ID16824	16824	44	29.408	40.000	1.000	0	166	166	2	1	-10921639	61.857	49	19	182	1299	43.988	2.000	0.424	0.837
ID16825	16825	42	52.136	26.438	6.523	0	166	166	2	1	-10921639	142.143	137	113	198	2985	27.612	2.000	0.158	1.406
ID16826	16826	38	55.199	20.161	7.592	0	166	166	2	1	-10921639	171.857	174	129	238	3609	26.624	4.800	0.151	1.690
ID16827	16827	37	44.007	16.458	9.067	0	166	166	2	1	-10921639	139.714	137	80	198	2934	35.347	2.000	0.135	0.939
ID16828	16828	36	62.356	27.912	13.129	0	166	166	2	1	-10921639	161.286	157	117	222	3387	28.320	4.800	0.208	1.958
ID16829	16829	43	27.316	13.241	18.555	0	166	166	2	1	-10921639	87.000	85	52	117	1827	18.328	4.800	0.150	1.238
ID16830	16830	40	94.859	18.531	24.164	0	166	166	2	1	-10921639	154.238	137	89	255	3239	55.208	2.000	0.289	1.253
ID16808	16808	44	46.948	40.000	1.000	0	167	167	2	1	-10921639	77.952	64	24	186	1637	45.927	2.000	0.468	1.083
ID16809	16809	42	55.409	26.324	6.427	0	167	167	2	1	-10921639	141.667	133	101	222	2975	35.023	2.000	0.187	1.273
ID16810	16810	38	56.386	20.785	7.278	0	167	167	2	1	-10921639	154.952	157	97	230	3254	38.575	2.000	0.141	0.996
ID16811	16811	37	50.020	16.659	9.059	0	167	167	2	1	-10921639	159.286	161	117	206	3345	27.700	4.800	0.156	1.551
ID16812	16812	36	58.039	27.412	12.798	0	167	167	2	1	-10921639	164.857	157	113	238	3462	33.616	4.800	0.163	1.374
ID16813	16813	45	28.989	37.495	15.432	0	167	167	2	1	-10921639	62.857	64	24	105	1320	21.513	2.000	0.191	0.939
ID16814	16814	43	38.096	12.995	17.855	0	167	167	2	1	-10921639	104.429	105	76	145	2193	20.568	4.800	0.170	1.476
ID16815	16815	40	91.798	18.497	24.345	0	167	167	2	1	-10921639	163.810	145	85	255	3440	54.417	2.000	0.293	1.364
ID16839	16839	44	62.905	40.000	1.000	0	168	168	2	1	-10921639	90.571	68	36	202	1902	49.470	2.000	0.451	1.139
ID16840	16840	42	52.169	26.221	6.095	0	168	168	2	1	-10921639	145.000	141	105	210	3045	27.331	4.800	0.178	1.604
ID16841	16841	38	48.200	21.000	7.160	0	168	168	2	1	-10921639	162.286	170	109	210	3408	29.367	2.000	0.135	1.312
ID16842	16842	37	46.857	16.960	9.069	0	168	168	2	1	-10921639	159.905	161	113	214	3358	28.107	7.600	0.128	1.291
ID16843	16843	36	61.340	26.977	12.819	0	168	168	2	1	-10921639	177.000	174	125	234	3717	31.803	4.800	0.180	1.698
ID16844	16844	46	32.484	13.020	13.897	0	168	168	2	1	-10921639	108.095	105	76	149	2270	19.690	2.000	0.124	1.211
ID16845	16845	45	37.086	37.218	14.410	0	168	168	2	1	-10921639	83.095	85	48	129	1745	22.383	2.000	0.227	1.374
ID16846	16846	43	33.537	13.078	18.538	0	168	168	2	1	-10921639	99.952	97	68	141	2099	22.297	2.000	0.148	1.156
ID16847	16847	40	85.652	18.374	24.339	0	168	168	2	1	-10921639	155.905	145	85	250	3274	50.687	2.000	0.270	1.309
ID16800	16800	43	37.427	13.147	18.443	0	169	169	2	1	-10921639	114.095	109	72	153	2396	22.865	2.000	0.147	1.283
ID16801	16801	40	89.131	18.223	24.438	0	169	169	2	1	-10921639	164.714	153	97	255	3459	51.371	2.000	0.266	1.349
ID16795	16795	38	45.994	21.051	6.896	0	169	169	2	1	-10921639	156.571	157	113	218	3288	28.470	2.000	0.121	1.188
ID16796	16796	42	66.909	26.417	6.745	0	169	169	2	1	-10921639	163.238	149	121	242	3428	35.686	2.000	0.180	1.397
ID16797	16797	37	56.002	17.152	8.849	0	169	169	2	1	-10921639	154.000	161	101	210	3234	35.131	2.000	0.169	1.270
ID16798	16798	36	68.486	28.170	12.888	0	169	169	2	1	-10921639	176.667	182	121	234	3710	36.350	4.800	0.201	1.627
ID16799	16799	46	47.317	13.319	14.069	0	169	169	2	1	-10921639	119.190	117	72	174	2503	30.541	2.000	0.176	1.167
ID16864	16864	40	83.204	18.135	24.404	0	170	170	2	1	-10921639	165.619	161	85	250	3478	47.532	2.000	0.248	1.384
ID16857	16857	42	64.593	26.268	6.177	0	170	170	2	1	-10921639	163.571	157	93	230	3435	39.283	4.800	0.197	1.371
ID16858	16858	38	52.012	20.761	6.935	0	170	170	2	1	-10921639	158.381	157	109	218	3326	28.405	2.000	0.146	1.421
ID16859	16859	37	41.211	16.658	8.191	0	170	170	2	1	-10921639	130.714	133	72	170	2745	30.710	2.000	0.138	1.035
ID16860	16860	36	63.876	29.126	12.880	0	170	170	2	1	-10921639	158.476	157	109	230	3328	33.936	2.000	0.177	1.403
ID16861	16861	46	77.589	13.195	13.810	0	170	170	2	1	-10921639	144.524	133	89	226	3035	42.086	2.000	0.250	1.373
ID16862	16862	45	37.048	37.426	15.936	0	170	170	2	1	-10921639	81.333	72	48	133	1708	23.463	2.000	0.196	1.136
ID16863	16863	43	42.699	13.121	18.474	0	170	170	2	1	-10921639	123.905	125	85	170	2602	23.664	2.000	0.153	1.393
ID16816	16816	38	56.993	20.781	7.024	0	171	171	2	1	-10921639	157.000	157	93	230	3297	35.128	2.000	0.153	1.187
ID16817	16817	42	47.255	26.362	6.923	0	171	171	2	1	-10921639	165.857	165	129	218	3483	23.936	4.800	0.166	1.971
ID16818	16818	37	47.030	16.994	8.478	0	171	171	2	1	-10921639	138.190	149	52	194	2902	41.103	4.800	0.168	0.967
ID16819	16819	36	63.349	29.162	13.011	0	171	171	2	1	-10921639	162.048	161	105	214	3403	35.028	2.000	0.196	1.518
ID16820	16820	46	60.804	12.981	13.837	0	171	171	2	1	-10921639	143.333	141	93	198	3010	31.179	2.000	0.205	1.564
ID16821	16821	45	54.565	36.890	16.145	0	171	171	2	1	-10921639	93.190	80	60	174	1957	30.605	2.000	0.248	1.210
ID16822	16822	43	58.376	13.246	18.070	0	171	171	2	1	-10921639	136.476	137	85	198	2866	34.617	2.000	0.190	1.260
ID16823	16823	40	80.164	17.981	24.091	0	171	171	2	1	-10921639	162.000	149	105	255	3402	38.651	4.800	0.244	1.642
ID16832	16832	42	71.953	26.032	6.633	0	172	172	2	1	-10921639	185.571	186	141	255	3897	30.727	4.800	0.214	2.129
ID16833	16833	37	46.716	16.855	8.436	0	172	172	2	1	-10921639	126.524	129	52	186	2657	37.607	2.000	0.164	0.950
ID16834	16834	36	62.074	29.344	12.998	0	172	172	2	1	-10921639	158.524	157	105	218	3329	31.546	2.000	0.186	1.575
ID16835	16835	46	64.999	13.039	13.925	0	172	172	2	1	-10921639	143.000	141	93	210	3003	34.544	2.000	0.206	1.413
ID16836	16836	45	48.667	36.872	16.125	0	172	172	2	1	-10921639	98.143	89	68	145	2061	24.581	2.000	0.236	1.523
ID16837	16837	43	55.333	13.112	18.111	0	172	172	2	1	-10921639	141.000	141	89	202	2961	30.110	2.000	0.169	1.353
ID16838	16838	40	75.887	18.265	24.230	0	172	172	2	1	-10921639	164.286	161	105	234	3450	38.392	2.000	0.242	1.667
ID16831	16831	38	51.979	21.004	6.738	0	172	172	2	1	-10921639	151.238	149	93	206	3176	30.820	2.000	0.144	1.235
ID16848	16848	42	76.877	25.866	6.357	0	173	173	2	1	-10921639	172.571	178	97	242	3624	45.558	4.800	0.254	1.533
ID16849	16849	38	43.019	20.955	7.085	0	173	173	2	1	-10921639	143.048	153	76	182	3004	32.016	2.000	0.132	1.045
ID16850	16850	37	40.238	16.905	8.666	0	173	173	2	1	-10921639	125.619	129	89	174	2638	25.180	7.600	0.143	1.252
ID16851	16851	48	31.791	19.924	13.359	0	173	173	2	1	-10921639	133.048	129	113	182	2794	17.755	2.000	0.092	1.262
ID16852	16852	36	55.626	29.123	13.239	0	173	173	2	1	-10921639	149.143	133	105	210	3132	29.818	2.000	0.170	1.451
ID16853	16853	46	62.530	12.960	13.802	0	173	173	2	1	-10921639	147.381	145	101	214	3095	32.279	2.000	0.198	1.510
ID16854	16854	45	53.870	36.847	16.153	0	173	173	2	1	-10921639	110.571	109	72	174	2322	29.320	2.000	0.226	1.392
ID16855	16855	43	69.182	13.055	17.958	0	173	173	2	1	-10921639	156.714	149	117	242	3291	35.713	2.000	0.195	1.434
ID16856	16856	40	65.671	17.981	24.001	0	173	173	2	1	-10921639	159.952	165	101	226	3359	38.670	2.000	0.199	1.373
ID16865	16865	38	54.548	20.903	7.345	0	174	174	2	1	-10921639	144.714	153	64	210	3039	44.998	2.000	0.155	0.864
ID16866	16866	42	71.005	25.927	6.650	0	174	174	2	1	-10921639	180.333	174	137	234	3787	31.161	4.800	0.209	2.002
ID16867	16867	37	39.499	17.024	8.651	0	174	174	2	1	-10921639	120.714	113	64	170	2535	31.249	2.000	0.143	0.968
ID16868	16868	48	30.890	19.828	13.457	0	174	174	2	1	-10921639	136.095	129	109	186	2858	19.308	2.000	0.081	1.053
ID16869	16869	36	54.707	29.250	13.268	0	174	174	2	1	-10921639	160.429	161	117	206	3369	28.200	2.000	0.156	1.537
ID16870	16870	46	57.255	13.023	13.858	0	174	174	2	1	-10921639	143.952	145	89	202	3023	32.205	2.000	0.190	1.424
ID16871	16871	45	50.423	37.085	16.102	0	174	174	2	1	-10921639	113.714	109	80	174	2388	27.262	2.000	0.194	1.357
ID16872	16872	43	69.552	12.610	17.773	0	174	174	2	1	-10921639	162.381	157	105	234	3410	36.672	2.000	0.205	1.509
ID16873	16873	40	79.278	17.710	24.011	0	174	174	2	1	-10921639	166.143	174	113	246	3489	41.814	2.000	0.237	1.523
ID16874	16874	47	31.847	13.742	29.773	0	174	174	2	1	-10921639	101.143	101	72	141	2124	18.916	4.800	0.153	1.419
ID16896	16896	45	52.120	36.952	16.177	0	175	175	2	1	-10921639	116.095	109	85	174	2438	28.326	2.000	0.189	1.302
ID16897	16897	43	63.118	12.630	17.451	0	175	175	2	1	-10921639	169.333	178	101	226	3556	34.969	4.800	0.187	1.526
ID16898	16898	40	61.338	17.506	23.961	0	175	175	2	1	-10921639	151.619	149	97	218	3184	34.582	4.800	0.200	1.460
ID16899	16899	47	31.517	14.040	28.988	0	175	175	2	1	-10921639	102.143	101	76	145	2145	19.391	2.000	0.128	1.192
ID16891	16891	42	91.533	25.618	7.006	0	175	175	2	1	-10921639	188.095	194	113	255	3950	48.691	4.800	0.275	1.665
ID16892	16892	38	45.580	20.433	7.845	0	175	175	2	1	-10921639	146.905	149	76	202	3085	31.389	4.800	0.158	1.280
ID16893	16893	37	35.507	16.772	8.897	0	175	175	2	1	-10921639	116.667	125	60	161	2450	29.967	2.000	0.122	0.845
ID16894	16894	36	56.957	28.771	13.493	0	175	175	2	1	-10921639	164.810	157	129	222	3461	29.993	4.800	0.174	1.625
ID16895	16895	46	64.380	12.763	14.095	0	175	175	2	1	-10921639	152.238	157	89	218	3197	37.172	2.000	0.200	1.367
ID16884	16884	42	87.069	25.400	7.284	0	176	176	2	1	-10921639	191.762	210	93	255	4027	55.614	4.800	0.237	1.322
ID16885	16885	38	38.887	20.777	8.127	0	176	176	2	1	-10921639	164.095	178	101	194	3446	30.163	4.800	0.114	1.115
ID16886	16886	36	62.408	28.760	13.334	0	176	176	2	1	-10921639	166.762	165	105	230	3502	37.952	2.000	0.172	1.288
ID16887	16887	46	63.032	12.741	13.776	0	176	176	2	1	-10921639	160.143	165	113	218	3363	31.644	4.800	0.199	1.681
ID16888	16888	43	65.227	12.699	17.384	0	176	176	2	1	-10921639	169.095	165	109	238	3551	35.464	2.000	0.177	1.436
ID16889	16889	45	60.866	36.692	16.644	0	176	176	2	1	-10921639	125.667	117	80	198	2639	37.612	2.000	0.211	1.163
ID16890	16890	40	66.237	17.250	23.960	0	176	176	2	1	-10921639	156.810	149	109	226	3293	31.880	4.800	0.212	1.718
ID16900	16900	42	86.285	25.332	7.295	0	177	177	2	1	-10921639	189.857	198	85	255	3987	53.510	4.800	0.241	1.380
ID16901	16901	38	43.043	21.326	7.728	0	177	177	2	1	-10921639	165.476	174	101	210	3475	32.436	4.800	0.121	1.103
ID16902	16902	37	40.700	17.475	9.232	0	177	177	2	1	-10921639	122.714	125	44	202	2577	44.849	2.000	0.122	0.593
ID16903	16903	36	66.677	28.799	13.489	0	177	177	2	1	-10921639	183.524	182	121	255	3854	37.811	4.800	0.189	1.544
ID16904	16904	46	54.983	12.806	13.903	0	177	177	2	1	-10921639	160.190	170	97	214	3364	35.551	6.337	0.170	1.308
ID16905	16905	45	49.558	36.380	16.375	0	177	177	2	1	-10921639	116.000	105	85	170	2436	30.284	2.000	0.169	1.109
ID16906	16906	43	82.331	12.866	17.499	0	177	177	2	1	-10921639	184.190	174	109	255	3868	44.451	2.000	0.219	1.489
ID16907	16907	40	59.155	17.382	23.838	0	177	177	2	1	-10921639	152.952	149	105	218	3212	31.170	4.800	0.189	1.561
ID16880	16880	45	51.620	35.932	16.005	0	178	178	2	1	-10921639	121.810	113	85	182	2558	28.882	2.000	0.180	1.287
ID16881	16881	43	84.903	13.028	17.601	0	178	178	2	1	-10921639	185.190	182	109	255	3889	50.310	2.000	0.221	1.333
ID16882	16882	40	63.688	17.656	24.041	0	178	178	2	1	-10921639	152.619	141	97	218	3205	35.914	2.000	0.185	1.327
ID16883	16883	49	27.096	13.965	28.561	0	178	178	2	1	-10921639	111.667	109	85	149	2345	18.125	4.800	0.123	1.348
ID16875	16875	38	44.483	21.281	7.925	0	178	178	2	1	-10921639	173.476	186	97	214	3643	34.340	6.294	0.130	1.161
ID16876	16876	42	78.663	25.276	7.550	0	178	178	2	1	-10921639	202.000	198	137	255	4242	35.229	4.800	0.209	1.980
ID16877	16877	37	38.130	19.166	9.077	0	178	178	2	1	-10921639	165.952	178	85	210	3485	33.497	4.800	0.118	1.044
ID16878	16878	46	57.274	12.677	13.529	0	178	178	2	1	-10921639	171.048	178	117	222	3592	34.556	4.800	0.163	1.389
ID16879	16879	36	64.777	28.574	13.766	0	178	178	2	1	-10921639	172.381	170	105	250	3620	40.494	2.000	0.181	1.307
ID16917	16917	42	77.645	25.280	7.747	0	179	179	2	1	-10921639	201.524	198	125	255	4232	38.007	4.800	0.209	1.832
ID16918	16918	37	34.910	19.128	9.683	0	179	179	2	1	-10921639	175.524	170	125	222	3686	23.907	6.165	0.101	1.352
ID16919	16919	46	60.187	13.334	13.878	0	179	179	2	1	-10921639	168.619	178	89	234	3541	40.871	4.800	0.169	1.190
ID16920	16920	36	66.978	28.296	13.680	0	179	179	2	1	-10921639	174.095	170	117	238	3656	35.169	2.000	0.189	1.575
ID16921	16921	45	57.668	35.447	15.652	0	179	179	2	1	-10921639	122.143	121	68	194	2565	36.312	2.000	0.204	1.142
ID16922	16922	43	75.111	12.844	17.833	0	179	179	2	1	-10921639	180.238	174	113	255	3785	40.364	2.000	0.195	1.460
ID16923	16923	40	63.031	17.569	24.023	0	179	179	2	1	-10921639	155.333	157	105	222	3262	35.574	2.000	0.195	1.424
ID16924	16924	49	29.724	13.815	28.398	0	179	179	2	1	-10921639	118.524	121	93	145	2489	16.418	2.000	0.111	1.444
ID16928	16928	46	60.288	13.241	13.585	0	180	180	2	1	-10921639	172.476	178	101	234	3622	38.283	2.000	0.168	1.296
ID16929	16929	36	78.719	28.592	13.522	0	180	180	2	1	-10921639	174.714	170	105	255	3669	48.596	4.800	0.236	1.374
ID16930	16930	45	61.758	35.310	15.349	0	180	180	2	1	-10921639	123.333	113	80	194	2590	35.058	2.000	0.222	1.279
ID16931	16931	43	76.959	13.106	17.849	0	180	180	2	1	-10921639	182.238	186	121	255	3827	39.830	2.000	0.206	1.561
ID16932	16932	40	61.165	17.451	24.196	0	180	180	2	1	-10921639	157.048	157	97	222	3298	35.576	2.000	0.181	1.355
ID16925	16925	42	78.465	25.508	7.474	0	180	180	2	1	-10921639	172.095	174	56	255	3614	61.383	4.800	0.230	1.050
ID16926	16926	37	40.589	19.897	8.973	0	180	180	2	1	-10921639	179.857	182	109	210	3777	26.409	4.800	0.132	1.587
ID16927	16927	50	28.388	18.389	12.905	0	180	180	2	1	-10921639	161.048	161	105	198	3382	22.681	2.000	0.057	0.762
ID16912	16912	36	85.834	29.051	13.646	0	181	181	2	1	-10921639	183.857	182	93	255	3861	47.604	2.000	0.237	1.480
ID16913	16913	45	72.442	35.388	15.265	0	181	181	2	1	-10921639	136.429	121	93	234	2865	42.884	2.000	0.220	1.148
ID16914	16914	43	80.593	13.035	17.648	0	181	181	2	1	-10921639	189.286	178	113	255	3975	46.489	2.000	0.207	1.396
ID16915	16915	40	66.220	17.555	24.235	0	181	181	2	1	-10921639	159.952	149	97	222	3359	39.670	2.000	0.197	1.329
ID16916	16916	49	37.673	13.806	28.405	0	181	181	2	1	-10921639	122.000	117	89	182	2562	23.820	2.000	0.111	1.020
ID16908	16908	42	78.744	25.433	7.250	0	181	181	2	1	-10921639	184.190	194	85	255	3868	50.730	4.800	0.217	1.294
ID16909	16909	37	44.511	20.740	8.805	0	181	181	2	1	-10921639	187.333	190	129	218	3934	24.007	4.800	0.120	1.678
ID16910	16910	50	32.166	18.324	13.036	0	181	181	2	1	-10921639	162.571	157	117	214	3414	24.630	2.000	0.062	0.769
ID16911	16911	46	71.928	13.355	13.917	0	181	181	2	1	-10921639	183.286	190	93	255	3849	48.567	4.800	0.189	1.199
ID16933	16933	42	82.391	25.352	7.167	0	182	182	2	1	-10921639	191.095	198	113	255	4013	47.215	4.800	0.235	1.542
ID16934	16934	37	38.831	21.119	8.668	0	182	182	2	1	-10921639	178.571	182	121	226	3750	24.406	4.800	0.113	1.491
ID16935	16935	50	39.131	18.066	13.225	0	182	182	2	1	-10921639	171.048	170	125	218	3592	24.441	2.000	0.088	1.135
ID16936	16936	46	59.834	13.422	14.210	0	182	182	2	1	-10921639	172.619	170	89	255	3625	50.273	2.000	0.157	0.932
ID16937	16937	36	81.467	29.087	13.547	0	182	182	2	1	-10921639	180.810	182	93	255	3797	49.722	4.800	0.230	1.360
ID16938	16938	45	89.767	35.061	15.081	0	182	182	2	1	-10921639	147.333	121	89	255	3094	50.640	2.000	0.253	1.174
ID16939	16939	43	83.609	12.973	17.742	0	182	182	2	1	-10921639	205.571	206	137	255	4317	41.501	4.800	0.220	1.786
ID16940	16940	40	69.481	17.562	24.166	0	182	182	2	1	-10921639	163.762	161	109	255	3439	41.092	2.000	0.191	1.277
ID16941	16941	49	37.850	14.154	28.558	0	182	182	2	1	-10921639	128.714	125	89	182	2703	26.321	2.000	0.135	1.162
ID16951	16951	42	82.040	25.333	7.469	0	183	183	2	1	-10921639	190.143	206	101	255	3993	52.781	4.800	0.226	1.328
ID16952	16952	37	41.588	19.260	9.058	0	183	183	2	1	-10921639	160.333	165	93	206	3367	35.435	4.800	0.122	0.985
ID16953	16953	50	41.587	18.099	13.380	0	183	183	2	1	-10921639	179.048	174	137	230	3760	26.479	2.000	0.088	1.091
ID16954	16954	36	82.341	28.792	13.336	0	183	183	2	1	-10921639	188.095	190	93	255	3950	47.957	4.800	0.226	1.444
ID16955	16955	46	49.333	13.779	13.851	0	183	183	2	1	-10921639	177.381	174	117	246	3725	36.145	6.352	0.107	0.951
ID16956	16956	45	96.765	34.912	15.054	0	183	183	2	1	-10921639	156.286	153	85	255	3282	53.141	2.000	0.285	1.306
ID16957	16957	43	75.914	13.393	17.654	0	183	183	2	1	-10921639	192.762	206	113	255	4048	44.709	4.800	0.204	1.464
ID16958	16958	40	59.407	17.399	24.314	0	183	183	2	1	-10921639	168.000	170	97	234	3528	37.612	2.000	0.169	1.290
ID16959	16959	49	43.375	14.055	28.516	0	183	183	2	1	-10921639	130.095	121	89	198	2732	30.648	2.000	0.145	1.072
ID16944	16944	36	68.635	29.018	13.024	0	184	184	2	1	-10921639	179.571	186	109	238	3771	38.039	2.000	0.190	1.509
ID16945	16945	46	52.544	13.874	13.860	0	184	184	2	1	-10921639	198.619	206	129	250	4171	30.733	6.341	0.127	1.457
ID16946	16946	50	36.008	17.718	13.514	0	184	184	2	1	-10921639	182.476	186	109	230	3832	35.789	2.000	0.064	0.613
ID16947	16947	45	99.483	34.904	14.846	0	184	184	2	1	-10921639	162.667	157	80	255	3416	58.037	2.000	0.283	1.237
ID16948	16948	43	72.970	13.218	17.692	0	184	184	2	1	-10921639	188.714	190	117	255	3963	45.471	2.000	0.182	1.278
ID16949	16949	40	65.840	17.626	24.170	0	184	184	2	1	-10921639	168.381	170	113	230	3536	38.028	2.000	0.183	1.370
ID16950	16950	49	52.577	14.036	28.411	0	184	184	2	1	-10921639	136.000	137	80	202	2856	33.876	2.000	0.148	1.037
ID16942	16942	42	77.100	25.208	7.199	0	184	184	2	1	-10921639	199.190	202	121	255	4183	45.455	4.800	0.204	1.484
ID16943	16943	37	48.770	18.722	9.232	0	184	184	2	1	-10921639	180.714	186	97	234	3795	39.454	4.800	0.129	1.047
ID16976	16976	49	59.061	13.910	28.285	0	185	185	2	1	-10921639	146.810	149	93	222	3083	35.175	2.000	0.161	1.157
ID16968	16968	42	62.670	25.203	7.182	0	185	185	2	1	-10921639	179.476	186	101	238	3769	42.116	4.800	0.172	1.253
ID16969	16969	37	35.135	18.260	9.470	0	185	185	2	1	-10921639	144.952	157	64	202	3044	42.718	2.000	0.086	0.537
ID16970	16970	51	35.246	21.454	8.711	0	185	185	2	1	-10921639	178.238	186	129	210	3743	25.177	4.800	0.094	1.213
ID16971	16971	50	53.266	17.734	13.369	0	185	185	2	1	-10921639	188.810	182	145	246	3965	31.279	2.000	0.118	1.275
ID16972	16972	36	70.998	28.986	12.618	0	185	185	2	1	-10921639	173.524	165	105	255	3644	44.398	2.000	0.189	1.245
ID16973	16973	45	89.475	34.731	14.505	0	185	185	2	1	-10921639	150.571	141	72	255	3162	59.435	2.000	0.268	1.071
ID16974	16974	43	77.715	13.145	16.731	0	185	185	2	1	-10921639	204.429	202	129	255	4293	38.825	4.800	0.221	1.903
ID16975	16975	40	61.752	18.142	23.945	0	185	185	2	1	-10921639	170.667	170	117	234	3584	33.794	4.800	0.175	1.503
ID16960	16960	42	63.144	24.901	7.880	0	186	186	2	1	-10921639	177.857	186	89	246	3735	41.206	2.000	0.154	1.155
ID16961	16961	51	50.882	19.926	9.078	0	186	186	2	1	-10921639	175.952	186	97	210	3695	33.940	4.800	0.154	1.386
ID16962	16962	36	53.999	28.778	12.269	0	186	186	2	1	-10921639	172.857	182	85	218	3630	36.025	4.800	0.154	1.278
ID16963	16963	50	45.511	17.308	13.931	0	186	186	2	1	-10921639	177.810	186	105	230	3734	34.292	2.000	0.104	0.976
ID16964	16964	45	96.780	34.433	14.104	0	186	186	2	1	-10921639	174.571	165	93	255	3666	54.038	2.000	0.276	1.399
ID16965	16965	43	71.128	13.050	16.772	0	186	186	2	1	-10921639	201.143	202	153	255	4224	29.220	4.800	0.217	2.459
ID16966	16966	40	67.927	17.750	24.018	0	186	186	2	1	-10921639	171.952	165	121	250	3611	37.738	2.000	0.185	1.423
ID16967	16967	49	55.763	14.063	28.151	0	186	186	2	1	-10921639	145.810	145	89	230	3062	36.512	2.000	0.139	0.973
ID17008	17008	49	68.406	14.055	28.260	0	187	187	2	1	-10921639	160.714	153	101	242	3375	42.662	2.000	0.171	1.100
ID17001	17001	51	41.878	21.652	8.787	0	187	187	2	1	-10921639	182.286	186	129	238	3828	30.335	6.268	0.129	1.375
ID17002	17002	42	57.659	24.363	8.936	0	187	187	2	1	-10921639	189.381	194	121	246	3977	34.869	2.000	0.146	1.381
ID17003	17003	36	65.762	28.654	12.476	0	187	187	2	1	-10921639	188.095	194	93	255	3950	43.697	2.000	0.171	1.259
ID17004	17004	50	45.073	18.071	13.543	0	187	187	2	1	-10921639	172.714	182	121	218	3627	27.456	2.000	0.118	1.330
ID17005	17005	45	98.468	34.334	14.336	0	187	187	2	1	-10921639	170.381	153	89	255	3578	52.701	2.000	0.292	1.460
ID17006	17006	43	88.310	12.953	17.234	0	187	187	2	1	-10921639	203.667	198	129	255	4277	39.581	4.800	0.253	2.076
ID17007	17007	40	74.206	17.679	23.976	0	187	187	2	1	-10921639	186.095	190	129	255	3908	39.584	2.000	0.197	1.548
ID16977	16977	42	53.932	24.209	9.047	0	188	188	2	1	-10921639	187.333	194	121	242	3934	34.321	7.600	0.147	1.401
ID16978	16978	51	43.070	20.118	10.115	0	188	188	2	1	-10921639	164.952	170	101	218	3464	33.808	4.800	0.112	0.986
ID16979	16979	36	71.531	28.359	12.460	0	188	188	2	1	-10921639	201.238	198	129	255	4226	37.473	4.800	0.182	1.654
ID16980	16980	50	58.124	17.895	14.135	0	188	188	2	1	-10921639	177.190	170	113	255	3721	34.074	2.000	0.139	1.271
ID16981	16981	45	101.802	34.217	14.292	0	188	188	2	1	-10921639	175.857	157	97	255	3693	52.961	2.000	0.292	1.502
ID16982	16982	43	77.554	13.142	17.301	0	188	188	2	1	-10921639	190.238	186	117	250	3995	40.614	4.800	0.226	1.725
ID16983	16983	40	63.288	17.944	23.883	0	188	188	2	1	-10921639	178.619	182	125	246	3751	35.530	4.800	0.167	1.441
ID16984	16984	49	70.583	14.056	28.254	0	188	188	2	1	-10921639	172.952	165	117	255	3632	40.178	2.000	0.179	1.308
ID16993	16993	42	55.001	23.880	9.209	0	189	189	2	1	-10921639	188.048	202	117	255	3949	41.226	7.600	0.133	1.070
ID16994	16994	51	52.501	20.321	9.795	0	189	189	2	1	-10921639	179.000	186	113	250	3759	38.017	2.000	0.121	1.017
ID16995	16995	36	71.502	28.006	12.130	0	189	189	2	1	-10921639	197.524	190	105	255	4148	38.622	4.800	0.181	1.567
ID16996	16996	50	53.860	18.027	13.959	0	189	189	2	1	-10921639	174.000	170	121	230	3654	31.337	2.000	0.131	1.282
ID16997	16997	45	104.933	34.108	13.986	0	189	189	2	1	-10921639	174.095	157	97	255	3656	54.921	2.000	0.296	1.449
ID16998	16998	43	69.448	13.528	17.629	0	189	189	2	1	-10921639	184.857	182	117	250	3882	37.044	4.800	0.190	1.593
ID16999	16999	40	65.100	17.790	23.932	0	189	189	2	1	-10921639	176.286	174	113	246	3702	38.576	2.000	0.169	1.321
ID17000	17000	49	74.634	14.012	27.975	0	189	189	2	1	-10921639	169.238	174	105	255	3554	43.029	2.000	0.200	1.314
ID16992	16992	49	65.860	13.795	27.836	0	190	190	2	1	-10921639	170.286	170	109	234	3576	38.283	2.000	0.176	1.334
ID16985	16985	51	62.062	20.888	9.481	0	190	190	2	1	-10921639	195.381	198	125	255	4103	37.936	4.800	0.186	1.618
ID16986	16986	36	81.390	27.946	12.235	0	190	190	2	1	-10921639	196.429	194	129	255	4125	40.412	2.000	0.210	1.688
ID16987	16987	45	97.382	33.984	13.469	0	190	190	2	1	-10921639	168.810	153	89	255	3545	57.523	2.000	0.284	1.297
ID16988	16988	50	45.255	18.079	14.443	0	190	190	2	1	-10921639	161.810	157	101	214	3398	31.397	2.000	0.124	1.133
ID16989	16989	43	49.109	12.991	19.135	0	190	190	2	1	-10921639	162.000	161	101	226	3402	33.169	4.800	0.181	1.494
ID16990	16990	None	53.637	12.991	19.135	0	190	190	2	1	-10921639	162.000	161	101	226	3402	33.169	4.800	0.181	1.494
ID16991	16991	40	71.299	18.079	23.858	0	190	190	2	1	-10921639	188.810	190	129	255	3965	36.097	2.000	0.185	1.630
ID17024	17024	49	53.225	13.998	27.840	0	191	191	2	1	-10921639	162.476	161	113	222	3412	32.889	4.800	0.153	1.312
ID17018	17018	51	74.725	21.174	9.486	0	191	191	2	1	-10921639	202.810	214	109	255	4259	47.643	4.800	0.212	1.491
ID17019	17019	36	81.582	27.617	11.864	0	191	191	2	1	-10921639	192.143	194	129	255	4035	48.094	2.000	0.205	1.358
ID17020	17020	45	92.267	33.590	12.604	0	191	191	2	1	-10921639	164.905	161	89	255	3463	57.001	2.000	0.277	1.253
ID17021	17021	50	47.688	18.146	14.110	0	191	191	2	1	-10921639	152.333	157	101	206	3199	31.715	2.000	0.128	1.093
ID17022	17022	43	42.784	14.774	18.922	0	191	191	2	1	-10921639	155.476	153	97	206	3265	30.265	2.000	0.118	1.086
ID17023	17023	40	52.074	17.989	24.022	0	191	191	2	1	-10921639	177.429	186	125	238	3726	31.775	7.600	0.126	1.247
ID17079	17079	51	66.788	21.238	9.242	0	192	192	2	1	-10921639	187.333	190	113	255	3934	38.777	4.800	0.199	1.603
ID17080	17080	36	78.822	27.426	12.014	0	192	192	2	1	-10921639	191.762	186	109	255	4027	39.098	4.800	0.215	1.736
ID17081	17081	45	96.001	33.660	12.248	0	192	192	2	1	-10921639	168.143	153	101	255	3531	54.284	2.000	0.282	1.364
ID17082	17082	50	45.692	17.999	13.948	0	192	192	2	1	-10921639	143.857	153	97	186	3021	28.299	2.000	0.135	1.210
ID17083	17083	43	39.047	15.696	19.304	0	192	192	2	1	-10921639	149.524	149	89	198	3140	32.870	2.000	0.092	0.764
ID17084	17084	40	55.224	17.956	23.995	0	192	192	2	1	-10921639	179.190	182	121	230	3763	33.131	2.000	0.137	1.300
ID17085	17085	49	54.679	14.035	27.988	0	192	192	2	1	-10921639	162.952	161	109	222	3422	30.803	2.000	0.153	1.408
ID17025	17025	51	71.329	21.339	8.628	0	193	193	2	1	-10921639	185.000	194	93	250	3885	45.541	4.800	0.203	1.369
ID17026	17026	36	78.482	27.445	11.875	0	193	193	2	1	-10921639	190.381	182	125	255	3998	40.801	4.800	0.208	1.607
ID17027	17027	45	80.158	33.178	11.610	0	193	193	2	1	-10921639	168.857	157	97	255	3546	43.300	2.000	0.216	1.383
ID17028	17028	50	37.407	18.222	13.648	0	193	193	2	1	-10921639	132.190	137	93	182	2776	28.493	2.000	0.109	0.912
ID17029	17029	43	29.938	17.230	19.378	0	193	193	2	1	-10921639	144.571	149	85	194	3036	31.625	2.000	0.078	0.665
ID17030	17030	52	33.171	11.269	22.158	0	193	193	2	1	-10921639	112.524	113	68	157	2363	27.193	2.000	0.132	0.966
ID17031	17031	40	39.087	17.850	24.084	0	193	193	2	1	-10921639	171.238	174	117	218	3596	24.603	7.600	0.096	1.217
ID17032	17032	49	62.301	13.813	28.126	0	193	193	2	1	-10921639	173.381	182	117	238	3641	33.004	7.600	0.173	1.551
ID17009	17009	51	76.623	21.832	8.460	0	194	194	2	1	-10921639	195.429	194	109	255	4104	42.940	4.800	0.232	1.713
ID17010	17010	36	74.770	27.325	11.654	0	194	194	2	1	-10921639	185.000	186	105	255	3885	46.741	2.000	0.190	1.263
ID17011	17011	45	84.329	33.004	11.570	0	194	194	2	1	-10921639	170.524	157	93	255	3581	49.185	2.000	0.221	1.256
ID17012	17012	50	39.165	18.419	13.697	0	194	194	2	1	-10921639	134.905	137	89	186	2833	28.199	2.000	0.131	1.107
ID17013	17013	43	30.884	16.490	19.771	0	194	194	2	1	-10921639	149.667	153	93	206	3143	30.741	2.000	0.059	0.544
ID17014	17014	53	33.898	20.652	21.780	0	194	194	2	1	-10921639	146.667	153	89	194	3080	34.244	2.000	0.087	0.683
ID17015	17015	52	28.651	11.257	22.693	0	194	194	2	1	-10921639	112.667	105	68	153	2366	28.257	2.000	0.089	0.649
ID17016	17016	40	40.086	17.131	24.163	0	194	194	2	1	-10921639	182.857	182	141	234	3840	23.957	2.000	0.085	1.194
ID17017	17017	49	65.300	13.932	27.992	0	194	194	2	1	-10921639	176.190	182	117	246	3700	36.686	2.000	0.171	1.404
ID17040	17040	49	63.628	13.890	28.136	0	195	195	2	1	-10921639	172.476	178	109	255	3622	37.455	4.800	0.168	1.323
ID17033	17033	51	70.266	21.853	9.226	0	195	195	2	1	-10921639	194.381	198	117	255	4082	39.414	4.800	0.187	1.553
ID17034	17034	36	75.759	26.949	11.333	0	195	195	2	1	-10921639	206.048	206	121	255	4327	43.576	4.800	0.185	1.479
ID17035	17035	45	74.471	32.690	11.403	0	195	195	2	1	-10921639	159.048	165	85	255	3340	50.489	2.000	0.198	1.042
ID17036	17036	50	44.225	18.315	13.745	0	195	195	2	1	-10921639	145.238	145	93	198	3050	29.655	3.200	0.141	1.212
ID17037	17037	43	28.871	17.984	19.587	0	195	195	2	1	-10921639	173.810	170	145	214	3650	17.988	6.280	0.067	1.216
ID17038	17038	53	35.902	20.771	21.758	0	195	195	2	1	-10921639	160.190	170	97	210	3364	37.200	7.600	0.089	0.704
ID17039	17039	40	50.699	18.248	23.890	0	195	195	2	1	-10921639	180.905	182	121	246	3799	34.904	2.000	0.094	0.893
ID17105	17105	51	65.546	22.603	9.201	0	196	196	2	1	-10921639	206.000	202	133	255	4326	40.462	4.800	0.173	1.503
ID17106	17106	36	66.208	26.590	11.386	0	196	196	2	1	-10921639	204.000	210	117	255	4284	46.060	4.800	0.156	1.197
ID17107	17107	45	71.745	32.530	11.099	0	196	196	2	1	-10921639	158.000	153	93	250	3318	45.919	2.000	0.211	1.197
ID17108	17108	50	42.554	18.321	13.196	0	196	196	2	1	-10921639	136.762	149	68	190	2872	37.324	7.600	0.117	0.768
ID17109	17109	43	31.162	19.650	20.122	0	196	196	2	1	-10921639	170.333	174	121	206	3577	24.689	4.800	0.097	1.224
ID17110	17110	40	34.989	19.270	23.785	0	196	196	2	1	-10921639	176.333	174	141	214	3703	23.001	4.800	0.098	1.370
ID17111	17111	49	71.018	13.737	27.641	0	196	196	2	1	-10921639	185.000	186	117	250	3885	39.902	2.000	0.193	1.497
ID17048	17048	51	66.766	23.243	9.003	0	197	197	2	1	-10921639	217.952	238	137	255	4577	36.991	4.800	0.177	1.769
ID17049	17049	36	67.192	26.878	11.308	0	197	197	2	1	-10921639	213.333	222	141	255	4480	39.845	4.800	0.159	1.466
ID17050	17050	45	57.784	32.625	11.006	0	197	197	2	1	-10921639	146.810	137	80	226	3083	40.256	2.000	0.163	1.024
ID17051	17051	50	41.163	18.356	13.183	0	197	197	2	1	-10921639	136.000	137	72	206	2856	35.481	7.600	0.112	0.774
ID17052	17052	54	36.557	17.168	19.036	0	197	197	2	1	-10921639	146.429	149	105	194	3075	29.546	2.000	0.088	0.803
ID17053	17053	43	43.238	21.130	21.925	0	197	197	2	1	-10921639	161.381	170	113	210	3389	28.228	7.600	0.115	1.179
ID17054	17054	40	36.013	18.388	24.127	0	197	197	2	1	-10921639	160.048	161	105	226	3361	28.584	2.000	0.065	0.682
ID17055	17055	49	72.651	13.508	27.384	0	197	197	2	1	-10921639	190.619	186	125	255	4003	39.810	2.000	0.174	1.416
ID17041	17041	51	68.729	23.123	8.952	0	198	198	2	1	-10921639	225.476	255	145	255	4735	35.637	7.600	0.181	1.937
ID17042	17042	36	68.757	27.025	11.002	0	198	198	2	1	-10921639	208.905	202	145	255	4387	41.184	4.800	0.172	1.489
ID17043	17043	45	50.001	32.501	11.117	0	198	198	2	1	-10921639	141.381	141	80	210	2969	34.845	2.000	0.161	1.127
ID17044	17044	50	45.459	18.020	13.116	0	198	198	2	1	-10921639	138.143	133	85	206	2901	33.359	7.600	0.116	0.859
ID17045	17045	54	43.839	16.440	18.839	0	198	198	2	1	-10921639	133.571	125	89	218	2805	37.060	2.000	0.110	0.712
ID17046	17046	43	50.252	21.149	22.002	0	198	198	2	1	-10921639	168.762	170	117	214	3544	27.285	7.600	0.134	1.463
ID17047	17047	49	75.531	13.395	27.082	0	198	198	2	1	-10921639	181.286	178	113	255	3807	42.671	4.800	0.209	1.471
ID17056	17056	51	66.054	22.557	9.116	0	199	199	2	1	-10921639	227.857	250	145	255	4785	36.296	4.800	0.173	1.853
ID17057	17057	36	63.045	27.274	11.192	0	199	199	2	1	-10921639	217.857	206	145	255	4575	38.086	4.800	0.153	1.519
ID17058	17058	45	48.889	32.292	10.935	0	199	199	2	1	-10921639	146.381	149	93	198	3074	28.779	2.000	0.138	1.234
ID17059	17059	50	42.203	17.770	13.257	0	199	199	2	1	-10921639	139.857	141	101	202	2937	27.532	7.600	0.116	1.053
ID17060	17060	54	30.981	16.331	18.726	0	199	199	2	1	-10921639	118.524	113	80	186	2489	33.992	2.000	0.060	0.394
ID17061	17061	43	59.737	21.056	21.125	0	199	199	2	1	-10921639	182.476	186	125	230	3832	32.540	4.800	0.162	1.567
ID17062	17062	49	66.009	13.663	27.366	0	199	199	2	1	-10921639	181.286	178	125	255	3807	33.875	4.800	0.172	1.571
ID17088	17088	45	45.317	32.461	11.182	0	200	200	2	1	-10921639	142.333	141	105	182	2989	24.024	2.000	0.151	1.551
ID17089	17089	50	34.994	17.896	13.097	0	200	200	2	1	-10921639	142.762	145	89	186	2998	28.681	7.600	0.095	0.865
ID17090	17090	54	39.475	16.439	18.513	0	200	200	2	1	-10921639	124.524	117	68	202	2615	42.111	2.000	0.099	0.532
ID17091	17091	43	54.394	21.296	20.512	0	200	200	2	1	-10921639	184.524	194	133	242	3875	33.016	7.600	0.146	1.428
ID17092	17092	49	53.744	13.887	28.351	0	200	200	2	1	-10921639	166.714	174	117	218	3501	25.759	4.800	0.173	1.913
ID17086	17086	51	60.361	22.298	9.212	0	200	200	2	1	-10921639	222.333	226	149	255	4669	37.182	4.800	0.152	1.574
ID17087	17087	36	61.535	27.372	11.071	0	200	200	2	1	-10921639	212.619	218	145	255	4465	38.942	4.800	0.144	1.371
ID17063	17063	55	52.967	24.147	8.593	0	201	201	2	1	-10921639	240.905	255	165	255	5059	23.847	4.800	0.132	2.357
ID17064	17064	51	58.811	21.152	9.673	0	201	201	2	1	-10921639	221.667	234	157	255	4655	37.763	4.800	0.125	1.306
ID17065	17065	45	38.475	32.232	10.887	0	201	201	2	1	-10921639	130.333	125	76	182	2737	32.367	2.000	0.117	0.841
ID17066	17066	36	57.021	28.256	11.589	0	201	201	2	1	-10921639	185.143	182	101	255	3888	50.538	7.600	0.127	0.828
ID17067	17067	50	36.635	17.740	13.108	0	201	201	2	1	-10921639	155.143	165	101	214	3258	32.324	7.600	0.080	0.713
ID17068	17068	54	38.754	15.895	18.455	0	201	201	2	1	-10921639	123.381	113	76	194	2591	35.641	2.000	0.080	0.513
ID17069	17069	43	69.367	21.234	21.148	0	201	201	2	1	-10921639	191.667	198	133	255	4025	37.940	7.600	0.171	1.473
ID17070	17070	None	30.480	18.642	24.669	0	201	201	2	1	-10921639	154.857	157	109	190	3252	24.338	4.800	0.099	1.151
ID17071	17071	49	49.974	15.004	29.237	0	201	201	2	1	-10921639	153.952	149	105	194	3233	24.977	4.800	0.166	1.756
ID17072	17072	55	53.150	22.216	9.240	0	202	202	2	1	-10921639	229.810	246	153	255	4826	34.225	4.800	0.131	1.553
ID17073	17073	51	53.540	21.452	9.689	0	202	202	2	1	-10921639	214.762	218	145	255	4510	38.228	2.000	0.112	1.131
ID17074	17074	36	58.600	28.116	11.674	0	202	202	2	1	-10921639	181.667	174	109	255	3815	45.974	7.600	0.131	0.915
ID17075	17075	50	34.576	17.820	13.270	0	202	202	2	1	-10921639	151.429	157	101	206	3180	30.948	7.600	0.075	0.679
ID17076	17076	54	34.893	15.925	18.458	0	202	202	2	1	-10921639	115.952	109	76	186	2435	30.891	2.000	0.078	0.541
ID17077	17077	43	59.153	21.551	21.154	0	202	202	2	1	-10921639	181.810	178	121	242	3818	31.978	4.800	0.163	1.597
ID17078	17078	49	60.236	15.819	29.710	0	202	202	2	1	-10921639	142.571	133	80	210	2994	35.924	2.000	0.200	1.322
ID17120	17120	43	52.717	21.464	20.501	0	203	203	2	1	-10921639	170.381	161	121	234	3578	31.318	4.800	0.148	1.400
ID17121	17121	56	29.074	15.237	25.564	0	203	203	2	1	-10921639	130.143	137	89	157	2733	23.635	4.800	0.105	1.043
ID17122	17122	49	46.523	16.361	29.499	0	203	203	2	1	-10921639	132.238	129	85	190	2777	30.809	2.000	0.140	1.053
ID17116	17116	55	53.581	23.800	8.733	0	203	203	2	1	-10921639	232.429	255	161	255	4881	30.431	4.800	0.122	1.665
ID17117	17117	51	58.066	21.196	9.729	0	203	203	2	1	-10921639	216.714	218	165	255	4551	36.866	2.000	0.123	1.292
ID17118	17118	36	54.424	27.853	11.381	0	203	203	2	1	-10921639	187.714	182	113	255	3942	42.262	7.600	0.146	1.134
ID17119	17119	50	30.552	17.764	13.253	0	203	203	2	1	-10921639	150.524	161	97	190	3161	28.614	7.600	0.072	0.703
ID17104	17104	49	38.006	16.946	28.819	0	204	204	2	1	-10921639	131.857	137	80	174	2769	25.580	4.800	0.133	1.210
ID17098	17098	55	51.990	24.121	9.066	0	204	204	2	1	-10921639	229.048	246	170	255	4810	31.677	4.800	0.122	1.577
ID17099	17099	51	54.669	21.451	9.611	0	204	204	2	1	-10921639	225.571	238	161	255	4737	33.964	4.800	0.123	1.453
ID17100	17100	36	46.581	28.824	11.722	0	204	204	2	1	-10921639	149.714	149	89	202	3144	36.887	7.600	0.141	1.001
ID17101	17101	50	32.677	17.848	12.776	0	204	204	2	1	-10921639	151.619	157	97	198	3184	32.341	7.600	0.069	0.609
ID17102	17102	43	50.101	21.529	20.905	0	204	204	2	1	-10921639	173.095	178	117	218	3635	29.555	4.800	0.145	1.479
ID17103	17103	56	30.187	15.610	25.274	0	204	204	2	1	-10921639	138.333	145	89	165	2905	22.030	4.800	0.105	1.191
ID17123	17123	51	54.979	21.953	9.353	0	205	205	2	1	-10921639	223.571	234	165	255	4695	29.896	4.800	0.134	1.763
ID17124	17124	55	50.307	25.080	9.573	0	205	205	2	1	-10921639	203.905	206	133	255	4282	36.982	4.800	0.113	1.122
ID17125	17125	50	38.566	18.175	13.000	0	205	205	2	1	-10921639	155.095	165	93	218	3257	36.685	7.600	0.077	0.608
ID17126	17126	43	33.611	21.206	20.420	0	205	205	2	1	-10921639	148.762	149	105	190	3124	22.541	2.000	0.090	1.092
ID17127	17127	49	31.516	18.595	27.438	0	205	205	2	1	-10921639	133.952	137	101	161	2813	19.510	7.600	0.119	1.464
ID17096	17096	50	44.127	18.135	13.080	0	206	206	2	1	-10921639	159.571	161	101	214	3351	36.011	2.000	0.100	0.808
ID17097	17097	49	29.414	18.838	26.689	0	206	206	2	1	-10921639	126.714	129	89	153	2661	17.959	4.800	0.128	1.600
ID17093	17093	55	39.779	25.155	9.451	0	206	206	2	1	-10921639	181.143	182	121	226	3804	30.808	2.000	0.094	1.012
ID17094	17094	51	48.504	21.406	9.925	0	206	206	2	1	-10921639	200.762	202	141	255	4216	31.334	2.000	0.101	1.171
ID17095	17095	36	31.154	29.875	11.757	0	206	206	2	1	-10921639	132.095	133	101	170	2774	21.624	4.800	0.110	1.210
ID17112	17112	55	40.527	24.770	9.981	0	207	207	2	1	-10921639	182.238	186	141	218	3827	24.139	4.800	0.115	1.556
ID17113	17113	36	37.709	29.996	11.741	0	207	207	2	1	-10921639	132.714	133	97	174	2787	23.212	2.000	0.125	1.271
ID17114	17114	50	36.927	19.890	13.788	0	207	207	2	1	-10921639	175.000	178	121	210	3675	27.351	4.800	0.090	1.060
ID17115	17115	49	28.711	19.118	25.625	0	207	207	2	1	-10921639	127.095	133	97	157	2669	17.782	4.800	0.113	1.451
ID17140	17140	50	39.132	18.871	13.230	0	208	208	2	1	-10921639	166.619	165	125	210	3499	27.484	7.600	0.105	1.149
ID17138	17138	55	40.409	24.923	9.981	0	208	208	2	1	-10921639	167.571	165	121	206	3519	23.545	4.800	0.109	1.403
ID17139	17139	36	28.317	30.706	11.722	0	208	208	2	1	-10921639	122.143	125	89	153	2565	18.467	4.800	0.112	1.329
ID17128	17128	55	29.841	25.000	10.000	0	209	209	2	1	-10921639	157.857	157	117	214	3315	23.391	4.800	0.094	1.161
ID17129	17129	59	39.381	22.379	10.600	0	209	209	2	1	-10921639	179.810	182	137	222	3776	21.801	4.800	0.095	1.431
ID17130	17130	50	44.356	20.356	14.177	0	209	209	2	1	-10921639	180.619	178	125	230	3793	25.796	4.800	0.125	1.554
ID17146	17146	59	31.015	22.053	10.634	0	210	210	2	1	-10921639	184.429	182	165	210	3873	14.066	4.800	0.094	2.243
ID17147	17147	50	42.131	18.741	12.997	0	210	210	2	1	-10921639	172.857	178	125	226	3630	30.761	7.600	0.120	1.208
ID17136	17136	50	40.007	18.245	12.948	0	211	211	2	1	-10921639	149.619	153	93	214	3142	37.342	2.000	0.110	0.793
ID17137	17137	58	44.951	20.610	13.467	0	211	211	2	1	-10921639	183.857	186	153	218	3861	21.048	4.800	0.122	1.904
ID17135	17135	None	29.354	25.081	9.832	0	211	211	2	1	-10921639	149.571	153	113	194	3141	20.848	4.800	0.090	1.183
ID17132	17132	50	42.888	18.159	13.212	0	212	212	2	1	-10921639	144.381	145	89	198	3032	33.159	2.000	0.133	1.021
ID17131	17131	58	37.256	22.000	11.000	0	212	212	2	1	-10921639	168.762	170	129	202	3544	19.227	4.800	0.102	1.618
ID17144	17144	50	46.683	18.303	13.094	0	213	213	2	1	-10921639	145.381	145	89	206	3053	36.467	2.000	0.143	0.996
ID17145	17145	None	33.220	16.296	18.719	0	213	213	2	1	-10921639	92.667	89	48	149	1946	30.256	2.000	0.142	0.762
ID17143	17143	58	27.598	22.857	10.698	0	213	213	2	1	-10921639	158.048	161	101	186	3319	22.586	2.000	0.070	0.920
ID17133	17133	58	47.579	24.699	9.624	0	214	214	2	1	-10921639	149.762	149	97	206	3145	33.385	2.000	0.134	1.059
ID17134	17134	50	55.438	18.269	13.059	0	214	214	2	1	-10921639	140.762	141	89	202	2956	38.125	2.000	0.174	1.092
ID17141	17141	58	69.856	25.031	9.813	0	215	215	2	1	-10921639	169.381	170	109	255	3557	38.348	2.000	0.189	1.404
ID17142	17142	50	47.397	18.087	12.944	0	215	215	2	1	-10921639	124.333	133	72	190	2611	34.049	2.000	0.156	0.986
ID17152	17152	50	56.364	18.228	12.885	0	216	216	2	1	-10921639	119.000	117	72	194	2499	39.428	2.000	0.200	1.005
ID17153	17153	60	32.974	19.660	19.503	0	216	216	2	1	-10921639	107.714	109	64	153	2262	23.908	2.000	0.123	0.988
ID17151	17151	58	75.897	24.731	9.783	0	216	216	2	1	-10921639	171.524	178	109	255	3602	40.650	4.800	0.217	1.503
ID17160	17160	50	50.005	18.292	12.854	0	217	217	2	1	-10921639	109.905	113	64	174	2308	37.008	2.000	0.198	0.984
ID17161	17161	60	32.102	20.348	19.852	0	217	217	2	1	-10921639	120.762	125	68	153	2536	20.966	4.800	0.135	1.373
ID17159	17159	58	85.789	24.784	9.962	0	217	217	2	1	-10921639	182.857	190	113	255	3840	43.933	4.800	0.239	1.604
ID17148	17148	58	82.793	24.930	9.734	0	218	218	2	1	-10921639	184.952	178	125	255	3884	44.396	2.000	0.220	1.503
ID17149	17149	50	57.032	18.501	12.735	0	218	218	2	1	-10921639	126.333	117	64	198	2653	38.174	2.000	0.172	0.970
ID17150	17150	60	36.441	19.969	19.766	0	218	218	2	1	-10921639	119.048	117	68	161	2500	20.071	4.800	0.149	1.539
ID17156	17156	58	91.136	24.866	9.830	0	219	219	2	1	-10921639	195.095	186	129	255	4097	45.454	2.000	0.242	1.673
ID17157	17157	50	54.693	18.101	12.734	0	219	219	2	1	-10921639	116.810	117	64	186	2453	38.106	2.000	0.194	0.997
ID17158	17158	60	36.145	18.290	19.251	0	219	219	2	1	-10921639	106.476	105	64	149	2236	26.525	2.000	0.148	1.034
ID17154	17154	58	83.624	24.659	9.796	0	220	220	2	1	-10921639	189.333	194	109	255	3976	48.193	2.000	0.210	1.362
ID17155	17155	60	27.807	20.548	21.089	0	220	220	2	1	-10921639	110.524	113	85	145	2321	16.899	2.000	0.102	1.207
ID17162	17162	58	71.916	24.276	9.901	0	221	221	2	1	-10921639	195.190	190	141	255	4099	36.151	4.800	0.199	1.791
ID17163	17163	None	27.843	17.287	19.192	0	221	221	2	1	-10921639	98.238	97	64	133	2063	21.612	4.800	0.139	1.109
ID17167	17167	58	61.985	23.957	9.856	0	222	222	2	1	-10921639	190.619	182	137	242	4003	33.816	4.800	0.182	1.733
ID17166	17166	58	61.929	24.064	10.204	0	223	223	2	1	-10921639	182.619	182	121	242	3835	33.376	4.800	0.173	1.614
ID17165	17165	58	58.252	23.892	10.292	0	224	224	2	1	-10921639	182.238	182	125	238	3827	33.225	4.800	0.165	1.552
ID17164	17164	58	52.892	23.342	10.723	0	225	225	2	1	-10921639	180.524	170	129	226	3791	25.386	4.800	0.149	1.847
ID17173	17173	58	53.657	23.133	10.917	0	226	226	2	1	-10921639	174.429	165	129	230	3663	29.414	4.800	0.143	1.484
ID17168	17168	58	60.912	22.835	11.146	0	227	227	2	1	-10921639	177.000	178	133	242	3717	29.329	4.800	0.168	1.733
ID17169	17169	58	56.462	22.733	11.150	0	228	228	2	1	-10921639	183.857	186	137	234	3861	23.846	4.800	0.168	2.222
ID17174	17174	58	50.674	22.140	11.257	0	229	229	2	1	-10921639	181.190	186	129	214	3805	25.463	4.800	0.157	1.934
ID17177	17177	58	54.584	22.158	11.176	0	230	230	2	1	-10921639	179.429	186	121	218	3768	26.248	4.800	0.167	1.960
ID17175	17175	58	48.390	22.454	11.579	0	231	231	2	1	-10921639	171.143	174	109	214	3594	31.238	7.600	0.155	1.466
ID17172	17172	58	45.784	21.980	12.627	0	232	232	2	1	-10921639	152.524	157	113	210	3203	28.094	7.600	0.133	1.275
ID17170	17170	None	39.733	21.120	10.431	0	232	232	2	1	-10921639	138.714	141	85	194	2913	34.669	6.350	0.127	0.901
ID17171	17171	None	35.270	25.005	10.111	0	232	232	2	1	-10921639	136.952	133	85	190	2876	28.038	2.000	0.107	0.948
ID17176	17176	58	48.912	22.254	12.424	0	233	233	2	1	-10921639	160.810	161	113	186	3377	22.189	7.600	0.173	2.138
ID17180	17180	58	58.869	21.948	12.770	0	234	234	2	1	-10921639	151.429	153	97	198	3180	27.287	4.800	0.217	1.982
ID17181	17181	61	34.213	18.521	9.793	0	235	235	2	1	-10921639	110.524	105	60	161	2321	29.829	7.600	0.127	0.834
ID17182	17182	58	57.653	21.927	12.837	0	235	235	2	1	-10921639	167.429	170	117	210	3516	24.016	4.800	0.203	2.356
ID17184	17184	58	51.894	22.437	12.367	0	236	236	2	1	-10921639	155.190	161	97	206	3259	28.058	4.800	0.176	1.653
ID17185	17185	None	31.834	27.610	11.777	0	236	236	2	1	-10921639	99.095	101	64	141	2081	24.037	2.000	0.139	1.009
ID17183	17183	61	34.779	18.163	9.540	0	236	236	2	1	-10921639	109.000	109	68	145	2289	24.137	4.800	0.175	1.345
ID17186	17186	61	38.698	17.914	9.143	0	237	237	2	1	-10921639	103.095	109	52	129	2165	24.124	4.800	0.220	1.539
ID17187	17187	58	34.032	23.167	12.009	0	237	237	2	1	-10921639	125.000	125	93	157	2625	18.676	4.800	0.123	1.462
ID17178	17178	61	30.946	18.524	8.054	0	238	238	2	1	-10921639	88.619	93	44	121	1861	23.131	2.000	0.155	1.026
ID17179	17179	58	41.406	23.374	11.575	0	238	238	2	1	-10921639	133.905	129	97	178	2812	22.488	4.800	0.154	1.590
ID17188	17188	58	36.225	23.365	11.649	0	239	239	2	1	-10921639	124.238	125	85	161	2609	20.923	4.800	0.145	1.502
ID17192	17192	58	34.425	23.667	11.882	0	240	240	2	1	-10921639	116.524	117	64	149	2447	24.030	2.000	0.133	1.140
ID17189	17189	58	52.910	24.060	12.063	0	241	241	2	1	-10921639	136.619	133	101	182	2869	27.012	2.000	0.182	1.555
ID17199	17199	58	51.759	24.070	12.213	0	242	242	2	1	-10921639	139.286	137	97	194	2925	26.719	4.800	0.179	1.583
ID17200	17200	58	39.062	24.250	12.512	0	243	243	2	1	-10921639	121.762	121	89	157	2557	21.822	4.800	0.153	1.481
ID17190	17190	62	31.108	18.162	12.697	0	244	244	2	1	-10921639	97.143	97	52	141	2040	25.176	7.600	0.110	0.763
ID17191	17191	58	41.630	24.106	12.940	0	244	244	2	1	-10921639	125.381	125	93	161	2633	20.934	4.800	0.164	1.690
ID17204	17204	58	45.889	23.890	13.551	0	245	245	2	1	-10921639	129.048	133	72	174	2710	28.421	2.000	0.166	1.293
ID17203	17203	62	30.357	18.063	12.986	0	245	245	2	1	-10921639	92.048	93	52	137	1933	22.888	2.000	0.114	0.823
ID17197	17197	62	35.316	18.238	13.036	0	246	246	2	1	-10921639	96.762	93	60	145	2032	25.996	2.000	0.133	0.876
ID17198	17198	58	35.255	24.184	13.543	0	246	246	2	1	-10921639	115.952	121	68	149	2435	22.418	2.000	0.141	1.282
ID17193	17193	62	43.780	17.997	12.907	0	247	247	2	1	-10921639	96.238	89	60	165	2021	27.433	2.000	0.165	0.996
ID17194	17194	58	37.692	23.875	12.978	0	247	247	2	1	-10921639	116.000	117	76	145	2436	22.428	4.800	0.165	1.465
ID17201	17201	62	34.025	17.905	13.370	0	248	248	2	1	-10921639	95.571	93	52	137	2007	23.267	2.000	0.144	1.034
ID17202	17202	58	32.286	23.873	13.661	0	248	248	2	1	-10921639	108.333	109	64	141	2275	20.728	2.000	0.128	1.190
ID17208	17208	58	32.858	23.663	13.184	0	249	249	2	1	-10921639	112.476	117	68	141	2362	20.906	4.800	0.134	1.272
ID17207	17207	62	40.309	17.959	13.304	0	249	249	2	1	-10921639	104.714	109	48	145	2199	28.189	2.000	0.172	1.090
ID17196	17196	58	36.966	23.573	12.727	0	250	250	2	1	-10921639	115.810	117	72	149	2432	22.049	4.800	0.159	1.439
ID17195	17195	62	34.930	17.775	12.726	0	250	250	2	1	-10921639	101.476	101	60	141	2131	25.551	2.000	0.142	0.990
ID17205	17205	None	33.358	25.851	6.800	0	251	251	2	1	-10921639	68.000	72	36	101	1428	17.407	4.800	0.268	1.652
ID17206	17206	58	34.481	23.859	12.936	0	251	251	2	1	-10921639	107.190	101	64	149	2251	23.695	4.800	0.151	1.189
ID17226	17226	58	38.773	21.821	11.883	0	252	252	2	1	-10921639	121.810	117	85	202	2558	28.972	2.000	0.089	0.689
ID17228	17228	58	55.935	21.668	12.018	0	253	253	2	1	-10921639	127.190	125	60	230	2671	41.198	2.000	0.140	0.757
ID17227	17227	None	27.961	25.201	6.681	0	253	253	2	1	-10921639	77.857	85	48	105	1635	17.667	4.800	0.207	1.511
ID17209	17209	58	68.889	21.028	11.769	0	254	254	2	1	-10921639	154.667	149	109	250	3248	38.562	6.311	0.200	1.337
ID17210	17210	63	28.022	19.719	24.832	0	254	254	2	1	-10921639	65.952	64	32	97	1385	20.006	2.000	0.188	1.043
ID17240	17240	64	31.983	27.185	8.258	0	255	255	2	1	-10921639	89.190	93	48	129	1873	20.178	4.800	0.189	1.405
ID17241	17241	58	80.893	20.949	12.048	0	255	255	2	1	-10921639	153.952	149	101	255	3233	41.693	2.000	0.247	1.463
ID17242	17242	65	41.074	27.087	14.815	0	255	255	2	1	-10921639	101.810	97	68	145	2138	22.905	2.000	0.187	1.400
ID17243	17243	63	37.522	19.921	24.625	0	255	255	2	1	-10921639	78.238	85	32	125	1643	25.614	4.800	0.244	1.198
ID17211	17211	64	35.157	26.924	7.188	0	256	256	2	1	-10921639	82.333	89	28	125	1729	24.668	7.600	0.204	1.132
ID17212	17212	58	45.655	21.245	12.356	0	256	256	2	1	-10921639	129.048	125	72	182	2710	32.041	2.000	0.163	1.128
ID17213	17213	None	31.525	14.599	13.905	0	256	256	2	1	-10921639	86.905	89	56	133	1825	23.677	2.000	0.134	0.868
ID17214	17214	65	32.178	27.851	14.676	0	256	256	2	1	-10921639	90.190	89	60	133	1894	20.690	2.000	0.170	1.264
ID17215	17215	63	38.601	19.574	24.825	0	256	256	2	1	-10921639	81.810	80	40	121	1718	24.695	2.000	0.225	1.219
ID17248	17248	63	30.462	19.622	24.052	0	257	257	2	1	-10921639	91.429	93	60	125	1920	21.454	6.281	0.154	1.137
ID17244	17244	64	37.097	26.813	7.022	0	257	257	2	1	-10921639	89.571	93	40	121	1881	26.009	4.800	0.219	1.236
ID17245	17245	58	36.044	18.653	13.025	0	257	257	2	1	-10921639	120.762	121	76	153	2536	24.666	4.800	0.142	1.214
ID17246	17246	66	36.332	36.884	12.583	0	257	257	2	1	-10921639	58.429	60	20	93	1227	18.846	4.800	0.373	1.685
ID17247	17247	65	28.817	28.606	14.737	0	257	257	2	1	-10921639	87.952	89	56	125	1847	17.707	4.800	0.175	1.481
ID17224	17224	65	29.652	28.833	14.245	0	258	258	2	1	-10921639	96.619	97	68	125	2029	16.603	2.000	0.150	1.518
ID17225	17225	63	52.319	19.559	24.261	0	258	258	2	1	-10921639	115.952	113	80	178	2435	30.469	2.000	0.207	1.304
ID17221	17221	64	35.104	26.160	6.045	0	258	258	2	1	-10921639	85.000	85	28	121	1785	23.816	4.800	0.224	1.304
ID17222	17222	58	43.686	17.886	13.528	0	258	258	2	1	-10921639	129.667	125	93	182	2723	25.148	2.000	0.143	1.288
ID17223	17223	66	29.944	36.977	12.835	0	258	258	2	1	-10921639	59.810	60	36	76	1256	11.965	4.800	0.321	2.429
ID17216	17216	64	45.782	27.468	7.712	0	259	259	2	1	-10921639	101.714	105	60	141	2136	27.628	4.800	0.247	1.459
ID17217	17217	67	32.796	12.467	13.453	0	259	259	2	1	-10921639	78.333	72	32	133	1645	28.989	2.000	0.178	0.816
ID17218	17218	58	47.512	17.714	13.516	0	259	259	2	1	-10921639	128.143	121	93	186	2691	27.249	2.000	0.158	1.287
ID17219	17219	65	35.895	29.579	14.407	0	259	259	2	1	-10921639	89.571	89	48	133	1881	28.243	2.000	0.187	0.998
ID17220	17220	63	58.546	19.642	24.501	0	259	259	2	1	-10921639	115.619	113	52	194	2428	40.541	2.000	0.226	1.052
ID17258	17258	64	53.138	26.886	6.084	0	260	260	2	1	-10921639	95.857	101	44	157	2013	33.559	2.000	0.272	1.221
ID17259	17259	65	38.595	29.119	13.473	0	260	260	2	1	-10921639	101.333	101	56	145	2128	26.301	2.000	0.163	1.080
ID17260	17260	67	35.037	12.877	13.522	0	260	260	2	1	-10921639	91.286	89	64	141	1917	22.894	2.000	0.159	1.092
ID17261	17261	58	31.734	17.390	13.613	0	260	260	2	1	-10921639	110.476	113	80	145	2320	19.610	2.000	0.115	1.164
ID17262	17262	63	62.136	20.174	24.724	0	260	260	2	1	-10921639	131.190	129	64	194	2755	37.124	4.800	0.239	1.365
ID17234	17234	64	41.226	26.690	5.988	0	261	261	2	1	-10921639	88.333	89	40	137	1855	29.820	4.800	0.239	1.142
ID17235	17235	None	33.918	27.057	8.603	0	261	261	2	1	-10921639	111.190	117	60	149	2335	22.259	2.000	0.146	1.276
ID17236	17236	67	39.664	12.992	13.243	0	261	261	2	1	-10921639	94.571	89	48	145	1986	30.096	2.000	0.150	0.819
ID17237	17237	65	36.835	29.791	13.415	0	261	261	2	1	-10921639	109.524	109	64	157	2300	29.339	4.800	0.197	1.229
ID17238	17238	58	29.554	17.394	13.618	0	261	261	2	1	-10921639	115.286	117	89	145	2421	18.701	2.000	0.113	1.253
ID17239	17239	63	64.354	20.365	24.313	0	261	261	2	1	-10921639	147.667	133	97	202	3101	34.002	4.800	0.237	1.662
ID17232	17232	65	41.117	28.958	13.621	0	262	262	2	1	-10921639	116.857	121	44	161	2454	30.941	4.800	0.170	1.099
ID17233	17233	63	77.671	20.953	23.736	0	262	262	2	1	-10921639	175.333	182	93	234	3682	39.655	4.800	0.289	1.982
ID17229	17229	64	48.912	25.993	5.854	0	262	262	2	1	-10921639	107.429	109	60	157	2256	25.551	4.800	0.232	1.584
ID17230	17230	67	33.032	13.471	13.084	0	262	262	2	1	-10921639	102.238	101	64	145	2147	25.438	4.800	0.156	1.085
ID17231	17231	None	37.080	30.744	13.065	0	262	262	2	1	-10921639	106.333	113	52	161	2233	27.567	4.800	0.186	1.211
ID17249	17249	64	30.152	26.041	6.479	0	263	263	2	1	-10921639	94.952	97	48	129	1994	22.714	6.357	0.153	1.112
ID17250	17250	68	29.425	20.837	9.939	0	263	263	2	1	-10921639	128.238	129	93	157	2693	17.047	4.800	0.108	1.471
ID17251	17251	67	28.812	13.719	13.343	0	263	263	2	1	-10921639	111.333	113	64	149	2338	22.619	2.000	0.098	0.882
ID17252	17252	65	56.447	28.456	13.153	0	263	263	2	1	-10921639	139.238	133	101	210	2924	28.342	2.000	0.184	1.527
ID17253	17253	63	71.668	20.849	23.780	0	263	263	2	1	-10921639	176.619	182	97	238	3709	40.640	4.800	0.261	1.801
ID17256	17256	65	58.544	28.570	13.257	0	264	264	2	1	-10921639	136.190	133	68	202	2860	33.964	4.800	0.222	1.455
ID17257	17257	63	81.762	20.332	24.170	0	264	264	2	1	-10921639	176.762	170	113	226	3712	37.631	4.800	0.279	2.049
ID17254	17254	64	33.939	26.488	6.368	0	264	264	2	1	-10921639	95.667	97	56	141	2009	21.404	4.800	0.184	1.388
ID17255	17255	68	31.581	20.188	8.253	0	264	264	2	1	-10921639	108.095	105	52	153	2270	25.971	4.800	0.146	1.063
ID17264	17264	65	55.428	28.558	13.213	0	265	265	2	1	-10921639	138.810	133	80	210	2915	30.970	4.800	0.197	1.473
ID17265	17265	67	28.119	14.767	13.685	0	265	265	2	1	-10921639	119.667	117	85	153	2513	17.769	4.800	0.108	1.314
ID17266	17266	63	92.381	20.801	24.105	0	265	265	2	1	-10921639	188.762	194	117	255	3964	41.376	4.800	0.292	2.064
ID17263	17263	64	53.055	26.522	6.308	0	265	265	2	1	-10921639	107.286	109	28	178	2253	44.789	2.000	0.237	0.917
ID17280	17280	64	55.186	26.484	6.757	0	266	266	2	1	-10921639	133.762	133	89	178	2809	25.768	4.800	0.220	1.871
ID17281	17281	68	29.608	20.006	8.690	0	266	266	2	1	-10921639	111.905	117	56	141	2350	23.843	4.800	0.123	1.028
ID17282	17282	67	33.684	14.572	13.730	0	266	266	2	1	-10921639	120.810	121	89	157	2537	21.335	7.600	0.123	1.241
ID17283	17283	65	64.606	28.507	13.524	0	266	266	2	1	-10921639	143.000	153	52	226	3003	46.957	2.000	0.221	1.102
ID17284	17284	63	84.603	20.471	23.929	0	266	266	2	1	-10921639	181.286	182	101	250	3807	43.486	4.800	0.264	1.739
ID17285	17285	None	29.761	8.029	26.666	0	266	266	2	1	-10921639	49.524	48	16	76	1040	16.516	2.000	0.332	1.495
ID17279	17279	69	30.338	15.000	1.000	0	266	266	2	1	-10921639	70.000	76	40	97	1470	19.269	4.800	0.183	1.123
ID17286	17286	69	35.426	15.000	1.000	0	267	267	2	1	-10921639	79.524	80	48	109	1670	19.490	6.201	0.227	1.509
ID17287	17287	64	63.053	26.575	6.400	0	267	267	2	1	-10921639	139.429	145	60	218	2928	45.283	2.000	0.215	1.088
ID17288	17288	68	31.084	20.670	8.266	0	267	267	2	1	-10921639	120.143	125	76	161	2523	22.701	4.800	0.129	1.213
ID17289	17289	70	31.010	20.149	9.771	0	267	267	2	1	-10921639	128.190	133	72	161	2692	21.839	4.800	0.132	1.372
ID17290	17290	65	51.857	28.819	13.538	0	267	267	2	1	-10921639	141.952	145	56	194	2981	39.813	2.000	0.168	1.028
ID17291	17291	None	29.156	6.504	20.497	0	267	267	2	1	-10921639	57.619	60	36	85	1210	14.797	4.800	0.285	1.726
ID17292	17292	63	92.230	20.810	23.501	0	267	267	2	1	-10921639	173.048	186	80	255	3634	56.559	4.800	0.297	1.402
ID17271	17271	69	31.409	15.000	1.000	0	268	268	2	1	-10921639	83.667	89	56	105	1757	14.343	6.312	0.191	1.871
ID17272	17272	68	35.003	20.546	7.365	0	268	268	2	1	-10921639	111.857	113	56	161	2349	30.913	2.000	0.113	0.737
ID17273	17273	64	64.671	26.027	7.114	0	268	268	2	1	-10921639	157.381	157	109	214	3305	31.258	4.800	0.214	1.778
ID17274	17274	70	29.445	19.727	11.057	0	268	268	2	1	-10921639	135.143	137	101	174	2838	18.200	2.000	0.091	1.234
ID17275	17275	None	31.301	32.000	13.000	0	268	268	2	1	-10921639	116.905	117	76	165	2455	27.300	6.337	0.122	0.932
ID17276	17276	None	31.843	16.133	13.848	0	268	268	2	1	-10921639	127.667	129	85	161	2681	23.574	4.800	0.116	1.128
ID17277	17277	65	53.040	28.376	13.563	0	268	268	2	1	-10921639	142.571	141	68	206	2994	37.183	2.000	0.167	1.098
ID17278	17278	63	81.340	20.956	23.179	0	268	268	2	1	-10921639	187.238	190	117	238	3932	36.314	4.800	0.264	2.155
ID17267	17267	64	73.336	25.960	6.924	0	269	269	2	1	-10921639	162.429	165	93	226	3411	38.068	2.000	0.229	1.592
ID17268	17268	65	61.457	28.885	13.099	0	269	269	2	1	-10921639	155.095	149	89	214	3257	30.630	4.800	0.209	1.748
ID17269	17269	71	30.336	17.257	18.244	0	269	269	2	1	-10921639	121.333	117	72	165	2548	23.965	2.000	0.103	0.948
ID17270	17270	63	74.477	20.617	23.267	0	269	269	2	1	-10921639	170.667	174	93	226	3584	35.733	4.800	0.259	1.965
ID17298	17298	64	69.651	25.945	6.952	0	270	270	2	1	-10921639	181.429	190	125	242	3810	38.263	4.800	0.199	1.572
ID17299	17299	68	40.764	20.974	7.915	0	270	270	2	1	-10921639	133.476	133	68	206	2803	31.400	2.000	0.100	0.772
ID17300	17300	72	27.112	17.854	14.198	0	270	270	2	1	-10921639	141.952	149	97	165	2981	20.235	4.800	0.096	1.233
ID17301	17301	65	49.873	29.026	13.524	0	270	270	2	1	-10921639	145.143	153	60	194	3048	38.637	4.800	0.184	1.166
ID17302	17302	None	48.231	31.142	13.568	0	270	270	2	1	-10921639	128.238	125	60	194	2693	39.787	6.292	0.214	1.134
ID17303	17303	71	40.008	17.039	17.842	0	270	270	2	1	-10921639	135.381	149	72	170	2843	30.329	2.000	0.137	1.073
ID17304	17304	63	69.613	20.666	23.167	0	270	270	2	1	-10921639	173.667	174	117	226	3647	31.065	4.800	0.240	2.164
ID17305	17305	64	58.106	25.922	6.815	0	271	271	2	1	-10921639	159.857	153	101	226	3357	32.800	2.000	0.163	1.370
ID17306	17306	68	59.173	21.003	7.946	0	271	271	2	1	-10921639	149.429	141	80	226	3138	38.732	2.000	0.149	0.999
ID17307	17307	65	51.156	29.212	13.484	0	271	271	2	1	-10921639	148.619	145	105	186	3121	23.453	4.800	0.196	2.073
ID17308	17308	72	30.628	17.716	14.483	0	271	271	2	1	-10921639	138.000	137	85	174	2898	23.601	4.800	0.107	1.127
ID17309	17309	71	45.033	17.039	18.034	0	271	271	2	1	-10921639	134.048	137	64	182	2815	32.483	2.000	0.135	0.980
ID17310	17310	63	64.645	20.250	23.635	0	271	271	2	1	-10921639	159.714	161	101	206	3354	35.013	4.800	0.244	1.792
ID17296	17296	71	51.063	16.929	17.996	0	272	272	2	1	-10921639	140.952	141	89	198	2960	31.170	2.000	0.149	1.173
ID17297	17297	63	86.164	19.990	23.748	0	272	272	2	1	-10921639	168.190	174	89	242	3532	47.251	2.000	0.267	1.502
ID17293	17293	64	52.103	25.859	7.016	0	272	272	2	1	-10921639	148.571	149	89	206	3120	33.949	4.800	0.174	1.298
ID17294	17294	68	61.754	20.988	8.057	0	272	272	2	1	-10921639	156.190	153	76	238	3280	39.270	2.000	0.152	1.050
ID17295	17295	65	60.833	29.557	13.488	0	272	272	2	1	-10921639	134.524	129	36	194	2825	48.363	4.800	0.230	1.039
ID17320	17320	63	85.790	20.140	23.716	0	273	273	2	1	-10921639	184.762	190	105	255	3880	43.506	4.800	0.270	1.807
ID17316	17316	68	62.970	21.143	8.078	0	273	273	2	1	-10921639	169.905	165	89	255	3568	41.677	2.000	0.153	1.080
ID17317	17317	64	34.114	25.804	8.623	0	273	273	2	1	-10921639	156.952	165	105	194	3296	26.381	4.800	0.111	1.188
ID17318	17318	65	65.427	29.021	13.408	0	273	273	2	1	-10921639	153.333	157	68	210	3220	41.680	4.800	0.234	1.394
ID17319	17319	71	53.102	17.004	17.889	0	273	273	2	1	-10921639	150.095	153	85	210	3152	33.171	2.000	0.164	1.273
ID17312	17312	68	59.072	21.149	8.548	0	274	274	2	1	-10921639	181.905	178	125	255	3820	35.134	2.000	0.139	1.267
ID17313	17313	65	63.622	28.627	13.463	0	274	274	2	1	-10921639	148.000	153	60	230	3108	47.069	4.800	0.228	1.167
ID17314	17314	71	41.246	17.356	17.457	0	274	274	2	1	-10921639	153.190	153	97	198	3217	28.120	4.800	0.156	1.471
ID17315	17315	63	93.198	20.244	23.320	0	274	274	2	1	-10921639	197.238	198	109	255	4142	48.212	4.800	0.266	1.720
ID17311	17311	64	35.501	24.477	8.485	0	274	274	2	1	-10921639	176.286	178	117	230	3702	32.523	6.311	0.116	1.125
ID17370	17370	68	64.236	21.367	8.543	0	275	275	2	1	-10921639	200.810	202	137	255	4217	34.876	4.800	0.159	1.576
ID17371	17371	65	81.680	28.765	13.256	0	275	275	2	1	-10921639	164.571	186	56	255	3456	54.734	2.000	0.241	1.169
ID17372	17372	71	48.951	17.222	17.282	0	275	275	2	1	-10921639	149.857	153	89	198	3147	28.550	4.800	0.178	1.584
ID17373	17373	63	88.969	20.775	22.664	0	275	275	2	1	-10921639	181.857	182	85	255	3819	51.432	4.800	0.268	1.496
ID17376	17376	71	35.119	17.089	16.750	0	276	276	2	1	-10921639	140.714	153	60	174	2955	31.770	4.800	0.128	1.006
ID17377	17377	63	83.553	21.188	21.915	0	276	276	2	1	-10921639	174.571	174	93	255	3666	50.189	2.000	0.240	1.345
ID17374	17374	68	72.196	21.126	8.790	0	276	276	2	1	-10921639	202.286	198	125	255	4248	40.910	2.000	0.168	1.420
ID17375	17375	65	75.328	28.543	13.624	0	276	276	2	1	-10921639	155.714	157	68	250	3270	56.615	2.000	0.233	1.041
ID17321	17321	68	70.145	20.852	8.789	0	277	277	2	1	-10921639	201.905	198	137	255	4240	35.887	7.600	0.162	1.566
ID17322	17322	74	34.426	24.746	9.880	0	277	277	2	1	-10921639	182.714	182	129	222	3837	24.830	7.600	0.089	1.198
ID17323	17323	65	78.025	28.646	13.436	0	277	277	2	1	-10921639	171.143	178	93	255	3594	52.008	2.000	0.211	1.147
ID17324	17324	71	28.116	16.394	15.383	0	277	277	2	1	-10921639	128.429	125	89	161	2697	25.085	7.600	0.103	0.952
ID17325	17325	63	43.607	22.160	20.443	0	277	277	2	1	-10921639	134.381	137	93	170	2822	26.032	7.600	0.150	1.350
ID17326	17326	73	55.723	19.231	23.794	0	277	277	2	1	-10921639	119.381	117	56	190	2507	39.760	4.800	0.228	1.114
ID17328	17328	74	35.351	25.334	10.093	0	278	278	2	1	-10921639	202.095	206	161	234	4244	21.102	4.800	0.087	1.535
ID17329	17329	65	71.158	28.606	13.466	0	278	278	2	1	-10921639	174.333	174	85	255	3661	54.956	2.000	0.182	0.979
ID17330	17330	71	37.836	16.710	15.355	0	278	278	2	1	-10921639	159.810	170	109	198	3356	23.312	4.800	0.133	1.613
ID17331	17331	63	29.699	23.041	18.880	0	278	278	2	1	-10921639	131.524	129	85	170	2762	22.973	4.800	0.103	1.069
ID17332	17332	73	61.312	19.410	23.539	0	278	278	2	1	-10921639	117.095	105	56	198	2459	40.714	4.800	0.247	1.139
ID17327	17327	68	64.606	21.029	8.865	0	278	278	2	1	-10921639	201.905	202	145	255	4240	36.387	2.000	0.138	1.342
ID17352	17352	71	42.737	15.938	14.717	0	279	279	2	1	-10921639	146.429	161	76	198	3075	33.768	7.600	0.130	0.997
ID17353	17353	63	30.770	22.177	17.684	0	279	279	2	1	-10921639	155.810	157	101	194	3272	25.347	6.359	0.094	1.060
ID17354	17354	73	47.588	18.923	23.590	0	279	279	2	1	-10921639	132.952	137	85	182	2792	28.188	4.800	0.195	1.540
ID17349	17349	75	55.105	40.000	1.000	0	279	279	2	1	-10921639	87.667	106	28	129	1841	36.270	4.800	0.372	1.311
ID17350	17350	68	59.010	21.496	8.589	0	279	279	2	1	-10921639	204.619	206	145	255	4297	31.582	4.800	0.148	1.666
ID17351	17351	65	81.295	28.570	13.874	0	279	279	2	1	-10921639	181.905	194	93	255	3820	57.778	2.000	0.212	1.100
ID17363	17363	75	44.311	40.000	1.000	0	280	280	2	1	-10921639	107.619	109	76	149	2260	16.776	6.220	0.134	1.512
ID17364	17364	68	59.630	21.450	8.535	0	280	280	2	1	-10921639	194.333	194	153	255	4081	32.716	7.600	0.143	1.486
ID17365	17365	65	77.510	28.352	13.730	0	280	280	2	1	-10921639	182.714	186	101	255	3837	42.108	2.000	0.213	1.522
ID17366	17366	71	53.219	16.406	15.001	0	280	280	2	1	-10921639	147.857	149	80	222	3105	40.308	7.600	0.152	0.966
ID17367	17367	63	36.012	22.096	16.711	0	280	280	2	1	-10921639	158.381	161	80	202	3326	33.546	2.000	0.099	0.852
ID17368	17368	78	49.036	15.909	24.264	0	280	280	2	1	-10921639	109.095	109	72	161	2291	27.135	2.000	0.212	1.407
ID17369	17369	73	37.718	20.136	23.671	0	280	280	2	1	-10921639	116.143	121	76	153	2439	25.631	6.330	0.148	1.170
ID17392	17392	63	35.440	21.915	16.051	0	281	281	2	1	-10921639	160.571	170	89	210	3372	32.062	2.000	0.088	0.809
ID17393	17393	None	35.403	4.131	23.094	0	281	281	2	1	-10921639	59.714	60	20	97	1254	21.232	4.800	0.337	1.419
ID17394	17394	73	27.959	19.001	24.127	0	281	281	2	1	-10921639	116.429	117	76	170	2445	23.258	6.343	0.118	1.053
ID17395	17395	78	53.357	15.998	24.592	0	281	281	2	1	-10921639	109.857	109	44	190	2307	38.073	2.000	0.197	0.949
ID17387	17387	None	29.919	36.000	1.000	0	281	281	2	1	-10921639	94.286	101	40	129	1980	26.475	4.800	0.163	0.998
ID17388	17388	76	54.054	40.000	4.000	0	281	281	2	1	-10921639	102.810	117	28	186	2159	48.079	7.600	0.284	0.947
ID17389	17389	68	75.616	21.864	8.409	0	281	281	2	1	-10921639	194.048	194	113	255	4075	47.474	4.800	0.200	1.360
ID17390	17390	65	63.731	28.042	13.663	0	281	281	2	1	-10921639	147.190	149	72	218	3091	43.084	2.000	0.200	1.138
ID17391	17391	71	51.700	16.435	14.991	0	281	281	2	1	-10921639	154.286	157	80	222	3240	41.822	7.600	0.145	0.933
ID17333	17333	76	37.237	40.000	4.000	0	282	282	2	1	-10921639	59.762	52	40	101	1255	18.737	4.800	0.387	1.780
ID17334	17334	68	63.150	21.365	8.591	0	282	282	2	1	-10921639	201.762	198	141	255	4237	32.109	7.600	0.156	1.698
ID17335	17335	77	39.800	24.066	12.069	0	282	282	2	1	-10921639	187.571	190	105	242	3939	35.142	7.600	0.064	0.641
ID17336	17336	65	66.138	27.795	13.534	0	282	282	2	1	-10921639	142.762	141	56	234	2998	53.640	2.000	0.195	0.869
ID17337	17337	71	53.624	17.050	15.442	0	282	282	2	1	-10921639	189.905	198	129	246	3988	32.764	4.800	0.144	1.458
ID17338	17338	63	31.895	21.706	15.828	0	282	282	2	1	-10921639	167.333	186	76	234	3514	40.834	2.000	0.058	0.447
ID17339	17339	73	30.577	20.000	23.000	0	282	282	2	1	-10921639	129.476	133	89	178	2719	25.633	2.000	0.079	0.740
ID17340	17340	78	69.778	16.451	24.715	0	282	282	2	1	-10921639	133.143	133	64	246	2796	50.502	2.000	0.223	0.960
ID17344	17344	65	69.846	27.798	13.468	0	283	283	2	1	-10921639	155.190	153	76	242	3259	47.697	2.000	0.210	1.131
ID17345	17345	71	36.856	16.965	14.989	0	283	283	2	1	-10921639	180.238	198	125	218	3785	29.366	7.600	0.100	1.119
ID17346	17346	63	33.206	21.491	15.569	0	283	283	2	1	-10921639	184.048	190	105	234	3865	34.921	4.800	0.078	0.762
ID17347	17347	73	43.793	20.378	21.853	0	283	283	2	1	-10921639	131.381	133	76	214	2759	35.179	2.000	0.112	0.749
ID17348	17348	78	56.824	16.480	24.802	0	283	283	2	1	-10921639	121.667	121	60	214	2555	42.824	2.000	0.177	0.856
ID17341	17341	76	32.242	40.000	5.000	0	283	283	2	1	-10921639	53.000	56	12	85	1113	23.633	2.000	0.351	1.166
ID17342	17342	68	69.919	20.920	8.457	0	283	283	2	1	-10921639	183.238	182	101	255	3848	51.495	3.200	0.182	1.097
ID17343	17343	77	42.436	23.481	12.010	0	283	283	2	1	-10921639	201.524	206	145	255	4232	29.229	2.000	0.072	0.920
ID17360	17360	71	40.073	17.920	16.535	0	284	284	2	1	-10921639	175.524	186	121	234	3686	33.472	7.600	0.087	0.840
ID17361	17361	73	29.756	20.443	22.046	0	284	284	2	1	-10921639	125.762	125	80	178	2641	28.941	2.000	0.081	0.653
ID17362	17362	78	56.599	16.594	24.867	0	284	284	2	1	-10921639	130.810	125	76	214	2747	35.603	2.000	0.173	1.085
ID17355	17355	76	34.032	40.000	5.000	0	284	284	2	1	-10921639	58.476	56	24	97	1228	21.229	2.000	0.320	1.336
ID17356	17356	68	69.921	20.962	8.411	0	284	284	2	1	-10921639	183.762	186	109	255	3859	48.597	4.800	0.196	1.237
ID17357	17357	77	39.016	23.481	12.158	0	284	284	2	1	-10921639	201.381	202	141	255	4229	30.696	6.350	0.070	0.860
ID17358	17358	65	72.217	27.896	13.578	0	284	284	2	1	-10921639	149.714	141	80	246	3144	52.493	2.000	0.206	0.974
ID17359	17359	63	42.357	21.804	15.321	0	284	284	2	1	-10921639	185.143	186	109	255	3888	37.122	2.000	0.067	0.626
ID17378	17378	76	38.149	40.000	5.000	0	285	285	2	1	-10921639	53.619	48	20	109	1126	23.672	2.000	0.363	1.207
ID17379	17379	68	63.640	20.887	8.773	0	285	285	2	1	-10921639	191.476	202	121	255	4021	40.448	7.600	0.171	1.385
ID17380	17380	77	50.912	23.607	11.975	0	285	285	2	1	-10921639	203.476	210	125	255	4273	42.855	7.600	0.095	0.821
ID17381	17381	65	61.040	27.897	13.441	0	285	285	2	1	-10921639	147.000	153	68	234	3087	48.360	2.000	0.173	0.898
ID17382	17382	79	33.221	16.779	14.947	0	285	285	2	1	-10921639	176.714	178	125	246	3711	30.689	4.800	0.086	0.914
ID17383	17383	63	43.287	21.537	15.535	0	285	285	2	1	-10921639	177.048	178	93	255	3718	51.186	2.000	0.070	0.451
ID17384	17384	71	38.621	17.972	17.014	0	285	285	2	1	-10921639	174.714	178	113	246	3669	34.022	7.600	0.070	0.673
ID17385	17385	73	46.493	19.986	22.734	0	285	285	2	1	-10921639	142.905	149	97	206	3001	32.012	2.000	0.128	1.015
ID17386	17386	78	64.688	16.562	24.775	0	285	285	2	1	-10921639	143.095	141	76	255	3005	47.274	7.600	0.166	0.862
ID17414	17414	76	51.946	40.000	5.000	0	286	286	2	1	-10921639	68.667	68	32	133	1442	29.892	2.000	0.406	1.328
ID17415	17415	68	55.397	21.129	9.531	0	286	286	2	1	-10921639	203.238	206	145	255	4268	33.524	4.800	0.155	1.625
ID17416	17416	65	75.263	27.847	13.552	0	286	286	2	1	-10921639	148.333	145	72	255	3115	55.737	2.000	0.203	0.897
ID17417	17417	79	50.972	16.760	15.110	0	286	286	2	1	-10921639	197.571	198	141	246	4149	32.968	4.800	0.126	1.339
ID17418	17418	63	41.399	21.382	15.769	0	286	286	2	1	-10921639	201.143	206	133	255	4224	31.878	2.000	0.086	1.001
ID17419	17419	73	55.244	20.311	22.914	0	286	286	2	1	-10921639	168.429	170	113	230	3537	32.135	2.000	0.138	1.272
ID17420	17420	80	36.881	5.330	24.283	0	286	286	2	1	-10921639	68.190	64	44	109	1432	20.576	2.000	0.288	1.483
ID17421	17421	78	68.425	16.291	24.889	0	286	286	2	1	-10921639	148.190	145	80	255	3112	50.422	2.000	0.158	0.802
ID17424	17424	65	81.157	27.194	13.263	0	287	287	2	1	-10921639	176.381	161	105	255	3704	51.895	2.000	0.221	1.230
ID17425	17425	79	47.211	16.996	15.796	0	287	287	2	1	-10921639	185.381	190	113	246	3893	38.281	2.000	0.114	0.994
ID17426	17426	63	49.789	21.278	15.686	0	287	287	2	1	-10921639	198.095	194	129	255	4160	39.552	2.000	0.094	0.863
ID17427	17427	73	49.876	19.973	23.338	0	287	287	2	1	-10921639	157.429	161	101	226	3306	35.573	2.000	0.122	0.965
ID17428	17428	80	39.150	5.630	24.757	0	287	287	2	1	-10921639	69.381	64	40	117	1457	21.933	2.000	0.267	1.332
ID17429	17429	78	76.346	16.343	25.025	0	287	287	2	1	-10921639	158.619	153	93	255	3331	48.796	2.000	0.203	1.098
ID17422	17422	76	57.171	40.000	5.000	0	287	287	2	1	-10921639	75.429	71	36	137	1584	27.687	2.000	0.451	1.693
ID17423	17423	68	68.289	20.605	9.727	0	287	287	2	1	-10921639	208.429	222	125	255	4377	42.846	4.800	0.176	1.454
ID17408	17408	79	37.801	16.211	15.143	0	288	288	2	1	-10921639	170.333	178	101	234	3577	43.192	7.600	0.096	0.689
ID17409	17409	63	50.169	20.920	15.897	0	288	288	2	1	-10921639	221.524	242	145	255	4652	38.469	4.800	0.104	1.083
ID17410	17410	81	41.509	18.394	17.153	0	288	288	2	1	-10921639	206.143	214	133	255	4329	33.132	7.600	0.089	1.019
ID17411	17411	73	48.728	20.099	22.947	0	288	288	2	1	-10921639	164.810	170	101	218	3461	34.925	2.000	0.119	1.006
ID17412	17412	80	35.283	5.661	24.660	0	288	288	2	1	-10921639	81.905	85	52	121	1720	19.411	2.000	0.202	1.418
ID17413	17413	78	62.577	16.381	25.022	0	288	288	2	1	-10921639	155.048	157	93	250	3256	44.004	2.000	0.154	0.938
ID17405	17405	76	65.194	40.000	5.000	0	288	288	2	1	-10921639	80.476	76	44	149	1690	32.592	2.000	0.487	1.617
ID17406	17406	68	68.822	20.763	10.078	0	288	288	2	1	-10921639	205.857	222	105	255	4323	51.188	4.800	0.170	1.167
ID17407	17407	65	88.062	26.922	13.057	0	288	288	2	1	-10921639	187.238	170	113	255	3932	53.661	2.000	0.244	1.369
ID17430	17430	76	50.434	40.000	5.000	0	289	289	2	1	-10921639	65.143	64	32	121	1368	26.919	2.000	0.444	1.489
ID17431	17431	68	59.158	20.610	9.402	0	289	289	2	1	-10921639	174.524	182	76	255	3665	57.595	2.000	0.149	0.785
ID17432	17432	65	88.547	27.033	12.727	0	289	289	2	1	-10921639	190.810	194	93	255	4007	56.050	2.000	0.238	1.307
ID17433	17433	79	33.307	16.571	14.432	0	289	289	2	1	-10921639	192.143	206	105	250	4035	38.971	6.287	0.078	0.715
ID17434	17434	63	46.334	21.146	15.830	0	289	289	2	1	-10921639	228.857	250	149	255	4806	32.544	4.800	0.102	1.297
ID17435	17435	81	38.982	18.358	16.857	0	289	289	2	1	-10921639	206.095	218	133	255	4328	38.434	2.000	0.068	0.681
ID17436	17436	73	52.593	19.700	24.097	0	289	289	2	1	-10921639	175.714	178	97	234	3690	37.663	2.000	0.138	1.131
ID17437	17437	80	42.601	5.904	24.625	0	289	289	2	1	-10921639	84.810	76	52	137	1781	25.317	2.000	0.218	1.200
ID17438	17438	78	61.556	16.406	24.995	0	289	289	2	1	-10921639	157.476	161	89	242	3307	45.684	2.000	0.156	0.931
ID17396	17396	76	42.443	40.000	5.000	0	290	290	2	1	-10921639	55.667	48	28	121	1169	25.902	2.000	0.365	1.149
ID17397	17397	68	66.128	20.282	9.597	0	290	290	2	1	-10921639	202.333	222	113	250	4249	42.864	4.800	0.182	1.452
ID17398	17398	65	86.425	26.953	12.636	0	290	290	2	1	-10921639	174.810	174	76	255	3671	59.793	2.000	0.237	1.119
ID17399	17399	79	28.646	16.000	14.000	0	290	290	2	1	-10921639	162.238	165	101	222	3407	41.135	2.000	0.071	0.521
ID17400	17400	63	52.751	21.208	15.736	0	290	290	2	1	-10921639	218.190	218	153	255	4582	35.396	4.800	0.115	1.270
ID17401	17401	81	28.637	17.362	16.675	0	290	290	2	1	-10921639	176.714	194	101	222	3711	39.489	2.000	0.050	0.425
ID17402	17402	80	53.468	5.846	24.170	0	290	290	2	1	-10921639	91.143	76	60	165	1914	30.129	2.000	0.244	1.186
ID17403	17403	73	54.761	19.747	24.146	0	290	290	2	1	-10921639	174.381	174	101	226	3662	34.121	4.800	0.148	1.321
ID17404	17404	78	59.422	16.165	24.842	0	290	290	2	1	-10921639	152.429	153	93	250	3201	42.732	2.000	0.134	0.840
ID17440	17440	68	66.390	20.247	9.842	0	291	291	2	1	-10921639	206.857	214	137	255	4344	40.005	4.800	0.173	1.523
ID17441	17441	65	77.902	27.215	12.641	0	291	291	2	1	-10921639	171.048	165	72	255	3592	57.918	2.000	0.212	1.032
ID17442	17442	63	47.495	21.347	15.929	0	291	291	2	1	-10921639	222.000	222	161	255	4662	29.779	4.800	0.112	1.508
ID17443	17443	81	29.676	17.609	17.079	0	291	291	2	1	-10921639	198.000	206	141	234	4158	26.325	6.201	0.057	0.818
ID17444	17444	80	55.873	5.822	24.087	0	291	291	2	1	-10921639	94.905	93	52	182	1993	31.785	2.000	0.247	1.183
ID17445	17445	78	52.927	17.231	24.744	0	291	291	2	1	-10921639	163.143	157	89	226	3426	41.977	4.800	0.158	1.063
ID17446	17446	73	54.646	18.803	24.657	0	291	291	2	1	-10921639	168.952	174	97	226	3548	40.602	6.261	0.161	1.156
ID17439	17439	76	42.271	40.000	5.000	0	291	291	2	1	-10921639	64.857	56	34	117	1362	23.525	2.000	0.338	1.393
ID17447	17447	68	67.916	20.217	9.692	0	292	292	2	1	-10921639	217.619	230	145	255	4570	36.887	4.800	0.167	1.686
ID17448	17448	65	82.301	26.787	12.251	0	292	292	2	1	-10921639	185.952	198	101	255	3905	53.027	4.800	0.231	1.315
ID17449	17449	63	47.788	21.294	15.999	0	292	292	2	1	-10921639	224.571	230	161	255	4716	31.639	4.800	0.103	1.322
ID17450	17450	81	34.061	17.215	17.023	0	292	292	2	1	-10921639	187.667	198	129	234	3941	33.931	4.800	0.075	0.767
ID17451	17451	80	59.985	5.664	23.895	0	292	292	2	1	-10921639	93.524	89	52	178	1964	36.730	2.000	0.266	1.071
ID17452	17452	73	71.921	19.628	23.876	0	292	292	2	1	-10921639	186.476	202	93	255	3916	47.713	4.800	0.192	1.257
ID17453	17453	78	54.765	17.479	24.759	0	292	292	2	1	-10921639	170.000	153	93	250	3570	48.433	7.600	0.152	0.925
ID17473	17473	68	57.265	20.004	9.897	0	293	293	2	1	-10921639	201.143	210	129	255	4224	37.915	4.800	0.134	1.257
ID17474	17474	65	81.377	26.937	12.233	0	293	293	2	1	-10921639	187.190	186	113	255	3931	46.894	4.800	0.234	1.511
ID17475	17475	82	38.883	16.061	14.220	0	293	293	2	1	-10921639	162.810	170	80	214	3419	42.755	2.000	0.086	0.604
ID17476	17476	63	49.521	21.208	15.518	0	293	293	2	1	-10921639	222.714	234	153	255	4677	32.427	4.800	0.110	1.364
ID17477	17477	80	77.810	5.615	23.883	0	293	293	2	1	-10921639	107.857	101	44	214	2265	47.857	2.000	0.315	1.079
ID17478	17478	73	76.619	19.612	23.836	0	293	293	2	1	-10921639	189.952	194	85	255	3989	52.408	2.000	0.202	1.216
ID17479	17479	78	56.158	17.000	25.000	0	293	293	2	1	-10921639	172.476	161	97	255	3622	49.657	7.600	0.152	0.916
ID17464	17464	63	50.666	21.662	14.778	0	294	294	2	1	-10921639	224.429	255	125	255	4713	43.356	4.800	0.112	1.041
ID17465	17465	80	71.821	5.557	24.038	0	294	294	2	1	-10921639	102.381	93	48	222	2150	46.568	2.000	0.278	0.955
ID17466	17466	73	72.669	19.132	24.527	0	294	294	2	1	-10921639	191.000	198	109	255	4011	48.173	4.800	0.195	1.296
ID17461	17461	68	61.105	20.781	10.311	0	294	294	2	1	-10921639	194.429	198	101	255	4083	52.114	2.000	0.131	0.863
ID17462	17462	65	70.850	26.966	12.048	0	294	294	2	1	-10921639	172.762	174	105	250	3628	42.177	2.000	0.200	1.365
ID17463	17463	82	39.540	15.876	13.988	0	294	294	2	1	-10921639	165.238	174	101	214	3470	37.366	2.000	0.096	0.778
ID17456	17456	82	28.371	16.179	14.792	0	295	295	2	1	-10921639	160.238	170	85	210	3365	40.055	7.600	0.062	0.469
ID17457	17457	63	46.661	21.466	15.040	0	295	295	2	1	-10921639	239.952	250	190	255	5039	19.750	4.800	0.112	2.442
ID17458	17458	None	27.911	17.155	17.384	0	295	295	2	1	-10921639	181.000	190	125	238	3801	31.699	3.200	0.067	0.722
ID17459	17459	80	64.748	5.447	24.003	0	295	295	2	1	-10921639	106.619	93	68	194	2239	37.242	2.000	0.282	1.259
ID17460	17460	73	77.497	19.621	24.325	0	295	295	2	1	-10921639	192.952	186	89	255	4052	49.680	2.000	0.186	1.219
ID17454	17454	68	44.179	20.217	10.596	0	295	295	2	1	-10921639	202.476	206	129	255	4252	34.762	4.800	0.102	1.079
ID17455	17455	65	85.129	26.806	12.017	0	295	295	2	1	-10921639	189.905	206	117	255	3988	47.246	4.800	0.238	1.546
ID17472	17472	73	75.148	19.536	24.110	0	296	296	2	1	-10921639	193.905	198	97	255	4072	44.990	4.800	0.193	1.394
ID17467	17467	68	44.596	21.048	10.647	0	296	296	2	1	-10921639	206.905	210	145	255	4345	38.403	2.000	0.089	0.877
ID17468	17468	65	77.708	26.805	11.811	0	296	296	2	1	-10921639	176.190	186	101	255	3700	49.537	2.000	0.206	1.214
ID17469	17469	82	37.771	15.852	14.218	0	296	296	2	1	-10921639	167.952	174	93	222	3527	36.616	2.000	0.089	0.750
ID17470	17470	63	50.589	21.651	15.281	0	296	296	2	1	-10921639	231.238	255	129	255	4856	39.032	4.800	0.123	1.295
ID17471	17471	80	65.294	5.333	23.901	0	296	296	2	1	-10921639	107.048	93	68	190	2248	35.995	2.000	0.295	1.354
ID17488	17488	65	81.851	26.631	11.442	0	297	297	2	1	-10921639	179.333	194	76	255	3766	59.974	4.800	0.230	1.118
ID17489	17489	82	41.308	15.774	13.881	0	297	297	2	1	-10921639	166.857	174	109	218	3504	33.943	2.000	0.092	0.829
ID17490	17490	63	49.299	21.620	15.672	0	297	297	2	1	-10921639	223.524	255	133	255	4694	42.940	4.800	0.116	1.079
ID17491	17491	None	29.077	17.075	17.140	0	297	297	2	1	-10921639	182.333	194	109	218	3829	32.713	2.000	0.055	0.583
ID17492	17492	80	61.632	5.528	23.717	0	297	297	2	1	-10921639	100.667	89	52	194	2114	41.270	2.000	0.244	0.958
ID17493	17493	73	64.483	19.421	24.170	0	297	297	2	1	-10921639	197.095	194	137	255	4139	33.922	4.800	0.173	1.715
ID17487	17487	68	49.565	21.239	10.088	0	297	297	2	1	-10921639	184.381	186	117	255	3872	43.941	2.000	0.102	0.773
ID17480	17480	68	55.188	21.691	10.133	0	298	298	2	1	-10921639	208.714	218	137	255	4383	42.309	2.000	0.117	1.034
ID17481	17481	65	75.474	26.689	11.437	0	298	298	2	1	-10921639	170.619	174	76	255	3583	58.557	2.000	0.197	0.960
ID17482	17482	82	45.212	15.763	13.897	0	298	298	2	1	-10921639	174.429	186	101	230	3663	34.458	2.000	0.099	0.914
ID17483	17483	None	30.676	30.747	13.922	0	298	298	2	1	-10921639	84.810	72	52	145	1781	29.795	2.000	0.125	0.634
ID17484	17484	63	41.916	21.536	15.309	0	298	298	2	1	-10921639	229.857	255	141	255	4827	39.678	4.800	0.096	1.013
ID17485	17485	80	61.326	5.774	23.749	0	298	298	2	1	-10921639	90.048	72	44	194	1891	42.307	2.000	0.231	0.799
ID17486	17486	73	60.670	19.667	24.273	0	298	298	2	1	-10921639	180.905	186	97	242	3799	37.697	4.800	0.154	1.277
ID17504	17504	80	66.296	5.948	23.522	0	299	299	2	1	-10921639	102.571	93	48	198	2154	42.656	2.000	0.283	1.062
ID17505	17505	73	63.688	19.546	24.534	0	299	299	2	1	-10921639	173.571	178	97	255	3645	50.095	2.000	0.168	0.998
ID17500	17500	68	48.017	21.419	10.591	0	299	299	2	1	-10921639	221.667	222	149	255	4655	35.761	4.800	0.109	1.219
ID17501	17501	65	63.710	26.549	11.345	0	299	299	2	1	-10921639	160.857	157	80	255	3378	53.578	2.000	0.166	0.856
ID17502	17502	82	58.554	15.581	14.066	0	299	299	2	1	-10921639	186.619	186	133	250	3919	35.726	2.000	0.126	1.173
ID17503	17503	63	43.262	21.619	15.680	0	299	299	2	1	-10921639	219.714	234	133	255	4614	39.923	4.800	0.098	0.979
ID17511	17511	68	52.307	21.430	10.231	0	300	300	2	1	-10921639	205.238	214	129	255	4310	45.387	4.800	0.118	0.953
ID17512	17512	65	60.527	26.819	11.502	0	300	300	2	1	-10921639	168.619	178	93	238	3541	46.213	2.000	0.164	1.030
ID17513	17513	82	71.770	15.148	13.928	0	300	300	2	1	-10921639	165.429	170	97	255	3474	49.798	2.000	0.173	0.982
ID17514	17514	63	41.203	21.708	15.372	0	300	300	2	1	-10921639	237.381	255	161	255	4985	31.022	4.800	0.097	1.359
ID17515	17515	None	29.271	18.156	18.344	0	300	300	2	1	-10921639	195.810	210	137	230	4112	26.364	7.600	0.058	0.809
ID17516	17516	80	68.643	6.254	23.175	0	300	300	2	1	-10921639	105.714	89	68	190	2220	39.228	2.000	0.289	1.207
ID17517	17517	73	75.724	19.269	24.763	0	300	300	2	1	-10921639	182.238	182	101	255	3827	47.290	2.000	0.194	1.255
ID17496	17496	82	80.849	15.116	13.823	0	301	301	2	1	-10921639	177.476	174	101	255	3727	50.757	2.000	0.203	1.181
ID17497	17497	63	38.757	21.507	15.002	0	301	301	2	1	-10921639	235.905	255	157	255	4954	30.241	4.800	0.093	1.324
ID17498	17498	80	50.851	6.701	23.142	0	301	301	2	1	-10921639	101.476	93	60	161	2131	28.129	2.000	0.228	1.341
ID17499	17499	73	56.998	19.502	24.468	0	301	301	2	1	-10921639	179.381	178	121	238	3767	31.767	4.800	0.151	1.478
ID17494	17494	68	48.501	21.443	10.158	0	301	301	2	1	-10921639	204.857	206	109	255	4302	46.484	4.800	0.119	0.937
ID17495	17495	65	56.169	26.369	11.477	0	301	301	2	1	-10921639	175.143	182	80	238	3678	45.121	2.000	0.133	0.910
ID17506	17506	68	40.425	21.229	11.909	0	302	302	2	1	-10921639	236.048	255	161	255	4957	28.542	6.277	0.096	1.449
ID17507	17507	65	58.360	26.131	11.525	0	302	302	2	1	-10921639	190.952	186	105	255	4010	45.655	4.800	0.150	1.093
ID17508	17508	82	63.602	15.203	13.961	0	302	302	2	1	-10921639	165.952	170	101	255	3485	47.140	2.000	0.152	0.931
ID17509	17509	80	46.110	7.339	23.643	0	302	302	2	1	-10921639	92.143	85	56	153	1935	30.688	2.000	0.198	0.992
ID17510	17510	73	59.246	20.058	24.584	0	302	302	2	1	-10921639	165.238	165	89	234	3470	39.840	4.800	0.175	1.237
ID17529	17529	83	39.522	35.000	1.000	0	303	303	2	1	-10921639	55.476	48	12	129	1165	39.140	4.800	0.388	0.793
ID17530	17530	68	43.260	21.226	11.482	0	303	303	2	1	-10921639	218.333	226	149	255	4585	37.789	4.800	0.093	0.980
ID17531	17531	65	58.635	26.074	11.478	0	303	303	2	1	-10921639	182.952	190	105	255	3842	45.970	4.800	0.156	1.074
ID17532	17532	82	54.085	15.468	13.911	0	303	303	2	1	-10921639	173.000	165	105	255	3633	49.437	2.000	0.132	0.815
ID17533	17533	84	43.446	18.047	17.663	0	303	303	2	1	-10921639	208.190	214	137	255	4372	36.781	7.600	0.083	0.872
ID17534	17534	80	55.364	7.142	23.583	0	303	303	2	1	-10921639	100.619	85	56	186	2113	36.219	2.000	0.229	1.037
ID17535	17535	73	44.807	19.732	24.564	0	303	303	2	1	-10921639	152.762	153	93	194	3208	31.143	4.800	0.149	1.271
ID17520	17520	68	45.232	21.254	12.097	0	304	304	2	1	-10921639	237.048	255	157	255	4978	28.449	6.249	0.111	1.665
ID17521	17521	82	30.203	15.204	13.862	0	304	304	2	1	-10921639	145.238	145	72	206	3050	37.681	2.000	0.077	0.553
ID17522	17522	84	37.389	17.906	17.515	0	304	304	2	1	-10921639	190.857	190	141	242	4008	31.805	2.000	0.085	0.935
ID17523	17523	80	27.896	7.160	23.550	0	304	304	2	1	-10921639	80.333	76	52	129	1687	20.284	2.000	0.135	0.940
ID17524	17524	73	35.297	19.823	24.622	0	304	304	2	1	-10921639	124.762	129	76	165	2620	25.187	7.600	0.143	1.241
ID17518	17518	83	44.188	35.000	1.000	0	304	304	2	1	-10921639	53.048	40	12	121	1114	37.373	2.000	0.449	0.880
ID17519	17519	65	53.247	26.261	11.152	0	304	304	2	1	-10921639	174.762	182	101	242	3670	38.675	4.800	0.142	1.122
ID17544	17544	68	46.326	21.358	12.184	0	305	305	2	1	-10921639	233.333	255	153	255	4900	29.741	4.800	0.107	1.523
ID17545	17545	65	43.691	25.000	12.000	0	305	305	2	1	-10921639	186.048	182	93	255	3907	43.522	7.600	0.094	0.737
ID17546	17546	82	34.355	16.343	15.154	0	305	305	2	1	-10921639	175.524	182	121	226	3686	35.972	7.600	0.084	0.760
ID17543	17543	83	57.674	35.000	1.000	0	305	305	2	1	-10921639	69.571	72	16	133	1461	38.056	4.800	0.472	1.172
ID17528	17528	82	42.289	17.502	17.269	0	306	306	2	1	-10921639	203.048	210	157	246	4264	25.879	7.600	0.097	1.387
ID17525	17525	83	70.664	35.000	1.000	0	306	306	2	1	-10921639	91.381	89	44	141	1919	30.733	4.800	0.358	1.566
ID17526	17526	65	53.329	25.327	11.703	0	306	306	2	1	-10921639	195.524	194	109	255	4106	39.953	4.800	0.123	1.072
ID17527	17527	68	47.075	21.313	12.614	0	306	306	2	1	-10921639	242.381	255	198	255	5090	18.321	4.800	0.119	2.817
ID17536	17536	83	31.260	34.000	1.000	0	307	307	2	1	-10921639	54.381	52	16	109	1142	25.309	2.000	0.142	0.534
ID17537	17537	65	41.693	25.211	12.117	0	307	307	2	1	-10921639	181.714	182	129	255	3816	32.777	4.800	0.114	1.138
ID17538	17538	68	49.643	21.407	12.682	0	307	307	2	1	-10921639	238.333	255	198	255	5005	20.929	4.800	0.123	2.494
ID17539	17539	82	47.669	17.410	16.905	0	307	307	2	1	-10921639	191.619	194	121	246	4024	41.172	2.000	0.112	0.938
ID17552	17552	68	57.054	21.347	13.285	0	308	308	2	1	-10921639	234.095	250	194	255	4916	23.006	4.800	0.148	2.627
ID17553	17553	82	46.683	17.230	17.251	0	308	308	2	1	-10921639	184.857	190	129	230	3882	30.470	7.600	0.120	1.298
ID17550	17550	83	35.106	34.000	1.000	0	308	308	2	1	-10921639	51.429	44	20	125	1080	33.212	2.000	0.305	0.724
ID17551	17551	65	28.030	26.157	11.335	0	308	308	2	1	-10921639	149.762	161	97	194	3145	25.977	7.600	0.090	0.949
ID17540	17540	83	30.875	34.000	1.000	0	309	309	2	1	-10921639	46.571	44	16	97	978	26.191	2.000	0.322	0.867
ID17541	17541	68	60.778	20.989	13.766	0	309	309	2	1	-10921639	227.048	230	153	255	4768	28.602	4.800	0.148	2.043
ID17542	17542	82	45.570	17.007	17.051	0	309	309	2	1	-10921639	174.238	182	113	230	3659	30.264	2.000	0.109	1.135
ID17556	17556	82	38.591	17.390	17.327	0	310	310	2	1	-10921639	160.952	170	97	218	3380	36.635	7.600	0.091	0.732
ID17554	17554	83	35.724	34.000	1.000	0	310	310	2	1	-10921639	39.905	36	12	89	838	25.253	2.000	0.427	0.945
ID17555	17555	68	65.401	21.039	13.718	0	310	310	2	1	-10921639	219.333	222	129	255	4606	34.155	4.800	0.158	1.754
ID17548	17548	68	65.357	21.180	13.906	0	311	311	2	1	-10921639	226.048	234	153	255	4747	31.452	4.800	0.159	1.971
ID17549	17549	82	32.209	18.000	17.000	0	311	311	2	1	-10921639	184.143	182	145	246	3867	26.075	7.600	0.102	1.305
ID17547	17547	83	34.321	34.000	1.000	0	311	311	2	1	-10921639	40.476	40	12	85	850	21.704	2.000	0.401	1.068
ID17557	17557	83	34.470	34.000	1.000	0	312	312	2	1	-10921639	39.143	40	12	85	822	23.751	2.000	0.409	0.957
ID17558	17558	68	69.859	21.379	13.715	0	312	312	2	1	-10921639	224.286	234	161	255	4710	33.338	4.800	0.174	1.990
ID17559	17559	82	36.730	17.963	17.685	0	312	312	2	1	-10921639	147.381	145	105	206	3095	32.661	7.600	0.082	0.685
ID17565	17565	83	30.266	34.000	1.000	0	313	313	2	1	-10921639	36.857	32	12	93	774	24.514	2.000	0.390	0.844
ID17566	17566	68	74.532	22.050	13.015	0	313	313	2	1	-10921639	231.190	255	153	255	4855	34.484	4.800	0.213	2.356
ID17568	17568	68	70.890	21.139	13.893	0	314	314	2	1	-10921639	221.048	230	157	255	4642	33.968	3.200	0.169	1.883
ID17569	17569	82	35.563	17.809	17.740	0	314	314	2	1	-10921639	140.952	141	76	202	2960	32.414	7.600	0.072	0.583
ID17567	17567	83	33.809	34.000	1.000	0	314	314	2	1	-10921639	38.381	36	16	97	806	24.293	2.000	0.353	0.824
ID17577	17577	83	32.139	34.000	1.000	0	315	315	2	1	-10921639	36.667	32	12	85	770	21.736	2.000	0.323	0.824
ID17578	17578	85	39.956	40.000	1.000	0	315	315	2	1	-10921639	68.286	68	30	137	1434	30.606	2.000	0.332	1.113
ID17579	17579	68	68.600	21.105	13.814	0	315	315	2	1	-10921639	224.762	242	161	255	4720	33.276	4.800	0.168	1.943
ID17580	17580	82	32.343	17.766	17.952	0	315	315	2	1	-10921639	135.190	137	76	198	2839	29.698	2.000	0.048	0.419
ID17576	17576	82	33.347	17.688	17.805	0	316	316	2	1	-10921639	128.476	125	72	186	2698	31.098	2.000	0.075	0.575
ID17573	17573	83	32.130	34.000	1.000	0	316	316	2	1	-10921639	36.476	32	8	89	766	23.235	2.000	0.361	0.833
ID17574	17574	85	37.865	40.000	1.000	0	316	316	2	1	-10921639	60.476	60	26	141	1270	31.109	2.000	0.356	1.021
ID17575	17575	68	71.823	21.013	13.681	0	316	316	2	1	-10921639	213.905	226	145	255	4492	38.514	2.000	0.167	1.591
ID17560	17560	83	36.519	34.000	1.000	0	317	317	2	1	-10921639	38.571	28	12	89	810	24.322	2.000	0.357	0.835
ID17561	17561	85	30.112	40.000	1.000	0	317	317	2	1	-10921639	48.810	52	15	129	1025	28.847	2.000	0.379	0.929
ID17562	17562	None	30.943	15.201	12.964	0	317	317	2	1	-10921639	110.524	113	64	170	2321	32.365	2.000	0.115	0.706
ID17563	17563	68	73.314	21.001	13.382	0	317	317	2	1	-10921639	220.619	218	165	255	4633	33.299	4.800	0.190	2.114
ID17564	17564	82	44.136	17.894	17.927	0	317	317	2	1	-10921639	132.143	137	80	222	2775	36.598	2.000	0.085	0.566
ID17572	17572	82	36.994	17.750	18.055	0	318	318	2	1	-10921639	131.857	133	72	202	2769	29.345	2.000	0.077	0.645
ID17570	17570	83	39.366	34.000	1.000	0	318	318	2	1	-10921639	40.857	28	12	97	858	26.156	2.000	0.399	0.891
ID17571	17571	68	70.942	21.109	13.159	0	318	318	2	1	-10921639	217.619	222	165	255	4570	31.243	4.800	0.183	2.156
ID17592	17592	83	35.909	34.000	1.000	0	319	319	2	1	-10921639	37.429	28	12	97	786	25.289	2.000	0.428	0.887
ID17593	17593	68	66.284	21.118	13.471	0	319	319	2	1	-10921639	197.714	194	145	255	4152	32.066	4.800	0.173	1.820
ID17594	17594	82	48.020	17.870	17.934	0	319	319	2	1	-10921639	136.048	133	80	202	2857	33.748	2.000	0.118	0.848
ID17584	17584	83	36.502	34.000	1.000	0	320	320	2	1	-10921639	36.476	28	8	97	766	26.394	2.000	0.454	0.863
ID17585	17585	None	29.434	26.703	11.822	0	320	320	2	1	-10921639	118.190	121	64	161	2482	25.492	4.800	0.108	0.903
ID17586	17586	68	71.436	21.184	13.644	0	320	320	2	1	-10921639	189.381	186	137	255	3977	39.426	2.000	0.164	1.353
ID17587	17587	82	45.471	17.513	17.741	0	320	320	2	1	-10921639	129.286	125	76	194	2715	34.511	2.000	0.118	0.791
ID17581	17581	83	30.830	34.000	1.000	0	321	321	2	1	-10921639	36.476	28	12	85	766	23.897	2.000	0.411	0.890
ID17582	17582	68	50.247	21.323	13.310	0	321	321	2	1	-10921639	181.238	182	149	234	3806	27.037	7.600	0.135	1.595
ID17583	17583	82	52.095	17.559	17.946	0	321	321	2	1	-10921639	143.905	137	93	214	3022	33.885	2.000	0.132	0.991
ID17600	17600	68	41.995	21.273	13.646	0	322	322	2	1	-10921639	163.810	161	117	218	3440	27.057	7.600	0.095	1.055
ID17601	17601	82	41.994	17.647	17.876	0	322	322	2	1	-10921639	133.476	133	80	190	2803	29.400	2.000	0.112	0.913
ID17597	17597	83	37.321	34.000	1.000	0	322	322	2	1	-10921639	42.190	40	12	105	886	29.159	2.000	0.480	0.938
ID17598	17598	87	27.883	19.509	10.492	0	322	322	2	1	-10921639	130.095	141	76	170	2732	29.450	7.600	0.093	0.752
ID17599	17599	None	33.518	27.076	12.061	0	322	322	2	1	-10921639	119.381	121	76	157	2507	22.999	2.000	0.131	1.202
ID17588	17588	83	38.337	34.000	1.000	0	323	323	2	1	-10921639	37.810	32	12	105	794	27.537	2.000	0.455	0.859
ID17589	17589	87	32.676	19.640	10.310	0	323	323	2	1	-10921639	139.667	137	80	182	2933	29.813	6.314	0.104	0.881
ID17590	17590	68	52.947	21.086	13.683	0	323	323	2	1	-10921639	178.952	174	125	230	3758	29.783	2.000	0.127	1.354
ID17591	17591	82	42.533	17.390	18.132	0	323	323	2	1	-10921639	135.762	133	93	206	2851	30.966	2.000	0.126	0.981
ID17616	17616	83	31.334	34.000	1.000	0	324	324	2	1	-10921639	31.143	24	8	89	654	24.301	2.000	0.459	0.807
ID17617	17617	68	57.797	21.345	13.329	0	324	324	2	1	-10921639	175.476	170	137	255	3685	33.673	2.000	0.136	1.249
ID17618	17618	82	33.593	17.966	18.100	0	324	324	2	1	-10921639	129.952	133	89	165	2729	23.593	2.000	0.097	0.977
ID17596	17596	68	54.406	21.051	13.244	0	325	325	2	1	-10921639	177.619	170	129	255	3730	29.099	2.000	0.133	1.430
ID17595	17595	83	31.126	34.000	1.000	0	325	325	2	1	-10921639	31.905	28	8	85	670	22.629	2.000	0.444	0.868
ID17605	17605	83	36.356	34.000	1.000	0	326	326	2	1	-10921639	36.667	28	4	93	770	26.871	2.000	0.504	0.915
ID17606	17606	None	27.349	26.746	12.170	0	326	326	2	1	-10921639	114.095	117	72	149	2396	21.972	4.800	0.112	1.048
ID17607	17607	68	64.539	21.212	13.367	0	326	326	2	1	-10921639	171.762	165	113	255	3607	39.077	2.000	0.155	1.182
ID17604	17604	None	28.287	18.034	18.030	0	327	327	2	1	-10921639	129.190	133	97	161	2713	18.909	7.600	0.099	1.231
ID17602	17602	83	35.526	34.000	1.000	0	327	327	2	1	-10921639	36.476	28	8	97	766	26.636	2.000	0.466	0.870
ID17603	17603	68	54.465	21.391	13.528	0	327	327	2	1	-10921639	172.381	170	141	238	3620	30.799	2.000	0.149	1.448
ID17620	17620	68	51.114	21.832	13.857	0	328	328	2	1	-10921639	165.143	170	109	210	3468	28.336	4.800	0.144	1.467
ID17619	17619	83	39.688	34.000	1.000	0	328	328	2	1	-10921639	40.095	40	12	97	842	27.337	2.000	0.516	0.998
ID17614	17614	83	41.222	34.000	1.000	0	329	329	2	1	-10921639	41.238	36	4	97	866	29.693	2.000	0.531	0.964
ID17615	17615	68	51.423	21.761	13.966	0	329	329	2	1	-10921639	159.619	153	121	206	3352	26.358	4.800	0.154	1.614
ID17621	17621	83	40.080	34.000	1.000	0	330	330	2	1	-10921639	39.905	32	4	109	838	30.201	2.000	0.496	0.876
ID17622	17622	68	47.687	21.606	13.736	0	330	330	2	1	-10921639	161.571	161	113	202	3393	26.916	4.800	0.143	1.503
ID17608	17608	83	39.200	34.000	1.000	0	331	331	2	1	-10921639	40.667	36	4	97	854	27.226	2.000	0.482	0.971
ID17609	17609	68	38.119	21.934	14.170	0	331	331	2	1	-10921639	149.810	149	117	186	3146	18.525	4.800	0.126	1.812
ID17610	17610	83	39.553	34.000	1.000	0	332	332	2	1	-10921639	44.190	44	8	93	928	28.680	4.800	0.466	0.980
ID17611	17611	68	33.516	21.777	14.057	0	332	332	2	1	-10921639	141.571	149	109	165	2973	19.237	2.000	0.109	1.448
ID17612	17612	83	38.662	35.000	1.000	0	333	333	2	1	-10921639	47.143	40	4	89	990	25.458	4.800	0.448	1.146
ID17613	17613	None	28.840	19.248	16.931	0	333	333	2	1	-10921639	128.238	129	97	161	2693	19.292	2.000	0.100	1.212
ID17632	17632	83	78.704	35.000	1.000	0	334	334	2	1	-10921639	88.000	89	28	161	1848	39.113	4.800	0.364	1.201
ID17629	17629	83	68.903	36.000	1.000	0	335	335	2	1	-10921639	97.429	97	32	149	2046	36.207	4.800	0.330	1.334
ID17630	17630	86	27.368	18.631	15.714	0	335	335	2	1	-10921639	131.476	133	109	161	2761	15.098	7.600	0.096	1.529
ID17624	17624	86	28.706	18.889	16.256	0	336	336	2	1	-10921639	133.286	137	105	170	2799	17.528	7.600	0.085	1.191
ID17623	17623	83	74.788	36.000	1.000	0	336	336	2	1	-10921639	103.048	113	28	153	2164	36.854	4.800	0.320	1.355
ID17633	17633	83	86.544	36.000	1.000	0	337	337	2	1	-10921639	110.905	109	32	178	2329	39.235	4.800	0.361	1.500
ID17634	17634	86	32.818	19.083	16.327	0	337	337	2	1	-10921639	138.762	133	113	174	2914	16.480	7.600	0.109	1.662
ID17625	17625	83	87.860	36.000	1.000	0	338	338	2	1	-10921639	104.429	109	36	165	2193	44.005	4.800	0.400	1.356
ID17626	17626	None	35.750	21.164	13.151	0	338	338	2	1	-10921639	147.429	157	105	190	3096	21.917	4.800	0.106	1.294
ID17627	17627	86	32.091	19.122	15.581	0	338	338	2	1	-10921639	143.810	137	113	178	3020	20.166	7.600	0.108	1.389
ID17628	17628	83	73.556	36.000	1.000	0	339	339	2	1	-10921639	95.333	93	36	145	2002	34.575	4.800	0.387	1.539
ID17631	17631	86	32.898	19.178	16.076	0	339	339	2	1	-10921639	135.667	137	113	165	2849	16.986	7.600	0.117	1.675
ID17636	17636	86	34.820	18.885	16.599	0	340	340	2	1	-10921639	126.762	125	93	170	2662	20.523	7.600	0.137	1.492
ID17635	17635	83	71.814	35.000	1.000	0	340	340	2	1	-10921639	83.762	97	24	141	1759	41.445	4.800	0.420	1.195
