# Supplementary material for: Progressive enhancement of kinetic proofreading in T cell antigen discrimination from receptor activation to DAG generation
Source: eLife. 2022 Sep 20;11:e75263. doi: 10.7554/eLife.75263 (PMC9536835; doi:10.7554/eLife.75263)
Supplement: Figure 5—source data 1. — Each data table is the TrackMate ‘spot-statistics’ output of one cell over four cycles of blue-light illumination (frames 0–40, 100–140, 200–240, and 300–340, with 3 s interval between frames). We calculated the lifetime of TrackIDs that existed at the start of each period of blue-light illumination that did not last for the full period and fit the resulting lifetime distributions using custom Python scripts available at https://github.com/dbritain/KP-paper (copy archived at swh:1:rev:167fa456901903740f0f3ee6a3e5324bc45207ea, Britain, 2022). [file elife-75263-fig5-data1.zip › Fig5SourceData/LAT/lat1/cell9.csv]

Label	ID	TRACK_ID	QUALITY	POSITION_X	POSITION_Y	POSITION_Z	POSITION_T	FRAME	RADIUS	VISIBILITY	MANUAL_COLOR	MEAN_INTENSITY	MEDIAN_INTENSITY	MIN_INTENSITY	MAX_INTENSITY	TOTAL_INTENSITY	STANDARD_DEVIATION	ESTIMATED_DIAMETER	CONTRAST	SNR
ID22992	22992	None	48.141	0.000	3.000	0	0	0	2	1	-10921639	161.333	156	117	225	3388	27.271	7.600	0.164	1.666
ID22993	22993	0	79.489	43.036	7.043	0	0	0	2	1	-10921639	109.667	88	68	215	2303	44.772	2.000	0.319	1.186
ID22994	22994	1	68.694	17.526	19.516	0	0	0	2	1	-10921639	112.048	98	68	205	2353	41.172	2.000	0.295	1.238
ID22995	22995	2	78.521	31.121	29.161	0	0	0	2	1	-10921639	189.667	186	117	255	3983	48.442	2.000	0.177	1.179
ID22996	22996	3	110.201	46.327	30.393	0	0	0	2	1	-10921639	191.619	196	98	255	4024	54.916	4.800	0.368	1.875
ID22997	22997	None	57.440	29.763	32.074	0	0	0	2	1	-10921639	200.810	205	147	255	4217	40.464	7.600	0.116	1.034
ID22998	22998	4	95.181	40.332	32.368	0	0	0	2	1	-10921639	188.714	186	107	255	3963	49.427	2.000	0.270	1.625
ID22999	22999	5	90.810	27.069	34.853	0	0	0	2	1	-10921639	168.143	166	88	255	3531	58.969	2.000	0.228	1.058
ID23000	23000	6	93.217	35.574	35.714	0	0	0	2	1	-10921639	179.286	205	68	255	3765	60.033	2.000	0.272	1.276
ID22991	22991	None	31.187	4.000	0.000	0	0	0	2	1	-10921639	125.143	117	68	186	2628	35.196	2.000	0.088	0.576
ID22976	22976	5	89.147	27.187	34.730	0	1	1	2	1	-10921639	169.143	176	78	255	3552	61.360	2.000	0.227	1.019
ID22977	22977	6	86.053	35.504	35.663	0	1	1	2	1	-10921639	178.048	176	78	255	3739	58.479	2.000	0.241	1.184
ID22969	22969	7	73.075	0.000	0.000	0	1	1	2	1	-10921639	228.429	235	183	255	4797	28.322	4.800	0.236	3.075
ID22970	22970	0	66.107	42.976	6.873	0	1	1	2	1	-10921639	107.429	98	68	186	2256	33.802	2.000	0.289	1.427
ID22971	22971	1	75.257	16.970	18.859	0	1	1	2	1	-10921639	106.429	88	58	205	2235	42.291	2.000	0.313	1.199
ID22972	22972	2	69.411	30.842	29.690	0	1	1	2	1	-10921639	196.667	186	127	255	4130	44.320	2.000	0.163	1.243
ID22973	22973	3	101.794	46.112	30.582	0	1	1	2	1	-10921639	186.429	196	68	255	3915	64.639	4.800	0.311	1.367
ID22974	22974	None	32.481	58.000	31.000	0	1	1	2	1	-10921639	95.810	92	78	117	2012	14.655	4.800	0.206	2.236
ID22975	22975	4	89.080	40.074	32.272	0	1	1	2	1	-10921639	188.714	166	117	255	3963	49.769	2.000	0.223	1.384
ID22944	22944	2	75.288	30.897	29.212	0	2	2	2	1	-10921639	175.619	176	88	255	3688	51.776	2.000	0.165	0.962
ID22945	22945	3	108.102	45.863	30.668	0	2	2	2	1	-10921639	184.571	186	58	255	3876	62.915	4.800	0.352	1.528
ID22946	22946	4	90.609	39.811	32.166	0	2	2	2	1	-10921639	188.238	186	107	255	3953	52.150	2.000	0.231	1.354
ID22947	22947	5	87.043	27.149	34.781	0	2	2	2	1	-10921639	162.095	166	88	255	3404	55.733	2.000	0.232	1.095
ID22948	22948	6	84.144	35.565	35.449	0	2	2	2	1	-10921639	182.238	166	98	255	3827	47.339	2.000	0.214	1.357
ID22941	22941	7	79.563	0.000	0.000	0	2	2	2	1	-10921639	216.286	220	183	255	4542	25.619	4.800	0.275	3.637
ID22942	22942	0	85.456	43.278	7.033	0	2	2	2	1	-10921639	114.381	88	68	215	2402	47.009	2.000	0.364	1.298
ID22943	22943	1	65.077	16.937	18.598	0	2	2	2	1	-10921639	85.381	68	49	186	1793	39.831	2.000	0.322	1.045
ID22932	22932	7	78.575	0.000	0.000	0	3	3	2	1	-10921639	157.524	147	109	255	3308	43.508	2.000	0.295	1.649
ID22933	22933	0	68.138	43.244	6.938	0	3	3	2	1	-10921639	100.381	88	49	196	2108	40.421	2.000	0.286	1.106
ID22934	22934	1	39.957	16.191	19.291	0	3	3	2	1	-10921639	80.714	78	49	127	1695	22.444	4.800	0.260	1.485
ID22935	22935	2	55.934	30.907	29.240	0	3	3	2	1	-10921639	151.810	137	88	235	3188	41.141	2.000	0.131	0.856
ID22936	22936	3	103.949	45.617	30.744	0	3	3	2	1	-10921639	175.143	186	49	255	3678	66.051	4.800	0.346	1.363
ID22937	22937	None	46.308	29.669	32.237	0	3	3	2	1	-10921639	167.095	166	117	245	3509	37.847	7.600	0.095	0.768
ID22938	22938	4	89.430	39.908	32.013	0	3	3	2	1	-10921639	186.048	186	98	255	3907	52.735	2.000	0.211	1.232
ID22939	22939	5	76.913	27.250	34.827	0	3	3	2	1	-10921639	142.381	147	58	255	2990	56.647	2.000	0.198	0.831
ID22940	22940	6	86.497	35.621	35.341	0	3	3	2	1	-10921639	175.667	166	98	255	3689	51.913	2.000	0.222	1.228
ID22982	22982	7	71.559	0.000	0.000	0	4	4	2	1	-10921639	138.571	137	92	235	2910	43.885	2.000	0.291	1.424
ID22983	22983	0	64.848	43.330	6.898	0	4	4	2	1	-10921639	98.095	88	49	196	2060	39.984	2.000	0.267	1.035
ID22984	22984	None	32.755	16.665	18.385	0	4	4	2	1	-10921639	74.190	68	49	127	1558	23.004	7.600	0.183	0.996
ID22985	22985	1	32.488	15.966	19.548	0	4	4	2	1	-10921639	78.333	68	39	127	1645	25.206	7.600	0.205	1.057
ID22986	22986	2	53.965	30.914	29.576	0	4	4	2	1	-10921639	165.429	147	117	245	3474	33.352	6.263	0.152	1.311
ID22987	22987	3	101.656	45.659	30.601	0	4	4	2	1	-10921639	162.190	166	49	255	3406	65.919	2.000	0.341	1.252
ID22988	22988	4	92.879	39.714	31.862	0	4	4	2	1	-10921639	192.048	196	78	255	4033	58.099	2.000	0.235	1.260
ID22989	22989	5	57.530	27.463	34.943	0	4	4	2	1	-10921639	125.571	117	68	215	2637	45.540	7.600	0.167	0.788
ID22990	22990	6	78.068	35.750	35.006	0	4	4	2	1	-10921639	164.905	147	98	255	3463	49.869	2.000	0.186	1.039
ID22921	22921	7	81.255	0.000	0.000	0	5	5	2	1	-10921639	132.952	127	82	235	2792	49.650	2.000	0.333	1.338
ID22922	22922	0	49.530	43.478	6.796	0	5	5	2	1	-10921639	95.714	88	58	166	2010	27.606	2.000	0.250	1.389
ID22923	22923	2	52.781	31.057	29.340	0	5	5	2	1	-10921639	143.810	137	88	225	3020	38.447	2.000	0.129	0.856
ID22924	22924	3	82.474	45.456	30.620	0	5	5	2	1	-10921639	139.095	127	58	255	2921	55.539	2.000	0.243	0.979
ID22925	22925	4	80.617	39.760	31.822	0	5	5	2	1	-10921639	168.095	166	78	255	3530	50.223	2.000	0.204	1.132
ID22926	22926	5	57.148	28.380	34.429	0	5	5	2	1	-10921639	154.048	156	88	225	3235	40.162	4.800	0.190	1.225
ID22927	22927	6	81.452	35.741	35.058	0	5	5	2	1	-10921639	158.381	137	68	255	3326	53.967	2.000	0.197	0.964
ID22962	22962	7	72.651	0.000	0.000	0	6	6	2	1	-10921639	114.048	107	73	205	2395	44.924	2.000	0.348	1.310
ID22963	22963	0	49.120	43.529	6.571	0	6	6	2	1	-10921639	80.857	78	39	147	1698	33.209	2.000	0.256	0.993
ID22964	22964	2	48.895	31.269	29.085	0	6	6	2	1	-10921639	133.095	127	88	196	2795	29.856	2.000	0.158	1.217
ID22965	22965	3	68.493	44.882	30.722	0	6	6	2	1	-10921639	125.238	127	49	245	2630	48.576	2.000	0.208	0.888
ID22966	22966	4	73.175	39.613	31.878	0	6	6	2	1	-10921639	169.952	166	107	255	3569	42.037	2.000	0.200	1.346
ID22967	22967	5	45.799	29.053	34.209	0	6	6	2	1	-10921639	146.571	147	107	186	3078	24.865	4.800	0.184	1.831
ID22968	22968	6	50.443	35.532	35.182	0	6	6	2	1	-10921639	133.000	127	68	215	2793	37.323	2.000	0.122	0.775
ID22960	22960	5	46.739	30.000	33.125	0	7	7	2	1	-10921639	146.095	137	107	205	3068	25.253	2.000	0.142	1.443
ID22961	22961	6	50.228	35.640	35.539	0	7	7	2	1	-10921639	119.095	127	58	205	2501	45.609	2.000	0.144	0.656
ID22954	22954	7	32.114	0.000	0.000	0	7	7	2	1	-10921639	77.095	68	54	127	1619	21.751	2.000	0.216	1.257
ID22955	22955	0	35.497	43.925	6.704	0	7	7	2	1	-10921639	78.333	68	58	127	1645	19.850	2.000	0.193	1.278
ID22956	22956	None	27.215	32.901	22.277	0	7	7	2	1	-10921639	73.762	68	49	107	1549	16.349	4.800	0.173	1.329
ID22957	22957	2	34.353	31.235	29.338	0	7	7	2	1	-10921639	120.952	127	78	166	2540	26.890	2.000	0.109	0.885
ID22958	22958	3	35.759	44.658	30.905	0	7	7	2	1	-10921639	99.857	107	49	166	2097	31.927	2.000	0.120	0.671
ID22959	22959	4	81.029	39.459	32.075	0	7	7	2	1	-10921639	174.714	176	127	255	3669	42.012	2.000	0.226	1.533
ID22952	22952	5	29.151	30.452	32.657	0	8	8	2	1	-10921639	122.238	117	78	166	2567	24.362	7.600	0.105	0.951
ID22953	22953	6	37.844	35.539	35.674	0	8	8	2	1	-10921639	113.000	117	58	166	2373	31.444	2.000	0.144	0.906
ID22949	22949	0	36.974	44.029	6.530	0	8	8	2	1	-10921639	70.048	68	49	127	1471	22.805	2.000	0.223	1.122
ID22950	22950	8	35.878	47.687	30.098	0	8	8	2	1	-10921639	85.381	78	49	137	1793	24.437	2.000	0.158	0.954
ID22951	22951	4	58.456	39.812	31.696	0	8	8	2	1	-10921639	140.095	137	58	196	2942	38.452	2.000	0.192	1.173
ID22928	22928	None	35.414	39.187	28.697	0	9	9	2	1	-10921639	126.095	127	88	176	2648	23.948	6.313	0.113	1.069
ID22929	22929	8	44.101	47.576	30.065	0	9	9	2	1	-10921639	88.381	98	49	156	1856	34.593	2.000	0.193	0.826
ID22930	22930	4	34.637	39.555	31.702	0	9	9	2	1	-10921639	117.714	127	49	176	2472	30.478	2.000	0.128	0.879
ID22931	22931	5	27.393	31.622	32.527	0	9	9	2	1	-10921639	119.048	117	88	147	2500	17.543	7.600	0.099	1.222
ID22978	22978	None	27.761	43.575	6.656	0	10	10	2	1	-10921639	64.048	58	39	98	1345	17.145	2.000	0.199	1.239
ID22979	22979	8	29.128	47.710	29.723	0	10	10	2	1	-10921639	74.143	68	39	127	1557	25.374	2.000	0.156	0.788
ID22980	22980	5	38.473	31.110	32.483	0	10	10	2	1	-10921639	128.333	127	88	166	2695	23.163	7.600	0.144	1.397
ID22981	22981	4	39.629	39.000	32.589	0	10	10	2	1	-10921639	118.524	117	58	166	2489	32.895	4.800	0.149	0.933
ID22920	22920	5	34.230	31.160	31.696	0	11	11	2	1	-10921639	117.667	117	88	166	2471	21.115	7.600	0.123	1.221
ID23004	23004	9	34.643	36.162	34.287	0	12	12	2	1	-10921639	108.381	107	78	147	2276	20.529	7.600	0.127	1.194
ID23002	23002	None	38.767	0.000	0.000	0	12	12	2	1	-10921639	64.619	64	36	166	1357	27.951	2.000	0.246	0.913
ID23003	23003	5	30.107	31.629	32.582	0	12	12	2	1	-10921639	112.095	107	78	147	2354	19.547	2.000	0.108	1.114
ID23012	23012	9	34.471	37.144	33.139	0	13	13	2	1	-10921639	121.429	117	78	156	2550	22.666	2.000	0.121	1.158
ID23010	23010	10	46.165	39.042	28.444	0	13	13	2	1	-10921639	125.619	127	88	186	2638	29.299	2.000	0.151	1.122
ID23011	23011	5	30.176	31.900	32.257	0	13	13	2	1	-10921639	113.000	107	88	147	2373	16.867	2.000	0.108	1.306
ID23013	23013	10	35.243	39.099	28.380	0	14	14	2	1	-10921639	112.619	107	88	166	2365	23.051	2.000	0.122	1.061
ID23014	23014	5	32.433	32.100	32.405	0	14	14	2	1	-10921639	114.857	117	88	156	2412	20.482	2.000	0.122	1.220
ID23015	23015	9	27.589	36.917	33.573	0	14	14	2	1	-10921639	106.476	107	68	137	2236	22.565	4.800	0.115	0.972
ID23008	23008	10	33.303	39.100	28.565	0	15	15	2	1	-10921639	112.048	117	88	156	2353	18.912	2.000	0.129	1.356
ID23009	23009	9	38.922	36.263	34.095	0	15	15	2	1	-10921639	117.667	117	88	156	2471	22.180	7.600	0.144	1.337
ID23017	23017	10	28.480	39.415	28.424	0	16	16	2	1	-10921639	113.048	107	88	147	2374	17.145	2.000	0.108	1.281
ID23006	23006	10	43.156	38.914	28.664	0	17	17	2	1	-10921639	115.810	117	68	166	2432	27.055	2.000	0.161	1.184
ID23001	23001	10	34.834	39.380	28.924	0	18	18	2	1	-10921639	106.952	107	68	137	2246	18.424	2.000	0.154	1.550
ID23007	23007	10	39.971	38.941	28.791	0	19	19	2	1	-10921639	104.667	98	68	166	2198	24.185	2.000	0.141	1.068
ID23005	23005	10	39.848	39.107	28.894	0	20	20	2	1	-10921639	125.619	127	98	166	2638	18.252	4.800	0.165	1.949
ID23018	23018	10	44.126	39.131	28.817	0	21	21	2	1	-10921639	117.190	117	88	166	2461	24.174	2.000	0.164	1.367
ID23016	23016	10	45.717	38.843	29.114	0	22	22	2	1	-10921639	121.476	117	88	166	2551	24.402	2.000	0.177	1.496
ID23020	23020	10	45.334	39.142	29.377	0	23	23	2	1	-10921639	123.762	127	88	166	2599	23.182	4.800	0.178	1.613
ID23019	23019	10	43.484	39.314	28.244	0	24	24	2	1	-10921639	128.429	127	88	166	2697	21.981	4.800	0.165	1.653
ID23021	23021	10	30.613	38.950	27.315	0	25	25	2	1	-10921639	112.095	117	68	147	2354	20.472	4.800	0.123	1.198
ID23022	23022	10	38.478	40.082	27.998	0	26	26	2	1	-10921639	122.286	117	78	156	2568	21.188	4.800	0.157	1.562
ID23023	23023	10	32.462	40.502	30.572	0	27	27	2	1	-10921639	95.238	88	49	147	2000	28.275	2.000	0.139	0.821
ID23024	23024	11	32.896	39.000	27.629	0	31	31	2	1	-10921639	106.952	107	78	137	2246	16.445	4.800	0.159	1.782
ID23026	23026	11	37.252	38.940	27.347	0	32	32	2	1	-10921639	110.143	107	68	166	2313	23.751	2.000	0.140	1.138
ID23025	23025	11	30.471	39.060	27.314	0	33	33	2	1	-10921639	109.762	107	78	147	2305	18.011	2.000	0.124	1.341
ID23027	23027	11	34.327	39.115	27.077	0	34	34	2	1	-10921639	116.762	117	88	147	2452	16.828	2.000	0.145	1.754
ID23028	23028	None	39.769	41.010	25.921	0	39	39	2	1	-10921639	113.952	117	88	156	2393	19.356	4.800	0.177	1.772
ID23029	23029	None	27.308	38.905	25.727	0	41	41	2	1	-10921639	101.857	98	68	147	2139	18.704	2.000	0.091	0.911
ID23038	23038	None	37.967	0.000	0.000	0	53	53	2	1	-10921639	43.000	39	18	137	903	29.960	2.000	0.318	0.693
ID23069	23069	None	30.694	49.923	28.996	0	56	56	2	1	-10921639	75.143	68	49	107	1578	17.310	2.000	0.191	1.392
ID23040	23040	None	33.525	54.000	43.000	0	57	57	2	1	-10921639	64.619	68	46	98	1357	16.609	4.800	0.301	1.798
ID23039	23039	12	31.273	23.118	24.043	0	57	57	2	1	-10921639	51.429	49	19	88	1080	19.346	2.000	0.287	1.184
ID23036	23036	14	33.449	43.188	6.983	0	58	58	2	1	-10921639	65.381	68	29	98	1373	20.422	2.000	0.250	1.282
ID23037	23037	12	43.100	23.251	23.882	0	58	58	2	1	-10921639	65.476	58	39	117	1375	25.295	2.000	0.299	1.192
ID23032	23032	None	35.984	42.398	22.886	0	59	59	2	1	-10921639	78.429	78	49	117	1647	22.540	2.000	0.187	1.096
ID23033	23033	12	35.434	23.083	23.862	0	59	59	2	1	-10921639	66.810	58	39	107	1403	20.272	7.600	0.228	1.225
ID23034	23034	None	35.289	33.829	29.005	0	59	59	2	1	-10921639	103.667	107	68	137	2177	19.946	2.000	0.155	1.392
ID23035	23035	15	35.711	39.662	29.086	0	59	59	2	1	-10921639	92.476	88	68	147	1942	25.025	2.000	0.139	0.901
ID23030	23030	13	56.813	0.000	0.000	0	59	59	2	1	-10921639	69.286	54	36	166	1455	34.009	2.000	0.401	1.166
ID23031	23031	14	38.719	43.170	7.441	0	59	59	2	1	-10921639	75.571	78	49	117	1587	20.299	4.800	0.263	1.552
ID23057	23057	13	56.071	0.000	0.000	0	60	60	2	1	-10921639	89.238	82	36	186	1874	40.718	2.000	0.342	1.117
ID23058	23058	16	28.047	45.463	2.485	0	60	60	2	1	-10921639	66.333	68	39	107	1393	22.125	2.000	0.146	0.764
ID23059	23059	14	35.369	42.885	7.504	0	60	60	2	1	-10921639	66.714	58	29	107	1401	23.973	2.000	0.236	1.061
ID23060	23060	12	47.772	22.746	23.689	0	60	60	2	1	-10921639	82.571	78	49	137	1734	26.785	2.000	0.260	1.270
ID23061	23061	15	37.652	39.667	29.493	0	60	60	2	1	-10921639	101.429	98	68	147	2130	23.560	2.000	0.167	1.233
ID23056	23056	17	35.512	34.643	40.884	0	61	61	2	1	-10921639	60.333	58	29	117	1267	25.472	2.000	0.187	0.746
ID23050	23050	13	61.686	0.000	0.000	0	61	61	2	1	-10921639	163.762	156	137	215	3439	23.499	7.600	0.259	2.865
ID23051	23051	16	34.336	45.787	2.168	0	61	61	2	1	-10921639	68.238	58	39	127	1433	24.153	2.000	0.167	0.810
ID23052	23052	14	56.010	42.864	7.372	0	61	61	2	1	-10921639	83.143	78	39	166	1746	33.284	2.000	0.310	1.182
ID23053	23053	None	27.761	41.931	22.506	0	61	61	2	1	-10921639	79.762	78	49	117	1675	20.976	2.000	0.134	0.901
ID23054	23054	12	47.722	22.687	24.000	0	61	61	2	1	-10921639	78.048	68	49	137	1639	25.775	2.000	0.288	1.355
ID23055	23055	15	35.794	39.146	28.918	0	61	61	2	1	-10921639	100.476	98	68	166	2110	22.518	2.000	0.128	1.016
ID23062	23062	19	85.235	4.000	0.000	0	62	62	2	1	-10921639	137.048	137	68	225	2878	48.092	2.000	0.312	1.357
ID23063	23063	16	39.684	45.377	2.347	0	62	62	2	1	-10921639	83.095	78	49	147	1745	25.020	2.000	0.178	1.006
ID23064	23064	23	35.094	0.000	5.000	0	62	62	2	1	-10921639	71.190	58	36	147	1495	31.247	2.000	0.156	0.613
ID23065	23065	14	41.668	42.871	7.389	0	62	62	2	1	-10921639	77.476	68	39	127	1627	24.679	2.000	0.246	1.241
ID23066	23066	12	53.359	22.695	24.020	0	62	62	2	1	-10921639	80.333	68	49	156	1687	32.044	2.000	0.276	1.084
ID23067	23067	15	41.718	39.256	30.028	0	62	62	2	1	-10921639	112.476	107	68	166	2362	25.435	2.000	0.160	1.219
ID23068	23068	17	51.077	34.927	40.769	0	62	62	2	1	-10921639	76.095	68	29	166	1598	33.302	2.000	0.234	0.866
ID23041	23041	13	63.955	0.000	0.000	0	63	63	2	1	-10921639	167.429	166	100	235	3516	45.643	2.000	0.220	1.325
ID23042	23042	19	76.623	4.000	0.000	0	63	63	2	1	-10921639	167.286	176	98	225	3513	39.659	4.800	0.282	1.857
ID23043	23043	16	50.253	45.133	2.672	0	63	63	2	1	-10921639	95.762	88	58	156	2011	30.086	2.000	0.221	1.152
ID23044	23044	23	42.007	0.000	7.000	0	63	63	2	1	-10921639	62.714	39	27	137	1317	34.982	2.000	0.303	0.833
ID23045	23045	14	52.241	43.004	7.397	0	63	63	2	1	-10921639	94.381	88	49	147	1982	28.189	2.000	0.272	1.433
ID23046	23046	18	35.032	42.002	22.998	0	63	63	2	1	-10921639	99.476	98	68	137	2089	21.844	2.000	0.148	1.172
ID23047	23047	12	67.595	23.023	24.355	0	63	63	2	1	-10921639	99.095	88	49	186	2081	37.875	2.000	0.334	1.309
ID23048	23048	15	32.999	39.944	29.811	0	63	63	2	1	-10921639	111.476	107	88	156	2341	17.066	2.000	0.132	1.527
ID23049	23049	17	46.679	35.101	40.571	0	63	63	2	1	-10921639	72.905	68	29	147	1531	32.224	2.000	0.224	0.829
ID23072	23072	16	53.437	45.735	2.823	0	64	64	2	1	-10921639	98.952	98	58	166	2078	32.446	2.000	0.239	1.178
ID23073	23073	14	55.495	42.957	7.770	0	64	64	2	1	-10921639	97.619	98	49	156	2050	31.200	2.000	0.292	1.415
ID23074	23074	18	54.925	42.252	23.474	0	64	64	2	1	-10921639	110.667	98	58	186	2324	37.890	2.000	0.206	0.999
ID23075	23075	12	67.943	23.129	24.398	0	64	64	2	1	-10921639	100.857	98	49	176	2118	39.171	2.000	0.342	1.312
ID23076	23076	15	28.044	39.970	30.616	0	64	64	2	1	-10921639	100.429	98	78	147	2109	18.310	2.000	0.120	1.178
ID23077	23077	17	41.060	35.525	40.718	0	64	64	2	1	-10921639	70.571	68	39	137	1482	27.469	2.000	0.214	0.907
ID23070	23070	13	66.528	0.000	0.000	0	64	64	2	1	-10921639	191.333	196	146	255	4018	32.858	4.800	0.218	2.081
ID23071	23071	19	101.712	5.000	0.000	0	64	64	2	1	-10921639	166.000	156	68	255	3486	66.200	2.000	0.338	1.266
ID23110	23110	13	47.321	0.000	0.000	0	65	65	2	1	-10921639	158.190	156	119	235	3322	32.901	6.206	0.165	1.365
ID23111	23111	19	84.800	5.000	0.000	0	65	65	2	1	-10921639	135.381	128	39	245	2843	59.080	2.000	0.341	1.166
ID23112	23112	16	47.353	45.663	2.819	0	65	65	2	1	-10921639	100.905	88	58	176	2119	30.491	2.000	0.184	1.027
ID23113	23113	14	62.640	43.086	7.675	0	65	65	2	1	-10921639	104.476	107	58	176	2194	36.359	2.000	0.293	1.301
ID23114	23114	18	59.400	42.029	23.539	0	65	65	2	1	-10921639	123.286	117	78	205	2589	37.486	2.000	0.197	1.081
ID23115	23115	12	60.122	23.311	24.484	0	65	65	2	1	-10921639	103.143	98	49	166	2166	35.245	4.800	0.320	1.420
ID23116	23116	15	31.312	39.674	30.193	0	65	65	2	1	-10921639	108.857	107	78	147	2286	19.153	2.000	0.136	1.361
ID23117	23117	17	45.595	35.910	40.498	0	65	65	2	1	-10921639	75.667	68	39	156	1589	31.875	2.000	0.262	0.987
ID23095	23095	13	82.541	0.000	0.000	0	66	66	2	1	-10921639	170.952	166	119	245	3590	42.201	2.000	0.279	1.765
ID23096	23096	19	55.685	4.000	0.000	0	66	66	2	1	-10921639	125.143	127	68	186	2628	37.282	2.000	0.210	1.166
ID23097	23097	16	41.694	45.668	2.972	0	66	66	2	1	-10921639	98.048	98	58	147	2059	26.314	2.000	0.168	1.072
ID23098	23098	14	75.443	43.170	7.528	0	66	66	2	1	-10921639	119.571	117	58	196	2511	44.985	2.000	0.327	1.309
ID23099	23099	18	61.874	41.469	22.985	0	66	66	2	1	-10921639	127.571	107	78	196	2679	36.182	2.000	0.228	1.308
ID23100	23100	12	84.224	23.619	24.508	0	66	66	2	1	-10921639	117.143	107	49	215	2460	52.548	2.000	0.346	1.145
ID23101	23101	20	34.006	49.752	25.169	0	66	66	2	1	-10921639	75.095	68	49	117	1577	19.631	7.600	0.217	1.365
ID23102	23102	15	42.332	40.479	30.321	0	66	66	2	1	-10921639	118.143	107	88	156	2481	22.184	7.600	0.170	1.550
ID23103	23103	17	46.974	36.226	40.092	0	66	66	2	1	-10921639	76.095	68	39	137	1598	28.365	2.000	0.263	1.118
ID23088	23088	16	41.543	44.934	3.048	0	67	67	2	1	-10921639	98.048	98	58	147	2059	28.468	2.000	0.154	0.922
ID23089	23089	14	80.713	43.060	7.613	0	67	67	2	1	-10921639	127.000	127	58	215	2667	49.246	2.000	0.310	1.220
ID23090	23090	18	60.134	41.111	22.972	0	67	67	2	1	-10921639	130.762	127	78	196	2746	32.691	4.800	0.219	1.439
ID23091	23091	12	100.990	23.525	24.301	0	67	67	2	1	-10921639	136.238	117	58	255	2861	60.866	2.000	0.390	1.257
ID23092	23092	20	39.208	49.738	25.025	0	67	67	2	1	-10921639	80.667	68	58	137	1694	23.994	2.000	0.187	1.058
ID23093	23093	15	33.151	39.938	31.089	0	67	67	2	1	-10921639	106.905	107	78	147	2245	17.361	4.800	0.146	1.569
ID23094	23094	17	62.660	36.174	39.948	0	67	67	2	1	-10921639	84.000	78	29	186	1764	38.922	2.000	0.299	0.993
ID23086	23086	13	64.007	0.000	0.000	0	67	67	2	1	-10921639	132.619	137	100	215	2785	32.837	2.000	0.265	1.694
ID23087	23087	19	46.112	4.000	0.000	0	67	67	2	1	-10921639	93.286	88	39	166	1959	37.819	2.000	0.184	0.766
ID23078	23078	13	55.166	0.000	0.000	0	68	68	2	1	-10921639	115.333	107	73	196	2422	34.637	6.359	0.261	1.379
ID23079	23079	19	36.752	3.000	0.000	0	68	68	2	1	-10921639	86.429	78	46	156	1815	35.558	7.600	0.133	0.572
ID23080	23080	16	52.829	45.029	3.210	0	68	68	2	1	-10921639	105.143	98	58	186	2208	35.835	2.000	0.173	0.864
ID23081	23081	14	84.054	43.071	7.622	0	68	68	2	1	-10921639	129.333	117	49	225	2716	52.390	2.000	0.319	1.193
ID23082	23082	12	102.478	24.164	24.427	0	68	68	2	1	-10921639	138.238	117	49	245	2903	61.343	2.000	0.397	1.280
ID23083	23083	18	54.712	41.137	23.571	0	68	68	2	1	-10921639	130.286	127	88	196	2736	30.612	2.000	0.194	1.382
ID23084	23084	20	44.816	49.840	25.010	0	68	68	2	1	-10921639	86.762	78	58	137	1822	25.469	2.000	0.218	1.218
ID23085	23085	17	71.499	36.165	39.917	0	68	68	2	1	-10921639	93.762	78	39	205	1969	43.442	2.000	0.316	1.038
ID23120	23120	14	104.990	42.851	8.026	0	69	69	2	1	-10921639	153.143	137	88	255	3216	52.660	2.000	0.358	1.533
ID23121	23121	18	77.988	40.980	23.541	0	69	69	2	1	-10921639	146.571	137	88	245	3078	46.292	2.000	0.246	1.251
ID23122	23122	12	104.344	24.333	24.603	0	69	69	2	1	-10921639	146.714	147	49	255	3081	66.960	2.000	0.360	1.160
ID23123	23123	20	52.289	49.489	24.919	0	69	69	2	1	-10921639	93.286	78	58	156	1959	34.239	2.000	0.236	1.040
ID23124	23124	None	28.995	40.794	30.585	0	69	69	2	1	-10921639	107.857	117	68	137	2265	20.411	7.600	0.138	1.281
ID23125	23125	None	35.633	54.041	33.489	0	69	69	2	1	-10921639	68.190	68	39	107	1432	20.304	2.000	0.272	1.438
ID23126	23126	17	43.707	36.464	39.867	0	69	69	2	1	-10921639	77.952	78	29	147	1637	30.139	2.000	0.222	0.940
ID23118	23118	13	55.769	0.000	0.000	0	69	69	2	1	-10921639	102.619	98	54	176	2155	31.592	4.800	0.335	1.631
ID23119	23119	16	33.102	45.014	3.606	0	69	69	2	1	-10921639	97.571	98	58	147	2049	26.387	7.600	0.119	0.788
ID23104	23104	13	29.567	0.000	0.000	0	70	70	2	1	-10921639	58.810	58	36	107	1235	23.237	2.000	0.249	1.010
ID23105	23105	14	89.878	42.968	7.763	0	70	70	2	1	-10921639	152.714	137	88	255	3207	49.568	2.000	0.288	1.377
ID23106	23106	18	73.964	40.690	23.508	0	70	70	2	1	-10921639	147.095	137	68	225	3089	46.552	2.000	0.229	1.179
ID23107	23107	12	117.217	24.280	24.627	0	70	70	2	1	-10921639	161.714	156	58	255	3396	67.789	2.000	0.415	1.400
ID23108	23108	20	68.164	49.305	25.062	0	70	70	2	1	-10921639	102.762	98	49	205	2158	42.026	2.000	0.263	1.018
ID23109	23109	17	35.508	36.516	39.486	0	70	70	2	1	-10921639	73.333	68	39	127	1540	28.010	2.000	0.189	0.832
ID23137	23137	16	47.073	44.680	5.041	0	71	71	2	1	-10921639	118.619	107	58	196	2491	41.940	7.600	0.142	0.703
ID23138	23138	14	101.286	42.922	8.286	0	71	71	2	1	-10921639	161.524	156	78	255	3392	55.264	2.000	0.319	1.415
ID23139	23139	18	60.750	40.248	23.215	0	71	71	2	1	-10921639	137.810	137	78	225	2894	42.557	2.000	0.182	0.997
ID23140	23140	12	114.400	24.568	24.732	0	71	71	2	1	-10921639	167.333	156	88	255	3514	63.865	2.000	0.377	1.436
ID23141	23141	20	76.771	48.856	25.202	0	71	71	2	1	-10921639	108.381	88	58	235	2276	48.846	2.000	0.272	0.949
ID23142	23142	21	30.300	39.163	29.267	0	71	71	2	1	-10921639	116.238	117	78	156	2441	20.993	2.000	0.102	1.023
ID23143	23143	17	47.543	36.676	39.899	0	71	71	2	1	-10921639	97.095	88	58	176	2039	29.779	2.000	0.182	1.005
ID23144	23144	22	38.958	40.000	43.000	0	71	71	2	1	-10921639	92.714	88	49	156	1947	31.236	7.600	0.161	0.823
ID23152	23152	22	29.223	39.913	41.246	0	72	72	2	1	-10921639	85.476	78	49	137	1795	27.162	6.399	0.085	0.495
ID23145	23145	16	47.093	44.809	5.157	0	72	72	2	1	-10921639	115.857	107	68	186	2433	34.804	2.000	0.142	0.827
ID23146	23146	14	97.886	42.781	8.740	0	72	72	2	1	-10921639	149.048	127	78	255	3130	59.423	2.000	0.291	1.131
ID23147	23147	18	68.026	40.212	23.198	0	72	72	2	1	-10921639	140.524	137	78	235	2951	40.443	2.000	0.202	1.166
ID23148	23148	12	123.763	24.715	24.708	0	72	72	2	1	-10921639	176.190	166	58	255	3700	68.040	2.000	0.409	1.503
ID23149	23149	20	95.229	48.310	25.582	0	72	72	2	1	-10921639	131.714	107	68	255	2766	60.083	2.000	0.322	1.069
ID23150	23150	21	38.640	41.003	30.055	0	72	72	2	1	-10921639	125.143	117	88	166	2628	22.220	4.800	0.169	1.628
ID23151	23151	17	39.757	36.926	39.880	0	72	72	2	1	-10921639	89.524	78	39	156	1880	28.638	2.000	0.156	0.844
ID23136	23136	22	39.340	39.910	40.933	0	73	73	2	1	-10921639	86.000	88	39	166	1806	31.233	2.000	0.119	0.586
ID23127	23127	None	27.129	0.000	0.000	0	73	73	2	1	-10921639	61.048	58	36	117	1282	20.939	2.000	0.187	0.920
ID23128	23128	16	63.031	45.003	5.313	0	73	73	2	1	-10921639	121.429	107	68	215	2550	42.441	2.000	0.201	0.956
ID23129	23129	14	92.857	42.733	9.279	0	73	73	2	1	-10921639	144.810	127	78	255	3041	54.233	2.000	0.279	1.164
ID23130	23130	18	79.656	40.062	23.025	0	73	73	2	1	-10921639	149.857	147	98	255	3147	44.401	2.000	0.228	1.254
ID23131	23131	12	124.630	24.902	24.831	0	73	73	2	1	-10921639	188.667	205	78	255	3962	63.020	3.200	0.406	1.730
ID23132	23132	20	90.332	47.907	25.541	0	73	73	2	1	-10921639	131.333	117	58	255	2758	58.383	2.000	0.300	1.039
ID23133	23133	21	46.306	40.557	29.969	0	73	73	2	1	-10921639	132.048	137	88	186	2773	29.150	2.000	0.171	1.320
ID23134	23134	24	33.571	53.310	33.086	0	73	73	2	1	-10921639	71.857	68	49	117	1509	19.226	2.000	0.200	1.244
ID23135	23135	17	36.486	36.830	39.737	0	73	73	2	1	-10921639	92.000	88	58	147	1932	24.627	2.000	0.149	0.969
ID23168	23168	12	118.044	24.955	24.853	0	74	74	2	1	-10921639	197.190	215	98	255	4141	57.910	4.800	0.377	1.865
ID23169	23169	20	100.568	47.629	25.231	0	74	74	2	1	-10921639	145.810	127	68	255	3062	60.248	2.000	0.341	1.231
ID23154	23154	16	66.013	44.752	5.911	0	74	74	2	1	-10921639	126.524	117	68	235	2657	43.871	2.000	0.194	0.936
ID23170	23170	21	65.983	40.308	30.160	0	74	74	2	1	-10921639	148.571	147	98	215	3120	36.291	4.800	0.224	1.498
ID23171	23171	24	48.854	52.763	33.252	0	74	74	2	1	-10921639	81.190	68	49	156	1705	32.724	2.000	0.222	0.902
ID23172	23172	17	34.553	36.785	39.463	0	74	74	2	1	-10921639	81.190	68	49	147	1705	28.700	2.000	0.114	0.579
ID23173	23173	22	37.462	40.091	40.948	0	74	74	2	1	-10921639	79.000	68	49	166	1659	30.455	2.000	0.098	0.463
ID23166	23166	14	74.596	42.546	9.650	0	74	74	2	1	-10921639	127.952	117	68	245	2687	53.612	2.000	0.207	0.817
ID23167	23167	18	71.068	40.060	23.153	0	74	74	2	1	-10921639	135.857	117	78	255	2853	45.656	2.000	0.184	0.924
ID23174	23174	16	54.844	44.614	5.923	0	75	75	2	1	-10921639	117.667	107	68	215	2471	39.262	2.000	0.166	0.854
ID23175	23175	14	83.983	42.626	10.033	0	75	75	2	1	-10921639	135.095	137	68	255	2837	51.588	2.000	0.248	1.039
ID23176	23176	18	73.656	39.857	23.489	0	75	75	2	1	-10921639	149.048	137	68	255	3130	53.514	2.000	0.186	0.873
ID23177	23177	12	118.348	25.141	24.821	0	75	75	2	1	-10921639	192.095	186	88	255	4034	59.119	4.800	0.377	1.779
ID23178	23178	20	97.304	47.264	25.211	0	75	75	2	1	-10921639	151.810	137	88	255	3188	51.644	2.000	0.321	1.428
ID23179	23179	21	48.137	39.879	29.366	0	75	75	2	1	-10921639	145.667	147	88	186	3059	25.547	4.800	0.165	1.619
ID23180	23180	24	37.935	52.550	33.251	0	75	75	2	1	-10921639	72.381	68	29	117	1520	25.461	2.000	0.205	0.967
ID23181	23181	17	45.390	36.692	39.670	0	75	75	2	1	-10921639	95.762	88	58	147	2011	28.162	2.000	0.209	1.177
ID23182	23182	22	28.044	40.085	40.620	0	75	75	2	1	-10921639	77.476	68	39	127	1627	25.380	2.000	0.093	0.519
ID23184	23184	16	56.869	44.817	6.055	0	76	76	2	1	-10921639	118.619	107	68	205	2491	37.028	2.000	0.178	0.966
ID23185	23185	14	94.735	42.509	10.288	0	76	76	2	1	-10921639	153.714	127	88	255	3228	56.990	2.000	0.272	1.153
ID23186	23186	18	75.420	39.930	23.867	0	76	76	2	1	-10921639	157.762	156	88	255	3313	42.233	2.000	0.209	1.291
ID23187	23187	12	126.860	25.089	24.867	0	76	76	2	1	-10921639	183.714	196	78	255	3858	65.824	3.200	0.414	1.634
ID23188	23188	20	95.739	46.826	25.331	0	76	76	2	1	-10921639	148.905	137	68	255	3127	56.360	2.000	0.313	1.259
ID23189	23189	21	49.408	40.430	30.369	0	76	76	2	1	-10921639	143.333	137	98	196	3010	29.299	4.800	0.165	1.387
ID23190	23190	24	48.762	52.672	33.248	0	76	76	2	1	-10921639	92.000	88	49	166	1932	30.655	2.000	0.241	1.166
ID23191	23191	17	61.169	36.750	39.240	0	76	76	2	1	-10921639	100.286	88	58	205	2106	40.898	2.000	0.228	0.910
ID23192	23192	22	36.454	39.989	40.851	0	76	76	2	1	-10921639	82.524	78	49	166	1733	31.625	2.000	0.098	0.464
ID23183	23183	25	41.212	5.000	0.000	0	76	76	2	1	-10921639	62.524	58	29	156	1313	32.073	2.000	0.237	0.747
ID23153	23153	25	52.796	5.000	0.000	0	77	77	2	1	-10921639	78.429	68	46	147	1647	28.930	2.000	0.350	1.407
ID23155	23155	16	67.923	44.395	6.200	0	77	77	2	1	-10921639	125.095	117	68	225	2627	50.283	2.000	0.183	0.770
ID23156	23156	14	91.439	42.317	10.502	0	77	77	2	1	-10921639	153.762	156	68	255	3229	61.583	2.000	0.273	1.071
ID23157	23157	12	121.347	25.354	24.915	0	77	77	2	1	-10921639	186.000	176	88	255	3906	66.868	4.800	0.392	1.567
ID23158	23158	18	61.213	39.921	24.911	0	77	77	2	1	-10921639	150.238	156	88	225	3155	36.509	2.000	0.164	1.161
ID23159	23159	20	100.166	46.524	25.164	0	77	77	2	1	-10921639	162.048	156	58	255	3403	59.276	2.000	0.343	1.396
ID23160	23160	21	40.945	39.843	29.587	0	77	77	2	1	-10921639	141.048	147	78	186	2962	32.069	2.000	0.134	1.037
ID23161	23161	26	30.848	48.846	31.480	0	77	77	2	1	-10921639	87.762	88	58	127	1843	22.230	2.000	0.133	0.926
ID23162	23162	24	32.637	52.370	33.173	0	77	77	2	1	-10921639	77.952	78	39	137	1637	27.246	2.000	0.127	0.643
ID23163	23163	27	42.982	20.995	33.984	0	77	77	2	1	-10921639	76.524	68	39	147	1607	26.290	2.000	0.209	1.007
ID23164	23164	17	59.441	36.801	39.282	0	77	77	2	1	-10921639	104.619	98	49	205	2197	40.562	2.000	0.215	0.912
ID23165	23165	22	46.124	40.192	40.936	0	77	77	2	1	-10921639	93.810	88	49	176	1970	36.597	2.000	0.136	0.614
ID23216	23216	22	33.101	40.435	40.764	0	78	78	2	1	-10921639	83.571	78	49	137	1755	28.927	2.000	0.107	0.560
ID23205	23205	25	47.249	4.000	0.000	0	78	78	2	1	-10921639	79.714	73	46	147	1674	27.778	2.000	0.308	1.350
ID23206	23206	16	71.704	44.586	6.617	0	78	78	2	1	-10921639	119.524	107	58	245	2510	53.510	2.000	0.197	0.734
ID23207	23207	14	107.010	42.050	11.018	0	78	78	2	1	-10921639	160.333	147	88	255	3367	60.834	2.000	0.303	1.226
ID23208	23208	12	121.252	25.664	24.974	0	78	78	2	1	-10921639	185.952	215	88	255	3905	67.181	3.200	0.383	1.532
ID23209	23209	20	110.411	46.280	25.068	0	78	78	2	1	-10921639	178.952	166	78	255	3758	60.606	2.000	0.344	1.511
ID23210	23210	18	64.129	39.826	25.676	0	78	78	2	1	-10921639	171.333	176	117	255	3598	38.480	2.000	0.177	1.338
ID23211	23211	21	43.906	41.186	30.550	0	78	78	2	1	-10921639	127.476	137	68	196	2677	37.568	2.000	0.131	0.783
ID23212	23212	26	41.491	48.148	31.960	0	78	78	2	1	-10921639	89.190	78	39	156	1873	30.629	2.000	0.157	0.792
ID23213	23213	24	59.508	52.677	33.304	0	78	78	2	1	-10921639	93.810	78	49	196	1970	41.321	2.000	0.237	0.871
ID23214	23214	27	59.378	20.663	33.827	0	78	78	2	1	-10921639	91.095	88	49	186	1913	36.351	2.000	0.285	1.111
ID23215	23215	17	65.102	36.880	39.159	0	78	78	2	1	-10921639	97.048	78	49	205	2038	42.816	2.000	0.238	0.873
ID23200	23200	26	39.888	47.981	31.634	0	79	79	2	1	-10921639	90.048	88	39	156	1891	30.698	2.000	0.151	0.770
ID23201	23201	24	64.743	52.171	32.967	0	79	79	2	1	-10921639	97.190	88	39	215	2041	42.133	2.000	0.254	0.934
ID23202	23202	27	59.175	20.692	34.154	0	79	79	2	1	-10921639	87.238	78	49	176	1832	38.003	2.000	0.272	0.982
ID23203	23203	17	57.175	37.024	39.183	0	79	79	2	1	-10921639	94.381	98	39	196	1982	41.570	2.000	0.195	0.741
ID23204	23204	22	46.666	40.574	40.396	0	79	79	2	1	-10921639	86.429	78	39	176	1815	42.420	2.000	0.162	0.567
ID23193	23193	25	68.920	5.000	0.000	0	79	79	2	1	-10921639	108.905	98	49	176	2287	39.490	2.000	0.379	1.516
ID23194	23194	16	81.941	44.566	6.827	0	79	79	2	1	-10921639	126.952	117	58	245	2666	54.726	2.000	0.274	0.997
ID23195	23195	14	107.264	42.135	11.725	0	79	79	2	1	-10921639	155.571	137	78	255	3267	61.606	2.000	0.338	1.277
ID23196	23196	12	110.437	25.661	24.869	0	79	79	2	1	-10921639	192.000	205	78	255	4032	64.034	4.800	0.366	1.606
ID23197	23197	20	111.926	46.220	25.215	0	79	79	2	1	-10921639	168.143	156	78	255	3531	61.216	2.000	0.352	1.429
ID23198	23198	18	90.475	39.456	25.977	0	79	79	2	1	-10921639	193.857	186	107	255	4071	49.435	4.800	0.262	1.629
ID23199	23199	21	54.310	41.253	30.376	0	79	79	2	1	-10921639	143.381	137	88	215	3011	38.601	2.000	0.138	0.904
ID23217	23217	25	84.209	4.000	0.000	0	80	80	2	1	-10921639	139.619	137	68	205	2932	49.387	4.800	0.401	1.620
ID23218	23218	16	58.243	44.521	7.037	0	80	80	2	1	-10921639	115.000	98	49	186	2415	39.315	2.000	0.231	1.098
ID23219	23219	14	74.359	42.510	12.342	0	80	80	2	1	-10921639	137.714	117	78	245	2892	45.896	2.000	0.239	1.158
ID23220	23220	12	108.504	26.559	24.953	0	80	80	2	1	-10921639	194.429	215	98	255	4083	61.291	3.200	0.313	1.514
ID23221	23221	20	113.854	45.877	25.103	0	80	80	2	1	-10921639	182.333	176	88	255	3829	59.338	3.200	0.353	1.605
ID23222	23222	18	75.032	39.229	26.267	0	80	80	2	1	-10921639	182.143	186	117	255	3825	44.510	4.800	0.208	1.410
ID23223	23223	21	61.318	40.932	30.024	0	80	80	2	1	-10921639	160.095	156	98	255	3362	42.686	2.000	0.156	1.013
ID23224	23224	26	44.433	47.384	31.202	0	80	80	2	1	-10921639	107.905	98	58	166	2266	29.813	2.000	0.162	1.009
ID23225	23225	24	76.633	52.275	33.142	0	80	80	2	1	-10921639	108.238	107	49	225	2273	48.378	2.000	0.283	0.988
ID23226	23226	27	51.372	20.845	33.629	0	80	80	2	1	-10921639	86.381	78	49	156	1814	31.839	2.000	0.257	1.108
ID23227	23227	17	61.536	37.080	39.368	0	80	80	2	1	-10921639	104.143	98	49	215	2187	45.419	2.000	0.207	0.786
ID23228	23228	22	39.796	40.442	40.470	0	80	80	2	1	-10921639	102.810	98	49	156	2159	36.889	2.000	0.179	0.847
ID23249	23249	25	52.006	4.000	0.000	0	81	81	2	1	-10921639	98.667	88	49	147	2072	30.027	4.800	0.353	1.716
ID23250	23250	16	62.114	44.600	7.193	0	81	81	2	1	-10921639	114.952	107	68	196	2414	38.030	2.000	0.234	1.145
ID23251	23251	14	75.671	42.641	13.053	0	81	81	2	1	-10921639	136.286	117	78	215	2862	38.913	2.000	0.282	1.541
ID23252	23252	12	108.236	26.674	25.019	0	81	81	2	1	-10921639	184.190	186	88	255	3868	61.520	2.000	0.320	1.451
ID23253	23253	20	111.888	45.786	25.088	0	81	81	2	1	-10921639	177.095	166	98	255	3719	61.547	3.200	0.341	1.465
ID23254	23254	18	80.408	39.058	26.186	0	81	81	2	1	-10921639	176.524	166	107	255	3707	46.038	2.000	0.209	1.323
ID23255	23255	21	55.167	41.119	30.371	0	81	81	2	1	-10921639	161.048	176	107	215	3382	34.480	4.800	0.162	1.303
ID23256	23256	26	49.046	47.362	30.962	0	81	81	2	1	-10921639	107.333	107	58	176	2254	33.519	2.000	0.175	0.955
ID23257	23257	27	49.566	20.521	33.041	0	81	81	2	1	-10921639	84.095	78	39	147	1766	30.338	2.000	0.253	1.118
ID23258	23258	24	52.767	52.344	33.022	0	81	81	2	1	-10921639	82.286	78	39	166	1728	35.347	2.000	0.231	0.874
ID23259	23259	17	77.175	37.183	39.312	0	81	81	2	1	-10921639	117.619	117	58	225	2470	47.744	2.000	0.284	1.090
ID23270	23270	25	33.255	4.000	1.000	0	82	82	2	1	-10921639	77.524	78	39	117	1628	26.444	6.322	0.232	1.102
ID23271	23271	16	66.850	44.282	6.924	0	82	82	2	1	-10921639	108.286	98	58	215	2274	40.364	2.000	0.267	1.130
ID23272	23272	14	41.009	43.150	13.768	0	82	82	2	1	-10921639	103.238	98	78	147	2168	19.201	4.800	0.200	1.790
ID23273	23273	None	32.160	18.240	21.027	0	82	82	2	1	-10921639	78.381	78	49	117	1646	19.775	7.600	0.185	1.236
ID23274	23274	12	107.722	26.224	24.979	0	82	82	2	1	-10921639	201.000	235	88	255	4221	63.016	4.800	0.344	1.632
ID23275	23275	20	101.849	45.477	24.995	0	82	82	2	1	-10921639	170.619	147	88	255	3583	55.459	2.000	0.316	1.477
ID23276	23276	18	83.501	39.263	26.983	0	82	82	2	1	-10921639	186.905	186	117	255	3925	48.711	2.000	0.223	1.400
ID23277	23277	26	70.479	47.258	30.647	0	82	82	2	1	-10921639	117.571	107	58	215	2469	48.298	2.000	0.245	0.958
ID23278	23278	27	79.436	20.350	32.982	0	82	82	2	1	-10921639	111.524	98	58	205	2342	44.719	2.000	0.351	1.295
ID23279	23279	17	58.609	37.171	39.422	0	82	82	2	1	-10921639	116.762	117	68	186	2452	35.050	2.000	0.230	1.245
ID23232	23232	20	95.482	45.224	25.304	0	83	83	2	1	-10921639	160.190	156	68	255	3364	60.041	2.000	0.289	1.196
ID23233	23233	18	72.791	39.091	27.049	0	83	83	2	1	-10921639	183.667	176	98	255	3857	49.710	2.000	0.179	1.121
ID23234	23234	21	77.178	40.846	29.866	0	83	83	2	1	-10921639	182.619	186	117	255	3835	49.515	2.000	0.196	1.210
ID23235	23235	26	54.672	46.801	30.368	0	83	83	2	1	-10921639	116.286	117	49	176	2442	40.722	2.000	0.172	0.839
ID23236	23236	27	44.557	20.298	33.101	0	83	83	2	1	-10921639	84.000	78	49	137	1764	24.156	2.000	0.252	1.399
ID23237	23237	17	61.827	37.031	39.132	0	83	83	2	1	-10921639	107.905	98	68	186	2266	33.359	2.000	0.263	1.347
ID23229	23229	16	81.271	44.326	7.127	0	83	83	2	1	-10921639	129.810	117	68	235	2726	47.357	2.000	0.288	1.225
ID23230	23230	14	39.372	43.331	14.669	0	83	83	2	1	-10921639	113.048	117	78	147	2374	19.260	4.800	0.182	1.805
ID23231	23231	12	105.012	26.097	25.000	0	83	83	2	1	-10921639	199.952	225	107	255	4199	57.302	4.800	0.341	1.776
ID23248	23248	17	64.930	36.994	38.796	0	84	84	2	1	-10921639	108.762	88	68	205	2284	39.404	2.000	0.239	1.065
ID23238	23238	16	74.827	44.405	7.276	0	84	84	2	1	-10921639	121.762	107	68	215	2557	45.311	2.000	0.295	1.225
ID23239	23239	14	39.163	43.761	15.045	0	84	84	2	1	-10921639	104.571	107	58	147	2196	23.691	4.800	0.192	1.421
ID23240	23240	None	29.656	18.120	20.597	0	84	84	2	1	-10921639	77.048	78	39	107	1618	21.551	2.000	0.175	1.066
ID23241	23241	12	104.860	25.448	24.919	0	84	84	2	1	-10921639	192.667	235	98	255	4046	64.324	4.800	0.306	1.404
ID23242	23242	20	64.301	44.734	25.471	0	84	84	2	1	-10921639	138.143	137	58	225	2901	51.641	2.000	0.224	0.980
ID23243	23243	18	83.080	39.073	26.997	0	84	84	2	1	-10921639	193.429	186	127	255	4062	47.178	2.000	0.200	1.368
ID23244	23244	21	56.461	40.721	29.844	0	84	84	2	1	-10921639	163.905	166	98	255	3442	48.335	2.000	0.129	0.777
ID23245	23245	26	60.893	46.691	30.049	0	84	84	2	1	-10921639	113.476	107	49	205	2383	45.420	2.000	0.198	0.826
ID23246	23246	27	41.788	21.075	33.135	0	84	84	2	1	-10921639	81.714	78	49	137	1716	24.432	2.000	0.235	1.272
ID23247	23247	None	32.529	51.712	34.153	0	84	84	2	1	-10921639	67.667	58	39	107	1421	19.137	2.000	0.203	1.192
ID23264	23264	20	51.124	44.833	25.767	0	85	85	2	1	-10921639	151.190	156	98	225	3175	33.173	2.000	0.133	1.070
ID23265	23265	18	83.788	38.974	26.710	0	85	85	2	1	-10921639	196.286	186	98	255	4122	49.059	2.000	0.213	1.403
ID23266	23266	26	61.065	46.346	29.523	0	85	85	2	1	-10921639	138.667	147	39	235	2912	57.905	2.000	0.167	0.687
ID23267	23267	21	59.138	40.868	29.913	0	85	85	2	1	-10921639	170.000	176	98	245	3570	45.630	2.000	0.141	0.920
ID23268	23268	27	30.351	20.955	32.804	0	85	85	2	1	-10921639	79.810	78	58	127	1676	18.938	2.000	0.153	1.120
ID23269	23269	17	76.043	37.309	38.493	0	85	85	2	1	-10921639	134.048	127	58	235	2815	48.753	2.000	0.248	1.092
ID23260	23260	28	91.437	2.000	0.000	0	85	85	2	1	-10921639	142.190	137	54	255	2986	69.712	2.000	0.311	0.967
ID23261	23261	16	76.343	44.520	7.304	0	85	85	2	1	-10921639	126.952	117	68	225	2666	45.154	2.000	0.301	1.300
ID23262	23262	14	34.075	43.303	14.400	0	85	85	2	1	-10921639	94.286	98	49	137	1980	22.583	2.000	0.156	1.129
ID23263	23263	12	104.764	25.753	24.939	0	85	85	2	1	-10921639	205.714	255	98	255	4320	60.100	4.800	0.320	1.659
ID23280	23280	28	93.108	4.000	0.000	0	86	86	2	1	-10921639	213.857	255	117	255	4491	53.960	4.800	0.274	1.702
ID23281	23281	29	51.221	0.000	2.000	0	86	86	2	1	-10921639	199.905	238	68	255	4198	69.525	4.800	0.137	0.693
ID23282	23282	16	84.198	44.063	6.664	0	86	86	2	1	-10921639	130.238	117	68	235	2735	47.445	2.000	0.313	1.310
ID23283	23283	14	28.305	42.917	15.097	0	86	86	2	1	-10921639	81.714	78	49	117	1716	17.399	2.000	0.149	1.219
ID23284	23284	12	103.017	25.181	24.952	0	86	86	2	1	-10921639	196.810	235	98	255	4133	63.106	4.800	0.293	1.413
ID23285	23285	20	48.481	44.284	25.919	0	86	86	2	1	-10921639	152.286	156	98	205	3198	35.249	2.000	0.109	0.848
ID23286	23286	18	81.679	39.123	26.909	0	86	86	2	1	-10921639	190.190	196	98	255	3994	49.066	2.000	0.193	1.253
ID23287	23287	26	51.455	46.471	29.439	0	86	86	2	1	-10921639	153.714	147	88	215	3228	33.233	4.800	0.170	1.342
ID23288	23288	21	60.106	40.691	30.101	0	86	86	2	1	-10921639	175.571	186	107	255	3687	43.630	2.000	0.134	0.952
ID23289	23289	27	42.887	21.013	33.168	0	86	86	2	1	-10921639	95.714	98	49	156	2010	27.606	2.000	0.188	1.100
ID23290	23290	17	75.291	37.517	38.059	0	86	86	2	1	-10921639	134.952	127	78	235	2834	45.570	2.000	0.254	1.198
ID23348	23348	28	71.878	5.045	0.616	0	87	87	2	1	-10921639	220.667	255	107	255	4634	54.315	4.800	0.195	1.328
ID23349	23349	29	39.405	0.000	4.000	0	87	87	2	1	-10921639	163.190	176	58	245	3427	60.277	7.600	0.111	0.540
ID23350	23350	16	84.011	44.085	6.899	0	87	87	2	1	-10921639	126.143	107	68	255	2649	47.529	2.000	0.291	1.195
ID23351	23351	14	33.076	43.060	15.266	0	87	87	2	1	-10921639	90.143	88	58	117	1893	16.983	4.800	0.195	1.734
ID23352	23352	30	28.342	19.102	19.715	0	87	87	2	1	-10921639	80.333	78	49	127	1687	20.797	2.000	0.118	0.812
ID23353	23353	12	97.549	24.813	25.094	0	87	87	2	1	-10921639	193.905	196	107	255	4072	56.473	4.800	0.288	1.535
ID23354	23354	18	71.126	39.056	27.002	0	87	87	2	1	-10921639	184.952	186	107	255	3884	47.671	2.000	0.172	1.141
ID23355	23355	26	69.392	46.312	29.452	0	87	87	2	1	-10921639	165.762	166	98	225	3481	44.205	4.800	0.231	1.408
ID23356	23356	21	67.367	40.706	30.023	0	87	87	2	1	-10921639	178.429	176	98	255	3747	52.035	7.600	0.140	0.843
ID23357	23357	27	58.946	21.083	33.234	0	87	87	2	1	-10921639	96.571	78	58	166	2028	32.658	2.000	0.278	1.286
ID23358	23358	31	49.233	53.133	33.255	0	87	87	2	1	-10921639	77.095	68	39	137	1619	29.474	2.000	0.294	1.189
ID23359	23359	17	78.242	37.206	38.024	0	87	87	2	1	-10921639	134.000	117	68	235	2814	47.471	2.000	0.238	1.087
ID23296	23296	18	60.909	39.151	27.424	0	88	88	2	1	-10921639	182.619	196	117	255	3835	44.675	3.200	0.152	1.078
ID23297	23297	26	76.888	45.583	29.582	0	88	88	2	1	-10921639	165.905	147	39	255	3484	69.495	2.000	0.212	0.835
ID23298	23298	27	62.314	21.023	33.299	0	88	88	2	1	-10921639	100.381	98	49	176	2108	35.594	2.000	0.290	1.267
ID23299	23299	31	49.000	53.250	33.450	0	88	88	2	1	-10921639	83.190	78	39	147	1747	30.629	2.000	0.258	1.114
ID23300	23300	17	74.850	37.081	38.211	0	88	88	2	1	-10921639	121.905	107	68	255	2560	48.904	2.000	0.208	0.857
ID23291	23291	28	68.770	4.751	1.557	0	88	88	2	1	-10921639	195.333	225	78	255	4102	62.936	4.800	0.179	0.943
ID23292	23292	16	80.955	44.282	7.017	0	88	88	2	1	-10921639	121.857	107	58	255	2559	50.053	2.000	0.276	1.054
ID23293	23293	14	46.864	43.246	15.428	0	88	88	2	1	-10921639	100.762	107	58	156	2116	26.920	2.000	0.228	1.392
ID23294	23294	30	34.244	19.358	19.404	0	88	88	2	1	-10921639	83.571	78	49	137	1755	22.730	2.000	0.181	1.128
ID23295	23295	12	91.289	25.122	25.232	0	88	88	2	1	-10921639	181.190	176	98	255	3805	55.566	4.800	0.276	1.409
ID23328	23328	14	71.457	43.037	15.022	0	89	89	2	1	-10921639	123.238	107	68	196	2588	34.968	2.000	0.296	1.609
ID23329	23329	30	32.752	18.700	19.273	0	89	89	2	1	-10921639	79.810	78	49	127	1676	20.901	2.000	0.169	1.105
ID23330	23330	12	94.484	24.715	25.164	0	89	89	2	1	-10921639	199.524	215	98	255	4190	53.823	4.800	0.279	1.616
ID23331	23331	18	60.380	39.251	27.461	0	89	89	2	1	-10921639	185.952	176	107	255	3905	47.663	2.000	0.139	0.952
ID23332	23332	21	56.423	41.164	29.566	0	89	89	2	1	-10921639	209.333	225	137	255	4396	39.359	4.800	0.134	1.260
ID23333	23333	26	80.591	46.644	30.012	0	89	89	2	1	-10921639	149.524	147	49	255	3140	64.947	2.000	0.234	0.874
ID23334	23334	32	37.602	36.808	33.451	0	89	89	2	1	-10921639	131.571	117	98	186	2763	27.321	2.000	0.088	0.779
ID23335	23335	31	63.080	53.113	33.348	0	89	89	2	1	-10921639	88.143	68	49	176	1851	37.131	2.000	0.322	1.156
ID23336	23336	27	73.335	21.747	33.876	0	89	89	2	1	-10921639	105.524	98	49	225	2216	43.918	2.000	0.294	1.092
ID23337	23337	17	65.258	37.098	38.287	0	89	89	2	1	-10921639	122.762	107	68	225	2578	43.359	2.000	0.172	0.831
ID23326	23326	28	69.685	4.907	1.692	0	89	89	2	1	-10921639	196.762	225	88	255	4132	61.227	4.800	0.179	0.978
ID23327	23327	16	74.152	44.100	6.808	0	89	89	2	1	-10921639	110.714	88	49	225	2325	42.503	2.000	0.300	1.203
ID23301	23301	28	78.504	5.000	0.000	0	90	90	2	1	-10921639	226.000	235	147	255	4746	34.025	4.800	0.244	2.607
ID23302	23302	16	52.659	44.193	6.595	0	90	90	2	1	-10921639	89.762	88	49	186	1885	37.088	2.000	0.223	0.882
ID23303	23303	14	54.337	43.105	14.264	0	90	90	2	1	-10921639	117.143	117	58	166	2460	32.870	4.800	0.242	1.389
ID23304	23304	30	34.583	18.833	18.590	0	90	90	2	1	-10921639	82.095	78	58	137	1724	21.485	2.000	0.176	1.145
ID23305	23305	12	93.982	24.479	25.002	0	90	90	2	1	-10921639	173.762	166	68	255	3649	68.162	2.000	0.261	1.054
ID23306	23306	None	27.107	42.893	26.023	0	90	90	2	1	-10921639	127.476	117	68	196	2677	40.131	2.000	0.040	0.244
ID23307	23307	18	63.783	38.946	27.422	0	90	90	2	1	-10921639	185.524	186	98	255	3896	45.668	2.000	0.158	1.110
ID23308	23308	26	59.087	47.779	30.308	0	90	90	2	1	-10921639	111.095	88	58	205	2333	45.114	2.000	0.184	0.765
ID23309	23309	21	80.239	42.832	30.718	0	90	90	2	1	-10921639	186.905	196	88	255	3925	59.426	2.000	0.205	1.069
ID23310	23310	32	54.463	36.956	33.372	0	90	90	2	1	-10921639	145.571	137	98	225	3057	36.888	2.000	0.126	0.885
ID23311	23311	31	54.597	53.103	33.301	0	90	90	2	1	-10921639	79.000	58	49	166	1659	35.589	2.000	0.260	0.916
ID23312	23312	27	54.495	22.142	33.635	0	90	90	2	1	-10921639	87.762	78	39	176	1843	37.835	2.000	0.230	0.868
ID23313	23313	17	78.457	37.154	38.194	0	90	90	2	1	-10921639	140.095	117	88	255	2942	49.052	2.000	0.196	0.936
ID23373	23373	28	76.192	5.000	0.000	0	91	91	2	1	-10921639	194.524	215	107	255	4085	48.966	4.800	0.228	1.476
ID23374	23374	16	67.595	43.794	6.836	0	91	91	2	1	-10921639	103.619	88	68	205	2176	38.961	2.000	0.283	1.175
ID23375	23375	14	31.545	42.343	14.097	0	91	91	2	1	-10921639	103.048	117	58	137	2164	24.186	4.800	0.148	1.101
ID23376	23376	33	34.078	44.669	14.441	0	91	91	2	1	-10921639	97.095	107	49	137	2039	25.155	2.000	0.177	1.162
ID23377	23377	30	40.096	19.031	18.820	0	91	91	2	1	-10921639	88.238	78	68	147	1853	21.194	4.800	0.205	1.417
ID23378	23378	None	27.606	17.773	24.086	0	91	91	2	1	-10921639	66.905	68	39	127	1405	21.005	2.000	0.106	0.612
ID23379	23379	12	93.415	24.823	25.091	0	91	91	2	1	-10921639	195.333	215	88	255	4102	58.513	4.800	0.268	1.411
ID23380	23380	18	50.351	38.970	27.789	0	91	91	2	1	-10921639	170.952	186	117	225	3590	30.543	7.600	0.135	1.332
ID23381	23381	21	77.060	42.521	31.178	0	91	91	2	1	-10921639	171.429	176	88	255	3600	54.601	2.000	0.188	0.994
ID23382	23382	26	49.816	47.933	30.638	0	91	91	2	1	-10921639	105.524	98	49	176	2216	36.340	2.000	0.183	0.899
ID23383	23383	27	50.498	22.080	33.425	0	91	91	2	1	-10921639	93.381	78	58	176	1961	32.344	2.000	0.212	1.011
ID23384	23384	32	74.262	36.724	33.422	0	91	91	2	1	-10921639	162.048	147	107	255	3403	48.688	2.000	0.167	0.950
ID23385	23385	31	60.392	53.096	33.705	0	91	91	2	1	-10921639	78.429	58	39	176	1647	41.082	2.000	0.303	0.889
ID23386	23386	17	71.485	37.311	38.253	0	91	91	2	1	-10921639	130.762	117	68	255	2746	52.728	2.000	0.159	0.679
ID23360	23360	28	72.015	3.000	0.000	0	92	92	2	1	-10921639	184.429	186	128	245	3873	33.484	4.800	0.238	2.116
ID23361	23361	16	55.908	43.649	6.966	0	92	92	2	1	-10921639	94.286	88	58	186	1980	34.772	2.000	0.243	1.061
ID23362	23362	14	33.895	40.669	14.331	0	92	92	2	1	-10921639	88.286	88	39	137	1854	27.646	2.000	0.123	0.698
ID23363	23363	33	28.455	45.933	13.560	0	92	92	2	1	-10921639	86.429	88	49	127	1815	18.403	4.800	0.166	1.337
ID23364	23364	30	37.579	19.628	19.002	0	92	92	2	1	-10921639	87.238	78	58	137	1832	23.594	2.000	0.180	1.130
ID23365	23365	12	86.233	25.095	25.475	0	92	92	2	1	-10921639	181.667	176	98	255	3815	56.268	4.800	0.252	1.301
ID23366	23366	18	69.820	38.982	27.649	0	92	92	2	1	-10921639	189.000	176	117	255	3969	40.351	2.000	0.167	1.340
ID23367	23367	21	78.237	42.171	31.489	0	92	92	2	1	-10921639	187.810	186	98	255	3944	50.936	2.000	0.185	1.150
ID23368	23368	32	67.990	36.930	33.466	0	92	92	2	1	-10921639	169.095	156	98	255	3551	51.429	2.000	0.135	0.782
ID23369	23369	31	48.197	53.125	33.318	0	92	92	2	1	-10921639	83.095	78	49	156	1745	30.105	2.000	0.236	1.055
ID23370	23370	27	57.120	22.611	33.513	0	92	92	2	1	-10921639	105.095	98	58	186	2207	37.229	7.600	0.244	1.107
ID23371	23371	17	62.758	37.605	38.236	0	92	92	2	1	-10921639	139.619	117	78	255	2932	48.421	2.000	0.119	0.614
ID23372	23372	None	36.023	36.966	41.947	0	92	92	2	1	-10921639	115.333	117	49	176	2422	39.227	2.000	0.121	0.634
ID23344	23344	27	42.444	22.865	33.485	0	93	93	2	1	-10921639	88.571	78	58	156	1860	27.987	2.000	0.183	0.978
ID23345	23345	31	46.249	52.990	33.304	0	93	93	2	1	-10921639	80.667	68	39	137	1694	29.220	2.000	0.237	1.057
ID23346	23346	32	64.304	36.568	33.533	0	93	93	2	1	-10921639	169.429	166	107	255	3558	45.720	2.000	0.139	0.905
ID23347	23347	17	73.366	37.827	38.197	0	93	93	2	1	-10921639	145.714	127	88	255	3060	50.104	2.000	0.156	0.786
ID23338	23338	28	55.112	3.000	0.000	0	93	93	2	1	-10921639	156.619	147	119	205	3289	23.297	4.800	0.224	2.459
ID23339	23339	16	45.544	43.717	7.235	0	93	93	2	1	-10921639	84.048	78	49	147	1765	27.071	2.000	0.238	1.195
ID23340	23340	30	35.260	19.991	19.237	0	93	93	2	1	-10921639	78.381	68	58	147	1646	23.536	2.000	0.152	0.879
ID23341	23341	12	86.613	25.078	25.490	0	93	93	2	1	-10921639	180.286	186	78	255	3786	55.576	4.800	0.246	1.280
ID23342	23342	18	61.272	38.630	27.810	0	93	93	2	1	-10921639	175.619	166	98	255	3688	40.752	7.600	0.137	1.041
ID23343	23343	21	85.078	42.161	31.573	0	93	93	2	1	-10921639	183.714	186	78	255	3858	57.884	2.000	0.217	1.132
ID23314	23314	28	60.413	2.000	0.000	0	94	94	2	1	-10921639	145.619	147	92	215	3058	34.133	2.000	0.194	1.388
ID23315	23315	16	46.741	43.698	6.925	0	94	94	2	1	-10921639	83.476	68	49	147	1753	27.402	2.000	0.235	1.160
ID23316	23316	14	27.336	41.972	15.234	0	94	94	2	1	-10921639	89.667	88	58	127	1883	18.257	2.000	0.114	1.008
ID23317	23317	30	42.299	20.217	19.217	0	94	94	2	1	-10921639	81.143	78	49	137	1704	25.317	2.000	0.219	1.151
ID23318	23318	12	89.022	25.923	25.773	0	94	94	2	1	-10921639	208.857	225	117	255	4386	43.222	4.800	0.266	2.028
ID23319	23319	18	60.608	38.076	27.286	0	94	94	2	1	-10921639	162.952	166	98	245	3422	44.013	2.000	0.142	0.922
ID23320	23320	34	30.841	48.415	29.746	0	94	94	2	1	-10921639	83.143	78	39	147	1746	25.644	2.000	0.106	0.622
ID23321	23321	21	88.452	42.169	31.766	0	94	94	2	1	-10921639	193.905	196	78	255	4072	55.780	2.000	0.226	1.281
ID23322	23322	32	65.446	36.674	33.498	0	94	94	2	1	-10921639	181.571	166	107	255	3813	45.858	2.000	0.126	0.888
ID23323	23323	27	49.676	23.024	33.771	0	94	94	2	1	-10921639	88.619	78	49	156	1861	30.036	2.000	0.233	1.117
ID23324	23324	31	34.992	53.414	33.707	0	94	94	2	1	-10921639	65.810	68	29	127	1382	26.843	2.000	0.186	0.768
ID23325	23325	17	72.883	37.970	38.280	0	94	94	2	1	-10921639	145.143	137	68	255	3048	52.715	2.000	0.140	0.675
ID23426	23426	28	57.787	2.000	0.000	0	95	95	2	1	-10921639	133.524	137	73	196	2804	39.614	2.000	0.194	1.094
ID23427	23427	16	30.055	44.083	7.149	0	95	95	2	1	-10921639	77.524	78	49	117	1628	17.915	2.000	0.170	1.258
ID23428	23428	14	34.818	42.035	16.656	0	95	95	2	1	-10921639	96.238	98	49	137	2021	21.707	4.800	0.165	1.253
ID23429	23429	12	80.644	25.525	25.691	0	95	95	2	1	-10921639	201.714	205	137	255	4236	35.599	4.800	0.253	2.290
ID23430	23430	35	44.075	43.371	26.495	0	95	95	2	1	-10921639	120.476	107	78	205	2530	37.645	2.000	0.133	0.750
ID23431	23431	18	49.462	37.803	27.608	0	95	95	2	1	-10921639	170.810	166	107	225	3587	36.691	4.800	0.127	1.049
ID23432	23432	34	48.958	48.383	29.912	0	95	95	2	1	-10921639	96.619	88	49	176	2029	32.753	2.000	0.181	0.905
ID23433	23433	21	91.118	42.009	31.959	0	95	95	2	1	-10921639	194.381	215	117	255	4082	54.444	2.000	0.225	1.313
ID23434	23434	27	53.018	23.025	33.707	0	95	95	2	1	-10921639	86.286	68	49	176	1812	34.520	2.000	0.241	0.971
ID23435	23435	32	66.746	36.824	33.722	0	95	95	2	1	-10921639	178.524	166	98	255	3749	49.529	2.000	0.126	0.809
ID23436	23436	17	88.110	37.913	38.748	0	95	95	2	1	-10921639	169.000	156	98	255	3549	48.759	4.800	0.276	1.498
ID23392	23392	35	51.487	43.292	26.640	0	96	96	2	1	-10921639	127.095	117	78	225	2669	38.010	2.000	0.101	0.615
ID23393	23393	18	56.683	37.782	27.873	0	96	96	2	1	-10921639	173.238	186	98	235	3638	43.451	2.000	0.143	0.997
ID23394	23394	34	36.272	48.147	30.125	0	96	96	2	1	-10921639	93.381	88	68	147	1961	22.934	2.000	0.140	1.003
ID23395	23395	21	86.105	41.969	32.087	0	96	96	2	1	-10921639	193.905	205	117	255	4072	51.714	2.000	0.200	1.249
ID23396	23396	31	56.869	53.075	33.319	0	96	96	2	1	-10921639	87.810	68	49	176	1844	38.036	2.000	0.246	0.912
ID23397	23397	27	62.084	23.017	33.758	0	96	96	2	1	-10921639	99.952	98	49	186	2099	38.352	2.000	0.261	1.078
ID23398	23398	32	73.401	36.672	33.824	0	96	96	2	1	-10921639	187.810	186	117	255	3944	48.273	2.000	0.156	1.052
ID23399	23399	17	95.667	38.207	38.804	0	96	96	2	1	-10921639	170.476	156	78	255	3580	54.680	2.000	0.282	1.371
ID23387	23387	28	55.004	0.000	0.000	0	96	96	2	1	-10921639	127.714	137	92	166	2682	25.042	4.800	0.319	2.469
ID23388	23388	16	35.253	43.458	7.207	0	96	96	2	1	-10921639	92.571	88	49	137	1944	24.584	7.600	0.157	1.022
ID23389	23389	14	28.083	43.022	17.209	0	96	96	2	1	-10921639	90.619	88	68	117	1903	15.526	2.000	0.143	1.461
ID23390	23390	30	31.323	21.427	19.195	0	96	96	2	1	-10921639	80.667	68	58	127	1694	19.691	2.000	0.163	1.148
ID23391	23391	12	76.553	26.318	25.678	0	96	96	2	1	-10921639	198.524	196	127	255	4169	37.563	4.800	0.244	2.073
ID23400	23400	28	37.716	0.000	0.000	0	97	97	2	1	-10921639	89.143	98	54	127	1872	23.817	4.000	0.269	1.588
ID23401	23401	14	28.847	41.061	17.363	0	97	97	2	1	-10921639	100.381	98	68	127	2108	16.357	4.800	0.144	1.543
ID23402	23402	30	39.782	21.824	19.681	0	97	97	2	1	-10921639	85.905	78	58	147	1804	24.095	2.000	0.176	1.066
ID23403	23403	12	81.820	25.803	25.778	0	97	97	2	1	-10921639	195.333	186	127	255	4102	47.342	7.600	0.229	1.538
ID23404	23404	35	42.694	43.399	26.270	0	97	97	2	1	-10921639	113.476	107	68	166	2383	31.901	2.000	0.147	0.911
ID23405	23405	36	73.318	27.880	27.723	0	97	97	2	1	-10921639	185.429	176	117	255	3894	46.230	7.600	0.185	1.254
ID23406	23406	18	37.757	37.080	27.712	0	97	97	2	1	-10921639	161.952	166	107	235	3401	32.531	4.800	0.120	1.071
ID23407	23407	34	43.486	48.323	30.288	0	97	97	2	1	-10921639	93.286	88	58	156	1959	29.467	2.000	0.173	0.936
ID23408	23408	21	92.294	41.957	32.041	0	97	97	2	1	-10921639	205.619	225	117	255	4318	52.332	3.200	0.235	1.495
ID23409	23409	31	42.392	53.424	33.236	0	97	97	2	1	-10921639	82.286	78	39	137	1728	27.823	2.000	0.203	0.997
ID23410	23410	27	55.601	23.241	33.798	0	97	97	2	1	-10921639	89.571	78	49	176	1881	38.003	2.000	0.229	0.880
ID23411	23411	32	66.514	36.756	33.661	0	97	97	2	1	-10921639	186.333	196	117	255	3913	49.311	2.000	0.128	0.856
ID23412	23412	17	77.068	38.049	38.583	0	97	97	2	1	-10921639	148.048	137	68	255	3109	52.989	2.000	0.231	1.049
ID23473	23473	28	59.636	0.000	0.000	0	98	98	2	1	-10921639	98.952	92	64	196	2078	33.428	2.000	0.317	1.426
ID23474	23474	14	47.499	40.728	17.459	0	98	98	2	1	-10921639	114.476	107	78	176	2404	28.844	2.000	0.187	1.253
ID23475	23475	30	44.192	21.649	20.116	0	98	98	2	1	-10921639	90.524	88	58	156	1901	27.996	2.000	0.201	1.081
ID23476	23476	12	76.172	25.502	25.738	0	98	98	2	1	-10921639	187.714	186	117	255	3942	42.327	7.600	0.213	1.559
ID23477	23477	35	39.927	43.376	26.319	0	98	98	2	1	-10921639	100.857	88	58	176	2118	33.109	2.000	0.122	0.663
ID23478	23478	36	63.726	28.111	27.985	0	98	98	2	1	-10921639	173.667	166	107	255	3647	40.705	7.600	0.158	1.166
ID23479	23479	18	33.158	36.728	27.567	0	98	98	2	1	-10921639	152.810	147	98	196	3209	28.197	4.800	0.104	1.024
ID23480	23480	34	44.782	48.199	30.546	0	98	98	2	1	-10921639	90.905	78	58	166	1909	31.190	2.000	0.170	0.849
ID23481	23481	21	86.934	42.049	32.295	0	98	98	2	1	-10921639	194.810	186	98	255	4091	54.197	2.000	0.222	1.304
ID23482	23482	32	62.513	36.926	33.428	0	98	98	2	1	-10921639	198.048	196	117	255	4159	43.477	2.000	0.133	1.069
ID23483	23483	31	30.493	52.998	33.259	0	98	98	2	1	-10921639	67.286	68	39	117	1413	20.394	2.000	0.162	0.922
ID23484	23484	27	38.865	23.164	33.950	0	98	98	2	1	-10921639	83.524	78	58	147	1754	23.878	2.000	0.179	1.065
ID23485	23485	17	80.624	37.553	38.601	0	98	98	2	1	-10921639	154.714	147	49	255	3249	61.336	2.000	0.242	0.982
ID23424	23424	31	34.868	53.069	33.717	0	99	99	2	1	-10921639	68.667	68	39	127	1442	23.236	2.000	0.215	1.047
ID23425	23425	17	72.850	37.526	38.673	0	99	99	2	1	-10921639	153.190	156	58	245	3217	54.765	2.000	0.221	1.012
ID23413	23413	28	65.912	0.000	0.000	0	99	99	2	1	-10921639	115.571	100	82	196	2427	30.756	4.800	0.332	1.873
ID23414	23414	None	38.131	43.750	6.815	0	99	99	2	1	-10921639	89.619	88	58	147	1882	22.990	2.000	0.166	1.112
ID23415	23415	14	44.066	40.931	17.604	0	99	99	2	1	-10921639	104.190	98	68	176	2188	28.149	2.000	0.157	1.004
ID23416	23416	30	55.842	21.609	19.751	0	99	99	2	1	-10921639	92.429	78	49	196	1941	36.552	2.000	0.239	0.977
ID23417	23417	12	84.371	25.485	25.604	0	99	99	2	1	-10921639	186.905	186	98	255	3925	52.821	4.800	0.225	1.301
ID23418	23418	35	29.745	43.309	26.263	0	99	99	2	1	-10921639	98.667	88	78	147	2072	21.020	2.000	0.133	1.101
ID23419	23419	18	30.459	35.901	27.328	0	99	99	2	1	-10921639	134.905	147	78	186	2833	31.353	7.600	0.086	0.680
ID23420	23420	34	65.378	48.048	30.599	0	99	99	2	1	-10921639	98.095	78	49	205	2060	46.078	2.000	0.240	0.825
ID23421	23421	21	90.554	41.954	32.313	0	99	99	2	1	-10921639	200.048	205	107	255	4201	55.594	2.000	0.241	1.398
ID23422	23422	27	64.915	22.935	33.964	0	99	99	2	1	-10921639	95.190	78	49	215	1999	42.422	2.000	0.237	0.859
ID23423	23423	32	61.044	36.484	33.690	0	99	99	2	1	-10921639	182.667	176	107	255	3836	53.760	2.000	0.129	0.778
ID23472	23472	17	76.875	37.483	38.586	0	100	100	2	1	-10921639	155.619	147	78	255	3268	58.157	2.000	0.213	0.940
ID23461	23461	28	58.374	0.000	0.000	0	100	100	2	1	-10921639	138.095	147	100	186	2900	28.948	6.068	0.301	2.208
ID23462	23462	14	46.414	40.655	17.464	0	100	100	2	1	-10921639	111.143	107	58	176	2334	33.446	2.000	0.172	0.974
ID23463	23463	30	64.218	21.238	20.126	0	100	100	2	1	-10921639	96.190	78	49	196	2020	42.337	2.000	0.246	0.897
ID23464	23464	12	75.308	25.203	25.746	0	100	100	2	1	-10921639	175.143	166	98	255	3678	52.709	7.600	0.195	1.084
ID23465	23465	35	46.385	43.126	26.092	0	100	100	2	1	-10921639	102.714	88	68	166	2157	30.780	2.000	0.165	0.945
ID23466	23466	36	78.074	27.844	28.161	0	100	100	2	1	-10921639	194.286	196	117	255	4080	46.310	2.000	0.183	1.295
ID23467	23467	18	29.607	36.000	28.000	0	100	100	2	1	-10921639	155.429	156	98	205	3264	28.624	4.800	0.108	1.057
ID23468	23468	34	53.988	47.868	30.625	0	100	100	2	1	-10921639	91.476	88	49	176	1921	37.404	2.000	0.221	0.884
ID23469	23469	21	90.335	41.775	32.184	0	100	100	2	1	-10921639	187.476	196	88	255	3937	62.578	2.000	0.232	1.127
ID23470	23470	27	63.732	22.815	33.960	0	100	100	2	1	-10921639	101.810	88	58	205	2138	39.933	2.000	0.229	0.951
ID23471	23471	32	53.391	36.692	33.656	0	100	100	2	1	-10921639	189.095	196	117	255	3971	47.018	2.000	0.091	0.669
ID23440	23440	12	55.208	25.897	25.938	0	101	101	2	1	-10921639	162.048	156	98	235	3403	40.018	7.600	0.164	1.141
ID23441	23441	35	36.356	43.326	26.274	0	101	101	2	1	-10921639	100.905	98	58	156	2119	28.457	2.000	0.134	0.836
ID23442	23442	36	58.553	27.827	28.343	0	101	101	2	1	-10921639	176.095	176	117	235	3698	33.414	4.800	0.156	1.424
ID23443	23443	34	66.475	47.780	30.198	0	101	101	2	1	-10921639	103.190	88	58	196	2167	44.673	2.000	0.261	0.957
ID23444	23444	21	93.659	41.685	32.074	0	101	101	2	1	-10921639	190.238	196	88	255	3995	64.437	2.000	0.238	1.133
ID23445	23445	32	52.726	37.381	33.138	0	101	101	2	1	-10921639	197.571	196	127	255	4149	39.422	2.000	0.116	1.044
ID23446	23446	27	60.429	22.916	33.872	0	101	101	2	1	-10921639	97.000	78	58	205	2037	40.706	2.000	0.201	0.796
ID23447	23447	17	73.493	37.719	38.975	0	101	101	2	1	-10921639	152.143	137	88	245	3195	42.760	2.000	0.227	1.315
ID23437	23437	37	96.646	4.000	0.000	0	101	101	2	1	-10921639	192.381	186	82	255	4040	66.041	2.000	0.286	1.297
ID23438	23438	14	76.328	40.037	17.847	0	101	101	2	1	-10921639	140.952	127	88	225	2960	37.939	2.000	0.266	1.563
ID23439	23439	30	67.648	21.435	19.931	0	101	101	2	1	-10921639	97.619	78	49	205	2050	43.906	2.000	0.297	1.017
ID23495	23495	37	89.359	6.000	0.000	0	102	102	2	1	-10921639	174.571	186	64	255	3666	65.566	4.800	0.267	1.123
ID23496	23496	28	64.847	0.000	2.000	0	102	102	2	1	-10921639	212.857	225	68	255	4470	56.495	4.800	0.190	1.204
ID23497	23497	None	27.628	43.855	7.305	0	102	102	2	1	-10921639	67.714	68	49	98	1422	15.399	2.000	0.190	1.403
ID23498	23498	14	75.111	40.204	17.713	0	102	102	2	1	-10921639	137.714	127	88	235	2892	40.501	2.000	0.249	1.355
ID23499	23499	30	56.006	21.339	19.891	0	102	102	2	1	-10921639	91.429	78	49	166	1920	33.427	2.000	0.256	1.116
ID23500	23500	12	59.969	26.139	25.751	0	102	102	2	1	-10921639	155.429	156	78	225	3264	47.171	7.600	0.176	0.987
ID23501	23501	35	39.055	43.516	25.768	0	102	102	2	1	-10921639	98.476	88	58	156	2068	27.990	2.000	0.144	0.886
ID23502	23502	36	66.513	27.998	28.262	0	102	102	2	1	-10921639	174.143	176	98	245	3657	40.499	7.600	0.168	1.235
ID23503	23503	None	33.664	37.225	30.534	0	102	102	2	1	-10921639	186.762	176	117	255	3922	38.794	6.124	0.084	0.744
ID23504	23504	34	45.959	47.612	30.287	0	102	102	2	1	-10921639	94.286	88	49	156	1980	34.021	2.000	0.177	0.835
ID23505	23505	21	88.470	41.405	32.074	0	102	102	2	1	-10921639	203.333	205	127	255	4270	48.170	2.000	0.227	1.563
ID23506	23506	32	52.128	38.453	32.698	0	102	102	2	1	-10921639	202.619	205	117	255	4255	39.645	6.275	0.114	1.047
ID23507	23507	27	64.052	22.907	33.633	0	102	102	2	1	-10921639	104.571	88	49	215	2196	44.463	2.000	0.221	0.853
ID23508	23508	17	43.697	37.603	38.951	0	102	102	2	1	-10921639	117.667	117	58	196	2471	37.177	2.000	0.154	0.844
ID23520	23520	17	42.979	37.750	38.806	0	103	103	2	1	-10921639	110.714	98	68	196	2325	31.941	2.000	0.149	0.900
ID23509	23509	37	97.628	6.000	0.000	0	103	103	2	1	-10921639	214.190	220	119	255	4498	46.200	4.800	0.300	2.140
ID23510	23510	28	71.541	0.000	3.000	0	103	103	2	1	-10921639	190.476	196	68	255	4000	61.109	2.000	0.218	1.114
ID23511	23511	38	30.458	45.744	15.462	0	103	103	2	1	-10921639	78.429	78	39	127	1647	27.661	2.000	0.130	0.653
ID23512	23512	14	56.417	40.317	17.399	0	103	103	2	1	-10921639	132.667	127	78	196	2786	33.758	2.000	0.203	1.327
ID23513	23513	30	36.703	21.040	19.588	0	103	103	2	1	-10921639	74.238	68	39	137	1559	24.890	2.000	0.184	0.926
ID23514	23514	12	70.206	25.968	25.905	0	103	103	2	1	-10921639	150.857	147	88	255	3168	46.147	7.600	0.188	1.034
ID23515	23515	35	31.071	43.529	25.680	0	103	103	2	1	-10921639	93.857	88	68	147	1971	23.756	2.000	0.110	0.783
ID23516	23516	36	53.792	28.180	28.701	0	103	103	2	1	-10921639	156.333	156	107	215	3283	33.007	2.000	0.152	1.253
ID23517	23517	34	62.913	47.724	30.373	0	103	103	2	1	-10921639	107.333	98	68	196	2254	41.432	2.000	0.245	1.020
ID23518	23518	21	83.722	40.996	32.180	0	103	103	2	1	-10921639	195.429	196	98	255	4104	52.931	2.000	0.209	1.276
ID23519	23519	27	70.370	22.895	33.739	0	103	103	2	1	-10921639	106.476	88	49	225	2236	46.485	2.000	0.252	0.923
ID23456	23456	34	57.703	47.723	30.499	0	104	104	2	1	-10921639	98.952	98	49	176	2078	38.458	2.000	0.249	1.025
ID23457	23457	21	81.653	41.017	32.160	0	104	104	2	1	-10921639	193.905	186	117	255	4072	51.245	2.000	0.207	1.296
ID23458	23458	None	71.336	38.174	32.682	0	104	104	2	1	-10921639	213.190	235	117	255	4477	46.179	6.322	0.165	1.309
ID23459	23459	27	48.373	22.880	33.702	0	104	104	2	1	-10921639	96.143	88	58	176	2019	33.031	2.000	0.169	0.842
ID23460	23460	17	55.780	37.860	38.838	0	104	104	2	1	-10921639	119.619	107	58	196	2512	37.687	2.000	0.191	1.019
ID23448	23448	37	84.915	7.000	0.000	0	104	104	2	1	-10921639	172.238	176	82	255	3617	61.000	4.800	0.267	1.190
ID23449	23449	28	60.872	0.000	3.000	0	104	104	2	1	-10921639	182.286	196	78	255	3828	55.338	2.000	0.169	0.952
ID23450	23450	38	35.972	45.832	15.423	0	104	104	2	1	-10921639	83.190	78	39	137	1747	26.759	2.000	0.182	0.956
ID23451	23451	14	61.196	40.235	17.501	0	104	104	2	1	-10921639	138.095	127	88	205	2900	32.224	4.800	0.222	1.555
ID23452	23452	None	27.372	51.935	20.731	0	104	104	2	1	-10921639	69.667	68	39	98	1463	18.448	2.000	0.164	1.063
ID23453	23453	12	48.394	26.068	25.996	0	104	104	2	1	-10921639	122.905	137	68	215	2581	37.391	7.600	0.137	0.790
ID23454	23454	35	39.414	43.268	25.805	0	104	104	2	1	-10921639	98.571	88	68	166	2070	26.557	2.000	0.138	0.899
ID23455	23455	36	40.003	28.276	28.722	0	104	104	2	1	-10921639	132.190	137	88	196	2776	31.276	7.600	0.094	0.726
ID23521	23521	37	85.351	7.000	0.000	0	105	105	2	1	-10921639	166.000	186	107	255	3486	47.433	7.600	0.270	1.488
ID23522	23522	28	43.162	0.000	2.000	0	105	105	2	1	-10921639	186.286	186	107	255	3912	38.041	4.800	0.163	1.370
ID23523	23523	38	34.542	45.848	15.142	0	105	105	2	1	-10921639	82.619	78	49	127	1735	22.535	2.000	0.175	1.091
ID23524	23524	14	45.845	40.337	17.021	0	105	105	2	1	-10921639	117.190	107	68	176	2461	26.428	2.000	0.169	1.280
ID23525	23525	12	31.694	26.072	26.500	0	105	105	2	1	-10921639	123.238	127	58	186	2588	35.367	7.600	0.083	0.532
ID23526	23526	35	30.123	43.254	25.602	0	105	105	2	1	-10921639	99.000	88	68	156	2079	20.964	2.000	0.101	0.866
ID23527	23527	36	46.730	27.952	28.876	0	105	105	2	1	-10921639	144.571	156	88	205	3036	31.410	2.000	0.114	0.943
ID23528	23528	34	48.316	47.977	30.252	0	105	105	2	1	-10921639	91.905	78	58	166	1930	31.250	2.000	0.189	0.934
ID23529	23529	21	89.906	40.913	31.986	0	105	105	2	1	-10921639	202.810	215	98	255	4259	53.797	4.800	0.237	1.447
ID23530	23530	27	37.495	23.144	33.777	0	105	105	2	1	-10921639	93.286	88	58	147	1959	27.223	2.000	0.141	0.848
ID23531	23531	17	32.608	37.986	38.267	0	105	105	2	1	-10921639	108.333	107	58	176	2275	26.108	2.000	0.085	0.653
ID23488	23488	38	34.332	45.975	15.065	0	106	106	2	1	-10921639	79.476	78	49	127	1669	22.225	2.000	0.173	1.057
ID23489	23489	14	27.820	40.564	17.546	0	106	106	2	1	-10921639	103.238	98	68	147	2168	20.921	4.800	0.118	1.043
ID23490	23490	12	40.990	25.940	26.505	0	106	106	2	1	-10921639	127.905	127	78	176	2686	28.011	7.600	0.149	1.186
ID23491	23491	36	43.676	28.415	29.448	0	106	106	2	1	-10921639	139.667	137	88	205	2933	29.481	2.000	0.117	0.996
ID23492	23492	34	47.897	47.909	30.250	0	106	106	2	1	-10921639	87.286	78	49	156	1833	31.147	2.000	0.209	0.968
ID23493	23493	21	84.939	41.240	31.885	0	106	106	2	1	-10921639	200.952	215	98	255	4220	52.203	2.000	0.210	1.338
ID23494	23494	27	31.493	23.090	34.319	0	106	106	2	1	-10921639	90.143	88	58	137	1893	21.504	2.000	0.124	0.928
ID23486	23486	37	55.312	7.000	0.000	0	106	106	2	1	-10921639	127.476	127	68	196	2677	40.169	7.600	0.188	1.003
ID23487	23487	28	29.536	2.414	1.774	0	106	106	2	1	-10921639	142.905	147	68	186	3001	31.369	2.000	0.098	0.811
ID23536	23536	36	49.287	27.967	29.270	0	107	107	2	1	-10921639	137.238	137	98	215	2882	31.551	2.000	0.138	1.055
ID23537	23537	34	37.689	47.996	30.357	0	107	107	2	1	-10921639	75.095	68	49	156	1577	28.242	2.000	0.146	0.678
ID23538	23538	21	73.273	41.139	31.945	0	107	107	2	1	-10921639	183.619	186	117	255	3856	48.331	2.000	0.181	1.163
ID23539	23539	27	40.221	23.095	34.379	0	107	107	2	1	-10921639	93.857	88	58	156	1971	25.679	2.000	0.163	1.026
ID23540	23540	None	32.871	33.108	35.766	0	107	107	2	1	-10921639	118.048	117	58	156	2479	30.828	2.000	0.115	0.788
ID23532	23532	37	42.546	7.000	0.000	0	107	107	2	1	-10921639	108.095	98	58	156	2270	33.484	7.600	0.188	1.022
ID23533	23533	28	30.793	0.000	2.000	0	107	107	2	1	-10921639	121.571	128	68	156	2553	25.804	3.200	0.133	1.109
ID23534	23534	14	27.547	40.126	17.382	0	107	107	2	1	-10921639	103.619	107	68	137	2176	19.936	7.600	0.125	1.151
ID23535	23535	12	37.204	26.017	26.470	0	107	107	2	1	-10921639	115.333	117	49	166	2422	35.871	7.600	0.116	0.670
ID23544	23544	39	29.368	36.137	27.909	0	108	108	2	1	-10921639	148.429	156	98	186	3117	23.075	2.000	0.084	0.998
ID23545	23545	36	38.542	27.876	29.818	0	108	108	2	1	-10921639	124.143	117	78	186	2607	27.330	2.000	0.105	0.866
ID23546	23546	34	28.655	48.258	30.059	0	108	108	2	1	-10921639	71.476	68	49	107	1501	18.181	2.000	0.149	1.020
ID23547	23547	21	64.295	41.131	32.022	0	108	108	2	1	-10921639	169.048	176	107	245	3550	42.249	2.000	0.171	1.169
ID23542	23542	37	45.909	6.000	0.000	0	108	108	2	1	-10921639	133.286	137	78	186	2799	32.977	6.230	0.219	1.450
ID23543	23543	14	27.033	40.583	16.246	0	108	108	2	1	-10921639	99.476	88	68	137	2089	19.472	2.000	0.110	1.016
ID23560	23560	40	35.080	38.057	33.019	0	109	109	2	1	-10921639	167.095	166	117	215	3509	25.556	4.800	0.106	1.250
ID23556	23556	37	38.592	3.969	1.188	0	109	109	2	1	-10921639	122.238	117	68	176	2567	31.461	6.299	0.180	1.187
ID23557	23557	39	32.022	35.499	27.462	0	109	109	2	1	-10921639	146.095	147	107	186	3068	24.771	2.000	0.090	0.972
ID23558	23558	36	35.757	27.757	29.864	0	109	109	2	1	-10921639	115.762	117	78	156	2431	23.405	2.000	0.113	1.001
ID23559	23559	21	41.978	41.455	32.076	0	109	109	2	1	-10921639	146.238	137	98	205	3071	33.615	2.000	0.113	0.882
ID23548	23548	37	40.665	4.388	1.113	0	110	110	2	1	-10921639	118.714	117	68	156	2493	26.764	4.800	0.211	1.543
ID23549	23549	39	30.951	35.799	27.421	0	110	110	2	1	-10921639	136.714	137	78	196	2871	28.501	2.000	0.061	0.552
ID23550	23550	21	38.654	41.278	31.827	0	110	110	2	1	-10921639	135.429	137	88	186	2844	28.616	2.000	0.107	0.916
ID23551	23551	40	33.817	37.755	32.964	0	110	110	2	1	-10921639	158.286	156	117	225	3324	28.036	6.313	0.095	0.979
ID23541	23541	21	50.586	41.126	32.148	0	111	111	2	1	-10921639	153.000	156	107	205	3213	31.922	2.000	0.145	1.213
ID23564	23564	None	34.286	4.000	0.000	0	112	112	2	1	-10921639	80.000	88	54	117	1680	18.215	2.000	0.254	1.777
ID23565	23565	40	43.446	37.836	30.987	0	112	112	2	1	-10921639	162.524	166	107	225	3413	30.461	4.800	0.117	1.120
ID23566	23566	21	41.939	40.967	32.116	0	112	112	2	1	-10921639	137.762	137	78	196	2893	32.541	2.000	0.137	1.020
ID23563	23563	40	36.606	38.232	31.639	0	113	113	2	1	-10921639	155.476	156	117	196	3265	21.241	4.800	0.123	1.600
ID23552	23552	41	28.370	35.852	26.463	0	114	114	2	1	-10921639	126.524	127	88	176	2657	26.254	2.000	0.069	0.625
ID23553	23553	40	33.668	37.286	30.879	0	114	114	2	1	-10921639	146.143	137	107	215	3069	26.206	6.314	0.084	0.863
ID23568	23568	40	35.110	37.347	30.987	0	115	115	2	1	-10921639	152.667	156	107	196	3206	23.148	4.800	0.100	1.198
ID23569	23569	42	34.908	38.898	31.827	0	115	115	2	1	-10921639	143.286	147	107	196	3009	28.459	2.000	0.100	0.919
ID23567	23567	41	38.208	36.147	26.269	0	115	115	2	1	-10921639	138.143	137	88	205	2901	28.968	2.000	0.088	0.770
ID23561	23561	41	31.097	35.604	28.043	0	116	116	2	1	-10921639	140.048	137	98	186	2941	24.055	2.000	0.093	0.990
ID23562	23562	42	38.927	38.136	31.424	0	116	116	2	1	-10921639	146.619	147	107	196	3079	26.968	7.600	0.113	1.108
ID23554	23554	41	36.978	35.848	27.688	0	117	117	2	1	-10921639	141.524	137	98	205	2972	26.400	2.000	0.095	0.931
ID23555	23555	42	28.775	38.922	31.957	0	117	117	2	1	-10921639	134.952	137	98	166	2834	21.117	7.600	0.104	1.209
ID23577	23577	None	27.726	40.067	16.902	0	118	118	2	1	-10921639	108.381	107	88	137	2276	12.979	4.800	0.130	1.927
ID23578	23578	42	37.435	37.197	31.350	0	118	118	2	1	-10921639	145.190	137	107	196	3049	20.880	7.600	0.109	1.362
ID23572	23572	None	29.986	24.225	34.710	0	119	119	2	1	-10921639	81.762	78	49	117	1717	17.184	4.800	0.196	1.561
ID23570	23570	41	34.690	35.147	27.800	0	119	119	2	1	-10921639	143.286	147	98	176	3009	21.000	4.800	0.120	1.457
ID23571	23571	42	27.147	37.133	32.287	0	119	119	2	1	-10921639	138.238	137	117	166	2903	14.986	4.800	0.101	1.690
ID23576	23576	42	38.934	36.912	31.306	0	120	120	2	1	-10921639	148.381	156	117	176	3116	19.712	7.600	0.131	1.746
ID23575	23575	41	29.622	34.995	28.405	0	120	120	2	1	-10921639	139.000	147	98	166	2919	21.824	2.000	0.084	0.987
ID23573	23573	41	37.370	35.510	28.346	0	121	121	2	1	-10921639	149.381	147	117	186	3137	25.643	2.000	0.106	1.113
ID23574	23574	42	37.444	37.009	31.910	0	121	121	2	1	-10921639	144.238	147	98	176	3029	23.548	4.800	0.125	1.365
ID23580	23580	42	35.666	36.243	32.380	0	122	122	2	1	-10921639	141.952	147	107	176	2981	18.776	4.800	0.120	1.623
ID23579	23579	41	32.723	35.912	27.617	0	122	122	2	1	-10921639	143.905	147	117	186	3022	17.612	2.000	0.102	1.509
ID23582	23582	41	29.782	35.846	27.720	0	123	123	2	1	-10921639	132.190	127	98	176	2776	16.609	4.800	0.096	1.392
ID23583	23583	42	28.208	36.815	32.306	0	123	123	2	1	-10921639	132.190	137	107	166	2776	16.516	4.800	0.106	1.537
ID23581	23581	42	27.578	36.272	31.550	0	124	124	2	1	-10921639	126.619	137	88	156	2659	18.495	6.303	0.122	1.490
ID23584	23584	None	29.029	36.247	27.440	0	125	125	2	1	-10921639	126.524	127	88	186	2657	24.147	2.000	0.074	0.721
ID23585	23585	42	31.419	36.620	32.361	0	125	125	2	1	-10921639	129.333	127	98	156	2716	18.562	4.800	0.110	1.376
ID23586	23586	None	29.318	36.881	31.797	0	127	127	2	1	-10921639	121.810	117	98	156	2558	18.870	2.000	0.095	1.124
ID23587	23587	43	41.059	36.665	27.761	0	129	129	2	1	-10921639	144.810	147	107	186	3041	20.500	4.800	0.141	1.746
ID23588	23588	43	31.211	37.108	27.904	0	130	130	2	1	-10921639	135.381	137	98	166	2843	19.914	4.800	0.113	1.385
ID23589	23589	None	27.556	46.528	29.947	0	130	130	2	1	-10921639	94.333	98	68	117	1981	16.469	4.800	0.156	1.548
ID23590	23590	None	27.032	40.098	33.379	0	130	130	2	1	-10921639	104.619	107	58	137	2197	19.863	2.000	0.105	0.999
ID23592	23592	None	28.282	36.158	26.827	0	132	132	2	1	-10921639	122.762	117	98	156	2578	19.378	2.000	0.096	1.108
ID23593	23593	44	28.181	35.594	33.691	0	132	132	2	1	-10921639	105.952	107	58	147	2225	25.125	4.800	0.127	0.952
ID23594	23594	44	27.848	35.109	33.201	0	133	133	2	1	-10921639	105.000	107	68	137	2205	18.526	6.339	0.112	1.140
ID23591	23591	None	32.507	36.042	34.003	0	135	135	2	1	-10921639	103.286	98	68	137	2169	20.227	2.000	0.137	1.234
ID23595	23595	None	29.602	36.886	26.864	0	138	138	2	1	-10921639	127.476	127	107	147	2677	13.593	4.800	0.125	2.084
ID23596	23596	None	30.454	33.470	27.249	0	140	140	2	1	-10921639	109.714	107	68	147	2304	21.508	2.000	0.116	1.059
ID23598	23598	45	31.600	37.138	27.012	0	141	141	2	1	-10921639	115.333	117	88	166	2422	19.428	4.800	0.118	1.257
ID23597	23597	45	28.851	37.316	27.144	0	142	142	2	1	-10921639	112.095	107	88	147	2354	16.855	2.000	0.108	1.294
ID23608	23608	46	30.318	41.035	32.105	0	152	152	2	1	-10921639	83.571	88	39	117	1755	19.510	2.000	0.159	1.175
ID23613	23613	46	28.221	41.321	31.333	0	153	153	2	1	-10921639	98.048	98	58	127	2059	18.959	2.000	0.132	1.205
ID23614	23614	47	114.074	0.000	0.000	0	154	154	2	1	-10921639	112.095	100	46	255	2354	68.323	2.000	0.539	1.150
ID23620	23620	47	112.997	0.000	0.000	0	155	155	2	1	-10921639	222.952	238	174	255	4682	34.067	4.800	0.427	3.914
ID23621	23621	48	32.760	29.363	39.382	0	155	155	2	1	-10921639	55.524	58	19	107	1166	23.920	2.000	0.252	0.936
ID23609	23609	47	78.743	0.000	0.000	0	156	156	2	1	-10921639	212.714	235	146	255	4467	39.688	6.328	0.245	2.107
ID23610	23610	50	84.178	0.000	3.000	0	156	156	2	1	-10921639	161.667	156	54	255	3395	73.151	2.000	0.218	0.792
ID23611	23611	51	32.468	34.997	9.381	0	156	156	2	1	-10921639	58.000	49	29	107	1218	24.261	2.000	0.225	0.878
ID23612	23612	48	50.044	29.353	39.224	0	156	156	2	1	-10921639	74.714	68	39	137	1569	31.292	2.000	0.321	1.161
ID23600	23600	49	50.115	4.000	0.000	0	157	157	2	1	-10921639	143.000	137	64	255	3003	63.507	2.000	0.138	0.546
ID23601	23601	50	101.596	0.000	5.000	0	157	157	2	1	-10921639	170.667	166	58	255	3584	81.419	2.000	0.289	0.940
ID23602	23602	51	34.042	35.292	9.942	0	157	157	2	1	-10921639	59.381	58	19	117	1247	25.721	2.000	0.207	0.793
ID23603	23603	48	49.115	29.411	39.074	0	157	157	2	1	-10921639	72.810	68	29	156	1529	33.532	2.000	0.261	0.899
ID23599	23599	47	54.349	0.000	0.000	0	157	157	2	1	-10921639	239.190	255	201	255	5023	19.508	6.295	0.184	3.803
ID23624	23624	50	100.189	0.000	6.000	0	158	158	2	1	-10921639	200.905	225	82	255	4219	65.358	4.800	0.308	1.448
ID23625	23625	48	53.313	28.780	39.634	0	158	158	2	1	-10921639	77.476	68	29	147	1627	34.513	2.000	0.305	1.049
ID23622	23622	47	42.686	1.000	0.000	0	158	158	2	1	-10921639	236.857	255	155	255	4974	31.104	6.168	0.132	1.782
ID23623	23623	49	80.637	5.000	0.000	0	158	158	2	1	-10921639	158.429	166	82	255	3327	61.174	2.000	0.251	1.040
ID23604	23604	47	70.973	0.000	0.000	0	159	159	2	1	-10921639	201.524	215	146	255	4232	40.616	2.000	0.212	1.737
ID23605	23605	49	112.381	6.000	0.000	0	159	159	2	1	-10921639	171.095	156	68	255	3593	61.463	2.000	0.375	1.517
ID23606	23606	50	82.434	0.000	6.000	0	159	159	2	1	-10921639	165.000	166	82	235	3465	50.242	4.800	0.303	1.526
ID23607	23607	48	53.000	29.055	39.785	0	159	159	2	1	-10921639	80.857	78	39	147	1698	31.320	2.000	0.295	1.176
ID23616	23616	49	104.653	6.000	0.000	0	160	160	2	1	-10921639	155.286	147	58	235	3261	57.706	2.000	0.410	1.565
ID23617	23617	50	34.207	0.000	6.000	0	160	160	2	1	-10921639	93.571	88	49	137	1965	26.970	4.800	0.206	1.188
ID23618	23618	53	33.294	26.940	21.317	0	160	160	2	1	-10921639	68.238	68	39	98	1433	19.652	2.000	0.247	1.376
ID23619	23619	48	51.997	28.827	39.578	0	160	160	2	1	-10921639	79.000	78	39	156	1659	33.507	2.000	0.280	1.032
ID23615	23615	47	81.427	0.000	0.000	0	160	160	2	1	-10921639	168.762	176	109	255	3544	49.056	2.000	0.253	1.390
ID23626	23626	47	74.404	0.000	0.000	0	161	161	2	1	-10921639	134.048	127	82	235	2815	45.765	2.000	0.279	1.277
ID23627	23627	49	107.468	6.000	0.000	0	161	161	2	1	-10921639	145.571	137	58	255	3057	57.315	2.000	0.413	1.485
ID23628	23628	52	29.484	34.761	11.006	0	161	161	2	1	-10921639	61.381	49	29	98	1289	19.327	2.000	0.193	1.026
ID23629	23629	53	40.475	26.820	21.595	0	161	161	2	1	-10921639	72.286	68	29	117	1518	24.230	2.000	0.251	1.198
ID23630	23630	48	43.234	28.315	39.390	0	161	161	2	1	-10921639	71.524	68	39	137	1502	30.652	2.000	0.256	0.951
ID23640	23640	None	28.305	35.009	16.335	0	162	162	2	1	-10921639	72.429	68	29	117	1521	22.422	2.000	0.123	0.706
ID23641	23641	53	53.975	27.048	21.605	0	162	162	2	1	-10921639	91.143	78	49	156	1914	32.142	2.000	0.288	1.268
ID23642	23642	48	50.557	28.678	39.209	0	162	162	2	1	-10921639	81.714	68	49	156	1716	31.241	2.000	0.263	1.090
ID23637	23637	47	34.486	0.000	0.000	0	162	162	2	1	-10921639	81.238	78	54	137	1706	26.180	2.000	0.196	1.016
ID23638	23638	49	88.608	6.000	0.000	0	162	162	2	1	-10921639	119.952	107	54	225	2519	47.326	3.200	0.417	1.491
ID23639	23639	52	34.755	34.799	10.750	0	162	162	2	1	-10921639	67.762	58	39	107	1423	21.009	2.000	0.240	1.248
ID23632	23632	None	27.700	41.352	3.719	0	163	163	2	1	-10921639	48.714	49	19	88	1023	18.309	2.000	0.234	1.008
ID23633	23633	52	32.563	34.859	10.427	0	163	163	2	1	-10921639	64.905	58	29	107	1363	20.379	2.000	0.227	1.179
ID23634	23634	None	29.872	48.401	13.228	0	163	163	2	1	-10921639	57.476	58	29	88	1207	16.005	2.000	0.263	1.495
ID23635	23635	53	59.094	26.981	21.845	0	163	163	2	1	-10921639	93.333	78	58	166	1960	31.633	2.000	0.295	1.343
ID23636	23636	48	53.407	28.802	38.808	0	163	163	2	1	-10921639	83.190	78	49	147	1747	30.402	2.000	0.292	1.236
ID23631	23631	49	40.535	6.000	0.000	0	163	163	2	1	-10921639	78.381	78	39	117	1646	25.506	4.800	0.284	1.360
ID23674	23674	52	40.699	34.845	11.029	0	164	164	2	1	-10921639	73.762	68	39	117	1549	25.110	2.000	0.253	1.188
ID23675	23675	53	65.275	27.235	22.169	0	164	164	2	1	-10921639	95.619	88	49	166	2008	37.471	2.000	0.353	1.330
ID23676	23676	54	40.884	40.944	31.908	0	164	164	2	1	-10921639	96.714	98	49	137	2031	22.265	2.000	0.202	1.461
ID23677	23677	48	73.812	28.943	38.006	0	164	164	2	1	-10921639	98.571	88	49	215	2070	41.889	2.000	0.341	1.196
ID23649	23649	52	46.721	34.944	11.138	0	165	165	2	1	-10921639	84.095	88	49	137	1766	26.578	2.000	0.264	1.320
ID23650	23650	55	38.118	48.310	13.461	0	165	165	2	1	-10921639	55.667	49	29	107	1169	25.376	2.000	0.315	1.052
ID23651	23651	53	62.765	27.989	22.551	0	165	165	2	1	-10921639	102.667	98	49	186	2156	36.594	2.000	0.285	1.243
ID23652	23652	54	45.595	40.828	31.728	0	165	165	2	1	-10921639	103.143	98	68	166	2166	27.587	2.000	0.187	1.179
ID23653	23653	48	63.965	29.320	37.242	0	165	165	2	1	-10921639	101.381	88	49	196	2129	38.560	2.000	0.285	1.167
ID23704	23704	53	66.257	28.472	22.899	0	166	166	2	1	-10921639	109.238	107	58	215	2294	39.692	2.000	0.305	1.285
ID23705	23705	54	65.836	40.897	31.839	0	166	166	2	1	-10921639	114.857	107	58	196	2412	37.361	2.000	0.250	1.230
ID23706	23706	48	63.776	29.764	36.894	0	166	166	2	1	-10921639	110.095	107	68	196	2312	37.305	2.000	0.248	1.174
ID23701	23701	52	45.788	34.835	11.503	0	166	166	2	1	-10921639	86.333	88	49	137	1813	25.108	2.000	0.244	1.348
ID23702	23702	55	42.617	47.989	13.195	0	166	166	2	1	-10921639	58.000	49	19	127	1218	26.393	2.000	0.319	1.063
ID23703	23703	56	40.169	35.482	16.957	0	166	166	2	1	-10921639	91.429	88	49	147	1920	28.199	2.000	0.176	0.970
ID23664	23664	53	90.932	28.959	23.193	0	167	167	2	1	-10921639	128.762	117	68	255	2704	49.929	2.000	0.337	1.300
ID23665	23665	54	80.744	40.987	31.801	0	167	167	2	1	-10921639	127.952	117	78	245	2687	48.529	2.000	0.254	1.068
ID23666	23666	48	66.484	30.035	36.326	0	167	167	2	1	-10921639	114.952	98	68	215	2414	39.679	2.000	0.231	1.088
ID23667	23667	57	31.745	36.924	40.581	0	167	167	2	1	-10921639	70.143	68	39	107	1473	20.800	2.000	0.180	1.031
ID23661	23661	52	51.350	34.938	12.738	0	167	167	2	1	-10921639	97.095	98	49	156	2039	30.146	2.000	0.231	1.210
ID23662	23662	55	44.097	47.717	13.106	0	167	167	2	1	-10921639	62.667	58	29	127	1316	27.418	2.000	0.306	1.070
ID23663	23663	56	30.067	35.449	17.200	0	167	167	2	1	-10921639	93.429	98	49	147	1962	23.737	2.000	0.122	0.859
ID23654	23654	52	56.482	35.629	13.125	0	168	168	2	1	-10921639	109.143	107	58	176	2292	36.701	2.000	0.208	1.026
ID23655	23655	55	47.868	47.603	12.973	0	168	168	2	1	-10921639	67.905	58	39	137	1426	31.234	2.000	0.305	1.017
ID23656	23656	56	59.339	36.324	17.521	0	168	168	2	1	-10921639	120.952	117	68	205	2540	41.789	2.000	0.204	0.980
ID23657	23657	53	88.933	28.924	23.244	0	168	168	2	1	-10921639	141.000	137	68	235	2961	47.784	4.800	0.334	1.477
ID23658	23658	54	89.364	40.685	31.884	0	168	168	2	1	-10921639	137.286	127	58	255	2883	55.615	2.000	0.273	1.059
ID23659	23659	48	64.273	30.342	35.659	0	168	168	2	1	-10921639	119.571	107	68	215	2511	40.741	2.000	0.233	1.111
ID23660	23660	57	28.083	36.591	40.688	0	168	168	2	1	-10921639	76.095	68	49	127	1598	21.033	2.000	0.149	0.940
ID23680	23680	53	89.121	29.224	23.393	0	169	169	2	1	-10921639	138.667	127	58	245	2912	54.984	2.000	0.332	1.256
ID23681	23681	54	106.188	40.635	31.967	0	169	169	2	1	-10921639	158.000	147	58	255	3318	62.796	2.000	0.328	1.242
ID23682	23682	48	69.783	30.643	34.965	0	169	169	2	1	-10921639	132.571	127	68	215	2784	40.188	2.000	0.241	1.283
ID23683	23683	57	36.140	35.940	40.073	0	169	169	2	1	-10921639	74.238	68	49	117	1559	23.505	2.000	0.167	0.906
ID23678	23678	55	62.066	47.020	13.195	0	169	169	2	1	-10921639	73.762	58	29	176	1549	40.669	2.000	0.315	0.869
ID23679	23679	56	62.086	36.127	17.601	0	169	169	2	1	-10921639	132.190	127	68	215	2776	40.243	2.000	0.185	1.026
ID23648	23648	57	35.878	35.287	39.475	0	170	170	2	1	-10921639	73.762	68	39	117	1549	25.973	2.000	0.179	0.864
ID23643	23643	55	71.923	46.360	13.576	0	170	170	2	1	-10921639	98.476	78	49	205	2068	44.654	2.000	0.333	1.103
ID23644	23644	56	90.893	35.776	17.829	0	170	170	2	1	-10921639	148.952	137	88	255	3128	51.636	2.000	0.267	1.216
ID23645	23645	53	81.163	29.254	23.656	0	170	170	2	1	-10921639	147.857	137	98	215	3105	40.981	4.800	0.301	1.670
ID23646	23646	54	111.358	40.111	31.807	0	170	170	2	1	-10921639	175.190	156	98	255	3679	58.003	2.000	0.329	1.495
ID23647	23647	48	71.310	30.951	33.990	0	170	170	2	1	-10921639	130.667	107	78	225	2744	39.883	2.000	0.233	1.240
ID23672	23672	48	67.107	31.198	33.596	0	171	171	2	1	-10921639	131.619	127	68	205	2764	42.563	2.000	0.233	1.169
ID23673	23673	57	27.177	35.361	39.419	0	171	171	2	1	-10921639	65.857	58	39	107	1383	21.345	2.000	0.144	0.777
ID23668	23668	55	83.108	46.095	14.005	0	171	171	2	1	-10921639	101.238	78	49	235	2126	49.053	2.000	0.355	1.081
ID23669	23669	56	86.042	35.908	18.009	0	171	171	2	1	-10921639	156.905	147	88	255	3295	42.650	2.000	0.287	1.643
ID23670	23670	53	88.363	29.318	23.820	0	171	171	2	1	-10921639	157.381	147	98	255	3305	47.498	2.000	0.284	1.464
ID23671	23671	54	110.764	40.239	31.783	0	171	171	2	1	-10921639	184.571	176	107	255	3876	56.592	3.200	0.335	1.638
ID23715	23715	55	68.165	45.571	14.557	0	172	172	2	1	-10921639	97.952	78	39	186	2057	45.312	2.000	0.339	1.095
ID23716	23716	56	104.011	35.720	18.537	0	172	172	2	1	-10921639	180.810	176	88	255	3797	54.173	2.000	0.316	1.603
ID23717	23717	53	85.012	28.661	24.159	0	172	172	2	1	-10921639	169.048	176	98	235	3550	40.645	4.800	0.280	1.818
ID23718	23718	54	102.622	39.958	31.428	0	172	172	2	1	-10921639	182.714	176	98	255	3837	54.740	2.000	0.297	1.529
ID23719	23719	58	30.227	23.481	33.394	0	172	172	2	1	-10921639	68.190	58	39	107	1432	20.478	2.000	0.182	1.026
ID23720	23720	48	56.560	31.783	33.297	0	172	172	2	1	-10921639	122.381	117	78	196	2570	32.744	2.000	0.192	1.205
ID23721	23721	57	30.183	35.846	39.569	0	172	172	2	1	-10921639	67.857	58	39	117	1425	24.991	2.000	0.185	0.848
ID23684	23684	55	69.888	45.063	15.102	0	173	173	2	1	-10921639	102.190	88	49	196	2146	40.727	2.000	0.292	1.134
ID23685	23685	56	95.286	35.676	18.514	0	173	173	2	1	-10921639	182.190	186	107	255	3826	43.318	4.800	0.301	1.948
ID23686	23686	53	107.293	28.939	23.921	0	173	173	2	1	-10921639	182.714	176	98	255	3837	50.474	4.800	0.338	1.831
ID23687	23687	54	96.666	39.445	30.741	0	173	173	2	1	-10921639	173.762	156	98	255	3649	52.103	2.000	0.293	1.512
ID23688	23688	58	39.748	23.982	32.941	0	173	173	2	1	-10921639	75.238	68	49	137	1580	24.807	2.000	0.220	1.095
ID23689	23689	48	54.198	31.726	32.854	0	173	173	2	1	-10921639	119.524	117	68	186	2510	30.525	4.800	0.215	1.384
ID23690	23690	57	32.609	35.986	39.597	0	173	173	2	1	-10921639	63.190	58	29	117	1327	25.065	2.000	0.202	0.847
ID23712	23712	48	52.471	32.008	32.361	0	174	174	2	1	-10921639	120.381	107	88	176	2528	26.504	2.000	0.207	1.559
ID23713	23713	58	28.981	24.597	33.222	0	174	174	2	1	-10921639	70.429	68	39	117	1479	22.476	2.000	0.127	0.705
ID23714	23714	57	42.625	36.207	39.834	0	174	174	2	1	-10921639	77.476	68	39	127	1627	25.672	2.000	0.258	1.237
ID23707	23707	59	36.430	43.576	4.948	0	174	174	2	1	-10921639	63.476	58	39	107	1333	18.705	4.800	0.318	1.637
ID23708	23708	55	87.007	44.549	15.230	0	174	174	2	1	-10921639	113.000	107	49	245	2373	57.425	2.000	0.366	1.054
ID23709	23709	56	103.576	35.723	18.868	0	174	174	2	1	-10921639	178.952	166	117	255	3758	48.214	2.000	0.319	1.796
ID23710	23710	53	109.928	29.039	23.891	0	174	174	2	1	-10921639	187.333	196	117	255	3934	53.535	2.000	0.333	1.748
ID23711	23711	54	98.960	39.387	30.752	0	174	174	2	1	-10921639	180.381	186	88	255	3788	55.216	4.800	0.295	1.487
ID23696	23696	60	28.894	48.173	24.501	0	175	175	2	1	-10921639	75.667	78	39	107	1589	18.150	2.000	0.170	1.209
ID23697	23697	54	96.783	39.161	30.595	0	175	175	2	1	-10921639	184.476	176	107	255	3874	49.793	4.800	0.300	1.708
ID23698	23698	48	61.155	32.031	32.398	0	175	175	2	1	-10921639	126.095	107	88	205	2648	33.969	2.000	0.218	1.331
ID23699	23699	58	28.196	24.780	32.698	0	175	175	2	1	-10921639	65.857	68	29	127	1383	22.968	2.000	0.129	0.654
ID23700	23700	57	48.951	36.039	39.783	0	175	175	2	1	-10921639	76.333	58	29	147	1603	33.070	2.000	0.258	0.946
ID23691	23691	59	43.941	43.697	5.235	0	175	175	2	1	-10921639	68.714	58	39	117	1443	25.140	2.000	0.315	1.310
ID23692	23692	55	75.659	44.161	15.731	0	175	175	2	1	-10921639	108.714	98	58	205	2283	43.218	2.000	0.317	1.212
ID23693	23693	61	28.609	13.494	17.341	0	175	175	2	1	-10921639	44.952	39	19	78	944	18.195	2.000	0.323	1.208
ID23694	23694	56	92.489	35.555	19.007	0	175	175	2	1	-10921639	171.810	166	98	255	3608	44.613	4.800	0.292	1.741
ID23695	23695	53	104.380	29.404	23.688	0	175	175	2	1	-10921639	185.905	196	98	255	3904	54.927	4.800	0.334	1.696
ID23733	23733	59	74.549	44.055	5.303	0	176	176	2	1	-10921639	100.429	88	39	196	2109	42.155	2.000	0.380	1.311
ID23734	23734	55	64.510	43.663	15.971	0	176	176	2	1	-10921639	103.667	98	39	186	2177	42.877	2.000	0.266	1.017
ID23735	23735	61	31.523	13.755	17.753	0	176	176	2	1	-10921639	51.952	49	29	88	1091	18.364	2.000	0.314	1.353
ID23736	23736	56	91.389	35.679	19.425	0	176	176	2	1	-10921639	178.476	186	88	255	3748	52.284	4.800	0.280	1.495
ID23737	23737	53	113.360	29.154	23.992	0	176	176	2	1	-10921639	192.048	186	117	255	4033	52.559	4.800	0.358	1.928
ID23738	23738	60	35.810	48.144	24.264	0	176	176	2	1	-10921639	75.190	78	39	117	1579	22.092	2.000	0.211	1.186
ID23739	23739	54	97.071	38.965	30.801	0	176	176	2	1	-10921639	188.286	186	127	255	3954	45.101	4.800	0.289	1.874
ID23740	23740	58	41.461	25.067	32.627	0	176	176	2	1	-10921639	77.524	68	39	137	1628	30.169	2.000	0.188	0.815
ID23741	23741	48	48.945	31.931	32.720	0	176	176	2	1	-10921639	120.476	117	68	176	2530	32.402	2.000	0.176	1.114
ID23742	23742	57	57.202	36.072	40.027	0	176	176	2	1	-10921639	86.857	88	49	166	1824	32.928	2.000	0.296	1.203
ID23744	23744	55	66.401	43.175	16.627	0	177	177	2	1	-10921639	117.667	117	68	205	2471	39.284	2.000	0.248	1.191
ID23745	23745	61	31.765	13.742	18.744	0	177	177	2	1	-10921639	57.048	58	29	98	1198	19.635	2.000	0.287	1.296
ID23746	23746	56	87.595	35.619	19.534	0	177	177	2	1	-10921639	184.952	176	127	255	3884	43.938	4.800	0.247	1.669
ID23747	23747	53	104.697	29.412	24.031	0	177	177	2	1	-10921639	193.905	196	117	255	4072	53.546	4.800	0.314	1.732
ID23748	23748	60	33.349	48.746	25.062	0	177	177	2	1	-10921639	70.048	68	39	107	1471	21.563	2.000	0.212	1.138
ID23749	23749	54	94.302	38.567	31.040	0	177	177	2	1	-10921639	184.000	176	107	255	3864	50.511	4.800	0.278	1.585
ID23750	23750	58	31.290	25.546	32.492	0	177	177	2	1	-10921639	80.238	78	49	137	1685	22.583	2.000	0.151	0.930
ID23751	23751	48	47.567	31.830	32.605	0	177	177	2	1	-10921639	112.619	107	68	176	2365	32.178	2.000	0.167	1.003
ID23752	23752	57	44.349	36.307	40.218	0	177	177	2	1	-10921639	84.524	78	49	147	1775	28.961	2.000	0.217	1.040
ID23743	23743	59	65.791	44.717	5.598	0	177	177	2	1	-10921639	91.048	88	39	186	1912	40.548	2.000	0.339	1.136
ID23763	23763	59	48.474	44.792	6.109	0	178	178	2	1	-10921639	79.714	68	49	137	1674	27.059	2.000	0.293	1.335
ID23764	23764	55	60.194	43.064	17.295	0	178	178	2	1	-10921639	108.429	98	49	196	2277	38.843	2.000	0.216	0.990
ID23765	23765	56	94.035	35.652	20.092	0	178	178	2	1	-10921639	192.333	196	107	255	4039	45.941	4.800	0.277	1.818
ID23766	23766	53	105.653	29.228	23.830	0	178	178	2	1	-10921639	197.667	196	117	255	4151	52.467	4.800	0.313	1.795
ID23767	23767	60	38.177	48.344	24.925	0	178	178	2	1	-10921639	82.619	78	49	127	1735	20.949	2.000	0.211	1.372
ID23768	23768	54	94.575	38.595	31.106	0	178	178	2	1	-10921639	186.333	176	107	255	3913	48.243	4.800	0.286	1.720
ID23769	23769	48	46.217	31.837	32.481	0	178	178	2	1	-10921639	128.333	117	98	186	2695	27.432	2.000	0.149	1.216
ID23770	23770	58	33.969	25.947	32.581	0	178	178	2	1	-10921639	73.333	68	39	147	1540	30.059	2.000	0.108	0.476
ID23771	23771	57	46.231	35.902	40.440	0	178	178	2	1	-10921639	82.190	78	29	156	1726	32.851	2.000	0.218	0.896
ID23776	23776	60	58.735	48.118	25.384	0	179	179	2	1	-10921639	101.429	88	49	176	2130	34.648	2.000	0.277	1.270
ID23777	23777	54	83.579	38.521	30.527	0	179	179	2	1	-10921639	183.190	186	117	255	3847	46.631	4.800	0.251	1.577
ID23778	23778	48	47.477	32.063	32.466	0	179	179	2	1	-10921639	125.619	117	88	196	2638	30.357	2.000	0.146	1.056
ID23779	23779	58	35.195	26.002	32.684	0	179	179	2	1	-10921639	82.381	88	49	147	1730	28.342	2.000	0.118	0.613
ID23780	23780	57	47.156	35.746	40.416	0	179	179	2	1	-10921639	93.905	88	49	147	1972	31.763	2.000	0.224	1.083
ID23772	23772	59	35.599	44.657	6.467	0	179	179	2	1	-10921639	66.286	58	39	117	1392	23.397	2.000	0.229	1.054
ID23773	23773	55	77.178	43.035	17.738	0	179	179	2	1	-10921639	127.905	117	58	225	2686	46.185	2.000	0.257	1.133
ID23774	23774	56	85.262	35.640	19.958	0	179	179	2	1	-10921639	176.143	166	107	255	3699	42.961	4.800	0.255	1.664
ID23775	23775	53	109.530	29.204	23.952	0	179	179	2	1	-10921639	203.286	205	137	255	4269	51.313	4.800	0.329	1.960
ID23760	23760	58	43.581	26.196	32.869	0	180	180	2	1	-10921639	82.238	78	39	137	1727	31.649	2.000	0.179	0.789
ID23761	23761	48	46.899	32.061	32.575	0	180	180	2	1	-10921639	123.810	127	78	176	2600	29.375	2.000	0.165	1.196
ID23762	23762	57	60.354	35.836	40.198	0	180	180	2	1	-10921639	97.524	78	49	176	2048	37.292	2.000	0.260	1.081
ID23753	23753	59	40.819	44.601	6.342	0	180	180	2	1	-10921639	73.143	58	49	127	1536	23.548	2.000	0.276	1.344
ID23754	23754	62	27.237	30.906	11.677	0	180	180	2	1	-10921639	50.095	49	29	98	1052	17.294	2.000	0.231	1.087
ID23755	23755	55	78.246	42.769	17.975	0	180	180	2	1	-10921639	127.000	117	58	245	2667	48.042	2.000	0.257	1.080
ID23756	23756	56	77.787	36.002	20.045	0	180	180	2	1	-10921639	167.571	156	107	255	3519	42.203	4.800	0.244	1.557
ID23757	23757	53	101.756	29.171	24.292	0	180	180	2	1	-10921639	204.238	205	117	255	4289	49.563	4.800	0.303	1.917
ID23758	23758	60	55.995	48.172	25.196	0	180	180	2	1	-10921639	92.476	78	49	166	1942	33.039	2.000	0.249	1.115
ID23759	23759	54	76.986	38.499	30.770	0	180	180	2	1	-10921639	178.952	176	127	255	3758	39.044	4.800	0.227	1.697
ID23728	23728	54	85.338	38.341	31.092	0	181	181	2	1	-10921639	183.619	176	127	255	3856	42.787	2.000	0.232	1.615
ID23729	23729	58	61.395	25.966	32.983	0	181	181	2	1	-10921639	100.429	88	49	196	2109	38.698	2.000	0.218	0.928
ID23730	23730	48	39.956	31.942	32.902	0	181	181	2	1	-10921639	127.000	127	88	186	2667	24.727	2.000	0.126	1.147
ID23731	23731	None	31.527	32.417	35.951	0	181	181	2	1	-10921639	98.095	88	49	147	2060	30.025	2.000	0.121	0.705
ID23732	23732	57	59.705	36.074	40.564	0	181	181	2	1	-10921639	93.381	78	39	186	1961	41.624	2.000	0.222	0.816
ID23722	23722	59	34.174	44.571	6.463	0	181	181	2	1	-10921639	70.476	68	39	117	1480	20.973	4.800	0.245	1.323
ID23723	23723	62	27.411	31.020	11.542	0	181	181	2	1	-10921639	46.810	39	29	88	983	18.981	2.000	0.212	0.861
ID23724	23724	55	58.173	42.438	18.502	0	181	181	2	1	-10921639	129.810	127	88	205	2726	34.121	4.800	0.202	1.278
ID23725	23725	56	64.812	35.736	19.690	0	181	181	2	1	-10921639	158.762	156	98	215	3334	35.844	4.800	0.217	1.577
ID23726	23726	53	99.444	29.275	24.336	0	181	181	2	1	-10921639	211.286	235	117	255	4437	48.068	4.800	0.302	2.038
ID23727	23727	60	76.010	48.075	25.174	0	181	181	2	1	-10921639	108.333	88	49	215	2275	44.218	2.000	0.302	1.137
ID23781	23781	59	42.731	44.732	6.713	0	182	182	2	1	-10921639	74.333	68	29	147	1561	28.659	2.000	0.218	0.930
ID23782	23782	55	56.529	42.144	18.189	0	182	182	2	1	-10921639	130.333	127	88	196	2737	31.030	2.000	0.194	1.364
ID23783	23783	56	66.824	35.067	19.442	0	182	182	2	1	-10921639	138.667	137	49	225	2912	53.603	2.000	0.203	0.873
ID23784	23784	53	91.677	28.887	24.659	0	182	182	2	1	-10921639	220.095	225	127	255	4622	42.146	4.800	0.271	2.229
ID23785	23785	60	85.647	48.018	24.926	0	182	182	2	1	-10921639	116.286	98	58	225	2442	46.823	2.000	0.346	1.278
ID23786	23786	48	50.187	32.026	32.448	0	182	182	2	1	-10921639	129.381	117	88	196	2717	31.758	2.000	0.142	1.014
ID23787	23787	54	93.012	38.707	31.766	0	182	182	2	1	-10921639	189.667	196	117	255	3983	48.495	4.800	0.278	1.703
ID23788	23788	58	49.832	25.743	32.927	0	182	182	2	1	-10921639	95.714	98	49	156	2010	30.808	2.000	0.210	1.078
ID23789	23789	57	66.675	35.855	40.492	0	182	182	2	1	-10921639	102.190	88	58	196	2146	43.354	2.000	0.281	1.034
ID23824	23824	56	70.485	35.481	19.912	0	183	183	2	1	-10921639	153.095	156	78	225	3215	44.388	2.000	0.223	1.259
ID23825	23825	53	92.087	28.640	24.375	0	183	183	2	1	-10921639	218.238	235	127	255	4583	44.042	4.800	0.279	2.164
ID23826	23826	60	82.087	48.046	25.174	0	183	183	2	1	-10921639	121.000	98	68	215	2541	45.158	2.000	0.310	1.268
ID23827	23827	54	96.606	38.947	31.974	0	183	183	2	1	-10921639	190.143	186	117	255	3993	47.114	4.800	0.283	1.778
ID23828	23828	58	75.614	25.915	33.048	0	183	183	2	1	-10921639	107.810	88	49	235	2264	48.851	2.000	0.248	0.876
ID23829	23829	48	37.411	31.907	33.002	0	183	183	2	1	-10921639	121.000	117	78	166	2541	23.759	2.000	0.116	1.061
ID23830	23830	None	37.794	19.644	38.303	0	183	183	2	1	-10921639	60.857	49	39	117	1278	24.146	2.000	0.250	1.010
ID23831	23831	57	72.950	35.995	40.526	0	183	183	2	1	-10921639	102.286	78	39	225	2148	52.118	2.000	0.238	0.754
ID23822	23822	59	44.134	44.445	6.407	0	183	183	2	1	-10921639	81.762	78	49	137	1717	25.915	2.000	0.293	1.428
ID23823	23823	55	46.293	41.712	18.248	0	183	183	2	1	-10921639	130.762	127	88	176	2746	25.050	4.800	0.182	1.610
ID23812	23812	59	46.518	44.373	6.288	0	184	184	2	1	-10921639	80.810	78	39	137	1697	26.515	2.000	0.292	1.376
ID23813	23813	None	28.305	41.600	15.083	0	184	184	2	1	-10921639	96.286	98	49	137	2022	26.950	2.000	0.110	0.710
ID23814	23814	55	29.748	41.184	18.153	0	184	184	2	1	-10921639	121.333	117	88	156	2548	18.454	2.000	0.115	1.354
ID23815	23815	56	82.301	35.461	20.141	0	184	184	2	1	-10921639	169.048	176	88	255	3550	48.116	4.800	0.248	1.396
ID23816	23816	53	91.905	28.535	24.718	0	184	184	2	1	-10921639	227.619	255	156	255	4780	34.250	4.800	0.280	2.909
ID23817	23817	60	107.567	47.938	25.054	0	184	184	2	1	-10921639	141.048	117	68	255	2962	60.352	2.000	0.355	1.225
ID23818	23818	54	95.612	38.720	31.874	0	184	184	2	1	-10921639	177.429	176	107	255	3726	49.876	4.800	0.292	1.610
ID23819	23819	58	49.926	25.922	32.827	0	184	184	2	1	-10921639	93.333	88	39	186	1960	36.345	2.000	0.172	0.754
ID23820	23820	48	61.385	31.863	32.760	0	184	184	2	1	-10921639	142.810	137	88	225	2999	35.302	2.000	0.188	1.283
ID23821	23821	57	81.863	35.850	40.524	0	184	184	2	1	-10921639	110.619	88	39	235	2323	58.117	2.000	0.264	0.795
ID23792	23792	56	91.181	35.550	20.122	0	185	185	2	1	-10921639	184.048	176	98	255	3865	45.307	2.000	0.270	1.728
ID23793	23793	63	27.419	14.165	20.919	0	185	185	2	1	-10921639	44.381	49	19	78	932	16.216	2.000	0.306	1.283
ID23794	23794	53	90.800	28.273	24.492	0	185	185	2	1	-10921639	211.762	235	107	255	4447	51.137	4.800	0.268	1.748
ID23795	23795	64	27.835	43.002	24.855	0	185	185	2	1	-10921639	104.143	107	68	137	2187	21.998	2.000	0.087	0.758
ID23796	23796	60	85.523	47.725	25.019	0	185	185	2	1	-10921639	120.381	107	58	245	2528	55.382	2.000	0.276	0.939
ID23797	23797	54	75.923	38.960	31.985	0	185	185	2	1	-10921639	156.333	166	98	225	3283	37.465	4.800	0.262	1.732
ID23798	23798	58	55.376	26.297	32.677	0	185	185	2	1	-10921639	99.952	98	49	186	2099	44.344	2.000	0.182	0.695
ID23799	23799	48	45.165	32.316	32.674	0	185	185	2	1	-10921639	145.762	137	98	196	3061	27.217	4.800	0.157	1.454
ID23800	23800	None	31.181	24.948	38.385	0	185	185	2	1	-10921639	61.286	58	39	117	1287	21.429	2.000	0.166	0.813
ID23801	23801	57	98.509	35.676	40.473	0	185	185	2	1	-10921639	133.524	117	68	255	2804	63.824	2.000	0.350	1.085
ID23790	23790	59	53.589	44.195	6.055	0	185	185	2	1	-10921639	79.952	78	39	147	1679	30.092	2.000	0.314	1.271
ID23791	23791	55	30.186	41.010	16.625	0	185	185	2	1	-10921639	119.429	117	78	156	2508	20.762	4.800	0.134	1.356
ID23808	23808	54	94.816	38.713	31.982	0	186	186	2	1	-10921639	178.476	186	98	255	3748	51.531	2.000	0.279	1.511
ID23809	23809	58	62.929	26.299	32.719	0	186	186	2	1	-10921639	107.810	117	49	205	2264	48.526	2.000	0.217	0.793
ID23810	23810	48	43.252	31.843	32.795	0	186	186	2	1	-10921639	139.667	137	98	196	2933	25.648	4.800	0.144	1.369
ID23811	23811	57	85.741	35.729	40.629	0	186	186	2	1	-10921639	114.476	98	49	255	2404	61.341	2.000	0.252	0.750
ID23802	23802	59	43.114	43.972	6.187	0	186	186	2	1	-10921639	71.000	58	39	117	1491	24.060	2.000	0.280	1.293
ID23803	23803	56	72.528	35.370	20.140	0	186	186	2	1	-10921639	164.810	166	78	245	3461	48.525	2.000	0.205	1.154
ID23804	23804	63	30.450	14.120	20.646	0	186	186	2	1	-10921639	57.905	58	29	88	1216	14.946	4.800	0.293	1.755
ID23805	23805	53	96.974	28.331	24.326	0	186	186	2	1	-10921639	204.286	235	107	255	4290	56.239	4.800	0.282	1.599
ID23806	23806	64	38.255	42.798	24.617	0	186	186	2	1	-10921639	112.095	107	68	176	2354	29.988	2.000	0.093	0.634
ID23807	23807	60	96.421	47.547	24.777	0	186	186	2	1	-10921639	139.095	127	58	255	2921	62.600	2.000	0.323	1.085
ID23840	23840	58	47.205	26.623	32.836	0	187	187	2	1	-10921639	109.286	107	49	176	2295	33.499	2.000	0.156	0.882
ID23841	23841	48	56.926	31.870	32.938	0	187	187	2	1	-10921639	145.190	137	88	235	3049	33.766	2.000	0.149	1.114
ID23842	23842	57	75.744	35.640	40.679	0	187	187	2	1	-10921639	112.952	98	58	215	2372	50.438	2.000	0.251	0.898
ID23832	23832	59	34.016	43.849	5.402	0	187	187	2	1	-10921639	67.714	68	39	98	1422	17.751	6.048	0.269	1.615
ID23833	23833	65	27.594	15.316	5.853	0	187	187	2	1	-10921639	57.524	58	39	88	1208	15.042	2.000	0.241	1.484
ID23834	23834	55	39.980	40.689	18.409	0	187	187	2	1	-10921639	136.905	147	88	186	2875	29.538	4.800	0.150	1.212
ID23835	23835	56	85.029	35.441	20.033	0	187	187	2	1	-10921639	177.905	186	78	255	3736	54.363	2.000	0.238	1.256
ID23836	23836	53	95.627	28.382	24.300	0	187	187	2	1	-10921639	208.524	245	107	255	4379	56.225	4.800	0.272	1.588
ID23837	23837	60	106.641	47.448	24.537	0	187	187	2	1	-10921639	160.238	156	68	255	3365	62.165	2.000	0.353	1.346
ID23838	23838	66	33.805	23.638	27.819	0	187	187	2	1	-10921639	100.524	98	58	147	2111	26.808	2.000	0.095	0.648
ID23839	23839	54	93.507	38.640	31.940	0	187	187	2	1	-10921639	186.857	205	88	255	3924	55.302	2.000	0.259	1.388
ID23843	23843	59	40.787	43.290	4.913	0	188	188	2	1	-10921639	70.952	68	29	117	1490	23.455	7.600	0.288	1.353
ID23844	23844	65	30.249	15.650	6.048	0	188	188	2	1	-10921639	58.048	49	39	98	1219	18.153	2.000	0.206	1.091
ID23845	23845	None	27.469	24.339	10.048	0	188	188	2	1	-10921639	50.952	49	29	78	1070	15.667	3.200	0.288	1.454
ID23846	23846	55	49.900	40.039	18.119	0	188	188	2	1	-10921639	136.714	137	88	176	2871	29.587	2.000	0.178	1.398
ID23847	23847	56	74.489	35.675	19.990	0	188	188	2	1	-10921639	170.476	176	107	245	3580	37.451	4.800	0.214	1.608
ID23848	23848	53	91.330	28.577	24.280	0	188	188	2	1	-10921639	214.000	225	127	255	4494	45.330	4.800	0.266	1.982
ID23849	23849	64	33.312	42.976	24.492	0	188	188	2	1	-10921639	122.667	117	68	166	2576	32.786	2.000	0.095	0.651
ID23850	23850	60	104.826	47.231	24.439	0	188	188	2	1	-10921639	166.810	156	49	255	3503	61.382	2.000	0.334	1.362
ID23851	23851	66	32.027	23.851	27.834	0	188	188	2	1	-10921639	95.762	98	58	156	2011	28.093	2.000	0.081	0.514
ID23852	23852	54	98.450	39.029	32.295	0	188	188	2	1	-10921639	203.238	196	117	255	4268	46.900	4.800	0.283	1.914
ID23853	23853	58	59.599	26.892	32.862	0	188	188	2	1	-10921639	121.762	117	58	205	2557	38.404	2.000	0.186	0.995
ID23854	23854	48	45.078	32.089	33.280	0	188	188	2	1	-10921639	141.000	127	107	186	2961	24.607	2.000	0.134	1.358
ID23855	23855	67	39.793	24.654	38.937	0	188	188	2	1	-10921639	68.190	58	39	117	1432	22.943	2.000	0.279	1.295
ID23856	23856	57	86.637	35.692	40.614	0	188	188	2	1	-10921639	113.905	98	49	255	2392	61.380	2.000	0.257	0.759
ID23907	23907	69	28.371	0.000	0.000	0	189	189	2	1	-10921639	53.810	54	27	98	1130	18.694	2.000	0.251	1.153
ID23908	23908	59	39.117	43.573	5.139	0	189	189	2	1	-10921639	72.333	68	39	117	1519	22.080	2.000	0.284	1.451
ID23909	23909	55	36.388	40.073	18.455	0	189	189	2	1	-10921639	122.810	127	68	186	2579	32.758	2.000	0.142	0.934
ID23910	23910	56	70.159	35.658	19.962	0	189	189	2	1	-10921639	173.238	176	117	235	3638	33.279	4.800	0.220	1.875
ID23911	23911	53	88.064	28.435	24.504	0	189	189	2	1	-10921639	209.857	225	117	255	4407	48.982	4.800	0.240	1.658
ID23912	23912	60	115.386	47.224	24.216	0	189	189	2	1	-10921639	178.000	156	78	255	3738	62.057	2.000	0.356	1.506
ID23913	23913	64	51.348	42.363	24.543	0	189	189	2	1	-10921639	133.000	127	78	205	2793	42.536	2.000	0.121	0.673
ID23914	23914	66	39.206	23.838	28.105	0	189	189	2	1	-10921639	103.571	107	58	166	2175	30.286	2.000	0.107	0.661
ID23915	23915	54	91.651	38.813	32.204	0	189	189	2	1	-10921639	198.905	205	117	255	4177	46.301	4.800	0.264	1.794
ID23916	23916	58	53.578	27.059	32.747	0	189	189	2	1	-10921639	117.333	127	49	196	2464	40.961	2.000	0.164	0.806
ID23917	23917	48	50.611	32.067	32.860	0	189	189	2	1	-10921639	143.810	147	88	215	3020	31.748	2.000	0.140	1.115
ID23918	23918	67	29.497	24.864	38.763	0	189	189	2	1	-10921639	57.000	58	29	88	1197	19.142	2.000	0.243	1.162
ID23919	23919	57	71.554	35.527	40.810	0	189	189	2	1	-10921639	101.762	88	49	215	2137	51.698	2.000	0.238	0.757
ID23882	23882	69	84.096	0.000	0.000	0	190	190	2	1	-10921639	135.000	137	92	205	2835	38.139	2.000	0.413	2.071
ID23883	23883	59	51.938	43.348	5.315	0	190	190	2	1	-10921639	80.905	78	49	137	1699	28.490	2.000	0.329	1.405
ID23884	23884	None	27.535	15.219	6.091	0	190	190	2	1	-10921639	51.476	49	29	88	1081	17.492	2.000	0.214	1.036
ID23885	23885	55	40.421	39.683	19.014	0	190	190	2	1	-10921639	143.714	137	88	205	3018	31.644	2.000	0.145	1.153
ID23886	23886	56	62.013	35.624	19.904	0	190	190	2	1	-10921639	175.095	176	127	235	3677	32.782	4.800	0.181	1.641
ID23887	23887	64	56.672	42.977	24.487	0	190	190	2	1	-10921639	146.714	147	58	235	3081	47.094	2.000	0.138	0.755
ID23888	23888	60	115.853	47.113	24.111	0	190	190	2	1	-10921639	179.000	166	78	255	3759	61.316	2.000	0.337	1.472
ID23889	23889	53	87.248	28.518	24.505	0	190	190	2	1	-10921639	209.238	215	147	255	4394	34.910	4.800	0.255	2.439
ID23890	23890	66	42.286	24.106	28.383	0	190	190	2	1	-10921639	110.571	107	68	176	2322	33.960	2.000	0.131	0.754
ID23891	23891	54	94.639	38.875	32.189	0	190	190	2	1	-10921639	204.667	205	117	255	4298	46.624	4.800	0.266	1.845
ID23892	23892	58	46.500	27.251	32.482	0	190	190	2	1	-10921639	125.714	117	78	196	2640	34.869	2.000	0.117	0.758
ID23893	23893	48	37.412	32.117	32.842	0	190	190	2	1	-10921639	142.476	147	78	186	2992	28.426	2.000	0.111	1.000
ID23894	23894	57	77.871	35.731	40.744	0	190	190	2	1	-10921639	110.143	88	58	225	2313	49.634	2.000	0.268	0.937
ID23857	23857	68	41.730	4.000	0.000	0	191	191	2	1	-10921639	113.238	107	64	186	2378	37.713	7.600	0.148	0.774
ID23858	23858	69	53.224	0.000	2.000	0	191	191	2	1	-10921639	135.619	137	68	196	2848	38.144	2.000	0.166	1.012
ID23859	23859	59	51.897	43.743	5.137	0	191	191	2	1	-10921639	81.571	68	49	156	1713	27.804	2.000	0.317	1.412
ID23860	23860	56	76.489	36.162	19.763	0	191	191	2	1	-10921639	176.571	176	107	245	3708	39.283	4.800	0.227	1.662
ID23861	23861	53	88.758	28.675	24.295	0	191	191	2	1	-10921639	186.286	186	107	255	3912	46.675	4.800	0.261	1.651
ID23862	23862	60	118.987	47.242	23.900	0	191	191	2	1	-10921639	171.048	147	88	255	3592	64.362	2.000	0.350	1.377
ID23863	23863	64	44.512	42.434	24.541	0	191	191	2	1	-10921639	129.429	117	78	196	2718	35.768	2.000	0.125	0.803
ID23864	23864	66	40.616	24.559	28.547	0	191	191	2	1	-10921639	129.286	127	78	196	2715	29.915	2.000	0.111	0.863
ID23865	23865	58	45.915	26.759	32.496	0	191	191	2	1	-10921639	134.952	127	78	186	2834	28.053	7.600	0.142	1.199
ID23866	23866	54	100.547	38.946	32.111	0	191	191	2	1	-10921639	194.905	186	117	255	4093	49.834	2.000	0.279	1.707
ID23867	23867	48	44.472	32.367	32.887	0	191	191	2	1	-10921639	138.238	137	58	196	2903	35.958	2.000	0.132	0.898
ID23868	23868	57	68.828	36.010	40.784	0	191	191	2	1	-10921639	100.714	78	58	205	2115	44.972	2.000	0.229	0.834
ID23872	23872	56	50.362	36.517	19.513	0	192	192	2	1	-10921639	156.857	166	117	215	3294	30.427	6.324	0.141	1.276
ID23873	23873	53	87.960	28.514	24.074	0	192	192	2	1	-10921639	182.190	186	107	255	3826	48.046	2.000	0.245	1.493
ID23874	23874	64	52.605	42.494	24.358	0	192	192	2	1	-10921639	140.524	127	88	205	2951	37.827	2.000	0.137	0.897
ID23875	23875	60	120.312	47.284	23.928	0	192	192	2	1	-10921639	179.476	166	98	255	3769	62.956	2.000	0.362	1.515
ID23876	23876	66	43.235	24.513	28.493	0	192	192	2	1	-10921639	125.095	117	68	205	2627	38.274	2.000	0.102	0.606
ID23877	23877	54	96.009	38.956	32.104	0	192	192	2	1	-10921639	205.143	205	127	255	4308	45.199	4.800	0.273	1.946
ID23878	23878	58	73.356	26.804	32.713	0	192	192	2	1	-10921639	138.762	147	49	255	2914	54.845	2.000	0.197	0.834
ID23879	23879	48	31.396	33.319	33.988	0	192	192	2	1	-10921639	122.810	137	49	166	2579	33.424	2.000	0.108	0.718
ID23880	23880	71	27.223	24.390	39.569	0	192	192	2	1	-10921639	55.238	49	29	88	1160	18.346	2.000	0.229	1.124
ID23881	23881	57	78.669	36.066	40.859	0	192	192	2	1	-10921639	105.476	88	49	235	2215	51.135	2.000	0.261	0.855
ID23869	23869	68	79.642	4.000	0.000	0	192	192	2	1	-10921639	134.667	127	82	255	2828	46.807	2.000	0.259	1.183
ID23870	23870	69	64.887	0.000	4.000	0	192	192	2	1	-10921639	117.190	117	39	196	2461	48.496	2.000	0.255	0.981
ID23871	23871	59	61.929	43.334	4.884	0	192	192	2	1	-10921639	83.000	68	39	156	1743	34.807	2.000	0.367	1.280
ID23904	23904	48	37.803	32.406	32.989	0	193	193	2	1	-10921639	136.857	137	68	186	2874	32.024	2.000	0.105	0.815
ID23905	23905	71	29.441	24.067	39.323	0	193	193	2	1	-10921639	57.190	49	39	88	1201	18.054	2.000	0.207	1.086
ID23906	23906	57	76.527	35.980	40.789	0	193	193	2	1	-10921639	99.429	78	39	215	2088	51.179	2.000	0.260	0.803
ID23895	23895	68	61.203	5.000	0.000	0	193	193	2	1	-10921639	102.095	88	54	196	2144	38.216	2.000	0.295	1.216
ID23896	23896	59	45.773	43.692	5.227	0	193	193	2	1	-10921639	70.095	58	39	127	1472	26.170	2.000	0.311	1.269
ID23897	23897	56	46.901	38.044	19.313	0	193	193	2	1	-10921639	159.333	166	88	205	3346	35.032	6.302	0.148	1.171
ID23898	23898	53	82.107	28.344	24.141	0	193	193	2	1	-10921639	168.143	166	88	255	3531	48.766	2.000	0.236	1.317
ID23899	23899	60	115.409	47.389	23.913	0	193	193	2	1	-10921639	178.619	176	88	255	3751	63.577	2.000	0.332	1.400
ID23900	23900	64	63.824	42.768	24.552	0	193	193	2	1	-10921639	147.619	147	78	225	3100	46.441	2.000	0.175	0.948
ID23901	23901	66	45.261	24.543	28.547	0	193	193	2	1	-10921639	128.905	127	68	205	2707	35.636	2.000	0.108	0.708
ID23902	23902	58	61.202	27.095	32.385	0	193	193	2	1	-10921639	146.143	137	98	225	3069	37.259	2.000	0.170	1.139
ID23903	23903	54	100.796	39.018	32.001	0	193	193	2	1	-10921639	190.143	186	107	255	3993	50.977	2.000	0.284	1.651
ID23920	23920	68	34.207	5.000	0.000	0	194	194	2	1	-10921639	71.048	78	46	127	1492	23.848	2.000	0.199	0.987
ID23921	23921	59	48.936	43.774	4.798	0	194	194	2	1	-10921639	77.952	68	39	137	1637	26.141	2.000	0.318	1.440
ID23922	23922	None	30.397	15.619	18.599	0	194	194	2	1	-10921639	56.524	58	39	98	1187	15.302	4.800	0.291	1.665
ID23923	23923	56	47.566	39.424	19.281	0	194	194	2	1	-10921639	154.143	156	88	205	3237	35.488	4.800	0.148	1.121
ID23924	23924	70	43.289	36.025	21.228	0	194	194	2	1	-10921639	173.667	176	137	205	3647	18.424	4.800	0.138	2.285
ID23925	23925	53	72.590	28.401	24.143	0	194	194	2	1	-10921639	157.857	156	78	245	3315	49.483	2.000	0.194	1.036
ID23926	23926	64	68.069	42.821	24.447	0	194	194	2	1	-10921639	158.810	147	78	255	3335	47.433	2.000	0.158	0.914
ID23927	23927	60	111.780	47.337	23.876	0	194	194	2	1	-10921639	178.571	166	78	255	3750	60.583	2.000	0.313	1.407
ID23928	23928	66	43.370	24.566	28.224	0	194	194	2	1	-10921639	122.429	117	78	186	2571	29.318	2.000	0.117	0.877
ID23929	23929	48	43.496	32.148	32.294	0	194	194	2	1	-10921639	148.476	137	107	215	3118	26.594	2.000	0.111	1.119
ID23930	23930	54	88.364	38.948	31.721	0	194	194	2	1	-10921639	182.238	186	98	255	3827	49.366	2.000	0.245	1.453
ID23931	23931	58	59.415	26.852	32.810	0	194	194	2	1	-10921639	126.000	127	58	215	2646	43.997	2.000	0.177	0.863
ID23932	23932	57	65.501	36.242	40.798	0	194	194	2	1	-10921639	87.381	78	29	196	1835	45.503	2.000	0.257	0.785
ID23936	23936	53	56.866	28.472	24.494	0	195	195	2	1	-10921639	147.952	147	88	215	3107	40.647	2.000	0.184	1.129
ID23937	23937	64	67.887	42.843	24.226	0	195	195	2	1	-10921639	168.143	166	98	255	3531	42.988	2.000	0.154	1.045
ID23938	23938	60	104.208	47.397	24.022	0	195	195	2	1	-10921639	180.333	176	88	255	3787	55.957	2.000	0.288	1.442
ID23939	23939	66	51.907	24.569	28.084	0	195	195	2	1	-10921639	116.714	107	68	215	2451	37.638	2.000	0.125	0.689
ID23940	23940	54	88.315	39.065	31.902	0	195	195	2	1	-10921639	181.667	186	107	255	3815	47.622	2.000	0.239	1.474
ID23941	23941	58	70.408	26.888	32.832	0	195	195	2	1	-10921639	133.571	137	58	245	2805	48.974	2.000	0.195	0.888
ID23942	23942	48	29.951	33.570	33.415	0	195	195	2	1	-10921639	136.381	137	88	166	2864	22.761	2.000	0.090	0.992
ID23943	23943	71	27.442	24.095	40.027	0	195	195	2	1	-10921639	48.619	39	29	78	1021	16.286	2.000	0.246	1.179
ID23944	23944	57	64.132	36.323	40.715	0	195	195	2	1	-10921639	87.810	68	29	196	1844	46.131	2.000	0.248	0.756
ID23933	23933	59	33.581	43.648	4.460	0	195	195	2	1	-10921639	66.857	68	39	107	1404	20.076	4.800	0.242	1.299
ID23934	23934	56	55.119	38.910	19.092	0	195	195	2	1	-10921639	168.048	156	117	225	3529	36.693	4.800	0.155	1.229
ID23935	23935	70	46.017	35.890	20.849	0	195	195	2	1	-10921639	184.048	196	147	225	3865	24.111	6.313	0.139	1.867
ID23968	23968	70	35.582	36.047	21.069	0	196	196	2	1	-10921639	165.381	166	117	196	3473	24.061	7.600	0.112	1.389
ID23969	23969	53	39.702	28.326	24.353	0	196	196	2	1	-10921639	126.524	127	78	176	2657	32.284	2.000	0.131	0.911
ID23970	23970	64	81.729	42.702	24.148	0	196	196	2	1	-10921639	183.143	186	117	255	3846	47.024	2.000	0.196	1.279
ID23971	23971	60	100.360	47.285	23.891	0	196	196	2	1	-10921639	180.429	166	98	255	3789	54.922	2.000	0.261	1.359
ID23972	23972	66	32.742	24.567	27.844	0	196	196	2	1	-10921639	106.429	107	68	166	2235	25.163	2.000	0.088	0.684
ID23973	23973	54	88.933	38.873	31.691	0	196	196	2	1	-10921639	185.524	196	98	255	3896	49.149	2.000	0.250	1.509
ID23974	23974	58	55.273	26.691	32.792	0	196	196	2	1	-10921639	126.524	137	58	215	2657	43.205	2.000	0.162	0.815
ID23975	23975	48	38.986	33.293	32.755	0	196	196	2	1	-10921639	147.048	156	78	196	3088	32.245	4.800	0.137	1.099
ID23976	23976	None	29.855	22.788	33.887	0	196	196	2	1	-10921639	81.238	78	49	147	1706	26.082	2.000	0.093	0.530
ID23977	23977	71	33.195	23.905	40.058	0	196	196	2	1	-10921639	60.714	58	39	107	1275	20.922	2.000	0.209	1.005
ID23978	23978	57	61.586	36.385	40.663	0	196	196	2	1	-10921639	95.286	88	49	186	2001	40.966	2.000	0.251	0.932
ID23979	23979	72	39.040	11.000	43.000	0	196	196	2	1	-10921639	50.619	39	27	107	1063	22.646	2.000	0.397	1.271
ID23966	23966	None	40.266	40.968	11.312	0	196	196	2	1	-10921639	70.143	68	29	127	1473	27.832	2.000	0.226	0.928
ID23967	23967	56	71.734	39.705	18.815	0	196	196	2	1	-10921639	164.762	156	98	255	3460	45.752	2.000	0.178	1.089
ID23956	23956	56	58.201	39.418	18.941	0	197	197	2	1	-10921639	167.095	166	117	225	3509	35.713	7.600	0.166	1.332
ID23957	23957	70	44.920	36.112	21.656	0	197	197	2	1	-10921639	162.524	156	127	215	3413	28.722	7.600	0.115	1.166
ID23958	23958	64	82.051	42.824	24.309	0	197	197	2	1	-10921639	182.190	186	107	255	3826	49.249	2.000	0.200	1.235
ID23959	23959	60	87.281	46.937	23.944	0	197	197	2	1	-10921639	168.048	176	107	255	3529	51.287	2.000	0.225	1.203
ID23960	23960	66	61.188	24.760	27.852	0	197	197	2	1	-10921639	123.238	117	68	235	2588	40.828	2.000	0.163	0.844
ID23961	23961	54	80.268	38.558	31.753	0	197	197	2	1	-10921639	177.571	186	98	255	3729	50.343	4.800	0.233	1.333
ID23962	23962	58	60.051	26.374	33.010	0	197	197	2	1	-10921639	127.476	127	68	215	2677	42.269	2.000	0.178	0.909
ID23963	23963	48	30.173	32.631	32.562	0	197	197	2	1	-10921639	129.333	137	68	176	2716	32.245	3.200	0.096	0.702
ID23964	23964	57	68.861	36.059	40.545	0	197	197	2	1	-10921639	95.810	78	39	196	2012	46.368	2.000	0.264	0.862
ID23965	23965	72	29.333	10.000	43.000	0	197	197	2	1	-10921639	42.714	39	19	88	897	18.434	2.000	0.341	1.178
ID23952	23952	48	34.174	32.213	32.765	0	198	198	2	1	-10921639	126.476	137	68	166	2656	31.578	2.000	0.102	0.743
ID23953	23953	None	36.011	23.052	34.048	0	198	198	2	1	-10921639	93.381	88	49	166	1961	35.192	2.000	0.112	0.532
ID23954	23954	57	72.393	36.033	40.469	0	198	198	2	1	-10921639	107.476	98	49	215	2257	46.184	2.000	0.315	1.115
ID23955	23955	72	30.781	10.000	43.000	0	198	198	2	1	-10921639	46.429	39	27	88	975	17.391	7.600	0.354	1.396
ID23945	23945	56	79.800	39.739	18.799	0	198	198	2	1	-10921639	177.000	176	117	255	3717	44.235	2.000	0.208	1.379
ID23946	23946	70	44.765	36.094	21.258	0	198	198	2	1	-10921639	159.667	166	88	215	3353	32.163	7.600	0.114	1.015
ID23947	23947	64	67.437	42.548	24.512	0	198	198	2	1	-10921639	181.762	176	107	255	3817	46.890	2.000	0.163	1.085
ID23948	23948	60	95.856	47.263	23.726	0	198	198	2	1	-10921639	180.381	166	98	255	3788	52.619	2.000	0.253	1.383
ID23949	23949	66	51.407	25.026	28.050	0	198	198	2	1	-10921639	120.429	117	58	205	2529	39.247	2.000	0.123	0.673
ID23950	23950	54	89.658	38.959	31.911	0	198	198	2	1	-10921639	179.905	186	107	255	3778	48.936	2.000	0.244	1.443
ID23951	23951	58	75.953	26.394	33.010	0	198	198	2	1	-10921639	142.571	137	78	255	2994	50.113	2.000	0.219	1.023
ID23989	23989	56	84.272	39.818	18.903	0	199	199	2	1	-10921639	186.857	186	117	255	3924	48.188	2.000	0.208	1.337
ID23990	23990	70	41.286	36.462	22.055	0	199	199	2	1	-10921639	170.476	166	127	225	3580	28.451	7.600	0.115	1.240
ID23991	23991	60	99.266	47.208	23.682	0	199	199	2	1	-10921639	183.619	166	98	255	3856	56.197	3.200	0.265	1.367
ID23992	23992	64	69.030	42.569	24.787	0	199	199	2	1	-10921639	192.429	196	127	255	4041	41.776	2.000	0.161	1.278
ID23993	23993	66	70.261	24.895	28.138	0	199	199	2	1	-10921639	140.143	137	88	235	2943	46.257	2.000	0.178	0.916
ID23994	23994	48	43.190	32.090	32.303	0	199	199	2	1	-10921639	154.429	156	107	215	3243	27.529	2.000	0.107	1.086
ID23995	23995	54	90.510	38.917	32.011	0	199	199	2	1	-10921639	188.714	196	117	255	3963	46.444	2.000	0.249	1.619
ID23996	23996	58	54.867	26.482	32.925	0	199	199	2	1	-10921639	126.619	127	58	215	2659	44.651	2.000	0.155	0.759
ID23997	23997	57	74.143	36.077	40.694	0	199	199	2	1	-10921639	105.429	88	58	205	2214	46.307	2.000	0.269	0.964
ID23998	23998	72	33.225	10.000	43.000	0	199	199	2	1	-10921639	47.714	49	19	78	1002	19.048	2.000	0.366	1.343
ID24000	24000	60	105.454	47.257	23.865	0	200	200	2	1	-10921639	180.333	156	107	255	3787	58.277	2.000	0.272	1.324
ID24001	24001	64	75.945	42.282	25.212	0	200	200	2	1	-10921639	194.810	196	137	255	4091	44.612	2.000	0.171	1.277
ID24002	24002	66	69.932	25.141	28.058	0	200	200	2	1	-10921639	146.619	147	78	235	3079	49.407	2.000	0.181	0.909
ID24003	24003	54	86.306	38.670	31.972	0	200	200	2	1	-10921639	185.048	196	88	255	3886	52.649	2.000	0.229	1.310
ID24004	24004	58	63.494	26.659	32.986	0	200	200	2	1	-10921639	132.619	127	68	235	2785	47.685	2.000	0.165	0.789
ID24005	24005	48	39.887	32.417	32.523	0	200	200	2	1	-10921639	132.952	147	58	196	2792	44.323	2.000	0.113	0.611
ID24006	24006	None	29.933	23.502	40.307	0	200	200	2	1	-10921639	57.048	58	29	98	1198	21.320	2.000	0.213	0.938
ID24007	24007	57	78.938	36.113	40.821	0	200	200	2	1	-10921639	105.524	88	49	235	2216	51.941	2.000	0.258	0.834
ID23999	23999	56	87.711	39.962	18.844	0	200	200	2	1	-10921639	185.524	176	107	255	3896	49.885	2.000	0.223	1.354
ID23984	23984	66	78.827	24.929	28.154	0	201	201	2	1	-10921639	151.905	147	78	255	3190	50.980	2.000	0.196	0.976
ID23985	23985	48	36.563	32.670	32.326	0	201	201	2	1	-10921639	148.905	147	98	205	3127	24.288	2.000	0.091	1.025
ID23986	23986	54	84.798	38.816	31.855	0	201	201	2	1	-10921639	185.524	196	107	255	3896	49.653	2.000	0.222	1.357
ID23987	23987	58	63.741	26.848	33.015	0	201	201	2	1	-10921639	130.333	127	68	235	2737	43.785	2.000	0.173	0.876
ID23988	23988	57	81.089	36.024	40.879	0	201	201	2	1	-10921639	104.095	78	49	235	2186	52.977	2.000	0.261	0.813
ID23980	23980	56	87.952	39.979	18.844	0	201	201	2	1	-10921639	187.381	186	127	255	3935	48.299	2.000	0.214	1.367
ID23981	23981	70	33.853	36.671	21.686	0	201	201	2	1	-10921639	166.238	166	117	205	3491	25.638	7.600	0.083	0.995
ID23982	23982	60	106.126	47.196	23.963	0	201	201	2	1	-10921639	183.190	166	107	255	3847	55.602	2.000	0.293	1.492
ID23983	23983	64	72.108	42.021	25.311	0	201	201	2	1	-10921639	191.524	186	127	255	4022	42.621	2.000	0.169	1.297
ID24008	24008	56	94.089	40.113	18.675	0	202	202	2	1	-10921639	185.524	166	127	255	3896	50.285	2.000	0.238	1.417
ID24009	24009	70	36.678	36.183	22.444	0	202	202	2	1	-10921639	151.238	156	98	196	3176	26.996	4.800	0.105	1.065
ID24010	24010	60	97.015	47.178	23.799	0	202	202	2	1	-10921639	174.143	156	107	255	3657	52.812	2.000	0.253	1.330
ID24011	24011	64	74.878	42.227	25.255	0	202	202	2	1	-10921639	184.048	176	107	255	3865	45.361	2.000	0.174	1.200
ID24012	24012	66	60.641	24.845	28.502	0	202	202	2	1	-10921639	147.000	147	78	235	3087	41.592	2.000	0.162	0.983
ID24013	24013	54	84.517	38.728	31.974	0	202	202	2	1	-10921639	192.524	196	98	255	4043	50.312	2.000	0.217	1.363
ID24014	24014	58	53.852	26.890	32.691	0	202	202	2	1	-10921639	129.857	147	49	205	2727	47.848	2.000	0.152	0.717
ID24015	24015	57	56.172	36.148	40.856	0	202	202	2	1	-10921639	86.476	78	39	176	1816	37.460	2.000	0.217	0.822
ID24016	24016	56	89.246	40.229	18.622	0	203	203	2	1	-10921639	186.000	166	137	255	3906	47.589	2.000	0.217	1.394
ID24017	24017	60	98.874	47.026	23.680	0	203	203	2	1	-10921639	166.667	156	88	255	3500	59.015	2.000	0.270	1.200
ID24018	24018	64	72.389	41.759	25.209	0	203	203	2	1	-10921639	189.190	186	117	255	3973	42.766	2.000	0.163	1.238
ID24019	24019	66	54.037	24.870	28.838	0	203	203	2	1	-10921639	131.286	137	78	225	2757	36.172	2.000	0.151	0.953
ID24020	24020	54	75.044	38.501	31.788	0	203	203	2	1	-10921639	187.286	186	107	255	3933	49.154	4.800	0.205	1.294
ID24021	24021	58	38.612	26.991	32.860	0	203	203	2	1	-10921639	112.524	127	39	186	2363	37.943	2.000	0.094	0.510
ID24022	24022	None	37.033	22.633	34.726	0	203	203	2	1	-10921639	73.810	68	39	147	1550	31.082	2.000	0.141	0.587
ID24023	24023	57	44.371	36.112	41.137	0	203	203	2	1	-10921639	77.095	68	39	147	1619	29.961	2.000	0.198	0.850
ID24024	24024	56	89.672	40.102	18.813	0	204	204	2	1	-10921639	188.238	176	127	255	3953	43.754	2.000	0.234	1.632
ID24025	24025	60	83.733	47.084	23.872	0	204	204	2	1	-10921639	151.714	147	78	255	3186	50.407	2.000	0.230	1.127
ID24026	24026	64	66.901	41.523	25.568	0	204	204	2	1	-10921639	184.000	176	107	255	3864	46.686	2.000	0.160	1.090
ID24027	24027	73	30.265	30.096	28.184	0	204	204	2	1	-10921639	159.619	166	107	196	3352	20.918	4.800	0.083	1.169
ID24028	24028	66	52.160	24.854	28.825	0	204	204	2	1	-10921639	125.143	117	68	205	2628	34.555	2.000	0.156	0.978
ID24029	24029	54	63.761	38.299	31.645	0	204	204	2	1	-10921639	174.619	176	107	245	3667	39.718	4.800	0.174	1.301
ID24030	24030	58	37.192	27.287	33.081	0	204	204	2	1	-10921639	116.190	117	68	166	2440	34.464	2.000	0.105	0.640
ID24031	24031	57	35.175	36.120	41.016	0	204	204	2	1	-10921639	65.524	58	39	127	1376	24.722	2.000	0.154	0.705
ID24038	24038	56	77.919	40.058	18.907	0	205	205	2	1	-10921639	167.190	147	107	255	3511	41.344	2.000	0.204	1.373
ID24039	24039	60	38.089	47.407	23.389	0	205	205	2	1	-10921639	121.286	117	88	156	2547	20.905	4.800	0.157	1.573
ID24040	24040	64	44.544	41.452	25.632	0	205	205	2	1	-10921639	155.905	147	117	215	3274	29.218	7.600	0.110	1.058
ID24041	24041	66	45.968	25.785	28.103	0	205	205	2	1	-10921639	130.286	127	98	196	2736	25.827	2.000	0.140	1.236
ID24042	24042	73	38.579	30.726	27.892	0	205	205	2	1	-10921639	160.762	147	137	215	3376	21.721	2.000	0.109	1.460
ID24043	24043	None	33.474	36.932	28.641	0	205	205	2	1	-10921639	172.238	176	137	205	3617	20.310	7.600	0.094	1.454
ID24044	24044	54	48.706	38.741	31.782	0	205	205	2	1	-10921639	145.143	147	78	215	3048	39.084	2.000	0.133	0.872
ID24045	24045	58	32.396	27.335	33.086	0	205	205	2	1	-10921639	105.952	107	58	166	2225	28.833	2.000	0.087	0.588
ID24050	24050	56	55.644	40.235	18.830	0	206	206	2	1	-10921639	143.762	137	107	205	3019	28.311	2.000	0.173	1.500
ID24051	24051	60	36.870	47.197	23.282	0	206	206	2	1	-10921639	103.762	98	78	147	2179	22.904	4.800	0.171	1.320
ID24052	24052	64	44.579	41.348	25.461	0	206	206	2	1	-10921639	153.095	156	107	205	3215	25.801	2.000	0.135	1.413
ID24053	24053	66	39.511	26.393	28.243	0	206	206	2	1	-10921639	128.381	127	78	196	2696	31.915	2.000	0.135	0.960
ID24054	24054	73	40.709	30.415	28.197	0	206	206	2	1	-10921639	155.810	156	88	205	3272	30.490	2.000	0.097	0.905
ID24055	24055	54	64.631	38.590	31.730	0	206	206	2	1	-10921639	163.905	176	88	225	3442	42.429	2.000	0.193	1.251
ID24032	24032	56	39.725	40.306	18.765	0	207	207	2	1	-10921639	132.190	137	88	176	2776	23.387	2.000	0.130	1.304
ID24033	24033	60	34.375	46.971	23.513	0	207	207	2	1	-10921639	98.476	98	58	156	2068	27.557	2.000	0.129	0.819
ID24034	24034	64	46.214	41.069	25.866	0	207	207	2	1	-10921639	152.333	147	98	196	3199	26.956	2.000	0.129	1.288
ID24035	24035	73	34.848	30.246	28.256	0	207	207	2	1	-10921639	159.143	156	107	205	3342	23.644	6.290	0.103	1.256
ID24036	24036	66	27.030	26.520	29.429	0	207	207	2	1	-10921639	134.524	137	88	176	2825	22.313	6.179	0.105	1.144
ID24037	24037	54	52.057	37.374	31.573	0	207	207	2	1	-10921639	158.714	156	107	205	3333	33.027	4.800	0.175	1.431
ID24048	24048	73	34.035	30.594	28.465	0	208	208	2	1	-10921639	162.857	156	117	205	3420	21.585	4.800	0.110	1.498
ID24049	24049	54	39.704	37.781	31.783	0	208	208	2	1	-10921639	141.952	147	98	196	2981	23.951	4.800	0.156	1.601
ID24046	24046	56	32.098	40.391	18.217	0	208	208	2	1	-10921639	119.143	127	88	156	2502	19.686	4.800	0.131	1.405
ID24047	24047	64	39.183	41.094	25.633	0	208	208	2	1	-10921639	135.000	137	88	196	2835	28.798	2.000	0.093	0.802
ID24058	24058	56	29.074	40.155	18.753	0	209	209	2	1	-10921639	110.238	107	78	156	2315	18.748	2.000	0.090	0.966
ID24059	24059	64	29.209	40.680	24.958	0	209	209	2	1	-10921639	126.429	117	88	166	2655	22.357	7.600	0.092	0.954
ID24060	24060	73	32.585	31.858	28.494	0	209	209	2	1	-10921639	159.143	166	127	186	3342	16.968	4.800	0.108	1.824
ID24061	24061	54	31.865	37.629	32.146	0	209	209	2	1	-10921639	123.333	127	88	166	2590	25.206	2.000	0.091	0.818
ID24064	24064	73	41.726	31.150	29.450	0	210	210	2	1	-10921639	154.571	156	98	215	3246	29.809	7.600	0.108	1.007
ID24065	24065	54	29.722	37.242	31.120	0	210	210	2	1	-10921639	148.476	147	117	176	3118	19.702	6.380	0.088	1.224
ID24062	24062	56	33.734	39.948	18.930	0	210	210	2	1	-10921639	118.619	117	78	176	2491	23.209	2.000	0.098	0.914
ID24063	24063	74	29.183	37.452	28.425	0	210	210	2	1	-10921639	146.952	147	107	205	3086	27.104	2.000	0.050	0.517
ID24056	24056	74	37.547	37.157	27.781	0	211	211	2	1	-10921639	155.524	147	127	225	3266	22.031	2.000	0.088	1.146
ID24057	24057	73	39.583	30.885	29.231	0	211	211	2	1	-10921639	159.667	156	117	205	3353	23.245	7.600	0.120	1.469
ID24072	24072	74	61.559	36.828	27.915	0	212	212	2	1	-10921639	163.857	156	98	255	3441	38.523	2.000	0.137	1.027
ID24073	24073	73	28.042	32.022	30.264	0	212	212	2	1	-10921639	145.238	147	117	176	3050	17.003	2.000	0.085	1.345
ID24069	24069	74	27.664	36.396	28.153	0	213	213	2	1	-10921639	163.000	156	137	205	3423	18.841	6.334	0.062	1.011
ID24070	24070	73	40.351	31.682	29.504	0	213	213	2	1	-10921639	156.857	156	107	205	3294	27.708	2.000	0.116	1.175
ID24071	24071	75	30.082	37.554	30.814	0	213	213	2	1	-10921639	147.095	147	98	196	3089	26.220	2.000	0.080	0.832
ID24068	24068	75	32.552	37.403	30.748	0	214	214	2	1	-10921639	154.619	147	127	205	3247	23.657	2.000	0.075	0.915
ID24066	24066	74	31.142	36.249	27.310	0	214	214	2	1	-10921639	159.333	166	127	196	3346	23.661	6.314	0.077	0.958
ID24067	24067	73	29.019	32.053	30.165	0	214	214	2	1	-10921639	149.048	147	117	186	3130	18.546	4.800	0.089	1.316
ID24074	24074	74	34.059	36.883	27.495	0	215	215	2	1	-10921639	162.476	166	127	205	3412	22.635	4.800	0.094	1.237
ID24077	24077	None	29.441	39.514	26.149	0	216	216	2	1	-10921639	134.476	127	98	186	2824	29.219	7.600	0.066	0.567
ID24078	24078	74	42.750	36.651	27.970	0	216	216	2	1	-10921639	169.857	166	107	215	3567	28.209	6.340	0.106	1.151
ID24088	24088	74	48.950	36.897	28.193	0	217	217	2	1	-10921639	180.095	176	117	245	3782	32.185	2.000	0.123	1.228
ID24084	24084	74	59.618	37.281	28.200	0	218	218	2	1	-10921639	194.238	196	137	255	4079	29.719	4.800	0.148	1.686
ID24076	24076	74	48.414	36.834	29.143	0	219	219	2	1	-10921639	184.952	186	117	245	3884	30.549	7.600	0.113	1.230
ID24075	24075	76	27.983	32.659	25.624	0	219	219	2	1	-10921639	134.381	127	88	176	2822	27.536	2.000	0.071	0.646
ID24085	24085	76	34.735	33.014	26.310	0	220	220	2	1	-10921639	142.905	147	88	196	3001	32.219	2.000	0.080	0.657
ID24086	24086	74	49.675	37.993	27.171	0	220	220	2	1	-10921639	176.000	186	127	215	3696	28.169	4.800	0.154	1.666
ID24080	24080	76	30.034	33.625	27.842	0	221	221	2	1	-10921639	146.143	147	117	186	3069	18.964	2.000	0.082	1.170
ID24079	24079	74	44.262	38.615	26.932	0	221	221	2	1	-10921639	160.143	166	117	205	3363	29.825	4.800	0.137	1.294
ID24081	24081	76	28.720	33.121	27.372	0	222	222	2	1	-10921639	132.619	127	78	176	2785	28.607	2.000	0.081	0.697
ID24082	24082	74	47.095	38.505	27.312	0	222	222	2	1	-10921639	166.095	166	117	215	3488	33.341	4.800	0.128	1.128
ID24083	24083	None	33.285	37.820	30.551	0	222	222	2	1	-10921639	141.857	147	98	196	2979	31.446	2.000	0.087	0.720
ID24089	24089	74	54.713	38.108	27.434	0	223	223	2	1	-10921639	171.238	166	107	225	3596	32.904	4.800	0.157	1.413
ID24090	24090	74	59.325	38.367	27.191	0	224	224	2	1	-10921639	177.524	186	137	225	3728	26.701	4.800	0.174	1.967
ID24092	24092	74	61.904	38.697	27.294	0	225	225	2	1	-10921639	170.429	176	107	235	3579	36.687	4.800	0.177	1.395
ID24087	24087	74	49.078	38.135	27.683	0	226	226	2	1	-10921639	173.667	176	127	215	3647	19.428	4.800	0.174	2.647
ID24091	24091	74	47.741	38.767	27.720	0	227	227	2	1	-10921639	163.286	166	98	205	3429	30.476	4.800	0.152	1.417
ID24098	24098	74	51.558	38.980	27.174	0	228	228	2	1	-10921639	154.905	156	117	225	3253	30.169	4.800	0.150	1.337
ID24093	24093	74	47.677	38.870	26.546	0	229	229	2	1	-10921639	155.333	156	107	215	3262	30.233	2.000	0.132	1.200
ID24094	24094	None	40.774	38.001	29.906	0	229	229	2	1	-10921639	144.190	156	98	196	3028	28.868	2.000	0.103	0.929
ID24097	24097	74	43.248	39.019	27.072	0	230	230	2	1	-10921639	156.905	156	117	196	3295	22.685	4.800	0.140	1.696
ID24096	24096	77	29.740	38.563	30.794	0	231	231	2	1	-10921639	123.238	127	78	166	2588	27.326	2.000	0.098	0.805
ID24095	24095	74	44.709	38.374	26.084	0	231	231	2	1	-10921639	141.857	137	117	205	2979	26.415	2.000	0.124	1.189
ID24100	24100	77	43.613	38.288	30.765	0	232	232	2	1	-10921639	132.143	117	98	196	2775	28.907	2.000	0.129	1.047
ID24099	24099	74	29.183	38.749	27.097	0	232	232	2	1	-10921639	132.095	137	98	166	2774	20.642	6.331	0.106	1.225
ID24106	24106	74	33.398	38.680	26.752	0	233	233	2	1	-10921639	134.048	137	88	176	2815	26.650	4.800	0.107	0.969
ID24107	24107	77	31.662	38.487	30.908	0	233	233	2	1	-10921639	128.857	127	98	166	2706	18.964	4.800	0.117	1.418
ID24104	24104	74	30.948	38.113	25.582	0	234	234	2	1	-10921639	133.952	137	88	166	2813	20.580	2.000	0.091	1.090
ID24105	24105	77	42.917	38.926	30.434	0	234	234	2	1	-10921639	134.000	137	88	176	2814	26.077	2.000	0.133	1.206
ID24101	24101	74	33.483	38.235	26.438	0	235	235	2	1	-10921639	137.286	137	88	176	2883	24.255	2.000	0.107	1.096
ID24102	24102	77	33.117	38.710	30.910	0	235	235	2	1	-10921639	120.333	117	68	166	2527	29.729	2.000	0.104	0.765
ID24103	24103	None	28.600	34.182	33.210	0	235	235	2	1	-10921639	110.571	117	68	137	2322	20.442	4.800	0.126	1.208
ID24108	24108	74	33.045	38.161	25.458	0	236	236	2	1	-10921639	134.952	127	98	176	2834	20.949	4.800	0.110	1.277
ID24109	24109	77	45.632	39.040	30.236	0	236	236	2	1	-10921639	127.429	127	68	176	2676	32.239	2.000	0.138	0.959
ID24112	24112	74	31.369	38.060	23.736	0	237	237	2	1	-10921639	130.857	137	98	147	2748	15.856	7.600	0.129	1.882
ID24113	24113	77	54.510	38.167	31.049	0	237	237	2	1	-10921639	142.429	137	88	196	2991	28.398	4.800	0.191	1.607
ID24110	24110	74	36.566	37.946	25.031	0	238	238	2	1	-10921639	131.190	127	98	166	2755	20.196	4.800	0.129	1.487
ID24111	24111	77	42.561	37.965	31.012	0	238	238	2	1	-10921639	130.762	127	98	196	2746	25.661	7.600	0.137	1.227
ID24116	24116	77	51.038	38.493	30.511	0	239	239	2	1	-10921639	134.476	117	98	215	2824	34.407	2.000	0.159	1.072
ID24117	24117	77	51.298	38.442	30.519	0	240	240	2	1	-10921639	137.762	127	98	196	2893	30.524	4.800	0.176	1.350
ID24119	24119	77	51.149	38.872	30.005	0	241	241	2	1	-10921639	130.619	127	78	205	2743	31.571	2.000	0.153	1.100
ID24114	24114	77	36.197	38.965	30.291	0	242	242	2	1	-10921639	128.000	127	98	176	2688	21.707	2.000	0.117	1.239
ID24115	24115	None	29.543	35.841	33.316	0	242	242	2	1	-10921639	103.667	107	58	147	2177	22.491	7.600	0.103	0.858
ID24118	24118	77	42.644	38.516	30.504	0	243	243	2	1	-10921639	127.619	127	88	196	2680	30.299	4.800	0.155	1.130
ID24120	24120	77	60.213	38.248	31.190	0	244	244	2	1	-10921639	143.714	137	98	205	3018	30.713	4.800	0.196	1.535
ID24121	24121	77	69.428	38.298	31.745	0	245	245	2	1	-10921639	154.905	156	88	215	3253	34.167	4.800	0.251	1.820
ID24126	24126	77	56.791	38.337	31.270	0	246	246	2	1	-10921639	148.952	147	117	196	3128	24.443	4.800	0.199	2.027
ID24122	24122	77	56.022	38.256	31.333	0	247	247	2	1	-10921639	149.810	147	107	215	3146	26.728	4.800	0.183	1.738
ID24124	24124	77	50.379	37.922	31.955	0	248	248	2	1	-10921639	146.571	147	88	186	3078	27.228	4.800	0.189	1.715
ID24123	24123	78	28.693	36.944	27.186	0	248	248	2	1	-10921639	130.619	127	98	166	2743	20.677	2.000	0.084	0.982
ID24128	24128	78	28.852	35.209	26.797	0	249	249	2	1	-10921639	115.810	117	78	156	2432	23.790	2.000	0.076	0.686
ID24129	24129	77	43.435	38.082	31.508	0	249	249	2	1	-10921639	138.571	137	107	176	2910	23.190	4.800	0.191	1.917
ID24125	24125	77	69.730	37.960	31.864	0	250	250	2	1	-10921639	156.333	147	107	215	3283	34.536	4.800	0.236	1.728
ID24127	24127	77	60.308	37.783	31.686	0	251	251	2	1	-10921639	145.667	147	107	205	3059	29.320	4.800	0.238	1.910
ID24130	24130	77	49.376	37.607	31.740	0	252	252	2	1	-10921639	134.571	137	78	196	2826	32.158	4.800	0.183	1.297
ID24131	24131	77	48.724	37.489	31.290	0	253	253	2	1	-10921639	142.476	137	88	196	2992	29.849	2.000	0.137	1.151
ID24133	24133	77	52.325	37.277	31.770	0	254	254	2	1	-10921639	146.667	147	88	196	3080	29.059	4.800	0.178	1.526
ID24132	24132	77	33.492	37.344	32.282	0	255	255	2	1	-10921639	122.333	127	88	147	2569	16.132	4.800	0.137	1.827
ID24134	24134	77	32.625	37.376	32.775	0	256	256	2	1	-10921639	113.571	117	68	147	2385	23.538	4.800	0.147	1.240
ID24153	24153	81	30.468	35.472	28.776	0	257	257	2	1	-10921639	132.095	127	107	156	2774	17.288	7.600	0.114	1.560
ID24154	24154	77	33.215	37.922	32.813	0	257	257	2	1	-10921639	107.333	117	58	147	2254	28.727	7.600	0.142	0.929
ID24144	24144	79	30.235	30.462	7.645	0	258	258	2	1	-10921639	52.381	49	29	88	1100	18.667	2.000	0.268	1.187
ID24145	24145	80	34.108	40.334	19.478	0	258	258	2	1	-10921639	101.952	98	68	156	2141	21.285	2.000	0.147	1.230
ID24146	24146	81	28.609	35.215	29.071	0	258	258	2	1	-10921639	134.333	137	98	166	2821	21.862	7.600	0.088	0.991
ID24147	24147	77	53.438	37.944	32.020	0	258	258	2	1	-10921639	138.667	137	68	205	2912	35.069	4.800	0.193	1.279
ID24136	24136	80	41.228	40.493	19.692	0	259	259	2	1	-10921639	99.476	98	68	156	2089	26.425	2.000	0.164	1.062
ID24137	24137	81	38.516	35.007	28.461	0	259	259	2	1	-10921639	148.429	147	117	186	3117	24.766	4.800	0.121	1.296
ID24138	24138	77	36.095	38.319	32.003	0	259	259	2	1	-10921639	135.381	137	88	166	2843	22.774	4.800	0.146	1.515
ID24135	24135	79	33.535	30.314	7.484	0	259	259	2	1	-10921639	45.905	39	19	98	964	23.941	2.000	0.309	0.906
ID24139	24139	79	38.021	30.687	7.792	0	260	260	2	1	-10921639	59.762	58	29	98	1255	20.176	4.800	0.348	1.528
ID24140	24140	80	57.459	40.466	19.606	0	260	260	2	1	-10921639	118.143	107	68	186	2481	34.644	2.000	0.217	1.216
ID24141	24141	81	37.205	34.385	28.603	0	260	260	2	1	-10921639	141.857	137	107	186	2979	26.526	2.000	0.098	0.956
ID24142	24142	77	44.542	37.672	32.228	0	260	260	2	1	-10921639	135.381	137	88	176	2843	29.169	4.800	0.177	1.393
ID24143	24143	82	42.265	32.115	32.921	0	260	260	2	1	-10921639	106.905	107	49	176	2245	33.878	2.000	0.127	0.709
ID24152	24152	82	31.483	31.804	33.120	0	261	261	2	1	-10921639	115.810	127	68	166	2432	28.124	2.000	0.080	0.610
ID24148	24148	79	34.871	30.970	7.284	0	261	261	2	1	-10921639	54.238	49	19	88	1139	19.967	2.000	0.323	1.328
ID24149	24149	80	70.574	40.485	19.761	0	261	261	2	1	-10921639	134.952	137	88	235	2834	40.932	2.000	0.233	1.247
ID24150	24150	81	49.726	34.300	28.929	0	261	261	2	1	-10921639	163.857	166	117	215	3441	29.425	2.000	0.135	1.327
ID24151	24151	77	52.605	38.199	31.693	0	261	261	2	1	-10921639	145.190	147	78	205	3049	37.635	7.600	0.157	1.046
ID24155	24155	79	37.857	31.114	7.719	0	262	262	2	1	-10921639	64.524	58	39	117	1355	21.972	4.800	0.306	1.375
ID24156	24156	80	55.410	40.238	19.716	0	262	262	2	1	-10921639	138.714	137	98	186	2913	27.594	4.800	0.214	1.771
ID24157	24157	81	51.707	34.850	29.166	0	262	262	2	1	-10921639	178.762	176	127	225	3754	28.955	4.800	0.132	1.442
ID24158	24158	77	35.992	38.621	31.832	0	262	262	2	1	-10921639	124.190	117	68	196	2608	39.867	2.000	0.103	0.580
ID24159	24159	82	48.068	32.573	33.281	0	262	262	2	1	-10921639	158.762	166	107	215	3334	31.931	6.324	0.138	1.205
ID24177	24177	None	27.970	37.483	2.412	0	263	263	2	1	-10921639	39.714	39	9	88	834	24.305	2.000	0.218	0.584
ID24178	24178	None	27.796	16.729	20.017	0	263	263	2	1	-10921639	35.952	29	9	78	755	17.043	2.000	0.333	1.055
ID24179	24179	80	64.418	40.326	19.577	0	263	263	2	1	-10921639	140.571	137	98	205	2952	31.627	4.800	0.243	1.739
ID24180	24180	81	56.362	34.183	29.354	0	263	263	2	1	-10921639	174.952	166	107	245	3674	37.807	2.000	0.146	1.182
ID24181	24181	77	41.732	37.846	31.227	0	263	263	2	1	-10921639	142.381	137	88	205	2990	35.389	7.600	0.104	0.757
ID24182	24182	82	32.457	33.093	33.304	0	263	263	2	1	-10921639	141.905	147	88	186	2980	26.913	6.314	0.108	1.025
ID24176	24176	82	34.346	31.543	32.747	0	264	264	2	1	-10921639	133.952	137	78	186	2813	31.094	2.000	0.096	0.755
ID24172	24172	79	28.763	31.724	8.808	0	264	264	2	1	-10921639	56.190	49	39	98	1180	15.974	2.000	0.232	1.325
ID24173	24173	80	67.649	40.404	19.334	0	264	264	2	1	-10921639	148.381	137	107	205	3116	33.464	4.800	0.245	1.744
ID24174	24174	81	74.196	34.699	28.973	0	264	264	2	1	-10921639	195.476	205	156	255	4105	37.885	2.000	0.180	1.573
ID24175	24175	77	28.050	38.362	31.226	0	264	264	2	1	-10921639	142.714	147	88	205	2997	27.918	7.600	0.088	0.829
ID24160	24160	79	35.740	31.410	8.593	0	265	265	2	1	-10921639	61.190	58	29	107	1285	22.333	2.000	0.295	1.248
ID24161	24161	80	69.242	40.171	18.829	0	265	265	2	1	-10921639	136.190	117	98	215	2860	35.384	2.000	0.238	1.478
ID24162	24162	81	73.401	34.717	28.977	0	265	265	2	1	-10921639	199.333	196	156	255	4186	37.307	2.000	0.182	1.646
ID24163	24163	77	29.456	38.663	32.228	0	265	265	2	1	-10921639	122.381	127	68	176	2570	33.184	7.600	0.109	0.723
ID24164	24164	82	42.449	31.516	32.668	0	265	265	2	1	-10921639	144.714	137	78	205	3039	38.553	2.000	0.112	0.756
ID24184	24184	80	83.095	40.295	18.975	0	266	266	2	1	-10921639	158.333	137	117	235	3325	38.277	4.800	0.279	1.805
ID24185	24185	81	72.026	34.715	28.915	0	266	266	2	1	-10921639	207.952	215	147	255	4367	38.854	2.000	0.172	1.571
ID24186	24186	82	53.796	31.365	32.718	0	266	266	2	1	-10921639	147.571	147	78	235	3099	47.019	2.000	0.149	0.814
ID24183	24183	79	32.615	31.779	9.223	0	266	266	2	1	-10921639	61.190	68	29	88	1285	18.074	2.000	0.295	1.542
ID24192	24192	83	37.992	36.594	33.610	0	267	267	2	1	-10921639	136.286	137	58	196	2862	48.231	4.800	0.119	0.603
ID24187	24187	79	27.728	31.539	9.321	0	267	267	2	1	-10921639	51.333	58	19	88	1078	19.361	2.000	0.269	1.124
ID24188	24188	80	91.005	40.232	18.839	0	267	267	2	1	-10921639	167.714	147	107	255	3522	45.052	2.000	0.270	1.583
ID24189	24189	81	70.230	35.471	28.598	0	267	267	2	1	-10921639	211.286	205	147	255	4437	42.171	2.000	0.161	1.392
ID24190	24190	84	48.970	48.010	29.922	0	267	267	2	1	-10921639	72.952	68	39	147	1532	28.823	2.000	0.292	1.144
ID24191	24191	82	64.506	31.810	32.540	0	267	267	2	1	-10921639	172.286	156	88	255	3618	51.494	2.000	0.150	0.871
ID24165	24165	79	28.047	30.990	9.123	0	268	268	2	1	-10921639	49.571	49	19	88	1041	19.572	2.000	0.227	0.938
ID24166	24166	80	97.399	40.236	19.114	0	268	268	2	1	-10921639	169.476	156	107	255	3559	46.402	2.000	0.303	1.699
ID24167	24167	None	32.629	17.977	20.277	0	268	268	2	1	-10921639	54.238	49	29	88	1139	17.050	2.000	0.316	1.529
ID24168	24168	81	69.185	34.569	28.656	0	268	268	2	1	-10921639	211.286	196	147	255	4437	39.131	4.800	0.167	1.543
ID24169	24169	84	39.433	47.800	29.620	0	268	268	2	1	-10921639	71.095	68	29	127	1493	29.858	2.000	0.214	0.840
ID24170	24170	83	42.859	39.061	32.108	0	268	268	2	1	-10921639	137.238	137	78	196	2882	30.189	7.600	0.128	1.035
ID24171	24171	82	78.407	31.593	32.768	0	268	268	2	1	-10921639	178.048	186	88	255	3739	52.665	2.000	0.194	1.097
ID24217	24217	80	91.847	40.067	19.109	0	269	269	2	1	-10921639	155.000	137	98	255	3255	48.196	2.000	0.282	1.416
ID24218	24218	81	70.377	33.969	29.005	0	269	269	2	1	-10921639	206.048	205	117	255	4327	41.044	3.200	0.168	1.448
ID24219	24219	84	38.463	47.613	29.831	0	269	269	2	1	-10921639	66.857	68	29	127	1404	29.447	2.000	0.210	0.787
ID24220	24220	83	37.475	38.721	31.400	0	269	269	2	1	-10921639	136.762	137	88	196	2872	32.903	7.600	0.117	0.868
ID24221	24221	82	83.795	31.405	32.996	0	269	269	2	1	-10921639	164.381	166	78	255	3452	61.795	2.000	0.213	0.935
ID24193	24193	79	27.393	30.413	9.464	0	270	270	2	1	-10921639	45.810	39	19	88	962	21.970	2.000	0.226	0.770
ID24194	24194	80	94.397	39.978	19.173	0	270	270	2	1	-10921639	160.619	137	107	255	3373	47.669	2.000	0.293	1.527
ID24195	24195	81	63.929	33.968	28.860	0	270	270	2	1	-10921639	218.619	225	137	255	4591	36.982	4.800	0.170	1.720
ID24196	24196	84	44.426	47.590	29.684	0	270	270	2	1	-10921639	70.048	58	29	137	1471	33.319	2.000	0.261	0.871
ID24197	24197	83	53.316	39.087	31.944	0	270	270	2	1	-10921639	148.000	156	88	215	3108	36.166	4.800	0.165	1.157
ID24198	24198	82	83.217	31.337	32.993	0	270	270	2	1	-10921639	185.048	186	88	255	3886	59.609	2.000	0.200	1.034
ID24208	24208	84	44.436	47.514	29.519	0	271	271	2	1	-10921639	69.667	58	29	137	1463	36.452	2.000	0.265	0.802
ID24209	24209	83	44.968	38.605	31.726	0	271	271	2	1	-10921639	128.905	137	49	186	2707	40.951	2.000	0.165	0.892
ID24210	24210	82	86.231	31.219	33.042	0	271	271	2	1	-10921639	178.952	186	98	255	3758	56.542	2.000	0.212	1.109
ID24205	24205	79	30.628	30.332	9.755	0	271	271	2	1	-10921639	49.619	39	19	98	1042	20.783	2.000	0.246	0.942
ID24206	24206	80	84.894	39.462	19.548	0	271	271	2	1	-10921639	167.619	156	107	255	3520	48.052	4.800	0.264	1.458
ID24207	24207	81	75.284	33.431	29.216	0	271	271	2	1	-10921639	207.476	225	107	255	4357	49.259	4.800	0.190	1.343
ID24200	24200	80	91.932	39.506	19.473	0	272	272	2	1	-10921639	158.381	147	78	255	3326	60.815	2.000	0.287	1.161
ID24201	24201	81	71.273	33.033	29.040	0	272	272	2	1	-10921639	218.238	225	137	255	4583	36.366	4.800	0.188	1.902
ID24202	24202	84	62.793	47.296	29.804	0	272	272	2	1	-10921639	89.667	88	39	196	1883	39.810	2.000	0.311	1.068
ID24203	24203	83	54.209	38.415	32.081	0	272	272	2	1	-10921639	163.048	166	88	215	3424	30.894	4.800	0.168	1.517
ID24204	24204	82	76.484	31.250	32.828	0	272	272	2	1	-10921639	174.190	176	88	255	3658	57.453	2.000	0.182	0.932
ID24199	24199	79	38.778	30.753	9.619	0	272	272	2	1	-10921639	63.571	58	39	117	1335	24.248	2.000	0.271	1.119
ID24216	24216	82	72.948	31.485	32.875	0	273	273	2	1	-10921639	183.524	186	78	255	3854	58.031	2.000	0.178	0.956
ID24211	24211	79	39.875	31.108	9.328	0	273	273	2	1	-10921639	64.905	58	29	137	1363	28.989	2.000	0.220	0.809
ID24212	24212	80	95.365	39.403	19.664	0	273	273	2	1	-10921639	177.524	166	98	255	3728	50.768	4.800	0.286	1.555
ID24213	24213	81	68.402	32.909	29.221	0	273	273	2	1	-10921639	208.905	205	147	255	4387	41.205	2.000	0.153	1.348
ID24214	24214	84	56.919	47.000	29.791	0	273	273	2	1	-10921639	90.667	88	39	166	1904	38.685	2.000	0.283	1.033
ID24215	24215	83	72.382	38.156	31.973	0	273	273	2	1	-10921639	175.048	176	107	255	3676	41.286	2.000	0.195	1.383
ID24224	24224	87	31.517	52.607	25.002	0	274	274	2	1	-10921639	73.286	68	49	117	1539	16.025	4.800	0.244	1.791
ID24225	24225	81	63.879	32.691	29.426	0	274	274	2	1	-10921639	209.333	205	137	255	4396	40.448	4.800	0.156	1.394
ID24226	24226	84	77.716	47.008	29.829	0	274	274	2	1	-10921639	97.667	88	39	235	2051	51.657	2.000	0.324	0.925
ID24227	24227	83	60.198	38.271	31.760	0	274	274	2	1	-10921639	162.952	156	88	245	3422	40.425	7.600	0.148	1.038
ID24228	24228	82	81.297	31.302	33.004	0	274	274	2	1	-10921639	196.714	205	107	255	4131	56.403	2.000	0.198	1.155
ID24229	24229	None	38.956	35.606	34.465	0	274	274	2	1	-10921639	144.143	156	58	225	3027	47.167	2.000	0.068	0.388
ID24222	24222	79	45.231	30.943	9.536	0	274	274	2	1	-10921639	60.857	49	29	147	1278	33.782	2.000	0.268	0.761
ID24223	24223	80	100.081	39.470	19.742	0	274	274	2	1	-10921639	180.429	176	88	255	3789	53.985	4.800	0.304	1.560
ID24230	24230	85	30.777	35.709	4.662	0	275	275	2	1	-10921639	50.095	49	19	98	1052	21.121	2.000	0.230	0.886
ID24231	24231	None	27.188	41.263	5.020	0	275	275	2	1	-10921639	47.714	39	29	88	1002	17.453	2.000	0.223	0.996
ID24232	24232	79	30.293	30.916	9.682	0	275	275	2	1	-10921639	45.381	39	19	88	953	19.939	2.000	0.278	0.990
ID24233	24233	86	32.143	22.218	18.171	0	275	275	2	1	-10921639	55.619	49	29	107	1168	21.625	2.000	0.209	0.889
ID24234	24234	80	105.563	39.152	19.923	0	275	275	2	1	-10921639	181.762	166	117	255	3817	49.880	2.000	0.323	1.777
ID24235	24235	87	32.688	52.982	24.720	0	275	275	2	1	-10921639	69.524	68	39	107	1460	19.618	2.000	0.217	1.262
ID24236	24236	81	64.164	32.621	29.335	0	275	275	2	1	-10921639	209.381	205	137	255	4397	42.612	4.800	0.151	1.291
ID24237	24237	84	82.614	46.982	30.020	0	275	275	2	1	-10921639	97.571	88	39	235	2049	50.161	2.000	0.358	1.025
ID24238	24238	82	75.065	31.207	32.845	0	275	275	2	1	-10921639	194.810	225	88	255	4091	56.139	2.000	0.172	1.018
ID24239	24239	83	73.619	37.043	33.093	0	275	275	2	1	-10921639	191.952	205	78	255	4031	50.288	4.800	0.209	1.319
ID24257	24257	85	34.542	35.556	3.277	0	276	276	2	1	-10921639	58.476	58	29	98	1228	19.856	4.800	0.308	1.387
ID24258	24258	79	43.206	31.084	9.883	0	276	276	2	1	-10921639	55.667	49	19	127	1169	27.603	2.000	0.306	0.945
ID24259	24259	86	40.905	22.432	17.878	0	276	276	2	1	-10921639	75.190	68	49	127	1579	24.229	2.000	0.247	1.230
ID24260	24260	80	101.779	39.081	19.396	0	276	276	2	1	-10921639	182.238	186	98	255	3827	55.993	2.000	0.302	1.511
ID24261	24261	87	28.037	52.179	25.269	0	276	276	2	1	-10921639	64.952	58	39	98	1364	18.723	2.000	0.188	1.099
ID24262	24262	81	62.257	32.692	29.021	0	276	276	2	1	-10921639	207.000	196	147	255	4347	35.263	4.800	0.144	1.480
ID24263	24263	84	76.851	46.724	30.102	0	276	276	2	1	-10921639	99.952	98	39	235	2099	52.260	2.000	0.310	0.904
ID24264	24264	82	77.563	31.201	32.986	0	276	276	2	1	-10921639	200.476	215	107	255	4210	52.352	2.000	0.184	1.192
ID24265	24265	83	71.395	37.073	33.155	0	276	276	2	1	-10921639	189.143	186	88	255	3972	46.437	4.800	0.185	1.273
ID24240	24240	85	35.514	34.663	3.457	0	277	277	2	1	-10921639	43.476	39	19	107	913	26.275	2.000	0.343	0.844
ID24241	24241	79	51.656	31.089	9.848	0	277	277	2	1	-10921639	57.952	39	29	127	1217	30.818	2.000	0.393	1.061
ID24242	24242	86	27.556	23.582	19.375	0	277	277	2	1	-10921639	64.429	68	29	107	1353	20.173	2.000	0.158	0.872
ID24243	24243	80	105.528	38.840	19.645	0	277	277	2	1	-10921639	184.524	176	88	255	3875	56.496	2.000	0.321	1.589
ID24244	24244	87	38.422	51.986	24.954	0	277	277	2	1	-10921639	78.048	78	49	117	1639	21.641	4.800	0.268	1.524
ID24245	24245	81	56.367	32.633	28.968	0	277	277	2	1	-10921639	191.952	186	137	255	4031	35.346	2.000	0.121	1.171
ID24246	24246	84	58.205	46.219	30.020	0	277	277	2	1	-10921639	98.095	98	49	186	2060	35.857	2.000	0.266	1.151
ID24247	24247	82	69.506	31.360	32.839	0	277	277	2	1	-10921639	188.190	186	107	255	3952	51.515	2.000	0.165	1.037
ID24248	24248	83	79.734	36.178	33.889	0	277	277	2	1	-10921639	181.190	196	58	255	3805	58.609	2.000	0.196	1.015
ID24256	24256	83	80.583	36.051	33.921	0	278	278	2	1	-10921639	197.143	215	88	255	4140	56.078	2.000	0.192	1.131
ID24249	24249	85	31.117	33.559	3.945	0	278	278	2	1	-10921639	43.952	39	9	88	923	21.899	2.000	0.310	0.949
ID24250	24250	79	58.983	31.019	9.974	0	278	278	2	1	-10921639	64.000	49	19	156	1344	35.272	2.000	0.408	1.052
ID24251	24251	80	93.789	38.570	19.932	0	278	278	2	1	-10921639	181.190	196	88	255	3805	53.318	4.800	0.281	1.491
ID24252	24252	87	43.102	51.902	25.072	0	278	278	2	1	-10921639	84.952	78	49	137	1784	24.993	2.000	0.230	1.273
ID24253	24253	81	53.227	32.900	28.767	0	278	278	2	1	-10921639	199.333	205	137	255	4186	31.860	4.800	0.123	1.367
ID24254	24254	84	77.935	46.022	30.116	0	278	278	2	1	-10921639	128.286	127	58	225	2694	50.826	2.000	0.303	1.174
ID24255	24255	82	64.984	31.378	33.019	0	278	278	2	1	-10921639	189.571	205	107	255	3981	52.341	2.000	0.150	0.947
ID24288	24288	82	62.177	31.109	33.083	0	279	279	2	1	-10921639	178.381	186	117	255	3746	43.356	2.000	0.145	1.044
ID24289	24289	83	81.814	36.338	33.659	0	279	279	2	1	-10921639	203.286	225	78	255	4269	58.140	4.800	0.211	1.220
ID24283	24283	85	29.722	32.269	3.860	0	279	279	2	1	-10921639	49.095	49	19	88	1031	19.960	2.000	0.282	1.083
ID24284	24284	79	37.090	31.111	10.242	0	279	279	2	1	-10921639	52.810	49	19	107	1109	23.460	2.000	0.308	1.059
ID24285	24285	80	91.969	38.567	19.832	0	279	279	2	1	-10921639	184.905	196	88	255	3883	52.656	4.800	0.282	1.546
ID24286	24286	81	60.081	33.335	28.340	0	279	279	2	1	-10921639	198.905	205	127	255	4177	40.335	4.800	0.146	1.260
ID24287	24287	84	82.223	45.081	30.238	0	279	279	2	1	-10921639	133.429	127	58	235	2802	50.219	2.000	0.282	1.168
ID24320	24320	80	87.570	38.661	19.770	0	280	280	2	1	-10921639	169.190	147	78	255	3553	56.298	2.000	0.256	1.224
ID24321	24321	81	59.919	32.894	28.343	0	280	280	2	1	-10921639	191.095	196	127	255	4013	40.316	2.000	0.146	1.209
ID24322	24322	84	78.566	44.698	30.058	0	280	280	2	1	-10921639	125.667	117	49	255	2639	52.139	2.000	0.260	0.995
ID24323	24323	82	65.828	31.344	32.922	0	280	280	2	1	-10921639	173.762	176	98	255	3649	53.701	2.000	0.146	0.825
ID24324	24324	83	84.765	36.217	33.785	0	280	280	2	1	-10921639	193.905	215	78	255	4072	58.809	2.000	0.208	1.133
ID24319	24319	79	28.138	30.622	11.222	0	280	280	2	1	-10921639	51.476	49	29	88	1081	19.364	2.000	0.200	0.886
ID24276	24276	79	42.459	31.072	11.008	0	281	281	2	1	-10921639	68.143	58	29	127	1431	24.826	2.000	0.274	1.181
ID24277	24277	80	99.254	38.798	19.724	0	281	281	2	1	-10921639	185.000	186	78	255	3885	54.193	4.800	0.300	1.575
ID24278	24278	88	34.600	50.299	27.034	0	281	281	2	1	-10921639	81.714	88	49	127	1716	22.129	7.600	0.171	1.080
ID24279	24279	81	71.406	32.915	28.616	0	281	281	2	1	-10921639	205.905	205	166	255	4324	36.216	2.000	0.167	1.626
ID24280	24280	84	68.714	44.466	30.171	0	281	281	2	1	-10921639	121.857	117	58	225	2559	48.043	2.000	0.209	0.879
ID24281	24281	82	47.936	31.313	33.009	0	281	281	2	1	-10921639	156.429	166	98	245	3285	45.749	2.000	0.098	0.612
ID24282	24282	83	84.365	36.156	33.741	0	281	281	2	1	-10921639	188.333	196	78	255	3955	62.511	2.000	0.201	1.010
ID24310	24310	79	51.422	30.280	11.256	0	282	282	2	1	-10921639	91.524	88	49	156	1922	27.793	2.000	0.272	1.410
ID24311	24311	90	43.382	18.859	19.194	0	282	282	2	1	-10921639	76.143	78	39	137	1599	24.914	2.000	0.246	1.207
ID24312	24312	80	81.735	38.148	20.617	0	282	282	2	1	-10921639	189.048	186	117	255	3970	43.633	4.800	0.263	1.802
ID24313	24313	88	36.621	50.426	26.662	0	282	282	2	1	-10921639	80.381	78	39	137	1688	25.972	2.000	0.189	0.984
ID24314	24314	81	70.995	33.213	28.256	0	282	282	2	1	-10921639	200.857	205	107	255	4218	47.802	4.800	0.182	1.293
ID24315	24315	84	92.712	44.150	30.156	0	282	282	2	1	-10921639	152.762	137	68	255	3208	57.485	2.000	0.251	1.067
ID24316	24316	82	52.947	31.437	33.001	0	282	282	2	1	-10921639	165.286	166	88	255	3471	52.561	2.000	0.105	0.596
ID24317	24317	83	80.348	35.940	33.544	0	282	282	2	1	-10921639	195.000	235	58	255	4095	70.395	2.000	0.191	0.888
ID24318	24318	91	31.710	25.162	36.974	0	282	282	2	1	-10921639	63.143	58	39	117	1326	22.334	2.000	0.170	0.822
ID24272	24272	84	90.515	44.075	30.291	0	283	283	2	1	-10921639	151.190	127	88	255	3175	55.100	2.000	0.247	1.089
ID24273	24273	82	49.634	31.957	32.754	0	283	283	2	1	-10921639	171.952	166	88	245	3611	52.983	2.000	0.100	0.592
ID24274	24274	83	81.284	36.028	33.204	0	283	283	2	1	-10921639	212.619	215	117	255	4465	43.552	4.800	0.201	1.633
ID24275	24275	91	35.412	25.707	36.671	0	283	283	2	1	-10921639	69.048	68	29	117	1450	23.308	2.000	0.216	1.052
ID24266	24266	79	38.017	30.606	11.123	0	283	283	2	1	-10921639	70.190	68	29	127	1474	25.622	2.000	0.228	1.016
ID24267	24267	89	28.759	5.824	12.866	0	283	283	2	1	-10921639	50.905	49	19	88	1069	17.711	2.000	0.265	1.203
ID24268	24268	90	39.414	18.539	18.636	0	283	283	2	1	-10921639	66.714	68	39	137	1401	27.474	2.000	0.230	0.907
ID24269	24269	80	65.248	37.868	21.304	0	283	283	2	1	-10921639	165.286	166	107	225	3471	36.360	4.800	0.218	1.626
ID24270	24270	88	55.752	50.487	26.749	0	283	283	2	1	-10921639	94.381	88	49	166	1982	34.102	2.000	0.268	1.169
ID24271	24271	81	69.476	32.834	28.304	0	283	283	2	1	-10921639	196.619	205	127	255	4129	45.731	2.000	0.176	1.285
ID24304	24304	89	32.819	5.725	12.728	0	284	284	2	1	-10921639	54.714	49	29	98	1149	19.189	7.600	0.295	1.298
ID24305	24305	80	50.987	38.177	21.667	0	284	284	2	1	-10921639	147.905	147	107	215	3106	29.492	2.000	0.158	1.366
ID24306	24306	88	81.671	50.244	27.157	0	284	284	2	1	-10921639	112.524	98	58	225	2363	49.829	2.000	0.306	1.059
ID24307	24307	81	71.263	33.264	27.852	0	284	284	2	1	-10921639	188.667	186	117	255	3962	44.366	2.000	0.160	1.172
ID24308	24308	84	89.634	44.483	30.397	0	284	284	2	1	-10921639	154.667	137	98	255	3248	56.343	2.000	0.253	1.110
ID24309	24309	83	83.904	35.803	33.199	0	284	284	2	1	-10921639	203.762	196	107	255	4279	45.961	2.000	0.210	1.541
ID24302	24302	None	28.742	0.000	0.000	0	284	284	2	1	-10921639	64.619	68	46	88	1357	17.293	3.200	0.302	1.736
ID24303	24303	79	39.786	30.547	11.472	0	284	284	2	1	-10921639	74.286	78	29	127	1560	29.086	2.000	0.248	1.016
ID24290	24290	94	52.503	0.000	3.000	0	285	285	2	1	-10921639	98.762	100	36	166	2074	37.630	2.000	0.224	0.962
ID24291	24291	None	28.308	41.472	5.190	0	285	285	2	1	-10921639	42.571	39	19	88	894	20.245	2.000	0.283	0.928
ID24292	24292	92	28.589	37.842	10.421	0	285	285	2	1	-10921639	57.952	58	39	107	1217	19.838	2.000	0.207	1.004
ID24293	24293	79	41.278	31.162	11.493	0	285	285	2	1	-10921639	61.667	58	19	127	1295	30.847	2.000	0.274	0.860
ID24294	24294	89	31.344	6.122	13.119	0	285	285	2	1	-10921639	58.048	49	39	98	1219	15.217	4.800	0.291	1.719
ID24295	24295	80	51.370	38.961	20.205	0	285	285	2	1	-10921639	134.000	137	88	196	2814	32.453	2.000	0.173	1.215
ID24296	24296	88	87.697	49.962	27.319	0	285	285	2	1	-10921639	116.810	98	39	235	2453	58.555	2.000	0.321	0.969
ID24297	24297	81	69.497	33.227	28.388	0	285	285	2	1	-10921639	198.095	215	117	255	4160	50.609	2.000	0.166	1.117
ID24298	24298	84	89.217	44.424	30.256	0	285	285	2	1	-10921639	151.333	127	88	255	3178	55.457	2.000	0.244	1.072
ID24299	24299	None	44.068	31.386	32.889	0	285	285	2	1	-10921639	151.857	156	88	235	3189	48.420	2.000	0.084	0.487
ID24300	24300	83	79.522	36.169	33.427	0	285	285	2	1	-10921639	202.810	196	117	255	4259	44.497	3.200	0.191	1.460
ID24301	24301	None	29.796	24.519	36.741	0	285	285	2	1	-10921639	58.429	58	29	98	1227	19.628	2.000	0.215	1.052
ID24352	24352	92	33.932	37.982	10.467	0	286	286	2	1	-10921639	58.952	49	19	117	1238	25.429	2.000	0.234	0.878
ID24353	24353	79	56.114	31.294	11.441	0	286	286	2	1	-10921639	77.524	68	29	156	1628	37.541	2.000	0.349	1.069
ID24354	24354	89	37.473	6.067	12.718	0	286	286	2	1	-10921639	56.619	49	29	107	1189	23.252	2.000	0.295	1.108
ID24355	24355	80	60.547	38.523	21.416	0	286	286	2	1	-10921639	149.810	156	78	215	3146	40.384	2.000	0.191	1.192
ID24356	24356	88	74.554	49.698	27.618	0	286	286	2	1	-10921639	119.143	117	39	215	2502	51.626	2.000	0.275	0.994
ID24357	24357	81	62.885	32.947	28.645	0	286	286	2	1	-10921639	212.095	215	156	255	4454	36.600	4.800	0.143	1.447
ID24358	24358	84	88.838	44.194	30.188	0	286	286	2	1	-10921639	149.476	127	78	255	3139	56.514	2.000	0.228	0.983
ID24359	24359	83	67.932	36.158	33.235	0	286	286	2	1	-10921639	211.238	215	127	255	4436	42.036	2.000	0.155	1.347
ID24350	24350	93	31.921	3.000	0.000	0	286	286	2	1	-10921639	110.571	98	58	176	2322	38.326	2.000	0.156	0.777
ID24351	24351	94	95.421	0.000	5.000	0	286	286	2	1	-10921639	150.667	174	49	245	3164	70.350	7.600	0.322	1.044
ID24368	24368	81	65.332	33.074	29.206	0	287	287	2	1	-10921639	205.143	225	127	255	4308	45.805	2.000	0.149	1.160
ID24369	24369	84	86.108	44.406	30.094	0	287	287	2	1	-10921639	153.095	137	88	255	3215	50.162	2.000	0.243	1.193
ID24370	24370	95	50.944	33.914	32.174	0	287	287	2	1	-10921639	226.714	235	137	255	4761	34.934	6.309	0.113	1.314
ID24371	24371	83	72.602	35.930	33.583	0	287	287	2	1	-10921639	187.381	186	88	255	3935	59.859	2.000	0.175	0.933
ID24360	24360	93	46.980	4.000	0.000	0	287	287	2	1	-10921639	132.571	137	58	196	2784	44.394	2.000	0.192	0.963
ID24361	24361	94	97.388	0.000	6.000	0	287	287	2	1	-10921639	182.048	205	82	255	3823	64.244	7.600	0.310	1.343
ID24362	24362	92	37.731	37.999	10.665	0	287	287	2	1	-10921639	68.714	58	39	127	1443	22.490	2.000	0.218	1.093
ID24363	24363	79	52.867	31.385	11.681	0	287	287	2	1	-10921639	75.238	58	29	176	1580	37.453	2.000	0.329	0.994
ID24364	24364	89	36.113	5.975	12.869	0	287	287	2	1	-10921639	57.952	58	29	107	1217	21.250	2.000	0.294	1.239
ID24365	24365	80	67.526	38.733	20.804	0	287	287	2	1	-10921639	159.667	166	88	225	3353	42.343	7.600	0.220	1.358
ID24366	24366	96	30.381	25.184	24.994	0	287	287	2	1	-10921639	72.810	78	29	107	1529	22.205	2.000	0.168	0.942
ID24367	24367	88	74.223	49.943	28.116	0	287	287	2	1	-10921639	115.333	107	39	215	2422	47.698	2.000	0.272	1.035
ID24336	24336	93	46.748	4.000	0.000	0	288	288	2	1	-10921639	146.381	156	78	205	3074	42.131	4.800	0.189	1.106
ID24337	24337	94	92.004	0.000	7.000	0	288	288	2	1	-10921639	195.238	238	68	255	4100	70.651	7.600	0.279	1.206
ID24338	24338	92	34.659	37.777	10.904	0	288	288	2	1	-10921639	70.095	68	39	117	1472	20.729	2.000	0.204	1.146
ID24339	24339	79	53.629	31.453	11.683	0	288	288	2	1	-10921639	75.238	68	29	166	1580	35.843	2.000	0.366	1.124
ID24340	24340	89	42.316	5.866	12.725	0	288	288	2	1	-10921639	59.286	58	19	117	1245	26.035	2.000	0.318	1.100
ID24341	24341	80	67.295	38.043	21.795	0	288	288	2	1	-10921639	165.667	156	107	225	3479	37.478	2.000	0.192	1.422
ID24342	24342	96	34.011	25.328	25.304	0	288	288	2	1	-10921639	74.238	68	29	117	1559	26.391	2.000	0.219	1.009
ID24343	24343	None	30.851	35.781	27.398	0	288	288	2	1	-10921639	163.381	156	127	225	3431	33.637	2.000	0.052	0.478
ID24344	24344	81	49.457	32.411	28.596	0	288	288	2	1	-10921639	185.429	186	107	255	3894	43.258	2.000	0.093	0.732
ID24345	24345	88	52.266	50.103	28.643	0	288	288	2	1	-10921639	101.429	98	49	186	2130	40.107	2.000	0.204	0.857
ID24346	24346	84	50.290	44.302	29.534	0	288	288	2	1	-10921639	123.714	117	68	186	2598	36.430	2.000	0.148	0.875
ID24347	24347	98	46.007	39.491	31.573	0	288	288	2	1	-10921639	153.143	147	88	215	3216	40.443	2.000	0.107	0.730
ID24348	24348	95	53.165	31.434	32.886	0	288	288	2	1	-10921639	173.286	176	98	245	3639	47.918	2.000	0.109	0.713
ID24349	24349	83	67.379	35.333	33.160	0	288	288	2	1	-10921639	207.048	225	127	255	4348	44.607	2.000	0.156	1.252
ID24325	24325	93	57.859	4.000	0.000	0	289	289	2	1	-10921639	145.190	156	73	205	3049	46.394	3.200	0.225	1.151
ID24326	24326	97	79.707	2.119	5.174	0	289	289	2	1	-10921639	194.381	215	88	255	4082	61.566	2.000	0.185	0.988
ID24327	24327	94	88.258	0.000	7.000	0	289	289	2	1	-10921639	214.000	235	117	255	4494	48.878	7.600	0.280	1.918
ID24328	24328	92	43.634	37.861	11.164	0	289	289	2	1	-10921639	70.095	58	39	137	1472	27.801	2.000	0.251	1.012
ID24329	24329	79	54.648	31.186	11.796	0	289	289	2	1	-10921639	80.333	68	39	147	1687	32.722	2.000	0.334	1.229
ID24330	24330	80	57.547	38.110	22.022	0	289	289	2	1	-10921639	158.619	156	107	215	3331	31.279	4.800	0.193	1.640
ID24331	24331	81	45.538	32.512	28.723	0	289	289	2	1	-10921639	186.286	186	137	255	3912	34.241	7.600	0.087	0.871
ID24332	24332	84	36.444	43.878	29.060	0	289	289	2	1	-10921639	114.952	107	68	176	2414	28.533	2.000	0.091	0.671
ID24333	24333	98	60.567	39.817	31.626	0	289	289	2	1	-10921639	153.095	156	68	225	3215	48.129	2.000	0.158	0.869
ID24334	24334	95	61.487	32.451	32.985	0	289	289	2	1	-10921639	201.333	215	117	255	4228	42.963	6.330	0.151	1.232
ID24335	24335	83	61.837	33.745	32.745	0	289	289	2	1	-10921639	213.952	225	127	255	4493	41.528	4.800	0.168	1.484
ID24400	24400	83	60.318	33.771	32.572	0	290	290	2	1	-10921639	189.667	205	88	255	3983	51.769	4.800	0.157	0.994
ID24390	24390	None	30.452	40.995	4.402	0	290	290	2	1	-10921639	40.667	29	19	98	854	21.432	2.000	0.322	0.923
ID24391	24391	97	78.889	2.245	4.904	0	290	290	2	1	-10921639	193.429	205	88	255	4062	61.976	2.000	0.175	0.929
ID24392	24392	94	88.149	0.000	8.000	0	290	290	2	1	-10921639	195.048	225	68	255	4096	66.807	7.600	0.268	1.233
ID24393	24393	79	54.121	31.044	11.558	0	290	290	2	1	-10921639	84.571	78	39	166	1776	36.964	2.000	0.339	1.158
ID24394	24394	92	47.446	37.606	11.509	0	290	290	2	1	-10921639	79.333	68	49	156	1666	31.664	2.000	0.240	0.970
ID24395	24395	None	29.281	6.018	12.901	0	290	290	2	1	-10921639	54.190	58	29	98	1138	17.643	2.000	0.233	1.161
ID24396	24396	80	57.847	38.073	21.871	0	290	290	2	1	-10921639	154.476	156	88	215	3244	36.227	7.600	0.181	1.310
ID24397	24397	96	31.855	25.724	25.980	0	290	290	2	1	-10921639	82.095	78	58	137	1724	24.075	2.000	0.102	0.630
ID24398	24398	81	51.394	32.406	28.922	0	290	290	2	1	-10921639	171.429	176	98	245	3600	43.125	2.000	0.103	0.741
ID24399	24399	98	76.979	39.863	31.895	0	290	290	2	1	-10921639	153.667	147	78	255	3227	49.037	2.000	0.202	1.052
ID24372	24372	94	93.171	0.000	8.000	0	291	291	2	1	-10921639	201.762	215	92	255	4237	58.188	7.600	0.292	1.568
ID24373	24373	79	72.541	31.106	11.598	0	291	291	2	1	-10921639	100.857	78	49	176	2118	40.253	2.000	0.377	1.372
ID24374	24374	92	51.273	37.667	11.801	0	291	291	2	1	-10921639	85.857	78	49	156	1803	31.555	2.000	0.237	1.044
ID24375	24375	80	62.007	38.919	20.599	0	291	291	2	1	-10921639	155.381	166	68	215	3263	41.127	2.000	0.204	1.281
ID24376	24376	96	44.035	25.906	26.309	0	291	291	2	1	-10921639	99.000	88	68	166	2079	29.251	2.000	0.155	0.910
ID24377	24377	81	33.078	32.476	28.745	0	291	291	2	1	-10921639	164.238	166	98	235	3449	39.147	2.000	0.060	0.477
ID24378	24378	None	31.925	35.015	28.761	0	291	291	2	1	-10921639	186.190	196	127	235	3910	28.923	7.600	0.088	1.037
ID24379	24379	98	81.696	40.045	31.809	0	291	291	2	1	-10921639	157.905	147	78	255	3316	51.473	2.000	0.219	1.101
ID24380	24380	83	74.185	31.789	33.253	0	291	291	2	1	-10921639	188.667	186	107	255	3962	45.236	2.000	0.189	1.328
ID24384	24384	92	39.839	37.818	12.011	0	292	292	2	1	-10921639	82.095	78	49	137	1724	25.173	2.000	0.200	1.087
ID24385	24385	80	55.223	38.740	21.028	0	292	292	2	1	-10921639	148.429	147	68	215	3117	40.371	2.000	0.161	1.017
ID24386	24386	96	68.639	25.981	26.647	0	292	292	2	1	-10921639	110.286	88	58	235	2316	47.651	2.000	0.210	0.803
ID24387	24387	101	54.555	49.385	30.034	0	292	292	2	1	-10921639	85.810	78	39	166	1802	35.885	2.000	0.250	0.957
ID24388	24388	83	56.694	33.324	31.913	0	292	292	2	1	-10921639	200.286	205	137	255	4206	32.593	6.139	0.143	1.534
ID24389	24389	98	60.380	39.817	31.607	0	292	292	2	1	-10921639	144.238	127	68	235	3029	48.890	2.000	0.165	0.837
ID24381	24381	97	29.655	3.000	3.000	0	292	292	2	1	-10921639	106.905	107	58	186	2245	37.250	2.000	0.115	0.594
ID24382	24382	94	96.337	0.000	7.000	0	292	292	2	1	-10921639	192.905	186	127	255	4051	43.070	4.800	0.324	2.192
ID24383	24383	79	51.466	31.591	12.249	0	292	292	2	1	-10921639	80.333	78	29	137	1687	32.554	2.000	0.303	1.148
ID24401	24401	97	45.079	2.969	3.017	0	293	293	2	1	-10921639	118.571	127	58	205	2490	45.763	2.000	0.151	0.680
ID24402	24402	94	92.371	0.000	7.000	0	293	293	2	1	-10921639	195.952	205	119	255	4115	45.180	4.800	0.319	2.097
ID24403	24403	79	46.881	31.971	12.527	0	293	293	2	1	-10921639	87.286	78	49	137	1833	26.454	2.000	0.277	1.431
ID24404	24404	92	28.971	38.039	12.558	0	293	293	2	1	-10921639	78.381	78	58	127	1646	19.646	2.000	0.126	0.895
ID24405	24405	80	67.749	37.817	22.638	0	293	293	2	1	-10921639	165.333	166	117	255	3472	39.435	2.000	0.191	1.343
ID24406	24406	100	27.939	48.891	25.849	0	293	293	2	1	-10921639	66.381	58	39	137	1394	25.451	2.000	0.069	0.335
ID24407	24407	96	98.610	26.067	26.594	0	293	293	2	1	-10921639	137.429	98	58	255	2886	63.556	2.000	0.304	1.009
ID24408	24408	99	54.262	34.783	29.286	0	293	293	2	1	-10921639	201.238	215	137	255	4226	35.581	4.800	0.138	1.375
ID24409	24409	101	58.902	48.766	30.003	0	293	293	2	1	-10921639	84.619	78	39	166	1777	38.470	2.000	0.278	0.957
ID24410	24410	98	61.108	39.833	31.240	0	293	293	2	1	-10921639	144.714	147	88	235	3039	42.679	2.000	0.162	0.947
ID24416	24416	96	110.997	26.146	27.013	0	294	294	2	1	-10921639	153.286	127	78	255	3219	65.185	2.000	0.335	1.181
ID24417	24417	101	44.554	48.874	30.092	0	294	294	2	1	-10921639	74.810	68	29	137	1571	29.558	2.000	0.214	0.894
ID24418	24418	99	43.789	33.086	30.712	0	294	294	2	1	-10921639	190.048	196	137	225	3991	21.146	4.800	0.132	2.097
ID24419	24419	98	60.246	39.445	30.836	0	294	294	2	1	-10921639	163.333	156	78	235	3430	43.857	2.000	0.158	1.015
ID24411	24411	94	85.804	0.000	7.000	0	294	294	2	1	-10921639	176.048	196	98	255	3697	49.357	4.800	0.343	1.821
ID24412	24412	79	40.766	31.627	11.750	0	294	294	2	1	-10921639	72.857	68	29	137	1530	28.873	2.000	0.235	0.960
ID24413	24413	92	44.005	38.050	12.721	0	294	294	2	1	-10921639	90.095	88	58	166	1892	27.601	2.000	0.189	1.037
ID24414	24414	80	66.215	38.149	22.215	0	294	294	2	1	-10921639	165.762	166	107	245	3481	39.909	4.800	0.199	1.380
ID24415	24415	100	28.904	48.968	25.419	0	294	294	2	1	-10921639	67.810	68	39	117	1424	24.010	2.000	0.128	0.643
ID24432	24432	79	40.349	31.254	11.439	0	295	295	2	1	-10921639	64.429	58	29	127	1353	29.022	2.000	0.281	0.975
ID24433	24433	92	55.923	38.046	12.839	0	295	295	2	1	-10921639	93.429	88	49	176	1962	33.114	2.000	0.237	1.082
ID24434	24434	80	77.162	39.136	20.350	0	295	295	2	1	-10921639	166.286	147	88	255	3492	48.897	2.000	0.211	1.187
ID24435	24435	96	112.972	26.082	27.087	0	295	295	2	1	-10921639	164.095	147	88	255	3446	63.166	2.000	0.333	1.297
ID24436	24436	99	43.140	35.001	29.131	0	295	295	2	1	-10921639	175.571	176	107	235	3687	31.564	4.800	0.118	1.170
ID24437	24437	98	52.469	39.559	30.302	0	295	295	2	1	-10921639	137.333	127	88	215	2884	41.388	2.000	0.134	0.782
ID24431	24431	94	62.737	1.675	6.264	0	295	295	2	1	-10921639	115.238	107	58	215	2420	47.358	2.000	0.202	0.816
ID24438	24438	94	86.272	1.203	6.206	0	296	296	2	1	-10921639	153.238	127	68	255	3218	67.252	4.800	0.323	1.113
ID24439	24439	None	34.274	7.027	12.974	0	296	296	2	1	-10921639	56.952	58	19	98	1196	22.006	3.200	0.278	1.124
ID24440	24440	92	34.588	38.512	12.744	0	296	296	2	1	-10921639	77.524	78	39	127	1628	23.918	2.000	0.187	1.023
ID24441	24441	80	82.904	39.563	19.842	0	296	296	2	1	-10921639	166.238	156	78	255	3491	55.662	2.000	0.234	1.134
ID24442	24442	102	56.099	38.238	22.566	0	296	296	2	1	-10921639	164.810	156	117	235	3461	39.066	7.600	0.145	1.068
ID24443	24443	96	117.974	26.012	26.893	0	296	296	2	1	-10921639	166.333	147	78	255	3493	65.820	2.000	0.348	1.304
ID24444	24444	99	32.947	35.026	29.334	0	296	296	2	1	-10921639	178.857	186	117	215	3756	25.821	4.800	0.083	1.067
ID24445	24445	98	59.368	39.668	29.504	0	296	296	2	1	-10921639	151.810	147	68	235	3188	51.933	2.000	0.138	0.711
ID24446	24446	101	32.270	48.212	29.731	0	296	296	2	1	-10921639	82.619	78	39	137	1735	25.317	2.000	0.137	0.785
ID24447	24447	103	44.979	31.893	31.341	0	296	296	2	1	-10921639	179.286	186	127	225	3765	23.726	4.800	0.128	1.713
ID24420	24420	94	86.569	1.121	6.247	0	297	297	2	1	-10921639	154.190	137	68	255	3238	64.540	4.800	0.323	1.167
ID24421	24421	79	35.456	32.078	11.527	0	297	297	2	1	-10921639	62.571	58	29	117	1314	26.621	7.600	0.191	0.752
ID24422	24422	92	34.172	38.863	13.397	0	297	297	2	1	-10921639	81.381	78	29	137	1709	30.091	2.000	0.159	0.741
ID24423	24423	80	89.238	39.455	19.922	0	297	297	2	1	-10921639	184.143	176	98	255	3867	54.987	2.000	0.238	1.287
ID24424	24424	102	62.464	38.099	22.529	0	297	297	2	1	-10921639	175.048	166	107	255	3676	44.664	2.000	0.149	1.014
ID24425	24425	96	112.506	26.113	26.652	0	297	297	2	1	-10921639	173.810	156	78	255	3650	64.134	2.000	0.340	1.377
ID24426	24426	98	43.022	39.997	29.175	0	297	297	2	1	-10921639	144.190	147	98	205	3028	29.383	2.000	0.093	0.836
ID24427	24427	104	28.195	44.415	28.670	0	297	297	2	1	-10921639	112.905	107	68	186	2371	30.851	2.000	0.060	0.413
ID24428	24428	99	48.878	33.308	30.126	0	297	297	2	1	-10921639	191.381	196	127	225	4019	28.058	7.600	0.140	1.677
ID24429	24429	101	39.937	48.083	29.958	0	297	297	2	1	-10921639	90.048	88	49	166	1891	28.289	2.000	0.162	0.888
ID24430	24430	103	52.040	31.548	32.098	0	297	297	2	1	-10921639	183.810	196	107	225	3860	33.624	4.800	0.147	1.400
ID24456	24456	94	101.636	1.848	5.604	0	298	298	2	1	-10921639	160.286	147	49	255	3366	74.163	2.000	0.268	0.915
ID24457	24457	79	33.602	32.646	11.677	0	298	298	2	1	-10921639	64.857	58	29	117	1362	22.782	2.000	0.197	0.936
ID24458	24458	92	33.615	38.994	13.339	0	298	298	2	1	-10921639	72.429	68	39	137	1521	28.335	2.000	0.157	0.694
ID24459	24459	80	90.123	39.000	21.000	0	298	298	2	1	-10921639	195.286	205	98	255	4101	49.764	4.800	0.253	1.584
ID24460	24460	96	118.941	26.172	26.861	0	298	298	2	1	-10921639	172.048	147	78	255	3613	67.647	2.000	0.355	1.333
ID24461	24461	98	36.663	39.910	29.073	0	298	298	2	1	-10921639	131.238	127	88	205	2756	30.802	2.000	0.056	0.455
ID24462	24462	104	54.330	44.612	29.292	0	298	298	2	1	-10921639	128.381	117	68	205	2696	38.086	2.000	0.179	1.023
ID24463	24463	103	51.353	31.580	32.220	0	298	298	2	1	-10921639	174.571	166	117	225	3666	35.561	2.000	0.129	1.120
ID24448	24448	94	95.356	2.089	5.748	0	299	299	2	1	-10921639	192.667	205	68	255	4046	68.897	3.200	0.230	1.045
ID24449	24449	79	30.911	32.362	11.773	0	299	299	2	1	-10921639	60.381	58	39	98	1268	18.696	2.000	0.232	1.215
ID24450	24450	92	29.696	39.038	13.443	0	299	299	2	1	-10921639	70.095	68	29	117	1472	25.076	2.000	0.153	0.740
ID24451	24451	80	90.944	38.973	20.942	0	299	299	2	1	-10921639	191.476	205	98	255	4021	47.450	2.000	0.251	1.617
ID24452	24452	96	111.728	26.059	26.890	0	299	299	2	1	-10921639	169.524	156	78	255	3560	64.716	2.000	0.316	1.256
ID24453	24453	98	34.630	40.012	28.842	0	299	299	2	1	-10921639	129.333	127	78	205	2716	31.921	2.000	0.060	0.458
ID24454	24454	104	59.422	44.909	29.540	0	299	299	2	1	-10921639	129.286	127	68	225	2715	48.183	2.000	0.180	0.818
ID24455	24455	103	68.950	30.626	31.991	0	299	299	2	1	-10921639	179.143	176	98	235	3762	41.923	7.600	0.191	1.371
ID24483	24483	94	94.630	2.157	5.943	0	300	300	2	1	-10921639	204.333	255	88	255	4291	61.817	3.200	0.239	1.275
ID24484	24484	80	77.579	39.224	20.509	0	300	300	2	1	-10921639	175.571	176	107	255	3687	45.919	2.000	0.203	1.292
ID24485	24485	96	108.464	26.234	27.002	0	300	300	2	1	-10921639	167.762	156	88	255	3523	61.840	2.000	0.319	1.313
ID24486	24486	98	30.554	40.278	28.340	0	300	300	2	1	-10921639	143.810	147	107	196	3020	25.897	2.000	0.049	0.522
ID24487	24487	105	37.269	35.183	28.643	0	300	300	2	1	-10921639	162.000	166	117	205	3402	27.271	2.000	0.100	1.083
ID24488	24488	104	62.064	44.360	29.060	0	300	300	2	1	-10921639	141.524	147	78	215	2972	39.247	2.000	0.176	1.078
ID24489	24489	103	76.219	30.708	31.883	0	300	300	2	1	-10921639	166.571	166	58	235	3498	50.278	2.000	0.211	1.155
ID24464	24464	106	72.757	0.000	0.000	0	301	301	2	1	-10921639	222.857	245	137	255	4680	40.247	4.800	0.232	2.089
ID24465	24465	94	97.451	2.158	5.923	0	301	301	2	1	-10921639	202.000	225	98	255	4242	57.056	3.200	0.260	1.463
ID24466	24466	None	27.501	38.908	13.773	0	301	301	2	1	-10921639	81.762	88	39	127	1717	21.152	2.000	0.116	0.804
ID24467	24467	80	89.338	39.229	20.473	0	301	301	2	1	-10921639	178.857	176	107	255	3756	55.193	2.000	0.245	1.276
ID24468	24468	96	108.371	26.192	26.951	0	301	301	2	1	-10921639	164.952	156	88	255	3464	60.995	2.000	0.329	1.339
ID24469	24469	105	50.213	35.735	28.001	0	301	301	2	1	-10921639	175.143	176	127	235	3678	30.801	4.800	0.124	1.259
ID24470	24470	98	28.513	41.467	28.137	0	301	301	2	1	-10921639	141.000	147	98	176	2961	21.696	2.000	0.079	0.956
ID24471	24471	104	49.841	44.698	29.062	0	301	301	2	1	-10921639	126.619	137	68	196	2659	36.352	2.000	0.165	0.988
ID24472	24472	103	67.904	30.866	32.128	0	301	301	2	1	-10921639	152.762	156	68	245	3208	48.355	7.600	0.179	0.960
ID24473	24473	None	30.427	26.656	37.760	0	301	301	2	1	-10921639	58.000	49	39	117	1218	21.274	2.000	0.189	0.869
ID24480	24480	104	38.916	45.057	28.977	0	302	302	2	1	-10921639	119.095	117	68	176	2501	33.317	2.000	0.124	0.789
ID24481	24481	103	72.453	31.038	31.981	0	302	302	2	1	-10921639	156.857	156	68	255	3294	46.660	2.000	0.217	1.199
ID24482	24482	None	27.152	36.813	32.726	0	302	302	2	1	-10921639	104.190	98	49	156	2188	30.765	2.000	0.092	0.572
ID24474	24474	106	58.832	0.000	0.000	0	302	302	2	1	-10921639	173.333	186	92	255	3640	44.924	7.600	0.173	1.139
ID24475	24475	94	98.799	2.054	6.007	0	302	302	2	1	-10921639	181.333	196	78	255	3808	64.331	2.000	0.245	1.110
ID24476	24476	80	76.181	39.319	20.797	0	302	302	2	1	-10921639	176.095	186	98	245	3698	43.541	4.800	0.223	1.473
ID24477	24477	96	92.071	26.565	26.923	0	302	302	2	1	-10921639	152.714	137	78	255	3207	55.615	2.000	0.267	1.156
ID24478	24478	105	31.130	35.605	27.588	0	302	302	2	1	-10921639	146.571	147	107	205	3078	26.313	2.000	0.074	0.768
ID24479	24479	98	27.581	41.078	28.021	0	302	302	2	1	-10921639	135.333	137	78	176	2842	25.584	2.000	0.081	0.794
ID24490	24490	94	88.933	1.656	5.942	0	303	303	2	1	-10921639	162.619	176	68	255	3415	64.511	2.000	0.246	0.996
ID24491	24491	80	59.101	39.032	20.711	0	303	303	2	1	-10921639	161.619	156	107	215	3394	32.349	4.800	0.192	1.612
ID24492	24492	96	82.536	26.763	26.665	0	303	303	2	1	-10921639	150.429	147	78	255	3159	48.277	2.000	0.231	1.170
ID24493	24493	105	44.686	35.948	27.209	0	303	303	2	1	-10921639	161.095	156	127	235	3383	27.446	2.000	0.103	1.093
ID24494	24494	104	51.386	44.682	29.121	0	303	303	2	1	-10921639	132.143	137	78	205	2775	41.185	2.000	0.155	0.863
ID24495	24495	103	73.341	31.270	31.670	0	303	303	2	1	-10921639	160.143	166	68	255	3363	57.153	2.000	0.196	0.917
ID24496	24496	94	99.333	1.072	6.081	0	304	304	2	1	-10921639	195.381	196	88	255	4103	55.150	4.800	0.331	1.763
ID24497	24497	80	37.452	39.686	19.798	0	304	304	2	1	-10921639	123.667	117	78	176	2597	27.253	7.600	0.121	0.979
ID24498	24498	None	30.099	37.947	22.966	0	304	304	2	1	-10921639	140.524	147	98	176	2951	20.134	2.000	0.086	1.107
ID24499	24499	96	56.842	26.779	26.362	0	304	304	2	1	-10921639	113.905	107	68	196	2392	38.426	2.000	0.191	0.950
ID24500	24500	105	29.630	35.213	27.464	0	304	304	2	1	-10921639	147.667	147	98	196	3101	25.941	7.600	0.075	0.797
ID24501	24501	104	42.807	45.174	29.455	0	304	304	2	1	-10921639	124.190	127	78	176	2608	30.467	2.000	0.146	1.040
ID24502	24502	103	51.819	31.617	31.738	0	304	304	2	1	-10921639	134.952	147	58	225	2834	45.633	2.000	0.122	0.645
ID24515	24515	94	106.565	1.943	6.863	0	305	305	2	1	-10921639	152.762	147	49	255	3208	63.922	2.000	0.330	1.187
ID24516	24516	96	50.053	27.183	26.265	0	305	305	2	1	-10921639	109.143	107	58	196	2292	37.307	2.000	0.164	0.824
ID24517	24517	107	31.843	42.655	26.526	0	305	305	2	1	-10921639	133.000	127	78	176	2793	24.261	4.800	0.117	1.148
ID24518	24518	104	33.347	44.129	29.107	0	305	305	2	1	-10921639	116.762	117	68	176	2452	27.466	2.000	0.106	0.817
ID24519	24519	103	42.293	29.294	30.844	0	305	305	2	1	-10921639	129.286	137	78	176	2715	32.880	4.800	0.154	1.050
ID24512	24512	105	48.347	36.122	26.934	0	306	306	2	1	-10921639	159.714	156	98	235	3354	32.530	2.000	0.108	0.958
ID24513	24513	107	37.730	42.756	26.863	0	306	306	2	1	-10921639	140.143	147	98	186	2943	21.910	7.600	0.121	1.382
ID24514	24514	103	51.842	31.631	31.817	0	306	306	2	1	-10921639	132.048	127	49	235	2773	45.980	7.600	0.121	0.621
ID24510	24510	94	107.304	2.371	6.742	0	306	306	2	1	-10921639	158.381	147	68	255	3326	59.105	2.000	0.351	1.393
ID24511	24511	96	52.417	27.355	26.167	0	306	306	2	1	-10921639	111.095	107	49	205	2333	42.502	2.000	0.160	0.721
ID24520	24520	94	115.433	2.967	6.711	0	307	307	2	1	-10921639	198.619	205	88	255	4171	56.946	4.800	0.374	1.898
ID24521	24521	96	33.487	27.449	26.006	0	307	307	2	1	-10921639	109.667	107	68	166	2303	27.589	3.200	0.122	0.866
ID24522	24522	107	31.108	42.757	26.487	0	307	307	2	1	-10921639	128.810	127	88	166	2705	23.043	2.000	0.113	1.132
ID24523	24523	105	54.716	35.996	27.262	0	307	307	2	1	-10921639	162.000	166	107	235	3402	34.624	2.000	0.132	1.093
ID24524	24524	103	52.186	31.091	31.839	0	307	307	2	1	-10921639	134.476	137	49	196	2824	37.336	7.600	0.158	0.981
ID24508	24508	105	44.290	34.180	28.848	0	308	308	2	1	-10921639	154.476	156	98	215	3244	32.253	7.600	0.114	0.984
ID24509	24509	103	47.857	31.033	31.917	0	308	308	2	1	-10921639	125.571	117	58	205	2637	37.141	7.600	0.116	0.705
ID24507	24507	94	92.232	2.904	7.532	0	308	308	2	1	-10921639	207.476	235	117	255	4357	50.494	4.800	0.281	1.803
ID24504	24504	94	84.887	2.922	7.013	0	309	309	2	1	-10921639	198.095	215	78	255	4160	57.591	4.800	0.235	1.309
ID24505	24505	105	31.047	34.421	27.993	0	309	309	2	1	-10921639	144.190	147	107	186	3028	24.045	2.000	0.108	1.168
ID24506	24506	103	44.440	31.200	31.720	0	309	309	2	1	-10921639	114.905	107	49	196	2413	38.886	7.600	0.121	0.636
ID24503	24503	None	82.917	3.049	6.223	0	309	309	2	1	-10921639	174.238	186	78	255	3659	62.532	2.000	0.212	0.973
ID24525	24525	94	92.880	2.252	8.739	0	310	310	2	1	-10921639	197.714	196	78	255	4152	55.272	6.355	0.253	1.444
ID24526	24526	105	30.001	35.250	27.791	0	310	310	2	1	-10921639	134.381	127	78	186	2822	29.262	2.000	0.078	0.668
ID24527	24527	103	36.866	31.155	31.607	0	310	310	2	1	-10921639	108.714	107	49	166	2283	32.949	2.000	0.110	0.653
ID24528	24528	108	76.307	2.963	6.221	0	311	311	2	1	-10921639	173.714	176	68	255	3648	58.116	2.000	0.209	1.034
ID24529	24529	94	88.336	2.425	8.714	0	311	311	2	1	-10921639	196.714	205	78	255	4131	57.477	6.337	0.228	1.269
ID24530	24530	105	38.673	35.668	26.903	0	311	311	2	1	-10921639	148.905	147	107	196	3127	27.994	2.000	0.094	0.915
ID24531	24531	103	27.295	31.419	31.777	0	311	311	2	1	-10921639	106.524	107	68	147	2237	24.865	2.000	0.085	0.673
ID24532	24532	108	70.770	2.985	5.785	0	312	312	2	1	-10921639	149.810	156	58	255	3146	54.729	2.000	0.212	0.957
ID24533	24533	94	84.243	2.804	8.661	0	312	312	2	1	-10921639	156.381	166	68	245	3284	53.920	2.000	0.277	1.257
ID24534	24534	105	34.672	35.138	27.973	0	312	312	2	1	-10921639	131.143	137	78	186	2754	27.006	2.000	0.100	0.881
ID24552	24552	103	35.029	31.300	31.913	0	313	313	2	1	-10921639	110.667	107	58	166	2324	30.437	2.000	0.092	0.611
ID24550	24550	94	70.535	2.593	7.668	0	313	313	2	1	-10921639	153.571	147	58	225	3225	50.508	4.800	0.248	1.208
ID24551	24551	105	32.112	34.353	28.179	0	313	313	2	1	-10921639	141.905	137	117	176	2980	19.725	4.800	0.115	1.479
ID24536	24536	94	55.892	2.469	8.510	0	314	314	2	1	-10921639	126.048	117	39	196	2647	48.168	2.000	0.181	0.800
ID24537	24537	None	29.494	39.533	26.929	0	314	314	2	1	-10921639	138.714	147	98	176	2913	20.229	4.800	0.086	1.086
ID24538	24538	105	34.987	34.703	28.495	0	314	314	2	1	-10921639	139.619	147	98	186	2932	23.775	2.000	0.116	1.221
ID24539	24539	103	32.054	31.381	31.943	0	314	314	2	1	-10921639	110.714	107	68	176	2325	27.406	2.000	0.085	0.634
ID24535	24535	108	70.263	2.741	5.442	0	314	314	2	1	-10921639	126.952	117	58	235	2666	52.172	2.000	0.243	0.950
ID24544	24544	94	70.837	3.082	8.910	0	315	315	2	1	-10921639	131.810	147	39	196	2768	50.792	2.000	0.245	1.022
ID24545	24545	None	29.627	16.873	19.966	0	315	315	2	1	-10921639	47.238	49	29	78	992	15.169	7.600	0.322	1.518
ID24546	24546	105	29.950	33.931	29.118	0	315	315	2	1	-10921639	136.286	137	88	176	2862	21.560	7.600	0.071	0.842
ID24543	24543	108	68.013	2.671	5.432	0	315	315	2	1	-10921639	127.905	117	49	225	2686	51.356	2.000	0.227	0.923
ID24548	24548	94	77.388	2.913	8.867	0	316	316	2	1	-10921639	141.952	156	49	225	2981	54.934	2.000	0.244	1.012
ID24549	24549	105	47.691	36.159	27.119	0	316	316	2	1	-10921639	150.810	147	98	205	3167	30.306	2.000	0.128	1.131
ID24547	24547	108	84.796	2.670	5.347	0	316	316	2	1	-10921639	141.048	127	58	255	2962	65.638	2.000	0.241	0.836
ID24557	24557	108	73.719	2.600	5.218	0	317	317	2	1	-10921639	130.762	117	49	225	2746	56.532	2.000	0.227	0.856
ID24558	24558	94	62.064	2.871	8.926	0	317	317	2	1	-10921639	119.429	147	49	196	2508	48.363	2.000	0.216	0.878
ID24559	24559	105	60.578	34.095	28.723	0	317	317	2	1	-10921639	161.619	147	117	235	3394	33.905	7.600	0.155	1.279
ID24540	24540	108	86.980	2.423	5.191	0	318	318	2	1	-10921639	149.524	117	58	255	3140	65.962	2.000	0.207	0.777
ID24541	24541	94	79.805	2.925	9.007	0	318	318	2	1	-10921639	127.905	127	49	245	2686	57.986	2.000	0.252	0.888
ID24542	24542	105	46.879	34.141	28.851	0	318	318	2	1	-10921639	154.571	147	117	215	3246	27.415	7.600	0.119	1.199
ID24553	24553	108	74.188	2.268	5.391	0	319	319	2	1	-10921639	134.905	127	49	245	2833	56.769	2.000	0.191	0.762
ID24554	24554	94	65.073	2.807	8.901	0	319	319	2	1	-10921639	113.333	117	39	215	2380	52.907	2.000	0.221	0.776
ID24555	24555	None	36.305	36.129	26.618	0	319	319	2	1	-10921639	131.524	127	98	176	2762	27.477	7.600	0.093	0.814
ID24556	24556	105	39.512	33.102	28.980	0	319	319	2	1	-10921639	130.333	127	88	186	2737	29.171	7.600	0.112	0.903
ID24564	24564	105	45.026	33.708	29.296	0	320	320	2	1	-10921639	134.857	127	88	205	2832	30.426	7.600	0.120	0.948
ID24562	24562	108	59.775	2.000	5.821	0	320	320	2	1	-10921639	130.714	127	58	215	2745	42.571	2.000	0.171	0.897
ID24563	24563	94	62.119	2.732	8.868	0	320	320	2	1	-10921639	101.714	107	29	205	2136	54.059	2.000	0.222	0.684
ID24565	24565	108	62.032	1.672	5.624	0	321	321	2	1	-10921639	126.095	117	39	215	2648	48.862	2.000	0.183	0.798
ID24566	24566	94	50.976	2.854	8.875	0	321	321	2	1	-10921639	90.381	98	39	176	1898	45.266	2.000	0.190	0.638
ID24567	24567	105	38.071	33.903	29.121	0	321	321	2	1	-10921639	128.857	127	88	186	2706	26.641	7.600	0.095	0.837
ID24568	24568	108	48.698	1.089	5.764	0	322	322	2	1	-10921639	114.810	107	49	176	2411	40.985	7.600	0.213	0.984
ID24569	24569	94	32.328	2.843	8.871	0	322	322	2	1	-10921639	64.857	58	19	137	1362	34.975	2.000	0.118	0.390
ID24570	24570	109	35.033	36.265	26.503	0	322	322	2	1	-10921639	123.333	117	88	196	2590	28.816	7.600	0.080	0.636
ID24571	24571	105	32.599	33.405	29.284	0	322	322	2	1	-10921639	118.667	117	78	186	2492	30.125	7.600	0.073	0.536
ID24560	24560	108	62.705	0.000	6.000	0	323	323	2	1	-10921639	122.714	128	49	186	2577	43.334	7.600	0.302	1.314
ID24561	24561	109	44.974	35.855	26.441	0	323	323	2	1	-10921639	132.143	127	78	205	2775	34.379	2.000	0.118	0.813
ID24572	24572	108	63.077	0.000	6.000	0	324	324	2	1	-10921639	103.667	107	49	176	2177	36.413	7.600	0.325	1.397
ID24573	24573	109	44.232	35.622	26.894	0	324	324	2	1	-10921639	140.524	137	98	196	2951	32.440	7.600	0.135	1.031
ID24576	24576	109	51.949	35.487	26.581	0	325	325	2	1	-10921639	151.286	147	107	215	3177	32.348	2.000	0.154	1.249
ID24574	24574	108	63.065	0.000	6.000	0	325	325	2	1	-10921639	96.381	88	36	186	2024	41.060	2.000	0.330	1.165
ID24575	24575	None	27.002	19.954	19.067	0	325	325	2	1	-10921639	54.190	58	29	78	1138	12.816	4.800	0.306	1.983
ID24580	24580	109	57.815	35.530	26.379	0	326	326	2	1	-10921639	155.857	156	107	225	3273	36.258	2.000	0.173	1.270
ID24579	24579	108	44.633	0.000	5.000	0	326	326	2	1	-10921639	79.381	78	29	137	1667	34.162	6.265	0.338	1.174
ID24577	24577	108	53.962	0.000	6.000	0	327	327	2	1	-10921639	75.381	82	29	137	1583	34.520	2.000	0.425	1.302
ID24578	24578	109	49.407	34.920	26.897	0	327	327	2	1	-10921639	150.333	147	107	196	3157	24.755	4.800	0.164	1.708
ID24584	24584	108	68.848	0.000	6.000	0	328	328	2	1	-10921639	79.429	88	39	176	1668	38.760	2.000	0.484	1.338
ID24585	24585	109	50.263	34.801	27.333	0	328	328	2	1	-10921639	144.714	137	107	205	3039	26.039	4.800	0.181	1.705
ID24588	24588	109	32.352	33.778	27.812	0	329	329	2	1	-10921639	138.238	147	98	166	2903	21.232	4.800	0.121	1.404
ID24586	24586	108	98.947	0.000	6.000	0	329	329	2	1	-10921639	101.429	109	39	225	2130	57.339	2.000	0.566	1.278
ID24587	24587	None	30.316	35.623	24.760	0	329	329	2	1	-10921639	131.667	127	88	166	2765	24.260	7.600	0.106	1.041
ID24581	24581	108	70.502	0.000	6.000	0	330	330	2	1	-10921639	76.571	78	29	176	1608	41.801	2.000	0.493	1.210
ID24582	24582	None	28.748	42.420	23.119	0	330	330	2	1	-10921639	96.143	98	68	127	2019	16.668	2.000	0.140	1.415
ID24583	24583	109	35.563	34.961	27.549	0	330	330	2	1	-10921639	138.762	137	88	176	2914	26.874	3.200	0.092	0.869
ID24589	24589	108	84.991	0.000	6.000	0	331	331	2	1	-10921639	91.905	88	39	186	1930	51.331	2.000	0.511	1.211
ID24590	24590	109	34.841	34.056	27.988	0	331	331	2	1	-10921639	126.524	127	88	166	2657	21.096	2.000	0.108	1.167
ID24592	24592	108	86.668	0.000	6.000	0	332	332	2	1	-10921639	95.286	98	39	196	2001	52.804	2.000	0.502	1.206
ID24593	24593	109	31.374	34.254	28.174	0	332	332	2	1	-10921639	133.571	137	98	166	2805	17.055	7.600	0.114	1.601
ID24598	24598	108	69.857	0.000	6.000	0	333	333	2	1	-10921639	82.048	78	29	166	1723	46.460	2.000	0.463	1.117
ID24599	24599	109	40.173	34.065	27.803	0	333	333	2	1	-10921639	132.095	127	78	186	2774	24.922	2.000	0.121	1.146
ID24596	24596	108	76.072	0.000	6.000	0	334	334	2	1	-10921639	91.857	88	29	186	1929	48.532	2.000	0.518	1.292
ID24597	24597	109	33.466	34.007	27.584	0	334	334	2	1	-10921639	127.952	127	88	166	2687	22.099	7.600	0.105	1.105
ID24591	24591	108	48.007	0.000	6.000	0	335	335	2	1	-10921639	60.667	54	29	117	1274	28.964	2.000	0.438	1.277
ID24594	24594	108	41.889	0.000	6.000	0	336	336	2	1	-10921639	47.333	46	18	117	994	26.581	3.200	0.434	1.078
ID24595	24595	109	32.553	34.192	27.115	0	336	336	2	1	-10921639	116.381	127	68	147	2444	23.642	4.800	0.125	1.095
ID24600	24600	109	27.227	34.663	27.220	0	337	337	2	1	-10921639	109.238	107	78	137	2294	16.825	2.000	0.112	1.307
ID24601	24601	None	28.475	43.464	24.374	0	340	340	2	1	-10921639	89.667	98	58	117	1883	18.824	7.600	0.140	1.171
