# Supplementary material for: Progressive enhancement of kinetic proofreading in T cell antigen discrimination from receptor activation to DAG generation
Source: eLife. 2022 Sep 20;11:e75263. doi: 10.7554/eLife.75263 (PMC9536835; doi:10.7554/eLife.75263)
Supplement: Figure 5—source data 1. — Each data table is the TrackMate ‘spot-statistics’ output of one cell over four cycles of blue-light illumination (frames 0–40, 100–140, 200–240, and 300–340, with 3 s interval between frames). We calculated the lifetime of TrackIDs that existed at the start of each period of blue-light illumination that did not last for the full period and fit the resulting lifetime distributions using custom Python scripts available at https://github.com/dbritain/KP-paper (copy archived at swh:1:rev:167fa456901903740f0f3ee6a3e5324bc45207ea, Britain, 2022). [file elife-75263-fig5-data1.zip › Fig5SourceData/LAT/lat2/cell1.csv]

Label	ID	TRACK_ID	QUALITY	POSITION_X	POSITION_Y	POSITION_Z	POSITION_T	FRAME	RADIUS	VISIBILITY	MANUAL_COLOR	MEAN_INTENSITY	MEDIAN_INTENSITY	MIN_INTENSITY	MAX_INTENSITY	TOTAL_INTENSITY	STANDARD_DEVIATION	ESTIMATED_DIAMETER	CONTRAST	SNR
ID381525	381525	None	44.537	36.360	18.237	0	0	0	2	1	-10921639	110.762	111	62	152	2326	27.153	4.800	0.200	1.360
ID381524	381524	None	52.733	26.258	16.063	0	0	0	2	1	-10921639	132.048	123	86	201	2773	30.230	2.000	0.176	1.307
ID381527	381527	0	79.730	20.798	29.197	0	0	0	2	1	-10921639	156.048	140	98	247	3277	42.363	2.000	0.247	1.458
ID381526	381526	1	76.534	9.978	23.064	0	0	0	2	1	-10921639	178.095	175	116	253	3740	43.138	4.800	0.220	1.491
ID381529	381529	2	64.296	32.414	38.445	0	0	0	2	1	-10921639	114.714	109	64	188	2409	35.504	2.000	0.293	1.465
ID381528	381528	3	81.111	39.460	29.420	0	0	0	2	1	-10921639	145.810	145	77	220	3062	42.492	4.800	0.298	1.577
ID381501	381501	4	53.846	14.866	23.513	0	1	1	2	1	-10921639	167.762	165	95	231	3523	44.141	2.000	0.141	0.937
ID381500	381500	1	77.344	10.309	22.906	0	1	1	2	1	-10921639	180.143	184	104	255	3783	48.154	4.800	0.218	1.338
ID381503	381503	3	74.451	39.280	29.725	0	1	1	2	1	-10921639	151.762	150	89	211	3187	35.007	4.800	0.273	1.861
ID381502	381502	0	69.957	20.632	29.236	0	1	1	2	1	-10921639	165.048	165	89	229	3466	41.671	4.800	0.213	1.392
ID381504	381504	2	62.151	32.674	38.120	0	1	1	2	1	-10921639	116.810	111	66	175	2453	32.250	2.000	0.287	1.615
ID381499	381499	None	40.894	19.755	16.749	0	1	1	2	1	-10921639	136.619	138	100	183	2869	21.736	4.800	0.140	1.543
ID381541	381541	3	69.970	39.065	29.869	0	2	2	2	1	-10921639	137.667	131	84	202	2891	32.141	4.800	0.277	1.858
ID381540	381540	0	59.390	20.153	29.476	0	2	2	2	1	-10921639	145.048	141	96	208	3046	32.584	2.000	0.198	1.471
ID381542	381542	2	50.803	32.795	37.823	0	2	2	2	1	-10921639	107.190	105	61	161	2251	26.011	4.800	0.251	1.652
ID381539	381539	4	40.590	14.698	23.776	0	2	2	2	1	-10921639	153.762	158	98	206	3229	28.716	2.000	0.117	1.118
ID381538	381538	1	77.964	10.076	22.767	0	2	2	2	1	-10921639	171.238	177	104	237	3596	41.270	2.000	0.235	1.578
ID381533	381533	2	53.092	32.597	37.972	0	3	3	2	1	-10921639	106.048	100	41	170	2227	31.023	2.000	0.240	1.325
ID381532	381532	3	56.603	39.113	29.962	0	3	3	2	1	-10921639	124.476	127	82	167	2614	26.834	4.800	0.249	1.849
ID381531	381531	0	53.350	19.152	28.908	0	3	3	2	1	-10921639	147.952	147	98	208	3107	27.935	4.800	0.175	1.579
ID381530	381530	1	57.450	10.170	22.730	0	3	3	2	1	-10921639	156.000	165	96	204	3276	35.170	4.800	0.187	1.396
ID381519	381519	1	47.379	9.803	22.367	0	4	4	2	1	-10921639	156.857	158	118	193	3294	22.014	4.800	0.167	2.040
ID381518	381518	5	47.087	20.134	16.631	0	4	4	2	1	-10921639	146.905	141	100	220	3085	27.738	2.000	0.131	1.226
ID381521	381521	0	42.921	19.135	29.880	0	4	4	2	1	-10921639	130.714	138	77	174	2745	27.297	4.800	0.163	1.345
ID381520	381520	4	54.148	14.167	23.886	0	4	4	2	1	-10921639	164.857	161	109	222	3462	31.433	2.000	0.146	1.336
ID381523	381523	2	51.654	32.782	37.683	0	4	4	2	1	-10921639	104.476	102	53	170	2194	30.370	4.800	0.255	1.399
ID381522	381522	3	53.822	38.615	29.798	0	4	4	2	1	-10921639	122.095	127	68	172	2564	31.623	4.800	0.248	1.536
ID381509	381509	1	55.152	10.369	22.374	0	5	5	2	1	-10921639	157.714	163	111	217	3312	32.103	4.800	0.183	1.517
ID381508	381508	5	50.719	19.930	16.242	0	5	5	2	1	-10921639	148.095	141	102	219	3110	29.269	2.000	0.149	1.312
ID381511	381511	3	45.484	38.681	29.470	0	5	5	2	1	-10921639	117.857	116	79	167	2475	27.015	2.000	0.183	1.351
ID381510	381510	4	41.042	14.221	23.791	0	5	5	2	1	-10921639	152.952	152	93	206	3212	30.852	7.600	0.107	0.955
ID381512	381512	2	50.276	32.961	37.446	0	5	5	2	1	-10921639	104.619	104	61	183	2197	29.762	2.000	0.207	1.205
ID381545	381545	2	48.816	32.874	37.351	0	6	6	2	1	-10921639	109.286	107	61	168	2295	29.215	2.000	0.192	1.207
ID381544	381544	1	54.292	10.129	22.847	0	6	6	2	1	-10921639	150.905	158	105	197	3169	27.903	4.800	0.205	1.839
ID381543	381543	5	48.629	19.986	16.328	0	6	6	2	1	-10921639	152.143	145	111	220	3195	27.449	2.000	0.140	1.359
ID381535	381535	1	54.782	10.089	23.136	0	7	7	2	1	-10921639	147.143	156	105	188	3090	28.088	4.800	0.221	1.897
ID381534	381534	5	57.315	19.969	16.445	0	7	7	2	1	-10921639	142.667	134	98	226	2996	36.017	2.000	0.178	1.195
ID381517	381517	None	40.744	32.828	37.380	0	8	8	2	1	-10921639	98.095	98	55	163	2060	24.091	2.000	0.175	1.215
ID381516	381516	None	43.052	17.054	30.712	0	8	8	2	1	-10921639	104.571	120	39	159	2196	34.829	2.000	0.177	0.902
ID381513	381513	5	63.015	19.885	16.431	0	8	8	2	1	-10921639	155.333	141	111	255	3262	40.070	2.000	0.170	1.128
ID381515	381515	None	47.358	13.171	24.007	0	8	8	2	1	-10921639	153.095	150	102	204	3215	28.319	4.800	0.154	1.442
ID381514	381514	1	46.776	10.230	23.713	0	8	8	2	1	-10921639	134.476	143	71	179	2824	31.014	4.800	0.193	1.400
ID381537	381537	1	60.277	11.150	24.113	0	9	9	2	1	-10921639	144.333	143	98	197	3031	28.918	4.800	0.241	1.937
ID381536	381536	5	51.471	20.099	16.570	0	9	9	2	1	-10921639	148.095	141	98	237	3110	33.770	2.000	0.122	0.956
ID381548	381548	None	41.261	32.771	37.283	0	10	10	2	1	-10921639	90.476	89	46	143	1900	25.260	2.000	0.207	1.230
ID381547	381547	1	59.427	11.220	24.002	0	10	10	2	1	-10921639	143.714	154	89	204	3018	31.784	4.800	0.230	1.693
ID381546	381546	5	60.504	20.131	16.527	0	10	10	2	1	-10921639	154.714	147	109	255	3249	37.206	2.000	0.145	1.052
ID381505	381505	5	49.998	20.143	16.373	0	11	11	2	1	-10921639	141.238	140	87	217	2966	33.297	2.000	0.154	1.131
ID381507	381507	None	40.417	13.804	24.783	0	11	11	2	1	-10921639	136.810	134	79	186	2873	25.709	4.800	0.132	1.244
ID381506	381506	1	43.078	10.877	24.089	0	11	11	2	1	-10921639	122.095	129	79	165	2564	25.826	6.289	0.188	1.497
ID381549	381549	5	58.503	20.373	16.528	0	12	12	2	1	-10921639	156.143	143	98	235	3279	38.581	2.000	0.153	1.073
ID381551	381551	1	62.392	11.942	24.242	0	12	12	2	1	-10921639	150.857	154	107	192	3168	27.286	4.800	0.231	2.073
ID381550	381550	49	43.687	26.376	16.421	0	12	12	2	1	-10921639	132.857	129	82	188	2790	29.268	2.000	0.135	1.076
ID381553	381553	5	52.996	20.039	16.580	0	13	13	2	1	-10921639	146.762	143	93	226	3082	31.951	2.000	0.149	1.194
ID381552	381552	49	51.649	26.364	16.281	0	13	13	2	1	-10921639	126.190	116	82	193	2650	35.775	2.000	0.148	0.910
ID381554	381554	1	59.431	11.961	24.109	0	13	13	2	1	-10921639	144.762	143	93	192	3040	26.952	4.800	0.227	1.985
ID381557	381557	5	49.894	20.195	16.794	0	14	14	2	1	-10921639	147.381	143	91	217	3095	34.417	2.000	0.126	0.960
ID381556	381556	1	53.089	11.684	23.973	0	15	15	2	1	-10921639	135.238	127	91	181	2840	24.797	4.800	0.201	1.824
ID381555	381555	5	44.334	20.061	16.854	0	15	15	2	1	-10921639	145.429	141	111	213	3054	25.057	2.000	0.122	1.261
ID381561	381561	1	44.672	11.884	24.067	0	16	16	2	1	-10921639	127.429	125	87	181	2676	22.436	4.800	0.169	1.645
ID381560	381560	5	48.729	19.973	16.856	0	16	16	2	1	-10921639	142.000	145	98	210	2982	31.294	2.000	0.122	0.987
ID381562	381562	5	46.927	20.093	16.870	0	17	17	2	1	-10921639	148.619	150	102	210	3121	30.683	2.000	0.122	1.050
ID381559	381559	None	40.477	22.971	21.165	0	21	21	2	1	-10921639	143.286	138	111	193	3009	24.113	2.000	0.102	1.104
ID381558	381558	None	40.597	14.403	27.776	0	22	22	2	1	-10921639	124.095	127	68	172	2606	25.593	4.800	0.166	1.379
ID381565	381565	6	49.972	9.923	28.689	0	24	24	2	1	-10921639	77.571	68	32	136	1629	30.306	2.000	0.316	1.229
ID381563	381563	6	43.693	9.894	28.718	0	25	25	2	1	-10921639	73.905	71	34	136	1552	25.489	2.000	0.318	1.399
ID381567	381567	7	44.601	11.841	23.604	0	27	27	2	1	-10921639	98.429	87	48	140	2067	27.435	2.000	0.219	1.291
ID381564	381564	7	42.275	12.113	23.836	0	28	28	2	1	-10921639	102.667	96	62	158	2156	27.587	7.600	0.184	1.157
ID381569	381569	7	55.777	14.032	25.214	0	29	29	2	1	-10921639	133.333	132	70	201	2800	33.735	4.800	0.202	1.327
ID381571	381571	7	46.909	14.813	26.390	0	30	30	2	1	-10921639	130.762	134	93	179	2746	24.950	2.000	0.165	1.481
ID381570	381570	None	46.929	36.890	18.125	0	30	30	2	1	-10921639	81.333	80	41	129	1708	24.852	4.800	0.308	1.542
ID381566	381566	7	45.642	15.362	25.665	0	31	31	2	1	-10921639	140.952	147	80	188	2960	29.603	7.600	0.168	1.366
ID381568	381568	7	50.650	15.936	25.975	0	32	32	2	1	-10921639	148.857	150	114	186	3126	23.932	4.800	0.184	1.929
ID381573	381573	7	51.422	15.700	25.846	0	33	33	2	1	-10921639	159.905	159	127	206	3358	22.680	4.800	0.180	2.152
ID381572	381572	None	47.465	36.978	17.835	0	33	33	2	1	-10921639	88.810	89	35	140	1865	25.622	4.800	0.284	1.533
ID381574	381574	22	41.553	36.469	18.027	0	35	35	2	1	-10921639	90.810	89	61	132	1907	20.294	4.800	0.242	1.744
ID381576	381576	None	42.848	11.983	23.939	0	36	36	2	1	-10921639	127.381	122	82	184	2675	30.217	2.000	0.132	0.983
ID381575	381575	22	46.289	36.910	17.997	0	36	36	2	1	-10921639	82.952	82	34	123	1742	27.498	2.000	0.293	1.367
ID381577	381577	22	45.688	36.956	17.996	0	37	37	2	1	-10921639	86.048	91	35	125	1807	26.692	2.000	0.284	1.425
ID381579	381579	None	44.123	20.666	27.007	0	39	39	2	1	-10921639	160.952	158	118	213	3380	26.080	4.800	0.127	1.387
ID381578	381578	None	40.400	13.465	25.214	0	39	39	2	1	-10921639	129.429	129	73	192	2718	33.573	2.000	0.121	0.832
ID381580	381580	None	41.747	21.596	28.111	0	41	41	2	1	-10921639	145.048	143	107	195	3046	26.538	2.000	0.121	1.179
ID381583	381583	8	59.194	14.172	26.026	0	43	43	2	1	-10921639	132.667	138	73	217	2786	36.845	2.000	0.189	1.144
ID381585	381585	8	48.561	14.330	26.128	0	44	44	2	1	-10921639	123.810	123	66	204	2600	37.877	2.000	0.134	0.773
ID381584	381584	None	40.238	18.821	14.757	0	44	44	2	1	-10921639	143.524	143	109	177	3014	21.344	4.800	0.155	1.805
ID381588	381588	8	51.032	16.776	27.075	0	45	45	2	1	-10921639	136.810	131	84	213	2873	30.865	2.000	0.161	1.226
ID381581	381581	9	40.042	22.856	20.385	0	46	46	2	1	-10921639	156.476	154	122	199	3286	22.049	2.000	0.120	1.522
ID381582	381582	8	60.487	16.736	26.956	0	46	46	2	1	-10921639	147.095	134	87	229	3089	38.731	2.000	0.176	1.138
ID381601	381601	9	47.444	22.937	19.988	0	47	47	2	1	-10921639	152.095	145	114	215	3194	27.867	2.000	0.125	1.215
ID381602	381602	8	54.843	15.884	26.876	0	47	47	2	1	-10921639	149.810	150	93	206	3146	32.572	4.800	0.176	1.376
ID381587	381587	8	52.803	15.646	26.699	0	48	48	2	1	-10921639	151.238	150	87	204	3176	32.769	2.000	0.171	1.349
ID381586	381586	10	53.263	19.968	14.074	0	48	48	2	1	-10921639	148.762	149	95	215	3124	30.035	4.800	0.164	1.395
ID381593	381593	8	57.451	16.182	26.357	0	49	49	2	1	-10921639	170.524	172	123	211	3581	27.318	4.800	0.181	1.914
ID381592	381592	10	43.060	18.556	14.308	0	49	49	2	1	-10921639	162.952	167	120	192	3422	21.759	7.600	0.165	2.121
ID381589	381589	10	42.800	18.457	14.436	0	50	50	2	1	-10921639	146.381	143	102	199	3074	26.074	4.800	0.167	1.609
ID381591	381591	8	47.616	16.585	26.914	0	50	50	2	1	-10921639	150.238	145	113	217	3155	27.190	4.800	0.147	1.414
ID381590	381590	None	49.042	22.849	20.158	0	50	50	2	1	-10921639	151.190	147	107	219	3175	28.687	2.000	0.134	1.246
ID381594	381594	10	42.892	18.156	15.158	0	51	51	2	1	-10921639	156.667	158	105	201	3290	24.194	4.800	0.139	1.580
ID381596	381596	None	41.364	36.639	17.978	0	52	52	2	1	-10921639	78.571	71	30	134	1650	30.227	2.000	0.227	0.960
ID381595	381595	10	41.102	17.315	15.816	0	52	52	2	1	-10921639	157.905	152	116	210	3316	26.438	2.000	0.110	1.180
ID381597	381597	11	58.052	19.062	12.675	0	53	53	2	1	-10921639	157.381	154	114	211	3305	31.400	2.000	0.170	1.458
ID381598	381598	12	47.156	17.430	26.779	0	53	53	2	1	-10921639	168.238	168	114	206	3533	28.974	4.800	0.141	1.437
ID381600	381600	12	40.683	18.500	27.923	0	54	54	2	1	-10921639	144.000	150	109	192	3024	25.936	4.800	0.136	1.327
ID381599	381599	11	44.383	18.857	13.104	0	54	54	2	1	-10921639	143.762	140	102	202	3019	28.453	7.600	0.133	1.190
ID381607	381607	12	46.376	18.397	28.653	0	55	55	2	1	-10921639	141.333	143	77	186	2968	31.850	2.000	0.158	1.213
ID381606	381606	11	49.282	19.055	12.849	0	55	55	2	1	-10921639	152.857	145	105	215	3210	31.792	7.600	0.138	1.165
ID381605	381605	12	59.811	18.858	28.877	0	56	56	2	1	-10921639	149.905	152	87	217	3148	33.091	4.800	0.197	1.490
ID381604	381604	None	46.055	35.061	28.414	0	56	56	2	1	-10921639	111.095	109	71	150	2333	23.084	4.800	0.236	1.835
ID381603	381603	11	55.968	18.968	13.077	0	56	56	2	1	-10921639	156.048	161	100	231	3277	36.577	7.600	0.146	1.085
ID381609	381609	12	44.335	18.640	29.002	0	57	57	2	1	-10921639	134.048	132	89	184	2815	23.968	4.800	0.157	1.518
ID381608	381608	11	55.727	19.022	13.167	0	57	57	2	1	-10921639	161.429	158	116	231	3390	33.134	4.800	0.163	1.369
ID381616	381616	12	58.944	19.581	29.345	0	58	58	2	1	-10921639	155.429	161	114	204	3264	29.570	4.800	0.193	1.703
ID381615	381615	11	55.074	18.991	12.904	0	58	58	2	1	-10921639	164.190	165	98	238	3448	37.207	7.600	0.142	1.095
ID381611	381611	12	44.672	20.439	28.805	0	59	59	2	1	-10921639	144.143	150	89	190	3027	27.463	4.800	0.153	1.390
ID381610	381610	11	51.765	19.027	12.957	0	59	59	2	1	-10921639	167.000	170	111	220	3507	30.710	4.800	0.145	1.374
ID381613	381613	12	49.461	20.814	28.274	0	60	60	2	1	-10921639	158.429	163	105	206	3327	25.986	4.800	0.157	1.654
ID381612	381612	11	48.636	19.251	13.810	0	60	60	2	1	-10921639	178.524	186	113	217	3749	28.880	4.800	0.150	1.611
ID381614	381614	None	40.324	34.857	28.559	0	60	60	2	1	-10921639	100.333	96	53	143	2107	24.967	2.000	0.208	1.385
ID381617	381617	11	43.620	19.412	14.239	0	61	61	2	1	-10921639	175.952	177	114	228	3695	27.762	4.800	0.132	1.474
ID381618	381618	12	54.361	21.412	28.327	0	61	61	2	1	-10921639	154.333	158	80	204	3241	38.096	4.800	0.186	1.273
ID381633	381633	11	40.771	19.312	14.119	0	62	62	2	1	-10921639	175.762	181	116	215	3691	27.100	6.103	0.115	1.341
ID381634	381634	12	73.325	22.082	27.882	0	62	62	2	1	-10921639	158.333	150	86	220	3325	38.760	2.000	0.236	1.560
ID381624	381624	12	80.557	22.454	29.495	0	63	63	2	1	-10921639	164.000	168	64	240	3444	49.081	4.800	0.272	1.430
ID381623	381623	13	43.885	34.555	28.314	0	63	63	2	1	-10921639	110.524	114	55	152	2321	26.097	4.800	0.235	1.609
ID381622	381622	11	42.840	20.928	14.722	0	63	63	2	1	-10921639	179.905	183	111	210	3778	23.795	4.800	0.133	1.772
ID381621	381621	12	80.974	22.527	29.517	0	64	64	2	1	-10921639	154.095	154	70	240	3236	49.776	2.000	0.270	1.318
ID381620	381620	13	53.596	34.636	28.585	0	64	64	2	1	-10921639	117.333	122	50	177	2464	32.254	4.800	0.251	1.460
ID381619	381619	11	43.329	19.070	13.355	0	64	64	2	1	-10921639	164.048	170	125	213	3445	27.963	4.800	0.113	1.192
ID381632	381632	12	82.271	22.471	29.513	0	65	65	2	1	-10921639	154.810	159	57	246	3251	54.068	4.800	0.294	1.300
ID381631	381631	13	59.835	34.417	28.675	0	65	65	2	1	-10921639	139.619	134	102	190	2932	25.856	4.800	0.239	2.087
ID381630	381630	14	41.443	13.285	26.982	0	65	65	2	1	-10921639	100.286	102	66	149	2106	24.727	4.800	0.196	1.328
ID381637	381637	14	52.717	13.558	26.913	0	66	66	2	1	-10921639	105.571	104	50	192	2217	38.674	2.000	0.181	0.835
ID381636	381636	11	40.925	19.403	14.725	0	66	66	2	1	-10921639	186.000	184	149	220	3906	19.357	7.600	0.132	2.242
ID381639	381639	12	84.249	22.000	29.720	0	66	66	2	1	-10921639	168.857	174	86	246	3546	43.647	4.800	0.282	1.701
ID381638	381638	13	62.866	34.838	28.172	0	66	66	2	1	-10921639	139.381	147	71	179	2927	29.310	4.800	0.266	1.998
ID381635	381635	15	47.862	22.682	11.716	0	66	66	2	1	-10921639	143.333	145	91	202	3010	37.327	2.000	0.137	0.923
ID381629	381629	12	83.767	22.039	29.923	0	67	67	2	1	-10921639	181.524	177	89	255	3812	42.174	4.800	0.255	1.748
ID381628	381628	13	54.126	34.687	28.515	0	67	67	2	1	-10921639	134.143	129	75	183	2817	30.978	2.000	0.193	1.402
ID381625	381625	15	58.185	21.726	10.969	0	67	67	2	1	-10921639	159.000	167	87	213	3339	38.226	7.600	0.179	1.262
ID381627	381627	14	44.386	13.578	26.842	0	67	67	2	1	-10921639	115.381	104	71	177	2423	29.874	2.000	0.155	1.038
ID381626	381626	11	50.849	19.339	13.017	0	67	67	2	1	-10921639	180.952	183	132	242	3800	31.500	7.600	0.124	1.269
ID381641	381641	14	56.415	13.614	26.513	0	68	68	2	1	-10921639	114.000	109	68	184	2394	36.562	2.000	0.237	1.195
ID381640	381640	11	42.536	18.906	14.929	0	68	68	2	1	-10921639	159.048	156	107	211	3340	28.430	2.000	0.104	1.056
ID381643	381643	12	50.901	22.138	30.042	0	68	68	2	1	-10921639	148.286	147	102	190	3114	26.573	7.600	0.183	1.730
ID381642	381642	13	55.144	34.921	27.941	0	68	68	2	1	-10921639	116.476	118	59	177	2446	31.043	2.000	0.220	1.354
ID381645	381645	14	43.198	12.713	25.412	0	69	69	2	1	-10921639	119.762	114	82	174	2515	23.467	2.000	0.157	1.385
ID381644	381644	11	52.354	18.717	15.354	0	69	69	2	1	-10921639	151.952	149	87	215	3191	35.650	2.000	0.141	1.056
ID381647	381647	12	48.067	22.374	30.936	0	69	69	2	1	-10921639	146.000	156	93	195	3066	28.993	6.304	0.169	1.457
ID381646	381646	13	54.706	34.690	28.414	0	69	69	2	1	-10921639	122.571	125	64	197	2574	33.668	4.800	0.225	1.339
ID381661	381661	14	41.930	12.349	25.170	0	70	70	2	1	-10921639	117.429	116	71	167	2466	25.307	4.800	0.177	1.396
ID381660	381660	16	56.973	30.120	17.018	0	70	70	2	1	-10921639	132.190	129	79	197	2776	30.410	2.000	0.210	1.509
ID381663	381663	12	53.280	21.855	30.799	0	70	70	2	1	-10921639	157.476	159	98	215	3307	30.512	6.324	0.161	1.433
ID381662	381662	13	72.041	34.685	28.192	0	70	70	2	1	-10921639	144.762	145	71	249	3040	44.010	4.800	0.260	1.359
ID381659	381659	17	61.441	16.248	11.674	0	70	70	2	1	-10921639	134.571	125	79	204	2826	38.505	7.600	0.206	1.194
ID381653	381653	17	47.488	15.865	11.196	0	71	71	2	1	-10921639	120.333	122	62	170	2527	29.513	4.800	0.211	1.421
ID381655	381655	16	63.654	29.904	16.144	0	71	71	2	1	-10921639	129.571	123	77	183	2721	30.828	4.800	0.267	1.774
ID381654	381654	11	43.072	18.273	15.586	0	71	71	2	1	-10921639	142.810	143	102	204	2999	28.129	2.000	0.117	1.062
ID381657	381657	13	82.226	35.194	28.779	0	71	71	2	1	-10921639	145.381	136	86	229	3053	42.794	4.800	0.301	1.572
ID381656	381656	14	46.794	12.734	25.850	0	71	71	2	1	-10921639	122.048	118	86	174	2563	25.254	2.000	0.183	1.492
ID381658	381658	12	42.112	22.842	30.961	0	71	71	2	1	-10921639	145.095	150	102	190	3047	23.289	4.800	0.131	1.444
ID381652	381652	12	46.405	22.311	30.285	0	72	72	2	1	-10921639	148.667	143	102	195	3122	28.065	2.000	0.143	1.328
ID381649	381649	16	54.534	29.776	15.782	0	72	72	2	1	-10921639	133.000	125	75	181	2793	31.239	2.000	0.194	1.383
ID381648	381648	11	41.265	18.058	15.225	0	72	72	2	1	-10921639	149.762	152	105	211	3145	27.453	2.000	0.103	1.020
ID381651	381651	13	77.231	35.220	28.917	0	72	72	2	1	-10921639	149.905	141	93	231	3148	39.877	4.800	0.280	1.645
ID381650	381650	14	49.701	12.450	25.872	0	72	72	2	1	-10921639	116.143	114	55	195	2439	35.863	2.000	0.185	1.011
ID381705	381705	14	56.830	12.613	25.625	0	73	73	2	1	-10921639	143.238	140	84	202	3008	31.588	4.800	0.198	1.500
ID381704	381704	16	51.886	29.478	15.859	0	73	73	2	1	-10921639	143.905	147	95	197	3022	28.778	4.800	0.189	1.588
ID381707	381707	13	78.787	35.189	29.141	0	73	73	2	1	-10921639	154.333	141	89	235	3241	44.193	2.000	0.253	1.408
ID381706	381706	12	57.458	21.980	29.443	0	73	73	2	1	-10921639	164.429	168	118	231	3453	35.055	4.800	0.161	1.303
ID381669	381669	12	49.921	22.164	30.357	0	74	74	2	1	-10921639	162.000	161	120	211	3402	25.683	4.800	0.150	1.641
ID381668	381668	13	85.937	35.106	28.932	0	74	74	2	1	-10921639	156.762	140	95	237	3292	42.809	2.000	0.280	1.602
ID381665	381665	18	45.881	20.513	16.102	0	74	74	2	1	-10921639	137.381	140	87	213	2885	32.676	7.600	0.136	1.007
ID381664	381664	16	49.112	29.766	14.847	0	74	74	2	1	-10921639	122.143	125	75	172	2565	28.301	4.800	0.198	1.429
ID381667	381667	14	65.668	12.289	25.856	0	74	74	2	1	-10921639	142.476	143	82	211	2992	40.599	2.000	0.211	1.223
ID381666	381666	None	43.189	11.848	22.175	0	74	74	2	1	-10921639	124.048	114	73	197	2605	33.389	2.000	0.110	0.738
ID381671	381671	18	56.147	20.669	15.993	0	75	75	2	1	-10921639	137.905	134	84	231	2896	35.947	2.000	0.157	1.043
ID381670	381670	16	71.757	30.223	14.774	0	75	75	2	1	-10921639	131.048	125	73	235	2752	41.116	2.000	0.239	1.229
ID381673	381673	13	75.758	35.246	28.716	0	75	75	2	1	-10921639	155.619	159	84	240	3268	43.904	2.000	0.237	1.360
ID381672	381672	14	44.719	12.454	25.563	0	75	75	2	1	-10921639	120.857	122	66	181	2538	33.171	2.000	0.184	1.132
ID381674	381674	12	45.023	22.815	30.264	0	75	75	2	1	-10921639	162.143	161	104	202	3405	26.701	4.800	0.139	1.482
ID381685	381685	19	43.873	31.352	22.506	0	76	76	2	1	-10921639	126.905	122	86	170	2665	24.456	4.800	0.173	1.529
ID381684	381684	18	47.837	20.386	16.114	0	76	76	2	1	-10921639	144.381	143	96	195	3032	26.438	2.000	0.150	1.423
ID381687	381687	13	72.050	35.043	28.725	0	76	76	2	1	-10921639	154.333	150	91	235	3241	40.496	2.000	0.236	1.454
ID381686	381686	14	59.211	12.259	25.748	0	76	76	2	1	-10921639	131.810	132	71	202	2768	36.649	2.000	0.216	1.276
ID381688	381688	12	48.536	25.465	30.755	0	76	76	2	1	-10921639	157.667	163	109	206	3311	28.568	4.800	0.156	1.485
ID381683	381683	16	66.953	30.285	14.566	0	76	76	2	1	-10921639	127.952	114	77	211	2687	37.515	2.000	0.233	1.290
ID381693	381693	13	85.744	34.966	28.668	0	77	77	2	1	-10921639	164.000	161	102	255	3444	45.516	2.000	0.252	1.451
ID381692	381692	14	53.805	12.587	26.051	0	77	77	2	1	-10921639	149.952	141	100	206	3149	28.282	4.800	0.177	1.591
ID381695	381695	12	40.365	24.657	31.113	0	77	77	2	1	-10921639	156.476	163	107	195	3286	25.992	4.800	0.117	1.266
ID381694	381694	20	42.640	21.750	29.583	0	77	77	2	1	-10921639	157.667	159	114	197	3311	25.421	7.600	0.136	1.487
ID381689	381689	16	66.156	30.386	14.495	0	77	77	2	1	-10921639	132.810	125	84	217	2789	42.207	2.000	0.222	1.145
ID381691	381691	19	48.334	31.257	22.795	0	77	77	2	1	-10921639	129.429	123	93	193	2718	28.232	2.000	0.154	1.226
ID381690	381690	18	50.376	19.849	16.080	0	77	77	2	1	-10921639	153.190	152	105	197	3217	25.982	2.000	0.158	1.608
ID381701	381701	20	49.690	20.938	28.434	0	78	78	2	1	-10921639	158.524	158	107	224	3329	34.931	7.600	0.132	1.060
ID381700	381700	14	64.291	12.319	26.327	0	78	78	2	1	-10921639	158.524	158	82	222	3329	39.657	2.000	0.192	1.289
ID381703	381703	12	42.253	25.668	30.945	0	78	78	2	1	-10921639	167.143	174	104	217	3510	29.023	6.342	0.115	1.191
ID381702	381702	13	75.534	35.004	28.453	0	78	78	2	1	-10921639	163.238	156	98	255	3428	39.447	4.800	0.240	1.600
ID381697	381697	16	72.272	30.222	14.339	0	78	78	2	1	-10921639	141.429	138	75	235	2970	48.368	2.000	0.211	1.018
ID381696	381696	21	51.239	16.983	9.674	0	78	78	2	1	-10921639	117.476	114	71	168	2467	27.460	2.000	0.215	1.515
ID381699	381699	19	48.609	31.182	22.554	0	78	78	2	1	-10921639	138.333	131	96	199	2905	30.296	2.000	0.142	1.137
ID381698	381698	18	51.143	20.429	15.997	0	78	78	2	1	-10921639	159.571	158	127	219	3351	24.833	4.800	0.159	1.765
ID381713	381713	20	50.733	21.849	29.056	0	79	79	2	1	-10921639	159.571	159	100	211	3351	35.435	2.000	0.141	1.111
ID381712	381712	13	58.779	34.722	28.268	0	79	79	2	1	-10921639	159.714	154	109	220	3354	32.134	4.800	0.188	1.573
ID381714	381714	12	57.515	25.986	31.215	0	79	79	2	1	-10921639	172.714	168	122	242	3627	31.047	2.000	0.151	1.457
ID381709	381709	16	73.797	30.057	14.443	0	79	79	2	1	-10921639	152.286	145	95	247	3198	48.546	2.000	0.214	1.105
ID381708	381708	21	42.916	17.822	8.932	0	79	79	2	1	-10921639	96.190	98	50	149	2020	28.158	2.000	0.190	1.089
ID381711	381711	14	68.717	12.368	25.875	0	79	79	2	1	-10921639	171.429	174	93	235	3600	43.739	4.800	0.203	1.322
ID381710	381710	19	51.985	31.135	22.696	0	79	79	2	1	-10921639	141.095	141	91	202	2963	32.651	2.000	0.154	1.155
ID381717	381717	18	58.878	20.573	16.128	0	80	80	2	1	-10921639	149.429	143	91	242	3138	39.518	2.000	0.154	1.010
ID381716	381716	16	80.826	29.963	14.384	0	80	80	2	1	-10921639	156.762	152	91	255	3292	51.737	2.000	0.233	1.143
ID381719	381719	14	83.382	12.545	26.822	0	80	80	2	1	-10921639	183.571	183	116	255	3855	47.186	2.000	0.234	1.474
ID381718	381718	19	50.787	31.637	22.523	0	80	80	2	1	-10921639	138.000	138	89	215	2898	36.774	2.000	0.136	0.897
ID381715	381715	21	44.036	18.305	9.357	0	80	80	2	1	-10921639	90.476	93	41	154	1900	31.110	2.000	0.236	1.111
ID381721	381721	13	58.185	34.580	28.367	0	80	80	2	1	-10921639	151.810	159	93	204	3188	33.849	4.800	0.192	1.443
ID381720	381720	20	59.841	21.106	28.393	0	80	80	2	1	-10921639	162.238	154	113	246	3407	40.228	2.000	0.159	1.105
ID381722	381722	12	65.753	25.837	31.245	0	80	80	2	1	-10921639	185.143	190	125	255	3888	36.243	4.800	0.176	1.531
ID381681	381681	13	65.129	34.831	28.756	0	81	81	2	1	-10921639	158.905	158	111	220	3337	34.570	2.000	0.195	1.503
ID381680	381680	20	62.729	21.350	28.900	0	81	81	2	1	-10921639	173.952	168	114	247	3653	39.275	2.000	0.163	1.240
ID381682	381682	12	51.718	25.448	31.377	0	81	81	2	1	-10921639	184.048	193	132	229	3865	29.780	4.800	0.140	1.517
ID381677	381677	18	54.978	20.568	16.272	0	81	81	2	1	-10921639	155.905	158	107	251	3274	39.483	2.000	0.124	0.871
ID381676	381676	16	72.782	29.573	14.718	0	81	81	2	1	-10921639	164.714	165	86	246	3459	45.790	2.000	0.211	1.252
ID381679	381679	14	73.446	12.262	26.763	0	81	81	2	1	-10921639	165.857	170	84	251	3483	47.930	2.000	0.218	1.241
ID381678	381678	24	59.736	11.752	22.696	0	81	81	2	1	-10921639	172.952	174	123	240	3632	35.287	2.000	0.156	1.323
ID381675	381675	21	44.608	18.808	8.916	0	81	81	2	1	-10921639	91.238	93	52	145	1916	27.543	2.000	0.210	1.152
ID381733	381733	18	71.937	20.191	16.041	0	82	82	2	1	-10921639	175.762	172	109	255	3691	41.067	2.000	0.177	1.286
ID381732	381732	23	53.646	43.253	14.750	0	82	82	2	1	-10921639	99.619	102	62	134	2092	21.339	4.800	0.345	2.396
ID381735	381735	24	43.734	11.277	23.208	0	82	82	2	1	-10921639	149.429	150	84	202	3138	34.838	2.000	0.124	0.945
ID381734	381734	19	47.194	31.120	22.363	0	82	82	2	1	-10921639	155.857	150	125	204	3273	25.216	4.800	0.144	1.555
ID381731	381731	16	61.305	29.540	14.463	0	82	82	2	1	-10921639	154.810	158	87	231	3251	43.560	4.800	0.186	1.116
ID381730	381730	21	46.737	19.058	8.486	0	82	82	2	1	-10921639	83.143	71	37	145	1746	33.416	2.000	0.280	1.088
ID381737	381737	20	56.106	21.524	28.617	0	82	82	2	1	-10921639	191.238	184	134	246	4016	33.201	4.800	0.146	1.467
ID381736	381736	14	74.011	12.401	26.742	0	82	82	2	1	-10921639	163.333	158	71	247	3430	53.322	2.000	0.213	1.074
ID381739	381739	12	50.490	25.013	30.952	0	82	82	2	1	-10921639	184.190	186	122	237	3868	28.878	4.800	0.141	1.575
ID381738	381738	13	68.359	34.891	28.796	0	82	82	2	1	-10921639	159.286	152	111	217	3345	33.537	4.800	0.226	1.752
ID381748	381748	12	51.318	25.248	30.158	0	83	83	2	1	-10921639	195.857	193	145	255	4113	30.464	6.319	0.119	1.367
ID381745	381745	14	76.847	12.308	26.636	0	83	83	2	1	-10921639	176.095	174	80	255	3698	53.141	4.800	0.222	1.203
ID381744	381744	19	46.975	31.307	22.673	0	83	83	2	1	-10921639	148.619	140	116	199	3121	26.441	2.000	0.139	1.374
ID381747	381747	13	73.209	34.661	28.604	0	83	83	2	1	-10921639	170.714	183	102	247	3585	39.051	4.800	0.247	1.731
ID381746	381746	20	60.787	21.367	28.747	0	83	83	2	1	-10921639	188.095	184	129	255	3950	40.296	2.000	0.141	1.157
ID381741	381741	23	51.498	43.702	14.619	0	83	83	2	1	-10921639	84.857	86	37	127	1782	27.335	4.800	0.363	1.655
ID381740	381740	16	54.323	29.773	14.285	0	83	83	2	1	-10921639	154.190	159	87	222	3238	37.944	7.600	0.154	1.084
ID381743	381743	24	46.763	11.484	22.786	0	83	83	2	1	-10921639	165.857	179	91	237	3483	45.712	4.800	0.132	0.846
ID381742	381742	18	50.915	20.291	16.305	0	83	83	2	1	-10921639	157.714	152	109	233	3312	32.516	2.000	0.129	1.109
ID381749	381749	23	49.097	43.769	14.510	0	84	84	2	1	-10921639	81.667	79	34	134	1715	27.627	4.800	0.343	1.511
ID381751	381751	18	42.681	20.329	16.369	0	84	84	2	1	-10921639	162.095	158	109	215	3404	30.879	2.000	0.118	1.108
ID381750	381750	16	54.125	29.245	14.767	0	84	84	2	1	-10921639	181.571	175	129	228	3813	31.518	4.800	0.162	1.608
ID381757	381757	12	60.576	25.120	31.104	0	84	84	2	1	-10921639	202.571	201	136	255	4254	30.521	4.800	0.161	1.838
ID381756	381756	13	72.294	34.552	28.584	0	84	84	2	1	-10921639	156.048	158	89	238	3277	46.357	2.000	0.221	1.219
ID381753	381753	19	56.092	31.377	22.627	0	84	84	2	1	-10921639	160.571	156	102	228	3372	34.806	2.000	0.153	1.222
ID381752	381752	24	66.184	11.716	23.061	0	84	84	2	1	-10921639	182.905	188	129	255	3841	40.230	2.000	0.162	1.267
ID381755	381755	20	58.662	21.630	28.870	0	84	84	2	1	-10921639	194.238	199	132	255	4079	35.645	2.000	0.130	1.257
ID381754	381754	14	59.434	12.248	25.837	0	84	84	2	1	-10921639	177.429	183	96	237	3726	39.862	4.800	0.172	1.309
ID381729	381729	12	55.231	24.130	32.227	0	85	85	2	1	-10921639	185.667	199	114	228	3899	36.117	7.600	0.146	1.310
ID381728	381728	13	71.787	34.151	28.542	0	85	85	2	1	-10921639	168.905	163	109	255	3547	41.192	2.000	0.198	1.353
ID381725	381725	19	58.335	31.210	22.699	0	85	85	2	1	-10921639	158.381	150	114	237	3326	33.334	2.000	0.153	1.260
ID381724	381724	18	54.158	20.715	16.681	0	85	85	2	1	-10921639	175.429	165	113	240	3684	35.838	2.000	0.126	1.097
ID381727	381727	20	58.216	21.262	29.314	0	85	85	2	1	-10921639	183.429	190	138	249	3852	35.341	2.000	0.142	1.288
ID381726	381726	24	68.880	11.653	23.406	0	85	85	2	1	-10921639	187.571	172	125	255	3939	44.364	4.800	0.174	1.253
ID381723	381723	16	69.137	29.150	15.748	0	85	85	2	1	-10921639	192.048	190	134	255	4033	32.820	4.800	0.182	1.805
ID381759	381759	18	61.524	20.696	16.510	0	86	86	2	1	-10921639	179.190	172	113	255	3763	43.441	2.000	0.140	1.015
ID381758	381758	16	71.565	29.041	16.156	0	86	86	2	1	-10921639	197.810	192	145	251	4154	33.637	4.800	0.195	1.916
ID381761	381761	19	45.190	30.565	23.062	0	86	86	2	1	-10921639	151.143	147	96	206	3174	31.828	2.000	0.120	1.021
ID381760	381760	24	71.585	12.069	22.966	0	86	86	2	1	-10921639	191.143	208	102	255	4014	48.347	2.000	0.178	1.196
ID381763	381763	12	52.079	23.560	31.991	0	86	86	2	1	-10921639	181.190	195	100	242	3805	40.448	4.800	0.142	1.114
ID381762	381762	13	74.265	34.599	28.497	0	86	86	2	1	-10921639	170.000	174	102	242	3570	41.900	4.800	0.246	1.600
ID381765	381765	None	45.356	18.534	16.530	0	87	87	2	1	-10921639	187.571	188	104	255	3939	43.545	4.800	0.112	0.867
ID381764	381764	16	68.496	28.934	15.747	0	87	87	2	1	-10921639	199.048	201	116	253	4180	41.693	4.800	0.188	1.511
ID381767	381767	24	70.758	12.189	22.244	0	87	87	2	1	-10921639	183.381	186	113	255	3851	46.828	2.000	0.159	1.073
ID381766	381766	18	62.064	20.940	16.687	0	87	87	2	1	-10921639	186.238	177	104	255	3911	43.985	2.000	0.142	1.053
ID381769	381769	25	58.751	22.501	31.228	0	87	87	2	1	-10921639	203.000	201	140	255	4263	34.000	4.800	0.170	1.735
ID381768	381768	13	87.076	34.704	28.820	0	87	87	2	1	-10921639	171.762	186	102	255	3607	51.229	2.000	0.254	1.356
ID381770	381770	12	65.255	24.048	31.815	0	87	87	2	1	-10921639	188.810	193	100	255	3965	47.452	4.800	0.169	1.149
ID381777	381777	12	49.885	23.976	31.968	0	88	88	2	1	-10921639	176.095	181	105	228	3698	34.271	4.800	0.152	1.354
ID381776	381776	25	47.841	22.309	31.163	0	88	88	2	1	-10921639	179.810	184	113	226	3776	31.368	4.800	0.137	1.377
ID381773	381773	16	53.097	28.382	16.572	0	88	88	2	1	-10921639	177.571	172	131	233	3729	34.974	2.000	0.134	1.198
ID381772	381772	18	66.461	20.379	16.334	0	88	88	2	1	-10921639	195.000	188	132	255	4095	42.984	4.800	0.173	1.336
ID381775	381775	13	85.039	34.386	28.362	0	88	88	2	1	-10921639	173.238	168	111	255	3638	44.732	2.000	0.245	1.522
ID381774	381774	24	53.837	13.145	22.271	0	88	88	2	1	-10921639	180.095	181	123	253	3782	37.182	2.000	0.128	1.101
ID381771	381771	26	52.898	18.925	6.921	0	88	88	2	1	-10921639	95.524	100	52	134	2006	26.540	2.000	0.306	1.687
ID381799	381799	26	45.795	18.808	6.336	0	89	89	2	1	-10921639	87.381	89	35	140	1835	30.735	2.000	0.271	1.212
ID381805	381805	None	43.898	13.188	26.653	0	89	89	2	1	-10921639	155.524	158	89	220	3266	37.537	2.000	0.125	0.919
ID381804	381804	24	44.173	13.898	25.061	0	89	89	2	1	-10921639	184.190	193	129	222	3868	27.566	7.600	0.121	1.438
ID381807	381807	25	65.358	22.385	30.961	0	89	89	2	1	-10921639	201.571	213	125	255	4233	36.414	4.800	0.164	1.558
ID381806	381806	13	90.712	34.444	28.184	0	89	89	2	1	-10921639	194.857	195	141	255	4092	41.649	4.800	0.258	1.920
ID381801	381801	18	64.873	20.159	16.567	0	89	89	2	1	-10921639	210.667	215	141	255	4424	42.682	4.800	0.165	1.395
ID381800	381800	16	71.647	28.790	16.110	0	89	89	2	1	-10921639	196.762	192	113	251	4132	40.661	4.800	0.192	1.557
ID381803	381803	None	47.617	30.493	22.503	0	89	89	2	1	-10921639	166.476	161	120	215	3496	28.167	4.800	0.135	1.404
ID381802	381802	27	52.399	10.075	17.733	0	89	89	2	1	-10921639	150.333	138	100	224	3157	34.475	2.000	0.131	1.008
ID381781	381781	24	42.187	14.998	24.192	0	90	90	2	1	-10921639	188.905	186	141	246	3967	26.313	7.600	0.093	1.221
ID381780	381780	27	55.606	10.348	17.863	0	90	90	2	1	-10921639	153.333	143	107	255	3220	40.238	2.000	0.140	0.939
ID381783	381783	25	52.804	21.494	29.449	0	90	90	2	1	-10921639	187.714	184	134	251	3942	35.681	4.800	0.132	1.225
ID381782	381782	13	85.626	33.919	28.238	0	90	90	2	1	-10921639	181.095	167	98	255	3803	47.144	2.000	0.228	1.426
ID381779	381779	18	67.526	20.000	16.593	0	90	90	2	1	-10921639	213.667	233	134	255	4487	43.381	4.800	0.176	1.477
ID381778	381778	16	58.690	29.170	15.236	0	90	90	2	1	-10921639	181.762	190	127	240	3817	34.476	4.800	0.159	1.446
ID381784	381784	12	49.198	25.158	31.537	0	90	90	2	1	-10921639	175.286	184	100	242	3681	39.963	2.000	0.112	0.886
ID381789	381789	13	87.264	34.010	28.010	0	91	91	2	1	-10921639	194.333	181	131	255	4081	44.311	4.800	0.233	1.658
ID381788	381788	24	41.262	15.830	24.446	0	91	91	2	1	-10921639	195.524	201	140	233	4106	26.158	7.600	0.098	1.329
ID381791	381791	12	60.143	24.785	31.853	0	91	91	2	1	-10921639	176.619	179	102	255	3709	43.455	2.000	0.123	0.889
ID381790	381790	25	54.582	21.563	29.889	0	91	91	2	1	-10921639	194.333	195	150	255	4081	29.220	7.600	0.138	1.618
ID381785	381785	16	60.395	29.461	14.689	0	91	91	2	1	-10921639	181.619	184	120	240	3814	37.645	2.000	0.157	1.311
ID381787	381787	27	63.052	10.229	17.848	0	91	91	2	1	-10921639	154.524	152	89	255	3245	46.242	2.000	0.142	0.834
ID381786	381786	18	62.203	19.885	16.506	0	91	91	2	1	-10921639	218.381	220	150	255	4586	37.374	4.800	0.156	1.576
ID381797	381797	25	55.098	21.332	29.575	0	92	92	2	1	-10921639	189.000	199	111	255	3969	42.310	2.000	0.128	1.010
ID381796	381796	13	73.862	34.208	27.996	0	92	92	2	1	-10921639	182.333	177	129	249	3829	36.819	4.800	0.207	1.701
ID381798	381798	12	66.041	24.855	31.748	0	92	92	2	1	-10921639	191.143	202	116	255	4014	44.994	2.000	0.146	1.080
ID381793	381793	18	59.766	20.136	16.558	0	92	92	2	1	-10921639	215.762	215	147	255	4531	35.685	7.600	0.143	1.515
ID381792	381792	16	65.319	29.817	14.691	0	92	92	2	1	-10921639	178.429	177	116	255	3747	38.847	2.000	0.173	1.354
ID381795	381795	28	47.754	12.915	22.144	0	92	92	2	1	-10921639	191.762	204	131	255	4027	35.844	7.600	0.085	0.834
ID381794	381794	27	70.840	9.940	17.553	0	92	92	2	1	-10921639	162.143	152	73	255	3405	49.645	2.000	0.159	0.894
ID381841	381841	12	65.336	25.180	31.451	0	93	93	2	1	-10921639	186.667	181	129	255	3920	38.218	2.000	0.147	1.254
ID381840	381840	13	58.767	33.740	27.376	0	93	93	2	1	-10921639	160.048	159	86	228	3361	40.687	2.000	0.170	1.143
ID381837	381837	27	72.378	9.947	17.474	0	93	93	2	1	-10921639	155.619	138	102	255	3268	50.643	2.000	0.187	0.968
ID381836	381836	29	61.422	18.496	15.956	0	93	93	2	1	-10921639	211.381	213	143	255	4439	34.941	4.800	0.139	1.480
ID381839	381839	28	47.823	13.178	21.893	0	93	93	2	1	-10921639	184.238	183	118	240	3869	37.583	7.600	0.109	0.964
ID381838	381838	18	57.442	20.779	16.743	0	93	93	2	1	-10921639	196.762	208	129	255	4132	43.903	2.000	0.124	0.990
ID381835	381835	16	71.054	29.664	14.903	0	93	93	2	1	-10921639	169.286	165	100	255	3555	44.169	2.000	0.178	1.158
ID381813	381813	30	53.756	14.216	26.586	0	94	94	2	1	-10921639	164.190	174	96	238	3448	44.454	2.000	0.146	0.939
ID381812	381812	28	48.288	13.207	21.243	0	94	94	2	1	-10921639	204.857	213	149	255	4302	36.501	7.600	0.086	0.888
ID381815	381815	None	53.429	22.038	30.009	0	94	94	2	1	-10921639	197.762	199	150	247	4153	28.185	7.600	0.131	1.630
ID381814	381814	13	50.465	35.285	28.875	0	94	94	2	1	-10921639	154.095	152	105	208	3236	33.280	7.600	0.158	1.262
ID381809	381809	29	61.377	19.444	16.515	0	94	94	2	1	-10921639	220.238	229	141	255	4625	36.005	4.800	0.140	1.506
ID381808	381808	16	64.232	28.812	14.733	0	94	94	2	1	-10921639	184.524	184	127	251	3875	34.652	2.000	0.165	1.510
ID381811	381811	None	41.343	37.038	17.724	0	94	94	2	1	-10921639	95.190	102	46	140	1999	24.418	4.800	0.217	1.390
ID381810	381810	27	74.938	9.764	17.582	0	94	94	2	1	-10921639	171.571	154	98	255	3603	51.715	2.000	0.148	0.855
ID381816	381816	12	64.597	24.819	31.734	0	94	94	2	1	-10921639	189.048	192	120	255	3970	44.672	2.000	0.146	1.079
ID381825	381825	12	66.977	24.911	31.453	0	95	95	2	1	-10921639	189.048	174	136	255	3970	36.578	2.000	0.154	1.381
ID381824	381824	13	43.716	35.825	29.428	0	95	95	2	1	-10921639	142.619	134	100	195	2995	31.674	7.600	0.154	1.205
ID381821	381821	28	50.996	12.044	21.386	0	95	95	2	1	-10921639	191.000	197	114	255	4011	39.515	2.000	0.102	0.897
ID381820	381820	27	81.841	9.749	17.718	0	95	95	2	1	-10921639	186.333	165	95	255	3913	49.871	2.000	0.186	1.174
ID381823	381823	30	45.919	14.534	27.243	0	95	95	2	1	-10921639	158.952	167	100	202	3338	29.280	2.000	0.131	1.258
ID381822	381822	None	49.946	33.032	25.228	0	95	95	2	1	-10921639	156.333	170	68	224	3283	42.900	7.600	0.120	0.781
ID381817	381817	31	45.263	19.569	7.043	0	95	95	2	1	-10921639	95.000	93	53	174	1995	32.479	2.000	0.171	0.856
ID381819	381819	29	62.792	18.753	16.255	0	95	95	2	1	-10921639	213.952	226	123	255	4493	40.985	4.800	0.155	1.403
ID381818	381818	16	49.099	28.141	14.795	0	95	95	2	1	-10921639	179.238	183	134	220	3764	24.366	4.800	0.152	1.946
ID381829	381829	27	71.064	9.341	17.505	0	96	96	2	1	-10921639	171.810	170	89	255	3608	50.124	7.600	0.201	1.146
ID381828	381828	29	61.818	19.514	16.405	0	96	96	2	1	-10921639	218.762	228	129	255	4594	41.924	4.800	0.160	1.438
ID381831	381831	30	65.824	14.620	26.632	0	96	96	2	1	-10921639	162.905	161	86	229	3421	41.808	4.800	0.199	1.292
ID381830	381830	28	53.322	12.875	21.041	0	96	96	2	1	-10921639	202.762	206	131	251	4258	35.215	7.600	0.117	1.209
ID381827	381827	16	49.221	28.964	14.798	0	96	96	2	1	-10921639	168.857	168	122	226	3546	33.859	2.000	0.127	1.124
ID381826	381826	31	44.208	19.664	7.269	0	96	96	2	1	-10921639	94.238	93	52	163	1979	31.335	2.000	0.206	1.027
ID381833	381833	13	49.428	35.649	29.491	0	96	96	2	1	-10921639	139.000	140	87	210	2919	31.515	7.600	0.171	1.288
ID381832	381832	None	47.744	21.731	28.241	0	96	96	2	1	-10921639	164.571	165	118	210	3456	27.806	2.000	0.131	1.371
ID381834	381834	12	46.760	25.312	31.495	0	96	96	2	1	-10921639	164.381	163	105	231	3452	29.047	2.000	0.114	1.158
ID381856	381856	12	40.793	25.761	30.372	0	97	97	2	1	-10921639	155.857	156	120	208	3273	24.063	4.800	0.124	1.432
ID381853	381853	32	46.779	29.623	21.355	0	97	97	2	1	-10921639	179.095	181	132	231	3761	26.138	4.800	0.131	1.586
ID381852	381852	27	67.086	9.291	17.702	0	97	97	2	1	-10921639	152.429	145	73	255	3201	48.528	2.000	0.184	0.976
ID381855	381855	13	42.878	36.381	29.256	0	97	97	2	1	-10921639	130.238	132	84	175	2735	28.420	7.600	0.150	1.193
ID381854	381854	30	50.430	14.191	26.273	0	97	97	2	1	-10921639	135.857	134	71	193	2853	36.273	2.000	0.157	1.016
ID381849	381849	31	41.710	19.849	7.003	0	97	97	2	1	-10921639	99.524	95	61	150	2090	26.101	2.000	0.189	1.214
ID381851	381851	16	45.891	26.268	15.597	0	97	97	2	1	-10921639	177.571	177	125	229	3729	29.133	4.800	0.108	1.187
ID381850	381850	29	62.262	19.086	16.422	0	97	97	2	1	-10921639	209.762	219	131	255	4405	38.399	4.800	0.155	1.464
ID381845	381845	33	47.132	14.440	18.302	0	98	98	2	1	-10921639	205.667	210	136	255	4319	32.346	2.000	0.092	1.069
ID381844	381844	27	67.096	9.295	17.831	0	98	98	2	1	-10921639	167.667	172	98	255	3521	44.629	2.000	0.169	1.087
ID381847	381847	30	41.585	13.890	25.708	0	98	98	2	1	-10921639	126.048	131	71	183	2647	31.014	2.000	0.140	1.000
ID381846	381846	32	58.779	29.026	21.137	0	98	98	2	1	-10921639	181.000	175	127	238	3801	30.772	2.000	0.152	1.552
ID381843	381843	29	60.381	19.153	16.358	0	98	98	2	1	-10921639	212.667	224	138	255	4466	35.306	4.800	0.149	1.560
ID381842	381842	16	42.570	28.602	14.970	0	98	98	2	1	-10921639	148.381	152	91	220	3116	38.047	2.000	0.104	0.736
ID381848	381848	13	62.792	36.229	29.788	0	98	98	2	1	-10921639	139.857	134	80	231	2937	38.981	7.600	0.195	1.170
ID381861	381861	27	68.206	9.550	18.160	0	99	99	2	1	-10921639	179.048	167	111	255	3760	41.158	2.000	0.147	1.114
ID381860	381860	33	45.960	14.723	17.386	0	99	99	2	1	-10921639	226.333	228	165	255	4753	30.613	4.800	0.102	1.364
ID381863	381863	30	40.897	13.436	25.456	0	99	99	2	1	-10921639	143.286	143	89	192	3009	29.699	4.800	0.147	1.238
ID381862	381862	32	43.267	28.534	21.093	0	99	99	2	1	-10921639	171.762	161	116	242	3607	30.930	2.000	0.096	0.974
ID381857	381857	16	44.356	29.058	14.993	0	99	99	2	1	-10921639	155.143	156	86	222	3258	39.634	2.000	0.102	0.726
ID381859	381859	None	45.847	25.129	15.597	0	99	99	2	1	-10921639	201.857	197	158	246	4239	24.483	2.000	0.099	1.479
ID381858	381858	29	49.583	18.490	16.179	0	99	99	2	1	-10921639	230.333	240	170	255	4837	28.992	4.800	0.113	1.613
ID381865	381865	13	74.246	36.092	29.806	0	99	99	2	1	-10921639	155.619	152	82	255	3268	49.458	7.600	0.214	1.109
ID381864	381864	34	42.975	21.428	27.763	0	99	99	2	1	-10921639	153.190	154	109	197	3217	25.410	4.800	0.142	1.502
ID381872	381872	13	81.922	36.240	30.044	0	100	100	2	1	-10921639	144.762	134	68	255	3040	52.230	2.000	0.228	1.028
ID381869	381869	27	71.625	9.334	18.231	0	100	100	2	1	-10921639	170.952	158	104	255	3590	48.016	2.000	0.182	1.097
ID381868	381868	33	44.416	14.605	17.173	0	100	100	2	1	-10921639	220.238	219	165	255	4625	26.438	4.800	0.103	1.561
ID381871	381871	34	56.096	21.067	27.906	0	100	100	2	1	-10921639	164.095	165	122	217	3446	30.551	4.800	0.170	1.559
ID381870	381870	32	47.556	28.660	21.073	0	100	100	2	1	-10921639	177.048	167	111	242	3718	33.193	2.000	0.108	1.040
ID381867	381867	29	46.278	18.061	16.294	0	100	100	2	1	-10921639	232.190	246	156	255	4876	29.996	6.330	0.104	1.452
ID381866	381866	None	47.392	19.764	7.494	0	100	100	2	1	-10921639	105.952	104	48	175	2225	37.994	2.000	0.199	0.927
ID381881	381881	13	64.949	36.029	29.966	0	101	101	2	1	-10921639	137.238	127	91	255	2882	40.837	2.000	0.180	1.024
ID381880	381880	27	62.712	9.490	18.553	0	101	101	2	1	-10921639	152.952	149	95	255	3212	48.065	2.000	0.185	0.994
ID381879	381879	29	56.481	16.553	16.227	0	101	101	2	1	-10921639	231.810	251	184	255	4868	26.246	4.800	0.138	2.148
ID381877	381877	None	42.087	20.781	28.225	0	102	102	2	1	-10921639	137.524	131	100	193	2888	23.566	2.000	0.126	1.308
ID381876	381876	None	41.582	27.060	20.218	0	102	102	2	1	-10921639	190.619	188	141	238	4003	31.769	2.000	0.076	0.848
ID381878	381878	13	68.177	35.829	30.091	0	102	102	2	1	-10921639	156.286	154	91	255	3282	42.891	7.600	0.187	1.150
ID381873	381873	29	52.839	15.617	15.744	0	102	102	2	1	-10921639	228.667	242	150	255	4802	32.061	4.800	0.126	1.591
ID381875	381875	27	72.076	9.718	18.355	0	102	102	2	1	-10921639	171.190	152	122	255	3595	43.583	2.000	0.173	1.156
ID381874	381874	None	41.062	37.326	17.459	0	102	102	2	1	-10921639	86.905	91	34	131	1825	25.855	2.000	0.238	1.294
ID381885	381885	13	41.912	35.135	29.424	0	103	103	2	1	-10921639	148.190	149	102	195	3112	27.562	7.600	0.134	1.271
ID381884	381884	27	72.542	9.308	18.358	0	103	103	2	1	-10921639	167.952	149	120	253	3527	43.603	2.000	0.199	1.277
ID381886	381886	35	59.125	31.319	32.551	0	103	103	2	1	-10921639	140.095	134	61	220	2942	44.498	4.800	0.212	1.100
ID381883	381883	36	45.880	18.640	16.664	0	103	103	2	1	-10921639	236.857	255	150	255	4974	29.699	4.800	0.110	1.583
ID381882	381882	29	48.440	15.272	14.872	0	103	103	2	1	-10921639	203.238	202	152	255	4268	36.321	2.000	0.102	1.035
ID381893	381893	35	45.554	30.799	32.183	0	104	104	2	1	-10921639	142.381	141	87	197	2990	30.042	2.000	0.128	1.073
ID381892	381892	13	45.682	33.826	28.670	0	104	104	2	1	-10921639	162.571	168	104	201	3414	24.885	4.800	0.153	1.735
ID381891	381891	27	73.764	9.340	18.267	0	104	104	2	1	-10921639	169.476	150	113	253	3559	42.064	2.000	0.209	1.394
ID381890	381890	36	52.312	18.892	16.000	0	104	104	2	1	-10921639	235.095	240	184	255	4937	22.185	4.800	0.130	2.431
ID381897	381897	27	47.965	9.729	18.551	0	105	105	2	1	-10921639	150.143	149	109	240	3153	33.271	2.000	0.106	0.862
ID381896	381896	36	51.398	19.719	16.695	0	105	105	2	1	-10921639	204.952	201	138	255	4304	37.596	7.600	0.096	0.953
ID381889	381889	37	45.061	31.621	26.991	0	106	106	2	1	-10921639	158.762	161	127	195	3334	21.626	7.600	0.160	2.025
ID381888	381888	27	42.970	9.468	18.561	0	106	106	2	1	-10921639	138.143	134	93	219	2901	31.941	2.000	0.142	1.076
ID381887	381887	38	45.109	16.793	12.897	0	106	106	2	1	-10921639	171.714	177	120	228	3606	28.520	4.800	0.138	1.457
ID381901	381901	27	41.115	9.793	18.643	0	107	107	2	1	-10921639	132.619	131	89	206	2785	29.726	2.000	0.104	0.837
ID381900	381900	38	42.146	16.617	12.854	0	107	107	2	1	-10921639	169.429	175	129	201	3558	22.666	4.800	0.124	1.651
ID381902	381902	37	50.595	31.344	25.993	0	107	107	2	1	-10921639	154.714	150	116	206	3249	24.168	4.800	0.162	1.784
ID381895	381895	39	62.197	19.856	17.103	0	108	108	2	1	-10921639	181.429	174	127	253	3810	39.221	2.000	0.126	1.035
ID381894	381894	38	42.625	15.778	12.148	0	108	108	2	1	-10921639	140.810	149	79	175	2957	27.951	4.800	0.158	1.378
ID381903	381903	39	66.064	20.420	17.380	0	109	109	2	1	-10921639	182.571	186	114	255	3834	43.135	2.000	0.150	1.104
ID381899	381899	39	67.351	20.305	17.518	0	110	110	2	1	-10921639	192.857	184	136	255	4050	37.390	4.800	0.171	1.509
ID381898	381898	None	41.832	16.378	12.029	0	110	110	2	1	-10921639	118.238	109	79	172	2483	30.164	2.000	0.138	0.949
ID381905	381905	39	72.687	20.163	17.548	0	111	111	2	1	-10921639	186.476	183	122	255	3916	40.893	4.800	0.193	1.475
ID381911	381911	None	42.590	28.055	32.308	0	112	112	2	1	-10921639	110.667	113	61	156	2324	23.245	2.000	0.182	1.466
ID381910	381910	39	75.857	20.185	17.401	0	112	112	2	1	-10921639	176.095	179	102	255	3698	46.636	2.000	0.194	1.227
ID381904	381904	39	75.445	20.110	17.333	0	113	113	2	1	-10921639	175.190	181	113	246	3679	41.271	4.800	0.205	1.445
ID381909	381909	40	40.437	20.923	27.942	0	114	114	2	1	-10921639	129.381	123	95	172	2717	20.927	4.800	0.145	1.567
ID381908	381908	39	85.069	19.972	17.204	0	114	114	2	1	-10921639	177.429	179	107	255	3726	45.758	4.800	0.233	1.466
ID381907	381907	40	47.102	21.081	28.433	0	115	115	2	1	-10921639	142.286	138	114	193	2988	22.957	4.800	0.160	1.709
ID381906	381906	39	79.606	20.058	17.071	0	115	115	2	1	-10921639	180.762	175	102	255	3796	44.346	2.000	0.215	1.444
ID381917	381917	40	52.734	21.200	28.405	0	116	116	2	1	-10921639	136.810	129	104	199	2873	27.831	7.600	0.183	1.518
ID381916	381916	39	57.329	19.910	17.316	0	116	116	2	1	-10921639	170.905	174	104	220	3589	31.543	2.000	0.160	1.494
ID381915	381915	41	54.949	20.725	12.627	0	116	116	2	1	-10921639	161.571	158	113	224	3393	29.209	2.000	0.153	1.464
ID381913	381913	39	58.183	19.246	18.511	0	117	117	2	1	-10921639	166.095	168	95	233	3488	38.825	4.800	0.170	1.244
ID381912	381912	41	55.049	21.274	11.377	0	117	117	2	1	-10921639	149.619	159	93	208	3142	34.880	4.800	0.177	1.291
ID381914	381914	40	53.691	20.753	28.216	0	117	117	2	1	-10921639	126.905	120	87	199	2665	28.588	2.000	0.187	1.397
ID381925	381925	40	41.970	20.755	28.627	0	118	118	2	1	-10921639	119.857	116	75	168	2517	25.053	4.800	0.170	1.393
ID381924	381924	39	50.015	19.543	18.470	0	118	118	2	1	-10921639	163.048	165	98	208	3424	28.701	4.800	0.160	1.570
ID381926	381926	42	40.523	29.571	32.041	0	118	118	2	1	-10921639	113.381	114	77	158	2381	24.963	4.800	0.171	1.327
ID381923	381923	41	57.334	22.970	11.483	0	118	118	2	1	-10921639	160.571	170	61	215	3372	42.309	4.800	0.199	1.262
ID381919	381919	None	44.455	20.000	17.000	0	119	119	2	1	-10921639	163.476	170	87	211	3433	33.625	4.800	0.149	1.263
ID381918	381918	41	65.912	23.372	10.775	0	119	119	2	1	-10921639	180.143	174	136	217	3783	23.798	4.800	0.226	2.790
ID381921	381921	40	69.315	20.812	28.065	0	119	119	2	1	-10921639	142.952	127	105	219	3002	33.007	2.000	0.238	1.667
ID381920	381920	39	49.926	19.165	19.218	0	119	119	2	1	-10921639	150.524	149	91	210	3161	33.258	2.000	0.144	1.140
ID381922	381922	42	41.316	28.766	31.654	0	119	119	2	1	-10921639	128.000	123	86	170	2688	22.499	4.800	0.182	1.751
ID381927	381927	41	46.358	24.181	11.325	0	120	120	2	1	-10921639	150.048	154	89	193	3151	26.458	4.800	0.151	1.488
ID381929	381929	43	49.622	26.338	19.551	0	120	120	2	1	-10921639	153.952	150	120	220	3233	26.722	4.800	0.170	1.678
ID381928	381928	39	47.336	19.384	18.786	0	120	120	2	1	-10921639	153.238	152	102	211	3218	30.330	4.800	0.151	1.329
ID381931	381931	42	57.170	28.546	31.477	0	120	120	2	1	-10921639	142.286	141	89	208	2988	32.246	2.000	0.190	1.411
ID381930	381930	40	63.693	20.689	27.965	0	120	120	2	1	-10921639	145.667	138	96	210	3059	31.501	4.800	0.219	1.659
ID381933	381933	39	42.498	19.433	18.756	0	121	121	2	1	-10921639	154.381	159	96	211	3242	32.615	4.800	0.128	1.076
ID381932	381932	41	42.231	25.155	12.220	0	121	121	2	1	-10921639	145.333	147	89	190	3052	24.138	4.800	0.146	1.531
ID381935	381935	40	67.912	20.925	27.983	0	121	121	2	1	-10921639	143.857	136	107	226	3021	33.231	2.000	0.228	1.608
ID381934	381934	43	61.027	26.951	19.972	0	121	121	2	1	-10921639	164.571	163	113	238	3456	32.727	2.000	0.162	1.404
ID381936	381936	42	59.613	28.773	31.505	0	121	121	2	1	-10921639	148.571	141	87	210	3120	36.730	4.800	0.195	1.321
ID381949	381949	40	59.346	21.004	28.027	0	122	122	2	1	-10921639	146.238	136	111	208	3071	29.244	2.000	0.191	1.603
ID381948	381948	43	51.570	26.871	20.205	0	122	122	2	1	-10921639	153.714	147	96	208	3228	30.473	2.000	0.141	1.244
ID381950	381950	42	46.614	28.411	31.487	0	122	122	2	1	-10921639	152.524	147	109	188	3203	23.746	4.800	0.167	1.838
ID381947	381947	39	53.090	19.431	18.982	0	122	122	2	1	-10921639	152.762	150	87	222	3208	38.033	2.000	0.142	1.001
ID381946	381946	41	51.389	25.917	11.869	0	122	122	2	1	-10921639	143.095	147	71	206	3005	36.191	2.000	0.157	1.075
ID381937	381937	43	57.376	26.912	20.166	0	123	123	2	1	-10921639	157.095	147	111	229	3299	32.904	2.000	0.151	1.251
ID381939	381939	42	65.524	28.689	31.041	0	123	123	2	1	-10921639	164.333	161	105	224	3451	34.731	4.800	0.208	1.630
ID381938	381938	40	49.423	20.698	27.975	0	123	123	2	1	-10921639	138.810	134	100	192	2915	25.649	2.000	0.166	1.537
ID381941	381941	None	47.266	19.625	18.483	0	124	124	2	1	-10921639	167.190	179	127	202	3511	24.248	4.800	0.162	1.924
ID381940	381940	None	42.093	12.983	15.102	0	124	124	2	1	-10921639	104.095	104	55	156	2186	25.491	2.000	0.174	1.209
ID381943	381943	44	46.508	13.868	25.713	0	124	124	2	1	-10921639	125.476	116	73	204	2635	30.238	2.000	0.160	1.144
ID381942	381942	43	51.650	26.715	19.839	0	124	124	2	1	-10921639	164.095	159	109	224	3446	32.504	2.000	0.127	1.139
ID381945	381945	42	62.887	28.211	31.487	0	124	124	2	1	-10921639	162.571	154	114	224	3414	31.023	4.800	0.200	1.744
ID381944	381944	40	72.054	21.031	27.828	0	124	124	2	1	-10921639	162.810	154	114	251	3419	36.682	2.000	0.212	1.552
ID381951	381951	43	46.780	26.417	19.929	0	125	125	2	1	-10921639	168.810	174	122	215	3545	24.772	4.800	0.139	1.666
ID381953	381953	40	49.351	20.933	27.878	0	125	125	2	1	-10921639	139.333	136	104	213	2926	26.352	2.000	0.155	1.418
ID381952	381952	44	48.946	13.939	25.244	0	125	125	2	1	-10921639	136.381	134	91	188	2864	24.842	4.800	0.175	1.632
ID381954	381954	42	81.024	28.333	31.606	0	125	125	2	1	-10921639	174.143	170	93	255	3657	49.475	4.800	0.234	1.337
ID381965	381965	43	41.972	26.467	19.662	0	126	126	2	1	-10921639	162.905	159	131	217	3421	24.564	4.800	0.134	1.569
ID381964	381964	45	44.781	19.087	20.282	0	126	126	2	1	-10921639	137.714	132	84	197	2892	30.731	2.000	0.138	1.086
ID381967	381967	42	79.140	28.132	31.687	0	126	126	2	1	-10921639	169.286	170	91	255	3555	46.219	4.800	0.240	1.420
ID381966	381966	40	61.268	21.008	27.971	0	126	126	2	1	-10921639	156.333	149	122	222	3283	28.301	4.800	0.187	1.743
ID381963	381963	None	42.069	26.063	11.435	0	126	126	2	1	-10921639	85.286	91	25	152	1791	37.998	2.000	0.165	0.636
ID381957	381957	40	42.329	20.866	27.684	0	127	127	2	1	-10921639	135.238	134	104	192	2840	22.120	4.800	0.143	1.534
ID381956	381956	43	47.219	27.160	20.107	0	127	127	2	1	-10921639	172.476	170	122	222	3622	28.190	4.800	0.122	1.332
ID381958	381958	42	84.450	28.504	31.653	0	127	127	2	1	-10921639	161.429	152	64	255	3390	57.801	2.000	0.246	1.104
ID381955	381955	45	40.069	19.239	20.137	0	127	127	2	1	-10921639	137.952	138	87	179	2897	26.925	2.000	0.125	1.142
ID381969	381969	40	65.423	20.709	28.224	0	128	128	2	1	-10921639	157.095	143	114	244	3299	36.158	2.000	0.182	1.338
ID381968	381968	43	41.277	27.033	19.676	0	128	128	2	1	-10921639	164.095	159	120	222	3446	27.964	2.000	0.099	1.056
ID381970	381970	42	87.939	28.229	31.296	0	128	128	2	1	-10921639	179.619	177	113	255	3772	45.660	4.800	0.270	1.674
ID381975	381975	42	84.049	28.307	30.968	0	129	129	2	1	-10921639	181.667	184	102	255	3815	43.868	4.800	0.249	1.652
ID381974	381974	43	46.573	27.858	20.269	0	129	129	2	1	-10921639	162.571	158	114	224	3414	31.017	2.000	0.110	1.042
ID381959	381959	43	46.650	27.952	20.323	0	130	130	2	1	-10921639	163.857	152	116	213	3441	27.697	4.800	0.133	1.389
ID381961	381961	40	50.681	20.828	28.153	0	130	130	2	1	-10921639	139.143	131	113	206	2922	27.148	4.800	0.168	1.476
ID381960	381960	None	48.277	14.404	25.948	0	130	130	2	1	-10921639	115.667	111	55	183	2429	32.786	2.000	0.194	1.146
ID381962	381962	42	82.858	27.789	30.957	0	130	130	2	1	-10921639	192.048	208	105	255	4033	42.328	4.800	0.241	1.760
ID381973	381973	42	82.749	27.491	30.383	0	131	131	2	1	-10921639	188.048	197	100	255	3949	47.658	2.000	0.228	1.467
ID381972	381972	40	48.495	20.911	28.288	0	131	131	2	1	-10921639	136.286	127	104	202	2862	27.565	2.000	0.147	1.271
ID381971	381971	43	40.334	27.700	20.595	0	131	131	2	1	-10921639	153.524	143	111	211	3224	30.690	2.000	0.095	0.869
ID381981	381981	43	54.416	28.074	20.261	0	132	132	2	1	-10921639	165.952	154	127	233	3485	29.573	2.000	0.133	1.320
ID381980	381980	46	50.306	26.137	9.983	0	132	132	2	1	-10921639	88.048	84	35	152	1849	31.570	2.000	0.251	1.119
ID381983	381983	42	81.482	27.105	30.201	0	132	132	2	1	-10921639	183.238	181	125	255	3848	42.309	2.000	0.222	1.573
ID381982	381982	40	48.331	20.887	27.844	0	132	132	2	1	-10921639	140.238	141	98	195	2945	27.910	2.000	0.164	1.413
ID381977	381977	47	41.546	17.887	12.257	0	133	133	2	1	-10921639	146.429	143	98	181	3075	21.683	4.800	0.149	1.753
ID381976	381976	46	48.319	25.941	9.265	0	133	133	2	1	-10921639	98.476	102	41	147	2068	30.899	2.000	0.250	1.273
ID381979	381979	42	72.658	26.676	29.831	0	133	133	2	1	-10921639	192.952	202	114	255	4052	42.925	4.800	0.189	1.429
ID381978	381978	48	40.660	14.074	25.929	0	133	133	2	1	-10921639	121.952	118	80	165	2561	23.166	2.000	0.153	1.401
ID381991	381991	47	51.726	17.638	12.008	0	134	134	2	1	-10921639	156.286	159	107	204	3282	25.352	4.800	0.173	1.818
ID381993	381993	48	40.575	14.237	25.817	0	134	134	2	1	-10921639	121.143	122	73	179	2544	28.331	2.000	0.140	1.051
ID381992	381992	None	40.927	28.897	15.912	0	134	134	2	1	-10921639	141.571	143	82	181	2973	26.934	2.000	0.125	1.172
ID381995	381995	42	62.848	25.797	30.046	0	134	134	2	1	-10921639	180.286	175	127	255	3786	35.844	2.000	0.161	1.394
ID381994	381994	40	42.883	20.869	27.683	0	134	134	2	1	-10921639	152.905	149	111	208	3211	25.752	2.000	0.122	1.296
ID381985	381985	40	53.753	20.969	27.800	0	135	135	2	1	-10921639	169.905	170	118	240	3568	32.387	2.000	0.127	1.184
ID381984	381984	46	44.959	26.540	9.770	0	135	135	2	1	-10921639	117.429	118	79	158	2466	24.357	4.800	0.207	1.652
ID381986	381986	42	49.922	25.490	30.659	0	135	135	2	1	-10921639	164.000	165	100	217	3444	38.037	2.000	0.133	1.014
ID381989	381989	40	54.208	22.141	28.772	0	136	136	2	1	-10921639	185.238	188	132	222	3890	29.232	7.600	0.155	1.699
ID381988	381988	47	41.065	17.298	11.952	0	136	136	2	1	-10921639	133.190	132	79	181	2797	23.524	7.600	0.159	1.552
ID381987	381987	46	46.428	26.837	9.247	0	136	136	2	1	-10921639	121.429	129	79	158	2550	24.373	4.800	0.233	1.884
ID381997	381997	40	75.774	21.773	28.922	0	137	137	2	1	-10921639	193.476	190	125	255	4063	38.443	4.800	0.202	1.694
ID381996	381996	47	41.643	16.711	10.162	0	137	137	2	1	-10921639	110.762	122	70	156	2326	27.379	7.600	0.180	1.235
ID381990	381990	40	71.544	21.731	29.743	0	138	138	2	1	-10921639	172.714	158	102	255	3627	48.405	2.000	0.186	1.120
ID382000	382000	40	70.923	21.064	29.703	0	139	139	2	1	-10921639	168.857	175	100	231	3546	41.120	2.000	0.217	1.462
ID381999	381999	50	42.488	13.591	26.125	0	139	139	2	1	-10921639	126.000	123	95	168	2646	22.104	2.000	0.153	1.509
ID381998	381998	51	41.791	21.804	16.668	0	139	139	2	1	-10921639	167.667	165	140	213	3521	22.292	2.000	0.105	1.434
ID382001	382001	51	50.832	21.636	16.962	0	140	140	2	1	-10921639	168.238	163	114	255	3533	35.620	2.000	0.097	0.834
ID382003	382003	40	82.455	20.962	30.191	0	140	140	2	1	-10921639	179.286	181	120	255	3765	40.370	4.800	0.248	1.767
ID382002	382002	50	41.927	14.206	26.101	0	140	140	2	1	-10921639	127.952	123	91	177	2687	23.598	4.800	0.153	1.437
ID382007	382007	40	66.838	20.563	29.491	0	141	141	2	1	-10921639	179.190	177	111	238	3763	31.791	4.800	0.206	1.928
ID382006	382006	51	49.549	21.962	16.768	0	141	141	2	1	-10921639	169.381	168	131	247	3557	29.583	2.000	0.106	1.101
ID382005	382005	40	67.451	20.070	29.500	0	142	142	2	1	-10921639	185.000	186	145	237	3885	26.272	4.800	0.206	2.407
ID382004	382004	50	40.114	13.581	26.004	0	142	142	2	1	-10921639	119.905	120	86	177	2518	22.206	2.000	0.141	1.335
ID382009	382009	50	51.595	13.674	25.787	0	143	143	2	1	-10921639	122.000	116	82	192	2562	29.062	2.000	0.184	1.305
ID382008	382008	None	40.002	21.615	19.923	0	143	143	2	1	-10921639	178.524	183	123	229	3749	25.079	6.278	0.100	1.289
ID382010	382010	40	55.253	19.876	29.755	0	143	143	2	1	-10921639	156.381	158	93	202	3284	32.468	4.800	0.208	1.659
ID382016	382016	40	64.838	20.207	29.277	0	144	144	2	1	-10921639	161.381	161	104	219	3389	31.977	4.800	0.206	1.727
ID382013	382013	None	47.985	27.506	30.728	0	145	145	2	1	-10921639	122.381	118	64	179	2570	32.741	2.000	0.176	1.119
ID382012	382012	40	56.327	20.535	29.034	0	145	145	2	1	-10921639	154.095	156	111	210	3236	29.165	4.800	0.195	1.723
ID382011	382011	None	40.043	6.731	15.817	0	145	145	2	1	-10921639	72.476	75	43	105	1522	20.064	4.800	0.308	1.701
ID382015	382015	40	75.072	20.350	29.262	0	146	146	2	1	-10921639	170.048	165	107	249	3571	40.039	4.800	0.228	1.578
ID382014	382014	None	42.279	13.990	25.777	0	146	146	2	1	-10921639	118.190	118	62	175	2482	27.360	2.000	0.162	1.206
ID382025	382025	None	42.368	28.000	20.596	0	147	147	2	1	-10921639	156.286	159	111	201	3282	24.495	4.800	0.138	1.549
ID382024	382024	None	47.904	21.717	20.652	0	147	147	2	1	-10921639	162.048	161	109	206	3403	29.591	2.000	0.134	1.293
ID382026	382026	40	70.345	20.300	29.244	0	147	147	2	1	-10921639	167.381	168	116	242	3515	36.774	4.800	0.208	1.564
ID382028	382028	40	63.152	20.218	28.438	0	148	148	2	1	-10921639	165.286	159	120	226	3471	32.593	2.000	0.181	1.555
ID382027	382027	52	42.471	13.809	25.474	0	148	148	2	1	-10921639	124.381	118	89	172	2612	23.413	7.600	0.159	1.460
ID382037	382037	52	61.198	14.108	25.606	0	149	149	2	1	-10921639	131.524	132	64	220	2762	40.897	2.000	0.198	1.064
ID382036	382036	None	40.272	29.138	20.987	0	149	149	2	1	-10921639	145.857	143	118	188	3063	21.472	2.000	0.122	1.478
ID382038	382038	40	49.706	20.442	28.982	0	149	149	2	1	-10921639	150.952	156	91	204	3170	31.064	4.800	0.164	1.373
ID382035	382035	53	64.820	21.511	20.548	0	149	149	2	1	-10921639	180.238	186	91	255	3785	47.958	4.800	0.159	1.033
ID382020	382020	40	56.184	20.428	28.574	0	150	150	2	1	-10921639	162.143	161	109	217	3405	30.829	4.800	0.197	1.729
ID382017	382017	None	45.774	21.874	17.416	0	150	150	2	1	-10921639	169.905	184	118	238	3568	38.410	2.000	0.095	0.767
ID382019	382019	52	74.386	14.115	25.840	0	150	150	2	1	-10921639	142.429	138	86	255	2991	41.934	2.000	0.235	1.291
ID382018	382018	53	71.419	21.997	20.087	0	150	150	2	1	-10921639	194.286	199	116	247	4080	36.516	6.287	0.194	1.726
ID382021	382021	53	65.934	21.430	20.181	0	151	151	2	1	-10921639	190.667	193	140	255	4004	37.462	6.295	0.169	1.468
ID382023	382023	40	66.636	20.113	28.904	0	151	151	2	1	-10921639	165.238	170	111	235	3470	32.528	4.800	0.213	1.787
ID382022	382022	52	54.380	14.271	25.732	0	151	151	2	1	-10921639	132.952	132	82	208	2792	34.070	4.800	0.189	1.242
ID382033	382033	52	44.774	13.815	26.309	0	152	152	2	1	-10921639	126.429	122	93	175	2655	24.716	2.000	0.149	1.330
ID382032	382032	53	60.373	21.190	20.420	0	152	152	2	1	-10921639	188.952	188	134	255	3968	34.649	6.320	0.151	1.434
ID382034	382034	40	49.183	19.894	28.215	0	152	152	2	1	-10921639	143.143	134	96	208	3006	30.999	2.000	0.126	1.033
ID382029	382029	54	41.052	7.035	16.278	0	153	153	2	1	-10921639	77.905	80	34	118	1636	24.759	4.800	0.294	1.430
ID382031	382031	40	53.495	19.665	28.482	0	153	153	2	1	-10921639	147.095	145	70	208	3089	41.236	2.000	0.133	0.836
ID382030	382030	53	59.774	21.485	20.221	0	153	153	2	1	-10921639	189.571	190	127	255	3981	36.620	6.276	0.149	1.345
ID382041	382041	52	41.965	13.248	26.088	0	154	154	2	1	-10921639	126.095	127	82	179	2648	24.611	2.000	0.159	1.406
ID382040	382040	53	60.827	22.509	19.732	0	154	154	2	1	-10921639	188.762	192	71	255	3964	54.091	4.800	0.165	0.990
ID382039	382039	54	40.399	7.453	15.916	0	154	154	2	1	-10921639	79.429	79	35	123	1668	25.557	4.800	0.286	1.383
ID382044	382044	52	47.727	13.762	25.994	0	155	155	2	1	-10921639	135.905	134	98	204	2854	26.706	2.000	0.147	1.307
ID382043	382043	53	78.511	21.327	20.112	0	155	155	2	1	-10921639	209.095	224	122	255	4391	39.600	4.800	0.212	1.847
ID382042	382042	54	43.821	7.785	16.138	0	155	155	2	1	-10921639	88.381	86	48	131	1856	22.886	4.800	0.283	1.705
ID382056	382056	52	49.530	13.837	26.252	0	156	156	2	1	-10921639	143.857	145	100	190	3021	26.607	4.800	0.180	1.647
ID382055	382055	53	71.067	21.453	20.006	0	156	156	2	1	-10921639	207.000	215	122	255	4347	39.864	4.800	0.190	1.655
ID382054	382054	54	55.236	7.337	16.329	0	156	156	2	1	-10921639	91.619	91	41	161	1924	34.033	4.800	0.339	1.362
ID382045	382045	54	53.723	6.946	16.314	0	157	157	2	1	-10921639	98.190	95	53	168	2062	30.518	2.000	0.272	1.375
ID382047	382047	52	60.203	13.787	26.042	0	157	157	2	1	-10921639	155.286	147	105	229	3261	37.161	2.000	0.159	1.146
ID382046	382046	53	71.097	21.999	18.992	0	157	157	2	1	-10921639	220.952	220	163	255	4640	29.458	4.800	0.209	2.597
ID382097	382097	55	41.685	33.439	26.588	0	158	158	2	1	-10921639	133.810	136	84	193	2810	32.307	7.600	0.134	0.976
ID382096	382096	52	60.152	14.151	26.409	0	158	158	2	1	-10921639	162.048	154	114	233	3403	35.029	4.800	0.168	1.330
ID382093	382093	53	52.995	22.049	18.125	0	158	158	2	1	-10921639	198.190	193	154	255	4162	30.664	7.600	0.152	1.707
ID382092	382092	54	65.791	6.866	16.286	0	158	158	2	1	-10921639	107.190	98	57	184	2251	36.528	2.000	0.302	1.363
ID382095	382095	56	59.319	29.960	21.405	0	158	158	2	1	-10921639	164.905	159	107	231	3463	36.613	2.000	0.163	1.262
ID382094	382094	None	64.833	20.841	20.033	0	158	158	2	1	-10921639	195.286	202	113	255	4101	38.655	2.000	0.147	1.298
ID382091	382091	None	45.225	14.850	13.986	0	158	158	2	1	-10921639	137.238	134	96	193	2882	26.199	2.000	0.141	1.298
ID382053	382053	55	41.659	32.706	26.302	0	159	159	2	1	-10921639	136.143	136	75	206	2859	36.200	7.600	0.108	0.731
ID382052	382052	52	61.989	14.233	26.375	0	159	159	2	1	-10921639	167.048	163	123	242	3508	34.266	4.800	0.180	1.485
ID382049	382049	53	58.217	21.890	17.456	0	159	159	2	1	-10921639	189.714	197	125	255	3984	35.864	4.800	0.147	1.352
ID382048	382048	54	46.940	6.622	15.931	0	159	159	2	1	-10921639	90.857	87	52	149	1908	26.409	2.000	0.234	1.303
ID382051	382051	56	47.177	30.196	21.785	0	159	159	2	1	-10921639	157.381	154	111	210	3305	29.827	2.000	0.129	1.209
ID382050	382050	None	40.302	35.628	17.213	0	159	159	2	1	-10921639	91.238	93	39	145	1916	32.932	2.000	0.201	0.926
ID382061	382061	52	60.550	14.511	26.204	0	160	160	2	1	-10921639	177.667	183	134	238	3731	29.561	4.800	0.170	1.744
ID382060	382060	56	62.493	30.332	22.090	0	160	160	2	1	-10921639	167.571	156	100	246	3519	41.227	2.000	0.148	1.045
ID382062	382062	57	58.222	24.592	30.429	0	160	160	2	1	-10921639	155.143	149	89	228	3258	41.547	4.800	0.178	1.131
ID382057	382057	None	44.273	14.704	13.969	0	160	160	2	1	-10921639	150.238	145	114	204	3155	22.618	4.800	0.134	1.574
ID382059	382059	53	58.813	21.989	18.400	0	160	160	2	1	-10921639	203.476	208	143	255	4273	28.460	4.800	0.159	1.963
ID382058	382058	54	76.184	6.978	15.938	0	160	160	2	1	-10921639	109.524	104	55	208	2300	42.058	2.000	0.324	1.276
ID382068	382068	57	44.890	25.552	30.789	0	161	161	2	1	-10921639	140.476	136	95	193	2950	31.449	2.000	0.140	1.098
ID382063	382063	54	60.961	6.972	15.759	0	161	161	2	1	-10921639	108.095	104	53	186	2270	36.267	2.000	0.253	1.202
ID382065	382065	56	43.332	29.977	22.042	0	161	161	2	1	-10921639	167.762	167	118	224	3523	31.670	7.600	0.112	1.065
ID382064	382064	53	68.331	21.868	17.957	0	161	161	2	1	-10921639	205.524	201	154	255	4316	32.946	4.800	0.178	1.887
ID382067	382067	55	63.536	34.035	26.957	0	161	161	2	1	-10921639	166.238	158	95	244	3491	44.985	4.800	0.189	1.177
ID382066	382066	52	51.629	14.457	26.453	0	161	161	2	1	-10921639	174.381	175	116	213	3662	25.529	4.800	0.168	1.963
ID382069	382069	54	63.091	6.971	15.963	0	162	162	2	1	-10921639	127.000	120	75	192	2667	33.371	2.000	0.240	1.475
ID382071	382071	56	47.967	30.000	23.000	0	162	162	2	1	-10921639	168.095	172	107	215	3530	29.787	7.600	0.138	1.365
ID382070	382070	53	72.553	22.186	18.016	0	162	162	2	1	-10921639	200.810	201	127	255	4217	40.498	2.000	0.182	1.530
ID382073	382073	55	66.154	34.050	27.333	0	162	162	2	1	-10921639	162.286	163	87	231	3408	45.633	4.800	0.200	1.183
ID382072	382072	52	54.168	13.561	26.516	0	162	162	2	1	-10921639	147.714	154	87	202	3102	34.006	2.000	0.179	1.322
ID382074	382074	58	44.915	22.404	30.858	0	162	162	2	1	-10921639	151.524	159	95	192	3182	26.299	4.800	0.163	1.611
ID382081	382081	57	52.755	26.496	30.812	0	163	163	2	1	-10921639	156.429	158	102	210	3285	28.930	4.800	0.168	1.559
ID382080	382080	58	45.195	21.057	31.119	0	163	163	2	1	-10921639	150.333	152	91	199	3157	26.335	4.800	0.143	1.428
ID382077	382077	59	48.946	25.576	19.133	0	163	163	2	1	-10921639	186.190	179	145	237	3910	27.955	4.800	0.119	1.421
ID382076	382076	53	57.639	21.804	17.584	0	163	163	2	1	-10921639	185.619	183	104	255	3898	37.612	2.000	0.137	1.192
ID382079	382079	55	77.364	34.891	28.077	0	163	163	2	1	-10921639	164.810	152	84	255	3461	56.359	7.600	0.215	1.033
ID382078	382078	52	66.225	13.228	26.205	0	163	163	2	1	-10921639	162.714	163	98	222	3417	37.334	4.800	0.205	1.485
ID382075	382075	54	53.827	7.306	16.213	0	163	163	2	1	-10921639	118.000	107	82	186	2478	31.439	4.800	0.228	1.396
ID382085	382085	59	51.305	27.721	20.579	0	164	164	2	1	-10921639	170.095	174	105	235	3572	36.532	2.000	0.130	1.071
ID382084	382084	53	61.584	21.548	17.117	0	164	164	2	1	-10921639	181.905	183	138	255	3820	35.266	2.000	0.146	1.315
ID382087	382087	52	52.417	12.925	25.915	0	164	164	2	1	-10921639	138.238	145	79	213	2903	35.976	2.000	0.198	1.268
ID382086	382086	60	54.084	13.010	23.848	0	164	164	2	1	-10921639	150.095	152	95	213	3152	32.465	6.294	0.182	1.424
ID382083	382083	54	62.553	7.575	16.381	0	164	164	2	1	-10921639	132.619	123	84	219	2785	35.461	2.000	0.227	1.383
ID382082	382082	61	51.053	16.900	12.091	0	164	164	2	1	-10921639	150.048	149	89	215	3151	33.190	7.600	0.153	1.202
ID382089	382089	58	52.644	19.914	31.026	0	164	164	2	1	-10921639	143.667	143	100	190	3017	25.092	4.800	0.196	1.874
ID382088	382088	55	79.216	35.187	28.359	0	164	164	2	1	-10921639	161.619	158	80	255	3394	49.399	2.000	0.206	1.118
ID382090	382090	57	66.243	26.232	30.627	0	164	164	2	1	-10921639	153.810	152	84	238	3230	42.605	2.000	0.192	1.162
ID382101	382101	54	53.477	7.612	16.193	0	165	165	2	1	-10921639	123.238	116	87	184	2588	29.742	2.000	0.199	1.377
ID382100	382100	None	46.369	28.845	14.565	0	165	165	2	1	-10921639	136.571	125	93	181	2868	27.301	2.000	0.159	1.374
ID382103	382103	60	64.639	12.606	24.640	0	165	165	2	1	-10921639	152.238	156	82	226	3197	41.525	4.800	0.222	1.332
ID382102	382102	53	59.649	21.840	17.224	0	165	165	2	1	-10921639	173.000	165	127	249	3633	33.813	2.000	0.146	1.305
ID382099	382099	62	42.462	15.027	14.778	0	165	165	2	1	-10921639	149.333	143	111	224	3136	31.549	7.600	0.093	0.807
ID382098	382098	61	46.632	16.544	12.475	0	165	165	2	1	-10921639	144.381	147	79	201	3032	36.947	7.600	0.150	1.022
ID382105	382105	58	53.741	20.170	31.042	0	165	165	2	1	-10921639	148.048	152	104	197	3109	28.551	4.800	0.181	1.589
ID382104	382104	55	81.224	35.363	28.423	0	165	165	2	1	-10921639	173.190	167	107	255	3637	47.247	2.000	0.207	1.256
ID382106	382106	57	56.993	26.501	30.613	0	165	165	2	1	-10921639	153.048	147	91	231	3214	39.435	2.000	0.165	1.101
ID382117	382117	55	81.071	35.244	28.522	0	166	166	2	1	-10921639	167.571	152	87	255	3519	54.717	2.000	0.211	1.065
ID382116	382116	60	56.761	11.974	24.470	0	166	166	2	1	-10921639	145.143	149	95	202	3048	31.617	4.800	0.197	1.511
ID382119	382119	57	64.011	26.454	30.892	0	166	166	2	1	-10921639	157.000	149	100	251	3297	41.644	2.000	0.157	1.023
ID382118	382118	58	41.877	20.233	30.886	0	166	166	2	1	-10921639	139.714	143	100	177	2934	23.288	6.339	0.152	1.586
ID382113	382113	62	50.463	14.859	14.744	0	166	166	2	1	-10921639	164.000	159	129	237	3444	30.570	7.600	0.121	1.156
ID382112	382112	61	51.817	17.573	12.747	0	166	166	2	1	-10921639	164.714	174	114	217	3459	33.969	7.600	0.128	1.102
ID382115	382115	53	53.195	21.497	17.639	0	166	166	2	1	-10921639	166.762	161	96	233	3502	37.985	2.000	0.136	1.052
ID382114	382114	54	54.636	7.156	15.962	0	166	166	2	1	-10921639	107.381	105	52	167	2255	32.149	2.000	0.248	1.325
ID382109	382109	55	88.037	35.193	28.478	0	167	167	2	1	-10921639	180.381	179	93	255	3788	51.545	2.000	0.245	1.376
ID382108	382108	60	44.339	11.560	24.580	0	167	167	2	1	-10921639	121.286	120	80	163	2547	27.375	4.800	0.191	1.424
ID382111	382111	57	74.794	26.613	30.767	0	167	167	2	1	-10921639	163.905	163	93	255	3442	44.345	2.000	0.213	1.299
ID382110	382110	58	60.580	20.045	30.853	0	167	167	2	1	-10921639	146.000	147	91	210	3066	32.331	4.800	0.205	1.536
ID382107	382107	61	52.192	18.000	13.000	0	167	167	2	1	-10921639	161.429	152	102	231	3390	37.005	2.000	0.121	0.943
ID382125	382125	55	85.888	35.120	28.639	0	168	168	2	1	-10921639	180.143	188	98	255	3783	51.861	2.000	0.220	1.255
ID382124	382124	60	41.692	10.724	23.940	0	168	168	2	1	-10921639	125.619	122	93	158	2638	21.290	4.800	0.199	1.955
ID382127	382127	57	54.658	26.562	30.759	0	168	168	2	1	-10921639	151.714	149	84	231	3186	38.158	2.000	0.142	0.990
ID382126	382126	58	72.855	20.649	31.048	0	168	168	2	1	-10921639	165.143	156	118	244	3468	35.917	2.000	0.215	1.625
ID382121	382121	63	43.498	28.681	15.067	0	168	168	2	1	-10921639	144.190	145	102	202	3028	30.611	2.000	0.128	1.071
ID382120	382120	61	69.496	17.829	12.676	0	168	168	2	1	-10921639	176.095	161	127	255	3698	37.631	2.000	0.162	1.308
ID382123	382123	None	50.708	20.995	17.114	0	168	168	2	1	-10921639	163.619	159	107	233	3436	33.485	2.000	0.102	0.901
ID382122	382122	54	51.330	7.509	16.250	0	168	168	2	1	-10921639	130.286	122	96	183	2736	25.908	2.000	0.185	1.567
ID382133	382133	58	52.774	19.897	31.543	0	169	169	2	1	-10921639	142.810	138	75	197	2999	38.317	2.000	0.181	1.143
ID382132	382132	57	63.769	26.771	30.846	0	169	169	2	1	-10921639	167.143	158	102	255	3510	39.283	2.000	0.160	1.174
ID382129	382129	63	42.374	28.351	14.685	0	169	169	2	1	-10921639	142.429	138	102	190	2991	21.910	2.000	0.134	1.531
ID382128	382128	61	81.311	17.643	12.609	0	169	169	2	1	-10921639	184.429	181	122	255	3873	42.055	2.000	0.210	1.524
ID382131	382131	55	85.409	35.033	28.777	0	169	169	2	1	-10921639	189.095	192	118	255	3971	49.215	2.000	0.218	1.375
ID382130	382130	54	61.029	7.782	16.244	0	169	169	2	1	-10921639	132.190	120	89	201	2776	32.079	2.000	0.219	1.480
ID382135	382135	63	43.685	28.918	14.214	0	170	170	2	1	-10921639	129.905	134	66	195	2728	33.478	2.000	0.142	0.965
ID382134	382134	61	62.719	17.480	12.328	0	170	170	2	1	-10921639	169.286	167	96	237	3555	40.711	4.800	0.187	1.313
ID382137	382137	55	86.075	34.856	28.867	0	170	170	2	1	-10921639	186.619	192	116	255	3919	50.605	2.000	0.218	1.320
ID382136	382136	54	66.946	7.449	16.256	0	170	170	2	1	-10921639	131.238	120	66	220	2756	42.495	4.800	0.264	1.291
ID382139	382139	57	42.650	25.720	30.569	0	170	170	2	1	-10921639	157.333	152	87	231	3304	38.133	6.294	0.109	0.813
ID382138	382138	58	76.654	20.365	31.054	0	170	170	2	1	-10921639	168.667	165	104	255	3542	41.317	4.800	0.231	1.534
ID382145	382145	58	76.168	20.099	31.024	0	171	171	2	1	-10921639	172.381	172	107	247	3620	39.705	4.800	0.225	1.593
ID382144	382144	55	75.262	34.992	28.850	0	171	171	2	1	-10921639	180.762	184	118	255	3796	43.166	2.000	0.194	1.364
ID382146	382146	57	66.913	26.973	30.923	0	171	171	2	1	-10921639	178.143	181	109	255	3741	41.907	2.000	0.169	1.231
ID382141	382141	None	44.787	15.185	14.697	0	171	171	2	1	-10921639	166.524	175	105	220	3497	34.876	7.600	0.106	0.919
ID382140	382140	61	69.985	17.603	12.414	0	171	171	2	1	-10921639	182.190	181	102	255	3826	48.432	4.800	0.185	1.177
ID382143	382143	54	57.174	7.543	16.161	0	171	171	2	1	-10921639	134.190	129	98	199	2818	28.949	4.800	0.207	1.587
ID382142	382142	63	42.870	28.342	14.539	0	171	171	2	1	-10921639	153.238	152	123	186	3218	20.552	4.800	0.139	1.820
ID382157	382157	55	70.604	34.561	28.664	0	172	172	2	1	-10921639	172.810	168	105	255	3629	45.335	2.000	0.190	1.217
ID382156	382156	54	68.347	7.487	16.059	0	172	172	2	1	-10921639	139.810	136	73	219	2936	42.460	4.800	0.255	1.340
ID382159	382159	57	62.435	27.106	30.865	0	172	172	2	1	-10921639	175.857	181	100	247	3693	41.313	2.000	0.157	1.155
ID382158	382158	58	80.344	20.365	31.165	0	172	172	2	1	-10921639	176.286	186	116	255	3702	46.141	2.000	0.226	1.406
ID382155	382155	63	44.991	28.449	14.538	0	172	172	2	1	-10921639	164.476	163	122	199	3454	19.866	4.800	0.144	2.089
ID382154	382154	61	83.200	17.113	12.885	0	172	172	2	1	-10921639	200.571	197	147	255	4212	35.949	4.800	0.225	2.050
ID382149	382149	54	83.852	7.333	16.055	0	173	173	2	1	-10921639	139.619	134	66	249	2932	55.591	2.000	0.270	1.068
ID382148	382148	63	50.261	29.228	14.656	0	173	173	2	1	-10921639	148.190	150	111	206	3112	27.263	2.000	0.152	1.438
ID382151	382151	55	74.509	34.556	28.760	0	173	173	2	1	-10921639	171.714	163	113	249	3606	49.714	2.000	0.202	1.163
ID382150	382150	64	42.938	30.951	22.089	0	173	173	2	1	-10921639	159.905	158	120	208	3358	23.024	4.800	0.121	1.502
ID382147	382147	61	73.994	17.468	12.556	0	173	173	2	1	-10921639	206.429	215	149	255	4335	35.343	4.800	0.201	1.956
ID382153	382153	58	75.154	20.117	31.705	0	173	173	2	1	-10921639	165.048	170	84	255	3466	47.529	2.000	0.215	1.227
ID382152	382152	57	68.355	27.221	30.814	0	173	173	2	1	-10921639	184.476	181	96	255	3874	45.586	2.000	0.174	1.201
ID382167	382167	61	78.259	17.249	12.448	0	174	174	2	1	-10921639	199.524	204	114	255	4190	46.795	7.600	0.212	1.494
ID382173	382173	57	75.429	28.250	30.928	0	174	174	2	1	-10921639	205.238	211	122	255	4310	43.862	4.800	0.192	1.505
ID382172	382172	58	73.515	20.246	31.243	0	174	174	2	1	-10921639	173.381	165	118	253	3641	40.179	2.000	0.196	1.416
ID382169	382169	54	87.693	8.154	16.196	0	174	174	2	1	-10921639	182.571	177	107	255	3834	45.575	4.800	0.259	1.647
ID382168	382168	63	55.830	29.372	14.495	0	174	174	2	1	-10921639	152.762	145	100	228	3208	34.390	4.800	0.176	1.328
ID382171	382171	55	75.231	34.842	28.722	0	174	174	2	1	-10921639	178.857	172	127	255	3756	43.772	2.000	0.194	1.329
ID382170	382170	64	50.659	31.414	22.051	0	174	174	2	1	-10921639	167.476	175	116	226	3517	29.499	2.000	0.134	1.342
ID382165	382165	58	69.717	20.487	31.251	0	175	175	2	1	-10921639	175.714	175	114	253	3690	42.337	2.000	0.191	1.332
ID382164	382164	55	83.319	34.978	28.989	0	175	175	2	1	-10921639	179.476	181	100	255	3769	47.064	2.000	0.218	1.364
ID382166	382166	57	66.926	27.948	31.110	0	175	175	2	1	-10921639	209.286	211	125	255	4395	38.464	4.800	0.169	1.576
ID382161	382161	63	58.476	29.168	14.496	0	175	175	2	1	-10921639	154.286	154	86	222	3240	41.586	4.800	0.171	1.081
ID382160	382160	61	68.884	17.874	12.148	0	175	175	2	1	-10921639	180.190	181	123	242	3784	36.357	4.800	0.201	1.662
ID382163	382163	64	45.271	31.998	22.241	0	175	175	2	1	-10921639	168.048	168	123	215	3529	29.889	2.000	0.127	1.265
ID382162	382162	54	100.249	7.739	16.187	0	175	175	2	1	-10921639	180.143	181	114	255	3783	48.980	2.000	0.298	1.689
ID382197	382197	57	75.388	27.742	31.092	0	176	176	2	1	-10921639	218.762	213	149	255	4594	33.599	4.800	0.198	2.153
ID382196	382196	58	51.722	20.719	31.378	0	176	176	2	1	-10921639	160.762	159	120	204	3376	24.635	4.800	0.159	1.786
ID382193	382193	54	76.505	7.791	15.726	0	176	176	2	1	-10921639	147.905	141	75	251	3106	48.497	2.000	0.242	1.188
ID382192	382192	63	58.103	29.379	14.999	0	176	176	2	1	-10921639	170.286	168	113	226	3576	28.923	4.800	0.172	1.725
ID382195	382195	55	83.652	35.289	28.871	0	176	176	2	1	-10921639	187.190	177	118	255	3931	43.461	2.000	0.212	1.505
ID382194	382194	64	58.418	31.603	22.218	0	176	176	2	1	-10921639	170.143	172	113	237	3573	35.989	4.800	0.158	1.293
ID382191	382191	None	44.538	11.567	14.288	0	176	176	2	1	-10921639	135.238	136	75	186	2840	38.271	4.800	0.152	0.933
ID382190	382190	61	65.470	17.109	11.875	0	176	176	2	1	-10921639	166.429	174	102	231	3495	38.448	4.800	0.204	1.465
ID382213	382213	61	63.802	16.413	11.517	0	177	177	2	1	-10921639	157.286	154	80	217	3303	37.634	4.800	0.206	1.429
ID382215	382215	63	63.916	29.180	14.717	0	177	177	2	1	-10921639	165.619	161	118	235	3478	33.481	2.000	0.172	1.448
ID382214	382214	54	63.451	8.417	14.670	0	177	177	2	1	-10921639	134.476	129	77	208	2824	37.543	2.000	0.225	1.316
ID382217	382217	55	71.908	35.300	28.708	0	177	177	2	1	-10921639	190.048	181	123	255	3991	38.754	4.800	0.188	1.551
ID382216	382216	64	53.441	31.532	22.246	0	177	177	2	1	-10921639	171.048	163	131	238	3592	33.392	4.800	0.141	1.268
ID382219	382219	57	69.106	28.464	31.328	0	177	177	2	1	-10921639	209.429	215	123	255	4398	37.733	4.800	0.171	1.621
ID382218	382218	58	58.657	20.499	31.239	0	177	177	2	1	-10921639	162.143	159	109	219	3405	37.584	2.000	0.167	1.235
ID382181	382181	61	65.968	16.123	11.065	0	178	178	2	1	-10921639	146.952	150	82	220	3086	37.784	2.000	0.212	1.361
ID382183	382183	54	55.049	8.937	14.010	0	178	178	2	1	-10921639	131.000	125	70	197	2751	32.030	2.000	0.194	1.328
ID382182	382182	None	50.365	18.381	10.720	0	178	178	2	1	-10921639	142.476	152	70	220	2992	44.672	6.298	0.202	1.073
ID382189	382189	57	70.701	28.818	31.515	0	178	178	2	1	-10921639	197.952	220	104	255	4157	50.116	4.800	0.174	1.172
ID382188	382188	58	59.057	20.558	31.604	0	178	178	2	1	-10921639	162.762	167	89	217	3418	39.192	4.800	0.178	1.258
ID382185	382185	64	51.019	31.298	22.220	0	178	178	2	1	-10921639	172.333	163	122	231	3619	28.074	2.000	0.129	1.400
ID382184	382184	63	64.351	28.886	14.892	0	178	178	2	1	-10921639	173.714	175	113	246	3648	36.131	2.000	0.165	1.360
ID382187	382187	55	83.695	35.217	28.682	0	178	178	2	1	-10921639	191.857	183	122	255	4029	45.914	2.000	0.210	1.450
ID382186	382186	None	42.843	7.246	22.554	0	178	178	2	1	-10921639	85.524	84	21	141	1796	33.575	2.000	0.235	0.969
ID382180	382180	57	72.760	28.796	31.659	0	179	179	2	1	-10921639	183.571	183	123	255	3855	45.067	2.000	0.183	1.259
ID382177	382177	64	45.392	31.185	22.123	0	179	179	2	1	-10921639	169.619	158	132	229	3562	24.620	2.000	0.111	1.377
ID382176	382176	63	52.443	29.482	15.159	0	179	179	2	1	-10921639	166.238	163	120	222	3491	29.384	2.000	0.145	1.435
ID382179	382179	58	61.111	21.237	31.486	0	179	179	2	1	-10921639	177.429	174	125	238	3726	33.157	4.800	0.178	1.620
ID382178	382178	55	85.410	35.136	28.745	0	179	179	2	1	-10921639	187.762	184	118	255	3943	45.230	2.000	0.223	1.512
ID382175	382175	None	78.472	12.821	11.827	0	179	179	2	1	-10921639	167.667	177	80	255	3521	49.192	2.000	0.221	1.232
ID382174	382174	61	62.256	15.899	10.643	0	179	179	2	1	-10921639	155.286	154	66	228	3261	43.497	6.309	0.200	1.191
ID382212	382212	57	68.501	28.413	31.461	0	180	180	2	1	-10921639	192.571	186	123	255	4044	36.855	2.000	0.171	1.529
ID382209	382209	64	52.087	31.666	22.865	0	180	180	2	1	-10921639	175.952	179	132	233	3695	29.204	4.800	0.132	1.406
ID382208	382208	63	58.390	29.413	15.175	0	180	180	2	1	-10921639	158.333	159	104	211	3325	33.120	2.000	0.168	1.376
ID382211	382211	58	73.566	21.371	31.248	0	180	180	2	1	-10921639	191.762	193	134	255	4027	37.292	4.800	0.207	1.765
ID382210	382210	55	80.922	35.384	28.812	0	180	180	2	1	-10921639	194.524	195	120	255	4085	45.646	4.800	0.210	1.478
ID382207	382207	54	59.906	8.548	13.278	0	180	180	2	1	-10921639	143.333	143	84	208	3010	35.955	7.600	0.191	1.279
ID382206	382206	61	63.551	14.399	10.992	0	180	180	2	1	-10921639	152.190	161	77	220	3196	42.905	4.800	0.226	1.309
ID382225	382225	55	81.326	35.038	28.535	0	181	181	2	1	-10921639	206.238	217	129	255	4331	44.370	4.800	0.219	1.667
ID382224	382224	64	62.787	31.107	22.787	0	181	181	2	1	-10921639	181.286	167	138	244	3807	32.915	2.000	0.149	1.432
ID382227	382227	57	60.443	28.655	31.281	0	181	181	2	1	-10921639	186.429	186	145	244	3915	30.894	4.800	0.152	1.595
ID382226	382226	58	68.998	21.789	31.354	0	181	181	2	1	-10921639	184.762	175	138	255	3880	37.017	2.000	0.161	1.383
ID382221	382221	61	65.675	16.880	10.110	0	181	181	2	1	-10921639	143.048	149	79	224	3004	38.014	4.800	0.227	1.392
ID382220	382220	65	60.927	10.188	9.950	0	181	181	2	1	-10921639	138.333	140	62	217	2905	43.172	2.000	0.201	1.073
ID382223	382223	63	48.792	29.173	14.791	0	181	181	2	1	-10921639	160.857	165	123	202	3378	22.765	4.800	0.151	1.854
ID382222	382222	54	56.591	7.973	14.494	0	181	181	2	1	-10921639	147.952	152	89	208	3107	32.329	4.800	0.192	1.472
ID382199	382199	61	75.701	15.375	10.270	0	182	182	2	1	-10921639	174.524	167	105	247	3665	41.112	2.000	0.204	1.441
ID382198	382198	65	63.952	10.803	9.832	0	182	182	2	1	-10921639	160.571	161	105	244	3372	37.782	2.000	0.167	1.219
ID382205	382205	57	64.249	28.321	31.413	0	182	182	2	1	-10921639	189.619	188	120	249	3982	35.281	2.000	0.166	1.532
ID382204	382204	58	73.486	21.548	31.498	0	182	182	2	1	-10921639	188.381	181	141	255	3956	34.172	4.800	0.198	1.819
ID382201	382201	63	50.406	29.327	14.836	0	182	182	2	1	-10921639	164.095	163	122	206	3446	25.189	4.800	0.155	1.751
ID382200	382200	54	65.606	7.804	14.304	0	182	182	2	1	-10921639	147.524	138	96	237	3098	35.968	2.000	0.192	1.320
ID382203	382203	55	81.797	34.955	28.612	0	182	182	2	1	-10921639	202.667	224	127	255	4256	49.674	3.200	0.205	1.390
ID382202	382202	64	58.775	30.984	23.057	0	182	182	2	1	-10921639	183.667	181	134	242	3857	30.105	2.000	0.147	1.562
ID382245	382245	57	61.980	28.422	31.343	0	183	183	2	1	-10921639	185.524	186	122	253	3896	35.863	2.000	0.151	1.354
ID382244	382244	58	74.207	22.157	31.465	0	183	183	2	1	-10921639	184.714	172	136	255	3879	38.125	4.800	0.194	1.575
ID382241	382241	66	44.610	23.995	18.611	0	183	183	2	1	-10921639	170.333	168	127	235	3577	28.938	7.600	0.101	1.076
ID382240	382240	63	48.907	29.841	14.885	0	183	183	2	1	-10921639	141.667	140	93	195	2975	31.642	2.000	0.147	1.150
ID382243	382243	55	79.191	35.145	28.491	0	183	183	2	1	-10921639	208.762	202	127	255	4384	40.928	4.800	0.205	1.738
ID382242	382242	64	54.154	31.363	22.617	0	183	183	2	1	-10921639	184.381	177	143	235	3872	28.786	2.000	0.136	1.531
ID382237	382237	65	70.577	11.745	10.072	0	183	183	2	1	-10921639	163.095	167	73	251	3425	47.971	2.000	0.183	1.051
ID382239	382239	54	72.852	8.169	14.074	0	183	183	2	1	-10921639	154.095	143	105	247	3236	38.177	2.000	0.224	1.475
ID382238	382238	61	85.038	16.404	10.440	0	183	183	2	1	-10921639	194.667	197	98	255	4088	46.742	6.320	0.233	1.572
ID382295	382295	61	77.241	16.132	9.887	0	184	184	2	1	-10921639	198.095	201	131	255	4160	37.307	4.800	0.212	1.858
ID382294	382294	65	58.888	12.035	9.623	0	184	184	2	1	-10921639	161.857	156	98	222	3399	43.221	2.000	0.150	0.978
ID382301	382301	58	72.873	21.865	31.289	0	184	184	2	1	-10921639	189.714	184	134	255	3984	33.943	4.800	0.193	1.810
ID382300	382300	55	83.195	34.946	28.340	0	184	184	2	1	-10921639	202.857	199	123	255	4260	41.860	4.800	0.225	1.777
ID382302	382302	57	54.815	28.460	31.126	0	184	184	2	1	-10921639	186.429	188	123	240	3915	32.149	2.000	0.134	1.373
ID382297	382297	63	42.969	29.234	15.354	0	184	184	2	1	-10921639	151.571	156	89	197	3183	29.298	2.000	0.135	1.230
ID382296	382296	54	82.070	7.904	14.013	0	184	184	2	1	-10921639	163.381	154	109	255	3431	40.337	2.000	0.243	1.584
ID382299	382299	64	52.002	31.445	22.486	0	184	184	2	1	-10921639	192.381	193	136	240	4040	26.793	4.800	0.143	1.792
ID382298	382298	66	47.042	23.775	18.711	0	184	184	2	1	-10921639	175.048	179	131	237	3676	28.076	7.600	0.113	1.270
ID382247	382247	61	90.085	16.983	10.320	0	185	185	2	1	-10921639	200.095	202	114	255	4202	47.361	4.800	0.243	1.649
ID382246	382246	65	53.416	11.820	8.589	0	185	185	2	1	-10921639	154.381	150	104	192	3242	29.236	4.800	0.179	1.604
ID382253	382253	55	77.080	34.963	28.115	0	185	185	2	1	-10921639	195.857	186	120	255	4113	40.030	4.800	0.195	1.597
ID382252	382252	64	72.122	31.180	22.647	0	185	185	2	1	-10921639	204.143	199	149	255	4287	35.727	2.000	0.171	1.671
ID382255	382255	57	64.510	28.739	31.191	0	185	185	2	1	-10921639	191.238	183	129	255	4016	38.543	2.000	0.148	1.280
ID382254	382254	58	76.736	22.209	31.460	0	185	185	2	1	-10921639	201.238	199	141	255	4226	40.803	4.800	0.203	1.661
ID382249	382249	54	95.999	7.845	14.038	0	185	185	2	1	-10921639	183.524	170	127	255	3854	45.200	2.000	0.268	1.716
ID382248	382248	67	46.007	25.496	12.685	0	185	185	2	1	-10921639	147.143	145	105	210	3090	33.293	2.000	0.123	0.971
ID382251	382251	66	51.117	24.135	19.465	0	185	185	2	1	-10921639	174.667	174	134	235	3668	30.114	7.600	0.126	1.299
ID382250	382250	63	43.536	28.332	14.875	0	185	185	2	1	-10921639	167.286	165	111	197	3513	23.117	7.600	0.129	1.653
ID382229	382229	61	89.296	17.182	10.561	0	186	186	2	1	-10921639	191.619	202	118	255	4024	45.784	2.000	0.244	1.644
ID382228	382228	65	50.422	11.917	8.010	0	186	186	2	1	-10921639	126.952	127	62	175	2666	33.622	2.000	0.199	1.255
ID382231	382231	54	97.023	7.566	14.033	0	186	186	2	1	-10921639	193.333	190	125	255	4060	45.854	4.800	0.288	1.883
ID382230	382230	67	45.148	25.146	12.354	0	186	186	2	1	-10921639	138.905	141	84	199	2917	32.912	2.000	0.141	1.042
ID382236	382236	57	60.357	28.986	30.913	0	186	186	2	1	-10921639	199.905	204	116	251	4198	36.234	4.800	0.153	1.466
ID382233	382233	64	62.580	30.843	22.664	0	186	186	2	1	-10921639	195.524	193	140	255	4106	33.579	2.000	0.144	1.469
ID382232	382232	66	48.871	23.878	18.790	0	186	186	2	1	-10921639	166.476	167	132	233	3496	28.479	2.000	0.120	1.254
ID382235	382235	58	76.973	21.440	30.906	0	186	186	2	1	-10921639	194.667	199	114	255	4088	43.965	4.800	0.210	1.536
ID382234	382234	55	76.330	34.921	28.189	0	186	186	2	1	-10921639	204.714	208	132	255	4299	38.780	4.800	0.198	1.743
ID382293	382293	57	62.533	28.714	31.304	0	187	187	2	1	-10921639	202.190	201	134	255	4246	34.105	2.000	0.144	1.494
ID382292	382292	58	81.157	21.441	30.992	0	187	187	2	1	-10921639	201.190	210	120	255	4225	47.044	4.800	0.225	1.572
ID382289	382289	67	41.147	26.116	12.860	0	187	187	2	1	-10921639	142.333	141	73	204	2989	33.993	7.600	0.108	0.818
ID382288	382288	54	94.189	7.191	13.251	0	187	187	2	1	-10921639	197.857	201	118	255	4155	49.165	4.800	0.262	1.670
ID382291	382291	55	77.451	34.892	27.902	0	187	187	2	1	-10921639	203.476	206	132	255	4273	41.284	4.800	0.198	1.630
ID382290	382290	64	64.095	30.750	22.535	0	187	187	2	1	-10921639	203.762	201	154	255	4279	33.438	2.000	0.152	1.605
ID382287	382287	61	86.352	17.953	10.791	0	187	187	2	1	-10921639	196.286	201	120	255	4122	41.029	4.800	0.239	1.843
ID382286	382286	65	66.209	12.728	7.888	0	187	187	2	1	-10921639	137.857	143	52	220	2895	42.086	2.000	0.210	1.139
ID382261	382261	66	44.162	24.198	18.749	0	188	188	2	1	-10921639	170.810	167	129	228	3587	28.899	7.600	0.114	1.205
ID382260	382260	68	49.009	29.432	14.422	0	188	188	2	1	-10921639	157.571	158	82	211	3309	37.633	2.000	0.143	1.050
ID382263	382263	55	74.367	34.954	27.984	0	188	188	2	1	-10921639	178.905	174	96	251	3757	44.622	2.000	0.186	1.255
ID382262	382262	64	59.792	31.204	22.508	0	188	188	2	1	-10921639	197.143	193	145	255	4140	36.133	2.000	0.127	1.230
ID382257	382257	61	78.925	18.255	11.649	0	188	188	2	1	-10921639	177.190	184	111	255	3721	45.816	2.000	0.202	1.301
ID382256	382256	65	58.250	12.604	8.763	0	188	188	2	1	-10921639	143.714	141	91	202	3018	30.272	2.000	0.191	1.526
ID382259	382259	54	94.782	7.351	13.236	0	188	188	2	1	-10921639	190.667	201	118	255	4004	51.498	4.800	0.286	1.648
ID382258	382258	67	50.346	25.366	12.143	0	188	188	2	1	-10921639	146.857	132	84	233	3084	40.741	2.000	0.144	0.909
ID382265	382265	57	55.217	28.445	31.252	0	188	188	2	1	-10921639	185.762	192	132	251	3901	33.565	4.800	0.134	1.309
ID382264	382264	58	72.657	21.939	30.776	0	188	188	2	1	-10921639	191.810	190	131	255	4028	38.616	4.800	0.190	1.583
ID382273	382273	55	52.374	35.313	27.741	0	189	189	2	1	-10921639	167.714	168	111	224	3522	31.825	4.800	0.169	1.523
ID382272	382272	64	65.187	30.762	22.615	0	189	189	2	1	-10921639	208.381	204	131	255	4376	35.484	4.800	0.157	1.592
ID382275	382275	57	62.282	28.830	30.950	0	189	189	2	1	-10921639	188.714	201	113	255	3963	39.051	4.800	0.157	1.312
ID382274	382274	58	60.454	20.773	30.904	0	189	189	2	1	-10921639	160.857	163	93	219	3378	36.316	4.800	0.184	1.377
ID382269	382269	54	75.724	7.612	14.336	0	189	189	2	1	-10921639	183.476	188	118	255	3853	43.727	7.600	0.201	1.406
ID382268	382268	67	57.267	25.886	12.548	0	189	189	2	1	-10921639	163.476	158	111	251	3433	40.081	2.000	0.129	0.932
ID382271	382271	66	54.380	24.273	18.974	0	189	189	2	1	-10921639	180.429	175	129	237	3789	34.241	2.000	0.132	1.230
ID382270	382270	68	53.823	29.538	14.574	0	189	189	2	1	-10921639	156.143	158	91	231	3279	40.276	7.600	0.136	0.931
ID382267	382267	61	75.982	18.439	10.457	0	189	189	2	1	-10921639	191.571	193	131	255	4023	44.306	4.800	0.217	1.541
ID382266	382266	65	40.287	11.725	9.270	0	189	189	2	1	-10921639	119.571	118	61	165	2511	30.800	4.800	0.156	1.046
ID382277	382277	61	71.148	18.827	9.565	0	190	190	2	1	-10921639	169.048	168	75	247	3550	44.942	4.800	0.212	1.313
ID382276	382276	65	44.442	11.173	9.819	0	190	190	2	1	-10921639	138.286	138	71	193	2904	31.444	7.600	0.139	1.074
ID382279	382279	54	81.224	7.909	14.391	0	190	190	2	1	-10921639	189.810	179	125	255	3986	40.637	2.000	0.218	1.669
ID382278	382278	67	62.494	25.817	12.553	0	190	190	2	1	-10921639	173.714	161	114	242	3648	38.640	2.000	0.162	1.250
ID382285	382285	58	47.674	20.778	30.556	0	190	190	2	1	-10921639	138.857	138	70	195	2916	39.612	2.000	0.148	0.903
ID382284	382284	57	56.175	27.606	30.502	0	190	190	2	1	-10921639	180.048	184	105	255	3781	42.251	6.296	0.141	1.054
ID382281	382281	66	44.916	24.007	19.231	0	190	190	2	1	-10921639	171.190	165	132	220	3595	26.284	7.600	0.115	1.340
ID382280	382280	68	45.797	29.524	14.706	0	190	190	2	1	-10921639	158.000	150	104	213	3318	35.864	2.000	0.112	0.888
ID382283	382283	55	50.036	35.034	27.172	0	190	190	2	1	-10921639	158.476	172	98	222	3328	36.777	2.000	0.128	0.979
ID382282	382282	64	70.097	31.045	22.782	0	190	190	2	1	-10921639	208.048	197	152	255	4369	34.123	2.000	0.159	1.672
ID382311	382311	61	64.909	18.897	10.076	0	191	191	2	1	-10921639	168.286	163	100	237	3534	39.220	4.800	0.200	1.432
ID382310	382310	65	42.939	10.329	10.436	0	191	191	2	1	-10921639	126.810	131	61	192	2663	40.479	7.600	0.132	0.730
ID382321	382321	57	49.567	27.751	30.018	0	191	191	2	1	-10921639	175.571	174	111	233	3687	30.397	2.000	0.125	1.283
ID382320	382320	58	46.040	20.356	29.737	0	191	191	2	1	-10921639	144.143	147	96	206	3027	33.383	2.000	0.144	1.090
ID382317	382317	64	52.708	30.274	22.562	0	191	191	2	1	-10921639	209.762	213	158	255	4405	28.623	4.800	0.121	1.578
ID382316	382316	66	58.158	23.865	19.178	0	191	191	2	1	-10921639	182.619	172	134	255	3835	34.629	2.000	0.131	1.225
ID382319	382319	None	42.309	24.679	29.277	0	191	191	2	1	-10921639	172.762	183	118	220	3628	30.506	2.000	0.106	1.084
ID382318	382318	55	45.076	34.476	26.066	0	191	191	2	1	-10921639	168.762	168	123	220	3544	29.958	2.000	0.101	1.037
ID382313	382313	67	60.938	25.809	12.621	0	191	191	2	1	-10921639	181.667	174	114	246	3815	38.579	2.000	0.156	1.273
ID382312	382312	None	59.178	18.022	12.623	0	191	191	2	1	-10921639	167.714	175	89	235	3522	40.280	2.000	0.158	1.135
ID382315	382315	68	56.210	28.968	14.072	0	191	191	2	1	-10921639	177.429	184	116	244	3726	39.453	7.600	0.140	1.108
ID382314	382314	54	76.313	7.871	14.354	0	191	191	2	1	-10921639	182.095	167	125	255	3824	38.218	2.000	0.202	1.600
ID382325	382325	68	68.606	28.213	14.015	0	192	192	2	1	-10921639	201.095	208	114	255	4223	45.837	4.800	0.181	1.342
ID382324	382324	67	67.129	26.800	13.319	0	192	192	2	1	-10921639	194.095	208	95	255	4076	51.505	4.800	0.176	1.127
ID382327	382327	66	54.375	23.918	19.046	0	192	192	2	1	-10921639	179.143	172	141	246	3762	31.147	2.000	0.124	1.267
ID382326	382326	54	87.554	7.885	14.705	0	192	192	2	1	-10921639	188.571	184	107	255	3960	52.375	7.600	0.216	1.278
ID382323	382323	65	46.553	10.119	11.227	0	192	192	2	1	-10921639	143.048	138	87	219	3004	39.116	4.800	0.143	0.916
ID382322	382322	61	65.351	19.179	10.057	0	192	192	2	1	-10921639	161.095	165	96	222	3383	39.213	4.800	0.199	1.365
ID382329	382329	58	41.933	20.412	28.976	0	192	192	2	1	-10921639	147.190	147	100	202	3091	32.565	4.800	0.133	1.062
ID382328	382328	64	50.776	30.759	22.714	0	192	192	2	1	-10921639	195.667	188	163	237	4109	22.953	4.800	0.127	1.917
ID382330	382330	57	40.703	26.703	29.875	0	192	192	2	1	-10921639	157.762	152	125	206	3313	25.412	7.600	0.117	1.297
ID382309	382309	58	44.576	19.233	29.862	0	193	193	2	1	-10921639	134.000	136	82	177	2814	30.223	4.800	0.169	1.280
ID382308	382308	57	59.360	26.011	29.276	0	193	193	2	1	-10921639	162.952	154	116	224	3422	31.788	2.000	0.161	1.425
ID382305	382305	68	72.769	28.473	14.140	0	193	193	2	1	-10921639	210.476	220	123	255	4420	44.141	4.800	0.191	1.528
ID382304	382304	54	82.383	8.059	14.514	0	193	193	2	1	-10921639	189.857	192	114	255	3987	46.901	4.800	0.227	1.496
ID382307	382307	64	48.508	30.345	22.811	0	193	193	2	1	-10921639	199.190	202	149	242	4183	24.911	4.800	0.121	1.732
ID382306	382306	66	43.061	24.123	19.428	0	193	193	2	1	-10921639	174.524	165	125	226	3665	27.699	2.000	0.106	1.210
ID382303	382303	61	84.858	18.589	8.972	0	193	193	2	1	-10921639	163.905	163	91	255	3442	50.284	2.000	0.233	1.231
ID382333	382333	54	81.885	8.014	14.802	0	194	194	2	1	-10921639	176.429	172	104	255	3705	45.826	2.000	0.213	1.352
ID382332	382332	68	68.567	28.000	14.000	0	194	194	2	1	-10921639	218.333	233	122	255	4585	40.480	4.800	0.188	1.711
ID382335	382335	58	55.020	19.395	29.177	0	194	194	2	1	-10921639	149.143	145	91	206	3132	37.398	7.600	0.177	1.199
ID382334	382334	64	46.137	30.488	22.603	0	194	194	2	1	-10921639	193.429	197	122	238	4062	28.209	7.600	0.113	1.391
ID382336	382336	57	54.623	26.135	29.537	0	194	194	2	1	-10921639	151.238	150	109	222	3176	35.020	2.000	0.165	1.222
ID382331	382331	61	82.896	18.751	9.099	0	194	194	2	1	-10921639	163.476	161	82	255	3433	49.709	2.000	0.223	1.199
ID382357	382357	57	48.816	25.706	29.272	0	195	195	2	1	-10921639	161.810	165	91	217	3398	33.985	2.000	0.137	1.150
ID382356	382356	64	55.698	29.122	23.098	0	195	195	2	1	-10921639	202.429	208	131	255	4251	32.545	4.800	0.137	1.500
ID382358	382358	58	61.714	19.241	29.484	0	195	195	2	1	-10921639	147.571	149	84	229	3099	42.934	2.000	0.168	0.987
ID382353	382353	68	64.150	29.187	14.784	0	195	195	2	1	-10921639	209.000	206	158	255	4389	34.722	7.600	0.153	1.601
ID382352	382352	54	82.807	8.024	14.632	0	195	195	2	1	-10921639	180.952	163	100	255	3800	53.714	2.000	0.199	1.117
ID382355	382355	71	48.019	33.353	21.688	0	195	195	2	1	-10921639	171.952	174	95	228	3611	38.947	2.000	0.114	0.904
ID382354	382354	None	41.174	24.502	19.426	0	195	195	2	1	-10921639	181.143	177	134	238	3804	27.262	7.600	0.077	0.955
ID382351	382351	61	90.998	18.807	9.185	0	195	195	2	1	-10921639	165.000	150	89	255	3465	55.486	2.000	0.237	1.138
ID382341	382341	71	53.269	31.167	21.187	0	196	196	2	1	-10921639	193.667	195	109	237	4067	36.535	4.800	0.136	1.266
ID382340	382340	68	71.137	29.143	14.747	0	196	196	2	1	-10921639	210.905	206	138	255	4429	39.271	4.800	0.175	1.603
ID382343	382343	57	56.144	25.469	29.757	0	196	196	2	1	-10921639	145.810	141	91	204	3062	37.989	2.000	0.170	1.114
ID382342	382342	58	54.637	19.330	29.591	0	196	196	2	1	-10921639	132.952	129	70	202	2792	41.517	2.000	0.186	1.003
ID382337	382337	61	91.809	18.633	8.936	0	196	196	2	1	-10921639	174.000	156	107	255	3654	51.114	2.000	0.241	1.321
ID382339	382339	54	85.930	8.118	14.781	0	196	196	2	1	-10921639	194.714	184	109	255	4089	48.651	2.000	0.217	1.429
ID382338	382338	70	46.836	10.623	10.364	0	196	196	2	1	-10921639	136.095	138	75	199	2858	37.359	2.000	0.149	0.947
ID382349	382349	58	59.660	19.176	29.928	0	197	197	2	1	-10921639	138.857	140	84	208	2916	37.585	2.000	0.178	1.118
ID382348	382348	69	49.696	24.110	19.159	0	197	197	2	1	-10921639	192.000	188	152	247	4032	27.124	7.600	0.114	1.453
ID382350	382350	57	63.261	25.333	29.979	0	197	197	2	1	-10921639	160.524	158	105	244	3371	38.018	2.000	0.162	1.176
ID382345	382345	70	64.276	11.057	10.607	0	197	197	2	1	-10921639	169.333	161	129	246	3556	33.714	2.000	0.163	1.406
ID382344	382344	61	99.881	18.778	9.230	0	197	197	2	1	-10921639	185.048	190	84	255	3886	56.726	2.000	0.283	1.441
ID382347	382347	68	67.393	29.049	15.019	0	197	197	2	1	-10921639	217.952	226	131	255	4577	38.834	4.800	0.165	1.589
ID382346	382346	54	77.088	8.467	15.076	0	197	197	2	1	-10921639	186.095	181	111	255	3908	46.674	7.600	0.193	1.290
ID382385	382385	69	48.443	25.367	20.744	0	198	198	2	1	-10921639	205.238	202	165	253	4310	25.330	4.800	0.119	1.717
ID382384	382384	71	53.118	32.347	19.731	0	198	198	2	1	-10921639	162.238	165	64	233	3407	48.103	2.000	0.130	0.777
ID382387	382387	57	59.760	25.443	29.762	0	198	198	2	1	-10921639	171.095	165	114	249	3593	37.276	2.000	0.161	1.273
ID382386	382386	58	46.283	18.702	30.186	0	198	198	2	1	-10921639	143.667	143	105	201	3017	24.642	4.800	0.142	1.448
ID382381	382381	70	63.142	11.084	10.652	0	198	198	2	1	-10921639	173.190	161	125	242	3637	33.521	2.000	0.152	1.362
ID382380	382380	61	89.836	18.617	9.438	0	198	198	2	1	-10921639	191.476	211	86	255	4021	56.967	4.800	0.259	1.383
ID382383	382383	68	65.916	29.034	14.948	0	198	198	2	1	-10921639	213.476	215	138	255	4483	38.669	7.600	0.153	1.465
ID382382	382382	54	72.672	8.506	14.994	0	198	198	2	1	-10921639	191.857	184	134	255	4029	43.672	7.600	0.166	1.248
ID382359	382359	61	89.581	18.880	9.472	0	199	199	2	1	-10921639	192.905	199	98	255	4051	58.721	2.000	0.242	1.281
ID382365	382365	58	59.169	18.987	29.996	0	199	199	2	1	-10921639	143.571	134	95	228	3015	33.287	2.000	0.173	1.272
ID382364	382364	69	46.393	24.876	20.174	0	199	199	2	1	-10921639	208.476	211	175	253	4378	21.068	4.800	0.108	1.925
ID382366	382366	57	65.319	25.315	30.217	0	199	199	2	1	-10921639	160.238	150	113	233	3365	39.175	2.000	0.182	1.259
ID382361	382361	54	64.289	8.505	15.312	0	199	199	2	1	-10921639	185.333	179	125	255	3892	40.527	2.000	0.129	1.044
ID382360	382360	70	74.901	10.950	10.809	0	199	199	2	1	-10921639	187.571	192	120	255	3939	41.943	2.000	0.175	1.330
ID382363	382363	71	46.389	33.096	19.307	0	199	199	2	1	-10921639	160.667	168	96	208	3374	31.764	2.000	0.123	1.112
ID382362	382362	68	66.421	29.635	15.104	0	199	199	2	1	-10921639	200.143	219	102	255	4203	50.611	2.000	0.152	1.046
ID382373	382373	58	68.083	19.266	30.043	0	200	200	2	1	-10921639	149.143	145	87	238	3132	40.875	2.000	0.204	1.236
ID382372	382372	69	44.865	24.494	19.745	0	200	200	2	1	-10921639	190.333	188	149	237	3997	24.055	4.800	0.125	1.754
ID382374	382374	57	75.130	25.443	30.262	0	200	200	2	1	-10921639	169.619	165	104	255	3562	45.788	2.000	0.181	1.135
ID382369	382369	54	61.693	8.825	15.299	0	200	200	2	1	-10921639	179.476	181	122	255	3769	37.528	2.000	0.134	1.132
ID382368	382368	70	76.805	10.820	10.868	0	200	200	2	1	-10921639	190.905	201	132	255	4009	42.723	2.000	0.181	1.368
ID382371	382371	71	40.630	33.646	18.572	0	200	200	2	1	-10921639	136.952	141	70	201	2876	38.597	2.000	0.135	0.843
ID382370	382370	68	70.094	29.218	14.959	0	200	200	2	1	-10921639	205.000	206	131	255	4305	38.371	2.000	0.159	1.469
ID382367	382367	61	88.902	18.809	9.504	0	200	200	2	1	-10921639	204.857	199	134	255	4302	43.304	4.800	0.232	1.783
ID382400	382400	57	77.467	25.765	30.227	0	201	201	2	1	-10921639	174.810	179	107	255	3671	44.200	2.000	0.211	1.378
ID382397	382397	71	43.180	33.334	18.085	0	201	201	2	1	-10921639	163.000	159	100	226	3423	36.877	6.297	0.110	0.873
ID382396	382396	68	65.615	29.539	15.253	0	201	201	2	1	-10921639	203.810	215	107	255	4280	49.797	2.000	0.152	1.081
ID382399	382399	58	62.665	19.230	30.074	0	201	201	2	1	-10921639	149.048	149	91	226	3130	38.399	2.000	0.181	1.190
ID382398	382398	69	44.523	24.005	19.516	0	201	201	2	1	-10921639	192.286	195	129	235	4038	32.268	2.000	0.106	1.139
ID382393	382393	61	88.197	18.808	9.740	0	201	201	2	1	-10921639	199.714	201	131	255	4194	45.430	2.000	0.219	1.579
ID382395	382395	54	56.411	8.817	15.111	0	201	201	2	1	-10921639	183.048	186	125	255	3844	35.677	7.600	0.126	1.147
ID382394	382394	70	77.795	10.709	11.022	0	201	201	2	1	-10921639	194.095	204	120	255	4076	48.022	2.000	0.179	1.226
ID382405	382405	58	54.719	19.023	29.931	0	202	202	2	1	-10921639	142.143	136	91	215	2985	33.794	2.000	0.161	1.169
ID382404	382404	71	40.828	34.275	18.021	0	202	202	2	1	-10921639	130.381	134	95	181	2738	24.830	2.000	0.134	1.243
ID382406	382406	57	61.387	25.607	30.367	0	202	202	2	1	-10921639	158.190	150	95	231	3322	38.696	2.000	0.167	1.171
ID382401	382401	61	80.806	18.945	9.846	0	202	202	2	1	-10921639	193.000	192	113	255	4053	45.587	2.000	0.200	1.411
ID382403	382403	68	66.111	29.274	15.516	0	202	202	2	1	-10921639	212.000	210	172	255	4452	26.967	4.800	0.175	2.345
ID382402	382402	70	60.952	10.713	11.104	0	202	202	2	1	-10921639	182.905	183	127	246	3841	34.815	7.600	0.152	1.384
ID382375	382375	61	69.690	18.950	9.604	0	203	203	2	1	-10921639	177.143	172	118	255	3720	39.421	2.000	0.176	1.344
ID382377	382377	54	48.622	8.867	14.750	0	203	203	2	1	-10921639	169.476	174	104	240	3559	33.327	2.000	0.113	1.034
ID382376	382376	70	54.466	10.874	10.668	0	203	203	2	1	-10921639	176.619	184	134	235	3709	30.565	2.000	0.135	1.376
ID382379	382379	71	48.096	34.863	18.244	0	203	203	2	1	-10921639	135.429	131	93	175	2844	26.109	6.335	0.185	1.617
ID382378	382378	68	66.159	29.484	15.364	0	203	203	2	1	-10921639	193.905	193	120	255	4072	38.997	7.600	0.157	1.350
ID382389	382389	68	65.860	29.712	15.043	0	204	204	2	1	-10921639	174.190	170	95	255	3658	44.782	7.600	0.149	1.011
ID382388	382388	61	55.141	19.162	9.671	0	204	204	2	1	-10921639	155.000	154	100	229	3255	35.944	2.000	0.139	1.053
ID382391	382391	71	42.479	34.480	17.847	0	204	204	2	1	-10921639	139.286	136	104	172	2925	20.720	7.600	0.158	1.835
ID382390	382390	54	50.154	9.337	15.631	0	204	204	2	1	-10921639	159.667	161	109	228	3353	37.857	2.000	0.129	0.965
ID382392	382392	None	42.305	24.061	19.410	0	204	204	2	1	-10921639	189.143	193	123	228	3972	26.939	2.000	0.097	1.245
ID382407	382407	61	49.100	19.168	9.517	0	205	205	2	1	-10921639	150.952	147	113	206	3170	28.389	2.000	0.135	1.264
ID382409	382409	68	47.357	29.886	14.647	0	205	205	2	1	-10921639	160.762	161	93	240	3376	39.215	7.600	0.109	0.804
ID382408	382408	54	62.846	9.125	14.951	0	205	205	2	1	-10921639	172.857	168	123	253	3630	36.406	2.000	0.148	1.224
ID382410	382410	71	43.523	34.051	18.089	0	205	205	2	1	-10921639	132.810	131	100	170	2789	22.360	2.000	0.151	1.559
ID382412	382412	None	46.740	23.360	19.369	0	206	206	2	1	-10921639	210.524	208	170	251	4421	19.869	4.800	0.115	2.185
ID382411	382411	68	50.748	29.113	14.649	0	206	206	2	1	-10921639	179.048	184	89	235	3760	38.909	4.800	0.140	1.133
ID382413	382413	54	62.868	9.196	14.951	0	207	207	2	1	-10921639	160.667	156	100	249	3374	40.661	2.000	0.158	1.075
ID382415	382415	None	45.812	36.177	17.313	0	207	207	2	1	-10921639	131.952	140	95	175	2771	22.958	4.800	0.178	1.740
ID382414	382414	68	46.609	29.185	14.527	0	207	207	2	1	-10921639	177.143	179	96	224	3720	33.608	4.800	0.135	1.256
ID382419	382419	54	55.769	9.058	15.031	0	208	208	2	1	-10921639	157.238	150	120	237	3302	31.912	2.000	0.150	1.282
ID382418	382418	68	43.646	29.580	14.169	0	208	208	2	1	-10921639	153.000	147	80	202	3213	35.425	7.600	0.147	1.104
ID382417	382417	None	43.818	36.084	18.024	0	209	209	2	1	-10921639	119.857	118	86	172	2517	22.767	4.800	0.177	1.584
ID382416	382416	54	51.873	9.183	14.505	0	209	209	2	1	-10921639	150.571	149	107	206	3162	30.831	4.800	0.176	1.459
ID382423	382423	68	46.200	30.075	14.320	0	210	210	2	1	-10921639	143.476	147	57	201	3013	38.718	4.800	0.170	1.075
ID382422	382422	54	46.306	9.385	14.571	0	210	210	2	1	-10921639	146.476	145	96	215	3076	32.042	7.600	0.157	1.238
ID382421	382421	68	45.348	30.018	14.502	0	211	211	2	1	-10921639	145.286	145	77	201	3051	35.050	2.000	0.131	0.963
ID382420	382420	54	47.365	9.344	14.829	0	211	211	2	1	-10921639	142.048	140	91	211	2983	32.301	4.800	0.154	1.173
ID382429	382429	68	54.695	29.175	14.690	0	212	212	2	1	-10921639	158.714	163	84	210	3333	34.090	4.800	0.170	1.353
ID382428	382428	54	54.489	9.622	14.471	0	212	212	2	1	-10921639	145.714	141	98	226	3060	30.239	2.000	0.177	1.448
ID382430	382430	None	41.553	36.326	18.019	0	212	212	2	1	-10921639	98.095	96	62	132	2060	18.585	4.800	0.224	1.929
ID382437	382437	68	50.922	29.438	14.532	0	213	213	2	1	-10921639	165.952	170	107	202	3485	28.175	4.800	0.165	1.667
ID382425	382425	68	42.484	29.137	14.602	0	214	214	2	1	-10921639	161.429	163	100	197	3390	30.734	4.800	0.150	1.366
ID382424	382424	54	53.983	9.795	14.682	0	214	214	2	1	-10921639	151.667	150	98	222	3185	30.845	2.000	0.150	1.285
ID382427	382427	68	44.673	28.346	15.672	0	215	215	2	1	-10921639	175.238	179	129	217	3680	24.071	4.800	0.126	1.628
ID382426	382426	54	53.486	9.776	15.127	0	215	215	2	1	-10921639	137.952	127	102	224	2897	30.390	2.000	0.153	1.208
ID382436	382436	None	49.221	35.822	18.037	0	216	216	2	1	-10921639	103.143	105	59	152	2166	26.817	4.800	0.245	1.516
ID382435	382435	54	44.780	9.764	14.916	0	216	216	2	1	-10921639	145.333	140	109	202	3052	24.239	2.000	0.134	1.416
ID382432	382432	72	43.203	19.830	29.858	0	217	217	2	1	-10921639	126.905	125	80	175	2665	25.688	2.000	0.155	1.323
ID382431	382431	54	71.881	9.926	14.950	0	217	217	2	1	-10921639	160.619	149	113	255	3373	38.490	2.000	0.188	1.321
ID382433	382433	54	66.135	9.986	15.169	0	218	218	2	1	-10921639	153.333	147	100	237	3220	37.317	2.000	0.183	1.268
ID382434	382434	72	49.711	19.900	29.052	0	218	218	2	1	-10921639	140.000	138	107	195	2940	27.298	2.000	0.159	1.408
ID382443	382443	72	48.418	20.155	29.229	0	219	219	2	1	-10921639	139.571	141	91	188	2931	27.913	2.000	0.154	1.336
ID382442	382442	54	68.419	9.886	15.097	0	219	219	2	1	-10921639	155.048	140	116	240	3256	35.579	2.000	0.194	1.415
ID382439	382439	None	40.218	27.317	18.649	0	220	220	2	1	-10921639	156.190	159	111	195	3280	24.939	4.800	0.129	1.427
ID382438	382438	54	65.801	9.925	14.856	0	220	220	2	1	-10921639	153.810	143	107	249	3230	37.672	2.000	0.179	1.238
ID382441	382441	72	48.548	20.332	30.425	0	220	220	2	1	-10921639	134.762	138	87	186	2830	28.986	2.000	0.172	1.367
ID382440	382440	73	49.384	20.236	20.440	0	220	220	2	1	-10921639	169.810	163	131	231	3566	28.638	2.000	0.132	1.386
ID382449	382449	54	58.322	9.909	15.109	0	221	221	2	1	-10921639	139.762	123	104	228	2935	33.436	2.000	0.159	1.147
ID382450	382450	73	54.967	20.137	20.450	0	221	221	2	1	-10921639	172.048	158	134	246	3613	33.275	2.000	0.128	1.175
ID382445	382445	73	48.151	20.226	20.160	0	222	222	2	1	-10921639	168.714	165	116	222	3543	26.085	2.000	0.130	1.491
ID382444	382444	54	51.306	9.840	15.302	0	222	222	2	1	-10921639	139.190	131	107	202	2923	27.266	7.600	0.155	1.372
ID382453	382453	73	51.852	19.713	20.010	0	223	223	2	1	-10921639	171.190	170	116	222	3595	25.723	4.800	0.143	1.669
ID382452	382452	54	43.381	10.148	15.125	0	223	223	2	1	-10921639	128.429	123	95	186	2697	25.254	7.600	0.136	1.215
ID382454	382454	None	43.032	20.001	29.332	0	223	223	2	1	-10921639	145.048	150	96	184	3046	24.504	4.800	0.144	1.486
ID382451	382451	None	41.560	25.731	12.073	0	223	223	2	1	-10921639	132.619	136	59	175	2785	33.445	7.600	0.156	1.071
ID382456	382456	73	45.062	20.047	19.898	0	224	224	2	1	-10921639	160.810	158	116	210	3377	26.555	2.000	0.127	1.361
ID382455	382455	None	40.532	25.810	19.208	0	224	224	2	1	-10921639	158.476	159	114	217	3328	25.653	2.000	0.105	1.170
ID382448	382448	75	50.218	20.531	30.256	0	225	225	2	1	-10921639	139.286	138	93	197	2925	34.348	2.000	0.141	1.004
ID382447	382447	73	52.857	20.228	20.044	0	225	225	2	1	-10921639	167.286	165	116	231	3513	30.848	2.000	0.137	1.307
ID382446	382446	None	41.309	9.991	15.647	0	225	225	2	1	-10921639	129.810	132	98	170	2726	21.995	4.800	0.153	1.568
ID382457	382457	74	40.800	25.540	19.452	0	226	226	2	1	-10921639	164.714	165	120	219	3459	25.960	2.000	0.112	1.276
ID382459	382459	75	52.898	20.624	30.500	0	226	226	2	1	-10921639	148.810	152	107	208	3125	28.680	4.800	0.181	1.588
ID382458	382458	73	41.236	19.896	20.033	0	226	226	2	1	-10921639	157.571	159	118	195	3309	22.420	2.000	0.114	1.442
ID382463	382463	75	60.086	20.708	29.926	0	227	227	2	1	-10921639	150.095	158	91	199	3152	35.006	4.800	0.195	1.400
ID382462	382462	74	43.673	25.868	19.938	0	227	227	2	1	-10921639	160.238	154	120	219	3365	27.736	4.800	0.121	1.247
ID382461	382461	75	43.299	20.289	29.802	0	228	228	2	1	-10921639	133.762	147	64	172	2809	33.948	4.800	0.165	1.114
ID382460	382460	74	41.205	25.406	19.934	0	228	228	2	1	-10921639	166.524	165	123	210	3497	25.386	2.000	0.108	1.279
ID382465	382465	75	59.988	20.576	30.043	0	229	229	2	1	-10921639	135.810	136	70	199	2852	36.319	2.000	0.208	1.286
ID382464	382464	None	42.839	25.313	19.861	0	230	230	2	1	-10921639	165.238	167	118	210	3470	24.803	2.000	0.107	1.285
ID382467	382467	None	43.061	20.532	14.194	0	234	234	2	1	-10921639	173.762	174	123	229	3649	28.724	6.333	0.106	1.158
ID382466	382466	None	44.204	13.928	13.207	0	234	234	2	1	-10921639	131.048	132	84	181	2752	26.494	4.800	0.165	1.405
ID382469	382469	None	44.911	19.829	28.432	0	237	237	2	1	-10921639	142.238	143	105	206	2987	26.523	4.800	0.138	1.300
ID382468	382468	76	50.272	20.178	13.871	0	237	237	2	1	-10921639	180.095	177	145	231	3782	26.857	4.800	0.125	1.492
ID382471	382471	76	41.286	22.285	15.001	0	238	238	2	1	-10921639	178.714	174	147	213	3753	21.601	7.600	0.100	1.505
ID382470	382470	76	45.095	22.163	15.059	0	239	239	2	1	-10921639	196.905	199	140	233	4135	24.839	4.800	0.115	1.633
ID382472	382472	None	46.080	25.081	11.817	0	241	241	2	1	-10921639	149.000	159	82	192	3129	29.619	4.800	0.144	1.265
ID382475	382475	77	45.565	21.551	14.888	0	244	244	2	1	-10921639	193.476	192	159	231	4063	22.875	4.800	0.121	1.822
ID382473	382473	77	42.401	22.759	14.977	0	245	245	2	1	-10921639	192.238	186	163	229	4037	19.816	7.600	0.104	1.827
ID382474	382474	None	43.182	20.473	21.014	0	245	245	2	1	-10921639	151.952	154	107	204	3191	27.204	2.000	0.137	1.343
ID382476	382476	77	43.101	23.091	14.795	0	246	246	2	1	-10921639	184.667	183	150	228	3878	23.699	2.000	0.101	1.436
ID382480	382480	None	43.038	9.142	14.707	0	247	247	2	1	-10921639	106.429	107	61	150	2235	25.932	4.800	0.219	1.475
ID382478	382478	78	40.862	24.422	12.294	0	248	248	2	1	-10921639	154.857	149	102	208	3252	30.989	4.800	0.129	1.142
ID382477	382477	78	40.482	24.270	11.539	0	249	249	2	1	-10921639	161.667	165	120	197	3395	23.226	4.800	0.142	1.729
ID382479	382479	78	40.402	23.308	13.977	0	250	250	2	1	-10921639	180.095	181	136	220	3782	25.536	4.800	0.099	1.271
ID382481	382481	78	46.306	25.113	12.765	0	251	251	2	1	-10921639	178.429	181	134	233	3747	24.804	6.293	0.130	1.652
ID382483	382483	79	42.933	34.832	18.215	0	251	251	2	1	-10921639	104.857	111	52	143	2202	27.483	4.800	0.224	1.396
ID382482	382482	80	47.612	9.361	14.517	0	251	251	2	1	-10921639	120.429	118	71	188	2529	31.044	4.800	0.203	1.307
ID382485	382485	80	46.265	9.777	14.483	0	252	252	2	1	-10921639	132.429	131	95	190	2781	26.802	4.800	0.160	1.364
ID382484	382484	78	41.053	24.885	12.261	0	252	252	2	1	-10921639	162.238	167	91	204	3407	29.634	4.800	0.149	1.421
ID382486	382486	79	45.604	35.809	17.918	0	252	252	2	1	-10921639	88.095	87	41	149	1850	31.418	2.000	0.240	1.087
ID382488	382488	80	63.855	9.912	14.530	0	253	253	2	1	-10921639	146.857	145	102	211	3084	30.578	4.800	0.232	1.811
ID382487	382487	78	55.723	24.445	11.591	0	253	253	2	1	-10921639	173.048	174	116	217	3634	30.311	4.800	0.154	1.524
ID382492	382492	79	42.569	35.499	17.784	0	254	254	2	1	-10921639	107.810	109	68	140	2264	21.377	4.800	0.219	1.814
ID382489	382489	81	40.272	21.039	12.384	0	254	254	2	1	-10921639	158.095	165	98	210	3320	32.906	2.000	0.112	0.964
ID382491	382491	80	55.581	9.912	15.013	0	254	254	2	1	-10921639	137.381	140	100	217	2885	29.188	4.800	0.183	1.455
ID382490	382490	78	58.240	24.844	11.873	0	254	254	2	1	-10921639	168.286	172	89	228	3534	36.233	4.800	0.170	1.346
ID382493	382493	78	73.854	24.681	11.305	0	255	255	2	1	-10921639	171.619	184	100	255	3604	50.119	4.800	0.213	1.203
ID382495	382495	80	55.430	10.012	15.371	0	255	255	2	1	-10921639	138.048	127	89	201	2899	32.809	4.800	0.186	1.322
ID382494	382494	81	43.068	20.026	12.609	0	255	255	2	1	-10921639	175.286	175	132	213	3681	26.691	4.800	0.121	1.413
ID382497	382497	82	46.387	26.717	30.169	0	255	255	2	1	-10921639	125.857	129	79	167	2643	26.988	4.800	0.187	1.471
ID382496	382496	79	43.236	34.435	18.771	0	255	255	2	1	-10921639	113.905	111	71	158	2392	25.159	2.000	0.174	1.343
ID382501	382501	83	53.241	28.133	15.247	0	256	256	2	1	-10921639	150.762	150	100	219	3166	30.216	7.600	0.163	1.397
ID382500	382500	80	65.393	9.645	15.132	0	256	256	2	1	-10921639	151.095	136	98	233	3173	34.091	4.800	0.198	1.466
ID382503	382503	82	50.729	26.645	29.990	0	256	256	2	1	-10921639	126.619	132	75	177	2659	27.831	4.800	0.208	1.569
ID382502	382502	79	59.807	34.439	18.965	0	256	256	2	1	-10921639	130.095	127	77	202	2732	33.368	2.000	0.217	1.393
ID382499	382499	81	51.868	19.418	13.188	0	256	256	2	1	-10921639	172.000	172	114	228	3612	35.568	6.322	0.139	1.181
ID382498	382498	78	78.956	24.755	11.376	0	256	256	2	1	-10921639	162.238	165	68	255	3407	57.635	2.000	0.222	1.023
ID382508	382508	82	56.760	26.865	30.442	0	257	257	2	1	-10921639	150.524	154	98	183	3161	23.912	4.800	0.231	2.359
ID382505	382505	80	69.669	9.459	14.901	0	257	257	2	1	-10921639	150.810	141	93	226	3167	41.418	2.000	0.225	1.339
ID382504	382504	78	73.181	24.610	11.240	0	257	257	2	1	-10921639	159.857	159	64	244	3357	53.796	2.000	0.211	1.035
ID382507	382507	79	61.956	34.138	19.087	0	257	257	2	1	-10921639	133.381	125	77	206	2801	34.748	4.800	0.235	1.463
ID382506	382506	83	44.423	27.911	15.127	0	257	257	2	1	-10921639	143.952	145	93	192	3023	28.252	4.800	0.143	1.277
ID382509	382509	78	76.681	24.992	11.224	0	258	258	2	1	-10921639	159.619	158	80	242	3352	50.585	2.000	0.218	1.131
ID382511	382511	81	42.439	18.713	14.528	0	258	258	2	1	-10921639	164.667	158	120	219	3458	26.917	2.000	0.104	1.149
ID382510	382510	80	79.793	9.734	15.185	0	258	258	2	1	-10921639	165.000	150	116	255	3465	42.857	2.000	0.231	1.445
ID382513	382513	79	50.721	34.183	19.347	0	258	258	2	1	-10921639	123.048	125	84	174	2584	26.575	4.800	0.211	1.613
ID382512	382512	83	54.211	28.291	14.912	0	258	258	2	1	-10921639	147.952	143	100	211	3107	31.401	2.000	0.154	1.255
ID382514	382514	82	81.229	26.920	30.313	0	258	258	2	1	-10921639	166.619	167	102	255	3499	45.624	2.000	0.235	1.392
ID382529	382529	79	53.920	34.148	19.241	0	259	259	2	1	-10921639	132.571	125	91	188	2784	24.596	4.800	0.211	1.875
ID382528	382528	83	40.802	29.149	14.763	0	259	259	2	1	-10921639	139.143	138	109	183	2922	22.444	7.600	0.129	1.416
ID382531	382531	82	88.147	26.812	30.291	0	259	259	2	1	-10921639	176.429	172	116	255	3705	46.286	2.000	0.248	1.513
ID382530	382530	None	41.814	19.488	28.060	0	259	259	2	1	-10921639	118.238	120	73	161	2483	24.645	4.800	0.180	1.465
ID382525	382525	78	80.203	25.116	11.333	0	259	259	2	1	-10921639	165.714	163	82	255	3480	50.789	2.000	0.225	1.200
ID382527	382527	80	81.441	9.794	15.273	0	259	259	2	1	-10921639	163.095	165	102	249	3425	41.470	4.800	0.254	1.592
ID382526	382526	81	41.520	17.665	13.756	0	259	259	2	1	-10921639	154.714	154	120	192	3249	21.806	2.000	0.120	1.520
ID382524	382524	82	93.924	26.853	30.194	0	260	260	2	1	-10921639	178.524	181	105	255	3749	49.855	2.000	0.276	1.550
ID382521	382521	83	45.053	28.706	14.805	0	260	260	2	1	-10921639	149.429	140	109	208	3138	29.871	2.000	0.127	1.125
ID382520	382520	78	65.739	25.742	11.153	0	260	260	2	1	-10921639	160.143	163	89	247	3363	41.693	4.800	0.194	1.246
ID382523	382523	79	52.457	33.895	19.497	0	260	260	2	1	-10921639	139.190	129	84	201	2923	28.257	4.800	0.189	1.565
ID382522	382522	80	59.863	10.272	16.310	0	260	260	2	1	-10921639	158.190	156	102	222	3322	36.863	7.600	0.186	1.346
ID382517	382517	80	43.429	10.540	16.757	0	261	261	2	1	-10921639	154.190	150	113	206	3238	28.740	2.000	0.114	1.098
ID382516	382516	83	42.931	28.119	14.100	0	261	261	2	1	-10921639	160.667	156	114	201	3374	27.648	7.600	0.130	1.340
ID382519	382519	82	97.653	26.691	30.109	0	261	261	2	1	-10921639	182.048	183	111	255	3823	50.064	2.000	0.286	1.618
ID382518	382518	79	43.931	33.455	19.483	0	261	261	2	1	-10921639	133.762	136	102	188	2809	25.509	2.000	0.147	1.344
ID382515	382515	78	60.492	25.922	11.189	0	261	261	2	1	-10921639	159.714	161	113	240	3354	35.229	4.800	0.182	1.399
ID382533	382533	84	45.873	14.183	13.660	0	262	262	2	1	-10921639	168.952	177	132	219	3548	27.347	7.600	0.116	1.284
ID382532	382532	78	51.105	25.662	10.528	0	262	262	2	1	-10921639	146.571	145	95	208	3078	32.095	4.800	0.168	1.315
ID382535	382535	79	48.913	33.606	19.303	0	262	262	2	1	-10921639	137.048	138	96	183	2878	26.534	4.800	0.185	1.610
ID382534	382534	80	61.381	10.833	16.655	0	262	262	2	1	-10921639	167.810	165	116	246	3524	36.887	2.000	0.155	1.223
ID382537	382537	82	103.482	26.748	30.180	0	262	262	2	1	-10921639	173.095	167	96	255	3635	54.219	2.000	0.316	1.532
ID382536	382536	None	40.568	18.262	27.756	0	262	262	2	1	-10921639	113.571	113	62	156	2385	26.854	4.800	0.182	1.300
ID382541	382541	80	51.527	11.094	17.191	0	263	263	2	1	-10921639	161.714	163	104	215	3396	29.239	2.000	0.145	1.399
ID382540	382540	83	44.196	29.117	14.080	0	263	263	2	1	-10921639	153.762	154	95	197	3229	24.054	4.800	0.143	1.604
ID382543	382543	82	101.373	26.645	30.259	0	263	263	2	1	-10921639	180.286	177	98	255	3786	52.023	2.000	0.308	1.631
ID382542	382542	79	40.789	33.405	19.569	0	263	263	2	1	-10921639	129.476	127	91	179	2719	27.497	3.200	0.123	1.033
ID382539	382539	84	51.282	13.853	13.764	0	263	263	2	1	-10921639	165.810	158	122	244	3482	30.548	2.000	0.120	1.164
ID382538	382538	78	50.371	25.977	10.164	0	263	263	2	1	-10921639	129.524	134	44	186	2720	40.959	2.000	0.166	0.902
ID382549	382549	None	42.874	19.744	28.652	0	264	264	2	1	-10921639	123.714	127	80	165	2598	23.984	4.800	0.181	1.585
ID382548	382548	79	51.509	33.986	18.832	0	264	264	2	1	-10921639	142.000	141	93	206	2982	26.657	4.800	0.180	1.623
ID382550	382550	82	96.685	26.531	30.295	0	264	264	2	1	-10921639	180.952	183	91	255	3800	53.114	2.000	0.293	1.543
ID382545	382545	84	61.158	13.725	13.734	0	264	264	2	1	-10921639	183.429	190	105	244	3852	36.951	4.800	0.168	1.428
ID382544	382544	78	48.881	25.005	9.906	0	264	264	2	1	-10921639	125.476	132	57	183	2635	38.379	2.000	0.167	0.938
ID382547	382547	80	52.368	10.855	18.318	0	264	264	2	1	-10921639	150.238	147	93	204	3155	31.149	2.000	0.163	1.349
ID382546	382546	83	50.774	29.152	14.215	0	264	264	2	1	-10921639	158.476	161	91	199	3328	28.514	4.800	0.162	1.550
ID382556	382556	82	97.334	26.751	30.310	0	265	265	2	1	-10921639	193.952	195	105	255	4073	49.434	4.800	0.276	1.699
ID382551	382551	None	48.772	16.632	5.512	0	265	265	2	1	-10921639	101.333	98	52	150	2128	28.874	4.800	0.232	1.322
ID382553	382553	84	42.411	14.300	13.359	0	265	265	2	1	-10921639	153.667	156	95	199	3227	31.877	2.000	0.129	1.099
ID382552	382552	78	60.440	25.868	9.811	0	265	265	2	1	-10921639	132.429	136	64	195	2781	40.067	2.000	0.209	1.141
ID382555	382555	79	63.336	33.760	18.844	0	265	265	2	1	-10921639	154.048	149	95	228	3235	35.026	4.800	0.196	1.444
ID382554	382554	80	50.330	10.571	18.199	0	265	265	2	1	-10921639	138.571	140	73	206	2910	34.387	2.000	0.143	1.006
ID382557	382557	78	50.082	24.894	9.432	0	266	266	2	1	-10921639	121.571	123	37	175	2553	43.552	4.800	0.220	1.008
ID382559	382559	84	73.119	14.227	13.708	0	266	266	2	1	-10921639	177.619	170	114	255	3730	38.803	4.800	0.200	1.525
ID382558	382558	83	51.696	29.301	12.195	0	266	266	2	1	-10921639	142.857	143	82	208	3000	40.083	7.600	0.138	0.864
ID382561	382561	82	104.109	27.038	29.884	0	266	266	2	1	-10921639	177.714	175	95	255	3732	54.167	2.000	0.305	1.534
ID382560	382560	79	52.893	34.018	18.811	0	266	266	2	1	-10921639	147.905	147	86	192	3106	28.836	4.800	0.179	1.557
ID382565	382565	None	42.466	30.270	14.693	0	267	267	2	1	-10921639	161.905	163	127	215	3400	24.133	2.000	0.109	1.319
ID382564	382564	84	54.815	14.785	13.176	0	267	267	2	1	-10921639	173.048	175	118	217	3634	29.608	4.800	0.166	1.661
ID382567	382567	82	95.860	27.117	29.586	0	267	267	2	1	-10921639	176.667	175	96	255	3710	56.319	2.000	0.274	1.350
ID382566	382566	79	60.519	33.913	19.464	0	267	267	2	1	-10921639	153.571	152	95	213	3225	31.519	2.000	0.187	1.536
ID382563	382563	83	46.250	29.426	11.614	0	267	267	2	1	-10921639	148.905	152	91	202	3127	32.026	7.600	0.120	0.995
ID382562	382562	78	46.575	24.199	9.217	0	267	267	2	1	-10921639	128.571	134	44	175	2700	37.195	4.800	0.192	1.114
ID382573	382573	None	41.978	13.695	24.579	0	268	268	2	1	-10921639	106.619	102	62	158	2239	24.792	4.800	0.198	1.422
ID382572	382572	79	58.502	34.007	19.215	0	268	268	2	1	-10921639	158.571	161	93	210	3330	31.742	2.000	0.179	1.517
ID382574	382574	82	89.685	26.850	29.818	0	268	268	2	1	-10921639	173.619	170	102	255	3646	51.322	2.000	0.249	1.350
ID382569	382569	83	40.069	29.000	11.000	0	268	268	2	1	-10921639	128.667	131	70	208	2702	33.714	2.000	0.125	0.848
ID382568	382568	78	65.249	25.092	8.842	0	268	268	2	1	-10921639	136.857	140	80	188	2874	33.242	2.000	0.249	1.641
ID382571	382571	None	42.125	9.813	18.591	0	268	268	2	1	-10921639	110.000	113	59	168	2310	32.807	7.600	0.157	0.908
ID382570	382570	84	53.907	14.901	13.457	0	268	268	2	1	-10921639	161.048	156	102	211	3382	35.799	4.800	0.158	1.229
ID382575	382575	78	71.760	25.898	9.037	0	269	269	2	1	-10921639	151.571	149	77	210	3183	36.997	4.800	0.251	1.645
ID382577	382577	None	41.804	18.528	15.277	0	269	269	2	1	-10921639	186.714	184	136	228	3921	24.131	4.800	0.097	1.372
ID382576	382576	84	63.064	15.080	13.973	0	269	269	2	1	-10921639	193.048	204	143	255	4054	30.894	4.800	0.163	1.749
ID382579	382579	82	76.994	26.387	29.129	0	269	269	2	1	-10921639	173.952	170	116	249	3653	40.745	2.000	0.226	1.573
ID382578	382578	79	63.245	34.326	18.668	0	269	269	2	1	-10921639	156.571	159	82	233	3288	37.527	2.000	0.182	1.287
ID382588	382588	82	72.984	25.964	29.004	0	270	270	2	1	-10921639	165.857	163	120	238	3483	36.439	2.000	0.215	1.611
ID382585	382585	84	72.832	15.070	14.307	0	270	270	2	1	-10921639	204.762	208	150	255	4300	35.930	4.800	0.185	1.783
ID382584	382584	78	73.592	25.551	10.024	0	270	270	2	1	-10921639	161.333	161	91	247	3388	42.030	2.000	0.224	1.404
ID382587	382587	79	44.097	34.255	18.786	0	270	270	2	1	-10921639	144.333	143	98	204	3031	25.184	4.800	0.133	1.346
ID382586	382586	None	42.589	9.557	18.634	0	270	270	2	1	-10921639	118.857	127	70	188	2496	29.481	7.600	0.149	1.047
ID382581	382581	84	68.475	14.939	14.194	0	271	271	2	1	-10921639	214.095	217	159	255	4496	31.903	4.800	0.170	1.950
ID382580	382580	78	60.712	25.955	10.251	0	271	271	2	1	-10921639	148.333	143	73	228	3115	42.052	2.000	0.175	1.052
ID382583	382583	82	64.036	25.443	28.483	0	271	271	2	1	-10921639	171.095	163	116	249	3593	34.374	6.321	0.171	1.451
ID382582	382582	79	49.585	34.000	19.000	0	271	271	2	1	-10921639	150.381	154	80	211	3158	33.881	4.800	0.164	1.249
ID382589	382589	78	42.072	25.845	10.416	0	272	272	2	1	-10921639	132.619	134	62	210	2785	33.549	2.000	0.133	0.931
ID382591	382591	85	57.607	9.492	18.507	0	272	272	2	1	-10921639	124.429	122	37	213	2613	49.262	2.000	0.204	0.857
ID382590	382590	84	65.128	15.346	14.191	0	272	272	2	1	-10921639	215.667	235	132	255	4529	39.176	4.800	0.165	1.558
ID382593	382593	82	62.358	24.869	28.462	0	272	272	2	1	-10921639	168.381	174	123	240	3536	35.166	4.800	0.168	1.378
ID382592	382592	79	55.984	34.058	19.091	0	272	272	2	1	-10921639	162.429	163	109	229	3411	29.851	7.600	0.168	1.563
ID382597	382597	85	67.904	9.144	18.147	0	273	273	2	1	-10921639	138.952	132	84	204	2918	35.288	2.000	0.253	1.588
ID382596	382596	86	55.605	17.937	15.142	0	273	273	2	1	-10921639	231.381	240	179	255	4859	23.157	4.800	0.133	2.347
ID382599	382599	82	59.964	23.318	28.098	0	273	273	2	1	-10921639	181.810	181	129	233	3818	32.706	4.800	0.179	1.685
ID382598	382598	79	57.188	35.270	17.787	0	273	273	2	1	-10921639	161.952	167	93	213	3401	30.711	4.800	0.193	1.707
ID382595	382595	84	56.622	14.945	14.191	0	273	273	2	1	-10921639	204.857	219	141	255	4302	41.501	7.600	0.125	1.100
ID382594	382594	78	54.047	25.890	10.876	0	273	273	2	1	-10921639	172.857	168	122	238	3630	32.503	4.800	0.142	1.326
ID382605	382605	82	59.543	22.758	28.917	0	274	274	2	1	-10921639	163.905	163	109	222	3442	30.447	4.800	0.187	1.695
ID382604	382604	85	51.221	9.019	17.777	0	274	274	2	1	-10921639	128.667	129	68	179	2702	30.758	4.800	0.181	1.283
ID382601	382601	84	68.534	15.004	14.033	0	274	274	2	1	-10921639	208.714	215	152	255	4383	39.752	4.800	0.172	1.538
ID382600	382600	78	48.618	26.652	10.780	0	274	274	2	1	-10921639	158.048	161	116	215	3319	27.385	4.800	0.146	1.474
ID382603	382603	79	56.152	35.728	17.205	0	274	274	2	1	-10921639	140.381	152	68	204	2948	40.766	4.800	0.179	1.046
ID382602	382602	86	57.354	17.727	14.802	0	274	274	2	1	-10921639	219.619	220	163	255	4612	33.159	4.800	0.123	1.455
ID382615	382615	84	60.818	15.183	13.805	0	275	275	2	1	-10921639	203.476	217	138	255	4273	40.885	4.800	0.147	1.274
ID382614	382614	78	44.652	26.343	10.359	0	275	275	2	1	-10921639	140.143	134	77	206	2943	35.766	2.000	0.124	0.864
ID382617	382617	79	63.992	35.838	17.219	0	275	275	2	1	-10921639	142.286	136	82	215	2988	43.676	2.000	0.197	1.074
ID382616	382616	86	62.428	18.789	14.943	0	275	275	2	1	-10921639	216.619	224	161	255	4549	36.830	2.000	0.136	1.407
ID382619	382619	82	73.518	21.920	28.723	0	275	275	2	1	-10921639	168.762	170	102	238	3544	37.197	4.800	0.233	1.713
ID382618	382618	85	57.914	9.540	18.709	0	275	275	2	1	-10921639	127.714	120	79	217	2682	36.220	2.000	0.186	1.107
ID382613	382613	82	72.426	21.867	28.955	0	276	276	2	1	-10921639	162.619	158	100	231	3415	38.904	2.000	0.225	1.533
ID382612	382612	85	56.724	9.189	18.157	0	276	276	2	1	-10921639	130.286	123	71	204	2736	35.552	2.000	0.193	1.184
ID382609	382609	86	56.750	19.169	15.005	0	276	276	2	1	-10921639	219.429	211	143	255	4608	32.539	4.800	0.126	1.504
ID382608	382608	84	51.367	14.986	13.573	0	276	276	2	1	-10921639	206.095	211	149	255	4328	29.012	4.800	0.147	1.816
ID382611	382611	79	73.857	36.039	17.085	0	276	276	2	1	-10921639	141.810	152	70	228	2978	44.306	2.000	0.245	1.260
ID382610	382610	None	64.169	29.955	15.019	0	276	276	2	1	-10921639	174.000	161	131	255	3654	34.063	2.000	0.151	1.337
ID382607	382607	78	54.362	26.596	10.299	0	276	276	2	1	-10921639	151.286	156	80	213	3177	36.927	2.000	0.174	1.216
ID382606	382606	None	44.152	17.395	5.900	0	276	276	2	1	-10921639	114.429	118	66	179	2403	30.652	2.000	0.170	1.086
ID382621	382621	86	59.100	19.304	15.014	0	277	277	2	1	-10921639	214.810	211	141	255	4511	32.623	2.000	0.126	1.469
ID382620	382620	84	57.386	14.182	13.538	0	277	277	2	1	-10921639	193.667	201	138	253	4067	33.970	4.800	0.140	1.398
ID382623	382623	85	84.538	9.208	18.270	0	277	277	2	1	-10921639	153.095	132	80	255	3215	51.441	2.000	0.259	1.223
ID382622	382622	79	67.357	35.503	17.264	0	277	277	2	1	-10921639	141.143	141	70	219	2964	46.041	2.000	0.233	1.158
ID382625	382625	82	71.009	21.658	29.111	0	277	277	2	1	-10921639	169.238	172	98	238	3554	36.799	4.800	0.221	1.667
ID382624	382624	87	48.331	13.330	25.394	0	277	277	2	1	-10921639	101.857	91	53	167	2139	32.310	2.000	0.195	1.028
ID382629	382629	79	59.010	35.408	17.028	0	278	278	2	1	-10921639	155.619	165	93	211	3268	32.316	4.800	0.207	1.650
ID382628	382628	86	54.147	19.567	14.767	0	278	278	2	1	-10921639	210.762	202	150	255	4426	31.961	4.800	0.129	1.511
ID382631	382631	87	52.340	13.381	25.130	0	278	278	2	1	-10921639	112.000	104	70	179	2352	31.733	2.000	0.207	1.209
ID382630	382630	85	83.873	9.360	18.175	0	278	278	2	1	-10921639	159.524	154	55	255	3350	56.456	2.000	0.246	1.114
ID382627	382627	84	54.871	14.169	14.055	0	278	278	2	1	-10921639	198.905	199	141	255	4177	32.198	4.800	0.132	1.443
ID382626	382626	78	41.699	26.226	10.340	0	278	278	2	1	-10921639	140.333	143	87	193	2947	33.209	2.000	0.128	0.958
ID382633	382633	88	53.536	26.855	29.429	0	278	278	2	1	-10921639	135.667	132	86	211	2849	32.760	2.000	0.169	1.195
ID382632	382632	82	63.578	21.035	28.776	0	278	278	2	1	-10921639	155.333	161	95	226	3262	37.593	4.800	0.213	1.451
ID382641	382641	88	69.706	26.754	29.492	0	279	279	2	1	-10921639	142.095	140	80	253	2984	45.313	2.000	0.211	1.092
ID382640	382640	82	55.081	21.065	29.319	0	279	279	2	1	-10921639	156.524	158	98	197	3287	30.205	4.800	0.198	1.711
ID382637	382637	79	71.745	35.307	16.901	0	279	279	2	1	-10921639	168.429	168	96	224	3537	35.150	4.800	0.229	1.788
ID382636	382636	86	51.378	19.726	14.551	0	279	279	2	1	-10921639	215.381	215	147	255	4523	30.299	4.800	0.125	1.574
ID382639	382639	87	49.834	13.296	25.087	0	279	279	2	1	-10921639	113.429	105	70	179	2382	29.916	2.000	0.188	1.201
ID382638	382638	85	80.296	9.382	18.064	0	279	279	2	1	-10921639	166.286	168	79	255	3492	50.985	4.800	0.239	1.257
ID382635	382635	84	58.836	14.396	13.512	0	279	279	2	1	-10921639	201.048	204	132	255	4222	36.500	4.800	0.143	1.376
ID382634	382634	78	45.527	28.786	11.002	0	279	279	2	1	-10921639	141.381	143	68	190	2969	35.720	2.000	0.134	0.938
ID382645	382645	79	78.910	35.834	16.819	0	280	280	2	1	-10921639	157.714	147	84	249	3312	46.438	4.800	0.250	1.356
ID382644	382644	86	53.597	19.933	14.282	0	280	280	2	1	-10921639	229.857	231	184	255	4827	22.606	4.800	0.134	2.408
ID382647	382647	87	53.359	13.058	25.000	0	280	280	2	1	-10921639	123.714	114	87	184	2598	28.529	2.000	0.204	1.472
ID382646	382646	85	73.024	9.245	18.105	0	280	280	2	1	-10921639	150.762	145	71	255	3166	48.235	2.000	0.206	1.068
ID382643	382643	84	60.779	14.156	13.686	0	280	280	2	1	-10921639	211.571	215	156	255	4443	34.483	4.800	0.147	1.575
ID382642	382642	None	44.871	18.047	6.131	0	280	280	2	1	-10921639	118.810	116	71	184	2495	32.211	2.000	0.146	0.941
ID382649	382649	82	56.295	21.752	30.713	0	280	280	2	1	-10921639	136.286	140	59	231	2862	44.793	2.000	0.163	0.851
ID382648	382648	88	65.522	26.753	29.403	0	280	280	2	1	-10921639	136.810	125	75	235	2873	44.459	2.000	0.196	1.011
ID382657	382657	82	62.886	21.864	30.739	0	281	281	2	1	-10921639	138.524	141	57	220	2909	47.454	2.000	0.165	0.826
ID382656	382656	88	58.875	26.187	30.210	0	281	281	2	1	-10921639	138.810	131	91	217	2915	35.256	2.000	0.180	1.201
ID382653	382653	79	79.830	35.729	16.981	0	281	281	2	1	-10921639	159.714	147	93	244	3354	46.836	4.800	0.256	1.390
ID382652	382652	86	41.117	20.096	14.428	0	281	281	2	1	-10921639	213.952	213	174	255	4493	22.236	4.800	0.106	1.847
ID382655	382655	87	53.229	13.320	25.411	0	281	281	2	1	-10921639	128.476	120	82	190	2698	29.519	4.800	0.204	1.476
ID382654	382654	85	57.848	9.102	17.781	0	281	281	2	1	-10921639	146.333	156	77	224	3073	39.824	2.000	0.170	1.067
ID382651	382651	84	55.166	14.456	13.679	0	281	281	2	1	-10921639	199.619	195	150	255	4192	33.782	4.800	0.134	1.401
ID382650	382650	78	43.172	27.603	10.793	0	281	281	2	1	-10921639	159.238	163	86	199	3344	30.045	4.800	0.146	1.349
ID382677	382677	84	62.612	14.365	14.167	0	282	282	2	1	-10921639	215.190	220	145	255	4519	33.966	4.800	0.163	1.774
ID382676	382676	78	49.710	28.717	10.804	0	282	282	2	1	-10921639	141.333	143	80	219	2968	38.521	2.000	0.131	0.850
ID382679	382679	85	73.061	9.027	17.986	0	282	282	2	1	-10921639	160.667	150	87	255	3374	45.886	2.000	0.190	1.120
ID382678	382678	79	82.099	35.789	17.044	0	282	282	2	1	-10921639	169.381	170	96	255	3557	48.719	4.800	0.242	1.353
ID382675	382675	89	58.857	18.408	6.430	0	282	282	2	1	-10921639	131.667	125	53	222	2765	49.848	2.000	0.188	0.838
ID382681	382681	82	74.972	20.850	30.186	0	282	282	2	1	-10921639	174.429	170	105	228	3663	38.246	4.800	0.237	1.747
ID382680	382680	87	49.877	13.300	25.110	0	282	282	2	1	-10921639	128.476	127	70	181	2698	31.109	4.800	0.194	1.339
ID382682	382682	88	51.885	26.263	30.074	0	282	282	2	1	-10921639	141.619	145	84	208	2974	31.473	4.800	0.178	1.357
ID382673	382673	88	53.533	26.215	30.112	0	283	283	2	1	-10921639	137.857	138	87	206	2895	33.949	2.000	0.147	1.038
ID382672	382672	87	65.140	13.762	25.691	0	283	283	2	1	-10921639	138.524	132	95	246	2909	39.323	2.000	0.203	1.190
ID382674	382674	82	79.267	21.401	30.765	0	283	283	2	1	-10921639	168.762	168	59	255	3544	54.595	4.800	0.247	1.224
ID382669	382669	86	52.413	21.616	14.052	0	283	283	2	1	-10921639	215.952	219	161	255	4535	31.908	2.000	0.105	1.288
ID382668	382668	84	57.983	14.487	14.297	0	283	283	2	1	-10921639	209.571	226	123	255	4401	42.313	4.800	0.137	1.195
ID382671	382671	85	52.446	9.163	17.676	0	283	283	2	1	-10921639	147.048	150	73	210	3088	37.305	2.000	0.158	1.079
ID382670	382670	79	93.569	35.844	16.979	0	283	283	2	1	-10921639	169.714	174	95	255	3564	54.559	2.000	0.277	1.350
ID382667	382667	78	60.447	28.821	10.935	0	283	283	2	1	-10921639	166.238	177	87	235	3491	43.699	2.000	0.153	1.009
ID382666	382666	89	54.555	18.335	6.437	0	283	283	2	1	-10921639	121.048	118	53	206	2542	48.095	2.000	0.189	0.799
ID382661	382661	86	48.464	21.387	13.842	0	284	284	2	1	-10921639	234.381	240	199	255	4922	18.543	4.800	0.125	2.801
ID382660	382660	84	67.525	14.134	14.321	0	284	284	2	1	-10921639	218.381	229	134	255	4586	38.058	4.800	0.172	1.685
ID382663	382663	87	75.100	13.572	25.625	0	284	284	2	1	-10921639	149.810	136	93	255	3146	46.208	2.000	0.219	1.165
ID382662	382662	79	88.553	35.591	17.207	0	284	284	2	1	-10921639	164.857	179	80	255	3462	55.023	2.000	0.275	1.292
ID382659	382659	78	61.447	28.674	10.947	0	284	284	2	1	-10921639	174.952	177	100	244	3674	42.334	4.800	0.165	1.172
ID382658	382658	89	51.846	18.378	6.830	0	284	284	2	1	-10921639	135.000	138	73	202	2835	38.101	2.000	0.157	0.964
ID382665	382665	82	80.232	21.725	30.812	0	284	284	2	1	-10921639	165.571	163	86	255	3477	49.092	2.000	0.214	1.190
ID382664	382664	88	51.189	26.627	30.133	0	284	284	2	1	-10921639	128.619	125	77	199	2701	36.911	2.000	0.169	1.007
ID382693	382693	84	63.839	14.415	14.547	0	285	285	2	1	-10921639	208.095	211	132	255	4370	38.704	4.800	0.161	1.494
ID382692	382692	86	46.083	21.388	14.048	0	285	285	2	1	-10921639	225.857	226	186	255	4743	22.782	4.800	0.100	1.808
ID382695	382695	85	49.322	9.705	17.998	0	285	285	2	1	-10921639	140.667	136	86	220	2954	31.490	2.000	0.128	1.016
ID382694	382694	79	83.994	35.590	17.115	0	285	285	2	1	-10921639	155.429	150	82	255	3264	53.453	2.000	0.254	1.179
ID382691	382691	78	60.909	27.098	10.872	0	285	285	2	1	-10921639	193.238	199	114	253	4058	35.631	2.000	0.154	1.449
ID382690	382690	89	50.583	18.417	7.703	0	285	285	2	1	-10921639	154.857	158	80	211	3252	36.568	4.800	0.173	1.251
ID382697	382697	88	49.490	26.490	30.175	0	285	285	2	1	-10921639	137.952	134	93	204	2897	31.258	2.000	0.125	0.982
ID382696	382696	87	68.026	13.530	25.427	0	285	285	2	1	-10921639	148.238	140	109	228	3113	37.847	2.000	0.219	1.409
ID382698	382698	82	78.782	21.609	30.717	0	285	285	2	1	-10921639	167.857	181	77	247	3525	52.548	2.000	0.209	1.105
ID382705	382705	87	75.412	13.743	25.268	0	286	286	2	1	-10921639	154.714	134	105	255	3249	42.142	2.000	0.208	1.267
ID382704	382704	85	47.436	9.654	18.141	0	286	286	2	1	-10921639	153.238	147	96	219	3218	28.176	2.000	0.132	1.271
ID382706	382706	82	87.624	20.973	30.214	0	286	286	2	1	-10921639	207.524	208	125	255	4358	40.707	4.800	0.255	2.074
ID382701	382701	86	49.531	20.807	14.019	0	286	286	2	1	-10921639	226.190	231	174	255	4750	28.884	4.800	0.107	1.513
ID382700	382700	78	58.897	27.124	10.829	0	286	286	2	1	-10921639	183.190	184	131	238	3847	29.921	4.800	0.158	1.666
ID382703	382703	79	89.108	35.399	17.450	0	286	286	2	1	-10921639	181.619	183	87	255	3814	47.340	4.800	0.268	1.620
ID382702	382702	84	54.877	14.621	14.543	0	286	286	2	1	-10921639	221.286	229	156	255	4647	25.844	4.800	0.139	2.084
ID382699	382699	89	55.311	18.665	7.503	0	286	286	2	1	-10921639	158.810	150	104	228	3335	34.629	2.000	0.155	1.230
ID382709	382709	86	44.019	20.762	13.763	0	287	287	2	1	-10921639	235.000	244	193	255	4935	21.081	4.800	0.105	2.111
ID382708	382708	78	62.624	28.769	11.066	0	287	287	2	1	-10921639	177.429	184	89	246	3726	48.625	2.000	0.155	0.977
ID382711	382711	None	40.358	29.801	15.283	0	287	287	2	1	-10921639	173.000	172	123	235	3633	30.651	2.000	0.075	0.784
ID382710	382710	84	46.091	15.238	14.658	0	287	287	2	1	-10921639	191.762	193	154	244	4027	28.564	4.800	0.108	1.310
ID382707	382707	89	48.400	18.744	7.013	0	287	287	2	1	-10921639	132.429	132	70	206	2781	38.281	2.000	0.164	0.977
ID382713	382713	87	64.927	13.816	25.263	0	287	287	2	1	-10921639	144.381	129	100	229	3032	39.504	2.000	0.175	1.088
ID382712	382712	79	86.205	35.632	17.342	0	287	287	2	1	-10921639	164.476	175	64	251	3454	56.261	4.800	0.261	1.210
ID382714	382714	82	84.149	20.842	30.214	0	287	287	2	1	-10921639	206.143	215	129	255	4329	39.863	4.800	0.251	2.078
ID382689	382689	82	83.588	20.376	29.715	0	288	288	2	1	-10921639	210.714	231	107	255	4425	49.112	4.800	0.239	1.655
ID382688	382688	87	68.724	13.718	25.420	0	288	288	2	1	-10921639	153.667	145	102	255	3227	40.933	2.000	0.193	1.214
ID382685	382685	86	44.126	21.754	14.021	0	288	288	2	1	-10921639	238.000	249	186	255	4998	21.083	4.800	0.102	2.086
ID382684	382684	84	56.803	15.032	14.469	0	288	288	2	1	-10921639	195.619	201	104	255	4108	42.698	2.000	0.120	0.985
ID382687	382687	None	44.404	9.710	17.762	0	288	288	2	1	-10921639	152.190	156	91	208	3196	29.664	2.000	0.123	1.125
ID382686	382686	79	66.207	35.505	17.314	0	288	288	2	1	-10921639	144.571	149	68	222	3036	45.061	4.800	0.226	1.184
ID382683	382683	78	60.274	27.434	10.844	0	288	288	2	1	-10921639	194.095	195	127	255	4076	34.351	2.000	0.137	1.363
ID382743	382743	78	48.834	27.335	11.472	0	289	289	2	1	-10921639	192.619	197	120	255	4045	37.471	6.302	0.129	1.175
ID382742	382742	None	40.065	18.727	8.456	0	289	289	2	1	-10921639	154.333	150	93	211	3241	35.395	4.800	0.133	1.022
ID382748	382748	82	87.893	21.025	30.429	0	289	289	2	1	-10921639	227.143	235	150	255	4770	33.684	4.800	0.264	2.818
ID382745	382745	79	54.068	35.187	17.424	0	289	289	2	1	-10921639	141.238	152	71	206	2966	36.674	2.000	0.177	1.159
ID382744	382744	90	56.062	10.000	14.263	0	289	289	2	1	-10921639	148.048	154	73	233	3109	44.644	2.000	0.146	0.842
ID382747	382747	91	44.015	34.021	27.544	0	289	289	2	1	-10921639	104.048	105	46	183	2185	34.753	2.000	0.171	0.874
ID382746	382746	87	69.750	13.863	25.236	0	289	289	2	1	-10921639	158.524	145	116	253	3329	36.603	2.000	0.195	1.412
ID382725	382725	87	74.933	13.744	25.421	0	290	290	2	1	-10921639	159.524	143	113	255	3350	41.979	2.000	0.212	1.331
ID382724	382724	79	66.888	35.584	17.740	0	290	290	2	1	-10921639	134.857	131	68	215	2832	45.044	2.000	0.233	1.131
ID382727	382727	82	89.498	20.839	30.058	0	290	290	2	1	-10921639	229.810	255	143	255	4826	38.245	4.800	0.270	2.552
ID382726	382726	91	46.361	33.878	27.791	0	290	290	2	1	-10921639	112.048	107	71	163	2353	26.971	4.800	0.196	1.363
ID382721	382721	78	53.241	28.411	10.989	0	290	290	2	1	-10921639	177.429	177	96	237	3726	41.977	4.800	0.144	1.063
ID382723	382723	None	48.697	14.598	14.744	0	290	290	2	1	-10921639	196.524	192	159	246	4127	27.595	2.000	0.096	1.244
ID382722	382722	90	53.537	9.964	14.128	0	290	290	2	1	-10921639	149.524	145	87	222	3140	39.455	2.000	0.143	0.946
ID382717	382717	79	65.248	35.360	17.519	0	291	291	2	1	-10921639	148.619	150	82	208	3121	32.809	4.800	0.247	1.792
ID382716	382716	78	45.471	28.211	10.990	0	291	291	2	1	-10921639	167.238	168	82	222	3512	38.952	2.000	0.124	0.950
ID382719	382719	91	46.403	34.256	27.690	0	291	291	2	1	-10921639	114.190	109	71	175	2398	29.637	2.000	0.157	1.046
ID382718	382718	87	68.923	13.851	25.395	0	291	291	2	1	-10921639	153.762	141	98	238	3229	39.950	2.000	0.191	1.234
ID382720	382720	82	81.914	20.776	29.904	0	291	291	2	1	-10921639	228.048	255	122	255	4789	39.214	4.800	0.240	2.248
ID382715	382715	92	50.155	18.527	10.063	0	291	291	2	1	-10921639	214.000	229	141	255	4494	36.583	4.800	0.131	1.355
ID382733	382733	91	67.442	34.149	27.831	0	292	292	2	1	-10921639	130.286	120	84	226	2736	38.029	2.000	0.225	1.260
ID382732	382732	87	61.465	13.883	25.505	0	292	292	2	1	-10921639	146.238	143	84	237	3071	40.404	2.000	0.178	1.095
ID382734	382734	82	81.256	21.783	30.566	0	292	292	2	1	-10921639	198.095	213	91	255	4160	60.951	2.000	0.199	1.079
ID382729	382729	90	60.532	10.128	13.745	0	292	292	2	1	-10921639	169.190	170	114	255	3553	41.870	2.000	0.145	1.023
ID382728	382728	92	45.804	18.402	10.242	0	292	292	2	1	-10921639	196.524	213	107	255	4127	46.977	4.800	0.104	0.791
ID382731	382731	79	81.167	35.244	17.715	0	292	292	2	1	-10921639	150.238	138	91	240	3155	42.007	2.000	0.264	1.495
ID382730	382730	93	42.909	14.833	14.329	0	292	292	2	1	-10921639	213.476	219	158	255	4483	27.263	2.000	0.087	1.248
ID382756	382756	82	78.987	21.711	30.210	0	293	293	2	1	-10921639	211.381	244	134	255	4439	46.021	4.800	0.202	1.544
ID382753	382753	79	83.809	34.849	17.805	0	293	293	2	1	-10921639	154.714	145	86	255	3249	47.244	2.000	0.254	1.325
ID382752	382752	93	42.153	14.508	14.724	0	293	293	2	1	-10921639	208.714	206	159	253	4383	27.144	2.000	0.088	1.242
ID382755	382755	91	62.904	34.296	27.628	0	293	293	2	1	-10921639	135.000	125	77	217	2835	39.318	2.000	0.208	1.181
ID382754	382754	87	64.129	13.880	24.984	0	293	293	2	1	-10921639	148.000	140	82	242	3108	39.802	2.000	0.180	1.133
ID382749	382749	92	54.572	18.696	10.169	0	293	293	2	1	-10921639	214.667	233	141	255	4508	41.021	4.800	0.136	1.253
ID382751	382751	90	66.822	10.305	13.917	0	293	293	2	1	-10921639	173.762	170	113	255	3649	47.667	2.000	0.169	1.053
ID382750	382750	78	49.405	26.876	11.357	0	293	293	2	1	-10921639	179.381	188	82	255	3767	49.429	2.000	0.115	0.751
ID382741	382741	82	84.515	20.278	28.966	0	294	294	2	1	-10921639	208.190	206	116	255	4372	45.386	4.800	0.232	1.730
ID382740	382740	91	56.607	33.895	27.655	0	294	294	2	1	-10921639	125.476	113	61	206	2635	40.828	2.000	0.191	0.988
ID382737	382737	90	65.823	10.412	13.994	0	294	294	2	1	-10921639	170.571	165	100	255	3582	48.658	2.000	0.170	1.016
ID382736	382736	78	55.768	26.348	11.110	0	294	294	2	1	-10921639	194.095	197	107	255	4076	42.798	2.000	0.122	0.985
ID382739	382739	87	64.787	14.003	25.356	0	294	294	2	1	-10921639	150.476	147	93	222	3160	38.625	2.000	0.184	1.213
ID382738	382738	79	72.537	35.128	17.792	0	294	294	2	1	-10921639	143.095	141	80	235	3005	40.487	2.000	0.228	1.313
ID382735	382735	92	57.589	18.315	10.768	0	294	294	2	1	-10921639	220.476	233	141	255	4630	36.972	4.800	0.132	1.389
ID382757	382757	92	61.568	18.885	10.205	0	295	295	2	1	-10921639	215.000	231	125	255	4515	45.877	4.800	0.157	1.269
ID382759	382759	90	49.648	10.871	13.974	0	295	295	2	1	-10921639	177.762	179	116	235	3733	37.129	4.800	0.129	1.092
ID382758	382758	78	52.642	26.442	11.056	0	295	295	2	1	-10921639	194.476	199	102	255	4084	45.964	4.800	0.118	0.895
ID382761	382761	87	70.816	14.012	25.076	0	295	295	2	1	-10921639	156.286	149	91	242	3282	38.852	2.000	0.201	1.347
ID382760	382760	79	66.866	34.785	17.539	0	295	295	2	1	-10921639	152.286	161	89	238	3198	44.505	2.000	0.206	1.168
ID382763	382763	82	78.724	20.431	29.049	0	295	295	2	1	-10921639	204.667	190	109	255	4298	47.984	4.800	0.198	1.408
ID382762	382762	91	50.132	33.494	27.461	0	295	295	2	1	-10921639	129.810	118	84	211	2726	33.590	2.000	0.146	0.986
ID382769	382769	87	59.237	13.863	25.352	0	296	296	2	1	-10921639	142.619	138	98	213	2995	34.117	2.000	0.187	1.319
ID382768	382768	79	61.292	35.154	17.733	0	296	296	2	1	-10921639	141.762	138	87	213	2977	35.508	2.000	0.204	1.350
ID382771	382771	82	81.437	21.256	29.164	0	296	296	2	1	-10921639	215.095	220	127	255	4517	42.802	4.800	0.227	1.858
ID382770	382770	91	53.438	33.422	27.339	0	296	296	2	1	-10921639	133.667	127	98	206	2807	31.935	2.000	0.160	1.154
ID382765	382765	78	63.288	26.607	11.295	0	296	296	2	1	-10921639	178.905	179	87	255	3757	56.240	2.000	0.154	0.849
ID382764	382764	92	57.877	18.921	10.479	0	296	296	2	1	-10921639	207.048	217	120	255	4348	47.187	4.800	0.154	1.169
ID382767	382767	94	41.572	30.468	15.071	0	296	296	2	1	-10921639	166.952	167	100	224	3506	28.769	2.000	0.095	1.009
ID382766	382766	90	61.182	11.908	14.367	0	296	296	2	1	-10921639	200.333	201	114	255	4207	45.383	4.800	0.157	1.200
ID382773	382773	78	57.041	26.416	10.947	0	297	297	2	1	-10921639	178.000	179	104	251	3738	40.899	2.000	0.128	0.987
ID382772	382772	92	57.091	18.959	10.656	0	297	297	2	1	-10921639	231.619	246	170	255	4864	30.308	6.275	0.142	1.903
ID382775	382775	94	41.327	30.130	14.506	0	297	297	2	1	-10921639	169.571	179	107	224	3561	28.076	2.000	0.107	1.165
ID382774	382774	90	48.827	10.997	14.195	0	297	297	2	1	-10921639	183.333	179	113	233	3850	36.375	4.800	0.130	1.160
ID382780	382780	82	80.523	21.323	29.159	0	297	297	2	1	-10921639	221.571	242	129	255	4653	40.117	4.800	0.220	1.991
ID382777	382777	79	62.661	34.884	17.734	0	297	297	2	1	-10921639	150.810	145	96	228	3167	39.303	2.000	0.191	1.232
ID382776	382776	95	45.266	13.852	14.653	0	297	297	2	1	-10921639	212.524	215	163	255	4463	26.026	4.800	0.108	1.587
ID382779	382779	91	45.695	33.611	27.406	0	297	297	2	1	-10921639	126.952	122	89	177	2666	27.692	2.000	0.168	1.321
ID382778	382778	87	57.787	13.909	25.387	0	297	297	2	1	-10921639	146.905	138	109	226	3085	33.388	2.000	0.162	1.227
ID382801	382801	87	46.312	13.930	25.252	0	298	298	2	1	-10921639	134.095	131	91	179	2816	25.762	2.000	0.156	1.404
ID382800	382800	79	60.377	34.715	17.756	0	298	298	2	1	-10921639	158.667	165	98	219	3332	38.260	2.000	0.185	1.294
ID382803	382803	82	86.727	21.077	29.051	0	298	298	2	1	-10921639	222.762	238	152	255	4678	36.645	4.800	0.247	2.409
ID382802	382802	91	55.703	33.518	27.344	0	298	298	2	1	-10921639	129.381	127	79	208	2717	37.517	2.000	0.170	1.003
ID382797	382797	78	68.544	26.440	11.113	0	298	298	2	1	-10921639	190.476	195	95	255	4000	49.647	2.000	0.159	1.050
ID382796	382796	92	60.656	18.568	10.690	0	298	298	2	1	-10921639	228.143	237	145	255	4791	33.260	4.800	0.156	1.848
ID382799	382799	95	58.262	14.048	14.777	0	298	298	2	1	-10921639	216.952	222	154	255	4556	33.796	4.800	0.140	1.573
ID382798	382798	90	40.861	10.225	13.878	0	298	298	2	1	-10921639	157.333	152	116	228	3304	36.157	2.000	0.107	0.840
ID382789	382789	92	58.905	18.682	10.532	0	299	299	2	1	-10921639	232.429	247	167	255	4881	29.953	4.800	0.147	1.995
ID382791	382791	95	63.344	13.036	14.776	0	299	299	2	1	-10921639	214.952	219	152	255	4514	34.037	4.800	0.149	1.635
ID382790	382790	78	69.863	25.991	11.157	0	299	299	2	1	-10921639	195.905	211	96	255	4114	52.948	2.000	0.159	1.016
ID382793	382793	87	45.812	13.850	25.271	0	299	299	2	1	-10921639	125.143	118	84	184	2628	27.045	2.000	0.149	1.201
ID382792	382792	79	65.067	35.088	17.761	0	299	299	2	1	-10921639	151.095	152	91	238	3173	39.583	2.000	0.185	1.190
ID382795	382795	82	84.592	20.768	28.944	0	299	299	2	1	-10921639	220.810	238	136	255	4637	41.076	4.800	0.247	2.131
ID382794	382794	91	62.238	33.722	27.457	0	299	299	2	1	-10921639	139.143	127	89	215	2922	37.513	2.000	0.208	1.276
ID382788	382788	82	86.243	21.581	28.985	0	300	300	2	1	-10921639	212.857	224	129	255	4470	45.820	4.800	0.228	1.727
ID382785	382785	79	68.016	34.743	17.871	0	300	300	2	1	-10921639	158.381	163	96	235	3326	41.141	2.000	0.203	1.299
ID382784	382784	95	56.001	13.786	14.975	0	300	300	2	1	-10921639	215.571	206	168	255	4527	27.036	4.800	0.128	1.810
ID382787	382787	91	57.647	33.862	27.597	0	300	300	2	1	-10921639	127.048	114	70	204	2668	37.723	2.000	0.192	1.084
ID382786	382786	87	44.083	13.880	25.014	0	300	300	2	1	-10921639	126.619	116	89	186	2659	25.709	2.000	0.140	1.209
ID382781	382781	92	74.296	18.509	9.805	0	300	300	2	1	-10921639	206.381	206	132	255	4334	42.973	4.800	0.183	1.487
ID382783	382783	None	54.527	10.221	13.968	0	300	300	2	1	-10921639	161.714	158	104	237	3396	44.182	2.000	0.136	0.875
ID382782	382782	78	66.249	25.975	11.202	0	300	300	2	1	-10921639	202.095	201	116	255	4244	47.619	2.000	0.157	1.153
ID382805	382805	78	60.500	26.139	11.545	0	301	301	2	1	-10921639	222.286	237	163	255	4668	33.473	4.800	0.138	1.611
ID382804	382804	92	68.772	18.587	9.854	0	301	301	2	1	-10921639	211.381	210	140	255	4439	37.029	4.800	0.168	1.640
ID382807	382807	79	63.319	34.563	17.573	0	301	301	2	1	-10921639	164.238	165	91	233	3449	39.934	4.800	0.205	1.401
ID382806	382806	95	67.692	13.766	14.795	0	301	301	2	1	-10921639	220.143	219	175	255	4623	29.093	4.800	0.165	2.148
ID382809	382809	91	48.676	33.636	27.220	0	301	301	2	1	-10921639	123.143	114	79	192	2586	31.165	2.000	0.167	1.128
ID382808	382808	87	50.851	13.860	25.289	0	301	301	2	1	-10921639	142.286	138	105	210	2988	28.983	2.000	0.156	1.325
ID382811	382811	82	81.370	21.518	28.991	0	301	301	2	1	-10921639	220.238	249	120	255	4625	47.259	4.800	0.214	1.643
ID382810	382810	96	81.743	20.459	28.986	0	301	301	2	1	-10921639	211.571	242	111	255	4443	52.194	4.800	0.207	1.388
ID382813	382813	78	57.936	25.877	11.424	0	302	302	2	1	-10921639	196.333	193	118	255	4123	44.265	2.000	0.133	1.039
ID382812	382812	92	63.356	18.591	10.205	0	302	302	2	1	-10921639	204.571	224	116	255	4296	45.095	4.800	0.152	1.200
ID382815	382815	79	53.302	34.623	17.713	0	302	302	2	1	-10921639	154.857	152	86	213	3252	36.778	4.800	0.168	1.210
ID382814	382814	95	49.874	13.875	14.866	0	302	302	2	1	-10921639	194.238	197	150	255	4079	26.214	4.800	0.114	1.514
ID382816	382816	96	81.026	20.486	29.032	0	302	302	2	1	-10921639	217.190	247	132	255	4561	45.956	4.800	0.209	1.634
ID382821	382821	92	56.661	18.623	9.703	0	303	303	2	1	-10921639	181.238	183	109	255	3806	35.692	2.000	0.140	1.248
ID382823	382823	95	65.504	13.769	14.991	0	303	303	2	1	-10921639	195.238	186	149	255	4100	32.778	2.000	0.154	1.585
ID382822	382822	78	60.507	25.517	11.822	0	303	303	2	1	-10921639	197.619	206	120	255	4150	42.819	2.000	0.134	1.089
ID382825	382825	96	83.366	20.473	28.680	0	303	303	2	1	-10921639	210.810	228	122	255	4427	50.243	4.800	0.228	1.557
ID382824	382824	79	53.379	34.125	18.098	0	303	303	2	1	-10921639	151.857	143	114	197	3189	26.424	2.000	0.164	1.620
ID382829	382829	96	81.791	20.913	28.387	0	304	304	2	1	-10921639	225.619	255	150	255	4738	38.012	4.800	0.238	2.279
ID382828	382828	95	54.602	13.549	14.530	0	304	304	2	1	-10921639	194.333	199	152	247	4081	27.731	4.800	0.140	1.721
ID382827	382827	78	41.036	25.342	11.305	0	304	304	2	1	-10921639	169.762	174	114	229	3565	34.680	2.000	0.090	0.805
ID382826	382826	92	51.785	18.630	9.697	0	304	304	2	1	-10921639	172.667	179	125	233	3626	30.508	2.000	0.131	1.312
ID382831	382831	78	42.814	25.676	11.634	0	305	305	2	1	-10921639	182.762	188	134	217	3838	27.930	4.800	0.111	1.304
ID382830	382830	92	52.101	18.735	9.510	0	305	305	2	1	-10921639	170.524	174	113	238	3581	31.261	2.000	0.129	1.250
ID382833	382833	96	79.371	20.610	28.276	0	305	305	2	1	-10921639	217.762	226	154	255	4573	37.521	4.800	0.219	2.083
ID382832	382832	95	40.477	13.498	14.814	0	305	305	2	1	-10921639	175.286	177	127	219	3681	26.609	7.600	0.102	1.224
ID382820	382820	96	80.728	20.531	28.202	0	306	306	2	1	-10921639	208.571	224	149	255	4380	39.376	4.800	0.234	2.005
ID382817	382817	92	56.793	18.705	9.752	0	306	306	2	1	-10921639	174.143	170	116	251	3657	35.238	2.000	0.125	1.100
ID382819	382819	95	46.687	13.338	14.842	0	306	306	2	1	-10921639	174.524	177	136	219	3665	27.989	2.000	0.117	1.309
ID382818	382818	78	43.105	25.389	11.778	0	306	306	2	1	-10921639	177.048	179	132	233	3718	28.845	2.000	0.098	1.091
ID382837	382837	96	88.463	20.817	28.072	0	307	307	2	1	-10921639	210.905	217	145	255	4429	41.438	4.800	0.243	1.993
ID382836	382836	95	51.428	14.013	14.788	0	307	307	2	1	-10921639	188.857	190	147	247	3966	28.895	2.000	0.122	1.426
ID382835	382835	78	59.435	25.222	11.474	0	307	307	2	1	-10921639	175.333	175	107	253	3682	46.305	2.000	0.143	0.948
ID382834	382834	92	48.427	18.568	9.699	0	307	307	2	1	-10921639	160.905	152	105	237	3379	37.127	2.000	0.100	0.786
ID382844	382844	96	71.443	20.452	28.177	0	308	308	2	1	-10921639	186.190	188	118	237	3910	40.175	4.800	0.210	1.608
ID382843	382843	78	56.667	25.846	11.956	0	308	308	2	1	-10921639	189.810	197	114	249	3986	34.975	2.000	0.136	1.297
ID382842	382842	92	49.196	18.722	9.587	0	308	308	2	1	-10921639	162.381	177	100	237	3410	34.649	2.000	0.119	0.994
ID382839	382839	78	63.461	25.712	11.799	0	309	309	2	1	-10921639	193.952	192	123	255	4073	38.836	2.000	0.137	1.201
ID382838	382838	92	54.973	18.707	9.949	0	309	309	2	1	-10921639	175.000	188	93	237	3675	40.170	2.000	0.136	1.041
ID382841	382841	96	76.351	20.353	27.861	0	309	309	2	1	-10921639	186.762	188	127	247	3922	40.872	4.800	0.209	1.579
ID382840	382840	None	43.673	13.939	14.343	0	309	309	2	1	-10921639	172.286	168	132	228	3618	27.947	4.800	0.112	1.242
ID382849	382849	78	67.635	25.792	12.014	0	310	310	2	1	-10921639	182.190	181	118	255	3826	39.884	2.000	0.165	1.293
ID382848	382848	92	59.456	19.103	9.779	0	310	310	2	1	-10921639	174.381	190	109	246	3662	37.960	4.800	0.154	1.228
ID382851	382851	96	72.867	20.173	27.680	0	310	310	2	1	-10921639	195.619	197	122	255	4108	43.889	4.800	0.197	1.468
ID382850	382850	97	41.571	35.157	17.283	0	310	310	2	1	-10921639	119.286	122	66	165	2505	30.350	4.800	0.191	1.259
ID382853	382853	78	74.053	25.846	12.255	0	311	311	2	1	-10921639	171.762	168	91	255	3607	49.986	2.000	0.182	1.056
ID382852	382852	92	42.912	19.851	9.544	0	311	311	2	1	-10921639	168.143	179	109	208	3531	26.796	4.800	0.120	1.350
ID382855	382855	97	41.450	33.938	17.636	0	311	311	2	1	-10921639	132.095	136	80	170	2774	25.813	4.800	0.171	1.497
ID382854	382854	None	40.355	20.157	14.002	0	311	311	2	1	-10921639	196.048	190	170	235	4117	18.954	4.800	0.094	1.777
ID382856	382856	96	63.277	19.795	27.789	0	311	311	2	1	-10921639	181.333	175	105	240	3808	36.490	4.800	0.190	1.585
ID382857	382857	98	45.378	22.924	9.190	0	312	312	2	1	-10921639	160.190	172	71	220	3364	46.975	7.600	0.112	0.689
ID382859	382859	96	53.817	20.904	26.963	0	312	312	2	1	-10921639	187.714	190	134	246	3942	30.681	4.800	0.147	1.568
ID382858	382858	78	58.376	25.766	12.318	0	312	312	2	1	-10921639	191.810	202	105	255	4028	45.712	2.000	0.121	0.905
ID382845	382845	98	51.485	24.182	8.159	0	313	313	2	1	-10921639	137.143	147	59	208	2880	46.588	2.000	0.145	0.748
ID382847	382847	96	51.366	22.001	26.715	0	313	313	2	1	-10921639	170.429	168	129	224	3579	28.252	2.000	0.142	1.500
ID382846	382846	78	49.921	25.287	12.210	0	313	313	2	1	-10921639	189.810	186	116	253	3986	34.658	2.000	0.105	1.043
ID382861	382861	96	42.204	22.853	26.182	0	314	314	2	1	-10921639	161.000	165	116	211	3381	27.548	2.000	0.103	1.091
ID382860	382860	78	57.188	25.618	12.124	0	314	314	2	1	-10921639	191.571	199	107	255	4023	40.784	2.000	0.129	1.073
ID382862	382862	78	52.258	25.570	12.015	0	315	315	2	1	-10921639	186.333	186	113	244	3913	39.895	2.000	0.123	1.024
ID382865	382865	78	62.072	26.093	12.744	0	316	316	2	1	-10921639	209.524	213	156	255	4400	31.470	2.000	0.145	1.689
ID382869	382869	None	49.654	19.882	27.881	0	317	317	2	1	-10921639	164.000	168	107	202	3444	26.165	4.800	0.167	1.795
ID382868	382868	78	62.590	26.414	12.257	0	317	317	2	1	-10921639	187.190	183	120	249	3931	38.584	2.000	0.148	1.248
ID382872	382872	78	63.462	26.387	11.955	0	318	318	2	1	-10921639	176.905	179	107	238	3715	37.873	2.000	0.162	1.305
ID382867	382867	99	42.063	18.494	28.272	0	319	319	2	1	-10921639	139.952	145	89	183	2939	26.780	7.600	0.148	1.345
ID382866	382866	78	41.738	26.201	12.134	0	319	319	2	1	-10921639	157.524	165	68	202	3308	34.263	2.000	0.116	0.953
ID382871	382871	99	44.157	20.678	27.817	0	320	320	2	1	-10921639	148.238	150	89	201	3113	29.729	2.000	0.131	1.159
ID382870	382870	78	63.969	25.685	12.029	0	320	320	2	1	-10921639	168.095	184	59	233	3530	49.084	2.000	0.171	0.998
ID382864	382864	99	40.598	20.212	28.398	0	321	321	2	1	-10921639	142.000	141	98	179	2982	23.216	4.800	0.151	1.601
ID382863	382863	78	64.874	26.149	12.755	0	321	321	2	1	-10921639	200.762	201	125	251	4216	31.840	4.800	0.170	1.836
ID382876	382876	99	45.781	19.705	28.191	0	322	322	2	1	-10921639	141.286	140	98	179	2967	22.667	4.800	0.165	1.763
ID382875	382875	78	54.058	25.343	12.670	0	322	322	2	1	-10921639	198.000	199	143	249	4158	26.010	4.800	0.136	1.824
ID382877	382877	78	52.739	25.346	12.738	0	323	323	2	1	-10921639	211.857	215	170	247	4449	23.760	4.800	0.133	2.089
ID382878	382878	99	45.606	19.339	28.040	0	323	323	2	1	-10921639	135.857	134	93	183	2853	27.927	2.000	0.151	1.278
ID382873	382873	78	43.943	23.843	11.345	0	324	324	2	1	-10921639	169.143	186	79	217	3552	44.107	4.800	0.140	0.941
ID382874	382874	99	46.045	20.016	27.789	0	324	324	2	1	-10921639	132.762	132	86	183	2788	25.520	4.800	0.180	1.584
ID382880	382880	None	42.564	26.415	16.132	0	326	326	2	1	-10921639	184.381	184	131	240	3872	31.552	2.000	0.081	0.872
ID382879	382879	None	44.851	20.675	26.718	0	327	327	2	1	-10921639	148.667	154	113	188	3122	22.714	4.800	0.156	1.767
ID382884	382884	None	42.311	15.464	14.779	0	329	329	2	1	-10921639	153.619	156	98	210	3226	30.647	2.000	0.112	1.006
ID382882	382882	None	40.654	19.678	11.571	0	330	330	2	1	-10921639	174.333	179	138	202	3661	18.626	7.600	0.124	2.058
ID382881	382881	None	42.982	15.547	15.299	0	331	331	2	1	-10921639	157.095	141	131	226	3299	27.568	2.000	0.092	0.961
ID382883	382883	None	43.961	15.270	14.644	0	333	333	2	1	-10921639	149.143	149	111	202	3132	27.314	2.000	0.126	1.223
ID382885	382885	None	44.896	25.004	14.663	0	335	335	2	1	-10921639	177.048	172	131	229	3718	26.116	4.800	0.113	1.382
