# Supplementary material for: Progressive enhancement of kinetic proofreading in T cell antigen discrimination from receptor activation to DAG generation
Source: eLife. 2022 Sep 20;11:e75263. doi: 10.7554/eLife.75263 (PMC9536835; doi:10.7554/eLife.75263)
Supplement: Figure 5—source data 1. — Each data table is the TrackMate ‘spot-statistics’ output of one cell over four cycles of blue-light illumination (frames 0–40, 100–140, 200–240, and 300–340, with 3 s interval between frames). We calculated the lifetime of TrackIDs that existed at the start of each period of blue-light illumination that did not last for the full period and fit the resulting lifetime distributions using custom Python scripts available at https://github.com/dbritain/KP-paper (copy archived at swh:1:rev:167fa456901903740f0f3ee6a3e5324bc45207ea, Britain, 2022). [file elife-75263-fig5-data1.zip › Fig5SourceData/LAT/lat2/cell10.csv]

Label	ID	TRACK_ID	QUALITY	POSITION_X	POSITION_Y	POSITION_Z	POSITION_T	FRAME	RADIUS	VISIBILITY	MANUAL_COLOR	MEAN_INTENSITY	MEDIAN_INTENSITY	MIN_INTENSITY	MAX_INTENSITY	TOTAL_INTENSITY	STANDARD_DEVIATION	ESTIMATED_DIAMETER	CONTRAST	SNR
ID405742	405742	2	62.909	22.934	9.212	0	0	0	2	1	-10921639	180.143	192	108	249	3783	43.738	2.000	0.155	1.105
ID405743	405743	3	50.552	21.941	12.510	0	0	0	2	1	-10921639	200.000	210	113	255	4200	45.143	6.283	0.115	0.915
ID405746	405746	0	46.787	14.216	23.841	0	0	0	2	1	-10921639	128.143	130	76	179	2691	27.273	4.800	0.189	1.495
ID405744	405744	1	57.038	17.888	15.311	0	0	0	2	1	-10921639	204.667	207	153	255	4298	30.349	4.800	0.150	1.757
ID405745	405745	None	44.799	30.837	21.212	0	0	0	2	1	-10921639	79.429	77	34	125	1668	25.065	4.800	0.303	1.472
ID405762	405762	1	62.450	17.663	15.503	0	1	1	2	1	-10921639	195.095	203	132	255	4097	42.754	4.800	0.148	1.175
ID405763	405763	0	56.019	14.570	23.859	0	1	1	2	1	-10921639	142.714	146	99	194	2997	28.283	4.800	0.209	1.743
ID405760	405760	2	58.903	22.871	8.975	0	1	1	2	1	-10921639	174.476	184	99	234	3664	38.141	4.800	0.161	1.270
ID405761	405761	3	46.730	20.984	11.969	0	1	1	2	1	-10921639	203.381	209	145	255	4271	31.338	7.600	0.100	1.183
ID405758	405758	0	42.536	14.757	24.020	0	2	2	2	1	-10921639	130.619	133	96	172	2743	20.131	4.800	0.168	1.863
ID405756	405756	2	64.211	22.790	9.310	0	2	2	2	1	-10921639	174.952	177	99	246	3674	41.261	4.800	0.183	1.311
ID405757	405757	1	65.458	17.461	14.684	0	2	2	2	1	-10921639	195.905	203	140	255	4114	37.603	7.600	0.166	1.482
ID405747	405747	2	76.264	22.319	9.354	0	3	3	2	1	-10921639	187.524	193	105	255	3938	48.079	4.800	0.215	1.378
ID405748	405748	1	65.219	17.231	15.388	0	3	3	2	1	-10921639	210.143	210	168	251	4413	27.052	4.800	0.177	2.333
ID405749	405749	0	41.250	14.741	24.002	0	3	3	2	1	-10921639	125.429	125	90	168	2634	20.966	4.800	0.164	1.683
ID405752	405752	2	72.043	22.019	9.191	0	4	4	2	1	-10921639	182.571	192	98	248	3834	44.187	4.800	0.212	1.444
ID405753	405753	1	68.686	17.242	15.217	0	4	4	2	1	-10921639	205.286	199	160	255	4311	28.603	4.800	0.185	2.242
ID405754	405754	2	57.111	21.650	9.103	0	5	5	2	1	-10921639	183.905	192	120	242	3862	34.328	4.800	0.181	1.639
ID405755	405755	1	66.414	17.410	15.432	0	5	5	2	1	-10921639	223.095	226	164	255	4685	29.233	4.800	0.173	2.247
ID405750	405750	2	54.428	21.233	8.288	0	6	6	2	1	-10921639	169.095	175	90	227	3551	42.074	7.600	0.165	1.139
ID405751	405751	1	68.287	16.909	15.636	0	6	6	2	1	-10921639	221.476	229	164	255	4651	33.319	4.800	0.172	1.953
ID405764	405764	2	44.155	20.287	8.592	0	7	7	2	1	-10921639	174.429	181	114	211	3663	27.182	4.800	0.141	1.585
ID405765	405765	1	65.388	17.064	15.397	0	7	7	2	1	-10921639	228.905	230	182	255	4807	25.836	4.800	0.171	2.582
ID405770	405770	1	66.096	17.222	17.137	0	8	8	2	1	-10921639	217.524	228	163	255	4568	34.311	4.800	0.166	1.807
ID405769	405769	2	51.778	18.509	9.443	0	8	8	2	1	-10921639	181.429	190	86	238	3810	37.292	4.800	0.154	1.302
ID405767	405767	2	47.570	18.399	9.014	0	9	9	2	1	-10921639	153.476	157	81	200	3223	35.032	4.800	0.146	1.116
ID405768	405768	1	56.461	17.329	17.329	0	9	9	2	1	-10921639	194.190	195	150	243	4078	31.726	4.800	0.154	1.631
ID405766	405766	1	59.150	17.027	16.812	0	10	10	2	1	-10921639	188.905	195	139	235	3967	32.729	4.800	0.150	1.508
ID405759	405759	1	60.191	16.608	15.918	0	11	11	2	1	-10921639	192.000	205	128	243	4032	33.462	4.800	0.166	1.634
ID405771	405771	1	66.661	16.951	15.608	0	12	12	2	1	-10921639	190.571	184	133	253	4002	31.802	4.800	0.180	1.831
ID405772	405772	1	57.839	16.453	15.290	0	13	13	2	1	-10921639	183.714	183	146	239	3858	26.087	4.800	0.175	2.098
ID405775	405775	1	64.186	17.076	15.292	0	14	14	2	1	-10921639	197.000	197	144	239	4137	27.384	4.800	0.187	2.262
ID405773	405773	1	53.373	17.854	16.782	0	15	15	2	1	-10921639	182.476	189	126	227	3832	30.301	4.800	0.140	1.480
ID405774	405774	1	41.687	17.953	17.559	0	16	16	2	1	-10921639	164.524	166	110	204	3455	26.400	4.800	0.119	1.327
ID405779	405779	18	42.084	17.659	9.756	0	17	17	2	1	-10921639	138.810	135	94	185	2915	26.099	6.380	0.130	1.226
ID405776	405776	18	46.706	17.939	10.280	0	18	18	2	1	-10921639	155.714	158	93	202	3270	31.552	4.800	0.156	1.334
ID405777	405777	18	51.237	17.992	10.755	0	19	19	2	1	-10921639	166.619	170	126	202	3499	23.129	4.800	0.164	2.026
ID405778	405778	None	41.756	18.235	11.969	0	21	21	2	1	-10921639	163.810	164	130	205	3440	22.708	2.000	0.115	1.487
ID405781	405781	None	40.917	16.186	14.899	0	36	36	2	1	-10921639	156.857	163	105	195	3294	25.338	4.800	0.132	1.448
ID405780	405780	None	44.865	16.430	15.152	0	38	38	2	1	-10921639	159.238	157	113	210	3344	28.592	4.800	0.146	1.418
ID405783	405783	None	41.799	22.893	10.178	0	41	41	2	1	-10921639	142.095	147	89	176	2984	28.595	4.800	0.159	1.366
ID405782	405782	8	44.702	15.829	14.229	0	43	43	2	1	-10921639	163.000	166	110	213	3423	26.056	4.800	0.134	1.475
ID405785	405785	8	43.283	16.943	14.760	0	44	44	2	1	-10921639	167.238	167	114	215	3512	25.481	4.800	0.133	1.544
ID405784	405784	8	44.476	16.495	14.756	0	45	45	2	1	-10921639	147.333	152	92	198	3094	29.428	4.800	0.158	1.365
ID405786	405786	None	47.777	16.045	14.266	0	47	47	2	1	-10921639	165.095	164	115	202	3467	26.090	4.800	0.156	1.708
ID405788	405788	7	45.328	16.029	13.042	0	50	50	2	1	-10921639	157.905	154	113	211	3316	28.543	4.800	0.133	1.298
ID405787	405787	7	40.122	15.989	13.143	0	51	51	2	1	-10921639	151.095	153	108	190	3173	25.721	4.800	0.137	1.415
ID405789	405789	4	44.133	16.350	10.845	0	53	53	2	1	-10921639	140.143	150	86	179	2943	28.937	4.800	0.182	1.494
ID405793	405793	4	49.031	16.399	10.756	0	54	54	2	1	-10921639	141.619	145	87	187	2974	29.113	4.800	0.188	1.537
ID405792	405792	4	58.675	14.848	11.795	0	55	55	2	1	-10921639	158.286	165	105	206	3324	34.738	2.000	0.183	1.409
ID405790	405790	None	43.864	17.869	9.271	0	56	56	2	1	-10921639	140.000	141	72	194	2940	36.248	7.600	0.150	1.007
ID405791	405791	4	62.084	14.100	11.921	0	56	56	2	1	-10921639	155.762	160	88	220	3271	35.150	4.800	0.210	1.537
ID405796	405796	4	53.077	13.631	11.912	0	57	57	2	1	-10921639	151.048	145	113	213	3172	29.137	7.600	0.166	1.475
ID405798	405798	5	41.281	24.156	23.024	0	58	58	2	1	-10921639	129.714	131	98	175	2724	20.095	4.800	0.153	1.715
ID405797	405797	4	45.600	13.329	11.909	0	58	58	2	1	-10921639	153.857	149	102	206	3231	27.872	7.600	0.142	1.369
ID405802	405802	5	43.683	23.702	23.847	0	59	59	2	1	-10921639	133.762	143	76	172	2809	25.171	4.800	0.181	1.630
ID405801	405801	4	52.437	13.681	11.893	0	59	59	2	1	-10921639	151.810	144	111	230	3188	30.114	2.000	0.138	1.226
ID405799	405799	4	50.359	13.512	12.363	0	60	60	2	1	-10921639	156.429	157	112	209	3285	25.882	7.600	0.145	1.532
ID405800	405800	5	64.802	24.080	23.343	0	60	60	2	1	-10921639	154.429	146	113	203	3243	29.919	2.000	0.215	1.827
ID405794	405794	4	61.032	13.130	12.221	0	61	61	2	1	-10921639	153.667	154	105	217	3227	32.801	4.800	0.195	1.531
ID405795	405795	5	65.366	24.149	23.529	0	61	61	2	1	-10921639	149.238	146	60	217	3134	41.846	2.000	0.215	1.263
ID405803	405803	4	53.353	13.218	12.437	0	62	62	2	1	-10921639	147.190	145	91	203	3091	34.032	4.800	0.191	1.385
ID405804	405804	None	40.093	23.667	11.663	0	62	62	2	1	-10921639	153.476	156	115	192	3223	20.469	4.800	0.138	1.818
ID405805	405805	5	66.280	24.404	24.034	0	62	62	2	1	-10921639	163.714	161	118	215	3438	27.401	4.800	0.236	2.285
ID405806	405806	4	54.224	12.861	12.969	0	63	63	2	1	-10921639	148.667	151	103	207	3122	27.708	7.600	0.182	1.655
ID405807	405807	5	74.330	24.487	23.522	0	63	63	2	1	-10921639	167.381	166	98	240	3515	43.060	4.800	0.233	1.467
ID405810	405810	5	58.308	24.770	23.584	0	64	64	2	1	-10921639	149.286	153	68	214	3135	41.491	4.800	0.181	1.104
ID405808	405808	4	54.665	12.734	12.935	0	64	64	2	1	-10921639	155.952	160	112	204	3275	26.882	4.800	0.179	1.759
ID405809	405809	None	42.339	24.887	12.886	0	64	64	2	1	-10921639	138.619	139	110	183	2911	21.551	4.800	0.139	1.568
ID405811	405811	4	52.557	12.838	12.613	0	65	65	2	1	-10921639	165.571	173	102	230	3477	31.999	4.800	0.146	1.316
ID405812	405812	5	75.137	24.967	23.882	0	65	65	2	1	-10921639	161.143	160	93	248	3384	42.390	4.800	0.219	1.367
ID405814	405814	5	71.552	24.664	24.006	0	66	66	2	1	-10921639	160.857	171	85	230	3378	41.254	4.800	0.230	1.460
ID405813	405813	4	57.569	12.625	12.504	0	66	66	2	1	-10921639	170.524	165	103	228	3581	33.277	2.000	0.162	1.428
ID405822	405822	4	59.960	12.560	12.462	0	67	67	2	1	-10921639	171.429	172	110	230	3600	32.098	4.800	0.180	1.627
ID405823	405823	None	42.239	24.005	11.795	0	67	67	2	1	-10921639	163.333	162	119	210	3430	24.699	6.205	0.127	1.490
ID405824	405824	5	55.409	24.987	23.854	0	67	67	2	1	-10921639	158.429	158	90	209	3327	30.730	4.800	0.191	1.655
ID405818	405818	5	49.634	24.542	23.431	0	68	68	2	1	-10921639	151.286	149	99	202	3177	29.312	4.800	0.163	1.444
ID405817	405817	4	57.985	12.981	12.713	0	68	68	2	1	-10921639	158.667	152	92	217	3332	35.189	4.800	0.173	1.333
ID405815	405815	4	55.501	13.590	12.963	0	69	69	2	1	-10921639	170.524	178	123	229	3581	31.228	2.000	0.156	1.476
ID405816	405816	5	48.799	24.235	23.385	0	69	69	2	1	-10921639	156.286	149	122	206	3282	22.806	4.800	0.151	1.796
ID405819	405819	6	41.807	22.381	11.090	0	70	70	2	1	-10921639	182.190	184	132	213	3826	20.873	7.600	0.125	1.946
ID405820	405820	4	67.138	14.090	13.335	0	70	70	2	1	-10921639	192.571	202	128	255	4044	36.640	4.800	0.182	1.618
ID405821	405821	5	59.470	25.163	23.286	0	70	70	2	1	-10921639	174.333	168	123	228	3661	32.595	2.000	0.154	1.425
ID405826	405826	4	54.843	14.691	14.115	0	71	71	2	1	-10921639	177.810	175	131	231	3734	29.994	4.800	0.149	1.534
ID405827	405827	5	64.175	25.002	23.194	0	71	71	2	1	-10921639	171.048	173	112	236	3592	37.782	2.000	0.164	1.276
ID405825	405825	6	45.382	23.388	11.206	0	71	71	2	1	-10921639	175.333	175	132	211	3682	22.098	4.800	0.141	1.958
ID405830	405830	5	54.307	24.463	23.555	0	72	72	2	1	-10921639	173.095	167	133	229	3635	30.937	4.800	0.169	1.617
ID405828	405828	6	47.062	23.511	10.949	0	72	72	2	1	-10921639	166.429	174	118	220	3495	27.701	4.800	0.144	1.515
ID405829	405829	4	56.746	15.493	15.234	0	72	72	2	1	-10921639	183.571	185	115	246	3855	31.234	4.800	0.176	1.760
ID405831	405831	6	43.933	23.782	10.548	0	73	73	2	1	-10921639	175.476	178	135	213	3685	21.130	4.800	0.146	2.120
ID405834	405834	5	61.285	24.759	23.788	0	73	73	2	1	-10921639	163.667	170	69	239	3437	47.135	2.000	0.169	1.002
ID405835	405835	None	51.478	23.884	25.725	0	73	73	2	1	-10921639	151.095	157	72	239	3173	45.412	4.800	0.155	0.894
ID405832	405832	4	70.544	16.097	16.239	0	73	73	2	1	-10921639	208.381	209	154	255	4376	31.052	4.800	0.186	2.106
ID405833	405833	None	41.266	17.451	23.279	0	73	73	2	1	-10921639	141.476	146	86	178	2971	26.549	4.800	0.150	1.394
ID405840	405840	4	65.347	16.313	16.493	0	74	74	2	1	-10921639	198.095	195	132	252	4160	32.136	4.800	0.179	1.872
ID405841	405841	5	69.286	24.790	23.416	0	74	74	2	1	-10921639	168.143	168	103	241	3531	39.927	2.000	0.198	1.392
ID405838	405838	5	57.742	24.606	23.469	0	75	75	2	1	-10921639	160.810	164	94	231	3377	37.360	2.000	0.160	1.185
ID405839	405839	None	41.364	23.339	26.531	0	75	75	2	1	-10921639	111.952	98	50	185	2351	40.430	2.000	0.147	0.711
ID405836	405836	None	43.379	23.663	10.109	0	75	75	2	1	-10921639	161.857	171	96	206	3399	32.446	6.309	0.124	1.103
ID405837	405837	4	50.731	15.821	17.064	0	75	75	2	1	-10921639	174.714	173	139	234	3669	25.697	4.800	0.145	1.724
ID405854	405854	4	58.268	16.125	17.226	0	76	76	2	1	-10921639	189.381	183	136	248	3977	30.994	4.800	0.164	1.720
ID405855	405855	5	62.546	24.116	23.404	0	76	76	2	1	-10921639	167.238	153	119	225	3512	31.577	2.000	0.179	1.609
ID405844	405844	5	61.207	24.518	22.712	0	77	77	2	1	-10921639	165.238	167	86	243	3470	42.548	2.000	0.170	1.126
ID405845	405845	11	40.389	23.161	26.296	0	77	77	2	1	-10921639	130.190	126	86	181	2734	30.993	2.000	0.130	0.969
ID405842	405842	9	43.794	24.549	10.092	0	77	77	2	1	-10921639	151.667	155	80	198	3185	34.616	4.800	0.135	1.044
ID405843	405843	4	49.550	16.090	17.738	0	77	77	2	1	-10921639	184.524	186	142	235	3875	25.938	6.340	0.137	1.715
ID405846	405846	9	40.403	23.672	9.427	0	78	78	2	1	-10921639	149.857	162	68	209	3147	40.683	4.800	0.131	0.854
ID405847	405847	10	47.989	14.858	14.294	0	78	78	2	1	-10921639	170.000	165	113	237	3570	32.657	2.000	0.110	1.029
ID405850	405850	11	41.455	23.264	26.001	0	78	78	2	1	-10921639	135.619	141	80	187	2848	33.370	2.000	0.129	0.926
ID405848	405848	4	52.728	15.082	18.645	0	78	78	2	1	-10921639	182.000	179	120	235	3822	36.719	2.000	0.129	1.134
ID405849	405849	5	47.487	24.042	22.424	0	78	78	2	1	-10921639	181.143	183	140	211	3804	20.499	4.800	0.139	2.157
ID405851	405851	9	46.906	24.014	9.934	0	79	79	2	1	-10921639	168.667	179	100	209	3542	32.024	4.800	0.133	1.238
ID405852	405852	10	50.716	15.492	14.582	0	79	79	2	1	-10921639	190.381	190	121	251	3998	35.831	7.600	0.118	1.119
ID405853	405853	4	45.899	15.105	18.681	0	79	79	2	1	-10921639	190.238	189	133	235	3995	29.818	4.800	0.120	1.368
ID405882	405882	4	55.359	14.846	18.824	0	80	80	2	1	-10921639	198.429	200	144	247	4167	31.440	4.800	0.127	1.427
ID405880	405880	9	46.731	23.749	10.238	0	80	80	2	1	-10921639	170.381	187	71	221	3578	42.603	6.336	0.130	0.919
ID405881	405881	10	44.733	15.729	14.861	0	80	80	2	1	-10921639	193.286	196	141	251	4059	27.478	2.000	0.090	1.166
ID405862	405862	12	47.890	23.750	21.073	0	81	81	2	1	-10921639	169.905	171	122	214	3568	26.978	4.800	0.136	1.507
ID405860	405860	None	40.944	19.002	8.897	0	81	81	2	1	-10921639	168.190	175	115	215	3532	29.509	2.000	0.110	1.130
ID405861	405861	10	44.270	15.444	14.986	0	81	81	2	1	-10921639	191.524	186	155	249	4022	27.600	4.800	0.105	1.319
ID405863	405863	None	45.228	22.160	10.003	0	82	82	2	1	-10921639	206.048	206	161	245	4327	23.419	4.800	0.118	1.851
ID405866	405866	12	49.105	23.903	22.291	0	82	82	2	1	-10921639	166.762	166	107	217	3502	30.249	4.800	0.133	1.297
ID405864	405864	10	40.559	15.517	14.964	0	82	82	2	1	-10921639	191.143	187	135	246	4014	26.139	2.000	0.087	1.171
ID405865	405865	4	40.685	15.896	19.681	0	82	82	2	1	-10921639	188.190	188	139	235	3952	28.120	4.800	0.102	1.235
ID405867	405867	13	52.563	25.644	12.942	0	83	83	2	1	-10921639	179.714	173	118	239	3774	35.269	4.800	0.136	1.218
ID405868	405868	4	48.566	13.831	18.774	0	83	83	2	1	-10921639	167.190	170	90	219	3511	32.692	2.000	0.126	1.148
ID405869	405869	12	41.042	23.984	22.292	0	83	83	2	1	-10921639	163.238	167	124	203	3428	22.523	4.800	0.126	1.617
ID405878	405878	10	45.680	15.425	15.501	0	84	84	2	1	-10921639	188.048	197	130	235	3949	28.588	4.800	0.132	1.529
ID405879	405879	14	48.766	16.210	22.882	0	84	84	2	1	-10921639	157.714	171	81	211	3312	37.526	4.800	0.163	1.179
ID405876	405876	15	40.192	20.691	8.690	0	84	84	2	1	-10921639	183.381	192	130	225	3851	26.147	7.600	0.117	1.466
ID405877	405877	13	47.182	26.040	12.935	0	84	84	2	1	-10921639	186.762	188	129	221	3922	28.466	4.800	0.129	1.504
ID405858	405858	14	45.093	16.181	22.916	0	85	85	2	1	-10921639	155.571	163	81	203	3267	33.104	4.800	0.151	1.236
ID405859	405859	12	46.042	23.996	23.201	0	85	85	2	1	-10921639	157.714	161	111	202	3312	27.990	4.800	0.132	1.315
ID405856	405856	15	51.847	23.069	9.986	0	85	85	2	1	-10921639	197.857	200	119	231	4155	30.223	4.800	0.145	1.659
ID405857	405857	10	55.384	15.296	15.491	0	85	85	2	1	-10921639	195.286	197	144	255	4101	32.918	4.800	0.131	1.379
ID405870	405870	16	40.174	18.549	7.624	0	86	86	2	1	-10921639	161.238	165	80	247	3386	38.014	4.800	0.126	0.948
ID405871	405871	15	48.250	21.871	9.346	0	86	86	2	1	-10921639	186.333	192	100	247	3913	43.495	7.600	0.132	1.000
ID405874	405874	14	43.048	16.230	23.293	0	86	86	2	1	-10921639	163.905	173	96	208	3442	31.334	4.800	0.138	1.272
ID405875	405875	12	64.298	24.085	23.181	0	86	86	2	1	-10921639	171.381	173	124	229	3599	34.266	2.000	0.174	1.486
ID405872	405872	13	43.620	26.392	12.567	0	86	86	2	1	-10921639	189.952	202	141	219	3989	24.109	4.800	0.122	1.714
ID405873	405873	10	52.386	15.266	16.773	0	86	86	2	1	-10921639	215.429	218	157	255	4524	25.017	4.800	0.145	2.187
ID405894	405894	16	45.114	19.845	8.684	0	87	87	2	1	-10921639	192.238	197	137	234	4037	25.201	4.800	0.141	1.884
ID405895	405895	15	44.707	22.585	9.579	0	87	87	2	1	-10921639	189.905	193	115	240	3988	36.544	7.600	0.105	0.989
ID405898	405898	12	51.099	24.233	23.291	0	87	87	2	1	-10921639	162.714	157	100	234	3417	32.930	2.000	0.123	1.079
ID405896	405896	13	56.936	26.393	12.483	0	87	87	2	1	-10921639	192.905	192	113	243	4051	34.925	4.800	0.155	1.484
ID405897	405897	10	57.501	15.335	16.734	0	87	87	2	1	-10921639	219.714	227	158	255	4614	28.680	4.800	0.155	2.057
ID405886	405886	14	44.706	15.301	23.478	0	88	88	2	1	-10921639	141.286	146	80	200	2967	31.818	2.000	0.132	1.036
ID405887	405887	12	44.790	24.031	22.683	0	88	88	2	1	-10921639	154.810	151	86	219	3251	38.036	2.000	0.113	0.829
ID405884	405884	13	53.665	27.176	12.877	0	88	88	2	1	-10921639	170.095	167	117	211	3572	28.275	4.800	0.167	1.721
ID405885	405885	10	55.629	15.579	16.274	0	88	88	2	1	-10921639	210.000	214	156	252	4410	31.050	4.800	0.131	1.568
ID405883	405883	16	51.518	21.049	9.133	0	88	88	2	1	-10921639	184.476	189	114	229	3874	32.594	4.800	0.158	1.543
ID405908	405908	14	62.474	14.973	23.498	0	89	89	2	1	-10921639	167.238	168	103	247	3512	39.049	2.000	0.154	1.145
ID405909	405909	12	54.150	24.263	22.576	0	89	89	2	1	-10921639	176.476	172	118	236	3706	35.844	4.800	0.142	1.227
ID405906	405906	13	64.745	27.266	12.758	0	89	89	2	1	-10921639	185.381	195	122	238	3893	33.223	4.800	0.187	1.757
ID405907	405907	10	50.876	15.563	17.519	0	89	89	2	1	-10921639	219.143	220	166	255	4602	27.589	4.800	0.119	1.688
ID405904	405904	16	44.649	19.401	8.536	0	89	89	2	1	-10921639	176.333	178	146	219	3703	21.837	4.800	0.138	1.959
ID405905	405905	15	41.143	23.599	9.879	0	89	89	2	1	-10921639	163.952	173	65	214	3443	43.048	7.600	0.102	0.705
ID405892	405892	14	46.106	14.521	22.970	0	90	90	2	1	-10921639	159.190	162	93	217	3343	37.238	6.302	0.127	0.962
ID405893	405893	12	54.070	24.189	22.685	0	90	90	2	1	-10921639	170.762	173	103	243	3586	37.458	2.000	0.130	1.050
ID405890	405890	13	58.295	27.246	12.909	0	90	90	2	1	-10921639	177.238	181	125	225	3722	31.593	4.800	0.161	1.554
ID405891	405891	10	55.929	15.084	16.712	0	90	90	2	1	-10921639	228.714	239	168	255	4803	25.794	6.319	0.149	2.303
ID405888	405888	16	46.700	18.781	8.160	0	90	90	2	1	-10921639	158.333	165	86	211	3325	35.865	4.800	0.139	1.078
ID405889	405889	15	40.948	24.106	10.256	0	90	90	2	1	-10921639	164.619	176	79	215	3457	41.482	7.600	0.111	0.790
ID405902	405902	12	63.133	23.918	21.963	0	91	91	2	1	-10921639	190.905	195	130	245	4009	33.235	4.800	0.166	1.637
ID405903	405903	14	43.516	14.274	22.710	0	91	91	2	1	-10921639	148.857	153	77	217	3126	41.938	2.000	0.110	0.703
ID405900	405900	13	68.404	27.466	12.847	0	91	91	2	1	-10921639	184.571	187	115	250	3876	39.201	4.800	0.189	1.498
ID405901	405901	10	51.111	15.190	17.023	0	91	91	2	1	-10921639	224.381	234	157	255	4712	29.546	4.800	0.134	1.797
ID405899	405899	16	50.048	18.959	8.323	0	91	91	2	1	-10921639	154.381	168	66	216	3242	41.105	4.800	0.153	0.995
ID405918	405918	12	57.299	24.308	20.962	0	92	92	2	1	-10921639	207.095	209	161	242	4349	26.298	4.800	0.154	2.098
ID405916	405916	13	67.131	26.986	12.790	0	92	92	2	1	-10921639	186.857	193	119	255	3924	39.770	2.000	0.165	1.332
ID405917	405917	10	48.259	15.265	16.618	0	92	92	2	1	-10921639	232.381	245	171	255	4880	27.407	4.800	0.130	1.947
ID405915	405915	16	51.252	19.283	8.116	0	92	92	2	1	-10921639	161.524	168	90	217	3392	36.138	4.800	0.160	1.234
ID405910	405910	16	42.649	18.882	7.919	0	93	93	2	1	-10921639	150.429	158	76	188	3159	32.340	4.800	0.133	1.095
ID405911	405911	13	59.444	27.590	12.679	0	93	93	2	1	-10921639	165.524	160	85	234	3476	41.516	4.800	0.176	1.195
ID405914	405914	None	41.209	13.809	22.205	0	93	93	2	1	-10921639	165.714	178	113	213	3480	33.243	2.000	0.098	0.893
ID405912	405912	10	40.559	15.275	15.369	0	93	93	2	1	-10921639	200.429	213	136	253	4209	35.593	4.800	0.094	0.968
ID405913	405913	12	65.899	24.471	21.329	0	93	93	2	1	-10921639	206.286	207	170	255	4332	28.801	4.800	0.168	2.064
ID405926	405926	10	44.144	15.438	15.268	0	94	94	2	1	-10921639	205.048	210	141	255	4306	36.971	6.314	0.101	1.017
ID405927	405927	12	61.139	24.361	20.809	0	94	94	2	1	-10921639	211.952	216	139	252	4451	29.957	4.800	0.157	1.924
ID405924	405924	16	60.978	18.918	8.101	0	94	94	2	1	-10921639	170.238	176	83	227	3575	42.951	4.800	0.179	1.201
ID405925	405925	13	73.204	27.840	12.124	0	94	94	2	1	-10921639	171.810	174	91	248	3608	50.300	2.000	0.187	1.077
ID405919	405919	16	45.242	18.766	8.193	0	95	95	2	1	-10921639	152.810	171	51	202	3209	43.052	4.800	0.147	0.909
ID405922	405922	17	45.936	15.799	19.961	0	95	95	2	1	-10921639	216.810	214	188	255	4553	20.923	4.800	0.117	2.166
ID405923	405923	12	63.575	24.202	20.395	0	95	95	2	1	-10921639	206.857	205	156	255	4344	31.325	2.000	0.146	1.683
ID405920	405920	13	73.587	27.338	12.242	0	95	95	2	1	-10921639	201.762	209	105	255	4237	44.778	4.800	0.197	1.483
ID405921	405921	10	48.917	15.185	14.639	0	95	95	2	1	-10921639	206.333	208	140	255	4333	40.183	4.800	0.108	1.003
ID405940	405940	12	72.455	24.212	20.659	0	96	96	2	1	-10921639	210.286	204	134	255	4416	38.542	4.800	0.183	1.686
ID405938	405938	10	47.630	14.893	14.617	0	96	96	2	1	-10921639	204.810	205	135	255	4301	35.205	6.312	0.111	1.163
ID405939	405939	17	44.894	14.050	21.132	0	96	96	2	1	-10921639	177.095	179	117	226	3719	34.399	4.800	0.123	1.127
ID405936	405936	16	47.568	19.132	8.080	0	96	96	2	1	-10921639	148.381	157	66	217	3116	41.222	2.000	0.131	0.835
ID405937	405937	13	67.955	27.117	12.004	0	96	96	2	1	-10921639	201.095	213	130	250	4223	41.897	4.800	0.181	1.475
ID405930	405930	12	68.286	24.511	20.123	0	97	97	2	1	-10921639	195.429	198	134	255	4104	41.641	4.800	0.173	1.384
ID405931	405931	17	43.895	16.050	21.201	0	97	97	2	1	-10921639	200.857	205	139	240	4218	24.581	4.800	0.126	1.835
ID405928	405928	13	62.724	26.512	12.179	0	97	97	2	1	-10921639	195.000	203	111	255	4095	44.413	4.800	0.162	1.221
ID405929	405929	10	53.049	15.615	14.236	0	97	97	2	1	-10921639	210.524	217	156	255	4421	33.913	4.800	0.116	1.291
ID405934	405934	10	53.330	15.415	14.220	0	98	98	2	1	-10921639	189.429	197	126	251	3978	42.173	2.000	0.126	1.007
ID405935	405935	12	70.147	24.774	19.980	0	98	98	2	1	-10921639	206.190	214	145	255	4330	36.227	4.800	0.181	1.745
ID405932	405932	16	52.460	18.871	8.120	0	98	98	2	1	-10921639	144.714	149	66	197	3039	41.212	2.000	0.176	1.049
ID405933	405933	13	67.476	26.873	11.827	0	98	98	2	1	-10921639	201.524	206	105	255	4232	45.470	4.800	0.165	1.253
ID405942	405942	13	63.601	26.380	12.145	0	99	99	2	1	-10921639	225.048	231	167	255	4726	30.756	4.800	0.171	2.133
ID405943	405943	10	58.811	14.904	14.111	0	99	99	2	1	-10921639	195.476	203	131	255	4105	41.480	2.000	0.126	1.057
ID405941	405941	16	60.606	19.338	8.465	0	99	99	2	1	-10921639	157.333	157	54	235	3304	54.707	4.800	0.182	0.885
ID405944	405944	12	58.432	25.237	19.398	0	99	99	2	1	-10921639	205.762	199	165	255	4321	27.483	4.800	0.144	1.883
ID405954	405954	16	58.080	19.561	8.479	0	100	100	2	1	-10921639	161.571	174	58	240	3393	55.817	4.800	0.160	0.797
ID405955	405955	13	60.967	25.981	12.252	0	100	100	2	1	-10921639	216.000	235	142	255	4536	39.848	4.800	0.160	1.498
ID405956	405956	12	40.794	24.346	19.307	0	100	100	2	1	-10921639	191.571	192	139	251	4023	27.105	2.000	0.075	0.987
ID405946	405946	13	66.323	25.877	12.309	0	101	101	2	1	-10921639	203.000	217	123	255	4263	46.734	4.800	0.177	1.305
ID405945	405945	16	42.247	19.864	8.573	0	101	101	2	1	-10921639	172.857	176	133	213	3630	24.691	4.800	0.127	1.576
ID405947	405947	13	58.909	25.115	12.196	0	102	102	2	1	-10921639	224.857	241	139	255	4722	39.341	7.600	0.146	1.458
ID405950	405950	None	40.642	18.069	23.187	0	103	103	2	1	-10921639	164.286	164	130	205	3450	21.799	4.800	0.119	1.605
ID405948	405948	13	53.810	24.722	12.826	0	103	103	2	1	-10921639	222.190	245	121	255	4666	42.592	7.600	0.122	1.138
ID405949	405949	19	43.587	25.342	18.336	0	103	103	2	1	-10921639	197.857	203	157	238	4155	25.190	2.000	0.093	1.336
ID405951	405951	13	54.783	24.856	12.819	0	104	104	2	1	-10921639	221.524	237	141	255	4652	38.208	4.800	0.121	1.248
ID405952	405952	20	44.161	14.399	16.213	0	104	104	2	1	-10921639	161.952	173	93	218	3401	41.215	2.000	0.119	0.835
ID405953	405953	19	41.089	25.178	18.635	0	104	104	2	1	-10921639	186.476	190	124	230	3916	32.420	2.000	0.086	0.914
ID405958	405958	20	42.254	14.810	16.237	0	105	105	2	1	-10921639	174.571	182	110	221	3666	31.090	4.800	0.117	1.174
ID405959	405959	19	42.956	25.552	18.904	0	105	105	2	1	-10921639	181.524	196	118	232	3812	33.469	4.800	0.117	1.139
ID405957	405957	13	50.222	24.533	12.791	0	105	105	2	1	-10921639	214.571	224	126	255	4506	38.277	2.000	0.105	1.062
ID405960	405960	21	41.304	18.707	23.823	0	105	105	2	1	-10921639	146.524	156	82	184	3077	29.777	4.800	0.144	1.238
ID405962	405962	20	46.678	14.928	16.222	0	106	106	2	1	-10921639	179.286	186	128	229	3765	34.281	4.800	0.131	1.212
ID405963	405963	21	41.190	18.218	24.007	0	106	106	2	1	-10921639	136.143	140	80	181	2859	29.430	4.800	0.140	1.133
ID405961	405961	13	49.488	24.130	13.067	0	106	106	2	1	-10921639	219.857	229	150	255	4617	30.582	4.800	0.109	1.408
ID405968	405968	13	55.390	24.122	12.940	0	107	107	2	1	-10921639	217.000	217	151	255	4557	30.591	4.800	0.128	1.609
ID405969	405969	20	50.619	15.120	16.246	0	107	107	2	1	-10921639	173.381	177	115	229	3641	35.038	4.800	0.145	1.253
ID405966	405966	20	47.286	14.938	16.028	0	108	108	2	1	-10921639	158.143	155	114	214	3321	30.284	2.000	0.136	1.248
ID405965	405965	13	44.476	24.219	13.434	0	108	108	2	1	-10921639	207.810	214	144	251	4364	28.804	4.800	0.112	1.455
ID405967	405967	20	44.294	14.843	15.955	0	109	109	2	1	-10921639	164.238	160	124	216	3449	28.594	4.800	0.138	1.393
ID405964	405964	None	41.472	22.497	11.838	0	110	110	2	1	-10921639	200.286	202	164	232	4206	20.592	4.800	0.102	1.807
ID405971	405971	None	40.719	27.904	18.401	0	112	112	2	1	-10921639	147.476	154	93	195	3097	27.967	4.800	0.141	1.305
ID405970	405970	22	42.342	28.036	17.801	0	115	115	2	1	-10921639	144.476	153	101	183	3034	26.752	4.800	0.155	1.447
ID405972	405972	None	42.501	23.566	12.841	0	116	116	2	1	-10921639	184.000	182	125	237	3864	30.927	2.000	0.099	1.076
ID405973	405973	22	43.063	27.881	18.256	0	116	116	2	1	-10921639	154.476	158	104	194	3244	25.319	4.800	0.162	1.699
ID405974	405974	22	43.620	27.988	18.913	0	117	117	2	1	-10921639	140.143	144	90	183	2943	28.503	4.800	0.152	1.301
ID405975	405975	22	45.551	28.002	18.736	0	118	118	2	1	-10921639	137.000	140	80	181	2877	32.357	2.000	0.155	1.134
ID405976	405976	22	46.712	28.049	17.885	0	119	119	2	1	-10921639	154.095	156	89	193	3236	27.837	4.800	0.154	1.476
ID405984	405984	24	51.829	21.176	8.980	0	127	127	2	1	-10921639	143.381	141	100	186	3011	26.725	4.800	0.193	1.736
ID405985	405985	23	44.876	26.915	18.868	0	127	127	2	1	-10921639	173.619	182	120	217	3646	27.710	6.276	0.141	1.546
ID405978	405978	23	48.277	26.493	18.662	0	128	128	2	1	-10921639	188.238	190	145	230	3953	24.513	4.800	0.130	1.762
ID405977	405977	24	52.808	20.902	8.712	0	128	128	2	1	-10921639	138.429	143	88	183	2907	28.200	2.000	0.182	1.513
ID405982	405982	24	53.787	21.096	8.678	0	129	129	2	1	-10921639	139.095	135	103	192	2921	25.110	4.800	0.196	1.819
ID405983	405983	23	41.472	26.107	19.052	0	129	129	2	1	-10921639	177.857	182	131	216	3735	24.173	4.800	0.112	1.477
ID405990	405990	23	60.347	28.066	17.118	0	130	130	2	1	-10921639	180.810	184	119	245	3797	34.904	4.800	0.163	1.450
ID405989	405989	24	46.851	20.482	8.721	0	130	130	2	1	-10921639	131.810	133	90	173	2768	25.365	4.800	0.195	1.694
ID405986	405986	24	51.380	21.029	8.273	0	131	131	2	1	-10921639	119.095	129	38	184	2501	42.413	2.000	0.190	0.898
ID405987	405987	23	57.718	27.215	19.089	0	131	131	2	1	-10921639	197.095	198	137	242	4139	28.709	6.259	0.147	1.757
ID405980	405980	24	41.734	20.536	8.250	0	132	132	2	1	-10921639	111.524	119	33	158	2342	39.499	2.000	0.168	0.813
ID405981	405981	23	67.505	27.673	19.102	0	132	132	2	1	-10921639	195.095	197	99	252	4097	40.961	4.800	0.192	1.533
ID405979	405979	23	51.669	27.882	19.788	0	133	133	2	1	-10921639	169.524	184	85	220	3560	38.998	4.800	0.166	1.240
ID405988	405988	23	48.185	28.860	19.049	0	134	134	2	1	-10921639	155.619	170	77	200	3268	35.056	4.800	0.180	1.357
ID405991	405991	None	40.541	20.501	8.326	0	135	135	2	1	-10921639	119.381	126	52	162	2507	31.330	4.800	0.184	1.185
ID405994	405994	25	46.233	17.344	21.405	0	142	142	2	1	-10921639	148.143	150	101	206	3111	29.534	2.000	0.138	1.220
ID405993	405993	None	43.676	16.021	16.043	0	142	142	2	1	-10921639	138.429	132	98	203	2907	27.865	2.000	0.120	1.065
ID405992	405992	25	41.554	17.192	21.083	0	143	143	2	1	-10921639	139.857	139	97	200	2937	29.302	2.000	0.123	1.046
ID405995	405995	26	41.924	16.022	16.304	0	144	144	2	1	-10921639	147.667	144	114	200	3101	27.420	2.000	0.122	1.175
ID405996	405996	25	50.794	17.011	21.367	0	144	144	2	1	-10921639	152.714	149	103	215	3207	28.632	2.000	0.145	1.347
ID405998	405998	25	47.427	17.033	21.125	0	145	145	2	1	-10921639	152.810	155	93	209	3209	31.133	2.000	0.127	1.105
ID405997	405997	26	42.858	16.106	16.208	0	145	145	2	1	-10921639	154.571	153	105	202	3246	29.437	2.000	0.127	1.180
ID405999	405999	26	46.703	15.981	16.407	0	146	146	2	1	-10921639	158.190	161	107	215	3322	29.487	4.800	0.140	1.316
ID406000	406000	25	45.435	17.069	21.392	0	147	147	2	1	-10921639	159.810	160	102	204	3356	27.433	4.800	0.130	1.342
ID406001	406001	25	46.031	17.647	21.887	0	148	148	2	1	-10921639	160.143	170	109	197	3363	25.689	4.800	0.152	1.641
ID406002	406002	25	56.823	16.973	21.482	0	149	149	2	1	-10921639	174.952	167	112	239	3674	31.342	4.800	0.152	1.470
ID406012	406012	25	56.774	16.740	21.455	0	150	150	2	1	-10921639	174.190	168	136	237	3658	28.941	2.000	0.141	1.487
ID406006	406006	None	40.143	22.768	19.268	0	151	151	2	1	-10921639	175.619	177	126	220	3688	26.030	3.200	0.108	1.314
ID406007	406007	25	61.269	16.907	21.149	0	151	151	2	1	-10921639	176.905	167	119	250	3715	31.529	4.800	0.161	1.559
ID406005	406005	25	61.195	16.982	20.985	0	152	152	2	1	-10921639	178.857	184	119	243	3756	34.292	4.800	0.160	1.436
ID406003	406003	27	42.626	22.253	18.517	0	153	153	2	1	-10921639	186.810	189	135	243	3923	29.424	2.000	0.093	1.082
ID406004	406004	25	41.262	17.317	20.563	0	153	153	2	1	-10921639	167.190	170	102	222	3511	34.651	4.800	0.114	0.990
ID406010	406010	27	42.591	22.554	18.687	0	154	154	2	1	-10921639	195.762	199	154	240	4111	25.988	4.800	0.098	1.340
ID406011	406011	25	47.281	17.451	20.816	0	154	154	2	1	-10921639	173.095	182	107	232	3635	40.146	4.800	0.114	0.882
ID406008	406008	None	42.700	18.788	8.463	0	154	154	2	1	-10921639	126.714	128	55	172	2661	35.693	4.800	0.168	1.023
ID406009	406009	None	40.383	15.869	16.750	0	154	154	2	1	-10921639	171.667	174	120	208	3605	28.648	2.000	0.108	1.164
ID406014	406014	28	42.840	25.814	20.130	0	155	155	2	1	-10921639	170.524	175	114	219	3581	28.672	6.299	0.139	1.451
ID406015	406015	25	41.499	17.007	20.805	0	155	155	2	1	-10921639	166.571	173	117	213	3498	29.674	4.800	0.126	1.260
ID406013	406013	27	40.786	23.379	19.390	0	155	155	2	1	-10921639	196.333	196	146	237	4123	27.156	6.346	0.096	1.268
ID406016	406016	28	42.667	25.712	20.330	0	156	156	2	1	-10921639	165.143	166	121	222	3468	29.135	4.800	0.142	1.411
ID406017	406017	25	52.748	17.123	20.901	0	156	156	2	1	-10921639	171.571	175	117	234	3603	37.070	4.800	0.138	1.123
ID406038	406038	25	52.479	17.591	21.241	0	157	157	2	1	-10921639	191.952	188	139	243	4031	27.924	4.800	0.138	1.671
ID406039	406039	28	59.434	26.235	20.668	0	157	157	2	1	-10921639	175.905	176	119	227	3694	36.797	7.600	0.169	1.383
ID406026	406026	25	44.586	17.798	20.481	0	158	158	2	1	-10921639	198.810	203	151	232	4175	24.033	2.000	0.101	1.513
ID406027	406027	28	59.035	26.642	20.955	0	158	158	2	1	-10921639	162.571	160	76	220	3414	43.807	2.000	0.171	1.084
ID406025	406025	29	46.560	15.667	16.897	0	158	158	2	1	-10921639	189.381	195	145	240	3977	26.366	6.295	0.118	1.517
ID406030	406030	28	55.077	26.326	20.660	0	159	159	2	1	-10921639	167.333	166	102	210	3514	32.737	4.800	0.172	1.501
ID406028	406028	29	43.242	16.190	16.331	0	159	159	2	1	-10921639	163.333	171	103	217	3430	30.542	2.000	0.128	1.213
ID406029	406029	25	41.516	17.985	20.936	0	159	159	2	1	-10921639	169.476	170	126	214	3559	25.968	4.800	0.122	1.421
ID406020	406020	28	50.814	26.265	20.703	0	160	160	2	1	-10921639	188.000	193	146	236	3948	26.972	4.800	0.154	1.858
ID406021	406021	25	46.773	18.088	21.619	0	160	160	2	1	-10921639	153.571	154	102	215	3225	35.587	2.000	0.130	0.990
ID406018	406018	30	50.078	19.146	8.537	0	160	160	2	1	-10921639	155.238	157	115	210	3260	23.324	4.800	0.164	1.871
ID406019	406019	29	44.304	16.308	16.036	0	160	160	2	1	-10921639	161.571	160	115	215	3393	32.762	4.800	0.128	1.119
ID406036	406036	28	55.003	25.835	20.564	0	161	161	2	1	-10921639	181.238	192	120	225	3806	33.336	4.800	0.170	1.576
ID406037	406037	25	44.937	17.904	22.268	0	161	161	2	1	-10921639	151.619	151	112	211	3184	27.347	2.000	0.123	1.219
ID406034	406034	30	46.411	20.430	8.600	0	161	161	2	1	-10921639	168.619	176	119	197	3541	22.162	4.800	0.157	2.064
ID406035	406035	29	42.208	16.981	16.211	0	161	161	2	1	-10921639	173.143	176	128	216	3636	25.472	4.800	0.115	1.401
ID406022	406022	30	47.673	18.911	9.037	0	162	162	2	1	-10921639	156.571	170	100	194	3288	28.734	4.800	0.170	1.580
ID406023	406023	28	57.528	26.108	20.526	0	162	162	2	1	-10921639	176.381	179	97	241	3704	35.180	4.800	0.154	1.340
ID406024	406024	25	49.315	17.829	22.298	0	162	162	2	1	-10921639	159.714	157	114	220	3354	30.493	4.800	0.153	1.388
ID406031	406031	30	47.283	19.923	8.901	0	163	163	2	1	-10921639	161.333	165	101	202	3388	27.194	4.800	0.165	1.684
ID406032	406032	28	64.769	26.204	20.417	0	163	163	2	1	-10921639	194.381	192	124	243	4082	31.540	4.800	0.180	1.881
ID406033	406033	25	51.982	17.780	21.783	0	163	163	2	1	-10921639	158.238	157	99	222	3323	32.683	2.000	0.156	1.308
ID406042	406042	25	44.116	17.513	22.090	0	164	164	2	1	-10921639	157.952	164	99	207	3317	29.277	7.600	0.139	1.319
ID406040	406040	30	45.104	21.100	8.749	0	164	164	2	1	-10921639	158.095	158	94	206	3320	28.003	2.000	0.130	1.299
ID406041	406041	28	42.488	25.234	20.122	0	164	164	2	1	-10921639	190.476	193	149	234	4000	23.127	4.800	0.116	1.706
ID406046	406046	31	51.277	15.985	14.189	0	165	165	2	1	-10921639	159.095	161	96	211	3341	34.035	2.000	0.142	1.166
ID406047	406047	32	43.085	22.805	19.107	0	165	165	2	1	-10921639	197.905	202	144	238	4156	28.606	4.800	0.109	1.361
ID406045	406045	30	51.291	20.032	8.562	0	165	165	2	1	-10921639	176.667	187	139	215	3710	26.705	4.800	0.147	1.693
ID406048	406048	28	44.084	25.897	20.131	0	165	165	2	1	-10921639	175.667	176	123	225	3689	34.468	4.800	0.116	1.061
ID406049	406049	25	43.617	17.533	22.099	0	165	165	2	1	-10921639	152.857	151	94	203	3210	29.184	7.600	0.137	1.259
ID406052	406052	32	44.672	22.408	18.293	0	166	166	2	1	-10921639	190.667	190	139	247	4004	26.268	4.800	0.112	1.465
ID406053	406053	25	41.074	17.671	22.128	0	166	166	2	1	-10921639	147.286	142	101	198	3093	25.489	7.600	0.137	1.395
ID406050	406050	30	41.752	19.901	8.963	0	166	166	2	1	-10921639	170.905	177	114	205	3589	25.649	4.800	0.141	1.648
ID406051	406051	31	54.082	15.682	13.914	0	166	166	2	1	-10921639	156.476	156	107	230	3286	32.012	2.000	0.147	1.249
ID406043	406043	32	42.090	23.340	18.717	0	167	167	2	1	-10921639	197.762	196	149	235	4153	24.189	7.600	0.108	1.591
ID406044	406044	25	59.694	17.958	22.050	0	167	167	2	1	-10921639	168.619	158	121	241	3541	35.723	4.800	0.176	1.411
ID406058	406058	25	52.391	18.739	21.399	0	168	168	2	1	-10921639	181.667	174	133	241	3815	33.186	7.600	0.126	1.227
ID406059	406059	None	51.063	26.261	20.740	0	168	168	2	1	-10921639	195.857	192	126	255	4113	35.208	4.800	0.127	1.255
ID406056	406056	30	49.047	20.340	8.650	0	168	168	2	1	-10921639	173.429	187	99	211	3642	32.165	4.800	0.148	1.388
ID406057	406057	32	51.208	25.000	19.000	0	168	168	2	1	-10921639	215.905	220	154	255	4534	33.929	6.298	0.123	1.390
ID406070	406070	32	49.642	24.070	18.379	0	169	169	2	1	-10921639	215.619	213	146	255	4528	32.228	4.800	0.116	1.392
ID406071	406071	25	56.694	19.059	20.991	0	169	169	2	1	-10921639	192.000	199	145	248	4032	33.138	7.600	0.137	1.392
ID406068	406068	30	51.603	21.246	8.935	0	169	169	2	1	-10921639	163.952	174	87	214	3443	36.201	2.000	0.144	1.143
ID406069	406069	33	47.739	17.209	10.050	0	169	169	2	1	-10921639	157.190	163	86	208	3301	35.580	2.000	0.142	1.100
ID406062	406062	32	53.089	24.486	18.714	0	170	170	2	1	-10921639	233.571	234	190	255	4905	19.843	4.800	0.131	2.727
ID406063	406063	25	50.258	19.849	20.703	0	170	170	2	1	-10921639	200.762	197	133	255	4216	33.648	2.000	0.107	1.156
ID406060	406060	30	53.879	21.761	9.244	0	170	170	2	1	-10921639	160.905	167	71	221	3379	45.484	4.800	0.159	0.970
ID406061	406061	33	46.648	18.219	9.561	0	170	170	2	1	-10921639	158.143	154	108	204	3321	30.210	4.800	0.140	1.286
ID406066	406066	32	51.944	25.412	18.552	0	171	171	2	1	-10921639	227.524	240	161	255	4778	31.019	6.289	0.127	1.649
ID406067	406067	25	47.010	21.124	20.745	0	171	171	2	1	-10921639	213.048	225	130	255	4474	38.260	2.000	0.099	1.005
ID406064	406064	33	46.576	18.462	9.416	0	171	171	2	1	-10921639	147.524	157	69	203	3098	41.079	4.800	0.171	1.047
ID406065	406065	30	50.088	22.880	9.794	0	171	171	2	1	-10921639	168.619	174	102	215	3541	30.240	4.800	0.144	1.404
ID406054	406054	33	55.319	20.447	9.161	0	172	172	2	1	-10921639	166.905	170	99	210	3505	35.725	4.800	0.184	1.449
ID406055	406055	32	47.451	25.939	18.125	0	172	172	2	1	-10921639	221.143	222	164	255	4644	31.449	4.800	0.112	1.413
ID406072	406072	33	45.308	21.864	9.588	0	173	173	2	1	-10921639	179.381	184	123	218	3767	23.733	4.800	0.122	1.648
ID406073	406073	32	44.134	26.065	18.516	0	173	173	2	1	-10921639	219.952	224	155	255	4619	33.211	4.800	0.123	1.448
ID406078	406078	34	45.818	16.770	24.010	0	174	174	2	1	-10921639	135.381	134	56	214	2843	38.609	2.000	0.111	0.699
ID406076	406076	32	52.634	25.789	17.947	0	174	174	2	1	-10921639	224.238	229	157	255	4709	31.125	7.600	0.137	1.740
ID406077	406077	35	46.087	21.959	19.563	0	174	174	2	1	-10921639	226.714	239	155	255	4761	34.644	4.800	0.104	1.231
ID406074	406074	36	44.367	20.472	9.347	0	174	174	2	1	-10921639	175.619	178	109	224	3688	30.488	4.800	0.139	1.405
ID406075	406075	33	48.225	22.918	9.475	0	174	174	2	1	-10921639	167.190	182	85	224	3511	42.614	4.800	0.150	1.022
ID406084	406084	34	55.045	16.696	24.211	0	175	175	2	1	-10921639	147.000	152	75	237	3087	37.579	2.000	0.144	0.982
ID406085	406085	37	45.205	22.463	25.720	0	175	175	2	1	-10921639	124.571	133	60	178	2616	35.243	4.800	0.182	1.089
ID406082	406082	35	42.431	21.715	19.296	0	175	175	2	1	-10921639	237.286	253	190	255	4983	22.985	4.800	0.100	1.878
ID406083	406083	None	40.246	18.802	19.777	0	175	175	2	1	-10921639	212.190	210	156	255	4456	30.303	4.800	0.095	1.216
ID406080	406080	38	40.561	15.311	14.863	0	175	175	2	1	-10921639	134.714	132	86	189	2829	32.822	2.000	0.132	0.960
ID406081	406081	32	46.300	26.167	17.823	0	175	175	2	1	-10921639	215.000	219	158	255	4515	34.148	4.800	0.117	1.318
ID406079	406079	36	50.250	20.898	9.079	0	175	175	2	1	-10921639	181.762	188	110	237	3817	34.525	6.335	0.142	1.309
ID406086	406086	36	53.994	23.187	9.425	0	176	176	2	1	-10921639	173.000	185	75	229	3633	45.176	4.800	0.164	1.078
ID406087	406087	38	41.383	15.523	15.022	0	176	176	2	1	-10921639	151.000	165	80	195	3171	30.429	2.000	0.119	1.052
ID406090	406090	37	52.075	23.351	25.614	0	176	176	2	1	-10921639	119.905	120	62	179	2518	40.445	2.000	0.207	1.015
ID406088	406088	32	49.169	26.698	17.738	0	176	176	2	1	-10921639	197.190	195	118	255	4141	42.812	4.800	0.129	1.052
ID406089	406089	34	49.196	16.945	23.865	0	176	176	2	1	-10921639	142.571	146	64	211	2994	42.585	2.000	0.140	0.825
ID406094	406094	32	48.687	27.474	18.256	0	177	177	2	1	-10921639	191.190	195	131	253	4015	32.974	4.800	0.128	1.315
ID406095	406095	34	66.277	16.931	23.837	0	177	177	2	1	-10921639	144.857	143	55	234	3042	50.648	2.000	0.196	0.937
ID406092	406092	36	40.550	23.332	9.506	0	177	177	2	1	-10921639	177.714	181	131	217	3732	21.359	4.800	0.109	1.639
ID406093	406093	35	41.740	22.343	18.116	0	177	177	2	1	-10921639	236.095	243	197	255	4958	21.670	4.800	0.091	1.809
ID406091	406091	39	45.627	19.377	8.357	0	177	177	2	1	-10921639	147.143	152	89	196	3090	34.791	4.800	0.178	1.277
ID406100	406100	None	44.559	24.510	25.442	0	178	178	2	1	-10921639	126.952	139	52	171	2666	34.915	4.800	0.180	1.109
ID406098	406098	32	64.371	27.608	18.514	0	178	178	2	1	-10921639	165.000	164	78	248	3465	57.756	2.000	0.180	0.873
ID406099	406099	34	55.432	17.052	23.898	0	178	178	2	1	-10921639	129.619	136	47	214	2722	45.777	2.000	0.161	0.787
ID406096	406096	39	55.964	19.850	8.175	0	178	178	2	1	-10921639	167.000	174	86	213	3507	37.805	4.800	0.185	1.380
ID406097	406097	35	43.482	22.086	18.193	0	178	178	2	1	-10921639	239.810	240	209	255	5036	15.946	4.800	0.103	2.804
ID406102	406102	35	47.073	21.821	18.671	0	179	179	2	1	-10921639	236.000	249	171	255	4956	25.426	4.800	0.115	1.916
ID406103	406103	32	63.296	27.475	18.809	0	179	179	2	1	-10921639	185.476	193	103	241	3895	39.727	2.000	0.158	1.276
ID406101	406101	39	55.405	20.021	7.982	0	179	179	2	1	-10921639	172.429	178	103	230	3621	35.240	4.800	0.185	1.529
ID406104	406104	34	51.327	17.197	24.035	0	179	179	2	1	-10921639	121.048	126	54	198	2542	39.054	2.000	0.167	0.889
ID406110	406110	35	47.982	22.140	18.842	0	180	180	2	1	-10921639	232.095	241	164	255	4874	28.744	4.800	0.112	1.630
ID406111	406111	32	59.598	27.506	18.570	0	180	180	2	1	-10921639	169.714	175	86	248	3564	56.312	2.000	0.153	0.800
ID406109	406109	39	54.584	19.041	7.438	0	180	180	2	1	-10921639	137.429	139	48	205	2886	46.972	2.000	0.188	0.924
ID406112	406112	34	55.420	17.114	23.977	0	180	180	2	1	-10921639	128.952	128	52	207	2708	40.037	2.000	0.186	1.008
ID406113	406113	None	42.933	24.835	27.677	0	180	180	2	1	-10921639	87.333	86	40	141	1834	29.454	2.000	0.217	1.059
ID406108	406108	34	48.621	17.320	23.733	0	181	181	2	1	-10921639	120.095	130	48	194	2522	41.415	2.000	0.185	0.904
ID406106	406106	35	47.948	21.692	18.578	0	181	181	2	1	-10921639	226.048	219	168	255	4747	29.459	4.800	0.103	1.430
ID406107	406107	32	68.051	27.465	18.677	0	181	181	2	1	-10921639	195.048	196	123	255	4096	39.672	2.000	0.164	1.384
ID406105	406105	39	61.097	19.169	7.002	0	181	181	2	1	-10921639	153.190	161	98	208	3217	32.709	4.800	0.209	1.622
ID406126	406126	34	50.583	17.071	23.893	0	182	182	2	1	-10921639	120.952	123	54	190	2540	35.845	2.000	0.183	1.043
ID406124	406124	35	48.232	21.662	18.537	0	182	182	2	1	-10921639	217.857	227	162	255	4575	35.116	2.000	0.094	1.066
ID406125	406125	32	69.717	27.577	18.718	0	182	182	2	1	-10921639	176.095	190	86	250	3698	54.060	4.800	0.194	1.061
ID406123	406123	39	70.218	19.132	7.620	0	182	182	2	1	-10921639	183.095	179	115	240	3845	36.209	4.800	0.209	1.751
ID406116	406116	32	71.900	27.596	18.568	0	183	183	2	1	-10921639	173.952	184	82	253	3653	54.517	2.000	0.204	1.082
ID406117	406117	34	60.905	17.288	24.017	0	183	183	2	1	-10921639	127.571	137	51	214	2679	42.392	2.000	0.225	1.105
ID406114	406114	39	56.164	19.280	7.511	0	183	183	2	1	-10921639	164.714	171	123	210	3459	28.529	4.800	0.179	1.754
ID406115	406115	35	50.803	21.091	18.563	0	183	183	2	1	-10921639	223.048	231	157	255	4684	33.385	4.800	0.113	1.354
ID406134	406134	34	50.143	17.583	24.073	0	184	184	2	1	-10921639	128.619	122	64	203	2701	35.576	2.000	0.155	0.971
ID406132	406132	35	46.802	21.032	18.440	0	184	184	2	1	-10921639	233.095	234	175	255	4895	21.995	4.800	0.111	2.117
ID406133	406133	32	64.336	27.320	18.910	0	184	184	2	1	-10921639	194.190	199	133	255	4078	35.423	2.000	0.154	1.465
ID406131	406131	39	65.375	19.085	7.541	0	184	184	2	1	-10921639	174.143	174	128	229	3657	31.005	4.800	0.201	1.881
ID406118	406118	39	65.197	19.272	7.650	0	185	185	2	1	-10921639	183.429	193	129	241	3852	34.436	4.800	0.191	1.708
ID406119	406119	40	46.095	16.068	15.127	0	185	185	2	1	-10921639	161.952	167	107	221	3401	39.824	2.000	0.118	0.860
ID406122	406122	34	44.843	17.280	23.911	0	185	185	2	1	-10921639	115.952	121	49	196	2435	38.604	2.000	0.154	0.803
ID406120	406120	35	46.025	21.031	18.255	0	185	185	2	1	-10921639	226.714	228	173	255	4761	24.395	2.000	0.095	1.617
ID406121	406121	32	64.688	27.379	18.372	0	185	185	2	1	-10921639	199.381	205	137	252	4187	33.218	4.800	0.162	1.670
ID406127	406127	39	79.965	19.180	7.646	0	186	186	2	1	-10921639	193.571	193	129	255	4065	39.770	4.800	0.225	1.788
ID406130	406130	32	52.752	27.227	18.226	0	186	186	2	1	-10921639	195.857	199	132	243	4113	31.153	4.800	0.134	1.487
ID406128	406128	40	50.863	15.885	15.089	0	186	186	2	1	-10921639	162.571	163	105	229	3414	36.504	2.000	0.127	1.004
ID406129	406129	35	42.520	21.364	18.368	0	186	186	2	1	-10921639	224.857	232	164	255	4722	29.076	2.000	0.091	1.290
ID406148	406148	32	59.283	27.326	18.932	0	187	187	2	1	-10921639	182.714	189	131	234	3837	32.028	2.000	0.144	1.433
ID406146	406146	40	41.898	16.016	14.874	0	187	187	2	1	-10921639	153.571	152	101	206	3225	29.039	2.000	0.126	1.186
ID406147	406147	35	46.240	21.855	18.748	0	187	187	2	1	-10921639	214.524	209	178	251	4505	24.433	2.000	0.097	1.549
ID406145	406145	39	72.925	19.247	7.653	0	187	187	2	1	-10921639	189.429	188	123	249	3978	39.330	4.800	0.203	1.625
ID406135	406135	39	71.157	19.089	7.482	0	188	188	2	1	-10921639	180.619	190	88	255	3793	50.052	4.800	0.200	1.205
ID406138	406138	32	66.811	27.290	18.832	0	188	188	2	1	-10921639	190.762	192	119	255	4006	38.961	2.000	0.157	1.326
ID406136	406136	41	47.266	24.591	9.803	0	188	188	2	1	-10921639	170.000	184	69	219	3570	44.431	2.000	0.120	0.819
ID406137	406137	40	57.399	15.883	15.098	0	188	188	2	1	-10921639	173.667	181	117	222	3647	32.122	4.800	0.165	1.532
ID406142	406142	32	57.921	26.972	18.656	0	189	189	2	1	-10921639	183.714	183	115	248	3858	37.759	4.800	0.148	1.258
ID406143	406143	None	43.307	21.635	21.243	0	189	189	2	1	-10921639	216.714	224	178	255	4551	23.753	7.600	0.095	1.575
ID406140	406140	41	40.614	24.911	9.869	0	189	189	2	1	-10921639	173.952	178	104	216	3653	31.370	2.000	0.097	0.979
ID406141	406141	40	42.741	16.430	15.323	0	189	189	2	1	-10921639	165.000	167	102	220	3465	34.176	4.800	0.137	1.165
ID406139	406139	39	72.677	19.231	7.715	0	189	189	2	1	-10921639	204.238	210	152	255	4289	35.061	4.800	0.199	1.934
ID406144	406144	42	42.703	17.857	23.439	0	189	189	2	1	-10921639	157.238	166	89	206	3302	36.953	2.000	0.124	0.940
ID406150	406150	40	48.041	16.242	14.943	0	190	190	2	1	-10921639	171.190	170	103	236	3595	37.604	2.000	0.129	1.043
ID406151	406151	32	49.781	26.716	18.989	0	190	190	2	1	-10921639	177.905	183	93	234	3736	42.583	4.800	0.130	0.962
ID406149	406149	39	75.110	18.926	7.298	0	190	190	2	1	-10921639	182.381	181	97	255	3830	49.311	4.800	0.209	1.280
ID406152	406152	42	42.762	17.831	23.730	0	190	190	2	1	-10921639	135.857	140	60	214	2853	44.859	2.000	0.113	0.614
ID406156	406156	32	59.576	26.391	18.734	0	191	191	2	1	-10921639	201.143	205	120	255	4224	39.397	2.000	0.132	1.193
ID406157	406157	42	40.347	17.466	23.715	0	191	191	2	1	-10921639	122.905	119	40	206	2581	47.405	2.000	0.138	0.628
ID406154	406154	41	53.058	24.652	9.229	0	191	191	2	1	-10921639	179.048	195	82	251	3760	51.507	2.000	0.130	0.797
ID406155	406155	40	45.922	16.161	15.241	0	191	191	2	1	-10921639	167.476	166	113	227	3517	36.618	4.800	0.123	0.998
ID406153	406153	39	71.251	19.304	7.698	0	191	191	2	1	-10921639	196.905	208	132	255	4135	41.945	4.800	0.184	1.459
ID406166	406166	40	53.679	16.668	15.055	0	192	192	2	1	-10921639	182.048	185	130	237	3823	29.691	2.000	0.131	1.416
ID406167	406167	32	47.025	26.291	18.554	0	192	192	2	1	-10921639	182.476	186	82	247	3832	50.691	7.600	0.106	0.693
ID406164	406164	39	70.652	19.275	7.503	0	192	192	2	1	-10921639	195.429	194	130	255	4104	38.047	4.800	0.186	1.612
ID406165	406165	41	46.823	24.914	9.999	0	192	192	2	1	-10921639	193.571	196	97	249	4065	39.708	2.000	0.110	0.964
ID406168	406168	42	48.903	17.460	23.657	0	192	192	2	1	-10921639	132.714	128	58	209	2787	46.768	2.000	0.165	0.802
ID406158	406158	39	69.517	19.492	7.541	0	193	193	2	1	-10921639	203.286	200	136	255	4269	43.404	4.800	0.177	1.412
ID406159	406159	40	48.407	16.423	15.375	0	193	193	2	1	-10921639	174.810	174	105	250	3671	40.018	4.800	0.140	1.074
ID406160	406160	32	41.081	26.627	17.718	0	193	193	2	1	-10921639	171.333	177	98	236	3598	44.590	4.800	0.105	0.733
ID406161	406161	42	44.929	17.124	23.663	0	193	193	2	1	-10921639	138.381	135	78	203	2906	40.681	2.000	0.133	0.801
ID406162	406162	39	73.710	19.252	7.753	0	194	194	2	1	-10921639	200.524	203	136	255	4211	40.411	4.800	0.195	1.617
ID406163	406163	43	42.864	24.779	12.089	0	194	194	2	1	-10921639	225.286	228	147	255	4731	30.201	4.800	0.107	1.440
ID406175	406175	39	65.056	19.396	8.072	0	195	195	2	1	-10921639	202.905	219	125	255	4261	44.690	4.800	0.167	1.296
ID406178	406178	42	49.898	17.151	23.543	0	195	195	2	1	-10921639	149.143	153	78	208	3132	42.099	2.000	0.154	0.945
ID406176	406176	43	44.039	24.508	9.982	0	195	195	2	1	-10921639	204.286	218	94	255	4290	47.012	7.600	0.105	0.823
ID406177	406177	40	45.215	15.947	15.666	0	195	195	2	1	-10921639	187.571	193	121	231	3939	31.312	4.800	0.117	1.251
ID406174	406174	42	48.329	17.368	23.768	0	196	196	2	1	-10921639	145.857	145	79	235	3063	40.906	2.000	0.140	0.876
ID406172	406172	40	46.985	15.708	15.100	0	196	196	2	1	-10921639	184.952	199	118	224	3884	29.996	4.800	0.128	1.400
ID406173	406173	None	43.057	26.645	18.132	0	196	196	2	1	-10921639	171.857	177	118	234	3609	36.039	4.800	0.115	0.986
ID406170	406170	43	47.188	24.384	9.739	0	196	196	2	1	-10921639	227.095	237	168	255	4769	29.055	7.600	0.106	1.497
ID406171	406171	45	45.100	25.915	12.810	0	196	196	2	1	-10921639	220.619	235	151	255	4633	37.171	4.800	0.099	1.072
ID406169	406169	39	60.844	19.371	7.734	0	196	196	2	1	-10921639	202.857	213	126	255	4260	37.655	4.800	0.156	1.454
ID406196	406196	44	47.216	23.891	26.133	0	197	197	2	1	-10921639	111.000	114	68	161	2331	29.475	2.000	0.201	1.262
ID406194	406194	45	41.560	25.896	12.595	0	197	197	2	1	-10921639	219.905	242	145	255	4618	37.301	4.800	0.085	0.924
ID406195	406195	42	55.172	17.272	23.572	0	197	197	2	1	-10921639	144.095	161	60	228	3026	49.849	2.000	0.167	0.828
ID406192	406192	39	62.150	19.714	7.429	0	197	197	2	1	-10921639	203.190	213	119	255	4267	49.153	4.800	0.159	1.137
ID406193	406193	43	40.063	24.605	9.742	0	197	197	2	1	-10921639	216.952	228	110	255	4556	41.900	4.800	0.092	0.871
ID406182	406182	44	60.276	23.806	26.026	0	198	198	2	1	-10921639	128.000	139	64	204	2688	36.770	2.000	0.221	1.260
ID406180	406180	45	50.546	26.596	12.568	0	198	198	2	1	-10921639	206.476	211	119	255	4336	49.527	2.000	0.110	0.824
ID406181	406181	42	50.569	17.382	23.948	0	198	198	2	1	-10921639	144.143	157	81	202	3027	39.845	4.800	0.183	1.121
ID406179	406179	39	60.469	19.714	7.604	0	198	198	2	1	-10921639	222.952	229	154	255	4682	31.081	4.800	0.146	1.827
ID406183	406183	39	66.919	19.661	7.265	0	199	199	2	1	-10921639	198.762	203	97	255	4174	56.062	4.800	0.162	0.988
ID406186	406186	44	57.363	24.188	26.068	0	199	199	2	1	-10921639	125.190	133	76	193	2629	32.462	2.000	0.208	1.328
ID406184	406184	45	48.672	26.489	12.508	0	199	199	2	1	-10921639	228.714	240	171	255	4803	29.090	4.800	0.105	1.496
ID406185	406185	46	50.470	27.289	17.822	0	199	199	2	1	-10921639	177.143	178	109	239	3720	37.114	2.000	0.127	1.079
ID406190	406190	None	41.039	15.054	18.226	0	200	200	2	1	-10921639	155.667	164	87	196	3269	33.824	2.000	0.114	0.945
ID406191	406191	44	56.970	24.337	26.196	0	200	200	2	1	-10921639	130.905	135	86	185	2749	33.136	4.800	0.214	1.395
ID406188	406188	45	45.668	26.512	12.235	0	200	200	2	1	-10921639	196.048	199	82	255	4117	56.129	2.000	0.090	0.575
ID406189	406189	46	48.016	27.313	17.150	0	200	200	2	1	-10921639	197.619	203	136	251	4150	31.833	6.250	0.111	1.239
ID406187	406187	39	59.596	19.731	7.445	0	200	200	2	1	-10921639	193.476	211	102	255	4063	54.835	4.800	0.154	0.939
ID406198	406198	46	55.186	27.644	17.816	0	201	201	2	1	-10921639	171.857	177	97	246	3609	48.386	2.000	0.133	0.832
ID406199	406199	44	55.764	24.269	26.173	0	201	201	2	1	-10921639	138.095	139	88	204	2900	30.031	2.000	0.188	1.454
ID406197	406197	39	63.826	19.898	7.395	0	201	201	2	1	-10921639	189.095	196	91	255	3971	55.046	4.800	0.160	0.948
ID406204	406204	46	57.650	27.736	18.078	0	202	202	2	1	-10921639	181.952	181	119	241	3821	42.855	4.800	0.155	1.138
ID406205	406205	44	45.702	24.139	25.870	0	202	202	2	1	-10921639	113.857	115	67	165	2391	31.544	7.600	0.177	1.087
ID406202	406202	39	64.631	20.039	7.524	0	202	202	2	1	-10921639	219.143	232	153	255	4602	36.259	4.800	0.153	1.600
ID406203	406203	None	40.744	26.320	12.497	0	202	202	2	1	-10921639	220.000	230	134	255	4620	37.433	4.800	0.085	0.923
ID406210	406210	None	40.186	17.555	23.695	0	203	203	2	1	-10921639	125.571	129	69	193	2637	33.437	2.000	0.125	0.833
ID406211	406211	44	46.399	23.925	26.033	0	203	203	2	1	-10921639	117.048	122	69	171	2458	28.791	2.000	0.172	1.193
ID406208	406208	39	61.199	19.886	7.780	0	203	203	2	1	-10921639	216.238	222	142	255	4541	35.454	4.800	0.155	1.634
ID406209	406209	46	40.441	27.783	18.237	0	203	203	2	1	-10921639	167.476	165	102	225	3517	36.903	4.800	0.110	0.897
ID406200	406200	39	61.609	19.643	7.778	0	204	204	2	1	-10921639	205.810	216	123	250	4322	37.866	4.800	0.154	1.451
ID406201	406201	None	45.960	26.165	12.623	0	204	204	2	1	-10921639	219.429	219	167	255	4608	26.560	4.800	0.105	1.570
ID406207	406207	39	58.436	21.298	8.148	0	205	205	2	1	-10921639	204.619	216	108	255	4297	44.466	4.800	0.150	1.201
ID406214	406214	48	40.142	25.427	13.122	0	206	206	2	1	-10921639	222.333	228	175	255	4669	25.695	4.800	0.079	1.272
ID406212	406212	47	49.789	19.363	8.766	0	206	206	2	1	-10921639	205.667	220	137	243	4319	33.194	4.800	0.133	1.451
ID406213	406213	39	46.641	21.850	8.736	0	206	206	2	1	-10921639	216.429	226	145	255	4545	33.458	4.800	0.106	1.244
ID406215	406215	47	53.478	20.240	7.667	0	207	207	2	1	-10921639	191.762	208	117	245	4027	37.655	4.800	0.134	1.207
ID406216	406216	48	46.708	25.323	13.029	0	207	207	2	1	-10921639	217.619	224	155	255	4570	27.400	2.000	0.097	1.404
ID406206	406206	47	40.408	21.705	7.998	0	208	208	2	1	-10921639	176.000	190	100	220	3696	37.433	4.800	0.111	0.942
ID406217	406217	49	40.599	27.562	17.961	0	215	215	2	1	-10921639	158.190	175	87	207	3322	34.489	4.800	0.137	1.106
ID406223	406223	49	44.609	28.062	16.769	0	216	216	2	1	-10921639	166.571	170	103	209	3498	29.328	4.800	0.133	1.331
ID406218	406218	49	41.816	27.246	17.598	0	217	217	2	1	-10921639	174.905	178	132	207	3673	24.168	4.800	0.132	1.691
ID406221	406221	49	63.530	27.415	17.599	0	218	218	2	1	-10921639	192.190	194	140	247	4036	34.257	4.800	0.169	1.620
ID406222	406222	49	66.085	27.718	17.759	0	219	219	2	1	-10921639	187.714	195	112	250	3942	40.049	4.800	0.190	1.494
ID406220	406220	49	58.685	27.451	17.829	0	220	220	2	1	-10921639	204.381	202	147	255	4292	28.253	4.800	0.156	1.953
ID406219	406219	49	67.628	27.661	17.154	0	221	221	2	1	-10921639	190.571	193	114	255	4002	44.361	2.000	0.160	1.187
ID406224	406224	49	63.607	27.757	17.346	0	222	222	2	1	-10921639	194.333	200	121	253	4081	36.853	4.800	0.163	1.475
ID406225	406225	49	53.139	27.765	16.802	0	223	223	2	1	-10921639	189.857	190	128	237	3987	34.718	4.800	0.137	1.317
ID406227	406227	49	50.757	27.915	17.224	0	224	224	2	1	-10921639	182.571	187	113	229	3834	31.888	4.800	0.140	1.404
ID406226	406226	49	68.682	27.486	17.524	0	225	225	2	1	-10921639	208.714	208	156	255	4383	32.768	4.800	0.189	2.024
ID406229	406229	49	64.176	27.539	17.068	0	226	226	2	1	-10921639	198.048	205	100	255	4159	48.874	4.800	0.164	1.144
ID406228	406228	49	66.511	27.390	17.762	0	227	227	2	1	-10921639	211.952	226	143	255	4451	31.366	4.800	0.177	2.032
ID406230	406230	49	59.777	27.175	18.298	0	228	228	2	1	-10921639	209.476	211	146	253	4399	28.227	4.800	0.165	2.105
ID406231	406231	49	60.066	26.957	18.343	0	229	229	2	1	-10921639	206.190	207	137	253	4330	27.897	4.800	0.164	2.078
ID406234	406234	49	62.386	26.941	18.044	0	230	230	2	1	-10921639	203.333	208	130	250	4270	35.754	4.800	0.176	1.701
ID406235	406235	49	54.892	26.662	18.652	0	231	231	2	1	-10921639	187.714	196	121	251	3942	38.581	4.800	0.155	1.306
ID406236	406236	49	51.598	26.634	18.458	0	232	232	2	1	-10921639	190.810	202	105	227	4007	37.734	4.800	0.151	1.326
ID406233	406233	49	51.185	26.798	17.725	0	234	234	2	1	-10921639	187.143	187	118	240	3930	38.200	4.800	0.135	1.163
ID406232	406232	49	44.175	27.149	18.229	0	235	235	2	1	-10921639	186.095	187	135	222	3908	24.358	4.800	0.134	1.807
ID406237	406237	None	45.335	26.481	17.100	0	237	237	2	1	-10921639	202.381	196	173	235	4250	18.704	4.800	0.122	2.358
ID406238	406238	50	44.287	27.232	18.143	0	239	239	2	1	-10921639	175.714	175	121	217	3690	26.064	7.600	0.128	1.531
ID406239	406239	50	46.900	27.007	17.079	0	240	240	2	1	-10921639	192.333	196	144	237	4039	25.303	4.800	0.137	1.829
ID406243	406243	50	50.285	26.959	17.407	0	241	241	2	1	-10921639	188.714	195	129	226	3963	29.707	4.800	0.135	1.511
ID406241	406241	50	41.069	26.699	18.396	0	242	242	2	1	-10921639	175.238	186	123	215	3680	28.259	4.800	0.133	1.453
ID406249	406249	50	46.733	26.352	18.421	0	243	243	2	1	-10921639	180.286	179	143	210	3786	21.453	4.800	0.131	1.942
ID406240	406240	50	50.386	26.664	18.806	0	244	244	2	1	-10921639	164.048	166	102	218	3445	35.463	4.800	0.150	1.207
ID406242	406242	50	62.294	26.523	18.679	0	245	245	2	1	-10921639	173.857	174	88	247	3651	44.607	4.800	0.175	1.161
ID406244	406244	50	64.934	26.306	18.780	0	246	246	2	1	-10921639	188.619	194	103	255	3961	36.991	2.000	0.168	1.468
ID406245	406245	50	73.808	26.601	18.596	0	247	247	2	1	-10921639	200.286	219	119	255	4206	50.349	4.800	0.200	1.325
ID406246	406246	50	71.244	26.391	18.563	0	248	248	2	1	-10921639	204.952	209	123	255	4304	42.415	4.800	0.174	1.432
ID406247	406247	50	69.190	26.248	18.455	0	249	249	2	1	-10921639	217.762	214	165	255	4573	28.261	4.800	0.178	2.326
ID406248	406248	50	71.897	26.418	18.433	0	250	250	2	1	-10921639	221.952	216	179	255	4661	25.067	4.800	0.194	2.880
ID406261	406261	50	75.042	26.261	18.675	0	251	251	2	1	-10921639	206.619	209	143	255	4339	39.257	4.800	0.195	1.716
ID406252	406252	50	76.488	26.710	18.710	0	252	252	2	1	-10921639	202.619	229	109	255	4255	50.447	4.800	0.201	1.343
ID406250	406250	51	44.704	17.183	15.126	0	253	253	2	1	-10921639	152.667	150	117	198	3206	26.037	4.800	0.141	1.451
ID406251	406251	50	75.392	26.526	18.804	0	253	253	2	1	-10921639	197.714	210	114	255	4152	52.537	4.800	0.199	1.249
ID406256	406256	51	57.400	16.866	15.270	0	254	254	2	1	-10921639	168.857	165	129	239	3546	30.782	2.000	0.152	1.444
ID406257	406257	50	76.743	26.773	18.786	0	254	254	2	1	-10921639	213.714	236	119	255	4488	46.574	4.800	0.203	1.549
ID406268	406268	51	62.435	16.856	14.993	0	255	255	2	1	-10921639	175.048	170	123	248	3676	33.555	2.000	0.156	1.406
ID406269	406269	50	68.838	26.724	18.888	0	255	255	2	1	-10921639	207.619	218	131	255	4360	43.351	4.800	0.170	1.394
ID406258	406258	52	48.642	20.539	8.048	0	256	256	2	1	-10921639	135.095	136	68	186	2837	31.003	4.800	0.185	1.358
ID406259	406259	51	51.591	16.749	15.095	0	256	256	2	1	-10921639	158.762	158	121	216	3334	28.286	2.000	0.145	1.420
ID406260	406260	50	67.141	26.520	18.797	0	256	256	2	1	-10921639	194.619	206	119	255	4087	46.490	4.800	0.169	1.210
ID406266	406266	51	51.027	16.758	14.922	0	257	257	2	1	-10921639	159.429	152	126	217	3348	28.446	2.000	0.125	1.245
ID406267	406267	50	65.996	26.837	18.416	0	257	257	2	1	-10921639	213.762	220	131	255	4489	37.147	4.800	0.182	1.770
ID406265	406265	52	47.948	19.941	8.182	0	257	257	2	1	-10921639	143.143	151	78	187	3006	32.636	4.800	0.178	1.324
ID406254	406254	51	43.021	16.911	14.741	0	258	258	2	1	-10921639	158.286	161	125	205	3324	23.416	2.000	0.119	1.437
ID406255	406255	50	69.221	26.774	18.484	0	258	258	2	1	-10921639	214.190	224	125	255	4498	42.500	4.800	0.185	1.575
ID406253	406253	52	54.928	20.039	7.897	0	258	258	2	1	-10921639	161.381	158	105	211	3389	29.750	7.600	0.174	1.605
ID406262	406262	52	56.388	19.891	7.793	0	259	259	2	1	-10921639	166.952	163	119	221	3506	30.983	7.600	0.175	1.601
ID406263	406263	51	47.108	17.038	14.678	0	259	259	2	1	-10921639	156.810	160	121	208	3293	27.169	2.000	0.130	1.326
ID406264	406264	50	72.699	27.108	18.856	0	259	259	2	1	-10921639	199.143	205	124	255	4182	41.304	4.800	0.180	1.469
ID406278	406278	52	66.275	19.677	7.833	0	260	260	2	1	-10921639	168.952	167	100	236	3548	35.397	2.000	0.186	1.495
ID406279	406279	50	66.902	27.219	18.442	0	260	260	2	1	-10921639	197.571	199	139	255	4149	30.839	4.800	0.177	1.930
ID406272	406272	52	70.951	19.864	7.804	0	261	261	2	1	-10921639	176.143	176	119	247	3699	36.792	2.000	0.200	1.598
ID406273	406273	50	78.359	27.294	18.336	0	261	261	2	1	-10921639	196.381	196	143	255	4124	33.266	4.800	0.226	2.180
ID406276	406276	50	74.101	27.198	17.818	0	262	262	2	1	-10921639	205.048	214	139	255	4306	33.606	4.800	0.224	2.229
ID406277	406277	None	49.490	23.787	24.406	0	262	262	2	1	-10921639	125.190	122	90	181	2629	29.226	2.000	0.171	1.250
ID406274	406274	52	72.868	19.987	7.893	0	262	262	2	1	-10921639	173.857	178	118	250	3651	36.690	4.800	0.208	1.632
ID406275	406275	None	41.210	16.605	15.162	0	262	262	2	1	-10921639	150.857	147	117	192	3168	20.529	4.800	0.133	1.722
ID406270	406270	52	69.820	19.552	7.935	0	263	263	2	1	-10921639	185.381	186	115	243	3893	35.873	4.800	0.197	1.701
ID406271	406271	50	62.315	27.164	17.730	0	263	263	2	1	-10921639	203.000	207	143	255	4263	35.862	4.800	0.171	1.656
ID406286	406286	50	53.571	27.539	18.900	0	264	264	2	1	-10921639	157.762	167	76	228	3313	48.420	2.000	0.150	0.848
ID406287	406287	53	48.506	24.106	24.386	0	264	264	2	1	-10921639	131.857	126	88	186	2769	26.318	2.000	0.163	1.408
ID406284	406284	52	74.688	20.416	7.926	0	264	264	2	1	-10921639	196.810	206	115	255	4133	41.733	4.800	0.202	1.582
ID406285	406285	54	45.036	27.080	14.537	0	264	264	2	1	-10921639	200.333	203	134	238	4207	28.280	6.325	0.109	1.393
ID406282	406282	50	54.089	27.391	18.671	0	265	265	2	1	-10921639	175.095	179	105	222	3677	36.100	4.800	0.154	1.298
ID406283	406283	53	56.987	23.594	24.665	0	265	265	2	1	-10921639	128.762	128	64	197	2704	39.299	2.000	0.216	1.165
ID406280	406280	52	79.185	20.329	7.972	0	265	265	2	1	-10921639	203.619	200	143	255	4276	40.866	4.800	0.223	1.814
ID406281	406281	54	42.696	27.034	14.692	0	265	265	2	1	-10921639	198.667	200	141	238	4172	26.460	4.800	0.105	1.428
ID406310	406310	54	52.510	26.199	13.543	0	266	266	2	1	-10921639	216.095	224	165	255	4538	26.862	6.294	0.130	1.855
ID406311	406311	50	53.162	27.190	19.511	0	266	266	2	1	-10921639	156.905	164	72	220	3295	43.727	2.000	0.146	0.914
ID406309	406309	52	88.206	19.874	7.976	0	266	266	2	1	-10921639	201.810	203	112	255	4238	45.887	4.800	0.241	1.710
ID406312	406312	53	50.273	23.723	24.339	0	266	266	2	1	-10921639	136.286	136	96	204	2862	29.675	2.000	0.159	1.263
ID406292	406292	53	59.407	23.629	24.457	0	267	267	2	1	-10921639	145.000	145	100	215	3045	34.642	2.000	0.184	1.303
ID406290	406290	55	42.522	16.937	15.057	0	267	267	2	1	-10921639	165.952	171	124	207	3485	24.469	4.800	0.127	1.530
ID406291	406291	50	49.264	27.190	19.599	0	267	267	2	1	-10921639	156.333	163	80	219	3283	40.491	2.000	0.131	0.894
ID406288	406288	52	80.311	19.973	7.992	0	267	267	2	1	-10921639	184.524	186	102	255	3875	48.325	2.000	0.214	1.345
ID406289	406289	54	49.997	26.090	13.732	0	267	267	2	1	-10921639	216.857	220	174	255	4554	24.878	4.800	0.118	1.843
ID406302	406302	53	42.061	23.241	24.574	0	268	268	2	1	-10921639	130.476	130	66	193	2740	33.728	2.000	0.147	0.991
ID406300	406300	55	42.433	16.799	14.634	0	268	268	2	1	-10921639	166.667	168	124	209	3500	25.846	4.800	0.132	1.500
ID406301	406301	50	59.190	26.969	19.358	0	268	268	2	1	-10921639	178.238	186	102	243	3743	36.184	2.000	0.160	1.361
ID406298	406298	52	77.606	19.653	8.062	0	268	268	2	1	-10921639	184.429	198	67	255	3873	54.093	2.000	0.205	1.158
ID406299	406299	54	43.199	25.966	13.053	0	268	268	2	1	-10921639	221.000	219	165	255	4641	21.258	4.800	0.104	1.959
ID406303	406303	52	70.834	19.400	8.154	0	269	269	2	1	-10921639	178.143	178	100	252	3741	46.902	4.800	0.209	1.311
ID406308	406308	53	43.906	23.626	24.457	0	269	269	2	1	-10921639	132.000	136	89	185	2772	28.417	2.000	0.145	1.174
ID406306	406306	55	51.173	17.234	15.099	0	269	269	2	1	-10921639	176.571	185	135	228	3708	29.595	4.800	0.148	1.540
ID406307	406307	50	61.718	27.237	19.037	0	269	269	2	1	-10921639	176.143	179	99	231	3699	33.097	4.800	0.172	1.565
ID406304	406304	56	40.478	25.158	9.294	0	269	269	2	1	-10921639	178.905	196	89	231	3757	47.370	2.000	0.093	0.640
ID406305	406305	54	47.078	25.782	13.161	0	269	269	2	1	-10921639	224.905	224	175	255	4723	22.945	4.800	0.116	2.040
ID406294	406294	56	51.417	26.178	11.078	0	270	270	2	1	-10921639	214.714	216	144	255	4509	29.016	6.271	0.127	1.666
ID406295	406295	55	53.864	17.676	14.753	0	270	270	2	1	-10921639	186.810	184	144	249	3923	29.317	4.800	0.134	1.511
ID406293	406293	52	69.697	19.226	8.395	0	270	270	2	1	-10921639	181.429	187	98	252	3810	47.984	4.800	0.184	1.176
ID406296	406296	50	56.977	26.538	18.809	0	270	270	2	1	-10921639	165.048	170	83	235	3466	44.721	2.000	0.158	1.008
ID406297	406297	53	51.139	23.349	24.415	0	270	270	2	1	-10921639	143.048	143	94	195	3004	26.242	4.800	0.177	1.641
ID406316	406316	50	65.716	26.572	18.115	0	271	271	2	1	-10921639	181.762	193	102	251	3817	46.811	2.000	0.168	1.114
ID406314	406314	56	51.969	26.762	11.040	0	271	271	2	1	-10921639	189.810	197	101	246	3986	39.528	4.800	0.144	1.208
ID406315	406315	55	43.628	17.462	14.791	0	271	271	2	1	-10921639	175.476	182	122	245	3685	32.137	4.800	0.120	1.169
ID406313	406313	52	58.907	19.297	8.222	0	271	271	2	1	-10921639	173.333	187	93	237	3640	44.228	4.800	0.168	1.128
ID406324	406324	50	58.842	26.249	17.120	0	272	272	2	1	-10921639	196.238	193	123	255	4121	29.792	4.800	0.140	1.614
ID406325	406325	None	43.218	23.153	24.409	0	272	272	2	1	-10921639	125.667	124	75	183	2639	27.474	2.000	0.146	1.167
ID406322	406322	56	60.115	27.006	10.908	0	272	272	2	1	-10921639	197.238	202	120	255	4142	35.813	4.800	0.158	1.506
ID406323	406323	55	46.007	17.502	14.649	0	272	272	2	1	-10921639	183.381	186	129	234	3851	28.008	4.800	0.113	1.326
ID406321	406321	52	71.025	19.146	7.971	0	272	272	2	1	-10921639	179.905	189	100	253	3778	42.538	2.000	0.194	1.372
ID406318	406318	56	60.946	26.732	11.109	0	273	273	2	1	-10921639	213.810	225	114	255	4490	39.074	4.800	0.164	1.542
ID406319	406319	55	43.641	17.384	13.822	0	273	273	2	1	-10921639	184.714	184	140	232	3879	27.556	7.600	0.123	1.469
ID406317	406317	52	70.802	19.215	8.169	0	273	273	2	1	-10921639	177.238	186	86	251	3722	49.999	2.000	0.190	1.133
ID406320	406320	50	55.389	25.767	16.595	0	273	273	2	1	-10921639	189.190	196	97	253	3973	44.366	4.800	0.137	1.025
ID406326	406326	52	73.723	18.907	7.875	0	274	274	2	1	-10921639	183.762	192	103	255	3859	42.589	2.000	0.191	1.383
ID406327	406327	56	63.063	26.623	11.162	0	274	274	2	1	-10921639	210.857	228	114	255	4428	44.176	4.800	0.165	1.352
ID406328	406328	55	45.907	16.779	13.733	0	274	274	2	1	-10921639	182.667	184	137	236	3836	27.717	4.800	0.113	1.338
ID406330	406330	56	59.458	26.685	11.424	0	275	275	2	1	-10921639	209.857	226	96	255	4407	49.467	4.800	0.149	1.102
ID406331	406331	None	46.188	26.370	15.388	0	275	275	2	1	-10921639	218.857	224	181	255	4596	23.697	6.329	0.106	1.766
ID406329	406329	52	64.117	19.230	8.338	0	275	275	2	1	-10921639	184.810	190	102	251	3881	50.343	4.800	0.174	1.089
ID406334	406334	None	43.652	17.454	12.785	0	276	276	2	1	-10921639	191.619	205	139	247	4024	35.145	4.800	0.116	1.131
ID406335	406335	57	44.576	22.830	25.789	0	276	276	2	1	-10921639	114.524	115	52	158	2405	29.884	2.000	0.192	1.235
ID406332	406332	52	70.692	19.322	8.115	0	276	276	2	1	-10921639	187.619	204	89	255	3940	51.246	2.000	0.179	1.114
ID406333	406333	56	62.082	27.323	12.397	0	276	276	2	1	-10921639	222.714	238	128	255	4677	37.170	4.800	0.156	1.621
ID406342	406342	57	47.969	22.530	25.243	0	277	277	2	1	-10921639	127.286	125	81	178	2673	27.821	4.800	0.182	1.407
ID406340	406340	52	59.074	18.945	8.457	0	277	277	2	1	-10921639	182.381	193	75	251	3830	56.625	4.800	0.155	0.865
ID406341	406341	56	51.470	27.116	12.495	0	277	277	2	1	-10921639	211.619	220	136	255	4444	33.653	4.800	0.123	1.380
ID406338	406338	56	60.113	27.459	12.587	0	278	278	2	1	-10921639	223.762	225	167	255	4699	24.462	4.800	0.157	2.488
ID406339	406339	57	43.339	22.465	25.220	0	278	278	2	1	-10921639	125.476	126	69	168	2635	26.328	2.000	0.156	1.288
ID406336	406336	52	59.253	18.374	8.844	0	278	278	2	1	-10921639	202.381	215	123	252	4250	41.071	4.800	0.154	1.314
ID406337	406337	None	43.376	24.903	9.349	0	278	278	2	1	-10921639	169.714	184	71	227	3564	50.324	2.000	0.107	0.653
ID406362	406362	57	41.936	22.147	25.196	0	279	279	2	1	-10921639	121.048	121	71	162	2542	27.198	2.000	0.157	1.209
ID406360	406360	52	65.960	19.258	8.431	0	279	279	2	1	-10921639	187.667	204	77	255	3941	58.114	4.800	0.171	0.943
ID406361	406361	56	58.855	27.294	13.860	0	279	279	2	1	-10921639	230.857	240	170	255	4848	24.375	4.800	0.148	2.443
ID406358	406358	None	49.182	29.076	16.169	0	280	280	2	1	-10921639	192.429	192	135	251	4041	35.172	4.800	0.135	1.301
ID406359	406359	57	46.211	22.053	24.875	0	280	280	2	1	-10921639	126.619	137	58	179	2659	31.926	4.800	0.175	1.184
ID406356	406356	52	62.559	18.428	9.186	0	280	280	2	1	-10921639	212.143	230	131	255	4455	43.393	4.800	0.167	1.401
ID406357	406357	56	60.277	27.275	12.523	0	280	280	2	1	-10921639	221.952	232	168	255	4661	29.388	4.800	0.151	1.978
ID406343	406343	52	65.283	18.621	9.000	0	281	281	2	1	-10921639	213.286	225	141	255	4479	38.290	4.800	0.173	1.642
ID406344	406344	56	63.922	27.647	12.239	0	281	281	2	1	-10921639	187.190	200	70	255	3931	56.440	2.000	0.169	0.958
ID406346	406346	56	53.142	27.000	13.000	0	282	282	2	1	-10921639	211.333	213	163	255	4438	28.786	4.800	0.151	1.924
ID406347	406347	57	46.150	22.213	24.991	0	282	282	2	1	-10921639	129.619	141	68	181	2722	28.951	4.800	0.175	1.336
ID406345	406345	52	72.113	18.358	9.303	0	282	282	2	1	-10921639	210.619	229	118	255	4423	47.230	4.800	0.207	1.531
ID406350	406350	58	41.023	28.375	16.950	0	283	283	2	1	-10921639	168.952	174	112	222	3548	34.017	2.000	0.104	0.937
ID406351	406351	57	52.904	22.547	24.905	0	283	283	2	1	-10921639	129.190	125	88	195	2713	33.421	2.000	0.177	1.164
ID406348	406348	52	77.165	18.662	9.041	0	283	283	2	1	-10921639	217.667	232	125	255	4571	41.340	4.800	0.210	1.830
ID406349	406349	56	65.819	27.495	12.799	0	283	283	2	1	-10921639	219.810	222	164	255	4616	29.122	4.800	0.173	2.225
ID406366	406366	57	54.403	22.469	25.003	0	284	284	2	1	-10921639	134.095	133	67	199	2816	32.674	4.800	0.189	1.306
ID406364	406364	56	58.609	27.536	12.800	0	284	284	2	1	-10921639	192.381	214	88	251	4040	50.677	4.800	0.149	0.985
ID406365	406365	58	48.342	27.778	17.061	0	284	284	2	1	-10921639	177.381	188	118	224	3725	37.614	2.000	0.124	1.041
ID406363	406363	52	65.421	18.643	9.110	0	284	284	2	1	-10921639	211.429	221	146	255	4440	33.777	4.800	0.174	1.860
ID406354	406354	58	71.017	27.979	16.852	0	285	285	2	1	-10921639	192.667	204	104	255	4046	47.548	2.000	0.170	1.179
ID406355	406355	57	48.301	22.568	24.880	0	285	285	2	1	-10921639	124.190	123	70	195	2608	31.976	4.800	0.177	1.166
ID406352	406352	52	74.758	18.154	8.952	0	285	285	2	1	-10921639	210.048	215	129	255	4411	37.759	4.800	0.196	1.827
ID406353	406353	56	54.254	27.155	12.804	0	285	285	2	1	-10921639	217.000	224	165	255	4557	28.839	4.800	0.135	1.795
ID406367	406367	52	77.644	18.138	8.748	0	286	286	2	1	-10921639	206.143	199	144	255	4329	37.746	4.800	0.193	1.764
ID406370	406370	57	46.351	22.790	24.828	0	286	286	2	1	-10921639	126.952	124	64	182	2666	32.716	2.000	0.165	1.100
ID406368	406368	56	61.940	27.888	12.461	0	286	286	2	1	-10921639	193.619	208	82	255	4066	54.743	4.800	0.152	0.934
ID406369	406369	58	69.513	28.186	17.009	0	286	286	2	1	-10921639	204.762	217	120	255	4300	43.260	2.000	0.169	1.368
ID406374	406374	57	42.819	22.860	24.594	0	287	287	2	1	-10921639	127.286	122	65	179	2673	33.275	7.600	0.142	0.953
ID406372	406372	56	61.231	27.671	12.120	0	287	287	2	1	-10921639	195.333	213	81	255	4102	54.868	2.000	0.138	0.862
ID406373	406373	58	71.903	28.147	17.073	0	287	287	2	1	-10921639	206.000	211	122	255	4326	41.196	4.800	0.178	1.509
ID406371	406371	52	68.381	18.389	8.456	0	287	287	2	1	-10921639	197.810	217	103	255	4154	48.853	4.800	0.181	1.242
ID406375	406375	52	68.135	18.810	8.254	0	288	288	2	1	-10921639	211.810	225	132	255	4448	43.128	4.800	0.173	1.446
ID406376	406376	56	54.463	27.659	12.112	0	288	288	2	1	-10921639	189.000	206	92	251	3969	52.486	4.800	0.130	0.826
ID406377	406377	58	67.827	27.996	16.949	0	288	288	2	1	-10921639	198.190	203	117	255	4162	45.459	4.800	0.171	1.275
ID406390	406390	52	70.682	18.233	8.296	0	289	289	2	1	-10921639	212.857	229	120	255	4470	46.598	4.800	0.194	1.486
ID406391	406391	56	58.459	27.720	11.925	0	289	289	2	1	-10921639	186.762	200	89	255	3922	55.310	2.000	0.132	0.790
ID406392	406392	58	76.113	28.233	16.916	0	289	289	2	1	-10921639	205.190	220	107	255	4309	49.103	2.000	0.190	1.333
ID406393	406393	None	47.780	23.277	24.829	0	289	289	2	1	-10921639	121.190	119	58	177	2545	33.998	2.000	0.166	1.015
ID406380	406380	58	75.182	27.974	16.925	0	290	290	2	1	-10921639	202.238	217	107	255	4247	51.393	4.800	0.191	1.263
ID406381	406381	59	51.417	19.587	22.525	0	290	290	2	1	-10921639	151.286	150	78	217	3177	35.728	2.000	0.145	1.073
ID406378	406378	52	69.417	18.150	8.331	0	290	290	2	1	-10921639	212.762	225	111	255	4468	46.009	4.800	0.192	1.488
ID406379	406379	56	52.060	27.806	11.454	0	290	290	2	1	-10921639	166.714	178	69	232	3501	56.541	2.000	0.118	0.620
ID406382	406382	52	72.639	18.269	7.977	0	291	291	2	1	-10921639	213.048	224	134	255	4474	39.263	4.800	0.189	1.725
ID406383	406383	56	47.603	27.678	11.450	0	291	291	2	1	-10921639	163.810	173	66	249	3440	57.798	2.000	0.102	0.526
ID406384	406384	58	74.820	28.390	16.896	0	291	291	2	1	-10921639	212.381	228	108	255	4460	50.569	4.800	0.198	1.388
ID406385	406385	59	50.567	19.666	22.623	0	291	291	2	1	-10921639	150.714	155	93	218	3165	32.407	4.800	0.151	1.219
ID406388	406388	58	68.895	28.265	16.801	0	292	292	2	1	-10921639	214.238	226	126	255	4499	44.505	4.800	0.179	1.459
ID406389	406389	59	58.197	19.576	22.614	0	292	292	2	1	-10921639	154.714	147	92	227	3249	35.800	2.000	0.173	1.275
ID406386	406386	52	70.117	18.495	8.150	0	292	292	2	1	-10921639	208.476	228	119	255	4378	46.718	4.800	0.185	1.396
ID406387	406387	56	51.862	27.436	11.408	0	292	292	2	1	-10921639	191.048	202	115	249	4012	38.908	4.800	0.138	1.189
ID406398	406398	59	46.794	19.673	22.295	0	293	293	2	1	-10921639	155.810	149	125	231	3272	26.530	7.600	0.117	1.233
ID406399	406399	None	44.512	23.335	24.139	0	293	293	2	1	-10921639	132.810	139	79	196	2789	30.616	7.600	0.142	1.080
ID406396	406396	60	41.065	16.547	15.481	0	293	293	2	1	-10921639	187.667	192	152	228	3941	20.367	4.800	0.103	1.724
ID406397	406397	58	74.674	28.154	16.858	0	293	293	2	1	-10921639	210.333	232	98	255	4417	50.716	4.800	0.191	1.333
ID406394	406394	52	67.937	18.071	8.122	0	293	293	2	1	-10921639	215.619	228	133	255	4528	39.863	4.800	0.178	1.636
ID406395	406395	56	40.530	27.138	11.914	0	293	293	2	1	-10921639	192.857	198	121	240	4050	37.033	6.296	0.099	0.936
ID406406	406406	59	50.616	19.674	22.072	0	294	294	2	1	-10921639	157.952	154	114	220	3317	27.147	7.600	0.140	1.433
ID406404	406404	60	40.756	16.533	15.725	0	294	294	2	1	-10921639	180.238	184	118	224	3785	31.290	7.600	0.087	0.918
ID406405	406405	58	70.454	28.197	16.840	0	294	294	2	1	-10921639	205.429	214	126	255	4314	44.403	4.800	0.177	1.392
ID406403	406403	52	69.285	18.172	7.778	0	294	294	2	1	-10921639	214.667	221	126	255	4508	36.824	4.800	0.176	1.745
ID406407	406407	52	64.793	18.054	7.931	0	295	295	2	1	-10921639	207.143	204	125	255	4350	39.853	4.800	0.166	1.483
ID406408	406408	58	69.604	28.135	17.095	0	295	295	2	1	-10921639	213.381	228	139	255	4481	42.268	4.800	0.174	1.498
ID406402	406402	58	63.778	27.944	17.196	0	296	296	2	1	-10921639	199.381	203	117	255	4187	40.178	4.800	0.177	1.491
ID406400	406400	52	68.706	18.092	7.960	0	296	296	2	1	-10921639	205.333	214	122	255	4312	40.563	4.800	0.175	1.507
ID406401	406401	60	43.566	16.176	15.955	0	296	296	2	1	-10921639	176.381	192	89	229	3704	39.175	4.800	0.120	0.963
ID406419	406419	58	48.091	28.604	17.075	0	297	297	2	1	-10921639	142.952	152	65	210	3002	50.820	7.600	0.130	0.648
ID406415	406415	52	69.226	17.949	7.672	0	297	297	2	1	-10921639	211.571	210	155	255	4443	32.718	4.800	0.175	1.929
ID406417	406417	60	60.294	16.089	15.806	0	297	297	2	1	-10921639	188.810	203	112	247	3965	43.142	2.000	0.153	1.162
ID406414	406414	58	61.988	28.528	17.498	0	298	298	2	1	-10921639	156.762	156	59	240	3292	59.948	2.000	0.181	0.801
ID406412	406412	52	60.617	18.768	7.729	0	298	298	2	1	-10921639	201.238	208	126	255	4226	36.275	4.800	0.150	1.447
ID406413	406413	60	66.803	16.140	15.656	0	298	298	2	1	-10921639	199.524	208	108	255	4190	46.452	4.800	0.167	1.230
ID406410	406410	60	60.978	16.224	15.736	0	299	299	2	1	-10921639	204.000	216	117	255	4284	44.352	4.800	0.148	1.186
ID406411	406411	58	66.905	28.488	17.827	0	299	299	2	1	-10921639	180.048	188	109	229	3781	33.647	4.800	0.203	1.806
ID406409	406409	52	57.816	19.271	7.636	0	299	299	2	1	-10921639	198.381	205	134	253	4166	33.224	4.800	0.148	1.538
ID406418	406418	60	57.750	16.228	15.475	0	300	300	2	1	-10921639	204.667	210	120	255	4298	38.521	4.800	0.148	1.369
ID406420	406420	58	73.172	28.667	17.951	0	300	300	2	1	-10921639	162.762	170	78	247	3418	49.965	4.800	0.228	1.209
ID406416	406416	52	68.721	18.345	6.940	0	300	300	2	1	-10921639	191.190	200	118	255	4015	44.770	4.800	0.179	1.297
ID406430	406430	52	70.687	18.408	7.015	0	301	301	2	1	-10921639	189.619	185	101	255	3982	48.995	2.000	0.177	1.165
ID406431	406431	60	58.582	16.318	15.564	0	301	301	2	1	-10921639	207.571	216	115	255	4359	45.855	4.800	0.147	1.157
ID406432	406432	58	76.996	28.504	17.985	0	301	301	2	1	-10921639	174.762	176	87	255	3670	56.421	4.800	0.217	1.103
ID406422	406422	60	63.040	16.093	15.574	0	302	302	2	1	-10921639	204.905	217	121	255	4303	45.193	4.800	0.156	1.226
ID406423	406423	58	76.173	28.612	18.069	0	302	302	2	1	-10921639	172.095	167	83	251	3614	51.382	4.800	0.218	1.198
ID406421	406421	52	64.870	18.462	7.047	0	302	302	2	1	-10921639	185.190	189	113	253	3889	42.748	4.800	0.172	1.275
ID406426	406426	58	76.865	28.706	18.035	0	303	303	2	1	-10921639	162.667	168	78	239	3416	51.513	2.000	0.224	1.156
ID406424	406424	52	61.026	19.033	7.284	0	303	303	2	1	-10921639	179.476	184	66	246	3769	50.031	4.800	0.169	1.038
ID406425	406425	60	57.354	16.431	15.633	0	303	303	2	1	-10921639	197.048	208	109	255	4138	47.170	4.800	0.140	1.025
ID406427	406427	52	56.366	18.952	7.176	0	304	304	2	1	-10921639	163.857	168	69	230	3441	43.830	4.800	0.167	1.072
ID406428	406428	60	69.036	16.098	15.165	0	304	304	2	1	-10921639	206.952	211	136	255	4346	40.536	4.800	0.180	1.557
ID406429	406429	58	56.040	28.367	17.661	0	304	304	2	1	-10921639	175.905	176	111	236	3694	35.922	4.800	0.172	1.436
ID406434	406434	60	60.543	16.404	15.007	0	305	305	2	1	-10921639	207.524	216	120	255	4358	46.484	4.800	0.162	1.246
ID406435	406435	58	54.559	28.342	18.113	0	305	305	2	1	-10921639	160.381	171	98	221	3368	41.434	2.000	0.153	1.029
ID406433	406433	52	56.805	19.192	7.436	0	305	305	2	1	-10921639	165.952	170	71	245	3485	44.392	2.000	0.172	1.095
ID406438	406438	58	50.587	27.776	18.058	0	306	306	2	1	-10921639	155.619	165	71	230	3268	43.377	2.000	0.138	0.869
ID406436	406436	52	54.768	19.131	7.485	0	306	306	2	1	-10921639	165.143	173	70	241	3468	47.394	4.800	0.167	0.996
ID406437	406437	60	68.912	16.282	14.931	0	306	306	2	1	-10921639	205.286	206	131	255	4311	44.493	4.800	0.184	1.434
ID406450	406450	52	49.948	19.405	7.421	0	307	307	2	1	-10921639	164.429	172	98	220	3453	40.771	4.800	0.157	1.095
ID406451	406451	60	61.861	16.352	14.996	0	307	307	2	1	-10921639	202.429	195	123	255	4251	40.846	4.800	0.169	1.436
ID406442	406442	60	59.472	16.314	15.105	0	308	308	2	1	-10921639	196.905	199	131	255	4135	43.027	4.800	0.158	1.250
ID406441	406441	52	44.468	20.546	7.739	0	308	308	2	1	-10921639	174.952	175	104	218	3674	26.303	4.800	0.131	1.543
ID406439	406439	52	46.421	20.414	7.138	0	309	309	2	1	-10921639	150.524	156	77	204	3161	38.572	4.800	0.151	1.022
ID406440	406440	60	53.449	16.781	14.847	0	309	309	2	1	-10921639	217.238	224	171	255	4562	28.318	4.800	0.125	1.707
ID406443	406443	52	43.760	20.105	7.737	0	310	310	2	1	-10921639	169.524	173	112	216	3560	25.598	4.800	0.134	1.560
ID406444	406444	60	54.876	16.680	15.475	0	310	310	2	1	-10921639	222.952	229	166	255	4682	28.442	4.800	0.132	1.832
ID406445	406445	None	41.455	23.962	15.844	0	310	310	2	1	-10921639	215.238	220	170	255	4520	24.799	7.600	0.089	1.418
ID406446	406446	52	43.965	22.170	8.018	0	311	311	2	1	-10921639	173.810	178	109	206	3650	26.936	4.800	0.139	1.572
ID406447	406447	60	64.445	16.503	15.268	0	311	311	2	1	-10921639	232.714	251	175	255	4887	29.401	4.800	0.166	2.256
ID406448	406448	52	40.840	22.325	7.457	0	312	312	2	1	-10921639	155.381	168	71	213	3263	40.585	6.282	0.136	0.915
ID406449	406449	60	55.705	16.656	15.371	0	312	312	2	1	-10921639	231.667	250	181	255	4865	30.404	4.800	0.137	1.839
ID406452	406452	52	46.440	22.710	8.079	0	313	313	2	1	-10921639	168.000	171	98	209	3528	30.615	6.280	0.149	1.424
ID406453	406453	60	69.109	16.512	16.080	0	313	313	2	1	-10921639	228.571	219	194	255	4800	22.360	4.800	0.183	3.166
ID406455	406455	60	64.427	16.650	15.738	0	314	314	2	1	-10921639	223.238	226	164	255	4688	28.476	4.800	0.160	2.164
ID406454	406454	60	59.085	16.635	16.306	0	315	315	2	1	-10921639	220.762	220	177	255	4636	25.284	4.800	0.157	2.374
ID406457	406457	60	60.880	16.973	16.126	0	316	316	2	1	-10921639	206.238	210	140	255	4331	34.704	4.800	0.148	1.536
ID406460	406460	None	40.842	23.341	7.725	0	317	317	2	1	-10921639	145.000	149	80	183	3045	25.296	4.800	0.147	1.471
ID406461	406461	60	57.712	17.420	16.082	0	317	317	2	1	-10921639	211.476	203	153	255	4441	34.620	4.800	0.154	1.630
ID406462	406462	60	53.467	17.428	16.076	0	318	318	2	1	-10921639	209.048	208	162	255	4390	30.683	4.800	0.139	1.667
ID406458	406458	None	48.947	23.349	15.233	0	319	319	2	1	-10921639	218.905	219	176	255	4597	23.696	4.800	0.113	1.875
ID406459	406459	60	54.142	16.589	16.225	0	319	319	2	1	-10921639	195.476	189	155	238	4105	25.824	4.800	0.135	1.803
ID406456	406456	60	52.270	16.599	16.351	0	320	320	2	1	-10921639	196.810	198	149	237	4133	21.468	4.800	0.149	2.376
ID406464	406464	60	44.275	16.902	16.420	0	321	321	2	1	-10921639	175.381	177	119	220	3683	24.248	4.800	0.125	1.609
ID406463	406463	60	46.037	16.961	15.859	0	322	322	2	1	-10921639	175.952	177	131	217	3695	27.464	2.000	0.120	1.371
ID406467	406467	60	48.826	16.689	17.216	0	323	323	2	1	-10921639	185.857	184	144	226	3903	23.848	4.800	0.124	1.724
ID406466	406466	60	48.844	16.417	17.355	0	324	324	2	1	-10921639	169.476	168	114	231	3559	31.957	4.800	0.150	1.381
ID406465	406465	61	48.893	24.246	14.685	0	324	324	2	1	-10921639	198.048	195	152	240	4159	21.777	4.800	0.126	2.040
ID406468	406468	61	46.748	23.856	15.119	0	325	325	2	1	-10921639	198.143	206	161	240	4161	24.268	7.600	0.119	1.741
ID406471	406471	61	43.427	23.446	15.135	0	326	326	2	1	-10921639	195.476	200	157	227	4105	21.470	4.800	0.116	1.888
ID406470	406470	None	47.117	23.264	15.463	0	329	329	2	1	-10921639	199.095	196	157	238	4181	25.430	4.800	0.115	1.616
ID406469	406469	None	42.248	16.692	17.794	0	330	330	2	1	-10921639	161.476	161	112	198	3391	25.378	2.000	0.126	1.428
ID406472	406472	62	43.786	24.136	14.779	0	331	331	2	1	-10921639	192.619	192	137	235	4045	25.009	7.600	0.103	1.436
ID406474	406474	62	56.295	24.091	14.999	0	332	332	2	1	-10921639	200.238	205	156	247	4205	28.639	4.800	0.135	1.664
ID406473	406473	62	46.035	23.877	15.062	0	333	333	2	1	-10921639	184.286	192	130	224	3870	25.251	7.600	0.122	1.583
ID406475	406475	62	48.161	23.868	15.216	0	334	334	2	1	-10921639	189.429	187	150	231	3978	26.756	4.800	0.132	1.646
ID406476	406476	62	58.427	23.845	14.798	0	335	335	2	1	-10921639	206.524	208	151	255	4337	31.298	7.600	0.138	1.599
ID406477	406477	62	50.406	23.926	14.614	0	336	336	2	1	-10921639	201.286	206	153	255	4227	29.158	7.600	0.126	1.540
ID406479	406479	62	45.146	23.584	15.189	0	337	337	2	1	-10921639	186.286	187	151	231	3912	25.068	4.800	0.119	1.580
ID406478	406478	62	40.119	23.506	14.796	0	338	338	2	1	-10921639	183.952	184	128	232	3863	26.474	7.600	0.104	1.307
