# Supplementary material for: Progressive enhancement of kinetic proofreading in T cell antigen discrimination from receptor activation to DAG generation
Source: eLife. 2022 Sep 20;11:e75263. doi: 10.7554/eLife.75263 (PMC9536835; doi:10.7554/eLife.75263)
Supplement: Figure 5—source data 1. — Each data table is the TrackMate ‘spot-statistics’ output of one cell over four cycles of blue-light illumination (frames 0–40, 100–140, 200–240, and 300–340, with 3 s interval between frames). We calculated the lifetime of TrackIDs that existed at the start of each period of blue-light illumination that did not last for the full period and fit the resulting lifetime distributions using custom Python scripts available at https://github.com/dbritain/KP-paper (copy archived at swh:1:rev:167fa456901903740f0f3ee6a3e5324bc45207ea, Britain, 2022). [file elife-75263-fig5-data1.zip › Fig5SourceData/LAT/lat2/cell11.csv]

Label	ID	TRACK_ID	QUALITY	POSITION_X	POSITION_Y	POSITION_Z	POSITION_T	FRAME	RADIUS	VISIBILITY	MANUAL_COLOR	MEAN_INTENSITY	MEDIAN_INTENSITY	MIN_INTENSITY	MAX_INTENSITY	TOTAL_INTENSITY	STANDARD_DEVIATION	ESTIMATED_DIAMETER	CONTRAST	SNR
ID407982	407982	2	52.636	18.823	5.446	0	0	0	2	1	-10921639	129.143	132	67	194	2712	39.321	4.800	0.196	1.075
ID407983	407983	3	62.165	9.282	6.811	0	0	0	2	1	-10921639	137.286	130	87	206	2883	35.418	2.000	0.206	1.324
ID407984	407984	0	51.122	18.874	18.201	0	0	0	2	1	-10921639	187.429	191	139	222	3936	21.963	4.800	0.158	2.324
ID407985	407985	1	80.724	15.409	22.637	0	0	0	2	1	-10921639	163.667	172	89	239	3437	50.070	4.800	0.264	1.364
ID407964	407964	1	74.802	15.229	23.131	0	1	1	2	1	-10921639	165.429	169	106	235	3474	37.296	4.800	0.240	1.719
ID407962	407962	None	42.032	27.249	14.111	0	1	1	2	1	-10921639	98.048	102	65	138	2059	21.949	4.800	0.217	1.593
ID407963	407963	0	54.853	19.299	18.121	0	1	1	2	1	-10921639	203.429	211	160	234	4272	21.816	4.800	0.163	2.620
ID407960	407960	2	54.962	18.787	5.868	0	1	1	2	1	-10921639	146.381	150	93	203	3074	30.195	2.000	0.178	1.468
ID407961	407961	3	73.613	9.325	6.735	0	1	1	2	1	-10921639	148.286	138	84	233	3114	42.732	2.000	0.233	1.310
ID407958	407958	0	63.314	19.878	17.734	0	2	2	2	1	-10921639	191.190	200	108	242	4015	35.905	4.800	0.185	1.659
ID407959	407959	1	46.484	14.958	23.022	0	2	2	2	1	-10921639	143.571	144	97	188	3015	27.221	4.800	0.177	1.589
ID407956	407956	2	49.336	19.199	5.425	0	2	2	2	1	-10921639	140.333	140	78	185	2947	32.291	4.800	0.191	1.391
ID407957	407957	3	75.744	8.867	6.580	0	2	2	2	1	-10921639	142.952	136	73	231	3002	41.389	2.000	0.253	1.397
ID407966	407966	2	52.751	18.611	5.808	0	3	3	2	1	-10921639	144.286	151	90	192	3030	29.699	4.800	0.181	1.492
ID407967	407967	0	70.483	19.692	18.321	0	3	3	2	1	-10921639	187.952	199	100	244	3947	40.281	4.800	0.201	1.561
ID407965	407965	3	70.401	8.412	6.485	0	3	3	2	1	-10921639	130.429	135	58	219	2739	47.474	2.000	0.285	1.218
ID407968	407968	1	41.418	14.709	22.528	0	3	3	2	1	-10921639	134.524	137	73	179	2825	30.425	7.600	0.157	1.197
ID407980	407980	0	77.075	19.517	18.741	0	4	4	2	1	-10921639	185.571	197	99	249	3897	48.770	4.800	0.221	1.376
ID407981	407981	1	40.144	15.448	22.133	0	4	4	2	1	-10921639	148.143	141	96	184	3111	29.167	7.600	0.144	1.275
ID407978	407978	2	48.791	18.608	5.663	0	4	4	2	1	-10921639	145.810	147	108	192	3062	25.367	4.800	0.171	1.679
ID407979	407979	3	73.203	8.217	6.890	0	4	4	2	1	-10921639	133.000	134	78	221	2793	41.845	2.000	0.261	1.316
ID407975	407975	2	45.003	18.429	5.906	0	5	5	2	1	-10921639	151.476	157	107	189	3181	20.146	4.800	0.169	2.170
ID407976	407976	3	57.466	8.125	7.038	0	5	5	2	1	-10921639	118.000	107	74	178	2478	31.820	2.000	0.232	1.395
ID407977	407977	0	77.327	19.251	19.523	0	5	5	2	1	-10921639	199.714	203	123	251	4194	38.063	4.800	0.215	1.853
ID407974	407974	0	73.181	19.473	19.566	0	6	6	2	1	-10921639	215.095	226	154	252	4517	32.363	4.800	0.208	2.289
ID407973	407973	3	59.815	7.274	7.867	0	6	6	2	1	-10921639	124.571	128	75	179	2616	32.942	4.800	0.246	1.495
ID407970	407970	3	48.682	7.268	7.893	0	7	7	2	1	-10921639	110.381	120	53	165	2318	30.626	7.600	0.215	1.275
ID407971	407971	None	43.189	17.254	16.308	0	7	7	2	1	-10921639	158.048	160	102	226	3319	37.540	2.000	0.092	0.708
ID407972	407972	0	79.444	19.728	19.978	0	7	7	2	1	-10921639	198.429	213	127	251	4167	43.911	4.800	0.226	1.667
ID407969	407969	0	72.140	19.609	19.930	0	8	8	2	1	-10921639	205.571	216	148	253	4317	39.076	7.600	0.202	1.770
ID407998	407998	None	46.106	16.933	16.430	0	9	9	2	1	-10921639	172.286	169	83	230	3618	40.652	2.000	0.098	0.757
ID407999	407999	0	64.922	19.118	20.143	0	9	9	2	1	-10921639	226.524	227	174	255	4757	24.223	4.800	0.172	2.750
ID407987	407987	None	41.347	19.163	5.823	0	10	10	2	1	-10921639	123.762	124	73	154	2599	21.480	4.800	0.177	1.737
ID407988	407988	0	61.240	19.016	20.492	0	10	10	2	1	-10921639	226.619	236	178	253	4759	25.180	7.600	0.164	2.531
ID407989	407989	None	46.922	15.820	22.911	0	10	10	2	1	-10921639	162.476	165	76	236	3412	45.842	6.283	0.142	0.883
ID407986	407986	0	68.304	19.109	20.210	0	11	11	2	1	-10921639	227.714	233	185	255	4782	23.418	4.800	0.187	3.063
ID408000	408000	0	62.329	19.272	20.046	0	12	12	2	1	-10921639	219.048	222	160	252	4600	27.705	4.800	0.167	2.264
ID408001	408001	None	40.965	15.560	22.801	0	12	12	2	1	-10921639	139.571	142	53	222	2931	48.131	2.000	0.122	0.631
ID407996	407996	4	44.621	18.891	6.704	0	13	13	2	1	-10921639	133.714	137	95	169	2808	22.641	4.800	0.178	1.784
ID407997	407997	0	59.164	18.469	20.053	0	13	13	2	1	-10921639	228.048	231	187	253	4789	20.299	6.286	0.157	3.045
ID407994	407994	4	47.054	19.220	6.117	0	14	14	2	1	-10921639	134.952	138	74	170	2834	28.421	4.800	0.191	1.525
ID407995	407995	0	61.715	20.318	20.251	0	14	14	2	1	-10921639	213.476	219	155	252	4483	33.042	4.800	0.159	1.769
ID407990	407990	4	49.758	19.044	6.225	0	15	15	2	1	-10921639	139.190	149	66	181	2923	34.134	4.800	0.201	1.367
ID407991	407991	None	52.373	18.118	20.036	0	15	15	2	1	-10921639	220.190	222	186	251	4624	24.238	6.319	0.128	2.059
ID407992	407992	0	62.216	21.718	20.853	0	15	15	2	1	-10921639	184.238	178	104	245	3869	42.560	4.800	0.172	1.273
ID407993	407993	None	42.619	15.484	22.846	0	15	15	2	1	-10921639	140.762	134	73	206	2956	41.493	4.800	0.145	0.859
ID408002	408002	4	51.867	19.281	6.131	0	16	16	2	1	-10921639	128.619	122	65	189	2701	35.508	4.800	0.191	1.162
ID408003	408003	0	62.605	21.710	21.137	0	16	16	2	1	-10921639	190.286	198	120	250	3996	43.656	4.800	0.173	1.283
ID408006	408006	4	41.598	19.278	5.999	0	17	17	2	1	-10921639	126.238	124	67	174	2651	30.519	2.000	0.152	1.095
ID408007	408007	0	74.715	21.752	21.144	0	17	17	2	1	-10921639	200.095	215	123	253	4202	46.249	6.286	0.208	1.488
ID408008	408008	0	80.183	21.882	21.352	0	18	18	2	1	-10921639	207.952	229	142	253	4367	39.599	4.800	0.227	1.943
ID408004	408004	4	40.539	18.915	6.335	0	19	19	2	1	-10921639	127.762	130	73	173	2683	28.757	4.800	0.172	1.301
ID408005	408005	0	78.394	22.521	21.806	0	19	19	2	1	-10921639	181.000	195	80	250	3801	56.867	2.000	0.220	1.147
ID408015	408015	4	51.869	18.904	6.662	0	20	20	2	1	-10921639	146.905	147	110	183	3085	22.338	4.800	0.204	2.229
ID408016	408016	5	60.627	18.726	21.049	0	20	20	2	1	-10921639	200.857	214	137	243	4218	34.152	4.800	0.159	1.617
ID408017	408017	0	72.936	23.893	21.974	0	20	20	2	1	-10921639	160.238	155	66	231	3365	48.528	4.800	0.239	1.275
ID408010	408010	5	66.843	17.840	21.252	0	21	21	2	1	-10921639	200.524	209	136	245	4211	31.208	4.800	0.178	1.946
ID408011	408011	0	75.188	25.784	22.032	0	21	21	2	1	-10921639	137.905	151	58	226	2896	51.217	4.800	0.279	1.175
ID408009	408009	4	43.760	19.453	6.595	0	21	21	2	1	-10921639	147.714	151	113	176	3102	16.041	4.800	0.170	2.669
ID408014	408014	0	63.150	27.204	22.221	0	22	22	2	1	-10921639	127.952	131	65	191	2687	40.488	4.800	0.265	1.324
ID408012	408012	5	61.961	18.860	21.108	0	22	22	2	1	-10921639	190.429	203	131	246	3999	35.319	2.000	0.149	1.400
ID408013	408013	6	48.728	23.342	22.064	0	22	22	2	1	-10921639	168.000	174	120	205	3528	28.247	4.800	0.148	1.533
ID408022	408022	None	41.322	19.636	6.454	0	23	23	2	1	-10921639	112.905	119	34	166	2371	39.375	4.800	0.183	0.888
ID408023	408023	5	55.557	18.483	21.463	0	23	23	2	1	-10921639	201.762	222	114	249	4237	42.150	4.800	0.129	1.091
ID408026	408026	0	53.634	26.894	22.105	0	23	23	2	1	-10921639	119.619	127	62	184	2512	41.696	2.000	0.215	1.016
ID408024	408024	6	51.589	21.407	20.900	0	23	23	2	1	-10921639	203.619	207	149	249	4276	31.048	4.800	0.149	1.704
ID408025	408025	None	64.744	16.274	21.780	0	23	23	2	1	-10921639	183.381	190	104	244	3851	44.119	4.800	0.192	1.342
ID408030	408030	5	58.053	18.982	21.585	0	24	24	2	1	-10921639	185.286	195	101	244	3891	46.326	2.000	0.137	0.965
ID408031	408031	6	50.476	23.238	21.701	0	24	24	2	1	-10921639	172.524	163	115	226	3623	33.173	6.299	0.142	1.295
ID408034	408034	6	63.551	23.961	21.886	0	25	25	2	1	-10921639	176.048	177	76	235	3697	42.356	4.800	0.188	1.317
ID408032	408032	None	40.714	19.947	6.701	0	25	25	2	1	-10921639	132.238	135	74	174	2777	26.857	4.800	0.156	1.332
ID408033	408033	5	49.885	16.951	22.260	0	25	25	2	1	-10921639	166.952	172	110	233	3506	35.976	4.800	0.150	1.208
ID408020	408020	6	62.521	24.894	21.918	0	26	26	2	1	-10921639	155.000	164	68	217	3255	42.879	4.800	0.218	1.293
ID408021	408021	5	43.668	16.075	22.567	0	26	26	2	1	-10921639	128.333	131	39	199	2695	47.052	2.000	0.156	0.736
ID408018	408018	None	41.108	18.001	11.373	0	26	26	2	1	-10921639	161.667	163	123	198	3395	21.946	4.800	0.125	1.639
ID408019	408019	7	48.737	18.976	22.305	0	26	26	2	1	-10921639	162.619	172	87	230	3415	36.120	2.000	0.119	0.960
ID408027	408027	5	53.569	15.400	22.470	0	27	27	2	1	-10921639	133.143	134	71	192	2796	34.703	2.000	0.198	1.268
ID408028	408028	6	47.088	26.132	21.921	0	27	27	2	1	-10921639	119.524	122	55	167	2510	30.933	4.800	0.210	1.339
ID408029	408029	7	55.342	19.760	22.492	0	27	27	2	1	-10921639	166.619	164	107	221	3499	28.188	4.800	0.157	1.608
ID408054	408054	8	48.524	22.549	23.917	0	28	28	2	1	-10921639	147.667	151	61	210	3101	43.696	7.600	0.155	0.905
ID408052	408052	6	50.337	26.581	21.593	0	28	28	2	1	-10921639	123.476	131	32	188	2593	43.008	4.800	0.244	1.128
ID408053	408053	7	59.857	20.170	22.669	0	28	28	2	1	-10921639	167.619	173	82	233	3520	39.713	4.800	0.185	1.321
ID408050	408050	9	46.721	19.487	5.942	0	28	28	2	1	-10921639	116.571	124	62	163	2448	29.593	2.000	0.186	1.238
ID408051	408051	5	48.041	14.972	22.078	0	28	28	2	1	-10921639	133.381	136	79	190	2801	32.580	4.800	0.177	1.230
ID408046	408046	6	63.443	27.132	21.341	0	29	29	2	1	-10921639	127.048	133	58	184	2668	37.060	4.800	0.277	1.489
ID408047	408047	5	58.294	15.141	22.279	0	29	29	2	1	-10921639	152.952	155	84	213	3212	35.170	4.800	0.203	1.471
ID408044	408044	9	45.188	19.559	6.109	0	29	29	2	1	-10921639	106.333	116	28	169	2233	37.460	4.800	0.207	0.973
ID408045	408045	None	47.358	18.141	11.394	0	29	29	2	1	-10921639	153.333	148	111	203	3220	24.049	2.000	0.146	1.628
ID408048	408048	7	55.698	19.866	23.025	0	29	29	2	1	-10921639	170.095	173	106	231	3572	29.890	4.800	0.161	1.576
ID408049	408049	8	48.901	22.629	24.198	0	29	29	2	1	-10921639	147.667	156	67	197	3101	37.365	4.800	0.158	1.079
ID408038	408038	7	49.174	20.039	22.875	0	30	30	2	1	-10921639	168.571	168	113	227	3540	29.852	4.800	0.148	1.454
ID408039	408039	8	51.075	21.865	24.063	0	30	30	2	1	-10921639	149.667	157	70	207	3143	38.903	4.800	0.167	1.102
ID408036	408036	6	69.598	27.375	21.200	0	30	30	2	1	-10921639	139.238	141	86	190	2924	34.450	4.800	0.308	1.903
ID408037	408037	5	46.967	15.493	22.128	0	30	30	2	1	-10921639	148.810	151	77	200	3125	34.124	4.800	0.172	1.278
ID408035	408035	9	52.239	19.867	6.313	0	30	30	2	1	-10921639	114.952	121	33	175	2414	39.751	4.800	0.235	1.101
ID408042	408042	5	43.704	15.218	22.342	0	31	31	2	1	-10921639	145.476	153	83	187	3055	27.634	4.800	0.161	1.463
ID408043	408043	7	56.195	20.175	23.140	0	31	31	2	1	-10921639	165.714	165	100	231	3480	34.583	2.000	0.147	1.228
ID408040	408040	9	45.469	19.258	6.250	0	31	31	2	1	-10921639	113.048	116	65	165	2374	29.894	2.000	0.199	1.255
ID408041	408041	6	65.637	28.201	20.648	0	31	31	2	1	-10921639	136.143	150	62	177	2859	34.434	4.800	0.309	1.866
ID408071	408071	9	43.219	19.883	6.534	0	32	32	2	1	-10921639	119.143	119	64	156	2502	22.624	4.800	0.186	1.648
ID408074	408074	7	59.422	21.066	23.700	0	32	32	2	1	-10921639	156.190	159	79	209	3280	41.631	4.800	0.208	1.293
ID408072	408072	6	58.855	28.668	20.177	0	32	32	2	1	-10921639	108.333	113	30	163	2275	43.103	4.800	0.293	1.138
ID408073	408073	5	45.160	14.795	22.128	0	32	32	2	1	-10921639	141.048	141	89	186	2962	25.806	4.800	0.159	1.498
ID408055	408055	9	43.972	19.874	6.536	0	33	33	2	1	-10921639	120.476	121	73	171	2530	24.784	7.600	0.170	1.415
ID408058	408058	5	43.006	15.682	22.320	0	33	33	2	1	-10921639	149.095	143	98	214	3131	29.970	6.332	0.110	0.985
ID408059	408059	7	68.021	20.407	22.856	0	33	33	2	1	-10921639	178.143	176	102	238	3741	38.574	4.800	0.194	1.503
ID408056	408056	None	42.057	10.424	9.838	0	33	33	2	1	-10921639	111.429	115	61	155	2340	28.047	4.800	0.214	1.400
ID408057	408057	6	55.802	29.099	19.463	0	33	33	2	1	-10921639	108.905	121	32	169	2287	39.343	2.000	0.259	1.138
ID408066	408066	6	51.700	29.675	19.621	0	34	34	2	1	-10921639	100.667	104	25	149	2114	39.137	2.000	0.268	1.088
ID408067	408067	7	62.620	19.723	22.607	0	34	34	2	1	-10921639	180.143	186	102	240	3783	40.821	6.283	0.175	1.317
ID408064	408064	9	44.857	19.628	6.364	0	34	34	2	1	-10921639	114.333	123	42	166	2401	35.248	4.800	0.211	1.130
ID408065	408065	None	45.667	18.188	11.639	0	34	34	2	1	-10921639	147.857	148	108	200	3105	28.056	2.000	0.131	1.222
ID408070	408070	7	60.003	19.239	22.598	0	35	35	2	1	-10921639	166.857	174	70	229	3504	46.469	4.800	0.179	1.091
ID408068	408068	9	55.477	19.871	6.145	0	35	35	2	1	-10921639	123.190	129	59	171	2587	30.342	4.800	0.253	1.638
ID408069	408069	6	51.048	30.080	19.207	0	35	35	2	1	-10921639	88.286	94	30	138	1854	30.524	2.000	0.292	1.307
ID408062	408062	9	47.902	19.831	6.373	0	36	36	2	1	-10921639	119.857	116	59	164	2517	30.175	4.800	0.212	1.391
ID408063	408063	7	50.501	19.588	22.078	0	36	36	2	1	-10921639	169.000	169	122	205	3549	24.210	4.800	0.161	1.935
ID408060	408060	9	50.194	20.127	6.570	0	37	37	2	1	-10921639	130.667	129	89	178	2744	24.536	4.800	0.190	1.703
ID408061	408061	10	47.131	22.631	22.094	0	37	37	2	1	-10921639	137.476	142	67	192	2887	34.833	6.320	0.156	1.065
ID408078	408078	None	42.539	15.416	22.559	0	38	38	2	1	-10921639	115.905	132	32	181	2434	48.769	2.000	0.160	0.655
ID408076	408076	11	49.046	16.472	11.979	0	38	38	2	1	-10921639	161.095	153	114	212	3383	24.809	4.800	0.153	1.719
ID408077	408077	10	48.719	20.966	21.812	0	38	38	2	1	-10921639	166.286	167	108	206	3492	25.718	4.800	0.174	1.920
ID408075	408075	9	49.048	20.068	6.370	0	38	38	2	1	-10921639	129.333	133	79	180	2716	27.852	4.800	0.209	1.607
ID408086	408086	10	56.172	22.722	21.106	0	39	39	2	1	-10921639	138.000	141	71	194	2898	36.351	2.000	0.200	1.266
ID408084	408084	9	48.387	20.064	6.571	0	39	39	2	1	-10921639	126.571	122	95	176	2658	22.966	7.600	0.187	1.733
ID408085	408085	11	55.330	16.712	11.829	0	39	39	2	1	-10921639	154.048	153	91	206	3235	31.007	2.000	0.168	1.427
ID408079	408079	9	58.148	19.794	6.067	0	40	40	2	1	-10921639	133.238	130	89	181	2798	26.732	4.800	0.255	2.028
ID408082	408082	10	58.395	23.060	21.075	0	40	40	2	1	-10921639	146.000	152	86	194	3066	31.071	4.800	0.216	1.671
ID408083	408083	13	41.594	14.101	21.929	0	40	40	2	1	-10921639	124.667	131	46	165	2618	32.961	4.800	0.178	1.145
ID408080	408080	11	61.325	16.742	11.946	0	40	40	2	1	-10921639	149.952	144	90	223	3149	34.895	2.000	0.184	1.337
ID408081	408081	None	40.973	33.000	19.000	0	40	40	2	1	-10921639	68.619	74	30	106	1441	24.324	4.800	0.358	1.487
ID408087	408087	9	49.150	20.109	6.374	0	41	41	2	1	-10921639	115.905	118	61	160	2434	28.064	4.800	0.230	1.547
ID408090	408090	13	41.263	14.316	21.863	0	41	41	2	1	-10921639	119.667	130	49	161	2513	34.433	4.800	0.180	1.059
ID408091	408091	None	43.934	19.312	21.827	0	41	41	2	1	-10921639	150.048	164	66	202	3151	36.442	2.000	0.122	0.894
ID408088	408088	11	46.697	16.567	11.878	0	41	41	2	1	-10921639	135.571	129	69	185	2847	28.405	2.000	0.159	1.309
ID408089	408089	10	54.683	23.341	21.090	0	41	41	2	1	-10921639	148.429	159	95	185	3117	28.493	4.800	0.204	1.762
ID408110	408110	11	51.149	16.607	11.919	0	42	42	2	1	-10921639	140.429	144	74	201	2949	32.224	4.800	0.167	1.249
ID408111	408111	10	65.289	22.950	20.941	0	42	42	2	1	-10921639	153.333	162	78	198	3220	36.496	4.800	0.242	1.635
ID408109	408109	9	66.286	19.548	6.428	0	42	42	2	1	-10921639	133.952	138	67	206	2813	40.267	4.800	0.274	1.430
ID408112	408112	13	45.426	14.684	22.239	0	42	42	2	1	-10921639	133.429	136	68	170	2802	23.746	4.800	0.190	1.793
ID408094	408094	10	60.579	23.065	21.344	0	43	43	2	1	-10921639	166.714	173	110	192	3501	25.233	4.800	0.232	2.489
ID408095	408095	None	40.528	33.000	21.000	0	43	43	2	1	-10921639	81.286	84	44	127	1707	23.692	4.800	0.265	1.436
ID408092	408092	9	71.104	19.678	6.596	0	43	43	2	1	-10921639	151.286	151	98	233	3177	38.981	2.000	0.223	1.415
ID408093	408093	11	49.189	16.830	11.646	0	43	43	2	1	-10921639	147.095	148	91	197	3089	28.256	2.000	0.156	1.405
ID408096	408096	13	43.879	15.326	22.091	0	43	43	2	1	-10921639	130.143	140	62	173	2733	30.137	4.800	0.182	1.331
ID408108	408108	13	53.615	15.174	22.293	0	44	44	2	1	-10921639	141.286	142	71	189	2967	33.688	4.800	0.203	1.418
ID408106	408106	11	48.550	16.627	11.980	0	44	44	2	1	-10921639	141.333	133	84	207	2968	31.214	2.000	0.142	1.125
ID408107	408107	10	55.318	23.495	20.580	0	44	44	2	1	-10921639	166.810	168	119	207	3503	22.604	4.800	0.207	2.533
ID408104	408104	9	64.202	19.381	6.596	0	44	44	2	1	-10921639	156.286	151	104	224	3282	31.922	4.800	0.216	1.742
ID408105	408105	14	45.818	11.183	8.675	0	44	44	2	1	-10921639	120.619	123	71	157	2533	24.177	4.800	0.194	1.619
ID408102	408102	12	46.005	18.950	21.558	0	45	45	2	1	-10921639	151.619	160	71	201	3184	38.297	2.000	0.131	0.916
ID408103	408103	None	42.428	28.767	22.136	0	45	45	2	1	-10921639	95.000	97	46	135	1995	21.936	4.800	0.235	1.650
ID408100	408100	10	44.297	22.865	20.479	0	45	45	2	1	-10921639	139.952	147	81	181	2939	28.243	4.800	0.160	1.370
ID408101	408101	13	52.175	14.740	22.483	0	45	45	2	1	-10921639	143.810	141	110	191	3020	26.491	4.800	0.192	1.746
ID408098	408098	14	43.385	11.078	8.965	0	45	45	2	1	-10921639	113.810	123	64	150	2390	25.093	2.000	0.189	1.440
ID408099	408099	11	42.229	16.758	11.877	0	45	45	2	1	-10921639	130.857	126	96	198	2748	27.643	2.000	0.117	0.993
ID408097	408097	9	72.874	19.482	6.419	0	45	45	2	1	-10921639	156.571	148	95	230	3288	43.970	4.800	0.239	1.372
ID408116	408116	10	46.505	24.045	20.604	0	46	46	2	1	-10921639	148.190	154	93	195	3112	27.016	4.800	0.155	1.470
ID408117	408117	13	69.835	14.141	22.901	0	46	46	2	1	-10921639	149.000	161	58	210	3129	44.206	4.800	0.248	1.341
ID408114	408114	14	51.629	11.025	9.231	0	46	46	2	1	-10921639	124.381	131	65	188	2612	32.002	4.800	0.200	1.298
ID408115	408115	12	42.858	19.033	21.439	0	46	46	2	1	-10921639	166.095	167	124	208	3488	25.026	2.000	0.115	1.364
ID408113	408113	9	81.512	19.360	6.337	0	46	46	2	1	-10921639	170.524	171	111	243	3581	44.015	7.600	0.249	1.543
ID408126	408126	14	46.406	10.747	9.424	0	47	47	2	1	-10921639	120.429	126	57	167	2529	33.573	2.000	0.187	1.129
ID408127	408127	10	46.496	23.820	20.205	0	47	47	2	1	-10921639	151.905	154	92	191	3190	27.994	4.800	0.163	1.520
ID408125	408125	9	83.020	19.454	6.564	0	47	47	2	1	-10921639	181.286	175	122	247	3807	43.141	4.800	0.247	1.665
ID408128	408128	12	43.441	18.800	21.958	0	47	47	2	1	-10921639	168.143	177	99	206	3531	31.262	4.800	0.132	1.254
ID408129	408129	13	66.956	14.388	22.976	0	47	47	2	1	-10921639	156.524	160	77	228	3287	45.356	4.800	0.218	1.234
ID408124	408124	13	53.134	14.457	23.145	0	48	48	2	1	-10921639	162.333	168	89	221	3409	37.726	4.800	0.171	1.254
ID408122	408122	14	45.538	10.667	9.277	0	48	48	2	1	-10921639	112.571	114	42	159	2364	34.571	2.000	0.183	1.007
ID408123	408123	12	46.120	18.384	21.293	0	48	48	2	1	-10921639	198.000	206	149	226	4158	22.354	4.800	0.128	2.007
ID408121	408121	9	85.684	19.388	6.300	0	48	48	2	1	-10921639	182.905	187	119	246	3841	42.335	4.800	0.265	1.810
ID408118	408118	9	89.417	19.569	6.604	0	49	49	2	1	-10921639	194.381	204	130	250	4082	40.693	4.800	0.272	2.043
ID408119	408119	12	42.152	18.808	20.998	0	49	49	2	1	-10921639	180.571	187	131	216	3792	25.725	7.600	0.127	1.580
ID408120	408120	13	43.314	14.335	23.781	0	49	49	2	1	-10921639	127.381	132	45	186	2675	43.093	2.000	0.147	0.757
ID408143	408143	9	92.813	19.589	6.740	0	50	50	2	1	-10921639	195.714	209	126	253	4110	46.461	4.800	0.271	1.798
ID408146	408146	13	72.526	14.613	23.606	0	50	50	2	1	-10921639	150.476	154	46	240	3160	60.582	2.000	0.212	0.868
ID408144	408144	14	46.433	10.174	9.242	0	50	50	2	1	-10921639	110.952	112	54	156	2330	31.085	4.800	0.220	1.285
ID408145	408145	12	52.406	20.815	20.176	0	50	50	2	1	-10921639	169.286	162	118	235	3555	34.058	2.000	0.117	1.045
ID408134	408134	9	98.853	19.659	6.728	0	51	51	2	1	-10921639	199.476	216	122	255	4189	45.917	4.800	0.298	1.996
ID408135	408135	14	46.413	10.353	9.774	0	51	51	2	1	-10921639	125.762	125	74	172	2641	25.583	4.800	0.215	1.737
ID408136	408136	15	46.435	25.052	20.233	0	51	51	2	1	-10921639	146.190	150	84	198	3070	30.804	4.800	0.167	1.359
ID408137	408137	13	61.057	14.731	23.617	0	51	51	2	1	-10921639	152.857	150	50	221	3210	52.007	2.000	0.188	0.931
ID408150	408150	13	73.780	14.454	23.775	0	52	52	2	1	-10921639	144.952	153	67	229	3044	52.555	2.000	0.241	1.072
ID408148	408148	14	41.788	10.263	10.627	0	52	52	2	1	-10921639	124.810	127	66	165	2621	27.034	7.600	0.182	1.425
ID408149	408149	15	40.639	23.303	21.174	0	52	52	2	1	-10921639	148.190	155	110	184	3112	23.409	4.800	0.140	1.552
ID408147	408147	9	94.100	19.574	6.831	0	52	52	2	1	-10921639	201.810	211	121	255	4238	43.863	4.800	0.278	2.001
ID408132	408132	15	40.048	24.576	20.186	0	53	53	2	1	-10921639	126.476	124	82	176	2656	31.430	7.600	0.143	1.005
ID408133	408133	13	62.954	14.582	23.510	0	53	53	2	1	-10921639	135.048	148	34	211	2836	57.741	2.000	0.207	0.802
ID408130	408130	9	87.992	19.820	6.749	0	53	53	2	1	-10921639	204.952	215	149	255	4304	37.360	4.800	0.247	2.176
ID408131	408131	14	48.157	9.784	10.709	0	53	53	2	1	-10921639	125.619	122	73	167	2638	27.867	4.800	0.205	1.532
ID408158	408158	13	82.566	14.713	23.767	0	54	54	2	1	-10921639	139.190	140	44	230	2923	57.816	2.000	0.271	1.026
ID408156	408156	14	49.843	9.384	10.915	0	54	54	2	1	-10921639	109.238	118	59	165	2294	35.567	4.800	0.237	1.176
ID408157	408157	15	54.997	23.082	21.059	0	54	54	2	1	-10921639	154.000	161	90	200	3234	29.717	4.800	0.188	1.643
ID408155	408155	9	92.792	19.855	6.789	0	54	54	2	1	-10921639	209.524	208	144	255	4400	36.570	4.800	0.274	2.466
ID408151	408151	9	84.187	20.052	6.650	0	55	55	2	1	-10921639	220.762	232	164	255	4636	29.776	4.800	0.248	2.947
ID408154	408154	13	83.611	14.697	23.614	0	55	55	2	1	-10921639	144.333	144	38	240	3031	64.265	2.000	0.271	0.959
ID408152	408152	14	53.690	10.355	11.057	0	55	55	2	1	-10921639	132.714	135	67	192	2787	35.526	4.800	0.215	1.321
ID408153	408153	15	68.937	22.394	20.865	0	55	55	2	1	-10921639	177.333	171	119	237	3724	33.846	4.800	0.210	1.822
ID408166	408166	9	84.239	19.927	6.550	0	56	56	2	1	-10921639	226.000	235	170	255	4746	29.124	4.800	0.255	3.150
ID408167	408167	14	42.071	8.836	10.785	0	56	56	2	1	-10921639	110.429	117	47	166	2319	35.135	2.000	0.175	0.935
ID408170	408170	13	90.035	14.990	23.653	0	56	56	2	1	-10921639	143.143	135	41	238	3006	62.968	2.000	0.307	1.068
ID408168	408168	None	40.976	28.118	19.827	0	56	56	2	1	-10921639	86.476	87	31	141	1816	31.064	2.000	0.208	0.959
ID408169	408169	15	75.532	22.061	20.949	0	56	56	2	1	-10921639	181.476	191	121	242	3811	35.795	4.800	0.237	1.944
ID408163	408163	9	79.745	19.690	6.484	0	57	57	2	1	-10921639	212.048	238	94	255	4453	51.512	4.800	0.226	1.516
ID408164	408164	15	68.807	22.276	20.528	0	57	57	2	1	-10921639	161.667	163	104	229	3395	37.470	4.800	0.228	1.603
ID408165	408165	13	93.018	14.817	23.429	0	57	57	2	1	-10921639	163.333	156	99	239	3430	46.086	2.000	0.300	1.634
ID408159	408159	9	75.575	19.690	6.397	0	58	58	2	1	-10921639	217.095	241	99	255	4559	50.246	4.800	0.216	1.532
ID408162	408162	13	94.632	14.934	23.211	0	58	58	2	1	-10921639	179.905	171	88	249	3778	46.053	4.800	0.285	1.734
ID408160	408160	14	41.876	8.191	10.777	0	58	58	2	1	-10921639	88.905	91	25	149	1867	36.039	2.000	0.204	0.835
ID408161	408161	15	78.306	22.478	20.735	0	58	58	2	1	-10921639	187.381	191	114	246	3935	41.094	4.800	0.226	1.682
ID408175	408175	9	76.592	19.470	6.315	0	59	59	2	1	-10921639	215.619	239	136	255	4528	44.378	7.600	0.210	1.686
ID408178	408178	13	91.028	15.056	23.155	0	59	59	2	1	-10921639	174.048	174	73	249	3655	50.659	2.000	0.262	1.428
ID408176	408176	14	43.992	7.867	10.315	0	59	59	2	1	-10921639	95.095	94	51	147	1997	30.820	4.800	0.227	1.143
ID408177	408177	15	74.542	22.452	20.758	0	59	59	2	1	-10921639	187.619	178	120	247	3940	38.805	4.800	0.207	1.658
ID408174	408174	13	95.426	15.245	23.011	0	60	60	2	1	-10921639	185.048	196	73	253	3886	54.389	4.800	0.281	1.492
ID408172	408172	14	46.623	9.135	10.063	0	60	60	2	1	-10921639	114.571	120	61	159	2406	31.118	4.800	0.220	1.329
ID408173	408173	15	81.814	22.395	20.873	0	60	60	2	1	-10921639	205.286	205	125	252	4311	37.622	4.800	0.233	2.060
ID408171	408171	9	75.505	19.420	6.218	0	60	60	2	1	-10921639	218.905	238	133	255	4597	42.430	4.800	0.210	1.792
ID408142	408142	13	90.415	15.617	22.947	0	61	61	2	1	-10921639	181.905	185	87	250	3820	52.874	2.000	0.260	1.421
ID408140	408140	15	82.495	22.973	20.559	0	61	61	2	1	-10921639	204.048	214	130	253	4285	43.414	4.800	0.237	1.802
ID408141	408141	None	40.915	30.056	21.964	0	61	61	2	1	-10921639	94.143	97	46	133	1977	25.627	2.000	0.216	1.307
ID408138	408138	9	72.426	19.429	6.317	0	61	61	2	1	-10921639	222.905	241	137	255	4681	39.506	4.800	0.207	1.936
ID408139	408139	14	44.897	8.781	10.402	0	61	61	2	1	-10921639	106.952	108	53	153	2246	29.886	4.800	0.211	1.248
ID408179	408179	9	71.034	20.507	6.826	0	62	62	2	1	-10921639	223.476	243	119	255	4693	41.080	4.800	0.195	1.779
ID408180	408180	15	85.551	23.125	20.869	0	62	62	2	1	-10921639	208.810	223	135	255	4385	39.250	4.800	0.240	2.059
ID408181	408181	13	74.626	15.283	23.026	0	62	62	2	1	-10921639	170.857	167	114	240	3588	39.615	4.800	0.238	1.657
ID408186	408186	15	76.386	23.287	20.791	0	63	63	2	1	-10921639	219.476	229	154	255	4609	32.617	4.800	0.210	2.338
ID408187	408187	13	78.213	15.055	22.666	0	63	63	2	1	-10921639	176.667	186	83	244	3710	48.898	4.800	0.233	1.365
ID408185	408185	9	72.113	19.398	6.190	0	63	63	2	1	-10921639	226.857	245	149	255	4764	35.646	4.800	0.204	2.159
ID408182	408182	9	76.068	19.274	6.081	0	64	64	2	1	-10921639	232.476	243	161	255	4882	29.298	4.800	0.229	2.962
ID408183	408183	15	73.481	22.938	20.697	0	64	64	2	1	-10921639	222.905	237	150	255	4681	33.948	4.800	0.204	2.221
ID408184	408184	13	75.003	14.870	22.463	0	64	64	2	1	-10921639	167.952	160	104	233	3527	37.297	4.800	0.234	1.709
ID408190	408190	13	66.045	14.637	22.055	0	65	65	2	1	-10921639	153.286	164	79	207	3219	35.476	4.800	0.229	1.610
ID408188	408188	9	74.716	19.322	6.014	0	65	65	2	1	-10921639	235.476	245	176	255	4945	25.930	4.800	0.227	3.358
ID408189	408189	15	73.659	22.670	20.890	0	65	65	2	1	-10921639	224.333	238	161	255	4711	30.878	4.800	0.208	2.499
ID408191	408191	9	77.532	19.224	5.676	0	66	66	2	1	-10921639	235.000	245	185	255	4935	23.186	4.800	0.237	3.877
ID408192	408192	15	73.689	22.723	20.925	0	66	66	2	1	-10921639	225.476	242	163	255	4735	31.516	4.800	0.208	2.468
ID408193	408193	13	56.084	14.988	21.980	0	66	66	2	1	-10921639	136.905	154	56	194	2875	38.803	2.000	0.193	1.141
ID408196	408196	15	69.731	22.277	20.672	0	67	67	2	1	-10921639	224.714	242	135	255	4719	37.659	4.800	0.190	1.909
ID408197	408197	13	55.642	14.201	21.779	0	67	67	2	1	-10921639	126.476	125	47	187	2656	42.317	4.800	0.221	1.083
ID408194	408194	9	70.851	19.574	5.699	0	67	67	2	1	-10921639	224.286	247	104	255	4710	45.503	4.800	0.198	1.629
ID408195	408195	None	46.488	10.630	10.187	0	67	67	2	1	-10921639	132.095	135	87	177	2774	25.235	4.800	0.177	1.576
ID408206	408206	9	70.630	19.624	6.102	0	68	68	2	1	-10921639	221.190	243	115	255	4645	44.974	7.600	0.199	1.633
ID408207	408207	15	75.995	22.621	21.005	0	68	68	2	1	-10921639	217.381	228	162	255	4565	35.568	4.800	0.208	2.102
ID408208	408208	13	41.944	14.894	22.024	0	68	68	2	1	-10921639	129.381	136	77	163	2717	26.821	4.800	0.180	1.471
ID408198	408198	9	77.609	20.709	7.179	0	69	69	2	1	-10921639	221.905	243	104	255	4660	46.385	7.600	0.230	1.792
ID408199	408199	15	73.016	22.607	21.088	0	69	69	2	1	-10921639	220.286	239	168	255	4626	31.917	4.800	0.205	2.344
ID408200	408200	13	56.009	14.171	21.897	0	69	69	2	1	-10921639	127.143	141	49	180	2670	38.465	4.800	0.242	1.287
ID408214	408214	15	75.713	23.999	21.331	0	70	70	2	1	-10921639	215.714	233	149	255	4530	38.583	4.800	0.206	1.914
ID408215	408215	13	51.666	14.996	21.893	0	70	70	2	1	-10921639	146.714	156	54	203	3081	41.223	4.800	0.184	1.105
ID408213	408213	9	70.730	20.828	6.826	0	70	70	2	1	-10921639	225.619	243	123	255	4738	37.447	7.600	0.198	1.993
ID408212	408212	13	41.969	14.389	21.975	0	71	71	2	1	-10921639	118.333	130	42	174	2485	40.090	4.800	0.182	0.910
ID408210	408210	16	49.486	9.855	10.008	0	71	71	2	1	-10921639	121.286	120	92	188	2547	24.751	4.800	0.190	1.567
ID408211	408211	15	73.052	23.474	21.364	0	71	71	2	1	-10921639	226.238	242	183	255	4751	27.285	4.800	0.206	2.831
ID408209	408209	9	72.639	20.896	6.367	0	71	71	2	1	-10921639	187.952	205	80	251	3947	55.631	4.800	0.199	1.121
ID408204	408204	13	47.742	14.257	21.904	0	72	72	2	1	-10921639	113.810	129	38	170	2390	38.973	4.800	0.207	1.003
ID408205	408205	15	73.949	24.332	21.762	0	72	72	2	1	-10921639	200.333	204	106	253	4207	50.184	4.800	0.211	1.390
ID408202	408202	17	75.983	22.135	8.463	0	72	72	2	1	-10921639	202.286	214	85	253	4248	46.758	7.600	0.196	1.417
ID408203	408203	16	49.693	9.943	10.034	0	72	72	2	1	-10921639	123.429	123	89	174	2592	26.277	2.000	0.186	1.471
ID408201	408201	9	64.685	20.197	5.086	0	72	72	2	1	-10921639	153.524	162	68	234	3224	49.098	2.000	0.193	1.011
ID408231	408231	9	73.648	20.657	5.010	0	73	73	2	1	-10921639	156.571	169	51	237	3288	58.539	2.000	0.216	0.950
ID408234	408234	13	52.554	14.200	21.758	0	73	73	2	1	-10921639	129.810	133	46	184	2726	42.931	4.800	0.200	1.008
ID408235	408235	15	85.034	24.396	22.040	0	73	73	2	1	-10921639	201.524	215	106	253	4232	50.401	4.800	0.232	1.504
ID408232	408232	17	72.253	22.204	9.046	0	73	73	2	1	-10921639	216.000	226	125	255	4536	36.461	4.800	0.190	1.891
ID408233	408233	16	61.329	9.947	9.803	0	73	73	2	1	-10921639	144.667	139	107	197	3038	27.585	4.800	0.219	1.887
ID408230	408230	15	86.285	24.134	21.997	0	74	74	2	1	-10921639	201.619	216	105	253	4234	50.172	4.800	0.241	1.559
ID408228	408228	16	63.504	10.191	9.839	0	74	74	2	1	-10921639	139.095	135	101	209	2921	33.734	2.000	0.224	1.512
ID408229	408229	13	46.094	14.142	21.916	0	74	74	2	1	-10921639	128.714	127	70	176	2703	32.164	4.800	0.201	1.337
ID408226	408226	9	63.970	20.650	4.961	0	74	74	2	1	-10921639	161.619	168	61	226	3394	48.533	4.800	0.203	1.122
ID408227	408227	17	72.140	22.119	9.134	0	74	74	2	1	-10921639	215.429	220	130	255	4524	35.275	4.800	0.190	1.951
ID408220	408220	15	78.236	23.922	22.229	0	75	75	2	1	-10921639	210.238	220	140	255	4415	41.602	4.800	0.203	1.707
ID408218	408218	17	69.932	22.704	9.763	0	75	75	2	1	-10921639	213.095	229	144	255	4475	39.657	4.800	0.186	1.685
ID408219	408219	13	63.762	13.571	22.165	0	75	75	2	1	-10921639	142.238	149	74	207	2987	35.333	4.800	0.238	1.547
ID408216	408216	9	67.468	21.301	6.377	0	75	75	2	1	-10921639	181.000	184	97	250	3801	49.233	2.000	0.174	1.089
ID408217	408217	16	69.505	10.206	9.839	0	75	75	2	1	-10921639	136.238	129	85	215	2861	37.515	2.000	0.250	1.455
ID408222	408222	16	76.739	10.203	9.612	0	76	76	2	1	-10921639	148.143	143	89	232	3111	42.365	2.000	0.253	1.414
ID408223	408223	17	67.977	22.953	9.782	0	76	76	2	1	-10921639	213.571	228	130	255	4485	39.168	4.800	0.182	1.677
ID408221	408221	9	71.585	21.121	6.447	0	76	76	2	1	-10921639	193.048	191	116	252	4054	46.529	4.800	0.191	1.329
ID408224	408224	13	61.610	13.625	21.922	0	76	76	2	1	-10921639	148.905	152	57	204	3127	42.027	4.800	0.238	1.361
ID408225	408225	15	77.689	25.336	22.262	0	76	76	2	1	-10921639	201.714	208	133	252	4236	43.875	4.800	0.209	1.590
ID408244	408244	15	79.821	24.781	22.207	0	77	77	2	1	-10921639	208.238	232	139	255	4373	41.406	4.800	0.214	1.773
ID408242	408242	17	61.225	22.822	9.654	0	77	77	2	1	-10921639	214.619	216	151	253	4507	31.387	4.800	0.164	1.922
ID408243	408243	13	74.942	13.784	22.032	0	77	77	2	1	-10921639	161.571	176	68	215	3393	41.053	4.800	0.260	1.623
ID408240	408240	9	75.233	20.805	6.471	0	77	77	2	1	-10921639	196.000	206	81	255	4116	55.933	4.800	0.202	1.177
ID408241	408241	16	68.319	10.253	9.334	0	77	77	2	1	-10921639	147.905	144	94	217	3106	37.059	4.800	0.236	1.523
ID408238	408238	13	74.521	13.808	22.234	0	78	78	2	1	-10921639	174.476	178	95	228	3664	38.237	4.800	0.252	1.838
ID408239	408239	15	75.722	25.166	22.155	0	78	78	2	1	-10921639	216.619	229	116	255	4549	37.786	4.800	0.204	1.942
ID408236	408236	9	70.374	20.709	6.482	0	78	78	2	1	-10921639	200.810	217	82	255	4217	58.955	4.800	0.183	1.052
ID408237	408237	16	78.701	10.255	9.200	0	78	78	2	1	-10921639	167.905	165	106	239	3526	39.674	4.800	0.250	1.694
ID408246	408246	16	83.773	10.191	9.275	0	79	79	2	1	-10921639	175.190	178	116	244	3679	42.268	4.800	0.255	1.686
ID408247	408247	17	65.731	23.648	9.694	0	79	79	2	1	-10921639	203.905	212	136	255	4282	43.395	4.800	0.169	1.357
ID408245	408245	9	68.402	20.243	6.689	0	79	79	2	1	-10921639	224.857	235	179	255	4722	29.699	4.800	0.187	2.391
ID408248	408248	15	85.873	25.843	21.929	0	79	79	2	1	-10921639	205.238	221	126	255	4310	47.046	4.800	0.243	1.705
ID408249	408249	13	68.854	13.953	23.103	0	79	79	2	1	-10921639	164.571	167	103	236	3456	39.991	4.800	0.212	1.438
ID408254	408254	15	86.120	25.842	22.144	0	80	80	2	1	-10921639	203.762	233	117	255	4279	47.035	4.800	0.242	1.686
ID408255	408255	13	59.545	14.329	23.011	0	80	80	2	1	-10921639	166.000	175	90	235	3486	43.619	2.000	0.163	1.066
ID408252	408252	17	60.553	23.585	10.077	0	80	80	2	1	-10921639	201.381	210	125	253	4229	41.213	7.600	0.156	1.318
ID408253	408253	18	44.176	11.746	17.986	0	80	80	2	1	-10921639	152.857	156	88	209	3210	35.503	2.000	0.137	1.035
ID408250	408250	9	66.374	20.270	7.216	0	80	80	2	1	-10921639	214.905	231	129	255	4513	39.050	7.600	0.172	1.618
ID408251	408251	16	82.288	10.308	9.189	0	80	80	2	1	-10921639	180.762	179	111	248	3796	43.308	4.800	0.246	1.648
ID408286	408286	17	59.945	23.588	9.744	0	81	81	2	1	-10921639	197.048	202	135	253	4138	40.753	4.800	0.157	1.311
ID408287	408287	18	45.292	12.152	17.546	0	81	81	2	1	-10921639	166.571	172	98	208	3498	32.776	4.800	0.152	1.338
ID408284	408284	9	63.271	19.598	6.980	0	81	81	2	1	-10921639	222.381	242	138	255	4670	37.041	7.600	0.165	1.705
ID408285	408285	16	88.323	10.377	8.859	0	81	81	2	1	-10921639	184.333	184	117	252	3871	46.062	4.800	0.265	1.675
ID408288	408288	15	83.560	26.062	22.368	0	81	81	2	1	-10921639	212.429	240	119	255	4461	41.803	4.800	0.244	1.991
ID408289	408289	13	70.192	14.142	23.198	0	81	81	2	1	-10921639	172.333	184	97	240	3619	45.690	2.000	0.191	1.212
ID408260	408260	15	79.148	26.033	22.073	0	82	82	2	1	-10921639	221.190	238	156	255	4645	35.746	4.800	0.224	2.263
ID408261	408261	13	82.358	14.085	23.058	0	82	82	2	1	-10921639	169.190	180	90	244	3553	48.586	2.000	0.240	1.348
ID408258	408258	17	69.195	23.818	9.639	0	82	82	2	1	-10921639	200.571	209	132	252	4212	42.282	4.800	0.185	1.478
ID408259	408259	18	45.091	12.592	16.877	0	82	82	2	1	-10921639	168.190	168	113	221	3532	30.215	2.000	0.116	1.158
ID408256	408256	9	56.991	19.437	7.365	0	82	82	2	1	-10921639	213.238	226	144	255	4478	39.161	4.800	0.139	1.328
ID408257	408257	16	85.429	10.490	8.706	0	82	82	2	1	-10921639	189.952	194	115	253	3989	47.281	4.800	0.254	1.628
ID408294	408294	15	85.068	25.952	22.085	0	83	83	2	1	-10921639	211.381	236	123	255	4439	46.382	4.800	0.241	1.768
ID408295	408295	13	75.892	14.087	22.860	0	83	83	2	1	-10921639	156.952	166	64	239	3296	54.565	2.000	0.215	1.018
ID408292	408292	17	66.985	24.130	9.908	0	83	83	2	1	-10921639	200.619	211	137	246	4213	36.474	4.800	0.180	1.676
ID408293	408293	None	42.262	18.281	19.973	0	83	83	2	1	-10921639	208.810	212	157	249	4385	27.609	7.600	0.079	1.108
ID408290	408290	9	63.884	18.967	7.091	0	83	83	2	1	-10921639	220.143	230	160	255	4623	33.087	4.800	0.167	1.904
ID408291	408291	16	82.293	10.703	8.526	0	83	83	2	1	-10921639	193.667	189	138	252	4067	38.726	4.800	0.222	1.819
ID408262	408262	9	60.428	18.808	7.507	0	84	84	2	1	-10921639	233.524	243	197	255	4904	20.275	4.800	0.159	3.159
ID408263	408263	16	82.572	10.640	8.585	0	84	84	2	1	-10921639	194.381	186	130	251	4082	37.985	4.800	0.228	1.897
ID408266	408266	13	77.760	14.207	22.957	0	84	84	2	1	-10921639	167.667	174	65	241	3521	54.937	2.000	0.236	1.167
ID408264	408264	17	66.698	24.071	9.908	0	84	84	2	1	-10921639	202.571	215	133	252	4254	37.407	4.800	0.163	1.517
ID408265	408265	15	85.465	26.457	22.001	0	84	84	2	1	-10921639	219.095	237	124	255	4601	40.042	4.800	0.246	2.162
ID408318	408318	13	75.235	15.000	23.000	0	85	85	2	1	-10921639	175.286	172	94	244	3681	49.227	2.000	0.206	1.214
ID408316	408316	17	71.512	24.407	9.834	0	85	85	2	1	-10921639	202.381	213	133	251	4250	37.026	4.800	0.186	1.713
ID408317	408317	15	84.393	26.375	22.224	0	85	85	2	1	-10921639	217.905	236	120	255	4576	42.234	4.800	0.242	2.010
ID408314	408314	9	57.499	18.443	7.229	0	85	85	2	1	-10921639	209.286	219	137	253	4395	38.806	4.800	0.147	1.386
ID408315	408315	16	78.371	10.561	8.424	0	85	85	2	1	-10921639	194.286	198	116	250	4080	42.148	4.800	0.214	1.627
ID408270	408270	15	84.962	25.870	22.261	0	86	86	2	1	-10921639	206.762	233	110	255	4342	49.235	4.800	0.239	1.622
ID408271	408271	13	89.455	14.280	23.797	0	86	86	2	1	-10921639	171.857	189	59	247	3609	59.644	2.000	0.268	1.220
ID408268	408268	16	78.606	10.519	8.656	0	86	86	2	1	-10921639	209.571	207	150	253	4401	30.907	4.800	0.213	2.384
ID408269	408269	17	65.301	24.439	9.476	0	86	86	2	1	-10921639	201.905	209	116	249	4240	43.530	4.800	0.169	1.344
ID408267	408267	9	47.352	18.474	7.405	0	86	86	2	1	-10921639	205.857	216	134	252	4323	39.182	4.800	0.118	1.113
ID408276	408276	15	85.220	25.723	22.027	0	87	87	2	1	-10921639	204.143	241	91	255	4287	55.250	4.800	0.239	1.424
ID408277	408277	13	91.626	14.200	24.469	0	87	87	2	1	-10921639	179.905	184	100	246	3778	47.330	4.800	0.285	1.688
ID408274	408274	17	61.822	24.544	9.696	0	87	87	2	1	-10921639	178.429	191	103	244	3747	49.548	2.000	0.154	0.964
ID408275	408275	19	45.755	18.815	18.278	0	87	87	2	1	-10921639	219.952	223	140	253	4619	32.029	4.800	0.096	1.205
ID408272	408272	9	57.483	18.844	7.964	0	87	87	2	1	-10921639	226.619	237	174	255	4759	27.171	4.800	0.146	2.128
ID408273	408273	16	84.978	10.568	8.788	0	87	87	2	1	-10921639	211.286	208	154	255	4437	33.014	4.800	0.233	2.422
ID408278	408278	9	60.554	18.656	7.989	0	88	88	2	1	-10921639	228.667	240	176	255	4802	26.081	4.800	0.161	2.432
ID408279	408279	16	85.766	10.770	8.645	0	88	88	2	1	-10921639	201.714	189	149	253	4236	34.969	4.800	0.238	2.216
ID408282	408282	15	86.732	25.669	22.011	0	88	88	2	1	-10921639	200.857	234	108	255	4218	55.140	4.800	0.246	1.440
ID408283	408283	13	66.749	14.182	24.357	0	88	88	2	1	-10921639	154.476	157	92	210	3244	37.078	4.800	0.246	1.643
ID408280	408280	17	69.406	24.543	9.785	0	88	88	2	1	-10921639	175.524	180	80	245	3686	54.797	2.000	0.179	0.971
ID408281	408281	19	48.118	19.052	18.092	0	88	88	2	1	-10921639	210.762	214	141	251	4426	28.986	2.000	0.098	1.299
ID408300	408300	15	87.157	25.566	21.870	0	89	89	2	1	-10921639	200.048	234	86	255	4201	58.608	4.800	0.237	1.309
ID408301	408301	13	78.375	14.474	23.867	0	89	89	2	1	-10921639	169.667	180	82	245	3563	53.944	4.800	0.241	1.222
ID408298	408298	17	82.648	24.838	10.112	0	89	89	2	1	-10921639	189.524	193	94	252	3980	49.651	4.800	0.225	1.401
ID408299	408299	19	45.518	19.030	18.051	0	89	89	2	1	-10921639	220.238	229	144	253	4625	29.509	4.800	0.094	1.284
ID408296	408296	9	52.728	18.987	8.060	0	89	89	2	1	-10921639	230.619	242	169	255	4843	25.398	4.800	0.140	2.228
ID408297	408297	16	85.013	10.924	8.740	0	89	89	2	1	-10921639	215.952	225	144	255	4535	32.601	4.800	0.243	2.593
ID408302	408302	16	76.580	11.261	8.510	0	90	90	2	1	-10921639	213.857	222	135	255	4491	36.654	4.800	0.214	2.057
ID408303	408303	9	51.000	18.750	8.590	0	90	90	2	1	-10921639	234.524	243	198	255	4925	18.146	4.800	0.126	2.892
ID408306	408306	15	81.217	25.614	21.561	0	90	90	2	1	-10921639	191.667	204	71	255	4025	62.110	2.000	0.216	1.098
ID408307	408307	13	73.586	14.424	24.120	0	90	90	2	1	-10921639	164.810	167	80	235	3461	45.274	4.800	0.238	1.402
ID408304	408304	17	79.027	24.632	9.989	0	90	90	2	1	-10921639	201.952	210	105	253	4241	50.261	4.800	0.219	1.444
ID408305	408305	19	41.836	18.782	18.195	0	90	90	2	1	-10921639	230.381	241	160	255	4838	25.137	4.800	0.091	1.523
ID408310	408310	17	79.094	24.349	9.904	0	91	91	2	1	-10921639	211.571	223	132	253	4443	37.194	4.800	0.221	2.061
ID408311	408311	19	43.192	18.175	17.998	0	91	91	2	1	-10921639	232.143	240	171	255	4875	23.546	4.800	0.098	1.757
ID408308	408308	16	75.431	10.929	8.900	0	91	91	2	1	-10921639	222.333	231	155	255	4669	31.562	4.800	0.207	2.413
ID408309	408309	9	52.609	17.959	8.817	0	91	91	2	1	-10921639	229.381	236	195	255	4817	20.870	4.800	0.127	2.485
ID408312	408312	15	78.477	25.569	21.688	0	91	91	2	1	-10921639	190.905	204	75	252	4009	58.339	4.800	0.211	1.141
ID408313	408313	13	80.651	14.597	23.912	0	91	91	2	1	-10921639	185.476	196	62	250	3895	57.760	2.000	0.220	1.156
ID408319	408319	16	60.356	11.164	9.417	0	92	92	2	1	-10921639	206.333	224	99	253	4333	48.278	4.800	0.160	1.180
ID408324	408324	13	76.582	14.315	23.717	0	92	92	2	1	-10921639	184.048	209	81	251	3865	57.677	2.000	0.214	1.125
ID408322	408322	19	45.737	16.708	17.257	0	92	92	2	1	-10921639	220.619	239	128	253	4633	35.229	4.800	0.104	1.185
ID408323	408323	15	77.977	25.541	22.019	0	92	92	2	1	-10921639	194.381	212	110	253	4082	54.025	2.000	0.202	1.209
ID408320	408320	9	47.376	17.633	9.243	0	92	92	2	1	-10921639	230.810	238	171	255	4847	25.701	4.800	0.110	1.773
ID408321	408321	17	71.029	23.949	9.329	0	92	92	2	1	-10921639	206.857	219	122	252	4344	41.645	4.800	0.187	1.563
ID408326	408326	9	49.186	17.902	9.002	0	93	93	2	1	-10921639	229.619	246	163	255	4822	26.988	4.800	0.111	1.704
ID408327	408327	17	73.083	24.240	10.239	0	93	93	2	1	-10921639	210.571	216	144	253	4422	37.368	4.800	0.199	1.871
ID408325	408325	16	64.263	11.471	9.456	0	93	93	2	1	-10921639	193.619	205	99	253	4066	53.401	4.800	0.162	1.011
ID408330	408330	15	76.548	25.531	21.872	0	93	93	2	1	-10921639	192.286	205	92	253	4038	57.283	2.000	0.195	1.094
ID408331	408331	13	76.230	14.543	23.394	0	93	93	2	1	-10921639	199.571	211	123	251	4191	41.070	4.800	0.201	1.625
ID408328	408328	19	52.354	16.692	17.523	0	93	93	2	1	-10921639	226.000	242	168	253	4746	29.746	4.800	0.127	1.711
ID408329	408329	20	40.313	25.603	17.789	0	93	93	2	1	-10921639	169.048	177	104	243	3550	40.672	4.800	0.109	0.818
ID408338	408338	13	80.764	15.099	23.060	0	94	94	2	1	-10921639	205.905	226	92	253	4324	49.040	4.800	0.215	1.484
ID408336	408336	20	41.034	25.353	17.738	0	94	94	2	1	-10921639	196.619	205	140	250	4129	32.206	7.600	0.111	1.216
ID408337	408337	15	81.521	25.584	21.938	0	94	94	2	1	-10921639	199.952	235	80	255	4199	59.014	4.800	0.212	1.183
ID408334	408334	17	72.826	24.380	10.453	0	94	94	2	1	-10921639	215.476	230	141	255	4525	37.684	4.800	0.197	1.880
ID408335	408335	19	50.381	16.657	17.296	0	94	94	2	1	-10921639	217.619	238	112	253	4570	42.151	4.800	0.115	1.062
ID408332	408332	9	43.549	17.068	8.840	0	94	94	2	1	-10921639	237.619	248	177	255	4990	22.498	4.800	0.103	1.973
ID408333	408333	16	57.247	12.218	10.080	0	94	94	2	1	-10921639	214.952	230	141	255	4514	37.987	4.800	0.141	1.403
ID408342	408342	19	47.716	16.666	17.254	0	95	95	2	1	-10921639	219.190	239	118	253	4603	40.709	4.800	0.107	1.038
ID408343	408343	15	81.084	25.658	21.803	0	95	95	2	1	-10921639	192.810	210	90	255	4049	62.407	2.000	0.208	1.063
ID408340	408340	16	64.561	11.159	10.142	0	95	95	2	1	-10921639	199.857	221	111	251	4197	48.237	4.800	0.161	1.149
ID408341	408341	17	75.751	24.474	10.494	0	95	95	2	1	-10921639	217.524	230	142	255	4568	36.766	4.800	0.212	2.072
ID408339	408339	21	47.670	19.850	7.592	0	95	95	2	1	-10921639	234.143	247	174	255	4917	26.242	4.800	0.119	1.894
ID408344	408344	13	66.907	15.642	22.827	0	95	95	2	1	-10921639	200.333	220	74	250	4207	56.750	4.800	0.172	1.038
ID408351	408351	21	46.350	18.673	8.188	0	96	96	2	1	-10921639	229.333	247	163	255	4816	32.094	4.800	0.110	1.414
ID408356	408356	15	87.313	25.796	21.827	0	96	96	2	1	-10921639	209.381	239	97	255	4397	54.367	4.800	0.245	1.517
ID408354	408354	19	47.756	16.646	17.313	0	96	96	2	1	-10921639	223.238	242	132	255	4688	35.967	4.800	0.108	1.210
ID408355	408355	13	61.872	15.206	22.350	0	96	96	2	1	-10921639	206.810	216	96	252	4343	42.709	2.000	0.142	1.202
ID408352	408352	16	69.179	10.824	10.281	0	96	96	2	1	-10921639	203.381	221	121	252	4271	43.678	4.800	0.184	1.446
ID408353	408353	17	73.317	24.130	9.928	0	96	96	2	1	-10921639	222.000	238	144	255	4662	34.194	4.800	0.200	2.167
ID408350	408350	15	85.870	25.567	21.778	0	97	97	2	1	-10921639	200.857	232	84	255	4218	59.720	4.800	0.247	1.334
ID408348	408348	19	45.788	16.590	17.347	0	97	97	2	1	-10921639	216.286	225	147	253	4542	34.447	2.000	0.094	1.082
ID408349	408349	13	58.579	15.789	22.260	0	97	97	2	1	-10921639	200.000	205	100	249	4200	38.580	4.800	0.140	1.274
ID408346	408346	17	78.095	24.093	9.949	0	97	97	2	1	-10921639	212.952	220	151	253	4472	33.983	4.800	0.214	2.210
ID408347	408347	16	71.314	10.951	10.775	0	97	97	2	1	-10921639	194.190	202	108	251	4078	44.095	4.800	0.195	1.439
ID408345	408345	21	51.160	17.357	8.880	0	97	97	2	1	-10921639	236.095	247	177	255	4958	23.229	4.800	0.132	2.374
ID408366	408366	19	44.258	16.518	17.051	0	98	98	2	1	-10921639	218.619	217	153	252	4591	30.243	2.000	0.090	1.197
ID408367	408367	15	76.824	25.069	21.436	0	98	98	2	1	-10921639	230.000	242	177	255	4830	26.721	4.800	0.228	3.191
ID408364	408364	17	76.799	24.044	10.169	0	98	98	2	1	-10921639	209.810	206	122	253	4406	35.406	4.800	0.216	2.106
ID408365	408365	16	67.055	11.047	10.509	0	98	98	2	1	-10921639	194.810	213	92	250	4091	49.059	4.800	0.168	1.143
ID408363	408363	21	49.932	17.036	9.256	0	98	98	2	1	-10921639	230.381	244	157	255	4838	32.905	4.800	0.120	1.502
ID408368	408368	13	62.841	15.570	22.334	0	98	98	2	1	-10921639	207.048	213	122	251	4348	38.082	4.800	0.150	1.414
ID408358	408358	16	57.324	11.094	10.300	0	99	99	2	1	-10921639	190.952	197	128	245	4010	36.837	4.800	0.150	1.349
ID408359	408359	17	68.875	24.003	10.428	0	99	99	2	1	-10921639	210.238	214	130	250	4415	34.756	4.800	0.196	1.983
ID408357	408357	21	46.030	16.943	9.169	0	99	99	2	1	-10921639	226.524	243	150	255	4757	31.954	4.800	0.105	1.350
ID408362	408362	13	58.314	14.855	21.844	0	99	99	2	1	-10921639	201.571	214	94	248	4233	49.528	4.800	0.143	1.016
ID408360	408360	19	41.148	16.568	16.859	0	99	99	2	1	-10921639	227.190	234	175	255	4771	26.899	2.000	0.082	1.284
ID408361	408361	15	64.816	24.966	21.172	0	99	99	2	1	-10921639	229.048	247	160	255	4810	30.712	6.287	0.180	2.275
ID408374	408374	16	57.336	11.371	10.071	0	100	100	2	1	-10921639	182.714	188	107	237	3837	37.407	4.800	0.172	1.435
ID408375	408375	21	51.303	17.410	10.078	0	100	100	2	1	-10921639	228.857	243	186	255	4806	25.409	4.800	0.117	1.884
ID408380	408380	15	56.154	25.534	21.212	0	100	100	2	1	-10921639	218.571	230	138	255	4590	37.052	6.331	0.145	1.495
ID408381	408381	13	53.167	14.331	21.738	0	100	100	2	1	-10921639	179.381	195	97	241	3767	48.279	6.306	0.132	0.867
ID408378	408378	22	54.738	26.249	17.736	0	100	100	2	1	-10921639	211.476	215	141	253	4441	36.324	4.800	0.126	1.304
ID408379	408379	None	54.575	23.188	21.154	0	100	100	2	1	-10921639	233.000	245	161	255	4893	29.218	4.800	0.138	1.939
ID408376	408376	17	65.973	24.091	10.164	0	100	100	2	1	-10921639	206.762	208	146	243	4342	28.656	4.800	0.187	2.269
ID408377	408377	19	54.275	16.092	16.928	0	100	100	2	1	-10921639	234.190	242	169	255	4918	21.372	4.800	0.144	2.756
ID408388	408388	15	63.945	24.473	21.119	0	101	101	2	1	-10921639	231.524	245	150	255	4862	31.988	4.800	0.173	2.139
ID408386	408386	22	53.856	26.394	17.776	0	101	101	2	1	-10921639	214.476	220	153	255	4504	31.750	4.800	0.136	1.615
ID408387	408387	13	60.695	13.893	21.399	0	101	101	2	1	-10921639	198.429	205	140	243	4167	33.170	4.800	0.174	1.774
ID408384	408384	17	60.454	23.894	9.929	0	101	101	2	1	-10921639	199.429	200	128	241	4188	31.491	4.800	0.178	1.910
ID408385	408385	19	49.582	16.671	17.752	0	101	101	2	1	-10921639	214.000	215	161	253	4494	27.426	2.000	0.108	1.521
ID408382	408382	16	53.578	10.930	9.744	0	101	101	2	1	-10921639	160.143	166	88	213	3363	31.571	4.800	0.164	1.433
ID408383	408383	21	54.389	17.055	10.167	0	101	101	2	1	-10921639	219.619	230	163	253	4612	29.974	4.800	0.125	1.625
ID408372	408372	13	64.761	13.975	21.437	0	102	102	2	1	-10921639	200.238	205	141	248	4205	34.850	4.800	0.178	1.740
ID408373	408373	15	60.574	23.017	21.123	0	102	102	2	1	-10921639	233.762	246	164	255	4909	29.343	4.800	0.161	2.214
ID408370	408370	17	58.794	24.138	10.228	0	102	102	2	1	-10921639	203.762	209	124	242	4279	30.358	4.800	0.165	1.899
ID408371	408371	21	46.484	17.216	10.740	0	102	102	2	1	-10921639	236.333	245	196	255	4963	19.443	4.800	0.113	2.474
ID408369	408369	16	53.090	10.887	9.459	0	102	102	2	1	-10921639	159.429	160	97	225	3348	35.811	2.000	0.159	1.220
ID408390	408390	17	44.314	24.507	10.173	0	103	103	2	1	-10921639	160.905	171	91	211	3379	36.021	6.329	0.137	1.075
ID408391	408391	21	50.555	17.075	12.032	0	103	103	2	1	-10921639	238.905	244	177	255	5017	18.793	4.800	0.132	2.968
ID408389	408389	16	47.437	10.915	9.015	0	103	103	2	1	-10921639	155.000	160	107	205	3255	29.014	4.800	0.141	1.323
ID408394	408394	15	52.547	22.811	20.792	0	103	103	2	1	-10921639	224.571	245	135	255	4716	40.009	4.800	0.130	1.290
ID408395	408395	13	69.455	14.519	22.057	0	103	103	2	1	-10921639	206.286	222	143	251	4332	34.044	4.800	0.179	1.844
ID408392	408392	22	54.090	26.220	17.219	0	103	103	2	1	-10921639	201.667	203	121	252	4235	36.201	4.800	0.137	1.342
ID408393	408393	None	58.418	25.755	19.746	0	103	103	2	1	-10921639	206.571	232	104	255	4338	48.759	6.323	0.143	1.061
ID408398	408398	21	50.123	17.533	11.751	0	104	104	2	1	-10921639	224.524	237	154	255	4715	30.649	4.800	0.113	1.489
ID408399	408399	22	45.065	25.397	17.838	0	104	104	2	1	-10921639	206.619	209	173	249	4339	24.013	7.600	0.131	1.998
ID408396	408396	16	45.756	10.930	9.042	0	104	104	2	1	-10921639	147.143	155	96	201	3090	29.423	2.000	0.137	1.202
ID408397	408397	17	43.960	24.408	10.098	0	104	104	2	1	-10921639	175.619	174	144	203	3688	18.511	4.800	0.149	2.455
ID408400	408400	13	76.491	14.699	22.152	0	104	104	2	1	-10921639	211.667	228	144	252	4445	35.525	4.800	0.209	2.056
ID408401	408401	15	49.320	20.938	21.512	0	104	104	2	1	-10921639	187.810	208	84	251	3944	56.541	2.000	0.107	0.640
ID408406	408406	13	71.537	15.210	22.567	0	105	105	2	1	-10921639	183.143	194	98	247	3846	50.312	4.800	0.212	1.272
ID408404	408404	22	61.175	25.893	16.502	0	105	105	2	1	-10921639	182.810	190	93	239	3839	39.965	4.800	0.174	1.356
ID408405	408405	15	44.333	19.766	21.412	0	105	105	2	1	-10921639	205.095	228	144	238	4307	34.144	4.800	0.110	1.186
ID408402	408402	17	46.920	24.436	9.775	0	105	105	2	1	-10921639	170.810	173	130	199	3587	19.495	4.800	0.156	2.360
ID408403	408403	21	44.521	17.340	11.354	0	105	105	2	1	-10921639	227.429	240	171	255	4776	24.897	4.800	0.107	1.766
ID408416	408416	15	42.128	19.614	21.029	0	106	106	2	1	-10921639	182.190	190	105	233	3826	37.874	2.000	0.100	0.879
ID408417	408417	13	72.868	15.246	22.995	0	106	106	2	1	-10921639	175.095	167	106	245	3677	44.881	2.000	0.191	1.254
ID408414	408414	22	58.290	25.892	16.128	0	106	106	2	1	-10921639	182.952	189	128	230	3842	32.361	4.800	0.160	1.560
ID408415	408415	24	40.763	19.282	17.372	0	106	106	2	1	-10921639	218.333	223	148	251	4585	26.807	6.344	0.078	1.184
ID408412	408412	17	44.111	24.000	9.810	0	106	106	2	1	-10921639	172.238	178	110	206	3617	26.378	4.800	0.130	1.504
ID408413	408413	21	41.518	17.299	12.744	0	106	106	2	1	-10921639	231.667	238	173	255	4865	23.340	4.800	0.101	1.819
ID408411	408411	None	41.189	11.027	9.290	0	106	106	2	1	-10921639	151.762	159	98	194	3187	29.619	4.800	0.127	1.155
ID408422	408422	24	47.239	19.491	18.009	0	107	107	2	1	-10921639	212.619	227	124	251	4465	36.702	4.800	0.114	1.188
ID408423	408423	None	41.688	27.307	20.456	0	107	107	2	1	-10921639	125.095	118	62	172	2627	31.149	2.000	0.129	0.915
ID408420	408420	21	40.280	17.256	12.189	0	107	107	2	1	-10921639	229.333	242	179	253	4816	23.320	4.800	0.096	1.715
ID408421	408421	22	57.956	26.342	15.994	0	107	107	2	1	-10921639	178.238	177	125	236	3743	30.397	4.800	0.158	1.601
ID408424	408424	13	80.234	14.930	23.086	0	107	107	2	1	-10921639	179.571	169	108	248	3771	42.013	2.000	0.217	1.526
ID408407	408407	23	41.945	9.815	9.928	0	108	108	2	1	-10921639	147.286	147	104	185	3093	24.354	4.800	0.169	1.752
ID408410	408410	13	70.512	14.996	23.376	0	108	108	2	1	-10921639	185.238	188	124	246	3890	40.076	4.800	0.193	1.493
ID408408	408408	22	53.997	26.058	16.445	0	108	108	2	1	-10921639	182.476	187	121	232	3832	30.786	4.800	0.154	1.586
ID408409	408409	24	53.840	19.212	18.040	0	108	108	2	1	-10921639	216.810	233	136	253	4553	36.566	4.800	0.127	1.338
ID408430	408430	22	41.092	25.792	17.679	0	109	109	2	1	-10921639	158.381	170	69	202	3326	35.605	4.800	0.121	0.962
ID408431	408431	13	71.776	15.609	23.762	0	109	109	2	1	-10921639	178.333	173	100	242	3745	47.671	4.800	0.212	1.307
ID408428	408428	None	40.338	26.858	15.285	0	109	109	2	1	-10921639	151.810	163	76	200	3188	37.508	4.800	0.135	0.960
ID408429	408429	24	53.578	19.126	18.076	0	109	109	2	1	-10921639	211.476	226	147	252	4441	32.104	4.800	0.120	1.407
ID408426	408426	23	41.621	10.827	8.942	0	109	109	2	1	-10921639	147.619	151	92	185	3100	25.570	4.800	0.144	1.456
ID408427	408427	21	42.413	16.663	12.525	0	109	109	2	1	-10921639	239.238	249	184	255	5024	19.761	4.800	0.103	2.261
ID408425	408425	None	44.454	22.671	8.320	0	109	109	2	1	-10921639	168.095	172	94	225	3530	39.066	7.600	0.122	0.933
ID408434	408434	22	47.002	25.726	18.023	0	110	110	2	1	-10921639	176.429	186	98	227	3705	35.673	4.800	0.128	1.120
ID408435	408435	13	71.172	15.964	23.759	0	110	110	2	1	-10921639	172.714	177	80	240	3627	47.218	4.800	0.211	1.277
ID408432	408432	21	40.542	17.233	12.316	0	110	110	2	1	-10921639	230.095	242	175	255	4832	25.826	4.800	0.099	1.608
ID408433	408433	24	50.268	19.163	18.137	0	110	110	2	1	-10921639	219.476	225	152	253	4609	30.267	4.800	0.121	1.567
ID408444	408444	13	57.719	15.968	23.602	0	111	111	2	1	-10921639	159.143	172	66	228	3342	46.599	4.800	0.178	1.030
ID408442	408442	24	44.125	19.224	17.644	0	111	111	2	1	-10921639	207.810	202	153	251	4364	33.828	4.800	0.096	1.071
ID408443	408443	22	42.508	25.369	19.572	0	111	111	2	1	-10921639	161.333	166	93	201	3388	31.592	4.800	0.122	1.114
ID408440	408440	None	46.757	10.643	9.057	0	111	111	2	1	-10921639	143.714	141	91	189	3018	25.700	4.800	0.163	1.569
ID408441	408441	21	43.944	17.302	11.384	0	111	111	2	1	-10921639	211.143	210	146	253	4434	34.317	4.800	0.092	1.037
ID408438	408438	22	43.172	25.156	20.440	0	112	112	2	1	-10921639	169.952	178	105	207	3569	24.547	4.800	0.142	1.721
ID408439	408439	13	45.726	14.330	22.779	0	112	112	2	1	-10921639	150.429	162	74	203	3159	39.886	7.600	0.152	0.993
ID408436	408436	21	47.821	17.469	11.282	0	112	112	2	1	-10921639	204.381	206	137	251	4292	35.775	4.800	0.105	1.084
ID408437	408437	24	46.061	19.146	17.850	0	112	112	2	1	-10921639	205.714	208	149	249	4320	33.249	2.000	0.090	1.022
ID408418	408418	21	49.635	17.439	11.488	0	113	113	2	1	-10921639	207.667	210	144	253	4361	35.619	4.800	0.111	1.165
ID408419	408419	24	46.010	18.930	18.251	0	113	113	2	1	-10921639	213.476	221	156	248	4483	28.064	4.800	0.102	1.404
ID408452	408452	None	43.538	14.654	23.113	0	114	114	2	1	-10921639	157.238	167	106	207	3302	26.782	7.600	0.130	1.348
ID408450	408450	24	50.008	19.126	17.794	0	114	114	2	1	-10921639	200.286	208	135	249	4206	33.757	4.800	0.121	1.284
ID408451	408451	None	43.624	12.183	21.450	0	114	114	2	1	-10921639	132.238	133	86	180	2777	29.656	4.800	0.167	1.274
ID408448	408448	21	47.444	17.848	11.482	0	114	114	2	1	-10921639	216.238	212	163	253	4541	30.133	4.800	0.103	1.339
ID408449	408449	25	43.327	27.108	15.062	0	114	114	2	1	-10921639	139.000	147	81	189	2919	30.116	2.000	0.140	1.132
ID408446	408446	25	50.475	27.106	14.654	0	115	115	2	1	-10921639	152.714	164	91	213	3207	36.364	7.600	0.144	1.059
ID408447	408447	24	40.911	18.916	17.058	0	115	115	2	1	-10921639	196.524	201	140	246	4127	32.446	2.000	0.086	0.959
ID408445	408445	21	50.699	17.845	11.095	0	115	115	2	1	-10921639	212.714	214	157	253	4467	30.808	2.000	0.102	1.274
ID408462	408462	26	42.558	14.116	23.087	0	116	116	2	1	-10921639	133.048	140	87	169	2794	22.785	7.600	0.186	1.834
ID408460	408460	25	53.167	27.251	14.420	0	116	116	2	1	-10921639	142.571	150	61	215	2994	39.561	7.600	0.160	0.993
ID408461	408461	24	45.225	19.699	15.200	0	116	116	2	1	-10921639	202.190	207	139	246	4246	33.167	2.000	0.101	1.116
ID408459	408459	21	49.626	18.082	10.432	0	116	116	2	1	-10921639	202.048	202	148	251	4243	33.431	2.000	0.103	1.128
ID408454	408454	21	43.347	18.296	10.371	0	117	117	2	1	-10921639	189.143	192	144	242	3972	32.401	2.000	0.089	0.957
ID408455	408455	27	46.831	24.034	10.463	0	117	117	2	1	-10921639	171.095	178	84	224	3593	37.545	4.800	0.128	1.035
ID408453	408453	None	40.557	10.852	8.794	0	117	117	2	1	-10921639	122.286	125	83	169	2568	24.362	7.600	0.140	1.233
ID408458	408458	26	45.587	13.444	22.567	0	117	117	2	1	-10921639	116.286	121	58	161	2442	36.114	4.800	0.212	1.128
ID408456	408456	25	59.903	27.064	14.254	0	117	117	2	1	-10921639	144.667	154	69	227	3038	42.890	2.000	0.167	0.964
ID408457	408457	24	58.099	18.750	16.493	0	117	117	2	1	-10921639	210.476	216	135	252	4420	36.404	4.800	0.153	1.531
ID408463	408463	21	42.671	18.991	10.670	0	118	118	2	1	-10921639	196.286	200	138	240	4122	30.884	2.000	0.092	1.066
ID408466	408466	25	48.582	26.967	14.721	0	118	118	2	1	-10921639	149.333	159	81	201	3136	38.246	2.000	0.144	0.983
ID408467	408467	24	44.834	18.669	16.821	0	118	118	2	1	-10921639	183.429	178	103	246	3852	38.542	2.000	0.110	0.946
ID408464	408464	27	40.258	24.313	10.732	0	118	118	2	1	-10921639	184.143	187	114	227	3867	26.018	4.800	0.104	1.339
ID408465	408465	28	46.420	19.921	14.980	0	118	118	2	1	-10921639	197.000	204	124	246	4137	34.478	2.000	0.098	1.023
ID408470	408470	28	44.633	19.969	15.113	0	119	119	2	1	-10921639	199.524	202	140	239	4190	29.444	4.800	0.100	1.236
ID408471	408471	25	40.568	26.722	15.205	0	119	119	2	1	-10921639	135.238	140	56	193	2840	43.780	2.000	0.119	0.656
ID408468	408468	27	55.738	24.226	10.187	0	119	119	2	1	-10921639	187.905	187	116	241	3946	32.962	2.000	0.136	1.362
ID408469	408469	21	40.439	18.991	10.748	0	119	119	2	1	-10921639	200.238	204	147	242	4205	25.367	4.800	0.088	1.271
ID408482	408482	29	43.921	19.221	20.653	0	120	120	2	1	-10921639	169.190	174	105	231	3553	33.164	6.306	0.123	1.117
ID408480	408480	27	60.295	24.085	10.076	0	120	120	2	1	-10921639	194.048	187	117	246	4075	39.645	2.000	0.144	1.233
ID408481	408481	25	45.877	26.326	15.811	0	120	120	2	1	-10921639	146.571	151	83	191	3078	29.429	2.000	0.143	1.247
ID408478	408478	25	41.660	26.126	15.607	0	121	121	2	1	-10921639	136.905	140	68	190	2875	33.268	2.000	0.133	0.967
ID408479	408479	29	42.741	19.132	20.814	0	121	121	2	1	-10921639	168.571	172	91	206	3540	32.551	4.800	0.129	1.182
ID408476	408476	27	72.610	23.927	9.966	0	121	121	2	1	-10921639	195.095	196	95	249	4097	42.154	4.800	0.183	1.429
ID408477	408477	None	41.319	18.870	12.148	0	121	121	2	1	-10921639	200.810	203	148	245	4217	27.822	2.000	0.088	1.162
ID408474	408474	None	41.510	19.085	16.996	0	122	122	2	1	-10921639	196.048	197	137	238	4117	29.226	2.000	0.086	1.062
ID408475	408475	29	45.842	19.619	21.321	0	122	122	2	1	-10921639	170.857	184	101	208	3588	32.914	6.303	0.138	1.255
ID408472	408472	27	68.136	24.254	9.530	0	122	122	2	1	-10921639	211.667	225	157	252	4445	32.667	4.800	0.168	1.865
ID408473	408473	25	44.784	25.957	15.864	0	122	122	2	1	-10921639	144.238	151	66	196	3029	36.450	2.000	0.134	0.936
ID408486	408486	29	48.548	20.286	21.390	0	123	123	2	1	-10921639	167.238	176	97	206	3512	27.831	4.800	0.161	1.667
ID408484	408484	27	62.916	24.382	9.742	0	123	123	2	1	-10921639	205.762	220	158	249	4321	32.487	4.800	0.161	1.755
ID408485	408485	25	42.755	25.448	16.356	0	123	123	2	1	-10921639	150.857	143	107	219	3168	28.074	2.000	0.104	1.009
ID408483	408483	30	44.237	10.975	9.080	0	123	123	2	1	-10921639	127.429	130	85	177	2676	24.667	4.800	0.170	1.498
ID408487	408487	30	45.349	11.311	8.853	0	124	124	2	1	-10921639	147.810	146	100	184	3104	24.923	4.800	0.172	1.744
ID408490	408490	25	42.484	25.451	17.403	0	124	124	2	1	-10921639	159.143	157	110	202	3342	25.846	2.000	0.113	1.252
ID408491	408491	29	45.118	20.143	21.593	0	124	124	2	1	-10921639	141.952	154	65	197	2981	45.316	4.800	0.157	0.849
ID408488	408488	27	62.700	24.347	9.913	0	124	124	2	1	-10921639	206.286	209	144	250	4332	33.479	4.800	0.157	1.673
ID408489	408489	None	42.883	19.132	16.845	0	124	124	2	1	-10921639	183.429	187	121	236	3852	31.184	2.000	0.082	0.896
ID408494	408494	None	45.774	19.842	13.614	0	125	125	2	1	-10921639	191.000	189	138	241	4011	28.307	4.800	0.109	1.329
ID408492	408492	30	50.740	12.000	9.770	0	125	125	2	1	-10921639	173.381	175	133	215	3641	25.311	4.800	0.154	1.823
ID408493	408493	27	67.728	24.297	10.164	0	125	125	2	1	-10921639	200.190	200	118	251	4204	39.149	4.800	0.170	1.488
ID408495	408495	27	58.799	24.190	10.390	0	126	126	2	1	-10921639	195.762	203	108	246	4111	38.577	7.600	0.149	1.314
ID408496	408496	None	43.142	19.337	17.356	0	126	126	2	1	-10921639	172.381	184	110	223	3620	33.301	2.000	0.113	1.047
ID408498	408498	None	41.083	25.111	19.294	0	127	127	2	1	-10921639	140.381	137	94	183	2948	25.147	2.000	0.141	1.379
ID408497	408497	27	57.171	24.114	10.706	0	127	127	2	1	-10921639	193.238	197	143	247	4058	34.377	7.600	0.134	1.328
ID408499	408499	31	50.596	10.457	9.279	0	128	128	2	1	-10921639	145.952	144	93	197	3065	32.191	4.800	0.176	1.355
ID408500	408500	27	56.116	22.952	10.163	0	128	128	2	1	-10921639	207.000	208	139	246	4347	30.241	7.600	0.141	1.688
ID408501	408501	None	42.013	19.452	17.010	0	128	128	2	1	-10921639	180.095	181	108	231	3782	34.212	2.000	0.096	0.926
ID408506	408506	27	60.413	22.963	10.625	0	129	129	2	1	-10921639	213.524	214	150	251	4484	30.352	4.800	0.152	1.855
ID408507	408507	None	42.386	24.587	19.482	0	129	129	2	1	-10921639	137.619	144	85	186	2890	34.200	4.800	0.149	1.045
ID408505	408505	31	49.692	11.258	9.369	0	129	129	2	1	-10921639	149.952	149	96	196	3149	30.606	4.800	0.163	1.373
ID408502	408502	31	49.141	10.725	9.206	0	130	130	2	1	-10921639	146.333	149	93	193	3073	27.339	4.800	0.162	1.491
ID408503	408503	27	56.657	22.184	10.755	0	130	130	2	1	-10921639	216.476	211	169	253	4546	25.426	4.800	0.132	1.980
ID408510	408510	31	52.655	10.875	9.261	0	131	131	2	1	-10921639	145.095	143	74	197	3047	33.975	2.000	0.175	1.275
ID408508	408508	None	40.157	19.027	5.945	0	132	132	2	1	-10921639	136.381	140	85	179	2864	27.200	4.800	0.142	1.246
ID408509	408509	31	50.659	10.247	9.389	0	132	132	2	1	-10921639	133.333	132	73	185	2800	34.131	2.000	0.184	1.215
ID408504	408504	31	49.947	10.870	9.390	0	133	133	2	1	-10921639	132.571	131	71	183	2784	32.742	4.800	0.184	1.260
ID408511	408511	31	48.667	10.469	9.283	0	134	134	2	1	-10921639	127.952	130	84	180	2687	30.220	4.800	0.204	1.436
ID408512	408512	None	41.379	20.656	11.872	0	134	134	2	1	-10921639	196.333	197	150	240	4123	21.689	4.800	0.099	1.631
ID408516	408516	31	49.522	11.496	9.022	0	135	135	2	1	-10921639	142.667	146	102	184	2996	26.227	4.800	0.193	1.761
ID408513	408513	32	40.367	19.692	13.530	0	136	136	2	1	-10921639	204.000	205	177	227	4284	15.527	4.800	0.110	2.604
ID408514	408514	32	48.128	20.023	13.700	0	137	137	2	1	-10921639	209.333	210	159	248	4396	24.076	4.800	0.116	1.805
ID408519	408519	None	42.055	19.565	6.650	0	138	138	2	1	-10921639	160.238	166	101	201	3365	25.793	4.800	0.127	1.400
ID408520	408520	33	52.147	22.773	19.080	0	138	138	2	1	-10921639	187.238	187	114	240	3932	32.107	4.800	0.137	1.405
ID408515	408515	33	42.576	22.764	18.955	0	139	139	2	1	-10921639	184.000	181	132	232	3864	28.452	7.600	0.114	1.320
ID408517	408517	33	49.585	22.076	18.906	0	140	140	2	1	-10921639	187.810	188	146	240	3944	28.563	2.000	0.115	1.355
ID408518	408518	33	56.309	22.148	18.881	0	141	141	2	1	-10921639	193.714	194	142	247	4068	31.029	2.000	0.128	1.416
ID408521	408521	33	54.898	21.868	18.774	0	142	142	2	1	-10921639	202.571	201	144	247	4254	31.865	4.800	0.136	1.518
ID408532	408532	33	61.774	21.216	18.803	0	143	143	2	1	-10921639	204.857	202	146	248	4302	32.469	4.800	0.163	1.771
ID408522	408522	None	40.706	19.195	5.962	0	144	144	2	1	-10921639	137.524	141	80	185	2888	29.911	4.800	0.148	1.186
ID408523	408523	33	60.348	21.542	19.319	0	144	144	2	1	-10921639	207.000	211	143	250	4347	34.538	4.800	0.152	1.585
ID408526	408526	33	59.170	23.091	19.362	0	145	145	2	1	-10921639	196.952	208	127	246	4136	37.041	4.800	0.143	1.330
ID408524	408524	34	45.140	26.176	12.945	0	146	146	2	1	-10921639	141.524	147	66	187	2972	32.895	2.000	0.143	1.074
ID408525	408525	33	63.816	23.277	19.845	0	146	146	2	1	-10921639	185.714	186	81	241	3900	43.613	4.800	0.174	1.265
ID408530	408530	34	66.386	26.252	13.029	0	147	147	2	1	-10921639	157.143	159	88	230	3300	37.119	2.000	0.200	1.410
ID408531	408531	33	62.747	22.068	19.728	0	147	147	2	1	-10921639	183.905	190	89	238	3862	41.470	4.800	0.183	1.373
ID408527	408527	34	52.413	26.640	13.019	0	148	148	2	1	-10921639	134.333	136	67	209	2821	42.637	2.000	0.158	0.858
ID408528	408528	33	61.173	22.898	19.743	0	148	148	2	1	-10921639	177.762	184	64	236	3733	47.863	4.800	0.178	1.125
ID408529	408529	None	40.403	27.000	20.000	0	148	148	2	1	-10921639	113.238	107	44	194	2378	42.160	2.000	0.168	0.774
ID408538	408538	33	57.451	23.000	20.000	0	149	149	2	1	-10921639	186.286	203	73	244	3912	46.755	4.800	0.168	1.149
ID408536	408536	None	40.003	19.695	5.834	0	149	149	2	1	-10921639	130.333	133	61	164	2737	29.506	7.600	0.157	1.197
ID408537	408537	34	54.718	26.426	13.067	0	149	149	2	1	-10921639	154.381	154	85	210	3242	32.417	2.000	0.155	1.279
ID408542	408542	35	43.422	11.540	9.430	0	150	150	2	1	-10921639	120.619	122	64	167	2533	29.576	4.800	0.174	1.211
ID408543	408543	None	40.654	23.264	8.653	0	150	150	2	1	-10921639	163.619	160	127	196	3436	17.937	4.800	0.134	2.153
ID408546	408546	None	43.398	25.599	19.568	0	150	150	2	1	-10921639	129.905	133	40	210	2728	49.074	4.800	0.181	0.811
ID408544	408544	34	41.612	26.804	13.137	0	150	150	2	1	-10921639	124.476	132	47	188	2614	39.184	7.600	0.131	0.738
ID408545	408545	33	58.696	22.903	19.570	0	150	150	2	1	-10921639	179.619	197	74	242	3772	46.732	4.800	0.165	1.087
ID408547	408547	35	49.222	11.456	9.079	0	151	151	2	1	-10921639	119.238	116	74	175	2504	29.324	4.800	0.224	1.488
ID408548	408548	34	40.869	27.021	12.970	0	151	151	2	1	-10921639	128.952	137	71	184	2708	33.636	7.600	0.135	0.915
ID408549	408549	33	49.351	23.706	19.700	0	151	151	2	1	-10921639	154.619	159	68	206	3247	40.793	4.800	0.173	1.116
ID408534	408534	36	49.732	23.580	9.177	0	152	152	2	1	-10921639	180.381	189	119	226	3788	30.947	4.800	0.154	1.553
ID408535	408535	33	49.757	23.329	19.469	0	152	152	2	1	-10921639	183.238	187	124	231	3848	26.056	4.800	0.141	1.734
ID408533	408533	35	52.596	11.132	9.060	0	152	152	2	1	-10921639	127.857	127	81	201	2685	31.312	2.000	0.191	1.312
ID408539	408539	36	45.406	24.003	8.431	0	153	153	2	1	-10921639	169.286	180	91	213	3555	36.175	4.800	0.142	1.163
ID408540	408540	35	49.329	11.139	9.260	0	153	153	2	1	-10921639	133.000	128	95	186	2793	29.570	2.000	0.161	1.246
ID408541	408541	33	46.750	24.474	19.331	0	153	153	2	1	-10921639	172.476	176	121	223	3622	31.176	4.800	0.135	1.318
ID408550	408550	36	44.251	23.180	7.629	0	154	154	2	1	-10921639	173.190	174	120	208	3637	24.047	4.800	0.130	1.656
ID408551	408551	35	59.392	10.876	9.209	0	154	154	2	1	-10921639	139.143	128	100	213	2922	32.584	2.000	0.179	1.297
ID408552	408552	33	58.480	24.290	19.432	0	154	154	2	1	-10921639	177.000	179	131	234	3717	27.219	4.800	0.177	1.956
ID408562	408562	36	42.497	22.911	7.362	0	155	155	2	1	-10921639	152.190	162	65	199	3196	41.955	2.000	0.123	0.792
ID408563	408563	35	66.536	10.937	9.331	0	155	155	2	1	-10921639	157.381	153	95	233	3305	37.914	2.000	0.195	1.352
ID408564	408564	33	66.602	24.336	19.552	0	155	155	2	1	-10921639	171.857	181	65	232	3609	48.324	4.800	0.222	1.291
ID408554	408554	33	58.828	23.895	19.656	0	156	156	2	1	-10921639	157.190	166	76	200	3301	38.858	4.800	0.217	1.443
ID408553	408553	35	74.007	10.962	9.337	0	156	156	2	1	-10921639	150.619	139	95	233	3163	41.247	2.000	0.236	1.393
ID408566	408566	35	75.107	10.657	9.732	0	157	157	2	1	-10921639	151.000	133	102	236	3171	39.088	2.000	0.230	1.447
ID408567	408567	37	43.149	23.962	12.168	0	157	157	2	1	-10921639	172.286	176	127	212	3618	22.258	4.800	0.126	1.738
ID408565	408565	38	51.384	20.004	6.626	0	157	157	2	1	-10921639	172.619	181	129	213	3625	25.412	4.800	0.149	1.764
ID408568	408568	39	43.819	28.207	13.658	0	157	157	2	1	-10921639	126.952	123	78	183	2666	32.990	2.000	0.158	1.051
ID408569	408569	33	49.896	24.541	19.799	0	157	157	2	1	-10921639	145.857	157	94	191	3063	29.860	4.800	0.206	1.668
ID408560	408560	33	67.622	24.663	19.847	0	158	158	2	1	-10921639	156.476	162	95	230	3286	41.500	7.600	0.220	1.359
ID408561	408561	None	46.935	15.867	21.090	0	158	158	2	1	-10921639	141.095	149	80	191	2963	31.055	4.800	0.159	1.248
ID408558	408558	37	42.942	26.297	12.134	0	158	158	2	1	-10921639	161.048	167	124	201	3382	20.436	4.800	0.145	1.993
ID408559	408559	39	42.151	28.162	13.688	0	158	158	2	1	-10921639	132.095	134	88	177	2774	31.804	4.800	0.153	1.102
ID408556	408556	38	46.222	20.570	6.745	0	158	158	2	1	-10921639	184.810	191	129	229	3881	28.085	6.331	0.125	1.464
ID408557	408557	35	59.614	10.804	9.597	0	158	158	2	1	-10921639	141.000	135	96	212	2961	32.153	2.000	0.188	1.390
ID408555	408555	66	45.052	18.502	7.124	0	158	158	2	1	-10921639	190.952	195	123	229	4010	28.020	4.800	0.131	1.583
ID408582	408582	35	50.938	10.917	9.424	0	159	159	2	1	-10921639	139.667	142	86	197	2933	32.435	2.000	0.172	1.265
ID408583	408583	37	56.759	27.380	12.640	0	159	159	2	1	-10921639	161.524	167	105	207	3392	29.688	4.800	0.194	1.765
ID408580	408580	38	62.182	21.279	6.734	0	159	159	2	1	-10921639	201.286	208	127	248	4227	35.601	4.800	0.167	1.614
ID408581	408581	66	40.030	16.392	7.955	0	159	159	2	1	-10921639	188.095	191	132	227	3950	29.803	2.000	0.097	1.119
ID408584	408584	33	49.283	24.719	19.635	0	159	159	2	1	-10921639	148.000	150	89	203	3108	31.933	7.600	0.164	1.307
ID408574	408574	40	49.394	27.101	21.847	0	160	160	2	1	-10921639	104.381	110	55	168	2192	36.578	2.000	0.198	0.944
ID408572	408572	37	65.743	27.430	13.027	0	160	160	2	1	-10921639	173.286	177	105	227	3639	32.659	4.800	0.216	1.886
ID408573	408573	41	60.310	12.195	18.014	0	160	160	2	1	-10921639	156.905	163	102	207	3295	30.093	4.800	0.207	1.787
ID408570	408570	38	65.365	21.015	6.427	0	160	160	2	1	-10921639	196.190	193	91	249	4120	48.655	4.800	0.184	1.255
ID408571	408571	35	63.738	11.002	9.139	0	160	160	2	1	-10921639	150.667	154	91	215	3164	34.384	2.000	0.208	1.511
ID408575	408575	38	66.230	20.641	6.384	0	161	161	2	1	-10921639	198.238	201	99	249	4163	49.901	4.800	0.186	1.247
ID408578	408578	41	63.840	11.648	18.003	0	161	161	2	1	-10921639	154.667	153	94	230	3248	35.292	2.000	0.193	1.416
ID408579	408579	40	51.112	27.502	22.325	0	161	161	2	1	-10921639	110.762	113	37	167	2326	40.817	7.600	0.219	0.975
ID408576	408576	35	62.856	11.115	9.381	0	161	161	2	1	-10921639	162.143	164	107	231	3405	41.157	4.800	0.184	1.223
ID408577	408577	37	60.812	27.538	12.624	0	161	161	2	1	-10921639	175.857	186	104	219	3693	38.370	4.800	0.208	1.581
ID408591	408591	38	63.548	20.808	6.576	0	162	162	2	1	-10921639	212.143	226	141	253	4455	38.218	4.800	0.165	1.574
ID408594	408594	41	63.382	11.093	17.999	0	162	162	2	1	-10921639	141.857	134	79	213	2979	39.355	2.000	0.201	1.208
ID408592	408592	35	69.386	11.173	9.188	0	162	162	2	1	-10921639	165.238	171	92	238	3470	45.781	2.000	0.196	1.183
ID408593	408593	37	77.579	28.207	13.342	0	162	162	2	1	-10921639	180.095	177	106	244	3782	39.648	4.800	0.235	1.729
ID408598	408598	37	73.346	28.384	13.567	0	163	163	2	1	-10921639	174.619	183	114	241	3667	39.533	4.800	0.213	1.552
ID408599	408599	41	75.409	10.436	18.118	0	163	163	2	1	-10921639	153.095	153	77	237	3215	48.265	2.000	0.244	1.245
ID408596	408596	None	62.700	21.522	6.787	0	163	163	2	1	-10921639	209.429	214	119	255	4398	42.589	4.800	0.149	1.278
ID408597	408597	35	71.187	10.954	9.050	0	163	163	2	1	-10921639	165.619	165	105	237	3478	38.110	4.800	0.210	1.510
ID408595	408595	38	63.039	20.110	6.350	0	163	163	2	1	-10921639	221.000	239	141	255	4641	39.583	4.800	0.174	1.656
ID408600	408600	40	50.953	28.004	22.231	0	163	163	2	1	-10921639	108.857	112	44	155	2286	30.221	2.000	0.231	1.352
ID408590	408590	40	59.878	28.450	22.348	0	164	164	2	1	-10921639	110.238	116	43	174	2315	34.719	2.000	0.260	1.312
ID408588	408588	41	51.370	10.082	17.129	0	164	164	2	1	-10921639	128.952	128	70	191	2708	33.179	2.000	0.179	1.178
ID408589	408589	42	51.732	13.124	20.901	0	164	164	2	1	-10921639	149.905	152	96	196	3148	31.496	4.800	0.170	1.383
ID408586	408586	35	75.998	10.929	8.926	0	164	164	2	1	-10921639	172.571	168	113	243	3624	38.453	2.000	0.209	1.554
ID408587	408587	37	73.629	28.555	13.549	0	164	164	2	1	-10921639	161.905	162	73	242	3400	52.590	2.000	0.220	1.109
ID408585	408585	38	64.294	20.476	6.740	0	164	164	2	1	-10921639	230.143	243	180	255	4833	24.936	4.800	0.174	2.740
ID408646	408646	40	44.883	26.860	21.804	0	165	165	2	1	-10921639	109.095	110	51	157	2291	34.532	2.000	0.199	1.048
ID408644	408644	41	49.385	10.156	17.612	0	165	165	2	1	-10921639	141.905	147	77	194	2980	33.935	4.800	0.164	1.177
ID408645	408645	42	53.663	12.448	20.455	0	165	165	2	1	-10921639	156.333	154	100	217	3283	34.150	7.600	0.164	1.292
ID408642	408642	35	79.315	10.909	8.941	0	165	165	2	1	-10921639	169.333	166	112	247	3556	41.271	2.000	0.208	1.415
ID408643	408643	37	70.882	28.084	13.286	0	165	165	2	1	-10921639	162.524	158	94	234	3413	40.367	2.000	0.207	1.380
ID408641	408641	38	57.409	20.500	6.671	0	165	165	2	1	-10921639	223.905	240	150	253	4702	30.492	4.800	0.148	1.891
ID408610	408610	37	72.646	27.404	12.982	0	166	166	2	1	-10921639	184.714	186	118	242	3879	30.765	4.800	0.224	2.200
ID408611	408611	42	65.779	12.263	20.378	0	166	166	2	1	-10921639	168.333	167	101	228	3535	37.836	4.800	0.197	1.462
ID408608	408608	38	57.824	19.704	6.856	0	166	166	2	1	-10921639	233.714	246	160	255	4908	26.422	4.800	0.153	2.350
ID408609	408609	35	83.156	10.993	9.068	0	166	166	2	1	-10921639	165.524	163	110	245	3476	44.215	2.000	0.235	1.423
ID408606	408606	42	79.631	13.052	21.151	0	167	167	2	1	-10921639	173.238	174	101	244	3638	43.233	2.000	0.226	1.478
ID408607	408607	40	42.626	27.080	22.325	0	167	167	2	1	-10921639	131.000	135	97	160	2751	19.616	7.600	0.186	2.096
ID408604	408604	37	67.069	26.839	12.566	0	167	167	2	1	-10921639	167.429	181	81	238	3516	45.748	7.600	0.199	1.213
ID408605	408605	None	49.888	9.914	17.909	0	167	167	2	1	-10921639	147.857	153	85	195	3105	33.666	7.600	0.165	1.246
ID408602	408602	35	91.296	10.851	9.060	0	167	167	2	1	-10921639	189.429	186	120	251	3978	42.315	4.800	0.267	1.887
ID408603	408603	None	40.639	4.749	9.587	0	167	167	2	1	-10921639	86.381	89	50	126	1814	23.406	2.000	0.239	1.426
ID408601	408601	38	58.502	19.873	6.918	0	167	167	2	1	-10921639	230.238	238	177	255	4835	25.422	4.800	0.157	2.460
ID408622	408622	42	73.547	12.588	20.802	0	168	168	2	1	-10921639	176.429	168	102	244	3705	44.171	2.000	0.200	1.330
ID408623	408623	40	48.345	27.047	22.331	0	168	168	2	1	-10921639	138.857	140	99	183	2916	23.578	4.800	0.200	1.959
ID408620	408620	35	88.698	11.030	9.257	0	168	168	2	1	-10921639	186.095	187	98	248	3908	47.781	4.800	0.265	1.634
ID408621	408621	37	64.625	26.510	12.518	0	168	168	2	1	-10921639	154.952	163	60	232	3254	56.171	2.000	0.190	0.879
ID408618	408618	38	54.270	19.656	6.983	0	168	168	2	1	-10921639	230.286	239	178	255	4836	27.172	6.289	0.140	2.076
ID408619	408619	None	53.873	18.349	7.816	0	168	168	2	1	-10921639	231.571	245	175	255	4863	28.572	4.800	0.139	1.983
ID408634	408634	37	68.274	26.184	12.057	0	169	169	2	1	-10921639	160.810	160	84	223	3377	41.132	2.000	0.198	1.291
ID408635	408635	42	77.005	12.754	20.835	0	169	169	2	1	-10921639	188.619	188	111	247	3961	40.621	4.800	0.222	1.689
ID408632	408632	38	59.002	19.512	6.912	0	169	169	2	1	-10921639	231.571	243	166	255	4863	28.292	4.800	0.160	2.258
ID408633	408633	35	84.613	11.300	9.566	0	169	169	2	1	-10921639	171.952	170	105	244	3611	46.120	4.800	0.255	1.517
ID408638	408638	37	41.480	25.463	11.422	0	170	170	2	1	-10921639	158.952	160	105	198	3338	23.363	4.800	0.128	1.545
ID408639	408639	42	74.617	13.093	21.131	0	170	170	2	1	-10921639	196.810	199	114	249	4133	40.339	4.800	0.205	1.662
ID408636	408636	38	62.764	20.216	6.541	0	170	170	2	1	-10921639	235.857	245	189	255	4953	22.200	4.800	0.175	3.162
ID408637	408637	35	69.536	11.340	9.742	0	170	170	2	1	-10921639	183.905	184	130	245	3862	36.277	4.800	0.197	1.666
ID408640	408640	43	46.669	25.847	21.651	0	170	170	2	1	-10921639	139.857	138	91	200	2937	31.395	4.800	0.164	1.258
ID408614	408614	37	49.018	25.476	11.479	0	171	171	2	1	-10921639	167.476	169	108	212	3517	27.509	7.600	0.146	1.549
ID408615	408615	44	51.239	21.952	19.305	0	171	171	2	1	-10921639	194.571	197	139	240	4086	29.984	4.800	0.131	1.508
ID408612	408612	38	59.985	20.657	6.768	0	171	171	2	1	-10921639	228.762	246	155	255	4804	30.305	4.800	0.156	2.040
ID408613	408613	35	72.175	11.153	9.754	0	171	171	2	1	-10921639	185.476	181	134	248	3895	37.515	2.000	0.184	1.536
ID408616	408616	42	71.750	12.844	20.790	0	171	171	2	1	-10921639	191.143	201	110	247	4014	41.512	4.800	0.194	1.498
ID408617	408617	43	50.352	24.983	20.891	0	171	171	2	1	-10921639	163.905	149	93	223	3442	37.591	7.600	0.151	1.141
ID408630	408630	42	71.490	13.512	21.375	0	172	172	2	1	-10921639	203.905	203	142	251	4282	37.580	4.800	0.191	1.742
ID408631	408631	43	62.713	25.797	22.079	0	172	172	2	1	-10921639	160.810	160	110	225	3377	34.756	4.800	0.199	1.539
ID408628	408628	None	71.216	11.320	18.953	0	172	172	2	1	-10921639	194.714	203	112	251	4089	45.852	4.800	0.204	1.441
ID408629	408629	44	50.780	21.530	18.571	0	172	172	2	1	-10921639	186.095	196	115	237	3908	34.300	4.800	0.124	1.201
ID408626	408626	35	72.677	11.100	9.542	0	172	172	2	1	-10921639	181.095	171	127	244	3803	36.400	4.800	0.202	1.674
ID408627	408627	37	41.571	25.517	11.073	0	172	172	2	1	-10921639	132.190	133	52	188	2776	43.331	2.000	0.144	0.768
ID408624	408624	38	60.604	20.851	6.948	0	172	172	2	1	-10921639	223.095	240	152	255	4685	34.352	4.800	0.152	1.713
ID408625	408625	45	50.881	18.393	9.196	0	172	172	2	1	-10921639	220.476	229	143	255	4630	34.892	4.800	0.116	1.310
ID408647	408647	38	56.285	21.618	6.892	0	173	173	2	1	-10921639	219.810	241	135	255	4616	39.448	4.800	0.144	1.407
ID408652	408652	43	53.658	25.879	22.090	0	173	173	2	1	-10921639	153.810	150	105	213	3230	30.094	7.600	0.163	1.434
ID408650	408650	44	50.636	22.062	19.069	0	173	173	2	1	-10921639	180.810	188	110	235	3797	36.193	2.000	0.115	1.031
ID408651	408651	42	67.995	13.753	21.618	0	173	173	2	1	-10921639	191.000	191	92	251	4011	51.467	4.800	0.177	1.118
ID408648	408648	45	52.013	18.243	9.320	0	173	173	2	1	-10921639	225.000	242	170	255	4725	30.715	4.800	0.123	1.601
ID408649	408649	35	67.186	11.024	9.588	0	173	173	2	1	-10921639	174.905	162	116	238	3673	33.872	4.800	0.199	1.711
ID408658	408658	42	71.558	13.810	20.998	0	174	174	2	1	-10921639	206.429	224	132	253	4335	40.462	4.800	0.188	1.617
ID408659	408659	43	50.041	26.117	22.103	0	174	174	2	1	-10921639	149.429	153	96	203	3138	30.742	7.600	0.162	1.354
ID408656	408656	46	65.239	11.231	18.907	0	174	174	2	1	-10921639	209.619	213	144	253	4402	36.593	4.800	0.192	1.843
ID408657	408657	44	58.732	21.763	19.040	0	174	174	2	1	-10921639	187.381	191	114	242	3935	40.211	4.800	0.152	1.231
ID408654	408654	35	69.252	11.169	9.276	0	174	174	2	1	-10921639	179.000	176	107	242	3759	40.847	4.800	0.201	1.464
ID408655	408655	45	51.843	18.232	9.251	0	174	174	2	1	-10921639	224.667	235	148	255	4718	31.726	4.800	0.123	1.548
ID408653	408653	38	50.093	22.587	7.129	0	174	174	2	1	-10921639	212.524	220	138	255	4463	35.933	4.800	0.124	1.305
ID408670	408670	45	47.174	18.551	9.310	0	175	175	2	1	-10921639	238.048	245	202	255	4999	19.263	4.800	0.118	2.603
ID408671	408671	46	73.596	11.812	19.620	0	175	175	2	1	-10921639	214.429	228	119	252	4503	37.795	4.800	0.213	1.996
ID408668	408668	38	49.396	23.065	7.294	0	175	175	2	1	-10921639	215.476	227	136	255	4525	37.351	7.600	0.109	1.136
ID408669	408669	35	61.907	11.689	9.207	0	175	175	2	1	-10921639	182.619	192	117	238	3835	36.066	2.000	0.164	1.423
ID408672	408672	44	64.879	23.083	19.565	0	175	175	2	1	-10921639	188.714	186	98	248	3963	45.209	4.800	0.170	1.212
ID408673	408673	43	46.515	26.000	22.000	0	175	175	2	1	-10921639	147.048	140	97	200	3088	31.797	7.600	0.149	1.202
ID408678	408678	46	71.647	11.478	18.723	0	176	176	2	1	-10921639	203.381	217	113	253	4271	47.665	4.800	0.200	1.424
ID408679	408679	44	65.776	23.196	19.790	0	176	176	2	1	-10921639	193.000	194	124	248	4053	41.135	7.600	0.175	1.400
ID408676	408676	45	47.957	18.145	9.300	0	176	176	2	1	-10921639	229.238	242	160	255	4814	29.218	4.800	0.111	1.566
ID408677	408677	35	59.182	11.447	9.470	0	176	176	2	1	-10921639	173.762	176	98	229	3649	43.491	4.800	0.184	1.239
ID408674	408674	47	51.563	20.535	5.609	0	176	176	2	1	-10921639	223.762	241	115	255	4699	39.285	7.600	0.128	1.296
ID408675	408675	38	53.980	23.794	7.536	0	176	176	2	1	-10921639	210.952	215	146	255	4430	37.273	4.800	0.142	1.409
ID408680	408680	43	43.401	25.999	22.575	0	176	176	2	1	-10921639	122.143	119	44	179	2565	42.318	7.600	0.145	0.731
ID408662	408662	35	62.293	11.411	9.619	0	177	177	2	1	-10921639	173.476	173	102	236	3643	39.368	4.800	0.195	1.438
ID408663	408663	45	46.259	18.257	9.769	0	177	177	2	1	-10921639	226.048	240	158	255	4747	29.694	4.800	0.105	1.443
ID408660	408660	47	47.173	20.095	4.536	0	177	177	2	1	-10921639	191.762	189	119	253	4027	42.080	7.600	0.121	0.984
ID408661	408661	38	60.767	24.108	7.922	0	177	177	2	1	-10921639	211.000	211	133	255	4431	38.348	4.800	0.157	1.491
ID408666	408666	None	52.604	13.829	21.083	0	177	177	2	1	-10921639	170.429	181	85	231	3579	41.286	2.000	0.142	1.025
ID408667	408667	43	51.973	26.154	22.599	0	177	177	2	1	-10921639	127.333	124	49	196	2674	45.858	7.600	0.171	0.813
ID408664	408664	46	72.611	11.139	18.727	0	177	177	2	1	-10921639	198.810	210	119	248	4175	40.200	4.800	0.206	1.689
ID408665	408665	44	60.863	22.868	19.503	0	177	177	2	1	-10921639	194.190	195	128	247	4078	37.712	7.600	0.158	1.404
ID408684	408684	46	81.694	11.313	18.197	0	178	178	2	1	-10921639	198.095	203	120	252	4160	45.412	4.800	0.231	1.638
ID408685	408685	44	72.125	23.707	20.177	0	178	178	2	1	-10921639	205.667	211	134	253	4319	42.297	4.800	0.183	1.504
ID408682	408682	35	71.000	11.308	9.520	0	178	178	2	1	-10921639	171.476	166	107	242	3601	43.243	2.000	0.203	1.338
ID408683	408683	45	46.057	18.184	9.596	0	178	178	2	1	-10921639	225.619	240	159	255	4738	29.452	4.800	0.102	1.418
ID408681	408681	38	57.798	24.140	7.643	0	178	178	2	1	-10921639	220.429	238	150	255	4629	34.538	4.800	0.144	1.607
ID408710	408710	44	64.651	23.278	20.071	0	179	179	2	1	-10921639	216.619	219	139	253	4549	34.569	7.600	0.170	1.821
ID408708	408708	45	45.022	18.211	9.191	0	179	179	2	1	-10921639	226.952	236	178	255	4766	27.049	4.800	0.099	1.514
ID408709	408709	46	81.227	11.904	18.088	0	179	179	2	1	-10921639	201.048	207	123	252	4222	36.928	4.800	0.227	2.016
ID408706	408706	38	59.819	24.195	7.748	0	179	179	2	1	-10921639	219.619	238	160	255	4612	32.805	4.800	0.150	1.743
ID408707	408707	35	72.648	11.247	9.494	0	179	179	2	1	-10921639	176.857	184	95	246	3714	49.932	4.800	0.208	1.218
ID408702	408702	45	41.782	18.280	9.629	0	180	180	2	1	-10921639	217.000	217	168	253	4557	29.833	4.800	0.085	1.142
ID408703	408703	46	66.237	12.321	17.641	0	180	180	2	1	-10921639	196.714	209	101	247	4131	42.800	4.800	0.187	1.451
ID408700	408700	38	62.886	24.255	7.713	0	180	180	2	1	-10921639	220.190	242	158	255	4624	34.311	4.800	0.160	1.768
ID408701	408701	35	68.221	11.144	9.619	0	180	180	2	1	-10921639	179.429	172	125	243	3768	36.723	4.800	0.183	1.514
ID408704	408704	44	67.983	23.305	20.046	0	180	180	2	1	-10921639	215.000	223	144	255	4515	35.943	4.800	0.176	1.789
ID408705	408705	48	40.924	26.546	22.650	0	180	180	2	1	-10921639	118.952	121	47	174	2498	40.707	7.600	0.171	0.855
ID408692	408692	49	51.146	14.616	22.916	0	181	181	2	1	-10921639	136.571	138	68	210	2868	42.148	2.000	0.142	0.804
ID408690	408690	44	65.365	23.095	19.990	0	181	181	2	1	-10921639	217.429	235	150	255	4566	37.214	7.600	0.161	1.623
ID408691	408691	48	61.210	25.683	22.644	0	181	181	2	1	-10921639	145.381	149	52	229	3053	51.459	7.600	0.208	0.972
ID408688	408688	35	66.568	11.051	9.690	0	181	181	2	1	-10921639	179.667	180	122	243	3773	35.099	4.800	0.177	1.541
ID408689	408689	46	57.301	12.239	16.909	0	181	181	2	1	-10921639	194.333	200	124	243	4081	36.042	4.800	0.166	1.535
ID408686	408686	38	63.691	24.478	7.470	0	181	181	2	1	-10921639	220.619	229	155	255	4633	34.832	4.800	0.167	1.812
ID408687	408687	45	40.941	18.453	9.320	0	181	181	2	1	-10921639	223.571	228	164	255	4695	29.001	4.800	0.094	1.326
ID408694	408694	38	64.307	24.730	7.314	0	182	182	2	1	-10921639	202.333	231	112	255	4249	52.348	4.800	0.163	1.083
ID408695	408695	45	41.303	18.294	8.988	0	182	182	2	1	-10921639	225.714	233	174	255	4740	27.223	4.800	0.095	1.439
ID408693	408693	50	46.056	20.255	4.994	0	182	182	2	1	-10921639	210.619	223	127	255	4423	40.354	4.800	0.107	1.008
ID408698	408698	48	68.206	25.703	22.362	0	182	182	2	1	-10921639	177.000	183	104	246	3717	47.882	4.800	0.206	1.263
ID408699	408699	49	63.970	15.185	23.608	0	182	182	2	1	-10921639	136.333	139	58	219	2863	48.858	2.000	0.224	1.022
ID408696	408696	35	70.781	10.835	9.610	0	182	182	2	1	-10921639	174.667	170	117	242	3668	38.036	4.800	0.204	1.557
ID408697	408697	46	57.974	12.635	16.653	0	182	182	2	1	-10921639	194.905	200	137	244	4093	32.263	4.800	0.154	1.615
ID408711	408711	50	52.517	20.213	4.839	0	183	183	2	1	-10921639	214.524	234	148	255	4505	40.674	4.800	0.122	1.146
ID408718	408718	49	47.098	15.663	24.142	0	183	183	2	1	-10921639	140.619	140	84	189	2953	35.039	4.800	0.173	1.183
ID408716	408716	44	59.820	23.169	20.023	0	183	183	2	1	-10921639	226.762	240	171	255	4762	28.509	7.600	0.153	2.112
ID408717	408717	48	61.537	26.011	22.621	0	183	183	2	1	-10921639	148.905	156	44	234	3127	56.399	2.000	0.196	0.867
ID408714	408714	35	65.625	10.917	10.112	0	183	183	2	1	-10921639	182.095	184	113	240	3824	38.233	4.800	0.189	1.516
ID408715	408715	46	46.540	12.617	16.153	0	183	183	2	1	-10921639	189.476	194	147	233	3979	25.810	4.800	0.123	1.613
ID408712	408712	38	60.233	24.772	7.383	0	183	183	2	1	-10921639	207.238	223	110	255	4352	46.426	4.800	0.154	1.193
ID408713	408713	45	44.012	17.889	9.336	0	183	183	2	1	-10921639	231.905	244	180	255	4870	25.310	4.800	0.102	1.703
ID408719	408719	50	51.592	20.055	4.877	0	184	184	2	1	-10921639	213.524	231	142	255	4484	40.768	4.800	0.117	1.098
ID408724	408724	44	62.714	23.848	20.385	0	184	184	2	1	-10921639	217.429	223	138	255	4566	36.309	4.800	0.165	1.697
ID408722	408722	35	65.013	10.866	10.067	0	184	184	2	1	-10921639	190.333	191	128	246	3997	35.429	4.800	0.175	1.599
ID408723	408723	46	49.539	12.704	16.153	0	184	184	2	1	-10921639	197.810	207	150	243	4154	27.651	4.800	0.122	1.561
ID408720	408720	38	54.935	24.431	7.697	0	184	184	2	1	-10921639	223.667	230	127	255	4697	31.638	4.800	0.145	1.786
ID408721	408721	45	40.329	18.068	9.301	0	184	184	2	1	-10921639	232.048	244	178	255	4873	25.617	4.800	0.090	1.492
ID408736	408736	44	65.087	23.846	19.822	0	185	185	2	1	-10921639	217.905	240	147	255	4576	39.324	4.800	0.164	1.564
ID408737	408737	48	46.481	26.462	23.881	0	185	185	2	1	-10921639	120.905	118	55	198	2539	44.094	2.000	0.121	0.590
ID408734	408734	35	69.616	11.033	10.197	0	185	185	2	1	-10921639	192.238	196	123	248	4037	39.855	4.800	0.191	1.550
ID408735	408735	46	57.415	13.145	16.381	0	185	185	2	1	-10921639	212.429	223	148	252	4461	34.578	4.800	0.133	1.443
ID408732	408732	38	62.682	24.966	7.074	0	185	185	2	1	-10921639	205.762	216	135	255	4321	41.635	4.800	0.160	1.365
ID408733	408733	45	41.953	18.119	8.889	0	185	185	2	1	-10921639	230.476	244	179	255	4840	25.828	4.800	0.094	1.537
ID408731	408731	50	46.280	19.964	5.308	0	185	185	2	1	-10921639	207.571	215	124	255	4359	43.719	4.800	0.106	0.914
ID408742	408742	44	63.006	23.693	19.292	0	186	186	2	1	-10921639	202.524	208	128	255	4253	44.744	4.800	0.153	1.203
ID408743	408743	48	41.367	26.292	24.036	0	186	186	2	1	-10921639	100.143	99	39	188	2103	38.788	2.000	0.098	0.461
ID408740	408740	35	73.543	11.091	10.190	0	186	186	2	1	-10921639	192.429	190	108	248	4041	40.076	4.800	0.201	1.610
ID408741	408741	46	56.632	13.135	16.292	0	186	186	2	1	-10921639	194.095	202	130	249	4076	41.772	2.000	0.120	0.995
ID408738	408738	50	45.152	19.685	5.786	0	186	186	2	1	-10921639	224.095	240	157	255	4706	33.657	4.800	0.104	1.259
ID408739	408739	38	66.794	25.215	6.794	0	186	186	2	1	-10921639	215.619	239	130	255	4528	39.712	4.800	0.174	1.611
ID408726	408726	38	67.483	25.550	6.854	0	187	187	2	1	-10921639	190.286	198	103	252	3996	49.355	4.800	0.186	1.209
ID408727	408727	35	72.640	11.131	10.046	0	187	187	2	1	-10921639	177.810	180	111	243	3734	41.612	4.800	0.208	1.474
ID408725	408725	50	42.530	19.742	6.484	0	187	187	2	1	-10921639	216.333	242	136	255	4543	41.686	4.800	0.091	0.868
ID408730	408730	48	46.080	25.894	24.304	0	187	187	2	1	-10921639	111.571	114	58	197	2343	36.419	2.000	0.124	0.677
ID408728	408728	46	50.695	13.529	16.663	0	187	187	2	1	-10921639	215.857	211	148	249	4533	29.002	4.800	0.124	1.647
ID408729	408729	44	66.604	23.887	19.151	0	187	187	2	1	-10921639	209.333	237	135	255	4396	42.838	4.800	0.162	1.364
ID408758	408758	None	40.182	18.447	9.100	0	188	188	2	1	-10921639	227.762	234	178	255	4783	26.418	4.800	0.091	1.434
ID408759	408759	35	68.401	10.619	10.148	0	188	188	2	1	-10921639	172.381	168	118	240	3620	36.982	2.000	0.191	1.495
ID408756	408756	50	40.265	20.248	6.633	0	188	188	2	1	-10921639	240.524	251	197	255	5051	20.004	6.298	0.099	2.163
ID408757	408757	38	67.103	25.433	6.741	0	188	188	2	1	-10921639	212.190	224	129	253	4456	39.936	4.800	0.167	1.522
ID408760	408760	46	45.083	12.969	16.384	0	188	188	2	1	-10921639	194.048	199	128	239	4075	29.860	4.800	0.115	1.343
ID408761	408761	44	64.924	23.999	18.983	0	188	188	2	1	-10921639	207.000	214	148	255	4347	42.913	4.800	0.156	1.303
ID408748	408748	44	58.170	23.564	18.915	0	189	189	2	1	-10921639	202.476	204	131	255	4252	44.478	2.000	0.132	1.059
ID408749	408749	None	46.374	26.515	24.496	0	189	189	2	1	-10921639	115.286	115	66	175	2421	31.460	2.000	0.178	1.106
ID408746	408746	35	77.628	10.957	9.933	0	189	189	2	1	-10921639	177.381	192	113	248	3725	44.199	2.000	0.196	1.315
ID408747	408747	46	45.993	12.780	16.320	0	189	189	2	1	-10921639	196.000	203	148	244	4116	28.546	2.000	0.099	1.237
ID408744	408744	50	40.376	19.549	6.790	0	189	189	2	1	-10921639	240.286	248	192	255	5046	20.838	4.800	0.098	2.051
ID408745	408745	38	59.643	25.439	6.572	0	189	189	2	1	-10921639	226.857	246	138	255	4764	33.305	4.800	0.157	1.846
ID408766	408766	44	58.512	23.762	18.756	0	190	190	2	1	-10921639	209.524	219	148	255	4400	39.532	4.800	0.145	1.344
ID408764	408764	35	79.509	10.722	9.887	0	190	190	2	1	-10921639	196.095	199	148	252	4118	35.795	4.800	0.214	1.929
ID408765	408765	46	59.515	12.892	16.842	0	190	190	2	1	-10921639	206.905	204	137	250	4345	32.554	4.800	0.146	1.616
ID408762	408762	38	69.949	25.743	6.921	0	190	190	2	1	-10921639	207.095	232	108	255	4349	50.858	4.800	0.176	1.219
ID408763	408763	50	42.281	18.245	8.677	0	190	190	2	1	-10921639	229.714	242	169	255	4824	28.522	4.800	0.095	1.404
ID408767	408767	50	41.268	19.948	6.334	0	191	191	2	1	-10921639	220.667	246	139	255	4634	40.038	4.800	0.098	0.987
ID408772	408772	51	52.146	26.383	24.354	0	191	191	2	1	-10921639	121.476	120	68	197	2551	38.800	2.000	0.146	0.796
ID408770	408770	46	44.623	12.384	17.029	0	191	191	2	1	-10921639	183.429	191	121	234	3852	34.878	4.800	0.125	1.170
ID408771	408771	44	56.410	23.916	18.708	0	191	191	2	1	-10921639	215.000	219	159	255	4515	34.199	4.800	0.143	1.577
ID408768	408768	38	73.463	25.629	6.279	0	191	191	2	1	-10921639	187.524	219	84	255	3938	62.387	2.000	0.187	0.949
ID408769	408769	35	75.486	10.908	9.758	0	191	191	2	1	-10921639	192.095	210	127	252	4034	45.597	2.000	0.195	1.376
ID408750	408750	50	44.211	19.072	7.205	0	192	192	2	1	-10921639	226.952	248	155	255	4766	33.921	4.800	0.102	1.242
ID408751	408751	38	72.489	24.767	7.172	0	192	192	2	1	-10921639	203.095	229	91	255	4265	53.527	4.800	0.185	1.187
ID408754	408754	44	58.391	24.007	18.665	0	192	192	2	1	-10921639	214.762	227	157	253	4510	34.035	4.800	0.145	1.594
ID408755	408755	51	40.498	26.301	24.497	0	192	192	2	1	-10921639	121.238	121	71	187	2546	29.533	2.000	0.119	0.876
ID408752	408752	35	74.650	10.724	9.881	0	192	192	2	1	-10921639	197.381	209	118	253	4145	47.447	4.800	0.198	1.378
ID408753	408753	46	41.284	12.323	17.489	0	192	192	2	1	-10921639	173.619	180	106	221	3646	35.126	4.800	0.126	1.104
ID408782	408782	46	57.895	12.460	17.039	0	193	193	2	1	-10921639	183.429	179	108	246	3852	42.240	4.800	0.159	1.193
ID408783	408783	44	49.371	24.646	18.471	0	193	193	2	1	-10921639	185.571	203	89	249	3897	51.228	2.000	0.110	0.720
ID408780	408780	38	61.189	23.783	8.497	0	193	193	2	1	-10921639	215.238	238	127	255	4520	47.700	4.800	0.149	1.169
ID408781	408781	35	77.617	11.228	9.838	0	193	193	2	1	-10921639	199.095	221	119	255	4181	49.688	4.800	0.198	1.327
ID408779	408779	50	41.170	18.740	7.731	0	193	193	2	1	-10921639	239.619	249	185	255	5032	21.734	4.800	0.100	2.002
ID408784	408784	51	46.862	26.238	24.299	0	193	193	2	1	-10921639	130.524	136	81	190	2741	31.816	2.000	0.134	0.971
ID408774	408774	38	63.567	23.326	9.112	0	194	194	2	1	-10921639	226.571	244	170	255	4758	30.876	4.800	0.164	2.068
ID408775	408775	35	68.283	11.501	9.757	0	194	194	2	1	-10921639	200.857	221	122	253	4218	45.834	4.800	0.168	1.261
ID408773	408773	50	46.858	18.253	8.048	0	194	194	2	1	-10921639	227.905	244	148	255	4786	35.440	4.800	0.112	1.294
ID408778	408778	51	56.132	26.147	24.920	0	194	194	2	1	-10921639	113.000	111	58	189	2373	37.431	2.000	0.202	1.015
ID408776	408776	46	58.740	12.746	17.193	0	194	194	2	1	-10921639	197.524	204	142	241	4148	29.898	4.800	0.150	1.721
ID408777	408777	44	55.414	24.160	18.792	0	194	194	2	1	-10921639	211.000	216	147	252	4431	31.404	4.800	0.151	1.765
ID408790	408790	51	51.120	26.037	24.713	0	195	195	2	1	-10921639	119.429	112	66	193	2508	38.926	2.000	0.178	0.925
ID408788	408788	46	52.346	12.632	17.302	0	195	195	2	1	-10921639	199.143	202	157	242	4182	28.334	4.800	0.124	1.556
ID408789	408789	44	52.180	24.509	18.435	0	195	195	2	1	-10921639	194.143	202	106	251	4077	46.188	4.800	0.128	0.955
ID408786	408786	38	57.284	22.559	9.486	0	195	195	2	1	-10921639	199.000	212	102	255	4179	54.497	4.800	0.139	0.891
ID408787	408787	35	67.167	12.197	9.724	0	195	195	2	1	-10921639	204.667	226	121	255	4298	44.456	4.800	0.162	1.282
ID408785	408785	50	45.242	18.184	8.573	0	195	195	2	1	-10921639	239.667	247	193	255	5033	20.684	4.800	0.114	2.377
ID408798	408798	46	51.139	13.042	17.423	0	196	196	2	1	-10921639	192.286	186	133	241	4038	31.425	4.800	0.137	1.473
ID408799	408799	44	49.747	24.127	18.427	0	196	196	2	1	-10921639	222.190	238	147	255	4666	32.234	4.800	0.126	1.540
ID408796	408796	35	63.659	11.916	9.590	0	196	196	2	1	-10921639	204.619	206	122	255	4297	44.072	4.800	0.160	1.279
ID408797	408797	38	55.741	22.331	9.428	0	196	196	2	1	-10921639	219.476	239	153	255	4609	37.102	4.800	0.136	1.419
ID408795	408795	50	40.737	16.952	9.303	0	196	196	2	1	-10921639	227.762	246	148	255	4783	33.448	4.800	0.091	1.133
ID408791	408791	35	68.980	11.489	9.693	0	197	197	2	1	-10921639	191.190	197	122	252	4015	46.406	4.800	0.188	1.305
ID408794	408794	44	42.823	24.519	18.349	0	197	197	2	1	-10921639	195.286	216	92	247	4101	48.437	6.350	0.100	0.730
ID408792	408792	38	58.041	21.999	9.559	0	197	197	2	1	-10921639	211.667	234	114	255	4445	42.318	4.800	0.131	1.158
ID408793	408793	46	58.416	12.952	17.413	0	197	197	2	1	-10921639	197.048	199	137	246	4138	33.870	4.800	0.159	1.593
ID408806	408806	None	41.681	26.027	24.545	0	198	198	2	1	-10921639	106.762	96	48	175	2242	37.950	2.000	0.163	0.789
ID408804	408804	46	60.073	12.833	17.491	0	198	198	2	1	-10921639	193.143	200	126	244	4056	33.530	4.800	0.157	1.559
ID408805	408805	44	46.778	24.265	18.100	0	198	198	2	1	-10921639	224.476	225	153	255	4714	26.858	4.800	0.119	1.779
ID408802	408802	None	52.640	14.933	9.839	0	198	198	2	1	-10921639	228.143	241	160	255	4791	29.879	4.800	0.126	1.708
ID408803	408803	38	46.908	20.684	10.698	0	198	198	2	1	-10921639	207.952	211	136	252	4367	37.829	2.000	0.088	0.886
ID408800	408800	52	52.506	23.962	7.878	0	198	198	2	1	-10921639	145.143	153	71	227	3048	42.184	7.600	0.128	0.783
ID408801	408801	35	64.953	11.570	9.634	0	198	198	2	1	-10921639	207.000	212	137	253	4347	39.095	4.800	0.165	1.503
ID408807	408807	52	54.266	23.225	8.306	0	199	199	2	1	-10921639	164.762	162	103	242	3460	43.845	2.000	0.142	0.933
ID408810	408810	46	64.360	12.786	17.661	0	199	199	2	1	-10921639	196.857	200	133	248	4134	34.244	4.800	0.168	1.653
ID408811	408811	44	57.314	24.575	18.693	0	199	199	2	1	-10921639	202.905	206	124	252	4261	44.034	4.800	0.138	1.115
ID408808	408808	35	66.349	11.851	9.235	0	199	199	2	1	-10921639	199.333	197	140	251	4186	38.242	4.800	0.176	1.562
ID408809	408809	38	52.470	20.618	10.522	0	199	199	2	1	-10921639	210.952	223	117	253	4430	40.886	4.800	0.103	0.964
ID408814	408814	46	59.617	12.888	17.478	0	200	200	2	1	-10921639	204.238	209	162	250	4289	29.524	4.800	0.147	1.776
ID408815	408815	44	55.279	24.380	18.504	0	200	200	2	1	-10921639	223.571	238	167	252	4695	29.976	4.800	0.139	1.818
ID408812	408812	35	68.028	11.698	9.096	0	200	200	2	1	-10921639	206.571	220	129	253	4338	39.457	4.800	0.173	1.547
ID408813	408813	52	69.962	23.148	8.712	0	200	200	2	1	-10921639	196.571	209	119	250	4128	43.189	4.800	0.198	1.505
ID408816	408816	53	43.960	25.739	24.061	0	200	200	2	1	-10921639	115.476	116	49	184	2425	37.481	2.000	0.136	0.739
ID408823	408823	35	63.131	11.477	8.954	0	201	201	2	1	-10921639	192.762	194	122	253	4048	44.206	2.000	0.158	1.189
ID408826	408826	53	47.552	26.121	24.202	0	201	201	2	1	-10921639	124.667	131	71	189	2618	33.646	2.000	0.162	1.035
ID408824	408824	46	67.645	12.661	17.621	0	201	201	2	1	-10921639	208.238	213	139	250	4373	33.357	4.800	0.180	1.908
ID408825	408825	44	51.104	24.333	18.612	0	201	201	2	1	-10921639	224.238	236	170	255	4709	28.886	4.800	0.124	1.707
ID408830	408830	46	61.660	13.058	17.374	0	202	202	2	1	-10921639	203.762	212	138	252	4279	38.198	2.000	0.149	1.382
ID408831	408831	44	43.324	23.820	18.829	0	202	202	2	1	-10921639	215.714	222	147	252	4530	29.157	4.800	0.109	1.450
ID408828	408828	35	65.231	12.050	9.215	0	202	202	2	1	-10921639	204.286	209	141	253	4290	38.729	4.800	0.168	1.520
ID408829	408829	54	42.623	19.878	10.614	0	202	202	2	1	-10921639	231.857	247	149	255	4869	27.949	4.800	0.099	1.498
ID408827	408827	52	50.032	24.177	7.868	0	202	202	2	1	-10921639	155.286	159	99	223	3261	34.741	2.000	0.120	0.960
ID408822	408822	44	43.862	24.558	19.622	0	203	203	2	1	-10921639	188.952	186	134	248	3968	34.895	4.800	0.117	1.136
ID408820	408820	54	46.604	19.572	10.920	0	203	203	2	1	-10921639	226.762	246	151	255	4762	31.645	4.800	0.113	1.449
ID408821	408821	46	64.924	13.293	17.937	0	203	203	2	1	-10921639	205.286	207	147	251	4311	36.200	4.800	0.180	1.730
ID408818	408818	35	54.360	12.600	9.904	0	203	203	2	1	-10921639	211.143	213	170	249	4434	26.910	6.293	0.138	1.901
ID408819	408819	None	42.039	17.000	10.000	0	203	203	2	1	-10921639	224.952	238	144	255	4724	35.329	6.305	0.088	1.026
ID408817	408817	52	45.374	24.879	8.075	0	203	203	2	1	-10921639	132.476	131	78	195	2782	33.688	2.000	0.130	0.905
ID408850	408850	46	58.760	13.555	18.010	0	204	204	2	1	-10921639	207.333	202	168	252	4354	28.338	2.000	0.134	1.725
ID408851	408851	44	47.890	23.820	19.097	0	204	204	2	1	-10921639	216.095	227	134	252	4538	32.779	4.800	0.111	1.316
ID408848	408848	35	47.944	12.266	10.050	0	204	204	2	1	-10921639	185.476	186	118	245	3895	37.460	4.800	0.130	1.138
ID408849	408849	54	49.681	19.774	10.830	0	204	204	2	1	-10921639	226.571	246	157	255	4758	32.138	4.800	0.121	1.517
ID408834	408834	46	60.335	13.695	18.288	0	205	205	2	1	-10921639	210.952	199	165	252	4430	27.611	4.800	0.140	1.879
ID408835	408835	44	40.640	22.808	18.727	0	205	205	2	1	-10921639	220.762	226	170	255	4636	27.201	6.255	0.099	1.456
ID408832	408832	35	49.547	12.722	11.045	0	205	205	2	1	-10921639	206.333	202	160	249	4333	28.577	4.800	0.116	1.501
ID408833	408833	54	43.926	19.898	10.596	0	205	205	2	1	-10921639	227.714	244	155	255	4782	29.801	4.800	0.106	1.461
ID408842	408842	46	63.013	13.484	18.689	0	206	206	2	1	-10921639	187.667	196	114	248	3941	45.140	4.800	0.179	1.264
ID408843	408843	44	41.619	22.692	19.549	0	206	206	2	1	-10921639	207.476	209	142	255	4357	35.617	6.296	0.101	1.069
ID408840	408840	54	47.173	20.607	9.913	0	206	206	2	1	-10921639	203.524	199	140	255	4274	38.710	4.800	0.110	1.039
ID408841	408841	35	64.745	12.096	10.795	0	206	206	2	1	-10921639	203.810	209	134	253	4280	36.222	4.800	0.171	1.644
ID408838	408838	46	58.235	13.874	18.594	0	207	207	2	1	-10921639	194.190	185	131	248	4078	39.138	4.800	0.162	1.382
ID408839	408839	44	45.321	22.326	18.967	0	207	207	2	1	-10921639	232.667	244	187	255	4886	23.831	4.800	0.108	1.904
ID408836	408836	35	58.633	11.922	10.492	0	207	207	2	1	-10921639	196.286	204	142	247	4122	33.810	4.800	0.146	1.481
ID408837	408837	54	40.951	18.988	11.157	0	207	207	2	1	-10921639	234.857	247	176	255	4932	24.090	4.800	0.096	1.713
ID408846	408846	46	56.513	14.144	18.674	0	208	208	2	1	-10921639	188.286	180	128	251	3954	41.554	4.800	0.156	1.222
ID408847	408847	44	44.445	22.304	18.768	0	208	208	2	1	-10921639	231.429	239	179	255	4860	23.809	4.800	0.113	1.975
ID408844	408844	35	57.527	11.750	10.021	0	208	208	2	1	-10921639	188.429	190	146	243	3957	28.120	4.800	0.143	1.679
ID408845	408845	54	43.736	18.570	11.082	0	208	208	2	1	-10921639	234.000	245	175	255	4914	25.308	4.800	0.105	1.756
ID408860	408860	44	46.103	21.864	18.925	0	209	209	2	1	-10921639	230.095	243	179	255	4832	26.900	4.800	0.114	1.749
ID408858	408858	54	49.207	18.737	11.343	0	209	209	2	1	-10921639	229.095	244	155	255	4811	31.212	4.800	0.122	1.592
ID408859	408859	46	55.714	14.173	18.997	0	209	209	2	1	-10921639	189.286	186	115	246	3975	42.203	4.800	0.146	1.141
ID408857	408857	35	48.826	11.811	10.652	0	209	209	2	1	-10921639	180.000	187	126	223	3780	29.096	4.800	0.138	1.498
ID408854	408854	35	42.534	11.751	10.393	0	210	210	2	1	-10921639	164.476	168	127	224	3454	25.655	4.800	0.111	1.285
ID408855	408855	54	48.894	18.444	11.201	0	210	210	2	1	-10921639	227.571	243	152	255	4779	30.557	4.800	0.114	1.530
ID408856	408856	46	54.095	14.302	19.367	0	210	210	2	1	-10921639	192.810	197	123	251	4049	41.773	4.800	0.135	1.096
ID408852	408852	54	45.809	18.197	11.400	0	211	211	2	1	-10921639	222.524	236	134	255	4673	36.438	4.800	0.102	1.135
ID408853	408853	46	58.585	14.365	19.002	0	211	211	2	1	-10921639	189.905	197	123	252	3988	46.074	2.000	0.143	1.030
ID408863	408863	54	47.021	18.618	11.682	0	212	212	2	1	-10921639	234.810	246	164	255	4931	26.214	4.800	0.113	1.814
ID408864	408864	46	52.150	14.583	19.265	0	212	212	2	1	-10921639	216.524	215	155	253	4547	28.913	4.800	0.137	1.800
ID408865	408865	None	41.521	21.555	18.826	0	212	212	2	1	-10921639	218.857	216	169	255	4596	27.113	6.265	0.107	1.561
ID408862	408862	46	40.076	14.341	18.917	0	213	213	2	1	-10921639	179.476	173	112	241	3769	37.676	4.800	0.114	0.979
ID408861	408861	54	43.353	18.201	11.350	0	213	213	2	1	-10921639	225.143	237	149	255	4728	33.428	4.800	0.102	1.243
ID408866	408866	54	46.225	19.058	11.715	0	214	214	2	1	-10921639	235.667	246	191	255	4949	20.387	4.800	0.116	2.398
ID408867	408867	55	44.902	23.638	20.367	0	214	214	2	1	-10921639	189.238	191	139	247	3974	32.140	4.800	0.110	1.170
ID408870	408870	None	43.501	24.906	21.772	0	215	215	2	1	-10921639	155.714	163	89	214	3270	35.900	4.800	0.141	1.074
ID408868	408868	54	45.143	19.079	11.945	0	215	215	2	1	-10921639	235.667	249	186	255	4949	23.191	7.600	0.112	2.046
ID408869	408869	55	42.341	23.277	20.136	0	215	215	2	1	-10921639	198.905	195	154	249	4177	28.339	7.600	0.103	1.305
ID408871	408871	54	49.770	19.476	11.460	0	216	216	2	1	-10921639	222.571	236	127	255	4674	41.119	4.800	0.119	1.149
ID408872	408872	56	44.843	16.256	18.981	0	216	216	2	1	-10921639	208.524	215	159	252	4379	33.090	4.800	0.107	1.222
ID408873	408873	55	50.282	23.012	20.191	0	216	216	2	1	-10921639	198.381	199	147	249	4166	29.941	4.800	0.127	1.498
ID408878	408878	56	40.178	16.850	17.995	0	217	217	2	1	-10921639	227.476	236	176	255	4777	25.093	6.317	0.094	1.565
ID408879	408879	55	46.510	21.964	19.610	0	217	217	2	1	-10921639	194.190	193	139	248	4078	36.903	4.800	0.113	1.072
ID408877	408877	54	46.558	18.734	11.887	0	217	217	2	1	-10921639	233.429	246	183	255	4902	23.773	7.600	0.117	2.057
ID408874	408874	54	50.214	18.577	12.105	0	218	218	2	1	-10921639	233.143	245	191	255	4896	22.379	7.600	0.133	2.449
ID408875	408875	56	49.503	18.354	18.598	0	218	218	2	1	-10921639	226.381	240	160	255	4754	30.301	4.800	0.131	1.729
ID408876	408876	55	43.026	23.293	20.250	0	218	218	2	1	-10921639	177.857	173	138	227	3735	29.321	6.321	0.109	1.189
ID408882	408882	55	48.825	24.817	21.322	0	219	219	2	1	-10921639	165.286	165	123	208	3471	23.586	4.800	0.171	2.047
ID408880	408880	54	49.134	18.486	12.451	0	219	219	2	1	-10921639	233.143	243	168	253	4896	21.676	4.800	0.126	2.403
ID408881	408881	56	53.610	17.910	18.331	0	219	219	2	1	-10921639	220.714	230	153	250	4635	28.050	4.800	0.132	1.831
ID408886	408886	54	55.413	18.856	12.258	0	220	220	2	1	-10921639	232.714	245	187	255	4887	21.548	4.800	0.148	2.777
ID408887	408887	56	61.011	18.141	18.859	0	220	220	2	1	-10921639	213.762	222	149	250	4489	31.022	4.800	0.168	1.986
ID408888	408888	55	54.095	25.907	21.902	0	220	220	2	1	-10921639	141.952	144	91	188	2981	29.156	4.800	0.212	1.706
ID408883	408883	54	57.849	18.616	12.097	0	221	221	2	1	-10921639	232.143	244	179	255	4875	23.625	4.800	0.156	2.648
ID408884	408884	56	60.938	18.358	19.046	0	221	221	2	1	-10921639	216.810	225	164	251	4553	28.880	4.800	0.162	2.093
ID408885	408885	55	46.510	26.337	21.454	0	221	221	2	1	-10921639	152.810	154	114	191	3209	22.779	4.800	0.171	1.959
ID408898	408898	55	53.511	27.941	22.752	0	222	222	2	1	-10921639	129.619	132	78	175	2722	33.705	4.800	0.226	1.417
ID408896	408896	54	53.718	18.640	12.567	0	222	222	2	1	-10921639	226.048	245	148	255	4747	32.863	4.800	0.124	1.520
ID408897	408897	56	61.755	17.905	18.954	0	222	222	2	1	-10921639	225.476	235	183	253	4735	25.500	4.800	0.165	2.506
ID408894	408894	57	45.290	25.940	21.323	0	223	223	2	1	-10921639	154.667	158	93	196	3248	28.545	4.800	0.140	1.331
ID408895	408895	55	46.343	28.607	23.020	0	223	223	2	1	-10921639	111.905	116	54	169	2350	35.799	4.800	0.216	1.109
ID408892	408892	54	56.199	18.359	12.596	0	223	223	2	1	-10921639	234.381	240	193	255	4922	18.993	4.800	0.148	3.175
ID408893	408893	56	60.961	18.877	19.663	0	223	223	2	1	-10921639	216.429	236	136	255	4545	38.795	4.800	0.167	1.598
ID408890	408890	56	56.413	18.770	19.513	0	224	224	2	1	-10921639	221.667	239	140	255	4655	36.078	4.800	0.155	1.645
ID408891	408891	57	50.737	27.075	21.890	0	224	224	2	1	-10921639	160.476	161	110	197	3370	25.895	4.800	0.191	1.992
ID408889	408889	54	50.577	18.658	12.667	0	224	224	2	1	-10921639	231.762	247	160	255	4867	27.488	4.800	0.121	1.822
ID408899	408899	54	56.800	18.356	12.623	0	225	225	2	1	-10921639	234.952	240	197	255	4934	19.059	4.800	0.150	3.224
ID408900	408900	56	55.190	20.009	20.125	0	225	225	2	1	-10921639	222.714	242	141	255	4677	35.170	4.800	0.137	1.527
ID408901	408901	57	44.759	26.540	21.429	0	225	225	2	1	-10921639	150.905	154	77	197	3169	34.437	4.800	0.143	1.093
ID408906	408906	57	48.125	25.694	21.709	0	226	226	2	1	-10921639	167.238	168	117	212	3512	27.822	4.800	0.166	1.708
ID408904	408904	54	54.555	18.270	12.741	0	226	226	2	1	-10921639	238.524	245	181	255	5009	18.324	4.800	0.146	3.325
ID408905	408905	56	54.511	19.528	19.906	0	226	226	2	1	-10921639	223.762	234	157	255	4699	33.134	4.800	0.135	1.602
ID408910	408910	54	52.625	17.665	12.504	0	227	227	2	1	-10921639	236.286	242	205	255	4962	16.393	4.800	0.135	3.436
ID408911	408911	56	54.673	19.631	19.856	0	227	227	2	1	-10921639	223.333	238	169	255	4690	31.256	4.800	0.135	1.700
ID408912	408912	57	49.884	26.108	21.791	0	227	227	2	1	-10921639	163.762	166	118	201	3439	28.502	7.600	0.163	1.614
ID408902	408902	54	60.139	17.723	12.464	0	228	228	2	1	-10921639	223.429	239	144	255	4692	33.923	4.800	0.158	1.795
ID408903	408903	56	58.223	19.404	19.675	0	228	228	2	1	-10921639	228.095	240	157	255	4790	32.308	4.800	0.161	1.962
ID408907	408907	54	61.040	17.665	12.608	0	229	229	2	1	-10921639	232.238	237	186	255	4877	21.735	4.800	0.161	2.969
ID408908	408908	56	56.599	19.393	19.621	0	229	229	2	1	-10921639	226.238	238	143	255	4751	34.313	4.800	0.151	1.725
ID408909	408909	57	42.781	26.363	21.925	0	229	229	2	1	-10921639	137.667	141	87	169	2891	25.759	7.600	0.167	1.529
ID408914	408914	56	56.071	18.994	19.612	0	230	230	2	1	-10921639	226.190	236	161	255	4750	30.420	4.800	0.153	1.973
ID408915	408915	57	41.012	25.944	22.185	0	230	230	2	1	-10921639	138.810	138	98	181	2915	29.693	7.600	0.144	1.174
ID408913	408913	54	67.968	17.355	12.320	0	230	230	2	1	-10921639	213.619	236	141	255	4486	40.883	4.800	0.176	1.565
ID408922	408922	54	65.933	17.597	12.304	0	231	231	2	1	-10921639	222.286	239	138	255	4668	34.896	4.800	0.176	1.904
ID408923	408923	56	60.404	19.100	19.877	0	231	231	2	1	-10921639	230.238	244	167	255	4835	28.870	4.800	0.165	2.263
ID408924	408924	57	46.667	26.075	22.284	0	231	231	2	1	-10921639	148.048	151	97	193	3109	29.972	4.800	0.166	1.406
ID408918	408918	57	45.146	25.517	22.445	0	232	232	2	1	-10921639	146.000	149	89	189	3066	28.221	4.800	0.163	1.453
ID408916	408916	54	66.283	17.558	12.391	0	232	232	2	1	-10921639	218.238	240	134	255	4583	37.205	4.800	0.171	1.714
ID408917	408917	56	62.491	19.071	19.773	0	232	232	2	1	-10921639	228.238	238	160	255	4793	29.670	4.800	0.175	2.296
ID408919	408919	54	64.697	17.636	12.367	0	233	233	2	1	-10921639	227.667	241	168	255	4781	26.665	4.800	0.178	2.578
ID408920	408920	56	65.783	18.835	19.757	0	233	233	2	1	-10921639	229.000	242	152	255	4809	31.145	4.800	0.188	2.326
ID408921	408921	57	50.214	25.459	22.563	0	233	233	2	1	-10921639	150.381	152	88	199	3158	30.575	4.800	0.194	1.599
ID408930	408930	57	50.534	26.601	22.934	0	234	234	2	1	-10921639	135.714	139	74	185	2850	33.138	4.800	0.195	1.336
ID408928	408928	54	62.893	17.614	12.364	0	234	234	2	1	-10921639	221.762	232	159	253	4657	30.349	4.800	0.168	2.106
ID408929	408929	56	66.325	18.847	19.341	0	234	234	2	1	-10921639	229.952	243	161	255	4829	25.941	4.800	0.181	2.723
ID408926	408926	56	70.322	18.887	19.193	0	235	235	2	1	-10921639	226.905	237	170	255	4765	27.473	4.800	0.193	2.673
ID408927	408927	57	46.018	27.488	22.870	0	235	235	2	1	-10921639	126.619	127	56	176	2659	32.381	4.800	0.193	1.267
ID408925	408925	54	67.864	17.758	12.174	0	235	235	2	1	-10921639	217.619	223	157	253	4570	28.703	4.800	0.181	2.328
ID408942	408942	57	52.863	27.058	22.951	0	236	236	2	1	-10921639	122.524	126	56	171	2573	35.465	4.800	0.220	1.247
ID408940	408940	54	70.266	18.013	12.349	0	236	236	2	1	-10921639	218.048	230	153	253	4579	30.007	4.800	0.190	2.325
ID408941	408941	56	73.916	18.745	19.342	0	236	236	2	1	-10921639	226.952	235	156	255	4766	29.635	4.800	0.207	2.624
ID408938	408938	56	79.507	18.755	18.980	0	237	237	2	1	-10921639	225.905	238	162	255	4744	30.458	4.800	0.231	2.779
ID408939	408939	57	52.544	27.133	22.554	0	237	237	2	1	-10921639	118.524	119	44	173	2489	39.838	4.800	0.237	1.139
ID408937	408937	54	75.698	18.063	12.056	0	237	237	2	1	-10921639	212.381	217	161	253	4460	32.065	4.800	0.204	2.240
ID408931	408931	54	80.340	18.108	12.078	0	238	238	2	1	-10921639	208.143	221	149	253	4371	34.037	4.800	0.219	2.195
ID408932	408932	56	80.200	18.903	19.049	0	238	238	2	1	-10921639	223.571	234	158	255	4695	29.576	4.800	0.230	2.829
ID408933	408933	57	57.541	27.240	22.771	0	238	238	2	1	-10921639	126.333	124	47	179	2653	38.872	4.800	0.246	1.285
ID408934	408934	54	80.701	18.042	11.876	0	239	239	2	1	-10921639	215.714	215	173	255	4530	28.192	4.800	0.229	2.848
ID408935	408935	56	84.634	18.892	18.926	0	239	239	2	1	-10921639	221.714	234	170	255	4656	30.133	4.800	0.249	2.934
ID408936	408936	57	57.293	26.591	22.599	0	239	239	2	1	-10921639	126.952	119	53	180	2666	36.460	4.800	0.252	1.400
ID408964	408964	56	79.378	18.939	18.934	0	240	240	2	1	-10921639	221.571	229	163	255	4653	29.551	4.800	0.231	2.813
ID408965	408965	57	54.244	27.529	22.691	0	240	240	2	1	-10921639	124.143	124	61	177	2607	30.989	4.800	0.265	1.681
ID408962	408962	None	40.863	25.994	6.747	0	240	240	2	1	-10921639	92.190	91	44	141	1936	27.600	2.000	0.212	1.170
ID408963	408963	54	78.899	17.836	11.897	0	240	240	2	1	-10921639	213.238	220	150	253	4478	30.371	4.800	0.225	2.575
ID408943	408943	54	76.826	17.954	11.889	0	241	241	2	1	-10921639	211.429	213	156	253	4440	30.961	4.800	0.211	2.382
ID408944	408944	56	78.921	19.075	18.895	0	241	241	2	1	-10921639	219.619	231	154	255	4612	32.741	4.800	0.223	2.446
ID408945	408945	57	54.593	27.714	22.418	0	241	241	2	1	-10921639	121.524	117	78	175	2552	25.742	4.800	0.266	1.986
ID408950	408950	56	76.934	19.288	18.740	0	242	242	2	1	-10921639	215.905	234	129	255	4534	40.560	4.800	0.212	1.865
ID408951	408951	57	48.981	27.765	22.184	0	242	242	2	1	-10921639	116.476	121	68	162	2446	25.053	4.800	0.249	1.851
ID408949	408949	54	76.177	17.848	12.133	0	242	242	2	1	-10921639	210.762	210	161	253	4426	31.426	4.800	0.215	2.377
ID408954	408954	57	40.493	27.921	22.107	0	243	243	2	1	-10921639	110.381	115	73	138	2318	19.861	4.800	0.214	1.963
ID408952	408952	54	75.478	17.982	11.888	0	243	243	2	1	-10921639	212.952	208	175	253	4472	27.759	4.800	0.206	2.624
ID408953	408953	56	74.183	19.590	18.791	0	243	243	2	1	-10921639	209.524	231	135	255	4400	43.220	4.800	0.187	1.525
ID408946	408946	54	70.428	18.151	12.008	0	244	244	2	1	-10921639	215.476	224	167	255	4525	29.344	4.800	0.185	2.290
ID408947	408947	56	75.247	19.506	18.831	0	244	244	2	1	-10921639	205.190	223	138	255	4309	45.812	4.800	0.188	1.415
ID408948	408948	57	44.661	27.782	22.161	0	244	244	2	1	-10921639	116.714	120	61	151	2451	21.383	4.800	0.229	2.037
ID408982	408982	57	46.386	27.912	22.273	0	245	245	2	1	-10921639	119.095	120	62	161	2501	22.095	4.800	0.223	1.967
ID408980	408980	54	71.480	17.896	11.922	0	245	245	2	1	-10921639	211.333	211	162	253	4438	30.372	4.800	0.184	2.158
ID408981	408981	56	74.853	19.578	18.641	0	245	245	2	1	-10921639	206.952	232	128	255	4346	47.835	4.800	0.185	1.351
ID408955	408955	54	73.132	17.872	11.900	0	246	246	2	1	-10921639	208.762	201	169	253	4384	30.710	4.800	0.188	2.148
ID408956	408956	56	72.412	19.359	18.654	0	246	246	2	1	-10921639	220.143	234	137	255	4623	38.557	4.800	0.203	1.925
ID408957	408957	57	54.177	27.774	21.977	0	246	246	2	1	-10921639	125.762	121	57	177	2641	29.069	4.800	0.238	1.662
ID408970	408970	54	74.233	18.063	12.076	0	247	247	2	1	-10921639	209.333	211	158	253	4396	32.011	4.800	0.197	2.154
ID408971	408971	56	73.518	19.693	18.650	0	247	247	2	1	-10921639	207.095	234	135	253	4349	43.314	4.800	0.186	1.500
ID408972	408972	57	49.606	28.002	21.605	0	247	247	2	1	-10921639	117.762	113	61	160	2473	25.751	4.800	0.243	1.786
ID408974	408974	56	73.708	19.646	18.619	0	248	248	2	1	-10921639	206.429	225	138	253	4335	44.233	4.800	0.187	1.469
ID408975	408975	57	54.318	27.955	21.386	0	248	248	2	1	-10921639	119.667	121	70	172	2513	30.297	2.000	0.224	1.443
ID408973	408973	54	76.290	17.913	12.091	0	248	248	2	1	-10921639	203.667	205	144	253	4277	34.328	4.800	0.200	1.976
ID408958	408958	54	73.558	17.909	12.067	0	249	249	2	1	-10921639	199.810	193	130	253	4196	36.144	2.000	0.185	1.726
ID408959	408959	56	72.057	19.391	18.309	0	249	249	2	1	-10921639	221.714	234	153	255	4656	31.361	4.800	0.194	2.298
ID408960	408960	57	60.135	28.030	21.264	0	249	249	2	1	-10921639	129.810	128	69	190	2726	31.149	2.000	0.234	1.582
ID408961	408961	58	43.234	22.306	23.161	0	249	249	2	1	-10921639	130.333	132	63	183	2737	32.049	2.000	0.135	0.969
ID408966	408966	54	79.253	17.869	12.102	0	250	250	2	1	-10921639	199.429	207	132	253	4188	40.793	4.800	0.204	1.657
ID408967	408967	56	71.001	19.466	18.281	0	250	250	2	1	-10921639	214.190	228	146	255	4498	37.199	4.800	0.179	1.747
ID408968	408968	57	64.135	28.285	21.049	0	250	250	2	1	-10921639	129.905	125	76	202	2728	33.378	2.000	0.242	1.516
ID408969	408969	58	51.362	22.326	23.216	0	250	250	2	1	-10921639	136.810	143	64	206	2873	35.547	2.000	0.152	1.017
ID408978	408978	57	41.698	28.625	20.983	0	251	251	2	1	-10921639	95.619	105	37	146	2008	32.055	2.000	0.186	0.937
ID408979	408979	58	48.601	21.472	23.196	0	251	251	2	1	-10921639	143.333	146	60	192	3010	37.326	6.357	0.151	1.009
ID408976	408976	54	77.421	17.845	12.091	0	251	251	2	1	-10921639	197.810	205	131	253	4154	39.261	2.000	0.197	1.655
ID408977	408977	56	67.908	19.221	18.222	0	251	251	2	1	-10921639	216.571	235	140	255	4548	37.628	4.800	0.171	1.680
ID408983	408983	54	75.212	17.990	12.251	0	252	252	2	1	-10921639	200.190	207	134	250	4204	37.836	4.800	0.202	1.776
ID408986	408986	58	58.277	21.089	23.075	0	252	252	2	1	-10921639	145.190	147	66	211	3049	40.228	2.000	0.175	1.075
ID408984	408984	56	71.685	19.048	18.141	0	252	252	2	1	-10921639	211.810	229	130	255	4448	40.469	4.800	0.179	1.589
ID408985	408985	57	41.086	28.354	21.142	0	252	252	2	1	-10921639	108.190	111	68	141	2272	20.009	4.800	0.200	1.806
ID408990	408990	58	58.807	20.982	23.116	0	253	253	2	1	-10921639	145.048	150	62	201	3046	39.228	2.000	0.185	1.154
ID408988	408988	56	72.373	18.931	18.221	0	253	253	2	1	-10921639	206.333	231	115	252	4333	43.349	4.800	0.184	1.476
ID408989	408989	57	43.591	28.245	21.166	0	253	253	2	1	-10921639	115.762	115	65	148	2431	21.057	4.800	0.219	1.972
ID408987	408987	54	77.059	17.925	12.102	0	253	253	2	1	-10921639	201.190	194	148	253	4225	35.663	4.800	0.197	1.854
ID408996	408996	57	42.575	28.399	21.207	0	254	254	2	1	-10921639	113.905	116	70	151	2392	21.658	4.800	0.223	1.917
ID408997	408997	58	57.339	20.786	23.337	0	254	254	2	1	-10921639	148.952	155	67	205	3128	35.639	2.000	0.179	1.269
ID408994	408994	54	75.147	17.854	12.211	0	254	254	2	1	-10921639	202.476	209	144	253	4252	37.802	4.800	0.189	1.701
ID408995	408995	56	75.463	18.937	18.200	0	254	254	2	1	-10921639	206.524	220	122	253	4337	42.016	4.800	0.192	1.584
ID409006	409006	54	67.798	18.254	12.051	0	255	255	2	1	-10921639	202.190	197	151	251	4246	31.835	2.000	0.168	1.829
ID409007	409007	56	73.746	19.215	18.197	0	255	255	2	1	-10921639	209.857	217	129	255	4407	39.046	4.800	0.186	1.688
ID409008	409008	57	40.499	28.381	21.158	0	255	255	2	1	-10921639	114.381	111	77	142	2402	19.443	4.800	0.215	2.081
ID409009	409009	58	47.603	20.560	23.212	0	255	255	2	1	-10921639	149.667	149	87	191	3143	30.240	4.800	0.151	1.300
ID409010	409010	54	61.249	18.358	12.002	0	256	256	2	1	-10921639	202.095	193	158	249	4244	29.597	4.800	0.155	1.833
ID409011	409011	56	68.506	18.963	18.194	0	256	256	2	1	-10921639	214.190	234	125	253	4498	40.162	4.800	0.172	1.567
ID409004	409004	None	40.483	28.912	21.135	0	257	257	2	1	-10921639	93.667	98	38	135	1967	29.731	2.000	0.202	1.059
ID409005	409005	None	41.457	19.393	22.915	0	257	257	2	1	-10921639	154.857	162	87	213	3252	38.851	2.000	0.115	0.821
ID409002	409002	54	67.130	18.094	12.210	0	257	257	2	1	-10921639	199.095	196	150	250	4181	33.205	2.000	0.168	1.725
ID409003	409003	56	68.762	19.173	18.332	0	257	257	2	1	-10921639	209.381	215	128	253	4397	39.288	4.800	0.166	1.518
ID408991	408991	54	61.144	18.174	12.144	0	258	258	2	1	-10921639	187.048	177	137	245	3928	33.349	2.000	0.155	1.506
ID408992	408992	56	64.541	19.069	18.318	0	258	258	2	1	-10921639	216.143	230	124	253	4539	37.837	4.800	0.160	1.572
ID408993	408993	59	46.472	25.698	22.841	0	258	258	2	1	-10921639	135.857	140	54	183	2853	36.570	4.800	0.172	1.089
ID408998	408998	54	65.157	18.310	12.291	0	259	259	2	1	-10921639	183.810	184	118	245	3860	38.817	2.000	0.167	1.358
ID408999	408999	56	61.400	18.908	18.182	0	259	259	2	1	-10921639	208.857	223	116	252	4386	38.907	4.800	0.143	1.346
ID409000	409000	59	40.970	25.502	22.695	0	259	259	2	1	-10921639	127.476	126	55	183	2677	37.278	4.800	0.144	0.863
ID409001	409001	60	44.678	19.788	24.188	0	259	259	2	1	-10921639	165.190	177	84	212	3469	32.924	4.800	0.148	1.290
ID409020	409020	60	51.341	18.941	23.883	0	260	260	2	1	-10921639	156.714	167	79	207	3291	39.032	4.800	0.162	1.118
ID409018	409018	56	59.535	18.719	18.257	0	260	260	2	1	-10921639	203.714	219	112	251	4278	42.461	2.000	0.133	1.124
ID409019	409019	59	58.828	25.506	22.710	0	260	260	2	1	-10921639	144.095	155	42	199	3026	45.681	4.800	0.214	1.113
ID409017	409017	54	52.594	18.360	12.431	0	260	260	2	1	-10921639	182.286	186	112	234	3828	35.684	2.000	0.136	1.224
ID409014	409014	61	42.196	12.048	16.981	0	261	261	2	1	-10921639	161.238	160	131	209	3386	21.471	4.800	0.144	1.886
ID409015	409015	56	65.967	18.868	18.250	0	261	261	2	1	-10921639	204.000	223	106	253	4284	43.663	4.800	0.157	1.271
ID409012	409012	62	49.191	22.194	8.802	0	261	261	2	1	-10921639	160.286	160	117	210	3366	29.369	7.600	0.123	1.199
ID409013	409013	54	69.493	18.067	11.917	0	261	261	2	1	-10921639	197.571	190	147	249	4149	31.940	4.800	0.183	1.917
ID409016	409016	59	60.863	24.521	23.439	0	261	261	2	1	-10921639	163.333	163	94	216	3430	31.345	4.800	0.243	2.038
ID409022	409022	62	55.360	22.068	8.770	0	262	262	2	1	-10921639	177.286	183	126	239	3723	32.030	7.600	0.129	1.262
ID409023	409023	54	58.062	18.012	12.009	0	262	262	2	1	-10921639	190.000	188	151	239	3990	25.072	4.800	0.159	2.085
ID409021	409021	None	44.722	20.182	5.891	0	262	262	2	1	-10921639	145.619	154	87	204	3058	34.294	4.800	0.140	1.045
ID409026	409026	59	60.587	24.967	22.401	0	262	262	2	1	-10921639	165.333	167	103	215	3472	34.485	4.800	0.206	1.640
ID409024	409024	61	41.036	12.898	17.772	0	262	262	2	1	-10921639	166.810	168	135	213	3503	22.600	2.000	0.109	1.449
ID409025	409025	56	64.022	18.880	18.302	0	262	262	2	1	-10921639	192.095	209	87	249	4034	47.505	2.000	0.146	1.033
ID409046	409046	59	69.933	25.579	21.853	0	263	263	2	1	-10921639	164.857	169	89	239	3462	44.667	2.000	0.212	1.291
ID409044	409044	61	52.257	12.953	18.167	0	263	263	2	1	-10921639	176.095	168	138	234	3698	28.742	2.000	0.120	1.313
ID409045	409045	56	61.683	18.888	18.383	0	263	263	2	1	-10921639	199.000	208	104	250	4179	43.121	2.000	0.139	1.126
ID409042	409042	62	64.776	22.778	8.806	0	263	263	2	1	-10921639	174.143	170	126	242	3657	37.909	2.000	0.171	1.339
ID409043	409043	54	45.674	18.347	12.291	0	263	263	2	1	-10921639	174.762	174	116	227	3670	27.749	4.800	0.129	1.434
ID409030	409030	56	62.456	18.986	18.322	0	264	264	2	1	-10921639	201.048	212	134	252	4222	38.235	2.000	0.139	1.282
ID409031	409031	59	62.653	26.455	21.883	0	264	264	2	1	-10921639	167.048	166	118	207	3508	26.036	4.800	0.219	2.304
ID409028	409028	54	45.393	18.359	12.423	0	264	264	2	1	-10921639	183.238	184	130	229	3848	28.330	2.000	0.114	1.324
ID409029	409029	61	45.638	12.739	17.557	0	264	264	2	1	-10921639	181.762	187	144	235	3817	25.593	4.800	0.123	1.553
ID409027	409027	62	58.204	22.572	8.911	0	264	264	2	1	-10921639	190.048	192	126	245	3991	37.079	4.800	0.140	1.259
ID409036	409036	59	51.299	26.869	21.399	0	265	265	2	1	-10921639	135.048	158	56	180	2836	38.778	4.800	0.183	1.076
ID409034	409034	61	51.494	12.925	18.038	0	265	265	2	1	-10921639	184.524	188	141	235	3875	29.504	4.800	0.132	1.459
ID409035	409035	56	53.880	19.519	18.881	0	265	265	2	1	-10921639	192.524	200	100	249	4043	42.825	7.600	0.120	0.965
ID409032	409032	62	41.035	22.418	8.232	0	265	265	2	1	-10921639	177.952	178	131	223	3737	25.592	7.600	0.097	1.229
ID409033	409033	54	54.845	18.605	12.092	0	265	265	2	1	-10921639	194.381	192	142	247	4082	29.541	2.000	0.121	1.418
ID409038	409038	None	41.155	29.026	6.695	0	266	266	2	1	-10921639	95.476	100	51	125	2005	23.004	4.800	0.241	1.614
ID409039	409039	54	50.094	18.954	12.284	0	266	266	2	1	-10921639	184.381	181	142	232	3872	28.868	2.000	0.109	1.257
ID409037	409037	62	43.125	20.364	6.416	0	266	266	2	1	-10921639	145.810	153	71	196	3062	38.238	7.600	0.139	0.928
ID409040	409040	56	58.908	18.930	18.232	0	266	266	2	1	-10921639	201.905	208	119	250	4240	37.446	4.800	0.135	1.281
ID409041	409041	59	43.714	27.692	22.225	0	266	266	2	1	-10921639	137.571	142	75	180	2889	30.079	4.800	0.185	1.428
ID409047	409047	63	50.031	22.699	8.594	0	267	267	2	1	-10921639	158.476	164	88	222	3328	39.715	7.600	0.127	0.901
ID409048	409048	56	63.656	18.984	18.362	0	267	267	2	1	-10921639	205.524	219	131	252	4316	37.895	4.800	0.152	1.431
ID409049	409049	59	40.948	27.120	23.810	0	267	267	2	1	-10921639	124.429	132	65	161	2613	25.783	4.800	0.175	1.440
ID409052	409052	56	65.835	19.058	18.265	0	268	268	2	1	-10921639	196.190	207	113	251	4120	42.102	2.000	0.150	1.216
ID409053	409053	59	45.753	27.218	23.483	0	268	268	2	1	-10921639	136.476	131	98	177	2866	22.407	7.600	0.160	1.682
ID409050	409050	63	42.407	22.445	8.423	0	268	268	2	1	-10921639	158.381	158	98	203	3326	29.226	7.600	0.131	1.255
ID409051	409051	None	51.327	13.056	17.924	0	268	268	2	1	-10921639	162.762	163	100	219	3418	34.538	4.800	0.142	1.169
ID409058	409058	63	51.924	22.803	8.424	0	269	269	2	1	-10921639	142.429	143	69	214	2991	41.093	2.000	0.160	0.955
ID409059	409059	56	66.948	19.707	18.741	0	269	269	2	1	-10921639	180.381	177	102	248	3788	49.195	2.000	0.153	0.975
ID409060	409060	59	53.872	26.710	23.363	0	269	269	2	1	-10921639	137.286	142	86	187	2883	31.052	4.800	0.191	1.417
ID409066	409066	63	62.560	22.925	8.271	0	270	270	2	1	-10921639	148.095	152	78	229	3110	43.139	2.000	0.193	1.111
ID409067	409067	56	70.381	19.693	18.955	0	270	270	2	1	-10921639	194.190	197	124	252	4078	44.836	2.000	0.176	1.296
ID409068	409068	59	62.396	26.371	23.931	0	270	270	2	1	-10921639	144.667	143	88	203	3038	31.149	4.800	0.259	1.911
ID409062	409062	64	47.332	13.692	18.634	0	271	271	2	1	-10921639	164.429	162	92	232	3453	34.533	2.000	0.108	0.926
ID409063	409063	56	64.758	19.777	18.771	0	271	271	2	1	-10921639	185.762	187	124	251	3901	46.517	2.000	0.159	1.098
ID409061	409061	63	52.706	22.594	8.416	0	271	271	2	1	-10921639	134.381	141	56	198	2822	46.665	2.000	0.176	0.862
ID409064	409064	None	42.802	13.186	24.047	0	271	271	2	1	-10921639	105.190	111	60	142	2209	27.707	4.800	0.217	1.352
ID409065	409065	59	72.287	26.525	23.658	0	271	271	2	1	-10921639	155.619	162	91	215	3268	39.951	4.800	0.273	1.673
ID409054	409054	63	59.378	22.209	8.146	0	272	272	2	1	-10921639	162.000	168	97	216	3402	32.848	4.800	0.190	1.574
ID409055	409055	64	47.484	13.706	18.195	0	272	272	2	1	-10921639	172.000	174	106	226	3612	30.568	2.000	0.123	1.233
ID409056	409056	56	64.158	19.214	18.398	0	272	272	2	1	-10921639	204.476	214	129	251	4294	36.289	4.800	0.156	1.522
ID409057	409057	59	92.095	26.404	23.839	0	272	272	2	1	-10921639	169.238	175	96	241	3554	44.028	4.800	0.327	1.892
ID409070	409070	64	63.136	13.210	18.111	0	273	273	2	1	-10921639	185.095	191	124	241	3887	34.735	4.800	0.188	1.686
ID409071	409071	56	63.095	19.611	18.704	0	273	273	2	1	-10921639	194.810	197	133	251	4091	42.047	2.000	0.156	1.252
ID409069	409069	63	68.530	21.863	8.361	0	273	273	2	1	-10921639	177.619	186	94	241	3730	43.819	4.800	0.192	1.305
ID409072	409072	59	94.636	26.364	23.729	0	273	273	2	1	-10921639	183.048	188	106	249	3844	49.009	4.800	0.308	1.760
ID409078	409078	64	65.317	12.962	17.890	0	274	274	2	1	-10921639	188.524	195	135	243	3959	33.631	4.800	0.179	1.705
ID409079	409079	56	61.763	19.575	18.792	0	274	274	2	1	-10921639	202.476	198	148	253	4252	40.509	4.800	0.153	1.328
ID409077	409077	63	54.414	21.569	8.333	0	274	274	2	1	-10921639	163.238	174	89	224	3428	41.915	4.800	0.161	1.078
ID409080	409080	59	96.698	26.322	23.808	0	274	274	2	1	-10921639	185.238	191	103	248	3890	45.534	4.800	0.323	1.988
ID409076	409076	59	95.219	26.159	23.830	0	275	275	2	1	-10921639	188.810	191	104	250	3965	43.569	4.800	0.303	2.014
ID409074	409074	64	65.063	12.950	17.669	0	275	275	2	1	-10921639	187.429	191	128	242	3936	35.635	4.800	0.187	1.658
ID409075	409075	56	63.608	19.205	18.476	0	275	275	2	1	-10921639	209.429	225	129	253	4398	37.704	4.800	0.150	1.452
ID409073	409073	63	63.180	22.033	8.431	0	275	275	2	1	-10921639	184.429	172	111	245	3873	41.137	4.800	0.180	1.366
ID409084	409084	59	95.164	25.890	24.187	0	276	276	2	1	-10921639	194.286	197	98	253	4080	42.215	4.800	0.297	2.109
ID409082	409082	64	68.787	13.109	17.510	0	276	276	2	1	-10921639	179.381	193	97	242	3767	45.188	4.800	0.196	1.303
ID409083	409083	56	64.211	19.222	18.351	0	276	276	2	1	-10921639	211.476	224	135	253	4441	37.807	4.800	0.149	1.451
ID409081	409081	63	70.627	21.884	8.295	0	276	276	2	1	-10921639	198.143	209	119	251	4161	41.069	4.800	0.195	1.573
ID409108	409108	59	101.246	25.786	24.305	0	277	277	2	1	-10921639	181.143	176	69	249	3804	47.612	4.800	0.335	1.911
ID409106	409106	64	76.419	13.194	17.012	0	277	277	2	1	-10921639	188.952	192	101	247	3968	42.197	4.800	0.231	1.683
ID409107	409107	56	65.979	19.730	18.780	0	277	277	2	1	-10921639	202.619	214	131	251	4255	40.541	4.800	0.167	1.428
ID409105	409105	63	65.662	21.713	8.309	0	277	277	2	1	-10921639	190.143	196	113	246	3993	41.645	4.800	0.176	1.367
ID409094	409094	64	70.357	13.385	17.006	0	278	278	2	1	-10921639	178.381	178	86	241	3746	45.387	4.800	0.228	1.460
ID409095	409095	56	68.500	19.679	18.840	0	278	278	2	1	-10921639	205.619	214	139	253	4318	40.965	2.000	0.168	1.446
ID409093	409093	63	59.949	21.391	8.509	0	278	278	2	1	-10921639	222.952	232	169	253	4682	27.762	4.800	0.159	2.204
ID409096	409096	59	102.634	25.713	24.230	0	278	278	2	1	-10921639	179.667	187	68	249	3773	51.760	4.800	0.334	1.739
ID409092	409092	59	93.717	25.746	24.200	0	279	279	2	1	-10921639	171.095	175	76	244	3593	48.742	4.800	0.314	1.678
ID409090	409090	64	72.791	13.769	17.186	0	279	279	2	1	-10921639	185.714	180	115	246	3900	37.983	4.800	0.199	1.620
ID409091	409091	56	63.579	19.636	18.734	0	279	279	2	1	-10921639	204.143	210	132	253	4287	40.310	4.800	0.151	1.330
ID409089	409089	63	58.832	21.361	8.441	0	279	279	2	1	-10921639	211.048	213	141	253	4432	37.589	4.800	0.150	1.467
ID409102	409102	64	71.079	13.398	16.675	0	280	280	2	1	-10921639	178.905	184	65	250	3757	57.175	4.800	0.214	1.103
ID409103	409103	56	63.157	19.787	18.806	0	280	280	2	1	-10921639	211.619	226	139	253	4444	39.386	4.800	0.147	1.380
ID409101	409101	63	63.336	21.726	8.393	0	280	280	2	1	-10921639	193.143	190	97	253	4056	51.838	4.800	0.161	1.036
ID409104	409104	59	96.715	25.555	24.037	0	280	280	2	1	-10921639	173.048	192	64	246	3634	54.878	4.800	0.327	1.555
ID409100	409100	59	100.482	25.752	23.915	0	281	281	2	1	-10921639	168.524	176	56	248	3539	58.020	2.000	0.329	1.438
ID409098	409098	64	75.993	13.345	16.602	0	281	281	2	1	-10921639	172.667	185	65	248	3626	56.581	4.800	0.232	1.151
ID409099	409099	56	69.487	19.716	18.953	0	281	281	2	1	-10921639	204.810	209	137	253	4301	40.259	4.800	0.172	1.493
ID409097	409097	63	61.148	22.260	8.426	0	281	281	2	1	-10921639	199.143	197	103	253	4182	48.107	4.800	0.154	1.106
ID409086	409086	64	73.009	13.080	16.379	0	282	282	2	1	-10921639	180.762	187	104	240	3796	46.396	4.800	0.221	1.410
ID409087	409087	56	63.254	19.702	18.935	0	282	282	2	1	-10921639	203.381	206	123	253	4271	43.005	2.000	0.147	1.211
ID409085	409085	63	58.124	21.959	8.905	0	282	282	2	1	-10921639	213.190	235	148	255	4477	40.398	4.800	0.135	1.252
ID409088	409088	59	100.026	25.436	23.760	0	282	282	2	1	-10921639	181.095	199	61	248	3803	58.193	4.800	0.332	1.552
ID409118	409118	56	64.365	19.736	18.852	0	283	283	2	1	-10921639	207.714	214	139	253	4362	39.732	4.800	0.157	1.421
ID409119	409119	59	92.668	25.572	23.493	0	283	283	2	1	-10921639	182.333	180	86	249	3829	48.122	4.800	0.294	1.721
ID409116	409116	63	53.571	21.970	9.070	0	283	283	2	1	-10921639	207.333	212	136	255	4354	37.685	4.800	0.133	1.290
ID409117	409117	64	70.366	12.621	16.341	0	283	283	2	1	-10921639	178.857	183	99	241	3756	42.387	4.800	0.212	1.479
ID409115	409115	65	49.904	16.235	9.357	0	283	283	2	1	-10921639	190.095	187	110	251	3992	43.684	4.800	0.119	0.929
ID409110	409110	63	49.143	21.696	9.343	0	284	284	2	1	-10921639	202.524	200	137	252	4253	36.899	4.800	0.121	1.185
ID409111	409111	None	47.179	19.910	10.005	0	284	284	2	1	-10921639	234.000	241	195	255	4914	19.960	4.800	0.125	2.604
ID409109	409109	65	51.216	16.066	9.273	0	284	284	2	1	-10921639	193.476	195	121	252	4063	42.789	2.000	0.119	0.961
ID409114	409114	59	89.296	25.310	23.506	0	284	284	2	1	-10921639	172.714	193	45	249	3627	69.096	4.800	0.281	1.098
ID409112	409112	64	62.961	12.161	15.239	0	284	284	2	1	-10921639	179.476	196	118	231	3769	39.110	7.600	0.194	1.490
ID409113	409113	56	60.490	19.648	18.953	0	284	284	2	1	-10921639	207.429	207	155	253	4356	36.374	2.000	0.139	1.393
ID409126	409126	63	50.719	21.304	9.713	0	285	285	2	1	-10921639	221.619	236	162	252	4654	29.568	4.800	0.121	1.615
ID409127	409127	64	53.151	13.604	15.703	0	285	285	2	1	-10921639	192.810	193	115	246	4049	36.967	7.600	0.141	1.287
ID409125	409125	65	51.118	15.950	9.362	0	285	285	2	1	-10921639	187.286	179	99	252	3933	48.024	2.000	0.120	0.833
ID409128	409128	56	64.250	19.641	18.816	0	285	285	2	1	-10921639	206.619	219	136	253	4339	40.606	7.600	0.147	1.305
ID409129	409129	59	89.786	25.266	23.325	0	285	285	2	1	-10921639	187.476	191	114	247	3937	40.047	4.800	0.285	2.077
ID409134	409134	59	85.421	25.126	23.233	0	286	286	2	1	-10921639	186.190	195	108	245	3910	38.975	4.800	0.272	2.045
ID409132	409132	64	49.667	13.068	15.312	0	286	286	2	1	-10921639	177.048	180	118	236	3718	36.622	4.800	0.129	1.105
ID409133	409133	56	62.900	19.506	18.964	0	286	286	2	1	-10921639	209.762	225	138	253	4405	38.280	7.600	0.149	1.422
ID409130	409130	65	50.765	15.489	9.331	0	286	286	2	1	-10921639	184.524	183	123	247	3875	44.516	2.000	0.122	0.899
ID409131	409131	63	49.116	19.818	10.359	0	286	286	2	1	-10921639	231.571	244	168	255	4863	27.518	4.800	0.121	1.817
ID409124	409124	59	90.639	25.288	23.004	0	287	287	2	1	-10921639	190.238	199	87	251	3995	48.235	4.800	0.278	1.714
ID409122	409122	64	42.865	12.049	14.640	0	287	287	2	1	-10921639	166.143	173	99	214	3489	35.495	4.800	0.127	1.052
ID409123	409123	56	61.881	19.396	18.781	0	287	287	2	1	-10921639	216.905	233	141	253	4555	36.476	4.800	0.164	1.674
ID409120	409120	65	52.568	16.201	9.232	0	287	287	2	1	-10921639	200.524	196	121	253	4211	43.126	2.000	0.121	1.007
ID409121	409121	63	49.320	18.878	10.191	0	287	287	2	1	-10921639	232.381	245	153	255	4880	28.006	4.800	0.115	1.718
ID409135	409135	65	51.787	16.389	9.598	0	288	288	2	1	-10921639	218.571	228	156	255	4590	33.490	4.800	0.115	1.348
ID409138	409138	59	83.423	24.821	23.120	0	288	288	2	1	-10921639	189.429	202	69	249	3978	51.261	4.800	0.266	1.551
ID409136	409136	63	48.036	18.919	10.080	0	288	288	2	1	-10921639	236.381	248	164	255	4964	24.967	4.800	0.119	2.014
ID409137	409137	56	61.132	19.741	18.873	0	288	288	2	1	-10921639	213.714	223	160	253	4488	34.312	7.600	0.142	1.553
ID409142	409142	56	61.492	19.526	18.865	0	289	289	2	1	-10921639	208.762	214	147	253	4384	35.996	2.000	0.140	1.428
ID409143	409143	59	91.238	25.443	22.811	0	289	289	2	1	-10921639	201.095	227	67	251	4223	55.252	4.800	0.284	1.608
ID409140	409140	63	46.066	19.652	10.701	0	289	289	2	1	-10921639	229.667	238	172	255	4823	25.868	4.800	0.115	1.830
ID409141	409141	64	46.362	12.762	14.862	0	289	289	2	1	-10921639	178.524	170	114	243	3749	38.921	2.000	0.115	0.948
ID409139	409139	65	52.451	15.427	9.306	0	289	289	2	1	-10921639	192.905	198	105	253	4051	48.564	2.000	0.122	0.863
ID409148	409148	59	92.780	25.418	22.785	0	290	290	2	1	-10921639	207.333	232	67	255	4354	60.554	4.800	0.278	1.488
ID409146	409146	64	43.523	15.585	15.020	0	290	290	2	1	-10921639	209.857	213	134	251	4407	28.772	2.000	0.081	1.091
ID409147	409147	56	57.216	19.664	18.701	0	290	290	2	1	-10921639	205.381	215	141	252	4313	39.334	7.600	0.121	1.125
ID409144	409144	None	45.073	25.034	4.373	0	290	290	2	1	-10921639	106.048	112	40	161	2227	37.768	2.000	0.205	0.957
ID409145	409145	65	53.933	15.061	9.667	0	290	290	2	1	-10921639	211.476	228	147	255	4441	38.162	2.000	0.116	1.155
ID409150	409150	63	44.859	19.207	10.364	0	291	291	2	1	-10921639	227.381	236	159	253	4775	28.692	6.325	0.109	1.562
ID409151	409151	56	57.632	19.488	18.612	0	291	291	2	1	-10921639	208.714	217	138	253	4383	39.644	4.800	0.140	1.290
ID409149	409149	65	58.524	14.354	9.808	0	291	291	2	1	-10921639	200.857	200	124	253	4218	43.822	2.000	0.132	1.072
ID409152	409152	59	90.277	25.361	22.694	0	291	291	2	1	-10921639	211.952	242	79	255	4451	59.965	4.800	0.270	1.505
ID409158	409158	None	40.219	11.135	22.092	0	292	292	2	1	-10921639	77.762	79	31	126	1633	28.032	2.000	0.210	0.964
ID409159	409159	59	84.806	25.384	22.631	0	292	292	2	1	-10921639	211.762	241	73	255	4447	59.795	4.800	0.249	1.410
ID409156	409156	64	42.805	15.656	14.811	0	292	292	2	1	-10921639	212.333	216	133	251	4459	32.911	2.000	0.079	0.941
ID409157	409157	56	56.807	19.480	18.626	0	292	292	2	1	-10921639	204.238	217	129	253	4289	40.551	4.800	0.135	1.200
ID409154	409154	65	57.872	14.175	9.957	0	292	292	2	1	-10921639	204.762	220	116	253	4300	44.823	3.200	0.133	1.073
ID409155	409155	63	45.167	19.093	9.814	0	292	292	2	1	-10921639	229.952	235	178	255	4829	23.114	6.321	0.100	1.815
ID409153	409153	None	41.416	23.191	9.234	0	292	292	2	1	-10921639	171.429	176	113	229	3600	37.444	2.000	0.099	0.828
ID409166	409166	64	40.303	15.832	15.038	0	293	293	2	1	-10921639	212.476	213	128	252	4462	30.412	7.600	0.068	0.893
ID409167	409167	56	56.170	19.374	18.731	0	293	293	2	1	-10921639	208.524	221	126	253	4379	38.811	4.800	0.132	1.255
ID409164	409164	65	53.160	14.190	10.330	0	293	293	2	1	-10921639	202.905	228	105	255	4261	51.150	4.800	0.128	0.899
ID409165	409165	63	41.294	18.695	10.114	0	293	293	2	1	-10921639	230.476	242	185	255	4840	22.474	4.800	0.095	1.777
ID409168	409168	59	78.867	25.643	22.522	0	293	293	2	1	-10921639	190.286	214	56	255	3996	68.264	4.800	0.230	1.043
ID409174	409174	65	56.820	14.059	10.825	0	294	294	2	1	-10921639	219.476	241	132	255	4609	39.256	4.800	0.132	1.300
ID409175	409175	56	57.092	19.427	18.780	0	294	294	2	1	-10921639	212.095	216	151	253	4454	35.123	4.800	0.138	1.464
ID409173	409173	67	49.351	22.582	9.288	0	294	294	2	1	-10921639	188.429	212	99	244	3957	46.423	4.800	0.119	0.866
ID409176	409176	59	74.559	25.656	22.412	0	294	294	2	1	-10921639	214.810	230	140	255	4511	38.601	4.800	0.205	1.893
ID409182	409182	67	47.641	22.414	9.363	0	295	295	2	1	-10921639	200.667	213	118	245	4214	35.113	7.600	0.126	1.280
ID409183	409183	65	52.507	13.782	10.828	0	295	295	2	1	-10921639	224.571	242	154	255	4716	33.188	4.800	0.118	1.424
ID409184	409184	56	55.379	19.406	18.861	0	295	295	2	1	-10921639	212.857	213	149	253	4470	34.562	4.800	0.132	1.432
ID409185	409185	59	76.295	25.587	22.454	0	295	295	2	1	-10921639	206.095	212	122	255	4328	46.051	4.800	0.209	1.550
ID409172	409172	59	78.126	25.549	22.117	0	296	296	2	1	-10921639	207.381	221	120	255	4355	47.744	4.800	0.216	1.544
ID409170	409170	65	55.280	14.262	10.972	0	296	296	2	1	-10921639	218.143	236	131	255	4581	39.632	4.800	0.130	1.266
ID409171	409171	56	54.773	19.443	18.711	0	296	296	2	1	-10921639	213.048	224	143	253	4474	36.073	4.800	0.128	1.338
ID409169	409169	67	49.549	22.608	9.183	0	296	296	2	1	-10921639	177.524	179	105	231	3728	39.845	7.600	0.131	1.034
ID409162	409162	56	51.106	19.426	18.844	0	297	297	2	1	-10921639	215.095	216	157	253	4517	32.051	4.800	0.120	1.443
ID409163	409163	59	83.577	25.627	21.964	0	297	297	2	1	-10921639	200.857	226	100	255	4218	54.845	4.800	0.232	1.380
ID409160	409160	67	57.260	22.560	8.131	0	297	297	2	1	-10921639	171.524	187	89	240	3602	46.377	7.600	0.139	0.902
ID409161	409161	65	52.142	14.700	10.690	0	297	297	2	1	-10921639	220.381	238	155	255	4628	31.806	3.200	0.109	1.359
ID409180	409180	56	57.186	19.478	19.092	0	298	298	2	1	-10921639	214.286	210	161	253	4500	30.493	4.800	0.144	1.769
ID409181	409181	59	83.589	25.903	21.461	0	298	298	2	1	-10921639	209.381	230	112	252	4397	43.734	4.800	0.247	1.894
ID409178	409178	65	48.348	14.510	10.629	0	298	298	2	1	-10921639	223.476	238	156	253	4693	30.152	4.800	0.104	1.397
ID409179	409179	68	43.490	12.861	14.246	0	298	298	2	1	-10921639	209.429	217	143	253	4398	33.134	4.800	0.106	1.213
ID409177	409177	67	65.579	22.242	7.043	0	298	298	2	1	-10921639	180.048	183	129	240	3781	35.629	4.800	0.182	1.557
ID409190	409190	59	84.665	25.720	20.979	0	299	299	2	1	-10921639	203.238	222	86	250	4268	49.451	4.800	0.261	1.700
ID409188	409188	68	49.723	13.483	14.629	0	299	299	2	1	-10921639	188.857	202	91	250	3966	50.525	2.000	0.116	0.776
ID409189	409189	56	53.218	19.608	18.976	0	299	299	2	1	-10921639	206.190	199	140	253	4330	34.332	2.000	0.110	1.186
ID409186	409186	67	49.924	21.559	6.653	0	299	299	2	1	-10921639	177.000	173	101	236	3717	32.041	4.800	0.136	1.326
ID409187	409187	65	50.436	14.479	10.314	0	299	299	2	1	-10921639	186.286	187	97	249	3912	49.852	2.000	0.109	0.736
ID409204	409204	59	79.384	25.068	20.621	0	300	300	2	1	-10921639	212.143	230	122	255	4455	42.955	4.800	0.232	1.860
ID409202	409202	68	53.381	13.369	14.393	0	300	300	2	1	-10921639	195.619	195	124	253	4108	44.380	4.800	0.127	0.995
ID409203	409203	56	57.136	19.228	18.818	0	300	300	2	1	-10921639	207.667	210	147	251	4361	35.048	4.800	0.146	1.506
ID409200	409200	65	51.857	14.596	10.242	0	300	300	2	1	-10921639	194.429	199	111	248	4083	44.338	2.000	0.110	0.872
ID409201	409201	None	46.119	20.803	11.757	0	300	300	2	1	-10921639	210.667	213	142	252	4424	33.528	4.800	0.112	1.263
ID409191	409191	65	43.836	14.877	10.046	0	301	301	2	1	-10921639	187.000	183	125	240	3927	38.387	2.000	0.094	0.840
ID409194	409194	59	76.105	24.952	19.702	0	301	301	2	1	-10921639	212.619	234	125	255	4465	44.907	4.800	0.208	1.628
ID409192	409192	68	53.884	13.862	14.602	0	301	301	2	1	-10921639	204.952	216	104	253	4304	48.048	4.800	0.126	0.955
ID409193	409193	56	51.899	19.106	18.710	0	301	301	2	1	-10921639	211.429	215	138	253	4440	36.511	4.800	0.119	1.229
ID409198	409198	56	49.933	19.315	18.826	0	302	302	2	1	-10921639	214.476	217	149	253	4504	35.480	4.800	0.114	1.233
ID409199	409199	59	67.655	24.850	19.496	0	302	302	2	1	-10921639	194.429	200	114	253	4083	44.928	4.800	0.175	1.290
ID409196	409196	None	48.742	21.952	11.040	0	302	302	2	1	-10921639	203.476	210	116	245	4273	30.763	4.800	0.128	1.506
ID409197	409197	68	48.136	14.123	14.691	0	302	302	2	1	-10921639	198.619	204	112	251	4171	46.703	2.000	0.104	0.803
ID409195	409195	65	42.644	13.979	10.237	0	302	302	2	1	-10921639	179.667	177	107	238	3773	39.597	2.000	0.105	0.864
ID409212	409212	None	47.498	21.836	19.755	0	303	303	2	1	-10921639	205.524	207	142	253	4316	36.430	4.800	0.121	1.214
ID409210	409210	56	54.402	19.470	19.048	0	303	303	2	1	-10921639	211.190	209	150	253	4435	35.237	4.800	0.124	1.324
ID409211	409211	59	62.248	24.794	18.912	0	303	303	2	1	-10921639	180.714	180	114	242	3795	41.450	4.800	0.167	1.248
ID409209	409209	68	48.641	14.685	14.561	0	303	303	2	1	-10921639	218.095	233	143	251	4580	33.765	4.800	0.118	1.368
ID409206	409206	68	42.528	14.576	14.597	0	304	304	2	1	-10921639	217.000	230	142	252	4557	34.563	7.600	0.101	1.149
ID409207	409207	56	58.852	19.753	19.134	0	304	304	2	1	-10921639	216.429	221	158	253	4545	32.015	4.800	0.142	1.679
ID409205	409205	65	43.312	14.688	10.002	0	304	304	2	1	-10921639	196.429	207	133	243	4125	32.794	2.000	0.096	1.052
ID409208	409208	59	57.860	24.866	18.496	0	304	304	2	1	-10921639	165.286	165	91	234	3471	40.827	2.000	0.155	1.085
ID409214	409214	68	42.699	14.983	14.879	0	305	305	2	1	-10921639	209.571	220	121	250	4401	36.254	7.600	0.097	1.025
ID409215	409215	59	43.695	24.652	17.873	0	305	305	2	1	-10921639	148.762	156	87	204	3124	37.720	2.000	0.131	0.916
ID409213	409213	65	42.082	14.617	10.112	0	305	305	2	1	-10921639	195.000	202	138	239	4095	29.715	4.800	0.100	1.198
ID409216	409216	56	60.309	19.581	19.139	0	305	305	2	1	-10921639	214.381	228	152	253	4502	34.796	4.800	0.141	1.521
ID409218	409218	56	65.586	19.444	18.964	0	306	306	2	1	-10921639	211.762	217	146	253	4447	35.574	4.800	0.176	1.781
ID409217	409217	65	46.232	15.337	10.324	0	306	306	2	1	-10921639	192.524	198	131	243	4043	38.946	4.800	0.113	1.001
ID409227	409227	65	58.630	15.337	9.877	0	307	307	2	1	-10921639	209.095	215	148	252	4391	35.843	4.800	0.147	1.496
ID409228	409228	56	68.200	19.476	18.847	0	307	307	2	1	-10921639	205.952	216	139	251	4325	38.207	4.800	0.186	1.687
ID409219	409219	65	52.982	15.361	9.887	0	308	308	2	1	-10921639	184.381	196	111	241	3872	35.542	4.800	0.136	1.242
ID409220	409220	None	43.806	25.051	16.627	0	308	308	2	1	-10921639	147.857	141	93	198	3105	37.057	2.000	0.128	0.905
ID409221	409221	56	71.805	19.394	19.061	0	308	308	2	1	-10921639	205.381	209	124	253	4313	39.458	4.800	0.184	1.619
ID409226	409226	56	70.760	19.349	19.266	0	309	309	2	1	-10921639	213.333	224	148	253	4480	34.520	4.800	0.183	1.913
ID409224	409224	65	43.109	15.992	10.211	0	309	309	2	1	-10921639	186.000	189	118	245	3906	38.417	7.600	0.086	0.768
ID409225	409225	69	50.480	14.163	13.494	0	309	309	2	1	-10921639	202.762	210	143	250	4258	37.047	7.600	0.130	1.258
ID409231	409231	65	44.056	16.185	10.225	0	310	310	2	1	-10921639	187.143	184	117	242	3930	37.933	7.600	0.094	0.851
ID409232	409232	69	46.568	13.982	13.454	0	310	310	2	1	-10921639	194.381	197	134	248	4082	36.280	7.600	0.129	1.220
ID409233	409233	56	69.282	19.309	19.224	0	310	310	2	1	-10921639	215.952	229	158	253	4535	32.083	4.800	0.187	2.117
ID409222	409222	69	57.747	14.160	13.238	0	311	311	2	1	-10921639	188.048	193	125	241	3949	42.546	4.800	0.145	1.122
ID409223	409223	56	73.522	19.403	19.285	0	311	311	2	1	-10921639	207.143	205	160	253	4350	33.769	4.800	0.191	1.969
ID409238	409238	None	43.539	16.843	8.903	0	312	312	2	1	-10921639	178.238	186	122	225	3743	30.040	2.000	0.103	1.106
ID409239	409239	69	47.226	15.225	13.590	0	312	312	2	1	-10921639	203.619	202	111	253	4276	42.413	4.800	0.118	1.010
ID409240	409240	56	67.995	19.488	19.508	0	312	312	2	1	-10921639	206.952	207	136	253	4346	38.978	4.800	0.206	1.817
ID409247	409247	69	54.937	15.345	13.595	0	313	313	2	1	-10921639	194.333	214	88	249	4081	50.087	4.800	0.134	0.916
ID409248	409248	56	74.459	19.397	19.375	0	313	313	2	1	-10921639	210.095	215	140	253	4412	33.765	4.800	0.201	2.079
ID409230	409230	56	74.727	19.287	19.204	0	314	314	2	1	-10921639	218.095	221	155	255	4580	30.763	4.800	0.205	2.412
ID409229	409229	69	50.371	15.970	13.522	0	314	314	2	1	-10921639	208.143	213	113	249	4371	36.898	4.800	0.122	1.223
ID409236	409236	69	49.101	15.701	13.658	0	315	315	2	1	-10921639	204.143	211	130	243	4287	30.077	4.800	0.121	1.466
ID409237	409237	56	78.076	19.401	19.239	0	315	315	2	1	-10921639	210.524	215	155	253	4421	34.581	4.800	0.215	2.158
ID409234	409234	69	45.076	15.513	13.266	0	316	316	2	1	-10921639	208.714	215	144	242	4383	23.936	4.800	0.120	1.865
ID409235	409235	56	76.827	19.491	19.292	0	316	316	2	1	-10921639	218.000	222	162	255	4578	31.903	4.800	0.216	2.424
ID409242	409242	56	72.963	19.589	19.257	0	317	317	2	1	-10921639	212.190	220	133	253	4456	36.678	4.800	0.191	1.857
ID409241	409241	69	53.126	14.529	12.564	0	317	317	2	1	-10921639	204.762	208	95	249	4300	41.933	4.800	0.142	1.213
ID409246	409246	56	72.780	19.591	19.224	0	318	318	2	1	-10921639	206.048	213	131	253	4327	37.634	4.800	0.184	1.704
ID409245	409245	69	49.528	14.766	12.305	0	318	318	2	1	-10921639	198.143	205	143	242	4161	30.142	4.800	0.137	1.588
ID409243	409243	69	52.383	15.663	12.682	0	319	319	2	1	-10921639	209.524	220	129	248	4400	31.216	4.800	0.137	1.612
ID409244	409244	56	75.995	19.615	19.270	0	319	319	2	1	-10921639	207.810	215	141	253	4364	36.765	4.800	0.199	1.874
ID409250	409250	69	49.602	15.853	12.669	0	320	320	2	1	-10921639	199.095	203	122	242	4181	31.995	4.800	0.119	1.324
ID409251	409251	56	78.479	19.693	19.204	0	320	320	2	1	-10921639	209.429	225	132	255	4398	38.926	4.800	0.203	1.819
ID409249	409249	70	43.703	12.851	11.625	0	320	320	2	1	-10921639	155.429	147	87	224	3264	39.608	4.800	0.150	1.023
ID409255	409255	70	43.323	13.264	11.886	0	321	321	2	1	-10921639	144.857	144	87	207	3042	38.523	4.800	0.149	0.974
ID409256	409256	69	48.640	15.850	12.962	0	321	321	2	1	-10921639	196.190	204	133	244	4120	29.235	4.800	0.120	1.434
ID409257	409257	56	73.765	19.587	19.319	0	321	321	2	1	-10921639	207.667	213	133	253	4361	35.917	4.800	0.196	1.897
ID409258	409258	69	47.851	15.798	13.065	0	322	322	2	1	-10921639	188.143	198	120	228	3951	30.769	4.800	0.130	1.410
ID409259	409259	56	78.068	19.409	19.261	0	322	322	2	1	-10921639	209.714	214	141	253	4404	33.390	4.800	0.219	2.255
ID409254	409254	56	76.780	19.699	19.429	0	323	323	2	1	-10921639	218.286	232	148	255	4584	33.517	4.800	0.209	2.250
ID409252	409252	None	40.005	12.713	12.018	0	323	323	2	1	-10921639	139.667	141	88	220	2933	36.075	4.800	0.156	1.044
ID409253	409253	69	46.443	16.156	13.158	0	323	323	2	1	-10921639	192.952	198	119	238	4052	33.202	4.800	0.115	1.203
ID409260	409260	69	49.594	16.493	13.518	0	324	324	2	1	-10921639	180.381	190	84	241	3788	48.800	4.800	0.112	0.747
ID409261	409261	56	77.462	19.765	19.265	0	324	324	2	1	-10921639	211.048	215	140	253	4432	34.958	4.800	0.209	2.086
ID409264	409264	69	45.050	16.604	13.476	0	325	325	2	1	-10921639	196.429	204	148	231	4125	24.330	4.800	0.116	1.678
ID409265	409265	56	76.861	19.782	19.565	0	325	325	2	1	-10921639	203.571	214	123	253	4275	44.221	4.800	0.235	1.752
ID409262	409262	69	51.333	16.708	13.262	0	326	326	2	1	-10921639	198.381	195	164	236	4166	21.926	4.800	0.134	2.143
ID409263	409263	56	78.826	19.913	19.269	0	326	326	2	1	-10921639	207.143	205	143	253	4350	34.214	4.800	0.211	2.107
ID409266	409266	71	40.261	20.987	7.775	0	327	327	2	1	-10921639	181.048	181	138	217	3802	21.784	7.600	0.117	1.744
ID409267	409267	69	44.824	16.561	13.492	0	327	327	2	1	-10921639	187.571	190	161	226	3939	20.138	4.800	0.116	1.933
ID409268	409268	56	79.910	19.766	19.455	0	327	327	2	1	-10921639	209.238	204	141	255	4394	35.468	4.800	0.215	2.085
ID409274	409274	56	79.880	20.042	19.255	0	328	328	2	1	-10921639	206.143	215	148	253	4329	33.961	4.800	0.216	2.159
ID409272	409272	71	40.128	19.446	6.418	0	328	328	2	1	-10921639	142.190	157	53	203	2986	43.088	4.800	0.134	0.780
ID409273	409273	69	44.014	16.661	13.678	0	328	328	2	1	-10921639	180.238	176	119	226	3785	27.068	2.000	0.104	1.249
ID409271	409271	56	81.704	19.995	19.421	0	329	329	2	1	-10921639	207.952	214	150	253	4367	34.202	4.800	0.223	2.219
ID409275	409275	71	43.572	18.182	6.561	0	330	330	2	1	-10921639	165.238	165	115	210	3470	24.827	7.600	0.120	1.429
ID409276	409276	56	76.475	19.794	19.551	0	330	330	2	1	-10921639	196.095	200	94	253	4118	47.577	4.800	0.224	1.510
ID409270	409270	56	74.826	19.954	19.314	0	331	331	2	1	-10921639	210.762	223	137	251	4426	36.051	4.800	0.203	1.971
ID409269	409269	71	47.919	19.036	6.399	0	331	331	2	1	-10921639	157.714	167	66	225	3312	47.267	2.000	0.142	0.830
ID409280	409280	56	78.690	19.946	19.633	0	332	332	2	1	-10921639	198.286	202	111	253	4164	45.662	4.800	0.226	1.601
ID409294	409294	None	43.408	19.074	6.942	0	333	333	2	1	-10921639	172.333	170	108	214	3619	32.919	4.800	0.118	1.104
ID409295	409295	72	54.379	22.973	7.958	0	333	333	2	1	-10921639	177.381	188	113	236	3725	33.376	4.800	0.140	1.303
ID409296	409296	56	78.257	20.009	19.296	0	333	333	2	1	-10921639	204.905	207	128	252	4303	37.012	4.800	0.211	1.929
ID409286	409286	72	44.730	23.012	8.218	0	334	334	2	1	-10921639	164.143	172	105	210	3447	31.171	4.800	0.145	1.333
ID409287	409287	73	40.414	26.734	13.859	0	334	334	2	1	-10921639	125.810	124	66	172	2642	30.753	2.000	0.140	1.007
ID409288	409288	56	73.625	19.953	19.559	0	334	334	2	1	-10921639	198.095	204	120	251	4160	41.809	4.800	0.221	1.713
ID409278	409278	73	43.207	26.822	14.012	0	335	335	2	1	-10921639	136.190	133	79	198	2860	29.192	4.800	0.138	1.134
ID409279	409279	56	76.919	19.996	19.671	0	335	335	2	1	-10921639	205.619	211	124	253	4318	41.289	4.800	0.226	1.838
ID409277	409277	74	46.769	19.447	6.873	0	335	335	2	1	-10921639	174.333	184	103	213	3661	31.634	4.800	0.138	1.338
ID409282	409282	73	52.825	27.171	14.026	0	336	336	2	1	-10921639	150.000	151	106	223	3150	30.820	2.000	0.151	1.274
ID409283	409283	56	75.835	20.032	19.427	0	336	336	2	1	-10921639	210.000	212	136	253	4410	34.522	4.800	0.195	1.985
ID409281	409281	74	42.376	18.927	6.624	0	336	336	2	1	-10921639	164.190	164	111	209	3448	30.089	4.800	0.120	1.167
ID409290	409290	56	72.703	20.072	19.576	0	337	337	2	1	-10921639	187.810	186	104	247	3944	44.121	4.800	0.222	1.547
ID409289	409289	73	46.114	27.284	14.095	0	337	337	2	1	-10921639	144.429	139	95	204	3033	30.233	2.000	0.138	1.159
ID409284	409284	None	49.349	22.675	8.966	0	338	338	2	1	-10921639	177.190	179	127	231	3721	33.230	4.800	0.126	1.195
ID409285	409285	56	75.780	20.035	19.540	0	338	338	2	1	-10921639	187.762	192	100	248	3943	46.328	4.800	0.231	1.519
ID409291	409291	56	77.519	20.117	19.508	0	339	339	2	1	-10921639	189.476	183	108	251	3979	45.167	4.800	0.240	1.625
ID409292	409292	None	48.472	22.516	8.729	0	340	340	2	1	-10921639	193.048	199	144	247	4054	34.954	4.800	0.119	1.173
ID409293	409293	56	78.425	19.868	19.657	0	340	340	2	1	-10921639	199.333	206	93	253	4186	46.848	4.800	0.230	1.590
