# Supplementary material for: Progressive enhancement of kinetic proofreading in T cell antigen discrimination from receptor activation to DAG generation
Source: eLife. 2022 Sep 20;11:e75263. doi: 10.7554/eLife.75263 (PMC9536835; doi:10.7554/eLife.75263)
Supplement: Figure 5—source data 1. — Each data table is the TrackMate ‘spot-statistics’ output of one cell over four cycles of blue-light illumination (frames 0–40, 100–140, 200–240, and 300–340, with 3 s interval between frames). We calculated the lifetime of TrackIDs that existed at the start of each period of blue-light illumination that did not last for the full period and fit the resulting lifetime distributions using custom Python scripts available at https://github.com/dbritain/KP-paper (copy archived at swh:1:rev:167fa456901903740f0f3ee6a3e5324bc45207ea, Britain, 2022). [file elife-75263-fig5-data1.zip › Fig5SourceData/LAT/lat2/cell12.csv]

Label	ID	TRACK_ID	QUALITY	POSITION_X	POSITION_Y	POSITION_Z	POSITION_T	FRAME	RADIUS	VISIBILITY	MANUAL_COLOR	MEAN_INTENSITY	MEDIAN_INTENSITY	MIN_INTENSITY	MAX_INTENSITY	TOTAL_INTENSITY	STANDARD_DEVIATION	ESTIMATED_DIAMETER	CONTRAST	SNR
ID412002	412002	0	57.197	10.004	28.118	0	0	0	2	1	-10921639	199.429	199	127	251	4188	30.664	2.000	0.126	1.456
ID412000	412000	1	61.712	15.880	16.786	0	0	0	2	1	-10921639	200.143	204	136	248	4203	32.032	7.600	0.159	1.712
ID412001	412001	2	44.182	4.751	28.136	0	0	0	2	1	-10921639	163.762	164	124	207	3439	25.552	4.800	0.130	1.471
ID411983	411983	1	63.665	15.708	16.709	0	1	1	2	1	-10921639	214.667	220	138	252	4508	33.221	4.800	0.162	1.798
ID411986	411986	0	60.245	10.150	29.938	0	1	1	2	1	-10921639	216.762	225	168	250	4552	27.271	4.800	0.159	2.176
ID411984	411984	3	43.474	18.120	23.331	0	1	1	2	1	-10921639	178.952	181	123	222	3758	28.296	4.800	0.122	1.379
ID411985	411985	2	52.411	5.258	27.976	0	1	1	2	1	-10921639	175.810	166	108	241	3692	37.468	4.800	0.143	1.171
ID411982	411982	0	47.620	9.762	29.736	0	2	2	2	1	-10921639	194.476	195	145	236	4084	26.722	4.800	0.143	1.822
ID411980	411980	3	44.561	18.076	23.601	0	2	2	2	1	-10921639	159.857	167	105	207	3357	33.410	2.000	0.126	1.072
ID411981	411981	2	48.664	5.490	27.819	0	2	2	2	1	-10921639	163.286	156	105	225	3429	40.258	4.800	0.143	1.017
ID411979	411979	1	55.054	15.115	16.336	0	2	2	2	1	-10921639	196.095	200	125	246	4118	33.638	4.800	0.151	1.531
ID411990	411990	0	57.321	10.937	30.226	0	3	3	2	1	-10921639	191.667	197	138	241	4025	31.435	4.800	0.165	1.729
ID411988	411988	3	57.165	18.186	23.360	0	3	3	2	1	-10921639	187.095	192	131	232	3929	27.005	4.800	0.164	1.951
ID411989	411989	2	49.948	5.693	27.749	0	3	3	2	1	-10921639	176.000	179	126	233	3696	29.234	7.600	0.124	1.331
ID411987	411987	1	50.609	15.635	17.346	0	3	3	2	1	-10921639	186.714	185	124	243	3921	35.869	4.800	0.125	1.155
ID411991	411991	3	47.028	18.341	22.967	0	4	4	2	1	-10921639	179.143	184	130	222	3762	25.120	4.800	0.135	1.697
ID411992	411992	2	41.529	6.275	27.852	0	4	4	2	1	-10921639	178.190	182	124	219	3742	31.154	4.800	0.114	1.170
ID411993	411993	0	56.548	11.653	30.815	0	4	4	2	1	-10921639	161.429	162	87	233	3390	44.709	2.000	0.150	0.942
ID411998	411998	2	50.108	6.358	27.831	0	5	5	2	1	-10921639	179.810	176	126	231	3776	36.115	7.600	0.137	1.197
ID411999	411999	0	52.189	10.796	31.063	0	5	5	2	1	-10921639	177.619	179	108	232	3730	33.806	4.800	0.161	1.457
ID411997	411997	3	51.059	18.022	22.112	0	5	5	2	1	-10921639	202.333	209	146	233	4249	23.523	4.800	0.147	2.205
ID412007	412007	3	51.292	17.633	20.891	0	6	6	2	1	-10921639	196.571	201	137	246	4128	35.209	7.600	0.116	1.156
ID412003	412003	4	40.409	15.429	15.732	0	7	7	2	1	-10921639	176.952	171	134	227	3716	23.756	4.800	0.125	1.658
ID412004	412004	3	49.728	17.490	21.236	0	7	7	2	1	-10921639	194.238	190	153	238	4079	24.525	4.800	0.116	1.643
ID412005	412005	None	40.106	7.648	29.780	0	7	7	2	1	-10921639	170.429	178	106	211	3579	26.145	4.800	0.118	1.377
ID411994	411994	4	41.101	15.150	15.156	0	8	8	2	1	-10921639	163.143	163	111	209	3426	27.652	2.000	0.112	1.184
ID411995	411995	3	43.068	17.908	21.196	0	8	8	2	1	-10921639	189.476	190	150	226	3979	25.337	4.800	0.108	1.459
ID411996	411996	5	45.397	15.029	15.535	0	11	11	2	1	-10921639	181.619	176	129	223	3814	24.679	4.800	0.118	1.548
ID412010	412010	5	49.162	14.691	15.174	0	12	12	2	1	-10921639	170.095	181	103	221	3572	34.616	4.800	0.134	1.160
ID412015	412015	5	53.582	15.156	15.500	0	13	13	2	1	-10921639	171.714	175	105	236	3606	39.727	4.800	0.140	1.065
ID412008	412008	5	60.858	15.000	15.400	0	14	14	2	1	-10921639	175.905	175	107	238	3694	42.424	2.000	0.157	1.123
ID412009	412009	6	41.301	18.358	22.911	0	14	14	2	1	-10921639	180.238	177	147	220	3785	20.057	4.800	0.116	1.865
ID412011	412011	5	55.682	14.441	15.106	0	15	15	2	1	-10921639	166.810	166	119	238	3503	36.795	2.000	0.134	1.075
ID412012	412012	6	48.158	18.701	23.346	0	15	15	2	1	-10921639	175.952	183	122	217	3695	30.398	4.800	0.141	1.427
ID412006	412006	5	47.927	15.210	15.794	0	16	16	2	1	-10921639	177.333	182	121	214	3724	23.559	4.800	0.141	1.865
ID412013	412013	5	58.558	14.975	15.196	0	17	17	2	1	-10921639	173.619	178	103	234	3646	37.243	7.600	0.164	1.317
ID412014	412014	5	43.927	15.041	15.636	0	18	18	2	1	-10921639	178.190	188	124	208	3742	24.174	4.800	0.140	1.816
ID412021	412021	5	44.596	15.336	15.275	0	19	19	2	1	-10921639	161.667	165	99	218	3395	32.566	7.600	0.124	1.095
ID412018	412018	5	40.438	15.023	15.180	0	21	21	2	1	-10921639	156.571	163	89	206	3288	32.242	7.600	0.123	1.063
ID412019	412019	None	45.476	11.602	29.933	0	21	21	2	1	-10921639	141.857	147	72	186	2979	31.129	4.800	0.152	1.204
ID412016	412016	5	47.732	14.761	14.834	0	22	22	2	1	-10921639	164.476	167	108	215	3454	30.680	7.600	0.134	1.264
ID412017	412017	None	43.513	20.012	20.107	0	22	22	2	1	-10921639	135.667	144	75	184	2849	31.282	4.800	0.149	1.122
ID412020	412020	None	40.746	10.079	32.118	0	24	24	2	1	-10921639	110.190	116	70	159	2314	27.983	4.800	0.220	1.418
ID412022	412022	23	49.900	10.750	19.726	0	28	28	2	1	-10921639	191.762	185	151	245	4027	27.779	2.000	0.112	1.389
ID412023	412023	23	47.567	10.386	19.718	0	29	29	2	1	-10921639	188.810	190	148	237	3965	27.813	4.800	0.121	1.466
ID412026	412026	None	47.444	5.010	25.618	0	33	33	2	1	-10921639	123.857	131	74	168	2601	28.730	4.800	0.199	1.432
ID412024	412024	7	45.806	15.278	15.839	0	33	33	2	1	-10921639	168.143	174	123	209	3531	23.735	7.600	0.145	1.792
ID412025	412025	8	48.725	10.979	19.796	0	33	33	2	1	-10921639	187.048	185	155	241	3928	25.474	7.600	0.118	1.552
ID412027	412027	7	41.949	14.610	15.953	0	34	34	2	1	-10921639	165.238	169	103	206	3470	31.510	7.600	0.129	1.202
ID412028	412028	8	48.767	10.947	19.945	0	34	34	2	1	-10921639	188.333	185	154	234	3955	24.538	7.600	0.122	1.667
ID412036	412036	8	47.575	10.881	19.785	0	35	35	2	1	-10921639	172.810	171	138	212	3629	23.999	4.800	0.131	1.665
ID412032	412032	8	50.311	10.726	19.843	0	36	36	2	1	-10921639	188.524	189	155	240	3959	24.429	4.800	0.128	1.751
ID412033	412033	9	41.163	19.570	21.788	0	36	36	2	1	-10921639	125.190	132	77	173	2629	31.440	4.800	0.170	1.154
ID412029	412029	9	48.911	19.213	22.062	0	37	37	2	1	-10921639	147.476	156	98	192	3097	25.986	4.800	0.168	1.633
ID412030	412030	8	48.472	10.905	19.633	0	38	38	2	1	-10921639	184.143	181	149	223	3867	23.009	4.800	0.133	1.881
ID412031	412031	9	47.365	20.323	20.991	0	38	38	2	1	-10921639	133.714	139	90	173	2808	27.188	4.800	0.177	1.478
ID412034	412034	8	47.341	11.149	19.579	0	39	39	2	1	-10921639	186.381	185	146	234	3914	25.986	4.800	0.116	1.491
ID412035	412035	9	43.791	20.024	21.091	0	39	39	2	1	-10921639	135.143	143	86	171	2838	27.469	4.800	0.168	1.412
ID412037	412037	8	43.705	10.996	19.860	0	40	40	2	1	-10921639	171.333	170	124	218	3598	24.892	2.000	0.108	1.345
ID412042	412042	None	41.592	19.753	21.354	0	41	41	2	1	-10921639	132.714	135	79	174	2787	30.978	7.600	0.157	1.162
ID412041	412041	8	44.595	10.183	19.750	0	41	41	2	1	-10921639	176.524	169	136	219	3707	21.699	4.800	0.124	1.798
ID412040	412040	8	45.672	10.069	19.854	0	42	42	2	1	-10921639	174.000	176	127	228	3654	25.090	4.800	0.119	1.470
ID412038	412038	8	50.206	8.883	20.034	0	43	43	2	1	-10921639	176.905	172	135	225	3715	26.985	4.800	0.131	1.517
ID412039	412039	None	40.549	20.189	20.598	0	43	43	2	1	-10921639	135.619	135	75	173	2848	26.710	7.600	0.146	1.291
ID412043	412043	8	42.788	9.262	20.565	0	44	44	2	1	-10921639	174.667	172	135	226	3668	26.150	4.800	0.120	1.427
ID412044	412044	None	41.564	17.219	24.617	0	44	44	2	1	-10921639	167.000	172	100	211	3507	29.143	7.600	0.125	1.270
ID412046	412046	None	40.463	14.831	25.558	0	46	46	2	1	-10921639	175.143	174	140	229	3678	25.873	7.600	0.113	1.378
ID412045	412045	None	50.606	9.170	21.683	0	46	46	2	1	-10921639	186.190	191	140	234	3910	29.449	4.800	0.125	1.404
ID412047	412047	10	42.317	19.644	20.152	0	49	49	2	1	-10921639	129.333	146	54	174	2716	38.222	4.800	0.162	0.944
ID412052	412052	10	52.569	19.910	21.138	0	50	50	2	1	-10921639	143.429	146	76	197	3012	36.101	4.800	0.186	1.246
ID412051	412051	10	43.996	20.140	20.459	0	51	51	2	1	-10921639	139.238	142	79	187	2924	32.083	7.600	0.156	1.173
ID412048	412048	10	58.278	19.935	20.812	0	52	52	2	1	-10921639	157.476	163	78	204	3307	36.597	4.800	0.199	1.427
ID412050	412050	11	43.178	16.217	27.086	0	53	53	2	1	-10921639	161.190	168	105	206	3385	25.699	4.800	0.125	1.392
ID412049	412049	10	53.010	19.402	21.830	0	53	53	2	1	-10921639	164.238	167	112	226	3449	27.599	4.800	0.152	1.568
ID412054	412054	11	40.769	16.119	27.340	0	54	54	2	1	-10921639	159.333	160	119	201	3346	22.977	4.800	0.119	1.471
ID412053	412053	10	52.627	19.638	21.048	0	54	54	2	1	-10921639	146.476	153	73	200	3076	39.433	4.800	0.187	1.172
ID412058	412058	11	49.032	16.092	27.213	0	55	55	2	1	-10921639	168.429	169	105	224	3537	29.436	2.000	0.128	1.296
ID412057	412057	10	59.744	19.583	22.009	0	55	55	2	1	-10921639	162.000	172	81	227	3402	44.317	4.800	0.179	1.111
ID412062	412062	None	44.224	8.228	16.249	0	56	56	2	1	-10921639	137.524	142	81	187	2888	34.017	2.000	0.144	1.015
ID412063	412063	10	53.482	19.207	21.892	0	56	56	2	1	-10921639	164.571	169	113	207	3456	27.555	4.800	0.164	1.680
ID412064	412064	11	40.803	15.871	27.218	0	56	56	2	1	-10921639	160.619	167	108	202	3373	25.244	4.800	0.121	1.370
ID412055	412055	10	51.365	19.293	20.665	0	57	57	2	1	-10921639	162.952	173	117	214	3422	24.979	4.800	0.170	1.899
ID412056	412056	11	41.111	15.441	27.816	0	57	57	2	1	-10921639	149.905	154	105	186	3148	23.864	2.000	0.128	1.430
ID412059	412059	None	40.562	8.341	16.000	0	58	58	2	1	-10921639	140.143	144	75	195	2943	33.544	2.000	0.130	0.963
ID412060	412060	10	58.112	19.539	20.592	0	58	58	2	1	-10921639	174.571	180	106	226	3666	38.943	4.800	0.185	1.400
ID412061	412061	11	47.461	15.591	27.318	0	58	58	2	1	-10921639	171.905	175	106	221	3610	31.377	4.800	0.128	1.244
ID412070	412070	11	48.569	15.645	27.684	0	59	59	2	1	-10921639	169.333	183	90	218	3556	36.134	4.800	0.144	1.183
ID412069	412069	10	54.472	19.598	20.382	0	59	59	2	1	-10921639	160.238	155	97	223	3365	41.778	4.800	0.180	1.172
ID412071	412071	10	67.947	19.681	20.099	0	60	60	2	1	-10921639	174.857	176	102	243	3672	42.905	4.800	0.193	1.317
ID412072	412072	11	57.654	15.698	27.107	0	60	60	2	1	-10921639	184.714	190	117	243	3879	35.882	2.000	0.146	1.309
ID412067	412067	10	65.567	19.590	20.630	0	61	61	2	1	-10921639	188.286	196	119	241	3954	37.948	4.800	0.212	1.737
ID412068	412068	11	51.614	15.880	27.479	0	61	61	2	1	-10921639	180.429	175	136	231	3789	27.268	4.800	0.144	1.669
ID412066	412066	11	50.233	15.949	27.691	0	62	62	2	1	-10921639	166.190	170	99	222	3490	34.875	2.000	0.136	1.139
ID412065	412065	10	56.406	19.382	20.906	0	62	62	2	1	-10921639	191.952	192	153	242	4031	24.772	4.800	0.152	2.048
ID412082	412082	10	61.428	19.658	20.431	0	63	63	2	1	-10921639	179.143	178	99	241	3762	43.035	4.800	0.173	1.228
ID412083	412083	11	53.371	15.359	27.706	0	63	63	2	1	-10921639	179.048	178	131	228	3760	28.869	2.000	0.142	1.545
ID412084	412084	None	42.103	9.006	31.448	0	63	63	2	1	-10921639	149.571	151	107	181	3141	22.310	4.800	0.136	1.604
ID412078	412078	11	53.933	15.730	27.474	0	64	64	2	1	-10921639	191.000	190	143	242	4011	25.428	4.800	0.152	1.984
ID412076	412076	12	45.232	8.220	15.849	0	64	64	2	1	-10921639	157.571	163	96	204	3309	32.256	4.800	0.135	1.160
ID412077	412077	10	51.944	19.530	20.407	0	64	64	2	1	-10921639	172.000	187	84	222	3612	44.575	4.800	0.151	1.014
ID412074	412074	10	57.846	18.964	21.977	0	65	65	2	1	-10921639	197.619	204	128	246	4150	33.912	4.800	0.150	1.523
ID412075	412075	11	55.276	15.724	27.313	0	65	65	2	1	-10921639	193.238	192	144	245	4058	28.167	7.600	0.143	1.721
ID412073	412073	12	50.659	8.523	16.173	0	65	65	2	1	-10921639	169.286	181	118	227	3555	30.881	2.000	0.126	1.223
ID412086	412086	10	53.740	19.339	20.016	0	66	66	2	1	-10921639	190.095	194	136	236	3992	30.898	4.800	0.151	1.616
ID412087	412087	11	56.272	15.941	27.587	0	66	66	2	1	-10921639	190.190	192	124	246	3994	36.827	4.800	0.150	1.344
ID412085	412085	12	46.339	8.485	16.691	0	66	66	2	1	-10921639	172.238	190	96	213	3617	37.065	4.800	0.157	1.260
ID412088	412088	13	41.896	8.425	31.561	0	66	66	2	1	-10921639	131.952	138	57	181	2771	39.556	4.800	0.160	0.923
ID412092	412092	13	43.642	8.978	31.946	0	67	67	2	1	-10921639	143.667	149	74	178	3017	34.292	4.800	0.150	1.095
ID412090	412090	10	53.203	19.324	19.917	0	67	67	2	1	-10921639	191.095	197	128	235	4013	30.671	4.800	0.149	1.612
ID412091	412091	11	52.090	15.522	27.681	0	67	67	2	1	-10921639	176.810	188	88	235	3713	43.487	4.800	0.138	0.983
ID412089	412089	12	56.401	8.622	16.515	0	67	67	2	1	-10921639	189.381	193	142	240	3977	28.421	4.800	0.155	1.793
ID412079	412079	10	51.333	19.229	19.399	0	68	68	2	1	-10921639	169.048	172	112	220	3550	31.457	7.600	0.144	1.354
ID412080	412080	11	54.777	15.612	28.021	0	68	68	2	1	-10921639	166.952	176	96	233	3506	39.132	2.000	0.144	1.071
ID412081	412081	13	46.286	8.806	31.544	0	68	68	2	1	-10921639	153.143	155	74	208	3216	36.078	4.800	0.156	1.146
ID412094	412094	11	56.873	15.686	28.009	0	69	69	2	1	-10921639	170.000	171	88	229	3570	38.621	2.000	0.146	1.122
ID412095	412095	13	52.509	8.166	30.860	0	69	69	2	1	-10921639	163.048	163	94	218	3424	34.976	4.800	0.166	1.325
ID412093	412093	10	47.642	19.165	19.276	0	69	69	2	1	-10921639	162.524	172	95	225	3413	33.366	4.800	0.125	1.085
ID412098	412098	11	50.204	15.984	27.584	0	70	70	2	1	-10921639	177.857	189	91	235	3735	41.687	4.800	0.126	0.954
ID412099	412099	13	46.644	9.103	31.397	0	70	70	2	1	-10921639	175.524	179	127	216	3686	26.453	4.800	0.122	1.448
ID412096	412096	14	57.282	8.684	16.544	0	70	70	2	1	-10921639	205.762	210	153	248	4321	28.137	4.800	0.142	1.815
ID412097	412097	10	59.272	19.189	19.772	0	70	70	2	1	-10921639	187.095	186	127	237	3929	32.588	4.800	0.161	1.592
ID412102	412102	None	43.007	18.776	22.867	0	71	71	2	1	-10921639	178.714	187	115	223	3753	33.559	6.318	0.112	1.074
ID412103	412103	11	53.150	15.987	27.632	0	71	71	2	1	-10921639	181.429	188	100	232	3810	39.589	4.800	0.135	1.091
ID412100	412100	14	51.181	9.189	16.783	0	71	71	2	1	-10921639	185.810	184	128	239	3902	34.038	4.800	0.133	1.280
ID412101	412101	10	45.135	19.117	19.862	0	71	71	2	1	-10921639	173.619	177	116	215	3646	30.140	4.800	0.126	1.288
ID412104	412104	13	42.077	8.957	31.595	0	71	71	2	1	-10921639	158.476	165	98	209	3328	35.771	4.800	0.145	1.125
ID412105	412105	11	59.552	16.204	27.752	0	72	72	2	1	-10921639	191.429	199	98	247	4020	42.168	2.000	0.137	1.092
ID412110	412110	15	50.226	17.891	24.148	0	73	73	2	1	-10921639	197.905	199	116	246	4156	35.985	2.000	0.117	1.149
ID412111	412111	11	63.539	15.786	28.210	0	73	73	2	1	-10921639	201.667	211	107	251	4235	41.538	4.800	0.149	1.260
ID412108	412108	11	57.300	15.721	27.973	0	74	74	2	1	-10921639	192.048	198	97	245	4033	41.496	4.800	0.141	1.147
ID412109	412109	16	46.247	8.837	31.108	0	74	74	2	1	-10921639	173.952	168	127	222	3653	26.292	4.800	0.130	1.523
ID412106	412106	17	45.519	10.330	16.798	0	74	74	2	1	-10921639	198.190	202	138	238	4162	26.406	4.800	0.124	1.655
ID412107	412107	15	53.349	17.923	24.397	0	74	74	2	1	-10921639	194.381	199	120	243	4082	34.245	4.800	0.128	1.287
ID412118	412118	11	53.130	15.596	27.837	0	75	75	2	1	-10921639	188.762	198	95	247	3964	45.420	2.000	0.117	0.871
ID412119	412119	16	42.122	8.914	31.683	0	75	75	2	1	-10921639	163.190	172	106	211	3427	30.717	4.800	0.143	1.329
ID412116	412116	17	48.216	10.889	15.375	0	75	75	2	1	-10921639	186.048	186	132	239	3907	29.760	6.283	0.122	1.363
ID412117	412117	15	47.500	17.700	24.148	0	75	75	2	1	-10921639	187.714	189	118	239	3942	34.992	2.000	0.108	1.047
ID412114	412114	15	46.066	17.589	24.360	0	76	76	2	1	-10921639	198.810	204	117	246	4175	38.448	4.800	0.107	0.997
ID412115	412115	11	55.357	15.755	27.690	0	76	76	2	1	-10921639	194.381	210	112	248	4082	44.381	2.000	0.126	0.980
ID412112	412112	17	55.170	11.497	15.844	0	76	76	2	1	-10921639	211.333	216	144	249	4438	30.678	4.800	0.153	1.830
ID412113	412113	18	45.040	18.942	21.923	0	76	76	2	1	-10921639	187.714	193	117	245	3942	35.010	7.600	0.124	1.181
ID412126	412126	15	40.590	17.721	24.045	0	77	77	2	1	-10921639	189.571	197	103	243	3981	40.489	2.000	0.087	0.752
ID412127	412127	11	52.375	15.561	27.446	0	77	77	2	1	-10921639	212.095	223	135	255	4454	34.060	7.600	0.134	1.467
ID412124	412124	17	55.906	12.056	15.527	0	77	77	2	1	-10921639	215.619	220	169	251	4528	24.219	4.800	0.142	2.212
ID412125	412125	18	43.257	18.357	20.362	0	77	77	2	1	-10921639	190.619	190	145	236	4003	23.088	4.800	0.122	1.791
ID412128	412128	16	51.430	9.117	31.106	0	77	77	2	1	-10921639	191.571	191	145	240	4023	26.349	4.800	0.139	1.772
ID412122	412122	11	54.954	15.715	27.058	0	78	78	2	1	-10921639	221.810	241	148	255	4658	36.149	7.600	0.136	1.470
ID412123	412123	16	52.176	10.710	30.946	0	78	78	2	1	-10921639	211.667	216	148	247	4445	28.264	7.600	0.136	1.790
ID412120	412120	17	48.806	11.250	16.891	0	78	78	2	1	-10921639	221.571	224	172	253	4653	23.258	7.600	0.119	2.022
ID412121	412121	18	45.422	18.473	20.371	0	78	78	2	1	-10921639	201.619	202	159	241	4234	24.857	4.800	0.116	1.684
ID412134	412134	11	51.796	15.579	26.847	0	79	79	2	1	-10921639	219.000	243	131	255	4599	41.692	4.800	0.129	1.204
ID412135	412135	16	50.178	10.630	31.196	0	79	79	2	1	-10921639	206.429	211	160	245	4335	24.720	4.800	0.129	1.910
ID412133	412133	18	45.214	18.239	21.902	0	79	79	2	1	-10921639	216.333	215	164	251	4543	27.733	4.800	0.097	1.384
ID412140	412140	11	47.785	15.650	26.944	0	80	80	2	1	-10921639	219.619	243	126	255	4612	42.324	4.800	0.106	0.994
ID412141	412141	16	47.861	10.207	30.861	0	80	80	2	1	-10921639	206.190	216	145	246	4330	30.448	4.800	0.137	1.627
ID412137	412137	18	46.412	18.523	23.035	0	80	80	2	1	-10921639	212.619	228	133	255	4465	42.649	4.800	0.104	0.938
ID412132	412132	16	48.133	9.423	30.180	0	81	81	2	1	-10921639	203.714	205	140	246	4278	29.841	7.600	0.121	1.470
ID412130	412130	18	43.240	18.904	22.599	0	81	81	2	1	-10921639	209.048	221	120	253	4390	40.763	4.800	0.098	0.917
ID412131	412131	11	44.800	15.472	26.787	0	81	81	2	1	-10921639	227.286	231	172	255	4773	26.136	4.800	0.103	1.618
ID412129	412129	None	41.790	18.762	19.939	0	81	81	2	1	-10921639	204.143	214	116	249	4287	39.533	4.800	0.102	0.959
ID412138	412138	11	44.034	15.437	26.828	0	82	82	2	1	-10921639	225.476	234	175	255	4735	26.225	4.800	0.105	1.640
ID412139	412139	16	51.756	9.225	30.070	0	82	82	2	1	-10921639	205.048	210	147	246	4306	30.024	4.800	0.130	1.570
ID412136	412136	18	53.305	18.997	22.108	0	82	82	2	1	-10921639	220.476	238	141	255	4630	36.564	4.800	0.126	1.351
ID412142	412142	18	54.479	19.278	22.113	0	83	83	2	1	-10921639	222.524	230	164	255	4673	29.745	4.800	0.135	1.785
ID412143	412143	11	44.978	15.779	26.509	0	83	83	2	1	-10921639	214.619	226	130	255	4507	43.035	7.600	0.103	0.933
ID412144	412144	16	54.505	9.237	30.232	0	83	83	2	1	-10921639	206.619	207	148	252	4339	31.205	4.800	0.126	1.484
ID412150	412150	11	46.847	15.904	26.695	0	84	84	2	1	-10921639	217.619	230	137	255	4570	38.451	7.600	0.108	1.101
ID412151	412151	19	50.666	7.414	29.023	0	84	84	2	1	-10921639	185.381	190	110	245	3893	39.890	4.800	0.138	1.130
ID412149	412149	18	55.903	19.308	22.087	0	84	84	2	1	-10921639	225.143	233	161	255	4728	30.554	4.800	0.136	1.768
ID412152	412152	16	49.094	10.776	31.273	0	84	84	2	1	-10921639	200.571	209	147	245	4212	27.710	4.800	0.134	1.706
ID412148	412148	16	48.424	10.816	31.585	0	85	85	2	1	-10921639	176.381	191	81	235	3704	46.992	7.600	0.129	0.856
ID412146	412146	11	48.880	16.038	26.500	0	85	85	2	1	-10921639	216.714	233	121	255	4551	43.843	4.800	0.116	1.031
ID412147	412147	19	53.350	7.702	29.098	0	85	85	2	1	-10921639	207.571	209	148	247	4359	26.996	4.800	0.135	1.832
ID412145	412145	18	58.565	19.210	22.293	0	85	85	2	1	-10921639	218.000	229	146	255	4578	34.947	4.800	0.136	1.495
ID412158	412158	18	57.172	19.193	21.523	0	86	86	2	1	-10921639	223.000	241	147	255	4683	35.485	4.800	0.139	1.536
ID412159	412159	11	46.925	16.094	25.959	0	86	86	2	1	-10921639	230.952	244	159	255	4850	29.909	4.800	0.114	1.581
ID412160	412160	19	42.168	7.467	28.759	0	86	86	2	1	-10921639	177.429	181	99	230	3726	38.716	4.800	0.129	1.046
ID412161	412161	16	53.193	10.692	31.614	0	86	86	2	1	-10921639	183.476	196	96	240	3853	44.633	4.800	0.150	1.070
ID412156	412156	19	52.772	7.943	29.229	0	87	87	2	1	-10921639	197.571	205	135	246	4149	31.658	4.800	0.128	1.414
ID412157	412157	16	40.446	11.664	31.278	0	87	87	2	1	-10921639	184.048	191	110	229	3865	32.515	7.600	0.099	1.020
ID412154	412154	18	52.159	19.044	21.457	0	87	87	2	1	-10921639	224.476	242	141	255	4714	36.601	4.800	0.128	1.395
ID412155	412155	11	43.534	15.880	26.096	0	87	87	2	1	-10921639	231.714	245	157	255	4866	29.618	4.800	0.100	1.427
ID412153	412153	None	49.277	10.816	11.450	0	87	87	2	1	-10921639	130.048	125	65	195	2731	41.891	4.800	0.180	0.945
ID412178	412178	16	48.199	10.092	31.119	0	88	88	2	1	-10921639	190.476	188	133	236	4000	27.633	4.800	0.145	1.750
ID412176	412176	18	57.196	18.891	21.726	0	88	88	2	1	-10921639	221.905	238	134	255	4660	39.804	4.800	0.142	1.389
ID412177	412177	11	48.980	16.059	25.813	0	88	88	2	1	-10921639	221.143	232	151	255	4644	33.509	4.800	0.117	1.381
ID412170	412170	11	46.619	16.016	26.174	0	89	89	2	1	-10921639	231.429	245	162	255	4860	28.965	4.800	0.112	1.611
ID412171	412171	16	54.219	9.015	30.714	0	89	89	2	1	-10921639	205.714	210	131	247	4320	33.441	4.800	0.154	1.640
ID412168	412168	None	42.671	10.569	11.479	0	89	89	2	1	-10921639	131.238	129	72	192	2756	38.114	7.600	0.153	0.912
ID412169	412169	18	55.433	19.289	21.016	0	89	89	2	1	-10921639	230.238	242	153	255	4835	31.862	4.800	0.137	1.744
ID412166	412166	11	50.931	16.201	26.200	0	90	90	2	1	-10921639	232.524	246	169	255	4883	27.833	4.800	0.128	1.896
ID412167	412167	16	58.320	9.061	30.981	0	90	90	2	1	-10921639	208.048	212	142	249	4369	30.084	4.800	0.162	1.923
ID412165	412165	18	53.894	19.614	21.578	0	90	90	2	1	-10921639	211.095	238	120	255	4433	46.939	4.800	0.140	1.106
ID412162	412162	18	54.047	19.381	20.761	0	91	91	2	1	-10921639	230.190	244	163	255	4834	29.705	4.800	0.131	1.791
ID412163	412163	11	46.767	15.802	26.128	0	91	91	2	1	-10921639	229.238	243	139	255	4814	35.813	4.800	0.114	1.314
ID412164	412164	16	60.652	8.507	30.658	0	91	91	2	1	-10921639	207.095	215	125	247	4349	35.228	4.800	0.170	1.704
ID412179	412179	18	54.274	19.306	20.638	0	92	92	2	1	-10921639	227.905	241	167	255	4786	30.617	4.800	0.131	1.727
ID412180	412180	11	49.489	16.196	25.954	0	92	92	2	1	-10921639	229.667	245	153	255	4823	31.792	4.800	0.122	1.569
ID412181	412181	16	57.942	8.195	29.979	0	92	92	2	1	-10921639	199.000	202	123	248	4179	37.505	4.800	0.140	1.300
ID412182	412182	18	49.023	18.837	20.739	0	93	93	2	1	-10921639	224.905	232	154	255	4723	34.421	4.800	0.121	1.406
ID412183	412183	11	53.257	15.985	26.049	0	93	93	2	1	-10921639	223.619	237	136	255	4696	34.639	4.800	0.132	1.505
ID412184	412184	16	57.239	8.011	29.806	0	93	93	2	1	-10921639	192.476	202	110	244	4042	39.538	4.800	0.143	1.221
ID412174	412174	11	45.609	15.709	26.351	0	94	94	2	1	-10921639	226.762	242	145	255	4762	34.670	4.800	0.114	1.343
ID412175	412175	16	66.461	8.138	30.250	0	94	94	2	1	-10921639	206.667	209	135	252	4340	35.173	4.800	0.163	1.650
ID412172	412172	20	47.523	11.614	12.092	0	94	94	2	1	-10921639	159.571	171	76	216	3351	38.703	7.600	0.137	0.992
ID412173	412173	18	42.657	18.522	19.505	0	94	94	2	1	-10921639	216.381	243	127	255	4544	45.625	4.800	0.104	0.892
ID412196	412196	16	65.952	8.171	30.494	0	95	95	2	1	-10921639	203.762	199	133	251	4279	34.155	4.800	0.165	1.687
ID412194	412194	18	44.982	18.699	19.621	0	95	95	2	1	-10921639	219.714	245	135	255	4614	42.126	6.276	0.104	0.979
ID412195	412195	11	43.326	16.230	26.065	0	95	95	2	1	-10921639	232.714	243	168	255	4887	28.157	4.800	0.107	1.595
ID412193	412193	20	40.954	10.552	11.199	0	95	95	2	1	-10921639	131.524	136	61	187	2762	36.747	2.000	0.143	0.896
ID412188	412188	16	51.935	8.690	30.652	0	96	96	2	1	-10921639	189.714	192	123	245	3984	37.951	4.800	0.133	1.175
ID412186	412186	18	49.096	18.119	19.034	0	96	96	2	1	-10921639	226.143	246	132	255	4749	37.126	4.800	0.112	1.224
ID412187	412187	11	49.305	16.218	26.231	0	96	96	2	1	-10921639	232.000	243	154	255	4872	29.385	4.800	0.121	1.708
ID412185	412185	20	43.749	10.904	11.384	0	96	96	2	1	-10921639	128.524	126	61	193	2699	40.618	2.000	0.147	0.810
ID412190	412190	18	47.624	17.873	19.263	0	97	97	2	1	-10921639	209.000	222	112	253	4389	42.812	2.000	0.097	0.866
ID412191	412191	11	52.299	15.892	26.057	0	97	97	2	1	-10921639	224.048	242	128	255	4705	38.554	7.600	0.121	1.258
ID412189	412189	20	49.422	10.716	11.296	0	97	97	2	1	-10921639	136.857	134	68	201	2874	40.866	2.000	0.163	0.937
ID412192	412192	16	56.659	8.582	30.434	0	97	97	2	1	-10921639	196.333	200	134	244	4123	29.410	4.800	0.134	1.578
ID412198	412198	18	44.796	17.631	19.139	0	98	98	2	1	-10921639	214.952	222	117	255	4514	44.234	6.306	0.100	0.881
ID412199	412199	21	46.270	18.001	22.665	0	98	98	2	1	-10921639	222.429	244	126	255	4671	43.190	4.800	0.104	0.970
ID412197	412197	20	71.848	11.003	11.557	0	98	98	2	1	-10921639	176.381	169	114	245	3704	40.016	2.000	0.190	1.408
ID412200	412200	11	44.906	15.694	25.587	0	98	98	2	1	-10921639	211.714	233	98	255	4446	48.254	7.600	0.101	0.803
ID412201	412201	16	55.530	10.339	30.701	0	98	98	2	1	-10921639	187.048	198	113	246	3928	46.119	4.800	0.155	1.087
ID412214	412214	20	53.400	10.696	11.356	0	99	99	2	1	-10921639	152.667	147	73	222	3206	44.518	2.000	0.146	0.871
ID412215	412215	21	45.094	18.567	21.158	0	99	99	2	1	-10921639	210.000	242	126	255	4410	48.389	7.600	0.113	0.879
ID412218	412218	16	56.881	9.388	30.119	0	99	99	2	1	-10921639	210.095	216	124	251	4412	40.238	6.283	0.137	1.254
ID412216	412216	11	46.501	15.068	27.527	0	99	99	2	1	-10921639	194.667	206	113	250	4088	41.899	2.000	0.109	0.911
ID412217	412217	22	55.785	7.341	28.994	0	99	99	2	1	-10921639	197.524	205	113	251	4148	42.597	4.800	0.143	1.164
ID412212	412212	22	47.548	7.000	29.000	0	100	100	2	1	-10921639	192.238	196	109	250	4037	39.530	4.800	0.129	1.108
ID412213	412213	16	58.410	9.940	30.149	0	100	100	2	1	-10921639	218.714	230	154	255	4593	30.754	4.800	0.144	1.795
ID412210	412210	21	53.638	18.852	21.453	0	100	100	2	1	-10921639	213.476	230	123	255	4483	45.857	7.600	0.133	1.093
ID412211	412211	11	47.600	15.002	27.463	0	100	100	2	1	-10921639	205.143	208	133	252	4308	37.971	4.800	0.108	1.051
ID412209	412209	20	54.073	10.868	11.611	0	100	100	2	1	-10921639	170.524	182	124	219	3581	32.301	7.600	0.157	1.433
ID412230	412230	20	52.177	11.052	11.205	0	101	101	2	1	-10921639	150.429	156	86	205	3159	39.460	7.600	0.161	1.060
ID412231	412231	24	41.573	16.498	15.387	0	101	101	2	1	-10921639	194.286	201	114	241	4080	36.265	4.800	0.101	0.980
ID412234	412234	11	42.797	15.002	27.543	0	101	101	2	1	-10921639	193.762	199	114	247	4069	38.638	4.800	0.099	0.907
ID412235	412235	16	55.782	9.426	29.955	0	101	101	2	1	-10921639	208.000	216	126	250	4368	37.144	4.800	0.148	1.442
ID412232	412232	21	44.912	18.830	20.861	0	101	101	2	1	-10921639	197.286	211	125	242	4143	39.051	7.600	0.113	1.028
ID412233	412233	None	40.531	14.668	24.371	0	101	101	2	1	-10921639	228.714	240	153	255	4803	28.362	4.800	0.082	1.221
ID412222	412222	16	57.209	9.639	30.023	0	102	102	2	1	-10921639	220.333	228	154	255	4627	32.125	4.800	0.140	1.682
ID412220	412220	24	44.512	17.493	15.118	0	102	102	2	1	-10921639	189.714	198	115	235	3984	35.384	2.000	0.106	1.025
ID412221	412221	21	47.593	19.405	21.708	0	102	102	2	1	-10921639	192.429	193	133	242	4041	33.086	4.800	0.116	1.212
ID412219	412219	20	53.687	11.109	11.566	0	102	102	2	1	-10921639	168.857	171	109	231	3546	33.646	7.600	0.148	1.294
ID412208	412208	16	54.304	9.928	30.071	0	103	103	2	1	-10921639	216.762	232	150	253	4552	34.492	4.800	0.130	1.445
ID412206	412206	25	50.042	6.863	27.228	0	103	103	2	1	-10921639	195.952	196	144	244	4115	33.846	7.600	0.113	1.171
ID412207	412207	11	41.628	15.083	28.490	0	103	103	2	1	-10921639	193.714	206	113	247	4068	38.334	2.000	0.093	0.863
ID412204	412204	21	46.249	19.743	22.307	0	103	103	2	1	-10921639	169.714	174	94	237	3564	39.030	4.800	0.139	1.064
ID412205	412205	None	41.187	13.681	23.802	0	103	103	2	1	-10921639	231.810	241	143	255	4868	29.475	4.800	0.092	1.326
ID412202	412202	20	62.528	10.995	11.459	0	103	103	2	1	-10921639	151.952	147	73	230	3191	50.476	2.000	0.194	0.977
ID412203	412203	24	47.509	16.561	14.928	0	103	103	2	1	-10921639	193.143	200	106	249	4056	42.968	2.000	0.105	0.853
ID412244	412244	11	41.396	14.743	27.795	0	104	104	2	1	-10921639	186.476	199	103	250	3916	48.005	2.000	0.087	0.624
ID412245	412245	16	42.592	10.335	29.791	0	104	104	2	1	-10921639	217.190	222	161	255	4561	33.340	4.800	0.107	1.260
ID412242	412242	21	50.981	19.103	20.935	0	104	104	2	1	-10921639	197.381	201	132	247	4145	34.485	2.000	0.116	1.188
ID412243	412243	25	45.849	6.505	27.665	0	104	104	2	1	-10921639	203.000	213	146	250	4263	32.247	4.800	0.113	1.281
ID412241	412241	20	49.985	11.070	11.362	0	104	104	2	1	-10921639	147.333	144	77	219	3094	43.556	2.000	0.156	0.915
ID412223	412223	20	48.265	11.220	11.749	0	105	105	2	1	-10921639	171.952	179	118	217	3611	35.210	4.800	0.141	1.208
ID412224	412224	None	40.781	13.676	14.622	0	105	105	2	1	-10921639	217.143	216	173	248	4560	20.672	4.800	0.094	1.799
ID412225	412225	11	46.381	14.100	27.940	0	105	105	2	1	-10921639	220.952	236	156	255	4640	36.058	4.800	0.103	1.140
ID412238	412238	None	43.856	6.637	28.045	0	106	106	2	1	-10921639	192.238	196	134	232	4037	29.990	4.800	0.105	1.215
ID412239	412239	11	40.582	12.598	28.927	0	106	106	2	1	-10921639	212.048	224	133	253	4453	37.378	4.800	0.097	1.002
ID412236	412236	20	52.830	11.286	12.010	0	106	106	2	1	-10921639	157.619	165	93	213	3310	39.942	7.600	0.166	1.121
ID412237	412237	None	46.004	19.484	21.547	0	106	106	2	1	-10921639	173.476	174	119	228	3643	33.303	2.000	0.110	1.033
ID412240	412240	20	49.736	11.183	12.160	0	107	107	2	1	-10921639	160.143	165	92	219	3363	41.303	7.600	0.152	1.021
ID412228	412228	None	41.053	12.018	23.216	0	108	108	2	1	-10921639	231.190	234	184	255	4855	21.412	4.800	0.087	1.724
ID412229	412229	26	49.485	11.098	30.153	0	108	108	2	1	-10921639	217.476	217	159	255	4567	29.512	4.800	0.130	1.694
ID412226	412226	20	59.500	11.231	11.973	0	108	108	2	1	-10921639	170.857	169	111	235	3588	40.476	7.600	0.163	1.185
ID412227	412227	27	48.704	19.509	21.565	0	108	108	2	1	-10921639	164.905	173	92	227	3463	43.971	4.800	0.146	0.953
ID412262	412262	None	41.775	6.881	28.028	0	109	109	2	1	-10921639	199.667	211	128	242	4193	34.258	4.800	0.095	1.016
ID412263	412263	26	47.938	11.290	29.467	0	109	109	2	1	-10921639	233.286	242	177	255	4899	24.737	4.800	0.115	1.940
ID412260	412260	28	44.433	14.369	14.397	0	109	109	2	1	-10921639	209.429	217	134	246	4398	31.269	4.800	0.104	1.267
ID412261	412261	27	49.611	19.187	21.120	0	109	109	2	1	-10921639	185.857	191	133	235	3903	27.447	4.800	0.127	1.527
ID412259	412259	20	48.721	11.458	12.002	0	109	109	2	1	-10921639	168.905	174	115	235	3547	39.360	7.600	0.136	1.030
ID412255	412255	20	55.446	11.404	11.936	0	110	110	2	1	-10921639	173.381	179	102	238	3641	41.949	7.600	0.149	1.069
ID412258	412258	26	48.378	11.128	29.690	0	110	110	2	1	-10921639	214.095	224	143	255	4496	37.639	4.800	0.124	1.256
ID412256	412256	28	45.995	14.639	14.584	0	110	110	2	1	-10921639	215.095	212	163	251	4517	26.435	7.600	0.108	1.589
ID412257	412257	27	45.606	19.403	21.734	0	110	110	2	1	-10921639	162.810	175	115	211	3419	28.569	4.800	0.133	1.340
ID412246	412246	20	59.425	11.406	12.007	0	111	111	2	1	-10921639	174.000	171	110	242	3654	44.335	7.600	0.156	1.062
ID412247	412247	28	46.210	15.000	15.000	0	111	111	2	1	-10921639	214.190	216	157	243	4498	25.600	4.800	0.120	1.799
ID412248	412248	None	41.737	11.009	22.961	0	111	111	2	1	-10921639	225.714	224	183	255	4740	24.164	4.800	0.085	1.460
ID412249	412249	26	54.712	11.467	30.508	0	111	111	2	1	-10921639	193.524	207	114	251	4064	48.442	4.800	0.147	1.023
ID412266	412266	27	41.792	19.656	22.499	0	112	112	2	1	-10921639	140.190	141	85	180	2944	28.873	4.800	0.164	1.367
ID412267	412267	26	61.988	11.357	30.779	0	112	112	2	1	-10921639	190.714	196	110	251	4005	44.471	4.800	0.163	1.203
ID412264	412264	20	62.738	11.555	11.991	0	112	112	2	1	-10921639	187.429	196	113	244	3936	41.830	7.600	0.161	1.246
ID412265	412265	28	45.454	14.351	14.486	0	112	112	2	1	-10921639	211.524	217	142	249	4442	29.497	7.600	0.117	1.500
ID412254	412254	26	55.825	11.548	31.130	0	113	113	2	1	-10921639	182.476	187	96	240	3832	41.792	4.800	0.142	1.086
ID412252	412252	27	53.077	19.540	21.426	0	113	113	2	1	-10921639	163.476	168	96	217	3433	36.614	4.800	0.177	1.343
ID412253	412253	29	46.210	7.152	27.534	0	113	113	2	1	-10921639	205.476	212	118	252	4315	43.204	7.600	0.119	1.013
ID412250	412250	20	50.607	11.122	11.530	0	113	113	2	1	-10921639	176.810	188	122	227	3713	35.537	7.600	0.140	1.223
ID412251	412251	28	50.542	14.402	14.551	0	113	113	2	1	-10921639	225.524	227	191	255	4736	18.381	4.800	0.124	2.701
ID412276	412276	26	56.933	11.405	31.064	0	114	114	2	1	-10921639	190.524	190	128	247	4001	37.865	2.000	0.142	1.250
ID412274	412274	27	55.376	19.155	21.077	0	114	114	2	1	-10921639	180.381	187	134	224	3788	26.804	4.800	0.154	1.796
ID412275	412275	29	51.588	7.213	27.872	0	114	114	2	1	-10921639	199.381	207	110	252	4187	46.707	7.600	0.116	0.887
ID412272	412272	20	57.910	11.990	12.595	0	114	114	2	1	-10921639	208.143	218	137	255	4371	37.371	7.600	0.150	1.451
ID412273	412273	28	56.512	13.843	14.064	0	114	114	2	1	-10921639	223.429	234	140	255	4692	32.295	4.800	0.137	1.666
ID412270	412270	29	51.981	7.160	27.803	0	115	115	2	1	-10921639	210.476	222	113	255	4420	46.389	7.600	0.123	0.993
ID412271	412271	26	56.941	11.514	31.146	0	115	115	2	1	-10921639	189.048	184	106	252	3970	44.527	4.800	0.136	1.016
ID412268	412268	20	51.647	12.334	12.809	0	115	115	2	1	-10921639	211.190	217	159	250	4435	27.919	4.800	0.138	1.836
ID412269	412269	27	51.462	18.958	21.143	0	115	115	2	1	-10921639	180.667	182	135	229	3794	27.390	4.800	0.139	1.614
ID412278	412278	27	45.296	19.773	22.047	0	116	116	2	1	-10921639	156.952	158	111	198	3296	28.104	4.800	0.138	1.355
ID412279	412279	26	49.810	11.220	31.087	0	116	116	2	1	-10921639	189.286	191	129	242	3975	37.100	4.800	0.134	1.204
ID412277	412277	20	47.167	13.419	13.349	0	116	116	2	1	-10921639	197.000	198	123	243	4137	34.779	4.800	0.113	1.153
ID412300	412300	26	53.650	10.853	31.241	0	117	117	2	1	-10921639	189.810	193	133	238	3986	34.080	4.800	0.140	1.364
ID412298	412298	27	49.172	19.588	20.490	0	117	117	2	1	-10921639	169.476	181	94	221	3559	35.723	4.800	0.151	1.247
ID412299	412299	None	42.511	8.000	27.762	0	117	117	2	1	-10921639	220.524	228	161	255	4631	29.866	7.600	0.106	1.420
ID412297	412297	20	44.619	11.902	12.619	0	117	117	2	1	-10921639	184.619	189	127	226	3877	27.042	4.800	0.128	1.554
ID412282	412282	26	54.390	9.891	30.953	0	118	118	2	1	-10921639	193.571	194	125	250	4065	37.640	4.800	0.153	1.363
ID412280	412280	31	47.675	14.415	15.181	0	118	118	2	1	-10921639	214.619	215	172	247	4507	23.695	4.800	0.119	1.922
ID412281	412281	27	46.874	19.544	21.090	0	118	118	2	1	-10921639	167.952	169	108	227	3527	34.416	4.800	0.137	1.180
ID412290	412290	30	56.846	7.940	28.911	0	119	119	2	1	-10921639	219.524	240	133	255	4610	38.680	7.600	0.133	1.336
ID412291	412291	26	41.910	10.680	31.176	0	119	119	2	1	-10921639	178.714	176	128	248	3753	36.834	4.800	0.109	0.953
ID412288	412288	31	46.481	14.130	14.401	0	119	119	2	1	-10921639	199.476	209	132	242	4189	31.665	4.800	0.108	1.232
ID412289	412289	27	47.935	19.999	21.954	0	119	119	2	1	-10921639	163.095	169	98	212	3425	32.387	4.800	0.148	1.299
ID412294	412294	32	41.248	11.516	26.164	0	120	120	2	1	-10921639	201.190	205	115	253	4225	40.012	2.000	0.075	0.699
ID412295	412295	30	50.689	7.430	27.829	0	120	120	2	1	-10921639	202.238	214	110	253	4247	43.525	7.600	0.121	1.002
ID412292	412292	31	49.170	16.250	14.915	0	120	120	2	1	-10921639	197.571	204	144	244	4149	28.069	4.800	0.120	1.511
ID412293	412293	27	48.415	19.627	21.804	0	120	120	2	1	-10921639	162.476	164	85	216	3412	37.432	4.800	0.141	1.074
ID412296	412296	26	51.943	10.877	31.751	0	120	120	2	1	-10921639	156.000	153	81	218	3276	43.100	4.800	0.175	1.078
ID412302	412302	27	43.321	19.939	22.069	0	121	121	2	1	-10921639	160.333	159	117	207	3367	26.882	4.800	0.130	1.374
ID412303	412303	32	45.427	10.523	26.139	0	121	121	2	1	-10921639	217.333	230	151	255	4564	35.924	2.000	0.091	1.014
ID412301	412301	31	50.992	16.718	14.864	0	121	121	2	1	-10921639	184.810	196	117	233	3881	35.131	4.800	0.130	1.213
ID412304	412304	26	54.001	10.061	31.034	0	121	121	2	1	-10921639	186.571	180	109	247	3918	40.192	4.800	0.145	1.173
ID412286	412286	30	51.258	7.326	28.845	0	122	122	2	1	-10921639	209.143	229	107	253	4392	46.639	7.600	0.132	1.046
ID412287	412287	26	52.801	9.778	30.844	0	122	122	2	1	-10921639	192.333	189	118	251	4039	42.510	4.800	0.128	1.025
ID412284	412284	27	50.971	19.909	21.811	0	122	122	2	1	-10921639	173.762	178	113	222	3649	33.486	4.800	0.142	1.293
ID412285	412285	32	42.563	10.251	26.053	0	122	122	2	1	-10921639	228.524	235	174	255	4799	25.760	2.000	0.086	1.398
ID412283	412283	31	47.481	16.425	14.480	0	122	122	2	1	-10921639	184.381	198	105	241	3872	42.138	7.600	0.109	0.860
ID412308	412308	32	42.883	9.718	26.314	0	123	123	2	1	-10921639	230.857	241	169	255	4848	29.169	4.800	0.096	1.386
ID412309	412309	30	52.510	7.796	28.913	0	123	123	2	1	-10921639	222.143	235	138	255	4665	33.875	7.600	0.130	1.507
ID412306	412306	31	61.999	17.007	15.009	0	123	123	2	1	-10921639	198.048	207	120	249	4159	40.273	4.800	0.153	1.303
ID412307	412307	27	46.708	19.926	21.519	0	123	123	2	1	-10921639	162.095	171	94	218	3404	39.156	2.000	0.121	0.892
ID412305	412305	33	41.540	11.879	11.839	0	123	123	2	1	-10921639	152.238	159	95	190	3197	28.441	7.600	0.138	1.302
ID412324	412324	30	58.615	6.948	28.166	0	124	124	2	1	-10921639	216.095	233	133	253	4538	38.286	4.800	0.145	1.428
ID412325	412325	26	41.363	10.389	31.229	0	124	124	2	1	-10921639	179.905	180	117	238	3778	36.457	7.600	0.110	0.981
ID412322	412322	31	59.049	16.831	14.890	0	124	124	2	1	-10921639	207.762	228	122	251	4363	40.283	4.800	0.141	1.273
ID412323	412323	27	56.835	20.039	21.145	0	124	124	2	1	-10921639	193.286	201	116	242	4059	33.461	4.800	0.151	1.514
ID412321	412321	33	50.428	11.696	11.630	0	124	124	2	1	-10921639	172.857	175	107	214	3630	29.995	7.600	0.148	1.483
ID412326	412326	33	47.368	11.308	12.022	0	125	125	2	1	-10921639	155.095	154	92	215	3257	34.683	4.800	0.167	1.280
ID412327	412327	31	56.660	16.112	14.478	0	125	125	2	1	-10921639	198.286	212	122	251	4164	43.181	4.800	0.140	1.127
ID412330	412330	26	45.374	9.144	30.385	0	125	125	2	1	-10921639	203.095	220	121	252	4265	38.464	7.600	0.100	0.964
ID412328	412328	27	45.268	19.870	20.364	0	125	125	2	1	-10921639	184.762	195	119	232	3880	36.075	4.800	0.124	1.133
ID412329	412329	30	51.430	6.740	27.722	0	125	125	2	1	-10921639	216.857	232	129	252	4554	37.671	7.600	0.125	1.278
ID412318	412318	31	55.600	16.421	14.561	0	126	126	2	1	-10921639	222.524	229	167	252	4673	26.053	4.800	0.136	2.051
ID412319	412319	34	48.766	7.105	27.366	0	126	126	2	1	-10921639	228.238	247	156	255	4793	31.728	4.800	0.127	1.624
ID412320	412320	30	48.365	7.153	27.528	0	126	126	2	1	-10921639	217.762	228	129	255	4573	42.594	7.600	0.119	1.089
ID412316	412316	34	54.191	6.961	27.246	0	127	127	2	1	-10921639	223.190	232	156	255	4687	33.315	4.800	0.141	1.659
ID412317	412317	None	50.707	8.970	29.985	0	127	127	2	1	-10921639	200.381	210	113	253	4208	43.091	7.600	0.116	0.968
ID412314	412314	27	46.298	20.105	21.082	0	127	127	2	1	-10921639	181.952	191	128	223	3821	26.364	4.800	0.139	1.684
ID412315	412315	None	40.557	10.578	25.972	0	127	127	2	1	-10921639	224.048	239	169	255	4705	29.464	2.000	0.080	1.129
ID412313	412313	31	55.723	15.510	14.605	0	127	127	2	1	-10921639	220.381	228	165	253	4628	27.136	4.800	0.140	1.995
ID412310	412310	31	57.722	15.331	14.678	0	128	128	2	1	-10921639	224.810	238	167	255	4721	25.270	4.800	0.141	2.195
ID412311	412311	27	46.429	20.190	21.939	0	128	128	2	1	-10921639	174.286	182	120	213	3660	27.498	4.800	0.137	1.523
ID412312	412312	34	55.111	6.951	27.569	0	128	128	2	1	-10921639	220.952	238	124	255	4640	41.166	7.600	0.139	1.311
ID412331	412331	31	55.632	16.387	14.780	0	129	129	2	1	-10921639	219.286	224	155	251	4605	27.381	4.800	0.142	1.986
ID412332	412332	None	42.120	11.664	25.985	0	129	129	2	1	-10921639	210.429	213	142	253	4419	35.979	2.000	0.082	0.883
ID412333	412333	34	60.718	6.567	27.824	0	129	129	2	1	-10921639	227.952	244	156	255	4787	30.332	4.800	0.163	2.107
ID412338	412338	27	46.880	20.223	22.238	0	130	130	2	1	-10921639	176.381	185	121	211	3704	27.831	4.800	0.141	1.566
ID412339	412339	34	61.998	6.395	27.809	0	130	130	2	1	-10921639	210.381	227	118	255	4418	46.262	4.800	0.161	1.262
ID412337	412337	31	45.610	15.304	14.443	0	130	130	2	1	-10921639	188.810	189	121	242	3965	34.385	7.600	0.120	1.172
ID412334	412334	31	47.195	16.142	14.646	0	131	131	2	1	-10921639	192.381	196	136	242	4040	26.091	4.800	0.111	1.469
ID412335	412335	27	53.372	20.241	21.638	0	131	131	2	1	-10921639	188.286	197	128	240	3954	32.439	6.292	0.148	1.497
ID412336	412336	34	61.765	6.653	28.184	0	131	131	2	1	-10921639	219.571	219	169	255	4611	25.734	4.800	0.151	2.244
ID412343	412343	27	58.010	20.046	19.977	0	132	132	2	1	-10921639	209.952	218	134	249	4409	32.826	4.800	0.153	1.693
ID412344	412344	34	63.803	6.871	28.247	0	132	132	2	1	-10921639	206.286	205	151	252	4332	30.403	4.800	0.158	1.852
ID412342	412342	34	64.078	6.403	27.956	0	133	133	2	1	-10921639	195.333	199	102	250	4102	44.768	4.800	0.175	1.303
ID412340	412340	27	47.897	19.952	19.478	0	133	133	2	1	-10921639	191.095	193	115	241	4013	37.659	4.800	0.121	1.093
ID412341	412341	35	57.261	20.103	21.995	0	133	133	2	1	-10921639	191.524	195	131	241	4022	34.785	4.800	0.155	1.480
ID412346	412346	35	46.793	20.215	22.769	0	134	134	2	1	-10921639	164.048	171	94	217	3445	35.718	4.800	0.130	1.054
ID412347	412347	34	64.646	6.549	28.054	0	134	134	2	1	-10921639	204.190	205	151	252	4288	29.439	4.800	0.163	1.943
ID412345	412345	36	40.168	18.276	16.894	0	134	134	2	1	-10921639	205.238	209	145	235	4310	23.309	7.600	0.102	1.632
ID412362	412362	35	45.972	20.194	22.368	0	135	135	2	1	-10921639	179.952	185	119	233	3779	30.928	4.800	0.119	1.241
ID412363	412363	34	67.424	6.386	28.017	0	135	135	2	1	-10921639	206.667	220	127	253	4340	41.156	4.800	0.179	1.526
ID412360	412360	36	48.191	17.839	16.063	0	135	135	2	1	-10921639	199.905	205	112	247	4198	39.581	7.600	0.118	1.063
ID412361	412361	None	45.054	20.084	18.746	0	135	135	2	1	-10921639	193.905	196	124	243	4072	35.831	4.800	0.105	1.033
ID412351	412351	36	48.731	17.001	15.340	0	136	136	2	1	-10921639	184.857	194	112	236	3882	38.376	4.800	0.138	1.172
ID412352	412352	35	51.665	20.387	23.123	0	136	136	2	1	-10921639	162.619	164	108	218	3415	29.408	2.000	0.145	1.402
ID412353	412353	34	60.980	6.767	28.159	0	136	136	2	1	-10921639	209.238	206	154	253	4394	29.829	4.800	0.152	1.849
ID412350	412350	34	64.170	6.782	28.508	0	137	137	2	1	-10921639	192.810	192	114	251	4049	43.437	4.800	0.163	1.245
ID412348	412348	36	57.146	17.176	15.534	0	137	137	2	1	-10921639	202.571	200	158	248	4254	27.429	4.800	0.143	1.844
ID412349	412349	35	53.016	20.901	21.866	0	137	137	2	1	-10921639	165.571	178	87	214	3477	37.269	4.800	0.155	1.189
ID412354	412354	36	50.104	17.542	15.621	0	138	138	2	1	-10921639	179.810	191	97	227	3776	38.443	4.800	0.144	1.175
ID412355	412355	35	58.135	20.624	21.793	0	138	138	2	1	-10921639	164.905	175	81	225	3463	44.649	4.800	0.171	1.077
ID412356	412356	34	62.983	6.776	28.380	0	138	138	2	1	-10921639	201.857	199	146	248	4239	30.583	4.800	0.168	1.895
ID412358	412358	35	49.183	21.171	21.717	0	139	139	2	1	-10921639	153.762	159	94	204	3229	33.012	4.800	0.149	1.205
ID412359	412359	34	64.012	6.706	28.380	0	139	139	2	1	-10921639	207.000	208	148	252	4347	30.796	4.800	0.161	1.862
ID412357	412357	36	54.188	17.661	15.752	0	139	139	2	1	-10921639	185.619	191	107	238	3898	40.686	4.800	0.144	1.152
ID412370	412370	36	54.369	17.157	15.220	0	140	140	2	1	-10921639	182.952	193	102	228	3842	37.836	4.800	0.155	1.301
ID412371	412371	35	59.225	20.906	21.657	0	140	140	2	1	-10921639	162.000	171	91	224	3402	39.841	4.800	0.181	1.245
ID412372	412372	34	62.327	6.651	27.846	0	140	140	2	1	-10921639	196.952	202	125	250	4136	35.157	7.600	0.156	1.508
ID412374	412374	36	62.269	17.101	14.646	0	141	141	2	1	-10921639	186.810	190	115	244	3923	37.200	4.800	0.162	1.401
ID412375	412375	35	42.860	20.888	21.601	0	141	141	2	1	-10921639	153.857	159	96	197	3231	32.937	4.800	0.138	1.130
ID412373	412373	None	41.534	11.249	11.396	0	141	141	2	1	-10921639	112.905	116	55	166	2371	37.070	4.800	0.187	0.960
ID412376	412376	34	58.271	6.216	27.633	0	141	141	2	1	-10921639	185.667	200	92	245	3899	45.179	4.800	0.164	1.159
ID412366	412366	34	56.932	6.146	27.316	0	142	142	2	1	-10921639	195.238	207	113	237	4100	34.740	4.800	0.166	1.603
ID412364	412364	36	66.357	16.685	14.838	0	142	142	2	1	-10921639	198.143	213	115	250	4161	41.333	7.600	0.171	1.401
ID412365	412365	35	46.614	21.109	21.325	0	142	142	2	1	-10921639	163.095	169	108	205	3425	29.215	4.800	0.141	1.378
ID412367	412367	36	75.074	16.932	14.979	0	143	143	2	1	-10921639	208.476	218	136	252	4378	37.656	4.800	0.204	1.876
ID412368	412368	35	58.155	20.930	21.441	0	143	143	2	1	-10921639	163.714	168	89	214	3438	35.627	4.800	0.176	1.375
ID412369	412369	34	50.687	6.260	27.196	0	143	143	2	1	-10921639	189.667	191	123	230	3983	32.768	4.800	0.154	1.548
ID412378	412378	35	63.516	20.563	21.699	0	144	144	2	1	-10921639	166.048	174	79	237	3487	49.202	4.800	0.193	1.090
ID412379	412379	34	53.349	6.088	27.133	0	144	144	2	1	-10921639	175.905	177	97	224	3694	35.304	4.800	0.153	1.321
ID412377	412377	36	77.766	16.850	14.681	0	144	144	2	1	-10921639	212.095	222	133	255	4454	37.584	4.800	0.206	1.930
ID412388	412388	34	54.521	6.194	26.455	0	145	145	2	1	-10921639	183.429	186	115	230	3852	33.283	4.800	0.166	1.570
ID412389	412389	None	43.070	10.961	30.591	0	145	145	2	1	-10921639	136.810	159	42	194	2873	45.419	4.800	0.164	0.847
ID412386	412386	36	79.284	16.933	14.910	0	145	145	2	1	-10921639	205.190	212	123	255	4309	41.296	4.800	0.208	1.714
ID412387	412387	35	52.546	20.425	21.974	0	145	145	2	1	-10921639	177.905	180	129	225	3736	24.912	4.800	0.157	1.942
ID412382	412382	34	43.339	6.299	26.041	0	146	146	2	1	-10921639	178.524	188	108	215	3749	33.452	4.800	0.133	1.251
ID412380	412380	36	74.648	16.959	15.129	0	146	146	2	1	-10921639	206.952	225	116	255	4346	45.728	4.800	0.195	1.476
ID412381	412381	35	59.338	20.581	21.922	0	146	146	2	1	-10921639	156.619	171	69	216	3289	46.770	2.000	0.186	1.048
ID412390	412390	36	74.505	16.696	14.926	0	147	147	2	1	-10921639	205.619	213	113	255	4318	44.316	4.800	0.191	1.490
ID412391	412391	35	67.017	20.850	21.576	0	147	147	2	1	-10921639	165.524	185	77	228	3476	49.337	2.000	0.199	1.113
ID412392	412392	34	54.233	5.926	26.288	0	147	147	2	1	-10921639	180.238	188	126	220	3785	29.346	4.800	0.161	1.702
ID412396	412396	None	44.242	10.183	30.967	0	148	148	2	1	-10921639	130.524	147	53	176	2741	37.305	2.000	0.161	0.970
ID412394	412394	35	65.504	20.754	21.545	0	148	148	2	1	-10921639	169.190	188	74	230	3553	50.902	4.800	0.201	1.111
ID412395	412395	34	52.779	6.048	25.960	0	148	148	2	1	-10921639	175.143	183	110	216	3678	32.961	4.800	0.153	1.413
ID412393	412393	36	78.520	16.885	14.815	0	148	148	2	1	-10921639	211.714	219	129	255	4446	38.146	4.800	0.211	1.934
ID412383	412383	36	78.224	16.881	14.751	0	149	149	2	1	-10921639	215.333	223	149	255	4522	35.786	4.800	0.209	2.080
ID412384	412384	35	75.636	20.589	21.656	0	149	149	2	1	-10921639	179.381	199	86	248	3767	54.401	4.800	0.216	1.170
ID412385	412385	34	42.404	5.003	26.172	0	149	149	2	1	-10921639	151.714	164	83	206	3186	37.174	6.252	0.124	0.904
ID412398	412398	35	70.596	20.308	21.550	0	150	150	2	1	-10921639	192.286	196	109	248	4038	40.404	4.800	0.194	1.545
ID412399	412399	34	44.195	5.926	24.907	0	150	150	2	1	-10921639	178.190	186	121	223	3742	28.954	4.800	0.146	1.569
ID412397	412397	36	79.513	16.971	14.960	0	150	150	2	1	-10921639	207.857	221	117	255	4365	42.901	4.800	0.212	1.694
ID412411	412411	36	79.745	17.104	14.892	0	151	151	2	1	-10921639	208.952	224	128	255	4388	38.877	4.800	0.210	1.863
ID412412	412412	35	63.578	20.725	21.248	0	151	151	2	1	-10921639	179.190	188	91	241	3763	42.475	4.800	0.202	1.420
ID412413	412413	34	46.285	5.665	24.357	0	151	151	2	1	-10921639	177.762	187	122	212	3733	26.885	4.800	0.132	1.543
ID412403	412403	36	72.587	16.979	14.903	0	152	152	2	1	-10921639	204.238	210	129	253	4289	38.269	4.800	0.185	1.666
ID412404	412404	35	58.436	20.244	21.137	0	152	152	2	1	-10921639	188.857	194	125	234	3966	29.738	4.800	0.169	1.840
ID412405	412405	34	43.824	5.520	23.834	0	152	152	2	1	-10921639	182.524	189	128	208	3833	24.778	4.800	0.123	1.618
ID412402	412402	34	41.565	5.633	23.130	0	153	153	2	1	-10921639	165.095	171	118	208	3467	26.955	2.000	0.107	1.188
ID412400	412400	36	75.357	17.073	15.127	0	153	153	2	1	-10921639	197.000	202	107	252	4137	42.822	4.800	0.202	1.549
ID412401	412401	35	52.247	20.149	21.798	0	153	153	2	1	-10921639	166.667	172	106	220	3500	31.541	4.800	0.153	1.406
ID412418	412418	34	41.520	6.371	22.259	0	154	154	2	1	-10921639	160.143	164	102	214	3363	32.404	4.800	0.126	1.103
ID412419	412419	35	68.657	20.129	22.068	0	154	154	2	1	-10921639	170.857	177	110	241	3588	36.465	2.000	0.188	1.485
ID412417	412417	36	79.577	17.244	15.096	0	154	154	2	1	-10921639	207.238	212	138	255	4352	37.921	4.800	0.214	1.925
ID412410	412410	None	45.291	7.018	27.607	0	155	155	2	1	-10921639	166.571	175	106	213	3498	32.809	4.800	0.129	1.163
ID412408	412408	36	68.888	17.028	15.060	0	155	155	2	1	-10921639	197.762	204	136	249	4153	35.167	4.800	0.179	1.711
ID412409	412409	35	66.556	19.809	22.125	0	155	155	2	1	-10921639	175.429	179	93	242	3684	44.124	2.000	0.179	1.207
ID412406	412406	36	68.964	17.028	15.000	0	156	156	2	1	-10921639	195.095	204	108	245	4097	37.008	4.800	0.193	1.705
ID412407	412407	35	54.638	19.753	22.368	0	156	156	2	1	-10921639	156.476	148	89	210	3286	36.999	2.000	0.164	1.194
ID412420	412420	36	70.965	17.345	15.215	0	157	157	2	1	-10921639	188.190	189	105	249	3952	44.596	2.000	0.177	1.272
ID412421	412421	35	53.647	19.679	22.039	0	157	157	2	1	-10921639	148.048	150	92	206	3109	37.009	2.000	0.160	1.105
ID412414	412414	36	60.998	16.787	14.841	0	158	158	2	1	-10921639	186.381	191	109	242	3914	40.355	4.800	0.161	1.282
ID412415	412415	35	52.924	19.339	21.965	0	158	158	2	1	-10921639	165.810	175	110	233	3482	32.489	2.000	0.135	1.216
ID412416	412416	37	43.320	10.188	30.851	0	158	158	2	1	-10921639	133.429	147	73	187	2802	34.992	2.000	0.145	0.964
ID412434	412434	35	55.169	19.138	21.621	0	159	159	2	1	-10921639	170.381	171	111	238	3578	36.553	2.000	0.145	1.180
ID412435	412435	37	44.991	10.436	30.818	0	159	159	2	1	-10921639	142.095	150	80	195	2984	35.001	4.800	0.146	1.035
ID412432	412432	38	42.861	11.649	12.012	0	159	159	2	1	-10921639	148.857	162	83	183	3126	31.571	7.600	0.142	1.169
ID412433	412433	36	61.982	17.663	15.585	0	159	159	2	1	-10921639	197.048	200	123	246	4138	36.526	4.800	0.161	1.492
ID412426	412426	36	59.192	17.788	15.884	0	160	160	2	1	-10921639	195.524	198	131	247	4106	34.565	4.800	0.147	1.447
ID412427	412427	35	53.001	19.677	21.227	0	160	160	2	1	-10921639	172.095	177	115	224	3614	32.857	4.800	0.160	1.442
ID412425	412425	38	44.884	11.875	11.928	0	160	160	2	1	-10921639	157.524	157	99	202	3308	28.404	7.600	0.152	1.463
ID412430	412430	35	49.149	19.809	20.780	0	161	161	2	1	-10921639	167.667	171	106	216	3521	34.764	4.800	0.150	1.255
ID412431	412431	None	45.574	10.455	31.326	0	161	161	2	1	-10921639	151.429	156	97	188	3180	25.477	4.800	0.154	1.585
ID412428	412428	38	45.120	11.983	12.014	0	161	161	2	1	-10921639	152.333	163	103	200	3199	30.099	4.800	0.148	1.304
ID412429	412429	36	59.240	17.366	15.315	0	161	161	2	1	-10921639	195.476	198	115	246	4105	37.351	4.800	0.155	1.402
ID412422	412422	38	42.040	11.151	12.096	0	162	162	2	1	-10921639	152.381	159	103	202	3200	29.320	4.800	0.161	1.444
ID412423	412423	36	66.580	17.337	15.363	0	162	162	2	1	-10921639	201.333	218	108	251	4228	45.399	4.800	0.176	1.330
ID412424	412424	35	47.612	19.675	20.640	0	162	162	2	1	-10921639	171.619	179	110	231	3604	37.435	4.800	0.145	1.164
ID412439	412439	38	45.619	10.725	11.796	0	163	163	2	1	-10921639	159.619	168	105	194	3352	24.701	4.800	0.169	1.864
ID412442	412442	39	44.817	10.438	30.714	0	163	163	2	1	-10921639	145.810	151	94	200	3062	32.998	4.800	0.157	1.200
ID412440	412440	36	67.544	17.151	15.226	0	163	163	2	1	-10921639	198.524	204	114	250	4169	43.281	4.800	0.174	1.361
ID412441	412441	35	55.320	19.326	20.707	0	163	163	2	1	-10921639	190.762	189	141	243	4006	31.282	4.800	0.146	1.553
ID412438	412438	39	45.881	10.892	30.578	0	164	164	2	1	-10921639	154.000	162	83	195	3234	33.782	4.800	0.165	1.294
ID412436	412436	36	63.427	17.030	15.228	0	164	164	2	1	-10921639	196.905	205	116	249	4135	43.269	4.800	0.162	1.267
ID412437	412437	35	59.196	19.847	20.473	0	164	164	2	1	-10921639	196.381	206	117	242	4124	37.476	4.800	0.167	1.499
ID412450	412450	36	63.492	16.940	15.312	0	165	165	2	1	-10921639	206.762	209	111	255	4342	45.441	4.800	0.161	1.264
ID412451	412451	35	53.708	20.068	19.524	0	165	165	2	1	-10921639	194.619	201	123	248	4087	35.294	4.800	0.158	1.508
ID412454	412454	35	57.502	19.675	19.738	0	166	166	2	1	-10921639	193.286	207	105	249	4059	43.431	4.800	0.159	1.224
ID412455	412455	None	43.550	15.782	28.129	0	166	166	2	1	-10921639	145.667	149	81	196	3059	31.712	2.000	0.141	1.133
ID412452	412452	None	40.665	10.470	10.809	0	166	166	2	1	-10921639	131.810	141	79	170	2768	31.756	4.800	0.153	1.100
ID412453	412453	36	61.851	17.211	15.591	0	166	166	2	1	-10921639	215.429	213	157	255	4524	32.401	4.800	0.155	1.783
ID412456	412456	39	44.784	10.319	30.596	0	166	166	2	1	-10921639	151.524	154	103	212	3182	31.419	4.800	0.167	1.378
ID412447	412447	36	64.046	17.532	15.942	0	167	167	2	1	-10921639	207.143	220	107	255	4350	45.754	4.800	0.164	1.273
ID412448	412448	35	65.493	19.379	20.705	0	167	167	2	1	-10921639	198.190	202	125	252	4162	38.098	2.000	0.158	1.417
ID412449	412449	39	56.625	10.048	30.951	0	167	167	2	1	-10921639	158.952	164	97	210	3338	34.010	4.800	0.179	1.422
ID412446	412446	39	52.153	10.425	30.698	0	168	168	2	1	-10921639	165.905	174	111	223	3484	34.522	4.800	0.169	1.389
ID412444	412444	35	47.822	19.166	20.934	0	168	168	2	1	-10921639	183.714	188	124	227	3858	28.845	6.306	0.127	1.433
ID412445	412445	40	41.974	15.859	28.133	0	168	168	2	1	-10921639	149.143	156	85	193	3132	31.277	7.600	0.132	1.114
ID412443	412443	36	63.751	17.566	15.564	0	168	168	2	1	-10921639	214.524	234	127	255	4505	40.129	4.800	0.159	1.469
ID412460	412460	40	41.184	16.054	28.147	0	169	169	2	1	-10921639	154.429	165	94	195	3243	30.228	7.600	0.116	1.065
ID412461	412461	39	44.811	11.061	30.668	0	169	169	2	1	-10921639	163.381	171	79	212	3431	36.960	4.800	0.142	1.102
ID412458	412458	36	67.927	17.301	15.475	0	169	169	2	1	-10921639	212.048	222	129	255	4453	41.292	4.800	0.180	1.566
ID412459	412459	35	55.615	19.790	20.751	0	169	169	2	1	-10921639	173.571	185	100	235	3645	41.656	4.800	0.155	1.117
ID412457	412457	None	43.273	10.841	11.232	0	169	169	2	1	-10921639	136.286	140	74	174	2862	31.169	4.800	0.173	1.288
ID412462	412462	36	72.003	17.662	15.556	0	170	170	2	1	-10921639	218.429	236	125	255	4587	38.654	4.800	0.192	1.819
ID412463	412463	35	42.563	19.705	21.364	0	170	170	2	1	-10921639	169.857	185	105	211	3567	32.832	4.800	0.132	1.210
ID412464	412464	40	41.420	15.923	28.329	0	170	170	2	1	-10921639	157.238	164	91	208	3302	31.956	7.600	0.107	0.955
ID412465	412465	39	58.685	11.184	30.939	0	170	170	2	1	-10921639	174.667	176	94	226	3668	36.809	4.800	0.175	1.411
ID412478	412478	39	51.622	10.618	30.926	0	171	171	2	1	-10921639	169.476	178	88	212	3559	34.364	4.800	0.159	1.352
ID412476	412476	35	51.514	19.812	20.943	0	171	171	2	1	-10921639	177.667	188	115	232	3731	38.031	4.800	0.136	1.121
ID412477	412477	40	41.489	15.694	28.353	0	171	171	2	1	-10921639	157.571	156	93	209	3309	31.096	7.600	0.118	1.071
ID412475	412475	36	66.436	17.679	16.141	0	171	171	2	1	-10921639	215.143	238	108	255	4518	48.618	4.800	0.171	1.295
ID412483	412483	36	66.098	17.100	15.582	0	172	172	2	1	-10921639	227.190	232	167	255	4771	24.641	4.800	0.178	2.789
ID412484	412484	40	41.346	16.176	27.860	0	172	172	2	1	-10921639	154.095	158	103	192	3236	26.491	7.600	0.122	1.265
ID412485	412485	39	63.445	10.846	30.700	0	172	172	2	1	-10921639	174.571	179	95	238	3666	41.427	4.800	0.179	1.282
ID412486	412486	36	60.861	16.984	15.569	0	173	173	2	1	-10921639	230.762	246	158	255	4846	28.974	4.800	0.161	2.205
ID412487	412487	40	42.354	15.593	28.240	0	173	173	2	1	-10921639	152.190	151	96	212	3196	35.253	7.600	0.115	0.887
ID412488	412488	39	67.104	10.678	30.949	0	173	173	2	1	-10921639	178.619	173	108	242	3751	37.612	4.800	0.181	1.458
ID412479	412479	36	57.241	16.462	15.655	0	174	174	2	1	-10921639	235.810	246	177	255	4952	22.600	4.800	0.150	2.728
ID412482	412482	39	64.621	10.525	30.837	0	174	174	2	1	-10921639	176.905	175	96	241	3715	41.360	2.000	0.171	1.251
ID412480	412480	None	48.359	19.646	21.464	0	174	174	2	1	-10921639	174.667	183	105	224	3668	36.919	7.600	0.140	1.159
ID412481	412481	40	57.291	15.250	28.095	0	174	174	2	1	-10921639	174.333	168	125	238	3661	30.149	2.000	0.141	1.431
ID412466	412466	36	56.579	16.362	15.682	0	175	175	2	1	-10921639	235.190	246	182	255	4939	22.587	4.800	0.150	2.723
ID412467	412467	40	62.108	15.216	28.167	0	175	175	2	1	-10921639	186.381	184	130	244	3914	30.996	4.800	0.163	1.690
ID412468	412468	39	55.058	10.340	30.880	0	175	175	2	1	-10921639	168.857	177	114	231	3546	34.895	4.800	0.156	1.308
ID412470	412470	36	56.332	16.341	16.113	0	176	176	2	1	-10921639	232.476	242	182	255	4882	23.826	4.800	0.147	2.497
ID412471	412471	41	49.865	19.908	21.191	0	176	176	2	1	-10921639	171.667	170	106	213	3605	34.906	7.600	0.147	1.261
ID412469	412469	None	40.209	10.526	12.070	0	176	176	2	1	-10921639	168.190	171	119	205	3532	24.095	4.800	0.128	1.581
ID412474	412474	39	53.211	10.675	30.791	0	176	176	2	1	-10921639	174.429	179	106	228	3663	35.349	4.800	0.153	1.313
ID412472	412472	None	42.663	6.111	25.819	0	176	176	2	1	-10921639	160.476	159	106	206	3370	31.016	2.000	0.111	1.036
ID412473	412473	40	55.259	15.447	28.267	0	176	176	2	1	-10921639	177.333	164	123	239	3724	30.774	2.000	0.139	1.405
ID412494	412494	36	52.910	16.460	16.352	0	177	177	2	1	-10921639	232.524	242	182	255	4883	25.657	4.800	0.138	2.196
ID412495	412495	41	52.313	20.081	20.998	0	177	177	2	1	-10921639	171.619	183	108	218	3604	33.540	7.600	0.155	1.374
ID412496	412496	40	63.959	15.460	28.300	0	177	177	2	1	-10921639	188.619	185	140	243	3961	31.041	7.600	0.168	1.746
ID412497	412497	39	44.085	10.744	30.508	0	177	177	2	1	-10921639	164.238	173	88	223	3449	41.299	4.800	0.126	0.888
ID412502	412502	39	47.573	10.475	30.463	0	178	178	2	1	-10921639	177.048	179	124	226	3718	29.410	4.800	0.123	1.323
ID412500	412500	41	54.656	19.875	20.823	0	178	178	2	1	-10921639	174.667	192	109	230	3668	38.903	4.800	0.163	1.257
ID412501	412501	40	60.951	15.460	28.064	0	178	178	2	1	-10921639	184.048	180	138	243	3865	30.265	4.800	0.158	1.664
ID412498	412498	42	41.848	10.852	12.577	0	178	178	2	1	-10921639	176.000	170	144	218	3696	21.135	4.800	0.113	1.695
ID412499	412499	36	56.973	16.019	15.907	0	178	178	2	1	-10921639	233.714	247	165	255	4908	26.997	4.800	0.154	2.306
ID412492	412492	40	54.975	15.469	28.083	0	179	179	2	1	-10921639	178.238	180	121	239	3743	30.900	7.600	0.136	1.380
ID412493	412493	39	54.698	10.753	30.498	0	179	179	2	1	-10921639	199.810	198	158	244	4196	24.111	4.800	0.141	2.051
ID412490	412490	36	53.492	16.206	16.209	0	179	179	2	1	-10921639	234.762	246	174	255	4930	24.230	4.800	0.148	2.491
ID412491	412491	41	55.227	20.000	20.812	0	179	179	2	1	-10921639	172.238	187	106	224	3617	37.695	4.800	0.161	1.268
ID412489	412489	42	47.300	11.135	12.289	0	179	179	2	1	-10921639	169.762	177	97	229	3565	33.214	4.800	0.152	1.349
ID412518	412518	40	60.080	15.516	28.000	0	180	180	2	1	-10921639	167.476	163	77	245	3517	51.649	2.000	0.151	0.849
ID412519	412519	39	49.033	11.992	30.139	0	180	180	2	1	-10921639	195.048	199	140	243	4096	26.997	4.800	0.120	1.552
ID412516	412516	41	41.211	19.723	20.617	0	180	180	2	1	-10921639	162.524	175	85	216	3413	42.653	4.800	0.129	0.869
ID412517	412517	None	40.706	6.144	26.517	0	180	180	2	1	-10921639	149.381	156	91	205	3137	34.310	2.000	0.123	0.955
ID412514	412514	42	46.403	11.269	11.632	0	180	180	2	1	-10921639	176.381	185	128	218	3704	28.668	4.800	0.150	1.601
ID412515	412515	36	51.969	16.051	15.856	0	180	180	2	1	-10921639	235.095	249	176	255	4937	25.397	4.800	0.137	2.237
ID412508	412508	40	62.734	15.507	27.721	0	181	181	2	1	-10921639	175.714	178	86	247	3690	50.322	7.600	0.159	0.959
ID412509	412509	39	55.808	11.075	30.622	0	181	181	2	1	-10921639	181.905	190	105	243	3820	43.187	4.800	0.167	1.203
ID412506	412506	42	43.818	10.796	11.166	0	181	181	2	1	-10921639	148.524	159	85	221	3119	40.852	7.600	0.132	0.847
ID412507	412507	36	49.470	16.169	16.364	0	181	181	2	1	-10921639	230.333	243	166	255	4837	29.444	4.800	0.125	1.739
ID412503	412503	36	44.849	16.647	16.368	0	182	182	2	1	-10921639	216.857	236	121	255	4554	42.350	7.600	0.112	1.035
ID412504	412504	40	52.892	15.264	28.141	0	182	182	2	1	-10921639	188.143	189	136	239	3951	28.514	7.600	0.138	1.596
ID412505	412505	39	54.040	11.912	30.040	0	182	182	2	1	-10921639	193.810	189	132	245	4070	32.143	4.800	0.136	1.442
ID412510	412510	43	44.170	11.860	13.285	0	183	183	2	1	-10921639	200.190	197	119	252	4204	38.344	7.600	0.107	1.007
ID412511	412511	36	50.317	16.902	16.298	0	183	183	2	1	-10921639	222.857	248	126	255	4680	43.184	4.800	0.122	1.119
ID412512	412512	40	61.572	15.336	27.913	0	183	183	2	1	-10921639	193.381	183	128	249	4061	35.321	7.600	0.150	1.427
ID412513	412513	39	60.313	11.582	30.144	0	183	183	2	1	-10921639	204.524	209	125	252	4295	36.638	4.800	0.144	1.406
ID412522	412522	40	58.994	15.641	27.936	0	184	184	2	1	-10921639	172.143	172	85	240	3615	47.789	2.000	0.141	0.891
ID412523	412523	39	63.849	11.429	30.302	0	184	184	2	1	-10921639	209.524	209	149	253	4400	31.877	4.800	0.172	1.927
ID412520	412520	43	43.283	11.278	12.689	0	184	184	2	1	-10921639	205.286	207	154	248	4311	29.614	7.600	0.112	1.400
ID412521	412521	36	46.577	17.619	17.142	0	184	184	2	1	-10921639	214.571	231	98	255	4506	48.351	4.800	0.111	0.890
ID412532	412532	39	59.139	11.436	30.004	0	185	185	2	1	-10921639	204.905	216	126	248	4303	37.136	4.800	0.156	1.490
ID412530	412530	36	48.959	16.804	16.227	0	185	185	2	1	-10921639	221.810	243	134	255	4658	40.215	4.800	0.118	1.161
ID412531	412531	40	58.455	15.752	27.868	0	185	185	2	1	-10921639	173.619	177	91	239	3646	44.683	2.000	0.143	0.970
ID412529	412529	43	45.792	11.390	12.992	0	185	185	2	1	-10921639	206.619	208	150	253	4339	32.194	7.600	0.116	1.334
ID412540	412540	40	61.463	15.471	28.016	0	186	186	2	1	-10921639	195.524	195	146	251	4106	31.646	2.000	0.146	1.574
ID412541	412541	39	64.686	11.107	29.824	0	186	186	2	1	-10921639	206.524	211	125	251	4337	40.855	4.800	0.163	1.414
ID412538	412538	36	45.688	16.836	16.671	0	186	186	2	1	-10921639	230.524	245	156	255	4841	31.178	7.600	0.119	1.578
ID412539	412539	44	41.167	7.886	18.158	0	186	186	2	1	-10921639	200.143	202	158	235	4203	24.500	4.800	0.105	1.559
ID412537	412537	43	43.664	10.999	12.681	0	186	186	2	1	-10921639	203.619	204	158	251	4276	28.526	4.800	0.115	1.478
ID412534	412534	44	40.588	6.937	18.816	0	187	187	2	1	-10921639	198.095	201	151	240	4160	25.086	4.800	0.112	1.597
ID412535	412535	40	60.169	15.366	28.055	0	187	187	2	1	-10921639	196.381	198	140	247	4124	33.469	4.800	0.151	1.535
ID412533	412533	36	50.293	16.913	17.190	0	187	187	2	1	-10921639	226.667	241	155	255	4760	35.761	4.800	0.121	1.373
ID412536	412536	39	63.873	11.584	29.965	0	187	187	2	1	-10921639	212.476	220	144	252	4462	34.879	4.800	0.165	1.723
ID412526	412526	45	45.850	5.546	25.943	0	188	188	2	1	-10921639	167.238	163	118	217	3512	24.704	2.000	0.119	1.440
ID412527	412527	40	50.010	15.349	27.994	0	188	188	2	1	-10921639	190.667	192	135	240	4004	30.403	4.800	0.126	1.408
ID412524	412524	43	51.588	9.965	12.220	0	188	188	2	1	-10921639	179.905	187	115	247	3778	39.648	4.800	0.148	1.169
ID412525	412525	36	48.259	16.909	16.966	0	188	188	2	1	-10921639	225.714	240	129	255	4740	37.737	4.800	0.111	1.199
ID412528	412528	39	58.017	11.461	29.847	0	188	188	2	1	-10921639	204.667	208	137	250	4298	37.339	4.800	0.148	1.413
ID412542	412542	43	47.092	9.876	11.710	0	189	189	2	1	-10921639	178.238	185	124	238	3743	34.699	4.800	0.139	1.255
ID412543	412543	46	44.545	15.829	15.424	0	189	189	2	1	-10921639	218.095	247	129	255	4580	45.311	4.800	0.107	0.933
ID412546	412546	40	53.050	15.517	27.870	0	189	189	2	1	-10921639	170.762	175	88	243	3586	47.598	2.000	0.131	0.828
ID412547	412547	39	56.786	11.151	29.634	0	189	189	2	1	-10921639	202.905	217	120	251	4261	42.072	4.800	0.152	1.273
ID412544	412544	36	44.999	16.571	16.239	0	189	189	2	1	-10921639	216.095	239	117	255	4538	46.440	7.600	0.106	0.894
ID412545	412545	45	48.391	5.559	25.881	0	189	189	2	1	-10921639	170.095	168	113	219	3572	27.477	2.000	0.127	1.396
ID412550	412550	45	46.542	5.961	25.692	0	190	190	2	1	-10921639	163.714	168	102	218	3438	32.688	4.800	0.132	1.165
ID412551	412551	40	48.952	15.562	27.786	0	190	190	2	1	-10921639	170.000	170	93	244	3570	46.200	2.000	0.118	0.779
ID412548	412548	43	41.724	9.933	11.520	0	190	190	2	1	-10921639	174.667	176	119	229	3668	33.553	4.800	0.127	1.172
ID412549	412549	46	40.555	15.083	14.638	0	190	190	2	1	-10921639	224.333	227	151	255	4711	28.650	4.800	0.095	1.356
ID412552	412552	39	64.152	11.908	30.037	0	190	190	2	1	-10921639	216.810	222	140	255	4553	34.090	4.800	0.166	1.812
ID412558	412558	39	62.375	11.297	29.723	0	191	191	2	1	-10921639	214.619	234	117	255	4507	43.223	4.800	0.171	1.451
ID412556	412556	45	52.448	5.766	26.067	0	191	191	2	1	-10921639	172.333	172	123	228	3619	28.281	4.800	0.140	1.499
ID412557	412557	40	60.555	15.861	28.014	0	191	191	2	1	-10921639	175.333	179	98	242	3682	42.912	2.000	0.142	1.018
ID412554	412554	46	46.721	16.798	16.740	0	191	191	2	1	-10921639	222.238	229	156	255	4667	30.310	4.800	0.119	1.554
ID412555	412555	None	41.660	7.096	19.134	0	191	191	2	1	-10921639	188.000	190	135	223	3948	28.660	4.800	0.114	1.340
ID412553	412553	43	42.473	9.842	10.809	0	191	191	2	1	-10921639	159.286	167	109	200	3345	31.073	4.800	0.124	1.130
ID412559	412559	43	49.446	9.450	11.460	0	192	192	2	1	-10921639	160.095	164	89	228	3362	44.934	4.800	0.160	0.985
ID412564	412564	39	60.351	11.891	30.059	0	192	192	2	1	-10921639	221.524	230	153	255	4652	31.234	4.800	0.164	2.002
ID412562	412562	45	46.782	5.931	25.607	0	192	192	2	1	-10921639	172.524	181	113	215	3623	29.392	4.800	0.137	1.411
ID412563	412563	40	51.984	15.726	28.011	0	192	192	2	1	-10921639	169.095	177	97	240	3551	44.394	2.000	0.114	0.780
ID412560	412560	None	41.914	14.310	13.858	0	192	192	2	1	-10921639	212.714	223	132	252	4467	36.464	7.600	0.084	0.900
ID412561	412561	46	51.238	16.683	16.828	0	192	192	2	1	-10921639	221.905	238	146	255	4660	36.629	4.800	0.124	1.333
ID412572	412572	45	61.643	5.883	25.886	0	193	193	2	1	-10921639	177.857	186	109	236	3735	35.164	2.000	0.166	1.440
ID412573	412573	39	63.898	12.153	29.874	0	193	193	2	1	-10921639	223.286	234	147	253	4689	32.958	4.800	0.173	1.994
ID412570	412570	None	41.231	9.650	15.418	0	193	193	2	1	-10921639	228.810	233	179	255	4805	21.004	4.800	0.090	1.797
ID412571	412571	46	52.391	16.634	16.634	0	193	193	2	1	-10921639	223.048	229	160	255	4684	31.777	4.800	0.136	1.676
ID412569	412569	43	40.508	9.679	11.504	0	193	193	2	1	-10921639	187.571	194	140	245	3939	32.341	6.321	0.115	1.200
ID412566	412566	46	43.215	15.674	17.420	0	194	194	2	1	-10921639	225.429	232	184	255	4734	24.310	4.800	0.114	1.895
ID412567	412567	45	66.078	5.668	25.886	0	194	194	2	1	-10921639	179.000	173	129	245	3759	33.725	2.000	0.169	1.531
ID412565	412565	43	60.178	9.672	11.110	0	194	194	2	1	-10921639	173.000	173	111	235	3633	41.267	2.000	0.156	1.134
ID412568	412568	39	68.749	12.227	30.039	0	194	194	2	1	-10921639	223.714	241	156	255	4698	32.711	4.800	0.181	2.099
ID412574	412574	43	54.996	9.738	11.363	0	195	195	2	1	-10921639	175.429	171	107	239	3684	44.511	4.800	0.155	1.059
ID412575	412575	46	40.010	15.858	17.587	0	195	195	2	1	-10921639	224.762	227	181	253	4720	23.420	4.800	0.100	1.738
ID412576	412576	45	70.232	5.685	25.957	0	195	195	2	1	-10921639	182.286	180	129	245	3828	33.686	2.000	0.192	1.746
ID412577	412577	39	67.740	12.274	29.912	0	195	195	2	1	-10921639	221.190	238	156	255	4645	34.944	4.800	0.180	1.928
ID412583	412583	46	44.898	16.551	17.539	0	196	196	2	1	-10921639	217.714	221	164	255	4572	30.945	7.600	0.105	1.340
ID412584	412584	45	71.962	5.830	25.921	0	196	196	2	1	-10921639	181.333	188	118	246	3808	36.925	2.000	0.196	1.607
ID412585	412585	39	67.250	12.734	29.862	0	196	196	2	1	-10921639	219.667	239	134	255	4613	37.965	7.600	0.178	1.752
ID412582	412582	39	62.282	12.787	29.676	0	197	197	2	1	-10921639	217.952	228	147	255	4577	34.898	4.800	0.172	1.835
ID412580	412580	46	42.116	16.014	17.917	0	197	197	2	1	-10921639	226.048	229	185	255	4747	25.289	7.600	0.091	1.486
ID412581	412581	45	63.847	6.087	25.768	0	197	197	2	1	-10921639	176.190	180	102	236	3700	37.919	4.800	0.183	1.437
ID412578	412578	43	50.079	10.173	10.696	0	197	197	2	1	-10921639	164.762	180	98	217	3460	39.005	4.800	0.144	1.061
ID412579	412579	None	41.350	7.505	17.493	0	197	197	2	1	-10921639	212.905	218	142	253	4471	30.288	4.800	0.114	1.433
ID412590	412590	43	50.529	10.069	11.489	0	198	198	2	1	-10921639	166.905	173	92	226	3505	45.672	4.800	0.145	0.924
ID412591	412591	46	46.551	17.028	17.576	0	198	198	2	1	-10921639	226.048	243	177	255	4747	28.805	7.600	0.106	1.508
ID412594	412594	39	66.105	12.505	30.380	0	198	198	2	1	-10921639	218.857	228	149	255	4596	31.768	4.800	0.180	2.097
ID412592	412592	45	66.940	6.121	26.048	0	198	198	2	1	-10921639	176.286	176	96	240	3702	40.176	4.800	0.187	1.381
ID412593	412593	None	47.938	15.601	27.886	0	198	198	2	1	-10921639	174.524	177	92	246	3665	45.800	7.600	0.124	0.841
ID412588	412588	45	65.092	6.021	25.799	0	199	199	2	1	-10921639	182.762	190	115	242	3838	36.432	4.800	0.176	1.498
ID412589	412589	39	68.070	12.705	30.139	0	199	199	2	1	-10921639	218.619	225	147	255	4591	33.224	4.800	0.180	2.003
ID412586	412586	43	53.342	10.341	11.010	0	199	199	2	1	-10921639	169.905	174	90	243	3568	44.834	4.800	0.145	0.962
ID412587	412587	46	43.394	16.799	17.552	0	199	199	2	1	-10921639	223.333	234	161	255	4690	31.136	4.800	0.096	1.260
ID412598	412598	45	52.969	5.954	25.864	0	200	200	2	1	-10921639	174.619	175	118	222	3667	28.947	4.800	0.156	1.626
ID412599	412599	47	58.679	15.232	28.149	0	200	200	2	1	-10921639	206.762	196	132	255	4342	35.909	4.800	0.151	1.509
ID412596	412596	None	42.610	15.104	15.347	0	200	200	2	1	-10921639	222.857	249	126	255	4680	42.596	7.600	0.092	0.883
ID412597	412597	46	41.927	16.515	17.153	0	200	200	2	1	-10921639	219.524	231	147	255	4610	34.766	4.800	0.106	1.206
ID412595	412595	43	58.305	10.399	11.469	0	200	200	2	1	-10921639	178.524	181	103	251	3749	49.865	4.800	0.174	1.064
ID412600	412600	39	63.292	12.542	30.130	0	200	200	2	1	-10921639	216.762	235	130	255	4552	37.537	4.800	0.168	1.664
ID412606	412606	39	65.510	12.762	30.043	0	201	201	2	1	-10921639	220.476	241	133	255	4630	37.282	7.600	0.168	1.704
ID412604	412604	45	49.567	6.069	25.856	0	201	201	2	1	-10921639	167.714	170	107	224	3522	32.541	4.800	0.142	1.284
ID412605	412605	47	58.871	15.306	28.018	0	201	201	2	1	-10921639	212.143	204	138	255	4455	35.899	4.800	0.149	1.536
ID412602	412602	48	40.400	8.365	16.706	0	201	201	2	1	-10921639	217.762	221	148	253	4573	31.106	4.800	0.103	1.307
ID412603	412603	46	45.962	16.753	16.943	0	201	201	2	1	-10921639	224.333	234	144	255	4711	32.917	4.800	0.115	1.404
ID412601	412601	43	58.845	10.321	11.829	0	201	201	2	1	-10921639	201.143	214	119	250	4224	42.884	4.800	0.157	1.271
ID412614	412614	48	45.267	8.338	17.597	0	202	202	2	1	-10921639	219.619	225	157	255	4612	30.189	4.800	0.112	1.463
ID412615	412615	47	59.980	15.315	28.127	0	202	202	2	1	-10921639	217.857	221	146	255	4575	34.080	4.800	0.150	1.672
ID412612	412612	43	49.717	10.629	12.520	0	202	202	2	1	-10921639	219.000	229	158	253	4599	30.592	4.800	0.121	1.544
ID412613	412613	46	46.190	16.668	16.994	0	202	202	2	1	-10921639	219.667	224	140	255	4613	36.028	4.800	0.114	1.244
ID412616	412616	39	64.881	12.950	29.906	0	202	202	2	1	-10921639	219.857	240	128	255	4617	42.298	4.800	0.160	1.436
ID412607	412607	43	47.797	10.595	13.279	0	203	203	2	1	-10921639	206.714	204	137	255	4341	39.493	4.800	0.121	1.129
ID412610	412610	47	61.257	15.025	28.159	0	203	203	2	1	-10921639	221.286	238	149	255	4647	37.111	4.800	0.150	1.552
ID412611	412611	39	64.534	12.771	30.222	0	203	203	2	1	-10921639	228.429	246	155	255	4797	35.754	7.600	0.168	1.836
ID412608	412608	46	49.416	16.412	16.799	0	203	203	2	1	-10921639	228.619	236	181	253	4801	21.639	4.800	0.128	2.394
ID412609	412609	48	42.028	8.000	18.000	0	203	203	2	1	-10921639	222.429	227	170	255	4671	29.896	7.600	0.104	1.406
ID412620	412620	47	58.396	14.875	28.356	0	204	204	2	1	-10921639	222.667	239	144	255	4676	34.472	4.800	0.145	1.633
ID412621	412621	39	62.063	13.277	29.804	0	204	204	2	1	-10921639	219.571	238	137	255	4611	41.780	7.600	0.153	1.397
ID412618	412618	46	45.652	16.454	17.273	0	204	204	2	1	-10921639	229.048	232	181	253	4810	21.299	4.800	0.120	2.308
ID412619	412619	48	45.365	8.657	17.663	0	204	204	2	1	-10921639	231.857	245	191	255	4869	23.762	4.800	0.105	1.847
ID412617	412617	43	46.337	10.377	13.422	0	204	204	2	1	-10921639	196.952	202	124	253	4136	44.321	6.324	0.117	0.929
ID412622	412622	43	46.224	10.146	13.744	0	205	205	2	1	-10921639	213.619	225	129	255	4486	37.145	4.800	0.101	1.057
ID412623	412623	48	48.664	8.036	17.494	0	205	205	2	1	-10921639	221.619	239	142	255	4654	38.548	7.600	0.115	1.187
ID412626	412626	39	59.099	13.062	29.578	0	205	205	2	1	-10921639	213.000	237	123	255	4473	47.120	7.600	0.146	1.154
ID412624	412624	46	44.603	15.886	17.194	0	205	205	2	1	-10921639	222.333	224	175	255	4669	27.008	4.800	0.113	1.666
ID412625	412625	47	58.599	14.760	27.932	0	205	205	2	1	-10921639	221.714	241	122	255	4656	41.364	4.800	0.148	1.383
ID412630	412630	39	61.147	13.147	29.510	0	206	206	2	1	-10921639	212.429	244	115	255	4461	48.588	4.800	0.159	1.203
ID412628	412628	46	44.589	15.877	16.769	0	206	206	2	1	-10921639	224.714	235	166	253	4719	26.441	4.800	0.112	1.712
ID412629	412629	48	46.128	8.409	17.855	0	206	206	2	1	-10921639	224.048	234	162	255	4705	32.535	4.800	0.117	1.439
ID412627	412627	43	45.620	9.923	13.824	0	206	206	2	1	-10921639	214.000	213	137	255	4494	34.860	4.800	0.102	1.138
ID412631	412631	43	48.587	9.933	13.665	0	207	207	2	1	-10921639	208.381	218	132	253	4376	34.430	4.800	0.112	1.222
ID412634	412634	48	44.537	8.531	18.011	0	207	207	2	1	-10921639	241.190	248	207	255	5065	14.962	4.800	0.116	3.359
ID412635	412635	39	57.499	13.891	29.164	0	207	207	2	1	-10921639	232.095	247	161	255	4874	30.091	4.800	0.155	2.071
ID412632	412632	46	54.369	15.733	15.453	0	207	207	2	1	-10921639	203.143	206	125	252	4266	40.359	4.800	0.153	1.338
ID412633	412633	None	43.401	8.966	16.166	0	207	207	2	1	-10921639	228.143	246	135	255	4791	34.273	4.800	0.099	1.203
ID412638	412638	48	44.286	8.230	18.280	0	208	208	2	1	-10921639	225.571	240	163	255	4737	31.098	7.600	0.112	1.459
ID412639	412639	None	54.595	14.500	28.116	0	208	208	2	1	-10921639	220.429	244	124	255	4629	43.102	4.800	0.143	1.283
ID412636	412636	43	42.867	9.729	14.083	0	208	208	2	1	-10921639	202.000	199	141	252	4242	35.141	4.800	0.096	1.008
ID412637	412637	46	46.636	16.050	16.297	0	208	208	2	1	-10921639	217.190	221	165	250	4561	26.698	4.800	0.131	1.884
ID412640	412640	39	57.652	13.272	29.584	0	208	208	2	1	-10921639	209.286	222	117	255	4395	47.107	4.800	0.142	1.107
ID412644	412644	39	60.482	13.313	29.616	0	209	209	2	1	-10921639	204.667	209	122	255	4298	44.582	4.800	0.164	1.296
ID412642	412642	46	45.882	16.094	16.541	0	209	209	2	1	-10921639	222.048	224	172	252	4663	24.612	4.800	0.117	1.888
ID412643	412643	48	42.220	8.591	18.262	0	209	209	2	1	-10921639	235.905	245	184	255	4954	19.982	7.600	0.100	2.140
ID412641	412641	43	40.095	9.633	13.203	0	209	209	2	1	-10921639	175.238	171	121	237	3680	38.235	4.800	0.102	0.848
ID412650	412650	48	47.637	8.089	18.262	0	210	210	2	1	-10921639	226.333	241	167	255	4753	31.794	7.600	0.119	1.517
ID412651	412651	39	60.921	13.901	29.311	0	210	210	2	1	-10921639	219.095	232	160	253	4601	32.331	6.280	0.161	1.876
ID412649	412649	46	54.206	16.499	16.206	0	210	210	2	1	-10921639	219.381	227	170	251	4607	25.260	4.800	0.151	2.274
ID412646	412646	46	45.644	16.115	16.871	0	211	211	2	1	-10921639	220.238	228	164	250	4625	25.714	4.800	0.113	1.745
ID412647	412647	48	42.243	8.188	18.865	0	211	211	2	1	-10921639	228.905	239	179	255	4807	25.499	7.600	0.103	1.672
ID412645	412645	49	43.864	9.264	14.986	0	211	211	2	1	-10921639	212.429	227	121	255	4461	39.971	4.800	0.105	1.011
ID412648	412648	39	61.722	13.733	29.184	0	211	211	2	1	-10921639	212.333	229	126	252	4459	39.241	6.246	0.162	1.512
ID412654	412654	39	48.564	14.811	27.709	0	212	212	2	1	-10921639	200.905	213	121	247	4219	40.039	7.600	0.133	1.178
ID412652	412652	49	51.328	8.975	15.020	0	212	212	2	1	-10921639	209.524	221	129	251	4400	38.413	4.800	0.116	1.133
ID412653	412653	46	46.918	15.598	15.960	0	212	212	2	1	-10921639	214.952	225	148	248	4514	31.482	4.800	0.134	1.617
ID412663	412663	49	49.364	8.987	15.303	0	213	213	2	1	-10921639	206.762	226	123	253	4342	44.212	7.600	0.107	0.908
ID412666	412666	None	41.968	6.519	25.397	0	213	213	2	1	-10921639	167.476	164	130	234	3517	28.586	2.000	0.072	0.788
ID412667	412667	39	44.274	13.687	26.452	0	213	213	2	1	-10921639	216.762	226	156	253	4552	29.891	4.800	0.093	1.230
ID412664	412664	46	47.713	15.967	16.777	0	213	213	2	1	-10921639	209.048	215	160	247	4390	26.975	4.800	0.113	1.575
ID412665	412665	48	40.074	7.945	19.870	0	213	213	2	1	-10921639	231.667	248	183	255	4865	26.620	4.800	0.091	1.455
ID412655	412655	49	44.038	8.718	15.814	0	214	214	2	1	-10921639	215.286	223	147	252	4521	31.208	4.800	0.095	1.202
ID412658	412658	39	42.709	15.771	27.983	0	214	214	2	1	-10921639	170.095	182	96	225	3572	41.798	7.600	0.111	0.812
ID412659	412659	50	42.421	12.156	30.087	0	214	214	2	1	-10921639	163.667	170	98	225	3437	37.238	4.800	0.119	0.933
ID412656	412656	46	40.822	16.271	17.597	0	214	214	2	1	-10921639	207.524	210	162	247	4358	26.009	2.000	0.084	1.234
ID412657	412657	48	42.385	8.226	19.952	0	214	214	2	1	-10921639	227.095	242	159	255	4769	31.711	7.600	0.091	1.191
ID412670	412670	50	41.267	11.963	30.217	0	215	215	2	1	-10921639	159.667	168	97	205	3353	33.221	2.000	0.109	0.946
ID412668	412668	46	42.758	16.655	17.378	0	215	215	2	1	-10921639	195.333	199	135	246	4102	34.814	4.800	0.123	1.233
ID412669	412669	48	42.498	7.779	20.093	0	215	215	2	1	-10921639	232.714	245	178	255	4887	25.570	4.800	0.100	1.652
ID412662	412662	50	46.131	11.974	30.566	0	216	216	2	1	-10921639	143.810	147	64	228	3020	45.417	4.800	0.152	0.833
ID412660	412660	49	47.006	8.342	16.638	0	216	216	2	1	-10921639	206.905	214	124	253	4345	40.463	4.800	0.115	1.055
ID412661	412661	39	40.226	16.217	27.865	0	216	216	2	1	-10921639	165.286	174	103	224	3471	33.204	4.800	0.117	1.043
ID412676	412676	39	45.393	15.912	27.396	0	217	217	2	1	-10921639	184.905	186	123	244	3883	36.974	4.800	0.114	1.026
ID412677	412677	50	45.287	11.419	30.071	0	217	217	2	1	-10921639	160.619	164	85	219	3373	39.904	2.000	0.123	0.882
ID412674	412674	49	48.959	8.296	16.789	0	217	217	2	1	-10921639	195.048	196	114	247	4096	40.181	6.307	0.110	0.961
ID412675	412675	51	46.861	6.485	25.358	0	217	217	2	1	-10921639	170.667	169	84	245	3584	46.379	2.000	0.119	0.785
ID412686	412686	51	45.945	6.619	25.604	0	218	218	2	1	-10921639	183.810	180	129	245	3860	34.905	2.000	0.105	1.001
ID412687	412687	39	51.843	15.934	27.306	0	218	218	2	1	-10921639	185.857	191	123	240	3903	35.766	2.000	0.128	1.181
ID412684	412684	49	48.572	8.281	16.657	0	218	218	2	1	-10921639	201.190	210	118	249	4225	39.042	4.800	0.118	1.092
ID412685	412685	None	42.497	7.993	20.925	0	218	218	2	1	-10921639	231.857	246	175	255	4869	27.416	4.800	0.094	1.447
ID412678	412678	51	49.233	6.649	25.669	0	219	219	2	1	-10921639	188.810	186	125	248	3965	37.535	2.000	0.107	0.975
ID412679	412679	39	53.536	15.572	27.140	0	219	219	2	1	-10921639	184.000	181	99	245	3864	43.213	2.000	0.134	1.006
ID412682	412682	39	52.807	15.660	27.214	0	220	220	2	1	-10921639	182.190	170	113	245	3826	39.371	4.800	0.131	1.074
ID412683	412683	52	41.108	11.832	29.810	0	220	220	2	1	-10921639	159.143	157	82	218	3342	38.845	7.600	0.112	0.824
ID412680	412680	53	48.328	16.106	16.598	0	220	220	2	1	-10921639	206.524	211	165	246	4337	26.009	4.800	0.111	1.581
ID412681	412681	51	46.419	6.798	24.921	0	220	220	2	1	-10921639	205.286	210	129	251	4311	35.110	2.000	0.099	1.057
ID412694	412694	52	40.018	12.113	30.634	0	221	221	2	1	-10921639	135.619	138	57	194	2848	41.986	4.800	0.144	0.813
ID412692	412692	51	51.259	6.774	25.034	0	221	221	2	1	-10921639	207.143	212	146	252	4350	32.490	2.000	0.112	1.288
ID412693	412693	39	58.049	15.516	26.903	0	221	221	2	1	-10921639	184.048	193	97	247	3865	46.170	2.000	0.143	1.000
ID412691	412691	53	49.090	17.410	16.733	0	221	221	2	1	-10921639	189.333	196	147	233	3976	27.918	4.800	0.122	1.474
ID412671	412671	53	48.457	16.676	16.655	0	222	222	2	1	-10921639	195.143	190	148	239	4098	27.227	4.800	0.136	1.715
ID412672	412672	51	53.360	6.778	24.712	0	222	222	2	1	-10921639	214.714	226	147	255	4509	35.101	2.000	0.113	1.241
ID412673	412673	39	61.031	15.572	27.169	0	222	222	2	1	-10921639	186.095	192	111	249	3908	44.954	4.800	0.160	1.141
ID412690	412690	39	68.801	15.734	27.239	0	223	223	2	1	-10921639	193.095	205	117	250	4055	45.153	4.800	0.180	1.307
ID412688	412688	53	45.734	15.189	15.187	0	223	223	2	1	-10921639	191.333	197	122	234	4018	32.389	7.600	0.116	1.224
ID412689	412689	51	53.967	7.058	24.898	0	223	223	2	1	-10921639	211.810	228	146	252	4448	34.959	4.800	0.124	1.335
ID412695	412695	53	41.811	17.306	15.993	0	224	224	2	1	-10921639	179.524	186	133	214	3770	24.182	4.800	0.137	1.789
ID412696	412696	51	54.504	6.929	24.442	0	224	224	2	1	-10921639	219.810	234	161	255	4616	33.295	4.800	0.125	1.470
ID412697	412697	39	72.752	15.748	27.189	0	224	224	2	1	-10921639	194.810	212	124	252	4091	45.773	4.800	0.192	1.373
ID412698	412698	51	52.461	6.899	24.471	0	225	225	2	1	-10921639	224.857	237	157	255	4722	33.311	4.800	0.123	1.480
ID412699	412699	39	74.574	16.012	27.260	0	225	225	2	1	-10921639	205.190	211	129	255	4309	40.729	4.800	0.182	1.551
ID412700	412700	51	54.283	6.924	24.779	0	226	226	2	1	-10921639	218.333	235	143	255	4585	36.650	4.800	0.126	1.333
ID412701	412701	39	73.753	15.927	27.163	0	226	226	2	1	-10921639	201.286	216	122	255	4227	45.676	4.800	0.186	1.381
ID412702	412702	51	53.931	7.152	24.800	0	227	227	2	1	-10921639	213.286	232	144	255	4479	39.501	4.800	0.127	1.213
ID412703	412703	39	75.944	15.921	27.163	0	227	227	2	1	-10921639	194.381	210	118	253	4082	45.480	2.000	0.190	1.366
ID412704	412704	51	53.972	7.397	24.853	0	228	228	2	1	-10921639	207.714	212	130	255	4362	40.539	4.800	0.134	1.210
ID412705	412705	39	75.064	15.896	27.339	0	228	228	2	1	-10921639	198.810	220	121	255	4175	45.860	2.000	0.186	1.358
ID412710	412710	39	73.359	15.933	27.433	0	229	229	2	1	-10921639	207.000	229	131	255	4347	41.495	4.800	0.188	1.578
ID412709	412709	51	56.161	7.552	25.069	0	229	229	2	1	-10921639	227.667	231	179	255	4781	23.090	4.800	0.144	2.482
ID412711	412711	51	55.115	7.905	26.055	0	230	230	2	1	-10921639	221.952	231	158	255	4661	30.511	6.284	0.130	1.669
ID412712	412712	39	78.218	15.933	27.253	0	230	230	2	1	-10921639	205.000	226	126	255	4305	44.532	4.800	0.198	1.520
ID412706	412706	None	40.841	18.123	16.802	0	231	231	2	1	-10921639	153.571	158	96	191	3225	23.920	4.800	0.133	1.503
ID412707	412707	51	55.790	7.695	26.436	0	231	231	2	1	-10921639	224.143	229	176	255	4707	24.358	4.800	0.131	2.133
ID412708	412708	39	75.228	15.942	27.245	0	231	231	2	1	-10921639	207.524	220	134	255	4358	39.990	4.800	0.193	1.682
ID412715	412715	51	57.613	7.687	26.803	0	232	232	2	1	-10921639	209.095	220	151	251	4391	34.678	4.800	0.138	1.464
ID412716	412716	39	76.386	16.055	27.179	0	232	232	2	1	-10921639	204.286	221	139	255	4290	41.561	3.200	0.185	1.533
ID412714	412714	39	72.992	16.051	27.016	0	233	233	2	1	-10921639	201.333	209	132	252	4228	42.844	4.800	0.184	1.462
ID412713	412713	51	55.800	7.328	26.365	0	233	233	2	1	-10921639	201.714	211	127	249	4236	40.355	4.800	0.136	1.198
ID412722	412722	39	75.009	16.023	27.011	0	234	234	2	1	-10921639	205.333	216	129	255	4312	41.525	4.800	0.188	1.564
ID412721	412721	51	57.895	7.689	26.666	0	234	234	2	1	-10921639	208.810	220	139	252	4385	35.098	4.800	0.140	1.461
ID412719	412719	51	57.458	7.341	26.439	0	235	235	2	1	-10921639	194.429	198	112	248	4083	41.682	4.800	0.145	1.182
ID412720	412720	39	75.132	16.137	27.003	0	235	235	2	1	-10921639	207.667	220	140	255	4361	41.054	4.800	0.190	1.613
ID412718	412718	39	77.737	16.167	27.172	0	236	236	2	1	-10921639	211.000	231	154	255	4431	37.957	4.800	0.202	1.872
ID412717	412717	51	54.591	7.172	26.773	0	236	236	2	1	-10921639	181.714	180	97	241	3816	41.661	4.800	0.142	1.088
ID412726	412726	39	79.069	16.175	27.031	0	237	237	2	1	-10921639	204.000	210	130	255	4284	40.104	4.800	0.207	1.745
ID412725	412725	51	45.421	7.032	26.566	0	237	237	2	1	-10921639	177.000	190	91	222	3717	37.887	4.800	0.128	1.063
ID412723	412723	51	51.002	7.080	26.738	0	238	238	2	1	-10921639	170.857	183	84	226	3588	40.124	4.800	0.142	1.059
ID412724	412724	39	78.575	16.006	27.112	0	238	238	2	1	-10921639	207.333	231	136	255	4354	40.027	4.800	0.202	1.738
ID412727	412727	51	51.956	7.205	26.807	0	239	239	2	1	-10921639	181.381	182	112	238	3809	37.638	4.800	0.145	1.223
ID412728	412728	39	79.491	15.788	27.137	0	239	239	2	1	-10921639	206.524	228	124	255	4337	45.553	4.800	0.204	1.534
ID412730	412730	39	80.771	15.807	27.200	0	240	240	2	1	-10921639	207.524	221	121	255	4358	45.309	4.800	0.213	1.607
ID412729	412729	51	47.378	7.488	26.441	0	240	240	2	1	-10921639	190.333	195	125	228	3997	34.637	4.800	0.138	1.329
ID412740	412740	51	43.054	7.190	27.072	0	241	241	2	1	-10921639	178.857	185	117	213	3756	30.314	4.800	0.140	1.446
ID412741	412741	39	77.343	15.917	27.227	0	241	241	2	1	-10921639	216.524	234	137	255	4547	38.660	4.800	0.207	1.923
ID412731	412731	39	80.985	16.098	27.305	0	242	242	2	1	-10921639	214.333	225	155	255	4501	34.318	4.800	0.221	2.264
ID412734	412734	39	77.773	16.056	27.253	0	243	243	2	1	-10921639	221.714	238	151	255	4656	33.387	4.800	0.217	2.364
ID412732	412732	None	41.519	7.162	23.320	0	244	244	2	1	-10921639	179.000	186	102	221	3759	36.642	4.800	0.119	1.038
ID412733	412733	39	80.882	16.191	27.185	0	244	244	2	1	-10921639	220.429	235	171	255	4629	30.605	4.800	0.227	2.667
ID412736	412736	54	43.355	7.701	26.296	0	245	245	2	1	-10921639	193.619	193	151	227	4066	21.252	6.270	0.117	1.912
ID412737	412737	39	79.338	16.218	27.265	0	245	245	2	1	-10921639	218.333	215	170	255	4585	28.317	4.800	0.219	2.770
ID412738	412738	54	45.764	7.122	27.114	0	246	246	2	1	-10921639	170.905	178	103	213	3589	31.385	4.800	0.135	1.296
ID412739	412739	39	78.883	16.159	27.206	0	246	246	2	1	-10921639	217.857	224	147	255	4575	32.839	4.800	0.215	2.350
ID412735	412735	39	80.246	16.123	26.989	0	247	247	2	1	-10921639	209.714	220	127	255	4404	39.196	4.800	0.213	1.876
ID412742	412742	55	42.782	7.820	23.720	0	248	248	2	1	-10921639	205.000	205	158	241	4305	21.911	4.800	0.116	1.941
ID412743	412743	39	72.230	15.889	27.126	0	248	248	2	1	-10921639	210.667	220	134	255	4424	37.498	4.800	0.183	1.738
ID412744	412744	55	40.509	7.271	25.339	0	249	249	2	1	-10921639	182.333	189	115	225	3829	34.452	6.283	0.105	1.009
ID412745	412745	39	68.634	15.906	26.926	0	249	249	2	1	-10921639	211.048	224	115	253	4432	41.120	4.800	0.170	1.492
ID412750	412750	55	47.977	7.322	25.723	0	250	250	2	1	-10921639	183.143	186	113	243	3846	38.616	4.800	0.126	1.059
ID412751	412751	39	68.414	15.732	27.175	0	250	250	2	1	-10921639	213.952	225	130	255	4493	38.975	4.800	0.174	1.627
ID412754	412754	55	52.196	7.340	25.612	0	251	251	2	1	-10921639	194.190	199	114	250	4078	41.680	4.800	0.140	1.146
ID412755	412755	39	67.104	15.735	27.381	0	251	251	2	1	-10921639	209.857	221	126	253	4407	38.877	4.800	0.169	1.561
ID412746	412746	55	44.603	7.183	25.366	0	252	252	2	1	-10921639	193.667	198	126	238	4067	32.728	6.325	0.111	1.182
ID412747	412747	39	67.474	15.661	27.420	0	252	252	2	1	-10921639	211.905	219	125	253	4450	38.641	4.800	0.176	1.639
ID412752	412752	None	43.861	8.238	22.117	0	253	253	2	1	-10921639	201.952	204	144	244	4241	28.275	4.800	0.102	1.325
ID412753	412753	39	64.884	15.538	27.565	0	253	253	2	1	-10921639	192.000	214	89	252	4032	54.736	4.800	0.169	1.014
ID412748	412748	55	47.271	7.151	26.230	0	254	254	2	1	-10921639	196.048	198	134	239	4117	29.149	4.800	0.135	1.600
ID412749	412749	39	66.839	15.774	27.058	0	254	254	2	1	-10921639	205.048	217	123	251	4306	39.936	4.800	0.173	1.518
ID412759	412759	56	49.091	9.268	16.658	0	255	255	2	1	-10921639	191.762	193	134	235	4027	27.109	4.800	0.132	1.650
ID412760	412760	55	57.432	7.152	25.730	0	255	255	2	1	-10921639	199.048	199	125	248	4180	34.046	4.800	0.156	1.574
ID412761	412761	39	60.247	15.831	26.625	0	255	255	2	1	-10921639	197.524	212	115	249	4148	41.908	4.800	0.159	1.295
ID412764	412764	55	45.174	6.971	25.440	0	256	256	2	1	-10921639	188.857	192	126	228	3966	30.900	6.322	0.113	1.241
ID412765	412765	39	65.832	15.893	26.719	0	256	256	2	1	-10921639	189.238	197	104	247	3974	44.788	2.000	0.165	1.197
ID412762	412762	56	52.976	9.598	17.078	0	256	256	2	1	-10921639	200.143	193	163	246	4203	24.544	4.800	0.128	1.851
ID412763	412763	57	49.624	20.072	21.138	0	256	256	2	1	-10921639	151.571	148	104	209	3183	29.281	2.000	0.149	1.343
ID412758	412758	39	59.922	15.714	26.987	0	257	257	2	1	-10921639	188.238	196	104	244	3953	42.133	4.800	0.150	1.164
ID412756	412756	None	41.060	10.902	12.361	0	257	257	2	1	-10921639	133.429	136	61	180	2802	36.155	4.800	0.148	0.953
ID412757	412757	57	44.823	20.453	21.804	0	257	257	2	1	-10921639	148.048	153	102	189	3109	25.879	2.000	0.134	1.354
ID412766	412766	57	43.964	20.220	21.573	0	258	258	2	1	-10921639	153.762	156	107	201	3229	27.572	4.800	0.132	1.298
ID412767	412767	55	47.220	7.229	25.524	0	258	258	2	1	-10921639	195.810	191	130	249	4112	34.194	4.800	0.124	1.266
ID412768	412768	39	55.066	15.644	27.437	0	258	258	2	1	-10921639	183.238	183	118	237	3848	35.883	4.800	0.145	1.294
ID412770	412770	55	40.008	7.247	25.647	0	259	259	2	1	-10921639	187.667	191	127	229	3941	31.961	4.800	0.115	1.207
ID412771	412771	39	55.068	15.425	27.457	0	259	259	2	1	-10921639	197.619	207	147	245	4150	29.246	2.000	0.133	1.585
ID412769	412769	57	58.585	20.442	21.619	0	259	259	2	1	-10921639	162.143	156	104	221	3405	36.789	2.000	0.162	1.227
ID412774	412774	55	47.999	7.095	26.173	0	260	260	2	1	-10921639	192.190	187	133	240	4036	32.649	4.800	0.128	1.334
ID412775	412775	39	55.964	15.224	27.518	0	260	260	2	1	-10921639	187.048	195	105	245	3928	41.354	2.000	0.134	1.070
ID412772	412772	None	41.952	8.933	17.804	0	260	260	2	1	-10921639	205.333	210	165	241	4312	20.058	4.800	0.099	1.849
ID412773	412773	57	54.319	20.434	21.504	0	260	260	2	1	-10921639	162.333	159	109	227	3409	34.119	2.000	0.159	1.305
ID412782	412782	39	56.707	14.818	27.883	0	261	261	2	1	-10921639	188.238	201	115	242	3953	36.439	4.800	0.145	1.311
ID412780	412780	57	48.065	19.975	21.300	0	261	261	2	1	-10921639	160.476	162	111	212	3370	30.078	7.600	0.142	1.326
ID412781	412781	55	48.738	7.390	24.992	0	261	261	2	1	-10921639	198.952	206	132	240	4178	35.251	4.800	0.126	1.268
ID412779	412779	None	42.679	10.101	10.963	0	261	261	2	1	-10921639	127.905	131	81	168	2686	31.056	2.000	0.148	1.062
ID412783	412783	None	40.600	8.343	18.093	0	262	262	2	1	-10921639	193.000	208	115	231	4053	36.632	6.290	0.108	1.023
ID412786	412786	39	58.873	14.529	28.068	0	262	262	2	1	-10921639	186.667	193	105	248	3920	42.963	4.800	0.149	1.127
ID412784	412784	57	56.080	20.189	21.653	0	262	262	2	1	-10921639	158.571	159	99	225	3330	35.260	4.800	0.160	1.242
ID412785	412785	55	48.954	7.485	25.478	0	262	262	2	1	-10921639	194.476	193	123	244	4084	36.670	4.800	0.115	1.097
ID412778	412778	39	64.037	13.695	28.799	0	263	263	2	1	-10921639	192.048	200	95	250	4033	47.058	4.800	0.165	1.155
ID412776	412776	None	40.452	10.294	11.466	0	263	263	2	1	-10921639	127.905	119	75	185	2686	38.185	2.000	0.127	0.757
ID412777	412777	57	67.857	19.987	21.969	0	263	263	2	1	-10921639	175.476	179	121	242	3685	36.489	4.800	0.185	1.501
ID412787	412787	57	59.293	19.695	21.826	0	264	264	2	1	-10921639	177.810	182	114	231	3734	41.070	4.800	0.160	1.195
ID412788	412788	39	53.190	13.543	28.836	0	264	264	2	1	-10921639	188.238	195	102	243	3953	41.229	4.800	0.132	1.067
ID412790	412790	39	53.272	13.345	28.850	0	265	265	2	1	-10921639	205.095	204	151	247	4307	26.538	4.800	0.136	1.852
ID412789	412789	57	51.275	19.744	21.261	0	265	265	2	1	-10921639	179.667	187	109	236	3773	37.824	7.600	0.137	1.143
ID412791	412791	58	43.737	11.073	13.270	0	266	266	2	1	-10921639	184.952	187	126	227	3884	29.986	4.800	0.134	1.456
ID412792	412792	57	47.281	19.795	21.664	0	266	266	2	1	-10921639	164.143	169	102	212	3447	36.826	4.800	0.141	1.105
ID412793	412793	39	64.268	12.849	29.652	0	266	266	2	1	-10921639	212.286	227	128	255	4458	41.224	4.800	0.186	1.615
ID412796	412796	59	40.421	6.890	21.552	0	267	267	2	1	-10921639	198.333	209	128	228	4165	30.210	6.303	0.105	1.250
ID412797	412797	39	60.400	12.932	30.038	0	267	267	2	1	-10921639	199.143	208	129	249	4182	36.769	4.800	0.159	1.486
ID412794	412794	58	51.279	10.757	14.254	0	267	267	2	1	-10921639	202.476	194	147	244	4252	27.478	6.277	0.132	1.716
ID412795	412795	57	41.400	19.449	21.137	0	267	267	2	1	-10921639	174.619	178	120	207	3667	23.012	7.600	0.109	1.495
ID412804	412804	57	51.274	19.448	21.490	0	268	268	2	1	-10921639	183.476	178	138	236	3853	25.039	2.000	0.132	1.704
ID412805	412805	39	44.205	11.953	30.298	0	268	268	2	1	-10921639	184.524	193	123	226	3875	28.049	4.800	0.128	1.494
ID412802	412802	58	57.207	10.570	13.327	0	268	268	2	1	-10921639	202.905	211	125	251	4261	39.120	4.800	0.146	1.325
ID412803	412803	59	49.290	7.073	20.662	0	268	268	2	1	-10921639	200.143	208	115	244	4203	36.636	4.800	0.117	1.141
ID412806	412806	58	58.888	11.012	13.735	0	269	269	2	1	-10921639	214.000	215	162	251	4494	25.241	4.800	0.144	2.139
ID412807	412807	59	43.995	6.709	19.944	0	269	269	2	1	-10921639	195.000	199	132	243	4095	31.681	4.800	0.101	1.132
ID412808	412808	57	50.585	19.432	21.363	0	269	269	2	1	-10921639	183.667	186	130	225	3857	26.763	7.600	0.133	1.616
ID412809	412809	39	54.410	11.781	30.337	0	269	269	2	1	-10921639	187.333	183	140	234	3934	28.140	4.800	0.144	1.676
ID412798	412798	58	56.938	10.738	13.781	0	270	270	2	1	-10921639	212.048	208	165	250	4453	23.008	4.800	0.140	2.267
ID412799	412799	59	43.847	6.851	20.047	0	270	270	2	1	-10921639	193.571	196	136	233	4065	29.164	4.800	0.108	1.295
ID412800	412800	57	60.820	19.711	20.925	0	270	270	2	1	-10921639	177.429	181	96	240	3726	41.457	4.800	0.172	1.258
ID412801	412801	39	48.423	11.327	30.034	0	270	270	2	1	-10921639	182.857	186	116	236	3840	32.061	4.800	0.126	1.280
ID412818	412818	58	52.470	10.914	13.586	0	271	271	2	1	-10921639	212.286	217	176	243	4458	20.261	4.800	0.135	2.494
ID412819	412819	57	61.164	19.683	20.762	0	271	271	2	1	-10921639	174.381	183	95	234	3662	44.077	4.800	0.177	1.190
ID412820	412820	39	54.209	10.901	29.921	0	271	271	2	1	-10921639	197.381	192	134	249	4145	36.166	4.800	0.133	1.280
ID412812	412812	57	60.302	19.870	20.804	0	272	272	2	1	-10921639	168.095	176	103	229	3530	37.493	4.800	0.177	1.346
ID412813	412813	39	52.145	10.676	29.173	0	272	272	2	1	-10921639	204.905	207	150	252	4303	33.703	4.800	0.125	1.354
ID412810	412810	58	54.705	11.175	13.944	0	272	272	2	1	-10921639	216.190	220	158	249	4540	24.643	4.800	0.139	2.142
ID412811	412811	59	48.007	6.968	20.259	0	272	272	2	1	-10921639	189.714	197	117	238	3984	36.839	7.600	0.120	1.101
ID412830	412830	59	41.106	6.665	20.429	0	273	273	2	1	-10921639	186.952	197	116	229	3926	31.245	2.000	0.095	1.039
ID412831	412831	57	52.856	19.809	20.847	0	273	273	2	1	-10921639	175.429	184	99	223	3684	36.152	4.800	0.163	1.361
ID412829	412829	58	56.160	11.211	13.372	0	273	273	2	1	-10921639	211.524	221	150	253	4442	33.887	4.800	0.140	1.538
ID412832	412832	39	42.736	9.199	27.366	0	273	273	2	1	-10921639	214.857	206	165	250	4512	24.189	7.600	0.088	1.431
ID412836	412836	60	51.576	10.587	30.194	0	274	274	2	1	-10921639	186.048	188	131	246	3907	36.290	4.800	0.137	1.232
ID412834	412834	57	45.353	19.419	20.444	0	274	274	2	1	-10921639	172.619	173	126	218	3625	25.063	2.000	0.119	1.469
ID412835	412835	59	42.416	6.649	20.725	0	274	274	2	1	-10921639	193.333	199	131	236	4060	29.645	4.800	0.101	1.194
ID412833	412833	58	58.723	10.841	13.237	0	274	274	2	1	-10921639	218.381	221	144	255	4586	32.866	4.800	0.157	1.802
ID412828	412828	60	51.473	11.204	30.889	0	275	275	2	1	-10921639	164.524	164	92	218	3455	39.632	2.000	0.148	1.068
ID412826	412826	59	49.330	7.062	20.314	0	275	275	2	1	-10921639	189.857	201	110	243	3987	37.114	2.000	0.115	1.054
ID412827	412827	57	48.026	19.641	21.154	0	275	275	2	1	-10921639	163.714	172	80	218	3438	40.501	7.600	0.138	0.983
ID412825	412825	58	57.894	10.963	13.559	0	275	275	2	1	-10921639	227.905	232	188	255	4786	22.468	4.800	0.146	2.582
ID412838	412838	57	46.226	19.429	21.365	0	276	276	2	1	-10921639	179.952	182	130	231	3779	25.224	4.800	0.117	1.499
ID412839	412839	60	60.168	10.334	30.264	0	276	276	2	1	-10921639	186.048	181	105	238	3907	38.418	4.800	0.154	1.295
ID412837	412837	58	61.436	11.122	13.425	0	276	276	2	1	-10921639	217.571	224	145	255	4569	37.341	4.800	0.163	1.633
ID412822	412822	59	42.504	7.357	19.537	0	277	277	2	1	-10921639	194.476	208	114	245	4084	41.001	4.800	0.100	0.860
ID412823	412823	57	51.647	19.407	20.530	0	277	277	2	1	-10921639	180.905	171	123	231	3799	31.199	7.600	0.126	1.298
ID412821	412821	58	62.454	11.267	13.453	0	277	277	2	1	-10921639	217.524	236	147	255	4568	38.575	4.800	0.168	1.621
ID412824	412824	60	57.446	10.623	30.422	0	277	277	2	1	-10921639	192.667	195	140	242	4046	33.090	7.600	0.140	1.429
ID412814	412814	58	65.462	10.943	13.146	0	278	278	2	1	-10921639	227.333	242	171	255	4774	31.177	4.800	0.181	2.230
ID412815	412815	59	48.962	7.446	19.179	0	278	278	2	1	-10921639	190.952	210	89	247	4010	46.652	4.800	0.125	0.909
ID412816	412816	57	54.770	19.268	20.427	0	278	278	2	1	-10921639	190.143	198	126	241	3993	31.806	4.800	0.142	1.486
ID412817	412817	60	69.074	10.174	30.162	0	278	278	2	1	-10921639	208.524	215	124	255	4379	38.736	4.800	0.173	1.587
ID412842	412842	57	52.970	19.246	20.334	0	279	279	2	1	-10921639	180.524	179	125	233	3791	31.734	2.000	0.133	1.337
ID412843	412843	60	64.923	10.659	30.458	0	279	279	2	1	-10921639	199.667	206	147	248	4193	33.437	4.800	0.166	1.699
ID412840	412840	58	64.284	11.446	12.916	0	279	279	2	1	-10921639	226.048	243	170	255	4747	31.307	4.800	0.176	2.158
ID412841	412841	59	44.730	7.978	18.545	0	279	279	2	1	-10921639	209.333	218	138	243	4396	30.355	4.800	0.118	1.452
ID412847	412847	58	66.547	11.001	12.897	0	280	280	2	1	-10921639	227.048	244	162	255	4768	33.155	4.800	0.177	2.057
ID412850	412850	60	66.033	10.033	30.080	0	280	280	2	1	-10921639	210.619	212	138	255	4423	38.406	4.800	0.165	1.554
ID412848	412848	59	46.984	7.520	19.407	0	280	280	2	1	-10921639	211.714	217	144	248	4446	25.933	4.800	0.112	1.649
ID412849	412849	57	55.720	19.387	19.497	0	280	280	2	1	-10921639	188.571	192	139	240	3960	31.336	4.800	0.151	1.581
ID412855	412855	58	66.070	10.841	13.091	0	281	281	2	1	-10921639	220.952	235	147	255	4640	36.327	4.800	0.172	1.783
ID412856	412856	60	64.085	9.875	30.101	0	281	281	2	1	-10921639	217.000	233	142	255	4557	32.891	4.800	0.163	1.848
ID412846	412846	60	56.782	9.627	30.212	0	282	282	2	1	-10921639	209.190	223	154	247	4393	30.281	4.800	0.151	1.807
ID412844	412844	58	60.967	10.822	13.518	0	282	282	2	1	-10921639	226.333	241	157	255	4753	28.161	4.800	0.151	2.109
ID412845	412845	57	44.078	19.795	20.732	0	282	282	2	1	-10921639	151.429	159	83	199	3180	37.403	4.800	0.133	0.949
ID412854	412854	60	55.576	9.649	30.289	0	283	283	2	1	-10921639	206.286	211	137	241	4332	29.516	4.800	0.141	1.725
ID412852	412852	61	44.640	7.283	19.232	0	283	283	2	1	-10921639	179.476	193	98	236	3769	44.570	2.000	0.112	0.810
ID412853	412853	57	51.058	19.349	20.667	0	283	283	2	1	-10921639	173.238	180	119	228	3638	30.607	2.000	0.128	1.284
ID412851	412851	58	55.252	10.783	14.356	0	283	283	2	1	-10921639	210.524	213	133	255	4421	40.825	7.600	0.136	1.233
ID412870	412870	None	43.544	6.750	28.472	0	284	284	2	1	-10921639	195.286	193	144	238	4101	28.869	2.000	0.099	1.217
ID412871	412871	60	52.760	10.385	30.439	0	284	284	2	1	-10921639	207.429	211	157	246	4356	25.418	4.800	0.130	1.882
ID412868	412868	61	43.020	7.555	19.451	0	284	284	2	1	-10921639	194.905	205	124	237	4093	30.667	2.000	0.099	1.140
ID412869	412869	57	60.272	18.944	19.458	0	284	284	2	1	-10921639	188.190	192	112	243	3952	40.431	4.800	0.162	1.295
ID412867	412867	58	47.274	11.191	15.070	0	284	284	2	1	-10921639	203.333	210	138	249	4270	32.798	4.800	0.106	1.188
ID412860	412860	60	51.034	10.009	30.514	0	285	285	2	1	-10921639	193.905	208	112	246	4072	44.394	4.800	0.131	1.009
ID412858	412858	61	41.019	7.405	18.787	0	285	285	2	1	-10921639	179.286	200	102	230	3765	42.036	2.000	0.095	0.742
ID412859	412859	57	57.597	18.894	19.305	0	285	285	2	1	-10921639	186.190	190	105	242	3910	41.263	4.800	0.148	1.165
ID412857	412857	58	43.544	11.092	15.711	0	285	285	2	1	-10921639	208.381	212	149	250	4376	26.498	2.000	0.087	1.255
ID412866	412866	60	58.723	10.857	30.971	0	286	286	2	1	-10921639	193.857	194	132	243	4071	36.050	4.800	0.157	1.462
ID412864	412864	58	46.412	10.947	15.803	0	286	286	2	1	-10921639	207.381	212	167	251	4355	27.235	6.351	0.093	1.297
ID412865	412865	57	56.546	19.167	19.797	0	286	286	2	1	-10921639	192.238	196	138	244	4037	30.529	4.800	0.143	1.577
ID412862	412862	57	56.576	19.149	19.792	0	287	287	2	1	-10921639	189.524	194	129	243	3980	34.305	4.800	0.141	1.363
ID412863	412863	62	49.971	8.034	28.424	0	287	287	2	1	-10921639	221.476	222	181	252	4651	21.203	4.800	0.134	2.467
ID412861	412861	58	50.920	10.231	16.251	0	287	287	2	1	-10921639	209.619	217	137	249	4402	33.923	4.800	0.125	1.373
ID412874	412874	62	56.896	6.142	28.020	0	288	288	2	1	-10921639	196.429	201	132	249	4125	37.796	4.800	0.141	1.281
ID412875	412875	60	42.501	10.504	29.951	0	288	288	2	1	-10921639	191.667	191	133	238	4025	33.397	7.600	0.104	1.079
ID412872	412872	58	48.784	10.439	16.491	0	288	288	2	1	-10921639	203.476	208	115	252	4273	39.333	4.800	0.109	1.017
ID412873	412873	57	59.649	19.183	19.579	0	288	288	2	1	-10921639	185.667	193	112	244	3899	37.518	2.000	0.142	1.234
ID412886	412886	62	54.890	6.043	28.120	0	289	289	2	1	-10921639	200.381	208	127	252	4208	39.446	4.800	0.134	1.202
ID412887	412887	60	50.457	9.681	29.239	0	289	289	2	1	-10921639	229.381	241	190	253	4817	22.250	4.800	0.128	2.336
ID412884	412884	58	53.100	11.417	16.923	0	289	289	2	1	-10921639	213.333	220	162	252	4480	29.057	4.800	0.126	1.638
ID412885	412885	57	64.547	19.117	19.713	0	289	289	2	1	-10921639	189.619	193	121	249	3982	38.755	2.000	0.154	1.302
ID412878	412878	62	59.492	6.034	27.959	0	290	290	2	1	-10921639	200.857	220	124	249	4218	38.708	4.800	0.144	1.304
ID412879	412879	60	44.099	10.650	29.882	0	290	290	2	1	-10921639	191.333	193	135	242	4018	35.546	7.600	0.107	1.043
ID412876	412876	58	46.343	11.501	17.254	0	290	290	2	1	-10921639	212.095	208	165	249	4454	26.694	4.800	0.114	1.624
ID412877	412877	57	58.819	19.116	19.962	0	290	290	2	1	-10921639	182.429	182	118	243	3831	36.103	2.000	0.140	1.241
ID412890	412890	62	56.983	6.543	28.084	0	291	291	2	1	-10921639	217.429	222	170	253	4566	25.692	4.800	0.140	2.073
ID412888	412888	58	40.014	12.360	17.532	0	291	291	2	1	-10921639	215.143	214	161	247	4518	22.606	4.800	0.099	1.716
ID412889	412889	57	56.836	19.252	20.011	0	291	291	2	1	-10921639	190.762	189	135	242	4006	32.744	4.800	0.137	1.404
ID412882	412882	62	57.458	6.772	28.147	0	292	292	2	1	-10921639	216.143	224	137	253	4539	33.927	4.800	0.138	1.546
ID412883	412883	60	54.629	10.251	29.896	0	292	292	2	1	-10921639	210.571	216	120	250	4422	40.903	4.800	0.134	1.216
ID412880	412880	58	41.658	12.479	17.261	0	292	292	2	1	-10921639	201.857	211	148	246	4239	31.148	7.600	0.102	1.197
ID412881	412881	57	44.975	18.931	19.394	0	292	292	2	1	-10921639	182.143	185	128	236	3825	31.663	4.800	0.114	1.178
ID412894	412894	60	51.908	10.893	30.070	0	293	293	2	1	-10921639	201.857	206	133	248	4239	37.023	4.800	0.121	1.177
ID412892	412892	57	44.791	19.114	19.182	0	293	293	2	1	-10921639	179.476	178	127	230	3769	29.819	4.800	0.114	1.228
ID412893	412893	62	56.044	6.437	27.981	0	293	293	2	1	-10921639	200.143	209	122	255	4203	43.320	4.800	0.135	1.098
ID412891	412891	58	44.614	13.563	18.071	0	293	293	2	1	-10921639	221.286	228	168	250	4647	23.858	4.800	0.105	1.761
ID412895	412895	58	51.573	13.609	17.974	0	294	294	2	1	-10921639	219.905	224	165	255	4618	26.874	4.800	0.110	1.624
ID412896	412896	62	55.907	6.386	28.116	0	294	294	2	1	-10921639	201.571	208	115	255	4233	41.878	4.800	0.137	1.157
ID412897	412897	60	59.920	10.896	30.003	0	294	294	2	1	-10921639	206.905	222	141	253	4345	39.626	4.800	0.138	1.264
ID412898	412898	58	41.168	13.456	18.114	0	295	295	2	1	-10921639	226.190	228	191	248	4750	17.386	7.600	0.112	2.621
ID412899	412899	62	60.962	6.117	27.935	0	295	295	2	1	-10921639	205.095	210	116	255	4307	43.655	4.800	0.144	1.180
ID412900	412900	60	62.749	10.881	30.078	0	295	295	2	1	-10921639	214.619	230	138	255	4507	38.477	4.800	0.146	1.420
ID412915	412915	58	42.668	13.612	17.828	0	296	296	2	1	-10921639	215.857	219	172	241	4533	22.968	4.800	0.111	1.882
ID412916	412916	62	49.697	6.354	27.894	0	296	296	2	1	-10921639	192.286	199	114	250	4038	45.020	2.000	0.102	0.791
ID412917	412917	60	61.803	10.949	29.910	0	296	296	2	1	-10921639	213.619	231	149	255	4486	38.275	4.800	0.149	1.445
ID412902	412902	62	53.716	6.233	27.544	0	297	297	2	1	-10921639	197.571	215	110	253	4149	49.821	2.000	0.124	0.875
ID412903	412903	60	59.700	11.014	30.380	0	297	297	2	1	-10921639	222.952	240	176	255	4682	30.655	4.800	0.146	1.848
ID412901	412901	58	43.596	13.474	18.145	0	297	297	2	1	-10921639	224.000	229	183	249	4704	20.310	4.800	0.121	2.383
ID412907	412907	58	52.851	13.148	17.442	0	298	298	2	1	-10921639	225.762	238	171	255	4741	25.731	4.800	0.131	2.037
ID412908	412908	62	52.487	6.415	27.561	0	298	298	2	1	-10921639	193.762	196	113	255	4069	49.353	4.800	0.126	0.877
ID412909	412909	60	57.861	11.112	30.376	0	298	298	2	1	-10921639	217.952	225	168	255	4577	29.388	7.600	0.133	1.745
ID412906	412906	60	58.148	11.295	30.475	0	299	299	2	1	-10921639	221.619	234	171	255	4654	29.128	7.600	0.142	1.897
ID412904	412904	58	50.285	13.260	17.380	0	299	299	2	1	-10921639	219.381	227	169	253	4607	25.158	4.800	0.124	1.917
ID412905	412905	62	50.656	6.867	27.576	0	299	299	2	1	-10921639	214.143	242	108	255	4497	46.524	4.800	0.110	0.914
ID412910	412910	62	43.383	6.983	27.335	0	300	300	2	1	-10921639	223.333	232	158	255	4690	32.515	4.800	0.099	1.235
ID412911	412911	60	62.718	11.242	30.431	0	300	300	2	1	-10921639	219.095	238	163	255	4601	33.833	7.600	0.151	1.697
ID412914	412914	60	64.122	11.195	30.382	0	301	301	2	1	-10921639	215.857	230	160	255	4533	34.654	7.600	0.156	1.685
ID412912	412912	58	40.763	13.548	16.710	0	301	301	2	1	-10921639	213.429	209	177	250	4482	20.622	6.281	0.086	1.634
ID412913	412913	62	45.590	7.018	27.029	0	301	301	2	1	-10921639	223.143	238	146	255	4686	34.784	4.800	0.101	1.179
ID412934	412934	62	41.724	7.111	26.819	0	302	302	2	1	-10921639	217.619	234	137	255	4570	37.548	4.800	0.090	0.956
ID412935	412935	60	59.828	11.212	30.248	0	302	302	2	1	-10921639	220.143	229	149	255	4623	33.263	7.600	0.147	1.697
ID412933	412933	58	44.182	13.801	16.850	0	302	302	2	1	-10921639	215.190	214	170	252	4519	23.834	2.000	0.091	1.512
ID412926	412926	60	56.129	11.563	30.186	0	303	303	2	1	-10921639	206.905	217	141	255	4345	37.685	4.800	0.141	1.356
ID412924	412924	58	50.595	13.092	16.823	0	303	303	2	1	-10921639	214.095	215	181	252	4496	22.499	4.800	0.116	1.976
ID412925	412925	62	41.549	7.932	26.676	0	303	303	2	1	-10921639	226.905	243	141	255	4765	33.375	4.800	0.090	1.117
ID412927	412927	58	46.767	13.323	17.138	0	304	304	2	1	-10921639	208.857	212	168	248	4386	25.572	2.000	0.108	1.590
ID412928	412928	60	62.355	11.092	30.174	0	304	304	2	1	-10921639	215.381	226	156	255	4523	35.614	4.800	0.153	1.606
ID412918	412918	58	40.845	13.469	16.832	0	305	305	2	1	-10921639	210.667	206	180	247	4424	20.350	6.269	0.097	1.822
ID412919	412919	60	58.023	11.221	30.007	0	305	305	2	1	-10921639	216.381	227	141	255	4544	37.525	4.800	0.143	1.442
ID412932	412932	60	63.717	11.070	30.474	0	306	306	2	1	-10921639	225.524	231	171	255	4736	29.625	4.800	0.165	2.152
ID412930	412930	64	42.728	14.811	25.018	0	306	306	2	1	-10921639	190.571	196	130	242	4002	34.499	2.000	0.090	0.908
ID412931	412931	63	40.693	7.787	25.521	0	306	306	2	1	-10921639	230.667	245	161	255	4844	27.427	4.800	0.095	1.452
ID412929	412929	58	48.238	13.288	17.213	0	306	306	2	1	-10921639	215.952	216	181	249	4535	21.285	4.800	0.118	2.143
ID412922	412922	64	48.007	14.808	25.527	0	307	307	2	1	-10921639	194.333	200	127	249	4081	39.455	2.000	0.104	0.929
ID412923	412923	60	59.118	11.019	30.184	0	307	307	2	1	-10921639	213.095	218	153	252	4475	31.942	4.800	0.151	1.746
ID412920	412920	58	43.150	13.351	16.943	0	307	307	2	1	-10921639	206.429	206	167	241	4335	22.319	4.800	0.106	1.767
ID412921	412921	63	41.382	7.769	25.484	0	307	307	2	1	-10921639	224.095	223	172	255	4706	22.910	7.600	0.103	1.822
ID412938	412938	60	51.909	11.341	29.830	0	308	308	2	1	-10921639	207.905	206	145	255	4366	36.921	4.800	0.130	1.295
ID412936	412936	58	44.920	13.467	17.270	0	308	308	2	1	-10921639	205.048	208	160	241	4306	25.905	4.800	0.104	1.486
ID412937	412937	63	43.106	8.074	25.894	0	308	308	2	1	-10921639	220.238	226	147	255	4625	30.871	4.800	0.095	1.233
ID412939	412939	58	45.116	13.232	17.073	0	309	309	2	1	-10921639	213.095	220	171	249	4475	24.468	4.800	0.104	1.640
ID412940	412940	63	41.891	7.693	25.851	0	309	309	2	1	-10921639	224.952	233	170	255	4724	27.780	4.800	0.090	1.342
ID412941	412941	60	55.544	11.690	30.592	0	309	309	2	1	-10921639	192.667	202	104	255	4046	51.325	7.600	0.136	0.901
ID412942	412942	60	55.412	11.420	30.460	0	310	310	2	1	-10921639	228.048	244	159	255	4789	30.342	4.800	0.138	1.825
ID412943	412943	58	46.081	13.150	17.220	0	311	311	2	1	-10921639	206.619	207	157	246	4339	24.999	4.800	0.110	1.645
ID412944	412944	60	59.118	11.377	30.311	0	311	311	2	1	-10921639	224.952	242	150	255	4724	32.624	4.800	0.149	1.789
ID412952	412952	58	43.777	13.172	17.445	0	312	312	2	1	-10921639	208.381	207	159	249	4376	26.347	4.800	0.098	1.416
ID412953	412953	60	62.849	11.469	30.625	0	312	312	2	1	-10921639	205.190	225	121	255	4309	49.383	4.800	0.171	1.212
ID412946	412946	None	40.772	8.215	25.871	0	313	313	2	1	-10921639	203.762	213	141	250	4279	34.890	7.600	0.089	0.952
ID412947	412947	60	62.823	11.389	30.402	0	313	313	2	1	-10921639	230.333	246	156	255	4837	30.934	4.800	0.168	2.137
ID412945	412945	58	41.440	13.869	17.767	0	313	313	2	1	-10921639	211.238	215	167	248	4436	23.087	4.800	0.090	1.510
ID412951	412951	60	60.705	11.618	30.391	0	314	314	2	1	-10921639	231.333	247	161	255	4858	31.369	4.800	0.160	2.038
ID412948	412948	60	62.610	11.788	30.540	0	315	315	2	1	-10921639	205.714	216	109	255	4320	50.718	4.800	0.167	1.160
ID412950	412950	60	59.573	11.651	30.408	0	316	316	2	1	-10921639	229.952	247	166	255	4829	28.656	4.800	0.151	2.101
ID412949	412949	None	41.736	13.358	17.677	0	316	316	2	1	-10921639	213.190	212	174	250	4477	24.072	6.303	0.092	1.491
ID412954	412954	60	59.504	11.406	30.392	0	317	317	2	1	-10921639	229.905	247	165	255	4828	29.920	4.800	0.152	2.032
ID412955	412955	65	52.327	12.781	16.583	0	318	318	2	1	-10921639	214.381	211	176	250	4502	22.227	4.800	0.123	2.119
ID412956	412956	60	60.952	12.033	30.602	0	318	318	2	1	-10921639	214.571	224	132	255	4506	42.195	4.800	0.160	1.406
ID412958	412958	60	63.428	11.704	30.606	0	319	319	2	1	-10921639	212.048	222	122	255	4453	45.806	4.800	0.165	1.311
ID412957	412957	65	46.714	13.084	17.318	0	319	319	2	1	-10921639	211.667	213	169	251	4445	25.013	4.800	0.114	1.727
ID412959	412959	65	48.115	13.081	17.312	0	320	320	2	1	-10921639	208.000	205	167	251	4368	26.883	6.330	0.110	1.533
ID412960	412960	60	70.287	11.873	30.885	0	320	320	2	1	-10921639	218.810	237	143	255	4595	40.336	4.800	0.192	1.748
ID412962	412962	65	43.664	13.343	16.954	0	321	321	2	1	-10921639	204.095	206	161	245	4286	25.436	6.331	0.104	1.510
ID412963	412963	60	73.142	11.838	30.666	0	321	321	2	1	-10921639	209.333	233	119	255	4396	50.125	4.800	0.199	1.389
ID412964	412964	60	71.619	12.003	30.795	0	322	322	2	1	-10921639	214.714	230	139	255	4509	41.203	4.800	0.201	1.746
ID412961	412961	60	70.883	12.237	30.860	0	323	323	2	1	-10921639	214.905	231	128	255	4513	45.050	4.800	0.191	1.527
ID412966	412966	60	73.338	12.328	30.937	0	324	324	2	1	-10921639	214.238	219	140	255	4499	39.083	4.800	0.207	1.877
ID412965	412965	60	78.868	12.104	31.209	0	325	325	2	1	-10921639	214.333	223	156	255	4501	36.222	4.800	0.221	2.146
ID412967	412967	60	79.821	11.769	30.902	0	326	326	2	1	-10921639	212.048	223	143	255	4453	41.579	4.800	0.219	1.835
ID412970	412970	60	80.640	11.969	31.090	0	327	327	2	1	-10921639	208.857	213	148	255	4386	36.839	4.800	0.219	2.040
ID412969	412969	None	44.906	13.087	17.277	0	327	327	2	1	-10921639	199.429	194	141	246	4188	27.692	2.000	0.099	1.297
ID412968	412968	60	80.231	11.922	31.390	0	328	328	2	1	-10921639	205.095	196	162	253	4307	32.599	4.800	0.224	2.306
ID412971	412971	66	50.064	13.063	16.982	0	329	329	2	1	-10921639	200.048	196	163	247	4201	26.246	2.000	0.110	1.509
ID412972	412972	60	71.109	11.791	31.603	0	329	329	2	1	-10921639	178.333	175	97	245	3745	43.594	4.800	0.215	1.446
ID412974	412974	60	74.256	11.793	31.748	0	330	330	2	1	-10921639	175.810	172	112	244	3692	42.109	4.800	0.223	1.520
ID412973	412973	66	45.999	12.860	16.568	0	330	330	2	1	-10921639	184.952	184	136	240	3884	27.150	2.000	0.098	1.217
ID412975	412975	None	41.393	9.484	21.660	0	331	331	2	1	-10921639	177.143	183	121	233	3720	32.107	4.800	0.105	1.049
ID412976	412976	60	75.145	11.854	31.920	0	331	331	2	1	-10921639	173.095	179	117	240	3635	38.393	4.800	0.233	1.702
ID412978	412978	60	75.579	11.999	32.212	0	332	332	2	1	-10921639	177.048	186	114	237	3718	36.767	4.800	0.234	1.828
ID412977	412977	66	43.564	12.923	16.640	0	332	332	2	1	-10921639	184.238	183	145	239	3869	23.971	2.000	0.093	1.303
ID412979	412979	66	48.786	12.992	16.753	0	333	333	2	1	-10921639	193.524	192	157	245	4064	24.365	6.308	0.113	1.617
ID412980	412980	60	61.367	11.875	32.521	0	333	333	2	1	-10921639	138.714	154	51	210	2913	50.185	2.000	0.211	0.962
ID412982	412982	60	47.395	12.039	31.376	0	334	334	2	1	-10921639	162.667	160	116	207	3416	27.312	6.300	0.150	1.558
ID412981	412981	66	46.172	13.163	16.442	0	334	334	2	1	-10921639	185.238	188	132	231	3890	28.165	4.800	0.127	1.486
ID412983	412983	66	53.487	12.958	16.119	0	335	335	2	1	-10921639	200.810	207	155	245	4217	29.253	4.800	0.132	1.602
ID412984	412984	60	54.276	12.410	30.483	0	335	335	2	1	-10921639	180.238	171	144	234	3785	27.214	2.000	0.138	1.610
ID412986	412986	60	50.011	12.226	31.277	0	336	336	2	1	-10921639	164.857	160	114	210	3462	28.403	4.800	0.157	1.576
ID412985	412985	66	48.162	13.018	16.452	0	336	336	2	1	-10921639	192.905	193	161	243	4051	23.567	4.800	0.135	1.942
ID412987	412987	66	46.948	12.335	15.025	0	337	337	2	1	-10921639	170.619	178	128	214	3583	28.586	4.800	0.138	1.445
ID412988	412988	60	52.200	12.413	30.413	0	337	337	2	1	-10921639	166.619	161	125	213	3499	26.791	2.000	0.150	1.626
ID412989	412989	66	50.774	12.768	15.346	0	338	338	2	1	-10921639	177.048	187	129	226	3718	32.315	4.800	0.140	1.342
ID412990	412990	66	59.853	12.927	15.679	0	339	339	2	1	-10921639	190.905	194	145	236	4009	27.959	4.800	0.167	1.956
ID412991	412991	60	50.545	12.371	30.732	0	339	339	2	1	-10921639	151.333	150	105	196	3178	28.223	6.298	0.192	1.728
ID412992	412992	66	48.797	12.893	15.829	0	340	340	2	1	-10921639	188.619	186	147	238	3961	25.962	4.800	0.129	1.663
ID412993	412993	60	54.215	12.260	30.064	0	340	340	2	1	-10921639	163.762	165	120	214	3439	28.411	4.800	0.162	1.607
