# Supplementary material for: Progressive enhancement of kinetic proofreading in T cell antigen discrimination from receptor activation to DAG generation
Source: eLife. 2022 Sep 20;11:e75263. doi: 10.7554/eLife.75263 (PMC9536835; doi:10.7554/eLife.75263)
Supplement: Figure 5—source data 1. — Each data table is the TrackMate ‘spot-statistics’ output of one cell over four cycles of blue-light illumination (frames 0–40, 100–140, 200–240, and 300–340, with 3 s interval between frames). We calculated the lifetime of TrackIDs that existed at the start of each period of blue-light illumination that did not last for the full period and fit the resulting lifetime distributions using custom Python scripts available at https://github.com/dbritain/KP-paper (copy archived at swh:1:rev:167fa456901903740f0f3ee6a3e5324bc45207ea, Britain, 2022). [file elife-75263-fig5-data1.zip › Fig5SourceData/LAT/lat2/cell13.csv]

Label	ID	TRACK_ID	QUALITY	POSITION_X	POSITION_Y	POSITION_Z	POSITION_T	FRAME	RADIUS	VISIBILITY	MANUAL_COLOR	MEAN_INTENSITY	MEDIAN_INTENSITY	MIN_INTENSITY	MAX_INTENSITY	TOTAL_INTENSITY	STANDARD_DEVIATION	ESTIMATED_DIAMETER	CONTRAST	SNR
ID415034	415034	0	47.790	18.368	16.635	0	0	0	2	1	-10921639	145.571	149	91	205	3057	29.349	7.600	0.188	1.571
ID415035	415035	1	69.163	15.714	23.197	0	0	0	2	1	-10921639	143.381	129	81	227	3011	44.357	2.000	0.186	1.013
ID415033	415033	2	52.597	10.933	11.347	0	0	0	2	1	-10921639	116.857	108	69	182	2454	29.999	4.800	0.239	1.504
ID415038	415038	0	41.158	18.220	16.103	0	1	1	2	1	-10921639	132.667	135	94	188	2786	23.882	7.600	0.176	1.661
ID415039	415039	1	81.255	15.519	23.096	0	1	1	2	1	-10921639	158.000	143	85	255	3318	56.620	2.000	0.219	1.001
ID415037	415037	2	61.756	10.941	11.449	0	1	1	2	1	-10921639	130.333	122	66	207	2737	36.594	2.000	0.252	1.433
ID415026	415026	1	72.968	15.705	23.342	0	2	2	2	1	-10921639	150.905	142	92	243	3169	44.820	2.000	0.206	1.152
ID415025	415025	2	46.161	11.013	11.564	0	2	2	2	1	-10921639	117.667	111	78	163	2471	23.650	2.000	0.179	1.513
ID415030	415030	1	56.465	15.582	23.395	0	3	3	2	1	-10921639	149.810	141	106	216	3146	32.945	4.800	0.182	1.399
ID415029	415029	2	43.638	10.530	11.475	0	3	3	2	1	-10921639	110.286	108	55	158	2316	26.779	4.800	0.217	1.470
ID415027	415027	2	52.976	11.070	11.631	0	4	4	2	1	-10921639	118.048	109	76	182	2479	27.861	2.000	0.213	1.486
ID415028	415028	1	49.769	15.288	22.879	0	4	4	2	1	-10921639	146.286	143	103	206	3072	29.184	2.000	0.160	1.384
ID415024	415024	1	58.422	15.804	23.179	0	5	5	2	1	-10921639	150.571	148	108	212	3162	33.640	2.000	0.169	1.293
ID415031	415031	1	46.577	16.300	23.201	0	6	6	2	1	-10921639	145.857	145	89	209	3063	28.737	6.327	0.130	1.166
ID415036	415036	1	42.625	16.391	23.170	0	7	7	2	1	-10921639	143.524	149	102	193	3014	24.977	6.312	0.128	1.300
ID415032	415032	3	45.528	15.153	19.533	0	11	11	2	1	-10921639	162.238	160	121	226	3407	32.985	2.000	0.104	0.927
ID415048	415048	4	42.002	17.511	15.772	0	12	12	2	1	-10921639	118.048	121	41	173	2479	39.903	7.600	0.159	0.810
ID415049	415049	3	44.313	15.096	19.958	0	12	12	2	1	-10921639	165.429	160	119	233	3474	30.628	4.800	0.119	1.149
ID415042	415042	4	43.447	17.703	16.308	0	13	13	2	1	-10921639	120.667	126	48	182	2534	39.658	7.600	0.167	0.872
ID415043	415043	3	45.323	15.722	18.966	0	13	13	2	1	-10921639	151.667	151	95	227	3185	37.610	2.000	0.093	0.687
ID415046	415046	4	47.151	17.693	15.998	0	14	14	2	1	-10921639	129.190	138	41	195	2713	40.221	7.600	0.162	0.894
ID415047	415047	3	46.434	15.543	19.355	0	14	14	2	1	-10921639	158.190	151	109	245	3322	36.456	2.000	0.092	0.733
ID415044	415044	4	46.721	18.018	16.056	0	15	15	2	1	-10921639	140.905	142	92	209	2959	30.510	7.600	0.161	1.279
ID415045	415045	3	50.436	15.629	19.316	0	15	15	2	1	-10921639	161.429	156	105	253	3390	40.001	2.000	0.110	0.798
ID415041	415041	4	45.032	17.888	16.101	0	16	16	2	1	-10921639	135.238	133	91	199	2840	29.524	7.600	0.157	1.246
ID415040	415040	None	41.976	15.157	19.812	0	17	17	2	1	-10921639	149.667	143	112	216	3143	29.561	2.000	0.094	0.871
ID415054	415054	5	40.685	15.323	19.539	0	19	19	2	1	-10921639	127.714	119	82	209	2682	34.986	2.000	0.099	0.659
ID415053	415053	6	42.791	16.998	15.488	0	19	19	2	1	-10921639	114.143	112	49	215	2397	41.384	2.000	0.120	0.590
ID415050	415050	6	41.460	16.654	15.312	0	20	20	2	1	-10921639	112.762	113	54	193	2368	35.939	2.000	0.145	0.793
ID415051	415051	5	43.105	15.800	19.357	0	20	20	2	1	-10921639	130.476	121	92	193	2740	27.031	2.000	0.123	1.055
ID415055	415055	6	46.722	16.529	15.432	0	21	21	2	1	-10921639	124.810	126	55	207	2621	36.261	2.000	0.180	1.050
ID415052	415052	None	46.385	16.188	15.121	0	23	23	2	1	-10921639	121.476	123	62	182	2551	31.228	2.000	0.154	1.041
ID415057	415057	7	57.311	15.475	21.932	0	25	25	2	1	-10921639	146.667	146	96	242	3080	34.665	2.000	0.186	1.329
ID415056	415056	7	64.963	15.526	21.906	0	26	26	2	1	-10921639	141.143	139	54	255	2964	51.572	2.000	0.193	0.885
ID415058	415058	8	47.325	16.448	15.745	0	27	27	2	1	-10921639	123.857	119	81	205	2601	31.679	2.000	0.139	0.952
ID415059	415059	7	52.113	15.421	22.017	0	27	27	2	1	-10921639	138.190	131	82	200	2902	32.175	2.000	0.174	1.272
ID415063	415063	None	42.305	11.756	11.880	0	28	28	2	1	-10921639	93.476	91	51	143	1963	26.258	2.000	0.200	1.188
ID415064	415064	8	44.260	16.725	15.605	0	28	28	2	1	-10921639	128.095	129	62	192	2690	31.035	6.330	0.159	1.130
ID415065	415065	7	57.549	15.390	21.609	0	28	28	2	1	-10921639	136.095	116	81	226	2858	42.749	2.000	0.163	0.891
ID415066	415066	8	40.190	16.253	15.306	0	29	29	2	1	-10921639	117.762	112	56	179	2473	34.231	2.000	0.125	0.767
ID415067	415067	9	42.266	19.051	17.793	0	29	29	2	1	-10921639	104.048	106	41	182	2185	35.646	7.600	0.128	0.662
ID415068	415068	7	63.143	15.472	21.458	0	29	29	2	1	-10921639	151.048	148	82	219	3172	40.639	2.000	0.193	1.204
ID415062	415062	7	52.403	15.377	21.573	0	30	30	2	1	-10921639	139.905	141	72	217	2938	42.750	2.000	0.136	0.782
ID415060	415060	8	44.775	16.068	15.718	0	30	30	2	1	-10921639	136.952	128	84	217	2876	31.328	2.000	0.107	0.846
ID415061	415061	9	40.542	19.000	18.099	0	30	30	2	1	-10921639	113.381	122	52	185	2381	36.396	7.600	0.111	0.624
ID415070	415070	7	50.939	15.265	21.743	0	31	31	2	1	-10921639	142.762	139	88	207	2998	35.103	2.000	0.143	1.021
ID415069	415069	9	50.253	18.832	17.839	0	31	31	2	1	-10921639	120.333	125	45	209	2527	43.150	7.600	0.132	0.649
ID415071	415071	7	40.562	15.500	21.549	0	32	32	2	1	-10921639	136.238	131	96	202	2861	30.026	6.375	0.132	1.058
ID415072	415072	9	43.451	19.105	17.905	0	33	33	2	1	-10921639	122.048	122	68	198	2563	35.838	7.600	0.103	0.638
ID415073	415073	7	43.425	15.301	21.523	0	33	33	2	1	-10921639	150.619	146	94	210	3163	30.907	2.000	0.140	1.197
ID415074	415074	9	40.199	18.783	17.666	0	34	34	2	1	-10921639	124.286	129	59	186	2610	34.914	7.600	0.132	0.832
ID415078	415078	None	44.105	11.892	11.446	0	36	36	2	1	-10921639	92.429	86	49	162	1941	30.711	4.800	0.240	1.164
ID415079	415079	9	48.715	18.791	17.755	0	36	36	2	1	-10921639	134.333	141	75	210	2821	36.739	7.600	0.163	1.025
ID415076	415076	9	54.153	18.793	17.859	0	37	37	2	1	-10921639	140.571	139	75	227	2952	39.735	7.600	0.168	1.018
ID415077	415077	10	41.288	16.152	19.081	0	37	37	2	1	-10921639	159.857	146	113	226	3357	32.066	6.353	0.087	0.799
ID415082	415082	10	43.659	15.284	19.633	0	38	38	2	1	-10921639	160.143	151	123	237	3363	33.555	2.000	0.092	0.803
ID415081	415081	9	58.454	19.057	17.847	0	38	38	2	1	-10921639	147.571	149	81	227	3099	36.864	7.600	0.166	1.138
ID415075	415075	9	50.603	18.266	17.025	0	39	39	2	1	-10921639	158.286	158	91	203	3324	30.655	4.800	0.174	1.528
ID415080	415080	None	51.596	15.162	19.658	0	42	42	2	1	-10921639	168.095	163	115	235	3530	34.990	2.000	0.125	1.067
ID415083	415083	None	40.599	16.151	15.022	0	43	43	2	1	-10921639	122.048	121	47	182	2563	34.248	2.000	0.112	0.717
ID415086	415086	None	41.625	19.540	17.637	0	44	44	2	1	-10921639	110.619	105	41	182	2323	40.720	2.000	0.156	0.735
ID415084	415084	None	56.467	14.706	15.082	0	46	46	2	1	-10921639	153.095	155	101	203	3215	33.244	2.000	0.173	1.355
ID415085	415085	11	47.991	19.357	18.071	0	46	46	2	1	-10921639	126.048	121	66	198	2647	34.318	2.000	0.146	0.938
ID415091	415091	11	42.624	19.295	18.009	0	47	47	2	1	-10921639	127.333	121	65	198	2674	35.955	2.000	0.111	0.710
ID415087	415087	None	40.589	14.552	14.763	0	48	48	2	1	-10921639	152.571	158	92	193	3204	23.507	4.800	0.147	1.668
ID415088	415088	None	45.649	15.209	19.031	0	48	48	2	1	-10921639	151.524	151	103	222	3182	35.834	2.000	0.077	0.603
ID415089	415089	11	44.394	19.718	17.970	0	49	49	2	1	-10921639	108.810	108	55	182	2285	39.366	2.000	0.139	0.674
ID415090	415090	11	53.927	19.556	17.920	0	50	50	2	1	-10921639	124.810	106	52	215	2621	45.612	2.000	0.164	0.770
ID415101	415101	11	53.419	19.630	18.108	0	51	51	2	1	-10921639	122.143	112	54	205	2565	47.389	2.000	0.157	0.700
ID415098	415098	11	57.808	19.961	17.836	0	52	52	2	1	-10921639	131.143	132	78	205	2754	41.354	2.000	0.182	0.978
ID415094	415094	None	44.938	12.497	12.510	0	53	53	2	1	-10921639	120.381	122	55	168	2528	30.321	4.800	0.178	1.203
ID415095	415095	11	68.213	20.242	17.698	0	53	53	2	1	-10921639	133.810	126	76	229	2810	44.019	2.000	0.207	1.041
ID415096	415096	None	41.508	15.747	18.927	0	53	53	2	1	-10921639	143.190	129	103	223	3007	32.104	2.000	0.081	0.668
ID415097	415097	11	59.422	20.012	17.629	0	54	54	2	1	-10921639	133.667	132	62	199	2807	38.685	2.000	0.208	1.190
ID415092	415092	11	56.983	20.301	17.293	0	55	55	2	1	-10921639	128.238	129	65	205	2693	39.421	2.000	0.188	1.030
ID415093	415093	None	50.331	15.606	18.852	0	55	55	2	1	-10921639	151.381	142	95	230	3179	39.026	2.000	0.097	0.688
ID415104	415104	None	47.848	12.325	12.068	0	56	56	2	1	-10921639	107.524	111	58	159	2258	30.812	4.800	0.228	1.296
ID415105	415105	11	75.418	19.759	17.926	0	56	56	2	1	-10921639	143.190	139	42	255	3007	61.110	2.000	0.202	0.789
ID415102	415102	11	65.926	19.742	18.061	0	57	57	2	1	-10921639	140.619	133	49	230	2953	53.352	2.000	0.196	0.865
ID415103	415103	None	41.096	15.645	18.860	0	57	57	2	1	-10921639	144.476	145	92	217	3034	36.106	2.000	0.081	0.597
ID415099	415099	12	42.902	11.740	12.012	0	58	58	2	1	-10921639	107.857	108	68	151	2265	25.423	7.600	0.202	1.424
ID415100	415100	11	47.529	19.508	18.059	0	58	58	2	1	-10921639	138.952	146	64	206	2918	44.075	2.000	0.120	0.673
ID415110	415110	None	40.697	17.327	15.018	0	59	59	2	1	-10921639	150.000	153	91	205	3150	31.961	7.600	0.092	0.787
ID415111	415111	11	62.590	19.605	17.833	0	59	59	2	1	-10921639	145.381	135	76	245	3053	51.860	2.000	0.151	0.734
ID415109	415109	12	41.306	12.139	11.837	0	59	59	2	1	-10921639	105.143	109	65	148	2208	26.430	4.800	0.210	1.381
ID415112	415112	12	53.388	12.165	11.328	0	60	60	2	1	-10921639	99.571	102	42	163	2091	36.861	4.800	0.288	1.207
ID415113	415113	11	70.646	19.386	17.927	0	60	60	2	1	-10921639	169.143	153	101	255	3552	41.111	2.000	0.172	1.210
ID415106	415106	12	40.288	12.706	11.263	0	61	61	2	1	-10921639	116.619	112	75	165	2449	27.403	4.800	0.212	1.487
ID415107	415107	11	60.555	19.475	17.816	0	61	61	2	1	-10921639	167.857	170	113	252	3525	40.927	7.600	0.156	1.108
ID415108	415108	13	49.861	16.158	19.203	0	61	61	2	1	-10921639	164.714	162	101	255	3459	38.568	2.000	0.088	0.688
ID415114	415114	12	44.986	12.521	11.460	0	62	62	2	1	-10921639	111.429	115	52	166	2340	35.970	7.600	0.202	1.042
ID415115	415115	11	55.422	19.956	17.991	0	62	62	2	1	-10921639	148.190	146	102	247	3112	41.178	2.000	0.140	0.882
ID415116	415116	13	54.448	15.771	19.243	0	62	62	2	1	-10921639	176.143	172	112	253	3699	37.589	2.000	0.116	0.972
ID415130	415130	11	50.878	18.753	18.343	0	63	63	2	1	-10921639	161.524	163	106	216	3392	36.517	7.600	0.152	1.166
ID415131	415131	13	46.980	16.396	18.508	0	63	63	2	1	-10921639	175.333	182	123	246	3682	33.974	6.345	0.111	1.030
ID415128	415128	12	57.048	12.645	10.962	0	63	63	2	1	-10921639	123.714	129	54	173	2598	35.494	7.600	0.239	1.343
ID415129	415129	14	40.157	15.981	14.823	0	63	63	2	1	-10921639	148.000	148	64	198	3108	36.112	2.000	0.105	0.781
ID415118	415118	14	47.788	16.066	14.883	0	64	64	2	1	-10921639	163.429	175	71	215	3432	38.776	2.000	0.135	1.005
ID415119	415119	11	46.618	19.604	18.403	0	64	64	2	1	-10921639	135.048	131	81	199	2836	39.655	2.000	0.144	0.860
ID415117	415117	12	59.941	12.356	11.093	0	64	64	2	1	-10921639	127.952	123	66	207	2687	41.762	4.800	0.250	1.226
ID415120	415120	13	49.148	15.339	19.112	0	64	64	2	1	-10921639	173.714	172	118	239	3648	36.434	2.000	0.103	0.892
ID415135	415135	12	57.824	12.304	11.097	0	65	65	2	1	-10921639	120.667	113	61	182	2534	42.176	2.000	0.225	1.052
ID415136	415136	14	62.068	16.062	16.167	0	65	65	2	1	-10921639	178.714	179	111	235	3753	40.844	2.000	0.148	1.130
ID415122	415122	14	63.710	15.855	15.582	0	66	66	2	1	-10921639	175.048	179	102	252	3676	43.386	2.000	0.135	0.959
ID415123	415123	15	58.020	7.287	19.482	0	66	66	2	1	-10921639	128.952	123	59	225	2708	45.177	2.000	0.185	0.889
ID415121	415121	12	54.109	12.459	11.108	0	66	66	2	1	-10921639	116.619	115	47	185	2449	44.395	2.000	0.218	0.939
ID415126	415126	15	62.946	7.305	20.134	0	67	67	2	1	-10921639	144.095	139	69	230	3026	44.521	2.000	0.187	1.019
ID415127	415127	16	46.649	15.688	23.783	0	67	67	2	1	-10921639	124.143	126	51	210	2607	41.800	2.000	0.135	0.705
ID415124	415124	12	61.726	12.489	11.110	0	67	67	2	1	-10921639	126.667	116	52	217	2660	49.458	2.000	0.232	0.965
ID415125	415125	14	62.193	15.321	15.622	0	67	67	2	1	-10921639	182.000	179	129	247	3822	31.170	6.337	0.168	1.677
ID415146	415146	16	40.083	15.841	24.072	0	68	68	2	1	-10921639	112.190	121	45	173	2356	37.078	2.000	0.118	0.637
ID415144	415144	12	73.891	12.593	11.104	0	68	68	2	1	-10921639	128.714	125	61	210	2703	43.145	2.000	0.290	1.340
ID415145	415145	15	67.495	7.406	20.072	0	68	68	2	1	-10921639	147.571	141	81	232	3099	43.647	2.000	0.214	1.194
ID415142	415142	15	80.994	7.486	19.574	0	69	69	2	1	-10921639	154.143	141	89	255	3237	52.871	2.000	0.252	1.174
ID415143	415143	16	43.609	15.868	23.975	0	69	69	2	1	-10921639	120.571	119	62	182	2532	36.302	2.000	0.145	0.840
ID415141	415141	12	89.465	12.538	10.811	0	69	69	2	1	-10921639	151.762	145	72	255	3187	51.287	2.000	0.301	1.368
ID415140	415140	16	42.473	16.170	23.744	0	70	70	2	1	-10921639	120.238	118	69	183	2525	32.388	2.000	0.129	0.850
ID415138	415138	None	43.021	15.097	18.262	0	70	70	2	1	-10921639	156.667	160	106	205	3290	26.564	2.000	0.123	1.296
ID415139	415139	15	85.818	7.320	19.609	0	70	70	2	1	-10921639	161.476	151	89	255	3391	55.093	2.000	0.231	1.100
ID415137	415137	12	90.839	12.499	10.377	0	70	70	2	1	-10921639	163.810	168	72	255	3440	58.541	4.800	0.295	1.276
ID415147	415147	12	87.833	12.302	10.747	0	71	71	2	1	-10921639	144.286	131	61	243	3030	53.393	2.000	0.277	1.171
ID415148	415148	15	87.958	7.273	19.668	0	71	71	2	1	-10921639	165.571	153	81	255	3477	53.622	2.000	0.243	1.209
ID415149	415149	16	55.659	16.003	23.831	0	71	71	2	1	-10921639	125.000	128	62	210	2625	40.400	2.000	0.160	0.853
ID415150	415150	12	71.960	12.694	10.398	0	72	72	2	1	-10921639	133.810	119	79	227	2810	44.915	2.000	0.254	1.205
ID415151	415151	15	78.221	7.468	19.611	0	72	72	2	1	-10921639	166.476	158	96	255	3496	51.074	2.000	0.206	1.115
ID415152	415152	16	49.636	15.845	23.471	0	72	72	2	1	-10921639	137.524	132	89	207	2888	30.116	2.000	0.147	1.171
ID415134	415134	16	66.607	15.877	23.247	0	73	73	2	1	-10921639	145.857	136	94	255	3063	42.779	2.000	0.160	0.939
ID415132	415132	12	93.396	13.044	10.389	0	73	73	2	1	-10921639	138.857	132	59	245	2916	55.448	2.000	0.356	1.316
ID415133	415133	15	81.524	7.233	19.883	0	73	73	2	1	-10921639	174.476	166	91	255	3664	48.789	2.000	0.213	1.255
ID415154	415154	15	77.499	7.147	19.914	0	74	74	2	1	-10921639	173.190	168	92	255	3637	44.831	2.000	0.210	1.341
ID415155	415155	16	54.738	16.277	23.562	0	74	74	2	1	-10921639	124.048	116	64	205	2605	40.789	2.000	0.178	0.919
ID415153	415153	12	98.871	13.098	10.091	0	74	74	2	1	-10921639	140.714	125	69	255	2955	50.764	2.000	0.384	1.538
ID415158	415158	16	65.451	16.154	23.571	0	75	75	2	1	-10921639	127.619	123	66	222	2680	47.842	2.000	0.214	0.942
ID415156	415156	12	90.656	12.964	9.994	0	75	75	2	1	-10921639	135.429	123	68	237	2844	44.975	2.000	0.352	1.568
ID415157	415157	15	72.615	7.118	19.985	0	75	75	2	1	-10921639	172.143	175	99	255	3615	42.870	2.000	0.202	1.350
ID415170	415170	15	69.792	7.001	20.322	0	76	76	2	1	-10921639	171.762	172	86	249	3607	45.075	2.000	0.194	1.238
ID415171	415171	16	52.637	16.198	23.457	0	76	76	2	1	-10921639	133.857	129	78	200	2811	33.165	2.000	0.147	1.034
ID415168	415168	12	81.324	12.955	10.049	0	76	76	2	1	-10921639	139.286	139	91	232	2925	40.860	2.000	0.299	1.569
ID415169	415169	17	46.018	19.385	19.136	0	76	76	2	1	-10921639	114.143	113	64	185	2397	31.936	2.000	0.138	0.869
ID415159	415159	12	78.729	13.315	9.905	0	77	77	2	1	-10921639	141.905	132	88	223	2980	38.080	2.000	0.289	1.671
ID415162	415162	16	55.621	16.073	23.748	0	77	77	2	1	-10921639	122.286	118	64	207	2568	37.916	2.000	0.186	1.010
ID415160	415160	17	68.448	19.728	19.368	0	77	77	2	1	-10921639	132.238	128	78	210	2777	42.053	2.000	0.254	1.275
ID415161	415161	15	74.065	7.216	20.154	0	77	77	2	1	-10921639	182.667	179	103	255	3836	45.926	4.800	0.203	1.343
ID415174	415174	15	69.940	7.249	20.371	0	78	78	2	1	-10921639	178.857	179	82	255	3756	49.695	3.200	0.188	1.141
ID415175	415175	16	65.135	16.179	23.685	0	78	78	2	1	-10921639	128.619	118	68	233	2701	46.991	2.000	0.204	0.926
ID415172	415172	12	66.299	13.486	9.500	0	78	78	2	1	-10921639	139.571	128	84	209	2931	33.880	4.800	0.250	1.649
ID415173	415173	17	72.616	19.403	19.170	0	78	78	2	1	-10921639	149.667	135	78	247	3143	46.393	2.000	0.196	1.058
ID415178	415178	15	62.673	6.902	20.803	0	79	79	2	1	-10921639	179.524	179	122	255	3770	35.667	6.298	0.166	1.435
ID415179	415179	16	61.062	16.382	23.759	0	79	79	2	1	-10921639	131.952	125	58	212	2771	41.851	2.000	0.208	1.087
ID415176	415176	12	68.220	13.186	10.257	0	79	79	2	1	-10921639	143.762	139	72	206	3019	36.959	4.800	0.264	1.624
ID415177	415177	17	64.573	19.494	19.375	0	79	79	2	1	-10921639	142.143	128	78	229	2985	42.984	2.000	0.192	1.065
ID415166	415166	16	57.522	16.152	23.381	0	80	80	2	1	-10921639	137.048	126	78	232	2878	40.188	2.000	0.121	0.736
ID415167	415167	18	46.462	8.885	26.092	0	80	80	2	1	-10921639	133.429	135	78	186	2802	29.825	2.000	0.160	1.235
ID415164	415164	17	44.115	19.725	18.931	0	80	80	2	1	-10921639	130.952	123	72	179	2750	30.931	2.000	0.138	1.025
ID415165	415165	15	58.593	6.954	21.159	0	80	80	2	1	-10921639	163.095	168	113	226	3425	34.063	2.000	0.164	1.347
ID415163	415163	12	73.238	13.561	9.955	0	80	80	2	1	-10921639	152.333	159	91	223	3199	39.659	4.800	0.265	1.611
ID415199	415199	12	69.951	14.132	9.629	0	81	81	2	1	-10921639	150.333	146	79	226	3157	37.207	4.800	0.249	1.609
ID415202	415202	16	54.992	16.025	23.525	0	81	81	2	1	-10921639	133.952	121	75	216	2813	43.808	2.000	0.168	0.880
ID415203	415203	18	41.095	9.045	26.047	0	81	81	2	1	-10921639	130.667	123	85	183	2744	29.075	4.800	0.157	1.222
ID415200	415200	17	62.472	19.727	19.242	0	81	81	2	1	-10921639	150.905	138	96	219	3169	39.504	2.000	0.184	1.186
ID415201	415201	15	73.856	6.493	21.503	0	81	81	2	1	-10921639	154.524	155	58	255	3245	57.512	2.000	0.203	0.908
ID415188	415188	16	61.975	15.954	23.200	0	82	82	2	1	-10921639	153.667	149	101	255	3227	42.945	2.000	0.126	0.803
ID415186	415186	17	67.738	19.705	19.180	0	82	82	2	1	-10921639	152.476	143	85	236	3202	44.895	2.000	0.191	1.090
ID415187	415187	15	73.320	6.669	21.602	0	82	82	2	1	-10921639	168.048	178	95	247	3529	42.963	2.000	0.199	1.301
ID415185	415185	12	75.235	13.867	9.860	0	82	82	2	1	-10921639	152.048	153	81	225	3193	39.614	4.800	0.270	1.631
ID415190	415190	17	82.090	19.835	18.918	0	83	83	2	1	-10921639	161.333	149	82	255	3388	53.948	2.000	0.214	1.054
ID415191	415191	15	69.463	6.561	21.405	0	83	83	2	1	-10921639	158.714	145	96	250	3333	43.599	2.000	0.179	1.105
ID415189	415189	12	64.545	13.661	9.627	0	83	83	2	1	-10921639	153.619	158	102	207	3226	31.844	4.800	0.242	1.883
ID415192	415192	16	71.863	16.304	23.225	0	83	83	2	1	-10921639	163.143	145	115	255	3426	41.135	2.000	0.174	1.176
ID415193	415193	18	50.641	9.402	25.714	0	83	83	2	1	-10921639	143.143	138	96	200	3006	31.852	7.600	0.187	1.418
ID415198	415198	18	46.527	8.578	25.043	0	84	84	2	1	-10921639	155.762	153	103	209	3271	32.639	7.600	0.135	1.135
ID415196	415196	15	63.413	6.610	21.441	0	84	84	2	1	-10921639	164.048	159	105	237	3445	38.388	2.000	0.172	1.252
ID415197	415197	16	54.680	16.499	23.385	0	84	84	2	1	-10921639	156.143	149	115	237	3279	34.853	2.000	0.124	0.988
ID415194	415194	12	69.520	13.706	9.822	0	84	84	2	1	-10921639	153.714	156	94	229	3228	35.052	4.800	0.241	1.702
ID415195	415195	17	83.870	19.747	19.115	0	84	84	2	1	-10921639	174.190	165	91	255	3658	48.929	2.000	0.232	1.339
ID415182	415182	15	72.887	7.000	21.000	0	85	85	2	1	-10921639	165.048	155	103	255	3466	48.568	2.000	0.189	1.079
ID415183	415183	16	69.551	16.482	23.421	0	85	85	2	1	-10921639	163.095	151	105	255	3425	43.325	2.000	0.160	1.040
ID415180	415180	12	62.728	14.084	9.801	0	85	85	2	1	-10921639	149.714	152	86	216	3144	33.726	4.800	0.210	1.543
ID415181	415181	17	85.366	19.598	19.147	0	85	85	2	1	-10921639	165.857	149	89	255	3483	57.321	2.000	0.249	1.154
ID415184	415184	18	52.631	10.237	25.774	0	85	85	2	1	-10921639	147.810	151	89	209	3104	36.584	7.600	0.170	1.175
ID415214	415214	15	62.441	6.699	21.610	0	86	86	2	1	-10921639	158.857	165	86	237	3336	38.941	2.000	0.183	1.260
ID415215	415215	16	67.646	16.065	23.251	0	86	86	2	1	-10921639	153.429	149	94	255	3222	41.896	2.000	0.159	1.003
ID415212	415212	12	59.765	13.657	10.356	0	86	86	2	1	-10921639	141.857	143	75	195	2979	35.731	4.800	0.224	1.452
ID415213	415213	17	89.713	19.635	19.295	0	86	86	2	1	-10921639	167.476	158	81	255	3517	58.094	2.000	0.264	1.205
ID415206	415206	15	60.231	6.572	21.697	0	87	87	2	1	-10921639	163.143	166	112	236	3426	36.298	2.000	0.171	1.315
ID415207	415207	16	58.811	16.247	23.219	0	87	87	2	1	-10921639	161.095	156	95	247	3383	39.888	2.000	0.131	0.933
ID415204	415204	12	58.796	13.718	10.328	0	87	87	2	1	-10921639	140.429	145	81	190	2949	34.771	4.800	0.243	1.579
ID415205	415205	17	85.074	19.346	19.737	0	87	87	2	1	-10921639	182.619	183	78	255	3835	49.155	2.000	0.219	1.335
ID415218	415218	15	62.213	6.864	20.435	0	88	88	2	1	-10921639	157.810	160	98	220	3314	36.549	4.800	0.191	1.383
ID415219	415219	16	51.472	15.867	23.371	0	88	88	2	1	-10921639	150.619	149	82	220	3163	36.448	2.000	0.125	0.918
ID415216	415216	12	66.875	13.694	10.475	0	88	88	2	1	-10921639	155.619	165	78	209	3268	37.993	4.800	0.286	1.824
ID415217	415217	17	78.602	19.518	19.470	0	88	88	2	1	-10921639	153.667	143	75	255	3227	60.120	2.000	0.242	0.998
ID415210	415210	15	70.132	6.921	20.663	0	89	89	2	1	-10921639	177.000	172	122	255	3717	36.173	4.800	0.188	1.546
ID415211	415211	16	44.922	16.765	23.150	0	89	89	2	1	-10921639	162.000	166	78	203	3402	34.657	4.800	0.147	1.199
ID415208	415208	12	75.639	14.043	10.187	0	89	89	2	1	-10921639	164.524	172	79	240	3455	47.052	4.800	0.284	1.549
ID415209	415209	17	81.206	19.953	19.179	0	89	89	2	1	-10921639	169.571	163	81	255	3561	49.902	2.000	0.230	1.271
ID415230	415230	12	74.895	14.315	11.488	0	90	90	2	1	-10921639	164.952	165	95	255	3464	43.251	4.800	0.257	1.557
ID415231	415231	17	73.532	19.654	19.402	0	90	90	2	1	-10921639	175.571	163	103	255	3687	47.969	4.800	0.212	1.281
ID415232	415232	15	72.881	7.084	20.739	0	90	90	2	1	-10921639	166.905	162	96	255	3505	46.511	2.000	0.172	1.055
ID415233	415233	16	52.284	16.121	23.196	0	90	90	2	1	-10921639	172.429	176	109	227	3621	33.148	2.000	0.129	1.191
ID415228	415228	15	57.180	7.595	20.678	0	91	91	2	1	-10921639	169.905	159	128	255	3568	34.951	2.000	0.121	1.046
ID415229	415229	16	44.978	15.460	23.117	0	91	91	2	1	-10921639	165.190	180	98	225	3469	35.281	2.000	0.097	0.826
ID415226	415226	12	81.334	14.476	11.729	0	91	91	2	1	-10921639	164.238	155	102	255	3449	44.987	2.000	0.236	1.396
ID415227	415227	17	69.758	19.515	19.019	0	91	91	2	1	-10921639	166.000	155	86	255	3486	49.876	4.800	0.203	1.125
ID415222	415222	17	42.555	18.875	19.114	0	92	92	2	1	-10921639	153.333	148	99	202	3220	28.459	2.000	0.115	1.111
ID415223	415223	15	56.789	7.505	20.523	0	92	92	2	1	-10921639	170.381	165	123	255	3578	36.186	2.000	0.131	1.092
ID415220	415220	19	66.414	14.997	8.421	0	92	92	2	1	-10921639	103.190	84	31	229	2167	59.134	2.000	0.216	0.620
ID415221	415221	12	74.984	14.655	12.138	0	92	92	2	1	-10921639	159.952	160	86	255	3359	49.595	2.000	0.196	1.059
ID415224	415224	16	63.930	15.364	23.226	0	92	92	2	1	-10921639	170.619	166	109	252	3583	43.600	2.000	0.133	0.916
ID415225	415225	20	43.316	10.027	26.073	0	92	92	2	1	-10921639	142.190	141	92	192	2986	27.068	2.000	0.132	1.226
ID415244	415244	16	64.788	15.129	22.923	0	93	93	2	1	-10921639	170.429	175	105	229	3579	41.610	2.000	0.163	1.150
ID415245	415245	20	60.636	10.579	26.457	0	93	93	2	1	-10921639	146.714	141	91	239	3081	41.138	2.000	0.151	0.937
ID415242	415242	17	59.261	19.233	18.729	0	93	93	2	1	-10921639	146.190	141	92	210	3070	33.944	2.000	0.177	1.296
ID415243	415243	15	55.078	7.607	20.579	0	93	93	2	1	-10921639	161.333	153	116	253	3388	33.254	2.000	0.135	1.151
ID415240	415240	19	42.299	15.000	9.000	0	93	93	2	1	-10921639	114.238	116	32	185	2399	48.017	2.000	0.136	0.569
ID415241	415241	12	77.625	14.861	12.184	0	93	93	2	1	-10921639	168.286	162	101	247	3534	44.034	2.000	0.222	1.388
ID415238	415238	16	59.886	15.100	23.333	0	94	94	2	1	-10921639	160.667	158	101	247	3374	43.281	2.000	0.122	0.806
ID415239	415239	20	57.530	10.731	26.421	0	94	94	2	1	-10921639	151.286	155	109	236	3177	35.505	2.000	0.147	1.094
ID415236	415236	17	80.007	19.449	18.989	0	94	94	2	1	-10921639	162.667	151	101	252	3416	44.393	2.000	0.229	1.365
ID415237	415237	15	53.108	7.673	20.485	0	94	94	2	1	-10921639	165.905	165	112	252	3484	36.817	7.600	0.131	1.047
ID415234	415234	19	65.648	14.604	8.280	0	94	94	2	1	-10921639	94.476	89	21	239	1984	62.580	2.000	0.199	0.501
ID415235	415235	12	73.398	14.805	12.860	0	94	94	2	1	-10921639	161.476	146	85	255	3391	43.174	2.000	0.194	1.216
ID415262	415262	12	72.350	14.503	13.345	0	95	95	2	1	-10921639	167.286	166	98	255	3513	43.279	2.000	0.208	1.328
ID415263	415263	17	68.093	19.748	18.908	0	95	95	2	1	-10921639	133.286	133	65	206	2799	43.637	2.000	0.235	1.164
ID415261	415261	19	62.579	14.447	8.474	0	95	95	2	1	-10921639	112.571	95	47	220	2364	51.264	2.000	0.271	0.936
ID415264	415264	15	45.146	7.594	20.653	0	95	95	2	1	-10921639	152.286	149	94	229	3198	31.523	2.000	0.096	0.850
ID415265	415265	16	59.936	14.983	23.465	0	95	95	2	1	-10921639	159.000	166	84	247	3339	43.535	2.000	0.136	0.875
ID415246	415246	19	52.550	14.596	7.927	0	96	96	2	1	-10921639	91.952	79	24	168	1931	41.579	2.000	0.255	0.899
ID415247	415247	12	62.514	14.289	13.495	0	96	96	2	1	-10921639	153.476	145	103	255	3223	41.234	2.000	0.167	1.067
ID415250	415250	16	58.503	14.801	23.483	0	96	96	2	1	-10921639	154.190	162	81	227	3238	43.104	2.000	0.143	0.894
ID415248	415248	17	76.446	19.941	18.600	0	96	96	2	1	-10921639	148.048	148	79	236	3109	48.227	2.000	0.224	1.122
ID415249	415249	15	40.057	7.644	20.768	0	96	96	2	1	-10921639	152.143	152	109	200	3195	22.732	6.326	0.117	1.401
ID415254	415254	15	42.711	7.459	20.900	0	97	97	2	1	-10921639	143.952	142	98	190	3023	28.732	4.800	0.147	1.286
ID415255	415255	16	67.049	14.317	22.715	0	97	97	2	1	-10921639	170.619	170	78	255	3583	41.263	2.000	0.204	1.401
ID415252	415252	12	62.484	14.018	13.496	0	97	97	2	1	-10921639	142.762	129	98	245	2998	40.830	2.000	0.181	1.071
ID415253	415253	17	62.128	19.907	18.196	0	97	97	2	1	-10921639	128.429	122	75	210	2697	37.242	2.000	0.221	1.247
ID415251	415251	19	46.090	14.812	7.418	0	97	97	2	1	-10921639	66.619	58	12	143	1399	41.599	2.000	0.294	0.728
ID415271	415271	19	46.388	14.983	7.252	0	98	98	2	1	-10921639	69.476	78	15	139	1459	36.121	2.000	0.310	0.911
ID415274	415274	15	51.365	7.846	20.249	0	98	98	2	1	-10921639	157.905	151	113	213	3316	30.402	7.600	0.144	1.310
ID415275	415275	16	68.439	14.509	23.145	0	98	98	2	1	-10921639	166.571	178	89	255	3498	52.051	2.000	0.162	0.891
ID415272	415272	12	50.715	14.007	13.588	0	98	98	2	1	-10921639	130.714	128	96	217	2745	30.718	2.000	0.165	1.208
ID415273	415273	17	56.328	20.425	18.599	0	98	98	2	1	-10921639	131.619	129	84	189	2764	29.768	4.800	0.211	1.542
ID415260	415260	16	66.804	14.230	22.696	0	99	99	2	1	-10921639	189.238	188	106	255	3974	44.799	4.800	0.175	1.257
ID415258	415258	17	57.629	19.870	18.271	0	99	99	2	1	-10921639	143.714	145	94	200	3018	31.007	4.800	0.215	1.640
ID415259	415259	15	55.416	8.240	20.026	0	99	99	2	1	-10921639	170.095	160	115	255	3572	37.358	7.600	0.138	1.103
ID415256	415256	19	43.961	15.054	7.690	0	99	99	2	1	-10921639	81.714	84	34	162	1716	31.262	2.000	0.176	0.781
ID415257	415257	12	59.327	13.972	13.757	0	99	99	2	1	-10921639	134.857	131	82	242	2832	37.998	2.000	0.168	1.023
ID415270	415270	16	50.948	14.630	23.136	0	100	100	2	1	-10921639	164.381	152	84	255	3452	53.014	2.000	0.101	0.569
ID415268	415268	15	52.606	8.069	20.133	0	100	100	2	1	-10921639	173.143	176	101	240	3636	38.238	7.600	0.134	1.072
ID415269	415269	None	51.383	12.986	22.124	0	100	100	2	1	-10921639	200.190	209	145	255	4204	35.445	7.600	0.130	1.301
ID415266	415266	12	60.956	14.154	13.570	0	100	100	2	1	-10921639	136.905	123	86	243	2875	40.173	2.000	0.161	0.945
ID415267	415267	17	49.410	19.984	18.466	0	100	100	2	1	-10921639	135.476	142	78	199	2845	32.707	2.000	0.179	1.258
ID415282	415282	15	51.306	8.789	19.799	0	101	101	2	1	-10921639	180.476	180	132	250	3790	30.416	7.600	0.119	1.266
ID415283	415283	16	64.243	14.031	22.657	0	101	101	2	1	-10921639	179.238	190	78	255	3764	55.534	2.000	0.161	0.896
ID415280	415280	12	59.415	13.733	13.584	0	101	101	2	1	-10921639	137.762	125	82	242	2893	40.224	2.000	0.152	0.903
ID415281	415281	17	46.804	19.641	18.422	0	101	101	2	1	-10921639	130.476	133	62	188	2740	35.569	4.800	0.169	1.060
ID415286	415286	None	56.734	12.520	22.346	0	102	102	2	1	-10921639	192.048	198	119	255	4033	48.479	7.600	0.146	1.012
ID415287	415287	16	66.413	14.514	22.969	0	102	102	2	1	-10921639	150.524	139	75	255	3161	64.124	2.000	0.130	0.540
ID415284	415284	12	67.128	13.542	13.613	0	102	102	2	1	-10921639	155.048	142	84	237	3256	41.523	2.000	0.194	1.212
ID415285	415285	17	49.598	20.056	18.299	0	102	102	2	1	-10921639	122.762	119	55	180	2578	32.241	2.000	0.170	1.105
ID415278	415278	16	69.287	13.947	22.895	0	103	103	2	1	-10921639	163.762	151	82	255	3439	57.072	2.000	0.150	0.749
ID415279	415279	21	40.034	11.023	27.214	0	103	103	2	1	-10921639	119.190	112	81	179	2503	26.387	2.000	0.118	0.954
ID415276	415276	12	52.096	13.788	13.700	0	103	103	2	1	-10921639	147.857	148	92	195	3105	28.013	4.800	0.181	1.618
ID415277	415277	17	49.365	19.980	18.761	0	103	103	2	1	-10921639	124.571	128	72	173	2616	28.303	4.800	0.190	1.408
ID415288	415288	16	71.718	13.498	23.215	0	104	104	2	1	-10921639	182.143	188	109	255	3825	50.092	2.000	0.179	1.105
ID415289	415289	21	40.460	9.832	27.098	0	104	104	2	1	-10921639	127.571	126	84	176	2679	26.860	2.000	0.144	1.195
ID415291	415291	None	43.588	20.592	18.773	0	105	105	2	1	-10921639	109.810	106	71	163	2306	24.535	4.800	0.253	1.805
ID415292	415292	16	59.075	11.852	22.769	0	105	105	2	1	-10921639	180.429	179	103	247	3789	41.466	2.000	0.146	1.109
ID415294	415294	16	62.574	11.143	22.166	0	106	106	2	1	-10921639	177.429	180	113	250	3726	38.665	2.000	0.136	1.098
ID415290	415290	16	46.510	10.683	21.885	0	107	107	2	1	-10921639	159.571	146	108	225	3351	34.340	2.000	0.094	0.799
ID415296	415296	16	45.687	10.484	21.894	0	108	108	2	1	-10921639	156.381	159	101	230	3284	32.995	2.000	0.118	1.003
ID415293	415293	16	41.886	10.932	22.390	0	109	109	2	1	-10921639	147.524	141	101	209	3098	29.800	7.600	0.093	0.840
ID415295	415295	None	40.706	19.714	19.067	0	110	110	2	1	-10921639	92.524	96	34	129	1943	30.616	2.000	0.214	1.067
ID415297	415297	None	41.456	16.096	18.969	0	111	111	2	1	-10921639	119.333	123	69	205	2506	33.531	2.000	0.092	0.600
ID415301	415301	None	42.526	15.984	18.770	0	113	113	2	1	-10921639	116.143	112	58	190	2439	34.889	2.000	0.118	0.704
ID415300	415300	None	40.765	19.199	18.402	0	115	115	2	1	-10921639	97.714	99	35	149	2052	32.063	2.000	0.206	1.042
ID415298	415298	22	42.121	10.780	26.832	0	116	116	2	1	-10921639	113.667	113	72	169	2387	27.958	2.000	0.164	1.148
ID415306	415306	22	42.669	10.740	26.870	0	117	117	2	1	-10921639	108.714	111	69	160	2283	25.525	4.800	0.183	1.318
ID415304	415304	None	50.477	13.351	10.062	0	117	117	2	1	-10921639	90.619	99	38	148	1903	30.487	4.800	0.299	1.368
ID415305	415305	23	44.654	15.888	18.837	0	117	117	2	1	-10921639	118.476	116	81	202	2488	31.319	2.000	0.127	0.850
ID415302	415302	23	43.191	16.098	18.777	0	118	118	2	1	-10921639	123.048	122	72	198	2584	31.441	2.000	0.120	0.836
ID415299	415299	24	41.081	13.341	9.593	0	119	119	2	1	-10921639	86.810	86	52	131	1823	20.498	4.800	0.269	1.794
ID415307	415307	24	41.146	13.942	8.960	0	120	120	2	1	-10921639	74.381	79	37	115	1562	26.458	2.000	0.263	1.170
ID415308	415308	None	40.208	16.086	19.010	0	120	120	2	1	-10921639	125.857	121	84	198	2643	30.455	2.000	0.097	0.733
ID415303	415303	24	46.243	13.632	9.167	0	121	121	2	1	-10921639	86.429	91	39	132	1815	27.360	4.800	0.294	1.437
ID415310	415310	None	42.454	10.628	26.836	0	123	123	2	1	-10921639	101.810	105	42	165	2138	29.849	2.000	0.186	1.071
ID415309	415309	None	41.102	19.533	18.422	0	125	125	2	1	-10921639	89.667	91	24	158	1883	41.043	2.000	0.176	0.654
ID415311	415311	25	51.028	19.737	18.472	0	128	128	2	1	-10921639	104.143	112	34	175	2187	44.161	2.000	0.202	0.792
ID415313	415313	25	42.335	18.812	19.196	0	129	129	2	1	-10921639	114.667	113	76	158	2408	27.312	2.000	0.184	1.305
ID415317	415317	25	46.989	19.088	18.836	0	130	130	2	1	-10921639	114.619	121	59	156	2407	28.895	2.000	0.199	1.314
ID415312	415312	25	43.862	19.227	18.103	0	131	131	2	1	-10921639	106.476	108	52	172	2236	33.825	2.000	0.188	0.997
ID415318	415318	25	45.155	19.728	17.967	0	132	132	2	1	-10921639	99.190	92	45	153	2083	32.355	2.000	0.211	1.066
ID415314	415314	25	40.156	19.595	18.083	0	133	133	2	1	-10921639	99.238	92	58	158	2084	29.008	4.800	0.212	1.195
ID415316	415316	25	41.275	19.180	18.254	0	134	134	2	1	-10921639	108.381	103	65	188	2276	29.593	6.325	0.160	1.013
ID415315	415315	25	47.809	19.179	18.419	0	135	135	2	1	-10921639	111.667	113	71	179	2345	32.643	2.000	0.195	1.116
ID415319	415319	25	42.050	19.097	18.196	0	136	136	2	1	-10921639	103.905	96	65	170	2182	28.813	2.000	0.161	1.002
ID415321	415321	25	46.524	19.239	18.174	0	138	138	2	1	-10921639	112.333	115	68	179	2359	28.636	2.000	0.177	1.178
ID415320	415320	25	48.451	19.375	18.325	0	139	139	2	1	-10921639	113.571	111	68	190	2385	30.156	2.000	0.168	1.084
ID415324	415324	None	41.722	8.919	17.186	0	145	145	2	1	-10921639	117.952	123	68	160	2477	25.897	4.800	0.169	1.317
ID415322	415322	26	40.239	18.783	18.678	0	148	148	2	1	-10921639	104.238	111	52	155	2189	31.014	2.000	0.191	1.077
ID415323	415323	26	40.872	15.975	18.835	0	149	149	2	1	-10921639	121.190	116	66	188	2545	28.612	2.000	0.116	0.878
ID415325	415325	None	43.904	8.132	16.795	0	151	151	2	1	-10921639	113.381	118	65	176	2381	32.509	4.800	0.181	1.070
ID415326	415326	None	41.230	12.751	11.234	0	153	153	2	1	-10921639	82.857	86	34	126	1740	28.836	2.000	0.251	1.152
ID415327	415327	27	42.647	8.272	16.706	0	153	153	2	1	-10921639	118.143	119	78	180	2481	28.340	2.000	0.167	1.191
ID415334	415334	None	40.008	19.016	18.583	0	154	154	2	1	-10921639	93.905	96	45	142	1972	29.361	2.000	0.202	1.075
ID415333	415333	27	53.647	8.113	16.638	0	154	154	2	1	-10921639	125.952	122	68	223	2645	36.731	2.000	0.163	0.960
ID415330	415330	None	42.674	10.246	26.167	0	155	155	2	1	-10921639	112.952	113	56	185	2372	28.389	4.800	0.167	1.141
ID415329	415329	27	57.277	8.167	17.120	0	155	155	2	1	-10921639	131.810	133	81	219	2768	37.559	2.000	0.187	1.104
ID415331	415331	27	57.941	8.245	17.152	0	156	156	2	1	-10921639	130.190	129	59	245	2734	45.737	2.000	0.163	0.798
ID415332	415332	None	42.756	18.857	18.764	0	156	156	2	1	-10921639	92.905	94	45	146	1951	31.164	2.000	0.201	0.999
ID415328	415328	27	61.672	8.258	16.998	0	157	157	2	1	-10921639	127.381	123	54	245	2675	47.003	2.000	0.166	0.770
ID415338	415338	28	50.001	19.326	18.482	0	158	158	2	1	-10921639	108.619	109	51	160	2281	33.031	4.800	0.245	1.294
ID415337	415337	27	59.059	8.378	17.318	0	158	158	2	1	-10921639	127.476	126	55	226	2677	48.410	2.000	0.184	0.818
ID415339	415339	27	46.111	8.368	17.165	0	159	159	2	1	-10921639	119.381	113	56	206	2507	40.051	2.000	0.142	0.740
ID415340	415340	28	50.327	19.004	18.501	0	159	159	2	1	-10921639	109.238	112	52	172	2294	33.578	2.000	0.217	1.161
ID415341	415341	29	51.377	10.105	26.137	0	159	159	2	1	-10921639	132.190	131	79	210	2776	34.464	2.000	0.168	1.105
ID415335	415335	28	42.583	19.506	18.587	0	160	160	2	1	-10921639	91.238	92	25	156	1916	38.202	2.000	0.192	0.771
ID415336	415336	29	58.372	10.689	25.986	0	160	160	2	1	-10921639	134.714	129	68	206	2829	41.304	2.000	0.169	0.942
ID415356	415356	29	45.648	11.678	25.115	0	161	161	2	1	-10921639	153.952	168	92	190	3233	30.149	4.800	0.167	1.462
ID415354	415354	27	51.150	8.551	17.303	0	161	161	2	1	-10921639	139.762	136	94	210	2935	35.299	2.000	0.143	0.994
ID415355	415355	28	45.141	19.763	18.183	0	161	161	2	1	-10921639	103.524	103	35	163	2174	30.503	2.000	0.219	1.218
ID415353	415353	30	43.978	13.038	11.454	0	161	161	2	1	-10921639	110.238	103	58	163	2315	29.351	4.800	0.211	1.311
ID415350	415350	27	44.960	8.607	16.984	0	162	162	2	1	-10921639	136.905	133	99	205	2875	29.082	7.600	0.133	1.106
ID415351	415351	28	43.817	19.953	18.276	0	162	162	2	1	-10921639	107.714	109	56	169	2262	26.883	4.800	0.216	1.422
ID415349	415349	30	47.960	13.153	11.243	0	162	162	2	1	-10921639	112.429	115	61	151	2361	28.170	4.800	0.238	1.532
ID415352	415352	29	56.596	10.839	25.623	0	162	162	2	1	-10921639	154.333	156	66	220	3241	42.785	2.000	0.173	1.064
ID415346	415346	30	50.007	13.490	11.419	0	163	163	2	1	-10921639	126.524	123	78	192	2657	29.956	4.800	0.237	1.618
ID415347	415347	28	58.636	19.486	18.351	0	163	163	2	1	-10921639	128.286	126	72	229	2694	42.469	7.600	0.164	0.851
ID415348	415348	29	50.083	10.393	24.569	0	163	163	2	1	-10921639	168.286	175	109	232	3534	36.650	4.800	0.152	1.213
ID415342	415342	30	66.270	13.275	11.332	0	164	164	2	1	-10921639	141.714	142	78	212	2976	40.756	4.800	0.264	1.454
ID415343	415343	28	70.668	19.790	18.101	0	164	164	2	1	-10921639	133.857	122	85	227	2811	41.474	2.000	0.246	1.274
ID415344	415344	31	43.095	12.974	23.295	0	164	164	2	1	-10921639	169.381	166	106	217	3557	33.990	7.600	0.114	1.019
ID415345	415345	29	45.310	10.426	25.399	0	164	164	2	1	-10921639	169.810	178	115	209	3566	26.875	4.800	0.156	1.702
ID415366	415366	31	42.291	11.912	23.372	0	165	165	2	1	-10921639	177.286	182	131	213	3723	23.812	4.800	0.126	1.668
ID415364	415364	30	76.350	13.496	11.189	0	165	165	2	1	-10921639	140.714	142	82	226	2955	41.632	4.800	0.313	1.610
ID415365	415365	28	80.672	19.914	18.154	0	165	165	2	1	-10921639	139.714	135	75	255	2934	46.111	2.000	0.253	1.224
ID415362	415362	28	89.973	20.003	18.291	0	166	166	2	1	-10921639	149.333	139	75	255	3136	53.184	2.000	0.268	1.187
ID415363	415363	31	48.857	13.127	23.849	0	166	166	2	1	-10921639	158.571	162	89	222	3330	35.394	4.800	0.138	1.089
ID415360	415360	30	88.466	13.691	11.302	0	166	166	2	1	-10921639	142.333	141	59	253	2989	53.003	4.800	0.325	1.317
ID415361	415361	None	44.059	8.381	17.546	0	166	166	2	1	-10921639	120.048	128	61	173	2521	34.240	2.000	0.167	1.001
ID415358	415358	28	90.516	19.883	18.282	0	167	167	2	1	-10921639	146.857	145	66	255	3084	54.454	2.000	0.279	1.177
ID415359	415359	31	42.625	12.918	23.854	0	167	167	2	1	-10921639	153.095	162	81	196	3215	34.897	4.800	0.135	1.042
ID415357	415357	30	95.616	13.397	11.366	0	167	167	2	1	-10921639	149.381	146	65	255	3137	56.268	4.800	0.357	1.397
ID415367	415367	30	88.218	13.065	11.581	0	168	168	2	1	-10921639	145.952	128	96	239	3065	45.482	2.000	0.321	1.561
ID415370	415370	33	49.356	8.156	21.897	0	168	168	2	1	-10921639	152.238	152	82	222	3197	40.310	2.000	0.122	0.823
ID415368	415368	None	45.366	8.626	17.891	0	168	168	2	1	-10921639	136.238	141	84	203	2861	33.690	2.000	0.135	0.962
ID415369	415369	28	91.397	19.820	17.933	0	168	168	2	1	-10921639	151.905	148	74	255	3190	51.898	2.000	0.287	1.305
ID415371	415371	30	87.918	12.894	11.753	0	169	169	2	1	-10921639	135.571	118	81	246	2847	44.748	2.000	0.316	1.455
ID415372	415372	28	95.202	19.836	17.914	0	169	169	2	1	-10921639	160.333	152	86	255	3367	52.326	2.000	0.284	1.356
ID415373	415373	33	50.491	7.929	20.948	0	169	169	2	1	-10921639	152.762	162	85	217	3208	35.519	2.000	0.146	1.094
ID415374	415374	30	61.434	12.427	12.340	0	170	170	2	1	-10921639	124.524	122	71	206	2615	38.939	4.800	0.249	1.277
ID415375	415375	28	85.606	19.775	18.084	0	170	170	2	1	-10921639	151.714	146	61	255	3186	52.387	2.000	0.251	1.161
ID415376	415376	33	50.182	7.941	21.300	0	170	170	2	1	-10921639	161.000	165	81	220	3381	36.374	2.000	0.139	1.078
ID415377	415377	32	53.045	9.426	26.171	0	170	170	2	1	-10921639	143.571	146	76	216	3015	38.036	2.000	0.158	1.028
ID415382	415382	32	52.052	8.897	26.140	0	171	171	2	1	-10921639	143.857	151	82	207	3021	37.111	2.000	0.163	1.086
ID415380	415380	28	87.634	19.448	17.978	0	171	171	2	1	-10921639	162.143	145	82	255	3405	52.811	2.000	0.242	1.197
ID415381	415381	33	48.792	8.204	21.015	0	171	171	2	1	-10921639	167.190	180	95	220	3511	40.406	2.000	0.122	0.903
ID415378	415378	30	59.352	12.314	12.802	0	171	171	2	1	-10921639	144.238	142	81	220	3029	33.538	4.800	0.197	1.417
ID415379	415379	None	42.416	9.676	18.134	0	171	171	2	1	-10921639	162.952	162	115	217	3422	33.647	2.000	0.089	0.794
ID415383	415383	30	49.287	12.326	13.169	0	172	172	2	1	-10921639	142.190	143	76	195	2986	33.212	4.800	0.191	1.374
ID415386	415386	32	71.201	9.927	25.923	0	172	172	2	1	-10921639	165.810	163	81	252	3482	47.496	2.000	0.205	1.187
ID415384	415384	28	73.584	19.488	18.185	0	172	172	2	1	-10921639	157.667	156	88	255	3311	45.920	2.000	0.208	1.181
ID415385	415385	33	55.926	8.518	20.012	0	172	172	2	1	-10921639	187.286	182	128	249	3933	32.279	7.600	0.137	1.398
ID415391	415391	30	49.311	12.138	13.711	0	173	173	2	1	-10921639	156.476	165	85	225	3286	34.327	4.800	0.159	1.251
ID415394	415394	32	68.557	9.716	26.427	0	173	173	2	1	-10921639	176.952	179	121	245	3716	36.801	4.800	0.190	1.538
ID415392	415392	28	84.267	19.781	18.239	0	173	173	2	1	-10921639	150.619	146	69	255	3163	53.656	2.000	0.232	1.056
ID415393	415393	33	54.811	8.154	19.636	0	173	173	2	1	-10921639	171.143	169	98	229	3594	34.241	4.800	0.157	1.353
ID415398	415398	34	47.576	13.212	22.984	0	174	174	2	1	-10921639	173.810	173	118	245	3650	29.820	2.000	0.107	1.131
ID415399	415399	32	55.175	9.348	26.273	0	174	174	2	1	-10921639	158.857	169	94	219	3336	37.639	2.000	0.155	1.133
ID415396	415396	28	82.676	19.785	18.223	0	174	174	2	1	-10921639	148.619	132	74	255	3121	53.034	2.000	0.227	1.037
ID415397	415397	33	64.127	7.503	20.477	0	174	174	2	1	-10921639	175.524	166	109	255	3686	38.737	2.000	0.160	1.253
ID415395	415395	30	48.004	11.682	15.534	0	174	174	2	1	-10921639	180.905	186	136	217	3799	25.811	4.800	0.128	1.587
ID415404	415404	32	50.291	9.473	26.580	0	175	175	2	1	-10921639	143.143	143	76	195	3006	41.843	4.800	0.183	1.058
ID415402	415402	33	77.472	7.670	20.008	0	175	175	2	1	-10921639	171.381	160	115	255	3599	44.347	2.000	0.189	1.227
ID415403	415403	34	46.901	13.290	22.947	0	175	175	2	1	-10921639	166.905	159	129	236	3505	29.139	7.600	0.102	1.060
ID415400	415400	30	53.335	11.471	15.239	0	175	175	2	1	-10921639	147.810	148	62	233	3104	48.055	2.000	0.138	0.748
ID415401	415401	28	81.445	19.575	18.197	0	175	175	2	1	-10921639	159.524	142	92	255	3350	50.825	2.000	0.234	1.190
ID415390	415390	32	43.265	11.436	26.765	0	176	176	2	1	-10921639	145.333	149	91	203	3052	33.671	4.800	0.149	1.121
ID415388	415388	28	78.696	19.512	18.371	0	176	176	2	1	-10921639	163.667	162	92	255	3437	52.041	2.000	0.226	1.161
ID415389	415389	33	75.994	7.651	19.959	0	176	176	2	1	-10921639	170.048	155	109	255	3571	42.925	2.000	0.183	1.227
ID415387	415387	30	70.212	11.468	15.506	0	176	176	2	1	-10921639	170.762	163	95	255	3586	48.461	2.000	0.171	1.027
ID415414	415414	33	87.570	7.867	19.882	0	177	177	2	1	-10921639	180.810	173	92	255	3797	50.207	2.000	0.218	1.290
ID415413	415413	28	82.296	19.477	18.469	0	177	177	2	1	-10921639	177.238	175	105	255	3722	47.744	2.000	0.224	1.357
ID415410	415410	35	50.134	11.530	13.311	0	178	178	2	1	-10921639	133.381	131	66	206	2801	38.737	2.000	0.158	0.940
ID415411	415411	28	90.319	19.376	18.693	0	178	178	2	1	-10921639	177.905	169	101	255	3736	49.543	2.000	0.247	1.422
ID415412	415412	33	91.598	7.969	19.967	0	178	178	2	1	-10921639	182.714	166	102	255	3837	52.171	2.000	0.232	1.320
ID415415	415415	35	55.662	11.634	12.782	0	179	179	2	1	-10921639	139.524	138	71	200	2930	37.998	2.000	0.186	1.153
ID415418	415418	None	44.765	8.573	26.900	0	179	179	2	1	-10921639	126.810	122	84	172	2663	27.562	4.800	0.179	1.396
ID415416	415416	28	88.806	19.378	18.715	0	179	179	2	1	-10921639	170.095	163	91	255	3572	49.710	2.000	0.245	1.345
ID415417	415417	33	92.228	7.978	20.034	0	179	179	2	1	-10921639	194.667	189	123	255	4088	47.239	2.000	0.244	1.618
ID415426	415426	33	67.619	8.542	20.331	0	180	180	2	1	-10921639	192.476	198	138	255	4042	35.622	4.800	0.193	1.747
ID415427	415427	36	44.473	14.217	23.381	0	180	180	2	1	-10921639	144.762	132	94	219	3040	32.991	2.000	0.089	0.715
ID415424	415424	35	75.276	11.812	11.764	0	180	180	2	1	-10921639	145.000	136	68	255	3045	45.656	2.000	0.228	1.179
ID415425	415425	28	86.511	19.543	18.628	0	180	180	2	1	-10921639	170.381	173	78	255	3578	54.303	4.800	0.259	1.290
ID415430	415430	33	68.366	8.090	20.260	0	181	181	2	1	-10921639	169.048	165	88	243	3550	46.318	2.000	0.196	1.194
ID415431	415431	36	48.893	15.046	23.715	0	181	181	2	1	-10921639	155.524	159	88	220	3266	36.886	4.800	0.164	1.185
ID415428	415428	35	69.165	12.034	12.105	0	181	181	2	1	-10921639	137.762	135	79	239	2893	44.371	2.000	0.213	1.091
ID415429	415429	28	82.933	19.400	18.534	0	181	181	2	1	-10921639	170.476	156	92	255	3580	48.845	2.000	0.235	1.329
ID415432	415432	37	41.525	10.803	26.916	0	181	181	2	1	-10921639	122.667	123	62	170	2576	35.405	2.000	0.139	0.843
ID415406	415406	28	86.306	19.478	18.697	0	182	182	2	1	-10921639	175.762	173	98	255	3691	49.981	2.000	0.240	1.363
ID415407	415407	33	54.832	8.181	20.892	0	182	182	2	1	-10921639	165.000	166	94	220	3465	37.655	4.800	0.161	1.217
ID415405	415405	35	73.161	11.891	11.951	0	182	182	2	1	-10921639	144.619	143	95	255	3037	44.788	2.000	0.219	1.160
ID415408	415408	36	44.540	15.259	23.903	0	182	182	2	1	-10921639	152.286	155	98	216	3198	38.205	7.600	0.124	0.878
ID415409	415409	37	50.119	9.339	26.880	0	182	182	2	1	-10921639	128.286	125	58	186	2694	39.876	4.800	0.197	1.058
ID415446	415446	36	48.398	14.267	22.807	0	183	183	2	1	-10921639	174.381	172	78	255	3662	45.644	2.000	0.094	0.657
ID415447	415447	37	52.092	10.373	26.952	0	183	183	2	1	-10921639	138.000	139	59	226	2898	44.548	2.000	0.166	0.882
ID415444	415444	28	78.644	19.314	18.816	0	183	183	2	1	-10921639	170.524	168	94	255	3581	45.432	2.000	0.219	1.347
ID415445	415445	33	50.076	7.577	20.194	0	183	183	2	1	-10921639	166.571	166	123	233	3498	31.311	4.800	0.135	1.268
ID415443	415443	35	68.361	11.600	11.660	0	183	183	2	1	-10921639	143.381	133	86	243	3011	41.619	2.000	0.201	1.152
ID415422	415422	36	50.800	14.514	22.704	0	184	184	2	1	-10921639	171.429	178	94	255	3600	42.501	2.000	0.132	0.940
ID415423	415423	37	64.314	10.764	26.990	0	184	184	2	1	-10921639	143.143	145	66	230	3006	44.865	2.000	0.190	1.020
ID415420	415420	28	88.227	19.564	18.865	0	184	184	2	1	-10921639	173.286	166	88	255	3639	54.742	4.800	0.270	1.346
ID415421	415421	33	62.043	7.932	20.678	0	184	184	2	1	-10921639	171.667	165	121	249	3605	37.602	2.000	0.161	1.264
ID415419	415419	35	75.186	11.607	11.755	0	184	184	2	1	-10921639	148.667	129	85	255	3122	48.517	2.000	0.213	1.076
ID415438	415438	35	55.126	11.454	11.689	0	185	185	2	1	-10921639	132.190	121	75	216	2776	41.946	2.000	0.168	0.905
ID415439	415439	28	70.552	19.413	18.879	0	185	185	2	1	-10921639	164.476	156	89	240	3454	39.970	2.000	0.210	1.427
ID415442	415442	37	51.048	11.107	27.179	0	185	185	2	1	-10921639	137.952	145	62	202	2897	32.696	2.000	0.179	1.282
ID415440	415440	33	68.710	8.170	20.305	0	185	185	2	1	-10921639	177.238	159	116	255	3722	42.879	2.000	0.173	1.217
ID415441	415441	36	46.218	15.370	23.210	0	185	185	2	1	-10921639	167.619	162	88	236	3520	39.962	3.200	0.124	0.925
ID415436	415436	36	42.201	15.355	22.783	0	186	186	2	1	-10921639	156.190	165	79	225	3280	39.425	3.200	0.109	0.780
ID415437	415437	37	68.509	10.995	27.057	0	186	186	2	1	-10921639	150.333	149	85	255	3157	40.862	2.000	0.214	1.296
ID415434	415434	28	79.535	19.702	18.682	0	186	186	2	1	-10921639	152.476	152	74	245	3202	53.116	2.000	0.255	1.168
ID415435	415435	33	69.327	8.076	20.482	0	186	186	2	1	-10921639	174.762	168	116	255	3670	43.284	2.000	0.168	1.164
ID415433	415433	35	54.337	11.218	11.476	0	186	186	2	1	-10921639	124.810	121	66	195	2621	38.979	2.000	0.199	1.061
ID415454	415454	28	83.033	19.668	18.852	0	187	187	2	1	-10921639	155.143	156	71	255	3258	56.010	2.000	0.245	1.089
ID415455	415455	33	74.288	8.063	20.346	0	187	187	2	1	-10921639	172.000	166	113	255	3612	44.405	2.000	0.182	1.194
ID415453	415453	35	54.249	11.427	11.589	0	187	187	2	1	-10921639	127.667	121	68	195	2681	37.389	2.000	0.188	1.080
ID415456	415456	37	62.493	11.116	27.316	0	187	187	2	1	-10921639	151.476	151	98	229	3181	34.601	2.000	0.204	1.485
ID415452	415452	37	75.430	11.142	27.119	0	188	188	2	1	-10921639	146.429	133	82	255	3075	43.367	2.000	0.221	1.221
ID415450	415450	33	62.468	8.011	20.323	0	188	188	2	1	-10921639	173.095	169	121	255	3635	35.118	4.800	0.163	1.380
ID415451	415451	36	41.657	15.391	22.804	0	188	188	2	1	-10921639	157.000	163	76	225	3297	42.821	2.000	0.095	0.634
ID415448	415448	35	62.781	11.397	11.281	0	188	188	2	1	-10921639	123.476	118	59	202	2593	43.507	2.000	0.236	1.083
ID415449	415449	28	59.180	20.037	18.776	0	188	188	2	1	-10921639	153.000	153	79	225	3213	42.304	2.000	0.184	1.123
ID415460	415460	36	47.887	15.241	22.903	0	189	189	2	1	-10921639	165.381	180	96	217	3473	34.079	2.000	0.132	1.131
ID415461	415461	37	72.043	11.249	27.330	0	189	189	2	1	-10921639	154.524	142	92	255	3245	42.010	2.000	0.202	1.237
ID415458	415458	28	67.299	20.032	18.598	0	189	189	2	1	-10921639	154.667	148	82	232	3248	44.325	2.000	0.205	1.188
ID415459	415459	33	52.589	7.690	19.964	0	189	189	2	1	-10921639	164.143	160	112	239	3447	29.728	6.307	0.130	1.271
ID415457	415457	35	58.578	11.635	11.316	0	189	189	2	1	-10921639	126.286	121	76	199	2652	37.146	2.000	0.215	1.203
ID415462	415462	35	69.816	11.820	11.581	0	190	190	2	1	-10921639	146.714	136	103	242	3081	37.058	2.000	0.214	1.397
ID415463	415463	28	65.874	19.736	18.971	0	190	190	2	1	-10921639	147.571	152	88	245	3099	46.479	2.000	0.198	1.050
ID415464	415464	36	58.088	15.336	22.830	0	190	190	2	1	-10921639	170.095	175	108	225	3572	36.101	2.000	0.156	1.269
ID415465	415465	37	72.818	11.149	27.157	0	190	190	2	1	-10921639	160.810	158	92	255	3377	46.225	2.000	0.202	1.171
ID415468	415468	33	42.288	8.211	19.831	0	191	191	2	1	-10921639	159.714	162	123	223	3354	28.367	2.000	0.106	1.081
ID415469	415469	37	56.288	10.914	26.917	0	191	191	2	1	-10921639	148.524	151	82	217	3119	35.828	2.000	0.174	1.230
ID415466	415466	35	76.859	11.792	11.395	0	191	191	2	1	-10921639	140.333	126	72	239	2947	50.019	2.000	0.247	1.111
ID415467	415467	28	61.101	19.766	18.906	0	191	191	2	1	-10921639	150.190	156	89	232	3154	41.209	4.800	0.187	1.151
ID415470	415470	35	81.659	12.001	11.334	0	192	192	2	1	-10921639	145.095	143	68	255	3047	51.267	2.000	0.253	1.145
ID415471	415471	None	41.603	9.962	16.011	0	192	192	2	1	-10921639	137.810	131	89	217	2894	31.987	7.600	0.078	0.621
ID415474	415474	37	53.182	11.089	27.199	0	192	192	2	1	-10921639	133.333	129	82	192	2800	30.178	2.000	0.180	1.350
ID415472	415472	28	63.477	19.984	18.510	0	192	192	2	1	-10921639	153.048	151	78	230	3214	41.522	4.800	0.206	1.261
ID415473	415473	33	48.234	8.000	20.000	0	192	192	2	1	-10921639	162.286	151	129	243	3408	31.967	2.000	0.108	0.990
ID415475	415475	35	78.713	11.921	10.807	0	193	193	2	1	-10921639	151.857	142	86	255	3189	42.969	2.000	0.242	1.378
ID415476	415476	28	63.532	20.223	18.556	0	193	193	2	1	-10921639	158.857	159	92	222	3336	37.771	4.800	0.200	1.399
ID415477	415477	33	47.182	7.789	19.522	0	193	193	2	1	-10921639	158.667	153	126	237	3332	29.456	2.000	0.114	1.098
ID415494	415494	37	48.339	11.582	27.565	0	194	194	2	1	-10921639	115.238	112	59	182	2420	36.923	2.000	0.189	0.993
ID415492	415492	28	72.794	20.395	18.638	0	194	194	2	1	-10921639	156.810	151	75	245	3293	44.346	2.000	0.210	1.227
ID415493	415493	33	63.237	7.874	19.710	0	194	194	2	1	-10921639	179.238	185	121	255	3764	38.335	2.000	0.140	1.148
ID415490	415490	35	88.172	11.876	10.609	0	194	194	2	1	-10921639	152.095	139	94	255	3194	47.759	2.000	0.283	1.403
ID415491	415491	38	66.327	9.973	15.868	0	194	194	2	1	-10921639	163.810	156	96	255	3440	44.504	2.000	0.126	0.822
ID415502	415502	38	67.642	9.921	16.028	0	195	195	2	1	-10921639	183.524	169	102	255	3854	49.166	2.000	0.115	0.767
ID415503	415503	28	55.971	20.345	18.484	0	195	195	2	1	-10921639	148.905	141	79	213	3127	39.583	2.000	0.177	1.132
ID415501	415501	35	79.505	11.807	10.536	0	195	195	2	1	-10921639	157.143	143	91	247	3300	45.193	2.000	0.247	1.378
ID415506	415506	37	41.965	11.519	27.788	0	195	195	2	1	-10921639	102.667	108	45	155	2156	33.072	2.000	0.164	0.874
ID415504	415504	33	65.619	7.673	19.289	0	195	195	2	1	-10921639	198.667	203	136	255	4172	38.358	7.600	0.155	1.390
ID415505	415505	39	47.786	16.450	22.532	0	195	195	2	1	-10921639	162.810	162	96	225	3419	35.222	4.800	0.146	1.175
ID415486	415486	28	50.790	20.442	18.348	0	196	196	2	1	-10921639	138.095	138	72	203	2900	37.481	2.000	0.150	0.960
ID415487	415487	33	63.371	7.785	19.435	0	196	196	2	1	-10921639	194.095	190	139	255	4076	36.201	7.600	0.153	1.424
ID415484	415484	35	74.023	11.723	11.022	0	196	196	2	1	-10921639	152.524	142	92	242	3203	42.729	2.000	0.232	1.344
ID415485	415485	38	68.271	10.005	16.009	0	196	196	2	1	-10921639	183.571	179	101	255	3855	46.209	2.000	0.130	0.915
ID415488	415488	39	65.857	16.331	22.000	0	196	196	2	1	-10921639	189.476	185	121	255	3979	35.523	4.800	0.171	1.555
ID415489	415489	37	42.208	11.851	27.595	0	196	196	2	1	-10921639	104.333	102	48	176	2191	33.803	2.000	0.181	0.944
ID415495	415495	35	75.918	11.741	10.670	0	197	197	2	1	-10921639	154.381	151	85	232	3242	45.869	2.000	0.240	1.304
ID415500	415500	37	44.136	11.906	27.757	0	197	197	2	1	-10921639	104.429	108	39	158	2193	33.404	3.200	0.176	0.938
ID415498	415498	33	69.240	7.961	19.447	0	197	197	2	1	-10921639	194.524	188	116	255	4085	42.682	4.800	0.174	1.354
ID415499	415499	39	55.311	16.243	22.369	0	197	197	2	1	-10921639	176.333	175	131	230	3703	29.021	4.800	0.146	1.548
ID415496	415496	38	64.145	9.790	16.194	0	197	197	2	1	-10921639	183.048	179	103	255	3844	43.913	2.000	0.132	0.972
ID415497	415497	28	72.150	20.052	18.235	0	197	197	2	1	-10921639	145.714	145	78	243	3060	47.514	2.000	0.191	0.982
ID415478	415478	35	77.329	12.000	10.700	0	198	198	2	1	-10921639	161.286	155	88	255	3387	47.975	2.000	0.218	1.202
ID415479	415479	38	66.395	9.812	15.986	0	198	198	2	1	-10921639	187.143	186	112	255	3930	42.982	2.000	0.131	1.012
ID415482	415482	39	51.619	16.403	22.724	0	198	198	2	1	-10921639	162.905	165	111	220	3421	32.944	4.800	0.152	1.304
ID415483	415483	37	42.818	11.744	27.533	0	198	198	2	1	-10921639	104.714	111	47	172	2199	37.438	2.000	0.171	0.817
ID415480	415480	28	49.405	20.165	18.291	0	198	198	2	1	-10921639	127.143	125	65	182	2670	35.666	2.000	0.168	1.024
ID415481	415481	33	71.977	7.849	19.560	0	198	198	2	1	-10921639	188.905	193	122	255	3967	47.600	2.000	0.157	1.078
ID415510	415510	33	75.229	7.821	19.498	0	199	199	2	1	-10921639	201.619	199	136	255	4234	40.329	7.600	0.186	1.570
ID415511	415511	39	47.827	16.091	22.569	0	199	199	2	1	-10921639	153.619	159	95	205	3226	35.695	4.800	0.150	1.124
ID415508	415508	38	49.934	9.987	16.001	0	199	199	2	1	-10921639	179.952	185	102	255	3779	37.396	2.000	0.091	0.803
ID415509	415509	28	65.269	20.275	18.322	0	199	199	2	1	-10921639	134.714	129	65	210	2829	43.878	2.000	0.217	1.094
ID415507	415507	35	70.806	12.218	10.435	0	199	199	2	1	-10921639	142.571	139	58	255	2994	54.606	2.000	0.213	0.918
ID415512	415512	37	55.615	11.870	27.762	0	199	199	2	1	-10921639	116.333	116	64	179	2443	34.083	2.000	0.227	1.264
ID415516	415516	33	68.587	7.834	19.334	0	200	200	2	1	-10921639	204.857	202	136	255	4302	37.690	7.600	0.165	1.537
ID415517	415517	39	44.668	16.506	23.514	0	200	200	2	1	-10921639	128.048	133	52	202	2689	46.665	2.000	0.143	0.685
ID415514	415514	38	54.812	10.123	16.070	0	200	200	2	1	-10921639	194.476	195	121	255	4084	38.791	2.000	0.109	0.984
ID415515	415515	28	44.212	20.189	18.204	0	200	200	2	1	-10921639	125.714	122	78	176	2640	30.516	2.000	0.145	1.046
ID415513	415513	35	76.160	12.366	10.533	0	200	200	2	1	-10921639	170.381	165	82	255	3578	44.102	2.000	0.222	1.404
ID415518	415518	35	68.307	12.186	10.378	0	201	201	2	1	-10921639	146.857	141	65	255	3084	54.337	2.000	0.190	0.863
ID415519	415519	28	48.796	20.501	18.188	0	201	201	2	1	-10921639	121.333	113	74	196	2548	35.938	7.600	0.180	1.032
ID415520	415520	33	78.043	7.767	19.360	0	201	201	2	1	-10921639	201.905	196	142	255	4240	39.066	4.800	0.202	1.738
ID415531	415531	None	46.427	12.291	13.874	0	202	202	2	1	-10921639	162.429	165	99	222	3411	35.085	4.800	0.123	1.018
ID415532	415532	28	50.228	20.125	18.281	0	202	202	2	1	-10921639	127.762	129	65	196	2683	36.311	2.000	0.157	0.956
ID415533	415533	33	58.988	8.347	19.659	0	202	202	2	1	-10921639	184.190	186	122	245	3868	39.291	4.800	0.163	1.316
ID415522	415522	33	61.890	8.891	19.736	0	203	203	2	1	-10921639	182.571	182	112	232	3834	36.585	2.000	0.158	1.360
ID415523	415523	40	42.398	8.793	26.326	0	203	203	2	1	-10921639	127.619	123	84	163	2680	22.500	7.600	0.153	1.505
ID415521	415521	28	41.328	20.621	18.244	0	203	203	2	1	-10921639	115.571	115	62	178	2427	30.734	4.800	0.159	1.032
ID415530	415530	40	42.023	9.074	26.330	0	204	204	2	1	-10921639	124.952	128	79	158	2624	22.754	4.800	0.170	1.598
ID415528	415528	41	52.699	12.679	13.986	0	204	204	2	1	-10921639	160.048	160	108	219	3361	34.814	2.000	0.136	1.098
ID415529	415529	33	61.243	9.005	19.773	0	204	204	2	1	-10921639	175.905	173	103	249	3694	38.101	2.000	0.149	1.197
ID415526	415526	33	45.203	8.902	19.949	0	205	205	2	1	-10921639	176.190	180	123	215	3700	25.418	4.800	0.125	1.538
ID415527	415527	40	45.627	8.963	26.580	0	205	205	2	1	-10921639	125.048	131	64	178	2626	34.425	4.800	0.186	1.142
ID415524	415524	41	41.116	13.031	13.573	0	205	205	2	1	-10921639	162.857	172	121	199	3420	25.933	7.600	0.125	1.394
ID415525	415525	None	45.026	9.646	16.385	0	205	205	2	1	-10921639	175.286	183	91	225	3681	32.903	2.000	0.115	1.099
ID415534	415534	41	52.205	13.019	13.567	0	206	206	2	1	-10921639	162.095	156	125	226	3404	30.507	7.600	0.132	1.235
ID415535	415535	None	41.505	20.276	18.097	0	206	206	2	1	-10921639	118.905	123	69	170	2497	28.356	2.000	0.140	1.031
ID415540	415540	41	45.238	12.765	14.082	0	207	207	2	1	-10921639	151.810	145	115	206	3188	28.262	7.600	0.136	1.286
ID415541	415541	40	47.261	8.920	26.771	0	207	207	2	1	-10921639	117.048	123	58	173	2458	31.285	4.800	0.195	1.221
ID415536	415536	41	46.248	12.878	13.772	0	208	208	2	1	-10921639	160.476	153	121	219	3370	26.307	7.600	0.116	1.270
ID415537	415537	40	43.346	9.078	26.880	0	208	208	2	1	-10921639	114.571	118	66	166	2406	26.557	4.800	0.194	1.401
ID415546	415546	41	43.362	12.480	14.476	0	209	209	2	1	-10921639	159.810	155	109	210	3356	31.526	4.800	0.121	1.096
ID415542	415542	43	44.607	9.857	16.969	0	210	210	2	1	-10921639	156.952	155	112	232	3296	30.939	7.600	0.096	0.890
ID415538	415538	42	41.635	13.090	13.607	0	211	211	2	1	-10921639	147.619	142	111	195	3100	25.107	2.000	0.118	1.239
ID415539	415539	43	41.277	9.183	17.755	0	211	211	2	1	-10921639	157.000	153	112	199	3297	26.038	4.800	0.133	1.411
ID415543	415543	42	48.305	12.735	14.356	0	212	212	2	1	-10921639	154.429	153	98	225	3243	35.158	2.000	0.124	0.966
ID415547	415547	44	41.556	10.384	27.140	0	214	214	2	1	-10921639	115.238	118	58	163	2420	25.516	4.800	0.178	1.365
ID415545	415545	44	47.592	9.893	26.946	0	215	215	2	1	-10921639	119.333	121	65	176	2506	28.143	4.800	0.191	1.361
ID415549	415549	44	42.121	10.398	27.018	0	216	216	2	1	-10921639	113.238	118	55	156	2378	28.270	2.000	0.172	1.174
ID415544	415544	44	43.004	10.113	26.999	0	217	217	2	1	-10921639	120.810	131	65	159	2537	26.263	4.800	0.186	1.444
ID415550	415550	44	40.467	10.420	27.415	0	218	218	2	1	-10921639	113.286	116	66	159	2379	25.072	4.800	0.180	1.379
ID415551	415551	44	41.690	9.439	27.447	0	219	219	2	1	-10921639	112.476	112	64	148	2362	24.126	4.800	0.206	1.590
ID415548	415548	44	47.148	10.047	27.432	0	220	220	2	1	-10921639	115.286	113	72	156	2421	23.620	4.800	0.219	1.751
ID415552	415552	45	41.029	19.909	18.616	0	222	222	2	1	-10921639	102.000	105	44	162	2142	31.294	2.000	0.190	1.041
ID415553	415553	45	42.580	19.594	18.397	0	223	223	2	1	-10921639	90.714	89	29	159	1905	42.183	2.000	0.162	0.599
ID415554	415554	None	44.927	19.534	18.445	0	225	225	2	1	-10921639	100.095	92	39	172	2102	42.458	2.000	0.175	0.701
ID415555	415555	None	43.085	15.857	12.114	0	226	226	2	1	-10921639	108.333	113	47	160	2275	30.119	2.000	0.185	1.123
ID415556	415556	None	41.229	19.886	18.785	0	230	230	2	1	-10921639	112.524	109	65	165	2363	26.585	4.800	0.191	1.356
ID415557	415557	None	48.292	19.572	18.516	0	239	239	2	1	-10921639	112.381	108	61	180	2360	37.119	4.800	0.200	1.011
ID415559	415559	46	52.355	19.824	18.154	0	241	241	2	1	-10921639	114.667	116	52	168	2408	36.088	2.000	0.216	1.129
ID415558	415558	46	53.123	20.220	18.260	0	242	242	2	1	-10921639	109.619	113	61	183	2302	33.422	2.000	0.205	1.117
ID415566	415566	46	58.352	19.850	18.469	0	244	244	2	1	-10921639	112.286	113	54	192	2358	43.299	2.000	0.218	0.930
ID415564	415564	46	42.461	19.934	18.614	0	245	245	2	1	-10921639	111.000	119	61	166	2331	32.133	2.000	0.168	0.995
ID415565	415565	None	40.207	15.437	22.179	0	245	245	2	1	-10921639	142.857	142	101	196	3000	24.461	6.250	0.128	1.329
ID415560	415560	46	48.001	19.777	18.584	0	246	246	2	1	-10921639	112.429	106	62	175	2361	33.842	2.000	0.185	1.038
ID415561	415561	47	40.888	8.886	26.805	0	246	246	2	1	-10921639	92.476	95	49	155	1942	27.804	7.600	0.190	1.064
ID415562	415562	46	48.064	19.754	18.430	0	247	247	2	1	-10921639	114.476	111	65	186	2404	35.778	2.000	0.176	0.957
ID415563	415563	47	50.478	8.908	26.833	0	247	247	2	1	-10921639	107.143	111	59	166	2250	29.785	7.600	0.230	1.344
ID415567	415567	None	41.913	15.370	23.152	0	248	248	2	1	-10921639	139.905	143	95	179	2938	26.730	4.800	0.141	1.291
ID415568	415568	47	48.575	9.047	26.656	0	248	248	2	1	-10921639	111.571	118	58	163	2343	30.592	7.600	0.225	1.338
ID415574	415574	47	54.512	9.104	27.080	0	249	249	2	1	-10921639	107.905	108	61	212	2266	34.661	2.000	0.208	1.071
ID415573	415573	46	55.941	19.956	18.543	0	249	249	2	1	-10921639	126.143	121	74	199	2649	31.558	4.800	0.227	1.480
ID415575	415575	46	42.362	19.792	18.427	0	250	250	2	1	-10921639	105.714	108	49	170	2220	37.123	2.000	0.141	0.702
ID415576	415576	47	64.031	8.981	26.794	0	250	250	2	1	-10921639	120.190	121	66	216	2524	39.316	2.000	0.247	1.210
ID415578	415578	48	45.566	15.353	21.950	0	251	251	2	1	-10921639	153.381	151	119	210	3221	26.964	2.000	0.125	1.267
ID415579	415579	47	63.240	8.999	26.681	0	251	251	2	1	-10921639	115.619	121	48	213	2428	41.813	2.000	0.254	1.121
ID415577	415577	46	46.741	19.788	18.313	0	251	251	2	1	-10921639	113.714	123	47	189	2388	38.711	2.000	0.161	0.814
ID415572	415572	47	58.161	8.662	26.503	0	252	252	2	1	-10921639	116.714	115	52	200	2451	41.886	2.000	0.234	1.057
ID415570	415570	46	47.510	19.289	18.400	0	252	252	2	1	-10921639	127.429	133	65	207	2676	39.409	2.000	0.127	0.727
ID415571	415571	48	43.669	15.519	21.534	0	252	252	2	1	-10921639	156.238	156	86	205	3281	32.627	4.800	0.139	1.169
ID415569	415569	49	53.643	15.851	12.311	0	252	252	2	1	-10921639	107.476	96	56	193	2257	39.453	2.000	0.219	0.977
ID415590	415590	48	59.789	15.344	21.777	0	253	253	2	1	-10921639	163.286	168	105	239	3429	38.198	2.000	0.152	1.131
ID415591	415591	47	65.806	8.584	26.704	0	253	253	2	1	-10921639	125.048	126	61	227	2626	42.410	4.800	0.246	1.162
ID415588	415588	49	50.138	15.515	11.994	0	253	253	2	1	-10921639	108.381	103	54	178	2276	36.514	2.000	0.202	0.998
ID415589	415589	46	57.889	19.529	18.520	0	253	253	2	1	-10921639	128.429	126	59	223	2697	47.682	2.000	0.192	0.869
ID415582	415582	48	62.385	15.337	21.914	0	254	254	2	1	-10921639	168.714	165	109	243	3543	39.860	2.000	0.150	1.105
ID415583	415583	47	54.580	8.425	26.488	0	254	254	2	1	-10921639	128.143	123	72	196	2691	37.912	2.000	0.192	1.091
ID415580	415580	49	61.487	15.655	12.169	0	254	254	2	1	-10921639	109.524	106	52	198	2300	44.389	2.000	0.229	0.919
ID415581	415581	46	55.267	19.573	18.526	0	254	254	2	1	-10921639	133.905	123	71	226	2812	42.100	2.000	0.190	1.016
ID415586	415586	48	59.754	15.260	21.913	0	255	255	2	1	-10921639	178.952	175	118	239	3758	33.085	2.000	0.154	1.443
ID415587	415587	47	85.910	8.694	26.660	0	255	255	2	1	-10921639	146.524	135	71	255	3077	53.906	2.000	0.283	1.200
ID415584	415584	49	73.397	15.800	12.112	0	255	255	2	1	-10921639	111.810	109	35	233	2348	50.466	2.000	0.260	0.914
ID415585	415585	46	57.937	19.599	18.508	0	255	255	2	1	-10921639	126.667	128	49	226	2660	47.075	2.000	0.187	0.846
ID415594	415594	48	47.246	15.256	21.755	0	256	256	2	1	-10921639	171.857	173	123	232	3609	28.528	6.358	0.128	1.370
ID415595	415595	47	76.450	8.831	26.672	0	256	256	2	1	-10921639	136.095	125	61	255	2858	52.044	2.000	0.254	1.061
ID415592	415592	49	84.425	15.839	12.099	0	256	256	2	1	-10921639	120.619	113	48	233	2533	53.680	2.000	0.299	1.035
ID415593	415593	46	81.036	19.602	18.312	0	256	256	2	1	-10921639	136.429	133	42	255	2865	64.921	2.000	0.242	0.818
ID415602	415602	48	50.543	15.164	21.695	0	257	257	2	1	-10921639	162.286	158	116	225	3408	33.049	2.000	0.124	1.081
ID415603	415603	47	78.027	8.602	26.821	0	257	257	2	1	-10921639	139.524	133	59	255	2930	50.838	2.000	0.261	1.135
ID415600	415600	49	60.186	15.623	12.141	0	257	257	2	1	-10921639	116.286	111	58	190	2442	39.965	2.000	0.250	1.164
ID415601	415601	46	71.785	19.601	18.321	0	257	257	2	1	-10921639	130.429	128	48	242	2739	56.977	2.000	0.226	0.845
ID415598	415598	48	46.530	15.181	22.064	0	258	258	2	1	-10921639	167.571	166	121	219	3519	24.841	6.298	0.130	1.557
ID415599	415599	47	89.516	8.670	26.763	0	258	258	2	1	-10921639	154.905	158	66	255	3253	56.119	2.000	0.287	1.230
ID415596	415596	49	50.985	15.691	11.813	0	258	258	2	1	-10921639	113.905	112	55	172	2392	29.479	4.800	0.225	1.422
ID415597	415597	46	69.947	19.708	18.336	0	258	258	2	1	-10921639	129.190	121	61	246	2713	54.192	2.000	0.212	0.834
ID415606	415606	None	40.607	8.720	19.789	0	259	259	2	1	-10921639	134.000	132	94	202	2814	25.082	2.000	0.103	1.002
ID415607	415607	48	47.516	15.469	22.150	0	259	259	2	1	-10921639	165.619	173	111	216	3478	28.438	6.335	0.130	1.338
ID415604	415604	49	55.217	15.879	12.076	0	259	259	2	1	-10921639	118.000	113	74	193	2478	32.476	2.000	0.217	1.294
ID415605	415605	46	80.604	19.623	18.473	0	259	259	2	1	-10921639	140.238	142	58	255	2945	63.099	2.000	0.240	0.861
ID415608	415608	47	88.654	8.730	26.507	0	259	259	2	1	-10921639	162.905	163	59	255	3421	59.967	2.000	0.274	1.169
ID415612	415612	47	88.201	8.596	26.516	0	260	260	2	1	-10921639	159.000	158	69	255	3339	59.856	2.000	0.266	1.117
ID415610	415610	46	87.148	19.635	18.412	0	260	260	2	1	-10921639	153.619	159	58	255	3226	63.972	2.000	0.250	0.961
ID415611	415611	48	49.432	15.185	21.883	0	260	260	2	1	-10921639	165.857	168	116	223	3483	29.471	2.000	0.129	1.282
ID415609	415609	49	57.445	15.815	12.171	0	260	260	2	1	-10921639	114.905	115	54	195	2413	37.419	2.000	0.224	1.122
ID415614	415614	46	73.916	19.561	18.403	0	261	261	2	1	-10921639	146.571	139	58	255	3078	62.630	2.000	0.189	0.745
ID415615	415615	48	65.031	16.012	22.196	0	261	261	2	1	-10921639	177.238	168	95	255	3722	39.100	2.000	0.147	1.164
ID415613	415613	49	68.503	15.787	12.314	0	261	261	2	1	-10921639	122.333	119	51	210	2569	46.595	2.000	0.249	1.048
ID415616	415616	47	86.975	8.526	26.620	0	261	261	2	1	-10921639	167.143	170	79	255	3510	54.300	4.800	0.271	1.312
ID415620	415620	48	53.080	15.710	22.055	0	262	262	2	1	-10921639	176.143	173	108	233	3699	33.156	2.000	0.130	1.225
ID415621	415621	47	89.338	8.795	26.626	0	262	262	2	1	-10921639	169.905	165	81	255	3568	53.288	4.800	0.284	1.410
ID415618	415618	46	82.547	19.646	18.629	0	262	262	2	1	-10921639	155.381	145	59	255	3263	60.643	2.000	0.224	0.937
ID415619	415619	None	54.478	8.140	20.003	0	262	262	2	1	-10921639	136.810	128	95	229	2873	36.444	2.000	0.147	0.963
ID415617	415617	49	60.336	15.643	12.261	0	262	262	2	1	-10921639	113.810	112	55	200	2390	42.555	2.000	0.236	1.020
ID415622	415622	49	60.387	15.965	12.274	0	263	263	2	1	-10921639	118.143	112	62	199	2481	37.252	2.000	0.243	1.239
ID415623	415623	46	90.157	19.687	18.736	0	263	263	2	1	-10921639	169.476	163	75	255	3559	57.006	2.000	0.266	1.249
ID415624	415624	48	51.585	15.923	21.932	0	263	263	2	1	-10921639	171.476	178	94	246	3601	36.637	2.000	0.119	0.999
ID415625	415625	47	88.280	8.480	26.511	0	263	263	2	1	-10921639	155.000	160	78	255	3255	60.836	2.000	0.289	1.142
ID415630	415630	47	74.873	8.378	26.485	0	264	264	2	1	-10921639	152.048	156	78	220	3193	43.586	4.800	0.267	1.469
ID415628	415628	50	48.289	8.379	19.965	0	264	264	2	1	-10921639	139.381	132	79	233	2927	39.008	2.000	0.123	0.782
ID415629	415629	48	50.732	15.896	22.591	0	264	264	2	1	-10921639	171.810	178	108	237	3608	37.043	4.800	0.163	1.300
ID415626	415626	49	71.191	16.141	12.506	0	264	264	2	1	-10921639	138.286	126	81	226	2904	41.039	2.000	0.239	1.298
ID415627	415627	46	92.075	19.581	18.689	0	264	264	2	1	-10921639	169.619	163	94	255	3562	61.253	2.000	0.275	1.195
ID415631	415631	49	67.115	15.852	12.728	0	265	265	2	1	-10921639	137.190	135	65	220	2881	37.521	2.000	0.227	1.351
ID415634	415634	48	59.090	15.822	22.458	0	265	265	2	1	-10921639	178.857	173	112	255	3756	34.830	2.000	0.145	1.297
ID415635	415635	47	59.665	8.480	26.622	0	265	265	2	1	-10921639	125.143	122	61	196	2628	42.532	2.000	0.239	1.135
ID415632	415632	46	82.151	19.621	18.553	0	265	265	2	1	-10921639	160.048	159	72	255	3361	58.744	2.000	0.245	1.072
ID415633	415633	50	48.143	8.329	20.444	0	265	265	2	1	-10921639	141.238	139	91	212	2966	36.561	2.000	0.133	0.909
ID415644	415644	48	53.254	15.673	22.547	0	266	266	2	1	-10921639	162.524	165	71	235	3413	49.041	4.800	0.155	0.887
ID415645	415645	47	64.205	8.849	26.775	0	266	266	2	1	-10921639	132.667	139	58	205	2786	40.900	2.000	0.244	1.274
ID415642	415642	46	81.491	19.452	18.568	0	266	266	2	1	-10921639	179.000	176	95	255	3759	49.168	2.000	0.211	1.271
ID415643	415643	50	47.857	8.163	20.369	0	266	266	2	1	-10921639	141.762	135	98	212	2977	34.883	2.000	0.125	0.903
ID415641	415641	49	67.411	15.752	12.544	0	266	266	2	1	-10921639	145.714	143	71	212	3060	37.484	4.800	0.232	1.462
ID415638	415638	50	62.870	8.240	20.003	0	267	267	2	1	-10921639	150.143	141	92	255	3153	42.396	2.000	0.160	0.978
ID415639	415639	48	59.996	15.760	22.078	0	267	267	2	1	-10921639	186.905	200	99	252	3925	36.943	4.800	0.152	1.336
ID415636	415636	49	51.849	16.011	12.955	0	267	267	2	1	-10921639	132.667	129	74	192	2786	31.914	2.000	0.172	1.220
ID415637	415637	46	82.389	19.578	18.502	0	267	267	2	1	-10921639	163.143	172	71	255	3426	63.999	2.000	0.236	0.973
ID415640	415640	47	63.412	9.154	26.728	0	267	267	2	1	-10921639	138.333	139	62	200	2905	41.016	4.800	0.250	1.347
ID415646	415646	49	49.727	15.742	12.743	0	268	268	2	1	-10921639	127.190	131	55	188	2671	34.020	2.000	0.167	1.067
ID415647	415647	46	81.883	19.558	18.490	0	268	268	2	1	-10921639	165.571	162	72	255	3477	62.913	4.800	0.236	1.005
ID415648	415648	50	68.198	8.407	20.246	0	268	268	2	1	-10921639	165.905	153	105	255	3484	45.679	2.000	0.180	1.108
ID415649	415649	47	49.762	9.358	26.801	0	268	268	2	1	-10921639	132.571	142	69	175	2784	35.071	4.800	0.223	1.377
ID415662	415662	47	43.204	9.028	26.682	0	269	269	2	1	-10921639	121.762	132	65	163	2557	32.305	6.301	0.198	1.244
ID415660	415660	46	83.503	19.427	18.514	0	269	269	2	1	-10921639	190.095	188	95	255	3992	48.095	4.800	0.230	1.477
ID415661	415661	50	75.689	8.342	20.253	0	269	269	2	1	-10921639	161.333	151	85	255	3388	53.060	2.000	0.188	0.962
ID415659	415659	49	56.680	15.345	12.766	0	269	269	2	1	-10921639	138.857	126	99	199	2916	29.889	2.000	0.183	1.436
ID415676	415676	47	43.734	9.366	26.746	0	270	270	2	1	-10921639	121.619	131	62	162	2554	31.778	4.800	0.195	1.249
ID415674	415674	50	73.726	8.362	20.156	0	270	270	2	1	-10921639	165.381	162	94	255	3473	47.608	2.000	0.196	1.140
ID415675	415675	51	47.987	15.492	22.011	0	270	270	2	1	-10921639	172.762	173	113	235	3628	34.169	2.000	0.110	1.003
ID415672	415672	49	75.033	15.695	12.512	0	270	270	2	1	-10921639	150.286	146	64	239	3156	46.820	2.000	0.232	1.208
ID415673	415673	46	80.637	19.444	18.258	0	270	270	2	1	-10921639	173.667	158	96	255	3647	49.300	2.000	0.216	1.253
ID415655	415655	49	65.449	16.065	12.441	0	271	271	2	1	-10921639	139.524	131	75	229	2930	45.147	2.000	0.225	1.136
ID415658	415658	51	54.883	15.483	22.514	0	271	271	2	1	-10921639	176.333	176	119	255	3703	41.732	4.800	0.135	1.008
ID415656	415656	46	72.099	18.874	18.281	0	271	271	2	1	-10921639	164.905	160	79	255	3463	52.638	2.000	0.190	1.000
ID415657	415657	50	77.735	8.257	20.277	0	271	271	2	1	-10921639	175.476	169	101	255	3685	46.771	2.000	0.212	1.310
ID415654	415654	None	40.143	9.262	26.443	0	272	272	2	1	-10921639	127.476	129	88	175	2677	24.691	2.000	0.144	1.296
ID415652	415652	50	69.714	8.439	20.297	0	272	272	2	1	-10921639	182.095	185	112	255	3824	42.468	4.800	0.198	1.416
ID415653	415653	51	64.360	15.448	22.015	0	272	272	2	1	-10921639	192.190	190	136	255	4036	38.498	2.000	0.149	1.293
ID415650	415650	49	61.870	15.970	12.203	0	272	272	2	1	-10921639	135.190	133	72	205	2839	37.705	2.000	0.216	1.275
ID415651	415651	46	57.306	19.479	18.301	0	272	272	2	1	-10921639	155.095	146	94	225	3257	40.895	2.000	0.144	0.957
ID415663	415663	49	56.273	15.727	12.576	0	273	273	2	1	-10921639	144.190	142	92	222	3028	35.711	2.000	0.150	1.056
ID415666	415666	51	68.767	15.405	22.269	0	273	273	2	1	-10921639	199.286	198	139	255	4185	37.458	2.000	0.167	1.525
ID415664	415664	46	58.913	19.678	18.190	0	273	273	2	1	-10921639	144.952	129	76	235	3044	45.378	2.000	0.165	0.905
ID415665	415665	50	69.183	8.340	20.063	0	273	273	2	1	-10921639	180.476	180	113	255	3790	41.325	4.800	0.192	1.405
ID415670	415670	51	72.435	14.970	22.074	0	274	274	2	1	-10921639	204.810	200	131	255	4301	37.906	2.000	0.172	1.586
ID415671	415671	None	43.106	8.615	26.183	0	274	274	2	1	-10921639	131.476	133	82	185	2761	26.615	2.000	0.145	1.249
ID415668	415668	46	60.788	19.704	18.196	0	274	274	2	1	-10921639	137.381	123	64	220	2885	47.847	2.000	0.193	0.928
ID415669	415669	50	63.716	8.467	19.912	0	274	274	2	1	-10921639	170.476	170	103	255	3580	43.595	2.000	0.185	1.220
ID415667	415667	49	60.827	15.409	12.545	0	274	274	2	1	-10921639	144.190	132	91	222	3028	39.982	2.000	0.170	1.048
ID415678	415678	46	64.758	19.402	18.772	0	275	275	2	1	-10921639	144.048	129	74	247	3025	43.633	2.000	0.155	0.888
ID415679	415679	50	62.403	8.109	19.824	0	275	275	2	1	-10921639	173.333	179	106	236	3640	38.967	6.350	0.168	1.280
ID415677	415677	49	69.354	15.708	12.378	0	275	275	2	1	-10921639	132.524	126	55	233	2783	51.026	2.000	0.207	0.891
ID415680	415680	51	75.776	15.009	22.195	0	275	275	2	1	-10921639	204.524	209	146	255	4295	38.884	2.000	0.179	1.598
ID415692	415692	50	73.597	7.954	19.347	0	276	276	2	1	-10921639	183.143	188	105	255	3846	45.014	4.800	0.200	1.357
ID415693	415693	51	68.757	14.993	22.130	0	276	276	2	1	-10921639	205.143	209	138	255	4308	38.980	2.000	0.159	1.444
ID415690	415690	49	74.729	15.855	12.754	0	276	276	2	1	-10921639	152.381	138	91	255	3200	44.439	2.000	0.208	1.180
ID415691	415691	46	65.216	19.738	18.317	0	276	276	2	1	-10921639	127.095	123	59	230	2669	53.198	2.000	0.210	0.828
ID415686	415686	49	52.880	15.882	12.556	0	277	277	2	1	-10921639	147.571	142	96	229	3099	30.931	2.000	0.151	1.254
ID415687	415687	46	62.067	19.530	18.421	0	277	277	2	1	-10921639	138.000	123	65	236	2898	51.959	2.000	0.198	0.878
ID415688	415688	50	71.077	7.920	18.924	0	277	277	2	1	-10921639	185.381	190	103	255	3893	42.879	2.000	0.183	1.336
ID415689	415689	51	72.864	15.357	22.325	0	277	277	2	1	-10921639	212.000	207	143	255	4452	36.770	2.000	0.176	1.726
ID415710	415710	49	47.485	15.821	12.059	0	278	278	2	1	-10921639	126.571	128	64	188	2658	32.194	2.000	0.149	1.020
ID415711	415711	46	59.700	19.318	18.655	0	278	278	2	1	-10921639	158.476	148	84	255	3328	41.853	2.000	0.135	0.903
ID415712	415712	50	67.724	7.617	19.568	0	278	278	2	1	-10921639	189.714	182	121	255	3984	42.254	2.000	0.161	1.245
ID415713	415713	51	68.738	15.313	21.929	0	278	278	2	1	-10921639	217.714	216	146	255	4572	36.220	4.800	0.163	1.688
ID415684	415684	51	59.904	15.385	21.712	0	279	279	2	1	-10921639	206.286	207	151	255	4332	35.391	4.800	0.137	1.406
ID415685	415685	52	44.063	11.792	25.940	0	279	279	2	1	-10921639	145.857	156	56	215	3063	42.400	2.000	0.103	0.644
ID415682	415682	50	79.675	7.755	19.294	0	279	279	2	1	-10921639	201.429	205	136	255	4230	41.143	4.800	0.214	1.724
ID415683	415683	46	52.196	19.795	18.549	0	279	279	2	1	-10921639	135.095	141	78	209	2837	39.806	2.000	0.170	0.984
ID415681	415681	49	57.377	15.867	12.134	0	279	279	2	1	-10921639	132.714	136	58	212	2787	39.060	2.000	0.195	1.110
ID415694	415694	49	41.983	15.883	12.611	0	280	280	2	1	-10921639	133.619	133	65	186	2806	27.699	2.000	0.138	1.171
ID415695	415695	50	68.136	7.696	18.498	0	280	280	2	1	-10921639	178.810	172	101	255	3755	48.679	2.000	0.165	1.039
ID415698	415698	52	41.358	11.715	25.924	0	280	280	2	1	-10921639	152.381	155	79	212	3200	38.944	2.000	0.096	0.686
ID415696	415696	46	46.509	19.672	18.595	0	280	280	2	1	-10921639	138.048	139	68	209	2899	40.621	4.800	0.155	0.913
ID415697	415697	51	60.065	15.544	20.872	0	280	280	2	1	-10921639	211.571	216	111	255	4443	42.843	4.800	0.148	1.275
ID415708	415708	46	47.769	19.537	18.662	0	281	281	2	1	-10921639	141.143	146	62	219	2964	47.542	2.000	0.128	0.674
ID415709	415709	51	57.024	15.581	21.750	0	281	281	2	1	-10921639	200.619	205	122	255	4213	41.817	2.000	0.127	1.081
ID415706	415706	49	42.677	15.493	12.324	0	281	281	2	1	-10921639	128.905	121	58	195	2707	34.645	2.000	0.143	0.930
ID415707	415707	50	53.572	7.608	18.774	0	281	281	2	1	-10921639	180.667	178	116	235	3794	35.761	4.800	0.138	1.226
ID415703	415703	49	51.771	15.692	12.046	0	282	282	2	1	-10921639	132.952	138	58	206	2792	41.332	2.000	0.155	0.864
ID415704	415704	50	61.545	7.593	18.164	0	282	282	2	1	-10921639	159.952	160	103	236	3359	38.640	2.000	0.158	1.127
ID415705	415705	51	56.549	15.611	21.563	0	282	282	2	1	-10921639	197.857	200	108	255	4155	43.148	2.000	0.122	0.994
ID415702	415702	51	57.285	15.428	21.650	0	283	283	2	1	-10921639	203.286	196	145	255	4269	33.231	2.000	0.124	1.345
ID415700	415700	50	64.566	7.637	18.854	0	283	283	2	1	-10921639	186.095	188	118	253	3908	34.792	2.000	0.165	1.514
ID415701	415701	46	55.269	19.682	18.764	0	283	283	2	1	-10921639	139.238	139	66	237	2924	50.384	2.000	0.120	0.594
ID415699	415699	49	72.305	15.959	12.206	0	283	283	2	1	-10921639	145.190	135	69	232	3049	47.446	2.000	0.223	1.117
ID415719	415719	49	60.222	15.787	12.103	0	284	284	2	1	-10921639	145.952	141	72	223	3065	41.945	7.600	0.185	1.087
ID415722	415722	51	56.974	15.607	21.773	0	284	284	2	1	-10921639	199.286	206	125	255	4185	38.104	2.000	0.125	1.165
ID415720	415720	50	69.261	7.632	19.139	0	284	284	2	1	-10921639	190.714	186	135	255	4005	37.854	4.800	0.178	1.521
ID415721	415721	46	66.374	19.860	18.823	0	284	284	2	1	-10921639	147.952	143	75	255	3107	51.414	2.000	0.141	0.711
ID415732	415732	53	53.111	10.847	24.030	0	285	285	2	1	-10921639	184.190	182	136	247	3868	31.747	2.000	0.118	1.226
ID415730	415730	46	52.779	19.671	18.918	0	285	285	2	1	-10921639	139.762	126	75	232	2935	44.352	2.000	0.121	0.679
ID415731	415731	51	57.405	15.370	21.491	0	285	285	2	1	-10921639	208.238	203	151	255	4373	30.331	4.800	0.140	1.684
ID415728	415728	49	50.518	15.337	11.881	0	285	285	2	1	-10921639	133.905	125	89	217	2812	33.970	2.000	0.143	0.986
ID415729	415729	50	61.042	7.725	18.666	0	285	285	2	1	-10921639	185.619	182	126	255	3898	33.214	7.600	0.155	1.498
ID415718	415718	53	52.954	10.403	24.522	0	286	286	2	1	-10921639	175.857	179	102	255	3693	46.147	4.800	0.137	0.919
ID415716	415716	46	61.794	19.653	19.000	0	286	286	2	1	-10921639	146.857	131	82	255	3084	47.112	2.000	0.162	0.868
ID415717	415717	51	54.026	15.443	21.221	0	286	286	2	1	-10921639	205.095	198	143	255	4307	32.516	2.000	0.116	1.314
ID415714	415714	49	60.291	15.960	12.328	0	286	286	2	1	-10921639	145.429	142	64	239	3054	45.741	2.000	0.178	0.959
ID415715	415715	50	69.573	7.698	18.583	0	286	286	2	1	-10921639	190.190	189	123	253	3994	38.590	4.800	0.177	1.481
ID415726	415726	51	64.634	15.348	20.991	0	287	287	2	1	-10921639	210.381	212	153	255	4418	34.892	2.000	0.139	1.474
ID415727	415727	53	50.559	10.927	24.316	0	287	287	2	1	-10921639	183.190	179	128	235	3847	30.885	4.800	0.130	1.362
ID415724	415724	50	57.560	7.558	18.020	0	287	287	2	1	-10921639	174.714	170	126	223	3669	34.013	4.800	0.163	1.438
ID415725	415725	46	48.098	19.786	18.990	0	287	287	2	1	-10921639	138.095	128	82	219	2900	38.865	2.000	0.128	0.805
ID415723	415723	49	73.598	15.405	11.994	0	287	287	2	1	-10921639	154.952	141	105	255	3254	46.734	2.000	0.205	1.126
ID415750	415750	50	53.490	7.975	17.351	0	288	288	2	1	-10921639	154.571	170	59	217	3246	45.204	2.000	0.169	0.988
ID415751	415751	46	65.025	19.553	19.181	0	288	288	2	1	-10921639	145.952	145	71	250	3065	52.701	2.000	0.181	0.850
ID415749	415749	49	61.628	15.585	12.067	0	288	288	2	1	-10921639	146.857	149	66	219	3084	41.126	2.000	0.210	1.238
ID415754	415754	53	44.275	10.428	24.459	0	288	288	2	1	-10921639	181.810	193	116	219	3818	30.121	7.600	0.124	1.334
ID415752	415752	54	59.633	6.951	21.328	0	288	288	2	1	-10921639	159.286	165	74	255	3345	50.392	2.000	0.132	0.737
ID415753	415753	51	61.891	15.311	21.296	0	288	288	2	1	-10921639	209.952	205	156	255	4409	32.205	2.000	0.139	1.592
ID415734	415734	50	59.657	8.024	17.599	0	289	289	2	1	-10921639	177.238	183	116	230	3722	33.892	4.800	0.178	1.580
ID415735	415735	46	63.225	19.560	19.082	0	289	289	2	1	-10921639	142.429	141	72	253	2991	51.846	2.000	0.178	0.831
ID415733	415733	49	68.950	15.644	12.055	0	289	289	2	1	-10921639	152.238	158	74	227	3197	45.224	2.000	0.216	1.198
ID415738	415738	53	49.666	10.344	24.650	0	289	289	2	1	-10921639	162.667	162	92	239	3416	44.660	7.600	0.124	0.805
ID415736	415736	54	48.802	6.870	21.238	0	289	289	2	1	-10921639	158.190	168	86	239	3322	43.099	2.000	0.123	0.802
ID415737	415737	51	62.049	15.465	21.505	0	289	289	2	1	-10921639	209.952	215	146	255	4409	33.816	4.800	0.147	1.590
ID415748	415748	51	63.716	15.582	21.650	0	290	290	2	1	-10921639	205.429	217	105	255	4314	46.280	2.000	0.145	1.127
ID415746	415746	46	55.517	19.832	18.931	0	290	290	2	1	-10921639	144.286	142	82	230	3030	40.659	2.000	0.160	0.977
ID415747	415747	54	54.168	6.895	21.905	0	290	290	2	1	-10921639	147.429	151	61	226	3096	44.313	2.000	0.132	0.778
ID415744	415744	49	55.326	15.437	12.260	0	290	290	2	1	-10921639	150.238	153	98	223	3155	32.683	7.600	0.181	1.410
ID415745	415745	50	53.127	8.083	17.399	0	290	290	2	1	-10921639	149.619	163	62	206	3142	43.872	2.000	0.174	1.009
ID415742	415742	51	61.709	15.553	21.339	0	291	291	2	1	-10921639	216.952	233	136	255	4556	37.060	7.600	0.160	1.614
ID415743	415743	54	41.208	6.868	22.165	0	291	291	2	1	-10921639	144.524	148	65	210	3035	37.157	2.000	0.101	0.713
ID415740	415740	50	44.537	7.926	16.981	0	291	291	2	1	-10921639	145.476	156	84	189	3055	32.726	2.000	0.140	1.095
ID415741	415741	46	68.621	19.750	18.674	0	291	291	2	1	-10921639	152.429	156	69	250	3201	51.727	2.000	0.182	0.908
ID415739	415739	49	45.683	16.119	12.639	0	291	291	2	1	-10921639	143.571	142	109	188	3015	22.677	7.600	0.159	1.736
ID415766	415766	51	63.147	15.672	21.114	0	292	292	2	1	-10921639	215.714	236	136	255	4530	39.744	7.600	0.146	1.385
ID415767	415767	54	46.867	6.850	21.903	0	292	292	2	1	-10921639	147.095	149	79	216	3089	36.625	2.000	0.117	0.842
ID415764	415764	50	56.191	8.313	16.304	0	292	292	2	1	-10921639	131.143	138	49	215	2754	50.342	2.000	0.153	0.692
ID415765	415765	46	57.478	19.587	18.839	0	292	292	2	1	-10921639	138.476	126	68	239	2908	50.725	2.000	0.155	0.731
ID415763	415763	49	43.542	15.371	12.417	0	292	292	2	1	-10921639	131.857	131	92	200	2769	31.189	7.600	0.135	1.004
ID415759	415759	49	50.890	15.441	11.862	0	293	293	2	1	-10921639	139.952	141	89	222	2939	33.451	4.800	0.163	1.172
ID415762	415762	51	63.460	15.408	21.367	0	293	293	2	1	-10921639	224.952	240	145	255	4724	34.850	4.800	0.154	1.727
ID415760	415760	50	61.961	9.155	16.069	0	293	293	2	1	-10921639	164.000	163	89	230	3444	39.856	2.000	0.172	1.209
ID415761	415761	46	60.447	19.757	18.598	0	293	293	2	1	-10921639	141.571	142	62	225	2973	48.468	2.000	0.171	0.853
ID415758	415758	51	61.846	15.622	21.682	0	294	294	2	1	-10921639	219.619	245	111	255	4612	45.983	4.800	0.153	1.271
ID415756	415756	50	58.973	9.494	15.780	0	294	294	2	1	-10921639	167.429	173	84	235	3516	41.082	4.800	0.177	1.224
ID415757	415757	46	57.333	19.816	18.594	0	294	294	2	1	-10921639	147.714	151	62	233	3102	48.427	2.000	0.152	0.806
ID415755	415755	49	47.967	15.333	12.306	0	294	294	2	1	-10921639	137.952	141	84	215	2897	33.374	4.800	0.153	1.099
ID415772	415772	51	63.798	15.744	21.735	0	295	295	2	1	-10921639	225.190	242	135	255	4729	37.944	7.600	0.165	1.684
ID415770	415770	46	48.489	19.985	18.313	0	295	295	2	1	-10921639	146.000	142	85	222	3066	39.587	7.600	0.136	0.881
ID415771	415771	None	40.714	7.266	21.673	0	295	295	2	1	-10921639	153.143	159	92	226	3216	37.413	2.000	0.114	0.836
ID415769	415769	50	55.633	9.691	15.857	0	295	295	2	1	-10921639	177.857	175	123	235	3735	29.439	4.800	0.156	1.627
ID415780	415780	51	66.597	15.323	23.258	0	296	296	2	1	-10921639	228.524	245	170	255	4799	30.930	4.800	0.171	2.162
ID415778	415778	55	46.690	20.886	13.759	0	296	296	2	1	-10921639	106.810	115	51	156	2243	32.208	2.000	0.193	1.074
ID415779	415779	50	54.804	9.724	15.932	0	296	296	2	1	-10921639	174.000	168	116	230	3654	31.093	7.600	0.139	1.366
ID415777	415777	49	49.928	14.907	11.675	0	296	296	2	1	-10921639	131.381	125	81	202	2759	30.964	2.000	0.162	1.181
ID415774	415774	50	47.203	9.530	16.130	0	297	297	2	1	-10921639	165.476	162	92	232	3475	32.525	7.600	0.118	1.074
ID415775	415775	46	46.626	20.119	18.421	0	297	297	2	1	-10921639	133.857	121	79	205	2811	37.440	2.000	0.110	0.711
ID415773	415773	55	42.260	21.136	13.272	0	297	297	2	1	-10921639	94.810	91	42	146	1991	31.865	2.000	0.190	0.949
ID415776	415776	51	68.364	15.462	23.281	0	297	297	2	1	-10921639	226.905	243	176	255	4765	31.394	4.800	0.176	2.161
ID415768	415768	49	44.958	14.830	11.607	0	297	297	2	1	-10921639	135.619	141	68	210	2848	38.158	4.800	0.150	0.927
ID415798	415798	46	56.713	20.248	18.073	0	298	298	2	1	-10921639	150.286	139	94	242	3156	39.494	2.000	0.133	0.895
ID415799	415799	51	67.028	15.285	23.046	0	298	298	2	1	-10921639	229.952	247	146	255	4829	34.889	4.800	0.175	1.966
ID415796	415796	49	47.581	15.730	12.147	0	298	298	2	1	-10921639	140.905	146	61	192	2959	39.336	2.000	0.146	0.911
ID415797	415797	50	46.633	10.958	15.293	0	298	298	2	1	-10921639	164.238	168	89	225	3449	34.958	7.600	0.128	1.066
ID415800	415800	56	56.443	9.449	25.470	0	298	298	2	1	-10921639	175.762	172	108	255	3691	44.342	2.000	0.137	0.958
ID415782	415782	46	53.737	19.899	18.707	0	299	299	2	1	-10921639	146.524	141	74	247	3077	46.590	2.000	0.145	0.797
ID415783	415783	51	71.704	15.204	23.098	0	299	299	2	1	-10921639	227.381	253	143	255	4775	35.438	4.800	0.187	2.025
ID415781	415781	50	48.725	12.199	14.714	0	299	299	2	1	-10921639	180.048	179	126	245	3781	28.168	4.800	0.121	1.380
ID415784	415784	56	57.127	9.540	24.841	0	299	299	2	1	-10921639	170.333	165	106	255	3577	42.708	2.000	0.117	0.837
ID415790	415790	56	60.058	9.306	24.999	0	300	300	2	1	-10921639	173.095	180	99	255	3635	44.541	2.000	0.146	0.991
ID415788	415788	46	59.334	19.758	19.172	0	300	300	2	1	-10921639	162.905	162	96	239	3421	42.314	2.000	0.177	1.161
ID415789	415789	51	73.696	15.111	23.195	0	300	300	2	1	-10921639	224.238	255	149	255	4709	40.002	4.800	0.188	1.771
ID415786	415786	50	51.889	12.229	14.909	0	300	300	2	1	-10921639	182.238	195	109	253	3827	37.162	7.600	0.121	1.055
ID415787	415787	57	50.162	9.470	16.774	0	300	300	2	1	-10921639	170.143	166	92	255	3573	42.636	7.600	0.116	0.831
ID415785	415785	49	40.317	16.217	12.616	0	300	300	2	1	-10921639	161.048	152	112	227	3382	27.316	2.000	0.091	0.985
ID415806	415806	56	41.746	9.385	25.795	0	301	301	2	1	-10921639	155.619	156	91	207	3268	35.878	6.357	0.120	0.932
ID415804	415804	46	52.618	19.805	19.187	0	301	301	2	1	-10921639	154.429	148	91	215	3243	37.849	2.000	0.154	1.091
ID415805	415805	51	73.167	15.066	22.822	0	301	301	2	1	-10921639	217.857	255	146	255	4575	45.082	4.800	0.186	1.515
ID415802	415802	50	55.067	12.107	14.972	0	301	301	2	1	-10921639	188.714	186	103	255	3963	39.137	4.800	0.127	1.086
ID415803	415803	57	49.859	9.957	16.390	0	301	301	2	1	-10921639	183.048	192	101	255	3844	43.295	7.600	0.126	0.946
ID415801	415801	49	41.901	15.616	11.899	0	301	301	2	1	-10921639	150.381	153	84	199	3158	33.707	7.600	0.116	0.925
ID415791	415791	49	52.906	16.108	12.218	0	302	302	2	1	-10921639	149.476	143	66	217	3139	41.349	2.000	0.147	0.924
ID415794	415794	46	52.536	20.036	18.989	0	302	302	2	1	-10921639	152.905	152	84	210	3211	34.632	2.000	0.163	1.237
ID415795	415795	51	69.222	15.021	22.205	0	302	302	2	1	-10921639	219.571	232	126	255	4611	43.330	4.800	0.163	1.421
ID415792	415792	None	40.520	20.610	12.272	0	302	302	2	1	-10921639	109.857	116	39	166	2307	38.020	2.000	0.168	0.832
ID415793	415793	57	44.224	9.313	16.494	0	302	302	2	1	-10921639	161.000	159	96	252	3381	41.645	7.600	0.117	0.807
ID415807	415807	57	42.857	11.880	15.103	0	303	303	2	1	-10921639	162.143	170	86	219	3405	33.085	4.800	0.112	0.988
ID415808	415808	46	46.255	20.057	18.849	0	303	303	2	1	-10921639	137.810	146	75	213	2894	34.361	4.800	0.145	1.018
ID415809	415809	51	72.020	14.777	21.941	0	303	303	2	1	-10921639	203.048	217	95	255	4264	51.335	2.000	0.169	1.146
ID415810	415810	57	51.871	12.281	14.751	0	304	304	2	1	-10921639	162.667	159	94	235	3416	37.073	2.000	0.129	1.004
ID415811	415811	51	63.198	14.541	22.093	0	304	304	2	1	-10921639	197.762	215	85	255	4153	54.541	3.200	0.146	0.921
ID415814	415814	51	61.378	14.659	22.054	0	305	305	2	1	-10921639	190.333	202	82	255	3997	54.699	2.000	0.127	0.784
ID415812	415812	None	40.801	14.041	9.725	0	305	305	2	1	-10921639	119.619	119	69	166	2512	29.114	4.800	0.156	1.108
ID415813	415813	57	51.610	12.575	14.717	0	305	305	2	1	-10921639	171.952	160	123	255	3611	37.505	2.000	0.098	0.820
ID415815	415815	57	56.814	12.486	14.744	0	306	306	2	1	-10921639	175.238	173	108	249	3680	39.031	2.000	0.133	1.055
ID415816	415816	None	43.693	8.382	17.708	0	306	306	2	1	-10921639	161.905	163	98	220	3400	36.909	4.800	0.118	0.926
ID415817	415817	51	68.230	14.652	22.110	0	306	306	2	1	-10921639	192.048	212	79	255	4033	56.396	2.000	0.160	0.938
ID415818	415818	58	42.054	22.116	11.313	0	307	307	2	1	-10921639	81.048	88	31	129	1702	29.972	4.800	0.264	1.128
ID415819	415819	57	58.684	12.192	14.868	0	307	307	2	1	-10921639	172.000	175	98	243	3612	35.968	2.000	0.151	1.253
ID415820	415820	51	71.040	14.543	22.449	0	307	307	2	1	-10921639	197.095	213	79	255	4139	54.743	4.800	0.175	1.073
ID415830	415830	51	75.878	14.309	22.217	0	308	308	2	1	-10921639	207.619	207	122	255	4360	43.082	4.800	0.188	1.522
ID415828	415828	58	41.607	22.401	11.436	0	308	308	2	1	-10921639	77.143	76	34	123	1620	27.975	2.000	0.283	1.215
ID415829	415829	57	47.872	12.729	14.778	0	308	308	2	1	-10921639	163.333	162	116	225	3430	28.219	2.000	0.122	1.262
ID415822	415822	57	53.829	12.631	14.552	0	309	309	2	1	-10921639	170.952	169	131	233	3590	31.239	2.000	0.127	1.233
ID415823	415823	51	88.848	14.920	23.115	0	309	309	2	1	-10921639	188.333	205	74	255	3955	61.192	2.000	0.212	1.078
ID415821	415821	51	54.336	14.655	22.979	0	310	310	2	1	-10921639	177.190	182	88	245	3721	46.936	2.000	0.142	0.938
ID415824	415824	None	40.273	22.725	11.721	0	311	311	2	1	-10921639	69.857	74	24	115	1467	26.566	2.000	0.278	1.144
ID415825	415825	51	50.226	13.554	21.480	0	311	311	2	1	-10921639	186.476	190	101	243	3916	35.728	7.600	0.131	1.205
ID415827	415827	None	40.457	20.070	18.559	0	314	314	2	1	-10921639	114.571	121	62	173	2406	26.988	2.000	0.158	1.156
ID415832	415832	None	41.202	10.491	16.696	0	316	316	2	1	-10921639	160.381	163	113	216	3368	25.343	4.800	0.120	1.359
ID415831	415831	59	43.847	20.010	18.492	0	318	318	2	1	-10921639	114.381	115	66	168	2402	27.504	2.000	0.168	1.196
ID415826	415826	59	42.772	20.037	18.240	0	319	319	2	1	-10921639	110.571	113	64	180	2322	30.034	2.000	0.142	0.916
ID415834	415834	60	48.521	14.272	23.228	0	321	321	2	1	-10921639	147.190	136	109	237	3091	31.410	2.000	0.108	0.913
ID415833	415833	None	44.676	10.300	16.743	0	321	321	2	1	-10921639	142.429	141	98	222	2991	30.159	2.000	0.114	0.970
ID415836	415836	60	42.551	14.331	22.923	0	322	322	2	1	-10921639	141.905	139	106	236	2980	31.098	2.000	0.092	0.771
ID415835	415835	60	42.320	14.257	22.820	0	323	323	2	1	-10921639	151.429	149	106	237	3180	31.130	2.000	0.102	0.904
