# Supplementary material for: Progressive enhancement of kinetic proofreading in T cell antigen discrimination from receptor activation to DAG generation
Source: eLife. 2022 Sep 20;11:e75263. doi: 10.7554/eLife.75263 (PMC9536835; doi:10.7554/eLife.75263)
Supplement: Figure 5—source data 1. — Each data table is the TrackMate ‘spot-statistics’ output of one cell over four cycles of blue-light illumination (frames 0–40, 100–140, 200–240, and 300–340, with 3 s interval between frames). We calculated the lifetime of TrackIDs that existed at the start of each period of blue-light illumination that did not last for the full period and fit the resulting lifetime distributions using custom Python scripts available at https://github.com/dbritain/KP-paper (copy archived at swh:1:rev:167fa456901903740f0f3ee6a3e5324bc45207ea, Britain, 2022). [file elife-75263-fig5-data1.zip › Fig5SourceData/LAT/lat2/cell14.csv]

Label	ID	TRACK_ID	QUALITY	POSITION_X	POSITION_Y	POSITION_Z	POSITION_T	FRAME	RADIUS	VISIBILITY	MANUAL_COLOR	MEAN_INTENSITY	MEDIAN_INTENSITY	MIN_INTENSITY	MAX_INTENSITY	TOTAL_INTENSITY	STANDARD_DEVIATION	ESTIMATED_DIAMETER	CONTRAST	SNR
ID417492	417492	0	55.831	9.145	20.791	0	0	0	2	1	-10921639	213.048	235	128	255	4474	40.536	7.600	0.124	1.161
ID417490	417490	1	70.049	20.035	9.958	0	0	0	2	1	-10921639	183.667	167	139	255	3857	39.076	2.000	0.153	1.250
ID417491	417491	2	65.137	5.874	18.207	0	0	0	2	1	-10921639	195.810	202	142	255	4112	41.086	7.600	0.144	1.197
ID417489	417489	3	49.101	8.867	6.616	0	0	0	2	1	-10921639	152.000	157	104	234	3192	35.788	2.000	0.103	0.796
ID417484	417484	0	46.262	9.260	20.752	0	1	1	2	1	-10921639	217.333	238	143	255	4564	39.271	7.600	0.094	0.949
ID417482	417482	1	66.301	19.912	9.868	0	1	1	2	1	-10921639	190.095	186	140	255	3992	37.455	2.000	0.147	1.299
ID417483	417483	2	57.790	5.925	18.295	0	1	1	2	1	-10921639	201.095	209	148	252	4223	37.691	2.000	0.120	1.143
ID417481	417481	3	52.155	9.128	6.706	0	1	1	2	1	-10921639	160.810	146	118	238	3377	35.077	2.000	0.110	0.910
ID417470	417470	1	62.635	19.888	10.097	0	2	2	2	1	-10921639	178.667	167	121	248	3752	38.602	2.000	0.138	1.125
ID417468	417468	3	45.756	8.809	6.929	0	2	2	2	1	-10921639	149.952	153	114	231	3149	32.019	2.000	0.095	0.811
ID417472	417472	2	59.381	6.164	18.097	0	2	2	2	1	-10921639	208.333	216	148	255	4375	38.624	7.600	0.131	1.247
ID417473	417473	0	50.134	9.206	21.104	0	2	2	2	1	-10921639	225.714	244	157	255	4740	32.322	7.600	0.114	1.425
ID417463	417463	1	61.666	20.041	10.136	0	3	3	2	1	-10921639	189.905	188	146	249	3988	35.277	2.000	0.142	1.335
ID417466	417466	0	43.959	8.891	21.587	0	3	3	2	1	-10921639	194.667	215	108	251	4088	43.891	2.000	0.096	0.776
ID417464	417464	None	41.644	9.893	13.815	0	3	3	2	1	-10921639	204.095	205	155	247	4286	26.537	2.000	0.081	1.155
ID417465	417465	2	52.294	6.456	18.084	0	3	3	2	1	-10921639	198.286	203	122	255	4164	44.968	2.000	0.103	0.822
ID417478	417478	0	42.834	8.440	21.549	0	4	4	2	1	-10921639	176.333	185	77	248	3703	55.571	2.000	0.076	0.446
ID417476	417476	1	60.379	20.076	10.215	0	4	4	2	1	-10921639	184.381	174	135	246	3872	32.820	2.000	0.141	1.387
ID417477	417477	2	47.808	6.347	18.129	0	4	4	2	1	-10921639	209.762	206	144	255	4405	38.529	2.000	0.094	0.935
ID417494	417494	0	46.179	10.433	21.535	0	5	5	2	1	-10921639	204.429	211	138	253	4293	39.260	4.800	0.114	1.062
ID417493	417493	1	56.174	19.971	10.243	0	5	5	2	1	-10921639	183.714	179	138	246	3858	32.314	2.000	0.129	1.301
ID417474	417474	1	50.450	19.655	10.348	0	6	6	2	1	-10921639	179.810	174	139	243	3776	32.420	2.000	0.115	1.141
ID417475	417475	2	41.477	6.659	17.123	0	6	6	2	1	-10921639	238.238	248	205	255	5003	16.093	4.800	0.098	2.644
ID417487	417487	1	46.539	19.758	10.167	0	7	7	2	1	-10921639	175.857	176	127	240	3693	32.025	2.000	0.093	0.937
ID417488	417488	2	44.279	6.320	18.334	0	7	7	2	1	-10921639	229.333	235	167	255	4816	26.947	4.800	0.101	1.568
ID417471	417471	2	48.345	6.185	18.065	0	8	8	2	1	-10921639	224.381	232	181	255	4712	24.959	4.800	0.111	1.803
ID417469	417469	1	45.049	19.733	9.951	0	8	8	2	1	-10921639	177.143	173	137	241	3720	30.085	2.000	0.091	0.979
ID417486	417486	2	60.584	6.363	17.795	0	9	9	2	1	-10921639	202.190	203	125	253	4246	37.436	2.000	0.133	1.270
ID417485	417485	1	42.971	19.501	10.028	0	9	9	2	1	-10921639	176.714	175	136	237	3711	28.329	2.000	0.098	1.114
ID417467	417467	2	59.884	6.017	17.900	0	10	10	2	1	-10921639	204.810	202	140	253	4301	34.266	2.000	0.130	1.373
ID417479	417479	None	43.670	19.761	10.046	0	11	11	2	1	-10921639	175.667	164	145	235	3689	26.605	7.600	0.101	1.210
ID417480	417480	2	67.859	5.899	17.962	0	11	11	2	1	-10921639	195.476	193	137	255	4105	36.588	2.000	0.149	1.388
ID417500	417500	2	68.277	5.700	18.001	0	12	12	2	1	-10921639	199.000	194	143	255	4179	35.829	2.000	0.161	1.541
ID417495	417495	2	71.683	5.900	18.608	0	13	13	2	1	-10921639	197.905	195	132	253	4156	40.608	2.000	0.178	1.476
ID417512	417512	2	76.543	5.649	19.055	0	14	14	2	1	-10921639	205.000	205	140	255	4305	34.808	4.800	0.198	1.945
ID417501	417501	2	71.276	5.694	19.365	0	15	15	2	1	-10921639	211.714	209	150	255	4446	29.997	4.800	0.183	2.184
ID417496	417496	2	66.374	6.041	20.404	0	16	16	2	1	-10921639	227.952	233	178	253	4787	22.820	4.800	0.198	3.299
ID417509	417509	2	57.884	6.186	20.523	0	17	17	2	1	-10921639	202.667	211	127	245	4256	40.102	4.800	0.163	1.415
ID417498	417498	2	49.659	4.643	19.742	0	18	18	2	1	-10921639	184.714	194	103	221	3879	30.992	4.800	0.170	1.735
ID417499	417499	5	46.571	7.866	20.103	0	18	18	2	1	-10921639	206.619	206	173	242	4339	18.962	4.800	0.123	2.379
ID417497	417497	4	48.413	20.183	9.616	0	18	18	2	1	-10921639	166.000	162	128	224	3486	27.474	7.600	0.115	1.249
ID417506	417506	4	41.649	20.839	9.940	0	19	19	2	1	-10921639	148.095	146	105	222	3110	28.318	7.600	0.107	1.008
ID417507	417507	2	44.557	5.204	19.264	0	19	19	2	1	-10921639	164.524	167	100	217	3455	33.046	4.800	0.145	1.260
ID417508	417508	5	43.203	8.679	19.553	0	19	19	2	1	-10921639	190.714	188	134	239	4005	25.786	4.800	0.116	1.533
ID417504	417504	4	44.261	20.780	10.043	0	20	20	2	1	-10921639	146.571	144	106	223	3078	30.615	7.600	0.113	0.971
ID417505	417505	2	56.891	6.182	19.703	0	20	20	2	1	-10921639	171.714	187	76	221	3606	39.663	4.800	0.187	1.365
ID417502	417502	4	52.418	20.612	9.917	0	21	21	2	1	-10921639	156.333	150	95	233	3283	36.839	7.600	0.134	1.003
ID417503	417503	2	68.039	6.147	20.052	0	21	21	2	1	-10921639	169.857	187	77	233	3567	44.065	4.800	0.206	1.315
ID417510	417510	4	58.968	20.258	10.142	0	22	22	2	1	-10921639	163.286	159	117	237	3429	33.492	2.000	0.152	1.288
ID417511	417511	2	68.508	5.781	19.600	0	22	22	2	1	-10921639	158.238	159	83	222	3323	37.851	4.800	0.238	1.607
ID417514	417514	2	73.944	5.816	19.986	0	23	23	2	1	-10921639	155.571	148	91	227	3267	34.872	4.800	0.254	1.807
ID417513	417513	4	60.195	20.485	10.416	0	23	23	2	1	-10921639	170.667	163	124	242	3584	36.098	2.000	0.149	1.225
ID417518	417518	2	69.258	5.905	20.044	0	24	24	2	1	-10921639	147.571	156	92	209	3099	31.417	4.800	0.272	2.006
ID417517	417517	4	64.144	20.375	10.152	0	24	24	2	1	-10921639	163.714	153	110	242	3438	38.384	7.600	0.158	1.161
ID417515	417515	4	68.949	20.113	10.064	0	25	25	2	1	-10921639	174.571	160	126	247	3666	37.734	7.600	0.164	1.303
ID417516	417516	2	66.047	5.674	20.078	0	25	25	2	1	-10921639	148.524	149	87	222	3119	31.304	4.800	0.239	1.829
ID417519	417519	4	63.415	20.092	10.289	0	26	26	2	1	-10921639	178.190	163	136	247	3742	36.502	7.600	0.145	1.239
ID417520	417520	2	63.675	5.910	20.027	0	26	26	2	1	-10921639	143.143	140	74	188	3006	31.086	4.800	0.261	1.904
ID417522	417522	2	49.592	5.479	19.919	0	27	27	2	1	-10921639	104.714	118	32	160	2199	43.361	2.000	0.236	0.924
ID417521	417521	4	63.616	19.866	10.184	0	27	27	2	1	-10921639	167.810	157	119	242	3524	38.609	2.000	0.147	1.111
ID417526	417526	2	58.196	5.656	19.533	0	28	28	2	1	-10921639	146.762	149	87	209	3082	27.192	4.800	0.295	2.460
ID417525	417525	4	68.660	20.054	10.161	0	28	28	2	1	-10921639	182.952	168	122	250	3842	37.171	2.000	0.166	1.398
ID417527	417527	4	66.887	19.792	10.048	0	29	29	2	1	-10921639	179.714	163	118	247	3774	38.330	2.000	0.161	1.297
ID417528	417528	2	53.604	5.568	19.936	0	29	29	2	1	-10921639	140.286	143	107	185	2946	21.740	4.800	0.260	2.665
ID417523	417523	4	64.918	19.617	9.898	0	30	30	2	1	-10921639	189.286	176	134	250	3975	39.091	2.000	0.149	1.257
ID417524	417524	2	62.994	6.006	19.296	0	30	30	2	1	-10921639	135.714	132	53	214	2850	38.614	4.800	0.231	1.319
ID417550	417550	2	60.631	6.154	19.080	0	31	31	2	1	-10921639	132.190	135	58	196	2776	39.813	2.000	0.230	1.244
ID417549	417549	4	70.610	19.184	9.791	0	31	31	2	1	-10921639	206.476	209	148	255	4336	33.099	4.800	0.171	1.821
ID417535	417535	4	75.982	19.642	9.757	0	32	32	2	1	-10921639	194.333	199	125	252	4081	41.017	4.800	0.197	1.562
ID417536	417536	2	57.080	6.065	19.038	0	32	32	2	1	-10921639	113.619	119	51	180	2386	35.076	2.000	0.248	1.286
ID417534	417534	2	58.960	5.700	19.067	0	33	33	2	1	-10921639	122.238	124	59	181	2567	33.987	4.800	0.248	1.427
ID417533	417533	4	72.251	19.730	9.793	0	33	33	2	1	-10921639	208.143	212	151	255	4371	34.657	4.800	0.184	1.868
ID417530	417530	2	55.487	6.019	19.164	0	34	34	2	1	-10921639	127.667	128	52	186	2681	36.542	4.800	0.238	1.344
ID417529	417529	4	67.943	19.401	9.760	0	34	34	2	1	-10921639	220.905	224	188	255	4639	24.284	4.800	0.177	2.738
ID417531	417531	4	76.942	19.705	9.883	0	35	35	2	1	-10921639	204.381	208	132	255	4292	38.486	4.800	0.200	1.772
ID417532	417532	2	52.469	5.197	19.188	0	35	35	2	1	-10921639	99.762	110	35	161	2095	37.720	7.600	0.254	1.072
ID417539	417539	4	72.380	19.880	9.703	0	36	36	2	1	-10921639	214.238	215	163	255	4499	32.255	4.800	0.184	2.069
ID417540	417540	2	65.100	5.339	19.070	0	36	36	2	1	-10921639	109.429	109	39	187	2298	44.856	2.000	0.279	1.066
ID417538	417538	2	65.651	5.585	19.173	0	37	37	2	1	-10921639	135.190	148	69	186	2839	36.109	4.800	0.274	1.612
ID417537	417537	4	71.902	19.987	9.934	0	37	37	2	1	-10921639	222.667	223	177	255	4676	27.207	4.800	0.191	2.622
ID417547	417547	4	68.853	19.787	10.123	0	38	38	2	1	-10921639	220.619	231	165	255	4633	31.036	4.800	0.173	2.093
ID417548	417548	2	66.572	5.907	19.021	0	38	38	2	1	-10921639	118.905	127	65	177	2497	35.393	4.800	0.307	1.577
ID417542	417542	2	64.853	5.940	19.269	0	39	39	2	1	-10921639	114.238	117	51	166	2399	35.300	2.000	0.300	1.492
ID417541	417541	4	63.780	19.933	10.092	0	39	39	2	1	-10921639	221.476	224	162	255	4651	29.200	4.800	0.152	2.005
ID417543	417543	4	64.855	19.737	9.890	0	40	40	2	1	-10921639	223.095	230	161	255	4685	28.151	4.800	0.166	2.258
ID417544	417544	2	61.382	5.890	18.945	0	40	40	2	1	-10921639	104.952	104	47	165	2204	34.387	2.000	0.297	1.397
ID417546	417546	2	50.646	6.086	18.632	0	41	41	2	1	-10921639	95.714	102	34	155	2010	37.045	4.800	0.265	1.083
ID417545	417545	4	58.548	19.810	9.616	0	41	41	2	1	-10921639	221.524	220	182	255	4652	23.536	4.800	0.144	2.376
ID417551	417551	4	56.900	19.505	9.458	0	42	42	2	1	-10921639	213.714	222	140	255	4488	37.838	4.800	0.148	1.456
ID417552	417552	2	50.625	5.888	18.508	0	42	42	2	1	-10921639	92.286	90	34	162	1938	35.309	2.000	0.275	1.126
ID417554	417554	2	40.692	5.760	18.545	0	43	43	2	1	-10921639	90.190	81	31	137	1894	32.502	4.800	0.235	1.056
ID417553	417553	4	54.669	19.504	10.267	0	43	43	2	1	-10921639	213.571	218	154	252	4485	33.095	4.800	0.126	1.446
ID417557	417557	4	60.921	19.505	9.917	0	44	44	2	1	-10921639	217.619	217	167	255	4570	31.639	7.600	0.148	1.776
ID417555	417555	4	69.942	19.076	9.369	0	45	45	2	1	-10921639	202.476	209	144	252	4252	35.514	4.800	0.187	1.794
ID417556	417556	None	40.730	20.604	21.663	0	45	45	2	1	-10921639	110.571	123	32	157	2322	36.146	4.800	0.190	0.978
ID417560	417560	4	72.630	19.002	9.114	0	46	46	2	1	-10921639	209.381	212	128	255	4397	39.703	4.800	0.189	1.679
ID417561	417561	None	41.559	6.293	18.330	0	46	46	2	1	-10921639	74.095	81	21	138	1556	37.067	2.000	0.209	0.692
ID417564	417564	4	77.903	18.872	8.912	0	47	47	2	1	-10921639	204.286	207	121	255	4290	38.332	4.800	0.204	1.805
ID417566	417566	4	80.706	18.830	8.947	0	48	48	2	1	-10921639	205.524	205	117	255	4316	40.134	4.800	0.213	1.801
ID417558	417558	4	80.366	19.415	8.982	0	49	49	2	1	-10921639	211.095	215	140	255	4433	37.167	4.800	0.221	2.059
ID417559	417559	None	43.698	20.058	21.640	0	49	49	2	1	-10921639	110.952	114	46	163	2330	35.390	2.000	0.180	0.956
ID417563	417563	4	78.194	19.430	9.076	0	50	50	2	1	-10921639	209.238	200	133	255	4394	37.402	4.800	0.215	1.982
ID417562	417562	4	80.142	19.545	8.896	0	51	51	2	1	-10921639	201.810	212	123	255	4238	42.731	4.800	0.222	1.717
ID417565	417565	4	78.267	19.423	8.996	0	52	52	2	1	-10921639	214.762	219	155	255	4510	31.978	4.800	0.213	2.360
ID417567	417567	4	77.208	19.413	8.905	0	53	53	2	1	-10921639	229.905	242	181	255	4828	23.579	4.800	0.223	3.550
ID417568	417568	4	65.507	18.731	8.386	0	54	54	2	1	-10921639	207.190	213	121	253	4351	40.925	4.800	0.184	1.572
ID417570	417570	6	50.347	19.151	11.712	0	55	55	2	1	-10921639	207.524	214	147	251	4358	31.684	3.200	0.114	1.339
ID417569	417569	4	52.922	17.803	7.471	0	55	55	2	1	-10921639	195.000	202	103	249	4095	43.114	4.800	0.134	1.070
ID417576	417576	4	54.893	17.008	6.845	0	56	56	2	1	-10921639	199.333	199	156	249	4186	27.123	4.800	0.146	1.872
ID417577	417577	6	47.850	21.644	13.099	0	56	56	2	1	-10921639	176.952	177	120	238	3716	35.618	4.800	0.124	1.097
ID417574	417574	4	55.027	16.640	6.852	0	57	57	2	1	-10921639	195.000	195	150	244	4095	27.912	4.800	0.151	1.830
ID417575	417575	7	44.286	17.808	12.393	0	57	57	2	1	-10921639	195.619	193	153	247	4108	27.385	7.600	0.083	1.091
ID417578	417578	4	53.049	15.741	6.837	0	58	58	2	1	-10921639	199.429	202	129	238	4188	28.540	4.800	0.158	1.903
ID417579	417579	8	43.477	9.072	10.735	0	58	58	2	1	-10921639	115.571	118	58	191	2427	31.736	2.000	0.150	0.948
ID417580	417580	7	46.055	17.747	14.374	0	58	58	2	1	-10921639	216.857	223	173	245	4554	21.041	4.800	0.119	2.191
ID417582	417582	8	72.001	9.000	10.764	0	59	59	2	1	-10921639	143.048	128	91	234	3004	39.759	2.000	0.229	1.339
ID417583	417583	None	41.268	23.076	15.368	0	59	59	2	1	-10921639	159.095	165	95	207	3341	31.864	4.800	0.136	1.198
ID417581	417581	4	60.560	15.708	6.386	0	59	59	2	1	-10921639	195.238	204	81	246	4100	48.819	4.800	0.172	1.176
ID417571	417571	4	51.291	15.518	6.044	0	60	60	2	1	-10921639	159.476	160	63	216	3349	47.119	4.800	0.149	0.877
ID417572	417572	9	45.681	20.426	9.314	0	60	60	2	1	-10921639	193.714	195	121	247	4068	35.752	4.800	0.136	1.300
ID417573	417573	8	72.692	9.048	11.184	0	60	60	2	1	-10921639	152.238	140	95	237	3197	43.477	2.000	0.204	1.186
ID417586	417586	8	62.267	9.194	11.716	0	61	61	2	1	-10921639	162.571	163	87	236	3414	39.312	4.800	0.195	1.347
ID417584	417584	4	47.485	15.118	6.308	0	61	61	2	1	-10921639	142.952	166	47	206	3002	54.043	2.000	0.119	0.563
ID417585	417585	9	47.497	18.689	9.210	0	61	61	2	1	-10921639	191.476	192	109	247	4021	39.574	4.800	0.130	1.117
ID417590	417590	4	71.257	15.115	5.628	0	62	62	2	1	-10921639	158.571	164	74	242	3330	48.432	2.000	0.176	0.982
ID417591	417591	9	57.112	18.583	9.143	0	62	62	2	1	-10921639	193.143	193	98	251	4056	42.541	4.800	0.159	1.247
ID417592	417592	8	54.466	9.505	12.223	0	62	62	2	1	-10921639	171.762	176	114	238	3607	32.660	2.000	0.141	1.297
ID417602	417602	None	56.614	21.227	9.854	0	63	63	2	1	-10921639	167.571	172	90	229	3519	35.377	7.600	0.157	1.289
ID417603	417603	8	55.749	9.345	11.945	0	63	63	2	1	-10921639	170.571	171	99	241	3582	37.607	4.800	0.168	1.308
ID417600	417600	4	69.941	15.520	4.813	0	63	63	2	1	-10921639	146.143	152	64	235	3069	49.328	2.000	0.202	0.995
ID417601	417601	9	51.210	18.311	8.554	0	63	63	2	1	-10921639	185.667	190	146	239	3899	29.672	2.000	0.124	1.380
ID417587	417587	4	49.745	16.125	4.322	0	64	64	2	1	-10921639	124.000	116	63	203	2604	39.222	2.000	0.188	1.002
ID417588	417588	9	64.904	18.384	9.073	0	64	64	2	1	-10921639	189.571	182	110	250	3981	40.632	2.000	0.139	1.140
ID417589	417589	8	46.605	9.742	11.925	0	64	64	2	1	-10921639	171.429	157	97	237	3600	34.885	2.000	0.109	0.962
ID417607	417607	4	51.871	15.599	4.671	0	65	65	2	1	-10921639	125.952	118	69	224	2645	42.639	2.000	0.117	0.618
ID417608	417608	9	54.678	19.732	9.061	0	65	65	2	1	-10921639	169.714	161	98	221	3564	35.514	4.800	0.164	1.346
ID417594	417594	9	40.032	19.611	9.688	0	66	66	2	1	-10921639	174.524	170	136	232	3665	28.755	4.800	0.108	1.185
ID417595	417595	None	40.449	23.266	21.966	0	66	66	2	1	-10921639	102.238	104	35	166	2147	32.903	2.000	0.164	0.876
ID417593	417593	4	52.327	15.652	4.454	0	66	66	2	1	-10921639	143.286	134	74	231	3009	43.529	2.000	0.161	0.911
ID417598	417598	9	40.179	18.328	9.373	0	67	67	2	1	-10921639	181.857	183	127	236	3819	29.889	2.000	0.095	1.055
ID417599	417599	None	44.670	26.493	14.173	0	67	67	2	1	-10921639	146.238	153	97	210	3071	30.845	2.000	0.136	1.132
ID417596	417596	None	41.982	5.000	0.000	0	67	67	2	1	-10921639	77.810	76	26	121	1634	25.175	4.800	0.308	1.457
ID417597	417597	4	53.299	15.147	4.509	0	67	67	2	1	-10921639	157.381	153	108	235	3305	37.955	2.000	0.110	0.820
ID417604	417604	4	44.102	15.547	4.421	0	68	68	2	1	-10921639	111.714	106	54	212	2346	45.185	2.000	0.117	0.519
ID417605	417605	9	46.335	18.477	9.297	0	68	68	2	1	-10921639	168.286	166	109	232	3534	33.380	2.000	0.119	1.075
ID417615	417615	4	42.823	15.780	4.219	0	69	69	2	1	-10921639	125.905	124	81	217	2644	35.529	2.000	0.098	0.635
ID417611	417611	4	44.592	16.011	4.684	0	70	70	2	1	-10921639	152.905	154	115	230	3211	29.781	2.000	0.090	0.850
ID417612	417612	None	40.861	18.004	9.264	0	70	70	2	1	-10921639	189.190	190	140	239	3973	28.470	2.000	0.088	1.074
ID417606	417606	10	41.363	15.137	10.215	0	71	71	2	1	-10921639	184.048	181	136	242	3865	29.765	2.000	0.078	0.892
ID417610	417610	10	41.755	15.318	10.041	0	72	72	2	1	-10921639	186.000	180	138	243	3906	29.928	2.000	0.083	0.958
ID417609	417609	None	40.233	17.686	9.113	0	72	72	2	1	-10921639	189.333	189	156	243	3976	27.492	2.000	0.085	1.081
ID417613	417613	10	40.065	14.927	10.421	0	73	73	2	1	-10921639	192.810	190	152	244	4049	27.239	2.000	0.078	1.021
ID417614	417614	None	47.887	19.188	20.773	0	74	74	2	1	-10921639	121.333	125	54	176	2548	33.421	2.000	0.174	1.078
ID417620	417620	None	40.989	21.000	0.000	0	75	75	2	1	-10921639	99.048	90	53	142	2080	29.016	2.000	0.208	1.178
ID417618	417618	11	41.115	17.704	8.758	0	76	76	2	1	-10921639	186.000	180	158	242	3906	24.615	6.350	0.081	1.134
ID417619	417619	12	60.832	14.399	18.976	0	76	76	2	1	-10921639	155.048	140	106	235	3256	37.768	4.800	0.174	1.216
ID417616	417616	11	47.071	17.118	9.331	0	77	77	2	1	-10921639	181.048	183	132	237	3802	33.400	2.000	0.107	1.048
ID417617	417617	12	68.107	14.835	20.014	0	77	77	2	1	-10921639	170.000	172	98	242	3570	39.568	2.000	0.182	1.324
ID417622	417622	12	66.398	15.733	20.619	0	78	78	2	1	-10921639	193.238	201	100	250	4058	48.177	4.800	0.178	1.212
ID417621	417621	11	43.545	16.773	9.523	0	78	78	2	1	-10921639	198.714	200	165	243	4173	24.812	4.800	0.106	1.533
ID417623	417623	11	42.083	17.403	9.363	0	79	79	2	1	-10921639	186.857	186	136	240	3924	34.099	2.000	0.086	0.865
ID417624	417624	12	52.852	16.061	21.636	0	79	79	2	1	-10921639	165.857	179	77	229	3483	48.739	7.600	0.140	0.836
ID417638	417638	None	43.115	19.104	18.438	0	80	80	2	1	-10921639	195.857	189	147	240	4113	26.232	6.330	0.104	1.410
ID417639	417639	12	49.710	18.802	20.697	0	80	80	2	1	-10921639	180.762	188	120	239	3796	39.562	2.000	0.120	0.976
ID417637	417637	11	51.011	16.619	9.184	0	80	80	2	1	-10921639	200.571	207	148	248	4212	36.238	3.200	0.114	1.130
ID417626	417626	12	48.917	19.236	19.637	0	81	81	2	1	-10921639	196.667	191	134	244	4130	30.089	6.267	0.125	1.449
ID417625	417625	11	48.810	17.286	8.835	0	81	81	2	1	-10921639	195.333	196	148	247	4102	29.972	2.000	0.099	1.179
ID417634	417634	11	56.690	17.325	8.881	0	82	82	2	1	-10921639	205.762	211	149	255	4321	35.407	2.000	0.117	1.215
ID417635	417635	13	41.235	13.776	20.257	0	82	82	2	1	-10921639	165.905	164	125	230	3484	22.554	7.600	0.107	1.420
ID417636	417636	12	63.196	19.817	19.728	0	82	82	2	1	-10921639	186.810	189	99	244	3923	40.182	4.800	0.168	1.341
ID417627	417627	11	60.829	17.209	8.925	0	83	83	2	1	-10921639	205.238	200	153	255	4310	36.416	2.000	0.126	1.258
ID417628	417628	13	43.461	14.013	20.393	0	83	83	2	1	-10921639	167.048	160	137	227	3508	24.215	2.000	0.105	1.305
ID417629	417629	12	65.651	19.999	19.702	0	83	83	2	1	-10921639	188.571	188	109	246	3960	38.908	4.800	0.173	1.433
ID417630	417630	11	62.988	17.832	8.794	0	84	84	2	1	-10921639	209.810	214	138	255	4406	35.061	2.000	0.143	1.500
ID417631	417631	12	59.246	20.151	19.293	0	84	84	2	1	-10921639	184.571	188	123	246	3876	40.214	2.000	0.133	1.077
ID417632	417632	13	54.883	14.149	20.605	0	84	84	2	1	-10921639	166.238	163	91	241	3491	44.297	2.000	0.136	0.899
ID417633	417633	14	53.875	19.164	22.663	0	84	84	2	1	-10921639	157.143	164	77	240	3300	48.020	4.800	0.163	0.919
ID417646	417646	12	66.745	19.931	18.981	0	85	85	2	1	-10921639	182.524	179	122	248	3833	40.008	2.000	0.159	1.250
ID417647	417647	13	52.904	14.098	20.288	0	85	85	2	1	-10921639	174.095	166	121	241	3656	31.965	2.000	0.125	1.213
ID417644	417644	11	62.087	18.044	8.822	0	85	85	2	1	-10921639	220.619	222	164	255	4633	28.267	4.800	0.154	2.085
ID417645	417645	None	42.791	9.837	10.702	0	85	85	2	1	-10921639	173.714	170	137	219	3648	22.599	4.800	0.112	1.547
ID417648	417648	14	41.130	18.837	23.684	0	85	85	2	1	-10921639	122.571	130	52	189	2574	42.032	2.000	0.138	0.708
ID417642	417642	12	59.882	19.393	19.490	0	86	86	2	1	-10921639	215.762	212	160	253	4531	29.199	4.800	0.151	1.940
ID417643	417643	13	46.519	14.486	20.662	0	86	86	2	1	-10921639	175.190	172	96	242	3679	42.427	2.000	0.112	0.829
ID417640	417640	None	41.719	14.935	6.054	0	86	86	2	1	-10921639	177.143	172	114	231	3720	34.699	7.600	0.108	0.997
ID417641	417641	11	55.055	18.069	8.676	0	86	86	2	1	-10921639	219.810	221	168	255	4616	26.972	4.800	0.130	1.875
ID417650	417650	12	46.304	17.694	18.893	0	87	87	2	1	-10921639	217.476	220	156	251	4567	26.957	7.600	0.110	1.602
ID417651	417651	13	44.567	14.659	20.656	0	87	87	2	1	-10921639	184.810	184	109	246	3881	45.333	7.600	0.091	0.681
ID417649	417649	11	65.194	17.376	8.173	0	87	87	2	1	-10921639	212.810	215	152	255	4469	33.402	4.800	0.160	1.755
ID417654	417654	None	40.414	21.220	23.135	0	88	88	2	1	-10921639	136.905	138	72	181	2875	29.816	2.000	0.141	1.132
ID417652	417652	11	60.476	16.903	8.264	0	88	88	2	1	-10921639	200.476	199	150	251	4210	32.733	7.600	0.137	1.474
ID417653	417653	13	58.583	14.741	20.438	0	88	88	2	1	-10921639	203.381	200	157	251	4271	28.951	4.800	0.135	1.675
ID417660	417660	11	58.745	16.668	8.679	0	89	89	2	1	-10921639	216.143	218	165	255	4539	31.155	3.200	0.128	1.570
ID417661	417661	13	57.901	13.703	19.894	0	89	89	2	1	-10921639	202.524	207	143	250	4253	34.190	2.000	0.138	1.434
ID417655	417655	11	57.679	16.815	8.776	0	90	90	2	1	-10921639	219.762	222	172	255	4615	28.989	4.800	0.126	1.696
ID417656	417656	None	45.549	20.072	18.809	0	90	90	2	1	-10921639	170.381	162	137	236	3578	27.103	2.000	0.098	1.127
ID417657	417657	13	44.016	14.497	21.592	0	90	90	2	1	-10921639	178.571	194	117	234	3750	39.071	4.800	0.131	1.058
ID417662	417662	11	57.311	17.228	8.712	0	91	91	2	1	-10921639	217.476	219	171	255	4567	26.812	4.800	0.129	1.852
ID417658	417658	11	59.343	17.299	8.890	0	92	92	2	1	-10921639	209.952	207	168	252	4409	29.231	4.800	0.137	1.728
ID417659	417659	None	51.393	20.737	18.838	0	92	92	2	1	-10921639	197.048	193	150	249	4138	30.203	4.800	0.128	1.476
ID417669	417669	11	54.695	17.426	8.814	0	93	93	2	1	-10921639	202.762	206	149	253	4258	31.854	2.000	0.113	1.297
ID417666	417666	11	54.335	16.992	8.993	0	94	94	2	1	-10921639	206.429	196	160	255	4335	29.407	2.000	0.111	1.402
ID417667	417667	None	43.451	21.995	9.914	0	94	94	2	1	-10921639	163.905	167	95	223	3442	32.454	4.800	0.119	1.073
ID417668	417668	15	41.119	20.508	23.285	0	94	94	2	1	-10921639	170.143	177	97	228	3573	34.113	2.000	0.093	0.849
ID417680	417680	11	57.075	17.148	8.893	0	95	95	2	1	-10921639	215.190	207	166	255	4519	26.428	4.800	0.125	1.815
ID417681	417681	15	44.460	20.628	23.193	0	95	95	2	1	-10921639	176.476	178	109	231	3706	31.698	2.000	0.099	1.002
ID417663	417663	11	62.143	16.978	8.984	0	96	96	2	1	-10921639	217.238	218	167	255	4562	29.562	4.800	0.142	1.825
ID417664	417664	None	40.485	21.419	9.804	0	96	96	2	1	-10921639	179.476	181	114	225	3769	30.003	6.316	0.102	1.110
ID417665	417665	15	55.208	20.273	23.160	0	96	96	2	1	-10921639	185.619	182	126	247	3898	34.446	2.000	0.114	1.103
ID417670	417670	11	61.461	16.997	8.861	0	97	97	2	1	-10921639	215.857	210	166	255	4533	27.621	4.800	0.143	1.951
ID417671	417671	None	42.271	19.940	18.275	0	97	97	2	1	-10921639	193.429	193	151	244	4062	27.643	2.000	0.084	1.080
ID417672	417672	15	50.713	20.613	23.075	0	97	97	2	1	-10921639	177.238	177	114	242	3722	35.417	2.000	0.111	1.001
ID417674	417674	15	47.937	20.524	22.925	0	98	98	2	1	-10921639	181.381	183	132	238	3809	32.686	4.800	0.117	1.158
ID417673	417673	11	55.133	17.127	9.367	0	98	98	2	1	-10921639	207.762	212	134	251	4363	32.187	4.800	0.128	1.461
ID417675	417675	11	59.200	17.181	9.172	0	99	99	2	1	-10921639	212.286	210	138	255	4458	32.585	4.800	0.137	1.572
ID417676	417676	15	51.364	20.506	23.327	0	99	99	2	1	-10921639	194.571	184	146	248	4086	34.162	2.000	0.109	1.118
ID417678	417678	16	52.869	10.540	18.672	0	100	100	2	1	-10921639	187.810	185	116	237	3944	34.154	4.800	0.134	1.297
ID417679	417679	15	51.618	20.455	23.137	0	100	100	2	1	-10921639	202.333	203	142	246	4249	30.647	2.000	0.114	1.351
ID417677	417677	11	57.305	17.547	9.344	0	100	100	2	1	-10921639	220.381	232	163	255	4628	31.299	4.800	0.137	1.698
ID417682	417682	11	61.197	17.025	9.350	0	101	101	2	1	-10921639	210.048	208	135	255	4411	34.275	4.800	0.147	1.570
ID417683	417683	16	60.977	10.493	18.689	0	101	101	2	1	-10921639	170.905	167	88	240	3589	52.390	2.000	0.146	0.834
ID417686	417686	11	51.847	17.366	9.304	0	102	102	2	1	-10921639	205.333	204	158	250	4312	32.470	7.600	0.114	1.297
ID417687	417687	16	62.936	10.964	18.929	0	102	102	2	1	-10921639	204.429	215	119	252	4293	40.188	4.800	0.146	1.300
ID417688	417688	None	45.355	20.166	22.738	0	102	102	2	1	-10921639	191.286	189	143	243	4017	31.851	2.000	0.096	1.054
ID417684	417684	11	57.127	17.244	9.173	0	103	103	2	1	-10921639	216.333	223	157	255	4543	31.313	4.800	0.135	1.641
ID417685	417685	16	61.127	10.580	18.710	0	103	103	2	1	-10921639	215.857	214	150	255	4533	32.950	4.800	0.154	1.747
ID417694	417694	11	56.977	17.748	8.896	0	104	104	2	1	-10921639	222.714	229	173	253	4677	26.567	4.800	0.146	2.130
ID417695	417695	16	59.996	10.516	18.764	0	104	104	2	1	-10921639	223.905	227	155	255	4702	28.471	4.800	0.148	2.029
ID417690	417690	16	59.843	10.267	18.381	0	105	105	2	1	-10921639	210.667	220	134	255	4424	42.374	2.000	0.134	1.178
ID417691	417691	None	42.348	20.911	22.967	0	105	105	2	1	-10921639	183.143	183	136	228	3846	28.505	2.000	0.100	1.169
ID417689	417689	11	59.554	17.630	8.748	0	105	105	2	1	-10921639	228.810	229	181	255	4805	22.951	4.800	0.155	2.679
ID417692	417692	11	58.826	17.553	9.067	0	106	106	2	1	-10921639	216.429	219	158	255	4545	30.446	4.800	0.135	1.686
ID417693	417693	16	52.551	10.951	19.435	0	106	106	2	1	-10921639	221.476	229	167	255	4651	28.633	4.800	0.121	1.668
ID417696	417696	11	54.393	17.606	9.133	0	107	107	2	1	-10921639	215.905	210	160	253	4534	29.633	4.800	0.128	1.652
ID417697	417697	16	53.437	10.378	18.618	0	107	107	2	1	-10921639	216.000	233	144	255	4536	39.093	4.800	0.121	1.194
ID417700	417700	11	53.663	18.113	9.409	0	108	108	2	1	-10921639	213.952	218	154	252	4493	28.519	4.800	0.130	1.731
ID417701	417701	16	56.605	10.168	18.338	0	108	108	2	1	-10921639	219.810	234	150	255	4616	33.233	7.600	0.129	1.509
ID417704	417704	11	54.939	17.531	9.031	0	109	109	2	1	-10921639	214.810	224	164	253	4511	28.871	4.800	0.136	1.778
ID417705	417705	16	50.455	10.134	18.434	0	109	109	2	1	-10921639	216.286	221	163	255	4542	31.818	7.600	0.106	1.300
ID417702	417702	11	50.088	17.751	9.434	0	110	110	2	1	-10921639	214.619	218	146	252	4507	29.126	4.800	0.123	1.613
ID417703	417703	16	50.434	9.968	18.396	0	110	110	2	1	-10921639	223.238	228	175	255	4688	26.205	4.800	0.108	1.663
ID417698	417698	11	52.608	18.245	9.686	0	111	111	2	1	-10921639	207.095	203	170	250	4349	26.249	6.287	0.125	1.748
ID417699	417699	16	58.598	10.082	18.405	0	111	111	2	1	-10921639	217.952	230	156	255	4577	33.260	2.000	0.129	1.500
ID417708	417708	11	52.477	18.096	9.674	0	112	112	2	1	-10921639	202.143	201	152	245	4245	28.345	4.800	0.129	1.630
ID417709	417709	16	57.369	9.896	18.079	0	112	112	2	1	-10921639	220.095	234	173	255	4622	30.282	4.800	0.125	1.617
ID417710	417710	11	50.193	18.356	9.929	0	113	113	2	1	-10921639	212.333	205	170	249	4459	24.937	4.800	0.122	1.848
ID417711	417711	16	51.340	10.204	18.164	0	113	113	2	1	-10921639	226.810	240	172	255	4763	27.575	4.800	0.114	1.679
ID417712	417712	11	55.802	19.532	9.923	0	114	114	2	1	-10921639	184.762	177	133	249	3880	36.304	2.000	0.134	1.207
ID417713	417713	16	56.709	10.058	18.206	0	114	114	2	1	-10921639	225.286	242	184	255	4731	26.762	4.800	0.131	1.949
ID417714	417714	None	41.608	17.803	7.932	0	115	115	2	1	-10921639	188.095	193	125	243	3950	30.974	7.600	0.103	1.137
ID417715	417715	11	47.835	19.611	10.247	0	115	115	2	1	-10921639	188.571	184	143	243	3960	31.263	7.600	0.114	1.233
ID417716	417716	16	51.375	10.111	18.367	0	115	115	2	1	-10921639	231.095	246	180	255	4853	26.207	4.800	0.120	1.892
ID417706	417706	11	47.540	18.922	10.364	0	116	116	2	1	-10921639	202.286	202	155	242	4248	23.184	4.800	0.119	1.853
ID417707	417707	16	53.894	10.187	18.464	0	116	116	2	1	-10921639	227.952	247	159	255	4787	32.394	4.800	0.125	1.560
ID417718	417718	16	50.812	10.152	18.423	0	117	117	2	1	-10921639	233.810	247	188	255	4910	23.771	4.800	0.123	2.158
ID417717	417717	11	45.910	17.332	9.928	0	117	117	2	1	-10921639	205.381	205	165	245	4313	21.701	4.800	0.117	1.984
ID417719	417719	11	41.672	15.666	11.503	0	118	118	2	1	-10921639	194.048	197	152	242	4075	26.639	7.600	0.087	1.169
ID417720	417720	16	54.797	10.239	18.138	0	118	118	2	1	-10921639	229.333	244	186	255	4816	25.551	4.800	0.131	2.077
ID417721	417721	16	53.211	10.166	18.228	0	119	119	2	1	-10921639	230.952	244	168	255	4850	27.376	4.800	0.123	1.854
ID417723	417723	16	49.938	10.043	18.206	0	120	120	2	1	-10921639	235.905	246	184	255	4954	20.695	4.800	0.121	2.469
ID417724	417724	16	47.935	10.330	18.174	0	121	121	2	1	-10921639	232.381	247	176	255	4880	27.764	4.800	0.111	1.679
ID417726	417726	16	43.947	10.488	18.600	0	122	122	2	1	-10921639	232.714	250	172	255	4887	28.890	4.800	0.101	1.479
ID417722	417722	16	47.343	10.477	18.551	0	123	123	2	1	-10921639	226.762	246	161	255	4762	33.835	4.800	0.106	1.287
ID417725	417725	16	45.282	10.438	18.626	0	124	124	2	1	-10921639	229.857	246	158	255	4827	30.424	4.800	0.100	1.378
ID417734	417734	16	47.975	10.479	18.134	0	125	125	2	1	-10921639	237.857	245	191	255	4995	20.465	4.800	0.120	2.497
ID417733	417733	None	44.176	7.937	13.725	0	125	125	2	1	-10921639	209.571	216	149	249	4401	29.619	4.800	0.106	1.356
ID417731	417731	16	42.680	10.628	18.531	0	126	126	2	1	-10921639	235.476	248	187	255	4945	22.710	4.800	0.103	1.930
ID417735	417735	16	45.946	11.205	18.644	0	127	127	2	1	-10921639	235.286	246	173	255	4941	27.032	4.800	0.111	1.742
ID417736	417736	None	41.852	20.734	21.989	0	127	127	2	1	-10921639	115.619	122	42	171	2428	32.923	2.000	0.165	0.996
ID417732	417732	16	41.392	11.577	19.135	0	128	128	2	1	-10921639	237.429	247	201	255	4986	18.944	4.800	0.100	2.279
ID417727	417727	None	42.035	0.000	6.000	0	129	129	2	1	-10921639	80.762	82	40	118	1696	23.626	4.800	0.307	1.604
ID417730	417730	16	52.763	11.850	19.969	0	129	129	2	1	-10921639	224.857	231	167	255	4722	28.265	4.800	0.124	1.755
ID417728	417728	None	43.151	18.171	7.188	0	129	129	2	1	-10921639	139.095	143	77	194	2921	30.697	7.600	0.138	1.096
ID417729	417729	17	44.227	7.197	14.640	0	129	129	2	1	-10921639	212.429	214	159	253	4461	29.897	7.600	0.090	1.172
ID417739	417739	17	58.074	5.921	14.915	0	130	130	2	1	-10921639	210.857	210	161	252	4428	28.384	7.600	0.139	1.809
ID417740	417740	16	54.332	11.137	19.834	0	130	130	2	1	-10921639	214.000	220	145	255	4494	34.753	4.800	0.129	1.410
ID417738	417738	16	56.406	11.153	20.347	0	131	131	2	1	-10921639	219.095	231	156	255	4601	33.160	4.800	0.139	1.617
ID417737	417737	17	52.617	5.171	15.788	0	131	131	2	1	-10921639	198.857	204	142	247	4176	30.939	7.600	0.154	1.714
ID417746	417746	17	41.493	5.346	16.101	0	132	132	2	1	-10921639	181.143	186	128	231	3804	31.740	7.600	0.125	1.266
ID417747	417747	16	55.028	10.050	20.059	0	132	132	2	1	-10921639	219.190	227	161	253	4603	28.558	4.800	0.155	2.060
ID417745	417745	16	69.564	8.799	19.854	0	133	133	2	1	-10921639	211.381	218	130	255	4439	35.824	4.800	0.179	1.789
ID417742	417742	16	70.292	8.298	19.958	0	134	134	2	1	-10921639	201.714	207	106	253	4236	43.965	4.800	0.181	1.404
ID417741	417741	None	40.020	18.614	7.485	0	134	134	2	1	-10921639	137.238	133	65	201	2882	35.351	4.800	0.141	0.962
ID417754	417754	None	40.910	20.299	22.158	0	135	135	2	1	-10921639	124.857	132	74	156	2622	26.618	4.800	0.164	1.320
ID417753	417753	16	72.495	7.988	20.457	0	135	135	2	1	-10921639	216.667	215	136	255	4550	34.286	4.800	0.187	1.989
ID417755	417755	None	41.124	8.896	9.065	0	136	136	2	1	-10921639	139.476	143	69	186	2929	31.591	2.000	0.135	1.048
ID417756	417756	None	44.191	4.945	14.184	0	136	136	2	1	-10921639	158.429	168	88	204	3327	35.012	2.000	0.126	1.011
ID417757	417757	16	58.925	8.180	21.610	0	136	136	2	1	-10921639	170.190	191	54	233	3574	58.927	2.000	0.157	0.785
ID417743	417743	None	41.832	18.749	7.718	0	137	137	2	1	-10921639	142.524	146	90	181	2993	26.656	7.600	0.145	1.357
ID417744	417744	16	43.147	6.641	20.257	0	137	137	2	1	-10921639	182.667	193	98	231	3836	32.647	4.800	0.121	1.206
ID417751	417751	18	44.234	8.537	9.183	0	138	138	2	1	-10921639	148.476	148	87	199	3118	30.789	4.800	0.136	1.156
ID417752	417752	16	52.656	6.073	20.253	0	138	138	2	1	-10921639	162.714	174	75	211	3417	39.216	2.000	0.149	1.076
ID417750	417750	16	52.165	5.829	19.885	0	139	139	2	1	-10921639	169.714	174	85	224	3564	37.984	3.200	0.151	1.169
ID417748	417748	18	45.280	9.000	10.000	0	139	139	2	1	-10921639	163.905	166	117	204	3442	30.538	2.000	0.126	1.198
ID417749	417749	None	43.246	10.938	19.125	0	139	139	2	1	-10921639	207.810	208	152	249	4364	28.168	2.000	0.089	1.203
ID417758	417758	18	45.898	8.666	9.183	0	140	140	2	1	-10921639	145.238	153	86	207	3050	31.629	4.800	0.143	1.148
ID417759	417759	16	44.636	4.918	19.686	0	140	140	2	1	-10921639	139.952	156	57	188	2939	39.862	4.800	0.175	1.047
ID417760	417760	16	53.001	4.699	19.180	0	141	141	2	1	-10921639	151.524	153	90	205	3182	32.735	2.000	0.147	1.183
ID417761	417761	19	41.799	20.878	21.922	0	141	141	2	1	-10921639	119.095	129	49	156	2501	29.599	4.800	0.187	1.266
ID417764	417764	None	41.671	12.664	19.696	0	142	142	2	1	-10921639	195.143	196	129	244	4098	30.715	7.600	0.090	1.045
ID417765	417765	19	42.759	21.785	22.181	0	142	142	2	1	-10921639	112.238	124	52	155	2357	32.185	4.800	0.189	1.110
ID417762	417762	18	41.646	8.747	9.673	0	142	142	2	1	-10921639	157.762	164	105	200	3313	28.467	2.000	0.119	1.178
ID417763	417763	16	43.532	4.895	18.980	0	142	142	2	1	-10921639	142.857	148	90	192	3000	31.420	2.000	0.128	1.030
ID417766	417766	18	44.791	8.785	9.283	0	143	143	2	1	-10921639	138.190	140	73	196	2902	35.339	2.000	0.142	0.972
ID417772	417772	None	47.442	20.742	21.592	0	145	145	2	1	-10921639	128.619	135	50	180	2701	39.770	4.800	0.185	1.009
ID417776	417776	22	40.995	10.185	21.661	0	147	147	2	1	-10921639	135.952	148	57	183	2855	40.473	6.340	0.145	0.850
ID417777	417777	21	42.222	20.270	21.618	0	147	147	2	1	-10921639	125.286	127	60	194	2631	35.449	2.000	0.148	0.910
ID417767	417767	20	42.847	0.000	5.000	0	148	148	2	1	-10921639	77.810	80	33	110	1634	26.555	4.800	0.385	1.630
ID417770	417770	None	47.322	24.561	20.650	0	148	148	2	1	-10921639	93.952	98	25	159	1973	42.009	2.000	0.227	0.828
ID417771	417771	21	48.397	20.145	21.644	0	148	148	2	1	-10921639	127.190	122	60	206	2671	38.893	2.000	0.151	0.856
ID417768	417768	None	40.661	25.819	15.176	0	148	148	2	1	-10921639	70.381	69	27	131	1478	33.126	2.000	0.199	0.705
ID417769	417769	22	44.259	11.121	21.015	0	148	148	2	1	-10921639	163.238	171	116	206	3428	28.808	4.800	0.144	1.431
ID417774	417774	22	47.261	11.339	21.091	0	149	149	2	1	-10921639	157.286	161	112	212	3303	26.503	4.800	0.170	1.726
ID417775	417775	21	61.275	20.115	22.075	0	149	149	2	1	-10921639	139.905	132	86	224	2938	36.670	2.000	0.182	1.175
ID417773	417773	20	45.429	2.538	3.687	0	149	149	2	1	-10921639	74.095	75	26	119	1556	28.441	4.800	0.340	1.321
ID417782	417782	21	58.129	20.279	21.831	0	150	150	2	1	-10921639	157.952	161	103	230	3317	32.884	4.800	0.183	1.487
ID417780	417780	20	43.615	2.349	4.006	0	150	150	2	1	-10921639	72.048	68	27	126	1513	25.360	2.000	0.291	1.279
ID417781	417781	22	57.893	10.960	20.935	0	150	150	2	1	-10921639	149.333	152	85	195	3136	32.988	4.800	0.206	1.545
ID417778	417778	22	42.051	10.810	20.985	0	151	151	2	1	-10921639	141.476	145	95	175	2971	27.001	4.800	0.158	1.427
ID417779	417779	21	54.878	20.233	21.590	0	151	151	2	1	-10921639	152.095	145	89	233	3194	36.890	2.000	0.149	1.068
ID417783	417783	22	43.596	10.630	21.177	0	152	152	2	1	-10921639	149.286	152	107	187	3135	24.723	4.800	0.145	1.530
ID417784	417784	21	73.341	20.042	21.773	0	152	152	2	1	-10921639	164.000	160	88	244	3444	47.713	2.000	0.182	1.058
ID417788	417788	22	52.528	10.987	21.120	0	153	153	2	1	-10921639	152.381	158	95	201	3200	29.994	2.000	0.162	1.416
ID417789	417789	21	80.595	20.224	21.960	0	153	153	2	1	-10921639	167.048	167	86	249	3508	48.871	2.000	0.210	1.189
ID417786	417786	22	44.192	11.356	20.997	0	154	154	2	1	-10921639	144.190	149	83	195	3028	31.462	4.800	0.146	1.167
ID417787	417787	21	81.226	20.177	22.055	0	154	154	2	1	-10921639	166.190	167	96	247	3490	49.448	2.000	0.209	1.164
ID417785	417785	21	81.954	20.222	22.002	0	155	155	2	1	-10921639	179.048	170	114	249	3760	44.155	2.000	0.213	1.423
ID417792	417792	None	42.099	7.801	14.159	0	156	156	2	1	-10921639	120.143	129	48	172	2523	35.133	2.000	0.157	0.929
ID417793	417793	21	83.235	20.181	22.006	0	156	156	2	1	-10921639	182.429	173	112	250	3831	44.573	2.000	0.223	1.490
ID417790	417790	24	46.847	11.184	20.658	0	157	157	2	1	-10921639	137.952	137	59	201	2897	42.612	2.000	0.141	0.799
ID417791	417791	21	78.360	20.224	21.890	0	157	157	2	1	-10921639	181.762	173	108	247	3817	43.391	2.000	0.211	1.462
ID417794	417794	23	41.975	9.416	7.616	0	158	158	2	1	-10921639	111.857	118	35	158	2349	38.074	4.800	0.198	0.971
ID417795	417795	24	44.330	11.907	20.364	0	158	158	2	1	-10921639	158.810	165	104	210	3335	26.784	4.800	0.136	1.420
ID417796	417796	21	75.193	20.311	21.907	0	158	158	2	1	-10921639	180.429	178	111	248	3789	45.188	2.000	0.186	1.253
ID417798	417798	21	70.508	20.436	21.809	0	159	159	2	1	-10921639	191.857	199	123	251	4029	42.711	2.000	0.178	1.359
ID417797	417797	23	48.733	9.262	7.462	0	159	159	2	1	-10921639	107.048	112	48	164	2248	39.280	2.000	0.224	0.997
ID417799	417799	None	40.260	11.495	20.272	0	160	160	2	1	-10921639	137.476	144	67	183	2887	31.119	4.800	0.139	1.077
ID417800	417800	21	77.389	20.261	21.718	0	160	160	2	1	-10921639	186.810	199	106	251	3923	45.212	4.800	0.207	1.419
ID417802	417802	None	40.816	9.498	7.326	0	161	161	2	1	-10921639	106.048	118	45	151	2227	38.947	4.800	0.202	0.916
ID417803	417803	21	77.159	20.179	21.716	0	161	161	2	1	-10921639	187.000	181	101	252	3927	43.943	4.800	0.213	1.497
ID417804	417804	21	77.640	20.178	21.599	0	162	162	2	1	-10921639	174.190	172	78	249	3658	52.387	2.000	0.213	1.167
ID417801	417801	21	74.434	20.330	21.515	0	163	163	2	1	-10921639	174.381	183	74	250	3662	55.130	2.000	0.206	1.079
ID417817	417817	21	78.152	20.256	21.694	0	164	164	2	1	-10921639	176.857	181	87	250	3714	49.557	2.000	0.210	1.238
ID417814	417814	25	40.679	16.174	7.422	0	165	165	2	1	-10921639	137.000	149	71	176	2877	33.557	4.800	0.166	1.160
ID417815	417815	26	43.349	11.690	20.620	0	165	165	2	1	-10921639	136.714	154	52	195	2871	41.407	4.800	0.147	0.847
ID417816	417816	21	77.952	20.309	21.392	0	165	165	2	1	-10921639	196.857	188	131	255	4134	36.576	4.800	0.205	1.828
ID417812	417812	26	52.435	11.759	20.684	0	166	166	2	1	-10921639	147.476	155	82	217	3097	38.744	4.800	0.167	1.087
ID417813	417813	21	71.682	20.183	21.155	0	166	166	2	1	-10921639	198.286	197	131	252	4164	38.040	4.800	0.182	1.608
ID417810	417810	27	52.875	3.031	5.089	0	166	166	2	1	-10921639	77.762	75	27	137	1633	33.131	2.000	0.301	1.086
ID417811	417811	25	41.188	16.355	6.828	0	166	166	2	1	-10921639	141.857	147	83	178	2979	28.047	4.800	0.173	1.491
ID417806	417806	26	44.381	11.696	20.927	0	167	167	2	1	-10921639	139.000	140	96	217	2919	28.953	7.600	0.140	1.179
ID417807	417807	21	73.294	20.222	21.276	0	167	167	2	1	-10921639	201.524	202	127	252	4232	37.463	4.800	0.195	1.756
ID417805	417805	27	40.811	3.063	3.801	0	167	167	2	1	-10921639	84.429	87	43	123	1773	22.130	4.800	0.251	1.532
ID417808	417808	26	53.153	11.499	20.664	0	168	168	2	1	-10921639	138.143	153	64	225	2901	46.127	2.000	0.176	0.895
ID417809	417809	21	80.921	20.153	21.203	0	168	168	2	1	-10921639	196.190	196	131	255	4120	41.553	4.800	0.216	1.677
ID417820	417820	26	46.595	11.642	20.740	0	169	169	2	1	-10921639	126.286	131	42	207	2652	42.621	2.000	0.138	0.719
ID417821	417821	21	77.668	19.950	21.336	0	169	169	2	1	-10921639	199.095	196	135	253	4181	37.675	4.800	0.212	1.846
ID417818	417818	None	40.058	17.452	7.515	0	169	169	2	1	-10921639	148.571	147	105	183	3120	19.597	4.800	0.140	1.859
ID417819	417819	None	41.306	9.044	9.038	0	169	169	2	1	-10921639	134.905	132	89	188	2833	27.234	2.000	0.130	1.141
ID417826	417826	26	46.667	11.666	20.506	0	170	170	2	1	-10921639	134.667	143	52	196	2828	39.765	2.000	0.162	0.943
ID417827	417827	21	79.834	20.072	21.455	0	170	170	2	1	-10921639	203.762	194	144	255	4279	38.258	4.800	0.217	1.898
ID417828	417828	None	42.946	29.000	26.000	0	170	170	2	1	-10921639	71.905	68	41	131	1510	27.282	2.000	0.290	1.185
ID417822	417822	28	40.812	16.362	5.768	0	171	171	2	1	-10921639	128.429	135	75	173	2697	30.513	7.600	0.142	1.046
ID417823	417823	29	41.050	9.168	9.260	0	171	171	2	1	-10921639	130.952	132	69	188	2750	30.202	2.000	0.127	0.974
ID417824	417824	26	55.463	11.915	20.306	0	171	171	2	1	-10921639	152.286	155	79	211	3198	33.404	2.000	0.177	1.369
ID417825	417825	21	84.863	20.047	21.213	0	171	171	2	1	-10921639	196.952	208	136	255	4136	41.365	2.000	0.222	1.728
ID417838	417838	None	40.640	29.000	23.000	0	172	172	2	1	-10921639	88.714	79	58	123	1863	20.137	2.000	0.258	1.809
ID417836	417836	26	59.531	12.043	20.587	0	172	172	2	1	-10921639	141.000	148	50	231	2961	52.448	2.000	0.175	0.799
ID417837	417837	21	80.405	20.048	21.124	0	172	172	2	1	-10921639	201.095	211	126	255	4223	40.907	4.800	0.211	1.716
ID417834	417834	28	48.095	16.079	5.395	0	172	172	2	1	-10921639	112.810	110	37	213	2369	46.112	2.000	0.141	0.604
ID417835	417835	29	49.589	9.052	8.848	0	172	172	2	1	-10921639	136.095	139	78	220	2858	33.199	2.000	0.146	1.041
ID417839	417839	28	63.709	15.965	5.510	0	173	173	2	1	-10921639	149.048	150	82	229	3130	37.451	2.000	0.200	1.329
ID417842	417842	21	81.583	20.026	21.619	0	173	173	2	1	-10921639	189.238	185	85	255	3974	55.480	2.000	0.209	1.180
ID417840	417840	29	49.784	8.988	8.788	0	173	173	2	1	-10921639	131.667	137	71	219	2765	34.003	2.000	0.155	1.040
ID417841	417841	26	63.425	11.744	20.453	0	173	173	2	1	-10921639	165.714	163	96	235	3480	33.935	4.800	0.189	1.550
ID417847	417847	28	69.357	15.984	5.374	0	174	174	2	1	-10921639	134.667	133	44	234	2828	56.415	2.000	0.192	0.767
ID417850	417850	21	76.991	20.195	21.524	0	174	174	2	1	-10921639	181.143	184	80	255	3804	58.943	2.000	0.200	1.025
ID417848	417848	29	54.323	9.062	8.779	0	174	174	2	1	-10921639	137.619	138	75	224	2890	36.283	2.000	0.158	1.035
ID417849	417849	26	66.618	11.688	20.216	0	174	174	2	1	-10921639	166.238	160	88	239	3491	36.181	2.000	0.182	1.415
ID417830	417830	29	67.432	8.933	9.092	0	175	175	2	1	-10921639	151.667	144	98	237	3185	37.842	2.000	0.192	1.289
ID417831	417831	26	63.452	11.701	20.326	0	175	175	2	1	-10921639	165.810	157	95	241	3482	35.183	2.000	0.166	1.339
ID417829	417829	28	62.255	16.223	5.192	0	175	175	2	1	-10921639	139.190	136	58	230	2923	46.434	2.000	0.169	0.865
ID417832	417832	None	40.516	29.000	21.000	0	175	175	2	1	-10921639	98.190	90	67	152	2062	23.114	2.000	0.211	1.478
ID417833	417833	21	83.672	20.033	21.585	0	175	175	2	1	-10921639	184.857	181	78	255	3882	59.509	2.000	0.219	1.117
ID417846	417846	21	75.747	19.959	21.525	0	176	176	2	1	-10921639	186.905	194	87	252	3925	56.105	2.000	0.189	1.061
ID417844	417844	29	56.300	8.992	9.275	0	176	176	2	1	-10921639	133.762	128	68	225	2809	41.878	2.000	0.160	0.879
ID417845	417845	26	67.951	11.952	20.329	0	176	176	2	1	-10921639	169.238	159	95	240	3554	36.953	2.000	0.185	1.428
ID417843	417843	28	69.370	16.248	5.212	0	176	176	2	1	-10921639	155.429	152	91	237	3264	45.574	2.000	0.192	1.096
ID417854	417854	21	69.895	19.930	21.561	0	177	177	2	1	-10921639	192.571	181	107	252	4044	46.555	2.000	0.173	1.221
ID417852	417852	29	61.078	9.129	9.255	0	177	177	2	1	-10921639	144.476	149	74	227	3034	41.696	2.000	0.189	1.100
ID417853	417853	26	62.896	11.953	20.309	0	177	177	2	1	-10921639	165.238	163	103	239	3470	36.854	2.000	0.162	1.248
ID417851	417851	28	77.615	16.298	5.088	0	177	177	2	1	-10921639	159.238	153	88	244	3344	49.064	2.000	0.211	1.133
ID417855	417855	28	71.152	16.416	5.308	0	178	178	2	1	-10921639	150.714	152	67	238	3165	53.242	2.000	0.206	0.967
ID417858	417858	21	61.459	19.948	21.663	0	178	178	2	1	-10921639	214.333	211	155	255	4501	32.624	4.800	0.148	1.689
ID417856	417856	29	55.264	9.374	8.952	0	178	178	2	1	-10921639	132.048	142	48	219	2773	46.494	2.000	0.169	0.821
ID417857	417857	26	65.153	11.743	20.206	0	178	178	2	1	-10921639	173.952	178	106	244	3653	39.015	2.000	0.165	1.261
ID417868	417868	21	64.300	19.638	21.336	0	179	179	2	1	-10921639	203.000	206	146	252	4263	35.101	2.000	0.150	1.506
ID417866	417866	29	45.681	9.350	9.228	0	179	179	2	1	-10921639	132.905	143	60	206	2791	39.419	2.000	0.135	0.801
ID417867	417867	26	70.792	11.606	20.046	0	179	179	2	1	-10921639	177.333	173	106	251	3724	41.297	2.000	0.168	1.236
ID417865	417865	28	70.922	16.311	5.106	0	179	179	2	1	-10921639	156.381	147	88	242	3284	47.267	2.000	0.182	1.019
ID417874	417874	21	60.532	19.360	21.083	0	180	180	2	1	-10921639	212.381	211	158	251	4460	28.474	4.800	0.154	1.994
ID417872	417872	28	62.603	16.625	5.340	0	180	180	2	1	-10921639	157.333	158	82	237	3304	47.606	2.000	0.174	0.981
ID417873	417873	26	73.413	11.603	20.085	0	180	180	2	1	-10921639	181.000	175	104	253	3801	42.645	2.000	0.170	1.236
ID417862	417862	28	57.637	16.321	5.418	0	181	181	2	1	-10921639	153.381	142	89	238	3221	45.106	2.000	0.138	0.826
ID417863	417863	26	82.137	11.802	20.128	0	181	181	2	1	-10921639	194.571	189	120	255	4086	39.973	2.000	0.214	1.716
ID417864	417864	21	63.491	19.985	21.075	0	181	181	2	1	-10921639	203.524	199	143	255	4274	34.830	2.000	0.145	1.476
ID417859	417859	28	52.845	16.446	5.381	0	182	182	2	1	-10921639	156.429	143	93	236	3285	42.345	2.000	0.127	0.835
ID417860	417860	26	81.017	11.702	20.106	0	182	182	2	1	-10921639	198.000	191	112	255	4158	42.059	2.000	0.205	1.600
ID417861	417861	21	51.367	19.706	20.585	0	182	182	2	1	-10921639	196.714	200	154	246	4131	29.628	4.800	0.135	1.582
ID417870	417870	30	47.876	20.071	9.874	0	183	183	2	1	-10921639	181.286	183	125	233	3807	29.830	7.600	0.114	1.247
ID417871	417871	26	79.750	11.695	20.056	0	183	183	2	1	-10921639	204.143	199	130	255	4287	38.753	4.800	0.207	1.809
ID417869	417869	28	62.766	16.118	5.781	0	183	183	2	1	-10921639	185.333	187	118	250	3892	36.368	7.600	0.143	1.276
ID417884	417884	None	43.749	19.755	21.056	0	184	184	2	1	-10921639	183.381	183	136	238	3851	27.858	4.800	0.106	1.257
ID417882	417882	30	47.882	19.820	9.894	0	184	184	2	1	-10921639	182.762	185	131	240	3838	29.487	7.600	0.116	1.289
ID417883	417883	26	71.488	11.808	19.922	0	184	184	2	1	-10921639	211.810	214	136	255	4448	37.357	4.800	0.176	1.695
ID417881	417881	28	59.931	16.374	5.920	0	184	184	2	1	-10921639	181.714	177	119	248	3816	39.569	7.600	0.141	1.135
ID417875	417875	28	63.793	15.901	5.827	0	185	185	2	1	-10921639	181.667	179	124	251	3815	37.937	2.000	0.135	1.136
ID417876	417876	30	46.702	20.328	10.566	0	185	185	2	1	-10921639	181.048	170	138	241	3802	26.316	4.800	0.117	1.437
ID417877	417877	26	66.556	11.278	19.963	0	185	185	2	1	-10921639	214.524	224	145	255	4505	36.625	4.800	0.170	1.698
ID417886	417886	30	43.507	19.939	10.375	0	186	186	2	1	-10921639	178.429	182	123	234	3747	31.271	7.600	0.096	0.998
ID417887	417887	26	66.030	11.293	20.028	0	186	186	2	1	-10921639	222.143	241	156	255	4665	32.624	4.800	0.168	1.955
ID417885	417885	28	66.794	15.892	5.849	0	186	186	2	1	-10921639	192.286	192	129	252	4038	36.079	7.600	0.161	1.481
ID417890	417890	30	51.093	19.893	10.160	0	187	187	2	1	-10921639	189.571	182	138	246	3981	30.943	2.000	0.112	1.232
ID417891	417891	26	65.646	11.326	19.842	0	187	187	2	1	-10921639	222.857	242	149	255	4680	34.831	4.800	0.168	1.837
ID417888	417888	31	40.577	29.000	1.000	0	187	187	2	1	-10921639	110.333	119	73	151	2317	23.480	4.800	0.232	1.770
ID417889	417889	28	63.076	15.692	5.693	0	187	187	2	1	-10921639	175.048	176	105	243	3676	38.849	7.600	0.155	1.211
ID417878	417878	31	40.157	29.000	2.000	0	188	188	2	1	-10921639	93.857	90	55	145	1971	24.755	2.000	0.221	1.371
ID417879	417879	28	67.913	15.733	5.996	0	188	188	2	1	-10921639	175.333	179	88	248	3682	48.217	2.000	0.155	0.974
ID417880	417880	26	62.943	11.290	19.772	0	188	188	2	1	-10921639	226.857	244	164	255	4764	33.492	4.800	0.163	1.900
ID417906	417906	26	56.069	11.269	19.458	0	189	189	2	1	-10921639	233.429	246	183	255	4902	24.498	4.800	0.142	2.363
ID417905	417905	28	65.665	15.942	6.187	0	189	189	2	1	-10921639	175.095	174	88	248	3677	47.369	2.000	0.151	0.970
ID417907	417907	28	64.736	15.799	6.157	0	190	190	2	1	-10921639	178.190	177	90	246	3742	44.662	2.000	0.157	1.085
ID417908	417908	26	53.051	11.029	19.731	0	190	190	2	1	-10921639	237.762	249	187	255	4993	23.975	4.800	0.138	2.398
ID417900	417900	26	45.126	11.579	19.709	0	191	191	2	1	-10921639	236.048	248	170	255	4957	25.362	4.800	0.108	1.820
ID417898	417898	32	45.437	19.947	10.765	0	191	191	2	1	-10921639	180.333	175	136	241	3787	31.155	7.600	0.097	1.020
ID417899	417899	33	43.189	6.226	18.711	0	191	191	2	1	-10921639	160.810	154	102	237	3377	42.846	2.000	0.081	0.561
ID417896	417896	None	45.821	29.000	3.000	0	191	191	2	1	-10921639	99.905	102	63	135	2098	19.357	4.800	0.290	2.323
ID417897	417897	28	67.741	15.738	6.359	0	191	191	2	1	-10921639	180.952	190	82	248	3800	49.353	2.000	0.169	1.062
ID417902	417902	32	43.572	19.523	10.645	0	192	192	2	1	-10921639	181.333	177	134	247	3808	36.908	7.600	0.097	0.866
ID417903	417903	33	52.154	6.133	18.614	0	192	192	2	1	-10921639	161.476	160	100	238	3391	44.744	2.000	0.106	0.689
ID417901	417901	28	58.514	15.598	6.481	0	192	192	2	1	-10921639	185.381	196	90	247	3893	48.525	4.800	0.142	0.949
ID417904	417904	26	51.245	11.381	19.606	0	192	192	2	1	-10921639	231.524	247	171	255	4862	29.149	4.800	0.125	1.767
ID417910	417910	32	51.825	19.398	11.005	0	193	193	2	1	-10921639	200.238	197	167	250	4205	27.876	2.000	0.107	1.394
ID417911	417911	33	50.128	6.096	18.346	0	193	193	2	1	-10921639	171.667	168	103	241	3605	42.212	2.000	0.092	0.688
ID417909	417909	28	62.989	15.481	6.250	0	193	193	2	1	-10921639	181.333	190	114	245	3808	42.066	2.000	0.162	1.202
ID417912	417912	26	50.035	11.669	19.635	0	193	193	2	1	-10921639	233.619	246	178	255	4906	25.471	4.800	0.125	2.036
ID417894	417894	33	51.510	5.989	18.622	0	194	194	2	1	-10921639	173.333	167	124	240	3640	37.192	2.000	0.114	0.951
ID417895	417895	26	49.829	11.579	19.626	0	194	194	2	1	-10921639	231.429	245	182	255	4860	23.882	4.800	0.123	2.124
ID417892	417892	28	56.890	15.608	6.456	0	194	194	2	1	-10921639	190.857	195	98	249	4008	46.430	7.600	0.142	1.022
ID417893	417893	32	44.005	19.745	10.894	0	194	194	2	1	-10921639	186.857	183	142	246	3924	32.367	7.600	0.092	0.971
ID417926	417926	33	44.911	6.160	18.447	0	195	195	2	1	-10921639	173.857	171	110	241	3651	41.394	2.000	0.077	0.602
ID417927	417927	26	44.485	11.591	19.623	0	195	195	2	1	-10921639	219.476	230	153	255	4609	32.848	6.272	0.096	1.171
ID417924	417924	28	57.200	15.496	6.179	0	195	195	2	1	-10921639	193.429	204	136	248	4062	37.138	4.800	0.143	1.303
ID417925	417925	32	46.901	19.489	10.811	0	195	195	2	1	-10921639	204.238	201	165	248	4289	26.454	3.200	0.094	1.333
ID417914	417914	33	42.077	6.322	18.498	0	196	196	2	1	-10921639	182.048	176	129	246	3823	38.558	2.000	0.081	0.707
ID417915	417915	26	44.011	11.547	19.390	0	196	196	2	1	-10921639	223.476	231	161	255	4693	27.840	4.800	0.091	1.338
ID417913	417913	28	57.027	15.273	6.383	0	196	196	2	1	-10921639	195.571	197	136	249	4107	37.269	7.600	0.137	1.266
ID417922	417922	26	50.463	11.228	19.151	0	197	197	2	1	-10921639	228.952	237	173	255	4808	23.545	4.800	0.114	1.992
ID417923	417923	None	48.666	20.245	21.810	0	197	197	2	1	-10921639	143.143	149	77	201	3006	35.633	2.000	0.159	1.104
ID417920	417920	28	54.611	15.898	6.636	0	197	197	2	1	-10921639	214.095	222	170	252	4496	27.481	7.600	0.131	1.805
ID417921	417921	33	43.954	6.127	18.636	0	197	197	2	1	-10921639	181.857	188	116	243	3819	38.058	2.000	0.072	0.641
ID417928	417928	28	49.404	15.790	6.524	0	198	198	2	1	-10921639	204.952	205	160	248	4304	27.016	4.800	0.110	1.500
ID417929	417929	26	44.288	11.569	19.429	0	198	198	2	1	-10921639	218.190	222	172	252	4582	26.921	4.800	0.097	1.430
ID417918	417918	26	50.270	10.973	19.888	0	199	199	2	1	-10921639	215.095	212	163	250	4517	26.291	4.800	0.120	1.754
ID417919	417919	None	40.280	19.877	21.742	0	199	199	2	1	-10921639	137.905	136	79	194	2896	32.308	4.800	0.156	1.155
ID417916	417916	28	52.535	15.392	6.873	0	199	199	2	1	-10921639	207.810	215	153	251	4364	30.456	4.800	0.116	1.423
ID417917	417917	None	41.220	5.753	18.501	0	199	199	2	1	-10921639	190.000	182	147	249	3990	33.740	2.000	0.067	0.709
ID417930	417930	28	45.072	15.506	6.738	0	200	200	2	1	-10921639	197.381	195	154	246	4145	26.530	2.000	0.102	1.371
ID417931	417931	26	51.703	11.496	20.008	0	200	200	2	1	-10921639	212.667	216	142	250	4466	29.343	4.800	0.125	1.608
ID417940	417940	26	50.942	11.899	19.818	0	201	201	2	1	-10921639	194.190	194	132	245	4078	32.855	4.800	0.128	1.341
ID417938	417938	34	43.680	18.998	10.978	0	201	201	2	1	-10921639	186.476	185	142	244	3916	28.193	2.000	0.087	1.057
ID417939	417939	35	48.702	5.943	18.513	0	201	201	2	1	-10921639	183.476	176	127	246	3853	38.090	2.000	0.098	0.856
ID417937	417937	28	43.155	15.077	6.774	0	201	201	2	1	-10921639	192.762	194	157	244	4048	24.601	2.000	0.092	1.320
ID417934	417934	26	40.256	12.382	19.668	0	202	202	2	1	-10921639	190.810	192	130	238	4007	29.918	4.800	0.107	1.235
ID417932	417932	34	43.156	19.334	10.544	0	202	202	2	1	-10921639	182.190	189	124	242	3826	31.651	2.000	0.081	0.858
ID417933	417933	35	47.556	6.230	18.769	0	202	202	2	1	-10921639	177.429	174	122	242	3726	36.189	2.000	0.096	0.857
ID417935	417935	34	52.611	19.215	10.337	0	203	203	2	1	-10921639	206.952	207	150	249	4346	26.869	4.800	0.130	1.775
ID417936	417936	35	46.592	5.950	18.736	0	203	203	2	1	-10921639	174.667	170	138	237	3668	29.628	6.363	0.103	1.100
ID417941	417941	None	41.856	19.014	10.662	0	205	205	2	1	-10921639	187.000	183	153	243	3927	27.020	2.000	0.082	1.049
ID417942	417942	36	43.801	11.223	19.378	0	206	206	2	1	-10921639	184.952	173	160	232	3884	22.573	2.000	0.099	1.475
ID417944	417944	36	48.777	11.561	20.255	0	207	207	2	1	-10921639	183.810	182	145	233	3860	20.595	4.800	0.144	2.253
ID417946	417946	None	40.383	7.237	14.935	0	209	209	2	1	-10921639	139.095	143	66	185	2921	34.804	2.000	0.118	0.844
ID417945	417945	None	40.865	15.834	6.988	0	209	209	2	1	-10921639	175.619	179	137	218	3688	24.034	4.800	0.117	1.535
ID417943	417943	37	49.500	19.123	10.418	0	210	210	2	1	-10921639	189.524	186	149	243	3980	28.326	4.800	0.119	1.425
ID417949	417949	37	49.801	18.785	10.504	0	211	211	2	1	-10921639	175.571	168	116	241	3687	38.378	2.000	0.104	0.861
ID417947	417947	None	48.075	15.021	7.149	0	212	212	2	1	-10921639	171.667	177	109	230	3605	32.466	4.800	0.128	1.201
ID417948	417948	37	47.829	19.044	10.317	0	212	212	2	1	-10921639	175.952	168	139	236	3695	30.511	2.000	0.109	1.135
ID417952	417952	37	59.673	18.859	10.208	0	213	213	2	1	-10921639	185.000	177	137	245	3885	34.766	7.600	0.143	1.335
ID417953	417953	38	47.539	12.282	19.665	0	213	213	2	1	-10921639	166.333	165	91	213	3493	36.628	4.800	0.140	1.115
ID417950	417950	37	60.042	18.946	10.323	0	214	214	2	1	-10921639	187.143	185	129	246	3930	34.216	2.000	0.145	1.386
ID417951	417951	38	43.155	11.857	19.758	0	214	214	2	1	-10921639	154.048	162	85	202	3235	33.419	4.800	0.134	1.088
ID417954	417954	37	60.240	18.690	10.548	0	215	215	2	1	-10921639	193.143	205	122	249	4056	40.223	2.000	0.143	1.198
ID417958	417958	None	48.963	11.171	20.243	0	216	216	2	1	-10921639	153.762	156	97	202	3229	28.700	4.800	0.152	1.417
ID417957	417957	37	61.164	18.509	10.222	0	216	216	2	1	-10921639	212.286	228	147	255	4458	35.938	4.800	0.158	1.608
ID417955	417955	37	62.764	18.856	10.332	0	217	217	2	1	-10921639	207.857	209	152	253	4365	33.117	4.800	0.152	1.659
ID417956	417956	None	41.515	20.250	22.200	0	217	217	2	1	-10921639	111.190	126	60	142	2335	28.892	2.000	0.175	1.146
ID417960	417960	37	67.385	18.931	10.304	0	218	218	2	1	-10921639	217.905	222	170	255	4576	28.541	4.800	0.174	2.258
ID417962	417962	37	64.838	18.401	10.382	0	219	219	2	1	-10921639	224.857	231	176	255	4722	26.882	4.800	0.165	2.367
ID417959	417959	37	66.327	18.777	10.299	0	220	220	2	1	-10921639	225.524	240	170	255	4736	30.034	4.800	0.170	2.179
ID417961	417961	37	60.500	18.512	10.236	0	221	221	2	1	-10921639	220.524	231	160	255	4631	32.152	4.800	0.153	1.824
ID417963	417963	37	62.796	18.546	10.320	0	222	222	2	1	-10921639	222.095	237	161	255	4664	32.752	4.800	0.160	1.867
ID417964	417964	37	60.504	18.488	10.004	0	223	223	2	1	-10921639	216.476	219	168	255	4546	28.546	4.800	0.143	1.901
ID417965	417965	37	63.358	18.308	9.847	0	224	224	2	1	-10921639	222.238	218	181	255	4667	25.583	4.800	0.151	2.281
ID417966	417966	37	58.228	18.406	10.091	0	225	225	2	1	-10921639	221.905	212	182	255	4660	24.037	4.800	0.139	2.250
ID417967	417967	37	58.212	18.598	9.794	0	226	226	2	1	-10921639	225.667	237	153	255	4739	33.053	4.800	0.142	1.701
ID417968	417968	37	54.353	18.643	9.595	0	227	227	2	1	-10921639	229.667	244	161	255	4823	29.154	4.800	0.141	1.945
ID417976	417976	37	55.488	18.341	10.022	0	228	228	2	1	-10921639	234.667	239	202	255	4928	17.836	4.800	0.141	3.255
ID417977	417977	39	42.808	10.845	19.851	0	228	228	2	1	-10921639	139.476	144	72	187	2929	31.255	4.800	0.137	1.076
ID417970	417970	None	46.210	21.674	17.287	0	229	229	2	1	-10921639	141.619	143	63	203	2974	38.981	2.000	0.139	0.888
ID417971	417971	39	43.519	11.573	19.862	0	229	229	2	1	-10921639	152.905	156	87	201	3211	28.073	4.800	0.138	1.320
ID417969	417969	37	54.672	18.794	9.830	0	229	229	2	1	-10921639	231.476	246	180	255	4861	26.921	4.800	0.137	2.069
ID417972	417972	37	53.583	18.560	9.952	0	230	230	2	1	-10921639	228.810	248	166	255	4805	31.805	4.800	0.136	1.719
ID417974	417974	37	52.339	18.489	8.741	0	231	231	2	1	-10921639	231.762	243	185	255	4867	25.357	6.288	0.130	2.102
ID417975	417975	None	40.334	8.044	14.236	0	231	231	2	1	-10921639	126.190	134	50	174	2650	36.697	2.000	0.124	0.761
ID417973	417973	37	51.860	18.781	9.602	0	232	232	2	1	-10921639	228.714	243	157	255	4803	31.914	4.800	0.128	1.625
ID417979	417979	37	53.380	18.472	10.052	0	233	233	2	1	-10921639	238.476	238	209	255	5008	14.868	4.800	0.143	4.016
ID417980	417980	37	56.240	18.673	10.113	0	234	234	2	1	-10921639	229.952	244	166	255	4829	30.195	4.800	0.138	1.841
ID417978	417978	37	59.424	18.641	10.031	0	235	235	2	1	-10921639	230.667	244	175	255	4844	29.193	4.800	0.154	2.110
ID417989	417989	37	60.229	18.831	9.423	0	236	236	2	1	-10921639	223.286	242	151	255	4689	35.573	6.308	0.155	1.686
ID417981	417981	37	59.232	18.753	9.126	0	237	237	2	1	-10921639	225.476	241	152	255	4735	34.688	4.800	0.156	1.754
ID417982	417982	37	56.343	19.175	9.521	0	238	238	2	1	-10921639	231.190	244	182	255	4855	24.165	4.800	0.136	2.295
ID417983	417983	40	50.409	16.826	7.136	0	239	239	2	1	-10921639	179.667	188	73	240	3773	50.253	7.600	0.122	0.778
ID417984	417984	37	57.309	19.474	10.544	0	239	239	2	1	-10921639	217.286	239	143	255	4563	37.853	4.800	0.118	1.215
ID417988	417988	37	62.973	19.184	10.519	0	240	240	2	1	-10921639	208.810	211	150	255	4385	35.199	2.000	0.142	1.474
ID417986	417986	40	46.386	15.373	7.072	0	240	240	2	1	-10921639	182.905	182	119	248	3841	37.815	4.800	0.136	1.154
ID417987	417987	41	48.967	13.968	8.842	0	240	240	2	1	-10921639	196.571	202	139	248	4128	33.419	2.000	0.095	1.024
ID417985	417985	None	41.310	26.000	0.000	0	240	240	2	1	-10921639	70.476	75	44	104	1480	20.619	4.800	0.345	1.752
ID417994	417994	37	57.333	19.387	10.307	0	241	241	2	1	-10921639	213.381	214	170	255	4481	27.811	7.600	0.133	1.800
ID417993	417993	41	56.323	14.062	7.598	0	241	241	2	1	-10921639	194.333	197	140	247	4081	32.609	4.800	0.129	1.362
ID417990	417990	37	66.801	19.156	10.024	0	242	242	2	1	-10921639	205.190	201	132	255	4309	34.928	7.600	0.154	1.564
ID418001	418001	37	66.997	19.254	9.669	0	243	243	2	1	-10921639	213.476	211	164	255	4483	30.004	4.800	0.163	1.998
ID417998	417998	37	69.235	19.298	9.513	0	244	244	2	1	-10921639	205.810	206	139	255	4322	37.222	4.800	0.168	1.589
ID417997	417997	None	42.544	13.508	8.373	0	244	244	2	1	-10921639	181.286	184	137	239	3807	31.161	2.000	0.085	0.914
ID417991	417991	37	76.693	19.271	9.759	0	245	245	2	1	-10921639	209.095	206	151	255	4391	35.323	4.800	0.192	1.910
ID417992	417992	42	43.321	19.922	21.890	0	245	245	2	1	-10921639	130.476	140	68	174	2740	34.835	4.800	0.182	1.151
ID417995	417995	37	71.596	19.337	9.757	0	246	246	2	1	-10921639	204.857	197	143	255	4302	34.742	2.000	0.170	1.711
ID417996	417996	42	41.895	20.187	21.982	0	246	246	2	1	-10921639	127.000	132	68	171	2667	32.365	4.800	0.160	1.085
ID417999	417999	37	68.713	19.377	9.518	0	247	247	2	1	-10921639	202.238	197	160	255	4247	31.922	2.000	0.163	1.777
ID418002	418002	37	70.167	19.360	9.549	0	248	248	2	1	-10921639	213.952	217	164	255	4493	31.761	4.800	0.172	1.982
ID418000	418000	37	69.975	19.224	9.618	0	249	249	2	1	-10921639	212.571	217	163	255	4464	32.657	4.800	0.166	1.857
ID418003	418003	37	66.276	19.308	9.645	0	250	250	2	1	-10921639	214.143	207	164	255	4497	30.442	4.800	0.158	1.915
ID418004	418004	37	67.864	19.291	9.536	0	251	251	2	1	-10921639	213.905	214	157	255	4492	31.055	4.800	0.166	1.959
ID418005	418005	37	68.628	19.426	9.473	0	252	252	2	1	-10921639	208.905	215	120	255	4387	37.943	4.800	0.175	1.641
ID418006	418006	37	66.816	19.458	9.523	0	253	253	2	1	-10921639	213.381	217	161	255	4481	32.384	4.800	0.155	1.773
ID418007	418007	37	67.573	19.142	9.485	0	254	254	2	1	-10921639	212.381	224	136	255	4460	41.279	4.800	0.167	1.474
ID418008	418008	37	65.459	18.929	9.605	0	255	255	2	1	-10921639	221.571	236	158	255	4653	32.286	4.800	0.168	1.975
ID418009	418009	37	61.014	18.408	9.527	0	256	256	2	1	-10921639	231.571	239	175	255	4863	23.441	4.800	0.163	2.774
ID418010	418010	37	59.082	18.533	9.628	0	257	257	2	1	-10921639	206.524	212	136	253	4337	39.894	4.800	0.141	1.280
ID418018	418018	None	42.114	11.251	19.576	0	258	258	2	1	-10921639	127.857	143	45	178	2685	42.076	4.800	0.161	0.841
ID418019	418019	43	40.985	20.283	21.865	0	258	258	2	1	-10921639	108.524	114	47	154	2279	34.108	2.000	0.161	0.881
ID418017	418017	37	61.545	18.566	9.655	0	258	258	2	1	-10921639	203.762	214	135	252	4279	37.770	7.600	0.149	1.395
ID418011	418011	37	63.229	18.859	9.337	0	259	259	2	1	-10921639	204.905	216	115	251	4303	38.547	4.800	0.168	1.528
ID418012	418012	None	41.919	6.124	18.238	0	259	259	2	1	-10921639	88.667	88	31	171	1862	35.191	2.000	0.172	0.739
ID418013	418013	43	45.157	20.325	20.594	0	259	259	2	1	-10921639	139.381	139	90	186	2927	27.688	4.800	0.187	1.586
ID418014	418014	37	67.673	18.991	9.684	0	260	260	2	1	-10921639	198.952	193	136	253	4178	36.323	2.000	0.162	1.526
ID418015	418015	37	68.515	19.062	9.616	0	261	261	2	1	-10921639	201.619	207	145	253	4234	35.568	4.800	0.169	1.640
ID418016	418016	44	53.536	6.021	17.872	0	261	261	2	1	-10921639	94.381	91	44	207	1982	40.804	2.000	0.186	0.725
ID418023	418023	37	67.009	19.497	9.790	0	262	262	2	1	-10921639	207.333	213	154	251	4354	28.035	4.800	0.178	2.232
ID418024	418024	44	55.379	6.124	17.702	0	262	262	2	1	-10921639	103.952	109	38	212	2183	43.704	2.000	0.199	0.789
ID418022	418022	45	43.593	20.562	22.060	0	263	263	2	1	-10921639	108.429	108	42	160	2277	37.988	2.000	0.189	0.908
ID418020	418020	37	67.518	19.285	9.732	0	263	263	2	1	-10921639	210.286	213	146	255	4416	32.133	4.800	0.171	1.907
ID418021	418021	44	53.211	5.927	18.310	0	263	263	2	1	-10921639	127.000	121	69	219	2667	35.161	6.311	0.168	1.039
ID418034	418034	45	45.482	20.102	21.135	0	264	264	2	1	-10921639	144.476	152	89	190	3034	27.482	4.800	0.174	1.558
ID418032	418032	37	69.718	19.411	9.753	0	264	264	2	1	-10921639	213.571	222	153	255	4485	33.239	4.800	0.183	1.990
ID418033	418033	44	49.108	6.232	18.078	0	264	264	2	1	-10921639	128.952	122	83	223	2708	37.978	2.000	0.109	0.668
ID418026	418026	44	62.836	6.270	18.112	0	265	265	2	1	-10921639	133.857	128	66	228	2811	43.817	2.000	0.166	0.869
ID418027	418027	45	55.958	20.890	22.596	0	265	265	2	1	-10921639	114.238	117	50	190	2399	44.875	2.000	0.219	0.913
ID418025	418025	37	68.847	19.106	9.592	0	265	265	2	1	-10921639	212.857	218	151	255	4470	32.887	4.800	0.177	1.946
ID418035	418035	37	74.841	19.491	9.684	0	266	266	2	1	-10921639	221.381	222	183	255	4649	25.831	4.800	0.208	2.946
ID418036	418036	44	72.394	6.258	18.034	0	266	266	2	1	-10921639	144.524	132	61	235	3035	48.592	2.000	0.207	1.022
ID418037	418037	45	49.799	20.684	22.395	0	266	266	2	1	-10921639	128.286	128	52	195	2694	39.666	2.000	0.174	0.960
ID418038	418038	37	68.577	19.517	9.852	0	267	267	2	1	-10921639	203.238	199	122	255	4268	44.892	7.600	0.174	1.339
ID418039	418039	44	77.887	6.418	18.412	0	267	267	2	1	-10921639	153.143	149	68	242	3216	49.858	2.000	0.223	1.121
ID418040	418040	45	63.158	20.671	22.225	0	267	267	2	1	-10921639	147.476	149	65	221	3097	49.683	4.800	0.215	1.052
ID418046	418046	44	78.575	6.384	18.691	0	268	268	2	1	-10921639	165.571	162	60	247	3477	55.813	2.000	0.236	1.133
ID418047	418047	45	68.712	20.845	22.198	0	268	268	2	1	-10921639	150.381	148	68	232	3158	49.274	2.000	0.222	1.110
ID418045	418045	37	74.486	19.758	9.959	0	268	268	2	1	-10921639	205.048	209	124	255	4306	42.565	4.800	0.194	1.563
ID418030	418030	None	41.250	22.143	18.908	0	269	269	2	1	-10921639	154.429	159	89	205	3243	33.442	6.334	0.119	0.983
ID418031	418031	45	73.339	21.028	22.455	0	269	269	2	1	-10921639	171.476	172	82	236	3601	38.636	4.800	0.239	1.711
ID418028	418028	37	77.915	19.732	9.927	0	269	269	2	1	-10921639	205.714	211	122	255	4320	45.076	7.600	0.209	1.575
ID418029	418029	44	76.885	6.596	18.760	0	269	269	2	1	-10921639	176.714	164	121	249	3711	43.471	2.000	0.211	1.419
ID418050	418050	45	80.095	20.845	22.500	0	270	270	2	1	-10921639	156.048	151	72	243	3277	57.842	2.000	0.238	1.036
ID418048	418048	37	80.896	19.665	10.053	0	270	270	2	1	-10921639	200.714	207	117	255	4215	48.867	7.600	0.219	1.475
ID418049	418049	44	72.113	6.577	18.810	0	270	270	2	1	-10921639	168.714	157	108	245	3543	42.281	2.000	0.193	1.292
ID418044	418044	45	83.558	20.713	22.349	0	271	271	2	1	-10921639	184.238	182	89	247	3869	47.631	4.800	0.242	1.509
ID418042	418042	44	66.419	6.537	18.628	0	271	271	2	1	-10921639	168.524	159	94	242	3539	42.506	2.000	0.169	1.144
ID418043	418043	46	48.535	22.450	18.565	0	271	271	2	1	-10921639	170.952	177	93	236	3590	38.376	4.800	0.146	1.136
ID418041	418041	37	80.526	19.616	10.037	0	271	271	2	1	-10921639	201.905	220	114	255	4240	49.569	7.600	0.214	1.436
ID418055	418055	37	73.586	19.346	10.125	0	272	272	2	1	-10921639	209.429	201	153	255	4398	33.223	4.800	0.182	1.939
ID418058	418058	45	86.919	20.827	22.689	0	272	272	2	1	-10921639	149.762	157	47	244	3145	63.146	2.000	0.265	0.995
ID418056	418056	46	53.711	22.511	18.517	0	272	272	2	1	-10921639	144.571	145	62	233	3036	49.595	7.600	0.138	0.706
ID418057	418057	44	63.519	6.766	18.754	0	272	272	2	1	-10921639	161.190	151	96	239	3385	40.540	2.000	0.164	1.123
ID418062	418062	45	98.948	20.769	22.785	0	273	273	2	1	-10921639	168.905	190	55	253	3547	66.046	2.000	0.297	1.170
ID418060	418060	46	42.841	22.409	18.383	0	273	273	2	1	-10921639	156.048	162	89	210	3277	35.129	7.600	0.110	0.880
ID418061	418061	44	65.567	6.725	18.644	0	273	273	2	1	-10921639	166.190	157	93	241	3490	43.718	2.000	0.161	1.057
ID418059	418059	37	72.711	19.210	10.286	0	273	273	2	1	-10921639	217.476	215	159	255	4567	30.304	4.800	0.191	2.299
ID418063	418063	37	71.018	19.068	10.172	0	274	274	2	1	-10921639	217.381	215	159	255	4565	29.480	4.800	0.182	2.273
ID418066	418066	45	92.196	20.748	22.554	0	274	274	2	1	-10921639	158.000	178	40	249	3318	72.716	2.000	0.278	0.946
ID418064	418064	46	60.345	22.070	17.953	0	274	274	2	1	-10921639	170.524	183	76	241	3581	45.916	2.000	0.143	0.928
ID418065	418065	44	60.711	6.905	18.589	0	274	274	2	1	-10921639	166.952	161	96	242	3506	42.863	2.000	0.143	0.974
ID418054	418054	45	92.570	20.821	22.691	0	275	275	2	1	-10921639	164.286	185	42	252	3450	69.178	2.000	0.261	0.984
ID418052	418052	46	53.728	21.882	17.916	0	275	275	2	1	-10921639	170.333	180	71	240	3577	46.029	2.000	0.119	0.789
ID418053	418053	44	58.311	6.793	18.627	0	275	275	2	1	-10921639	165.524	160	93	239	3476	39.295	2.000	0.133	0.991
ID418051	418051	37	64.239	18.827	10.345	0	275	275	2	1	-10921639	218.667	228	154	255	4592	30.426	4.800	0.168	2.062
ID418070	418070	44	67.729	7.101	18.851	0	276	276	2	1	-10921639	165.429	159	112	241	3474	38.956	2.000	0.179	1.291
ID418071	418071	45	92.924	20.765	22.701	0	276	276	2	1	-10921639	168.952	192	47	252	3548	68.894	2.000	0.272	1.047
ID418068	418068	37	60.824	19.659	10.361	0	276	276	2	1	-10921639	201.000	205	139	252	4221	36.748	4.800	0.149	1.418
ID418069	418069	46	62.228	21.955	17.998	0	276	276	2	1	-10921639	179.143	187	76	249	3762	45.704	2.000	0.136	0.940
ID418067	418067	None	41.996	21.000	0.000	0	276	276	2	1	-10921639	117.143	115	82	156	2460	21.944	4.800	0.210	1.854
ID418086	418086	46	59.564	22.066	18.326	0	277	277	2	1	-10921639	176.619	188	92	244	3709	44.072	2.000	0.136	0.959
ID418087	418087	45	81.926	20.574	22.427	0	277	277	2	1	-10921639	186.286	190	67	251	3912	54.189	2.000	0.225	1.264
ID418084	418084	37	51.903	19.678	10.216	0	277	277	2	1	-10921639	207.524	216	156	251	4358	30.677	4.800	0.120	1.452
ID418085	418085	44	67.944	6.840	18.305	0	277	277	2	1	-10921639	185.000	171	147	247	3885	35.194	2.000	0.165	1.491
ID418076	418076	46	57.886	21.998	18.593	0	278	278	2	1	-10921639	175.476	182	87	241	3685	44.539	2.000	0.142	0.977
ID418077	418077	45	85.858	20.608	22.500	0	278	278	2	1	-10921639	181.000	185	74	247	3801	52.329	4.800	0.248	1.376
ID418074	418074	37	55.009	19.646	9.777	0	278	278	2	1	-10921639	207.190	207	155	252	4351	28.126	7.600	0.132	1.722
ID418075	418075	44	51.037	7.426	18.544	0	278	278	2	1	-10921639	165.714	163	108	237	3480	41.608	6.252	0.137	0.958
ID418078	418078	37	53.935	19.677	10.205	0	279	279	2	1	-10921639	204.571	197	156	250	4296	30.069	7.600	0.125	1.512
ID418079	418079	None	47.911	6.982	15.183	0	279	279	2	1	-10921639	147.429	156	77	208	3096	34.681	2.000	0.133	1.000
ID418080	418080	46	52.495	21.791	18.740	0	279	279	2	1	-10921639	172.048	177	88	235	3613	45.887	2.000	0.135	0.890
ID418081	418081	45	88.766	20.631	22.599	0	279	279	2	1	-10921639	162.476	177	34	247	3412	74.937	2.000	0.256	0.883
ID418072	418072	37	53.770	19.762	10.110	0	280	280	2	1	-10921639	206.952	196	161	250	4346	26.781	7.600	0.135	1.842
ID418073	418073	45	81.171	20.528	22.197	0	280	280	2	1	-10921639	193.095	211	85	252	4055	53.675	4.800	0.224	1.317
ID418088	418088	37	54.657	19.746	9.878	0	281	281	2	1	-10921639	196.429	188	152	246	4125	31.023	7.600	0.139	1.543
ID418089	418089	45	81.800	20.387	22.263	0	281	281	2	1	-10921639	210.571	227	130	255	4422	40.509	4.800	0.227	1.927
ID418082	418082	37	56.774	20.016	10.497	0	282	282	2	1	-10921639	205.333	214	144	248	4312	30.601	7.600	0.145	1.695
ID418083	418083	45	86.010	20.430	22.116	0	282	282	2	1	-10921639	215.095	238	115	255	4517	42.734	4.800	0.246	1.987
ID418092	418092	37	58.015	20.028	10.293	0	283	283	2	1	-10921639	201.762	204	130	248	4237	33.140	4.800	0.151	1.598
ID418093	418093	45	80.764	20.544	22.426	0	283	283	2	1	-10921639	189.762	190	63	249	3985	51.254	4.800	0.249	1.478
ID418090	418090	47	43.226	17.766	7.764	0	283	283	2	1	-10921639	183.571	191	100	242	3855	35.128	7.600	0.112	1.050
ID418091	418091	None	40.026	10.185	8.874	0	283	283	2	1	-10921639	129.952	136	65	177	2729	32.715	4.800	0.143	0.994
ID418094	418094	47	57.646	17.855	7.985	0	284	284	2	1	-10921639	199.048	209	117	250	4180	39.643	7.600	0.133	1.178
ID418095	418095	37	58.405	20.083	10.700	0	284	284	2	1	-10921639	205.524	207	145	252	4316	34.114	7.600	0.139	1.468
ID418096	418096	45	85.632	20.690	22.012	0	284	284	2	1	-10921639	189.048	205	77	251	3970	50.585	4.800	0.256	1.524
ID418098	418098	37	56.099	20.010	11.450	0	285	285	2	1	-10921639	201.667	206	142	248	4235	36.048	7.600	0.137	1.351
ID418099	418099	45	84.957	20.775	22.159	0	285	285	2	1	-10921639	186.619	194	82	250	3919	48.496	4.800	0.250	1.540
ID418097	418097	47	57.723	17.454	7.444	0	285	285	2	1	-10921639	178.476	176	100	249	3748	45.461	4.800	0.152	1.037
ID418102	418102	45	80.817	20.742	22.212	0	286	286	2	1	-10921639	181.095	188	89	248	3803	48.261	4.800	0.234	1.424
ID418100	418100	47	55.379	17.570	7.699	0	286	286	2	1	-10921639	199.571	190	112	250	4191	41.283	2.000	0.123	1.062
ID418101	418101	37	49.640	19.237	11.307	0	286	286	2	1	-10921639	216.381	223	168	250	4544	25.895	7.600	0.120	1.797
ID418110	418110	47	60.941	17.614	7.996	0	287	287	2	1	-10921639	206.333	213	112	252	4333	43.194	4.800	0.148	1.235
ID418111	418111	37	52.482	19.810	10.742	0	287	287	2	1	-10921639	204.857	207	118	251	4302	35.684	7.600	0.134	1.359
ID418112	418112	45	80.406	20.550	22.156	0	287	287	2	1	-10921639	183.333	205	78	248	3850	52.749	4.800	0.248	1.383
ID418103	418103	47	57.707	17.452	7.596	0	288	288	2	1	-10921639	211.810	209	153	252	4448	32.292	7.600	0.153	1.743
ID418106	418106	45	89.600	20.633	22.221	0	288	288	2	1	-10921639	193.619	204	83	253	4066	51.489	4.800	0.264	1.569
ID418104	418104	37	53.758	19.321	11.082	0	288	288	2	1	-10921639	217.429	218	166	252	4566	28.659	4.800	0.130	1.750
ID418105	418105	None	43.098	11.162	19.846	0	288	288	2	1	-10921639	130.238	138	53	182	2735	36.573	2.000	0.134	0.842
ID418107	418107	47	56.356	17.174	7.555	0	289	289	2	1	-10921639	218.857	223	152	252	4596	32.110	7.600	0.140	1.677
ID418108	418108	37	53.308	19.445	11.574	0	289	289	2	1	-10921639	213.095	219	153	255	4475	33.460	7.600	0.120	1.363
ID418109	418109	45	87.188	20.477	22.445	0	289	289	2	1	-10921639	205.238	200	150	252	4310	33.207	4.800	0.248	2.459
ID418118	418118	45	87.729	20.564	22.099	0	290	290	2	1	-10921639	204.333	229	82	255	4291	54.672	4.800	0.253	1.509
ID418116	418116	47	56.824	17.192	8.046	0	290	290	2	1	-10921639	224.381	240	158	255	4712	32.140	6.308	0.143	1.743
ID418117	418117	37	50.912	19.458	10.942	0	290	290	2	1	-10921639	219.095	223	155	255	4601	28.611	4.800	0.129	1.752
ID418114	418114	37	43.586	19.412	11.758	0	291	291	2	1	-10921639	202.524	199	159	250	4253	29.461	7.600	0.094	1.177
ID418115	418115	45	92.329	20.333	22.175	0	291	291	2	1	-10921639	213.190	225	135	255	4477	36.834	4.800	0.271	2.466
ID418113	418113	47	50.434	17.126	7.837	0	291	291	2	1	-10921639	225.619	233	168	255	4738	27.580	4.800	0.121	1.768
ID418119	418119	47	52.357	16.965	7.862	0	292	292	2	1	-10921639	225.524	241	168	255	4736	29.581	6.273	0.124	1.685
ID418120	418120	37	45.282	19.196	10.977	0	292	292	2	1	-10921639	215.667	215	142	252	4529	27.560	4.800	0.110	1.556
ID418121	418121	45	91.076	20.300	22.162	0	292	292	2	1	-10921639	213.190	211	129	255	4477	36.191	4.800	0.262	2.448
ID418134	418134	45	89.636	20.097	22.241	0	293	293	2	1	-10921639	210.810	215	124	255	4427	36.990	4.800	0.261	2.362
ID418132	418132	None	50.236	15.435	8.792	0	293	293	2	1	-10921639	217.286	230	155	255	4563	37.011	4.800	0.104	1.103
ID418133	418133	37	49.717	19.639	11.475	0	293	293	2	1	-10921639	201.476	208	100	250	4231	41.701	4.800	0.126	1.079
ID418131	418131	47	51.608	16.761	7.649	0	293	293	2	1	-10921639	230.952	245	180	255	4850	26.982	7.600	0.125	1.905
ID418130	418130	45	85.340	20.155	22.227	0	294	294	2	1	-10921639	220.619	227	136	255	4633	33.001	4.800	0.244	2.627
ID418129	418129	47	57.073	16.741	7.918	0	294	294	2	1	-10921639	227.190	241	177	255	4771	30.669	7.600	0.137	1.786
ID418122	418122	47	51.175	16.787	7.739	0	295	295	2	1	-10921639	235.571	246	194	255	4947	22.607	7.600	0.128	2.362
ID418123	418123	37	48.280	19.077	11.147	0	295	295	2	1	-10921639	209.905	215	139	255	4408	34.771	4.800	0.107	1.170
ID418124	418124	45	82.663	20.010	22.220	0	295	295	2	1	-10921639	222.857	237	157	255	4680	32.550	4.800	0.236	2.618
ID418126	418126	None	46.658	15.441	8.937	0	296	296	2	1	-10921639	223.952	243	158	255	4703	35.194	4.800	0.097	1.130
ID418127	418127	37	51.281	19.235	11.145	0	296	296	2	1	-10921639	215.714	228	150	255	4530	34.752	4.800	0.121	1.343
ID418125	418125	47	48.068	17.099	7.341	0	296	296	2	1	-10921639	221.048	238	156	255	4642	35.617	7.600	0.108	1.212
ID418128	418128	45	84.075	19.948	22.137	0	296	296	2	1	-10921639	219.762	233	157	255	4615	34.360	4.800	0.238	2.458
ID418135	418135	47	48.990	17.096	7.108	0	297	297	2	1	-10921639	223.095	238	162	255	4685	33.330	7.600	0.110	1.322
ID418136	418136	37	48.789	19.076	11.642	0	297	297	2	1	-10921639	211.048	214	145	255	4432	33.299	4.800	0.118	1.334
ID418137	418137	45	79.942	19.791	22.226	0	297	297	2	1	-10921639	221.000	232	145	255	4641	33.944	4.800	0.228	2.415
ID418140	418140	37	45.958	19.170	11.679	0	298	298	2	1	-10921639	211.238	209	161	255	4436	32.031	4.800	0.104	1.242
ID418141	418141	45	78.776	19.693	21.889	0	298	298	2	1	-10921639	215.095	239	124	255	4517	43.148	4.800	0.216	1.768
ID418138	418138	47	44.952	17.020	7.395	0	298	298	2	1	-10921639	217.571	223	152	255	4569	34.580	7.600	0.107	1.212
ID418139	418139	48	44.779	15.450	9.327	0	298	298	2	1	-10921639	223.238	241	149	255	4688	37.040	4.800	0.092	1.017
ID418148	418148	37	44.676	18.727	10.804	0	299	299	2	1	-10921639	224.476	227	160	255	4714	31.395	4.800	0.105	1.360
ID418149	418149	45	78.640	19.631	22.490	0	299	299	2	1	-10921639	230.286	245	166	255	4836	29.413	4.800	0.230	2.925
ID418146	418146	47	45.708	17.582	7.905	0	299	299	2	1	-10921639	231.762	248	146	255	4867	31.183	4.800	0.108	1.453
ID418147	418147	48	41.293	15.472	9.140	0	299	299	2	1	-10921639	225.762	241	159	255	4741	33.342	4.800	0.089	1.109
ID418158	418158	47	44.492	17.179	7.749	0	300	300	2	1	-10921639	236.524	251	181	255	4967	26.406	7.600	0.106	1.715
ID418159	418159	48	42.561	15.315	9.292	0	300	300	2	1	-10921639	229.667	243	165	255	4823	30.784	4.800	0.093	1.269
ID418160	418160	37	48.710	19.008	11.278	0	300	300	2	1	-10921639	230.476	236	159	255	4840	28.982	4.800	0.116	1.658
ID418161	418161	45	80.204	19.798	22.209	0	300	300	2	1	-10921639	228.714	244	163	255	4803	29.903	4.800	0.234	2.903
ID418156	418156	37	48.037	18.947	10.744	0	301	301	2	1	-10921639	224.476	240	144	255	4714	34.162	4.800	0.113	1.339
ID418157	418157	45	74.871	19.755	21.975	0	301	301	2	1	-10921639	225.952	243	148	255	4745	32.477	4.800	0.210	2.418
ID418154	418154	47	42.352	17.250	7.560	0	301	301	2	1	-10921639	237.524	252	184	255	4988	24.907	7.600	0.100	1.729
ID418155	418155	48	43.313	15.089	9.765	0	301	301	2	1	-10921639	232.190	247	177	255	4876	28.245	4.800	0.095	1.421
ID418142	418142	47	45.138	17.278	7.318	0	302	302	2	1	-10921639	215.905	228	134	255	4534	40.760	7.600	0.097	0.935
ID418143	418143	48	42.462	15.189	9.209	0	302	302	2	1	-10921639	229.810	244	168	255	4826	30.786	7.600	0.092	1.256
ID418144	418144	37	45.050	18.761	11.308	0	302	302	2	1	-10921639	223.952	236	147	255	4703	32.394	6.292	0.098	1.233
ID418145	418145	45	81.163	19.935	21.839	0	302	302	2	1	-10921639	222.286	241	132	255	4668	38.918	4.800	0.233	2.160
ID418150	418150	47	45.536	18.000	8.000	0	303	303	2	1	-10921639	233.000	247	166	255	4893	28.219	4.800	0.104	1.557
ID418151	418151	48	44.556	15.192	9.342	0	303	303	2	1	-10921639	221.333	232	154	255	4648	35.107	4.800	0.096	1.102
ID418152	418152	37	44.725	18.968	10.903	0	303	303	2	1	-10921639	222.143	221	160	255	4665	30.536	4.800	0.099	1.307
ID418153	418153	45	80.741	20.252	21.730	0	303	303	2	1	-10921639	215.286	234	114	255	4521	40.558	4.800	0.225	1.953
ID418166	418166	48	43.288	15.390	9.565	0	304	304	2	1	-10921639	219.952	240	151	255	4619	36.997	2.000	0.084	0.922
ID418167	418167	37	43.683	18.679	11.152	0	304	304	2	1	-10921639	218.857	220	154	255	4596	31.954	6.304	0.094	1.172
ID418165	418165	47	45.330	17.219	7.274	0	304	304	2	1	-10921639	217.095	225	150	255	4559	35.335	7.600	0.102	1.133
ID418170	418170	45	76.706	19.632	21.993	0	304	304	2	1	-10921639	203.714	215	109	255	4278	44.201	4.800	0.194	1.497
ID418168	418168	None	40.523	8.976	13.751	0	304	304	2	1	-10921639	140.238	140	86	182	2945	26.810	2.000	0.134	1.235
ID418169	418169	None	40.518	11.399	19.768	0	304	304	2	1	-10921639	135.000	134	64	195	2835	33.245	2.000	0.134	0.963
ID418174	418174	47	42.367	17.053	7.514	0	305	305	2	1	-10921639	232.619	247	176	255	4885	23.646	7.600	0.091	1.648
ID418175	418175	37	45.932	18.896	11.032	0	305	305	2	1	-10921639	221.190	231	155	255	4645	31.280	4.800	0.093	1.198
ID418176	418176	45	76.366	19.745	22.011	0	305	305	2	1	-10921639	202.667	203	125	255	4256	41.998	4.800	0.188	1.528
ID418171	418171	47	44.421	17.020	7.488	0	306	306	2	1	-10921639	215.333	230	159	255	4522	37.394	7.600	0.093	0.982
ID418172	418172	37	45.465	19.093	11.176	0	306	306	2	1	-10921639	228.810	240	163	255	4805	25.686	4.800	0.102	1.646
ID418173	418173	45	72.268	19.923	21.954	0	306	306	2	1	-10921639	202.429	207	132	253	4251	37.227	4.800	0.180	1.660
ID418162	418162	47	48.428	16.871	7.221	0	307	307	2	1	-10921639	214.095	223	146	255	4496	37.567	7.600	0.112	1.150
ID418163	418163	37	50.204	19.054	11.777	0	307	307	2	1	-10921639	212.524	223	153	255	4463	34.795	2.000	0.099	1.104
ID418164	418164	45	79.504	19.824	22.196	0	307	307	2	1	-10921639	203.952	205	140	255	4283	38.427	4.800	0.209	1.832
ID418178	418178	37	49.922	18.996	11.854	0	308	308	2	1	-10921639	209.000	217	148	255	4389	33.366	2.000	0.102	1.154
ID418179	418179	45	77.350	19.892	22.234	0	308	308	2	1	-10921639	194.857	195	117	253	4092	39.109	4.800	0.198	1.648
ID418177	418177	47	52.743	16.712	7.008	0	308	308	2	1	-10921639	221.810	240	158	255	4658	35.403	4.800	0.115	1.296
ID418186	418186	47	56.211	16.024	6.975	0	309	309	2	1	-10921639	225.429	241	163	255	4734	32.693	4.800	0.140	1.694
ID418187	418187	37	46.343	19.070	11.426	0	309	309	2	1	-10921639	222.952	231	170	255	4682	27.416	4.800	0.102	1.503
ID418188	418188	45	83.567	20.051	21.903	0	309	309	2	1	-10921639	200.286	201	116	253	4206	40.747	4.800	0.230	1.839
ID418182	418182	45	85.876	19.942	21.875	0	310	310	2	1	-10921639	195.333	204	104	253	4102	47.880	4.800	0.237	1.565
ID418180	418180	47	57.712	16.236	6.942	0	310	310	2	1	-10921639	222.762	235	151	255	4678	35.333	4.800	0.145	1.592
ID418181	418181	37	45.652	19.082	11.379	0	310	310	2	1	-10921639	218.476	217	148	255	4588	28.605	6.336	0.099	1.371
ID418190	418190	37	50.743	19.128	11.417	0	311	311	2	1	-10921639	216.524	223	147	253	4547	29.639	4.800	0.112	1.473
ID418191	418191	45	90.705	19.967	21.970	0	311	311	2	1	-10921639	190.381	202	99	253	3998	48.373	4.800	0.256	1.603
ID418189	418189	47	56.475	15.797	7.115	0	311	311	2	1	-10921639	215.476	222	155	255	4525	35.099	4.800	0.143	1.533
ID418183	418183	47	59.667	15.054	7.206	0	312	312	2	1	-10921639	214.286	230	142	255	4500	38.542	4.800	0.152	1.465
ID418184	418184	37	56.486	18.930	11.836	0	312	312	2	1	-10921639	209.571	216	136	253	4401	37.365	7.600	0.124	1.236
ID418185	418185	45	90.303	20.035	21.970	0	312	312	2	1	-10921639	195.286	196	104	255	4101	46.520	4.800	0.248	1.670
ID418194	418194	45	88.095	20.167	21.896	0	313	313	2	1	-10921639	184.095	195	109	253	3866	47.518	2.000	0.239	1.493
ID418192	418192	47	54.390	14.575	6.904	0	313	313	2	1	-10921639	214.190	211	162	250	4498	28.989	4.800	0.149	1.917
ID418193	418193	37	53.782	19.242	11.438	0	313	313	2	1	-10921639	217.571	219	168	253	4569	30.220	4.800	0.121	1.556
ID418195	418195	47	60.986	13.977	6.705	0	314	314	2	1	-10921639	204.095	210	130	249	4286	35.645	4.800	0.152	1.509
ID418196	418196	37	45.208	19.270	11.529	0	314	314	2	1	-10921639	216.190	217	162	252	4540	31.575	4.800	0.096	1.204
ID418197	418197	45	85.224	20.061	21.614	0	314	314	2	1	-10921639	189.524	207	98	255	3980	50.673	4.800	0.235	1.425
ID418204	418204	49	47.826	11.205	19.903	0	315	315	2	1	-10921639	137.381	148	53	189	2885	39.774	2.000	0.154	0.920
ID418205	418205	45	87.787	19.986	21.824	0	315	315	2	1	-10921639	182.905	180	97	251	3841	49.131	2.000	0.244	1.461
ID418202	418202	37	51.291	19.421	11.486	0	315	315	2	1	-10921639	218.238	217	179	252	4583	26.038	7.600	0.120	1.800
ID418203	418203	None	44.505	8.976	13.791	0	315	315	2	1	-10921639	137.667	142	80	194	2891	31.425	2.000	0.144	1.103
ID418201	418201	47	54.721	12.731	7.491	0	315	315	2	1	-10921639	186.524	200	104	247	3917	41.795	4.800	0.143	1.117
ID418206	418206	37	58.064	19.087	11.714	0	316	316	2	1	-10921639	207.857	214	133	255	4365	37.584	2.000	0.120	1.187
ID418207	418207	49	45.167	11.042	19.774	0	316	316	2	1	-10921639	145.190	158	62	211	3049	41.965	4.800	0.129	0.789
ID418208	418208	45	89.352	20.107	21.767	0	316	316	2	1	-10921639	192.429	196	116	253	4041	46.980	4.800	0.253	1.652
ID418210	418210	37	56.992	19.084	11.541	0	317	317	2	1	-10921639	209.619	219	151	253	4402	36.503	4.800	0.131	1.329
ID418211	418211	45	84.032	19.958	21.633	0	317	317	2	1	-10921639	194.381	210	103	255	4082	50.418	4.800	0.232	1.453
ID418198	418198	50	45.096	10.492	8.500	0	318	318	2	1	-10921639	126.857	137	37	204	2664	46.269	4.800	0.160	0.757
ID418199	418199	37	51.042	18.990	11.581	0	318	318	2	1	-10921639	195.667	202	118	246	4109	37.227	7.600	0.118	1.113
ID418200	418200	45	88.052	19.943	21.783	0	318	318	2	1	-10921639	192.476	208	97	255	4042	49.490	4.800	0.244	1.525
ID418214	418214	45	90.987	19.962	21.781	0	319	319	2	1	-10921639	191.619	197	107	255	4024	49.522	2.000	0.257	1.583
ID418212	418212	50	42.899	10.070	8.916	0	319	319	2	1	-10921639	129.333	136	57	188	2716	36.085	2.000	0.141	0.887
ID418213	418213	37	53.907	19.356	10.946	0	319	319	2	1	-10921639	207.238	218	148	246	4352	29.551	4.800	0.134	1.660
ID418209	418209	45	80.574	19.847	21.576	0	320	320	2	1	-10921639	189.238	205	99	255	3974	49.885	4.800	0.235	1.441
ID418215	418215	37	50.521	19.050	11.850	0	321	321	2	1	-10921639	188.333	197	120	244	3955	33.340	7.600	0.115	1.170
ID418216	418216	45	86.608	19.978	21.584	0	321	321	2	1	-10921639	188.429	203	89	253	3957	51.738	4.800	0.257	1.488
ID418236	418236	37	54.089	19.485	11.459	0	322	322	2	1	-10921639	187.810	183	145	242	3944	27.746	4.800	0.136	1.625
ID418237	418237	45	91.176	19.936	21.585	0	322	322	2	1	-10921639	193.952	208	79	255	4073	58.329	4.800	0.274	1.431
ID418222	418222	45	91.389	20.028	21.667	0	323	323	2	1	-10921639	199.762	228	96	255	4195	57.034	4.800	0.266	1.472
ID418220	418220	37	60.450	19.789	11.803	0	323	323	2	1	-10921639	173.857	177	91	244	3651	42.111	2.000	0.150	1.080
ID418221	418221	51	47.590	11.238	19.847	0	323	323	2	1	-10921639	137.952	149	50	190	2897	42.154	2.000	0.163	0.916
ID418218	418218	51	42.023	10.922	19.348	0	324	324	2	1	-10921639	143.762	146	93	177	3019	22.454	4.800	0.157	1.734
ID418219	418219	45	93.763	20.008	21.874	0	324	324	2	1	-10921639	200.000	218	107	255	4200	52.303	4.800	0.264	1.597
ID418217	418217	37	63.642	19.670	11.942	0	324	324	2	1	-10921639	177.667	172	89	246	3731	46.072	2.000	0.160	1.061
ID418226	418226	45	82.865	20.086	21.761	0	325	325	2	1	-10921639	206.429	238	101	255	4335	53.600	4.800	0.220	1.388
ID418225	418225	37	58.407	19.652	11.992	0	325	325	2	1	-10921639	181.333	182	104	243	3808	42.028	4.800	0.153	1.145
ID418223	418223	37	61.133	19.223	12.247	0	326	326	2	1	-10921639	206.048	209	160	249	4327	30.878	4.800	0.157	1.816
ID418224	418224	45	86.864	19.941	21.774	0	326	326	2	1	-10921639	209.762	239	106	255	4405	48.873	4.800	0.252	1.730
ID418230	418230	37	53.870	19.388	12.604	0	327	327	2	1	-10921639	207.571	214	144	244	4359	31.814	4.800	0.142	1.626
ID418231	418231	52	47.176	11.111	19.276	0	327	327	2	1	-10921639	150.619	149	95	194	3163	28.228	2.000	0.150	1.388
ID418232	418232	45	76.546	19.886	21.827	0	327	327	2	1	-10921639	218.333	240	142	255	4585	39.904	4.800	0.210	1.901
ID418234	418234	52	40.950	10.742	19.321	0	328	328	2	1	-10921639	142.429	144	101	174	2991	19.795	4.800	0.151	1.891
ID418235	418235	45	76.350	20.407	21.868	0	328	328	2	1	-10921639	227.048	244	128	255	4768	36.021	4.800	0.218	2.254
ID418233	418233	37	48.592	19.535	12.105	0	328	328	2	1	-10921639	192.238	209	108	248	4037	44.463	4.800	0.116	0.899
ID418227	418227	37	46.618	19.000	12.000	0	329	329	2	1	-10921639	203.000	208	146	247	4263	28.998	7.600	0.100	1.272
ID418228	418228	53	45.971	17.385	14.815	0	329	329	2	1	-10921639	206.524	210	154	251	4337	30.471	2.000	0.092	1.147
ID418229	418229	45	76.176	20.309	21.951	0	329	329	2	1	-10921639	226.857	241	133	255	4764	36.627	4.800	0.212	2.168
ID418238	418238	37	49.007	19.903	10.624	0	330	330	2	1	-10921639	185.000	183	108	241	3885	39.742	7.600	0.118	0.985
ID418239	418239	53	47.521	16.937	14.888	0	330	330	2	1	-10921639	223.762	227	165	253	4699	23.744	7.600	0.111	1.885
ID418240	418240	52	42.228	11.058	19.509	0	330	330	2	1	-10921639	135.810	144	65	183	2852	37.484	2.000	0.150	0.945
ID418241	418241	45	77.328	20.379	22.234	0	330	330	2	1	-10921639	225.190	239	161	255	4729	32.594	4.800	0.214	2.432
ID418244	418244	52	43.901	11.458	19.586	0	331	331	2	1	-10921639	136.238	143	60	193	2861	43.676	4.800	0.149	0.809
ID418245	418245	45	75.642	20.667	22.207	0	331	331	2	1	-10921639	222.619	242	147	255	4675	37.210	4.800	0.214	2.108
ID418242	418242	37	55.322	19.591	10.850	0	331	331	2	1	-10921639	187.571	185	100	247	3939	44.759	2.000	0.128	0.948
ID418243	418243	53	45.356	17.152	15.200	0	331	331	2	1	-10921639	204.714	201	162	248	4299	28.438	7.600	0.091	1.205
ID418250	418250	37	65.087	19.337	10.672	0	332	332	2	1	-10921639	201.619	193	160	252	4234	33.045	2.000	0.146	1.550
ID418251	418251	52	40.821	10.979	19.354	0	332	332	2	1	-10921639	144.762	154	97	175	3040	24.898	4.800	0.155	1.561
ID418252	418252	45	69.835	20.576	21.951	0	332	332	2	1	-10921639	226.238	244	153	255	4751	33.216	4.800	0.198	2.251
ID418246	418246	37	68.017	19.207	11.007	0	333	333	2	1	-10921639	191.333	179	140	250	4018	33.577	2.000	0.158	1.555
ID418247	418247	45	68.735	20.247	22.319	0	333	333	2	1	-10921639	223.286	239	165	255	4689	32.165	4.800	0.171	2.023
ID418254	418254	45	69.850	20.519	22.131	0	334	334	2	1	-10921639	212.238	236	116	255	4457	45.846	4.800	0.181	1.418
ID418253	418253	37	61.756	19.312	11.090	0	334	334	2	1	-10921639	180.524	168	128	242	3791	30.768	7.600	0.152	1.547
ID418270	418270	45	65.621	20.461	22.376	0	335	335	2	1	-10921639	225.905	242	157	255	4744	34.215	4.800	0.165	1.875
ID418268	418268	37	48.315	19.740	11.041	0	335	335	2	1	-10921639	171.190	177	101	229	3595	36.005	7.600	0.131	1.099
ID418269	418269	54	41.115	20.500	17.535	0	335	335	2	1	-10921639	206.667	210	133	252	4340	36.493	6.289	0.097	1.002
ID418255	418255	37	45.381	19.942	10.289	0	336	336	2	1	-10921639	170.905	166	109	232	3589	32.568	7.600	0.130	1.204
ID418258	418258	45	56.268	20.485	22.141	0	336	336	2	1	-10921639	230.048	247	156	255	4831	34.483	4.800	0.134	1.573
ID418256	418256	54	41.752	20.308	17.744	0	336	336	2	1	-10921639	233.524	246	173	255	4904	23.786	4.800	0.098	1.758
ID418257	418257	None	44.351	15.598	20.342	0	336	336	2	1	-10921639	210.810	218	158	249	4427	30.073	4.800	0.105	1.330
ID418248	418248	37	43.997	19.886	10.819	0	337	337	2	1	-10921639	172.619	172	119	223	3625	29.894	4.800	0.113	1.173
ID418249	418249	45	53.490	19.861	21.970	0	337	337	2	1	-10921639	226.667	243	152	255	4760	34.682	4.800	0.122	1.419
ID418266	418266	None	41.253	15.255	20.348	0	338	338	2	1	-10921639	194.667	207	120	244	4088	37.732	6.339	0.093	0.881
ID418267	418267	45	53.112	20.215	22.229	0	338	338	2	1	-10921639	230.714	243	168	255	4845	28.057	4.800	0.122	1.793
ID418264	418264	37	53.366	20.031	11.229	0	338	338	2	1	-10921639	172.143	173	112	236	3615	31.721	4.800	0.148	1.398
ID418265	418265	54	40.867	20.212	18.688	0	338	338	2	1	-10921639	236.381	245	199	255	4964	19.400	4.800	0.091	2.036
ID418259	418259	37	51.261	19.795	10.921	0	339	339	2	1	-10921639	174.381	178	119	231	3662	30.102	4.800	0.153	1.537
ID418260	418260	54	42.763	20.037	18.459	0	339	339	2	1	-10921639	225.429	241	153	255	4734	31.685	4.800	0.095	1.239
ID418261	418261	45	52.606	20.125	22.329	0	339	339	2	1	-10921639	223.048	235	172	255	4684	28.753	4.800	0.116	1.615
ID418262	418262	37	61.369	20.104	10.479	0	340	340	2	1	-10921639	182.571	185	125	245	3834	35.559	7.600	0.171	1.502
ID418263	418263	45	54.255	20.203	22.053	0	340	340	2	1	-10921639	215.810	220	160	255	4532	30.761	2.000	0.113	1.420
