# Supplementary material for: Progressive enhancement of kinetic proofreading in T cell antigen discrimination from receptor activation to DAG generation
Source: eLife. 2022 Sep 20;11:e75263. doi: 10.7554/eLife.75263 (PMC9536835; doi:10.7554/eLife.75263)
Supplement: Figure 5—source data 1. — Each data table is the TrackMate ‘spot-statistics’ output of one cell over four cycles of blue-light illumination (frames 0–40, 100–140, 200–240, and 300–340, with 3 s interval between frames). We calculated the lifetime of TrackIDs that existed at the start of each period of blue-light illumination that did not last for the full period and fit the resulting lifetime distributions using custom Python scripts available at https://github.com/dbritain/KP-paper (copy archived at swh:1:rev:167fa456901903740f0f3ee6a3e5324bc45207ea, Britain, 2022). [file elife-75263-fig5-data1.zip › Fig5SourceData/LAT/lat2/cell15.csv]

Label	ID	TRACK_ID	QUALITY	POSITION_X	POSITION_Y	POSITION_Z	POSITION_T	FRAME	RADIUS	VISIBILITY	MANUAL_COLOR	MEAN_INTENSITY	MEDIAN_INTENSITY	MIN_INTENSITY	MAX_INTENSITY	TOTAL_INTENSITY	STANDARD_DEVIATION	ESTIMATED_DIAMETER	CONTRAST	SNR
ID419910	419910	None	50.876	13.747	18.357	0	0	0	2	1	-10921639	197.429	202	137	245	4146	32.603	2.000	0.118	1.275
ID419911	419911	0	98.580	46.317	18.070	0	0	0	2	1	-10921639	196.429	201	130	251	4125	40.844	4.800	0.314	2.300
ID419908	419908	1	41.125	13.524	11.831	0	0	0	2	1	-10921639	165.524	165	118	207	3476	23.248	4.800	0.113	1.447
ID419909	419909	2	68.384	32.722	13.990	0	0	0	2	1	-10921639	192.952	185	139	248	4052	33.376	4.800	0.173	1.708
ID419907	419907	3	71.750	17.421	4.273	0	0	0	2	1	-10921639	201.286	222	117	253	4227	47.420	4.800	0.206	1.448
ID419914	419914	4	53.912	30.019	27.312	0	0	0	2	1	-10921639	139.095	137	91	194	2921	28.316	2.000	0.197	1.616
ID419915	419915	5	81.383	21.012	28.930	0	0	0	2	1	-10921639	180.524	173	107	246	3791	44.946	4.800	0.245	1.582
ID419912	419912	6	66.144	11.611	21.128	0	0	0	2	1	-10921639	212.095	214	156	252	4454	30.998	7.600	0.162	1.905
ID419913	419913	7	46.145	24.618	20.651	0	0	0	2	1	-10921639	181.571	181	136	234	3813	27.527	2.000	0.124	1.455
ID419922	419922	4	46.085	30.041	26.920	0	1	1	2	1	-10921639	143.429	149	94	180	3012	26.214	4.800	0.161	1.520
ID419923	419923	5	68.550	21.285	28.723	0	1	1	2	1	-10921639	180.286	175	114	242	3786	41.589	4.800	0.199	1.441
ID419920	419920	7	52.827	23.676	19.306	0	1	1	2	1	-10921639	206.619	214	149	249	4339	27.995	4.800	0.128	1.670
ID419921	419921	6	61.975	11.547	20.916	0	1	1	2	1	-10921639	219.333	231	162	253	4606	31.283	4.800	0.155	1.877
ID419918	419918	2	66.457	32.808	13.616	0	1	1	2	1	-10921639	202.381	193	148	251	4250	31.669	4.800	0.159	1.751
ID419919	419919	0	95.758	46.291	17.947	0	1	1	2	1	-10921639	196.476	199	132	252	4126	42.462	4.800	0.295	2.108
ID419916	419916	3	71.252	17.449	4.626	0	1	1	2	1	-10921639	214.810	227	130	255	4511	39.176	4.800	0.187	1.729
ID419917	419917	1	48.489	13.269	11.860	0	1	1	2	1	-10921639	159.143	156	95	221	3342	36.713	2.000	0.111	0.866
ID419895	419895	1	41.616	13.542	11.843	0	2	2	2	1	-10921639	153.048	146	115	208	3214	25.001	2.000	0.099	1.106
ID419893	419893	3	78.524	17.287	4.880	0	2	2	2	1	-10921639	207.429	230	134	253	4356	41.019	4.800	0.212	1.769
ID419902	419902	6	66.972	11.890	20.821	0	2	2	2	1	-10921639	205.762	209	138	253	4321	39.253	4.800	0.165	1.489
ID419903	419903	5	72.326	21.199	28.199	0	2	2	2	1	-10921639	178.476	179	112	242	3748	41.188	4.800	0.220	1.561
ID419900	419900	7	41.190	24.215	19.338	0	2	2	2	1	-10921639	193.000	196	146	229	4053	22.011	4.800	0.105	1.671
ID419898	419898	0	88.562	45.936	17.705	0	2	2	2	1	-10921639	191.762	192	98	248	4027	43.689	4.800	0.282	1.932
ID419896	419896	2	68.693	33.053	13.822	0	2	2	2	1	-10921639	187.238	178	135	248	3932	33.071	2.000	0.171	1.653
ID419894	419894	3	72.997	17.133	5.381	0	3	3	2	1	-10921639	196.857	191	124	253	4134	43.553	4.800	0.202	1.516
ID419906	419906	5	63.144	21.551	27.894	0	3	3	2	1	-10921639	169.905	170	115	238	3568	37.189	2.000	0.169	1.321
ID419904	419904	6	70.277	11.543	20.957	0	3	3	2	1	-10921639	205.571	213	140	253	4317	37.322	4.800	0.175	1.639
ID419905	419905	None	47.907	29.987	26.764	0	3	3	2	1	-10921639	149.667	156	98	192	3143	28.617	4.800	0.154	1.392
ID419901	419901	0	80.913	45.390	17.919	0	3	3	2	1	-10921639	178.429	173	110	246	3747	41.218	4.800	0.244	1.699
ID419899	419899	2	53.397	33.213	13.935	0	3	3	2	1	-10921639	177.762	172	145	240	3733	27.269	2.000	0.132	1.521
ID419897	419897	8	46.988	20.000	8.000	0	3	3	2	1	-10921639	204.476	207	123	247	4294	36.967	7.600	0.105	1.054
ID419942	419942	5	57.414	20.791	28.024	0	4	4	2	1	-10921639	174.952	177	127	233	3674	28.384	4.800	0.164	1.741
ID419940	419940	None	43.001	48.833	17.655	0	4	4	2	1	-10921639	122.810	128	73	167	2579	31.232	2.000	0.165	1.113
ID419941	419941	6	72.283	11.832	20.989	0	4	4	2	1	-10921639	212.619	222	155	255	4465	33.117	4.800	0.182	1.975
ID419938	419938	8	41.665	20.000	9.000	0	4	4	2	1	-10921639	206.190	199	150	243	4330	29.300	4.800	0.104	1.323
ID419939	419939	0	73.047	44.625	17.940	0	4	4	2	1	-10921639	176.952	171	99	241	3716	38.267	4.800	0.215	1.637
ID419937	419937	3	62.693	17.404	5.649	0	4	4	2	1	-10921639	195.619	190	135	248	4108	36.338	4.800	0.161	1.490
ID419943	419943	3	59.850	16.949	5.182	0	5	5	2	1	-10921639	174.143	169	125	237	3657	36.250	4.800	0.170	1.398
ID419948	419948	5	54.202	21.477	27.698	0	5	5	2	1	-10921639	167.952	172	117	227	3527	30.474	4.800	0.166	1.569
ID419946	419946	None	40.447	23.966	19.387	0	5	5	2	1	-10921639	201.905	207	165	233	4240	18.039	4.800	0.106	2.148
ID419947	419947	6	70.602	11.489	20.939	0	5	5	2	1	-10921639	199.429	209	128	252	4188	40.914	4.800	0.194	1.584
ID419944	419944	8	47.550	20.253	9.579	0	5	5	2	1	-10921639	220.143	231	166	249	4623	26.052	4.800	0.118	1.782
ID419945	419945	0	58.830	44.821	17.766	0	5	5	2	1	-10921639	165.238	175	81	205	3470	35.253	4.800	0.201	1.569
ID419887	419887	3	52.490	16.926	4.637	0	6	6	2	1	-10921639	170.381	178	118	205	3578	25.170	4.800	0.170	1.966
ID419892	419892	5	50.864	21.513	27.725	0	6	6	2	1	-10921639	161.619	163	105	228	3394	31.617	2.000	0.132	1.189
ID419890	419890	0	66.607	44.412	17.660	0	6	6	2	1	-10921639	164.000	158	108	218	3444	29.271	4.800	0.236	2.136
ID419891	419891	6	65.422	11.128	21.052	0	6	6	2	1	-10921639	184.857	193	118	242	3882	37.102	4.800	0.184	1.547
ID419888	419888	8	50.559	20.426	10.045	0	6	6	2	1	-10921639	211.571	218	165	251	4443	28.498	7.600	0.109	1.465
ID419889	419889	None	45.021	48.052	15.953	0	6	6	2	1	-10921639	107.286	110	49	158	2253	35.368	2.000	0.183	0.939
ID419958	419958	8	44.288	20.602	10.115	0	7	7	2	1	-10921639	193.143	194	130	243	4056	29.947	2.000	0.093	1.093
ID419959	419959	9	43.986	33.678	13.226	0	7	7	2	1	-10921639	168.429	176	89	214	3537	33.802	4.800	0.147	1.278
ID419957	419957	3	53.459	16.898	4.708	0	7	7	2	1	-10921639	167.381	164	109	220	3515	25.951	4.800	0.161	1.793
ID419962	419962	5	42.416	21.680	27.967	0	7	7	2	1	-10921639	159.762	159	127	215	3355	23.567	4.800	0.111	1.354
ID419960	419960	0	64.840	44.387	17.497	0	7	7	2	1	-10921639	151.524	150	82	210	3182	37.124	4.800	0.215	1.445
ID419961	419961	6	46.523	13.133	19.387	0	7	7	2	1	-10921639	182.810	185	128	224	3839	26.091	4.800	0.128	1.592
ID419926	419926	9	43.547	33.054	13.246	0	8	8	2	1	-10921639	167.333	171	109	219	3514	28.689	7.600	0.124	1.286
ID419927	419927	None	41.604	46.546	14.977	0	8	8	2	1	-10921639	102.429	106	44	168	2151	37.214	2.000	0.183	0.853
ID419924	419924	3	44.783	16.892	4.226	0	8	8	2	1	-10921639	147.667	150	104	188	3101	26.839	2.000	0.140	1.353
ID419925	419925	8	47.614	20.877	10.104	0	8	8	2	1	-10921639	187.476	187	118	243	3937	32.155	2.000	0.097	1.032
ID419930	419930	6	50.293	12.467	19.767	0	8	8	2	1	-10921639	176.952	185	111	231	3716	32.704	4.800	0.143	1.357
ID419931	419931	5	48.419	19.965	29.130	0	8	8	2	1	-10921639	154.952	159	105	225	3254	30.655	4.800	0.182	1.560
ID419928	419928	0	56.000	43.906	17.471	0	8	8	2	1	-10921639	149.952	161	88	192	3149	29.463	4.800	0.213	1.789
ID419929	419929	None	40.328	23.765	18.923	0	8	8	2	1	-10921639	205.333	208	170	232	4312	19.747	4.800	0.095	1.808
ID419950	419950	0	48.834	43.441	17.177	0	9	9	2	1	-10921639	145.952	146	84	187	3065	24.134	4.800	0.187	1.901
ID419951	419951	6	43.864	13.224	19.167	0	9	9	2	1	-10921639	178.667	175	119	219	3752	25.021	4.800	0.134	1.683
ID419949	419949	8	48.050	20.609	10.766	0	9	9	2	1	-10921639	197.238	191	135	246	4142	28.552	2.000	0.103	1.290
ID419952	419952	5	46.272	21.702	28.001	0	9	9	2	1	-10921639	156.429	157	111	225	3285	27.802	4.800	0.124	1.243
ID419956	419956	5	43.797	21.535	28.470	0	10	10	2	1	-10921639	151.048	153	116	212	3172	23.813	4.800	0.124	1.404
ID419954	419954	0	54.257	42.698	16.822	0	10	10	2	1	-10921639	165.762	177	114	204	3481	29.084	4.800	0.185	1.779
ID419955	419955	6	40.646	13.748	18.950	0	10	10	2	1	-10921639	182.762	182	139	230	3838	21.769	4.800	0.109	1.649
ID419953	419953	3	46.330	16.925	4.227	0	10	10	2	1	-10921639	147.571	147	95	194	3099	28.812	4.800	0.152	1.354
ID419934	419934	0	47.511	42.540	16.622	0	11	11	2	1	-10921639	165.952	168	119	204	3485	24.893	4.800	0.164	1.881
ID419935	419935	10	41.501	10.758	21.803	0	11	11	2	1	-10921639	146.143	141	96	198	3069	29.268	4.800	0.159	1.372
ID419932	419932	3	49.246	17.036	3.459	0	11	11	2	1	-10921639	138.333	135	73	191	2905	38.885	4.800	0.167	1.018
ID419933	419933	11	45.614	15.786	9.808	0	11	11	2	1	-10921639	211.619	215	159	245	4444	24.459	4.800	0.110	1.712
ID419936	419936	5	50.424	21.386	28.494	0	11	11	2	1	-10921639	162.048	156	123	227	3403	24.774	4.800	0.171	1.912
ID419966	419966	10	46.612	9.908	21.851	0	12	12	2	1	-10921639	128.810	135	57	185	2705	32.182	4.800	0.190	1.278
ID419967	419967	5	56.696	21.717	28.152	0	12	12	2	1	-10921639	156.190	156	111	230	3280	31.857	2.000	0.150	1.277
ID419964	419964	11	41.859	15.284	10.577	0	12	12	2	1	-10921639	208.667	216	167	246	4382	24.317	6.304	0.098	1.527
ID419965	419965	0	50.994	41.146	17.156	0	12	12	2	1	-10921639	172.905	181	98	219	3631	28.697	4.800	0.167	1.728
ID419963	419963	3	43.030	17.060	4.272	0	12	12	2	1	-10921639	152.857	160	97	193	3210	31.129	4.800	0.151	1.286
ID419974	419974	11	44.793	14.732	11.201	0	13	13	2	1	-10921639	215.952	228	147	244	4535	28.486	4.800	0.108	1.479
ID419975	419975	0	55.433	40.831	16.779	0	13	13	2	1	-10921639	174.905	174	113	213	3673	28.360	4.800	0.172	1.808
ID419973	419973	3	43.656	16.715	3.823	0	13	13	2	1	-10921639	155.333	165	111	191	3262	25.015	4.800	0.147	1.591
ID419976	419976	10	41.318	9.993	21.790	0	13	13	2	1	-10921639	126.381	125	64	178	2654	32.681	4.800	0.187	1.216
ID419977	419977	5	49.171	21.685	28.320	0	13	13	2	1	-10921639	156.048	156	111	216	3277	26.267	4.800	0.146	1.515
ID419978	419978	3	52.469	17.272	4.323	0	14	14	2	1	-10921639	163.333	169	103	211	3430	34.778	4.800	0.167	1.347
ID419979	419979	0	48.440	39.918	16.992	0	14	14	2	1	-10921639	164.238	175	93	210	3449	31.420	4.800	0.156	1.407
ID419980	419980	5	55.693	21.915	28.074	0	14	14	2	1	-10921639	151.667	146	111	220	3185	30.337	2.000	0.157	1.357
ID419982	419982	11	52.144	15.847	11.028	0	15	15	2	1	-10921639	221.857	230	167	252	4659	24.514	4.800	0.125	2.009
ID419983	419983	0	44.242	38.627	16.900	0	15	15	2	1	-10921639	163.476	170	105	202	3433	30.268	4.800	0.140	1.326
ID419981	419981	3	41.901	17.290	4.192	0	15	15	2	1	-10921639	155.667	165	89	192	3269	29.354	4.800	0.136	1.270
ID419984	419984	5	49.220	21.807	28.367	0	15	15	2	1	-10921639	151.667	153	114	206	3185	25.868	4.800	0.144	1.479
ID419972	419972	5	51.097	21.716	28.181	0	16	16	2	1	-10921639	147.810	146	110	211	3104	28.935	2.000	0.139	1.249
ID419970	419970	0	50.925	38.102	17.178	0	16	16	2	1	-10921639	171.429	175	116	215	3600	27.266	4.800	0.161	1.739
ID419971	419971	12	46.357	43.029	19.619	0	16	16	2	1	-10921639	137.190	137	91	188	2881	29.039	4.800	0.192	1.520
ID419968	419968	3	42.934	16.723	4.124	0	16	16	2	1	-10921639	151.286	158	98	186	3177	25.784	4.800	0.133	1.380
ID419969	419969	11	47.767	15.766	10.490	0	16	16	2	1	-10921639	208.952	216	127	246	4388	32.259	4.800	0.113	1.315
ID419990	419990	3	41.862	16.697	4.067	0	17	17	2	1	-10921639	142.429	148	92	180	2991	26.543	4.800	0.146	1.368
ID419991	419991	11	42.762	15.482	11.382	0	17	17	2	1	-10921639	197.333	197	124	245	4144	29.576	4.800	0.113	1.357
ID419994	419994	5	50.912	21.632	28.151	0	17	17	2	1	-10921639	147.762	153	94	209	3103	30.600	2.000	0.142	1.201
ID419992	419992	0	48.279	38.416	16.989	0	17	17	2	1	-10921639	180.286	189	124	215	3786	25.741	4.800	0.153	1.860
ID419993	419993	12	43.766	43.651	19.658	0	17	17	2	1	-10921639	120.952	134	49	169	2540	36.378	4.800	0.181	1.021
ID420006	420006	11	46.503	14.724	11.718	0	18	18	2	1	-10921639	197.190	196	132	239	4141	26.362	4.800	0.118	1.582
ID420007	420007	0	52.040	38.374	16.359	0	18	18	2	1	-10921639	161.000	171	76	210	3381	40.337	4.800	0.160	1.100
ID420005	420005	13	44.379	22.929	9.657	0	18	18	2	1	-10921639	195.095	191	164	224	4097	17.155	4.800	0.127	2.572
ID420008	420008	12	45.463	43.748	19.445	0	18	18	2	1	-10921639	117.286	121	69	157	2463	30.271	4.800	0.206	1.325
ID420009	420009	5	48.630	21.534	28.036	0	18	18	2	1	-10921639	149.381	151	108	196	3137	26.834	4.800	0.154	1.482
ID419988	419988	0	52.297	38.178	16.637	0	19	19	2	1	-10921639	180.619	185	113	217	3793	25.216	4.800	0.159	1.961
ID419989	419989	5	44.976	21.970	28.019	0	19	19	2	1	-10921639	140.571	134	99	204	2952	28.699	2.000	0.126	1.093
ID419986	419986	13	49.898	22.929	10.339	0	19	19	2	1	-10921639	196.762	193	150	242	4132	24.378	4.800	0.147	2.072
ID419987	419987	11	47.093	14.860	12.536	0	19	19	2	1	-10921639	190.286	193	134	240	3996	28.387	4.800	0.113	1.360
ID419985	419985	3	42.793	17.153	4.793	0	19	19	2	1	-10921639	151.571	161	109	189	3183	25.085	4.800	0.183	1.867
ID420022	420022	5	45.712	21.233	28.074	0	20	20	2	1	-10921639	140.762	133	107	198	2956	24.127	4.800	0.195	1.908
ID420020	420020	0	56.133	37.875	16.673	0	20	20	2	1	-10921639	183.143	186	137	223	3846	23.189	4.800	0.169	2.283
ID420021	420021	12	46.159	43.092	19.960	0	20	20	2	1	-10921639	128.810	137	71	167	2705	26.923	4.800	0.197	1.575
ID420018	420018	3	43.680	17.277	4.813	0	20	20	2	1	-10921639	147.429	159	84	184	3096	26.696	4.800	0.173	1.628
ID420019	420019	13	46.332	23.055	9.782	0	20	20	2	1	-10921639	182.857	180	148	217	3840	18.722	4.800	0.134	2.307
ID420004	420004	12	49.553	43.124	19.707	0	21	21	2	1	-10921639	126.048	134	52	185	2647	35.856	4.800	0.185	1.097
ID420002	420002	11	48.078	14.660	13.046	0	21	21	2	1	-10921639	185.048	176	142	239	3886	24.693	2.000	0.111	1.498
ID420003	420003	0	47.661	37.822	16.769	0	21	21	2	1	-10921639	187.952	192	151	226	3947	21.458	7.600	0.142	2.172
ID420000	420000	3	48.715	17.308	5.012	0	21	21	2	1	-10921639	152.810	163	95	187	3209	27.243	4.800	0.196	1.836
ID420001	420001	13	46.868	23.047	9.743	0	21	21	2	1	-10921639	187.714	187	158	222	3942	19.652	4.800	0.125	2.123
ID419998	419998	15	42.035	39.157	19.733	0	22	22	2	1	-10921639	161.143	164	86	214	3384	37.524	6.304	0.116	0.890
ID419999	419999	14	61.423	20.296	28.905	0	22	22	2	1	-10921639	139.857	145	65	197	2937	38.735	4.800	0.233	1.365
ID419996	419996	11	50.080	14.220	12.088	0	22	22	2	1	-10921639	176.048	174	136	233	3697	30.575	4.800	0.131	1.335
ID419997	419997	0	43.947	37.347	17.408	0	22	22	2	1	-10921639	181.000	183	129	223	3801	27.192	7.600	0.114	1.366
ID419995	419995	3	45.129	17.638	5.207	0	22	22	2	1	-10921639	150.286	160	81	191	3156	31.617	4.800	0.176	1.423
ID420016	420016	33	49.956	21.925	28.081	0	23	23	2	1	-10921639	149.619	141	95	216	3142	31.083	2.000	0.133	1.126
ID420017	420017	14	42.547	20.252	28.941	0	23	23	2	1	-10921639	141.429	140	94	216	2970	28.908	4.800	0.187	1.541
ID420014	420014	15	41.117	38.417	20.025	0	23	23	2	1	-10921639	167.857	173	93	220	3525	33.382	4.800	0.123	1.101
ID420015	420015	34	48.240	30.180	25.955	0	23	23	2	1	-10921639	153.048	159	92	191	3214	26.254	4.800	0.166	1.659
ID420012	420012	0	45.130	37.007	16.755	0	23	23	2	1	-10921639	181.190	178	133	223	3805	24.714	4.800	0.121	1.581
ID420013	420013	12	46.338	43.493	19.465	0	23	23	2	1	-10921639	134.429	133	107	170	2823	21.516	4.800	0.200	2.083
ID420010	420010	3	47.486	17.398	4.979	0	23	23	2	1	-10921639	154.000	162	81	206	3234	34.648	4.800	0.185	1.388
ID420011	420011	11	48.661	14.803	11.897	0	23	23	2	1	-10921639	198.238	200	161	235	4163	21.431	4.800	0.128	2.102
ID420023	420023	32	49.291	8.829	10.864	0	24	24	2	1	-10921639	102.762	102	53	165	2158	34.047	2.000	0.212	1.056
ID420030	420030	33	40.517	21.903	27.933	0	24	24	2	1	-10921639	145.000	145	76	193	3045	28.957	4.800	0.128	1.140
ID420031	420031	14	44.760	19.558	28.852	0	24	24	2	1	-10921639	139.762	143	88	182	2935	27.085	4.800	0.184	1.607
ID420028	420028	None	48.457	9.941	21.134	0	24	24	2	1	-10921639	123.143	124	76	164	2586	27.139	4.800	0.215	1.604
ID420029	420029	34	41.913	30.405	25.581	0	24	24	2	1	-10921639	136.238	141	85	178	2861	28.194	4.800	0.154	1.289
ID420026	420026	15	41.035	37.928	20.153	0	24	24	2	1	-10921639	148.524	155	86	199	3119	32.684	2.000	0.109	0.894
ID420027	420027	12	41.615	43.455	19.536	0	24	24	2	1	-10921639	112.286	119	41	153	2358	31.776	4.800	0.219	1.268
ID420024	420024	11	44.232	14.596	12.186	0	24	24	2	1	-10921639	186.857	182	157	235	3924	20.409	4.800	0.119	1.943
ID420025	420025	0	45.857	36.990	15.627	0	24	24	2	1	-10921639	161.857	169	99	204	3399	27.839	2.000	0.128	1.315
ID420038	420038	0	41.701	37.295	14.670	0	25	25	2	1	-10921639	155.810	159	94	202	3272	29.005	2.000	0.114	1.096
ID420039	420039	12	44.758	43.843	19.309	0	25	25	2	1	-10921639	110.905	117	51	156	2329	29.769	4.800	0.222	1.356
ID420037	420037	32	51.343	8.836	10.658	0	25	25	2	1	-10921639	109.333	116	45	170	2296	36.125	2.000	0.211	1.057
ID420042	420042	33	44.571	22.364	27.913	0	25	25	2	1	-10921639	151.524	150	85	211	3182	30.991	4.800	0.144	1.229
ID420043	420043	14	41.777	20.308	28.919	0	25	25	2	1	-10921639	136.905	144	84	190	2875	30.075	4.800	0.164	1.283
ID420040	420040	15	45.398	36.309	20.051	0	25	25	2	1	-10921639	170.714	176	98	219	3585	30.075	2.000	0.121	1.226
ID420041	420041	34	50.682	30.386	25.688	0	25	25	2	1	-10921639	152.381	158	90	196	3200	30.626	4.800	0.176	1.493
ID420052	420052	21	44.665	39.048	20.462	0	26	26	2	1	-10921639	146.810	143	80	193	3083	36.784	2.000	0.133	0.938
ID420053	420053	14	41.936	20.377	28.822	0	26	26	2	1	-10921639	133.429	142	79	177	2802	29.772	4.800	0.160	1.238
ID420050	420050	12	65.584	44.027	19.294	0	26	26	2	1	-10921639	127.810	119	66	183	2684	36.414	4.800	0.271	1.498
ID420051	420051	15	42.409	36.654	20.448	0	26	26	2	1	-10921639	161.810	182	100	220	3398	37.967	4.800	0.117	0.895
ID420049	420049	None	44.166	23.529	9.595	0	26	26	2	1	-10921639	183.762	187	130	223	3859	25.345	4.800	0.138	1.755
ID420036	420036	14	48.083	19.704	29.051	0	27	27	2	1	-10921639	129.524	133	79	185	2720	25.622	2.000	0.172	1.484
ID420034	420034	12	64.699	44.328	19.369	0	27	27	2	1	-10921639	135.190	129	88	188	2839	29.293	4.800	0.272	1.972
ID420035	420035	21	43.583	38.274	20.474	0	27	27	2	1	-10921639	147.333	148	95	207	3094	35.769	4.800	0.144	1.034
ID420032	420032	None	41.565	18.390	6.320	0	27	27	2	1	-10921639	143.857	155	60	174	3021	32.285	7.600	0.170	1.295
ID420033	420033	22	45.298	14.342	18.530	0	27	27	2	1	-10921639	171.476	168	132	216	3601	23.891	4.800	0.135	1.703
ID420054	420054	17	46.553	22.996	9.497	0	28	28	2	1	-10921639	175.952	177	91	228	3695	37.541	4.800	0.135	1.113
ID420055	420055	16	41.818	14.357	11.684	0	28	28	2	1	-10921639	170.952	168	119	221	3590	26.632	4.800	0.114	1.317
ID420060	420060	14	44.698	19.867	28.585	0	28	28	2	1	-10921639	134.190	142	74	178	2818	31.043	4.800	0.166	1.228
ID420058	420058	21	51.889	37.921	20.702	0	28	28	2	1	-10921639	142.905	144	46	213	3001	51.392	2.000	0.158	0.759
ID420059	420059	None	42.262	30.695	25.636	0	28	28	2	1	-10921639	138.810	144	66	193	2915	39.353	4.800	0.146	0.899
ID420056	420056	22	41.494	15.024	18.494	0	28	28	2	1	-10921639	165.762	172	99	213	3481	31.575	2.000	0.101	0.960
ID420057	420057	12	61.555	44.292	19.453	0	28	28	2	1	-10921639	152.810	150	90	208	3209	29.939	4.800	0.219	1.833
ID420046	420046	16	40.194	14.515	12.206	0	29	29	2	1	-10921639	170.762	167	146	210	3586	19.611	4.800	0.114	1.783
ID420047	420047	12	56.267	44.759	20.072	0	29	29	2	1	-10921639	142.048	144	89	210	2983	32.907	4.800	0.236	1.648
ID420044	420044	17	45.569	23.206	9.383	0	29	29	2	1	-10921639	172.143	182	88	211	3615	36.439	4.800	0.135	1.121
ID420045	420045	None	42.014	10.106	10.948	0	29	29	2	1	-10921639	101.095	100	48	160	2123	36.729	2.000	0.165	0.781
ID420048	420048	14	48.826	20.126	29.019	0	29	29	2	1	-10921639	139.857	149	87	184	2937	26.468	4.800	0.198	1.744
ID420082	420082	18	41.600	30.654	25.129	0	30	30	2	1	-10921639	156.905	159	72	208	3295	34.094	4.800	0.128	1.046
ID420083	420083	14	57.756	19.982	28.899	0	30	30	2	1	-10921639	140.714	148	83	210	2955	33.559	4.800	0.196	1.374
ID420080	420080	19	45.693	33.926	18.688	0	30	30	2	1	-10921639	189.571	187	126	235	3981	28.797	4.800	0.114	1.352
ID420081	420081	12	43.488	46.975	21.355	0	30	30	2	1	-10921639	112.190	120	61	157	2356	28.149	4.800	0.217	1.422
ID420078	420078	16	52.814	13.882	12.057	0	30	30	2	1	-10921639	180.238	179	124	220	3785	24.882	4.800	0.146	1.845
ID420079	420079	20	40.159	33.043	14.241	0	30	30	2	1	-10921639	160.095	171	103	212	3362	32.422	4.800	0.135	1.174
ID420077	420077	17	51.666	23.616	9.912	0	30	30	2	1	-10921639	196.286	202	119	244	4122	30.342	4.800	0.145	1.637
ID420066	420066	18	58.694	30.062	25.825	0	31	31	2	1	-10921639	167.143	172	91	223	3510	39.977	4.800	0.165	1.185
ID420067	420067	14	57.267	20.157	28.940	0	31	31	2	1	-10921639	137.476	139	77	200	2887	33.861	4.800	0.207	1.394
ID420064	420064	None	40.185	44.172	19.636	0	31	31	2	1	-10921639	134.286	132	89	175	2820	25.340	2.000	0.128	1.201
ID420065	420065	12	42.237	47.980	21.485	0	31	31	2	1	-10921639	105.667	119	46	145	2219	30.658	2.000	0.186	1.081
ID420062	420062	20	49.449	33.034	14.060	0	31	31	2	1	-10921639	160.619	174	89	206	3373	37.492	4.800	0.144	1.082
ID420063	420063	19	42.520	34.199	20.422	0	31	31	2	1	-10921639	180.571	180	134	225	3792	26.570	4.800	0.116	1.415
ID420061	420061	16	48.183	12.219	11.035	0	31	31	2	1	-10921639	159.952	167	95	212	3359	34.127	4.800	0.166	1.331
ID420070	420070	18	44.072	30.454	25.429	0	32	32	2	1	-10921639	158.905	155	107	196	3337	26.465	4.800	0.136	1.439
ID420071	420071	14	62.110	20.075	28.695	0	32	32	2	1	-10921639	135.048	143	64	209	2836	40.591	4.800	0.230	1.245
ID420068	420068	20	48.804	32.455	14.208	0	32	32	2	1	-10921639	159.143	161	103	200	3342	31.052	4.800	0.150	1.340
ID420069	420069	19	43.353	33.002	19.732	0	32	32	2	1	-10921639	179.286	178	135	226	3765	24.690	4.800	0.114	1.492
ID420076	420076	14	53.810	20.139	28.720	0	33	33	2	1	-10921639	127.714	133	56	191	2682	39.998	2.000	0.199	1.062
ID420074	420074	None	42.413	14.394	18.250	0	33	33	2	1	-10921639	171.429	174	119	228	3600	26.853	2.000	0.110	1.268
ID420075	420075	18	49.216	30.498	25.696	0	33	33	2	1	-10921639	156.286	155	89	207	3282	33.696	4.800	0.152	1.226
ID420072	420072	23	52.398	23.102	9.546	0	33	33	2	1	-10921639	211.952	214	159	248	4451	26.066	4.800	0.127	1.832
ID420073	420073	16	44.913	11.219	10.903	0	33	33	2	1	-10921639	141.048	156	76	193	2962	34.847	7.600	0.175	1.206
ID420094	420094	14	52.800	20.443	28.838	0	34	34	2	1	-10921639	129.429	141	57	183	2718	39.538	4.800	0.211	1.141
ID420092	420092	20	47.858	32.590	15.130	0	34	34	2	1	-10921639	176.714	184	92	230	3711	41.926	4.800	0.144	1.061
ID420093	420093	18	47.961	30.185	25.402	0	34	34	2	1	-10921639	168.190	173	131	202	3532	24.207	7.600	0.146	1.770
ID420090	420090	23	46.761	23.516	10.041	0	34	34	2	1	-10921639	196.143	200	126	242	4119	31.582	4.800	0.131	1.437
ID420091	420091	16	51.218	11.698	11.446	0	34	34	2	1	-10921639	160.238	157	111	208	3365	32.275	4.800	0.153	1.318
ID420086	420086	20	51.671	32.887	14.382	0	35	35	2	1	-10921639	159.714	165	90	218	3354	40.065	4.800	0.166	1.133
ID420087	420087	24	40.093	43.530	19.897	0	35	35	2	1	-10921639	100.429	109	45	148	2109	30.121	2.000	0.185	1.043
ID420084	420084	23	48.372	24.063	10.030	0	35	35	2	1	-10921639	182.905	187	109	231	3841	27.914	4.800	0.131	1.522
ID420085	420085	16	59.914	11.594	11.644	0	35	35	2	1	-10921639	166.619	167	89	213	3499	38.389	4.800	0.191	1.392
ID420088	420088	18	41.839	30.353	25.457	0	35	35	2	1	-10921639	150.476	142	109	196	3160	24.631	7.600	0.115	1.263
ID420089	420089	14	46.565	20.286	28.802	0	35	35	2	1	-10921639	119.000	122	55	169	2499	35.518	4.800	0.210	1.162
ID420110	420110	14	49.795	20.155	28.862	0	36	36	2	1	-10921639	129.857	140	65	179	2727	33.344	4.800	0.208	1.342
ID420108	420108	None	40.054	14.714	18.690	0	36	36	2	1	-10921639	182.857	185	149	232	3840	19.404	4.800	0.110	1.869
ID420109	420109	24	44.016	43.460	19.948	0	36	36	2	1	-10921639	117.048	125	60	159	2458	28.315	4.800	0.192	1.334
ID420106	420106	16	55.220	11.119	11.562	0	36	36	2	1	-10921639	146.571	144	68	206	3078	42.792	4.800	0.177	1.031
ID420107	420107	27	43.808	32.195	17.695	0	36	36	2	1	-10921639	191.429	195	145	241	4020	24.091	2.000	0.097	1.400
ID420104	420104	28	41.498	16.315	5.008	0	36	36	2	1	-10921639	127.905	131	54	181	2686	39.254	4.800	0.162	0.909
ID420105	420105	23	50.752	23.134	9.709	0	36	36	2	1	-10921639	208.143	214	148	244	4371	27.449	4.800	0.129	1.733
ID420102	420102	26	45.423	8.151	21.954	0	37	37	2	1	-10921639	91.619	94	36	138	1924	33.886	2.000	0.229	1.008
ID420103	420103	14	51.918	20.239	28.838	0	37	37	2	1	-10921639	128.714	140	55	180	2703	35.079	4.800	0.215	1.297
ID420100	420100	None	41.415	39.526	19.135	0	37	37	2	1	-10921639	139.333	142	105	169	2926	21.383	4.800	0.160	1.798
ID420101	420101	24	50.715	43.593	19.829	0	37	37	2	1	-10921639	115.381	121	45	168	2423	38.213	2.000	0.202	1.014
ID420098	420098	20	47.054	33.005	14.272	0	37	37	2	1	-10921639	171.286	178	93	232	3597	38.858	4.800	0.148	1.139
ID420099	420099	27	45.363	32.440	16.738	0	37	37	2	1	-10921639	201.333	200	158	244	4228	22.630	4.800	0.103	1.666
ID420096	420096	23	65.582	22.800	9.273	0	37	37	2	1	-10921639	202.667	219	109	252	4256	46.758	4.800	0.170	1.256
ID420097	420097	16	48.905	10.832	11.357	0	37	37	2	1	-10921639	135.952	134	70	183	2855	36.732	2.000	0.171	1.083
ID420095	420095	28	46.100	16.328	5.291	0	37	37	2	1	-10921639	122.571	132	51	180	2574	39.284	4.800	0.182	0.961
ID420116	420116	26	40.037	7.936	21.543	0	38	38	2	1	-10921639	98.333	106	38	141	2065	29.100	4.800	0.227	1.251
ID420117	420117	14	50.467	20.293	28.629	0	38	38	2	1	-10921639	132.000	143	59	183	2772	38.936	4.800	0.200	1.132
ID420114	420114	20	52.688	32.062	14.987	0	38	38	2	1	-10921639	213.333	218	159	250	4480	27.012	7.600	0.141	1.951
ID420115	420115	24	52.559	43.281	19.919	0	38	38	2	1	-10921639	130.762	142	65	187	2746	32.522	4.800	0.210	1.396
ID420112	420112	16	57.218	10.957	10.862	0	38	38	2	1	-10921639	151.429	154	93	208	3180	33.487	4.800	0.183	1.398
ID420113	420113	25	43.513	13.450	13.420	0	38	38	2	1	-10921639	168.190	168	92	218	3532	31.070	6.329	0.117	1.134
ID420111	420111	23	63.401	22.699	9.482	0	38	38	2	1	-10921639	199.905	205	113	253	4198	46.261	4.800	0.175	1.289
ID420118	420118	28	55.490	16.069	4.957	0	39	39	2	1	-10921639	124.476	132	51	199	2614	39.333	2.000	0.194	1.026
ID420119	420119	23	50.069	23.162	9.476	0	39	39	2	1	-10921639	180.286	181	130	236	3786	32.344	4.800	0.139	1.360
ID420124	420124	24	59.542	43.608	19.698	0	39	39	2	1	-10921639	131.333	138	58	198	2758	39.774	4.800	0.249	1.316
ID420125	420125	14	43.576	20.144	28.649	0	39	39	2	1	-10921639	123.333	129	65	163	2590	33.612	4.800	0.183	1.134
ID420122	420122	20	55.240	31.721	14.469	0	39	39	2	1	-10921639	188.095	190	112	243	3950	41.598	4.800	0.149	1.172
ID420123	420123	29	45.019	14.430	18.935	0	39	39	2	1	-10921639	175.143	178	141	222	3678	23.094	7.600	0.129	1.736
ID420120	420120	16	58.350	10.630	10.446	0	39	39	2	1	-10921639	150.476	158	66	206	3160	42.936	4.800	0.195	1.142
ID420121	420121	25	48.306	13.161	13.492	0	39	39	2	1	-10921639	174.381	170	105	234	3662	33.031	2.000	0.123	1.160
ID420134	420134	16	59.761	10.830	10.744	0	40	40	2	1	-10921639	162.476	162	108	208	3412	30.407	4.800	0.194	1.739
ID420135	420135	25	40.325	12.951	13.537	0	40	40	2	1	-10921639	163.238	159	100	217	3428	33.145	2.000	0.086	0.776
ID420132	420132	28	46.897	15.847	4.122	0	40	40	2	1	-10921639	113.333	116	49	178	2380	37.464	2.000	0.156	0.817
ID420133	420133	23	56.921	23.067	9.647	0	40	40	2	1	-10921639	195.000	196	142	245	4095	32.258	2.000	0.136	1.445
ID420140	420140	14	50.199	20.127	28.906	0	40	40	2	1	-10921639	132.524	142	72	185	2783	32.506	4.800	0.195	1.333
ID420138	420138	None	40.720	23.478	18.646	0	40	40	2	1	-10921639	186.238	192	127	232	3911	26.989	4.800	0.100	1.251
ID420139	420139	24	58.608	43.104	19.951	0	40	40	2	1	-10921639	137.667	138	65	194	2891	34.198	4.800	0.218	1.439
ID420136	420136	20	41.773	30.631	15.240	0	40	40	2	1	-10921639	191.476	191	142	230	4021	23.509	7.600	0.117	1.705
ID420137	420137	29	49.091	14.451	18.269	0	40	40	2	1	-10921639	174.429	175	130	230	3663	25.955	4.800	0.139	1.640
ID420146	420146	29	46.180	13.982	19.050	0	41	41	2	1	-10921639	178.571	178	149	210	3750	18.441	4.800	0.138	2.353
ID420147	420147	24	60.576	43.133	19.777	0	41	41	2	1	-10921639	142.048	145	59	204	2983	37.340	4.800	0.230	1.422
ID420144	420144	25	46.377	12.771	14.007	0	41	41	2	1	-10921639	168.476	164	110	230	3538	30.369	2.000	0.107	1.069
ID420145	420145	20	53.699	30.950	14.418	0	41	41	2	1	-10921639	185.619	189	131	232	3898	31.611	4.800	0.158	1.600
ID420142	420142	23	49.319	22.515	9.173	0	41	41	2	1	-10921639	186.095	188	127	239	3908	33.193	4.800	0.120	1.201
ID420143	420143	16	54.965	10.253	10.590	0	41	41	2	1	-10921639	142.714	153	77	195	2997	40.113	7.600	0.197	1.172
ID420141	420141	28	48.505	15.803	3.874	0	41	41	2	1	-10921639	120.286	119	66	164	2526	28.935	2.000	0.194	1.351
ID420159	420159	28	48.767	15.760	3.562	0	42	42	2	1	-10921639	125.143	131	79	169	2628	27.126	4.800	0.194	1.499
ID420164	420164	None	43.551	19.900	28.409	0	42	42	2	1	-10921639	136.429	132	97	184	2865	22.139	4.800	0.160	1.701
ID420162	420162	29	41.374	14.496	18.434	0	42	42	2	1	-10921639	177.286	182	126	212	3723	22.777	4.800	0.122	1.687
ID420163	420163	24	64.627	42.850	19.929	0	42	42	2	1	-10921639	143.429	149	67	215	3012	38.170	4.800	0.225	1.378
ID420160	420160	16	54.842	10.561	10.396	0	42	42	2	1	-10921639	136.286	139	59	198	2862	39.118	2.000	0.195	1.138
ID420161	420161	20	51.495	31.076	14.397	0	42	42	2	1	-10921639	181.714	185	107	240	3816	36.366	4.800	0.132	1.169
ID420126	420126	28	41.195	15.576	3.671	0	43	43	2	1	-10921639	120.667	130	65	163	2534	28.579	4.800	0.177	1.268
ID420127	420127	16	50.217	10.492	10.340	0	43	43	2	1	-10921639	120.286	124	52	193	2526	43.927	2.000	0.214	0.966
ID420130	420130	24	67.965	43.050	19.817	0	43	43	2	1	-10921639	143.857	153	62	227	3021	40.253	2.000	0.227	1.324
ID420131	420131	30	40.169	28.267	33.791	0	43	43	2	1	-10921639	54.238	51	18	118	1139	29.477	2.000	0.287	0.821
ID420128	420128	None	44.642	12.665	14.276	0	43	43	2	1	-10921639	166.333	165	113	215	3493	27.361	2.000	0.110	1.206
ID420129	420129	20	49.307	31.033	14.635	0	43	43	2	1	-10921639	197.000	198	157	236	4137	22.023	7.600	0.127	2.022
ID420174	420174	31	42.893	20.910	29.321	0	44	44	2	1	-10921639	134.905	134	87	165	2833	22.891	4.800	0.171	1.724
ID420175	420175	30	53.039	28.477	33.762	0	44	44	2	1	-10921639	66.667	62	23	133	1400	35.560	2.000	0.388	1.048
ID420172	420172	20	41.993	31.311	15.395	0	44	44	2	1	-10921639	192.905	192	162	234	4051	21.298	4.800	0.120	1.940
ID420173	420173	24	49.851	42.295	20.010	0	44	44	2	1	-10921639	149.571	157	87	193	3141	30.068	4.800	0.172	1.459
ID420171	420171	28	40.219	15.717	3.747	0	44	44	2	1	-10921639	114.048	120	62	149	2395	27.874	4.800	0.176	1.227
ID420150	420150	31	45.772	20.845	28.937	0	45	45	2	1	-10921639	131.095	134	78	165	2753	27.452	4.800	0.189	1.520
ID420151	420151	30	47.403	28.514	33.816	0	45	45	2	1	-10921639	63.524	65	21	122	1334	30.623	2.000	0.384	1.151
ID420148	420148	35	44.270	23.482	9.228	0	45	45	2	1	-10921639	190.952	191	145	235	4010	28.200	4.800	0.112	1.360
ID420149	420149	24	51.546	42.604	20.061	0	45	45	2	1	-10921639	147.619	141	90	199	3100	31.406	4.800	0.174	1.396
ID420158	420158	30	51.465	28.671	34.152	0	46	46	2	1	-10921639	69.762	59	30	123	1465	26.953	2.000	0.409	1.503
ID420156	420156	24	52.174	42.047	19.958	0	46	46	2	1	-10921639	163.095	159	115	229	3425	28.197	6.285	0.150	1.512
ID420157	420157	31	49.786	20.943	28.676	0	46	46	2	1	-10921639	132.476	137	62	173	2782	35.590	4.800	0.204	1.260
ID420154	420154	20	54.816	31.042	14.883	0	46	46	2	1	-10921639	199.000	202	153	248	4179	29.155	7.600	0.125	1.518
ID420155	420155	36	40.506	14.647	18.230	0	46	46	2	1	-10921639	192.286	192	130	229	4038	26.852	7.600	0.088	1.153
ID420152	420152	None	40.855	16.145	4.332	0	46	46	2	1	-10921639	106.667	109	49	168	2240	38.918	2.000	0.175	0.816
ID420153	420153	35	50.017	23.800	9.417	0	46	46	2	1	-10921639	200.381	209	130	247	4208	36.052	4.800	0.125	1.236
ID420166	420166	20	47.120	31.074	14.495	0	47	47	2	1	-10921639	189.429	195	116	242	3978	37.199	4.800	0.121	1.099
ID420167	420167	36	50.844	14.816	18.319	0	47	47	2	1	-10921639	196.952	198	139	246	4136	27.924	2.000	0.114	1.440
ID420165	420165	35	44.083	23.671	9.337	0	47	47	2	1	-10921639	189.905	195	135	239	3988	32.773	7.600	0.111	1.154
ID420170	420170	30	48.435	28.491	34.182	0	47	47	2	1	-10921639	62.476	57	22	118	1312	28.126	2.000	0.406	1.283
ID420168	420168	24	56.747	42.209	20.321	0	47	47	2	1	-10921639	169.857	173	129	224	3567	29.399	6.276	0.165	1.638
ID420169	420169	31	56.050	20.740	28.730	0	47	47	2	1	-10921639	138.524	146	64	188	2909	37.484	4.800	0.216	1.315
ID420182	420182	35	42.071	23.936	9.724	0	48	48	2	1	-10921639	198.571	200	156	237	4170	24.903	7.600	0.092	1.337
ID420183	420183	20	47.529	30.894	14.445	0	48	48	2	1	-10921639	188.667	188	110	233	3962	38.532	4.800	0.126	1.096
ID420186	420186	31	50.243	20.569	28.739	0	48	48	2	1	-10921639	136.095	142	64	177	2858	34.696	4.800	0.201	1.315
ID420187	420187	30	50.806	28.528	34.162	0	48	48	2	1	-10921639	63.952	59	24	122	1343	29.622	2.000	0.426	1.290
ID420184	420184	36	40.732	15.200	18.367	0	48	48	2	1	-10921639	189.286	191	144	234	3975	24.325	7.600	0.096	1.362
ID420185	420185	24	50.187	42.269	20.298	0	48	48	2	1	-10921639	164.571	164	131	207	3456	23.400	6.284	0.165	1.990
ID420180	420180	31	45.300	20.927	28.714	0	49	49	2	1	-10921639	132.190	145	62	170	2776	33.086	4.800	0.195	1.307
ID420181	420181	30	51.780	28.395	33.985	0	49	49	2	1	-10921639	68.190	62	27	131	1432	29.747	2.000	0.405	1.322
ID420178	420178	24	44.590	43.000	20.000	0	49	49	2	1	-10921639	158.048	157	108	208	3319	25.240	4.800	0.150	1.634
ID420179	420179	None	43.030	32.225	22.072	0	49	49	2	1	-10921639	183.429	183	127	231	3852	23.989	4.800	0.103	1.426
ID420176	420176	35	46.567	23.942	9.262	0	49	49	2	1	-10921639	198.619	201	146	241	4171	27.811	4.800	0.123	1.559
ID420177	420177	20	46.588	31.640	14.019	0	49	49	2	1	-10921639	175.476	182	119	237	3685	36.920	4.800	0.123	1.044
ID420190	420190	24	54.822	42.031	20.349	0	50	50	2	1	-10921639	177.381	175	130	226	3725	30.185	4.800	0.166	1.674
ID420191	420191	31	59.428	20.717	28.708	0	50	50	2	1	-10921639	146.667	155	57	194	3080	41.344	4.800	0.223	1.296
ID420188	420188	35	49.617	22.805	9.038	0	50	50	2	1	-10921639	202.524	205	132	241	4253	29.451	4.800	0.128	1.565
ID420189	420189	20	41.203	31.332	14.231	0	50	50	2	1	-10921639	185.238	190	117	230	3890	35.088	2.000	0.098	0.939
ID420192	420192	30	42.920	28.501	33.764	0	50	50	2	1	-10921639	73.286	72	26	118	1539	27.242	4.800	0.334	1.347
ID420196	420196	24	56.296	42.130	20.637	0	51	51	2	1	-10921639	165.095	172	87	227	3467	39.700	7.600	0.164	1.174
ID420197	420197	31	54.819	21.605	28.394	0	51	51	2	1	-10921639	158.905	161	90	206	3337	30.476	4.800	0.186	1.637
ID420194	420194	35	43.798	23.696	9.614	0	51	51	2	1	-10921639	204.714	207	163	242	4299	22.446	7.600	0.109	1.788
ID420195	420195	None	43.171	15.315	18.305	0	51	51	2	1	-10921639	191.952	188	166	237	4031	19.666	4.800	0.118	2.062
ID420193	420193	None	43.018	16.204	3.913	0	51	51	2	1	-10921639	94.238	83	37	151	1979	36.188	2.000	0.211	0.909
ID420206	420206	24	51.180	41.000	20.000	0	52	52	2	1	-10921639	174.048	178	125	221	3655	28.200	4.800	0.162	1.719
ID420207	420207	31	55.399	21.280	28.477	0	52	52	2	1	-10921639	154.667	155	103	212	3248	27.603	4.800	0.215	1.986
ID420204	420204	35	57.209	23.315	9.066	0	52	52	2	1	-10921639	196.190	199	130	243	4120	33.114	4.800	0.142	1.473
ID420205	420205	20	46.574	31.476	14.088	0	52	52	2	1	-10921639	189.810	197	114	240	3986	34.503	4.800	0.116	1.147
ID420198	420198	35	49.253	23.243	9.089	0	53	53	2	1	-10921639	193.857	200	131	240	4071	28.739	4.800	0.129	1.539
ID420199	420199	20	56.106	32.047	13.853	0	53	53	2	1	-10921639	178.524	179	116	239	3749	35.652	2.000	0.137	1.205
ID420202	420202	37	43.407	31.302	23.015	0	53	53	2	1	-10921639	185.143	183	135	225	3888	26.646	4.800	0.112	1.403
ID420203	420203	31	48.954	21.605	28.414	0	53	53	2	1	-10921639	148.810	148	103	199	3125	24.408	4.800	0.173	1.797
ID420200	420200	38	43.899	15.211	18.267	0	53	53	2	1	-10921639	193.286	188	170	235	4059	19.396	4.800	0.119	2.122
ID420201	420201	24	61.091	41.958	20.612	0	53	53	2	1	-10921639	165.143	169	83	233	3468	40.624	7.600	0.178	1.227
ID420246	420246	37	43.630	31.660	22.083	0	54	54	2	1	-10921639	175.476	177	113	226	3685	28.951	2.000	0.105	1.153
ID420247	420247	31	48.746	22.325	28.202	0	54	54	2	1	-10921639	142.762	138	100	200	2998	27.276	7.600	0.161	1.452
ID420244	420244	24	47.224	41.023	20.312	0	54	54	2	1	-10921639	166.714	168	118	209	3501	24.059	4.800	0.151	1.814
ID420245	420245	39	50.069	43.892	19.785	0	54	54	2	1	-10921639	148.905	163	90	191	3127	31.276	4.800	0.184	1.479
ID420242	420242	20	56.909	32.114	13.795	0	54	54	2	1	-10921639	169.190	171	114	236	3553	32.320	2.000	0.148	1.347
ID420243	420243	38	42.824	14.792	18.163	0	54	54	2	1	-10921639	179.714	183	146	220	3774	19.663	4.800	0.128	2.073
ID420241	420241	35	64.000	24.057	9.406	0	54	54	2	1	-10921639	189.476	193	107	245	3979	43.873	4.800	0.174	1.279
ID420214	420214	37	42.306	31.706	21.860	0	55	55	2	1	-10921639	187.238	190	130	238	3932	29.242	4.800	0.104	1.211
ID420215	420215	31	54.343	21.699	28.938	0	55	55	2	1	-10921639	147.667	156	69	201	3101	36.194	7.600	0.174	1.208
ID420212	420212	39	49.752	43.823	19.651	0	55	55	2	1	-10921639	150.286	161	78	202	3156	36.089	6.270	0.180	1.273
ID420213	420213	24	49.741	41.648	20.693	0	55	55	2	1	-10921639	162.905	171	96	209	3421	35.627	7.600	0.164	1.289
ID420210	420210	38	40.590	14.704	18.296	0	55	55	2	1	-10921639	181.095	180	146	229	3803	19.491	4.800	0.108	1.805
ID420211	420211	None	51.669	40.147	20.088	0	55	55	2	1	-10921639	175.048	176	113	209	3676	31.668	4.800	0.159	1.517
ID420208	420208	35	63.280	23.924	9.528	0	55	55	2	1	-10921639	209.143	211	170	252	4392	27.590	4.800	0.160	2.092
ID420209	420209	20	51.382	32.455	13.658	0	55	55	2	1	-10921639	190.238	192	124	228	3995	26.818	4.800	0.151	1.857
ID420222	420222	31	44.364	20.102	28.172	0	56	56	2	1	-10921639	143.905	145	90	186	3022	25.060	4.800	0.153	1.524
ID420220	420220	24	44.668	41.127	20.701	0	56	56	2	1	-10921639	156.333	168	80	202	3283	36.880	4.800	0.145	1.072
ID420221	420221	37	44.439	31.365	22.050	0	56	56	2	1	-10921639	203.619	208	154	248	4276	28.817	2.000	0.092	1.190
ID420218	420218	38	46.017	14.287	19.125	0	56	56	2	1	-10921639	186.333	190	147	223	3913	22.094	4.800	0.147	2.166
ID420219	420219	39	54.538	44.049	19.292	0	56	56	2	1	-10921639	144.429	153	69	191	3033	34.197	4.800	0.190	1.351
ID420216	420216	35	60.998	23.750	9.592	0	56	56	2	1	-10921639	203.810	199	139	250	4280	32.278	4.800	0.146	1.613
ID420217	420217	20	46.473	32.909	13.722	0	56	56	2	1	-10921639	166.286	177	87	214	3492	38.877	2.000	0.128	0.970
ID420238	420238	38	74.143	14.124	18.746	0	57	57	2	1	-10921639	203.095	205	144	251	4265	33.906	4.800	0.197	1.972
ID420239	420239	39	56.861	43.601	20.002	0	57	57	2	1	-10921639	139.333	154	55	191	2926	42.106	4.800	0.207	1.136
ID420236	420236	35	59.787	24.309	9.714	0	57	57	2	1	-10921639	193.619	194	136	246	4066	28.876	4.800	0.156	1.811
ID420237	420237	20	42.140	32.671	13.915	0	57	57	2	1	-10921639	159.571	161	80	213	3351	38.688	4.800	0.129	0.939
ID420240	420240	37	52.625	30.775	22.415	0	57	57	2	1	-10921639	193.381	193	133	246	4061	29.780	2.000	0.112	1.307
ID420230	420230	20	49.350	32.809	13.948	0	58	58	2	1	-10921639	171.714	179	94	224	3606	41.682	4.800	0.145	1.042
ID420231	420231	38	69.224	14.341	18.610	0	58	58	2	1	-10921639	215.429	230	164	252	4524	32.974	4.800	0.182	2.011
ID420229	420229	35	53.935	23.627	9.777	0	58	58	2	1	-10921639	204.571	200	146	241	4296	27.191	4.800	0.138	1.828
ID420234	420234	37	51.812	31.292	22.275	0	58	58	2	1	-10921639	210.524	212	173	251	4421	26.423	2.000	0.110	1.579
ID420235	420235	40	47.737	21.570	28.441	0	58	58	2	1	-10921639	162.476	160	116	204	3412	25.278	4.800	0.153	1.707
ID420232	420232	24	62.325	40.226	19.961	0	58	58	2	1	-10921639	181.000	189	107	227	3801	34.671	4.800	0.179	1.589
ID420233	420233	39	56.529	44.316	19.463	0	58	58	2	1	-10921639	152.714	154	100	208	3207	35.737	4.800	0.195	1.398
ID420223	420223	35	48.335	23.203	9.769	0	59	59	2	1	-10921639	209.571	216	154	245	4401	26.491	7.600	0.123	1.732
ID420228	420228	40	54.050	22.003	28.431	0	59	59	2	1	-10921639	166.524	169	124	224	3497	26.551	4.800	0.170	1.824
ID420226	420226	39	74.828	43.836	19.947	0	59	59	2	1	-10921639	164.810	163	88	233	3461	42.861	4.800	0.245	1.513
ID420227	420227	37	49.083	30.771	22.941	0	59	59	2	1	-10921639	215.143	209	142	253	4518	31.795	4.800	0.116	1.403
ID420224	420224	38	65.040	14.227	18.967	0	59	59	2	1	-10921639	229.333	243	174	255	4816	25.619	4.800	0.176	2.679
ID420225	420225	24	45.706	40.000	20.000	0	59	59	2	1	-10921639	171.810	184	110	214	3608	30.899	4.800	0.141	1.377
ID420286	420286	38	64.799	14.153	18.926	0	60	60	2	1	-10921639	228.667	241	181	255	4802	25.033	4.800	0.176	2.731
ID420287	420287	39	69.346	43.629	20.050	0	60	60	2	1	-10921639	173.762	167	113	231	3649	37.009	4.800	0.221	1.700
ID420284	420284	41	42.176	18.618	7.424	0	60	60	2	1	-10921639	152.048	150	88	201	3193	35.434	7.600	0.134	1.016
ID420285	420285	35	53.687	24.181	9.640	0	60	60	2	1	-10921639	211.524	211	170	252	4442	25.889	7.600	0.122	1.776
ID420288	420288	37	49.391	30.605	23.203	0	60	60	2	1	-10921639	217.333	221	150	253	4564	29.825	4.800	0.121	1.577
ID420289	420289	40	43.305	21.154	28.481	0	60	60	2	1	-10921639	159.571	163	130	205	3351	21.377	4.800	0.168	2.151
ID420252	420252	37	50.987	31.004	22.672	0	61	61	2	1	-10921639	222.000	220	138	255	4662	29.881	4.800	0.119	1.585
ID420253	420253	40	61.565	21.831	28.306	0	61	61	2	1	-10921639	171.476	167	123	236	3601	30.380	4.800	0.176	1.690
ID420250	420250	38	63.457	14.492	18.778	0	61	61	2	1	-10921639	227.000	235	183	255	4767	25.110	4.800	0.173	2.670
ID420251	420251	39	68.514	43.601	19.762	0	61	61	2	1	-10921639	170.714	176	122	237	3585	38.009	4.800	0.213	1.580
ID420248	420248	41	43.457	18.820	7.212	0	61	61	2	1	-10921639	163.714	154	104	212	3438	31.090	7.600	0.123	1.154
ID420249	420249	35	55.161	23.528	9.825	0	61	61	2	1	-10921639	215.048	223	163	253	4516	30.505	7.600	0.125	1.570
ID420262	420262	38	62.048	14.357	19.286	0	62	62	2	1	-10921639	234.810	244	197	255	4931	19.017	4.800	0.172	3.622
ID420263	420263	None	62.169	40.445	20.236	0	62	62	2	1	-10921639	196.381	205	124	245	4124	36.877	6.302	0.162	1.487
ID420261	420261	35	50.790	23.358	9.892	0	62	62	2	1	-10921639	213.238	213	151	252	4478	27.620	4.800	0.113	1.567
ID420266	420266	40	48.704	20.251	28.577	0	62	62	2	1	-10921639	142.619	159	59	190	2995	40.697	4.800	0.190	1.121
ID420264	420264	39	71.494	43.518	19.579	0	62	62	2	1	-10921639	175.286	175	107	241	3681	45.422	4.800	0.202	1.298
ID420265	420265	37	49.711	29.962	25.344	0	62	62	2	1	-10921639	202.952	202	154	244	4262	29.258	7.600	0.113	1.414
ID420279	420279	35	52.419	23.247	9.899	0	63	63	2	1	-10921639	224.810	237	186	253	4721	22.728	4.800	0.126	2.221
ID420282	420282	42	43.443	31.350	22.518	0	63	63	2	1	-10921639	214.524	224	141	252	4505	31.633	4.800	0.096	1.191
ID420283	420283	40	63.617	21.498	28.472	0	63	63	2	1	-10921639	187.476	186	126	243	3937	34.415	4.800	0.201	1.825
ID420280	420280	38	57.109	14.634	18.909	0	63	63	2	1	-10921639	233.143	237	167	255	4896	21.894	4.800	0.154	2.841
ID420281	420281	39	84.586	43.259	19.892	0	63	63	2	1	-10921639	201.810	205	130	251	4238	40.923	4.800	0.243	1.931
ID420270	420270	39	76.545	42.563	19.944	0	64	64	2	1	-10921639	200.571	215	130	252	4212	40.364	4.800	0.224	1.821
ID420271	420271	42	45.634	30.716	23.505	0	64	64	2	1	-10921639	207.857	208	137	252	4365	33.608	4.800	0.115	1.273
ID420268	420268	35	51.735	23.251	9.939	0	64	64	2	1	-10921639	226.190	238	181	253	4750	23.672	4.800	0.123	2.099
ID420269	420269	38	51.528	15.419	18.502	0	64	64	2	1	-10921639	234.905	238	190	255	4933	17.495	4.800	0.137	3.231
ID420267	420267	43	51.991	18.618	7.356	0	64	64	2	1	-10921639	188.286	188	129	245	3954	33.416	7.600	0.138	1.365
ID420272	420272	40	61.813	21.748	28.428	0	64	64	2	1	-10921639	184.952	175	139	243	3884	29.174	4.800	0.164	1.791
ID420260	420260	40	61.471	21.793	28.729	0	65	65	2	1	-10921639	176.095	182	111	237	3698	38.054	4.800	0.197	1.523
ID420258	420258	42	41.972	31.308	22.501	0	65	65	2	1	-10921639	218.952	220	149	251	4598	28.895	4.800	0.094	1.304
ID420259	420259	44	43.779	30.201	24.909	0	65	65	2	1	-10921639	199.857	197	137	251	4197	30.882	4.800	0.104	1.217
ID420256	420256	38	52.535	15.555	19.015	0	65	65	2	1	-10921639	228.857	243	161	255	4806	28.919	4.800	0.130	1.826
ID420257	420257	39	80.172	42.578	19.943	0	65	65	2	1	-10921639	206.476	221	134	255	4336	41.500	4.800	0.228	1.846
ID420254	420254	43	48.372	18.717	7.489	0	65	65	2	1	-10921639	185.524	188	129	236	3896	33.771	4.800	0.114	1.127
ID420255	420255	35	54.676	23.383	9.929	0	65	65	2	1	-10921639	222.476	233	170	255	4672	26.544	4.800	0.124	1.848
ID420278	420278	40	66.199	21.988	28.372	0	66	66	2	1	-10921639	188.143	183	138	244	3951	30.881	4.800	0.187	1.919
ID420276	420276	39	83.006	42.305	20.027	0	66	66	2	1	-10921639	212.857	228	149	255	4470	38.801	4.800	0.230	2.054
ID420277	420277	44	53.705	30.792	24.155	0	66	66	2	1	-10921639	217.048	217	150	253	4558	31.624	4.800	0.128	1.555
ID420274	420274	35	50.243	22.999	9.931	0	66	66	2	1	-10921639	230.857	245	169	255	4848	24.358	4.800	0.123	2.072
ID420275	420275	38	49.216	15.779	19.565	0	66	66	2	1	-10921639	223.381	240	147	255	4691	34.941	4.800	0.108	1.242
ID420273	420273	43	56.039	18.855	7.160	0	66	66	2	1	-10921639	191.238	189	139	245	4016	36.345	7.600	0.130	1.209
ID420310	420310	40	64.869	21.809	28.267	0	67	67	2	1	-10921639	185.952	177	139	246	3905	33.275	2.000	0.164	1.578
ID420308	420308	None	47.683	12.381	19.740	0	67	67	2	1	-10921639	203.857	200	130	253	4281	40.392	4.800	0.116	1.047
ID420309	420309	39	81.150	42.279	20.103	0	67	67	2	1	-10921639	208.857	222	143	252	4386	39.187	4.800	0.231	1.999
ID420306	420306	45	47.889	12.381	19.740	0	67	67	2	1	-10921639	203.857	200	130	253	4281	40.392	4.800	0.116	1.047
ID420307	420307	38	45.716	15.765	19.227	0	67	67	2	1	-10921639	228.952	245	159	255	4808	28.085	4.800	0.105	1.546
ID420304	420304	43	54.493	18.936	7.320	0	67	67	2	1	-10921639	200.238	208	137	249	4205	35.340	7.600	0.141	1.404
ID420305	420305	35	49.135	23.606	9.900	0	67	67	2	1	-10921639	226.905	244	164	255	4765	28.515	4.800	0.114	1.633
ID420294	420294	45	51.420	11.671	21.038	0	68	68	2	1	-10921639	181.905	173	123	238	3820	39.038	4.800	0.132	1.084
ID420295	420295	44	48.208	30.583	24.413	0	68	68	2	1	-10921639	225.286	229	154	255	4731	30.039	4.800	0.116	1.557
ID420292	420292	38	49.158	15.559	18.987	0	68	68	2	1	-10921639	226.143	237	166	255	4749	28.457	4.800	0.124	1.758
ID420293	420293	39	81.096	42.752	19.876	0	68	68	2	1	-10921639	196.000	205	133	247	4116	36.955	4.800	0.249	2.113
ID420290	420290	43	57.137	19.457	7.158	0	68	68	2	1	-10921639	195.667	192	125	251	4109	38.954	7.600	0.152	1.325
ID420291	420291	35	49.477	23.201	9.874	0	68	68	2	1	-10921639	233.714	244	187	255	4908	20.340	4.800	0.121	2.485
ID420296	420296	40	58.571	21.880	28.323	0	68	68	2	1	-10921639	180.857	175	129	239	3798	33.919	4.800	0.158	1.452
ID420302	420302	44	45.581	30.700	24.195	0	69	69	2	1	-10921639	227.667	228	172	255	4781	25.439	4.800	0.111	1.789
ID420303	420303	40	54.146	22.532	28.053	0	69	69	2	1	-10921639	175.048	175	111	238	3676	34.048	2.000	0.133	1.209
ID420300	420300	39	82.180	42.723	19.969	0	69	69	2	1	-10921639	196.667	196	125	249	4130	39.697	4.800	0.245	1.950
ID420301	420301	45	43.170	11.450	21.156	0	69	69	2	1	-10921639	152.286	151	68	239	3198	43.217	4.800	0.143	0.880
ID420298	420298	35	45.498	23.337	10.051	0	69	69	2	1	-10921639	230.333	243	164	255	4837	24.772	4.800	0.106	1.790
ID420299	420299	38	50.233	15.533	19.091	0	69	69	2	1	-10921639	225.095	239	158	253	4727	31.555	7.600	0.123	1.564
ID420297	420297	43	59.367	19.698	6.980	0	69	69	2	1	-10921639	201.095	206	129	252	4223	39.607	7.600	0.146	1.296
ID420311	420311	43	57.672	19.521	6.967	0	70	70	2	1	-10921639	212.667	228	144	253	4466	39.396	7.600	0.131	1.254
ID420316	420316	44	50.230	30.759	24.746	0	70	70	2	1	-10921639	213.381	224	129	255	4481	40.655	4.800	0.117	1.099
ID420317	420317	40	57.923	22.358	28.009	0	70	70	2	1	-10921639	187.810	183	131	243	3944	34.921	4.800	0.156	1.455
ID420314	420314	45	40.198	12.027	21.088	0	70	70	2	1	-10921639	172.381	177	113	240	3620	39.171	4.800	0.106	0.842
ID420315	420315	None	40.434	35.475	21.133	0	70	70	2	1	-10921639	219.952	229	149	252	4619	28.310	4.800	0.088	1.254
ID420312	420312	38	45.515	15.293	18.909	0	70	70	2	1	-10921639	239.048	246	190	255	5020	18.688	7.600	0.117	2.670
ID420313	420313	39	80.366	42.493	20.049	0	70	70	2	1	-10921639	209.619	226	131	252	4402	39.020	4.800	0.223	1.958
ID420318	420318	43	57.959	19.483	6.996	0	71	71	2	1	-10921639	204.095	200	128	253	4286	38.834	7.600	0.146	1.341
ID420319	420319	38	50.627	14.190	19.502	0	71	71	2	1	-10921639	226.238	245	168	255	4751	29.053	7.600	0.133	1.832
ID420322	420322	40	62.150	21.796	28.282	0	71	71	2	1	-10921639	182.905	182	121	243	3841	34.976	4.800	0.162	1.456
ID420320	420320	39	83.410	42.339	19.927	0	71	71	2	1	-10921639	204.857	217	138	253	4302	39.341	4.800	0.231	1.953
ID420321	420321	44	46.154	30.446	24.730	0	71	71	2	1	-10921639	208.810	212	148	255	4385	34.828	4.800	0.103	1.117
ID420334	420334	44	40.584	31.387	22.725	0	72	72	2	1	-10921639	232.571	243	183	255	4884	23.351	4.800	0.094	1.720
ID420335	420335	40	72.980	21.005	28.891	0	72	72	2	1	-10921639	180.714	180	117	242	3795	39.749	4.800	0.215	1.612
ID420332	420332	38	50.653	14.199	19.515	0	72	72	2	1	-10921639	226.905	235	169	255	4765	27.740	7.600	0.129	1.867
ID420333	420333	39	74.000	42.434	20.381	0	72	72	2	1	-10921639	204.095	211	133	250	4286	40.754	4.800	0.203	1.691
ID420330	420330	None	40.600	23.255	9.689	0	72	72	2	1	-10921639	238.429	247	204	255	5007	17.434	7.600	0.098	2.447
ID420331	420331	None	40.049	30.051	15.127	0	72	72	2	1	-10921639	220.429	230	172	252	4629	26.206	2.000	0.079	1.227
ID420329	420329	43	57.601	19.454	7.275	0	72	72	2	1	-10921639	209.429	222	127	255	4398	40.832	7.600	0.140	1.257
ID420342	420342	39	74.458	42.739	20.360	0	73	73	2	1	-10921639	204.571	214	130	251	4296	40.519	4.800	0.201	1.688
ID420343	420343	38	52.460	12.991	20.588	0	73	73	2	1	-10921639	199.762	206	108	253	4195	44.245	6.353	0.119	0.964
ID420341	420341	43	50.920	19.537	7.308	0	73	73	2	1	-10921639	223.524	237	153	255	4694	32.358	7.600	0.120	1.482
ID420344	420344	40	57.041	21.740	28.359	0	73	73	2	1	-10921639	186.143	186	136	241	3909	32.717	4.800	0.155	1.523
ID420340	420340	40	56.067	21.551	28.258	0	74	74	2	1	-10921639	185.667	192	125	240	3899	33.403	4.800	0.149	1.438
ID420338	420338	39	72.506	42.465	20.739	0	74	74	2	1	-10921639	199.095	212	96	251	4181	49.720	4.800	0.194	1.299
ID420339	420339	46	44.314	30.475	24.520	0	74	74	2	1	-10921639	204.952	205	146	252	4304	35.112	4.800	0.099	1.053
ID420336	420336	43	56.482	19.739	6.948	0	74	74	2	1	-10921639	219.571	238	161	255	4611	32.751	7.600	0.134	1.587
ID420337	420337	38	49.939	15.068	18.679	0	74	74	2	1	-10921639	236.524	240	207	255	4967	14.841	7.600	0.132	3.715
ID420326	420326	39	68.222	43.068	20.502	0	75	75	2	1	-10921639	187.667	187	85	247	3941	51.434	2.000	0.178	1.104
ID420327	420327	46	45.525	30.885	23.783	0	75	75	2	1	-10921639	220.667	228	164	255	4634	30.644	4.800	0.114	1.479
ID420324	420324	38	50.591	14.968	20.106	0	75	75	2	1	-10921639	230.095	241	176	255	4832	24.014	4.800	0.127	2.161
ID420325	420325	None	55.063	40.260	20.459	0	75	75	2	1	-10921639	208.571	225	135	250	4380	35.665	6.291	0.137	1.409
ID420323	420323	43	51.125	19.922	7.472	0	75	75	2	1	-10921639	213.333	223	140	253	4480	35.831	7.600	0.120	1.280
ID420328	420328	40	69.658	20.894	29.043	0	75	75	2	1	-10921639	187.190	194	118	241	3931	37.223	4.800	0.197	1.657
ID420356	420356	46	41.246	30.762	24.151	0	76	76	2	1	-10921639	228.857	240	176	255	4806	25.200	7.600	0.104	1.706
ID420357	420357	40	59.405	20.894	29.150	0	76	76	2	1	-10921639	183.571	193	127	225	3855	30.179	4.800	0.180	1.859
ID420354	420354	38	49.071	15.306	19.136	0	76	76	2	1	-10921639	234.762	239	197	253	4930	15.865	4.800	0.131	3.435
ID420355	420355	39	77.611	42.479	20.925	0	76	76	2	1	-10921639	195.381	217	99	251	4103	48.391	4.800	0.207	1.383
ID420353	420353	43	53.574	19.911	7.139	0	76	76	2	1	-10921639	218.952	224	144	253	4598	34.079	7.600	0.126	1.435
ID420352	420352	40	72.230	20.739	28.909	0	77	77	2	1	-10921639	191.333	191	117	239	4018	35.854	4.800	0.216	1.897
ID420350	420350	39	76.427	43.124	20.762	0	77	77	2	1	-10921639	188.667	202	79	247	3962	51.960	4.800	0.214	1.278
ID420351	420351	46	41.127	30.888	23.811	0	77	77	2	1	-10921639	226.762	231	185	255	4762	26.157	4.800	0.099	1.567
ID420348	420348	38	51.440	15.300	18.973	0	77	77	2	1	-10921639	234.905	240	199	255	4933	15.858	4.800	0.132	3.465
ID420349	420349	47	47.467	38.607	19.051	0	77	77	2	1	-10921639	194.810	197	110	247	4091	37.858	7.600	0.101	0.948
ID420346	420346	43	52.779	20.293	7.349	0	77	77	2	1	-10921639	218.619	232	145	255	4591	35.139	7.600	0.125	1.383
ID420347	420347	None	45.873	22.874	9.379	0	77	77	2	1	-10921639	232.619	250	144	255	4885	34.368	4.800	0.111	1.349
ID420345	420345	None	42.486	16.899	4.615	0	77	77	2	1	-10921639	142.429	145	79	196	2991	36.473	2.000	0.117	0.820
ID420358	420358	43	45.289	20.212	7.171	0	78	78	2	1	-10921639	229.429	239	170	255	4818	25.414	7.600	0.112	1.823
ID420359	420359	38	44.860	15.199	19.093	0	78	78	2	1	-10921639	241.238	245	217	255	5066	12.173	4.800	0.115	4.098
ID420362	420362	48	47.859	12.651	22.433	0	78	78	2	1	-10921639	192.857	196	143	252	4050	34.990	4.800	0.119	1.175
ID420363	420363	40	56.050	20.841	29.049	0	78	78	2	1	-10921639	199.810	210	133	242	4196	31.470	4.800	0.164	1.789
ID420360	420360	47	42.756	38.005	19.188	0	78	78	2	1	-10921639	208.476	214	142	252	4378	33.242	7.600	0.095	1.090
ID420361	420361	39	75.058	43.345	20.721	0	78	78	2	1	-10921639	196.286	211	81	250	4122	50.880	4.800	0.206	1.319
ID420370	420370	40	48.516	21.072	29.508	0	79	79	2	1	-10921639	181.333	194	109	241	3808	41.875	7.600	0.116	0.902
ID420368	420368	48	48.471	12.458	22.285	0	79	79	2	1	-10921639	191.238	185	119	249	4016	40.480	7.600	0.122	1.030
ID420369	420369	46	40.423	30.833	24.571	0	79	79	2	1	-10921639	216.952	221	146	255	4556	34.796	4.800	0.088	1.008
ID420366	420366	38	41.890	15.739	19.092	0	79	79	2	1	-10921639	235.762	244	185	255	4951	22.995	7.600	0.099	1.854
ID420367	420367	39	78.627	43.568	20.452	0	79	79	2	1	-10921639	189.095	189	110	250	3971	48.419	4.800	0.214	1.377
ID420364	420364	43	44.926	19.844	6.757	0	79	79	2	1	-10921639	231.095	237	184	255	4853	24.454	4.800	0.110	1.880
ID420365	420365	49	40.756	13.489	16.819	0	79	79	2	1	-10921639	215.048	216	151	255	4516	35.319	2.000	0.077	0.876
ID420374	420374	38	45.621	15.858	18.767	0	80	80	2	1	-10921639	231.571	246	175	255	4863	26.709	7.600	0.110	1.712
ID420375	420375	39	88.228	43.254	20.686	0	80	80	2	1	-10921639	191.619	213	74	252	4024	56.820	4.800	0.259	1.389
ID420372	420372	49	44.685	13.107	16.746	0	80	80	2	1	-10921639	216.095	219	153	253	4538	32.900	2.000	0.083	1.002
ID420373	420373	47	49.980	37.237	18.445	0	80	80	2	1	-10921639	202.000	220	109	248	4242	43.745	7.600	0.126	1.033
ID420371	420371	43	47.897	19.520	7.362	0	80	80	2	1	-10921639	224.905	229	163	255	4723	30.854	4.800	0.115	1.509
ID420378	420378	40	56.122	20.950	29.518	0	80	80	2	1	-10921639	184.190	192	111	242	3868	42.754	7.600	0.137	1.040
ID420376	420376	48	45.998	11.633	22.397	0	80	80	2	1	-10921639	183.619	182	129	244	3856	35.618	4.800	0.116	1.073
ID420377	420377	46	40.052	30.743	24.383	0	80	80	2	1	-10921639	234.905	245	181	255	4933	22.165	4.800	0.096	1.854
ID420402	420402	40	61.159	20.680	29.370	0	81	81	2	1	-10921639	205.000	210	148	244	4305	29.875	4.800	0.170	1.998
ID420400	420400	48	47.809	11.094	21.797	0	81	81	2	1	-10921639	160.429	157	75	239	3369	47.072	2.000	0.104	0.642
ID420401	420401	46	40.505	30.649	24.001	0	81	81	2	1	-10921639	231.571	244	178	255	4863	25.307	7.600	0.101	1.673
ID420398	420398	38	45.354	15.696	19.767	0	81	81	2	1	-10921639	231.238	247	157	255	4856	31.246	6.282	0.106	1.424
ID420399	420399	39	85.007	43.898	20.354	0	81	81	2	1	-10921639	186.952	186	104	252	3926	49.646	4.800	0.239	1.451
ID420396	420396	49	40.614	13.253	16.764	0	81	81	2	1	-10921639	221.143	226	166	255	4644	31.385	2.000	0.083	1.082
ID420397	420397	47	53.400	37.361	18.435	0	81	81	2	1	-10921639	206.095	213	94	250	4328	46.524	7.600	0.126	0.991
ID420394	420394	50	43.159	16.932	4.230	0	81	81	2	1	-10921639	124.190	115	69	197	2608	40.920	2.000	0.117	0.637
ID420395	420395	43	49.009	19.834	8.021	0	81	81	2	1	-10921639	227.190	239	178	255	4771	28.416	4.800	0.109	1.576
ID420386	420386	40	57.527	21.087	29.441	0	82	82	2	1	-10921639	199.524	196	158	244	4190	26.383	4.800	0.165	2.139
ID420384	420384	39	84.861	44.078	20.289	0	82	82	2	1	-10921639	188.667	188	94	252	3962	48.937	4.800	0.241	1.496
ID420385	420385	46	40.152	30.497	24.398	0	82	82	2	1	-10921639	232.333	241	183	255	4879	22.828	4.800	0.092	1.720
ID420382	420382	47	53.998	37.607	18.546	0	82	82	2	1	-10921639	197.476	202	112	247	4147	42.180	7.600	0.123	1.022
ID420383	420383	38	46.885	15.782	19.928	0	82	82	2	1	-10921639	234.095	248	180	255	4916	26.642	4.800	0.115	1.807
ID420380	420380	43	47.750	19.260	8.102	0	82	82	2	1	-10921639	222.619	236	162	255	4675	32.955	7.600	0.112	1.360
ID420381	420381	49	40.997	13.110	16.968	0	82	82	2	1	-10921639	223.524	233	159	255	4694	31.652	4.800	0.083	1.079
ID420379	420379	50	45.736	16.826	4.112	0	82	82	2	1	-10921639	120.048	121	56	194	2521	43.460	2.000	0.133	0.651
ID420390	420390	38	44.133	16.020	20.486	0	83	83	2	1	-10921639	239.429	248	185	255	5028	20.648	4.800	0.112	2.327
ID420391	420391	39	88.387	44.018	20.166	0	83	83	2	1	-10921639	186.143	176	106	252	3909	48.457	4.800	0.251	1.543
ID420388	420388	43	53.067	19.139	7.767	0	83	83	2	1	-10921639	227.667	243	174	255	4781	28.407	4.800	0.128	1.821
ID420389	420389	47	57.166	37.555	18.796	0	83	83	2	1	-10921639	200.333	221	98	251	4207	46.810	7.600	0.130	0.984
ID420387	420387	50	44.985	16.813	4.299	0	83	83	2	1	-10921639	119.333	124	41	197	2506	48.340	2.000	0.140	0.607
ID420392	420392	46	45.792	30.453	25.139	0	83	83	2	1	-10921639	221.810	234	167	255	4658	32.090	4.800	0.099	1.241
ID420393	420393	40	61.239	21.082	29.437	0	83	83	2	1	-10921639	195.143	193	146	238	4098	27.390	4.800	0.178	2.150
ID420406	420406	39	87.328	44.025	20.225	0	84	84	2	1	-10921639	193.048	186	114	253	4054	46.357	4.800	0.248	1.654
ID420407	420407	46	46.271	30.434	25.151	0	84	84	2	1	-10921639	232.286	243	158	255	4878	26.280	4.800	0.111	1.763
ID420404	420404	47	43.293	37.751	18.657	0	84	84	2	1	-10921639	184.905	193	114	240	3883	36.374	7.600	0.089	0.831
ID420405	420405	38	43.088	16.238	19.956	0	84	84	2	1	-10921639	237.429	250	180	255	4986	24.227	4.800	0.107	1.893
ID420403	420403	43	47.802	19.037	7.309	0	84	84	2	1	-10921639	203.524	204	127	245	4274	35.438	7.600	0.122	1.252
ID420408	420408	40	56.693	21.168	29.488	0	84	84	2	1	-10921639	192.190	190	145	243	4036	28.637	4.800	0.157	1.823
ID420416	420416	46	42.562	30.495	25.445	0	85	85	2	1	-10921639	228.952	242	188	255	4808	24.614	4.800	0.092	1.564
ID420417	420417	40	55.347	21.185	28.922	0	85	85	2	1	-10921639	191.000	192	143	244	4011	30.493	4.800	0.143	1.567
ID420414	420414	39	86.252	44.028	20.129	0	85	85	2	1	-10921639	201.143	207	116	253	4224	42.397	4.800	0.244	1.859
ID420415	420415	None	56.373	40.445	21.534	0	85	85	2	1	-10921639	182.286	191	68	247	3828	59.158	2.000	0.138	0.748
ID420412	420412	None	40.781	13.329	17.369	0	85	85	2	1	-10921639	221.429	235	146	255	4650	34.559	4.800	0.084	0.996
ID420413	420413	38	44.460	15.901	19.682	0	85	85	2	1	-10921639	230.381	246	164	255	4838	31.704	4.800	0.108	1.415
ID420410	420410	43	51.397	17.928	7.916	0	85	85	2	1	-10921639	217.857	223	140	253	4575	29.196	6.343	0.120	1.602
ID420411	420411	51	51.043	11.954	11.520	0	85	85	2	1	-10921639	181.381	181	122	237	3809	29.812	4.800	0.132	1.421
ID420409	420409	50	50.909	17.223	4.327	0	85	85	2	1	-10921639	149.286	141	80	227	3135	46.374	2.000	0.147	0.823
ID420422	420422	38	48.177	15.453	20.258	0	86	86	2	1	-10921639	233.000	247	166	255	4893	28.182	4.800	0.116	1.722
ID420423	420423	39	84.226	43.958	20.024	0	86	86	2	1	-10921639	198.238	205	134	251	4163	42.163	4.800	0.239	1.815
ID420420	420420	51	43.305	11.118	11.311	0	86	86	2	1	-10921639	158.857	154	94	234	3336	39.590	4.800	0.129	0.918
ID420421	420421	None	41.637	36.870	18.531	0	86	86	2	1	-10921639	203.619	210	149	243	4276	27.634	7.600	0.101	1.349
ID420418	420418	50	74.270	17.357	4.046	0	86	86	2	1	-10921639	163.714	160	65	243	3438	59.673	2.000	0.203	0.925
ID420419	420419	43	46.697	17.132	8.722	0	86	86	2	1	-10921639	212.095	222	154	251	4454	31.832	2.000	0.095	1.159
ID420424	420424	46	43.400	30.855	25.318	0	86	86	2	1	-10921639	226.810	241	160	255	4763	30.116	4.800	0.098	1.342
ID420425	420425	40	54.774	21.165	28.695	0	86	86	2	1	-10921639	198.857	196	151	247	4176	32.633	4.800	0.137	1.470
ID420432	420432	46	44.316	30.970	25.264	0	87	87	2	1	-10921639	228.286	245	180	255	4794	28.624	4.800	0.094	1.373
ID420433	420433	40	55.421	21.352	28.943	0	87	87	2	1	-10921639	200.667	191	147	249	4214	31.227	4.800	0.153	1.706
ID420430	420430	38	42.664	15.726	19.733	0	87	87	2	1	-10921639	229.333	245	163	255	4816	30.793	4.800	0.112	1.495
ID420431	420431	39	82.562	43.716	20.107	0	87	87	2	1	-10921639	190.333	187	123	251	3997	46.712	4.800	0.227	1.507
ID420428	420428	51	47.372	11.857	11.307	0	87	87	2	1	-10921639	174.286	170	125	236	3660	32.661	2.000	0.123	1.168
ID420429	420429	None	40.452	13.120	16.789	0	87	87	2	1	-10921639	219.905	222	160	253	4618	30.632	4.800	0.087	1.148
ID420426	420426	50	61.430	17.197	3.554	0	87	87	2	1	-10921639	168.238	155	79	237	3533	47.219	4.800	0.165	1.010
ID420427	420427	43	48.955	16.848	8.614	0	87	87	2	1	-10921639	225.143	234	177	253	4728	25.515	4.800	0.110	1.751
ID420438	420438	39	82.231	43.660	20.315	0	88	88	2	1	-10921639	189.762	180	107	250	3985	46.783	4.800	0.235	1.545
ID420439	420439	46	48.023	30.956	24.952	0	88	88	2	1	-10921639	224.476	243	153	255	4714	35.628	4.800	0.101	1.152
ID420436	420436	51	43.661	12.206	11.588	0	88	88	2	1	-10921639	178.333	177	116	235	3745	33.403	4.800	0.116	1.112
ID420437	420437	38	48.016	15.832	19.367	0	88	88	2	1	-10921639	239.952	248	180	255	5039	17.811	4.800	0.126	3.015
ID420434	420434	50	52.759	17.351	3.720	0	88	88	2	1	-10921639	189.857	186	112	244	3987	37.617	2.000	0.119	1.076
ID420435	420435	43	45.971	17.044	8.946	0	88	88	2	1	-10921639	209.000	221	162	250	4389	28.948	2.000	0.092	1.213
ID420440	420440	40	54.328	21.523	28.834	0	88	88	2	1	-10921639	186.048	187	132	244	3907	33.806	7.600	0.124	1.211
ID420446	420446	46	48.578	31.097	25.207	0	89	89	2	1	-10921639	230.238	244	174	255	4835	29.320	4.800	0.113	1.593
ID420447	420447	40	60.840	21.973	28.780	0	89	89	2	1	-10921639	202.429	206	141	250	4251	35.954	4.800	0.142	1.396
ID420444	420444	38	40.550	16.282	18.746	0	89	89	2	1	-10921639	238.857	246	177	255	5016	20.626	4.800	0.103	2.172
ID420445	420445	39	81.766	43.586	20.470	0	89	89	2	1	-10921639	201.762	209	134	251	4237	40.806	4.800	0.235	1.882
ID420442	420442	43	43.628	16.942	8.920	0	89	89	2	1	-10921639	213.286	219	169	250	4479	25.542	7.600	0.089	1.361
ID420443	420443	51	46.207	12.361	12.143	0	89	89	2	1	-10921639	193.190	197	116	245	4057	37.569	4.800	0.116	1.072
ID420441	420441	50	51.720	17.328	3.440	0	89	89	2	1	-10921639	148.810	148	75	234	3125	50.187	2.000	0.123	0.649
ID420454	420454	46	48.568	31.351	25.257	0	90	90	2	1	-10921639	234.429	245	174	255	4923	25.771	4.800	0.117	1.909
ID420455	420455	40	63.612	21.848	28.983	0	90	90	2	1	-10921639	199.238	204	123	250	4184	36.413	4.800	0.155	1.471
ID420452	420452	38	41.092	16.165	18.886	0	90	90	2	1	-10921639	236.619	245	191	255	4969	19.989	4.800	0.109	2.320
ID420453	420453	39	82.755	43.494	20.990	0	90	90	2	1	-10921639	207.143	222	117	253	4350	44.459	4.800	0.233	1.758
ID420450	420450	None	40.217	24.328	9.916	0	90	90	2	1	-10921639	212.857	216	160	249	4470	28.313	7.600	0.083	1.147
ID420451	420451	51	42.777	12.484	11.415	0	90	90	2	1	-10921639	184.857	189	118	244	3882	38.781	4.800	0.104	0.900
ID420448	420448	50	49.459	17.479	3.436	0	90	90	2	1	-10921639	152.714	156	87	217	3207	43.946	2.000	0.140	0.856
ID420449	420449	43	41.774	16.971	8.870	0	90	90	2	1	-10921639	204.429	211	170	247	4293	25.514	2.000	0.078	1.159
ID420462	420462	40	72.727	20.945	29.169	0	91	91	2	1	-10921639	200.048	207	120	247	4201	34.951	4.800	0.202	1.926
ID420460	420460	39	79.604	42.838	20.761	0	91	91	2	1	-10921639	203.333	217	108	252	4270	46.161	4.800	0.238	1.695
ID420461	420461	46	44.636	31.255	25.238	0	91	91	2	1	-10921639	235.095	248	172	255	4937	25.147	4.800	0.103	1.746
ID420458	420458	52	43.310	13.412	16.030	0	91	91	2	1	-10921639	216.429	220	143	255	4545	38.072	4.800	0.095	0.986
ID420459	420459	38	40.511	15.852	18.780	0	91	91	2	1	-10921639	231.476	240	176	255	4861	25.800	4.800	0.103	1.669
ID420456	420456	50	61.391	17.317	3.143	0	91	91	2	1	-10921639	174.143	167	115	241	3657	39.595	2.000	0.152	1.160
ID420457	420457	51	47.050	12.739	11.072	0	91	91	2	1	-10921639	194.476	200	142	239	4084	31.078	2.000	0.100	1.141
ID420470	420470	51	47.291	12.542	10.651	0	92	92	2	1	-10921639	194.333	192	138	246	4081	29.810	2.000	0.095	1.132
ID420471	420471	52	41.020	13.768	15.628	0	92	92	2	1	-10921639	232.238	243	170	255	4877	24.938	4.800	0.099	1.678
ID420469	420469	50	61.272	17.516	3.210	0	92	92	2	1	-10921639	178.000	177	88	242	3738	43.205	2.000	0.158	1.126
ID420474	420474	46	48.081	31.665	25.004	0	92	92	2	1	-10921639	221.810	243	135	255	4658	41.647	4.800	0.108	1.037
ID420475	420475	40	72.708	20.665	28.953	0	92	92	2	1	-10921639	193.810	202	107	248	4070	40.484	4.800	0.195	1.563
ID420472	420472	38	41.186	15.862	18.730	0	92	92	2	1	-10921639	225.476	237	169	255	4735	28.236	4.800	0.097	1.415
ID420473	420473	39	79.038	43.594	20.683	0	92	92	2	1	-10921639	183.857	204	74	245	3861	54.710	4.800	0.243	1.314
ID420463	420463	50	57.149	17.534	3.456	0	93	93	2	1	-10921639	173.952	179	86	240	3653	43.981	4.800	0.160	1.092
ID420468	420468	40	60.942	20.733	28.785	0	93	93	2	1	-10921639	185.524	194	99	242	3896	37.823	4.800	0.157	1.332
ID420466	420466	39	79.094	43.233	20.773	0	93	93	2	1	-10921639	175.714	184	77	244	3690	51.995	4.800	0.241	1.311
ID420467	420467	46	48.836	31.732	24.899	0	93	93	2	1	-10921639	222.429	243	138	255	4671	39.448	4.800	0.117	1.185
ID420464	420464	51	49.752	13.409	10.584	0	93	93	2	1	-10921639	198.619	194	137	249	4171	36.163	2.000	0.107	1.060
ID420465	420465	38	41.019	15.304	17.479	0	93	93	2	1	-10921639	242.952	249	205	255	5102	14.746	7.600	0.112	3.306
ID420478	420478	38	42.177	13.250	15.756	0	94	94	2	1	-10921639	221.476	235	129	255	4651	38.843	4.800	0.097	1.008
ID420479	420479	39	85.732	43.007	20.629	0	94	94	2	1	-10921639	189.810	199	77	249	3986	53.463	4.800	0.258	1.455
ID420476	420476	50	57.355	17.517	3.485	0	94	94	2	1	-10921639	168.905	163	91	239	3547	51.734	4.800	0.151	0.856
ID420477	420477	51	45.436	13.484	10.377	0	94	94	2	1	-10921639	198.333	204	126	251	4165	40.019	4.800	0.103	0.925
ID420480	420480	46	44.791	31.586	25.448	0	94	94	2	1	-10921639	224.095	243	129	255	4706	39.294	4.800	0.104	1.077
ID420481	420481	40	69.287	20.128	28.959	0	94	94	2	1	-10921639	190.952	206	120	244	4010	39.534	4.800	0.198	1.593
ID420486	420486	39	76.695	42.700	20.715	0	95	95	2	1	-10921639	184.762	193	95	247	3880	52.155	4.800	0.220	1.279
ID420487	420487	46	46.855	31.656	25.204	0	95	95	2	1	-10921639	225.143	246	138	255	4728	39.408	4.800	0.108	1.111
ID420484	420484	51	44.735	12.975	10.665	0	95	95	2	1	-10921639	204.476	204	133	247	4294	33.051	2.000	0.100	1.126
ID420485	420485	38	42.145	14.224	15.994	0	95	95	2	1	-10921639	230.143	244	174	255	4833	27.627	4.800	0.097	1.467
ID420482	420482	50	49.843	17.658	3.427	0	95	95	2	1	-10921639	167.238	170	85	236	3512	48.459	4.800	0.134	0.818
ID420483	420483	None	47.445	19.573	5.830	0	95	95	2	1	-10921639	214.714	219	145	252	4509	30.568	7.600	0.103	1.310
ID420488	420488	40	70.992	20.518	28.921	0	95	95	2	1	-10921639	191.381	193	120	247	4019	39.419	4.800	0.192	1.563
ID420500	420500	40	63.054	20.639	28.708	0	96	96	2	1	-10921639	190.381	197	117	245	3998	37.244	4.800	0.164	1.442
ID420498	420498	39	65.416	42.363	20.609	0	96	96	2	1	-10921639	181.524	189	78	242	3812	44.786	4.800	0.183	1.252
ID420499	420499	46	45.601	31.565	25.207	0	96	96	2	1	-10921639	220.429	242	137	255	4629	41.040	7.600	0.103	0.999
ID420496	420496	50	47.367	17.622	3.703	0	96	96	2	1	-10921639	188.619	193	124	242	3961	33.397	4.800	0.136	1.355
ID420497	420497	51	46.523	12.988	10.682	0	96	96	2	1	-10921639	219.952	225	165	253	4619	26.271	4.800	0.101	1.538
ID420494	420494	46	51.690	31.622	24.994	0	97	97	2	1	-10921639	218.095	242	111	255	4580	44.884	4.800	0.127	1.098
ID420495	420495	40	72.985	20.605	28.126	0	97	97	2	1	-10921639	197.667	183	147	249	4151	32.180	4.800	0.194	1.995
ID420492	420492	53	40.312	16.878	19.096	0	97	97	2	1	-10921639	218.762	220	171	252	4594	25.731	7.600	0.099	1.535
ID420493	420493	39	68.359	42.694	20.700	0	97	97	2	1	-10921639	163.714	171	55	229	3438	52.323	4.800	0.222	1.139
ID420490	420490	51	50.506	13.154	10.647	0	97	97	2	1	-10921639	210.143	204	162	251	4413	29.178	2.000	0.108	1.402
ID420491	420491	38	41.121	14.281	16.179	0	97	97	2	1	-10921639	224.238	238	175	253	4709	25.008	4.800	0.087	1.438
ID420489	420489	50	61.005	17.721	3.776	0	97	97	2	1	-10921639	193.048	199	120	248	4054	38.961	4.800	0.176	1.483
ID420516	420516	40	66.979	20.633	28.205	0	98	98	2	1	-10921639	184.286	171	139	242	3870	31.751	4.800	0.182	1.785
ID420514	420514	39	57.754	42.170	20.599	0	98	98	2	1	-10921639	161.714	161	68	225	3396	45.167	4.800	0.197	1.177
ID420515	420515	46	52.282	31.756	25.165	0	98	98	2	1	-10921639	224.762	247	124	255	4720	40.105	4.800	0.125	1.242
ID420512	420512	53	44.301	16.792	19.201	0	98	98	2	1	-10921639	216.143	213	169	252	4539	25.582	4.800	0.107	1.627
ID420513	420513	54	59.807	43.845	20.026	0	98	98	2	1	-10921639	164.524	169	76	219	3455	39.209	4.800	0.210	1.455
ID420510	420510	51	44.848	13.435	10.684	0	98	98	2	1	-10921639	207.286	200	154	249	4353	28.986	2.000	0.097	1.264
ID420511	420511	38	51.339	14.032	16.331	0	98	98	2	1	-10921639	228.190	243	179	255	4792	25.982	4.800	0.121	1.889
ID420508	420508	50	63.247	17.855	3.728	0	98	98	2	1	-10921639	193.190	202	117	250	4057	41.483	4.800	0.177	1.404
ID420509	420509	None	40.237	24.903	10.043	0	98	98	2	1	-10921639	201.476	198	142	245	4231	30.083	2.000	0.080	0.988
ID420502	420502	51	45.874	13.403	10.852	0	99	99	2	1	-10921639	220.048	228	167	253	4621	29.931	6.268	0.100	1.341
ID420503	420503	38	48.371	13.715	16.474	0	99	99	2	1	-10921639	225.000	234	158	253	4725	28.712	4.800	0.105	1.489
ID420501	420501	50	72.310	17.725	3.925	0	99	99	2	1	-10921639	204.571	220	113	253	4296	44.603	4.800	0.196	1.503
ID420506	420506	46	44.265	31.627	25.066	0	99	99	2	1	-10921639	222.429	245	139	255	4671	39.941	4.800	0.099	1.006
ID420507	420507	40	70.029	20.524	28.141	0	99	99	2	1	-10921639	208.952	211	158	251	4388	30.019	4.800	0.184	2.168
ID420504	420504	53	42.270	16.584	18.931	0	99	99	2	1	-10921639	208.333	215	156	251	4375	31.422	7.600	0.096	1.162
ID420505	420505	54	76.395	44.097	19.845	0	99	99	2	1	-10921639	184.000	187	79	243	3864	45.136	4.800	0.230	1.525
ID420518	420518	51	50.619	13.030	10.816	0	100	100	2	1	-10921639	218.000	223	170	253	4578	27.486	4.800	0.114	1.623
ID420519	420519	38	52.210	13.279	16.625	0	100	100	2	1	-10921639	215.619	235	150	252	4528	36.712	4.800	0.125	1.301
ID420517	420517	50	61.714	18.000	4.186	0	100	100	2	1	-10921639	195.095	212	116	251	4097	44.912	4.800	0.165	1.229
ID420522	420522	40	63.437	20.560	28.620	0	100	100	2	1	-10921639	190.381	184	124	242	3998	37.544	4.800	0.163	1.420
ID420520	420520	54	80.335	43.938	19.923	0	100	100	2	1	-10921639	188.238	192	83	250	3953	49.410	4.800	0.221	1.381
ID420521	420521	46	46.322	31.704	24.947	0	100	100	2	1	-10921639	222.714	246	133	255	4677	41.651	7.600	0.100	0.976
ID420530	420530	40	63.688	20.125	28.506	0	101	101	2	1	-10921639	176.238	176	113	240	3701	47.786	4.800	0.182	1.135
ID420528	420528	54	73.860	43.611	19.967	0	101	101	2	1	-10921639	181.619	185	100	244	3814	42.823	4.800	0.209	1.465
ID420529	420529	46	50.275	31.680	24.895	0	101	101	2	1	-10921639	221.190	246	133	255	4645	43.567	4.800	0.115	1.044
ID420526	420526	38	53.863	13.011	17.018	0	101	101	2	1	-10921639	218.857	225	169	253	4596	28.690	6.182	0.135	1.821
ID420527	420527	55	40.173	18.549	18.973	0	101	101	2	1	-10921639	200.095	204	147	241	4202	25.163	2.000	0.094	1.365
ID420524	420524	51	47.675	13.302	10.598	0	101	101	2	1	-10921639	207.381	204	158	250	4355	30.624	6.282	0.109	1.329
ID420525	420525	None	40.577	24.719	12.659	0	101	101	2	1	-10921639	237.810	245	196	255	4994	18.498	4.800	0.102	2.371
ID420523	420523	50	62.527	17.768	4.216	0	101	101	2	1	-10921639	192.095	194	114	252	4034	45.976	4.800	0.171	1.218
ID420534	420534	55	42.992	16.605	19.032	0	102	102	2	1	-10921639	219.857	220	170	249	4617	25.956	4.800	0.108	1.649
ID420535	420535	54	67.933	43.963	19.856	0	102	102	2	1	-10921639	180.952	184	103	233	3800	36.324	4.800	0.200	1.659
ID420532	420532	51	41.933	13.104	10.476	0	102	102	2	1	-10921639	199.000	196	156	244	4179	28.492	6.365	0.094	1.204
ID420533	420533	38	51.881	12.444	16.694	0	102	102	2	1	-10921639	210.952	226	133	252	4430	36.272	6.286	0.130	1.339
ID420531	420531	50	56.343	17.879	4.699	0	102	102	2	1	-10921639	215.429	228	164	253	4524	32.589	4.800	0.148	1.703
ID420536	420536	46	47.919	31.858	25.253	0	102	102	2	1	-10921639	230.619	249	141	255	4843	34.650	4.800	0.110	1.320
ID420537	420537	40	66.534	21.161	28.895	0	102	102	2	1	-10921639	188.333	188	111	244	3955	40.528	4.800	0.199	1.541
ID420550	420550	38	51.024	12.661	16.593	0	103	103	2	1	-10921639	218.667	221	168	253	4592	28.159	4.800	0.112	1.560
ID420551	420551	54	52.670	43.036	20.279	0	103	103	2	1	-10921639	169.429	177	116	214	3558	26.653	4.800	0.176	1.907
ID420548	420548	50	56.290	18.287	5.239	0	103	103	2	1	-10921639	213.476	226	148	253	4483	36.258	4.800	0.139	1.434
ID420549	420549	51	47.490	12.648	10.738	0	103	103	2	1	-10921639	206.381	204	163	247	4334	25.305	2.000	0.103	1.518
ID420552	420552	46	46.971	31.802	25.168	0	103	103	2	1	-10921639	228.524	249	135	255	4799	36.898	4.800	0.111	1.238
ID420553	420553	40	72.584	20.911	28.647	0	103	103	2	1	-10921639	179.238	184	94	241	3764	45.981	4.800	0.212	1.362
ID420542	420542	50	59.671	18.424	5.344	0	104	104	2	1	-10921639	216.524	223	156	255	4547	34.175	4.800	0.150	1.656
ID420543	420543	51	45.357	12.337	10.541	0	104	104	2	1	-10921639	195.143	189	149	243	4098	27.929	4.800	0.108	1.360
ID420546	420546	46	51.482	32.124	24.947	0	104	104	2	1	-10921639	228.143	246	141	255	4791	36.380	4.800	0.124	1.389
ID420547	420547	40	56.879	21.008	28.673	0	104	104	2	1	-10921639	165.524	164	84	235	3476	41.552	4.800	0.169	1.152
ID420544	420544	38	42.612	12.857	16.293	0	104	104	2	1	-10921639	215.333	220	172	252	4522	25.751	2.000	0.085	1.316
ID420545	420545	54	49.113	42.837	20.376	0	104	104	2	1	-10921639	164.857	169	112	219	3462	26.464	6.268	0.153	1.653
ID420556	420556	46	49.280	32.333	24.912	0	105	105	2	1	-10921639	229.571	248	144	255	4821	32.713	4.800	0.123	1.542
ID420557	420557	40	51.312	21.672	28.995	0	105	105	2	1	-10921639	174.762	181	107	226	3670	32.813	4.800	0.143	1.331
ID420554	420554	50	55.545	18.030	4.821	0	105	105	2	1	-10921639	226.810	238	172	255	4763	29.605	4.800	0.133	1.803
ID420555	420555	54	53.865	42.374	20.571	0	105	105	2	1	-10921639	161.476	166	93	222	3391	34.433	2.000	0.164	1.321
ID420540	420540	46	43.611	31.807	24.552	0	106	106	2	1	-10921639	222.143	237	145	255	4665	37.371	4.800	0.107	1.145
ID420541	420541	40	45.344	23.013	28.729	0	106	106	2	1	-10921639	173.286	177	107	224	3639	33.529	6.349	0.126	1.158
ID420538	420538	50	59.079	18.145	4.842	0	106	106	2	1	-10921639	217.429	225	169	253	4566	31.537	4.800	0.147	1.770
ID420539	420539	54	44.364	44.639	19.263	0	106	106	2	1	-10921639	132.667	129	83	171	2786	27.656	4.800	0.174	1.424
ID420558	420558	50	60.809	18.241	4.923	0	107	107	2	1	-10921639	210.000	214	151	255	4410	37.744	7.600	0.149	1.446
ID420559	420559	None	44.088	11.859	10.648	0	107	107	2	1	-10921639	182.619	183	148	224	3835	20.153	4.800	0.127	2.039
ID420562	420562	46	48.822	32.070	24.516	0	107	107	2	1	-10921639	218.524	239	130	255	4589	42.326	4.800	0.119	1.102
ID420563	420563	40	61.792	22.572	28.978	0	107	107	2	1	-10921639	183.667	183	107	244	3857	36.017	2.000	0.152	1.343
ID420560	420560	56	41.850	14.004	18.581	0	107	107	2	1	-10921639	220.476	232	150	250	4630	29.536	7.600	0.093	1.266
ID420561	420561	54	49.107	45.041	19.173	0	107	107	2	1	-10921639	134.619	133	77	179	2827	26.806	4.800	0.198	1.658
ID420574	420574	40	56.043	22.878	28.782	0	108	108	2	1	-10921639	173.810	182	88	231	3650	41.844	4.800	0.151	1.087
ID420572	420572	54	48.527	46.898	18.992	0	108	108	2	1	-10921639	108.286	124	63	149	2274	31.939	4.800	0.243	1.326
ID420573	420573	46	55.624	32.921	24.146	0	108	108	2	1	-10921639	223.667	243	131	255	4697	40.410	4.800	0.134	1.311
ID420570	420570	50	61.378	18.436	5.052	0	108	108	2	1	-10921639	218.429	232	149	255	4587	34.959	7.600	0.157	1.700
ID420571	420571	56	41.313	16.472	18.556	0	108	108	2	1	-10921639	229.190	236	171	255	4813	25.874	4.800	0.098	1.574
ID420566	420566	57	41.064	38.268	17.890	0	109	109	2	1	-10921639	184.190	188	151	233	3868	20.037	4.800	0.113	1.869
ID420567	420567	54	56.107	45.212	19.115	0	109	109	2	1	-10921639	134.476	139	84	171	2824	27.167	4.800	0.250	1.981
ID420564	420564	50	53.478	18.430	5.067	0	109	109	2	1	-10921639	206.905	213	120	253	4345	38.569	4.800	0.132	1.250
ID420565	420565	58	42.416	12.978	18.226	0	109	109	2	1	-10921639	208.571	202	158	246	4380	26.339	6.280	0.102	1.468
ID420568	420568	46	54.902	32.862	24.181	0	109	109	2	1	-10921639	218.952	239	136	255	4598	40.100	4.800	0.131	1.267
ID420569	420569	40	51.658	23.710	28.651	0	109	109	2	1	-10921639	167.905	177	77	222	3526	42.314	4.800	0.151	1.041
ID420575	420575	50	50.760	19.373	6.501	0	110	110	2	1	-10921639	230.571	231	204	253	4842	16.333	4.800	0.127	3.186
ID420580	420580	40	45.367	25.115	28.470	0	110	110	2	1	-10921639	188.619	189	121	229	3961	24.842	4.800	0.133	1.786
ID420578	420578	54	53.848	44.718	18.933	0	110	110	2	1	-10921639	128.000	127	78	172	2688	30.921	4.800	0.243	1.620
ID420579	420579	46	56.022	32.585	24.673	0	110	110	2	1	-10921639	195.095	209	73	255	4097	60.623	4.800	0.136	0.770
ID420576	420576	58	47.982	12.708	17.817	0	110	110	2	1	-10921639	223.333	229	171	253	4690	25.722	4.800	0.121	1.872
ID420577	420577	57	44.234	39.159	19.209	0	110	110	2	1	-10921639	173.381	177	123	211	3641	25.934	2.000	0.114	1.368
ID420582	420582	58	47.430	12.368	16.890	0	111	111	2	1	-10921639	196.905	199	111	249	4135	40.914	4.800	0.120	1.033
ID420583	420583	None	43.154	15.775	18.338	0	111	111	2	1	-10921639	230.476	239	179	255	4840	22.798	7.600	0.098	1.801
ID420581	420581	50	63.868	18.201	5.200	0	111	111	2	1	-10921639	200.762	199	129	251	4216	40.558	4.800	0.168	1.424
ID420586	420586	40	51.345	24.347	28.314	0	111	111	2	1	-10921639	188.238	196	139	230	3953	29.167	4.800	0.148	1.668
ID420584	420584	54	41.366	44.806	19.206	0	111	111	2	1	-10921639	114.286	122	71	155	2400	25.084	4.800	0.202	1.529
ID420585	420585	46	55.176	32.653	24.524	0	111	111	2	1	-10921639	193.857	215	78	255	4071	58.250	4.800	0.138	0.805
ID420591	420591	50	58.612	18.372	5.418	0	112	112	2	1	-10921639	191.333	191	113	250	4018	42.170	4.800	0.152	1.198
ID420594	420594	46	58.127	32.547	24.613	0	112	112	2	1	-10921639	191.571	215	67	255	4023	64.082	4.800	0.148	0.769
ID420592	420592	58	46.591	12.998	18.038	0	112	112	2	1	-10921639	216.238	213	156	251	4541	28.964	6.306	0.109	1.471
ID420593	420593	54	44.330	44.214	19.328	0	112	112	2	1	-10921639	127.619	131	85	168	2680	20.597	4.800	0.198	2.050
ID420590	420590	46	53.436	32.427	24.425	0	113	113	2	1	-10921639	223.429	238	146	255	4692	30.975	4.800	0.128	1.642
ID420588	420588	58	52.213	12.591	18.178	0	113	113	2	1	-10921639	225.048	235	170	253	4726	25.457	4.800	0.125	1.964
ID420589	420589	59	46.529	48.758	19.342	0	113	113	2	1	-10921639	87.000	95	38	140	1827	34.717	2.000	0.251	1.005
ID420587	420587	50	58.816	18.103	4.978	0	113	113	2	1	-10921639	189.571	205	97	240	3981	40.313	4.800	0.151	1.233
ID420602	420602	59	45.336	48.748	19.139	0	114	114	2	1	-10921639	89.238	95	37	141	1874	31.324	2.000	0.244	1.119
ID420603	420603	46	44.865	32.040	22.478	0	114	114	2	1	-10921639	227.000	227	175	252	4767	21.636	4.800	0.110	2.084
ID420600	420600	50	58.940	18.633	5.819	0	114	114	2	1	-10921639	207.000	217	127	249	4347	34.805	7.600	0.152	1.573
ID420601	420601	58	49.789	12.490	18.521	0	114	114	2	1	-10921639	199.571	213	127	249	4191	39.331	4.800	0.142	1.260
ID420614	420614	50	64.573	18.249	5.422	0	115	115	2	1	-10921639	190.667	201	91	250	4004	50.224	4.800	0.170	1.103
ID420615	420615	58	50.344	12.164	17.316	0	115	115	2	1	-10921639	203.524	215	108	249	4274	42.354	4.800	0.129	1.099
ID420616	420616	59	49.014	49.006	19.354	0	115	115	2	1	-10921639	96.000	99	43	150	2016	32.775	2.000	0.248	1.163
ID420617	420617	60	48.197	44.282	19.720	0	115	115	2	1	-10921639	133.000	134	77	173	2793	28.023	4.800	0.180	1.445
ID420598	420598	59	40.996	49.563	19.547	0	116	116	2	1	-10921639	82.952	79	35	135	1742	32.251	2.000	0.228	0.955
ID420599	420599	46	45.576	32.296	22.413	0	116	116	2	1	-10921639	228.143	227	154	253	4791	23.779	4.800	0.112	1.926
ID420596	420596	58	56.112	12.230	17.142	0	116	116	2	1	-10921639	208.238	227	100	252	4373	45.899	4.800	0.144	1.145
ID420597	420597	60	40.010	44.352	19.337	0	116	116	2	1	-10921639	136.952	143	90	168	2876	21.614	4.800	0.156	1.707
ID420595	420595	50	64.165	18.207	5.472	0	116	116	2	1	-10921639	189.762	195	86	250	3985	47.986	4.800	0.172	1.160
ID420606	420606	60	48.830	44.370	19.167	0	117	117	2	1	-10921639	139.143	145	94	176	2922	22.922	4.800	0.199	2.018
ID420607	420607	59	54.342	49.798	19.612	0	117	117	2	1	-10921639	96.238	93	47	157	2021	32.241	2.000	0.288	1.336
ID420604	420604	50	62.549	18.374	5.462	0	117	117	2	1	-10921639	176.143	187	75	246	3699	51.529	4.800	0.172	1.004
ID420605	420605	58	48.732	12.342	17.735	0	117	117	2	1	-10921639	200.095	211	108	249	4202	42.182	4.800	0.124	1.045
ID420608	420608	46	51.171	32.709	22.247	0	117	117	2	1	-10921639	217.571	232	108	252	4569	40.295	4.800	0.122	1.175
ID420612	420612	59	42.913	49.701	19.845	0	118	118	2	1	-10921639	69.095	60	26	123	1451	29.228	2.000	0.276	1.022
ID420613	420613	46	41.843	32.524	21.243	0	118	118	2	1	-10921639	209.333	213	125	251	4396	33.747	6.352	0.089	1.018
ID420610	420610	58	57.945	12.023	18.572	0	118	118	2	1	-10921639	202.667	207	132	250	4256	36.582	4.800	0.146	1.408
ID420611	420611	60	47.518	43.569	19.756	0	118	118	2	1	-10921639	128.524	137	69	175	2699	33.072	4.800	0.204	1.318
ID420609	420609	50	59.852	18.956	6.585	0	118	118	2	1	-10921639	211.333	213	165	250	4438	28.593	4.800	0.154	1.976
ID420628	420628	46	51.047	33.096	21.848	0	119	119	2	1	-10921639	198.762	199	111	249	4174	36.703	2.000	0.114	1.106
ID420626	420626	58	49.741	12.870	16.162	0	119	119	2	1	-10921639	200.000	210	150	245	4200	29.329	4.800	0.115	1.404
ID420627	420627	60	60.586	44.485	19.187	0	119	119	2	1	-10921639	143.714	146	102	184	3018	25.201	4.800	0.252	2.298
ID420624	420624	50	61.377	18.886	6.541	0	119	119	2	1	-10921639	211.714	211	170	252	4446	27.880	4.800	0.157	2.058
ID420625	420625	None	45.368	11.772	11.116	0	119	119	2	1	-10921639	147.524	146	85	193	3098	31.491	4.800	0.165	1.324
ID420622	420622	None	48.229	11.635	20.576	0	120	120	2	1	-10921639	162.667	167	70	234	3416	46.112	2.000	0.108	0.690
ID420623	420623	None	40.139	31.457	24.482	0	120	120	2	1	-10921639	191.048	190	153	229	4012	18.784	7.600	0.103	1.907
ID420620	420620	58	50.780	12.478	15.944	0	120	120	2	1	-10921639	191.762	210	97	246	4027	46.990	2.000	0.120	0.877
ID420621	420621	60	52.654	44.254	19.118	0	120	120	2	1	-10921639	128.810	138	87	167	2705	25.327	4.800	0.247	2.016
ID420618	420618	50	52.841	19.244	6.964	0	120	120	2	1	-10921639	207.286	206	172	245	4353	23.760	7.600	0.141	2.156
ID420619	420619	None	46.356	31.053	13.675	0	120	120	2	1	-10921639	216.000	222	153	250	4536	27.146	4.800	0.106	1.526
ID420630	420630	58	58.144	12.474	16.594	0	121	121	2	1	-10921639	203.810	212	105	253	4280	45.165	4.800	0.137	1.086
ID420631	420631	60	55.938	44.068	19.235	0	121	121	2	1	-10921639	121.714	127	71	164	2556	30.173	4.800	0.253	1.628
ID420629	420629	50	57.836	18.675	6.291	0	121	121	2	1	-10921639	192.429	199	103	244	4041	39.761	4.800	0.157	1.314
ID420632	420632	61	40.724	21.141	28.001	0	121	121	2	1	-10921639	148.857	151	100	191	3126	25.427	4.800	0.125	1.305
ID420636	420636	None	45.575	11.908	21.945	0	122	122	2	1	-10921639	152.476	168	87	223	3202	37.670	2.000	0.111	0.807
ID420637	420637	61	55.694	20.548	28.326	0	122	122	2	1	-10921639	156.095	154	110	206	3278	26.491	4.800	0.173	1.739
ID420634	420634	58	51.829	12.637	16.279	0	122	122	2	1	-10921639	203.810	199	154	249	4280	29.473	2.000	0.114	1.419
ID420635	420635	60	55.873	43.972	19.186	0	122	122	2	1	-10921639	121.381	126	66	181	2549	35.042	4.800	0.251	1.391
ID420633	420633	50	60.750	18.450	5.995	0	122	122	2	1	-10921639	201.714	199	136	251	4236	37.050	4.800	0.162	1.518
ID420654	420654	61	56.668	20.617	28.321	0	123	123	2	1	-10921639	156.143	160	94	204	3279	31.200	4.800	0.181	1.535
ID420652	420652	62	43.055	38.629	18.993	0	123	123	2	1	-10921639	150.714	153	95	187	3165	25.078	4.800	0.162	1.678
ID420653	420653	60	56.161	44.638	19.138	0	123	123	2	1	-10921639	100.714	100	38	160	2115	36.495	2.000	0.281	1.210
ID420650	420650	50	66.229	18.238	6.044	0	123	123	2	1	-10921639	200.381	211	130	253	4208	41.734	4.800	0.171	1.400
ID420651	420651	58	56.638	12.630	16.356	0	123	123	2	1	-10921639	206.286	202	145	253	4332	33.234	2.000	0.126	1.387
ID420638	420638	50	71.429	18.101	5.391	0	124	124	2	1	-10921639	184.143	176	104	251	3867	47.404	4.800	0.202	1.305
ID420639	420639	None	40.421	12.775	10.926	0	124	124	2	1	-10921639	155.476	163	104	193	3265	24.967	4.800	0.135	1.477
ID420642	420642	60	57.431	44.462	19.278	0	124	124	2	1	-10921639	117.238	118	61	159	2462	33.833	4.800	0.269	1.468
ID420643	420643	61	51.850	20.415	28.188	0	124	124	2	1	-10921639	143.381	150	74	193	3011	36.926	4.800	0.183	1.201
ID420640	420640	58	51.795	12.672	16.209	0	124	124	2	1	-10921639	201.762	202	157	247	4237	27.236	4.800	0.121	1.595
ID420641	420641	62	46.199	38.859	18.928	0	124	124	2	1	-10921639	156.952	161	96	198	3296	28.070	4.800	0.154	1.489
ID420646	420646	58	48.990	12.900	16.538	0	125	125	2	1	-10921639	190.190	185	134	246	3994	31.200	2.000	0.096	1.066
ID420647	420647	62	40.141	38.849	18.760	0	125	125	2	1	-10921639	142.381	145	86	180	2990	25.918	4.800	0.144	1.383
ID420644	420644	50	69.577	18.336	5.415	0	125	125	2	1	-10921639	175.714	178	92	246	3690	49.096	4.800	0.205	1.216
ID420645	420645	None	40.415	25.749	11.007	0	125	125	2	1	-10921639	211.000	223	135	252	4431	35.170	4.800	0.095	1.044
ID420648	420648	60	56.072	44.688	19.207	0	125	125	2	1	-10921639	95.524	87	42	159	2006	37.907	2.000	0.292	1.139
ID420649	420649	61	47.014	20.159	28.053	0	125	125	2	1	-10921639	135.048	145	74	187	2836	32.152	4.800	0.176	1.259
ID420655	420655	50	74.640	18.366	5.505	0	126	126	2	1	-10921639	195.000	196	105	248	4095	43.044	4.800	0.200	1.513
ID420658	420658	61	45.356	19.524	27.957	0	126	126	2	1	-10921639	135.476	141	71	179	2845	28.174	4.800	0.170	1.397
ID420656	420656	58	57.228	12.629	16.313	0	126	126	2	1	-10921639	207.143	209	157	252	4350	30.824	2.000	0.129	1.535
ID420657	420657	60	61.954	44.478	19.309	0	126	126	2	1	-10921639	111.524	115	59	162	2342	34.422	2.000	0.302	1.503
ID420662	420662	60	62.292	44.503	19.356	0	127	127	2	1	-10921639	94.905	88	36	170	1993	43.998	2.000	0.312	1.026
ID420663	420663	61	43.994	19.288	28.240	0	127	127	2	1	-10921639	123.571	128	61	178	2595	30.003	2.000	0.175	1.229
ID420660	420660	58	54.275	12.752	16.516	0	127	127	2	1	-10921639	199.619	192	144	251	4192	32.032	2.000	0.110	1.236
ID420661	420661	62	47.048	38.798	18.958	0	127	127	2	1	-10921639	143.000	147	97	188	3003	27.653	4.800	0.161	1.434
ID420659	420659	50	73.146	18.372	5.478	0	127	127	2	1	-10921639	180.857	187	105	248	3798	49.523	4.800	0.213	1.280
ID420668	420668	63	40.662	31.028	24.698	0	128	128	2	1	-10921639	156.524	173	61	202	3287	38.980	4.800	0.127	0.905
ID420669	420669	61	44.232	19.021	29.032	0	128	128	2	1	-10921639	118.667	114	65	179	2492	32.099	2.000	0.166	1.053
ID420666	420666	62	42.827	39.001	18.843	0	128	128	2	1	-10921639	143.429	155	93	178	3012	27.422	4.800	0.161	1.448
ID420667	420667	60	59.989	44.456	19.333	0	128	128	2	1	-10921639	107.095	103	51	162	2249	35.427	4.800	0.301	1.398
ID420664	420664	50	67.239	18.446	5.480	0	128	128	2	1	-10921639	175.762	180	79	252	3691	55.353	7.600	0.181	0.975
ID420665	420665	58	59.012	12.784	16.600	0	128	128	2	1	-10921639	206.714	201	150	253	4341	30.978	2.000	0.127	1.504
ID420670	420670	50	71.722	18.691	5.835	0	129	129	2	1	-10921639	212.143	224	116	253	4455	40.042	4.800	0.201	1.777
ID420671	420671	58	53.766	12.622	16.506	0	129	129	2	1	-10921639	212.048	218	162	252	4453	28.626	2.000	0.113	1.510
ID420674	420674	None	40.147	26.714	27.461	0	129	129	2	1	-10921639	172.286	182	133	201	3618	21.376	4.800	0.124	1.780
ID420672	420672	60	49.062	44.395	19.223	0	129	129	2	1	-10921639	90.524	90	43	139	1901	32.018	2.000	0.279	1.232
ID420673	420673	63	40.216	31.118	24.115	0	129	129	2	1	-10921639	161.571	166	95	222	3393	30.952	7.600	0.101	0.958
ID420679	420679	50	68.521	18.661	5.729	0	130	130	2	1	-10921639	209.524	215	134	253	4400	38.966	7.600	0.179	1.630
ID420682	420682	58	61.126	12.683	16.667	0	130	130	2	1	-10921639	214.714	221	159	255	4509	30.770	4.800	0.134	1.650
ID420683	420683	60	49.479	44.524	19.310	0	130	130	2	1	-10921639	79.952	74	38	141	1679	35.068	2.000	0.290	1.025
ID420680	420680	None	48.792	28.773	6.207	0	130	130	2	1	-10921639	150.095	142	109	199	3152	27.617	4.800	0.207	1.867
ID420681	420681	None	42.698	12.962	10.913	0	130	130	2	1	-10921639	157.905	167	82	191	3316	29.920	2.000	0.134	1.248
ID420686	420686	60	47.024	44.744	19.317	0	131	131	2	1	-10921639	73.667	66	34	137	1547	31.139	2.000	0.296	1.082
ID420684	420684	50	60.126	18.955	6.315	0	131	131	2	1	-10921639	208.238	217	132	252	4373	39.056	7.600	0.142	1.328
ID420685	420685	58	55.309	12.735	16.330	0	131	131	2	1	-10921639	216.286	225	164	253	4542	29.474	4.800	0.134	1.739
ID420678	420678	None	40.355	31.146	24.734	0	132	132	2	1	-10921639	152.429	159	78	194	3201	33.927	3.200	0.130	1.031
ID420676	420676	58	58.060	12.670	16.463	0	132	132	2	1	-10921639	207.762	204	151	253	4363	33.498	2.000	0.133	1.451
ID420677	420677	60	48.884	44.673	19.384	0	132	132	2	1	-10921639	75.952	70	32	134	1595	32.817	2.000	0.312	1.100
ID420675	420675	50	59.111	19.008	6.544	0	132	132	2	1	-10921639	220.190	234	155	255	4624	33.927	4.800	0.153	1.720
ID420687	420687	50	59.704	18.386	5.775	0	133	133	2	1	-10921639	200.857	212	115	250	4218	41.960	4.800	0.157	1.296
ID420690	420690	60	48.105	44.631	19.487	0	133	133	2	1	-10921639	77.048	65	33	136	1618	34.276	2.000	0.295	1.024
ID420691	420691	64	46.070	25.711	27.742	0	133	133	2	1	-10921639	160.333	167	92	206	3367	33.877	4.800	0.138	1.144
ID420688	420688	58	61.104	12.678	15.989	0	133	133	2	1	-10921639	209.095	217	156	252	4391	30.843	4.800	0.139	1.650
ID420689	420689	None	46.255	38.790	18.868	0	133	133	2	1	-10921639	129.810	132	63	176	2726	34.058	4.800	0.173	1.122
ID420710	420710	50	61.529	18.598	6.038	0	134	134	2	1	-10921639	211.619	220	124	255	4444	39.722	7.600	0.154	1.423
ID420711	420711	58	62.181	12.604	16.304	0	134	134	2	1	-10921639	202.905	204	148	251	4261	32.336	4.800	0.149	1.625
ID420712	420712	60	57.212	44.620	19.436	0	134	134	2	1	-10921639	81.571	68	37	153	1713	40.266	2.000	0.337	1.021
ID420713	420713	64	43.321	26.266	27.498	0	134	134	2	1	-10921639	178.048	180	141	207	3739	18.427	4.800	0.142	2.410
ID420700	420700	64	40.534	26.087	27.278	0	135	135	2	1	-10921639	172.190	176	115	208	3616	20.721	4.800	0.126	1.865
ID420698	420698	81	45.884	39.156	18.930	0	135	135	2	1	-10921639	129.667	136	72	168	2723	31.595	3.200	0.177	1.236
ID420699	420699	60	51.162	44.713	19.497	0	135	135	2	1	-10921639	77.238	67	33	146	1622	36.274	2.000	0.315	1.021
ID420696	420696	50	59.690	18.468	5.798	0	135	135	2	1	-10921639	203.810	204	113	253	4280	44.559	4.800	0.145	1.160
ID420697	420697	58	55.023	12.860	16.837	0	135	135	2	1	-10921639	203.190	208	128	249	4267	35.024	2.000	0.119	1.231
ID420702	420702	58	62.359	12.895	16.244	0	136	136	2	1	-10921639	204.048	211	119	251	4285	38.920	4.800	0.151	1.373
ID420703	420703	81	41.729	38.161	18.571	0	136	136	2	1	-10921639	152.810	159	88	189	3209	26.916	4.800	0.170	1.650
ID420701	420701	50	57.137	18.734	5.866	0	136	136	2	1	-10921639	214.048	222	141	253	4495	36.033	4.800	0.137	1.432
ID420704	420704	60	48.131	44.589	19.286	0	136	136	2	1	-10921639	76.381	71	30	138	1604	35.072	2.000	0.279	0.950
ID420705	420705	64	42.988	25.810	26.887	0	136	136	2	1	-10921639	173.857	176	126	211	3651	22.990	4.800	0.138	1.840
ID420694	420694	60	46.329	44.420	19.372	0	137	137	2	1	-10921639	90.429	86	38	136	1899	29.352	2.000	0.262	1.277
ID420695	420695	64	53.225	26.381	26.129	0	137	137	2	1	-10921639	190.857	195	150	240	4008	25.033	4.800	0.145	1.926
ID420692	420692	50	64.988	17.865	5.090	0	137	137	2	1	-10921639	215.857	228	150	255	4533	35.405	7.600	0.180	1.857
ID420693	420693	58	57.329	13.204	16.791	0	137	137	2	1	-10921639	202.857	202	111	248	4260	40.227	4.800	0.136	1.210
ID420708	420708	60	59.235	44.566	19.181	0	138	138	2	1	-10921639	89.190	77	36	162	1873	39.468	2.000	0.322	1.102
ID420709	420709	64	44.355	26.350	26.840	0	138	138	2	1	-10921639	178.048	182	125	214	3739	25.895	4.800	0.127	1.551
ID420706	420706	50	66.953	17.813	4.966	0	138	138	2	1	-10921639	215.333	236	137	255	4522	37.418	4.800	0.183	1.779
ID420707	420707	58	50.157	13.110	16.835	0	138	138	2	1	-10921639	190.619	190	103	241	4003	38.492	2.000	0.116	1.029
ID420718	420718	58	58.342	13.174	16.965	0	139	139	2	1	-10921639	189.714	193	96	246	3984	44.157	2.000	0.129	0.979
ID420719	420719	60	49.526	44.136	19.344	0	139	139	2	1	-10921639	102.476	104	56	140	2152	27.142	4.800	0.279	1.646
ID420717	420717	50	61.655	18.169	5.421	0	139	139	2	1	-10921639	209.095	228	132	255	4391	41.429	7.600	0.161	1.399
ID420720	420720	64	41.262	25.828	27.035	0	139	139	2	1	-10921639	173.286	173	135	205	3639	22.073	4.800	0.131	1.819
ID420714	420714	50	58.659	18.447	5.501	0	140	140	2	1	-10921639	223.190	241	139	255	4687	36.901	4.800	0.144	1.523
ID420715	420715	58	55.184	13.243	17.537	0	140	140	2	1	-10921639	198.905	198	108	245	4177	36.172	4.800	0.153	1.463
ID420716	420716	60	64.862	44.685	19.054	0	140	140	2	1	-10921639	92.095	88	33	192	1934	42.334	2.000	0.310	1.029
ID420726	420726	58	53.219	13.389	17.481	0	141	141	2	1	-10921639	191.000	190	93	246	4011	44.868	4.800	0.140	1.046
ID420727	420727	None	41.347	38.992	18.748	0	141	141	2	1	-10921639	121.048	121	63	164	2542	30.751	2.000	0.160	1.086
ID420725	420725	50	65.083	19.156	6.088	0	141	141	2	1	-10921639	216.381	230	146	255	4544	36.997	7.600	0.163	1.637
ID420728	420728	60	54.901	44.476	19.238	0	141	141	2	1	-10921639	102.905	107	55	149	2161	29.710	4.800	0.299	1.596
ID420730	420730	58	49.670	13.353	16.491	0	142	142	2	1	-10921639	185.429	179	97	247	3894	45.841	2.000	0.111	0.810
ID420731	420731	60	61.287	44.698	19.365	0	142	142	2	1	-10921639	101.143	106	51	173	2124	37.248	2.000	0.307	1.275
ID420729	420729	50	55.804	19.505	6.302	0	142	142	2	1	-10921639	204.762	221	97	255	4300	50.542	7.600	0.121	0.873
ID420724	420724	60	62.296	44.732	19.213	0	143	143	2	1	-10921639	98.714	99	52	171	2073	36.332	2.000	0.313	1.297
ID420722	420722	58	58.500	13.255	16.888	0	143	143	2	1	-10921639	189.571	195	89	247	3981	47.294	2.000	0.139	0.976
ID420723	420723	None	40.816	38.890	18.837	0	143	143	2	1	-10921639	120.524	120	53	169	2531	32.256	2.000	0.166	1.065
ID420721	420721	50	46.459	20.511	6.901	0	143	143	2	1	-10921639	206.810	215	117	251	4343	42.373	2.000	0.095	0.845
ID420734	420734	60	50.905	44.816	19.436	0	144	144	2	1	-10921639	90.810	89	49	132	1907	28.292	4.800	0.322	1.565
ID420732	420732	50	54.327	20.724	7.109	0	144	144	2	1	-10921639	209.905	222	136	255	4408	38.855	2.000	0.119	1.151
ID420733	420733	58	53.321	13.000	17.000	0	144	144	2	1	-10921639	193.952	195	98	249	4073	46.398	4.800	0.134	0.989
ID420735	420735	None	40.665	16.414	3.375	0	145	145	2	1	-10921639	89.476	87	30	164	1879	40.527	2.000	0.177	0.663
ID420740	420740	None	47.224	25.924	27.028	0	145	145	2	1	-10921639	159.857	165	106	206	3357	28.510	4.800	0.145	1.422
ID420738	420738	58	61.623	13.124	17.453	0	145	145	2	1	-10921639	195.095	206	93	248	4097	44.282	4.800	0.149	1.146
ID420739	420739	60	55.823	44.827	19.502	0	145	145	2	1	-10921639	91.048	99	30	149	1912	35.990	2.000	0.323	1.235
ID420736	420736	50	51.471	21.362	6.632	0	145	145	2	1	-10921639	199.905	191	130	253	4198	40.610	2.000	0.118	1.035
ID420737	420737	65	40.147	30.868	14.145	0	145	145	2	1	-10921639	190.524	198	119	228	4001	30.384	6.279	0.105	1.187
ID420748	420748	60	51.310	44.855	19.253	0	146	146	2	1	-10921639	98.714	102	60	145	2073	26.335	4.800	0.295	1.707
ID420746	420746	65	40.492	32.323	14.006	0	146	146	2	1	-10921639	172.952	181	107	214	3632	30.395	4.800	0.112	1.142
ID420747	420747	58	61.538	13.080	17.363	0	146	146	2	1	-10921639	193.095	204	92	248	4055	45.225	2.000	0.140	1.051
ID420745	420745	50	49.730	21.725	7.168	0	146	146	2	1	-10921639	185.429	170	103	249	3894	45.922	2.000	0.114	0.829
ID420742	420742	58	63.788	13.001	17.287	0	147	147	2	1	-10921639	193.000	205	115	247	4053	39.909	2.000	0.155	1.295
ID420743	420743	60	54.044	44.870	19.249	0	147	147	2	1	-10921639	98.524	95	60	146	2069	28.028	4.800	0.305	1.643
ID420741	420741	50	58.802	22.277	7.213	0	147	147	2	1	-10921639	172.810	173	86	246	3629	50.597	2.000	0.146	0.870
ID420744	420744	66	41.243	22.793	28.281	0	147	147	2	1	-10921639	144.857	154	86	186	3042	29.208	4.800	0.141	1.222
ID420750	420750	58	67.278	12.911	16.997	0	148	148	2	1	-10921639	211.476	224	151	252	4441	33.179	4.800	0.168	1.836
ID420751	420751	60	52.492	44.683	19.168	0	148	148	2	1	-10921639	97.714	104	53	146	2052	29.396	4.800	0.305	1.554
ID420749	420749	50	53.901	22.122	6.279	0	148	148	2	1	-10921639	135.476	132	66	226	2845	46.955	2.000	0.147	0.740
ID420752	420752	66	41.018	22.097	28.694	0	148	148	2	1	-10921639	118.524	120	47	173	2489	38.040	2.000	0.153	0.827
ID420756	420756	None	44.106	25.779	27.323	0	149	149	2	1	-10921639	159.381	173	108	195	3347	26.652	4.800	0.138	1.451
ID420754	420754	58	59.112	12.883	17.282	0	149	149	2	1	-10921639	218.238	234	150	253	4583	34.534	4.800	0.137	1.522
ID420755	420755	60	52.028	44.539	19.156	0	149	149	2	1	-10921639	102.190	107	61	154	2146	29.514	4.800	0.290	1.556
ID420753	420753	50	63.864	23.651	6.382	0	149	149	2	1	-10921639	157.952	151	77	235	3317	49.814	2.000	0.197	1.045
ID420758	420758	58	53.034	12.776	17.166	0	150	150	2	1	-10921639	221.810	236	158	255	4658	32.191	4.800	0.121	1.489
ID420759	420759	None	42.261	40.664	18.848	0	150	150	2	1	-10921639	113.000	114	48	170	2373	32.903	2.000	0.155	0.924
ID420757	420757	50	67.360	22.838	5.651	0	150	150	2	1	-10921639	152.810	153	90	228	3209	38.300	4.800	0.220	1.438
ID420760	420760	60	52.459	44.852	19.136	0	150	150	2	1	-10921639	96.333	99	53	147	2023	29.734	2.000	0.272	1.385
ID420774	420774	58	56.607	12.717	17.909	0	151	151	2	1	-10921639	217.714	222	164	253	4572	30.599	4.800	0.133	1.674
ID420775	420775	60	55.359	44.872	19.243	0	151	151	2	1	-10921639	106.762	108	58	155	2242	30.250	4.800	0.283	1.555
ID420772	420772	50	69.026	21.900	5.235	0	151	151	2	1	-10921639	134.048	124	76	223	2815	41.759	2.000	0.227	1.188
ID420773	420773	67	44.224	24.557	11.269	0	151	151	2	1	-10921639	182.190	191	105	234	3826	39.016	4.800	0.115	0.961
ID420767	420767	50	59.088	21.261	4.993	0	152	152	2	1	-10921639	129.000	127	83	200	2709	34.098	2.000	0.203	1.276
ID420770	420770	68	47.975	40.462	18.745	0	152	152	2	1	-10921639	126.857	129	59	188	2664	30.067	4.800	0.191	1.352
ID420771	420771	60	46.731	45.322	19.281	0	152	152	2	1	-10921639	102.429	107	53	148	2151	25.649	4.800	0.228	1.483
ID420768	420768	67	46.337	25.217	11.021	0	152	152	2	1	-10921639	179.667	191	89	236	3773	42.564	2.000	0.116	0.876
ID420769	420769	58	59.734	12.904	18.244	0	152	152	2	1	-10921639	209.714	213	131	253	4404	37.127	2.000	0.133	1.328
ID420766	420766	69	41.368	30.285	24.941	0	153	153	2	1	-10921639	142.810	153	78	178	2999	29.588	2.000	0.130	1.111
ID420764	420764	58	67.762	13.057	18.969	0	153	153	2	1	-10921639	194.429	198	140	250	4083	36.758	2.000	0.161	1.471
ID420765	420765	60	56.806	45.300	19.360	0	153	153	2	1	-10921639	115.524	117	65	169	2426	31.519	4.800	0.259	1.508
ID420762	420762	67	50.483	24.621	11.589	0	153	153	2	1	-10921639	202.619	204	136	243	4255	32.598	4.800	0.127	1.401
ID420763	420763	68	55.445	39.517	18.377	0	153	153	2	1	-10921639	143.857	155	84	185	3021	31.875	4.800	0.216	1.601
ID420761	420761	50	56.247	20.635	4.792	0	153	153	2	1	-10921639	118.238	109	56	173	2483	38.038	2.000	0.216	1.104
ID420780	420780	69	40.089	30.349	25.313	0	154	154	2	1	-10921639	148.286	150	91	202	3114	26.484	2.000	0.105	1.066
ID420781	420781	70	52.308	25.608	27.070	0	154	154	2	1	-10921639	168.952	174	104	228	3548	30.059	4.800	0.144	1.412
ID420778	420778	68	60.830	39.671	18.708	0	154	154	2	1	-10921639	144.667	141	76	219	3038	36.085	6.300	0.206	1.368
ID420779	420779	60	59.856	45.488	19.247	0	154	154	2	1	-10921639	118.714	118	73	177	2493	28.281	4.800	0.281	1.844
ID420776	420776	50	66.657	20.196	5.365	0	154	154	2	1	-10921639	122.476	110	72	196	2572	39.457	2.000	0.253	1.252
ID420777	420777	58	64.970	12.858	19.470	0	154	154	2	1	-10921639	192.286	195	116	249	4038	41.029	2.000	0.159	1.286
ID420788	420788	70	43.418	25.781	27.091	0	155	155	2	1	-10921639	171.143	171	122	232	3594	26.626	2.000	0.102	1.188
ID420786	420786	60	56.267	45.494	19.311	0	155	155	2	1	-10921639	122.810	122	70	173	2579	30.708	4.800	0.248	1.588
ID420787	420787	58	70.077	13.036	19.848	0	155	155	2	1	-10921639	203.476	202	148	249	4273	33.297	4.800	0.191	1.958
ID420784	420784	None	40.983	23.470	12.302	0	155	155	2	1	-10921639	195.190	201	121	242	4099	33.945	4.800	0.099	1.036
ID420785	420785	68	70.491	38.985	18.923	0	155	155	2	1	-10921639	163.524	164	110	235	3434	35.042	4.800	0.221	1.687
ID420782	420782	50	53.941	20.023	5.198	0	155	155	2	1	-10921639	116.238	110	70	171	2441	29.784	2.000	0.219	1.401
ID420783	420783	71	46.983	11.746	10.618	0	155	155	2	1	-10921639	154.095	161	106	191	3236	28.078	6.242	0.171	1.605
ID420790	420790	71	43.886	11.897	10.220	0	156	156	2	1	-10921639	149.476	153	78	193	3139	34.995	4.800	0.157	1.162
ID420791	420791	68	67.457	39.089	18.883	0	156	156	2	1	-10921639	171.333	171	114	239	3598	33.400	2.000	0.196	1.684
ID420789	420789	50	57.400	20.153	5.042	0	156	156	2	1	-10921639	118.429	110	71	184	2487	32.262	2.000	0.213	1.291
ID420794	420794	70	60.071	25.038	26.947	0	156	156	2	1	-10921639	184.857	189	126	237	3882	32.339	4.800	0.161	1.582
ID420792	420792	58	71.051	13.050	21.033	0	156	156	2	1	-10921639	211.286	217	162	251	4437	29.783	4.800	0.195	2.314
ID420793	420793	None	49.396	17.280	21.166	0	156	156	2	1	-10921639	190.143	197	123	242	3993	34.969	2.000	0.111	1.090
ID420798	420798	60	48.227	44.838	19.294	0	157	157	2	1	-10921639	135.524	134	100	188	2846	25.612	4.800	0.181	1.625
ID420799	420799	58	68.636	13.710	21.181	0	157	157	2	1	-10921639	210.381	207	142	252	4418	29.350	4.800	0.177	2.161
ID420796	420796	72	41.880	23.361	12.484	0	157	157	2	1	-10921639	193.762	211	123	230	4069	35.827	4.800	0.100	0.988
ID420797	420797	68	67.490	39.104	18.902	0	157	157	2	1	-10921639	174.905	179	110	243	3673	35.996	2.000	0.182	1.499
ID420795	420795	50	46.653	20.278	4.944	0	157	157	2	1	-10921639	122.476	127	81	156	2572	23.579	4.800	0.204	1.757
ID420800	420800	70	51.091	24.548	27.132	0	157	157	2	1	-10921639	177.952	179	122	223	3737	28.475	4.800	0.141	1.540
ID420806	420806	58	66.884	13.449	21.735	0	158	158	2	1	-10921639	204.667	222	109	250	4298	41.359	4.800	0.181	1.514
ID420807	420807	70	67.053	24.700	27.206	0	158	158	2	1	-10921639	188.286	188	125	246	3954	33.634	4.800	0.169	1.621
ID420804	420804	68	71.367	38.995	18.913	0	158	158	2	1	-10921639	177.667	179	117	244	3731	37.492	2.000	0.190	1.516
ID420805	420805	60	44.360	44.727	19.397	0	158	158	2	1	-10921639	130.857	135	84	178	2748	26.045	4.800	0.176	1.505
ID420802	420802	73	43.771	13.953	11.165	0	158	158	2	1	-10921639	166.286	169	132	213	3492	21.594	4.800	0.137	1.852
ID420803	420803	72	40.230	25.544	11.751	0	158	158	2	1	-10921639	201.333	201	150	239	4228	24.673	6.316	0.099	1.472
ID420801	420801	50	48.932	20.555	5.175	0	158	158	2	1	-10921639	115.095	113	52	176	2417	34.502	2.000	0.180	1.019
ID420814	420814	50	62.816	20.258	5.156	0	159	159	2	1	-10921639	131.381	137	70	200	2759	35.862	4.800	0.243	1.433
ID420815	420815	73	41.516	12.668	10.041	0	159	159	2	1	-10921639	148.524	150	85	188	3119	28.891	4.800	0.141	1.269
ID420818	420818	58	70.195	13.191	21.875	0	159	159	2	1	-10921639	220.619	239	143	255	4633	36.409	4.800	0.194	1.967
ID420819	420819	70	60.614	23.841	27.865	0	159	159	2	1	-10921639	183.190	190	109	239	3847	40.092	4.800	0.170	1.329
ID420816	420816	68	75.114	39.005	18.778	0	159	159	2	1	-10921639	172.810	172	102	243	3629	41.656	2.000	0.206	1.418
ID420817	420817	60	60.081	44.641	19.419	0	159	159	2	1	-10921639	141.238	136	86	196	2966	32.636	4.800	0.223	1.579
ID420830	420830	58	65.871	12.693	22.046	0	160	160	2	1	-10921639	219.905	234	166	255	4618	31.108	4.800	0.166	2.011
ID420831	420831	70	53.176	25.224	27.123	0	160	160	2	1	-10921639	187.476	187	140	238	3937	26.425	4.800	0.138	1.721
ID420828	420828	68	72.361	39.033	18.877	0	160	160	2	1	-10921639	168.667	178	110	240	3542	38.712	2.000	0.206	1.491
ID420829	420829	60	58.629	44.278	19.131	0	160	160	2	1	-10921639	139.429	135	93	210	2928	30.778	2.000	0.193	1.465
ID420826	420826	73	44.648	11.818	10.211	0	160	160	2	1	-10921639	138.286	141	66	198	2904	36.588	4.800	0.153	1.001
ID420827	420827	None	44.881	22.872	12.947	0	160	160	2	1	-10921639	213.238	207	178	249	4478	22.349	7.600	0.096	1.672
ID420825	420825	50	49.917	20.394	5.181	0	160	160	2	1	-10921639	123.238	119	66	170	2588	31.626	4.800	0.204	1.322
ID420812	420812	58	65.470	12.185	21.946	0	161	161	2	1	-10921639	215.714	227	149	255	4530	37.334	4.800	0.171	1.684
ID420813	420813	70	59.651	25.272	27.075	0	161	161	2	1	-10921639	204.000	209	154	247	4284	28.863	4.800	0.155	1.901
ID420810	420810	68	57.198	38.929	18.773	0	161	161	2	1	-10921639	161.429	157	91	230	3390	37.066	2.000	0.163	1.218
ID420811	420811	60	58.149	43.916	19.131	0	161	161	2	1	-10921639	142.286	148	96	198	2988	31.485	2.000	0.202	1.518
ID420808	420808	50	60.245	20.139	5.245	0	161	161	2	1	-10921639	135.286	135	62	212	2841	40.560	2.000	0.202	1.121
ID420809	420809	73	45.674	11.832	10.493	0	161	161	2	1	-10921639	136.952	144	72	182	2876	36.772	4.800	0.173	1.097
ID420836	420836	58	61.353	12.436	21.988	0	162	162	2	1	-10921639	212.143	224	140	253	4455	39.802	4.800	0.163	1.493
ID420837	420837	70	61.303	25.680	27.295	0	162	162	2	1	-10921639	200.905	208	134	248	4219	30.473	4.800	0.154	1.761
ID420834	420834	68	65.748	38.545	18.879	0	162	162	2	1	-10921639	163.524	163	93	239	3434	41.614	2.000	0.190	1.253
ID420835	420835	60	49.173	44.085	19.226	0	162	162	2	1	-10921639	132.048	134	81	191	2773	32.577	4.800	0.189	1.289
ID420832	420832	50	50.989	20.575	5.496	0	162	162	2	1	-10921639	125.429	132	53	200	2634	44.398	2.000	0.167	0.807
ID420833	420833	73	43.068	11.020	10.832	0	162	162	2	1	-10921639	128.762	127	82	190	2704	28.744	2.000	0.147	1.149
ID420852	420852	70	61.409	25.056	26.974	0	163	163	2	1	-10921639	210.476	213	148	250	4420	30.896	4.800	0.154	1.816
ID420850	420850	58	63.386	12.682	21.963	0	163	163	2	1	-10921639	222.143	230	171	253	4665	28.730	4.800	0.171	2.261
ID420851	420851	None	43.037	31.055	24.760	0	163	163	2	1	-10921639	163.810	172	94	217	3440	36.109	4.800	0.125	1.007
ID420848	420848	68	72.915	38.770	18.891	0	163	163	2	1	-10921639	165.619	171	91	240	3478	45.312	2.000	0.206	1.251
ID420849	420849	60	63.408	44.286	19.241	0	163	163	2	1	-10921639	139.857	137	78	212	2937	38.863	2.000	0.213	1.264
ID420846	420846	73	44.535	11.915	10.771	0	163	163	2	1	-10921639	154.333	156	114	204	3241	25.916	6.296	0.138	1.442
ID420847	420847	None	46.405	25.237	11.240	0	163	163	2	1	-10921639	193.810	200	132	228	4070	30.467	4.800	0.120	1.365
ID420845	420845	50	62.685	20.497	5.497	0	163	163	2	1	-10921639	141.286	135	61	227	2967	47.216	4.800	0.207	1.028
ID420822	420822	60	48.184	44.100	19.334	0	164	164	2	1	-10921639	134.476	130	91	186	2824	29.274	4.800	0.199	1.526
ID420823	420823	58	67.449	12.759	21.672	0	164	164	2	1	-10921639	216.238	240	141	255	4541	38.687	4.800	0.173	1.650
ID420820	420820	50	71.468	20.558	5.496	0	164	164	2	1	-10921639	148.143	145	57	236	3111	54.547	2.000	0.223	0.991
ID420821	420821	68	78.703	38.370	19.007	0	164	164	2	1	-10921639	176.857	180	107	246	3714	42.084	2.000	0.218	1.504
ID420824	420824	70	62.091	25.565	26.754	0	164	164	2	1	-10921639	197.571	206	121	248	4149	40.890	2.000	0.153	1.285
ID420838	420838	50	75.825	20.833	5.463	0	165	165	2	1	-10921639	167.333	171	70	245	3514	51.835	4.800	0.228	1.198
ID420839	420839	None	43.294	11.497	10.621	0	165	165	2	1	-10921639	135.048	129	74	195	2836	33.739	4.800	0.148	1.034
ID420844	420844	70	58.858	25.120	26.983	0	165	165	2	1	-10921639	203.476	201	146	245	4273	28.432	4.800	0.156	1.934
ID420842	420842	58	66.060	12.811	21.699	0	165	165	2	1	-10921639	216.857	234	144	255	4554	38.990	4.800	0.165	1.572
ID420843	420843	74	42.688	31.227	23.238	0	165	165	2	1	-10921639	186.905	193	138	232	3925	27.564	4.800	0.107	1.310
ID420840	420840	68	76.254	38.389	19.082	0	165	165	2	1	-10921639	179.667	181	123	247	3773	40.445	2.000	0.201	1.488
ID420841	420841	60	58.353	43.294	19.159	0	165	165	2	1	-10921639	149.524	150	86	216	3140	39.664	2.000	0.181	1.154
ID420854	420854	None	50.533	25.268	11.891	0	166	166	2	1	-10921639	202.429	208	147	246	4251	28.398	4.800	0.119	1.518
ID420855	420855	68	77.802	38.591	19.075	0	166	166	2	1	-10921639	185.714	191	107	248	3900	45.217	4.800	0.222	1.495
ID420853	420853	50	66.765	20.747	5.968	0	166	166	2	1	-10921639	171.048	170	100	240	3592	41.719	2.000	0.177	1.235
ID420858	420858	74	42.218	31.278	22.346	0	166	166	2	1	-10921639	198.381	196	155	243	4166	23.008	4.800	0.095	1.498
ID420859	420859	70	64.004	25.049	26.958	0	166	166	2	1	-10921639	218.000	228	155	251	4578	30.176	4.800	0.172	2.119
ID420856	420856	60	63.491	42.617	19.160	0	166	166	2	1	-10921639	152.905	154	93	222	3211	41.213	2.000	0.201	1.241
ID420857	420857	58	60.552	12.894	21.318	0	166	166	2	1	-10921639	229.857	242	175	255	4827	25.070	4.800	0.156	2.480
ID420886	420886	68	75.653	38.201	19.071	0	167	167	2	1	-10921639	186.429	195	121	249	3915	39.171	2.000	0.206	1.623
ID420887	420887	60	72.782	43.111	19.375	0	167	167	2	1	-10921639	171.048	162	104	233	3592	43.600	4.800	0.238	1.507
ID420885	420885	50	63.620	20.571	5.878	0	167	167	2	1	-10921639	169.619	171	116	233	3562	34.448	4.800	0.190	1.572
ID420890	420890	70	62.030	24.938	27.251	0	167	167	2	1	-10921639	207.524	213	145	252	4358	30.982	4.800	0.152	1.767
ID420888	420888	58	56.670	13.103	21.010	0	167	167	2	1	-10921639	226.524	230	166	253	4757	24.917	4.800	0.147	2.327
ID420889	420889	74	45.055	31.577	22.192	0	167	167	2	1	-10921639	190.048	200	111	240	3991	36.635	2.000	0.106	0.994
ID420870	420870	75	43.635	11.777	10.820	0	168	168	2	1	-10921639	140.429	140	86	184	2949	27.665	4.800	0.162	1.413
ID420871	420871	76	51.123	12.899	19.251	0	168	168	2	1	-10921639	231.619	246	165	255	4864	28.844	4.800	0.125	1.785
ID420869	420869	50	54.096	20.804	5.910	0	168	168	2	1	-10921639	162.095	164	110	217	3404	30.051	7.600	0.152	1.424
ID420876	420876	70	62.172	23.727	27.915	0	168	168	2	1	-10921639	198.667	211	105	248	4172	39.318	4.800	0.187	1.590
ID420877	420877	None	44.896	28.218	35.595	0	168	168	2	1	-10921639	72.286	71	27	108	1518	24.666	4.800	0.388	1.638
ID420874	420874	58	49.341	13.295	21.533	0	168	168	2	1	-10921639	218.476	238	153	255	4588	37.379	4.800	0.112	1.178
ID420875	420875	74	48.729	31.183	22.280	0	168	168	2	1	-10921639	211.905	213	169	250	4450	23.841	4.800	0.107	1.716
ID420872	420872	68	66.022	38.478	19.031	0	168	168	2	1	-10921639	185.857	193	126	244	3903	37.837	4.800	0.178	1.487
ID420873	420873	60	68.850	42.415	19.242	0	168	168	2	1	-10921639	174.571	185	103	240	3666	47.127	4.800	0.196	1.214
ID420868	420868	70	71.593	23.381	28.117	0	169	169	2	1	-10921639	186.048	194	122	248	3907	44.241	4.800	0.192	1.352
ID420866	420866	58	47.946	13.598	21.810	0	169	169	2	1	-10921639	221.857	219	164	255	4659	29.169	4.800	0.119	1.623
ID420867	420867	74	50.259	31.396	21.897	0	169	169	2	1	-10921639	215.143	209	160	253	4518	26.284	4.800	0.113	1.662
ID420864	420864	68	62.092	38.648	18.999	0	169	169	2	1	-10921639	188.238	194	109	244	3953	40.520	4.800	0.190	1.486
ID420865	420865	60	66.268	42.759	19.189	0	169	169	2	1	-10921639	172.810	179	111	237	3629	41.703	4.800	0.207	1.420
ID420862	420862	None	40.337	25.601	11.134	0	169	169	2	1	-10921639	176.143	192	94	220	3699	38.524	2.000	0.105	0.872
ID420863	420863	76	51.955	13.133	19.111	0	169	169	2	1	-10921639	227.476	242	151	255	4777	31.627	4.800	0.128	1.636
ID420860	420860	50	61.091	21.086	6.170	0	169	169	2	1	-10921639	162.524	163	92	229	3413	38.293	4.800	0.182	1.305
ID420861	420861	75	41.734	11.343	10.974	0	169	169	2	1	-10921639	118.190	120	54	185	2482	38.960	2.000	0.138	0.736
ID420884	420884	70	65.347	22.862	28.672	0	170	170	2	1	-10921639	168.524	174	82	240	3539	49.944	2.000	0.177	1.013
ID420882	420882	58	51.683	12.865	22.515	0	170	170	2	1	-10921639	198.000	197	124	255	4158	42.425	6.325	0.131	1.081
ID420883	420883	74	45.919	31.450	21.677	0	170	170	2	1	-10921639	210.190	209	141	249	4414	29.731	4.800	0.100	1.284
ID420880	420880	68	60.482	38.584	18.914	0	170	170	2	1	-10921639	190.619	202	102	243	4003	41.810	4.800	0.172	1.336
ID420881	420881	60	76.698	43.182	19.219	0	170	170	2	1	-10921639	190.048	189	123	247	3991	43.656	4.800	0.221	1.578
ID420878	420878	50	62.838	21.056	6.180	0	170	170	2	1	-10921639	160.714	157	87	228	3375	39.031	2.000	0.193	1.332
ID420879	420879	76	51.993	13.019	19.410	0	170	170	2	1	-10921639	221.048	236	141	255	4642	33.870	4.800	0.126	1.458
ID420896	420896	74	53.592	31.021	22.228	0	171	171	2	1	-10921639	223.190	227	151	255	4687	29.407	4.800	0.122	1.654
ID420897	420897	70	61.643	22.832	28.879	0	171	171	2	1	-10921639	171.524	174	103	239	3602	43.671	2.000	0.167	1.124
ID420894	420894	60	73.455	43.704	19.215	0	171	171	2	1	-10921639	172.667	171	102	241	3626	45.104	2.000	0.212	1.337
ID420895	420895	76	58.326	12.933	19.848	0	171	171	2	1	-10921639	227.810	241	169	255	4784	29.079	4.800	0.148	2.017
ID420892	420892	75	48.371	11.797	11.033	0	171	171	2	1	-10921639	133.905	144	58	195	2812	35.447	2.000	0.166	1.074
ID420893	420893	68	74.166	38.834	18.968	0	171	171	2	1	-10921639	202.476	216	121	250	4252	42.340	4.800	0.203	1.617
ID420891	420891	50	62.232	21.014	5.996	0	171	171	2	1	-10921639	158.857	156	96	216	3336	37.466	2.000	0.179	1.287
ID420902	420902	60	77.351	43.827	19.334	0	172	172	2	1	-10921639	184.000	177	130	246	3864	44.140	4.800	0.220	1.501
ID420903	420903	74	48.288	31.379	21.666	0	172	172	2	1	-10921639	219.095	221	150	253	4601	28.606	4.800	0.109	1.501
ID420900	420900	76	61.226	12.927	19.466	0	172	172	2	1	-10921639	220.000	241	114	255	4620	39.667	4.800	0.153	1.474
ID420901	420901	68	71.280	38.993	18.811	0	172	172	2	1	-10921639	207.762	222	122	250	4363	41.660	4.800	0.194	1.619
ID420898	420898	50	62.445	21.018	5.796	0	172	172	2	1	-10921639	156.571	155	85	219	3288	35.806	2.000	0.182	1.348
ID420899	420899	75	48.338	12.864	11.026	0	172	172	2	1	-10921639	152.571	160	82	206	3204	32.822	4.800	0.167	1.329
ID420904	420904	70	60.452	22.811	28.577	0	172	172	2	1	-10921639	166.238	175	81	244	3491	50.959	2.000	0.164	0.920
ID420918	420918	60	77.979	43.424	19.260	0	173	173	2	1	-10921639	192.095	196	106	249	4034	49.120	4.800	0.227	1.446
ID420919	420919	74	48.941	31.862	21.149	0	173	173	2	1	-10921639	221.143	230	144	252	4644	31.565	4.800	0.116	1.456
ID420916	420916	76	58.842	12.823	19.464	0	173	173	2	1	-10921639	221.143	238	107	255	4644	37.960	4.800	0.149	1.508
ID420917	420917	68	64.966	38.873	18.731	0	173	173	2	1	-10921639	203.048	214	121	248	4264	44.464	4.800	0.172	1.339
ID420914	420914	75	56.160	13.009	11.238	0	173	173	2	1	-10921639	154.667	154	72	221	3248	41.064	4.800	0.172	1.108
ID420915	420915	77	41.273	25.000	11.771	0	173	173	2	1	-10921639	210.190	211	178	247	4414	22.248	4.800	0.093	1.614
ID420913	420913	50	53.299	21.670	6.587	0	173	173	2	1	-10921639	165.762	168	97	226	3481	33.228	2.000	0.140	1.228
ID420920	420920	70	63.955	22.910	28.554	0	173	173	2	1	-10921639	174.571	173	95	246	3666	48.704	7.600	0.167	1.025
ID420934	420934	74	45.770	31.396	21.821	0	174	174	2	1	-10921639	219.810	228	151	252	4616	28.616	4.800	0.104	1.452
ID420935	420935	70	64.625	22.862	28.586	0	174	174	2	1	-10921639	170.667	163	94	242	3584	46.709	4.800	0.185	1.143
ID420932	420932	68	68.208	39.252	19.055	0	174	174	2	1	-10921639	212.571	225	133	251	4464	37.485	4.800	0.180	1.731
ID420933	420933	60	74.870	43.625	19.368	0	174	174	2	1	-10921639	186.048	180	119	247	3907	46.990	4.800	0.212	1.387
ID420930	420930	77	41.984	25.236	12.103	0	174	174	2	1	-10921639	221.143	224	168	251	4644	23.856	4.800	0.098	1.652
ID420931	420931	76	59.518	12.736	19.510	0	174	174	2	1	-10921639	230.000	241	179	253	4830	25.595	4.800	0.159	2.461
ID420928	420928	50	61.418	22.049	6.927	0	174	174	2	1	-10921639	174.571	170	107	238	3666	36.300	2.000	0.159	1.319
ID420929	420929	75	44.734	12.926	11.206	0	174	174	2	1	-10921639	149.048	157	63	196	3130	36.471	4.800	0.150	1.067
ID420936	420936	None	42.958	29.447	33.883	0	174	174	2	1	-10921639	59.524	51	24	118	1250	27.723	2.000	0.324	1.051
ID420912	420912	70	56.735	22.595	28.937	0	175	175	2	1	-10921639	169.476	174	103	226	3559	37.263	4.800	0.178	1.376
ID420910	420910	None	45.512	14.328	22.634	0	175	175	2	1	-10921639	186.381	194	118	238	3914	42.715	7.600	0.112	0.881
ID420911	420911	74	43.918	31.012	22.697	0	175	175	2	1	-10921639	209.810	217	120	251	4406	35.224	4.800	0.102	1.099
ID420908	420908	68	71.355	38.696	19.044	0	175	175	2	1	-10921639	215.143	230	129	255	4518	38.102	4.800	0.190	1.805
ID420909	420909	60	81.818	43.921	19.347	0	175	175	2	1	-10921639	191.905	192	116	248	4030	46.485	4.800	0.237	1.582
ID420906	420906	77	43.937	25.832	11.220	0	175	175	2	1	-10921639	202.857	205	118	252	4260	37.902	7.600	0.104	1.007
ID420907	420907	76	60.077	12.946	19.369	0	175	175	2	1	-10921639	214.429	230	95	253	4503	43.949	4.800	0.146	1.245
ID420905	420905	50	51.278	21.592	6.458	0	175	175	2	1	-10921639	149.667	155	64	217	3143	49.012	2.000	0.150	0.796
ID420926	420926	74	46.223	30.921	22.235	0	176	176	2	1	-10921639	220.524	226	138	253	4631	31.115	4.800	0.099	1.272
ID420927	420927	70	59.961	23.388	28.175	0	176	176	2	1	-10921639	185.524	191	122	243	3896	41.217	4.800	0.156	1.212
ID420924	420924	60	79.502	43.923	19.385	0	176	176	2	1	-10921639	197.429	199	127	250	4146	44.130	4.800	0.229	1.664
ID420925	420925	76	61.072	13.064	19.914	0	176	176	2	1	-10921639	225.524	243	150	255	4736	35.261	4.800	0.162	1.784
ID420922	420922	77	48.425	25.644	11.026	0	176	176	2	1	-10921639	205.143	213	127	252	4308	38.432	4.800	0.106	1.024
ID420923	420923	68	61.473	39.112	18.955	0	176	176	2	1	-10921639	220.429	241	141	255	4629	37.062	4.800	0.159	1.634
ID420921	420921	50	52.325	21.763	6.910	0	176	176	2	1	-10921639	169.857	176	98	233	3567	37.272	2.000	0.133	1.068
ID420944	420944	74	43.436	31.910	21.054	0	177	177	2	1	-10921639	224.524	238	135	255	4715	33.107	4.800	0.091	1.130
ID420945	420945	70	66.240	22.875	28.352	0	177	177	2	1	-10921639	190.762	183	134	248	4006	40.044	2.000	0.165	1.351
ID420942	420942	60	82.432	44.050	19.314	0	177	177	2	1	-10921639	196.238	199	113	252	4121	45.096	4.800	0.227	1.609
ID420943	420943	76	49.465	12.188	19.709	0	177	177	2	1	-10921639	186.714	199	99	251	3921	49.662	6.327	0.118	0.792
ID420940	420940	77	43.489	26.111	11.094	0	177	177	2	1	-10921639	201.143	207	120	241	4224	34.883	7.600	0.107	1.114
ID420941	420941	68	66.465	39.167	18.928	0	177	177	2	1	-10921639	219.667	241	138	255	4613	41.508	4.800	0.166	1.507
ID420938	420938	50	40.244	21.695	6.893	0	177	177	2	1	-10921639	160.238	167	84	206	3365	35.780	7.600	0.117	0.941
ID420939	420939	78	45.475	14.084	11.284	0	177	177	2	1	-10921639	154.714	163	73	202	3249	36.314	2.000	0.138	1.033
ID420937	420937	79	41.004	34.000	0.000	0	177	177	2	1	-10921639	99.095	108	60	137	2081	25.407	4.800	0.250	1.560
ID420966	420966	76	53.305	12.750	19.851	0	178	178	2	1	-10921639	221.333	233	161	255	4648	31.982	4.800	0.137	1.664
ID420967	420967	60	81.572	43.984	19.505	0	178	178	2	1	-10921639	192.476	181	112	250	4042	49.396	4.800	0.234	1.479
ID420964	420964	77	45.159	25.590	11.049	0	178	178	2	1	-10921639	202.048	206	118	248	4243	39.762	7.600	0.104	0.960
ID420965	420965	68	62.222	38.834	18.851	0	178	178	2	1	-10921639	219.762	238	140	253	4615	38.277	4.800	0.160	1.588
ID420962	420962	50	52.796	21.679	7.137	0	178	178	2	1	-10921639	166.381	168	79	226	3494	39.628	7.600	0.144	1.057
ID420963	420963	78	40.824	14.081	11.040	0	178	178	2	1	-10921639	151.000	162	68	186	3171	29.453	4.800	0.134	1.210
ID420961	420961	79	41.303	34.000	0.000	0	178	178	2	1	-10921639	103.381	96	61	140	2171	24.324	4.800	0.254	1.721
ID420968	420968	70	58.364	23.378	27.983	0	178	178	2	1	-10921639	188.619	194	133	246	3961	37.362	4.800	0.154	1.344
ID420950	420950	60	84.102	43.875	19.302	0	179	179	2	1	-10921639	193.667	194	114	251	4067	46.983	4.800	0.234	1.562
ID420951	420951	76	45.959	12.300	19.706	0	179	179	2	1	-10921639	194.333	208	112	252	4081	44.997	4.800	0.104	0.813
ID420948	420948	50	49.112	21.559	6.948	0	179	179	2	1	-10921639	168.429	176	98	218	3537	33.731	7.600	0.141	1.233
ID420949	420949	68	62.489	40.000	19.000	0	179	179	2	1	-10921639	206.524	218	128	250	4337	44.323	4.800	0.152	1.232
ID420946	420946	None	42.654	35.118	3.485	0	179	179	2	1	-10921639	94.333	98	58	127	1981	21.467	4.800	0.250	1.759
ID420947	420947	None	44.749	17.183	3.605	0	179	179	2	1	-10921639	92.619	95	43	160	1945	35.032	2.000	0.190	0.844
ID420952	420952	None	42.894	14.105	22.901	0	179	179	2	1	-10921639	183.714	184	122	243	3858	40.060	7.600	0.103	0.856
ID420953	420953	70	56.055	24.877	26.919	0	179	179	2	1	-10921639	201.810	209	129	247	4238	33.391	4.800	0.142	1.505
ID420976	420976	None	40.880	32.046	21.008	0	180	180	2	1	-10921639	224.000	227	150	255	4704	30.323	2.000	0.077	1.061
ID420977	420977	70	51.365	25.158	26.567	0	180	180	2	1	-10921639	193.048	197	117	244	4054	37.591	7.600	0.134	1.214
ID420974	420974	60	84.060	44.096	19.179	0	180	180	2	1	-10921639	194.762	201	136	252	4090	42.058	4.800	0.227	1.715
ID420975	420975	76	51.619	12.249	19.807	0	180	180	2	1	-10921639	192.667	205	120	252	4046	43.434	4.800	0.125	0.984
ID420972	420972	None	42.262	15.797	19.369	0	180	180	2	1	-10921639	234.619	242	183	255	4927	20.668	4.800	0.096	1.993
ID420973	420973	68	61.072	39.017	18.776	0	180	180	2	1	-10921639	212.476	226	128	251	4462	41.268	4.800	0.154	1.374
ID420970	420970	78	46.927	14.193	10.818	0	180	180	2	1	-10921639	153.333	159	76	194	3220	30.577	4.800	0.156	1.355
ID420971	420971	77	42.600	25.754	11.214	0	180	180	2	1	-10921639	194.476	197	107	248	4084	40.615	7.600	0.092	0.807
ID420969	420969	50	60.956	21.871	7.132	0	180	180	2	1	-10921639	171.952	169	97	235	3611	40.538	2.000	0.164	1.196
ID420960	420960	70	45.939	23.906	27.689	0	181	181	2	1	-10921639	171.190	173	107	239	3595	36.160	4.800	0.138	1.151
ID420958	420958	60	84.659	44.153	19.283	0	181	181	2	1	-10921639	191.333	184	116	252	4018	44.899	2.000	0.231	1.602
ID420959	420959	76	49.287	12.608	19.868	0	181	181	2	1	-10921639	224.857	234	171	255	4722	29.456	4.800	0.121	1.644
ID420956	420956	77	41.675	26.387	11.499	0	181	181	2	1	-10921639	196.476	195	115	246	4126	37.737	7.600	0.101	0.956
ID420957	420957	68	55.670	38.701	18.637	0	181	181	2	1	-10921639	201.381	202	118	249	4229	42.816	4.800	0.134	1.113
ID420954	420954	50	53.970	21.617	7.168	0	181	181	2	1	-10921639	168.048	168	98	227	3529	36.225	7.600	0.155	1.246
ID420955	420955	78	43.487	14.861	10.972	0	181	181	2	1	-10921639	156.000	166	95	196	3276	27.642	4.800	0.142	1.403
ID420982	420982	76	51.202	12.649	19.975	0	182	182	2	1	-10921639	231.238	247	169	255	4856	30.780	4.800	0.122	1.640
ID420983	420983	70	55.460	24.330	27.303	0	182	182	2	1	-10921639	195.095	197	128	250	4097	35.530	4.800	0.152	1.448
ID420980	420980	68	51.044	38.205	18.456	0	182	182	2	1	-10921639	210.762	218	125	251	4426	41.588	4.800	0.118	1.072
ID420981	420981	60	83.849	44.333	19.414	0	182	182	2	1	-10921639	197.095	204	113	250	4139	42.942	4.800	0.239	1.768
ID420978	420978	50	55.930	21.601	7.291	0	182	182	2	1	-10921639	161.762	165	80	236	3397	45.662	2.000	0.145	0.896
ID420979	420979	77	46.878	26.156	11.173	0	182	182	2	1	-10921639	212.381	226	120	251	4460	37.263	7.600	0.113	1.160
ID420990	420990	70	56.955	23.199	28.130	0	183	183	2	1	-10921639	178.381	179	109	239	3746	38.157	2.000	0.144	1.173
ID420988	420988	76	48.092	13.153	20.725	0	183	183	2	1	-10921639	218.381	238	145	255	4586	37.322	4.800	0.112	1.176
ID420989	420989	None	49.567	25.840	26.157	0	183	183	2	1	-10921639	204.381	205	148	249	4292	29.605	7.600	0.112	1.393
ID420986	420986	68	50.016	38.379	18.505	0	183	183	2	1	-10921639	207.762	214	113	248	4363	39.114	4.800	0.118	1.119
ID420987	420987	60	86.536	44.325	19.590	0	183	183	2	1	-10921639	199.000	215	114	252	4179	45.192	4.800	0.258	1.803
ID420984	420984	50	59.938	21.889	7.653	0	183	183	2	1	-10921639	191.000	197	119	247	4011	34.123	2.000	0.140	1.372
ID420985	420985	None	47.366	14.325	10.831	0	183	183	2	1	-10921639	152.238	165	71	195	3197	35.328	4.800	0.160	1.187
ID420999	420999	50	60.066	21.997	7.797	0	184	184	2	1	-10921639	185.524	190	116	246	3896	36.311	2.000	0.140	1.257
ID421004	421004	76	45.937	12.928	20.394	0	184	184	2	1	-10921639	222.762	238	157	255	4678	34.331	6.302	0.109	1.280
ID421005	421005	70	60.144	23.398	27.962	0	184	184	2	1	-10921639	185.667	184	118	247	3899	41.660	4.800	0.158	1.215
ID421002	421002	68	45.726	38.267	18.443	0	184	184	2	1	-10921639	205.571	209	122	249	4317	40.556	7.600	0.099	0.914
ID421003	421003	60	83.329	44.490	19.327	0	184	184	2	1	-10921639	206.190	206	146	252	4330	34.278	4.800	0.236	2.296
ID421000	421000	77	41.702	26.215	11.377	0	184	184	2	1	-10921639	209.143	222	124	252	4392	38.932	7.600	0.096	0.940
ID421001	421001	80	45.497	14.329	17.350	0	184	184	2	1	-10921639	215.381	243	122	255	4523	48.923	4.800	0.094	0.753
ID420998	420998	70	63.009	24.208	27.295	0	185	185	2	1	-10921639	201.333	206	127	253	4228	41.097	4.800	0.152	1.295
ID420996	420996	60	78.168	44.292	19.318	0	185	185	2	1	-10921639	205.524	204	158	253	4316	32.563	4.800	0.214	2.228
ID420997	420997	76	44.696	13.459	20.807	0	185	185	2	1	-10921639	211.000	219	136	255	4431	39.171	4.800	0.103	1.009
ID420994	420994	80	44.349	14.275	17.159	0	185	185	2	1	-10921639	221.524	245	137	255	4652	43.766	4.800	0.092	0.852
ID420995	420995	68	48.096	37.626	18.450	0	185	185	2	1	-10921639	207.190	217	122	253	4351	42.192	4.800	0.107	0.951
ID420992	420992	None	43.510	14.678	10.746	0	185	185	2	1	-10921639	154.476	158	99	194	3244	26.495	2.000	0.125	1.295
ID420993	420993	77	40.910	26.307	11.510	0	185	185	2	1	-10921639	226.762	236	163	251	4762	23.349	7.600	0.090	1.601
ID420991	420991	50	49.909	21.845	7.867	0	185	185	2	1	-10921639	174.667	184	107	235	3668	34.796	7.600	0.121	1.086
ID421014	421014	60	82.963	44.194	19.456	0	186	186	2	1	-10921639	207.524	213	142	253	4358	36.543	4.800	0.237	2.177
ID421015	421015	76	46.979	13.247	21.013	0	186	186	2	1	-10921639	206.952	206	131	253	4346	39.736	2.000	0.100	0.951
ID421012	421012	80	45.827	13.863	16.645	0	186	186	2	1	-10921639	233.190	251	155	255	4897	33.604	4.800	0.103	1.299
ID421013	421013	68	49.770	38.094	18.765	0	186	186	2	1	-10921639	212.429	216	155	250	4461	28.835	4.800	0.109	1.444
ID421011	421011	50	46.219	22.186	8.111	0	186	186	2	1	-10921639	177.190	180	123	237	3721	31.611	2.000	0.110	1.114
ID421016	421016	70	54.340	24.308	27.233	0	186	186	2	1	-10921639	203.381	214	134	253	4271	38.917	4.800	0.125	1.159
ID421023	421023	80	46.748	13.801	16.320	0	187	187	2	1	-10921639	224.524	244	130	255	4715	41.108	6.298	0.103	1.021
ID421026	421026	76	49.679	13.012	21.117	0	187	187	2	1	-10921639	210.714	226	148	250	4425	34.528	4.800	0.114	1.246
ID421027	421027	70	60.224	24.062	27.356	0	187	187	2	1	-10921639	209.476	223	145	252	4399	36.537	4.800	0.141	1.419
ID421024	421024	68	48.034	39.083	18.389	0	187	187	2	1	-10921639	206.952	210	129	247	4346	38.477	4.800	0.118	1.140
ID421025	421025	60	80.257	44.348	19.480	0	187	187	2	1	-10921639	204.143	211	134	250	4287	37.470	4.800	0.229	2.033
ID421006	421006	80	44.212	13.510	16.368	0	188	188	2	1	-10921639	231.857	248	146	255	4869	35.373	4.800	0.103	1.229
ID421007	421007	68	50.842	38.183	18.285	0	188	188	2	1	-10921639	220.714	226	142	253	4635	34.579	4.800	0.117	1.339
ID421010	421010	70	61.787	23.969	27.322	0	188	188	2	1	-10921639	206.095	210	137	252	4328	38.389	4.800	0.148	1.383
ID421008	421008	60	80.754	43.903	19.637	0	188	188	2	1	-10921639	188.381	194	86	248	3956	50.761	4.800	0.235	1.413
ID421009	421009	76	57.544	13.009	21.247	0	188	188	2	1	-10921639	220.238	235	140	255	4625	37.772	4.800	0.133	1.368
ID421022	421022	70	61.936	23.288	27.933	0	189	189	2	1	-10921639	197.381	207	131	253	4145	42.054	4.800	0.166	1.333
ID421020	421020	76	53.447	13.111	20.844	0	189	189	2	1	-10921639	219.905	237	131	255	4618	40.707	4.800	0.126	1.206
ID421021	421021	82	48.133	32.140	21.887	0	189	189	2	1	-10921639	225.000	243	140	255	4725	32.938	4.800	0.106	1.311
ID421018	421018	68	54.095	38.229	18.221	0	189	189	2	1	-10921639	214.619	226	131	253	4507	34.624	4.800	0.126	1.384
ID421019	421019	60	75.815	43.675	19.815	0	189	189	2	1	-10921639	187.762	202	82	249	3943	51.393	4.800	0.220	1.318
ID421017	421017	80	43.792	13.443	16.137	0	189	189	2	1	-10921639	203.810	236	81	255	4280	60.748	2.000	0.078	0.488
ID421030	421030	60	65.357	44.129	19.657	0	190	190	2	1	-10921639	176.762	178	80	239	3712	49.410	4.800	0.185	1.117
ID421031	421031	76	44.652	12.734	20.639	0	190	190	2	1	-10921639	212.571	231	124	250	4464	38.978	6.320	0.092	0.921
ID421028	421028	80	46.333	13.358	16.067	0	190	190	2	1	-10921639	208.190	238	85	255	4372	58.969	2.000	0.085	0.556
ID421029	421029	68	57.041	37.845	17.972	0	190	190	2	1	-10921639	211.667	224	133	253	4445	37.444	4.800	0.129	1.291
ID421032	421032	82	43.738	31.926	22.225	0	190	190	2	1	-10921639	223.476	239	139	255	4693	34.839	4.800	0.095	1.115
ID421033	421033	70	62.964	23.250	27.977	0	190	190	2	1	-10921639	199.524	196	127	253	4190	43.247	4.800	0.166	1.311
ID421062	421062	60	51.838	44.751	19.499	0	191	191	2	1	-10921639	155.333	151	97	222	3262	39.029	4.800	0.153	1.054
ID421063	421063	76	43.305	13.074	21.154	0	191	191	2	1	-10921639	216.333	227	140	251	4543	32.740	4.800	0.097	1.169
ID421060	421060	80	50.863	13.169	16.133	0	191	191	2	1	-10921639	213.810	240	91	255	4490	52.807	2.000	0.107	0.785
ID421061	421061	68	52.282	37.872	18.235	0	191	191	2	1	-10921639	214.190	236	117	253	4498	44.140	4.800	0.121	1.049
ID421066	421066	70	66.059	23.872	27.801	0	191	191	2	1	-10921639	210.286	210	136	253	4416	38.354	4.800	0.180	1.674
ID421064	421064	83	56.655	41.343	20.868	0	191	191	2	1	-10921639	194.095	198	103	250	4076	45.798	4.800	0.149	1.097
ID421065	421065	82	40.289	31.503	23.633	0	191	191	2	1	-10921639	197.333	204	114	251	4144	44.458	4.800	0.096	0.774
ID421040	421040	82	41.839	31.107	23.987	0	192	192	2	1	-10921639	210.571	213	144	250	4422	31.695	4.800	0.087	1.069
ID421041	421041	70	63.388	23.491	27.977	0	192	192	2	1	-10921639	197.714	194	133	253	4152	43.321	4.800	0.159	1.252
ID421038	421038	83	59.608	40.210	20.956	0	192	192	2	1	-10921639	192.000	195	94	250	4032	48.238	2.000	0.142	0.988
ID421039	421039	76	44.914	14.640	22.075	0	192	192	2	1	-10921639	210.810	224	128	252	4427	40.010	4.800	0.103	0.983
ID421036	421036	68	52.697	37.641	18.050	0	192	192	2	1	-10921639	207.905	230	112	250	4366	45.871	4.800	0.118	0.954
ID421037	421037	60	55.728	44.361	19.889	0	192	192	2	1	-10921639	176.238	168	124	236	3701	34.625	4.800	0.151	1.336
ID421034	421034	84	41.764	21.839	7.500	0	192	192	2	1	-10921639	172.571	172	130	238	3624	32.474	4.800	0.107	1.025
ID421035	421035	80	47.069	12.962	15.961	0	192	192	2	1	-10921639	223.000	246	126	255	4683	42.173	4.800	0.102	0.977
ID421074	421074	70	61.753	23.241	27.932	0	193	193	2	1	-10921639	201.571	215	129	255	4233	43.310	6.310	0.166	1.325
ID421072	421072	83	57.418	39.841	21.018	0	193	193	2	1	-10921639	187.571	189	98	248	3939	45.092	2.000	0.135	0.993
ID421073	421073	76	47.380	13.864	21.655	0	193	193	2	1	-10921639	211.238	234	124	253	4436	41.890	4.800	0.110	1.002
ID421070	421070	68	51.803	37.675	17.929	0	193	193	2	1	-10921639	202.048	211	116	248	4243	45.080	2.000	0.114	0.917
ID421071	421071	60	67.526	44.045	19.929	0	193	193	2	1	-10921639	182.238	175	128	245	3827	38.343	2.000	0.175	1.416
ID421068	421068	None	40.099	26.382	11.296	0	193	193	2	1	-10921639	213.286	215	157	250	4479	27.126	4.800	0.093	1.337
ID421069	421069	80	47.189	13.344	15.211	0	193	193	2	1	-10921639	203.286	224	79	255	4269	55.789	2.000	0.103	0.681
ID421067	421067	84	42.771	21.905	7.381	0	193	193	2	1	-10921639	169.762	164	122	226	3565	31.783	4.800	0.120	1.147
ID421058	421058	76	47.235	14.665	22.187	0	194	194	2	1	-10921639	221.619	233	169	251	4654	30.446	4.800	0.118	1.533
ID421059	421059	70	59.286	23.358	27.882	0	194	194	2	1	-10921639	200.286	207	137	255	4206	42.346	4.800	0.156	1.279
ID421056	421056	83	45.954	39.364	20.705	0	194	194	2	1	-10921639	177.762	174	106	236	3733	42.188	2.000	0.101	0.770
ID421057	421057	60	61.967	42.827	20.651	0	194	194	2	1	-10921639	172.476	174	106	240	3622	44.131	4.800	0.171	1.140
ID421054	421054	68	51.138	37.499	18.053	0	194	194	2	1	-10921639	205.095	216	130	250	4307	37.537	4.800	0.123	1.199
ID421055	421055	None	42.382	33.124	19.676	0	194	194	2	1	-10921639	237.429	250	167	255	4986	25.163	4.800	0.103	1.761
ID421052	421052	85	46.830	15.117	11.699	0	194	194	2	1	-10921639	191.952	201	119	238	4031	35.698	4.800	0.113	1.094
ID421053	421053	80	48.811	13.193	14.970	0	194	194	2	1	-10921639	208.381	227	90	253	4376	48.526	7.600	0.110	0.850
ID421051	421051	84	41.415	22.128	7.939	0	194	194	2	1	-10921639	175.286	171	134	224	3681	26.501	2.000	0.100	1.204
ID421046	421046	68	56.370	37.381	18.257	0	195	195	2	1	-10921639	204.238	212	116	250	4289	42.020	4.800	0.139	1.187
ID421047	421047	None	51.969	44.838	19.099	0	195	195	2	1	-10921639	140.476	139	87	233	2950	40.131	7.600	0.162	0.974
ID421044	421044	None	44.124	26.420	11.086	0	195	195	2	1	-10921639	208.810	214	135	248	4385	32.174	7.600	0.094	1.113
ID421045	421045	80	47.113	12.859	15.838	0	195	195	2	1	-10921639	217.238	226	118	253	4562	38.808	2.000	0.095	0.973
ID421042	421042	84	46.620	22.163	8.338	0	195	195	2	1	-10921639	186.429	186	129	237	3915	32.690	4.800	0.121	1.235
ID421043	421043	85	52.088	14.668	11.460	0	195	195	2	1	-10921639	179.952	188	80	235	3779	44.916	4.800	0.144	1.010
ID421050	421050	70	58.199	22.983	28.565	0	195	195	2	1	-10921639	190.238	186	99	253	3995	44.828	4.800	0.149	1.098
ID421048	421048	60	58.504	42.601	20.654	0	195	195	2	1	-10921639	160.333	157	97	237	3367	44.627	2.000	0.160	0.991
ID421049	421049	76	52.095	14.721	22.570	0	195	195	2	1	-10921639	194.000	197	108	249	4074	48.416	2.000	0.119	0.851
ID421078	421078	68	48.946	37.403	18.276	0	196	196	2	1	-10921639	204.857	210	130	248	4302	37.272	4.800	0.116	1.145
ID421079	421079	60	58.559	42.110	20.901	0	196	196	2	1	-10921639	170.524	170	106	242	3581	43.156	2.000	0.123	0.869
ID421076	421076	85	49.276	14.352	10.938	0	196	196	2	1	-10921639	163.667	179	70	211	3437	43.617	4.800	0.143	0.937
ID421077	421077	80	52.972	12.536	15.557	0	196	196	2	1	-10921639	224.571	237	148	253	4716	29.147	4.800	0.125	1.717
ID421075	421075	84	55.819	22.052	8.208	0	196	196	2	1	-10921639	178.952	168	118	240	3758	37.393	2.000	0.134	1.132
ID421080	421080	76	52.356	14.731	22.654	0	196	196	2	1	-10921639	200.857	200	117	253	4218	44.769	2.000	0.114	0.921
ID421081	421081	70	56.235	23.236	28.529	0	196	196	2	1	-10921639	200.476	201	123	255	4210	42.004	6.300	0.134	1.127
ID421090	421090	70	55.069	22.987	28.620	0	197	197	2	1	-10921639	208.238	221	133	255	4373	40.147	4.800	0.138	1.259
ID421088	421088	60	50.284	41.767	21.095	0	197	197	2	1	-10921639	167.667	174	108	238	3521	36.940	2.000	0.102	0.843
ID421089	421089	76	56.001	14.626	22.889	0	197	197	2	1	-10921639	214.190	232	133	252	4498	38.568	4.800	0.132	1.293
ID421086	421086	86	40.135	44.798	18.620	0	197	197	2	1	-10921639	133.905	128	85	194	2812	34.448	7.600	0.122	0.843
ID421087	421087	None	41.322	33.312	19.906	0	197	197	2	1	-10921639	237.619	248	171	255	4990	22.139	4.800	0.102	1.988
ID421084	421084	80	55.758	12.449	15.833	0	197	197	2	1	-10921639	199.476	211	100	253	4189	49.661	4.800	0.139	0.977
ID421085	421085	68	53.309	37.774	19.267	0	197	197	2	1	-10921639	215.048	229	164	250	4516	28.350	4.800	0.130	1.741
ID421082	421082	84	42.491	22.452	8.141	0	197	197	2	1	-10921639	177.619	178	120	224	3730	31.403	7.600	0.114	1.158
ID421083	421083	85	44.910	14.433	10.592	0	197	197	2	1	-10921639	158.000	169	76	204	3318	34.979	4.800	0.141	1.114
ID421110	421110	60	63.821	41.787	21.130	0	198	198	2	1	-10921639	187.476	187	108	247	3937	39.730	2.000	0.152	1.242
ID421111	421111	76	60.207	14.316	23.067	0	198	198	2	1	-10921639	203.571	219	128	252	4275	41.313	4.800	0.144	1.243
ID421108	421108	86	52.557	44.525	18.801	0	198	198	2	1	-10921639	150.381	136	85	230	3158	43.939	7.600	0.148	0.882
ID421109	421109	68	57.297	37.586	19.940	0	198	198	2	1	-10921639	209.714	224	148	250	4404	33.303	4.800	0.132	1.468
ID421106	421106	85	43.481	14.311	10.792	0	198	198	2	1	-10921639	153.476	171	66	197	3223	37.685	4.800	0.143	1.019
ID421107	421107	80	53.378	12.311	16.127	0	198	198	2	1	-10921639	179.476	190	74	245	3769	49.012	2.000	0.126	0.821
ID421112	421112	70	60.174	22.920	28.700	0	198	198	2	1	-10921639	210.238	232	123	255	4415	45.356	4.800	0.145	1.173
ID421094	421094	87	41.560	32.000	20.000	0	199	199	2	1	-10921639	234.429	243	189	255	4923	20.304	4.800	0.096	2.021
ID421095	421095	68	44.524	37.787	19.878	0	199	199	2	1	-10921639	187.238	192	130	239	3932	29.853	2.000	0.112	1.262
ID421092	421092	80	55.440	12.945	16.189	0	199	199	2	1	-10921639	185.810	193	100	243	3902	37.267	2.000	0.131	1.152
ID421093	421093	86	58.941	44.487	18.477	0	199	199	2	1	-10921639	164.048	155	109	236	3445	40.982	7.600	0.158	1.091
ID421091	421091	85	48.076	14.252	10.921	0	199	199	2	1	-10921639	149.333	162	59	197	3136	38.422	2.000	0.149	1.005
ID421098	421098	70	58.978	23.015	28.754	0	199	199	2	1	-10921639	211.619	228	144	255	4444	41.779	4.800	0.135	1.208
ID421096	421096	60	61.996	41.457	21.379	0	199	199	2	1	-10921639	188.619	195	130	247	3961	35.832	3.200	0.143	1.317
ID421097	421097	76	55.003	14.584	23.428	0	199	199	2	1	-10921639	212.952	221	155	250	4472	32.066	4.800	0.144	1.668
ID421104	421104	76	58.656	14.922	23.317	0	200	200	2	1	-10921639	206.190	221	138	250	4330	40.313	4.800	0.144	1.286
ID421105	421105	70	62.805	22.907	28.823	0	200	200	2	1	-10921639	213.619	238	137	255	4486	41.261	4.800	0.154	1.380
ID421102	421102	87	41.430	32.176	20.641	0	200	200	2	1	-10921639	229.000	228	153	255	4809	26.926	4.800	0.091	1.418
ID421103	421103	60	68.944	40.966	21.524	0	200	200	2	1	-10921639	179.667	191	87	251	3773	55.110	2.000	0.185	1.017
ID421100	421100	80	50.034	13.242	16.317	0	200	200	2	1	-10921639	167.619	169	74	233	3520	45.445	2.000	0.119	0.786
ID421101	421101	86	70.239	44.841	18.673	0	200	200	2	1	-10921639	168.333	158	104	244	3535	43.888	7.600	0.179	1.163
ID421099	421099	85	49.714	13.413	11.379	0	200	200	2	1	-10921639	133.905	151	38	194	2812	47.148	2.000	0.175	0.848
ID421126	421126	88	53.320	16.436	23.226	0	201	201	2	1	-10921639	220.524	234	133	252	4631	33.673	4.800	0.143	1.643
ID421127	421127	70	56.416	22.525	28.656	0	201	201	2	1	-10921639	221.476	237	141	255	4651	37.969	4.800	0.140	1.429
ID421124	421124	60	65.146	41.133	21.744	0	201	201	2	1	-10921639	172.476	177	82	242	3622	50.391	2.000	0.168	0.987
ID421125	421125	76	54.106	14.598	23.319	0	201	201	2	1	-10921639	206.190	218	133	252	4330	39.576	4.800	0.136	1.247
ID421122	421122	86	66.484	44.849	18.692	0	201	201	2	1	-10921639	172.714	164	114	243	3627	39.218	7.600	0.168	1.267
ID421123	421123	87	45.423	31.905	21.733	0	201	201	2	1	-10921639	222.810	239	135	255	4679	33.511	4.800	0.102	1.232
ID421120	421120	80	49.196	12.553	16.609	0	201	201	2	1	-10921639	162.190	166	92	223	3406	42.424	2.000	0.094	0.659
ID421121	421121	None	40.354	17.771	18.461	0	201	201	2	1	-10921639	216.714	227	170	251	4551	26.524	4.800	0.084	1.268
ID421118	421118	88	52.915	16.070	23.127	0	202	202	2	1	-10921639	214.429	229	123	251	4503	38.288	4.800	0.132	1.307
ID421119	421119	70	62.344	22.858	28.572	0	202	202	2	1	-10921639	213.333	236	132	255	4480	43.317	4.800	0.152	1.300
ID421116	421116	87	42.837	31.842	21.959	0	202	202	2	1	-10921639	215.286	223	132	252	4521	32.850	6.279	0.097	1.157
ID421117	421117	60	62.454	41.153	22.001	0	202	202	2	1	-10921639	176.524	184	72	236	3707	41.946	4.800	0.178	1.271
ID421114	421114	80	48.442	11.102	17.886	0	202	202	2	1	-10921639	139.762	132	63	224	2935	40.276	2.000	0.141	0.855
ID421115	421115	86	62.798	44.663	18.686	0	202	202	2	1	-10921639	165.095	162	98	240	3467	45.120	7.600	0.157	0.993
ID421113	421113	89	43.686	30.976	16.982	0	202	202	2	1	-10921639	229.238	237	175	255	4814	24.869	4.800	0.092	1.554
ID421134	421134	86	65.260	44.767	19.009	0	203	203	2	1	-10921639	156.571	148	96	236	3288	42.541	2.000	0.181	1.130
ID421135	421135	87	42.264	31.699	22.333	0	203	203	2	1	-10921639	204.762	202	133	250	4300	35.637	2.000	0.087	0.925
ID421133	421133	89	40.228	31.020	16.734	0	203	203	2	1	-10921639	222.381	230	183	251	4670	21.899	2.000	0.082	1.536
ID421138	421138	70	63.678	22.872	28.546	0	203	203	2	1	-10921639	212.238	225	123	255	4457	42.801	4.800	0.161	1.372
ID421136	421136	60	48.053	40.978	22.139	0	203	203	2	1	-10921639	151.238	155	66	212	3176	35.770	2.000	0.112	0.854
ID421137	421137	88	50.875	17.761	22.659	0	203	203	2	1	-10921639	206.095	216	136	242	4328	33.765	4.800	0.127	1.379
ID421132	421132	70	63.241	22.972	28.612	0	204	204	2	1	-10921639	216.810	229	138	255	4553	40.701	4.800	0.163	1.493
ID421130	421130	88	55.128	17.947	22.640	0	204	204	2	1	-10921639	207.810	212	130	250	4364	33.211	4.800	0.145	1.583
ID421131	421131	87	50.201	32.211	23.907	0	204	204	2	1	-10921639	193.857	205	97	245	4071	38.483	4.800	0.126	1.130
ID421128	421128	80	43.188	10.496	18.483	0	204	204	2	1	-10921639	124.048	133	46	185	2605	42.413	4.800	0.151	0.766
ID421129	421129	86	67.520	44.795	18.816	0	204	204	2	1	-10921639	158.571	160	102	236	3330	40.926	2.000	0.197	1.275
ID421150	421150	86	65.797	44.870	18.921	0	205	205	2	1	-10921639	156.048	154	97	228	3277	37.141	4.800	0.200	1.402
ID421151	421151	87	60.066	32.089	24.632	0	205	205	2	1	-10921639	179.619	191	89	244	3772	47.963	4.800	0.162	1.045
ID421149	421149	80	40.654	10.358	18.799	0	205	205	2	1	-10921639	128.095	135	71	172	2690	31.093	4.800	0.172	1.211
ID421152	421152	70	61.793	22.374	28.930	0	205	205	2	1	-10921639	208.143	227	123	255	4371	44.095	2.000	0.145	1.193
ID421153	421153	90	47.660	28.787	33.239	0	205	205	2	1	-10921639	97.714	97	49	162	2052	33.393	2.000	0.209	1.013
ID421142	421142	87	56.489	31.594	24.875	0	206	206	2	1	-10921639	182.857	196	102	251	3840	50.452	4.800	0.154	0.966
ID421143	421143	70	62.844	22.370	29.048	0	206	206	2	1	-10921639	206.048	215	134	253	4327	41.026	4.800	0.154	1.339
ID421140	421140	80	40.409	9.739	20.153	0	206	206	2	1	-10921639	136.286	144	84	162	2862	21.601	7.600	0.179	1.915
ID421141	421141	None	41.350	18.969	22.032	0	206	206	2	1	-10921639	201.905	205	136	244	4240	29.450	2.000	0.089	1.115
ID421139	421139	86	61.345	44.728	19.070	0	206	206	2	1	-10921639	142.619	141	84	224	2995	37.721	2.000	0.202	1.268
ID421144	421144	90	43.258	28.764	33.432	0	206	206	2	1	-10921639	97.571	104	43	142	2049	31.433	2.000	0.199	1.032
ID421148	421148	90	43.168	29.034	33.186	0	207	207	2	1	-10921639	101.810	110	45	143	2138	28.264	2.000	0.206	1.231
ID421146	421146	87	53.467	31.642	25.205	0	207	207	2	1	-10921639	175.333	179	99	242	3682	48.576	4.800	0.136	0.863
ID421147	421147	70	63.357	22.373	29.099	0	207	207	2	1	-10921639	201.857	215	119	253	4239	43.319	4.800	0.151	1.221
ID421145	421145	86	57.429	44.754	18.737	0	207	207	2	1	-10921639	139.143	142	76	199	2922	35.765	4.800	0.215	1.375
ID421154	421154	86	55.943	44.839	19.112	0	208	208	2	1	-10921639	125.143	126	65	186	2628	34.223	4.800	0.222	1.327
ID421155	421155	87	49.775	31.432	25.125	0	208	208	2	1	-10921639	203.238	209	146	247	4268	30.814	4.800	0.128	1.500
ID421156	421156	70	66.211	22.485	29.188	0	208	208	2	1	-10921639	198.190	202	123	253	4162	43.823	4.800	0.155	1.217
ID421158	421158	87	50.284	31.393	24.935	0	209	209	2	1	-10921639	207.476	215	140	251	4357	34.403	4.800	0.124	1.334
ID421159	421159	70	64.384	22.472	29.321	0	209	209	2	1	-10921639	202.762	204	146	253	4258	41.022	4.800	0.153	1.315
ID421157	421157	86	46.437	44.903	18.852	0	209	209	2	1	-10921639	115.333	124	59	161	2422	30.662	4.800	0.201	1.257
ID421160	421160	None	42.444	29.148	32.993	0	209	209	2	1	-10921639	102.333	121	44	153	2149	33.100	2.000	0.184	0.962
ID421162	421162	70	67.724	22.150	29.391	0	210	210	2	1	-10921639	198.857	194	131	252	4176	38.413	6.311	0.168	1.489
ID421161	421161	87	45.445	31.495	24.552	0	210	210	2	1	-10921639	206.619	220	124	247	4339	36.123	6.312	0.111	1.148
ID421166	421166	70	70.186	22.081	29.280	0	211	211	2	1	-10921639	201.857	201	138	252	4239	39.969	4.800	0.174	1.500
ID421167	421167	None	43.166	28.976	32.953	0	211	211	2	1	-10921639	106.952	117	37	147	2246	29.896	4.800	0.203	1.205
ID421164	421164	None	42.337	44.787	18.787	0	211	211	2	1	-10921639	103.143	104	57	155	2166	30.992	2.000	0.185	1.040
ID421165	421165	87	40.351	31.722	24.045	0	211	211	2	1	-10921639	196.381	209	108	246	4124	40.058	4.800	0.098	0.872
ID421163	421163	70	66.515	22.010	29.578	0	212	212	2	1	-10921639	191.381	206	72	251	4019	56.025	4.800	0.182	1.054
ID421174	421174	91	40.660	26.536	11.032	0	213	213	2	1	-10921639	187.143	206	85	234	3930	41.992	4.800	0.104	0.837
ID421175	421175	92	40.263	16.561	17.983	0	213	213	2	1	-10921639	198.714	196	170	228	4173	17.587	4.800	0.097	1.993
ID421176	421176	87	49.030	31.421	25.180	0	213	213	2	1	-10921639	198.429	204	134	245	4167	30.099	7.600	0.109	1.294
ID421177	421177	70	72.319	22.865	29.806	0	213	213	2	1	-10921639	207.381	221	107	252	4355	47.478	4.800	0.199	1.449
ID421172	421172	70	78.731	21.850	29.849	0	214	214	2	1	-10921639	185.476	197	71	248	3895	55.070	4.800	0.215	1.193
ID421170	421170	None	42.575	44.889	18.677	0	214	214	2	1	-10921639	100.381	106	54	147	2108	29.142	7.600	0.196	1.131
ID421171	421171	87	47.738	30.967	25.571	0	214	214	2	1	-10921639	184.048	198	73	241	3865	49.691	4.800	0.116	0.770
ID421168	421168	91	46.234	26.109	11.021	0	214	214	2	1	-10921639	197.667	208	134	241	4151	32.570	4.800	0.110	1.204
ID421169	421169	92	43.594	17.000	17.820	0	214	214	2	1	-10921639	196.667	196	159	244	4130	25.392	2.000	0.089	1.263
ID421173	421173	70	77.174	21.526	29.970	0	215	215	2	1	-10921639	178.190	182	75	246	3742	44.996	2.000	0.213	1.388
ID421183	421183	None	40.362	16.768	2.840	0	216	216	2	1	-10921639	76.476	67	34	132	1606	30.026	2.000	0.222	0.927
ID421184	421184	None	46.244	26.940	11.338	0	216	216	2	1	-10921639	193.857	212	98	245	4071	46.668	4.800	0.108	0.812
ID421185	421185	70	83.774	21.836	29.869	0	216	216	2	1	-10921639	175.476	177	81	246	3685	47.498	2.000	0.243	1.445
ID421182	421182	70	81.852	21.860	29.306	0	217	217	2	1	-10921639	186.762	190	111	251	3922	40.690	4.800	0.221	1.664
ID421180	421180	None	40.317	44.997	18.738	0	217	217	2	1	-10921639	89.095	95	37	130	1871	29.502	3.200	0.201	1.010
ID421181	421181	93	43.376	28.252	25.186	0	217	217	2	1	-10921639	212.810	220	168	244	4469	23.079	4.800	0.104	1.743
ID421178	421178	None	40.345	16.286	9.913	0	217	217	2	1	-10921639	138.238	143	68	187	2903	31.396	4.800	0.140	1.085
ID421179	421179	None	43.144	34.039	13.898	0	217	217	2	1	-10921639	179.333	187	113	221	3766	30.031	6.317	0.118	1.258
ID421186	421186	None	43.207	25.926	11.041	0	218	218	2	1	-10921639	203.286	211	133	244	4269	31.919	4.800	0.103	1.184
ID421187	421187	93	40.958	27.757	24.749	0	218	218	2	1	-10921639	213.714	222	163	246	4488	25.778	4.800	0.095	1.436
ID421188	421188	70	80.454	21.650	28.998	0	218	218	2	1	-10921639	195.190	198	109	252	4099	42.306	4.800	0.207	1.584
ID421196	421196	94	41.306	29.885	26.269	0	219	219	2	1	-10921639	183.857	182	100	249	3861	42.305	2.000	0.096	0.764
ID421197	421197	70	72.446	21.693	28.602	0	219	219	2	1	-10921639	203.571	224	86	253	4275	48.960	4.800	0.194	1.352
ID421194	421194	None	42.968	17.083	18.884	0	219	219	2	1	-10921639	213.619	216	178	244	4486	22.103	4.800	0.100	1.764
ID421195	421195	93	41.695	27.342	25.101	0	219	219	2	1	-10921639	228.667	231	189	253	4802	20.590	4.800	0.091	1.848
ID421193	421193	95	40.982	16.866	2.453	0	219	219	2	1	-10921639	76.810	67	32	140	1613	31.750	2.000	0.186	0.759
ID421198	421198	95	47.336	16.930	2.334	0	220	220	2	1	-10921639	87.857	87	38	146	1845	31.922	2.000	0.214	0.971
ID421199	421199	None	40.150	27.054	11.093	0	220	220	2	1	-10921639	184.714	192	91	226	3879	39.110	2.000	0.088	0.767
ID421202	421202	70	60.372	22.000	28.442	0	220	220	2	1	-10921639	220.571	236	155	253	4632	33.046	4.800	0.155	1.793
ID421203	421203	None	51.003	24.976	30.530	0	220	220	2	1	-10921639	171.190	182	57	248	3595	59.549	4.800	0.140	0.706
ID421200	421200	96	42.741	44.936	18.869	0	220	220	2	1	-10921639	92.048	100	42	144	1933	30.327	2.000	0.207	1.042
ID421201	421201	94	41.757	29.738	26.274	0	220	220	2	1	-10921639	181.000	175	95	241	3801	40.739	2.000	0.098	0.795
ID421206	421206	None	40.447	33.822	14.061	0	221	221	2	1	-10921639	165.048	182	82	210	3466	37.730	4.800	0.116	0.912
ID421207	421207	97	42.505	17.341	18.072	0	221	221	2	1	-10921639	209.000	212	161	243	4389	26.410	4.800	0.100	1.433
ID421205	421205	95	46.012	17.021	2.613	0	221	221	2	1	-10921639	98.714	105	47	145	2073	27.244	4.800	0.233	1.368
ID421208	421208	96	43.576	44.157	19.215	0	221	221	2	1	-10921639	111.000	116	49	166	2331	28.501	4.800	0.216	1.386
ID421209	421209	70	59.608	22.213	28.761	0	221	221	2	1	-10921639	206.143	220	102	253	4329	44.126	4.800	0.149	1.209
ID421190	421190	97	45.440	17.098	18.415	0	222	222	2	1	-10921639	210.000	216	164	247	4410	25.363	4.800	0.108	1.608
ID421191	421191	70	48.928	22.650	28.446	0	222	222	2	1	-10921639	206.619	207	169	244	4339	25.496	4.800	0.128	1.833
ID421189	421189	95	42.231	16.744	2.607	0	222	222	2	1	-10921639	94.762	98	49	135	1990	25.030	2.000	0.226	1.394
ID421192	421192	None	42.095	25.076	31.681	0	222	222	2	1	-10921639	128.714	158	35	185	2703	51.544	7.600	0.120	0.534
ID421214	421214	96	51.092	43.965	20.088	0	223	223	2	1	-10921639	123.333	131	44	159	2590	30.518	4.800	0.229	1.506
ID421215	421215	None	44.505	27.111	26.757	0	223	223	2	1	-10921639	202.714	217	113	242	4257	35.590	6.289	0.108	1.115
ID421213	421213	97	40.961	17.228	18.499	0	223	223	2	1	-10921639	210.905	214	171	247	4429	23.190	4.800	0.100	1.658
ID421216	421216	70	54.155	22.218	28.942	0	223	223	2	1	-10921639	182.524	186	86	242	3833	39.300	7.600	0.146	1.183
ID421210	421210	97	47.441	16.870	18.135	0	224	224	2	1	-10921639	203.762	202	167	237	4279	23.488	4.800	0.115	1.796
ID421211	421211	96	54.093	44.171	19.892	0	224	224	2	1	-10921639	131.286	135	58	165	2757	29.746	4.800	0.239	1.703
ID421212	421212	70	46.300	22.207	29.132	0	224	224	2	1	-10921639	164.762	165	81	223	3460	33.297	7.600	0.141	1.225
ID421204	421204	70	44.374	22.157	28.930	0	225	225	2	1	-10921639	158.286	167	71	214	3324	35.528	7.600	0.144	1.121
ID421222	421222	97	52.760	17.053	18.398	0	226	226	2	1	-10921639	206.810	208	159	249	4343	27.853	4.800	0.123	1.621
ID421223	421223	98	51.166	27.150	26.713	0	226	226	2	1	-10921639	194.667	207	98	243	4088	43.250	4.800	0.128	1.022
ID421221	421221	None	49.100	22.911	7.439	0	226	226	2	1	-10921639	184.762	190	115	240	3880	36.737	4.800	0.139	1.230
ID421220	421220	None	45.134	21.069	28.885	0	227	227	2	1	-10921639	131.571	140	57	179	2763	35.230	2.000	0.162	1.039
ID421218	421218	99	45.859	44.705	18.925	0	227	227	2	1	-10921639	98.619	106	49	146	2071	32.908	2.000	0.222	1.090
ID421219	421219	98	58.876	26.922	26.795	0	227	227	2	1	-10921639	204.857	212	106	252	4302	40.508	4.800	0.148	1.302
ID421217	421217	97	45.381	17.058	18.334	0	227	227	2	1	-10921639	200.857	200	162	240	4218	23.637	4.800	0.109	1.665
ID421226	421226	None	40.913	22.227	7.918	0	228	228	2	1	-10921639	200.476	206	149	248	4210	30.233	4.800	0.107	1.278
ID421227	421227	99	51.804	44.726	19.077	0	228	228	2	1	-10921639	103.476	109	48	156	2173	35.068	2.000	0.240	1.143
ID421228	421228	98	51.679	26.557	26.663	0	228	228	2	1	-10921639	197.619	210	107	242	4150	36.635	4.800	0.139	1.316
ID421224	421224	99	51.391	44.875	19.328	0	229	229	2	1	-10921639	112.429	116	60	159	2361	28.878	4.800	0.251	1.564
ID421225	421225	98	62.197	26.204	26.620	0	229	229	2	1	-10921639	200.714	209	95	252	4215	45.902	4.800	0.149	1.135
ID421236	421236	99	61.278	45.121	19.184	0	230	230	2	1	-10921639	123.619	126	68	176	2596	29.612	4.800	0.272	1.788
ID421237	421237	98	55.694	26.058	26.831	0	230	230	2	1	-10921639	194.238	200	108	246	4079	36.816	4.800	0.133	1.238
ID421230	421230	99	57.776	45.429	19.423	0	231	231	2	1	-10921639	130.000	126	87	175	2730	24.710	4.800	0.259	2.163
ID421231	421231	98	45.521	25.735	26.805	0	231	231	2	1	-10921639	186.286	190	106	228	3912	34.022	4.800	0.120	1.174
ID421229	421229	100	40.221	24.120	8.651	0	231	231	2	1	-10921639	215.095	216	167	241	4517	21.321	4.800	0.110	1.994
ID421234	421234	98	50.086	25.588	27.313	0	232	232	2	1	-10921639	187.143	189	129	238	3930	33.919	4.800	0.131	1.280
ID421235	421235	None	40.080	21.282	29.136	0	232	232	2	1	-10921639	136.619	141	65	189	2869	31.197	4.800	0.145	1.106
ID421232	421232	100	47.551	22.916	7.372	0	232	232	2	1	-10921639	188.952	204	94	242	3968	42.488	4.800	0.134	1.048
ID421233	421233	99	48.354	45.701	19.398	0	232	232	2	1	-10921639	110.714	121	48	147	2325	32.189	4.800	0.246	1.357
ID421246	421246	98	50.098	25.304	27.441	0	233	233	2	1	-10921639	188.381	187	132	239	3956	27.714	7.600	0.125	1.505
ID421244	421244	101	40.393	33.659	14.027	0	233	233	2	1	-10921639	168.810	174	85	216	3545	39.970	7.600	0.105	0.803
ID421245	421245	99	48.972	45.592	18.408	0	233	233	2	1	-10921639	112.571	123	47	166	2364	35.059	4.800	0.230	1.201
ID421243	421243	102	44.940	25.775	10.507	0	233	233	2	1	-10921639	215.714	223	140	250	4530	30.513	4.800	0.098	1.267
ID421238	421238	100	45.581	23.133	7.213	0	234	234	2	1	-10921639	176.952	173	95	238	3716	38.518	4.800	0.132	1.073
ID421239	421239	102	41.428	26.280	10.843	0	234	234	2	1	-10921639	211.095	217	145	242	4433	27.379	4.800	0.095	1.343
ID421242	421242	98	43.644	25.262	27.643	0	234	234	2	1	-10921639	167.667	176	69	226	3521	41.121	7.600	0.114	0.837
ID421240	421240	101	46.495	33.470	14.398	0	234	234	2	1	-10921639	200.952	212	125	252	4220	38.918	4.800	0.127	1.164
ID421241	421241	99	52.432	45.913	18.780	0	234	234	2	1	-10921639	127.524	135	83	170	2678	25.420	4.800	0.230	1.879
ID421252	421252	98	45.168	23.815	28.086	0	235	235	2	1	-10921639	172.762	179	80	232	3628	37.809	2.000	0.112	0.921
ID421253	421253	None	42.818	22.471	28.735	0	235	235	2	1	-10921639	149.000	142	83	223	3129	38.451	4.800	0.141	0.955
ID421250	421250	101	43.952	31.831	16.253	0	235	235	2	1	-10921639	226.095	228	189	253	4748	18.719	4.800	0.117	2.526
ID421251	421251	99	53.976	46.136	18.210	0	235	235	2	1	-10921639	124.333	127	67	157	2611	26.375	4.800	0.263	1.964
ID421248	421248	103	43.371	15.304	9.887	0	235	235	2	1	-10921639	145.667	154	100	196	3059	29.842	2.000	0.132	1.136
ID421249	421249	102	43.621	26.858	11.224	0	235	235	2	1	-10921639	199.000	208	112	247	4179	37.458	4.800	0.107	1.031
ID421247	421247	100	40.506	22.982	7.599	0	235	235	2	1	-10921639	186.000	187	117	231	3906	30.739	4.800	0.108	1.177
ID421254	421254	103	44.474	15.145	9.865	0	236	236	2	1	-10921639	146.810	157	97	209	3083	30.531	2.000	0.127	1.083
ID421255	421255	102	42.064	26.204	10.707	0	236	236	2	1	-10921639	205.429	213	137	234	4314	28.414	2.000	0.094	1.247
ID421258	421258	98	46.074	24.999	27.503	0	236	236	2	1	-10921639	180.143	180	102	233	3783	35.555	7.600	0.128	1.150
ID421256	421256	101	46.013	31.924	16.130	0	236	236	2	1	-10921639	233.381	238	190	253	4901	18.351	4.800	0.117	2.657
ID421257	421257	99	53.755	45.835	18.213	0	236	236	2	1	-10921639	121.667	127	72	162	2555	26.486	4.800	0.268	1.940
ID421262	421262	None	40.843	17.634	18.517	0	237	237	2	1	-10921639	208.381	211	168	244	4376	21.655	4.800	0.094	1.654
ID421263	421263	99	46.922	45.196	18.502	0	237	237	2	1	-10921639	125.762	129	76	169	2641	24.185	6.271	0.222	1.888
ID421260	421260	102	40.806	23.412	9.850	0	237	237	2	1	-10921639	217.429	216	160	248	4566	22.999	6.271	0.093	1.608
ID421261	421261	101	50.475	31.860	16.335	0	237	237	2	1	-10921639	232.381	241	194	255	4880	20.742	4.800	0.128	2.550
ID421259	421259	103	41.373	15.380	9.810	0	237	237	2	1	-10921639	142.524	148	91	188	2993	31.920	2.000	0.131	1.036
ID421264	421264	98	45.887	25.161	28.201	0	237	237	2	1	-10921639	181.952	188	128	232	3821	27.897	7.600	0.119	1.383
ID421270	421270	None	46.037	21.905	6.326	0	238	238	2	1	-10921639	152.048	149	77	215	3193	43.886	2.000	0.129	0.793
ID421271	421271	102	45.890	25.819	10.576	0	238	238	2	1	-10921639	212.333	214	133	249	4459	31.919	4.800	0.101	1.221
ID421274	421274	99	44.814	44.934	19.010	0	238	238	2	1	-10921639	114.952	124	76	155	2414	22.513	6.287	0.206	1.743
ID421275	421275	98	44.807	24.708	27.952	0	238	238	2	1	-10921639	172.714	176	116	223	3627	27.848	7.600	0.116	1.288
ID421272	421272	101	47.706	31.766	16.534	0	238	238	2	1	-10921639	224.905	244	159	255	4723	30.959	4.800	0.104	1.370
ID421273	421273	None	43.044	38.122	18.121	0	238	238	2	1	-10921639	144.571	146	80	185	3036	26.045	2.000	0.140	1.366
ID421294	421294	102	43.760	26.288	10.956	0	239	239	2	1	-10921639	206.810	208	137	246	4343	30.043	4.800	0.098	1.232
ID421295	421295	101	45.088	31.911	16.209	0	239	239	2	1	-10921639	235.810	245	187	255	4952	18.527	4.800	0.118	2.695
ID421293	421293	None	55.052	15.156	9.836	0	239	239	2	1	-10921639	162.190	163	120	222	3406	30.970	4.800	0.162	1.457
ID421298	421298	98	42.217	25.031	27.673	0	239	239	2	1	-10921639	178.476	183	112	231	3748	30.364	7.600	0.115	1.217
ID421296	421296	104	42.833	17.655	18.140	0	239	239	2	1	-10921639	211.857	213	170	250	4449	23.764	2.000	0.087	1.423
ID421297	421297	99	48.465	45.372	18.681	0	239	239	2	1	-10921639	110.667	112	60	160	2324	25.180	4.800	0.225	1.616
ID421278	421278	101	45.091	32.002	15.935	0	240	240	2	1	-10921639	238.333	245	204	255	5005	16.749	4.800	0.113	2.893
ID421279	421279	104	48.336	17.525	18.318	0	240	240	2	1	-10921639	216.333	219	165	251	4543	24.227	4.800	0.102	1.658
ID421276	421276	None	42.378	21.573	5.956	0	240	240	2	1	-10921639	151.667	151	72	228	3185	46.320	2.000	0.121	0.707
ID421277	421277	102	50.498	23.472	10.079	0	240	240	2	1	-10921639	224.619	231	161	252	4717	25.111	4.800	0.123	1.964
ID421280	421280	99	55.841	45.015	19.062	0	240	240	2	1	-10921639	105.524	98	54	177	2216	31.843	2.000	0.253	1.340
ID421268	421268	104	47.812	17.054	17.761	0	241	241	2	1	-10921639	213.619	217	172	249	4486	24.927	4.800	0.114	1.759
ID421269	421269	99	60.619	44.854	19.033	0	241	241	2	1	-10921639	112.143	109	66	179	2355	32.885	2.000	0.272	1.460
ID421266	421266	102	51.132	23.628	10.128	0	241	241	2	1	-10921639	213.048	232	100	250	4474	42.826	4.800	0.121	1.070
ID421267	421267	101	45.544	32.729	15.246	0	241	241	2	1	-10921639	224.762	237	163	255	4720	31.143	4.800	0.110	1.430
ID421265	421265	105	49.790	15.212	9.816	0	241	241	2	1	-10921639	154.810	164	92	202	3251	32.861	4.800	0.157	1.277
ID421287	421287	105	50.565	15.395	9.837	0	242	242	2	1	-10921639	154.048	165	91	214	3235	37.047	2.000	0.155	1.119
ID421292	421292	None	41.090	24.095	27.809	0	242	242	2	1	-10921639	172.333	175	115	217	3619	28.711	7.600	0.118	1.266
ID421290	421290	104	44.839	17.422	17.904	0	242	242	2	1	-10921639	202.810	198	150	249	4259	29.598	2.000	0.094	1.177
ID421291	421291	99	47.187	45.066	18.916	0	242	242	2	1	-10921639	109.619	108	57	155	2302	23.344	4.800	0.235	1.789
ID421288	421288	102	46.340	23.488	10.197	0	242	242	2	1	-10921639	216.381	218	137	251	4544	29.855	4.800	0.106	1.392
ID421289	421289	101	45.053	32.543	15.247	0	242	242	2	1	-10921639	223.048	242	157	255	4684	34.445	7.600	0.110	1.278
ID421302	421302	101	48.846	33.111	14.310	0	243	243	2	1	-10921639	221.381	234	154	255	4649	34.318	4.800	0.128	1.463
ID421303	421303	104	53.433	17.419	18.161	0	243	243	2	1	-10921639	208.810	211	161	250	4385	29.329	4.800	0.126	1.590
ID421300	421300	102	44.527	23.291	10.399	0	243	243	2	1	-10921639	210.762	215	127	251	4426	36.696	4.800	0.105	1.089
ID421301	421301	None	40.818	25.848	10.998	0	243	243	2	1	-10921639	203.857	217	122	248	4281	42.055	2.000	0.085	0.761
ID421299	421299	105	50.766	15.369	10.063	0	243	243	2	1	-10921639	163.143	162	110	223	3426	33.349	4.800	0.164	1.377
ID421304	421304	99	45.078	44.983	18.905	0	243	243	2	1	-10921639	108.476	106	60	172	2278	25.244	6.312	0.196	1.407
ID421286	421286	None	40.118	29.793	25.610	0	244	244	2	1	-10921639	170.762	175	80	231	3586	43.709	4.800	0.116	0.811
ID421284	421284	104	50.168	17.514	17.883	0	244	244	2	1	-10921639	215.048	216	176	253	4516	24.529	4.800	0.111	1.745
ID421285	421285	99	47.006	45.074	18.842	0	244	244	2	1	-10921639	112.524	106	81	162	2363	24.033	2.000	0.195	1.530
ID421282	421282	102	49.747	23.811	10.851	0	244	244	2	1	-10921639	219.095	219	128	253	4601	31.297	4.800	0.113	1.420
ID421283	421283	101	41.866	32.795	14.401	0	244	244	2	1	-10921639	215.524	225	158	255	4526	34.090	4.800	0.121	1.366
ID421281	421281	105	50.776	16.261	9.828	0	244	244	2	1	-10921639	169.762	166	115	232	3565	31.109	4.800	0.162	1.523
ID421310	421310	99	46.507	45.040	18.884	0	245	245	2	1	-10921639	106.286	100	66	163	2232	23.597	2.000	0.204	1.524
ID421308	421308	104	54.501	17.445	18.120	0	245	245	2	1	-10921639	206.667	202	168	253	4340	31.034	2.000	0.122	1.452
ID421309	421309	106	41.645	38.624	18.525	0	245	245	2	1	-10921639	139.810	144	89	192	2936	30.995	2.000	0.144	1.137
ID421306	421306	102	42.857	23.330	10.475	0	245	245	2	1	-10921639	193.857	198	108	245	4071	39.061	2.000	0.095	0.858
ID421307	421307	101	42.441	32.836	14.385	0	245	245	2	1	-10921639	210.905	209	129	255	4429	37.185	6.283	0.104	1.073
ID421305	421305	105	48.890	16.059	9.754	0	245	245	2	1	-10921639	175.952	178	135	226	3695	27.811	4.800	0.157	1.717
ID421318	421318	102	45.176	23.911	10.961	0	246	246	2	1	-10921639	209.714	215	118	250	4404	35.285	2.000	0.093	1.007
ID421319	421319	101	49.911	33.255	13.918	0	246	246	2	1	-10921639	217.571	217	151	255	4569	34.552	4.800	0.127	1.416
ID421317	421317	105	50.525	15.503	9.806	0	246	246	2	1	-10921639	171.857	175	132	222	3609	25.049	4.800	0.148	1.769
ID421320	421320	104	52.106	17.436	18.075	0	246	246	2	1	-10921639	215.810	217	171	253	4532	27.827	4.800	0.118	1.637
ID421321	421321	106	43.432	38.325	18.497	0	246	246	2	1	-10921639	156.857	167	102	195	3294	25.931	4.800	0.133	1.416
ID421334	421334	None	43.257	30.685	25.373	0	247	247	2	1	-10921639	157.905	168	90	208	3316	37.672	2.000	0.117	0.875
ID421335	421335	None	40.415	23.995	29.783	0	247	247	2	1	-10921639	130.619	136	60	171	2743	31.298	4.800	0.162	1.163
ID421332	421332	106	41.097	38.231	17.780	0	247	247	2	1	-10921639	152.857	149	111	200	3210	25.235	7.600	0.115	1.251
ID421333	421333	99	48.695	44.816	19.074	0	247	247	2	1	-10921639	118.286	114	79	180	2484	28.192	4.800	0.195	1.369
ID421330	421330	102	47.659	22.373	10.356	0	247	247	2	1	-10921639	196.048	199	124	246	4117	36.128	2.000	0.105	1.031
ID421331	421331	104	54.291	17.594	18.055	0	247	247	2	1	-10921639	212.429	207	173	252	4461	25.437	4.800	0.122	1.812
ID421329	421329	105	64.031	15.460	9.639	0	247	247	2	1	-10921639	173.238	166	108	239	3638	40.389	2.000	0.188	1.356
ID421328	421328	107	41.294	27.393	24.237	0	248	248	2	1	-10921639	201.571	205	156	245	4233	26.206	2.000	0.082	1.165
ID421326	421326	106	45.649	38.497	18.515	0	248	248	2	1	-10921639	154.333	149	105	196	3241	24.981	4.800	0.140	1.516
ID421327	421327	99	53.806	44.943	18.932	0	248	248	2	1	-10921639	120.048	120	78	174	2521	28.127	4.800	0.235	1.627
ID421324	421324	None	40.647	30.106	13.779	0	248	248	2	1	-10921639	232.286	244	163	255	4878	26.356	7.600	0.092	1.487
ID421325	421325	104	53.987	17.379	18.043	0	248	248	2	1	-10921639	208.238	212	154	252	4373	31.661	2.000	0.117	1.375
ID421322	421322	105	54.883	16.186	9.829	0	248	248	2	1	-10921639	173.714	172	124	238	3648	31.401	4.800	0.162	1.541
ID421323	421323	102	40.214	21.994	10.055	0	248	248	2	1	-10921639	190.905	197	110	234	4009	32.163	4.800	0.100	1.082
ID421311	421311	105	53.280	15.828	9.913	0	249	249	2	1	-10921639	177.571	174	116	226	3729	30.760	4.800	0.148	1.490
ID421316	421316	107	45.770	27.915	24.572	0	249	249	2	1	-10921639	201.714	198	133	249	4236	35.523	6.282	0.107	1.098
ID421314	421314	106	47.477	38.460	18.190	0	249	249	2	1	-10921639	152.476	147	100	199	3202	27.073	7.600	0.142	1.403
ID421315	421315	99	66.478	44.881	19.189	0	249	249	2	1	-10921639	131.048	128	84	198	2752	33.470	2.000	0.258	1.605
ID421312	421312	None	42.143	33.106	13.589	0	249	249	2	1	-10921639	210.476	219	141	252	4420	35.243	4.800	0.114	1.227
ID421313	421313	104	50.888	17.436	18.034	0	249	249	2	1	-10921639	206.905	200	155	251	4345	29.343	2.000	0.113	1.427
ID421340	421340	107	46.339	27.349	24.362	0	250	250	2	1	-10921639	213.190	220	159	250	4477	27.193	4.800	0.101	1.434
ID421341	421341	None	41.119	22.971	29.394	0	250	250	2	1	-10921639	139.000	141	88	176	2919	22.801	7.600	0.152	1.608
ID421338	421338	106	52.948	38.541	18.556	0	250	250	2	1	-10921639	155.286	158	100	217	3261	34.405	2.000	0.168	1.300
ID421339	421339	99	46.435	45.054	19.375	0	250	250	2	1	-10921639	119.429	113	75	174	2508	26.423	4.800	0.182	1.389
ID421336	421336	105	44.300	16.091	9.851	0	250	250	2	1	-10921639	172.762	167	116	222	3628	26.029	4.800	0.132	1.551
ID421337	421337	104	46.825	17.360	17.831	0	250	250	2	1	-10921639	212.667	216	173	250	4466	25.846	4.800	0.105	1.564
ID421362	421362	107	47.246	27.500	24.617	0	251	251	2	1	-10921639	214.476	226	135	252	4504	34.324	4.800	0.110	1.242
ID421363	421363	108	48.690	30.467	25.253	0	251	251	2	1	-10921639	199.238	199	135	250	4184	36.272	4.800	0.122	1.194
ID421360	421360	106	52.278	38.381	18.438	0	251	251	2	1	-10921639	154.000	154	93	214	3234	31.834	7.600	0.149	1.258
ID421361	421361	99	56.993	45.086	19.006	0	251	251	2	1	-10921639	128.429	123	86	201	2697	28.802	4.800	0.210	1.549
ID421358	421358	105	45.474	16.897	9.985	0	251	251	2	1	-10921639	179.476	183	116	231	3769	29.376	2.000	0.108	1.188
ID421359	421359	104	50.244	17.146	18.079	0	251	251	2	1	-10921639	214.905	215	173	251	4513	23.469	4.800	0.110	1.819
ID421357	421357	None	40.186	16.848	3.310	0	251	251	2	1	-10921639	77.619	69	29	133	1630	35.946	2.000	0.186	0.676
ID421366	421366	104	49.188	17.248	17.888	0	252	252	2	1	-10921639	209.095	205	167	250	4391	26.569	3.200	0.109	1.549
ID421367	421367	106	43.956	38.480	18.581	0	252	252	2	1	-10921639	148.571	149	99	189	3120	25.891	4.800	0.131	1.327
ID421364	421364	109	40.729	6.931	10.746	0	252	252	2	1	-10921639	77.000	67	39	119	1617	24.497	4.800	0.285	1.393
ID421365	421365	None	41.394	27.473	11.541	0	252	252	2	1	-10921639	207.286	208	151	245	4353	27.165	6.294	0.077	1.087
ID421368	421368	99	56.243	45.014	18.933	0	252	252	2	1	-10921639	131.238	120	94	220	2756	32.263	2.000	0.181	1.246
ID421369	421369	108	60.336	30.021	25.251	0	252	252	2	1	-10921639	212.333	223	150	251	4459	34.972	4.800	0.149	1.572
ID421350	421350	109	40.408	6.440	11.183	0	253	253	2	1	-10921639	65.857	66	19	117	1383	30.373	2.000	0.301	1.004
ID421351	421351	110	43.175	30.538	13.488	0	253	253	2	1	-10921639	198.857	200	114	250	4176	46.691	4.800	0.100	0.773
ID421349	421349	105	43.655	16.425	9.810	0	253	253	2	1	-10921639	169.905	175	106	220	3568	30.265	4.800	0.132	1.312
ID421356	421356	111	40.346	21.740	28.836	0	253	253	2	1	-10921639	129.667	130	65	169	2723	26.396	4.800	0.154	1.310
ID421354	421354	99	54.324	45.207	18.976	0	253	253	2	1	-10921639	133.905	130	89	209	2812	29.558	2.000	0.186	1.423
ID421355	421355	108	52.093	27.911	24.946	0	253	253	2	1	-10921639	226.095	233	160	255	4748	27.751	4.800	0.123	1.779
ID421352	421352	None	41.543	31.915	16.957	0	253	253	2	1	-10921639	227.095	238	169	253	4769	26.283	4.800	0.087	1.388
ID421353	421353	104	49.230	17.163	17.918	0	253	253	2	1	-10921639	215.381	217	171	252	4523	26.421	4.800	0.112	1.640
ID421348	421348	111	46.580	21.729	28.890	0	254	254	2	1	-10921639	132.714	136	67	179	2787	30.347	2.000	0.165	1.240
ID421346	421346	99	47.808	44.778	19.049	0	254	254	2	1	-10921639	131.238	128	87	201	2756	30.259	2.000	0.157	1.176
ID421347	421347	108	56.186	29.265	25.863	0	254	254	2	1	-10921639	214.905	230	138	253	4513	38.952	4.800	0.139	1.343
ID421344	421344	110	46.802	30.964	13.749	0	254	254	2	1	-10921639	220.524	236	153	252	4631	29.214	4.800	0.113	1.533
ID421345	421345	104	49.514	17.470	18.276	0	254	254	2	1	-10921639	225.667	229	179	253	4739	22.028	4.800	0.116	2.130
ID421342	421342	105	42.122	16.194	9.719	0	254	254	2	1	-10921639	168.381	177	104	210	3536	30.014	4.800	0.119	1.191
ID421343	421343	109	45.098	6.616	10.787	0	254	254	2	1	-10921639	81.190	77	38	122	1705	24.258	4.800	0.309	1.579
ID421380	421380	99	59.700	44.971	19.057	0	255	255	2	1	-10921639	135.810	136	92	220	2852	33.673	2.000	0.189	1.285
ID421381	421381	108	53.385	29.616	25.301	0	255	255	2	1	-10921639	217.048	238	126	253	4558	36.770	4.800	0.127	1.330
ID421378	421378	None	41.903	32.272	17.092	0	255	255	2	1	-10921639	238.524	246	204	253	5009	14.955	4.800	0.107	3.072
ID421379	421379	104	52.284	17.223	18.010	0	255	255	2	1	-10921639	230.810	241	182	255	4847	22.471	4.800	0.128	2.338
ID421376	421376	105	51.623	16.290	9.748	0	255	255	2	1	-10921639	174.810	184	83	229	3671	38.288	2.000	0.148	1.180
ID421377	421377	109	42.988	6.301	10.940	0	255	255	2	1	-10921639	71.524	69	29	118	1502	27.130	4.800	0.334	1.319
ID421406	421406	99	62.059	44.879	19.006	0	256	256	2	1	-10921639	129.619	119	90	223	2722	34.620	2.000	0.201	1.255
ID421407	421407	108	47.431	29.568	24.886	0	256	256	2	1	-10921639	217.429	237	131	255	4566	40.804	4.800	0.103	0.995
ID421404	421404	104	55.017	16.958	18.224	0	256	256	2	1	-10921639	228.952	238	191	255	4808	21.734	4.800	0.136	2.517
ID421405	421405	None	45.695	38.146	18.901	0	256	256	2	1	-10921639	158.429	164	112	212	3327	25.895	4.800	0.134	1.441
ID421402	421402	105	56.726	16.729	10.053	0	256	256	2	1	-10921639	183.667	185	109	245	3857	35.439	2.000	0.126	1.156
ID421403	421403	110	44.065	31.625	14.103	0	256	256	2	1	-10921639	217.286	230	143	253	4563	33.076	4.800	0.110	1.302
ID421374	421374	108	44.106	29.777	24.501	0	257	257	2	1	-10921639	214.048	241	138	255	4495	41.937	6.300	0.100	0.928
ID421375	421375	112	42.604	22.263	28.918	0	257	257	2	1	-10921639	131.857	138	79	177	2769	30.532	2.000	0.147	1.107
ID421372	421372	104	57.366	16.728	18.335	0	257	257	2	1	-10921639	231.667	238	194	255	4865	20.031	4.800	0.148	2.988
ID421373	421373	99	61.548	44.813	18.921	0	257	257	2	1	-10921639	136.810	128	92	216	2873	32.394	2.000	0.217	1.504
ID421370	421370	105	60.329	16.714	10.069	0	257	257	2	1	-10921639	186.905	177	125	247	3925	35.093	2.000	0.135	1.268
ID421371	421371	110	42.699	32.872	15.074	0	257	257	2	1	-10921639	227.000	233	179	252	4767	23.373	4.800	0.117	2.030
ID421398	421398	99	54.235	44.889	18.978	0	258	258	2	1	-10921639	127.762	123	78	205	2683	31.980	2.000	0.180	1.219
ID421399	421399	None	40.695	28.155	24.003	0	258	258	2	1	-10921639	238.429	250	187	255	5007	22.892	4.800	0.098	1.863
ID421396	421396	110	41.063	33.091	14.431	0	258	258	2	1	-10921639	210.810	222	136	252	4427	35.254	6.303	0.105	1.132
ID421397	421397	104	56.165	17.215	18.344	0	258	258	2	1	-10921639	226.286	235	185	255	4752	23.510	4.800	0.134	2.280
ID421395	421395	105	59.788	16.414	10.010	0	258	258	2	1	-10921639	187.810	174	120	248	3944	39.477	2.000	0.153	1.259
ID421400	421400	108	41.101	30.177	24.193	0	258	258	2	1	-10921639	237.810	249	186	255	4994	22.776	4.800	0.100	1.894
ID421401	421401	112	43.809	21.742	29.113	0	258	258	2	1	-10921639	131.190	134	71	176	2755	27.647	2.000	0.154	1.263
ID421414	421414	108	44.779	30.776	24.468	0	259	259	2	1	-10921639	233.286	249	173	255	4899	29.285	4.800	0.102	1.478
ID421412	421412	104	58.589	17.243	18.301	0	259	259	2	1	-10921639	230.667	238	185	255	4844	21.726	4.800	0.149	2.749
ID421413	421413	99	58.060	44.931	19.003	0	259	259	2	1	-10921639	136.190	141	86	209	2860	32.700	2.000	0.181	1.277
ID421410	421410	110	41.944	33.712	14.979	0	259	259	2	1	-10921639	214.143	227	145	252	4497	33.749	4.800	0.094	1.093
ID421411	421411	None	46.118	14.455	16.937	0	259	259	2	1	-10921639	180.810	185	99	251	3797	44.347	2.000	0.105	0.774
ID421408	421408	113	42.361	16.783	4.191	0	259	259	2	1	-10921639	102.905	108	46	153	2161	34.693	2.000	0.191	0.950
ID421409	421409	105	70.120	16.625	9.918	0	259	259	2	1	-10921639	194.667	185	138	252	4088	36.128	2.000	0.164	1.515
ID421382	421382	113	43.828	16.952	4.046	0	260	260	2	1	-10921639	96.714	92	43	149	2031	34.843	2.000	0.196	0.908
ID421383	421383	105	72.069	16.604	10.075	0	260	260	2	1	-10921639	189.619	182	90	252	3982	44.658	2.000	0.166	1.210
ID421388	421388	108	48.191	31.011	24.393	0	260	260	2	1	-10921639	230.619	246	165	255	4843	28.954	4.800	0.112	1.606
ID421389	421389	112	43.137	22.393	28.813	0	260	260	2	1	-10921639	134.524	133	74	179	2825	32.013	4.800	0.169	1.218
ID421386	421386	99	42.798	45.081	18.822	0	260	260	2	1	-10921639	128.238	127	87	185	2693	25.571	2.000	0.139	1.225
ID421387	421387	None	40.743	27.480	23.858	0	260	260	2	1	-10921639	226.857	244	158	255	4764	35.048	4.800	0.086	1.022
ID421384	421384	110	44.335	34.151	14.948	0	260	260	2	1	-10921639	218.476	219	161	255	4588	31.652	6.276	0.100	1.257
ID421385	421385	104	52.969	17.453	18.495	0	260	260	2	1	-10921639	221.762	220	183	253	4657	25.251	4.800	0.123	1.926
ID421390	421390	105	65.309	17.036	10.087	0	261	261	2	1	-10921639	192.095	193	103	248	4034	40.592	2.000	0.159	1.296
ID421391	421391	104	56.693	17.080	18.451	0	261	261	2	1	-10921639	229.190	241	187	255	4813	22.627	4.800	0.142	2.517
ID421394	421394	112	40.702	22.061	29.006	0	261	261	2	1	-10921639	133.762	133	67	174	2809	30.247	6.303	0.152	1.166
ID421392	421392	99	57.437	45.132	18.844	0	261	261	2	1	-10921639	129.381	124	75	222	2717	33.881	2.000	0.179	1.158
ID421393	421393	108	45.484	30.952	24.677	0	261	261	2	1	-10921639	215.238	230	144	255	4520	39.841	4.800	0.110	1.070
ID421415	421415	113	47.554	17.027	3.888	0	262	262	2	1	-10921639	98.952	95	42	159	2078	36.997	2.000	0.213	0.938
ID421420	421420	108	45.166	31.030	24.484	0	262	262	2	1	-10921639	229.952	245	168	255	4829	28.342	7.600	0.101	1.493
ID421421	421421	112	40.548	22.572	29.330	0	262	262	2	1	-10921639	142.524	145	98	185	2993	26.114	7.600	0.144	1.372
ID421418	421418	104	54.339	17.373	18.513	0	262	262	2	1	-10921639	224.905	240	158	255	4723	31.175	4.800	0.131	1.673
ID421419	421419	99	55.925	45.003	18.859	0	262	262	2	1	-10921639	138.000	128	97	223	2898	31.643	2.000	0.168	1.256
ID421416	421416	105	54.262	17.480	10.432	0	262	262	2	1	-10921639	199.190	196	114	252	4183	40.506	4.800	0.141	1.217
ID421417	421417	None	40.164	34.977	15.446	0	262	262	2	1	-10921639	209.667	218	123	253	4403	40.595	7.600	0.084	0.805
ID421430	421430	105	49.045	17.580	10.495	0	263	263	2	1	-10921639	220.476	230	145	255	4630	31.514	4.800	0.119	1.493
ID421431	421431	104	50.766	17.222	18.474	0	263	263	2	1	-10921639	236.571	243	196	255	4968	16.783	4.800	0.135	3.345
ID421429	421429	113	52.934	16.932	3.319	0	263	263	2	1	-10921639	88.762	84	33	164	1864	41.681	2.000	0.237	0.815
ID421434	421434	112	41.447	21.422	29.046	0	263	263	2	1	-10921639	126.667	128	65	176	2660	31.110	2.000	0.153	1.080
ID421432	421432	99	56.871	44.784	18.818	0	263	263	2	1	-10921639	139.762	124	92	224	2935	36.433	2.000	0.175	1.145
ID421433	421433	108	50.986	31.219	24.690	0	263	263	2	1	-10921639	217.619	237	138	255	4570	37.791	4.800	0.129	1.317
ID421428	421428	112	45.782	22.508	29.157	0	264	264	2	1	-10921639	138.000	140	86	190	2898	30.254	2.000	0.140	1.124
ID421426	421426	99	59.174	44.683	18.828	0	264	264	2	1	-10921639	145.905	144	83	218	3064	35.792	2.000	0.187	1.283
ID421427	421427	108	54.995	31.289	24.558	0	264	264	2	1	-10921639	213.857	233	123	255	4491	45.487	4.800	0.145	1.188
ID421424	421424	114	50.015	37.786	18.065	0	264	264	2	1	-10921639	207.238	214	126	250	4352	35.958	7.600	0.126	1.292
ID421425	421425	104	45.077	17.592	18.315	0	264	264	2	1	-10921639	234.857	245	184	255	4932	20.619	4.800	0.109	2.247
ID421422	421422	113	52.882	17.077	3.530	0	264	264	2	1	-10921639	107.762	118	49	164	2263	35.398	2.000	0.241	1.183
ID421423	421423	105	44.102	17.608	11.116	0	264	264	2	1	-10921639	214.667	212	158	251	4508	26.748	4.800	0.090	1.323
ID421446	421446	108	52.238	31.696	24.250	0	265	265	2	1	-10921639	210.762	214	122	253	4426	42.348	4.800	0.124	1.098
ID421444	421444	114	58.611	38.517	18.653	0	265	265	2	1	-10921639	199.000	207	125	252	4179	41.612	4.800	0.142	1.191
ID421445	421445	99	55.476	44.700	18.964	0	265	265	2	1	-10921639	144.714	137	90	222	3039	34.022	6.292	0.175	1.270
ID421443	421443	113	45.928	17.221	3.675	0	265	265	2	1	-10921639	100.143	98	44	160	2103	34.960	2.000	0.206	0.978
ID421438	421438	108	47.572	32.000	24.000	0	266	266	2	1	-10921639	215.810	227	117	255	4532	40.221	4.800	0.110	1.066
ID421436	421436	114	54.135	37.838	18.540	0	266	266	2	1	-10921639	216.476	229	126	255	4546	39.378	4.800	0.140	1.353
ID421437	421437	99	60.110	44.603	19.338	0	266	266	2	1	-10921639	156.810	149	109	222	3293	35.084	4.800	0.184	1.390
ID421435	421435	113	41.915	17.345	4.022	0	266	266	2	1	-10921639	101.714	103	49	158	2136	33.462	2.000	0.193	0.984
ID421439	421439	114	56.122	38.107	18.796	0	267	267	2	1	-10921639	220.857	234	133	255	4638	38.314	4.800	0.143	1.441
ID421442	421442	None	49.723	22.366	29.094	0	267	267	2	1	-10921639	129.381	131	74	186	2717	33.466	2.000	0.175	1.151
ID421440	421440	99	64.141	44.419	19.404	0	267	267	2	1	-10921639	174.857	179	113	236	3672	36.356	4.800	0.179	1.464
ID421441	421441	108	46.420	31.608	24.229	0	267	267	2	1	-10921639	209.429	218	119	251	4398	38.391	4.800	0.117	1.144
ID421447	421447	None	41.798	17.695	4.120	0	268	268	2	1	-10921639	105.095	115	42	144	2207	30.310	4.800	0.202	1.165
ID421450	421450	99	56.070	44.563	19.274	0	268	268	2	1	-10921639	161.619	147	114	231	3394	34.645	2.000	0.155	1.249
ID421451	421451	108	47.284	31.661	24.020	0	268	268	2	1	-10921639	202.714	205	116	249	4257	39.413	4.800	0.124	1.133
ID421448	421448	None	45.567	22.272	9.924	0	268	268	2	1	-10921639	201.429	212	147	246	4230	33.643	4.800	0.097	1.062
ID421449	421449	114	53.252	38.146	18.686	0	268	268	2	1	-10921639	219.048	227	120	255	4600	37.456	4.800	0.135	1.396
ID421460	421460	115	42.140	22.905	28.633	0	269	269	2	1	-10921639	134.429	138	56	189	2823	38.953	7.600	0.154	0.922
ID421458	421458	99	58.239	44.575	19.270	0	269	269	2	1	-10921639	160.286	145	110	231	3366	37.398	2.000	0.155	1.148
ID421459	421459	108	41.825	32.430	23.623	0	269	269	2	1	-10921639	196.667	196	127	248	4130	31.739	4.800	0.101	1.138
ID421456	421456	114	45.854	37.041	17.436	0	269	269	2	1	-10921639	230.429	246	149	255	4839	30.797	4.800	0.107	1.441
ID421457	421457	None	45.630	37.041	17.436	0	269	269	2	1	-10921639	230.429	246	149	255	4839	30.797	4.800	0.107	1.441
ID421454	421454	108	45.907	32.061	24.505	0	270	270	2	1	-10921639	186.429	192	111	245	3915	37.287	4.800	0.128	1.133
ID421455	421455	115	54.257	21.767	29.401	0	270	270	2	1	-10921639	140.095	141	85	205	2942	32.363	7.600	0.171	1.262
ID421452	421452	114	51.268	38.159	18.597	0	270	270	2	1	-10921639	235.095	247	182	255	4937	24.114	4.800	0.137	2.349
ID421453	421453	99	58.738	44.566	18.986	0	270	270	2	1	-10921639	158.762	150	110	231	3334	38.085	2.000	0.168	1.197
ID421468	421468	115	54.081	21.523	29.458	0	271	271	2	1	-10921639	150.381	157	95	206	3158	32.041	4.800	0.173	1.387
ID421466	421466	99	57.528	44.918	19.013	0	271	271	2	1	-10921639	153.857	149	103	230	3231	33.605	2.000	0.165	1.295
ID421467	421467	None	40.586	13.805	23.172	0	271	271	2	1	-10921639	135.381	133	87	186	2843	27.025	2.000	0.116	1.040
ID421465	421465	114	57.695	38.828	18.918	0	271	271	2	1	-10921639	223.333	240	157	255	4690	33.298	4.800	0.144	1.693
ID421462	421462	114	58.190	38.915	18.512	0	272	272	2	1	-10921639	220.952	237	147	255	4640	35.974	4.800	0.142	1.526
ID421463	421463	99	64.007	44.561	18.809	0	272	272	2	1	-10921639	153.476	144	104	231	3223	43.138	2.000	0.191	1.143
ID421461	421461	116	44.755	18.760	14.192	0	272	272	2	1	-10921639	205.571	204	158	247	4317	28.982	7.600	0.095	1.236
ID421464	421464	115	53.222	21.989	29.156	0	272	272	2	1	-10921639	142.143	141	86	189	2985	30.010	4.800	0.186	1.483
ID421470	421470	114	60.949	39.237	18.959	0	273	273	2	1	-10921639	226.048	240	169	255	4747	29.694	4.800	0.154	2.033
ID421471	421471	99	70.932	44.692	18.916	0	273	273	2	1	-10921639	147.143	135	86	235	3090	48.176	2.000	0.222	1.109
ID421469	421469	116	41.472	19.513	14.473	0	273	273	2	1	-10921639	212.095	211	166	249	4454	27.092	7.600	0.089	1.274
ID421472	421472	115	47.116	22.242	29.154	0	273	273	2	1	-10921639	141.714	143	87	204	2976	31.031	2.000	0.137	1.101
ID421476	421476	115	52.474	22.091	29.721	0	274	274	2	1	-10921639	145.048	150	71	204	3046	33.478	4.800	0.180	1.319
ID421474	421474	114	63.035	39.187	18.876	0	274	274	2	1	-10921639	224.952	239	158	255	4724	33.498	4.800	0.156	1.811
ID421475	421475	99	71.270	44.264	18.587	0	274	274	2	1	-10921639	164.762	149	76	239	3460	49.018	2.000	0.192	1.082
ID421473	421473	116	41.335	21.072	15.150	0	274	274	2	1	-10921639	209.810	212	151	249	4406	27.876	2.000	0.088	1.214
ID421486	421486	117	41.323	22.307	10.309	0	275	275	2	1	-10921639	176.619	179	99	231	3709	35.155	4.800	0.117	1.054
ID421487	421487	99	54.041	44.141	18.353	0	275	275	2	1	-10921639	157.429	158	84	217	3306	39.095	4.800	0.166	1.147
ID421488	421488	114	66.986	39.771	18.976	0	275	275	2	1	-10921639	213.190	215	138	255	4477	37.930	4.800	0.163	1.575
ID421489	421489	115	58.399	21.764	30.035	0	275	275	2	1	-10921639	159.000	164	90	228	3339	34.619	7.600	0.204	1.559
ID421478	421478	None	43.401	20.999	16.031	0	276	276	2	1	-10921639	214.143	214	160	251	4497	27.082	3.200	0.082	1.201
ID421479	421479	99	67.128	44.167	17.848	0	276	276	2	1	-10921639	166.952	174	107	236	3506	36.551	2.000	0.186	1.432
ID421477	421477	117	41.203	22.815	10.756	0	276	276	2	1	-10921639	181.524	186	116	226	3812	27.678	2.000	0.104	1.238
ID421482	421482	115	47.766	21.770	29.887	0	276	276	2	1	-10921639	166.381	168	97	213	3494	29.181	7.600	0.144	1.439
ID421480	421480	114	61.917	38.965	19.069	0	276	276	2	1	-10921639	223.810	238	166	255	4700	32.469	4.800	0.153	1.830
ID421481	421481	None	43.850	14.123	22.986	0	276	276	2	1	-10921639	140.952	141	93	196	2960	27.064	4.800	0.144	1.309
ID421483	421483	99	53.842	44.052	17.472	0	277	277	2	1	-10921639	155.333	165	88	211	3262	39.800	2.000	0.166	1.112
ID421484	421484	114	58.228	38.802	19.215	0	277	277	2	1	-10921639	223.571	243	164	255	4695	33.251	4.800	0.139	1.644
ID421485	421485	115	54.283	22.326	29.787	0	277	277	2	1	-10921639	170.143	170	125	233	3573	31.845	7.600	0.155	1.431
ID421500	421500	115	67.782	21.478	29.975	0	278	278	2	1	-10921639	164.333	164	103	237	3451	42.969	4.800	0.200	1.275
ID421498	421498	114	50.993	38.597	19.111	0	278	278	2	1	-10921639	227.095	243	144	255	4769	34.502	7.600	0.118	1.392
ID421499	421499	118	42.914	30.766	25.755	0	278	278	2	1	-10921639	165.286	180	81	231	3471	47.721	2.000	0.099	0.623
ID421496	421496	119	45.989	20.389	16.139	0	278	278	2	1	-10921639	211.905	218	130	252	4450	40.407	2.000	0.099	0.941
ID421497	421497	99	41.492	41.659	16.907	0	278	278	2	1	-10921639	177.857	175	114	249	3735	39.062	7.600	0.099	0.819
ID421494	421494	118	41.202	31.470	25.819	0	279	279	2	1	-10921639	163.905	184	79	225	3442	47.847	2.000	0.083	0.527
ID421495	421495	115	76.748	21.830	29.760	0	279	279	2	1	-10921639	177.429	183	93	242	3726	44.646	4.800	0.238	1.527
ID421492	421492	119	47.682	19.177	16.207	0	279	279	2	1	-10921639	211.286	227	125	247	4437	35.437	4.800	0.109	1.176
ID421493	421493	114	46.642	38.439	19.485	0	279	279	2	1	-10921639	239.048	248	191	255	5020	18.351	4.800	0.118	2.749
ID421490	421490	None	42.960	16.935	3.265	0	279	279	2	1	-10921639	66.762	70	22	132	1402	31.934	2.000	0.252	0.842
ID421491	421491	120	42.347	14.984	11.084	0	279	279	2	1	-10921639	136.333	139	85	196	2863	25.596	4.800	0.188	1.685
ID421502	421502	114	44.934	38.160	19.573	0	280	280	2	1	-10921639	222.619	244	127	255	4675	41.765	4.800	0.101	0.981
ID421503	421503	121	40.432	27.460	25.666	0	280	280	2	1	-10921639	205.190	206	159	249	4309	29.753	4.800	0.102	1.277
ID421501	421501	120	45.895	14.915	11.102	0	280	280	2	1	-10921639	144.381	145	96	193	3032	27.936	4.800	0.187	1.626
ID421504	421504	115	64.992	21.869	29.577	0	280	280	2	1	-10921639	168.667	163	79	236	3542	45.864	2.000	0.185	1.149
ID421508	421508	121	43.418	27.399	25.577	0	281	281	2	1	-10921639	207.810	211	137	253	4364	34.110	4.800	0.102	1.128
ID421509	421509	115	68.370	21.779	29.777	0	281	281	2	1	-10921639	176.429	173	94	235	3705	40.067	4.800	0.203	1.483
ID421506	421506	None	41.225	23.254	11.093	0	281	281	2	1	-10921639	209.524	220	158	251	4400	30.890	4.800	0.088	1.100
ID421507	421507	114	41.782	38.341	19.760	0	281	281	2	1	-10921639	228.762	247	167	255	4804	32.479	4.800	0.096	1.230
ID421505	421505	None	41.759	16.873	3.234	0	281	281	2	1	-10921639	65.190	63	25	130	1369	31.572	2.000	0.236	0.789
ID421510	421510	122	51.985	45.047	18.863	0	282	282	2	1	-10921639	134.857	131	88	197	2832	30.707	2.000	0.174	1.299
ID421511	421511	114	41.496	38.272	19.670	0	282	282	2	1	-10921639	223.714	244	126	255	4698	39.559	4.800	0.093	0.962
ID421512	421512	115	66.374	21.324	29.696	0	282	282	2	1	-10921639	162.048	160	73	236	3403	48.975	2.000	0.187	1.042
ID421524	421524	115	72.181	21.819	29.853	0	283	283	2	1	-10921639	169.857	170	89	241	3567	43.180	2.000	0.208	1.353
ID421522	421522	123	50.049	14.081	23.227	0	283	283	2	1	-10921639	145.667	148	81	205	3059	31.997	2.000	0.151	1.197
ID421523	421523	121	43.233	27.139	25.890	0	283	283	2	1	-10921639	220.857	233	158	251	4638	29.081	4.800	0.105	1.437
ID421520	421520	122	44.387	45.253	18.641	0	283	283	2	1	-10921639	135.333	133	104	186	2842	24.786	4.800	0.155	1.462
ID421521	421521	114	44.880	38.315	19.681	0	283	283	2	1	-10921639	220.000	233	128	255	4620	40.597	4.800	0.099	0.977
ID421518	421518	None	45.018	17.180	3.345	0	283	283	2	1	-10921639	68.048	58	27	135	1429	35.434	2.000	0.263	0.801
ID421519	421519	None	41.715	37.635	15.151	0	283	283	2	1	-10921639	184.952	199	94	250	3884	51.614	2.000	0.086	0.567
ID421516	421516	121	44.038	26.401	26.325	0	284	284	2	1	-10921639	224.000	239	156	253	4704	30.409	4.800	0.095	1.282
ID421517	421517	115	65.381	21.512	29.821	0	284	284	2	1	-10921639	163.333	163	82	235	3430	42.291	2.000	0.190	1.234
ID421514	421514	122	57.953	45.127	18.854	0	284	284	2	1	-10921639	139.857	135	94	225	2937	33.076	2.000	0.169	1.220
ID421515	421515	123	52.162	14.676	23.877	0	284	284	2	1	-10921639	136.381	146	59	219	2864	41.116	2.000	0.146	0.847
ID421513	421513	139	49.271	14.672	10.662	0	284	284	2	1	-10921639	134.952	139	90	180	2834	26.352	4.800	0.184	1.594
ID421542	421542	139	43.840	14.872	10.629	0	285	285	2	1	-10921639	132.619	140	86	174	2785	24.933	4.800	0.176	1.593
ID421543	421543	122	62.645	45.206	18.980	0	285	285	2	1	-10921639	149.429	136	112	231	3138	33.037	2.000	0.176	1.356
ID421541	421541	124	41.524	23.374	10.796	0	285	285	2	1	-10921639	207.381	207	140	246	4355	33.251	4.800	0.097	1.103
ID421546	421546	115	67.441	21.624	29.703	0	285	285	2	1	-10921639	168.333	180	67	239	3535	49.231	7.600	0.196	1.121
ID421544	421544	123	42.816	15.006	23.826	0	285	285	2	1	-10921639	134.429	147	71	204	2823	38.318	2.000	0.114	0.720
ID421545	421545	121	41.326	27.972	25.755	0	285	285	2	1	-10921639	225.571	232	153	255	4737	31.726	4.800	0.093	1.216
ID421526	421526	122	69.688	45.101	18.802	0	286	286	2	1	-10921639	159.762	146	117	239	3355	36.161	2.000	0.188	1.399
ID421527	421527	123	42.238	15.376	23.682	0	286	286	2	1	-10921639	138.857	141	72	204	2916	39.272	2.000	0.125	0.783
ID421525	421525	124	47.150	23.433	11.169	0	286	286	2	1	-10921639	214.429	231	151	253	4503	34.375	4.800	0.106	1.199
ID421528	421528	121	42.963	27.130	26.857	0	286	286	2	1	-10921639	229.476	239	173	255	4819	26.464	4.800	0.107	1.676
ID421529	421529	115	70.684	21.545	29.621	0	286	286	2	1	-10921639	177.190	191	77	245	3721	50.834	4.800	0.199	1.158
ID421534	421534	115	70.678	21.746	29.575	0	287	287	2	1	-10921639	174.619	182	57	242	3667	57.307	4.800	0.199	1.012
ID421532	421532	122	60.646	45.098	18.606	0	287	287	2	1	-10921639	148.095	143	104	227	3110	34.743	2.000	0.172	1.249
ID421533	421533	125	40.613	37.517	19.511	0	287	287	2	1	-10921639	202.143	210	112	255	4245	47.495	4.800	0.086	0.677
ID421530	421530	None	42.805	14.771	10.246	0	287	287	2	1	-10921639	115.524	124	54	166	2426	31.216	2.000	0.168	1.063
ID421531	421531	124	49.085	22.910	10.143	0	287	287	2	1	-10921639	203.000	208	133	255	4263	39.031	2.000	0.108	1.017
ID421535	421535	124	46.559	22.721	10.311	0	288	288	2	1	-10921639	203.667	205	125	252	4277	39.337	4.800	0.108	1.009
ID421540	421540	115	71.678	21.862	29.656	0	288	288	2	1	-10921639	171.095	182	55	241	3593	56.171	2.000	0.204	1.031
ID421538	421538	122	58.691	45.167	18.602	0	288	288	2	1	-10921639	154.286	144	112	225	3240	32.310	2.000	0.160	1.318
ID421539	421539	121	47.385	27.156	26.912	0	288	288	2	1	-10921639	228.048	244	158	255	4789	32.049	4.800	0.120	1.520
ID421536	421536	126	41.919	34.406	13.963	0	288	288	2	1	-10921639	220.810	240	144	255	4637	36.890	4.800	0.094	1.031
ID421537	421537	125	42.037	38.632	19.466	0	288	288	2	1	-10921639	203.810	199	155	253	4280	34.789	4.800	0.100	1.061
ID421558	421558	115	63.940	21.676	29.523	0	289	289	2	1	-10921639	163.143	166	52	238	3426	56.343	4.800	0.193	0.935
ID421556	421556	125	40.328	37.499	19.537	0	289	289	2	1	-10921639	222.238	243	135	255	4667	39.550	7.600	0.089	0.918
ID421557	421557	121	41.709	27.073	26.569	0	289	289	2	1	-10921639	225.286	245	151	255	4731	35.334	4.800	0.108	1.241
ID421554	421554	126	41.514	33.343	13.683	0	289	289	2	1	-10921639	231.000	248	154	255	4851	31.179	4.800	0.099	1.339
ID421555	421555	122	62.347	45.250	18.875	0	289	289	2	1	-10921639	160.238	157	119	235	3365	32.064	2.000	0.175	1.488
ID421553	421553	124	48.549	22.821	10.138	0	289	289	2	1	-10921639	212.095	215	155	253	4454	34.881	4.800	0.110	1.209
ID421559	421559	124	45.776	23.047	10.488	0	290	290	2	1	-10921639	210.048	216	136	255	4411	39.117	4.800	0.108	1.048
ID421564	421564	115	67.661	21.873	29.748	0	290	290	2	1	-10921639	167.905	166	74	238	3526	47.804	7.600	0.192	1.132
ID421562	421562	122	63.628	45.172	18.882	0	290	290	2	1	-10921639	157.000	146	125	233	3297	30.939	2.000	0.188	1.603
ID421563	421563	121	48.841	26.611	26.964	0	290	290	2	1	-10921639	225.238	245	137	255	4730	38.391	4.800	0.118	1.242
ID421560	421560	126	47.846	33.069	13.706	0	290	290	2	1	-10921639	226.429	244	151	255	4755	36.203	4.800	0.110	1.238
ID421561	421561	125	48.173	38.028	19.482	0	290	290	2	1	-10921639	225.571	233	169	255	4737	27.387	4.800	0.127	1.851
ID421550	421550	122	57.345	45.366	19.053	0	291	291	2	1	-10921639	150.762	137	114	230	3166	30.492	2.000	0.159	1.356
ID421551	421551	121	47.926	26.507	26.631	0	291	291	2	1	-10921639	221.571	245	109	255	4653	44.086	4.800	0.110	0.995
ID421548	421548	126	46.524	32.485	13.368	0	291	291	2	1	-10921639	220.810	245	114	255	4637	42.481	4.800	0.109	1.022
ID421549	421549	125	48.621	37.560	19.385	0	291	291	2	1	-10921639	219.571	217	153	255	4611	31.904	4.800	0.126	1.536
ID421547	421547	124	47.109	23.040	10.084	0	291	291	2	1	-10921639	220.952	228	166	255	4640	31.980	4.800	0.114	1.419
ID421552	421552	115	65.974	21.912	29.747	0	291	291	2	1	-10921639	154.333	154	54	234	3241	52.948	7.600	0.191	0.935
ID421574	421574	125	52.446	38.752	19.220	0	292	292	2	1	-10921639	200.857	195	148	248	4218	34.462	4.800	0.120	1.252
ID421575	421575	122	55.883	45.355	18.882	0	292	292	2	1	-10921639	153.238	150	116	227	3218	27.357	4.800	0.171	1.633
ID421572	421572	124	48.678	22.817	9.880	0	292	292	2	1	-10921639	219.762	238	148	255	4615	34.901	4.800	0.106	1.211
ID421573	421573	126	42.726	32.169	13.510	0	292	292	2	1	-10921639	231.667	247	162	255	4865	31.232	4.800	0.096	1.297
ID421571	421571	127	42.920	14.723	10.408	0	292	292	2	1	-10921639	136.810	145	75	177	2873	27.939	4.800	0.165	1.387
ID421576	421576	121	45.351	26.203	26.694	0	292	292	2	1	-10921639	225.476	243	144	255	4735	32.793	4.800	0.103	1.288
ID421577	421577	115	53.568	22.117	29.627	0	292	292	2	1	-10921639	153.143	156	71	234	3216	50.586	4.800	0.174	0.897
ID421566	421566	127	40.891	14.601	10.552	0	293	293	2	1	-10921639	143.048	148	97	182	3004	21.969	4.800	0.148	1.678
ID421567	421567	125	57.317	38.571	19.383	0	293	293	2	1	-10921639	192.571	192	138	246	4044	35.874	4.800	0.143	1.345
ID421565	421565	124	48.034	22.768	9.724	0	293	293	2	1	-10921639	223.619	243	155	255	4696	31.666	4.800	0.105	1.340
ID421570	421570	115	46.254	22.238	29.478	0	293	293	2	1	-10921639	165.524	165	104	226	3476	37.523	2.000	0.127	0.992
ID421568	421568	122	61.416	45.544	19.230	0	293	293	2	1	-10921639	147.476	137	95	230	3097	36.914	4.800	0.211	1.394
ID421569	421569	121	46.321	25.822	27.408	0	293	293	2	1	-10921639	230.952	243	173	255	4850	24.965	7.600	0.112	1.861
ID421596	421596	128	43.465	33.744	22.186	0	294	294	2	1	-10921639	224.429	245	120	255	4713	43.287	4.800	0.097	0.914
ID421597	421597	115	48.481	23.921	29.044	0	294	294	2	1	-10921639	193.286	206	119	247	4059	39.933	4.800	0.132	1.131
ID421594	421594	125	62.017	39.048	18.950	0	294	294	2	1	-10921639	191.333	185	144	247	4018	31.497	2.000	0.150	1.582
ID421595	421595	122	59.085	45.207	19.089	0	294	294	2	1	-10921639	149.667	141	106	227	3143	31.150	2.000	0.173	1.414
ID421592	421592	124	50.510	22.729	9.795	0	294	294	2	1	-10921639	222.714	242	163	255	4677	32.005	4.800	0.115	1.430
ID421593	421593	None	41.709	31.987	13.592	0	294	294	2	1	-10921639	227.524	246	150	255	4778	34.123	4.800	0.088	1.081
ID421590	421590	121	42.996	26.034	27.609	0	295	295	2	1	-10921639	218.000	235	141	255	4578	35.294	4.800	0.109	1.212
ID421591	421591	115	49.275	22.243	29.685	0	295	295	2	1	-10921639	158.667	159	86	227	3332	43.860	2.000	0.137	0.874
ID421588	421588	122	59.932	45.210	18.903	0	295	295	2	1	-10921639	149.048	144	110	221	3130	31.006	2.000	0.180	1.467
ID421589	421589	128	42.093	33.705	22.206	0	295	295	2	1	-10921639	221.857	236	119	255	4659	43.057	7.600	0.091	0.857
ID421586	421586	124	50.386	23.041	9.855	0	295	295	2	1	-10921639	219.095	230	154	255	4601	34.060	4.800	0.112	1.300
ID421587	421587	125	62.670	38.940	19.127	0	295	295	2	1	-10921639	189.238	188	138	246	3974	32.001	4.800	0.163	1.662
ID421584	421584	121	42.044	26.000	27.000	0	296	296	2	1	-10921639	222.905	236	155	255	4681	31.772	4.800	0.098	1.251
ID421585	421585	115	60.283	22.458	29.760	0	296	296	2	1	-10921639	160.286	160	85	233	3366	44.896	4.800	0.174	1.060
ID421582	421582	122	59.175	45.187	19.090	0	296	296	2	1	-10921639	149.048	143	108	222	3130	28.379	4.800	0.188	1.664
ID421583	421583	128	45.195	33.690	22.347	0	296	296	2	1	-10921639	215.524	239	112	255	4526	45.806	7.600	0.088	0.765
ID421580	421580	None	41.291	30.995	13.159	0	296	296	2	1	-10921639	228.429	247	166	255	4797	33.265	4.800	0.095	1.187
ID421581	421581	125	61.589	38.684	18.981	0	296	296	2	1	-10921639	187.476	187	141	242	3937	31.553	6.324	0.163	1.669
ID421578	421578	124	50.408	22.813	9.445	0	296	296	2	1	-10921639	205.571	202	133	255	4317	42.722	7.600	0.118	1.015
ID421579	421579	129	53.511	14.682	10.890	0	296	296	2	1	-10921639	143.429	143	93	198	3012	29.571	2.000	0.186	1.522
ID421604	421604	121	41.970	26.000	27.000	0	297	297	2	1	-10921639	225.143	242	136	255	4728	33.900	4.800	0.102	1.230
ID421605	421605	115	55.071	22.794	29.519	0	297	297	2	1	-10921639	161.095	173	69	236	3383	50.577	4.800	0.162	0.887
ID421602	421602	128	44.288	33.669	22.689	0	297	297	2	1	-10921639	204.286	225	89	255	4290	54.048	7.600	0.098	0.672
ID421603	421603	None	40.248	32.028	25.570	0	297	297	2	1	-10921639	184.810	195	79	247	3881	54.524	2.000	0.075	0.476
ID421600	421600	125	66.936	38.790	18.852	0	297	297	2	1	-10921639	183.667	186	134	240	3857	34.663	2.000	0.176	1.590
ID421601	421601	122	67.596	45.214	18.743	0	297	297	2	1	-10921639	152.429	137	104	224	3201	34.593	2.000	0.204	1.493
ID421598	421598	124	47.474	23.148	9.756	0	297	297	2	1	-10921639	223.143	239	167	255	4686	31.830	4.800	0.106	1.338
ID421599	421599	129	57.081	14.671	10.985	0	297	297	2	1	-10921639	144.476	142	89	191	3034	30.466	4.800	0.203	1.600
ID421606	421606	124	49.077	22.904	9.578	0	298	298	2	1	-10921639	220.905	234	166	255	4639	32.346	4.800	0.102	1.266
ID421607	421607	129	45.193	14.675	11.139	0	298	298	2	1	-10921639	142.333	146	81	180	2989	27.650	4.800	0.164	1.453
ID421610	421610	121	41.015	26.986	26.409	0	298	298	2	1	-10921639	239.857	249	193	255	5037	20.565	4.800	0.099	2.102
ID421611	421611	115	63.932	22.566	29.679	0	298	298	2	1	-10921639	162.667	178	66	234	3416	53.947	2.000	0.186	0.944
ID421608	421608	125	62.120	38.700	18.766	0	298	298	2	1	-10921639	184.333	180	131	241	3871	31.270	4.800	0.175	1.757
ID421609	421609	122	61.621	45.127	18.704	0	298	298	2	1	-10921639	147.143	135	115	214	3090	31.446	2.000	0.191	1.504
ID421623	421623	121	47.821	26.242	26.690	0	299	299	2	1	-10921639	222.143	239	129	255	4665	39.077	4.800	0.109	1.118
ID421621	421621	128	43.687	33.179	23.380	0	299	299	2	1	-10921639	226.190	247	147	255	4750	33.889	7.600	0.102	1.230
ID421619	421619	122	60.390	45.006	18.882	0	299	299	2	1	-10921639	143.762	141	111	209	3019	29.846	4.800	0.201	1.615
ID421617	421617	125	66.404	38.859	18.925	0	299	299	2	1	-10921639	183.381	181	124	238	3851	33.912	2.000	0.180	1.648
ID421614	421614	129	52.851	14.896	11.463	0	299	299	2	1	-10921639	151.190	151	93	228	3175	34.145	4.800	0.188	1.402
ID421615	421615	130	41.221	31.127	14.079	0	299	299	2	1	-10921639	230.000	239	171	255	4830	27.135	4.800	0.096	1.481
ID421612	421612	124	49.722	22.908	9.743	0	299	299	2	1	-10921639	221.667	232	172	255	4655	31.097	4.800	0.108	1.391
ID421625	421625	115	55.236	22.258	29.689	0	299	299	2	1	-10921639	155.571	154	71	215	3267	43.406	7.600	0.173	1.056
ID421622	421622	122	66.348	44.847	18.780	0	300	300	2	1	-10921639	140.667	133	94	220	2954	37.851	2.000	0.226	1.368
ID421620	421620	125	54.025	38.897	18.496	0	300	300	2	1	-10921639	173.714	176	122	230	3648	30.244	4.800	0.149	1.494
ID421618	421618	130	42.637	31.380	14.136	0	300	300	2	1	-10921639	230.619	244	171	255	4843	26.694	4.800	0.100	1.576
ID421616	421616	129	51.855	15.026	11.838	0	300	300	2	1	-10921639	151.143	153	96	217	3174	31.729	2.000	0.150	1.240
ID421613	421613	124	48.661	22.818	9.652	0	300	300	2	1	-10921639	223.048	241	172	255	4684	31.590	4.800	0.101	1.292
ID421626	421626	121	45.659	25.954	26.683	0	300	300	2	1	-10921639	222.381	221	140	255	4670	34.784	4.800	0.106	1.221
ID421627	421627	115	62.188	22.440	29.397	0	300	300	2	1	-10921639	173.667	174	120	243	3647	39.400	7.600	0.167	1.263
ID421624	421624	128	40.878	32.122	24.796	0	300	300	2	1	-10921639	210.286	229	110	252	4416	43.882	4.800	0.090	0.790
ID421630	421630	125	58.253	38.707	18.702	0	301	301	2	1	-10921639	175.095	175	123	236	3677	30.770	4.800	0.167	1.629
ID421631	421631	122	65.171	44.967	18.759	0	301	301	2	1	-10921639	140.952	135	93	211	2960	35.045	2.000	0.230	1.502
ID421628	421628	124	43.041	22.840	9.944	0	301	301	2	1	-10921639	222.810	234	160	255	4679	30.688	4.800	0.095	1.262
ID421629	421629	129	52.523	15.011	11.689	0	301	301	2	1	-10921639	150.190	150	74	221	3154	36.267	2.000	0.158	1.131
ID421632	421632	121	44.942	25.892	26.682	0	301	301	2	1	-10921639	218.286	222	134	255	4584	36.140	4.800	0.098	1.083
ID421633	421633	115	64.407	22.255	29.519	0	301	301	2	1	-10921639	165.952	161	91	243	3485	49.099	4.800	0.204	1.144
ID421638	421638	122	65.121	44.849	18.887	0	302	302	2	1	-10921639	141.714	128	96	219	2976	34.851	4.800	0.239	1.567
ID421639	421639	121	49.642	25.998	26.656	0	302	302	2	1	-10921639	213.571	222	130	255	4485	38.423	4.800	0.105	1.056
ID421636	421636	130	40.535	31.452	14.286	0	302	302	2	1	-10921639	233.429	245	182	255	4902	23.295	4.800	0.093	1.702
ID421637	421637	125	55.506	38.990	18.535	0	302	302	2	1	-10921639	179.190	176	136	226	3763	27.449	4.800	0.156	1.760
ID421634	421634	124	45.750	22.764	9.526	0	302	302	2	1	-10921639	223.524	238	173	255	4694	29.573	4.800	0.099	1.357
ID421635	421635	129	58.224	14.805	11.775	0	302	302	2	1	-10921639	160.667	168	107	232	3374	33.659	2.000	0.155	1.282
ID421640	421640	115	59.892	22.236	29.411	0	302	302	2	1	-10921639	164.667	166	119	234	3458	36.208	2.000	0.165	1.288
ID421646	421646	121	48.974	25.970	26.723	0	303	303	2	1	-10921639	215.429	235	132	255	4524	38.921	4.800	0.103	1.032
ID421647	421647	115	57.116	22.375	29.247	0	303	303	2	1	-10921639	164.810	169	102	234	3461	38.392	2.000	0.152	1.131
ID421644	421644	125	56.220	39.009	18.896	0	303	303	2	1	-10921639	168.000	168	119	217	3528	27.297	4.800	0.166	1.752
ID421645	421645	122	53.606	45.192	18.657	0	303	303	2	1	-10921639	124.762	118	86	179	2620	29.903	4.800	0.217	1.487
ID421642	421642	129	46.892	14.992	11.692	0	303	303	2	1	-10921639	155.905	160	103	210	3274	29.012	2.000	0.129	1.227
ID421643	421643	130	40.880	31.159	14.287	0	303	303	2	1	-10921639	228.143	243	159	255	4791	29.556	4.800	0.089	1.267
ID421641	421641	124	43.432	23.168	9.900	0	303	303	2	1	-10921639	220.190	226	164	255	4624	31.685	4.800	0.092	1.168
ID421654	421654	121	46.805	25.669	26.404	0	304	304	2	1	-10921639	231.524	240	188	255	4862	22.892	4.800	0.111	2.019
ID421655	421655	115	56.406	22.010	29.750	0	304	304	2	1	-10921639	158.905	166	91	214	3337	35.661	7.600	0.193	1.439
ID421652	421652	122	60.301	45.049	19.027	0	304	304	2	1	-10921639	134.952	130	86	191	2834	29.588	4.800	0.228	1.695
ID421653	421653	131	44.932	31.678	25.434	0	304	304	2	1	-10921639	198.810	215	98	251	4175	46.005	4.800	0.099	0.778
ID421650	421650	130	45.327	31.870	13.920	0	304	304	2	1	-10921639	219.381	216	167	255	4607	28.889	4.800	0.112	1.532
ID421651	421651	125	55.648	38.628	18.661	0	304	304	2	1	-10921639	168.143	169	111	232	3531	33.489	4.800	0.160	1.388
ID421648	421648	124	40.990	22.986	9.545	0	304	304	2	1	-10921639	222.095	228	161	255	4664	30.979	6.274	0.083	1.095
ID421649	421649	129	44.584	15.041	11.694	0	304	304	2	1	-10921639	157.095	154	115	211	3299	26.065	2.000	0.125	1.336
ID421662	421662	131	52.038	30.940	25.970	0	305	305	2	1	-10921639	207.714	220	120	255	4362	43.911	4.800	0.126	1.055
ID421663	421663	115	43.593	21.673	29.526	0	305	305	2	1	-10921639	141.857	145	78	191	2979	34.624	7.600	0.161	1.137
ID421660	421660	122	45.714	45.181	18.745	0	305	305	2	1	-10921639	118.238	116	74	159	2483	24.360	4.800	0.203	1.636
ID421661	421661	121	47.034	25.347	26.162	0	305	305	2	1	-10921639	218.857	237	148	255	4596	36.571	7.600	0.100	1.084
ID421658	421658	130	42.325	31.138	13.588	0	305	305	2	1	-10921639	228.238	234	178	255	4793	25.306	4.800	0.088	1.457
ID421659	421659	125	57.906	38.728	18.868	0	305	305	2	1	-10921639	171.952	178	117	228	3611	32.515	4.800	0.167	1.516
ID421656	421656	124	43.449	22.853	9.404	0	305	305	2	1	-10921639	209.762	211	136	255	4405	37.646	4.800	0.103	1.044
ID421657	421657	129	40.988	14.840	11.286	0	305	305	2	1	-10921639	146.381	147	103	196	3074	24.844	2.000	0.134	1.396
ID421670	421670	115	45.823	22.140	29.524	0	306	306	2	1	-10921639	143.143	143	62	209	3006	41.533	7.600	0.164	0.971
ID421668	421668	121	46.263	25.120	26.373	0	306	306	2	1	-10921639	223.381	235	162	255	4691	29.260	7.600	0.097	1.348
ID421669	421669	131	44.346	31.189	26.218	0	306	306	2	1	-10921639	199.286	200	131	247	4185	35.343	4.800	0.110	1.119
ID421666	421666	125	61.055	38.834	18.656	0	306	306	2	1	-10921639	178.286	175	112	239	3744	35.972	6.309	0.167	1.416
ID421667	421667	122	40.734	44.938	19.120	0	306	306	2	1	-10921639	111.810	112	76	157	2348	24.979	4.800	0.194	1.455
ID421664	421664	124	43.616	23.249	9.715	0	306	306	2	1	-10921639	227.429	244	176	255	4776	29.541	4.800	0.094	1.323
ID421665	421665	130	42.965	30.914	14.004	0	306	306	2	1	-10921639	229.381	242	173	255	4817	28.591	4.800	0.094	1.374
ID421682	421682	115	50.122	21.857	29.022	0	307	307	2	1	-10921639	162.000	171	102	228	3402	35.815	7.600	0.157	1.229
ID421680	421680	122	45.969	45.434	18.973	0	307	307	2	1	-10921639	111.381	111	78	155	2339	21.658	4.800	0.219	1.848
ID421681	421681	121	41.541	24.857	26.275	0	307	307	2	1	-10921639	223.571	226	162	252	4695	23.916	7.600	0.093	1.588
ID421678	421678	130	43.018	31.234	13.967	0	307	307	2	1	-10921639	230.571	244	187	255	4842	23.274	4.800	0.099	1.780
ID421679	421679	125	48.101	38.370	18.610	0	307	307	2	1	-10921639	176.762	178	111	220	3712	32.585	4.800	0.159	1.486
ID421676	421676	124	47.013	22.681	9.142	0	307	307	2	1	-10921639	212.000	214	142	255	4452	37.011	4.800	0.113	1.159
ID421677	421677	None	47.916	14.833	11.480	0	307	307	2	1	-10921639	154.524	158	107	214	3245	28.449	4.800	0.160	1.502
ID421671	421671	124	45.769	23.155	9.449	0	308	308	2	1	-10921639	204.143	209	140	255	4287	40.970	4.800	0.102	0.919
ID421674	421674	122	41.404	45.046	19.112	0	308	308	2	1	-10921639	113.762	113	73	144	2389	22.338	4.800	0.219	1.833
ID421675	421675	115	57.229	21.977	29.039	0	308	308	2	1	-10921639	166.571	167	105	227	3498	36.967	7.600	0.173	1.326
ID421672	421672	130	40.110	31.244	13.944	0	308	308	2	1	-10921639	231.429	241	189	255	4860	22.130	4.800	0.091	1.744
ID421673	421673	125	49.534	38.859	18.423	0	308	308	2	1	-10921639	171.143	173	121	218	3594	26.339	4.800	0.154	1.734
ID421686	421686	115	48.039	22.314	28.881	0	309	309	2	1	-10921639	159.619	164	85	217	3352	39.138	7.600	0.145	1.033
ID421684	421684	125	42.684	37.312	18.773	0	309	309	2	1	-10921639	171.190	170	125	225	3595	27.897	3.200	0.116	1.276
ID421685	421685	122	44.569	45.253	18.678	0	309	309	2	1	-10921639	114.286	108	80	159	2400	23.437	4.800	0.216	1.734
ID421683	421683	124	45.547	22.480	9.240	0	309	309	2	1	-10921639	208.619	220	143	255	4381	38.653	6.287	0.105	1.024
ID421694	421694	None	42.371	14.762	11.148	0	310	310	2	1	-10921639	150.429	158	103	184	3159	24.198	4.800	0.159	1.709
ID421695	421695	125	43.410	38.680	18.580	0	310	310	2	1	-10921639	170.000	177	122	205	3570	26.042	4.800	0.138	1.586
ID421693	421693	124	42.641	23.117	9.709	0	310	310	2	1	-10921639	224.333	239	162	255	4711	32.100	4.800	0.092	1.177
ID421696	421696	122	45.198	45.398	19.214	0	310	310	2	1	-10921639	111.714	115	84	155	2346	20.635	4.800	0.218	1.941
ID421690	421690	124	44.523	22.841	9.796	0	311	311	2	1	-10921639	225.571	240	157	255	4737	31.854	4.800	0.099	1.270
ID421691	421691	122	44.001	44.709	18.868	0	311	311	2	1	-10921639	111.429	111	64	150	2340	26.009	4.800	0.228	1.592
ID421692	421692	115	50.005	22.046	29.599	0	311	311	2	1	-10921639	132.143	134	49	196	2775	44.587	2.000	0.180	0.905
ID421687	421687	124	47.497	22.003	8.498	0	312	312	2	1	-10921639	189.714	176	127	253	3984	42.316	4.800	0.114	0.915
ID421688	421688	122	41.777	45.370	19.104	0	312	312	2	1	-10921639	109.000	115	64	142	2289	23.450	4.800	0.211	1.621
ID421689	421689	115	41.412	21.467	29.336	0	312	312	2	1	-10921639	137.952	134	74	187	2897	33.937	7.600	0.152	1.075
ID421697	421697	124	53.020	22.174	8.384	0	313	313	2	1	-10921639	195.000	192	135	252	4095	41.267	4.800	0.128	1.072
ID421698	421698	124	49.740	22.574	8.580	0	314	314	2	1	-10921639	214.810	216	145	255	4511	36.275	4.800	0.112	1.192
ID421699	421699	122	40.220	44.748	19.211	0	314	314	2	1	-10921639	94.238	95	53	135	1979	27.978	4.800	0.224	1.231
ID421702	421702	132	44.680	22.072	29.327	0	315	315	2	1	-10921639	148.238	147	87	205	3113	30.651	7.600	0.143	1.212
ID421700	421700	124	52.230	22.280	8.579	0	315	315	2	1	-10921639	221.048	233	169	255	4642	31.323	4.800	0.126	1.580
ID421701	421701	122	41.934	44.823	19.138	0	315	315	2	1	-10921639	88.238	85	43	137	1853	31.053	2.000	0.213	0.997
ID421703	421703	124	47.117	22.629	8.645	0	316	316	2	1	-10921639	210.619	222	142	255	4423	37.513	4.800	0.110	1.117
ID421704	421704	132	46.287	22.056	29.209	0	316	316	2	1	-10921639	152.000	160	84	191	3192	30.522	7.600	0.142	1.240
ID421708	421708	133	48.096	25.378	25.876	0	317	317	2	1	-10921639	208.667	216	131	246	4382	32.208	7.600	0.119	1.380
ID421709	421709	132	40.575	21.693	29.414	0	317	317	2	1	-10921639	149.333	155	84	187	3136	26.705	7.600	0.140	1.373
ID421706	421706	None	40.542	14.737	18.076	0	317	317	2	1	-10921639	162.524	163	112	209	3413	25.127	2.000	0.109	1.272
ID421707	421707	122	40.331	44.988	19.291	0	317	317	2	1	-10921639	89.476	92	47	130	1879	29.521	2.000	0.210	1.053
ID421705	421705	124	53.407	22.538	8.378	0	317	317	2	1	-10921639	200.619	226	104	255	4213	47.858	4.800	0.133	0.985
ID421710	421710	124	51.429	22.536	8.778	0	318	318	2	1	-10921639	218.429	231	151	255	4587	36.092	4.800	0.121	1.309
ID421711	421711	122	41.914	44.724	19.268	0	318	318	2	1	-10921639	90.524	93	46	141	1901	32.403	2.000	0.206	0.956
ID421712	421712	133	45.329	25.589	25.547	0	318	318	2	1	-10921639	212.524	214	155	249	4463	29.248	7.600	0.103	1.354
ID421713	421713	132	45.683	21.173	28.957	0	318	318	2	1	-10921639	137.619	139	64	183	2890	34.816	4.800	0.165	1.121
ID421714	421714	124	49.419	22.301	8.465	0	319	319	2	1	-10921639	201.333	213	110	251	4228	42.607	4.800	0.132	1.103
ID421715	421715	122	48.251	44.774	19.232	0	319	319	2	1	-10921639	91.190	96	39	157	1915	34.989	2.000	0.228	0.968
ID421716	421716	133	48.975	25.536	26.320	0	319	319	2	1	-10921639	214.286	221	163	250	4500	26.234	4.800	0.112	1.645
ID421718	421718	122	44.052	44.726	19.095	0	320	320	2	1	-10921639	92.714	91	43	143	1947	32.754	2.000	0.222	1.029
ID421719	421719	133	46.313	25.162	26.461	0	320	320	2	1	-10921639	199.476	200	129	249	4189	31.288	7.600	0.088	1.031
ID421717	421717	124	52.854	22.684	8.170	0	320	320	2	1	-10921639	202.714	219	109	252	4257	45.802	4.800	0.126	0.987
ID421720	421720	None	43.681	22.346	28.721	0	320	320	2	1	-10921639	145.381	134	69	205	3053	39.702	7.600	0.154	0.976
ID421724	421724	133	47.039	25.093	26.772	0	321	321	2	1	-10921639	188.095	181	137	244	3950	29.745	4.800	0.120	1.352
ID421722	421722	None	41.697	39.419	18.830	0	321	321	2	1	-10921639	160.333	160	127	191	3367	19.502	6.298	0.141	2.034
ID421723	421723	None	40.803	9.080	20.091	0	321	321	2	1	-10921639	91.714	109	37	136	1926	31.986	2.000	0.192	0.924
ID421721	421721	124	48.116	21.656	8.249	0	321	321	2	1	-10921639	204.476	198	136	251	4294	35.601	4.800	0.110	1.142
ID421727	421727	133	41.164	25.386	26.870	0	322	322	2	1	-10921639	184.810	179	134	238	3881	27.578	4.800	0.103	1.249
ID421728	421728	None	42.567	22.146	29.053	0	322	322	2	1	-10921639	135.810	144	66	181	2852	33.096	7.600	0.144	1.033
ID421730	421730	134	48.084	9.170	19.937	0	323	323	2	1	-10921639	96.619	107	39	145	2029	34.655	2.000	0.237	1.068
ID421731	421731	133	50.171	25.718	27.531	0	323	323	2	1	-10921639	185.238	183	115	241	3890	35.382	4.800	0.139	1.279
ID421729	421729	None	40.979	44.731	19.164	0	323	323	2	1	-10921639	88.905	93	43	142	1867	33.192	2.000	0.207	0.919
ID421726	421726	133	52.544	25.326	27.196	0	324	324	2	1	-10921639	184.048	186	128	237	3865	29.815	4.800	0.133	1.449
ID421725	421725	134	41.118	9.342	19.957	0	324	324	2	1	-10921639	86.429	93	31	134	1815	34.793	2.000	0.213	0.872
ID421732	421732	135	41.818	40.306	18.822	0	325	325	2	1	-10921639	155.429	166	105	186	3264	22.589	4.800	0.153	1.830
ID421733	421733	133	47.648	25.615	27.543	0	325	325	2	1	-10921639	172.952	177	106	222	3632	34.007	4.800	0.151	1.331
ID421734	421734	136	44.582	21.558	8.228	0	326	326	2	1	-10921639	194.667	195	130	243	4088	31.625	4.800	0.108	1.200
ID421735	421735	135	41.629	39.502	18.538	0	326	326	2	1	-10921639	147.619	154	87	190	3100	30.089	4.800	0.155	1.320
ID421736	421736	133	60.907	25.827	27.714	0	326	326	2	1	-10921639	181.190	182	97	240	3805	39.872	2.000	0.170	1.323
ID421740	421740	None	40.954	10.077	20.071	0	327	327	2	1	-10921639	91.095	88	41	135	1913	32.356	2.000	0.211	0.983
ID421741	421741	133	65.793	26.310	27.959	0	327	327	2	1	-10921639	188.714	192	102	247	3963	39.448	2.000	0.168	1.373
ID421738	421738	135	42.193	40.000	18.999	0	327	327	2	1	-10921639	151.905	155	98	188	3190	27.503	4.800	0.143	1.384
ID421739	421739	None	41.183	44.913	19.108	0	327	327	2	1	-10921639	80.190	83	40	135	1684	31.324	2.000	0.217	0.912
ID421737	421737	136	42.324	23.636	7.288	0	327	327	2	1	-10921639	165.381	179	83	225	3473	45.659	2.000	0.104	0.680
ID421752	421752	135	43.618	39.487	18.905	0	328	328	2	1	-10921639	167.476	170	128	201	3517	20.505	4.800	0.145	2.064
ID421753	421753	133	70.716	26.531	27.970	0	328	328	2	1	-10921639	188.714	195	92	248	3963	46.008	2.000	0.177	1.233
ID421757	421757	133	68.630	26.689	27.822	0	329	329	2	1	-10921639	196.381	207	91	249	4124	47.132	2.000	0.174	1.233
ID421742	421742	None	48.583	23.755	7.682	0	330	330	2	1	-10921639	177.952	190	98	238	3737	39.109	2.000	0.107	0.879
ID421743	421743	None	44.753	31.349	13.395	0	330	330	2	1	-10921639	216.762	231	115	255	4552	44.390	4.800	0.102	0.901
ID421746	421746	137	50.805	22.094	29.081	0	330	330	2	1	-10921639	139.905	136	59	208	2938	37.034	2.000	0.157	1.026
ID421744	421744	135	41.840	38.981	19.053	0	330	330	2	1	-10921639	160.381	163	105	194	3368	24.618	4.800	0.139	1.591
ID421745	421745	133	60.020	26.676	28.154	0	330	330	2	1	-10921639	199.857	212	111	248	4197	38.142	4.800	0.148	1.352
ID421747	421747	135	41.559	39.152	19.062	0	331	331	2	1	-10921639	156.952	158	111	200	3296	22.894	4.800	0.143	1.719
ID421748	421748	133	63.957	26.871	28.050	0	331	331	2	1	-10921639	202.333	208	114	252	4249	39.553	2.000	0.150	1.335
ID421749	421749	137	50.379	22.266	29.159	0	331	331	2	1	-10921639	150.810	148	93	229	3167	36.192	2.000	0.146	1.065
ID421754	421754	135	44.138	40.091	19.086	0	332	332	2	1	-10921639	139.429	139	81	178	2928	29.684	4.800	0.167	1.344
ID421755	421755	133	60.888	26.947	28.051	0	332	332	2	1	-10921639	199.048	207	116	251	4180	36.589	4.800	0.143	1.364
ID421756	421756	137	46.412	22.498	29.113	0	332	332	2	1	-10921639	151.524	149	103	230	3182	34.510	2.000	0.149	1.142
ID421750	421750	135	43.180	39.764	18.722	0	333	333	2	1	-10921639	139.190	154	84	175	2923	31.197	4.800	0.167	1.276
ID421751	421751	133	60.897	27.499	27.908	0	333	333	2	1	-10921639	192.143	196	104	248	4035	40.136	2.000	0.144	1.206
ID421766	421766	135	48.904	39.098	18.944	0	334	334	2	1	-10921639	156.333	163	114	188	3283	24.198	4.800	0.175	1.929
ID421767	421767	133	55.475	27.463	27.875	0	334	334	2	1	-10921639	186.238	193	98	244	3911	40.167	2.000	0.125	1.034
ID421768	421768	None	46.982	22.173	29.130	0	334	334	2	1	-10921639	152.524	159	103	210	3203	29.459	2.000	0.137	1.244
ID421763	421763	None	41.063	31.891	13.850	0	335	335	2	1	-10921639	221.286	226	164	255	4647	31.593	4.800	0.103	1.313
ID421764	421764	135	46.979	38.822	18.694	0	335	335	2	1	-10921639	156.429	161	108	219	3285	29.276	4.800	0.151	1.406
ID421765	421765	133	49.995	27.489	27.870	0	335	335	2	1	-10921639	192.429	202	106	244	4041	36.956	2.000	0.108	1.018
ID421758	421758	None	41.901	23.741	8.171	0	336	336	2	1	-10921639	175.714	197	79	225	3690	46.818	2.000	0.100	0.684
ID421759	421759	135	48.720	38.826	18.861	0	336	336	2	1	-10921639	164.762	168	114	210	3460	30.723	4.800	0.160	1.479
ID421760	421760	133	43.650	27.970	28.109	0	336	336	2	1	-10921639	176.857	180	102	234	3714	34.067	2.000	0.102	0.964
ID421761	421761	None	51.505	22.265	28.971	0	336	336	2	1	-10921639	169.571	174	114	216	3561	31.518	4.800	0.148	1.390
ID421762	421762	138	42.977	31.757	13.378	0	337	337	2	1	-10921639	197.810	207	111	253	4154	43.665	4.800	0.118	0.956
ID421775	421775	138	50.301	31.094	13.373	0	338	338	2	1	-10921639	205.667	211	115	253	4319	41.280	4.800	0.115	1.032
ID421776	421776	None	50.115	22.450	29.045	0	338	338	2	1	-10921639	155.095	159	112	215	3257	30.632	4.800	0.155	1.360
ID421769	421769	138	47.456	30.667	13.710	0	339	339	2	1	-10921639	220.286	221	143	255	4626	31.393	4.800	0.104	1.319
ID421774	421774	None	44.160	22.084	28.998	0	340	340	2	1	-10921639	153.524	151	107	196	3224	28.939	4.800	0.150	1.386
ID421772	421772	138	47.734	31.000	13.000	0	340	340	2	1	-10921639	222.571	242	120	255	4674	40.803	4.800	0.119	1.161
ID421773	421773	None	45.967	38.989	18.784	0	340	340	2	1	-10921639	156.095	163	114	200	3278	24.641	4.800	0.161	1.752
ID421770	421770	None	40.450	23.228	8.203	0	340	340	2	1	-10921639	167.190	182	87	206	3511	37.266	4.800	0.120	0.959
ID421771	421771	None	46.232	15.293	10.165	0	340	340	2	1	-10921639	135.381	143	59	191	2843	39.762	4.800	0.169	0.986
