# Supplementary material for: Progressive enhancement of kinetic proofreading in T cell antigen discrimination from receptor activation to DAG generation
Source: eLife. 2022 Sep 20;11:e75263. doi: 10.7554/eLife.75263 (PMC9536835; doi:10.7554/eLife.75263)
Supplement: Figure 5—source data 1. — Each data table is the TrackMate ‘spot-statistics’ output of one cell over four cycles of blue-light illumination (frames 0–40, 100–140, 200–240, and 300–340, with 3 s interval between frames). We calculated the lifetime of TrackIDs that existed at the start of each period of blue-light illumination that did not last for the full period and fit the resulting lifetime distributions using custom Python scripts available at https://github.com/dbritain/KP-paper (copy archived at swh:1:rev:167fa456901903740f0f3ee6a3e5324bc45207ea, Britain, 2022). [file elife-75263-fig5-data1.zip › Fig5SourceData/LAT/lat2/cell16.csv]

Label	ID	TRACK_ID	QUALITY	POSITION_X	POSITION_Y	POSITION_Z	POSITION_T	FRAME	RADIUS	VISIBILITY	MANUAL_COLOR	MEAN_INTENSITY	MEDIAN_INTENSITY	MIN_INTENSITY	MAX_INTENSITY	TOTAL_INTENSITY	STANDARD_DEVIATION	ESTIMATED_DIAMETER	CONTRAST	SNR
ID425564	425564	0	69.752	14.783	14.487	0	0	0	2	1	-10921639	174.524	175	100	248	3665	44.419	2.000	0.191	1.258
ID425565	425565	None	69.887	13.850	15.681	0	0	0	2	1	-10921639	184.952	180	115	248	3884	41.753	4.800	0.219	1.594
ID425571	425571	0	73.900	14.734	14.427	0	1	1	2	1	-10921639	180.381	175	102	251	3788	44.259	2.000	0.200	1.359
ID425557	425557	0	73.985	14.478	14.995	0	2	2	2	1	-10921639	186.952	191	92	245	3926	46.185	4.800	0.231	1.517
ID425566	425566	0	78.497	14.636	14.864	0	3	3	2	1	-10921639	202.571	205	141	255	4254	35.772	4.800	0.219	2.037
ID425558	425558	0	73.477	14.570	14.778	0	4	4	2	1	-10921639	195.429	190	143	251	4104	35.499	4.800	0.198	1.821
ID425559	425559	0	71.190	14.498	14.631	0	5	5	2	1	-10921639	179.048	169	110	246	3760	42.151	4.800	0.203	1.434
ID425561	425561	0	74.379	14.569	14.607	0	6	6	2	1	-10921639	189.286	185	97	248	3975	40.146	4.800	0.204	1.597
ID425562	425562	0	74.927	14.427	14.824	0	7	7	2	1	-10921639	183.524	171	120	251	3854	41.446	4.800	0.210	1.535
ID425567	425567	0	71.083	14.940	14.552	0	8	8	2	1	-10921639	181.952	180	114	248	3821	37.758	4.800	0.196	1.582
ID425568	425568	0	74.637	14.954	14.410	0	9	9	2	1	-10921639	177.619	171	110	248	3730	42.654	2.000	0.217	1.487
ID425560	425560	0	75.891	15.011	14.243	0	10	10	2	1	-10921639	182.190	178	120	252	3826	41.578	2.000	0.203	1.482
ID425563	425563	0	70.370	15.000	14.184	0	11	11	2	1	-10921639	181.762	185	127	249	3817	36.670	4.800	0.195	1.618
ID425573	425573	0	74.448	14.903	14.210	0	12	12	2	1	-10921639	169.810	161	111	250	3566	41.319	2.000	0.195	1.344
ID425570	425570	0	73.426	15.079	14.170	0	13	13	2	1	-10921639	161.619	156	84	247	3394	45.752	2.000	0.188	1.120
ID425569	425569	0	72.552	14.983	13.993	0	14	14	2	1	-10921639	159.381	159	84	244	3347	42.999	2.000	0.191	1.189
ID425574	425574	0	63.064	15.133	14.121	0	15	15	2	1	-10921639	155.619	151	90	238	3268	38.567	2.000	0.175	1.203
ID425575	425575	0	65.113	15.104	14.033	0	16	16	2	1	-10921639	161.476	162	82	238	3391	37.212	2.000	0.192	1.401
ID425572	425572	0	66.313	15.368	14.327	0	17	17	2	1	-10921639	158.524	154	91	237	3329	40.700	2.000	0.205	1.323
ID425578	425578	0	62.760	15.285	14.218	0	18	18	2	1	-10921639	150.524	151	94	234	3161	41.160	2.000	0.183	1.134
ID425579	425579	0	47.896	16.000	14.000	0	19	19	2	1	-10921639	159.619	160	108	207	3352	29.461	7.600	0.145	1.374
ID425577	425577	0	55.355	15.170	14.372	0	20	20	2	1	-10921639	147.905	147	100	221	3106	36.395	2.000	0.170	1.179
ID425576	425576	0	56.869	15.071	14.390	0	21	21	2	1	-10921639	156.048	157	106	234	3277	35.213	2.000	0.166	1.260
ID425580	425580	0	56.966	15.025	14.750	0	22	22	2	1	-10921639	153.619	159	98	231	3226	36.013	2.000	0.150	1.111
ID425582	425582	0	61.601	14.996	14.306	0	23	23	2	1	-10921639	156.143	163	93	231	3279	38.387	2.000	0.183	1.257
ID425583	425583	0	57.994	15.179	14.653	0	24	24	2	1	-10921639	146.190	147	84	226	3070	39.541	2.000	0.171	1.082
ID425581	425581	0	56.153	15.448	14.686	0	25	25	2	1	-10921639	149.286	145	79	222	3135	41.645	2.000	0.163	1.007
ID425584	425584	0	54.225	15.487	14.346	0	26	26	2	1	-10921639	143.619	146	86	212	3016	39.364	2.000	0.165	1.033
ID425585	425585	0	48.721	15.329	14.161	0	27	27	2	1	-10921639	124.810	128	63	210	2621	38.013	2.000	0.147	0.843
ID425590	425590	0	53.834	15.220	13.859	0	28	28	2	1	-10921639	139.857	148	77	212	2937	37.049	2.000	0.159	1.037
ID425591	425591	1	43.515	21.578	21.045	0	28	28	2	1	-10921639	133.429	139	72	189	2802	28.458	4.800	0.150	1.225
ID425586	425586	0	43.928	15.322	14.268	0	29	29	2	1	-10921639	134.952	128	73	206	2834	35.985	4.800	0.145	0.950
ID425587	425587	1	42.413	21.901	20.902	0	29	29	2	1	-10921639	136.476	139	88	212	2866	28.929	2.000	0.113	0.956
ID425598	425598	1	43.066	21.692	20.968	0	30	30	2	1	-10921639	139.286	143	92	213	2925	29.363	6.265	0.123	1.040
ID425597	425597	0	40.477	15.528	14.566	0	30	30	2	1	-10921639	145.667	146	114	178	3059	21.427	4.800	0.134	1.611
ID425588	425588	0	52.418	15.276	14.231	0	31	31	2	1	-10921639	136.238	135	84	213	2861	35.978	2.000	0.164	1.067
ID425589	425589	1	49.354	21.752	20.732	0	31	31	2	1	-10921639	141.952	152	79	218	2981	34.849	2.000	0.151	1.071
ID425594	425594	0	47.007	15.503	14.570	0	32	32	2	1	-10921639	135.571	132	96	187	2847	27.987	2.000	0.158	1.321
ID425595	425595	1	46.411	21.595	20.877	0	32	32	2	1	-10921639	134.714	132	77	220	2829	35.163	6.295	0.133	0.897
ID425592	425592	0	40.685	15.713	14.425	0	33	33	2	1	-10921639	131.619	127	88	175	2764	27.425	2.000	0.127	1.078
ID425593	425593	1	44.283	21.531	20.984	0	33	33	2	1	-10921639	140.000	127	86	223	2940	35.189	6.350	0.122	0.865
ID425599	425599	1	47.044	21.771	20.851	0	34	34	2	1	-10921639	142.905	143	84	228	3001	36.959	2.000	0.108	0.753
ID425596	425596	1	42.930	21.829	20.683	0	35	35	2	1	-10921639	140.905	143	95	213	2959	31.370	2.000	0.117	0.941
ID425600	425600	None	41.128	15.584	13.971	0	36	36	2	1	-10921639	136.286	140	86	173	2862	25.241	3.200	0.127	1.220
ID425601	425601	1	42.156	21.752	21.152	0	36	36	2	1	-10921639	147.667	147	107	227	3101	28.533	2.000	0.105	0.982
ID425603	425603	1	41.966	21.875	20.995	0	37	37	2	1	-10921639	141.762	141	95	215	2977	29.511	2.000	0.107	0.927
ID425602	425602	None	40.067	15.892	13.118	0	41	41	2	1	-10921639	135.857	136	77	187	2853	26.930	6.356	0.123	1.104
ID425604	425604	None	40.529	15.321	13.359	0	46	46	2	1	-10921639	132.524	127	82	191	2783	32.826	7.600	0.127	0.911
ID425606	425606	2	43.726	15.226	13.800	0	58	58	2	1	-10921639	133.619	129	86	187	2806	27.877	2.000	0.156	1.297
ID425605	425605	2	42.114	14.733	13.766	0	59	59	2	1	-10921639	138.000	137	99	177	2898	22.919	4.800	0.158	1.645
ID425607	425607	2	44.908	14.771	13.174	0	60	60	2	1	-10921639	136.619	139	93	177	2869	25.303	7.600	0.173	1.592
ID425608	425608	3	40.899	21.580	12.368	0	60	60	2	1	-10921639	138.333	146	70	204	2905	38.584	4.800	0.120	0.770
ID425609	425609	None	40.470	16.306	20.828	0	60	60	2	1	-10921639	126.571	125	77	200	2658	31.330	2.000	0.143	1.009
ID425610	425610	3	57.253	20.376	11.008	0	61	61	2	1	-10921639	155.333	150	112	235	3262	35.109	2.000	0.157	1.199
ID425616	425616	3	49.757	20.105	10.827	0	62	62	2	1	-10921639	151.238	147	102	214	3176	33.559	2.000	0.132	1.052
ID425617	425617	None	42.847	14.250	14.773	0	62	62	2	1	-10921639	142.857	147	86	185	3000	29.464	4.800	0.159	1.327
ID425611	425611	3	54.947	20.873	12.098	0	63	63	2	1	-10921639	165.762	172	97	235	3481	38.424	4.800	0.148	1.115
ID425612	425612	None	42.898	16.804	20.648	0	63	63	2	1	-10921639	149.095	156	93	189	3131	30.277	4.800	0.146	1.253
ID425615	425615	3	60.733	20.751	12.280	0	64	64	2	1	-10921639	176.143	174	97	248	3699	47.497	2.000	0.151	0.973
ID425618	425618	3	59.694	20.993	12.580	0	65	65	2	1	-10921639	207.333	206	151	255	4354	29.326	4.800	0.148	1.819
ID425614	425614	4	40.710	16.272	20.981	0	66	66	2	1	-10921639	156.190	163	88	206	3280	33.942	4.800	0.130	1.058
ID425613	425613	3	72.661	20.902	12.150	0	66	66	2	1	-10921639	200.381	198	132	255	4208	39.752	7.600	0.184	1.569
ID425622	425622	4	41.549	16.080	21.650	0	67	67	2	1	-10921639	151.429	160	78	205	3180	38.320	4.800	0.142	0.984
ID425621	425621	3	63.554	21.113	12.244	0	67	67	2	1	-10921639	192.714	189	113	247	4047	33.690	4.800	0.189	1.817
ID425619	425619	3	49.329	19.986	12.523	0	68	68	2	1	-10921639	183.048	180	137	240	3844	28.142	4.800	0.124	1.440
ID425620	425620	4	50.473	15.693	22.161	0	68	68	2	1	-10921639	139.381	142	95	198	2927	32.395	7.600	0.154	1.146
ID425623	425623	3	62.975	20.201	12.032	0	69	69	2	1	-10921639	192.667	183	139	249	4046	33.185	4.800	0.175	1.727
ID425624	425624	4	58.311	15.638	22.511	0	69	69	2	1	-10921639	138.286	132	78	220	2904	42.026	2.000	0.182	1.015
ID425632	425632	3	62.565	20.254	12.780	0	70	70	2	1	-10921639	209.238	213	160	255	4394	28.662	4.800	0.150	1.903
ID425633	425633	4	73.573	15.767	22.842	0	70	70	2	1	-10921639	163.381	157	96	244	3431	42.185	2.000	0.212	1.354
ID425627	425627	3	59.411	20.989	13.093	0	71	71	2	1	-10921639	195.000	196	144	245	4095	31.692	4.800	0.153	1.631
ID425628	425628	4	70.926	16.019	23.073	0	71	71	2	1	-10921639	168.429	166	90	245	3537	40.716	2.000	0.199	1.373
ID425626	425626	4	62.600	16.063	23.498	0	72	72	2	1	-10921639	157.571	160	83	230	3309	37.253	4.800	0.192	1.364
ID425625	425625	3	44.996	20.000	14.000	0	72	72	2	1	-10921639	186.143	186	132	244	3909	30.348	6.363	0.096	1.069
ID425630	425630	None	44.321	23.164	20.573	0	73	73	2	1	-10921639	150.333	153	90	235	3157	39.077	2.000	0.107	0.746
ID425631	425631	4	70.167	16.268	24.275	0	73	73	2	1	-10921639	152.048	160	62	228	3193	44.245	7.600	0.223	1.252
ID425629	425629	3	46.007	20.197	13.799	0	73	73	2	1	-10921639	202.286	206	135	248	4248	32.038	6.377	0.091	1.052
ID425634	425634	3	46.868	19.097	14.408	0	74	74	2	1	-10921639	185.286	191	129	246	3891	37.875	2.000	0.105	0.927
ID425635	425635	4	64.607	16.491	24.359	0	74	74	2	1	-10921639	137.524	136	56	226	2888	47.864	2.000	0.206	0.982
ID425636	425636	3	46.308	19.694	14.022	0	75	75	2	1	-10921639	184.238	183	133	241	3869	30.679	2.000	0.095	1.043
ID425637	425637	4	80.583	17.095	25.125	0	75	75	2	1	-10921639	157.429	143	80	232	3306	43.863	2.000	0.254	1.452
ID425638	425638	3	49.459	19.534	14.196	0	76	76	2	1	-10921639	191.762	197	129	246	4027	32.182	6.343	0.109	1.173
ID425639	425639	4	70.284	17.254	25.225	0	76	76	2	1	-10921639	150.333	159	95	207	3157	38.778	4.800	0.246	1.533
ID425642	425642	4	81.912	18.072	25.725	0	77	77	2	1	-10921639	145.286	141	78	240	3051	49.677	2.000	0.269	1.239
ID425640	425640	3	56.033	19.035	15.131	0	77	77	2	1	-10921639	200.952	198	154	245	4220	24.571	4.800	0.152	2.163
ID425641	425641	5	44.004	22.305	21.225	0	77	77	2	1	-10921639	159.143	156	105	225	3342	27.279	7.600	0.101	1.071
ID425651	425651	3	53.973	19.000	16.000	0	78	78	2	1	-10921639	204.000	206	129	249	4284	33.662	4.800	0.153	1.609
ID425652	425652	5	42.469	22.430	20.984	0	78	78	2	1	-10921639	165.476	170	95	210	3475	28.074	7.600	0.108	1.148
ID425653	425653	4	74.987	18.776	25.756	0	78	78	2	1	-10921639	132.476	121	51	232	2782	49.071	2.000	0.259	1.111
ID425646	425646	4	60.674	19.487	26.001	0	79	79	2	1	-10921639	103.333	99	41	218	2170	48.817	2.000	0.206	0.723
ID425644	425644	3	61.985	18.908	16.725	0	79	79	2	1	-10921639	202.476	198	129	255	4252	35.305	2.000	0.144	1.440
ID425645	425645	5	61.083	22.479	21.003	0	79	79	2	1	-10921639	187.476	187	109	243	3937	36.334	2.000	0.155	1.385
ID425643	425643	7	45.194	24.736	16.187	0	79	79	2	1	-10921639	156.286	147	79	216	3282	40.613	2.000	0.119	0.817
ID425647	425647	3	59.361	18.807	16.498	0	80	80	2	1	-10921639	190.714	187	122	252	4005	39.272	2.000	0.141	1.199
ID425650	425650	4	61.343	19.462	26.419	0	80	80	2	1	-10921639	98.476	80	38	212	2068	47.414	2.000	0.210	0.722
ID425648	425648	7	65.467	24.990	16.387	0	80	80	2	1	-10921639	172.429	173	94	243	3621	44.937	2.000	0.175	1.141
ID425649	425649	5	59.418	22.730	20.712	0	80	80	2	1	-10921639	177.619	188	81	242	3730	48.689	4.800	0.164	1.030
ID425654	425654	3	55.095	18.778	17.388	0	81	81	2	1	-10921639	175.952	174	127	243	3695	32.742	2.000	0.128	1.223
ID425655	425655	5	77.962	23.982	19.223	0	81	81	2	1	-10921639	198.333	204	135	255	4165	41.328	4.800	0.204	1.629
ID425656	425656	4	53.520	19.562	26.570	0	81	81	2	1	-10921639	87.095	75	31	150	1829	36.866	2.000	0.311	1.120
ID425660	425660	4	52.020	20.344	26.523	0	82	82	2	1	-10921639	85.619	80	32	154	1798	39.186	2.000	0.295	0.995
ID425658	425658	3	61.090	18.810	17.217	0	82	82	2	1	-10921639	186.619	173	138	250	3919	31.712	2.000	0.145	1.488
ID425659	425659	5	81.050	24.116	19.601	0	82	82	2	1	-10921639	190.476	200	98	255	4000	50.261	2.000	0.212	1.327
ID425657	425657	6	41.339	13.557	16.351	0	82	82	2	1	-10921639	133.762	130	92	175	2809	22.217	6.304	0.153	1.596
ID425674	425674	5	80.085	24.307	19.957	0	83	83	2	1	-10921639	212.238	225	136	255	4457	40.148	4.800	0.200	1.759
ID425675	425675	4	46.442	21.038	27.084	0	83	83	2	1	-10921639	85.143	83	41	168	1788	31.964	2.000	0.190	0.852
ID425672	425672	6	55.781	13.280	16.801	0	83	83	2	1	-10921639	128.048	121	79	225	2689	39.660	2.000	0.189	1.025
ID425673	425673	3	49.647	18.721	17.085	0	83	83	2	1	-10921639	190.952	193	118	243	4010	32.304	2.000	0.115	1.215
ID425662	425662	6	75.165	13.176	16.855	0	84	84	2	1	-10921639	141.905	132	77	236	2980	47.401	2.000	0.237	1.149
ID425663	425663	5	75.227	24.293	19.857	0	84	84	2	1	-10921639	219.095	227	138	255	4601	35.998	4.800	0.194	1.980
ID425661	425661	3	45.936	19.011	16.429	0	84	84	2	1	-10921639	188.333	188	116	244	3955	33.070	2.000	0.101	1.046
ID425664	425664	4	40.230	21.480	26.616	0	84	84	2	1	-10921639	91.571	91	41	165	1923	35.797	2.000	0.168	0.735
ID425668	425668	4	41.211	20.965	26.638	0	85	85	2	1	-10921639	93.429	95	39	167	1962	36.798	2.000	0.164	0.715
ID425666	425666	6	78.690	13.155	16.874	0	85	85	2	1	-10921639	151.476	147	77	241	3181	46.846	2.000	0.244	1.270
ID425667	425667	5	73.455	24.750	19.856	0	85	85	2	1	-10921639	224.762	248	133	255	4720	40.355	4.800	0.206	1.905
ID425665	425665	3	46.683	19.280	15.704	0	85	85	2	1	-10921639	188.143	201	109	229	3951	33.266	4.800	0.118	1.192
ID425670	425670	6	86.542	12.774	17.141	0	86	86	2	1	-10921639	149.429	131	98	247	3138	46.661	2.000	0.262	1.332
ID425671	425671	5	76.028	25.259	19.499	0	86	86	2	1	-10921639	224.095	246	159	255	4706	36.120	4.800	0.203	2.095
ID425669	425669	3	59.685	19.378	16.031	0	86	86	2	1	-10921639	192.000	201	109	250	4032	42.986	2.000	0.140	1.095
ID425678	425678	None	41.389	19.975	13.420	0	87	87	2	1	-10921639	161.762	153	122	220	3397	31.426	2.000	0.105	0.978
ID425679	425679	3	44.660	19.168	16.032	0	87	87	2	1	-10921639	180.619	196	115	237	3793	36.914	4.800	0.114	1.000
ID425680	425680	6	82.666	12.599	16.985	0	87	87	2	1	-10921639	158.619	144	105	247	3331	44.665	2.000	0.242	1.386
ID425681	425681	5	79.194	25.552	19.705	0	87	87	2	1	-10921639	197.810	207	93	255	4154	57.196	4.800	0.219	1.243
ID425676	425676	6	85.896	12.203	17.212	0	88	88	2	1	-10921639	145.095	139	60	242	3047	54.496	2.000	0.266	1.117
ID425677	425677	5	85.477	25.084	19.822	0	88	88	2	1	-10921639	208.905	216	105	255	4387	46.106	4.800	0.241	1.758
ID425686	425686	6	90.629	12.109	17.119	0	89	89	2	1	-10921639	160.571	171	79	249	3372	55.089	2.000	0.275	1.256
ID425687	425687	5	79.073	25.578	20.052	0	89	89	2	1	-10921639	212.048	242	114	255	4453	47.275	4.800	0.218	1.606
ID425685	425685	None	42.488	20.481	12.432	0	89	89	2	1	-10921639	155.952	151	106	218	3275	34.231	2.000	0.120	0.974
ID425682	425682	6	84.491	12.231	17.221	0	90	90	2	1	-10921639	165.429	157	76	247	3474	54.035	4.800	0.261	1.268
ID425683	425683	5	79.300	25.135	19.846	0	90	90	2	1	-10921639	227.524	240	140	255	4778	37.455	4.800	0.229	2.267
ID425684	425684	8	50.279	19.991	27.128	0	90	90	2	1	-10921639	107.857	101	49	197	2265	33.129	2.000	0.186	1.022
ID425690	425690	8	50.815	19.917	26.823	0	91	91	2	1	-10921639	110.000	105	58	184	2310	34.850	2.000	0.183	0.978
ID425688	425688	6	80.737	12.443	16.962	0	91	91	2	1	-10921639	163.000	155	80	248	3423	54.176	2.000	0.243	1.175
ID425689	425689	5	73.930	24.783	19.579	0	91	91	2	1	-10921639	216.381	243	99	255	4544	48.951	4.800	0.208	1.520
ID425691	425691	6	85.358	12.844	16.767	0	92	92	2	1	-10921639	180.381	182	109	255	3788	46.656	4.800	0.240	1.495
ID425692	425692	5	68.619	24.428	19.570	0	92	92	2	1	-10921639	214.143	220	132	255	4497	39.220	4.800	0.177	1.640
ID425693	425693	8	50.394	19.895	26.725	0	92	92	2	1	-10921639	115.143	110	60	190	2418	34.429	2.000	0.172	0.983
ID425694	425694	6	79.607	13.184	16.639	0	93	93	2	1	-10921639	165.762	174	79	250	3481	52.965	2.000	0.219	1.126
ID425695	425695	5	77.317	24.399	19.453	0	93	93	2	1	-10921639	211.952	204	153	255	4451	36.120	3.200	0.190	1.873
ID425696	425696	8	47.917	19.132	26.361	0	93	93	2	1	-10921639	117.048	113	68	192	2458	36.921	2.000	0.173	0.935
ID425698	425698	5	70.117	23.977	19.463	0	94	94	2	1	-10921639	217.762	226	160	255	4573	33.012	4.800	0.165	1.870
ID425699	425699	8	49.733	19.787	26.439	0	94	94	2	1	-10921639	134.667	127	78	208	2828	31.092	2.000	0.181	1.325
ID425697	425697	6	74.369	13.863	16.235	0	94	94	2	1	-10921639	187.000	189	113	250	3927	42.088	2.000	0.193	1.437
ID425706	425706	5	61.831	24.268	19.159	0	95	95	2	1	-10921639	227.000	231	168	255	4767	28.205	4.800	0.144	2.025
ID425707	425707	8	44.021	19.974	26.523	0	95	95	2	1	-10921639	117.429	128	57	171	2466	35.098	2.000	0.182	1.031
ID425704	425704	11	43.435	21.019	14.511	0	95	95	2	1	-10921639	200.619	202	137	251	4213	28.982	4.800	0.096	1.210
ID425705	425705	6	78.813	13.958	16.458	0	95	95	2	1	-10921639	191.905	191	107	252	4030	40.157	4.800	0.226	1.759
ID425702	425702	5	63.019	23.639	19.832	0	96	96	2	1	-10921639	217.000	233	115	255	4557	44.912	4.800	0.158	1.316
ID425703	425703	8	56.191	19.476	26.109	0	96	96	2	1	-10921639	126.429	138	57	214	2655	42.664	2.000	0.190	0.946
ID425700	425700	11	47.778	21.088	15.054	0	96	96	2	1	-10921639	208.048	211	152	255	4369	31.141	2.000	0.102	1.238
ID425701	425701	6	76.635	14.204	16.374	0	96	96	2	1	-10921639	199.429	202	127	255	4188	40.400	4.800	0.220	1.780
ID425710	425710	8	44.990	19.471	26.287	0	97	97	2	1	-10921639	121.905	124	66	190	2560	32.711	2.000	0.137	0.900
ID425708	425708	6	63.509	14.267	16.460	0	97	97	2	1	-10921639	174.905	170	113	244	3673	40.186	4.800	0.179	1.320
ID425709	425709	5	66.419	23.561	19.598	0	97	97	2	1	-10921639	202.905	215	117	255	4261	48.723	4.800	0.168	1.201
ID425718	425718	8	51.702	19.473	26.118	0	98	98	2	1	-10921639	116.333	117	54	213	2443	38.851	2.000	0.172	0.878
ID425716	425716	6	63.012	14.714	16.329	0	98	98	2	1	-10921639	188.571	191	131	250	3960	34.289	4.800	0.159	1.509
ID425717	425717	5	60.679	23.980	19.585	0	98	98	2	1	-10921639	204.762	213	93	255	4300	44.265	4.800	0.154	1.235
ID425715	425715	9	44.804	21.000	13.000	0	98	98	2	1	-10921639	191.190	191	129	248	4015	33.209	4.800	0.117	1.208
ID425711	425711	9	50.477	21.551	13.188	0	99	99	2	1	-10921639	202.000	214	105	255	4242	49.047	2.000	0.107	0.799
ID425714	425714	8	55.849	19.395	26.043	0	99	99	2	1	-10921639	117.857	113	54	219	2475	40.235	2.000	0.179	0.888
ID425712	425712	6	58.080	14.561	16.499	0	99	99	2	1	-10921639	199.238	204	135	248	4184	29.491	4.800	0.152	1.782
ID425713	425713	5	61.325	24.993	18.746	0	99	99	2	1	-10921639	215.238	231	130	255	4520	43.882	4.800	0.165	1.387
ID425719	425719	9	55.675	21.307	12.491	0	100	100	2	1	-10921639	203.524	210	118	255	4274	44.226	2.000	0.114	0.945
ID425722	425722	8	48.040	19.520	26.356	0	100	100	2	1	-10921639	125.476	116	76	208	2635	32.272	2.000	0.169	1.122
ID425720	425720	6	50.210	14.690	16.335	0	100	100	2	1	-10921639	190.143	188	146	245	3993	27.481	7.600	0.129	1.582
ID425721	425721	5	52.264	25.018	18.476	0	100	100	2	1	-10921639	208.857	221	103	255	4386	42.330	4.800	0.124	1.088
ID425734	425734	None	41.359	23.383	20.217	0	101	101	2	1	-10921639	196.143	202	141	243	4119	28.573	4.800	0.096	1.197
ID425735	425735	8	58.530	19.370	26.229	0	101	101	2	1	-10921639	125.857	124	63	221	2643	40.864	2.000	0.178	0.930
ID425732	425732	6	54.531	14.561	16.567	0	101	101	2	1	-10921639	181.619	188	133	246	3814	34.125	2.000	0.130	1.224
ID425733	425733	5	47.096	26.226	17.815	0	101	101	2	1	-10921639	168.238	177	101	223	3533	38.934	7.600	0.116	0.901
ID425731	425731	9	57.074	21.139	12.565	0	101	101	2	1	-10921639	222.667	240	141	255	4676	36.139	4.800	0.130	1.419
ID425726	425726	8	55.725	19.395	26.263	0	102	102	2	1	-10921639	127.619	124	55	227	2680	41.182	2.000	0.147	0.795
ID425724	425724	6	57.612	14.947	15.382	0	102	102	2	1	-10921639	200.762	207	130	252	4216	40.176	2.000	0.140	1.226
ID425725	425725	5	44.133	26.252	18.028	0	102	102	2	1	-10921639	167.095	180	107	221	3509	37.005	7.600	0.123	0.988
ID425723	425723	9	49.188	20.966	12.932	0	102	102	2	1	-10921639	220.952	231	143	255	4640	35.216	4.800	0.111	1.253
ID425738	425738	5	42.304	26.204	17.950	0	103	103	2	1	-10921639	154.286	156	91	223	3240	39.082	7.600	0.114	0.809
ID425739	425739	8	56.156	19.268	26.170	0	103	103	2	1	-10921639	122.667	124	57	216	2576	38.659	2.000	0.169	0.918
ID425736	425736	9	46.717	21.135	13.191	0	103	103	2	1	-10921639	223.048	247	155	255	4684	35.650	4.800	0.097	1.109
ID425737	425737	6	48.100	14.978	15.049	0	103	103	2	1	-10921639	195.095	202	133	247	4097	36.358	2.000	0.112	1.084
ID425727	425727	9	44.645	21.670	13.677	0	104	104	2	1	-10921639	228.095	240	159	255	4790	30.433	4.800	0.101	1.374
ID425730	425730	8	62.630	19.292	26.433	0	104	104	2	1	-10921639	122.429	117	67	228	2571	41.883	2.000	0.184	0.907
ID425728	425728	6	46.703	15.015	15.316	0	104	104	2	1	-10921639	199.381	211	122	251	4187	40.266	4.800	0.113	1.004
ID425729	425729	5	43.894	26.692	17.731	0	104	104	2	1	-10921639	139.857	130	64	208	2937	44.485	2.000	0.131	0.729
ID425742	425742	5	46.856	26.856	17.479	0	105	105	2	1	-10921639	140.905	144	75	205	2959	42.150	2.000	0.139	0.814
ID425743	425743	8	50.460	19.394	26.379	0	105	105	2	1	-10921639	111.714	107	57	185	2346	36.097	2.000	0.155	0.832
ID425740	425740	9	44.602	21.126	13.302	0	105	105	2	1	-10921639	224.333	236	144	255	4711	33.183	7.600	0.104	1.271
ID425741	425741	6	52.868	15.007	15.206	0	105	105	2	1	-10921639	209.476	204	146	253	4399	36.823	4.800	0.124	1.251
ID425746	425746	6	53.083	14.983	15.392	0	106	106	2	1	-10921639	208.762	213	144	255	4384	35.584	4.800	0.123	1.284
ID425747	425747	8	61.722	19.344	26.341	0	106	106	2	1	-10921639	115.857	111	62	219	2433	41.495	2.000	0.208	0.962
ID425748	425748	6	56.267	15.196	15.064	0	107	107	2	1	-10921639	207.143	205	130	255	4350	38.331	2.000	0.129	1.237
ID425749	425749	8	54.611	19.319	26.338	0	107	107	2	1	-10921639	107.952	96	45	187	2267	39.414	2.000	0.209	0.948
ID425750	425750	6	51.333	14.763	14.969	0	108	108	2	1	-10921639	199.143	205	133	251	4182	33.709	2.000	0.117	1.233
ID425751	425751	8	56.501	19.562	26.430	0	108	108	2	1	-10921639	121.619	125	64	197	2554	37.719	2.000	0.233	1.218
ID425744	425744	6	63.356	14.594	15.104	0	109	109	2	1	-10921639	203.524	203	157	253	4274	29.622	4.800	0.163	1.929
ID425745	425745	8	53.700	19.526	26.514	0	109	109	2	1	-10921639	96.810	100	35	199	2033	48.802	2.000	0.219	0.714
ID425754	425754	6	65.912	14.439	15.105	0	110	110	2	1	-10921639	179.333	175	99	251	3766	48.856	2.000	0.168	1.058
ID425755	425755	None	41.556	23.078	20.570	0	110	110	2	1	-10921639	172.905	185	93	237	3631	38.303	7.600	0.104	0.849
ID425756	425756	8	66.260	19.314	26.727	0	110	110	2	1	-10921639	115.238	112	50	199	2420	43.515	2.000	0.271	1.131
ID425752	425752	6	72.734	14.193	14.864	0	111	111	2	1	-10921639	177.524	178	114	248	3728	41.427	2.000	0.199	1.421
ID425753	425753	8	59.851	19.320	26.778	0	111	111	2	1	-10921639	103.429	100	54	190	2172	40.390	2.000	0.246	1.012
ID425758	425758	8	52.738	19.356	26.835	0	112	112	2	1	-10921639	85.810	86	28	181	1802	40.132	2.000	0.230	0.798
ID425757	425757	6	72.309	14.638	14.803	0	112	112	2	1	-10921639	187.381	172	130	252	3935	36.534	2.000	0.186	1.606
ID425762	425762	10	44.401	23.025	20.567	0	113	113	2	1	-10921639	156.048	165	64	215	3277	42.849	4.800	0.138	0.883
ID425763	425763	8	62.054	19.395	26.972	0	113	113	2	1	-10921639	99.667	98	33	187	2093	42.253	2.000	0.256	0.961
ID425761	425761	6	69.084	14.444	14.541	0	113	113	2	1	-10921639	181.000	188	118	250	3801	45.679	2.000	0.179	1.202
ID425770	425770	10	45.173	21.994	20.768	0	114	114	2	1	-10921639	162.619	161	87	216	3415	35.733	4.800	0.136	1.091
ID425771	425771	8	53.256	19.430	26.785	0	114	114	2	1	-10921639	94.286	95	37	172	1980	40.709	2.000	0.231	0.870
ID425769	425769	6	66.728	14.209	14.642	0	114	114	2	1	-10921639	175.429	175	111	249	3684	43.687	2.000	0.164	1.129
ID425759	425759	6	66.767	14.182	14.435	0	115	115	2	1	-10921639	183.190	183	114	249	3847	42.165	2.000	0.173	1.282
ID425760	425760	8	48.912	19.223	26.849	0	115	115	2	1	-10921639	91.714	92	43	181	1926	35.816	2.000	0.203	0.865
ID425766	425766	8	44.526	19.257	26.683	0	116	116	2	1	-10921639	89.810	91	33	177	1886	39.116	2.000	0.173	0.677
ID425764	425764	6	74.185	14.172	14.260	0	116	116	2	1	-10921639	184.048	180	116	255	3865	44.542	2.000	0.195	1.349
ID425765	425765	10	42.877	22.597	20.838	0	116	116	2	1	-10921639	160.952	172	86	221	3380	39.049	2.000	0.105	0.781
ID425778	425778	6	69.883	14.598	13.994	0	117	117	2	1	-10921639	173.048	169	113	247	3634	37.527	2.000	0.186	1.446
ID425779	425779	10	53.736	22.605	21.089	0	117	117	2	1	-10921639	159.286	154	90	240	3345	40.682	2.000	0.113	0.792
ID425780	425780	8	43.253	19.341	26.846	0	117	117	2	1	-10921639	89.524	91	30	166	1880	39.278	2.000	0.165	0.645
ID425767	425767	6	59.908	14.768	13.703	0	118	118	2	1	-10921639	177.952	178	122	244	3737	32.652	2.000	0.153	1.446
ID425768	425768	10	53.453	22.502	21.026	0	118	118	2	1	-10921639	170.286	167	120	243	3576	37.284	2.000	0.127	1.031
ID425775	425775	6	62.292	14.741	13.582	0	119	119	2	1	-10921639	170.762	167	92	243	3586	37.419	2.000	0.162	1.274
ID425776	425776	10	55.011	22.538	21.241	0	119	119	2	1	-10921639	175.810	173	96	244	3692	37.971	2.000	0.128	1.051
ID425777	425777	8	50.082	18.879	26.311	0	119	119	2	1	-10921639	116.238	122	58	183	2441	33.857	2.000	0.172	1.008
ID425774	425774	8	41.339	18.955	26.609	0	120	120	2	1	-10921639	87.000	86	24	165	1827	38.537	2.000	0.176	0.677
ID425772	425772	6	59.934	14.802	13.793	0	120	120	2	1	-10921639	171.810	168	110	242	3608	33.221	4.800	0.163	1.449
ID425773	425773	10	67.150	22.307	21.301	0	120	120	2	1	-10921639	193.905	198	137	251	4072	35.505	4.800	0.176	1.637
ID425782	425782	10	60.622	21.742	21.275	0	121	121	2	1	-10921639	191.143	187	131	246	4014	31.166	4.800	0.160	1.694
ID425783	425783	8	43.093	18.427	26.423	0	121	121	2	1	-10921639	98.571	93	47	171	2070	32.735	2.000	0.169	0.870
ID425781	425781	6	54.685	15.221	13.831	0	121	121	2	1	-10921639	163.381	168	91	229	3431	37.727	2.000	0.158	1.181
ID425786	425786	8	42.311	18.729	26.552	0	122	122	2	1	-10921639	86.048	77	31	157	1807	36.030	2.000	0.190	0.762
ID425784	425784	6	59.720	15.134	14.000	0	122	122	2	1	-10921639	174.000	184	97	244	3654	39.083	7.600	0.154	1.191
ID425785	425785	10	63.880	22.547	21.060	0	122	122	2	1	-10921639	178.190	178	102	250	3742	45.183	2.000	0.145	1.000
ID425795	425795	6	51.773	15.408	14.292	0	123	123	2	1	-10921639	170.000	167	108	241	3570	39.506	2.000	0.120	0.921
ID425796	425796	10	61.837	22.599	20.887	0	123	123	2	1	-10921639	173.286	185	86	248	3639	51.051	2.000	0.138	0.823
ID425797	425797	8	41.151	18.496	26.505	0	123	123	2	1	-10921639	79.762	70	31	148	1675	38.320	2.000	0.210	0.723
ID425790	425790	10	59.403	22.667	20.883	0	124	124	2	1	-10921639	177.143	186	86	250	3720	47.244	2.000	0.133	0.882
ID425789	425789	6	57.129	15.493	14.262	0	124	124	2	1	-10921639	187.476	177	124	253	3937	40.238	4.800	0.137	1.122
ID425787	425787	6	52.192	15.392	14.162	0	125	125	2	1	-10921639	185.381	186	120	249	3893	35.353	4.800	0.137	1.266
ID425788	425788	10	64.536	22.960	20.920	0	125	125	2	1	-10921639	186.762	192	115	252	3922	41.450	2.000	0.150	1.177
ID425791	425791	6	55.662	15.073	14.335	0	126	126	2	1	-10921639	188.952	188	131	247	3968	32.132	4.800	0.156	1.583
ID425792	425792	10	61.285	22.987	20.763	0	126	126	2	1	-10921639	172.333	177	92	245	3619	43.556	2.000	0.150	1.029
ID425794	425794	10	68.661	22.984	20.659	0	127	127	2	1	-10921639	174.571	192	91	249	3666	49.703	2.000	0.164	0.990
ID425793	425793	6	55.331	15.250	14.686	0	127	127	2	1	-10921639	174.905	181	110	242	3673	38.577	2.000	0.143	1.132
ID425802	425802	6	58.648	15.178	14.805	0	128	128	2	1	-10921639	190.048	191	116	246	3991	39.048	2.000	0.143	1.216
ID425803	425803	10	54.349	23.214	20.357	0	128	128	2	1	-10921639	185.810	180	118	245	3902	29.243	4.800	0.138	1.539
ID425804	425804	None	41.166	19.062	26.287	0	128	128	2	1	-10921639	82.810	87	28	157	1739	33.625	2.000	0.163	0.691
ID425810	425810	6	63.013	14.964	14.697	0	129	129	2	1	-10921639	185.095	192	112	241	3887	40.079	2.000	0.148	1.193
ID425811	425811	10	56.568	23.041	20.667	0	129	129	2	1	-10921639	164.619	171	83	238	3457	44.410	2.000	0.144	0.934
ID425806	425806	10	59.130	23.235	20.517	0	130	130	2	1	-10921639	162.190	167	77	238	3406	48.239	2.000	0.156	0.906
ID425805	425805	6	51.747	14.762	14.879	0	130	130	2	1	-10921639	180.381	181	127	220	3788	29.144	2.000	0.129	1.416
ID425798	425798	6	46.882	14.643	14.990	0	131	131	2	1	-10921639	183.238	181	142	222	3848	22.917	7.600	0.128	1.816
ID425799	425799	None	40.010	17.428	20.514	0	131	131	2	1	-10921639	149.286	154	69	211	3135	40.184	4.800	0.133	0.872
ID425800	425800	10	66.211	23.232	20.459	0	131	131	2	1	-10921639	182.619	180	137	244	3835	30.222	4.800	0.186	1.898
ID425801	425801	None	43.241	18.808	26.378	0	131	131	2	1	-10921639	75.333	63	37	154	1582	31.169	2.000	0.204	0.819
ID425809	425809	10	73.409	22.983	20.385	0	132	132	2	1	-10921639	187.714	180	121	246	3942	35.759	4.800	0.212	1.835
ID425814	425814	12	44.565	19.001	26.351	0	133	133	2	1	-10921639	78.000	77	30	151	1638	32.564	2.000	0.210	0.833
ID425812	425812	None	42.435	13.877	13.886	0	133	133	2	1	-10921639	158.381	158	121	191	3326	21.802	4.800	0.150	1.894
ID425813	425813	10	83.014	22.820	20.682	0	133	133	2	1	-10921639	184.095	208	65	255	3866	59.388	2.000	0.226	1.141
ID425807	425807	10	84.437	22.986	20.696	0	134	134	2	1	-10921639	184.905	196	58	255	3883	58.729	2.000	0.226	1.161
ID425808	425808	12	40.144	18.921	26.393	0	134	134	2	1	-10921639	72.810	75	34	154	1529	30.034	2.000	0.181	0.744
ID425815	425815	10	84.093	23.032	20.631	0	135	135	2	1	-10921639	184.429	197	58	255	3873	62.137	2.000	0.224	1.087
ID425816	425816	12	40.337	18.964	26.491	0	135	135	2	1	-10921639	71.714	66	36	148	1506	29.261	2.000	0.195	0.801
ID425818	425818	12	42.436	18.908	26.427	0	136	136	2	1	-10921639	77.429	79	36	142	1626	29.515	2.000	0.208	0.904
ID425817	425817	10	76.373	22.775	20.862	0	136	136	2	1	-10921639	186.429	193	72	255	3915	55.593	2.000	0.192	1.080
ID425822	425822	12	46.058	18.898	26.384	0	137	137	2	1	-10921639	82.857	80	40	168	1740	32.806	2.000	0.174	0.748
ID425821	425821	10	74.452	22.921	21.057	0	137	137	2	1	-10921639	183.667	192	94	255	3857	47.347	2.000	0.173	1.146
ID425819	425819	10	72.150	23.257	20.914	0	138	138	2	1	-10921639	190.524	191	102	255	4001	46.308	2.000	0.177	1.240
ID425820	425820	12	41.707	18.826	26.495	0	138	138	2	1	-10921639	82.333	72	40	154	1729	31.230	2.000	0.165	0.748
ID425823	425823	10	62.553	24.671	19.385	0	139	139	2	1	-10921639	192.048	199	120	250	4033	41.636	4.800	0.160	1.269
ID425824	425824	12	45.322	18.872	26.391	0	139	139	2	1	-10921639	84.476	82	42	168	1774	34.216	2.000	0.168	0.709
ID425827	425827	10	59.594	24.650	19.748	0	140	140	2	1	-10921639	184.000	192	88	249	3864	49.303	4.800	0.165	1.055
ID425828	425828	12	41.164	18.862	26.474	0	140	140	2	1	-10921639	78.905	77	35	151	1657	30.846	2.000	0.163	0.718
ID425826	425826	12	53.324	18.972	26.315	0	141	141	2	1	-10921639	83.524	79	33	183	1754	37.285	2.000	0.219	0.805
ID425825	425825	10	64.999	23.909	20.680	0	141	141	2	1	-10921639	170.762	178	73	245	3586	52.959	2.000	0.164	0.909
ID425830	425830	12	49.362	18.839	26.219	0	142	142	2	1	-10921639	79.619	79	37	160	1672	33.087	2.000	0.230	0.900
ID425829	425829	10	65.252	23.765	20.646	0	142	142	2	1	-10921639	174.095	186	79	247	3656	50.661	2.000	0.181	1.054
ID425831	425831	10	62.126	23.116	20.589	0	143	143	2	1	-10921639	165.667	175	77	240	3479	51.310	2.000	0.166	0.918
ID425832	425832	12	42.872	18.860	26.267	0	143	143	2	1	-10921639	74.095	71	31	147	1556	32.564	2.000	0.207	0.780
ID425834	425834	12	47.282	18.820	26.333	0	144	144	2	1	-10921639	73.095	63	35	163	1535	33.749	2.000	0.221	0.784
ID425833	425833	10	50.993	22.723	20.402	0	144	144	2	1	-10921639	169.857	172	99	228	3567	33.607	2.000	0.142	1.256
ID425838	425838	12	48.019	18.813	26.337	0	145	145	2	1	-10921639	74.714	64	37	150	1569	31.834	2.000	0.233	0.886
ID425837	425837	10	44.369	22.132	20.513	0	145	145	2	1	-10921639	142.286	144	53	206	2988	46.681	2.000	0.107	0.591
ID425835	425835	10	50.152	23.148	20.120	0	146	146	2	1	-10921639	169.905	178	99	220	3568	34.540	4.800	0.145	1.243
ID425836	425836	12	41.556	18.702	26.501	0	146	146	2	1	-10921639	68.905	57	22	141	1447	36.974	2.000	0.237	0.714
ID425842	425842	None	43.230	26.052	18.468	0	147	147	2	1	-10921639	155.333	157	86	210	3262	30.500	4.800	0.163	1.429
ID425843	425843	10	54.836	23.014	19.987	0	147	147	2	1	-10921639	164.333	163	98	225	3451	36.784	4.800	0.150	1.162
ID425844	425844	12	50.910	18.836	26.116	0	147	147	2	1	-10921639	86.714	82	35	183	1821	38.954	2.000	0.221	0.805
ID425848	425848	10	49.667	23.104	20.020	0	148	148	2	1	-10921639	160.381	159	94	218	3368	33.287	3.200	0.135	1.145
ID425849	425849	12	41.925	18.777	26.113	0	148	148	2	1	-10921639	77.810	71	39	139	1634	31.135	2.000	0.225	0.918
ID425846	425846	10	58.266	22.667	20.210	0	149	149	2	1	-10921639	176.333	176	91	237	3703	37.861	2.000	0.145	1.180
ID425847	425847	12	51.879	18.906	26.176	0	149	149	2	1	-10921639	89.000	88	34	163	1869	34.855	2.000	0.246	1.010
ID425845	425845	13	48.958	26.719	18.725	0	149	149	2	1	-10921639	131.048	141	62	198	2752	41.753	2.000	0.155	0.841
ID425839	425839	13	47.307	26.253	18.415	0	150	150	2	1	-10921639	153.238	156	100	191	3218	27.799	7.600	0.161	1.528
ID425840	425840	10	48.977	22.190	20.244	0	150	150	2	1	-10921639	166.476	167	111	223	3496	29.931	2.000	0.130	1.277
ID425841	425841	12	50.367	18.912	26.052	0	150	150	2	1	-10921639	94.238	98	38	152	1979	35.440	2.000	0.252	1.072
ID425854	425854	12	60.666	18.904	26.031	0	151	151	2	1	-10921639	98.476	108	49	168	2068	38.080	2.000	0.298	1.187
ID425853	425853	13	45.585	27.102	18.814	0	151	151	2	1	-10921639	127.524	129	77	173	2678	28.696	4.800	0.183	1.372
ID425850	425850	14	45.132	22.087	12.627	0	152	152	2	1	-10921639	173.667	167	137	213	3647	21.928	7.600	0.129	1.811
ID425851	425851	13	45.614	27.549	18.762	0	152	152	2	1	-10921639	106.857	109	47	162	2244	35.424	4.800	0.207	1.036
ID425852	425852	12	47.271	18.849	26.488	0	152	152	2	1	-10921639	85.619	84	41	152	1798	31.817	2.000	0.247	1.066
ID425855	425855	14	50.557	22.084	13.138	0	153	153	2	1	-10921639	177.286	181	145	233	3723	24.481	4.800	0.144	1.820
ID425858	425858	12	59.306	18.821	26.360	0	153	153	2	1	-10921639	93.714	86	53	167	1968	34.844	2.000	0.297	1.231
ID425856	425856	13	48.577	26.823	19.049	0	153	153	2	1	-10921639	114.762	117	68	180	2410	32.885	2.000	0.206	1.191
ID425857	425857	None	43.491	22.420	20.006	0	153	153	2	1	-10921639	146.000	144	73	189	3066	31.050	2.000	0.133	1.107
ID425859	425859	14	60.905	22.043	12.791	0	154	154	2	1	-10921639	180.762	187	121	245	3796	32.711	2.000	0.155	1.484
ID425860	425860	13	67.209	26.674	18.864	0	154	154	2	1	-10921639	143.667	152	85	204	3017	41.697	4.800	0.251	1.382
ID425861	425861	12	53.363	18.832	26.628	0	154	154	2	1	-10921639	78.143	75	28	159	1641	38.545	2.000	0.285	0.898
ID425886	425886	14	57.913	21.749	12.736	0	155	155	2	1	-10921639	198.000	203	132	240	4158	32.061	4.800	0.152	1.628
ID425887	425887	13	62.199	26.456	19.192	0	155	155	2	1	-10921639	157.810	158	106	233	3314	33.433	2.000	0.179	1.433
ID425885	425885	15	44.973	11.799	12.161	0	155	155	2	1	-10921639	117.810	116	75	167	2474	30.295	2.000	0.191	1.249
ID425888	425888	12	50.911	18.860	26.610	0	155	155	2	1	-10921639	72.714	70	24	154	1527	36.088	2.000	0.304	0.940
ID425874	425874	13	41.149	26.331	19.255	0	156	156	2	1	-10921639	149.571	151	100	191	3141	22.748	6.342	0.128	1.492
ID425875	425875	12	52.588	18.970	26.571	0	156	156	2	1	-10921639	74.095	68	24	146	1556	35.929	2.000	0.321	1.002
ID425872	425872	15	47.117	11.907	12.211	0	156	156	2	1	-10921639	125.571	122	67	192	2637	34.632	2.000	0.194	1.178
ID425873	425873	14	65.223	21.750	12.592	0	156	156	2	1	-10921639	211.524	218	142	255	4442	32.899	4.800	0.171	1.874
ID425862	425862	15	50.156	11.931	12.065	0	157	157	2	1	-10921639	118.905	117	65	181	2497	36.123	2.000	0.217	1.172
ID425863	425863	14	69.342	21.797	12.233	0	157	157	2	1	-10921639	209.429	211	143	255	4398	38.531	4.800	0.177	1.633
ID425866	425866	12	60.840	18.919	26.626	0	157	157	2	1	-10921639	74.857	67	28	165	1572	40.662	2.000	0.369	0.993
ID425864	425864	None	41.837	20.928	18.882	0	157	157	2	1	-10921639	164.952	176	88	215	3464	35.898	3.200	0.112	0.929
ID425865	425865	13	52.529	28.723	18.894	0	157	157	2	1	-10921639	140.667	156	70	191	2954	38.422	4.800	0.193	1.186
ID425870	425870	13	45.973	29.110	18.682	0	158	158	2	1	-10921639	143.429	144	80	203	3012	37.444	6.311	0.166	1.091
ID425871	425871	12	48.085	18.946	26.572	0	158	158	2	1	-10921639	71.095	58	28	144	1493	34.374	2.000	0.305	0.968
ID425868	425868	14	72.697	21.913	12.089	0	158	158	2	1	-10921639	203.524	197	129	255	4274	42.615	4.800	0.179	1.448
ID425869	425869	16	48.697	26.422	18.304	0	158	158	2	1	-10921639	172.286	166	121	237	3618	30.368	2.000	0.103	1.061
ID425867	425867	15	49.862	11.898	12.126	0	158	158	2	1	-10921639	113.667	114	72	160	2387	30.180	2.000	0.216	1.337
ID425878	425878	None	42.597	21.209	19.239	0	159	159	2	1	-10921639	175.000	173	111	227	3675	33.694	2.000	0.097	0.922
ID425879	425879	16	64.204	26.474	18.583	0	159	159	2	1	-10921639	175.667	170	110	245	3689	40.986	2.000	0.152	1.133
ID425876	425876	15	48.799	12.121	12.089	0	159	159	2	1	-10921639	115.476	121	63	166	2425	33.409	2.000	0.200	1.154
ID425877	425877	14	65.141	21.966	12.071	0	159	159	2	1	-10921639	208.190	218	125	255	4372	35.732	4.800	0.166	1.658
ID425880	425880	12	54.403	18.725	26.711	0	159	159	2	1	-10921639	75.952	69	28	147	1595	36.445	2.000	0.329	1.032
ID425892	425892	12	47.400	18.820	26.686	0	160	160	2	1	-10921639	69.476	67	24	140	1459	33.694	2.000	0.291	0.930
ID425890	425890	15	43.482	12.246	12.591	0	160	160	2	1	-10921639	111.476	111	52	161	2341	38.692	2.000	0.163	0.809
ID425891	425891	16	76.680	26.856	18.748	0	160	160	2	1	-10921639	183.381	186	108	253	3851	44.309	2.000	0.204	1.402
ID425889	425889	14	70.945	21.965	12.354	0	160	160	2	1	-10921639	210.667	225	138	255	4424	40.035	4.800	0.181	1.614
ID425894	425894	14	62.440	21.829	12.742	0	161	161	2	1	-10921639	210.333	215	147	255	4417	36.434	4.800	0.168	1.660
ID425895	425895	None	60.995	21.241	14.656	0	161	161	2	1	-10921639	216.095	220	146	255	4538	36.472	4.800	0.142	1.475
ID425893	425893	15	42.055	12.628	12.636	0	161	161	2	1	-10921639	126.476	130	80	182	2656	30.061	4.800	0.169	1.216
ID425896	425896	16	82.488	27.454	18.753	0	161	161	2	1	-10921639	185.333	182	100	255	3892	48.680	2.000	0.220	1.375
ID425897	425897	12	52.521	18.880	26.559	0	161	161	2	1	-10921639	68.429	57	23	162	1437	37.413	2.000	0.339	0.925
ID425884	425884	12	43.857	18.818	26.549	0	162	162	2	1	-10921639	65.571	57	18	132	1377	32.290	2.000	0.311	0.964
ID425882	425882	14	71.768	21.835	12.350	0	162	162	2	1	-10921639	192.714	206	111	255	4047	47.982	4.800	0.176	1.203
ID425883	425883	16	99.104	28.017	18.899	0	162	162	2	1	-10921639	204.571	226	115	255	4296	45.706	4.800	0.308	2.108
ID425881	425881	15	47.592	11.709	12.436	0	162	162	2	1	-10921639	114.476	107	71	195	2404	33.351	2.000	0.195	1.122
ID425902	425902	12	52.219	18.959	26.591	0	163	163	2	1	-10921639	69.190	58	24	147	1453	37.517	2.000	0.325	0.905
ID425900	425900	None	50.229	21.175	15.073	0	163	163	2	1	-10921639	202.190	203	142	251	4246	31.909	4.800	0.110	1.256
ID425901	425901	16	98.628	27.697	19.111	0	163	163	2	1	-10921639	196.762	200	116	255	4132	47.811	4.800	0.316	1.975
ID425898	425898	14	65.862	22.157	12.269	0	163	163	2	1	-10921639	188.286	193	125	249	3954	37.468	4.800	0.173	1.484
ID425899	425899	15	51.821	12.231	12.579	0	163	163	2	1	-10921639	125.952	120	57	192	2645	40.303	4.800	0.193	1.010
ID425903	425903	14	75.272	22.059	12.234	0	164	164	2	1	-10921639	193.952	204	125	255	4073	41.377	4.800	0.196	1.538
ID425906	425906	12	44.043	18.897	26.505	0	164	164	2	1	-10921639	60.190	47	18	137	1264	33.865	2.000	0.305	0.831
ID425904	425904	15	61.883	12.782	12.832	0	164	164	2	1	-10921639	153.810	163	84	213	3230	33.526	4.800	0.227	1.700
ID425905	425905	16	98.125	27.422	19.236	0	164	164	2	1	-10921639	186.143	185	117	255	3909	43.447	4.800	0.306	2.009
ID425916	425916	12	46.666	19.044	26.586	0	165	165	2	1	-10921639	59.810	51	18	139	1256	33.969	2.000	0.328	0.869
ID425914	425914	None	48.628	20.885	15.724	0	165	165	2	1	-10921639	188.857	175	148	249	3966	30.537	2.000	0.096	1.085
ID425915	425915	16	92.868	27.483	19.013	0	165	165	2	1	-10921639	179.429	172	110	249	3768	40.193	4.800	0.309	2.106
ID425912	425912	14	58.176	22.231	12.492	0	165	165	2	1	-10921639	183.381	186	111	244	3851	35.694	4.800	0.160	1.418
ID425913	425913	15	62.333	12.585	12.682	0	165	165	2	1	-10921639	161.048	172	83	228	3382	39.547	4.800	0.215	1.443
ID425918	425918	15	63.503	12.466	12.714	0	166	166	2	1	-10921639	146.905	151	73	229	3085	50.698	4.800	0.206	0.988
ID425919	425919	16	93.736	27.476	19.161	0	166	166	2	1	-10921639	170.190	165	110	251	3574	44.315	4.800	0.297	1.760
ID425917	425917	14	59.102	22.215	12.176	0	166	166	2	1	-10921639	179.143	185	123	227	3762	33.559	4.800	0.165	1.510
ID425920	425920	12	48.997	18.931	26.466	0	166	166	2	1	-10921639	69.381	58	32	147	1457	31.880	2.000	0.293	0.988
ID425910	425910	16	101.007	27.014	18.993	0	167	167	2	1	-10921639	166.524	162	73	252	3497	53.161	2.000	0.324	1.532
ID425911	425911	12	55.389	18.930	26.346	0	167	167	2	1	-10921639	77.905	71	33	160	1636	34.498	2.000	0.304	1.053
ID425908	425908	15	59.627	12.241	12.779	0	167	167	2	1	-10921639	138.000	142	82	228	2898	41.801	2.000	0.186	1.034
ID425909	425909	17	41.534	21.019	17.389	0	167	167	2	1	-10921639	183.619	185	148	219	3856	19.612	4.800	0.119	1.985
ID425907	425907	14	43.989	22.767	12.223	0	167	167	2	1	-10921639	152.905	163	91	204	3211	34.518	4.800	0.134	1.045
ID425934	425934	14	61.257	22.179	11.245	0	168	168	2	1	-10921639	157.238	161	73	228	3302	45.054	2.000	0.157	0.949
ID425935	425935	15	65.168	12.269	13.074	0	168	168	2	1	-10921639	139.238	138	54	233	2924	48.772	2.000	0.194	0.927
ID425938	425938	12	49.808	18.917	26.505	0	168	168	2	1	-10921639	75.333	70	25	148	1582	34.185	2.000	0.295	1.004
ID425936	425936	17	42.326	21.116	17.812	0	168	168	2	1	-10921639	178.190	181	117	215	3742	27.018	4.800	0.127	1.482
ID425937	425937	16	96.183	26.851	18.863	0	168	168	2	1	-10921639	174.810	175	80	255	3671	53.370	2.000	0.290	1.473
ID425926	425926	14	57.876	22.644	11.777	0	169	169	2	1	-10921639	166.095	170	86	222	3488	45.526	4.800	0.170	1.059
ID425927	425927	15	53.526	12.960	13.016	0	169	169	2	1	-10921639	165.238	166	110	232	3470	33.160	4.800	0.161	1.379
ID425930	425930	12	58.707	18.973	26.393	0	169	169	2	1	-10921639	83.286	73	45	176	1749	35.581	2.000	0.304	1.092
ID425928	425928	17	46.431	21.201	17.689	0	169	169	2	1	-10921639	182.524	188	101	238	3833	34.219	4.800	0.124	1.178
ID425929	425929	16	91.472	26.852	18.946	0	169	169	2	1	-10921639	172.810	171	83	255	3629	52.380	2.000	0.273	1.414
ID425942	425942	12	49.084	19.160	26.694	0	170	170	2	1	-10921639	74.524	71	24	148	1565	32.398	2.000	0.327	1.133
ID425940	425940	15	46.598	15.711	12.170	0	170	170	2	1	-10921639	181.667	181	133	225	3815	25.677	4.800	0.136	1.695
ID425941	425941	16	91.067	26.718	18.637	0	170	170	2	1	-10921639	185.667	210	81	255	3899	60.307	4.800	0.263	1.282
ID425939	425939	14	61.978	22.240	11.152	0	170	170	2	1	-10921639	166.619	174	93	242	3499	42.303	2.000	0.149	1.019
ID425943	425943	15	45.964	16.001	11.344	0	171	171	2	1	-10921639	162.762	168	110	219	3418	30.690	4.800	0.155	1.425
ID425946	425946	16	88.125	26.667	18.738	0	171	171	2	1	-10921639	198.476	212	96	255	4168	49.487	4.800	0.262	1.667
ID425947	425947	12	55.620	19.063	26.588	0	171	171	2	1	-10921639	81.619	75	30	162	1714	35.577	2.000	0.349	1.188
ID425944	425944	14	61.169	22.145	11.140	0	171	171	2	1	-10921639	179.810	176	117	244	3776	36.625	4.800	0.162	1.366
ID425945	425945	None	41.053	20.478	17.331	0	171	171	2	1	-10921639	183.429	182	127	242	3852	30.479	2.000	0.087	0.962
ID425931	425931	14	63.316	21.675	11.018	0	172	172	2	1	-10921639	175.524	186	103	247	3686	45.415	2.000	0.148	0.997
ID425932	425932	16	86.107	26.411	18.614	0	172	172	2	1	-10921639	203.905	204	130	255	4282	42.575	4.800	0.244	1.878
ID425933	425933	12	51.195	19.100	26.743	0	172	172	2	1	-10921639	78.952	78	30	150	1658	31.597	2.000	0.324	1.223
ID425924	425924	16	79.778	26.297	18.666	0	173	173	2	1	-10921639	196.238	201	132	255	4121	41.906	4.800	0.222	1.700
ID425925	425925	12	44.994	18.962	26.655	0	173	173	2	1	-10921639	71.810	69	27	131	1508	28.001	2.000	0.306	1.203
ID425922	425922	15	45.591	17.338	11.701	0	173	173	2	1	-10921639	172.286	177	114	225	3618	33.148	4.800	0.115	1.073
ID425923	425923	None	51.280	20.874	17.806	0	173	173	2	1	-10921639	202.429	202	155	251	4251	29.512	4.800	0.127	1.549
ID425921	425921	14	59.269	21.846	11.240	0	173	173	2	1	-10921639	182.667	187	117	247	3836	42.724	2.000	0.148	1.102
ID425950	425950	16	77.242	26.466	18.502	0	174	174	2	1	-10921639	190.095	185	121	255	3992	42.017	4.800	0.221	1.641
ID425951	425951	12	52.052	18.887	26.834	0	174	174	2	1	-10921639	70.000	66	26	146	1470	33.175	2.000	0.328	1.042
ID425948	425948	15	44.165	17.493	11.651	0	174	174	2	1	-10921639	163.714	160	107	240	3438	35.237	2.000	0.112	0.936
ID425949	425949	14	61.798	22.485	11.960	0	174	174	2	1	-10921639	206.905	208	132	252	4345	31.370	4.800	0.158	1.799
ID425967	425967	15	48.963	18.067	11.974	0	175	175	2	1	-10921639	192.952	190	138	247	4052	31.237	4.800	0.109	1.214
ID425970	425970	12	65.700	18.974	26.908	0	175	175	2	1	-10921639	79.143	68	31	189	1662	40.517	2.000	0.364	1.042
ID425968	425968	14	62.621	21.867	11.884	0	175	175	2	1	-10921639	206.667	206	122	255	4340	39.417	4.800	0.145	1.332
ID425969	425969	16	81.586	26.220	18.547	0	175	175	2	1	-10921639	180.286	190	86	252	3786	50.798	4.800	0.228	1.320
ID425966	425966	12	54.661	19.037	27.053	0	176	176	2	1	-10921639	77.190	72	37	152	1621	29.488	2.000	0.347	1.350
ID425964	425964	18	45.140	11.883	12.971	0	176	176	2	1	-10921639	122.143	117	76	197	2565	31.587	2.000	0.129	0.883
ID425965	425965	16	78.102	26.376	18.432	0	176	176	2	1	-10921639	189.048	192	132	253	3970	38.228	2.000	0.205	1.683
ID425962	425962	15	44.881	18.029	11.888	0	176	176	2	1	-10921639	200.714	214	145	245	4215	30.092	6.370	0.101	1.226
ID425963	425963	14	55.948	21.997	11.932	0	176	176	2	1	-10921639	214.476	230	133	252	4504	35.021	4.800	0.141	1.518
ID425958	425958	14	59.696	21.421	11.255	0	177	177	2	1	-10921639	210.714	225	125	255	4425	42.649	4.800	0.142	1.226
ID425959	425959	18	40.007	11.577	12.793	0	177	177	2	1	-10921639	123.143	116	80	185	2586	27.052	2.000	0.105	0.867
ID425957	425957	15	45.719	17.121	12.240	0	177	177	2	1	-10921639	183.667	181	117	244	3857	36.744	2.000	0.111	1.000
ID425960	425960	16	82.835	26.386	18.688	0	177	177	2	1	-10921639	175.714	180	88	252	3690	52.968	2.000	0.230	1.240
ID425961	425961	12	59.077	19.021	26.995	0	177	177	2	1	-10921639	82.238	77	41	159	1727	32.479	2.000	0.349	1.311
ID425956	425956	12	57.902	19.097	26.991	0	178	178	2	1	-10921639	84.286	80	45	167	1770	33.108	2.000	0.330	1.265
ID425954	425954	18	42.872	11.600	12.867	0	178	178	2	1	-10921639	124.905	118	91	205	2623	28.877	2.000	0.117	0.909
ID425955	425955	16	80.882	26.334	18.607	0	178	178	2	1	-10921639	181.048	180	90	255	3802	53.517	2.000	0.217	1.207
ID425952	425952	15	54.943	17.358	12.368	0	178	178	2	1	-10921639	182.810	180	128	248	3839	40.642	2.000	0.128	1.022
ID425953	425953	14	56.279	21.720	11.433	0	178	178	2	1	-10921639	191.524	206	109	252	4022	48.830	4.800	0.140	0.964
ID425974	425974	12	59.347	19.103	27.075	0	179	179	2	1	-10921639	89.857	80	49	178	1887	33.008	2.000	0.324	1.332
ID425972	425972	14	58.792	22.000	12.000	0	179	179	2	1	-10921639	203.190	203	124	255	4267	38.588	4.800	0.138	1.276
ID425973	425973	16	88.115	26.297	18.621	0	179	179	2	1	-10921639	183.048	188	87	255	3844	56.119	2.000	0.238	1.256
ID425971	425971	15	55.926	17.458	12.417	0	179	179	2	1	-10921639	187.238	188	129	253	3932	40.542	2.000	0.136	1.102
ID425975	425975	14	57.781	21.819	12.017	0	180	180	2	1	-10921639	201.143	203	132	251	4224	35.998	4.800	0.139	1.360
ID425978	425978	12	60.311	19.203	27.026	0	180	180	2	1	-10921639	91.571	85	45	183	1923	36.008	2.000	0.301	1.176
ID425976	425976	15	62.231	17.191	12.717	0	180	180	2	1	-10921639	187.429	192	113	255	3936	42.465	2.000	0.133	1.037
ID425977	425977	16	89.602	26.192	18.578	0	180	180	2	1	-10921639	183.048	193	85	255	3844	60.770	2.000	0.237	1.153
ID425982	425982	12	56.252	19.126	26.799	0	181	181	2	1	-10921639	86.524	84	34	159	1817	34.818	2.000	0.316	1.193
ID425980	425980	15	51.958	17.364	12.617	0	181	181	2	1	-10921639	176.571	171	111	248	3708	45.431	2.000	0.099	0.697
ID425981	425981	16	83.933	26.263	18.492	0	181	181	2	1	-10921639	207.714	204	144	255	4362	35.978	4.800	0.220	2.082
ID425979	425979	14	53.500	21.307	11.859	0	181	181	2	1	-10921639	205.857	211	148	253	4323	30.347	6.305	0.120	1.450
ID425983	425983	14	59.624	22.156	12.305	0	182	182	2	1	-10921639	198.476	200	122	255	4168	38.955	2.000	0.137	1.231
ID425986	425986	12	55.181	19.134	26.732	0	182	182	2	1	-10921639	79.190	80	26	150	1663	35.904	2.000	0.340	1.119
ID425984	425984	15	50.887	17.077	12.837	0	182	182	2	1	-10921639	175.238	171	127	244	3680	37.364	2.000	0.109	0.921
ID425985	425985	16	80.943	26.403	18.562	0	182	182	2	1	-10921639	188.476	184	88	255	3958	56.524	2.000	0.204	1.132
ID425990	425990	12	50.408	19.064	26.576	0	183	183	2	1	-10921639	76.095	67	30	143	1598	35.886	2.000	0.310	1.002
ID425988	425988	15	47.910	17.173	12.550	0	183	183	2	1	-10921639	180.429	174	127	244	3789	37.795	2.000	0.100	0.867
ID425989	425989	16	73.467	26.719	18.387	0	183	183	2	1	-10921639	186.048	188	111	253	3907	45.698	7.600	0.200	1.359
ID425987	425987	14	55.692	21.470	12.282	0	183	183	2	1	-10921639	204.857	214	125	255	4302	37.369	2.000	0.125	1.217
ID425991	425991	14	48.493	21.104	12.091	0	184	184	2	1	-10921639	199.714	207	141	251	4194	34.125	4.800	0.112	1.175
ID425994	425994	12	51.943	18.983	26.456	0	184	184	2	1	-10921639	80.857	72	41	162	1698	32.662	2.000	0.276	1.070
ID425992	425992	15	51.885	17.017	12.707	0	184	184	2	1	-10921639	174.095	178	111	245	3656	39.652	2.000	0.108	0.853
ID425993	425993	16	65.152	26.565	17.948	0	184	184	2	1	-10921639	189.476	195	111	255	3979	50.402	4.800	0.161	1.044
ID425999	425999	14	52.427	20.465	11.766	0	185	185	2	1	-10921639	203.286	211	150	246	4269	28.459	7.600	0.136	1.713
ID426004	426004	12	51.096	18.935	26.616	0	185	185	2	1	-10921639	75.000	65	30	151	1575	34.135	2.000	0.333	1.097
ID426002	426002	16	64.207	26.657	18.358	0	185	185	2	1	-10921639	196.286	197	124	255	4122	47.083	4.800	0.167	1.191
ID426003	426003	None	43.649	21.208	19.042	0	185	185	2	1	-10921639	172.381	174	124	232	3620	30.833	4.800	0.128	1.265
ID426000	426000	15	52.833	17.100	12.841	0	185	185	2	1	-10921639	172.476	172	105	248	3622	42.575	2.000	0.106	0.776
ID426001	426001	None	47.148	23.972	14.970	0	185	185	2	1	-10921639	210.286	220	131	253	4416	37.198	7.600	0.099	1.015
ID425998	425998	12	51.361	18.811	26.535	0	186	186	2	1	-10921639	74.333	67	16	144	1561	36.568	2.000	0.322	0.991
ID425996	425996	15	45.712	16.989	12.805	0	186	186	2	1	-10921639	168.762	166	103	244	3544	42.224	2.000	0.078	0.580
ID425997	425997	16	73.537	26.935	18.554	0	186	186	2	1	-10921639	177.333	173	84	255	3724	55.035	2.000	0.194	1.049
ID425995	425995	14	55.413	20.104	11.931	0	186	186	2	1	-10921639	197.000	210	125	244	4137	36.514	7.600	0.135	1.286
ID426015	426015	14	53.252	19.388	11.755	0	187	187	2	1	-10921639	192.524	187	128	247	4043	39.667	4.800	0.135	1.156
ID426018	426018	12	51.702	18.798	26.469	0	187	187	2	1	-10921639	80.571	69	48	153	1692	30.618	2.000	0.300	1.213
ID426016	426016	16	79.378	26.997	18.277	0	187	187	2	1	-10921639	198.476	203	116	255	4168	45.967	7.600	0.208	1.487
ID426017	426017	None	40.772	21.017	19.176	0	187	187	2	1	-10921639	169.238	176	123	210	3554	27.615	2.000	0.106	1.174
ID426006	426006	16	78.282	27.168	18.239	0	188	188	2	1	-10921639	213.238	226	130	255	4478	41.082	4.800	0.202	1.743
ID426007	426007	12	49.416	18.848	26.367	0	188	188	2	1	-10921639	78.048	68	43	159	1639	31.927	2.000	0.248	0.972
ID426005	426005	14	56.042	20.000	12.000	0	188	188	2	1	-10921639	202.619	211	129	252	4255	43.334	7.600	0.134	1.105
ID426022	426022	12	49.062	18.743	26.480	0	189	189	2	1	-10921639	77.619	63	38	150	1630	31.684	2.000	0.271	1.046
ID426020	426020	14	59.217	21.429	12.711	0	189	189	2	1	-10921639	215.429	227	146	255	4524	37.304	4.800	0.128	1.314
ID426021	426021	16	74.827	26.991	18.169	0	189	189	2	1	-10921639	216.333	227	145	255	4543	38.786	4.800	0.202	1.876
ID426019	426019	19	45.444	17.467	11.976	0	189	189	2	1	-10921639	170.190	174	122	237	3574	34.697	2.000	0.108	0.953
ID426012	426012	12	43.711	18.779	26.357	0	190	190	2	1	-10921639	68.333	56	36	145	1435	28.507	2.000	0.252	0.965
ID426010	426010	16	68.009	27.045	18.344	0	190	190	2	1	-10921639	215.238	213	138	255	4520	38.982	4.800	0.167	1.582
ID426011	426011	None	43.034	21.241	19.050	0	190	190	2	1	-10921639	184.333	190	125	240	3871	34.966	2.000	0.098	0.945
ID426008	426008	19	43.442	18.659	11.172	0	190	190	2	1	-10921639	188.905	196	114	252	3967	38.307	7.600	0.119	1.048
ID426009	426009	14	54.762	21.902	13.359	0	190	190	2	1	-10921639	218.048	244	133	255	4579	41.440	4.800	0.127	1.184
ID426028	426028	16	75.833	27.166	18.130	0	191	191	2	1	-10921639	222.000	233	146	255	4662	37.000	4.800	0.205	2.043
ID426029	426029	12	43.659	18.897	26.496	0	191	191	2	1	-10921639	70.143	64	38	130	1473	28.491	2.000	0.251	0.988
ID426026	426026	19	49.781	17.287	11.921	0	191	191	2	1	-10921639	169.857	166	117	234	3567	35.086	2.000	0.122	1.053
ID426027	426027	14	58.085	22.063	13.384	0	191	191	2	1	-10921639	214.048	227	128	255	4495	42.375	4.800	0.133	1.189
ID426014	426014	16	72.632	27.082	18.439	0	192	192	2	1	-10921639	226.286	238	144	255	4752	35.630	4.800	0.196	2.080
ID426013	426013	14	56.446	22.153	13.436	0	192	192	2	1	-10921639	211.381	220	131	255	4439	39.456	4.800	0.141	1.328
ID426030	426030	14	55.315	22.639	14.323	0	193	193	2	1	-10921639	212.048	216	116	255	4453	43.746	7.600	0.137	1.167
ID426031	426031	16	78.592	27.080	18.413	0	193	193	2	1	-10921639	222.095	237	145	255	4664	39.271	4.800	0.215	2.000
ID426032	426032	None	44.030	18.948	26.509	0	193	193	2	1	-10921639	65.952	53	21	155	1385	36.757	2.000	0.299	0.826
ID426034	426034	16	82.101	27.034	18.033	0	194	194	2	1	-10921639	213.381	219	120	255	4481	44.262	4.800	0.222	1.754
ID426033	426033	14	58.973	22.356	13.960	0	194	194	2	1	-10921639	219.714	229	141	255	4614	38.069	7.600	0.142	1.437
ID426023	426023	14	61.370	22.958	14.295	0	195	195	2	1	-10921639	215.000	235	118	255	4515	42.333	7.600	0.152	1.341
ID426024	426024	16	80.508	26.958	18.245	0	195	195	2	1	-10921639	218.810	240	117	255	4595	45.846	4.800	0.219	1.712
ID426025	426025	None	44.177	18.936	26.571	0	195	195	2	1	-10921639	62.286	54	21	129	1308	32.668	2.000	0.308	0.899
ID426035	426035	14	61.339	22.816	14.314	0	196	196	2	1	-10921639	210.048	223	99	255	4411	49.250	7.600	0.141	1.055
ID426036	426036	16	80.235	26.965	18.392	0	196	196	2	1	-10921639	219.524	237	130	255	4610	43.980	4.800	0.221	1.806
ID426038	426038	16	81.062	27.111	18.199	0	197	197	2	1	-10921639	211.476	222	115	255	4441	45.212	4.800	0.211	1.630
ID426039	426039	20	46.341	18.939	26.496	0	197	197	2	1	-10921639	68.333	57	35	143	1435	30.029	2.000	0.282	1.001
ID426037	426037	14	59.916	23.066	14.497	0	197	197	2	1	-10921639	210.143	231	122	255	4413	45.869	7.600	0.136	1.098
ID426042	426042	20	41.987	18.731	26.450	0	198	198	2	1	-10921639	64.524	55	34	128	1355	27.460	2.000	0.251	0.942
ID426040	426040	14	58.145	22.974	14.082	0	198	198	2	1	-10921639	208.524	223	113	255	4379	43.893	7.600	0.133	1.113
ID426041	426041	16	81.222	27.172	18.471	0	198	198	2	1	-10921639	211.048	222	124	255	4432	43.570	4.800	0.221	1.753
ID426043	426043	14	60.463	23.059	14.107	0	199	199	2	1	-10921639	213.667	227	132	255	4487	38.325	4.800	0.141	1.376
ID426044	426044	16	80.134	27.246	18.585	0	199	199	2	1	-10921639	182.952	176	81	255	3842	58.450	2.000	0.206	1.071
ID426045	426045	20	44.991	18.832	26.558	0	199	199	2	1	-10921639	61.000	50	21	122	1281	33.335	2.000	0.341	0.930
ID426046	426046	21	53.069	16.445	9.018	0	200	200	2	1	-10921639	149.190	143	95	202	3133	35.285	4.800	0.175	1.259
ID426047	426047	14	60.394	22.998	14.132	0	200	200	2	1	-10921639	214.905	233	142	255	4513	39.220	7.600	0.135	1.305
ID426048	426048	16	75.765	27.586	18.752	0	200	200	2	1	-10921639	161.714	157	46	255	3396	71.524	2.000	0.207	0.775
ID426049	426049	20	45.339	18.625	26.457	0	200	200	2	1	-10921639	67.571	55	35	136	1419	30.883	2.000	0.261	0.906
ID426062	426062	14	64.796	23.076	14.263	0	201	201	2	1	-10921639	216.571	228	128	255	4548	38.952	4.800	0.153	1.473
ID426063	426063	16	81.702	27.445	18.015	0	201	201	2	1	-10921639	201.381	217	114	255	4229	49.773	4.800	0.221	1.467
ID426061	426061	21	59.974	16.349	9.636	0	201	201	2	1	-10921639	170.905	163	113	235	3589	31.512	4.800	0.176	1.620
ID426064	426064	20	40.841	18.825	26.453	0	201	201	2	1	-10921639	62.667	52	37	130	1316	27.900	2.000	0.246	0.888
ID426054	426054	14	66.309	22.956	14.019	0	202	202	2	1	-10921639	207.190	220	111	255	4351	41.680	4.800	0.147	1.276
ID426055	426055	16	78.799	27.258	18.370	0	202	202	2	1	-10921639	198.000	212	117	255	4158	50.717	4.800	0.214	1.377
ID426053	426053	21	41.022	14.942	10.772	0	202	202	2	1	-10921639	168.286	174	116	193	3534	19.288	4.800	0.138	2.120
ID426056	426056	20	43.558	19.007	26.590	0	202	202	2	1	-10921639	60.238	52	18	132	1265	31.362	2.000	0.322	0.936
ID426060	426060	20	44.944	18.642	26.407	0	203	203	2	1	-10921639	67.333	60	34	152	1414	34.108	2.000	0.247	0.783
ID426058	426058	14	63.363	22.639	14.163	0	203	203	2	1	-10921639	195.762	206	96	255	4111	46.211	7.600	0.147	1.084
ID426059	426059	16	77.760	27.179	18.676	0	203	203	2	1	-10921639	184.048	185	80	252	3865	50.006	4.800	0.229	1.371
ID426057	426057	21	40.232	14.250	11.689	0	203	203	2	1	-10921639	145.333	148	87	184	3052	30.230	3.200	0.126	1.077
ID426066	426066	16	76.193	27.145	18.553	0	204	204	2	1	-10921639	171.238	174	90	247	3596	49.840	4.800	0.215	1.215
ID426067	426067	20	43.410	18.617	26.402	0	204	204	2	1	-10921639	76.905	77	35	143	1615	31.135	2.000	0.234	0.937
ID426065	426065	14	68.429	22.797	14.231	0	204	204	2	1	-10921639	192.619	208	99	255	4045	50.347	7.600	0.156	1.031
ID426050	426050	14	70.058	22.807	14.398	0	205	205	2	1	-10921639	185.524	210	86	255	3896	52.712	2.000	0.159	0.964
ID426051	426051	16	75.947	26.845	18.315	0	205	205	2	1	-10921639	172.381	169	99	246	3620	48.507	2.000	0.209	1.227
ID426052	426052	20	44.715	18.744	26.382	0	205	205	2	1	-10921639	77.238	77	43	148	1622	30.697	2.000	0.233	0.952
ID426070	426070	20	47.574	18.729	26.434	0	206	206	2	1	-10921639	76.857	68	41	160	1614	32.953	2.000	0.260	0.964
ID426068	426068	14	72.958	22.809	14.484	0	206	206	2	1	-10921639	194.238	214	93	255	4079	51.875	7.600	0.183	1.158
ID426069	426069	16	75.130	26.953	18.662	0	206	206	2	1	-10921639	152.857	155	63	243	3210	55.882	2.000	0.217	0.974
ID426075	426075	14	70.658	22.828	14.302	0	207	207	2	1	-10921639	207.190	218	122	255	4351	43.940	7.600	0.180	1.439
ID426076	426076	16	74.075	26.352	18.405	0	207	207	2	1	-10921639	184.143	188	102	246	3867	41.831	7.600	0.214	1.550
ID426077	426077	20	53.026	18.719	26.283	0	207	207	2	1	-10921639	82.714	77	37	157	1737	35.615	2.000	0.278	1.011
ID426071	426071	22	47.050	13.198	11.052	0	208	208	2	1	-10921639	145.857	146	105	185	3063	24.896	4.800	0.177	1.765
ID426074	426074	20	48.471	18.915	26.235	0	208	208	2	1	-10921639	82.000	82	42	169	1722	32.288	2.000	0.241	0.987
ID426072	426072	14	70.716	22.790	14.508	0	208	208	2	1	-10921639	217.667	220	142	255	4571	34.298	7.600	0.179	1.931
ID426073	426073	16	75.889	26.224	18.531	0	208	208	2	1	-10921639	177.143	174	77	249	3720	52.099	4.800	0.222	1.236
ID426078	426078	22	40.462	14.260	11.169	0	209	209	2	1	-10921639	153.048	155	110	185	3214	21.070	4.800	0.152	1.914
ID426079	426079	14	66.344	22.679	14.278	0	209	209	2	1	-10921639	215.190	230	114	255	4519	42.346	7.600	0.172	1.495
ID426080	426080	16	75.874	26.015	18.429	0	209	209	2	1	-10921639	189.143	205	112	251	3972	45.422	4.800	0.206	1.420
ID426081	426081	20	45.525	18.813	26.286	0	209	209	2	1	-10921639	80.095	78	39	141	1682	30.814	2.000	0.232	0.977
ID426086	426086	14	70.441	22.806	14.017	0	210	210	2	1	-10921639	208.286	207	122	255	4374	37.909	7.600	0.179	1.665
ID426087	426087	16	68.043	25.581	18.366	0	210	210	2	1	-10921639	179.333	191	96	249	3766	46.242	4.800	0.213	1.362
ID426085	426085	22	48.319	12.040	11.053	0	210	210	2	1	-10921639	134.143	132	77	193	2817	31.986	6.349	0.165	1.186
ID426088	426088	20	47.698	18.891	26.310	0	210	210	2	1	-10921639	81.619	80	41	154	1714	29.772	2.000	0.247	1.086
ID426102	426102	16	74.555	25.836	18.560	0	211	211	2	1	-10921639	161.333	159	72	247	3388	54.640	2.000	0.218	1.059
ID426103	426103	20	44.685	18.935	26.378	0	211	211	2	1	-10921639	71.238	63	37	145	1496	28.365	2.000	0.240	0.971
ID426100	426100	22	46.383	12.123	10.956	0	211	211	2	1	-10921639	134.667	139	72	185	2828	30.268	4.800	0.170	1.293
ID426101	426101	14	71.935	22.839	13.912	0	211	211	2	1	-10921639	208.762	213	130	255	4384	38.043	4.800	0.180	1.675
ID426092	426092	20	47.983	18.941	26.305	0	212	212	2	1	-10921639	72.571	69	31	154	1524	30.301	2.000	0.263	0.997
ID426090	426090	14	66.591	22.941	13.734	0	212	212	2	1	-10921639	209.286	206	150	255	4395	29.237	4.800	0.172	2.099
ID426091	426091	16	64.761	25.615	18.324	0	212	212	2	1	-10921639	165.619	175	85	244	3478	49.558	2.000	0.183	1.033
ID426089	426089	22	47.080	11.568	11.035	0	212	212	2	1	-10921639	122.810	125	64	181	2579	34.749	4.800	0.178	1.070
ID426082	426082	14	65.563	22.850	13.612	0	213	213	2	1	-10921639	207.810	205	155	255	4364	30.459	7.600	0.164	1.920
ID426083	426083	16	67.168	25.645	18.574	0	213	213	2	1	-10921639	150.667	144	58	242	3164	54.968	2.000	0.202	0.921
ID426084	426084	20	43.199	18.957	26.294	0	213	213	2	1	-10921639	67.571	66	34	135	1419	28.253	2.000	0.241	0.929
ID426094	426094	16	68.859	25.840	18.748	0	214	214	2	1	-10921639	143.619	143	65	237	3016	53.064	2.000	0.212	0.946
ID426095	426095	20	44.934	18.971	26.344	0	214	214	2	1	-10921639	68.429	64	34	160	1437	31.336	2.000	0.211	0.760
ID426093	426093	14	63.376	23.000	14.000	0	214	214	2	1	-10921639	209.952	216	137	255	4409	31.568	7.600	0.164	1.873
ID426096	426096	14	51.605	23.502	13.881	0	215	215	2	1	-10921639	183.095	196	98	235	3845	40.758	4.800	0.137	1.080
ID426097	426097	16	74.275	25.817	18.779	0	215	215	2	1	-10921639	156.286	162	70	241	3282	53.946	2.000	0.228	1.077
ID426098	426098	14	61.099	23.295	13.714	0	216	216	2	1	-10921639	192.286	190	132	253	4038	32.176	7.600	0.148	1.538
ID426099	426099	16	69.525	25.993	18.967	0	216	216	2	1	-10921639	154.524	153	73	225	3245	47.577	2.000	0.213	1.142
ID426104	426104	14	54.862	22.892	13.472	0	217	217	2	1	-10921639	172.238	181	87	245	3617	42.256	7.600	0.150	1.064
ID426105	426105	16	62.329	26.313	19.185	0	217	217	2	1	-10921639	155.619	160	86	215	3268	37.547	4.800	0.229	1.546
ID426106	426106	14	40.462	23.097	13.754	0	218	218	2	1	-10921639	169.238	172	111	222	3554	24.048	7.600	0.117	1.479
ID426107	426107	16	59.312	25.884	18.963	0	218	218	2	1	-10921639	146.857	156	77	228	3084	44.149	4.800	0.228	1.234
ID426108	426108	None	46.420	18.765	26.361	0	218	218	2	1	-10921639	68.571	58	33	143	1440	32.612	2.000	0.231	0.790
ID426115	426115	14	49.644	22.917	13.921	0	219	219	2	1	-10921639	173.476	184	103	238	3643	30.912	7.600	0.133	1.320
ID426116	426116	16	51.048	26.228	19.346	0	219	219	2	1	-10921639	144.810	145	91	216	3041	37.333	4.800	0.220	1.397
ID426110	426110	16	56.977	26.625	19.655	0	220	220	2	1	-10921639	128.524	133	51	212	2699	47.345	7.600	0.221	0.982
ID426111	426111	23	41.279	18.946	26.367	0	220	220	2	1	-10921639	70.048	71	35	131	1471	27.160	2.000	0.235	0.981
ID426109	426109	14	47.429	22.976	13.448	0	220	220	2	1	-10921639	165.238	173	91	227	3470	38.322	7.600	0.130	0.989
ID426120	426120	16	50.240	25.376	18.584	0	221	221	2	1	-10921639	149.143	153	84	227	3132	36.940	6.312	0.157	1.093
ID426121	426121	23	49.204	19.001	26.277	0	221	221	2	1	-10921639	76.000	77	32	162	1596	33.544	2.000	0.238	0.871
ID426114	426114	23	43.365	19.150	26.378	0	222	222	2	1	-10921639	73.762	73	30	136	1549	28.555	2.000	0.241	1.003
ID426112	426112	14	46.375	22.876	12.929	0	222	222	2	1	-10921639	163.524	159	108	220	3434	27.433	7.600	0.139	1.457
ID426113	426113	16	47.632	25.234	18.383	0	222	222	2	1	-10921639	141.476	144	71	227	2971	37.105	2.000	0.121	0.822
ID426118	426118	16	47.004	26.818	19.505	0	223	223	2	1	-10921639	120.476	129	61	171	2530	35.047	7.600	0.220	1.239
ID426119	426119	23	42.896	18.995	26.290	0	223	223	2	1	-10921639	66.000	66	24	137	1386	28.718	2.000	0.237	0.881
ID426117	426117	14	47.187	23.017	13.158	0	223	223	2	1	-10921639	156.429	156	100	214	3285	29.748	7.600	0.151	1.379
ID426126	426126	14	44.901	23.624	13.504	0	224	224	2	1	-10921639	158.762	157	101	219	3334	28.091	2.000	0.137	1.365
ID426127	426127	16	44.808	26.973	19.821	0	224	224	2	1	-10921639	109.333	115	58	168	2296	33.965	4.800	0.202	1.083
ID426122	426122	14	41.935	23.128	13.134	0	225	225	2	1	-10921639	156.381	158	109	197	3284	25.627	6.154	0.126	1.366
ID426123	426123	16	44.607	26.949	20.100	0	225	225	2	1	-10921639	123.667	130	65	173	2597	31.065	4.800	0.197	1.312
ID426124	426124	16	44.102	27.785	19.774	0	226	226	2	1	-10921639	116.000	118	49	184	2436	37.922	2.000	0.171	0.894
ID426125	426125	24	40.196	19.072	26.439	0	226	226	2	1	-10921639	61.810	56	25	139	1298	28.537	2.000	0.218	0.775
ID426128	426128	None	43.742	25.005	18.222	0	227	227	2	1	-10921639	155.238	152	120	204	3260	25.395	2.000	0.128	1.384
ID426129	426129	24	41.429	19.056	26.471	0	227	227	2	1	-10921639	63.286	54	28	136	1329	27.941	2.000	0.233	0.856
ID426131	426131	None	43.621	28.071	19.917	0	228	228	2	1	-10921639	123.810	131	61	180	2600	30.443	4.800	0.186	1.278
ID426132	426132	24	44.507	18.978	26.434	0	228	228	2	1	-10921639	63.048	52	33	144	1324	30.439	2.000	0.256	0.845
ID426130	426130	25	55.517	10.847	11.979	0	229	229	2	1	-10921639	96.190	99	52	174	2020	31.992	2.000	0.255	1.221
ID426134	426134	26	41.818	25.400	18.252	0	230	230	2	1	-10921639	152.571	157	111	193	3204	25.153	6.300	0.127	1.370
ID426135	426135	24	50.415	18.807	26.335	0	230	230	2	1	-10921639	69.810	60	33	148	1466	33.102	2.000	0.293	0.955
ID426133	426133	25	48.344	10.387	11.648	0	230	230	2	1	-10921639	100.429	103	52	156	2109	28.172	4.800	0.285	1.581
ID426139	426139	26	43.682	25.045	17.732	0	231	231	2	1	-10921639	144.857	142	95	197	3042	30.942	2.000	0.129	1.073
ID426140	426140	24	45.505	18.616	26.334	0	231	231	2	1	-10921639	69.000	61	34	140	1449	31.515	2.000	0.273	0.939
ID426144	426144	26	42.287	25.110	18.195	0	232	232	2	1	-10921639	148.048	150	99	189	3109	26.877	2.000	0.125	1.223
ID426145	426145	24	48.659	18.623	26.342	0	232	232	2	1	-10921639	74.000	68	39	142	1554	30.809	2.000	0.313	1.145
ID426138	426138	24	61.658	18.804	26.256	0	233	233	2	1	-10921639	72.857	53	34	184	1530	39.595	2.000	0.343	0.940
ID426136	426136	26	41.112	24.923	16.126	0	233	233	2	1	-10921639	145.048	143	90	208	3046	30.811	2.000	0.109	0.927
ID426137	426137	27	48.557	28.135	19.809	0	233	233	2	1	-10921639	121.333	118	67	175	2548	30.939	4.800	0.219	1.411
ID426142	426142	27	41.463	28.252	19.863	0	234	234	2	1	-10921639	107.048	109	49	163	2248	28.970	2.000	0.186	1.161
ID426143	426143	24	48.766	18.761	26.255	0	234	234	2	1	-10921639	66.905	60	31	143	1405	30.682	2.000	0.305	1.019
ID426141	426141	26	42.723	25.109	16.208	0	234	234	2	1	-10921639	146.238	142	88	207	3071	31.080	7.600	0.107	0.912
ID426154	426154	27	44.187	28.172	19.700	0	235	235	2	1	-10921639	116.619	118	56	182	2449	33.034	6.289	0.186	1.108
ID426155	426155	24	46.555	19.038	26.377	0	235	235	2	1	-10921639	66.619	53	36	144	1399	29.588	2.000	0.274	0.969
ID426152	426152	28	41.254	18.888	11.560	0	235	235	2	1	-10921639	158.429	156	121	210	3327	24.596	2.000	0.103	1.202
ID426153	426153	None	41.652	17.884	20.128	0	235	235	2	1	-10921639	134.143	137	80	182	2817	25.210	7.600	0.148	1.372
ID426150	426150	27	43.924	28.180	19.704	0	236	236	2	1	-10921639	115.048	115	55	169	2416	32.920	2.000	0.181	1.069
ID426151	426151	24	41.348	18.830	26.393	0	236	236	2	1	-10921639	64.333	57	37	122	1351	24.666	2.000	0.290	1.171
ID426149	426149	28	45.060	18.347	11.120	0	236	236	2	1	-10921639	153.143	146	116	212	3216	27.501	4.800	0.139	1.361
ID426146	426146	28	52.353	18.729	11.096	0	237	237	2	1	-10921639	164.048	157	113	236	3445	29.075	4.800	0.150	1.471
ID426147	426147	38	47.274	25.181	18.354	0	237	237	2	1	-10921639	151.095	142	100	213	3173	29.429	2.000	0.138	1.243
ID426148	426148	24	42.546	19.018	26.340	0	237	237	2	1	-10921639	63.619	54	33	135	1336	26.662	2.000	0.270	1.016
ID426158	426158	24	40.844	18.904	26.406	0	238	238	2	1	-10921639	56.667	47	26	128	1190	28.320	2.000	0.256	0.817
ID426156	426156	28	40.449	18.106	11.319	0	238	238	2	1	-10921639	149.667	146	113	201	3143	23.857	4.800	0.133	1.471
ID426157	426157	38	50.720	25.668	18.777	0	238	238	2	1	-10921639	150.095	147	96	213	3152	28.690	4.800	0.202	1.755
ID426162	426162	None	44.178	26.361	19.798	0	240	240	2	1	-10921639	124.333	128	60	170	2611	29.478	4.800	0.195	1.374
ID426163	426163	24	46.508	18.955	26.243	0	240	240	2	1	-10921639	60.667	50	28	148	1274	30.455	2.000	0.292	0.900
ID426161	426161	28	46.847	18.879	11.338	0	240	240	2	1	-10921639	159.905	156	125	228	3358	29.034	4.800	0.139	1.346
ID426159	426159	28	52.476	18.739	11.150	0	241	241	2	1	-10921639	161.714	161	116	232	3396	29.883	4.800	0.154	1.443
ID426160	426160	24	41.289	19.049	26.435	0	241	241	2	1	-10921639	64.857	61	30	132	1362	27.203	2.000	0.272	1.019
ID426164	426164	28	49.875	19.165	11.664	0	242	242	2	1	-10921639	162.905	157	121	241	3421	32.521	2.000	0.098	0.892
ID426165	426165	24	46.024	19.128	26.433	0	242	242	2	1	-10921639	67.952	66	30	139	1427	29.366	2.000	0.293	1.048
ID426166	426166	28	43.015	19.562	11.594	0	243	243	2	1	-10921639	169.286	162	115	225	3555	28.643	4.800	0.122	1.286
ID426167	426167	24	51.043	19.129	26.286	0	243	243	2	1	-10921639	67.952	64	27	154	1427	33.463	2.000	0.310	0.961
ID426170	426170	24	48.214	19.131	26.342	0	244	244	2	1	-10921639	65.524	58	27	158	1376	31.868	2.000	0.280	0.900
ID426168	426168	28	47.886	18.687	11.462	0	244	244	2	1	-10921639	168.048	169	114	241	3529	31.454	4.800	0.140	1.312
ID426169	426169	29	40.393	26.615	19.802	0	244	244	2	1	-10921639	100.048	111	45	148	2101	32.508	4.800	0.218	1.103
ID426174	426174	28	58.400	19.299	11.571	0	245	245	2	1	-10921639	164.000	165	112	244	3444	37.360	2.000	0.134	1.038
ID426175	426175	29	43.282	26.270	19.665	0	245	245	2	1	-10921639	109.810	106	55	156	2306	29.168	4.800	0.201	1.262
ID426176	426176	24	42.415	18.949	26.491	0	245	245	2	1	-10921639	62.810	55	31	131	1319	27.883	2.000	0.278	0.979
ID426171	426171	28	54.323	18.855	11.585	0	246	246	2	1	-10921639	174.762	176	118	245	3670	34.249	2.000	0.124	1.123
ID426172	426172	29	44.202	26.065	19.825	0	246	246	2	1	-10921639	106.571	106	57	156	2238	28.206	4.800	0.206	1.292
ID426173	426173	24	45.263	19.207	26.420	0	246	246	2	1	-10921639	62.571	56	25	141	1314	31.557	2.000	0.278	0.864
ID426178	426178	24	46.288	19.143	26.370	0	247	247	2	1	-10921639	63.000	53	25	137	1323	30.295	2.000	0.285	0.924
ID426177	426177	28	61.572	18.746	11.541	0	247	247	2	1	-10921639	181.381	185	124	251	3809	38.016	2.000	0.134	1.127
ID426183	426183	28	68.779	18.362	11.203	0	248	248	2	1	-10921639	191.333	197	137	251	4018	38.341	4.800	0.195	1.627
ID426184	426184	None	44.415	25.884	19.609	0	248	248	2	1	-10921639	94.333	96	37	145	1981	34.784	2.000	0.210	0.942
ID426185	426185	24	47.009	19.089	26.541	0	248	248	2	1	-10921639	62.381	54	22	147	1310	34.743	2.000	0.351	0.933
ID426179	426179	28	67.102	18.947	11.528	0	249	249	2	1	-10921639	188.381	189	128	255	3956	39.696	2.000	0.161	1.318
ID426180	426180	24	60.503	19.058	26.996	0	249	249	2	1	-10921639	79.810	80	39	156	1676	31.871	2.000	0.396	1.420
ID426182	426182	24	59.402	19.135	27.005	0	250	250	2	1	-10921639	94.667	98	46	167	1988	32.257	2.000	0.327	1.447
ID426181	426181	28	66.730	18.977	11.378	0	250	250	2	1	-10921639	190.286	204	101	252	3996	42.474	4.800	0.204	1.518
ID426194	426194	24	40.504	18.926	26.529	0	251	251	2	1	-10921639	63.048	55	32	137	1324	28.544	2.000	0.292	0.999
ID426193	426193	28	62.700	19.251	11.464	0	251	251	2	1	-10921639	185.333	191	94	249	3892	42.126	4.800	0.177	1.322
ID426191	426191	28	60.556	18.721	11.244	0	252	252	2	1	-10921639	192.000	190	124	250	4032	35.518	6.286	0.159	1.484
ID426192	426192	24	52.648	19.117	26.353	0	252	252	2	1	-10921639	69.524	53	37	158	1460	32.931	2.000	0.300	0.974
ID426190	426190	24	54.522	19.207	26.508	0	253	253	2	1	-10921639	74.286	63	27	159	1560	38.779	2.000	0.342	0.975
ID426189	426189	28	65.265	19.146	11.129	0	253	253	2	1	-10921639	194.000	193	123	249	4074	37.035	4.800	0.168	1.508
ID426186	426186	28	67.220	18.978	10.914	0	254	254	2	1	-10921639	202.048	196	132	255	4243	35.984	6.349	0.163	1.575
ID426187	426187	30	49.095	25.731	14.940	0	254	254	2	1	-10921639	139.524	127	61	219	2930	44.213	2.000	0.132	0.738
ID426188	426188	24	51.697	19.242	26.353	0	254	254	2	1	-10921639	78.048	67	37	153	1639	32.831	2.000	0.280	1.041
ID426195	426195	28	62.258	18.948	10.745	0	255	255	2	1	-10921639	203.857	211	155	255	4281	31.735	4.800	0.147	1.648
ID426196	426196	30	44.812	25.496	14.587	0	255	255	2	1	-10921639	170.333	166	109	214	3577	28.384	7.600	0.118	1.271
ID426197	426197	24	46.888	19.421	26.369	0	255	255	2	1	-10921639	80.143	80	35	157	1683	29.870	2.000	0.272	1.148
ID426214	426214	None	48.175	25.996	19.788	0	256	256	2	1	-10921639	128.571	129	55	176	2700	37.495	2.000	0.176	1.026
ID426215	426215	31	56.436	17.235	20.820	0	256	256	2	1	-10921639	136.143	127	87	220	2859	39.008	2.000	0.181	1.068
ID426212	426212	28	66.028	19.240	11.121	0	256	256	2	1	-10921639	207.429	203	141	255	4356	36.115	4.800	0.168	1.650
ID426213	426213	32	61.333	21.633	11.250	0	256	256	2	1	-10921639	199.714	210	100	255	4194	47.806	2.000	0.140	1.024
ID426216	426216	24	52.042	19.156	26.728	0	256	256	2	1	-10921639	77.667	81	32	157	1631	34.631	2.000	0.302	1.040
ID426204	426204	31	58.262	16.978	20.829	0	257	257	2	1	-10921639	138.667	137	81	227	2912	36.383	2.000	0.178	1.152
ID426205	426205	24	51.080	19.322	26.703	0	257	257	2	1	-10921639	84.095	86	34	165	1766	37.039	2.000	0.265	0.951
ID426202	426202	32	58.414	21.000	11.000	0	257	257	2	1	-10921639	204.000	211	129	250	4284	35.336	4.800	0.168	1.663
ID426203	426203	30	43.377	25.945	14.821	0	257	257	2	1	-10921639	170.143	162	103	227	3573	30.541	2.000	0.110	1.104
ID426198	426198	32	56.851	20.464	10.667	0	258	258	2	1	-10921639	194.952	200	150	243	4094	29.887	4.800	0.156	1.764
ID426199	426199	30	45.595	26.193	14.260	0	258	258	2	1	-10921639	168.286	174	105	232	3534	34.229	2.000	0.116	1.019
ID426200	426200	31	54.322	16.878	20.593	0	258	258	2	1	-10921639	137.095	133	85	225	2879	38.009	2.000	0.163	1.010
ID426201	426201	24	61.929	19.079	26.850	0	258	258	2	1	-10921639	90.095	86	41	162	1892	37.175	2.000	0.338	1.224
ID426206	426206	32	45.369	20.230	11.339	0	259	259	2	1	-10921639	174.381	169	124	218	3662	27.761	4.800	0.141	1.551
ID426207	426207	None	44.566	22.000	12.000	0	259	259	2	1	-10921639	181.190	185	120	218	3805	28.698	4.800	0.126	1.411
ID426210	426210	31	53.576	17.143	20.479	0	259	259	2	1	-10921639	153.571	142	101	221	3225	30.498	4.800	0.170	1.462
ID426211	426211	24	52.196	19.094	26.549	0	259	259	2	1	-10921639	88.286	79	35	169	1854	37.598	2.000	0.281	1.030
ID426208	426208	30	46.159	25.889	13.845	0	259	259	2	1	-10921639	162.524	165	93	232	3413	31.692	2.000	0.120	1.100
ID426209	426209	33	42.341	25.479	18.722	0	259	259	2	1	-10921639	146.952	150	93	197	3086	26.671	4.800	0.151	1.446
ID426222	426222	32	43.490	19.887	11.178	0	260	260	2	1	-10921639	156.524	168	108	191	3287	27.533	4.800	0.148	1.465
ID426223	426223	33	49.423	25.343	18.922	0	260	260	2	1	-10921639	147.810	145	86	196	3104	28.469	4.800	0.165	1.472
ID426224	426224	31	50.325	16.958	20.525	0	260	260	2	1	-10921639	138.857	137	91	200	2916	34.718	2.000	0.159	1.097
ID426225	426225	24	48.633	18.955	26.312	0	260	260	2	1	-10921639	88.048	84	42	175	1849	31.326	2.000	0.214	0.990
ID426220	426220	31	46.773	17.293	20.128	0	261	261	2	1	-10921639	147.619	150	96	205	3100	33.545	4.800	0.143	1.099
ID426221	426221	24	48.137	19.012	26.443	0	261	261	2	1	-10921639	100.619	99	54	166	2113	27.230	2.000	0.218	1.324
ID426218	426218	None	46.355	30.215	13.178	0	261	261	2	1	-10921639	119.381	121	69	162	2507	30.834	4.800	0.198	1.279
ID426219	426219	33	53.424	25.524	18.842	0	261	261	2	1	-10921639	142.857	147	82	223	3000	42.404	2.000	0.161	0.934
ID426217	426217	32	40.693	19.789	11.559	0	261	261	2	1	-10921639	157.857	161	117	199	3315	20.948	4.800	0.126	1.692
ID426226	426226	31	57.045	17.130	20.431	0	262	262	2	1	-10921639	155.333	152	111	235	3262	36.717	7.600	0.164	1.194
ID426227	426227	24	49.845	19.076	26.336	0	262	262	2	1	-10921639	96.429	96	55	170	2025	28.289	2.000	0.227	1.263
ID426238	426238	31	59.863	17.501	20.144	0	263	263	2	1	-10921639	159.571	156	110	230	3351	34.766	4.800	0.187	1.443
ID426239	426239	24	49.080	18.290	26.285	0	263	263	2	1	-10921639	89.190	86	49	147	1873	28.906	2.000	0.259	1.271
ID426237	426237	33	60.026	25.517	18.989	0	263	263	2	1	-10921639	157.190	168	82	238	3301	42.812	2.000	0.173	1.084
ID426231	426231	33	68.358	25.603	18.632	0	264	264	2	1	-10921639	163.524	170	67	244	3434	50.882	4.800	0.214	1.132
ID426232	426232	31	66.996	17.722	19.887	0	264	264	2	1	-10921639	176.190	193	101	246	3700	42.304	2.000	0.183	1.288
ID426233	426233	24	61.998	19.374	26.161	0	264	264	2	1	-10921639	89.619	79	36	189	1882	38.684	2.000	0.299	1.068
ID426230	426230	24	60.234	19.812	26.251	0	265	265	2	1	-10921639	85.571	76	36	198	1797	39.643	2.000	0.274	0.928
ID426228	426228	33	80.970	25.760	18.441	0	265	265	2	1	-10921639	185.476	182	106	255	3895	46.059	2.000	0.213	1.415
ID426229	426229	31	74.909	17.932	19.791	0	265	265	2	1	-10921639	182.286	183	105	252	3828	46.191	2.000	0.197	1.300
ID426234	426234	33	79.819	25.461	18.891	0	266	266	2	1	-10921639	190.762	188	127	255	4006	42.979	4.800	0.211	1.549
ID426235	426235	31	80.809	17.962	19.887	0	266	266	2	1	-10921639	185.667	185	116	255	3899	45.254	2.000	0.218	1.466
ID426236	426236	24	61.510	19.862	26.330	0	266	266	2	1	-10921639	89.476	82	43	206	1879	39.759	2.000	0.267	0.949
ID426242	426242	24	58.371	20.011	26.466	0	267	267	2	1	-10921639	92.810	84	51	195	1949	38.084	2.000	0.248	0.967
ID426240	426240	33	81.982	25.292	18.789	0	267	267	2	1	-10921639	197.952	208	116	255	4157	44.968	4.800	0.216	1.565
ID426241	426241	31	72.045	18.253	19.444	0	267	267	2	1	-10921639	202.333	204	128	253	4249	40.289	4.800	0.190	1.607
ID426246	426246	24	55.776	20.487	26.585	0	268	268	2	1	-10921639	87.238	77	36	173	1832	40.468	2.000	0.307	1.012
ID426244	426244	33	85.395	25.159	19.019	0	268	268	2	1	-10921639	201.762	203	103	255	4237	44.392	4.800	0.223	1.660
ID426245	426245	31	59.427	18.274	19.443	0	268	268	2	1	-10921639	194.333	195	135	246	4081	36.498	4.800	0.163	1.493
ID426243	426243	None	45.179	20.953	13.716	0	268	268	2	1	-10921639	184.048	178	142	233	3865	25.557	2.000	0.101	1.321
ID426254	426254	33	78.697	25.184	19.004	0	269	269	2	1	-10921639	206.429	203	117	255	4335	40.477	4.800	0.197	1.680
ID426255	426255	24	46.514	20.705	26.666	0	269	269	2	1	-10921639	74.190	70	23	147	1558	37.277	2.000	0.253	0.804
ID426253	426253	31	62.127	18.632	18.547	0	269	269	2	1	-10921639	210.762	206	154	255	4426	31.196	4.800	0.160	1.863
ID426247	426247	31	56.904	18.901	18.615	0	270	270	2	1	-10921639	192.619	198	122	250	4045	37.415	7.600	0.140	1.262
ID426248	426248	33	72.743	24.986	19.143	0	270	270	2	1	-10921639	207.619	208	111	255	4360	38.536	4.800	0.188	1.702
ID426249	426249	24	43.577	21.303	26.756	0	270	270	2	1	-10921639	71.905	68	26	142	1510	34.483	2.000	0.245	0.822
ID426258	426258	24	53.018	21.294	26.743	0	271	271	2	1	-10921639	82.190	79	34	158	1726	37.559	2.000	0.278	0.953
ID426256	426256	31	56.841	19.222	18.370	0	271	271	2	1	-10921639	193.905	199	132	250	4072	39.213	7.600	0.132	1.153
ID426257	426257	33	70.822	24.907	19.373	0	271	271	2	1	-10921639	214.667	216	147	255	4508	33.212	4.800	0.193	2.094
ID426250	426250	31	54.854	19.548	18.153	0	272	272	2	1	-10921639	205.905	214	156	253	4324	29.431	2.000	0.122	1.520
ID426251	426251	33	73.929	24.567	19.301	0	272	272	2	1	-10921639	204.524	211	115	255	4295	42.097	4.800	0.207	1.667
ID426252	426252	24	46.580	21.560	26.910	0	272	272	2	1	-10921639	62.762	57	19	166	1318	36.400	2.000	0.266	0.724
ID426262	426262	31	55.908	19.610	18.029	0	273	273	2	1	-10921639	212.524	212	128	255	4463	33.303	2.000	0.118	1.343
ID426263	426263	33	72.495	24.214	19.242	0	273	273	2	1	-10921639	213.333	216	130	255	4480	37.711	4.800	0.175	1.688
ID426264	426264	24	42.439	21.526	27.072	0	273	273	2	1	-10921639	63.143	57	23	138	1326	29.581	2.000	0.285	0.946
ID426259	426259	31	54.345	19.719	17.686	0	274	274	2	1	-10921639	212.143	216	128	255	4455	36.650	4.800	0.123	1.270
ID426260	426260	33	68.489	24.195	19.317	0	274	274	2	1	-10921639	222.048	238	132	255	4663	34.556	4.800	0.170	1.864
ID426261	426261	24	45.724	21.367	27.199	0	274	274	2	1	-10921639	68.667	66	26	139	1442	29.603	2.000	0.303	1.077
ID426266	426266	33	66.259	24.253	18.984	0	275	275	2	1	-10921639	220.381	237	144	255	4628	34.922	4.800	0.164	1.779
ID426267	426267	24	49.910	21.425	27.324	0	275	275	2	1	-10921639	72.000	63	26	138	1512	31.820	2.000	0.324	1.107
ID426265	426265	31	59.600	19.498	17.656	0	275	275	2	1	-10921639	192.381	204	96	255	4040	54.219	2.000	0.123	0.777
ID426270	426270	24	44.500	21.521	27.555	0	276	276	2	1	-10921639	67.048	65	25	129	1408	32.200	2.000	0.304	0.970
ID426268	426268	31	58.294	19.390	17.534	0	276	276	2	1	-10921639	205.476	221	127	255	4315	47.600	2.000	0.133	1.014
ID426269	426269	33	63.974	24.262	19.320	0	276	276	2	1	-10921639	223.143	230	150	255	4686	33.066	4.800	0.160	1.863
ID426274	426274	31	55.192	19.497	17.831	0	277	277	2	1	-10921639	211.429	213	126	255	4440	41.267	4.800	0.129	1.168
ID426275	426275	33	62.668	24.047	19.046	0	277	277	2	1	-10921639	219.381	232	127	255	4607	38.773	4.800	0.150	1.476
ID426276	426276	24	56.314	20.932	27.200	0	277	277	2	1	-10921639	77.905	73	37	157	1636	32.132	2.000	0.340	1.231
ID426271	426271	33	47.726	24.342	19.080	0	278	278	2	1	-10921639	229.143	242	145	255	4812	31.816	7.600	0.142	1.796
ID426272	426272	None	58.627	24.342	19.080	0	278	278	2	1	-10921639	229.143	242	145	255	4812	31.816	7.600	0.142	1.796
ID426273	426273	24	52.893	20.319	27.008	0	278	278	2	1	-10921639	74.048	67	28	150	1555	34.007	2.000	0.311	1.032
ID426278	426278	24	54.274	20.283	27.070	0	279	279	2	1	-10921639	74.667	66	23	167	1568	36.379	2.000	0.296	0.937
ID426277	426277	33	58.976	24.567	19.266	0	279	279	2	1	-10921639	213.619	211	133	255	4486	40.785	4.800	0.145	1.323
ID426279	426279	None	43.127	22.013	15.224	0	280	280	2	1	-10921639	211.667	208	150	255	4445	38.214	2.000	0.079	0.813
ID426282	426282	24	54.777	19.976	26.900	0	280	280	2	1	-10921639	73.810	66	33	163	1550	36.466	2.000	0.287	0.904
ID426280	426280	33	65.440	25.691	18.878	0	280	280	2	1	-10921639	208.286	234	116	255	4374	51.605	4.800	0.171	1.181
ID426281	426281	34	49.659	21.265	20.036	0	280	280	2	1	-10921639	227.048	251	143	255	4768	36.098	6.284	0.123	1.378
ID426283	426283	33	68.607	26.039	18.776	0	281	281	2	1	-10921639	214.429	234	103	255	4503	49.012	4.800	0.174	1.300
ID426284	426284	34	63.342	21.164	20.313	0	281	281	2	1	-10921639	226.000	248	168	255	4746	34.941	4.800	0.153	1.720
ID426285	426285	24	47.707	19.915	26.947	0	281	281	2	1	-10921639	67.857	53	25	157	1425	33.613	2.000	0.252	0.811
ID426286	426286	33	69.105	24.847	19.709	0	282	282	2	1	-10921639	208.190	243	99	255	4372	56.030	4.800	0.168	1.068
ID426287	426287	34	46.955	21.342	20.804	0	282	282	2	1	-10921639	186.667	207	116	246	3920	44.651	2.000	0.100	0.758
ID426288	426288	24	46.058	19.628	26.577	0	282	282	2	1	-10921639	76.333	65	34	153	1603	37.609	2.000	0.254	0.823
ID426294	426294	24	44.564	19.569	26.581	0	283	283	2	1	-10921639	70.524	57	27	155	1481	39.652	2.000	0.231	0.667
ID426292	426292	33	66.380	24.892	20.074	0	283	283	2	1	-10921639	215.095	238	115	255	4517	42.424	4.800	0.165	1.436
ID426293	426293	34	42.222	21.465	20.997	0	283	283	2	1	-10921639	187.762	196	122	246	3943	39.861	4.800	0.112	0.948
ID426295	426295	34	43.713	20.544	18.566	0	284	284	2	1	-10921639	209.381	218	132	246	4397	31.781	6.363	0.094	1.136
ID426296	426296	33	66.146	25.228	19.641	0	284	284	2	1	-10921639	219.857	244	130	255	4617	39.812	4.800	0.169	1.593
ID426290	426290	33	59.947	24.801	20.477	0	285	285	2	1	-10921639	226.905	241	139	255	4765	36.304	4.800	0.156	1.689
ID426291	426291	24	59.565	19.781	26.313	0	285	285	2	1	-10921639	107.857	114	54	177	2265	37.362	2.000	0.241	1.123
ID426289	426289	34	40.476	20.920	19.086	0	285	285	2	1	-10921639	211.714	216	128	248	4446	31.856	4.800	0.091	1.106
ID426298	426298	33	58.745	25.304	20.493	0	286	286	2	1	-10921639	232.238	253	153	255	4877	31.730	4.800	0.148	1.885
ID426299	426299	24	49.820	19.739	26.332	0	286	286	2	1	-10921639	104.238	105	54	165	2189	31.743	2.000	0.223	1.197
ID426297	426297	34	55.062	21.168	19.095	0	286	286	2	1	-10921639	211.048	214	141	255	4432	38.933	2.000	0.113	1.100
ID426303	426303	34	50.301	21.564	18.805	0	287	287	2	1	-10921639	214.143	229	136	255	4497	37.345	2.000	0.106	1.095
ID426304	426304	33	59.778	25.577	19.918	0	287	287	2	1	-10921639	217.333	246	107	255	4564	49.042	4.800	0.151	1.161
ID426305	426305	24	50.622	19.635	26.686	0	287	287	2	1	-10921639	92.714	87	31	170	1947	41.550	2.000	0.215	0.789
ID426302	426302	24	45.346	19.580	26.763	0	288	288	2	1	-10921639	92.857	85	28	167	1950	40.693	2.000	0.161	0.633
ID426300	426300	34	46.733	22.047	18.226	0	288	288	2	1	-10921639	224.190	233	145	255	4708	33.445	2.000	0.099	1.211
ID426301	426301	33	59.072	26.183	19.613	0	288	288	2	1	-10921639	223.429	249	146	255	4692	39.616	4.800	0.146	1.439
ID426318	426318	24	40.980	19.655	26.738	0	289	289	2	1	-10921639	89.429	82	28	155	1878	36.471	2.000	0.142	0.609
ID426316	426316	34	45.362	22.345	18.239	0	289	289	2	1	-10921639	217.238	226	124	255	4562	40.678	2.000	0.091	0.893
ID426317	426317	33	61.614	26.715	18.817	0	289	289	2	1	-10921639	219.762	249	102	255	4615	49.080	4.800	0.152	1.180
ID426314	426314	None	40.822	19.000	11.000	0	289	289	2	1	-10921639	144.667	144	92	229	3038	32.166	2.000	0.102	0.833
ID426315	426315	35	41.714	22.080	14.234	0	289	289	2	1	-10921639	195.667	199	136	251	4109	35.609	2.000	0.076	0.773
ID426308	426308	36	45.228	21.811	22.703	0	290	290	2	1	-10921639	156.333	156	90	215	3283	41.082	2.000	0.094	0.652
ID426309	426309	24	61.674	19.671	27.071	0	290	290	2	1	-10921639	99.476	91	42	203	2089	42.970	2.000	0.212	0.809
ID426306	426306	35	44.304	22.000	14.000	0	290	290	2	1	-10921639	202.429	201	156	255	4251	35.202	2.000	0.083	0.877
ID426307	426307	33	65.214	26.928	18.747	0	290	290	2	1	-10921639	227.048	248	127	255	4768	42.647	4.800	0.169	1.540
ID426310	426310	35	50.635	22.058	13.426	0	291	291	2	1	-10921639	196.476	196	133	255	4126	41.641	2.000	0.103	0.883
ID426311	426311	33	61.952	27.245	18.622	0	291	291	2	1	-10921639	232.143	252	157	255	4875	33.978	4.800	0.164	1.930
ID426312	426312	36	42.558	21.810	22.489	0	291	291	2	1	-10921639	163.762	172	105	221	3439	34.467	2.000	0.078	0.691
ID426313	426313	24	54.407	19.469	27.425	0	291	291	2	1	-10921639	88.000	76	35	183	1848	40.524	2.000	0.244	0.852
ID426319	426319	35	51.384	21.787	13.816	0	292	292	2	1	-10921639	199.095	183	142	255	4181	38.296	2.000	0.102	0.966
ID426322	426322	24	62.929	19.972	27.978	0	292	292	2	1	-10921639	81.952	76	39	178	1721	37.220	2.000	0.339	1.115
ID426320	426320	33	69.220	27.213	18.898	0	292	292	2	1	-10921639	229.095	248	167	255	4811	31.030	4.800	0.186	2.316
ID426321	426321	36	48.432	22.043	22.165	0	292	292	2	1	-10921639	156.048	159	76	217	3277	41.492	2.000	0.097	0.664
ID426326	426326	35	58.630	21.769	13.334	0	293	293	2	1	-10921639	206.238	211	129	255	4331	41.208	2.000	0.126	1.123
ID426327	426327	None	40.005	23.116	18.175	0	293	293	2	1	-10921639	224.619	232	169	255	4717	28.161	2.000	0.071	1.061
ID426328	426328	33	63.167	27.418	18.692	0	293	293	2	1	-10921639	225.381	247	167	255	4733	34.018	4.800	0.164	1.866
ID426329	426329	24	64.079	20.073	28.162	0	293	293	2	1	-10921639	88.286	78	43	173	1854	35.245	2.000	0.351	1.301
ID426343	426343	35	51.602	21.542	13.390	0	294	294	2	1	-10921639	201.190	195	135	255	4225	38.756	2.000	0.109	1.021
ID426344	426344	33	58.351	27.611	18.462	0	294	294	2	1	-10921639	216.524	244	113	255	4547	45.317	4.800	0.148	1.232
ID426345	426345	24	70.698	19.757	28.903	0	294	294	2	1	-10921639	90.952	90	46	170	1910	39.795	2.000	0.413	1.336
ID426330	426330	35	55.218	21.697	13.037	0	295	295	2	1	-10921639	218.238	220	161	255	4583	31.771	4.800	0.129	1.566
ID426331	426331	33	61.138	27.613	18.536	0	295	295	2	1	-10921639	209.667	222	117	255	4403	49.176	4.800	0.152	1.124
ID426332	426332	24	55.810	19.456	29.641	0	295	295	2	1	-10921639	66.524	52	19	156	1397	41.306	2.000	0.374	0.876
ID426323	426323	35	60.339	21.792	13.058	0	296	296	2	1	-10921639	217.810	213	133	255	4574	35.999	4.800	0.141	1.494
ID426324	426324	33	58.920	27.456	18.430	0	296	296	2	1	-10921639	236.190	243	177	255	4960	23.492	4.800	0.153	2.670
ID426325	426325	24	49.061	19.300	30.104	0	296	296	2	1	-10921639	63.667	53	21	129	1337	31.751	2.000	0.388	1.121
ID426338	426338	33	60.756	27.265	18.431	0	297	297	2	1	-10921639	231.095	251	169	255	4853	30.247	4.800	0.150	1.994
ID426339	426339	24	58.927	18.899	30.512	0	297	297	2	1	-10921639	66.333	62	26	163	1393	41.114	2.000	0.414	0.945
ID426336	426336	35	59.120	21.577	13.239	0	297	297	2	1	-10921639	213.000	223	137	255	4473	39.099	4.800	0.140	1.342
ID426337	426337	None	41.006	23.274	17.814	0	297	297	2	1	-10921639	224.143	247	151	255	4707	36.609	2.000	0.074	0.846
ID426346	426346	35	64.151	21.756	13.323	0	298	298	2	1	-10921639	213.810	220	145	255	4490	38.085	4.800	0.163	1.577
ID426347	426347	33	63.343	27.080	18.853	0	298	298	2	1	-10921639	217.762	240	135	255	4573	40.753	4.800	0.155	1.435
ID426348	426348	24	57.078	18.745	30.195	0	298	298	2	1	-10921639	68.571	57	26	150	1440	36.305	2.000	0.382	1.045
ID426334	426334	33	63.775	27.063	18.977	0	299	299	2	1	-10921639	221.190	248	121	255	4645	41.001	4.800	0.153	1.432
ID426335	426335	24	55.508	18.604	29.943	0	299	299	2	1	-10921639	72.524	64	30	152	1523	35.145	2.000	0.380	1.137
ID426333	426333	35	61.307	21.947	13.160	0	299	299	2	1	-10921639	216.762	226	156	255	4552	35.808	4.800	0.144	1.523
ID426342	426342	24	60.263	18.946	29.497	0	300	300	2	1	-10921639	79.810	67	32	160	1676	37.624	2.000	0.371	1.147
ID426340	426340	35	63.117	21.826	13.183	0	300	300	2	1	-10921639	214.333	215	143	255	4501	34.372	4.800	0.156	1.684
ID426341	426341	33	62.694	27.680	18.213	0	300	300	2	1	-10921639	221.571	234	131	255	4653	37.198	4.800	0.164	1.678
ID426350	426350	33	56.195	27.806	18.446	0	301	301	2	1	-10921639	233.524	244	184	255	4904	24.681	4.800	0.155	2.534
ID426351	426351	24	63.825	18.792	29.344	0	301	301	2	1	-10921639	85.190	76	33	174	1789	40.006	2.000	0.362	1.131
ID426349	426349	35	60.063	21.353	13.138	0	301	301	2	1	-10921639	215.524	226	145	255	4526	37.897	6.304	0.152	1.504
ID426354	426354	24	65.201	18.388	29.231	0	302	302	2	1	-10921639	87.667	82	24	181	1841	43.249	2.000	0.353	1.058
ID426352	426352	35	52.953	21.830	13.555	0	302	302	2	1	-10921639	228.190	230	180	255	4792	23.490	4.800	0.122	2.117
ID426353	426353	33	55.425	27.822	18.637	0	302	302	2	1	-10921639	223.810	234	166	255	4700	33.642	4.800	0.150	1.734
ID426355	426355	35	54.895	21.824	13.432	0	303	303	2	1	-10921639	213.286	225	127	255	4479	39.345	4.800	0.126	1.212
ID426356	426356	33	56.323	27.552	18.531	0	303	303	2	1	-10921639	215.238	230	132	255	4520	44.211	4.800	0.145	1.234
ID426357	426357	24	65.649	18.250	28.798	0	303	303	2	1	-10921639	91.476	88	36	168	1921	39.764	2.000	0.369	1.240
ID426358	426358	35	48.466	21.856	13.764	0	304	304	2	1	-10921639	234.429	245	181	255	4923	22.099	4.800	0.117	2.214
ID426359	426359	33	56.719	27.342	18.866	0	304	304	2	1	-10921639	229.810	251	165	255	4826	31.863	4.800	0.147	1.847
ID426360	426360	24	47.703	17.799	28.064	0	304	304	2	1	-10921639	83.905	83	47	154	1762	28.046	2.000	0.278	1.302
ID426366	426366	24	51.076	18.212	27.747	0	305	305	2	1	-10921639	80.714	79	30	152	1695	36.340	2.000	0.284	0.983
ID426364	426364	35	50.098	22.076	13.637	0	305	305	2	1	-10921639	233.238	243	173	255	4898	25.420	4.800	0.118	1.936
ID426365	426365	33	62.049	26.848	19.684	0	305	305	2	1	-10921639	204.571	227	91	255	4296	57.315	2.000	0.138	0.865
ID426362	426362	33	61.600	26.723	18.966	0	306	306	2	1	-10921639	216.571	244	111	255	4548	49.219	4.800	0.150	1.148
ID426363	426363	24	50.448	17.928	27.616	0	306	306	2	1	-10921639	81.238	73	32	148	1706	35.458	2.000	0.310	1.084
ID426361	426361	35	48.090	22.106	14.141	0	306	306	2	1	-10921639	233.048	248	153	255	4894	30.694	4.800	0.114	1.550
ID426378	426378	24	47.109	18.220	27.471	0	307	307	2	1	-10921639	80.429	73	41	158	1689	31.306	2.000	0.253	1.039
ID426376	426376	35	47.997	22.578	14.167	0	307	307	2	1	-10921639	225.190	235	155	255	4729	30.854	4.800	0.107	1.406
ID426377	426377	33	51.205	25.718	19.376	0	307	307	2	1	-10921639	228.333	248	147	255	4795	34.271	7.600	0.133	1.567
ID426374	426374	33	51.141	27.441	17.634	0	308	308	2	1	-10921639	218.952	221	154	255	4598	35.538	4.800	0.129	1.406
ID426375	426375	24	49.152	18.149	27.435	0	308	308	2	1	-10921639	78.238	73	38	152	1643	30.560	2.000	0.272	1.094
ID426373	426373	35	52.990	23.004	14.058	0	308	308	2	1	-10921639	226.095	236	141	255	4748	34.693	4.800	0.124	1.436
ID426367	426367	35	49.406	23.670	14.054	0	309	309	2	1	-10921639	228.476	246	152	255	4798	32.744	4.800	0.119	1.484
ID426368	426368	33	48.857	26.360	18.071	0	309	309	2	1	-10921639	231.762	251	145	255	4867	30.527	4.800	0.112	1.534
ID426369	426369	24	48.590	18.194	27.597	0	309	309	2	1	-10921639	77.571	80	23	142	1629	36.103	2.000	0.301	0.994
ID426370	426370	35	47.943	22.975	14.694	0	310	310	2	1	-10921639	235.000	248	180	255	4935	24.234	4.800	0.112	1.955
ID426371	426371	33	50.580	26.960	17.973	0	310	310	2	1	-10921639	214.571	208	145	255	4506	36.203	4.800	0.128	1.346
ID426372	426372	24	46.281	17.899	27.522	0	310	310	2	1	-10921639	72.762	66	27	139	1528	34.431	2.000	0.296	0.966
ID426382	426382	35	46.002	22.580	14.873	0	311	311	2	1	-10921639	234.619	241	191	255	4927	20.747	4.800	0.112	2.282
ID426383	426383	33	48.743	26.752	17.593	0	311	311	2	1	-10921639	209.714	218	142	255	4404	41.497	4.800	0.115	1.044
ID426384	426384	24	49.973	17.654	27.447	0	311	311	2	1	-10921639	78.857	62	47	144	1656	31.393	2.000	0.269	1.065
ID426379	426379	35	49.997	22.019	14.839	0	312	312	2	1	-10921639	224.429	238	161	255	4713	30.873	7.600	0.106	1.397
ID426380	426380	33	51.312	26.807	17.139	0	312	312	2	1	-10921639	221.286	234	146	255	4647	35.401	7.600	0.127	1.409
ID426381	426381	24	51.539	17.608	27.428	0	312	312	2	1	-10921639	83.190	73	47	156	1747	31.481	2.000	0.293	1.198
ID426386	426386	33	53.661	27.358	17.464	0	313	313	2	1	-10921639	221.619	223	156	255	4654	27.901	4.800	0.156	2.147
ID426387	426387	24	48.473	17.501	27.366	0	313	313	2	1	-10921639	79.143	71	42	160	1662	29.877	2.000	0.288	1.185
ID426385	426385	35	44.999	22.349	15.131	0	313	313	2	1	-10921639	198.286	198	143	251	4164	33.465	7.600	0.094	1.017
ID426390	426390	24	49.318	17.825	27.476	0	314	314	2	1	-10921639	79.429	72	46	144	1668	31.260	2.000	0.288	1.135
ID426388	426388	35	47.816	21.882	15.028	0	314	314	2	1	-10921639	212.714	218	151	255	4467	30.340	7.600	0.097	1.242
ID426389	426389	33	52.820	27.466	16.510	0	314	314	2	1	-10921639	221.952	229	169	255	4661	28.871	4.800	0.158	2.103
ID426391	426391	35	43.408	22.401	15.111	0	315	315	2	1	-10921639	204.476	207	143	252	4294	32.422	7.600	0.088	1.020
ID426392	426392	33	52.421	25.990	16.922	0	315	315	2	1	-10921639	221.667	223	156	255	4655	28.697	4.800	0.140	1.902
ID426393	426393	24	47.801	17.700	27.629	0	315	315	2	1	-10921639	73.048	66	26	137	1534	31.828	2.000	0.319	1.110
ID426396	426396	33	48.965	26.761	17.034	0	316	316	2	1	-10921639	207.238	216	143	255	4352	38.097	4.800	0.140	1.339
ID426397	426397	24	54.420	17.697	27.656	0	316	316	2	1	-10921639	78.810	70	34	142	1655	32.730	2.000	0.362	1.280
ID426394	426394	35	47.018	22.357	15.282	0	316	316	2	1	-10921639	215.905	223	137	255	4534	35.571	7.600	0.103	1.132
ID426395	426395	None	46.183	24.478	17.153	0	316	316	2	1	-10921639	238.857	248	189	255	5016	20.636	7.600	0.112	2.332
ID426403	426403	35	52.763	22.477	15.131	0	317	317	2	1	-10921639	212.714	220	136	255	4467	40.205	7.600	0.114	1.081
ID426404	426404	33	49.714	27.076	16.141	0	317	317	2	1	-10921639	205.667	210	130	255	4319	34.936	4.800	0.130	1.356
ID426405	426405	24	45.763	17.402	27.487	0	317	317	2	1	-10921639	68.619	62	26	144	1441	32.841	2.000	0.276	0.904
ID426398	426398	35	56.931	23.015	15.653	0	318	318	2	1	-10921639	234.429	243	201	255	4923	19.891	4.800	0.147	3.014
ID426399	426399	33	41.063	28.122	17.655	0	318	318	2	1	-10921639	155.190	152	88	207	3259	38.652	2.000	0.113	0.815
ID426400	426400	24	47.289	17.605	27.632	0	318	318	2	1	-10921639	69.238	66	27	129	1454	32.254	2.000	0.324	1.051
ID426406	426406	35	55.104	23.018	15.261	0	319	319	2	1	-10921639	211.857	226	158	255	4449	35.647	6.293	0.119	1.264
ID426407	426407	33	51.494	26.640	15.509	0	319	319	2	1	-10921639	187.524	190	111	248	3938	37.553	4.800	0.144	1.257
ID426408	426408	24	45.430	17.610	27.384	0	319	319	2	1	-10921639	70.429	56	40	135	1479	28.859	2.000	0.277	1.058
ID426402	426402	24	49.159	17.606	27.516	0	320	320	2	1	-10921639	73.143	60	27	139	1536	34.862	2.000	0.350	1.087
ID426401	426401	35	53.055	23.148	15.457	0	320	320	2	1	-10921639	208.381	217	147	255	4376	34.242	4.800	0.121	1.315
ID426410	426410	24	49.576	17.458	27.309	0	321	321	2	1	-10921639	71.619	60	28	158	1504	34.799	2.000	0.287	0.917
ID426409	426409	35	52.546	23.074	15.388	0	321	321	2	1	-10921639	198.667	205	131	248	4172	32.882	6.321	0.128	1.375
ID426411	426411	35	61.576	24.173	15.637	0	322	322	2	1	-10921639	199.667	196	136	251	4193	29.362	4.800	0.154	1.814
ID426412	426412	24	56.506	17.332	27.228	0	322	322	2	1	-10921639	71.476	60	23	181	1501	38.377	2.000	0.332	0.928
ID426415	426415	35	61.202	24.276	15.901	0	323	323	2	1	-10921639	196.000	204	127	245	4116	34.180	4.800	0.154	1.535
ID426416	426416	24	54.138	17.394	27.243	0	323	323	2	1	-10921639	70.667	57	31	154	1484	36.363	2.000	0.325	0.953
ID426414	426414	24	50.242	17.526	27.365	0	324	324	2	1	-10921639	73.762	61	41	146	1549	32.997	2.000	0.305	1.046
ID426413	426413	35	45.895	24.935	15.615	0	324	324	2	1	-10921639	185.095	189	122	232	3887	31.412	7.600	0.120	1.263
ID426418	426418	24	57.737	17.400	27.261	0	325	325	2	1	-10921639	77.810	68	31	172	1634	37.348	2.000	0.331	1.035
ID426417	426417	35	50.370	25.281	16.171	0	325	325	2	1	-10921639	194.476	200	144	236	4084	28.031	7.600	0.144	1.746
ID426422	426422	None	45.663	18.876	17.391	0	326	326	2	1	-10921639	166.810	174	117	221	3503	29.485	2.000	0.108	1.106
ID426423	426423	24	63.669	17.401	27.299	0	326	326	2	1	-10921639	85.476	73	27	169	1795	40.381	2.000	0.354	1.107
ID426421	426421	35	45.639	25.102	15.702	0	326	326	2	1	-10921639	192.571	191	152	229	4044	19.765	4.800	0.129	2.234
ID426424	426424	35	50.017	25.039	15.280	0	327	327	2	1	-10921639	206.429	207	159	242	4335	20.272	4.800	0.145	2.579
ID426425	426425	24	65.122	17.400	27.290	0	327	327	2	1	-10921639	93.000	77	50	175	1953	39.646	2.000	0.337	1.182
ID426419	426419	35	54.140	24.935	15.498	0	328	328	2	1	-10921639	195.476	195	140	232	4105	24.740	4.800	0.165	2.234
ID426420	426420	24	63.217	17.141	27.345	0	328	328	2	1	-10921639	84.429	78	36	177	1773	37.956	2.000	0.339	1.127
ID426426	426426	35	46.850	25.101	15.203	0	329	329	2	1	-10921639	188.857	195	135	222	3966	25.386	4.800	0.135	1.769
ID426427	426427	24	62.197	17.334	27.465	0	329	329	2	1	-10921639	87.905	80	30	178	1846	40.117	2.000	0.341	1.114
ID426428	426428	35	58.413	24.034	15.520	0	330	330	2	1	-10921639	204.286	217	153	248	4290	28.928	4.800	0.154	1.882
ID426429	426429	24	51.604	17.353	27.565	0	330	330	2	1	-10921639	72.857	73	22	155	1530	38.077	2.000	0.321	0.929
ID426430	426430	35	67.569	23.992	15.046	0	331	331	2	1	-10921639	197.095	188	133	255	4139	39.719	7.600	0.159	1.362
ID426431	426431	37	43.069	18.834	17.380	0	331	331	2	1	-10921639	175.524	168	122	231	3686	29.027	2.000	0.092	1.021
ID426432	426432	24	56.073	17.262	27.546	0	331	331	2	1	-10921639	76.714	77	24	170	1611	39.623	2.000	0.337	0.977
ID426434	426434	37	41.628	18.651	17.137	0	332	332	2	1	-10921639	170.905	165	128	216	3589	26.758	2.000	0.089	1.048
ID426435	426435	24	57.609	17.329	27.761	0	332	332	2	1	-10921639	75.000	72	25	173	1575	39.334	2.000	0.329	0.945
ID426433	426433	35	56.648	23.758	14.940	0	332	332	2	1	-10921639	190.714	186	124	243	4005	34.889	4.800	0.155	1.470
ID426436	426436	35	51.158	23.857	14.192	0	333	333	2	1	-10921639	165.286	168	105	234	3471	36.379	2.000	0.115	0.937
ID426437	426437	24	57.280	17.425	27.529	0	333	333	2	1	-10921639	77.619	71	21	156	1630	42.117	2.000	0.354	0.963
ID426446	426446	24	55.391	17.569	27.546	0	334	334	2	1	-10921639	84.143	81	30	152	1767	35.497	2.000	0.353	1.237
ID426445	426445	35	41.646	23.735	14.481	0	334	334	2	1	-10921639	165.810	159	112	233	3482	32.655	2.000	0.086	0.808
ID426438	426438	35	42.351	23.140	14.546	0	335	335	2	1	-10921639	184.238	187	129	231	3869	28.511	7.600	0.105	1.225
ID426439	426439	24	58.541	17.962	27.638	0	335	335	2	1	-10921639	83.524	78	32	161	1754	36.074	2.000	0.359	1.222
ID426442	426442	35	41.540	23.427	14.138	0	336	336	2	1	-10921639	168.238	165	121	226	3533	31.876	2.000	0.096	0.924
ID426443	426443	None	42.037	24.050	17.721	0	336	336	2	1	-10921639	163.190	160	120	211	3427	29.782	2.000	0.106	1.054
ID426444	426444	24	69.209	17.962	27.648	0	336	336	2	1	-10921639	95.810	87	38	191	2012	39.914	2.000	0.380	1.323
ID426440	426440	35	48.195	22.964	14.773	0	337	337	2	1	-10921639	172.476	177	123	229	3622	31.884	2.000	0.135	1.285
ID426441	426441	24	63.658	18.066	27.587	0	337	337	2	1	-10921639	88.429	76	34	174	1857	39.570	2.000	0.368	1.202
ID426447	426447	35	45.608	22.971	14.305	0	338	338	2	1	-10921639	163.238	159	124	219	3428	29.211	2.000	0.118	1.181
ID426448	426448	24	57.140	18.296	27.541	0	338	338	2	1	-10921639	86.000	79	32	168	1806	38.012	2.000	0.328	1.117
ID426450	426450	24	53.301	18.430	27.446	0	339	339	2	1	-10921639	85.000	78	48	155	1785	31.275	2.000	0.313	1.295
ID426449	426449	35	44.373	22.754	14.207	0	339	339	2	1	-10921639	163.143	154	120	215	3426	28.373	2.000	0.121	1.244
ID426451	426451	35	54.320	22.497	14.325	0	340	340	2	1	-10921639	177.143	176	126	245	3720	37.034	7.600	0.118	1.008
ID426452	426452	None	49.187	18.082	18.119	0	340	340	2	1	-10921639	162.429	155	128	225	3411	30.285	2.000	0.121	1.155
ID426453	426453	24	57.229	18.726	27.340	0	340	340	2	1	-10921639	85.524	72	49	161	1796	33.873	2.000	0.316	1.213
