# Supplementary material for: Progressive enhancement of kinetic proofreading in T cell antigen discrimination from receptor activation to DAG generation
Source: eLife. 2022 Sep 20;11:e75263. doi: 10.7554/eLife.75263 (PMC9536835; doi:10.7554/eLife.75263)
Supplement: Figure 5—source data 1. — Each data table is the TrackMate ‘spot-statistics’ output of one cell over four cycles of blue-light illumination (frames 0–40, 100–140, 200–240, and 300–340, with 3 s interval between frames). We calculated the lifetime of TrackIDs that existed at the start of each period of blue-light illumination that did not last for the full period and fit the resulting lifetime distributions using custom Python scripts available at https://github.com/dbritain/KP-paper (copy archived at swh:1:rev:167fa456901903740f0f3ee6a3e5324bc45207ea, Britain, 2022). [file elife-75263-fig5-data1.zip › Fig5SourceData/LAT/lat2/cell17.csv]

Label	ID	TRACK_ID	QUALITY	POSITION_X	POSITION_Y	POSITION_Z	POSITION_T	FRAME	RADIUS	VISIBILITY	MANUAL_COLOR	MEAN_INTENSITY	MEDIAN_INTENSITY	MIN_INTENSITY	MAX_INTENSITY	TOTAL_INTENSITY	STANDARD_DEVIATION	ESTIMATED_DIAMETER	CONTRAST	SNR
ID428262	428262	0	55.223	12.703	14.242	0	0	0	2	1	-10921639	205.667	204	156	255	4319	30.268	7.600	0.119	1.447
ID428263	428263	None	46.392	18.606	15.901	0	0	0	2	1	-10921639	195.381	200	118	240	4103	34.725	4.800	0.119	1.196
ID428260	428260	1	43.105	16.842	9.380	0	0	0	2	1	-10921639	164.095	175	89	222	3446	40.994	4.800	0.140	0.982
ID428261	428261	2	48.148	20.429	12.227	0	0	0	2	1	-10921639	183.952	187	118	250	3863	35.116	7.600	0.107	1.014
ID428264	428264	3	45.215	13.803	22.313	0	0	0	2	1	-10921639	132.048	124	86	202	2773	30.180	2.000	0.121	0.948
ID428254	428254	0	50.924	13.256	15.346	0	1	1	2	1	-10921639	219.619	221	165	255	4612	28.657	4.800	0.117	1.609
ID428255	428255	3	44.096	13.964	22.142	0	1	1	2	1	-10921639	137.286	136	96	199	2883	27.552	2.000	0.118	1.051
ID428252	428252	1	48.502	16.281	9.359	0	1	1	2	1	-10921639	162.381	168	92	237	3410	44.820	2.000	0.129	0.826
ID428253	428253	2	47.023	20.402	12.513	0	1	1	2	1	-10921639	186.286	183	108	255	3912	37.728	2.000	0.091	0.821
ID428250	428250	0	44.794	12.868	15.060	0	2	2	2	1	-10921639	214.619	221	171	255	4507	22.119	4.800	0.107	1.872
ID428251	428251	None	40.286	14.706	16.784	0	2	2	2	1	-10921639	200.286	211	118	248	4206	35.246	4.800	0.089	0.933
ID428248	428248	1	43.003	16.369	9.445	0	2	2	2	1	-10921639	152.905	160	86	212	3211	41.858	4.800	0.141	0.902
ID428249	428249	2	61.410	20.081	13.557	0	2	2	2	1	-10921639	178.714	179	100	253	3753	43.508	2.000	0.163	1.154
ID428267	428267	1	50.364	16.729	9.094	0	3	3	2	1	-10921639	141.524	139	83	197	2972	36.563	2.000	0.156	1.047
ID428268	428268	2	90.697	20.114	13.995	0	3	3	2	1	-10921639	184.429	193	112	255	3873	49.074	2.000	0.239	1.452
ID428269	428269	0	51.970	13.083	15.140	0	3	3	2	1	-10921639	208.190	213	171	255	4372	26.483	4.800	0.118	1.663
ID428266	428266	0	46.884	14.223	15.504	0	4	4	2	1	-10921639	196.571	202	126	248	4128	28.469	4.800	0.117	1.449
ID428265	428265	2	75.799	20.207	13.872	0	4	4	2	1	-10921639	170.429	179	104	255	3579	44.350	2.000	0.200	1.282
ID428258	428258	0	54.703	13.849	14.704	0	5	5	2	1	-10921639	203.190	205	162	246	4267	23.687	4.800	0.147	2.195
ID428259	428259	4	42.689	13.684	22.032	0	5	5	2	1	-10921639	123.952	129	80	176	2603	28.092	2.000	0.143	1.107
ID428256	428256	1	40.593	16.639	8.383	0	5	5	2	1	-10921639	112.381	107	59	174	2360	31.767	4.800	0.185	1.105
ID428257	428257	2	73.046	20.146	14.237	0	5	5	2	1	-10921639	159.714	162	66	249	3354	50.278	2.000	0.202	1.066
ID428279	428279	1	44.032	16.425	8.399	0	6	6	2	1	-10921639	119.238	119	69	173	2504	28.972	4.800	0.221	1.492
ID428282	428282	4	41.563	13.758	22.044	0	6	6	2	1	-10921639	125.714	127	83	165	2640	24.411	4.800	0.157	1.395
ID428280	428280	2	61.506	20.241	14.381	0	6	6	2	1	-10921639	151.143	155	74	226	3174	43.013	2.000	0.188	1.111
ID428281	428281	0	52.224	13.964	14.686	0	6	6	2	1	-10921639	195.190	195	147	234	4099	22.160	4.800	0.146	2.239
ID428274	428274	1	46.070	17.033	8.173	0	7	7	2	1	-10921639	108.857	103	62	163	2286	30.322	2.000	0.217	1.281
ID428276	428276	0	51.988	13.777	14.865	0	7	7	2	1	-10921639	197.381	199	159	226	4145	19.663	4.800	0.151	2.628
ID428277	428277	2	60.727	20.891	15.226	0	7	7	2	1	-10921639	161.000	161	83	225	3381	41.683	2.000	0.174	1.148
ID428278	428278	2	58.865	22.040	16.040	0	8	8	2	1	-10921639	146.476	141	102	228	3076	34.320	7.600	0.175	1.274
ID428275	428275	0	58.878	14.418	14.428	0	8	8	2	1	-10921639	198.095	200	130	251	4160	31.939	4.800	0.163	1.737
ID428283	428283	0	54.595	12.239	13.421	0	9	9	2	1	-10921639	175.952	180	123	243	3695	37.255	4.800	0.137	1.141
ID428284	428284	2	52.057	21.933	16.269	0	9	9	2	1	-10921639	142.810	140	93	191	2999	33.823	4.800	0.178	1.274
ID428272	428272	0	42.632	12.790	14.019	0	10	10	2	1	-10921639	179.190	185	137	214	3763	21.794	4.800	0.124	1.818
ID428273	428273	2	48.260	21.854	16.321	0	10	10	2	1	-10921639	147.381	152	98	197	3095	29.571	4.800	0.170	1.447
ID428270	428270	0	54.738	12.382	13.358	0	11	11	2	1	-10921639	169.952	170	116	228	3569	33.945	2.000	0.151	1.314
ID428271	428271	2	54.880	21.905	16.856	0	11	11	2	1	-10921639	134.429	128	87	202	2823	37.969	2.000	0.191	1.135
ID428286	428286	2	41.943	22.734	18.132	0	12	12	2	1	-10921639	106.095	96	43	167	2228	39.961	2.000	0.159	0.729
ID428285	428285	5	40.812	15.935	7.864	0	12	12	2	1	-10921639	115.857	120	77	164	2433	25.987	2.000	0.155	1.199
ID428287	428287	5	40.374	15.862	8.026	0	13	13	2	1	-10921639	108.857	108	65	153	2286	26.240	2.000	0.169	1.201
ID428288	428288	None	40.164	16.763	8.303	0	15	15	2	1	-10921639	115.714	126	55	163	2430	32.245	4.800	0.186	1.126
ID428289	428289	21	55.115	13.128	12.764	0	37	37	2	1	-10921639	153.476	154	112	227	3223	32.343	2.000	0.148	1.224
ID428290	428290	21	46.182	13.006	12.948	0	38	38	2	1	-10921639	150.000	147	100	200	3150	28.473	2.000	0.136	1.262
ID428291	428291	None	41.345	20.207	17.292	0	40	40	2	1	-10921639	111.810	117	70	149	2348	21.951	4.800	0.201	1.706
ID428294	428294	None	40.466	20.311	17.407	0	43	43	2	1	-10921639	119.571	130	71	151	2511	23.207	4.800	0.201	1.724
ID428293	428293	None	48.286	19.397	17.143	0	45	45	2	1	-10921639	127.381	137	75	166	2675	24.192	4.800	0.203	1.778
ID428292	428292	6	48.659	15.054	11.897	0	46	46	2	1	-10921639	162.190	162	120	224	3406	25.103	4.800	0.140	1.587
ID428296	428296	6	43.342	14.695	11.441	0	47	47	2	1	-10921639	149.857	150	100	195	3147	30.368	7.600	0.134	1.168
ID428297	428297	None	48.728	18.977	17.084	0	47	47	2	1	-10921639	127.714	130	75	174	2682	30.932	4.800	0.187	1.302
ID428295	428295	6	57.117	14.928	11.441	0	48	48	2	1	-10921639	163.619	156	113	232	3436	36.725	2.000	0.157	1.212
ID428298	428298	6	51.788	14.725	12.137	0	49	49	2	1	-10921639	176.143	174	120	231	3699	29.193	4.800	0.142	1.499
ID428299	428299	6	46.736	15.000	12.000	0	50	50	2	1	-10921639	172.095	170	131	217	3614	24.323	4.800	0.130	1.630
ID428300	428300	6	57.380	14.456	11.418	0	51	51	2	1	-10921639	169.476	172	94	234	3559	42.069	4.800	0.160	1.112
ID428307	428307	6	54.361	14.487	11.420	0	52	52	2	1	-10921639	169.095	163	113	225	3551	33.997	4.800	0.156	1.344
ID428308	428308	7	41.711	18.919	16.684	0	52	52	2	1	-10921639	127.048	135	82	167	2668	28.598	4.800	0.176	1.329
ID428302	428302	7	41.660	18.752	16.341	0	53	53	2	1	-10921639	133.333	138	79	171	2800	27.082	4.800	0.177	1.483
ID428301	428301	6	60.087	14.572	11.035	0	53	53	2	1	-10921639	168.857	164	110	238	3546	37.792	2.000	0.150	1.168
ID428306	428306	6	56.888	14.689	11.023	0	54	54	2	1	-10921639	160.619	154	115	240	3373	32.321	2.000	0.147	1.273
ID428303	428303	6	56.460	15.000	11.000	0	55	55	2	1	-10921639	174.095	170	130	240	3656	33.842	4.800	0.161	1.429
ID428304	428304	7	52.607	18.395	16.064	0	55	55	2	1	-10921639	153.190	149	107	197	3217	26.964	4.800	0.178	1.719
ID428310	428310	7	42.709	18.895	16.489	0	56	56	2	1	-10921639	132.524	135	85	168	2783	26.421	4.800	0.172	1.473
ID428309	428309	6	53.120	14.688	11.346	0	56	56	2	1	-10921639	165.667	166	125	231	3479	33.075	7.600	0.140	1.231
ID428305	428305	6	43.141	14.707	11.149	0	57	57	2	1	-10921639	160.095	164	123	212	3362	26.111	7.600	0.119	1.307
ID428314	428314	7	48.410	18.654	16.512	0	58	58	2	1	-10921639	135.048	135	85	190	2836	35.628	7.600	0.171	1.106
ID428313	428313	6	54.940	14.665	10.914	0	58	58	2	1	-10921639	171.190	175	124	231	3595	32.140	7.600	0.147	1.365
ID428311	428311	6	54.655	14.739	10.772	0	59	59	2	1	-10921639	178.143	180	119	237	3741	35.474	7.600	0.142	1.252
ID428312	428312	7	47.385	18.513	16.325	0	59	59	2	1	-10921639	153.524	147	106	207	3224	32.320	7.600	0.155	1.272
ID428315	428315	6	40.790	15.137	10.163	0	60	60	2	1	-10921639	163.476	172	110	212	3433	32.175	4.800	0.112	1.022
ID428316	428316	7	51.961	18.394	16.483	0	60	60	2	1	-10921639	160.810	161	117	226	3377	31.099	7.600	0.145	1.309
ID428322	428322	6	44.741	15.399	9.763	0	61	61	2	1	-10921639	161.810	167	113	210	3398	29.544	4.800	0.125	1.216
ID428323	428323	7	65.725	18.478	16.373	0	61	61	2	1	-10921639	170.048	162	119	237	3571	36.714	4.800	0.185	1.444
ID428318	428318	7	67.370	18.592	16.548	0	62	62	2	1	-10921639	146.952	144	81	245	3086	53.201	2.000	0.195	0.901
ID428317	428317	6	41.215	14.982	10.279	0	62	62	2	1	-10921639	155.619	153	114	200	3268	30.301	7.600	0.120	1.103
ID428319	428319	6	51.422	15.161	10.829	0	63	63	2	1	-10921639	166.143	166	125	223	3489	28.781	7.600	0.136	1.383
ID428320	428320	7	65.809	18.393	16.290	0	63	63	2	1	-10921639	163.333	154	118	231	3430	36.252	7.600	0.190	1.442
ID428321	428321	7	58.937	18.369	16.280	0	64	64	2	1	-10921639	173.429	172	117	225	3642	33.642	4.800	0.178	1.558
ID428326	428326	None	56.830	18.236	16.499	0	65	65	2	1	-10921639	182.810	185	122	251	3839	36.967	4.800	0.170	1.437
ID428324	428324	None	43.432	15.791	10.323	0	65	65	2	1	-10921639	147.571	148	93	213	3099	37.376	2.000	0.110	0.783
ID428325	428325	7	49.495	18.236	16.499	0	65	65	2	1	-10921639	182.810	185	122	251	3839	36.967	4.800	0.170	1.437
ID428327	428327	7	56.554	18.500	16.241	0	66	66	2	1	-10921639	177.667	175	123	229	3731	35.400	4.800	0.171	1.464
ID428330	428330	8	59.291	15.677	9.912	0	67	67	2	1	-10921639	158.524	147	103	239	3329	40.349	2.000	0.143	0.982
ID428331	428331	7	48.594	17.978	15.074	0	67	67	2	1	-10921639	179.857	189	123	236	3777	31.120	4.800	0.159	1.589
ID428328	428328	8	51.038	15.669	9.754	0	68	68	2	1	-10921639	155.476	159	102	217	3265	33.942	2.000	0.133	1.073
ID428329	428329	7	50.777	18.920	16.787	0	68	68	2	1	-10921639	139.857	136	86	209	2937	37.879	2.000	0.139	0.899
ID428333	428333	8	44.165	15.732	9.883	0	69	69	2	1	-10921639	148.000	158	88	190	3108	32.268	7.600	0.126	1.027
ID428335	428335	8	51.885	15.516	9.871	0	70	70	2	1	-10921639	168.286	175	100	238	3534	34.447	2.000	0.129	1.114
ID428336	428336	None	41.566	18.968	16.704	0	70	70	2	1	-10921639	129.429	132	74	193	2718	36.137	2.000	0.120	0.769
ID428332	428332	8	49.450	15.843	10.431	0	71	71	2	1	-10921639	165.286	168	106	216	3471	35.144	7.600	0.141	1.165
ID428334	428334	8	48.384	15.516	10.407	0	72	72	2	1	-10921639	162.333	173	106	219	3409	36.780	7.600	0.140	1.084
ID428339	428339	8	59.998	15.712	10.574	0	73	73	2	1	-10921639	195.667	189	144	253	4109	31.270	4.800	0.165	1.776
ID428340	428340	9	50.973	18.673	16.491	0	73	73	2	1	-10921639	141.190	143	73	202	2965	36.921	2.000	0.163	1.070
ID428338	428338	9	43.702	18.325	16.823	0	74	74	2	1	-10921639	130.190	128	83	192	2734	29.625	2.000	0.141	1.087
ID428337	428337	8	49.150	15.342	11.479	0	74	74	2	1	-10921639	181.381	179	130	233	3809	27.944	4.800	0.140	1.593
ID428346	428346	9	50.895	18.481	16.712	0	75	75	2	1	-10921639	134.381	132	74	217	2822	38.643	2.000	0.136	0.832
ID428347	428347	10	43.145	13.039	19.082	0	75	75	2	1	-10921639	134.571	135	59	184	2826	29.912	4.800	0.147	1.155
ID428345	428345	8	58.208	15.632	11.464	0	75	75	2	1	-10921639	195.571	198	137	253	4107	33.034	4.800	0.180	1.803
ID428362	428362	10	52.638	12.644	18.800	0	76	76	2	1	-10921639	135.000	134	61	207	2835	39.214	2.000	0.151	0.901
ID428360	428360	8	56.814	15.541	12.004	0	76	76	2	1	-10921639	187.857	189	117	241	3945	37.232	2.000	0.144	1.274
ID428361	428361	9	46.201	18.644	16.701	0	76	76	2	1	-10921639	126.143	130	68	201	2649	39.610	2.000	0.151	0.836
ID428358	428358	9	42.342	18.313	16.723	0	77	77	2	1	-10921639	137.143	134	87	196	2880	31.310	2.000	0.120	0.938
ID428359	428359	10	54.419	12.624	18.985	0	77	77	2	1	-10921639	139.714	138	77	222	2934	36.468	2.000	0.149	0.991
ID428357	428357	8	48.068	15.453	11.984	0	77	77	2	1	-10921639	175.000	171	117	228	3675	32.192	2.000	0.122	1.180
ID428342	428342	8	49.464	15.416	12.224	0	78	78	2	1	-10921639	198.048	195	126	252	4159	33.123	4.800	0.130	1.371
ID428343	428343	9	46.777	18.395	16.622	0	78	78	2	1	-10921639	151.238	146	90	226	3176	41.062	2.000	0.118	0.780
ID428341	428341	11	53.397	16.332	9.785	0	78	78	2	1	-10921639	176.238	176	119	239	3701	38.810	4.800	0.147	1.162
ID428344	428344	10	49.432	12.524	19.391	0	78	78	2	1	-10921639	159.810	158	116	213	3356	26.847	7.600	0.130	1.370
ID428350	428350	9	52.947	18.166	16.655	0	79	79	2	1	-10921639	158.952	163	90	233	3338	40.796	2.000	0.133	0.912
ID428351	428351	10	60.987	12.648	19.462	0	79	79	2	1	-10921639	175.190	172	126	239	3679	32.735	2.000	0.155	1.436
ID428348	428348	11	43.546	16.424	9.122	0	79	79	2	1	-10921639	152.571	152	103	205	3204	31.772	2.000	0.129	1.100
ID428349	428349	8	47.024	15.347	12.827	0	79	79	2	1	-10921639	194.714	190	143	249	4089	29.520	2.000	0.099	1.192
ID428366	428366	10	56.072	13.142	19.456	0	80	80	2	1	-10921639	175.429	170	119	237	3684	31.747	2.000	0.142	1.376
ID428364	428364	8	48.467	15.462	13.031	0	80	80	2	1	-10921639	195.000	195	131	255	4095	30.694	4.800	0.111	1.272
ID428365	428365	9	59.548	18.299	17.129	0	80	80	2	1	-10921639	162.762	166	101	248	3418	36.243	7.600	0.148	1.157
ID428363	428363	11	50.367	16.323	8.999	0	80	80	2	1	-10921639	153.429	155	102	229	3222	33.176	2.000	0.139	1.126
ID428356	428356	10	48.626	13.560	19.711	0	81	81	2	1	-10921639	158.095	158	101	224	3320	36.768	7.600	0.131	0.994
ID428354	428354	8	40.744	15.537	12.825	0	81	81	2	1	-10921639	175.762	175	112	245	3691	35.923	2.000	0.078	0.706
ID428355	428355	9	48.660	17.809	17.472	0	81	81	2	1	-10921639	158.190	156	93	224	3322	36.427	7.600	0.126	0.973
ID428352	428352	11	46.403	16.535	8.866	0	81	81	2	1	-10921639	148.952	151	93	204	3128	33.185	4.800	0.147	1.152
ID428353	428353	12	44.255	9.466	11.492	0	81	81	2	1	-10921639	122.810	118	66	209	2579	40.134	2.000	0.144	0.769
ID428374	428374	11	68.698	16.779	8.766	0	82	82	2	1	-10921639	166.048	158	104	244	3487	39.192	2.000	0.200	1.409
ID428375	428375	12	53.933	9.271	11.660	0	82	82	2	1	-10921639	137.333	139	76	216	2884	39.610	2.000	0.161	0.960
ID428376	428376	9	44.250	17.711	17.401	0	82	82	2	1	-10921639	156.714	150	96	224	3291	41.553	2.000	0.101	0.689
ID428377	428377	10	53.760	13.528	19.519	0	82	82	2	1	-10921639	174.857	171	95	248	3672	43.922	7.600	0.129	0.913
ID428367	428367	11	76.912	16.281	8.996	0	83	83	2	1	-10921639	188.000	190	125	255	3948	38.906	4.800	0.212	1.687
ID428370	428370	10	68.982	13.817	19.034	0	83	83	2	1	-10921639	199.048	204	123	255	4180	39.564	2.000	0.157	1.366
ID428368	428368	12	47.705	9.371	11.534	0	83	83	2	1	-10921639	136.762	131	88	219	2872	34.634	2.000	0.154	1.052
ID428369	428369	9	47.352	18.477	17.655	0	83	83	2	1	-10921639	154.143	160	80	214	3237	38.154	2.000	0.125	0.900
ID428382	428382	12	45.205	9.543	12.028	0	84	84	2	1	-10921639	141.000	136	93	228	2961	32.576	2.000	0.113	0.878
ID428383	428383	13	61.600	15.828	11.926	0	84	84	2	1	-10921639	182.095	191	105	255	3824	46.751	2.000	0.125	0.867
ID428381	428381	11	59.625	16.241	8.887	0	84	84	2	1	-10921639	175.619	183	125	237	3688	36.597	2.000	0.165	1.358
ID428384	428384	9	45.010	18.079	18.394	0	84	84	2	1	-10921639	154.524	160	86	198	3245	29.502	4.800	0.148	1.352
ID428385	428385	10	66.895	13.380	19.298	0	84	84	2	1	-10921639	199.619	196	131	255	4192	37.006	4.800	0.164	1.519
ID428386	428386	11	74.288	15.796	8.510	0	85	85	2	1	-10921639	182.048	176	115	255	3823	40.441	2.000	0.187	1.416
ID428387	428387	13	50.148	15.405	12.772	0	85	85	2	1	-10921639	189.143	187	137	252	3972	32.615	2.000	0.102	1.073
ID428388	428388	10	64.971	13.414	19.338	0	85	85	2	1	-10921639	200.952	199	137	255	4220	34.043	4.800	0.160	1.627
ID428371	428371	11	69.052	15.841	8.243	0	86	86	2	1	-10921639	167.762	162	108	252	3523	43.351	2.000	0.177	1.166
ID428372	428372	13	55.210	15.471	12.600	0	86	86	2	1	-10921639	191.667	190	128	255	4025	35.473	2.000	0.122	1.173
ID428373	428373	10	73.130	12.813	19.218	0	86	86	2	1	-10921639	202.286	198	139	255	4248	34.154	4.800	0.183	1.836
ID428378	428378	11	52.793	16.270	8.018	0	87	87	2	1	-10921639	153.381	144	95	241	3221	35.713	2.000	0.126	0.960
ID428379	428379	13	50.475	15.427	12.598	0	87	87	2	1	-10921639	195.524	192	126	255	4106	31.733	4.800	0.122	1.335
ID428380	428380	10	72.738	12.644	19.162	0	87	87	2	1	-10921639	200.524	201	130	255	4211	37.721	4.800	0.179	1.617
ID428390	428390	13	49.963	14.819	12.838	0	88	88	2	1	-10921639	188.905	196	123	248	3967	33.270	4.800	0.115	1.171
ID428391	428391	10	67.191	12.826	19.339	0	88	88	2	1	-10921639	188.333	186	130	255	3955	33.959	4.800	0.170	1.613
ID428389	428389	11	57.875	16.191	7.789	0	88	88	2	1	-10921639	153.333	146	113	243	3220	34.793	2.000	0.141	1.090
ID428394	428394	14	44.949	19.042	17.142	0	89	89	2	1	-10921639	135.667	140	94	189	2849	29.244	2.000	0.130	1.069
ID428395	428395	10	72.903	12.134	18.929	0	89	89	2	1	-10921639	195.571	209	125	255	4107	40.138	4.800	0.194	1.584
ID428392	428392	11	55.601	16.544	7.638	0	89	89	2	1	-10921639	157.000	160	90	232	3297	39.773	2.000	0.149	1.027
ID428393	428393	13	56.155	14.507	12.648	0	89	89	2	1	-10921639	204.238	215	138	255	4289	39.329	4.800	0.127	1.171
ID428402	428402	14	57.467	18.932	17.277	0	90	90	2	1	-10921639	143.905	139	85	215	3022	34.874	2.000	0.171	1.206
ID428403	428403	10	73.390	12.106	18.869	0	90	90	2	1	-10921639	207.524	202	137	255	4358	40.625	4.800	0.193	1.654
ID428400	428400	11	48.622	16.730	7.451	0	90	90	2	1	-10921639	144.810	143	83	216	3041	39.371	2.000	0.148	0.949
ID428401	428401	13	57.152	14.736	12.765	0	90	90	2	1	-10921639	207.952	219	126	255	4367	39.530	4.800	0.129	1.201
ID428398	428398	14	49.974	19.010	16.914	0	91	91	2	1	-10921639	146.571	141	112	214	3078	31.440	2.000	0.139	1.141
ID428399	428399	10	71.890	12.150	18.588	0	91	91	2	1	-10921639	200.762	199	118	255	4216	44.905	4.800	0.196	1.466
ID428396	428396	11	50.116	16.704	7.218	0	91	91	2	1	-10921639	151.762	148	98	216	3187	33.795	4.800	0.168	1.289
ID428397	428397	13	62.922	14.672	12.853	0	91	91	2	1	-10921639	210.905	210	151	255	4429	36.850	4.800	0.145	1.452
ID428414	428414	14	42.626	19.125	16.970	0	92	92	2	1	-10921639	144.429	148	101	211	3033	31.548	2.000	0.101	0.840
ID428415	428415	10	68.063	12.246	18.957	0	92	92	2	1	-10921639	201.810	203	119	255	4238	45.112	7.600	0.180	1.366
ID428413	428413	13	61.771	14.852	13.074	0	92	92	2	1	-10921639	235.571	250	184	255	4947	24.875	4.800	0.162	2.639
ID428406	428406	14	43.745	19.184	16.830	0	93	93	2	1	-10921639	149.667	158	83	212	3143	34.440	7.600	0.117	0.908
ID428407	428407	10	69.633	11.874	18.764	0	93	93	2	1	-10921639	196.476	197	115	255	4126	42.708	4.800	0.182	1.416
ID428404	428404	16	43.002	15.837	7.877	0	93	93	2	1	-10921639	151.476	160	101	207	3181	29.634	2.000	0.116	1.059
ID428405	428405	13	59.423	14.858	13.310	0	93	93	2	1	-10921639	225.905	237	172	255	4744	29.218	4.800	0.148	1.993
ID428412	428412	10	59.368	12.218	19.226	0	94	94	2	1	-10921639	205.952	204	125	255	4325	36.463	7.600	0.150	1.473
ID428410	428410	13	51.991	14.612	13.640	0	94	94	2	1	-10921639	235.762	255	188	255	4951	23.104	4.800	0.125	2.275
ID428411	428411	14	57.407	18.833	16.677	0	94	94	2	1	-10921639	160.905	172	70	246	3379	52.747	2.000	0.134	0.719
ID428408	428408	16	41.948	15.995	8.436	0	94	94	2	1	-10921639	151.095	147	102	207	3173	33.658	2.000	0.118	0.946
ID428409	428409	15	45.221	9.128	11.212	0	94	94	2	1	-10921639	134.571	131	71	212	2826	39.987	2.000	0.132	0.783
ID428420	428420	None	45.408	13.957	20.917	0	95	95	2	1	-10921639	151.333	147	65	253	3178	48.230	4.800	0.141	0.775
ID428418	428418	14	64.701	18.737	16.377	0	95	95	2	1	-10921639	194.476	191	123	255	4084	45.303	2.000	0.144	1.083
ID428419	428419	10	44.462	11.770	18.198	0	95	95	2	1	-10921639	215.952	220	170	255	4535	24.661	7.600	0.110	1.734
ID428416	428416	15	40.214	8.997	11.455	0	95	95	2	1	-10921639	131.286	127	65	203	2757	40.463	2.000	0.118	0.684
ID428417	428417	13	44.587	14.916	13.883	0	95	95	2	1	-10921639	233.286	238	195	255	4899	23.083	7.600	0.101	1.859
ID428431	428431	15	47.576	9.490	11.743	0	96	96	2	1	-10921639	161.048	167	87	244	3382	39.364	2.000	0.121	0.886
ID428434	428434	10	44.852	12.050	18.814	0	96	96	2	1	-10921639	205.905	220	118	255	4324	36.685	7.600	0.122	1.222
ID428432	428432	13	42.106	14.651	14.209	0	96	96	2	1	-10921639	231.762	241	178	255	4867	26.666	4.800	0.094	1.493
ID428433	428433	14	58.619	18.525	16.371	0	96	96	2	1	-10921639	190.000	175	122	255	3990	46.027	2.000	0.130	0.948
ID428422	428422	14	62.800	18.593	16.548	0	97	97	2	1	-10921639	185.524	195	82	255	3896	57.303	2.000	0.155	0.871
ID428421	428421	15	53.890	10.053	11.901	0	97	97	2	1	-10921639	166.810	174	103	250	3503	41.346	2.000	0.111	0.806
ID428423	428423	15	50.865	10.007	11.554	0	98	98	2	1	-10921639	156.286	161	82	241	3282	42.022	2.000	0.102	0.688
ID428424	428424	14	64.117	17.991	16.675	0	98	98	2	1	-10921639	198.905	208	99	255	4177	48.709	2.000	0.144	1.029
ID428425	428425	10	46.785	11.989	19.403	0	98	98	2	1	-10921639	208.476	217	130	247	4378	27.562	4.800	0.129	1.726
ID428426	428426	14	64.981	18.296	16.642	0	99	99	2	1	-10921639	216.667	229	124	255	4550	43.129	4.800	0.160	1.385
ID428427	428427	10	48.180	12.654	19.598	0	99	99	2	1	-10921639	184.429	186	92	250	3873	47.920	2.000	0.113	0.779
ID428430	428430	10	44.015	11.954	19.147	0	100	100	2	1	-10921639	206.000	217	131	255	4326	34.854	4.800	0.098	1.060
ID428428	428428	14	51.681	18.535	16.302	0	100	100	2	1	-10921639	201.190	208	129	252	4225	37.815	4.800	0.126	1.193
ID428429	428429	17	50.101	9.834	16.858	0	100	100	2	1	-10921639	219.810	227	176	255	4616	26.731	7.600	0.125	1.828
ID428435	428435	17	53.203	9.774	17.302	0	101	101	2	1	-10921639	219.619	224	171	255	4612	27.773	7.600	0.136	1.889
ID428436	428436	14	53.819	17.627	16.654	0	101	101	2	1	-10921639	201.048	213	107	255	4222	45.834	7.600	0.146	1.121
ID428438	428438	17	57.143	9.166	17.276	0	102	102	2	1	-10921639	206.524	227	131	255	4337	45.681	7.600	0.126	1.011
ID428439	428439	None	54.194	11.074	19.354	0	102	102	2	1	-10921639	229.000	247	148	255	4809	32.408	7.600	0.133	1.657
ID428437	428437	14	54.032	18.472	16.348	0	102	102	2	1	-10921639	224.429	226	172	255	4713	27.546	4.800	0.136	1.949
ID428442	428442	17	58.603	9.077	17.191	0	103	103	2	1	-10921639	212.286	227	135	255	4458	41.068	4.800	0.143	1.293
ID428440	428440	None	42.533	14.883	14.892	0	103	103	2	1	-10921639	236.000	250	183	255	4956	24.017	4.800	0.094	1.689
ID428441	428441	14	47.685	19.000	16.000	0	103	103	2	1	-10921639	202.571	202	124	255	4254	35.317	4.800	0.121	1.242
ID428443	428443	17	55.460	8.935	17.028	0	104	104	2	1	-10921639	205.524	211	129	255	4316	41.222	6.294	0.135	1.185
ID428444	428444	14	51.689	17.989	16.594	0	104	104	2	1	-10921639	210.714	215	128	255	4425	42.744	7.600	0.124	1.087
ID428448	428448	17	59.752	9.395	17.195	0	105	105	2	1	-10921639	214.095	232	131	255	4496	43.406	4.800	0.147	1.264
ID428449	428449	14	54.763	17.817	16.794	0	105	105	2	1	-10921639	207.905	214	125	255	4366	41.747	4.800	0.133	1.169
ID428450	428450	14	56.460	20.124	15.649	0	106	106	2	1	-10921639	180.857	177	119	248	3798	38.164	4.800	0.141	1.168
ID428451	428451	17	57.779	9.177	17.495	0	106	106	2	1	-10921639	215.333	228	142	255	4522	38.824	4.800	0.143	1.387
ID428446	428446	17	58.136	9.361	17.776	0	107	107	2	1	-10921639	210.381	215	124	255	4418	40.676	7.600	0.152	1.364
ID428447	428447	None	48.735	17.174	17.638	0	107	107	2	1	-10921639	199.524	213	122	252	4190	41.421	7.600	0.107	0.933
ID428445	428445	14	53.121	19.843	15.826	0	107	107	2	1	-10921639	180.333	183	124	252	3787	38.735	4.800	0.145	1.181
ID428452	428452	14	58.783	19.613	15.866	0	108	108	2	1	-10921639	172.000	166	102	253	3612	42.997	2.000	0.150	1.045
ID428453	428453	17	63.136	9.530	18.464	0	108	108	2	1	-10921639	237.333	249	186	255	4984	21.646	4.800	0.176	3.276
ID428456	428456	14	64.740	19.754	16.073	0	109	109	2	1	-10921639	168.286	170	91	252	3534	44.266	2.000	0.154	1.015
ID428457	428457	17	64.378	9.422	18.713	0	109	109	2	1	-10921639	211.048	233	117	255	4432	50.056	4.800	0.167	1.205
ID428454	428454	14	62.763	19.994	15.480	0	110	110	2	1	-10921639	177.667	178	120	239	3731	34.391	2.000	0.170	1.504
ID428455	428455	17	62.483	9.427	18.483	0	110	110	2	1	-10921639	218.714	223	128	255	4593	40.880	4.800	0.160	1.475
ID428458	428458	14	46.097	20.022	16.338	0	111	111	2	1	-10921639	156.000	158	103	199	3276	25.102	4.800	0.139	1.519
ID428459	428459	17	61.672	9.676	18.840	0	111	111	2	1	-10921639	226.667	234	173	255	4760	29.508	4.800	0.176	2.302
ID428467	428467	14	44.186	19.845	16.657	0	112	112	2	1	-10921639	143.524	142	90	198	3014	33.058	4.800	0.146	1.109
ID428468	428468	17	67.857	9.885	18.913	0	112	112	2	1	-10921639	221.905	232	167	255	4660	32.407	4.800	0.188	2.171
ID428464	428464	14	66.660	19.838	16.582	0	113	113	2	1	-10921639	152.095	151	90	237	3194	46.039	2.000	0.204	1.121
ID428465	428465	17	63.778	10.206	19.453	0	113	113	2	1	-10921639	221.048	233	170	255	4642	31.821	4.800	0.176	2.082
ID428462	428462	14	52.051	19.491	16.450	0	114	114	2	1	-10921639	152.905	148	111	219	3211	30.440	2.000	0.134	1.188
ID428463	428463	17	67.957	10.164	19.298	0	114	114	2	1	-10921639	213.952	211	141	255	4493	33.658	4.800	0.181	1.944
ID428460	428460	14	49.719	19.711	16.415	0	115	115	2	1	-10921639	140.381	134	77	212	2948	35.268	2.000	0.140	0.977
ID428461	428461	17	64.562	10.710	19.737	0	115	115	2	1	-10921639	214.524	221	123	255	4505	41.336	4.800	0.169	1.501
ID428466	428466	17	58.595	10.209	18.996	0	116	116	2	1	-10921639	218.905	226	150	255	4597	35.798	4.800	0.148	1.581
ID428471	428471	17	56.325	11.009	19.713	0	117	117	2	1	-10921639	204.238	217	114	251	4289	43.318	4.800	0.152	1.244
ID428474	428474	17	65.838	11.071	19.690	0	118	118	2	1	-10921639	209.810	215	135	255	4406	44.619	4.800	0.172	1.380
ID428470	428470	17	57.164	11.621	19.895	0	119	119	2	1	-10921639	209.762	223	115	255	4405	45.633	4.800	0.148	1.182
ID428469	428469	18	52.209	10.019	17.852	0	119	119	2	1	-10921639	232.714	245	175	255	4887	29.119	7.600	0.134	1.890
ID428475	428475	19	47.640	19.614	16.328	0	120	120	2	1	-10921639	134.286	129	71	188	2820	36.670	4.800	0.170	1.063
ID428476	428476	18	57.701	9.136	17.259	0	120	120	2	1	-10921639	214.571	226	143	255	4506	40.782	4.800	0.142	1.311
ID428477	428477	17	63.826	11.375	20.229	0	120	120	2	1	-10921639	212.333	223	134	255	4459	43.641	4.800	0.163	1.364
ID428472	428472	19	40.027	19.433	16.533	0	121	121	2	1	-10921639	135.857	134	73	191	2853	30.665	7.600	0.133	1.040
ID428473	428473	17	63.733	11.111	19.708	0	121	121	2	1	-10921639	213.190	228	131	255	4477	44.714	4.800	0.171	1.394
ID428478	428478	19	57.111	19.129	16.204	0	122	122	2	1	-10921639	159.000	159	103	229	3339	33.484	2.000	0.151	1.247
ID428479	428479	17	57.846	9.317	18.007	0	122	122	2	1	-10921639	217.095	238	126	255	4559	43.850	7.600	0.148	1.277
ID428482	428482	19	50.497	19.003	16.108	0	123	123	2	1	-10921639	152.238	153	96	224	3197	32.798	2.000	0.140	1.137
ID428483	428483	17	57.282	9.572	17.226	0	123	123	2	1	-10921639	232.905	255	176	255	4891	30.118	4.800	0.147	1.979
ID428484	428484	20	59.797	11.110	19.601	0	123	123	2	1	-10921639	208.667	213	110	255	4382	48.866	4.800	0.146	1.088
ID428491	428491	19	53.298	19.125	16.490	0	124	124	2	1	-10921639	160.000	162	115	226	3360	31.624	7.600	0.141	1.250
ID428492	428492	17	56.723	9.415	17.471	0	124	124	2	1	-10921639	216.048	234	126	255	4537	44.011	4.800	0.149	1.275
ID428493	428493	20	56.584	11.525	19.575	0	124	124	2	1	-10921639	207.857	223	111	255	4365	51.041	4.800	0.138	0.987
ID428480	428480	19	64.167	19.178	15.990	0	125	125	2	1	-10921639	163.143	158	113	240	3426	33.582	4.800	0.184	1.511
ID428481	428481	17	60.274	10.282	18.649	0	125	125	2	1	-10921639	220.333	239	129	255	4627	40.038	4.800	0.171	1.607
ID428486	428486	17	57.239	10.084	17.462	0	126	126	2	1	-10921639	219.000	222	164	255	4599	32.475	7.600	0.138	1.635
ID428485	428485	19	63.096	19.169	16.060	0	126	126	2	1	-10921639	170.143	172	115	225	3573	32.639	4.800	0.189	1.657
ID428487	428487	19	45.908	19.153	16.040	0	127	127	2	1	-10921639	150.048	156	99	190	3151	26.368	4.800	0.153	1.509
ID428488	428488	17	58.974	10.439	18.478	0	127	127	2	1	-10921639	230.381	243	179	255	4838	27.529	4.800	0.163	2.345
ID428490	428490	17	57.280	11.536	19.635	0	128	128	2	1	-10921639	209.095	224	107	255	4391	49.203	4.800	0.138	1.027
ID428489	428489	19	61.435	19.433	15.862	0	128	128	2	1	-10921639	156.857	160	92	232	3294	38.039	2.000	0.164	1.161
ID428494	428494	19	47.510	19.400	15.804	0	129	129	2	1	-10921639	144.333	146	85	193	3031	31.155	2.000	0.140	1.137
ID428495	428495	17	64.621	9.374	18.188	0	129	129	2	1	-10921639	213.286	216	123	255	4479	45.497	7.600	0.162	1.306
ID428496	428496	19	56.325	19.817	16.030	0	130	130	2	1	-10921639	135.190	130	62	203	2839	38.084	2.000	0.176	1.064
ID428497	428497	17	73.142	9.247	18.767	0	130	130	2	1	-10921639	200.524	214	103	255	4211	52.215	4.800	0.197	1.264
ID428502	428502	17	67.477	11.073	18.910	0	131	131	2	1	-10921639	227.143	244	127	255	4770	35.992	4.800	0.199	2.096
ID428501	428501	19	51.918	19.443	16.012	0	131	131	2	1	-10921639	156.476	162	92	214	3286	30.416	2.000	0.145	1.301
ID428503	428503	19	48.268	19.413	15.881	0	132	132	2	1	-10921639	150.238	152	83	209	3155	33.369	4.800	0.146	1.150
ID428504	428504	17	71.809	11.145	18.899	0	132	132	2	1	-10921639	231.000	251	138	255	4851	35.360	4.800	0.209	2.256
ID428510	428510	17	68.878	11.799	18.894	0	133	133	2	1	-10921639	214.905	220	154	255	4513	37.662	4.800	0.177	1.716
ID428509	428509	19	42.629	19.407	16.093	0	133	133	2	1	-10921639	144.857	140	106	190	3042	22.784	4.800	0.148	1.636
ID428498	428498	19	43.591	19.229	16.140	0	134	134	2	1	-10921639	142.905	149	88	197	3001	27.588	2.000	0.119	1.104
ID428499	428499	None	51.952	9.309	18.025	0	134	134	2	1	-10921639	190.619	189	135	240	4003	34.496	7.600	0.146	1.412
ID428500	428500	17	67.177	11.978	18.750	0	134	134	2	1	-10921639	208.905	223	136	255	4387	38.597	4.800	0.171	1.583
ID428506	428506	17	72.743	11.568	18.664	0	135	135	2	1	-10921639	213.905	216	149	255	4492	37.650	4.800	0.198	1.878
ID428505	428505	19	52.631	19.293	15.990	0	135	135	2	1	-10921639	155.714	155	100	220	3270	30.932	2.000	0.150	1.313
ID428507	428507	19	49.785	19.615	16.082	0	136	136	2	1	-10921639	141.286	148	65	195	2967	37.804	4.800	0.167	1.071
ID428508	428508	17	75.030	11.812	18.836	0	136	136	2	1	-10921639	208.429	215	130	255	4377	37.982	4.800	0.212	1.916
ID428511	428511	19	42.632	19.689	15.821	0	137	137	2	1	-10921639	128.048	137	52	185	2689	37.006	2.000	0.154	0.923
ID428512	428512	17	78.328	12.103	18.948	0	137	137	2	1	-10921639	203.143	201	119	255	4266	37.482	4.800	0.214	1.909
ID428513	428513	17	67.388	12.015	19.270	0	138	138	2	1	-10921639	185.810	186	113	247	3902	33.859	4.800	0.190	1.755
ID428516	428516	19	53.634	19.333	15.914	0	139	139	2	1	-10921639	139.762	141	82	199	2935	30.399	2.000	0.177	1.381
ID428517	428517	17	63.692	11.881	19.102	0	139	139	2	1	-10921639	180.524	179	114	234	3791	31.435	4.800	0.187	1.813
ID428514	428514	19	47.557	18.835	15.832	0	140	140	2	1	-10921639	137.571	154	59	186	2889	38.328	2.000	0.158	0.978
ID428515	428515	17	62.881	12.480	19.274	0	140	140	2	1	-10921639	181.000	176	100	238	3801	33.854	4.800	0.175	1.595
ID428522	428522	17	73.545	12.627	19.275	0	141	141	2	1	-10921639	184.762	186	128	255	3880	40.165	4.800	0.195	1.503
ID428521	428521	19	46.721	19.140	15.966	0	141	141	2	1	-10921639	141.857	152	69	175	2979	30.067	4.800	0.180	1.441
ID428519	428519	19	46.781	19.101	15.650	0	142	142	2	1	-10921639	135.000	143	62	188	2835	34.242	2.000	0.162	1.098
ID428520	428520	17	71.733	12.682	19.168	0	142	142	2	1	-10921639	192.286	199	123	255	4038	38.025	4.800	0.189	1.609
ID428518	428518	17	68.220	12.659	19.171	0	143	143	2	1	-10921639	181.048	187	129	241	3802	34.527	4.800	0.195	1.708
ID428523	428523	19	42.350	19.220	15.769	0	144	144	2	1	-10921639	130.048	141	64	171	2731	32.466	4.800	0.170	1.166
ID428524	428524	17	82.184	12.072	18.877	0	144	144	2	1	-10921639	192.286	190	92	255	4038	48.597	4.800	0.218	1.415
ID428530	428530	17	77.583	12.158	18.831	0	145	145	2	1	-10921639	192.667	192	100	255	4046	42.383	4.800	0.224	1.663
ID428528	428528	22	44.154	13.569	8.499	0	145	145	2	1	-10921639	119.190	112	65	196	2503	32.718	4.800	0.181	1.114
ID428529	428529	19	43.546	19.272	15.579	0	145	145	2	1	-10921639	133.286	142	59	174	2799	34.457	4.800	0.182	1.190
ID428531	428531	22	48.398	13.557	8.467	0	146	146	2	1	-10921639	125.000	118	74	196	2625	34.498	4.800	0.184	1.126
ID428532	428532	19	41.971	19.143	15.675	0	146	146	2	1	-10921639	128.476	143	56	171	2698	34.718	2.000	0.150	0.966
ID428533	428533	17	66.612	12.242	18.736	0	146	146	2	1	-10921639	183.810	195	81	255	3860	44.596	4.800	0.194	1.341
ID428526	428526	19	42.559	19.376	15.535	0	147	147	2	1	-10921639	125.238	130	55	164	2630	34.368	4.800	0.174	1.082
ID428527	428527	17	51.080	12.275	18.426	0	147	147	2	1	-10921639	170.857	167	127	227	3588	26.556	4.800	0.138	1.556
ID428525	428525	22	48.021	13.588	8.687	0	147	147	2	1	-10921639	132.714	122	95	202	2787	28.415	2.000	0.135	1.110
ID428538	428538	17	57.156	11.618	18.679	0	148	148	2	1	-10921639	167.952	168	76	228	3527	37.493	4.800	0.173	1.320
ID428536	428536	22	48.917	13.973	8.452	0	148	148	2	1	-10921639	124.857	123	75	199	2622	35.847	2.000	0.164	0.983
ID428537	428537	19	41.275	18.798	15.920	0	148	148	2	1	-10921639	135.048	138	55	186	2836	33.134	4.800	0.166	1.160
ID428535	428535	19	51.562	19.634	15.832	0	149	149	2	1	-10921639	121.429	130	45	193	2550	43.948	2.000	0.178	0.835
ID428540	428540	22	46.812	13.759	8.760	0	150	150	2	1	-10921639	128.762	119	95	191	2704	26.955	2.000	0.142	1.191
ID428541	428541	19	43.372	19.066	15.878	0	150	150	2	1	-10921639	136.238	139	70	187	2861	35.374	4.800	0.176	1.153
ID428534	428534	22	50.894	13.646	8.838	0	151	151	2	1	-10921639	133.333	120	99	207	2800	30.766	2.000	0.140	1.065
ID428539	428539	23	47.341	12.798	18.899	0	153	153	2	1	-10921639	158.143	165	92	203	3321	30.370	4.800	0.161	1.443
ID428542	428542	24	43.888	13.647	8.701	0	154	154	2	1	-10921639	128.429	122	90	199	2697	24.457	2.000	0.138	1.274
ID428543	428543	23	47.330	13.488	19.245	0	154	154	2	1	-10921639	160.810	172	77	197	3377	31.970	4.800	0.154	1.339
ID428547	428547	24	46.056	13.765	8.719	0	155	155	2	1	-10921639	127.429	117	96	202	2676	27.073	2.000	0.131	1.087
ID428548	428548	None	44.922	19.023	16.026	0	155	155	2	1	-10921639	137.857	139	68	181	2895	31.229	2.000	0.148	1.138
ID428549	428549	23	66.157	13.482	19.419	0	155	155	2	1	-10921639	168.857	166	85	246	3546	40.023	2.000	0.176	1.264
ID428559	428559	24	41.031	13.642	8.482	0	156	156	2	1	-10921639	112.048	110	64	193	2353	30.466	4.800	0.179	1.116
ID428560	428560	25	46.124	20.350	12.097	0	156	156	2	1	-10921639	126.238	124	81	187	2651	27.300	2.000	0.157	1.254
ID428561	428561	23	52.786	14.578	19.684	0	156	156	2	1	-10921639	142.524	144	70	205	2993	45.534	2.000	0.193	1.013
ID428550	428550	24	41.736	13.798	8.519	0	157	157	2	1	-10921639	121.667	113	94	181	2555	22.141	2.000	0.136	1.313
ID428551	428551	25	43.126	20.752	12.372	0	157	157	2	1	-10921639	119.333	120	69	188	2506	35.237	7.600	0.140	0.834
ID428558	428558	26	44.654	10.720	18.161	0	158	158	2	1	-10921639	165.667	168	122	200	3479	21.606	4.800	0.156	2.073
ID428556	428556	24	47.818	13.637	8.740	0	158	158	2	1	-10921639	119.524	108	80	200	2510	28.904	2.000	0.144	1.044
ID428557	428557	27	43.236	19.093	15.915	0	158	158	2	1	-10921639	149.000	150	93	184	3129	27.276	4.800	0.136	1.305
ID428546	428546	26	44.350	9.537	17.932	0	159	159	2	1	-10921639	148.619	153	81	186	3121	28.078	7.600	0.156	1.431
ID428544	428544	24	51.952	13.724	8.713	0	159	159	2	1	-10921639	127.714	113	100	195	2682	28.121	2.000	0.162	1.266
ID428545	428545	27	45.798	19.024	15.982	0	159	159	2	1	-10921639	145.762	153	86	193	3061	27.760	7.600	0.148	1.355
ID428554	428554	24	54.311	13.769	8.843	0	160	160	2	1	-10921639	128.952	119	93	213	2708	30.637	2.000	0.176	1.261
ID428555	428555	27	51.099	19.277	16.104	0	160	160	2	1	-10921639	145.143	147	87	202	3048	27.521	7.600	0.162	1.467
ID428552	428552	24	59.330	13.739	8.989	0	161	161	2	1	-10921639	138.286	128	93	214	2904	33.586	2.000	0.187	1.294
ID428553	428553	None	48.092	8.770	18.160	0	161	161	2	1	-10921639	146.571	151	100	192	3078	26.515	7.600	0.157	1.500
ID428565	428565	24	63.885	13.540	9.134	0	162	162	2	1	-10921639	137.048	132	89	220	2878	36.481	2.000	0.209	1.299
ID428562	428562	24	74.523	13.704	9.124	0	163	163	2	1	-10921639	138.190	119	89	240	2902	44.537	2.000	0.229	1.156
ID428563	428563	29	42.180	19.482	15.880	0	163	163	2	1	-10921639	137.190	136	76	178	2881	26.082	7.600	0.150	1.370
ID428564	428564	28	50.632	13.962	19.880	0	163	163	2	1	-10921639	140.048	144	62	190	2941	36.087	4.800	0.195	1.269
ID428566	428566	24	65.958	13.630	9.261	0	164	164	2	1	-10921639	140.429	128	90	238	2949	40.383	2.000	0.212	1.215
ID428567	428567	29	41.518	18.482	15.796	0	164	164	2	1	-10921639	148.619	148	90	193	3121	26.641	2.000	0.127	1.253
ID428568	428568	28	43.554	14.099	19.755	0	164	164	2	1	-10921639	133.381	136	61	192	2801	36.815	4.800	0.155	0.972
ID428570	428570	30	45.101	8.889	18.810	0	165	165	2	1	-10921639	140.190	141	85	183	2944	28.405	4.800	0.156	1.330
ID428571	428571	28	40.985	14.915	20.017	0	165	165	2	1	-10921639	121.190	129	57	166	2545	33.676	4.800	0.162	1.004
ID428569	428569	24	71.642	13.870	9.108	0	165	165	2	1	-10921639	144.381	131	95	245	3032	42.367	2.000	0.210	1.184
ID428574	428574	30	43.117	8.395	19.114	0	166	166	2	1	-10921639	123.905	128	61	175	2602	33.768	4.800	0.161	1.016
ID428573	428573	24	72.233	13.654	9.259	0	166	166	2	1	-10921639	148.000	135	90	244	3108	45.259	2.000	0.208	1.127
ID428572	428572	24	64.407	13.552	8.970	0	167	167	2	1	-10921639	143.048	130	86	224	3004	38.738	2.000	0.192	1.188
ID428575	428575	24	53.041	13.531	9.235	0	168	168	2	1	-10921639	140.238	141	83	205	2945	33.869	2.000	0.175	1.232
ID428576	428576	None	41.260	19.165	15.732	0	168	168	2	1	-10921639	125.333	131	76	172	2632	31.218	2.000	0.135	0.954
ID428577	428577	None	41.476	14.709	20.188	0	168	168	2	1	-10921639	132.952	143	62	178	2792	32.670	4.800	0.156	1.095
ID428584	428584	None	41.667	13.683	9.331	0	170	170	2	1	-10921639	123.143	124	75	188	2586	31.092	7.600	0.146	1.007
ID428585	428585	31	41.346	14.316	20.242	0	170	170	2	1	-10921639	133.048	132	92	197	2794	25.160	4.800	0.143	1.323
ID428578	428578	31	49.204	14.266	20.044	0	171	171	2	1	-10921639	133.762	130	93	195	2809	28.146	2.000	0.166	1.356
ID428582	428582	32	46.553	8.581	18.967	0	173	173	2	1	-10921639	141.857	148	96	184	2979	27.512	2.000	0.157	1.399
ID428583	428583	31	42.069	14.320	20.068	0	173	173	2	1	-10921639	124.571	129	57	173	2616	29.340	4.800	0.164	1.197
ID428579	428579	33	43.345	14.037	8.767	0	174	174	2	1	-10921639	124.857	125	86	195	2622	27.325	2.000	0.132	1.065
ID428580	428580	32	54.752	8.615	19.148	0	174	174	2	1	-10921639	139.619	136	91	208	2932	30.750	2.000	0.177	1.367
ID428581	428581	31	47.718	14.456	20.287	0	174	174	2	1	-10921639	130.095	134	70	192	2732	29.492	4.800	0.175	1.314
ID428594	428594	32	50.956	8.579	19.834	0	175	175	2	1	-10921639	135.333	134	81	193	2842	33.582	2.000	0.173	1.189
ID428595	428595	31	70.280	14.096	20.015	0	175	175	2	1	-10921639	141.667	141	70	227	2975	39.491	2.000	0.230	1.342
ID428593	428593	33	40.712	13.738	8.767	0	175	175	2	1	-10921639	121.524	117	93	167	2552	23.716	2.000	0.137	1.233
ID428586	428586	32	45.732	8.826	18.962	0	176	176	2	1	-10921639	143.429	142	105	195	3012	24.695	4.800	0.152	1.537
ID428587	428587	31	66.574	14.215	19.821	0	176	176	2	1	-10921639	142.667	140	78	229	2996	40.947	2.000	0.215	1.231
ID428596	428596	32	44.075	9.215	19.343	0	177	177	2	1	-10921639	140.667	139	93	193	2954	27.632	4.800	0.153	1.351
ID428597	428597	31	51.749	14.199	20.034	0	177	177	2	1	-10921639	143.524	143	88	211	3014	30.540	2.000	0.167	1.347
ID428591	428591	34	44.277	13.240	8.830	0	178	178	2	1	-10921639	116.143	113	77	180	2439	28.798	2.000	0.148	1.037
ID428592	428592	31	49.941	14.542	20.123	0	178	178	2	1	-10921639	129.333	130	56	192	2716	36.189	2.000	0.161	0.992
ID428604	428604	34	52.091	13.315	8.891	0	179	179	2	1	-10921639	123.667	118	78	189	2597	32.661	2.000	0.170	1.098
ID428605	428605	31	52.614	14.542	20.356	0	179	179	2	1	-10921639	142.095	138	93	195	2984	32.660	2.000	0.164	1.224
ID428598	428598	34	53.909	13.374	8.779	0	180	180	2	1	-10921639	126.286	122	82	199	2652	32.526	2.000	0.180	1.185
ID428599	428599	35	46.206	9.473	19.146	0	180	180	2	1	-10921639	139.238	140	95	197	2924	29.445	4.800	0.172	1.390
ID428600	428600	31	49.812	14.464	20.234	0	180	180	2	1	-10921639	148.333	155	95	201	3115	27.089	4.800	0.156	1.480
ID428590	428590	31	47.775	13.717	20.007	0	181	181	2	1	-10921639	140.095	138	83	199	2942	29.590	4.800	0.166	1.346
ID428588	428588	34	59.426	13.138	8.835	0	181	181	2	1	-10921639	134.667	128	92	198	2828	32.181	2.000	0.191	1.343
ID428589	428589	35	40.891	9.276	19.127	0	181	181	2	1	-10921639	132.000	132	81	174	2772	25.853	4.800	0.157	1.383
ID428602	428602	None	40.146	16.079	15.974	0	182	182	2	1	-10921639	151.952	143	124	210	3191	22.934	2.000	0.098	1.180
ID428603	428603	35	43.704	9.350	19.158	0	182	182	2	1	-10921639	127.524	129	63	180	2678	29.740	4.800	0.167	1.230
ID428601	428601	34	49.899	13.238	8.877	0	182	182	2	1	-10921639	120.905	118	70	187	2539	31.964	2.000	0.165	1.074
ID428606	428606	34	66.929	13.027	9.117	0	183	183	2	1	-10921639	129.048	126	63	236	2710	42.861	2.000	0.209	1.043
ID428607	428607	None	42.377	19.798	16.060	0	183	183	2	1	-10921639	126.810	136	65	177	2663	32.634	2.000	0.151	1.022
ID428608	428608	35	57.539	9.210	18.861	0	183	183	2	1	-10921639	138.143	152	61	203	2901	39.345	2.000	0.199	1.167
ID428610	428610	35	64.392	9.215	19.151	0	184	184	2	1	-10921639	138.190	139	61	207	2902	38.764	2.000	0.215	1.259
ID428609	428609	34	73.089	12.968	9.253	0	184	184	2	1	-10921639	136.143	125	67	238	2859	46.885	2.000	0.225	1.065
ID428611	428611	34	82.052	12.867	9.285	0	185	185	2	1	-10921639	146.571	128	75	250	3078	50.375	2.000	0.242	1.134
ID428612	428612	35	78.956	9.024	19.067	0	185	185	2	1	-10921639	147.476	147	69	238	3097	42.211	2.000	0.258	1.433
ID428615	428615	34	84.064	12.813	9.275	0	186	186	2	1	-10921639	143.619	130	76	250	3016	51.220	2.000	0.253	1.131
ID428616	428616	35	92.610	8.924	19.132	0	186	186	2	1	-10921639	156.381	150	76	255	3284	49.157	2.000	0.291	1.434
ID428620	428620	34	74.270	13.067	9.500	0	187	187	2	1	-10921639	157.619	150	106	252	3310	43.018	2.000	0.196	1.200
ID428621	428621	35	96.064	8.974	19.056	0	187	187	2	1	-10921639	159.095	166	71	255	3341	51.864	2.000	0.296	1.403
ID428614	428614	35	99.656	9.062	19.139	0	188	188	2	1	-10921639	170.429	168	74	255	3579	54.208	2.000	0.293	1.423
ID428613	428613	34	71.462	13.213	9.590	0	188	188	2	1	-10921639	155.190	147	100	249	3259	41.804	2.000	0.195	1.213
ID428618	428618	36	52.983	17.255	11.266	0	189	189	2	1	-10921639	157.238	147	107	232	3302	34.625	2.000	0.125	1.012
ID428619	428619	35	94.166	9.062	19.403	0	189	189	2	1	-10921639	163.762	160	77	255	3439	53.499	2.000	0.281	1.344
ID428617	428617	34	63.490	13.283	9.603	0	189	189	2	1	-10921639	149.333	138	99	244	3136	40.503	2.000	0.168	1.059
ID428635	428635	34	72.112	13.114	9.651	0	190	190	2	1	-10921639	159.333	155	102	252	3346	43.060	2.000	0.179	1.126
ID428636	428636	36	57.840	17.308	11.510	0	190	190	2	1	-10921639	169.476	158	117	252	3559	37.337	7.600	0.119	0.966
ID428637	428637	35	93.779	8.818	19.452	0	190	190	2	1	-10921639	169.429	167	99	255	3558	49.375	2.000	0.280	1.502
ID428630	428630	36	65.340	17.387	11.514	0	191	191	2	1	-10921639	171.952	156	122	255	3611	40.032	2.000	0.146	1.092
ID428631	428631	35	87.165	8.829	19.317	0	191	191	2	1	-10921639	171.048	159	99	255	3592	44.565	4.800	0.263	1.596
ID428629	428629	34	70.024	13.031	9.402	0	191	191	2	1	-10921639	152.381	155	88	249	3200	47.942	2.000	0.196	1.043
ID428622	428622	34	65.108	13.105	9.488	0	192	192	2	1	-10921639	150.667	143	92	249	3164	47.035	2.000	0.188	1.013
ID428623	428623	36	60.760	17.458	11.459	0	192	192	2	1	-10921639	171.190	161	115	255	3595	40.462	2.000	0.151	1.110
ID428624	428624	35	88.970	8.614	19.117	0	192	192	2	1	-10921639	161.714	155	78	255	3396	50.494	2.000	0.262	1.330
ID428638	428638	34	78.722	13.004	9.693	0	193	193	2	1	-10921639	165.524	142	114	255	3476	43.412	2.000	0.202	1.283
ID428639	428639	36	52.013	17.821	11.439	0	193	193	2	1	-10921639	166.333	163	104	238	3493	36.192	4.800	0.145	1.161
ID428640	428640	35	74.899	8.638	19.192	0	193	193	2	1	-10921639	164.429	163	95	238	3453	39.364	2.000	0.228	1.550
ID428628	428628	35	82.152	8.613	19.339	0	194	194	2	1	-10921639	167.762	152	104	253	3523	44.290	2.000	0.242	1.474
ID428626	428626	36	56.527	18.314	11.551	0	194	194	2	1	-10921639	180.810	177	138	235	3797	29.262	4.800	0.152	1.631
ID428627	428627	None	42.903	7.171	16.071	0	194	194	2	1	-10921639	131.238	126	68	190	2756	36.802	4.800	0.150	0.930
ID428625	428625	34	67.675	13.214	9.422	0	194	194	2	1	-10921639	150.667	146	69	239	3164	49.777	2.000	0.214	1.068
ID428634	428634	35	79.291	8.499	19.409	0	195	195	2	1	-10921639	168.190	164	98	247	3532	46.921	2.000	0.232	1.350
ID428632	428632	34	53.849	12.994	9.510	0	195	195	2	1	-10921639	152.810	141	93	217	3209	33.523	2.000	0.155	1.222
ID428633	428633	36	57.216	18.468	11.506	0	195	195	2	1	-10921639	184.857	176	142	236	3882	27.908	4.800	0.147	1.697
ID428642	428642	36	55.979	18.745	11.404	0	196	196	2	1	-10921639	172.190	171	98	228	3616	39.998	4.800	0.157	1.169
ID428643	428643	35	75.722	8.885	19.395	0	196	196	2	1	-10921639	173.286	166	117	251	3639	35.688	4.800	0.221	1.760
ID428641	428641	34	42.802	13.155	9.309	0	196	196	2	1	-10921639	129.286	139	66	188	2715	36.082	2.000	0.133	0.841
ID428646	428646	None	50.052	19.214	15.987	0	197	197	2	1	-10921639	150.952	148	83	211	3170	32.760	2.000	0.132	1.072
ID428647	428647	35	81.355	8.972	19.629	0	197	197	2	1	-10921639	160.238	165	66	255	3365	55.248	2.000	0.231	1.087
ID428644	428644	34	56.107	13.108	9.394	0	197	197	2	1	-10921639	136.714	142	54	212	2871	44.234	2.000	0.182	0.953
ID428645	428645	36	58.198	19.704	11.669	0	197	197	2	1	-10921639	167.857	161	103	249	3525	37.207	2.000	0.150	1.175
ID428650	428650	35	71.924	8.717	19.271	0	198	198	2	1	-10921639	169.333	156	106	245	3556	39.002	2.000	0.202	1.458
ID428648	428648	34	44.371	13.155	9.348	0	198	198	2	1	-10921639	122.905	134	53	190	2581	38.543	2.000	0.156	0.860
ID428649	428649	36	71.940	19.231	11.369	0	198	198	2	1	-10921639	184.143	170	128	255	3867	40.984	4.800	0.190	1.432
ID428654	428654	35	65.519	8.827	19.117	0	199	199	2	1	-10921639	156.143	160	93	246	3279	37.115	2.000	0.178	1.271
ID428652	428652	36	72.389	19.251	11.639	0	199	199	2	1	-10921639	191.667	177	149	255	4025	35.467	2.000	0.187	1.702
ID428653	428653	37	44.624	7.393	15.179	0	199	199	2	1	-10921639	119.381	129	51	175	2507	42.755	2.000	0.148	0.722
ID428651	428651	34	43.445	13.276	9.392	0	199	199	2	1	-10921639	121.667	120	50	187	2555	39.881	2.000	0.155	0.817
ID428662	428662	35	75.125	8.819	18.966	0	200	200	2	1	-10921639	160.952	165	96	249	3380	41.216	2.000	0.224	1.430
ID428660	428660	37	42.642	7.375	15.129	0	200	200	2	1	-10921639	116.333	119	43	185	2443	45.245	2.000	0.137	0.619
ID428661	428661	None	47.307	19.710	16.051	0	200	200	2	1	-10921639	133.905	125	76	208	2812	38.819	2.000	0.149	0.893
ID428658	428658	34	46.812	13.094	9.524	0	200	200	2	1	-10921639	143.857	146	99	193	3021	26.852	2.000	0.140	1.318
ID428659	428659	36	66.559	18.739	11.656	0	200	200	2	1	-10921639	188.952	183	118	253	3968	36.034	2.000	0.171	1.532
ID428668	428668	35	69.402	9.179	18.998	0	201	201	2	1	-10921639	151.524	162	78	237	3182	43.242	2.000	0.208	1.207
ID428666	428666	36	57.971	19.106	11.921	0	201	201	2	1	-10921639	182.524	183	143	243	3833	28.284	4.800	0.152	1.701
ID428667	428667	37	55.662	7.149	15.105	0	201	201	2	1	-10921639	124.952	135	51	198	2624	44.229	2.000	0.180	0.863
ID428665	428665	34	50.254	13.234	9.462	0	201	201	2	1	-10921639	132.048	143	64	201	2773	42.418	2.000	0.168	0.896
ID428655	428655	36	49.026	19.193	11.886	0	202	202	2	1	-10921639	167.714	171	122	232	3522	28.116	2.000	0.130	1.368
ID428656	428656	37	46.548	7.494	15.123	0	202	202	2	1	-10921639	127.857	126	61	195	2685	41.133	2.000	0.154	0.829
ID428657	428657	35	65.792	9.337	19.074	0	202	202	2	1	-10921639	151.333	159	71	224	3178	42.701	2.000	0.196	1.164
ID428663	428663	36	50.783	18.512	12.199	0	203	203	2	1	-10921639	163.524	171	112	220	3434	32.112	4.800	0.161	1.411
ID428664	428664	35	71.135	9.400	18.824	0	203	203	2	1	-10921639	151.381	159	80	238	3179	49.168	2.000	0.215	1.090
ID428670	428670	35	63.192	9.614	18.905	0	204	204	2	1	-10921639	150.810	155	87	220	3167	37.488	2.000	0.199	1.334
ID428669	428669	36	44.169	19.079	11.661	0	204	204	2	1	-10921639	154.476	153	107	199	3244	24.299	6.289	0.132	1.481
ID428679	428679	36	44.781	19.040	11.918	0	205	205	2	1	-10921639	147.238	150	99	205	3092	26.071	6.310	0.130	1.300
ID428682	428682	35	58.882	9.576	18.935	0	205	205	2	1	-10921639	147.048	152	85	204	3088	35.727	2.000	0.193	1.331
ID428680	428680	None	41.008	7.366	15.273	0	205	205	2	1	-10921639	113.143	111	49	171	2376	37.884	2.000	0.153	0.791
ID428681	428681	None	44.992	19.617	15.867	0	205	205	2	1	-10921639	127.857	138	58	181	2685	40.340	2.000	0.159	0.868
ID428674	428674	35	52.958	9.592	18.929	0	206	206	2	1	-10921639	143.619	142	76	202	3016	32.702	4.800	0.186	1.378
ID428673	428673	36	44.874	19.044	11.693	0	206	206	2	1	-10921639	155.571	151	119	200	3267	21.280	7.600	0.151	1.914
ID428671	428671	None	43.439	19.284	15.999	0	207	207	2	1	-10921639	138.810	146	78	195	2915	28.458	4.800	0.138	1.184
ID428672	428672	35	43.926	9.248	18.879	0	207	207	2	1	-10921639	121.952	129	51	171	2561	36.172	2.000	0.167	0.966
ID428678	428678	35	40.796	9.477	18.810	0	208	208	2	1	-10921639	113.476	123	42	166	2383	36.871	2.000	0.165	0.870
ID428677	428677	None	41.687	13.451	9.085	0	208	208	2	1	-10921639	115.381	122	57	161	2423	30.042	2.000	0.174	1.140
ID428683	428683	35	53.814	9.751	18.804	0	209	209	2	1	-10921639	128.810	137	51	193	2705	38.910	2.000	0.188	1.048
ID428687	428687	35	41.970	10.006	18.865	0	210	210	2	1	-10921639	121.095	135	52	159	2543	32.005	2.000	0.167	1.082
ID428675	428675	None	40.852	18.380	11.984	0	211	211	2	1	-10921639	131.476	127	94	188	2761	25.111	2.000	0.117	1.098
ID428676	428676	35	56.532	9.816	19.024	0	211	211	2	1	-10921639	134.476	137	71	199	2824	33.621	4.800	0.200	1.333
ID428685	428685	35	44.833	10.120	18.862	0	212	212	2	1	-10921639	117.476	123	53	166	2467	33.985	2.000	0.180	1.055
ID428684	428684	35	45.752	10.004	18.965	0	213	213	2	1	-10921639	117.619	118	59	177	2470	33.507	2.000	0.174	1.039
ID428688	428688	None	41.015	18.688	12.696	0	215	215	2	1	-10921639	131.381	128	85	200	2759	26.424	4.800	0.148	1.285
ID428686	428686	39	41.842	13.360	16.548	0	218	218	2	1	-10921639	154.857	147	120	207	3252	25.519	4.800	0.119	1.293
ID428690	428690	39	49.874	13.097	16.811	0	219	219	2	1	-10921639	162.381	153	111	209	3410	27.564	4.800	0.151	1.550
ID428689	428689	None	48.125	18.849	12.099	0	220	220	2	1	-10921639	137.762	141	92	200	2893	30.025	2.000	0.159	1.262
ID428694	428694	None	46.665	13.695	16.752	0	222	222	2	1	-10921639	158.476	155	115	213	3328	25.575	7.600	0.139	1.517
ID428693	428693	38	45.618	18.427	11.902	0	222	222	2	1	-10921639	138.286	134	92	220	2904	29.019	2.000	0.114	0.979
ID428692	428692	38	50.209	18.288	11.836	0	223	223	2	1	-10921639	145.095	141	107	223	3047	27.562	2.000	0.146	1.344
ID428691	428691	38	42.445	18.152	11.738	0	224	224	2	1	-10921639	141.333	138	102	217	2968	26.139	2.000	0.116	1.125
ID428695	428695	40	44.114	14.737	20.178	0	232	232	2	1	-10921639	116.238	129	55	166	2441	33.406	4.800	0.177	1.046
ID428697	428697	40	41.917	14.153	19.758	0	233	233	2	1	-10921639	120.143	131	39	163	2523	35.754	4.800	0.179	1.021
ID428696	428696	40	43.936	14.651	19.965	0	234	234	2	1	-10921639	118.571	124	61	167	2490	32.942	4.800	0.184	1.119
ID428698	428698	40	52.249	14.779	20.089	0	235	235	2	1	-10921639	118.762	127	55	185	2494	38.441	2.000	0.191	0.990
ID428701	428701	40	60.998	14.658	20.145	0	236	236	2	1	-10921639	129.476	135	66	205	2719	39.644	2.000	0.218	1.167
ID428699	428699	40	63.768	14.769	20.145	0	237	237	2	1	-10921639	124.810	132	59	207	2621	40.762	2.000	0.231	1.148
ID428700	428700	40	52.177	14.593	20.292	0	238	238	2	1	-10921639	119.810	129	65	191	2516	34.607	2.000	0.200	1.153
ID428702	428702	None	45.401	18.221	12.474	0	239	239	2	1	-10921639	131.143	127	77	201	2754	32.453	2.000	0.141	0.997
ID428703	428703	40	41.865	14.717	20.070	0	239	239	2	1	-10921639	112.857	120	58	171	2370	33.204	2.000	0.165	0.963
ID428704	428704	40	44.977	14.887	20.255	0	240	240	2	1	-10921639	114.571	116	54	168	2406	30.831	2.000	0.177	1.115
ID428705	428705	40	49.895	14.887	20.078	0	241	241	2	1	-10921639	115.286	125	53	179	2421	36.107	2.000	0.187	1.005
ID428706	428706	40	47.611	14.951	20.192	0	242	242	2	1	-10921639	114.857	120	57	175	2412	32.696	2.000	0.175	1.045
ID428707	428707	40	48.505	14.529	20.041	0	243	243	2	1	-10921639	126.000	132	64	186	2646	37.932	7.600	0.185	1.038
ID428711	428711	40	48.658	14.771	19.793	0	244	244	2	1	-10921639	123.048	130	52	178	2584	39.266	2.000	0.178	0.948
ID428710	428710	40	48.581	14.667	19.909	0	245	245	2	1	-10921639	126.952	131	69	186	2666	35.829	4.800	0.177	1.065
ID428712	428712	40	42.048	14.853	19.590	0	246	246	2	1	-10921639	118.952	124	63	168	2498	33.299	2.000	0.167	1.021
ID428714	428714	40	53.528	14.465	19.819	0	247	247	2	1	-10921639	125.000	132	49	178	2625	38.112	2.000	0.214	1.155
ID428713	428713	41	50.782	19.284	15.564	0	247	247	2	1	-10921639	136.333	142	80	181	2863	27.830	4.800	0.193	1.585
ID428708	428708	41	52.530	19.065	15.507	0	248	248	2	1	-10921639	132.190	140	59	190	2776	35.099	4.800	0.203	1.269
ID428709	428709	40	54.939	14.679	19.772	0	248	248	2	1	-10921639	130.429	131	63	204	2739	41.271	4.800	0.198	1.045
ID428715	428715	40	52.710	14.013	19.155	0	249	249	2	1	-10921639	144.619	140	85	198	3037	28.772	4.800	0.188	1.592
ID428716	428716	41	48.467	19.208	15.631	0	250	250	2	1	-10921639	136.571	147	76	178	2868	28.806	4.800	0.192	1.529
ID428717	428717	40	45.883	14.943	19.915	0	250	250	2	1	-10921639	121.857	128	62	175	2559	36.016	2.000	0.177	1.019
ID428718	428718	41	45.277	18.972	16.064	0	251	251	2	1	-10921639	135.048	141	69	181	2836	31.080	4.800	0.169	1.255
ID428719	428719	40	44.123	14.425	19.376	0	251	251	2	1	-10921639	141.905	143	76	180	2980	27.114	4.800	0.165	1.486
ID428724	428724	41	55.676	19.206	15.139	0	252	252	2	1	-10921639	138.381	141	78	208	2906	31.819	2.000	0.189	1.381
ID428725	428725	40	53.385	14.579	19.510	0	252	252	2	1	-10921639	132.143	139	58	201	2775	45.446	4.800	0.200	0.969
ID428726	428726	41	51.816	19.326	14.951	0	253	253	2	1	-10921639	139.571	142	95	179	2931	26.076	7.600	0.198	1.772
ID428727	428727	40	54.780	14.648	19.717	0	253	253	2	1	-10921639	131.286	142	55	192	2757	44.328	2.000	0.202	0.994
ID428722	428722	41	59.749	19.101	15.143	0	254	254	2	1	-10921639	146.524	148	90	210	3077	30.899	4.800	0.211	1.650
ID428723	428723	40	55.626	14.755	19.697	0	254	254	2	1	-10921639	134.714	144	57	201	2829	45.027	2.000	0.204	1.012
ID428720	428720	41	47.842	19.157	15.262	0	255	255	2	1	-10921639	133.857	139	76	193	2811	30.399	4.800	0.171	1.286
ID428721	428721	40	62.796	14.696	19.635	0	255	255	2	1	-10921639	146.619	152	64	211	3079	48.610	2.000	0.221	1.090
ID428728	428728	41	53.814	19.390	15.192	0	256	256	2	1	-10921639	139.429	142	81	207	2928	30.982	2.000	0.176	1.345
ID428729	428729	40	70.810	14.185	19.305	0	256	256	2	1	-10921639	179.238	183	104	223	3764	30.553	4.800	0.240	2.274
ID428730	428730	42	45.341	18.017	12.054	0	257	257	2	1	-10921639	137.952	141	88	212	2897	31.559	7.600	0.128	0.991
ID428731	428731	41	53.898	19.418	15.200	0	257	257	2	1	-10921639	142.952	143	86	214	3002	34.456	2.000	0.165	1.178
ID428732	428732	40	76.948	14.814	19.877	0	257	257	2	1	-10921639	158.333	167	70	238	3325	52.396	2.000	0.242	1.177
ID428734	428734	41	46.677	19.626	15.131	0	258	258	2	1	-10921639	122.857	120	42	185	2580	44.916	7.600	0.150	0.713
ID428735	428735	40	71.923	14.672	19.782	0	258	258	2	1	-10921639	165.190	181	79	231	3469	48.609	4.800	0.231	1.275
ID428733	428733	42	58.926	18.038	12.131	0	258	258	2	1	-10921639	142.095	141	87	235	2984	39.078	7.600	0.159	0.995
ID428738	428738	40	74.987	14.946	20.071	0	259	259	2	1	-10921639	158.333	171	73	225	3325	48.100	2.000	0.240	1.273
ID428736	428736	42	55.851	18.074	11.978	0	259	259	2	1	-10921639	145.762	143	89	239	3061	38.874	2.000	0.149	0.972
ID428737	428737	41	61.528	19.186	15.045	0	259	259	2	1	-10921639	153.048	150	86	226	3214	39.670	2.000	0.182	1.186
ID428739	428739	42	50.748	18.121	12.046	0	260	260	2	1	-10921639	142.143	141	81	232	2985	36.057	2.000	0.132	0.921
ID428740	428740	41	53.531	19.495	15.509	0	260	260	2	1	-10921639	143.714	139	71	213	3018	39.206	2.000	0.147	0.942
ID428741	428741	40	71.677	14.764	20.058	0	260	260	2	1	-10921639	157.476	170	75	215	3307	43.560	2.000	0.236	1.379
ID428742	428742	42	61.386	18.258	12.452	0	261	261	2	1	-10921639	157.095	151	91	241	3299	42.440	2.000	0.166	1.052
ID428743	428743	41	62.605	19.135	14.629	0	261	261	2	1	-10921639	164.952	161	91	246	3464	40.124	2.000	0.178	1.242
ID428744	428744	40	62.769	14.620	19.943	0	261	261	2	1	-10921639	145.476	156	78	216	3055	41.218	2.000	0.208	1.214
ID428746	428746	40	61.791	14.601	20.001	0	262	262	2	1	-10921639	153.905	156	89	215	3232	38.180	4.800	0.200	1.344
ID428745	428745	41	74.658	19.403	15.244	0	262	262	2	1	-10921639	173.238	168	116	255	3638	41.199	2.000	0.205	1.433
ID428752	428752	41	73.081	19.302	15.262	0	263	263	2	1	-10921639	173.000	165	113	255	3633	43.391	2.000	0.194	1.296
ID428753	428753	40	55.067	14.479	19.895	0	263	263	2	1	-10921639	141.571	147	61	207	2973	39.647	2.000	0.186	1.122
ID428747	428747	None	41.408	13.228	9.766	0	264	264	2	1	-10921639	115.762	114	68	179	2431	27.610	2.000	0.141	1.034
ID428748	428748	41	85.175	19.298	15.467	0	264	264	2	1	-10921639	171.286	167	96	255	3597	46.281	2.000	0.236	1.415
ID428749	428749	40	54.128	14.435	19.816	0	264	264	2	1	-10921639	143.095	152	73	196	3005	35.750	4.800	0.205	1.361
ID428750	428750	41	74.995	19.402	15.167	0	265	265	2	1	-10921639	165.476	156	116	252	3475	39.656	2.000	0.215	1.474
ID428751	428751	40	51.612	14.286	19.678	0	265	265	2	1	-10921639	135.238	142	70	183	2840	34.663	4.800	0.199	1.295
ID428754	428754	41	76.054	19.382	14.985	0	266	266	2	1	-10921639	174.905	156	127	255	3673	40.983	2.000	0.200	1.422
ID428755	428755	41	81.663	19.291	15.101	0	267	267	2	1	-10921639	174.667	173	112	255	3668	42.256	2.000	0.226	1.525
ID428756	428756	40	52.285	14.323	19.663	0	267	267	2	1	-10921639	136.762	141	74	187	2872	35.282	4.800	0.198	1.281
ID428758	428758	40	57.537	14.012	19.746	0	268	268	2	1	-10921639	143.238	147	63	199	3008	37.040	4.800	0.210	1.341
ID428757	428757	41	73.182	19.195	14.868	0	268	268	2	1	-10921639	176.000	176	110	255	3696	42.552	2.000	0.191	1.326
ID428759	428759	43	43.274	13.021	9.250	0	269	269	2	1	-10921639	115.857	117	68	184	2433	32.947	2.000	0.140	0.861
ID428760	428760	41	74.392	19.323	14.939	0	269	269	2	1	-10921639	171.619	168	114	252	3604	39.718	4.800	0.214	1.523
ID428761	428761	40	51.378	13.875	19.659	0	269	269	2	1	-10921639	134.952	137	59	186	2834	34.462	4.800	0.198	1.297
ID428762	428762	43	42.253	13.021	9.202	0	270	270	2	1	-10921639	115.619	112	69	173	2428	28.214	2.000	0.151	1.078
ID428763	428763	41	81.849	19.098	14.764	0	270	270	2	1	-10921639	177.143	175	116	255	3720	42.474	2.000	0.234	1.584
ID428764	428764	40	53.674	13.701	19.476	0	270	270	2	1	-10921639	141.429	135	102	191	2970	26.666	4.800	0.198	1.751
ID428766	428766	41	83.047	18.969	14.963	0	271	271	2	1	-10921639	178.381	191	114	255	3746	43.179	2.000	0.240	1.600
ID428767	428767	40	56.406	14.651	19.599	0	271	271	2	1	-10921639	132.381	139	55	192	2780	44.190	4.800	0.218	1.074
ID428765	428765	43	50.749	13.376	9.254	0	271	271	2	1	-10921639	129.429	129	82	187	2718	33.284	2.000	0.185	1.215
ID428771	428771	43	55.238	13.130	9.389	0	272	272	2	1	-10921639	129.857	129	80	207	2727	36.400	2.000	0.187	1.124
ID428772	428772	41	79.964	18.979	14.922	0	272	272	2	1	-10921639	173.571	173	100	255	3645	44.808	4.800	0.234	1.467
ID428773	428773	40	61.175	14.617	19.712	0	272	272	2	1	-10921639	130.476	143	58	199	2740	43.348	2.000	0.230	1.124
ID428770	428770	40	47.693	14.910	19.760	0	273	273	2	1	-10921639	126.190	134	64	172	2650	35.327	4.800	0.200	1.191
ID428768	428768	43	56.281	13.091	9.303	0	273	273	2	1	-10921639	136.238	132	91	214	2861	34.619	2.000	0.190	1.259
ID428769	428769	41	75.909	19.114	14.855	0	273	273	2	1	-10921639	172.571	186	100	255	3624	46.758	2.000	0.204	1.252
ID428782	428782	40	48.326	14.982	19.280	0	274	274	2	1	-10921639	139.714	147	92	176	2934	26.272	4.800	0.192	1.711
ID428780	428780	43	55.842	13.554	9.178	0	274	274	2	1	-10921639	142.429	136	88	200	2991	32.130	4.800	0.191	1.422
ID428781	428781	41	66.490	19.224	15.083	0	274	274	2	1	-10921639	158.571	164	91	245	3330	39.551	4.800	0.206	1.368
ID428783	428783	43	45.181	13.577	9.510	0	275	275	2	1	-10921639	132.714	129	90	199	2787	28.054	2.000	0.130	1.087
ID428786	428786	40	50.510	14.985	19.888	0	275	275	2	1	-10921639	124.381	131	66	180	2612	35.230	4.800	0.200	1.178
ID428784	428784	41	72.121	19.361	15.241	0	275	275	2	1	-10921639	161.381	159	92	249	3389	40.899	4.800	0.221	1.429
ID428785	428785	None	40.858	9.081	17.633	0	275	275	2	1	-10921639	114.667	120	62	170	2408	29.935	4.800	0.165	1.084
ID428774	428774	43	47.336	13.762	8.993	0	276	276	2	1	-10921639	130.095	127	88	176	2732	24.853	4.800	0.173	1.544
ID428775	428775	41	75.269	19.098	14.894	0	276	276	2	1	-10921639	158.476	155	98	249	3328	44.553	2.000	0.223	1.297
ID428776	428776	40	58.834	14.827	19.593	0	276	276	2	1	-10921639	127.190	131	55	200	2671	44.987	2.000	0.222	1.026
ID428778	428778	44	41.893	8.848	17.911	0	277	277	2	1	-10921639	119.524	117	69	180	2510	26.337	7.600	0.146	1.157
ID428779	428779	40	60.994	14.949	19.781	0	277	277	2	1	-10921639	140.095	144	70	203	2942	41.916	2.000	0.213	1.172
ID428777	428777	41	66.267	19.149	15.365	0	277	277	2	1	-10921639	164.333	156	103	236	3451	39.449	2.000	0.190	1.332
ID428790	428790	40	53.574	15.089	19.618	0	278	278	2	1	-10921639	131.762	139	57	188	2767	40.389	2.000	0.191	1.048
ID428788	428788	41	62.356	18.931	14.959	0	278	278	2	1	-10921639	165.143	167	96	244	3468	39.714	4.800	0.188	1.317
ID428789	428789	44	45.398	8.961	17.936	0	278	278	2	1	-10921639	120.333	118	74	174	2527	28.157	2.000	0.164	1.202
ID428787	428787	None	43.644	13.225	9.269	0	278	278	2	1	-10921639	111.429	111	58	172	2340	34.111	2.000	0.185	1.022
ID428794	428794	44	48.410	8.818	17.777	0	279	279	2	1	-10921639	120.238	120	70	183	2525	29.739	2.000	0.170	1.174
ID428795	428795	40	54.160	14.928	19.757	0	279	279	2	1	-10921639	139.048	138	78	203	2920	34.868	4.800	0.192	1.287
ID428793	428793	41	59.690	18.752	14.846	0	279	279	2	1	-10921639	166.429	176	96	231	3495	38.694	4.800	0.182	1.323
ID428802	428802	40	53.832	15.270	20.083	0	280	280	2	1	-10921639	143.000	143	89	203	3003	33.381	2.000	0.181	1.314
ID428800	428800	41	53.513	18.957	15.034	0	280	280	2	1	-10921639	158.714	164	107	215	3333	33.538	4.800	0.168	1.358
ID428801	428801	44	52.607	8.958	17.857	0	280	280	2	1	-10921639	127.381	129	61	197	2675	33.708	2.000	0.177	1.139
ID428791	428791	41	64.115	18.932	15.009	0	281	281	2	1	-10921639	161.667	155	86	238	3395	41.111	7.600	0.200	1.310
ID428792	428792	40	40.082	13.846	20.002	0	281	281	2	1	-10921639	141.095	143	79	186	2963	30.602	4.800	0.154	1.231
ID428810	428810	44	45.627	8.681	16.998	0	282	282	2	1	-10921639	149.810	153	94	205	3146	28.259	7.600	0.161	1.471
ID428811	428811	40	48.809	12.896	19.930	0	282	282	2	1	-10921639	152.429	150	89	202	3201	33.078	4.800	0.153	1.222
ID428809	428809	41	69.203	18.685	14.859	0	282	282	2	1	-10921639	169.333	164	91	246	3556	47.317	4.800	0.204	1.211
ID428798	428798	41	77.871	18.988	15.088	0	283	283	2	1	-10921639	163.619	161	86	252	3436	45.910	2.000	0.224	1.302
ID428799	428799	44	42.065	8.285	15.936	0	283	283	2	1	-10921639	128.714	134	69	177	2703	33.315	4.800	0.154	1.034
ID428796	428796	41	74.944	18.761	14.990	0	284	284	2	1	-10921639	172.429	168	88	253	3621	49.432	4.800	0.221	1.260
ID428797	428797	None	43.682	14.832	19.908	0	284	284	2	1	-10921639	135.190	132	81	196	2839	32.269	2.000	0.139	1.022
ID428812	428812	41	74.803	18.776	15.148	0	285	285	2	1	-10921639	176.333	167	101	255	3703	48.534	2.000	0.199	1.204
ID428813	428813	44	46.009	8.075	15.980	0	285	285	2	1	-10921639	135.381	146	73	189	2843	32.693	4.800	0.161	1.151
ID428806	428806	41	65.177	18.808	15.012	0	286	286	2	1	-10921639	170.476	165	103	253	3580	42.934	2.000	0.162	1.109
ID428807	428807	44	57.875	7.743	15.756	0	286	286	2	1	-10921639	147.714	153	81	214	3102	32.938	4.800	0.199	1.490
ID428808	428808	45	51.119	14.594	19.661	0	286	286	2	1	-10921639	152.000	168	82	209	3192	39.375	6.295	0.179	1.174
ID428803	428803	41	62.576	18.689	14.923	0	287	287	2	1	-10921639	163.000	172	86	246	3423	47.780	7.600	0.170	0.990
ID428804	428804	44	60.843	7.710	15.743	0	287	287	2	1	-10921639	146.952	158	77	198	3086	35.615	4.800	0.222	1.497
ID428805	428805	45	48.786	14.656	19.721	0	287	287	2	1	-10921639	139.333	149	76	196	2926	37.283	6.323	0.173	1.101
ID428814	428814	46	41.107	15.534	9.684	0	288	288	2	1	-10921639	129.286	126	75	199	2715	33.242	2.000	0.106	0.745
ID428815	428815	41	57.997	18.631	14.642	0	288	288	2	1	-10921639	162.857	158	96	237	3420	42.428	4.800	0.169	1.111
ID428816	428816	44	62.511	7.613	15.770	0	288	288	2	1	-10921639	158.381	162	86	216	3326	34.283	4.800	0.213	1.625
ID428817	428817	45	40.551	14.258	19.802	0	288	288	2	1	-10921639	143.667	138	78	186	3017	34.320	6.338	0.148	1.081
ID428830	428830	44	67.241	7.550	15.511	0	289	289	2	1	-10921639	161.190	156	85	215	3385	37.713	7.600	0.226	1.574
ID428831	428831	45	50.762	14.630	19.844	0	289	289	2	1	-10921639	149.714	158	88	208	3144	36.187	6.326	0.160	1.144
ID428828	428828	46	47.648	15.839	9.627	0	289	289	2	1	-10921639	146.238	143	88	200	3071	29.197	2.000	0.144	1.263
ID428829	428829	41	45.405	18.215	14.282	0	289	289	2	1	-10921639	164.143	168	108	220	3447	26.839	4.800	0.121	1.321
ID428826	428826	44	60.867	7.432	15.792	0	290	290	2	1	-10921639	136.286	140	45	209	2862	48.938	2.000	0.196	0.911
ID428827	428827	45	46.469	14.219	20.034	0	290	290	2	1	-10921639	150.905	154	96	196	3169	29.792	4.800	0.156	1.369
ID428825	428825	41	53.309	18.518	14.827	0	290	290	2	1	-10921639	154.667	156	80	217	3248	41.690	4.800	0.161	1.031
ID428820	428820	44	68.240	7.342	15.635	0	291	291	2	1	-10921639	142.714	146	53	224	2997	51.053	2.000	0.219	1.006
ID428821	428821	45	49.648	13.359	20.091	0	291	291	2	1	-10921639	157.571	163	87	199	3309	32.245	4.800	0.167	1.398
ID428818	428818	None	43.454	15.663	9.983	0	291	291	2	1	-10921639	149.619	153	88	201	3142	31.574	4.800	0.136	1.137
ID428819	428819	41	47.541	18.062	13.992	0	291	291	2	1	-10921639	168.286	173	101	228	3534	31.770	7.600	0.131	1.225
ID428834	428834	45	58.227	13.774	20.158	0	292	292	2	1	-10921639	161.476	160	89	221	3391	34.554	4.800	0.183	1.448
ID428832	428832	41	45.023	18.658	14.801	0	292	292	2	1	-10921639	148.238	149	81	217	3113	40.222	2.000	0.112	0.740
ID428833	428833	44	61.389	7.505	15.639	0	292	292	2	1	-10921639	163.429	168	80	214	3432	34.815	4.800	0.203	1.586
ID428835	428835	41	48.706	18.865	15.100	0	293	293	2	1	-10921639	152.333	152	81	201	3199	38.706	2.000	0.145	0.997
ID428836	428836	44	57.121	7.505	15.734	0	293	293	2	1	-10921639	157.143	155	76	211	3300	31.336	4.800	0.202	1.687
ID428837	428837	45	52.504	14.031	19.915	0	293	293	2	1	-10921639	151.857	160	75	208	3189	38.673	4.800	0.193	1.271
ID428822	428822	41	49.049	18.719	14.772	0	294	294	2	1	-10921639	144.714	144	83	204	3039	40.828	7.600	0.149	0.920
ID428823	428823	44	49.259	7.670	15.635	0	294	294	2	1	-10921639	152.952	152	78	213	3212	32.435	4.800	0.181	1.446
ID428824	428824	45	54.903	14.111	19.994	0	294	294	2	1	-10921639	153.333	161	75	197	3220	34.806	4.800	0.208	1.520
ID428843	428843	41	45.593	17.595	13.783	0	295	295	2	1	-10921639	169.238	173	87	216	3554	34.363	4.800	0.148	1.268
ID428844	428844	44	52.345	7.348	15.630	0	295	295	2	1	-10921639	129.667	134	40	205	2723	47.892	2.000	0.166	0.771
ID428845	428845	45	50.788	14.699	20.034	0	295	295	2	1	-10921639	141.333	148	77	208	2968	38.250	6.306	0.162	1.028
ID428838	428838	41	58.328	17.776	14.204	0	296	296	2	1	-10921639	173.857	168	106	233	3651	37.822	7.600	0.161	1.276
ID428839	428839	44	49.620	7.504	15.504	0	296	296	2	1	-10921639	149.048	151	78	197	3130	33.173	4.800	0.172	1.317
ID428840	428840	45	40.820	14.529	19.801	0	296	296	2	1	-10921639	128.333	136	68	174	2695	36.613	2.000	0.149	0.912
ID428850	428850	44	51.465	7.881	16.136	0	297	297	2	1	-10921639	158.810	170	78	200	3335	33.575	4.800	0.183	1.464
ID428849	428849	41	42.922	18.007	14.105	0	297	297	2	1	-10921639	167.667	170	107	216	3521	32.771	7.600	0.124	1.125
ID428846	428846	None	42.635	16.345	14.352	0	298	298	2	1	-10921639	185.429	191	146	248	3894	24.939	6.301	0.096	1.306
ID428847	428847	41	43.108	18.895	15.020	0	298	298	2	1	-10921639	150.905	146	95	207	3169	34.706	7.600	0.134	1.029
ID428848	428848	45	49.365	15.074	19.479	0	298	298	2	1	-10921639	158.143	163	107	209	3321	32.198	2.000	0.152	1.297
ID428842	428842	45	43.558	13.404	19.635	0	299	299	2	1	-10921639	144.810	167	51	199	3041	43.443	4.800	0.152	0.878
ID428841	428841	41	49.506	19.210	14.785	0	299	299	2	1	-10921639	143.857	148	95	214	3021	35.609	2.000	0.134	0.956
ID428854	428854	41	42.752	19.659	14.904	0	300	300	2	1	-10921639	127.048	123	64	177	2668	39.952	2.000	0.152	0.838
ID428855	428855	None	40.404	12.000	19.000	0	300	300	2	1	-10921639	153.857	162	77	214	3231	34.045	2.000	0.095	0.783
ID428853	428853	None	42.481	12.441	10.050	0	300	300	2	1	-10921639	139.762	143	83	204	2935	36.213	4.800	0.144	0.972
ID428856	428856	45	49.007	14.727	19.806	0	300	300	2	1	-10921639	144.571	163	78	195	3036	41.082	6.293	0.164	0.989
ID428851	428851	45	54.415	14.906	19.778	0	301	301	2	1	-10921639	143.571	162	71	208	3015	45.272	2.000	0.171	0.927
ID428852	428852	45	57.452	14.609	19.766	0	302	302	2	1	-10921639	141.000	152	57	201	2961	49.787	2.000	0.186	0.890
ID428860	428860	45	43.149	15.117	19.655	0	303	303	2	1	-10921639	131.905	142	64	189	2770	41.446	6.307	0.156	0.858
ID428857	428857	None	40.204	11.171	18.984	0	304	304	2	1	-10921639	135.048	146	47	188	2836	37.311	2.000	0.123	0.790
ID428859	428859	None	41.006	17.349	14.621	0	305	305	2	1	-10921639	184.714	188	123	220	3879	23.969	4.800	0.132	1.800
ID428858	428858	None	40.868	11.204	18.749	0	306	306	2	1	-10921639	135.381	139	54	196	2843	39.164	2.000	0.131	0.802
ID428865	428865	None	44.374	9.850	14.875	0	307	307	2	1	-10921639	164.429	161	119	205	3453	24.018	6.276	0.129	1.565
ID428861	428861	47	41.442	12.031	18.853	0	308	308	2	1	-10921639	141.667	144	67	201	2975	33.953	2.000	0.126	0.931
ID428862	428862	47	44.562	11.555	19.035	0	309	309	2	1	-10921639	142.810	148	78	201	2999	32.081	2.000	0.126	0.994
ID428863	428863	None	40.708	18.924	14.565	0	310	310	2	1	-10921639	142.571	144	90	193	2994	31.057	4.800	0.148	1.180
ID428864	428864	47	42.007	12.206	19.285	0	310	310	2	1	-10921639	138.286	143	79	181	2904	29.176	2.000	0.127	1.068
ID428867	428867	48	47.906	10.612	14.532	0	318	318	2	1	-10921639	167.048	170	119	238	3508	31.543	2.000	0.107	1.020
ID428866	428866	48	47.550	9.780	14.967	0	319	319	2	1	-10921639	145.952	141	106	233	3065	28.715	7.600	0.126	1.141
ID428870	428870	48	46.603	10.006	14.643	0	320	320	2	1	-10921639	144.714	139	108	223	3039	30.809	2.000	0.120	1.005
ID428868	428868	48	55.255	10.211	14.418	0	321	321	2	1	-10921639	144.905	139	89	225	3043	37.120	2.000	0.185	1.217
ID428869	428869	48	48.131	9.968	14.755	0	322	322	2	1	-10921639	139.810	140	106	209	2936	29.042	2.000	0.138	1.169
ID428871	428871	48	54.447	10.053	14.576	0	323	323	2	1	-10921639	149.429	149	103	237	3138	34.305	2.000	0.150	1.137
ID428872	428872	None	40.500	12.867	19.756	0	323	323	2	1	-10921639	115.810	127	38	164	2432	39.010	2.000	0.152	0.784
ID428873	428873	48	44.044	9.944	14.635	0	325	325	2	1	-10921639	135.619	138	94	204	2848	27.297	2.000	0.136	1.191
ID428874	428874	48	41.385	9.707	14.843	0	326	326	2	1	-10921639	128.714	124	98	177	2703	22.062	2.000	0.139	1.426
ID428875	428875	49	40.107	12.932	19.668	0	327	327	2	1	-10921639	114.143	123	42	167	2397	38.243	2.000	0.155	0.801
ID428877	428877	49	41.981	13.441	19.864	0	328	328	2	1	-10921639	115.476	116	47	164	2425	33.276	4.800	0.167	0.995
ID428878	428878	50	52.904	13.103	19.652	0	331	331	2	1	-10921639	132.905	135	57	196	2791	37.034	4.800	0.192	1.158
ID428876	428876	50	43.812	13.726	19.671	0	332	332	2	1	-10921639	129.048	139	64	184	2710	32.919	4.800	0.193	1.268
ID428879	428879	50	49.664	13.997	19.751	0	333	333	2	1	-10921639	119.048	125	54	170	2500	33.356	4.800	0.238	1.374
ID428881	428881	50	45.607	14.289	19.650	0	334	334	2	1	-10921639	120.905	130	51	166	2539	35.735	4.800	0.213	1.190
ID428883	428883	50	49.438	14.941	19.605	0	335	335	2	1	-10921639	127.000	130	62	178	2667	38.182	4.800	0.213	1.167
ID428882	428882	50	47.665	14.699	19.613	0	336	336	2	1	-10921639	133.333	149	64	188	2800	39.172	4.800	0.204	1.154
ID428880	428880	50	51.238	14.253	19.685	0	337	337	2	1	-10921639	122.000	131	45	181	2562	38.602	4.800	0.219	1.134
ID428885	428885	50	43.683	14.790	19.069	0	339	339	2	1	-10921639	135.857	146	81	179	2853	28.018	4.800	0.181	1.486
ID428884	428884	50	44.534	14.941	18.982	0	340	340	2	1	-10921639	152.429	162	99	189	3201	27.540	4.800	0.181	1.697
