# Supplementary material for: Progressive enhancement of kinetic proofreading in T cell antigen discrimination from receptor activation to DAG generation
Source: eLife. 2022 Sep 20;11:e75263. doi: 10.7554/eLife.75263 (PMC9536835; doi:10.7554/eLife.75263)
Supplement: Figure 5—source data 1. — Each data table is the TrackMate ‘spot-statistics’ output of one cell over four cycles of blue-light illumination (frames 0–40, 100–140, 200–240, and 300–340, with 3 s interval between frames). We calculated the lifetime of TrackIDs that existed at the start of each period of blue-light illumination that did not last for the full period and fit the resulting lifetime distributions using custom Python scripts available at https://github.com/dbritain/KP-paper (copy archived at swh:1:rev:167fa456901903740f0f3ee6a3e5324bc45207ea, Britain, 2022). [file elife-75263-fig5-data1.zip › Fig5SourceData/LAT/lat2/cell18.csv]

Label	ID	TRACK_ID	QUALITY	POSITION_X	POSITION_Y	POSITION_Z	POSITION_T	FRAME	RADIUS	VISIBILITY	MANUAL_COLOR	MEAN_INTENSITY	MEDIAN_INTENSITY	MIN_INTENSITY	MAX_INTENSITY	TOTAL_INTENSITY	STANDARD_DEVIATION	ESTIMATED_DIAMETER	CONTRAST	SNR
ID430164	430164	0	63.197	19.866	9.043	0	0	0	2	1	-10921639	207.857	210	164	255	4365	29.562	4.800	0.162	1.962
ID430165	430165	1	52.220	16.290	29.289	0	0	0	2	1	-10921639	123.333	123	80	174	2590	29.956	2.000	0.194	1.336
ID430170	430170	1	52.229	16.698	29.273	0	1	1	2	1	-10921639	126.952	121	69	191	2666	33.200	2.000	0.171	1.117
ID430169	430169	0	65.786	19.854	9.115	0	1	1	2	1	-10921639	211.143	209	148	255	4434	34.459	4.800	0.159	1.679
ID430162	430162	0	42.469	20.299	8.053	0	2	2	2	1	-10921639	187.476	194	126	228	3937	30.857	7.600	0.120	1.301
ID430163	430163	None	41.291	22.270	10.314	0	2	2	2	1	-10921639	199.190	196	153	241	4183	22.065	4.800	0.106	1.725
ID430166	430166	0	45.511	19.893	8.534	0	3	3	2	1	-10921639	192.667	189	153	245	4046	21.765	4.800	0.129	2.020
ID430167	430167	None	45.862	12.645	14.172	0	3	3	2	1	-10921639	162.714	164	127	198	3417	22.057	4.800	0.139	1.806
ID430173	430173	None	45.304	21.540	10.925	0	6	6	2	1	-10921639	188.000	191	123	227	3948	25.642	4.800	0.135	1.749
ID430168	430168	2	41.104	22.523	9.695	0	8	8	2	1	-10921639	188.524	192	141	241	3959	27.237	6.232	0.094	1.187
ID430171	430171	2	47.303	20.677	8.522	0	9	9	2	1	-10921639	188.905	189	157	230	3967	21.012	4.800	0.138	2.174
ID430174	430174	2	43.510	20.458	9.232	0	10	10	2	1	-10921639	183.095	187	123	252	3845	30.174	4.800	0.119	1.292
ID430175	430175	3	42.533	21.533	9.869	0	10	10	2	1	-10921639	193.619	189	156	252	4066	22.090	6.311	0.118	1.845
ID430172	430172	3	54.370	21.253	9.874	0	11	11	2	1	-10921639	197.571	199	157	243	4149	24.565	4.800	0.145	2.034
ID430176	430176	3	45.852	22.411	9.589	0	12	12	2	1	-10921639	193.429	196	142	255	4062	24.738	6.280	0.120	1.676
ID430177	430177	4	40.451	21.042	10.025	0	18	18	2	1	-10921639	168.286	167	133	202	3534	18.858	6.343	0.120	1.913
ID430178	430178	4	44.171	21.382	9.979	0	19	19	2	1	-10921639	180.571	184	135	235	3792	23.893	6.298	0.121	1.636
ID430179	430179	None	41.104	22.885	8.787	0	23	23	2	1	-10921639	149.190	157	106	191	3133	23.727	6.294	0.125	1.396
ID430180	430180	5	41.923	13.513	12.477	0	26	26	2	1	-10921639	149.619	145	120	192	3142	21.369	4.800	0.145	1.769
ID430182	430182	5	41.670	14.227	12.915	0	27	27	2	1	-10921639	150.524	153	106	195	3161	25.545	4.800	0.140	1.443
ID430185	430185	None	41.340	20.760	9.596	0	28	28	2	1	-10921639	172.714	166	153	200	3627	16.032	4.800	0.124	2.381
ID430181	430181	5	45.964	13.896	12.431	0	29	29	2	1	-10921639	146.333	146	108	177	3073	21.926	4.800	0.166	1.901
ID430183	430183	5	44.703	13.752	12.511	0	30	30	2	1	-10921639	157.190	155	121	210	3301	21.030	4.800	0.149	1.940
ID430184	430184	None	44.342	32.542	13.814	0	30	30	2	1	-10921639	111.381	102	67	170	2339	31.494	2.000	0.177	1.061
ID430188	430188	5	48.197	13.602	11.884	0	31	31	2	1	-10921639	148.952	148	109	195	3128	22.997	4.800	0.158	1.764
ID430186	430186	None	50.628	13.988	12.201	0	33	33	2	1	-10921639	147.048	153	95	199	3088	26.462	2.000	0.168	1.602
ID430187	430187	None	44.658	41.000	38.000	0	33	33	2	1	-10921639	56.048	47	29	110	1177	21.537	4.800	0.476	1.680
ID430194	430194	6	44.167	13.639	12.517	0	35	35	2	1	-10921639	148.333	137	113	207	3115	22.795	4.800	0.156	1.754
ID430191	430191	6	46.255	13.884	12.885	0	36	36	2	1	-10921639	154.619	156	103	194	3247	24.293	4.800	0.155	1.709
ID430189	430189	6	42.663	14.560	12.355	0	37	37	2	1	-10921639	150.333	153	109	200	3157	25.047	2.000	0.133	1.412
ID430190	430190	6	42.945	14.334	12.604	0	38	38	2	1	-10921639	150.095	153	106	185	3152	21.957	4.800	0.159	1.877
ID430192	430192	7	46.672	21.406	9.453	0	39	39	2	1	-10921639	162.762	159	95	212	3418	31.703	2.000	0.135	1.225
ID430193	430193	6	41.690	14.034	13.050	0	39	39	2	1	-10921639	151.286	153	115	194	3177	19.734	4.800	0.145	1.948
ID430197	430197	7	42.322	21.780	9.890	0	40	40	2	1	-10921639	168.905	169	126	209	3547	19.406	4.800	0.131	2.019
ID430195	430195	7	41.008	21.348	10.297	0	41	41	2	1	-10921639	167.952	167	126	210	3527	22.065	4.800	0.137	1.833
ID430196	430196	None	44.209	14.533	12.324	0	41	41	2	1	-10921639	151.762	152	109	196	3187	25.984	4.800	0.137	1.410
ID430198	430198	8	48.323	14.312	12.106	0	43	43	2	1	-10921639	159.619	160	123	206	3352	23.911	4.800	0.161	1.851
ID430199	430199	None	41.327	22.775	9.886	0	44	44	2	1	-10921639	165.190	163	134	195	3469	16.302	4.800	0.139	2.470
ID430200	430200	8	49.163	13.751	12.854	0	44	44	2	1	-10921639	163.857	159	133	205	3441	20.490	4.800	0.153	2.127
ID430201	430201	8	46.966	13.693	12.686	0	45	45	2	1	-10921639	151.095	152	105	188	3173	23.349	4.800	0.171	1.891
ID430203	430203	None	44.126	23.728	10.044	0	46	46	2	1	-10921639	160.143	167	116	205	3363	24.788	4.800	0.132	1.508
ID430204	430204	8	43.925	13.426	12.475	0	46	46	2	1	-10921639	147.810	149	98	203	3104	26.493	4.800	0.158	1.522
ID430202	430202	8	42.262	13.782	12.555	0	47	47	2	1	-10921639	157.286	153	126	200	3303	20.095	4.800	0.151	2.058
ID430205	430205	8	41.433	13.766	13.270	0	48	48	2	1	-10921639	154.429	152	121	188	3243	17.589	4.800	0.141	2.166
ID430206	430206	None	40.135	21.027	9.001	0	51	51	2	1	-10921639	160.524	163	117	198	3371	22.921	2.000	0.109	1.372
ID430207	430207	None	47.188	13.484	13.555	0	51	51	2	1	-10921639	150.810	148	97	214	3167	34.068	7.600	0.142	1.098
ID430208	430208	9	40.138	13.748	12.726	0	54	54	2	1	-10921639	152.476	148	117	206	3202	22.949	4.800	0.121	1.431
ID430209	430209	None	40.527	31.507	14.872	0	54	54	2	1	-10921639	94.524	101	34	139	1985	33.010	7.600	0.212	1.002
ID430210	430210	11	40.925	21.608	9.665	0	55	55	2	1	-10921639	172.810	170	149	220	3629	18.411	4.800	0.136	2.245
ID430211	430211	9	42.760	13.954	13.100	0	55	55	2	1	-10921639	160.810	160	127	199	3377	20.699	4.800	0.145	1.964
ID430212	430212	10	44.990	25.776	17.198	0	55	55	2	1	-10921639	132.190	131	88	203	2776	30.719	2.000	0.125	0.954
ID430214	430214	None	43.831	23.532	10.483	0	56	56	2	1	-10921639	165.476	174	88	210	3475	35.284	4.800	0.131	1.085
ID430215	430215	10	43.679	25.818	17.128	0	56	56	2	1	-10921639	137.190	134	87	209	2881	30.485	2.000	0.120	0.961
ID430213	430213	11	42.292	20.218	8.252	0	56	56	2	1	-10921639	152.619	151	101	214	3205	33.631	4.800	0.123	0.992
ID430217	430217	9	47.010	13.953	12.312	0	57	57	2	1	-10921639	152.905	155	99	200	3211	25.988	4.800	0.148	1.519
ID430218	430218	None	41.141	21.308	9.739	0	58	58	2	1	-10921639	171.238	163	138	218	3596	22.161	6.239	0.109	1.516
ID430219	430219	9	50.298	14.044	12.313	0	58	58	2	1	-10921639	162.000	162	115	221	3402	28.446	4.800	0.152	1.502
ID430220	430220	None	49.563	25.742	16.956	0	58	58	2	1	-10921639	152.381	146	105	239	3200	32.526	7.600	0.128	1.063
ID430216	430216	9	45.753	14.074	12.387	0	59	59	2	1	-10921639	157.381	160	113	212	3305	26.477	4.800	0.143	1.488
ID430231	430231	12	54.527	22.907	9.710	0	60	60	2	1	-10921639	186.429	181	137	241	3915	31.019	4.800	0.162	1.677
ID430232	430232	9	54.105	14.253	12.529	0	60	60	2	1	-10921639	170.857	169	128	232	3588	30.279	4.800	0.153	1.494
ID430227	430227	12	49.110	21.128	9.578	0	61	61	2	1	-10921639	186.952	182	148	234	3926	26.022	7.600	0.129	1.643
ID430228	430228	9	59.055	14.398	12.247	0	61	61	2	1	-10921639	172.333	178	116	241	3619	36.570	4.800	0.164	1.327
ID430223	430223	12	50.812	21.346	9.646	0	62	62	2	1	-10921639	184.429	184	146	241	3873	30.081	6.241	0.128	1.387
ID430224	430224	9	48.529	14.388	12.128	0	62	62	2	1	-10921639	165.905	164	127	228	3484	29.203	4.800	0.141	1.406
ID430222	430222	13	44.246	25.010	17.526	0	63	63	2	1	-10921639	164.857	164	112	210	3462	25.819	4.800	0.131	1.479
ID430221	430221	12	52.381	21.810	9.665	0	63	63	2	1	-10921639	188.762	188	145	228	3964	24.145	4.800	0.155	2.100
ID430226	430226	13	47.966	25.323	17.649	0	64	64	2	1	-10921639	170.286	167	124	221	3576	27.201	2.000	0.140	1.538
ID430225	430225	12	50.358	20.732	9.696	0	64	64	2	1	-10921639	186.714	184	153	228	3921	22.775	4.800	0.144	2.061
ID430234	430234	None	42.861	14.626	11.885	0	65	65	2	1	-10921639	164.952	169	126	199	3464	22.353	7.600	0.120	1.584
ID430235	430235	13	51.814	25.033	17.835	0	65	65	2	1	-10921639	178.048	178	121	227	3739	25.654	4.800	0.152	1.827
ID430233	430233	12	61.125	21.259	9.108	0	65	65	2	1	-10921639	192.048	185	133	255	4033	34.311	2.000	0.142	1.396
ID430230	430230	13	65.844	25.171	18.066	0	66	66	2	1	-10921639	187.714	189	127	243	3942	30.544	4.800	0.180	1.879
ID430229	430229	12	60.931	21.274	9.364	0	66	66	2	1	-10921639	202.810	213	146	255	4259	34.766	4.800	0.157	1.580
ID430236	430236	12	61.790	21.198	9.130	0	67	67	2	1	-10921639	200.000	194	139	252	4200	33.348	4.800	0.155	1.607
ID430237	430237	13	70.661	25.163	17.541	0	67	67	2	1	-10921639	189.000	191	124	255	3969	42.646	2.000	0.184	1.377
ID430238	430238	12	55.706	21.331	9.612	0	68	68	2	1	-10921639	195.095	195	151	255	4097	27.548	4.800	0.143	1.769
ID430239	430239	13	75.076	25.171	17.416	0	68	68	2	1	-10921639	184.095	182	102	255	3866	39.986	2.000	0.195	1.501
ID430240	430240	12	64.557	20.929	9.036	0	69	69	2	1	-10921639	192.905	187	126	255	4051	32.772	2.000	0.158	1.607
ID430241	430241	13	75.867	25.060	17.437	0	69	69	2	1	-10921639	181.048	174	116	255	3802	42.840	2.000	0.197	1.389
ID430246	430246	13	72.202	25.155	17.516	0	70	70	2	1	-10921639	185.619	177	133	255	3898	38.746	4.800	0.201	1.603
ID430247	430247	14	45.141	20.193	22.945	0	70	70	2	1	-10921639	147.381	144	115	203	3095	23.361	4.800	0.134	1.489
ID430245	430245	12	65.442	21.186	9.025	0	70	70	2	1	-10921639	202.857	199	152	255	4260	33.428	2.000	0.156	1.634
ID430242	430242	12	66.847	20.812	9.108	0	71	71	2	1	-10921639	200.762	191	137	255	4216	36.394	2.000	0.156	1.489
ID430243	430243	13	74.291	25.067	17.575	0	71	71	2	1	-10921639	188.048	178	138	255	3949	41.563	2.000	0.192	1.456
ID430244	430244	14	42.962	20.345	22.737	0	71	71	2	1	-10921639	151.333	152	117	198	3178	21.420	4.800	0.152	1.864
ID430258	430258	13	78.424	24.994	17.618	0	72	72	2	1	-10921639	190.190	178	133	255	3994	41.799	2.000	0.203	1.534
ID430259	430259	14	43.203	20.308	23.240	0	72	72	2	1	-10921639	150.333	149	99	189	3157	25.640	4.800	0.137	1.411
ID430257	430257	12	55.508	20.829	9.677	0	72	72	2	1	-10921639	193.476	188	138	255	4063	30.265	6.302	0.133	1.496
ID430254	430254	12	54.598	20.721	9.727	0	73	73	2	1	-10921639	204.905	205	157	253	4303	23.448	4.800	0.147	2.235
ID430255	430255	13	75.372	24.901	17.468	0	73	73	2	1	-10921639	196.143	189	126	255	4119	39.698	2.000	0.192	1.595
ID430256	430256	14	42.554	20.409	23.777	0	73	73	2	1	-10921639	159.333	159	117	189	3346	21.946	6.321	0.139	1.772
ID430250	430250	14	60.281	20.247	23.300	0	74	74	2	1	-10921639	159.381	148	115	225	3347	31.611	2.000	0.171	1.471
ID430248	430248	None	48.616	14.624	10.807	0	74	74	2	1	-10921639	176.905	177	142	224	3715	27.048	4.800	0.133	1.536
ID430249	430249	13	66.337	24.764	17.422	0	74	74	2	1	-10921639	180.143	173	119	252	3783	40.068	2.000	0.174	1.332
ID430251	430251	12	64.502	20.525	9.516	0	75	75	2	1	-10921639	210.286	209	159	255	4416	31.531	4.800	0.166	1.901
ID430252	430252	13	54.184	24.964	17.538	0	75	75	2	1	-10921639	164.857	157	109	230	3462	33.262	4.800	0.153	1.315
ID430253	430253	14	66.705	20.224	23.340	0	75	75	2	1	-10921639	173.048	169	117	253	3634	40.044	2.000	0.174	1.279
ID430262	430262	13	43.853	25.210	17.499	0	76	76	2	1	-10921639	168.190	166	133	205	3532	21.949	4.800	0.141	1.897
ID430263	430263	14	55.733	20.574	23.130	0	76	76	2	1	-10921639	165.810	166	95	234	3482	34.803	2.000	0.148	1.228
ID430260	430260	12	56.699	20.257	9.809	0	76	76	2	1	-10921639	195.333	189	144	255	4102	30.816	2.000	0.128	1.437
ID430261	430261	None	44.236	14.940	10.920	0	76	76	2	1	-10921639	164.571	160	124	221	3456	25.528	2.000	0.119	1.372
ID430268	430268	12	49.901	20.206	9.645	0	77	77	2	1	-10921639	192.286	194	156	242	4038	24.562	4.800	0.131	1.811
ID430269	430269	14	68.735	20.536	22.961	0	77	77	2	1	-10921639	172.905	173	90	255	3631	45.266	2.000	0.171	1.117
ID430264	430264	12	53.818	20.782	10.023	0	78	78	2	1	-10921639	212.810	216	163	255	4469	24.578	4.800	0.143	2.169
ID430265	430265	14	74.558	20.460	22.926	0	78	78	2	1	-10921639	198.762	205	149	255	4174	37.822	4.800	0.189	1.674
ID430266	430266	12	55.416	20.474	10.508	0	79	79	2	1	-10921639	210.238	210	148	255	4415	34.208	2.000	0.125	1.370
ID430267	430267	14	72.215	20.366	23.304	0	79	79	2	1	-10921639	198.429	184	160	255	4167	36.033	4.800	0.179	1.675
ID430274	430274	12	53.541	20.854	10.864	0	80	80	2	1	-10921639	228.571	227	178	255	4800	23.974	4.800	0.129	2.183
ID430275	430275	16	41.352	24.442	17.685	0	80	80	2	1	-10921639	166.762	167	119	225	3502	27.875	4.800	0.109	1.181
ID430276	430276	14	71.623	20.611	23.068	0	80	80	2	1	-10921639	199.524	203	113	255	4190	43.872	4.800	0.185	1.418
ID430278	430278	15	42.863	23.609	10.656	0	81	81	2	1	-10921639	207.143	212	146	255	4350	33.373	2.000	0.087	0.999
ID430279	430279	24	49.161	31.881	15.988	0	81	81	2	1	-10921639	132.238	139	80	180	2777	31.066	2.000	0.170	1.239
ID430277	430277	12	53.002	20.255	10.495	0	81	81	2	1	-10921639	224.524	235	162	255	4715	33.991	4.800	0.133	1.548
ID430280	430280	16	44.252	24.315	16.872	0	81	81	2	1	-10921639	172.333	171	119	221	3619	28.694	7.600	0.110	1.189
ID430281	430281	14	63.397	20.615	22.882	0	81	81	2	1	-10921639	191.571	189	131	255	4023	36.456	4.800	0.170	1.525
ID430270	430270	15	51.698	22.527	10.015	0	82	82	2	1	-10921639	227.238	246	164	255	4772	31.424	4.800	0.118	1.524
ID430271	430271	24	50.703	31.721	15.847	0	82	82	2	1	-10921639	142.810	153	87	199	2999	32.631	2.000	0.150	1.142
ID430272	430272	16	46.023	24.681	16.974	0	82	82	2	1	-10921639	167.429	167	113	220	3516	29.812	2.000	0.120	1.204
ID430273	430273	14	56.895	20.298	22.958	0	82	82	2	1	-10921639	191.048	191	141	243	4012	27.978	4.800	0.157	1.848
ID430286	430286	15	51.239	23.725	10.429	0	83	83	2	1	-10921639	215.619	235	133	255	4528	42.001	4.800	0.119	1.092
ID430287	430287	16	52.900	24.602	16.854	0	83	83	2	1	-10921639	181.429	189	123	232	3810	32.672	2.000	0.137	1.342
ID430288	430288	14	61.317	20.439	23.276	0	83	83	2	1	-10921639	189.143	185	146	253	3972	28.341	4.800	0.161	1.855
ID430284	430284	16	55.645	24.235	16.705	0	84	84	2	1	-10921639	186.381	189	115	253	3914	38.535	2.000	0.129	1.103
ID430285	430285	14	65.857	19.800	23.127	0	84	84	2	1	-10921639	192.762	188	148	255	4048	34.026	4.800	0.166	1.609
ID430282	430282	17	51.315	20.553	9.912	0	84	84	2	1	-10921639	240.190	255	185	255	5044	21.108	4.800	0.130	2.622
ID430283	430283	15	43.259	23.743	10.881	0	84	84	2	1	-10921639	223.190	224	184	255	4687	28.527	4.800	0.095	1.361
ID430290	430290	16	58.785	24.760	16.903	0	85	85	2	1	-10921639	184.095	189	121	243	3866	36.951	2.000	0.146	1.270
ID430291	430291	14	50.920	20.411	23.586	0	85	85	2	1	-10921639	175.476	181	115	223	3685	32.179	4.800	0.147	1.394
ID430289	430289	17	53.763	21.192	10.220	0	85	85	2	1	-10921639	236.238	253	173	255	4961	27.577	4.800	0.138	2.081
ID430298	430298	18	57.031	31.996	15.545	0	86	86	2	1	-10921639	159.429	167	110	223	3348	33.985	2.000	0.168	1.347
ID430299	430299	14	50.210	20.899	23.580	0	86	86	2	1	-10921639	179.762	185	123	230	3775	30.998	4.800	0.147	1.483
ID430296	430296	17	58.113	21.464	9.854	0	86	86	2	1	-10921639	228.905	238	167	255	4807	31.672	4.800	0.148	1.863
ID430297	430297	16	42.283	24.070	16.369	0	86	86	2	1	-10921639	186.619	187	148	232	3919	24.449	4.800	0.098	1.361
ID430294	430294	16	46.965	24.783	16.903	0	87	87	2	1	-10921639	170.095	162	116	223	3572	35.177	7.600	0.119	1.032
ID430295	430295	14	50.374	20.456	23.706	0	87	87	2	1	-10921639	174.667	178	123	209	3668	26.947	4.800	0.149	1.677
ID430292	430292	17	57.466	21.449	9.762	0	87	87	2	1	-10921639	227.238	242	164	255	4772	33.744	6.323	0.144	1.693
ID430293	430293	18	52.216	32.277	15.639	0	87	87	2	1	-10921639	150.714	148	106	199	3165	27.675	4.800	0.173	1.603
ID430334	430334	17	62.942	21.978	9.556	0	88	88	2	1	-10921639	233.333	250	184	255	4900	26.488	4.800	0.165	2.498
ID430335	430335	18	48.670	32.306	15.706	0	88	88	2	1	-10921639	143.524	146	105	195	3014	28.094	2.000	0.163	1.434
ID430336	430336	14	45.008	20.954	23.864	0	88	88	2	1	-10921639	157.667	157	115	200	3311	23.553	4.800	0.150	1.745
ID430308	430308	14	55.882	21.281	24.095	0	89	89	2	1	-10921639	165.381	159	130	220	3473	25.982	4.800	0.161	1.763
ID430306	430306	19	41.538	14.109	12.332	0	89	89	2	1	-10921639	139.571	144	84	192	2931	28.022	2.000	0.129	1.136
ID430307	430307	18	45.256	32.198	15.761	0	89	89	2	1	-10921639	136.714	138	91	195	2871	32.347	2.000	0.132	0.989
ID430304	430304	17	58.030	22.138	10.016	0	89	89	2	1	-10921639	237.667	252	173	255	4991	23.408	4.800	0.154	2.715
ID430305	430305	None	55.999	23.753	10.560	0	89	89	2	1	-10921639	232.286	255	169	255	4878	30.800	4.800	0.135	1.796
ID430302	430302	18	49.023	32.361	15.813	0	90	90	2	1	-10921639	145.762	146	113	199	3061	26.765	2.000	0.152	1.437
ID430303	430303	14	56.592	21.301	23.908	0	90	90	2	1	-10921639	176.143	173	144	217	3699	23.344	4.800	0.175	2.244
ID430300	430300	17	62.307	21.679	8.973	0	90	90	2	1	-10921639	231.667	255	171	255	4865	29.006	4.800	0.164	2.250
ID430301	430301	19	46.529	14.298	12.479	0	90	90	2	1	-10921639	135.048	133	80	225	2836	36.233	2.000	0.126	0.835
ID430310	430310	20	54.855	24.692	10.199	0	91	91	2	1	-10921639	223.286	245	137	255	4689	40.497	4.800	0.123	1.204
ID430311	430311	19	49.568	14.321	12.764	0	91	91	2	1	-10921639	139.905	134	97	205	2938	30.905	2.000	0.158	1.234
ID430309	430309	17	60.826	21.232	8.732	0	91	91	2	1	-10921639	222.905	242	152	255	4681	38.017	4.800	0.149	1.523
ID430314	430314	21	49.589	16.507	26.231	0	91	91	2	1	-10921639	167.714	166	120	220	3522	27.941	4.800	0.135	1.424
ID430315	430315	22	44.142	41.000	38.000	0	91	91	2	1	-10921639	59.286	63	29	133	1245	27.201	2.000	0.416	1.281
ID430312	430312	18	48.935	32.166	15.721	0	91	91	2	1	-10921639	151.238	152	97	195	3176	29.789	2.000	0.152	1.338
ID430313	430313	14	57.868	21.264	23.709	0	91	91	2	1	-10921639	172.190	177	115	238	3616	35.115	3.200	0.149	1.270
ID430326	430326	21	42.187	17.178	26.810	0	92	92	2	1	-10921639	157.048	160	102	216	3298	33.533	7.600	0.109	0.917
ID430327	430327	22	62.428	41.000	38.000	0	92	92	2	1	-10921639	115.952	124	67	166	2435	30.207	4.800	0.375	2.095
ID430324	430324	18	52.423	32.064	15.867	0	92	92	2	1	-10921639	150.143	148	94	196	3153	30.513	2.000	0.167	1.406
ID430325	430325	14	62.367	21.267	23.870	0	92	92	2	1	-10921639	184.571	180	131	246	3876	31.179	4.800	0.165	1.674
ID430322	430322	20	53.955	24.860	10.246	0	92	92	2	1	-10921639	223.952	250	134	255	4703	40.970	4.800	0.122	1.189
ID430323	430323	19	44.069	14.564	12.691	0	92	92	2	1	-10921639	143.000	145	102	187	3003	26.065	3.200	0.150	1.431
ID430321	430321	17	56.219	21.519	8.979	0	92	92	2	1	-10921639	236.905	255	173	255	4975	26.486	4.800	0.142	2.229
ID430318	430318	14	40.464	21.673	24.068	0	93	93	2	1	-10921639	145.190	152	87	189	3049	32.163	2.000	0.124	0.999
ID430319	430319	21	55.264	16.927	25.795	0	93	93	2	1	-10921639	171.048	173	109	239	3592	33.865	7.600	0.150	1.315
ID430316	430316	17	57.563	22.062	9.145	0	93	93	2	1	-10921639	228.905	241	171	255	4807	30.076	4.800	0.143	1.909
ID430317	430317	19	45.803	14.588	12.479	0	93	93	2	1	-10921639	137.667	142	76	192	2891	34.819	2.000	0.136	0.946
ID430320	430320	None	63.378	41.000	35.000	0	93	93	2	1	-10921639	101.048	105	55	171	2122	34.012	2.000	0.332	1.481
ID430332	430332	14	44.678	21.133	23.798	0	94	94	2	1	-10921639	187.143	187	128	234	3930	29.870	4.800	0.121	1.356
ID430333	430333	21	65.996	16.988	26.039	0	94	94	2	1	-10921639	188.762	177	117	255	3964	38.359	7.600	0.163	1.380
ID430330	430330	19	47.369	14.576	12.143	0	94	94	2	1	-10921639	151.905	153	99	212	3190	30.864	3.200	0.131	1.140
ID430331	430331	18	40.873	32.375	15.463	0	94	94	2	1	-10921639	156.000	162	115	187	3276	22.483	4.800	0.141	1.711
ID430328	430328	17	52.363	21.497	9.043	0	94	94	2	1	-10921639	216.571	231	162	255	4548	36.058	4.800	0.125	1.331
ID430329	430329	20	48.847	24.363	10.511	0	94	94	2	1	-10921639	240.619	255	195	255	5053	18.972	4.800	0.119	2.706
ID430342	430342	None	44.738	41.000	36.000	0	95	95	2	1	-10921639	71.381	58	41	141	1499	27.951	2.000	0.282	1.123
ID430340	430340	14	53.633	21.648	23.972	0	95	95	2	1	-10921639	171.667	180	110	245	3605	42.122	2.000	0.137	0.980
ID430341	430341	21	70.132	17.010	25.842	0	95	95	2	1	-10921639	197.714	196	110	255	4152	42.151	7.600	0.173	1.384
ID430338	430338	19	51.690	14.330	12.043	0	95	95	2	1	-10921639	148.238	149	91	206	3113	32.167	2.000	0.154	1.233
ID430339	430339	18	42.313	32.155	15.785	0	95	95	2	1	-10921639	142.714	148	97	185	2997	27.606	2.000	0.128	1.171
ID430337	430337	20	52.470	23.846	9.624	0	95	95	2	1	-10921639	242.429	255	176	255	5091	22.849	4.800	0.139	2.587
ID430366	430366	14	60.856	21.634	23.908	0	96	96	2	1	-10921639	183.857	188	101	255	3861	49.536	7.600	0.137	0.893
ID430367	430367	21	57.974	17.361	25.961	0	96	96	2	1	-10921639	195.524	207	124	255	4106	41.902	4.800	0.141	1.151
ID430364	430364	19	60.611	14.792	12.099	0	96	96	2	1	-10921639	166.714	166	113	241	3501	34.578	2.000	0.150	1.255
ID430365	430365	18	42.906	32.474	15.373	0	96	96	2	1	-10921639	154.476	156	102	187	3244	22.178	4.800	0.152	1.836
ID430363	430363	20	51.511	24.456	10.167	0	96	96	2	1	-10921639	240.476	255	180	255	5050	23.575	4.800	0.137	2.465
ID430343	430343	20	59.294	24.145	9.859	0	97	97	2	1	-10921639	238.810	252	170	255	5015	25.169	4.800	0.156	2.555
ID430346	430346	14	46.546	22.380	24.165	0	97	97	2	1	-10921639	171.190	176	117	209	3595	31.346	7.600	0.129	1.244
ID430347	430347	21	64.591	17.572	25.987	0	97	97	2	1	-10921639	198.762	191	144	255	4174	36.447	4.800	0.146	1.390
ID430344	430344	19	46.835	14.398	11.904	0	97	97	2	1	-10921639	155.571	157	106	216	3267	29.139	4.800	0.147	1.365
ID430345	430345	18	55.158	32.405	15.195	0	97	97	2	1	-10921639	157.905	153	121	209	3316	26.027	4.800	0.181	1.858
ID430356	430356	14	50.475	21.861	23.737	0	98	98	2	1	-10921639	176.381	185	116	243	3704	36.297	7.600	0.137	1.171
ID430357	430357	21	68.660	17.210	25.833	0	98	98	2	1	-10921639	194.095	199	112	255	4076	44.934	2.000	0.161	1.199
ID430354	430354	19	48.822	15.080	12.015	0	98	98	2	1	-10921639	161.714	159	117	214	3396	26.087	4.800	0.129	1.421
ID430355	430355	18	52.638	32.050	15.284	0	98	98	2	1	-10921639	154.810	153	88	202	3251	28.268	4.800	0.174	1.621
ID430353	430353	20	55.752	24.085	9.719	0	98	98	2	1	-10921639	242.333	255	171	255	5089	23.478	4.800	0.149	2.670
ID430350	430350	18	58.239	31.909	14.820	0	99	99	2	1	-10921639	157.619	166	94	203	3310	33.652	4.800	0.195	1.531
ID430351	430351	14	60.615	21.968	24.125	0	99	99	2	1	-10921639	196.667	202	126	255	4130	39.674	4.800	0.157	1.347
ID430348	430348	20	51.162	24.869	10.181	0	99	99	2	1	-10921639	234.571	255	159	255	4926	30.829	4.800	0.124	1.684
ID430349	430349	19	52.919	14.627	11.873	0	99	99	2	1	-10921639	168.571	167	127	234	3540	27.596	4.800	0.143	1.528
ID430352	430352	21	66.791	17.063	25.621	0	99	99	2	1	-10921639	200.476	213	115	255	4210	47.551	3.200	0.162	1.175
ID430358	430358	20	46.378	23.478	9.119	0	100	100	2	1	-10921639	232.095	242	181	255	4874	25.575	4.800	0.112	1.834
ID430359	430359	19	52.226	15.007	12.006	0	100	100	2	1	-10921639	174.048	170	133	227	3655	26.768	4.800	0.131	1.508
ID430362	430362	21	61.253	17.054	25.588	0	100	100	2	1	-10921639	201.286	210	109	255	4227	46.034	4.800	0.157	1.188
ID430360	430360	18	57.900	31.875	14.962	0	100	100	2	1	-10921639	160.857	157	94	220	3378	35.525	2.000	0.171	1.323
ID430361	430361	14	60.635	22.232	24.548	0	100	100	2	1	-10921639	195.190	203	116	255	4099	42.323	2.000	0.152	1.220
ID430374	430374	18	54.434	32.051	14.845	0	101	101	2	1	-10921639	145.048	146	77	191	3046	32.872	2.000	0.170	1.285
ID430375	430375	14	53.819	22.285	24.446	0	101	101	2	1	-10921639	195.667	192	145	255	4109	30.683	4.800	0.159	1.745
ID430372	430372	20	51.613	24.915	10.698	0	101	101	2	1	-10921639	230.619	235	159	255	4843	30.621	6.252	0.123	1.650
ID430373	430373	19	50.602	14.784	11.819	0	101	101	2	1	-10921639	170.667	166	133	223	3584	27.549	2.000	0.125	1.381
ID430376	430376	21	60.901	17.036	25.132	0	101	101	2	1	-10921639	202.429	202	135	255	4251	35.168	7.600	0.133	1.353
ID430380	430380	14	54.869	22.059	24.440	0	102	102	2	1	-10921639	198.524	205	138	255	4169	37.464	7.600	0.137	1.280
ID430381	430381	21	53.345	17.492	25.498	0	102	102	2	1	-10921639	213.905	214	148	255	4492	31.156	4.800	0.127	1.542
ID430378	430378	19	49.482	15.088	11.601	0	102	102	2	1	-10921639	173.762	166	138	234	3649	29.496	2.000	0.122	1.281
ID430379	430379	18	52.401	32.278	14.804	0	102	102	2	1	-10921639	162.381	171	109	202	3410	25.787	4.800	0.181	1.933
ID430377	430377	20	48.844	22.876	9.420	0	102	102	2	1	-10921639	226.857	238	155	255	4764	33.946	4.800	0.118	1.413
ID430382	430382	20	47.704	23.918	11.096	0	103	103	2	1	-10921639	237.000	242	189	255	4977	20.310	4.800	0.113	2.374
ID430383	430383	19	52.565	14.835	11.754	0	103	103	2	1	-10921639	170.571	162	127	238	3582	29.115	2.000	0.124	1.288
ID430386	430386	14	44.403	22.037	24.614	0	103	103	2	1	-10921639	170.571	166	110	232	3582	39.148	4.800	0.115	0.899
ID430384	430384	18	42.452	32.315	14.200	0	103	103	2	1	-10921639	148.905	149	110	192	3127	23.989	7.600	0.128	1.405
ID430385	430385	21	53.197	16.829	24.879	0	103	103	2	1	-10921639	199.762	202	144	253	4195	30.661	7.600	0.126	1.457
ID430370	430370	18	40.103	32.377	14.713	0	104	104	2	1	-10921639	145.190	145	106	184	3049	21.419	4.800	0.141	1.676
ID430371	430371	14	44.788	22.026	24.633	0	104	104	2	1	-10921639	167.095	170	94	234	3509	41.987	2.000	0.122	0.868
ID430368	430368	23	41.854	21.331	9.370	0	104	104	2	1	-10921639	200.667	200	146	255	4214	35.580	7.600	0.096	0.990
ID430369	430369	19	43.573	14.798	11.836	0	104	104	2	1	-10921639	162.810	160	120	210	3419	24.600	2.000	0.109	1.303
ID430387	430387	23	44.987	22.664	11.509	0	105	105	2	1	-10921639	225.524	227	181	255	4736	21.370	4.800	0.102	1.954
ID430388	430388	19	42.334	14.607	11.950	0	105	105	2	1	-10921639	158.524	152	117	209	3329	25.557	2.000	0.100	1.127
ID430390	430390	None	41.194	20.950	24.362	0	106	106	2	1	-10921639	180.714	177	141	223	3795	23.474	4.800	0.117	1.610
ID430389	430389	19	42.140	14.895	12.137	0	106	106	2	1	-10921639	163.000	167	120	232	3423	27.192	2.000	0.103	1.116
ID430396	430396	25	43.439	41.000	36.000	0	126	126	2	1	-10921639	103.429	106	42	151	2172	27.051	4.800	0.267	1.611
ID430391	430391	25	63.198	41.000	38.000	0	127	127	2	1	-10921639	144.714	153	96	188	3039	27.185	4.800	0.319	2.577
ID430395	430395	25	101.027	41.000	38.000	0	128	128	2	1	-10921639	184.667	176	130	245	3878	39.187	4.800	0.385	2.619
ID430393	430393	25	86.664	41.000	38.000	0	129	129	2	1	-10921639	153.905	139	118	200	3232	32.776	4.800	0.398	2.674
ID430394	430394	25	75.780	41.000	38.000	0	130	130	2	1	-10921639	142.857	131	101	195	3000	30.528	4.800	0.357	2.462
ID430392	430392	25	81.613	41.000	38.000	0	131	131	2	1	-10921639	132.714	129	93	194	2787	36.117	4.800	0.394	2.076
ID430397	430397	25	59.984	41.000	38.000	0	132	132	2	1	-10921639	117.476	123	85	166	2467	25.750	4.800	0.359	2.410
ID430399	430399	25	55.075	41.000	38.000	0	133	133	2	1	-10921639	113.190	109	71	159	2377	26.561	6.292	0.335	2.137
ID430398	430398	25	41.417	41.000	38.000	0	134	134	2	1	-10921639	93.952	90	69	134	1973	21.491	6.304	0.302	2.028
ID430400	430400	26	43.383	21.085	9.875	0	148	148	2	1	-10921639	153.143	149	119	195	3216	21.664	4.800	0.134	1.673
ID430401	430401	26	47.071	22.951	9.970	0	149	149	2	1	-10921639	153.095	151	80	194	3215	30.721	2.000	0.140	1.221
ID430405	430405	None	47.911	22.489	10.369	0	152	152	2	1	-10921639	161.762	166	117	209	3397	30.348	4.800	0.146	1.356
ID430404	430404	27	49.641	19.996	22.774	0	153	153	2	1	-10921639	153.619	156	99	196	3226	28.111	4.800	0.166	1.554
ID430402	430402	None	45.995	23.831	10.868	0	154	154	2	1	-10921639	154.476	153	99	202	3244	28.179	2.000	0.122	1.192
ID430403	430403	27	49.647	20.259	23.036	0	154	154	2	1	-10921639	158.476	160	106	206	3328	24.879	4.800	0.166	1.815
ID430406	430406	27	47.759	20.024	22.883	0	155	155	2	1	-10921639	162.762	160	120	199	3418	23.751	4.800	0.171	2.001
ID430407	430407	28	51.187	20.830	9.634	0	156	156	2	1	-10921639	162.381	160	110	224	3410	28.774	6.326	0.136	1.354
ID430408	430408	27	49.684	19.675	22.353	0	156	156	2	1	-10921639	160.905	159	119	218	3379	26.896	6.333	0.148	1.542
ID430414	430414	27	49.823	20.650	22.292	0	157	157	2	1	-10921639	165.429	166	120	213	3474	26.589	4.800	0.153	1.649
ID430413	430413	28	46.261	21.240	9.308	0	157	157	2	1	-10921639	153.333	152	98	196	3220	31.198	2.000	0.144	1.237
ID430411	430411	29	40.960	12.659	15.227	0	158	158	2	1	-10921639	130.810	124	97	180	2747	21.591	2.000	0.140	1.490
ID430412	430412	27	59.867	20.412	22.243	0	158	158	2	1	-10921639	172.905	163	127	249	3631	35.053	4.800	0.154	1.319
ID430415	430415	29	41.135	12.692	15.476	0	159	159	2	1	-10921639	137.476	134	90	188	2887	20.707	4.800	0.163	1.865
ID430416	430416	27	62.634	20.420	22.527	0	159	159	2	1	-10921639	178.571	177	127	250	3750	35.610	4.800	0.180	1.531
ID430419	430419	30	45.373	21.763	10.009	0	160	160	2	1	-10921639	159.286	162	113	202	3345	24.982	4.800	0.139	1.553
ID430420	430420	29	48.685	12.573	15.086	0	160	160	2	1	-10921639	136.381	131	99	187	2864	24.256	2.000	0.167	1.606
ID430421	430421	27	55.160	20.645	22.443	0	160	160	2	1	-10921639	178.048	170	137	242	3739	30.655	4.800	0.144	1.465
ID430410	430410	27	61.579	20.583	22.360	0	161	161	2	1	-10921639	184.333	174	148	255	3871	32.352	7.600	0.155	1.533
ID430409	430409	30	44.700	21.735	9.788	0	161	161	2	1	-10921639	160.381	162	119	220	3368	25.498	7.600	0.117	1.314
ID430418	430418	27	58.155	20.685	22.460	0	162	162	2	1	-10921639	181.429	178	133	252	3810	34.171	2.000	0.143	1.325
ID430417	430417	30	50.628	21.871	9.875	0	162	162	2	1	-10921639	170.000	166	137	223	3570	24.878	4.800	0.138	1.662
ID430422	430422	27	54.028	20.433	22.684	0	163	163	2	1	-10921639	187.238	185	137	238	3932	26.052	4.800	0.158	1.965
ID430423	430423	27	62.728	20.443	22.792	0	164	164	2	1	-10921639	193.571	185	152	255	4065	29.571	4.800	0.178	1.982
ID430426	430426	27	69.959	20.312	23.183	0	165	165	2	1	-10921639	194.905	194	130	253	4093	34.076	4.800	0.181	1.756
ID430424	430424	27	69.071	20.698	23.020	0	166	166	2	1	-10921639	205.333	213	115	255	4312	41.409	4.800	0.181	1.520
ID430425	430425	27	64.624	20.479	23.068	0	167	167	2	1	-10921639	204.429	210	155	255	4293	30.544	4.800	0.170	1.948
ID430446	430446	27	71.296	20.214	23.364	0	168	168	2	1	-10921639	203.238	196	149	255	4268	36.068	4.800	0.181	1.728
ID430445	430445	None	44.409	21.920	9.733	0	168	168	2	1	-10921639	189.524	192	156	234	3980	23.239	4.800	0.128	1.850
ID430430	430430	31	62.730	22.556	22.030	0	169	169	2	1	-10921639	191.810	198	115	255	4028	45.102	2.000	0.147	1.088
ID430431	430431	27	68.404	20.490	23.358	0	169	169	2	1	-10921639	209.190	203	149	255	4393	34.525	4.800	0.168	1.739
ID430427	430427	32	55.853	23.664	9.409	0	170	170	2	1	-10921639	178.857	178	115	238	3756	41.112	4.800	0.152	1.150
ID430428	430428	31	68.353	22.520	21.766	0	170	170	2	1	-10921639	202.095	203	103	255	4244	50.943	4.800	0.167	1.133
ID430429	430429	27	64.099	20.188	23.687	0	170	170	2	1	-10921639	196.190	194	98	255	4120	46.412	4.800	0.159	1.161
ID430435	430435	32	57.641	24.109	9.432	0	171	171	2	1	-10921639	188.381	195	130	241	3956	37.496	4.800	0.161	1.394
ID430436	430436	27	63.321	20.486	23.312	0	171	171	2	1	-10921639	216.238	212	146	255	4541	30.789	4.800	0.157	1.910
ID430434	430434	27	58.746	20.219	22.985	0	172	172	2	1	-10921639	207.476	212	145	255	4357	33.983	4.800	0.137	1.467
ID430432	430432	32	55.667	23.480	9.942	0	172	172	2	1	-10921639	203.190	200	164	249	4267	24.794	4.800	0.143	2.047
ID430433	430433	31	56.650	22.672	21.926	0	172	172	2	1	-10921639	196.048	191	117	255	4117	43.191	4.800	0.136	1.084
ID430438	430438	31	64.121	23.026	21.625	0	173	173	2	1	-10921639	202.000	202	117	255	4242	46.296	7.600	0.158	1.193
ID430439	430439	27	59.665	20.224	23.406	0	173	173	2	1	-10921639	214.095	206	163	255	4496	31.551	4.800	0.140	1.664
ID430437	430437	32	45.393	22.333	10.392	0	173	173	2	1	-10921639	201.619	198	160	255	4234	23.699	4.800	0.123	1.860
ID430442	430442	32	55.453	22.545	10.442	0	174	174	2	1	-10921639	211.000	213	149	255	4431	26.476	4.800	0.153	2.117
ID430443	430443	31	64.649	22.981	21.594	0	174	174	2	1	-10921639	205.000	207	117	255	4305	47.205	4.800	0.159	1.189
ID430444	430444	27	60.449	19.904	23.186	0	174	174	2	1	-10921639	215.333	220	153	255	4522	33.500	6.288	0.145	1.624
ID430440	430440	32	67.396	23.150	10.202	0	175	175	2	1	-10921639	233.762	236	199	255	4909	20.842	4.800	0.187	3.527
ID430441	430441	31	65.836	22.000	22.000	0	175	175	2	1	-10921639	217.143	225	123	255	4560	41.624	4.800	0.176	1.561
ID430450	430450	31	68.416	22.090	21.190	0	176	176	2	1	-10921639	215.524	232	144	255	4526	37.443	4.800	0.167	1.651
ID430449	430449	32	62.743	22.979	10.197	0	176	176	2	1	-10921639	224.333	223	180	255	4711	28.272	4.800	0.165	2.251
ID430447	430447	32	70.688	23.019	10.042	0	177	177	2	1	-10921639	227.333	243	164	255	4774	29.991	4.800	0.190	2.425
ID430448	430448	31	61.469	22.797	21.585	0	177	177	2	1	-10921639	188.619	196	105	255	3961	47.278	2.000	0.143	0.998
ID430454	430454	32	73.183	22.957	10.080	0	178	178	2	1	-10921639	219.048	236	145	255	4600	38.006	4.800	0.181	1.770
ID430455	430455	31	55.857	22.678	21.412	0	178	178	2	1	-10921639	188.524	192	137	243	3959	36.364	3.200	0.143	1.294
ID430456	430456	32	68.944	22.809	10.343	0	179	179	2	1	-10921639	218.905	236	137	255	4597	40.521	4.800	0.167	1.547
ID430457	430457	31	50.329	22.088	21.336	0	179	179	2	1	-10921639	203.524	207	145	253	4274	26.722	4.800	0.146	1.936
ID430451	430451	32	70.156	22.970	10.210	0	180	180	2	1	-10921639	223.524	238	162	255	4694	32.423	4.800	0.185	2.154
ID430452	430452	31	42.471	22.589	21.097	0	180	180	2	1	-10921639	165.476	166	108	221	3475	33.998	2.000	0.103	0.908
ID430453	430453	None	40.201	17.894	23.195	0	180	180	2	1	-10921639	173.429	180	117	207	3642	23.299	7.600	0.115	1.531
ID430458	430458	32	68.860	22.723	10.459	0	181	181	2	1	-10921639	220.571	245	138	255	4632	41.475	4.800	0.177	1.597
ID430459	430459	31	45.375	22.345	21.017	0	181	181	2	1	-10921639	173.000	177	126	220	3633	26.900	4.800	0.123	1.404
ID430460	430460	32	70.773	23.063	10.703	0	182	182	2	1	-10921639	220.762	231	159	255	4636	36.587	4.800	0.178	1.821
ID430461	430461	None	46.991	18.916	23.710	0	182	182	2	1	-10921639	171.714	174	120	223	3606	32.047	7.600	0.135	1.274
ID430462	430462	32	63.865	22.879	10.641	0	183	183	2	1	-10921639	217.571	221	157	255	4569	34.593	4.800	0.155	1.691
ID430466	430466	32	67.764	22.621	10.211	0	184	184	2	1	-10921639	210.857	214	126	255	4428	42.487	4.800	0.168	1.429
ID430463	430463	32	62.189	21.477	9.799	0	185	185	2	1	-10921639	219.095	225	169	255	4601	34.553	4.800	0.143	1.590
ID430464	430464	33	47.517	25.300	16.979	0	185	185	2	1	-10921639	170.143	169	115	225	3573	29.857	2.000	0.117	1.192
ID430465	430465	34	46.901	18.130	22.927	0	185	185	2	1	-10921639	183.048	192	115	221	3844	28.131	7.600	0.132	1.512
ID430470	430470	34	40.856	17.377	21.938	0	186	186	2	1	-10921639	175.143	176	123	217	3678	27.986	4.800	0.119	1.329
ID430468	430468	35	40.392	13.863	11.183	0	186	186	2	1	-10921639	152.238	156	121	185	3197	20.640	4.800	0.138	1.792
ID430469	430469	33	41.983	25.519	16.573	0	186	186	2	1	-10921639	154.381	155	105	221	3242	35.659	2.000	0.111	0.868
ID430467	430467	32	64.428	20.821	9.755	0	186	186	2	1	-10921639	212.381	199	163	255	4460	30.863	4.800	0.148	1.771
ID430471	430471	32	58.727	20.637	9.929	0	187	187	2	1	-10921639	214.048	217	153	255	4495	32.738	6.118	0.133	1.534
ID430474	430474	34	62.562	17.380	22.142	0	187	187	2	1	-10921639	187.714	187	124	252	3942	38.810	7.600	0.153	1.286
ID430472	430472	35	42.562	14.364	11.405	0	187	187	2	1	-10921639	153.810	151	110	214	3230	28.987	2.000	0.133	1.242
ID430473	430473	33	57.165	24.870	16.828	0	187	187	2	1	-10921639	180.143	181	128	234	3783	30.811	4.800	0.152	1.546
ID430479	430479	32	60.935	20.582	10.072	0	188	188	2	1	-10921639	216.524	223	151	255	4547	35.163	7.600	0.145	1.558
ID430480	430480	33	49.145	25.122	16.519	0	188	188	2	1	-10921639	173.714	164	133	243	3648	33.251	4.800	0.133	1.228
ID430481	430481	34	61.753	17.700	22.224	0	188	188	2	1	-10921639	201.333	207	148	255	4228	30.803	4.800	0.162	1.820
ID430478	430478	34	68.265	17.808	22.545	0	189	189	2	1	-10921639	202.286	207	127	255	4248	36.805	4.800	0.199	1.825
ID430476	430476	35	48.505	13.701	10.866	0	189	189	2	1	-10921639	161.952	162	120	216	3401	27.525	4.800	0.140	1.445
ID430477	430477	33	44.364	25.106	16.330	0	189	189	2	1	-10921639	182.810	185	134	224	3839	22.999	4.800	0.125	1.761
ID430475	430475	32	63.556	20.695	9.939	0	189	189	2	1	-10921639	226.810	238	160	255	4763	30.885	4.800	0.162	2.047
ID430484	430484	33	45.296	25.189	16.655	0	190	190	2	1	-10921639	182.143	177	134	221	3825	25.344	4.800	0.130	1.655
ID430485	430485	34	72.513	19.624	24.166	0	190	190	2	1	-10921639	198.571	196	135	255	4170	40.385	4.800	0.199	1.629
ID430482	430482	32	64.833	20.213	9.888	0	190	190	2	1	-10921639	232.905	242	181	255	4891	24.378	4.800	0.171	2.784
ID430483	430483	35	50.097	14.069	10.905	0	190	190	2	1	-10921639	165.381	160	112	238	3473	31.366	4.800	0.141	1.305
ID430492	430492	36	68.733	18.312	22.907	0	191	191	2	1	-10921639	217.429	227	151	255	4566	34.921	4.800	0.188	1.971
ID430493	430493	34	69.169	19.506	23.799	0	191	191	2	1	-10921639	195.524	206	109	255	4106	47.421	7.600	0.177	1.242
ID430490	430490	35	40.170	13.531	10.506	0	191	191	2	1	-10921639	157.143	160	95	199	3300	26.526	4.800	0.120	1.266
ID430491	430491	33	40.825	26.076	17.222	0	191	191	2	1	-10921639	165.190	162	124	214	3469	26.059	4.800	0.108	1.237
ID430489	430489	32	65.267	20.231	9.877	0	191	191	2	1	-10921639	231.095	255	177	255	4853	29.079	4.800	0.165	2.256
ID430486	430486	32	60.104	20.116	10.250	0	192	192	2	1	-10921639	229.190	241	164	255	4813	31.030	4.800	0.147	1.899
ID430487	430487	35	46.936	14.043	10.700	0	192	192	2	1	-10921639	162.238	169	97	220	3407	34.854	2.000	0.125	1.037
ID430488	430488	36	75.675	18.346	22.714	0	192	192	2	1	-10921639	215.905	231	121	255	4534	46.182	4.800	0.200	1.555
ID430494	430494	35	49.805	12.923	10.082	0	193	193	2	1	-10921639	146.524	139	102	205	3077	33.704	2.000	0.139	1.063
ID430495	430495	32	57.592	19.826	10.015	0	193	193	2	1	-10921639	235.952	246	187	255	4955	22.247	4.800	0.155	2.845
ID430496	430496	36	73.401	18.316	22.336	0	193	193	2	1	-10921639	223.000	232	152	255	4683	33.387	4.800	0.196	2.188
ID430498	430498	32	55.868	20.276	10.335	0	194	194	2	1	-10921639	224.238	228	159	255	4709	30.430	4.800	0.133	1.734
ID430499	430499	36	74.465	18.148	22.104	0	194	194	2	1	-10921639	221.714	221	145	255	4656	33.371	4.800	0.206	2.267
ID430497	430497	35	56.151	13.238	10.119	0	194	194	2	1	-10921639	154.429	163	108	220	3243	36.366	4.800	0.172	1.243
ID430502	430502	37	41.522	25.682	18.391	0	195	195	2	1	-10921639	173.381	170	130	216	3641	20.711	4.800	0.134	1.974
ID430503	430503	36	72.734	18.091	22.013	0	195	195	2	1	-10921639	227.143	234	157	255	4770	30.735	7.600	0.196	2.421
ID430500	430500	35	46.828	13.440	10.155	0	195	195	2	1	-10921639	152.762	153	84	214	3208	35.607	2.000	0.147	1.098
ID430501	430501	32	55.785	21.192	9.916	0	195	195	2	1	-10921639	232.000	246	170	255	4872	27.126	4.800	0.145	2.160
ID430514	430514	36	69.045	17.998	21.831	0	196	196	2	1	-10921639	226.476	232	159	255	4756	30.159	4.800	0.192	2.416
ID430512	430512	32	58.609	21.479	9.985	0	196	196	2	1	-10921639	234.048	255	177	255	4915	27.128	4.800	0.147	2.206
ID430513	430513	37	42.706	25.268	18.439	0	196	196	2	1	-10921639	182.762	181	146	231	3838	20.635	4.800	0.118	1.863
ID430518	430518	36	69.489	18.039	21.989	0	197	197	2	1	-10921639	230.381	242	166	255	4838	27.006	4.800	0.189	2.709
ID430516	430516	32	57.897	22.277	9.892	0	197	197	2	1	-10921639	228.952	249	166	255	4808	29.258	4.800	0.139	1.910
ID430517	430517	37	51.582	25.665	18.414	0	197	197	2	1	-10921639	199.905	206	142	250	4198	28.162	4.800	0.153	1.887
ID430515	430515	35	44.409	14.327	10.555	0	197	197	2	1	-10921639	167.857	176	105	231	3525	34.922	4.800	0.125	1.071
ID430510	430510	37	49.300	25.384	18.750	0	198	198	2	1	-10921639	186.905	187	137	242	3925	29.213	2.000	0.120	1.368
ID430511	430511	36	64.373	17.146	21.841	0	198	198	2	1	-10921639	222.095	231	160	255	4664	32.561	4.800	0.158	1.860
ID430508	430508	35	53.126	13.722	9.842	0	198	198	2	1	-10921639	171.571	177	121	221	3603	29.376	4.800	0.149	1.518
ID430509	430509	32	59.793	21.390	9.867	0	198	198	2	1	-10921639	238.714	255	188	255	5013	22.043	4.800	0.160	2.982
ID430506	430506	36	57.138	17.462	21.481	0	199	199	2	1	-10921639	212.905	220	149	255	4471	32.813	6.316	0.134	1.537
ID430507	430507	38	47.148	37.000	38.000	0	199	199	2	1	-10921639	63.667	62	24	112	1337	24.620	4.800	0.485	1.690
ID430504	430504	35	47.110	13.793	9.860	0	199	199	2	1	-10921639	170.762	167	113	230	3586	34.034	4.800	0.135	1.190
ID430505	430505	32	54.241	21.578	10.150	0	199	199	2	1	-10921639	220.429	236	151	255	4629	35.910	4.800	0.128	1.395
ID430519	430519	None	47.082	20.350	9.996	0	200	200	2	1	-10921639	234.857	248	188	255	4932	23.732	6.337	0.114	2.018
ID430524	430524	38	40.419	37.789	36.302	0	200	200	2	1	-10921639	64.095	60	20	124	1346	27.212	2.000	0.271	1.005
ID430522	430522	36	54.984	16.333	21.510	0	200	200	2	1	-10921639	204.238	214	115	255	4289	42.798	4.800	0.138	1.156
ID430523	430523	None	53.767	19.677	22.358	0	200	200	2	1	-10921639	214.095	221	148	255	4496	34.075	4.800	0.129	1.434
ID430520	430520	32	48.577	21.800	10.348	0	200	200	2	1	-10921639	225.381	241	166	255	4733	33.497	6.321	0.117	1.409
ID430521	430521	None	44.742	26.638	17.762	0	200	200	2	1	-10921639	181.143	188	109	227	3804	35.378	4.800	0.124	1.128
ID430527	430527	None	45.264	14.317	9.715	0	201	201	2	1	-10921639	171.381	171	109	236	3599	34.343	4.800	0.132	1.165
ID430528	430528	32	53.123	21.760	10.377	0	201	201	2	1	-10921639	227.952	241	157	255	4787	29.554	4.800	0.132	1.801
ID430529	430529	36	57.846	16.447	21.216	0	201	201	2	1	-10921639	211.333	206	156	255	4438	32.010	4.800	0.144	1.660
ID430526	430526	36	47.037	16.300	21.493	0	202	202	2	1	-10921639	198.190	202	138	255	4162	33.093	4.800	0.120	1.281
ID430525	430525	32	54.014	22.010	11.007	0	202	202	2	1	-10921639	225.476	236	169	255	4735	26.317	7.600	0.125	1.901
ID430530	430530	None	40.091	15.920	10.563	0	203	203	2	1	-10921639	187.429	184	126	232	3936	30.362	2.000	0.087	0.993
ID430531	430531	32	45.159	22.469	11.124	0	203	203	2	1	-10921639	237.381	242	191	255	4985	18.217	4.800	0.118	2.750
ID430532	430532	36	50.216	16.884	21.071	0	203	203	2	1	-10921639	206.190	206	146	255	4330	23.951	6.325	0.123	1.892
ID430534	430534	36	48.173	16.549	21.606	0	204	204	2	1	-10921639	197.810	203	141	255	4154	31.483	4.800	0.114	1.285
ID430535	430535	None	55.410	39.000	38.000	0	204	204	2	1	-10921639	102.190	103	67	156	2146	28.868	4.800	0.319	1.714
ID430533	430533	32	44.346	20.925	9.341	0	204	204	2	1	-10921639	205.238	207	137	255	4310	35.265	7.600	0.094	0.999
ID430539	430539	36	44.038	16.083	21.038	0	205	205	2	1	-10921639	176.286	176	113	235	3702	32.792	2.000	0.098	0.959
ID430540	430540	40	49.965	21.062	9.827	0	207	207	2	1	-10921639	221.810	225	171	255	4658	23.589	4.800	0.126	2.098
ID430538	430538	39	43.628	36.000	38.000	0	208	208	2	1	-10921639	118.238	115	84	148	2483	18.601	4.800	0.230	2.374
ID430536	430536	40	40.261	21.527	10.640	0	208	208	2	1	-10921639	209.524	213	169	255	4400	21.997	4.800	0.093	1.622
ID430537	430537	None	41.955	16.209	21.410	0	208	208	2	1	-10921639	178.190	174	133	231	3742	29.137	7.600	0.099	1.106
ID430541	430541	39	47.751	35.000	38.000	0	209	209	2	1	-10921639	97.762	91	63	166	2053	26.410	2.000	0.235	1.411
ID430543	430543	None	43.973	20.480	10.243	0	211	211	2	1	-10921639	209.095	209	173	255	4391	23.311	4.800	0.113	1.816
ID430544	430544	41	42.854	41.000	38.000	0	211	211	2	1	-10921639	101.476	103	63	141	2131	25.441	4.800	0.286	1.774
ID430542	430542	41	50.980	41.000	38.000	0	212	212	2	1	-10921639	109.190	117	69	153	2293	27.321	6.316	0.315	1.913
ID430545	430545	41	41.656	40.000	38.000	0	213	213	2	1	-10921639	90.476	91	56	127	1900	24.205	6.294	0.282	1.645
ID430547	430547	42	46.803	41.000	38.000	0	216	216	2	1	-10921639	86.095	97	41	133	1808	30.100	4.800	0.368	1.539
ID430546	430546	42	41.198	40.000	38.000	0	217	217	2	1	-10921639	80.000	81	41	131	1680	28.378	2.000	0.288	1.260
ID430549	430549	43	40.444	22.053	10.441	0	243	243	2	1	-10921639	162.333	164	115	207	3409	26.772	4.800	0.136	1.449
ID430548	430548	43	41.387	21.615	9.183	0	244	244	2	1	-10921639	155.143	166	90	195	3258	29.895	4.800	0.146	1.325
ID430550	430550	None	41.516	20.568	9.950	0	246	246	2	1	-10921639	150.667	153	84	184	3164	23.365	4.800	0.141	1.592
ID430551	430551	44	52.044	20.800	9.838	0	248	248	2	1	-10921639	168.238	169	113	220	3533	22.419	4.800	0.169	2.174
ID430552	430552	44	47.005	20.146	9.454	0	249	249	2	1	-10921639	152.857	160	99	209	3210	33.504	7.600	0.146	1.160
ID430554	430554	44	45.840	20.801	9.591	0	250	250	2	1	-10921639	156.762	155	109	227	3292	28.028	6.287	0.119	1.190
ID430553	430553	44	64.583	20.471	9.167	0	251	251	2	1	-10921639	170.381	164	119	242	3578	38.561	4.800	0.183	1.369
ID430555	430555	44	55.841	20.333	9.247	0	252	252	2	1	-10921639	163.952	162	106	245	3443	37.125	7.600	0.153	1.171
ID430558	430558	44	66.935	20.732	9.743	0	253	253	2	1	-10921639	183.619	177	137	248	3856	34.626	2.000	0.175	1.576
ID430556	430556	44	72.891	20.161	9.422	0	254	254	2	1	-10921639	190.714	181	134	255	4005	42.254	4.800	0.185	1.407
ID430557	430557	44	71.210	20.451	9.725	0	255	255	2	1	-10921639	198.333	200	135	255	4165	40.439	4.800	0.182	1.510
ID430559	430559	44	63.444	20.293	9.323	0	256	256	2	1	-10921639	189.286	187	128	255	3975	38.589	6.282	0.161	1.364
ID430560	430560	44	67.230	20.631	9.797	0	257	257	2	1	-10921639	207.000	209	141	255	4347	34.753	4.800	0.165	1.690
ID430561	430561	45	43.744	16.946	21.706	0	257	257	2	1	-10921639	133.000	134	84	187	2793	27.276	4.800	0.159	1.335
ID430562	430562	44	65.904	20.272	9.449	0	258	258	2	1	-10921639	196.048	207	126	255	4117	42.792	4.800	0.161	1.269
ID430563	430563	45	45.364	16.483	21.657	0	258	258	2	1	-10921639	133.048	137	80	185	2794	32.549	4.800	0.176	1.221
ID430566	430566	44	67.758	20.296	9.315	0	259	259	2	1	-10921639	190.143	195	117	255	3993	44.705	2.000	0.158	1.162
ID430567	430567	45	46.902	16.895	21.408	0	259	259	2	1	-10921639	149.857	148	108	189	3147	21.813	4.800	0.159	1.882
ID430564	430564	44	59.533	20.478	9.365	0	260	260	2	1	-10921639	204.571	212	127	255	4296	39.783	4.800	0.142	1.280
ID430565	430565	45	48.920	16.876	21.170	0	260	260	2	1	-10921639	153.333	151	113	198	3220	26.181	4.800	0.154	1.567
ID430570	430570	45	51.786	17.697	21.181	0	261	261	2	1	-10921639	163.714	164	121	218	3438	28.360	6.253	0.157	1.569
ID430568	430568	44	48.318	19.910	9.547	0	261	261	2	1	-10921639	193.000	191	137	255	4053	29.975	6.235	0.104	1.210
ID430569	430569	None	51.691	23.525	10.927	0	261	261	2	1	-10921639	195.000	203	134	255	4095	34.182	4.800	0.119	1.216
ID430574	430574	45	66.112	17.175	21.789	0	262	262	2	1	-10921639	163.238	162	97	245	3428	39.064	2.000	0.184	1.300
ID430573	430573	44	56.654	20.448	9.518	0	262	262	2	1	-10921639	200.905	195	149	255	4219	37.265	4.800	0.118	1.135
ID430571	430571	44	61.260	20.346	9.720	0	263	263	2	1	-10921639	211.905	212	160	255	4450	33.468	6.280	0.141	1.565
ID430572	430572	45	67.167	17.496	21.344	0	263	263	2	1	-10921639	182.619	181	121	249	3835	37.989	4.800	0.194	1.560
ID430575	430575	44	62.962	19.945	9.387	0	264	264	2	1	-10921639	203.667	198	130	255	4277	43.865	2.000	0.141	1.150
ID430576	430576	46	48.457	22.720	11.179	0	264	264	2	1	-10921639	212.381	209	162	255	4460	29.023	6.303	0.114	1.493
ID430577	430577	45	66.192	17.000	21.000	0	264	264	2	1	-10921639	186.286	180	102	255	3912	38.939	4.800	0.192	1.542
ID430578	430578	44	59.300	19.916	9.447	0	265	265	2	1	-10921639	207.429	203	124	255	4356	41.147	4.800	0.137	1.218
ID430579	430579	46	52.133	23.584	10.955	0	265	265	2	1	-10921639	196.238	202	119	255	4121	37.822	2.000	0.115	1.070
ID430580	430580	45	76.298	17.458	21.450	0	265	265	2	1	-10921639	198.905	199	127	255	4177	38.699	4.800	0.210	1.782
ID430582	430582	46	49.931	23.482	11.303	0	266	266	2	1	-10921639	213.190	199	174	255	4477	29.070	4.800	0.121	1.587
ID430583	430583	45	71.759	17.662	21.561	0	266	266	2	1	-10921639	197.619	200	106	255	4150	44.329	4.800	0.184	1.387
ID430581	430581	44	56.286	20.406	10.201	0	266	266	2	1	-10921639	210.333	216	149	255	4417	33.937	4.800	0.136	1.487
ID430586	430586	45	72.491	17.436	21.467	0	267	267	2	1	-10921639	214.286	216	153	255	4500	36.734	4.800	0.198	1.929
ID430587	430587	47	45.460	41.000	38.000	0	267	267	2	1	-10921639	55.619	52	28	112	1168	25.031	2.000	0.435	1.346
ID430584	430584	44	58.729	20.238	9.635	0	267	267	2	1	-10921639	203.571	196	148	255	4275	38.581	2.000	0.121	1.143
ID430585	430585	46	58.965	23.356	11.260	0	267	267	2	1	-10921639	216.048	223	171	255	4537	31.436	4.800	0.130	1.585
ID430596	430596	47	47.194	41.000	38.000	0	268	268	2	1	-10921639	70.476	62	49	127	1480	21.755	4.800	0.395	1.835
ID430594	430594	None	40.239	14.668	11.765	0	268	268	2	1	-10921639	145.048	139	109	196	3046	24.565	2.000	0.110	1.173
ID430595	430595	45	77.643	17.467	21.368	0	268	268	2	1	-10921639	212.810	227	159	255	4469	37.623	4.800	0.205	1.926
ID430592	430592	44	58.962	20.658	10.044	0	268	268	2	1	-10921639	228.143	239	162	255	4791	30.143	4.800	0.145	1.923
ID430593	430593	46	55.734	23.258	11.061	0	268	268	2	1	-10921639	224.524	224	171	255	4715	28.722	4.800	0.133	1.834
ID430590	430590	45	69.197	18.156	21.777	0	269	269	2	1	-10921639	202.619	199	130	255	4255	36.656	4.800	0.179	1.675
ID430591	430591	47	45.593	41.000	38.000	0	269	269	2	1	-10921639	66.571	67	44	126	1398	23.982	2.000	0.372	1.507
ID430588	430588	44	51.903	20.972	9.994	0	269	269	2	1	-10921639	229.333	235	194	255	4816	23.485	4.800	0.134	2.305
ID430589	430589	46	56.944	23.651	11.154	0	269	269	2	1	-10921639	215.714	224	144	255	4530	38.618	6.333	0.129	1.275
ID430598	430598	46	66.708	23.843	10.877	0	270	270	2	1	-10921639	221.048	236	145	255	4642	37.360	4.800	0.159	1.622
ID430599	430599	None	46.458	14.824	11.621	0	270	270	2	1	-10921639	152.476	144	117	230	3202	28.071	2.000	0.130	1.249
ID430597	430597	44	56.998	20.261	9.868	0	270	270	2	1	-10921639	209.952	217	128	255	4409	39.977	2.000	0.119	1.115
ID430600	430600	45	66.124	17.610	21.373	0	270	270	2	1	-10921639	197.333	194	151	255	4144	31.750	4.800	0.180	1.894
ID430615	430615	44	59.005	21.106	9.883	0	271	271	2	1	-10921639	225.571	228	167	255	4737	31.635	6.224	0.141	1.767
ID430616	430616	46	59.783	23.665	10.683	0	271	271	2	1	-10921639	214.905	218	153	255	4513	37.669	2.000	0.134	1.345
ID430617	430617	45	76.116	18.176	21.805	0	271	271	2	1	-10921639	196.286	189	119	255	4122	40.657	2.000	0.194	1.567
ID430602	430602	46	64.221	24.155	10.952	0	272	272	2	1	-10921639	221.571	231	166	255	4653	35.527	4.800	0.151	1.633
ID430603	430603	45	62.429	17.754	21.495	0	272	272	2	1	-10921639	199.429	196	145	255	4188	31.880	4.800	0.152	1.648
ID430601	430601	44	58.319	21.224	9.637	0	272	272	2	1	-10921639	231.714	239	178	255	4866	27.818	4.800	0.149	2.155
ID430606	430606	45	59.347	18.753	21.356	0	273	273	2	1	-10921639	201.714	199	144	255	4236	32.826	7.600	0.142	1.525
ID430604	430604	44	53.543	20.351	9.542	0	273	273	2	1	-10921639	221.857	236	156	255	4659	33.049	4.800	0.124	1.477
ID430605	430605	46	56.603	23.785	10.972	0	273	273	2	1	-10921639	223.762	224	160	255	4699	29.993	4.800	0.143	1.866
ID430610	430610	44	53.243	21.386	10.014	0	274	274	2	1	-10921639	228.714	236	178	255	4803	27.643	4.800	0.129	1.891
ID430611	430611	46	55.362	23.680	11.133	0	274	274	2	1	-10921639	221.810	225	159	255	4658	32.511	4.800	0.142	1.697
ID430612	430612	45	61.809	18.811	21.363	0	274	274	2	1	-10921639	215.762	227	155	255	4531	31.706	4.800	0.162	1.897
ID430607	430607	44	52.271	21.218	9.971	0	275	275	2	1	-10921639	231.190	245	189	255	4855	26.432	4.800	0.127	1.977
ID430608	430608	46	56.893	23.771	10.709	0	275	275	2	1	-10921639	219.476	227	157	255	4609	35.173	4.800	0.133	1.466
ID430609	430609	45	59.717	19.228	21.477	0	275	275	2	1	-10921639	210.429	217	139	255	4419	32.908	4.800	0.155	1.719
ID430622	430622	45	64.740	19.190	21.805	0	276	276	2	1	-10921639	210.381	206	152	255	4418	33.104	4.800	0.163	1.782
ID430621	430621	46	61.151	23.617	11.028	0	276	276	2	1	-10921639	211.762	217	141	255	4447	41.247	6.336	0.138	1.241
ID430618	430618	None	57.207	20.539	9.896	0	277	277	2	1	-10921639	230.524	245	170	255	4841	28.992	6.254	0.148	2.052
ID430619	430619	46	55.224	23.141	10.544	0	277	277	2	1	-10921639	228.857	243	184	255	4806	26.689	4.800	0.134	2.032
ID430620	430620	45	66.854	19.996	22.122	0	277	277	2	1	-10921639	219.476	224	166	255	4609	28.428	4.800	0.168	2.221
ID430614	430614	45	51.816	20.718	22.600	0	278	278	2	1	-10921639	191.381	196	109	250	4019	37.565	7.600	0.132	1.189
ID430613	430613	46	61.450	23.118	10.323	0	278	278	2	1	-10921639	223.762	243	134	255	4699	38.055	4.800	0.153	1.558
ID430623	430623	46	60.408	21.148	10.543	0	279	279	2	1	-10921639	234.429	242	191	255	4923	22.112	4.800	0.157	2.878
ID430624	430624	48	43.793	14.571	11.897	0	279	279	2	1	-10921639	169.571	169	135	202	3561	21.442	3.200	0.128	1.789
ID430625	430625	45	53.554	20.000	22.000	0	279	279	2	1	-10921639	205.476	206	127	253	4315	31.322	4.800	0.151	1.723
ID430630	430630	48	40.853	14.841	11.306	0	280	280	2	1	-10921639	162.619	167	103	212	3415	28.220	2.000	0.111	1.151
ID430631	430631	45	63.768	19.880	22.280	0	280	280	2	1	-10921639	216.810	217	176	255	4553	25.359	4.800	0.162	2.380
ID430629	430629	46	62.122	21.086	9.831	0	280	280	2	1	-10921639	222.952	217	184	255	4682	25.668	6.145	0.150	2.270
ID430626	430626	46	67.184	20.989	9.905	0	281	281	2	1	-10921639	221.381	221	169	255	4649	30.145	4.800	0.166	2.089
ID430627	430627	45	46.630	19.068	21.746	0	281	281	2	1	-10921639	197.905	202	134	246	4156	29.883	4.800	0.127	1.492
ID430628	430628	None	53.438	21.660	22.845	0	281	281	2	1	-10921639	188.952	188	134	242	3968	33.319	4.800	0.139	1.386
ID430632	430632	46	58.278	20.559	9.790	0	282	282	2	1	-10921639	207.095	203	162	255	4349	30.277	4.800	0.147	1.756
ID430633	430633	45	50.793	20.503	21.920	0	282	282	2	1	-10921639	204.190	212	164	248	4288	25.822	4.800	0.132	1.838
ID430642	430642	49	49.429	38.099	37.241	0	283	283	2	1	-10921639	107.238	115	59	153	2252	29.651	4.800	0.279	1.578
ID430640	430640	46	60.124	20.460	9.786	0	283	283	2	1	-10921639	218.286	220	160	255	4584	25.689	4.800	0.160	2.346
ID430641	430641	45	53.913	20.584	22.194	0	283	283	2	1	-10921639	195.571	195	145	246	4107	31.170	4.800	0.145	1.588
ID430634	430634	46	43.646	20.449	9.185	0	284	284	2	1	-10921639	177.095	181	123	225	3719	25.562	4.800	0.128	1.569
ID430635	430635	45	53.539	20.243	21.969	0	284	284	2	1	-10921639	203.143	209	130	252	4266	29.884	4.800	0.134	1.605
ID430636	430636	49	46.456	38.015	36.817	0	284	284	2	1	-10921639	111.857	117	60	152	2349	27.550	4.800	0.246	1.602
ID430638	430638	45	71.457	21.092	22.130	0	285	285	2	1	-10921639	214.429	220	153	255	4503	33.425	4.800	0.178	1.939
ID430639	430639	49	50.950	38.054	37.335	0	285	285	2	1	-10921639	111.476	121	51	156	2341	32.071	4.800	0.271	1.484
ID430637	430637	46	40.551	20.053	9.066	0	285	285	2	1	-10921639	159.857	151	128	207	3357	25.397	6.058	0.115	1.296
ID430650	430650	45	59.780	21.258	22.353	0	286	286	2	1	-10921639	213.762	207	174	255	4489	25.209	7.600	0.153	2.254
ID430643	430643	45	64.396	21.392	22.323	0	287	287	2	1	-10921639	204.810	202	141	255	4301	32.927	4.800	0.153	1.647
ID430644	430644	49	44.712	38.066	36.159	0	287	287	2	1	-10921639	90.476	87	55	138	1900	28.512	2.000	0.225	1.167
ID430646	430646	49	40.992	38.529	35.654	0	288	288	2	1	-10921639	102.143	101	63	156	2145	23.812	2.000	0.179	1.301
ID430645	430645	45	56.480	21.086	22.317	0	288	288	2	1	-10921639	202.381	206	153	249	4250	26.496	7.600	0.157	2.078
ID430649	430649	45	48.383	21.370	22.335	0	289	289	2	1	-10921639	192.857	187	157	228	4050	22.062	7.600	0.139	2.140
ID430647	430647	45	56.452	22.183	22.517	0	290	290	2	1	-10921639	182.476	187	110	250	3832	41.953	7.600	0.142	1.085
ID430655	430655	50	40.467	14.639	12.076	0	291	291	2	1	-10921639	153.381	151	108	202	3221	23.519	4.800	0.112	1.316
ID430656	430656	45	63.895	22.035	22.800	0	291	291	2	1	-10921639	193.952	207	117	253	4073	40.676	7.600	0.157	1.294
ID430654	430654	45	63.690	21.114	22.263	0	292	292	2	1	-10921639	219.619	217	167	255	4612	26.411	4.800	0.165	2.350
ID430653	430653	50	48.024	14.755	11.864	0	292	292	2	1	-10921639	157.571	160	108	199	3309	24.541	4.800	0.157	1.740
ID430648	430648	45	49.325	21.737	22.507	0	293	293	2	1	-10921639	192.952	199	135	234	4052	30.646	4.800	0.138	1.525
ID430651	430651	50	55.173	14.986	11.555	0	294	294	2	1	-10921639	158.714	153	116	212	3333	30.027	2.000	0.156	1.429
ID430652	430652	45	63.361	22.540	22.715	0	294	294	2	1	-10921639	201.857	221	123	255	4239	43.000	4.800	0.167	1.347
ID430664	430664	50	59.843	14.375	11.843	0	295	295	2	1	-10921639	164.381	156	112	242	3452	34.806	7.600	0.162	1.319
ID430665	430665	45	61.434	22.362	22.726	0	295	295	2	1	-10921639	214.571	217	141	255	4506	36.035	4.800	0.161	1.650
ID430662	430662	51	41.854	17.716	21.875	0	296	296	2	1	-10921639	187.571	184	134	234	3939	25.633	4.800	0.122	1.592
ID430663	430663	45	60.087	22.768	22.903	0	296	296	2	1	-10921639	197.810	203	127	255	4154	36.749	4.800	0.163	1.512
ID430661	430661	50	45.382	14.781	11.634	0	296	296	2	1	-10921639	163.429	163	126	206	3432	21.720	4.800	0.145	1.910
ID430670	430670	50	64.681	14.750	11.933	0	297	297	2	1	-10921639	170.381	169	102	255	3578	35.231	2.000	0.163	1.354
ID430671	430671	None	41.385	28.947	17.799	0	297	297	2	1	-10921639	142.667	149	90	200	2996	31.878	2.000	0.101	0.823
ID430672	430672	51	48.802	16.849	21.524	0	297	297	2	1	-10921639	194.238	202	120	232	4079	31.578	4.800	0.137	1.483
ID430673	430673	45	65.359	22.653	22.921	0	297	297	2	1	-10921639	199.762	210	126	255	4195	40.186	4.800	0.171	1.454
ID430660	430660	45	53.468	23.148	22.631	0	298	298	2	1	-10921639	196.286	203	131	245	4122	34.459	4.800	0.145	1.439
ID430658	430658	None	40.731	22.734	13.044	0	298	298	2	1	-10921639	164.429	164	120	228	3453	27.816	2.000	0.094	1.017
ID430659	430659	51	59.071	16.484	21.935	0	298	298	2	1	-10921639	185.000	199	108	245	3885	41.213	4.800	0.155	1.206
ID430657	430657	50	51.662	14.602	11.307	0	298	298	2	1	-10921639	166.286	157	109	223	3492	29.677	4.800	0.153	1.490
ID430679	430679	50	63.126	14.769	11.673	0	299	299	2	1	-10921639	176.952	170	139	236	3716	32.370	4.800	0.172	1.606
ID430680	430680	51	48.577	16.207	21.559	0	299	299	2	1	-10921639	182.905	191	112	243	3841	37.968	4.800	0.135	1.148
ID430681	430681	45	53.994	23.212	22.590	0	299	299	2	1	-10921639	194.048	199	126	255	4075	32.904	4.800	0.149	1.531
ID430668	430668	45	48.877	23.507	22.430	0	300	300	2	1	-10921639	180.571	185	120	228	3792	34.878	6.347	0.122	1.126
ID430669	430669	52	50.178	35.000	38.000	0	300	300	2	1	-10921639	71.190	69	27	139	1495	33.095	2.000	0.383	1.190
ID430666	430666	50	56.032	14.722	11.974	0	300	300	2	1	-10921639	173.476	176	115	228	3643	32.188	2.000	0.153	1.430
ID430667	430667	51	60.461	15.366	20.958	0	300	300	2	1	-10921639	185.810	192	103	255	3902	42.422	4.800	0.154	1.169
ID430678	430678	52	54.839	36.000	38.000	0	301	301	2	1	-10921639	105.381	109	50	135	2213	26.009	4.800	0.354	2.117
ID430676	430676	51	60.198	15.450	21.032	0	301	301	2	1	-10921639	187.762	188	116	255	3943	41.085	2.000	0.142	1.140
ID430677	430677	45	52.823	23.756	22.798	0	301	301	2	1	-10921639	177.571	192	88	248	3729	43.479	4.800	0.126	0.915
ID430674	430674	50	64.649	14.860	12.247	0	301	301	2	1	-10921639	189.905	195	142	255	3988	34.660	4.800	0.161	1.521
ID430675	430675	None	48.481	29.463	17.676	0	301	301	2	1	-10921639	158.714	163	106	227	3333	34.851	2.000	0.113	0.926
ID430682	430682	50	58.153	14.684	11.723	0	302	302	2	1	-10921639	178.286	180	134	232	3744	28.688	4.800	0.163	1.743
ID430683	430683	51	52.870	14.951	20.648	0	302	302	2	1	-10921639	179.857	185	103	238	3777	36.616	4.800	0.133	1.153
ID430684	430684	53	55.105	39.000	38.000	0	302	302	2	1	-10921639	91.714	92	39	170	1926	33.831	2.000	0.293	1.230
ID430686	430686	51	42.796	14.721	20.504	0	303	303	2	1	-10921639	164.286	171	97	206	3450	31.000	4.800	0.124	1.166
ID430687	430687	53	44.907	39.000	38.000	0	303	303	2	1	-10921639	85.095	85	46	133	1787	25.948	2.000	0.276	1.420
ID430685	430685	50	51.237	15.139	12.509	0	303	303	2	1	-10921639	183.381	181	131	224	3851	25.180	7.600	0.148	1.874
ID430692	430692	50	45.220	14.389	11.097	0	304	304	2	1	-10921639	156.571	167	101	207	3288	33.108	7.600	0.141	1.168
ID430690	430690	53	52.854	40.000	38.000	0	305	305	2	1	-10921639	124.619	126	65	164	2617	31.742	4.800	0.276	1.700
ID430689	430689	50	46.854	14.133	11.571	0	305	305	2	1	-10921639	162.810	167	103	206	3419	33.970	4.800	0.140	1.175
ID430688	430688	53	52.068	39.000	38.000	0	306	306	2	1	-10921639	91.714	84	42	160	1926	32.845	2.000	0.280	1.221
ID430691	430691	54	42.528	14.652	11.573	0	308	308	2	1	-10921639	159.286	160	123	205	3345	24.067	4.800	0.128	1.500
ID430693	430693	54	43.837	14.918	11.833	0	309	309	2	1	-10921639	161.571	155	110	214	3393	26.910	7.600	0.115	1.242
ID430694	430694	None	40.898	39.000	38.000	0	310	310	2	1	-10921639	61.476	63	32	112	1291	23.855	2.000	0.312	1.224
ID430695	430695	None	45.321	15.263	11.033	0	312	312	2	1	-10921639	158.238	149	117	234	3323	32.570	4.800	0.119	1.035
ID430696	430696	None	44.000	16.197	11.139	0	315	315	2	1	-10921639	162.048	160	116	213	3403	27.125	4.800	0.133	1.406
ID430697	430697	None	40.953	20.693	10.727	0	331	331	2	1	-10921639	176.905	170	153	231	3715	19.614	4.800	0.107	1.741
