# Supplementary material for: Progressive enhancement of kinetic proofreading in T cell antigen discrimination from receptor activation to DAG generation
Source: eLife. 2022 Sep 20;11:e75263. doi: 10.7554/eLife.75263 (PMC9536835; doi:10.7554/eLife.75263)
Supplement: Figure 5—source data 1. — Each data table is the TrackMate ‘spot-statistics’ output of one cell over four cycles of blue-light illumination (frames 0–40, 100–140, 200–240, and 300–340, with 3 s interval between frames). We calculated the lifetime of TrackIDs that existed at the start of each period of blue-light illumination that did not last for the full period and fit the resulting lifetime distributions using custom Python scripts available at https://github.com/dbritain/KP-paper (copy archived at swh:1:rev:167fa456901903740f0f3ee6a3e5324bc45207ea, Britain, 2022). [file elife-75263-fig5-data1.zip › Fig5SourceData/LAT/lat2/cell19.csv]

Label	ID	TRACK_ID	QUALITY	POSITION_X	POSITION_Y	POSITION_Z	POSITION_T	FRAME	RADIUS	VISIBILITY	MANUAL_COLOR	MEAN_INTENSITY	MEDIAN_INTENSITY	MIN_INTENSITY	MAX_INTENSITY	TOTAL_INTENSITY	STANDARD_DEVIATION	ESTIMATED_DIAMETER	CONTRAST	SNR
ID431792	431792	None	45.145	20.234	26.855	0	0	0	2	1	-10921639	184.619	187	131	241	3877	28.842	7.600	0.105	1.212
ID431793	431793	0	50.342	18.586	29.720	0	0	0	2	1	-10921639	159.238	157	100	230	3344	39.730	2.000	0.127	0.904
ID431790	431790	1	65.618	12.793	23.425	0	0	0	2	1	-10921639	164.905	156	113	241	3463	38.043	2.000	0.158	1.180
ID431791	431791	2	66.865	31.235	25.228	0	0	0	2	1	-10921639	178.048	164	136	255	3739	34.536	2.000	0.164	1.450
ID431788	431788	3	45.312	22.453	16.609	0	0	0	2	1	-10921639	206.952	210	159	241	4346	24.299	4.800	0.120	1.823
ID431789	431789	4	57.444	14.940	18.791	0	0	0	2	1	-10921639	194.190	185	129	255	4078	35.479	2.000	0.128	1.242
ID431786	431786	5	46.300	16.146	9.141	0	0	0	2	1	-10921639	154.143	159	85	207	3237	35.315	2.000	0.128	0.987
ID431787	431787	6	79.568	11.926	9.517	0	0	0	2	1	-10921639	169.190	162	111	255	3553	43.599	2.000	0.221	1.407
ID431815	431815	6	81.776	11.899	9.584	0	1	1	2	1	-10921639	173.714	167	113	255	3648	47.275	2.000	0.211	1.283
ID431822	431822	0	51.032	18.700	29.515	0	1	1	2	1	-10921639	162.905	159	92	238	3421	41.615	2.000	0.125	0.867
ID431820	431820	1	41.725	12.622	23.680	0	1	1	2	1	-10921639	146.810	144	98	207	3083	28.930	2.000	0.108	0.986
ID431821	431821	2	64.110	31.055	25.333	0	1	1	2	1	-10921639	181.095	174	128	255	3803	35.407	2.000	0.151	1.341
ID431818	431818	3	42.262	24.697	16.692	0	1	1	2	1	-10921639	187.381	197	141	225	3935	30.006	4.800	0.113	1.267
ID431819	431819	4	61.413	14.635	19.076	0	1	1	2	1	-10921639	196.952	180	144	255	4136	36.295	2.000	0.117	1.135
ID431816	431816	5	52.134	15.990	9.891	0	1	1	2	1	-10921639	169.286	164	111	238	3555	35.097	2.000	0.119	1.027
ID431817	431817	None	46.411	18.170	16.067	0	1	1	2	1	-10921639	204.429	202	161	255	4293	32.870	2.000	0.087	1.001
ID431806	431806	0	48.053	18.362	29.146	0	2	2	2	1	-10921639	166.619	174	110	230	3499	34.558	7.600	0.144	1.217
ID431804	431804	1	41.563	13.030	23.516	0	2	2	2	1	-10921639	133.857	136	82	192	2811	35.956	2.000	0.120	0.795
ID431805	431805	2	71.982	30.989	25.042	0	2	2	2	1	-10921639	182.381	169	123	255	3830	37.617	2.000	0.182	1.494
ID431802	431802	4	62.604	14.601	18.754	0	2	2	2	1	-10921639	189.095	179	138	255	3971	37.688	2.000	0.135	1.193
ID431803	431803	None	49.331	29.050	20.668	0	2	2	2	1	-10921639	164.952	164	108	233	3464	33.200	2.000	0.102	0.919
ID431801	431801	6	62.088	12.286	9.700	0	2	2	2	1	-10921639	150.571	156	92	213	3162	35.708	2.000	0.199	1.399
ID431798	431798	2	51.556	31.109	24.999	0	3	3	2	1	-10921639	167.286	162	116	230	3513	27.251	2.000	0.132	1.436
ID431796	431796	7	42.631	17.912	15.969	0	3	3	2	1	-10921639	192.619	189	153	248	4045	27.958	2.000	0.083	1.059
ID431797	431797	4	48.948	14.595	18.831	0	3	3	2	1	-10921639	177.571	172	128	255	3729	34.510	2.000	0.094	0.884
ID431794	431794	6	62.873	12.173	9.941	0	3	3	2	1	-10921639	145.381	131	98	228	3053	38.557	2.000	0.185	1.178
ID431795	431795	None	40.895	25.966	11.740	0	3	3	2	1	-10921639	101.048	90	54	159	2122	29.168	2.000	0.141	0.854
ID431807	431807	6	54.737	12.516	10.018	0	4	4	2	1	-10921639	146.381	156	83	202	3074	32.124	6.306	0.177	1.370
ID431810	431810	8	43.349	28.985	21.125	0	4	4	2	1	-10921639	157.714	149	100	230	3312	33.213	2.000	0.083	0.727
ID431811	431811	2	45.981	31.181	25.308	0	4	4	2	1	-10921639	168.714	166	131	208	3543	21.478	7.600	0.127	1.775
ID431808	431808	None	40.188	15.688	9.655	0	4	4	2	1	-10921639	150.286	154	111	205	3156	22.996	4.800	0.117	1.365
ID431809	431809	7	51.563	17.502	15.680	0	4	4	2	1	-10921639	196.048	197	153	255	4117	32.655	2.000	0.106	1.154
ID431774	431774	2	55.101	30.751	25.085	0	5	5	2	1	-10921639	171.714	162	133	241	3606	31.058	2.000	0.145	1.398
ID431772	431772	4	57.399	14.721	18.860	0	5	5	2	1	-10921639	189.238	190	128	255	3974	34.493	2.000	0.128	1.244
ID431773	431773	8	40.309	28.719	21.074	0	5	5	2	1	-10921639	160.095	162	106	225	3362	32.534	2.000	0.079	0.723
ID431770	431770	6	50.750	12.604	10.091	0	5	5	2	1	-10921639	137.667	133	88	197	2891	27.794	4.800	0.170	1.438
ID431771	431771	7	40.036	17.696	15.448	0	5	5	2	1	-10921639	176.762	179	126	236	3712	33.344	2.000	0.074	0.728
ID431782	431782	2	46.284	31.224	24.772	0	6	6	2	1	-10921639	175.095	169	134	222	3677	22.623	4.800	0.128	1.755
ID431780	431780	7	47.592	18.017	15.744	0	6	6	2	1	-10921639	187.857	185	149	255	3945	26.652	2.000	0.099	1.268
ID431781	431781	4	56.819	14.709	18.780	0	6	6	2	1	-10921639	185.048	184	123	255	3886	34.084	2.000	0.127	1.228
ID431779	431779	6	51.358	12.886	9.957	0	6	6	2	1	-10921639	139.810	141	98	212	2936	28.356	4.800	0.168	1.421
ID431783	431783	6	40.143	13.024	9.798	0	7	7	2	1	-10921639	128.095	134	78	164	2690	25.622	4.800	0.152	1.317
ID431784	431784	7	47.152	17.412	15.566	0	7	7	2	1	-10921639	186.762	184	144	245	3922	29.426	2.000	0.102	1.171
ID431785	431785	2	46.693	30.879	24.679	0	7	7	2	1	-10921639	177.905	179	141	233	3736	25.233	4.800	0.134	1.667
ID431814	431814	2	50.100	30.345	25.228	0	8	8	2	1	-10921639	180.429	176	143	233	3789	24.705	4.800	0.125	1.620
ID431812	431812	6	44.738	15.852	9.392	0	8	8	2	1	-10921639	138.524	136	80	194	2909	33.524	4.800	0.150	1.078
ID431813	431813	7	47.070	17.683	15.697	0	8	8	2	1	-10921639	185.381	177	133	251	3893	32.043	2.000	0.085	0.908
ID431799	431799	7	47.818	17.810	15.022	0	9	9	2	1	-10921639	178.762	176	134	255	3754	32.538	2.000	0.081	0.826
ID431800	431800	2	47.978	30.303	25.158	0	9	9	2	1	-10921639	168.524	161	128	218	3539	26.208	2.000	0.122	1.397
ID431775	431775	None	40.234	25.682	11.865	0	10	10	2	1	-10921639	117.238	120	59	179	2462	31.391	2.000	0.138	0.905
ID431778	431778	2	46.742	30.622	24.805	0	10	10	2	1	-10921639	166.714	164	118	215	3501	26.469	4.800	0.133	1.474
ID431776	431776	7	43.352	17.975	15.432	0	10	10	2	1	-10921639	177.190	177	121	255	3721	34.564	2.000	0.079	0.752
ID431777	431777	None	50.316	24.328	22.018	0	10	10	2	1	-10921639	193.810	190	148	255	4070	31.004	2.000	0.094	1.077
ID431828	431828	None	40.688	26.207	11.847	0	12	12	2	1	-10921639	111.000	115	65	164	2331	28.571	2.000	0.124	0.857
ID431829	431829	7	44.279	18.015	15.386	0	12	12	2	1	-10921639	174.476	169	128	235	3664	32.733	2.000	0.088	0.858
ID431841	431841	7	48.517	17.831	15.644	0	13	13	2	1	-10921639	191.857	197	139	246	4029	27.412	2.000	0.116	1.460
ID431826	431826	17	41.126	15.058	18.472	0	14	14	2	1	-10921639	159.619	159	116	217	3352	29.432	7.600	0.104	1.025
ID431827	431827	37	48.123	24.255	21.904	0	14	14	2	1	-10921639	185.143	177	138	255	3888	30.447	2.000	0.088	0.981
ID431825	431825	7	46.739	18.159	15.284	0	14	14	2	1	-10921639	172.762	169	123	251	3628	36.001	2.000	0.077	0.688
ID431830	431830	None	41.041	25.978	11.724	0	15	15	2	1	-10921639	118.524	120	65	167	2489	28.535	2.000	0.148	1.070
ID431831	431831	7	46.071	17.738	15.589	0	15	15	2	1	-10921639	185.238	179	133	246	3890	31.994	7.600	0.090	0.956
ID431832	431832	17	51.109	15.686	18.799	0	15	15	2	1	-10921639	166.857	166	106	243	3504	36.815	2.000	0.103	0.850
ID431833	431833	37	44.845	24.002	22.002	0	15	15	2	1	-10921639	177.762	177	123	255	3733	30.501	2.000	0.088	0.942
ID431823	431823	17	52.278	15.927	18.764	0	16	16	2	1	-10921639	174.476	176	110	241	3664	35.133	7.600	0.125	1.102
ID431824	431824	None	43.843	21.538	24.308	0	16	16	2	1	-10921639	186.571	185	136	238	3918	24.919	7.600	0.116	1.555
ID431843	431843	32	41.535	16.856	10.476	0	18	18	2	1	-10921639	140.333	136	95	223	2947	32.811	2.000	0.121	0.921
ID431844	431844	17	52.823	15.156	17.955	0	18	18	2	1	-10921639	163.762	169	100	255	3439	39.078	7.600	0.117	0.875
ID431838	431838	17	57.914	15.015	18.341	0	19	19	2	1	-10921639	164.762	161	116	255	3460	38.050	7.600	0.134	1.021
ID431839	431839	None	45.650	30.274	25.068	0	19	19	2	1	-10921639	141.143	133	113	187	2964	22.422	2.000	0.143	1.578
ID431836	431836	32	47.613	16.755	10.549	0	19	19	2	1	-10921639	152.524	148	113	223	3203	29.048	2.000	0.112	1.054
ID431837	431837	None	40.533	18.269	15.719	0	19	19	2	1	-10921639	173.429	169	133	235	3642	28.519	2.000	0.075	0.854
ID431840	431840	29	46.796	18.114	29.477	0	19	19	2	1	-10921639	136.952	138	82	187	2876	30.488	2.000	0.170	1.304
ID431834	431834	17	50.197	14.940	18.425	0	20	20	2	1	-10921639	162.048	161	110	231	3403	31.441	7.600	0.126	1.155
ID431835	431835	29	41.577	18.182	29.275	0	20	20	2	1	-10921639	130.048	138	74	167	2731	31.476	4.800	0.161	1.144
ID431842	431842	None	45.574	17.807	15.900	0	21	21	2	1	-10921639	176.000	169	139	250	3696	28.606	2.000	0.087	0.981
ID431848	431848	16	40.552	25.862	11.681	0	22	22	2	1	-10921639	113.381	115	72	167	2381	24.885	2.000	0.156	1.227
ID431849	431849	17	40.638	15.428	18.206	0	22	22	2	1	-10921639	155.571	154	103	210	3267	32.735	7.600	0.100	0.863
ID431846	431846	17	41.237	15.239	18.185	0	23	23	2	1	-10921639	157.857	154	108	218	3315	30.986	2.000	0.096	0.896
ID431845	431845	16	40.529	26.471	11.519	0	23	23	2	1	-10921639	109.143	110	72	159	2292	24.553	2.000	0.161	1.230
ID431847	431847	None	40.195	18.441	29.167	0	24	24	2	1	-10921639	124.810	128	72	167	2621	26.134	4.800	0.183	1.480
ID431854	431854	None	48.141	18.585	15.683	0	25	25	2	1	-10921639	181.095	190	116	236	3803	32.510	2.000	0.118	1.177
ID431856	431856	None	43.818	30.871	24.328	0	25	25	2	1	-10921639	120.000	120	83	154	2520	20.821	4.800	0.208	1.983
ID431851	431851	9	43.940	18.580	15.783	0	27	27	2	1	-10921639	174.952	171	120	217	3674	27.899	2.000	0.114	1.284
ID431850	431850	9	43.961	18.150	15.301	0	28	28	2	1	-10921639	172.381	169	128	228	3620	29.090	2.000	0.095	1.031
ID431858	431858	None	40.726	30.932	24.901	0	29	29	2	1	-10921639	120.905	121	78	166	2539	20.666	4.800	0.193	1.894
ID431857	431857	9	52.745	18.147	14.973	0	29	29	2	1	-10921639	174.476	164	125	231	3664	32.782	2.000	0.108	1.041
ID431855	431855	9	48.358	17.852	15.185	0	30	30	2	1	-10921639	185.905	185	133	231	3904	26.741	2.000	0.109	1.371
ID431852	431852	None	41.868	26.014	11.785	0	31	31	2	1	-10921639	116.095	116	69	179	2438	27.466	2.000	0.144	1.062
ID431853	431853	9	40.339	17.988	15.421	0	31	31	2	1	-10921639	168.667	171	125	223	3542	29.133	2.000	0.076	0.817
ID431866	431866	10	41.985	30.944	24.420	0	32	32	2	1	-10921639	114.857	120	77	151	2412	24.469	4.800	0.181	1.437
ID431859	431859	11	41.122	25.759	11.655	0	33	33	2	1	-10921639	113.667	113	67	174	2387	29.545	7.600	0.151	1.008
ID431860	431860	10	43.555	30.718	24.315	0	33	33	2	1	-10921639	127.857	129	74	179	2685	29.902	2.000	0.158	1.164
ID431863	431863	11	40.139	25.969	11.712	0	34	34	2	1	-10921639	118.619	123	67	162	2491	25.541	4.800	0.155	1.247
ID431864	431864	10	49.868	30.683	24.130	0	34	34	2	1	-10921639	138.143	136	92	192	2901	28.577	4.800	0.179	1.468
ID431865	431865	None	41.456	19.114	28.679	0	34	34	2	1	-10921639	114.429	129	55	161	2403	33.945	2.000	0.172	0.990
ID431861	431861	10	55.891	30.393	24.154	0	35	35	2	1	-10921639	137.429	134	97	208	2886	30.013	2.000	0.179	1.390
ID431862	431862	10	44.828	30.782	23.983	0	36	36	2	1	-10921639	129.714	129	88	182	2724	26.357	4.800	0.156	1.331
ID431867	431867	10	48.860	30.766	23.931	0	37	37	2	1	-10921639	127.333	126	87	194	2674	30.021	2.000	0.164	1.194
ID431868	431868	None	42.522	26.157	11.649	0	38	38	2	1	-10921639	103.810	100	59	169	2180	26.040	2.000	0.154	1.062
ID431869	431869	10	48.141	31.036	24.027	0	38	38	2	1	-10921639	135.952	133	100	200	2855	26.362	2.000	0.149	1.338
ID431871	431871	None	41.528	18.297	15.748	0	39	39	2	1	-10921639	169.619	171	115	231	3562	30.737	4.800	0.108	1.080
ID431870	431870	12	40.679	26.058	11.451	0	41	41	2	1	-10921639	91.619	88	37	157	1924	33.656	2.000	0.181	0.836
ID431875	431875	12	45.810	26.268	11.516	0	42	42	2	1	-10921639	106.238	100	74	172	2231	26.825	2.000	0.180	1.208
ID431876	431876	13	44.578	18.956	16.506	0	42	42	2	1	-10921639	175.667	176	123	240	3689	26.394	4.800	0.115	1.369
ID431874	431874	None	44.018	30.521	24.452	0	43	43	2	1	-10921639	126.810	125	78	187	2663	29.168	2.000	0.164	1.227
ID431872	431872	12	44.564	26.076	11.723	0	43	43	2	1	-10921639	109.857	111	74	169	2307	25.498	2.000	0.178	1.302
ID431873	431873	13	60.151	18.244	15.910	0	43	43	2	1	-10921639	178.095	174	121	255	3740	36.843	2.000	0.139	1.180
ID431879	431879	13	49.099	18.601	15.632	0	44	44	2	1	-10921639	179.095	179	133	220	3761	27.729	4.800	0.139	1.580
ID431878	431878	14	41.296	31.088	24.345	0	45	45	2	1	-10921639	115.952	113	87	166	2435	21.341	4.800	0.167	1.553
ID431877	431877	13	55.718	18.940	16.182	0	45	45	2	1	-10921639	177.857	180	113	241	3735	31.078	4.800	0.148	1.478
ID431886	431886	13	57.933	19.260	16.394	0	46	46	2	1	-10921639	189.762	190	121	255	3985	36.866	4.800	0.154	1.376
ID431887	431887	14	42.618	31.232	24.175	0	46	46	2	1	-10921639	121.429	116	95	176	2550	22.214	4.800	0.157	1.481
ID431885	431885	None	43.001	25.938	11.629	0	46	46	2	1	-10921639	104.714	102	59	157	2199	25.981	4.800	0.192	1.298
ID431880	431880	13	48.061	19.668	16.382	0	47	47	2	1	-10921639	178.286	177	126	235	3744	31.751	4.800	0.137	1.353
ID431881	431881	14	41.769	30.695	24.345	0	47	47	2	1	-10921639	127.714	131	88	174	2682	26.213	4.800	0.159	1.337
ID431895	431895	13	42.510	19.892	16.707	0	48	48	2	1	-10921639	168.476	169	108	233	3538	29.737	7.600	0.106	1.084
ID431896	431896	14	46.228	30.604	24.572	0	48	48	2	1	-10921639	126.714	129	67	185	2661	30.233	4.800	0.181	1.284
ID431882	431882	13	46.675	18.787	15.968	0	49	49	2	1	-10921639	184.000	184	139	225	3864	25.314	4.800	0.130	1.670
ID431883	431883	15	55.049	20.894	23.980	0	49	49	2	1	-10921639	170.048	166	134	227	3571	28.252	2.000	0.146	1.531
ID431884	431884	14	53.307	30.911	24.444	0	49	49	2	1	-10921639	141.381	146	83	205	2969	30.867	4.800	0.183	1.414
ID431890	431890	15	51.426	21.079	24.303	0	50	50	2	1	-10921639	168.238	164	125	235	3533	25.994	4.800	0.144	1.634
ID431891	431891	14	41.977	30.996	24.148	0	50	50	2	1	-10921639	130.143	128	90	185	2733	25.269	2.000	0.137	1.242
ID431888	431888	None	47.883	16.309	9.612	0	50	50	2	1	-10921639	142.476	134	105	185	2992	25.721	4.800	0.159	1.517
ID431889	431889	13	56.660	19.319	16.749	0	50	50	2	1	-10921639	191.286	189	139	255	4017	33.794	2.000	0.130	1.306
ID431894	431894	14	58.029	30.704	24.292	0	51	51	2	1	-10921639	144.190	148	90	202	3028	35.104	4.800	0.195	1.338
ID431892	431892	13	47.765	19.811	17.123	0	51	51	2	1	-10921639	185.762	182	131	240	3901	29.747	2.000	0.110	1.241
ID431893	431893	15	42.470	20.316	24.215	0	51	51	2	1	-10921639	155.286	151	113	210	3261	25.883	2.000	0.112	1.205
ID431900	431900	15	46.058	20.613	23.966	0	52	52	2	1	-10921639	166.524	162	128	223	3497	26.112	4.800	0.139	1.553
ID431901	431901	14	56.441	31.008	24.505	0	52	52	2	1	-10921639	146.286	141	88	205	3072	31.371	4.800	0.204	1.583
ID431898	431898	19	47.611	26.018	11.185	0	52	52	2	1	-10921639	99.190	103	49	153	2083	29.996	2.000	0.232	1.245
ID431899	431899	13	47.329	18.385	16.217	0	52	52	2	1	-10921639	179.238	184	133	228	3764	32.482	2.000	0.107	1.069
ID431897	431897	18	49.444	16.914	9.807	0	52	52	2	1	-10921639	145.667	143	105	197	3059	27.875	2.000	0.143	1.305
ID431902	431902	18	50.139	16.757	9.783	0	53	53	2	1	-10921639	157.429	146	103	208	3306	31.314	2.000	0.133	1.177
ID431903	431903	19	40.933	25.651	11.440	0	53	53	2	1	-10921639	98.667	103	34	154	2072	37.134	2.000	0.183	0.824
ID431906	431906	14	62.552	31.029	24.384	0	53	53	2	1	-10921639	143.476	139	88	213	3013	36.753	2.000	0.194	1.269
ID431904	431904	13	61.443	19.726	17.242	0	53	53	2	1	-10921639	209.190	215	139	255	4393	35.462	4.800	0.147	1.510
ID431905	431905	15	61.255	20.297	23.792	0	53	53	2	1	-10921639	167.952	169	108	255	3527	39.982	2.000	0.148	1.082
ID431910	431910	15	51.228	20.417	23.736	0	54	54	2	1	-10921639	166.000	169	116	225	3486	30.384	4.800	0.148	1.405
ID431911	431911	14	55.248	30.979	24.511	0	54	54	2	1	-10921639	138.476	136	85	205	2908	32.124	4.800	0.202	1.448
ID431908	431908	19	41.926	25.681	12.007	0	54	54	2	1	-10921639	105.333	113	59	149	2212	30.808	2.000	0.188	1.084
ID431909	431909	13	50.339	19.100	16.917	0	54	54	2	1	-10921639	188.286	187	146	230	3954	28.548	4.800	0.134	1.555
ID431907	431907	18	48.777	17.097	10.705	0	54	54	2	1	-10921639	162.286	157	125	238	3408	27.525	2.000	0.110	1.167
ID431918	431918	None	41.577	20.429	16.727	0	55	55	2	1	-10921639	190.333	194	123	240	3997	32.480	4.800	0.111	1.172
ID431919	431919	15	49.317	20.825	23.934	0	55	55	2	1	-10921639	178.238	172	136	233	3743	25.787	4.800	0.132	1.611
ID431916	431916	18	41.744	16.628	9.726	0	55	55	2	1	-10921639	151.524	153	100	195	3182	25.820	2.000	0.123	1.283
ID431917	431917	13	47.288	18.650	15.879	0	55	55	2	1	-10921639	199.524	199	157	241	4190	24.425	4.800	0.133	1.923
ID431920	431920	14	61.499	31.133	24.412	0	55	55	2	1	-10921639	150.810	151	93	215	3167	32.890	4.800	0.203	1.549
ID431914	431914	15	59.450	20.796	23.794	0	56	56	2	1	-10921639	178.810	167	126	255	3755	34.224	2.000	0.140	1.281
ID431915	431915	14	69.142	30.956	24.196	0	56	56	2	1	-10921639	164.000	161	116	235	3444	35.362	4.800	0.220	1.671
ID431912	431912	18	49.526	15.678	9.705	0	56	56	2	1	-10921639	163.524	169	115	202	3434	25.814	4.800	0.156	1.710
ID431913	431913	13	53.446	18.011	16.129	0	56	56	2	1	-10921639	196.952	192	161	250	4136	25.845	4.800	0.132	1.773
ID431922	431922	15	51.868	21.136	23.989	0	57	57	2	1	-10921639	174.190	177	126	231	3658	27.169	4.800	0.147	1.641
ID431923	431923	14	79.059	30.723	24.382	0	57	57	2	1	-10921639	164.619	153	102	255	3457	45.777	2.000	0.236	1.373
ID431921	431921	18	46.139	16.504	9.581	0	57	57	2	1	-10921639	152.429	154	110	202	3201	24.647	4.800	0.141	1.533
ID431930	431930	14	76.619	30.632	24.555	0	58	58	2	1	-10921639	177.857	174	103	255	3735	45.696	2.000	0.211	1.354
ID431928	431928	18	45.957	16.252	9.818	0	58	58	2	1	-10921639	159.571	159	115	197	3351	26.415	4.800	0.141	1.490
ID431929	431929	15	60.745	20.864	23.962	0	58	58	2	1	-10921639	194.048	194	149	255	4075	31.344	2.000	0.138	1.500
ID431926	431926	15	58.984	21.218	23.939	0	59	59	2	1	-10921639	200.762	204	146	248	4216	29.624	4.800	0.154	1.812
ID431927	431927	14	85.121	30.956	24.433	0	59	59	2	1	-10921639	178.714	176	108	255	3753	46.844	2.000	0.236	1.456
ID431924	431924	18	47.335	17.190	9.790	0	59	59	2	1	-10921639	156.714	153	118	205	3291	25.235	2.000	0.143	1.557
ID431925	431925	20	42.062	24.949	12.177	0	59	59	2	1	-10921639	125.429	126	77	180	2634	29.964	2.000	0.160	1.157
ID431942	431942	21	52.649	14.147	23.014	0	60	60	2	1	-10921639	146.952	143	88	210	3086	34.598	2.000	0.147	1.087
ID431943	431943	15	53.127	21.200	24.223	0	60	60	2	1	-10921639	194.952	200	154	235	4094	23.387	4.800	0.142	2.072
ID431940	431940	18	44.364	17.666	9.997	0	60	60	2	1	-10921639	150.714	154	77	204	3165	34.341	2.000	0.132	1.021
ID431941	431941	20	45.033	25.409	11.978	0	60	60	2	1	-10921639	127.000	128	78	179	2667	24.902	2.000	0.169	1.477
ID431944	431944	14	82.185	30.860	24.490	0	60	60	2	1	-10921639	180.810	172	121	255	3797	45.481	2.000	0.226	1.464
ID431934	431934	14	67.112	30.495	24.383	0	61	61	2	1	-10921639	180.048	179	138	255	3781	34.840	2.000	0.179	1.566
ID431932	431932	21	61.690	14.139	23.079	0	61	61	2	1	-10921639	157.000	159	92	231	3297	37.918	2.000	0.169	1.194
ID431933	431933	15	60.178	21.120	23.795	0	61	61	2	1	-10921639	194.905	197	148	246	4093	30.264	4.800	0.152	1.698
ID431931	431931	18	46.473	17.325	9.852	0	61	61	2	1	-10921639	153.286	162	102	195	3219	24.904	4.800	0.152	1.628
ID431935	431935	18	43.984	16.668	10.056	0	62	62	2	1	-10921639	156.667	159	100	197	3290	30.606	4.800	0.149	1.325
ID431938	431938	15	56.446	21.205	23.591	0	62	62	2	1	-10921639	189.095	189	144	255	3971	30.990	4.800	0.140	1.503
ID431939	431939	14	74.266	30.852	24.226	0	62	62	2	1	-10921639	183.952	187	133	246	3863	35.397	4.800	0.215	1.838
ID431936	431936	22	44.150	20.562	16.188	0	62	62	2	1	-10921639	184.524	182	131	240	3875	35.693	2.000	0.096	0.906
ID431937	431937	21	60.335	13.263	23.153	0	62	62	2	1	-10921639	145.333	146	85	225	3052	38.341	2.000	0.185	1.183
ID431958	431958	22	49.161	18.098	15.938	0	63	63	2	1	-10921639	199.619	195	162	255	4192	27.527	2.000	0.101	1.334
ID431959	431959	21	71.703	12.586	23.289	0	63	63	2	1	-10921639	161.952	146	116	253	3401	39.393	2.000	0.201	1.375
ID431957	431957	None	52.440	25.770	11.865	0	63	63	2	1	-10921639	119.381	121	59	187	2507	37.581	2.000	0.184	0.985
ID431960	431960	15	62.967	21.092	23.291	0	63	63	2	1	-10921639	192.238	185	146	255	4037	36.176	2.000	0.143	1.326
ID431961	431961	14	61.950	31.035	23.957	0	63	63	2	1	-10921639	176.286	176	129	231	3702	29.625	4.800	0.182	1.834
ID431950	431950	14	54.310	31.162	23.375	0	64	64	2	1	-10921639	166.143	169	108	212	3489	32.299	4.800	0.168	1.477
ID431948	431948	21	65.593	12.275	23.286	0	64	64	2	1	-10921639	143.905	134	74	228	3022	42.538	2.000	0.195	1.102
ID431949	431949	15	59.075	21.166	23.430	0	64	64	2	1	-10921639	196.619	189	144	255	4129	37.587	2.000	0.126	1.167
ID431946	431946	22	41.599	18.429	15.678	0	64	64	2	1	-10921639	196.857	190	156	255	4134	28.072	2.000	0.082	1.067
ID431947	431947	23	47.140	20.821	16.667	0	64	64	2	1	-10921639	188.381	189	133	255	3956	34.467	2.000	0.090	0.904
ID431945	431945	18	55.698	17.591	9.864	0	64	64	2	1	-10921639	158.810	159	102	235	3335	34.388	2.000	0.149	1.197
ID431966	431966	18	52.744	16.826	9.842	0	65	65	2	1	-10921639	161.714	161	106	213	3396	31.774	4.800	0.160	1.407
ID431967	431967	23	55.895	21.144	16.438	0	65	65	2	1	-10921639	202.333	202	113	255	4249	39.900	2.000	0.116	1.057
ID431970	431970	15	59.469	21.418	23.569	0	65	65	2	1	-10921639	196.476	204	128	255	4126	40.337	4.800	0.143	1.222
ID431968	431968	21	64.849	12.133	22.992	0	65	65	2	1	-10921639	145.810	143	72	230	3062	40.854	2.000	0.200	1.188
ID431969	431969	14	40.265	31.328	23.446	0	65	65	2	1	-10921639	153.476	149	102	192	3223	26.271	4.800	0.127	1.320
ID431951	431951	18	56.813	16.247	9.598	0	66	66	2	1	-10921639	179.762	171	129	222	3775	29.088	4.800	0.171	1.803
ID431956	431956	15	61.001	21.273	23.643	0	66	66	2	1	-10921639	199.095	207	125	255	4181	39.797	4.800	0.143	1.250
ID431954	431954	None	43.616	24.877	22.105	0	66	66	2	1	-10921639	181.571	177	131	251	3813	31.205	2.000	0.082	0.880
ID431955	431955	14	57.697	30.716	23.286	0	66	66	2	1	-10921639	161.238	156	102	246	3386	42.069	2.000	0.146	0.979
ID431952	431952	23	51.131	20.529	16.389	0	66	66	2	1	-10921639	200.857	197	125	255	4218	37.569	2.000	0.110	1.059
ID431953	431953	21	43.121	11.973	22.338	0	66	66	2	1	-10921639	141.667	148	72	202	2975	32.211	2.000	0.112	0.887
ID431974	431974	21	69.162	11.983	22.817	0	67	67	2	1	-10921639	152.381	151	72	230	3200	43.276	2.000	0.212	1.231
ID431975	431975	15	60.417	21.078	23.396	0	67	67	2	1	-10921639	202.524	199	151	255	4253	32.272	4.800	0.137	1.515
ID431972	431972	23	60.850	20.817	16.234	0	67	67	2	1	-10921639	201.905	202	115	255	4240	42.071	2.000	0.126	1.078
ID431973	431973	None	42.719	14.623	18.145	0	67	67	2	1	-10921639	192.238	192	153	255	4037	28.226	7.600	0.093	1.156
ID431971	431971	18	72.881	16.509	9.820	0	67	67	2	1	-10921639	175.048	169	116	255	3676	40.295	2.000	0.191	1.394
ID431976	431976	14	62.842	30.790	23.068	0	67	67	2	1	-10921639	169.381	167	105	240	3557	38.787	4.800	0.170	1.272
ID431964	431964	15	44.021	20.948	23.331	0	68	68	2	1	-10921639	179.524	176	139	227	3770	24.714	2.000	0.101	1.338
ID431965	431965	14	62.489	31.160	22.973	0	68	68	2	1	-10921639	155.333	148	106	220	3262	33.352	2.000	0.174	1.381
ID431962	431962	18	59.877	16.464	9.572	0	68	68	2	1	-10921639	170.714	169	131	227	3585	29.493	4.800	0.185	1.806
ID431963	431963	23	40.836	20.503	16.228	0	68	68	2	1	-10921639	188.952	190	143	240	3968	27.788	2.000	0.090	1.124
ID431990	431990	15	45.384	20.822	23.338	0	69	69	2	1	-10921639	180.143	176	139	222	3783	27.323	2.000	0.107	1.275
ID431991	431991	14	50.938	31.092	22.871	0	69	69	2	1	-10921639	154.143	161	100	210	3237	30.793	2.000	0.154	1.333
ID431988	431988	18	71.140	17.340	9.962	0	69	69	2	1	-10921639	176.810	177	120	253	3713	37.887	4.800	0.198	1.540
ID431989	431989	21	49.743	12.506	22.909	0	69	69	2	1	-10921639	140.000	138	100	197	2940	29.038	7.600	0.152	1.269
ID431982	431982	14	71.434	30.790	23.007	0	70	70	2	1	-10921639	181.238	180	120	243	3806	39.579	4.800	0.207	1.570
ID431980	431980	None	44.521	24.209	21.870	0	70	70	2	1	-10921639	195.048	194	146	255	4096	31.579	2.000	0.080	0.912
ID431981	431981	21	50.088	12.509	22.649	0	70	70	2	1	-10921639	157.571	151	108	210	3309	29.953	4.800	0.153	1.396
ID431978	431978	None	46.256	21.191	16.306	0	70	70	2	1	-10921639	211.048	210	156	255	4432	26.200	6.317	0.118	1.705
ID431979	431979	24	47.665	14.330	17.249	0	70	70	2	1	-10921639	193.667	192	149	243	4067	27.574	4.800	0.126	1.576
ID431977	431977	18	73.436	16.751	9.713	0	70	70	2	1	-10921639	183.857	176	126	255	3861	36.357	4.800	0.199	1.680
ID431983	431983	18	67.209	16.752	9.912	0	71	71	2	1	-10921639	176.333	174	108	240	3703	35.496	4.800	0.197	1.636
ID431986	431986	21	77.334	12.629	22.891	0	71	71	2	1	-10921639	160.952	161	106	251	3380	43.778	2.000	0.210	1.276
ID431987	431987	14	44.240	30.279	23.628	0	71	71	2	1	-10921639	164.571	164	123	199	3456	23.695	4.800	0.141	1.721
ID431984	431984	None	41.890	26.572	11.516	0	71	71	2	1	-10921639	97.714	88	46	159	2052	32.358	2.000	0.186	0.948
ID431985	431985	24	40.985	14.978	16.920	0	71	71	2	1	-10921639	186.000	184	148	236	3906	22.104	4.800	0.117	1.761
ID431994	431994	21	74.461	12.687	22.766	0	72	72	2	1	-10921639	163.810	161	106	255	3440	41.348	2.000	0.207	1.356
ID431995	431995	14	45.269	29.766	22.769	0	72	72	2	1	-10921639	172.095	171	123	228	3614	26.420	4.800	0.153	1.727
ID431992	431992	18	55.430	16.412	9.627	0	72	72	2	1	-10921639	168.905	176	125	212	3547	26.476	4.800	0.185	1.993
ID431993	431993	25	55.433	21.187	16.557	0	72	72	2	1	-10921639	196.810	197	146	255	4133	31.197	4.800	0.123	1.386
ID431998	431998	24	47.410	13.844	16.275	0	73	73	2	1	-10921639	198.238	195	154	248	4163	28.745	4.800	0.118	1.456
ID431999	431999	25	56.640	21.323	16.694	0	73	73	2	1	-10921639	209.524	207	143	255	4400	31.239	2.000	0.123	1.473
ID431996	431996	18	79.273	16.259	9.323	0	73	73	2	1	-10921639	185.143	185	106	255	3888	46.946	4.800	0.230	1.475
ID431997	431997	26	44.129	26.249	11.579	0	73	73	2	1	-10921639	106.857	100	75	166	2244	24.019	2.000	0.170	1.292
ID432000	432000	21	62.230	12.755	22.747	0	73	73	2	1	-10921639	158.333	162	97	225	3325	36.819	2.000	0.176	1.286
ID432001	432001	14	51.519	29.877	23.246	0	73	73	2	1	-10921639	181.714	184	133	222	3816	27.632	4.800	0.145	1.666
ID432006	432006	21	67.578	12.836	22.870	0	74	74	2	1	-10921639	155.571	148	105	241	3267	38.419	2.000	0.188	1.282
ID432007	432007	None	47.449	21.269	23.787	0	74	74	2	1	-10921639	178.190	176	129	235	3742	29.473	2.000	0.110	1.202
ID432004	432004	24	42.646	12.472	15.061	0	74	74	2	1	-10921639	153.000	159	87	208	3213	37.072	2.000	0.126	0.925
ID432005	432005	25	49.957	20.916	16.816	0	74	74	2	1	-10921639	199.857	207	144	248	4197	29.955	2.000	0.107	1.285
ID432002	432002	18	56.765	16.461	9.588	0	74	74	2	1	-10921639	170.476	169	120	225	3580	31.133	4.800	0.164	1.546
ID432003	432003	26	43.145	26.017	11.722	0	74	74	2	1	-10921639	107.238	106	64	161	2252	26.061	2.000	0.168	1.186
ID432008	432008	14	59.678	30.377	23.826	0	74	74	2	1	-10921639	182.286	182	123	246	3828	32.757	2.000	0.148	1.438
ID432014	432014	14	52.536	30.266	24.256	0	75	75	2	1	-10921639	176.857	180	133	228	3714	27.769	4.800	0.138	1.546
ID432012	432012	25	50.913	20.743	17.235	0	75	75	2	1	-10921639	206.476	202	167	255	4336	28.271	2.000	0.113	1.482
ID432013	432013	21	61.381	12.610	22.462	0	75	75	2	1	-10921639	157.476	149	115	228	3307	34.170	2.000	0.176	1.377
ID432010	432010	26	42.325	26.100	11.758	0	75	75	2	1	-10921639	105.952	105	65	171	2225	28.817	2.000	0.133	0.865
ID432011	432011	24	50.781	13.784	16.083	0	75	75	2	1	-10921639	186.952	187	136	240	3926	30.190	4.800	0.117	1.299
ID432009	432009	18	78.784	16.278	9.196	0	75	75	2	1	-10921639	172.429	169	93	255	3621	46.855	4.800	0.221	1.334
ID432027	432027	18	56.814	16.127	9.488	0	76	76	2	1	-10921639	169.524	166	110	222	3560	35.764	4.800	0.185	1.478
ID432028	432028	21	67.418	12.490	22.659	0	76	76	2	1	-10921639	148.667	144	67	230	3122	50.722	2.000	0.228	1.088
ID432029	432029	14	56.733	30.160	23.387	0	76	76	2	1	-10921639	176.667	176	133	240	3710	30.460	2.000	0.141	1.437
ID432015	432015	18	66.027	16.212	9.698	0	77	77	2	1	-10921639	193.619	195	146	246	4066	27.931	4.800	0.200	2.312
ID432020	432020	14	61.208	30.041	23.812	0	77	77	2	1	-10921639	178.667	176	138	255	3752	32.161	2.000	0.151	1.457
ID432018	432018	25	49.659	21.939	16.900	0	77	77	2	1	-10921639	206.524	210	171	245	4337	24.547	4.800	0.123	1.844
ID432019	432019	21	74.777	12.799	22.871	0	77	77	2	1	-10921639	152.143	149	88	243	3195	45.004	2.000	0.208	1.166
ID432016	432016	26	40.954	26.258	11.567	0	77	77	2	1	-10921639	106.762	106	72	162	2242	24.535	2.000	0.145	1.102
ID432017	432017	27	52.338	11.377	14.659	0	77	77	2	1	-10921639	150.524	154	69	235	3161	46.862	2.000	0.149	0.832
ID432038	432038	26	42.066	26.192	11.363	0	78	78	2	1	-10921639	99.095	93	46	164	2081	31.542	2.000	0.179	0.954
ID432039	432039	27	43.003	11.216	14.290	0	78	78	2	1	-10921639	146.810	149	69	218	3083	44.218	2.000	0.099	0.600
ID432037	432037	18	71.231	16.058	9.505	0	78	78	2	1	-10921639	207.143	208	148	255	4350	31.816	4.800	0.186	2.044
ID432044	432044	None	40.542	26.136	30.941	0	78	78	2	1	-10921639	117.143	120	64	176	2460	32.330	2.000	0.111	0.722
ID432042	432042	28	52.688	21.125	23.219	0	78	78	2	1	-10921639	205.381	207	154	250	4313	28.554	2.000	0.114	1.470
ID432043	432043	14	65.500	30.304	24.021	0	78	78	2	1	-10921639	181.286	180	125	255	3807	33.879	4.800	0.168	1.540
ID432040	432040	25	57.297	21.694	16.872	0	78	78	2	1	-10921639	221.524	215	177	255	4652	29.241	4.800	0.131	1.750
ID432041	432041	21	75.331	12.645	22.592	0	78	78	2	1	-10921639	174.857	174	102	255	3672	46.521	2.000	0.202	1.263
ID432022	432022	25	54.541	20.301	16.088	0	79	79	2	1	-10921639	220.238	230	157	255	4625	34.091	2.000	0.112	1.299
ID432023	432023	31	48.331	14.735	16.994	0	79	79	2	1	-10921639	208.143	207	167	251	4371	27.525	2.000	0.095	1.315
ID432021	432021	18	68.845	16.057	9.537	0	79	79	2	1	-10921639	201.429	202	143	255	4230	33.680	2.000	0.169	1.732
ID432026	432026	14	67.977	30.062	24.034	0	79	79	2	1	-10921639	181.190	184	116	255	3805	37.548	2.000	0.164	1.363
ID432024	432024	21	78.135	12.979	22.670	0	79	79	2	1	-10921639	165.857	159	88	255	3483	50.857	2.000	0.203	1.103
ID432025	432025	28	57.163	21.234	23.172	0	79	79	2	1	-10921639	203.571	204	138	255	4275	35.597	2.000	0.115	1.181
ID432036	432036	30	42.946	26.007	31.194	0	80	80	2	1	-10921639	128.000	125	70	190	2688	32.157	2.000	0.111	0.797
ID432034	432034	28	47.176	21.502	23.219	0	80	80	2	1	-10921639	194.905	192	129	243	4093	29.041	2.000	0.110	1.326
ID432035	432035	14	72.092	30.156	23.787	0	80	80	2	1	-10921639	186.524	182	120	255	3917	37.453	2.000	0.182	1.532
ID432032	432032	25	48.819	21.000	16.676	0	80	80	2	1	-10921639	217.810	210	162	255	4574	27.165	4.800	0.107	1.544
ID432033	432033	21	57.875	12.997	22.645	0	80	80	2	1	-10921639	157.286	161	80	231	3303	43.088	2.000	0.158	0.997
ID432030	432030	18	76.742	16.089	8.827	0	80	80	2	1	-10921639	189.857	190	126	255	3987	39.736	4.800	0.201	1.602
ID432031	432031	31	53.301	14.241	17.139	0	80	80	2	1	-10921639	204.762	202	146	255	4300	33.900	2.000	0.106	1.156
ID432046	432046	25	53.238	20.584	15.875	0	81	81	2	1	-10921639	213.714	208	162	255	4488	31.296	4.800	0.118	1.437
ID432047	432047	31	47.640	14.337	17.292	0	81	81	2	1	-10921639	211.143	215	161	255	4434	28.552	7.600	0.101	1.356
ID432045	432045	18	82.340	15.993	8.965	0	81	81	2	1	-10921639	199.714	202	125	255	4194	43.495	4.800	0.214	1.621
ID432050	432050	30	44.701	25.997	30.682	0	81	81	2	1	-10921639	136.238	139	78	197	2861	35.169	2.000	0.117	0.814
ID432048	432048	21	54.328	13.066	22.780	0	81	81	2	1	-10921639	161.524	161	98	223	3392	37.437	2.000	0.147	1.105
ID432049	432049	14	64.642	30.342	24.149	0	81	81	2	1	-10921639	181.619	172	136	238	3814	31.155	2.000	0.171	1.703
ID432054	432054	31	50.856	14.985	17.263	0	82	82	2	1	-10921639	216.429	207	159	255	4545	32.502	2.000	0.102	1.233
ID432055	432055	21	53.859	12.597	22.810	0	82	82	2	1	-10921639	155.143	149	98	212	3258	34.909	2.000	0.149	1.153
ID432052	432052	None	44.813	11.150	14.775	0	82	82	2	1	-10921639	162.762	156	102	222	3418	38.860	2.000	0.119	0.889
ID432053	432053	25	51.081	20.883	16.364	0	82	82	2	1	-10921639	221.429	218	171	255	4650	26.438	4.800	0.134	1.980
ID432051	432051	18	81.508	15.928	8.928	0	82	82	2	1	-10921639	210.048	215	141	255	4411	38.951	4.800	0.217	1.921
ID432058	432058	30	42.430	26.187	30.797	0	82	82	2	1	-10921639	129.048	133	74	197	2710	32.630	2.000	0.107	0.766
ID432056	432056	None	44.821	21.252	23.876	0	82	82	2	1	-10921639	191.571	189	139	235	4023	24.776	4.800	0.113	1.574
ID432057	432057	14	45.483	30.162	23.903	0	82	82	2	1	-10921639	172.333	167	126	207	3619	23.794	4.800	0.134	1.707
ID432062	432062	21	70.627	12.972	22.690	0	83	83	2	1	-10921639	161.714	159	90	253	3396	47.031	2.000	0.192	1.107
ID432063	432063	14	67.797	30.070	23.828	0	83	83	2	1	-10921639	191.952	194	134	255	4031	35.768	4.800	0.169	1.550
ID432060	432060	31	49.189	13.305	16.147	0	83	83	2	1	-10921639	201.571	200	144	255	4233	34.200	4.800	0.119	1.251
ID432061	432061	25	53.591	19.934	15.947	0	83	83	2	1	-10921639	221.143	233	166	255	4644	29.523	4.800	0.126	1.679
ID432059	432059	18	77.592	15.995	9.126	0	83	83	2	1	-10921639	202.333	213	126	255	4249	41.199	4.800	0.210	1.704
ID432064	432064	30	50.916	26.172	30.773	0	83	83	2	1	-10921639	126.429	129	65	212	2655	39.395	2.000	0.123	0.704
ID432068	432068	21	65.088	12.683	22.462	0	84	84	2	1	-10921639	160.667	149	106	246	3374	39.325	2.000	0.160	1.126
ID432069	432069	14	67.355	30.698	24.007	0	84	84	2	1	-10921639	178.381	167	108	245	3746	42.128	2.000	0.169	1.223
ID432066	432066	31	50.785	13.130	15.652	0	84	84	2	1	-10921639	205.905	205	139	255	4324	37.471	4.800	0.123	1.207
ID432067	432067	25	55.011	20.590	16.165	0	84	84	2	1	-10921639	221.762	231	134	255	4657	35.379	4.800	0.130	1.444
ID432065	432065	18	75.379	16.193	9.332	0	84	84	2	1	-10921639	200.381	205	123	255	4208	46.097	4.800	0.210	1.510
ID432070	432070	18	70.125	16.797	9.708	0	85	85	2	1	-10921639	212.190	210	134	255	4456	35.089	4.800	0.180	1.847
ID432071	432071	31	49.195	13.263	16.397	0	85	85	2	1	-10921639	199.810	200	149	255	4196	32.389	4.800	0.115	1.268
ID432074	432074	14	62.730	30.499	23.446	0	85	85	2	1	-10921639	187.476	187	110	245	3937	34.707	4.800	0.163	1.518
ID432075	432075	30	42.238	26.238	30.124	0	85	85	2	1	-10921639	139.810	136	105	207	2936	24.703	2.000	0.121	1.219
ID432072	432072	25	50.979	20.455	16.237	0	85	85	2	1	-10921639	229.190	245	157	255	4813	29.522	6.327	0.121	1.680
ID432073	432073	21	74.974	12.366	22.336	0	85	85	2	1	-10921639	164.810	159	97	255	3461	47.998	2.000	0.211	1.195
ID432078	432078	25	48.733	20.733	16.834	0	86	86	2	1	-10921639	221.286	225	172	255	4647	29.000	4.800	0.100	1.392
ID432079	432079	21	67.779	12.973	22.357	0	86	86	2	1	-10921639	179.333	179	116	251	3766	37.170	4.800	0.185	1.503
ID432076	432076	18	71.844	16.825	9.641	0	86	86	2	1	-10921639	212.095	207	143	255	4454	34.344	4.800	0.183	1.912
ID432077	432077	31	54.185	13.160	16.433	0	86	86	2	1	-10921639	214.286	218	149	255	4500	34.450	4.800	0.134	1.471
ID432080	432080	14	64.528	30.729	23.722	0	86	86	2	1	-10921639	188.048	179	133	255	3949	42.731	2.000	0.164	1.239
ID432081	432081	30	40.770	26.948	29.993	0	86	86	2	1	-10921639	135.381	139	85	187	2843	25.872	2.000	0.132	1.223
ID432086	432086	None	47.912	21.275	23.309	0	87	87	2	1	-10921639	188.286	187	134	253	3954	30.696	2.000	0.104	1.157
ID432087	432087	14	63.371	30.501	23.573	0	87	87	2	1	-10921639	180.571	182	102	253	3792	47.405	2.000	0.155	1.024
ID432084	432084	25	48.235	20.892	17.028	0	87	87	2	1	-10921639	207.810	208	144	255	4364	33.172	2.000	0.093	1.064
ID432085	432085	21	59.458	12.792	22.342	0	87	87	2	1	-10921639	164.333	157	106	230	3451	32.350	2.000	0.157	1.378
ID432082	432082	18	65.499	17.491	9.464	0	87	87	2	1	-10921639	192.381	199	120	255	4040	40.833	4.800	0.192	1.517
ID432083	432083	31	48.559	12.282	14.984	0	87	87	2	1	-10921639	189.095	204	115	245	3971	42.254	4.800	0.127	1.012
ID432088	432088	30	42.128	25.980	29.939	0	87	87	2	1	-10921639	134.286	134	93	187	2820	25.024	2.000	0.138	1.305
ID432094	432094	14	71.295	30.671	23.715	0	88	88	2	1	-10921639	192.095	189	144	255	4034	37.946	4.800	0.187	1.599
ID432092	432092	25	47.862	21.227	17.388	0	88	88	2	1	-10921639	199.238	199	131	255	4184	35.223	2.000	0.105	1.071
ID432093	432093	21	50.935	12.917	22.323	0	88	88	2	1	-10921639	144.381	143	95	205	3032	30.616	2.000	0.147	1.211
ID432090	432090	31	55.483	11.812	14.606	0	88	88	2	1	-10921639	180.810	187	113	248	3797	36.170	7.600	0.146	1.271
ID432091	432091	33	43.093	19.000	16.000	0	88	88	2	1	-10921639	204.476	205	136	255	4294	36.811	2.000	0.091	0.926
ID432089	432089	18	71.079	17.261	9.501	0	88	88	2	1	-10921639	201.286	195	151	255	4227	30.748	4.800	0.186	2.054
ID432100	432100	14	65.730	30.766	23.499	0	89	89	2	1	-10921639	194.952	204	123	255	4094	38.119	4.800	0.171	1.497
ID432101	432101	30	43.265	25.305	29.987	0	89	89	2	1	-10921639	140.667	144	97	197	2954	26.671	2.000	0.130	1.215
ID432098	432098	25	42.701	20.859	17.173	0	89	89	2	1	-10921639	200.571	200	128	255	4212	36.793	7.600	0.084	0.843
ID432099	432099	21	58.571	12.865	22.170	0	89	89	2	1	-10921639	159.143	156	90	236	3342	37.203	2.000	0.146	1.089
ID432096	432096	31	63.041	11.941	14.341	0	89	89	2	1	-10921639	183.524	194	108	255	3854	45.010	2.000	0.145	1.035
ID432097	432097	33	41.597	18.810	15.991	0	89	89	2	1	-10921639	208.810	205	128	255	4385	36.799	2.000	0.080	0.836
ID432095	432095	18	67.129	17.328	9.400	0	89	89	2	1	-10921639	181.762	182	88	255	3817	45.539	4.800	0.181	1.221
ID432102	432102	18	66.055	17.734	9.945	0	90	90	2	1	-10921639	186.762	197	102	255	3922	43.773	2.000	0.156	1.150
ID432103	432103	31	61.982	11.578	13.971	0	90	90	2	1	-10921639	191.524	194	131	255	4022	33.602	7.600	0.150	1.486
ID432108	432108	30	44.830	25.279	29.838	0	90	90	2	1	-10921639	140.857	143	85	208	2958	32.507	2.000	0.126	0.972
ID432106	432106	21	65.954	12.735	22.016	0	90	90	2	1	-10921639	162.143	157	82	231	3405	38.791	2.000	0.182	1.287
ID432107	432107	14	72.437	30.822	23.966	0	90	90	2	1	-10921639	201.190	205	143	255	4225	35.384	4.800	0.188	1.802
ID432104	432104	33	48.078	18.380	15.917	0	90	90	2	1	-10921639	215.952	217	151	255	4535	30.459	2.000	0.094	1.221
ID432105	432105	25	41.904	21.668	17.495	0	90	90	2	1	-10921639	189.810	189	120	255	3986	39.663	2.000	0.100	0.869
ID432126	432126	21	54.413	13.614	22.453	0	91	91	2	1	-10921639	165.286	153	131	227	3471	27.179	2.000	0.141	1.506
ID432127	432127	34	54.991	21.172	24.012	0	91	91	2	1	-10921639	194.429	190	143	255	4083	30.867	2.000	0.116	1.315
ID432124	432124	18	56.202	17.493	10.319	0	91	91	2	1	-10921639	198.143	202	126	241	4161	31.419	4.800	0.165	1.788
ID432125	432125	31	70.900	11.761	14.632	0	91	91	2	1	-10921639	204.762	207	121	255	4300	43.153	7.600	0.167	1.361
ID432128	432128	14	64.405	31.123	23.988	0	91	91	2	1	-10921639	195.667	192	143	248	4109	33.123	4.800	0.167	1.688
ID432122	432122	34	57.724	21.167	23.987	0	92	92	2	1	-10921639	208.524	207	154	255	4379	32.403	2.000	0.124	1.418
ID432123	432123	14	70.852	31.238	23.749	0	92	92	2	1	-10921639	205.190	200	146	255	4309	33.849	4.800	0.185	1.891
ID432120	432120	18	64.096	17.477	9.964	0	92	92	2	1	-10921639	202.048	200	143	255	4243	32.463	4.800	0.170	1.807
ID432121	432121	31	63.919	11.704	14.046	0	92	92	2	1	-10921639	198.143	194	141	255	4161	35.900	2.000	0.141	1.362
ID432110	432110	31	69.834	11.101	14.005	0	93	93	2	1	-10921639	172.095	171	93	255	3614	44.921	2.000	0.173	1.131
ID432111	432111	14	67.773	30.969	23.386	0	93	93	2	1	-10921639	186.524	199	116	255	3917	38.319	4.800	0.177	1.463
ID432109	432109	18	63.642	17.942	10.273	0	93	93	2	1	-10921639	179.095	182	100	246	3761	41.124	4.800	0.169	1.258
ID432112	432112	34	45.898	20.906	24.439	0	93	93	2	1	-10921639	192.190	190	149	253	4036	25.286	2.000	0.098	1.355
ID432113	432113	35	45.444	25.394	29.783	0	93	93	2	1	-10921639	136.762	143	77	192	2872	34.130	2.000	0.145	1.017
ID432118	432118	34	57.846	20.606	24.607	0	94	94	2	1	-10921639	208.333	205	148	255	4375	33.441	2.000	0.136	1.493
ID432119	432119	35	46.811	25.580	29.817	0	94	94	2	1	-10921639	143.857	141	82	210	3021	36.872	2.000	0.145	0.988
ID432116	432116	36	51.146	14.609	17.860	0	94	94	2	1	-10921639	212.000	208	154	255	4452	31.521	2.000	0.109	1.321
ID432117	432117	14	71.471	31.126	23.417	0	94	94	2	1	-10921639	201.714	210	106	255	4236	40.625	4.800	0.178	1.504
ID432114	432114	18	58.207	17.376	9.951	0	94	94	2	1	-10921639	189.381	190	121	240	3977	27.917	4.800	0.164	1.909
ID432115	432115	31	68.017	11.134	14.010	0	94	94	2	1	-10921639	181.238	187	90	255	3806	47.946	2.000	0.158	1.030
ID432134	432134	18	64.664	17.034	9.934	0	95	95	2	1	-10921639	194.857	199	128	255	4092	33.955	4.800	0.165	1.628
ID432135	432135	31	62.140	11.031	13.978	0	95	95	2	1	-10921639	188.714	192	111	255	3963	40.509	2.000	0.149	1.207
ID432138	432138	35	43.019	25.485	29.848	0	95	95	2	1	-10921639	134.952	139	69	197	2834	35.687	2.000	0.122	0.819
ID432136	432136	36	47.187	14.920	17.498	0	95	95	2	1	-10921639	226.619	228	179	255	4759	26.977	4.800	0.100	1.524
ID432137	432137	14	70.991	30.938	23.399	0	95	95	2	1	-10921639	202.762	207	116	255	4258	44.308	4.800	0.174	1.356
ID432132	432132	14	72.362	30.954	23.448	0	96	96	2	1	-10921639	203.381	217	123	255	4271	43.290	4.800	0.183	1.454
ID432133	432133	35	48.538	25.923	29.930	0	96	96	2	1	-10921639	137.905	141	83	212	2896	33.747	2.000	0.124	0.900
ID432130	432130	31	71.409	10.935	14.157	0	96	96	2	1	-10921639	195.238	204	113	255	4100	42.198	2.000	0.175	1.378
ID432131	432131	36	46.754	15.946	16.975	0	96	96	2	1	-10921639	222.810	228	171	255	4679	25.961	4.800	0.108	1.671
ID432129	432129	18	64.138	17.299	9.962	0	96	96	2	1	-10921639	195.524	199	131	253	4106	32.687	4.800	0.170	1.739
ID432142	432142	14	60.946	30.786	23.613	0	97	97	2	1	-10921639	187.429	194	123	243	3936	33.876	4.800	0.167	1.586
ID432143	432143	None	42.415	18.977	28.265	0	97	97	2	1	-10921639	160.571	176	87	197	3372	31.971	4.800	0.142	1.249
ID432140	432140	31	44.800	10.474	14.051	0	97	97	2	1	-10921639	139.286	141	72	208	2925	42.990	2.000	0.137	0.781
ID432141	432141	36	42.702	15.823	16.606	0	97	97	2	1	-10921639	200.667	202	129	255	4214	30.447	2.000	0.087	1.059
ID432139	432139	18	68.503	17.296	9.811	0	97	97	2	1	-10921639	196.667	194	143	255	4130	31.581	4.800	0.185	1.944
ID432166	432166	38	43.003	13.846	23.189	0	98	98	2	1	-10921639	141.190	144	92	208	2965	33.757	2.000	0.116	0.868
ID432167	432167	14	68.413	30.483	23.276	0	98	98	2	1	-10921639	199.429	189	134	255	4188	34.494	2.000	0.165	1.641
ID432164	432164	36	43.739	16.401	16.350	0	98	98	2	1	-10921639	210.000	208	162	255	4410	28.187	6.264	0.103	1.389
ID432165	432165	None	45.154	22.860	16.035	0	98	98	2	1	-10921639	166.095	171	93	225	3488	36.483	2.000	0.096	0.801
ID432162	432162	18	69.752	17.222	9.827	0	98	98	2	1	-10921639	195.238	190	133	255	4100	31.947	4.800	0.181	1.873
ID432163	432163	31	44.632	11.109	14.133	0	98	98	2	1	-10921639	161.571	164	98	212	3393	33.298	4.800	0.130	1.117
ID432168	432168	None	40.470	25.718	29.962	0	98	98	2	1	-10921639	135.714	134	88	184	2850	27.733	2.000	0.124	1.083
ID432148	432148	39	43.135	20.988	25.020	0	99	99	2	1	-10921639	230.238	231	182	255	4835	22.821	7.600	0.102	1.865
ID432146	432146	38	54.460	13.821	23.122	0	99	99	2	1	-10921639	144.810	144	85	231	3041	38.507	2.000	0.141	0.929
ID432147	432147	14	67.528	30.585	23.481	0	99	99	2	1	-10921639	206.762	213	128	255	4342	44.046	4.800	0.171	1.374
ID432144	432144	18	78.308	16.814	9.741	0	99	99	2	1	-10921639	215.190	208	154	255	4519	35.503	4.800	0.202	2.039
ID432145	432145	36	52.231	17.085	15.671	0	99	99	2	1	-10921639	206.381	207	134	251	4334	30.510	2.000	0.122	1.467
ID432150	432150	31	56.562	11.537	14.094	0	100	100	2	1	-10921639	175.286	180	123	233	3681	29.488	4.800	0.161	1.651
ID432151	432151	36	44.289	17.489	15.230	0	100	100	2	1	-10921639	192.238	199	111	255	4037	36.764	2.000	0.080	0.773
ID432149	432149	18	73.734	16.750	9.462	0	100	100	2	1	-10921639	204.000	215	120	255	4284	46.834	4.800	0.207	1.492
ID432154	432154	39	55.885	20.034	25.782	0	100	100	2	1	-10921639	220.476	223	172	255	4630	30.174	4.800	0.134	1.729
ID432152	432152	38	54.259	13.679	23.000	0	100	100	2	1	-10921639	141.095	144	92	213	2963	33.755	2.000	0.152	1.103
ID432153	432153	14	56.051	30.487	23.157	0	100	100	2	1	-10921639	198.952	202	139	238	4178	27.845	4.800	0.148	1.844
ID432160	432160	14	60.975	30.451	22.973	0	101	101	2	1	-10921639	188.238	185	141	246	3953	26.461	4.800	0.174	2.109
ID432161	432161	39	51.343	21.264	25.756	0	101	101	2	1	-10921639	209.286	204	154	255	4395	31.872	4.800	0.115	1.359
ID432158	432158	38	45.972	13.748	23.406	0	101	101	2	1	-10921639	126.952	120	78	180	2666	30.554	2.000	0.163	1.166
ID432159	432159	None	53.340	22.058	23.028	0	101	101	2	1	-10921639	219.714	215	169	255	4614	30.552	2.000	0.117	1.507
ID432156	432156	31	56.113	11.379	13.927	0	101	101	2	1	-10921639	140.429	144	82	199	2949	39.343	4.800	0.202	1.200
ID432157	432157	36	46.227	17.527	14.822	0	101	101	2	1	-10921639	175.619	174	115	248	3688	39.953	2.000	0.088	0.710
ID432155	432155	18	71.872	16.650	9.508	0	101	101	2	1	-10921639	206.333	213	139	255	4333	38.372	4.800	0.173	1.585
ID432180	432180	14	47.534	30.177	23.181	0	102	102	2	1	-10921639	181.810	185	131	227	3818	25.699	4.800	0.125	1.569
ID432181	432181	39	42.445	22.354	25.800	0	102	102	2	1	-10921639	205.095	208	141	255	4307	27.808	2.000	0.088	1.190
ID432178	432178	31	65.033	11.350	13.649	0	102	102	2	1	-10921639	149.143	139	83	227	3132	45.197	4.800	0.219	1.188
ID432179	432179	38	44.348	14.214	23.178	0	102	102	2	1	-10921639	136.381	141	88	190	2864	30.444	2.000	0.159	1.230
ID432177	432177	18	67.898	17.196	10.208	0	102	102	2	1	-10921639	202.952	200	139	255	4262	32.384	4.800	0.178	1.892
ID432174	432174	31	67.094	11.513	12.973	0	103	103	2	1	-10921639	165.810	171	90	235	3482	40.216	2.000	0.192	1.329
ID432175	432175	14	44.439	30.678	23.012	0	103	103	2	1	-10921639	158.286	164	98	205	3324	31.790	2.000	0.133	1.166
ID432173	432173	18	65.967	16.832	10.320	0	103	103	2	1	-10921639	200.095	207	120	246	4202	36.078	4.800	0.181	1.699
ID432176	432176	None	42.666	17.965	27.174	0	103	103	2	1	-10921639	164.048	169	108	200	3445	25.212	4.800	0.130	1.498
ID432188	432188	14	44.574	29.354	23.561	0	104	104	2	1	-10921639	188.905	182	146	235	3967	24.942	4.800	0.109	1.490
ID432186	432186	31	53.348	11.503	12.431	0	104	104	2	1	-10921639	171.714	167	126	225	3606	29.212	4.800	0.176	1.756
ID432187	432187	40	48.255	17.536	19.106	0	104	104	2	1	-10921639	163.810	169	82	235	3440	36.648	2.000	0.105	0.852
ID432185	432185	18	76.618	17.153	10.658	0	104	104	2	1	-10921639	201.238	202	126	255	4226	38.412	4.800	0.202	1.763
ID432172	432172	14	41.933	29.272	22.927	0	105	105	2	1	-10921639	179.476	177	151	220	3769	20.004	4.800	0.114	1.830
ID432170	432170	18	71.373	16.989	10.906	0	105	105	2	1	-10921639	203.810	199	141	255	4280	35.938	4.800	0.172	1.664
ID432171	432171	40	49.914	17.520	19.386	0	105	105	2	1	-10921639	177.429	179	93	236	3726	38.863	2.000	0.108	0.892
ID432169	432169	31	64.428	11.595	11.461	0	105	105	2	1	-10921639	185.810	192	116	240	3902	35.203	4.800	0.171	1.539
ID432182	432182	31	68.846	11.457	10.743	0	106	106	2	1	-10921639	162.048	162	67	243	3403	52.229	2.000	0.199	1.032
ID432183	432183	18	63.044	16.910	10.645	0	106	106	2	1	-10921639	190.190	192	131	255	3994	37.089	4.800	0.155	1.378
ID432184	432184	40	49.080	17.363	19.878	0	106	106	2	1	-10921639	187.857	202	95	248	3945	44.950	4.800	0.124	0.924
ID432190	432190	31	61.864	12.144	10.678	0	107	107	2	1	-10921639	167.381	171	110	222	3515	35.076	4.800	0.191	1.529
ID432189	432189	18	61.169	16.891	10.422	0	107	107	2	1	-10921639	177.571	185	100	236	3729	39.305	4.800	0.175	1.345
ID432191	432191	18	57.705	16.395	10.166	0	108	108	2	1	-10921639	187.667	192	141	238	3941	29.786	4.800	0.162	1.760
ID432192	432192	31	48.364	12.588	10.591	0	108	108	2	1	-10921639	165.333	151	126	225	3472	29.719	6.261	0.126	1.244
ID432193	432193	41	42.058	19.958	21.388	0	108	108	2	1	-10921639	226.143	233	171	255	4749	25.689	4.800	0.090	1.447
ID432194	432194	18	69.473	15.791	10.167	0	109	109	2	1	-10921639	193.048	202	116	255	4054	39.616	4.800	0.192	1.572
ID432195	432195	41	43.782	22.897	20.792	0	109	109	2	1	-10921639	235.381	246	180	255	4943	23.491	4.800	0.105	1.907
ID432198	432198	None	48.442	14.801	23.778	0	110	110	2	1	-10921639	165.286	164	98	223	3471	40.020	2.000	0.136	0.989
ID432196	432196	18	56.790	15.415	9.981	0	110	110	2	1	-10921639	179.619	177	128	231	3772	31.080	4.800	0.181	1.773
ID432197	432197	41	43.840	22.825	20.479	0	110	110	2	1	-10921639	220.143	223	162	255	4623	31.145	4.800	0.101	1.293
ID432199	432199	18	61.468	16.705	10.305	0	111	111	2	1	-10921639	174.762	179	110	236	3670	36.825	4.800	0.185	1.485
ID432200	432200	None	40.365	19.632	22.393	0	111	111	2	1	-10921639	215.429	223	167	255	4524	28.462	7.600	0.079	1.111
ID432201	432201	42	44.475	17.678	26.004	0	111	111	2	1	-10921639	195.857	200	115	241	4113	31.696	7.600	0.105	1.177
ID432204	432204	18	54.280	16.961	9.974	0	112	112	2	1	-10921639	162.286	162	115	218	3408	28.470	4.800	0.160	1.573
ID432205	432205	42	57.701	18.384	25.332	0	112	112	2	1	-10921639	218.190	222	169	255	4582	29.886	4.800	0.144	1.840
ID432206	432206	18	61.301	16.838	9.941	0	113	113	2	1	-10921639	182.619	185	118	225	3835	29.792	4.800	0.197	2.017
ID432207	432207	42	66.496	16.399	25.213	0	113	113	2	1	-10921639	199.952	204	103	255	4199	45.181	4.800	0.182	1.363
ID432202	432202	18	67.575	17.109	9.775	0	114	114	2	1	-10921639	180.810	179	118	248	3797	33.683	4.800	0.199	1.782
ID432203	432203	42	55.762	15.258	24.670	0	114	114	2	1	-10921639	168.190	189	75	220	3532	46.211	4.800	0.173	1.073
ID432218	432218	42	49.665	14.102	24.122	0	115	115	2	1	-10921639	149.952	157	62	199	3149	39.056	2.000	0.163	1.075
ID432217	432217	18	59.272	17.178	9.654	0	115	115	2	1	-10921639	177.143	177	133	215	3720	28.203	4.800	0.187	1.980
ID432214	432214	18	84.303	17.201	10.094	0	116	116	2	1	-10921639	197.000	192	128	255	4137	39.872	4.800	0.241	1.917
ID432215	432215	44	41.527	22.858	24.086	0	116	116	2	1	-10921639	197.286	205	143	241	4143	25.140	2.000	0.095	1.356
ID432216	432216	42	44.950	15.306	25.198	0	116	116	2	1	-10921639	167.571	179	77	204	3519	36.322	4.800	0.161	1.280
ID432212	432212	42	44.878	14.272	24.389	0	117	117	2	1	-10921639	146.714	156	70	199	3081	36.081	4.800	0.167	1.162
ID432213	432213	44	41.860	22.907	23.792	0	117	117	2	1	-10921639	207.286	205	174	250	4353	22.235	4.800	0.089	1.529
ID432210	432210	18	73.376	17.392	10.014	0	117	117	2	1	-10921639	183.381	179	126	243	3851	37.090	4.800	0.210	1.713
ID432211	432211	43	42.591	11.141	12.727	0	117	117	2	1	-10921639	105.000	111	44	154	2205	31.989	2.000	0.188	1.037
ID432208	432208	18	70.684	17.724	9.757	0	118	118	2	1	-10921639	182.762	182	115	236	3838	31.697	4.800	0.215	2.038
ID432209	432209	43	42.136	11.033	13.335	0	118	118	2	1	-10921639	110.238	110	55	166	2315	30.833	2.000	0.161	0.990
ID432219	432219	18	77.664	17.945	9.947	0	119	119	2	1	-10921639	183.905	182	141	255	3862	35.121	4.800	0.216	1.858
ID432220	432220	43	41.135	10.814	13.296	0	119	119	2	1	-10921639	109.095	106	64	161	2291	25.682	2.000	0.164	1.197
ID432221	432221	45	44.072	22.809	27.154	0	119	119	2	1	-10921639	180.667	185	125	218	3794	26.568	4.800	0.117	1.428
ID432227	432227	18	63.103	18.500	10.013	0	120	120	2	1	-10921639	176.667	176	128	241	3710	33.671	4.800	0.188	1.661
ID432228	432228	None	40.840	15.117	24.607	0	120	120	2	1	-10921639	141.190	146	65	197	2965	37.006	4.800	0.129	0.874
ID432229	432229	45	47.072	23.098	26.949	0	120	120	2	1	-10921639	194.952	195	141	243	4094	29.849	4.800	0.124	1.438
ID432226	432226	45	46.515	22.014	28.022	0	121	121	2	1	-10921639	174.429	176	116	215	3663	29.137	4.800	0.139	1.458
ID432225	432225	18	53.238	19.566	9.737	0	121	121	2	1	-10921639	165.810	166	108	218	3482	33.083	4.800	0.176	1.498
ID432239	432239	18	60.828	20.364	9.097	0	122	122	2	1	-10921639	154.714	157	93	225	3249	39.477	2.000	0.170	1.140
ID432240	432240	45	55.585	21.664	27.628	0	122	122	2	1	-10921639	181.952	185	120	227	3821	34.764	4.800	0.164	1.478
ID432230	432230	18	46.018	20.832	9.148	0	123	123	2	1	-10921639	131.476	136	72	200	2761	36.521	2.000	0.134	0.852
ID432231	432231	None	40.592	18.168	15.706	0	123	123	2	1	-10921639	163.667	156	110	243	3437	32.894	2.000	0.076	0.706
ID432232	432232	45	46.968	21.410	27.736	0	123	123	2	1	-10921639	167.381	169	106	217	3515	32.094	4.800	0.134	1.235
ID432222	432222	18	51.202	21.036	9.682	0	124	124	2	1	-10921639	157.381	157	110	204	3305	28.058	2.000	0.155	1.505
ID432223	432223	None	40.493	12.258	24.179	0	124	124	2	1	-10921639	103.429	106	54	139	2172	27.382	4.800	0.204	1.282
ID432224	432224	45	67.153	21.932	27.833	0	124	124	2	1	-10921639	189.381	189	105	246	3977	37.608	4.800	0.184	1.567
ID432234	432234	45	57.952	22.591	27.430	0	125	125	2	1	-10921639	196.714	210	139	251	4131	31.699	4.800	0.146	1.583
ID432233	432233	18	57.717	21.894	10.214	0	125	125	2	1	-10921639	147.429	149	83	231	3096	41.054	2.000	0.153	0.952
ID432238	432238	45	47.045	22.271	26.512	0	126	126	2	1	-10921639	193.810	195	141	241	4070	30.607	4.800	0.126	1.420
ID432236	432236	None	46.362	12.444	24.055	0	126	126	2	1	-10921639	102.143	103	41	169	2145	36.741	2.000	0.200	0.926
ID432237	432237	None	43.252	22.570	24.588	0	126	126	2	1	-10921639	211.952	220	149	248	4451	28.677	7.600	0.113	1.497
ID432235	432235	18	59.511	22.490	10.778	0	126	126	2	1	-10921639	170.762	164	120	253	3586	34.554	2.000	0.151	1.299
ID432244	432244	18	56.565	23.292	11.789	0	127	127	2	1	-10921639	162.000	157	116	240	3402	32.353	2.000	0.142	1.246
ID432245	432245	45	45.201	22.319	27.025	0	127	127	2	1	-10921639	187.190	187	138	225	3931	25.414	4.800	0.141	1.824
ID432242	432242	None	41.066	22.835	23.887	0	128	128	2	1	-10921639	197.571	197	134	238	4149	25.254	2.000	0.091	1.302
ID432243	432243	45	41.105	22.770	27.634	0	128	128	2	1	-10921639	160.095	176	92	207	3362	34.755	6.289	0.128	1.046
ID432246	432246	45	48.158	21.926	27.790	0	129	129	2	1	-10921639	167.333	171	87	212	3514	37.970	4.800	0.145	1.119
ID432241	432241	45	56.240	21.429	27.830	0	130	130	2	1	-10921639	159.857	159	93	250	3357	42.492	2.000	0.141	0.932
ID432247	432247	45	48.354	22.679	28.057	0	131	131	2	1	-10921639	158.238	164	110	200	3323	28.492	4.800	0.151	1.459
ID432248	432248	45	43.616	23.073	28.118	0	132	132	2	1	-10921639	145.476	148	95	213	3055	27.600	2.000	0.119	1.118
ID432250	432250	45	44.770	22.634	27.564	0	133	133	2	1	-10921639	165.190	172	120	210	3469	29.588	4.800	0.147	1.432
ID432249	432249	46	40.734	23.748	15.884	0	133	133	2	1	-10921639	144.095	146	85	197	3026	30.295	2.000	0.108	0.925
ID432251	432251	46	42.857	23.959	15.152	0	134	134	2	1	-10921639	155.714	162	85	202	3270	31.686	2.000	0.121	1.062
ID432252	432252	45	57.596	22.429	27.801	0	134	134	2	1	-10921639	163.286	169	100	228	3429	37.995	2.000	0.162	1.199
ID432254	432254	46	44.722	23.978	15.847	0	135	135	2	1	-10921639	156.000	157	105	210	3276	29.933	2.000	0.114	1.066
ID432253	432253	None	45.189	21.783	27.640	0	136	136	2	1	-10921639	151.619	153	90	194	3184	32.415	4.800	0.143	1.170
ID432255	432255	None	40.198	18.073	13.692	0	140	140	2	1	-10921639	167.286	166	111	220	3513	29.282	2.000	0.106	1.090
ID432257	432257	47	44.773	20.710	21.990	0	141	141	2	1	-10921639	173.810	164	143	250	3650	28.666	2.000	0.088	0.982
ID432256	432256	47	46.353	20.650	22.315	0	142	142	2	1	-10921639	176.762	174	138	243	3712	28.907	2.000	0.101	1.119
ID432258	432258	None	44.618	21.148	22.095	0	145	145	2	1	-10921639	170.286	169	125	233	3576	28.720	2.000	0.099	1.066
ID432259	432259	48	41.301	21.767	10.723	0	146	146	2	1	-10921639	149.952	159	95	189	3149	26.307	4.800	0.141	1.412
ID432260	432260	48	46.919	21.487	10.612	0	147	147	2	1	-10921639	160.000	159	126	205	3360	23.983	4.800	0.142	1.663
ID432262	432262	48	70.597	21.351	10.053	0	148	148	2	1	-10921639	167.286	164	102	255	3513	40.529	2.000	0.195	1.347
ID432261	432261	48	66.268	21.470	10.068	0	149	149	2	1	-10921639	164.762	166	98	255	3460	42.373	2.000	0.176	1.162
ID432268	432268	48	74.649	21.207	10.132	0	150	150	2	1	-10921639	167.667	171	87	255	3521	47.313	2.000	0.193	1.148
ID432269	432269	None	40.576	11.661	14.205	0	150	150	2	1	-10921639	108.000	103	69	164	2268	24.071	2.000	0.161	1.247
ID432263	432263	48	68.560	21.099	10.088	0	151	151	2	1	-10921639	161.476	172	93	255	3391	41.911	2.000	0.181	1.182
ID432264	432264	None	40.338	31.085	24.161	0	151	151	2	1	-10921639	116.952	120	65	162	2456	24.567	4.800	0.166	1.357
ID432270	432270	48	65.900	21.090	10.272	0	152	152	2	1	-10921639	175.095	184	95	255	3677	44.236	7.600	0.165	1.123
ID432271	432271	49	47.472	11.819	13.887	0	152	152	2	1	-10921639	117.476	116	83	179	2467	25.598	2.000	0.176	1.375
ID432266	432266	49	51.758	11.800	14.038	0	153	153	2	1	-10921639	118.333	110	78	190	2485	29.202	2.000	0.177	1.221
ID432267	432267	50	52.522	18.766	15.909	0	153	153	2	1	-10921639	186.476	180	144	255	3916	33.110	2.000	0.109	1.107
ID432265	432265	48	56.054	21.281	10.514	0	153	153	2	1	-10921639	181.286	182	126	241	3807	29.581	4.800	0.152	1.620
ID432274	432274	49	57.276	11.858	14.154	0	154	154	2	1	-10921639	125.238	118	82	205	2630	32.935	2.000	0.186	1.192
ID432272	432272	48	61.771	21.175	10.467	0	154	154	2	1	-10921639	170.619	184	87	255	3583	48.513	2.000	0.157	0.953
ID432273	432273	50	44.041	18.371	13.918	0	154	154	2	1	-10921639	190.048	195	121	243	3991	34.845	4.800	0.113	1.108
ID432278	432278	48	70.561	20.860	10.464	0	155	155	2	1	-10921639	167.714	174	70	255	3522	56.399	2.000	0.175	0.886
ID432279	432279	50	44.076	18.483	13.741	0	155	155	2	1	-10921639	190.190	200	97	251	3994	41.734	7.600	0.106	0.871
ID432282	432282	51	42.679	22.891	27.950	0	155	155	2	1	-10921639	145.095	143	100	199	3047	28.374	2.000	0.122	1.116
ID432280	432280	49	46.852	11.920	14.390	0	155	155	2	1	-10921639	120.762	116	75	177	2536	29.958	2.000	0.158	1.102
ID432281	432281	None	43.307	18.483	13.741	0	155	155	2	1	-10921639	190.190	200	97	251	3994	41.734	7.600	0.106	0.871
ID432303	432303	48	77.289	20.409	10.645	0	156	156	2	1	-10921639	200.095	202	138	255	4202	39.351	4.800	0.198	1.678
ID432304	432304	49	53.063	11.770	14.235	0	156	156	2	1	-10921639	131.381	128	88	195	2759	29.941	2.000	0.175	1.305
ID432305	432305	51	45.167	22.665	28.397	0	156	156	2	1	-10921639	153.476	156	103	199	3223	25.926	4.800	0.144	1.490
ID432275	432275	48	66.206	20.382	10.394	0	157	157	2	1	-10921639	175.810	179	115	245	3692	43.177	4.800	0.185	1.274
ID432276	432276	49	53.736	11.980	14.408	0	157	157	2	1	-10921639	133.476	129	82	205	2803	32.476	2.000	0.175	1.223
ID432277	432277	51	60.621	22.720	28.189	0	157	157	2	1	-10921639	155.905	153	102	240	3274	36.675	2.000	0.166	1.208
ID432283	432283	48	65.194	20.428	10.059	0	158	158	2	1	-10921639	175.143	180	118	250	3678	37.738	4.800	0.181	1.421
ID432284	432284	49	46.067	12.017	14.849	0	158	158	2	1	-10921639	124.429	123	80	185	2613	30.965	2.000	0.139	0.983
ID432285	432285	51	65.101	21.994	28.148	0	158	158	2	1	-10921639	168.333	171	100	222	3535	31.550	4.800	0.197	1.758
ID432302	432302	51	48.529	22.386	28.098	0	159	159	2	1	-10921639	155.476	154	85	204	3265	30.162	4.800	0.151	1.352
ID432300	432300	49	51.419	12.019	14.415	0	159	159	2	1	-10921639	127.333	123	87	205	2674	35.082	2.000	0.158	0.988
ID432301	432301	None	48.477	29.204	21.068	0	159	159	2	1	-10921639	148.048	143	103	231	3109	30.722	2.000	0.125	1.070
ID432299	432299	48	54.943	20.390	10.158	0	159	159	2	1	-10921639	176.810	180	111	233	3713	34.478	2.000	0.145	1.301
ID432292	432292	53	48.532	17.352	27.726	0	160	160	2	1	-10921639	123.476	126	55	200	2593	41.359	2.000	0.166	0.849
ID432293	432293	51	48.387	22.700	27.960	0	160	160	2	1	-10921639	148.524	156	102	200	3119	29.941	2.000	0.144	1.248
ID432290	432290	48	69.846	19.648	10.445	0	160	160	2	1	-10921639	178.857	179	106	253	3756	42.032	4.800	0.213	1.494
ID432291	432291	49	47.578	12.106	14.571	0	160	160	2	1	-10921639	129.667	128	72	194	2723	31.966	4.800	0.163	1.138
ID432286	432286	48	64.283	19.069	10.570	0	161	161	2	1	-10921639	191.905	185	143	255	4030	33.710	4.800	0.153	1.514
ID432287	432287	49	62.701	12.116	14.439	0	161	161	2	1	-10921639	143.286	138	95	222	3009	39.850	2.000	0.195	1.174
ID432288	432288	52	45.326	29.075	20.978	0	161	161	2	1	-10921639	163.333	166	103	208	3430	27.330	4.800	0.124	1.322
ID432289	432289	53	51.379	17.145	27.059	0	161	161	2	1	-10921639	138.667	146	83	207	2912	34.627	2.000	0.154	1.069
ID432310	432310	53	63.593	16.967	27.053	0	162	162	2	1	-10921639	151.190	151	83	233	3175	39.703	2.000	0.175	1.135
ID432311	432311	None	51.378	22.028	28.049	0	162	162	2	1	-10921639	157.048	159	102	222	3298	30.564	4.800	0.144	1.297
ID432308	432308	None	43.360	18.907	16.254	0	162	162	2	1	-10921639	193.476	195	151	236	4063	25.276	4.800	0.104	1.445
ID432309	432309	52	46.554	28.613	20.886	0	162	162	2	1	-10921639	159.286	159	108	223	3345	31.369	4.800	0.123	1.112
ID432306	432306	48	49.179	18.623	11.064	0	162	162	2	1	-10921639	178.238	174	141	238	3743	29.639	2.000	0.109	1.184
ID432307	432307	49	55.356	12.167	14.114	0	162	162	2	1	-10921639	135.905	129	85	202	2854	34.668	2.000	0.180	1.197
ID432294	432294	None	44.963	21.273	9.756	0	163	163	2	1	-10921639	165.381	172	110	222	3473	32.601	4.800	0.135	1.207
ID432295	432295	48	45.029	18.350	11.397	0	163	163	2	1	-10921639	181.143	179	131	241	3804	32.141	2.000	0.106	1.078
ID432298	432298	53	59.119	16.913	27.265	0	163	163	2	1	-10921639	147.381	149	92	210	3095	35.442	2.000	0.176	1.245
ID432296	432296	49	41.595	12.076	14.209	0	163	163	2	1	-10921639	131.095	129	78	184	2753	29.155	2.000	0.127	1.016
ID432297	432297	52	45.549	28.360	21.139	0	163	163	2	1	-10921639	173.524	174	125	220	3644	28.388	2.000	0.111	1.222
ID432316	432316	54	46.742	22.062	28.241	0	164	164	2	1	-10921639	155.476	157	105	207	3265	27.879	2.000	0.128	1.262
ID432314	432314	55	43.935	30.243	23.489	0	164	164	2	1	-10921639	169.714	169	123	223	3564	27.315	4.800	0.139	1.512
ID432315	432315	53	64.259	17.011	27.268	0	164	164	2	1	-10921639	149.952	148	95	253	3149	40.543	2.000	0.168	1.066
ID432312	432312	48	53.379	18.001	11.852	0	164	164	2	1	-10921639	202.571	204	161	255	4254	27.593	2.000	0.123	1.602
ID432313	432313	52	46.430	28.455	20.874	0	164	164	2	1	-10921639	175.667	169	129	240	3689	29.520	7.600	0.107	1.155
ID432318	432318	48	48.395	17.469	12.154	0	165	165	2	1	-10921639	196.524	200	133	255	4127	33.939	2.000	0.109	1.136
ID432319	432319	52	57.716	28.902	21.244	0	165	165	2	1	-10921639	170.857	180	102	240	3588	38.087	2.000	0.142	1.115
ID432317	432317	57	48.023	21.458	9.245	0	165	165	2	1	-10921639	160.952	166	95	217	3380	35.258	7.600	0.135	1.086
ID432322	432322	54	48.143	21.405	27.881	0	165	165	2	1	-10921639	169.667	176	92	218	3563	34.482	4.800	0.130	1.132
ID432320	432320	55	40.299	30.743	24.751	0	165	165	2	1	-10921639	143.952	148	87	199	3023	30.554	4.800	0.147	1.209
ID432321	432321	53	54.195	16.827	27.273	0	165	165	2	1	-10921639	159.238	164	121	210	3344	28.196	2.000	0.158	1.541
ID432332	432332	55	40.277	30.745	24.972	0	166	166	2	1	-10921639	149.429	154	85	210	3138	31.226	4.800	0.138	1.161
ID432333	432333	53	43.154	17.374	27.670	0	166	166	2	1	-10921639	133.762	134	67	192	2809	37.693	4.800	0.144	0.893
ID432330	432330	48	54.171	18.370	12.414	0	166	166	2	1	-10921639	221.952	228	166	255	4661	29.595	4.800	0.140	1.840
ID432331	432331	56	44.587	12.159	14.222	0	166	166	2	1	-10921639	141.286	139	85	207	2967	32.412	2.000	0.140	1.073
ID432329	432329	57	55.586	21.382	9.351	0	166	166	2	1	-10921639	169.667	174	97	245	3563	47.337	7.600	0.140	0.882
ID432326	432326	55	47.508	29.756	22.423	0	167	167	2	1	-10921639	173.381	182	95	220	3641	32.247	4.800	0.142	1.334
ID432327	432327	53	55.623	17.845	27.585	0	167	167	2	1	-10921639	149.381	153	72	215	3137	39.494	4.800	0.190	1.209
ID432324	432324	48	53.294	17.991	12.792	0	167	167	2	1	-10921639	215.714	218	157	255	4530	25.792	4.800	0.147	2.141
ID432325	432325	56	52.300	12.036	14.166	0	167	167	2	1	-10921639	137.095	138	70	199	2879	35.004	2.000	0.162	1.090
ID432323	432323	57	56.811	21.153	8.879	0	167	167	2	1	-10921639	157.810	164	92	253	3314	42.528	2.000	0.121	0.803
ID432328	432328	None	43.720	27.219	29.628	0	167	167	2	1	-10921639	122.000	126	46	172	2562	37.072	2.000	0.159	0.902
ID432342	432342	55	46.266	30.124	22.793	0	168	168	2	1	-10921639	172.000	171	126	225	3612	26.695	6.279	0.129	1.472
ID432343	432343	53	50.428	17.090	27.232	0	168	168	2	1	-10921639	146.810	148	93	200	3083	29.909	2.000	0.152	1.292
ID432340	432340	48	50.466	18.092	13.155	0	168	168	2	1	-10921639	218.762	222	157	255	4594	29.668	4.800	0.119	1.565
ID432341	432341	56	49.449	12.434	14.141	0	168	168	2	1	-10921639	140.143	138	80	207	2943	38.070	2.000	0.163	1.032
ID432339	432339	57	62.682	21.418	9.538	0	168	168	2	1	-10921639	195.286	200	121	255	4101	39.303	4.800	0.162	1.385
ID432344	432344	None	42.523	23.193	28.140	0	168	168	2	1	-10921639	159.667	156	103	215	3353	27.306	2.000	0.105	1.114
ID432334	432334	57	51.407	21.215	9.514	0	169	169	2	1	-10921639	184.381	190	115	233	3872	31.806	4.800	0.136	1.388
ID432335	432335	48	47.247	18.834	13.427	0	169	169	2	1	-10921639	214.857	210	169	255	4512	23.747	4.800	0.107	1.745
ID432338	432338	53	48.776	17.870	27.187	0	169	169	2	1	-10921639	146.619	149	87	223	3079	32.394	2.000	0.133	1.061
ID432336	432336	56	64.941	12.269	13.887	0	169	169	2	1	-10921639	147.095	146	77	230	3089	43.799	2.000	0.198	1.111
ID432337	432337	55	46.230	28.914	21.380	0	169	169	2	1	-10921639	172.619	177	120	220	3625	29.185	4.800	0.134	1.396
ID432348	432348	53	47.098	17.543	26.952	0	170	170	2	1	-10921639	156.667	164	95	205	3290	27.290	4.800	0.149	1.489
ID432349	432349	58	55.467	27.858	29.151	0	170	170	2	1	-10921639	152.667	148	93	218	3206	33.338	2.000	0.159	1.257
ID432346	432346	48	47.760	18.627	14.247	0	170	170	2	1	-10921639	208.238	210	157	255	4373	26.978	4.800	0.120	1.660
ID432347	432347	55	46.196	28.048	20.944	0	170	170	2	1	-10921639	184.143	190	138	222	3867	23.487	7.600	0.139	1.918
ID432345	432345	57	50.718	21.389	9.922	0	170	170	2	1	-10921639	180.762	174	118	233	3796	33.420	6.279	0.140	1.326
ID432364	432364	58	60.848	27.446	29.247	0	171	171	2	1	-10921639	158.190	148	98	213	3322	33.811	2.000	0.178	1.416
ID432362	432362	55	46.714	28.993	21.087	0	171	171	2	1	-10921639	177.905	184	113	233	3736	30.176	4.800	0.116	1.227
ID432363	432363	53	48.139	17.773	27.165	0	171	171	2	1	-10921639	153.762	153	110	212	3229	23.994	4.800	0.143	1.603
ID432360	432360	57	43.480	21.074	10.123	0	171	171	2	1	-10921639	168.095	179	105	248	3530	39.909	4.800	0.119	0.895
ID432361	432361	56	53.674	12.051	14.219	0	171	171	2	1	-10921639	138.952	144	80	192	2918	33.649	2.000	0.181	1.263
ID432350	432350	57	54.225	21.162	10.014	0	172	172	2	1	-10921639	173.810	184	120	235	3650	37.676	4.800	0.144	1.158
ID432351	432351	56	43.889	12.033	13.873	0	172	172	2	1	-10921639	129.143	131	69	180	2712	30.819	2.000	0.153	1.114
ID432354	432354	58	55.438	27.845	29.433	0	172	172	2	1	-10921639	145.762	148	88	207	3061	33.747	2.000	0.168	1.246
ID432352	432352	55	40.306	28.104	21.305	0	172	172	2	1	-10921639	185.571	195	136	223	3897	24.482	4.800	0.113	1.541
ID432353	432353	53	52.016	17.769	27.017	0	172	172	2	1	-10921639	149.286	148	102	215	3135	29.374	2.000	0.149	1.321
ID432366	432366	56	57.828	12.295	13.789	0	173	173	2	1	-10921639	140.714	138	75	213	2955	42.159	2.000	0.183	1.031
ID432367	432367	53	45.159	17.830	26.954	0	173	173	2	1	-10921639	147.952	153	85	207	3107	28.758	2.000	0.127	1.160
ID432365	432365	57	58.114	20.842	10.295	0	173	173	2	1	-10921639	183.190	197	102	233	3847	42.711	4.800	0.165	1.212
ID432372	432372	None	41.403	27.694	29.479	0	174	174	2	1	-10921639	138.286	143	75	184	2904	29.384	2.000	0.133	1.106
ID432370	432370	59	48.253	26.000	21.000	0	174	174	2	1	-10921639	217.381	217	161	255	4565	25.417	4.800	0.122	1.854
ID432371	432371	53	53.816	18.139	27.060	0	174	174	2	1	-10921639	154.524	154	75	227	3245	35.091	2.000	0.153	1.170
ID432368	432368	57	48.647	20.738	10.832	0	174	174	2	1	-10921639	196.667	200	129	248	4130	31.286	4.800	0.133	1.472
ID432369	432369	56	54.159	12.311	14.096	0	174	174	2	1	-10921639	135.571	133	74	205	2847	41.466	2.000	0.169	0.946
ID432358	432358	None	43.221	30.936	24.921	0	175	175	2	1	-10921639	150.333	153	88	213	3157	33.850	7.600	0.116	0.922
ID432359	432359	53	65.033	17.993	26.958	0	175	175	2	1	-10921639	160.524	167	83	250	3371	40.170	2.000	0.176	1.197
ID432356	432356	56	64.015	12.179	14.163	0	175	175	2	1	-10921639	155.333	156	75	225	3262	42.752	2.000	0.180	1.110
ID432357	432357	59	54.784	27.488	20.820	0	175	175	2	1	-10921639	216.762	217	164	255	4552	31.752	4.800	0.131	1.586
ID432355	432355	57	57.389	20.770	11.004	0	175	175	2	1	-10921639	210.476	217	149	255	4420	32.568	4.800	0.155	1.735
ID432374	432374	56	51.819	11.742	14.454	0	176	176	2	1	-10921639	144.000	143	88	212	3024	33.210	2.000	0.155	1.161
ID432375	432375	59	54.609	28.143	21.265	0	176	176	2	1	-10921639	212.810	215	134	255	4469	31.963	4.800	0.139	1.624
ID432373	432373	57	67.933	20.696	11.087	0	176	176	2	1	-10921639	215.095	227	121	255	4517	40.657	4.800	0.180	1.617
ID432376	432376	53	58.759	17.730	26.977	0	176	176	2	1	-10921639	165.524	171	100	231	3476	33.904	4.800	0.167	1.395
ID432377	432377	60	40.431	27.974	29.720	0	176	176	2	1	-10921639	123.810	128	64	190	2600	32.852	2.000	0.116	0.784
ID432382	432382	60	43.400	28.135	29.062	0	177	177	2	1	-10921639	141.048	138	80	187	2962	30.797	2.000	0.143	1.145
ID432380	432380	59	47.459	27.867	21.133	0	177	177	2	1	-10921639	202.381	195	141	255	4250	31.358	7.600	0.114	1.324
ID432381	432381	53	59.706	17.809	26.902	0	177	177	2	1	-10921639	161.000	156	108	240	3381	34.242	2.000	0.160	1.300
ID432378	432378	57	69.195	20.483	11.043	0	177	177	2	1	-10921639	221.048	240	156	255	4642	33.736	4.800	0.174	1.945
ID432379	432379	56	57.404	12.014	13.891	0	177	177	2	1	-10921639	144.905	143	83	220	3043	36.894	2.000	0.169	1.137
ID432383	432383	57	72.307	20.236	10.997	0	178	178	2	1	-10921639	214.952	217	126	255	4514	38.998	4.800	0.175	1.641
ID432386	432386	53	60.235	17.620	26.667	0	178	178	2	1	-10921639	169.381	171	108	245	3557	34.999	2.000	0.159	1.331
ID432384	432384	56	61.180	12.132	13.659	0	178	178	2	1	-10921639	148.429	149	92	218	3117	41.205	2.000	0.170	1.049
ID432385	432385	59	55.222	27.409	20.816	0	178	178	2	1	-10921639	213.095	212	174	255	4475	23.696	4.800	0.135	2.133
ID432390	432390	53	66.991	17.964	26.410	0	179	179	2	1	-10921639	187.048	177	134	255	3928	35.603	2.000	0.172	1.541
ID432391	432391	None	40.949	27.681	28.942	0	179	179	2	1	-10921639	137.619	143	64	195	2890	36.437	2.000	0.105	0.717
ID432388	432388	56	64.591	11.714	13.970	0	179	179	2	1	-10921639	154.714	154	102	217	3249	32.743	2.000	0.200	1.577
ID432389	432389	59	60.814	27.569	21.035	0	179	179	2	1	-10921639	216.000	212	129	255	4536	40.197	4.800	0.141	1.325
ID432387	432387	57	71.300	20.539	10.763	0	179	179	2	1	-10921639	208.000	212	131	255	4368	44.413	4.800	0.173	1.384
ID432394	432394	59	57.940	27.670	21.112	0	180	180	2	1	-10921639	205.857	205	136	255	4323	38.364	6.307	0.138	1.298
ID432395	432395	53	66.847	17.918	26.474	0	180	180	2	1	-10921639	187.048	172	133	255	3928	37.673	2.000	0.164	1.398
ID432392	432392	57	67.349	20.025	11.010	0	180	180	2	1	-10921639	213.429	207	149	255	4482	34.642	4.800	0.180	1.877
ID432393	432393	56	69.414	12.021	13.640	0	180	180	2	1	-10921639	160.000	156	102	230	3360	39.638	2.000	0.200	1.345
ID432398	432398	59	50.458	26.500	20.971	0	181	181	2	1	-10921639	220.000	225	154	255	4620	29.730	4.800	0.126	1.656
ID432399	432399	53	62.462	18.374	26.461	0	181	181	2	1	-10921639	184.857	182	118	245	3882	39.860	7.600	0.167	1.330
ID432396	432396	57	54.069	20.414	10.830	0	181	181	2	1	-10921639	202.476	205	143	255	4252	27.431	4.800	0.135	1.754
ID432397	432397	56	64.665	11.987	13.913	0	181	181	2	1	-10921639	161.667	161	103	217	3395	35.720	2.000	0.198	1.498
ID432404	432404	61	50.525	28.023	28.854	0	182	182	2	1	-10921639	137.667	148	59	207	2891	37.090	2.000	0.157	1.005
ID432402	432402	59	55.549	27.748	20.865	0	182	182	2	1	-10921639	218.000	217	154	255	4578	34.496	4.800	0.125	1.403
ID432403	432403	53	58.633	17.970	26.475	0	182	182	2	1	-10921639	183.333	176	134	253	3850	36.124	2.000	0.145	1.287
ID432400	432400	57	67.207	19.888	10.209	0	182	182	2	1	-10921639	191.810	200	106	255	4028	45.964	2.000	0.157	1.131
ID432401	432401	56	53.299	12.049	14.231	0	182	182	2	1	-10921639	152.333	148	105	215	3199	32.587	2.000	0.152	1.233
ID432414	432414	59	61.188	27.117	20.901	0	183	183	2	1	-10921639	225.190	223	167	255	4729	31.611	4.800	0.148	1.832
ID432415	432415	53	49.426	17.218	26.445	0	183	183	2	1	-10921639	165.000	169	102	222	3465	35.612	4.800	0.138	1.124
ID432412	432412	57	58.370	19.540	10.006	0	183	183	2	1	-10921639	186.381	195	103	255	3914	44.460	4.800	0.152	1.103
ID432413	432413	56	50.348	12.151	14.381	0	183	183	2	1	-10921639	161.095	162	100	217	3383	33.366	2.000	0.141	1.192
ID432416	432416	61	55.508	28.073	28.782	0	183	183	2	1	-10921639	138.857	138	70	225	2916	40.747	2.000	0.167	0.973
ID432420	432420	53	55.779	17.971	26.754	0	184	184	2	1	-10921639	175.190	182	102	248	3679	37.942	2.000	0.140	1.131
ID432421	432421	61	52.449	27.960	28.850	0	184	184	2	1	-10921639	140.952	143	82	220	2960	37.236	2.000	0.148	0.977
ID432418	432418	56	48.774	12.123	14.872	0	184	184	2	1	-10921639	159.429	161	113	218	3348	31.684	2.000	0.135	1.196
ID432419	432419	59	55.060	26.983	21.194	0	184	184	2	1	-10921639	222.905	227	157	255	4681	33.914	7.600	0.124	1.452
ID432417	432417	57	56.432	19.784	9.504	0	184	184	2	1	-10921639	183.095	182	126	243	3845	33.790	4.800	0.152	1.433
ID432438	432438	62	45.678	13.116	22.250	0	185	185	2	1	-10921639	126.238	126	72	185	2651	32.146	2.000	0.140	0.964
ID432439	432439	53	65.015	18.702	26.697	0	185	185	2	1	-10921639	203.095	215	116	251	4265	39.723	4.800	0.180	1.562
ID432436	432436	56	64.440	12.116	14.607	0	185	185	2	1	-10921639	174.905	179	108	253	3673	38.363	4.800	0.179	1.386
ID432437	432437	59	49.990	25.326	20.235	0	185	185	2	1	-10921639	228.857	235	174	255	4806	26.943	7.600	0.110	1.682
ID432435	432435	57	42.381	19.902	9.290	0	185	185	2	1	-10921639	151.571	148	85	215	3183	40.852	2.000	0.111	0.739
ID432440	432440	61	62.053	27.734	28.906	0	185	185	2	1	-10921639	145.476	143	72	245	3055	42.776	2.000	0.161	0.945
ID432422	432422	57	54.782	19.333	9.819	0	186	186	2	1	-10921639	181.286	190	116	243	3807	36.364	2.000	0.143	1.244
ID432423	432423	56	67.341	12.086	14.870	0	186	186	2	1	-10921639	182.190	177	115	253	3826	39.282	2.000	0.169	1.341
ID432426	432426	53	47.272	18.241	26.408	0	186	186	2	1	-10921639	184.429	187	134	227	3873	28.977	4.800	0.128	1.446
ID432427	432427	61	60.137	27.773	28.981	0	186	186	2	1	-10921639	149.238	149	83	251	3134	41.741	2.000	0.145	0.908
ID432424	432424	59	50.279	26.152	21.106	0	186	186	2	1	-10921639	223.381	230	176	255	4691	24.911	4.800	0.119	1.905
ID432425	432425	62	58.005	12.915	22.691	0	186	186	2	1	-10921639	137.000	136	74	227	2877	39.292	2.000	0.168	1.004
ID432434	432434	61	66.282	27.639	28.823	0	187	187	2	1	-10921639	158.619	156	75	248	3331	46.338	2.000	0.175	1.020
ID432432	432432	59	50.740	27.396	21.578	0	187	187	2	1	-10921639	216.429	217	144	255	4545	32.557	4.800	0.126	1.491
ID432433	432433	53	40.543	19.859	26.790	0	187	187	2	1	-10921639	185.810	194	143	222	3902	25.248	6.344	0.110	1.457
ID432430	432430	63	41.176	17.556	14.789	0	187	187	2	1	-10921639	196.333	195	141	255	4123	31.071	2.000	0.073	0.857
ID432431	432431	62	76.137	13.028	22.335	0	187	187	2	1	-10921639	155.000	144	87	251	3255	44.318	2.000	0.205	1.190
ID432428	432428	57	67.910	19.428	9.112	0	187	187	2	1	-10921639	170.095	164	102	253	3572	45.323	2.000	0.184	1.166
ID432429	432429	56	72.609	11.950	14.708	0	187	187	2	1	-10921639	179.952	177	115	255	3779	40.965	2.000	0.187	1.386
ID432406	432406	56	60.470	12.186	15.010	0	188	188	2	1	-10921639	170.619	172	97	240	3583	37.910	2.000	0.167	1.285
ID432407	432407	63	48.441	17.831	14.845	0	188	188	2	1	-10921639	200.714	199	141	255	4215	35.096	2.000	0.074	0.784
ID432405	432405	57	67.508	19.684	8.920	0	188	188	2	1	-10921639	164.810	154	95	255	3461	45.953	2.000	0.175	1.068
ID432410	432410	53	45.972	19.354	25.963	0	188	188	2	1	-10921639	188.952	194	128	235	3968	29.877	4.800	0.118	1.334
ID432411	432411	61	63.622	27.625	28.892	0	188	188	2	1	-10921639	157.048	161	72	236	3298	46.228	2.000	0.176	1.019
ID432408	432408	62	58.002	12.885	22.313	0	188	188	2	1	-10921639	149.238	143	106	222	3134	32.901	2.000	0.158	1.240
ID432409	432409	59	48.662	27.920	21.586	0	188	188	2	1	-10921639	200.190	208	148	250	4204	32.349	6.332	0.111	1.239
ID432446	432446	61	70.215	27.991	28.536	0	189	189	2	1	-10921639	159.524	171	78	255	3350	52.124	2.000	0.185	0.958
ID432444	432444	62	46.806	12.654	22.164	0	189	189	2	1	-10921639	138.143	129	90	213	2901	29.004	2.000	0.131	1.102
ID432445	432445	53	52.792	18.655	25.034	0	189	189	2	1	-10921639	195.476	179	161	250	4105	29.247	2.000	0.112	1.343
ID432442	432442	56	59.469	12.487	15.148	0	189	189	2	1	-10921639	174.143	179	92	230	3657	43.682	4.800	0.182	1.226
ID432443	432443	59	43.140	27.917	20.990	0	189	189	2	1	-10921639	194.143	205	129	246	4077	30.895	6.336	0.091	1.053
ID432441	432441	57	55.350	19.782	8.944	0	189	189	2	1	-10921639	156.857	154	98	233	3294	36.185	2.000	0.148	1.118
ID432447	432447	57	42.591	19.862	8.851	0	190	190	2	1	-10921639	140.810	148	90	212	2957	32.098	2.000	0.117	0.922
ID432452	432452	61	74.127	27.981	28.682	0	190	190	2	1	-10921639	162.143	161	78	255	3405	52.206	2.000	0.194	1.009
ID432450	432450	62	67.512	12.776	22.132	0	190	190	2	1	-10921639	150.190	143	93	255	3154	39.185	2.000	0.181	1.177
ID432451	432451	53	58.914	19.144	24.838	0	190	190	2	1	-10921639	214.429	220	167	255	4503	30.771	7.600	0.140	1.707
ID432448	432448	56	60.892	12.289	14.619	0	190	190	2	1	-10921639	168.238	172	102	233	3533	40.363	4.800	0.182	1.284
ID432449	432449	59	43.912	28.308	21.295	0	190	190	2	1	-10921639	201.524	208	126	240	4232	30.990	2.000	0.102	1.200
ID432464	432464	53	44.642	18.717	25.133	0	191	191	2	1	-10921639	204.429	204	167	241	4293	22.549	4.800	0.105	1.719
ID432465	432465	61	59.649	27.974	28.727	0	191	191	2	1	-10921639	145.048	144	80	231	3046	45.714	2.000	0.153	0.844
ID432462	432462	64	41.819	25.179	20.449	0	191	191	2	1	-10921639	217.429	215	161	255	4566	26.619	7.600	0.098	1.459
ID432463	432463	62	53.338	12.897	22.333	0	191	191	2	1	-10921639	144.143	144	87	204	3027	29.950	2.000	0.176	1.442
ID432460	432460	56	65.008	12.321	14.828	0	191	191	2	1	-10921639	159.952	161	88	227	3359	41.070	4.800	0.213	1.366
ID432461	432461	None	40.340	22.144	15.078	0	191	191	2	1	-10921639	179.667	177	134	235	3773	28.762	2.000	0.078	0.909
ID432459	432459	57	49.561	19.894	8.881	0	191	191	2	1	-10921639	143.381	136	90	218	3011	34.188	2.000	0.141	1.034
ID432486	432486	56	59.566	12.553	14.783	0	192	192	2	1	-10921639	161.905	157	111	220	3400	30.807	2.000	0.168	1.513
ID432487	432487	64	50.069	26.579	20.532	0	192	192	2	1	-10921639	206.000	200	151	255	4326	35.658	4.800	0.125	1.285
ID432485	432485	57	46.116	19.948	9.085	0	192	192	2	1	-10921639	137.667	134	92	215	2891	34.755	2.000	0.115	0.818
ID432490	432490	None	43.332	21.716	26.869	0	192	192	2	1	-10921639	197.524	207	125	243	4148	32.628	4.800	0.111	1.211
ID432491	432491	61	67.344	27.960	28.335	0	192	192	2	1	-10921639	177.048	164	138	255	3718	34.294	2.000	0.168	1.488
ID432488	432488	62	67.259	13.050	22.621	0	192	192	2	1	-10921639	145.524	144	64	227	3056	46.943	2.000	0.203	1.048
ID432489	432489	53	43.318	19.724	23.663	0	192	192	2	1	-10921639	218.476	215	184	255	4588	23.284	7.600	0.093	1.603
ID432470	432470	62	47.305	13.058	22.206	0	193	193	2	1	-10921639	134.000	134	70	187	2814	32.384	2.000	0.156	1.117
ID432471	432471	61	58.452	28.278	28.290	0	193	193	2	1	-10921639	163.143	161	97	245	3426	33.787	2.000	0.147	1.239
ID432468	432468	64	42.731	25.232	20.993	0	193	193	2	1	-10921639	221.762	220	177	255	4657	24.329	2.000	0.077	1.306
ID432469	432469	None	44.587	28.591	21.266	0	193	193	2	1	-10921639	181.286	182	95	255	3807	41.258	6.259	0.105	0.833
ID432466	432466	57	54.822	19.756	9.541	0	193	193	2	1	-10921639	161.619	161	108	233	3394	35.468	7.600	0.147	1.169
ID432467	432467	56	59.114	12.447	14.756	0	193	193	2	1	-10921639	149.571	144	59	207	3141	45.813	4.800	0.202	1.097
ID432454	432454	56	68.102	12.838	14.835	0	194	194	2	1	-10921639	169.048	162	125	248	3550	35.736	2.000	0.177	1.426
ID432455	432455	64	40.260	26.766	20.737	0	194	194	2	1	-10921639	198.905	197	151	243	4177	29.079	2.000	0.093	1.165
ID432453	432453	57	63.560	20.373	9.609	0	194	194	2	1	-10921639	164.143	164	106	255	3447	36.431	2.000	0.170	1.311
ID432458	432458	61	52.053	28.133	28.102	0	194	194	2	1	-10921639	157.048	154	97	235	3298	33.101	2.000	0.128	1.080
ID432456	432456	62	52.095	12.921	22.457	0	194	194	2	1	-10921639	135.810	133	80	199	2852	32.931	2.000	0.168	1.185
ID432457	432457	65	40.919	17.084	25.987	0	194	194	2	1	-10921639	170.048	176	98	220	3571	38.554	7.600	0.090	0.731
ID432484	432484	61	48.717	27.985	28.335	0	195	195	2	1	-10921639	154.952	154	113	220	3254	25.854	2.000	0.137	1.441
ID432482	432482	65	42.242	18.024	26.136	0	195	195	2	1	-10921639	198.524	210	129	245	4169	36.751	7.600	0.100	0.985
ID432483	432483	66	42.629	20.844	27.106	0	195	195	2	1	-10921639	200.762	208	129	253	4216	32.424	4.800	0.095	1.073
ID432480	432480	64	51.029	26.712	20.799	0	195	195	2	1	-10921639	212.476	213	166	255	4462	32.543	4.800	0.119	1.390
ID432481	432481	62	57.549	12.962	22.593	0	195	195	2	1	-10921639	126.429	131	39	208	2655	47.617	2.000	0.165	0.753
ID432478	432478	56	70.328	12.849	14.967	0	195	195	2	1	-10921639	177.000	167	126	255	3717	36.955	2.000	0.171	1.396
ID432479	432479	None	47.612	22.039	14.882	0	195	195	2	1	-10921639	190.190	197	90	255	3994	41.285	2.000	0.088	0.743
ID432477	432477	57	53.090	20.501	9.534	0	195	195	2	1	-10921639	156.000	154	95	233	3276	37.340	2.000	0.134	0.988
ID432494	432494	64	47.786	26.764	20.754	0	196	196	2	1	-10921639	208.476	205	157	255	4378	28.840	4.800	0.120	1.546
ID432495	432495	62	54.922	13.061	22.688	0	196	196	2	1	-10921639	130.000	138	52	195	2730	43.181	2.000	0.172	0.883
ID432492	432492	57	70.383	20.842	9.493	0	196	196	2	1	-10921639	153.952	153	85	255	3233	52.796	2.000	0.200	0.971
ID432493	432493	56	80.957	12.557	15.255	0	196	196	2	1	-10921639	185.524	172	134	255	3896	41.223	2.000	0.207	1.547
ID432496	432496	66	56.633	20.089	26.844	0	196	196	2	1	-10921639	206.143	217	141	255	4329	39.025	4.800	0.136	1.261
ID432497	432497	61	62.110	28.030	28.017	0	196	196	2	1	-10921639	159.476	157	87	240	3349	37.563	2.000	0.160	1.173
ID432476	432476	61	42.623	28.472	28.032	0	197	197	2	1	-10921639	147.714	149	88	200	3102	29.352	2.000	0.114	1.027
ID432474	432474	64	47.187	25.827	20.597	0	197	197	2	1	-10921639	218.000	218	154	255	4578	28.567	4.800	0.109	1.499
ID432475	432475	62	50.263	13.008	22.500	0	197	197	2	1	-10921639	139.714	139	77	200	2934	34.625	2.000	0.152	1.067
ID432472	432472	57	62.615	20.776	9.366	0	197	197	2	1	-10921639	155.619	151	100	248	3268	45.242	2.000	0.168	0.989
ID432473	432473	56	75.888	12.787	15.126	0	197	197	2	1	-10921639	176.762	164	123	255	3712	39.991	2.000	0.184	1.371
ID432508	432508	66	45.915	19.953	25.960	0	198	198	2	1	-10921639	222.095	222	172	255	4664	22.614	4.800	0.114	2.013
ID432509	432509	61	43.184	28.132	28.140	0	198	198	2	1	-10921639	146.429	143	105	207	3075	27.130	2.000	0.112	1.085
ID432506	432506	56	73.761	12.568	15.380	0	198	198	2	1	-10921639	184.905	166	134	255	3883	39.855	2.000	0.178	1.403
ID432507	432507	62	56.402	13.038	22.496	0	198	198	2	1	-10921639	150.143	151	100	215	3153	34.936	2.000	0.166	1.222
ID432504	432504	57	65.106	20.903	9.417	0	198	198	2	1	-10921639	155.048	151	75	255	3256	50.357	2.000	0.178	0.929
ID432505	432505	None	41.521	22.208	14.137	0	198	198	2	1	-10921639	175.238	182	108	245	3680	36.443	2.000	0.057	0.519
ID432502	432502	66	48.748	19.375	25.042	0	199	199	2	1	-10921639	219.762	228	149	255	4615	30.252	4.800	0.112	1.458
ID432503	432503	61	46.701	28.148	28.067	0	199	199	2	1	-10921639	159.286	159	110	220	3345	29.830	6.337	0.123	1.172
ID432500	432500	None	55.383	29.008	20.918	0	199	199	2	1	-10921639	196.952	200	139	255	4136	30.834	4.800	0.132	1.488
ID432501	432501	62	47.250	12.932	22.220	0	199	199	2	1	-10921639	134.000	131	77	180	2814	31.705	2.000	0.146	1.077
ID432498	432498	57	58.745	21.102	9.519	0	199	199	2	1	-10921639	167.524	151	102	255	3518	36.830	2.000	0.131	1.051
ID432499	432499	56	81.245	12.731	15.546	0	199	199	2	1	-10921639	187.476	185	100	255	3937	45.870	2.000	0.210	1.418
ID432510	432510	57	60.479	20.478	9.453	0	200	200	2	1	-10921639	157.524	153	93	243	3308	49.136	2.000	0.145	0.811
ID432511	432511	56	68.507	12.524	15.821	0	200	200	2	1	-10921639	174.762	172	106	248	3670	36.068	2.000	0.186	1.521
ID432512	432512	66	53.577	19.605	27.299	0	200	200	2	1	-10921639	207.000	215	154	245	4347	26.644	4.800	0.152	2.051
ID432518	432518	57	62.625	20.666	9.309	0	201	201	2	1	-10921639	146.905	146	78	255	3085	53.043	2.000	0.152	0.730
ID432519	432519	67	46.379	17.098	13.560	0	201	201	2	1	-10921639	201.857	208	139	255	4239	35.404	2.000	0.094	0.977
ID432522	432522	66	42.904	20.054	26.834	0	201	201	2	1	-10921639	189.952	197	134	240	3989	33.250	6.283	0.111	1.142
ID432520	432520	56	41.871	12.049	14.681	0	201	201	2	1	-10921639	149.286	157	62	192	3135	36.849	4.800	0.139	0.987
ID432521	432521	68	46.254	26.573	21.391	0	201	201	2	1	-10921639	211.048	217	151	255	4432	31.411	3.200	0.104	1.266
ID432516	432516	68	52.203	27.076	21.363	0	202	202	2	1	-10921639	203.810	210	151	255	4280	31.456	2.000	0.117	1.355
ID432517	432517	66	50.176	19.749	27.341	0	202	202	2	1	-10921639	198.952	200	136	253	4178	33.504	6.261	0.139	1.450
ID432514	432514	67	44.705	17.154	13.401	0	202	202	2	1	-10921639	192.762	180	138	255	4048	35.512	2.000	0.090	0.900
ID432515	432515	56	46.670	12.521	15.265	0	202	202	2	1	-10921639	162.667	164	120	210	3416	23.678	4.800	0.129	1.574
ID432513	432513	57	61.667	20.689	9.136	0	202	202	2	1	-10921639	145.619	146	82	241	3058	47.821	2.000	0.155	0.816
ID432523	432523	56	47.964	12.754	15.853	0	203	203	2	1	-10921639	164.048	164	121	210	3445	24.400	4.800	0.138	1.627
ID432524	432524	66	52.030	19.373	26.950	0	203	203	2	1	-10921639	198.952	195	134	248	4178	35.942	4.800	0.146	1.412
ID432526	432526	68	51.886	27.217	21.127	0	204	204	2	1	-10921639	201.952	197	159	245	4241	27.217	2.000	0.116	1.547
ID432527	432527	66	44.001	19.462	26.576	0	204	204	2	1	-10921639	176.810	189	115	231	3713	36.447	4.800	0.137	1.169
ID432525	432525	None	44.090	17.704	14.629	0	204	204	2	1	-10921639	200.619	194	141	255	4213	29.006	2.000	0.086	1.091
ID432528	432528	68	43.591	27.623	21.044	0	205	205	2	1	-10921639	181.000	179	126	223	3801	30.186	2.000	0.113	1.222
ID432532	432532	66	52.222	19.322	27.050	0	206	206	2	1	-10921639	175.381	180	111	228	3683	35.247	4.800	0.165	1.412
ID432530	432530	None	40.846	17.819	14.590	0	206	206	2	1	-10921639	176.905	169	129	245	3715	31.581	2.000	0.070	0.734
ID432531	432531	68	48.532	26.725	21.951	0	206	206	2	1	-10921639	184.857	184	139	236	3882	30.087	2.000	0.112	1.242
ID432529	432529	None	41.025	12.571	15.020	0	206	206	2	1	-10921639	136.952	134	93	176	2876	24.365	2.000	0.131	1.305
ID432537	432537	66	41.280	19.646	28.202	0	207	207	2	1	-10921639	156.190	166	97	205	3280	35.513	7.600	0.118	0.925
ID432534	432534	None	41.737	12.982	13.758	0	208	208	2	1	-10921639	139.095	138	92	189	2921	25.807	2.000	0.150	1.405
ID432535	432535	None	45.072	28.006	21.319	0	208	208	2	1	-10921639	173.048	180	118	210	3634	27.219	2.000	0.120	1.366
ID432536	432536	None	43.218	21.264	21.222	0	209	209	2	1	-10921639	211.619	207	156	255	4444	27.953	6.308	0.087	1.215
ID432533	432533	69	40.259	27.207	22.519	0	210	210	2	1	-10921639	166.333	162	116	220	3493	27.326	2.000	0.089	0.992
ID432542	432542	None	49.088	20.079	21.606	0	211	211	2	1	-10921639	193.571	195	154	255	4065	29.260	2.000	0.105	1.262
ID432543	432543	69	45.262	27.417	22.084	0	211	211	2	1	-10921639	164.286	153	120	218	3450	28.441	2.000	0.129	1.324
ID432541	432541	None	41.225	18.199	14.457	0	211	211	2	1	-10921639	159.667	157	113	225	3353	32.491	2.000	0.097	0.867
ID432544	432544	69	42.352	27.710	22.233	0	212	212	2	1	-10921639	159.905	157	113	213	3358	29.395	2.000	0.115	1.120
ID432538	432538	None	42.302	18.856	15.710	0	213	213	2	1	-10921639	176.190	172	123	230	3700	28.044	4.800	0.123	1.376
ID432539	432539	None	40.536	19.789	22.104	0	213	213	2	1	-10921639	176.190	177	115	222	3700	28.340	2.000	0.096	1.086
ID432540	432540	69	42.192	27.345	22.885	0	213	213	2	1	-10921639	156.714	159	115	210	3291	25.040	2.000	0.112	1.257
ID432547	432547	70	47.144	19.490	22.130	0	215	215	2	1	-10921639	189.381	187	146	246	3977	24.190	4.800	0.127	1.761
ID432546	432546	70	56.095	19.278	22.321	0	216	216	2	1	-10921639	186.857	185	125	241	3924	32.550	4.800	0.140	1.413
ID432545	432545	71	45.301	18.727	16.131	0	216	216	2	1	-10921639	170.952	171	121	217	3590	28.294	2.000	0.117	1.263
ID432550	432550	70	48.976	19.625	22.328	0	217	217	2	1	-10921639	187.571	200	118	241	3939	35.156	4.800	0.121	1.150
ID432549	432549	71	45.511	18.095	15.348	0	217	217	2	1	-10921639	160.667	159	111	245	3374	33.461	2.000	0.096	0.842
ID432548	432548	71	42.554	18.109	15.162	0	218	218	2	1	-10921639	149.714	148	110	233	3144	31.530	2.000	0.092	0.801
ID432551	432551	71	40.535	18.121	15.008	0	219	219	2	1	-10921639	153.048	154	111	215	3214	26.419	2.000	0.099	1.044
ID432555	432555	71	44.920	17.881	15.143	0	220	220	2	1	-10921639	156.381	156	110	236	3284	30.910	2.000	0.104	0.950
ID432552	432552	72	40.299	20.342	23.029	0	223	223	2	1	-10921639	188.286	190	134	246	3954	28.111	7.600	0.099	1.202
ID432554	432554	72	50.262	19.914	22.758	0	224	224	2	1	-10921639	207.476	210	161	246	4357	22.001	7.600	0.136	2.259
ID432553	432553	73	44.034	18.326	15.424	0	224	224	2	1	-10921639	151.810	146	103	217	3188	34.597	2.000	0.104	0.830
ID432558	432558	72	55.877	21.019	23.752	0	225	225	2	1	-10921639	206.857	210	167	255	4344	25.462	4.800	0.141	2.005
ID432557	432557	73	41.365	18.184	15.419	0	225	225	2	1	-10921639	150.000	154	102	207	3150	30.961	2.000	0.104	0.912
ID432556	432556	73	43.421	18.176	15.569	0	226	226	2	1	-10921639	151.524	143	95	220	3182	30.978	2.000	0.113	0.991
ID432559	432559	73	42.904	18.060	15.344	0	227	227	2	1	-10921639	149.190	139	108	222	3133	29.961	2.000	0.101	0.917
ID432560	432560	None	59.066	19.931	22.256	0	227	227	2	1	-10921639	211.476	207	172	255	4441	29.109	4.800	0.141	1.794
ID432561	432561	73	40.384	18.465	15.562	0	228	228	2	1	-10921639	153.000	148	93	208	3213	33.270	2.000	0.100	0.838
ID432562	432562	76	42.534	20.626	23.341	0	229	229	2	1	-10921639	184.143	179	148	230	3867	22.014	7.600	0.095	1.457
ID432563	432563	76	44.378	20.450	23.322	0	230	230	2	1	-10921639	185.095	184	118	245	3887	30.219	7.600	0.100	1.109
ID432567	432567	None	48.081	18.047	14.531	0	231	231	2	1	-10921639	157.381	161	102	227	3305	33.416	2.000	0.112	0.946
ID432565	432565	74	48.631	17.694	15.196	0	234	234	2	1	-10921639	168.571	167	118	243	3540	30.737	6.360	0.112	1.108
ID432564	432564	74	53.409	17.956	15.170	0	235	235	2	1	-10921639	169.190	171	126	240	3553	31.017	2.000	0.124	1.202
ID432566	432566	74	40.202	18.306	15.201	0	236	236	2	1	-10921639	152.381	151	115	220	3200	27.779	2.000	0.095	0.956
ID432570	432570	74	53.226	18.011	15.105	0	237	237	2	1	-10921639	159.619	159	120	246	3352	32.870	2.000	0.122	1.057
ID432568	432568	74	64.114	18.102	15.092	0	238	238	2	1	-10921639	160.667	156	110	246	3374	38.233	2.000	0.157	1.143
ID432569	432569	75	45.784	19.821	25.434	0	238	238	2	1	-10921639	173.143	174	131	215	3636	22.846	4.800	0.130	1.740
ID432571	432571	74	54.845	18.057	15.210	0	239	239	2	1	-10921639	157.000	154	115	253	3297	36.527	2.000	0.113	0.873
ID432572	432572	75	41.295	20.242	25.289	0	239	239	2	1	-10921639	160.714	161	115	194	3375	22.597	4.800	0.132	1.654
ID432574	432574	75	45.863	19.829	25.451	0	240	240	2	1	-10921639	157.810	148	120	205	3314	22.616	4.800	0.137	1.676
ID432573	432573	74	55.935	18.120	15.145	0	240	240	2	1	-10921639	157.619	156	108	243	3310	34.510	2.000	0.139	1.117
ID432575	432575	74	64.868	17.835	14.881	0	241	241	2	1	-10921639	161.238	151	115	255	3386	37.055	2.000	0.160	1.198
ID432576	432576	75	40.221	19.695	25.534	0	241	241	2	1	-10921639	152.143	154	100	195	3195	26.539	6.291	0.130	1.323
ID432579	432579	74	52.463	17.954	15.254	0	242	242	2	1	-10921639	153.238	146	115	245	3218	31.656	2.000	0.126	1.084
ID432580	432580	75	47.185	19.780	25.297	0	242	242	2	1	-10921639	163.762	162	123	213	3439	23.708	6.325	0.143	1.725
ID432583	432583	74	59.263	17.899	15.144	0	243	243	2	1	-10921639	161.238	153	118	250	3386	32.735	2.000	0.150	1.283
ID432584	432584	75	41.925	18.409	25.844	0	243	243	2	1	-10921639	121.143	121	52	184	2544	37.418	2.000	0.135	0.769
ID432586	432586	None	45.459	21.724	23.956	0	244	244	2	1	-10921639	164.286	169	125	215	3450	25.906	2.000	0.117	1.327
ID432585	432585	74	60.013	17.952	14.743	0	244	244	2	1	-10921639	167.810	156	131	253	3524	32.655	2.000	0.138	1.246
ID432577	432577	74	55.874	18.247	14.856	0	245	245	2	1	-10921639	157.190	148	123	235	3301	32.585	2.000	0.134	1.139
ID432581	432581	74	46.515	18.056	15.027	0	246	246	2	1	-10921639	150.429	138	113	223	3159	29.524	2.000	0.100	0.926
ID432582	432582	74	51.397	18.015	15.062	0	247	247	2	1	-10921639	157.381	151	116	235	3305	29.951	2.000	0.124	1.160
ID432578	432578	74	43.503	17.935	14.975	0	248	248	2	1	-10921639	149.333	144	106	220	3136	28.092	2.000	0.095	0.926
ID432587	432587	74	48.573	18.195	15.012	0	249	249	2	1	-10921639	153.143	148	118	230	3216	27.704	2.000	0.128	1.253
ID432588	432588	None	48.807	17.992	15.292	0	251	251	2	1	-10921639	151.143	146	116	238	3174	29.237	2.000	0.122	1.124
ID432589	432589	77	49.428	31.292	22.848	0	251	251	2	1	-10921639	135.190	129	92	199	2839	27.804	2.000	0.144	1.222
ID432603	432603	77	57.153	31.482	23.074	0	252	252	2	1	-10921639	142.048	131	102	222	2983	33.516	2.000	0.157	1.149
ID432590	432590	77	70.201	31.109	22.875	0	253	253	2	1	-10921639	159.048	153	106	255	3340	39.200	2.000	0.193	1.313
ID432598	432598	78	47.517	17.171	13.485	0	254	254	2	1	-10921639	162.381	166	113	218	3410	28.207	4.800	0.156	1.552
ID432599	432599	79	46.720	17.510	14.092	0	254	254	2	1	-10921639	159.286	166	102	218	3345	32.888	4.800	0.142	1.204
ID432602	432602	None	40.065	19.022	29.071	0	254	254	2	1	-10921639	99.762	105	46	166	2095	31.528	2.000	0.147	0.812
ID432600	432600	None	41.344	14.212	22.902	0	254	254	2	1	-10921639	104.190	105	37	159	2188	36.780	2.000	0.157	0.769
ID432601	432601	77	76.843	31.027	22.953	0	254	254	2	1	-10921639	164.476	157	103	255	3454	44.777	2.000	0.184	1.143
ID432591	432591	78	44.817	16.676	11.431	0	255	255	2	1	-10921639	151.571	144	98	204	3183	27.680	6.294	0.140	1.345
ID432592	432592	79	42.936	17.817	14.906	0	255	255	2	1	-10921639	155.667	153	110	215	3269	27.895	2.000	0.098	0.996
ID432593	432593	77	79.670	31.008	22.787	0	255	255	2	1	-10921639	169.571	164	111	255	3561	44.409	2.000	0.203	1.291
ID432596	432596	78	59.584	16.954	11.677	0	256	256	2	1	-10921639	174.667	161	129	255	3668	32.089	4.800	0.154	1.452
ID432597	432597	77	77.131	31.042	22.820	0	256	256	2	1	-10921639	166.905	154	118	255	3505	40.754	2.000	0.209	1.415
ID432594	432594	78	58.119	17.021	11.217	0	257	257	2	1	-10921639	162.095	164	116	235	3404	35.577	2.000	0.146	1.161
ID432595	432595	77	76.198	30.986	22.810	0	257	257	2	1	-10921639	171.619	169	110	255	3604	39.252	2.000	0.214	1.539
ID432607	432607	78	67.699	17.022	11.799	0	258	258	2	1	-10921639	178.905	179	121	255	3757	38.288	2.000	0.170	1.358
ID432610	432610	77	56.330	30.918	22.948	0	258	258	2	1	-10921639	155.190	151	105	218	3259	30.828	4.800	0.175	1.502
ID432608	432608	None	47.947	18.232	15.146	0	258	258	2	1	-10921639	168.238	162	111	251	3533	37.164	2.000	0.103	0.848
ID432609	432609	80	42.494	20.574	23.468	0	258	258	2	1	-10921639	175.905	185	120	223	3694	30.817	4.800	0.097	1.013
ID432606	432606	80	53.827	19.781	22.905	0	259	259	2	1	-10921639	187.714	180	139	236	3942	29.367	4.800	0.135	1.525
ID432604	432604	78	71.800	17.180	12.316	0	259	259	2	1	-10921639	188.048	189	125	255	3949	38.284	4.800	0.191	1.575
ID432605	432605	77	62.267	30.583	22.055	0	259	259	2	1	-10921639	162.857	159	88	228	3420	42.254	4.800	0.186	1.207
ID432614	432614	80	50.976	19.360	22.741	0	260	260	2	1	-10921639	188.095	180	149	255	3950	28.825	4.800	0.111	1.307
ID432615	432615	77	56.401	30.715	22.861	0	260	260	2	1	-10921639	158.619	161	106	217	3331	32.472	4.800	0.177	1.472
ID432612	432612	81	43.978	18.069	14.578	0	260	260	2	1	-10921639	163.762	166	118	217	3439	32.579	2.000	0.108	0.981
ID432613	432613	82	61.957	14.215	23.153	0	260	260	2	1	-10921639	132.952	123	70	220	2792	45.834	2.000	0.182	0.895
ID432611	432611	78	66.145	16.958	11.711	0	260	260	2	1	-10921639	172.571	179	113	241	3624	36.594	2.000	0.175	1.405
ID432620	432620	80	43.925	19.335	23.096	0	261	261	2	1	-10921639	186.762	189	139	225	3922	23.740	4.800	0.115	1.623
ID432621	432621	None	42.928	28.510	28.805	0	261	261	2	1	-10921639	111.143	120	44	169	2334	37.106	2.000	0.160	0.828
ID432618	432618	77	54.576	30.734	22.090	0	261	261	2	1	-10921639	166.476	171	83	212	3496	36.182	4.800	0.170	1.340
ID432619	432619	82	50.751	14.349	23.451	0	261	261	2	1	-10921639	123.714	116	57	212	2598	47.251	2.000	0.136	0.628
ID432616	432616	78	59.063	17.045	11.685	0	261	261	2	1	-10921639	175.048	169	123	245	3676	36.232	7.600	0.156	1.303
ID432617	432617	81	50.102	18.087	14.705	0	261	261	2	1	-10921639	172.905	169	111	240	3631	34.663	2.000	0.115	1.028
ID432634	432634	77	71.069	30.923	22.387	0	262	262	2	1	-10921639	177.571	184	83	241	3729	44.260	4.800	0.195	1.312
ID432635	432635	80	59.148	19.788	23.541	0	262	262	2	1	-10921639	207.429	208	167	255	4356	25.127	4.800	0.149	2.144
ID432632	432632	78	62.002	16.938	12.183	0	262	262	2	1	-10921639	173.619	177	123	246	3646	36.926	7.600	0.157	1.279
ID432633	432633	None	41.894	12.152	15.289	0	262	262	2	1	-10921639	109.429	108	62	162	2298	29.245	2.000	0.183	1.159
ID432622	432622	78	56.717	16.911	11.926	0	263	263	2	1	-10921639	184.810	190	134	238	3881	29.185	7.600	0.143	1.588
ID432623	432623	84	42.309	23.633	13.622	0	263	263	2	1	-10921639	139.667	141	85	197	2933	29.535	2.000	0.140	1.165
ID432626	432626	83	43.331	28.051	28.766	0	263	263	2	1	-10921639	124.762	128	60	185	2620	36.127	2.000	0.133	0.813
ID432624	432624	80	58.968	19.940	23.983	0	263	263	2	1	-10921639	212.476	212	167	255	4462	26.449	4.800	0.152	2.118
ID432625	432625	77	50.172	30.986	23.939	0	263	263	2	1	-10921639	164.000	166	102	205	3444	30.568	4.800	0.156	1.448
ID432630	432630	77	41.041	31.032	23.676	0	264	264	2	1	-10921639	163.952	164	106	199	3443	25.637	4.800	0.136	1.536
ID432631	432631	83	49.520	28.155	28.810	0	264	264	2	1	-10921639	131.143	136	55	199	2754	39.173	2.000	0.157	0.910
ID432628	432628	84	57.077	23.604	14.043	0	264	264	2	1	-10921639	145.429	148	69	222	3054	41.069	2.000	0.172	1.038
ID432629	432629	80	53.416	19.617	23.494	0	264	264	2	1	-10921639	209.714	217	148	255	4404	30.105	4.800	0.127	1.572
ID432627	432627	78	48.583	17.018	12.681	0	264	264	2	1	-10921639	184.333	187	138	227	3871	26.411	7.600	0.143	1.745
ID432654	432654	83	61.609	28.034	28.773	0	265	265	2	1	-10921639	138.810	134	64	215	2915	42.098	2.000	0.190	1.052
ID432652	432652	None	40.105	14.084	23.276	0	265	265	2	1	-10921639	124.667	126	62	185	2618	38.294	2.000	0.106	0.624
ID432653	432653	80	52.733	19.589	23.170	0	265	265	2	1	-10921639	207.810	212	141	255	4364	30.407	4.800	0.122	1.484
ID432650	432650	84	64.994	23.635	14.018	0	265	265	2	1	-10921639	162.476	156	83	246	3412	45.636	2.000	0.187	1.121
ID432651	432651	77	45.878	30.626	21.905	0	265	265	2	1	-10921639	157.524	166	78	218	3308	36.159	4.800	0.145	1.101
ID432648	432648	78	48.115	17.179	12.190	0	265	265	2	1	-10921639	182.381	182	134	220	3830	28.189	7.600	0.131	1.497
ID432649	432649	None	46.748	17.834	13.731	0	265	265	2	1	-10921639	192.762	197	144	241	4048	25.749	4.800	0.128	1.695
ID432662	432662	77	49.293	30.190	20.949	0	266	266	2	1	-10921639	162.952	161	95	227	3422	35.231	2.000	0.120	0.993
ID432663	432663	80	44.680	19.385	23.026	0	266	266	2	1	-10921639	201.381	200	133	238	4229	28.530	4.800	0.106	1.349
ID432660	432660	84	66.406	23.605	13.934	0	266	266	2	1	-10921639	176.048	176	97	250	3697	40.266	4.800	0.183	1.355
ID432661	432661	85	43.282	12.812	15.364	0	266	266	2	1	-10921639	141.667	144	102	184	2975	22.841	4.800	0.148	1.603
ID432664	432664	86	52.410	31.047	24.211	0	266	266	2	1	-10921639	170.810	167	123	223	3587	30.587	4.800	0.168	1.605
ID432665	432665	83	57.973	27.937	28.796	0	266	266	2	1	-10921639	131.429	136	54	217	2760	46.057	2.000	0.157	0.773
ID432646	432646	86	46.243	30.682	23.192	0	267	267	2	1	-10921639	162.714	167	97	210	3417	35.602	4.800	0.154	1.218
ID432647	432647	83	65.408	27.896	28.793	0	267	267	2	1	-10921639	128.571	129	51	240	2700	50.782	2.000	0.180	0.771
ID432644	432644	85	57.797	12.879	15.520	0	267	267	2	1	-10921639	139.000	143	65	213	2919	40.648	2.000	0.173	1.011
ID432645	432645	80	56.139	19.232	22.496	0	267	267	2	1	-10921639	206.810	204	153	255	4343	38.781	2.000	0.121	1.155
ID432643	432643	84	70.756	23.725	14.000	0	267	267	2	1	-10921639	167.905	167	87	253	3526	44.436	2.000	0.182	1.163
ID432666	432666	84	62.747	23.165	13.892	0	268	268	2	1	-10921639	167.810	161	115	255	3524	36.189	2.000	0.149	1.200
ID432667	432667	85	66.643	12.936	15.769	0	268	268	2	1	-10921639	155.524	148	95	245	3266	38.911	2.000	0.185	1.250
ID432668	432668	80	52.835	19.539	22.199	0	268	268	2	1	-10921639	209.667	213	143	255	4403	29.733	4.800	0.126	1.581
ID432642	432642	83	51.133	27.603	28.545	0	269	269	2	1	-10921639	132.381	134	55	217	2780	48.817	2.000	0.150	0.708
ID432640	432640	80	57.797	19.824	22.929	0	269	269	2	1	-10921639	217.190	222	162	255	4561	30.149	4.800	0.126	1.614
ID432641	432641	None	40.943	14.755	23.694	0	269	269	2	1	-10921639	132.286	136	67	210	2778	38.573	2.000	0.094	0.591
ID432638	432638	85	59.298	12.868	15.788	0	269	269	2	1	-10921639	144.286	143	90	218	3030	35.120	2.000	0.172	1.205
ID432639	432639	87	46.993	29.346	20.804	0	269	269	2	1	-10921639	175.095	176	120	223	3677	28.469	4.800	0.126	1.379
ID432636	432636	None	47.720	18.200	10.915	0	269	269	2	1	-10921639	181.762	185	123	235	3817	32.885	4.800	0.120	1.184
ID432637	432637	84	61.099	22.913	14.008	0	269	269	2	1	-10921639	175.571	172	88	255	3687	41.811	2.000	0.143	1.052
ID432655	432655	84	67.571	22.578	14.047	0	270	270	2	1	-10921639	184.762	189	72	255	3880	55.031	2.000	0.158	0.914
ID432658	432658	87	45.012	28.992	21.736	0	270	270	2	1	-10921639	188.571	187	131	233	3960	28.470	6.335	0.108	1.290
ID432659	432659	83	51.270	27.602	28.710	0	270	270	2	1	-10921639	133.952	139	47	218	2813	49.931	2.000	0.137	0.647
ID432656	432656	85	56.397	12.870	15.696	0	270	270	2	1	-10921639	144.143	138	97	215	3027	34.074	2.000	0.165	1.201
ID432657	432657	80	48.683	19.083	22.311	0	270	270	2	1	-10921639	192.571	192	136	255	4044	33.797	2.000	0.093	0.970
ID432670	432670	84	57.779	22.608	14.406	0	271	271	2	1	-10921639	170.667	179	55	255	3584	56.566	2.000	0.126	0.674
ID432671	432671	85	54.640	12.882	15.555	0	271	271	2	1	-10921639	149.429	148	98	218	3138	34.955	2.000	0.161	1.187
ID432669	432669	88	46.989	17.936	13.680	0	271	271	2	1	-10921639	203.619	202	144	250	4276	25.854	4.800	0.114	1.617
ID432672	432672	87	57.938	28.863	21.515	0	271	271	2	1	-10921639	210.238	217	141	255	4415	29.412	4.800	0.147	1.837
ID432673	432673	83	63.761	27.228	28.124	0	271	271	2	1	-10921639	174.286	174	116	255	3660	40.800	2.000	0.143	1.069
ID432686	432686	88	50.554	17.898	13.627	0	272	272	2	1	-10921639	209.048	212	153	255	4390	29.464	4.800	0.112	1.424
ID432687	432687	84	59.465	22.711	14.750	0	272	272	2	1	-10921639	171.524	174	83	255	3602	46.193	2.000	0.126	0.833
ID432690	432690	87	54.691	28.250	21.578	0	272	272	2	1	-10921639	204.238	202	164	255	4289	28.164	4.800	0.123	1.588
ID432691	432691	83	50.846	27.182	28.086	0	272	272	2	1	-10921639	156.810	161	98	241	3293	37.419	2.000	0.116	0.871
ID432688	432688	85	66.887	12.899	15.612	0	272	272	2	1	-10921639	156.286	151	97	233	3282	40.269	2.000	0.191	1.247
ID432689	432689	80	43.425	19.183	22.425	0	272	272	2	1	-10921639	190.619	195	138	241	4003	31.617	2.000	0.093	1.029
ID432684	432684	80	48.445	19.449	22.652	0	273	273	2	1	-10921639	201.286	194	139	255	4227	33.429	2.000	0.101	1.100
ID432685	432685	83	61.467	27.034	28.072	0	273	273	2	1	-10921639	179.619	179	108	255	3772	40.682	2.000	0.135	1.047
ID432682	432682	84	53.429	22.267	14.900	0	273	273	2	1	-10921639	198.429	197	108	255	4167	38.835	2.000	0.110	1.015
ID432683	432683	87	50.079	27.591	21.099	0	273	273	2	1	-10921639	204.476	204	144	255	4294	29.852	4.800	0.131	1.587
ID432680	432680	88	45.743	17.791	11.642	0	273	273	2	1	-10921639	202.143	212	164	250	4245	25.800	6.266	0.108	1.531
ID432681	432681	85	51.159	13.048	15.429	0	273	273	2	1	-10921639	161.000	166	110	213	3381	29.752	2.000	0.149	1.406
ID432678	432678	80	48.486	19.554	22.759	0	274	274	2	1	-10921639	206.857	197	179	255	4344	26.532	2.000	0.090	1.282
ID432679	432679	83	59.315	27.468	27.950	0	274	274	2	1	-10921639	174.810	174	100	255	3671	42.732	2.000	0.127	0.924
ID432676	432676	85	46.226	12.797	15.531	0	274	274	2	1	-10921639	150.524	157	100	205	3161	29.291	2.000	0.139	1.256
ID432677	432677	87	51.175	27.837	20.187	0	274	274	2	1	-10921639	200.476	202	139	255	4210	37.340	7.600	0.122	1.170
ID432674	432674	88	52.278	17.748	11.503	0	274	274	2	1	-10921639	208.762	210	161	245	4384	22.629	4.800	0.136	2.213
ID432675	432675	84	58.018	22.273	15.002	0	274	274	2	1	-10921639	190.524	187	106	255	4001	43.094	2.000	0.100	0.805
ID432694	432694	85	44.385	12.915	15.755	0	275	275	2	1	-10921639	155.952	154	113	204	3275	27.978	2.000	0.131	1.287
ID432695	432695	83	46.262	27.049	27.867	0	275	275	2	1	-10921639	167.381	172	103	233	3515	39.194	2.000	0.102	0.794
ID432692	432692	89	44.484	17.908	14.618	0	275	275	2	1	-10921639	200.571	208	141	255	4212	32.052	2.000	0.078	0.908
ID432693	432693	84	62.394	22.721	15.025	0	275	275	2	1	-10921639	172.810	172	95	255	3629	47.335	2.000	0.126	0.820
ID432700	432700	83	51.117	27.396	27.970	0	276	276	2	1	-10921639	171.095	172	103	243	3593	36.911	2.000	0.128	1.050
ID432698	432698	87	40.230	26.899	21.884	0	276	276	2	1	-10921639	207.571	202	179	255	4359	22.910	2.000	0.077	1.297
ID432699	432699	90	53.492	19.725	28.435	0	276	276	2	1	-10921639	158.381	161	92	233	3326	40.073	2.000	0.125	0.877
ID432696	432696	89	62.853	17.516	12.053	0	276	276	2	1	-10921639	216.381	218	133	255	4544	35.184	4.800	0.157	1.665
ID432697	432697	85	56.763	13.037	15.788	0	276	276	2	1	-10921639	154.667	161	88	218	3248	37.825	2.000	0.162	1.140
ID432702	432702	85	51.373	13.447	15.326	0	277	277	2	1	-10921639	156.333	162	85	236	3283	41.070	2.000	0.139	0.931
ID432703	432703	87	45.055	26.804	22.113	0	277	277	2	1	-10921639	216.619	217	172	255	4549	26.034	3.200	0.093	1.419
ID432701	432701	89	61.732	17.781	11.614	0	277	277	2	1	-10921639	199.571	208	134	255	4191	36.328	4.800	0.150	1.429
ID432704	432704	83	49.989	27.029	27.878	0	277	277	2	1	-10921639	172.524	185	98	246	3623	42.400	2.000	0.112	0.818
ID432705	432705	90	45.615	19.698	28.751	0	277	277	2	1	-10921639	134.524	131	59	205	2825	49.932	2.000	0.117	0.566
ID432710	432710	83	43.007	27.540	27.854	0	278	278	2	1	-10921639	155.762	161	83	223	3271	43.460	2.000	0.097	0.635
ID432708	432708	89	57.955	17.048	11.688	0	278	278	2	1	-10921639	185.238	189	123	245	3890	32.243	2.000	0.139	1.406
ID432709	432709	85	47.088	13.256	15.703	0	278	278	2	1	-10921639	154.714	166	82	205	3249	36.877	4.800	0.151	1.103
ID432706	432706	89	51.236	17.184	11.648	0	279	279	2	1	-10921639	171.048	172	120	250	3592	29.914	2.000	0.118	1.206
ID432707	432707	85	41.662	13.278	15.074	0	279	279	2	1	-10921639	146.619	143	85	200	3079	31.806	2.000	0.127	1.041
ID432711	432711	89	59.883	17.019	11.218	0	280	280	2	1	-10921639	174.571	164	120	250	3666	36.037	2.000	0.160	1.338
ID432712	432712	85	48.815	13.173	14.936	0	280	280	2	1	-10921639	156.714	153	90	218	3291	35.869	2.000	0.134	1.034
ID432713	432713	None	44.933	28.150	28.061	0	280	280	2	1	-10921639	165.333	162	111	223	3472	35.466	2.000	0.101	0.855
ID432716	432716	91	50.960	23.347	17.275	0	281	281	2	1	-10921639	187.238	187	115	245	3932	38.039	2.000	0.110	0.977
ID432717	432717	92	52.216	29.942	24.360	0	281	281	2	1	-10921639	193.857	195	146	255	4071	36.353	7.600	0.107	1.028
ID432714	432714	89	46.979	16.523	11.256	0	281	281	2	1	-10921639	165.952	164	108	227	3485	34.494	2.000	0.129	1.103
ID432715	432715	None	42.409	18.007	15.741	0	281	281	2	1	-10921639	174.095	169	116	241	3656	36.252	2.000	0.063	0.570
ID432734	432734	92	45.496	29.392	24.779	0	282	282	2	1	-10921639	209.667	210	149	255	4403	28.952	4.800	0.109	1.423
ID432735	432735	93	46.462	28.141	27.443	0	282	282	2	1	-10921639	195.571	197	128	241	4107	34.533	7.600	0.109	1.110
ID432732	432732	85	50.538	13.420	15.289	0	282	282	2	1	-10921639	162.810	159	110	228	3419	37.138	4.800	0.140	1.078
ID432733	432733	91	40.242	23.497	16.749	0	282	282	2	1	-10921639	179.048	171	128	236	3760	27.815	2.000	0.082	0.977
ID432731	432731	89	64.594	16.408	11.224	0	282	282	2	1	-10921639	177.905	174	116	255	3736	39.623	2.000	0.170	1.305
ID432718	432718	89	51.881	16.579	10.617	0	283	283	2	1	-10921639	171.095	174	125	230	3593	31.108	4.800	0.133	1.295
ID432719	432719	85	45.261	13.447	15.457	0	283	283	2	1	-10921639	170.810	180	115	230	3587	36.305	4.800	0.132	1.097
ID432722	432722	92	58.397	30.370	23.724	0	283	283	2	1	-10921639	196.952	189	146	255	4136	32.452	2.000	0.122	1.324
ID432723	432723	93	48.757	28.078	27.055	0	283	283	2	1	-10921639	181.000	189	120	246	3801	37.252	7.600	0.099	0.872
ID432720	432720	91	53.369	24.108	16.551	0	283	283	2	1	-10921639	207.905	210	161	255	4366	28.344	4.800	0.129	1.676
ID432721	432721	None	40.033	19.878	22.950	0	283	283	2	1	-10921639	215.524	210	156	255	4526	27.418	2.000	0.074	1.086
ID432730	432730	92	57.243	30.722	23.698	0	284	284	2	1	-10921639	182.048	177	120	251	3823	38.211	7.600	0.155	1.279
ID432728	432728	89	64.662	16.044	10.872	0	284	284	2	1	-10921639	180.571	185	126	255	3792	35.189	2.000	0.164	1.444
ID432729	432729	91	59.306	23.627	16.892	0	284	284	2	1	-10921639	202.286	205	151	255	4248	35.423	2.000	0.138	1.389
ID432726	432726	91	46.271	23.679	16.689	0	285	285	2	1	-10921639	183.476	179	148	235	3853	25.432	4.800	0.112	1.456
ID432727	432727	93	43.516	28.799	27.244	0	285	285	2	1	-10921639	179.571	184	106	228	3771	31.366	4.800	0.129	1.306
ID432724	432724	89	61.072	15.877	10.815	0	285	285	2	1	-10921639	175.714	174	123	253	3690	34.686	7.600	0.153	1.348
ID432725	432725	None	42.151	18.086	15.810	0	285	285	2	1	-10921639	174.286	167	110	246	3660	35.814	2.000	0.065	0.596
ID432740	432740	92	40.753	31.695	23.679	0	286	286	2	1	-10921639	165.905	171	87	208	3484	34.511	2.000	0.121	1.036
ID432741	432741	93	50.768	28.140	27.682	0	286	286	2	1	-10921639	176.429	171	98	236	3705	37.485	4.800	0.142	1.173
ID432738	432738	91	54.074	23.385	17.186	0	286	286	2	1	-10921639	200.286	192	146	255	4206	34.184	2.000	0.122	1.275
ID432739	432739	None	46.306	19.323	22.523	0	286	286	2	1	-10921639	213.429	215	156	255	4482	30.024	4.800	0.106	1.361
ID432736	432736	89	59.030	16.150	11.047	0	286	286	2	1	-10921639	179.000	187	102	245	3759	39.295	7.600	0.161	1.263
ID432737	432737	94	52.291	13.557	15.010	0	286	286	2	1	-10921639	184.190	190	144	235	3868	29.453	2.000	0.119	1.329
ID432759	432759	89	62.128	16.272	10.734	0	287	287	2	1	-10921639	180.952	176	116	255	3800	36.515	7.600	0.158	1.351
ID432762	432762	92	57.101	31.211	23.597	0	287	287	2	1	-10921639	187.619	192	138	231	3940	30.551	4.800	0.152	1.622
ID432763	432763	93	47.903	28.322	28.010	0	287	287	2	1	-10921639	166.143	164	110	217	3489	32.091	2.000	0.131	1.196
ID432760	432760	94	51.698	13.788	13.756	0	287	287	2	1	-10921639	187.000	194	136	240	3927	32.148	7.600	0.121	1.253
ID432761	432761	91	50.453	23.116	17.598	0	287	287	2	1	-10921639	196.619	190	148	255	4129	32.306	2.000	0.092	1.023
ID432750	432750	95	45.128	28.203	18.900	0	288	288	2	1	-10921639	179.238	174	129	236	3764	27.114	2.000	0.108	1.290
ID432751	432751	92	70.190	31.536	23.663	0	288	288	2	1	-10921639	189.714	202	95	255	3984	48.541	2.000	0.179	1.189
ID432748	432748	94	43.244	13.269	15.082	0	288	288	2	1	-10921639	168.095	179	92	217	3530	34.624	4.800	0.139	1.183
ID432749	432749	91	56.758	23.115	17.278	0	288	288	2	1	-10921639	196.619	202	121	255	4129	42.086	2.000	0.114	0.953
ID432747	432747	89	62.708	16.674	10.511	0	288	288	2	1	-10921639	179.810	176	123	246	3776	37.436	2.000	0.151	1.260
ID432752	432752	93	47.216	28.848	27.958	0	288	288	2	1	-10921639	162.619	171	92	210	3415	36.319	2.000	0.129	1.027
ID432758	432758	None	43.770	22.854	26.830	0	289	289	2	1	-10921639	186.333	192	121	246	3913	34.127	2.000	0.095	0.949
ID432756	432756	95	45.465	27.961	19.238	0	289	289	2	1	-10921639	181.714	177	118	251	3816	37.793	2.000	0.093	0.821
ID432757	432757	92	56.256	31.615	23.219	0	289	289	2	1	-10921639	178.238	176	106	248	3743	42.986	2.000	0.140	1.021
ID432754	432754	94	54.710	13.548	15.023	0	289	289	2	1	-10921639	190.333	190	141	245	3997	24.196	4.800	0.145	1.990
ID432755	432755	91	49.498	23.156	17.564	0	289	289	2	1	-10921639	213.952	205	179	255	4493	27.476	2.000	0.100	1.413
ID432753	432753	89	48.476	16.813	10.322	0	289	289	2	1	-10921639	163.667	157	116	228	3437	30.273	4.800	0.167	1.546
ID432742	432742	89	42.556	17.608	9.861	0	290	290	2	1	-10921639	153.429	153	116	189	3222	22.835	4.800	0.144	1.689
ID432743	432743	94	63.937	13.391	15.483	0	290	290	2	1	-10921639	176.952	174	111	255	3716	43.744	4.800	0.181	1.241
ID432746	432746	92	57.995	30.947	25.494	0	290	290	2	1	-10921639	199.476	199	146	255	4189	32.872	4.800	0.145	1.532
ID432744	432744	91	49.949	23.487	17.373	0	290	290	2	1	-10921639	197.714	194	131	255	4152	38.538	2.000	0.110	1.014
ID432745	432745	95	46.053	28.142	19.543	0	290	290	2	1	-10921639	189.143	184	138	255	3972	30.060	2.000	0.082	0.958
ID432774	432774	95	50.729	27.984	19.459	0	291	291	2	1	-10921639	191.857	194	111	255	4029	42.644	2.000	0.105	0.856
ID432775	432775	92	60.290	29.255	27.074	0	291	291	2	1	-10921639	204.762	213	133	255	4300	37.089	4.800	0.163	1.546
ID432772	432772	94	67.921	13.297	15.836	0	291	291	2	1	-10921639	180.333	187	95	243	3787	45.624	4.800	0.187	1.246
ID432773	432773	91	43.501	23.581	17.371	0	291	291	2	1	-10921639	194.381	200	118	253	4082	38.493	2.000	0.100	0.916
ID432771	432771	89	52.914	17.375	9.981	0	291	291	2	1	-10921639	158.143	159	93	218	3321	31.645	4.800	0.161	1.385
ID432770	432770	92	64.942	29.089	27.188	0	292	292	2	1	-10921639	207.143	210	154	255	4350	30.842	4.800	0.163	1.882
ID432768	432768	None	41.644	19.025	22.358	0	292	292	2	1	-10921639	191.810	189	146	236	4028	25.532	2.000	0.092	1.266
ID432769	432769	96	40.067	31.000	24.000	0	292	292	2	1	-10921639	189.762	190	131	245	3985	30.806	4.800	0.104	1.159
ID432766	432766	91	49.368	23.066	16.937	0	292	292	2	1	-10921639	213.190	223	161	253	4477	25.586	4.800	0.121	1.795
ID432767	432767	95	43.800	27.839	19.562	0	292	292	2	1	-10921639	182.571	176	128	255	3834	31.774	2.000	0.074	0.790
ID432764	432764	89	54.277	17.677	9.737	0	292	292	2	1	-10921639	162.524	159	110	222	3413	33.283	4.800	0.159	1.340
ID432765	432765	94	63.413	13.214	16.362	0	292	292	2	1	-10921639	178.476	174	97	253	3748	42.647	4.800	0.168	1.206
ID432778	432778	96	44.643	31.155	23.443	0	293	293	2	1	-10921639	180.524	174	116	240	3791	32.992	2.000	0.094	0.936
ID432779	432779	92	46.997	28.880	27.872	0	293	293	2	1	-10921639	173.048	182	98	238	3634	38.121	7.600	0.120	0.973
ID432776	432776	89	59.910	17.404	9.759	0	293	293	2	1	-10921639	167.476	161	111	223	3517	31.325	4.800	0.184	1.659
ID432777	432777	94	51.019	13.198	16.485	0	293	293	2	1	-10921639	179.810	185	110	233	3776	31.777	4.800	0.160	1.562
ID432790	432790	92	68.812	28.932	27.776	0	294	294	2	1	-10921639	182.000	184	95	255	3822	49.557	2.000	0.159	1.010
ID432788	432788	91	42.145	22.565	17.070	0	294	294	2	1	-10921639	200.762	215	143	230	4216	28.989	4.800	0.103	1.295
ID432789	432789	96	40.261	31.033	24.384	0	294	294	2	1	-10921639	182.381	189	123	228	3830	30.725	2.000	0.093	1.010
ID432786	432786	89	61.085	17.489	9.506	0	294	294	2	1	-10921639	166.476	161	120	222	3496	30.063	4.800	0.194	1.802
ID432787	432787	94	50.801	13.179	16.870	0	294	294	2	1	-10921639	172.952	177	92	231	3632	40.768	6.295	0.142	1.056
ID432782	432782	94	64.911	13.604	17.561	0	295	295	2	1	-10921639	188.952	195	105	251	3968	44.453	2.000	0.158	1.161
ID432783	432783	None	48.326	29.140	20.721	0	295	295	2	1	-10921639	213.857	213	148	255	4491	28.426	4.800	0.107	1.455
ID432780	432780	89	74.745	17.381	9.092	0	295	295	2	1	-10921639	165.905	164	98	241	3484	41.986	4.800	0.235	1.506
ID432781	432781	91	45.958	22.653	16.496	0	295	295	2	1	-10921639	193.381	204	118	255	4061	38.577	6.352	0.106	0.961
ID432784	432784	96	46.812	31.029	24.055	0	295	295	2	1	-10921639	192.524	190	118	251	4043	35.552	2.000	0.102	1.000
ID432785	432785	92	64.037	28.487	28.357	0	295	295	2	1	-10921639	190.524	185	125	255	4001	34.194	2.000	0.146	1.423
ID432798	432798	92	58.156	28.491	28.409	0	296	296	2	1	-10921639	186.429	185	113	240	3915	31.464	2.000	0.135	1.414
ID432796	432796	96	56.546	31.008	23.600	0	296	296	2	1	-10921639	190.238	182	121	255	3995	41.289	2.000	0.122	1.003
ID432797	432797	None	41.989	21.178	27.273	0	296	296	2	1	-10921639	184.143	195	126	227	3867	29.586	4.800	0.103	1.158
ID432794	432794	89	81.585	17.445	9.535	0	296	296	2	1	-10921639	184.905	176	116	255	3883	43.854	4.800	0.223	1.537
ID432795	432795	94	47.960	13.731	17.505	0	296	296	2	1	-10921639	180.952	190	125	235	3800	33.045	4.800	0.139	1.339
ID432799	432799	89	81.511	17.356	9.513	0	297	297	2	1	-10921639	196.333	185	146	255	4123	39.329	4.800	0.212	1.745
ID432804	432804	92	55.393	28.791	28.483	0	297	297	2	1	-10921639	183.143	185	120	240	3846	35.046	2.000	0.126	1.170
ID432802	432802	None	43.786	28.202	19.847	0	297	297	2	1	-10921639	202.905	204	146	255	4261	27.142	7.600	0.090	1.232
ID432803	432803	96	60.433	30.985	23.996	0	297	297	2	1	-10921639	196.476	205	115	255	4126	42.759	2.000	0.131	1.066
ID432800	432800	94	41.304	13.422	15.358	0	297	297	2	1	-10921639	166.905	166	102	215	3505	32.922	4.800	0.111	1.017
ID432801	432801	None	44.408	22.786	17.112	0	297	297	2	1	-10921639	194.333	202	136	248	4081	30.792	7.600	0.097	1.118
ID432791	432791	89	84.882	17.407	9.171	0	298	298	2	1	-10921639	182.190	185	116	255	3826	46.339	4.800	0.241	1.527
ID432792	432792	96	48.915	31.030	24.118	0	298	298	2	1	-10921639	189.238	187	136	251	3974	32.676	2.000	0.115	1.199
ID432793	432793	92	54.930	28.260	28.834	0	298	298	2	1	-10921639	170.714	172	90	231	3585	41.729	2.000	0.155	1.097
ID432823	432823	89	88.004	17.364	9.174	0	299	299	2	1	-10921639	183.571	179	116	255	3855	47.657	4.800	0.250	1.542
ID432826	432826	92	58.614	28.742	28.225	0	299	299	2	1	-10921639	197.143	208	113	253	4140	38.963	2.000	0.133	1.190
ID432824	432824	None	42.984	28.011	19.572	0	299	299	2	1	-10921639	196.762	192	133	255	4132	32.513	7.600	0.092	1.022
ID432825	432825	96	59.718	31.060	24.293	0	299	299	2	1	-10921639	198.095	208	108	255	4160	39.901	2.000	0.133	1.165
ID432806	432806	96	60.563	30.934	24.349	0	300	300	2	1	-10921639	199.571	195	111	255	4191	40.329	2.000	0.141	1.225
ID432807	432807	92	58.380	28.000	29.014	0	300	300	2	1	-10921639	174.810	172	102	251	3671	42.766	7.600	0.133	0.962
ID432805	432805	89	87.931	17.613	9.282	0	300	300	2	1	-10921639	181.476	185	90	255	3811	55.004	4.800	0.258	1.354
ID432818	432818	96	62.516	30.782	23.776	0	301	301	2	1	-10921639	194.952	195	115	255	4094	46.581	2.000	0.148	1.076
ID432819	432819	92	59.096	27.227	29.062	0	301	301	2	1	-10921639	179.810	179	100	246	3776	37.175	2.000	0.148	1.246
ID432816	432816	89	78.198	17.443	9.336	0	301	301	2	1	-10921639	175.571	176	103	255	3687	49.625	2.000	0.219	1.272
ID432817	432817	None	42.361	27.908	19.751	0	301	301	2	1	-10921639	194.857	199	134	243	4092	30.642	7.600	0.093	1.082
ID432810	432810	89	65.838	17.638	9.977	0	302	302	2	1	-10921639	178.476	179	120	255	3748	36.937	4.800	0.177	1.455
ID432811	432811	96	56.951	30.718	24.775	0	302	302	2	1	-10921639	195.143	192	123	255	4098	38.963	4.800	0.134	1.187
ID432812	432812	92	52.453	26.727	29.323	0	302	302	2	1	-10921639	158.714	162	98	222	3333	32.240	2.000	0.140	1.208
ID432808	432808	89	66.320	17.718	10.008	0	303	303	2	1	-10921639	169.810	161	120	248	3566	34.928	4.800	0.182	1.496
ID432809	432809	96	58.460	30.755	24.691	0	303	303	2	1	-10921639	180.000	172	120	255	3780	40.602	2.000	0.138	1.075
ID432822	432822	97	40.058	18.365	25.268	0	304	304	2	1	-10921639	176.143	187	100	227	3699	36.664	7.600	0.094	0.823
ID432820	432820	89	63.999	17.463	10.051	0	304	304	2	1	-10921639	163.429	159	115	230	3432	36.495	2.000	0.185	1.400
ID432821	432821	None	44.917	17.148	15.944	0	304	304	2	1	-10921639	189.810	190	149	235	3986	22.892	4.800	0.113	1.687
ID432814	432814	97	42.406	18.637	25.547	0	305	305	2	1	-10921639	180.524	176	125	251	3791	33.236	7.600	0.102	1.006
ID432815	432815	None	42.326	30.993	26.808	0	305	305	2	1	-10921639	146.524	153	88	184	3077	29.576	2.000	0.137	1.193
ID432813	432813	89	66.509	17.693	10.044	0	305	305	2	1	-10921639	161.714	159	103	240	3396	40.635	2.000	0.175	1.185
ID432834	432834	None	40.803	19.460	22.385	0	306	306	2	1	-10921639	202.381	205	161	245	4250	27.272	6.331	0.090	1.225
ID432833	432833	89	70.273	17.352	10.430	0	306	306	2	1	-10921639	169.476	166	111	255	3559	45.042	4.800	0.198	1.246
ID432831	432831	89	73.208	17.141	10.363	0	307	307	2	1	-10921639	166.333	153	102	255	3493	43.865	2.000	0.210	1.318
ID432832	432832	None	56.058	30.131	23.394	0	307	307	2	1	-10921639	181.429	172	134	255	3810	31.747	2.000	0.129	1.308
ID432827	432827	89	47.553	17.198	10.027	0	308	308	2	1	-10921639	147.095	143	105	199	3089	27.076	4.800	0.152	1.432
ID432828	432828	None	42.335	19.120	27.032	0	308	308	2	1	-10921639	154.524	159	97	194	3245	30.377	4.800	0.145	1.287
ID432830	432830	None	41.773	30.352	23.695	0	309	309	2	1	-10921639	167.381	166	136	215	3515	22.444	2.000	0.109	1.462
ID432829	432829	89	59.493	17.365	10.278	0	309	309	2	1	-10921639	152.333	149	88	238	3199	40.426	2.000	0.168	1.084
ID432838	432838	89	49.308	17.070	9.987	0	310	310	2	1	-10921639	139.238	141	98	210	2924	29.511	4.800	0.164	1.330
ID432835	432835	89	40.907	17.200	10.067	0	311	311	2	1	-10921639	129.190	129	92	171	2713	24.167	4.800	0.153	1.416
ID432836	432836	None	41.685	30.164	22.666	0	311	311	2	1	-10921639	163.619	161	123	218	3436	23.301	6.326	0.112	1.419
ID432837	432837	89	48.927	17.288	10.266	0	312	312	2	1	-10921639	138.667	141	83	195	2912	31.079	4.800	0.176	1.334
ID432842	432842	None	51.111	30.200	22.573	0	313	313	2	1	-10921639	162.381	166	123	225	3410	29.398	2.000	0.132	1.284
ID432841	432841	89	54.827	17.617	10.317	0	313	313	2	1	-10921639	141.143	134	85	213	2964	34.585	4.800	0.193	1.318
ID432847	432847	89	52.965	17.290	10.511	0	314	314	2	1	-10921639	147.000	138	111	213	3087	29.736	2.000	0.154	1.321
ID432839	432839	89	61.278	17.494	10.186	0	315	315	2	1	-10921639	141.048	136	93	225	2962	36.822	4.800	0.219	1.374
ID432840	432840	98	48.277	30.790	23.018	0	315	315	2	1	-10921639	155.238	157	115	212	3260	25.554	4.800	0.159	1.663
ID432843	432843	89	61.507	17.444	10.143	0	316	316	2	1	-10921639	142.952	136	90	220	3002	37.891	4.800	0.206	1.287
ID432844	432844	98	46.633	30.306	23.747	0	316	316	2	1	-10921639	155.381	159	116	215	3263	26.588	2.000	0.129	1.335
ID432854	432854	98	53.766	30.146	23.209	0	317	317	2	1	-10921639	156.762	156	121	228	3292	28.900	2.000	0.148	1.398
ID432852	432852	99	40.303	20.806	15.312	0	317	317	2	1	-10921639	163.190	164	95	223	3427	35.237	2.000	0.089	0.760
ID432853	432853	None	41.717	19.728	21.990	0	317	317	2	1	-10921639	186.190	179	154	241	3910	23.811	2.000	0.087	1.255
ID432851	432851	89	57.961	17.427	10.139	0	317	317	2	1	-10921639	139.905	136	80	208	2938	35.405	4.800	0.203	1.332
ID432850	432850	98	51.738	30.555	23.354	0	318	318	2	1	-10921639	154.095	156	95	208	3236	34.933	6.324	0.178	1.334
ID432848	432848	89	60.303	17.459	10.193	0	318	318	2	1	-10921639	141.524	144	88	210	2972	37.200	2.000	0.207	1.307
ID432849	432849	99	42.132	20.108	15.654	0	318	318	2	1	-10921639	168.762	172	126	217	3544	27.004	2.000	0.094	1.070
ID432846	432846	98	55.227	31.009	23.931	0	319	319	2	1	-10921639	144.714	144	77	210	3039	33.108	2.000	0.179	1.324
ID432845	432845	89	62.238	17.547	10.305	0	319	319	2	1	-10921639	137.524	136	83	225	2888	42.001	2.000	0.204	1.110
ID432866	432866	98	40.051	30.625	23.975	0	320	320	2	1	-10921639	134.619	129	83	180	2827	28.124	4.800	0.158	1.304
ID432864	432864	89	55.108	17.422	10.359	0	320	320	2	1	-10921639	131.190	131	82	197	2755	36.558	4.800	0.203	1.211
ID432865	432865	None	42.672	17.294	16.139	0	320	320	2	1	-10921639	163.619	171	120	223	3436	30.810	2.000	0.102	0.980
ID432855	432855	89	52.301	17.756	10.471	0	321	321	2	1	-10921639	128.810	125	77	213	2705	37.509	2.000	0.179	1.045
ID432856	432856	98	40.873	30.909	24.396	0	321	321	2	1	-10921639	126.810	125	80	176	2663	27.255	2.000	0.156	1.258
ID432858	432858	98	47.174	31.053	25.016	0	322	322	2	1	-10921639	135.381	133	82	187	2843	25.949	4.800	0.172	1.528
ID432857	432857	89	46.097	17.590	10.176	0	322	322	2	1	-10921639	129.857	133	83	179	2727	29.965	4.800	0.169	1.252
ID432862	432862	None	40.414	19.708	15.494	0	323	323	2	1	-10921639	164.095	166	100	227	3446	35.509	2.000	0.093	0.786
ID432863	432863	98	52.761	31.215	25.138	0	323	323	2	1	-10921639	135.762	141	78	202	2851	29.315	2.000	0.180	1.412
ID432861	432861	89	59.241	17.502	10.052	0	323	323	2	1	-10921639	132.048	131	77	205	2773	37.827	2.000	0.201	1.167
ID432867	432867	89	53.991	17.272	10.305	0	324	324	2	1	-10921639	128.952	128	74	208	2708	37.507	2.000	0.179	1.043
ID432870	432870	89	60.164	17.473	10.215	0	325	325	2	1	-10921639	141.238	141	93	210	2966	37.852	2.000	0.202	1.255
ID432868	432868	89	53.489	17.549	10.382	0	326	326	2	1	-10921639	130.381	133	75	194	2738	37.078	2.000	0.193	1.137
ID432869	432869	100	41.576	31.167	26.032	0	326	326	2	1	-10921639	115.000	120	74	164	2415	24.530	4.800	0.176	1.401
ID432859	432859	89	44.224	17.380	10.267	0	327	327	2	1	-10921639	124.571	121	77	176	2616	29.003	6.290	0.163	1.204
ID432860	432860	100	40.215	31.482	26.551	0	327	327	2	1	-10921639	114.286	121	42	151	2400	32.902	7.600	0.180	1.061
ID432872	432872	89	53.940	17.519	10.342	0	328	328	2	1	-10921639	132.000	129	80	205	2772	37.112	4.800	0.192	1.143
ID432871	432871	89	61.114	17.379	10.508	0	329	329	2	1	-10921639	141.476	133	98	231	2971	36.305	2.000	0.181	1.196
ID432873	432873	89	49.020	17.380	10.292	0	330	330	2	1	-10921639	122.381	120	77	185	2570	32.754	2.000	0.186	1.170
ID432874	432874	89	56.933	17.535	10.149	0	331	331	2	1	-10921639	127.333	125	65	197	2674	36.350	2.000	0.209	1.213
ID432875	432875	89	59.268	17.468	10.210	0	332	332	2	1	-10921639	134.857	128	82	197	2832	35.177	4.800	0.219	1.379
ID432876	432876	89	43.301	17.415	10.495	0	333	333	2	1	-10921639	118.905	116	75	180	2497	32.792	4.800	0.173	1.072
ID432877	432877	None	40.927	20.181	15.680	0	333	333	2	1	-10921639	162.381	157	128	200	3410	23.642	4.800	0.114	1.408
ID432878	432878	89	45.563	17.674	9.997	0	335	335	2	1	-10921639	122.000	123	65	169	2562	26.779	4.800	0.182	1.406
ID432879	432879	89	53.908	17.849	10.257	0	336	336	2	1	-10921639	125.048	125	69	179	2626	33.464	4.800	0.210	1.299
ID432880	432880	89	44.639	17.453	10.460	0	337	337	2	1	-10921639	113.714	113	64	172	2388	31.598	4.800	0.201	1.207
ID432882	432882	89	49.070	17.470	10.606	0	338	338	2	1	-10921639	128.524	123	95	182	2699	27.288	2.000	0.169	1.363
ID432881	432881	89	43.975	17.687	10.521	0	339	339	2	1	-10921639	120.048	111	85	179	2521	28.074	2.000	0.144	1.073
ID432883	432883	89	51.245	17.190	10.257	0	340	340	2	1	-10921639	125.286	126	74	190	2631	34.653	2.000	0.186	1.132
