# Supplementary material for: Progressive enhancement of kinetic proofreading in T cell antigen discrimination from receptor activation to DAG generation
Source: eLife. 2022 Sep 20;11:e75263. doi: 10.7554/eLife.75263 (PMC9536835; doi:10.7554/eLife.75263)
Supplement: Figure 5—source data 1. — Each data table is the TrackMate ‘spot-statistics’ output of one cell over four cycles of blue-light illumination (frames 0–40, 100–140, 200–240, and 300–340, with 3 s interval between frames). We calculated the lifetime of TrackIDs that existed at the start of each period of blue-light illumination that did not last for the full period and fit the resulting lifetime distributions using custom Python scripts available at https://github.com/dbritain/KP-paper (copy archived at swh:1:rev:167fa456901903740f0f3ee6a3e5324bc45207ea, Britain, 2022). [file elife-75263-fig5-data1.zip › Fig5SourceData/LAT/lat2/cell2.csv]

Label	ID	TRACK_ID	QUALITY	POSITION_X	POSITION_Y	POSITION_Z	POSITION_T	FRAME	RADIUS	VISIBILITY	MANUAL_COLOR	MEAN_INTENSITY	MEDIAN_INTENSITY	MIN_INTENSITY	MAX_INTENSITY	TOTAL_INTENSITY	STANDARD_DEVIATION	ESTIMATED_DIAMETER	CONTRAST	SNR
ID385684	385684	0	58.121	15.392	31.897	0	0	0	2	1	-10921639	137.524	141	75	188	2888	32.175	4.800	0.237	1.640
ID385681	385681	1	65.324	4.791	23.592	0	0	0	2	1	-10921639	124.571	128	37	222	2616	46.556	2.000	0.216	0.951
ID385680	385680	None	42.742	13.248	21.481	0	0	0	2	1	-10921639	141.667	145	90	194	2975	29.002	2.000	0.128	1.106
ID385683	385683	2	86.544	28.350	25.646	0	0	0	2	1	-10921639	114.429	104	34	231	2403	58.985	2.000	0.326	0.954
ID385682	385682	3	69.591	22.950	25.415	0	0	0	2	1	-10921639	139.571	131	70	236	2931	47.018	2.000	0.190	0.947
ID385677	385677	4	63.864	4.010	11.889	0	0	0	2	1	-10921639	121.238	126	57	214	2546	41.515	2.000	0.212	1.023
ID385676	385676	5	41.057	19.035	4.069	0	0	0	2	1	-10921639	97.143	106	35	159	2040	33.565	2.000	0.171	0.846
ID385679	385679	6	42.721	8.021	15.991	0	0	0	2	1	-10921639	148.333	153	101	183	3115	21.079	4.800	0.159	1.934
ID385678	385678	None	41.915	23.696	13.075	0	0	0	2	1	-10921639	119.000	118	51	168	2499	35.188	7.600	0.158	0.924
ID385713	385713	3	57.493	22.870	25.932	0	1	1	2	1	-10921639	146.143	143	73	233	3069	38.244	2.000	0.147	0.977
ID385712	385712	1	63.574	4.930	23.249	0	1	1	2	1	-10921639	136.286	138	76	203	2862	34.725	2.000	0.223	1.429
ID385715	385715	0	57.140	15.681	31.505	0	1	1	2	1	-10921639	155.381	158	83	228	3263	37.585	4.800	0.180	1.263
ID385714	385714	2	90.470	28.537	25.944	0	1	1	2	1	-10921639	112.571	103	29	234	2364	64.043	2.000	0.361	0.933
ID385709	385709	5	46.544	18.288	4.104	0	1	1	2	1	-10921639	113.429	127	33	174	2382	37.084	4.800	0.204	1.035
ID385711	385711	6	53.964	7.091	16.824	0	1	1	2	1	-10921639	150.095	151	102	195	3152	32.215	2.000	0.162	1.300
ID385710	385710	4	57.875	4.219	11.758	0	1	1	2	1	-10921639	121.190	131	51	195	2545	42.379	2.000	0.207	0.979
ID385668	385668	0	47.949	16.253	30.924	0	2	2	2	1	-10921639	138.095	139	85	198	2900	31.754	2.000	0.135	1.034
ID385663	385663	6	44.184	7.656	15.658	0	2	2	2	1	-10921639	146.381	151	112	179	3074	21.236	4.800	0.167	1.970
ID385665	385665	1	54.182	4.958	23.279	0	2	2	2	1	-10921639	123.571	124	69	174	2595	30.745	2.000	0.210	1.395
ID385664	385664	None	40.258	13.483	21.063	0	2	2	2	1	-10921639	138.619	126	99	193	2911	28.031	2.000	0.103	0.927
ID385667	385667	2	95.904	28.455	26.117	0	2	2	2	1	-10921639	130.190	123	55	238	2734	55.039	2.000	0.372	1.283
ID385666	385666	3	56.732	22.595	26.081	0	2	2	2	1	-10921639	150.095	145	83	220	3152	37.748	2.000	0.160	1.097
ID385685	385685	None	44.735	4.916	12.121	0	3	3	2	1	-10921639	125.619	132	62	177	2638	31.134	4.800	0.192	1.297
ID385687	385687	1	58.583	5.109	23.283	0	3	3	2	1	-10921639	124.190	118	64	183	2608	36.034	2.000	0.212	1.206
ID385686	385686	6	50.093	7.676	15.913	0	3	3	2	1	-10921639	149.095	152	109	191	3131	26.661	4.800	0.172	1.638
ID385689	385689	2	91.304	28.554	25.990	0	3	3	2	1	-10921639	111.429	113	32	224	2340	59.013	2.000	0.425	1.127
ID385688	385688	3	50.785	22.145	26.195	0	3	3	2	1	-10921639	146.381	147	102	198	3074	27.369	4.800	0.162	1.493
ID385690	385690	0	63.934	16.692	30.925	0	3	3	2	1	-10921639	147.810	145	86	214	3104	35.454	4.800	0.212	1.459
ID385693	385693	2	79.097	28.385	25.968	0	4	4	2	1	-10921639	107.667	102	45	219	2261	47.948	2.000	0.335	1.127
ID385692	385692	1	48.075	4.995	23.256	0	4	4	2	1	-10921639	111.429	118	72	158	2340	27.266	2.000	0.197	1.347
ID385694	385694	0	56.704	16.823	30.915	0	4	4	2	1	-10921639	131.333	131	70	192	2758	33.040	2.000	0.205	1.351
ID385691	385691	6	45.064	7.872	16.139	0	4	4	2	1	-10921639	138.190	133	103	178	2902	24.472	4.800	0.160	1.554
ID385661	385661	2	61.298	28.533	25.630	0	5	5	2	1	-10921639	84.095	86	20	177	1766	46.818	2.000	0.328	0.887
ID385660	385660	1	49.000	5.249	23.250	0	5	5	2	1	-10921639	119.952	125	65	167	2519	30.370	4.800	0.203	1.333
ID385662	385662	0	50.490	16.690	30.603	0	5	5	2	1	-10921639	125.857	127	67	182	2643	36.014	2.000	0.185	1.093
ID385701	385701	2	68.958	28.318	25.788	0	6	6	2	1	-10921639	96.000	87	36	207	2016	42.454	2.000	0.327	1.114
ID385700	385700	1	57.842	5.214	23.295	0	6	6	2	1	-10921639	117.905	123	52	189	2476	37.537	2.000	0.220	1.135
ID385703	385703	7	41.639	9.678	32.626	0	6	6	2	1	-10921639	87.238	96	35	132	1832	31.934	2.000	0.221	0.989
ID385702	385702	0	55.556	16.655	30.264	0	6	6	2	1	-10921639	145.429	140	102	201	3054	28.595	7.600	0.187	1.602
ID385699	385699	8	40.035	13.608	20.802	0	6	6	2	1	-10921639	138.952	140	90	188	2918	27.053	2.000	0.109	1.009
ID385669	385669	None	40.005	7.574	8.771	0	7	7	2	1	-10921639	112.000	115	70	149	2352	23.641	2.000	0.172	1.390
ID385671	385671	8	43.206	13.370	20.730	0	7	7	2	1	-10921639	140.143	138	92	188	2943	29.977	2.000	0.122	1.017
ID385670	385670	9	42.386	14.236	10.229	0	7	7	2	1	-10921639	147.952	147	96	187	3107	27.797	6.330	0.146	1.357
ID385673	385673	2	70.913	28.487	25.868	0	7	7	2	1	-10921639	98.857	100	38	207	2076	45.461	2.000	0.323	1.062
ID385672	385672	1	58.839	5.369	23.197	0	7	7	2	1	-10921639	116.524	116	49	183	2447	39.195	2.000	0.239	1.148
ID385675	385675	7	40.595	9.963	32.966	0	7	7	2	1	-10921639	89.667	95	45	124	1883	22.828	4.800	0.253	1.587
ID385674	385674	0	66.068	16.646	30.262	0	7	7	2	1	-10921639	153.857	145	109	231	3231	33.608	4.800	0.208	1.579
ID385708	385708	0	73.023	16.515	30.233	0	8	8	2	1	-10921639	159.286	146	106	240	3345	37.374	4.800	0.226	1.569
ID385705	385705	8	47.822	13.429	20.682	0	8	8	2	1	-10921639	147.333	153	87	202	3094	32.335	2.000	0.141	1.124
ID385704	385704	9	42.674	14.548	10.373	0	8	8	2	1	-10921639	143.476	138	104	184	3013	22.257	4.800	0.147	1.649
ID385707	385707	2	62.856	28.587	25.775	0	8	8	2	1	-10921639	86.000	88	22	186	1806	45.091	2.000	0.340	0.969
ID385706	385706	1	57.787	5.231	23.292	0	8	8	2	1	-10921639	109.762	109	43	179	2305	37.956	2.000	0.243	1.130
ID385717	385717	2	72.388	28.498	25.877	0	9	9	2	1	-10921639	99.143	95	34	213	2082	48.158	2.000	0.305	0.962
ID385716	385716	1	57.314	5.560	23.141	0	9	9	2	1	-10921639	115.619	109	57	188	2428	32.624	2.000	0.228	1.315
ID385718	385718	0	61.880	16.443	29.967	0	9	9	2	1	-10921639	130.857	139	51	217	2748	42.672	2.000	0.214	1.081
ID385719	385719	None	42.733	8.022	9.605	0	10	10	2	1	-10921639	110.952	104	69	157	2330	24.445	2.000	0.179	1.379
ID385721	385721	1	64.703	5.767	22.970	0	10	10	2	1	-10921639	123.143	119	59	216	2586	38.519	2.000	0.231	1.201
ID385720	385720	9	46.756	14.458	10.764	0	10	10	2	1	-10921639	148.333	153	91	189	3115	28.391	4.800	0.157	1.421
ID385723	385723	0	61.888	16.425	29.910	0	10	10	2	1	-10921639	136.714	147	52	223	2871	45.143	2.000	0.211	1.056
ID385722	385722	2	65.985	28.163	26.068	0	10	10	2	1	-10921639	108.000	109	42	199	2268	39.828	2.000	0.268	1.147
ID385695	385695	9	47.614	15.094	10.501	0	11	11	2	1	-10921639	158.190	160	105	191	3322	23.924	4.800	0.162	1.848
ID385697	385697	2	69.099	28.188	26.017	0	11	11	2	1	-10921639	107.286	109	46	200	2253	40.263	2.000	0.279	1.161
ID385696	385696	1	62.959	5.584	23.136	0	11	11	2	1	-10921639	127.810	120	71	217	2684	35.095	2.000	0.225	1.337
ID385698	385698	0	58.933	16.126	29.866	0	11	11	2	1	-10921639	136.190	147	54	204	2860	39.672	2.000	0.200	1.145
ID385733	385733	None	40.999	9.319	32.736	0	12	12	2	1	-10921639	79.571	82	42	126	1671	22.783	4.800	0.295	1.591
ID385732	385732	0	67.428	16.300	30.036	0	12	12	2	1	-10921639	144.810	146	61	228	3041	42.750	2.000	0.210	1.176
ID385729	385729	9	52.114	14.936	10.254	0	12	12	2	1	-10921639	166.095	170	88	206	3488	28.787	4.800	0.180	1.763
ID385731	385731	2	79.643	28.272	26.130	0	12	12	2	1	-10921639	109.571	101	56	217	2301	45.261	2.000	0.322	1.179
ID385730	385730	1	54.530	5.564	22.918	0	12	12	2	1	-10921639	130.143	125	91	195	2733	28.937	4.800	0.201	1.507
ID385725	385725	1	67.069	5.716	22.990	0	13	13	2	1	-10921639	130.667	122	86	213	2744	33.827	2.000	0.249	1.541
ID385724	385724	9	50.084	14.496	10.189	0	13	13	2	1	-10921639	149.905	163	67	194	3148	39.557	4.800	0.166	1.079
ID385727	385727	0	70.307	16.630	30.189	0	13	13	2	1	-10921639	162.190	155	110	238	3406	34.848	4.800	0.226	1.715
ID385726	385726	2	79.273	28.132	26.109	0	13	13	2	1	-10921639	109.286	93	55	208	2295	44.528	2.000	0.326	1.207
ID385728	385728	10	51.640	25.000	37.000	0	13	13	2	1	-10921639	70.667	67	23	132	1484	29.203	2.000	0.423	1.437
ID385735	385735	1	75.442	5.865	22.897	0	14	14	2	1	-10921639	144.238	136	95	236	3029	37.288	2.000	0.265	1.619
ID385734	385734	9	40.379	14.049	10.159	0	14	14	2	1	-10921639	140.810	150	74	188	2957	33.569	7.600	0.132	0.977
ID385737	385737	0	78.985	16.572	30.287	0	14	14	2	1	-10921639	172.333	172	108	246	3619	38.970	4.800	0.242	1.724
ID385736	385736	2	73.515	28.076	25.911	0	14	14	2	1	-10921639	102.810	95	43	184	2159	42.188	2.000	0.341	1.239
ID385738	385738	10	44.033	25.000	37.000	0	14	14	2	1	-10921639	61.524	60	16	108	1292	28.551	2.000	0.388	1.206
ID385745	385745	2	69.319	28.253	25.788	0	15	15	2	1	-10921639	96.571	88	30	189	2028	42.382	2.000	0.337	1.148
ID385744	385744	1	67.922	5.846	23.229	0	15	15	2	1	-10921639	139.619	130	76	227	2932	36.562	2.000	0.224	1.399
ID385747	385747	10	42.530	25.000	37.000	0	15	15	2	1	-10921639	56.810	55	13	118	1193	29.320	2.000	0.370	1.047
ID385746	385746	0	92.474	16.312	30.128	0	15	15	2	1	-10921639	173.476	181	67	255	3643	54.871	2.000	0.261	1.308
ID385741	385741	2	67.089	28.119	25.691	0	16	16	2	1	-10921639	91.667	86	29	177	1925	42.370	2.000	0.351	1.124
ID385740	385740	1	72.750	6.076	23.140	0	16	16	2	1	-10921639	140.571	134	75	236	2952	42.300	2.000	0.235	1.266
ID385743	385743	10	40.151	24.000	37.000	0	16	16	2	1	-10921639	64.571	67	22	109	1356	25.941	2.000	0.338	1.256
ID385742	385742	0	80.990	16.288	30.088	0	16	16	2	1	-10921639	160.714	169	62	247	3375	51.314	2.000	0.234	1.190
ID385739	385739	11	46.784	16.622	8.848	0	16	16	2	1	-10921639	142.143	147	71	204	2985	35.881	2.000	0.130	0.910
ID385753	385753	1	69.932	6.164	23.199	0	17	17	2	1	-10921639	138.286	134	67	233	2904	43.900	2.000	0.219	1.132
ID385752	385752	11	45.943	15.000	10.000	0	17	17	2	1	-10921639	160.619	173	65	200	3373	36.309	4.800	0.173	1.304
ID385755	385755	0	86.670	16.229	30.106	0	17	17	2	1	-10921639	171.524	170	66	252	3602	52.103	2.000	0.243	1.289
ID385754	385754	2	57.862	28.137	25.491	0	17	17	2	1	-10921639	91.619	80	30	155	1924	36.791	2.000	0.293	1.127
ID385769	385769	1	56.235	6.242	23.218	0	18	18	2	1	-10921639	132.619	127	69	209	2785	35.951	2.000	0.184	1.148
ID385768	385768	11	42.089	16.280	9.708	0	18	18	2	1	-10921639	143.095	143	67	184	3005	31.570	6.296	0.141	1.123
ID385771	385771	0	83.778	16.251	29.936	0	18	18	2	1	-10921639	165.619	175	66	249	3478	55.429	2.000	0.237	1.146
ID385770	385770	2	54.512	28.038	25.398	0	18	18	2	1	-10921639	84.667	76	28	145	1778	35.574	2.000	0.282	1.048
ID385749	385749	1	63.043	6.698	22.859	0	19	19	2	1	-10921639	147.190	139	104	233	3091	34.948	2.000	0.186	1.323
ID385748	385748	11	42.845	15.549	10.560	0	19	19	2	1	-10921639	155.048	154	112	193	3256	22.220	6.235	0.134	1.646
ID385751	385751	0	87.286	16.243	29.849	0	19	19	2	1	-10921639	175.333	190	62	253	3682	56.252	2.000	0.248	1.240
ID385750	385750	2	50.909	27.821	25.578	0	19	19	2	1	-10921639	75.238	81	23	140	1580	37.941	2.000	0.310	0.938
ID385765	385765	1	56.919	7.030	22.806	0	20	20	2	1	-10921639	133.810	127	91	208	2810	32.931	2.000	0.188	1.284
ID385764	385764	None	43.731	25.953	13.541	0	20	20	2	1	-10921639	117.857	120	85	157	2475	21.153	4.800	0.199	1.852
ID385767	385767	0	90.309	16.192	29.935	0	20	20	2	1	-10921639	183.190	185	75	255	3847	54.638	2.000	0.253	1.353
ID385766	385766	2	44.115	27.854	25.603	0	20	20	2	1	-10921639	65.333	66	21	126	1372	33.233	2.000	0.301	0.910
ID385763	385763	11	46.187	14.925	10.825	0	20	20	2	1	-10921639	140.095	138	86	185	2942	25.587	4.800	0.162	1.525
ID385759	385759	11	53.545	14.964	10.929	0	21	21	2	1	-10921639	145.190	146	92	191	3049	28.706	4.800	0.192	1.626
ID385761	385761	2	44.802	27.612	25.715	0	21	21	2	1	-10921639	64.571	59	15	133	1356	37.823	2.000	0.297	0.782
ID385760	385760	1	57.147	6.766	22.489	0	21	21	2	1	-10921639	141.238	133	83	221	2966	35.634	2.000	0.157	1.078
ID385762	385762	0	91.927	16.229	29.834	0	21	21	2	1	-10921639	201.667	238	87	255	4235	55.582	4.800	0.259	1.493
ID385757	385757	1	66.226	7.043	22.212	0	22	22	2	1	-10921639	149.381	138	91	237	3137	39.746	2.000	0.189	1.195
ID385756	385756	11	54.998	14.694	10.715	0	22	22	2	1	-10921639	146.286	144	92	192	3072	26.554	4.800	0.224	2.014
ID385758	385758	0	90.851	16.249	29.862	0	22	22	2	1	-10921639	198.048	223	83	255	4159	57.772	4.800	0.255	1.394
ID385773	385773	1	66.505	7.186	22.633	0	23	23	2	1	-10921639	146.000	143	84	229	3066	43.674	2.000	0.203	1.130
ID385772	385772	11	59.318	15.596	10.768	0	23	23	2	1	-10921639	144.714	147	95	202	3039	34.883	2.000	0.201	1.390
ID385775	385775	0	83.693	16.570	29.822	0	23	23	2	1	-10921639	197.714	200	105	255	4152	49.640	4.800	0.228	1.479
ID385774	385774	None	40.476	27.367	25.400	0	23	23	2	1	-10921639	74.238	67	29	140	1559	30.361	2.000	0.205	0.831
ID385781	385781	1	57.216	7.420	22.604	0	24	24	2	1	-10921639	141.857	140	87	204	2979	37.973	4.800	0.204	1.265
ID385780	385780	11	54.884	15.736	10.693	0	24	24	2	1	-10921639	136.333	141	83	189	2863	30.764	4.800	0.209	1.530
ID385782	385782	0	83.999	16.303	29.404	0	24	24	2	1	-10921639	211.381	223	125	255	4439	41.707	4.800	0.236	1.933
ID385791	385791	None	48.428	27.732	18.910	0	25	25	2	1	-10921639	98.762	109	33	162	2074	41.900	2.000	0.179	0.717
ID385790	385790	11	55.854	16.326	10.700	0	25	25	2	1	-10921639	141.952	142	88	203	2981	33.424	2.000	0.217	1.516
ID385793	385793	0	81.530	16.601	29.837	0	25	25	2	1	-10921639	203.762	204	119	255	4279	45.079	4.800	0.219	1.623
ID385792	385792	1	52.798	7.329	22.806	0	25	25	2	1	-10921639	134.333	133	77	200	2821	35.652	4.800	0.195	1.227
ID385777	385777	11	55.790	16.073	10.704	0	26	26	2	1	-10921639	136.905	134	91	194	2875	29.541	2.000	0.213	1.626
ID385776	385776	None	43.278	21.000	0.000	0	26	26	2	1	-10921639	81.667	76	60	107	1715	16.042	4.800	0.364	2.717
ID385779	385779	0	79.587	16.183	29.585	0	26	26	2	1	-10921639	196.143	219	72	255	4119	60.797	2.000	0.201	1.079
ID385778	385778	1	48.389	7.316	22.935	0	26	26	2	1	-10921639	122.619	118	71	200	2575	34.240	2.000	0.179	1.088
ID385797	385797	0	80.533	16.188	29.447	0	27	27	2	1	-10921639	207.714	212	124	255	4362	42.124	4.800	0.214	1.741
ID385796	385796	1	47.488	7.663	23.386	0	27	27	2	1	-10921639	138.810	147	90	179	2915	24.279	4.800	0.179	1.736
ID385795	385795	12	43.574	26.962	19.557	0	27	27	2	1	-10921639	105.190	108	32	170	2209	38.204	2.000	0.152	0.727
ID385794	385794	11	42.301	15.970	10.851	0	27	27	2	1	-10921639	122.048	119	70	162	2563	27.990	2.000	0.177	1.312
ID385783	385783	11	46.788	15.920	10.925	0	28	28	2	1	-10921639	124.381	127	64	172	2612	29.617	2.000	0.184	1.303
ID385785	385785	1	53.515	7.403	22.588	0	28	28	2	1	-10921639	135.571	129	66	195	2847	38.384	4.800	0.220	1.272
ID385784	385784	12	40.645	26.287	19.481	0	28	28	2	1	-10921639	129.333	128	74	177	2716	28.779	4.800	0.151	1.182
ID385787	385787	0	73.299	16.077	29.255	0	28	28	2	1	-10921639	222.095	239	142	255	4664	35.801	4.800	0.193	2.009
ID385786	385786	None	40.507	27.078	24.929	0	28	28	2	1	-10921639	76.190	81	31	141	1600	32.001	2.000	0.191	0.764
ID385799	385799	11	43.482	17.675	11.291	0	29	29	2	1	-10921639	117.714	110	56	173	2472	35.511	4.800	0.168	0.954
ID385798	385798	68	51.355	21.000	0.000	0	29	29	2	1	-10921639	71.048	64	30	127	1492	28.959	2.000	0.398	1.396
ID385801	385801	1	41.035	7.849	22.305	0	29	29	2	1	-10921639	147.857	152	109	180	3105	20.797	7.600	0.143	1.774
ID385800	385800	12	54.258	26.588	20.074	0	29	29	2	1	-10921639	120.238	114	46	203	2525	43.312	2.000	0.193	0.898
ID385802	385802	0	75.139	15.970	29.173	0	29	29	2	1	-10921639	219.476	228	149	255	4609	37.326	4.800	0.193	1.906
ID385812	385812	0	77.368	15.960	29.116	0	30	30	2	1	-10921639	227.571	246	159	255	4779	32.741	4.800	0.214	2.449
ID385807	385807	68	43.239	21.000	0.000	0	30	30	2	1	-10921639	53.143	52	15	107	1116	26.060	2.000	0.440	1.245
ID385809	385809	11	46.114	17.787	11.511	0	30	30	2	1	-10921639	136.286	133	84	183	2862	30.347	4.800	0.170	1.303
ID385808	385808	None	44.718	6.295	9.673	0	30	30	2	1	-10921639	59.857	54	22	126	1257	30.647	2.000	0.321	0.949
ID385811	385811	1	57.162	8.260	23.003	0	30	30	2	1	-10921639	160.810	160	110	232	3377	31.497	4.800	0.175	1.520
ID385810	385810	12	47.652	26.223	19.662	0	30	30	2	1	-10921639	135.667	132	85	201	2849	33.516	2.000	0.156	1.092
ID385813	385813	11	55.238	17.851	11.301	0	31	31	2	1	-10921639	128.095	125	52	195	2690	42.294	2.000	0.187	0.956
ID385815	385815	1	40.693	8.505	22.739	0	31	31	2	1	-10921639	155.810	154	112	214	3272	27.327	4.800	0.114	1.165
ID385814	385814	12	47.696	25.978	19.206	0	31	31	2	1	-10921639	139.238	134	72	202	2924	30.661	4.800	0.169	1.310
ID385816	385816	0	79.316	15.733	29.307	0	31	31	2	1	-10921639	228.143	233	164	255	4791	27.130	4.800	0.228	3.119
ID385805	385805	1	48.367	9.684	22.865	0	32	32	2	1	-10921639	156.143	152	116	226	3279	29.474	2.000	0.125	1.179
ID385804	385804	12	56.235	25.783	19.092	0	32	32	2	1	-10921639	139.190	132	76	216	2923	34.241	2.000	0.202	1.365
ID385806	385806	0	90.468	15.961	29.406	0	32	32	2	1	-10921639	213.429	205	146	255	4482	34.493	4.800	0.257	2.530
ID385803	385803	11	40.693	17.873	11.230	0	32	32	2	1	-10921639	118.905	115	55	170	2497	33.938	2.000	0.155	0.942
ID385789	385789	0	87.156	16.049	29.448	0	33	33	2	1	-10921639	222.286	230	168	255	4668	31.406	4.800	0.257	2.897
ID385788	385788	12	52.027	25.762	19.139	0	33	33	2	1	-10921639	137.190	138	66	201	2881	34.882	4.800	0.189	1.250
ID385817	385817	None	42.081	6.409	9.848	0	34	34	2	1	-10921639	61.286	59	22	109	1287	27.074	2.000	0.351	1.176
ID385818	385818	0	85.852	15.698	29.156	0	34	34	2	1	-10921639	216.238	219	158	255	4541	34.759	4.800	0.242	2.420
ID385819	385819	0	87.915	15.706	29.026	0	35	35	2	1	-10921639	215.000	220	153	255	4515	38.226	4.800	0.251	2.255
ID385820	385820	0	78.343	15.687	29.355	0	36	36	2	1	-10921639	234.333	245	197	255	4921	22.033	4.800	0.231	3.997
ID385828	385828	0	79.424	15.786	29.279	0	37	37	2	1	-10921639	226.524	239	177	255	4757	28.391	4.800	0.225	2.935
ID385824	385824	0	80.821	15.729	29.066	0	38	38	2	1	-10921639	225.952	242	161	255	4745	31.521	4.800	0.230	2.681
ID385823	385823	None	41.181	6.460	9.988	0	38	38	2	1	-10921639	61.048	54	16	106	1282	28.315	2.000	0.339	1.092
ID385821	385821	None	43.302	24.952	21.883	0	39	39	2	1	-10921639	133.476	138	63	168	2803	27.985	4.800	0.167	1.364
ID385822	385822	0	79.213	15.864	29.206	0	39	39	2	1	-10921639	226.333	248	150	255	4753	34.950	4.800	0.220	2.336
ID385833	385833	0	72.644	15.700	29.100	0	40	40	2	1	-10921639	229.190	241	153	255	4813	32.719	4.800	0.203	2.362
ID385832	385832	None	40.620	6.751	9.721	0	40	40	2	1	-10921639	65.619	65	31	111	1378	22.595	2.000	0.290	1.307
ID385825	385825	None	40.584	18.304	12.142	0	41	41	2	1	-10921639	121.381	119	56	181	2549	32.147	2.000	0.125	0.836
ID385827	385827	0	74.875	15.939	29.537	0	41	41	2	1	-10921639	198.095	205	77	255	4160	56.009	4.800	0.197	1.163
ID385826	385826	None	40.916	23.696	21.777	0	41	41	2	1	-10921639	146.476	151	75	195	3076	30.146	4.800	0.138	1.178
ID385838	385838	0	75.021	16.203	29.537	0	42	42	2	1	-10921639	188.476	205	69	255	3958	62.201	2.000	0.197	0.997
ID385829	385829	None	43.336	22.930	20.530	0	43	43	2	1	-10921639	156.762	146	111	209	3292	26.939	4.800	0.131	1.345
ID385830	385830	0	78.029	16.051	29.281	0	43	43	2	1	-10921639	212.476	210	119	255	4462	40.596	4.800	0.213	1.841
ID385831	385831	0	80.576	16.701	29.963	0	44	44	2	1	-10921639	191.619	188	122	255	4024	47.296	7.600	0.221	1.467
ID385837	385837	0	78.875	16.574	29.688	0	45	45	2	1	-10921639	181.048	175	102	255	3802	49.800	7.600	0.234	1.376
ID385836	385836	None	42.355	16.936	23.554	0	45	45	2	1	-10921639	173.190	183	126	221	3637	28.023	2.000	0.099	1.118
ID385835	385835	0	85.722	16.699	29.761	0	46	46	2	1	-10921639	193.190	203	112	255	4057	53.432	7.600	0.245	1.422
ID385834	385834	None	42.962	22.935	21.261	0	46	46	2	1	-10921639	136.333	136	94	191	2863	30.357	2.000	0.129	1.029
ID385840	385840	0	86.850	16.552	29.808	0	47	47	2	1	-10921639	189.429	210	105	255	3978	54.839	7.600	0.251	1.385
ID385839	385839	0	86.611	16.753	29.764	0	48	48	2	1	-10921639	189.571	204	94	255	3981	52.923	7.600	0.249	1.427
ID385847	385847	0	84.797	17.055	29.905	0	49	49	2	1	-10921639	195.381	203	94	255	4103	48.363	7.600	0.247	1.600
ID385852	385852	0	70.747	17.554	29.731	0	50	50	2	1	-10921639	172.857	180	81	247	3630	51.065	4.800	0.216	1.202
ID385851	385851	13	54.267	13.284	27.292	0	50	50	2	1	-10921639	157.381	158	68	234	3305	43.921	2.000	0.145	0.910
ID385850	385850	None	43.518	25.049	14.113	0	50	50	2	1	-10921639	98.810	102	54	143	2075	24.324	4.800	0.226	1.498
ID385841	385841	13	42.244	13.380	27.947	0	51	51	2	1	-10921639	146.952	162	56	203	3086	41.013	2.000	0.118	0.759
ID385842	385842	0	76.612	18.019	29.808	0	51	51	2	1	-10921639	175.762	177	93	247	3691	44.279	4.800	0.231	1.489
ID385845	385845	0	75.164	17.917	29.661	0	52	52	2	1	-10921639	182.048	187	101	248	3823	50.044	4.800	0.218	1.303
ID385844	385844	13	44.957	12.422	28.046	0	52	52	2	1	-10921639	137.429	144	44	197	2886	44.470	2.000	0.134	0.731
ID385843	385843	None	40.582	5.971	5.923	0	52	52	2	1	-10921639	47.857	47	16	102	1005	23.245	2.000	0.424	1.226
ID385846	385846	0	74.096	18.161	29.970	0	53	53	2	1	-10921639	177.095	175	121	247	3719	41.762	7.600	0.217	1.515
ID385849	385849	0	67.400	18.305	30.399	0	54	54	2	1	-10921639	159.143	164	111	225	3342	38.004	4.800	0.203	1.413
ID385848	385848	14	52.137	19.969	26.193	0	54	54	2	1	-10921639	149.143	152	95	200	3132	33.922	4.800	0.171	1.286
ID385857	385857	15	55.432	13.921	22.611	0	55	55	2	1	-10921639	153.952	143	106	240	3233	37.960	2.000	0.115	0.837
ID385856	385856	16	40.326	24.371	14.199	0	55	55	2	1	-10921639	115.238	116	71	149	2420	22.821	4.800	0.171	1.474
ID385859	385859	0	78.954	18.290	30.698	0	55	55	2	1	-10921639	154.571	158	52	239	3246	53.753	4.800	0.267	1.210
ID385858	385858	14	42.479	20.642	25.570	0	55	55	2	1	-10921639	130.952	142	48	181	2750	40.226	2.000	0.147	0.833
ID385861	385861	15	56.596	14.437	22.528	0	56	56	2	1	-10921639	175.905	169	131	238	3694	31.504	2.000	0.144	1.404
ID385860	385860	16	56.149	23.871	14.678	0	56	56	2	1	-10921639	134.000	132	68	194	2814	31.342	4.800	0.225	1.573
ID385862	385862	0	75.386	18.639	30.528	0	56	56	2	1	-10921639	148.905	161	59	239	3127	55.430	4.800	0.274	1.157
ID385853	385853	16	62.557	23.416	14.846	0	57	57	2	1	-10921639	141.476	134	97	220	2971	32.835	2.000	0.195	1.407
ID385855	385855	0	75.512	19.127	30.353	0	57	57	2	1	-10921639	156.381	151	97	226	3284	38.549	4.800	0.252	1.632
ID385854	385854	15	73.486	14.475	22.998	0	57	57	2	1	-10921639	185.143	180	136	250	3888	36.954	4.800	0.200	1.670
ID385865	385865	0	70.593	19.866	29.615	0	58	58	2	1	-10921639	159.714	151	85	242	3354	48.737	4.800	0.229	1.219
ID385864	385864	15	69.653	14.937	23.103	0	58	58	2	1	-10921639	192.286	191	135	252	4038	35.367	2.000	0.173	1.601
ID385863	385863	16	69.830	23.321	15.303	0	58	58	2	1	-10921639	148.714	140	88	236	3123	38.579	2.000	0.218	1.379
ID385868	385868	0	72.501	20.157	28.459	0	59	59	2	1	-10921639	177.857	175	114	244	3735	36.842	4.800	0.202	1.620
ID385867	385867	15	63.301	14.761	23.163	0	59	59	2	1	-10921639	185.238	179	138	246	3890	34.240	4.800	0.169	1.568
ID385866	385866	16	71.085	22.826	15.240	0	59	59	2	1	-10921639	164.238	160	114	242	3449	38.106	4.800	0.217	1.537
ID385876	385876	0	61.106	20.733	27.967	0	60	60	2	1	-10921639	162.048	159	92	234	3403	37.088	4.800	0.191	1.402
ID385873	385873	16	71.062	22.813	15.320	0	60	60	2	1	-10921639	165.857	153	115	243	3483	40.770	2.000	0.200	1.357
ID385875	385875	15	57.681	14.887	23.523	0	60	60	2	1	-10921639	175.619	179	97	241	3688	35.546	2.000	0.147	1.269
ID385874	385874	None	40.268	8.165	23.022	0	60	60	2	1	-10921639	110.762	113	59	167	2326	30.702	4.800	0.204	1.222
ID385869	385869	16	55.528	22.488	15.635	0	61	61	2	1	-10921639	176.381	171	119	241	3704	33.033	3.200	0.148	1.379
ID385871	385871	0	52.975	21.182	27.171	0	61	61	2	1	-10921639	142.143	141	96	191	2985	28.366	4.800	0.193	1.621
ID385870	385870	15	54.880	14.905	23.370	0	61	61	2	1	-10921639	168.143	165	110	221	3531	31.566	2.000	0.157	1.448
ID385872	385872	17	44.178	19.623	32.847	0	61	61	2	1	-10921639	75.238	77	26	141	1580	35.652	2.000	0.204	0.716
ID385877	385877	18	43.978	10.865	15.016	0	62	62	2	1	-10921639	132.238	132	93	183	2777	23.916	4.800	0.165	1.567
ID385879	385879	15	58.916	15.094	23.448	0	62	62	2	1	-10921639	170.952	169	122	237	3590	32.802	2.000	0.162	1.450
ID385878	385878	16	58.419	22.783	15.733	0	62	62	2	1	-10921639	185.667	184	115	249	3899	36.524	2.000	0.134	1.198
ID385881	385881	0	61.107	21.535	26.833	0	62	62	2	1	-10921639	122.524	125	49	199	2573	49.259	2.000	0.229	0.926
ID385880	385880	None	42.543	9.477	24.234	0	62	62	2	1	-10921639	124.476	134	51	177	2614	34.721	7.600	0.180	1.094
ID385882	385882	17	46.602	19.696	33.129	0	62	62	2	1	-10921639	84.429	77	45	141	1773	27.903	2.000	0.281	1.326
ID385887	385887	18	42.845	10.055	14.342	0	63	63	2	1	-10921639	122.190	123	82	166	2566	25.655	4.800	0.189	1.511
ID385889	385889	15	49.611	15.345	23.634	0	63	63	2	1	-10921639	155.190	153	83	219	3259	34.906	2.000	0.128	1.008
ID385888	385888	16	58.079	23.047	15.215	0	63	63	2	1	-10921639	177.762	171	121	247	3733	35.588	2.000	0.125	1.111
ID385890	385890	0	57.136	21.991	26.736	0	63	63	2	1	-10921639	106.238	105	44	186	2231	43.131	2.000	0.219	0.886
ID385885	385885	15	52.090	15.504	23.349	0	64	64	2	1	-10921639	154.286	154	92	210	3240	36.386	2.000	0.126	0.950
ID385884	385884	16	67.159	23.264	14.953	0	64	64	2	1	-10921639	173.190	158	120	249	3637	40.728	2.000	0.144	1.068
ID385886	385886	0	51.210	21.891	26.130	0	64	64	2	1	-10921639	110.857	109	49	171	2328	36.770	4.800	0.227	1.114
ID385883	385883	18	41.722	10.525	14.788	0	64	64	2	1	-10921639	138.476	134	111	187	2908	20.738	7.600	0.143	1.666
ID385892	385892	0	46.137	22.212	26.499	0	65	65	2	1	-10921639	113.048	114	60	170	2374	32.203	2.000	0.204	1.191
ID385891	385891	16	78.401	23.602	14.796	0	65	65	2	1	-10921639	175.143	175	91	251	3678	49.105	2.000	0.215	1.261
ID385897	385897	16	83.460	23.593	14.734	0	66	66	2	1	-10921639	176.143	170	91	252	3699	47.667	4.800	0.244	1.451
ID385898	385898	0	52.192	22.913	26.466	0	66	66	2	1	-10921639	109.143	105	52	171	2292	37.426	2.000	0.207	0.999
ID385909	385909	0	59.526	24.006	26.344	0	67	67	2	1	-10921639	113.905	124	51	182	2392	37.209	2.000	0.222	1.113
ID385908	385908	16	90.625	23.776	14.735	0	67	67	2	1	-10921639	177.857	166	104	252	3735	46.886	4.800	0.273	1.625
ID385910	385910	None	40.301	19.759	32.109	0	67	67	2	1	-10921639	71.143	74	29	128	1494	25.769	2.000	0.270	1.173
ID385907	385907	19	47.025	10.253	14.322	0	67	67	2	1	-10921639	145.143	139	107	197	3048	26.891	4.800	0.178	1.628
ID385893	385893	16	87.048	23.988	14.397	0	68	68	2	1	-10921639	167.857	162	102	246	3525	45.299	4.800	0.288	1.658
ID385895	385895	None	41.251	7.764	22.673	0	68	68	2	1	-10921639	95.857	97	42	143	2013	27.992	2.000	0.199	1.137
ID385894	385894	19	41.254	10.272	14.662	0	68	68	2	1	-10921639	138.810	131	107	198	2915	25.976	6.348	0.112	1.077
ID385896	385896	0	50.356	24.925	26.242	0	68	68	2	1	-10921639	97.190	93	47	160	2041	32.872	2.000	0.210	1.024
ID385901	385901	16	88.872	23.976	14.525	0	69	69	2	1	-10921639	174.286	164	90	248	3660	45.621	4.800	0.284	1.689
ID385900	385900	19	40.966	10.292	14.689	0	69	69	2	1	-10921639	138.571	134	103	203	2910	26.866	2.000	0.104	0.975
ID385903	385903	None	40.014	19.126	31.848	0	69	69	2	1	-10921639	77.571	80	29	135	1629	30.097	2.000	0.205	0.875
ID385902	385902	0	40.717	25.286	26.233	0	69	69	2	1	-10921639	99.429	101	47	147	2088	25.081	2.000	0.176	1.185
ID385899	385899	None	42.961	9.165	11.825	0	69	69	2	1	-10921639	114.905	123	54	172	2413	31.937	4.800	0.199	1.193
ID385905	385905	19	47.881	9.957	14.868	0	70	70	2	1	-10921639	137.476	127	99	218	2887	29.357	2.000	0.119	0.999
ID385904	385904	16	92.931	24.245	14.316	0	70	70	2	1	-10921639	184.143	184	108	255	3867	45.964	4.800	0.292	1.811
ID385906	385906	0	41.880	25.763	25.633	0	70	70	2	1	-10921639	97.762	105	34	153	2053	36.652	2.000	0.193	0.865
ID385921	385921	0	43.136	26.044	25.846	0	71	71	2	1	-10921639	95.857	105	34	140	2013	29.959	2.000	0.213	1.123
ID385920	385920	19	63.437	10.228	14.791	0	71	71	2	1	-10921639	136.952	128	79	231	2876	41.038	2.000	0.183	1.030
ID385919	385919	16	98.785	24.329	14.396	0	71	71	2	1	-10921639	185.381	194	101	255	3893	50.999	4.800	0.316	1.748
ID385911	385911	16	96.242	24.411	14.384	0	72	72	2	1	-10921639	189.762	192	108	255	3985	48.765	4.800	0.296	1.777
ID385913	385913	20	43.818	19.025	20.914	0	72	72	2	1	-10921639	174.429	170	140	221	3663	22.362	2.000	0.113	1.579
ID385912	385912	19	55.809	10.224	14.528	0	72	72	2	1	-10921639	123.905	123	65	194	2602	38.173	2.000	0.183	1.004
ID385914	385914	0	46.618	26.659	25.343	0	72	72	2	1	-10921639	96.762	109	37	159	2032	37.777	7.600	0.201	0.857
ID385925	385925	None	45.856	6.228	22.660	0	73	73	2	1	-10921639	86.238	91	20	144	1811	37.560	7.600	0.298	1.055
ID385924	385924	20	69.324	20.343	20.306	0	73	73	2	1	-10921639	201.905	203	133	255	4240	36.745	4.800	0.171	1.605
ID385926	385926	0	62.797	26.914	25.288	0	73	73	2	1	-10921639	113.190	120	50	190	2377	39.571	2.000	0.248	1.137
ID385923	385923	19	68.686	10.624	14.624	0	73	73	2	1	-10921639	153.143	143	104	232	3216	37.311	2.000	0.207	1.409
ID385922	385922	16	94.960	24.665	14.272	0	73	73	2	1	-10921639	190.048	206	99	255	3991	52.201	4.800	0.296	1.662
ID385917	385917	20	61.774	21.902	20.125	0	74	74	2	1	-10921639	208.810	210	128	255	4385	37.753	4.800	0.147	1.421
ID385916	385916	16	94.303	24.850	14.295	0	74	74	2	1	-10921639	200.190	211	113	255	4204	49.294	4.800	0.299	1.871
ID385918	385918	0	41.385	27.163	25.413	0	74	74	2	1	-10921639	108.238	113	49	148	2273	26.357	7.600	0.173	1.210
ID385915	385915	19	55.208	10.363	14.389	0	74	74	2	1	-10921639	127.286	125	62	195	2673	37.868	2.000	0.207	1.151
ID385927	385927	19	69.287	10.290	14.481	0	75	75	2	1	-10921639	143.619	140	81	226	3016	42.801	2.000	0.238	1.292
ID385929	385929	21	54.745	18.113	18.408	0	75	75	2	1	-10921639	195.619	188	131	252	4108	39.551	2.000	0.113	1.006
ID385928	385928	16	90.353	25.148	14.235	0	75	75	2	1	-10921639	196.000	192	111	255	4116	49.528	4.800	0.275	1.709
ID385931	385931	22	44.727	6.281	23.429	0	75	75	2	1	-10921639	92.333	93	31	140	1939	29.515	7.600	0.265	1.312
ID385930	385930	20	50.036	22.700	20.224	0	75	75	2	1	-10921639	206.286	204	148	253	4332	31.604	4.800	0.122	1.415
ID385933	385933	19	71.381	10.282	14.658	0	76	76	2	1	-10921639	150.381	148	81	238	3158	43.536	2.000	0.223	1.262
ID385932	385932	16	90.250	24.957	14.276	0	76	76	2	1	-10921639	198.619	198	97	255	4171	50.809	4.800	0.276	1.693
ID385935	385935	20	47.864	22.383	20.083	0	76	76	2	1	-10921639	202.714	205	134	252	4257	35.261	2.000	0.094	0.988
ID385934	385934	21	57.349	17.500	17.688	0	76	76	2	1	-10921639	213.333	223	155	255	4480	31.966	4.800	0.136	1.596
ID385937	385937	0	43.658	27.238	24.877	0	76	76	2	1	-10921639	111.810	121	65	158	2348	29.427	2.000	0.170	1.103
ID385936	385936	22	57.691	6.541	23.471	0	76	76	2	1	-10921639	130.857	124	89	174	2748	24.367	4.800	0.277	2.333
ID385957	385957	0	49.816	27.644	25.728	0	77	77	2	1	-10921639	89.333	95	26	158	1876	40.531	2.000	0.233	0.832
ID385956	385956	None	41.870	18.663	24.237	0	77	77	2	1	-10921639	156.857	162	95	225	3294	35.658	2.000	0.076	0.622
ID385958	385958	23	47.775	16.647	26.980	0	77	77	2	1	-10921639	150.476	157	75	207	3160	33.400	4.800	0.156	1.217
ID385953	385953	21	48.162	18.858	17.875	0	77	77	2	1	-10921639	215.571	217	141	255	4527	28.847	7.600	0.102	1.380
ID385952	385952	19	64.344	10.216	14.572	0	77	77	2	1	-10921639	147.905	150	83	219	3106	39.506	2.000	0.207	1.282
ID385955	385955	22	58.742	7.232	24.033	0	77	77	2	1	-10921639	132.667	138	86	186	2786	29.097	4.800	0.279	1.990
ID385954	385954	20	46.737	22.204	20.358	0	77	77	2	1	-10921639	195.952	192	123	250	4115	35.960	2.000	0.093	0.924
ID385951	385951	16	87.876	25.365	14.364	0	77	77	2	1	-10921639	208.476	221	102	255	4378	49.476	4.800	0.270	1.790
ID385949	385949	23	51.194	16.912	27.295	0	78	78	2	1	-10921639	157.476	154	101	219	3307	31.932	4.800	0.156	1.330
ID385948	385948	22	57.335	8.105	23.333	0	78	78	2	1	-10921639	151.143	153	101	208	3174	26.603	4.800	0.210	1.972
ID385950	385950	24	40.372	20.734	33.045	0	78	78	2	1	-10921639	110.286	119	62	142	2316	24.257	4.800	0.206	1.553
ID385945	385945	19	80.577	10.031	15.026	0	78	78	2	1	-10921639	175.190	169	96	251	3679	45.650	2.000	0.218	1.374
ID385944	385944	16	89.699	25.420	14.344	0	78	78	2	1	-10921639	216.571	232	114	255	4548	46.571	4.800	0.275	2.007
ID385947	385947	20	53.160	22.901	20.613	0	78	78	2	1	-10921639	169.000	168	86	247	3549	49.261	2.000	0.124	0.757
ID385946	385946	21	47.053	18.850	17.751	0	78	78	2	1	-10921639	215.714	223	147	255	4530	30.790	7.600	0.096	1.224
ID385965	385965	16	95.553	25.567	14.089	0	79	79	2	1	-10921639	194.381	216	88	255	4082	59.716	4.800	0.285	1.445
ID385967	385967	20	59.679	21.959	20.049	0	79	79	2	1	-10921639	183.286	181	106	252	3849	44.819	2.000	0.145	1.034
ID385966	385966	19	73.000	9.787	15.107	0	79	79	2	1	-10921639	176.476	179	130	248	3706	38.773	2.000	0.191	1.461
ID385969	385969	23	45.438	15.589	27.616	0	79	79	2	1	-10921639	132.381	128	77	194	2780	36.731	2.000	0.133	0.845
ID385968	385968	22	54.210	8.509	23.057	0	79	79	2	1	-10921639	155.000	158	92	201	3255	29.138	4.800	0.192	1.717
ID385970	385970	24	44.778	21.852	33.657	0	79	79	2	1	-10921639	100.000	112	37	144	2100	33.867	4.800	0.218	1.055
ID385941	385941	20	52.159	22.999	20.822	0	80	80	2	1	-10921639	146.952	142	79	216	3086	45.344	7.600	0.151	0.848
ID385940	385940	21	43.302	19.132	18.319	0	80	80	2	1	-10921639	198.857	198	154	234	4176	24.276	4.800	0.114	1.677
ID385943	385943	23	50.216	15.692	27.813	0	80	80	2	1	-10921639	126.048	111	75	225	2647	40.059	2.000	0.110	0.625
ID385942	385942	22	52.848	8.837	22.895	0	80	80	2	1	-10921639	148.619	144	103	192	3121	23.966	4.800	0.179	1.884
ID385939	385939	19	70.600	9.711	15.328	0	80	80	2	1	-10921639	191.762	183	136	249	4027	33.590	4.800	0.190	1.825
ID385938	385938	16	107.839	25.716	13.928	0	80	80	2	1	-10921639	183.905	187	91	255	3862	63.662	4.800	0.329	1.430
ID385964	385964	23	73.053	15.732	27.376	0	81	81	2	1	-10921639	154.619	166	67	246	3247	49.482	2.000	0.184	0.972
ID385959	385959	16	104.739	26.361	13.770	0	81	81	2	1	-10921639	187.667	193	81	255	3941	53.671	4.800	0.335	1.753
ID385961	385961	21	52.285	19.165	18.316	0	81	81	2	1	-10921639	194.857	195	150	246	4092	29.069	4.800	0.130	1.547
ID385960	385960	19	63.086	9.771	15.513	0	81	81	2	1	-10921639	185.048	180	135	246	3886	33.170	2.000	0.168	1.606
ID385963	385963	22	45.483	8.923	22.329	0	81	81	2	1	-10921639	152.048	159	105	187	3193	23.299	4.800	0.154	1.743
ID385962	385962	20	53.039	22.639	20.936	0	81	81	2	1	-10921639	137.619	142	59	222	2890	49.325	7.600	0.147	0.714
ID385991	385991	16	104.274	26.569	13.469	0	82	82	2	1	-10921639	160.905	177	55	251	3379	65.313	4.800	0.364	1.315
ID385993	385993	21	66.284	19.501	18.687	0	82	82	2	1	-10921639	197.381	199	101	253	4145	38.526	4.800	0.174	1.522
ID385992	385992	19	60.971	10.100	15.792	0	82	82	2	1	-10921639	193.619	194	151	243	4066	29.030	4.800	0.162	1.862
ID385995	385995	23	76.637	15.952	26.765	0	82	82	2	1	-10921639	160.095	152	91	246	3362	49.190	2.000	0.197	1.070
ID385994	385994	22	41.361	8.905	21.850	0	82	82	2	1	-10921639	153.714	155	120	195	3228	22.150	6.311	0.132	1.618
ID385981	385981	16	110.336	26.322	12.979	0	83	83	2	1	-10921639	173.762	166	99	249	3649	49.844	4.800	0.418	2.056
ID385983	385983	21	62.846	21.314	20.209	0	83	83	2	1	-10921639	173.381	173	84	237	3641	43.230	4.800	0.171	1.172
ID385982	385982	19	52.642	10.333	14.654	0	83	83	2	1	-10921639	181.714	187	112	238	3816	30.822	6.284	0.142	1.464
ID385985	385985	23	69.030	16.866	26.490	0	83	83	2	1	-10921639	190.762	199	135	247	4006	34.028	4.800	0.187	1.765
ID385984	385984	22	50.793	8.051	22.616	0	83	83	2	1	-10921639	137.619	139	91	201	2890	34.872	7.600	0.174	1.170
ID385973	385973	16	117.346	26.099	12.867	0	84	84	2	1	-10921639	165.143	168	81	255	3468	59.401	4.800	0.430	1.672
ID385972	385972	25	46.327	10.071	13.273	0	84	84	2	1	-10921639	151.524	153	92	225	3182	40.992	2.000	0.136	0.882
ID385975	385975	21	65.699	21.462	20.345	0	84	84	2	1	-10921639	186.524	197	90	249	3917	46.367	4.800	0.172	1.180
ID385974	385974	19	49.879	10.181	15.303	0	84	84	2	1	-10921639	176.190	184	112	225	3700	32.597	6.333	0.138	1.310
ID385971	385971	27	49.975	17.092	10.778	0	84	84	2	1	-10921639	143.714	147	79	204	3018	28.881	4.800	0.170	1.447
ID385980	385980	None	43.667	16.493	30.691	0	84	84	2	1	-10921639	124.238	124	65	194	2609	42.343	2.000	0.115	0.603
ID385977	385977	22	41.131	7.960	22.642	0	84	84	2	1	-10921639	128.286	129	90	179	2694	30.231	7.600	0.130	0.974
ID385976	385976	None	41.579	29.005	22.216	0	84	84	2	1	-10921639	71.190	72	31	108	1495	25.073	2.000	0.293	1.286
ID385979	385979	26	41.823	18.572	25.723	0	84	84	2	1	-10921639	186.714	193	116	232	3921	32.736	6.283	0.114	1.165
ID385978	385978	23	46.014	15.463	25.816	0	84	84	2	1	-10921639	177.333	185	93	243	3724	38.415	2.000	0.105	0.876
ID385989	385989	21	78.245	21.843	20.750	0	85	85	2	1	-10921639	177.429	170	94	255	3726	56.672	7.600	0.189	0.996
ID385988	385988	25	46.640	9.691	13.651	0	85	85	2	1	-10921639	164.857	169	110	199	3462	26.033	4.800	0.154	1.693
ID385990	385990	26	44.836	20.102	27.218	0	85	85	2	1	-10921639	165.905	171	93	209	3484	34.415	2.000	0.116	0.999
ID385987	385987	16	114.171	26.006	12.796	0	85	85	2	1	-10921639	160.857	173	70	252	3378	57.089	4.800	0.435	1.708
ID385986	385986	27	51.184	17.832	10.658	0	85	85	2	1	-10921639	138.429	141	90	185	2907	30.489	2.000	0.182	1.397
ID385997	385997	16	109.079	25.906	12.896	0	86	86	2	1	-10921639	160.238	162	62	248	3365	54.261	4.800	0.419	1.745
ID385996	385996	27	49.447	17.335	10.328	0	86	86	2	1	-10921639	120.190	133	40	206	2524	45.118	2.000	0.160	0.737
ID385999	385999	21	75.723	21.675	20.955	0	86	86	2	1	-10921639	180.952	172	91	255	3800	52.687	2.000	0.192	1.105
ID385998	385998	25	58.169	9.824	13.611	0	86	86	2	1	-10921639	167.381	179	113	203	3515	31.954	4.800	0.189	1.668
ID386000	386000	26	45.513	20.911	28.154	0	86	86	2	1	-10921639	142.810	151	73	190	2999	31.592	2.000	0.147	1.157
ID386005	386005	21	70.749	21.746	21.079	0	87	87	2	1	-10921639	186.619	183	104	253	3919	47.669	2.000	0.173	1.157
ID386004	386004	28	45.782	18.752	18.861	0	87	87	2	1	-10921639	197.905	192	158	247	4156	26.425	7.600	0.102	1.387
ID386001	386001	27	63.080	17.215	10.103	0	87	87	2	1	-10921639	124.143	122	48	224	2607	45.381	2.000	0.202	0.919
ID386003	386003	16	104.044	25.802	12.884	0	87	87	2	1	-10921639	159.000	161	67	246	3339	52.804	4.800	0.400	1.722
ID386002	386002	25	56.288	10.304	12.817	0	87	87	2	1	-10921639	165.571	163	77	233	3477	45.646	4.800	0.181	1.112
ID386021	386021	16	105.326	25.417	12.949	0	88	88	2	1	-10921639	159.000	144	67	247	3339	55.523	4.800	0.401	1.640
ID386020	386020	25	54.483	10.642	12.195	0	88	88	2	1	-10921639	143.286	141	85	220	3009	40.401	2.000	0.140	0.872
ID386023	386023	21	69.234	21.619	21.237	0	88	88	2	1	-10921639	174.429	168	85	250	3663	47.554	2.000	0.173	1.084
ID386022	386022	28	48.773	18.447	18.729	0	88	88	2	1	-10921639	177.000	166	132	241	3717	28.669	7.600	0.126	1.378
ID386019	386019	27	42.335	17.254	9.930	0	88	88	2	1	-10921639	107.048	111	51	175	2248	29.941	4.800	0.176	1.070
ID386013	386013	None	42.105	5.821	25.635	0	89	89	2	1	-10921639	91.810	104	37	165	1928	36.116	2.000	0.183	0.785
ID386012	386012	21	69.220	21.487	21.330	0	89	89	2	1	-10921639	203.619	206	141	255	4276	32.658	4.800	0.172	1.832
ID386011	386011	16	110.399	25.354	13.330	0	89	89	2	1	-10921639	168.810	167	62	251	3545	58.247	4.800	0.410	1.686
ID386010	386010	25	60.860	10.754	12.424	0	89	89	2	1	-10921639	162.381	159	90	243	3410	45.955	2.000	0.142	0.881
ID386007	386007	16	107.955	25.003	13.638	0	90	90	2	1	-10921639	186.667	175	85	255	3920	50.245	4.800	0.349	1.924
ID386006	386006	25	69.347	10.985	12.240	0	90	90	2	1	-10921639	174.000	172	91	252	3654	48.468	2.000	0.153	0.954
ID386009	386009	None	40.876	21.567	27.673	0	90	90	2	1	-10921639	118.524	121	55	168	2489	37.637	2.000	0.156	0.851
ID386008	386008	21	71.125	21.321	21.219	0	90	90	2	1	-10921639	208.095	195	151	255	4370	34.590	3.200	0.165	1.707
ID386015	386015	16	101.167	24.868	13.872	0	91	91	2	1	-10921639	198.714	204	93	255	4173	45.947	4.800	0.306	2.029
ID386014	386014	25	79.869	11.031	12.168	0	91	91	2	1	-10921639	179.429	186	107	255	3768	51.647	2.000	0.193	1.123
ID386017	386017	21	69.891	21.704	21.208	0	91	91	2	1	-10921639	204.810	212	132	255	4301	41.960	4.800	0.175	1.452
ID386016	386016	29	48.900	17.940	19.097	0	91	91	2	1	-10921639	188.143	195	102	249	3951	41.984	7.600	0.096	0.785
ID386018	386018	None	40.218	15.846	27.778	0	91	91	2	1	-10921639	127.333	122	75	187	2674	31.320	2.000	0.106	0.777
ID386037	386037	25	86.224	11.074	12.025	0	92	92	2	1	-10921639	178.190	185	94	255	3742	51.973	2.000	0.209	1.187
ID386039	386039	29	48.711	17.885	18.923	0	92	92	2	1	-10921639	194.714	199	119	251	4089	37.843	2.000	0.099	0.931
ID386038	386038	16	99.657	24.847	13.770	0	92	92	2	1	-10921639	193.429	191	114	255	4062	44.795	4.800	0.309	2.041
ID386041	386041	None	40.187	5.319	25.851	0	92	92	2	1	-10921639	71.429	73	26	140	1500	33.671	2.000	0.232	0.799
ID386040	386040	21	66.872	21.842	21.345	0	92	92	2	1	-10921639	218.619	232	145	255	4591	35.839	4.800	0.171	1.785
ID386043	386043	None	42.819	27.728	30.264	0	92	92	2	1	-10921639	89.190	97	27	128	1873	28.449	4.800	0.248	1.246
ID386042	386042	30	42.563	22.152	28.048	0	92	92	2	1	-10921639	134.000	142	86	174	2814	26.695	4.800	0.158	1.367
ID386045	386045	16	94.075	24.804	13.518	0	93	93	2	1	-10921639	192.000	197	111	255	4032	45.779	4.800	0.297	1.920
ID386044	386044	25	84.715	10.830	11.822	0	93	93	2	1	-10921639	177.190	171	108	255	3721	48.932	2.000	0.205	1.232
ID386047	386047	21	67.668	21.510	21.252	0	93	93	2	1	-10921639	210.286	229	128	255	4416	44.395	4.800	0.169	1.372
ID386046	386046	31	43.464	11.042	14.527	0	93	93	2	1	-10921639	170.000	174	94	242	3570	36.611	2.000	0.105	0.882
ID386048	386048	30	51.110	22.111	28.062	0	93	93	2	1	-10921639	130.905	140	89	177	2749	28.323	2.000	0.186	1.449
ID386036	386036	None	44.652	5.099	25.538	0	94	94	2	1	-10921639	77.524	68	29	154	1628	35.837	2.000	0.250	0.866
ID386033	386033	29	58.627	18.503	18.936	0	94	94	2	1	-10921639	214.619	242	132	255	4507	45.143	7.600	0.129	1.090
ID386032	386032	31	52.958	11.117	15.600	0	94	94	2	1	-10921639	164.190	163	103	242	3448	40.259	2.000	0.104	0.767
ID386035	386035	21	63.483	21.477	21.511	0	94	94	2	1	-10921639	211.524	224	141	255	4442	40.107	4.800	0.146	1.341
ID386034	386034	None	43.082	9.837	21.103	0	94	94	2	1	-10921639	144.667	139	106	208	3038	26.798	2.000	0.107	1.039
ID386031	386031	16	95.083	24.821	13.243	0	94	94	2	1	-10921639	184.381	187	95	253	3872	49.548	4.800	0.302	1.728
ID386030	386030	25	76.478	10.537	11.414	0	94	94	2	1	-10921639	173.571	172	99	255	3645	50.597	2.000	0.198	1.132
ID386029	386029	21	55.642	21.649	21.796	0	95	95	2	1	-10921639	221.143	227	149	255	4644	33.329	4.800	0.149	1.716
ID386028	386028	29	51.524	19.234	19.123	0	95	95	2	1	-10921639	228.429	248	145	255	4797	37.075	4.800	0.115	1.271
ID386025	386025	32	40.703	20.390	11.482	0	95	95	2	1	-10921639	134.476	135	64	200	2824	41.601	2.000	0.122	0.702
ID386024	386024	25	79.231	10.524	11.182	0	95	95	2	1	-10921639	171.095	164	84	250	3593	49.999	2.000	0.197	1.129
ID386027	386027	31	48.239	11.263	15.723	0	95	95	2	1	-10921639	158.714	149	97	238	3333	39.975	2.000	0.094	0.683
ID386026	386026	16	100.267	25.111	13.039	0	95	95	2	1	-10921639	199.333	198	106	255	4186	45.416	4.800	0.303	2.040
ID386055	386055	25	69.823	10.932	11.678	0	96	96	2	1	-10921639	181.476	170	105	251	3811	39.951	2.000	0.172	1.331
ID386054	386054	32	41.828	20.660	11.138	0	96	96	2	1	-10921639	141.476	150	48	203	2971	41.732	2.000	0.103	0.631
ID386060	386060	None	40.823	5.364	25.804	0	96	96	2	1	-10921639	87.762	89	47	145	1843	29.221	4.800	0.222	1.091
ID386057	386057	31	48.114	10.913	15.478	0	96	96	2	1	-10921639	178.000	185	93	240	3738	39.074	2.000	0.114	0.934
ID386056	386056	16	95.645	25.198	13.147	0	96	96	2	1	-10921639	196.143	193	108	255	4119	45.455	4.800	0.280	1.889
ID386059	386059	21	60.981	21.947	21.901	0	96	96	2	1	-10921639	224.190	243	164	255	4708	33.637	4.800	0.154	1.783
ID386058	386058	29	52.122	18.016	18.995	0	96	96	2	1	-10921639	227.381	243	166	255	4775	33.203	4.800	0.115	1.409
ID386053	386053	21	61.255	21.650	21.256	0	97	97	2	1	-10921639	220.000	232	153	255	4620	37.413	4.800	0.147	1.505
ID386052	386052	29	59.839	19.004	19.009	0	97	97	2	1	-10921639	230.000	246	166	255	4830	30.987	4.800	0.146	1.894
ID386049	386049	25	57.476	11.263	12.018	0	97	97	2	1	-10921639	146.286	142	65	231	3072	42.831	2.000	0.151	0.897
ID386051	386051	31	45.386	11.192	15.612	0	97	97	2	1	-10921639	158.905	169	97	208	3337	33.435	2.000	0.108	0.928
ID386050	386050	16	97.380	25.093	13.010	0	97	97	2	1	-10921639	185.429	182	96	255	3894	47.074	4.800	0.300	1.820
ID386069	386069	16	76.706	25.195	13.239	0	98	98	2	1	-10921639	174.571	187	99	245	3666	42.937	4.800	0.260	1.679
ID386068	386068	25	49.850	11.462	12.303	0	98	98	2	1	-10921639	145.762	146	68	221	3061	40.357	2.000	0.150	0.942
ID386071	386071	33	49.188	5.770	25.542	0	98	98	2	1	-10921639	99.286	96	43	160	2085	33.327	2.000	0.238	1.146
ID386070	386070	21	61.089	20.936	20.295	0	98	98	2	1	-10921639	229.952	250	166	255	4829	31.665	4.800	0.158	1.982
ID386065	386065	21	55.855	20.884	20.434	0	99	99	2	1	-10921639	229.095	247	153	255	4811	36.150	4.800	0.136	1.517
ID386064	386064	31	42.538	10.894	15.547	0	99	99	2	1	-10921639	177.524	178	104	228	3728	33.545	2.000	0.098	0.949
ID386067	386067	None	45.492	15.605	28.176	0	99	99	2	1	-10921639	129.619	130	87	186	2722	25.752	6.317	0.168	1.447
ID386066	386066	33	42.690	5.834	25.867	0	99	99	2	1	-10921639	104.857	109	61	164	2202	27.724	2.000	0.186	1.184
ID386061	386061	34	50.537	18.124	10.586	0	99	99	2	1	-10921639	156.095	159	105	205	3278	26.792	4.800	0.166	1.663
ID386063	386063	16	81.710	25.384	13.006	0	99	99	2	1	-10921639	182.190	193	111	243	3826	41.018	4.800	0.263	1.851
ID386062	386062	25	62.305	11.140	12.029	0	99	99	2	1	-10921639	163.667	167	93	231	3437	40.614	2.000	0.174	1.195
ID386084	386084	35	52.315	23.747	26.309	0	100	100	2	1	-10921639	135.524	143	85	202	2846	33.805	2.000	0.178	1.212
ID386081	386081	31	48.788	11.366	15.633	0	100	100	2	1	-10921639	177.429	187	97	244	3726	37.749	2.000	0.123	1.027
ID386080	386080	16	87.611	25.254	12.996	0	100	100	2	1	-10921639	186.143	186	119	253	3909	41.417	4.800	0.270	1.909
ID386083	386083	33	42.640	5.816	25.645	0	100	100	2	1	-10921639	108.238	118	66	168	2273	29.965	2.000	0.163	1.011
ID386082	386082	21	56.232	21.330	20.137	0	100	100	2	1	-10921639	228.476	249	151	255	4798	33.179	6.284	0.139	1.678
ID386079	386079	25	43.168	11.289	12.917	0	100	100	2	1	-10921639	159.619	163	83	210	3352	37.018	7.600	0.126	0.965
ID386078	386078	34	45.109	18.382	10.257	0	100	100	2	1	-10921639	129.476	140	63	189	2719	36.293	2.000	0.146	0.911
ID386093	386093	16	72.851	25.175	13.088	0	101	101	2	1	-10921639	171.190	171	108	239	3595	40.690	4.800	0.233	1.588
ID386092	386092	34	43.087	18.625	10.372	0	101	101	2	1	-10921639	126.143	133	70	173	2649	30.756	2.000	0.165	1.160
ID386095	386095	21	60.018	20.563	19.071	0	101	101	2	1	-10921639	225.619	243	146	255	4738	34.506	4.800	0.151	1.719
ID386094	386094	31	49.350	11.735	15.287	0	101	101	2	1	-10921639	194.810	198	140	236	4091	26.570	4.800	0.162	2.047
ID386096	386096	35	47.072	24.811	27.095	0	101	101	2	1	-10921639	122.905	125	82	162	2581	23.613	4.800	0.223	1.896
ID386085	386085	34	41.630	18.595	10.490	0	102	102	2	1	-10921639	120.905	125	70	175	2539	35.523	2.000	0.154	0.909
ID386087	386087	36	54.913	26.654	13.614	0	102	102	2	1	-10921639	154.857	154	75	227	3252	43.730	7.600	0.191	1.135
ID386086	386086	16	60.409	24.829	12.231	0	102	102	2	1	-10921639	164.286	168	53	227	3450	51.016	4.800	0.199	1.069
ID386089	386089	21	53.943	19.742	18.127	0	102	102	2	1	-10921639	239.905	253	189	255	5038	20.926	4.800	0.146	2.925
ID386088	386088	31	47.111	12.035	15.489	0	102	102	2	1	-10921639	197.810	204	149	247	4154	30.069	4.800	0.133	1.548
ID386091	386091	35	49.210	25.926	27.882	0	102	102	2	1	-10921639	111.952	118	52	162	2351	32.765	4.800	0.231	1.284
ID386090	386090	None	54.356	21.830	20.008	0	102	102	2	1	-10921639	209.238	208	134	255	4394	37.108	6.297	0.153	1.493
ID386101	386101	21	57.310	19.983	18.189	0	103	103	2	1	-10921639	234.095	246	186	255	4916	24.584	4.800	0.147	2.446
ID386100	386100	37	50.062	16.507	17.654	0	103	103	2	1	-10921639	222.619	244	141	255	4675	38.543	4.800	0.110	1.149
ID386102	386102	35	44.812	26.086	28.593	0	103	103	2	1	-10921639	103.048	109	28	155	2164	36.254	2.000	0.198	0.941
ID386097	386097	34	41.182	18.610	10.141	0	103	103	2	1	-10921639	123.524	127	62	164	2594	30.323	2.000	0.141	1.009
ID386099	386099	31	56.368	11.525	14.946	0	103	103	2	1	-10921639	197.524	208	135	243	4148	31.258	4.800	0.149	1.641
ID386098	386098	36	69.473	25.955	13.424	0	103	103	2	1	-10921639	171.476	182	65	239	3601	49.954	4.800	0.250	1.373
ID386077	386077	35	41.071	26.209	28.892	0	104	104	2	1	-10921639	97.571	99	38	138	2049	28.769	3.200	0.209	1.173
ID386076	386076	21	54.983	20.800	19.059	0	104	104	2	1	-10921639	224.000	237	150	255	4704	32.633	4.800	0.128	1.555
ID386073	386073	36	57.719	26.432	13.481	0	104	104	2	1	-10921639	161.810	173	60	225	3398	46.797	4.800	0.218	1.238
ID386072	386072	34	41.612	18.548	9.974	0	104	104	2	1	-10921639	121.333	116	79	172	2548	27.773	2.000	0.144	1.100
ID386075	386075	37	53.505	15.420	17.266	0	104	104	2	1	-10921639	224.571	226	181	255	4716	27.558	4.800	0.132	1.905
ID386074	386074	31	54.491	10.890	14.662	0	104	104	2	1	-10921639	175.952	183	95	240	3695	41.076	2.000	0.142	1.068
ID386109	386109	31	52.240	10.789	14.490	0	105	105	2	1	-10921639	169.476	160	121	227	3559	33.805	4.800	0.151	1.314
ID386108	386108	36	75.520	25.842	13.255	0	105	105	2	1	-10921639	167.095	180	66	245	3509	51.010	4.800	0.267	1.381
ID386111	386111	21	53.440	20.692	19.025	0	105	105	2	1	-10921639	227.143	240	150	255	4770	32.170	4.800	0.130	1.627
ID386110	386110	37	53.695	16.045	17.049	0	105	105	2	1	-10921639	226.857	232	161	255	4764	27.972	4.800	0.127	1.825
ID386113	386113	35	40.983	26.138	29.146	0	105	105	2	1	-10921639	98.762	103	53	144	2074	28.404	4.800	0.217	1.242
ID386112	386112	None	41.761	8.040	20.281	0	105	105	2	1	-10921639	139.810	148	56	199	2936	36.538	2.000	0.114	0.783
ID386119	386119	36	63.033	25.502	13.356	0	106	106	2	1	-10921639	164.952	168	67	239	3464	45.939	4.800	0.247	1.422
ID386121	386121	21	47.748	20.000	18.000	0	106	106	2	1	-10921639	241.524	247	205	255	5072	16.552	4.800	0.126	3.271
ID386120	386120	37	47.964	16.313	17.283	0	106	106	2	1	-10921639	222.238	227	159	255	4667	32.150	4.800	0.112	1.392
ID386122	386122	38	49.379	5.840	25.484	0	106	106	2	1	-10921639	115.952	120	76	182	2435	30.237	2.000	0.173	1.129
ID386103	386103	36	69.889	25.468	13.167	0	107	107	2	1	-10921639	181.143	191	106	244	3804	38.790	4.800	0.223	1.701
ID386105	386105	21	46.464	19.890	17.683	0	107	107	2	1	-10921639	237.905	237	203	255	4996	18.005	4.800	0.115	2.728
ID386104	386104	37	46.361	15.672	16.677	0	107	107	2	1	-10921639	224.857	228	166	255	4722	28.292	6.317	0.108	1.553
ID386107	386107	38	42.771	6.056	25.299	0	107	107	2	1	-10921639	112.905	118	69	166	2371	29.139	2.000	0.150	1.009
ID386106	386106	39	44.882	7.280	20.858	0	107	107	2	1	-10921639	135.810	139	74	183	2852	32.255	2.000	0.136	1.011
ID386117	386117	39	43.412	7.353	21.158	0	108	108	2	1	-10921639	130.905	142	60	170	2749	32.159	4.800	0.162	1.137
ID386116	386116	21	47.285	20.389	17.785	0	108	108	2	1	-10921639	241.048	251	205	255	5062	17.423	4.800	0.124	3.059
ID386118	386118	None	45.605	16.217	31.484	0	108	108	2	1	-10921639	102.952	101	55	155	2162	28.990	2.000	0.187	1.121
ID386115	386115	37	49.770	14.518	17.351	0	108	108	2	1	-10921639	223.048	230	155	255	4684	28.127	6.317	0.120	1.700
ID386114	386114	36	61.049	25.791	12.892	0	108	108	2	1	-10921639	151.667	162	71	217	3185	43.075	4.800	0.225	1.294
ID386125	386125	21	47.057	21.638	17.324	0	109	109	2	1	-10921639	223.429	246	139	255	4692	39.430	4.800	0.094	0.971
ID386124	386124	37	45.368	16.352	16.818	0	109	109	2	1	-10921639	231.190	241	165	255	4855	25.837	4.800	0.102	1.651
ID386126	386126	None	40.009	22.187	26.174	0	109	109	2	1	-10921639	132.095	131	93	178	2774	24.411	2.000	0.118	1.139
ID386123	386123	36	61.890	25.383	12.965	0	109	109	2	1	-10921639	159.048	151	101	226	3340	37.338	4.800	0.193	1.378
ID386127	386127	36	61.541	26.041	13.055	0	110	110	2	1	-10921639	144.190	159	68	205	3028	44.141	7.600	0.217	1.164
ID386129	386129	21	47.516	21.811	17.032	0	110	110	2	1	-10921639	220.381	237	151	255	4628	37.146	7.600	0.097	1.046
ID386128	386128	37	40.731	16.247	16.728	0	110	110	2	1	-10921639	239.476	252	183	255	5029	20.764	6.319	0.099	2.083
ID386130	386130	39	41.163	7.223	21.001	0	110	110	2	1	-10921639	129.190	136	68	167	2713	30.769	2.000	0.153	1.113
ID386133	386133	21	51.328	20.955	17.223	0	111	111	2	1	-10921639	230.381	247	163	255	4838	34.045	4.800	0.120	1.449
ID386132	386132	37	47.888	17.419	16.566	0	111	111	2	1	-10921639	230.619	240	178	255	4843	26.604	4.800	0.111	1.739
ID386135	386135	None	42.507	16.307	31.004	0	111	111	2	1	-10921639	94.905	96	37	144	1993	32.531	2.000	0.192	0.940
ID386134	386134	39	44.310	7.191	20.553	0	111	111	2	1	-10921639	124.857	126	71	184	2622	29.922	2.000	0.158	1.136
ID386131	386131	36	55.020	25.806	13.258	0	111	111	2	1	-10921639	137.238	143	54	210	2882	46.260	7.600	0.205	1.011
ID386137	386137	37	51.825	17.905	16.262	0	112	112	2	1	-10921639	230.190	248	161	255	4834	29.228	4.800	0.126	1.761
ID386136	386136	36	63.767	25.697	13.257	0	112	112	2	1	-10921639	150.095	157	56	236	3152	56.654	7.600	0.208	0.912
ID386139	386139	39	44.381	7.070	20.451	0	112	112	2	1	-10921639	111.429	110	57	186	2340	34.526	2.000	0.151	0.847
ID386138	386138	21	44.012	20.674	17.822	0	112	112	2	1	-10921639	233.810	250	150	255	4910	30.773	7.600	0.102	1.410
ID386141	386141	37	44.261	17.344	16.657	0	113	113	2	1	-10921639	225.286	236	157	255	4731	32.889	4.800	0.099	1.232
ID386140	386140	36	77.027	25.416	13.042	0	113	113	2	1	-10921639	172.571	172	82	249	3624	48.859	2.000	0.223	1.288
ID386142	386142	21	46.296	22.000	17.000	0	113	113	2	1	-10921639	232.286	252	165	255	4878	32.446	7.600	0.106	1.369
ID386143	386143	36	71.552	25.738	12.877	0	114	114	2	1	-10921639	144.762	147	59	236	3040	51.087	2.000	0.239	1.094
ID386145	386145	21	51.597	22.607	17.232	0	114	114	2	1	-10921639	212.381	224	134	255	4460	42.224	7.600	0.109	0.986
ID386144	386144	37	46.519	17.545	16.663	0	114	114	2	1	-10921639	236.762	250	174	255	4972	25.324	4.800	0.105	1.773
ID386146	386146	None	40.784	6.894	20.407	0	114	114	2	1	-10921639	117.571	126	53	186	2469	34.229	2.000	0.135	0.816
ID386149	386149	21	57.536	23.672	17.170	0	115	115	2	1	-10921639	198.095	207	108	255	4160	48.955	2.000	0.116	0.841
ID386148	386148	37	45.046	16.983	17.068	0	115	115	2	1	-10921639	233.095	249	173	255	4895	28.427	4.800	0.100	1.484
ID386150	386150	None	40.540	6.833	24.840	0	115	115	2	1	-10921639	108.952	118	52	154	2288	29.839	2.000	0.170	1.059
ID386147	386147	36	73.459	25.599	12.954	0	115	115	2	1	-10921639	142.476	147	49	244	2992	59.681	2.000	0.229	0.890
ID386153	386153	21	61.503	23.772	17.371	0	116	116	2	1	-10921639	201.905	211	111	255	4240	46.158	2.000	0.138	1.060
ID386152	386152	37	44.467	17.146	17.306	0	116	116	2	1	-10921639	229.381	247	162	255	4817	32.420	4.800	0.092	1.196
ID386151	386151	36	80.638	26.071	13.041	0	116	116	2	1	-10921639	144.714	146	46	243	3039	55.961	2.000	0.245	1.018
ID386156	386156	21	51.112	23.802	17.704	0	117	117	2	1	-10921639	200.810	197	138	255	4217	39.439	4.800	0.126	1.137
ID386155	386155	37	44.139	16.930	17.673	0	117	117	2	1	-10921639	229.429	248	175	255	4818	28.823	4.800	0.093	1.358
ID386154	386154	36	86.776	26.182	13.126	0	117	117	2	1	-10921639	147.952	147	52	246	3107	54.359	2.000	0.270	1.157
ID386157	386157	36	86.751	26.103	13.199	0	118	118	2	1	-10921639	143.143	145	51	246	3006	56.240	2.000	0.270	1.081
ID386159	386159	40	44.112	20.168	18.784	0	118	118	2	1	-10921639	241.143	255	169	255	5064	24.225	4.800	0.107	1.925
ID386158	386158	37	44.852	17.156	17.780	0	118	118	2	1	-10921639	229.095	249	172	255	4811	29.091	4.800	0.094	1.352
ID386160	386160	21	46.376	25.243	19.093	0	118	118	2	1	-10921639	174.000	180	89	247	3654	42.370	6.320	0.116	0.853
ID386165	386165	41	42.802	7.579	24.452	0	119	119	2	1	-10921639	121.333	121	92	159	2548	20.192	4.800	0.167	1.719
ID386164	386164	21	52.835	25.512	19.463	0	119	119	2	1	-10921639	157.905	158	63	232	3316	51.610	2.000	0.143	0.766
ID386161	386161	36	91.428	26.089	13.065	0	119	119	2	1	-10921639	152.476	158	46	249	3202	57.361	2.000	0.280	1.163
ID386163	386163	40	43.584	20.040	18.749	0	119	119	2	1	-10921639	242.571	253	191	255	5094	20.395	4.800	0.108	2.321
ID386162	386162	37	48.787	16.955	17.975	0	119	119	2	1	-10921639	228.286	247	175	255	4794	30.547	4.800	0.103	1.393
ID386173	386173	21	47.764	25.147	19.625	0	120	120	2	1	-10921639	175.286	178	81	240	3681	45.584	2.000	0.121	0.829
ID386172	386172	40	40.409	20.863	19.182	0	120	120	2	1	-10921639	243.333	253	200	255	5110	17.258	4.800	0.097	2.496
ID386174	386174	41	46.286	7.427	24.042	0	120	120	2	1	-10921639	113.524	126	53	154	2384	34.442	4.800	0.221	1.193
ID386171	386171	37	50.849	15.995	17.971	0	120	120	2	1	-10921639	224.524	230	172	255	4715	31.046	4.800	0.111	1.443
ID386170	386170	36	95.281	26.196	13.259	0	120	120	2	1	-10921639	155.000	151	47	249	3255	59.367	2.000	0.308	1.231
ID386167	386167	37	48.170	16.162	18.077	0	121	121	2	1	-10921639	218.000	220	147	255	4578	36.409	2.000	0.099	1.083
ID386166	386166	36	92.227	26.200	13.184	0	121	121	2	1	-10921639	144.857	135	52	245	3042	56.313	2.000	0.298	1.181
ID386169	386169	41	43.589	7.305	23.479	0	121	121	2	1	-10921639	112.714	116	51	151	2367	29.999	4.800	0.221	1.362
ID386168	386168	21	62.034	24.612	20.127	0	121	121	2	1	-10921639	189.381	193	89	255	3977	51.240	4.800	0.155	0.991
ID386181	386181	41	47.575	7.861	23.825	0	122	122	2	1	-10921639	107.143	113	48	147	2250	28.514	4.800	0.218	1.343
ID386180	386180	21	47.712	25.942	19.370	0	122	122	2	1	-10921639	158.238	154	64	240	3323	47.215	2.000	0.125	0.744
ID386179	386179	37	50.528	16.628	18.163	0	122	122	2	1	-10921639	225.667	245	152	255	4739	35.859	4.800	0.106	1.210
ID386178	386178	36	71.444	26.324	12.970	0	122	122	2	1	-10921639	123.000	123	46	217	2583	44.589	2.000	0.247	1.092
ID386177	386177	None	43.449	20.512	18.483	0	123	123	2	1	-10921639	229.000	238	157	255	4809	28.475	6.181	0.104	1.510
ID386176	386176	37	56.548	15.899	17.966	0	123	123	2	1	-10921639	221.762	230	138	255	4657	33.231	4.800	0.127	1.504
ID386175	386175	36	62.216	26.420	12.853	0	123	123	2	1	-10921639	103.048	113	37	183	2164	38.689	2.000	0.266	1.119
ID386189	386189	36	62.227	26.468	13.104	0	124	124	2	1	-10921639	111.381	110	42	201	2339	43.244	2.000	0.238	0.992
ID386191	386191	21	55.412	25.182	19.921	0	124	124	2	1	-10921639	188.143	201	99	238	3951	40.216	4.800	0.154	1.247
ID386190	386190	37	53.454	15.941	18.643	0	124	124	2	1	-10921639	224.952	242	149	255	4724	33.138	4.800	0.122	1.472
ID386192	386192	41	44.023	7.806	23.196	0	124	124	2	1	-10921639	111.000	111	65	152	2331	22.441	4.800	0.221	1.792
ID386188	386188	41	41.813	8.091	22.972	0	125	125	2	1	-10921639	102.524	103	53	141	2153	27.998	4.800	0.217	1.307
ID386185	386185	36	70.679	26.460	13.066	0	125	125	2	1	-10921639	114.952	115	33	216	2414	45.138	2.000	0.280	1.113
ID386187	386187	21	49.855	24.119	20.619	0	125	125	2	1	-10921639	191.238	200	96	251	4016	43.375	4.800	0.128	1.004
ID386186	386186	37	49.144	16.410	18.896	0	125	125	2	1	-10921639	216.190	228	157	255	4540	37.351	7.600	0.100	1.051
ID386197	386197	41	50.776	8.945	23.398	0	126	126	2	1	-10921639	112.619	106	75	163	2365	25.783	4.800	0.233	1.649
ID386196	386196	21	47.007	24.000	21.000	0	126	126	2	1	-10921639	191.286	203	93	251	4017	44.814	4.800	0.118	0.903
ID386193	386193	36	68.891	26.306	13.015	0	126	126	2	1	-10921639	102.429	97	31	205	2151	46.854	2.000	0.258	0.895
ID386195	386195	None	47.422	25.807	19.398	0	126	126	2	1	-10921639	152.667	155	64	220	3206	49.473	7.600	0.142	0.765
ID386194	386194	37	54.313	15.972	19.274	0	126	126	2	1	-10921639	224.286	242	155	255	4710	32.938	4.800	0.120	1.454
ID386199	386199	37	54.351	15.802	19.503	0	127	127	2	1	-10921639	229.905	248	140	255	4828	32.723	4.800	0.132	1.634
ID386198	386198	36	69.972	26.197	12.955	0	127	127	2	1	-10921639	103.190	106	36	203	2167	44.514	2.000	0.297	1.062
ID386201	386201	41	45.922	8.905	22.979	0	127	127	2	1	-10921639	107.286	111	55	143	2253	25.917	4.800	0.230	1.547
ID386200	386200	21	50.559	23.820	21.293	0	127	127	2	1	-10921639	187.905	192	89	236	3946	38.334	4.800	0.138	1.188
ID386205	386205	None	44.395	19.470	7.924	0	128	128	2	1	-10921639	92.619	96	35	139	1945	28.798	2.000	0.232	1.210
ID386207	386207	37	55.561	14.881	19.444	0	128	128	2	1	-10921639	233.810	253	160	255	4910	28.300	4.800	0.136	1.982
ID386206	386206	36	73.531	26.297	12.946	0	128	128	2	1	-10921639	110.810	109	44	214	2327	47.946	2.000	0.271	0.985
ID386209	386209	21	42.882	23.780	21.657	0	128	128	2	1	-10921639	167.857	185	65	227	3525	50.160	2.000	0.107	0.649
ID386208	386208	None	42.940	20.031	22.152	0	128	128	2	1	-10921639	226.476	233	171	255	4756	27.887	6.154	0.085	1.269
ID386184	386184	21	44.812	23.861	22.016	0	129	129	2	1	-10921639	167.143	178	82	244	3510	43.188	2.000	0.115	0.797
ID386183	386183	37	55.782	15.000	19.487	0	129	129	2	1	-10921639	221.905	241	162	255	4660	33.886	4.800	0.132	1.531
ID386182	386182	36	78.570	26.167	12.892	0	129	129	2	1	-10921639	112.762	111	40	229	2368	50.270	2.000	0.289	1.006
ID386204	386204	21	49.373	24.064	22.550	0	130	130	2	1	-10921639	161.381	172	50	233	3389	52.047	2.000	0.132	0.725
ID386203	386203	37	56.340	15.021	19.926	0	130	130	2	1	-10921639	224.667	243	157	255	4718	32.598	4.800	0.130	1.587
ID386202	386202	36	77.988	26.016	12.866	0	130	130	2	1	-10921639	108.000	105	36	218	2268	50.216	2.000	0.314	1.029
ID386213	386213	None	42.377	25.959	20.378	0	131	131	2	1	-10921639	139.905	150	56	195	2938	42.300	2.000	0.138	0.803
ID386212	386212	37	50.784	15.301	20.382	0	131	131	2	1	-10921639	220.476	224	162	255	4630	30.709	4.800	0.114	1.468
ID386214	386214	21	41.783	24.719	22.636	0	131	131	2	1	-10921639	143.952	159	57	200	3023	47.107	6.316	0.126	0.686
ID386211	386211	36	88.290	26.037	12.825	0	131	131	2	1	-10921639	119.524	115	43	223	2510	53.225	2.000	0.358	1.183
ID386210	386210	None	41.231	19.093	7.992	0	131	131	2	1	-10921639	74.190	73	32	130	1558	27.557	2.000	0.229	1.004
ID386219	386219	37	50.585	15.753	20.871	0	132	132	2	1	-10921639	214.571	220	133	255	4506	38.254	4.800	0.107	1.084
ID386218	386218	36	104.973	25.990	12.897	0	132	132	2	1	-10921639	137.524	140	56	245	2888	58.126	2.000	0.390	1.327
ID386221	386221	37	48.608	15.308	20.815	0	133	133	2	1	-10921639	210.619	227	127	255	4423	37.036	4.800	0.106	1.089
ID386220	386220	36	107.616	25.678	13.091	0	133	133	2	1	-10921639	154.190	164	60	247	3238	62.551	2.000	0.403	1.416
ID386217	386217	42	50.889	20.579	22.241	0	134	134	2	1	-10921639	211.762	213	127	255	4447	37.121	4.800	0.119	1.217
ID386216	386216	37	47.396	16.683	22.114	0	134	134	2	1	-10921639	223.190	236	166	255	4687	31.088	4.800	0.100	1.304
ID386215	386215	36	105.220	25.958	13.072	0	134	134	2	1	-10921639	162.429	166	80	242	3411	55.247	4.800	0.394	1.661
ID386223	386223	37	44.222	15.364	21.040	0	135	135	2	1	-10921639	198.524	201	136	248	4169	31.681	4.800	0.102	1.156
ID386222	386222	36	97.673	26.045	13.022	0	135	135	2	1	-10921639	158.429	165	77	232	3327	51.911	4.800	0.363	1.626
ID386225	386225	43	40.138	10.118	23.884	0	135	135	2	1	-10921639	105.000	108	41	160	2205	34.224	2.000	0.167	0.876
ID386224	386224	42	53.030	20.766	22.668	0	135	135	2	1	-10921639	199.905	210	127	246	4198	37.073	4.800	0.142	1.338
ID386229	386229	43	41.104	10.118	23.687	0	136	136	2	1	-10921639	108.762	115	40	162	2284	37.046	2.000	0.181	0.901
ID386228	386228	42	47.464	20.908	22.743	0	136	136	2	1	-10921639	195.381	201	126	240	4103	32.242	4.800	0.132	1.413
ID386227	386227	44	43.907	13.508	18.384	0	136	136	2	1	-10921639	180.381	181	127	232	3788	30.565	2.000	0.095	1.025
ID386226	386226	36	87.489	26.162	13.093	0	136	136	2	1	-10921639	154.952	168	68	220	3254	50.704	4.800	0.338	1.545
ID386232	386232	42	46.670	21.513	23.622	0	137	137	2	1	-10921639	158.952	155	84	232	3338	46.735	2.000	0.127	0.768
ID386231	386231	44	41.755	14.443	19.224	0	137	137	2	1	-10921639	190.714	198	143	246	4005	31.094	4.800	0.109	1.205
ID386230	386230	36	71.010	24.462	14.044	0	137	137	2	1	-10921639	174.762	179	93	230	3670	37.571	4.800	0.224	1.704
ID386233	386233	36	76.012	26.510	13.090	0	138	138	2	1	-10921639	135.190	130	37	222	2839	59.204	2.000	0.288	1.022
ID386235	386235	None	40.234	10.511	24.002	0	138	138	2	1	-10921639	114.000	121	61	166	2394	31.231	2.000	0.144	0.921
ID386234	386234	42	44.797	21.120	23.454	0	138	138	2	1	-10921639	190.429	198	132	233	3999	27.629	4.800	0.132	1.607
ID386245	386245	44	52.180	13.968	18.249	0	139	139	2	1	-10921639	184.524	183	140	229	3875	31.720	4.800	0.127	1.307
ID386244	386244	36	72.192	26.745	13.250	0	139	139	2	1	-10921639	143.952	143	69	221	3023	47.814	4.800	0.293	1.364
ID386246	386246	42	50.140	21.065	23.134	0	139	139	2	1	-10921639	187.952	195	132	226	3947	26.787	4.800	0.141	1.733
ID386241	386241	44	48.310	13.834	18.076	0	140	140	2	1	-10921639	176.238	183	131	212	3701	27.168	4.800	0.135	1.544
ID386240	386240	36	71.190	25.721	13.876	0	140	140	2	1	-10921639	163.095	174	81	220	3425	41.699	4.800	0.258	1.606
ID386243	386243	45	42.471	9.852	24.501	0	140	140	2	1	-10921639	97.762	102	37	144	2053	34.511	2.000	0.194	0.922
ID386242	386242	42	56.562	20.921	22.666	0	140	140	2	1	-10921639	178.810	188	105	230	3755	36.738	4.800	0.167	1.391
ID386249	386249	45	54.631	9.945	24.608	0	141	141	2	1	-10921639	114.048	122	41	175	2395	39.415	2.000	0.225	1.062
ID386248	386248	42	71.638	21.068	23.006	0	141	141	2	1	-10921639	188.048	193	123	242	3949	39.463	4.800	0.204	1.613
ID386247	386247	36	64.210	26.095	13.218	0	141	141	2	1	-10921639	146.524	157	79	209	3077	40.676	4.800	0.260	1.486
ID386237	386237	42	75.219	21.402	22.857	0	142	142	2	1	-10921639	197.762	193	134	253	4153	34.838	4.800	0.211	1.976
ID386236	386236	36	68.778	26.206	12.399	0	142	142	2	1	-10921639	135.476	139	62	201	2845	45.420	4.800	0.266	1.252
ID386239	386239	None	42.946	16.979	27.122	0	142	142	2	1	-10921639	135.286	138	71	184	2841	29.435	4.800	0.153	1.221
ID386238	386238	45	52.363	9.937	24.673	0	142	142	2	1	-10921639	110.762	115	38	166	2326	36.726	2.000	0.229	1.124
ID386261	386261	45	44.359	9.655	24.398	0	143	143	2	1	-10921639	116.286	121	74	155	2442	22.998	4.800	0.215	1.787
ID386260	386260	42	60.740	21.662	22.826	0	143	143	2	1	-10921639	165.381	175	72	219	3473	45.898	4.800	0.182	1.109
ID386259	386259	46	44.426	12.244	18.087	0	143	143	2	1	-10921639	161.857	170	93	203	3399	34.031	4.800	0.129	1.085
ID386258	386258	36	67.261	26.338	12.550	0	143	143	2	1	-10921639	157.619	171	94	212	3310	38.264	4.800	0.259	1.693
ID386255	386255	46	51.076	12.036	18.988	0	144	144	2	1	-10921639	163.619	169	100	230	3436	35.209	2.000	0.124	1.028
ID386254	386254	36	60.480	26.485	12.510	0	144	144	2	1	-10921639	156.333	163	96	187	3283	26.479	4.800	0.245	2.323
ID386257	386257	45	46.391	9.717	24.526	0	144	144	2	1	-10921639	105.048	107	36	167	2206	36.807	4.800	0.208	0.983
ID386256	386256	42	64.446	22.192	23.155	0	144	144	2	1	-10921639	177.429	181	106	227	3726	36.337	4.800	0.184	1.518
ID386263	386263	47	43.563	23.967	15.875	0	145	145	2	1	-10921639	158.524	157	93	205	3329	27.402	4.800	0.136	1.384
ID386262	386262	36	54.604	26.137	12.840	0	145	145	2	1	-10921639	132.952	142	71	183	2792	32.225	4.800	0.228	1.529
ID386265	386265	42	57.364	22.493	22.811	0	145	145	2	1	-10921639	172.381	166	112	221	3620	27.091	4.800	0.179	1.933
ID386264	386264	46	46.082	12.129	19.073	0	145	145	2	1	-10921639	160.667	168	101	209	3374	32.775	7.600	0.127	1.107
ID386269	386269	42	55.815	22.667	23.310	0	146	146	2	1	-10921639	159.952	170	69	210	3359	41.459	4.800	0.199	1.280
ID386268	386268	46	46.696	12.154	18.911	0	146	146	2	1	-10921639	164.524	169	108	213	3455	31.062	4.800	0.139	1.294
ID386270	386270	None	42.148	9.400	24.648	0	146	146	2	1	-10921639	97.857	113	30	149	2055	38.154	2.000	0.209	0.887
ID386267	386267	47	44.471	23.522	16.323	0	146	146	2	1	-10921639	155.667	162	89	210	3269	32.727	7.600	0.131	1.103
ID386266	386266	36	54.818	26.308	12.465	0	146	146	2	1	-10921639	114.810	120	46	172	2411	38.862	4.800	0.244	1.161
ID386253	386253	42	48.514	23.069	22.985	0	147	147	2	1	-10921639	148.714	162	81	188	3123	32.857	4.800	0.172	1.332
ID386252	386252	46	40.775	12.707	19.873	0	147	147	2	1	-10921639	161.571	159	125	212	3393	24.420	7.600	0.111	1.320
ID386251	386251	47	46.313	23.778	16.739	0	147	147	2	1	-10921639	158.905	166	84	205	3337	35.423	2.000	0.139	1.095
ID386250	386250	36	53.302	26.929	11.565	0	147	147	2	1	-10921639	112.571	114	42	167	2364	34.614	4.800	0.252	1.309
ID386273	386273	None	43.563	9.248	24.732	0	148	148	2	1	-10921639	93.952	107	32	143	1973	36.042	2.000	0.219	0.936
ID386272	386272	36	44.617	27.176	10.835	0	148	148	2	1	-10921639	106.429	110	45	143	2235	29.524	4.800	0.241	1.400
ID386271	386271	36	42.943	26.553	12.400	0	149	149	2	1	-10921639	120.190	120	40	161	2524	34.691	4.800	0.193	1.119
ID386274	386274	36	50.768	26.901	13.229	0	151	151	2	1	-10921639	122.571	126	57	183	2574	35.673	2.000	0.178	1.036
ID386277	386277	36	47.925	26.680	13.268	0	152	152	2	1	-10921639	123.857	131	55	173	2601	35.847	7.600	0.189	1.100
ID386278	386278	None	46.800	11.300	20.021	0	152	152	2	1	-10921639	161.667	170	90	201	3395	30.065	4.800	0.153	1.430
ID386276	386276	48	43.034	17.009	26.655	0	153	153	2	1	-10921639	125.476	133	62	178	2635	34.118	4.800	0.167	1.052
ID386275	386275	36	56.216	25.947	13.107	0	153	153	2	1	-10921639	134.905	139	64	191	2833	31.186	7.600	0.235	1.645
ID386280	386280	48	46.889	17.050	26.718	0	154	154	2	1	-10921639	124.286	126	55	180	2610	36.025	2.000	0.164	0.974
ID386279	386279	36	64.173	26.245	13.094	0	154	154	2	1	-10921639	134.952	133	51	189	2834	31.362	7.600	0.270	1.831
ID386285	386285	None	41.162	21.137	16.274	0	155	155	2	1	-10921639	158.476	161	106	203	3328	24.608	4.800	0.119	1.365
ID386284	386284	36	76.716	25.795	13.138	0	155	155	2	1	-10921639	145.381	157	57	219	3053	41.886	4.800	0.306	1.628
ID386286	386286	48	54.857	17.093	26.380	0	155	155	2	1	-10921639	148.619	149	106	205	3121	27.496	2.000	0.175	1.613
ID386281	386281	36	81.025	25.333	13.212	0	156	156	2	1	-10921639	159.905	153	80	233	3358	41.473	4.800	0.271	1.646
ID386283	386283	48	43.555	16.611	26.531	0	156	156	2	1	-10921639	135.238	140	91	198	2840	30.989	4.800	0.169	1.261
ID386282	386282	None	40.603	23.793	23.635	0	156	156	2	1	-10921639	87.857	93	18	157	1845	42.267	2.000	0.158	0.567
ID386289	386289	36	93.408	25.430	13.190	0	157	157	2	1	-10921639	181.905	170	109	251	3820	44.552	4.800	0.291	1.843
ID386290	386290	48	59.718	17.340	26.475	0	157	157	2	1	-10921639	164.905	163	127	217	3463	24.255	4.800	0.203	2.297
ID386288	386288	48	65.222	17.276	25.934	0	158	158	2	1	-10921639	162.143	158	104	219	3405	35.501	6.328	0.203	1.544
ID386287	386287	36	93.328	25.502	13.181	0	158	158	2	1	-10921639	180.857	183	94	253	3798	53.216	4.800	0.306	1.593
ID386292	386292	48	71.245	16.801	25.756	0	159	159	2	1	-10921639	170.952	173	96	245	3590	44.001	4.800	0.207	1.333
ID386291	386291	36	95.375	25.842	13.016	0	159	159	2	1	-10921639	189.905	182	114	252	3988	46.813	4.800	0.316	1.949
ID386297	386297	36	89.717	25.120	13.528	0	160	160	2	1	-10921639	194.952	189	91	255	4094	45.825	4.800	0.245	1.674
ID386299	386299	48	60.132	16.696	25.670	0	160	160	2	1	-10921639	172.238	177	110	243	3617	37.607	4.800	0.187	1.443
ID386298	386298	None	40.248	20.205	16.858	0	160	160	2	1	-10921639	162.714	164	123	212	3417	24.135	2.000	0.107	1.305
ID386293	386293	36	88.696	24.912	13.503	0	161	161	2	1	-10921639	194.952	199	119	255	4094	43.782	4.800	0.245	1.753
ID386294	386294	48	60.181	16.649	25.890	0	161	161	2	1	-10921639	176.524	170	122	244	3707	34.259	4.800	0.164	1.454
ID386296	386296	48	61.591	16.496	25.796	0	162	162	2	1	-10921639	183.381	184	123	248	3851	36.624	7.600	0.161	1.391
ID386295	386295	36	94.399	24.808	13.727	0	162	162	2	1	-10921639	191.286	189	116	255	4017	46.200	4.800	0.267	1.746
ID386301	386301	36	98.819	24.727	13.668	0	163	163	2	1	-10921639	188.810	189	109	255	3965	50.030	4.800	0.295	1.717
ID386300	386300	None	45.757	18.612	10.207	0	163	163	2	1	-10921639	113.143	116	67	161	2376	31.772	2.000	0.191	1.140
ID386302	386302	48	59.830	16.679	25.797	0	163	163	2	1	-10921639	194.762	191	140	251	4090	32.843	7.600	0.145	1.502
ID386304	386304	48	61.077	16.757	25.876	0	164	164	2	1	-10921639	194.905	192	130	248	4093	36.076	7.600	0.151	1.418
ID386303	386303	36	98.083	24.716	13.802	0	164	164	2	1	-10921639	182.952	177	107	255	3842	50.893	2.000	0.286	1.599
ID386309	386309	36	101.777	24.689	13.899	0	165	165	2	1	-10921639	181.000	171	87	255	3801	54.687	2.000	0.305	1.546
ID386311	386311	49	48.629	19.401	27.335	0	165	165	2	1	-10921639	167.333	170	102	243	3514	35.187	2.000	0.138	1.157
ID386310	386310	48	51.902	16.267	25.999	0	165	165	2	1	-10921639	178.048	178	138	247	3739	33.419	2.000	0.099	0.960
ID386308	386308	49	44.707	19.550	27.308	0	166	166	2	1	-10921639	156.762	166	69	226	3292	41.047	2.000	0.125	0.847
ID386305	386305	36	100.768	24.687	13.935	0	166	166	2	1	-10921639	180.952	173	91	255	3800	54.044	4.800	0.308	1.578
ID386307	386307	48	65.580	16.238	25.988	0	166	166	2	1	-10921639	187.143	193	122	251	3930	40.699	2.000	0.143	1.153
ID386306	386306	None	42.978	22.178	22.793	0	166	166	2	1	-10921639	149.190	150	97	197	3133	28.619	4.800	0.145	1.323
ID386321	386321	48	71.242	16.143	26.029	0	167	167	2	1	-10921639	177.762	191	115	251	3733	43.175	2.000	0.167	1.178
ID386320	386320	36	97.793	24.659	14.048	0	167	167	2	1	-10921639	189.238	185	99	255	3974	52.089	4.800	0.302	1.687
ID386329	386329	48	65.536	16.040	26.400	0	168	168	2	1	-10921639	179.286	169	116	249	3765	42.972	2.000	0.158	1.138
ID386328	386328	36	100.844	24.748	13.942	0	168	168	2	1	-10921639	197.714	205	111	255	4152	47.224	4.800	0.309	1.978
ID386316	386316	48	75.963	15.989	26.218	0	169	169	2	1	-10921639	192.333	194	129	255	4039	43.214	2.000	0.195	1.451
ID386315	386315	36	98.621	24.651	13.775	0	169	169	2	1	-10921639	202.333	216	97	255	4249	49.936	4.800	0.306	1.897
ID386317	386317	36	100.464	24.833	13.859	0	170	170	2	1	-10921639	207.810	210	108	255	4364	44.853	4.800	0.304	2.162
ID386319	386319	48	70.324	15.861	26.175	0	170	170	2	1	-10921639	182.381	187	130	250	3830	40.584	2.000	0.175	1.339
ID386318	386318	50	53.194	11.082	23.955	0	170	170	2	1	-10921639	158.476	154	100	237	3328	34.871	2.000	0.143	1.137
ID386313	386313	50	42.017	10.648	24.010	0	171	171	2	1	-10921639	154.238	149	93	217	3239	32.568	2.000	0.127	1.070
ID386312	386312	36	95.770	25.037	13.794	0	171	171	2	1	-10921639	209.714	207	130	255	4404	39.358	4.800	0.283	2.353
ID386314	386314	48	57.916	15.561	26.335	0	171	171	2	1	-10921639	174.619	183	113	229	3667	36.105	2.000	0.148	1.250
ID386323	386323	48	60.732	15.248	26.375	0	172	172	2	1	-10921639	186.476	187	116	241	3916	36.362	4.800	0.171	1.498
ID386322	386322	36	91.701	25.382	13.867	0	172	172	2	1	-10921639	208.476	219	139	255	4378	39.604	4.800	0.283	2.325
ID386333	386333	51	51.835	18.931	27.353	0	173	173	2	1	-10921639	145.857	138	84	222	3063	39.272	2.000	0.143	0.931
ID386332	386332	48	65.031	14.088	26.066	0	173	173	2	1	-10921639	185.857	187	124	246	3903	36.983	4.800	0.190	1.606
ID386331	386331	50	40.724	9.951	24.204	0	173	173	2	1	-10921639	148.952	151	90	193	3128	30.273	2.000	0.121	1.060
ID386330	386330	36	87.499	25.430	13.956	0	173	173	2	1	-10921639	199.952	214	119	255	4199	45.415	4.800	0.269	1.868
ID386348	386348	51	71.866	17.980	26.700	0	174	174	2	1	-10921639	181.952	177	113	252	3821	46.386	4.800	0.203	1.323
ID386347	386347	50	45.945	9.292	24.524	0	174	174	2	1	-10921639	133.810	138	74	198	2810	35.084	4.800	0.166	1.084
ID386346	386346	36	93.842	25.382	13.792	0	174	174	2	1	-10921639	192.095	204	110	255	4034	47.840	4.800	0.280	1.759
ID386325	386325	50	55.031	9.457	24.249	0	175	175	2	1	-10921639	141.857	150	70	214	2979	42.136	2.000	0.170	0.980
ID386324	386324	36	92.027	25.378	13.779	0	175	175	2	1	-10921639	192.857	193	123	255	4050	44.465	4.800	0.275	1.873
ID386327	386327	51	71.906	19.102	27.140	0	175	175	2	1	-10921639	169.143	166	97	249	3552	50.178	2.000	0.197	1.108
ID386326	386326	None	68.707	16.360	26.080	0	175	175	2	1	-10921639	190.667	193	130	255	4004	41.868	2.000	0.157	1.239
ID386336	386336	51	79.422	19.233	27.076	0	176	176	2	1	-10921639	178.810	173	96	252	3755	51.168	2.000	0.217	1.248
ID386335	386335	50	61.318	9.478	24.070	0	176	176	2	1	-10921639	146.286	145	66	219	3072	45.025	2.000	0.185	1.016
ID386334	386334	36	91.725	25.222	14.140	0	176	176	2	1	-10921639	200.190	213	123	255	4204	45.002	4.800	0.270	1.890
ID386360	386360	51	86.089	19.280	26.991	0	177	177	2	1	-10921639	185.333	203	103	255	3892	53.040	2.000	0.226	1.287
ID386359	386359	50	70.327	9.160	23.968	0	177	177	2	1	-10921639	148.095	143	77	233	3110	43.684	2.000	0.203	1.146
ID386358	386358	36	86.072	25.189	13.772	0	177	177	2	1	-10921639	196.619	209	106	255	4129	43.554	4.800	0.233	1.708
ID386337	386337	36	83.250	24.954	13.836	0	178	178	2	1	-10921639	191.286	202	99	255	4017	47.165	2.000	0.222	1.471
ID386339	386339	51	83.963	19.177	26.949	0	178	178	2	1	-10921639	194.571	204	110	255	4086	50.160	2.000	0.222	1.412
ID386338	386338	50	58.125	9.253	23.704	0	178	178	2	1	-10921639	142.000	153	70	214	2982	41.475	2.000	0.185	1.068
ID386349	386349	36	82.090	25.058	13.776	0	179	179	2	1	-10921639	189.476	189	96	253	3979	44.481	4.800	0.235	1.620
ID386351	386351	51	88.058	19.041	26.833	0	179	179	2	1	-10921639	189.048	182	107	255	3970	49.865	2.000	0.234	1.438
ID386350	386350	50	61.742	9.470	23.842	0	179	179	2	1	-10921639	137.286	144	53	220	2883	47.626	2.000	0.190	0.918
ID386341	386341	50	82.355	9.198	23.666	0	180	180	2	1	-10921639	146.857	158	54	242	3084	55.777	2.000	0.249	1.049
ID386340	386340	36	86.319	24.934	13.916	0	180	180	2	1	-10921639	193.524	204	100	255	4064	45.712	4.800	0.244	1.661
ID386342	386342	51	84.519	18.798	26.838	0	180	180	2	1	-10921639	186.048	177	110	255	3907	49.626	2.000	0.227	1.386
ID386353	386353	50	85.651	9.093	23.654	0	181	181	2	1	-10921639	154.286	145	59	245	3240	54.949	2.000	0.264	1.171
ID386352	386352	36	94.226	25.054	13.745	0	181	181	2	1	-10921639	183.190	172	94	255	3847	45.228	4.800	0.281	1.776
ID386354	386354	51	74.466	18.478	26.498	0	181	181	2	1	-10921639	208.000	211	122	255	4368	40.314	4.800	0.215	1.826
ID386345	386345	51	81.354	17.842	26.264	0	182	182	2	1	-10921639	216.143	230	118	255	4539	41.447	4.800	0.227	1.927
ID386344	386344	50	84.917	8.919	23.853	0	182	182	2	1	-10921639	157.381	165	82	247	3305	51.073	2.000	0.249	1.230
ID386343	386343	36	89.502	25.005	13.551	0	182	182	2	1	-10921639	182.714	177	108	252	3837	42.810	4.800	0.275	1.843
ID386357	386357	51	65.693	17.346	26.129	0	183	183	2	1	-10921639	225.571	229	175	255	4737	26.335	4.800	0.181	2.625
ID386356	386356	50	85.193	8.990	23.757	0	183	183	2	1	-10921639	161.524	160	92	250	3392	49.959	2.000	0.247	1.283
ID386355	386355	36	88.707	25.034	13.897	0	183	183	2	1	-10921639	189.905	187	127	255	3988	38.968	4.800	0.258	2.001
ID386364	386364	52	52.221	16.933	27.874	0	184	184	2	1	-10921639	184.190	182	130	243	3868	35.178	7.600	0.138	1.269
ID386361	386361	36	90.727	25.053	14.077	0	184	184	2	1	-10921639	191.190	185	115	255	4015	41.710	4.800	0.257	1.872
ID386363	386363	51	54.546	16.264	25.419	0	184	184	2	1	-10921639	199.667	202	141	250	4193	32.881	6.294	0.141	1.501
ID386362	386362	50	94.681	9.000	23.806	0	184	184	2	1	-10921639	190.857	185	104	255	4008	47.244	4.800	0.272	1.728
ID386365	386365	36	77.124	24.948	14.251	0	185	185	2	1	-10921639	188.667	199	104	249	3962	37.817	4.800	0.224	1.825
ID386367	386367	50	90.881	8.861	23.819	0	185	185	2	1	-10921639	187.286	187	112	255	3933	44.682	4.800	0.271	1.787
ID386366	386366	None	40.156	24.607	21.167	0	185	185	2	1	-10921639	115.524	115	68	167	2426	31.628	2.000	0.165	1.033
ID386369	386369	52	55.509	16.984	28.578	0	185	185	2	1	-10921639	164.667	161	81	231	3458	47.408	2.000	0.152	0.916
ID386368	386368	51	64.847	15.764	25.326	0	185	185	2	1	-10921639	206.810	220	132	255	4343	35.970	4.800	0.163	1.609
ID386380	386380	52	72.201	16.927	27.889	0	186	186	2	1	-10921639	187.857	174	123	253	3945	44.753	2.000	0.190	1.342
ID386379	386379	50	89.021	8.668	23.824	0	186	186	2	1	-10921639	196.714	210	108	255	4131	45.126	4.800	0.264	1.821
ID386378	386378	36	83.555	25.000	14.544	0	186	186	2	1	-10921639	190.619	201	79	255	4003	48.665	4.800	0.234	1.484
ID386375	386375	50	88.913	9.020	23.979	0	187	187	2	1	-10921639	199.524	204	126	255	4190	42.058	4.800	0.263	1.977
ID386374	386374	36	77.789	25.054	14.917	0	187	187	2	1	-10921639	187.190	203	96	250	3931	45.243	7.600	0.222	1.502
ID386377	386377	52	75.000	16.677	27.924	0	187	187	2	1	-10921639	180.762	165	110	249	3796	49.374	2.000	0.205	1.245
ID386376	386376	None	62.315	16.303	25.572	0	187	187	2	1	-10921639	203.143	222	103	253	4266	42.998	4.800	0.170	1.375
ID386373	386373	52	78.147	16.851	28.366	0	188	188	2	1	-10921639	185.810	183	120	250	3902	42.333	4.800	0.224	1.604
ID386372	386372	50	91.230	8.625	24.096	0	188	188	2	1	-10921639	203.952	219	128	255	4283	44.577	4.800	0.276	1.979
ID386371	386371	None	44.978	24.968	21.250	0	188	188	2	1	-10921639	104.381	100	52	168	2192	32.716	2.000	0.157	0.867
ID386370	386370	36	81.833	25.149	14.475	0	188	188	2	1	-10921639	189.619	195	118	252	3982	42.802	7.600	0.233	1.677
ID386381	386381	36	82.176	25.244	14.606	0	189	189	2	1	-10921639	187.238	191	108	250	3932	40.222	7.600	0.241	1.810
ID386383	386383	53	55.198	16.182	24.642	0	189	189	2	1	-10921639	178.571	189	84	244	3750	38.996	2.000	0.132	1.064
ID386382	386382	50	89.409	9.049	24.135	0	189	189	2	1	-10921639	196.190	207	100	255	4120	49.998	4.800	0.268	1.658
ID386384	386384	52	66.258	17.105	28.611	0	189	189	2	1	-10921639	150.333	147	70	230	3157	45.798	2.000	0.212	1.147
ID386389	386389	36	90.403	25.101	14.970	0	190	190	2	1	-10921639	188.905	194	115	255	3967	43.084	7.600	0.256	1.785
ID386391	386391	53	52.928	16.125	24.063	0	190	190	2	1	-10921639	180.429	179	118	240	3789	31.229	2.000	0.125	1.287
ID386390	386390	50	89.579	9.514	23.838	0	190	190	2	1	-10921639	198.762	199	124	255	4174	44.652	4.800	0.255	1.808
ID386392	386392	52	71.075	17.110	28.742	0	190	190	2	1	-10921639	153.714	155	92	238	3228	44.621	2.000	0.222	1.252
ID386407	386407	36	82.515	25.107	15.233	0	191	191	2	1	-10921639	198.190	201	123	249	4162	40.001	7.600	0.239	1.914
ID386409	386409	53	50.269	15.703	25.075	0	191	191	2	1	-10921639	184.952	185	127	245	3884	36.394	6.372	0.111	1.019
ID386408	386408	50	85.500	9.567	23.835	0	191	191	2	1	-10921639	200.000	209	99	255	4200	49.182	4.800	0.229	1.515
ID386410	386410	52	66.778	17.313	29.243	0	191	191	2	1	-10921639	162.524	162	99	239	3413	39.567	4.800	0.201	1.377
ID386388	386388	52	59.192	17.362	29.345	0	192	192	2	1	-10921639	152.571	143	86	232	3204	41.097	2.000	0.177	1.114
ID386385	386385	36	68.066	25.582	15.396	0	192	192	2	1	-10921639	163.048	162	61	241	3424	55.633	2.000	0.201	0.982
ID386387	386387	50	91.774	9.776	23.584	0	192	192	2	1	-10921639	206.143	219	87	255	4329	48.921	4.800	0.267	1.777
ID386386	386386	54	43.126	25.152	21.124	0	192	192	2	1	-10921639	99.905	100	56	153	2098	29.546	2.000	0.171	0.987
ID386397	386397	52	64.855	17.264	29.468	0	193	193	2	1	-10921639	152.286	149	76	237	3198	43.666	2.000	0.177	1.048
ID386396	386396	50	91.774	9.676	23.682	0	193	193	2	1	-10921639	198.095	202	82	255	4160	54.259	4.800	0.253	1.473
ID386393	386393	36	63.558	25.445	15.252	0	193	193	2	1	-10921639	163.905	152	103	236	3442	35.399	4.800	0.192	1.493
ID386395	386395	54	45.319	25.081	21.144	0	193	193	2	1	-10921639	99.857	107	48	159	2097	30.699	2.000	0.179	0.989
ID386394	386394	55	40.315	8.730	17.438	0	193	193	2	1	-10921639	125.238	118	81	175	2630	29.491	2.000	0.142	1.057
ID386399	386399	None	47.417	20.875	15.881	0	194	194	2	1	-10921639	170.238	178	119	234	3575	30.807	2.000	0.107	1.065
ID386398	386398	36	52.526	25.647	15.234	0	194	194	2	1	-10921639	133.143	135	53	195	2796	42.380	2.000	0.181	0.961
ID386401	386401	50	94.737	9.521	23.605	0	194	194	2	1	-10921639	195.333	203	91	255	4102	51.204	4.800	0.281	1.676
ID386400	386400	55	44.174	8.231	17.058	0	194	194	2	1	-10921639	107.857	109	65	172	2265	34.501	2.000	0.170	0.909
ID386402	386402	52	71.064	17.450	29.676	0	194	194	2	1	-10921639	150.905	152	87	240	3169	51.579	2.000	0.193	0.945
ID386413	386413	56	47.773	14.171	21.972	0	195	195	2	1	-10921639	162.476	163	96	232	3412	34.646	2.000	0.102	0.871
ID386412	386412	55	49.170	8.095	16.842	0	195	195	2	1	-10921639	110.095	112	55	171	2312	34.890	2.000	0.193	1.020
ID386415	386415	52	72.535	17.159	29.309	0	195	195	2	1	-10921639	164.714	167	100	245	3459	43.994	2.000	0.195	1.222
ID386414	386414	50	94.814	9.588	23.425	0	195	195	2	1	-10921639	188.476	184	118	255	3958	46.238	4.800	0.270	1.731
ID386411	386411	36	58.031	25.299	14.958	0	195	195	2	1	-10921639	148.190	141	85	213	3112	34.215	2.000	0.187	1.364
ID386405	386405	50	89.504	9.876	23.111	0	196	196	2	1	-10921639	172.048	165	105	250	3613	47.418	2.000	0.265	1.520
ID386404	386404	56	44.535	13.690	21.713	0	196	196	2	1	-10921639	170.238	172	81	222	3575	34.641	2.000	0.112	0.989
ID386406	386406	52	66.460	17.080	29.693	0	196	196	2	1	-10921639	152.667	151	96	239	3206	43.385	2.000	0.171	1.028
ID386403	386403	55	41.647	8.055	16.778	0	196	196	2	1	-10921639	108.571	113	65	162	2280	31.320	2.000	0.162	0.968
ID386421	386421	None	42.453	21.042	29.634	0	197	197	2	1	-10921639	116.000	119	49	175	2436	38.450	2.000	0.165	0.853
ID386420	386420	52	62.760	16.927	29.686	0	197	197	2	1	-10921639	146.667	154	66	234	3080	44.761	2.000	0.174	0.970
ID386417	386417	55	42.186	8.295	16.887	0	197	197	2	1	-10921639	108.333	104	55	168	2275	36.027	2.000	0.158	0.819
ID386416	386416	None	42.845	25.897	15.826	0	197	197	2	1	-10921639	120.095	122	49	182	2522	37.209	2.000	0.127	0.729
ID386419	386419	50	86.345	9.893	23.019	0	197	197	2	1	-10921639	158.190	150	68	250	3322	55.323	2.000	0.242	1.115
ID386418	386418	56	47.953	12.561	21.643	0	197	197	2	1	-10921639	176.619	187	68	239	3709	51.720	2.000	0.113	0.693
ID386423	386423	55	43.345	8.212	16.708	0	198	198	2	1	-10921639	116.190	116	65	169	2440	32.113	4.800	0.191	1.161
ID386422	386422	57	42.473	20.875	14.971	0	198	198	2	1	-10921639	168.238	175	118	218	3533	27.968	4.800	0.114	1.233
ID386425	386425	50	69.281	9.973	22.834	0	198	198	2	1	-10921639	149.810	140	67	243	3146	53.445	2.000	0.204	0.949
ID386424	386424	56	49.154	12.578	21.035	0	198	198	2	1	-10921639	184.143	190	112	243	3867	38.563	7.600	0.128	1.081
ID386426	386426	52	75.016	16.652	29.434	0	198	198	2	1	-10921639	166.238	164	107	249	3491	44.879	2.000	0.197	1.220
ID386437	386437	57	55.496	21.096	14.881	0	199	199	2	1	-10921639	188.381	189	124	243	3956	36.236	4.800	0.144	1.308
ID386439	386439	56	59.158	12.471	20.413	0	199	199	2	1	-10921639	188.143	191	105	245	3951	41.997	7.600	0.134	1.061
ID386438	386438	55	55.030	8.389	16.227	0	199	199	2	1	-10921639	126.476	135	45	199	2656	44.102	2.000	0.222	1.043
ID386441	386441	52	77.604	16.644	28.775	0	199	199	2	1	-10921639	169.333	166	87	248	3556	46.708	2.000	0.217	1.292
ID386440	386440	50	68.685	9.963	22.886	0	199	199	2	1	-10921639	147.048	147	55	229	3088	54.980	2.000	0.202	0.900
ID386429	386429	55	51.875	8.037	16.038	0	200	200	2	1	-10921639	121.667	127	49	171	2555	34.103	4.800	0.223	1.301
ID386428	386428	58	46.904	23.540	14.871	0	200	200	2	1	-10921639	164.095	170	122	217	3446	31.692	4.800	0.147	1.327
ID386431	386431	56	70.926	11.625	20.919	0	200	200	2	1	-10921639	195.905	207	79	255	4114	46.125	4.800	0.184	1.322
ID386430	386430	59	52.845	17.154	17.354	0	200	200	2	1	-10921639	199.524	201	119	253	4190	38.988	7.600	0.102	0.949
ID386432	386432	52	73.444	17.237	28.430	0	200	200	2	1	-10921639	199.524	207	116	247	4190	35.012	4.800	0.205	1.937
ID386427	386427	57	43.457	21.183	14.851	0	200	200	2	1	-10921639	188.762	190	118	241	3964	36.127	7.600	0.105	0.990
ID386453	386453	58	48.453	24.570	15.073	0	201	201	2	1	-10921639	160.381	165	99	219	3368	36.720	4.800	0.158	1.190
ID386455	386455	56	74.267	11.072	21.039	0	201	201	2	1	-10921639	187.238	198	107	255	3932	43.413	2.000	0.184	1.340
ID386454	386454	59	55.969	17.408	16.877	0	201	201	2	1	-10921639	226.952	234	166	255	4766	31.182	4.800	0.141	1.795
ID386456	386456	52	55.389	18.419	28.750	0	201	201	2	1	-10921639	162.143	157	110	221	3405	31.754	4.800	0.170	1.487
ID386436	386436	52	45.425	18.889	29.024	0	202	202	2	1	-10921639	151.190	152	108	197	3175	27.853	2.000	0.144	1.367
ID386433	386433	58	59.163	22.870	14.898	0	202	202	2	1	-10921639	199.762	200	118	255	4195	37.828	4.800	0.144	1.330
ID386435	386435	56	72.665	11.195	20.814	0	202	202	2	1	-10921639	191.524	182	110	255	4022	44.081	2.000	0.189	1.381
ID386434	386434	59	50.206	17.445	16.796	0	202	202	2	1	-10921639	216.762	218	149	255	4552	33.866	4.800	0.120	1.372
ID386445	386445	56	75.193	10.787	20.935	0	203	203	2	1	-10921639	185.619	185	111	255	3898	43.373	2.000	0.182	1.320
ID386444	386444	59	41.219	16.278	17.053	0	203	203	2	1	-10921639	204.286	208	152	247	4290	29.493	3.200	0.097	1.223
ID386443	386443	60	44.333	24.822	14.978	0	203	203	2	1	-10921639	158.524	161	93	220	3329	34.358	4.800	0.146	1.176
ID386442	386442	58	50.678	21.424	14.937	0	203	203	2	1	-10921639	215.381	217	143	255	4523	30.037	4.800	0.119	1.521
ID386452	386452	61	43.589	21.408	27.439	0	204	204	2	1	-10921639	142.190	145	97	171	2986	22.772	4.800	0.171	1.820
ID386449	386449	59	42.867	16.345	16.829	0	204	204	2	1	-10921639	194.952	200	135	249	4094	34.254	2.000	0.085	0.893
ID386448	386448	60	44.399	25.327	15.914	0	204	204	2	1	-10921639	165.286	165	107	239	3471	35.382	4.800	0.142	1.165
ID386451	386451	62	40.719	16.885	23.335	0	204	204	2	1	-10921639	172.571	172	113	218	3624	28.864	7.600	0.098	1.069
ID386450	386450	56	62.022	11.000	21.301	0	204	204	2	1	-10921639	164.667	157	101	243	3458	41.423	2.000	0.145	1.006
ID386447	386447	58	49.519	21.902	14.354	0	204	204	2	1	-10921639	208.571	217	136	251	4380	33.560	4.800	0.127	1.403
ID386446	386446	None	45.730	19.441	14.081	0	204	204	2	1	-10921639	217.762	229	142	255	4573	31.443	4.800	0.099	1.249
ID386461	386461	62	43.106	17.671	23.146	0	205	205	2	1	-10921639	168.857	174	108	225	3546	30.342	7.600	0.110	1.104
ID386460	386460	56	53.506	11.137	21.503	0	205	205	2	1	-10921639	167.857	165	111	240	3525	36.748	2.000	0.126	1.025
ID386462	386462	61	51.967	22.342	27.522	0	205	205	2	1	-10921639	129.048	138	53	170	2710	29.834	4.800	0.226	1.594
ID386457	386457	58	50.771	22.356	14.120	0	205	205	2	1	-10921639	192.667	194	146	245	4046	29.753	4.800	0.121	1.401
ID386459	386459	59	44.099	16.550	16.926	0	205	205	2	1	-10921639	200.810	193	151	243	4217	27.813	4.800	0.100	1.315
ID386458	386458	60	43.421	25.636	16.081	0	205	205	2	1	-10921639	145.381	148	69	203	3053	38.316	4.800	0.148	0.977
ID386476	386476	61	49.593	22.638	27.417	0	206	206	2	1	-10921639	117.857	131	32	172	2475	44.340	2.000	0.190	0.847
ID386473	386473	58	64.034	22.399	13.540	0	206	206	2	1	-10921639	188.571	179	133	250	3960	34.117	2.000	0.153	1.468
ID386475	386475	62	49.296	18.075	23.177	0	206	206	2	1	-10921639	170.857	166	124	224	3588	29.232	2.000	0.127	1.321
ID386474	386474	56	52.668	11.546	21.550	0	206	206	2	1	-10921639	157.381	157	97	224	3305	37.267	2.000	0.128	0.959
ID386463	386463	58	67.666	22.849	13.199	0	207	207	2	1	-10921639	181.571	180	90	246	3813	40.822	2.000	0.176	1.334
ID386465	386465	59	47.272	16.678	17.038	0	207	207	2	1	-10921639	177.762	173	145	220	3733	25.385	4.800	0.119	1.488
ID386464	386464	None	41.656	25.982	16.109	0	207	207	2	1	-10921639	140.714	150	82	195	2955	32.703	7.600	0.135	1.025
ID386467	386467	61	55.213	23.073	28.141	0	207	207	2	1	-10921639	127.381	139	46	177	2675	36.486	4.800	0.234	1.324
ID386466	386466	62	44.736	17.839	22.984	0	207	207	2	1	-10921639	172.048	170	119	221	3613	26.956	4.800	0.120	1.370
ID386469	386469	None	43.194	8.030	16.045	0	208	208	2	1	-10921639	121.524	121	69	169	2552	27.018	2.000	0.190	1.439
ID386468	386468	58	69.315	23.017	12.828	0	208	208	2	1	-10921639	188.952	186	99	245	3968	37.051	4.800	0.184	1.587
ID386471	386471	62	43.380	17.951	22.805	0	208	208	2	1	-10921639	162.048	155	116	213	3403	29.162	7.600	0.113	1.128
ID386470	386470	59	40.294	17.166	16.709	0	208	208	2	1	-10921639	168.714	171	129	207	3543	24.173	2.000	0.105	1.325
ID386472	386472	63	52.351	9.542	24.064	0	208	208	2	1	-10921639	122.857	121	65	213	2580	40.542	2.000	0.166	0.861
ID386481	386481	62	52.688	17.680	23.120	0	209	209	2	1	-10921639	175.143	180	123	230	3678	33.878	2.000	0.128	1.173
ID386480	386480	58	67.186	23.156	12.842	0	209	209	2	1	-10921639	181.238	177	102	247	3806	35.008	4.800	0.179	1.571
ID386483	386483	61	45.178	23.178	27.349	0	209	209	2	1	-10921639	125.952	133	59	169	2645	30.464	4.800	0.183	1.277
ID386482	386482	63	49.705	9.276	23.960	0	209	209	2	1	-10921639	104.048	105	35	187	2185	44.346	2.000	0.160	0.646
ID386477	386477	58	53.499	24.114	13.619	0	210	210	2	1	-10921639	178.619	178	121	224	3751	29.547	7.600	0.165	1.717
ID386479	386479	61	44.541	23.460	27.522	0	210	210	2	1	-10921639	136.190	133	90	170	2860	21.881	4.800	0.202	2.093
ID386478	386478	63	50.487	9.419	24.057	0	210	210	2	1	-10921639	112.095	123	40	193	2354	44.325	2.000	0.173	0.747
ID386485	386485	63	40.775	9.469	24.115	0	211	211	2	1	-10921639	107.762	114	33	171	2263	40.101	2.000	0.152	0.710
ID386484	386484	58	65.774	23.011	12.933	0	211	211	2	1	-10921639	191.857	199	101	239	4029	37.865	4.800	0.181	1.552
ID386486	386486	61	40.372	22.905	26.849	0	211	211	2	1	-10921639	132.857	135	60	171	2790	28.633	4.800	0.173	1.371
ID386491	386491	63	40.313	9.085	23.857	0	212	212	2	1	-10921639	113.952	125	34	174	2393	40.190	2.000	0.138	0.686
ID386490	386490	58	62.871	23.274	12.795	0	212	212	2	1	-10921639	197.667	201	122	246	4151	32.638	4.800	0.185	1.888
ID386489	386489	None	40.790	22.479	26.810	0	213	213	2	1	-10921639	141.000	142	102	185	2961	23.645	7.600	0.142	1.484
ID386488	386488	63	49.764	9.459	24.131	0	213	213	2	1	-10921639	118.238	120	32	200	2483	44.842	2.000	0.165	0.745
ID386487	386487	58	67.315	23.785	13.146	0	213	213	2	1	-10921639	174.190	195	64	242	3658	49.388	2.000	0.193	1.140
ID386497	386497	None	45.262	16.102	22.956	0	214	214	2	1	-10921639	174.714	174	126	220	3669	27.585	2.000	0.109	1.243
ID386496	386496	58	67.257	23.656	13.410	0	214	214	2	1	-10921639	179.381	194	71	249	3767	51.418	4.800	0.198	1.154
ID386498	386498	63	44.644	8.904	23.898	0	214	214	2	1	-10921639	117.619	134	40	187	2470	38.925	2.000	0.147	0.774
ID386493	386493	63	42.598	9.266	24.030	0	215	215	2	1	-10921639	122.905	125	43	198	2581	43.517	2.000	0.141	0.698
ID386492	386492	58	65.500	24.026	13.732	0	215	215	2	1	-10921639	178.048	178	114	240	3739	39.042	2.000	0.170	1.325
ID386495	386495	64	43.130	11.486	20.040	0	216	216	2	1	-10921639	162.238	167	101	214	3407	35.417	4.800	0.117	0.957
ID386494	386494	58	70.116	23.811	13.737	0	216	216	2	1	-10921639	179.095	186	96	248	3761	47.993	4.800	0.189	1.184
ID386500	386500	64	40.578	11.531	19.955	0	217	217	2	1	-10921639	171.429	173	134	205	3600	21.651	4.800	0.119	1.685
ID386499	386499	58	68.561	23.830	13.553	0	217	217	2	1	-10921639	173.286	172	100	239	3639	45.835	2.000	0.183	1.168
ID386504	386504	58	66.727	23.786	13.821	0	218	218	2	1	-10921639	176.905	182	99	239	3715	45.599	4.800	0.186	1.219
ID386501	386501	58	75.291	23.638	13.631	0	219	219	2	1	-10921639	182.286	183	93	253	3828	51.946	2.000	0.197	1.153
ID386503	386503	None	44.622	8.050	22.936	0	220	220	2	1	-10921639	104.381	111	40	178	2192	39.158	7.600	0.155	0.714
ID386502	386502	58	70.155	23.530	13.417	0	220	220	2	1	-10921639	170.571	170	61	248	3582	58.398	6.330	0.192	0.939
ID386509	386509	58	62.922	23.800	13.540	0	221	221	2	1	-10921639	168.857	169	102	241	3546	41.274	2.000	0.172	1.200
ID386510	386510	65	43.835	20.289	22.168	0	221	221	2	1	-10921639	175.857	171	129	239	3693	27.843	2.000	0.089	1.030
ID386511	386511	67	46.502	9.763	13.529	0	222	222	2	1	-10921639	129.952	126	84	192	2729	27.565	4.800	0.165	1.338
ID386513	386513	66	51.573	8.251	22.416	0	222	222	2	1	-10921639	108.476	113	34	185	2278	48.132	2.000	0.170	0.656
ID386512	386512	58	62.627	24.055	14.074	0	222	222	2	1	-10921639	169.333	167	101	241	3556	36.143	4.800	0.170	1.362
ID386514	386514	65	42.471	20.159	22.373	0	222	222	2	1	-10921639	178.381	181	134	232	3746	24.295	4.800	0.104	1.382
ID386508	386508	65	43.809	19.857	22.595	0	223	223	2	1	-10921639	179.619	186	119	242	3772	30.891	4.800	0.117	1.216
ID386505	386505	67	50.590	9.376	13.364	0	223	223	2	1	-10921639	116.476	123	48	175	2446	41.535	2.000	0.202	0.942
ID386507	386507	66	40.861	8.386	22.594	0	223	223	2	1	-10921639	109.381	110	41	168	2297	39.937	7.600	0.150	0.716
ID386506	386506	58	60.697	23.937	14.062	0	223	223	2	1	-10921639	168.476	166	90	243	3538	40.083	2.000	0.152	1.112
ID386517	386517	66	45.970	8.177	22.395	0	224	224	2	1	-10921639	103.857	113	38	172	2181	41.036	2.000	0.150	0.662
ID386516	386516	58	64.750	23.855	14.435	0	224	224	2	1	-10921639	173.667	168	79	247	3647	48.542	2.000	0.174	1.063
ID386519	386519	69	40.742	18.721	29.279	0	224	224	2	1	-10921639	118.048	124	54	161	2479	26.231	4.800	0.165	1.277
ID386518	386518	65	42.119	19.736	23.109	0	224	224	2	1	-10921639	179.857	184	130	224	3777	25.668	4.800	0.123	1.531
ID386515	386515	67	55.772	9.173	13.423	0	224	224	2	1	-10921639	119.190	120	48	192	2503	39.270	2.000	0.221	1.099
ID386524	386524	69	40.086	17.867	29.561	0	225	225	2	1	-10921639	105.952	118	30	153	2225	40.909	4.800	0.204	0.879
ID386521	386521	58	55.543	24.049	14.915	0	225	225	2	1	-10921639	180.476	183	131	240	3790	29.953	4.800	0.164	1.700
ID386520	386520	67	52.857	9.003	13.726	0	225	225	2	1	-10921639	120.190	112	76	170	2524	27.351	4.800	0.223	1.602
ID386523	386523	65	45.124	19.872	23.229	0	225	225	2	1	-10921639	177.619	189	106	223	3730	31.022	2.000	0.114	1.170
ID386522	386522	66	45.028	8.502	22.371	0	225	225	2	1	-10921639	126.571	131	57	184	2658	34.565	2.000	0.152	0.968
ID386537	386537	67	57.470	8.906	13.747	0	226	226	2	1	-10921639	113.524	105	67	169	2384	33.131	2.000	0.232	1.292
ID386539	386539	66	42.549	8.239	22.458	0	226	226	2	1	-10921639	102.667	111	31	178	2156	43.038	2.000	0.128	0.540
ID386538	386538	58	51.961	23.815	14.328	0	226	226	2	1	-10921639	157.905	146	88	226	3316	40.290	2.000	0.138	0.951
ID386533	386533	71	44.852	23.567	15.843	0	227	227	2	1	-10921639	175.476	183	122	220	3685	30.494	4.800	0.140	1.412
ID386532	386532	67	56.496	8.811	13.841	0	227	227	2	1	-10921639	115.143	107	68	190	2418	34.115	2.000	0.210	1.170
ID386535	386535	66	44.296	8.151	22.973	0	227	227	2	1	-10921639	102.714	106	43	183	2157	38.313	7.600	0.140	0.660
ID386534	386534	70	46.824	11.815	19.995	0	227	227	2	1	-10921639	164.286	168	123	205	3450	24.928	7.600	0.133	1.551
ID386536	386536	69	40.382	18.580	29.043	0	227	227	2	1	-10921639	110.571	116	47	153	2322	29.140	4.800	0.185	1.187
ID386531	386531	58	44.909	23.446	13.426	0	227	227	2	1	-10921639	154.381	143	85	217	3242	37.185	2.000	0.136	0.993
ID386525	386525	58	42.856	23.574	14.820	0	228	228	2	1	-10921639	167.381	173	115	219	3515	36.619	4.800	0.132	1.063
ID386527	386527	71	42.966	23.574	14.820	0	228	228	2	1	-10921639	167.381	173	115	219	3515	36.619	4.800	0.132	1.063
ID386526	386526	67	47.415	8.699	14.164	0	228	228	2	1	-10921639	114.476	114	63	175	2404	31.101	2.000	0.190	1.178
ID386529	386529	66	45.428	8.048	23.086	0	228	228	2	1	-10921639	106.667	105	43	159	2240	35.838	2.000	0.170	0.864
ID386528	386528	70	48.662	11.775	19.964	0	228	228	2	1	-10921639	162.524	162	127	222	3413	28.120	7.600	0.125	1.280
ID386530	386530	69	40.400	18.089	29.144	0	228	228	2	1	-10921639	116.000	123	61	153	2436	25.014	4.800	0.182	1.430
ID386545	386545	58	44.052	23.526	15.159	0	229	229	2	1	-10921639	170.238	174	104	224	3575	35.612	7.600	0.147	1.223
ID386544	386544	67	42.943	8.875	13.785	0	229	229	2	1	-10921639	111.190	107	52	160	2335	31.367	2.000	0.172	1.042
ID386547	386547	66	46.394	8.247	23.197	0	229	229	2	1	-10921639	103.095	102	37	182	2165	41.111	2.000	0.156	0.675
ID386546	386546	70	40.299	11.573	19.409	0	229	229	2	1	-10921639	157.571	163	99	204	3309	29.236	2.000	0.095	0.931
ID386541	386541	70	41.436	11.347	19.606	0	230	230	2	1	-10921639	154.429	153	109	201	3243	27.290	7.600	0.117	1.190
ID386540	386540	58	40.506	23.677	14.793	0	230	230	2	1	-10921639	163.143	159	110	219	3426	29.090	7.600	0.124	1.236
ID386543	386543	None	45.075	18.159	28.802	0	230	230	2	1	-10921639	122.000	114	55	161	2562	31.180	4.800	0.191	1.253
ID386542	386542	66	58.561	8.242	23.034	0	230	230	2	1	-10921639	112.333	110	41	188	2359	45.554	2.000	0.213	0.866
ID386549	386549	66	46.123	8.225	23.098	0	231	231	2	1	-10921639	105.619	107	35	170	2218	38.912	2.000	0.171	0.794
ID386548	386548	70	42.884	11.208	19.373	0	231	231	2	1	-10921639	148.762	154	96	203	3124	30.942	7.600	0.128	1.088
ID386551	386551	70	40.231	11.547	19.668	0	232	232	2	1	-10921639	149.905	146	108	197	3148	25.110	7.600	0.106	1.140
ID386550	386550	58	40.136	23.956	14.307	0	232	232	2	1	-10921639	150.524	153	93	205	3161	29.578	4.800	0.130	1.171
ID386553	386553	None	47.385	18.161	28.500	0	232	232	2	1	-10921639	122.095	123	51	181	2564	33.945	4.800	0.206	1.229
ID386552	386552	66	50.947	8.269	23.223	0	232	232	2	1	-10921639	106.429	104	42	182	2235	38.823	2.000	0.199	0.911
ID386556	386556	58	52.562	23.744	14.731	0	233	233	2	1	-10921639	166.143	164	113	220	3489	31.880	7.600	0.160	1.437
ID386564	386564	72	45.711	16.703	29.894	0	234	234	2	1	-10921639	99.571	108	31	154	2091	40.446	2.000	0.214	0.867
ID386563	386563	None	40.524	8.306	22.776	0	234	234	2	1	-10921639	99.048	99	30	158	2080	38.179	2.000	0.166	0.737
ID386562	386562	58	53.233	23.475	14.710	0	234	234	2	1	-10921639	174.952	171	131	239	3674	25.380	4.800	0.142	1.718
ID386555	386555	72	49.273	16.704	29.812	0	235	235	2	1	-10921639	103.667	113	37	148	2177	36.244	4.800	0.255	1.163
ID386554	386554	58	54.889	23.451	14.933	0	235	235	2	1	-10921639	167.810	170	128	237	3524	28.236	2.000	0.148	1.532
ID386557	386557	58	42.934	23.505	14.804	0	236	236	2	1	-10921639	146.762	144	86	205	3082	30.065	4.800	0.153	1.294
ID386558	386558	72	47.461	17.014	29.358	0	236	236	2	1	-10921639	126.524	129	82	173	2657	27.698	4.800	0.220	1.650
ID386561	386561	72	54.033	16.976	29.521	0	237	237	2	1	-10921639	107.143	114	36	169	2250	45.304	2.000	0.236	0.904
ID386560	386560	58	40.040	23.543	14.677	0	237	237	2	1	-10921639	135.810	134	75	199	2852	29.896	4.800	0.148	1.171
ID386559	386559	73	45.450	13.456	10.506	0	237	237	2	1	-10921639	134.238	131	82	198	2819	27.453	2.000	0.149	1.268
ID386565	386565	73	44.773	13.575	10.375	0	238	238	2	1	-10921639	126.333	123	75	195	2653	34.385	2.000	0.152	0.970
ID386566	386566	72	46.441	17.028	29.526	0	238	238	2	1	-10921639	102.000	107	31	163	2142	41.683	2.000	0.224	0.897
ID386568	386568	72	42.132	17.260	29.588	0	239	239	2	1	-10921639	102.000	104	34	158	2142	37.300	2.000	0.194	0.890
ID386567	386567	73	44.310	13.627	10.266	0	239	239	2	1	-10921639	125.905	122	84	178	2644	28.277	4.800	0.185	1.390
ID386569	386569	73	48.264	13.766	10.414	0	240	240	2	1	-10921639	125.286	118	73	186	2631	33.144	4.800	0.193	1.222
ID386571	386571	72	41.901	17.522	29.604	0	240	240	2	1	-10921639	112.714	119	47	170	2367	34.511	6.324	0.187	1.028
ID386570	386570	None	42.401	11.832	19.944	0	240	240	2	1	-10921639	143.143	142	109	216	3006	29.178	2.000	0.091	0.815
ID386573	386573	72	40.576	17.222	29.731	0	241	241	2	1	-10921639	106.429	115	33	151	2235	37.369	7.600	0.180	0.869
ID386572	386572	73	55.685	13.257	10.107	0	241	241	2	1	-10921639	123.429	120	68	189	2592	36.348	2.000	0.204	1.149
ID386574	386574	73	61.691	13.510	10.289	0	242	242	2	1	-10921639	139.905	145	56	213	2938	40.817	2.000	0.199	1.137
ID386577	386577	73	57.918	13.307	9.812	0	243	243	2	1	-10921639	134.905	135	80	188	2833	35.431	2.000	0.210	1.319
ID386578	386578	72	41.340	18.169	29.965	0	243	243	2	1	-10921639	107.048	113	50	151	2248	29.623	4.800	0.183	1.116
ID386576	386576	72	41.378	18.181	29.592	0	244	244	2	1	-10921639	102.619	105	37	160	2155	34.958	7.600	0.201	0.983
ID386575	386575	73	50.015	13.562	10.301	0	244	244	2	1	-10921639	144.286	142	81	197	3030	32.938	4.800	0.188	1.387
ID386581	386581	73	46.066	13.430	9.800	0	245	245	2	1	-10921639	133.619	127	83	187	2806	30.808	4.800	0.175	1.291
ID386583	386583	74	47.000	20.075	18.541	0	246	246	2	1	-10921639	186.333	181	138	226	3913	25.384	7.600	0.126	1.646
ID386582	386582	73	49.853	13.761	10.095	0	246	246	2	1	-10921639	147.143	146	96	194	3090	28.514	4.800	0.173	1.523
ID386591	386591	74	56.144	19.843	18.388	0	247	247	2	1	-10921639	202.810	205	157	250	4259	27.068	4.800	0.133	1.764
ID386590	386590	73	52.159	13.537	10.376	0	247	247	2	1	-10921639	147.810	144	104	210	3104	31.687	4.800	0.183	1.443
ID386589	386589	74	45.191	19.482	18.470	0	248	248	2	1	-10921639	193.429	188	146	241	4062	23.551	4.800	0.121	1.777
ID386588	386588	73	55.304	13.889	10.585	0	248	248	2	1	-10921639	160.952	165	110	231	3380	32.219	4.800	0.154	1.336
ID386585	386585	74	50.685	20.104	18.467	0	249	249	2	1	-10921639	198.476	204	148	246	4168	29.654	4.800	0.121	1.449
ID386584	386584	73	47.390	12.973	10.195	0	249	249	2	1	-10921639	154.238	149	110	210	3239	27.410	4.800	0.156	1.515
ID386587	386587	74	48.104	20.276	17.991	0	250	250	2	1	-10921639	197.238	201	149	242	4142	23.582	4.800	0.123	1.826
ID386586	386586	73	46.030	13.530	10.173	0	250	250	2	1	-10921639	167.619	165	133	216	3520	26.938	4.800	0.155	1.667
ID386580	386580	74	53.842	20.074	17.591	0	251	251	2	1	-10921639	200.190	204	142	251	4204	30.237	4.800	0.125	1.473
ID386579	386579	73	46.472	13.501	10.351	0	251	251	2	1	-10921639	172.238	162	131	232	3617	27.993	7.600	0.134	1.455
ID386593	386593	74	51.176	20.064	18.096	0	252	252	2	1	-10921639	206.762	208	163	250	4342	23.117	4.800	0.135	2.124
ID386592	386592	73	42.762	14.000	11.000	0	252	252	2	1	-10921639	166.429	167	112	214	3495	31.841	4.800	0.132	1.217
ID386595	386595	74	63.220	19.979	17.847	0	253	253	2	1	-10921639	205.810	204	150	255	4322	35.791	2.000	0.141	1.418
ID386594	386594	73	41.243	12.985	10.235	0	253	253	2	1	-10921639	146.905	147	104	222	3085	31.898	2.000	0.091	0.770
ID386599	386599	74	60.324	20.039	17.953	0	254	254	2	1	-10921639	214.429	222	172	255	4503	28.540	4.800	0.148	1.935
ID386598	386598	73	41.322	13.084	10.110	0	254	254	2	1	-10921639	142.333	142	86	220	2989	30.193	2.000	0.095	0.819
ID386597	386597	74	61.465	20.332	18.114	0	255	255	2	1	-10921639	215.714	217	163	255	4530	28.699	4.800	0.149	1.949
ID386596	386596	73	49.877	12.912	10.096	0	255	255	2	1	-10921639	138.476	127	88	231	2908	34.129	2.000	0.111	0.812
ID386601	386601	74	63.910	19.938	17.957	0	256	256	2	1	-10921639	224.143	240	179	255	4707	27.908	4.800	0.152	2.118
ID386600	386600	73	54.378	12.811	10.130	0	256	256	2	1	-10921639	145.524	132	86	237	3056	37.024	2.000	0.120	0.843
ID386603	386603	74	60.323	20.606	18.278	0	257	257	2	1	-10921639	212.810	222	140	255	4469	38.192	7.600	0.140	1.365
ID386602	386602	73	57.889	12.763	10.128	0	257	257	2	1	-10921639	150.429	144	99	236	3159	36.389	2.000	0.151	1.088
ID386605	386605	74	55.923	20.133	17.706	0	258	258	2	1	-10921639	237.905	240	188	255	4996	20.302	4.800	0.148	3.013
ID386604	386604	73	60.674	12.489	9.760	0	258	258	2	1	-10921639	144.714	133	85	236	3039	40.571	2.000	0.181	1.095
ID386609	386609	73	79.136	12.465	9.752	0	259	259	2	1	-10921639	156.524	142	87	244	3287	47.220	2.000	0.243	1.296
ID386611	386611	75	52.504	22.135	21.974	0	259	259	2	1	-10921639	156.381	165	76	217	3284	41.679	2.000	0.137	0.902
ID386610	386610	74	57.810	19.789	17.503	0	259	259	2	1	-10921639	235.476	243	165	255	4945	25.037	4.800	0.147	2.410
ID386613	386613	76	50.788	23.751	15.284	0	260	260	2	1	-10921639	154.190	150	81	226	3238	44.664	7.600	0.145	0.876
ID386612	386612	73	72.824	12.432	9.873	0	260	260	2	1	-10921639	147.524	140	73	239	3098	47.574	2.000	0.207	1.066
ID386615	386615	None	53.096	19.818	17.738	0	260	260	2	1	-10921639	233.619	249	171	255	4906	25.999	4.800	0.128	2.042
ID386614	386614	74	51.576	19.818	17.738	0	260	260	2	1	-10921639	233.619	249	171	255	4906	25.999	4.800	0.128	2.042
ID386616	386616	75	41.494	22.036	22.680	0	260	260	2	1	-10921639	145.190	157	57	204	3049	42.572	2.000	0.127	0.769
ID386620	386620	75	41.030	22.668	22.956	0	261	261	2	1	-10921639	137.429	148	56	182	2886	38.475	2.000	0.144	0.898
ID386617	386617	73	78.733	12.445	10.157	0	261	261	2	1	-10921639	141.857	138	63	241	2979	54.710	2.000	0.225	0.952
ID386619	386619	74	56.197	20.080	17.628	0	261	261	2	1	-10921639	234.000	243	181	255	4914	24.934	4.800	0.139	2.287
ID386618	386618	76	41.812	23.902	14.922	0	261	261	2	1	-10921639	157.190	153	103	233	3301	37.396	7.600	0.144	1.061
ID386608	386608	74	58.523	20.678	18.057	0	262	262	2	1	-10921639	225.857	232	142	255	4743	32.047	4.800	0.142	1.751
ID386607	386607	76	46.441	24.071	13.973	0	262	262	2	1	-10921639	145.524	143	74	208	3056	35.981	7.600	0.134	0.958
ID386606	386606	73	79.098	12.314	10.063	0	262	262	2	1	-10921639	130.429	123	55	239	2739	54.398	2.000	0.232	0.903
ID386621	386621	73	82.953	12.355	9.835	0	263	263	2	1	-10921639	138.000	129	64	241	2898	51.784	2.000	0.261	1.104
ID386623	386623	77	42.742	17.791	16.830	0	263	263	2	1	-10921639	214.714	220	162	255	4509	31.156	4.800	0.097	1.215
ID386622	386622	76	40.649	24.311	13.902	0	263	263	2	1	-10921639	144.857	148	84	197	3042	31.379	7.600	0.112	0.933
ID386624	386624	74	57.654	20.964	18.296	0	263	263	2	1	-10921639	230.810	246	143	255	4847	30.841	4.800	0.140	1.835
ID386625	386625	73	72.500	12.525	9.986	0	264	264	2	1	-10921639	139.095	135	55	233	2921	47.248	2.000	0.231	1.105
ID386627	386627	74	59.546	21.179	18.327	0	264	264	2	1	-10921639	233.810	246	172	255	4910	28.010	4.800	0.152	2.198
ID386626	386626	77	47.991	18.078	17.299	0	264	264	2	1	-10921639	218.667	222	169	255	4592	31.614	4.800	0.109	1.356
ID386633	386633	77	49.192	18.258	17.122	0	265	265	2	1	-10921639	222.714	231	157	255	4677	33.240	4.800	0.108	1.309
ID386632	386632	73	82.493	12.382	9.842	0	265	265	2	1	-10921639	146.429	146	65	242	3075	51.193	2.000	0.261	1.185
ID386634	386634	74	58.173	21.224	18.412	0	265	265	2	1	-10921639	235.714	249	174	255	4950	27.236	4.800	0.151	2.271
ID386637	386637	77	50.489	18.185	16.879	0	266	266	2	1	-10921639	223.095	230	160	255	4685	31.154	4.800	0.107	1.386
ID386636	386636	78	42.173	24.949	12.731	0	266	266	2	1	-10921639	121.857	128	71	169	2559	31.562	4.800	0.162	1.075
ID386638	386638	74	61.073	20.879	18.802	0	266	266	2	1	-10921639	221.714	236	134	255	4656	38.470	4.800	0.147	1.476
ID386635	386635	73	80.999	12.184	9.776	0	266	266	2	1	-10921639	154.667	158	80	243	3248	45.794	2.000	0.255	1.373
ID386629	386629	78	41.573	25.450	12.927	0	267	267	2	1	-10921639	120.810	126	62	166	2537	29.409	4.800	0.170	1.194
ID386628	386628	73	71.721	12.290	9.737	0	267	267	2	1	-10921639	153.048	151	88	238	3214	43.309	2.000	0.213	1.240
ID386631	386631	74	63.080	20.856	18.884	0	267	267	2	1	-10921639	219.286	223	142	255	4605	37.813	4.800	0.148	1.494
ID386630	386630	77	50.184	18.118	17.136	0	267	267	2	1	-10921639	218.095	223	168	255	4580	31.804	2.000	0.103	1.279
ID386639	386639	73	65.595	12.271	9.271	0	268	268	2	1	-10921639	145.762	150	80	222	3061	43.651	4.800	0.215	1.184
ID386641	386641	77	44.591	17.506	16.809	0	268	268	2	1	-10921639	223.857	233	173	255	4701	27.381	4.800	0.102	1.513
ID386640	386640	78	44.068	25.832	12.898	0	268	268	2	1	-10921639	101.905	103	43	165	2140	33.609	2.000	0.193	0.980
ID386642	386642	74	63.426	20.921	19.216	0	268	268	2	1	-10921639	217.190	224	130	255	4561	38.745	4.800	0.146	1.426
ID386645	386645	73	60.889	12.405	9.285	0	269	269	2	1	-10921639	149.333	151	79	220	3136	43.401	2.000	0.191	1.104
ID386647	386647	74	61.202	20.790	19.397	0	269	269	2	1	-10921639	206.143	213	140	255	4329	38.583	4.800	0.141	1.322
ID386646	386646	78	41.308	26.030	12.837	0	269	269	2	1	-10921639	102.238	107	46	157	2147	31.981	2.000	0.164	0.903
ID386648	386648	None	45.122	18.342	30.138	0	269	269	2	1	-10921639	114.333	121	63	159	2401	28.980	4.800	0.219	1.415
ID386655	386655	74	66.377	21.039	19.488	0	270	270	2	1	-10921639	211.762	220	149	255	4447	34.486	4.800	0.171	1.795
ID386654	386654	78	58.446	25.840	13.066	0	270	270	2	1	-10921639	110.095	107	52	191	2312	39.144	2.000	0.231	1.057
ID386661	386661	78	68.058	25.339	13.263	0	271	271	2	1	-10921639	136.143	136	51	221	2859	44.099	2.000	0.228	1.146
ID386660	386660	None	46.981	12.056	9.188	0	271	271	2	1	-10921639	137.571	140	76	217	2889	35.695	2.000	0.122	0.839
ID386662	386662	74	66.434	20.982	19.761	0	271	271	2	1	-10921639	206.810	212	132	255	4343	37.356	4.800	0.172	1.629
ID386644	386644	74	69.590	21.277	20.114	0	272	272	2	1	-10921639	210.714	218	141	255	4425	34.956	4.800	0.175	1.796
ID386643	386643	78	65.125	24.499	13.041	0	272	272	2	1	-10921639	154.619	152	89	219	3247	37.701	2.000	0.201	1.374
ID386663	386663	79	52.303	11.825	8.379	0	273	273	2	1	-10921639	136.619	134	73	192	2869	37.957	2.000	0.168	1.036
ID386665	386665	74	61.838	21.501	20.517	0	273	273	2	1	-10921639	190.286	188	97	255	3996	47.027	4.800	0.155	1.084
ID386664	386664	78	69.372	24.946	14.230	0	273	273	2	1	-10921639	173.286	185	96	228	3639	38.503	4.800	0.224	1.645
ID386667	386667	80	49.690	18.288	26.448	0	273	273	2	1	-10921639	156.286	157	103	231	3282	33.930	2.000	0.115	0.947
ID386666	386666	81	48.330	14.565	23.150	0	273	273	2	1	-10921639	173.905	172	118	234	3652	33.335	2.000	0.100	0.945
ID386653	386653	80	42.815	18.232	26.726	0	274	274	2	1	-10921639	144.238	141	102	193	3029	25.606	4.800	0.143	1.413
ID386652	386652	81	41.002	13.843	22.801	0	274	274	2	1	-10921639	163.571	166	119	218	3435	28.477	2.000	0.094	0.989
ID386649	386649	79	40.669	11.467	8.199	0	274	274	2	1	-10921639	109.286	114	57	155	2295	31.369	4.800	0.186	1.092
ID386651	386651	74	73.608	21.996	21.150	0	274	274	2	1	-10921639	191.143	191	133	255	4014	37.923	2.000	0.183	1.562
ID386650	386650	82	46.459	15.856	12.678	0	274	274	2	1	-10921639	153.905	153	95	204	3232	32.963	2.000	0.126	1.044
ID386657	386657	83	43.804	21.685	11.534	0	275	275	2	1	-10921639	155.000	158	113	197	3255	24.292	4.800	0.138	1.551
ID386656	386656	82	57.153	15.901	12.339	0	275	275	2	1	-10921639	158.667	152	92	221	3332	36.755	2.000	0.145	1.094
ID386659	386659	80	54.848	18.119	27.072	0	275	275	2	1	-10921639	153.381	149	104	221	3221	28.913	4.800	0.168	1.524
ID386658	386658	74	42.338	22.355	21.921	0	275	275	2	1	-10921639	173.143	170	127	220	3636	27.722	4.800	0.121	1.347
ID386673	386673	80	53.314	18.425	27.440	0	276	276	2	1	-10921639	158.143	164	108	224	3321	32.876	2.000	0.140	1.179
ID386672	386672	82	70.910	15.911	12.099	0	276	276	2	1	-10921639	169.905	162	96	249	3568	43.211	2.000	0.157	1.067
ID386671	386671	83	45.728	21.233	11.153	0	276	276	2	1	-10921639	148.571	146	76	202	3120	30.092	4.800	0.155	1.323
ID386669	386669	82	76.437	16.201	11.734	0	277	277	2	1	-10921639	174.429	170	111	253	3663	47.064	2.000	0.178	1.121
ID386668	386668	83	43.927	22.112	10.500	0	277	277	2	1	-10921639	129.524	134	91	171	2720	26.225	4.800	0.171	1.442
ID386670	386670	80	54.155	18.509	27.145	0	277	277	2	1	-10921639	173.190	164	125	242	3637	31.767	4.800	0.146	1.393
ID386676	386676	80	57.817	18.452	26.724	0	278	278	2	1	-10921639	170.952	162	111	248	3590	44.296	2.000	0.113	0.784
ID386675	386675	82	65.608	15.983	11.507	0	278	278	2	1	-10921639	176.381	175	122	249	3704	40.952	2.000	0.154	1.151
ID386674	386674	84	51.698	10.146	6.415	0	278	278	2	1	-10921639	100.095	97	29	157	2102	38.709	2.000	0.269	1.097
ID386684	386684	80	59.005	18.925	26.225	0	279	279	2	1	-10921639	188.333	188	112	242	3955	34.574	4.800	0.168	1.569
ID386681	386681	84	50.834	9.555	6.343	0	279	279	2	1	-10921639	97.619	101	26	153	2050	37.277	2.000	0.258	1.075
ID386683	386683	None	40.792	24.091	16.943	0	279	279	2	1	-10921639	127.143	132	77	181	2670	28.148	2.000	0.116	0.942
ID386682	386682	82	65.930	16.091	11.136	0	279	279	2	1	-10921639	169.190	166	91	247	3553	40.489	2.000	0.155	1.119
ID386677	386677	84	54.895	9.493	6.343	0	280	280	2	1	-10921639	92.190	88	25	161	1936	39.702	2.000	0.325	1.138
ID386679	386679	None	43.708	20.153	25.122	0	280	280	2	1	-10921639	163.429	166	82	213	3432	31.974	7.600	0.127	1.155
ID386678	386678	82	57.645	16.145	10.783	0	280	280	2	1	-10921639	168.048	164	97	241	3529	38.235	2.000	0.134	1.039
ID386680	386680	80	46.663	18.068	27.112	0	280	280	2	1	-10921639	157.714	158	106	236	3312	35.942	2.000	0.099	0.793
ID386689	386689	85	45.054	28.060	16.899	0	281	281	2	1	-10921639	102.238	108	42	134	2147	28.520	4.800	0.238	1.377
ID386688	386688	82	65.055	16.471	10.183	0	281	281	2	1	-10921639	170.857	179	85	242	3588	45.334	2.000	0.162	1.051
ID386690	386690	80	52.614	18.054	27.268	0	281	281	2	1	-10921639	158.571	154	100	236	3330	33.799	2.000	0.127	1.056
ID386685	386685	82	58.049	16.380	10.107	0	282	282	2	1	-10921639	169.857	181	82	224	3567	38.209	2.000	0.157	1.208
ID386687	386687	80	62.948	18.071	27.546	0	282	282	2	1	-10921639	151.429	142	97	242	3180	44.060	2.000	0.162	0.957
ID386686	386686	85	46.208	28.024	16.930	0	282	282	2	1	-10921639	103.571	113	46	136	2175	29.710	4.800	0.241	1.352
ID386693	386693	86	45.017	13.209	17.892	0	283	283	2	1	-10921639	146.571	147	94	194	3078	26.884	4.800	0.139	1.333
ID386692	386692	85	45.571	28.559	17.263	0	283	283	2	1	-10921639	89.286	89	27	135	1875	37.702	2.000	0.254	0.959
ID386695	386695	80	53.047	18.101	27.715	0	283	283	2	1	-10921639	141.000	139	83	214	2961	37.191	7.600	0.149	0.981
ID386694	386694	87	49.314	14.877	21.183	0	283	283	2	1	-10921639	151.952	163	72	222	3191	39.149	2.000	0.123	0.848
ID386691	386691	82	65.268	16.037	9.965	0	283	283	2	1	-10921639	187.905	185	140	241	3946	29.876	4.800	0.178	1.902
ID386700	386700	80	57.624	18.241	27.477	0	284	284	2	1	-10921639	156.000	153	105	231	3276	33.859	7.600	0.155	1.237
ID386697	386697	85	42.896	28.503	17.294	0	284	284	2	1	-10921639	82.143	86	16	138	1725	38.117	2.000	0.242	0.840
ID386696	386696	82	51.419	15.596	9.811	0	284	284	2	1	-10921639	182.952	186	139	233	3842	26.791	4.800	0.135	1.623
ID386699	386699	87	52.072	14.857	21.152	0	284	284	2	1	-10921639	160.286	171	79	223	3366	39.756	2.000	0.129	0.919
ID386698	386698	86	48.990	13.098	17.693	0	284	284	2	1	-10921639	157.476	164	108	206	3307	29.951	2.000	0.145	1.335
ID386701	386701	None	42.820	18.248	7.724	0	285	285	2	1	-10921639	157.905	166	92	204	3316	28.559	4.800	0.142	1.377
ID386703	386703	87	62.872	14.810	20.647	0	285	285	2	1	-10921639	175.762	171	94	248	3691	41.029	2.000	0.150	1.116
ID386702	386702	82	43.303	13.471	9.635	0	285	285	2	1	-10921639	150.333	159	91	195	3157	33.182	4.800	0.142	1.125
ID386704	386704	80	64.678	18.472	27.617	0	285	285	2	1	-10921639	157.714	151	99	240	3312	43.999	2.000	0.172	1.052
ID386705	386705	82	46.402	14.135	9.739	0	286	286	2	1	-10921639	164.524	169	110	213	3455	24.470	4.800	0.163	1.889
ID386707	386707	80	72.562	18.154	27.653	0	286	286	2	1	-10921639	159.905	146	101	246	3358	45.392	2.000	0.208	1.211
ID386706	386706	87	70.352	14.315	19.863	0	286	286	2	1	-10921639	201.810	204	125	255	4238	42.995	4.800	0.195	1.534
ID386717	386717	80	71.944	18.038	27.735	0	287	287	2	1	-10921639	164.000	159	99	247	3444	43.189	2.000	0.209	1.315
ID386716	386716	89	52.494	11.039	24.107	0	287	287	2	1	-10921639	142.333	148	90	208	2989	35.170	2.000	0.143	1.014
ID386713	386713	82	43.392	14.628	9.921	0	287	287	2	1	-10921639	168.524	167	132	227	3539	27.210	2.000	0.113	1.257
ID386715	386715	87	60.864	14.745	20.524	0	287	287	2	1	-10921639	189.429	189	115	251	3978	42.306	2.000	0.131	1.040
ID386714	386714	None	44.849	20.342	11.551	0	287	287	2	1	-10921639	168.810	161	120	220	3545	26.914	2.000	0.111	1.258
ID386709	386709	88	53.049	25.898	13.973	0	288	288	2	1	-10921639	139.095	142	87	205	2921	31.562	4.800	0.180	1.346
ID386708	386708	82	49.817	14.854	9.635	0	288	288	2	1	-10921639	170.333	164	123	240	3577	29.018	2.000	0.113	1.195
ID386711	386711	89	60.741	10.955	23.973	0	288	288	2	1	-10921639	147.095	150	87	236	3089	40.669	2.000	0.163	1.015
ID386710	386710	87	63.046	14.539	20.357	0	288	288	2	1	-10921639	191.429	205	96	255	4020	48.736	2.000	0.146	1.000
ID386712	386712	80	83.139	18.094	27.879	0	288	288	2	1	-10921639	167.429	168	97	248	3516	49.322	2.000	0.230	1.268
ID386719	386719	82	53.754	15.098	9.781	0	289	289	2	1	-10921639	172.952	165	129	243	3632	34.253	2.000	0.115	1.043
ID386718	386718	None	42.164	7.142	5.835	0	289	289	2	1	-10921639	82.190	79	52	124	1726	17.708	4.800	0.353	2.421
ID386721	386721	87	61.546	14.396	19.816	0	289	289	2	1	-10921639	194.095	189	152	251	4076	31.939	4.800	0.154	1.621
ID386720	386720	88	49.017	25.543	14.578	0	289	289	2	1	-10921639	154.095	155	94	211	3236	32.536	7.600	0.167	1.357
ID386723	386723	80	74.461	18.206	27.710	0	289	289	2	1	-10921639	173.143	166	101	250	3636	46.290	2.000	0.199	1.243
ID386722	386722	89	63.785	11.072	23.883	0	289	289	2	1	-10921639	149.333	158	87	232	3136	42.904	2.000	0.181	1.067
ID386741	386741	82	54.804	15.404	9.958	0	290	290	2	1	-10921639	155.143	147	108	239	3258	40.025	2.000	0.118	0.816
ID386743	386743	88	40.811	26.774	16.626	0	290	290	2	1	-10921639	123.476	122	74	183	2593	37.497	2.000	0.140	0.811
ID386742	386742	90	49.763	20.907	12.333	0	290	290	2	1	-10921639	185.857	192	108	233	3903	32.057	4.800	0.125	1.289
ID386745	386745	89	60.048	11.272	24.005	0	290	290	2	1	-10921639	156.381	162	92	240	3284	43.147	2.000	0.152	0.959
ID386744	386744	87	64.883	14.298	19.807	0	290	290	2	1	-10921639	200.190	195	143	252	4204	30.980	4.800	0.165	1.830
ID386746	386746	80	76.840	18.236	28.087	0	290	290	2	1	-10921639	183.095	183	105	252	3845	44.186	2.000	0.195	1.352
ID386733	386733	87	42.347	14.293	20.036	0	291	291	2	1	-10921639	179.667	180	138	220	3773	23.038	2.000	0.109	1.536
ID386732	386732	88	42.343	26.988	17.052	0	291	291	2	1	-10921639	129.333	134	68	194	2716	37.771	2.000	0.151	0.901
ID386735	386735	80	78.780	18.200	28.103	0	291	291	2	1	-10921639	182.524	181	107	251	3833	44.534	2.000	0.212	1.434
ID386734	386734	89	61.680	11.082	23.981	0	291	291	2	1	-10921639	172.952	177	116	246	3632	37.948	2.000	0.148	1.176
ID386729	386729	82	60.493	15.390	10.022	0	291	291	2	1	-10921639	156.333	150	101	241	3283	41.884	2.000	0.131	0.866
ID386731	386731	None	44.945	23.711	13.917	0	291	291	2	1	-10921639	181.143	183	125	238	3804	28.559	7.600	0.121	1.368
ID386730	386730	90	44.243	21.135	12.288	0	291	291	2	1	-10921639	179.714	188	103	220	3774	32.688	4.800	0.111	1.098
ID386725	386725	90	43.897	21.762	13.138	0	292	292	2	1	-10921639	188.333	190	122	226	3955	25.403	4.800	0.122	1.609
ID386724	386724	82	57.867	15.228	9.833	0	292	292	2	1	-10921639	148.857	136	93	241	3126	42.724	2.000	0.119	0.739
ID386727	386727	89	71.140	11.067	23.983	0	292	292	2	1	-10921639	185.524	192	118	252	3896	39.185	2.000	0.183	1.462
ID386726	386726	88	41.227	26.705	17.277	0	292	292	2	1	-10921639	136.524	140	75	187	2867	33.823	4.800	0.159	1.109
ID386728	386728	80	72.160	18.066	28.205	0	292	292	2	1	-10921639	186.714	191	113	252	3921	41.503	4.800	0.207	1.543
ID386740	386740	80	85.915	18.088	28.367	0	293	293	2	1	-10921639	200.762	204	134	255	4216	42.759	4.800	0.227	1.734
ID386737	386737	90	45.740	21.721	13.908	0	293	293	2	1	-10921639	199.476	198	168	229	4189	19.078	4.800	0.125	2.326
ID386736	386736	82	58.657	15.098	9.721	0	293	293	2	1	-10921639	147.714	133	88	239	3102	41.350	2.000	0.138	0.868
ID386739	386739	91	44.432	22.897	25.671	0	293	293	2	1	-10921639	111.048	109	51	187	2332	46.152	2.000	0.136	0.576
ID386738	386738	89	67.892	10.969	23.811	0	293	293	2	1	-10921639	186.905	187	106	251	3925	42.101	2.000	0.170	1.289
ID386749	386749	91	43.757	23.387	25.698	0	294	294	2	1	-10921639	113.333	119	52	172	2380	40.087	2.000	0.139	0.691
ID386748	386748	89	56.899	11.044	23.585	0	294	294	2	1	-10921639	185.190	193	101	245	3889	40.015	4.800	0.148	1.192
ID386750	386750	80	78.924	18.029	28.702	0	294	294	2	1	-10921639	182.143	198	115	253	3825	50.924	4.800	0.228	1.327
ID386747	386747	82	51.592	14.807	9.580	0	294	294	2	1	-10921639	144.048	134	92	233	3025	38.073	2.000	0.112	0.761
ID386757	386757	80	84.007	17.771	28.472	0	295	295	2	1	-10921639	196.952	204	131	255	4136	41.278	4.800	0.241	1.851
ID386756	386756	91	50.729	23.656	25.501	0	295	295	2	1	-10921639	100.000	100	28	177	2100	48.868	2.000	0.198	0.675
ID386753	386753	82	40.192	14.527	9.431	0	295	295	2	1	-10921639	130.762	120	84	222	2746	37.336	7.600	0.076	0.493
ID386752	386752	None	46.353	19.064	6.890	0	295	295	2	1	-10921639	131.905	138	72	180	2770	29.088	2.000	0.151	1.189
ID386755	386755	89	67.465	10.894	23.883	0	295	295	2	1	-10921639	197.714	202	130	251	4152	36.465	4.800	0.185	1.690
ID386754	386754	92	44.055	9.491	12.627	0	295	295	2	1	-10921639	113.429	122	48	182	2382	38.013	2.000	0.186	0.936
ID386751	386751	93	52.549	7.180	5.218	0	295	295	2	1	-10921639	76.571	84	23	149	1608	36.464	2.000	0.301	0.972
ID386759	386759	82	46.784	14.824	9.555	0	296	296	2	1	-10921639	136.524	127	90	227	2867	36.989	2.000	0.102	0.680
ID386758	386758	93	48.388	6.992	5.327	0	296	296	2	1	-10921639	79.000	84	25	131	1659	33.517	2.000	0.277	1.022
ID386764	386764	80	71.437	17.000	28.000	0	296	296	2	1	-10921639	191.190	210	83	253	4015	50.689	4.800	0.198	1.247
ID386761	386761	92	77.704	9.162	11.775	0	296	296	2	1	-10921639	136.905	124	76	234	2875	46.606	2.000	0.262	1.220
ID386760	386760	94	40.544	22.047	11.147	0	296	296	2	1	-10921639	154.190	152	88	206	3238	29.726	7.600	0.119	1.100
ID386763	386763	91	55.636	23.915	25.504	0	296	296	2	1	-10921639	110.857	124	42	175	2328	44.178	2.000	0.229	0.936
ID386762	386762	89	67.180	11.030	23.741	0	296	296	2	1	-10921639	199.571	200	123	252	4191	40.491	4.800	0.185	1.538
ID386781	386781	91	58.456	24.050	25.554	0	297	297	2	1	-10921639	130.762	135	51	190	2746	42.791	2.000	0.225	1.122
ID386780	386780	89	69.649	11.244	23.852	0	297	297	2	1	-10921639	194.762	195	106	251	4090	42.906	4.800	0.190	1.453
ID386782	386782	80	66.979	17.470	28.658	0	297	297	2	1	-10921639	177.000	159	90	252	3717	55.208	4.800	0.186	1.006
ID386777	386777	82	44.544	14.757	9.497	0	297	297	2	1	-10921639	145.571	138	97	228	3057	36.569	2.000	0.098	0.713
ID386776	386776	93	50.263	6.969	4.891	0	297	297	2	1	-10921639	84.381	87	37	132	1772	29.011	2.000	0.282	1.281
ID386779	386779	94	40.429	21.806	10.727	0	297	297	2	1	-10921639	161.857	161	116	202	3399	24.406	7.600	0.128	1.503
ID386778	386778	92	65.897	9.427	11.075	0	297	297	2	1	-10921639	156.381	158	102	230	3284	38.846	4.800	0.209	1.391
ID386765	386765	93	41.067	6.720	4.819	0	298	298	2	1	-10921639	85.952	90	41	125	1805	24.744	2.000	0.214	1.224
ID386767	386767	92	59.672	8.828	10.698	0	298	298	2	1	-10921639	167.429	175	93	242	3516	37.110	7.600	0.156	1.217
ID386766	386766	95	44.953	18.712	5.761	0	298	298	2	1	-10921639	136.048	142	73	175	2857	29.468	4.800	0.187	1.452
ID386769	386769	91	56.162	24.346	25.538	0	298	298	2	1	-10921639	121.238	119	49	182	2546	36.260	4.800	0.234	1.270
ID386768	386768	89	63.855	11.712	23.495	0	298	298	2	1	-10921639	214.762	223	160	255	4510	29.497	7.600	0.172	2.135
ID386770	386770	80	70.481	17.503	29.429	0	298	298	2	1	-10921639	172.476	163	96	246	3622	45.494	4.800	0.201	1.270
ID386773	386773	89	71.295	12.479	23.665	0	299	299	2	1	-10921639	204.476	219	108	255	4294	46.738	4.800	0.189	1.393
ID386772	386772	92	55.015	8.858	10.783	0	299	299	2	1	-10921639	151.000	164	72	234	3171	39.709	7.600	0.133	0.895
ID386775	386775	80	74.097	17.503	29.565	0	299	299	2	1	-10921639	156.571	158	73	243	3288	55.491	4.800	0.227	1.043
ID386774	386774	91	54.005	24.537	25.290	0	299	299	2	1	-10921639	121.952	123	53	170	2561	39.409	4.800	0.242	1.205
ID386771	386771	95	49.190	17.616	4.546	0	299	299	2	1	-10921639	131.476	129	86	163	2761	24.421	4.800	0.221	1.947
ID386788	386788	80	59.105	17.314	29.829	0	300	300	2	1	-10921639	147.000	153	57	213	3087	41.771	7.600	0.200	1.174
ID386783	386783	95	47.683	16.613	4.515	0	300	300	2	1	-10921639	127.524	124	92	173	2678	23.181	7.600	0.200	1.833
ID386785	386785	92	45.463	8.771	10.779	0	300	300	2	1	-10921639	135.000	140	65	209	2835	36.296	2.000	0.096	0.651
ID386784	386784	None	40.436	14.487	9.938	0	300	300	2	1	-10921639	158.952	155	121	230	3338	27.055	2.000	0.101	1.075
ID386787	386787	91	53.998	24.687	25.077	0	300	300	2	1	-10921639	120.714	118	55	172	2535	38.109	4.800	0.237	1.214
ID386786	386786	89	67.971	13.185	23.895	0	300	300	2	1	-10921639	207.524	219	128	255	4358	37.456	4.800	0.177	1.665
ID386789	386789	89	68.455	13.176	23.569	0	301	301	2	1	-10921639	207.095	206	136	255	4349	34.828	4.800	0.202	2.001
ID386791	386791	80	80.643	17.498	30.287	0	301	301	2	1	-10921639	171.810	179	75	244	3608	45.626	4.800	0.252	1.514
ID386790	386790	91	51.899	25.199	25.313	0	301	301	2	1	-10921639	121.571	122	76	163	2553	26.396	4.800	0.223	1.677
ID386793	386793	91	46.877	25.147	24.975	0	302	302	2	1	-10921639	118.143	119	67	163	2481	27.132	4.800	0.224	1.593
ID386792	386792	89	74.360	13.224	23.708	0	302	302	2	1	-10921639	208.857	212	116	255	4386	39.766	4.800	0.207	1.799
ID386794	386794	80	65.109	16.982	30.463	0	302	302	2	1	-10921639	158.095	160	97	204	3320	28.302	4.800	0.247	2.215
ID386797	386797	89	71.417	13.615	23.708	0	303	303	2	1	-10921639	202.476	200	134	255	4252	35.999	4.800	0.183	1.743
ID386799	386799	80	60.404	17.044	31.038	0	303	303	2	1	-10921639	131.190	136	56	181	2755	33.581	4.800	0.254	1.581
ID386798	386798	91	50.490	25.201	24.896	0	303	303	2	1	-10921639	120.476	125	67	166	2530	29.725	4.800	0.243	1.582
ID386796	386796	80	45.549	17.341	31.586	0	304	304	2	1	-10921639	109.667	129	32	175	2303	43.324	2.000	0.196	0.828
ID386795	386795	89	69.694	13.665	23.687	0	304	304	2	1	-10921639	211.476	224	139	255	4441	36.015	4.800	0.176	1.759
ID386801	386801	80	42.320	16.710	31.242	0	305	305	2	1	-10921639	120.619	125	57	165	2533	27.583	4.800	0.173	1.291
ID386800	386800	89	65.211	13.901	23.506	0	305	305	2	1	-10921639	206.952	217	141	255	4346	40.093	4.800	0.169	1.496
ID386804	386804	80	53.494	16.246	30.869	0	306	306	2	1	-10921639	126.000	135	55	192	2646	39.189	2.000	0.192	1.038
ID386803	386803	None	49.626	25.845	24.249	0	306	306	2	1	-10921639	95.381	91	45	161	2003	37.856	2.000	0.220	0.910
ID386802	386802	89	61.081	14.021	23.361	0	306	306	2	1	-10921639	208.952	206	155	255	4388	31.318	4.800	0.139	1.629
ID386805	386805	89	64.351	14.383	24.186	0	307	307	2	1	-10921639	216.429	217	152	255	4545	31.840	4.800	0.173	2.005
ID386806	386806	80	57.829	16.072	30.922	0	307	307	2	1	-10921639	125.143	130	55	194	2628	39.163	2.000	0.205	1.086
ID386808	386808	80	61.632	16.340	31.058	0	308	308	2	1	-10921639	134.476	142	64	195	2824	40.137	2.000	0.225	1.233
ID386807	386807	89	61.865	14.607	24.025	0	308	308	2	1	-10921639	206.381	212	143	255	4334	36.680	4.800	0.146	1.435
ID386809	386809	89	48.696	14.367	24.100	0	309	309	2	1	-10921639	202.667	200	152	246	4256	25.360	4.800	0.129	1.826
ID386810	386810	80	63.060	16.601	30.986	0	309	309	2	1	-10921639	136.286	136	64	201	2862	37.679	2.000	0.227	1.341
ID386812	386812	80	50.547	16.501	30.885	0	310	310	2	1	-10921639	132.476	136	47	188	2782	40.385	4.800	0.214	1.156
ID386811	386811	89	49.975	14.873	24.696	0	310	310	2	1	-10921639	187.333	186	130	239	3934	31.465	2.000	0.122	1.299
ID386817	386817	80	50.049	16.257	30.806	0	311	311	2	1	-10921639	132.857	133	47	203	2790	44.316	4.800	0.190	0.955
ID386816	386816	89	42.116	14.787	24.819	0	311	311	2	1	-10921639	177.857	186	131	222	3735	27.117	2.000	0.112	1.323
ID386818	386818	96	52.014	17.930	30.527	0	311	311	2	1	-10921639	138.857	145	54	203	2916	44.136	4.800	0.205	1.069
ID386813	386813	89	47.118	14.879	25.165	0	312	312	2	1	-10921639	179.619	179	128	236	3772	28.684	2.000	0.108	1.224
ID386815	386815	80	67.443	15.059	30.927	0	312	312	2	1	-10921639	136.286	133	60	221	2862	50.091	2.000	0.197	0.894
ID386814	386814	96	54.125	18.271	30.395	0	312	312	2	1	-10921639	163.095	165	112	207	3425	27.490	4.800	0.175	1.765
ID386821	386821	89	43.264	14.747	25.274	0	313	313	2	1	-10921639	178.333	183	126	225	3745	27.614	2.000	0.101	1.188
ID386823	386823	80	46.705	14.751	31.007	0	313	313	2	1	-10921639	128.048	138	53	187	2689	41.148	2.000	0.155	0.836
ID386822	386822	96	59.513	18.923	30.340	0	313	313	2	1	-10921639	162.095	170	100	206	3404	31.588	4.800	0.212	1.794
ID386825	386825	80	51.724	14.219	31.010	0	314	314	2	1	-10921639	121.143	136	49	197	2544	44.415	2.000	0.164	0.769
ID386824	386824	96	54.677	18.929	29.635	0	314	314	2	1	-10921639	164.857	168	103	216	3462	34.968	4.800	0.203	1.588
ID386820	386820	80	48.985	13.904	31.477	0	315	315	2	1	-10921639	120.143	123	71	169	2523	27.325	2.000	0.191	1.410
ID386819	386819	96	48.547	19.234	29.659	0	315	315	2	1	-10921639	153.619	155	94	216	3226	32.776	4.800	0.191	1.506
ID386831	386831	80	60.799	13.714	31.686	0	316	316	2	1	-10921639	116.143	123	45	174	2439	41.738	2.000	0.265	1.167
ID386830	386830	96	50.970	19.516	29.527	0	316	316	2	1	-10921639	140.762	140	65	201	2956	43.369	4.800	0.208	1.116
ID386829	386829	80	49.636	13.688	31.716	0	317	317	2	1	-10921639	99.048	106	35	150	2080	36.784	2.000	0.238	1.035
ID386828	386828	96	52.179	19.503	29.804	0	317	317	2	1	-10921639	135.095	136	69	201	2837	41.180	4.800	0.225	1.207
ID386837	386837	80	49.153	13.896	31.634	0	318	318	2	1	-10921639	97.762	108	34	153	2053	37.538	2.000	0.255	1.057
ID386836	386836	96	47.696	19.789	29.737	0	318	318	2	1	-10921639	124.952	135	60	189	2624	40.970	2.000	0.195	0.994
ID386835	386835	104	50.076	18.743	27.432	0	318	318	2	1	-10921639	165.238	166	104	230	3470	33.274	2.000	0.127	1.117
ID386833	386833	96	47.188	19.926	29.769	0	319	319	2	1	-10921639	127.286	138	56	190	2673	41.303	4.800	0.193	0.997
ID386832	386832	104	51.611	18.959	27.391	0	319	319	2	1	-10921639	167.619	163	120	238	3520	31.154	2.000	0.122	1.167
ID386834	386834	80	42.735	13.932	31.688	0	319	319	2	1	-10921639	88.429	101	27	139	1857	35.346	2.000	0.224	0.916
ID386827	386827	80	48.951	14.042	31.560	0	320	320	2	1	-10921639	93.429	101	29	152	1962	38.937	2.000	0.270	1.019
ID386826	386826	104	51.466	18.785	27.188	0	320	320	2	1	-10921639	161.714	167	118	213	3396	29.796	2.000	0.144	1.364
ID386839	386839	104	44.875	18.898	26.920	0	321	321	2	1	-10921639	157.381	152	103	206	3305	30.641	2.000	0.123	1.124
ID386838	386838	None	41.234	13.865	4.001	0	321	321	2	1	-10921639	88.571	91	42	142	1860	27.865	2.000	0.223	1.158
ID386841	386841	97	50.880	14.247	3.739	0	323	323	2	1	-10921639	93.333	89	40	134	1960	28.276	4.800	0.287	1.473
ID386843	386843	None	40.697	20.493	27.159	0	323	323	2	1	-10921639	144.905	148	84	191	3043	32.285	2.000	0.115	0.924
ID386842	386842	None	43.615	15.334	10.397	0	323	323	2	1	-10921639	175.048	183	122	223	3676	33.307	4.800	0.121	1.136
ID386840	386840	97	42.168	14.263	3.738	0	324	324	2	1	-10921639	80.476	76	31	120	1690	25.307	2.000	0.262	1.319
ID386844	386844	98	40.952	20.100	29.033	0	326	326	2	1	-10921639	116.048	123	42	178	2437	37.968	7.600	0.169	0.882
ID386850	386850	98	40.746	19.228	27.184	0	327	327	2	1	-10921639	156.095	160	89	201	3278	31.059	2.000	0.122	1.090
ID386849	386849	103	40.283	18.913	7.712	0	328	328	2	1	-10921639	113.524	113	65	152	2384	23.617	2.000	0.159	1.315
ID386845	386845	None	44.788	14.428	4.071	0	329	329	2	1	-10921639	77.476	83	30	136	1627	32.813	2.000	0.247	0.936
ID386847	386847	99	40.399	19.172	15.781	0	329	329	2	1	-10921639	182.429	183	140	222	3831	28.303	2.000	0.101	1.177
ID386846	386846	103	42.585	18.778	7.356	0	329	329	2	1	-10921639	103.143	105	41	161	2166	35.030	2.000	0.194	0.955
ID386848	386848	98	45.939	19.745	27.932	0	329	329	2	1	-10921639	133.095	125	68	200	2795	40.499	4.800	0.167	0.940
ID386857	386857	None	41.152	27.126	12.963	0	330	330	2	1	-10921639	86.429	89	45	130	1815	26.860	2.000	0.221	1.163
ID386859	386859	98	46.077	19.117	27.151	0	330	330	2	1	-10921639	157.667	159	83	219	3311	34.780	2.000	0.124	0.999
ID386858	386858	99	44.803	18.884	16.077	0	330	330	2	1	-10921639	183.905	189	139	213	3862	23.562	4.800	0.131	1.807
ID386852	386852	98	40.974	19.946	28.072	0	331	331	2	1	-10921639	128.762	126	69	192	2704	37.842	4.800	0.148	0.877
ID386851	386851	99	56.021	18.933	16.738	0	331	331	2	1	-10921639	202.619	201	154	249	4255	25.435	4.800	0.143	1.988
ID386853	386853	None	40.439	14.279	4.636	0	332	332	2	1	-10921639	75.381	73	28	144	1583	28.363	7.600	0.184	0.826
ID386855	386855	99	51.087	18.783	16.669	0	332	332	2	1	-10921639	190.857	197	135	227	4008	27.170	4.800	0.128	1.599
ID386854	386854	100	49.628	18.940	7.562	0	332	332	2	1	-10921639	109.429	100	73	186	2298	29.593	2.000	0.175	1.102
ID386856	386856	102	43.273	22.275	23.674	0	332	332	2	1	-10921639	149.714	148	97	205	3144	32.210	2.000	0.118	0.983
ID386869	386869	101	53.543	13.227	23.990	0	333	333	2	1	-10921639	149.333	144	92	231	3136	35.680	2.000	0.137	1.008
ID386868	386868	102	42.271	21.884	23.174	0	333	333	2	1	-10921639	149.952	154	76	199	3149	31.736	2.000	0.131	1.096
ID386867	386867	99	53.791	18.868	16.922	0	333	333	2	1	-10921639	181.143	183	126	236	3804	28.982	2.000	0.135	1.484
ID386866	386866	100	40.705	19.103	7.225	0	333	333	2	1	-10921639	88.476	88	34	139	1858	29.512	2.000	0.199	0.996
ID386861	386861	99	54.550	18.785	16.683	0	334	334	2	1	-10921639	188.381	184	146	237	3956	25.101	4.800	0.148	1.941
ID386860	386860	100	42.624	19.210	7.112	0	334	334	2	1	-10921639	89.619	88	42	142	1882	28.400	2.000	0.208	1.085
ID386862	386862	101	44.538	13.230	23.893	0	334	334	2	1	-10921639	160.714	170	95	206	3375	31.119	7.600	0.132	1.205
ID386873	386873	99	53.067	18.742	16.739	0	335	335	2	1	-10921639	190.762	189	138	241	4006	31.018	4.800	0.137	1.479
ID386872	386872	100	43.484	19.357	7.164	0	335	335	2	1	-10921639	88.857	94	34	138	1866	29.657	2.000	0.212	1.050
ID386874	386874	101	42.780	13.533	24.150	0	335	335	2	1	-10921639	169.905	165	133	236	3568	24.081	2.000	0.100	1.278
ID386865	386865	101	48.417	13.586	23.870	0	336	336	2	1	-10921639	165.571	162	118	239	3477	31.530	2.000	0.110	1.040
ID386864	386864	99	56.225	18.744	17.165	0	336	336	2	1	-10921639	190.905	202	130	240	4009	33.060	4.800	0.141	1.425
ID386863	386863	100	42.114	19.228	7.268	0	336	336	2	1	-10921639	90.048	90	34	133	1891	28.054	2.000	0.235	1.222
ID386876	386876	101	53.697	13.619	23.991	0	337	337	2	1	-10921639	166.190	162	118	239	3490	32.196	2.000	0.133	1.215
ID386875	386875	100	45.292	19.282	7.138	0	337	337	2	1	-10921639	90.857	95	38	139	1908	26.865	2.000	0.245	1.329
ID386871	386871	101	53.233	13.546	23.868	0	338	338	2	1	-10921639	165.571	157	119	239	3477	32.709	2.000	0.135	1.201
ID386870	386870	99	47.749	18.992	16.810	0	338	338	2	1	-10921639	177.476	180	139	220	3727	25.015	4.800	0.127	1.601
ID386881	386881	None	46.297	10.159	11.579	0	339	339	2	1	-10921639	126.714	128	82	169	2661	27.240	4.800	0.179	1.414
ID386883	386883	101	60.763	13.855	23.871	0	339	339	2	1	-10921639	171.810	162	114	243	3608	35.927	2.000	0.153	1.266
ID386882	386882	99	44.363	18.372	16.264	0	339	339	2	1	-10921639	164.381	155	120	212	3452	31.592	2.000	0.111	1.043
ID386877	386877	None	41.941	19.575	7.426	0	340	340	2	1	-10921639	96.286	97	32	140	2022	33.212	4.800	0.232	1.090
ID386879	386879	99	46.407	18.593	16.811	0	340	340	2	1	-10921639	182.571	178	126	239	3834	31.023	4.800	0.120	1.265
ID386878	386878	None	40.057	26.881	13.522	0	340	340	2	1	-10921639	92.476	95	36	143	1942	29.519	2.000	0.186	0.982
ID386880	386880	101	69.875	13.270	23.869	0	340	340	2	1	-10921639	179.095	184	96	251	3761	43.378	2.000	0.175	1.229
