# Supplementary material for: Progressive enhancement of kinetic proofreading in T cell antigen discrimination from receptor activation to DAG generation
Source: eLife. 2022 Sep 20;11:e75263. doi: 10.7554/eLife.75263 (PMC9536835; doi:10.7554/eLife.75263)
Supplement: Figure 5—source data 1. — Each data table is the TrackMate ‘spot-statistics’ output of one cell over four cycles of blue-light illumination (frames 0–40, 100–140, 200–240, and 300–340, with 3 s interval between frames). We calculated the lifetime of TrackIDs that existed at the start of each period of blue-light illumination that did not last for the full period and fit the resulting lifetime distributions using custom Python scripts available at https://github.com/dbritain/KP-paper (copy archived at swh:1:rev:167fa456901903740f0f3ee6a3e5324bc45207ea, Britain, 2022). [file elife-75263-fig5-data1.zip › Fig5SourceData/LAT/lat2/cell20.csv]

Label	ID	TRACK_ID	QUALITY	POSITION_X	POSITION_Y	POSITION_Z	POSITION_T	FRAME	RADIUS	VISIBILITY	MANUAL_COLOR	MEAN_INTENSITY	MEDIAN_INTENSITY	MIN_INTENSITY	MAX_INTENSITY	TOTAL_INTENSITY	STANDARD_DEVIATION	ESTIMATED_DIAMETER	CONTRAST	SNR
ID435116	435116	0	64.404	10.279	28.738	0	0	0	2	1	-10921639	137.714	139	72	214	2892	37.451	4.800	0.234	1.396
ID435114	435114	1	71.841	23.019	20.035	0	0	0	2	1	-10921639	131.381	133	68	245	2759	47.653	2.000	0.213	0.969
ID435115	435115	2	64.499	6.061	23.578	0	0	0	2	1	-10921639	87.381	72	25	200	1835	46.427	2.000	0.306	0.883
ID435112	435112	3	67.203	11.379	10.149	0	0	0	2	1	-10921639	147.714	145	97	237	3102	35.341	4.800	0.221	1.513
ID435113	435113	4	50.715	22.453	14.879	0	0	0	2	1	-10921639	133.095	123	75	181	2795	31.657	2.000	0.178	1.270
ID435124	435124	0	77.335	10.442	28.974	0	1	1	2	1	-10921639	157.762	149	91	255	3313	45.983	4.800	0.239	1.324
ID435122	435122	1	72.964	22.849	20.626	0	1	1	2	1	-10921639	123.952	112	56	255	2603	54.861	2.000	0.222	0.822
ID435123	435123	2	73.888	6.015	23.669	0	1	1	2	1	-10921639	93.857	75	30	219	1971	51.357	2.000	0.323	0.892
ID435120	435120	3	73.993	11.242	10.404	0	1	1	2	1	-10921639	154.286	145	94	227	3240	40.828	4.800	0.247	1.495
ID435121	435121	4	50.427	22.451	15.084	0	1	1	2	1	-10921639	141.238	144	73	203	2966	32.888	4.800	0.207	1.471
ID435150	435150	2	72.338	5.785	23.356	0	2	2	2	1	-10921639	99.762	85	44	214	2095	46.790	2.000	0.325	1.045
ID435151	435151	0	72.140	10.852	28.889	0	2	2	2	1	-10921639	152.000	141	104	232	3192	33.457	4.800	0.244	1.781
ID435148	435148	4	48.499	22.281	14.688	0	2	2	2	1	-10921639	117.333	110	73	158	2464	26.919	2.000	0.215	1.543
ID435149	435149	1	67.937	22.621	20.834	0	2	2	2	1	-10921639	115.952	105	40	251	2435	54.713	2.000	0.231	0.796
ID435147	435147	3	64.161	11.464	10.052	0	2	2	2	1	-10921639	145.238	147	83	200	3050	33.329	4.800	0.251	1.747
ID435126	435126	4	47.218	22.197	14.737	0	3	3	2	1	-10921639	116.619	109	72	160	2449	30.086	2.000	0.210	1.344
ID435127	435127	1	54.247	22.757	21.039	0	3	3	2	1	-10921639	95.476	85	30	198	2005	44.156	2.000	0.208	0.744
ID435125	435125	3	44.123	11.535	9.944	0	3	3	2	1	-10921639	124.619	123	85	171	2617	23.525	4.800	0.192	1.707
ID435128	435128	2	82.555	5.559	22.501	0	3	3	2	1	-10921639	119.952	112	36	242	2519	56.078	2.000	0.330	1.061
ID435139	435139	None	41.784	20.169	18.165	0	4	4	2	1	-10921639	129.905	134	97	161	2728	21.877	7.600	0.166	1.692
ID435140	435140	1	47.780	22.717	21.732	0	4	4	2	1	-10921639	85.333	80	22	165	1792	43.348	2.000	0.199	0.654
ID435141	435141	2	55.302	5.863	22.453	0	4	4	2	1	-10921639	117.810	115	52	194	2474	35.041	4.800	0.248	1.338
ID435142	435142	None	42.369	11.653	9.983	0	5	5	2	1	-10921639	111.381	113	80	149	2339	20.694	4.800	0.214	1.898
ID435143	435143	2	43.462	4.550	19.985	0	5	5	2	1	-10921639	108.952	107	62	158	2288	24.782	6.322	0.185	1.375
ID435144	435144	1	57.730	22.902	22.510	0	5	5	2	1	-10921639	102.190	89	38	182	2146	43.920	2.000	0.253	0.938
ID435118	435118	1	56.355	22.857	23.201	0	6	6	2	1	-10921639	108.714	101	57	178	2283	37.218	2.000	0.239	1.127
ID435119	435119	5	40.456	10.758	29.396	0	6	6	2	1	-10921639	126.095	126	78	174	2648	23.205	2.000	0.153	1.439
ID435117	435117	6	50.448	19.671	18.352	0	6	6	2	1	-10921639	150.857	149	101	203	3168	29.967	4.800	0.174	1.495
ID435134	435134	6	43.057	19.238	18.385	0	7	7	2	1	-10921639	150.333	150	101	198	3157	28.725	7.600	0.122	1.136
ID435135	435135	None	41.537	5.467	19.086	0	7	7	2	1	-10921639	113.429	123	59	171	2382	29.004	4.800	0.184	1.215
ID435133	435133	None	45.143	33.000	9.000	0	7	7	2	1	-10921639	62.619	60	36	113	1315	20.939	4.800	0.441	1.830
ID435136	435136	1	57.421	22.546	23.307	0	7	7	2	1	-10921639	127.762	125	68	202	2683	37.241	4.800	0.250	1.373
ID435137	435137	5	40.837	10.418	29.454	0	7	7	2	1	-10921639	113.905	117	56	168	2392	33.345	2.000	0.146	0.869
ID435131	435131	6	41.825	19.339	18.600	0	8	8	2	1	-10921639	156.952	150	126	202	3296	22.569	7.600	0.122	1.512
ID435132	435132	1	57.175	22.939	23.804	0	8	8	2	1	-10921639	124.524	129	56	179	2615	35.827	2.000	0.229	1.294
ID435130	435130	1	51.906	22.804	24.425	0	9	9	2	1	-10921639	121.000	115	60	182	2541	32.062	4.800	0.214	1.328
ID435129	435129	None	43.535	22.829	14.171	0	9	9	2	1	-10921639	100.619	94	51	179	2113	32.973	2.000	0.145	0.771
ID435146	435146	1	53.281	22.997	25.122	0	10	10	2	1	-10921639	118.095	121	56	176	2480	31.316	4.800	0.217	1.343
ID435145	435145	None	49.345	19.025	18.773	0	10	10	2	1	-10921639	162.905	163	131	222	3421	25.078	4.800	0.142	1.616
ID435138	435138	1	59.172	23.146	25.168	0	11	11	2	1	-10921639	116.143	110	62	190	2439	33.888	2.000	0.218	1.225
ID435155	435155	7	41.595	22.907	14.374	0	12	12	2	1	-10921639	115.857	113	64	194	2433	34.436	2.000	0.131	0.779
ID435156	435156	1	53.136	23.232	25.600	0	12	12	2	1	-10921639	112.619	113	48	181	2365	36.357	2.000	0.215	1.098
ID435154	435154	8	43.306	10.366	30.064	0	13	13	2	1	-10921639	99.048	107	46	142	2080	25.895	4.800	0.225	1.406
ID435152	435152	7	40.055	22.748	14.303	0	13	13	2	1	-10921639	112.667	109	60	194	2366	34.442	7.600	0.130	0.751
ID435153	435153	1	40.789	23.419	26.014	0	13	13	2	1	-10921639	106.714	107	56	142	2241	25.144	4.800	0.184	1.318
ID435159	435159	1	50.110	23.553	26.033	0	14	14	2	1	-10921639	111.190	115	36	161	2335	35.403	4.800	0.230	1.175
ID435160	435160	8	45.294	9.949	30.041	0	14	14	2	1	-10921639	101.810	102	62	139	2138	21.454	4.800	0.239	1.828
ID435162	435162	None	42.735	23.063	14.225	0	15	15	2	1	-10921639	123.333	115	80	189	2590	28.366	7.600	0.141	1.077
ID435163	435163	1	46.963	23.349	26.776	0	15	15	2	1	-10921639	104.714	105	48	155	2199	30.123	4.800	0.228	1.290
ID435164	435164	1	43.669	24.000	27.000	0	16	16	2	1	-10921639	98.524	101	40	153	2069	31.247	4.800	0.266	1.327
ID435161	435161	1	48.440	23.811	27.095	0	17	17	2	1	-10921639	115.429	121	62	152	2424	28.106	4.800	0.245	1.617
ID435158	435158	1	45.770	24.097	26.589	0	18	18	2	1	-10921639	109.619	118	65	158	2302	27.723	4.800	0.228	1.467
ID435157	435157	None	41.934	23.098	14.302	0	18	18	2	1	-10921639	97.190	96	49	184	2041	32.224	2.000	0.145	0.763
ID435166	435166	9	47.444	13.000	36.000	0	21	21	2	1	-10921639	88.190	78	52	184	1852	37.156	2.000	0.212	0.832
ID435165	435165	9	45.839	13.000	36.000	0	22	22	2	1	-10921639	87.810	86	46	157	1844	32.643	2.000	0.256	1.095
ID435167	435167	9	50.781	13.000	36.000	0	23	23	2	1	-10921639	90.667	83	49	184	1904	38.336	2.000	0.279	1.032
ID435170	435170	9	53.375	13.000	36.000	0	24	24	2	1	-10921639	92.810	81	49	186	1949	40.013	2.000	0.264	0.968
ID435169	435169	None	43.909	22.777	14.311	0	24	24	2	1	-10921639	103.810	120	36	179	2180	37.297	2.000	0.165	0.787
ID435168	435168	9	62.049	12.000	36.000	0	25	25	2	1	-10921639	99.429	83	53	182	2088	42.764	2.000	0.276	1.006
ID435179	435179	10	45.637	10.667	29.989	0	26	26	2	1	-10921639	97.524	93	52	170	2048	27.230	2.000	0.194	1.165
ID435180	435180	9	52.000	13.000	36.000	0	26	26	2	1	-10921639	98.667	99	52	160	2072	33.804	2.000	0.270	1.239
ID435172	435172	10	52.816	10.699	30.183	0	27	27	2	1	-10921639	94.905	83	60	184	1993	30.113	2.000	0.232	1.189
ID435173	435173	9	43.668	14.000	36.000	0	27	27	2	1	-10921639	82.000	80	48	123	1722	24.427	2.000	0.287	1.498
ID435171	435171	11	43.687	17.661	3.999	0	28	28	2	1	-10921639	74.238	81	20	113	1559	28.420	2.000	0.315	1.252
ID435174	435174	11	44.360	17.682	3.728	0	29	29	2	1	-10921639	72.905	70	36	109	1531	21.040	4.800	0.372	1.879
ID435175	435175	34	40.542	23.151	14.170	0	29	29	2	1	-10921639	109.476	112	59	190	2299	31.560	2.000	0.128	0.789
ID435176	435176	None	40.401	15.000	35.000	0	29	29	2	1	-10921639	93.333	88	46	141	1960	28.995	4.800	0.231	1.210
ID435178	435178	34	41.100	23.161	14.054	0	30	30	2	1	-10921639	112.667	113	62	190	2366	28.463	2.000	0.133	0.931
ID435177	435177	11	47.464	17.836	3.877	0	30	30	2	1	-10921639	70.619	75	32	117	1483	24.911	2.000	0.387	1.582
ID435182	435182	None	41.563	15.433	21.464	0	36	36	2	1	-10921639	160.476	160	129	205	3370	22.266	4.800	0.118	1.525
ID435181	435181	None	40.587	15.819	35.028	0	37	37	2	1	-10921639	80.095	76	35	136	1682	31.381	2.000	0.254	1.035
ID435186	435186	None	40.884	22.631	26.036	0	53	53	2	1	-10921639	107.095	110	67	149	2249	24.145	4.800	0.223	1.615
ID435185	435185	12	42.319	11.997	11.209	0	53	53	2	1	-10921639	119.810	120	67	184	2516	28.124	2.000	0.158	1.164
ID435198	435198	12	42.217	10.921	13.852	0	54	54	2	1	-10921639	124.143	121	83	166	2607	24.216	4.800	0.173	1.514
ID435183	435183	13	45.846	11.880	12.136	0	55	55	2	1	-10921639	139.905	136	88	205	2938	35.629	6.273	0.153	1.039
ID435184	435184	12	47.948	11.394	13.940	0	55	55	2	1	-10921639	140.857	141	86	205	2958	37.958	4.800	0.167	1.059
ID435190	435190	12	42.178	11.141	13.729	0	56	56	2	1	-10921639	140.857	136	83	211	2958	30.745	4.800	0.159	1.254
ID435189	435189	13	51.294	11.793	11.337	0	56	56	2	1	-10921639	133.333	136	85	211	2800	35.930	2.000	0.158	1.010
ID435187	435187	13	49.599	11.713	10.253	0	57	57	2	1	-10921639	119.571	120	73	195	2511	36.773	2.000	0.167	0.929
ID435188	435188	12	62.876	11.076	14.277	0	57	57	2	1	-10921639	148.810	142	83	222	3125	36.448	2.000	0.199	1.353
ID435191	435191	13	56.751	11.668	10.974	0	58	58	2	1	-10921639	145.381	141	94	214	3053	34.365	2.000	0.176	1.264
ID435192	435192	12	55.136	10.636	14.302	0	58	58	2	1	-10921639	153.190	149	107	200	3217	31.507	4.800	0.183	1.505
ID435196	435196	13	71.772	11.799	10.431	0	59	59	2	1	-10921639	144.476	150	80	255	3034	50.346	2.000	0.216	1.019
ID435197	435197	12	55.943	10.852	14.119	0	59	59	2	1	-10921639	161.000	147	110	214	3381	31.496	4.800	0.174	1.515
ID435199	435199	13	71.627	11.881	11.114	0	60	60	2	1	-10921639	165.762	168	97	237	3481	42.011	2.000	0.212	1.382
ID435202	435202	14	41.312	7.790	19.889	0	60	60	2	1	-10921639	128.238	128	80	182	2693	23.413	4.800	0.158	1.497
ID435200	435200	12	56.101	10.786	13.759	0	60	60	2	1	-10921639	167.143	160	99	234	3510	38.140	4.800	0.178	1.323
ID435201	435201	15	53.364	21.510	16.939	0	60	60	2	1	-10921639	149.381	144	102	206	3137	32.551	4.800	0.177	1.383
ID435194	435194	15	62.870	21.385	17.365	0	61	61	2	1	-10921639	164.714	160	120	242	3459	32.977	4.800	0.195	1.630
ID435195	435195	14	62.456	7.332	19.137	0	61	61	2	1	-10921639	130.048	131	57	202	2731	43.536	2.000	0.220	1.077
ID435193	435193	13	74.583	11.843	10.834	0	61	61	2	1	-10921639	174.000	182	112	242	3654	44.570	2.000	0.221	1.414
ID435206	435206	14	56.419	7.341	19.349	0	62	62	2	1	-10921639	126.190	136	56	189	2650	41.365	2.000	0.213	1.073
ID435204	435204	12	44.343	10.407	14.206	0	62	62	2	1	-10921639	144.429	149	64	202	3033	42.491	7.600	0.128	0.774
ID435205	435205	15	58.700	21.762	17.262	0	62	62	2	1	-10921639	151.952	149	96	222	3191	35.559	2.000	0.163	1.201
ID435203	435203	13	85.185	11.862	10.349	0	62	62	2	1	-10921639	165.762	184	88	255	3481	53.016	2.000	0.244	1.228
ID435214	435214	14	63.074	7.411	19.240	0	63	63	2	1	-10921639	125.619	136	52	200	2638	47.469	2.000	0.217	0.945
ID435212	435212	12	64.466	10.227	14.135	0	63	63	2	1	-10921639	155.000	161	59	232	3255	50.507	2.000	0.193	0.994
ID435213	435213	15	68.536	21.757	17.121	0	63	63	2	1	-10921639	157.286	157	86	243	3303	43.564	7.600	0.201	1.207
ID435211	435211	13	71.537	11.789	11.142	0	63	63	2	1	-10921639	173.095	176	113	240	3635	38.848	4.800	0.225	1.639
ID435207	435207	13	75.747	11.810	10.429	0	64	64	2	1	-10921639	159.667	165	93	255	3353	51.489	2.000	0.208	1.066
ID435210	435210	14	68.264	7.097	19.278	0	64	64	2	1	-10921639	123.524	125	56	222	2594	47.480	2.000	0.219	0.934
ID435208	435208	12	62.449	10.244	14.016	0	64	64	2	1	-10921639	156.000	163	67	237	3276	47.612	2.000	0.177	0.985
ID435209	435209	15	77.750	21.372	17.367	0	64	64	2	1	-10921639	179.524	173	102	255	3770	46.516	2.000	0.211	1.342
ID435222	435222	14	83.202	7.167	19.335	0	65	65	2	1	-10921639	144.810	145	65	255	3041	53.558	2.000	0.260	1.116
ID435220	435220	12	52.297	10.364	14.358	0	65	65	2	1	-10921639	147.524	150	75	208	3098	42.001	2.000	0.158	0.958
ID435221	435221	15	82.549	21.561	17.414	0	65	65	2	1	-10921639	172.190	163	104	255	3616	50.451	2.000	0.227	1.264
ID435219	435219	13	67.203	12.079	10.106	0	65	65	2	1	-10921639	152.333	149	86	245	3199	40.570	2.000	0.183	1.162
ID435215	435215	13	54.942	11.902	9.974	0	66	66	2	1	-10921639	149.905	153	89	218	3148	37.179	2.000	0.157	1.092
ID435218	435218	14	81.023	7.423	19.585	0	66	66	2	1	-10921639	147.952	145	60	255	3107	58.291	2.000	0.252	1.021
ID435216	435216	12	68.645	10.272	14.169	0	66	66	2	1	-10921639	169.429	174	91	251	3558	43.704	2.000	0.186	1.219
ID435217	435217	15	82.205	21.797	17.585	0	66	66	2	1	-10921639	166.762	168	81	255	3502	54.457	2.000	0.217	1.091
ID435230	435230	14	78.912	7.566	19.531	0	67	67	2	1	-10921639	165.286	165	93	255	3471	47.231	2.000	0.226	1.288
ID435228	435228	12	72.321	10.432	14.133	0	67	67	2	1	-10921639	162.952	166	83	255	3422	51.046	2.000	0.191	1.024
ID435229	435229	15	81.527	21.891	17.536	0	67	67	2	1	-10921639	180.952	182	83	255	3800	50.937	2.000	0.211	1.236
ID435227	435227	13	59.052	11.846	10.051	0	67	67	2	1	-10921639	143.095	149	86	221	3005	39.063	2.000	0.173	1.080
ID435223	435223	13	48.104	12.233	10.313	0	68	68	2	1	-10921639	124.381	123	68	184	2612	37.521	2.000	0.167	0.950
ID435226	435226	14	84.330	7.808	19.861	0	68	68	2	1	-10921639	153.619	142	86	255	3226	47.330	2.000	0.249	1.294
ID435224	435224	12	49.929	11.111	14.616	0	68	68	2	1	-10921639	139.429	136	94	205	2928	36.604	2.000	0.135	0.908
ID435225	435225	15	87.369	21.545	17.629	0	68	68	2	1	-10921639	180.381	203	76	255	3788	58.101	2.000	0.237	1.188
ID435234	435234	13	41.229	12.250	9.444	0	69	69	2	1	-10921639	107.667	112	49	168	2261	34.549	2.000	0.154	0.831
ID435235	435235	15	82.493	21.249	17.686	0	69	69	2	1	-10921639	195.333	189	125	255	4102	43.843	7.600	0.214	1.573
ID435236	435236	14	77.164	7.672	20.214	0	69	69	2	1	-10921639	162.905	160	107	246	3421	40.284	4.800	0.240	1.564
ID435238	435238	None	45.817	12.773	15.100	0	70	70	2	1	-10921639	139.762	141	94	197	2935	27.896	2.000	0.133	1.173
ID435239	435239	15	82.810	21.133	17.548	0	70	70	2	1	-10921639	209.667	226	117	255	4403	47.747	4.800	0.213	1.545
ID435237	435237	13	48.770	11.677	9.027	0	70	70	2	1	-10921639	111.571	110	62	174	2343	29.882	2.000	0.183	1.155
ID435240	435240	14	59.007	7.442	20.826	0	70	70	2	1	-10921639	137.095	136	81	205	2879	41.532	2.000	0.198	1.090
ID435246	435246	None	41.858	24.205	15.538	0	71	71	2	1	-10921639	147.571	145	81	255	3099	44.440	7.600	0.117	0.694
ID435247	435247	15	83.437	21.099	17.820	0	71	71	2	1	-10921639	201.762	190	125	255	4237	43.046	7.600	0.208	1.616
ID435248	435248	14	56.760	8.206	21.486	0	71	71	2	1	-10921639	132.048	129	64	200	2773	43.701	2.000	0.192	0.976
ID435244	435244	13	56.274	11.654	8.887	0	72	72	2	1	-10921639	121.238	113	78	182	2546	27.720	4.800	0.227	1.619
ID435245	435245	15	79.363	21.160	17.518	0	72	72	2	1	-10921639	192.143	184	115	255	4035	46.295	7.600	0.195	1.352
ID435231	435231	13	50.515	11.754	8.979	0	73	73	2	1	-10921639	127.952	126	73	176	2687	29.689	4.800	0.201	1.441
ID435232	435232	16	59.904	24.705	15.298	0	73	73	2	1	-10921639	137.857	131	85	224	2895	43.670	2.000	0.189	1.003
ID435233	435233	15	78.523	20.869	18.122	0	73	73	2	1	-10921639	193.810	182	126	255	4070	43.416	7.600	0.184	1.386
ID435242	435242	16	57.681	24.592	15.222	0	74	74	2	1	-10921639	138.571	126	80	222	2910	41.524	2.000	0.191	1.071
ID435243	435243	15	64.832	20.456	18.135	0	74	74	2	1	-10921639	177.857	171	134	253	3735	32.194	4.800	0.194	1.798
ID435241	435241	13	53.499	11.926	8.984	0	74	74	2	1	-10921639	122.571	121	86	178	2574	27.169	4.800	0.235	1.720
ID435250	435250	16	51.262	24.176	15.350	0	75	75	2	1	-10921639	127.238	121	76	213	2672	37.219	2.000	0.143	0.855
ID435251	435251	15	62.523	20.787	18.107	0	75	75	2	1	-10921639	164.619	158	113	245	3457	35.824	7.600	0.154	1.229
ID435249	435249	13	44.570	11.862	8.859	0	75	75	2	1	-10921639	115.857	112	68	160	2433	27.712	2.000	0.185	1.304
ID435254	435254	16	49.170	24.142	15.317	0	76	76	2	1	-10921639	129.000	131	80	200	2709	31.721	2.000	0.167	1.164
ID435255	435255	15	46.453	21.099	18.468	0	76	76	2	1	-10921639	156.095	155	113	203	3278	27.379	7.600	0.132	1.325
ID435252	435252	13	43.356	11.949	8.968	0	76	76	2	1	-10921639	114.857	118	73	157	2412	27.762	4.800	0.189	1.315
ID435253	435253	17	50.968	15.906	9.073	0	76	76	2	1	-10921639	123.952	131	60	178	2603	32.990	4.800	0.209	1.298
ID435275	435275	13	45.124	11.461	9.026	0	77	77	2	1	-10921639	113.571	117	75	168	2385	29.998	2.000	0.186	1.190
ID435276	435276	17	49.199	14.209	8.774	0	77	77	2	1	-10921639	128.429	133	75	186	2697	30.592	6.285	0.197	1.381
ID435277	435277	15	43.255	20.531	18.389	0	77	77	2	1	-10921639	165.286	165	123	203	3471	24.348	7.600	0.142	1.693
ID435256	435256	17	50.207	14.824	8.285	0	78	78	2	1	-10921639	130.143	136	59	170	2733	33.687	4.800	0.208	1.331
ID435257	435257	18	45.041	14.207	27.527	0	78	78	2	1	-10921639	144.429	153	76	194	3033	36.368	2.000	0.139	0.971
ID435264	435264	None	45.285	15.000	36.000	0	79	79	2	1	-10921639	98.190	99	55	161	2062	30.641	2.000	0.227	1.187
ID435262	435262	18	50.287	15.700	27.541	0	79	79	2	1	-10921639	163.905	173	80	214	3442	38.098	4.800	0.150	1.124
ID435263	435263	19	60.304	10.962	29.695	0	79	79	2	1	-10921639	127.524	128	48	205	2678	45.089	2.000	0.236	1.081
ID435260	435260	56	48.186	16.110	17.003	0	79	79	2	1	-10921639	160.524	161	107	221	3371	30.771	4.800	0.145	1.320
ID435261	435261	57	42.914	6.441	23.722	0	79	79	2	1	-10921639	102.762	101	64	168	2158	30.184	7.600	0.167	0.972
ID435258	435258	17	40.271	14.000	8.000	0	79	79	2	1	-10921639	125.952	133	93	153	2645	19.747	4.800	0.190	2.033
ID435259	435259	20	42.692	24.613	15.178	0	79	79	2	1	-10921639	135.238	128	94	202	2840	30.080	2.000	0.132	1.049
ID435270	435270	19	62.717	11.436	30.248	0	80	80	2	1	-10921639	139.952	133	68	210	2939	40.230	4.800	0.263	1.449
ID435268	435268	57	43.152	6.838	23.867	0	80	80	2	1	-10921639	110.381	107	60	174	2318	25.957	2.000	0.162	1.185
ID435269	435269	18	57.626	16.099	27.201	0	80	80	2	1	-10921639	170.952	170	118	230	3590	35.428	4.800	0.152	1.275
ID435266	435266	20	56.070	24.456	15.518	0	80	80	2	1	-10921639	151.952	147	97	245	3191	37.624	2.000	0.142	1.004
ID435267	435267	56	41.202	16.738	17.178	0	80	80	2	1	-10921639	170.286	176	101	214	3576	31.071	4.800	0.125	1.218
ID435265	435265	17	43.322	16.237	7.923	0	80	80	2	1	-10921639	121.000	126	78	157	2541	22.619	4.800	0.191	1.713
ID435278	435278	20	66.378	24.351	15.492	0	81	81	2	1	-10921639	156.762	149	110	255	3292	41.398	2.000	0.190	1.209
ID435279	435279	18	74.866	16.514	27.600	0	81	81	2	1	-10921639	186.476	190	105	255	3916	47.785	4.800	0.192	1.256
ID435280	435280	19	88.149	11.934	29.900	0	81	81	2	1	-10921639	150.429	134	56	255	3159	58.066	2.000	0.264	1.081
ID435298	435298	19	77.016	11.220	29.743	0	82	82	2	1	-10921639	133.762	128	49	222	2809	51.930	2.000	0.277	1.116
ID435296	435296	20	49.407	24.671	15.415	0	82	82	2	1	-10921639	133.762	126	76	218	2809	34.379	2.000	0.166	1.108
ID435297	435297	18	86.088	17.040	28.079	0	82	82	2	1	-10921639	203.429	206	129	255	4272	42.551	4.800	0.230	1.789
ID435271	435271	20	52.954	24.210	15.592	0	83	83	2	1	-10921639	145.619	147	97	219	3058	32.401	2.000	0.152	1.184
ID435274	435274	19	51.265	11.033	29.749	0	83	83	2	1	-10921639	116.714	121	48	168	2451	36.564	2.000	0.222	1.158
ID435272	435272	None	46.275	6.170	23.771	0	83	83	2	1	-10921639	120.000	118	75	179	2520	28.855	2.000	0.173	1.229
ID435273	435273	18	75.401	17.778	27.894	0	83	83	2	1	-10921639	202.143	221	125	255	4245	44.788	4.800	0.206	1.543
ID435286	435286	21	49.181	19.402	17.913	0	84	84	2	1	-10921639	149.905	152	101	216	3148	29.148	2.000	0.140	1.264
ID435287	435287	18	79.393	17.748	29.373	0	84	84	2	1	-10921639	199.190	194	125	255	4183	44.418	4.800	0.217	1.598
ID435288	435288	19	58.498	11.078	30.226	0	84	84	2	1	-10921639	127.048	118	80	186	2668	33.622	4.800	0.252	1.519
ID435294	435294	19	70.647	11.033	30.552	0	85	85	2	1	-10921639	135.857	137	76	240	2853	47.458	4.800	0.259	1.178
ID435295	435295	22	54.998	25.000	36.000	0	85	85	2	1	-10921639	79.048	67	41	190	1660	38.926	2.000	0.266	0.854
ID435292	435292	23	63.342	19.186	27.959	0	85	85	2	1	-10921639	185.381	179	120	255	3893	41.247	7.600	0.160	1.239
ID435293	435293	18	63.790	17.959	30.075	0	85	85	2	1	-10921639	174.762	166	117	255	3670	43.196	6.320	0.169	1.172
ID435290	435290	21	43.556	19.227	18.135	0	85	85	2	1	-10921639	148.095	149	99	197	3110	28.635	2.000	0.114	1.060
ID435291	435291	None	41.487	5.951	23.789	0	85	85	2	1	-10921639	122.619	117	93	190	2575	24.512	7.600	0.138	1.211
ID435289	435289	20	57.474	23.823	15.810	0	85	85	2	1	-10921639	146.714	149	88	230	3081	35.664	2.000	0.168	1.181
ID435284	435284	19	59.800	10.939	30.086	0	86	86	2	1	-10921639	136.905	128	88	186	2875	29.460	4.800	0.238	1.788
ID435285	435285	22	59.831	26.000	36.000	0	86	86	2	1	-10921639	96.286	93	44	149	2022	35.516	2.000	0.337	1.366
ID435282	435282	21	46.722	19.303	18.333	0	86	86	2	1	-10921639	150.095	147	104	218	3152	31.420	2.000	0.125	1.063
ID435283	435283	23	74.483	19.917	29.213	0	86	86	2	1	-10921639	188.952	189	117	255	3968	43.002	4.800	0.199	1.457
ID435281	435281	20	45.996	24.212	15.699	0	86	86	2	1	-10921639	131.667	133	88	202	2765	30.675	2.000	0.142	1.069
ID435302	435302	23	71.230	20.379	29.101	0	87	87	2	1	-10921639	165.000	166	72	255	3465	50.606	2.000	0.200	1.085
ID435303	435303	19	66.443	10.361	30.108	0	87	87	2	1	-10921639	131.857	123	70	213	2769	40.025	2.000	0.226	1.215
ID435300	435300	21	42.731	19.520	18.010	0	87	87	2	1	-10921639	163.571	158	136	200	3435	18.835	4.800	0.142	2.156
ID435301	435301	None	44.344	6.070	23.372	0	87	87	2	1	-10921639	122.762	120	85	181	2578	27.470	2.000	0.150	1.165
ID435299	435299	20	48.722	24.449	15.999	0	87	87	2	1	-10921639	143.000	133	102	206	3003	30.890	2.000	0.142	1.149
ID435304	435304	24	65.329	16.000	36.000	0	87	87	2	1	-10921639	136.714	125	94	224	2871	34.192	4.800	0.243	1.562
ID435308	435308	24	50.310	16.000	36.000	0	88	88	2	1	-10921639	135.952	139	78	197	2855	32.451	4.800	0.197	1.381
ID435306	435306	19	69.996	10.456	30.477	0	88	88	2	1	-10921639	137.810	131	68	242	2894	48.844	2.000	0.229	1.052
ID435307	435307	23	66.442	20.451	29.563	0	88	88	2	1	-10921639	155.429	166	72	227	3264	44.533	4.800	0.207	1.198
ID435305	435305	20	44.926	24.061	16.268	0	88	88	2	1	-10921639	137.143	142	93	195	2880	30.115	2.000	0.134	1.076
ID435310	435310	20	45.052	24.409	15.611	0	89	89	2	1	-10921639	142.524	136	89	197	2993	29.077	2.000	0.142	1.218
ID435311	435311	19	65.333	10.568	30.329	0	89	89	2	1	-10921639	152.000	142	113	255	3192	39.997	2.000	0.194	1.235
ID435309	435309	None	44.317	14.299	9.927	0	89	89	2	1	-10921639	122.429	125	76	171	2571	23.865	2.000	0.169	1.481
ID435312	435312	23	61.866	20.671	30.252	0	89	89	2	1	-10921639	166.429	168	93	218	3495	37.393	4.800	0.188	1.407
ID435316	435316	23	50.735	20.956	31.138	0	90	90	2	1	-10921639	147.333	152	94	206	3094	36.571	2.000	0.155	1.082
ID435317	435317	25	41.755	26.717	31.154	0	90	90	2	1	-10921639	84.095	86	28	137	1766	33.539	2.000	0.213	0.881
ID435314	435314	None	41.143	19.783	18.394	0	90	90	2	1	-10921639	162.286	161	128	208	3408	24.309	4.800	0.117	1.398
ID435315	435315	19	80.073	10.442	30.297	0	90	90	2	1	-10921639	155.810	145	83	255	3272	50.272	2.000	0.244	1.216
ID435313	435313	20	55.902	24.142	16.130	0	90	90	2	1	-10921639	145.952	150	91	213	3065	34.131	2.000	0.176	1.280
ID435318	435318	20	65.127	24.161	15.932	0	91	91	2	1	-10921639	147.238	139	81	211	3092	37.526	2.000	0.208	1.350
ID435319	435319	23	45.284	21.650	28.412	0	91	91	2	1	-10921639	143.667	145	86	208	3017	37.669	2.000	0.111	0.762
ID435322	435322	26	53.893	16.000	36.000	0	91	91	2	1	-10921639	124.810	112	85	205	2621	31.979	2.000	0.194	1.268
ID435320	435320	19	88.900	10.466	30.257	0	91	91	2	1	-10921639	159.048	144	83	255	3340	54.430	2.000	0.272	1.251
ID435321	435321	25	41.388	27.391	31.206	0	91	91	2	1	-10921639	99.857	99	57	139	2097	25.378	7.600	0.221	1.422
ID435326	435326	19	88.395	10.532	30.144	0	92	92	2	1	-10921639	152.619	139	80	255	3205	51.040	2.000	0.273	1.284
ID435327	435327	26	63.103	16.000	36.000	0	92	92	2	1	-10921639	127.524	125	79	208	2678	41.970	2.000	0.247	1.205
ID435324	435324	27	40.521	14.353	21.961	0	92	92	2	1	-10921639	182.381	182	141	226	3830	25.337	4.800	0.102	1.335
ID435325	435325	23	70.609	22.091	27.970	0	92	92	2	1	-10921639	162.190	157	88	255	3406	44.909	2.000	0.170	1.048
ID435323	435323	20	77.692	24.174	16.089	0	92	92	2	1	-10921639	156.048	145	99	234	3277	41.286	2.000	0.235	1.439
ID435340	435340	19	85.638	10.844	30.021	0	93	93	2	1	-10921639	145.762	136	75	248	3061	49.064	2.000	0.273	1.275
ID435341	435341	26	55.130	16.000	36.000	0	93	93	2	1	-10921639	126.000	134	68	200	2646	36.828	2.000	0.199	1.135
ID435338	435338	27	47.350	14.083	21.242	0	93	93	2	1	-10921639	179.667	174	149	240	3773	26.581	2.000	0.111	1.351
ID435339	435339	23	75.056	22.238	27.595	0	93	93	2	1	-10921639	162.238	158	88	255	3407	49.173	2.000	0.186	1.036
ID435337	435337	20	46.500	24.418	16.186	0	93	93	2	1	-10921639	133.095	136	102	181	2795	26.711	2.000	0.172	1.460
ID435332	435332	26	41.469	15.000	36.000	0	94	94	2	1	-10921639	131.810	134	85	205	2768	34.984	2.000	0.146	0.962
ID435330	435330	23	69.655	22.159	27.629	0	94	94	2	1	-10921639	200.238	206	118	255	4205	44.828	2.000	0.155	1.199
ID435331	435331	19	89.026	10.719	29.637	0	94	94	2	1	-10921639	159.190	153	72	255	3343	57.540	2.000	0.267	1.166
ID435328	435328	20	59.986	24.335	16.162	0	94	94	2	1	-10921639	159.095	166	104	227	3341	35.834	2.000	0.168	1.279
ID435329	435329	None	42.994	7.191	23.198	0	94	94	2	1	-10921639	136.524	142	89	192	2867	29.139	2.000	0.136	1.124
ID435334	435334	23	70.275	21.925	27.119	0	95	95	2	1	-10921639	217.905	238	134	255	4576	41.275	4.800	0.173	1.555
ID435335	435335	19	71.937	10.803	29.917	0	95	95	2	1	-10921639	132.571	134	60	232	2784	46.639	2.000	0.227	1.052
ID435333	435333	20	56.358	24.395	16.026	0	95	95	2	1	-10921639	153.952	147	105	210	3233	29.892	4.800	0.179	1.562
ID435336	435336	26	70.569	16.000	36.000	0	95	95	2	1	-10921639	140.857	133	94	255	2958	41.697	2.000	0.238	1.298
ID435358	435358	28	53.411	14.080	21.783	0	96	96	2	1	-10921639	208.571	216	163	255	4380	29.006	4.800	0.122	1.564
ID435359	435359	23	69.556	21.970	27.131	0	96	96	2	1	-10921639	219.905	245	152	255	4618	38.741	4.800	0.166	1.613
ID435357	435357	20	46.369	24.313	16.054	0	96	96	2	1	-10921639	136.000	131	73	195	2856	27.772	2.000	0.150	1.279
ID435360	435360	19	71.860	11.006	29.782	0	96	96	2	1	-10921639	123.619	128	56	251	2596	51.838	2.000	0.217	0.849
ID435361	435361	26	63.396	16.000	36.000	0	96	96	2	1	-10921639	140.000	137	97	211	2940	34.218	2.000	0.245	1.611
ID435342	435342	28	41.383	14.178	21.790	0	97	97	2	1	-10921639	178.952	181	129	232	3758	28.191	2.000	0.091	1.061
ID435343	435343	23	69.167	22.319	27.319	0	97	97	2	1	-10921639	206.476	206	152	255	4336	36.340	4.800	0.163	1.593
ID435346	435346	26	69.491	16.000	36.000	0	97	97	2	1	-10921639	135.857	126	79	243	2853	47.442	2.000	0.233	1.082
ID435344	435344	None	53.693	18.918	27.797	0	97	97	2	1	-10921639	206.667	211	139	255	4340	36.611	4.800	0.126	1.261
ID435345	435345	19	66.772	11.130	29.692	0	97	97	2	1	-10921639	116.571	113	54	227	2448	48.135	2.000	0.226	0.894
ID435350	435350	26	72.862	14.000	36.000	0	98	98	2	1	-10921639	147.524	153	78	250	3098	48.008	4.800	0.301	1.421
ID435348	435348	23	69.496	21.798	27.632	0	98	98	2	1	-10921639	206.381	221	107	255	4334	50.502	2.000	0.164	1.154
ID435349	435349	19	59.716	11.108	29.897	0	98	98	2	1	-10921639	118.143	117	60	213	2481	43.174	2.000	0.195	0.892
ID435347	435347	28	46.258	14.285	22.056	0	98	98	2	1	-10921639	191.905	194	153	242	4030	29.173	4.800	0.107	1.271
ID435351	435351	28	43.976	14.802	22.023	0	99	99	2	1	-10921639	208.381	200	158	255	4376	29.914	4.800	0.097	1.229
ID435356	435356	26	57.280	15.000	36.000	0	99	99	2	1	-10921639	106.905	104	60	208	2245	42.687	2.000	0.239	0.968
ID435354	435354	29	59.473	19.044	27.732	0	99	99	2	1	-10921639	221.048	253	129	255	4642	44.405	4.800	0.141	1.228
ID435355	435355	19	62.274	11.242	29.613	0	99	99	2	1	-10921639	120.524	113	57	208	2531	48.833	2.000	0.218	0.883
ID435352	435352	30	50.009	7.865	23.040	0	99	99	2	1	-10921639	155.048	152	105	202	3256	26.364	4.800	0.162	1.638
ID435353	435353	23	63.903	21.825	27.009	0	99	99	2	1	-10921639	222.476	232	153	255	4672	36.429	4.800	0.161	1.691
ID435366	435366	19	47.824	11.384	29.524	0	100	100	2	1	-10921639	107.000	93	49	173	2247	43.607	2.000	0.178	0.741
ID435367	435367	26	50.939	15.000	36.000	0	100	100	2	1	-10921639	111.238	107	60	189	2336	39.280	2.000	0.211	0.987
ID435364	435364	23	65.935	21.586	27.153	0	100	100	2	1	-10921639	216.571	224	134	255	4548	41.367	4.800	0.171	1.528
ID435365	435365	29	61.241	19.014	27.704	0	100	100	2	1	-10921639	217.905	248	91	255	4576	51.918	4.800	0.150	1.094
ID435362	435362	28	54.115	15.005	21.903	0	100	100	2	1	-10921639	212.476	206	153	255	4462	34.915	2.000	0.116	1.264
ID435363	435363	30	59.172	7.976	23.510	0	100	100	2	1	-10921639	159.762	160	91	230	3355	37.554	4.800	0.181	1.305
ID435374	435374	30	58.488	7.806	23.210	0	101	101	2	1	-10921639	144.143	137	101	213	3027	30.973	2.000	0.175	1.384
ID435375	435375	23	75.290	21.111	27.249	0	101	101	2	1	-10921639	226.524	243	178	255	4757	32.332	4.800	0.202	2.355
ID435373	435373	28	51.323	14.773	22.050	0	101	101	2	1	-10921639	203.381	197	141	255	4271	36.814	4.800	0.112	1.114
ID435376	435376	19	47.063	11.066	29.804	0	101	101	2	1	-10921639	103.286	101	51	179	2169	37.854	2.000	0.185	0.850
ID435372	435372	19	59.859	11.246	29.912	0	102	102	2	1	-10921639	107.476	102	56	200	2257	44.231	2.000	0.213	0.852
ID435370	435370	None	66.052	18.153	27.181	0	102	102	2	1	-10921639	221.238	230	109	255	4646	40.441	4.800	0.159	1.503
ID435371	435371	23	63.340	21.149	26.907	0	102	102	2	1	-10921639	223.476	230	163	255	4693	30.964	4.800	0.166	2.057
ID435368	435368	28	49.923	14.338	21.958	0	102	102	2	1	-10921639	188.429	181	133	255	3957	35.434	2.000	0.097	0.943
ID435369	435369	30	68.850	8.040	23.334	0	102	102	2	1	-10921639	162.381	153	117	230	3410	34.159	4.800	0.210	1.649
ID435382	435382	28	42.117	15.050	22.051	0	103	103	2	1	-10921639	202.095	198	158	255	4244	25.677	4.800	0.098	1.411
ID435383	435383	30	62.655	7.936	22.916	0	103	103	2	1	-10921639	151.952	147	99	219	3191	33.223	2.000	0.194	1.487
ID435386	435386	31	47.820	12.000	36.000	0	103	103	2	1	-10921639	91.286	86	53	181	1917	34.382	2.000	0.212	0.928
ID435384	435384	23	70.982	21.493	26.812	0	103	103	2	1	-10921639	221.714	230	145	255	4656	37.441	4.800	0.190	1.891
ID435385	435385	19	46.983	11.110	30.311	0	103	103	2	1	-10921639	100.190	101	41	178	2104	39.896	2.000	0.176	0.752
ID435390	435390	23	66.703	21.099	26.680	0	104	104	2	1	-10921639	209.429	213	128	255	4398	42.064	4.800	0.167	1.425
ID435391	435391	31	48.060	11.000	36.000	0	104	104	2	1	-10921639	105.095	105	63	184	2207	33.716	2.000	0.242	1.215
ID435388	435388	30	51.726	7.707	23.028	0	104	104	2	1	-10921639	149.762	150	97	210	3145	28.048	2.000	0.157	1.447
ID435389	435389	None	61.241	18.777	27.153	0	104	104	2	1	-10921639	214.762	222	121	255	4510	41.671	4.800	0.159	1.411
ID435387	435387	32	54.031	14.207	8.890	0	104	104	2	1	-10921639	105.905	101	46	166	2224	31.393	2.000	0.242	1.316
ID435380	435380	19	45.413	11.361	30.653	0	105	105	2	1	-10921639	93.143	78	46	189	1956	39.923	2.000	0.135	0.555
ID435381	435381	31	56.311	12.000	36.000	0	105	105	2	1	-10921639	113.333	102	72	171	2380	32.180	2.000	0.250	1.407
ID435378	435378	30	44.062	7.596	23.087	0	105	105	2	1	-10921639	140.714	145	102	181	2955	22.091	4.800	0.155	1.708
ID435379	435379	23	62.800	21.683	26.234	0	105	105	2	1	-10921639	195.333	192	144	255	4102	38.027	2.000	0.150	1.342
ID435377	435377	32	53.083	14.041	8.892	0	105	105	2	1	-10921639	119.238	118	76	163	2504	25.513	4.800	0.245	1.839
ID435406	435406	32	41.346	13.126	9.050	0	106	106	2	1	-10921639	100.762	104	52	144	2116	25.727	4.800	0.197	1.290
ID435407	435407	30	42.989	7.942	22.851	0	106	106	2	1	-10921639	131.095	134	76	176	2753	28.801	7.600	0.146	1.162
ID435405	435405	None	42.460	19.280	3.488	0	106	106	2	1	-10921639	75.905	75	17	121	1594	29.685	4.800	0.303	1.190
ID435410	435410	31	49.209	12.000	36.000	0	106	106	2	1	-10921639	113.000	115	75	163	2373	28.634	2.000	0.210	1.369
ID435408	435408	33	59.746	18.397	26.872	0	106	106	2	1	-10921639	194.619	205	91	250	4087	43.125	4.800	0.153	1.198
ID435409	435409	19	59.385	11.358	31.130	0	106	106	2	1	-10921639	111.619	97	52	208	2344	41.802	2.000	0.196	0.877
ID435392	435392	33	53.752	19.103	27.076	0	107	107	2	1	-10921639	188.667	200	115	234	3962	33.664	4.800	0.148	1.448
ID435393	435393	19	55.462	10.889	31.632	0	107	107	2	1	-10921639	111.619	105	59	176	2344	32.326	2.000	0.245	1.358
ID435402	435402	19	57.411	10.937	31.699	0	108	108	2	1	-10921639	116.714	115	67	174	2451	29.989	4.800	0.274	1.673
ID435401	435401	33	56.134	18.811	27.067	0	108	108	2	1	-10921639	187.095	189	115	238	3929	34.482	4.800	0.149	1.411
ID435394	435394	None	41.526	14.467	17.472	0	109	109	2	1	-10921639	154.333	147	94	238	3241	43.225	2.000	0.072	0.478
ID435395	435395	33	53.765	18.091	27.037	0	109	109	2	1	-10921639	182.286	200	112	230	3828	36.085	4.800	0.151	1.323
ID435396	435396	19	47.242	10.874	31.864	0	109	109	2	1	-10921639	98.095	94	54	141	2060	27.151	2.000	0.253	1.458
ID435397	435397	19	47.426	11.320	32.206	0	110	110	2	1	-10921639	98.381	101	48	147	2066	26.575	4.800	0.254	1.499
ID435398	435398	None	41.611	18.219	26.834	0	111	111	2	1	-10921639	161.762	165	109	208	3397	29.491	4.800	0.120	1.174
ID435399	435399	19	49.298	11.704	31.717	0	111	111	2	1	-10921639	101.524	102	43	152	2132	28.110	4.800	0.253	1.460
ID435403	435403	None	43.244	14.294	21.949	0	112	112	2	1	-10921639	175.571	176	133	235	3687	29.181	2.000	0.091	1.005
ID435404	435404	19	44.663	11.247	32.024	0	112	112	2	1	-10921639	94.238	91	49	149	1979	25.359	4.800	0.228	1.381
ID435400	435400	None	50.379	8.412	23.175	0	113	113	2	1	-10921639	130.190	134	59	192	2734	35.747	4.800	0.187	1.145
ID435412	435412	None	41.219	20.213	2.936	0	115	115	2	1	-10921639	63.952	62	27	104	1343	21.846	2.000	0.331	1.457
ID435411	435411	None	42.777	14.834	22.328	0	116	116	2	1	-10921639	186.238	181	149	235	3911	24.655	2.000	0.101	1.390
ID435414	435414	None	40.959	14.790	21.886	0	122	122	2	1	-10921639	174.952	170	136	226	3674	24.806	2.000	0.090	1.167
ID435415	435415	None	40.036	10.795	34.170	0	124	124	2	1	-10921639	86.333	86	44	133	1813	26.230	2.000	0.198	1.090
ID435413	435413	None	42.580	14.391	22.412	0	125	125	2	1	-10921639	173.190	173	137	222	3637	24.161	4.800	0.118	1.508
ID435416	435416	35	42.044	17.420	16.491	0	127	127	2	1	-10921639	160.571	163	102	222	3372	34.294	2.000	0.104	0.886
ID435419	435419	35	42.538	17.294	16.551	0	128	128	2	1	-10921639	170.952	161	141	232	3590	28.530	7.600	0.089	0.983
ID435420	435420	None	40.663	14.214	21.488	0	128	128	2	1	-10921639	177.905	176	128	218	3736	22.054	4.800	0.109	1.586
ID435418	435418	35	41.590	17.047	16.984	0	129	129	2	1	-10921639	160.238	158	112	221	3365	28.615	2.000	0.089	0.912
ID435417	435417	35	45.447	17.137	16.862	0	130	130	2	1	-10921639	159.190	160	110	240	3343	32.482	7.600	0.092	0.825
ID435423	435423	35	47.230	17.529	17.059	0	131	131	2	1	-10921639	171.095	166	125	251	3593	30.374	7.600	0.104	1.064
ID435421	435421	35	43.898	17.441	17.373	0	132	132	2	1	-10921639	162.714	161	109	234	3417	32.463	7.600	0.111	1.001
ID435422	435422	35	52.432	17.437	17.323	0	133	133	2	1	-10921639	164.286	158	112	240	3450	34.058	7.600	0.139	1.174
ID435426	435426	36	44.561	14.192	21.882	0	134	134	2	1	-10921639	165.571	173	113	208	3477	26.813	2.000	0.122	1.340
ID435425	435425	35	49.698	17.423	17.251	0	134	134	2	1	-10921639	163.095	163	109	234	3425	35.575	2.000	0.114	0.941
ID435427	435427	35	41.747	17.315	17.197	0	135	135	2	1	-10921639	150.857	144	112	222	3168	31.356	7.600	0.092	0.814
ID435428	435428	36	41.310	14.218	21.891	0	135	135	2	1	-10921639	159.667	161	118	213	3353	23.322	4.800	0.120	1.462
ID435429	435429	35	45.835	17.621	17.012	0	136	136	2	1	-10921639	153.286	150	112	224	3219	31.774	2.000	0.106	0.926
ID435424	435424	35	54.067	17.196	17.006	0	137	137	2	1	-10921639	160.238	155	109	230	3365	32.992	2.000	0.135	1.157
ID435431	435431	None	42.111	17.237	17.236	0	144	144	2	1	-10921639	155.381	150	107	210	3263	26.053	4.800	0.122	1.296
ID435433	435433	37	49.239	16.000	36.000	0	145	145	2	1	-10921639	82.952	83	45	150	1742	30.126	2.000	0.294	1.252
ID435432	435432	37	49.821	17.000	36.000	0	146	146	2	1	-10921639	89.000	85	46	157	1869	29.678	2.000	0.264	1.252
ID435430	435430	37	63.620	18.000	36.000	0	147	147	2	1	-10921639	110.810	115	46	203	2327	44.585	2.000	0.256	1.014
ID435438	435438	38	44.660	17.533	17.492	0	148	148	2	1	-10921639	148.571	145	104	222	3120	36.499	7.600	0.107	0.790
ID435439	435439	None	46.419	19.728	25.427	0	148	148	2	1	-10921639	155.571	152	107	214	3267	29.466	2.000	0.133	1.240
ID435440	435440	37	52.234	19.000	36.000	0	148	148	2	1	-10921639	98.857	85	52	192	2076	40.505	2.000	0.219	0.876
ID435443	435443	38	43.380	17.975	17.493	0	149	149	2	1	-10921639	143.857	141	102	221	3021	34.178	2.000	0.099	0.761
ID435446	435446	37	45.451	21.000	36.000	0	150	150	2	1	-10921639	83.048	73	49	158	1744	30.820	2.000	0.221	0.975
ID435444	435444	39	45.144	9.180	21.485	0	150	150	2	1	-10921639	120.714	120	68	179	2535	28.801	4.800	0.193	1.356
ID435445	435445	40	46.566	20.399	25.455	0	150	150	2	1	-10921639	154.000	152	109	203	3234	27.505	2.000	0.124	1.232
ID435436	435436	40	43.599	19.675	25.786	0	151	151	2	1	-10921639	146.952	147	91	192	3086	28.118	4.800	0.152	1.379
ID435437	435437	37	42.014	22.000	36.000	0	151	151	2	1	-10921639	72.619	68	28	144	1525	31.322	2.000	0.259	0.953
ID435434	435434	38	43.712	17.535	17.302	0	151	151	2	1	-10921639	149.619	147	101	214	3142	30.611	2.000	0.115	1.004
ID435435	435435	39	41.078	9.482	21.667	0	151	151	2	1	-10921639	122.476	126	73	174	2572	30.333	7.600	0.176	1.211
ID435442	435442	39	40.110	8.996	21.650	0	152	152	2	1	-10921639	121.857	123	76	171	2559	25.319	4.800	0.168	1.387
ID435441	435441	38	40.365	17.658	17.388	0	152	152	2	1	-10921639	151.810	147	115	214	3188	29.847	2.000	0.103	0.948
ID435450	435450	38	40.575	17.266	17.322	0	153	153	2	1	-10921639	153.714	152	117	197	3228	24.305	4.800	0.121	1.361
ID435451	435451	39	48.922	9.508	21.751	0	153	153	2	1	-10921639	143.524	144	101	202	3014	25.057	4.800	0.179	1.735
ID435447	435447	None	42.966	17.555	17.330	0	155	155	2	1	-10921639	149.714	142	88	222	3144	33.174	2.000	0.113	0.919
ID435452	435452	41	40.727	9.098	22.134	0	156	156	2	1	-10921639	128.619	129	80	166	2701	24.644	4.800	0.179	1.581
ID435453	435453	42	57.932	19.920	26.253	0	156	156	2	1	-10921639	175.524	176	125	229	3686	30.192	4.800	0.166	1.657
ID435455	435455	41	50.676	9.033	21.770	0	157	157	2	1	-10921639	133.571	131	73	184	2805	31.234	4.800	0.191	1.369
ID435456	435456	42	55.159	20.072	25.457	0	157	157	2	1	-10921639	189.190	190	136	243	3973	31.915	4.800	0.138	1.442
ID435454	435454	42	72.552	20.893	25.667	0	158	158	2	1	-10921639	184.333	184	89	255	3871	46.030	4.800	0.201	1.338
ID435448	435448	41	42.776	9.266	22.158	0	159	159	2	1	-10921639	136.619	133	73	190	2869	28.971	4.800	0.168	1.357
ID435449	435449	42	68.887	21.420	25.515	0	159	159	2	1	-10921639	190.571	192	99	255	4002	44.509	4.800	0.191	1.374
ID435458	435458	41	44.570	9.158	21.888	0	160	160	2	1	-10921639	124.571	121	72	168	2616	28.958	4.800	0.176	1.289
ID435459	435459	42	71.312	21.623	25.213	0	160	160	2	1	-10921639	179.429	176	97	255	3768	52.361	2.000	0.167	0.981
ID435457	435457	None	45.943	17.256	17.015	0	160	160	2	1	-10921639	151.286	147	112	211	3177	25.671	4.800	0.137	1.422
ID435468	435468	41	70.515	9.033	21.892	0	161	161	2	1	-10921639	146.429	139	91	213	3075	39.912	3.200	0.228	1.361
ID435469	435469	42	72.581	21.930	25.045	0	161	161	2	1	-10921639	182.286	181	107	255	3828	46.766	2.000	0.164	1.099
ID435460	435460	41	57.932	9.073	22.084	0	162	162	2	1	-10921639	149.000	152	80	194	3129	31.108	4.800	0.228	1.776
ID435461	435461	42	83.430	22.166	24.942	0	162	162	2	1	-10921639	187.524	194	97	255	3938	49.189	2.000	0.205	1.297
ID435470	435470	41	82.559	8.920	22.117	0	163	163	2	1	-10921639	157.429	168	96	246	3306	42.787	4.800	0.261	1.524
ID435471	435471	42	66.873	22.443	24.909	0	163	163	2	1	-10921639	173.000	168	97	255	3633	42.336	2.000	0.145	1.033
ID435472	435472	43	53.076	18.999	27.226	0	163	163	2	1	-10921639	170.905	179	105	246	3589	36.116	2.000	0.126	1.058
ID435466	435466	42	74.188	22.302	25.074	0	164	164	2	1	-10921639	186.048	192	129	255	3907	41.126	2.000	0.167	1.297
ID435467	435467	43	57.579	18.479	27.243	0	164	164	2	1	-10921639	177.667	174	120	255	3731	38.039	2.000	0.124	1.027
ID435465	435465	41	75.903	8.828	22.170	0	164	164	2	1	-10921639	163.381	152	102	235	3431	35.486	4.800	0.250	1.841
ID435462	435462	41	71.085	8.851	21.972	0	165	165	2	1	-10921639	163.524	160	113	221	3434	29.918	4.800	0.247	2.169
ID435463	435463	42	76.029	22.657	24.890	0	165	165	2	1	-10921639	167.333	157	85	255	3514	53.681	2.000	0.184	0.970
ID435464	435464	43	50.337	18.478	27.531	0	165	165	2	1	-10921639	166.143	181	75	234	3489	50.070	2.000	0.128	0.755
ID435476	435476	42	51.681	22.528	24.657	0	166	166	2	1	-10921639	148.571	149	81	232	3120	45.168	2.000	0.133	0.773
ID435477	435477	43	66.032	18.311	27.043	0	166	166	2	1	-10921639	188.905	187	107	255	3967	36.947	2.000	0.167	1.461
ID435474	435474	45	40.679	21.678	20.049	0	166	166	2	1	-10921639	134.667	131	83	206	2828	34.461	2.000	0.080	0.577
ID435475	435475	41	70.776	8.871	21.830	0	166	166	2	1	-10921639	144.857	141	97	219	3042	35.255	4.800	0.249	1.637
ID435473	435473	44	67.255	23.697	15.183	0	166	166	2	1	-10921639	127.524	128	62	242	2678	46.613	2.000	0.221	0.990
ID435486	435486	42	41.962	22.668	24.317	0	167	167	2	1	-10921639	144.048	147	78	219	3025	42.253	3.200	0.099	0.616
ID435487	435487	43	54.781	18.768	27.039	0	167	167	2	1	-10921639	174.762	178	105	255	3670	36.883	2.000	0.132	1.104
ID435484	435484	45	44.197	21.007	20.258	0	167	167	2	1	-10921639	153.286	149	113	216	3219	31.148	2.000	0.099	0.889
ID435485	435485	41	63.456	9.075	21.647	0	167	167	2	1	-10921639	147.238	149	89	206	3092	33.074	4.800	0.238	1.711
ID435483	435483	44	58.039	23.858	15.116	0	167	167	2	1	-10921639	130.238	133	76	210	2735	34.123	4.800	0.216	1.355
ID435482	435482	43	49.636	18.688	27.060	0	168	168	2	1	-10921639	176.952	182	112	222	3716	30.547	4.800	0.130	1.335
ID435480	435480	44	46.648	23.855	15.900	0	168	168	2	1	-10921639	127.857	126	68	214	2685	32.929	7.600	0.143	0.973
ID435481	435481	41	62.833	9.404	21.596	0	168	168	2	1	-10921639	146.095	139	91	218	3068	35.941	4.800	0.240	1.575
ID435478	435478	41	58.405	9.361	21.961	0	169	169	2	1	-10921639	147.667	141	78	222	3101	37.080	4.800	0.218	1.426
ID435479	435479	43	59.266	18.034	26.186	0	169	169	2	1	-10921639	194.381	184	161	251	4082	24.241	4.800	0.158	2.185
ID435490	435490	41	75.763	9.566	21.837	0	170	170	2	1	-10921639	163.714	152	97	251	3438	43.803	2.000	0.204	1.269
ID435491	435491	43	67.102	18.649	26.515	0	170	170	2	1	-10921639	191.810	200	125	243	4028	38.105	4.800	0.194	1.633
ID435488	435488	44	42.330	24.305	15.779	0	170	170	2	1	-10921639	127.762	125	86	211	2683	29.291	2.000	0.104	0.822
ID435489	435489	46	44.334	21.978	20.264	0	170	170	2	1	-10921639	156.286	153	121	202	3282	25.060	2.000	0.124	1.372
ID435494	435494	41	87.910	9.672	21.992	0	171	171	2	1	-10921639	181.667	168	125	255	3815	43.518	2.000	0.235	1.587
ID435495	435495	43	78.576	18.175	26.769	0	171	171	2	1	-10921639	207.048	198	134	255	4348	39.819	4.800	0.211	1.814
ID435492	435492	44	53.140	24.373	16.493	0	171	171	2	1	-10921639	133.333	118	89	226	2800	39.669	2.000	0.136	0.804
ID435493	435493	46	40.013	21.851	19.916	0	171	171	2	1	-10921639	147.190	145	97	195	3091	25.212	7.600	0.115	1.207
ID435500	435500	47	72.796	11.000	36.000	0	172	172	2	1	-10921639	126.000	123	68	216	2646	44.026	2.000	0.282	1.260
ID435498	435498	41	81.909	9.625	21.925	0	172	172	2	1	-10921639	178.286	170	129	255	3744	39.923	2.000	0.231	1.673
ID435499	435499	43	71.309	17.708	26.933	0	172	172	2	1	-10921639	189.476	206	109	245	3979	42.127	4.800	0.193	1.456
ID435496	435496	44	64.658	24.136	16.034	0	172	172	2	1	-10921639	137.048	141	86	255	2878	43.869	7.600	0.178	0.944
ID435497	435497	46	54.238	21.509	19.769	0	172	172	2	1	-10921639	157.048	157	83	234	3298	41.751	2.000	0.136	0.900
ID435524	435524	47	103.338	12.000	36.000	0	173	173	2	1	-10921639	182.143	168	132	250	3825	44.140	4.800	0.365	2.205
ID435522	435522	41	84.383	9.767	21.901	0	173	173	2	1	-10921639	183.000	179	117	255	3843	43.017	2.000	0.226	1.569
ID435523	435523	43	66.295	16.966	26.796	0	173	173	2	1	-10921639	176.952	187	76	250	3716	47.281	7.600	0.180	1.139
ID435520	435520	44	71.470	24.214	16.044	0	173	173	2	1	-10921639	139.905	142	72	255	2938	48.277	2.000	0.189	0.922
ID435521	435521	46	52.220	21.140	19.742	0	173	173	2	1	-10921639	160.429	160	109	226	3369	29.637	4.800	0.152	1.427
ID435510	435510	46	52.939	21.054	19.937	0	174	174	2	1	-10921639	154.048	149	110	219	3235	31.544	4.800	0.149	1.264
ID435511	435511	41	98.498	9.880	21.891	0	174	174	2	1	-10921639	201.095	203	129	255	4223	47.268	4.800	0.285	1.889
ID435509	435509	44	79.414	24.832	16.201	0	174	174	2	1	-10921639	130.810	112	65	255	2747	53.291	2.000	0.243	0.959
ID435512	435512	43	64.913	15.574	25.686	0	174	174	2	1	-10921639	184.857	195	117	238	3882	37.406	7.600	0.198	1.636
ID435513	435513	47	71.456	11.000	36.000	0	174	174	2	1	-10921639	132.810	137	64	243	2789	46.706	2.000	0.252	1.145
ID435508	435508	43	71.744	15.030	25.146	0	175	175	2	1	-10921639	180.857	186	113	245	3798	40.315	7.600	0.186	1.409
ID435506	435506	46	48.525	20.852	19.951	0	175	175	2	1	-10921639	142.381	153	88	198	2990	33.382	2.000	0.143	1.065
ID435507	435507	41	95.349	9.965	21.786	0	175	175	2	1	-10921639	194.667	197	99	255	4088	50.491	4.800	0.270	1.641
ID435505	435505	44	64.703	24.837	15.966	0	175	175	2	1	-10921639	124.524	115	64	250	2615	41.598	2.000	0.191	0.962
ID435502	435502	46	40.438	20.166	19.668	0	176	176	2	1	-10921639	135.857	139	62	186	2853	34.536	2.000	0.117	0.824
ID435503	435503	41	95.521	9.956	21.223	0	176	176	2	1	-10921639	188.524	197	117	255	3959	50.572	2.000	0.271	1.589
ID435501	435501	44	67.692	24.695	15.577	0	176	176	2	1	-10921639	125.619	126	52	229	2638	47.176	2.000	0.216	0.947
ID435504	435504	43	68.188	15.029	24.939	0	176	176	2	1	-10921639	171.381	184	86	246	3599	46.457	7.600	0.191	1.182
ID435516	435516	41	95.523	10.274	20.867	0	177	177	2	1	-10921639	188.048	203	80	255	3949	58.855	4.800	0.280	1.399
ID435517	435517	43	63.385	14.839	24.341	0	177	177	2	1	-10921639	172.857	178	89	251	3630	44.544	4.800	0.157	1.052
ID435514	435514	44	51.206	24.612	15.880	0	177	177	2	1	-10921639	120.190	110	75	190	2524	32.597	2.000	0.203	1.242
ID435515	435515	46	40.602	19.967	19.514	0	177	177	2	1	-10921639	132.095	133	49	200	2774	41.509	2.000	0.111	0.637
ID435530	435530	43	85.157	15.012	23.938	0	178	178	2	1	-10921639	179.810	192	94	255	3776	55.109	2.000	0.205	1.112
ID435529	435529	41	88.689	10.386	20.776	0	178	178	2	1	-10921639	178.952	182	64	255	3758	62.673	4.800	0.273	1.226
ID435526	435526	43	70.941	14.962	23.954	0	179	179	2	1	-10921639	163.286	161	67	248	3429	51.746	2.000	0.169	0.914
ID435525	435525	41	88.030	10.656	20.618	0	179	179	2	1	-10921639	198.190	214	113	255	4162	47.510	4.800	0.238	1.601
ID435518	435518	41	91.618	10.728	20.650	0	180	180	2	1	-10921639	205.238	224	120	255	4310	49.493	4.800	0.257	1.695
ID435519	435519	43	68.346	15.287	24.519	0	180	180	2	1	-10921639	154.381	152	67	255	3242	57.965	2.000	0.174	0.789
ID435527	435527	41	81.387	11.396	20.531	0	181	181	2	1	-10921639	197.000	208	109	255	4137	54.004	4.800	0.234	1.383
ID435528	435528	43	74.837	15.309	24.615	0	181	181	2	1	-10921639	166.857	157	80	255	3504	54.709	2.000	0.198	1.007
ID435531	435531	None	44.398	13.825	14.502	0	182	182	2	1	-10921639	148.095	147	102	198	3110	27.937	3.200	0.133	1.241
ID435532	435532	41	77.700	11.369	20.389	0	182	182	2	1	-10921639	202.476	198	125	255	4252	47.387	4.800	0.213	1.500
ID435533	435533	43	70.984	15.519	24.632	0	182	182	2	1	-10921639	171.333	181	76	255	3598	53.088	4.800	0.204	1.094
ID435534	435534	41	76.095	11.331	20.196	0	183	183	2	1	-10921639	205.476	206	104	255	4315	42.843	4.800	0.206	1.637
ID435535	435535	43	67.119	15.591	25.049	0	183	183	2	1	-10921639	166.190	155	117	255	3490	43.029	2.000	0.165	1.094
ID435536	435536	41	79.588	11.340	19.965	0	184	184	2	1	-10921639	207.571	216	115	255	4359	44.254	4.800	0.217	1.672
ID435537	435537	43	71.093	15.480	24.857	0	184	184	2	1	-10921639	166.952	158	73	255	3506	57.268	2.000	0.172	0.857
ID435538	435538	41	69.903	11.504	20.408	0	185	185	2	1	-10921639	208.810	197	147	255	4385	34.458	7.600	0.172	1.777
ID435539	435539	43	76.662	15.782	25.060	0	185	185	2	1	-10921639	164.333	163	76	255	3451	53.102	2.000	0.187	0.973
ID435542	435542	43	83.613	15.852	25.364	0	186	186	2	1	-10921639	175.190	171	97	255	3679	54.137	2.000	0.220	1.166
ID435540	435540	48	47.748	15.819	17.049	0	186	186	2	1	-10921639	177.238	178	123	242	3722	30.775	2.000	0.118	1.213
ID435541	435541	41	62.543	11.307	20.529	0	186	186	2	1	-10921639	189.952	200	101	255	3989	40.189	4.800	0.199	1.572
ID435551	435551	48	49.069	15.386	17.282	0	187	187	2	1	-10921639	196.571	198	149	255	4128	29.354	4.800	0.118	1.408
ID435554	435554	43	80.140	15.797	25.926	0	187	187	2	1	-10921639	179.810	171	93	255	3776	54.858	2.000	0.218	1.174
ID435552	435552	41	72.468	11.534	21.228	0	187	187	2	1	-10921639	214.000	213	158	255	4494	34.107	4.800	0.172	1.845
ID435553	435553	49	45.677	33.000	25.000	0	187	187	2	1	-10921639	68.190	65	33	115	1432	25.707	2.000	0.352	1.383
ID435550	435550	43	80.904	15.285	25.809	0	188	188	2	1	-10921639	187.143	187	91	255	3930	57.105	2.000	0.207	1.125
ID435548	435548	41	70.086	11.391	21.063	0	188	188	2	1	-10921639	198.095	202	115	255	4160	46.428	4.800	0.182	1.313
ID435549	435549	49	48.057	33.000	25.000	0	188	188	2	1	-10921639	73.524	67	34	128	1544	26.364	2.000	0.360	1.477
ID435546	435546	41	59.824	11.723	20.639	0	189	189	2	1	-10921639	209.381	213	142	255	4397	35.339	7.600	0.143	1.479
ID435547	435547	43	75.876	15.719	26.414	0	189	189	2	1	-10921639	199.952	205	126	255	4199	43.208	4.800	0.209	1.600
ID435555	435555	50	48.334	12.860	14.051	0	190	190	2	1	-10921639	158.714	152	107	237	3333	33.766	2.000	0.104	0.885
ID435556	435556	41	62.839	11.918	20.386	0	190	190	2	1	-10921639	211.190	211	152	255	4435	34.646	7.600	0.144	1.530
ID435557	435557	43	84.055	16.054	26.767	0	190	190	2	1	-10921639	202.762	211	112	255	4258	46.035	4.800	0.227	1.632
ID435558	435558	50	48.670	12.647	13.761	0	191	191	2	1	-10921639	164.667	161	104	232	3458	33.050	2.000	0.120	1.072
ID435559	435559	41	64.106	11.692	20.664	0	191	191	2	1	-10921639	197.286	190	133	255	4143	38.266	7.600	0.145	1.308
ID435560	435560	43	88.077	15.999	26.995	0	191	191	2	1	-10921639	205.667	192	134	255	4319	41.904	4.800	0.231	1.841
ID435543	435543	50	54.700	12.305	13.168	0	192	192	2	1	-10921639	158.429	144	104	255	3327	44.234	2.000	0.137	0.865
ID435544	435544	41	58.934	11.884	20.559	0	192	192	2	1	-10921639	200.048	208	136	255	4201	37.440	7.600	0.134	1.263
ID435545	435545	43	83.983	16.065	27.051	0	192	192	2	1	-10921639	199.762	190	133	255	4195	40.995	4.800	0.220	1.756
ID435562	435562	41	61.625	12.152	20.256	0	193	193	2	1	-10921639	202.667	203	145	255	4256	35.455	2.000	0.139	1.392
ID435563	435563	43	65.287	16.386	26.617	0	193	193	2	1	-10921639	193.857	194	129	255	4071	38.420	7.600	0.169	1.460
ID435561	435561	50	59.159	12.580	13.903	0	193	193	2	1	-10921639	178.048	174	105	255	3739	38.260	2.000	0.139	1.137
ID435566	435566	43	65.259	16.354	27.177	0	194	194	2	1	-10921639	193.905	192	121	255	4072	38.237	6.291	0.164	1.433
ID435564	435564	50	50.888	12.127	13.018	0	194	194	2	1	-10921639	167.000	161	126	238	3507	34.687	4.800	0.136	1.153
ID435565	435565	41	60.854	12.426	20.107	0	194	194	2	1	-10921639	204.714	198	133	255	4299	38.017	7.600	0.143	1.345
ID435567	435567	50	58.582	11.794	12.537	0	195	195	2	1	-10921639	175.333	173	102	255	3682	39.816	4.800	0.154	1.175
ID435568	435568	41	59.246	12.264	20.643	0	195	195	2	1	-10921639	206.714	198	144	255	4341	41.632	4.800	0.137	1.197
ID435569	435569	43	73.176	16.410	27.194	0	195	195	2	1	-10921639	199.429	198	128	255	4188	42.826	4.800	0.180	1.422
ID435574	435574	41	51.990	12.504	19.520	0	196	196	2	1	-10921639	210.857	210	147	255	4428	36.281	4.800	0.119	1.235
ID435575	435575	43	76.458	16.471	27.167	0	196	196	2	1	-10921639	200.048	200	128	255	4201	43.726	4.800	0.198	1.513
ID435573	435573	50	60.447	11.528	11.822	0	196	196	2	1	-10921639	194.905	195	107	255	4093	38.691	4.800	0.172	1.478
ID435570	435570	50	64.410	11.807	12.580	0	197	197	2	1	-10921639	202.524	200	133	255	4253	35.798	4.800	0.164	1.597
ID435571	435571	41	52.199	12.391	19.804	0	197	197	2	1	-10921639	216.000	218	166	255	4536	29.469	7.600	0.128	1.668
ID435572	435572	43	76.239	16.057	26.941	0	197	197	2	1	-10921639	196.524	200	131	255	4127	42.228	2.000	0.187	1.469
ID435578	435578	43	75.651	16.216	26.727	0	198	198	2	1	-10921639	202.857	194	137	255	4260	40.217	4.800	0.191	1.616
ID435576	435576	50	61.406	11.999	12.890	0	198	198	2	1	-10921639	202.810	198	142	255	4259	38.099	4.800	0.163	1.496
ID435577	435577	41	53.850	12.166	20.669	0	198	198	2	1	-10921639	212.667	211	158	255	4466	35.871	7.600	0.124	1.306
ID435579	435579	50	61.423	12.857	13.731	0	199	199	2	1	-10921639	204.095	195	136	255	4286	36.794	2.000	0.128	1.262
ID435580	435580	41	63.098	11.807	20.961	0	199	199	2	1	-10921639	222.048	234	160	255	4663	34.261	4.800	0.151	1.697
ID435581	435581	43	74.644	16.148	26.144	0	199	199	2	1	-10921639	202.381	202	141	255	4250	38.417	2.000	0.176	1.578
ID435582	435582	None	60.642	11.696	10.437	0	200	200	2	1	-10921639	162.571	165	91	248	3414	50.875	2.000	0.163	0.895
ID435583	435583	50	59.229	12.950	13.812	0	200	200	2	1	-10921639	208.905	205	147	255	4387	34.663	2.000	0.125	1.336
ID435586	435586	68	45.072	25.252	28.072	0	200	200	2	1	-10921639	93.381	86	57	178	1961	28.389	2.000	0.181	1.008
ID435584	435584	41	58.694	11.689	20.646	0	200	200	2	1	-10921639	214.714	221	141	255	4509	37.304	4.800	0.139	1.408
ID435585	435585	43	71.716	15.880	25.970	0	200	200	2	1	-10921639	201.143	189	152	255	4224	35.562	2.000	0.175	1.685
ID435590	435590	68	46.306	25.211	27.722	0	201	201	2	1	-10921639	105.143	102	67	160	2208	26.673	2.000	0.212	1.382
ID435588	435588	41	50.192	11.850	20.286	0	201	201	2	1	-10921639	200.000	203	158	255	4200	27.364	2.000	0.120	1.565
ID435589	435589	43	66.417	15.593	25.687	0	201	201	2	1	-10921639	199.333	189	144	255	4186	35.228	4.800	0.170	1.644
ID435587	435587	50	65.736	12.117	12.636	0	201	201	2	1	-10921639	210.905	211	152	255	4429	32.653	4.800	0.171	1.886
ID435591	435591	50	75.244	11.913	11.937	0	202	202	2	1	-10921639	192.190	192	118	255	4036	41.874	4.800	0.204	1.555
ID435592	435592	41	52.861	12.085	20.756	0	202	202	2	1	-10921639	206.714	208	152	251	4341	31.614	4.800	0.127	1.470
ID435593	435593	43	52.354	15.764	25.417	0	202	202	2	1	-10921639	185.714	181	152	246	3900	27.170	2.000	0.127	1.538
ID435598	435598	41	41.729	11.589	20.635	0	203	203	2	1	-10921639	192.048	200	134	235	4033	29.701	4.800	0.102	1.201
ID435599	435599	43	61.832	15.784	25.640	0	203	203	2	1	-10921639	177.905	174	129	251	3736	38.024	2.000	0.163	1.309
ID435596	435596	51	44.454	11.835	10.644	0	203	203	2	1	-10921639	155.571	152	101	221	3267	36.507	6.305	0.132	0.995
ID435597	435597	50	44.715	12.237	12.782	0	203	203	2	1	-10921639	176.048	174	101	238	3697	34.701	4.800	0.122	1.099
ID435602	435602	41	44.843	11.958	20.716	0	204	204	2	1	-10921639	198.619	206	141	234	4171	26.407	7.600	0.115	1.549
ID435603	435603	43	53.625	15.190	24.518	0	204	204	2	1	-10921639	179.238	176	109	255	3764	42.665	2.000	0.125	0.933
ID435600	435600	51	46.057	11.926	9.545	0	204	204	2	1	-10921639	139.238	142	85	192	2924	30.359	4.800	0.177	1.376
ID435601	435601	50	45.617	12.724	13.571	0	204	204	2	1	-10921639	178.857	179	133	219	3756	26.002	4.800	0.121	1.486
ID435594	435594	50	51.462	12.776	13.430	0	205	205	2	1	-10921639	170.429	179	117	243	3579	36.998	2.000	0.126	1.032
ID435595	435595	43	48.778	15.156	23.695	0	205	205	2	1	-10921639	192.524	195	123	253	4043	36.247	7.600	0.105	1.013
ID435606	435606	41	45.362	11.898	19.656	0	206	206	2	1	-10921639	192.714	189	150	255	4047	27.914	6.308	0.099	1.239
ID435604	435604	41	40.424	11.237	19.308	0	207	207	2	1	-10921639	186.857	190	126	237	3924	30.462	4.800	0.118	1.297
ID435605	435605	None	50.764	13.906	22.104	0	209	209	2	1	-10921639	193.857	194	133	255	4071	33.150	2.000	0.103	1.092
ID435607	435607	None	40.876	12.669	20.880	0	213	213	2	1	-10921639	190.048	187	137	237	3991	26.594	4.800	0.095	1.239
ID435608	435608	None	40.787	16.576	16.158	0	219	219	2	1	-10921639	167.429	166	121	222	3516	31.335	2.000	0.088	0.863
ID435609	435609	None	42.306	17.078	16.091	0	222	222	2	1	-10921639	164.952	165	125	226	3464	29.011	2.000	0.087	0.913
ID435610	435610	None	44.873	5.000	36.000	0	246	246	2	1	-10921639	74.286	72	28	153	1560	34.372	2.000	0.284	0.957
ID435611	435611	None	42.912	8.963	22.653	0	247	247	2	1	-10921639	112.048	117	67	189	2353	34.087	2.000	0.142	0.819
ID435612	435612	52	65.288	8.000	36.000	0	247	247	2	1	-10921639	112.333	104	70	192	2359	33.794	2.000	0.280	1.454
ID435614	435614	52	49.150	9.000	36.000	0	248	248	2	1	-10921639	101.333	107	65	158	2128	29.909	4.800	0.283	1.496
ID435615	435615	53	47.852	9.159	21.919	0	249	249	2	1	-10921639	138.238	142	83	194	2903	34.004	2.000	0.166	1.156
ID435618	435618	53	52.336	9.106	22.505	0	250	250	2	1	-10921639	127.000	123	60	219	2667	43.336	2.000	0.152	0.774
ID435613	435613	53	69.476	9.235	22.427	0	251	251	2	1	-10921639	152.286	144	86	248	3198	46.300	2.000	0.211	1.145
ID435617	435617	53	68.765	9.494	22.312	0	252	252	2	1	-10921639	157.762	152	64	248	3313	53.829	2.000	0.209	1.015
ID435616	435616	53	72.071	9.412	22.190	0	253	253	2	1	-10921639	166.810	166	86	243	3503	48.957	4.800	0.228	1.266
ID435620	435620	None	42.900	21.988	20.041	0	254	254	2	1	-10921639	123.524	118	81	190	2594	27.540	2.000	0.135	1.067
ID435621	435621	53	95.723	9.199	22.031	0	254	254	2	1	-10921639	179.190	166	86	255	3763	53.024	2.000	0.280	1.477
ID435619	435619	53	91.636	9.073	22.150	0	255	255	2	1	-10921639	186.667	179	101	255	3920	47.463	4.800	0.258	1.611
ID435622	435622	54	57.231	22.136	20.211	0	256	256	2	1	-10921639	129.333	118	80	216	2716	37.396	2.000	0.160	0.954
ID435623	435623	53	94.723	9.131	21.878	0	256	256	2	1	-10921639	195.000	203	104	255	4095	52.530	4.800	0.258	1.524
ID435624	435624	55	46.860	7.000	36.000	0	256	256	2	1	-10921639	70.238	64	40	165	1475	32.553	2.000	0.278	0.939
ID435626	435626	53	93.941	8.955	22.097	0	257	257	2	1	-10921639	200.667	200	126	255	4214	46.189	4.800	0.254	1.760
ID435627	435627	55	41.558	7.000	36.000	0	257	257	2	1	-10921639	65.190	67	38	125	1369	24.957	2.000	0.299	1.202
ID435625	435625	54	52.958	22.378	20.108	0	257	257	2	1	-10921639	133.857	134	88	197	2811	32.783	2.000	0.163	1.143
ID435630	435630	54	58.041	22.460	20.175	0	258	258	2	1	-10921639	137.714	141	91	211	2892	34.889	2.000	0.182	1.216
ID435631	435631	53	97.029	8.870	22.042	0	258	258	2	1	-10921639	201.190	202	128	255	4225	44.842	4.800	0.275	1.933
ID435634	435634	54	74.212	22.524	20.252	0	259	259	2	1	-10921639	138.000	118	72	255	2898	55.173	2.000	0.214	0.882
ID435635	435635	53	87.456	8.897	22.214	0	259	259	2	1	-10921639	192.000	192	118	255	4032	44.612	4.800	0.234	1.630
ID435636	435636	54	76.958	22.292	20.112	0	260	260	2	1	-10921639	153.952	141	101	250	3233	44.014	2.000	0.210	1.215
ID435637	435637	53	95.913	8.958	21.897	0	260	260	2	1	-10921639	201.952	211	121	255	4241	46.411	4.800	0.267	1.834
ID435628	435628	54	72.561	22.602	19.906	0	261	261	2	1	-10921639	144.714	147	60	255	3039	52.211	2.000	0.199	0.919
ID435629	435629	53	95.181	9.012	21.478	0	261	261	2	1	-10921639	210.095	218	107	255	4412	47.725	4.800	0.290	1.978
ID435632	435632	54	66.453	22.566	20.056	0	262	262	2	1	-10921639	143.095	134	78	255	3005	46.497	2.000	0.190	0.982
ID435633	435633	53	96.462	9.019	21.138	0	262	262	2	1	-10921639	212.381	226	109	255	4460	46.431	4.800	0.284	2.023
ID435638	435638	54	69.878	22.478	19.968	0	263	263	2	1	-10921639	152.381	152	93	255	3200	43.808	2.000	0.196	1.141
ID435639	435639	53	88.585	9.238	20.868	0	263	263	2	1	-10921639	201.238	208	89	255	4226	48.508	4.800	0.255	1.684
ID435644	435644	54	62.107	22.313	19.991	0	264	264	2	1	-10921639	148.238	147	89	229	3113	39.189	2.000	0.175	1.125
ID435645	435645	53	89.521	8.892	21.374	0	264	264	2	1	-10921639	192.143	194	109	255	4035	43.907	4.800	0.257	1.792
ID435642	435642	54	73.685	22.190	19.966	0	265	265	2	1	-10921639	163.143	170	104	250	3426	43.114	2.000	0.192	1.221
ID435643	435643	53	85.684	9.264	20.906	0	265	265	2	1	-10921639	195.571	210	85	255	4107	50.384	4.800	0.249	1.547
ID435640	435640	54	63.724	22.058	20.288	0	266	266	2	1	-10921639	156.143	153	102	227	3279	40.421	2.000	0.185	1.204
ID435641	435641	53	85.232	9.484	20.820	0	266	266	2	1	-10921639	190.857	200	86	255	4008	56.469	4.800	0.250	1.351
ID435646	435646	54	75.018	21.329	20.284	0	267	267	2	1	-10921639	180.286	176	126	255	3786	37.856	2.000	0.195	1.551
ID435647	435647	53	75.772	9.339	21.206	0	267	267	2	1	-10921639	172.143	168	78	237	3615	47.353	4.800	0.242	1.417
ID435648	435648	54	59.116	20.690	20.199	0	268	268	2	1	-10921639	182.429	179	126	240	3831	34.165	4.800	0.157	1.452
ID435649	435649	53	84.220	9.334	21.261	0	268	268	2	1	-10921639	179.714	179	85	255	3774	52.370	4.800	0.263	1.429
ID435650	435650	54	71.787	21.117	19.993	0	269	269	2	1	-10921639	194.286	190	136	255	4080	34.706	4.800	0.195	1.829
ID435651	435651	53	75.037	9.218	20.954	0	269	269	2	1	-10921639	171.810	184	83	242	3608	45.292	4.800	0.237	1.456
ID435656	435656	54	80.282	20.600	20.031	0	270	270	2	1	-10921639	201.714	210	149	255	4236	43.864	4.800	0.219	1.655
ID435657	435657	53	78.959	9.028	21.394	0	270	270	2	1	-10921639	174.667	186	88	251	3668	45.104	4.800	0.251	1.554
ID435654	435654	54	77.975	20.583	19.953	0	271	271	2	1	-10921639	192.286	190	128	255	4038	42.112	4.800	0.220	1.646
ID435655	435655	53	81.388	9.198	21.083	0	271	271	2	1	-10921639	181.810	189	81	248	3818	46.325	4.800	0.254	1.588
ID435658	435658	54	86.461	20.145	20.123	0	272	272	2	1	-10921639	191.381	178	142	255	4019	41.746	4.800	0.225	1.686
ID435659	435659	53	93.786	9.271	21.010	0	272	272	2	1	-10921639	183.000	174	83	255	3843	53.106	4.800	0.276	1.490
ID435652	435652	54	92.359	20.094	20.108	0	273	273	2	1	-10921639	200.810	187	125	255	4217	42.706	4.800	0.246	1.855
ID435653	435653	53	90.870	9.033	20.887	0	273	273	2	1	-10921639	201.095	216	110	255	4223	45.798	4.800	0.256	1.791
ID435660	435660	54	85.981	19.880	20.245	0	274	274	2	1	-10921639	189.952	179	101	255	3989	46.842	2.000	0.220	1.464
ID435661	435661	53	93.953	8.990	20.905	0	274	274	2	1	-10921639	210.238	216	118	255	4415	43.205	4.800	0.264	2.030
ID435670	435670	58	43.330	13.139	14.385	0	275	275	2	1	-10921639	125.143	131	78	197	2628	32.203	2.000	0.160	1.073
ID435671	435671	54	81.051	19.632	20.255	0	275	275	2	1	-10921639	179.952	181	81	255	3779	52.421	2.000	0.206	1.173
ID435672	435672	53	94.208	8.815	20.832	0	275	275	2	1	-10921639	204.429	203	131	255	4293	40.567	4.800	0.271	2.151
ID435668	435668	53	92.931	8.885	20.438	0	276	276	2	1	-10921639	204.048	218	123	255	4285	46.380	4.800	0.280	1.923
ID435669	435669	54	79.997	19.527	20.204	0	276	276	2	1	-10921639	184.905	186	83	255	3883	55.643	2.000	0.199	1.103
ID435666	435666	None	42.208	19.837	12.342	0	276	276	2	1	-10921639	124.762	133	73	178	2620	32.025	2.000	0.147	1.001
ID435667	435667	58	50.645	13.161	14.493	0	276	276	2	1	-10921639	136.476	147	78	202	2866	38.663	2.000	0.171	1.029
ID435682	435682	54	82.879	19.358	20.013	0	277	277	2	1	-10921639	211.190	203	141	255	4435	39.083	3.200	0.205	1.836
ID435683	435683	53	86.985	9.164	20.606	0	277	277	2	1	-10921639	194.762	206	117	255	4090	45.442	4.800	0.247	1.695
ID435681	435681	58	52.218	13.046	14.147	0	277	277	2	1	-10921639	141.619	149	86	210	2974	35.260	4.800	0.161	1.115
ID435678	435678	58	49.263	13.253	14.321	0	278	278	2	1	-10921639	137.571	144	73	200	2889	36.540	7.600	0.167	1.076
ID435679	435679	53	83.704	9.533	20.520	0	278	278	2	1	-10921639	191.762	190	125	255	4027	43.016	4.800	0.231	1.673
ID435677	435677	59	49.806	19.790	12.500	0	278	278	2	1	-10921639	133.571	126	81	206	2805	32.071	2.000	0.140	1.020
ID435680	435680	54	76.328	19.313	19.639	0	278	278	2	1	-10921639	194.476	192	102	255	4084	45.338	2.000	0.181	1.318
ID435662	435662	59	47.096	19.882	12.368	0	279	279	2	1	-10921639	139.000	133	101	222	2919	31.177	2.000	0.156	1.206
ID435663	435663	58	41.754	13.404	14.102	0	279	279	2	1	-10921639	140.190	152	70	184	2944	33.096	4.800	0.148	1.090
ID435664	435664	54	81.730	19.246	19.444	0	279	279	2	1	-10921639	194.381	190	118	255	4082	41.751	4.800	0.217	1.659
ID435665	435665	53	77.697	9.670	20.388	0	279	279	2	1	-10921639	188.143	186	118	248	3951	39.990	4.800	0.215	1.663
ID435676	435676	53	69.409	10.373	20.470	0	280	280	2	1	-10921639	184.810	194	109	255	3881	46.183	2.000	0.193	1.295
ID435674	435674	58	51.131	13.349	14.046	0	280	280	2	1	-10921639	149.810	157	72	222	3146	42.641	7.600	0.141	0.867
ID435675	435675	54	77.198	18.929	19.268	0	280	280	2	1	-10921639	186.905	195	107	255	3925	46.144	2.000	0.189	1.289
ID435673	435673	59	45.826	19.960	12.497	0	280	280	2	1	-10921639	140.048	129	85	218	2941	32.279	2.000	0.140	1.066
ID435694	435694	59	41.976	19.904	12.377	0	281	281	2	1	-10921639	134.381	137	86	197	2822	30.472	2.000	0.131	1.022
ID435695	435695	58	63.582	13.139	14.702	0	281	281	2	1	-10921639	174.429	174	73	245	3663	42.300	4.800	0.173	1.214
ID435698	435698	60	72.051	14.899	28.419	0	281	281	2	1	-10921639	148.095	129	102	255	3110	43.814	2.000	0.181	1.038
ID435696	435696	54	84.767	18.903	19.147	0	281	281	2	1	-10921639	177.619	176	109	255	3730	49.103	2.000	0.209	1.251
ID435697	435697	53	83.211	10.725	20.698	0	281	281	2	1	-10921639	189.476	186	107	255	3979	46.126	2.000	0.202	1.382
ID435710	435710	58	74.662	13.115	14.585	0	282	282	2	1	-10921639	190.476	190	96	255	4000	40.373	4.800	0.202	1.584
ID435711	435711	54	74.975	18.554	18.792	0	282	282	2	1	-10921639	165.000	160	72	255	3465	56.719	2.000	0.181	0.890
ID435709	435709	59	43.849	20.019	12.484	0	282	282	2	1	-10921639	135.762	134	78	211	2851	31.539	2.000	0.151	1.131
ID435712	435712	53	58.280	10.907	20.170	0	282	282	2	1	-10921639	169.238	168	102	227	3554	35.496	2.000	0.148	1.232
ID435713	435713	60	72.899	14.689	28.843	0	282	282	2	1	-10921639	136.571	125	73	255	2868	48.804	2.000	0.202	0.942
ID435702	435702	53	69.503	11.249	19.913	0	283	283	2	1	-10921639	181.905	179	88	255	3820	52.860	2.000	0.159	0.944
ID435703	435703	60	72.772	14.553	29.031	0	283	283	2	1	-10921639	145.429	128	99	251	3054	45.488	2.000	0.195	1.042
ID435700	435700	58	60.398	13.204	14.225	0	283	283	2	1	-10921639	170.333	176	72	248	3577	49.653	2.000	0.151	0.900
ID435701	435701	54	69.584	18.360	18.707	0	283	283	2	1	-10921639	172.048	158	102	255	3613	48.816	2.000	0.158	0.964
ID435699	435699	59	57.336	20.184	12.878	0	283	283	2	1	-10921639	149.762	147	107	219	3145	32.030	2.000	0.162	1.303
ID435692	435692	53	56.171	11.659	20.260	0	284	284	2	1	-10921639	195.238	197	134	255	4100	34.234	2.000	0.116	1.184
ID435693	435693	60	85.001	14.766	29.065	0	284	284	2	1	-10921639	148.810	125	83	255	3125	53.023	2.000	0.221	1.016
ID435690	435690	58	69.511	13.272	14.089	0	284	284	2	1	-10921639	192.905	186	89	255	4051	49.322	4.800	0.174	1.158
ID435691	435691	54	69.143	18.142	18.607	0	284	284	2	1	-10921639	175.286	165	112	255	3681	47.307	2.000	0.160	1.020
ID435689	435689	59	68.521	19.892	12.731	0	284	284	2	1	-10921639	153.000	153	88	240	3213	40.166	2.000	0.186	1.195
ID435686	435686	61	62.253	11.807	16.099	0	285	285	2	1	-10921639	199.190	197	113	255	4183	45.087	4.800	0.151	1.159
ID435687	435687	54	66.760	18.085	18.378	0	285	285	2	1	-10921639	179.619	179	125	255	3772	43.308	2.000	0.144	1.046
ID435684	435684	59	57.880	19.843	12.829	0	285	285	2	1	-10921639	150.762	152	99	226	3166	36.625	2.000	0.151	1.078
ID435685	435685	58	65.262	13.221	14.090	0	285	285	2	1	-10921639	188.190	176	91	255	3952	49.121	2.000	0.156	1.034
ID435688	435688	60	79.566	15.016	29.122	0	285	285	2	1	-10921639	149.571	131	94	255	3141	47.557	2.000	0.205	1.072
ID435716	435716	54	61.278	17.706	18.206	0	286	286	2	1	-10921639	182.667	189	110	255	3836	44.639	2.000	0.125	0.907
ID435717	435717	60	77.470	15.021	28.736	0	286	286	2	1	-10921639	156.714	141	96	255	3291	50.907	2.000	0.176	0.920
ID435714	435714	59	56.380	20.029	12.657	0	286	286	2	1	-10921639	158.190	152	99	230	3322	36.995	2.000	0.153	1.134
ID435715	435715	61	63.837	11.705	16.225	0	286	286	2	1	-10921639	206.048	208	117	255	4327	39.312	4.800	0.149	1.363
ID435724	435724	54	60.284	17.636	18.228	0	287	287	2	1	-10921639	186.476	184	110	255	3916	47.680	2.000	0.121	0.846
ID435725	435725	60	73.479	14.945	28.651	0	287	287	2	1	-10921639	139.952	126	68	255	2939	54.184	2.000	0.169	0.747
ID435722	435722	59	54.692	19.478	12.594	0	287	287	2	1	-10921639	181.286	181	120	253	3807	35.822	4.800	0.149	1.310
ID435723	435723	61	62.053	12.238	15.918	0	287	287	2	1	-10921639	205.333	210	129	255	4312	40.970	4.800	0.141	1.242
ID435718	435718	59	55.285	19.059	12.136	0	288	288	2	1	-10921639	178.286	179	104	221	3744	34.364	4.800	0.170	1.511
ID435719	435719	61	50.405	12.083	16.144	0	288	288	2	1	-10921639	204.190	208	125	251	4288	37.212	4.800	0.123	1.203
ID435720	435720	54	52.939	17.224	18.180	0	288	288	2	1	-10921639	201.476	205	131	255	4231	38.264	2.000	0.093	0.897
ID435721	435721	60	78.876	14.913	28.650	0	288	288	2	1	-10921639	146.619	129	65	255	3079	54.903	2.000	0.199	0.886
ID435726	435726	59	46.538	19.021	12.224	0	289	289	2	1	-10921639	163.762	161	97	224	3439	36.573	4.800	0.144	1.130
ID435727	435727	62	48.175	12.893	14.044	0	289	289	2	1	-10921639	205.143	211	133	253	4308	34.903	4.800	0.122	1.276
ID435730	435730	60	80.235	14.862	28.653	0	289	289	2	1	-10921639	149.667	136	80	255	3143	54.625	2.000	0.211	0.953
ID435728	435728	61	47.224	12.437	15.589	0	289	289	2	1	-10921639	203.286	214	112	253	4269	40.424	4.800	0.110	0.995
ID435729	435729	54	46.919	17.081	18.195	0	289	289	2	1	-10921639	204.476	216	150	255	4294	32.115	2.000	0.089	1.038
ID435708	435708	60	77.313	14.703	28.522	0	290	290	2	1	-10921639	152.429	149	76	255	3201	58.623	2.000	0.198	0.858
ID435706	435706	61	46.379	12.183	15.944	0	290	290	2	1	-10921639	203.619	214	113	255	4276	41.524	2.000	0.099	0.884
ID435707	435707	54	56.987	17.183	18.134	0	290	290	2	1	-10921639	211.905	219	129	255	4450	38.739	2.000	0.111	1.091
ID435704	435704	59	66.474	19.588	12.056	0	290	290	2	1	-10921639	162.524	171	80	255	3413	51.363	2.000	0.163	0.886
ID435705	435705	62	42.592	12.897	14.469	0	290	290	2	1	-10921639	197.524	206	118	255	4148	39.246	2.000	0.096	0.883
ID435734	435734	60	59.627	14.493	28.609	0	291	291	2	1	-10921639	147.000	150	78	255	3087	50.169	2.000	0.138	0.709
ID435732	435732	62	47.488	13.296	14.941	0	291	291	2	1	-10921639	208.524	222	115	255	4379	39.007	7.600	0.110	1.059
ID435733	435733	54	49.659	16.911	18.250	0	291	291	2	1	-10921639	211.048	210	139	255	4432	37.326	2.000	0.108	1.102
ID435731	435731	59	69.193	19.097	12.180	0	291	291	2	1	-10921639	189.143	182	120	255	3972	41.343	4.800	0.192	1.474
ID435735	435735	59	56.387	18.925	12.601	0	292	292	2	1	-10921639	191.762	195	115	255	4027	41.170	4.800	0.149	1.207
ID435738	435738	63	43.281	11.651	21.048	0	292	292	2	1	-10921639	205.000	195	150	255	4305	27.855	2.000	0.072	0.992
ID435739	435739	60	45.814	14.155	28.937	0	292	292	2	1	-10921639	135.714	125	85	240	2850	36.515	2.000	0.094	0.637
ID435736	435736	62	50.671	12.900	15.177	0	292	292	2	1	-10921639	216.571	216	126	255	4548	38.496	7.600	0.110	1.117
ID435737	435737	54	53.213	17.408	18.724	0	292	292	2	1	-10921639	215.905	216	152	255	4534	33.510	4.800	0.119	1.371
ID435750	435750	59	53.244	19.835	12.166	0	293	293	2	1	-10921639	169.143	161	112	226	3552	38.818	2.000	0.136	1.046
ID435751	435751	54	46.133	17.153	18.553	0	293	293	2	1	-10921639	210.857	219	136	255	4428	39.102	2.000	0.100	0.977
ID435752	435752	63	40.517	11.814	20.991	0	293	293	2	1	-10921639	208.429	205	134	255	4377	28.161	2.000	0.078	1.076
ID435753	435753	60	43.522	14.211	28.640	0	293	293	2	1	-10921639	136.095	126	72	224	2858	39.679	2.000	0.089	0.563
ID435747	435747	59	58.570	19.687	12.038	0	294	294	2	1	-10921639	176.571	186	118	246	3708	41.690	2.000	0.141	1.046
ID435748	435748	54	47.486	16.934	18.412	0	294	294	2	1	-10921639	222.048	230	133	255	4663	35.579	2.000	0.098	1.119
ID435749	435749	64	41.486	10.485	24.061	0	294	294	2	1	-10921639	155.190	155	72	238	3259	45.838	2.000	0.085	0.529
ID435742	435742	64	51.585	10.359	24.548	0	295	295	2	1	-10921639	162.429	160	73	250	3411	49.213	2.000	0.120	0.706
ID435740	435740	59	64.441	19.522	12.096	0	295	295	2	1	-10921639	181.524	173	101	255	3812	51.826	2.000	0.155	0.939
ID435741	435741	54	46.579	17.339	18.676	0	295	295	2	1	-10921639	226.095	234	178	255	4748	27.887	4.800	0.113	1.643
ID435743	435743	59	63.667	19.353	12.058	0	296	296	2	1	-10921639	189.619	182	118	255	3982	41.630	2.000	0.147	1.170
ID435746	435746	None	43.410	13.962	28.994	0	296	296	2	1	-10921639	126.286	123	67	227	2652	36.183	2.000	0.088	0.565
ID435744	435744	None	44.267	12.921	21.515	0	296	296	2	1	-10921639	219.476	216	179	255	4609	24.349	7.600	0.099	1.630
ID435745	435745	64	53.659	9.960	24.852	0	296	296	2	1	-10921639	168.762	171	96	235	3544	43.693	2.000	0.121	0.832
ID435770	435770	59	65.552	18.590	12.133	0	297	297	2	1	-10921639	195.381	187	107	255	4103	48.773	2.000	0.157	1.090
ID435771	435771	65	40.673	15.814	17.029	0	297	297	2	1	-10921639	214.952	218	173	255	4514	22.881	4.800	0.087	1.501
ID435772	435772	64	60.418	9.938	25.305	0	297	297	2	1	-10921639	185.048	192	105	251	3886	42.388	2.000	0.138	1.059
ID435754	435754	59	70.968	18.742	12.115	0	298	298	2	1	-10921639	207.905	222	104	255	4366	50.760	4.800	0.171	1.194
ID435755	435755	65	42.605	15.796	16.026	0	298	298	2	1	-10921639	210.095	211	166	253	4412	26.420	4.800	0.102	1.475
ID435756	435756	64	65.582	9.703	25.962	0	298	298	2	1	-10921639	190.000	195	118	255	3990	41.034	7.600	0.163	1.298
ID435764	435764	66	43.556	12.473	22.040	0	299	299	2	1	-10921639	210.143	210	165	255	4413	24.798	4.800	0.093	1.449
ID435765	435765	64	62.650	9.517	26.097	0	299	299	2	1	-10921639	194.095	200	125	255	4076	41.515	4.800	0.150	1.223
ID435762	435762	59	71.021	18.204	12.177	0	299	299	2	1	-10921639	220.429	232	155	255	4629	33.679	4.800	0.194	2.123
ID435763	435763	65	42.819	16.000	17.140	0	299	299	2	1	-10921639	200.667	200	145	246	4214	29.386	2.000	0.095	1.180
ID435766	435766	59	74.559	18.510	12.311	0	300	300	2	1	-10921639	205.952	219	112	255	4325	48.132	7.600	0.198	1.414
ID435767	435767	67	42.294	10.869	15.931	0	300	300	2	1	-10921639	144.190	141	94	203	3028	27.791	2.000	0.111	1.035
ID435768	435768	66	46.937	11.446	21.453	0	300	300	2	1	-10921639	186.571	189	125	242	3918	40.117	2.000	0.093	0.792
ID435769	435769	64	72.438	9.630	26.479	0	300	300	2	1	-10921639	198.857	194	136	255	4176	39.762	2.000	0.173	1.473
ID435758	435758	67	48.769	10.550	16.403	0	301	301	2	1	-10921639	162.476	150	113	235	3412	32.045	2.000	0.123	1.114
ID435759	435759	None	43.321	16.190	16.813	0	301	301	2	1	-10921639	195.143	195	144	255	4098	29.172	2.000	0.090	1.107
ID435757	435757	59	67.763	18.595	12.442	0	301	301	2	1	-10921639	207.190	208	105	255	4351	47.862	7.600	0.183	1.338
ID435760	435760	66	51.588	11.361	21.147	0	301	301	2	1	-10921639	188.000	187	126	255	3948	38.057	2.000	0.096	0.864
ID435761	435761	64	76.698	9.943	26.854	0	301	301	2	1	-10921639	193.095	206	128	255	4055	42.287	4.800	0.199	1.514
ID435774	435774	67	47.894	10.494	16.449	0	302	302	2	1	-10921639	153.762	158	85	229	3229	41.927	2.000	0.149	0.954
ID435775	435775	66	43.460	11.339	21.275	0	302	302	2	1	-10921639	188.286	192	129	238	3954	34.053	2.000	0.094	0.952
ID435773	435773	59	65.842	18.000	13.000	0	302	302	2	1	-10921639	223.048	226	161	255	4684	31.828	4.800	0.171	2.045
ID435776	435776	64	68.658	10.030	27.053	0	302	302	2	1	-10921639	186.000	189	126	248	3906	38.267	4.800	0.188	1.537
ID435780	435780	64	54.929	10.260	27.687	0	303	303	2	1	-10921639	165.190	178	80	222	3469	39.030	4.800	0.165	1.202
ID435778	435778	None	40.350	16.479	17.291	0	303	303	2	1	-10921639	189.286	192	141	255	3975	29.121	2.000	0.082	0.980
ID435779	435779	66	48.215	10.849	21.566	0	303	303	2	1	-10921639	192.952	200	147	226	4052	24.923	4.800	0.141	1.916
ID435777	435777	59	79.482	19.054	12.853	0	303	303	2	1	-10921639	210.095	198	161	255	4412	35.454	4.800	0.194	1.927
ID435782	435782	66	46.785	10.647	21.044	0	304	304	2	1	-10921639	188.381	186	144	238	3956	26.288	2.000	0.117	1.505
ID435783	435783	64	70.310	10.123	27.893	0	304	304	2	1	-10921639	166.810	160	97	253	3503	43.229	4.800	0.199	1.282
ID435781	435781	59	68.480	19.027	12.866	0	304	304	2	1	-10921639	208.190	205	152	255	4372	32.157	4.800	0.169	1.869
ID435786	435786	64	80.700	9.992	28.072	0	305	305	2	1	-10921639	160.619	150	91	255	3373	42.766	2.000	0.238	1.442
ID435784	435784	59	57.354	19.239	13.680	0	305	305	2	1	-10921639	205.524	197	147	245	4316	27.396	7.600	0.137	1.803
ID435785	435785	None	42.470	16.717	17.758	0	305	305	2	1	-10921639	200.571	197	163	255	4212	25.688	2.000	0.092	1.309
ID435787	435787	59	52.480	19.244	13.738	0	306	306	2	1	-10921639	203.048	205	145	245	4264	27.852	4.800	0.131	1.694
ID435788	435788	64	65.466	9.661	28.007	0	306	306	2	1	-10921639	146.714	145	102	221	3081	34.967	2.000	0.204	1.420
ID435790	435790	64	61.402	9.537	28.209	0	307	307	2	1	-10921639	146.429	139	104	205	3075	31.402	4.800	0.211	1.626
ID435789	435789	59	66.762	19.278	13.599	0	307	307	2	1	-10921639	202.381	192	144	255	4250	32.957	2.000	0.150	1.598
ID435794	435794	64	53.505	9.593	28.467	0	308	308	2	1	-10921639	133.571	129	91	200	2805	30.680	2.000	0.174	1.290
ID435793	435793	59	50.587	19.095	13.698	0	308	308	2	1	-10921639	192.190	192	145	234	4036	25.001	7.600	0.131	1.782
ID435791	435791	59	48.874	19.075	13.209	0	309	309	2	1	-10921639	182.286	182	123	229	3828	31.807	2.000	0.122	1.248
ID435792	435792	64	67.592	9.657	28.427	0	309	309	2	1	-10921639	147.190	139	89	222	3091	38.318	2.000	0.216	1.365
ID435795	435795	59	41.439	18.992	13.377	0	310	310	2	1	-10921639	175.810	182	123	218	3692	28.845	2.000	0.111	1.222
ID435796	435796	64	51.336	9.548	28.509	0	310	310	2	1	-10921639	125.762	123	73	190	2641	33.935	4.800	0.199	1.230
ID435798	435798	64	44.611	9.612	28.444	0	311	311	2	1	-10921639	122.238	115	85	161	2567	23.624	4.800	0.175	1.539
ID435797	435797	59	43.268	18.509	12.809	0	311	311	2	1	-10921639	173.667	176	125	213	3647	23.570	4.800	0.128	1.669
ID435799	435799	59	54.437	18.416	12.367	0	312	312	2	1	-10921639	173.238	182	113	229	3638	34.592	4.800	0.162	1.394
ID435800	435800	64	46.862	8.897	28.198	0	312	312	2	1	-10921639	137.143	137	105	176	2880	17.766	4.800	0.197	2.543
ID435802	435802	64	55.219	7.997	28.075	0	313	313	2	1	-10921639	134.190	141	91	174	2818	24.703	4.800	0.238	2.090
ID435801	435801	59	48.634	18.089	12.802	0	313	313	2	1	-10921639	172.524	176	131	213	3623	23.832	4.800	0.161	2.005
ID435803	435803	59	44.502	17.591	12.470	0	314	314	2	1	-10921639	162.000	166	105	208	3402	31.212	7.600	0.140	1.278
ID435804	435804	64	51.381	7.643	28.253	0	314	314	2	1	-10921639	131.667	131	94	187	2765	22.426	4.800	0.211	2.043
ID435806	435806	64	42.698	7.604	28.427	0	315	315	2	1	-10921639	129.048	125	102	163	2710	15.246	4.800	0.195	2.759
ID435805	435805	59	40.027	18.703	12.659	0	315	315	2	1	-10921639	155.381	152	115	205	3263	26.607	4.800	0.111	1.168
ID435807	435807	64	49.435	7.015	28.346	0	316	316	2	1	-10921639	124.381	136	72	170	2612	26.470	4.800	0.210	1.634
ID435808	435808	64	43.516	7.949	28.198	0	317	317	2	1	-10921639	121.381	120	80	165	2549	21.172	4.800	0.182	1.763
ID435810	435810	None	44.200	28.078	22.820	0	319	319	2	1	-10921639	86.524	89	41	133	1817	25.984	2.000	0.234	1.264
ID435809	435809	None	40.945	16.655	17.729	0	320	320	2	1	-10921639	169.714	168	121	234	3564	29.751	2.000	0.087	0.911
ID435811	435811	None	46.251	19.558	12.675	0	329	329	2	1	-10921639	139.381	129	97	211	2927	30.334	2.000	0.132	1.069
ID435812	435812	None	41.927	23.915	26.372	0	335	335	2	1	-10921639	118.095	121	68	163	2480	24.684	4.800	0.189	1.523
ID435813	435813	None	49.347	19.668	28.103	0	340	340	2	1	-10921639	155.333	161	93	189	3262	25.714	4.800	0.193	1.955
