# Supplementary material for: Progressive enhancement of kinetic proofreading in T cell antigen discrimination from receptor activation to DAG generation
Source: eLife. 2022 Sep 20;11:e75263. doi: 10.7554/eLife.75263 (PMC9536835; doi:10.7554/eLife.75263)
Supplement: Figure 5—source data 1. — Each data table is the TrackMate ‘spot-statistics’ output of one cell over four cycles of blue-light illumination (frames 0–40, 100–140, 200–240, and 300–340, with 3 s interval between frames). We calculated the lifetime of TrackIDs that existed at the start of each period of blue-light illumination that did not last for the full period and fit the resulting lifetime distributions using custom Python scripts available at https://github.com/dbritain/KP-paper (copy archived at swh:1:rev:167fa456901903740f0f3ee6a3e5324bc45207ea, Britain, 2022). [file elife-75263-fig5-data1.zip › Fig5SourceData/LAT/lat2/cell3.csv]

Label	ID	TRACK_ID	QUALITY	POSITION_X	POSITION_Y	POSITION_Z	POSITION_T	FRAME	RADIUS	VISIBILITY	MANUAL_COLOR	MEAN_INTENSITY	MEDIAN_INTENSITY	MIN_INTENSITY	MAX_INTENSITY	TOTAL_INTENSITY	STANDARD_DEVIATION	ESTIMATED_DIAMETER	CONTRAST	SNR
ID389341	389341	0	54.216	15.229	9.722	0	0	0	2	1	-10921639	172.571	175	103	242	3624	37.924	7.600	0.142	1.135
ID389340	389340	1	57.660	11.937	7.161	0	0	0	2	1	-10921639	179.952	168	125	247	3779	36.367	7.600	0.148	1.276
ID389343	389343	2	73.603	20.308	18.301	0	0	0	2	1	-10921639	187.619	194	129	247	3940	33.831	4.800	0.226	2.042
ID389342	389342	None	43.055	16.210	15.877	0	0	0	2	1	-10921639	176.143	175	112	231	3699	30.758	4.800	0.113	1.166
ID389344	389344	None	52.025	20.000	30.000	0	0	0	2	1	-10921639	81.810	79	45	129	1718	29.694	3.200	0.365	1.473
ID389335	389335	0	53.002	15.243	9.474	0	1	1	2	1	-10921639	178.048	181	112	229	3739	32.506	2.000	0.127	1.233
ID389334	389334	1	44.484	11.665	6.771	0	1	1	2	1	-10921639	169.952	168	125	224	3569	29.896	2.000	0.103	1.063
ID389337	389337	2	79.030	19.953	17.931	0	1	1	2	1	-10921639	185.571	198	120	255	3897	43.098	4.800	0.229	1.606
ID389336	389336	None	40.084	6.689	15.463	0	1	1	2	1	-10921639	106.286	106	65	160	2232	27.348	2.000	0.154	1.035
ID389333	389333	2	63.941	19.843	17.898	0	2	2	2	1	-10921639	168.667	171	87	234	3542	39.348	7.600	0.206	1.465
ID389332	389332	0	48.218	15.798	9.975	0	2	2	2	1	-10921639	139.857	143	67	205	2937	38.240	2.000	0.123	0.801
ID389355	389355	2	60.005	19.528	17.757	0	3	3	2	1	-10921639	163.905	174	98	220	3442	38.726	4.800	0.188	1.341
ID389354	389354	0	63.665	16.303	10.510	0	3	3	2	1	-10921639	146.619	136	85	234	3079	45.470	2.000	0.150	0.841
ID389339	389339	2	46.819	20.423	18.073	0	4	4	2	1	-10921639	152.714	158	102	196	3207	24.516	4.800	0.159	1.712
ID389338	389338	0	55.990	16.637	10.360	0	4	4	2	1	-10921639	124.524	120	52	206	2615	45.914	2.000	0.161	0.751
ID389349	389349	3	44.202	15.977	3.914	0	5	5	2	1	-10921639	136.000	135	95	174	2856	23.115	2.000	0.155	1.579
ID389351	389351	2	53.901	19.912	18.328	0	5	5	2	1	-10921639	146.571	147	100	194	3078	27.073	4.800	0.187	1.703
ID389350	389350	0	41.734	16.753	10.496	0	5	5	2	1	-10921639	114.286	116	48	185	2400	38.505	2.000	0.122	0.646
ID389353	389353	0	45.092	16.658	10.581	0	6	6	2	1	-10921639	117.048	116	53	202	2458	42.853	2.000	0.123	0.597
ID389352	389352	3	44.113	15.983	3.769	0	6	6	2	1	-10921639	138.429	136	101	174	2907	21.526	4.800	0.162	1.794
ID389348	389348	2	45.073	20.206	18.209	0	7	7	2	1	-10921639	135.524	137	90	183	2846	24.470	4.800	0.162	1.542
ID389345	389345	3	52.743	15.516	4.062	0	7	7	2	1	-10921639	143.333	136	95	185	3010	27.075	4.800	0.193	1.714
ID389347	389347	None	43.263	17.087	15.726	0	7	7	2	1	-10921639	154.095	148	119	208	3236	21.721	7.600	0.123	1.552
ID389346	389346	0	43.061	17.102	10.011	0	7	7	2	1	-10921639	120.238	107	67	181	2525	34.961	2.000	0.134	0.815
ID389357	389357	0	55.514	17.212	9.775	0	8	8	2	1	-10921639	142.333	138	84	203	2989	35.174	2.000	0.189	1.286
ID389356	389356	3	55.324	16.083	3.546	0	8	8	2	1	-10921639	136.095	131	86	186	2858	28.395	4.800	0.201	1.605
ID389358	389358	2	41.490	20.515	18.074	0	8	8	2	1	-10921639	118.810	118	68	179	2495	33.933	2.000	0.151	0.919
ID389361	389361	3	46.398	16.044	3.695	0	9	9	2	1	-10921639	117.857	116	80	162	2475	24.569	3.200	0.182	1.476
ID389362	389362	0	68.574	16.760	10.027	0	9	9	2	1	-10921639	145.286	135	82	217	3051	40.404	2.000	0.215	1.272
ID389365	389365	3	42.277	16.480	3.462	0	10	10	2	1	-10921639	122.286	126	76	165	2568	26.569	4.800	0.164	1.297
ID389367	389367	2	54.556	20.093	18.320	0	10	10	2	1	-10921639	143.476	141	107	191	3013	26.493	4.800	0.190	1.729
ID389366	389366	0	65.642	17.106	10.157	0	10	10	2	1	-10921639	151.143	146	94	225	3174	39.441	2.000	0.200	1.276
ID389360	389360	2	51.442	19.942	18.461	0	11	11	2	1	-10921639	144.571	137	106	182	3036	24.134	4.800	0.197	1.974
ID389359	389359	0	69.397	17.467	10.025	0	11	11	2	1	-10921639	156.000	152	95	226	3276	40.299	2.000	0.213	1.359
ID389369	389369	2	48.678	20.567	17.934	0	12	12	2	1	-10921639	127.381	120	74	198	2675	35.544	2.000	0.177	1.078
ID389368	389368	0	58.002	17.090	10.168	0	12	12	2	1	-10921639	144.905	148	85	207	3043	33.163	4.800	0.193	1.412
ID389364	389364	2	42.427	20.644	18.067	0	13	13	2	1	-10921639	129.095	141	60	173	2711	33.658	4.800	0.170	1.114
ID389363	389363	None	52.540	15.815	4.125	0	13	13	2	1	-10921639	133.810	128	83	183	2810	25.945	4.800	0.201	1.726
ID389372	389372	2	46.192	20.329	18.139	0	14	14	2	1	-10921639	142.143	135	108	182	2985	21.786	4.800	0.161	1.806
ID389371	389371	2	42.041	20.274	17.374	0	15	15	2	1	-10921639	153.524	159	92	186	3224	23.725	7.600	0.154	1.725
ID389370	389370	20	45.238	16.128	3.453	0	15	15	2	1	-10921639	129.238	137	78	187	2714	27.584	4.800	0.169	1.353
ID389376	389376	2	40.110	18.388	18.298	0	16	16	2	1	-10921639	144.810	147	98	179	3041	21.407	6.288	0.144	1.701
ID389375	389375	20	40.501	16.067	3.713	0	16	16	2	1	-10921639	123.333	124	76	162	2590	21.077	4.800	0.155	1.572
ID389373	389373	2	45.738	19.884	17.675	0	17	17	2	1	-10921639	138.714	145	92	185	2913	26.669	4.800	0.178	1.570
ID389374	389374	None	46.428	24.000	30.000	0	17	17	2	1	-10921639	65.905	71	34	108	1384	23.351	4.800	0.431	1.701
ID389378	389378	2	49.375	20.205	17.914	0	18	18	2	1	-10921639	144.476	149	92	192	3034	27.518	4.800	0.188	1.659
ID389381	389381	2	51.437	19.070	18.071	0	19	19	2	1	-10921639	155.143	153	103	200	3258	25.456	4.800	0.166	1.736
ID389383	389383	2	72.761	18.679	17.957	0	20	20	2	1	-10921639	168.905	169	97	240	3547	39.661	4.800	0.222	1.547
ID389382	389382	None	40.860	16.367	2.492	0	20	20	2	1	-10921639	119.857	118	85	156	2517	26.729	6.356	0.151	1.179
ID389377	389377	2	59.993	18.982	17.710	0	21	21	2	1	-10921639	155.476	159	86	214	3265	34.079	4.800	0.207	1.562
ID389380	389380	2	58.209	18.341	18.051	0	22	22	2	1	-10921639	152.905	153	97	202	3211	32.913	2.000	0.183	1.439
ID389379	389379	None	41.826	16.694	2.658	0	22	22	2	1	-10921639	120.810	123	69	162	2537	30.061	4.800	0.182	1.236
ID389384	389384	2	59.139	18.679	17.963	0	23	23	2	1	-10921639	161.571	168	98	213	3393	32.528	4.800	0.211	1.731
ID389387	389387	2	47.263	18.066	17.817	0	24	24	2	1	-10921639	146.857	157	91	193	3084	30.929	4.800	0.155	1.277
ID389386	389386	2	60.591	18.495	17.700	0	25	25	2	1	-10921639	161.714	171	92	233	3396	38.339	4.800	0.177	1.269
ID389385	389385	2	68.443	18.134	17.965	0	26	26	2	1	-10921639	164.667	170	87	227	3458	42.092	2.000	0.188	1.237
ID389388	389388	2	53.572	19.306	17.087	0	27	27	2	1	-10921639	181.143	184	134	215	3804	23.951	4.800	0.163	2.116
ID389389	389389	2	64.385	18.177	17.223	0	28	28	2	1	-10921639	198.476	201	142	242	4168	31.538	4.800	0.177	1.894
ID389391	389391	None	40.048	12.510	23.452	0	29	29	2	1	-10921639	82.095	81	37	109	1724	19.398	4.800	0.288	1.891
ID389390	389390	2	55.267	18.784	17.123	0	29	29	2	1	-10921639	194.571	200	149	233	4086	22.686	4.800	0.169	2.480
ID389393	389393	2	51.346	19.091	16.601	0	30	30	2	1	-10921639	191.333	194	141	246	4018	27.163	4.800	0.146	1.792
ID389398	389398	2	43.283	19.162	14.139	0	31	31	2	1	-10921639	170.857	172	126	220	3588	25.037	6.353	0.105	1.299
ID389399	389399	4	45.902	20.097	17.414	0	32	32	2	1	-10921639	146.857	150	104	196	3084	26.601	4.800	0.163	1.545
ID389395	389395	4	57.428	20.207	17.317	0	33	33	2	1	-10921639	162.143	158	115	214	3405	31.932	4.800	0.191	1.626
ID389394	389394	None	44.742	11.768	6.904	0	33	33	2	1	-10921639	118.095	117	70	189	2480	30.341	2.000	0.128	0.885
ID389392	389392	4	51.190	20.584	16.883	0	34	34	2	1	-10921639	143.571	161	67	203	3015	42.655	2.000	0.168	0.971
ID389396	389396	None	41.563	11.934	7.100	0	35	35	2	1	-10921639	111.381	112	67	174	2339	30.109	2.000	0.126	0.830
ID389397	389397	4	48.201	20.718	17.128	0	36	36	2	1	-10921639	136.048	148	63	186	2857	37.495	2.000	0.168	1.043
ID389400	389400	4	60.692	20.537	16.875	0	37	37	2	1	-10921639	145.476	159	63	216	3055	49.387	2.000	0.182	0.906
ID389401	389401	4	57.378	20.869	16.701	0	38	38	2	1	-10921639	149.190	157	74	213	3133	39.693	4.800	0.182	1.159
ID389403	389403	4	56.773	20.494	16.916	0	39	39	2	1	-10921639	166.667	164	109	220	3500	29.964	4.800	0.171	1.626
ID389402	389402	4	54.108	20.575	16.798	0	40	40	2	1	-10921639	159.714	172	96	217	3354	36.151	4.800	0.176	1.320
ID389404	389404	4	50.335	20.504	16.247	0	41	41	2	1	-10921639	160.952	167	97	220	3380	36.705	4.800	0.155	1.174
ID389407	389407	4	53.070	20.396	15.569	0	42	42	2	1	-10921639	177.714	176	134	223	3732	27.832	4.800	0.153	1.699
ID389405	389405	4	56.261	20.061	16.015	0	43	43	2	1	-10921639	163.190	158	115	220	3427	26.432	4.800	0.173	1.822
ID389406	389406	4	42.872	20.513	16.485	0	44	44	2	1	-10921639	145.952	164	70	187	3065	36.871	4.800	0.142	0.984
ID389409	389409	4	51.780	19.963	16.896	0	45	45	2	1	-10921639	151.810	158	84	187	3188	29.678	4.800	0.182	1.576
ID389410	389410	4	50.824	19.974	16.848	0	46	46	2	1	-10921639	157.714	170	97	201	3312	29.047	4.800	0.165	1.542
ID389411	389411	4	50.801	20.340	17.011	0	47	47	2	1	-10921639	158.571	163	114	208	3330	25.899	7.600	0.167	1.751
ID389408	389408	4	61.958	20.173	17.232	0	48	48	2	1	-10921639	177.095	186	120	229	3719	30.465	4.800	0.201	1.944
ID389412	389412	4	51.629	20.583	16.054	0	49	49	2	1	-10921639	143.571	149	69	196	3015	41.195	4.800	0.179	1.058
ID389415	389415	4	53.506	19.771	17.240	0	50	50	2	1	-10921639	167.714	178	111	207	3522	27.354	6.287	0.187	1.934
ID389417	389417	4	84.002	19.313	17.632	0	51	51	2	1	-10921639	175.048	172	87	255	3676	50.478	4.800	0.252	1.395
ID389414	389414	4	86.086	18.928	17.670	0	52	52	2	1	-10921639	172.571	179	84	255	3624	50.292	4.800	0.255	1.397
ID389416	389416	4	77.352	18.958	17.574	0	53	53	2	1	-10921639	162.286	160	79	250	3408	50.653	2.000	0.228	1.191
ID389413	389413	4	83.123	18.654	17.483	0	54	54	2	1	-10921639	185.095	179	127	255	3887	40.022	4.800	0.236	1.766
ID389418	389418	4	77.319	18.681	17.680	0	55	55	2	1	-10921639	190.619	194	113	255	4003	44.168	4.800	0.200	1.439
ID389424	389424	4	80.102	18.818	17.618	0	56	56	2	1	-10921639	188.905	185	118	255	3967	46.569	4.800	0.211	1.413
ID389423	389423	None	40.735	25.680	18.610	0	57	57	2	1	-10921639	72.238	69	25	123	1517	31.011	2.000	0.267	0.981
ID389422	389422	4	85.082	18.445	17.666	0	57	57	2	1	-10921639	183.429	189	91	255	3852	56.575	2.000	0.225	1.193
ID389421	389421	4	88.357	18.267	17.873	0	58	58	2	1	-10921639	187.619	196	91	255	3940	55.978	2.000	0.226	1.237
ID389420	389420	4	86.878	18.607	18.071	0	59	59	2	1	-10921639	192.857	203	111	255	4050	45.832	4.800	0.243	1.646
ID389419	389419	5	46.586	18.821	12.439	0	59	59	2	1	-10921639	166.810	172	105	230	3503	31.763	4.800	0.145	1.327
ID389436	389436	4	90.462	18.407	18.115	0	60	60	2	1	-10921639	190.619	191	101	255	4003	47.777	2.000	0.250	1.598
ID389435	389435	5	48.556	18.681	12.388	0	60	60	2	1	-10921639	161.238	154	113	225	3386	33.154	2.000	0.140	1.197
ID389425	389425	5	54.190	18.520	12.221	0	61	61	2	1	-10921639	167.905	169	107	238	3526	37.277	3.200	0.157	1.219
ID389426	389426	4	89.457	18.258	18.059	0	61	61	2	1	-10921639	192.762	206	117	255	4048	48.888	2.000	0.231	1.482
ID389429	389429	5	47.988	18.966	12.638	0	62	62	2	1	-10921639	163.619	167	113	227	3436	30.508	2.000	0.113	1.092
ID389430	389430	4	82.996	18.597	18.061	0	62	62	2	1	-10921639	204.429	202	113	255	4293	42.388	4.800	0.231	1.811
ID389428	389428	4	80.654	18.518	17.943	0	63	63	2	1	-10921639	194.857	196	96	255	4092	46.758	4.800	0.217	1.489
ID389427	389427	5	52.155	18.752	12.486	0	63	63	2	1	-10921639	160.952	159	103	229	3380	39.737	2.000	0.146	1.032
ID389432	389432	4	84.400	18.584	18.015	0	64	64	2	1	-10921639	204.381	209	100	255	4292	46.818	4.800	0.234	1.656
ID389431	389431	5	50.277	18.466	12.149	0	64	64	2	1	-10921639	165.571	161	120	240	3477	32.724	2.000	0.129	1.154
ID389448	389448	4	90.025	18.609	18.013	0	65	65	2	1	-10921639	195.667	202	87	255	4109	51.077	4.800	0.255	1.555
ID389447	389447	5	62.837	18.372	11.882	0	65	65	2	1	-10921639	172.524	160	109	236	3623	35.352	2.000	0.159	1.341
ID389433	389433	5	51.690	18.814	11.569	0	66	66	2	1	-10921639	159.762	162	114	218	3355	28.901	2.000	0.151	1.454
ID389434	389434	4	82.401	18.519	18.118	0	66	66	2	1	-10921639	186.762	180	108	255	3922	42.815	4.800	0.232	1.643
ID389445	389445	5	45.387	18.744	11.636	0	67	67	2	1	-10921639	154.571	152	102	204	3246	28.685	2.000	0.137	1.295
ID389444	389444	6	44.186	9.038	8.434	0	67	67	2	1	-10921639	122.667	125	73	170	2576	28.125	2.000	0.157	1.181
ID389446	389446	4	81.633	18.356	17.949	0	67	67	2	1	-10921639	173.429	178	105	248	3642	48.875	2.000	0.218	1.272
ID389437	389437	6	45.539	9.466	9.040	0	68	68	2	1	-10921639	134.476	140	63	171	2824	30.851	4.800	0.181	1.335
ID389439	389439	4	70.198	18.748	17.640	0	68	68	2	1	-10921639	180.476	194	72	236	3790	47.240	4.800	0.217	1.360
ID389438	389438	7	42.346	13.169	15.219	0	68	68	2	1	-10921639	136.667	138	93	175	2870	24.804	2.000	0.151	1.446
ID389441	389441	None	44.152	19.291	10.929	0	69	69	2	1	-10921639	140.429	142	84	184	2949	27.268	2.000	0.146	1.311
ID389440	389440	6	49.058	9.155	8.546	0	69	69	2	1	-10921639	137.238	138	86	192	2882	27.971	4.800	0.166	1.397
ID389443	389443	4	80.597	18.991	17.412	0	69	69	2	1	-10921639	191.810	185	131	255	4028	35.666	4.800	0.228	1.998
ID389442	389442	7	49.681	12.947	15.615	0	69	69	2	1	-10921639	126.333	129	69	192	2653	35.347	2.000	0.169	1.034
ID389449	389449	7	48.762	12.418	16.466	0	70	70	2	1	-10921639	135.238	138	72	184	2840	30.244	3.200	0.175	1.333
ID389450	389450	4	80.713	18.843	17.757	0	70	70	2	1	-10921639	181.619	197	93	253	3814	49.463	4.800	0.247	1.457
ID389469	389469	4	79.485	19.174	17.976	0	71	71	2	1	-10921639	162.857	172	80	246	3420	46.784	2.000	0.253	1.407
ID389468	389468	7	51.203	11.946	16.936	0	71	71	2	1	-10921639	113.476	113	65	196	2383	33.418	2.000	0.172	0.994
ID389453	389453	4	90.070	20.032	17.818	0	72	72	2	1	-10921639	157.714	154	76	249	3312	51.111	4.800	0.308	1.455
ID389452	389452	7	57.015	11.665	17.874	0	72	72	2	1	-10921639	94.762	91	45	178	1990	36.566	2.000	0.243	1.012
ID389451	389451	8	51.808	9.000	8.586	0	72	72	2	1	-10921639	136.286	135	94	181	2862	23.467	4.800	0.203	1.962
ID389455	389455	9	44.767	22.422	12.339	0	73	73	2	1	-10921639	111.667	109	74	176	2345	29.940	2.000	0.156	1.004
ID389454	389454	8	64.750	8.774	8.086	0	73	73	2	1	-10921639	146.857	138	106	203	3084	30.431	4.800	0.220	1.738
ID389457	389457	4	73.828	18.699	19.147	0	73	73	2	1	-10921639	156.476	165	67	230	3286	47.672	7.600	0.252	1.322
ID389456	389456	7	68.732	11.149	18.710	0	73	73	2	1	-10921639	99.762	92	36	184	2095	42.742	2.000	0.326	1.149
ID389463	389463	8	63.110	8.627	8.022	0	74	74	2	1	-10921639	145.238	143	101	192	3050	30.305	4.800	0.230	1.790
ID389465	389465	10	75.215	21.007	17.569	0	74	74	2	1	-10921639	158.238	157	103	239	3323	41.174	4.800	0.254	1.556
ID389464	389464	9	40.897	21.318	12.041	0	74	74	2	1	-10921639	111.238	106	68	165	2336	26.296	2.000	0.137	1.019
ID389467	389467	4	62.723	18.279	19.963	0	74	74	2	1	-10921639	138.714	140	76	200	2913	38.113	7.600	0.231	1.365
ID389466	389466	7	70.003	12.016	18.761	0	74	74	2	1	-10921639	102.857	87	38	197	2160	41.315	2.000	0.300	1.148
ID389461	389461	10	76.517	20.967	17.679	0	75	75	2	1	-10921639	154.476	150	96	228	3244	40.259	2.000	0.240	1.487
ID389460	389460	9	46.439	21.659	11.893	0	75	75	2	1	-10921639	96.286	82	39	184	2022	39.074	2.000	0.135	0.587
ID389462	389462	4	48.188	17.911	20.538	0	75	75	2	1	-10921639	123.810	119	60	190	2600	38.220	7.600	0.162	0.903
ID389459	389459	None	43.329	17.813	9.654	0	75	75	2	1	-10921639	124.048	119	95	172	2605	22.196	7.600	0.160	1.538
ID389458	389458	8	70.544	8.782	7.915	0	75	75	2	1	-10921639	151.333	139	109	238	3178	34.875	2.000	0.221	1.573
ID389472	389472	4	62.043	17.679	20.404	0	76	76	2	1	-10921639	138.667	141	62	203	2912	38.809	2.000	0.190	1.139
ID389471	389471	10	68.627	21.343	17.714	0	76	76	2	1	-10921639	155.476	152	97	228	3265	33.408	4.800	0.235	1.770
ID389470	389470	8	72.134	8.641	8.196	0	76	76	2	1	-10921639	147.762	142	91	241	3103	39.411	2.000	0.218	1.344
ID389476	389476	4	62.109	17.090	20.836	0	77	77	2	1	-10921639	124.667	128	50	201	2618	40.424	2.000	0.220	1.114
ID389473	389473	8	56.930	8.906	8.030	0	77	77	2	1	-10921639	138.238	129	101	212	2903	28.141	2.000	0.183	1.523
ID389475	389475	10	80.978	21.139	17.873	0	77	77	2	1	-10921639	158.524	154	93	247	3329	43.451	2.000	0.244	1.433
ID389474	389474	11	47.158	7.684	12.872	0	77	77	2	1	-10921639	109.190	100	69	171	2293	30.582	2.000	0.168	1.027
ID389489	389489	12	65.048	21.811	19.586	0	78	78	2	1	-10921639	136.571	142	46	216	2868	47.753	2.000	0.227	1.059
ID389488	389488	10	66.971	21.277	18.262	0	78	78	2	1	-10921639	139.000	142	79	216	2919	46.826	2.000	0.218	1.063
ID389490	389490	4	80.088	17.127	21.239	0	78	78	2	1	-10921639	129.524	113	61	218	2720	48.011	2.000	0.271	1.151
ID389485	389485	13	41.009	21.861	12.230	0	78	78	2	1	-10921639	92.667	93	41	156	1946	30.572	2.000	0.166	0.862
ID389484	389484	None	46.743	17.846	8.786	0	78	78	2	1	-10921639	124.905	116	93	172	2623	23.826	2.000	0.168	1.506
ID389487	389487	None	40.029	12.390	18.031	0	78	78	2	1	-10921639	103.952	103	68	156	2183	24.919	4.800	0.186	1.307
ID389486	389486	11	42.432	7.817	13.207	0	78	78	2	1	-10921639	113.476	120	76	159	2383	25.699	2.000	0.151	1.160
ID389483	389483	8	59.123	8.706	7.898	0	78	78	2	1	-10921639	147.048	142	103	215	3088	30.243	4.800	0.190	1.554
ID389477	389477	8	62.592	8.687	7.923	0	79	79	2	1	-10921639	148.524	150	90	226	3119	34.358	2.000	0.188	1.366
ID389479	389479	13	43.425	21.877	12.701	0	79	79	2	1	-10921639	96.857	85	57	193	2034	37.795	2.000	0.104	0.481
ID389478	389478	11	55.226	8.018	13.199	0	79	79	2	1	-10921639	116.238	109	62	184	2441	35.307	2.000	0.181	1.007
ID389481	389481	12	87.146	22.763	20.120	0	79	79	2	1	-10921639	142.905	147	56	249	3001	59.881	2.000	0.257	0.975
ID389480	389480	10	66.236	21.186	17.895	0	79	79	2	1	-10921639	149.000	147	91	234	3129	46.973	7.600	0.195	1.035
ID389482	389482	4	76.034	17.019	21.229	0	79	79	2	1	-10921639	124.667	118	68	218	2618	44.619	2.000	0.272	1.196
ID389493	389493	11	50.685	8.102	13.243	0	80	80	2	1	-10921639	119.429	115	64	171	2508	31.545	2.000	0.185	1.180
ID389492	389492	14	57.695	18.001	9.331	0	80	80	2	1	-10921639	139.381	136	92	205	2927	31.285	2.000	0.193	1.443
ID389495	389495	15	47.125	12.427	17.917	0	80	80	2	1	-10921639	111.095	103	70	176	2333	29.938	2.000	0.210	1.289
ID389494	389494	10	54.695	21.102	17.341	0	80	80	2	1	-10921639	142.762	140	91	229	2998	39.169	2.000	0.133	0.857
ID389491	389491	8	72.741	9.070	7.754	0	80	80	2	1	-10921639	155.190	146	97	245	3259	40.970	2.000	0.203	1.279
ID389497	389497	4	66.437	16.579	21.477	0	80	80	2	1	-10921639	122.667	114	56	222	2576	45.546	2.000	0.236	1.027
ID389496	389496	12	78.484	23.368	20.656	0	80	80	2	1	-10921639	148.048	136	47	246	3109	58.294	2.000	0.224	0.930
ID389504	389504	12	90.850	23.682	21.254	0	81	81	2	1	-10921639	171.333	170	86	255	3598	51.505	2.000	0.259	1.370
ID389501	389501	10	48.791	20.994	16.705	0	81	81	2	1	-10921639	151.190	156	102	206	3175	30.011	2.000	0.139	1.230
ID389500	389500	11	54.938	7.899	13.266	0	81	81	2	1	-10921639	130.619	127	80	190	2743	31.191	2.000	0.187	1.318
ID389503	389503	4	86.179	16.283	21.362	0	81	81	2	1	-10921639	132.333	125	67	239	2779	55.708	2.000	0.268	1.004
ID389502	389502	15	42.212	12.311	18.063	0	81	81	2	1	-10921639	108.286	96	81	189	2274	29.122	2.000	0.158	1.016
ID389499	389499	14	58.871	17.755	9.379	0	81	81	2	1	-10921639	143.238	139	91	202	3008	32.874	2.000	0.203	1.473
ID389498	389498	8	61.310	8.836	8.049	0	81	81	2	1	-10921639	150.810	147	98	238	3167	33.954	2.000	0.172	1.307
ID389509	389509	4	78.042	16.356	21.291	0	82	82	2	1	-10921639	145.286	124	76	245	3051	47.919	2.000	0.235	1.155
ID389508	389508	10	41.603	21.163	16.815	0	82	82	2	1	-10921639	144.667	152	97	180	3038	23.107	4.800	0.142	1.555
ID389510	389510	12	80.039	23.488	21.972	0	82	82	2	1	-10921639	166.952	168	87	250	3506	45.674	2.000	0.231	1.370
ID389505	389505	8	57.333	9.054	8.324	0	82	82	2	1	-10921639	153.381	156	90	219	3221	37.352	4.800	0.176	1.228
ID389507	389507	11	62.352	7.945	13.305	0	82	82	2	1	-10921639	142.714	147	84	217	2997	35.945	2.000	0.191	1.275
ID389506	389506	14	60.088	17.820	9.625	0	82	82	2	1	-10921639	152.524	151	116	215	3203	28.766	4.800	0.196	1.741
ID389511	389511	8	53.732	9.886	7.891	0	83	83	2	1	-10921639	158.857	158	115	200	3336	26.865	4.800	0.177	1.778
ID389517	389517	12	55.161	23.189	22.204	0	83	83	2	1	-10921639	154.762	161	92	203	3250	28.686	2.000	0.173	1.593
ID389516	389516	4	75.116	16.224	21.205	0	83	83	2	1	-10921639	140.524	135	57	244	2951	47.636	2.000	0.223	1.076
ID389513	389513	11	55.620	7.958	13.494	0	83	83	2	1	-10921639	142.667	147	75	219	2996	34.427	2.000	0.185	1.297
ID389512	389512	14	65.129	17.585	9.838	0	83	83	2	1	-10921639	167.619	157	123	242	3520	32.896	4.800	0.190	1.626
ID389515	389515	15	50.110	12.147	17.953	0	83	83	2	1	-10921639	127.286	127	72	212	2673	34.960	2.000	0.143	0.910
ID389514	389514	10	49.394	20.958	17.085	0	83	83	2	1	-10921639	153.810	157	102	211	3230	28.425	4.800	0.153	1.432
ID389525	389525	14	60.451	17.723	9.837	0	84	84	2	1	-10921639	167.143	174	127	231	3510	29.701	4.800	0.173	1.657
ID389527	389527	11	57.513	7.838	13.161	0	84	84	2	1	-10921639	147.714	156	81	214	3102	40.295	2.000	0.189	1.166
ID389526	389526	16	52.796	8.161	10.878	0	84	84	2	1	-10921639	161.762	162	81	217	3397	37.258	4.800	0.186	1.362
ID389529	389529	15	54.395	12.505	17.829	0	84	84	2	1	-10921639	133.762	130	80	217	2809	35.947	7.600	0.146	0.946
ID389528	389528	10	51.667	21.120	16.967	0	84	84	2	1	-10921639	165.095	160	122	216	3467	27.216	2.000	0.145	1.533
ID389531	389531	12	44.929	21.988	21.852	0	84	84	2	1	-10921639	146.952	151	92	187	3086	27.917	2.000	0.151	1.383
ID389530	389530	4	63.613	16.283	21.171	0	84	84	2	1	-10921639	130.000	128	54	231	2730	46.153	2.000	0.167	0.808
ID389541	389541	4	79.299	16.261	20.744	0	85	85	2	1	-10921639	154.286	157	60	249	3240	56.773	2.000	0.216	0.966
ID389540	389540	15	53.486	12.291	17.915	0	85	85	2	1	-10921639	134.857	139	50	219	2832	41.714	7.600	0.157	0.876
ID389543	389543	17	46.157	26.022	24.939	0	85	85	2	1	-10921639	91.286	100	35	135	1917	30.581	4.800	0.256	1.217
ID389542	389542	12	47.340	22.410	20.784	0	85	85	2	1	-10921639	143.095	146	69	195	3005	32.474	2.000	0.137	1.063
ID389537	389537	16	43.679	9.180	9.651	0	85	85	2	1	-10921639	156.238	163	84	222	3281	33.323	2.000	0.116	0.973
ID389539	389539	11	61.693	7.949	13.381	0	85	85	2	1	-10921639	144.238	137	76	218	3029	40.158	2.000	0.192	1.156
ID389538	389538	14	64.358	17.802	9.875	0	85	85	2	1	-10921639	177.238	169	128	234	3722	32.159	2.000	0.174	1.633
ID389524	389524	17	46.536	25.971	25.132	0	86	86	2	1	-10921639	83.952	87	37	135	1763	27.038	2.000	0.275	1.340
ID389521	389521	15	53.347	12.510	17.886	0	86	86	2	1	-10921639	145.857	142	68	230	3063	37.358	2.000	0.122	0.851
ID389520	389520	11	67.157	7.916	13.247	0	86	86	2	1	-10921639	149.095	151	87	238	3131	40.428	2.000	0.190	1.179
ID389523	389523	4	65.451	16.514	20.605	0	86	86	2	1	-10921639	165.238	164	76	244	3470	49.566	2.000	0.182	1.027
ID389522	389522	10	40.727	20.791	17.496	0	86	86	2	1	-10921639	166.048	168	120	213	3487	28.301	2.000	0.104	1.103
ID389519	389519	14	69.015	17.782	9.843	0	86	86	2	1	-10921639	193.524	191	147	255	4064	31.600	4.800	0.185	1.909
ID389518	389518	16	54.577	9.984	8.547	0	86	86	2	1	-10921639	174.810	175	132	231	3671	26.707	7.600	0.156	1.768
ID389565	389565	4	74.995	16.177	20.155	0	87	87	2	1	-10921639	180.238	182	87	255	3785	46.132	2.000	0.188	1.237
ID389564	389564	15	61.094	12.572	17.725	0	87	87	2	1	-10921639	169.619	160	100	242	3562	39.480	7.600	0.156	1.157
ID389566	389566	10	50.591	22.176	19.602	0	87	87	2	1	-10921639	150.524	153	73	215	3161	39.474	4.800	0.157	1.034
ID389561	389561	16	40.636	9.872	8.431	0	87	87	2	1	-10921639	161.524	165	116	214	3392	24.831	4.800	0.134	1.535
ID389563	389563	11	64.436	8.246	12.605	0	87	87	2	1	-10921639	159.286	153	83	216	3345	44.463	4.800	0.225	1.315
ID389562	389562	14	71.148	17.599	9.694	0	87	87	2	1	-10921639	195.143	191	137	255	4098	35.843	4.800	0.189	1.729
ID389533	389533	11	68.024	8.278	12.149	0	88	88	2	1	-10921639	155.762	151	73	229	3271	47.452	2.000	0.201	1.100
ID389532	389532	14	80.011	17.743	9.936	0	88	88	2	1	-10921639	190.190	182	131	255	3994	39.580	4.800	0.211	1.671
ID389535	389535	10	66.235	22.236	19.609	0	88	88	2	1	-10921639	155.476	152	61	227	3265	47.600	2.000	0.203	1.100
ID389534	389534	15	76.936	13.018	17.880	0	88	88	2	1	-10921639	160.381	156	73	255	3368	50.304	2.000	0.192	1.028
ID389536	389536	4	48.854	16.604	20.640	0	88	88	2	1	-10921639	139.333	137	53	224	2926	44.388	2.000	0.135	0.749
ID389549	389549	18	41.462	26.618	25.607	0	89	89	2	1	-10921639	54.095	49	19	104	1136	27.422	2.000	0.436	1.197
ID389548	389548	10	78.352	22.398	19.515	0	89	89	2	1	-10921639	175.000	181	65	253	3675	52.692	4.800	0.216	1.179
ID389545	389545	11	80.138	8.335	12.140	0	89	89	2	1	-10921639	178.381	176	87	255	3746	50.504	2.000	0.223	1.290
ID389544	389544	14	72.057	17.672	10.008	0	89	89	2	1	-10921639	199.905	198	143	255	4198	35.562	4.800	0.191	1.800
ID389547	389547	4	52.017	16.545	20.427	0	89	89	2	1	-10921639	171.667	171	120	225	3605	31.628	7.600	0.123	1.190
ID389546	389546	15	71.974	13.019	17.884	0	89	89	2	1	-10921639	169.524	158	74	252	3560	46.855	2.000	0.178	1.096
ID389557	389557	15	73.608	13.472	17.974	0	90	90	2	1	-10921639	183.476	168	87	255	3853	52.591	2.000	0.174	1.033
ID389556	389556	11	81.732	8.297	12.278	0	90	90	2	1	-10921639	190.381	198	108	255	3998	49.005	4.800	0.222	1.413
ID389559	389559	10	86.431	22.242	19.193	0	90	90	2	1	-10921639	189.810	186	126	255	3986	42.388	4.800	0.239	1.730
ID389558	389558	4	60.848	15.977	19.461	0	90	90	2	1	-10921639	198.143	201	117	255	4161	39.495	4.800	0.157	1.358
ID389560	389560	18	46.798	25.945	24.840	0	90	90	2	1	-10921639	68.190	60	29	114	1432	27.136	4.800	0.396	1.427
ID389555	389555	14	80.352	17.790	9.802	0	90	90	2	1	-10921639	209.905	203	147	255	4408	33.829	4.800	0.215	2.200
ID389573	389573	18	40.422	25.008	24.898	0	91	91	2	1	-10921639	72.381	69	35	122	1520	23.915	2.000	0.270	1.285
ID389572	389572	4	53.069	17.013	20.453	0	91	91	2	1	-10921639	169.381	179	101	222	3557	37.117	2.000	0.132	1.065
ID389569	389569	11	72.779	8.429	12.222	0	91	91	2	1	-10921639	181.762	178	92	255	3817	50.888	4.800	0.199	1.185
ID389568	389568	14	77.806	17.915	9.772	0	91	91	2	1	-10921639	210.429	207	163	255	4419	35.189	4.800	0.192	1.928
ID389571	389571	10	84.314	22.047	19.240	0	91	91	2	1	-10921639	193.000	198	118	255	4053	44.535	4.800	0.241	1.684
ID389570	389570	15	68.916	13.382	17.973	0	91	91	2	1	-10921639	176.810	172	92	255	3713	46.176	2.000	0.174	1.136
ID389567	389567	None	48.901	11.421	8.421	0	91	91	2	1	-10921639	181.190	185	125	234	3805	32.489	4.800	0.145	1.410
ID389551	389551	11	70.996	8.708	12.027	0	92	92	2	1	-10921639	203.333	211	141	255	4270	37.298	4.800	0.190	1.743
ID389550	389550	14	78.347	17.835	9.893	0	92	92	2	1	-10921639	214.667	204	172	255	4508	32.452	4.800	0.204	2.240
ID389553	389553	10	77.881	22.091	19.099	0	92	92	2	1	-10921639	201.952	197	115	255	4241	43.603	2.000	0.198	1.533
ID389552	389552	15	79.804	13.191	17.882	0	92	92	2	1	-10921639	181.286	190	90	255	3807	49.325	2.000	0.199	1.222
ID389554	389554	4	60.408	16.969	20.183	0	92	92	2	1	-10921639	179.762	185	101	228	3775	40.872	2.000	0.156	1.189
ID389581	389581	14	83.819	17.966	9.938	0	93	93	2	1	-10921639	207.714	204	147	255	4362	36.919	4.800	0.224	2.057
ID389580	389580	19	51.976	10.998	8.066	0	93	93	2	1	-10921639	180.429	185	120	226	3789	34.041	2.000	0.138	1.283
ID389583	389583	15	67.749	13.515	17.850	0	93	93	2	1	-10921639	182.476	185	98	255	3832	41.509	2.000	0.160	1.211
ID389582	389582	11	62.556	8.638	11.874	0	93	93	2	1	-10921639	187.000	184	134	253	3927	34.182	2.000	0.154	1.463
ID389585	389585	4	60.285	16.814	19.808	0	93	93	2	1	-10921639	178.048	191	94	249	3739	50.728	2.000	0.147	0.902
ID389584	389584	10	77.538	21.984	19.215	0	93	93	2	1	-10921639	204.000	217	119	255	4284	43.859	4.800	0.197	1.531
ID389575	389575	14	75.026	18.073	10.146	0	94	94	2	1	-10921639	212.714	217	158	255	4467	32.821	4.800	0.196	2.120
ID389574	389574	19	48.116	11.025	7.969	0	94	94	2	1	-10921639	184.286	189	135	227	3870	25.996	4.800	0.132	1.655
ID389577	389577	15	75.968	13.130	17.884	0	94	94	2	1	-10921639	195.810	200	111	255	4112	48.330	2.000	0.184	1.260
ID389576	389576	11	52.674	8.653	11.102	0	94	94	2	1	-10921639	184.286	183	138	231	3870	29.749	4.800	0.139	1.517
ID389579	389579	10	76.519	21.935	18.888	0	94	94	2	1	-10921639	203.762	215	119	255	4279	45.313	4.800	0.188	1.423
ID389578	389578	4	64.907	16.392	19.578	0	94	94	2	1	-10921639	197.762	215	82	255	4153	59.670	4.800	0.162	0.925
ID389589	389589	10	72.674	21.855	18.582	0	95	95	2	1	-10921639	202.524	204	127	255	4253	45.014	4.800	0.181	1.378
ID389588	389588	15	80.695	12.875	18.031	0	95	95	2	1	-10921639	205.095	203	115	255	4307	44.980	2.000	0.193	1.473
ID389590	389590	4	64.018	16.317	19.752	0	95	95	2	1	-10921639	200.619	218	92	255	4213	55.403	7.600	0.162	1.010
ID389587	389587	14	73.928	18.042	10.282	0	95	95	2	1	-10921639	213.667	225	145	255	4487	36.872	4.800	0.194	1.885
ID389586	389586	19	57.797	10.315	8.411	0	95	95	2	1	-10921639	188.952	198	107	251	3968	42.066	4.800	0.146	1.142
ID389607	389607	14	68.355	17.868	10.607	0	96	96	2	1	-10921639	202.190	205	154	255	4246	32.559	4.800	0.174	1.844
ID389606	389606	19	62.929	10.599	8.127	0	96	96	2	1	-10921639	202.143	198	148	255	4245	29.990	4.800	0.168	1.937
ID389609	389609	15	70.920	13.238	18.118	0	96	96	2	1	-10921639	209.524	214	141	255	4400	42.699	4.800	0.169	1.422
ID389608	389608	11	56.736	8.663	12.006	0	96	96	2	1	-10921639	178.952	174	131	237	3758	35.776	2.000	0.126	1.118
ID389611	389611	4	64.218	16.255	19.744	0	96	96	2	1	-10921639	209.857	228	91	255	4407	54.795	4.800	0.161	1.065
ID389610	389610	10	76.568	21.900	18.315	0	96	96	2	1	-10921639	214.619	239	119	255	4507	45.430	4.800	0.196	1.546
ID389596	389596	4	65.144	16.336	19.737	0	97	97	2	1	-10921639	211.238	223	93	255	4436	51.865	4.800	0.173	1.199
ID389591	389591	19	67.397	10.473	8.191	0	97	97	2	1	-10921639	190.524	205	106	255	4001	43.723	4.800	0.172	1.281
ID389593	389593	11	41.665	8.371	12.111	0	97	97	2	1	-10921639	154.238	154	86	209	3239	37.518	7.600	0.122	0.895
ID389592	389592	14	66.146	18.148	10.792	0	97	97	2	1	-10921639	191.571	183	141	255	4023	31.874	2.000	0.167	1.717
ID389595	389595	10	79.876	22.073	18.226	0	97	97	2	1	-10921639	211.238	214	124	255	4436	40.296	4.800	0.207	1.801
ID389594	389594	15	71.755	13.656	18.062	0	97	97	2	1	-10921639	216.095	234	137	255	4538	41.617	4.800	0.173	1.530
ID389605	389605	10	85.321	22.122	18.228	0	98	98	2	1	-10921639	209.714	212	136	255	4404	41.105	4.800	0.236	1.951
ID389604	389604	15	71.352	13.568	17.949	0	98	98	2	1	-10921639	211.000	220	124	255	4431	41.144	7.600	0.174	1.518
ID389603	389603	14	56.632	18.869	10.354	0	98	98	2	1	-10921639	177.429	185	135	239	3726	31.120	4.800	0.167	1.633
ID389602	389602	19	74.074	10.643	7.665	0	98	98	2	1	-10921639	205.714	201	146	255	4320	35.050	4.800	0.192	1.892
ID389597	389597	19	79.254	10.926	8.156	0	99	99	2	1	-10921639	205.810	223	141	255	4322	38.631	4.800	0.211	1.854
ID389599	389599	11	48.796	8.200	12.993	0	99	99	2	1	-10921639	140.048	147	63	201	2941	41.030	7.600	0.151	0.894
ID389598	389598	14	45.858	18.746	10.174	0	99	99	2	1	-10921639	166.476	170	130	213	3496	24.211	4.800	0.135	1.634
ID389601	389601	10	84.060	21.858	18.239	0	99	99	2	1	-10921639	208.952	214	126	255	4388	44.570	4.800	0.233	1.770
ID389600	389600	15	85.316	13.320	17.997	0	99	99	2	1	-10921639	202.571	214	95	255	4254	51.615	4.800	0.225	1.444
ID389621	389621	None	41.059	16.960	22.290	0	100	100	2	1	-10921639	119.143	118	63	193	2502	41.642	2.000	0.113	0.579
ID389620	389620	10	87.989	22.114	18.704	0	100	100	2	1	-10921639	202.286	205	114	255	4248	52.686	2.000	0.226	1.418
ID389617	389617	14	40.181	18.740	10.395	0	100	100	2	1	-10921639	159.286	150	118	206	3345	26.978	7.600	0.118	1.249
ID389616	389616	19	75.848	11.404	7.655	0	100	100	2	1	-10921639	190.048	181	108	255	3991	40.888	4.800	0.206	1.590
ID389619	389619	15	84.219	13.083	17.944	0	100	100	2	1	-10921639	200.857	206	101	255	4218	46.823	4.800	0.217	1.531
ID389618	389618	11	58.410	8.422	13.202	0	100	100	2	1	-10921639	142.476	143	79	205	2992	41.306	4.800	0.204	1.167
ID389613	389613	11	50.630	8.771	13.590	0	101	101	2	1	-10921639	137.810	143	78	203	2894	34.934	2.000	0.147	1.011
ID389612	389612	19	74.549	11.703	7.324	0	101	101	2	1	-10921639	168.810	168	93	251	3545	45.790	2.000	0.215	1.304
ID389615	389615	10	76.212	22.121	18.530	0	101	101	2	1	-10921639	204.429	235	126	255	4293	49.415	2.000	0.184	1.286
ID389614	389614	15	84.009	12.977	17.960	0	101	101	2	1	-10921639	196.524	200	127	255	4127	44.241	2.000	0.212	1.556
ID389629	389629	15	73.292	12.738	17.688	0	102	102	2	1	-10921639	204.905	208	119	255	4303	40.977	4.800	0.198	1.652
ID389628	389628	11	45.353	9.001	13.797	0	102	102	2	1	-10921639	128.143	128	76	185	2691	35.190	2.000	0.131	0.843
ID389630	389630	10	79.168	22.128	18.615	0	102	102	2	1	-10921639	206.190	214	135	255	4330	46.213	2.000	0.192	1.436
ID389627	389627	14	43.620	18.924	11.781	0	102	102	2	1	-10921639	178.571	178	130	216	3750	22.932	4.800	0.120	1.667
ID389626	389626	19	67.406	12.196	7.493	0	102	102	2	1	-10921639	167.286	160	105	234	3513	39.289	4.800	0.199	1.413
ID389623	389623	14	44.375	19.782	12.279	0	103	103	2	1	-10921639	178.857	184	106	231	3756	35.109	6.277	0.117	1.069
ID389622	389622	19	56.390	13.062	7.885	0	103	103	2	1	-10921639	151.524	148	89	215	3182	33.851	2.000	0.169	1.293
ID389625	389625	10	74.804	22.208	18.430	0	103	103	2	1	-10921639	210.762	211	134	255	4426	38.199	4.800	0.179	1.672
ID389624	389624	15	73.155	12.484	17.676	0	103	103	2	1	-10921639	197.857	220	107	255	4155	51.270	4.800	0.190	1.232
ID389631	389631	19	41.696	13.897	8.363	0	104	104	2	1	-10921639	140.143	139	94	194	2943	30.876	2.000	0.119	0.962
ID389633	389633	15	70.247	12.245	17.253	0	104	104	2	1	-10921639	209.190	215	138	255	4393	36.026	7.600	0.185	1.815
ID389632	389632	14	44.212	20.430	13.166	0	104	104	2	1	-10921639	200.190	201	149	246	4204	26.882	4.800	0.127	1.682
ID389634	389634	10	74.513	22.189	18.187	0	104	104	2	1	-10921639	209.619	214	134	255	4402	40.268	2.000	0.173	1.533
ID389640	389640	10	69.511	21.987	18.077	0	105	105	2	1	-10921639	199.333	201	120	255	4186	40.224	2.000	0.162	1.381
ID389639	389639	15	62.662	12.563	16.629	0	105	105	2	1	-10921639	198.143	200	147	239	4161	24.767	4.800	0.192	2.574
ID389638	389638	14	47.649	20.789	14.567	0	105	105	2	1	-10921639	208.333	204	146	249	4375	27.609	4.800	0.127	1.699
ID389648	389648	10	69.687	22.419	18.119	0	106	106	2	1	-10921639	197.952	202	135	255	4157	38.133	2.000	0.157	1.412
ID389647	389647	15	55.055	12.686	17.163	0	106	106	2	1	-10921639	176.857	180	134	225	3714	22.197	4.800	0.184	2.474
ID389637	389637	10	59.706	22.080	17.691	0	107	107	2	1	-10921639	180.905	176	129	253	3799	38.534	2.000	0.136	1.122
ID389636	389636	15	57.374	12.437	17.333	0	107	107	2	1	-10921639	169.333	180	93	217	3556	36.135	4.800	0.183	1.450
ID389635	389635	None	51.626	17.419	7.859	0	107	107	2	1	-10921639	154.190	152	94	225	3238	37.907	2.000	0.116	0.848
ID389645	389645	15	63.344	12.261	17.266	0	108	108	2	1	-10921639	165.190	165	96	224	3469	36.023	4.800	0.201	1.532
ID389646	389646	10	63.389	22.073	17.628	0	108	108	2	1	-10921639	177.190	186	101	250	3721	41.260	2.000	0.161	1.192
ID389644	389644	10	59.718	21.924	17.139	0	109	109	2	1	-10921639	196.381	202	143	249	4124	27.117	4.800	0.166	2.064
ID389641	389641	21	45.378	17.919	7.710	0	109	109	2	1	-10921639	146.524	145	93	230	3077	32.253	2.000	0.117	0.952
ID389643	389643	15	62.654	12.099	17.229	0	109	109	2	1	-10921639	164.000	158	117	222	3444	32.682	4.800	0.193	1.623
ID389642	389642	None	49.639	14.044	12.784	0	109	109	2	1	-10921639	159.714	156	102	227	3354	35.392	2.000	0.113	0.916
ID389653	389653	21	44.075	17.886	8.071	0	110	110	2	1	-10921639	158.333	163	98	215	3325	30.873	2.000	0.124	1.128
ID389655	389655	10	64.584	21.895	17.428	0	110	110	2	1	-10921639	186.667	186	134	240	3920	30.095	7.600	0.184	1.929
ID389654	389654	15	67.499	12.341	17.166	0	110	110	2	1	-10921639	176.286	179	108	240	3702	36.113	7.600	0.207	1.676
ID389652	389652	24	40.719	27.000	30.000	0	111	111	2	1	-10921639	53.524	52	21	108	1124	27.549	2.000	0.382	1.075
ID389649	389649	21	61.049	17.963	8.301	0	111	111	2	1	-10921639	167.952	171	94	246	3527	40.518	2.000	0.160	1.146
ID389651	389651	10	44.064	21.601	17.499	0	111	111	2	1	-10921639	165.857	162	132	203	3483	22.451	7.600	0.144	1.859
ID389650	389650	15	66.146	12.309	17.184	0	111	111	2	1	-10921639	168.476	175	104	230	3538	35.504	4.800	0.212	1.658
ID389657	389657	15	59.692	12.061	17.006	0	112	112	2	1	-10921639	158.476	160	117	217	3328	30.523	4.800	0.209	1.793
ID389656	389656	21	50.253	17.965	8.741	0	112	112	2	1	-10921639	173.762	170	122	220	3649	23.862	4.800	0.158	1.986
ID389659	389659	24	43.563	26.000	30.000	0	112	112	2	1	-10921639	64.238	58	38	103	1349	19.766	4.800	0.430	1.955
ID389658	389658	10	44.842	20.834	17.524	0	112	112	2	1	-10921639	175.905	173	126	218	3694	25.122	4.800	0.139	1.713
ID389661	389661	15	59.484	12.503	17.203	0	113	113	2	1	-10921639	163.762	160	127	229	3439	26.009	4.800	0.190	2.013
ID389660	389660	21	44.988	17.939	9.078	0	113	113	2	1	-10921639	162.857	157	102	198	3420	27.343	4.800	0.137	1.436
ID389662	389662	10	56.406	21.666	17.723	0	113	113	2	1	-10921639	169.762	176	108	225	3565	36.165	4.800	0.175	1.400
ID389665	389665	21	40.382	17.530	8.587	0	114	114	2	1	-10921639	155.762	156	96	203	3271	24.356	4.800	0.140	1.575
ID389666	389666	15	56.643	12.567	17.270	0	114	114	2	1	-10921639	153.762	149	123	213	3229	24.690	4.800	0.182	1.918
ID389672	389672	10	48.983	22.786	18.175	0	115	115	2	1	-10921639	154.095	154	101	208	3236	33.291	2.000	0.150	1.205
ID389671	389671	15	65.404	12.406	17.268	0	115	115	2	1	-10921639	159.524	163	90	217	3350	35.244	4.800	0.231	1.696
ID389670	389670	21	46.284	18.388	9.189	0	115	115	2	1	-10921639	151.048	154	69	201	3172	32.455	2.000	0.130	1.070
ID389681	389681	15	52.713	13.048	17.044	0	116	116	2	1	-10921639	170.762	171	129	212	3586	23.119	4.800	0.179	2.244
ID389680	389680	21	46.327	18.235	8.924	0	116	116	2	1	-10921639	150.714	148	102	201	3165	24.938	2.000	0.132	1.414
ID389682	389682	10	45.000	22.492	18.054	0	116	116	2	1	-10921639	165.810	163	113	198	3482	24.969	4.800	0.152	1.751
ID389669	389669	10	58.484	22.407	17.991	0	117	117	2	1	-10921639	167.810	162	118	241	3524	29.956	4.800	0.157	1.524
ID389668	389668	15	44.460	13.283	16.880	0	117	117	2	1	-10921639	149.095	152	90	195	3131	25.106	4.800	0.173	1.755
ID389667	389667	21	43.333	18.738	9.002	0	117	117	2	1	-10921639	144.762	148	72	191	3040	29.893	2.000	0.133	1.141
ID389664	389664	10	54.944	23.267	18.315	0	118	118	2	1	-10921639	173.381	164	119	228	3641	32.735	4.800	0.176	1.585
ID389663	389663	15	57.832	13.591	16.947	0	118	118	2	1	-10921639	156.381	149	106	220	3284	30.957	4.800	0.175	1.503
ID389679	389679	10	55.227	22.059	17.803	0	119	119	2	1	-10921639	182.238	172	139	246	3827	30.237	6.319	0.145	1.522
ID389678	389678	15	48.905	13.597	16.346	0	119	119	2	1	-10921639	156.667	158	103	215	3290	28.866	2.000	0.145	1.376
ID389677	389677	10	64.730	21.281	17.141	0	120	120	2	1	-10921639	197.238	193	161	255	4142	29.112	4.800	0.157	1.840
ID389676	389676	15	43.581	13.070	16.823	0	120	120	2	1	-10921639	134.286	140	80	193	2820	29.024	4.800	0.181	1.416
ID389673	389673	None	40.679	18.034	8.446	0	121	121	2	1	-10921639	144.667	142	95	197	3038	29.964	2.000	0.107	0.936
ID389675	389675	10	61.607	21.144	17.175	0	121	121	2	1	-10921639	194.952	197	132	245	4094	30.951	7.600	0.157	1.706
ID389674	389674	15	47.063	12.739	16.902	0	121	121	2	1	-10921639	137.810	136	95	182	2894	23.370	4.800	0.200	1.962
ID389684	389684	10	55.563	21.143	17.043	0	122	122	2	1	-10921639	191.476	193	147	245	4021	26.436	4.800	0.143	1.812
ID389683	389683	15	46.845	12.646	16.896	0	122	122	2	1	-10921639	136.333	138	91	171	2863	22.782	4.800	0.191	1.922
ID389685	389685	15	48.440	12.653	16.625	0	123	123	2	1	-10921639	138.143	134	94	189	2901	24.334	4.800	0.199	1.883
ID389686	389686	10	56.825	21.406	17.429	0	123	123	2	1	-10921639	190.619	185	143	250	4003	29.390	6.062	0.136	1.555
ID389688	389688	10	55.706	20.756	16.613	0	124	124	2	1	-10921639	186.000	187	131	240	3906	28.948	4.800	0.145	1.632
ID389687	389687	15	59.832	12.852	16.627	0	124	124	2	1	-10921639	149.619	153	97	206	3142	30.691	4.800	0.234	1.848
ID389692	389692	10	48.441	21.037	17.070	0	125	125	2	1	-10921639	180.238	178	136	245	3785	25.108	2.000	0.115	1.485
ID389691	389691	15	57.029	12.764	16.263	0	125	125	2	1	-10921639	143.810	139	103	203	3020	28.033	2.000	0.184	1.593
ID389689	389689	15	49.408	12.862	16.482	0	126	126	2	1	-10921639	136.571	140	97	178	2868	24.820	2.000	0.178	1.659
ID389690	389690	10	53.910	20.863	17.494	0	126	126	2	1	-10921639	191.524	186	128	252	4022	28.720	2.000	0.123	1.459
ID389699	389699	10	45.878	20.637	17.105	0	127	127	2	1	-10921639	185.524	189	147	245	3896	25.620	6.357	0.110	1.439
ID389698	389698	15	45.627	13.028	16.322	0	127	127	2	1	-10921639	150.429	148	105	190	3159	22.067	4.800	0.156	1.843
ID389697	389697	10	53.003	21.630	17.265	0	128	128	2	1	-10921639	189.476	182	147	246	3979	27.108	4.800	0.156	1.887
ID389696	389696	15	53.888	12.846	15.924	0	128	128	2	1	-10921639	159.905	151	126	209	3358	26.946	4.800	0.163	1.662
ID389695	389695	None	40.018	16.730	3.827	0	128	128	2	1	-10921639	109.238	116	64	141	2294	23.497	2.000	0.197	1.529
ID389693	389693	15	55.477	13.163	15.990	0	129	129	2	1	-10921639	170.190	168	114	227	3574	29.671	4.800	0.172	1.685
ID389694	389694	10	56.460	21.050	16.945	0	129	129	2	1	-10921639	188.857	185	142	250	3966	30.188	4.800	0.140	1.536
ID389701	389701	10	67.829	21.248	17.546	0	130	130	2	1	-10921639	201.333	207	134	255	4228	37.956	4.800	0.203	1.788
ID389700	389700	15	57.802	12.701	16.070	0	130	130	2	1	-10921639	169.762	167	135	219	3565	25.442	4.800	0.182	2.059
ID389705	389705	10	59.515	20.969	17.637	0	131	131	2	1	-10921639	170.238	163	107	219	3575	35.606	4.800	0.190	1.526
ID389704	389704	15	49.590	12.895	16.012	0	131	131	2	1	-10921639	159.810	158	127	208	3356	22.833	4.800	0.176	2.098
ID389703	389703	10	62.173	20.715	17.431	0	132	132	2	1	-10921639	180.619	181	141	233	3793	28.182	4.800	0.189	2.036
ID389702	389702	15	57.028	13.417	16.063	0	132	132	2	1	-10921639	157.857	157	102	215	3315	31.760	4.800	0.199	1.653
ID389713	389713	10	66.793	20.992	17.132	0	133	133	2	1	-10921639	177.333	179	128	237	3724	33.008	4.800	0.184	1.671
ID389712	389712	15	53.983	13.095	16.155	0	133	133	2	1	-10921639	154.762	153	104	202	3250	28.411	4.800	0.188	1.723
ID389711	389711	None	47.426	16.128	3.837	0	133	133	2	1	-10921639	112.190	114	69	151	2356	24.478	2.000	0.210	1.589
ID389707	389707	10	48.534	20.974	17.286	0	134	134	2	1	-10921639	172.190	174	129	228	3616	27.600	6.277	0.136	1.492
ID389706	389706	15	54.407	13.007	16.200	0	134	134	2	1	-10921639	155.286	149	112	207	3261	28.148	4.800	0.177	1.659
ID389710	389710	10	51.903	20.198	17.226	0	135	135	2	1	-10921639	186.952	189	135	227	3926	26.110	4.800	0.147	1.837
ID389715	389715	10	53.314	20.809	17.126	0	136	136	2	1	-10921639	181.238	180	129	236	3806	27.622	6.163	0.151	1.725
ID389714	389714	15	40.091	12.769	16.685	0	136	136	2	1	-10921639	128.190	130	70	167	2692	30.494	4.800	0.156	1.137
ID389709	389709	10	54.848	19.782	16.995	0	137	137	2	1	-10921639	180.524	182	125	236	3791	31.938	6.275	0.141	1.399
ID389708	389708	15	47.219	12.982	16.008	0	137	137	2	1	-10921639	144.381	146	103	195	3032	25.816	4.800	0.175	1.665
ID389717	389717	10	64.772	19.717	16.960	0	138	138	2	1	-10921639	189.619	189	127	248	3982	32.986	4.800	0.184	1.785
ID389716	389716	15	48.776	12.827	16.002	0	138	138	2	1	-10921639	150.762	153	103	192	3166	24.922	4.800	0.173	1.780
ID389719	389719	10	56.067	19.715	16.905	0	139	139	2	1	-10921639	176.095	173	116	244	3698	32.255	7.600	0.153	1.449
ID389718	389718	15	42.278	12.680	15.334	0	139	139	2	1	-10921639	144.381	145	108	186	3032	22.531	2.000	0.127	1.443
ID389722	389722	10	50.682	20.817	17.064	0	140	140	2	1	-10921639	166.095	168	124	214	3488	26.100	4.800	0.171	1.856
ID389721	389721	10	55.860	19.413	17.270	0	141	141	2	1	-10921639	171.571	171	127	233	3603	28.637	4.800	0.150	1.559
ID389720	389720	15	51.016	13.102	15.444	0	141	141	2	1	-10921639	155.286	157	93	211	3261	32.631	4.800	0.151	1.250
ID389724	389724	10	52.550	19.436	17.182	0	142	142	2	1	-10921639	172.048	168	128	228	3613	28.816	2.000	0.131	1.384
ID389723	389723	15	41.994	13.094	15.875	0	142	142	2	1	-10921639	143.143	148	90	185	3006	26.895	4.800	0.154	1.418
ID389729	389729	10	49.858	18.997	17.061	0	143	143	2	1	-10921639	158.857	152	126	218	3336	26.272	2.000	0.134	1.430
ID389728	389728	15	42.833	12.848	15.157	0	143	143	2	1	-10921639	146.667	146	112	183	3080	19.574	4.800	0.157	2.033
ID389727	389727	10	53.430	19.468	16.641	0	144	144	2	1	-10921639	166.952	171	114	237	3506	33.434	4.800	0.148	1.288
ID389725	389725	15	48.743	12.822	15.614	0	145	145	2	1	-10921639	139.429	138	96	197	2928	27.283	4.800	0.182	1.570
ID389726	389726	10	61.783	19.615	16.841	0	145	145	2	1	-10921639	178.667	180	118	235	3752	33.204	4.800	0.189	1.713
ID389733	389733	10	51.704	20.218	16.248	0	146	146	2	1	-10921639	173.952	175	135	218	3653	23.357	7.600	0.165	2.107
ID389732	389732	15	45.141	13.091	16.015	0	146	146	2	1	-10921639	141.810	148	100	184	2978	26.074	7.600	0.184	1.688
ID389739	389739	10	64.592	19.645	16.415	0	147	147	2	1	-10921639	182.905	175	148	247	3841	27.013	4.800	0.199	2.246
ID389738	389738	15	50.587	13.036	15.496	0	147	147	2	1	-10921639	146.857	152	98	203	3084	27.572	7.600	0.178	1.612
ID389731	389731	10	66.646	19.625	16.456	0	148	148	2	1	-10921639	186.524	187	141	248	3917	33.152	4.800	0.182	1.733
ID389730	389730	15	45.505	13.106	15.790	0	148	148	2	1	-10921639	145.571	150	89	181	3057	27.849	4.800	0.171	1.525
ID389735	389735	10	69.979	19.999	16.161	0	149	149	2	1	-10921639	195.095	195	159	255	4097	29.168	4.800	0.192	2.152
ID389734	389734	15	40.218	12.782	15.651	0	149	149	2	1	-10921639	140.905	146	94	173	2959	21.975	4.800	0.152	1.688
ID389737	389737	10	70.596	19.359	16.811	0	150	150	2	1	-10921639	187.762	189	118	253	3943	37.005	4.800	0.189	1.613
ID389736	389736	15	42.661	12.704	15.383	0	150	150	2	1	-10921639	155.857	156	120	198	3273	20.153	4.800	0.134	1.826
ID389744	389744	10	73.785	19.934	15.905	0	151	151	2	1	-10921639	196.429	189	147	255	4125	35.760	4.800	0.200	1.830
ID389743	389743	15	48.378	13.086	15.488	0	151	151	2	1	-10921639	151.095	151	105	191	3173	27.698	2.000	0.152	1.442
ID389742	389742	None	42.796	12.707	7.024	0	151	151	2	1	-10921639	129.190	125	100	172	2713	22.746	2.000	0.143	1.424
ID389741	389741	10	70.433	20.228	15.998	0	152	152	2	1	-10921639	199.857	200	154	255	4197	32.325	4.800	0.190	1.974
ID389740	389740	15	57.388	13.288	15.965	0	152	152	2	1	-10921639	164.048	154	112	222	3445	33.519	4.800	0.171	1.426
ID389753	389753	15	57.611	13.065	16.245	0	153	153	2	1	-10921639	155.810	149	107	211	3272	30.224	2.000	0.176	1.545
ID389752	389752	22	47.927	12.207	6.809	0	153	153	2	1	-10921639	125.095	124	80	174	2627	30.050	2.000	0.177	1.254
ID389754	389754	10	68.955	20.416	16.379	0	153	153	2	1	-10921639	194.000	197	158	252	4074	28.745	4.800	0.190	2.155
ID389757	389757	10	67.134	20.324	16.044	0	154	154	2	1	-10921639	186.762	182	149	244	3922	29.378	4.800	0.188	2.008
ID389756	389756	15	64.604	13.305	16.002	0	154	154	2	1	-10921639	169.286	168	109	218	3555	35.353	4.800	0.206	1.639
ID389755	389755	22	48.455	12.481	6.793	0	154	154	2	1	-10921639	126.048	116	85	182	2647	32.340	2.000	0.176	1.169
ID389760	389760	10	63.644	20.381	16.004	0	155	155	2	1	-10921639	195.905	198	148	246	4114	29.710	6.285	0.173	1.949
ID389759	389759	15	63.110	13.131	16.081	0	155	155	2	1	-10921639	166.524	161	109	222	3497	33.409	4.800	0.189	1.583
ID389758	389758	22	45.423	12.728	6.872	0	155	155	2	1	-10921639	126.952	120	86	191	2666	27.724	2.000	0.128	1.043
ID389748	389748	None	51.393	22.644	17.897	0	156	156	2	1	-10921639	133.238	132	65	196	2798	43.170	2.000	0.167	0.884
ID389745	389745	22	55.729	12.635	6.965	0	156	156	2	1	-10921639	138.524	129	101	205	2909	31.070	2.000	0.167	1.273
ID389747	389747	10	60.092	19.563	15.999	0	156	156	2	1	-10921639	192.190	189	152	251	4036	27.154	4.800	0.168	2.031
ID389746	389746	15	64.633	13.250	16.044	0	156	156	2	1	-10921639	165.381	161	112	222	3473	36.208	4.800	0.194	1.482
ID389749	389749	22	51.216	12.440	6.797	0	157	157	2	1	-10921639	142.524	135	98	202	2993	28.322	4.800	0.181	1.541
ID389751	389751	10	53.364	19.793	16.438	0	157	157	2	1	-10921639	184.381	184	146	228	3872	24.134	6.330	0.153	2.024
ID389750	389750	15	55.067	13.241	16.231	0	157	157	2	1	-10921639	148.333	142	95	209	3115	32.555	2.000	0.170	1.321
ID389773	389773	22	46.550	12.549	6.908	0	158	158	2	1	-10921639	134.952	137	97	194	2834	27.897	2.000	0.137	1.165
ID389775	389775	15	55.885	13.369	16.518	0	158	158	2	1	-10921639	147.143	151	78	213	3090	40.687	4.800	0.195	1.181
ID389774	389774	10	47.296	20.464	16.110	0	158	158	2	1	-10921639	173.905	170	135	211	3652	21.826	4.800	0.148	2.050
ID389776	389776	23	49.125	22.519	17.393	0	158	158	2	1	-10921639	151.667	150	102	206	3185	36.766	7.600	0.146	1.053
ID389761	389761	22	60.787	12.410	6.988	0	159	159	2	1	-10921639	145.381	134	104	214	3053	33.347	2.000	0.199	1.450
ID389763	389763	23	47.539	22.727	17.542	0	159	159	2	1	-10921639	131.571	125	69	194	2763	39.403	7.600	0.159	0.919
ID389762	389762	15	65.158	13.258	16.850	0	159	159	2	1	-10921639	150.333	154	82	216	3157	39.768	2.000	0.197	1.246
ID389765	389765	23	49.127	20.465	15.900	0	160	160	2	1	-10921639	169.714	171	122	214	3564	24.880	4.800	0.158	1.859
ID389764	389764	22	52.216	12.529	6.796	0	160	160	2	1	-10921639	138.429	135	94	198	2907	34.213	2.000	0.146	1.030
ID389766	389766	15	65.832	13.183	16.660	0	160	160	2	1	-10921639	151.857	162	83	214	3189	41.137	2.000	0.221	1.334
ID389769	389769	15	65.014	13.091	16.968	0	161	161	2	1	-10921639	149.238	154	90	206	3134	36.169	2.000	0.213	1.447
ID389768	389768	23	46.815	20.991	15.494	0	161	161	2	1	-10921639	172.238	181	124	228	3617	28.231	7.600	0.120	1.306
ID389767	389767	22	62.432	12.467	6.611	0	161	161	2	1	-10921639	162.714	161	115	220	3417	33.477	4.800	0.205	1.651
ID389781	389781	23	55.911	21.062	15.922	0	162	162	2	1	-10921639	182.381	186	128	236	3830	23.779	4.800	0.175	2.281
ID389780	389780	22	64.753	12.166	6.542	0	162	162	2	1	-10921639	157.048	159	108	217	3298	33.794	4.800	0.216	1.650
ID389782	389782	15	56.631	13.313	16.795	0	162	162	2	1	-10921639	144.714	147	75	212	3039	38.029	4.800	0.197	1.250
ID389777	389777	22	70.857	11.885	6.363	0	163	163	2	1	-10921639	164.238	167	94	241	3449	40.493	4.800	0.210	1.409
ID389779	389779	23	61.357	23.132	17.678	0	163	163	2	1	-10921639	154.381	154	76	218	3242	41.250	4.800	0.197	1.233
ID389778	389778	15	67.088	13.027	16.774	0	163	163	2	1	-10921639	161.048	162	96	235	3382	39.481	4.800	0.212	1.429
ID389772	389772	23	64.916	22.501	17.328	0	164	164	2	1	-10921639	175.667	185	104	242	3689	42.009	4.800	0.186	1.312
ID389771	389771	15	92.719	12.954	16.806	0	164	164	2	1	-10921639	191.286	190	118	255	4017	46.148	4.800	0.260	1.709
ID389770	389770	22	69.982	11.572	6.175	0	164	164	2	1	-10921639	160.000	162	95	218	3360	36.829	4.800	0.235	1.651
ID389788	389788	23	80.339	22.285	17.158	0	165	165	2	1	-10921639	193.714	202	113	255	4068	39.943	4.800	0.227	1.795
ID389787	389787	15	92.164	13.213	16.644	0	165	165	2	1	-10921639	183.000	189	94	255	3843	50.517	4.800	0.282	1.595
ID389786	389786	22	75.187	11.545	6.094	0	165	165	2	1	-10921639	155.619	153	96	239	3268	40.097	2.000	0.238	1.493
ID389789	389789	22	79.567	11.482	5.881	0	166	166	2	1	-10921639	162.429	175	92	249	3411	45.871	4.800	0.262	1.471
ID389791	389791	23	86.284	22.833	17.320	0	166	166	2	1	-10921639	184.905	200	85	255	3883	53.892	2.000	0.245	1.350
ID389790	389790	15	97.294	13.188	16.796	0	166	166	2	1	-10921639	183.762	184	96	255	3859	52.732	4.800	0.288	1.559
ID389793	389793	15	93.571	13.112	16.636	0	167	167	2	1	-10921639	181.857	198	92	255	3819	56.084	2.000	0.267	1.366
ID389792	389792	22	71.975	11.425	5.499	0	167	167	2	1	-10921639	148.429	157	61	229	3117	52.989	2.000	0.225	1.031
ID389794	389794	23	84.889	22.859	17.292	0	167	167	2	1	-10921639	192.429	198	101	255	4041	50.007	2.000	0.221	1.395
ID389785	389785	23	89.858	22.724	17.341	0	168	168	2	1	-10921639	197.238	194	105	255	4142	50.239	4.800	0.256	1.601
ID389784	389784	15	89.960	13.335	16.700	0	168	168	2	1	-10921639	191.619	206	100	255	4024	52.336	4.800	0.269	1.552
ID389783	389783	22	71.772	11.103	5.461	0	168	168	2	1	-10921639	149.143	143	83	239	3132	45.994	2.000	0.227	1.201
ID389797	389797	23	90.300	22.908	17.762	0	169	169	2	1	-10921639	173.857	176	85	255	3651	54.743	2.000	0.264	1.328
ID389796	389796	15	84.430	13.426	16.509	0	169	169	2	1	-10921639	181.667	198	85	255	3815	58.332	4.800	0.245	1.227
ID389795	389795	22	83.421	11.199	5.368	0	169	169	2	1	-10921639	153.762	152	83	247	3229	49.804	2.000	0.265	1.294
ID389800	389800	23	90.980	22.838	18.005	0	170	170	2	1	-10921639	173.857	172	81	255	3651	54.602	4.800	0.280	1.393
ID389799	389799	15	81.829	13.601	16.067	0	170	170	2	1	-10921639	196.952	196	141	255	4136	38.196	4.800	0.227	1.904
ID389798	389798	22	62.510	11.238	5.701	0	170	170	2	1	-10921639	142.905	147	76	207	3001	37.696	2.000	0.203	1.277
ID389813	389813	22	75.019	11.070	5.839	0	171	171	2	1	-10921639	148.952	139	95	240	3128	40.827	2.000	0.237	1.397
ID389812	389812	None	44.866	16.708	3.784	0	171	171	2	1	-10921639	116.048	113	67	181	2437	27.480	4.800	0.173	1.244
ID389815	389815	23	92.113	22.537	18.051	0	171	171	2	1	-10921639	167.571	160	81	255	3519	57.987	2.000	0.276	1.251
ID389814	389814	15	75.257	13.667	15.591	0	171	171	2	1	-10921639	185.762	182	105	255	3901	43.402	2.000	0.200	1.425
ID389809	389809	22	73.692	11.033	5.918	0	172	172	2	1	-10921639	144.238	136	101	239	3029	39.350	2.000	0.234	1.390
ID389811	389811	23	90.209	22.440	18.062	0	172	172	2	1	-10921639	169.000	168	108	250	3549	44.514	4.800	0.295	1.729
ID389810	389810	15	73.063	13.510	15.067	0	172	172	2	1	-10921639	187.667	179	124	255	3941	37.522	2.000	0.186	1.567
ID389805	389805	25	43.229	16.360	3.508	0	173	173	2	1	-10921639	118.905	113	82	168	2497	23.482	2.000	0.150	1.321
ID389807	389807	15	75.821	13.472	14.940	0	173	173	2	1	-10921639	179.000	192	91	255	3759	50.761	2.000	0.199	1.171
ID389806	389806	22	75.435	11.078	5.931	0	173	173	2	1	-10921639	148.571	145	91	229	3120	41.349	2.000	0.242	1.402
ID389808	389808	23	92.909	22.469	18.243	0	173	173	2	1	-10921639	166.571	159	81	253	3498	56.182	2.000	0.305	1.387
ID389823	389823	25	46.734	16.430	3.800	0	174	174	2	1	-10921639	121.619	113	83	175	2554	28.006	2.000	0.157	1.178
ID389825	389825	15	68.518	13.857	14.024	0	174	174	2	1	-10921639	186.429	189	113	245	3915	35.915	4.800	0.188	1.643
ID389824	389824	22	86.451	11.121	5.997	0	174	174	2	1	-10921639	159.762	139	103	252	3355	47.890	2.000	0.262	1.387
ID389826	389826	23	86.341	22.165	18.441	0	174	174	2	1	-10921639	165.048	167	85	246	3466	52.104	4.800	0.281	1.389
ID389821	389821	15	64.589	13.881	13.656	0	175	175	2	1	-10921639	161.619	161	75	238	3394	45.504	2.000	0.178	1.074
ID389820	389820	22	77.792	11.075	6.206	0	175	175	2	1	-10921639	158.143	149	106	242	3321	42.158	4.800	0.245	1.475
ID389822	389822	23	77.584	20.663	18.382	0	175	175	2	1	-10921639	169.476	162	93	251	3559	50.771	4.800	0.224	1.223
ID389819	389819	25	51.075	16.549	3.455	0	175	175	2	1	-10921639	114.905	115	60	180	2413	38.380	2.000	0.204	1.013
ID389804	389804	23	75.921	20.873	18.652	0	176	176	2	1	-10921639	162.048	164	57	241	3403	48.513	4.800	0.252	1.346
ID389801	389801	25	50.791	16.734	3.838	0	176	176	2	1	-10921639	131.190	126	79	190	2755	31.733	2.000	0.189	1.314
ID389803	389803	15	67.430	13.799	13.408	0	176	176	2	1	-10921639	184.714	184	125	244	3879	38.463	4.800	0.199	1.595
ID389802	389802	22	83.288	11.134	6.161	0	176	176	2	1	-10921639	164.143	167	98	246	3447	48.465	2.000	0.241	1.316
ID389817	389817	15	64.606	13.373	13.531	0	177	177	2	1	-10921639	171.476	170	85	248	3601	48.067	2.000	0.190	1.141
ID389816	389816	22	74.299	11.306	6.306	0	177	177	2	1	-10921639	159.190	159	97	238	3343	48.542	2.000	0.224	1.202
ID389818	389818	23	92.028	21.064	19.021	0	177	177	2	1	-10921639	178.190	180	83	248	3742	45.286	4.800	0.297	1.800
ID389849	389849	22	69.274	11.151	6.715	0	178	178	2	1	-10921639	169.857	165	96	237	3567	40.154	4.800	0.206	1.443
ID389851	389851	23	88.150	21.180	19.162	0	178	178	2	1	-10921639	188.333	184	132	248	3955	34.488	4.800	0.292	2.466
ID389850	389850	15	57.032	14.010	13.615	0	178	178	2	1	-10921639	170.524	176	98	245	3581	40.804	2.000	0.143	1.047
ID389844	389844	23	94.736	21.695	18.800	0	179	179	2	1	-10921639	198.857	197	124	255	4176	48.800	4.800	0.288	1.822
ID389843	389843	15	66.132	14.050	13.675	0	179	179	2	1	-10921639	176.000	174	108	255	3696	43.867	2.000	0.151	1.052
ID389842	389842	22	65.706	11.160	6.629	0	179	179	2	1	-10921639	176.810	175	115	240	3713	37.245	4.800	0.197	1.561
ID389833	389833	23	85.940	21.658	18.440	0	180	180	2	1	-10921639	209.857	227	94	255	4407	51.892	4.800	0.241	1.568
ID389832	389832	15	68.439	14.317	13.723	0	180	180	2	1	-10921639	178.333	181	116	250	3745	43.496	2.000	0.173	1.208
ID389831	389831	22	64.894	11.449	7.307	0	180	180	2	1	-10921639	185.048	173	105	251	3886	46.267	4.800	0.191	1.280
ID389829	389829	15	71.394	14.011	13.957	0	181	181	2	1	-10921639	181.476	175	108	255	3811	42.179	2.000	0.170	1.253
ID389828	389828	22	57.211	10.367	9.119	0	181	181	2	1	-10921639	170.429	176	89	233	3579	41.042	4.800	0.174	1.229
ID389830	389830	23	76.628	19.353	18.241	0	181	181	2	1	-10921639	213.619	222	140	255	4486	40.514	4.800	0.195	1.724
ID389827	389827	26	43.186	16.557	3.159	0	181	181	2	1	-10921639	115.619	118	74	183	2428	30.233	2.000	0.148	0.987
ID389837	389837	23	71.626	19.201	18.129	0	182	182	2	1	-10921639	218.810	222	146	255	4595	37.275	4.800	0.179	1.779
ID389836	389836	15	63.304	14.061	13.965	0	182	182	2	1	-10921639	185.619	186	125	252	3898	37.681	2.000	0.152	1.297
ID389835	389835	22	72.231	10.660	7.856	0	182	182	2	1	-10921639	195.667	198	152	245	4109	32.124	4.800	0.209	2.108
ID389834	389834	26	48.899	16.317	3.092	0	182	182	2	1	-10921639	120.857	107	81	200	2538	31.423	2.000	0.164	1.085
ID389877	389877	15	66.157	13.758	14.602	0	183	183	2	1	-10921639	182.238	187	107	255	3827	47.599	2.000	0.147	0.984
ID389876	389876	22	76.859	10.470	7.597	0	183	183	2	1	-10921639	200.476	200	142	255	4210	40.277	4.800	0.212	1.740
ID389878	389878	23	63.337	19.185	17.959	0	183	183	2	1	-10921639	200.048	212	119	255	4201	39.732	2.000	0.151	1.318
ID389875	389875	26	44.978	16.258	3.349	0	183	183	2	1	-10921639	120.143	123	64	172	2523	32.521	2.000	0.172	1.083
ID389839	389839	22	79.911	10.286	7.632	0	184	184	2	1	-10921639	215.190	216	149	255	4519	37.905	4.800	0.224	2.079
ID389838	389838	26	57.965	16.613	3.669	0	184	184	2	1	-10921639	132.238	138	73	195	2777	34.202	2.000	0.212	1.353
ID389841	389841	23	74.124	19.041	18.136	0	184	184	2	1	-10921639	188.952	184	126	255	3968	40.418	2.000	0.175	1.393
ID389840	389840	15	67.648	14.027	14.616	0	184	184	2	1	-10921639	179.762	183	98	255	3775	47.512	2.000	0.159	1.040
ID389845	389845	26	50.356	16.499	3.618	0	185	185	2	1	-10921639	132.476	128	93	189	2782	27.270	2.000	0.164	1.367
ID389847	389847	15	61.981	14.335	14.335	0	185	185	2	1	-10921639	178.286	180	107	248	3744	41.883	2.000	0.156	1.147
ID389846	389846	22	76.835	10.652	7.262	0	185	185	2	1	-10921639	213.381	215	136	255	4481	33.782	4.800	0.217	2.253
ID389848	389848	23	75.238	19.516	18.332	0	185	185	2	1	-10921639	197.905	214	117	255	4156	46.305	2.000	0.186	1.343
ID389853	389853	22	82.606	10.834	7.086	0	186	186	2	1	-10921639	224.095	235	170	255	4706	29.945	4.800	0.242	2.918
ID389852	389852	26	52.771	16.706	3.749	0	186	186	2	1	-10921639	128.048	139	78	179	2689	33.809	2.000	0.196	1.244
ID389855	389855	23	82.476	19.344	18.228	0	186	186	2	1	-10921639	190.048	194	118	255	3991	47.391	2.000	0.206	1.371
ID389854	389854	15	51.854	14.125	14.390	0	186	186	2	1	-10921639	161.190	164	90	218	3385	35.322	2.000	0.138	1.107
ID389871	389871	26	53.223	16.731	3.695	0	187	187	2	1	-10921639	127.048	124	72	198	2668	34.711	2.000	0.182	1.125
ID389873	389873	15	63.013	13.918	14.227	0	187	187	2	1	-10921639	169.619	163	87	249	3562	38.102	2.000	0.155	1.192
ID389872	389872	22	80.472	10.499	6.921	0	187	187	2	1	-10921639	218.238	240	136	255	4583	41.878	4.800	0.228	1.932
ID389874	389874	23	87.002	19.054	18.210	0	187	187	2	1	-10921639	198.381	208	122	255	4166	47.771	2.000	0.225	1.526
ID389860	389860	None	41.506	25.004	17.826	0	188	188	2	1	-10921639	112.143	117	57	167	2355	32.774	2.000	0.146	0.871
ID389857	389857	22	77.015	10.311	7.222	0	188	188	2	1	-10921639	221.857	240	151	255	4659	38.469	4.800	0.216	2.050
ID389856	389856	26	63.948	16.878	3.643	0	188	188	2	1	-10921639	136.619	131	89	235	2869	39.217	2.000	0.196	1.143
ID389859	389859	23	92.560	19.010	18.086	0	188	188	2	1	-10921639	204.762	216	138	255	4300	44.654	4.800	0.246	1.808
ID389858	389858	15	50.341	13.821	14.627	0	188	188	2	1	-10921639	147.381	150	49	236	3095	48.693	2.000	0.111	0.604
ID389879	389879	26	57.851	16.562	3.543	0	189	189	2	1	-10921639	133.524	125	69	209	2804	41.589	2.000	0.183	0.994
ID389881	389881	15	52.800	14.387	14.738	0	189	189	2	1	-10921639	156.476	157	64	244	3286	51.879	2.000	0.114	0.620
ID389880	389880	22	69.255	10.285	6.527	0	189	189	2	1	-10921639	227.810	237	156	255	4784	30.670	4.800	0.195	2.421
ID389882	389882	23	83.610	19.026	18.312	0	189	189	2	1	-10921639	209.714	216	150	255	4404	37.038	4.800	0.229	2.110
ID389869	389869	15	41.694	14.618	14.578	0	190	190	2	1	-10921639	152.571	151	64	228	3204	37.833	2.000	0.085	0.635
ID389868	389868	22	71.675	10.313	6.709	0	190	190	2	1	-10921639	224.714	239	164	255	4719	33.786	4.800	0.204	2.258
ID389870	389870	23	79.852	19.250	18.240	0	190	190	2	1	-10921639	205.190	213	149	255	4309	38.369	4.800	0.211	1.864
ID389867	389867	26	50.065	16.853	3.644	0	190	190	2	1	-10921639	126.381	127	76	190	2654	31.805	2.000	0.167	1.139
ID389861	389861	26	59.446	16.488	3.740	0	191	191	2	1	-10921639	148.524	151	92	220	3119	35.948	2.000	0.176	1.236
ID389863	389863	23	78.980	19.157	18.216	0	191	191	2	1	-10921639	202.619	189	151	255	4255	35.424	4.800	0.211	1.996
ID389862	389862	22	75.303	10.160	6.662	0	191	191	2	1	-10921639	222.048	236	150	255	4663	36.789	4.800	0.215	2.133
ID389865	389865	22	74.952	9.822	6.935	0	192	192	2	1	-10921639	228.190	247	164	255	4792	31.781	4.800	0.209	2.487
ID389864	389864	26	55.593	16.587	3.854	0	192	192	2	1	-10921639	145.476	156	71	233	3055	43.172	2.000	0.159	0.926
ID389866	389866	23	80.037	19.190	18.266	0	192	192	2	1	-10921639	208.095	207	162	255	4370	35.016	4.800	0.209	2.052
ID389889	389889	23	80.949	18.591	18.495	0	193	193	2	1	-10921639	207.095	204	143	255	4349	36.927	4.800	0.214	1.977
ID389888	389888	22	73.687	10.053	6.861	0	193	193	2	1	-10921639	230.190	242	169	255	4834	29.183	4.800	0.214	2.781
ID389887	389887	26	56.804	16.815	3.984	0	193	193	2	1	-10921639	146.238	148	80	235	3071	37.906	2.000	0.166	1.101
ID389893	389893	26	45.660	16.723	3.684	0	194	194	2	1	-10921639	139.905	141	85	201	2938	32.100	2.000	0.134	1.032
ID389895	389895	23	83.841	18.646	18.373	0	194	194	2	1	-10921639	198.810	202	140	255	4175	40.368	2.000	0.215	1.740
ID389894	389894	22	72.659	9.892	6.558	0	194	194	2	1	-10921639	234.667	251	183	255	4928	25.821	4.800	0.209	3.144
ID389885	389885	27	44.667	13.928	14.597	0	195	195	2	1	-10921639	143.952	143	74	226	3023	39.952	2.000	0.101	0.658
ID389884	389884	22	72.442	10.096	6.342	0	195	195	2	1	-10921639	218.381	231	149	255	4586	39.089	4.800	0.210	1.941
ID389886	389886	23	88.318	18.312	18.558	0	195	195	2	1	-10921639	195.143	222	104	255	4098	58.645	4.800	0.251	1.337
ID389883	389883	26	42.517	16.700	3.987	0	195	195	2	1	-10921639	134.952	139	73	203	2834	36.019	2.000	0.123	0.823
ID389892	389892	23	87.911	18.595	18.271	0	196	196	2	1	-10921639	214.476	218	139	255	4504	38.177	4.800	0.243	2.195
ID389891	389891	27	52.746	13.814	14.371	0	196	196	2	1	-10921639	160.143	149	119	225	3363	31.265	2.000	0.129	1.169
ID389890	389890	22	73.301	9.715	6.094	0	196	196	2	1	-10921639	225.143	242	152	255	4728	34.549	4.800	0.198	2.153
ID389901	389901	28	49.886	9.203	9.377	0	197	197	2	1	-10921639	193.190	203	93	255	4057	45.479	4.800	0.132	0.990
ID389900	389900	29	43.843	15.830	8.160	0	197	197	2	1	-10921639	179.095	171	123	246	3761	31.194	2.000	0.086	0.910
ID389902	389902	23	87.592	18.716	18.176	0	197	197	2	1	-10921639	212.238	216	148	255	4457	36.261	4.800	0.241	2.276
ID389899	389899	22	65.245	9.530	5.442	0	197	197	2	1	-10921639	207.571	229	107	255	4359	49.792	4.800	0.183	1.287
ID389903	389903	22	67.792	9.696	5.419	0	198	198	2	1	-10921639	207.952	223	109	255	4367	50.707	4.800	0.185	1.283
ID389905	389905	28	58.053	9.376	9.663	0	198	198	2	1	-10921639	182.095	180	80	255	3824	55.420	2.000	0.141	0.812
ID389904	389904	29	40.003	15.511	8.322	0	198	198	2	1	-10921639	170.048	162	116	245	3571	34.582	2.000	0.075	0.690
ID389906	389906	23	85.264	18.508	18.333	0	198	198	2	1	-10921639	214.619	224	160	255	4507	34.948	4.800	0.233	2.324
ID389917	389917	28	55.611	9.532	10.238	0	199	199	2	1	-10921639	185.095	192	129	255	3887	37.892	2.000	0.112	0.987
ID389916	389916	22	70.852	10.033	5.476	0	199	199	2	1	-10921639	204.095	217	106	255	4286	46.855	4.800	0.210	1.510
ID389919	389919	23	85.066	18.712	18.720	0	199	199	2	1	-10921639	202.905	216	108	255	4261	46.860	4.800	0.239	1.671
ID389918	389918	30	44.707	21.848	9.797	0	199	199	2	1	-10921639	141.952	148	87	187	2981	31.349	7.600	0.155	1.212
ID389909	389909	28	48.518	9.562	10.667	0	200	200	2	1	-10921639	161.857	151	100	227	3399	37.064	2.000	0.107	0.846
ID389908	389908	30	63.871	21.780	9.906	0	200	200	2	1	-10921639	157.952	167	83	241	3317	43.187	2.000	0.176	1.093
ID389910	389910	23	84.575	18.815	18.683	0	200	200	2	1	-10921639	203.952	207	109	255	4283	45.006	4.800	0.252	1.822
ID389907	389907	22	75.401	10.168	5.363	0	200	200	2	1	-10921639	199.381	214	113	255	4187	50.571	4.800	0.230	1.473
ID389929	389929	28	45.627	9.475	10.456	0	201	201	2	1	-10921639	155.952	151	78	220	3275	39.547	2.000	0.126	0.881
ID389928	389928	22	85.184	10.081	4.903	0	201	201	2	1	-10921639	207.143	212	124	255	4350	45.415	4.800	0.240	1.767
ID389931	389931	23	84.336	19.087	18.746	0	201	201	2	1	-10921639	200.810	204	120	255	4217	42.487	4.800	0.242	1.845
ID389930	389930	30	58.689	21.543	9.842	0	201	201	2	1	-10921639	152.381	148	83	239	3200	44.651	2.000	0.159	0.935
ID389897	389897	30	54.244	21.682	9.670	0	202	202	2	1	-10921639	153.000	146	94	238	3213	38.974	2.000	0.138	0.953
ID389896	389896	22	78.324	10.029	5.079	0	202	202	2	1	-10921639	191.190	196	103	253	4015	44.842	4.800	0.227	1.577
ID389898	389898	23	73.046	19.348	18.683	0	202	202	2	1	-10921639	185.524	192	117	253	3896	40.855	4.800	0.211	1.581
ID389911	389911	22	77.797	9.520	4.957	0	203	203	2	1	-10921639	188.476	202	91	246	3958	46.946	4.800	0.216	1.425
ID389913	389913	30	57.432	22.002	9.486	0	203	203	2	1	-10921639	146.000	142	84	237	3066	41.455	2.000	0.170	1.024
ID389912	389912	31	47.706	12.017	6.670	0	203	203	2	1	-10921639	189.095	196	101	251	3971	41.928	7.600	0.091	0.752
ID389915	389915	23	64.007	18.828	18.590	0	203	203	2	1	-10921639	171.667	173	101	233	3605	41.488	4.800	0.191	1.326
ID389914	389914	None	42.988	9.490	10.918	0	203	203	2	1	-10921639	137.619	150	67	211	2890	43.186	2.000	0.118	0.673
ID389924	389924	23	63.816	18.772	18.898	0	204	204	2	1	-10921639	176.143	179	114	240	3699	36.117	4.800	0.184	1.519
ID389921	389921	31	47.216	12.826	6.791	0	204	204	2	1	-10921639	167.857	164	109	233	3525	36.284	2.000	0.096	0.807
ID389920	389920	22	55.123	9.016	5.250	0	204	204	2	1	-10921639	146.190	157	83	205	3070	40.970	4.800	0.194	1.161
ID389923	389923	None	58.744	13.869	14.598	0	204	204	2	1	-10921639	166.857	158	114	245	3504	38.164	2.000	0.142	1.089
ID389922	389922	30	41.218	21.825	9.621	0	204	204	2	1	-10921639	144.762	149	100	191	3040	28.590	4.800	0.137	1.223
ID389933	389933	31	51.943	12.484	7.122	0	205	205	2	1	-10921639	171.762	172	92	248	3607	39.282	2.000	0.111	0.875
ID389932	389932	22	54.572	9.244	5.013	0	205	205	2	1	-10921639	137.857	146	75	198	2895	40.970	2.000	0.192	1.086
ID389935	389935	23	51.066	18.857	18.937	0	205	205	2	1	-10921639	166.000	171	109	217	3486	30.610	7.600	0.159	1.486
ID389934	389934	30	40.171	22.136	9.463	0	205	205	2	1	-10921639	131.524	135	61	193	2762	38.400	2.000	0.116	0.712
ID389937	389937	31	45.896	12.436	7.186	0	206	206	2	1	-10921639	162.286	154	85	223	3408	36.847	2.000	0.109	0.865
ID389936	389936	22	51.345	9.073	5.576	0	206	206	2	1	-10921639	141.333	147	80	195	2968	32.969	4.800	0.202	1.440
ID389938	389938	23	65.964	19.191	19.160	0	206	206	2	1	-10921639	173.571	179	124	230	3645	31.139	4.800	0.206	1.902
ID389925	389925	31	56.090	11.672	6.913	0	207	207	2	1	-10921639	168.571	171	119	228	3540	33.002	2.000	0.151	1.343
ID389927	389927	23	76.921	18.294	18.810	0	207	207	2	1	-10921639	170.429	180	94	248	3579	48.733	2.000	0.211	1.218
ID389926	389926	32	44.005	13.941	14.311	0	207	207	2	1	-10921639	162.810	154	129	205	3419	22.934	2.000	0.121	1.532
ID389941	389941	23	76.470	18.422	18.821	0	208	208	2	1	-10921639	169.905	179	79	252	3568	50.379	2.000	0.214	1.189
ID389940	389940	32	42.188	14.001	14.090	0	208	208	2	1	-10921639	160.476	164	107	202	3370	23.021	4.800	0.122	1.513
ID389939	389939	31	59.970	11.478	7.241	0	208	208	2	1	-10921639	175.286	171	105	242	3681	35.358	4.800	0.191	1.592
ID389943	389943	23	77.738	18.303	18.836	0	209	209	2	1	-10921639	167.000	163	89	251	3507	50.551	2.000	0.220	1.192
ID389942	389942	31	63.766	10.709	7.371	0	209	209	2	1	-10921639	179.095	173	109	246	3761	35.003	4.800	0.188	1.617
ID389945	389945	23	79.914	18.444	18.915	0	210	210	2	1	-10921639	160.238	162	76	250	3365	52.937	2.000	0.236	1.157
ID389944	389944	31	53.724	10.974	7.349	0	210	210	2	1	-10921639	172.476	172	109	222	3622	26.931	4.800	0.180	1.952
ID389947	389947	23	75.956	18.280	18.593	0	211	211	2	1	-10921639	156.667	147	63	249	3290	57.036	2.000	0.215	0.973
ID389946	389946	31	53.009	10.658	7.315	0	211	211	2	1	-10921639	171.476	173	107	226	3601	26.997	4.800	0.189	2.016
ID389949	389949	23	67.052	18.359	18.578	0	212	212	2	1	-10921639	154.095	150	74	237	3236	51.585	2.000	0.178	0.905
ID389948	389948	31	50.815	10.322	6.635	0	212	212	2	1	-10921639	155.619	157	96	190	3268	27.001	4.800	0.195	1.881
ID389957	389957	31	42.447	10.615	6.422	0	213	213	2	1	-10921639	138.571	143	75	191	2910	33.811	4.800	0.145	1.035
ID389958	389958	23	64.574	18.383	18.525	0	213	213	2	1	-10921639	159.667	143	90	235	3353	50.109	2.000	0.181	0.977
ID389953	389953	None	44.935	13.648	14.773	0	214	214	2	1	-10921639	159.000	162	93	204	3339	26.931	4.800	0.137	1.420
ID389952	389952	31	43.059	9.634	6.812	0	214	214	2	1	-10921639	143.095	151	105	176	3005	18.849	4.800	0.173	2.242
ID389954	389954	23	55.269	18.409	18.458	0	214	214	2	1	-10921639	161.429	151	102	228	3390	32.977	2.000	0.152	1.294
ID389956	389956	23	64.418	18.336	18.710	0	215	215	2	1	-10921639	152.524	158	78	230	3203	46.423	2.000	0.182	1.013
ID389955	389955	31	49.473	9.800	7.211	0	215	215	2	1	-10921639	152.286	161	98	187	3198	24.826	4.800	0.187	1.934
ID389951	389951	23	64.069	18.490	18.584	0	216	216	2	1	-10921639	158.714	154	95	230	3333	45.979	4.800	0.192	1.114
ID389950	389950	31	48.187	9.845	6.866	0	216	216	2	1	-10921639	142.000	148	87	178	2982	26.822	4.800	0.178	1.600
ID389960	389960	23	68.604	18.973	18.625	0	217	217	2	1	-10921639	167.905	172	90	241	3526	42.067	4.800	0.208	1.373
ID389961	389961	23	65.518	18.672	18.457	0	218	218	2	1	-10921639	173.429	167	119	241	3642	33.131	2.000	0.177	1.577
ID389963	389963	23	71.317	18.661	18.536	0	219	219	2	1	-10921639	163.190	162	85	239	3427	52.478	2.000	0.214	1.098
ID389962	389962	None	44.447	9.471	7.024	0	219	219	2	1	-10921639	121.857	134	49	165	2559	35.849	4.800	0.192	1.094
ID389959	389959	23	59.714	18.386	18.548	0	220	220	2	1	-10921639	156.000	164	84	227	3276	43.961	4.800	0.198	1.174
ID389965	389965	23	54.856	18.880	18.326	0	221	221	2	1	-10921639	164.619	168	98	223	3457	29.728	4.800	0.168	1.593
ID389964	389964	23	76.794	18.488	18.057	0	222	222	2	1	-10921639	175.238	178	86	251	3680	46.029	4.800	0.220	1.373
ID389968	389968	23	78.044	18.814	18.074	0	223	223	2	1	-10921639	181.333	183	93	255	3808	43.057	2.000	0.205	1.433
ID389967	389967	23	80.435	19.180	18.170	0	224	224	2	1	-10921639	174.667	179	112	255	3668	44.072	2.000	0.218	1.418
ID389966	389966	33	46.462	10.032	6.997	0	224	224	2	1	-10921639	129.667	135	74	173	2723	28.156	4.800	0.181	1.411
ID389977	389977	23	73.375	19.450	18.318	0	225	225	2	1	-10921639	150.238	134	81	246	3155	50.028	2.000	0.191	0.964
ID389976	389976	None	48.641	13.448	14.425	0	225	225	2	1	-10921639	155.143	156	90	190	3258	25.104	4.800	0.171	1.803
ID389975	389975	33	44.294	10.649	6.496	0	225	225	2	1	-10921639	131.905	130	73	181	2770	27.483	4.800	0.180	1.462
ID389973	389973	23	67.994	19.869	18.730	0	226	226	2	1	-10921639	147.333	147	81	214	3094	38.195	4.800	0.263	1.605
ID389972	389972	33	45.596	10.159	6.916	0	226	226	2	1	-10921639	128.714	128	82	201	2703	27.966	2.000	0.172	1.353
ID389974	389974	23	68.228	20.793	18.399	0	227	227	2	1	-10921639	152.571	146	94	208	3204	33.677	4.800	0.251	1.816
ID389969	389969	33	40.922	10.008	6.580	0	228	228	2	1	-10921639	133.810	137	92	173	2810	23.851	4.800	0.150	1.467
ID389971	389971	23	68.948	21.107	18.261	0	228	228	2	1	-10921639	146.476	148	80	214	3076	33.995	4.800	0.258	1.765
ID389970	389970	34	48.672	13.709	15.020	0	228	228	2	1	-10921639	150.000	148	106	190	3150	26.820	7.600	0.166	1.596
ID389981	389981	33	40.207	9.886	6.721	0	229	229	2	1	-10921639	128.619	135	87	165	2701	23.817	4.800	0.153	1.435
ID389983	389983	23	56.081	20.749	18.622	0	229	229	2	1	-10921639	133.571	136	58	179	2805	33.099	4.800	0.242	1.570
ID389982	389982	34	50.999	13.616	15.249	0	229	229	2	1	-10921639	155.095	162	104	200	3257	28.495	4.800	0.181	1.665
ID389993	389993	23	49.077	20.461	18.754	0	230	230	2	1	-10921639	128.524	136	74	173	2699	29.805	4.800	0.227	1.595
ID389992	389992	None	41.804	19.773	10.811	0	230	230	2	1	-10921639	130.476	125	84	190	2740	29.267	7.600	0.140	1.093
ID389991	389991	33	43.728	10.116	6.210	0	230	230	2	1	-10921639	117.476	123	64	168	2467	31.543	2.000	0.170	1.083
ID389980	389980	35	44.122	23.353	17.037	0	231	231	2	1	-10921639	140.143	139	79	191	2943	27.567	6.300	0.154	1.356
ID389979	389979	None	42.674	13.084	14.724	0	231	231	2	1	-10921639	134.143	138	67	174	2817	30.012	2.000	0.161	1.238
ID389978	389978	33	42.801	10.278	5.959	0	231	231	2	1	-10921639	121.095	123	82	178	2543	26.389	2.000	0.178	1.384
ID389985	389985	35	49.558	24.176	17.724	0	232	232	2	1	-10921639	137.524	134	85	189	2888	30.235	4.800	0.201	1.522
ID389984	389984	33	41.424	10.191	6.502	0	232	232	2	1	-10921639	126.381	124	90	170	2654	23.604	4.800	0.157	1.450
ID389989	389989	35	44.305	23.985	17.941	0	233	233	2	1	-10921639	127.238	131	75	172	2672	31.292	4.800	0.166	1.158
ID389990	389990	None	44.923	20.268	18.615	0	233	233	2	1	-10921639	137.095	146	61	178	2879	33.032	4.800	0.192	1.339
ID389988	389988	35	54.879	23.575	18.072	0	234	234	2	1	-10921639	131.762	134	61	187	2767	40.441	2.000	0.191	1.047
ID389987	389987	35	50.435	23.224	18.318	0	235	235	2	1	-10921639	140.429	150	78	184	2949	29.531	4.800	0.188	1.503
ID389986	389986	36	42.776	22.978	13.107	0	235	235	2	1	-10921639	125.762	134	58	170	2641	33.511	2.000	0.138	0.912
ID389995	389995	35	52.753	22.768	18.319	0	236	236	2	1	-10921639	140.714	147	74	194	2955	37.633	4.800	0.191	1.201
ID389994	389994	36	42.631	22.950	13.116	0	236	236	2	1	-10921639	138.095	148	56	182	2900	35.760	4.800	0.147	0.991
ID389999	389999	None	41.607	21.350	18.105	0	240	240	2	1	-10921639	132.810	136	75	164	2789	20.454	4.800	0.187	2.048
ID389996	389996	None	40.559	20.578	18.035	0	243	243	2	1	-10921639	125.952	131	78	163	2645	23.907	4.800	0.181	1.615
ID389997	389997	None	40.329	20.301	17.832	0	245	245	2	1	-10921639	121.952	122	75	169	2561	24.194	4.800	0.176	1.508
ID389998	389998	None	43.218	20.239	18.535	0	247	247	2	1	-10921639	111.619	120	41	163	2344	36.489	4.800	0.197	1.005
ID390000	390000	None	45.272	20.068	18.599	0	249	249	2	1	-10921639	114.000	127	42	173	2394	38.021	4.800	0.201	1.003
ID390001	390001	37	41.895	19.228	18.429	0	254	254	2	1	-10921639	123.190	122	84	164	2587	23.609	2.000	0.157	1.419
ID390003	390003	37	49.973	19.030	18.371	0	255	255	2	1	-10921639	130.571	131	87	195	2742	25.723	4.800	0.182	1.564
ID390002	390002	37	41.781	18.844	18.184	0	256	256	2	1	-10921639	114.048	116	68	154	2395	25.668	2.000	0.174	1.314
ID390004	390004	37	45.900	18.664	18.573	0	257	257	2	1	-10921639	116.429	120	46	170	2445	35.732	4.800	0.200	1.087
ID390012	390012	37	49.802	19.620	18.467	0	258	258	2	1	-10921639	130.762	129	91	182	2746	25.124	4.800	0.211	1.812
ID390007	390007	37	50.502	18.663	18.444	0	259	259	2	1	-10921639	129.714	125	90	185	2724	27.828	2.000	0.192	1.503
ID390015	390015	37	40.031	18.570	18.601	0	260	260	2	1	-10921639	116.333	114	79	165	2443	23.159	4.800	0.202	1.688
ID390014	390014	None	40.075	23.340	14.288	0	260	260	2	1	-10921639	102.571	107	53	147	2154	26.286	2.000	0.178	1.180
ID390008	390008	37	47.051	18.919	18.385	0	261	261	2	1	-10921639	127.476	129	85	172	2677	26.699	2.000	0.172	1.399
ID390013	390013	37	57.414	19.373	18.766	0	262	262	2	1	-10921639	134.095	126	76	185	2816	31.486	4.800	0.241	1.653
ID390005	390005	38	48.420	23.762	13.980	0	263	263	2	1	-10921639	101.429	107	45	161	2130	34.090	2.000	0.224	1.091
ID390006	390006	37	50.681	19.127	18.532	0	263	263	2	1	-10921639	131.571	137	78	193	2763	31.736	4.800	0.239	1.602
ID390009	390009	None	46.757	12.939	14.401	0	264	264	2	1	-10921639	126.381	124	79	189	2654	25.617	2.000	0.163	1.382
ID390011	390011	37	83.314	19.090	18.370	0	264	264	2	1	-10921639	151.190	145	82	246	3175	43.685	2.000	0.269	1.467
ID390010	390010	38	54.746	23.994	14.065	0	264	264	2	1	-10921639	105.810	109	52	172	2222	33.415	2.000	0.234	1.201
ID390017	390017	38	42.856	24.098	13.831	0	265	265	2	1	-10921639	100.143	97	54	142	2103	24.391	2.000	0.206	1.405
ID390018	390018	37	89.620	18.745	18.444	0	265	265	2	1	-10921639	162.476	156	93	253	3412	49.758	2.000	0.269	1.383
ID390023	390023	37	98.440	18.738	18.305	0	266	266	2	1	-10921639	185.857	174	111	255	3903	49.033	4.800	0.294	1.723
ID390016	390016	37	100.171	18.935	18.279	0	267	267	2	1	-10921639	198.381	200	131	255	4166	44.309	4.800	0.297	2.049
ID390020	390020	37	99.376	18.815	18.298	0	268	268	2	1	-10921639	204.333	191	127	255	4291	42.501	4.800	0.287	2.146
ID390019	390019	39	47.168	12.910	14.391	0	268	268	2	1	-10921639	129.143	126	84	190	2712	27.334	2.000	0.147	1.212
ID390021	390021	39	62.187	12.874	14.434	0	269	269	2	1	-10921639	141.667	137	100	222	2975	34.692	2.000	0.188	1.295
ID390022	390022	37	100.854	18.961	18.280	0	269	269	2	1	-10921639	210.190	218	114	255	4414	42.932	4.800	0.299	2.253
ID390027	390027	37	97.796	18.775	18.217	0	270	270	2	1	-10921639	208.143	220	136	255	4371	43.832	4.800	0.283	2.097
ID390026	390026	39	69.527	12.773	14.178	0	270	270	2	1	-10921639	154.048	146	113	241	3235	34.992	2.000	0.203	1.489
ID390029	390029	37	99.003	18.744	18.186	0	271	271	2	1	-10921639	197.286	209	122	255	4143	48.991	4.800	0.283	1.775
ID390028	390028	39	77.601	13.025	14.344	0	271	271	2	1	-10921639	162.905	147	112	252	3421	42.364	2.000	0.210	1.334
ID390025	390025	37	101.203	18.983	18.285	0	272	272	2	1	-10921639	186.143	192	94	255	3909	50.649	4.800	0.310	1.741
ID390024	390024	39	72.962	12.982	14.384	0	272	272	2	1	-10921639	166.476	154	123	248	3496	35.963	7.600	0.211	1.616
ID390031	390031	37	92.350	19.442	18.322	0	273	273	2	1	-10921639	186.857	189	87	255	3924	52.939	4.800	0.269	1.495
ID390030	390030	39	65.951	13.150	14.321	0	273	273	2	1	-10921639	166.333	159	115	246	3493	34.866	7.600	0.185	1.487
ID390041	390041	37	89.423	19.292	18.227	0	274	274	2	1	-10921639	188.381	195	94	255	3956	52.526	2.000	0.250	1.436
ID390040	390040	39	70.419	12.936	14.262	0	274	274	2	1	-10921639	175.905	165	123	250	3694	33.384	7.600	0.192	1.696
ID390039	390039	37	80.481	19.585	18.413	0	275	275	2	1	-10921639	188.000	195	101	255	3948	45.858	4.800	0.229	1.530
ID390038	390038	39	76.483	13.032	14.608	0	275	275	2	1	-10921639	177.810	181	102	255	3734	48.750	7.600	0.208	1.258
ID390037	390037	37	72.959	19.487	18.162	0	276	276	2	1	-10921639	178.048	180	102	253	3739	46.695	2.000	0.200	1.269
ID390036	390036	39	76.091	12.810	14.320	0	276	276	2	1	-10921639	196.714	189	138	255	4131	34.462	7.600	0.202	1.920
ID390035	390035	None	41.012	9.903	11.512	0	276	276	2	1	-10921639	157.190	150	96	215	3301	35.305	4.800	0.111	0.889
ID390049	390049	None	43.200	23.721	15.411	0	277	277	2	1	-10921639	139.476	141	72	213	2929	42.600	7.600	0.138	0.794
ID390048	390048	39	77.550	12.816	14.627	0	277	277	2	1	-10921639	183.095	192	102	255	3845	48.962	7.600	0.209	1.294
ID390050	390050	37	75.214	20.064	18.188	0	277	277	2	1	-10921639	193.857	197	115	255	4071	47.011	4.800	0.210	1.434
ID390033	390033	39	70.831	12.790	14.495	0	278	278	2	1	-10921639	194.905	191	137	255	4093	33.153	4.800	0.183	1.818
ID390032	390032	None	41.265	9.647	11.257	0	278	278	2	1	-10921639	157.714	164	107	207	3312	29.377	7.600	0.099	0.968
ID390034	390034	37	83.290	22.000	18.000	0	278	278	2	1	-10921639	193.095	204	106	255	4055	49.704	4.800	0.230	1.451
ID390044	390044	37	86.178	21.203	18.490	0	279	279	2	1	-10921639	206.905	208	118	255	4345	44.924	4.800	0.254	1.867
ID390043	390043	39	61.955	12.931	14.592	0	279	279	2	1	-10921639	170.810	180	79	248	3587	45.494	7.600	0.162	1.049
ID390042	390042	40	41.327	10.513	8.135	0	279	279	2	1	-10921639	144.571	150	104	191	3036	27.298	4.800	0.129	1.211
ID390069	390069	39	70.849	13.556	14.346	0	280	280	2	1	-10921639	210.238	209	165	255	4415	27.749	4.800	0.196	2.485
ID390068	390068	40	49.514	10.223	9.004	0	280	280	2	1	-10921639	166.048	174	100	198	3487	31.557	4.800	0.169	1.523
ID390070	390070	37	88.470	21.173	18.182	0	280	280	2	1	-10921639	216.286	240	146	255	4542	42.465	4.800	0.249	2.031
ID390045	390045	40	65.193	10.246	8.916	0	281	281	2	1	-10921639	183.381	186	118	240	3851	38.569	4.800	0.196	1.559
ID390047	390047	37	80.544	20.458	17.894	0	281	281	2	1	-10921639	205.429	218	107	255	4314	44.563	4.800	0.231	1.731
ID390046	390046	39	55.824	13.078	14.482	0	281	281	2	1	-10921639	184.714	186	129	249	3879	31.184	7.600	0.139	1.445
ID390053	390053	39	52.460	13.108	14.789	0	282	282	2	1	-10921639	170.429	184	92	231	3579	39.226	2.000	0.132	1.016
ID390052	390052	40	73.404	10.225	8.371	0	282	282	2	1	-10921639	179.048	185	98	250	3760	50.430	2.000	0.199	1.180
ID390054	390054	37	68.084	22.140	18.107	0	282	282	2	1	-10921639	202.667	209	131	255	4256	41.166	4.800	0.179	1.493
ID390051	390051	41	46.952	15.713	3.852	0	282	282	2	1	-10921639	127.762	127	84	174	2683	26.840	4.800	0.181	1.461
ID390065	390065	40	73.353	10.512	8.180	0	283	283	2	1	-10921639	184.905	195	119	255	3883	48.044	2.000	0.182	1.184
ID390064	390064	41	56.560	16.016	3.790	0	283	283	2	1	-10921639	130.381	131	84	206	2738	32.358	2.000	0.184	1.251
ID390067	390067	37	70.321	21.874	18.119	0	283	283	2	1	-10921639	211.238	231	138	255	4436	43.740	4.800	0.171	1.414
ID390066	390066	39	52.272	13.153	15.208	0	283	283	2	1	-10921639	171.143	175	107	220	3594	34.963	7.600	0.131	1.131
ID390055	390055	41	52.456	16.334	4.198	0	284	284	2	1	-10921639	129.143	128	80	182	2712	31.666	2.000	0.196	1.339
ID390057	390057	42	57.019	9.753	10.659	0	284	284	2	1	-10921639	176.667	180	123	246	3710	34.550	2.000	0.142	1.270
ID390056	390056	40	57.423	10.469	8.124	0	284	284	2	1	-10921639	173.286	181	106	223	3639	39.073	4.800	0.181	1.361
ID390059	390059	37	44.132	19.404	17.327	0	284	284	2	1	-10921639	201.667	206	164	240	4235	25.021	4.800	0.116	1.681
ID390058	390058	39	54.789	13.064	14.803	0	284	284	2	1	-10921639	165.429	182	101	223	3474	40.724	7.600	0.140	0.996
ID390061	390061	40	75.008	10.557	8.009	0	285	285	2	1	-10921639	177.619	189	115	255	3730	45.712	2.000	0.182	1.197
ID390060	390060	41	46.857	16.088	3.817	0	285	285	2	1	-10921639	113.810	112	73	178	2390	26.634	2.000	0.171	1.249
ID390063	390063	37	55.916	20.092	16.622	0	285	285	2	1	-10921639	207.667	211	153	255	4361	30.070	7.600	0.145	1.751
ID390062	390062	42	50.303	9.843	11.599	0	285	285	2	1	-10921639	157.333	157	89	229	3304	39.007	2.000	0.120	0.864
ID390076	390076	37	60.633	19.755	16.680	0	286	286	2	1	-10921639	207.429	209	157	255	4356	33.530	7.600	0.150	1.614
ID390075	390075	42	47.714	9.847	11.438	0	286	286	2	1	-10921639	175.571	160	115	240	3687	37.279	4.800	0.131	1.088
ID390074	390074	40	73.549	10.418	8.186	0	286	286	2	1	-10921639	170.429	168	95	253	3579	51.717	2.000	0.190	1.052
ID390073	390073	37	54.564	20.284	16.909	0	287	287	2	1	-10921639	201.190	203	152	255	4225	31.093	6.299	0.130	1.490
ID390072	390072	42	65.711	9.615	11.574	0	287	287	2	1	-10921639	181.000	193	108	251	3801	41.822	2.000	0.170	1.259
ID390071	390071	40	66.092	10.466	8.318	0	287	287	2	1	-10921639	177.952	194	87	252	3737	49.534	2.000	0.186	1.127
ID390081	390081	37	58.535	19.823	16.402	0	288	288	2	1	-10921639	209.238	212	135	255	4394	29.402	4.800	0.147	1.826
ID390080	390080	42	64.001	9.787	11.503	0	288	288	2	1	-10921639	173.571	175	98	251	3645	44.683	2.000	0.149	1.009
ID390079	390079	40	69.745	10.518	7.959	0	288	288	2	1	-10921639	181.619	182	113	255	3814	41.713	2.000	0.176	1.302
ID390077	390077	40	76.081	10.356	8.096	0	289	289	2	1	-10921639	186.667	194	114	255	3920	45.043	4.800	0.226	1.529
ID390078	390078	37	58.259	19.891	16.284	0	289	289	2	1	-10921639	198.667	192	134	255	4172	30.552	4.800	0.134	1.534
ID390089	390089	40	67.524	10.051	8.127	0	290	290	2	1	-10921639	170.714	182	92	229	3585	40.500	4.800	0.207	1.447
ID390091	390091	43	42.732	21.649	18.792	0	290	290	2	1	-10921639	144.190	153	74	186	3028	38.397	7.600	0.134	0.887
ID390090	390090	37	50.428	19.659	16.021	0	290	290	2	1	-10921639	188.048	184	100	247	3949	34.704	7.600	0.106	1.035
ID390096	390096	43	53.466	21.045	18.707	0	291	291	2	1	-10921639	153.952	157	63	205	3233	41.654	4.800	0.180	1.128
ID390095	390095	40	75.290	10.092	8.104	0	291	291	2	1	-10921639	174.286	191	90	250	3660	45.491	2.000	0.208	1.320
ID390094	390094	None	44.248	16.381	4.791	0	291	291	2	1	-10921639	142.381	146	86	206	2990	27.204	4.800	0.146	1.330
ID390084	390084	43	50.740	22.639	18.359	0	292	292	2	1	-10921639	141.429	138	82	197	2970	33.534	2.000	0.149	1.095
ID390083	390083	None	40.592	18.953	16.015	0	292	292	2	1	-10921639	170.857	172	135	230	3588	23.589	4.800	0.126	1.615
ID390082	390082	40	85.030	9.782	7.870	0	292	292	2	1	-10921639	192.095	192	120	255	4034	40.459	2.000	0.229	1.769
ID390093	390093	43	52.819	22.166	18.313	0	293	293	2	1	-10921639	157.429	153	116	212	3306	25.647	7.600	0.160	1.689
ID390092	390092	40	80.009	9.800	7.605	0	293	293	2	1	-10921639	188.095	186	132	255	3950	40.471	2.000	0.201	1.559
ID390085	390085	None	43.363	16.611	4.487	0	294	294	2	1	-10921639	122.762	131	51	190	2578	40.095	2.000	0.162	0.852
ID390087	390087	45	41.709	19.046	14.657	0	294	294	2	1	-10921639	157.857	156	116	216	3315	28.324	2.000	0.095	0.964
ID390086	390086	40	76.249	9.982	7.494	0	294	294	2	1	-10921639	181.952	179	108	255	3821	48.807	4.800	0.216	1.324
ID390088	390088	43	47.884	21.938	18.695	0	294	294	2	1	-10921639	136.238	137	73	184	2861	32.425	4.800	0.193	1.357
ID390100	390100	43	46.997	22.284	18.328	0	295	295	2	1	-10921639	160.000	167	107	196	3360	23.529	7.600	0.153	1.806
ID390097	390097	40	85.098	9.859	7.532	0	295	295	2	1	-10921639	198.667	196	123	255	4172	41.248	4.800	0.225	1.768
ID390099	390099	45	41.386	19.411	14.598	0	295	295	2	1	-10921639	175.143	167	135	230	3678	26.947	2.000	0.104	1.227
ID390098	390098	44	42.062	13.630	14.113	0	295	295	2	1	-10921639	173.381	182	118	198	3641	25.071	4.800	0.126	1.543
ID390112	390112	43	53.495	22.007	18.498	0	296	296	2	1	-10921639	148.667	148	93	196	3122	28.770	7.600	0.176	1.550
ID390111	390111	44	47.518	13.305	13.589	0	296	296	2	1	-10921639	159.952	163	89	223	3359	41.053	7.600	0.149	1.008
ID390110	390110	40	88.079	9.990	7.558	0	296	296	2	1	-10921639	202.762	205	115	255	4258	45.623	4.800	0.235	1.693
ID390105	390105	44	44.883	12.805	13.137	0	297	297	2	1	-10921639	170.381	176	108	215	3578	31.248	7.600	0.130	1.257
ID390104	390104	40	83.486	10.005	7.565	0	297	297	2	1	-10921639	192.857	186	123	255	4050	46.829	2.000	0.217	1.471
ID390106	390106	43	60.352	22.234	18.514	0	297	297	2	1	-10921639	147.905	153	71	212	3106	42.505	4.800	0.207	1.193
ID390113	390113	40	84.881	9.914	7.686	0	298	298	2	1	-10921639	195.000	191	136	255	4095	40.831	4.800	0.226	1.764
ID390114	390114	43	62.665	22.493	18.476	0	298	298	2	1	-10921639	157.048	150	91	216	3298	34.315	2.000	0.186	1.432
ID390101	390101	40	83.837	9.859	7.726	0	299	299	2	1	-10921639	203.143	211	145	255	4266	39.234	4.800	0.213	1.817
ID390103	390103	43	48.619	22.301	18.537	0	299	299	2	1	-10921639	140.905	138	87	206	2959	31.164	4.800	0.174	1.343
ID390102	390102	46	52.998	10.778	12.856	0	299	299	2	1	-10921639	158.286	160	83	213	3324	38.658	2.000	0.158	1.116
ID390109	390109	43	70.270	22.004	18.482	0	300	300	2	1	-10921639	163.762	150	115	238	3439	34.934	2.000	0.203	1.579
ID390108	390108	46	45.145	10.461	12.454	0	300	300	2	1	-10921639	166.619	171	92	230	3499	41.449	6.342	0.120	0.859
ID390107	390107	40	83.361	9.690	7.759	0	300	300	2	1	-10921639	219.333	216	168	255	4606	32.552	4.800	0.224	2.468
ID390121	390121	43	67.714	22.151	18.265	0	301	301	2	1	-10921639	155.667	148	117	238	3269	32.944	2.000	0.203	1.594
ID390120	390120	46	48.200	10.812	12.407	0	301	301	2	1	-10921639	189.667	191	137	230	3983	30.469	2.000	0.117	1.305
ID390119	390119	40	81.002	9.782	7.763	0	301	301	2	1	-10921639	222.000	223	161	255	4662	30.906	4.800	0.215	2.541
ID390129	390129	40	77.024	9.766	7.859	0	302	302	2	1	-10921639	223.048	229	161	255	4684	31.728	4.800	0.204	2.382
ID390128	390128	None	42.670	16.683	4.723	0	302	302	2	1	-10921639	135.810	145	76	181	2852	30.112	2.000	0.138	1.093
ID390131	390131	43	57.728	22.273	18.563	0	302	302	2	1	-10921639	140.762	145	53	201	2956	40.326	4.800	0.221	1.262
ID390130	390130	46	42.201	10.217	11.616	0	302	302	2	1	-10921639	180.333	187	111	249	3787	41.792	6.276	0.107	0.836
ID390117	390117	47	54.408	17.828	14.799	0	303	303	2	1	-10921639	177.524	185	118	241	3728	34.584	2.000	0.131	1.186
ID390116	390116	46	50.145	9.796	11.618	0	303	303	2	1	-10921639	181.476	172	113	241	3811	39.099	6.361	0.124	1.025
ID390118	390118	43	59.432	22.052	18.536	0	303	303	2	1	-10921639	140.619	149	63	216	2953	42.814	4.800	0.224	1.203
ID390115	390115	40	79.707	9.775	7.963	0	303	303	2	1	-10921639	217.238	225	149	255	4562	35.582	4.800	0.201	2.043
ID390124	390124	43	59.728	22.036	18.520	0	304	304	2	1	-10921639	141.952	153	71	197	2981	40.063	4.800	0.241	1.377
ID390123	390123	47	46.593	18.244	14.436	0	304	304	2	1	-10921639	184.524	176	134	227	3875	29.236	4.800	0.132	1.477
ID390122	390122	40	76.346	9.865	8.248	0	304	304	2	1	-10921639	211.286	223	127	255	4437	43.693	4.800	0.189	1.537
ID390133	390133	40	77.057	9.359	8.749	0	305	305	2	1	-10921639	202.095	213	108	255	4244	48.274	4.800	0.213	1.473
ID390135	390135	43	48.941	22.136	18.628	0	305	305	2	1	-10921639	132.429	134	74	178	2781	33.043	4.800	0.202	1.346
ID390134	390134	47	41.612	16.085	12.441	0	305	305	2	1	-10921639	197.238	191	162	235	4142	23.313	7.600	0.106	1.622
ID390125	390125	40	78.627	9.822	8.447	0	306	306	2	1	-10921639	196.095	202	113	255	4118	47.442	4.800	0.205	1.409
ID390127	390127	43	42.251	21.490	18.735	0	306	306	2	1	-10921639	126.667	125	61	171	2660	32.347	4.800	0.168	1.128
ID390126	390126	47	50.082	16.424	12.558	0	306	306	2	1	-10921639	193.810	197	132	247	4070	38.021	7.600	0.117	1.068
ID390137	390137	47	49.671	17.027	12.986	0	307	307	2	1	-10921639	200.857	205	153	251	4218	28.086	7.600	0.121	1.542
ID390136	390136	40	60.356	9.483	8.951	0	307	307	2	1	-10921639	176.381	179	101	237	3704	42.942	4.800	0.181	1.257
ID390138	390138	43	49.101	22.162	18.117	0	307	307	2	1	-10921639	147.429	146	105	192	3096	24.277	7.600	0.172	1.779
ID390141	390141	40	76.749	9.626	8.877	0	308	308	2	1	-10921639	191.714	185	136	255	4026	37.971	4.800	0.211	1.761
ID390142	390142	47	50.960	17.430	12.941	0	308	308	2	1	-10921639	202.238	205	154	250	4247	27.948	4.800	0.127	1.635
ID390132	390132	40	71.325	9.592	8.641	0	309	309	2	1	-10921639	179.429	173	127	255	3768	36.795	2.000	0.188	1.542
ID390140	390140	None	40.289	21.786	18.553	0	310	310	2	1	-10921639	118.524	129	52	168	2489	32.962	4.800	0.183	1.111
ID390139	390139	40	62.740	9.555	8.845	0	310	310	2	1	-10921639	172.048	165	118	231	3613	32.615	2.000	0.170	1.536
ID390144	390144	40	65.729	8.889	9.060	0	311	311	2	1	-10921639	164.238	162	98	242	3449	34.111	4.800	0.197	1.583
ID390143	390143	40	71.860	8.978	9.008	0	312	312	2	1	-10921639	168.190	172	102	227	3532	38.482	2.000	0.209	1.512
ID390145	390145	40	50.069	9.034	8.560	0	313	313	2	1	-10921639	141.667	138	96	190	2975	27.193	7.600	0.172	1.530
ID390146	390146	40	41.427	8.975	8.539	0	314	314	2	1	-10921639	137.095	139	87	181	2879	25.880	4.800	0.152	1.396
ID390148	390148	48	43.240	22.071	17.878	0	316	316	2	1	-10921639	130.333	141	63	158	2737	26.049	4.800	0.201	1.678
ID390147	390147	None	43.233	19.808	9.168	0	316	316	2	1	-10921639	159.762	164	118	208	3355	25.516	4.800	0.130	1.442
ID390150	390150	48	44.942	21.812	18.156	0	317	317	2	1	-10921639	121.762	126	68	158	2557	25.157	4.800	0.203	1.634
ID390149	390149	48	42.459	22.053	17.814	0	318	318	2	1	-10921639	111.381	116	45	154	2339	29.171	2.000	0.198	1.261
ID390151	390151	48	43.101	21.504	17.262	0	319	319	2	1	-10921639	128.238	137	81	175	2693	27.230	4.800	0.186	1.478
ID390152	390152	None	44.976	21.814	17.676	0	325	325	2	1	-10921639	101.619	117	28	138	2134	34.781	4.800	0.245	1.151
ID390153	390153	None	42.184	21.904	18.105	0	340	340	2	1	-10921639	112.190	123	58	143	2356	23.714	4.800	0.222	1.717
