# Supplementary material for: Progressive enhancement of kinetic proofreading in T cell antigen discrimination from receptor activation to DAG generation
Source: eLife. 2022 Sep 20;11:e75263. doi: 10.7554/eLife.75263 (PMC9536835; doi:10.7554/eLife.75263)
Supplement: Figure 5—source data 1. — Each data table is the TrackMate ‘spot-statistics’ output of one cell over four cycles of blue-light illumination (frames 0–40, 100–140, 200–240, and 300–340, with 3 s interval between frames). We calculated the lifetime of TrackIDs that existed at the start of each period of blue-light illumination that did not last for the full period and fit the resulting lifetime distributions using custom Python scripts available at https://github.com/dbritain/KP-paper (copy archived at swh:1:rev:167fa456901903740f0f3ee6a3e5324bc45207ea, Britain, 2022). [file elife-75263-fig5-data1.zip › Fig5SourceData/LAT/lat2/cell4.csv]

Label	ID	TRACK_ID	QUALITY	POSITION_X	POSITION_Y	POSITION_Z	POSITION_T	FRAME	RADIUS	VISIBILITY	MANUAL_COLOR	MEAN_INTENSITY	MEDIAN_INTENSITY	MIN_INTENSITY	MAX_INTENSITY	TOTAL_INTENSITY	STANDARD_DEVIATION	ESTIMATED_DIAMETER	CONTRAST	SNR
ID391825	391825	None	52.950	19.434	21.152	0	0	0	2	1	-10921639	110.238	105	49	216	2315	44.668	2.000	0.188	0.782
ID391824	391824	None	41.704	5.858	18.785	0	0	0	2	1	-10921639	84.429	85	39	150	1773	33.419	2.000	0.169	0.731
ID391821	391821	0	48.671	20.437	13.095	0	0	0	2	1	-10921639	135.476	136	53	209	2845	44.065	2.000	0.156	0.832
ID391820	391820	1	45.554	6.623	13.052	0	0	0	2	1	-10921639	114.190	113	82	182	2398	27.645	2.000	0.172	1.215
ID391823	391823	2	45.269	15.211	16.395	0	0	0	2	1	-10921639	147.048	146	89	227	3088	34.837	2.000	0.090	0.697
ID391822	391822	None	47.220	19.893	14.666	0	0	0	2	1	-10921639	136.905	128	53	209	2875	52.005	2.000	0.147	0.676
ID391819	391819	3	61.786	17.918	7.077	0	0	0	2	1	-10921639	141.143	131	89	199	2964	31.686	4.800	0.225	1.639
ID391818	391818	None	46.215	3.440	6.578	0	0	0	2	1	-10921639	101.048	95	58	167	2122	34.377	2.000	0.175	0.876
ID391805	391805	3	69.388	17.785	7.069	0	1	1	2	1	-10921639	167.810	163	112	243	3524	37.682	4.800	0.245	1.755
ID391807	391807	1	45.641	6.337	13.022	0	1	1	2	1	-10921639	113.619	108	79	179	2386	27.806	2.000	0.175	1.216
ID391806	391806	0	53.167	20.723	12.551	0	1	1	2	1	-10921639	119.667	121	37	222	2513	53.596	2.000	0.152	0.590
ID391808	391808	2	55.223	15.559	16.862	0	1	1	2	1	-10921639	167.524	166	99	228	3518	35.224	4.800	0.167	1.362
ID391813	391813	1	42.146	6.646	13.162	0	2	2	2	1	-10921639	112.238	103	68	194	2357	29.440	2.000	0.136	0.913
ID391812	391812	4	57.012	16.818	8.416	0	2	2	2	1	-10921639	163.333	164	102	231	3430	41.708	2.000	0.161	1.088
ID391815	391815	2	48.285	15.857	16.955	0	2	2	2	1	-10921639	155.286	145	97	231	3261	35.175	4.800	0.139	1.080
ID391814	391814	0	58.515	20.688	12.644	0	2	2	2	1	-10921639	123.048	123	36	230	2584	58.746	2.000	0.172	0.614
ID391811	391811	3	43.590	19.075	6.649	0	2	2	2	1	-10921639	142.333	133	96	227	2989	33.280	7.600	0.155	1.147
ID391799	391799	1	44.744	6.779	13.031	0	3	3	2	1	-10921639	118.714	116	68	184	2493	26.565	2.000	0.165	1.269
ID391798	391798	4	43.176	16.183	8.563	0	3	3	2	1	-10921639	156.857	158	98	223	3294	37.216	2.000	0.097	0.742
ID391801	391801	5	45.421	18.859	15.260	0	3	3	2	1	-10921639	152.905	148	63	241	3211	44.754	7.600	0.085	0.533
ID391800	391800	0	56.161	20.808	12.702	0	3	3	2	1	-10921639	133.810	140	47	232	2810	50.898	2.000	0.151	0.690
ID391802	391802	6	41.553	19.605	21.009	0	3	3	2	1	-10921639	102.143	102	38	164	2145	38.240	7.600	0.168	0.768
ID391809	391809	5	55.563	19.159	14.746	0	4	4	2	1	-10921639	155.524	148	72	245	3266	45.641	7.600	0.113	0.691
ID391810	391810	6	40.278	19.809	21.058	0	4	4	2	1	-10921639	99.905	99	45	162	2098	34.395	7.600	0.149	0.754
ID391804	391804	5	50.227	19.047	15.008	0	5	5	2	1	-10921639	153.619	151	69	238	3226	41.926	7.600	0.109	0.718
ID391803	391803	None	49.760	20.610	13.153	0	5	5	2	1	-10921639	122.524	116	49	230	2573	51.600	7.600	0.115	0.490
ID391836	391836	5	51.436	19.036	15.162	0	6	6	2	1	-10921639	151.238	151	72	240	3176	40.922	7.600	0.112	0.745
ID391829	391829	5	43.981	18.554	15.556	0	7	7	2	1	-10921639	141.238	143	80	224	2966	43.090	7.600	0.067	0.412
ID391828	391828	7	46.142	20.782	12.913	0	7	7	2	1	-10921639	110.667	108	35	224	2324	48.989	7.600	0.083	0.347
ID391833	391833	5	44.381	19.006	15.525	0	8	8	2	1	-10921639	139.952	139	79	222	2939	40.916	2.000	0.073	0.463
ID391832	391832	7	49.647	20.852	12.855	0	8	8	2	1	-10921639	113.571	111	39	225	2385	49.426	2.000	0.105	0.437
ID391831	391831	5	47.098	18.722	15.668	0	9	9	2	1	-10921639	135.000	129	54	227	2835	47.840	7.600	0.093	0.482
ID391830	391830	7	54.622	20.858	13.028	0	9	9	2	1	-10921639	110.667	100	29	225	2324	50.498	2.000	0.130	0.506
ID391827	391827	5	45.340	18.903	15.547	0	10	10	2	1	-10921639	144.143	146	70	221	3027	44.017	7.600	0.090	0.541
ID391826	391826	7	62.857	20.952	13.077	0	10	10	2	1	-10921639	130.857	125	53	238	2748	49.687	2.000	0.161	0.732
ID391817	391817	5	54.774	18.988	15.660	0	11	11	2	1	-10921639	155.381	163	88	239	3263	44.965	7.600	0.108	0.672
ID391816	391816	7	59.092	20.995	13.330	0	11	11	2	1	-10921639	128.333	119	44	235	2695	50.383	2.000	0.140	0.625
ID391835	391835	5	59.485	18.517	16.041	0	12	12	2	1	-10921639	166.524	175	90	235	3497	45.061	7.600	0.143	0.928
ID391834	391834	7	58.585	20.821	13.302	0	12	12	2	1	-10921639	125.667	112	52	234	2639	53.733	2.000	0.127	0.526
ID391845	391845	5	49.074	18.684	15.745	0	13	13	2	1	-10921639	153.238	153	80	239	3218	44.786	7.600	0.099	0.614
ID391844	391844	7	61.782	20.907	13.138	0	13	13	2	1	-10921639	125.381	117	45	242	2633	56.279	2.000	0.117	0.467
ID391837	391837	7	60.187	20.738	13.209	0	14	14	2	1	-10921639	132.143	112	52	240	2775	57.251	2.000	0.124	0.510
ID391838	391838	5	51.705	19.030	15.532	0	14	14	2	1	-10921639	157.143	154	88	234	3300	45.009	7.600	0.116	0.727
ID391854	391854	7	64.459	20.883	13.094	0	15	15	2	1	-10921639	136.762	134	53	242	2872	51.056	2.000	0.142	0.665
ID391840	391840	8	55.784	15.413	17.196	0	16	16	2	1	-10921639	154.762	147	92	238	3250	36.181	2.000	0.149	1.112
ID391839	391839	7	72.268	20.765	12.939	0	16	16	2	1	-10921639	141.619	131	56	247	2974	54.266	2.000	0.177	0.786
ID391841	391841	7	71.417	20.770	12.823	0	17	17	2	1	-10921639	149.381	143	63	248	3137	52.830	2.000	0.179	0.858
ID391843	391843	8	56.407	15.093	16.989	0	17	17	2	1	-10921639	146.286	143	91	217	3072	36.719	2.000	0.143	0.997
ID391842	391842	None	44.221	19.115	15.593	0	17	17	2	1	-10921639	139.619	129	57	225	2932	45.957	2.000	0.065	0.369
ID391847	391847	8	58.057	14.945	16.970	0	18	18	2	1	-10921639	142.190	134	63	228	2986	40.786	2.000	0.152	0.918
ID391846	391846	7	72.011	20.784	13.096	0	18	18	2	1	-10921639	142.619	140	69	244	2995	53.563	2.000	0.178	0.807
ID391852	391852	None	47.465	26.508	25.986	0	19	19	2	1	-10921639	70.524	69	27	140	1481	30.298	2.000	0.278	1.012
ID391851	391851	8	57.709	15.194	16.991	0	19	19	2	1	-10921639	139.143	137	80	234	2922	40.423	2.000	0.158	0.939
ID391850	391850	7	60.053	20.850	12.847	0	19	19	2	1	-10921639	133.905	129	61	221	2812	45.051	2.000	0.167	0.852
ID391849	391849	8	52.565	14.703	16.766	0	20	20	2	1	-10921639	125.143	123	66	225	2628	39.923	2.000	0.131	0.724
ID391848	391848	7	40.135	21.290	12.473	0	20	20	2	1	-10921639	119.476	121	78	189	2509	30.111	2.000	0.121	0.858
ID391861	391861	8	46.099	14.414	16.700	0	21	21	2	1	-10921639	126.476	115	60	207	2656	41.158	2.000	0.112	0.618
ID391860	391860	None	44.050	19.099	15.478	0	21	21	2	1	-10921639	143.238	141	90	231	3008	37.166	7.600	0.085	0.604
ID391855	391855	8	43.033	14.083	16.982	0	22	22	2	1	-10921639	130.333	126	86	183	2737	29.459	3.200	0.124	0.974
ID391853	391853	9	44.501	18.852	15.484	0	23	23	2	1	-10921639	146.095	140	97	231	3068	35.697	2.000	0.092	0.690
ID391856	391856	9	43.870	19.086	15.514	0	24	24	2	1	-10921639	137.905	130	92	216	2896	34.198	2.000	0.096	0.708
ID391859	391859	None	44.556	14.319	16.731	0	25	25	2	1	-10921639	148.286	141	97	210	3114	31.511	4.800	0.131	1.090
ID391858	391858	9	44.118	18.992	15.463	0	25	25	2	1	-10921639	146.429	138	109	221	3075	32.867	2.000	0.096	0.779
ID391857	391857	9	52.956	18.982	15.574	0	26	26	2	1	-10921639	150.714	137	94	236	3165	40.003	2.000	0.112	0.757
ID391863	391863	9	47.241	19.104	15.573	0	27	27	2	1	-10921639	147.667	139	107	227	3101	31.321	2.000	0.112	0.947
ID391862	391862	9	42.681	19.194	15.483	0	28	28	2	1	-10921639	145.857	137	111	214	3063	31.171	2.000	0.088	0.761
ID391866	391866	9	42.250	19.161	15.547	0	29	29	2	1	-10921639	139.619	133	96	219	2932	32.178	2.000	0.101	0.796
ID391864	391864	9	48.254	19.108	15.503	0	30	30	2	1	-10921639	135.667	128	91	218	2849	36.266	2.000	0.126	0.840
ID391865	391865	9	52.595	19.164	15.581	0	31	31	2	1	-10921639	143.952	129	91	218	3023	35.953	2.000	0.129	0.914
ID391867	391867	9	50.975	18.798	15.736	0	32	32	2	1	-10921639	141.190	132	92	207	2965	35.980	2.000	0.127	0.887
ID391868	391868	9	57.900	19.020	15.494	0	33	33	2	1	-10921639	152.476	136	113	240	3202	38.018	2.000	0.141	0.993
ID391870	391870	9	46.723	19.121	15.580	0	34	34	2	1	-10921639	141.524	129	91	223	2972	36.563	2.000	0.096	0.681
ID391869	391869	9	43.675	19.461	15.790	0	35	35	2	1	-10921639	135.810	130	82	206	2852	31.394	2.000	0.101	0.797
ID391872	391872	9	48.671	18.835	15.554	0	36	36	2	1	-10921639	140.190	134	86	210	2944	39.980	2.000	0.117	0.732
ID391871	391871	10	43.652	16.834	8.919	0	36	36	2	1	-10921639	152.619	147	100	205	3205	29.991	2.000	0.105	0.964
ID391873	391873	10	52.391	16.549	9.453	0	37	37	2	1	-10921639	155.524	145	88	239	3266	42.623	2.000	0.117	0.767
ID391874	391874	9	49.127	19.000	15.522	0	37	37	2	1	-10921639	152.714	143	95	224	3207	36.865	2.000	0.127	0.937
ID391876	391876	9	47.995	19.041	15.745	0	38	38	2	1	-10921639	146.095	136	96	218	3068	35.440	2.000	0.120	0.883
ID391875	391875	10	53.663	16.482	9.231	0	38	38	2	1	-10921639	171.286	160	124	244	3597	36.914	7.600	0.131	1.076
ID391880	391880	9	54.957	19.185	15.759	0	39	39	2	1	-10921639	149.714	141	98	232	3144	40.036	2.000	0.134	0.882
ID391879	391879	10	52.378	16.190	8.623	0	39	39	2	1	-10921639	161.238	156	121	240	3386	35.654	2.000	0.116	0.938
ID391877	391877	10	45.703	16.483	8.521	0	40	40	2	1	-10921639	171.762	168	116	230	3607	31.214	4.800	0.115	1.132
ID391878	391878	9	50.577	18.919	15.777	0	40	40	2	1	-10921639	143.905	137	80	210	3022	38.653	2.000	0.130	0.859
ID391885	391885	10	50.982	16.363	8.172	0	41	41	2	1	-10921639	169.048	156	129	235	3550	32.641	2.000	0.119	1.102
ID391886	391886	9	51.778	19.166	15.591	0	41	41	2	1	-10921639	144.333	133	82	236	3031	39.843	2.000	0.115	0.749
ID391889	391889	10	60.318	16.752	8.126	0	42	42	2	1	-10921639	172.190	163	119	251	3616	39.628	2.000	0.141	1.071
ID391890	391890	9	60.478	19.210	15.923	0	42	42	2	1	-10921639	146.667	142	74	240	3080	42.029	2.000	0.148	0.902
ID391896	391896	9	62.396	19.440	15.643	0	43	43	2	1	-10921639	142.857	133	63	240	3000	45.146	2.000	0.154	0.847
ID391895	391895	10	53.053	16.618	8.232	0	43	43	2	1	-10921639	157.714	142	104	234	3312	37.994	2.000	0.127	0.937
ID391884	391884	9	57.827	19.214	15.822	0	44	44	2	1	-10921639	136.619	133	56	235	2869	43.354	2.000	0.139	0.770
ID391883	391883	10	50.212	16.527	8.746	0	44	44	2	1	-10921639	168.667	160	97	234	3542	40.682	7.600	0.126	0.929
ID391881	391881	10	42.773	16.219	8.818	0	45	45	2	1	-10921639	151.714	145	104	207	3186	32.516	7.600	0.090	0.768
ID391882	391882	9	52.585	19.106	15.952	0	45	45	2	1	-10921639	129.000	125	61	228	2709	37.959	2.000	0.132	0.790
ID391892	391892	9	56.124	19.095	16.098	0	46	46	2	1	-10921639	135.095	125	61	235	2837	41.060	2.000	0.126	0.738
ID391891	391891	10	48.309	16.261	10.066	0	46	46	2	1	-10921639	173.524	179	125	234	3644	34.941	7.600	0.116	1.030
ID391893	391893	10	41.591	17.008	10.059	0	47	47	2	1	-10921639	171.000	174	116	207	3591	28.420	4.800	0.121	1.296
ID391894	391894	9	46.504	18.869	16.379	0	47	47	2	1	-10921639	131.381	136	56	214	2759	38.848	2.000	0.111	0.677
ID391888	391888	9	44.489	19.561	16.409	0	48	48	2	1	-10921639	123.238	123	60	193	2588	36.544	2.000	0.145	0.852
ID391887	391887	10	56.140	17.015	10.094	0	48	48	2	1	-10921639	173.571	174	113	238	3645	35.485	2.000	0.136	1.168
ID391900	391900	9	53.617	19.706	16.224	0	49	49	2	1	-10921639	125.429	125	63	198	2634	38.623	2.000	0.170	0.942
ID391901	391901	10	56.958	16.062	9.304	0	50	50	2	1	-10921639	178.381	168	138	245	3746	32.438	4.800	0.141	1.363
ID391902	391902	9	46.793	19.121	16.859	0	50	50	2	1	-10921639	132.762	136	63	189	2788	33.547	2.000	0.156	1.068
ID391904	391904	9	50.493	19.324	16.500	0	51	51	2	1	-10921639	134.524	136	66	204	2825	36.648	2.000	0.172	1.077
ID391903	391903	10	60.251	16.250	8.712	0	51	51	2	1	-10921639	185.190	188	112	252	3889	37.469	2.000	0.137	1.191
ID391897	391897	10	55.114	15.811	8.427	0	52	52	2	1	-10921639	177.667	167	107	243	3731	36.720	4.800	0.144	1.216
ID391899	391899	9	50.217	19.249	16.402	0	52	52	2	1	-10921639	134.381	126	80	192	2822	32.065	2.000	0.157	1.137
ID391898	391898	11	55.968	21.721	11.856	0	52	52	2	1	-10921639	96.524	91	28	211	2027	46.975	2.000	0.187	0.646
ID391937	391937	11	74.001	22.197	12.018	0	53	53	2	1	-10921639	111.143	100	48	231	2334	46.736	2.000	0.253	0.961
ID391936	391936	10	64.287	15.138	8.244	0	53	53	2	1	-10921639	181.524	174	116	247	3812	37.304	2.000	0.163	1.367
ID391938	391938	9	48.092	19.184	16.366	0	53	53	2	1	-10921639	131.000	126	75	187	2751	34.226	2.000	0.156	1.034
ID391909	391909	10	67.310	14.282	8.821	0	54	54	2	1	-10921639	170.619	157	115	248	3583	41.960	2.000	0.172	1.193
ID391911	391911	9	42.479	19.079	16.847	0	54	54	2	1	-10921639	114.238	111	47	173	2399	37.379	2.000	0.157	0.831
ID391910	391910	11	72.502	22.130	11.900	0	54	54	2	1	-10921639	119.143	111	56	234	2502	44.509	2.000	0.238	1.029
ID391913	391913	11	78.019	21.885	11.905	0	55	55	2	1	-10921639	134.667	124	58	242	2828	49.923	2.000	0.235	1.025
ID391912	391912	10	70.064	13.719	8.962	0	55	55	2	1	-10921639	167.952	157	96	255	3527	45.230	2.000	0.155	0.997
ID391915	391915	9	40.273	18.611	16.947	0	55	55	2	1	-10921639	125.810	132	43	181	2642	41.411	4.800	0.145	0.770
ID391914	391914	12	48.601	6.900	12.774	0	55	55	2	1	-10921639	122.810	119	82	193	2579	27.971	4.800	0.168	1.265
ID391908	391908	12	42.033	6.727	12.731	0	56	56	2	1	-10921639	117.143	117	83	172	2460	25.556	2.000	0.149	1.187
ID391905	391905	None	50.879	18.321	5.649	0	56	56	2	1	-10921639	131.619	125	81	191	2764	35.129	2.000	0.162	1.042
ID391907	391907	11	81.462	22.116	12.174	0	56	56	2	1	-10921639	130.762	112	55	249	2746	53.579	2.000	0.227	0.903
ID391906	391906	10	65.560	13.544	8.661	0	56	56	2	1	-10921639	171.762	168	88	250	3607	48.304	2.000	0.162	0.992
ID391917	391917	11	66.630	21.942	11.313	0	57	57	2	1	-10921639	125.667	124	65	226	2639	41.455	2.000	0.239	1.168
ID391916	391916	10	64.534	13.011	9.139	0	57	57	2	1	-10921639	155.238	153	99	238	3260	40.957	2.000	0.160	1.047
ID391919	391919	9	52.714	18.280	16.848	0	57	57	2	1	-10921639	127.286	121	65	227	2673	37.446	2.000	0.155	0.911
ID391918	391918	12	53.681	6.874	12.906	0	57	57	2	1	-10921639	123.095	113	74	173	2585	28.114	2.000	0.206	1.494
ID391921	391921	11	76.209	21.784	12.014	0	58	58	2	1	-10921639	140.667	129	79	239	2954	43.492	7.600	0.247	1.281
ID391920	391920	10	64.737	12.562	9.646	0	58	58	2	1	-10921639	146.524	136	63	239	3077	53.062	2.000	0.162	0.769
ID391923	391923	9	53.765	18.629	16.474	0	58	58	2	1	-10921639	127.286	125	44	223	2673	43.080	2.000	0.166	0.842
ID391922	391922	12	52.139	6.788	12.868	0	58	58	2	1	-10921639	138.714	136	102	185	2913	26.934	4.800	0.185	1.606
ID391929	391929	11	84.736	21.845	11.939	0	59	59	2	1	-10921639	145.286	133	79	250	3051	50.913	2.000	0.254	1.155
ID391928	391928	10	55.840	12.028	9.635	0	59	59	2	1	-10921639	141.714	136	89	213	2976	34.922	2.000	0.158	1.104
ID391931	391931	9	51.244	19.057	16.010	0	59	59	2	1	-10921639	131.190	130	55	225	2755	38.065	2.000	0.150	0.898
ID391930	391930	12	46.688	6.933	12.571	0	59	59	2	1	-10921639	137.429	136	86	191	2886	28.927	7.600	0.166	1.356
ID391925	391925	11	83.165	22.285	11.672	0	60	60	2	1	-10921639	145.333	145	73	245	3052	48.938	2.000	0.255	1.208
ID391924	391924	10	40.035	11.036	9.159	0	60	60	2	1	-10921639	154.619	159	103	200	3247	23.133	7.600	0.125	1.490
ID391927	391927	9	53.920	19.058	15.809	0	60	60	2	1	-10921639	118.667	114	39	210	2492	39.525	2.000	0.154	0.802
ID391926	391926	12	61.293	7.439	12.611	0	60	60	2	1	-10921639	153.429	159	80	231	3222	44.903	2.000	0.181	1.046
ID391941	391941	9	50.145	18.927	15.917	0	61	61	2	1	-10921639	124.619	132	48	219	2617	39.486	2.000	0.147	0.811
ID391940	391940	11	81.602	21.822	11.621	0	61	61	2	1	-10921639	150.857	142	70	247	3168	52.244	7.600	0.255	1.172
ID391939	391939	12	57.270	7.607	12.231	0	61	61	2	1	-10921639	155.571	150	85	233	3267	34.499	2.000	0.145	1.139
ID391953	391953	11	82.416	21.567	11.679	0	62	62	2	1	-10921639	156.524	158	61	251	3287	58.335	2.000	0.233	1.014
ID391952	391952	12	77.237	7.500	12.087	0	62	62	2	1	-10921639	165.048	164	102	250	3466	48.083	2.000	0.209	1.187
ID391954	391954	14	45.756	14.500	16.760	0	62	62	2	1	-10921639	127.810	119	79	191	2684	34.381	2.000	0.164	1.048
ID391933	391933	12	59.844	7.460	11.920	0	63	63	2	1	-10921639	155.476	145	107	228	3265	34.869	7.600	0.182	1.372
ID391932	391932	13	49.543	11.822	6.260	0	63	63	2	1	-10921639	134.429	140	75	179	2823	31.402	2.000	0.192	1.377
ID391935	391935	14	64.607	14.874	16.913	0	63	63	2	1	-10921639	134.286	139	71	214	2820	42.242	2.000	0.185	0.994
ID391934	391934	11	65.446	22.063	11.876	0	63	63	2	1	-10921639	148.810	153	90	226	3125	38.384	2.000	0.204	1.312
ID391943	391943	12	57.573	6.748	12.150	0	64	64	2	1	-10921639	159.714	158	114	223	3354	33.357	2.000	0.157	1.298
ID391942	391942	13	63.293	11.844	6.017	0	64	64	2	1	-10921639	142.048	139	64	219	2983	44.303	2.000	0.195	1.046
ID391945	391945	15	41.097	19.352	15.920	0	64	64	2	1	-10921639	144.857	146	102	197	3042	28.952	3.200	0.140	1.227
ID391944	391944	11	64.007	22.720	12.239	0	64	64	2	1	-10921639	129.476	122	63	235	2719	46.377	7.600	0.195	0.913
ID391946	391946	14	70.461	15.361	16.912	0	64	64	2	1	-10921639	147.190	158	81	241	3091	48.360	2.000	0.210	1.058
ID391957	391957	15	65.572	19.603	15.847	0	65	65	2	1	-10921639	140.571	138	60	242	2952	52.822	2.000	0.147	0.683
ID391956	391956	12	44.579	6.799	12.421	0	65	65	2	1	-10921639	156.286	153	96	193	3282	28.433	4.800	0.152	1.448
ID391958	391958	14	68.179	14.958	17.008	0	65	65	2	1	-10921639	155.381	149	103	224	3263	38.428	2.000	0.198	1.339
ID391955	391955	16	47.994	9.004	9.173	0	65	65	2	1	-10921639	148.238	157	96	199	3113	35.460	7.600	0.156	1.125
ID391949	391949	11	48.654	22.311	11.787	0	66	66	2	1	-10921639	124.810	115	83	202	2621	32.283	2.000	0.129	0.882
ID391948	391948	12	56.834	6.341	12.325	0	66	66	2	1	-10921639	158.143	153	99	232	3321	40.121	2.000	0.155	1.057
ID391951	391951	14	75.961	14.506	16.985	0	66	66	2	1	-10921639	165.048	159	88	248	3466	44.720	2.000	0.222	1.339
ID391950	391950	15	53.891	19.274	15.921	0	66	66	2	1	-10921639	143.762	143	80	231	3019	37.966	2.000	0.142	0.939
ID391947	391947	16	58.273	9.261	7.981	0	66	66	2	1	-10921639	140.524	138	90	198	2951	34.232	2.000	0.189	1.305
ID391965	391965	11	54.471	22.514	11.718	0	67	67	2	1	-10921639	117.238	104	55	207	2462	43.301	2.000	0.168	0.779
ID391964	391964	16	58.137	9.478	8.013	0	67	67	2	1	-10921639	144.095	146	94	204	3026	30.300	4.800	0.200	1.587
ID391967	391967	15	42.131	19.421	15.132	0	67	67	2	1	-10921639	121.333	109	72	214	2548	35.298	7.600	0.073	0.469
ID391966	391966	12	61.380	6.963	12.693	0	67	67	2	1	-10921639	184.952	182	136	239	3884	31.408	4.800	0.198	1.949
ID391968	391968	14	86.943	14.047	16.866	0	67	67	2	1	-10921639	169.619	153	80	255	3562	47.629	2.000	0.263	1.484
ID391973	391973	15	46.694	19.204	14.825	0	68	68	2	1	-10921639	133.476	132	73	218	2803	36.528	2.000	0.107	0.704
ID391972	391972	12	43.541	6.986	12.965	0	68	68	2	1	-10921639	158.714	159	105	200	3333	26.175	4.800	0.149	1.571
ID391974	391974	14	66.767	14.033	16.916	0	68	68	2	1	-10921639	155.952	143	109	230	3275	37.003	2.000	0.222	1.531
ID391969	391969	16	50.626	9.300	7.788	0	68	68	2	1	-10921639	141.476	138	82	196	2971	25.408	4.800	0.183	1.725
ID391971	391971	11	62.922	22.210	11.973	0	68	68	2	1	-10921639	140.095	143	63	209	2942	38.333	2.000	0.194	1.188
ID391970	391970	17	50.621	4.852	11.902	0	68	68	2	1	-10921639	140.762	140	75	200	2956	34.406	7.600	0.162	1.138
ID391959	391959	16	54.200	9.965	7.141	0	69	69	2	1	-10921639	132.952	137	72	189	2792	32.796	2.000	0.192	1.306
ID391961	391961	11	61.570	22.318	12.143	0	69	69	2	1	-10921639	138.333	134	90	213	2905	37.274	7.600	0.177	1.117
ID391960	391960	17	49.318	4.955	12.039	0	69	69	2	1	-10921639	147.762	151	96	225	3103	29.570	7.600	0.158	1.364
ID391963	391963	14	50.630	13.826	17.515	0	69	69	2	1	-10921639	138.952	137	91	211	2918	31.916	2.000	0.160	1.201
ID391962	391962	15	43.393	18.944	14.701	0	69	69	2	1	-10921639	129.381	125	72	196	2717	34.946	7.600	0.119	0.785
ID391981	391981	17	58.226	5.241	12.160	0	70	70	2	1	-10921639	170.381	174	106	241	3578	36.382	6.230	0.170	1.361
ID391980	391980	16	50.419	10.036	7.302	0	70	70	2	1	-10921639	130.524	130	68	180	2741	33.825	2.000	0.173	1.137
ID391982	391982	11	52.414	22.165	12.005	0	70	70	2	1	-10921639	130.429	123	82	199	2739	33.333	2.000	0.146	0.999
ID391975	391975	18	47.437	18.677	6.049	0	71	71	2	1	-10921639	114.238	115	72	177	2399	29.048	2.000	0.178	1.189
ID391977	391977	17	53.349	5.126	11.812	0	71	71	2	1	-10921639	150.143	155	82	235	3153	38.142	7.600	0.143	0.982
ID391976	391976	16	41.234	10.033	7.712	0	71	71	2	1	-10921639	126.333	128	85	189	2653	29.728	6.313	0.126	0.951
ID391979	391979	19	46.181	7.751	16.603	0	71	71	2	1	-10921639	143.190	153	96	198	3007	30.321	4.800	0.164	1.330
ID391978	391978	11	48.140	22.318	12.213	0	71	71	2	1	-10921639	127.286	123	90	187	2673	27.478	2.000	0.162	1.293
ID392013	392013	18	57.408	18.751	6.078	0	72	72	2	1	-10921639	120.238	106	64	204	2525	36.073	2.000	0.191	1.068
ID392015	392015	17	52.907	6.740	12.529	0	72	72	2	1	-10921639	191.095	192	141	236	4013	28.151	4.800	0.148	1.751
ID392014	392014	11	50.995	22.386	11.912	0	72	72	2	1	-10921639	126.762	126	86	188	2662	29.438	2.000	0.180	1.317
ID392017	392017	20	50.286	15.730	16.410	0	72	72	2	1	-10921639	132.810	131	71	217	2789	42.426	2.000	0.144	0.787
ID392016	392016	19	54.355	7.733	16.267	0	72	72	2	1	-10921639	166.333	154	112	239	3493	35.566	2.000	0.146	1.190
ID391989	391989	11	61.230	21.917	11.435	0	73	73	2	1	-10921639	141.714	141	73	214	2976	38.329	2.000	0.193	1.195
ID391988	391988	18	46.789	18.586	6.151	0	73	73	2	1	-10921639	127.000	128	70	184	2667	29.737	2.000	0.172	1.251
ID391991	391991	19	60.849	7.673	15.891	0	73	73	2	1	-10921639	171.667	170	114	250	3605	45.194	2.000	0.146	0.969
ID391990	391990	17	64.951	6.082	11.910	0	73	73	2	1	-10921639	202.048	196	149	252	4243	34.260	4.800	0.192	1.897
ID391992	391992	20	63.625	15.114	16.774	0	73	73	2	1	-10921639	139.429	130	80	222	2928	41.097	2.000	0.192	1.094
ID391983	391983	18	48.019	18.464	6.063	0	74	74	2	1	-10921639	130.810	128	91	199	2747	27.967	2.000	0.161	1.298
ID391985	391985	11	50.470	22.538	11.924	0	74	74	2	1	-10921639	127.429	128	78	193	2676	32.360	7.600	0.180	1.201
ID391984	391984	17	73.974	6.098	12.146	0	74	74	2	1	-10921639	208.762	213	142	255	4384	37.009	4.800	0.206	1.927
ID391987	391987	20	68.107	14.686	16.747	0	74	74	2	1	-10921639	141.238	128	77	238	2966	44.297	2.000	0.210	1.105
ID391986	391986	19	58.759	7.763	15.946	0	74	74	2	1	-10921639	176.619	176	113	249	3709	42.684	2.000	0.138	1.003
ID391999	391999	17	78.051	6.120	11.746	0	75	75	2	1	-10921639	215.810	222	149	255	4532	36.739	4.800	0.220	2.122
ID391998	391998	18	62.414	18.291	6.092	0	75	75	2	1	-10921639	148.762	143	97	213	3124	33.624	2.000	0.190	1.414
ID392001	392001	19	58.563	8.073	16.385	0	75	75	2	1	-10921639	187.143	174	134	252	3930	35.052	4.800	0.148	1.376
ID392000	392000	11	63.097	22.417	11.976	0	75	75	2	1	-10921639	140.571	128	94	218	2952	38.112	2.000	0.185	1.151
ID392002	392002	20	51.823	14.750	16.828	0	75	75	2	1	-10921639	138.381	138	78	210	2906	36.232	2.000	0.165	1.080
ID391997	391997	20	58.560	14.122	17.426	0	76	76	2	1	-10921639	153.714	145	95	210	3228	33.581	2.000	0.180	1.394
ID391996	391996	19	50.694	7.528	16.035	0	76	76	2	1	-10921639	181.667	188	125	247	3815	38.032	4.800	0.117	1.003
ID391993	391993	18	64.626	18.019	5.806	0	76	76	2	1	-10921639	153.238	143	103	225	3218	32.611	2.000	0.190	1.502
ID391995	391995	11	67.248	22.288	12.091	0	76	76	2	1	-10921639	145.286	131	89	241	3051	38.673	2.000	0.183	1.160
ID391994	391994	17	84.751	6.038	11.973	0	76	76	2	1	-10921639	221.095	240	140	255	4643	39.218	4.800	0.238	2.164
ID392021	392021	19	62.547	7.683	15.717	0	77	77	2	1	-10921639	197.952	202	128	255	4157	43.132	2.000	0.138	1.110
ID392020	392020	11	62.284	22.363	11.934	0	77	77	2	1	-10921639	152.952	145	111	233	3212	32.745	7.600	0.178	1.415
ID392022	392022	20	59.361	13.929	18.007	0	77	77	2	1	-10921639	158.429	154	96	219	3327	37.026	2.000	0.163	1.198
ID392019	392019	17	79.990	6.153	11.988	0	77	77	2	1	-10921639	220.143	242	138	255	4623	40.294	4.800	0.222	1.986
ID392018	392018	18	57.827	18.256	5.925	0	77	77	2	1	-10921639	146.333	142	97	215	3073	32.743	7.600	0.171	1.308
ID392012	392012	20	61.173	13.881	18.282	0	78	78	2	1	-10921639	176.048	170	121	248	3697	33.849	2.000	0.154	1.390
ID392009	392009	17	71.807	6.090	12.016	0	78	78	2	1	-10921639	227.905	251	155	255	4786	34.961	4.800	0.193	2.110
ID392008	392008	18	75.667	18.636	5.968	0	78	78	2	1	-10921639	161.952	159	94	247	3401	44.580	2.000	0.237	1.392
ID392011	392011	19	64.114	8.212	16.254	0	78	78	2	1	-10921639	212.667	215	145	255	4466	37.456	2.000	0.146	1.446
ID392010	392010	11	65.823	22.358	11.817	0	78	78	2	1	-10921639	156.571	148	97	242	3288	37.585	2.000	0.184	1.297
ID392005	392005	11	70.841	22.485	12.032	0	79	79	2	1	-10921639	158.571	143	116	245	3330	38.439	2.000	0.195	1.344
ID392004	392004	17	71.019	5.290	12.126	0	79	79	2	1	-10921639	208.714	228	126	255	4383	50.821	4.800	0.174	1.219
ID392007	392007	20	61.726	13.541	18.406	0	79	79	2	1	-10921639	181.143	181	130	240	3804	33.855	4.800	0.164	1.507
ID392006	392006	19	61.973	7.915	15.880	0	79	79	2	1	-10921639	210.000	217	145	255	4410	37.664	4.800	0.146	1.424
ID392003	392003	18	65.617	18.548	6.196	0	79	79	2	1	-10921639	157.810	155	82	238	3314	43.926	2.000	0.209	1.244
ID392023	392023	18	74.181	18.742	6.274	0	80	80	2	1	-10921639	166.905	158	100	249	3505	45.699	2.000	0.228	1.355
ID392025	392025	11	62.806	22.613	12.254	0	80	80	2	1	-10921639	143.286	145	74	240	3009	47.808	2.000	0.170	0.871
ID392024	392024	17	65.261	5.298	12.214	0	80	80	2	1	-10921639	211.524	216	145	255	4442	43.010	4.800	0.158	1.344
ID392027	392027	20	56.865	13.662	18.287	0	80	80	2	1	-10921639	177.048	181	121	242	3718	33.543	4.800	0.164	1.491
ID392026	392026	19	60.032	8.004	16.141	0	80	80	2	1	-10921639	206.905	210	151	255	4345	37.457	2.000	0.128	1.258
ID392045	392045	20	59.705	13.877	18.631	0	81	81	2	1	-10921639	164.476	153	103	245	3454	41.844	2.000	0.140	0.968
ID392044	392044	19	62.656	7.818	15.731	0	81	81	2	1	-10921639	210.524	218	147	255	4421	37.601	4.800	0.154	1.497
ID392046	392046	21	42.425	18.920	22.103	0	81	81	2	1	-10921639	111.381	121	62	162	2339	30.795	2.000	0.178	1.093
ID392041	392041	22	44.754	9.967	7.957	0	81	81	2	1	-10921639	156.524	151	94	216	3287	30.370	2.000	0.119	1.095
ID392040	392040	18	75.177	19.009	6.230	0	81	81	2	1	-10921639	169.286	164	106	245	3555	43.691	2.000	0.209	1.337
ID392043	392043	11	64.167	22.825	12.188	0	81	81	2	1	-10921639	146.048	141	83	240	3067	42.731	2.000	0.179	1.036
ID392042	392042	17	67.884	5.157	12.279	0	81	81	2	1	-10921639	205.619	210	125	255	4318	47.594	2.000	0.162	1.204
ID392033	392033	20	61.137	13.635	18.563	0	82	82	2	1	-10921639	163.857	157	89	247	3441	44.822	2.000	0.146	0.933
ID392032	392032	19	59.483	6.871	14.704	0	82	82	2	1	-10921639	226.429	243	149	255	4755	34.307	4.800	0.151	1.730
ID392034	392034	21	40.736	18.963	21.571	0	82	82	2	1	-10921639	110.238	104	51	165	2315	33.716	4.800	0.177	0.985
ID392029	392029	22	53.647	10.004	7.370	0	82	82	2	1	-10921639	155.048	154	87	228	3256	45.943	2.000	0.123	0.737
ID392028	392028	18	74.403	18.937	6.390	0	82	82	2	1	-10921639	178.667	171	99	255	3752	44.935	2.000	0.203	1.344
ID392031	392031	17	58.715	6.530	13.858	0	82	82	2	1	-10921639	238.429	255	188	255	5007	24.689	7.600	0.155	2.593
ID392030	392030	11	67.692	22.419	12.265	0	82	82	2	1	-10921639	163.810	147	102	248	3440	40.895	2.000	0.167	1.147
ID392052	392052	21	47.892	18.793	21.334	0	83	83	2	1	-10921639	121.714	116	73	189	2556	34.392	2.000	0.174	1.049
ID392047	392047	22	66.973	10.013	7.057	0	83	83	2	1	-10921639	159.857	149	75	253	3357	50.165	2.000	0.133	0.747
ID392049	392049	11	60.686	22.845	12.455	0	83	83	2	1	-10921639	148.619	148	73	235	3121	44.123	2.000	0.172	0.986
ID392048	392048	18	75.869	19.167	6.709	0	83	83	2	1	-10921639	173.000	154	116	255	3633	42.131	2.000	0.188	1.298
ID392051	392051	20	57.264	13.432	18.628	0	83	83	2	1	-10921639	162.857	162	83	248	3420	47.924	7.600	0.138	0.824
ID392050	392050	17	62.908	5.726	13.042	0	83	83	2	1	-10921639	232.762	243	171	255	4888	28.335	7.600	0.169	2.380
ID392053	392053	22	43.386	10.008	7.405	0	84	84	2	1	-10921639	153.667	143	77	235	3227	43.349	2.000	0.099	0.641
ID392055	392055	11	62.299	22.784	12.470	0	84	84	2	1	-10921639	147.238	153	70	241	3092	50.167	2.000	0.164	0.826
ID392054	392054	18	75.912	19.115	6.528	0	84	84	2	1	-10921639	186.619	177	132	255	3919	42.610	2.000	0.190	1.399
ID392057	392057	19	59.051	7.693	16.356	0	84	84	2	1	-10921639	204.190	218	95	255	4288	44.251	2.000	0.132	1.077
ID392056	392056	17	60.987	5.566	13.523	0	84	84	2	1	-10921639	235.476	248	155	255	4945	27.953	7.600	0.170	2.453
ID392059	392059	21	52.386	18.493	21.603	0	84	84	2	1	-10921639	131.667	125	80	210	2765	40.415	2.000	0.149	0.844
ID392058	392058	20	48.166	13.364	18.365	0	84	84	2	1	-10921639	160.143	155	98	228	3363	33.770	2.000	0.119	1.009
ID392069	392069	17	62.411	5.843	13.345	0	85	85	2	1	-10921639	217.524	233	147	255	4568	36.373	7.600	0.150	1.560
ID392068	392068	18	83.955	19.057	6.737	0	85	85	2	1	-10921639	184.429	182	120	255	3873	45.673	2.000	0.208	1.389
ID392071	392071	19	62.596	7.383	16.053	0	85	85	2	1	-10921639	210.000	214	115	255	4410	41.201	4.800	0.154	1.360
ID392070	392070	11	51.054	22.638	12.461	0	85	85	2	1	-10921639	145.571	146	69	215	3057	42.704	2.000	0.149	0.884
ID392073	392073	21	52.492	18.499	21.503	0	85	85	2	1	-10921639	128.810	119	65	214	2705	43.683	2.000	0.148	0.760
ID392072	392072	20	47.738	13.380	18.754	0	85	85	2	1	-10921639	157.429	156	97	234	3306	41.402	2.000	0.097	0.673
ID392037	392037	11	44.699	22.367	12.458	0	86	86	2	1	-10921639	165.095	175	99	221	3467	31.488	4.800	0.133	1.230
ID392036	392036	23	53.797	8.601	10.016	0	86	86	2	1	-10921639	196.476	192	136	255	4126	37.124	2.000	0.118	1.121
ID392039	392039	21	69.195	18.249	21.324	0	86	86	2	1	-10921639	149.048	130	90	243	3130	44.153	2.000	0.174	1.000
ID392038	392038	19	71.632	7.716	16.817	0	86	86	2	1	-10921639	201.952	200	132	255	4241	46.350	4.800	0.185	1.362
ID392035	392035	18	82.511	19.062	6.770	0	86	86	2	1	-10921639	197.476	200	139	255	4147	41.786	4.800	0.211	1.644
ID392077	392077	19	65.841	7.103	16.278	0	87	87	2	1	-10921639	212.381	215	143	255	4460	36.040	6.339	0.168	1.691
ID392076	392076	11	53.517	22.589	12.927	0	87	87	2	1	-10921639	157.857	164	62	231	3315	43.178	2.000	0.154	0.975
ID392078	392078	21	59.979	18.519	21.360	0	87	87	2	1	-10921639	136.714	124	70	226	2871	46.684	2.000	0.163	0.821
ID392075	392075	23	64.988	9.075	9.246	0	87	87	2	1	-10921639	197.810	200	106	255	4154	44.081	2.000	0.158	1.226
ID392074	392074	18	79.693	18.733	6.615	0	87	87	2	1	-10921639	196.048	198	106	255	4117	47.022	2.000	0.190	1.332
ID392065	392065	19	86.251	7.774	16.981	0	88	88	2	1	-10921639	192.714	191	120	255	4047	45.036	4.800	0.247	1.695
ID392064	392064	None	41.192	6.939	13.119	0	88	88	2	1	-10921639	172.810	177	86	244	3629	42.647	2.000	0.086	0.640
ID392067	392067	21	69.211	18.453	21.440	0	88	88	2	1	-10921639	151.619	132	92	244	3184	44.695	2.000	0.182	1.043
ID392066	392066	None	41.532	13.339	18.695	0	88	88	2	1	-10921639	145.619	149	88	214	3058	36.891	2.000	0.089	0.644
ID392061	392061	18	77.311	18.617	6.664	0	88	88	2	1	-10921639	182.190	177	121	255	3826	46.336	2.000	0.186	1.232
ID392060	392060	24	43.626	11.740	1.464	0	88	88	2	1	-10921639	125.571	126	49	193	2637	41.301	2.000	0.156	0.818
ID392063	392063	11	70.045	22.232	12.062	0	88	88	2	1	-10921639	169.619	171	103	251	3562	39.805	2.000	0.189	1.356
ID392062	392062	23	64.856	9.123	9.004	0	88	88	2	1	-10921639	187.238	184	117	252	3932	36.688	7.600	0.172	1.499
ID392084	392084	21	72.904	18.325	21.383	0	89	89	2	1	-10921639	166.333	150	113	252	3493	45.145	2.000	0.171	1.077
ID392079	392079	24	46.815	11.507	1.739	0	89	89	2	1	-10921639	142.333	136	73	223	2989	40.500	2.000	0.101	0.642
ID392081	392081	23	59.490	9.715	8.085	0	89	89	2	1	-10921639	178.429	180	107	239	3747	40.902	2.000	0.159	1.197
ID392080	392080	18	80.072	18.686	6.890	0	89	89	2	1	-10921639	188.857	184	106	255	3966	46.072	2.000	0.198	1.353
ID392083	392083	19	89.577	7.986	17.130	0	89	89	2	1	-10921639	197.238	185	115	255	4142	54.785	2.000	0.239	1.391
ID392082	392082	11	61.422	22.176	11.654	0	89	89	2	1	-10921639	175.762	168	106	230	3691	33.606	2.000	0.167	1.499
ID392085	392085	24	45.799	11.404	1.489	0	90	90	2	1	-10921639	141.476	133	70	219	2971	46.978	2.000	0.156	0.813
ID392087	392087	23	42.836	10.015	7.809	0	90	90	2	1	-10921639	174.524	184	86	236	3665	35.700	2.000	0.106	0.937
ID392086	392086	18	78.152	18.750	6.822	0	90	90	2	1	-10921639	192.143	193	109	255	4035	45.166	2.000	0.184	1.320
ID392089	392089	11	44.259	22.116	11.834	0	90	90	2	1	-10921639	171.476	174	99	216	3601	27.424	4.800	0.145	1.580
ID392088	392088	None	44.308	9.235	11.220	0	90	90	2	1	-10921639	196.190	189	166	239	4120	25.258	6.303	0.112	1.565
ID392091	392091	21	80.706	18.233	21.310	0	90	90	2	1	-10921639	172.714	160	115	255	3627	46.459	2.000	0.194	1.205
ID392090	392090	19	83.953	8.070	17.169	0	90	90	2	1	-10921639	193.381	202	107	255	4061	45.514	4.800	0.235	1.615
ID392093	392093	18	78.279	18.569	6.954	0	91	91	2	1	-10921639	189.857	184	117	255	3987	44.786	2.000	0.198	1.400
ID392092	392092	24	45.926	11.205	1.542	0	91	91	2	1	-10921639	131.095	130	60	230	2753	45.857	2.000	0.087	0.457
ID392095	392095	11	53.951	22.172	11.161	0	91	91	2	1	-10921639	166.143	163	102	215	3489	30.762	7.600	0.156	1.455
ID392094	392094	23	53.620	9.666	8.564	0	91	91	2	1	-10921639	193.095	198	133	238	4055	31.132	6.269	0.140	1.519
ID392097	392097	21	86.715	18.136	21.208	0	91	91	2	1	-10921639	176.190	171	115	255	3700	49.312	2.000	0.213	1.255
ID392096	392096	19	78.075	8.255	16.685	0	91	91	2	1	-10921639	193.238	196	109	255	4058	47.086	4.800	0.212	1.438
ID392125	392125	18	76.016	18.725	6.833	0	92	92	2	1	-10921639	200.857	196	114	255	4218	44.222	2.000	0.168	1.307
ID392124	392124	24	50.677	11.257	0.977	0	92	92	2	1	-10921639	149.143	148	82	235	3132	47.747	2.000	0.159	0.859
ID392127	392127	11	45.861	22.163	11.306	0	92	92	2	1	-10921639	164.857	172	90	215	3462	36.507	2.000	0.117	0.949
ID392126	392126	23	50.122	10.127	8.533	0	92	92	2	1	-10921639	183.714	196	91	234	3858	34.899	6.360	0.147	1.352
ID392129	392129	21	88.977	17.885	21.190	0	92	92	2	1	-10921639	180.714	160	121	255	3795	48.517	2.000	0.230	1.392
ID392128	392128	19	71.098	8.185	16.300	0	92	92	2	1	-10921639	187.524	182	105	255	3938	43.685	4.800	0.196	1.409
ID392101	392101	23	49.947	9.787	9.944	0	93	93	2	1	-10921639	192.381	192	136	235	4040	28.751	6.323	0.139	1.629
ID392100	392100	18	73.081	18.680	6.767	0	93	93	2	1	-10921639	192.143	196	131	255	4035	40.020	4.800	0.181	1.473
ID392103	392103	19	79.637	8.142	16.199	0	93	93	2	1	-10921639	185.524	181	95	255	3896	45.013	2.000	0.213	1.450
ID392102	392102	11	45.783	21.398	10.990	0	93	93	2	1	-10921639	164.905	163	105	230	3463	32.092	2.000	0.105	0.975
ID392099	392099	25	43.053	14.353	3.682	0	93	93	2	1	-10921639	153.429	149	97	244	3222	40.671	2.000	0.058	0.412
ID392098	392098	24	59.713	12.000	0.000	0	93	93	2	1	-10921639	180.476	170	141	243	3790	30.626	7.600	0.187	1.853
ID392104	392104	21	83.115	17.953	21.338	0	93	93	2	1	-10921639	166.048	149	96	255	3487	47.802	2.000	0.220	1.254
ID392116	392116	21	90.784	17.959	21.481	0	94	94	2	1	-10921639	181.905	167	114	255	3820	49.992	2.000	0.237	1.395
ID392111	392111	24	53.587	12.000	0.000	0	94	94	2	1	-10921639	195.857	201	106	251	4113	36.307	7.600	0.164	1.517
ID392113	392113	18	73.393	18.737	6.943	0	94	94	2	1	-10921639	201.381	204	137	255	4229	39.805	3.200	0.170	1.471
ID392112	392112	25	52.180	14.442	3.544	0	94	94	2	1	-10921639	173.286	173	106	252	3639	46.640	7.600	0.081	0.560
ID392115	392115	19	68.176	8.183	15.741	0	94	94	2	1	-10921639	198.381	197	104	255	4166	41.388	4.800	0.177	1.440
ID392114	392114	23	47.328	10.055	8.671	0	94	94	2	1	-10921639	178.714	188	117	231	3753	31.241	2.000	0.113	1.165
ID392117	392117	24	43.667	11.000	0.000	0	95	95	2	1	-10921639	182.286	184	119	236	3828	42.239	7.600	0.163	1.212
ID392119	392119	23	41.941	9.981	7.149	0	95	95	2	1	-10921639	166.190	158	122	215	3490	30.778	2.000	0.100	0.982
ID392118	392118	25	49.023	14.429	3.682	0	95	95	2	1	-10921639	178.190	172	116	251	3742	39.306	7.600	0.090	0.750
ID392121	392121	11	48.017	21.810	10.954	0	95	95	2	1	-10921639	159.619	166	80	238	3352	38.987	7.600	0.123	0.898
ID392120	392120	18	73.123	18.793	7.131	0	95	95	2	1	-10921639	190.048	194	105	255	3991	46.877	2.000	0.157	1.101
ID392123	392123	21	94.439	18.000	21.326	0	95	95	2	1	-10921639	185.238	165	102	255	3890	51.348	2.000	0.244	1.413
ID392122	392122	19	67.722	8.310	15.704	0	95	95	2	1	-10921639	196.000	189	105	255	4116	46.852	4.800	0.180	1.277
ID392109	392109	19	63.532	9.386	15.366	0	96	96	2	1	-10921639	206.429	214	132	255	4335	43.445	4.800	0.158	1.299
ID392108	392108	11	62.254	22.022	11.580	0	96	96	2	1	-10921639	171.857	166	116	248	3609	38.550	7.600	0.162	1.244
ID392110	392110	21	85.163	18.030	21.323	0	96	96	2	1	-10921639	191.762	184	120	255	4027	44.490	2.000	0.222	1.568
ID392105	392105	24	41.840	12.021	1.000	0	96	96	2	1	-10921639	184.429	188	98	245	3873	40.187	7.600	0.108	0.896
ID392107	392107	18	73.222	18.731	7.200	0	96	96	2	1	-10921639	190.000	191	128	255	3990	44.674	2.000	0.166	1.211
ID392106	392106	25	56.468	14.339	3.561	0	96	96	2	1	-10921639	191.524	188	140	255	4022	35.183	7.600	0.125	1.206
ID392133	392133	19	64.692	9.454	14.974	0	97	97	2	1	-10921639	177.667	191	73	255	3731	55.586	2.000	0.148	0.822
ID392132	392132	11	41.732	21.950	11.795	0	97	97	2	1	-10921639	152.238	147	90	208	3197	31.994	7.600	0.114	0.975
ID392134	392134	21	85.223	17.791	21.509	0	97	97	2	1	-10921639	181.857	182	99	255	3819	49.335	4.800	0.264	1.538
ID392131	392131	18	76.450	18.816	7.369	0	97	97	2	1	-10921639	190.857	187	120	255	4008	46.245	2.000	0.179	1.252
ID392130	392130	25	64.369	14.288	3.553	0	97	97	2	1	-10921639	198.857	200	125	255	4176	44.752	7.600	0.143	1.113
ID392141	392141	18	70.190	18.898	7.425	0	98	98	2	1	-10921639	190.476	190	122	255	4000	45.613	2.000	0.159	1.145
ID392140	392140	25	67.454	14.193	3.169	0	98	98	2	1	-10921639	207.905	208	143	255	4366	40.156	4.800	0.160	1.425
ID392143	392143	19	68.505	9.024	14.740	0	98	98	2	1	-10921639	166.238	172	61	249	3491	58.633	2.000	0.186	0.891
ID392142	392142	11	42.891	22.204	12.174	0	98	98	2	1	-10921639	158.048	157	92	223	3319	35.129	4.800	0.125	1.000
ID392144	392144	21	89.609	17.778	21.254	0	98	98	2	1	-10921639	188.667	191	119	255	3962	46.551	4.800	0.247	1.604
ID392157	392157	25	68.300	14.127	2.982	0	99	99	2	1	-10921639	209.571	210	132	255	4401	41.501	2.000	0.151	1.325
ID392159	392159	11	42.270	21.816	11.865	0	99	99	2	1	-10921639	160.286	165	102	227	3366	35.037	7.600	0.113	0.929
ID392158	392158	18	69.314	18.682	7.556	0	99	99	2	1	-10921639	204.095	208	129	255	4286	40.243	2.000	0.163	1.420
ID392161	392161	26	75.329	11.468	15.539	0	99	99	2	1	-10921639	180.000	168	79	253	3780	58.610	7.600	0.189	0.978
ID392160	392160	19	59.821	8.359	14.053	0	99	99	2	1	-10921639	132.714	137	56	245	2787	59.488	2.000	0.156	0.602
ID392162	392162	21	75.935	16.769	21.433	0	99	99	2	1	-10921639	197.095	194	134	255	4139	37.883	4.800	0.200	1.732
ID392156	392156	21	73.549	16.411	21.534	0	100	100	2	1	-10921639	197.143	206	97	255	4140	42.595	4.800	0.219	1.663
ID392153	392153	18	62.638	18.475	7.573	0	100	100	2	1	-10921639	201.048	202	136	255	4222	35.971	7.600	0.151	1.464
ID392152	392152	25	66.457	14.268	2.714	0	100	100	2	1	-10921639	205.190	194	139	255	4309	43.879	3.200	0.153	1.239
ID392155	392155	26	73.420	12.318	15.830	0	100	100	2	1	-10921639	159.571	159	92	240	3351	49.450	2.000	0.214	1.137
ID392154	392154	19	48.378	8.145	13.685	0	100	100	2	1	-10921639	108.524	105	39	201	2279	46.786	2.000	0.132	0.541
ID392135	392135	25	72.041	14.116	2.411	0	101	101	2	1	-10921639	197.524	207	107	255	4148	50.854	2.000	0.141	0.962
ID392137	392137	19	41.301	8.159	13.333	0	101	101	2	1	-10921639	100.095	81	48	197	2102	42.165	7.600	0.086	0.376
ID392136	392136	18	66.411	18.656	7.819	0	101	101	2	1	-10921639	187.952	190	116	255	3947	38.951	7.600	0.162	1.343
ID392139	392139	21	90.688	16.010	21.683	0	101	101	2	1	-10921639	191.238	184	116	255	4016	46.203	4.800	0.261	1.711
ID392138	392138	26	75.657	12.035	16.173	0	101	101	2	1	-10921639	159.571	160	64	247	3351	49.034	2.000	0.211	1.132
ID392165	392165	18	66.382	18.756	7.421	0	102	102	2	1	-10921639	173.857	171	117	250	3651	38.504	2.000	0.174	1.338
ID392164	392164	27	44.341	9.519	6.600	0	102	102	2	1	-10921639	126.952	129	58	204	2666	35.282	2.000	0.152	0.948
ID392167	392167	26	59.300	11.738	16.722	0	102	102	2	1	-10921639	148.048	140	99	210	3109	33.839	4.800	0.187	1.379
ID392166	392166	19	43.729	8.232	13.413	0	102	102	2	1	-10921639	97.667	77	43	202	2051	44.399	2.000	0.095	0.382
ID392168	392168	21	88.955	16.257	21.907	0	102	102	2	1	-10921639	183.667	185	120	255	3857	41.635	4.800	0.268	1.867
ID392163	392163	25	72.908	14.540	2.978	0	102	102	2	1	-10921639	204.333	210	116	255	4291	48.673	2.000	0.178	1.267
ID392149	392149	19	56.823	8.901	13.667	0	103	103	2	1	-10921639	114.000	104	53	200	2394	42.405	2.000	0.177	0.808
ID392148	392148	None	40.302	21.629	11.234	0	103	103	2	1	-10921639	137.048	140	81	191	2878	32.029	7.600	0.108	0.834
ID392151	392151	21	78.229	16.261	21.818	0	103	103	2	1	-10921639	154.381	153	89	245	3242	44.495	2.000	0.244	1.359
ID392150	392150	26	51.684	12.217	16.927	0	103	103	2	1	-10921639	141.429	141	83	201	2970	33.361	2.000	0.162	1.184
ID392145	392145	25	77.000	15.113	3.345	0	103	103	2	1	-10921639	205.286	209	131	255	4311	39.210	2.000	0.190	1.675
ID392147	392147	18	67.543	19.366	7.367	0	103	103	2	1	-10921639	172.048	171	88	243	3613	39.540	2.000	0.180	1.329
ID392146	392146	27	50.973	9.555	6.525	0	103	103	2	1	-10921639	126.143	122	83	206	2649	35.336	2.000	0.177	1.071
ID392197	392197	21	70.501	16.302	21.677	0	104	104	2	1	-10921639	148.143	147	89	236	3111	41.078	2.000	0.238	1.388
ID392196	392196	19	63.539	9.065	14.091	0	104	104	2	1	-10921639	118.905	122	46	217	2497	43.707	2.000	0.222	0.989
ID392195	392195	18	75.510	19.790	6.973	0	104	104	2	1	-10921639	165.524	158	102	249	3476	43.125	2.000	0.203	1.297
ID392194	392194	25	76.765	15.496	3.333	0	104	104	2	1	-10921639	198.952	202	132	255	4178	39.988	4.800	0.205	1.689
ID392173	392173	None	45.205	13.919	17.737	0	105	105	2	1	-10921639	153.048	154	111	197	3214	25.131	7.600	0.137	1.464
ID392172	392172	19	48.063	9.554	14.282	0	105	105	2	1	-10921639	108.000	109	36	175	2268	45.394	2.000	0.187	0.749
ID392174	392174	21	40.245	16.201	21.438	0	105	105	2	1	-10921639	139.048	141	86	197	2920	30.046	2.000	0.114	0.948
ID392169	392169	25	86.834	16.242	3.279	0	105	105	2	1	-10921639	192.619	183	105	255	4045	46.698	4.800	0.235	1.572
ID392171	392171	18	56.757	20.055	7.104	0	105	105	2	1	-10921639	138.000	134	72	213	2898	39.180	2.000	0.160	0.970
ID392170	392170	None	45.664	9.521	7.053	0	105	105	2	1	-10921639	121.952	119	82	158	2561	22.538	4.800	0.207	1.855
ID392185	392185	18	44.718	20.220	6.797	0	106	106	2	1	-10921639	128.000	134	54	187	2688	37.233	7.600	0.142	0.854
ID392184	392184	25	74.575	16.896	3.328	0	106	106	2	1	-10921639	180.429	179	107	249	3789	43.245	4.800	0.228	1.551
ID392187	392187	21	46.988	16.238	21.416	0	106	106	2	1	-10921639	134.048	140	87	204	2815	31.529	2.000	0.125	0.944
ID392186	392186	19	45.063	9.718	13.961	0	106	106	2	1	-10921639	99.905	103	39	182	2098	38.961	2.000	0.186	0.805
ID392175	392175	25	61.914	16.083	3.360	0	107	107	2	1	-10921639	147.381	139	69	239	3095	44.612	2.000	0.182	1.015
ID392177	392177	19	42.693	9.911	13.724	0	107	107	2	1	-10921639	104.619	99	53	155	2197	33.377	2.000	0.193	1.016
ID392176	392176	18	41.917	20.809	6.531	0	107	107	2	1	-10921639	128.381	130	88	173	2696	25.697	4.800	0.170	1.451
ID392179	392179	21	51.748	16.158	20.831	0	107	107	2	1	-10921639	145.762	138	98	204	3061	33.790	2.000	0.149	1.121
ID392178	392178	28	44.988	12.316	17.636	0	107	107	2	1	-10921639	133.524	140	78	204	2804	34.997	2.000	0.119	0.810
ID392191	392191	18	42.825	21.111	6.168	0	108	108	2	1	-10921639	121.952	123	69	166	2561	30.275	7.600	0.171	1.177
ID392190	392190	25	56.605	16.445	3.409	0	108	108	2	1	-10921639	137.048	131	62	233	2878	44.209	2.000	0.169	0.894
ID392193	392193	28	40.955	12.414	17.480	0	108	108	2	1	-10921639	139.000	140	81	208	2919	32.824	2.000	0.129	0.969
ID392192	392192	19	53.422	10.090	13.525	0	108	108	2	1	-10921639	111.238	104	39	179	2336	38.055	2.000	0.226	1.078
ID392181	392181	18	45.722	21.497	6.126	0	109	109	2	1	-10921639	118.190	117	56	173	2482	28.682	4.800	0.180	1.258
ID392180	392180	25	55.356	16.910	3.465	0	109	109	2	1	-10921639	132.905	128	56	206	2791	40.085	2.000	0.186	1.040
ID392183	392183	28	53.377	12.292	18.005	0	109	109	2	1	-10921639	146.048	150	79	214	3067	36.597	2.000	0.152	1.053
ID392182	392182	19	49.608	9.364	13.578	0	109	109	2	1	-10921639	105.286	94	37	218	2211	46.952	2.000	0.139	0.548
ID392189	392189	28	50.073	12.886	17.450	0	110	110	2	1	-10921639	154.857	155	92	201	3252	26.926	4.800	0.174	1.702
ID392188	392188	25	69.229	16.856	3.190	0	110	110	2	1	-10921639	144.905	132	91	240	3043	40.167	2.000	0.218	1.292
ID392205	392205	None	41.691	8.695	6.953	0	111	111	2	1	-10921639	101.857	102	65	163	2139	24.563	2.000	0.183	1.283
ID392204	392204	18	43.790	21.888	6.423	0	111	111	2	1	-10921639	103.048	107	40	154	2164	30.991	2.000	0.192	1.069
ID392207	392207	28	44.610	13.018	17.551	0	111	111	2	1	-10921639	154.667	162	100	187	3248	24.939	4.800	0.168	1.784
ID392206	392206	None	40.744	22.710	11.851	0	111	111	2	1	-10921639	120.762	120	85	174	2536	24.968	4.800	0.167	1.384
ID392203	392203	25	68.348	17.011	3.205	0	111	111	2	1	-10921639	144.190	147	85	238	3028	40.772	2.000	0.223	1.289
ID392200	392200	28	43.327	13.013	16.993	0	112	112	2	1	-10921639	148.667	147	83	192	3122	23.527	4.800	0.151	1.659
ID392199	392199	18	41.670	22.120	6.354	0	112	112	2	1	-10921639	104.762	102	37	159	2200	30.070	2.000	0.178	1.053
ID392198	392198	25	56.656	16.912	3.181	0	112	112	2	1	-10921639	142.524	140	102	222	2993	29.846	4.800	0.188	1.510
ID392201	392201	25	54.339	17.124	3.258	0	113	113	2	1	-10921639	142.524	134	96	227	2993	33.264	2.000	0.176	1.281
ID392202	392202	None	40.810	8.557	7.027	0	113	113	2	1	-10921639	109.524	112	63	173	2300	26.856	2.000	0.142	1.012
ID392208	392208	25	46.435	17.680	3.155	0	114	114	2	1	-10921639	139.143	139	77	183	2922	27.275	4.800	0.187	1.607
ID392209	392209	25	59.285	17.433	3.127	0	115	115	2	1	-10921639	142.238	139	83	230	2987	37.807	2.000	0.176	1.128
ID392213	392213	25	60.132	17.666	3.175	0	116	116	2	1	-10921639	133.000	136	73	231	2793	40.551	2.000	0.219	1.178
ID392215	392215	29	41.393	23.469	12.512	0	116	116	2	1	-10921639	132.190	137	94	173	2776	22.230	4.800	0.166	1.693
ID392214	392214	30	51.150	22.718	6.742	0	116	116	2	1	-10921639	98.333	91	41	171	2065	37.799	2.000	0.214	0.917
ID392228	392228	None	47.157	13.747	17.274	0	117	117	2	1	-10921639	148.476	145	98	205	3118	27.527	2.000	0.141	1.331
ID392225	392225	25	64.586	17.732	3.123	0	117	117	2	1	-10921639	125.476	126	64	228	2635	43.160	2.000	0.231	1.093
ID392227	392227	29	42.727	22.785	12.818	0	117	117	2	1	-10921639	134.571	141	92	175	2826	22.115	4.800	0.188	1.924
ID392226	392226	30	50.123	22.692	6.842	0	117	117	2	1	-10921639	94.905	95	32	164	1993	36.778	2.000	0.226	0.951
ID392212	392212	30	49.861	22.985	7.029	0	118	118	2	1	-10921639	95.905	104	46	147	2014	33.909	2.000	0.240	1.096
ID392211	392211	None	47.636	8.172	6.797	0	118	118	2	1	-10921639	118.429	121	73	181	2487	29.212	2.000	0.175	1.210
ID392210	392210	25	57.189	17.486	3.066	0	118	118	2	1	-10921639	126.381	126	63	197	2654	35.041	2.000	0.212	1.264
ID392221	392221	25	63.017	16.411	2.853	0	119	119	2	1	-10921639	139.714	141	70	228	2934	42.748	2.000	0.190	1.043
ID392223	392223	29	40.707	22.468	12.480	0	119	119	2	1	-10921639	129.905	133	58	183	2728	31.369	2.000	0.120	0.884
ID392222	392222	30	47.054	22.851	7.118	0	119	119	2	1	-10921639	100.810	109	39	148	2117	31.711	2.000	0.257	1.298
ID392224	392224	None	42.192	13.709	17.361	0	119	119	2	1	-10921639	141.762	138	81	201	2977	30.287	2.000	0.117	0.978
ID392217	392217	30	42.410	22.318	7.002	0	120	120	2	1	-10921639	106.095	104	61	151	2228	25.983	4.800	0.192	1.315
ID392216	392216	25	51.188	15.876	2.720	0	120	120	2	1	-10921639	127.619	120	81	216	2680	34.768	2.000	0.166	1.042
ID392218	392218	29	44.591	22.907	12.336	0	120	120	2	1	-10921639	127.095	134	51	167	2669	31.694	2.000	0.163	1.124
ID392220	392220	30	51.192	22.525	7.105	0	121	121	2	1	-10921639	103.143	109	35	163	2166	40.624	2.000	0.235	0.967
ID392219	392219	25	55.964	15.370	2.596	0	121	121	2	1	-10921639	150.619	145	86	233	3163	38.579	2.000	0.175	1.162
ID392232	392232	30	47.403	22.232	7.018	0	122	122	2	1	-10921639	114.286	124	58	164	2400	28.382	4.800	0.217	1.434
ID392231	392231	25	45.687	16.651	3.512	0	122	122	2	1	-10921639	126.667	122	83	202	2660	35.332	4.800	0.160	0.991
ID392229	392229	30	40.925	21.295	6.891	0	123	123	2	1	-10921639	109.810	108	53	158	2306	27.007	7.600	0.166	1.156
ID392230	392230	31	42.025	22.780	12.884	0	123	123	2	1	-10921639	117.190	120	51	179	2461	29.939	2.000	0.176	1.170
ID392233	392233	25	55.980	17.685	3.966	0	124	124	2	1	-10921639	118.286	119	63	205	2484	37.097	2.000	0.183	0.987
ID392235	392235	31	41.279	22.544	12.442	0	124	124	2	1	-10921639	110.714	109	31	183	2325	40.599	2.000	0.154	0.730
ID392234	392234	30	51.358	21.222	6.946	0	124	124	2	1	-10921639	115.952	115	53	170	2435	34.660	7.600	0.169	0.966
ID392241	392241	32	41.527	10.108	1.271	0	125	125	2	1	-10921639	119.524	132	55	160	2510	31.266	4.800	0.196	1.252
ID392243	392243	30	50.326	21.990	7.171	0	125	125	2	1	-10921639	107.286	114	44	164	2253	32.553	2.000	0.247	1.304
ID392242	392242	25	56.040	17.668	4.031	0	125	125	2	1	-10921639	105.810	102	48	185	2222	37.607	2.000	0.214	0.992
ID392237	392237	33	44.529	11.482	6.639	0	126	126	2	1	-10921639	126.476	119	81	183	2656	30.013	2.000	0.158	1.150
ID392236	392236	32	47.026	9.988	1.044	0	126	126	2	1	-10921639	116.238	122	66	166	2441	32.411	4.800	0.226	1.324
ID392239	392239	None	45.449	22.552	13.174	0	126	126	2	1	-10921639	112.952	115	53	175	2372	35.268	2.000	0.167	0.918
ID392238	392238	30	54.695	21.281	7.286	0	126	126	2	1	-10921639	118.810	123	55	163	2495	30.875	2.000	0.234	1.459
ID392247	392247	30	44.999	20.599	6.547	0	127	127	2	1	-10921639	119.476	119	83	153	2509	21.044	7.600	0.229	2.116
ID392246	392246	33	42.112	10.939	6.491	0	127	127	2	1	-10921639	123.476	113	72	181	2593	28.760	2.000	0.137	1.033
ID392245	392245	None	44.780	22.310	13.619	0	128	128	2	1	-10921639	126.143	126	87	167	2649	24.237	4.800	0.185	1.628
ID392244	392244	30	49.572	20.402	6.316	0	128	128	2	1	-10921639	126.857	136	56	177	2664	30.958	7.600	0.179	1.245
ID392240	392240	30	50.871	20.412	6.984	0	129	129	2	1	-10921639	130.667	124	77	187	2744	26.736	7.600	0.182	1.505
ID392249	392249	30	42.984	21.328	7.372	0	131	131	2	1	-10921639	112.476	107	74	151	2362	25.095	7.600	0.178	1.355
ID392248	392248	None	40.738	9.138	7.077	0	131	131	2	1	-10921639	123.333	133	79	173	2590	25.633	4.800	0.152	1.271
ID392251	392251	30	44.474	20.685	7.441	0	132	132	2	1	-10921639	116.190	112	80	162	2440	27.737	7.600	0.189	1.329
ID392250	392250	41	40.262	16.820	3.841	0	132	132	2	1	-10921639	112.714	116	72	160	2367	24.220	7.600	0.156	1.254
ID392253	392253	None	44.720	8.738	6.935	0	133	133	2	1	-10921639	119.000	111	75	197	2499	28.249	2.000	0.156	1.139
ID392252	392252	41	40.954	16.854	4.187	0	133	133	2	1	-10921639	110.333	115	58	171	2317	27.121	7.600	0.177	1.222
ID392254	392254	None	46.057	8.430	7.256	0	135	135	2	1	-10921639	122.000	128	51	189	2562	36.532	2.000	0.161	0.927
ID392255	392255	None	41.038	17.172	4.747	0	139	139	2	1	-10921639	122.048	117	96	168	2563	19.250	4.800	0.164	1.785
ID392256	392256	34	43.736	22.518	15.020	0	144	144	2	1	-10921639	130.476	137	74	173	2740	32.312	4.800	0.167	1.153
ID392257	392257	34	44.938	22.895	14.383	0	145	145	2	1	-10921639	138.429	148	83	175	2907	28.046	4.800	0.173	1.457
ID392258	392258	None	42.042	4.520	9.947	0	146	146	2	1	-10921639	94.143	99	52	139	1977	25.478	2.000	0.200	1.230
ID392260	392260	34	52.392	22.261	15.030	0	147	147	2	1	-10921639	143.286	141	90	192	3009	27.843	2.000	0.177	1.546
ID392259	392259	34	48.391	22.804	14.590	0	148	148	2	1	-10921639	124.667	128	65	180	2618	35.363	2.000	0.180	1.073
ID392264	392264	34	40.931	21.869	14.809	0	149	149	2	1	-10921639	139.762	140	88	189	2935	25.048	4.800	0.175	1.661
ID392265	392265	34	46.564	22.186	14.714	0	150	150	2	1	-10921639	148.667	155	81	189	3122	24.836	4.800	0.191	1.921
ID392261	392261	35	54.351	5.065	10.028	0	151	151	2	1	-10921639	103.190	90	41	192	2167	39.108	2.000	0.182	0.811
ID392263	392263	34	49.251	22.315	14.226	0	151	151	2	1	-10921639	142.381	136	103	193	2990	25.775	4.800	0.181	1.691
ID392262	392262	36	42.911	10.154	13.074	0	151	151	2	1	-10921639	134.000	132	95	185	2814	25.472	2.000	0.132	1.228
ID392268	392268	34	46.745	21.723	14.894	0	152	152	2	1	-10921639	133.667	145	66	185	2807	32.615	4.800	0.180	1.252
ID392267	392267	36	43.869	10.357	13.116	0	152	152	2	1	-10921639	144.952	146	94	183	3044	28.031	3.200	0.131	1.197
ID392266	392266	35	48.728	4.823	10.187	0	152	152	2	1	-10921639	98.333	92	44	209	2065	38.148	2.000	0.152	0.681
ID392269	392269	34	44.271	22.715	14.420	0	153	153	2	1	-10921639	126.190	121	71	168	2650	32.762	4.800	0.169	1.113
ID392271	392271	38	44.206	17.078	20.542	0	154	154	2	1	-10921639	111.857	109	60	180	2349	36.005	2.000	0.162	0.866
ID392270	392270	34	42.768	22.182	14.784	0	154	154	2	1	-10921639	137.286	136	79	184	2883	23.745	6.327	0.157	1.570
ID392273	392273	34	69.580	21.975	14.788	0	155	155	2	1	-10921639	151.048	146	83	226	3172	38.518	2.000	0.226	1.445
ID392272	392272	37	51.925	9.608	13.533	0	155	155	2	1	-10921639	147.524	141	107	227	3098	31.077	4.800	0.170	1.380
ID392274	392274	38	68.087	17.355	20.874	0	155	155	2	1	-10921639	133.190	120	81	227	2797	43.631	2.000	0.203	1.029
ID392280	392280	38	74.686	17.186	20.933	0	156	156	2	1	-10921639	131.667	120	77	232	2765	48.060	2.000	0.213	0.964
ID392279	392279	34	84.142	22.334	15.101	0	156	156	2	1	-10921639	157.810	140	108	252	3314	43.069	2.000	0.259	1.509
ID392278	392278	37	59.637	9.141	13.711	0	156	156	2	1	-10921639	131.238	129	85	230	2756	41.686	2.000	0.167	0.900
ID392277	392277	38	86.665	17.236	21.015	0	157	157	2	1	-10921639	148.190	134	86	251	3112	51.276	2.000	0.241	1.121
ID392276	392276	34	84.639	22.225	14.963	0	157	157	2	1	-10921639	167.381	155	114	255	3515	42.916	2.000	0.248	1.552
ID392275	392275	37	41.409	9.554	13.584	0	157	157	2	1	-10921639	125.048	116	81	188	2626	30.167	2.000	0.133	0.976
ID392285	392285	34	80.351	22.408	14.929	0	158	158	2	1	-10921639	168.857	160	115	253	3546	40.564	2.000	0.233	1.574
ID392286	392286	38	81.864	17.172	21.008	0	158	158	2	1	-10921639	158.762	147	85	252	3334	45.736	2.000	0.235	1.322
ID392300	392300	38	72.068	17.192	21.115	0	159	159	2	1	-10921639	147.619	140	79	233	3100	42.446	2.000	0.228	1.291
ID392299	392299	34	86.424	22.474	14.572	0	159	159	2	1	-10921639	174.667	167	106	253	3668	43.412	4.800	0.272	1.721
ID392298	392298	40	57.804	5.117	9.977	0	159	159	2	1	-10921639	97.143	86	38	192	2040	39.169	2.000	0.231	0.931
ID392284	392284	38	84.638	17.136	20.946	0	160	160	2	1	-10921639	155.095	151	88	250	3257	48.217	2.000	0.257	1.315
ID392281	392281	40	45.482	5.494	9.779	0	160	160	2	1	-10921639	102.190	96	44	173	2146	36.823	2.000	0.177	0.836
ID392283	392283	34	95.138	22.505	14.993	0	160	160	2	1	-10921639	175.952	185	83	255	3695	57.828	2.000	0.283	1.344
ID392282	392282	39	40.250	10.009	14.715	0	160	160	2	1	-10921639	138.333	137	96	182	2905	26.826	4.800	0.139	1.259
ID392287	392287	40	56.699	5.723	9.795	0	161	161	2	1	-10921639	118.476	113	70	185	2488	34.656	2.000	0.197	1.126
ID392289	392289	39	48.108	11.110	16.348	0	161	161	2	1	-10921639	145.381	146	98	198	3053	28.958	7.600	0.135	1.193
ID392288	392288	34	95.918	22.602	14.850	0	161	161	2	1	-10921639	180.714	179	96	255	3795	55.009	2.000	0.283	1.448
ID392290	392290	38	84.022	17.204	20.920	0	161	161	2	1	-10921639	153.048	134	88	251	3214	48.049	2.000	0.248	1.264
ID392293	392293	39	52.431	11.066	16.406	0	162	162	2	1	-10921639	156.048	145	121	225	3277	30.243	7.600	0.142	1.283
ID392292	392292	34	87.608	22.670	14.994	0	162	162	2	1	-10921639	167.714	165	78	255	3522	57.633	2.000	0.244	1.142
ID392294	392294	38	86.794	17.009	20.918	0	162	162	2	1	-10921639	168.333	154	89	255	3535	49.598	2.000	0.247	1.345
ID392291	392291	40	46.166	5.740	9.463	0	162	162	2	1	-10921639	109.333	109	32	170	2296	43.487	2.000	0.170	0.732
ID392301	392301	40	50.311	5.209	9.832	0	163	163	2	1	-10921639	118.714	109	71	189	2493	35.375	2.000	0.188	1.064
ID392303	392303	39	43.773	11.294	16.644	0	163	163	2	1	-10921639	134.810	129	88	208	2831	34.737	2.000	0.099	0.698
ID392302	392302	34	89.089	22.677	14.811	0	163	163	2	1	-10921639	180.571	181	88	255	3792	55.795	2.000	0.245	1.274
ID392304	392304	38	80.325	17.024	20.961	0	163	163	2	1	-10921639	159.286	145	87	250	3345	48.812	2.000	0.219	1.172
ID392319	392319	None	40.257	9.275	13.783	0	164	164	2	1	-10921639	140.190	139	96	208	2944	34.505	2.000	0.079	0.594
ID392318	392318	40	50.297	6.639	9.692	0	164	164	2	1	-10921639	145.190	141	94	206	3049	35.336	2.000	0.157	1.117
ID392321	392321	38	81.429	17.161	20.823	0	164	164	2	1	-10921639	164.667	153	90	250	3458	49.268	2.000	0.231	1.256
ID392320	392320	34	78.319	22.383	14.874	0	164	164	2	1	-10921639	187.714	175	136	255	3942	39.842	2.000	0.205	1.602
ID392297	392297	38	77.171	17.358	21.005	0	165	165	2	1	-10921639	168.476	165	81	251	3538	48.259	2.000	0.215	1.236
ID392296	392296	34	89.297	22.308	14.967	0	165	165	2	1	-10921639	199.714	190	115	255	4194	45.626	2.000	0.234	1.660
ID392295	392295	40	65.345	6.248	9.712	0	165	165	2	1	-10921639	146.476	142	80	227	3076	47.788	2.000	0.238	1.178
ID392317	392317	38	57.512	17.479	20.988	0	166	166	2	1	-10921639	166.095	166	86	231	3488	41.810	4.800	0.165	1.125
ID392316	392316	34	86.195	22.205	15.051	0	166	166	2	1	-10921639	207.476	206	146	255	4357	38.395	4.800	0.238	2.074
ID392315	392315	40	70.831	7.047	9.434	0	166	166	2	1	-10921639	157.714	160	52	245	3312	51.843	2.000	0.214	1.074
ID392311	392311	40	61.932	6.471	9.395	0	167	167	2	1	-10921639	157.238	154	88	223	3302	38.847	4.800	0.232	1.523
ID392310	392310	42	42.705	19.735	7.768	0	167	167	2	1	-10921639	120.714	119	88	191	2535	28.070	2.000	0.135	1.024
ID392313	392313	43	42.394	12.939	16.572	0	167	167	2	1	-10921639	149.857	147	102	207	3147	32.783	2.000	0.103	0.852
ID392312	392312	34	92.042	22.123	14.790	0	167	167	2	1	-10921639	197.286	202	115	255	4143	46.161	2.000	0.254	1.732
ID392314	392314	38	75.399	17.634	21.083	0	167	167	2	1	-10921639	184.000	179	125	250	3864	40.326	4.800	0.219	1.639
ID392309	392309	38	73.815	17.549	21.246	0	168	168	2	1	-10921639	189.333	180	121	251	3976	39.595	4.800	0.213	1.681
ID392308	392308	43	44.078	13.121	16.573	0	168	168	2	1	-10921639	164.524	165	91	236	3455	37.216	2.000	0.109	0.867
ID392305	392305	42	40.110	20.637	7.094	0	168	168	2	1	-10921639	107.333	109	56	168	2254	31.626	2.000	0.143	0.847
ID392307	392307	34	79.994	22.141	14.510	0	168	168	2	1	-10921639	196.571	208	124	255	4128	40.606	4.800	0.227	1.789
ID392306	392306	40	66.991	5.883	9.752	0	168	168	2	1	-10921639	161.381	159	106	242	3389	42.811	2.000	0.218	1.347
ID392348	392348	38	73.242	17.851	20.893	0	169	169	2	1	-10921639	179.857	179	103	248	3777	46.965	4.800	0.209	1.325
ID392345	392345	40	52.302	6.511	9.807	0	169	169	2	1	-10921639	152.476	154	105	221	3202	33.846	2.000	0.144	1.137
ID392344	392344	42	51.020	20.360	7.313	0	169	169	2	1	-10921639	124.048	122	70	177	2605	35.704	7.600	0.178	1.048
ID392347	392347	43	49.085	13.441	16.479	0	169	169	2	1	-10921639	161.333	163	87	228	3388	39.293	2.000	0.113	0.836
ID392346	392346	34	78.346	21.706	13.959	0	169	169	2	1	-10921639	188.381	187	116	255	3956	44.245	4.800	0.214	1.503
ID392333	392333	42	61.797	20.127	7.099	0	170	170	2	1	-10921639	131.714	126	88	216	2766	35.833	2.000	0.204	1.247
ID392335	392335	34	80.027	21.715	13.739	0	170	170	2	1	-10921639	185.095	187	105	255	3887	46.975	2.000	0.212	1.379
ID392334	392334	40	49.062	6.580	9.988	0	170	170	2	1	-10921639	154.095	158	100	224	3236	34.658	2.000	0.135	1.058
ID392337	392337	38	69.319	17.854	20.930	0	170	170	2	1	-10921639	174.429	171	105	248	3663	45.468	2.000	0.188	1.214
ID392336	392336	43	56.151	13.976	16.731	0	170	170	2	1	-10921639	183.905	179	120	243	3862	38.356	2.000	0.125	1.063
ID392341	392341	34	69.552	21.479	13.624	0	171	171	2	1	-10921639	180.048	187	108	243	3781	37.037	2.000	0.188	1.540
ID392340	392340	44	46.022	10.798	11.669	0	171	171	2	1	-10921639	173.000	176	109	240	3633	30.460	7.600	0.116	1.183
ID392343	392343	38	73.564	18.086	21.029	0	171	171	2	1	-10921639	177.810	173	107	244	3734	41.593	2.000	0.202	1.434
ID392342	392342	43	57.694	14.481	16.540	0	171	171	2	1	-10921639	181.286	182	107	250	3807	43.335	7.600	0.138	1.016
ID392339	392339	40	55.857	6.371	10.094	0	171	171	2	1	-10921639	147.000	141	83	217	3087	41.806	2.000	0.172	1.030
ID392338	392338	42	53.086	20.274	7.074	0	171	171	2	1	-10921639	135.905	128	92	197	2854	31.719	2.000	0.165	1.211
ID392325	392325	34	73.701	21.248	13.397	0	172	172	2	1	-10921639	171.524	173	97	252	3602	46.644	2.000	0.202	1.234
ID392324	392324	44	40.539	11.286	12.450	0	172	172	2	1	-10921639	167.429	163	131	221	3516	24.943	4.800	0.114	1.377
ID392327	392327	38	79.671	17.715	20.949	0	172	172	2	1	-10921639	179.238	170	96	255	3764	46.949	2.000	0.217	1.362
ID392326	392326	43	59.931	14.755	16.569	0	172	172	2	1	-10921639	180.095	174	107	253	3782	40.039	2.000	0.125	0.998
ID392323	392323	40	54.687	6.243	10.184	0	172	172	2	1	-10921639	143.048	141	90	208	3004	35.650	2.000	0.185	1.253
ID392322	392322	42	69.611	20.573	6.819	0	172	172	2	1	-10921639	144.286	132	80	240	3030	45.321	2.000	0.210	1.103
ID392332	392332	38	86.025	17.702	21.112	0	173	173	2	1	-10921639	172.286	177	103	255	3618	49.795	2.000	0.251	1.388
ID392329	392329	40	41.665	6.925	10.423	0	173	173	2	1	-10921639	147.619	145	112	206	3100	27.156	2.000	0.135	1.296
ID392328	392328	42	74.204	20.132	6.949	0	173	173	2	1	-10921639	163.143	166	100	247	3426	41.080	2.000	0.209	1.371
ID392331	392331	43	56.620	14.871	16.957	0	173	173	2	1	-10921639	171.476	170	111	251	3601	37.575	7.600	0.118	0.966
ID392330	392330	34	74.989	21.594	12.928	0	173	173	2	1	-10921639	153.810	153	90	249	3230	48.382	2.000	0.206	1.086
ID392349	392349	42	85.168	20.328	6.945	0	174	174	2	1	-10921639	172.190	163	109	255	3616	45.528	2.000	0.230	1.413
ID392351	392351	34	61.653	21.681	12.553	0	174	174	2	1	-10921639	146.619	146	89	215	3079	40.647	2.000	0.204	1.224
ID392350	392350	44	43.221	11.623	13.368	0	174	174	2	1	-10921639	171.238	170	117	232	3596	29.315	4.800	0.104	1.103
ID392353	392353	38	84.908	17.158	21.272	0	174	174	2	1	-10921639	167.905	156	96	251	3526	41.801	2.000	0.252	1.617
ID392352	392352	43	51.554	15.520	16.768	0	174	174	2	1	-10921639	167.714	165	115	243	3522	39.623	7.600	0.112	0.850
ID392365	392365	43	59.822	15.140	16.639	0	175	175	2	1	-10921639	167.714	160	91	239	3522	42.915	2.000	0.136	0.939
ID392364	392364	44	50.503	11.691	13.623	0	175	175	2	1	-10921639	174.810	170	139	243	3671	31.093	7.600	0.117	1.179
ID392366	392366	38	69.194	17.039	21.921	0	175	175	2	1	-10921639	147.429	151	94	223	3096	33.862	4.800	0.254	1.763
ID392363	392363	34	71.803	21.810	12.009	0	175	175	2	1	-10921639	143.286	141	89	247	3009	49.577	2.000	0.183	0.892
ID392362	392362	42	75.702	20.569	6.576	0	175	175	2	1	-10921639	164.952	170	79	253	3464	51.495	2.000	0.198	1.061
ID392372	392372	38	62.472	16.531	21.819	0	176	176	2	1	-10921639	142.619	137	78	213	2995	38.988	4.800	0.234	1.386
ID392367	392367	42	73.883	20.637	6.605	0	176	176	2	1	-10921639	160.857	162	90	250	3378	50.790	2.000	0.181	0.969
ID392369	392369	45	41.844	6.945	12.625	0	176	176	2	1	-10921639	142.619	143	87	200	2995	30.420	2.000	0.121	1.012
ID392368	392368	34	47.112	21.147	11.831	0	176	176	2	1	-10921639	138.048	126	91	216	2899	35.391	2.000	0.132	0.907
ID392371	392371	43	49.249	14.853	16.615	0	176	176	2	1	-10921639	156.619	141	92	231	3289	40.966	2.000	0.112	0.772
ID392370	392370	44	58.640	11.811	14.032	0	176	176	2	1	-10921639	169.619	172	120	248	3562	37.370	2.000	0.133	1.062
ID392357	392357	42	84.324	20.756	7.048	0	177	177	2	1	-10921639	176.286	183	95	255	3702	53.552	2.000	0.221	1.190
ID392359	392359	45	42.589	7.489	12.784	0	177	177	2	1	-10921639	140.857	137	66	213	2958	39.244	2.000	0.129	0.821
ID392358	392358	46	44.118	5.982	9.401	0	177	177	2	1	-10921639	120.524	128	55	176	2531	35.392	2.000	0.165	0.963
ID392361	392361	38	77.994	15.839	21.899	0	177	177	2	1	-10921639	127.286	122	58	235	2673	49.805	2.000	0.262	1.062
ID392360	392360	44	53.051	12.421	14.778	0	177	177	2	1	-10921639	172.571	171	116	235	3624	34.186	4.800	0.155	1.357
ID392373	392373	42	86.392	21.009	7.248	0	178	178	2	1	-10921639	186.095	185	104	255	3908	50.841	2.000	0.228	1.357
ID392375	392375	44	67.169	14.156	16.039	0	178	178	2	1	-10921639	151.476	153	77	238	3181	42.829	2.000	0.201	1.185
ID392374	392374	46	44.421	6.076	8.421	0	178	178	2	1	-10921639	112.286	109	53	175	2358	35.525	2.000	0.167	0.906
ID392376	392376	38	79.618	15.643	21.736	0	178	178	2	1	-10921639	99.762	98	31	228	2095	58.097	2.000	0.323	0.838
ID392356	392356	38	79.551	15.943	21.668	0	179	179	2	1	-10921639	99.000	90	28	224	2079	55.916	2.000	0.329	0.876
ID392355	392355	44	65.631	13.965	15.979	0	179	179	2	1	-10921639	152.857	164	60	232	3210	42.829	2.000	0.204	1.209
ID392354	392354	42	86.634	20.938	6.846	0	179	179	2	1	-10921639	194.762	188	124	255	4090	42.479	4.800	0.231	1.723
ID392377	392377	42	88.004	20.989	6.582	0	180	180	2	1	-10921639	171.429	171	75	255	3600	51.757	2.000	0.255	1.345
ID392379	392379	38	84.639	16.029	21.780	0	180	180	2	1	-10921639	119.857	103	62	236	2517	53.338	2.000	0.319	1.086
ID392378	392378	44	59.912	14.253	15.958	0	180	180	2	1	-10921639	147.810	151	72	228	3104	41.294	2.000	0.174	1.060
ID392381	392381	44	60.456	13.615	16.137	0	181	181	2	1	-10921639	158.095	164	77	241	3320	45.531	2.000	0.165	0.984
ID392380	392380	42	78.499	21.240	6.622	0	181	181	2	1	-10921639	164.381	156	87	244	3452	50.339	2.000	0.231	1.226
ID392382	392382	38	79.695	15.869	21.291	0	181	181	2	1	-10921639	123.571	108	55	243	2595	52.358	2.000	0.237	0.903
ID392391	392391	None	49.368	18.823	6.298	0	182	182	2	1	-10921639	166.714	172	95	228	3501	36.733	4.800	0.140	1.118
ID392393	392393	47	40.281	15.005	7.831	0	182	182	2	1	-10921639	150.429	143	82	199	3159	32.076	4.800	0.119	0.995
ID392392	392392	42	76.477	21.926	6.650	0	182	182	2	1	-10921639	144.619	128	74	247	3037	52.185	2.000	0.219	0.994
ID392395	392395	38	69.932	15.592	21.091	0	182	182	2	1	-10921639	124.905	120	57	227	2623	45.931	2.000	0.234	1.030
ID392394	392394	44	41.961	13.918	16.124	0	182	182	2	1	-10921639	139.476	143	55	217	2929	45.075	2.000	0.088	0.502
ID392389	392389	44	42.438	11.930	16.151	0	183	183	2	1	-10921639	157.048	157	92	227	3298	29.687	4.800	0.135	1.257
ID392388	392388	42	87.023	21.977	6.926	0	183	183	2	1	-10921639	153.714	159	69	244	3228	50.343	2.000	0.269	1.293
ID392390	392390	38	79.701	15.732	20.455	0	183	183	2	1	-10921639	156.095	141	94	249	3278	48.593	2.000	0.217	1.144
ID392387	392387	47	49.147	16.581	6.843	0	183	183	2	1	-10921639	162.524	167	92	211	3413	38.085	2.000	0.133	1.001
ID392383	392383	47	61.047	18.617	5.519	0	184	184	2	1	-10921639	177.667	165	105	245	3731	41.302	4.800	0.166	1.226
ID392385	392385	44	43.448	12.019	16.146	0	184	184	2	1	-10921639	155.333	150	87	209	3262	31.809	2.000	0.122	1.061
ID392384	392384	42	52.539	22.456	7.058	0	184	184	2	1	-10921639	137.143	134	74	223	2880	43.708	2.000	0.150	0.820
ID392386	392386	38	78.366	15.677	20.291	0	184	184	2	1	-10921639	155.286	148	58	251	3261	51.924	2.000	0.209	1.033
ID392401	392401	48	50.596	15.151	17.448	0	185	185	2	1	-10921639	186.143	193	111	248	3909	37.944	4.800	0.128	1.111
ID392400	392400	44	47.518	12.515	15.601	0	185	185	2	1	-10921639	181.190	184	124	227	3805	33.164	4.800	0.144	1.373
ID392402	392402	38	70.509	15.929	19.673	0	185	185	2	1	-10921639	166.143	170	94	252	3489	49.807	2.000	0.171	0.976
ID392397	392397	None	42.707	17.000	7.000	0	185	185	2	1	-10921639	166.905	173	99	231	3505	33.258	4.800	0.123	1.101
ID392396	392396	47	49.733	18.781	5.007	0	185	185	2	1	-10921639	153.524	143	86	232	3224	39.003	7.600	0.116	0.815
ID392399	392399	49	55.932	22.700	12.587	0	185	185	2	1	-10921639	116.857	106	60	210	2454	42.772	2.000	0.186	0.856
ID392398	392398	42	67.886	22.830	6.764	0	185	185	2	1	-10921639	125.333	117	55	235	2632	48.498	2.000	0.212	0.906
ID392413	392413	38	40.314	16.203	20.540	0	186	186	2	1	-10921639	135.190	133	75	206	2839	39.338	2.000	0.095	0.599
ID392412	392412	48	70.102	15.223	16.930	0	186	186	2	1	-10921639	193.238	197	108	247	4058	37.102	4.800	0.169	1.508
ID392409	392409	47	45.599	19.112	4.930	0	186	186	2	1	-10921639	153.476	150	91	210	3223	32.394	7.600	0.111	0.949
ID392411	392411	49	68.035	22.901	12.654	0	186	186	2	1	-10921639	128.857	116	66	235	2706	45.998	2.000	0.216	0.995
ID392410	392410	42	61.116	22.789	6.802	0	186	186	2	1	-10921639	124.238	107	41	236	2609	49.632	2.000	0.159	0.687
ID392421	392421	42	61.340	22.975	6.910	0	187	187	2	1	-10921639	124.190	119	55	233	2608	44.260	2.000	0.174	0.830
ID392420	392420	47	58.935	18.756	4.868	0	187	187	2	1	-10921639	163.762	166	98	225	3439	36.042	7.600	0.163	1.275
ID392423	392423	48	63.361	14.157	16.320	0	187	187	2	1	-10921639	182.238	187	102	247	3827	41.876	2.000	0.158	1.187
ID392422	392422	49	62.534	22.839	13.015	0	187	187	2	1	-10921639	132.048	125	85	219	2773	37.368	2.000	0.201	1.180
ID392424	392424	38	53.881	16.743	20.735	0	187	187	2	1	-10921639	137.333	137	78	215	2884	38.980	2.000	0.164	0.991
ID392429	392429	38	45.057	16.706	21.126	0	188	188	2	1	-10921639	143.810	142	100	206	3020	28.342	2.000	0.135	1.206
ID392428	392428	48	61.158	14.109	16.252	0	188	188	2	1	-10921639	169.762	164	104	248	3565	36.624	2.000	0.163	1.298
ID392425	392425	47	53.186	18.528	4.216	0	188	188	2	1	-10921639	137.333	141	61	210	2884	47.830	7.600	0.156	0.776
ID392427	392427	49	55.073	22.822	12.697	0	188	188	2	1	-10921639	133.571	128	81	222	2805	37.332	7.600	0.155	0.961
ID392426	392426	42	71.603	22.956	6.666	0	188	188	2	1	-10921639	137.810	134	61	239	2894	48.524	2.000	0.224	1.039
ID392405	392405	50	40.292	14.058	6.837	0	189	189	2	1	-10921639	158.476	163	104	210	3328	27.844	7.600	0.125	1.266
ID392404	392404	42	54.929	23.002	6.387	0	189	189	2	1	-10921639	132.905	136	53	223	2791	40.085	4.800	0.202	1.116
ID392407	392407	48	70.559	14.037	16.086	0	189	189	2	1	-10921639	162.905	159	83	249	3421	43.152	2.000	0.181	1.159
ID392406	392406	49	56.849	22.992	12.731	0	189	189	2	1	-10921639	130.714	124	91	224	2745	34.348	2.000	0.191	1.218
ID392408	392408	38	70.646	16.738	21.040	0	189	189	2	1	-10921639	168.000	164	107	247	3528	40.954	2.000	0.197	1.353
ID392403	392403	47	59.043	18.255	3.902	0	189	189	2	1	-10921639	152.381	150	78	239	3200	36.415	2.000	0.162	1.170
ID392415	392415	42	52.553	23.030	6.130	0	190	190	2	1	-10921639	131.952	137	62	190	2771	38.183	4.800	0.208	1.190
ID392414	392414	47	50.286	17.506	3.733	0	190	190	2	1	-10921639	151.190	145	102	234	3175	37.124	2.000	0.124	0.899
ID392417	392417	49	60.192	22.728	12.544	0	190	190	2	1	-10921639	133.000	137	57	233	2793	43.291	2.000	0.209	1.064
ID392416	392416	50	50.379	14.256	7.009	0	190	190	2	1	-10921639	170.381	172	109	235	3578	35.292	2.000	0.128	1.093
ID392419	392419	38	73.034	16.837	21.362	0	190	190	2	1	-10921639	159.333	146	107	245	3346	41.487	2.000	0.196	1.257
ID392418	392418	48	61.876	14.026	16.112	0	190	190	2	1	-10921639	152.857	150	88	232	3210	37.743	2.000	0.166	1.151
ID392431	392431	42	56.167	22.853	5.714	0	191	191	2	1	-10921639	135.238	138	69	196	2840	36.462	4.800	0.196	1.215
ID392430	392430	47	43.419	16.626	4.102	0	191	191	2	1	-10921639	154.000	153	86	223	3234	38.295	6.312	0.110	0.799
ID392433	392433	49	73.335	22.758	12.638	0	191	191	2	1	-10921639	159.048	163	90	245	3340	44.071	2.000	0.222	1.310
ID392432	392432	50	53.050	14.364	7.171	0	191	191	2	1	-10921639	175.857	185	89	248	3693	38.890	7.600	0.127	1.016
ID392435	392435	38	82.826	17.157	21.501	0	191	191	2	1	-10921639	155.857	147	74	252	3273	56.689	2.000	0.223	1.001
ID392434	392434	48	57.930	14.000	15.793	0	191	191	2	1	-10921639	157.190	154	95	235	3301	32.194	2.000	0.167	1.399
ID392445	392445	49	60.373	22.887	12.296	0	192	192	2	1	-10921639	138.429	139	71	228	2907	39.367	7.600	0.164	0.989
ID392444	392444	51	46.310	5.047	8.095	0	192	192	2	1	-10921639	102.762	99	48	185	2158	33.502	2.000	0.162	0.854
ID392447	392447	38	84.828	17.470	21.887	0	192	192	2	1	-10921639	164.810	154	82	253	3461	51.040	2.000	0.240	1.251
ID392446	392446	48	51.136	14.013	15.979	0	192	192	2	1	-10921639	162.571	158	114	209	3414	27.491	7.600	0.153	1.566
ID392443	392443	50	59.308	14.460	7.275	0	192	192	2	1	-10921639	182.238	181	115	247	3827	38.981	2.000	0.153	1.239
ID392442	392442	42	48.881	22.143	5.290	0	192	192	2	1	-10921639	134.095	147	68	194	2816	36.374	4.800	0.180	1.126
ID392437	392437	42	42.846	22.380	5.539	0	193	193	2	1	-10921639	125.714	129	92	171	2640	23.831	2.000	0.153	1.401
ID392436	392436	50	54.165	14.836	5.366	0	193	193	2	1	-10921639	186.905	190	141	228	3925	29.170	4.800	0.150	1.667
ID392439	392439	49	70.936	22.978	11.757	0	193	193	2	1	-10921639	149.762	151	99	240	3145	41.352	4.800	0.221	1.311
ID392438	392438	51	41.385	4.854	7.745	0	193	193	2	1	-10921639	96.143	102	58	162	2019	26.891	2.000	0.172	1.050
ID392441	392441	38	72.424	17.439	22.277	0	193	193	2	1	-10921639	153.333	143	88	243	3220	43.088	4.800	0.223	1.296
ID392440	392440	48	43.146	13.745	16.067	0	193	193	2	1	-10921639	157.238	159	113	210	3302	28.050	7.600	0.137	1.354
ID392455	392455	51	45.492	4.802	7.651	0	194	194	2	1	-10921639	107.857	113	71	158	2265	27.203	2.000	0.188	1.255
ID392454	392454	50	61.610	14.748	5.453	0	194	194	2	1	-10921639	189.905	200	131	249	3988	39.341	6.150	0.155	1.293
ID392457	392457	48	53.689	12.538	16.301	0	194	194	2	1	-10921639	170.095	180	103	235	3572	33.866	4.800	0.157	1.362
ID392456	392456	49	89.352	23.426	12.368	0	194	194	2	1	-10921639	161.810	145	108	255	3398	50.124	2.000	0.258	1.324
ID392458	392458	38	55.874	17.783	23.237	0	194	194	2	1	-10921639	130.952	129	81	182	2750	33.661	2.000	0.206	1.331
ID392461	392461	None	49.222	13.540	16.300	0	195	195	2	1	-10921639	164.429	164	109	224	3453	34.371	4.800	0.150	1.248
ID392460	392460	49	83.199	23.266	12.306	0	195	195	2	1	-10921639	165.762	164	111	252	3481	41.885	4.800	0.250	1.580
ID392463	392463	52	47.641	21.744	21.555	0	195	195	2	1	-10921639	102.333	94	37	163	2149	40.158	2.000	0.215	0.902
ID392462	392462	48	51.151	12.222	16.557	0	195	195	2	1	-10921639	167.143	164	119	224	3510	33.380	2.000	0.152	1.324
ID392464	392464	38	61.687	17.211	23.362	0	195	195	2	1	-10921639	142.762	138	78	214	2998	36.019	2.000	0.203	1.338
ID392459	392459	50	70.309	14.804	6.248	0	195	195	2	1	-10921639	218.952	226	167	255	4598	29.508	4.800	0.187	2.339
ID392453	392453	38	72.566	17.143	23.782	0	196	196	2	1	-10921639	144.476	160	66	238	3034	46.668	2.000	0.239	1.194
ID392452	392452	52	44.165	21.417	21.923	0	196	196	2	1	-10921639	121.952	125	77	163	2561	27.376	4.800	0.183	1.380
ID392449	392449	51	53.288	5.003	7.716	0	196	196	2	1	-10921639	102.476	97	62	185	2152	33.554	2.000	0.207	1.047
ID392448	392448	50	76.460	14.775	6.098	0	196	196	2	1	-10921639	212.476	213	155	255	4462	34.852	4.800	0.186	1.911
ID392451	392451	48	61.571	12.458	16.453	0	196	196	2	1	-10921639	179.095	166	104	249	3761	44.513	4.800	0.174	1.191
ID392450	392450	49	78.032	22.780	12.391	0	196	196	2	1	-10921639	170.190	165	96	251	3574	44.209	4.800	0.234	1.460
ID392479	392479	51	50.538	4.781	7.919	0	197	197	2	1	-10921639	100.476	98	52	189	2110	31.112	2.000	0.204	1.093
ID392478	392478	50	73.031	15.007	5.466	0	197	197	2	1	-10921639	202.429	213	145	255	4251	40.220	4.800	0.185	1.573
ID392481	392481	48	68.687	12.421	16.654	0	197	197	2	1	-10921639	186.571	182	116	255	3918	44.737	2.000	0.162	1.164
ID392480	392480	49	66.823	22.628	12.109	0	197	197	2	1	-10921639	158.238	148	91	242	3323	42.955	7.600	0.200	1.230
ID392482	392482	38	48.538	16.950	24.122	0	197	197	2	1	-10921639	129.238	133	69	177	2714	35.316	4.800	0.187	1.153
ID392469	392469	38	43.321	16.849	25.042	0	198	198	2	1	-10921639	102.143	104	36	151	2145	30.376	2.000	0.179	1.020
ID392468	392468	48	72.190	12.621	16.320	0	198	198	2	1	-10921639	197.762	200	108	255	4153	43.695	4.800	0.199	1.502
ID392465	392465	50	82.149	14.979	6.133	0	198	198	2	1	-10921639	212.857	213	150	255	4470	37.251	4.800	0.208	1.965
ID392467	392467	49	64.525	22.905	12.291	0	198	198	2	1	-10921639	151.810	149	100	235	3188	34.406	4.800	0.208	1.522
ID392466	392466	51	42.754	4.684	8.129	0	198	198	2	1	-10921639	101.476	98	51	159	2131	26.853	2.000	0.186	1.186
ID392477	392477	38	50.675	16.893	25.016	0	199	199	2	1	-10921639	108.667	109	57	164	2282	31.309	2.000	0.201	1.160
ID392476	392476	48	66.182	12.449	16.213	0	199	199	2	1	-10921639	188.286	181	126	255	3954	40.698	6.347	0.157	1.255
ID392473	392473	50	71.315	15.041	5.309	0	199	199	2	1	-10921639	209.143	217	123	255	4392	42.536	4.800	0.181	1.510
ID392475	392475	49	62.867	22.668	12.422	0	199	199	2	1	-10921639	146.571	140	77	238	3078	41.465	7.600	0.185	1.105
ID392474	392474	51	44.657	5.126	8.137	0	199	199	2	1	-10921639	104.810	108	58	168	2201	30.986	2.000	0.184	1.049
ID392472	392472	48	62.370	12.231	16.522	0	200	200	2	1	-10921639	185.095	170	111	251	3887	43.170	4.800	0.159	1.176
ID392471	392471	49	49.233	22.617	12.830	0	200	200	2	1	-10921639	142.857	142	88	215	3000	36.384	4.800	0.164	1.109
ID392470	392470	50	72.894	15.179	5.369	0	200	200	2	1	-10921639	210.524	232	105	255	4421	46.386	4.800	0.189	1.446
ID392489	392489	49	47.901	21.736	14.272	0	201	201	2	1	-10921639	149.238	148	95	217	3134	32.854	6.265	0.159	1.248
ID392488	392488	50	75.903	15.187	5.601	0	201	201	2	1	-10921639	223.810	232	156	255	4700	32.993	4.800	0.202	2.276
ID392490	392490	48	57.852	13.117	16.204	0	201	201	2	1	-10921639	188.905	185	139	248	3967	30.140	7.600	0.163	1.757
ID392485	392485	49	43.892	21.353	13.801	0	202	202	2	1	-10921639	139.714	138	85	192	2934	27.211	4.800	0.147	1.313
ID392484	392484	None	42.139	20.723	5.678	0	202	202	2	1	-10921639	160.714	160	94	216	3375	36.624	3.200	0.117	0.917
ID392487	392487	None	41.453	23.104	25.604	0	202	202	2	1	-10921639	64.571	64	14	126	1356	30.124	2.000	0.258	0.879
ID392486	392486	48	45.843	12.560	16.255	0	202	202	2	1	-10921639	171.524	173	121	239	3602	31.232	7.600	0.136	1.314
ID392483	392483	50	76.008	15.149	5.699	0	202	202	2	1	-10921639	224.143	236	157	255	4707	33.224	4.800	0.211	2.349
ID392493	392493	50	76.588	15.428	5.851	0	203	203	2	1	-10921639	211.762	216	126	255	4447	40.951	4.800	0.210	1.795
ID392495	392495	48	50.515	12.427	15.960	0	203	203	2	1	-10921639	176.810	179	122	233	3713	30.009	7.600	0.129	1.347
ID392494	392494	49	42.817	21.660	13.573	0	203	203	2	1	-10921639	132.286	126	87	196	2778	29.964	3.200	0.157	1.196
ID392496	392496	50	80.581	15.223	6.167	0	204	204	2	1	-10921639	212.000	216	106	255	4452	41.163	4.800	0.211	1.796
ID392492	392492	48	46.307	12.175	16.542	0	205	205	2	1	-10921639	167.476	162	91	240	3517	38.764	2.000	0.120	0.924
ID392491	392491	50	78.210	15.396	6.131	0	205	205	2	1	-10921639	214.000	228	121	255	4494	41.498	4.800	0.207	1.766
ID392497	392497	50	68.922	15.302	6.376	0	206	206	2	1	-10921639	208.333	216	112	255	4375	41.528	4.800	0.178	1.517
ID392498	392498	48	43.756	14.641	16.240	0	206	206	2	1	-10921639	169.619	165	126	227	3562	27.699	4.800	0.108	1.189
ID392502	392502	50	64.990	15.346	6.647	0	207	207	2	1	-10921639	204.190	197	151	255	4288	36.826	4.800	0.154	1.482
ID392503	392503	50	60.111	15.198	7.119	0	208	208	2	1	-10921639	201.000	193	146	255	4221	30.716	4.800	0.151	1.713
ID392504	392504	50	62.425	14.683	7.083	0	209	209	2	1	-10921639	206.000	200	165	255	4326	28.688	4.800	0.170	2.082
ID392500	392500	50	59.708	14.367	7.033	0	210	210	2	1	-10921639	193.952	191	141	255	4073	37.453	7.600	0.140	1.270
ID392499	392499	None	43.055	18.373	4.382	0	210	210	2	1	-10921639	150.714	142	96	239	3165	37.903	2.000	0.121	0.856
ID392505	392505	50	56.158	14.603	7.257	0	211	211	2	1	-10921639	207.476	202	154	255	4357	30.494	7.600	0.151	1.782
ID392501	392501	50	58.007	14.673	8.085	0	212	212	2	1	-10921639	200.095	209	132	255	4202	38.433	2.000	0.122	1.135
ID392523	392523	50	46.647	15.171	8.841	0	213	213	2	1	-10921639	199.714	202	113	247	4194	31.935	4.800	0.127	1.405
ID392522	392522	53	45.132	19.806	5.054	0	213	213	2	1	-10921639	155.048	153	107	205	3256	31.720	4.800	0.143	1.221
ID392507	392507	50	49.826	14.839	8.853	0	214	214	2	1	-10921639	198.381	200	141	233	4166	25.500	4.800	0.149	2.015
ID392506	392506	53	45.326	20.251	5.053	0	214	214	2	1	-10921639	149.381	151	89	197	3137	29.541	4.800	0.143	1.268
ID392509	392509	None	45.234	13.483	8.078	0	215	215	2	1	-10921639	186.619	188	122	236	3919	31.374	7.600	0.107	1.147
ID392508	392508	53	47.316	20.002	4.873	0	215	215	2	1	-10921639	147.810	153	74	204	3104	31.394	4.800	0.151	1.238
ID392510	392510	50	46.032	15.672	9.689	0	215	215	2	1	-10921639	193.619	196	134	243	4066	28.519	4.800	0.113	1.383
ID392513	392513	53	49.005	20.188	4.923	0	216	216	2	1	-10921639	149.429	149	91	206	3138	27.396	4.800	0.162	1.522
ID392514	392514	50	48.720	16.108	9.805	0	216	216	2	1	-10921639	195.238	196	138	240	4100	25.450	4.800	0.134	1.812
ID392516	392516	50	45.583	16.105	10.219	0	217	217	2	1	-10921639	192.524	194	143	236	4043	22.790	4.800	0.135	2.014
ID392515	392515	53	61.238	21.065	5.082	0	217	217	2	1	-10921639	144.476	145	78	200	3034	35.954	2.000	0.204	1.360
ID392512	392512	50	46.082	14.874	9.605	0	218	218	2	1	-10921639	190.571	197	119	235	4002	33.126	6.184	0.120	1.232
ID392511	392511	53	54.802	20.506	4.731	0	218	218	2	1	-10921639	134.429	141	64	192	2823	39.186	2.000	0.196	1.124
ID392517	392517	53	62.133	20.826	4.163	0	219	219	2	1	-10921639	123.476	131	44	215	2593	46.605	2.000	0.218	0.949
ID392518	392518	None	43.123	11.819	6.193	0	219	219	2	1	-10921639	159.619	168	102	205	3352	30.157	2.000	0.126	1.186
ID392524	392524	53	49.257	20.625	4.035	0	220	220	2	1	-10921639	126.667	142	41	177	2660	42.604	4.800	0.207	1.021
ID392527	392527	54	50.084	12.527	5.238	0	221	221	2	1	-10921639	154.571	148	108	223	3246	31.960	2.000	0.142	1.206
ID392526	392526	53	54.331	19.425	2.902	0	221	221	2	1	-10921639	131.619	133	69	191	2764	31.395	2.000	0.186	1.313
ID392520	392520	54	43.008	11.246	5.447	0	222	222	2	1	-10921639	144.429	149	91	189	3033	29.994	4.800	0.168	1.387
ID392519	392519	53	58.931	19.233	2.848	0	222	222	2	1	-10921639	132.143	138	74	211	2775	35.484	2.000	0.195	1.216
ID392525	392525	53	56.695	19.145	2.710	0	223	223	2	1	-10921639	135.143	134	83	189	2838	29.124	4.800	0.213	1.632
ID392521	392521	53	41.463	19.253	2.743	0	224	224	2	1	-10921639	125.190	125	71	164	2629	23.177	4.800	0.165	1.527
ID392528	392528	55	40.752	11.886	3.966	0	227	227	2	1	-10921639	128.810	129	86	185	2705	29.204	4.800	0.143	1.101
ID392529	392529	55	40.403	12.928	3.797	0	228	228	2	1	-10921639	129.619	134	82	177	2722	29.018	2.000	0.132	1.042
ID392530	392530	None	40.936	7.704	19.717	0	228	228	2	1	-10921639	97.095	100	43	143	2039	28.494	2.000	0.199	1.133
ID392532	392532	None	43.598	15.263	15.158	0	230	230	2	1	-10921639	150.571	154	100	218	3162	30.415	2.000	0.105	0.944
ID392533	392533	56	44.082	14.476	15.619	0	235	235	2	1	-10921639	136.429	126	86	207	2865	34.640	7.600	0.108	0.765
ID392531	392531	56	44.356	14.607	15.741	0	236	236	2	1	-10921639	132.333	132	81	204	2779	36.917	7.600	0.118	0.755
ID392534	392534	56	65.371	15.317	15.127	0	237	237	2	1	-10921639	151.571	146	75	225	3183	39.501	2.000	0.194	1.244
ID392536	392536	56	72.797	15.405	15.050	0	238	238	2	1	-10921639	162.571	158	85	236	3414	42.995	2.000	0.216	1.342
ID392535	392535	56	59.463	14.882	15.343	0	239	239	2	1	-10921639	153.571	151	95	215	3225	32.272	4.800	0.199	1.581
ID392537	392537	56	52.749	14.483	15.585	0	240	240	2	1	-10921639	155.667	158	73	217	3269	38.629	6.328	0.147	1.035
ID392538	392538	56	56.423	14.673	15.700	0	241	241	2	1	-10921639	150.095	145	73	223	3152	41.046	2.000	0.156	0.986
ID392539	392539	56	54.416	13.701	15.985	0	242	242	2	1	-10921639	158.000	159	88	231	3318	37.695	2.000	0.139	1.020
ID392542	392542	56	40.820	14.227	16.314	0	243	243	2	1	-10921639	142.619	140	94	194	2995	29.502	2.000	0.108	0.946
ID392543	392543	None	40.843	10.386	13.305	0	244	244	2	1	-10921639	150.905	142	107	202	3169	29.448	7.600	0.128	1.165
ID392541	392541	None	41.396	20.410	14.184	0	245	245	2	1	-10921639	129.000	121	82	182	2709	25.948	2.000	0.121	1.077
ID392540	392540	None	40.684	21.733	6.027	0	245	245	2	1	-10921639	93.143	95	34	146	1956	30.393	2.000	0.205	1.042
ID392545	392545	None	40.224	14.712	16.143	0	247	247	2	1	-10921639	137.238	132	88	199	2882	29.281	2.000	0.112	0.941
ID392544	392544	57	41.602	9.695	12.092	0	247	247	2	1	-10921639	127.524	128	77	176	2678	27.409	2.000	0.139	1.133
ID392546	392546	57	41.907	8.905	11.356	0	248	248	2	1	-10921639	125.667	123	70	175	2639	27.859	2.000	0.150	1.174
ID392547	392547	None	43.788	21.600	5.883	0	251	251	2	1	-10921639	99.524	100	38	163	2090	33.649	2.000	0.183	0.915
ID392549	392549	None	41.336	5.290	15.221	0	253	253	2	1	-10921639	109.524	106	58	159	2300	31.545	2.000	0.176	1.042
ID392548	392548	58	49.564	21.670	5.593	0	253	253	2	1	-10921639	106.619	113	53	164	2239	33.653	2.000	0.208	1.089
ID392554	392554	58	44.128	21.926	5.564	0	254	254	2	1	-10921639	107.762	109	48	162	2263	28.034	4.800	0.195	1.253
ID392553	392553	None	45.761	10.699	17.988	0	255	255	2	1	-10921639	138.952	139	81	204	2918	28.781	4.800	0.142	1.197
ID392552	392552	58	61.971	21.450	5.534	0	255	255	2	1	-10921639	133.952	125	90	191	2813	29.972	4.800	0.241	1.737
ID392551	392551	None	44.937	17.077	22.679	0	256	256	2	1	-10921639	104.429	97	62	165	2193	31.467	2.000	0.175	0.990
ID392550	392550	58	67.357	20.943	5.757	0	256	256	2	1	-10921639	142.048	138	95	224	2983	36.046	4.800	0.230	1.474
ID392560	392560	61	48.183	6.370	15.266	0	257	257	2	1	-10921639	127.333	116	86	198	2674	34.940	2.000	0.149	0.947
ID392559	392559	58	82.413	21.244	5.782	0	257	257	2	1	-10921639	164.190	156	109	247	3448	41.821	4.800	0.259	1.613
ID392564	392564	59	42.134	16.409	22.505	0	258	258	2	1	-10921639	98.429	98	47	164	2067	33.379	7.600	0.194	0.958
ID392561	392561	58	72.144	21.707	6.173	0	258	258	2	1	-10921639	152.381	149	68	219	3200	48.856	2.000	0.220	1.126
ID392563	392563	60	43.452	9.404	18.624	0	258	258	2	1	-10921639	132.905	132	75	182	2791	31.691	7.600	0.166	1.195
ID392562	392562	61	54.664	5.987	15.159	0	258	258	2	1	-10921639	122.238	112	77	202	2567	37.057	2.000	0.165	0.935
ID392557	392557	60	70.209	8.701	19.022	0	259	259	2	1	-10921639	150.476	142	98	222	3160	38.579	2.000	0.208	1.341
ID392556	392556	61	40.922	6.052	15.357	0	259	259	2	1	-10921639	114.048	116	61	173	2395	31.863	2.000	0.126	0.803
ID392558	392558	59	48.843	16.192	22.190	0	259	259	2	1	-10921639	110.286	112	63	153	2316	27.354	2.000	0.213	1.413
ID392555	392555	58	88.619	21.515	6.258	0	259	259	2	1	-10921639	177.286	199	74	255	3723	62.481	7.600	0.245	1.115
ID392573	392573	58	91.236	21.815	6.114	0	260	260	2	1	-10921639	194.095	198	114	255	4076	47.716	4.800	0.265	1.707
ID392575	392575	60	70.681	8.391	19.024	0	260	260	2	1	-10921639	142.619	132	83	233	2995	44.904	2.000	0.204	1.076
ID392574	392574	61	56.311	6.314	15.326	0	260	260	2	1	-10921639	124.048	120	79	208	2605	41.071	2.000	0.185	0.945
ID392576	392576	59	55.244	16.666	22.108	0	260	260	2	1	-10921639	112.619	107	49	176	2365	31.715	2.000	0.223	1.297
ID392565	392565	58	97.715	22.109	5.957	0	261	261	2	1	-10921639	192.286	193	119	255	4038	44.387	4.800	0.287	1.935
ID392567	392567	60	59.362	8.465	19.310	0	261	261	2	1	-10921639	134.238	119	78	222	2819	38.672	2.000	0.174	1.031
ID392566	392566	61	58.522	5.988	15.275	0	261	261	2	1	-10921639	132.952	123	91	204	2792	38.315	2.000	0.173	1.022
ID392568	392568	59	51.607	16.699	22.054	0	261	261	2	1	-10921639	105.143	104	58	157	2208	29.724	2.000	0.221	1.280
ID392572	392572	59	67.925	16.812	22.370	0	262	262	2	1	-10921639	117.048	111	68	200	2458	38.514	2.000	0.267	1.282
ID392569	392569	58	85.329	22.188	6.183	0	262	262	2	1	-10921639	187.048	179	112	255	3928	45.283	2.000	0.215	1.464
ID392571	392571	60	54.590	8.171	19.283	0	262	262	2	1	-10921639	128.190	122	80	213	2692	34.152	7.600	0.152	0.993
ID392570	392570	61	73.137	5.792	15.366	0	262	262	2	1	-10921639	140.429	122	80	236	2949	45.928	2.000	0.215	1.084
ID392580	392580	59	61.430	16.885	22.415	0	263	263	2	1	-10921639	117.571	108	65	196	2469	37.549	2.000	0.218	1.122
ID392577	392577	58	88.457	21.999	6.288	0	263	263	2	1	-10921639	182.905	175	105	255	3841	50.269	2.000	0.233	1.374
ID392579	392579	60	54.876	8.090	19.670	0	263	263	2	1	-10921639	118.429	121	55	202	2487	40.183	2.000	0.207	1.011
ID392578	392578	61	62.401	5.932	15.551	0	263	263	2	1	-10921639	139.286	126	87	230	2925	41.181	2.000	0.180	1.031
ID392591	392591	58	89.789	22.087	6.367	0	264	264	2	1	-10921639	178.762	176	81	255	3754	52.585	2.000	0.248	1.353
ID392593	392593	60	51.640	8.000	19.643	0	264	264	2	1	-10921639	113.143	109	38	193	2376	39.978	2.000	0.199	0.940
ID392592	392592	61	59.003	5.934	15.646	0	264	264	2	1	-10921639	129.762	121	68	216	2725	42.305	2.000	0.164	0.865
ID392594	392594	59	73.754	16.979	22.653	0	264	264	2	1	-10921639	132.857	120	74	235	2790	42.734	2.000	0.255	1.263
ID392597	392597	60	45.586	8.137	19.849	0	265	265	2	1	-10921639	115.000	115	56	153	2415	26.556	4.800	0.219	1.558
ID392596	392596	61	50.103	5.770	15.461	0	265	265	2	1	-10921639	122.048	116	74	190	2563	33.254	2.000	0.183	1.133
ID392598	392598	59	87.783	17.018	22.825	0	265	265	2	1	-10921639	143.810	125	86	245	3020	47.376	2.000	0.286	1.350
ID392595	392595	58	99.885	22.095	6.210	0	265	265	2	1	-10921639	186.286	179	94	255	3912	50.750	2.000	0.284	1.624
ID392581	392581	62	40.729	12.962	3.701	0	266	266	2	1	-10921639	118.476	116	73	167	2488	23.811	2.000	0.157	1.349
ID392583	392583	61	62.341	5.716	15.633	0	266	266	2	1	-10921639	134.286	121	68	210	2820	40.665	2.000	0.174	0.981
ID392582	392582	58	100.496	22.127	6.129	0	266	266	2	1	-10921639	180.143	166	103	255	3783	51.412	2.000	0.280	1.531
ID392585	392585	59	99.442	17.120	22.801	0	266	266	2	1	-10921639	163.619	155	85	255	3436	53.634	2.000	0.298	1.402
ID392584	392584	63	50.211	14.715	16.150	0	266	266	2	1	-10921639	121.095	117	83	216	2543	33.878	2.000	0.154	0.954
ID392589	392589	63	42.898	14.833	16.154	0	267	267	2	1	-10921639	115.810	108	70	197	2432	30.600	2.000	0.132	0.884
ID392588	392588	61	68.192	5.833	15.618	0	267	267	2	1	-10921639	142.857	124	83	241	3000	43.692	2.000	0.183	1.009
ID392590	392590	59	94.625	17.390	22.932	0	267	267	2	1	-10921639	159.857	146	71	249	3357	56.699	2.000	0.306	1.322
ID392587	392587	58	83.404	22.027	6.098	0	267	267	2	1	-10921639	188.857	192	113	255	3966	41.273	4.800	0.241	1.776
ID392586	392586	62	40.505	12.944	4.250	0	267	267	2	1	-10921639	120.952	125	70	175	2540	28.352	2.000	0.139	1.044
ID392599	392599	58	91.085	21.855	5.972	0	268	268	2	1	-10921639	189.381	204	78	255	3977	54.959	4.800	0.283	1.519
ID392601	392601	63	51.650	14.695	16.287	0	268	268	2	1	-10921639	131.905	129	79	224	2770	35.905	2.000	0.144	0.923
ID392600	392600	61	68.239	6.017	15.833	0	268	268	2	1	-10921639	146.667	138	81	228	3080	40.558	2.000	0.198	1.194
ID392603	392603	59	95.219	17.520	23.228	0	268	268	2	1	-10921639	169.667	156	82	255	3563	57.726	2.000	0.301	1.361
ID392602	392602	64	49.466	7.543	19.309	0	268	268	2	1	-10921639	139.190	140	100	205	2923	29.091	7.600	0.162	1.336
ID392613	392613	None	40.489	17.900	3.862	0	269	269	2	1	-10921639	137.857	134	72	213	2895	34.223	2.000	0.102	0.743
ID392615	392615	61	69.426	6.101	15.686	0	269	269	2	1	-10921639	140.333	130	62	238	2947	46.662	2.000	0.189	0.956
ID392614	392614	58	81.466	21.810	6.114	0	269	269	2	1	-10921639	181.381	193	69	250	3809	52.641	4.800	0.249	1.372
ID392617	392617	64	44.358	7.032	19.762	0	269	269	2	1	-10921639	126.810	126	75	181	2663	29.335	4.800	0.179	1.312
ID392616	392616	63	45.903	14.940	16.092	0	269	269	2	1	-10921639	125.905	121	78	222	2644	31.556	2.000	0.131	0.923
ID392618	392618	59	94.149	17.523	23.272	0	269	269	2	1	-10921639	171.238	167	86	255	3596	53.569	2.000	0.305	1.492
ID392612	392612	59	101.585	17.027	23.414	0	270	270	2	1	-10921639	184.905	180	121	255	3883	51.264	4.800	0.315	1.727
ID392609	392609	61	53.360	6.133	15.632	0	270	270	2	1	-10921639	124.667	124	48	202	2618	41.484	2.000	0.148	0.773
ID392608	392608	58	88.087	21.635	6.214	0	270	270	2	1	-10921639	185.190	206	68	255	3889	61.406	4.800	0.265	1.265
ID392611	392611	64	53.095	7.886	19.386	0	270	270	2	1	-10921639	138.762	133	95	190	2914	30.524	7.600	0.159	1.244
ID392610	392610	63	41.475	14.580	16.229	0	270	270	2	1	-10921639	129.286	131	88	193	2715	30.231	2.000	0.140	1.048
ID392605	392605	61	45.801	6.660	15.954	0	271	271	2	1	-10921639	135.095	134	86	200	2837	31.050	2.000	0.135	1.036
ID392604	392604	58	69.496	21.757	6.079	0	271	271	2	1	-10921639	179.619	191	82	238	3772	50.186	7.600	0.206	1.223
ID392607	392607	59	100.709	17.097	23.442	0	271	271	2	1	-10921639	198.952	207	125	255	4178	49.116	4.800	0.307	1.903
ID392606	392606	64	52.217	7.258	19.161	0	271	271	2	1	-10921639	135.571	143	77	189	2847	32.230	4.800	0.187	1.327
ID392625	392625	59	97.095	17.690	23.808	0	272	272	2	1	-10921639	184.190	197	73	255	3868	60.909	4.800	0.294	1.374
ID392624	392624	64	65.220	7.265	19.547	0	272	272	2	1	-10921639	131.619	132	47	209	2764	50.312	2.000	0.230	0.978
ID392623	392623	58	61.989	21.547	6.514	0	272	272	2	1	-10921639	169.667	168	74	224	3563	42.302	7.600	0.199	1.332
ID392629	392629	59	89.948	17.460	23.442	0	273	273	2	1	-10921639	199.286	215	103	255	4185	50.485	4.800	0.266	1.661
ID392628	392628	64	76.099	7.306	19.529	0	273	273	2	1	-10921639	138.000	123	52	238	2898	58.975	2.000	0.246	0.924
ID392627	392627	None	41.324	14.657	16.238	0	273	273	2	1	-10921639	130.048	124	80	222	2731	34.503	2.000	0.096	0.662
ID392626	392626	58	71.356	21.297	6.513	0	273	273	2	1	-10921639	190.905	192	132	255	4009	33.015	4.800	0.195	1.889
ID392632	392632	59	86.358	17.518	23.428	0	274	274	2	1	-10921639	196.238	197	112	255	4121	48.837	4.800	0.265	1.682
ID392631	392631	64	71.531	7.357	19.453	0	274	274	2	1	-10921639	156.190	150	80	234	3280	44.552	4.800	0.229	1.306
ID392630	392630	58	71.100	20.922	6.221	0	274	274	2	1	-10921639	177.095	187	94	240	3719	43.123	7.600	0.206	1.404
ID392621	392621	64	80.749	7.978	19.072	0	275	275	2	1	-10921639	167.524	164	83	241	3518	44.680	2.000	0.235	1.428
ID392620	392620	None	41.783	14.626	16.336	0	275	275	2	1	-10921639	137.095	131	86	216	2879	33.684	2.000	0.103	0.761
ID392622	392622	59	86.240	17.384	23.448	0	275	275	2	1	-10921639	190.429	187	126	255	3999	42.459	4.800	0.257	1.835
ID392619	392619	58	57.344	20.205	6.401	0	275	275	2	1	-10921639	177.333	179	117	244	3724	36.312	7.600	0.163	1.368
ID392641	392641	65	49.657	8.221	10.274	0	276	276	2	1	-10921639	133.857	133	94	185	2811	29.925	2.000	0.183	1.386
ID392640	392640	58	51.068	19.620	6.904	0	276	276	2	1	-10921639	149.143	154	65	210	3132	40.345	7.600	0.135	0.878
ID392643	392643	59	79.846	17.449	23.550	0	276	276	2	1	-10921639	185.238	191	102	255	3890	46.518	4.800	0.238	1.530
ID392642	392642	64	64.941	7.297	19.299	0	276	276	2	1	-10921639	159.762	163	83	223	3355	42.212	4.800	0.204	1.282
ID392637	392637	65	48.874	7.984	10.033	0	277	277	2	1	-10921639	131.524	134	85	184	2762	27.721	2.000	0.167	1.358
ID392639	392639	59	79.478	17.552	23.872	0	277	277	2	1	-10921639	184.762	189	80	255	3880	48.405	4.800	0.257	1.561
ID392638	392638	64	59.686	7.035	19.588	0	277	277	2	1	-10921639	144.238	163	44	207	3029	53.805	2.000	0.190	0.854
ID392636	392636	59	86.044	17.580	24.429	0	278	278	2	1	-10921639	183.810	176	73	255	3860	52.432	4.800	0.276	1.519
ID392633	392633	58	51.283	18.512	6.918	0	278	278	2	1	-10921639	130.619	141	52	211	2743	45.553	2.000	0.154	0.764
ID392635	392635	64	63.705	6.923	19.713	0	278	278	2	1	-10921639	148.238	137	80	228	3113	47.187	2.000	0.196	1.029
ID392634	392634	65	68.110	8.173	10.650	0	278	278	2	1	-10921639	154.095	149	96	248	3236	41.830	2.000	0.172	1.080
ID392653	392653	59	86.775	17.423	24.161	0	279	279	2	1	-10921639	189.190	192	98	255	3973	48.614	4.800	0.273	1.669
ID392652	392652	64	58.793	6.828	19.691	0	279	279	2	1	-10921639	147.524	139	75	218	3098	42.868	2.000	0.213	1.209
ID392651	392651	65	78.814	8.121	10.376	0	279	279	2	1	-10921639	158.952	149	97	252	3338	50.681	2.000	0.220	1.132
ID392650	392650	58	42.936	17.544	6.156	0	279	279	2	1	-10921639	121.667	126	66	177	2555	31.680	2.000	0.156	1.034
ID392661	392661	64	62.258	7.442	19.305	0	280	280	2	1	-10921639	151.190	163	80	227	3175	44.221	2.000	0.184	1.064
ID392660	392660	66	42.765	21.887	12.704	0	280	280	2	1	-10921639	129.524	128	75	188	2720	31.093	4.800	0.166	1.189
ID392662	392662	59	77.388	17.450	23.890	0	280	280	2	1	-10921639	193.524	200	106	245	4064	43.286	4.800	0.227	1.653
ID392659	392659	65	72.638	8.111	10.517	0	280	280	2	1	-10921639	177.619	182	116	249	3730	39.428	4.800	0.215	1.593
ID392658	392658	58	41.443	16.424	6.977	0	280	280	2	1	-10921639	149.524	145	94	196	3140	22.644	4.800	0.152	1.747
ID392655	392655	66	57.710	21.860	13.079	0	281	281	2	1	-10921639	144.143	147	79	189	3027	34.962	4.800	0.210	1.430
ID392654	392654	65	72.250	8.103	10.439	0	281	281	2	1	-10921639	167.381	163	112	252	3515	46.404	2.000	0.196	1.183
ID392657	392657	59	82.207	18.066	24.255	0	281	281	2	1	-10921639	191.190	198	126	245	4015	38.209	4.800	0.255	2.037
ID392656	392656	64	65.278	6.842	19.168	0	281	281	2	1	-10921639	158.476	162	96	242	3328	38.595	4.800	0.186	1.288
ID392663	392663	65	62.272	7.990	10.508	0	282	282	2	1	-10921639	169.238	176	113	244	3554	36.588	2.000	0.161	1.283
ID392665	392665	64	82.552	6.789	19.200	0	282	282	2	1	-10921639	169.238	163	98	255	3554	45.461	2.000	0.214	1.314
ID392664	392664	66	59.045	21.869	13.994	0	282	282	2	1	-10921639	143.571	143	81	200	3015	35.135	4.800	0.204	1.383
ID392666	392666	59	86.621	17.942	24.287	0	282	282	2	1	-10921639	207.048	215	137	255	4348	39.364	4.800	0.254	2.130
ID392645	392645	65	63.430	8.145	10.359	0	283	283	2	1	-10921639	154.333	140	95	239	3241	40.433	2.000	0.180	1.164
ID392644	392644	None	45.168	22.306	5.161	0	283	283	2	1	-10921639	79.333	80	24	146	1666	30.537	2.000	0.264	1.085
ID392647	392647	66	65.589	22.096	14.079	0	283	283	2	1	-10921639	145.619	146	88	204	3058	33.445	4.800	0.230	1.630
ID392646	392646	67	42.905	17.013	10.246	0	283	283	2	1	-10921639	136.667	132	80	194	2870	27.672	2.000	0.132	1.150
ID392649	392649	59	78.717	17.824	24.508	0	283	283	2	1	-10921639	179.095	200	97	248	3761	51.840	4.800	0.252	1.392
ID392648	392648	64	77.516	6.994	19.245	0	283	283	2	1	-10921639	160.048	162	89	253	3361	47.070	2.000	0.199	1.131
ID392669	392669	66	47.660	21.945	13.946	0	284	284	2	1	-10921639	135.333	141	68	183	2842	31.913	3.200	0.155	1.135
ID392668	392668	67	47.690	17.380	10.631	0	284	284	2	1	-10921639	150.952	143	113	204	3170	26.720	2.000	0.145	1.431
ID392671	392671	59	84.792	17.493	24.317	0	284	284	2	1	-10921639	201.238	207	125	255	4226	42.452	4.800	0.247	1.876
ID392670	392670	64	83.096	6.775	19.178	0	284	284	2	1	-10921639	169.429	160	105	253	3558	40.947	2.000	0.244	1.621
ID392667	392667	65	68.979	8.320	10.016	0	284	284	2	1	-10921639	160.333	149	107	244	3367	41.702	2.000	0.183	1.188
ID392673	392673	66	44.321	21.983	14.311	0	285	285	2	1	-10921639	136.429	134	83	192	2865	31.052	2.000	0.130	1.009
ID392672	392672	65	63.574	8.447	9.998	0	285	285	2	1	-10921639	157.571	153	102	236	3309	42.409	2.000	0.174	1.101
ID392675	392675	59	71.672	17.215	23.567	0	285	285	2	1	-10921639	197.619	199	107	252	4150	39.840	4.800	0.218	1.775
ID392674	392674	64	74.540	6.769	19.495	0	285	285	2	1	-10921639	154.762	148	96	233	3250	41.389	2.000	0.227	1.382
ID392687	392687	65	66.440	8.659	10.078	0	286	286	2	1	-10921639	161.952	151	109	242	3401	38.614	2.000	0.170	1.218
ID392686	392686	68	51.976	13.884	5.402	0	286	286	2	1	-10921639	147.095	149	95	207	3089	28.473	4.800	0.193	1.670
ID392689	392689	59	69.233	18.011	24.063	0	286	286	2	1	-10921639	204.524	202	143	250	4295	32.873	4.800	0.207	2.136
ID392688	392688	64	84.727	7.126	19.286	0	286	286	2	1	-10921639	165.429	157	89	255	3474	49.125	2.000	0.239	1.300
ID392692	392692	59	63.720	16.518	23.615	0	287	287	2	1	-10921639	201.286	208	121	255	4227	36.164	4.800	0.175	1.662
ID392691	392691	64	65.342	7.441	19.242	0	287	287	2	1	-10921639	160.286	160	95	214	3366	41.922	2.000	0.201	1.279
ID392690	392690	68	53.966	14.345	5.611	0	287	287	2	1	-10921639	152.762	143	111	208	3208	26.887	4.800	0.178	1.717
ID392677	392677	69	40.466	21.996	13.942	0	288	288	2	1	-10921639	127.190	130	87	168	2671	23.168	4.800	0.167	1.571
ID392676	392676	68	65.759	14.298	5.204	0	288	288	2	1	-10921639	163.238	154	115	234	3428	33.957	2.000	0.198	1.587
ID392679	392679	59	57.615	16.617	22.312	0	288	288	2	1	-10921639	196.857	194	150	235	4134	25.529	4.800	0.174	2.280
ID392678	392678	64	82.098	7.903	19.266	0	288	288	2	1	-10921639	178.048	167	105	255	3739	43.371	2.000	0.220	1.483
ID392701	392701	69	41.758	22.169	14.045	0	289	289	2	1	-10921639	123.286	117	92	173	2589	23.091	4.800	0.160	1.470
ID392700	392700	None	42.352	12.010	9.130	0	289	289	2	1	-10921639	166.048	165	121	226	3487	26.506	2.000	0.099	1.125
ID392703	392703	64	82.548	8.124	18.982	0	289	289	2	1	-10921639	164.381	162	99	255	3452	49.169	2.000	0.216	1.189
ID392702	392702	70	41.514	5.622	15.087	0	289	289	2	1	-10921639	126.524	126	91	200	2657	29.931	7.600	0.096	0.738
ID392704	392704	59	59.281	16.330	23.678	0	289	289	2	1	-10921639	174.667	180	100	244	3668	42.470	7.600	0.162	1.149
ID392699	392699	68	52.529	14.414	5.501	0	289	289	2	1	-10921639	179.429	174	142	221	3768	21.248	4.800	0.159	2.318
ID392685	392685	None	44.303	18.853	25.935	0	290	290	2	1	-10921639	114.000	114	49	197	2394	39.313	7.600	0.143	0.728
ID392684	392684	59	53.692	16.330	23.682	0	290	290	2	1	-10921639	156.095	155	74	218	3278	42.718	7.600	0.141	0.903
ID392681	392681	70	44.487	5.782	15.232	0	290	290	2	1	-10921639	126.381	112	72	221	2654	39.410	2.000	0.076	0.451
ID392680	392680	68	64.775	14.047	5.860	0	290	290	2	1	-10921639	201.000	215	142	245	4221	30.322	6.255	0.190	2.116
ID392683	392683	71	49.124	14.483	21.073	0	290	290	2	1	-10921639	171.238	179	104	221	3596	37.104	2.000	0.121	0.994
ID392682	392682	64	81.541	8.056	18.637	0	290	290	2	1	-10921639	169.286	165	82	255	3555	52.460	2.000	0.220	1.165
ID392693	392693	68	78.261	13.897	6.665	0	291	291	2	1	-10921639	221.143	225	151	255	4644	32.981	4.800	0.219	2.414
ID392695	392695	70	46.148	5.604	15.253	0	291	291	2	1	-10921639	137.095	128	86	232	2879	36.173	7.600	0.091	0.633
ID392694	392694	None	45.558	21.995	14.115	0	291	291	2	1	-10921639	128.619	125	94	173	2701	25.674	4.800	0.173	1.477
ID392697	392697	71	42.641	14.589	21.177	0	291	291	2	1	-10921639	172.048	172	137	216	3613	25.812	4.800	0.125	1.485
ID392696	392696	64	77.335	8.079	18.922	0	291	291	2	1	-10921639	173.524	170	95	255	3644	48.756	2.000	0.197	1.173
ID392698	392698	59	56.620	16.529	24.036	0	291	291	2	1	-10921639	148.286	148	64	216	3114	44.347	2.000	0.161	0.928
ID392709	392709	59	73.890	16.624	24.310	0	292	292	2	1	-10921639	156.619	155	80	248	3289	48.474	7.600	0.207	1.106
ID392708	392708	71	46.333	14.379	20.869	0	292	292	2	1	-10921639	164.667	155	100	219	3458	32.535	2.000	0.120	1.083
ID392705	392705	68	76.572	14.113	6.340	0	292	292	2	1	-10921639	222.762	228	168	255	4678	32.145	4.800	0.222	2.516
ID392707	392707	64	74.685	8.142	18.804	0	292	292	2	1	-10921639	164.571	157	89	251	3456	48.017	2.000	0.190	1.097
ID392706	392706	70	53.879	5.751	15.235	0	292	292	2	1	-10921639	138.333	124	85	218	2905	37.787	2.000	0.125	0.812
ID392711	392711	72	49.336	22.118	13.850	0	293	293	2	1	-10921639	138.000	128	88	201	2898	31.106	4.800	0.151	1.165
ID392710	392710	68	79.793	14.070	5.968	0	293	293	2	1	-10921639	225.143	235	166	255	4728	28.706	4.800	0.226	2.892
ID392713	392713	64	76.650	8.336	18.663	0	293	293	2	1	-10921639	181.571	187	109	255	3813	46.911	4.800	0.208	1.331
ID392712	392712	70	55.295	5.639	15.071	0	293	293	2	1	-10921639	145.524	143	83	239	3056	38.948	7.600	0.124	0.824
ID392714	392714	59	65.744	16.427	24.068	0	293	293	2	1	-10921639	156.000	158	79	241	3276	42.615	7.600	0.179	1.113
ID392725	392725	71	55.974	13.754	21.032	0	294	294	2	1	-10921639	178.905	176	120	233	3757	31.260	7.600	0.145	1.448
ID392724	392724	64	68.900	8.396	18.573	0	294	294	2	1	-10921639	162.714	167	83	249	3417	52.043	2.000	0.172	0.919
ID392726	392726	59	83.438	16.070	24.160	0	294	294	2	1	-10921639	157.857	150	68	255	3315	51.446	2.000	0.207	1.055
ID392721	392721	68	71.748	14.564	5.672	0	294	294	2	1	-10921639	220.190	234	137	255	4624	39.250	4.800	0.186	1.759
ID392723	392723	70	62.112	5.830	15.422	0	294	294	2	1	-10921639	144.667	125	90	242	3038	45.226	7.600	0.155	0.859
ID392722	392722	72	40.351	21.904	14.291	0	294	294	2	1	-10921639	133.571	131	89	189	2805	28.961	2.000	0.121	0.998
ID392717	392717	70	59.344	5.709	15.450	0	295	295	2	1	-10921639	139.667	129	86	230	2933	45.158	2.000	0.136	0.740
ID392716	392716	72	56.954	22.017	13.862	0	295	295	2	1	-10921639	145.000	140	94	215	3045	33.828	2.000	0.169	1.240
ID392719	392719	71	43.860	14.073	20.783	0	295	295	2	1	-10921639	174.952	176	114	215	3674	27.685	7.600	0.128	1.432
ID392718	392718	64	67.377	8.298	18.828	0	295	295	2	1	-10921639	161.048	159	86	249	3382	47.213	2.000	0.156	0.921
ID392720	392720	59	72.968	15.937	23.921	0	295	295	2	1	-10921639	148.905	138	72	247	3127	48.007	2.000	0.182	0.954
ID392715	392715	68	80.202	14.716	5.933	0	295	295	2	1	-10921639	220.762	232	153	255	4636	35.724	4.800	0.219	2.221
ID392732	392732	59	70.358	15.624	24.118	0	296	296	2	1	-10921639	159.952	164	92	240	3359	42.328	2.000	0.188	1.194
ID392727	392727	68	72.633	14.665	5.630	0	296	296	2	1	-10921639	220.619	225	168	255	4633	32.191	4.800	0.189	2.180
ID392729	392729	70	57.864	5.520	15.400	0	296	296	2	1	-10921639	145.524	147	75	231	3056	42.283	7.600	0.147	0.883
ID392728	392728	72	53.449	21.969	13.710	0	296	296	2	1	-10921639	151.571	153	104	211	3183	31.250	4.800	0.162	1.352
ID392731	392731	71	59.271	13.817	20.657	0	296	296	2	1	-10921639	182.190	180	119	249	3826	36.642	4.800	0.150	1.299
ID392730	392730	64	65.454	8.247	18.920	0	296	296	2	1	-10921639	156.571	157	73	249	3288	48.885	2.000	0.138	0.776
ID392751	392751	72	57.183	21.965	13.655	0	297	297	2	1	-10921639	154.143	150	95	213	3237	34.231	4.800	0.179	1.370
ID392750	392750	68	77.574	14.600	5.415	0	297	297	2	1	-10921639	226.619	249	150	255	4759	39.852	4.800	0.220	2.049
ID392753	392753	64	75.678	8.382	18.987	0	297	297	2	1	-10921639	166.095	151	75	255	3488	54.941	2.000	0.168	0.869
ID392752	392752	70	61.082	5.537	15.355	0	297	297	2	1	-10921639	146.667	136	78	243	3080	46.831	2.000	0.135	0.747
ID392754	392754	59	49.302	15.553	24.445	0	297	297	2	1	-10921639	150.857	154	98	208	3168	32.538	7.600	0.131	1.074
ID392741	392741	70	53.294	5.696	15.654	0	298	298	2	1	-10921639	158.190	154	94	243	3322	43.623	7.600	0.129	0.827
ID392740	392740	72	46.245	21.907	13.511	0	298	298	2	1	-10921639	157.238	157	113	210	3302	25.294	4.800	0.156	1.674
ID392743	392743	None	44.004	14.322	20.017	0	298	298	2	1	-10921639	172.286	168	97	243	3618	36.309	2.000	0.085	0.744
ID392742	392742	64	84.800	8.231	18.811	0	298	298	2	1	-10921639	185.857	175	78	255	3903	56.938	2.000	0.209	1.127
ID392744	392744	59	53.447	15.082	24.271	0	298	298	2	1	-10921639	150.238	156	88	218	3155	38.106	2.000	0.154	1.052
ID392739	392739	68	79.242	14.791	5.606	0	298	298	2	1	-10921639	225.333	245	162	255	4732	32.751	4.800	0.219	2.470
ID392749	392749	59	62.269	15.528	24.370	0	299	299	2	1	-10921639	145.619	145	77	227	3058	46.686	2.000	0.149	0.809
ID392748	392748	64	83.465	8.233	18.860	0	299	299	2	1	-10921639	191.952	193	87	255	4031	50.698	2.000	0.217	1.350
ID392745	392745	68	81.672	15.057	5.668	0	299	299	2	1	-10921639	226.905	230	164	255	4765	28.733	4.800	0.232	2.973
ID392747	392747	70	42.772	5.202	15.106	0	299	299	2	1	-10921639	136.952	131	89	213	2876	34.358	7.600	0.131	0.922
ID392746	392746	72	65.458	22.026	13.801	0	299	299	2	1	-10921639	159.571	157	97	239	3351	37.739	2.000	0.179	1.283
ID392733	392733	68	75.533	14.930	5.642	0	300	300	2	1	-10921639	234.000	249	165	255	4914	27.256	4.800	0.217	3.064
ID392735	392735	70	48.037	4.804	15.088	0	300	300	2	1	-10921639	141.667	141	81	217	2975	33.984	7.600	0.162	1.165
ID392734	392734	72	85.065	21.915	13.867	0	300	300	2	1	-10921639	181.000	168	108	255	3801	46.107	2.000	0.232	1.479
ID392737	392737	None	40.853	14.646	19.719	0	300	300	2	1	-10921639	164.952	159	95	247	3464	44.893	2.000	0.056	0.389
ID392736	392736	64	85.101	8.355	18.998	0	300	300	2	1	-10921639	186.524	179	104	255	3917	52.840	2.000	0.214	1.246
ID392738	392738	59	53.759	15.736	24.206	0	300	300	2	1	-10921639	136.857	126	73	218	2874	44.996	2.000	0.113	0.620
ID392757	392757	70	47.948	5.246	15.159	0	301	301	2	1	-10921639	138.143	132	78	230	2901	43.050	2.000	0.154	0.854
ID392756	392756	72	77.790	21.862	13.997	0	301	301	2	1	-10921639	178.095	172	103	255	3740	43.822	2.000	0.202	1.368
ID392759	392759	59	53.523	15.420	24.193	0	301	301	2	1	-10921639	138.810	134	68	215	2915	40.552	2.000	0.116	0.711
ID392758	392758	64	71.490	8.907	18.740	0	301	301	2	1	-10921639	202.429	199	114	255	4251	47.846	2.000	0.168	1.215
ID392755	392755	68	74.826	14.848	5.789	0	301	301	2	1	-10921639	230.571	239	171	255	4842	28.609	4.800	0.208	2.780
ID392773	392773	59	41.070	15.478	23.744	0	302	302	2	1	-10921639	124.619	119	46	196	2617	43.883	2.000	0.113	0.577
ID392772	392772	64	78.194	8.682	18.824	0	302	302	2	1	-10921639	196.714	196	108	255	4131	45.522	2.000	0.185	1.351
ID392771	392771	72	64.603	22.067	13.919	0	302	302	2	1	-10921639	160.095	156	100	240	3362	36.301	2.000	0.176	1.317
ID392770	392770	68	69.882	15.508	5.774	0	302	302	2	1	-10921639	225.619	236	180	255	4738	30.967	4.800	0.185	2.273
ID392764	392764	59	41.283	14.154	23.076	0	303	303	2	1	-10921639	140.095	134	85	218	2942	37.614	2.000	0.135	0.885
ID392761	392761	72	46.200	22.264	13.639	0	303	303	2	1	-10921639	150.190	149	117	217	3154	28.055	2.000	0.123	1.175
ID392760	392760	68	70.463	14.989	6.443	0	303	303	2	1	-10921639	213.000	205	128	255	4473	36.069	4.800	0.189	1.875
ID392763	392763	64	64.187	8.830	18.825	0	303	303	2	1	-10921639	181.619	185	114	247	3814	35.888	4.800	0.170	1.473
ID392762	392762	73	42.050	14.878	16.787	0	303	303	2	1	-10921639	174.143	181	97	226	3657	34.773	2.000	0.104	0.941
ID392765	392765	68	69.935	14.703	6.662	0	304	304	2	1	-10921639	215.286	218	146	255	4521	36.772	4.800	0.171	1.711
ID392767	392767	64	59.745	8.701	18.244	0	304	304	2	1	-10921639	169.381	163	125	249	3557	32.667	2.000	0.146	1.320
ID392766	392766	72	57.284	21.822	13.574	0	304	304	2	1	-10921639	158.619	155	98	230	3331	38.981	2.000	0.151	1.070
ID392769	392769	59	47.520	13.984	22.867	0	304	304	2	1	-10921639	139.619	142	81	207	2932	36.218	4.800	0.164	1.084
ID392768	392768	73	40.109	14.718	17.817	0	304	304	2	1	-10921639	169.429	173	99	225	3558	37.509	2.000	0.109	0.891
ID392781	392781	73	47.897	14.642	17.428	0	305	305	2	1	-10921639	170.905	168	102	235	3589	36.807	2.000	0.112	0.938
ID392780	392780	72	43.826	22.077	13.882	0	305	305	2	1	-10921639	152.905	157	103	194	3211	25.700	4.800	0.140	1.463
ID392783	392783	59	41.643	14.196	22.411	0	305	305	2	1	-10921639	133.333	134	80	189	2800	29.462	2.000	0.108	0.885
ID392782	392782	64	50.576	8.580	18.653	0	305	305	2	1	-10921639	157.952	158	82	235	3317	36.028	2.000	0.144	1.106
ID392779	392779	68	70.607	15.107	6.515	0	305	305	2	1	-10921639	216.619	210	165	255	4549	33.624	4.800	0.172	1.892
ID392775	392775	72	43.704	22.100	13.645	0	306	306	2	1	-10921639	152.429	150	87	222	3201	31.224	2.000	0.112	0.987
ID392774	392774	68	72.175	14.977	6.426	0	306	306	2	1	-10921639	212.905	207	138	255	4471	37.026	4.800	0.189	1.827
ID392777	392777	64	40.183	8.917	18.637	0	306	306	2	1	-10921639	148.762	150	82	190	3124	30.804	7.600	0.120	1.036
ID392776	392776	73	45.800	14.661	16.873	0	306	306	2	1	-10921639	175.524	172	128	225	3686	30.081	2.000	0.113	1.189
ID392778	392778	59	44.543	13.406	22.089	0	306	306	2	1	-10921639	134.095	136	65	196	2816	37.467	2.000	0.144	0.898
ID392785	392785	73	41.695	14.367	16.359	0	307	307	2	1	-10921639	163.619	155	114	235	3436	34.722	2.000	0.077	0.672
ID392784	392784	68	66.352	15.042	6.541	0	307	307	2	1	-10921639	222.476	227	171	255	4672	29.507	4.800	0.162	2.099
ID392786	392786	59	41.904	13.638	22.372	0	307	307	2	1	-10921639	133.190	134	81	180	2797	32.231	7.600	0.137	0.993
ID392788	392788	73	41.656	14.531	15.924	0	308	308	2	1	-10921639	164.000	159	102	240	3444	33.160	2.000	0.100	0.902
ID392787	392787	68	59.258	15.065	6.519	0	308	308	2	1	-10921639	209.143	210	136	255	4392	33.391	4.800	0.127	1.411
ID392791	392791	None	49.994	9.416	18.024	0	309	309	2	1	-10921639	164.952	174	103	234	3464	35.852	7.600	0.123	1.009
ID392790	392790	68	60.336	14.921	6.330	0	309	309	2	1	-10921639	202.952	204	125	255	4262	36.010	4.800	0.145	1.425
ID392789	392789	68	61.228	14.990	6.230	0	310	310	2	1	-10921639	210.429	209	158	255	4419	31.811	4.800	0.151	1.731
ID392793	392793	68	63.405	14.710	6.241	0	311	311	2	1	-10921639	197.524	194	129	255	4148	39.083	2.000	0.145	1.282
ID392794	392794	None	42.162	10.933	19.582	0	311	311	2	1	-10921639	146.619	158	65	199	3079	37.987	7.600	0.133	0.906
ID392792	392792	68	65.221	14.581	6.221	0	312	312	2	1	-10921639	189.714	180	116	255	3984	39.021	7.600	0.153	1.294
ID392795	392795	68	54.324	14.771	6.407	0	313	313	2	1	-10921639	179.810	173	122	247	3776	35.938	2.000	0.126	1.116
ID392796	392796	68	51.449	15.074	6.312	0	314	314	2	1	-10921639	178.190	180	115	233	3742	33.439	2.000	0.123	1.168
ID392797	392797	68	44.979	15.138	6.441	0	315	315	2	1	-10921639	154.619	149	95	230	3247	37.816	2.000	0.101	0.752
ID392798	392798	None	49.818	17.752	6.814	0	318	318	2	1	-10921639	169.286	167	120	238	3555	32.627	2.000	0.113	1.050
ID392799	392799	74	52.094	18.784	23.347	0	330	330	2	1	-10921639	113.810	113	58	165	2390	30.761	2.000	0.223	1.347
ID392800	392800	74	41.514	18.970	23.496	0	331	331	2	1	-10921639	111.810	113	71	147	2348	20.880	4.800	0.214	1.888
