# Supplementary material for: Progressive enhancement of kinetic proofreading in T cell antigen discrimination from receptor activation to DAG generation
Source: eLife. 2022 Sep 20;11:e75263. doi: 10.7554/eLife.75263 (PMC9536835; doi:10.7554/eLife.75263)
Supplement: Figure 5—source data 1. — Each data table is the TrackMate ‘spot-statistics’ output of one cell over four cycles of blue-light illumination (frames 0–40, 100–140, 200–240, and 300–340, with 3 s interval between frames). We calculated the lifetime of TrackIDs that existed at the start of each period of blue-light illumination that did not last for the full period and fit the resulting lifetime distributions using custom Python scripts available at https://github.com/dbritain/KP-paper (copy archived at swh:1:rev:167fa456901903740f0f3ee6a3e5324bc45207ea, Britain, 2022). [file elife-75263-fig5-data1.zip › Fig5SourceData/LAT/lat2/cell5.csv]

Label	ID	TRACK_ID	QUALITY	POSITION_X	POSITION_Y	POSITION_Z	POSITION_T	FRAME	RADIUS	VISIBILITY	MANUAL_COLOR	MEAN_INTENSITY	MEDIAN_INTENSITY	MIN_INTENSITY	MAX_INTENSITY	TOTAL_INTENSITY	STANDARD_DEVIATION	ESTIMATED_DIAMETER	CONTRAST	SNR
ID394807	394807	0	59.195	29.923	6.956	0	0	0	2	1	-10921639	91.381	93	32	176	1919	35.298	2.000	0.299	1.191
ID394812	394812	None	47.346	11.889	26.073	0	0	0	2	1	-10921639	126.381	124	75	200	2654	30.359	2.000	0.141	1.027
ID394810	394810	1	42.785	6.058	23.252	0	0	0	2	1	-10921639	110.286	113	51	173	2316	36.447	2.000	0.140	0.742
ID394811	394811	2	61.767	5.744	26.441	0	0	0	2	1	-10921639	125.381	114	63	217	2633	40.544	2.000	0.212	1.082
ID394808	394808	3	83.997	24.304	10.649	0	0	0	2	1	-10921639	141.905	134	90	222	2980	43.267	2.000	0.310	1.552
ID394809	394809	4	88.253	19.808	20.864	0	0	0	2	1	-10921639	178.857	183	85	255	3756	50.414	4.800	0.252	1.427
ID394830	394830	4	84.199	19.619	20.645	0	1	1	2	1	-10921639	177.000	179	70	255	3717	57.267	4.800	0.251	1.241
ID394831	394831	1	41.720	6.219	22.940	0	1	1	2	1	-10921639	124.048	129	61	176	2605	34.168	2.000	0.140	0.893
ID394828	394828	0	53.722	29.780	6.949	0	1	1	2	1	-10921639	83.095	77	37	173	1745	32.880	2.000	0.287	1.128
ID394829	394829	3	78.367	24.275	10.498	0	1	1	2	1	-10921639	132.381	127	60	239	2780	51.434	2.000	0.262	1.070
ID394832	394832	2	58.587	5.829	26.369	0	1	1	2	1	-10921639	131.762	132	68	219	2767	38.129	2.000	0.182	1.064
ID394836	394836	None	49.016	11.969	26.164	0	2	2	2	1	-10921639	128.429	122	83	184	2697	30.321	2.000	0.150	1.104
ID394837	394837	2	54.570	6.003	26.582	0	2	2	2	1	-10921639	114.429	121	53	204	2403	41.535	2.000	0.199	0.914
ID394834	394834	3	61.897	24.228	10.481	0	2	2	2	1	-10921639	121.571	112	49	208	2553	39.208	2.000	0.237	1.187
ID394835	394835	4	63.296	20.065	20.498	0	2	2	2	1	-10921639	161.810	165	98	221	3398	33.381	4.800	0.207	1.660
ID394822	394822	4	71.060	20.016	20.432	0	3	3	2	1	-10921639	151.952	155	97	243	3191	40.594	2.000	0.224	1.372
ID394823	394823	2	48.356	6.028	25.927	0	3	3	2	1	-10921639	125.381	132	55	190	2633	33.748	2.000	0.168	1.069
ID394821	394821	3	69.840	24.096	10.777	0	3	3	2	1	-10921639	114.381	98	62	206	2402	38.544	2.000	0.268	1.254
ID394826	394826	4	48.529	19.706	20.140	0	4	4	2	1	-10921639	128.476	127	89	207	2698	31.984	7.600	0.168	1.153
ID394827	394827	2	40.329	5.897	23.217	0	4	4	2	1	-10921639	117.095	121	59	153	2459	27.923	2.000	0.156	1.133
ID394825	394825	3	61.108	24.256	10.793	0	4	4	2	1	-10921639	109.952	102	64	179	2309	32.468	2.000	0.275	1.462
ID394818	394818	4	42.255	18.794	20.924	0	5	5	2	1	-10921639	129.762	132	77	184	2725	31.111	2.000	0.141	1.029
ID394819	394819	2	45.252	5.886	23.115	0	5	5	2	1	-10921639	112.857	113	56	175	2370	28.840	2.000	0.171	1.141
ID394816	394816	3	63.179	24.635	10.881	0	5	5	2	1	-10921639	104.095	99	44	181	2186	38.138	2.000	0.285	1.210
ID394817	394817	None	42.794	6.681	15.100	0	5	5	2	1	-10921639	63.143	60	31	150	1326	28.676	2.000	0.248	0.875
ID394820	394820	3	56.202	24.102	10.807	0	6	6	2	1	-10921639	99.095	90	56	173	2081	29.920	2.000	0.273	1.421
ID394814	394814	3	55.626	24.192	11.064	0	7	7	2	1	-10921639	93.952	88	30	170	1973	33.479	2.000	0.264	1.173
ID394813	394813	3	52.986	24.155	10.974	0	8	8	2	1	-10921639	101.714	98	47	163	2136	29.064	2.000	0.248	1.390
ID394824	394824	3	44.267	24.112	11.130	0	9	9	2	1	-10921639	86.000	89	34	141	1806	27.443	2.000	0.229	1.169
ID394833	394833	3	55.125	24.210	11.257	0	10	10	2	1	-10921639	89.762	82	35	154	1885	33.554	2.000	0.296	1.223
ID394815	394815	3	50.925	24.334	10.863	0	11	11	2	1	-10921639	88.000	88	32	148	1848	29.783	2.000	0.291	1.330
ID394838	394838	3	62.182	24.372	11.129	0	12	12	2	1	-10921639	97.667	100	31	177	2051	39.350	2.000	0.309	1.171
ID394840	394840	3	59.047	24.520	11.219	0	13	13	2	1	-10921639	93.190	88	40	186	1957	40.250	2.000	0.276	1.003
ID394842	394842	3	65.316	24.706	11.214	0	14	14	2	1	-10921639	102.333	102	37	194	2149	40.471	2.000	0.310	1.195
ID394841	394841	3	57.393	24.540	11.474	0	15	15	2	1	-10921639	94.143	98	32	176	1977	38.905	2.000	0.294	1.098
ID394839	394839	3	55.729	24.473	11.355	0	16	16	2	1	-10921639	93.333	89	26	179	1960	40.763	2.000	0.269	0.971
ID394844	394844	3	58.132	23.930	11.344	0	17	17	2	1	-10921639	94.476	95	23	184	1984	41.745	2.000	0.281	0.992
ID394843	394843	3	60.587	23.858	11.857	0	18	18	2	1	-10921639	108.571	103	62	170	2280	30.930	4.800	0.293	1.591
ID394845	394845	3	49.343	23.996	11.564	0	19	19	2	1	-10921639	98.000	89	61	149	2058	25.365	4.800	0.266	1.621
ID394847	394847	3	41.329	23.930	11.486	0	20	20	2	1	-10921639	80.048	78	19	134	1681	32.230	2.000	0.245	0.976
ID394846	394846	3	41.346	23.693	11.858	0	21	21	2	1	-10921639	94.286	103	55	124	1980	22.077	4.800	0.255	1.737
ID394849	394849	3	40.750	24.424	11.736	0	22	22	2	1	-10921639	94.952	96	56	125	1994	19.397	4.800	0.245	1.928
ID394848	394848	3	50.230	24.179	11.612	0	23	23	2	1	-10921639	101.810	99	52	148	2138	26.474	2.000	0.248	1.527
ID394850	394850	3	50.403	23.930	11.791	0	24	24	2	1	-10921639	95.190	91	45	143	1999	26.311	4.800	0.282	1.593
ID394851	394851	3	51.468	23.808	11.471	0	26	26	2	1	-10921639	92.524	84	39	176	1943	36.119	2.000	0.258	1.052
ID394852	394852	3	46.863	23.581	11.589	0	27	27	2	1	-10921639	93.238	86	48	147	1958	28.116	2.000	0.254	1.344
ID394854	394854	5	48.628	17.174	19.239	0	28	28	2	1	-10921639	134.810	133	82	187	2831	28.939	2.000	0.157	1.261
ID394853	394853	3	72.371	23.624	11.780	0	28	28	2	1	-10921639	112.905	111	69	204	2371	40.275	2.000	0.331	1.395
ID394859	394859	3	72.807	23.776	11.614	0	29	29	2	1	-10921639	111.952	103	56	208	2351	42.830	2.000	0.319	1.266
ID394860	394860	5	48.959	17.465	19.338	0	29	29	2	1	-10921639	135.190	134	85	206	2839	29.991	2.000	0.153	1.198
ID394855	394855	3	70.141	23.748	11.762	0	30	30	2	1	-10921639	111.667	108	60	184	2345	37.883	2.000	0.326	1.449
ID394856	394856	5	50.865	17.629	19.108	0	30	30	2	1	-10921639	133.238	128	78	208	2798	31.154	2.000	0.160	1.182
ID394858	394858	5	54.574	17.531	18.832	0	31	31	2	1	-10921639	136.571	128	89	219	2868	36.166	2.000	0.159	1.039
ID394857	394857	3	57.419	23.658	11.627	0	31	31	2	1	-10921639	100.048	98	56	180	2101	35.594	2.000	0.274	1.209
ID394862	394862	5	56.200	17.246	18.932	0	32	32	2	1	-10921639	134.667	121	96	212	2828	31.123	2.000	0.174	1.283
ID394861	394861	3	63.476	23.877	11.858	0	32	32	2	1	-10921639	100.476	92	49	193	2110	36.872	2.000	0.288	1.219
ID394867	394867	3	73.243	23.806	11.806	0	33	33	2	1	-10921639	111.810	103	59	232	2348	42.302	2.000	0.300	1.220
ID394868	394868	5	72.126	17.147	18.684	0	33	33	2	1	-10921639	154.143	159	107	234	3237	39.383	2.000	0.211	1.362
ID394863	394863	3	83.533	23.787	11.735	0	34	34	2	1	-10921639	118.143	105	57	236	2481	47.641	2.000	0.348	1.279
ID394864	394864	5	66.042	17.484	18.930	0	34	34	2	1	-10921639	153.143	139	105	245	3216	40.148	2.000	0.198	1.259
ID394866	394866	5	59.686	17.727	19.263	0	35	35	2	1	-10921639	148.429	142	102	239	3117	33.389	4.800	0.197	1.465
ID394865	394865	3	77.732	23.534	11.878	0	35	35	2	1	-10921639	116.810	114	59	214	2453	46.000	2.000	0.337	1.280
ID394870	394870	5	63.146	17.796	19.094	0	36	36	2	1	-10921639	149.238	150	88	235	3134	36.639	2.000	0.189	1.294
ID394869	394869	3	94.336	23.747	11.714	0	36	36	2	1	-10921639	131.238	111	71	252	2756	54.172	2.000	0.349	1.254
ID394871	394871	3	85.810	23.927	11.794	0	37	37	2	1	-10921639	122.905	104	75	245	2581	48.162	2.000	0.320	1.239
ID394872	394872	5	46.620	17.618	19.178	0	37	37	2	1	-10921639	139.381	135	90	193	2927	27.312	2.000	0.145	1.291
ID394875	394875	3	84.864	23.663	11.708	0	38	38	2	1	-10921639	128.429	117	67	248	2697	51.812	2.000	0.301	1.147
ID394876	394876	5	48.146	17.612	19.070	0	38	38	2	1	-10921639	133.952	132	85	206	2813	33.442	2.000	0.137	0.966
ID394874	394874	5	48.475	17.574	19.177	0	39	39	2	1	-10921639	140.619	133	107	202	2953	26.438	2.000	0.162	1.482
ID394873	394873	3	74.868	23.870	11.832	0	39	39	2	1	-10921639	124.810	124	74	229	2621	41.163	2.000	0.276	1.313
ID394877	394877	3	77.970	23.872	11.808	0	40	40	2	1	-10921639	129.333	115	77	244	2716	43.027	2.000	0.274	1.293
ID394878	394878	3	68.372	23.759	11.560	0	41	41	2	1	-10921639	118.810	110	57	213	2495	44.862	2.000	0.269	1.122
ID394879	394879	5	46.334	17.545	18.899	0	41	41	2	1	-10921639	144.667	143	106	184	3038	23.478	4.800	0.163	1.725
ID394882	394882	5	48.797	17.701	18.851	0	42	42	2	1	-10921639	139.952	139	97	193	2939	28.042	2.000	0.154	1.332
ID394883	394883	None	47.537	8.753	22.056	0	42	42	2	1	-10921639	124.667	120	77	201	2618	30.080	2.000	0.143	1.038
ID394881	394881	3	71.151	23.895	11.665	0	42	42	2	1	-10921639	119.810	97	78	210	2516	41.595	2.000	0.264	1.203
ID394884	394884	3	65.653	23.499	11.581	0	43	43	2	1	-10921639	128.286	112	78	215	2694	40.356	2.000	0.231	1.192
ID394885	394885	5	40.821	17.738	19.206	0	43	43	2	1	-10921639	134.000	137	81	185	2814	27.348	2.000	0.129	1.121
ID394890	394890	3	70.833	23.812	11.665	0	44	44	2	1	-10921639	120.238	113	66	215	2525	43.820	2.000	0.261	1.136
ID394891	394891	5	42.754	17.752	18.715	0	44	44	2	1	-10921639	137.810	133	100	176	2894	23.589	2.000	0.145	1.483
ID394880	394880	3	53.562	23.470	11.667	0	45	45	2	1	-10921639	111.429	104	59	176	2340	33.594	2.000	0.213	1.164
ID394886	394886	3	52.557	23.473	11.676	0	46	46	2	1	-10921639	118.095	111	70	192	2480	31.567	2.000	0.203	1.262
ID394887	394887	5	42.280	17.501	18.523	0	46	46	2	1	-10921639	144.714	140	96	202	3039	28.966	2.000	0.127	1.127
ID394892	394892	3	70.355	23.754	11.890	0	47	47	2	1	-10921639	122.952	118	76	227	2582	42.772	2.000	0.233	1.088
ID394893	394893	5	46.521	17.659	18.564	0	47	47	2	1	-10921639	144.571	136	99	206	3036	29.089	2.000	0.149	1.290
ID394894	394894	3	67.393	24.179	11.661	0	48	48	2	1	-10921639	119.190	107	75	221	2503	40.175	2.000	0.234	1.126
ID394888	394888	3	53.374	24.053	11.765	0	49	49	2	1	-10921639	113.905	107	67	180	2392	28.011	2.000	0.215	1.441
ID394889	394889	None	45.639	17.775	18.708	0	49	49	2	1	-10921639	146.810	143	104	200	3083	25.361	4.800	0.149	1.504
ID394895	394895	3	62.125	24.208	11.927	0	50	50	2	1	-10921639	124.095	121	66	202	2606	34.828	2.000	0.234	1.350
ID394898	394898	8	49.669	10.087	22.043	0	51	51	2	1	-10921639	143.619	146	104	213	3016	30.398	2.000	0.147	1.214
ID394896	394896	3	50.729	24.068	11.996	0	51	51	2	1	-10921639	108.524	104	66	176	2279	27.467	2.000	0.206	1.351
ID394897	394897	7	47.372	17.232	18.620	0	51	51	2	1	-10921639	150.143	148	115	200	3153	23.859	4.800	0.148	1.620
ID394911	394911	3	76.424	23.985	11.931	0	52	52	2	1	-10921639	119.571	105	64	239	2511	42.677	2.000	0.279	1.224
ID394914	394914	6	48.618	11.890	27.044	0	52	52	2	1	-10921639	117.143	118	61	191	2460	32.879	4.800	0.175	1.059
ID394912	394912	7	60.252	17.203	18.193	0	52	52	2	1	-10921639	146.190	140	95	216	3070	35.648	2.000	0.175	1.222
ID394913	394913	8	60.806	10.046	22.046	0	52	52	2	1	-10921639	152.286	143	92	236	3198	36.885	2.000	0.166	1.176
ID394903	394903	3	78.032	23.951	11.915	0	53	53	2	1	-10921639	123.048	114	61	241	2584	43.599	2.000	0.286	1.256
ID394906	394906	6	45.440	11.817	27.165	0	53	53	2	1	-10921639	117.476	119	71	172	2467	28.968	2.000	0.169	1.174
ID394904	394904	7	51.036	17.345	18.091	0	53	53	2	1	-10921639	142.095	133	102	212	2984	29.622	2.000	0.151	1.262
ID394905	394905	8	60.889	10.182	21.948	0	53	53	2	1	-10921639	153.190	154	99	245	3217	37.704	2.000	0.176	1.216
ID394910	394910	6	52.618	12.062	27.356	0	54	54	2	1	-10921639	126.571	132	82	187	2658	29.383	2.000	0.192	1.390
ID394908	394908	7	42.756	17.798	18.058	0	54	54	2	1	-10921639	126.381	121	86	170	2654	24.661	2.000	0.138	1.244
ID394909	394909	8	66.426	9.769	21.958	0	54	54	2	1	-10921639	149.857	146	90	242	3147	42.894	2.000	0.183	1.080
ID394907	394907	3	76.824	23.973	11.934	0	54	54	2	1	-10921639	117.048	102	63	239	2458	44.023	2.000	0.276	1.149
ID394919	394919	3	78.986	23.966	11.756	0	55	55	2	1	-10921639	134.667	119	73	238	2828	45.735	2.000	0.259	1.213
ID394922	394922	6	64.440	12.030	27.088	0	55	55	2	1	-10921639	134.333	129	70	212	2821	37.323	2.000	0.222	1.310
ID394920	394920	7	44.323	17.433	18.045	0	55	55	2	1	-10921639	135.571	132	89	195	2847	27.431	2.000	0.137	1.190
ID394921	394921	8	52.487	10.284	22.040	0	55	55	2	1	-10921639	147.571	143	93	242	3099	34.401	2.000	0.153	1.139
ID394902	394902	6	64.458	12.256	26.883	0	56	56	2	1	-10921639	132.333	134	67	205	2779	40.590	2.000	0.218	1.168
ID394900	394900	7	51.299	17.373	17.997	0	56	56	2	1	-10921639	135.143	133	78	198	2838	30.241	2.000	0.162	1.245
ID394901	394901	8	63.610	9.765	21.928	0	56	56	2	1	-10921639	159.905	148	106	243	3358	38.607	2.000	0.173	1.220
ID394899	394899	3	73.579	24.011	11.907	0	56	56	2	1	-10921639	120.000	105	69	219	2520	40.928	2.000	0.269	1.242
ID394918	394918	6	67.635	12.108	26.927	0	57	57	2	1	-10921639	139.048	135	76	236	2920	40.769	2.000	0.220	1.228
ID394916	394916	7	40.429	17.559	18.428	0	57	57	2	1	-10921639	121.524	127	74	165	2552	27.605	2.000	0.150	1.151
ID394917	394917	8	45.810	9.665	21.939	0	57	57	2	1	-10921639	142.238	143	92	217	2987	30.479	2.000	0.134	1.106
ID394915	394915	3	74.499	24.155	11.687	0	57	57	2	1	-10921639	124.476	114	79	224	2614	42.552	2.000	0.265	1.226
ID394935	394935	3	74.195	24.178	11.592	0	58	58	2	1	-10921639	132.619	120	82	228	2785	40.893	2.000	0.268	1.372
ID394938	394938	6	63.955	12.234	26.446	0	58	58	2	1	-10921639	150.190	140	104	214	3154	34.952	2.000	0.189	1.367
ID394936	394936	7	51.747	17.603	18.318	0	58	58	2	1	-10921639	142.619	143	91	198	2995	32.506	3.200	0.163	1.228
ID394937	394937	8	40.011	9.781	21.974	0	58	58	2	1	-10921639	134.476	129	84	192	2824	27.154	2.000	0.122	1.077
ID394934	394934	6	57.390	12.253	26.395	0	59	59	2	1	-10921639	147.571	136	103	206	3099	33.653	2.000	0.156	1.184
ID394932	394932	None	43.801	0.000	16.000	0	59	59	2	1	-10921639	59.476	55	25	135	1249	33.184	2.000	0.277	0.777
ID394933	394933	8	40.956	10.551	21.720	0	59	59	2	1	-10921639	140.429	140	103	216	2949	29.802	2.000	0.104	0.888
ID394931	394931	3	72.587	24.180	11.672	0	59	59	2	1	-10921639	132.619	126	81	222	2785	41.840	2.000	0.247	1.257
ID394927	394927	9	45.824	28.392	9.752	0	60	60	2	1	-10921639	108.333	93	54	180	2275	36.830	7.600	0.175	0.875
ID394930	394930	6	76.959	11.946	26.791	0	60	60	2	1	-10921639	153.952	144	88	227	3233	43.728	2.000	0.241	1.369
ID394928	394928	3	74.448	24.575	11.518	0	60	60	2	1	-10921639	139.714	134	67	238	2934	51.290	7.600	0.237	1.045
ID394929	394929	7	47.137	17.771	18.867	0	60	60	2	1	-10921639	138.190	132	99	214	2902	27.455	2.000	0.140	1.240
ID394926	394926	6	69.643	12.114	26.482	0	61	61	2	1	-10921639	159.381	146	111	249	3347	37.191	2.000	0.192	1.379
ID394924	394924	3	77.090	24.761	11.541	0	61	61	2	1	-10921639	147.000	136	70	250	3087	51.915	2.000	0.230	1.058
ID394925	394925	7	45.085	17.314	18.303	0	61	61	2	1	-10921639	135.286	128	79	190	2841	30.365	2.000	0.145	1.128
ID394923	394923	9	55.688	28.631	9.580	0	61	61	2	1	-10921639	108.571	97	53	206	2280	45.182	2.000	0.194	0.780
ID394948	394948	7	43.999	18.260	19.141	0	62	62	2	1	-10921639	142.952	141	98	192	3002	21.167	4.800	0.150	1.760
ID394949	394949	6	56.723	12.207	26.572	0	62	62	2	1	-10921639	149.476	153	103	205	3139	35.048	4.800	0.188	1.351
ID394946	394946	9	77.138	28.382	9.609	0	62	62	2	1	-10921639	130.810	108	63	244	2747	51.227	2.000	0.251	1.025
ID394947	394947	3	67.500	24.667	11.703	0	62	62	2	1	-10921639	138.667	129	68	229	2912	47.000	7.600	0.193	0.955
ID394942	394942	9	76.979	28.473	9.620	0	63	63	2	1	-10921639	133.190	111	75	248	2797	52.635	2.000	0.244	0.993
ID394943	394943	3	79.739	24.711	11.496	0	63	63	2	1	-10921639	145.095	132	71	246	3047	55.095	2.000	0.219	0.947
ID394944	394944	7	44.388	18.741	19.240	0	63	63	2	1	-10921639	140.095	140	104	186	2942	24.325	4.800	0.157	1.565
ID394945	394945	6	63.518	12.223	26.423	0	63	63	2	1	-10921639	164.571	154	124	229	3456	33.710	2.000	0.172	1.430
ID394958	394958	9	76.099	28.454	9.630	0	64	64	2	1	-10921639	122.619	112	52	241	2575	54.693	2.000	0.261	0.928
ID394959	394959	3	79.089	24.534	11.355	0	64	64	2	1	-10921639	142.333	135	81	251	2989	52.350	2.000	0.229	1.012
ID394960	394960	7	49.061	18.166	19.057	0	64	64	2	1	-10921639	147.905	142	103	216	3106	27.844	4.800	0.146	1.350
ID394961	394961	6	54.543	12.328	26.264	0	64	64	2	1	-10921639	160.000	146	118	219	3360	31.243	4.800	0.165	1.452
ID394939	394939	9	79.784	28.347	9.753	0	65	65	2	1	-10921639	126.952	107	54	243	2666	54.738	2.000	0.285	1.029
ID394940	394940	3	64.361	24.837	11.327	0	65	65	2	1	-10921639	140.810	141	84	222	2957	42.752	2.000	0.199	1.093
ID394941	394941	6	57.962	12.593	25.909	0	65	65	2	1	-10921639	162.381	155	97	227	3410	34.111	4.800	0.171	1.393
ID394956	394956	7	60.371	18.823	19.598	0	66	66	2	1	-10921639	152.238	155	104	220	3197	34.773	2.000	0.183	1.354
ID394957	394957	6	64.602	12.058	26.199	0	66	66	2	1	-10921639	170.524	163	117	226	3581	34.140	2.000	0.186	1.570
ID394954	394954	9	74.979	27.989	9.901	0	66	66	2	1	-10921639	126.619	130	61	241	2659	51.238	2.000	0.259	1.018
ID394955	394955	3	59.006	25.197	11.373	0	66	66	2	1	-10921639	140.429	132	85	201	2949	35.979	2.000	0.201	1.304
ID394950	394950	9	78.905	27.937	9.773	0	67	67	2	1	-10921639	122.333	114	51	243	2569	49.277	2.000	0.276	1.074
ID394951	394951	3	40.198	24.245	11.574	0	67	67	2	1	-10921639	121.048	114	81	168	2542	25.586	7.600	0.154	1.266
ID394952	394952	7	60.465	18.387	19.331	0	67	67	2	1	-10921639	161.667	165	118	221	3395	32.509	4.800	0.185	1.555
ID394953	394953	6	81.613	12.324	26.088	0	67	67	2	1	-10921639	174.143	164	113	255	3657	44.668	2.000	0.227	1.442
ID394970	394970	7	60.450	18.244	19.799	0	68	68	2	1	-10921639	165.524	162	128	226	3476	25.143	4.800	0.195	2.145
ID394971	394971	6	62.384	12.160	26.105	0	68	68	2	1	-10921639	160.952	156	108	224	3380	36.131	4.800	0.188	1.413
ID394969	394969	9	79.428	28.159	9.683	0	68	68	2	1	-10921639	120.190	104	55	243	2524	47.846	2.000	0.281	1.103
ID394966	394966	None	44.361	25.378	11.040	0	69	69	2	1	-10921639	125.571	118	76	177	2637	28.104	6.347	0.168	1.284
ID394967	394967	7	54.370	18.250	19.354	0	69	69	2	1	-10921639	142.000	142	96	222	2982	33.713	2.000	0.164	1.186
ID394965	394965	9	67.627	27.869	9.829	0	69	69	2	1	-10921639	113.857	102	51	227	2391	45.669	2.000	0.251	1.001
ID394968	394968	6	67.087	12.658	26.069	0	69	69	2	1	-10921639	157.095	146	77	223	3299	39.461	2.000	0.202	1.340
ID394962	394962	9	64.224	27.768	9.698	0	70	70	2	1	-10921639	117.000	114	60	235	2457	44.600	2.000	0.217	0.937
ID394963	394963	7	57.871	18.068	19.335	0	70	70	2	1	-10921639	155.571	155	75	234	3267	40.820	2.000	0.151	1.001
ID394964	394964	6	59.520	12.563	26.248	0	70	70	2	1	-10921639	157.190	161	81	228	3301	37.194	2.000	0.166	1.205
ID394974	394974	7	62.866	18.142	19.235	0	71	71	2	1	-10921639	152.762	141	98	249	3208	41.781	2.000	0.162	1.019
ID394975	394975	6	53.354	12.191	26.385	0	71	71	2	1	-10921639	161.048	171	115	220	3382	31.200	2.000	0.162	1.439
ID394972	394972	9	68.521	27.869	9.662	0	71	71	2	1	-10921639	115.000	108	44	232	2415	46.976	2.000	0.258	1.003
ID394973	394973	None	46.286	25.366	10.739	0	71	71	2	1	-10921639	118.952	110	75	199	2498	31.794	6.325	0.154	0.997
ID394978	394978	10	40.451	7.918	26.109	0	72	72	2	1	-10921639	119.952	121	59	188	2519	30.418	2.000	0.110	0.779
ID394979	394979	6	62.716	12.167	26.221	0	72	72	2	1	-10921639	154.571	156	83	224	3246	39.650	2.000	0.176	1.168
ID394976	394976	9	63.817	27.695	9.715	0	72	72	2	1	-10921639	106.810	104	39	205	2243	44.827	2.000	0.252	0.959
ID394977	394977	7	62.695	17.914	19.295	0	72	72	2	1	-10921639	163.905	154	102	228	3442	36.915	2.000	0.173	1.311
ID394988	394988	6	55.346	11.776	26.511	0	73	73	2	1	-10921639	155.667	163	71	220	3269	44.201	2.000	0.170	1.024
ID394986	394986	7	62.434	17.751	19.980	0	73	73	2	1	-10921639	177.476	166	112	255	3727	43.432	2.000	0.155	1.097
ID394987	394987	10	47.011	8.707	26.072	0	73	73	2	1	-10921639	151.810	155	86	215	3188	38.612	2.000	0.145	0.995
ID394985	394985	9	63.841	27.573	9.833	0	73	73	2	1	-10921639	113.000	113	52	228	2373	46.029	2.000	0.239	0.946
ID394994	394994	7	57.409	17.697	20.486	0	74	74	2	1	-10921639	179.286	169	112	237	3765	35.581	4.800	0.174	1.491
ID394995	394995	6	60.345	12.385	26.312	0	74	74	2	1	-10921639	170.619	165	104	227	3583	37.976	4.800	0.176	1.343
ID394993	394993	9	68.092	27.681	9.856	0	74	74	2	1	-10921639	109.143	96	52	217	2292	45.272	2.000	0.268	1.018
ID394990	394990	7	61.660	17.020	19.265	0	75	75	2	1	-10921639	166.000	165	122	246	3486	34.765	2.000	0.168	1.373
ID394991	394991	10	49.351	8.163	26.135	0	75	75	2	1	-10921639	134.190	130	61	208	2818	39.780	2.000	0.149	0.876
ID394989	394989	9	67.706	27.451	9.891	0	75	75	2	1	-10921639	125.571	120	71	199	2637	42.913	4.800	0.295	1.333
ID394992	394992	6	44.826	11.029	26.775	0	75	75	2	1	-10921639	154.000	151	92	204	3234	34.722	7.600	0.135	1.057
ID394982	394982	7	57.300	17.655	21.958	0	76	76	2	1	-10921639	172.714	173	96	232	3627	36.265	4.800	0.178	1.437
ID394983	394983	10	60.698	8.233	26.180	0	76	76	2	1	-10921639	140.095	137	82	231	2942	42.034	2.000	0.171	0.971
ID394980	394980	9	54.342	27.735	9.798	0	76	76	2	1	-10921639	97.095	89	39	171	2039	38.560	2.000	0.244	0.986
ID394981	394981	None	48.083	24.952	10.974	0	76	76	2	1	-10921639	118.714	121	78	173	2493	28.034	4.800	0.199	1.406
ID394984	394984	6	57.322	11.968	26.805	0	76	76	2	1	-10921639	164.429	159	95	222	3453	39.260	4.800	0.174	1.242
ID394998	394998	10	50.251	7.859	26.025	0	77	77	2	1	-10921639	138.905	135	78	205	2917	35.532	2.000	0.143	0.976
ID394999	394999	6	62.962	12.161	26.645	0	77	77	2	1	-10921639	171.000	175	105	234	3591	38.641	4.800	0.203	1.491
ID394996	394996	9	65.846	27.387	10.059	0	77	77	2	1	-10921639	121.238	118	56	205	2546	42.686	4.800	0.280	1.243
ID394997	394997	7	46.722	16.810	21.078	0	77	77	2	1	-10921639	178.762	184	132	232	3754	24.672	4.800	0.152	1.912
ID395002	395002	10	61.525	8.184	25.932	0	78	78	2	1	-10921639	151.619	150	73	251	3184	49.322	2.000	0.144	0.775
ID395003	395003	6	77.985	12.004	27.023	0	78	78	2	1	-10921639	186.238	205	84	255	3911	48.482	4.800	0.210	1.332
ID395000	395000	9	67.880	26.773	10.015	0	78	78	2	1	-10921639	134.333	127	60	223	2821	48.850	7.600	0.264	1.150
ID395001	395001	7	46.494	17.081	22.120	0	78	78	2	1	-10921639	188.952	199	135	224	3968	25.771	4.800	0.135	1.746
ID395014	395014	10	67.961	8.418	25.869	0	79	79	2	1	-10921639	163.333	162	68	255	3430	53.510	2.000	0.169	0.881
ID395015	395015	6	65.057	12.125	26.947	0	79	79	2	1	-10921639	184.762	184	106	243	3880	42.131	4.800	0.170	1.273
ID395012	395012	9	69.709	25.091	10.862	0	79	79	2	1	-10921639	148.476	136	84	248	3118	42.931	2.000	0.206	1.182
ID395013	395013	7	58.442	16.402	19.720	0	79	79	2	1	-10921639	198.381	197	132	250	4166	31.325	4.800	0.148	1.628
ID395006	395006	10	72.284	8.501	25.951	0	80	80	2	1	-10921639	191.667	191	112	255	4025	42.710	2.000	0.188	1.418
ID395004	395004	9	69.957	24.959	10.701	0	80	80	2	1	-10921639	156.905	155	81	245	3295	45.048	7.600	0.214	1.228
ID395005	395005	7	44.941	15.885	19.384	0	80	80	2	1	-10921639	179.238	181	108	234	3764	35.440	4.800	0.132	1.179
ID395007	395007	11	70.001	27.030	9.889	0	81	81	2	1	-10921639	130.714	117	54	234	2745	54.281	2.000	0.258	0.989
ID395010	395010	10	71.771	8.838	26.008	0	81	81	2	1	-10921639	182.714	183	108	255	3837	48.339	2.000	0.179	1.150
ID395011	395011	None	66.405	11.344	26.788	0	81	81	2	1	-10921639	180.476	186	71	255	3790	55.249	2.000	0.175	0.974
ID395008	395008	9	68.725	25.039	10.796	0	81	81	2	1	-10921639	142.429	143	75	234	2991	47.390	2.000	0.211	1.048
ID395009	395009	7	49.670	14.056	19.734	0	81	81	2	1	-10921639	173.714	172	106	243	3648	38.690	2.000	0.098	0.801
ID395020	395020	10	67.064	9.215	25.906	0	82	82	2	1	-10921639	184.429	170	121	255	3873	44.451	6.319	0.172	1.220
ID395018	395018	None	42.693	3.085	14.324	0	82	82	2	1	-10921639	61.190	55	22	142	1285	29.073	2.000	0.292	0.952
ID395019	395019	7	53.061	16.593	19.574	0	82	82	2	1	-10921639	201.429	209	148	255	4230	31.056	6.345	0.124	1.429
ID395016	395016	11	75.655	27.451	9.671	0	82	82	2	1	-10921639	124.095	120	53	217	2606	50.809	2.000	0.297	1.117
ID395017	395017	9	49.069	23.027	12.211	0	82	82	2	1	-10921639	129.095	125	78	186	2711	32.286	6.311	0.187	1.259
ID395022	395022	9	48.722	24.518	11.567	0	83	83	2	1	-10921639	120.524	113	52	190	2531	44.580	7.600	0.147	0.693
ID395023	395023	7	41.230	13.788	19.430	0	83	83	2	1	-10921639	171.714	178	104	232	3606	38.526	2.000	0.088	0.724
ID395021	395021	11	73.025	27.853	9.412	0	83	83	2	1	-10921639	106.571	96	48	237	2238	54.311	2.000	0.248	0.781
ID395024	395024	12	41.157	20.260	21.214	0	83	83	2	1	-10921639	151.810	149	90	219	3188	40.008	7.600	0.110	0.752
ID395025	395025	10	63.748	9.281	25.912	0	83	83	2	1	-10921639	181.905	184	110	255	3820	46.914	2.000	0.159	1.064
ID395030	395030	9	51.148	23.005	11.740	0	84	84	2	1	-10921639	131.238	139	71	190	2756	37.778	2.000	0.193	1.122
ID395031	395031	13	52.408	17.009	19.675	0	84	84	2	1	-10921639	197.810	192	148	255	4154	32.337	6.339	0.097	1.083
ID395029	395029	11	69.409	27.829	9.309	0	84	84	2	1	-10921639	108.000	93	54	230	2268	49.358	2.000	0.251	0.877
ID395032	395032	12	55.152	20.250	21.112	0	84	84	2	1	-10921639	170.476	177	106	246	3580	44.383	7.600	0.124	0.846
ID395033	395033	10	63.815	9.523	25.840	0	84	84	2	1	-10921639	198.619	204	117	251	4171	41.993	4.800	0.174	1.402
ID395026	395026	11	66.884	27.681	9.368	0	85	85	2	1	-10921639	105.524	97	45	205	2216	47.029	7.600	0.268	0.948
ID395027	395027	13	57.439	17.359	19.541	0	85	85	2	1	-10921639	203.810	206	146	255	4280	33.436	2.000	0.120	1.302
ID395028	395028	10	64.280	9.690	26.006	0	85	85	2	1	-10921639	196.476	198	120	255	4126	43.117	4.800	0.168	1.309
ID395036	395036	14	44.562	17.655	24.707	0	86	86	2	1	-10921639	140.905	150	70	219	2959	48.760	2.000	0.095	0.501
ID395037	395037	10	63.522	9.318	25.887	0	86	86	2	1	-10921639	173.952	170	78	255	3653	54.787	2.000	0.141	0.786
ID395034	395034	11	80.869	28.184	8.945	0	86	86	2	1	-10921639	118.619	107	61	243	2491	49.027	7.600	0.283	1.067
ID395035	395035	13	51.772	19.713	20.846	0	86	86	2	1	-10921639	173.524	180	88	255	3644	44.302	7.600	0.123	0.859
ID395038	395038	11	78.384	28.124	9.069	0	87	87	2	1	-10921639	120.190	112	55	238	2524	47.654	2.000	0.287	1.124
ID395039	395039	None	58.584	17.563	19.100	0	87	87	2	1	-10921639	196.905	198	129	253	4135	36.457	4.800	0.151	1.414
ID395042	395042	10	60.644	9.972	25.667	0	87	87	2	1	-10921639	188.762	200	86	255	3964	49.131	2.000	0.139	0.935
ID395040	395040	13	50.158	19.805	20.814	0	87	87	2	1	-10921639	167.143	171	102	241	3510	44.014	7.600	0.113	0.773
ID395041	395041	14	48.501	17.172	24.966	0	87	87	2	1	-10921639	150.952	165	77	217	3170	44.457	2.000	0.113	0.687
ID395054	395054	10	69.418	11.198	26.404	0	88	88	2	1	-10921639	197.619	200	118	255	4150	39.845	4.800	0.183	1.536
ID395052	395052	13	48.936	19.477	21.049	0	88	88	2	1	-10921639	180.048	183	112	246	3781	33.125	6.261	0.128	1.232
ID395053	395053	14	43.919	17.017	25.288	0	88	88	2	1	-10921639	150.238	154	85	206	3155	34.138	2.000	0.102	0.816
ID395050	395050	11	79.291	28.140	8.919	0	88	88	2	1	-10921639	116.952	100	56	227	2456	47.117	2.000	0.292	1.123
ID395051	395051	None	43.012	21.115	11.019	0	88	88	2	1	-10921639	97.381	91	41	197	2045	39.268	2.000	0.140	0.608
ID395046	395046	13	65.065	18.224	20.172	0	89	89	2	1	-10921639	212.000	215	162	255	4452	32.542	4.800	0.156	1.757
ID395047	395047	15	50.136	9.574	21.931	0	89	89	2	1	-10921639	190.857	197	144	248	4008	29.166	6.326	0.122	1.427
ID395044	395044	None	40.654	18.038	11.882	0	89	89	2	1	-10921639	109.857	112	57	154	2307	26.867	2.000	0.154	1.094
ID395045	395045	None	40.022	24.646	12.514	0	89	89	2	1	-10921639	117.095	117	73	173	2459	31.973	7.600	0.125	0.814
ID395043	395043	11	102.556	28.094	8.991	0	89	89	2	1	-10921639	138.190	118	60	255	2902	60.555	2.000	0.343	1.167
ID395048	395048	10	69.433	11.579	26.553	0	89	89	2	1	-10921639	175.190	177	68	255	3679	55.505	4.800	0.186	0.990
ID395049	395049	14	55.637	16.802	25.606	0	89	89	2	1	-10921639	137.190	143	48	217	2881	53.422	2.000	0.145	0.651
ID395055	395055	11	95.531	28.283	8.823	0	90	90	2	1	-10921639	135.667	121	52	255	2849	58.635	2.000	0.316	1.111
ID395058	395058	14	46.556	17.019	25.391	0	90	90	2	1	-10921639	153.857	158	90	227	3231	37.911	2.000	0.094	0.695
ID395059	395059	10	73.922	12.238	26.232	0	90	90	2	1	-10921639	201.762	207	114	255	4237	41.653	4.800	0.199	1.611
ID395056	395056	13	64.272	17.828	19.647	0	90	90	2	1	-10921639	216.000	219	161	255	4536	28.867	4.800	0.170	2.170
ID395057	395057	15	46.472	9.683	21.460	0	90	90	2	1	-10921639	174.905	175	113	255	3673	36.931	2.000	0.097	0.840
ID395068	395068	10	69.261	12.542	26.261	0	91	91	2	1	-10921639	194.238	190	97	255	4079	43.659	2.000	0.169	1.289
ID395066	395066	13	65.535	17.743	19.176	0	91	91	2	1	-10921639	199.810	209	108	255	4196	43.566	4.800	0.158	1.249
ID395067	395067	15	53.220	9.001	22.150	0	91	91	2	1	-10921639	180.857	185	115	229	3798	34.915	4.800	0.149	1.346
ID395065	395065	11	89.178	27.985	9.053	0	91	91	2	1	-10921639	130.857	121	66	241	2748	52.179	2.000	0.313	1.197
ID395076	395076	10	73.724	12.673	26.316	0	92	92	2	1	-10921639	201.905	201	119	255	4240	40.541	4.800	0.197	1.641
ID395074	395074	13	68.974	17.632	19.150	0	92	92	2	1	-10921639	218.714	223	124	255	4593	39.852	4.800	0.176	1.644
ID395075	395075	15	59.086	8.287	22.186	0	92	92	2	1	-10921639	170.286	170	99	245	3576	43.835	4.800	0.163	1.089
ID395073	395073	11	96.783	28.107	9.123	0	92	92	2	1	-10921639	144.762	129	81	255	3040	53.809	2.000	0.325	1.319
ID395070	395070	13	72.057	17.726	19.252	0	93	93	2	1	-10921639	212.143	223	125	255	4455	39.845	4.800	0.185	1.662
ID395071	395071	15	54.436	8.410	21.751	0	93	93	2	1	-10921639	160.238	142	100	228	3365	43.404	2.000	0.137	0.890
ID395069	395069	11	87.405	28.149	8.994	0	93	93	2	1	-10921639	135.333	125	64	231	2842	51.113	2.000	0.303	1.233
ID395072	395072	10	70.959	12.666	26.600	0	93	93	2	1	-10921639	183.619	193	97	255	3856	50.421	4.800	0.190	1.161
ID395084	395084	15	46.146	10.262	22.045	0	94	94	2	1	-10921639	187.619	191	136	255	3940	32.630	4.800	0.119	1.222
ID395085	395085	10	68.712	12.577	26.392	0	94	94	2	1	-10921639	201.667	208	107	255	4235	41.567	4.800	0.175	1.448
ID395082	395082	11	87.610	27.834	9.078	0	94	94	2	1	-10921639	138.381	127	68	245	2906	53.492	2.000	0.296	1.181
ID395083	395083	13	68.435	17.642	19.526	0	94	94	2	1	-10921639	224.000	235	163	255	4704	30.358	4.800	0.191	2.371
ID395062	395062	13	69.145	18.149	19.903	0	95	95	2	1	-10921639	222.476	230	153	255	4672	32.693	4.800	0.188	2.158
ID395063	395063	15	47.727	8.265	21.855	0	95	95	2	1	-10921639	155.952	148	102	239	3275	39.936	2.000	0.130	0.901
ID395060	395060	11	91.679	27.950	8.780	0	95	95	2	1	-10921639	144.524	141	63	243	3035	55.503	2.000	0.308	1.227
ID395061	395061	16	46.782	17.770	11.617	0	95	95	2	1	-10921639	124.619	120	66	180	2617	29.835	2.000	0.148	1.077
ID395064	395064	10	72.156	12.365	26.362	0	95	95	2	1	-10921639	198.667	187	120	255	4172	41.462	4.800	0.183	1.481
ID395094	395094	None	66.290	19.683	20.744	0	96	96	2	1	-10921639	192.762	206	107	255	4048	47.879	4.800	0.159	1.105
ID395095	395095	15	44.132	8.081	21.927	0	96	96	2	1	-10921639	154.238	153	100	229	3239	37.598	6.378	0.110	0.814
ID395092	395092	16	57.788	17.853	11.869	0	96	96	2	1	-10921639	135.714	134	67	213	2850	36.409	2.000	0.169	1.079
ID395093	395093	13	62.984	18.000	20.000	0	96	96	2	1	-10921639	222.667	234	154	255	4676	33.556	4.800	0.159	1.825
ID395091	395091	11	95.667	28.050	8.858	0	96	96	2	1	-10921639	145.619	128	51	248	3058	59.330	2.000	0.311	1.165
ID395096	395096	10	67.065	12.323	26.349	0	96	96	2	1	-10921639	196.381	206	135	255	4124	39.578	2.000	0.167	1.423
ID395086	395086	11	89.919	27.934	8.754	0	97	97	2	1	-10921639	129.476	122	46	246	2719	56.277	2.000	0.322	1.122
ID395087	395087	16	55.325	17.493	11.548	0	97	97	2	1	-10921639	137.286	126	88	207	2883	34.858	2.000	0.179	1.196
ID395090	395090	10	67.985	12.286	26.013	0	97	97	2	1	-10921639	187.095	177	118	255	3929	40.170	4.800	0.167	1.335
ID395088	395088	13	67.881	18.377	20.292	0	97	97	2	1	-10921639	215.952	223	147	255	4535	34.962	4.800	0.181	1.897
ID395089	395089	15	56.686	8.227	21.872	0	97	97	2	1	-10921639	159.810	164	96	245	3356	43.960	2.000	0.150	0.947
ID395100	395100	15	60.788	7.918	21.939	0	98	98	2	1	-10921639	165.238	172	105	242	3470	41.036	2.000	0.146	1.023
ID395101	395101	10	63.917	12.027	26.436	0	98	98	2	1	-10921639	186.667	173	114	255	3920	39.159	7.600	0.154	1.273
ID395098	395098	16	58.844	17.648	11.750	0	98	98	2	1	-10921639	133.476	122	89	224	2803	38.241	2.000	0.165	0.990
ID395099	395099	13	69.774	18.941	20.651	0	98	98	2	1	-10921639	209.333	208	137	255	4396	41.839	4.800	0.183	1.547
ID395097	395097	11	101.437	27.982	8.852	0	98	98	2	1	-10921639	141.905	133	59	255	2980	58.037	2.000	0.348	1.263
ID395078	395078	16	69.371	17.646	11.839	0	99	99	2	1	-10921639	145.952	137	76	251	3065	44.966	2.000	0.177	0.977
ID395079	395079	13	72.276	19.039	21.008	0	99	99	2	1	-10921639	223.143	228	163	255	4686	32.846	4.800	0.188	2.146
ID395077	395077	11	96.091	28.288	8.513	0	99	99	2	1	-10921639	153.857	139	70	255	3231	59.528	2.000	0.309	1.221
ID395080	395080	15	49.497	8.690	22.013	0	99	99	2	1	-10921639	180.952	175	125	244	3800	36.379	2.000	0.134	1.176
ID395081	395081	10	74.369	11.518	27.424	0	99	99	2	1	-10921639	183.619	168	92	255	3856	53.994	4.800	0.211	1.184
ID395110	395110	15	50.070	8.003	21.900	0	100	100	2	1	-10921639	161.857	162	107	222	3399	36.243	2.000	0.126	1.001
ID395111	395111	10	75.255	11.347	27.310	0	100	100	2	1	-10921639	176.762	169	90	255	3712	50.565	2.000	0.186	1.096
ID395108	395108	16	72.274	17.613	11.683	0	100	100	2	1	-10921639	148.429	140	86	255	3117	48.263	2.000	0.178	0.930
ID395109	395109	13	72.337	18.957	21.132	0	100	100	2	1	-10921639	220.286	212	143	255	4626	36.653	4.800	0.182	1.852
ID395107	395107	11	93.540	28.384	8.655	0	100	100	2	1	-10921639	156.619	148	78	253	3289	53.036	2.000	0.286	1.315
ID395102	395102	11	88.911	28.291	8.786	0	101	101	2	1	-10921639	150.476	130	90	255	3160	49.089	2.000	0.278	1.333
ID395103	395103	16	71.840	17.602	11.815	0	101	101	2	1	-10921639	153.810	136	96	255	3230	43.870	2.000	0.178	1.059
ID395106	395106	10	62.233	11.567	27.714	0	101	101	2	1	-10921639	149.762	135	79	245	3145	52.190	2.000	0.183	0.886
ID395104	395104	13	73.044	19.166	21.339	0	101	101	2	1	-10921639	216.333	210	144	255	4543	38.975	4.800	0.190	1.769
ID395105	395105	15	46.928	8.442	21.994	0	101	101	2	1	-10921639	159.619	155	97	246	3352	42.634	6.316	0.123	0.822
ID395118	395118	16	58.806	16.920	12.592	0	102	102	2	1	-10921639	158.048	155	98	235	3319	31.627	4.800	0.174	1.480
ID395119	395119	13	71.477	19.240	21.312	0	102	102	2	1	-10921639	217.476	227	133	255	4567	41.272	4.800	0.177	1.587
ID395117	395117	11	85.143	27.945	8.799	0	102	102	2	1	-10921639	150.619	144	79	237	3163	46.256	4.800	0.291	1.468
ID395120	395120	15	70.305	7.989	22.245	0	102	102	2	1	-10921639	183.333	188	119	255	3850	42.278	2.000	0.174	1.288
ID395121	395121	10	70.728	11.190	27.986	0	102	102	2	1	-10921639	158.429	163	85	255	3327	51.179	7.600	0.181	0.948
ID395116	395116	10	62.081	11.756	27.627	0	103	103	2	1	-10921639	156.000	154	90	235	3276	49.444	2.000	0.171	0.921
ID395114	395114	13	64.778	18.853	21.492	0	103	103	2	1	-10921639	215.810	228	129	255	4532	42.486	4.800	0.158	1.383
ID395115	395115	15	58.499	8.195	22.581	0	103	103	2	1	-10921639	175.381	183	111	248	3683	40.910	2.000	0.163	1.204
ID395112	395112	11	66.511	27.809	9.311	0	103	103	2	1	-10921639	133.619	137	63	202	2806	42.173	2.000	0.243	1.239
ID395113	395113	16	46.420	16.139	13.800	0	103	103	2	1	-10921639	155.286	148	124	219	3261	27.628	2.000	0.115	1.161
ID395124	395124	13	63.337	19.415	21.594	0	104	104	2	1	-10921639	200.857	192	132	255	4218	37.903	7.600	0.151	1.387
ID395125	395125	10	53.108	11.321	27.927	0	104	104	2	1	-10921639	139.762	153	67	213	2935	44.634	7.600	0.142	0.780
ID395122	395122	11	47.276	27.046	9.507	0	104	104	2	1	-10921639	131.857	132	81	194	2769	25.488	7.600	0.172	1.520
ID395123	395123	15	71.618	8.176	22.194	0	104	104	2	1	-10921639	173.762	171	100	250	3649	52.247	2.000	0.169	0.963
ID395135	395135	15	80.592	8.075	22.282	0	105	105	2	1	-10921639	182.857	188	105	255	3840	47.835	2.000	0.213	1.341
ID395136	395136	13	55.229	19.325	21.541	0	105	105	2	1	-10921639	191.571	177	126	255	4023	40.121	7.600	0.135	1.133
ID395137	395137	10	51.394	12.119	27.556	0	105	105	2	1	-10921639	145.048	144	78	208	3046	39.180	4.800	0.180	1.127
ID395126	395126	15	76.756	8.013	22.399	0	106	106	2	1	-10921639	182.381	173	99	255	3830	48.512	2.000	0.194	1.224
ID395127	395127	13	58.790	19.242	22.112	0	106	106	2	1	-10921639	184.286	179	125	255	3870	34.866	4.800	0.145	1.339
ID395128	395128	10	44.556	11.791	27.731	0	106	106	2	1	-10921639	136.524	137	70	195	2867	38.749	4.800	0.158	0.964
ID395130	395130	13	45.156	18.713	21.670	0	107	107	2	1	-10921639	169.429	166	105	250	3558	37.866	7.600	0.098	0.799
ID395131	395131	10	57.049	11.668	27.985	0	107	107	2	1	-10921639	138.238	144	79	231	2903	42.627	2.000	0.174	0.962
ID395129	395129	15	76.025	7.860	22.351	0	107	107	2	1	-10921639	180.952	184	99	255	3800	47.098	2.000	0.187	1.209
ID395138	395138	13	44.106	16.898	19.751	0	108	108	2	1	-10921639	198.619	195	154	251	4171	24.790	6.313	0.100	1.460
ID395139	395139	15	80.824	7.421	22.311	0	108	108	2	1	-10921639	175.905	172	97	255	3694	54.259	4.800	0.232	1.220
ID395134	395134	None	42.438	19.659	22.178	0	109	109	2	1	-10921639	142.048	140	95	221	2983	34.949	2.000	0.103	0.760
ID395132	395132	13	42.187	16.718	17.087	0	109	109	2	1	-10921639	171.857	178	127	217	3609	26.774	4.800	0.121	1.382
ID395133	395133	15	69.580	7.771	22.278	0	109	109	2	1	-10921639	178.048	178	112	255	3739	44.125	2.000	0.172	1.183
ID395143	395143	13	42.431	15.817	19.865	0	110	110	2	1	-10921639	173.810	170	128	244	3650	29.725	2.000	0.087	0.934
ID395144	395144	15	68.334	7.768	22.120	0	110	110	2	1	-10921639	175.952	179	100	255	3695	43.576	2.000	0.153	1.070
ID395145	395145	None	42.947	11.396	26.190	0	110	110	2	1	-10921639	161.524	168	108	207	3392	31.162	2.000	0.119	1.101
ID395140	395140	15	68.933	7.852	21.878	0	111	111	2	1	-10921639	174.429	164	104	255	3663	40.714	2.000	0.167	1.225
ID395148	395148	15	75.467	7.912	21.857	0	112	112	2	1	-10921639	178.095	169	112	255	3740	43.380	2.000	0.178	1.244
ID395149	395149	17	51.642	12.298	24.882	0	112	112	2	1	-10921639	174.000	179	97	245	3654	34.969	2.000	0.147	1.274
ID395146	395146	15	71.109	8.245	21.664	0	113	113	2	1	-10921639	177.238	168	106	255	3722	46.701	2.000	0.180	1.157
ID395147	395147	17	48.673	12.338	24.685	0	113	113	2	1	-10921639	180.095	181	112	249	3782	33.427	7.600	0.135	1.285
ID395142	395142	17	51.062	12.190	24.956	0	114	114	2	1	-10921639	183.952	187	132	251	3863	33.129	6.270	0.137	1.336
ID395141	395141	15	64.187	8.058	21.761	0	114	114	2	1	-10921639	167.667	161	86	249	3521	42.466	2.000	0.164	1.113
ID395152	395152	15	58.571	9.000	22.000	0	115	115	2	1	-10921639	180.952	168	114	251	3800	42.647	4.800	0.143	1.065
ID395153	395153	17	43.186	11.393	24.847	0	115	115	2	1	-10921639	183.238	180	137	250	3848	28.466	7.600	0.132	1.504
ID395150	395150	15	57.763	8.098	21.559	0	116	116	2	1	-10921639	168.667	170	91	248	3542	42.284	2.000	0.140	0.978
ID395151	395151	17	61.228	11.057	25.206	0	116	116	2	1	-10921639	196.286	204	135	255	4122	34.482	6.338	0.156	1.537
ID395155	395155	15	58.269	8.328	21.624	0	117	117	2	1	-10921639	163.143	156	92	250	3426	47.562	2.000	0.137	0.827
ID395156	395156	17	52.378	10.926	24.093	0	117	117	2	1	-10921639	189.571	193	137	232	3981	27.710	7.600	0.136	1.637
ID395158	395158	15	70.272	8.606	21.797	0	118	118	2	1	-10921639	192.286	186	122	253	4038	40.079	2.000	0.179	1.459
ID395154	395154	15	79.841	8.652	22.038	0	119	119	2	1	-10921639	205.524	198	126	255	4316	42.769	4.800	0.198	1.591
ID395159	395159	15	75.009	8.477	21.957	0	120	120	2	1	-10921639	182.143	163	78	255	3825	56.445	2.000	0.187	1.018
ID395162	395162	15	84.462	8.299	21.859	0	121	121	2	1	-10921639	180.000	171	96	255	3780	51.485	2.000	0.230	1.308
ID395157	395157	15	79.642	8.216	21.893	0	122	122	2	1	-10921639	174.429	164	81	255	3663	50.580	2.000	0.208	1.185
ID395163	395163	15	77.004	8.363	21.918	0	123	123	2	1	-10921639	177.095	177	102	255	3719	47.437	4.800	0.216	1.326
ID395164	395164	None	41.657	14.151	25.156	0	123	123	2	1	-10921639	129.619	130	76	198	2722	30.606	2.000	0.111	0.849
ID395160	395160	15	78.490	8.451	22.059	0	124	124	2	1	-10921639	176.952	169	105	255	3716	50.312	2.000	0.199	1.166
ID395161	395161	18	50.328	8.230	26.140	0	124	124	2	1	-10921639	131.000	127	52	198	2751	43.341	2.000	0.129	0.692
ID395166	395166	15	76.545	8.425	22.106	0	125	125	2	1	-10921639	187.619	179	115	255	3940	46.335	4.800	0.204	1.369
ID395167	395167	18	43.972	8.009	25.724	0	125	125	2	1	-10921639	132.667	135	66	206	2786	42.669	2.000	0.118	0.657
ID395165	395165	15	80.507	8.464	22.393	0	126	126	2	1	-10921639	189.810	205	99	255	3986	49.812	2.000	0.216	1.353
ID395168	395168	15	82.439	8.335	22.369	0	127	127	2	1	-10921639	186.810	206	89	255	3923	53.317	2.000	0.217	1.249
ID395169	395169	15	67.716	8.337	22.507	0	128	128	2	1	-10921639	186.190	184	118	255	3910	39.447	4.800	0.203	1.596
ID395170	395170	15	75.361	7.806	22.896	0	129	129	2	1	-10921639	186.143	183	111	255	3909	40.144	4.800	0.213	1.628
ID395174	395174	15	76.287	8.106	22.791	0	130	130	2	1	-10921639	202.762	209	126	255	4258	43.831	4.800	0.221	1.677
ID395173	395173	15	69.698	8.444	22.516	0	131	131	2	1	-10921639	208.429	213	135	255	4377	40.541	4.800	0.202	1.727
ID395171	395171	15	62.468	8.940	22.051	0	132	132	2	1	-10921639	186.857	191	126	255	3924	39.311	2.000	0.129	1.084
ID395172	395172	19	59.776	7.457	25.021	0	132	132	2	1	-10921639	158.286	175	79	241	3324	49.527	7.600	0.180	0.975
ID395175	395175	15	68.077	9.027	21.872	0	133	133	2	1	-10921639	187.286	193	114	255	3933	41.579	2.000	0.149	1.168
ID395176	395176	19	52.419	7.235	25.412	0	133	133	2	1	-10921639	155.905	169	67	214	3274	41.469	4.800	0.171	1.096
ID395178	395178	19	52.677	7.786	25.887	0	134	134	2	1	-10921639	142.810	146	56	207	2999	43.833	2.000	0.134	0.771
ID395177	395177	15	61.973	8.661	21.500	0	134	134	2	1	-10921639	175.286	171	88	255	3681	50.097	2.000	0.140	0.858
ID395179	395179	15	65.547	8.619	21.752	0	135	135	2	1	-10921639	197.095	194	121	255	4139	38.612	2.000	0.145	1.292
ID395180	395180	15	50.971	8.514	21.466	0	136	136	2	1	-10921639	169.762	162	103	246	3565	41.616	7.600	0.119	0.867
ID395181	395181	15	67.521	8.674	22.105	0	137	137	2	1	-10921639	186.857	178	121	255	3924	37.942	2.000	0.163	1.379
ID395182	395182	15	60.241	8.584	21.617	0	138	138	2	1	-10921639	181.048	176	137	251	3802	31.923	2.000	0.159	1.557
ID395183	395183	20	43.728	5.093	24.842	0	138	138	2	1	-10921639	117.143	120	57	173	2460	38.095	3.200	0.171	0.898
ID395188	395188	15	62.885	8.824	22.210	0	139	139	2	1	-10921639	180.619	185	113	241	3793	39.169	2.000	0.169	1.334
ID395189	395189	20	48.484	5.973	24.939	0	139	139	2	1	-10921639	142.857	149	75	200	3000	36.176	7.600	0.163	1.108
ID395184	395184	15	72.333	8.733	21.950	0	140	140	2	1	-10921639	178.524	177	104	243	3749	41.471	2.000	0.187	1.354
ID395185	395185	20	52.417	5.134	24.677	0	140	140	2	1	-10921639	129.905	136	63	191	2728	41.016	2.000	0.194	1.028
ID395186	395186	15	70.611	8.762	21.960	0	141	141	2	1	-10921639	181.048	184	120	255	3802	38.551	2.000	0.181	1.438
ID395187	395187	20	46.646	5.312	24.984	0	141	141	2	1	-10921639	125.905	128	59	192	2644	41.582	4.800	0.178	0.916
ID395196	395196	15	65.656	8.588	21.776	0	142	142	2	1	-10921639	174.524	172	107	243	3665	39.498	2.000	0.169	1.278
ID395197	395197	20	55.654	5.194	24.360	0	142	142	2	1	-10921639	134.524	142	56	201	2825	44.376	2.000	0.166	0.864
ID395190	395190	15	66.741	8.369	21.581	0	143	143	2	1	-10921639	176.286	181	115	253	3702	39.384	2.000	0.183	1.386
ID395191	395191	20	51.025	4.816	23.979	0	143	143	2	1	-10921639	143.810	150	84	192	3020	33.823	7.600	0.177	1.281
ID395192	395192	21	52.077	12.197	26.789	0	143	143	2	1	-10921639	128.667	118	77	200	2702	35.877	2.000	0.179	1.089
ID395194	395194	20	58.044	4.915	23.711	0	144	144	2	1	-10921639	145.714	142	71	216	3060	40.833	7.600	0.171	1.041
ID395195	395195	21	57.905	11.921	26.848	0	144	144	2	1	-10921639	127.857	118	79	214	2685	38.869	2.000	0.188	1.043
ID395193	395193	15	71.157	8.203	21.628	0	144	144	2	1	-10921639	178.667	176	117	255	3752	43.125	2.000	0.187	1.308
ID395198	395198	15	53.840	8.075	21.475	0	145	145	2	1	-10921639	151.476	148	73	243	3181	47.554	2.000	0.125	0.710
ID395199	395199	21	43.568	11.685	27.461	0	145	145	2	1	-10921639	120.381	113	86	172	2528	26.494	2.000	0.153	1.206
ID395203	395203	15	66.424	7.146	21.334	0	146	146	2	1	-10921639	150.143	150	70	235	3153	46.007	2.000	0.193	1.055
ID395204	395204	21	69.535	11.850	26.947	0	146	146	2	1	-10921639	142.048	132	88	245	2983	42.476	2.000	0.206	1.142
ID395206	395206	21	60.635	11.885	27.039	0	147	147	2	1	-10921639	136.238	128	88	214	2861	35.044	2.000	0.197	1.281
ID395205	395205	15	50.859	7.977	20.949	0	147	147	2	1	-10921639	138.524	141	84	208	2909	36.630	2.000	0.154	1.011
ID395209	395209	21	76.586	11.900	26.841	0	148	148	2	1	-10921639	146.714	135	82	249	3081	46.071	2.000	0.232	1.200
ID395202	395202	21	69.290	11.940	27.193	0	149	149	2	1	-10921639	141.143	136	83	246	2964	42.194	2.000	0.204	1.135
ID395200	395200	None	44.012	29.030	8.868	0	149	149	2	1	-10921639	64.762	66	32	111	1360	23.268	2.000	0.375	1.519
ID395201	395201	22	42.280	10.145	21.194	0	149	149	2	1	-10921639	151.571	154	102	194	3183	29.311	4.800	0.150	1.349
ID395207	395207	22	45.584	9.001	20.605	0	150	150	2	1	-10921639	139.810	139	84	201	2936	32.531	2.000	0.144	1.080
ID395208	395208	21	86.416	12.031	26.930	0	150	150	2	1	-10921639	158.190	162	85	255	3322	46.532	2.000	0.266	1.431
ID395210	395210	22	55.912	10.223	20.872	0	151	151	2	1	-10921639	152.952	150	103	206	3212	31.179	2.000	0.182	1.513
ID395211	395211	21	82.348	11.951	27.070	0	151	151	2	1	-10921639	151.476	159	85	255	3181	46.644	2.000	0.244	1.276
ID395214	395214	22	49.375	10.195	21.252	0	152	152	2	1	-10921639	157.905	159	95	202	3316	30.707	4.800	0.165	1.456
ID395215	395215	21	82.933	11.773	27.020	0	152	152	2	1	-10921639	165.095	156	93	255	3467	45.657	2.000	0.231	1.355
ID395212	395212	22	62.806	10.295	21.530	0	153	153	2	1	-10921639	165.857	159	90	244	3483	41.409	2.000	0.161	1.111
ID395213	395213	21	81.715	11.979	27.002	0	153	153	2	1	-10921639	164.143	166	103	255	3447	46.766	2.000	0.228	1.304
ID395219	395219	22	52.234	10.426	21.248	0	154	154	2	1	-10921639	155.381	155	85	213	3263	34.374	2.000	0.166	1.288
ID395220	395220	21	90.864	12.017	27.075	0	154	154	2	1	-10921639	174.571	171	115	255	3666	44.684	2.000	0.261	1.619
ID395222	395222	21	83.294	11.777	27.055	0	155	155	2	1	-10921639	166.571	164	97	255	3498	45.573	2.000	0.241	1.421
ID395221	395221	22	54.737	10.904	21.570	0	155	155	2	1	-10921639	156.667	144	110	230	3290	37.233	2.000	0.123	0.922
ID395223	395223	22	72.977	10.772	21.552	0	156	156	2	1	-10921639	174.286	165	125	255	3660	42.460	2.000	0.174	1.215
ID395224	395224	21	89.283	11.960	26.933	0	156	156	2	1	-10921639	171.333	162	105	255	3598	47.148	2.000	0.257	1.488
ID395226	395226	21	87.831	12.019	26.779	0	157	157	2	1	-10921639	178.048	192	97	255	3739	52.306	2.000	0.249	1.359
ID395225	395225	22	69.190	10.592	21.579	0	157	157	2	1	-10921639	168.905	153	111	255	3547	44.369	2.000	0.150	0.996
ID395218	395218	21	86.268	11.943	26.981	0	158	158	2	1	-10921639	185.571	183	110	255	3897	46.660	4.800	0.248	1.578
ID395216	395216	23	45.386	23.206	12.142	0	158	158	2	1	-10921639	90.905	89	47	144	1909	23.996	2.000	0.241	1.473
ID395217	395217	22	70.088	10.642	21.564	0	158	158	2	1	-10921639	179.476	165	128	255	3769	41.463	2.000	0.158	1.184
ID395227	395227	23	44.068	23.517	12.724	0	159	159	2	1	-10921639	97.143	96	38	159	2040	29.061	2.000	0.219	1.202
ID395228	395228	22	71.012	10.899	21.588	0	159	159	2	1	-10921639	184.476	170	137	255	3874	38.799	2.000	0.167	1.360
ID395229	395229	21	57.123	11.617	26.737	0	159	159	2	1	-10921639	158.905	161	82	224	3337	45.019	4.800	0.175	1.053
ID395238	395238	21	62.169	11.636	27.472	0	160	160	2	1	-10921639	159.190	150	81	245	3343	44.045	4.800	0.190	1.153
ID395236	395236	22	75.437	10.836	21.670	0	160	160	2	1	-10921639	186.286	172	126	255	3912	41.478	2.000	0.177	1.353
ID395237	395237	24	43.658	19.509	21.907	0	160	160	2	1	-10921639	124.524	126	73	187	2615	31.389	7.600	0.153	1.053
ID395235	395235	23	65.639	23.341	12.228	0	160	160	2	1	-10921639	114.429	103	69	198	2403	39.191	2.000	0.248	1.159
ID395246	395246	24	54.161	19.700	21.996	0	161	161	2	1	-10921639	129.143	121	79	192	2712	33.079	2.000	0.194	1.268
ID395247	395247	25	42.151	5.742	23.901	0	161	161	2	1	-10921639	111.238	114	46	205	2336	35.111	2.000	0.118	0.668
ID395244	395244	23	69.016	23.691	12.027	0	161	161	2	1	-10921639	120.905	110	70	212	2539	41.453	2.000	0.247	1.154
ID395245	395245	22	75.563	10.801	21.985	0	161	161	2	1	-10921639	176.619	172	89	255	3709	48.698	2.000	0.167	1.037
ID395248	395248	21	54.013	11.486	27.500	0	161	161	2	1	-10921639	131.238	122	56	235	2756	52.272	7.600	0.151	0.658
ID395230	395230	23	82.390	23.360	12.111	0	162	162	2	1	-10921639	127.952	110	60	242	2687	50.928	2.000	0.271	1.072
ID395231	395231	22	76.082	10.899	22.253	0	162	162	2	1	-10921639	179.619	170	88	255	3772	51.555	2.000	0.168	1.004
ID395234	395234	21	46.795	11.691	27.469	0	162	162	2	1	-10921639	141.810	133	92	215	2978	37.639	2.000	0.133	0.886
ID395232	395232	24	55.103	19.869	21.559	0	162	162	2	1	-10921639	137.667	135	74	200	2891	36.854	2.000	0.181	1.147
ID395233	395233	25	48.574	5.762	24.298	0	162	162	2	1	-10921639	119.286	111	68	229	2505	37.450	2.000	0.130	0.734
ID395239	395239	23	78.364	23.522	12.131	0	163	163	2	1	-10921639	127.000	112	74	244	2667	49.988	2.000	0.260	1.050
ID395242	395242	25	78.312	5.718	23.940	0	163	163	2	1	-10921639	143.857	129	75	255	3021	47.660	2.000	0.223	1.101
ID395243	395243	21	57.729	11.545	27.131	0	163	163	2	1	-10921639	151.619	149	90	236	3184	42.680	4.800	0.160	0.982
ID395240	395240	22	66.501	11.150	22.228	0	163	163	2	1	-10921639	164.857	161	75	255	3462	51.411	2.000	0.136	0.770
ID395241	395241	24	62.698	19.507	21.610	0	163	163	2	1	-10921639	144.238	142	70	227	3029	44.735	2.000	0.194	1.046
ID395255	395255	23	85.035	23.316	11.984	0	164	164	2	1	-10921639	137.381	112	83	253	2885	48.633	2.000	0.269	1.197
ID395258	395258	25	73.569	5.864	24.054	0	164	164	2	1	-10921639	132.714	127	53	251	2787	47.936	2.000	0.199	0.918
ID395259	395259	21	50.901	11.564	27.086	0	164	164	2	1	-10921639	149.238	143	89	230	3134	39.899	4.800	0.148	0.963
ID395256	395256	24	72.080	19.621	21.445	0	164	164	2	1	-10921639	154.571	150	81	248	3246	50.585	2.000	0.209	1.056
ID395257	395257	22	62.158	11.159	22.314	0	164	164	2	1	-10921639	166.810	165	78	251	3503	48.312	2.000	0.137	0.832
ID395262	395262	22	43.457	11.056	22.321	0	165	165	2	1	-10921639	160.238	175	73	223	3365	40.911	2.000	0.108	0.765
ID395263	395263	25	63.586	6.096	23.707	0	165	165	2	1	-10921639	132.048	134	47	244	2773	49.092	2.000	0.173	0.793
ID395260	395260	23	79.071	23.406	12.051	0	165	165	2	1	-10921639	123.667	105	59	242	2597	49.501	2.000	0.275	1.079
ID395261	395261	24	72.557	19.024	21.219	0	165	165	2	1	-10921639	162.857	148	96	255	3420	40.928	2.000	0.199	1.321
ID395264	395264	21	59.712	11.833	27.315	0	165	165	2	1	-10921639	159.810	166	98	249	3356	40.255	2.000	0.156	1.073
ID395254	395254	21	40.234	11.521	27.255	0	166	166	2	1	-10921639	149.714	157	84	235	3144	40.634	4.800	0.102	0.683
ID395252	395252	22	52.414	11.125	22.437	0	166	166	2	1	-10921639	162.238	164	93	236	3407	44.694	2.000	0.109	0.713
ID395253	395253	25	60.492	6.077	23.503	0	166	166	2	1	-10921639	127.524	136	45	238	2678	51.747	2.000	0.165	0.697
ID395250	395250	23	81.378	23.340	11.915	0	166	166	2	1	-10921639	133.190	115	86	251	2797	48.581	2.000	0.256	1.116
ID395251	395251	24	83.690	19.069	21.220	0	166	166	2	1	-10921639	178.667	169	110	255	3752	46.068	2.000	0.219	1.396
ID395249	395249	None	40.228	0.000	8.000	0	166	166	2	1	-10921639	38.286	33	8	130	804	27.954	2.000	0.423	0.814
ID395268	395268	25	57.960	6.306	23.390	0	167	167	2	1	-10921639	136.952	135	66	224	2876	46.695	2.000	0.158	0.802
ID395269	395269	21	44.338	10.858	27.056	0	167	167	2	1	-10921639	147.905	146	91	206	3106	33.765	2.000	0.130	1.007
ID395266	395266	24	71.893	18.925	20.952	0	167	167	2	1	-10921639	166.762	153	102	255	3502	39.977	2.000	0.198	1.378
ID395267	395267	22	52.419	11.278	22.129	0	167	167	2	1	-10921639	170.333	162	114	244	3577	36.827	2.000	0.116	0.959
ID395265	395265	23	70.454	23.391	12.095	0	167	167	2	1	-10921639	134.714	132	76	230	2829	41.130	2.000	0.241	1.273
ID395270	395270	23	85.423	23.398	12.088	0	168	168	2	1	-10921639	142.762	126	69	255	2998	50.016	2.000	0.264	1.192
ID395271	395271	24	78.803	18.979	21.039	0	168	168	2	1	-10921639	188.476	180	122	255	3958	39.640	4.800	0.222	1.726
ID395274	395274	21	49.411	11.852	27.410	0	168	168	2	1	-10921639	150.048	153	88	234	3151	34.187	2.000	0.124	0.968
ID395272	395272	22	50.821	10.874	22.444	0	168	168	2	1	-10921639	172.714	169	99	249	3627	46.323	2.000	0.128	0.843
ID395273	395273	25	51.120	6.344	23.874	0	168	168	2	1	-10921639	139.333	146	49	207	2926	46.847	2.000	0.139	0.728
ID395278	395278	22	40.138	10.434	22.661	0	169	169	2	1	-10921639	170.762	165	128	243	3586	34.874	2.000	0.095	0.846
ID395279	395279	25	60.683	6.342	23.637	0	169	169	2	1	-10921639	134.667	133	49	235	2828	53.101	2.000	0.165	0.718
ID395276	395276	23	72.790	23.468	12.096	0	169	169	2	1	-10921639	136.857	127	84	231	2874	42.729	2.000	0.233	1.209
ID395277	395277	24	73.725	19.450	21.183	0	169	169	2	1	-10921639	169.286	159	95	255	3555	43.958	2.000	0.195	1.257
ID395275	395275	26	40.303	0.000	8.000	0	169	169	2	1	-10921639	39.429	37	8	121	828	27.813	2.000	0.410	0.825
ID395280	395280	21	50.913	11.861	27.186	0	169	169	2	1	-10921639	135.524	137	81	234	2846	34.786	2.000	0.148	1.007
ID395286	395286	21	45.242	12.237	27.273	0	170	170	2	1	-10921639	135.667	137	75	222	2849	36.096	2.000	0.116	0.779
ID395284	395284	22	40.062	11.053	22.250	0	170	170	2	1	-10921639	170.333	159	124	243	3577	35.149	4.800	0.103	0.908
ID395285	395285	25	56.713	6.409	23.708	0	170	170	2	1	-10921639	142.714	141	53	239	2997	52.950	7.600	0.140	0.660
ID395282	395282	23	74.869	23.365	12.266	0	170	170	2	1	-10921639	138.762	124	81	243	2914	45.374	2.000	0.239	1.181
ID395283	395283	24	76.919	19.648	21.323	0	170	170	2	1	-10921639	173.286	168	93	255	3639	49.751	2.000	0.206	1.189
ID395281	395281	26	42.562	0.000	8.000	0	170	170	2	1	-10921639	39.619	33	9	121	832	29.241	2.000	0.443	0.832
ID395287	395287	26	46.493	0.000	8.000	0	171	171	2	1	-10921639	42.524	33	8	120	893	29.235	2.000	0.506	0.977
ID395292	395292	25	61.153	6.664	24.048	0	171	171	2	1	-10921639	161.952	164	95	229	3401	35.839	7.600	0.188	1.428
ID395293	395293	21	46.895	12.031	27.617	0	171	171	2	1	-10921639	118.000	117	56	207	2478	41.762	2.000	0.163	0.792
ID395290	395290	27	41.554	15.096	16.589	0	171	171	2	1	-10921639	144.048	139	107	187	3025	23.661	2.000	0.112	1.229
ID395291	395291	24	74.593	19.557	21.342	0	171	171	2	1	-10921639	175.190	176	110	255	3679	47.024	4.800	0.211	1.296
ID395288	395288	28	40.511	28.291	9.046	0	171	171	2	1	-10921639	78.333	75	30	137	1645	30.193	2.000	0.196	0.849
ID395289	395289	23	85.386	23.028	12.036	0	171	171	2	1	-10921639	143.810	139	82	255	3020	50.338	2.000	0.250	1.142
ID395300	395300	21	47.002	12.231	27.655	0	172	172	2	1	-10921639	112.857	107	49	188	2370	42.019	2.000	0.148	0.694
ID395298	395298	24	72.356	20.093	21.584	0	172	172	2	1	-10921639	158.476	161	79	250	3328	47.036	2.000	0.204	1.142
ID395299	395299	25	53.809	6.507	23.774	0	172	172	2	1	-10921639	153.381	154	86	206	3221	31.157	7.600	0.174	1.459
ID395296	395296	23	85.197	23.086	12.211	0	172	172	2	1	-10921639	148.000	130	74	255	3108	51.095	2.000	0.251	1.162
ID395297	395297	27	51.759	14.915	16.650	0	172	172	2	1	-10921639	148.190	146	105	228	3112	30.904	2.000	0.131	1.111
ID395294	395294	26	40.621	0.000	8.000	0	172	172	2	1	-10921639	40.143	34	8	112	843	27.339	2.000	0.409	0.853
ID395295	395295	28	59.315	28.195	8.767	0	172	172	2	1	-10921639	92.619	81	52	195	1945	36.200	2.000	0.258	1.048
ID395302	395302	23	97.779	22.819	12.126	0	173	173	2	1	-10921639	160.381	149	90	255	3368	54.773	2.000	0.298	1.344
ID395303	395303	27	51.508	14.340	16.605	0	173	173	2	1	-10921639	149.952	146	103	208	3149	31.471	2.000	0.150	1.241
ID395301	395301	28	72.592	28.122	9.012	0	173	173	2	1	-10921639	103.143	91	56	228	2166	45.169	2.000	0.279	0.996
ID395306	395306	25	49.128	6.880	24.059	0	173	173	2	1	-10921639	152.333	163	75	201	3199	37.780	7.600	0.152	1.065
ID395304	395304	29	49.033	11.266	21.936	0	173	173	2	1	-10921639	171.286	166	117	236	3597	29.621	4.800	0.127	1.299
ID395305	395305	24	63.585	20.149	21.587	0	173	173	2	1	-10921639	158.762	158	84	227	3334	38.472	4.800	0.197	1.357
ID395316	395316	24	60.995	20.393	21.583	0	174	174	2	1	-10921639	154.381	157	89	216	3242	39.948	2.000	0.185	1.208
ID395317	395317	25	41.602	7.872	24.834	0	174	174	2	1	-10921639	158.048	166	91	206	3319	31.784	7.600	0.146	1.266
ID395314	395314	27	57.028	14.557	16.725	0	174	174	2	1	-10921639	163.857	164	113	229	3441	33.462	2.000	0.149	1.268
ID395315	395315	29	41.861	10.774	22.433	0	174	174	2	1	-10921639	172.619	161	119	223	3625	29.006	7.600	0.105	1.132
ID395312	395312	28	69.148	28.365	8.903	0	174	174	2	1	-10921639	104.714	99	51	202	2199	43.892	2.000	0.282	1.050
ID395313	395313	23	98.244	22.876	12.165	0	174	174	2	1	-10921639	164.381	154	92	255	3452	52.400	2.000	0.299	1.444
ID395310	395310	24	54.026	20.361	21.532	0	175	175	2	1	-10921639	148.333	148	75	198	3115	33.164	4.800	0.180	1.366
ID395311	395311	25	49.578	6.777	24.085	0	175	175	2	1	-10921639	153.524	153	85	209	3224	32.457	4.800	0.149	1.230
ID395308	395308	23	95.128	23.079	12.162	0	175	175	2	1	-10921639	165.571	155	96	255	3477	47.848	2.000	0.300	1.598
ID395309	395309	27	64.824	14.700	16.698	0	175	175	2	1	-10921639	170.810	162	113	244	3587	35.017	2.000	0.181	1.494
ID395307	395307	28	82.050	28.551	8.844	0	175	175	2	1	-10921639	106.381	93	32	239	2234	58.337	2.000	0.331	0.908
ID395318	395318	28	92.366	28.442	8.972	0	176	176	2	1	-10921639	124.952	106	56	245	2624	57.675	2.000	0.336	1.090
ID395319	395319	23	89.701	23.029	12.178	0	176	176	2	1	-10921639	157.619	158	83	248	3310	51.482	2.000	0.275	1.320
ID395320	395320	27	72.815	15.089	16.501	0	176	176	2	1	-10921639	179.286	164	129	255	3765	39.940	2.000	0.182	1.383
ID395321	395321	25	54.191	6.989	24.768	0	176	176	2	1	-10921639	144.190	153	73	205	3028	37.471	4.800	0.186	1.205
ID395330	395330	27	73.651	15.005	16.719	0	177	177	2	1	-10921639	183.286	170	120	255	3849	38.146	2.000	0.192	1.551
ID395331	395331	25	68.889	6.524	24.225	0	177	177	2	1	-10921639	167.381	165	105	245	3515	33.498	4.800	0.221	1.811
ID395328	395328	28	100.054	28.526	8.883	0	177	177	2	1	-10921639	126.381	104	44	253	2654	66.314	2.000	0.376	1.042
ID395329	395329	23	89.274	22.497	12.171	0	177	177	2	1	-10921639	156.476	154	64	255	3286	54.920	2.000	0.268	1.205
ID395350	395350	25	62.604	6.334	24.334	0	178	178	2	1	-10921639	147.238	157	62	206	3092	45.427	2.000	0.208	1.116
ID395348	395348	23	86.594	22.648	12.199	0	178	178	2	1	-10921639	172.667	169	86	255	3626	49.121	4.800	0.262	1.460
ID395349	395349	27	55.884	14.630	16.732	0	178	178	2	1	-10921639	165.190	154	126	229	3469	29.906	7.600	0.152	1.456
ID395346	395346	None	40.023	0.000	8.000	0	178	178	2	1	-10921639	38.619	30	11	113	811	25.984	2.000	0.451	0.923
ID395347	395347	28	95.740	28.497	8.874	0	178	178	2	1	-10921639	135.143	117	56	255	2838	57.931	2.000	0.325	1.144
ID395326	395326	25	63.999	6.265	24.044	0	179	179	2	1	-10921639	146.476	158	68	210	3076	45.297	7.600	0.203	1.091
ID395327	395327	30	42.909	17.561	24.992	0	179	179	2	1	-10921639	124.952	124	54	188	2624	35.325	2.000	0.133	0.830
ID395324	395324	27	70.012	14.507	16.772	0	179	179	2	1	-10921639	175.429	178	127	245	3684	37.866	4.800	0.191	1.487
ID395325	395325	None	40.257	20.805	21.338	0	179	179	2	1	-10921639	135.571	139	86	181	2847	29.015	4.800	0.128	1.063
ID395322	395322	28	105.315	28.251	9.074	0	179	179	2	1	-10921639	143.476	132	62	255	3013	58.523	2.000	0.362	1.302
ID395323	395323	23	85.665	22.425	12.330	0	179	179	2	1	-10921639	164.952	162	82	255	3464	52.599	2.000	0.256	1.277
ID395342	395342	27	67.833	14.748	16.635	0	180	180	2	1	-10921639	177.095	168	125	252	3719	36.850	2.000	0.175	1.434
ID395343	395343	31	46.136	7.491	21.391	0	180	180	2	1	-10921639	150.143	165	70	244	3153	42.522	2.000	0.125	0.782
ID395340	395340	28	105.019	28.404	9.082	0	180	180	2	1	-10921639	137.190	115	71	255	2881	62.521	2.000	0.363	1.169
ID395341	395341	23	88.277	22.673	12.218	0	180	180	2	1	-10921639	165.571	150	89	255	3477	50.612	2.000	0.269	1.388
ID395344	395344	25	50.139	6.434	24.528	0	180	180	2	1	-10921639	128.048	130	60	208	2689	47.340	2.000	0.165	0.768
ID395345	395345	30	43.048	17.506	24.995	0	180	180	2	1	-10921639	124.762	128	54	188	2620	37.171	2.000	0.126	0.749
ID395334	395334	23	89.403	22.725	12.274	0	181	181	2	1	-10921639	166.762	159	66	252	3502	54.220	2.000	0.277	1.335
ID395335	395335	27	63.088	14.542	16.528	0	181	181	2	1	-10921639	171.429	169	125	245	3600	35.482	2.000	0.184	1.502
ID395332	395332	None	41.952	0.000	8.000	0	181	181	2	1	-10921639	41.905	35	9	125	880	28.291	2.000	0.409	0.860
ID395333	395333	28	105.067	28.421	9.169	0	181	181	2	1	-10921639	137.667	119	66	255	2891	63.601	2.000	0.373	1.175
ID395338	395338	30	46.960	17.933	24.739	0	181	181	2	1	-10921639	131.238	132	61	195	2756	38.450	2.000	0.131	0.791
ID395339	395339	None	47.121	12.406	27.835	0	181	181	2	1	-10921639	109.286	108	45	200	2295	41.367	2.000	0.151	0.694
ID395336	395336	31	52.481	7.393	21.365	0	181	181	2	1	-10921639	149.429	155	82	244	3138	43.034	2.000	0.138	0.844
ID395337	395337	25	40.632	6.303	23.963	0	181	181	2	1	-10921639	130.286	128	52	193	2736	40.454	7.600	0.133	0.756
ID395351	395351	28	106.408	28.402	9.208	0	182	182	2	1	-10921639	140.857	110	59	255	2958	63.267	2.000	0.378	1.222
ID395356	395356	30	63.642	18.034	24.767	0	182	182	2	1	-10921639	146.714	151	75	229	3081	41.810	2.000	0.178	1.063
ID395354	395354	31	58.133	6.812	21.740	0	182	182	2	1	-10921639	166.048	159	98	235	3487	37.075	4.800	0.175	1.332
ID395355	395355	25	56.103	6.164	24.153	0	182	182	2	1	-10921639	147.524	141	74	235	3098	48.737	4.800	0.178	0.914
ID395352	395352	23	90.368	22.438	12.345	0	182	182	2	1	-10921639	163.429	154	74	255	3432	57.038	2.000	0.272	1.224
ID395353	395353	27	62.288	14.401	16.569	0	182	182	2	1	-10921639	164.762	157	113	234	3460	37.473	2.000	0.179	1.336
ID395362	395362	30	60.648	17.897	24.802	0	183	183	2	1	-10921639	147.429	149	60	220	3096	43.748	2.000	0.177	1.014
ID395363	395363	None	46.973	12.649	28.143	0	183	183	2	1	-10921639	114.714	110	61	195	2409	35.057	2.000	0.151	0.858
ID395360	395360	27	71.645	14.166	16.934	0	183	183	2	1	-10921639	178.429	173	118	255	3747	37.780	2.000	0.183	1.464
ID395361	395361	31	61.626	6.532	21.907	0	183	183	2	1	-10921639	170.476	169	112	224	3580	31.956	4.800	0.195	1.738
ID395358	395358	28	110.569	28.307	9.290	0	183	183	2	1	-10921639	149.952	130	56	255	3149	63.425	2.000	0.399	1.348
ID395359	395359	23	91.639	22.716	12.302	0	183	183	2	1	-10921639	168.952	161	85	255	3548	54.234	2.000	0.277	1.352
ID395357	395357	None	41.771	0.000	8.000	0	183	183	2	1	-10921639	41.762	37	11	119	877	26.336	2.000	0.464	1.005
ID395366	395366	27	67.108	14.739	16.680	0	184	184	2	1	-10921639	174.333	166	119	237	3661	35.053	2.000	0.184	1.549
ID395367	395367	31	75.134	6.029	22.593	0	184	184	2	1	-10921639	168.048	177	67	241	3529	46.831	4.800	0.247	1.421
ID395364	395364	28	112.204	28.215	9.250	0	184	184	2	1	-10921639	153.000	125	61	255	3213	62.666	2.000	0.388	1.365
ID395365	395365	23	81.946	22.410	12.275	0	184	184	2	1	-10921639	151.429	141	63	248	3180	50.755	2.000	0.263	1.242
ID395368	395368	30	64.489	17.943	24.817	0	184	184	2	1	-10921639	151.143	154	84	232	3174	44.088	2.000	0.174	1.016
ID395374	395374	32	46.982	12.149	27.617	0	185	185	2	1	-10921639	123.524	119	74	208	2594	36.526	2.000	0.152	0.891
ID395372	395372	31	75.184	5.996	22.491	0	185	185	2	1	-10921639	157.952	163	84	245	3317	51.150	2.000	0.242	1.204
ID395373	395373	30	65.359	17.846	24.863	0	185	185	2	1	-10921639	148.095	144	82	244	3110	43.786	2.000	0.176	1.011
ID395370	395370	23	69.020	21.688	12.520	0	185	185	2	1	-10921639	153.333	144	100	232	3220	42.562	2.000	0.208	1.243
ID395371	395371	27	66.596	14.459	16.488	0	185	185	2	1	-10921639	159.667	161	89	251	3353	47.741	4.800	0.180	1.021
ID395369	395369	28	109.130	28.095	9.276	0	185	185	2	1	-10921639	148.667	141	59	255	3122	59.545	2.000	0.397	1.419
ID395375	395375	28	98.546	28.217	9.455	0	186	186	2	1	-10921639	139.190	135	67	255	2923	58.934	2.000	0.372	1.280
ID395380	395380	32	54.830	12.475	27.428	0	186	186	2	1	-10921639	147.190	139	105	212	3091	32.042	2.000	0.159	1.258
ID395378	395378	31	81.992	5.988	22.418	0	186	186	2	1	-10921639	164.905	165	81	255	3463	50.480	2.000	0.235	1.242
ID395379	395379	30	66.108	17.916	24.847	0	186	186	2	1	-10921639	151.857	153	85	235	3189	41.485	2.000	0.188	1.160
ID395376	395376	23	84.531	22.320	12.562	0	186	186	2	1	-10921639	164.000	149	97	255	3444	50.078	2.000	0.250	1.309
ID395377	395377	27	58.192	14.675	16.954	0	186	186	2	1	-10921639	168.095	157	113	220	3530	31.372	2.000	0.167	1.537
ID395394	395394	32	56.556	12.332	27.555	0	187	187	2	1	-10921639	136.429	134	62	205	2865	44.442	4.800	0.191	0.984
ID395392	395392	31	86.184	6.295	22.329	0	187	187	2	1	-10921639	178.810	201	86	255	3755	57.775	2.000	0.246	1.223
ID395393	395393	30	70.627	17.906	24.682	0	187	187	2	1	-10921639	155.714	157	86	246	3270	48.781	2.000	0.189	1.017
ID395390	395390	23	74.303	22.122	12.796	0	187	187	2	1	-10921639	150.095	139	100	251	3152	42.592	2.000	0.215	1.250
ID395391	395391	27	50.401	14.867	16.769	0	187	187	2	1	-10921639	159.143	151	124	208	3342	27.308	2.000	0.140	1.436
ID395388	395388	33	47.454	0.000	8.000	0	187	187	2	1	-10921639	47.000	38	14	132	987	30.689	2.000	0.426	0.914
ID395389	395389	28	93.904	27.967	9.507	0	187	187	2	1	-10921639	134.952	130	48	255	2834	57.344	2.000	0.339	1.192
ID395398	395398	27	45.445	15.312	17.215	0	188	188	2	1	-10921639	158.381	158	119	212	3326	25.567	2.000	0.146	1.578
ID395399	395399	31	98.040	6.377	21.965	0	188	188	2	1	-10921639	185.238	188	84	255	3890	58.356	2.000	0.286	1.412
ID395396	395396	28	91.335	28.083	9.445	0	188	188	2	1	-10921639	128.714	119	47	251	2703	56.630	2.000	0.356	1.194
ID395397	395397	23	78.937	22.044	12.581	0	188	188	2	1	-10921639	164.952	164	96	255	3464	45.149	2.000	0.224	1.339
ID395395	395395	33	42.235	0.000	8.000	0	188	188	2	1	-10921639	46.190	41	13	105	970	27.193	2.000	0.431	1.023
ID395400	395400	30	69.714	17.947	24.788	0	188	188	2	1	-10921639	163.000	170	84	255	3423	47.057	2.000	0.189	1.101
ID395401	395401	32	71.640	12.516	27.385	0	188	188	2	1	-10921639	167.476	164	96	255	3517	42.395	2.000	0.189	1.255
ID395382	395382	28	86.065	28.149	9.296	0	189	189	2	1	-10921639	115.571	98	44	237	2427	54.191	2.000	0.347	1.100
ID395383	395383	23	84.742	21.757	12.474	0	189	189	2	1	-10921639	165.381	155	81	255	3473	51.831	4.800	0.262	1.325
ID395381	395381	33	43.399	0.000	8.000	0	189	189	2	1	-10921639	50.286	48	12	93	1056	29.271	2.000	0.450	1.067
ID395386	395386	30	46.873	17.828	24.851	0	189	189	2	1	-10921639	140.095	149	63	198	2942	34.872	2.000	0.135	0.953
ID395387	395387	32	80.515	12.222	27.357	0	189	189	2	1	-10921639	173.333	159	93	255	3640	45.634	2.000	0.202	1.275
ID395384	395384	27	53.686	15.152	16.842	0	189	189	2	1	-10921639	155.952	149	112	239	3275	29.768	2.000	0.165	1.483
ID395385	395385	31	89.722	6.468	22.331	0	189	189	2	1	-10921639	187.381	197	68	255	3935	65.912	4.800	0.261	1.176
ID395408	395408	32	78.740	12.029	27.354	0	190	190	2	1	-10921639	172.857	158	99	255	3630	42.886	2.000	0.200	1.341
ID395406	395406	31	86.828	6.599	22.287	0	190	190	2	1	-10921639	192.333	184	98	255	4039	49.302	4.800	0.236	1.489
ID395407	395407	30	52.725	17.593	24.832	0	190	190	2	1	-10921639	145.810	148	78	209	3062	40.890	2.000	0.148	0.921
ID395404	395404	23	78.349	21.442	12.443	0	190	190	2	1	-10921639	154.000	147	68	250	3234	52.203	2.000	0.249	1.175
ID395405	395405	27	48.373	14.902	16.921	0	190	190	2	1	-10921639	150.190	147	113	202	3154	24.663	2.000	0.141	1.509
ID395402	395402	33	49.201	0.000	9.000	0	190	190	2	1	-10921639	59.190	50	29	107	1243	26.137	2.000	0.480	1.469
ID395403	395403	28	91.535	28.149	9.325	0	190	190	2	1	-10921639	122.810	122	46	246	2579	56.712	2.000	0.371	1.171
ID395414	395414	32	71.630	11.888	27.189	0	191	191	2	1	-10921639	170.524	162	105	255	3581	40.275	2.000	0.180	1.293
ID395412	395412	31	81.951	6.709	22.362	0	191	191	2	1	-10921639	182.000	177	86	255	3822	48.150	2.000	0.207	1.295
ID395413	395413	30	61.799	18.107	23.960	0	191	191	2	1	-10921639	166.571	164	90	229	3498	35.987	2.000	0.168	1.332
ID395410	395410	28	70.849	28.088	9.182	0	191	191	2	1	-10921639	111.524	117	45	198	2342	44.560	7.600	0.327	1.234
ID395411	395411	23	84.395	21.808	12.511	0	191	191	2	1	-10921639	160.714	148	90	255	3375	49.636	2.000	0.249	1.289
ID395409	395409	33	40.610	0.000	9.000	0	191	191	2	1	-10921639	54.476	54	25	102	1144	22.560	2.000	0.429	1.450
ID395415	395415	33	41.155	0.000	9.000	0	192	192	2	1	-10921639	53.905	52	25	93	1132	21.672	2.000	0.447	1.536
ID395420	395420	30	48.421	17.955	23.810	0	192	192	2	1	-10921639	154.190	155	96	197	3238	29.862	7.600	0.152	1.365
ID395421	395421	32	70.421	11.754	27.370	0	192	192	2	1	-10921639	165.619	157	111	253	3478	41.483	2.000	0.178	1.206
ID395418	395418	27	53.514	14.694	17.292	0	192	192	2	1	-10921639	152.048	149	105	212	3193	34.004	2.000	0.155	1.200
ID395419	395419	31	80.088	7.278	22.147	0	192	192	2	1	-10921639	176.429	185	77	255	3705	53.955	2.000	0.198	1.082
ID395416	395416	28	73.298	28.184	8.975	0	192	192	2	1	-10921639	114.143	110	46	214	2397	48.606	2.000	0.287	1.046
ID395417	395417	23	82.388	21.584	12.510	0	192	192	2	1	-10921639	166.667	157	102	255	3500	48.721	2.000	0.239	1.318
ID395428	395428	32	79.269	11.572	27.232	0	193	193	2	1	-10921639	179.048	179	121	255	3760	43.725	2.000	0.209	1.416
ID395426	395426	31	73.220	7.728	22.136	0	193	193	2	1	-10921639	180.095	176	106	255	3782	43.377	2.000	0.189	1.318
ID395427	395427	30	43.053	18.257	23.790	0	193	193	2	1	-10921639	157.286	161	96	194	3303	26.445	7.600	0.147	1.522
ID395424	395424	23	84.058	21.653	12.503	0	193	193	2	1	-10921639	174.095	170	103	255	3656	47.664	4.800	0.241	1.420
ID395425	395425	27	54.310	14.022	16.689	0	193	193	2	1	-10921639	156.857	159	111	213	3294	27.715	2.000	0.160	1.562
ID395422	395422	33	43.709	0.000	9.000	0	193	193	2	1	-10921639	58.429	56	33	105	1227	22.387	2.000	0.481	1.694
ID395423	395423	28	69.391	28.464	8.726	0	193	193	2	1	-10921639	122.190	117	61	201	2566	45.823	2.000	0.270	1.134
ID395430	395430	28	85.962	28.399	8.762	0	194	194	2	1	-10921639	129.190	115	60	248	2713	54.752	7.600	0.314	1.129
ID395431	395431	23	89.275	21.834	12.547	0	194	194	2	1	-10921639	175.381	159	106	255	3683	48.586	2.000	0.261	1.496
ID395429	395429	33	44.720	0.000	9.000	0	194	194	2	1	-10921639	54.476	52	28	106	1144	23.821	2.000	0.476	1.475
ID395434	395434	30	58.692	18.356	23.727	0	194	194	2	1	-10921639	169.048	166	100	230	3550	33.513	4.800	0.181	1.547
ID395435	395435	32	85.484	11.810	27.184	0	194	194	2	1	-10921639	180.095	172	106	255	3782	46.801	2.000	0.217	1.373
ID395432	395432	27	60.037	14.430	16.983	0	194	194	2	1	-10921639	160.810	161	111	216	3377	33.831	2.000	0.182	1.466
ID395433	395433	31	75.379	8.296	21.783	0	194	194	2	1	-10921639	182.048	173	103	255	3823	46.619	2.000	0.201	1.307
ID395442	395442	32	60.919	11.714	27.068	0	195	195	2	1	-10921639	158.381	156	81	248	3326	41.513	2.000	0.157	1.035
ID395440	395440	31	71.132	9.291	22.145	0	195	195	2	1	-10921639	184.810	188	113	255	3881	46.047	2.000	0.185	1.253
ID395441	395441	30	48.042	18.508	23.674	0	195	195	2	1	-10921639	153.000	158	76	212	3213	39.662	7.600	0.139	0.941
ID395438	395438	23	88.579	21.551	12.470	0	195	195	2	1	-10921639	169.762	161	69	255	3565	55.828	4.800	0.269	1.290
ID395439	395439	27	55.695	14.239	16.913	0	195	195	2	1	-10921639	162.143	158	122	213	3405	28.810	4.800	0.162	1.571
ID395436	395436	28	101.100	28.943	7.876	0	195	195	2	1	-10921639	142.762	136	66	251	2998	60.721	4.800	0.404	1.353
ID395437	395437	33	46.537	0.000	9.000	0	195	195	2	1	-10921639	56.476	52	25	111	1186	26.377	2.000	0.494	1.417
ID395454	395454	30	56.876	18.374	23.995	0	196	196	2	1	-10921639	164.619	171	85	248	3457	38.522	7.600	0.147	1.097
ID395455	395455	32	57.939	11.690	27.165	0	196	196	2	1	-10921639	152.190	154	85	229	3196	38.245	2.000	0.153	1.059
ID395452	395452	27	49.937	14.451	16.769	0	196	196	2	1	-10921639	160.190	163	119	226	3364	29.122	3.200	0.143	1.372
ID395453	395453	31	67.223	9.285	21.850	0	196	196	2	1	-10921639	185.286	181	111	255	3891	45.051	6.292	0.174	1.217
ID395450	395450	33	47.033	0.000	9.000	0	196	196	2	1	-10921639	60.571	55	28	110	1272	25.988	2.000	0.473	1.496
ID395451	395451	23	91.627	21.853	12.517	0	196	196	2	1	-10921639	176.762	165	104	255	3712	50.016	2.000	0.270	1.504
ID395449	395449	28	102.420	28.731	8.063	0	196	196	2	1	-10921639	142.810	130	62	255	2999	61.988	4.800	0.395	1.306
ID395446	395446	31	61.601	9.621	21.936	0	197	197	2	1	-10921639	192.048	191	110	255	4033	39.824	2.000	0.140	1.186
ID395447	395447	30	58.423	17.863	24.155	0	197	197	2	1	-10921639	168.857	183	76	241	3546	40.309	7.600	0.157	1.139
ID395444	395444	23	91.979	21.885	12.401	0	197	197	2	1	-10921639	176.190	168	77	255	3700	56.149	2.000	0.286	1.394
ID395445	395445	27	46.166	13.822	16.836	0	197	197	2	1	-10921639	149.286	137	103	195	3135	27.599	2.000	0.118	1.140
ID395443	395443	28	97.947	28.725	7.907	0	197	197	2	1	-10921639	137.667	127	56	241	2891	58.853	4.800	0.409	1.358
ID395448	395448	32	59.032	11.180	26.824	0	197	197	2	1	-10921639	162.190	166	89	246	3406	42.268	4.800	0.161	1.062
ID395460	395460	30	61.395	17.869	23.985	0	198	198	2	1	-10921639	168.286	171	86	237	3534	40.640	2.000	0.159	1.133
ID395461	395461	32	67.856	11.209	26.851	0	198	198	2	1	-10921639	167.952	179	83	255	3527	47.382	2.000	0.179	1.077
ID395458	395458	27	49.347	14.365	16.838	0	198	198	2	1	-10921639	151.333	147	95	214	3178	28.880	2.000	0.141	1.294
ID395459	395459	31	62.550	8.676	20.609	0	198	198	2	1	-10921639	176.952	177	82	255	3716	44.572	4.800	0.183	1.226
ID395456	395456	28	94.539	28.421	8.415	0	198	198	2	1	-10921639	141.048	139	47	250	2962	58.075	4.800	0.381	1.340
ID395457	395457	23	89.079	21.758	12.480	0	198	198	2	1	-10921639	179.000	169	75	255	3759	55.972	4.800	0.266	1.346
ID395462	395462	28	107.014	28.518	8.023	0	199	199	2	1	-10921639	143.952	134	55	255	3023	68.193	4.800	0.415	1.237
ID395463	395463	34	43.024	0.000	9.000	0	199	199	2	1	-10921639	55.619	49	22	95	1168	23.325	2.000	0.493	1.574
ID395468	395468	32	71.486	11.185	26.611	0	199	199	2	1	-10921639	164.476	165	81	255	3454	49.298	2.000	0.195	1.088
ID395466	395466	31	52.361	8.838	20.605	0	199	199	2	1	-10921639	163.714	172	75	244	3438	41.447	4.800	0.148	1.018
ID395467	395467	30	73.567	18.020	24.248	0	199	199	2	1	-10921639	172.667	170	102	255	3626	45.165	2.000	0.182	1.178
ID395464	395464	23	94.993	21.916	12.222	0	199	199	2	1	-10921639	183.429	181	90	255	3852	56.267	2.000	0.284	1.442
ID395465	395465	27	53.485	14.414	16.807	0	199	199	2	1	-10921639	163.762	165	112	223	3439	30.695	2.000	0.148	1.373
ID395494	395494	31	54.623	8.370	20.119	0	200	200	2	1	-10921639	155.429	146	88	216	3264	41.908	7.600	0.163	1.041
ID395495	395495	30	77.783	18.053	24.014	0	200	200	2	1	-10921639	183.857	191	107	255	3861	46.756	2.000	0.191	1.263
ID395492	395492	23	90.732	22.326	12.272	0	200	200	2	1	-10921639	194.714	209	92	255	4089	55.596	4.800	0.275	1.511
ID395493	395493	27	54.534	14.056	17.139	0	200	200	2	1	-10921639	164.952	159	112	219	3464	30.815	2.000	0.150	1.394
ID395490	395490	28	108.702	28.743	8.034	0	200	200	2	1	-10921639	140.143	126	48	255	2943	65.965	2.000	0.430	1.277
ID395491	395491	34	45.582	0.000	9.000	0	200	200	2	1	-10921639	60.238	55	30	100	1265	24.867	4.800	0.486	1.584
ID395496	395496	32	75.059	11.795	26.882	0	200	200	2	1	-10921639	162.714	159	83	251	3417	45.765	2.000	0.218	1.272
ID395474	395474	30	72.327	18.042	23.826	0	201	201	2	1	-10921639	179.524	183	92	255	3770	47.651	7.600	0.179	1.146
ID395475	395475	32	59.315	12.105	26.699	0	201	201	2	1	-10921639	149.333	148	86	230	3136	42.830	2.000	0.175	1.038
ID395472	395472	27	58.677	13.843	17.237	0	201	201	2	1	-10921639	168.476	163	106	231	3538	32.692	2.000	0.171	1.502
ID395473	395473	31	54.825	9.211	21.697	0	201	201	2	1	-10921639	170.381	185	84	230	3578	43.894	2.000	0.143	0.974
ID395470	395470	34	46.211	0.000	10.000	0	201	201	2	1	-10921639	63.952	59	37	102	1343	23.284	2.000	0.458	1.725
ID395471	395471	23	92.304	22.595	12.340	0	201	201	2	1	-10921639	187.286	185	95	255	3933	54.669	4.800	0.279	1.494
ID395469	395469	28	98.441	28.738	8.011	0	201	201	2	1	-10921639	131.762	135	42	242	2767	56.905	2.000	0.423	1.377
ID395488	395488	30	56.864	18.548	23.911	0	202	202	2	1	-10921639	170.333	170	95	250	3577	47.508	4.800	0.156	0.966
ID395489	395489	32	41.196	12.410	26.687	0	202	202	2	1	-10921639	133.000	133	74	202	2793	36.873	2.000	0.122	0.786
ID395486	395486	31	66.032	9.729	22.080	0	202	202	2	1	-10921639	192.429	191	126	255	4041	37.759	2.000	0.152	1.344
ID395487	395487	None	57.718	20.446	21.921	0	202	202	2	1	-10921639	179.190	171	119	250	3763	37.325	7.600	0.163	1.349
ID395484	395484	23	88.861	22.475	12.262	0	202	202	2	1	-10921639	185.571	172	89	255	3897	52.300	4.800	0.268	1.499
ID395485	395485	27	61.226	13.729	17.084	0	202	202	2	1	-10921639	166.524	165	110	245	3497	37.385	2.000	0.161	1.237
ID395483	395483	28	75.655	28.726	8.183	0	202	202	2	1	-10921639	108.000	107	37	206	2268	49.431	2.000	0.376	1.193
ID395478	395478	23	85.277	22.454	12.367	0	203	203	2	1	-10921639	186.667	186	91	255	3920	55.393	4.800	0.245	1.328
ID395479	395479	27	52.817	13.865	17.506	0	203	203	2	1	-10921639	164.524	159	129	229	3455	29.463	2.000	0.139	1.362
ID395476	395476	28	78.361	28.834	8.088	0	203	203	2	1	-10921639	113.905	108	38	190	2392	47.452	4.800	0.385	1.336
ID395477	395477	35	47.838	0.000	9.000	0	203	203	2	1	-10921639	59.190	52	22	105	1243	28.074	2.000	0.474	1.355
ID395482	395482	32	49.347	12.831	25.833	0	203	203	2	1	-10921639	154.905	154	100	229	3253	37.279	2.000	0.127	0.938
ID395480	395480	31	57.764	9.841	22.294	0	203	203	2	1	-10921639	177.762	162	125	255	3733	37.705	7.600	0.121	1.019
ID395481	395481	30	52.082	18.662	23.919	0	203	203	2	1	-10921639	158.238	162	84	234	3323	39.987	4.800	0.155	1.063
ID395526	395526	30	54.997	18.011	23.952	0	204	204	2	1	-10921639	164.810	166	96	220	3461	34.368	7.600	0.155	1.290
ID395524	395524	27	46.996	14.231	17.001	0	204	204	2	1	-10921639	145.381	136	98	205	3053	30.805	2.000	0.122	1.023
ID395525	395525	31	46.493	11.000	23.000	0	204	204	2	1	-10921639	174.762	178	111	230	3670	30.492	4.800	0.136	1.368
ID395522	395522	35	46.217	0.000	9.000	0	204	204	2	1	-10921639	56.667	49	25	104	1190	26.135	2.000	0.471	1.389
ID395523	395523	23	88.012	22.500	12.355	0	204	204	2	1	-10921639	188.810	180	113	255	3965	52.965	4.800	0.256	1.455
ID395521	395521	28	71.897	28.622	8.239	0	204	204	2	1	-10921639	104.429	99	35	192	2193	48.595	2.000	0.365	1.149
ID395500	395500	31	60.226	10.065	22.420	0	205	205	2	1	-10921639	164.857	153	119	241	3462	38.166	2.000	0.144	1.089
ID395501	395501	30	63.062	18.191	23.865	0	205	205	2	1	-10921639	162.619	161	83	236	3415	35.597	2.000	0.181	1.402
ID395498	395498	35	53.065	0.000	10.000	0	205	205	2	1	-10921639	66.524	53	36	122	1397	26.231	4.800	0.493	1.675
ID395499	395499	23	92.015	22.737	12.173	0	205	205	2	1	-10921639	188.238	200	114	255	3953	46.729	4.800	0.263	1.677
ID395497	395497	28	62.004	29.012	7.919	0	205	205	2	1	-10921639	92.000	81	39	154	1932	37.078	2.000	0.348	1.280
ID395502	395502	35	59.428	0.000	9.000	0	206	206	2	1	-10921639	77.143	64	32	143	1620	36.386	2.000	0.493	1.400
ID395503	395503	28	59.613	28.129	8.794	0	206	206	2	1	-10921639	98.524	92	44	163	2069	35.733	2.000	0.296	1.259
ID395506	395506	31	52.342	10.181	22.145	0	206	206	2	1	-10921639	152.857	154	95	234	3210	36.142	2.000	0.124	0.932
ID395507	395507	30	48.918	18.115	23.849	0	206	206	2	1	-10921639	148.857	151	76	205	3126	33.573	2.000	0.154	1.180
ID395504	395504	23	84.282	22.675	12.252	0	206	206	2	1	-10921639	170.190	158	95	255	3574	49.395	2.000	0.242	1.343
ID395505	395505	27	42.545	13.996	16.982	0	206	206	2	1	-10921639	152.571	153	110	194	3204	26.617	2.000	0.115	1.185
ID395510	395510	23	91.756	22.796	12.217	0	207	207	2	1	-10921639	172.143	173	90	255	3615	54.238	2.000	0.266	1.336
ID395511	395511	27	59.049	13.816	17.063	0	207	207	2	1	-10921639	167.000	158	128	246	3507	34.344	2.000	0.143	1.217
ID395508	395508	35	50.100	0.000	9.000	0	207	207	2	1	-10921639	71.238	65	40	128	1496	23.839	4.800	0.464	1.893
ID395509	395509	28	61.917	28.284	8.664	0	207	207	2	1	-10921639	98.143	93	44	178	2061	35.346	2.000	0.308	1.307
ID395512	395512	31	46.439	10.744	21.744	0	207	207	2	1	-10921639	156.429	150	99	215	3285	31.792	2.000	0.121	1.065
ID395513	395513	30	52.349	18.038	23.845	0	207	207	2	1	-10921639	146.714	142	89	200	3081	32.056	4.800	0.178	1.384
ID395514	395514	28	63.890	28.018	8.978	0	208	208	2	1	-10921639	100.095	99	44	173	2102	37.487	2.000	0.314	1.277
ID395515	395515	23	81.260	22.475	12.398	0	208	208	2	1	-10921639	172.095	161	93	255	3614	47.492	4.800	0.253	1.462
ID395516	395516	30	45.033	18.254	23.753	0	208	208	2	1	-10921639	144.143	144	83	192	3027	33.699	2.000	0.132	1.000
ID395518	395518	23	84.254	22.466	12.372	0	209	209	2	1	-10921639	174.381	166	96	255	3662	51.419	2.000	0.241	1.318
ID395519	395519	27	52.792	14.189	17.384	0	209	209	2	1	-10921639	171.810	176	110	230	3608	35.331	2.000	0.138	1.178
ID395517	395517	28	63.121	27.949	9.052	0	209	209	2	1	-10921639	97.762	95	44	178	2053	38.436	2.000	0.308	1.198
ID395520	395520	30	41.584	17.963	23.813	0	209	209	2	1	-10921639	142.524	143	95	194	2993	29.869	2.000	0.122	1.037
ID395527	395527	28	67.779	27.924	9.202	0	210	210	2	1	-10921639	101.667	91	42	222	2135	46.272	7.600	0.282	0.966
ID395530	395530	30	52.015	18.189	23.826	0	210	210	2	1	-10921639	156.571	155	92	212	3288	32.986	2.000	0.146	1.210
ID395528	395528	23	85.885	22.568	12.413	0	210	210	2	1	-10921639	182.524	175	104	255	3833	53.144	4.800	0.237	1.315
ID395529	395529	27	43.881	13.807	17.263	0	210	210	2	1	-10921639	166.714	165	110	217	3501	30.009	7.600	0.112	1.117
ID395534	395534	30	43.772	18.192	23.335	0	211	211	2	1	-10921639	161.429	159	106	199	3390	25.057	4.800	0.129	1.469
ID395532	395532	23	85.308	22.407	12.510	0	211	211	2	1	-10921639	183.571	161	106	255	3855	53.616	2.000	0.223	1.248
ID395533	395533	27	66.822	13.881	17.181	0	211	211	2	1	-10921639	174.048	165	106	255	3655	41.776	2.000	0.151	1.091
ID395531	395531	28	55.142	27.818	8.920	0	211	211	2	1	-10921639	93.000	106	34	183	1953	37.705	7.600	0.251	0.991
ID395543	395543	28	65.160	27.832	8.919	0	212	212	2	1	-10921639	99.333	102	42	214	2086	42.993	7.600	0.285	1.024
ID395546	395546	30	51.789	18.033	23.625	0	212	212	2	1	-10921639	153.238	158	82	216	3218	37.600	2.000	0.157	1.106
ID395544	395544	23	88.315	22.407	12.474	0	212	212	2	1	-10921639	188.190	178	88	255	3952	56.756	4.800	0.256	1.353
ID395545	395545	27	63.653	13.840	17.277	0	212	212	2	1	-10921639	176.381	171	111	244	3704	38.782	2.000	0.153	1.206
ID395535	395535	28	55.550	28.159	9.012	0	213	213	2	1	-10921639	99.810	98	41	194	2096	35.232	4.800	0.256	1.155
ID395538	395538	30	50.506	17.083	23.862	0	213	213	2	1	-10921639	161.000	161	98	207	3381	33.136	2.000	0.138	1.181
ID395536	395536	23	91.190	22.475	12.492	0	213	213	2	1	-10921639	191.286	184	89	255	4017	58.411	4.800	0.281	1.438
ID395537	395537	27	68.933	13.855	17.427	0	213	213	2	1	-10921639	188.190	191	102	255	3952	45.155	2.000	0.173	1.229
ID395542	395542	30	42.129	16.946	24.204	0	214	214	2	1	-10921639	156.000	151	108	208	3276	26.279	2.000	0.114	1.219
ID395540	395540	23	91.043	22.801	12.504	0	214	214	2	1	-10921639	195.810	179	113	255	4112	47.254	4.800	0.268	1.754
ID395541	395541	27	76.409	14.232	17.136	0	214	214	2	1	-10921639	192.762	186	120	255	4048	43.380	2.000	0.186	1.396
ID395539	395539	28	52.908	28.055	8.889	0	214	214	2	1	-10921639	94.190	90	46	177	1978	34.095	2.000	0.243	1.079
ID395558	395558	27	73.981	14.092	17.084	0	215	215	2	1	-10921639	188.810	183	120	255	3965	42.611	7.600	0.174	1.313
ID395556	395556	28	41.338	27.979	8.793	0	215	215	2	1	-10921639	80.476	83	34	147	1690	29.939	2.000	0.200	0.896
ID395557	395557	23	93.493	22.450	12.653	0	215	215	2	1	-10921639	198.000	180	122	255	4158	51.238	4.800	0.267	1.628
ID395547	395547	28	45.565	28.018	8.962	0	216	216	2	1	-10921639	84.190	85	44	157	1768	29.400	2.000	0.230	1.069
ID395548	395548	23	92.451	22.578	12.506	0	216	216	2	1	-10921639	196.762	186	92	255	4132	54.281	4.800	0.278	1.578
ID395549	395549	27	83.131	14.266	17.005	0	216	216	2	1	-10921639	198.667	194	119	255	4172	45.070	2.000	0.202	1.480
ID395550	395550	23	92.904	22.482	12.446	0	217	217	2	1	-10921639	196.333	198	83	255	4123	55.437	4.800	0.287	1.578
ID395551	395551	27	84.613	14.222	17.057	0	217	217	2	1	-10921639	197.048	186	115	255	4138	46.628	2.000	0.205	1.436
ID395552	395552	23	88.744	22.543	12.485	0	218	218	2	1	-10921639	199.095	192	99	255	4181	52.232	4.800	0.273	1.634
ID395553	395553	27	82.902	14.237	17.158	0	218	218	2	1	-10921639	199.714	190	125	255	4194	45.134	4.800	0.210	1.534
ID395554	395554	23	91.134	22.490	12.629	0	219	219	2	1	-10921639	204.381	195	129	255	4292	46.972	4.800	0.261	1.804
ID395555	395555	27	80.370	14.320	17.083	0	219	219	2	1	-10921639	196.762	181	121	255	4132	45.186	4.800	0.198	1.439
ID395563	395563	23	87.763	22.536	12.871	0	220	220	2	1	-10921639	195.905	202	125	255	4114	46.241	4.800	0.255	1.720
ID395564	395564	27	74.472	14.338	16.769	0	220	220	2	1	-10921639	190.857	187	119	255	4008	44.342	2.000	0.176	1.288
ID395559	395559	23	93.271	22.387	12.751	0	221	221	2	1	-10921639	194.857	205	129	255	4092	43.908	4.800	0.271	1.893
ID395560	395560	27	81.659	14.347	16.901	0	221	221	2	1	-10921639	199.810	194	110	255	4196	43.186	7.600	0.208	1.592
ID395562	395562	27	76.940	14.271	16.972	0	222	222	2	1	-10921639	193.048	185	135	255	4054	44.023	2.000	0.184	1.364
ID395561	395561	23	90.533	22.322	12.606	0	222	222	2	1	-10921639	190.714	181	122	255	4005	46.231	4.800	0.251	1.655
ID395566	395566	23	94.751	22.047	12.959	0	223	223	2	1	-10921639	194.476	198	117	255	4084	45.908	4.800	0.257	1.731
ID395567	395567	27	76.084	14.363	16.822	0	223	223	2	1	-10921639	190.762	195	115	255	4006	44.680	2.000	0.183	1.322
ID395565	395565	36	49.705	28.096	9.042	0	223	223	2	1	-10921639	84.143	82	33	179	1767	35.548	7.600	0.221	0.857
ID395571	395571	36	65.375	27.922	9.312	0	224	224	2	1	-10921639	98.429	85	42	192	2067	44.356	2.000	0.283	0.978
ID395572	395572	23	91.353	21.868	12.644	0	224	224	2	1	-10921639	185.429	176	98	255	3894	46.798	2.000	0.258	1.627
ID395573	395573	27	83.201	14.732	17.067	0	224	224	2	1	-10921639	199.667	198	112	255	4193	47.522	3.200	0.201	1.406
ID395570	395570	27	76.734	14.572	16.807	0	225	225	2	1	-10921639	192.714	186	128	255	4047	44.657	2.000	0.180	1.317
ID395568	395568	36	68.374	27.978	9.091	0	225	225	2	1	-10921639	98.762	92	37	215	2074	44.557	2.000	0.299	1.020
ID395569	395569	23	90.009	21.783	12.561	0	225	225	2	1	-10921639	177.143	178	83	255	3720	50.153	2.000	0.260	1.459
ID395582	395582	27	81.485	14.877	17.253	0	226	226	2	1	-10921639	198.810	183	107	255	4175	47.007	2.000	0.198	1.401
ID395580	395580	36	66.456	28.027	9.471	0	226	226	2	1	-10921639	94.714	84	32	228	1989	50.781	2.000	0.267	0.787
ID395581	395581	23	81.388	21.649	12.725	0	226	226	2	1	-10921639	156.857	148	78	255	3294	50.241	2.000	0.235	1.188
ID395583	395583	36	64.668	27.999	9.497	0	227	227	2	1	-10921639	101.952	97	41	223	2141	44.900	2.000	0.277	0.985
ID395584	395584	23	83.706	21.253	12.736	0	227	227	2	1	-10921639	164.762	149	102	255	3460	43.982	2.000	0.245	1.474
ID395585	395585	27	81.849	14.744	17.226	0	227	227	2	1	-10921639	195.810	190	120	255	4112	47.596	2.000	0.198	1.358
ID395574	395574	36	67.504	27.881	9.538	0	228	228	2	1	-10921639	109.524	104	59	226	2300	44.952	2.000	0.259	1.001
ID395575	395575	23	85.058	20.911	12.979	0	228	228	2	1	-10921639	156.905	141	95	255	3295	46.919	2.000	0.235	1.275
ID395576	395576	27	78.496	14.965	17.345	0	228	228	2	1	-10921639	195.810	191	125	255	4112	47.571	2.000	0.186	1.293
ID395590	395590	36	67.107	27.888	9.539	0	229	229	2	1	-10921639	113.095	103	64	228	2375	41.522	2.000	0.259	1.121
ID395591	395591	23	66.194	20.789	12.544	0	229	229	2	1	-10921639	148.095	141	84	250	3110	41.408	2.000	0.184	1.114
ID395592	395592	27	72.607	14.914	17.046	0	229	229	2	1	-10921639	194.429	184	118	255	4083	43.190	7.600	0.175	1.339
ID395593	395593	37	44.862	19.991	21.629	0	229	229	2	1	-10921639	152.190	154	97	217	3196	31.171	7.600	0.133	1.146
ID395588	395588	27	54.709	15.344	16.719	0	230	230	2	1	-10921639	169.429	156	120	238	3558	38.678	7.600	0.139	1.070
ID395589	395589	37	63.263	19.727	21.610	0	230	230	2	1	-10921639	160.571	168	90	253	3372	46.819	7.600	0.178	1.036
ID395586	395586	36	59.632	27.622	9.365	0	230	230	2	1	-10921639	110.143	104	66	198	2313	38.483	7.600	0.245	1.127
ID395587	395587	23	73.328	20.573	12.263	0	230	230	2	1	-10921639	151.952	155	82	246	3191	47.200	2.000	0.231	1.207
ID395578	395578	23	57.199	20.433	12.087	0	231	231	2	1	-10921639	139.571	143	85	202	2931	36.309	2.000	0.196	1.259
ID395579	395579	37	57.399	19.603	21.383	0	231	231	2	1	-10921639	164.000	161	112	244	3444	39.864	4.800	0.152	1.086
ID395577	395577	36	49.044	27.801	9.493	0	231	231	2	1	-10921639	100.238	93	57	184	2105	33.895	7.600	0.214	1.041
ID395599	395599	36	46.912	27.461	9.520	0	232	232	2	1	-10921639	104.429	96	63	175	2193	31.406	2.000	0.199	1.104
ID395600	395600	23	54.642	20.292	11.853	0	232	232	2	1	-10921639	132.762	126	82	190	2788	32.233	2.000	0.198	1.363
ID395601	395601	37	56.631	19.535	21.099	0	232	232	2	1	-10921639	157.810	155	81	246	3314	46.322	7.600	0.148	0.876
ID395598	395598	37	55.254	19.814	20.962	0	233	233	2	1	-10921639	153.190	155	90	227	3217	39.339	2.000	0.150	1.018
ID395596	395596	36	47.668	27.728	9.666	0	233	233	2	1	-10921639	95.762	96	54	166	2011	30.586	2.000	0.211	1.091
ID395597	395597	23	54.869	20.008	11.936	0	233	233	2	1	-10921639	136.429	136	81	193	2865	31.979	2.000	0.193	1.383
ID395594	395594	23	41.495	20.211	11.903	0	234	234	2	1	-10921639	123.524	121	60	176	2594	30.629	2.000	0.134	0.954
ID395595	395595	37	50.980	20.209	20.925	0	234	234	2	1	-10921639	155.952	161	111	221	3275	31.838	7.600	0.134	1.161
ID395602	395602	None	45.575	14.738	15.174	0	235	235	2	1	-10921639	142.714	148	88	205	2997	36.573	2.000	0.126	0.875
ID395603	395603	37	44.531	20.060	20.875	0	235	235	2	1	-10921639	153.429	155	103	197	3222	27.971	4.800	0.133	1.292
ID395610	395610	37	41.087	19.814	22.088	0	236	236	2	1	-10921639	151.286	155	100	188	3177	26.646	4.800	0.136	1.362
ID395608	395608	None	40.083	28.313	9.095	0	236	236	2	1	-10921639	87.571	89	41	132	1839	24.927	4.800	0.221	1.272
ID395609	395609	23	44.908	20.029	12.000	0	236	236	2	1	-10921639	124.571	127	59	200	2616	34.908	2.000	0.132	0.833
ID395604	395604	23	42.698	20.062	12.012	0	237	237	2	1	-10921639	129.524	130	66	201	2720	30.821	2.000	0.130	0.970
ID395605	395605	37	42.362	20.153	21.790	0	237	237	2	1	-10921639	149.524	157	77	191	3140	29.723	4.800	0.137	1.214
ID395615	395615	23	48.876	19.968	12.250	0	238	238	2	1	-10921639	129.905	133	64	202	2728	36.579	2.000	0.159	0.974
ID395616	395616	37	48.492	19.141	22.576	0	238	238	2	1	-10921639	154.952	164	93	202	3254	33.328	4.800	0.167	1.331
ID395611	395611	37	61.577	20.054	21.735	0	239	239	2	1	-10921639	157.905	157	88	231	3316	40.966	2.000	0.176	1.154
ID395606	395606	None	41.531	16.453	12.828	0	240	240	2	1	-10921639	129.476	129	69	194	2719	31.154	4.800	0.137	1.003
ID395607	395607	37	64.761	19.985	21.687	0	240	240	2	1	-10921639	157.952	150	88	232	3317	39.837	2.000	0.188	1.253
ID395612	395612	37	67.675	19.613	21.420	0	241	241	2	1	-10921639	174.476	165	124	255	3664	38.775	4.800	0.187	1.415
ID395614	395614	37	58.796	19.457	21.275	0	242	242	2	1	-10921639	163.905	154	112	250	3442	36.459	2.000	0.141	1.109
ID395613	395613	38	41.569	18.344	11.837	0	242	242	2	1	-10921639	131.524	130	88	192	2762	26.636	6.319	0.139	1.202
ID395618	395618	37	72.152	19.988	21.559	0	243	243	2	1	-10921639	168.238	164	100	255	3533	44.019	4.800	0.198	1.264
ID395617	395617	38	42.454	19.206	11.801	0	243	243	2	1	-10921639	133.952	134	98	183	2813	23.421	6.293	0.152	1.506
ID395619	395619	37	69.449	19.846	21.488	0	244	244	2	1	-10921639	167.190	159	108	252	3511	42.307	2.000	0.172	1.163
ID395620	395620	37	76.482	19.929	21.763	0	245	245	2	1	-10921639	163.476	161	91	255	3433	45.832	2.000	0.207	1.223
ID395627	395627	37	76.374	19.712	21.830	0	246	246	2	1	-10921639	165.429	164	89	255	3474	47.546	2.000	0.207	1.196
ID395622	395622	37	70.638	19.800	21.861	0	247	247	2	1	-10921639	164.952	153	96	255	3464	43.004	7.600	0.194	1.246
ID395621	395621	None	42.682	18.422	12.903	0	247	247	2	1	-10921639	137.095	141	92	178	2879	26.518	4.800	0.153	1.372
ID395626	395626	37	76.901	19.841	21.956	0	248	248	2	1	-10921639	169.000	159	99	255	3549	42.771	4.800	0.215	1.397
ID395631	395631	37	82.891	19.839	21.753	0	249	249	2	1	-10921639	177.048	178	110	255	3718	44.736	4.800	0.238	1.522
ID395623	395623	None	43.327	19.837	11.373	0	250	250	2	1	-10921639	122.000	125	66	165	2562	28.436	4.800	0.192	1.382
ID395624	395624	37	88.870	19.688	21.870	0	250	250	2	1	-10921639	171.190	171	82	255	3595	53.983	2.000	0.247	1.258
ID395625	395625	None	42.796	13.356	25.574	0	250	250	2	1	-10921639	117.952	127	75	173	2477	31.665	2.000	0.164	1.049
ID395628	395628	37	84.837	19.716	21.646	0	251	251	2	1	-10921639	184.286	188	104	255	3870	49.012	4.800	0.236	1.434
ID395630	395630	39	40.839	13.555	25.817	0	252	252	2	1	-10921639	133.476	132	78	187	2803	30.621	2.000	0.130	1.003
ID395629	395629	37	81.417	19.742	21.772	0	252	252	2	1	-10921639	183.857	180	104	255	3861	48.654	4.800	0.224	1.385
ID395634	395634	39	47.461	13.971	25.672	0	253	253	2	1	-10921639	133.619	140	71	193	2806	34.321	7.600	0.154	1.038
ID395632	395632	40	46.439	19.634	11.736	0	253	253	2	1	-10921639	134.190	133	98	194	2818	25.653	2.000	0.150	1.364
ID395633	395633	37	81.264	19.840	21.434	0	253	253	2	1	-10921639	188.238	194	107	255	3953	46.661	2.000	0.217	1.437
ID395635	395635	40	41.330	19.353	11.589	0	254	254	2	1	-10921639	133.190	135	88	180	2797	23.642	4.800	0.159	1.547
ID395636	395636	37	80.285	20.107	21.302	0	254	254	2	1	-10921639	188.143	183	140	255	3951	39.121	4.800	0.210	1.668
ID395637	395637	39	48.328	13.475	25.923	0	254	254	2	1	-10921639	126.762	126	75	201	2662	38.394	2.000	0.151	0.868
ID395642	395642	40	53.685	19.367	11.198	0	255	255	2	1	-10921639	138.762	136	88	202	2914	36.656	4.800	0.197	1.248
ID395643	395643	37	85.917	20.031	21.250	0	255	255	2	1	-10921639	193.524	186	122	255	4064	44.993	2.000	0.222	1.563
ID395644	395644	39	43.332	13.452	25.739	0	255	255	2	1	-10921639	135.048	132	75	195	2836	36.312	4.800	0.146	0.949
ID395638	395638	40	42.651	18.755	10.752	0	256	256	2	1	-10921639	125.952	124	78	179	2645	29.793	4.800	0.175	1.259
ID395639	395639	41	40.612	20.591	12.036	0	256	256	2	1	-10921639	124.905	114	78	179	2623	28.848	7.600	0.123	0.950
ID395640	395640	37	82.442	20.119	21.373	0	256	256	2	1	-10921639	197.905	194	137	255	4156	41.129	4.800	0.223	1.757
ID395641	395641	39	49.179	14.466	24.725	0	256	256	2	1	-10921639	159.714	153	108	232	3354	34.788	4.800	0.154	1.223
ID395650	395650	39	42.398	13.983	25.082	0	257	257	2	1	-10921639	159.667	150	103	210	3353	31.558	7.600	0.123	1.106
ID395648	395648	41	44.137	20.681	12.213	0	257	257	2	1	-10921639	131.286	133	81	187	2757	29.273	2.000	0.148	1.156
ID395649	395649	37	83.340	20.250	21.234	0	257	257	2	1	-10921639	199.905	193	140	255	4198	40.133	4.800	0.219	1.788
ID395651	395651	41	46.723	20.713	12.198	0	258	258	2	1	-10921639	131.762	136	78	177	2767	28.032	2.000	0.165	1.334
ID395652	395652	37	87.438	19.971	21.101	0	258	258	2	1	-10921639	203.000	198	122	255	4263	44.381	4.800	0.237	1.755
ID395653	395653	39	48.663	14.503	23.589	0	258	258	2	1	-10921639	164.619	169	85	231	3457	41.370	7.600	0.126	0.888
ID395660	395660	None	43.950	12.759	26.246	0	259	259	2	1	-10921639	130.905	129	77	201	2749	36.417	2.000	0.129	0.823
ID395658	395658	37	93.262	20.101	21.104	0	259	259	2	1	-10921639	195.857	183	119	255	4113	44.569	4.800	0.252	1.767
ID395659	395659	39	53.865	14.616	22.680	0	259	259	2	1	-10921639	169.190	172	96	243	3553	39.482	4.800	0.134	1.012
ID395657	395657	41	47.101	19.929	11.856	0	259	259	2	1	-10921639	137.143	130	67	180	2880	28.737	4.800	0.160	1.316
ID395646	395646	37	90.638	20.167	21.075	0	260	260	2	1	-10921639	202.429	201	129	255	4251	43.149	4.800	0.251	1.880
ID395647	395647	39	53.783	13.748	23.453	0	260	260	2	1	-10921639	181.000	183	117	241	3801	31.493	4.800	0.143	1.441
ID395645	395645	41	55.740	20.464	12.374	0	260	260	2	1	-10921639	142.286	137	74	209	2988	36.252	4.800	0.183	1.216
ID395662	395662	37	93.151	20.121	20.951	0	261	261	2	1	-10921639	197.905	201	124	255	4156	47.175	2.000	0.245	1.653
ID395663	395663	39	51.859	13.685	22.281	0	261	261	2	1	-10921639	175.476	172	121	255	3685	32.394	2.000	0.106	1.042
ID395661	395661	41	57.088	20.317	12.080	0	261	261	2	1	-10921639	144.000	142	76	206	3024	35.296	4.800	0.190	1.305
ID395664	395664	None	59.178	13.087	26.105	0	261	261	2	1	-10921639	147.190	149	93	229	3091	39.185	2.000	0.152	0.993
ID395654	395654	41	63.519	20.581	12.264	0	262	262	2	1	-10921639	146.857	147	77	242	3084	43.815	2.000	0.182	1.031
ID395655	395655	37	89.597	20.281	20.969	0	262	262	2	1	-10921639	187.429	193	114	255	3936	49.129	2.000	0.246	1.506
ID395656	395656	39	56.668	13.657	21.901	0	262	262	2	1	-10921639	171.143	162	111	251	3594	37.791	2.000	0.113	0.920
ID395668	395668	44	47.450	12.820	26.397	0	263	263	2	1	-10921639	142.190	147	88	200	2986	34.048	2.000	0.118	0.885
ID395666	395666	37	68.721	20.413	20.645	0	263	263	2	1	-10921639	174.333	186	100	243	3661	40.466	4.800	0.203	1.451
ID395667	395667	39	57.459	13.235	22.026	0	263	263	2	1	-10921639	180.667	175	130	255	3794	32.144	2.000	0.126	1.261
ID395665	395665	41	72.106	20.613	12.283	0	263	263	2	1	-10921639	162.000	150	69	255	3402	49.600	2.000	0.199	1.082
ID395670	395670	41	63.881	20.541	12.451	0	264	264	2	1	-10921639	152.429	146	73	251	3201	49.624	2.000	0.175	0.913
ID395671	395671	42	53.048	7.931	21.377	0	264	264	2	1	-10921639	130.810	127	71	209	2747	38.271	2.000	0.153	0.906
ID395669	395669	43	42.238	27.910	8.856	0	264	264	2	1	-10921639	86.619	82	46	133	1819	21.958	2.000	0.243	1.544
ID395674	395674	44	49.709	12.672	26.505	0	264	264	2	1	-10921639	134.143	133	76	198	2817	39.510	2.000	0.160	0.939
ID395672	395672	37	76.892	20.652	20.723	0	264	264	2	1	-10921639	176.286	177	93	250	3702	48.227	4.800	0.230	1.369
ID395673	395673	39	48.670	13.277	21.569	0	264	264	2	1	-10921639	170.524	158	122	239	3581	33.128	2.000	0.106	0.983
ID395694	395694	39	46.456	13.037	21.618	0	265	265	2	1	-10921639	176.476	175	135	229	3706	29.558	2.000	0.103	1.119
ID395692	395692	42	62.784	8.337	21.444	0	265	265	2	1	-10921639	141.857	140	68	246	2979	52.785	2.000	0.156	0.727
ID395693	395693	37	65.809	20.744	21.017	0	265	265	2	1	-10921639	160.048	161	85	234	3361	45.464	2.000	0.196	1.153
ID395690	395690	43	46.882	28.053	9.015	0	265	265	2	1	-10921639	87.762	83	49	156	1843	25.764	7.600	0.245	1.339
ID395691	395691	41	73.354	20.666	12.327	0	265	265	2	1	-10921639	159.429	149	74	255	3348	51.582	2.000	0.191	0.993
ID395695	395695	43	43.242	27.899	9.077	0	266	266	2	1	-10921639	90.714	89	60	130	1905	20.960	7.600	0.243	1.692
ID395700	395700	44	44.540	12.509	26.667	0	266	266	2	1	-10921639	134.333	148	74	215	2821	41.488	2.000	0.143	0.808
ID395698	395698	42	68.682	8.154	21.575	0	266	266	2	1	-10921639	157.667	155	96	253	3311	48.085	2.000	0.172	0.960
ID395699	395699	39	46.449	13.096	21.863	0	266	266	2	1	-10921639	179.286	177	141	223	3765	24.727	2.000	0.111	1.443
ID395696	395696	41	70.269	20.770	12.235	0	266	266	2	1	-10921639	154.571	159	76	253	3246	48.179	2.000	0.192	1.031
ID395697	395697	37	74.985	20.999	21.190	0	266	266	2	1	-10921639	169.762	165	100	255	3565	41.185	2.000	0.206	1.410
ID395702	395702	45	64.494	18.470	11.094	0	267	267	2	1	-10921639	153.524	144	89	251	3224	47.838	2.000	0.172	0.944
ID395703	395703	41	73.474	20.663	12.556	0	267	267	2	1	-10921639	167.333	154	107	255	3514	49.114	2.000	0.175	1.015
ID395701	395701	43	51.897	27.802	8.853	0	267	267	2	1	-10921639	104.333	106	66	162	2191	28.479	2.000	0.249	1.462
ID395706	395706	42	71.269	7.984	21.625	0	267	267	2	1	-10921639	164.000	158	97	255	3444	44.589	2.000	0.174	1.090
ID395707	395707	44	47.573	12.417	26.679	0	267	267	2	1	-10921639	137.905	137	86	220	2896	38.232	2.000	0.141	0.893
ID395704	395704	39	44.372	13.257	21.259	0	267	267	2	1	-10921639	176.048	170	130	229	3697	29.574	2.000	0.098	1.060
ID395705	395705	37	71.198	20.885	21.243	0	267	267	2	1	-10921639	162.095	159	88	253	3404	47.262	7.600	0.197	1.130
ID395684	395684	44	41.710	12.709	26.016	0	268	268	2	1	-10921639	158.714	171	95	199	3333	31.515	4.800	0.125	1.121
ID395682	395682	42	78.346	8.083	21.496	0	268	268	2	1	-10921639	167.667	170	76	255	3521	56.227	2.000	0.198	0.984
ID395683	395683	37	78.677	21.179	21.069	0	268	268	2	1	-10921639	161.333	163	98	252	3388	44.855	2.000	0.219	1.294
ID395680	395680	43	41.743	28.017	8.644	0	268	268	2	1	-10921639	97.333	91	64	151	2044	25.804	2.000	0.188	1.194
ID395681	395681	45	80.767	19.361	11.583	0	268	268	2	1	-10921639	186.810	170	127	255	3923	48.159	4.800	0.240	1.503
ID395686	395686	45	75.867	18.733	11.142	0	269	269	2	1	-10921639	164.381	169	73	241	3452	52.506	4.800	0.245	1.234
ID395687	395687	37	74.655	21.070	21.107	0	269	269	2	1	-10921639	158.143	161	97	253	3321	42.402	2.000	0.212	1.304
ID395685	395685	43	46.016	27.873	8.555	0	269	269	2	1	-10921639	98.190	92	59	144	2062	25.345	7.600	0.232	1.458
ID395688	395688	42	75.770	8.335	21.636	0	269	269	2	1	-10921639	167.048	158	104	255	3508	51.309	2.000	0.200	1.085
ID395689	395689	44	49.836	12.469	26.429	0	269	269	2	1	-10921639	157.667	159	95	228	3311	34.506	2.000	0.127	1.030
ID395678	395678	37	59.725	21.051	21.059	0	270	270	2	1	-10921639	153.286	163	99	224	3219	37.478	2.000	0.182	1.259
ID395679	395679	44	58.293	12.290	26.725	0	270	270	2	1	-10921639	152.667	154	73	232	3206	44.947	2.000	0.170	0.989
ID395676	395676	45	75.706	18.615	11.040	0	270	270	2	1	-10921639	162.000	168	68	253	3402	54.995	4.800	0.233	1.115
ID395677	395677	42	76.153	8.285	21.489	0	270	270	2	1	-10921639	157.000	155	69	255	3297	58.984	2.000	0.190	0.848
ID395675	395675	43	54.623	27.970	8.677	0	270	270	2	1	-10921639	100.286	93	53	166	2106	33.931	7.600	0.244	1.158
ID395710	395710	46	75.376	19.999	12.060	0	271	271	2	1	-10921639	181.143	186	78	255	3804	46.965	4.800	0.241	1.499
ID395711	395711	37	58.450	20.962	21.126	0	271	271	2	1	-10921639	150.619	150	96	213	3163	34.029	7.600	0.184	1.376
ID395708	395708	43	70.246	27.705	8.922	0	271	271	2	1	-10921639	112.190	103	45	202	2356	42.684	2.000	0.285	1.167
ID395709	395709	45	72.226	18.692	11.422	0	271	271	2	1	-10921639	163.524	175	60	253	3434	59.762	4.800	0.244	1.073
ID395712	395712	42	77.587	8.312	21.726	0	271	271	2	1	-10921639	176.000	164	99	255	3696	51.843	2.000	0.200	1.131
ID395713	395713	44	69.525	12.417	26.583	0	271	271	2	1	-10921639	157.952	155	79	255	3317	53.844	2.000	0.201	0.984
ID395719	395719	43	86.970	27.862	8.756	0	272	272	2	1	-10921639	126.238	107	52	236	2651	51.490	2.000	0.313	1.169
ID395724	395724	44	60.589	12.599	26.248	0	272	272	2	1	-10921639	162.857	165	95	253	3420	41.178	2.000	0.153	1.047
ID395722	395722	37	60.541	21.032	20.692	0	272	272	2	1	-10921639	150.667	153	95	224	3164	39.973	2.000	0.181	1.153
ID395723	395723	42	77.801	8.386	21.736	0	272	272	2	1	-10921639	177.381	181	81	255	3725	56.528	2.000	0.197	1.032
ID395720	395720	46	70.159	18.655	11.328	0	272	272	2	1	-10921639	154.143	168	46	242	3237	56.899	7.600	0.230	1.012
ID395721	395721	45	69.695	18.655	11.328	0	272	272	2	1	-10921639	154.143	168	46	242	3237	56.899	7.600	0.230	1.012
ID395718	395718	44	67.573	12.299	26.372	0	273	273	2	1	-10921639	186.190	185	121	255	3910	37.093	2.000	0.174	1.487
ID395716	395716	37	50.873	21.055	19.786	0	273	273	2	1	-10921639	155.048	156	91	217	3256	34.005	2.000	0.168	1.310
ID395717	395717	42	73.964	8.451	21.700	0	273	273	2	1	-10921639	177.333	162	84	255	3724	54.959	2.000	0.189	1.027
ID395714	395714	43	79.234	27.569	8.895	0	273	273	2	1	-10921639	122.952	103	60	242	2582	51.172	2.000	0.292	1.087
ID395715	395715	46	75.019	18.215	11.334	0	273	273	2	1	-10921639	144.238	146	53	255	3029	61.379	2.000	0.199	0.781
ID395726	395726	46	73.291	20.008	12.157	0	274	274	2	1	-10921639	171.571	165	91	242	3603	47.967	4.800	0.229	1.331
ID395727	395727	37	64.343	20.854	19.734	0	274	274	2	1	-10921639	163.476	153	89	238	3433	39.751	7.600	0.202	1.385
ID395725	395725	43	86.397	27.602	9.038	0	274	274	2	1	-10921639	133.524	133	68	249	2804	53.579	2.000	0.302	1.157
ID395728	395728	42	75.602	8.297	21.824	0	274	274	2	1	-10921639	174.286	165	83	255	3660	55.496	2.000	0.178	0.950
ID395729	395729	44	65.278	12.338	26.361	0	274	274	2	1	-10921639	185.857	180	124	255	3903	36.481	2.000	0.167	1.458
ID395734	395734	42	77.840	8.296	21.867	0	275	275	2	1	-10921639	181.190	175	96	255	3805	55.238	2.000	0.189	1.043
ID395735	395735	44	76.068	12.126	26.070	0	275	275	2	1	-10921639	190.619	201	97	255	4003	45.012	2.000	0.193	1.371
ID395732	395732	46	64.629	20.469	12.326	0	275	275	2	1	-10921639	170.667	170	86	242	3584	44.839	4.800	0.221	1.377
ID395733	395733	37	63.088	20.928	19.451	0	275	275	2	1	-10921639	166.524	169	99	249	3497	38.847	2.000	0.159	1.177
ID395730	395730	43	97.816	27.537	9.047	0	275	275	2	1	-10921639	139.810	125	63	255	2936	62.791	2.000	0.339	1.127
ID395731	395731	None	61.597	18.423	11.217	0	275	275	2	1	-10921639	134.619	130	60	242	2827	54.091	2.000	0.167	0.712
ID395740	395740	44	73.952	11.964	26.117	0	276	276	2	1	-10921639	190.190	184	103	255	3994	45.586	2.000	0.184	1.294
ID395738	395738	37	62.321	21.102	19.122	0	276	276	2	1	-10921639	165.619	156	104	255	3478	38.408	2.000	0.146	1.098
ID395739	395739	42	75.567	8.288	21.754	0	276	276	2	1	-10921639	179.762	177	92	255	3775	53.499	2.000	0.177	1.010
ID395736	395736	43	96.532	27.719	9.050	0	276	276	2	1	-10921639	135.143	125	62	255	2838	58.356	2.000	0.328	1.145
ID395737	395737	46	68.896	20.000	12.063	0	276	276	2	1	-10921639	165.429	165	77	228	3474	44.182	4.800	0.218	1.342
ID395750	395750	44	75.729	11.964	26.116	0	277	277	2	1	-10921639	185.238	175	111	255	3890	46.297	2.000	0.180	1.223
ID395748	395748	37	45.588	20.917	19.178	0	277	277	2	1	-10921639	158.190	158	103	223	3322	30.270	2.000	0.116	1.085
ID395749	395749	42	79.160	8.260	21.870	0	277	277	2	1	-10921639	180.381	171	100	255	3788	53.328	2.000	0.190	1.081
ID395746	395746	43	100.043	27.711	9.306	0	277	277	2	1	-10921639	141.571	137	54	255	2973	61.962	2.000	0.356	1.199
ID395747	395747	46	68.068	19.546	12.021	0	277	277	2	1	-10921639	175.524	178	99	241	3686	43.692	4.800	0.218	1.437
ID395742	395742	46	68.349	20.000	12.000	0	278	278	2	1	-10921639	174.857	181	86	237	3672	46.860	4.800	0.219	1.339
ID395743	395743	37	50.350	21.102	18.609	0	278	278	2	1	-10921639	160.048	161	96	219	3361	33.677	2.000	0.136	1.138
ID395741	395741	43	91.768	27.735	9.109	0	278	278	2	1	-10921639	135.810	129	75	246	2852	53.284	2.000	0.332	1.272
ID395744	395744	42	74.956	8.296	21.927	0	278	278	2	1	-10921639	168.048	171	84	255	3529	57.855	2.000	0.164	0.819
ID395745	395745	44	75.840	11.858	25.790	0	278	278	2	1	-10921639	182.476	194	92	255	3832	51.375	2.000	0.192	1.143
ID395751	395751	43	104.857	28.086	8.778	0	279	279	2	1	-10921639	147.667	121	85	255	3101	55.481	2.000	0.352	1.387
ID395754	395754	42	64.075	8.407	21.829	0	279	279	2	1	-10921639	160.095	150	81	253	3362	52.682	2.000	0.150	0.791
ID395755	395755	44	79.224	11.784	26.063	0	279	279	2	1	-10921639	186.238	178	95	255	3911	51.537	2.000	0.198	1.195
ID395752	395752	46	70.740	20.657	12.314	0	279	279	2	1	-10921639	172.048	164	88	255	3613	48.361	2.000	0.186	1.118
ID395753	395753	37	43.377	21.619	18.430	0	279	279	2	1	-10921639	153.000	159	98	209	3213	32.153	2.000	0.129	1.091
ID395766	395766	42	66.998	8.393	21.687	0	280	280	2	1	-10921639	170.048	170	92	255	3571	49.085	2.000	0.166	0.988
ID395767	395767	44	79.818	12.100	26.238	0	280	280	2	1	-10921639	192.333	190	118	255	4039	44.487	2.000	0.206	1.475
ID395764	395764	46	57.610	20.693	12.218	0	280	280	2	1	-10921639	173.048	177	93	232	3634	39.080	4.800	0.174	1.310
ID395765	395765	37	51.398	21.276	18.335	0	280	280	2	1	-10921639	172.000	173	122	229	3612	31.140	2.000	0.123	1.210
ID395762	395762	43	91.259	28.180	8.786	0	280	280	2	1	-10921639	136.476	128	70	253	2866	52.834	2.000	0.310	1.224
ID395763	395763	47	65.947	18.444	11.107	0	280	280	2	1	-10921639	142.286	141	53	249	2988	55.314	2.000	0.164	0.726
ID395772	395772	48	56.151	9.219	25.781	0	281	281	2	1	-10921639	161.429	165	75	246	3390	53.342	2.000	0.125	0.674
ID395773	395773	44	77.848	12.335	26.312	0	281	281	2	1	-10921639	190.714	177	111	255	4005	42.898	2.000	0.196	1.457
ID395770	395770	46	56.525	21.979	12.541	0	281	281	2	1	-10921639	168.095	169	118	226	3530	33.744	2.000	0.152	1.317
ID395771	395771	42	55.496	8.562	21.562	0	281	281	2	1	-10921639	179.571	169	121	239	3771	33.002	2.000	0.123	1.190
ID395768	395768	43	79.715	28.327	8.979	0	281	281	2	1	-10921639	132.810	122	82	226	2789	42.235	2.000	0.296	1.437
ID395769	395769	47	56.311	18.187	10.921	0	281	281	2	1	-10921639	129.762	124	60	241	2725	46.284	2.000	0.137	0.674
ID395774	395774	43	97.646	28.337	8.730	0	282	282	2	1	-10921639	142.190	125	84	255	2986	54.161	2.000	0.339	1.329
ID395775	395775	47	54.438	18.713	11.252	0	282	282	2	1	-10921639	149.381	148	84	229	3137	45.787	4.800	0.194	1.062
ID395778	395778	48	66.257	9.026	25.875	0	282	282	2	1	-10921639	166.667	175	74	255	3500	51.662	2.000	0.142	0.800
ID395779	395779	44	70.124	12.434	26.348	0	282	282	2	1	-10921639	180.286	175	107	255	3786	45.525	2.000	0.166	1.127
ID395776	395776	None	41.355	21.975	16.557	0	282	282	2	1	-10921639	161.095	166	97	217	3383	33.190	2.000	0.108	0.948
ID395777	395777	42	60.463	8.660	21.751	0	282	282	2	1	-10921639	178.381	171	115	255	3746	37.101	2.000	0.131	1.116
ID395782	395782	46	54.166	21.936	13.008	0	283	283	2	1	-10921639	182.571	188	106	231	3834	34.291	7.600	0.163	1.491
ID395783	395783	42	49.448	8.768	21.168	0	283	283	2	1	-10921639	163.762	163	108	212	3439	32.254	2.000	0.138	1.230
ID395780	395780	43	95.001	28.208	8.767	0	283	283	2	1	-10921639	146.714	130	63	255	3081	50.828	2.000	0.324	1.413
ID395781	395781	47	57.597	18.411	10.969	0	283	283	2	1	-10921639	133.238	126	56	242	2798	51.172	2.000	0.144	0.654
ID395784	395784	48	70.492	8.850	25.858	0	283	283	2	1	-10921639	168.333	178	70	255	3535	54.384	2.000	0.166	0.881
ID395785	395785	44	74.383	12.347	26.239	0	283	283	2	1	-10921639	184.524	184	103	255	3875	45.573	2.000	0.174	1.201
ID395758	395758	46	54.301	22.370	13.095	0	284	284	2	1	-10921639	186.476	199	130	226	3916	28.576	7.600	0.163	1.830
ID395759	395759	42	48.355	8.772	21.334	0	284	284	2	1	-10921639	165.333	179	96	226	3472	36.699	2.000	0.126	1.010
ID395756	395756	43	90.735	28.261	8.898	0	284	284	2	1	-10921639	138.429	122	79	255	2907	49.787	2.000	0.307	1.305
ID395757	395757	47	49.814	18.415	11.265	0	284	284	2	1	-10921639	122.571	115	55	210	2574	51.560	2.000	0.122	0.519
ID395760	395760	48	65.121	8.818	26.028	0	284	284	2	1	-10921639	168.333	159	81	255	3535	47.266	2.000	0.148	0.916
ID395761	395761	44	67.879	12.480	26.488	0	284	284	2	1	-10921639	182.143	180	111	255	3825	39.740	2.000	0.157	1.245
ID395798	395798	43	96.697	28.230	8.747	0	285	285	2	1	-10921639	147.762	136	77	255	3103	53.022	2.000	0.319	1.347
ID395799	395799	47	51.342	18.422	11.314	0	285	285	2	1	-10921639	130.333	121	53	236	2737	54.568	2.000	0.126	0.536
ID395802	395802	48	65.099	9.042	26.112	0	285	285	2	1	-10921639	161.429	166	83	244	3390	47.652	2.000	0.151	0.887
ID395803	395803	44	58.554	12.777	26.196	0	285	285	2	1	-10921639	165.762	173	107	232	3481	36.791	2.000	0.155	1.211
ID395800	395800	46	66.878	22.548	13.298	0	285	285	2	1	-10921639	192.000	198	118	249	4032	45.018	4.800	0.187	1.345
ID395801	395801	42	44.167	8.640	21.574	0	285	285	2	1	-10921639	158.429	157	103	229	3327	32.942	2.000	0.099	0.869
ID395790	395790	48	70.367	8.671	26.097	0	286	286	2	1	-10921639	154.762	155	89	255	3250	47.232	2.000	0.157	0.890
ID395791	395791	44	50.082	12.788	26.365	0	286	286	2	1	-10921639	157.143	159	95	214	3300	32.791	2.000	0.135	1.140
ID395788	395788	46	70.564	22.612	12.935	0	286	286	2	1	-10921639	207.857	213	150	255	4365	34.245	4.800	0.197	1.995
ID395789	395789	42	57.762	8.564	21.033	0	286	286	2	1	-10921639	157.667	153	99	236	3311	35.305	2.000	0.141	1.105
ID395786	395786	43	97.741	28.178	8.894	0	286	286	2	1	-10921639	143.905	136	75	255	3022	52.056	2.000	0.327	1.362
ID395787	395787	47	51.738	18.488	11.293	0	286	286	2	1	-10921639	135.333	134	46	238	2842	58.650	2.000	0.129	0.529
ID395814	395814	48	46.999	8.610	25.903	0	287	287	2	1	-10921639	143.810	148	75	219	3020	37.082	2.000	0.104	0.729
ID395815	395815	44	63.007	13.101	26.100	0	287	287	2	1	-10921639	161.048	163	92	232	3382	36.332	2.000	0.171	1.295
ID395812	395812	46	66.425	22.928	12.855	0	287	287	2	1	-10921639	197.952	201	150	252	4157	33.413	4.800	0.181	1.815
ID395813	395813	42	63.254	8.283	21.336	0	287	287	2	1	-10921639	151.333	148	59	238	3178	52.065	2.000	0.167	0.834
ID395810	395810	43	98.846	28.118	8.986	0	287	287	2	1	-10921639	152.667	140	85	255	3206	51.430	2.000	0.319	1.435
ID395811	395811	47	61.391	18.754	11.649	0	287	287	2	1	-10921639	173.000	161	90	245	3633	46.029	2.000	0.157	1.022
ID395796	395796	48	55.082	8.760	26.129	0	288	288	2	1	-10921639	146.333	150	84	221	3073	35.884	2.000	0.143	1.019
ID395797	395797	44	45.235	13.266	26.053	0	288	288	2	1	-10921639	150.381	151	96	199	3158	28.675	4.800	0.142	1.304
ID395794	395794	46	64.827	23.805	12.642	0	288	288	2	1	-10921639	183.714	183	112	255	3858	42.569	4.800	0.172	1.269
ID395795	395795	42	71.885	8.340	21.355	0	288	288	2	1	-10921639	151.333	151	67	255	3178	55.617	2.000	0.198	0.900
ID395792	395792	43	96.729	28.006	8.821	0	288	288	2	1	-10921639	144.952	142	81	255	3044	53.180	2.000	0.316	1.308
ID395793	395793	47	69.461	18.689	11.340	0	288	288	2	1	-10921639	170.286	176	69	255	3576	62.900	2.000	0.200	0.903
ID395806	395806	46	74.545	23.816	12.369	0	289	289	2	1	-10921639	180.381	165	100	255	3788	55.271	2.000	0.178	0.987
ID395807	395807	42	64.390	8.454	21.518	0	289	289	2	1	-10921639	155.952	148	82	255	3275	51.300	2.000	0.161	0.844
ID395804	395804	43	91.832	27.995	8.889	0	289	289	2	1	-10921639	133.476	114	67	255	2803	53.097	2.000	0.293	1.140
ID395805	395805	47	74.072	18.819	11.269	0	289	289	2	1	-10921639	173.905	178	74	255	3652	57.104	4.800	0.211	1.061
ID395808	395808	48	56.608	8.541	26.049	0	289	289	2	1	-10921639	146.333	149	73	231	3073	41.217	2.000	0.138	0.863
ID395809	395809	44	55.426	13.587	25.685	0	289	289	2	1	-10921639	145.952	149	53	224	3065	48.519	2.000	0.162	0.839
ID395830	395830	42	67.881	8.457	21.531	0	290	290	2	1	-10921639	155.238	148	75	244	3260	54.310	2.000	0.176	0.856
ID395831	395831	48	47.185	8.642	25.715	0	290	290	2	1	-10921639	134.000	144	64	199	2814	42.446	2.000	0.126	0.705
ID395828	395828	47	65.051	18.741	11.298	0	290	290	2	1	-10921639	162.952	159	64	255	3422	59.563	2.000	0.187	0.861
ID395829	395829	46	77.464	23.677	11.818	0	290	290	2	1	-10921639	185.905	192	112	255	3904	48.963	2.000	0.185	1.188
ID395827	395827	43	73.368	27.879	8.814	0	290	290	2	1	-10921639	122.905	112	70	223	2581	47.772	2.000	0.240	0.995
ID395832	395832	44	47.460	13.164	26.358	0	290	290	2	1	-10921639	154.857	161	96	193	3252	28.058	4.800	0.171	1.614
ID395820	395820	48	46.414	8.482	25.838	0	291	291	2	1	-10921639	115.190	105	46	206	2419	53.093	2.000	0.104	0.409
ID395821	395821	44	49.582	13.392	26.282	0	291	291	2	1	-10921639	152.333	158	98	194	3199	29.140	4.800	0.166	1.491
ID395818	395818	46	80.233	23.883	11.639	0	291	291	2	1	-10921639	192.810	169	130	255	4049	50.613	2.000	0.208	1.311
ID395819	395819	42	69.146	8.542	21.760	0	291	291	2	1	-10921639	178.429	172	115	255	3747	39.449	2.000	0.159	1.240
ID395816	395816	43	75.715	28.145	8.832	0	291	291	2	1	-10921639	127.000	122	76	243	2667	44.722	7.600	0.241	1.103
ID395817	395817	47	51.644	18.313	11.448	0	291	291	2	1	-10921639	141.810	147	67	244	2978	51.067	2.000	0.119	0.591
ID395822	395822	43	62.208	27.716	9.036	0	292	292	2	1	-10921639	119.381	111	74	214	2507	42.028	7.600	0.209	0.981
ID395823	395823	47	59.648	18.513	11.337	0	292	292	2	1	-10921639	166.571	157	84	249	3498	53.403	4.800	0.195	1.017
ID395826	395826	44	59.933	13.288	26.485	0	292	292	2	1	-10921639	166.048	164	95	221	3487	37.551	4.800	0.193	1.433
ID395824	395824	46	68.788	23.771	11.508	0	292	292	2	1	-10921639	174.333	157	107	252	3661	49.516	2.000	0.172	1.035
ID395825	395825	42	68.921	8.485	21.693	0	292	292	2	1	-10921639	166.333	158	82	255	3493	52.091	2.000	0.185	0.996
ID395836	395836	42	72.914	8.374	21.518	0	293	293	2	1	-10921639	172.810	176	83	255	3629	54.226	2.000	0.184	0.992
ID395837	395837	44	71.439	13.708	26.751	0	293	293	2	1	-10921639	146.238	159	45	244	3071	56.516	2.000	0.208	0.892
ID395834	395834	47	68.698	18.721	11.345	0	293	293	2	1	-10921639	162.143	150	78	248	3405	52.852	2.000	0.209	1.059
ID395835	395835	46	73.136	23.837	11.540	0	293	293	2	1	-10921639	180.476	158	117	255	3790	45.404	2.000	0.191	1.275
ID395833	395833	43	58.454	27.741	8.807	0	293	293	2	1	-10921639	121.381	126	69	195	2549	38.574	7.600	0.220	1.135
ID395838	395838	43	56.052	27.530	8.919	0	294	294	2	1	-10921639	113.905	97	69	198	2392	38.493	7.600	0.222	1.077
ID395839	395839	47	77.972	18.797	11.209	0	294	294	2	1	-10921639	164.476	157	85	252	3454	52.666	2.000	0.235	1.188
ID395842	395842	42	76.566	8.570	21.938	0	294	294	2	1	-10921639	191.429	173	127	255	4020	41.010	2.000	0.189	1.484
ID395843	395843	44	81.077	13.707	26.720	0	294	294	2	1	-10921639	150.381	161	45	255	3158	59.394	2.000	0.239	0.977
ID395840	395840	46	56.781	24.220	11.698	0	294	294	2	1	-10921639	169.333	165	110	226	3556	34.887	4.800	0.183	1.503
ID395841	395841	49	43.496	13.734	17.833	0	294	294	2	1	-10921639	170.000	169	122	244	3570	29.389	2.000	0.102	1.075
ID395862	395862	44	84.536	13.519	26.636	0	295	295	2	1	-10921639	164.905	172	71	255	3463	64.645	2.000	0.241	0.990
ID395860	395860	49	45.205	14.740	17.333	0	295	295	2	1	-10921639	176.524	178	135	231	3707	29.020	4.800	0.114	1.245
ID395861	395861	42	70.729	8.508	21.917	0	295	295	2	1	-10921639	188.095	179	134	255	3950	39.244	2.000	0.168	1.378
ID395858	395858	47	60.116	18.395	11.068	0	295	295	2	1	-10921639	151.619	135	88	241	3184	44.350	2.000	0.164	0.962
ID395859	395859	46	77.401	24.237	11.614	0	295	295	2	1	-10921639	190.286	171	130	255	3996	41.212	4.800	0.207	1.581
ID395857	395857	43	47.117	27.886	8.668	0	295	295	2	1	-10921639	102.667	100	49	179	2156	35.042	7.600	0.177	0.880
ID395856	395856	44	81.883	13.511	26.559	0	296	296	2	1	-10921639	161.571	170	69	255	3393	61.716	2.000	0.242	1.020
ID395854	395854	42	66.156	8.420	21.571	0	296	296	2	1	-10921639	162.810	159	85	252	3419	51.044	2.000	0.171	0.930
ID395855	395855	None	40.369	8.136	25.743	0	296	296	2	1	-10921639	112.429	106	48	207	2361	46.372	2.000	0.077	0.346
ID395852	395852	46	81.407	24.105	11.772	0	296	296	2	1	-10921639	188.810	176	118	255	3965	44.155	2.000	0.216	1.518
ID395853	395853	49	52.725	14.144	17.931	0	296	296	2	1	-10921639	184.762	184	148	242	3880	27.848	4.800	0.147	1.699
ID395850	395850	43	44.393	27.920	8.709	0	296	296	2	1	-10921639	100.238	103	55	164	2105	31.640	7.600	0.187	0.999
ID395851	395851	47	69.575	18.467	10.923	0	296	296	2	1	-10921639	155.905	144	95	253	3274	46.947	2.000	0.187	1.048
ID395846	395846	46	73.766	24.333	12.070	0	297	297	2	1	-10921639	186.571	178	121	255	3918	39.353	4.800	0.194	1.539
ID395847	395847	49	52.808	14.355	17.594	0	297	297	2	1	-10921639	191.619	183	147	239	4024	29.644	2.000	0.127	1.458
ID395844	395844	43	47.737	27.596	8.722	0	297	297	2	1	-10921639	106.190	102	47	184	2230	37.300	7.600	0.194	0.927
ID395845	395845	47	65.125	18.770	10.633	0	297	297	2	1	-10921639	158.333	140	97	251	3325	45.914	2.000	0.182	1.064
ID395848	395848	42	69.708	8.570	21.738	0	297	297	2	1	-10921639	185.476	173	108	255	3895	41.443	2.000	0.177	1.345
ID395849	395849	44	82.536	13.621	27.121	0	297	297	2	1	-10921639	158.857	156	81	255	3336	52.762	2.000	0.244	1.182
ID395863	395863	43	56.626	27.948	8.754	0	298	298	2	1	-10921639	105.476	106	56	179	2215	34.304	2.000	0.245	1.211
ID395868	395868	44	81.201	13.640	27.086	0	298	298	2	1	-10921639	151.048	151	57	255	3172	57.780	2.000	0.232	0.983
ID395866	395866	49	62.840	14.492	17.511	0	298	298	2	1	-10921639	200.190	197	140	255	4204	37.619	4.800	0.158	1.455
ID395867	395867	42	70.567	8.762	21.856	0	298	298	2	1	-10921639	177.857	172	98	255	3735	41.515	2.000	0.172	1.260
ID395864	395864	47	68.185	18.850	10.753	0	298	298	2	1	-10921639	162.381	158	92	255	3410	49.968	2.000	0.199	1.081
ID395865	395865	46	75.850	23.934	12.141	0	298	298	2	1	-10921639	176.619	183	113	255	3709	48.511	2.000	0.192	1.172
ID395892	395892	42	54.579	8.566	21.560	0	299	299	2	1	-10921639	162.143	164	92	241	3405	41.032	2.000	0.138	0.955
ID395893	395893	44	82.472	13.526	26.932	0	299	299	2	1	-10921639	155.667	161	51	255	3269	61.848	2.000	0.239	0.969
ID395890	395890	46	74.500	24.224	12.294	0	299	299	2	1	-10921639	186.048	187	108	255	3907	47.436	7.600	0.182	1.207
ID395891	395891	49	50.197	14.028	17.893	0	299	299	2	1	-10921639	186.095	176	132	236	3908	29.931	2.000	0.122	1.347
ID395888	395888	43	41.506	28.101	8.300	0	299	299	2	1	-10921639	88.095	81	47	143	1850	30.412	2.000	0.210	1.006
ID395889	395889	47	70.647	20.080	10.643	0	299	299	2	1	-10921639	182.905	179	107	255	3841	48.635	4.800	0.200	1.256
ID395870	395870	47	73.099	20.006	10.496	0	300	300	2	1	-10921639	176.857	180	71	255	3714	57.583	4.800	0.239	1.186
ID395871	395871	46	70.166	24.402	12.436	0	300	300	2	1	-10921639	188.667	191	121	255	3962	47.891	7.600	0.169	1.140
ID395869	395869	43	42.204	28.607	7.942	0	300	300	2	1	-10921639	90.333	84	45	149	1897	27.354	4.800	0.261	1.368
ID395874	395874	44	80.636	13.453	26.779	0	300	300	2	1	-10921639	169.190	157	84	255	3553	51.477	2.000	0.229	1.223
ID395872	395872	49	62.044	14.318	17.676	0	300	300	2	1	-10921639	197.190	184	140	255	4141	35.418	2.000	0.143	1.391
ID395873	395873	42	56.917	8.314	21.244	0	300	300	2	1	-10921639	140.286	136	67	243	2946	51.404	2.000	0.131	0.634
ID395878	395878	49	62.847	14.247	17.870	0	301	301	2	1	-10921639	200.476	195	140	253	4210	32.579	2.000	0.159	1.689
ID395879	395879	42	67.413	8.390	21.082	0	301	301	2	1	-10921639	145.286	141	74	252	3051	55.351	2.000	0.173	0.773
ID395876	395876	47	75.451	19.495	10.543	0	301	301	2	1	-10921639	182.381	173	117	255	3830	48.949	2.000	0.211	1.298
ID395877	395877	46	67.276	24.423	12.288	0	301	301	2	1	-10921639	191.333	188	121	255	4018	40.476	7.600	0.164	1.329
ID395875	395875	43	42.156	28.444	8.217	0	301	301	2	1	-10921639	90.048	91	31	143	1891	31.767	2.000	0.213	0.994
ID395880	395880	44	75.727	13.457	26.720	0	301	301	2	1	-10921639	164.143	153	88	255	3447	49.829	2.000	0.208	1.136
ID395886	395886	42	56.770	8.337	21.000	0	302	302	2	1	-10921639	139.857	135	64	219	2937	46.148	2.000	0.150	0.789
ID395887	395887	44	78.168	13.281	26.734	0	302	302	2	1	-10921639	170.952	179	93	253	3590	47.343	4.800	0.236	1.379
ID395884	395884	55	55.166	13.053	14.968	0	302	302	2	1	-10921639	168.905	168	105	242	3547	41.209	2.000	0.123	0.900
ID395885	395885	49	49.115	14.450	17.453	0	302	302	2	1	-10921639	201.143	219	143	242	4224	34.303	4.800	0.145	1.483
ID395882	395882	47	74.835	19.944	10.410	0	302	302	2	1	-10921639	178.381	176	54	255	3746	57.831	4.800	0.233	1.167
ID395883	395883	46	71.617	24.366	12.607	0	302	302	2	1	-10921639	186.143	180	136	255	3909	40.476	7.600	0.179	1.396
ID395881	395881	43	40.747	28.543	8.362	0	302	302	2	1	-10921639	84.667	78	32	133	1778	31.078	7.600	0.245	1.073
ID395894	395894	47	61.373	20.532	10.688	0	303	303	2	1	-10921639	173.286	169	107	235	3639	41.298	2.000	0.159	1.153
ID395895	395895	46	61.065	24.151	12.781	0	303	303	2	1	-10921639	176.333	169	108	251	3703	37.114	7.600	0.170	1.383
ID395898	395898	44	67.483	13.340	26.591	0	303	303	2	1	-10921639	162.000	155	89	241	3402	43.854	4.800	0.212	1.291
ID395896	395896	55	54.495	13.196	15.157	0	303	303	2	1	-10921639	164.952	165	99	228	3464	40.520	2.000	0.127	0.920
ID395897	395897	42	51.775	8.458	21.005	0	303	303	2	1	-10921639	130.286	122	62	227	2736	46.137	2.000	0.143	0.708
ID395910	395910	47	64.962	19.771	10.081	0	304	304	2	1	-10921639	160.095	164	59	232	3362	45.796	4.800	0.213	1.226
ID395911	395911	46	46.184	24.558	12.995	0	304	304	2	1	-10921639	149.524	154	71	215	3140	41.441	7.600	0.123	0.790
ID395912	395912	42	42.289	9.001	21.149	0	304	304	2	1	-10921639	141.857	136	93	195	2979	32.231	2.000	0.118	0.930
ID395913	395913	44	68.899	13.364	26.366	0	304	304	2	1	-10921639	166.667	164	113	238	3500	32.102	4.800	0.213	1.824
ID395906	395906	42	41.330	9.059	21.042	0	305	305	2	1	-10921639	142.286	144	95	191	2988	29.685	2.000	0.125	1.064
ID395907	395907	44	55.746	13.441	26.409	0	305	305	2	1	-10921639	153.238	151	113	217	3218	26.289	4.800	0.190	1.859
ID395904	395904	47	60.873	20.005	10.263	0	305	305	2	1	-10921639	153.286	156	66	242	3219	47.180	4.800	0.208	1.119
ID395905	395905	46	43.535	24.300	13.075	0	305	305	2	1	-10921639	157.667	155	106	224	3311	28.159	7.600	0.120	1.199
ID395902	395902	42	49.175	9.802	21.372	0	306	306	2	1	-10921639	161.619	163	119	222	3394	27.935	4.800	0.146	1.470
ID395903	395903	44	51.238	13.344	26.328	0	306	306	2	1	-10921639	143.095	146	104	197	3005	29.828	2.000	0.158	1.307
ID395900	395900	46	41.364	24.579	12.558	0	306	306	2	1	-10921639	142.905	147	83	194	3001	35.084	7.600	0.136	0.976
ID395901	395901	50	46.779	14.064	16.878	0	306	306	2	1	-10921639	183.286	192	132	222	3849	25.726	4.800	0.134	1.680
ID395899	395899	47	70.463	19.867	10.285	0	306	306	2	1	-10921639	152.238	147	55	230	3197	53.338	4.800	0.229	1.065
ID395919	395919	47	88.752	19.601	10.190	0	307	307	2	1	-10921639	167.810	178	57	255	3524	58.401	2.000	0.271	1.226
ID395920	395920	50	42.391	14.893	17.844	0	307	307	2	1	-10921639	167.857	164	127	220	3525	23.823	2.000	0.106	1.353
ID395921	395921	44	41.109	13.956	26.002	0	307	307	2	1	-10921639	123.476	129	61	172	2593	31.019	2.000	0.139	0.971
ID395908	395908	47	92.628	19.819	10.413	0	308	308	2	1	-10921639	162.714	159	45	255	3417	67.416	2.000	0.284	1.067
ID395909	395909	50	45.348	14.590	18.242	0	308	308	2	1	-10921639	169.571	161	134	222	3561	26.311	4.800	0.124	1.423
ID395922	395922	47	79.960	20.073	10.581	0	309	309	2	1	-10921639	175.429	157	120	249	3684	42.829	2.000	0.233	1.551
ID395918	395918	51	42.421	24.209	13.753	0	310	310	2	1	-10921639	142.619	143	103	221	2995	30.642	7.600	0.104	0.876
ID395917	395917	47	71.479	20.294	10.764	0	310	310	2	1	-10921639	174.143	173	110	245	3657	41.512	4.800	0.223	1.530
ID395915	395915	47	73.541	19.248	10.312	0	311	311	2	1	-10921639	154.810	153	81	239	3251	47.857	4.800	0.247	1.281
ID395916	395916	51	52.216	24.347	13.686	0	311	311	2	1	-10921639	152.381	146	108	219	3200	31.789	7.600	0.141	1.182
ID395914	395914	47	55.761	18.856	9.348	0	312	312	2	1	-10921639	122.286	132	42	197	2568	50.078	7.600	0.191	0.783
ID395924	395924	51	52.967	24.093	13.913	0	313	313	2	1	-10921639	150.143	151	102	231	3153	32.341	7.600	0.155	1.243
ID395923	395923	51	50.271	24.112	13.759	0	314	314	2	1	-10921639	153.714	161	100	206	3228	29.030	4.800	0.157	1.441
ID395925	395925	51	44.512	23.999	13.564	0	315	315	2	1	-10921639	141.905	142	98	216	2980	29.757	7.600	0.135	1.134
ID395930	395930	51	52.018	24.124	13.567	0	316	316	2	1	-10921639	157.238	158	97	232	3302	31.085	4.800	0.160	1.398
ID395933	395933	51	49.206	23.979	13.738	0	317	317	2	1	-10921639	146.714	151	97	216	3081	30.788	2.000	0.149	1.232
ID395926	395926	52	40.475	18.755	9.802	0	318	318	2	1	-10921639	111.238	112	63	149	2336	27.550	4.800	0.193	1.306
ID395927	395927	51	41.012	24.199	13.567	0	318	318	2	1	-10921639	144.905	144	108	186	3043	23.324	4.800	0.151	1.631
ID395929	395929	52	43.577	18.525	9.718	0	319	319	2	1	-10921639	120.667	122	71	156	2534	23.735	4.800	0.208	1.750
ID395931	395931	52	40.170	18.745	9.713	0	320	320	2	1	-10921639	119.714	124	78	159	2514	25.358	4.800	0.194	1.537
ID395935	395935	52	65.637	18.815	9.892	0	321	321	2	1	-10921639	130.714	135	73	197	2745	36.277	2.000	0.250	1.442
ID395928	395928	52	47.591	18.501	9.599	0	322	322	2	1	-10921639	121.476	127	68	168	2551	25.228	4.800	0.214	1.695
ID395932	395932	52	57.178	18.672	9.920	0	323	323	2	1	-10921639	125.143	130	56	199	2628	37.779	2.000	0.226	1.221
ID395934	395934	52	74.284	18.676	10.007	0	324	324	2	1	-10921639	136.952	137	67	239	2876	45.068	2.000	0.245	1.197
ID395936	395936	52	82.118	18.619	9.920	0	325	325	2	1	-10921639	145.571	139	77	253	3057	48.281	2.000	0.255	1.226
ID395938	395938	53	44.291	13.584	25.869	0	326	326	2	1	-10921639	113.476	125	41	159	2383	33.970	4.800	0.200	1.115
ID395937	395937	52	100.199	18.681	9.831	0	326	326	2	1	-10921639	164.619	155	78	255	3457	53.316	2.000	0.308	1.454
ID395939	395939	52	97.358	18.650	9.921	0	327	327	2	1	-10921639	162.905	143	83	255	3421	50.150	2.000	0.314	1.551
ID395940	395940	None	40.342	24.088	14.743	0	327	327	2	1	-10921639	120.810	122	79	175	2537	26.330	2.000	0.146	1.173
ID395941	395941	53	41.998	12.723	25.866	0	327	327	2	1	-10921639	113.714	122	64	154	2388	26.356	4.800	0.194	1.399
ID395945	395945	52	98.286	18.733	10.098	0	328	328	2	1	-10921639	156.571	141	75	255	3288	53.648	2.000	0.317	1.406
ID395942	395942	52	101.294	18.973	10.005	0	329	329	2	1	-10921639	159.000	155	78	255	3339	53.892	2.000	0.314	1.411
ID395943	395943	54	41.047	24.220	14.010	0	329	329	2	1	-10921639	128.857	130	89	172	2706	22.562	4.800	0.150	1.493
ID395944	395944	53	46.376	12.110	25.969	0	329	329	2	1	-10921639	117.048	117	67	175	2458	28.232	2.000	0.192	1.334
ID395946	395946	52	97.046	18.970	10.158	0	330	330	2	1	-10921639	156.571	143	56	255	3288	59.876	2.000	0.289	1.173
ID395947	395947	54	43.375	24.428	14.544	0	330	330	2	1	-10921639	132.381	132	82	191	2780	27.058	2.000	0.145	1.241
ID395948	395948	53	47.194	12.351	25.837	0	330	330	2	1	-10921639	122.143	122	71	178	2565	30.150	4.800	0.191	1.300
ID395954	395954	53	43.709	12.446	25.635	0	331	331	2	1	-10921639	122.857	125	63	173	2580	32.745	2.000	0.149	0.972
ID395952	395952	52	104.618	19.199	10.143	0	331	331	2	1	-10921639	174.714	181	86	255	3669	58.987	2.000	0.312	1.408
ID395953	395953	54	59.487	24.194	14.067	0	331	331	2	1	-10921639	148.952	146	105	230	3128	33.482	2.000	0.170	1.296
ID395950	395950	54	64.828	24.241	14.157	0	332	332	2	1	-10921639	150.905	135	104	228	3169	35.636	2.000	0.183	1.310
ID395951	395951	53	56.585	12.961	25.371	0	332	332	2	1	-10921639	137.238	128	98	221	2882	31.895	2.000	0.167	1.232
ID395949	395949	52	104.624	19.057	10.079	0	332	332	2	1	-10921639	181.286	183	97	255	3807	54.886	2.000	0.317	1.591
ID395955	395955	52	107.684	18.932	10.060	0	333	333	2	1	-10921639	178.429	162	93	255	3747	57.755	2.000	0.310	1.460
ID395956	395956	54	44.492	24.118	14.482	0	333	333	2	1	-10921639	136.476	142	92	198	2866	24.734	4.800	0.154	1.474
ID395957	395957	53	51.657	12.637	25.974	0	333	333	2	1	-10921639	121.667	115	83	191	2555	31.872	2.000	0.176	1.143
ID395958	395958	52	104.517	18.979	10.113	0	334	334	2	1	-10921639	175.619	168	86	255	3688	58.735	2.000	0.303	1.391
ID395959	395959	53	63.409	12.942	26.108	0	334	334	2	1	-10921639	135.143	136	84	200	2838	32.789	2.000	0.232	1.551
ID395962	395962	53	64.562	12.583	25.943	0	335	335	2	1	-10921639	137.952	126	92	212	2897	37.345	2.000	0.219	1.329
ID395960	395960	52	110.594	18.858	10.068	0	335	335	2	1	-10921639	191.286	191	103	255	4017	55.834	2.000	0.329	1.696
ID395961	395961	54	40.385	24.004	13.579	0	335	335	2	1	-10921639	132.762	137	84	197	2788	30.060	4.800	0.132	1.031
ID395963	395963	52	110.171	18.926	9.963	0	336	336	2	1	-10921639	195.571	209	112	255	4107	52.426	4.800	0.331	1.855
ID395964	395964	54	41.681	24.003	13.914	0	336	336	2	1	-10921639	132.905	134	73	199	2791	30.438	7.600	0.115	0.901
ID395965	395965	53	58.036	12.806	25.767	0	336	336	2	1	-10921639	140.810	139	79	209	2957	34.042	4.800	0.200	1.376
ID395966	395966	52	112.729	18.894	10.015	0	337	337	2	1	-10921639	192.238	185	93	255	4037	54.400	4.800	0.346	1.815
ID395967	395967	54	40.586	24.010	13.947	0	337	337	2	1	-10921639	124.857	126	73	197	2622	27.418	4.800	0.138	1.107
ID395968	395968	53	58.616	12.824	25.916	0	337	337	2	1	-10921639	128.429	120	74	195	2697	36.066	2.000	0.209	1.232
ID395971	395971	52	108.625	18.866	10.037	0	338	338	2	1	-10921639	187.381	186	90	255	3935	54.798	4.800	0.334	1.713
ID395972	395972	53	66.086	12.832	26.128	0	338	338	2	1	-10921639	139.810	128	97	199	2936	30.969	4.800	0.241	1.754
ID395970	395970	53	63.337	12.898	25.904	0	339	339	2	1	-10921639	139.429	141	76	213	2928	33.884	2.000	0.233	1.556
ID395969	395969	52	110.641	18.700	9.964	0	339	339	2	1	-10921639	193.905	181	85	255	4072	56.473	4.800	0.329	1.699
ID395974	395974	53	61.874	12.970	26.120	0	340	340	2	1	-10921639	134.571	130	81	206	2826	33.793	2.000	0.214	1.402
ID395973	395973	52	109.057	18.742	10.095	0	340	340	2	1	-10921639	197.857	192	96	255	4155	55.136	4.800	0.333	1.791
