# Supplementary material for: Progressive enhancement of kinetic proofreading in T cell antigen discrimination from receptor activation to DAG generation
Source: eLife. 2022 Sep 20;11:e75263. doi: 10.7554/eLife.75263 (PMC9536835; doi:10.7554/eLife.75263)
Supplement: Figure 5—source data 1. — Each data table is the TrackMate ‘spot-statistics’ output of one cell over four cycles of blue-light illumination (frames 0–40, 100–140, 200–240, and 300–340, with 3 s interval between frames). We calculated the lifetime of TrackIDs that existed at the start of each period of blue-light illumination that did not last for the full period and fit the resulting lifetime distributions using custom Python scripts available at https://github.com/dbritain/KP-paper (copy archived at swh:1:rev:167fa456901903740f0f3ee6a3e5324bc45207ea, Britain, 2022). [file elife-75263-fig5-data1.zip › Fig5SourceData/LAT/lat2/cell6.csv]

Label	ID	TRACK_ID	QUALITY	POSITION_X	POSITION_Y	POSITION_Z	POSITION_T	FRAME	RADIUS	VISIBILITY	MANUAL_COLOR	MEAN_INTENSITY	MEDIAN_INTENSITY	MIN_INTENSITY	MAX_INTENSITY	TOTAL_INTENSITY	STANDARD_DEVIATION	ESTIMATED_DIAMETER	CONTRAST	SNR
ID398311	398311	0	51.081	8.061	7.209	0	0	0	2	1	-10921639	101.571	98	58	197	2133	40.879	2.000	0.173	0.734
ID398314	398314	1	63.132	11.086	20.645	0	0	0	2	1	-10921639	125.810	120	64	253	2642	46.972	2.000	0.194	0.871
ID398312	398312	2	60.542	8.168	11.980	0	0	0	2	1	-10921639	149.667	135	96	255	3143	43.665	2.000	0.130	0.789
ID398313	398313	3	63.649	13.821	14.422	0	0	0	2	1	-10921639	164.381	154	91	238	3452	43.111	2.000	0.175	1.138
ID398332	398332	3	64.881	14.158	14.568	0	1	1	2	1	-10921639	174.619	166	100	247	3667	40.458	2.000	0.172	1.266
ID398333	398333	1	56.858	11.139	20.727	0	1	1	2	1	-10921639	123.000	125	72	224	2583	39.072	2.000	0.193	1.018
ID398330	398330	0	48.001	8.359	7.461	0	1	1	2	1	-10921639	109.286	98	50	191	2295	44.474	2.000	0.151	0.646
ID398331	398331	2	69.590	8.004	12.003	0	1	1	2	1	-10921639	166.333	158	104	255	3493	41.448	2.000	0.163	1.125
ID398326	398326	2	63.796	7.737	11.969	0	2	2	2	1	-10921639	157.238	152	105	255	3302	39.187	2.000	0.149	1.041
ID398327	398327	3	45.126	13.819	14.544	0	2	2	2	1	-10921639	155.810	159	95	204	3272	30.553	4.800	0.137	1.227
ID398328	398328	1	40.671	11.171	20.771	0	2	2	2	1	-10921639	107.000	105	76	172	2247	27.357	2.000	0.154	1.044
ID398335	398335	2	63.210	7.774	12.044	0	3	3	2	1	-10921639	153.048	150	90	255	3214	38.521	2.000	0.164	1.119
ID398336	398336	3	50.834	13.845	14.609	0	3	3	2	1	-10921639	151.619	140	101	218	3184	32.384	2.000	0.133	1.100
ID398323	398323	2	70.865	7.634	11.867	0	4	4	2	1	-10921639	159.286	142	115	255	3345	41.531	2.000	0.176	1.148
ID398324	398324	3	55.512	14.173	14.553	0	4	4	2	1	-10921639	161.095	161	105	224	3383	32.306	4.800	0.167	1.431
ID398315	398315	2	71.637	7.516	11.861	0	5	5	2	1	-10921639	160.333	145	114	255	3367	42.077	2.000	0.187	1.203
ID398317	398317	3	61.752	14.130	15.070	0	5	5	2	1	-10921639	162.190	162	104	251	3406	37.165	2.000	0.164	1.229
ID398319	398319	2	64.394	7.466	11.727	0	6	6	2	1	-10921639	140.905	133	64	237	2959	48.898	2.000	0.187	0.909
ID398320	398320	3	51.398	15.231	15.753	0	6	6	2	1	-10921639	154.905	150	116	210	3253	29.180	3.200	0.146	1.356
ID398318	398318	3	55.344	15.091	15.719	0	7	7	2	1	-10921639	144.190	137	98	215	3028	31.649	2.000	0.158	1.240
ID398316	398316	2	48.732	7.549	11.639	0	7	7	2	1	-10921639	134.286	133	91	196	2820	30.457	2.000	0.145	1.116
ID398322	398322	3	55.649	14.721	15.949	0	8	8	2	1	-10921639	138.429	130	92	216	2907	34.464	2.000	0.162	1.118
ID398321	398321	2	44.691	7.739	11.626	0	8	8	2	1	-10921639	136.905	135	90	194	2875	25.853	2.000	0.139	1.295
ID398329	398329	3	52.217	14.617	15.866	0	9	9	2	1	-10921639	135.714	128	87	210	2850	33.910	2.000	0.148	1.034
ID398325	398325	3	56.463	14.945	16.197	0	10	10	2	1	-10921639	143.905	137	97	219	3022	31.138	2.000	0.166	1.314
ID398334	398334	3	64.097	14.814	16.397	0	11	11	2	1	-10921639	147.381	140	74	225	3095	39.668	2.000	0.191	1.192
ID398337	398337	3	49.242	15.017	16.194	0	12	12	2	1	-10921639	136.190	134	73	195	2860	34.036	2.000	0.155	1.074
ID398338	398338	3	41.503	15.521	16.623	0	13	13	2	1	-10921639	119.810	117	68	176	2516	33.055	2.000	0.137	0.875
ID398339	398339	3	44.393	15.804	16.817	0	14	14	2	1	-10921639	119.810	124	76	180	2516	31.284	2.000	0.141	0.944
ID398340	398340	None	42.594	14.892	15.173	0	28	28	2	1	-10921639	117.952	116	83	197	2477	26.223	2.000	0.138	1.091
ID398342	398342	None	42.293	14.916	16.122	0	56	56	2	1	-10921639	115.524	116	82	159	2426	21.794	2.000	0.175	1.579
ID398341	398341	4	49.370	6.828	11.426	0	61	61	2	1	-10921639	103.286	96	59	173	2169	29.550	2.000	0.218	1.252
ID398351	398351	4	56.922	6.887	11.133	0	62	62	2	1	-10921639	102.429	95	57	189	2151	32.732	2.000	0.228	1.160
ID398352	398352	5	41.533	19.523	15.507	0	62	62	2	1	-10921639	90.619	87	40	161	1903	38.425	2.000	0.135	0.561
ID398346	398346	5	51.291	19.674	15.429	0	63	63	2	1	-10921639	102.905	96	62	182	2161	36.043	2.000	0.179	0.868
ID398345	398345	4	72.839	7.019	11.360	0	63	63	2	1	-10921639	118.143	106	65	214	2481	44.611	2.000	0.266	1.113
ID398343	398343	4	90.347	6.791	11.573	0	64	64	2	1	-10921639	133.095	106	55	255	2795	56.173	2.000	0.288	1.061
ID398344	398344	5	60.557	19.522	15.486	0	64	64	2	1	-10921639	115.429	104	65	206	2424	44.666	2.000	0.198	0.855
ID398347	398347	4	75.048	6.903	11.649	0	65	65	2	1	-10921639	136.238	124	88	237	2861	41.866	2.000	0.245	1.280
ID398348	398348	5	69.079	19.738	15.629	0	65	65	2	1	-10921639	123.619	116	55	249	2596	51.616	2.000	0.177	0.721
ID398354	398354	5	65.791	19.659	15.679	0	66	66	2	1	-10921639	129.143	112	76	255	2712	47.936	2.000	0.158	0.736
ID398353	398353	4	57.708	7.070	11.634	0	66	66	2	1	-10921639	116.238	105	73	182	2441	32.291	2.000	0.225	1.322
ID398350	398350	5	81.318	19.515	15.430	0	67	67	2	1	-10921639	136.571	128	57	255	2868	63.083	2.000	0.198	0.714
ID398349	398349	4	45.989	7.110	11.621	0	67	67	2	1	-10921639	114.381	116	46	159	2402	31.128	2.000	0.198	1.217
ID398360	398360	5	79.655	19.567	15.500	0	68	68	2	1	-10921639	128.952	123	55	255	2708	63.149	2.000	0.205	0.695
ID398358	398358	4	43.624	6.440	11.567	0	69	69	2	1	-10921639	96.571	97	36	159	2028	37.118	4.800	0.191	0.835
ID398359	398359	5	83.617	19.520	15.460	0	69	69	2	1	-10921639	137.952	129	52	255	2897	65.248	2.000	0.221	0.767
ID398355	398355	None	42.324	9.667	8.370	0	70	70	2	1	-10921639	115.190	106	67	183	2419	32.417	7.600	0.149	0.924
ID398356	398356	4	46.155	6.450	11.200	0	70	70	2	1	-10921639	107.905	112	44	183	2266	38.462	2.000	0.183	0.869
ID398357	398357	5	83.389	19.282	15.621	0	70	70	2	1	-10921639	154.714	144	92	255	3249	50.026	2.000	0.233	1.170
ID398386	398386	6	51.576	11.145	20.829	0	71	71	2	1	-10921639	95.429	90	49	190	2004	36.644	2.000	0.197	0.855
ID398384	398384	4	43.239	6.364	10.958	0	71	71	2	1	-10921639	94.048	102	40	171	1975	35.116	2.000	0.191	0.860
ID398385	398385	5	77.666	19.159	15.478	0	71	71	2	1	-10921639	131.095	112	68	253	2753	51.146	2.000	0.241	0.995
ID398374	398374	6	46.218	11.501	20.642	0	72	72	2	1	-10921639	105.143	92	64	181	2208	34.870	2.000	0.182	0.927
ID398372	398372	4	42.763	6.833	10.573	0	72	72	2	1	-10921639	113.905	115	57	173	2392	32.376	2.000	0.181	1.079
ID398373	398373	5	74.615	18.993	15.206	0	72	72	2	1	-10921639	138.048	137	68	255	2899	43.709	2.000	0.237	1.211
ID398371	398371	7	47.824	9.399	8.616	0	72	72	2	1	-10921639	131.952	130	73	183	2771	25.662	4.800	0.195	1.680
ID398366	398366	5	71.918	18.677	15.043	0	73	73	2	1	-10921639	142.667	139	68	228	2996	45.220	2.000	0.238	1.212
ID398367	398367	6	61.271	11.366	20.658	0	73	73	2	1	-10921639	113.857	101	53	211	2391	46.860	2.000	0.207	0.835
ID398364	398364	7	48.577	9.800	8.317	0	73	73	2	1	-10921639	121.000	123	65	183	2541	30.731	4.800	0.195	1.283
ID398365	398365	4	40.139	6.908	10.500	0	73	73	2	1	-10921639	107.810	110	55	153	2264	29.949	4.800	0.163	1.009
ID398362	398362	5	69.899	18.784	15.107	0	74	74	2	1	-10921639	136.190	129	88	237	2860	39.571	2.000	0.241	1.337
ID398363	398363	6	65.137	11.484	20.902	0	74	74	2	1	-10921639	115.333	109	65	224	2422	44.241	2.000	0.242	1.015
ID398361	398361	7	54.645	9.579	8.231	0	74	74	2	1	-10921639	115.048	114	58	187	2416	37.480	2.000	0.202	1.030
ID398379	398379	7	48.713	10.026	8.325	0	75	75	2	1	-10921639	115.381	116	62	186	2423	32.460	2.000	0.191	1.138
ID398380	398380	5	50.003	18.699	14.905	0	75	75	2	1	-10921639	124.429	117	64	187	2613	36.349	2.000	0.176	1.023
ID398381	398381	6	70.559	10.984	20.867	0	75	75	2	1	-10921639	125.333	107	64	255	2632	46.613	2.000	0.206	0.920
ID398370	398370	6	77.044	11.206	20.755	0	76	76	2	1	-10921639	126.476	106	59	255	2656	54.102	2.000	0.232	0.879
ID398368	398368	None	40.208	6.446	10.234	0	76	76	2	1	-10921639	83.000	90	27	156	1743	35.686	3.200	0.214	0.820
ID398369	398369	5	53.587	18.268	15.014	0	76	76	2	1	-10921639	139.619	140	87	192	2932	28.764	4.800	0.192	1.561
ID398382	398382	5	47.240	18.192	14.618	0	77	77	2	1	-10921639	138.619	140	97	186	2911	25.303	4.800	0.180	1.668
ID398383	398383	6	62.000	11.175	20.715	0	77	77	2	1	-10921639	123.714	119	67	241	2598	44.640	2.000	0.185	0.866
ID398375	398375	8	46.219	16.101	8.084	0	78	78	2	1	-10921639	105.524	110	65	170	2216	28.135	2.000	0.196	1.229
ID398378	398378	6	69.298	11.454	20.483	0	78	78	2	1	-10921639	151.857	140	81	255	3189	48.447	2.000	0.195	1.024
ID398376	398376	9	43.192	6.785	10.396	0	78	78	2	1	-10921639	108.667	109	58	166	2282	31.226	4.800	0.189	1.106
ID398377	398377	5	58.769	18.423	14.522	0	78	78	2	1	-10921639	154.714	147	100	216	3249	33.339	4.800	0.191	1.488
ID398390	398390	6	75.244	11.613	20.448	0	79	79	2	1	-10921639	158.190	144	111	255	3322	47.067	2.000	0.207	1.152
ID398388	398388	9	41.704	7.251	10.081	0	79	79	2	1	-10921639	103.476	105	52	150	2173	32.076	2.000	0.185	1.009
ID398389	398389	5	48.633	18.681	14.402	0	79	79	2	1	-10921639	125.429	126	64	208	2634	38.409	2.000	0.160	0.903
ID398387	398387	8	47.823	16.582	8.074	0	79	79	2	1	-10921639	96.000	86	53	178	2016	37.739	2.000	0.174	0.755
ID398414	398414	9	55.552	7.929	9.789	0	80	80	2	1	-10921639	133.000	129	91	192	2793	29.875	4.800	0.225	1.634
ID398415	398415	5	50.752	18.481	14.485	0	80	80	2	1	-10921639	144.571	144	101	214	3036	31.904	2.000	0.144	1.141
ID398413	398413	8	53.688	17.000	8.233	0	80	80	2	1	-10921639	105.286	109	54	210	2211	39.895	2.000	0.184	0.822
ID398416	398416	6	74.300	11.750	20.436	0	80	80	2	1	-10921639	153.952	148	101	255	3233	47.596	2.000	0.203	1.092
ID398391	398391	8	48.775	16.864	8.245	0	81	81	2	1	-10921639	108.286	105	64	206	2274	38.846	2.000	0.150	0.725
ID398394	398394	6	81.159	11.764	20.380	0	81	81	2	1	-10921639	161.524	157	93	255	3392	48.945	2.000	0.220	1.189
ID398392	398392	9	48.257	7.369	10.157	0	81	81	2	1	-10921639	113.524	112	53	173	2384	38.144	4.800	0.220	1.074
ID398393	398393	5	49.998	18.321	14.043	0	81	81	2	1	-10921639	150.905	154	95	216	3169	31.670	6.349	0.139	1.163
ID398412	398412	6	74.013	11.612	20.499	0	82	82	2	1	-10921639	166.286	154	105	255	3492	47.221	2.000	0.192	1.134
ID398410	398410	8	49.645	16.949	8.161	0	82	82	2	1	-10921639	112.429	109	62	205	2361	37.302	2.000	0.157	0.819
ID398411	398411	5	43.390	18.540	13.997	0	82	82	2	1	-10921639	128.381	140	57	195	2696	43.532	2.000	0.138	0.716
ID398409	398409	9	40.354	9.039	8.218	0	82	82	2	1	-10921639	113.143	119	60	158	2376	29.884	7.600	0.160	1.043
ID398398	398398	8	56.543	17.307	8.015	0	83	83	2	1	-10921639	109.667	98	49	194	2303	38.576	2.000	0.173	0.840
ID398399	398399	9	40.835	8.458	8.897	0	83	83	2	1	-10921639	108.762	110	46	164	2284	32.511	4.800	0.196	1.095
ID398400	398400	5	56.049	18.222	14.414	0	83	83	2	1	-10921639	162.762	172	93	227	3418	33.821	4.800	0.181	1.477
ID398401	398401	6	72.360	11.681	20.353	0	83	83	2	1	-10921639	168.048	147	109	255	3529	49.865	2.000	0.192	1.085
ID398402	398402	8	58.859	17.113	8.197	0	84	84	2	1	-10921639	120.952	116	71	218	2540	39.161	2.000	0.190	0.985
ID398403	398403	5	56.259	18.066	14.877	0	84	84	2	1	-10921639	161.381	171	106	211	3389	32.202	4.800	0.182	1.541
ID398404	398404	6	82.103	11.713	20.251	0	84	84	2	1	-10921639	182.381	167	88	255	3830	48.409	2.000	0.217	1.343
ID398395	398395	8	62.365	16.968	8.094	0	85	85	2	1	-10921639	113.667	105	68	223	2387	41.642	2.000	0.201	0.914
ID398396	398396	5	46.229	18.075	15.069	0	85	85	2	1	-10921639	151.810	159	100	191	3188	29.827	4.800	0.156	1.374
ID398397	398397	6	78.063	11.515	20.329	0	85	85	2	1	-10921639	170.714	167	96	255	3585	47.906	2.000	0.211	1.243
ID398406	398406	8	69.287	17.100	8.011	0	86	86	2	1	-10921639	120.095	101	76	230	2522	41.653	2.000	0.227	1.066
ID398407	398407	5	44.312	16.029	15.498	0	86	86	2	1	-10921639	174.333	175	134	211	3661	23.838	4.800	0.136	1.753
ID398405	398405	10	47.692	9.447	8.254	0	86	86	2	1	-10921639	115.476	112	65	187	2425	37.429	7.600	0.186	0.969
ID398408	398408	6	75.586	11.479	20.289	0	86	86	2	1	-10921639	160.333	147	87	255	3367	53.920	2.000	0.190	0.950
ID398422	398422	10	46.346	9.261	8.389	0	87	87	2	1	-10921639	118.714	119	69	185	2493	36.143	2.000	0.168	0.944
ID398423	398423	8	72.848	16.991	8.240	0	87	87	2	1	-10921639	134.476	123	86	255	2824	47.861	2.000	0.220	1.015
ID398424	398424	6	71.659	11.717	19.978	0	87	87	2	1	-10921639	167.143	157	95	255	3510	46.784	2.000	0.186	1.123
ID398436	398436	6	63.325	11.633	20.038	0	88	88	2	1	-10921639	165.333	158	112	255	3472	39.626	2.000	0.165	1.180
ID398434	398434	8	77.343	16.941	8.415	0	88	88	2	1	-10921639	138.619	124	74	255	2911	50.689	2.000	0.242	1.064
ID398435	398435	5	50.649	15.088	15.720	0	88	88	2	1	-10921639	188.810	180	150	241	3965	24.570	4.800	0.140	1.885
ID398433	398433	10	56.733	9.266	8.177	0	88	88	2	1	-10921639	121.000	110	64	204	2541	39.549	2.000	0.220	1.103
ID398420	398420	11	48.886	17.623	15.814	0	89	89	2	1	-10921639	140.952	138	73	216	2960	42.899	2.000	0.142	0.819
ID398421	398421	6	68.255	11.681	20.175	0	89	89	2	1	-10921639	166.381	158	109	255	3494	40.933	2.000	0.184	1.262
ID398418	398418	8	77.688	16.995	8.468	0	89	89	2	1	-10921639	145.095	135	72	255	3047	52.813	2.000	0.228	1.022
ID398419	398419	5	49.421	15.097	15.569	0	89	89	2	1	-10921639	180.952	177	116	235	3800	29.332	2.000	0.129	1.407
ID398417	398417	10	61.000	9.355	7.988	0	89	89	2	1	-10921639	124.952	117	59	224	2624	43.287	2.000	0.200	0.962
ID398428	398428	6	66.504	11.717	20.133	0	90	90	2	1	-10921639	159.048	154	111	255	3340	41.641	2.000	0.177	1.149
ID398426	398426	8	69.726	16.806	8.392	0	90	90	2	1	-10921639	131.524	133	65	255	2762	51.850	2.000	0.196	0.831
ID398427	398427	11	59.989	17.798	15.597	0	90	90	2	1	-10921639	146.810	144	64	235	3083	48.655	2.000	0.161	0.835
ID398425	398425	10	56.156	9.176	8.249	0	90	90	2	1	-10921639	126.381	121	64	214	2654	38.369	2.000	0.209	1.139
ID398438	398438	8	61.976	16.796	8.320	0	91	91	2	1	-10921639	120.476	119	67	249	2530	46.093	2.000	0.213	0.918
ID398439	398439	11	74.721	17.624	15.501	0	91	91	2	1	-10921639	158.286	154	63	255	3324	61.081	2.000	0.198	0.858
ID398437	398437	10	67.531	9.089	8.250	0	91	91	2	1	-10921639	133.476	116	55	222	2803	46.546	2.000	0.224	1.051
ID398440	398440	6	67.260	11.601	20.247	0	91	91	2	1	-10921639	159.762	154	105	255	3355	42.383	2.000	0.194	1.227
ID398454	398454	8	66.362	16.804	8.602	0	92	92	2	1	-10921639	126.667	114	67	255	2660	49.359	2.000	0.184	0.798
ID398455	398455	11	73.402	17.665	15.435	0	92	92	2	1	-10921639	156.000	162	86	251	3276	51.518	2.000	0.213	1.063
ID398453	398453	10	61.940	9.033	8.620	0	92	92	2	1	-10921639	149.381	139	82	205	3137	34.779	4.800	0.207	1.473
ID398456	398456	6	68.223	11.637	20.123	0	92	92	2	1	-10921639	149.762	149	88	255	3145	44.044	2.000	0.192	1.095
ID398444	398444	6	62.036	11.552	20.257	0	93	93	2	1	-10921639	147.381	140	101	233	3095	38.195	2.000	0.190	1.235
ID398442	398442	8	71.056	16.655	8.755	0	93	93	2	1	-10921639	125.143	112	55	255	2628	50.759	2.000	0.215	0.874
ID398443	398443	11	59.989	17.847	15.325	0	93	93	2	1	-10921639	142.429	139	85	243	2991	40.774	2.000	0.188	1.108
ID398441	398441	10	69.027	9.089	8.268	0	93	93	2	1	-10921639	139.000	137	69	214	2919	45.187	2.000	0.236	1.173
ID398430	398430	8	70.958	16.660	8.727	0	94	94	2	1	-10921639	129.476	116	65	255	2719	50.918	2.000	0.197	0.835
ID398431	398431	11	62.849	17.748	15.576	0	94	94	2	1	-10921639	147.905	152	79	227	3106	47.501	2.000	0.186	0.977
ID398429	398429	10	82.205	9.126	8.412	0	94	94	2	1	-10921639	145.429	140	59	255	3054	57.510	2.000	0.260	1.042
ID398432	398432	6	57.383	12.023	20.216	0	94	94	2	1	-10921639	145.143	143	97	220	3048	36.371	2.000	0.164	1.127
ID398446	398446	8	83.192	16.811	8.809	0	95	95	2	1	-10921639	138.952	129	69	255	2918	54.626	2.000	0.240	0.983
ID398447	398447	11	71.984	17.871	15.321	0	95	95	2	1	-10921639	160.000	158	88	255	3360	48.267	2.000	0.192	1.067
ID398445	398445	10	77.140	9.263	8.205	0	95	95	2	1	-10921639	141.952	137	71	255	2981	50.065	2.000	0.260	1.170
ID398448	398448	6	59.321	11.737	20.239	0	95	95	2	1	-10921639	153.000	147	102	234	3213	37.809	2.000	0.162	1.130
ID398452	398452	6	56.491	11.602	20.445	0	96	96	2	1	-10921639	151.286	142	101	225	3177	37.427	2.000	0.149	1.050
ID398450	398450	8	75.180	16.860	8.728	0	96	96	2	1	-10921639	132.143	116	69	255	2775	48.669	2.000	0.218	0.972
ID398451	398451	11	58.020	17.537	15.513	0	96	96	2	1	-10921639	146.857	142	77	239	3084	52.689	2.000	0.138	0.675
ID398449	398449	10	87.694	9.059	8.260	0	96	96	2	1	-10921639	154.333	138	73	255	3241	55.532	2.000	0.255	1.130
ID398462	398462	8	82.068	16.781	8.637	0	97	97	2	1	-10921639	130.238	115	63	255	2735	54.836	2.000	0.255	0.964
ID398463	398463	11	65.463	16.905	15.704	0	97	97	2	1	-10921639	158.095	157	79	247	3320	44.161	4.800	0.194	1.161
ID398461	398461	10	87.261	9.387	8.152	0	97	97	2	1	-10921639	148.667	148	60	255	3122	54.559	2.000	0.281	1.194
ID398464	398464	6	59.504	11.538	20.475	0	97	97	2	1	-10921639	146.238	143	95	218	3071	36.062	2.000	0.191	1.299
ID398476	398476	6	41.302	11.440	20.468	0	98	98	2	1	-10921639	123.238	120	67	195	2588	33.993	2.000	0.112	0.729
ID398474	398474	8	82.374	16.792	8.552	0	98	98	2	1	-10921639	131.857	116	57	255	2769	52.430	2.000	0.267	1.060
ID398475	398475	11	62.895	17.034	15.627	0	98	98	2	1	-10921639	152.381	158	74	244	3200	44.929	2.000	0.174	1.005
ID398473	398473	10	81.874	9.383	8.535	0	98	98	2	1	-10921639	151.333	145	77	255	3178	48.763	2.000	0.265	1.301
ID398468	398468	6	49.020	11.538	20.348	0	99	99	2	1	-10921639	141.619	134	102	216	2974	31.948	2.000	0.135	1.058
ID398466	398466	8	77.264	16.802	8.373	0	99	99	2	1	-10921639	122.333	112	58	255	2569	55.314	2.000	0.262	0.917
ID398467	398467	11	67.188	16.887	15.629	0	99	99	2	1	-10921639	163.476	175	71	255	3433	51.687	2.000	0.170	0.920
ID398465	398465	10	94.489	9.654	8.356	0	99	99	2	1	-10921639	161.905	154	81	255	3400	58.607	2.000	0.277	1.198
ID398460	398460	6	57.696	11.357	20.268	0	100	100	2	1	-10921639	135.429	128	77	234	2844	40.417	2.000	0.162	0.936
ID398458	398458	8	60.163	17.081	8.562	0	100	100	2	1	-10921639	129.905	124	87	220	2728	37.230	2.000	0.185	1.089
ID398459	398459	11	69.660	16.871	15.431	0	100	100	2	1	-10921639	172.619	181	106	255	3625	43.246	2.000	0.182	1.232
ID398457	398457	10	89.641	9.671	8.239	0	100	100	2	1	-10921639	162.238	143	100	255	3407	53.139	2.000	0.258	1.251
ID398470	398470	8	58.976	17.023	8.900	0	101	101	2	1	-10921639	128.524	131	79	233	2699	38.425	2.000	0.178	1.009
ID398471	398471	11	64.377	17.148	15.519	0	101	101	2	1	-10921639	168.048	162	88	255	3529	46.203	4.800	0.170	1.057
ID398469	398469	10	94.047	9.587	8.242	0	101	101	2	1	-10921639	158.905	137	96	255	3337	55.380	2.000	0.272	1.225
ID398472	398472	6	53.989	11.557	20.484	0	101	101	2	1	-10921639	137.524	137	96	206	2888	32.009	2.000	0.173	1.269
ID398484	398484	6	47.839	11.260	20.732	0	102	102	2	1	-10921639	115.667	115	60	186	2429	38.336	2.000	0.176	0.902
ID398482	398482	8	43.175	16.772	9.012	0	102	102	2	1	-10921639	129.333	128	81	224	2716	32.277	2.000	0.126	0.898
ID398483	398483	11	64.637	16.940	15.692	0	102	102	2	1	-10921639	169.286	172	100	255	3555	44.260	2.000	0.175	1.142
ID398481	398481	10	85.432	9.469	8.458	0	102	102	2	1	-10921639	155.000	156	60	255	3255	64.095	2.000	0.263	1.008
ID398478	398478	11	64.161	16.909	15.779	0	103	103	2	1	-10921639	165.000	164	104	255	3465	43.701	2.000	0.169	1.090
ID398477	398477	10	79.292	9.503	8.500	0	103	103	2	1	-10921639	154.476	143	81	255	3244	58.303	2.000	0.200	0.884
ID398479	398479	10	84.161	9.426	8.616	0	104	104	2	1	-10921639	162.000	161	81	255	3402	55.819	2.000	0.223	1.058
ID398480	398480	11	46.952	16.821	15.750	0	104	104	2	1	-10921639	154.190	157	87	224	3238	37.511	4.800	0.136	0.985
ID398488	398488	10	72.624	9.514	8.501	0	105	105	2	1	-10921639	159.000	143	111	252	3339	44.379	2.000	0.188	1.134
ID398489	398489	11	52.423	16.141	15.661	0	105	105	2	1	-10921639	164.143	158	96	216	3447	38.096	2.000	0.145	1.094
ID398486	398486	11	45.657	15.371	15.685	0	106	106	2	1	-10921639	167.190	172	96	219	3511	33.416	2.000	0.130	1.149
ID398485	398485	10	67.821	9.604	8.241	0	106	106	2	1	-10921639	142.381	128	86	251	2990	45.967	2.000	0.187	0.976
ID398487	398487	10	56.521	9.729	8.365	0	107	107	2	1	-10921639	131.476	120	64	230	2761	45.030	2.000	0.158	0.798
ID398490	398490	10	59.749	9.824	8.162	0	108	108	2	1	-10921639	136.667	128	87	222	2870	38.484	2.000	0.183	1.097
ID398493	398493	10	55.303	9.870	8.528	0	109	109	2	1	-10921639	131.524	129	82	220	2762	38.841	2.000	0.161	0.941
ID398491	398491	10	56.938	10.046	8.332	0	110	110	2	1	-10921639	122.857	111	72	218	2580	39.737	2.000	0.187	0.972
ID398492	398492	None	44.577	17.058	15.590	0	110	110	2	1	-10921639	144.238	138	95	197	3029	29.472	4.800	0.145	1.241
ID398500	398500	10	50.181	10.117	8.643	0	111	111	2	1	-10921639	115.714	107	76	208	2430	31.499	2.000	0.159	1.005
ID398501	398501	10	51.098	10.221	8.435	0	112	112	2	1	-10921639	113.667	106	63	197	2387	36.157	2.000	0.192	1.012
ID398494	398494	10	48.609	10.056	8.723	0	113	113	2	1	-10921639	121.143	114	90	208	2544	28.711	2.000	0.156	1.138
ID398495	398495	10	42.382	10.125	8.845	0	114	114	2	1	-10921639	119.095	119	82	187	2501	24.535	4.800	0.161	1.347
ID398496	398496	12	44.711	15.091	15.019	0	114	114	2	1	-10921639	157.857	153	123	205	3315	19.304	4.800	0.144	2.064
ID398499	398499	12	41.737	15.258	15.431	0	115	115	2	1	-10921639	167.524	171	128	206	3518	19.036	4.800	0.133	2.071
ID398498	398498	12	41.027	14.646	15.030	0	116	116	2	1	-10921639	160.476	159	134	200	3370	17.183	4.800	0.148	2.404
ID398497	398497	12	40.425	14.394	14.879	0	117	117	2	1	-10921639	157.238	150	126	194	3302	20.310	6.250	0.122	1.689
ID398502	398502	12	53.564	16.051	15.469	0	118	118	2	1	-10921639	161.381	156	129	219	3389	26.999	4.800	0.172	1.759
ID398504	398504	12	47.533	15.704	15.716	0	119	119	2	1	-10921639	142.905	150	96	205	3001	31.039	4.800	0.162	1.281
ID398503	398503	12	40.410	15.439	15.591	0	120	120	2	1	-10921639	151.381	149	112	192	3179	23.951	2.000	0.127	1.422
ID398507	398507	13	40.420	14.873	15.318	0	125	125	2	1	-10921639	151.476	148	105	192	3181	21.156	4.800	0.132	1.673
ID398505	398505	13	48.943	14.381	15.161	0	126	126	2	1	-10921639	160.143	161	123	223	3363	26.141	4.800	0.138	1.490
ID398506	398506	None	40.357	14.241	14.853	0	130	130	2	1	-10921639	133.857	133	96	192	2811	24.160	2.000	0.124	1.220
ID398508	398508	None	42.924	14.880	15.083	0	133	133	2	1	-10921639	140.429	138	107	181	2949	19.413	4.800	0.151	1.898
ID398514	398514	None	46.513	13.932	15.410	0	136	136	2	1	-10921639	130.619	123	101	206	2743	29.664	2.000	0.129	1.006
ID398509	398509	None	41.286	14.159	15.701	0	139	139	2	1	-10921639	129.857	129	98	194	2727	26.384	2.000	0.122	1.074
ID398512	398512	14	41.100	14.441	15.428	0	141	141	2	1	-10921639	131.048	128	91	186	2752	25.635	2.000	0.142	1.271
ID398510	398510	14	43.137	14.354	15.591	0	142	142	2	1	-10921639	134.286	131	95	215	2820	31.124	2.000	0.119	0.916
ID398511	398511	14	44.424	14.339	15.454	0	144	144	2	1	-10921639	135.476	121	98	222	2845	29.366	2.000	0.132	1.073
ID398513	398513	14	40.497	14.146	15.951	0	145	145	2	1	-10921639	122.762	116	91	208	2578	26.025	2.000	0.112	0.948
ID398515	398515	15	43.235	9.579	7.853	0	165	165	2	1	-10921639	101.429	100	54	158	2130	30.298	2.000	0.190	1.070
ID398516	398516	15	65.394	9.932	7.842	0	166	166	2	1	-10921639	116.714	109	58	194	2451	37.850	2.000	0.253	1.246
ID398517	398517	16	44.853	8.092	13.099	0	166	166	2	1	-10921639	109.571	110	55	158	2301	29.610	2.000	0.180	1.128
ID398522	398522	16	41.792	8.049	13.367	0	167	167	2	1	-10921639	108.619	114	46	167	2281	31.346	2.000	0.157	0.939
ID398521	398521	15	57.230	10.080	8.080	0	167	167	2	1	-10921639	119.571	114	58	180	2511	36.128	2.000	0.221	1.197
ID398528	398528	15	60.562	9.882	7.892	0	168	168	2	1	-10921639	122.190	114	74	186	2566	35.082	2.000	0.220	1.258
ID398529	398529	16	49.327	8.103	13.699	0	168	168	2	1	-10921639	115.667	110	48	199	2429	38.570	2.000	0.165	0.851
ID398518	398518	15	59.364	9.926	8.120	0	169	169	2	1	-10921639	116.714	106	68	210	2451	39.296	2.000	0.210	1.031
ID398519	398519	16	55.695	8.085	13.770	0	169	169	2	1	-10921639	121.810	126	64	206	2558	38.211	2.000	0.190	1.016
ID398520	398520	17	41.940	17.850	15.241	0	169	169	2	1	-10921639	119.952	126	78	162	2519	25.492	4.800	0.192	1.514
ID398523	398523	15	50.060	9.568	8.393	0	170	170	2	1	-10921639	115.810	112	55	194	2432	37.431	2.000	0.190	0.986
ID398524	398524	16	71.363	7.865	13.906	0	170	170	2	1	-10921639	137.000	147	71	228	2877	43.670	2.000	0.236	1.200
ID398525	398525	17	40.728	17.394	15.045	0	170	170	2	1	-10921639	120.810	120	87	170	2537	19.585	4.800	0.178	1.862
ID398526	398526	15	52.086	9.554	8.577	0	171	171	2	1	-10921639	132.952	120	92	220	2792	36.842	2.000	0.148	0.929
ID398527	398527	16	72.155	7.772	13.747	0	171	171	2	1	-10921639	145.143	153	72	248	3048	46.137	4.800	0.237	1.204
ID398534	398534	15	58.367	9.601	8.500	0	172	172	2	1	-10921639	123.667	111	67	218	2597	47.034	2.000	0.216	0.934
ID398535	398535	16	63.797	7.903	12.876	0	172	172	2	1	-10921639	149.286	154	82	200	3135	34.293	4.800	0.235	1.657
ID398530	398530	15	69.990	9.643	8.755	0	173	173	2	1	-10921639	145.095	135	93	255	3047	45.347	2.000	0.204	1.086
ID398531	398531	16	52.676	8.305	12.970	0	173	173	2	1	-10921639	141.571	143	67	208	2973	41.021	2.000	0.191	1.105
ID398532	398532	15	70.974	9.484	8.679	0	174	174	2	1	-10921639	148.952	137	73	255	3128	45.752	2.000	0.237	1.248
ID398533	398533	16	53.567	7.922	13.880	0	174	174	2	1	-10921639	128.095	125	68	225	2690	43.443	2.000	0.145	0.748
ID398536	398536	15	75.045	9.657	8.852	0	175	175	2	1	-10921639	155.190	149	78	255	3259	44.974	2.000	0.220	1.243
ID398537	398537	16	50.866	8.290	13.758	0	175	175	2	1	-10921639	134.238	129	69	220	2819	42.832	2.000	0.138	0.758
ID398538	398538	15	71.057	9.630	9.167	0	176	176	2	1	-10921639	154.619	143	95	243	3247	42.115	2.000	0.221	1.330
ID398543	398543	15	73.564	9.516	8.892	0	177	177	2	1	-10921639	159.857	156	101	242	3357	42.754	2.000	0.233	1.411
ID398544	398544	16	44.513	7.889	13.966	0	177	177	2	1	-10921639	129.333	130	69	237	2716	35.306	2.000	0.107	0.709
ID398542	398542	16	41.715	7.813	14.246	0	178	178	2	1	-10921639	126.333	126	81	211	2653	32.941	2.000	0.102	0.710
ID398540	398540	15	73.129	9.743	9.233	0	178	178	2	1	-10921639	159.476	157	97	255	3349	42.842	4.800	0.223	1.355
ID398541	398541	None	44.531	16.824	9.812	0	178	178	2	1	-10921639	112.190	109	69	206	2356	35.542	2.000	0.107	0.612
ID398539	398539	15	78.678	9.637	9.337	0	179	179	2	1	-10921639	169.905	162	109	255	3568	44.015	4.800	0.237	1.477
ID398546	398546	18	51.241	16.659	9.687	0	180	180	2	1	-10921639	123.143	107	72	227	2586	43.040	2.000	0.117	0.598
ID398545	398545	15	75.192	9.773	9.461	0	180	180	2	1	-10921639	164.190	161	88	255	3448	46.597	2.000	0.219	1.265
ID398547	398547	15	77.751	10.096	9.346	0	181	181	2	1	-10921639	176.286	178	102	255	3702	44.419	4.800	0.225	1.459
ID398548	398548	18	51.314	16.850	9.444	0	181	181	2	1	-10921639	116.381	96	77	230	2444	44.570	2.000	0.140	0.641
ID398549	398549	None	42.295	18.811	14.563	0	181	181	2	1	-10921639	113.762	106	53	171	2389	36.587	2.000	0.149	0.808
ID398550	398550	15	79.277	10.266	9.869	0	182	182	2	1	-10921639	176.571	167	92	255	3708	42.911	4.800	0.217	1.466
ID398551	398551	18	45.912	16.761	9.554	0	182	182	2	1	-10921639	119.905	109	73	196	2518	35.831	2.000	0.125	0.742
ID398552	398552	None	40.775	11.728	20.824	0	182	182	2	1	-10921639	104.429	95	62	171	2193	32.511	2.000	0.147	0.826
ID398558	398558	15	68.761	10.403	9.911	0	183	183	2	1	-10921639	169.905	168	109	248	3568	39.744	2.000	0.188	1.351
ID398559	398559	None	45.909	8.148	14.246	0	183	183	2	1	-10921639	126.238	126	60	227	2651	42.346	2.000	0.106	0.574
ID398557	398557	18	54.902	16.646	9.305	0	183	183	2	1	-10921639	113.952	98	50	218	2393	46.843	2.000	0.159	0.669
ID398560	398560	None	45.811	18.903	14.786	0	183	183	2	1	-10921639	124.238	125	68	173	2609	33.744	2.000	0.167	1.054
ID398564	398564	18	48.834	16.590	9.424	0	184	184	2	1	-10921639	126.476	117	85	206	2656	38.702	2.000	0.157	0.889
ID398565	398565	15	45.384	10.558	9.955	0	184	184	2	1	-10921639	161.952	167	124	211	3401	24.030	4.800	0.142	1.675
ID398562	398562	15	45.285	10.194	10.374	0	185	185	2	1	-10921639	159.619	162	106	211	3352	28.460	4.800	0.155	1.508
ID398563	398563	19	46.948	18.914	14.931	0	185	185	2	1	-10921639	129.762	139	62	196	2725	41.561	2.000	0.144	0.788
ID398561	398561	18	49.006	16.329	9.495	0	185	185	2	1	-10921639	138.714	126	96	242	2913	39.686	2.000	0.123	0.763
ID398556	398556	None	41.182	11.281	20.797	0	186	186	2	1	-10921639	100.952	96	58	176	2120	31.673	2.000	0.153	0.847
ID398554	398554	18	50.446	16.272	9.576	0	186	186	2	1	-10921639	144.476	133	102	248	3034	37.796	2.000	0.086	0.608
ID398555	398555	19	52.996	18.762	14.482	0	186	186	2	1	-10921639	143.286	147	82	196	3009	38.296	2.000	0.162	1.042
ID398553	398553	15	50.854	10.520	9.852	0	186	186	2	1	-10921639	165.238	162	114	210	3470	25.284	4.800	0.147	1.680
ID398566	398566	15	60.901	10.056	10.291	0	187	187	2	1	-10921639	165.619	164	98	227	3478	38.343	2.000	0.173	1.272
ID398567	398567	18	58.441	16.512	10.014	0	187	187	2	1	-10921639	147.667	145	67	255	3101	49.588	2.000	0.116	0.620
ID398570	398570	20	46.533	17.059	15.397	0	188	188	2	1	-10921639	163.000	159	112	209	3423	24.112	4.800	0.135	1.606
ID398571	398571	None	43.805	11.597	20.724	0	188	188	2	1	-10921639	111.000	105	55	172	2331	32.527	2.000	0.167	0.976
ID398568	398568	15	48.979	10.729	9.642	0	188	188	2	1	-10921639	173.857	175	138	213	3651	22.209	4.800	0.140	1.923
ID398569	398569	18	62.202	16.404	9.747	0	188	188	2	1	-10921639	169.333	162	128	255	3556	39.150	2.000	0.129	0.990
ID398574	398574	20	51.106	18.732	14.928	0	189	189	2	1	-10921639	139.143	138	82	223	2922	41.443	2.000	0.138	0.812
ID398572	398572	15	67.849	10.783	9.753	0	189	189	2	1	-10921639	184.095	177	115	244	3866	34.054	2.000	0.177	1.626
ID398573	398573	18	63.285	16.476	9.805	0	189	189	2	1	-10921639	175.238	170	130	255	3680	36.860	2.000	0.148	1.226
ID398575	398575	15	61.419	10.325	9.672	0	190	190	2	1	-10921639	156.952	153	92	234	3296	39.306	2.000	0.175	1.188
ID398576	398576	18	49.509	15.966	9.984	0	190	190	2	1	-10921639	159.048	156	114	224	3340	31.325	2.000	0.118	1.075
ID398577	398577	20	67.160	18.255	15.015	0	190	190	2	1	-10921639	172.333	176	100	255	3619	41.359	2.000	0.182	1.282
ID398590	398590	20	89.643	18.241	14.770	0	191	191	2	1	-10921639	193.143	195	114	255	4056	48.474	4.800	0.243	1.555
ID398588	398588	15	71.841	9.979	9.782	0	191	191	2	1	-10921639	168.571	164	110	249	3540	38.696	2.000	0.190	1.390
ID398589	398589	18	46.808	14.739	9.809	0	191	191	2	1	-10921639	160.905	150	112	211	3379	30.938	2.000	0.126	1.163
ID398586	398586	15	64.573	9.879	9.720	0	192	192	2	1	-10921639	168.143	166	117	244	3531	34.982	4.800	0.180	1.466
ID398587	398587	20	94.876	18.068	15.133	0	192	192	2	1	-10921639	199.619	202	117	255	4192	45.304	4.800	0.267	1.858
ID398584	398584	15	65.505	9.881	9.453	0	193	193	2	1	-10921639	152.905	162	87	228	3211	44.746	2.000	0.203	1.153
ID398585	398585	20	92.664	18.227	15.192	0	193	193	2	1	-10921639	205.952	197	138	255	4325	42.085	4.800	0.252	1.969
ID398578	398578	15	68.381	9.660	9.599	0	194	194	2	1	-10921639	173.952	170	112	247	3653	34.806	4.800	0.187	1.575
ID398579	398579	21	44.612	14.720	10.481	0	194	194	2	1	-10921639	165.762	172	112	220	3481	34.622	4.800	0.131	1.109
ID398580	398580	20	88.938	18.203	15.249	0	194	194	2	1	-10921639	205.429	191	130	255	4314	41.630	4.800	0.233	1.868
ID398582	398582	21	40.812	14.375	11.146	0	195	195	2	1	-10921639	182.286	178	140	225	3828	26.490	2.000	0.099	1.243
ID398583	398583	20	85.670	18.383	15.274	0	195	195	2	1	-10921639	212.333	211	142	255	4459	40.387	4.800	0.228	1.952
ID398581	398581	15	73.046	9.818	9.022	0	195	195	2	1	-10921639	161.190	159	93	255	3385	48.017	2.000	0.199	1.112
ID398595	398595	15	75.255	9.683	8.955	0	196	196	2	1	-10921639	168.524	173	102	255	3539	46.765	2.000	0.199	1.196
ID398596	398596	20	86.636	18.209	15.186	0	196	196	2	1	-10921639	211.524	208	137	255	4442	40.148	4.800	0.223	1.923
ID398591	398591	15	70.679	9.639	8.960	0	197	197	2	1	-10921639	161.000	156	87	255	3381	44.817	2.000	0.185	1.122
ID398592	398592	20	90.567	18.377	15.012	0	197	197	2	1	-10921639	206.619	219	124	255	4339	45.242	3.200	0.240	1.767
ID398594	398594	20	88.607	18.228	15.151	0	198	198	2	1	-10921639	203.429	194	140	255	4272	41.026	4.800	0.237	1.898
ID398593	398593	15	77.078	9.611	9.012	0	198	198	2	1	-10921639	166.429	148	102	255	3495	49.177	2.000	0.203	1.142
ID398598	398598	20	84.229	18.027	15.059	0	199	199	2	1	-10921639	198.714	199	120	255	4173	46.304	2.000	0.208	1.477
ID398597	398597	15	82.407	9.421	8.830	0	199	199	2	1	-10921639	163.476	148	86	255	3433	57.350	2.000	0.237	1.093
ID398599	398599	15	80.651	9.408	9.179	0	200	200	2	1	-10921639	171.667	152	65	255	3605	62.256	2.000	0.227	1.019
ID398600	398600	20	82.778	18.062	15.081	0	200	200	2	1	-10921639	195.238	196	123	255	4100	46.177	2.000	0.211	1.473
ID398606	398606	20	88.710	18.125	15.128	0	201	201	2	1	-10921639	197.905	210	124	255	4156	47.603	3.200	0.232	1.563
ID398605	398605	15	82.597	9.534	9.233	0	201	201	2	1	-10921639	187.190	186	106	255	3931	55.086	2.000	0.224	1.242
ID398607	398607	15	81.589	9.456	9.618	0	202	202	2	1	-10921639	190.762	180	107	255	4006	53.186	4.800	0.225	1.319
ID398608	398608	20	82.873	17.842	15.108	0	202	202	2	1	-10921639	194.714	200	120	255	4089	47.922	2.000	0.204	1.375
ID398602	398602	20	82.642	17.957	15.136	0	203	203	2	1	-10921639	188.429	182	101	255	3957	50.368	2.000	0.200	1.247
ID398601	398601	15	76.066	9.493	9.423	0	203	203	2	1	-10921639	185.048	173	87	255	3886	59.226	4.800	0.215	1.104
ID398603	398603	15	82.084	9.408	9.238	0	204	204	2	1	-10921639	182.238	171	93	255	3827	59.272	4.800	0.233	1.160
ID398604	398604	20	77.049	17.776	15.204	0	204	204	2	1	-10921639	183.095	175	121	255	3845	44.888	2.000	0.196	1.335
ID398611	398611	15	80.106	9.651	9.292	0	205	205	2	1	-10921639	181.190	190	101	255	3805	54.236	2.000	0.209	1.156
ID398612	398612	20	78.665	17.557	15.039	0	205	205	2	1	-10921639	186.810	187	97	255	3923	50.913	2.000	0.201	1.228
ID398610	398610	20	70.907	17.515	15.332	0	206	206	2	1	-10921639	184.810	189	97	255	3881	46.377	4.800	0.185	1.243
ID398609	398609	15	76.769	9.524	9.492	0	206	206	2	1	-10921639	170.952	166	98	255	3590	54.062	2.000	0.203	1.066
ID398620	398620	15	70.155	9.791	9.635	0	207	207	2	1	-10921639	179.048	183	115	255	3760	46.039	2.000	0.188	1.230
ID398621	398621	20	72.991	17.577	15.365	0	207	207	2	1	-10921639	177.333	181	81	255	3724	48.662	2.000	0.190	1.161
ID398615	398615	15	55.618	9.707	9.531	0	208	208	2	1	-10921639	169.619	170	110	238	3562	36.823	7.600	0.160	1.273
ID398616	398616	20	70.681	17.803	15.052	0	208	208	2	1	-10921639	165.333	163	85	255	3472	47.405	2.000	0.174	1.032
ID398618	398618	None	43.540	11.900	12.924	0	209	209	2	1	-10921639	189.714	191	148	232	3984	23.778	4.800	0.125	1.778
ID398619	398619	20	67.160	18.030	14.894	0	209	209	2	1	-10921639	174.238	172	98	255	3659	39.397	2.000	0.173	1.302
ID398617	398617	15	48.571	9.794	10.611	0	209	209	2	1	-10921639	172.524	177	116	215	3623	31.851	6.302	0.143	1.355
ID398622	398622	15	46.371	9.408	9.419	0	210	210	2	1	-10921639	140.619	135	73	218	2953	43.631	4.800	0.162	0.897
ID398623	398623	None	46.050	9.408	9.419	0	210	210	2	1	-10921639	140.619	135	73	218	2953	43.631	4.800	0.162	0.897
ID398624	398624	20	67.869	17.795	15.088	0	210	210	2	1	-10921639	163.381	154	95	255	3431	42.960	2.000	0.170	1.104
ID398614	398614	20	65.941	17.958	15.089	0	211	211	2	1	-10921639	160.619	150	95	247	3373	38.574	2.000	0.172	1.224
ID398613	398613	15	42.673	9.984	11.585	0	211	211	2	1	-10921639	168.905	172	110	214	3547	29.961	4.800	0.117	1.184
ID398626	398626	20	62.664	17.810	15.350	0	212	212	2	1	-10921639	153.190	140	100	255	3217	41.481	2.000	0.162	1.032
ID398625	398625	15	47.851	11.232	12.493	0	212	212	2	1	-10921639	177.524	183	126	228	3728	29.182	6.313	0.135	1.443
ID398627	398627	15	59.312	10.178	11.140	0	213	213	2	1	-10921639	181.048	185	101	251	3802	39.664	4.800	0.178	1.378
ID398628	398628	20	76.111	17.720	15.258	0	213	213	2	1	-10921639	160.429	143	86	255	3369	51.432	2.000	0.187	0.984
ID398630	398630	20	79.203	17.489	15.403	0	214	214	2	1	-10921639	178.619	161	128	255	3751	44.197	2.000	0.194	1.313
ID398629	398629	15	54.249	10.155	11.491	0	214	214	2	1	-10921639	170.286	181	105	234	3576	39.242	4.800	0.178	1.311
ID398631	398631	15	59.752	10.901	11.740	0	215	215	2	1	-10921639	176.381	175	119	247	3704	34.397	7.600	0.149	1.333
ID398632	398632	20	77.928	17.438	15.228	0	215	215	2	1	-10921639	176.714	161	126	255	3711	42.287	2.000	0.189	1.329
ID398634	398634	20	73.925	17.430	15.301	0	216	216	2	1	-10921639	165.905	147	115	255	3484	43.854	2.000	0.180	1.155
ID398633	398633	15	57.562	10.783	12.144	0	216	216	2	1	-10921639	175.476	172	123	246	3685	31.736	4.800	0.156	1.490
ID398635	398635	15	49.197	11.246	12.274	0	217	217	2	1	-10921639	173.524	178	128	211	3644	27.323	7.600	0.144	1.599
ID398636	398636	20	70.964	17.514	15.373	0	217	217	2	1	-10921639	161.714	152	86	255	3396	48.069	2.000	0.194	1.094
ID398647	398647	15	43.199	11.311	12.139	0	218	218	2	1	-10921639	167.762	167	125	210	3523	26.866	7.600	0.126	1.400
ID398648	398648	20	72.244	17.274	15.200	0	218	218	2	1	-10921639	171.571	162	117	255	3603	41.297	2.000	0.171	1.213
ID398642	398642	20	71.698	17.508	15.315	0	219	219	2	1	-10921639	159.524	144	96	255	3350	52.320	2.000	0.190	0.972
ID398641	398641	15	51.657	12.233	12.927	0	219	219	2	1	-10921639	179.952	186	120	225	3779	29.234	7.600	0.146	1.569
ID398643	398643	22	48.785	10.007	10.734	0	220	220	2	1	-10921639	151.429	148	91	209	3180	36.872	7.600	0.155	1.102
ID398644	398644	20	69.097	17.498	15.235	0	220	220	2	1	-10921639	163.238	156	104	255	3428	42.607	2.000	0.163	1.075
ID398638	398638	20	67.740	17.414	15.372	0	221	221	2	1	-10921639	160.905	150	109	255	3379	40.819	2.000	0.164	1.111
ID398637	398637	22	63.748	11.828	12.178	0	221	221	2	1	-10921639	189.714	189	139	251	3984	36.565	4.800	0.169	1.502
ID398639	398639	22	49.202	11.244	11.674	0	222	222	2	1	-10921639	174.286	180	98	229	3660	32.005	6.343	0.129	1.241
ID398640	398640	20	54.297	17.232	15.132	0	222	222	2	1	-10921639	152.238	149	104	239	3197	36.725	2.000	0.125	0.920
ID398650	398650	20	61.491	17.578	15.229	0	223	223	2	1	-10921639	149.762	137	98	255	3145	44.190	2.000	0.162	0.943
ID398649	398649	22	60.080	11.306	11.898	0	223	223	2	1	-10921639	177.476	183	114	249	3727	37.495	2.000	0.147	1.212
ID398646	398646	20	57.028	17.227	15.266	0	224	224	2	1	-10921639	153.238	152	104	255	3218	37.586	2.000	0.124	0.898
ID398645	398645	22	60.971	11.135	11.832	0	224	224	2	1	-10921639	171.286	172	121	243	3597	34.059	2.000	0.157	1.365
ID398651	398651	22	58.317	11.458	11.885	0	225	225	2	1	-10921639	169.286	171	87	255	3555	44.689	2.000	0.131	0.879
ID398652	398652	20	59.012	17.336	15.384	0	225	225	2	1	-10921639	159.667	154	100	252	3353	40.257	2.000	0.126	0.885
ID398654	398654	20	65.292	17.283	15.341	0	226	226	2	1	-10921639	167.714	157	114	255	3522	40.386	2.000	0.154	1.106
ID398653	398653	22	52.567	11.245	11.781	0	226	226	2	1	-10921639	165.238	161	107	252	3470	34.047	7.600	0.129	1.111
ID398655	398655	22	53.614	11.390	11.903	0	227	227	2	1	-10921639	162.571	161	97	255	3414	38.667	2.000	0.124	0.929
ID398656	398656	20	60.367	17.293	15.430	0	227	227	2	1	-10921639	157.524	145	100	255	3308	39.589	2.000	0.139	0.969
ID398658	398658	20	66.478	17.154	15.321	0	228	228	2	1	-10921639	158.048	159	105	255	3319	41.053	2.000	0.169	1.116
ID398657	398657	22	55.671	11.620	11.802	0	228	228	2	1	-10921639	162.762	156	109	242	3418	34.092	7.600	0.135	1.136
ID398674	398674	20	53.091	17.317	15.421	0	229	229	2	1	-10921639	152.476	144	107	228	3202	35.642	2.000	0.144	1.077
ID398673	398673	22	50.054	11.015	11.633	0	229	229	2	1	-10921639	153.429	156	97	247	3222	36.027	2.000	0.115	0.878
ID398659	398659	None	49.425	9.926	9.967	0	230	230	2	1	-10921639	144.857	152	96	215	3042	33.989	4.800	0.167	1.219
ID398660	398660	22	47.705	11.508	11.967	0	230	230	2	1	-10921639	158.048	158	100	215	3319	32.414	7.600	0.120	1.043
ID398661	398661	20	55.892	16.955	15.250	0	230	230	2	1	-10921639	141.714	142	95	247	2976	36.065	2.000	0.149	1.017
ID398666	398666	20	59.416	16.900	15.083	0	231	231	2	1	-10921639	150.810	153	85	255	3167	40.506	2.000	0.152	0.985
ID398665	398665	22	55.829	11.406	11.875	0	231	231	2	1	-10921639	169.381	167	107	243	3557	34.377	4.800	0.162	1.372
ID398667	398667	22	54.915	11.710	11.903	0	232	232	2	1	-10921639	169.667	172	114	230	3563	33.225	7.600	0.132	1.189
ID398668	398668	20	66.142	17.095	15.227	0	232	232	2	1	-10921639	153.190	150	96	255	3217	41.493	2.000	0.172	1.084
ID398670	398670	20	61.307	16.970	15.164	0	233	233	2	1	-10921639	156.524	156	111	255	3287	37.067	7.600	0.163	1.184
ID398669	398669	22	59.446	11.875	11.804	0	233	233	2	1	-10921639	163.714	159	114	227	3438	35.202	7.600	0.146	1.188
ID398671	398671	22	55.338	11.726	11.803	0	234	234	2	1	-10921639	168.619	171	121	242	3541	34.280	7.600	0.133	1.151
ID398672	398672	20	52.594	17.166	15.277	0	234	234	2	1	-10921639	146.714	153	96	222	3081	32.703	7.600	0.147	1.151
ID398662	398662	23	63.855	10.096	9.246	0	235	235	2	1	-10921639	137.000	137	69	238	2877	45.259	2.000	0.180	0.924
ID398663	398663	22	45.102	11.615	11.999	0	235	235	2	1	-10921639	158.619	153	121	228	3331	28.781	7.600	0.104	1.039
ID398664	398664	20	48.263	16.972	15.103	0	235	235	2	1	-10921639	143.952	143	98	216	3023	29.544	4.800	0.145	1.233
ID398675	398675	23	61.717	10.220	9.417	0	236	236	2	1	-10921639	141.714	144	82	246	2976	45.137	7.600	0.189	0.997
ID398676	398676	23	82.655	10.237	9.493	0	237	237	2	1	-10921639	152.333	148	62	255	3199	59.455	2.000	0.242	0.998
ID398680	398680	23	78.389	10.130	9.428	0	238	238	2	1	-10921639	149.095	138	86	255	3131	51.685	2.000	0.237	1.107
ID398679	398679	23	82.247	10.217	9.415	0	239	239	2	1	-10921639	157.952	158	73	255	3317	56.392	2.000	0.229	1.045
ID398689	398689	23	80.483	10.201	9.466	0	240	240	2	1	-10921639	153.190	148	73	255	3217	56.001	2.000	0.224	1.000
ID398678	398678	24	45.768	17.029	15.354	0	241	241	2	1	-10921639	137.333	137	83	204	2884	31.508	7.600	0.121	0.944
ID398677	398677	23	81.366	10.240	9.329	0	241	241	2	1	-10921639	153.476	156	76	255	3223	54.596	2.000	0.234	1.065
ID398683	398683	23	84.139	10.287	9.576	0	242	242	2	1	-10921639	164.571	156	88	255	3456	50.686	2.000	0.244	1.274
ID398684	398684	24	46.117	17.013	15.286	0	242	242	2	1	-10921639	142.000	135	98	201	2982	27.186	7.600	0.133	1.230
ID398686	398686	24	41.945	17.363	15.491	0	243	243	2	1	-10921639	132.762	128	98	185	2788	24.081	2.000	0.127	1.240
ID398685	398685	23	83.805	9.998	9.534	0	243	243	2	1	-10921639	155.095	148	88	255	3257	47.700	2.000	0.241	1.264
ID398687	398687	23	71.125	10.028	9.548	0	244	244	2	1	-10921639	151.714	150	96	255	3186	44.392	2.000	0.203	1.156
ID398688	398688	24	42.811	16.844	15.260	0	244	244	2	1	-10921639	141.857	143	101	200	2979	26.185	4.800	0.131	1.255
ID398692	398692	23	59.433	10.115	9.679	0	245	245	2	1	-10921639	142.952	133	79	225	3002	40.347	7.600	0.178	1.073
ID398693	398693	25	40.025	12.612	12.003	0	245	245	2	1	-10921639	153.857	163	101	210	3231	28.556	7.600	0.093	0.917
ID398690	398690	23	51.849	10.361	9.813	0	246	246	2	1	-10921639	144.524	133	85	223	3035	40.496	7.600	0.156	0.961
ID398691	398691	25	50.025	12.069	11.690	0	246	246	2	1	-10921639	167.476	166	121	237	3517	30.321	7.600	0.135	1.317
ID398682	398682	25	48.619	12.391	12.054	0	247	247	2	1	-10921639	154.238	153	115	229	3239	30.517	2.000	0.125	1.125
ID398681	398681	23	41.884	9.986	9.521	0	247	247	2	1	-10921639	133.476	131	83	191	2803	32.193	7.600	0.133	0.972
ID398694	398694	23	47.501	10.224	9.685	0	248	248	2	1	-10921639	139.286	128	91	219	2925	37.806	6.296	0.153	0.980
ID398695	398695	25	49.367	12.953	11.657	0	248	248	2	1	-10921639	163.810	166	124	219	3440	28.821	2.000	0.138	1.383
ID398696	398696	23	64.728	10.041	9.743	0	249	249	2	1	-10921639	143.095	138	83	224	3005	39.339	2.000	0.202	1.222
ID398697	398697	23	63.257	10.191	9.392	0	250	250	2	1	-10921639	140.762	138	71	242	2956	47.280	2.000	0.186	0.932
ID398702	398702	None	43.286	17.161	15.081	0	251	251	2	1	-10921639	133.190	134	102	190	2797	24.140	2.000	0.134	1.304
ID398701	398701	23	76.487	10.204	9.137	0	251	251	2	1	-10921639	146.429	142	71	252	3075	50.211	2.000	0.233	1.103
ID398706	398706	23	68.768	10.178	9.061	0	252	252	2	1	-10921639	146.429	142	76	237	3075	44.538	2.000	0.217	1.173
ID398709	398709	23	73.876	10.115	9.854	0	253	253	2	1	-10921639	152.571	147	88	255	3204	44.775	4.800	0.233	1.288
ID398703	398703	23	60.762	9.994	9.492	0	254	254	2	1	-10921639	135.190	138	76	238	2839	44.232	2.000	0.198	1.009
ID398704	398704	None	40.397	12.919	11.759	0	254	254	2	1	-10921639	147.857	143	116	215	3105	28.033	7.600	0.095	0.916
ID398705	398705	23	65.761	10.056	9.755	0	255	255	2	1	-10921639	151.048	152	90	248	3172	39.127	7.600	0.196	1.265
ID398698	398698	23	71.102	10.197	9.650	0	256	256	2	1	-10921639	154.905	153	79	255	3253	44.328	2.000	0.216	1.240
ID398699	398699	23	64.442	9.960	9.501	0	257	257	2	1	-10921639	153.476	152	92	246	3223	39.527	2.000	0.191	1.247
ID398700	398700	26	45.952	13.220	11.921	0	257	257	2	1	-10921639	152.381	144	101	247	3200	35.250	7.600	0.087	0.695
ID398707	398707	23	67.884	10.000	9.460	0	258	258	2	1	-10921639	145.667	148	81	255	3059	48.794	2.000	0.219	1.073
ID398708	398708	26	46.168	13.366	12.050	0	258	258	2	1	-10921639	161.571	163	128	234	3393	28.722	7.600	0.107	1.086
ID398712	398712	23	80.689	9.984	9.130	0	259	259	2	1	-10921639	165.429	166	102	255	3474	49.360	2.000	0.243	1.310
ID398713	398713	26	50.430	13.087	12.126	0	259	259	2	1	-10921639	173.333	166	121	255	3640	31.307	7.600	0.108	1.082
ID398710	398710	23	88.326	9.928	9.262	0	260	260	2	1	-10921639	174.048	178	90	255	3655	53.062	2.000	0.259	1.350
ID398711	398711	26	55.813	13.005	12.142	0	260	260	2	1	-10921639	174.286	166	106	255	3660	38.055	7.600	0.114	0.935
ID398714	398714	23	84.719	9.920	9.084	0	261	261	2	1	-10921639	165.429	170	86	255	3474	53.053	2.000	0.223	1.136
ID398715	398715	26	52.683	13.108	12.152	0	261	261	2	1	-10921639	176.857	182	129	251	3714	32.685	7.600	0.116	1.124
ID398716	398716	23	74.709	9.926	9.180	0	262	262	2	1	-10921639	164.143	159	82	255	3447	51.823	2.000	0.208	1.093
ID398717	398717	26	58.285	12.591	11.866	0	262	262	2	1	-10921639	181.619	170	125	255	3814	38.022	2.000	0.127	1.078
ID398718	398718	23	77.480	9.867	9.283	0	263	263	2	1	-10921639	166.476	163	78	248	3496	52.374	2.000	0.219	1.144
ID398719	398719	26	49.254	12.867	11.786	0	263	263	2	1	-10921639	169.333	166	125	255	3556	34.950	7.600	0.100	0.880
ID398720	398720	None	43.093	16.853	15.477	0	263	263	2	1	-10921639	140.476	135	93	196	2950	28.044	2.000	0.141	1.235
ID398722	398722	26	44.740	13.024	11.770	0	264	264	2	1	-10921639	165.524	162	124	219	3476	28.858	2.000	0.106	1.095
ID398721	398721	23	82.107	9.848	9.067	0	264	264	2	1	-10921639	164.476	167	86	255	3454	52.254	2.000	0.216	1.117
ID398726	398726	23	79.312	9.759	9.145	0	265	265	2	1	-10921639	155.524	166	77	255	3266	54.451	2.000	0.209	0.986
ID398727	398727	26	51.231	12.823	12.171	0	265	265	2	1	-10921639	164.286	157	124	232	3450	32.362	7.600	0.123	1.115
ID398734	398734	27	47.907	17.672	15.274	0	266	266	2	1	-10921639	131.286	131	78	199	2757	32.815	2.000	0.158	1.092
ID398733	398733	23	65.887	9.849	9.134	0	266	266	2	1	-10921639	152.095	161	71	230	3194	47.911	2.000	0.185	0.992
ID398731	398731	23	72.263	9.759	9.121	0	267	267	2	1	-10921639	160.238	167	81	246	3365	51.630	2.000	0.205	1.054
ID398732	398732	27	52.633	17.906	15.249	0	267	267	2	1	-10921639	134.619	134	85	205	2827	32.105	2.000	0.175	1.246
ID398735	398735	23	51.008	9.974	9.318	0	268	268	2	1	-10921639	148.333	156	72	222	3115	43.042	2.000	0.143	0.864
ID398736	398736	28	52.265	12.633	12.061	0	268	268	2	1	-10921639	174.429	181	124	244	3663	34.336	2.000	0.117	1.061
ID398737	398737	27	48.263	17.884	15.129	0	268	268	2	1	-10921639	128.333	137	79	176	2695	30.334	2.000	0.178	1.282
ID398730	398730	27	56.927	18.046	14.872	0	269	269	2	1	-10921639	139.429	148	76	215	2928	36.320	2.000	0.184	1.192
ID398728	398728	23	55.629	9.842	9.121	0	269	269	2	1	-10921639	151.762	164	90	233	3187	42.711	2.000	0.149	0.922
ID398729	398729	28	42.141	12.888	12.169	0	269	269	2	1	-10921639	165.571	159	112	246	3477	32.115	6.388	0.083	0.788
ID398723	398723	23	50.300	9.599	8.999	0	270	270	2	1	-10921639	144.286	143	79	223	3030	41.309	2.000	0.120	0.747
ID398724	398724	28	60.105	13.298	11.778	0	270	270	2	1	-10921639	182.000	177	130	255	3822	38.901	2.000	0.136	1.124
ID398725	398725	27	66.334	18.126	14.958	0	270	270	2	1	-10921639	146.238	142	96	222	3071	37.543	2.000	0.200	1.299
ID398742	398742	28	56.730	12.893	12.181	0	271	271	2	1	-10921639	182.333	181	117	255	3829	37.188	7.600	0.134	1.156
ID398743	398743	27	61.418	17.895	14.723	0	271	271	2	1	-10921639	142.714	150	83	225	2997	39.941	2.000	0.185	1.115
ID398741	398741	23	59.223	9.701	9.468	0	271	271	2	1	-10921639	150.952	149	71	243	3170	50.198	2.000	0.156	0.812
ID398747	398747	23	65.810	9.688	9.978	0	272	272	2	1	-10921639	164.476	158	112	241	3454	42.324	2.000	0.171	1.134
ID398748	398748	28	55.286	13.119	12.003	0	272	272	2	1	-10921639	179.571	180	125	255	3771	31.946	7.600	0.130	1.297
ID398749	398749	27	73.728	18.195	14.836	0	272	272	2	1	-10921639	156.667	143	85	235	3290	40.739	2.000	0.212	1.345
ID398738	398738	23	68.673	9.705	10.190	0	273	273	2	1	-10921639	169.143	166	104	255	3552	47.068	2.000	0.171	1.049
ID398739	398739	28	51.083	13.534	11.919	0	273	273	2	1	-10921639	163.571	159	101	253	3435	43.836	2.000	0.089	0.609
ID398740	398740	27	59.436	18.427	14.525	0	273	273	2	1	-10921639	150.143	145	86	222	3153	35.956	2.000	0.193	1.353
ID398754	398754	27	56.228	18.202	14.667	0	274	274	2	1	-10921639	155.524	158	101	208	3266	30.078	7.600	0.187	1.630
ID398752	398752	23	75.071	9.697	10.172	0	274	274	2	1	-10921639	180.333	164	102	255	3787	50.956	2.000	0.193	1.144
ID398753	398753	28	51.718	13.591	12.182	0	274	274	2	1	-10921639	173.381	170	100	255	3641	41.130	2.000	0.102	0.780
ID398746	398746	27	62.891	18.341	14.552	0	275	275	2	1	-10921639	149.571	153	73	216	3141	40.970	4.800	0.207	1.250
ID398744	398744	23	62.845	9.756	10.270	0	275	275	2	1	-10921639	177.476	167	110	255	3727	46.013	2.000	0.157	1.048
ID398745	398745	28	55.340	13.073	12.140	0	275	275	2	1	-10921639	184.381	187	117	255	3872	40.140	7.600	0.122	0.998
ID398750	398750	23	76.230	9.843	10.718	0	276	276	2	1	-10921639	202.571	220	130	255	4254	41.064	4.800	0.206	1.689
ID398751	398751	27	42.020	18.477	14.586	0	276	276	2	1	-10921639	142.476	138	105	200	2992	27.310	4.800	0.135	1.243
ID398755	398755	23	80.036	9.743	10.313	0	277	277	2	1	-10921639	197.000	204	107	255	4137	52.676	2.000	0.190	1.196
ID398756	398756	28	60.121	13.128	12.091	0	277	277	2	1	-10921639	203.619	206	152	255	4276	35.511	4.800	0.144	1.447
ID398757	398757	27	44.502	18.792	14.444	0	277	277	2	1	-10921639	143.762	145	74	200	3019	38.378	2.000	0.124	0.824
ID398762	398762	27	62.600	18.552	14.526	0	278	278	2	1	-10921639	152.571	153	79	247	3204	52.395	2.000	0.172	0.853
ID398760	398760	23	80.292	9.897	10.642	0	278	278	2	1	-10921639	208.143	196	143	255	4371	40.780	4.800	0.201	1.709
ID398761	398761	28	51.676	13.251	12.269	0	278	278	2	1	-10921639	205.190	199	145	255	4309	35.497	4.800	0.123	1.262
ID398775	398775	23	73.271	10.287	10.776	0	279	279	2	1	-10921639	193.429	189	112	255	4062	43.712	2.000	0.183	1.369
ID398776	398776	28	49.238	13.301	12.466	0	279	279	2	1	-10921639	203.571	208	123	255	4275	33.710	7.600	0.122	1.309
ID398777	398777	27	66.351	18.552	14.701	0	279	279	2	1	-10921639	161.381	158	104	243	3389	46.194	2.000	0.181	1.073
ID398766	398766	27	71.554	18.553	14.465	0	280	280	2	1	-10921639	153.905	150	64	255	3232	58.825	2.000	0.181	0.801
ID398765	398765	23	77.315	10.466	10.871	0	280	280	2	1	-10921639	205.143	197	131	255	4308	44.668	4.800	0.206	1.569
ID398758	398758	23	79.492	10.665	11.022	0	281	281	2	1	-10921639	210.762	205	120	255	4426	38.905	4.800	0.208	1.862
ID398759	398759	27	72.122	18.372	14.357	0	281	281	2	1	-10921639	171.810	170	87	255	3608	44.295	2.000	0.200	1.293
ID398770	398770	23	71.896	10.104	10.396	0	282	282	2	1	-10921639	188.429	186	106	255	3957	51.220	4.800	0.186	1.154
ID398771	398771	27	76.647	18.547	14.468	0	282	282	2	1	-10921639	160.619	145	68	255	3373	58.818	2.000	0.213	0.957
ID398763	398763	23	61.006	11.718	11.717	0	283	283	2	1	-10921639	206.095	209	143	255	4328	31.183	7.600	0.150	1.720
ID398764	398764	27	78.284	18.462	14.547	0	283	283	2	1	-10921639	179.619	175	101	255	3772	43.709	4.800	0.237	1.573
ID398774	398774	27	71.998	18.658	14.382	0	284	284	2	1	-10921639	158.810	153	78	255	3335	50.603	2.000	0.189	0.999
ID398772	398772	29	63.574	9.984	9.277	0	284	284	2	1	-10921639	163.476	159	98	255	3433	47.934	2.000	0.151	0.896
ID398773	398773	23	53.966	12.083	12.200	0	284	284	2	1	-10921639	195.286	199	140	255	4101	30.093	7.600	0.125	1.446
ID398767	398767	29	72.082	10.124	9.251	0	285	285	2	1	-10921639	158.524	148	91	255	3329	52.613	2.000	0.173	0.890
ID398768	398768	23	43.801	10.987	13.689	0	285	285	2	1	-10921639	174.238	173	115	249	3659	34.128	4.800	0.131	1.186
ID398769	398769	27	79.496	18.810	14.308	0	285	285	2	1	-10921639	166.714	167	90	255	3501	51.370	2.000	0.196	1.063
ID398778	398778	29	71.357	10.058	8.966	0	286	286	2	1	-10921639	149.333	139	87	255	3136	46.047	2.000	0.162	0.903
ID398779	398779	27	72.089	19.094	14.476	0	286	286	2	1	-10921639	150.238	135	81	255	3155	52.143	2.000	0.176	0.864
ID398782	398782	27	76.750	18.926	14.524	0	287	287	2	1	-10921639	155.762	144	76	255	3271	55.124	2.000	0.212	0.990
ID398780	398780	29	68.623	9.914	8.723	0	287	287	2	1	-10921639	150.667	130	105	255	3164	41.752	2.000	0.158	0.986
ID398781	398781	23	50.989	10.354	13.845	0	287	287	2	1	-10921639	143.857	137	74	233	3021	47.294	2.000	0.110	0.604
ID398786	398786	23	61.210	10.084	13.877	0	288	288	2	1	-10921639	148.714	142	87	244	3123	40.639	2.000	0.168	1.055
ID398787	398787	27	74.815	18.975	14.536	0	288	288	2	1	-10921639	151.048	145	77	255	3172	53.416	2.000	0.211	0.987
ID398785	398785	29	57.561	10.022	8.598	0	288	288	2	1	-10921639	129.667	114	86	242	2723	38.734	2.000	0.125	0.742
ID398783	398783	29	64.228	9.793	8.947	0	289	289	2	1	-10921639	138.619	137	90	255	2911	39.648	2.000	0.175	1.041
ID398784	398784	27	79.250	18.885	14.927	0	289	289	2	1	-10921639	153.762	143	77	255	3229	49.567	2.000	0.222	1.128
ID398788	398788	29	47.728	9.870	9.059	0	290	290	2	1	-10921639	131.333	129	76	215	2758	36.186	2.000	0.133	0.854
ID398789	398789	27	84.816	18.784	15.007	0	290	290	2	1	-10921639	149.381	131	67	255	3137	54.452	2.000	0.235	1.044
ID398790	398790	29	61.749	9.911	8.819	0	291	291	2	1	-10921639	146.238	153	97	219	3071	36.711	2.000	0.190	1.270
ID398791	398791	27	63.418	18.725	15.180	0	291	291	2	1	-10921639	137.476	137	76	253	2887	46.174	2.000	0.165	0.844
ID398792	398792	29	76.132	9.846	8.859	0	292	292	2	1	-10921639	151.952	157	92	246	3191	43.675	2.000	0.221	1.262
ID398793	398793	27	59.647	18.102	15.436	0	292	292	2	1	-10921639	153.762	152	88	219	3229	35.852	4.800	0.182	1.321
ID398798	398798	29	73.230	9.834	8.874	0	293	293	2	1	-10921639	144.524	143	82	244	3035	45.225	2.000	0.213	1.124
ID398799	398799	27	69.243	17.800	15.382	0	293	293	2	1	-10921639	167.571	167	92	252	3519	42.708	4.800	0.188	1.240
ID398800	398800	30	41.087	14.282	19.794	0	293	293	2	1	-10921639	106.667	98	52	190	2240	35.957	2.000	0.151	0.780
ID398796	398796	27	62.909	17.791	15.207	0	294	294	2	1	-10921639	166.095	162	95	233	3488	38.587	4.800	0.187	1.354
ID398797	398797	30	41.633	14.501	19.863	0	294	294	2	1	-10921639	102.524	93	40	206	2153	42.276	2.000	0.110	0.480
ID398794	398794	29	74.178	9.971	8.857	0	294	294	2	1	-10921639	147.905	144	91	242	3106	40.868	7.600	0.232	1.362
ID398795	398795	None	45.840	14.019	13.174	0	294	294	2	1	-10921639	164.905	161	120	204	3463	27.700	7.600	0.131	1.377
ID398802	398802	27	72.358	17.584	15.594	0	295	295	2	1	-10921639	170.476	175	87	253	3580	48.517	4.800	0.209	1.216
ID398803	398803	30	54.613	14.034	20.017	0	295	295	2	1	-10921639	117.381	114	53	220	2465	41.205	2.000	0.176	0.852
ID398801	398801	29	75.846	9.418	9.001	0	295	295	2	1	-10921639	142.714	133	78	239	2997	48.182	2.000	0.249	1.182
ID398806	398806	30	58.703	14.451	19.811	0	296	296	2	1	-10921639	129.524	119	72	255	2720	47.504	2.000	0.180	0.834
ID398804	398804	29	61.798	9.587	8.971	0	296	296	2	1	-10921639	138.714	130	98	223	2913	33.919	4.800	0.208	1.411
ID398805	398805	27	71.810	16.787	15.523	0	296	296	2	1	-10921639	185.857	192	104	255	3903	42.723	7.600	0.208	1.499
ID398807	398807	29	46.436	9.960	8.461	0	297	297	2	1	-10921639	117.714	117	67	180	2472	32.254	2.000	0.180	1.111
ID398808	398808	27	67.297	16.351	15.515	0	297	297	2	1	-10921639	190.476	202	119	255	4000	39.623	4.800	0.172	1.410
ID398809	398809	30	63.507	14.132	19.893	0	297	297	2	1	-10921639	136.048	135	65	230	2857	46.337	2.000	0.176	0.879
ID398814	398814	27	78.537	16.049	15.216	0	298	298	2	1	-10921639	218.000	223	134	255	4578	35.252	4.800	0.217	2.201
ID398815	398815	30	61.988	14.047	20.026	0	298	298	2	1	-10921639	131.810	125	62	255	2768	48.640	2.000	0.152	0.716
ID398813	398813	29	42.649	9.883	8.720	0	298	298	2	1	-10921639	119.048	121	81	168	2500	23.718	2.000	0.154	1.339
ID398810	398810	None	43.423	9.047	14.987	0	299	299	2	1	-10921639	117.952	116	65	218	2477	34.966	2.000	0.108	0.656
ID398811	398811	27	70.917	16.060	15.525	0	299	299	2	1	-10921639	204.095	213	100	255	4286	44.721	2.000	0.163	1.279
ID398812	398812	30	73.398	14.040	19.863	0	299	299	2	1	-10921639	142.667	134	69	255	2996	55.047	2.000	0.184	0.805
ID398818	398818	30	73.919	14.092	19.832	0	300	300	2	1	-10921639	147.619	137	78	255	3100	52.784	2.000	0.184	0.868
ID398816	398816	29	55.570	9.594	8.826	0	300	300	2	1	-10921639	127.762	126	79	209	2683	35.245	2.000	0.181	1.113
ID398817	398817	27	63.467	15.867	15.566	0	300	300	2	1	-10921639	194.524	195	96	255	4085	44.794	2.000	0.136	1.038
ID398819	398819	29	56.026	9.636	8.688	0	301	301	2	1	-10921639	128.381	130	79	209	2696	34.467	2.000	0.173	1.097
ID398820	398820	27	57.967	15.761	15.618	0	301	301	2	1	-10921639	207.429	213	150	255	4356	37.122	4.800	0.129	1.275
ID398821	398821	30	66.351	14.261	20.118	0	301	301	2	1	-10921639	153.857	138	98	255	3231	45.858	2.000	0.156	0.903
ID398830	398830	31	47.981	14.937	13.368	0	302	302	2	1	-10921639	194.667	195	154	255	4088	30.514	4.800	0.118	1.349
ID398831	398831	27	52.915	15.772	15.781	0	302	302	2	1	-10921639	192.571	189	138	255	4044	32.774	2.000	0.117	1.235
ID398829	398829	29	55.577	9.626	8.969	0	302	302	2	1	-10921639	134.524	131	85	208	2825	32.545	2.000	0.176	1.238
ID398832	398832	30	73.925	14.057	20.167	0	302	302	2	1	-10921639	158.190	144	82	255	3322	48.020	2.000	0.188	1.040
ID398822	398822	29	61.546	9.959	8.833	0	303	303	2	1	-10921639	132.381	123	87	246	2780	38.503	2.000	0.172	1.011
ID398823	398823	31	53.615	14.998	13.280	0	303	303	2	1	-10921639	198.810	200	149	255	4175	30.228	4.800	0.134	1.551
ID398824	398824	27	53.538	15.411	15.607	0	303	303	2	1	-10921639	191.143	189	128	255	4014	36.843	2.000	0.113	1.051
ID398825	398825	30	63.345	14.373	20.009	0	303	303	2	1	-10921639	155.286	152	90	255	3261	42.080	2.000	0.183	1.143
ID398826	398826	29	59.116	9.926	8.829	0	304	304	2	1	-10921639	140.619	133	92	232	2953	34.956	2.000	0.158	1.098
ID398827	398827	27	47.415	15.324	15.521	0	304	304	2	1	-10921639	187.000	187	137	253	3927	32.607	2.000	0.100	1.043
ID398828	398828	30	62.196	14.500	19.963	0	304	304	2	1	-10921639	150.429	154	74	255	3159	43.653	2.000	0.178	1.043
ID398834	398834	27	51.613	14.805	14.247	0	305	305	2	1	-10921639	201.762	194	163	255	4237	27.331	4.800	0.132	1.725
ID398835	398835	30	52.878	14.257	19.988	0	305	305	2	1	-10921639	138.762	131	76	222	2914	39.715	2.000	0.154	0.932
ID398833	398833	29	50.644	9.948	8.773	0	305	305	2	1	-10921639	132.476	129	100	232	2782	30.410	2.000	0.146	1.108
ID398851	398851	29	46.595	10.070	8.942	0	306	306	2	1	-10921639	137.762	137	96	223	2893	31.310	2.000	0.126	0.984
ID398852	398852	30	48.340	14.421	19.665	0	306	306	2	1	-10921639	147.143	139	77	209	3090	39.651	4.800	0.149	0.962
ID398846	398846	30	46.749	14.603	19.772	0	307	307	2	1	-10921639	133.238	133	55	218	2798	46.659	2.000	0.130	0.657
ID398844	398844	29	40.576	10.007	8.620	0	307	307	2	1	-10921639	136.476	129	105	214	2866	25.930	4.800	0.118	1.108
ID398845	398845	27	47.462	15.061	13.765	0	307	307	2	1	-10921639	192.000	191	149	249	4032	25.483	4.800	0.110	1.498
ID398838	398838	None	43.549	15.857	15.758	0	308	308	2	1	-10921639	180.143	186	115	230	3783	32.362	6.336	0.109	1.095
ID398839	398839	30	41.440	14.889	19.768	0	308	308	2	1	-10921639	123.381	129	49	196	2591	38.756	2.000	0.113	0.644
ID398836	398836	29	48.158	10.067	8.594	0	308	308	2	1	-10921639	139.238	131	96	229	2924	32.439	7.600	0.135	1.019
ID398837	398837	27	43.139	15.031	13.077	0	308	308	2	1	-10921639	192.238	192	150	243	4037	24.922	6.253	0.103	1.436
ID398840	398840	29	42.867	10.061	8.995	0	309	309	2	1	-10921639	132.524	134	91	208	2783	30.561	4.800	0.128	0.984
ID398841	398841	27	42.519	15.196	13.908	0	309	309	2	1	-10921639	195.286	191	157	227	4101	22.301	7.600	0.105	1.659
ID398843	398843	27	41.020	15.332	15.930	0	310	310	2	1	-10921639	177.190	180	115	220	3721	29.578	2.000	0.094	1.026
ID398842	398842	None	45.757	14.194	12.119	0	312	312	2	1	-10921639	183.571	186	130	234	3855	30.834	3.200	0.102	1.098
ID398849	398849	32	40.732	15.556	14.966	0	313	313	2	1	-10921639	183.143	178	139	222	3846	27.977	4.800	0.113	1.327
ID398848	398848	32	43.751	15.806	15.997	0	314	314	2	1	-10921639	171.524	173	104	220	3602	32.729	2.000	0.109	1.031
ID398847	398847	32	44.648	15.268	16.075	0	315	315	2	1	-10921639	164.286	161	104	224	3450	33.071	2.000	0.096	0.867
ID398854	398854	32	40.633	15.651	15.285	0	316	316	2	1	-10921639	170.524	167	121	229	3581	28.944	4.800	0.107	1.143
ID398853	398853	33	40.569	14.473	11.495	0	316	316	2	1	-10921639	174.095	185	109	220	3656	32.190	7.600	0.119	1.150
ID398850	398850	33	40.583	14.111	11.987	0	317	317	2	1	-10921639	180.000	185	145	208	3780	17.231	4.800	0.127	2.359
ID398855	398855	34	40.308	14.326	12.353	0	321	321	2	1	-10921639	154.095	144	125	202	3236	23.577	4.800	0.133	1.533
ID398859	398859	34	44.436	14.066	12.151	0	322	322	2	1	-10921639	154.667	153	111	192	3248	22.323	4.800	0.138	1.675
ID398857	398857	34	44.471	14.069	11.973	0	323	323	2	1	-10921639	163.143	158	117	206	3426	23.892	2.000	0.117	1.426
ID398856	398856	34	42.888	13.731	12.033	0	324	324	2	1	-10921639	148.905	147	111	191	3127	24.777	2.000	0.124	1.325
ID398858	398858	34	45.976	13.930	11.722	0	325	325	2	1	-10921639	153.714	143	114	205	3228	26.410	2.000	0.123	1.275
ID398860	398860	None	41.819	15.448	16.309	0	329	329	2	1	-10921639	141.952	140	98	208	2981	28.356	2.000	0.116	1.045
ID398861	398861	None	41.437	15.641	16.320	0	331	331	2	1	-10921639	148.905	153	100	197	3127	23.360	4.800	0.163	1.783
ID398862	398862	None	40.067	14.968	15.978	0	338	338	2	1	-10921639	130.857	126	77	192	2748	29.437	2.000	0.088	0.718
ID398863	398863	None	40.173	15.860	15.669	0	340	340	2	1	-10921639	152.095	148	96	194	3194	25.965	4.800	0.139	1.429
