# Supplementary material for: Progressive enhancement of kinetic proofreading in T cell antigen discrimination from receptor activation to DAG generation
Source: eLife. 2022 Sep 20;11:e75263. doi: 10.7554/eLife.75263 (PMC9536835; doi:10.7554/eLife.75263)
Supplement: Figure 5—source data 1. — Each data table is the TrackMate ‘spot-statistics’ output of one cell over four cycles of blue-light illumination (frames 0–40, 100–140, 200–240, and 300–340, with 3 s interval between frames). We calculated the lifetime of TrackIDs that existed at the start of each period of blue-light illumination that did not last for the full period and fit the resulting lifetime distributions using custom Python scripts available at https://github.com/dbritain/KP-paper (copy archived at swh:1:rev:167fa456901903740f0f3ee6a3e5324bc45207ea, Britain, 2022). [file elife-75263-fig5-data1.zip › Fig5SourceData/LAT/lat2/cell7.csv]

Label	ID	TRACK_ID	QUALITY	POSITION_X	POSITION_Y	POSITION_Z	POSITION_T	FRAME	RADIUS	VISIBILITY	MANUAL_COLOR	MEAN_INTENSITY	MEDIAN_INTENSITY	MIN_INTENSITY	MAX_INTENSITY	TOTAL_INTENSITY	STANDARD_DEVIATION	ESTIMATED_DIAMETER	CONTRAST	SNR
ID399981	399981	0	52.087	21.057	16.206	0	0	0	2	1	-10921639	113.048	106	51	215	2374	40.799	2.000	0.143	0.692
ID399982	399982	0	59.177	21.461	16.262	0	1	1	2	1	-10921639	128.381	110	74	211	2696	44.316	2.000	0.181	0.886
ID399983	399983	1	45.115	15.089	17.259	0	1	1	2	1	-10921639	126.810	116	91	221	2663	32.169	2.000	0.126	0.881
ID399986	399986	0	47.030	21.612	16.195	0	2	2	2	1	-10921639	105.238	88	55	187	2210	40.316	2.000	0.137	0.628
ID399987	399987	1	43.970	15.146	17.172	0	2	2	2	1	-10921639	121.619	112	80	228	2554	33.964	7.600	0.122	0.779
ID399990	399990	1	46.524	15.472	16.886	0	3	3	2	1	-10921639	134.048	122	78	233	2815	37.591	7.600	0.137	0.860
ID399989	399989	2	53.250	17.156	15.860	0	3	3	2	1	-10921639	145.381	131	84	233	3053	44.969	4.800	0.161	0.895
ID399979	399979	2	49.106	17.401	15.789	0	4	4	2	1	-10921639	155.286	147	104	227	3261	38.289	4.800	0.150	1.060
ID399980	399980	0	53.087	21.276	16.560	0	4	4	2	1	-10921639	133.333	129	75	227	2800	43.885	7.600	0.143	0.761
ID399974	399974	0	46.413	22.197	16.980	0	5	5	2	1	-10921639	109.190	102	68	192	2293	31.758	2.000	0.149	0.893
ID399972	399972	2	45.259	17.368	15.384	0	5	5	2	1	-10921639	146.952	138	83	218	3086	34.536	4.800	0.128	0.964
ID399973	399973	None	46.626	16.298	15.959	0	5	5	2	1	-10921639	148.571	135	85	227	3120	39.196	3.200	0.148	0.977
ID399978	399978	0	46.795	22.272	16.114	0	6	6	2	1	-10921639	119.333	112	80	186	2506	31.259	2.000	0.157	1.035
ID399977	399977	2	50.856	17.114	15.666	0	6	6	2	1	-10921639	147.857	138	85	217	3105	38.289	4.800	0.159	1.058
ID399970	399970	2	52.753	16.926	15.560	0	7	7	2	1	-10921639	143.619	142	83	205	3016	37.891	4.800	0.172	1.114
ID399971	399971	2	53.543	17.935	15.208	0	8	8	2	1	-10921639	134.524	134	74	234	2825	41.074	2.000	0.137	0.788
ID399985	399985	2	45.661	17.694	15.347	0	9	9	2	1	-10921639	130.333	129	84	205	2737	35.616	2.000	0.125	0.811
ID399984	399984	2	43.476	17.887	15.146	0	10	10	2	1	-10921639	134.190	132	88	198	2818	33.941	2.000	0.125	0.876
ID399975	399975	None	45.276	16.146	9.141	0	11	11	2	1	-10921639	122.048	125	58	164	2563	28.795	4.800	0.182	1.308
ID399976	399976	2	53.968	18.090	14.826	0	11	11	2	1	-10921639	136.238	125	81	206	2861	37.823	2.000	0.143	0.899
ID399988	399988	2	42.525	17.819	15.098	0	12	12	2	1	-10921639	133.095	135	87	187	2795	29.839	2.000	0.125	0.992
ID399997	399997	2	43.456	18.009	15.074	0	13	13	2	1	-10921639	127.381	116	72	179	2675	31.505	2.000	0.126	0.905
ID399992	399992	2	42.790	17.892	15.305	0	14	14	2	1	-10921639	134.286	128	94	190	2820	28.820	2.000	0.120	0.999
ID399991	399991	2	45.787	17.648	15.193	0	15	15	2	1	-10921639	137.000	134	90	206	2877	33.562	2.000	0.121	0.879
ID399995	399995	2	52.651	17.621	15.228	0	16	16	2	1	-10921639	136.381	135	80	212	2864	38.457	2.000	0.144	0.892
ID399994	399994	2	44.880	17.800	15.157	0	17	17	2	1	-10921639	130.524	122	81	195	2741	34.174	2.000	0.127	0.862
ID399996	399996	2	47.771	18.100	14.867	0	18	18	2	1	-10921639	132.905	132	81	206	2791	35.944	2.000	0.137	0.888
ID399993	399993	2	47.162	18.031	14.700	0	19	19	2	1	-10921639	136.952	131	80	199	2876	34.673	2.000	0.149	1.024
ID399999	399999	2	55.372	18.235	14.480	0	20	20	2	1	-10921639	137.905	135	91	224	2896	40.413	2.000	0.166	0.971
ID400005	400005	2	58.378	18.483	14.410	0	21	21	2	1	-10921639	150.333	150	83	233	3157	39.262	2.000	0.171	1.117
ID399998	399998	2	73.032	18.276	14.051	0	22	22	2	1	-10921639	158.714	160	93	255	3333	46.016	2.000	0.205	1.172
ID400000	400000	2	67.440	18.151	14.270	0	23	23	2	1	-10921639	160.095	154	99	236	3362	39.740	2.000	0.187	1.267
ID400002	400002	2	64.068	18.257	14.243	0	24	24	2	1	-10921639	148.667	139	91	231	3122	38.290	2.000	0.179	1.179
ID400004	400004	2	61.796	18.326	14.326	0	25	25	2	1	-10921639	153.333	151	94	238	3220	40.667	2.000	0.170	1.096
ID400003	400003	2	50.046	18.387	13.857	0	26	26	2	1	-10921639	143.714	139	84	217	3018	35.553	2.000	0.138	0.981
ID400001	400001	2	44.346	18.237	14.380	0	27	27	2	1	-10921639	133.857	123	88	198	2811	33.522	2.000	0.139	0.977
ID400011	400011	2	61.892	18.161	14.214	0	28	28	2	1	-10921639	146.619	144	83	224	3079	40.314	2.000	0.171	1.063
ID400006	400006	2	58.300	18.428	14.107	0	29	29	2	1	-10921639	150.571	153	84	218	3162	36.538	2.000	0.170	1.198
ID400008	400008	2	58.491	18.377	13.839	0	30	30	2	1	-10921639	153.476	144	96	225	3223	34.335	2.000	0.162	1.248
ID400009	400009	2	61.869	18.664	13.844	0	31	31	2	1	-10921639	157.667	147	109	230	3311	36.147	4.800	0.174	1.294
ID400007	400007	2	51.289	18.563	13.909	0	32	32	2	1	-10921639	138.095	129	85	204	2900	34.498	2.000	0.151	1.052
ID400010	400010	2	54.935	18.472	14.022	0	33	33	2	1	-10921639	151.905	139	107	214	3190	33.799	2.000	0.164	1.269
ID400012	400012	2	51.963	18.473	13.674	0	34	34	2	1	-10921639	149.381	138	103	222	3137	35.846	2.000	0.134	0.982
ID400015	400015	2	52.250	18.566	13.787	0	35	35	2	1	-10921639	141.619	136	97	214	2974	35.570	2.000	0.158	1.087
ID400014	400014	2	60.657	18.525	13.808	0	36	36	2	1	-10921639	151.952	145	93	244	3191	40.380	2.000	0.172	1.106
ID400016	400016	2	57.894	18.808	13.898	0	37	37	2	1	-10921639	154.238	148	109	212	3239	31.602	2.000	0.169	1.408
ID400013	400013	2	56.721	18.270	14.101	0	38	38	2	1	-10921639	153.286	157	90	233	3219	37.659	2.000	0.158	1.108
ID400017	400017	2	59.567	18.801	13.643	0	39	39	2	1	-10921639	155.714	155	94	237	3270	39.492	2.000	0.165	1.115
ID400019	400019	2	55.666	18.781	13.739	0	40	40	2	1	-10921639	151.286	153	99	214	3177	34.119	2.000	0.153	1.179
ID400021	400021	2	51.053	18.543	13.931	0	41	41	2	1	-10921639	150.619	144	97	217	3163	35.095	2.000	0.151	1.125
ID400018	400018	2	47.031	18.522	13.740	0	42	42	2	1	-10921639	143.952	141	94	199	3023	32.475	2.000	0.146	1.131
ID400020	400020	2	59.795	18.703	13.869	0	43	43	2	1	-10921639	150.905	144	94	231	3169	38.546	2.000	0.171	1.146
ID400023	400023	2	48.660	18.762	13.684	0	44	44	2	1	-10921639	146.333	142	90	199	3073	30.444	2.000	0.162	1.338
ID400025	400025	2	47.532	18.628	13.593	0	45	45	2	1	-10921639	133.190	131	90	204	2797	32.492	2.000	0.155	1.102
ID400022	400022	2	45.885	18.534	13.637	0	46	46	2	1	-10921639	142.429	139	102	204	2991	30.064	2.000	0.141	1.172
ID400024	400024	2	53.902	18.642	13.504	0	47	47	2	1	-10921639	143.190	136	84	228	3007	38.800	2.000	0.162	1.027
ID400029	400029	2	57.734	18.637	13.633	0	48	48	2	1	-10921639	146.952	141	85	231	3086	40.706	2.000	0.172	1.059
ID400035	400035	2	47.407	18.541	13.632	0	49	49	2	1	-10921639	144.952	139	96	211	3044	33.220	4.800	0.148	1.126
ID400026	400026	2	53.189	18.578	13.891	0	50	50	2	1	-10921639	148.714	138	107	233	3123	33.743	2.000	0.151	1.158
ID400027	400027	3	40.983	9.578	9.030	0	51	51	2	1	-10921639	92.714	91	46	139	1947	24.872	2.000	0.186	1.170
ID400028	400028	2	58.278	18.491	13.471	0	51	51	2	1	-10921639	147.619	135	104	230	3100	39.521	2.000	0.163	1.046
ID400034	400034	2	56.629	18.390	13.734	0	52	52	2	1	-10921639	141.571	132	88	228	2973	37.342	2.000	0.164	1.066
ID400033	400033	3	52.024	9.147	9.001	0	52	52	2	1	-10921639	95.333	97	40	163	2002	34.187	2.000	0.236	1.063
ID400036	400036	3	58.191	8.996	8.963	0	53	53	2	1	-10921639	112.238	103	64	187	2357	33.186	2.000	0.262	1.405
ID400037	400037	2	57.734	18.693	13.582	0	53	53	2	1	-10921639	146.190	135	103	217	3070	36.622	2.000	0.178	1.208
ID400043	400043	3	52.868	9.122	9.126	0	54	54	2	1	-10921639	105.857	100	59	174	2223	30.183	2.000	0.229	1.308
ID400044	400044	2	56.958	18.746	13.338	0	54	54	2	1	-10921639	130.762	118	71	217	2746	41.406	2.000	0.154	0.844
ID400045	400045	4	42.050	13.567	18.288	0	54	54	2	1	-10921639	104.905	97	68	169	2203	30.201	2.000	0.149	0.900
ID400030	400030	3	57.192	9.197	9.066	0	55	55	2	1	-10921639	112.048	113	49	180	2353	33.797	2.000	0.239	1.277
ID400031	400031	2	50.853	18.579	13.761	0	55	55	2	1	-10921639	138.190	132	99	215	2902	34.346	2.000	0.154	1.075
ID400032	400032	4	59.918	13.903	18.226	0	55	55	2	1	-10921639	121.524	116	80	224	2552	36.880	2.000	0.185	1.028
ID400046	400046	3	46.884	8.732	8.971	0	56	56	2	1	-10921639	109.857	106	65	169	2307	29.790	2.000	0.195	1.202
ID400047	400047	4	73.564	13.960	17.884	0	56	56	2	1	-10921639	138.524	128	85	255	2909	43.499	2.000	0.217	1.134
ID400038	400038	2	48.683	18.692	13.631	0	57	57	2	1	-10921639	131.095	129	83	193	2753	31.029	2.000	0.169	1.223
ID400039	400039	4	78.548	13.704	18.019	0	57	57	2	1	-10921639	138.571	122	84	255	2910	46.304	2.000	0.237	1.147
ID400048	400048	2	49.275	18.772	13.825	0	58	58	2	1	-10921639	145.524	144	81	199	3056	31.772	4.800	0.158	1.253
ID400049	400049	4	90.811	13.663	17.923	0	58	58	2	1	-10921639	160.571	138	80	255	3372	54.561	2.000	0.252	1.185
ID400042	400042	4	89.868	13.949	17.952	0	59	59	2	1	-10921639	164.429	154	99	255	3453	54.000	2.000	0.238	1.169
ID400040	400040	5	40.434	8.717	8.618	0	59	59	2	1	-10921639	110.095	97	72	157	2312	24.962	2.000	0.160	1.215
ID400041	400041	2	56.561	18.381	13.593	0	59	59	2	1	-10921639	156.048	147	109	234	3277	36.225	2.000	0.141	1.063
ID400054	400054	2	49.408	18.112	13.973	0	60	60	2	1	-10921639	147.952	144	106	215	3107	30.740	2.000	0.124	1.062
ID400055	400055	4	83.914	13.946	17.849	0	60	60	2	1	-10921639	162.333	157	102	255	3409	48.435	2.000	0.232	1.262
ID400053	400053	5	48.414	8.659	8.822	0	60	60	2	1	-10921639	114.571	113	80	177	2406	26.358	2.000	0.198	1.436
ID400050	400050	5	61.732	8.783	8.872	0	61	61	2	1	-10921639	127.333	116	81	225	2674	35.242	2.000	0.199	1.198
ID400051	400051	2	40.669	18.326	14.545	0	61	61	2	1	-10921639	146.095	145	104	205	3068	26.788	7.600	0.111	1.090
ID400052	400052	4	91.764	14.062	17.849	0	61	61	2	1	-10921639	165.619	151	90	255	3478	52.752	2.000	0.258	1.288
ID400062	400062	2	45.035	18.438	14.612	0	62	62	2	1	-10921639	147.333	144	90	209	3094	35.521	2.000	0.116	0.864
ID400063	400063	4	90.510	13.857	17.892	0	62	62	2	1	-10921639	167.286	158	87	255	3513	52.078	2.000	0.249	1.279
ID400061	400061	5	63.140	8.919	8.775	0	62	62	2	1	-10921639	134.524	132	85	212	2825	35.694	2.000	0.216	1.337
ID400058	400058	5	57.055	9.018	8.985	0	63	63	2	1	-10921639	125.143	113	88	195	2628	32.792	2.000	0.187	1.204
ID400059	400059	2	46.811	18.635	14.834	0	63	63	2	1	-10921639	134.143	123	83	212	2817	38.406	2.000	0.123	0.767
ID400060	400060	4	80.714	13.906	17.862	0	63	63	2	1	-10921639	156.714	139	80	255	3291	50.439	2.000	0.213	1.093
ID400056	400056	5	52.647	8.811	8.815	0	64	64	2	1	-10921639	126.143	115	91	195	2649	30.603	2.000	0.183	1.273
ID400057	400057	4	82.192	13.801	17.779	0	64	64	2	1	-10921639	156.476	142	87	255	3286	51.465	2.000	0.216	1.081
ID400066	400066	4	78.709	13.684	17.993	0	65	65	2	1	-10921639	155.286	138	99	255	3261	48.082	2.000	0.207	1.109
ID400064	400064	5	63.779	9.130	8.866	0	65	65	2	1	-10921639	140.000	131	69	225	2940	39.219	2.000	0.198	1.178
ID400065	400065	2	47.978	18.684	14.813	0	65	65	2	1	-10921639	152.000	150	104	214	3192	33.082	2.000	0.152	1.211
ID400074	400074	5	74.167	9.205	8.970	0	66	66	2	1	-10921639	142.000	136	74	255	2982	44.463	2.000	0.224	1.169
ID400075	400075	2	41.060	19.243	14.619	0	66	66	2	1	-10921639	142.000	136	83	206	2982	31.997	2.000	0.108	0.863
ID400076	400076	4	82.670	13.599	17.862	0	66	66	2	1	-10921639	171.905	170	94	255	3610	48.152	2.000	0.222	1.299
ID400070	400070	5	63.801	9.101	8.818	0	67	67	2	1	-10921639	144.238	136	77	250	3029	41.244	2.000	0.167	1.003
ID400071	400071	4	82.271	13.728	17.765	0	67	67	2	1	-10921639	174.905	174	96	255	3673	49.004	2.000	0.218	1.277
ID400078	400078	4	75.760	13.625	17.507	0	68	68	2	1	-10921639	161.333	157	88	255	3388	52.884	2.000	0.205	1.040
ID400077	400077	5	58.355	9.139	8.670	0	68	68	2	1	-10921639	135.952	135	75	221	2855	37.535	2.000	0.170	1.053
ID400072	400072	5	72.614	9.436	8.837	0	69	69	2	1	-10921639	151.905	145	88	252	3190	44.199	2.000	0.213	1.206
ID400073	400073	4	79.109	13.489	17.831	0	69	69	2	1	-10921639	161.190	147	106	255	3385	50.235	7.600	0.226	1.182
ID400067	400067	5	84.193	9.603	8.737	0	70	70	2	1	-10921639	188.000	190	120	255	3948	40.224	4.800	0.242	1.822
ID400068	400068	6	49.006	23.004	12.672	0	70	70	2	1	-10921639	105.429	99	49	198	2214	36.690	2.000	0.147	0.735
ID400069	400069	4	85.340	13.861	17.632	0	70	70	2	1	-10921639	174.286	157	112	255	3660	51.781	2.000	0.232	1.267
ID400086	400086	4	86.141	13.719	17.732	0	71	71	2	1	-10921639	164.333	160	96	255	3451	52.898	2.000	0.236	1.185
ID400084	400084	5	71.869	9.767	8.882	0	71	71	2	1	-10921639	163.762	148	119	255	3439	36.299	2.000	0.197	1.485
ID400085	400085	6	42.601	23.111	12.379	0	71	71	2	1	-10921639	108.476	109	71	170	2278	29.526	2.000	0.156	0.989
ID400079	400079	5	65.818	10.004	9.068	0	72	72	2	1	-10921639	153.619	139	118	246	3226	34.632	2.000	0.190	1.415
ID400080	400080	4	77.492	13.615	17.508	0	72	72	2	1	-10921639	159.476	150	87	255	3349	54.234	2.000	0.214	1.036
ID400082	400082	None	47.560	22.533	12.633	0	73	73	2	1	-10921639	109.000	103	61	177	2289	37.876	2.000	0.168	0.827
ID400083	400083	4	82.348	13.755	17.349	0	73	73	2	1	-10921639	185.476	169	116	255	3895	44.857	2.000	0.213	1.453
ID400081	400081	5	45.736	10.017	9.470	0	73	73	2	1	-10921639	145.952	139	103	217	3065	31.679	2.000	0.122	1.002
ID400087	400087	5	60.164	10.359	10.076	0	74	74	2	1	-10921639	162.048	166	100	237	3403	41.909	2.000	0.168	1.114
ID400088	400088	4	76.044	14.054	17.416	0	74	74	2	1	-10921639	189.095	176	112	255	3971	44.941	2.000	0.191	1.349
ID400094	400094	4	86.410	14.192	17.224	0	75	75	2	1	-10921639	192.143	185	136	255	4035	47.806	2.000	0.229	1.497
ID400092	400092	5	60.484	10.342	9.664	0	75	75	2	1	-10921639	173.048	164	112	255	3634	43.064	4.800	0.169	1.160
ID400093	400093	7	44.681	22.803	12.346	0	75	75	2	1	-10921639	111.048	104	75	177	2332	29.971	2.000	0.167	1.062
ID400095	400095	5	54.782	11.586	11.645	0	76	76	2	1	-10921639	173.190	176	90	231	3637	39.579	2.000	0.132	1.018
ID400096	400096	7	52.269	22.699	12.440	0	76	76	2	1	-10921639	113.286	103	61	211	2379	41.072	7.600	0.162	0.768
ID400097	400097	4	78.127	13.968	17.547	0	76	76	2	1	-10921639	171.905	153	97	255	3610	56.682	2.000	0.200	1.010
ID400090	400090	7	64.857	23.062	12.292	0	77	77	2	1	-10921639	129.286	118	93	233	2715	42.081	2.000	0.186	0.964
ID400091	400091	4	74.943	14.450	17.804	0	77	77	2	1	-10921639	167.714	166	93	255	3522	53.620	2.000	0.197	1.029
ID400089	400089	5	50.080	10.690	12.596	0	77	77	2	1	-10921639	168.048	171	99	224	3529	31.272	4.800	0.147	1.378
ID400108	400108	5	67.075	10.196	12.994	0	78	78	2	1	-10921639	181.524	182	113	236	3812	34.922	4.800	0.188	1.647
ID400109	400109	4	78.591	15.780	17.437	0	78	78	2	1	-10921639	168.571	163	77	255	3540	55.370	2.000	0.203	1.027
ID400106	400106	8	44.395	10.441	9.317	0	78	78	2	1	-10921639	149.714	142	87	212	3144	39.097	2.000	0.115	0.791
ID400107	400107	7	74.864	22.967	12.450	0	78	78	2	1	-10921639	131.952	122	65	255	2771	52.474	2.000	0.213	0.882
ID400100	400100	5	52.738	9.293	13.946	0	79	79	2	1	-10921639	144.476	141	91	217	3034	34.795	2.000	0.150	1.086
ID400101	400101	4	79.503	15.792	17.245	0	79	79	2	1	-10921639	179.714	173	102	255	3774	44.988	7.600	0.217	1.423
ID400098	400098	8	54.047	10.598	8.959	0	79	79	2	1	-10921639	145.190	144	103	233	3049	33.357	2.000	0.158	1.186
ID400099	400099	7	84.455	22.643	12.510	0	79	79	2	1	-10921639	150.048	134	88	255	3151	57.056	2.000	0.246	1.038
ID400110	400110	8	49.182	10.617	8.819	0	80	80	2	1	-10921639	139.476	134	97	217	2929	31.117	2.000	0.129	1.024
ID400111	400111	7	74.265	22.721	12.475	0	80	80	2	1	-10921639	140.667	131	80	255	2954	51.693	2.000	0.209	0.943
ID400112	400112	4	84.911	15.596	17.463	0	80	80	2	1	-10921639	188.238	192	118	255	3953	49.405	4.800	0.226	1.405
ID400102	400102	8	57.169	10.627	8.786	0	81	81	2	1	-10921639	149.619	136	119	212	3142	29.552	2.000	0.171	1.477
ID400103	400103	7	82.031	22.785	12.282	0	81	81	2	1	-10921639	154.143	141	91	255	3237	49.201	2.000	0.242	1.220
ID400104	400104	9	48.689	10.160	16.674	0	81	81	2	1	-10921639	133.810	144	71	206	2810	36.907	2.000	0.151	0.949
ID400105	400105	4	78.890	15.311	18.128	0	81	81	2	1	-10921639	189.762	183	136	255	3985	40.572	4.800	0.235	1.783
ID400116	400116	4	66.096	15.445	17.781	0	82	82	2	1	-10921639	191.143	190	138	255	4014	33.975	4.800	0.197	1.852
ID400114	400114	7	72.821	22.949	12.628	0	82	82	2	1	-10921639	144.857	134	78	255	3042	47.918	2.000	0.189	0.962
ID400115	400115	9	57.203	8.967	15.234	0	82	82	2	1	-10921639	143.952	145	93	204	3023	34.124	2.000	0.192	1.357
ID400113	400113	8	62.819	10.631	8.623	0	82	82	2	1	-10921639	153.238	138	112	255	3218	39.151	2.000	0.163	1.096
ID400124	400124	4	73.978	15.424	18.047	0	83	83	2	1	-10921639	198.286	196	134	255	4164	41.190	4.800	0.197	1.582
ID400122	400122	7	65.765	22.933	12.623	0	83	83	2	1	-10921639	146.048	134	93	255	3067	43.436	2.000	0.167	0.960
ID400123	400123	9	48.637	9.426	15.314	0	83	83	2	1	-10921639	142.667	148	78	204	2996	36.632	4.800	0.156	1.054
ID400121	400121	8	60.246	10.492	8.700	0	83	83	2	1	-10921639	149.810	132	106	250	3146	40.058	2.000	0.162	1.040
ID400130	400130	9	49.621	9.382	15.007	0	84	84	2	1	-10921639	147.000	151	81	211	3087	38.562	3.200	0.159	1.044
ID400131	400131	4	68.047	15.427	18.181	0	84	84	2	1	-10921639	202.143	202	128	255	4245	38.407	7.600	0.167	1.507
ID400128	400128	8	63.880	10.172	8.585	0	84	84	2	1	-10921639	164.810	158	109	243	3461	34.243	4.800	0.184	1.495
ID400129	400129	7	61.021	22.914	12.608	0	84	84	2	1	-10921639	140.857	129	90	237	2958	40.741	2.000	0.161	0.957
ID400118	400118	7	51.097	23.102	12.428	0	85	85	2	1	-10921639	143.381	131	104	231	3011	34.715	2.000	0.131	0.954
ID400119	400119	9	50.277	10.579	14.220	0	85	85	2	1	-10921639	169.190	166	128	230	3553	27.376	2.000	0.136	1.479
ID400117	400117	8	54.553	10.160	8.325	0	85	85	2	1	-10921639	146.714	147	100	222	3081	35.339	2.000	0.156	1.118
ID400120	400120	4	68.343	15.399	18.714	0	85	85	2	1	-10921639	201.714	206	147	255	4236	40.950	4.800	0.194	1.601
ID400134	400134	9	52.493	9.194	15.123	0	86	86	2	1	-10921639	168.952	170	97	255	3548	40.883	4.800	0.166	1.177
ID400135	400135	4	69.686	16.187	19.553	0	86	86	2	1	-10921639	197.095	192	113	255	4139	48.192	4.800	0.179	1.244
ID400132	400132	8	44.143	10.587	8.864	0	86	86	2	1	-10921639	157.238	154	116	206	3302	26.017	2.000	0.119	1.281
ID400133	400133	7	66.693	22.907	12.486	0	86	86	2	1	-10921639	158.762	150	100	255	3334	42.522	2.000	0.180	1.136
ID400138	400138	9	57.127	9.722	14.266	0	87	87	2	1	-10921639	182.429	180	100	255	3831	35.730	2.000	0.133	1.199
ID400139	400139	4	66.101	16.739	19.897	0	87	87	2	1	-10921639	179.095	185	93	255	3761	54.182	2.000	0.152	0.875
ID400136	400136	8	51.713	10.693	8.661	0	87	87	2	1	-10921639	163.048	157	113	225	3424	31.769	2.000	0.122	1.113
ID400137	400137	7	58.913	22.653	12.607	0	87	87	2	1	-10921639	159.190	147	103	255	3343	40.393	2.000	0.149	1.023
ID400126	400126	9	62.091	9.971	13.821	0	88	88	2	1	-10921639	180.810	170	120	255	3797	37.171	2.000	0.141	1.202
ID400127	400127	4	75.669	15.861	18.164	0	88	88	2	1	-10921639	213.619	214	155	255	4486	36.103	4.800	0.210	2.056
ID400125	400125	7	72.093	22.924	12.657	0	88	88	2	1	-10921639	160.857	150	97	255	3378	44.238	2.000	0.180	1.111
ID400142	400142	4	73.797	16.045	18.112	0	89	89	2	1	-10921639	213.286	227	153	255	4479	36.969	4.800	0.202	1.937
ID400140	400140	7	67.893	22.760	12.887	0	89	89	2	1	-10921639	164.810	150	96	255	3461	46.371	2.000	0.156	0.959
ID400141	400141	9	66.515	9.763	13.918	0	89	89	2	1	-10921639	191.429	182	131	255	4020	45.410	2.000	0.150	1.102
ID400143	400143	7	75.406	22.859	12.654	0	90	90	2	1	-10921639	168.524	163	107	255	3539	45.738	2.000	0.195	1.204
ID400144	400144	9	64.210	8.825	14.595	0	90	90	2	1	-10921639	187.048	171	128	255	3928	44.796	4.800	0.172	1.224
ID400145	400145	4	73.647	16.073	18.159	0	90	90	2	1	-10921639	225.143	255	157	255	4728	36.739	4.800	0.197	2.015
ID400146	400146	7	72.838	22.733	12.678	0	91	91	2	1	-10921639	169.286	161	94	255	3555	48.783	2.000	0.178	1.048
ID400147	400147	9	67.687	9.535	14.169	0	91	91	2	1	-10921639	200.476	185	134	255	4210	39.912	2.000	0.155	1.346
ID400148	400148	4	65.449	16.186	18.371	0	91	91	2	1	-10921639	225.905	250	163	255	4744	34.673	4.800	0.174	1.934
ID400156	400156	4	67.874	16.105	18.188	0	92	92	2	1	-10921639	223.286	243	155	255	4689	36.545	4.800	0.173	1.798
ID400154	400154	7	72.441	22.727	12.490	0	92	92	2	1	-10921639	176.000	180	94	255	3696	48.439	2.000	0.190	1.161
ID400155	400155	9	75.593	8.553	15.085	0	92	92	2	1	-10921639	204.238	198	136	255	4289	44.893	4.800	0.195	1.485
ID400153	400153	None	42.736	0.000	0.000	0	92	92	2	1	-10921639	64.905	64	25	135	1363	33.127	2.000	0.368	1.055
ID400150	400150	7	78.535	22.730	12.708	0	93	93	2	1	-10921639	169.571	166	81	255	3561	51.463	2.000	0.204	1.117
ID400151	400151	9	72.676	8.607	14.862	0	93	93	2	1	-10921639	199.190	193	129	255	4183	44.863	4.800	0.188	1.403
ID400149	400149	10	65.207	3.000	0.000	0	93	93	2	1	-10921639	126.095	139	60	177	2648	36.424	4.800	0.326	1.701
ID400152	400152	4	68.086	16.434	19.159	0	93	93	2	1	-10921639	212.762	217	128	255	4468	42.448	4.800	0.176	1.502
ID400164	400164	4	68.451	16.504	19.652	0	94	94	2	1	-10921639	194.048	199	102	255	4075	54.251	2.000	0.160	0.986
ID400162	400162	7	76.980	22.760	12.519	0	94	94	2	1	-10921639	171.238	169	87	255	3596	54.119	2.000	0.185	0.989
ID400163	400163	9	74.281	8.911	14.665	0	94	94	2	1	-10921639	204.714	192	145	255	4299	40.193	4.800	0.203	1.718
ID400161	400161	10	45.622	3.896	0.790	0	94	94	2	1	-10921639	152.000	163	104	176	3192	22.744	4.800	0.211	2.332
ID400172	400172	4	69.364	16.586	19.612	0	95	95	2	1	-10921639	192.381	199	83	255	4040	53.805	2.000	0.165	1.012
ID400170	400170	7	70.266	22.836	12.725	0	95	95	2	1	-10921639	169.333	164	97	255	3556	48.140	2.000	0.153	0.936
ID400171	400171	9	83.306	8.826	14.968	0	95	95	2	1	-10921639	201.810	205	139	255	4238	43.673	4.800	0.219	1.658
ID400169	400169	10	54.731	3.391	3.258	0	95	95	2	1	-10921639	126.048	125	75	186	2647	30.523	4.800	0.214	1.457
ID400178	400178	9	82.554	8.920	15.119	0	96	96	2	1	-10921639	199.952	206	126	255	4199	46.529	4.800	0.212	1.502
ID400179	400179	4	75.716	16.380	19.851	0	96	96	2	1	-10921639	195.048	215	104	255	4096	52.366	2.000	0.184	1.160
ID400176	400176	11	53.127	3.000	0.000	0	96	96	2	1	-10921639	137.381	138	109	179	2885	20.502	4.800	0.250	2.677
ID400177	400177	7	70.899	22.703	12.911	0	96	96	2	1	-10921639	168.333	160	91	255	3535	49.822	2.000	0.157	0.917
ID400158	400158	7	69.982	22.985	12.763	0	97	97	2	1	-10921639	166.524	155	107	255	3497	45.130	2.000	0.148	0.953
ID400159	400159	9	82.426	8.967	15.265	0	97	97	2	1	-10921639	194.333	192	109	255	4081	46.739	2.000	0.211	1.449
ID400157	400157	11	48.538	3.000	0.000	0	97	97	2	1	-10921639	106.238	110	64	142	2231	24.226	2.000	0.275	1.891
ID400160	400160	4	74.031	16.429	19.659	0	97	97	2	1	-10921639	202.048	214	106	255	4243	50.546	2.000	0.177	1.200
ID400166	400166	7	65.506	22.823	12.633	0	98	98	2	1	-10921639	164.857	167	102	255	3462	44.680	2.000	0.154	0.982
ID400167	400167	9	83.953	8.812	15.036	0	98	98	2	1	-10921639	205.286	205	142	255	4311	40.754	4.800	0.229	1.874
ID400165	400165	None	42.667	2.091	8.721	0	98	98	2	1	-10921639	75.619	72	37	164	1588	34.276	2.000	0.142	0.547
ID400168	400168	4	71.250	16.226	19.697	0	98	98	2	1	-10921639	192.048	206	90	255	4033	50.461	6.350	0.172	1.119
ID400174	400174	9	79.456	8.858	14.988	0	99	99	2	1	-10921639	207.238	202	145	255	4352	40.276	4.800	0.222	1.872
ID400175	400175	4	78.636	16.201	19.832	0	99	99	2	1	-10921639	204.619	208	110	255	4297	47.295	6.329	0.199	1.435
ID400173	400173	7	57.835	22.667	12.893	0	99	99	2	1	-10921639	167.190	158	113	255	3511	40.026	2.000	0.143	1.046
ID400182	400182	4	67.996	16.550	19.183	0	100	100	2	1	-10921639	215.571	218	136	255	4527	41.455	7.600	0.172	1.527
ID400180	400180	7	51.273	22.931	13.029	0	100	100	2	1	-10921639	152.190	150	94	255	3196	36.886	2.000	0.106	0.793
ID400181	400181	9	83.351	8.984	14.896	0	100	100	2	1	-10921639	203.571	201	134	255	4275	47.450	4.800	0.227	1.586
ID400191	400191	7	48.413	22.808	12.783	0	101	101	2	1	-10921639	140.000	135	93	246	2940	36.757	2.000	0.110	0.753
ID400192	400192	9	77.288	9.316	14.614	0	101	101	2	1	-10921639	198.810	202	115	255	4175	49.483	4.800	0.201	1.346
ID400193	400193	4	68.140	16.087	17.918	0	101	101	2	1	-10921639	210.238	206	160	255	4415	32.408	4.800	0.173	1.909
ID400183	400183	None	41.558	2.931	8.230	0	102	102	2	1	-10921639	69.143	64	27	164	1452	32.384	2.000	0.191	0.684
ID400186	400186	4	73.354	16.069	17.953	0	102	102	2	1	-10921639	213.714	212	153	255	4488	33.000	4.800	0.193	2.098
ID400184	400184	7	40.974	23.069	12.967	0	102	102	2	1	-10921639	147.190	139	118	224	3091	27.232	2.000	0.098	0.963
ID400185	400185	9	76.514	10.011	14.173	0	102	102	2	1	-10921639	210.857	212	144	255	4428	39.805	2.000	0.189	1.685
ID400187	400187	9	67.011	10.410	13.639	0	103	103	2	1	-10921639	190.381	189	102	255	3998	46.223	2.000	0.169	1.188
ID400188	400188	4	71.905	15.929	18.079	0	103	103	2	1	-10921639	219.286	221	164	255	4605	27.977	4.800	0.200	2.615
ID400190	400190	4	63.367	16.497	17.493	0	104	104	2	1	-10921639	193.476	209	100	255	4063	46.441	4.800	0.140	1.021
ID400189	400189	9	45.221	10.755	13.355	0	104	104	2	1	-10921639	172.952	164	118	224	3632	27.084	4.800	0.134	1.504
ID400194	400194	4	74.101	16.905	16.988	0	105	105	2	1	-10921639	195.952	205	115	255	4115	44.061	2.000	0.182	1.368
ID400198	400198	9	40.188	11.240	11.874	0	106	106	2	1	-10921639	147.952	154	78	198	3107	32.175	2.000	0.116	0.959
ID400199	400199	4	73.714	16.933	16.777	0	106	106	2	1	-10921639	199.762	192	118	255	4195	44.563	4.800	0.186	1.409
ID400195	400195	None	44.870	6.123	10.695	0	107	107	2	1	-10921639	113.000	118	56	158	2373	32.165	2.000	0.183	1.085
ID400196	400196	9	42.601	11.732	12.034	0	107	107	2	1	-10921639	155.143	151	110	206	3258	26.908	2.000	0.110	1.140
ID400197	400197	4	62.719	16.621	16.942	0	107	107	2	1	-10921639	183.524	177	120	255	3854	38.474	4.800	0.177	1.435
ID400200	400200	4	68.597	16.343	17.014	0	108	108	2	1	-10921639	192.762	190	129	255	4048	46.176	2.000	0.150	1.092
ID400203	400203	4	57.078	16.563	16.905	0	109	109	2	1	-10921639	182.190	174	134	255	3826	36.644	4.800	0.147	1.278
ID400202	400202	4	63.833	16.501	17.004	0	110	110	2	1	-10921639	178.905	185	112	255	3757	41.497	4.800	0.165	1.220
ID400201	400201	4	76.600	16.374	16.832	0	111	111	2	1	-10921639	173.905	169	102	255	3652	53.434	2.000	0.192	1.046
ID400210	400210	4	63.807	16.439	16.738	0	112	112	2	1	-10921639	160.762	141	96	255	3376	52.443	2.000	0.162	0.856
ID400209	400209	12	44.526	12.194	12.591	0	112	112	2	1	-10921639	147.048	155	90	192	3088	33.268	2.000	0.118	0.932
ID400206	400206	12	61.928	11.921	12.859	0	113	113	2	1	-10921639	176.905	174	125	244	3715	34.977	2.000	0.144	1.270
ID400207	400207	4	56.159	16.920	16.414	0	113	113	2	1	-10921639	168.810	177	113	250	3545	44.685	2.000	0.132	0.879
ID400204	400204	12	44.492	11.847	12.822	0	114	114	2	1	-10921639	163.143	157	120	221	3426	27.440	2.000	0.098	1.064
ID400205	400205	4	53.712	16.776	16.576	0	114	114	2	1	-10921639	164.714	155	96	250	3459	46.183	2.000	0.143	0.895
ID400214	400214	12	55.763	11.876	12.855	0	115	115	2	1	-10921639	178.524	169	129	252	3749	33.536	2.000	0.117	1.119
ID400215	400215	4	48.698	17.638	16.251	0	115	115	2	1	-10921639	156.667	136	115	255	3290	38.989	2.000	0.098	0.717
ID400211	400211	4	50.698	17.391	16.223	0	116	116	2	1	-10921639	161.714	158	103	249	3396	35.968	2.000	0.137	1.087
ID400212	400212	4	51.801	17.540	15.980	0	117	117	2	1	-10921639	153.143	155	103	238	3216	37.104	2.000	0.122	0.894
ID400208	400208	4	57.959	17.455	16.112	0	118	118	2	1	-10921639	160.952	158	100	255	3380	35.507	2.000	0.161	1.255
ID400213	400213	4	66.022	17.184	16.072	0	119	119	2	1	-10921639	164.667	158	107	255	3458	40.818	2.000	0.178	1.221
ID400219	400219	4	62.445	17.232	16.175	0	120	120	2	1	-10921639	160.619	157	102	253	3373	40.114	2.000	0.165	1.136
ID400216	400216	4	51.133	17.687	16.044	0	121	121	2	1	-10921639	148.143	138	102	240	3111	36.747	2.000	0.116	0.837
ID400218	400218	4	62.872	17.566	16.020	0	122	122	2	1	-10921639	156.143	138	102	255	3279	43.141	2.000	0.149	0.938
ID400217	400217	4	61.902	17.698	16.210	0	123	123	2	1	-10921639	153.143	132	104	247	3216	40.764	2.000	0.148	0.970
ID400221	400221	4	61.912	17.766	16.016	0	124	124	2	1	-10921639	155.429	145	104	255	3264	40.788	2.000	0.144	0.960
ID400222	400222	4	66.646	17.713	16.055	0	125	125	2	1	-10921639	149.762	126	96	255	3145	45.524	2.000	0.154	0.876
ID400220	400220	4	60.698	17.844	16.096	0	126	126	2	1	-10921639	149.762	139	100	255	3145	39.506	2.000	0.148	0.980
ID400225	400225	4	57.519	17.929	15.975	0	127	127	2	1	-10921639	145.190	128	93	244	3049	39.659	2.000	0.140	0.897
ID400223	400223	4	64.644	17.625	16.065	0	128	128	2	1	-10921639	158.905	142	107	255	3337	40.803	2.000	0.162	1.086
ID400224	400224	4	68.129	17.807	16.067	0	129	129	2	1	-10921639	152.714	129	102	255	3207	43.037	2.000	0.172	1.042
ID400227	400227	4	64.742	17.779	16.088	0	130	130	2	1	-10921639	141.333	131	84	255	2968	43.564	2.000	0.154	0.866
ID400226	400226	4	59.939	17.754	15.996	0	131	131	2	1	-10921639	140.952	131	84	233	2960	39.285	2.000	0.161	0.997
ID400228	400228	4	62.711	17.942	16.019	0	132	132	2	1	-10921639	142.429	134	84	236	2991	37.788	2.000	0.169	1.088
ID400233	400233	4	59.697	17.484	16.174	0	133	133	2	1	-10921639	145.619	129	87	234	3058	42.934	2.000	0.161	0.942
ID400232	400232	4	55.087	17.438	16.094	0	134	134	2	1	-10921639	139.333	118	90	222	2926	39.582	2.000	0.144	0.887
ID400230	400230	4	70.429	17.222	16.074	0	135	135	2	1	-10921639	153.286	135	102	255	3219	47.217	2.000	0.186	1.020
ID400229	400229	4	64.012	17.401	16.249	0	136	136	2	1	-10921639	153.952	144	96	233	3233	42.921	2.000	0.180	1.096
ID400231	400231	4	62.265	17.318	16.206	0	137	137	2	1	-10921639	147.571	135	93	236	3099	45.173	2.000	0.152	0.862
ID400234	400234	4	64.027	17.386	16.248	0	138	138	2	1	-10921639	142.905	131	68	237	3001	48.344	2.000	0.162	0.826
ID400236	400236	4	57.867	17.458	16.224	0	139	139	2	1	-10921639	139.571	129	64	238	2931	44.103	2.000	0.153	0.841
ID400237	400237	4	71.160	17.421	16.250	0	140	140	2	1	-10921639	156.333	148	80	255	3283	50.242	2.000	0.189	0.987
ID400235	400235	4	68.929	17.815	16.100	0	141	141	2	1	-10921639	151.429	131	87	243	3180	43.822	2.000	0.193	1.119
ID400239	400239	4	66.939	17.872	16.034	0	142	142	2	1	-10921639	160.952	145	94	255	3380	44.351	2.000	0.176	1.088
ID400238	400238	4	68.396	17.456	16.213	0	143	143	2	1	-10921639	158.048	154	96	255	3319	49.172	2.000	0.191	1.030
ID400244	400244	4	67.368	17.526	16.149	0	144	144	2	1	-10921639	160.714	138	88	246	3375	49.469	2.000	0.187	1.025
ID400248	400248	None	41.634	10.039	7.814	0	145	145	2	1	-10921639	120.762	126	69	163	2536	24.972	3.200	0.165	1.370
ID400249	400249	4	71.321	17.289	16.281	0	145	145	2	1	-10921639	163.476	147	90	249	3433	48.165	2.000	0.192	1.092
ID400242	400242	4	70.355	17.494	16.124	0	146	146	2	1	-10921639	163.762	145	107	253	3439	45.419	2.000	0.183	1.116
ID400240	400240	4	73.547	17.261	16.189	0	147	147	2	1	-10921639	166.857	154	113	255	3504	44.213	2.000	0.201	1.266
ID400241	400241	4	64.312	17.952	16.110	0	148	148	2	1	-10921639	164.857	153	122	234	3462	38.567	2.000	0.179	1.299
ID400245	400245	4	54.250	18.474	16.113	0	149	149	2	1	-10921639	152.667	145	97	231	3206	37.295	2.000	0.155	1.101
ID400246	400246	4	60.357	18.635	16.010	0	150	150	2	1	-10921639	147.952	141	99	236	3107	40.734	2.000	0.158	0.990
ID400247	400247	4	49.868	18.562	16.377	0	151	151	2	1	-10921639	138.381	132	85	212	2906	32.424	2.000	0.144	1.074
ID400243	400243	4	63.414	18.573	15.883	0	152	152	2	1	-10921639	147.429	139	99	255	3096	42.667	2.000	0.166	0.985
ID400250	400250	4	58.088	18.815	15.962	0	153	153	2	1	-10921639	142.238	134	100	222	2987	37.039	7.600	0.155	1.031
ID400251	400251	4	51.277	18.694	15.849	0	154	154	2	1	-10921639	141.476	135	97	221	2971	35.637	2.000	0.130	0.914
ID400252	400252	4	59.046	18.949	15.795	0	155	155	2	1	-10921639	151.476	150	96	233	3181	36.181	7.600	0.159	1.149
ID400255	400255	13	49.118	11.030	8.030	0	156	156	2	1	-10921639	136.429	134	96	193	2865	26.141	2.000	0.168	1.500
ID400256	400256	4	51.742	19.110	15.565	0	156	156	2	1	-10921639	148.429	148	99	214	3117	32.098	2.000	0.156	1.249
ID400258	400258	4	61.715	19.005	15.903	0	157	157	2	1	-10921639	150.476	142	107	247	3160	35.352	2.000	0.163	1.193
ID400257	400257	13	41.987	9.734	7.982	0	157	157	2	1	-10921639	130.238	123	87	171	2735	22.523	4.800	0.172	1.698
ID400259	400259	13	45.341	9.835	7.970	0	158	158	2	1	-10921639	120.619	128	71	185	2533	30.516	2.000	0.165	1.121
ID400260	400260	4	56.701	19.040	15.544	0	158	158	2	1	-10921639	150.571	147	96	240	3162	36.768	7.600	0.162	1.142
ID400254	400254	4	60.416	19.075	15.937	0	159	159	2	1	-10921639	144.429	135	94	238	3033	36.685	2.000	0.160	1.087
ID400253	400253	13	53.355	10.093	8.039	0	159	159	2	1	-10921639	127.000	125	74	192	2667	32.939	2.000	0.184	1.200
ID400263	400263	13	60.853	10.104	7.875	0	160	160	2	1	-10921639	132.667	132	83	211	2786	35.032	2.000	0.200	1.264
ID400264	400264	4	54.320	18.792	15.964	0	160	160	2	1	-10921639	144.095	138	102	217	3026	33.112	2.000	0.153	1.154
ID400262	400262	4	53.303	18.811	15.916	0	161	161	2	1	-10921639	150.905	144	97	231	3169	33.406	7.600	0.148	1.163
ID400261	400261	13	70.282	10.084	8.003	0	161	161	2	1	-10921639	141.762	142	85	220	2977	37.359	2.000	0.237	1.455
ID400266	400266	4	58.684	18.767	15.700	0	162	162	2	1	-10921639	148.810	153	77	244	3125	42.042	2.000	0.151	0.930
ID400265	400265	13	86.129	9.843	7.934	0	162	162	2	1	-10921639	154.905	147	100	255	3253	48.576	2.000	0.245	1.254
ID400267	400267	14	45.669	5.152	4.332	0	163	163	2	1	-10921639	99.048	106	36	155	2080	34.166	7.600	0.231	1.087
ID400268	400268	13	88.652	10.141	8.186	0	163	163	2	1	-10921639	170.952	164	104	255	3590	50.999	2.000	0.247	1.326
ID400269	400269	4	63.020	18.771	16.025	0	163	163	2	1	-10921639	150.381	142	102	249	3158	40.027	2.000	0.158	1.025
ID400278	400278	13	82.544	10.161	8.116	0	164	164	2	1	-10921639	171.286	163	109	255	3597	48.845	2.000	0.212	1.227
ID400279	400279	4	58.472	18.665	16.203	0	164	164	2	1	-10921639	140.571	131	99	237	2952	38.440	2.000	0.146	0.930
ID400277	400277	14	50.140	5.257	4.162	0	164	164	2	1	-10921639	120.381	119	64	169	2528	33.525	4.800	0.226	1.323
ID400270	400270	14	44.859	3.311	3.582	0	165	165	2	1	-10921639	107.571	113	36	155	2259	36.090	2.000	0.199	0.989
ID400271	400271	13	88.423	10.175	8.004	0	165	165	2	1	-10921639	165.714	154	96	255	3480	51.715	2.000	0.245	1.263
ID400272	400272	4	55.885	18.259	16.198	0	165	165	2	1	-10921639	134.905	123	90	215	2833	35.933	2.000	0.157	1.021
ID400273	400273	13	89.161	10.160	8.104	0	166	166	2	1	-10921639	160.619	160	81	255	3373	52.431	2.000	0.249	1.220
ID400290	400290	13	91.301	10.099	7.935	0	167	167	2	1	-10921639	168.095	150	96	255	3530	51.855	2.000	0.238	1.248
ID400283	400283	None	45.336	0.000	3.000	0	168	168	2	1	-10921639	98.048	99	51	148	2059	30.959	2.000	0.234	1.203
ID400284	400284	13	91.490	9.992	7.830	0	168	168	2	1	-10921639	173.619	167	104	255	3646	51.745	2.000	0.237	1.284
ID400286	400286	13	90.018	10.048	7.938	0	169	169	2	1	-10921639	175.190	164	107	255	3679	51.388	2.000	0.239	1.316
ID400285	400285	13	91.794	10.303	8.131	0	170	170	2	1	-10921639	182.333	176	106	255	3829	54.851	2.000	0.249	1.327
ID400282	400282	15	44.262	17.968	18.859	0	171	171	2	1	-10921639	136.619	131	88	205	2869	33.591	2.000	0.121	0.878
ID400280	400280	13	95.551	10.177	8.092	0	171	171	2	1	-10921639	196.000	205	109	255	4116	50.373	4.800	0.268	1.643
ID400281	400281	16	53.663	16.707	8.462	0	171	171	2	1	-10921639	138.333	134	77	218	2905	42.123	2.000	0.146	0.837
ID400274	400274	13	97.225	10.025	8.065	0	172	172	2	1	-10921639	206.095	227	122	255	4328	48.696	4.800	0.273	1.813
ID400275	400275	16	63.092	16.614	8.752	0	172	172	2	1	-10921639	156.667	151	102	247	3290	43.183	2.000	0.164	1.025
ID400276	400276	15	60.162	17.573	18.709	0	172	172	2	1	-10921639	145.143	134	88	246	3048	44.802	2.000	0.149	0.843
ID400298	400298	16	72.631	16.998	8.579	0	173	173	2	1	-10921639	159.048	135	110	255	3340	45.230	2.000	0.179	1.067
ID400299	400299	15	72.860	17.592	18.251	0	173	173	2	1	-10921639	180.286	179	110	255	3786	48.523	7.600	0.196	1.219
ID400297	400297	13	92.096	10.148	8.327	0	173	173	2	1	-10921639	201.238	208	116	255	4226	49.487	4.800	0.262	1.687
ID400291	400291	13	91.016	10.062	8.672	0	174	174	2	1	-10921639	205.857	221	116	255	4323	45.523	4.800	0.248	1.799
ID400292	400292	16	79.476	16.860	8.909	0	174	174	2	1	-10921639	184.952	170	123	255	3884	40.189	2.000	0.202	1.547
ID400293	400293	15	67.366	17.396	18.022	0	174	174	2	1	-10921639	189.667	199	110	255	3983	42.724	4.800	0.177	1.334
ID400287	400287	13	80.763	10.492	8.422	0	175	175	2	1	-10921639	191.095	201	106	255	4013	50.562	4.800	0.216	1.342
ID400288	400288	16	82.595	16.652	8.899	0	175	175	2	1	-10921639	184.524	185	109	255	3875	49.845	2.000	0.209	1.281
ID400289	400289	15	57.751	17.734	18.541	0	175	175	2	1	-10921639	161.952	150	107	255	3401	46.938	2.000	0.119	0.736
ID400294	400294	13	76.753	10.534	8.314	0	176	176	2	1	-10921639	196.286	201	113	255	4122	43.696	2.000	0.187	1.414
ID400295	400295	16	82.268	16.499	8.927	0	176	176	2	1	-10921639	200.857	205	135	255	4218	43.167	2.000	0.201	1.560
ID400296	400296	15	70.138	17.920	19.053	0	176	176	2	1	-10921639	171.524	167	99	255	3602	44.006	2.000	0.151	1.025
ID400306	400306	13	75.312	10.627	8.289	0	177	177	2	1	-10921639	199.857	192	136	255	4197	41.691	2.000	0.185	1.499
ID400307	400307	16	85.366	16.858	8.965	0	177	177	2	1	-10921639	205.048	196	147	255	4306	41.091	4.800	0.216	1.772
ID400308	400308	15	73.160	17.797	18.664	0	177	177	2	1	-10921639	166.048	153	88	255	3487	51.224	2.000	0.173	0.955
ID400310	400310	16	83.090	16.861	8.765	0	178	178	2	1	-10921639	199.429	183	145	255	4188	42.071	2.000	0.209	1.638
ID400311	400311	15	80.145	17.867	18.842	0	178	178	2	1	-10921639	171.381	176	85	255	3599	53.761	2.000	0.179	0.967
ID400309	400309	13	62.532	10.834	8.547	0	178	178	2	1	-10921639	185.952	176	135	255	3905	31.484	4.800	0.156	1.596
ID400302	400302	15	78.689	17.843	18.934	0	179	179	2	1	-10921639	173.429	180	99	255	3642	51.460	2.000	0.171	0.986
ID400300	400300	13	63.915	10.960	8.589	0	179	179	2	1	-10921639	181.143	174	132	255	3804	35.973	2.000	0.151	1.319
ID400301	400301	16	81.512	16.952	8.695	0	179	179	2	1	-10921639	204.429	195	151	255	4293	38.562	4.800	0.209	1.835
ID400303	400303	13	62.554	11.031	8.898	0	180	180	2	1	-10921639	171.143	164	123	255	3594	36.546	2.000	0.144	1.177
ID400304	400304	16	81.540	16.999	8.617	0	180	180	2	1	-10921639	195.000	180	134	255	4095	42.930	2.000	0.213	1.596
ID400305	400305	15	79.290	17.742	18.897	0	180	180	2	1	-10921639	174.762	171	99	255	3670	51.703	2.000	0.180	1.031
ID400314	400314	15	77.415	17.710	18.816	0	181	181	2	1	-10921639	174.619	179	97	255	3667	51.505	2.000	0.175	1.010
ID400312	400312	16	76.729	16.822	8.459	0	181	181	2	1	-10921639	186.238	186	97	255	3911	50.476	2.000	0.190	1.179
ID400313	400313	13	58.130	11.096	9.398	0	181	181	2	1	-10921639	168.714	157	120	255	3543	39.702	2.000	0.124	0.938
ID400315	400315	16	69.149	16.766	8.493	0	182	182	2	1	-10921639	179.238	182	88	255	3764	52.094	2.000	0.163	0.965
ID400316	400316	15	72.418	17.830	18.811	0	182	182	2	1	-10921639	176.571	171	104	255	3708	45.239	2.000	0.170	1.133
ID400319	400319	16	64.367	16.554	8.536	0	183	183	2	1	-10921639	191.000	186	139	255	4011	37.571	4.800	0.160	1.405
ID400320	400320	15	67.807	17.752	18.681	0	183	183	2	1	-10921639	186.238	179	104	255	3911	44.857	2.000	0.155	1.116
ID400318	400318	15	63.705	17.706	18.385	0	184	184	2	1	-10921639	190.000	186	126	255	3990	37.594	2.000	0.156	1.366
ID400317	400317	16	63.277	16.686	8.703	0	184	184	2	1	-10921639	192.476	187	136	255	4042	37.984	4.800	0.161	1.405
ID400322	400322	15	57.818	18.001	19.110	0	185	185	2	1	-10921639	167.810	164	104	255	3524	40.241	2.000	0.132	0.970
ID400321	400321	16	69.963	16.323	8.823	0	185	185	2	1	-10921639	199.476	196	144	255	4189	36.399	3.200	0.166	1.560
ID400334	400334	15	56.477	18.156	18.929	0	186	186	2	1	-10921639	156.048	151	104	247	3277	36.392	2.000	0.138	1.041
ID400332	400332	16	57.466	15.989	8.833	0	186	186	2	1	-10921639	185.714	189	122	244	3900	35.900	6.311	0.145	1.309
ID400333	400333	17	42.018	22.899	12.836	0	186	186	2	1	-10921639	118.619	112	77	189	2491	31.401	2.000	0.129	0.864
ID400342	400342	17	51.234	22.632	12.998	0	187	187	2	1	-10921639	128.524	126	67	211	2699	40.098	2.000	0.158	0.876
ID400343	400343	15	76.270	18.278	18.860	0	187	187	2	1	-10921639	177.714	169	112	255	3732	48.637	2.000	0.175	1.089
ID400341	400341	16	59.288	15.964	8.675	0	187	187	2	1	-10921639	179.571	170	141	250	3771	31.996	2.000	0.152	1.480
ID400338	400338	16	47.851	16.060	8.774	0	188	188	2	1	-10921639	175.190	170	125	241	3679	31.011	7.600	0.127	1.276
ID400339	400339	17	66.444	22.871	12.937	0	188	188	2	1	-10921639	133.095	119	67	255	2795	49.071	2.000	0.173	0.801
ID400340	400340	15	71.583	18.495	18.841	0	188	188	2	1	-10921639	172.190	155	116	255	3616	47.622	2.000	0.169	1.045
ID400323	400323	16	57.592	15.925	8.541	0	189	189	2	1	-10921639	188.286	190	135	255	3954	36.602	2.000	0.138	1.244
ID400324	400324	17	63.974	22.978	13.471	0	189	189	2	1	-10921639	145.333	129	90	255	3052	47.545	2.000	0.166	0.872
ID400325	400325	15	72.965	18.436	19.067	0	189	189	2	1	-10921639	174.524	161	106	255	3665	50.257	2.000	0.169	1.004
ID400326	400326	16	76.591	16.206	8.753	0	190	190	2	1	-10921639	196.905	185	109	255	4135	41.242	2.000	0.189	1.518
ID400327	400327	17	75.260	22.799	13.516	0	190	190	2	1	-10921639	164.429	164	90	255	3453	50.235	2.000	0.191	1.049
ID400328	400328	15	81.148	18.725	18.842	0	190	190	2	1	-10921639	177.619	179	94	255	3730	48.271	2.000	0.210	1.276
ID400330	400330	17	75.020	22.908	13.331	0	191	191	2	1	-10921639	165.714	157	107	255	3480	48.785	2.000	0.189	1.082
ID400331	400331	15	83.148	18.731	18.846	0	191	191	2	1	-10921639	175.048	171	103	255	3676	49.805	2.000	0.217	1.255
ID400329	400329	16	71.219	16.093	8.521	0	191	191	2	1	-10921639	183.000	169	132	255	3843	38.776	2.000	0.177	1.419
ID400335	400335	16	71.522	16.102	8.696	0	192	192	2	1	-10921639	179.286	170	125	255	3765	38.328	4.800	0.189	1.489
ID400336	400336	17	81.791	22.873	13.339	0	192	192	2	1	-10921639	172.143	169	85	255	3615	53.922	2.000	0.199	1.062
ID400337	400337	15	64.169	18.519	18.542	0	192	192	2	1	-10921639	156.810	145	75	250	3293	54.568	7.600	0.155	0.770
ID400347	400347	16	79.363	16.012	8.805	0	193	193	2	1	-10921639	179.238	154	129	255	3764	41.816	2.000	0.196	1.404
ID400348	400348	17	85.772	22.936	13.442	0	193	193	2	1	-10921639	164.667	153	103	255	3458	51.843	2.000	0.241	1.234
ID400349	400349	15	62.526	18.503	18.411	0	193	193	2	1	-10921639	155.238	145	109	247	3260	44.704	2.000	0.161	0.963
ID400346	400346	15	69.843	19.217	18.100	0	194	194	2	1	-10921639	157.571	158	90	255	3309	47.557	2.000	0.175	0.989
ID400344	400344	16	74.465	16.137	8.869	0	194	194	2	1	-10921639	170.714	155	116	255	3585	42.102	2.000	0.188	1.282
ID400345	400345	17	80.251	23.066	13.556	0	194	194	2	1	-10921639	165.095	153	83	255	3467	49.917	2.000	0.209	1.142
ID400354	400354	17	84.820	23.045	13.302	0	195	195	2	1	-10921639	163.429	144	77	255	3432	52.081	2.000	0.225	1.154
ID400355	400355	15	58.182	19.457	17.605	0	195	195	2	1	-10921639	159.905	157	93	230	3358	42.238	2.000	0.171	1.106
ID400353	400353	16	64.941	16.105	8.936	0	195	195	2	1	-10921639	177.524	169	120	255	3728	37.640	2.000	0.158	1.288
ID400350	400350	16	48.479	16.144	9.626	0	196	196	2	1	-10921639	160.905	163	120	215	3379	27.070	2.000	0.134	1.407
ID400351	400351	17	83.520	23.125	13.187	0	196	196	2	1	-10921639	173.143	160	80	255	3636	51.542	2.000	0.203	1.132
ID400352	400352	15	44.521	18.289	17.253	0	196	196	2	1	-10921639	153.524	148	90	221	3224	38.258	2.000	0.128	0.910
ID400358	400358	17	83.016	23.066	13.072	0	197	197	2	1	-10921639	179.857	190	84	255	3777	54.884	2.000	0.189	1.044
ID400359	400359	15	46.177	17.395	17.134	0	197	197	2	1	-10921639	147.952	144	87	217	3107	38.108	3.200	0.129	0.889
ID400356	400356	None	49.185	10.671	7.718	0	197	197	2	1	-10921639	141.952	138	100	192	2981	29.083	2.000	0.140	1.197
ID400357	400357	16	45.155	16.417	9.251	0	197	197	2	1	-10921639	155.286	147	110	205	3261	28.304	3.200	0.123	1.204
ID400362	400362	15	42.592	17.674	17.030	0	198	198	2	1	-10921639	147.810	147	103	211	3104	30.683	2.000	0.129	1.102
ID400360	400360	16	57.355	16.472	9.037	0	198	198	2	1	-10921639	163.333	164	100	211	3430	32.349	2.000	0.165	1.431
ID400361	400361	17	81.832	22.862	13.202	0	198	198	2	1	-10921639	181.524	189	91	255	3812	52.049	2.000	0.207	1.197
ID400380	400380	17	85.008	23.122	12.788	0	199	199	2	1	-10921639	172.952	154	94	255	3632	48.067	2.000	0.221	1.303
ID400381	400381	15	40.004	18.000	18.000	0	199	199	2	1	-10921639	126.095	112	75	214	2648	41.278	2.000	0.104	0.575
ID400378	400378	18	46.009	10.789	7.837	0	199	199	2	1	-10921639	141.667	135	100	209	2975	29.032	2.000	0.114	1.000
ID400379	400379	16	49.320	16.738	9.150	0	199	199	2	1	-10921639	163.381	160	122	208	3431	26.341	4.800	0.154	1.655
ID400366	400366	15	47.660	17.689	17.389	0	200	200	2	1	-10921639	143.762	135	85	227	3019	38.643	2.000	0.144	0.935
ID400364	400364	16	55.306	16.549	8.971	0	200	200	2	1	-10921639	174.476	179	120	227	3664	28.569	4.800	0.170	1.770
ID400365	400365	17	80.136	23.278	12.821	0	200	200	2	1	-10921639	162.762	148	112	255	3418	47.133	2.000	0.206	1.179
ID400363	400363	18	69.206	10.555	8.131	0	200	200	2	1	-10921639	160.333	148	93	255	3367	44.361	2.000	0.161	1.004
ID400370	400370	18	61.492	10.842	8.150	0	201	201	2	1	-10921639	148.810	138	87	255	3125	41.199	2.000	0.142	0.900
ID400371	400371	16	48.850	16.982	8.280	0	201	201	2	1	-10921639	158.333	164	77	208	3325	39.478	2.000	0.139	0.978
ID400372	400372	17	61.671	23.212	13.263	0	201	201	2	1	-10921639	160.571	173	96	220	3372	33.609	4.800	0.204	1.621
ID400367	400367	18	43.517	10.612	8.302	0	202	202	2	1	-10921639	135.286	131	80	204	2841	33.693	2.000	0.103	0.747
ID400368	400368	17	45.710	23.337	12.525	0	202	202	2	1	-10921639	144.667	142	72	209	3038	34.800	7.600	0.133	0.973
ID400369	400369	15	61.908	17.948	18.170	0	202	202	2	1	-10921639	149.429	151	88	255	3138	43.431	2.000	0.147	0.883
ID400374	400374	18	41.809	10.510	8.492	0	203	203	2	1	-10921639	136.762	141	78	215	2872	36.450	2.000	0.093	0.640
ID400375	400375	16	43.095	17.000	9.000	0	203	203	2	1	-10921639	178.571	179	136	215	3750	22.862	4.800	0.134	1.841
ID400376	400376	None	41.950	19.000	9.000	0	203	203	2	1	-10921639	167.762	171	106	215	3523	29.670	4.800	0.111	1.127
ID400377	400377	15	46.196	18.357	18.549	0	203	203	2	1	-10921639	128.000	122	74	211	2688	39.197	2.000	0.131	0.759
ID400384	400384	16	47.912	16.820	8.832	0	204	204	2	1	-10921639	178.762	180	132	211	3754	22.427	4.800	0.141	1.971
ID400373	400373	16	56.160	17.037	8.825	0	205	205	2	1	-10921639	183.095	183	135	233	3845	26.877	7.600	0.152	1.802
ID400383	400383	16	52.489	17.005	8.912	0	206	206	2	1	-10921639	175.190	179	134	225	3679	24.194	4.800	0.157	1.963
ID400386	400386	None	44.573	16.281	8.840	0	208	208	2	1	-10921639	159.095	157	122	199	3341	22.735	2.000	0.131	1.616
ID400385	400385	19	43.185	10.413	7.851	0	208	208	2	1	-10921639	137.000	126	96	196	2877	28.815	2.000	0.139	1.158
ID400387	400387	19	60.906	10.426	8.549	0	209	209	2	1	-10921639	146.429	134	91	244	3075	45.109	2.000	0.153	0.864
ID400382	400382	19	52.203	10.553	8.223	0	210	210	2	1	-10921639	137.810	128	93	215	2894	33.735	2.000	0.149	1.059
ID400388	400388	20	41.341	15.873	8.947	0	211	211	2	1	-10921639	156.905	154	126	205	3295	22.235	2.000	0.115	1.452
ID400390	400390	20	45.095	15.971	9.490	0	212	212	2	1	-10921639	163.190	153	109	230	3427	29.238	2.000	0.117	1.172
ID400389	400389	None	50.700	10.841	8.587	0	212	212	2	1	-10921639	141.381	131	102	230	2969	34.639	2.000	0.115	0.843
ID400391	400391	21	46.670	16.197	9.245	0	215	215	2	1	-10921639	167.571	169	123	215	3519	26.654	4.800	0.128	1.424
ID400392	400392	22	46.726	22.033	15.558	0	215	215	2	1	-10921639	134.476	132	80	201	2824	33.191	2.000	0.152	1.066
ID400398	400398	21	41.849	15.704	9.258	0	216	216	2	1	-10921639	158.524	155	115	211	3329	25.661	4.800	0.115	1.271
ID400399	400399	22	40.347	22.353	14.812	0	216	216	2	1	-10921639	140.857	141	91	182	2958	24.798	4.800	0.129	1.299
ID400393	400393	22	41.173	23.000	14.000	0	217	217	2	1	-10921639	128.429	136	53	179	2697	34.760	4.800	0.171	1.078
ID400395	400395	22	45.099	22.090	15.787	0	219	219	2	1	-10921639	136.667	141	68	205	2870	33.974	2.000	0.126	0.903
ID400394	400394	22	44.906	22.369	15.021	0	220	220	2	1	-10921639	140.571	144	91	192	2952	26.506	6.334	0.150	1.387
ID400400	400400	23	47.473	10.411	7.965	0	221	221	2	1	-10921639	125.000	116	77	217	2625	35.630	2.000	0.152	0.926
ID400401	400401	22	41.743	22.209	15.942	0	221	221	2	1	-10921639	125.571	129	71	171	2637	26.130	2.000	0.145	1.219
ID400396	400396	23	52.214	10.571	8.066	0	222	222	2	1	-10921639	130.190	120	77	209	2734	36.702	2.000	0.134	0.838
ID400397	400397	22	40.233	22.093	16.057	0	222	222	2	1	-10921639	127.190	131	68	173	2671	27.219	2.000	0.141	1.153
ID400403	400403	22	40.129	22.732	15.189	0	224	224	2	1	-10921639	118.571	125	51	171	2490	32.895	2.000	0.156	0.974
ID400404	400404	22	40.429	22.505	16.158	0	225	225	2	1	-10921639	118.905	123	51	176	2497	35.100	4.800	0.161	0.939
ID400402	400402	24	42.699	11.013	8.219	0	227	227	2	1	-10921639	129.476	123	91	201	2719	30.682	2.000	0.113	0.860
ID400405	400405	24	52.798	11.188	8.213	0	228	228	2	1	-10921639	140.000	131	96	222	2940	35.871	2.000	0.136	0.934
ID400406	400406	24	47.180	10.791	8.472	0	229	229	2	1	-10921639	135.238	125	97	220	2840	33.742	2.000	0.129	0.919
ID400408	400408	24	68.393	10.925	8.214	0	230	230	2	1	-10921639	144.190	135	99	255	3028	42.558	2.000	0.183	1.047
ID400407	400407	24	50.249	11.074	8.441	0	231	231	2	1	-10921639	128.238	122	72	218	2693	38.400	2.000	0.147	0.855
ID400409	400409	24	60.621	10.734	8.963	0	232	232	2	1	-10921639	148.571	144	102	237	3120	35.290	2.000	0.156	1.133
ID400410	400410	24	57.279	10.611	8.815	0	233	233	2	1	-10921639	155.524	150	119	212	3266	28.152	2.000	0.168	1.587
ID400411	400411	24	62.899	10.009	9.851	0	234	234	2	1	-10921639	164.190	166	104	214	3448	33.974	4.800	0.203	1.631
ID400412	400412	24	48.413	9.988	10.028	0	235	235	2	1	-10921639	152.857	153	100	196	3210	25.413	6.267	0.178	1.818
ID400413	400413	None	40.703	22.228	15.396	0	235	235	2	1	-10921639	123.714	128	65	179	2598	24.948	2.000	0.138	1.199
ID400414	400414	24	40.119	9.308	10.506	0	236	236	2	1	-10921639	133.381	150	81	170	2801	30.511	4.800	0.152	1.155
ID400415	400415	25	41.493	22.314	13.904	0	247	247	2	1	-10921639	122.857	120	74	183	2580	25.045	2.000	0.145	1.245
ID400416	400416	25	45.063	22.236	13.341	0	248	248	2	1	-10921639	136.476	139	74	176	2866	26.459	2.000	0.156	1.390
ID400419	400419	25	57.606	22.412	13.248	0	249	249	2	1	-10921639	150.619	150	97	195	3163	28.579	4.800	0.190	1.682
ID400417	400417	25	40.738	21.956	13.669	0	250	250	2	1	-10921639	129.095	131	77	180	2711	28.744	2.000	0.140	1.106
ID400418	400418	25	43.947	22.140	13.244	0	251	251	2	1	-10921639	137.048	135	94	176	2878	24.721	2.000	0.149	1.434
ID400422	400422	25	43.964	22.216	13.287	0	252	252	2	1	-10921639	138.048	141	91	185	2899	24.244	4.800	0.172	1.667
ID400421	400421	26	42.103	16.973	7.198	0	253	253	2	1	-10921639	110.714	116	43	163	2325	34.518	2.000	0.160	0.887
ID400420	400420	26	51.358	16.978	7.728	0	254	254	2	1	-10921639	134.714	135	72	185	2829	26.522	4.800	0.194	1.651
ID400424	400424	27	46.724	22.199	13.378	0	255	255	2	1	-10921639	138.476	138	97	186	2908	25.331	4.800	0.175	1.627
ID400423	400423	27	47.225	21.803	13.598	0	256	256	2	1	-10921639	128.571	142	68	182	2700	34.578	2.000	0.160	1.023
ID400425	400425	27	46.856	21.645	14.028	0	258	258	2	1	-10921639	124.857	122	52	189	2622	34.699	2.000	0.159	0.986
ID400426	400426	27	43.008	21.833	13.918	0	259	259	2	1	-10921639	123.571	125	58	195	2595	33.075	2.000	0.130	0.862
ID400427	400427	27	50.852	21.844	13.494	0	260	260	2	1	-10921639	131.714	129	74	199	2766	32.433	2.000	0.176	1.214
ID400429	400429	27	47.626	21.817	13.489	0	261	261	2	1	-10921639	131.381	135	68	199	2759	34.941	2.000	0.151	0.987
ID400428	400428	27	47.793	21.726	13.648	0	262	262	2	1	-10921639	129.857	128	71	198	2727	35.469	2.000	0.153	0.969
ID400430	400430	27	54.208	22.196	13.091	0	263	263	2	1	-10921639	134.476	131	78	199	2824	32.715	2.000	0.164	1.158
ID400435	400435	27	53.567	21.893	13.475	0	264	264	2	1	-10921639	141.333	144	75	204	2968	37.263	2.000	0.173	1.120
ID400440	400440	28	54.656	10.274	8.099	0	265	265	2	1	-10921639	119.286	120	49	202	2505	38.180	2.000	0.183	0.968
ID400441	400441	27	70.806	21.944	13.238	0	265	265	2	1	-10921639	146.381	138	77	240	3074	44.030	2.000	0.201	1.113
ID400434	400434	27	54.510	21.729	13.646	0	266	266	2	1	-10921639	134.286	135	49	212	2820	42.716	2.000	0.163	0.880
ID400433	400433	28	50.780	10.118	8.306	0	266	266	2	1	-10921639	111.762	106	56	206	2347	36.570	2.000	0.172	0.899
ID400438	400438	28	69.931	10.291	7.932	0	267	267	2	1	-10921639	132.571	118	74	249	2784	42.974	2.000	0.224	1.129
ID400439	400439	27	60.478	21.772	13.721	0	267	267	2	1	-10921639	139.190	136	61	218	2923	45.075	2.000	0.181	0.948
ID400431	400431	28	55.589	10.219	8.073	0	268	268	2	1	-10921639	128.810	126	77	198	2705	33.313	2.000	0.195	1.264
ID400432	400432	27	54.628	21.443	13.798	0	268	268	2	1	-10921639	141.524	135	90	214	2972	34.522	7.600	0.149	1.062
ID400436	400436	28	63.313	9.852	8.048	0	269	269	2	1	-10921639	123.857	112	74	193	2601	36.178	2.000	0.224	1.251
ID400437	400437	27	56.734	21.646	13.659	0	269	269	2	1	-10921639	129.952	132	52	227	2729	49.055	2.000	0.169	0.768
ID400442	400442	28	54.698	9.743	7.723	0	270	270	2	1	-10921639	121.476	109	84	186	2551	30.464	2.000	0.192	1.285
ID400443	400443	27	50.944	21.638	13.553	0	270	270	2	1	-10921639	128.619	128	53	212	2701	45.423	2.000	0.141	0.700
ID400458	400458	28	58.889	9.742	7.770	0	271	271	2	1	-10921639	125.714	116	84	201	2640	33.076	2.000	0.200	1.265
ID400459	400459	27	56.014	21.749	13.242	0	271	271	2	1	-10921639	134.619	135	64	204	2827	40.987	2.000	0.185	1.026
ID400446	400446	28	82.063	9.893	7.922	0	272	272	2	1	-10921639	136.048	112	85	255	2857	47.319	2.000	0.240	1.111
ID400447	400447	27	53.470	21.641	13.545	0	272	272	2	1	-10921639	129.952	120	68	211	2729	44.795	2.000	0.161	0.804
ID400444	400444	28	74.326	9.966	8.035	0	273	273	2	1	-10921639	129.857	116	71	237	2727	43.698	2.000	0.231	1.116
ID400445	400445	27	51.386	21.456	13.816	0	273	273	2	1	-10921639	145.714	139	87	206	3060	31.449	2.000	0.144	1.169
ID400454	400454	28	68.378	10.112	7.780	0	274	274	2	1	-10921639	137.667	125	88	225	2891	37.334	2.000	0.209	1.276
ID400455	400455	27	49.238	21.538	13.429	0	274	274	2	1	-10921639	126.143	125	55	199	2649	43.374	2.000	0.157	0.791
ID400448	400448	28	67.973	9.895	7.757	0	275	275	2	1	-10921639	142.190	129	93	231	2986	36.410	2.000	0.208	1.345
ID400449	400449	27	52.365	21.558	13.293	0	275	275	2	1	-10921639	131.000	138	59	201	2751	41.575	2.000	0.172	0.925
ID400456	400456	28	58.449	10.243	7.863	0	276	276	2	1	-10921639	136.238	123	88	218	2861	32.351	2.000	0.188	1.334
ID400457	400457	27	47.414	21.613	13.337	0	276	276	2	1	-10921639	123.143	122	64	187	2586	36.417	2.000	0.170	0.982
ID400460	400460	28	67.733	10.251	7.862	0	277	277	2	1	-10921639	142.190	135	97	240	2986	39.968	2.000	0.190	1.135
ID400461	400461	27	49.423	21.536	13.497	0	277	277	2	1	-10921639	137.429	138	62	217	2886	41.665	2.000	0.162	0.921
ID400462	400462	28	73.094	10.384	8.074	0	278	278	2	1	-10921639	148.952	132	97	250	3128	43.509	2.000	0.220	1.234
ID400463	400463	27	51.806	21.499	13.301	0	278	278	2	1	-10921639	144.190	128	113	212	3028	30.940	2.000	0.139	1.137
ID400452	400452	28	55.324	10.359	8.048	0	279	279	2	1	-10921639	132.476	128	90	205	2782	34.007	2.000	0.161	1.082
ID400453	400453	27	49.154	21.410	13.127	0	279	279	2	1	-10921639	143.095	135	104	202	3005	28.429	2.000	0.136	1.206
ID400450	400450	28	59.649	10.341	8.094	0	280	280	2	1	-10921639	135.667	128	96	225	2849	35.892	2.000	0.180	1.155
ID400451	400451	27	41.609	21.280	13.337	0	280	280	2	1	-10921639	141.810	135	100	192	2978	26.349	2.000	0.113	1.089
ID400476	400476	28	54.599	10.532	7.861	0	281	281	2	1	-10921639	130.048	126	88	225	2731	35.285	2.000	0.159	1.010
ID400477	400477	27	41.982	21.461	13.378	0	281	281	2	1	-10921639	139.857	136	109	189	2937	23.905	2.000	0.120	1.255
ID400474	400474	None	48.582	0.000	2.000	0	281	281	2	1	-10921639	90.524	99	21	157	1901	44.240	2.000	0.231	0.767
ID400475	400475	29	45.171	17.861	6.909	0	281	281	2	1	-10921639	126.286	129	77	167	2652	25.745	2.000	0.174	1.451
ID400466	400466	28	49.379	10.315	8.131	0	282	282	2	1	-10921639	127.238	118	87	206	2672	30.427	2.000	0.167	1.198
ID400467	400467	27	43.863	21.386	13.299	0	282	282	2	1	-10921639	142.381	135	110	201	2990	25.997	2.000	0.112	1.103
ID400464	400464	None	52.568	3.000	0.000	0	282	282	2	1	-10921639	110.762	120	46	158	2326	38.839	4.800	0.277	1.236
ID400465	400465	29	46.790	17.224	6.912	0	282	282	2	1	-10921639	126.667	128	68	177	2660	29.991	2.000	0.164	1.193
ID400470	400470	27	50.693	21.760	13.014	0	283	283	2	1	-10921639	134.810	139	72	196	2831	36.390	2.000	0.147	0.952
ID400468	400468	29	44.771	17.618	6.988	0	283	283	2	1	-10921639	128.524	135	68	177	2699	34.390	2.000	0.158	1.020
ID400469	400469	28	65.172	10.624	8.189	0	283	283	2	1	-10921639	137.714	129	87	238	2892	40.713	2.000	0.195	1.105
ID400471	400471	29	57.044	18.184	6.941	0	284	284	2	1	-10921639	135.000	136	62	222	2835	41.408	7.600	0.166	0.929
ID400472	400472	28	59.726	10.433	7.940	0	284	284	2	1	-10921639	128.714	118	78	208	2703	37.097	2.000	0.200	1.159
ID400473	400473	27	51.004	21.788	13.271	0	284	284	2	1	-10921639	142.857	147	85	192	3000	36.312	2.000	0.161	1.092
ID400478	400478	29	44.570	17.583	6.757	0	285	285	2	1	-10921639	132.857	136	72	186	2790	30.621	4.800	0.154	1.160
ID400479	400479	28	53.035	10.493	8.078	0	285	285	2	1	-10921639	123.095	115	84	205	2585	33.687	2.000	0.188	1.156
ID400480	400480	27	52.689	21.826	13.082	0	285	285	2	1	-10921639	142.714	150	87	198	2997	33.123	2.000	0.171	1.261
ID400482	400482	28	72.494	10.561	8.251	0	286	286	2	1	-10921639	140.714	126	90	255	2955	48.280	2.000	0.197	0.959
ID400481	400481	29	41.462	17.157	6.725	0	286	286	2	1	-10921639	133.095	134	85	180	2795	26.452	2.000	0.144	1.267
ID400495	400495	28	59.215	10.487	8.018	0	287	287	2	1	-10921639	133.238	116	83	227	2798	40.055	2.000	0.179	1.009
ID400483	400483	28	62.523	10.821	8.215	0	288	288	2	1	-10921639	139.190	126	97	247	2923	38.097	2.000	0.175	1.089
ID400484	400484	30	41.865	21.827	8.956	0	288	288	2	1	-10921639	141.190	136	85	205	2965	31.893	6.366	0.116	0.924
ID400488	400488	28	61.085	10.881	8.204	0	289	289	2	1	-10921639	141.333	135	93	252	2968	38.364	2.000	0.169	1.065
ID400489	400489	30	46.138	21.661	9.146	0	289	289	2	1	-10921639	144.857	139	78	215	3042	34.418	7.600	0.138	1.018
ID400490	400490	31	43.429	17.516	6.919	0	290	290	2	1	-10921639	137.238	138	80	205	2882	31.713	2.000	0.114	0.886
ID400491	400491	28	53.155	10.692	8.585	0	290	290	2	1	-10921639	145.952	135	102	230	3065	32.987	2.000	0.143	1.108
ID400486	400486	28	56.172	10.800	8.434	0	291	291	2	1	-10921639	147.952	142	88	236	3107	38.840	2.000	0.159	1.047
ID400487	400487	30	53.082	21.591	8.706	0	291	291	2	1	-10921639	149.476	151	85	230	3139	39.788	7.600	0.142	0.934
ID400485	400485	31	49.106	17.574	6.755	0	291	291	2	1	-10921639	151.333	157	99	217	3178	33.380	2.000	0.136	1.082
ID400494	400494	30	43.196	21.262	8.628	0	292	292	2	1	-10921639	157.238	155	107	209	3302	27.357	7.600	0.120	1.229
ID400492	400492	31	46.936	17.473	6.870	0	292	292	2	1	-10921639	145.095	147	75	195	3047	32.982	2.000	0.148	1.134
ID400493	400493	28	58.739	10.507	8.539	0	292	292	2	1	-10921639	155.000	147	100	240	3255	38.695	2.000	0.156	1.083
ID400502	400502	31	59.601	17.952	6.948	0	293	293	2	1	-10921639	154.524	157	83	230	3245	38.298	2.000	0.167	1.152
ID400503	400503	28	67.188	10.765	8.225	0	293	293	2	1	-10921639	146.095	141	81	255	3068	44.469	2.000	0.182	1.012
ID400500	400500	28	71.251	10.640	8.344	0	294	294	2	1	-10921639	152.095	147	91	255	3194	46.765	2.000	0.189	1.036
ID400501	400501	31	48.428	20.622	8.009	0	294	294	2	1	-10921639	166.238	171	115	224	3491	29.980	4.800	0.137	1.338
ID400498	400498	28	73.575	10.488	8.310	0	295	295	2	1	-10921639	156.905	147	87	255	3295	49.759	2.000	0.221	1.142
ID400499	400499	31	53.728	20.622	8.462	0	295	295	2	1	-10921639	171.190	167	112	238	3595	39.026	4.800	0.138	1.063
ID400496	400496	28	55.028	10.675	8.014	0	296	296	2	1	-10921639	146.381	145	107	215	3074	32.369	2.000	0.158	1.237
ID400497	400497	31	48.340	20.134	9.300	0	296	296	2	1	-10921639	185.476	183	135	231	3895	29.758	4.800	0.151	1.636
ID400504	400504	28	53.495	10.774	7.837	0	297	297	2	1	-10921639	141.476	131	96	221	2971	30.441	2.000	0.154	1.237
ID400505	400505	31	53.470	21.439	8.596	0	297	297	2	1	-10921639	183.238	185	141	237	3848	29.262	6.283	0.138	1.521
ID400506	400506	28	47.313	10.847	8.039	0	298	298	2	1	-10921639	138.714	138	85	199	2913	28.178	2.000	0.163	1.378
ID400507	400507	31	51.247	21.196	8.242	0	298	298	2	1	-10921639	170.714	171	118	243	3585	32.350	7.600	0.131	1.226
ID400512	400512	28	52.678	10.926	8.343	0	299	299	2	1	-10921639	136.667	134	80	220	2870	38.104	2.000	0.154	0.958
ID400513	400513	31	47.808	21.325	8.749	0	299	299	2	1	-10921639	182.095	185	129	233	3824	28.164	7.600	0.134	1.524
ID400508	400508	28	51.353	11.163	8.033	0	300	300	2	1	-10921639	129.333	119	77	192	2716	30.649	2.000	0.171	1.234
ID400509	400509	31	48.626	21.282	8.498	0	300	300	2	1	-10921639	167.143	167	113	244	3510	36.601	6.312	0.118	0.967
ID400510	400510	28	48.338	11.052	8.012	0	301	301	2	1	-10921639	134.905	131	84	208	2833	29.416	2.000	0.146	1.165
ID400511	400511	31	45.724	21.188	8.460	0	301	301	2	1	-10921639	164.524	164	118	230	3455	32.852	2.000	0.112	1.011
ID400514	400514	28	48.553	10.975	8.314	0	302	302	2	1	-10921639	137.095	134	91	206	2879	31.039	2.000	0.144	1.115
ID400515	400515	31	41.182	21.411	8.249	0	302	302	2	1	-10921639	161.190	164	112	225	3385	30.433	6.298	0.103	0.985
ID400516	400516	28	50.611	10.686	8.114	0	303	303	2	1	-10921639	128.762	120	85	198	2704	31.562	2.000	0.155	1.093
ID400517	400517	31	40.650	21.475	8.149	0	303	303	2	1	-10921639	153.048	151	115	205	3214	26.254	6.298	0.112	1.171
ID400518	400518	28	46.071	10.787	8.202	0	304	304	2	1	-10921639	131.238	125	90	199	2756	28.082	4.800	0.149	1.213
ID400519	400519	28	46.344	10.910	8.153	0	305	305	2	1	-10921639	134.238	129	88	190	2819	27.532	2.000	0.146	1.243
ID400520	400520	None	44.453	22.218	13.170	0	319	319	2	1	-10921639	143.048	142	78	198	3004	28.484	7.600	0.130	1.159
ID400525	400525	None	42.606	22.472	12.483	0	322	322	2	1	-10921639	134.238	134	94	186	2819	24.757	2.000	0.134	1.279
ID400522	400522	32	40.181	22.197	13.293	0	324	324	2	1	-10921639	127.476	128	84	186	2677	25.192	7.600	0.124	1.120
ID400523	400523	32	40.855	22.332	13.209	0	325	325	2	1	-10921639	128.571	129	74	171	2700	26.858	2.000	0.125	1.061
ID400521	400521	None	40.048	22.265	13.058	0	327	327	2	1	-10921639	136.381	138	91	180	2864	24.053	2.000	0.122	1.230
ID400527	400527	33	42.534	22.085	12.753	0	329	329	2	1	-10921639	130.476	139	72	187	2740	29.738	3.200	0.128	0.995
ID400524	400524	33	49.683	22.002	12.590	0	330	330	2	1	-10921639	138.381	139	77	202	2906	33.088	2.000	0.150	1.088
ID400526	400526	None	43.499	21.942	12.761	0	332	332	2	1	-10921639	135.381	134	71	195	2843	34.275	2.000	0.117	0.826
ID400528	400528	None	42.714	21.493	12.792	0	335	335	2	1	-10921639	139.571	134	102	206	2931	25.390	2.000	0.114	1.125
ID400529	400529	None	49.361	21.327	12.510	0	340	340	2	1	-10921639	144.095	141	93	220	3026	32.295	2.000	0.134	1.052
