# Supplementary material for: Progressive enhancement of kinetic proofreading in T cell antigen discrimination from receptor activation to DAG generation
Source: eLife. 2022 Sep 20;11:e75263. doi: 10.7554/eLife.75263 (PMC9536835; doi:10.7554/eLife.75263)
Supplement: Figure 5—source data 1. — Each data table is the TrackMate ‘spot-statistics’ output of one cell over four cycles of blue-light illumination (frames 0–40, 100–140, 200–240, and 300–340, with 3 s interval between frames). We calculated the lifetime of TrackIDs that existed at the start of each period of blue-light illumination that did not last for the full period and fit the resulting lifetime distributions using custom Python scripts available at https://github.com/dbritain/KP-paper (copy archived at swh:1:rev:167fa456901903740f0f3ee6a3e5324bc45207ea, Britain, 2022). [file elife-75263-fig5-data1.zip › Fig5SourceData/LAT/lat2/cell8.csv]

Label	ID	TRACK_ID	QUALITY	POSITION_X	POSITION_Y	POSITION_Z	POSITION_T	FRAME	RADIUS	VISIBILITY	MANUAL_COLOR	MEAN_INTENSITY	MEDIAN_INTENSITY	MIN_INTENSITY	MAX_INTENSITY	TOTAL_INTENSITY	STANDARD_DEVIATION	ESTIMATED_DIAMETER	CONTRAST	SNR
ID401654	401654	0	61.475	11.837	9.250	0	0	0	2	1	-10921639	165.524	166	113	232	3476	33.440	4.800	0.181	1.518
ID401655	401655	1	62.191	22.402	15.012	0	0	0	2	1	-10921639	161.333	157	116	220	3388	31.617	4.800	0.187	1.606
ID401656	401656	2	66.678	14.049	19.436	0	0	0	2	1	-10921639	188.952	188	142	255	3968	36.052	4.800	0.174	1.552
ID401662	401662	2	60.660	13.919	19.429	0	1	1	2	1	-10921639	182.333	186	130	242	3829	35.456	4.800	0.158	1.407
ID401660	401660	1	53.789	22.345	14.758	0	1	1	2	1	-10921639	166.952	160	118	226	3506	27.956	4.800	0.149	1.546
ID401661	401661	3	41.376	11.886	16.043	0	1	1	2	1	-10921639	179.952	187	123	231	3779	34.361	2.000	0.080	0.778
ID401659	401659	0	45.701	11.649	9.538	0	1	1	2	1	-10921639	173.095	172	130	210	3635	19.079	4.800	0.139	2.208
ID401666	401666	3	51.030	12.022	16.069	0	2	2	2	1	-10921639	186.810	197	141	233	3923	30.048	2.000	0.124	1.373
ID401667	401667	2	60.057	14.051	19.328	0	2	2	2	1	-10921639	181.429	183	125	247	3810	35.723	2.000	0.146	1.293
ID401664	401664	0	48.340	11.558	9.430	0	2	2	2	1	-10921639	153.476	156	108	205	3223	29.357	4.800	0.156	1.413
ID401665	401665	1	56.806	22.701	14.627	0	2	2	2	1	-10921639	145.381	143	75	214	3053	39.106	2.000	0.176	1.110
ID401652	401652	3	59.303	11.930	16.083	0	3	3	2	1	-10921639	202.238	212	156	236	4247	25.946	4.800	0.157	2.120
ID401653	401653	2	56.523	13.906	19.101	0	3	3	2	1	-10921639	183.143	188	125	244	3846	36.512	2.000	0.137	1.206
ID401650	401650	0	47.204	11.656	9.150	0	3	3	2	1	-10921639	148.619	148	107	185	3121	24.076	7.600	0.165	1.747
ID401651	401651	1	45.789	22.641	14.622	0	3	3	2	1	-10921639	140.143	142	93	184	2943	28.447	4.800	0.160	1.356
ID401663	401663	3	56.214	12.178	16.285	0	4	4	2	1	-10921639	189.381	193	141	229	3977	26.867	4.800	0.157	1.908
ID401658	401658	3	56.662	12.158	16.206	0	5	5	2	1	-10921639	182.619	189	133	229	3835	28.542	4.800	0.154	1.704
ID401657	401657	3	48.389	11.667	16.228	0	6	6	2	1	-10921639	186.095	185	143	227	3908	24.372	4.800	0.127	1.725
ID401670	401670	4	42.483	22.527	14.940	0	11	11	2	1	-10921639	113.857	114	51	163	2391	33.353	4.800	0.180	1.042
ID401669	401669	4	45.171	22.332	13.944	0	12	12	2	1	-10921639	140.333	139	102	172	2947	19.241	4.800	0.183	2.256
ID401672	401672	4	43.381	22.395	14.484	0	13	13	2	1	-10921639	134.143	137	98	169	2817	18.380	4.800	0.187	2.301
ID401671	401671	4	44.361	22.463	14.348	0	14	14	2	1	-10921639	134.952	135	93	163	2834	19.592	4.800	0.185	2.153
ID401668	401668	None	41.107	12.441	18.598	0	15	15	2	1	-10921639	158.524	157	106	197	3329	29.265	4.800	0.125	1.207
ID401676	401676	None	40.355	11.710	7.968	0	17	17	2	1	-10921639	134.619	137	95	161	2827	19.028	4.800	0.162	1.968
ID401677	401677	5	45.019	12.204	18.744	0	17	17	2	1	-10921639	165.714	166	108	213	3480	29.843	6.276	0.131	1.283
ID401674	401674	5	41.735	11.585	18.748	0	18	18	2	1	-10921639	162.714	161	111	204	3417	28.198	4.800	0.127	1.301
ID401673	401673	None	41.666	11.397	17.895	0	20	20	2	1	-10921639	168.333	169	116	207	3535	29.308	4.800	0.117	1.200
ID401675	401675	6	54.580	11.512	17.589	0	25	25	2	1	-10921639	183.190	183	138	232	3847	30.068	4.800	0.148	1.567
ID401681	401681	6	44.561	11.749	18.033	0	26	26	2	1	-10921639	171.857	169	139	206	3609	19.825	4.800	0.129	1.984
ID401678	401678	6	50.201	11.641	18.446	0	27	27	2	1	-10921639	184.048	177	150	217	3865	20.726	4.800	0.147	2.273
ID401679	401679	6	45.939	12.067	18.715	0	28	28	2	1	-10921639	175.048	180	106	214	3676	32.004	4.800	0.136	1.306
ID401682	401682	6	44.599	13.848	19.689	0	29	29	2	1	-10921639	150.048	159	86	199	3151	38.060	4.800	0.142	0.981
ID401680	401680	6	40.150	11.957	18.797	0	31	31	2	1	-10921639	158.095	162	103	193	3320	26.974	4.800	0.120	1.256
ID401685	401685	6	50.147	11.437	18.473	0	32	32	2	1	-10921639	167.286	168	121	215	3513	29.751	4.800	0.145	1.420
ID401686	401686	6	55.615	11.704	18.378	0	33	33	2	1	-10921639	185.857	190	121	227	3903	30.070	4.800	0.156	1.671
ID401687	401687	6	50.350	11.477	18.649	0	34	34	2	1	-10921639	166.524	171	96	215	3497	35.145	4.800	0.143	1.186
ID401683	401683	6	53.676	11.598	18.687	0	35	35	2	1	-10921639	170.000	173	109	229	3570	32.530	4.800	0.170	1.518
ID401684	401684	6	53.140	11.896	18.845	0	36	36	2	1	-10921639	177.095	182	116	228	3719	31.488	6.299	0.151	1.477
ID401689	401689	6	61.517	12.040	18.681	0	37	37	2	1	-10921639	177.429	177	113	238	3726	38.332	4.800	0.168	1.333
ID401690	401690	6	49.067	11.361	18.724	0	38	38	2	1	-10921639	156.905	159	102	234	3295	34.854	2.000	0.128	1.021
ID401692	401692	None	40.701	23.033	16.198	0	39	39	2	1	-10921639	110.476	118	66	156	2320	24.859	2.000	0.170	1.295
ID401693	401693	6	57.139	11.482	18.743	0	39	39	2	1	-10921639	163.571	167	108	241	3435	38.162	2.000	0.155	1.150
ID401688	401688	6	60.324	11.280	18.642	0	40	40	2	1	-10921639	163.048	162	102	245	3424	40.308	2.000	0.162	1.126
ID401691	401691	6	67.290	11.458	18.482	0	41	41	2	1	-10921639	186.810	184	120	252	3923	36.604	2.000	0.176	1.529
ID401694	401694	6	69.299	11.604	18.630	0	42	42	2	1	-10921639	182.333	186	101	252	3829	43.155	4.800	0.191	1.355
ID401699	401699	6	68.427	11.315	18.589	0	43	43	2	1	-10921639	171.952	181	90	253	3611	49.682	2.000	0.167	0.993
ID401697	401697	6	70.424	11.319	18.561	0	44	44	2	1	-10921639	176.619	185	103	255	3709	49.079	2.000	0.178	1.086
ID401695	401695	6	73.817	11.234	18.761	0	45	45	2	1	-10921639	179.905	185	95	255	3778	47.226	2.000	0.180	1.160
ID401696	401696	6	68.228	11.308	18.664	0	46	46	2	1	-10921639	179.095	183	106	255	3761	47.819	2.000	0.159	1.025
ID401698	401698	6	76.056	11.174	18.754	0	47	47	2	1	-10921639	178.095	183	105	255	3740	47.992	2.000	0.183	1.149
ID401705	401705	6	73.846	11.083	18.804	0	48	48	2	1	-10921639	183.714	188	108	255	3858	46.066	2.000	0.170	1.157
ID401702	401702	6	69.604	10.834	18.663	0	49	49	2	1	-10921639	173.905	168	101	255	3652	47.206	2.000	0.163	1.031
ID401703	401703	6	66.455	10.804	18.590	0	50	50	2	1	-10921639	178.333	178	105	255	3745	46.376	2.000	0.158	1.047
ID401704	401704	6	71.082	10.740	18.704	0	51	51	2	1	-10921639	179.190	175	109	255	3763	43.977	2.000	0.173	1.201
ID401700	401700	6	66.521	10.926	18.586	0	52	52	2	1	-10921639	180.762	183	98	255	3796	46.242	2.000	0.153	1.036
ID401701	401701	None	42.133	13.688	19.105	0	52	52	2	1	-10921639	168.619	172	112	220	3541	32.687	6.339	0.117	1.079
ID401706	401706	6	67.752	10.992	18.597	0	53	53	2	1	-10921639	188.190	192	108	255	3952	44.137	2.000	0.160	1.178
ID401713	401713	6	67.028	11.225	18.726	0	54	54	2	1	-10921639	177.143	183	97	255	3720	45.437	2.000	0.157	1.061
ID401717	401717	6	63.824	11.165	18.662	0	55	55	2	1	-10921639	180.905	183	106	255	3799	42.770	2.000	0.144	1.063
ID401711	401711	None	41.736	22.292	14.163	0	56	56	2	1	-10921639	128.619	132	82	153	2701	19.841	4.800	0.195	2.118
ID401712	401712	6	63.969	11.396	18.646	0	56	56	2	1	-10921639	183.048	188	103	255	3844	44.885	2.000	0.153	1.081
ID401722	401722	6	63.905	10.833	18.398	0	57	57	2	1	-10921639	188.714	181	142	251	3963	33.383	2.000	0.159	1.547
ID401735	401735	8	45.924	22.302	14.094	0	58	58	2	1	-10921639	132.238	140	70	163	2777	24.174	4.800	0.199	1.814
ID401736	401736	6	69.851	11.181	18.614	0	58	58	2	1	-10921639	191.714	201	108	255	4026	45.872	2.000	0.171	1.222
ID401710	401710	6	71.134	11.460	18.864	0	59	59	2	1	-10921639	182.667	190	105	255	3836	45.001	2.000	0.173	1.194
ID401708	401708	8	51.740	22.746	14.109	0	59	59	2	1	-10921639	130.905	142	57	176	2749	34.107	4.800	0.212	1.342
ID401709	401709	14	52.312	6.660	15.000	0	59	59	2	1	-10921639	156.476	148	110	227	3286	31.312	2.000	0.129	1.140
ID401707	401707	7	50.343	4.218	11.149	0	59	59	2	1	-10921639	109.810	108	55	185	2306	38.682	2.000	0.176	0.850
ID401718	401718	7	49.818	4.356	11.225	0	60	60	2	1	-10921639	112.667	108	65	200	2366	40.550	7.600	0.182	0.854
ID401719	401719	8	62.530	22.696	14.029	0	60	60	2	1	-10921639	145.571	146	84	201	3057	36.730	4.800	0.233	1.500
ID401720	401720	14	50.015	6.734	14.917	0	60	60	2	1	-10921639	152.714	143	102	225	3207	32.838	2.000	0.124	1.027
ID401721	401721	6	69.718	11.461	18.727	0	60	60	2	1	-10921639	175.619	175	101	255	3688	47.774	2.000	0.169	1.063
ID401714	401714	7	57.156	4.192	11.076	0	61	61	2	1	-10921639	113.048	111	63	201	2374	40.822	2.000	0.200	0.923
ID401715	401715	8	70.735	22.851	14.140	0	61	61	2	1	-10921639	152.429	157	95	216	3201	37.957	2.000	0.232	1.512
ID401716	401716	6	68.076	11.438	18.840	0	61	61	2	1	-10921639	172.190	175	108	252	3616	41.534	2.000	0.173	1.221
ID401726	401726	7	55.538	4.359	11.086	0	62	62	2	1	-10921639	107.810	98	48	196	2264	42.730	2.000	0.200	0.842
ID401727	401727	8	64.464	22.821	13.968	0	62	62	2	1	-10921639	149.238	156	97	212	3134	33.951	4.800	0.217	1.569
ID401728	401728	6	66.154	11.520	18.639	0	62	62	2	1	-10921639	180.333	177	111	252	3787	41.477	4.800	0.178	1.311
ID401734	401734	6	67.939	11.605	18.713	0	63	63	2	1	-10921639	176.857	175	102	251	3714	41.305	2.000	0.184	1.329
ID401732	401732	7	50.213	4.317	11.027	0	63	63	2	1	-10921639	110.571	108	62	183	2322	36.135	7.600	0.190	0.975
ID401733	401733	8	54.727	23.018	14.068	0	63	63	2	1	-10921639	140.476	142	99	191	2950	27.546	4.800	0.193	1.648
ID401730	401730	8	72.275	23.048	14.009	0	64	64	2	1	-10921639	157.810	150	111	226	3314	35.175	2.000	0.220	1.617
ID401731	401731	6	63.289	11.545	18.671	0	64	64	2	1	-10921639	172.429	174	99	248	3621	40.992	4.800	0.179	1.275
ID401729	401729	7	48.323	4.215	11.041	0	64	64	2	1	-10921639	112.286	102	68	177	2358	32.159	2.000	0.182	1.076
ID401723	401723	7	48.631	4.195	11.055	0	65	65	2	1	-10921639	107.857	106	60	176	2265	33.955	2.000	0.185	0.990
ID401724	401724	8	70.931	22.714	14.040	0	65	65	2	1	-10921639	155.381	153	93	229	3263	40.825	2.000	0.220	1.370
ID401725	401725	6	64.173	11.347	18.569	0	65	65	2	1	-10921639	178.524	189	99	253	3749	43.532	4.800	0.165	1.159
ID401742	401742	6	67.055	11.485	18.683	0	66	66	2	1	-10921639	178.571	189	93	255	3750	45.953	2.000	0.165	1.099
ID401740	401740	7	48.528	4.227	11.162	0	66	66	2	1	-10921639	113.333	112	67	174	2380	34.344	2.000	0.178	0.998
ID401741	401741	8	82.689	22.990	14.027	0	66	66	2	1	-10921639	165.667	160	107	251	3479	42.925	2.000	0.232	1.452
ID401738	401738	8	82.101	23.048	13.833	0	67	67	2	1	-10921639	174.190	163	121	252	3658	41.057	2.000	0.232	1.598
ID401739	401739	6	66.878	11.139	18.626	0	67	67	2	1	-10921639	179.048	187	103	255	3760	46.248	2.000	0.156	1.047
ID401737	401737	7	41.884	3.978	11.171	0	67	67	2	1	-10921639	110.048	112	72	160	2311	28.008	2.000	0.166	1.120
ID401743	401743	8	69.425	22.888	13.751	0	68	68	2	1	-10921639	153.381	153	97	211	3221	36.398	2.000	0.226	1.553
ID401744	401744	6	71.533	10.942	18.748	0	68	68	2	1	-10921639	183.571	182	105	255	3855	42.845	2.000	0.181	1.313
ID401760	401760	8	81.449	23.104	13.812	0	69	69	2	1	-10921639	172.810	172	114	240	3629	39.056	2.000	0.246	1.747
ID401761	401761	6	68.027	11.160	18.531	0	69	69	2	1	-10921639	180.571	182	94	253	3792	48.868	2.000	0.178	1.115
ID401746	401746	8	87.923	22.790	13.851	0	70	70	2	1	-10921639	184.810	187	117	255	3881	45.587	2.000	0.244	1.591
ID401747	401747	6	62.030	11.608	18.320	0	70	70	2	1	-10921639	205.619	212	156	251	4318	30.027	6.251	0.161	1.902
ID401745	401745	None	40.271	4.608	11.624	0	70	70	2	1	-10921639	126.952	121	88	172	2666	26.804	7.600	0.130	1.089
ID401755	401755	8	89.092	22.796	13.932	0	71	71	2	1	-10921639	177.857	172	102	255	3735	48.126	2.000	0.249	1.474
ID401756	401756	6	62.714	11.610	17.927	0	71	71	2	1	-10921639	200.190	204	142	249	4204	31.557	4.800	0.165	1.796
ID401762	401762	8	85.916	22.765	14.113	0	72	72	2	1	-10921639	179.381	175	99	253	3767	46.893	2.000	0.243	1.495
ID401763	401763	9	46.891	7.791	15.601	0	72	72	2	1	-10921639	181.333	183	132	236	3808	28.232	4.800	0.134	1.522
ID401764	401764	6	52.644	11.174	17.660	0	72	72	2	1	-10921639	191.000	199	115	243	4011	35.688	4.800	0.130	1.231
ID401782	401782	8	86.696	22.841	14.183	0	73	73	2	1	-10921639	190.000	200	116	255	3990	46.764	4.800	0.238	1.562
ID401783	401783	9	52.622	7.455	15.346	0	73	73	2	1	-10921639	171.095	176	112	229	3593	34.838	4.800	0.146	1.248
ID401781	401781	10	45.559	21.022	10.942	0	73	73	2	1	-10921639	163.238	160	102	245	3428	38.322	2.000	0.119	0.905
ID401774	401774	8	75.585	22.923	14.395	0	74	74	2	1	-10921639	172.857	168	108	249	3630	40.772	4.800	0.216	1.505
ID401775	401775	9	48.637	7.329	15.200	0	74	74	2	1	-10921639	163.952	167	106	214	3443	29.361	4.800	0.140	1.375
ID401773	401773	10	51.312	21.072	10.609	0	74	74	2	1	-10921639	153.143	158	100	210	3216	34.137	2.000	0.137	1.080
ID401776	401776	6	51.113	12.376	17.672	0	74	74	2	1	-10921639	175.952	178	121	230	3695	31.754	4.800	0.136	1.329
ID401750	401750	9	56.879	6.981	14.771	0	75	75	2	1	-10921639	163.524	161	113	215	3434	30.352	4.800	0.167	1.544
ID401751	401751	6	56.583	12.809	18.085	0	75	75	2	1	-10921639	169.762	168	131	233	3565	27.201	4.800	0.167	1.790
ID401748	401748	10	58.676	21.375	10.907	0	75	75	2	1	-10921639	163.333	160	112	227	3430	36.956	4.800	0.163	1.242
ID401749	401749	8	58.017	22.794	14.185	0	75	75	2	1	-10921639	165.619	169	103	219	3478	36.064	7.600	0.175	1.371
ID401754	401754	6	57.564	13.059	18.086	0	76	76	2	1	-10921639	173.714	182	140	227	3648	25.285	4.800	0.173	2.023
ID401752	401752	8	60.256	22.740	14.291	0	76	76	2	1	-10921639	174.905	178	120	223	3673	35.290	7.600	0.188	1.566
ID401753	401753	9	65.202	6.833	14.839	0	76	76	2	1	-10921639	163.429	156	107	233	3432	36.837	2.000	0.172	1.304
ID401758	401758	9	66.361	6.578	14.415	0	77	77	2	1	-10921639	158.952	162	93	231	3338	41.122	2.000	0.196	1.267
ID401759	401759	6	61.517	13.149	18.369	0	77	77	2	1	-10921639	177.190	169	135	223	3721	25.418	4.800	0.189	2.211
ID401757	401757	8	69.910	22.570	14.277	0	77	77	2	1	-10921639	180.381	178	103	248	3788	46.209	7.600	0.207	1.341
ID401780	401780	6	67.988	13.097	18.175	0	78	78	2	1	-10921639	188.000	181	140	234	3948	26.779	4.800	0.198	2.322
ID401778	401778	9	70.731	6.341	14.163	0	78	78	2	1	-10921639	167.762	173	94	232	3523	39.457	4.800	0.224	1.557
ID401779	401779	8	82.333	22.769	14.134	0	78	78	2	1	-10921639	196.238	201	117	255	4121	46.775	7.600	0.221	1.518
ID401777	401777	11	64.012	21.160	11.394	0	78	78	2	1	-10921639	182.333	186	116	255	3829	45.284	2.000	0.155	1.083
ID401766	401766	9	83.039	6.114	14.024	0	79	79	2	1	-10921639	180.286	185	109	248	3786	40.404	4.800	0.250	1.786
ID401767	401767	8	75.282	22.793	13.997	0	79	79	2	1	-10921639	191.714	190	125	255	4026	43.601	7.600	0.197	1.450
ID401765	401765	11	66.553	21.223	11.127	0	79	79	2	1	-10921639	184.286	189	120	248	3870	42.382	2.000	0.163	1.218
ID401768	401768	6	67.870	13.263	17.902	0	79	79	2	1	-10921639	189.143	186	144	242	3972	29.781	4.800	0.190	2.027
ID401786	401786	8	70.552	22.799	13.984	0	80	80	2	1	-10921639	195.810	204	139	253	4112	41.174	4.800	0.189	1.512
ID401787	401787	6	69.759	13.161	18.130	0	80	80	2	1	-10921639	196.048	198	150	248	4117	30.200	4.800	0.190	2.074
ID401784	401784	11	64.316	21.305	11.425	0	80	80	2	1	-10921639	190.048	195	124	251	3991	43.454	2.000	0.155	1.174
ID401785	401785	9	77.953	5.904	13.549	0	80	80	2	1	-10921639	179.143	181	113	244	3762	40.335	4.800	0.242	1.733
ID401772	401772	6	68.055	12.621	18.030	0	81	81	2	1	-10921639	194.714	193	144	247	4089	30.858	4.800	0.183	1.948
ID401770	401770	9	67.044	5.352	12.360	0	81	81	2	1	-10921639	144.286	151	78	219	3030	42.966	2.000	0.238	1.291
ID401771	401771	8	74.173	22.747	14.072	0	81	81	2	1	-10921639	197.762	199	128	255	4153	42.980	4.800	0.195	1.503
ID401769	401769	11	66.286	21.265	11.178	0	81	81	2	1	-10921639	189.190	189	129	255	3973	43.749	2.000	0.165	1.223
ID401790	401790	8	68.259	22.519	13.721	0	82	82	2	1	-10921639	184.000	181	120	255	3864	43.892	4.800	0.183	1.297
ID401791	401791	6	68.816	12.799	18.280	0	82	82	2	1	-10921639	192.000	181	141	247	4032	30.974	4.800	0.180	1.887
ID401788	401788	11	67.318	21.307	11.236	0	82	82	2	1	-10921639	182.810	181	115	255	3839	44.980	2.000	0.169	1.176
ID401789	401789	9	66.066	5.372	12.067	0	82	82	2	1	-10921639	146.476	145	78	230	3076	43.463	2.000	0.217	1.204
ID401828	401828	6	71.069	13.044	18.285	0	83	83	2	1	-10921639	189.048	177	141	246	3970	31.767	4.800	0.190	1.903
ID401826	401826	9	63.008	5.269	11.705	0	83	83	2	1	-10921639	135.048	137	61	208	2836	40.658	2.000	0.225	1.220
ID401827	401827	8	67.129	23.038	14.175	0	83	83	2	1	-10921639	184.143	183	125	250	3867	36.930	4.800	0.178	1.509
ID401825	401825	11	63.155	21.110	10.836	0	83	83	2	1	-10921639	179.857	175	124	246	3777	37.921	2.000	0.154	1.269
ID401794	401794	12	41.794	6.629	14.851	0	84	84	2	1	-10921639	137.476	137	97	188	2887	24.833	2.000	0.122	1.201
ID401795	401795	6	74.500	13.282	18.171	0	84	84	2	1	-10921639	194.524	191	143	250	4085	35.081	4.800	0.196	1.818
ID401792	401792	9	52.760	5.193	11.321	0	84	84	2	1	-10921639	113.952	118	54	184	2393	39.532	2.000	0.213	1.013
ID401793	401793	8	68.007	22.763	13.741	0	84	84	2	1	-10921639	191.333	195	129	252	4018	40.840	4.800	0.181	1.435
ID401806	401806	6	70.493	13.334	18.148	0	85	85	2	1	-10921639	198.238	193	140	249	4163	34.480	4.800	0.184	1.789
ID401804	401804	8	63.403	21.378	11.330	0	85	85	2	1	-10921639	191.619	196	126	252	4024	41.251	2.000	0.154	1.240
ID401805	401805	12	51.660	6.894	14.923	0	85	85	2	1	-10921639	140.190	140	91	220	2944	32.231	2.000	0.136	1.039
ID401803	401803	9	41.143	5.160	10.928	0	85	85	2	1	-10921639	107.429	110	51	154	2256	31.614	2.000	0.173	1.000
ID401799	401799	8	63.245	21.262	11.292	0	86	86	2	1	-10921639	194.286	198	129	252	4080	39.685	4.800	0.157	1.328
ID401802	401802	6	65.003	13.531	18.148	0	86	86	2	1	-10921639	194.857	198	144	247	4092	34.719	4.800	0.165	1.593
ID401800	401800	None	65.097	22.264	13.599	0	86	86	2	1	-10921639	199.524	202	145	255	4190	37.469	4.800	0.161	1.476
ID401801	401801	12	53.669	6.805	14.807	0	86	86	2	1	-10921639	148.286	142	96	223	3114	32.240	2.000	0.143	1.154
ID401807	401807	8	61.504	21.418	11.272	0	87	87	2	1	-10921639	195.952	197	138	251	4115	37.473	4.800	0.149	1.359
ID401808	401808	12	57.239	6.985	14.768	0	87	87	2	1	-10921639	144.143	133	80	225	3027	38.239	2.000	0.145	0.957
ID401809	401809	6	73.644	13.930	18.268	0	87	87	2	1	-10921639	208.190	216	160	255	4372	33.292	4.800	0.185	1.956
ID401810	401810	8	65.254	21.567	11.806	0	88	88	2	1	-10921639	200.190	205	127	250	4204	36.353	4.800	0.184	1.708
ID401811	401811	12	55.091	6.925	14.905	0	88	88	2	1	-10921639	138.524	122	86	221	2909	35.905	2.000	0.143	0.964
ID401812	401812	6	74.945	14.500	18.110	0	88	88	2	1	-10921639	208.238	200	144	255	4373	34.693	4.800	0.200	2.003
ID401798	401798	6	72.733	14.825	18.220	0	89	89	2	1	-10921639	214.333	223	151	255	4501	32.612	4.800	0.188	2.076
ID401796	401796	8	68.246	22.307	13.640	0	89	89	2	1	-10921639	203.190	200	135	255	4267	39.871	4.800	0.173	1.500
ID401797	401797	12	60.574	6.837	15.039	0	89	89	2	1	-10921639	149.476	142	99	227	3139	35.980	2.000	0.152	1.098
ID401820	401820	6	72.411	14.921	18.457	0	90	90	2	1	-10921639	218.619	228	158	255	4591	29.966	4.800	0.186	2.287
ID401818	401818	8	71.190	22.272	13.492	0	90	90	2	1	-10921639	217.429	220	140	255	4566	34.931	4.800	0.194	2.022
ID401819	401819	12	60.113	7.126	15.256	0	90	90	2	1	-10921639	150.810	143	100	229	3167	38.653	2.000	0.150	1.018
ID401817	401817	13	47.001	16.290	6.821	0	90	90	2	1	-10921639	148.476	154	92	211	3118	30.485	2.000	0.136	1.164
ID401814	401814	8	73.636	22.307	13.781	0	91	91	2	1	-10921639	217.905	229	150	255	4576	35.577	4.800	0.197	2.015
ID401815	401815	12	59.953	7.069	15.320	0	91	91	2	1	-10921639	154.048	150	105	229	3235	36.868	2.000	0.154	1.113
ID401813	401813	13	58.854	16.347	6.784	0	91	91	2	1	-10921639	154.429	157	100	240	3243	37.750	2.000	0.140	1.007
ID401816	401816	6	71.435	15.046	18.764	0	91	91	2	1	-10921639	208.048	232	128	255	4369	47.133	4.800	0.168	1.272
ID401822	401822	8	79.842	22.303	13.860	0	92	92	2	1	-10921639	217.524	231	148	255	4568	38.377	4.800	0.218	2.029
ID401823	401823	12	59.222	7.153	15.218	0	92	92	2	1	-10921639	162.190	156	115	230	3406	33.708	2.000	0.158	1.312
ID401821	401821	13	56.566	16.439	6.829	0	92	92	2	1	-10921639	159.571	161	98	236	3351	37.159	2.000	0.144	1.082
ID401824	401824	6	69.573	14.974	19.214	0	92	92	2	1	-10921639	217.238	230	152	255	4562	38.296	4.800	0.173	1.671
ID401830	401830	8	80.337	22.054	13.525	0	93	93	2	1	-10921639	206.381	214	132	255	4334	41.768	4.800	0.221	1.787
ID401831	401831	12	60.080	7.188	15.343	0	93	93	2	1	-10921639	159.476	152	113	230	3349	35.345	2.000	0.169	1.307
ID401829	401829	13	45.608	16.768	6.548	0	93	93	2	1	-10921639	150.190	153	105	213	3154	28.839	2.000	0.122	1.135
ID401832	401832	6	67.291	15.338	18.969	0	93	93	2	1	-10921639	214.667	227	135	255	4508	39.531	4.800	0.169	1.572
ID401834	401834	12	55.672	7.243	15.276	0	94	94	2	1	-10921639	160.952	157	115	229	3380	33.557	2.000	0.150	1.250
ID401835	401835	6	65.183	15.325	19.169	0	94	94	2	1	-10921639	219.048	230	137	255	4600	34.905	4.800	0.165	1.780
ID401833	401833	8	72.897	22.121	13.602	0	94	94	2	1	-10921639	214.286	213	140	255	4500	37.936	4.800	0.190	1.808
ID401844	401844	6	61.904	15.913	18.295	0	95	95	2	1	-10921639	230.048	246	167	255	4831	28.694	4.800	0.165	2.270
ID401842	401842	8	74.666	22.099	13.680	0	95	95	2	1	-10921639	218.143	228	148	255	4581	38.098	4.800	0.198	1.891
ID401843	401843	12	56.892	7.327	15.259	0	95	95	2	1	-10921639	159.333	153	107	230	3346	37.042	2.000	0.153	1.143
ID401841	401841	13	42.823	16.072	6.790	0	95	95	2	1	-10921639	164.333	163	118	218	3451	28.124	2.000	0.110	1.154
ID401854	401854	6	62.401	16.568	17.447	0	96	96	2	1	-10921639	227.333	243	158	255	4774	31.902	4.800	0.166	2.026
ID401852	401852	8	74.789	22.132	13.563	0	96	96	2	1	-10921639	216.952	223	151	255	4556	35.892	4.800	0.196	1.983
ID401853	401853	12	54.300	7.488	15.319	0	96	96	2	1	-10921639	160.476	155	111	226	3370	33.955	4.800	0.166	1.348
ID401850	401850	13	47.506	16.535	6.927	0	96	96	2	1	-10921639	153.952	159	96	219	3233	36.171	2.000	0.130	0.980
ID401851	401851	15	43.121	11.769	8.146	0	96	96	2	1	-10921639	183.286	182	142	223	3849	23.478	4.800	0.121	1.681
ID401838	401838	8	71.464	21.956	13.386	0	97	97	2	1	-10921639	211.619	216	125	255	4444	40.338	4.800	0.190	1.672
ID401839	401839	12	55.373	7.595	15.402	0	97	97	2	1	-10921639	161.952	159	124	227	3401	31.191	2.000	0.141	1.282
ID401836	401836	13	46.462	16.489	6.898	0	97	97	2	1	-10921639	144.952	152	84	212	3044	34.240	2.000	0.122	0.923
ID401837	401837	15	41.172	11.030	8.009	0	97	97	2	1	-10921639	161.762	173	106	197	3397	26.792	4.800	0.129	1.376
ID401840	401840	6	65.689	16.700	16.994	0	97	97	2	1	-10921639	222.667	244	153	253	4676	34.641	4.800	0.172	1.890
ID401846	401846	15	42.620	11.380	7.859	0	98	98	2	1	-10921639	164.000	172	105	207	3444	29.885	4.800	0.124	1.214
ID401847	401847	8	68.438	21.885	13.377	0	98	98	2	1	-10921639	216.571	229	130	255	4548	37.945	4.800	0.186	1.793
ID401845	401845	13	48.391	16.251	6.949	0	98	98	2	1	-10921639	148.667	157	79	208	3122	36.695	2.000	0.125	0.903
ID401848	401848	12	58.691	7.527	15.470	0	98	98	2	1	-10921639	166.429	160	115	230	3495	32.012	2.000	0.150	1.354
ID401849	401849	6	62.509	16.868	16.717	0	98	98	2	1	-10921639	214.762	229	105	255	4510	44.360	7.600	0.158	1.319
ID401855	401855	13	42.479	15.548	6.982	0	99	99	2	1	-10921639	160.000	160	79	222	3360	39.425	2.000	0.095	0.706
ID401858	401858	12	56.751	7.483	15.434	0	99	99	2	1	-10921639	161.905	161	105	230	3400	39.478	2.000	0.156	1.104
ID401859	401859	6	54.504	17.770	16.748	0	99	99	2	1	-10921639	200.048	223	85	255	4201	50.623	7.600	0.116	0.821
ID401856	401856	15	57.440	11.052	7.638	0	99	99	2	1	-10921639	193.143	195	124	237	4056	30.009	4.800	0.152	1.698
ID401857	401857	8	61.754	21.731	13.142	0	99	99	2	1	-10921639	221.571	233	142	255	4653	38.102	4.800	0.167	1.667
ID401862	401862	8	66.636	22.025	13.458	0	100	100	2	1	-10921639	219.238	236	126	255	4604	40.044	4.800	0.182	1.687
ID401863	401863	16	40.374	16.000	15.000	0	100	100	2	1	-10921639	214.952	217	144	252	4514	31.655	7.600	0.081	1.023
ID401860	401860	13	47.389	15.704	6.821	0	100	100	2	1	-10921639	170.810	172	102	242	3587	39.058	2.000	0.110	0.866
ID401861	401861	15	59.622	11.447	7.506	0	100	100	2	1	-10921639	202.714	213	123	251	4257	37.554	4.800	0.150	1.407
ID401864	401864	12	49.730	7.696	15.505	0	100	100	2	1	-10921639	159.714	158	99	227	3354	36.133	2.000	0.124	0.975
ID401865	401865	6	52.225	18.536	16.932	0	100	100	2	1	-10921639	191.190	199	107	255	4015	49.399	7.600	0.132	0.903
ID401870	401870	6	41.878	19.112	17.362	0	101	101	2	1	-10921639	176.619	192	102	255	3709	42.258	7.600	0.112	0.840
ID401868	401868	16	42.372	15.808	14.388	0	101	101	2	1	-10921639	207.905	207	150	251	4366	27.824	7.600	0.085	1.172
ID401869	401869	12	42.154	7.667	15.537	0	101	101	2	1	-10921639	150.286	156	88	202	3156	34.040	2.000	0.119	0.940
ID401866	401866	15	61.880	11.797	7.288	0	101	101	2	1	-10921639	192.333	197	123	250	4039	39.858	4.800	0.161	1.342
ID401867	401867	8	67.940	21.717	13.459	0	101	101	2	1	-10921639	207.714	220	115	255	4362	45.320	4.800	0.182	1.409
ID401871	401871	15	60.851	12.302	7.521	0	102	102	2	1	-10921639	215.524	219	170	255	4526	25.779	4.800	0.159	2.288
ID401874	401874	6	43.827	19.606	16.826	0	102	102	2	1	-10921639	182.429	186	108	255	3831	48.986	7.600	0.115	0.769
ID401872	401872	16	42.825	15.013	14.051	0	102	102	2	1	-10921639	215.429	223	157	252	4524	28.947	4.800	0.097	1.315
ID401873	401873	8	62.593	21.864	13.605	0	102	102	2	1	-10921639	215.095	225	142	255	4517	39.194	4.800	0.159	1.504
ID401875	401875	15	49.202	11.666	8.134	0	103	103	2	1	-10921639	208.524	217	157	245	4379	28.397	4.800	0.129	1.682
ID401876	401876	16	41.388	14.514	13.745	0	103	103	2	1	-10921639	213.238	223	137	249	4478	33.302	4.800	0.094	1.101
ID401877	401877	8	62.378	21.571	14.049	0	103	103	2	1	-10921639	209.286	203	139	255	4395	43.560	4.800	0.155	1.290
ID401878	401878	8	63.570	21.883	13.652	0	104	104	2	1	-10921639	219.857	225	150	255	4617	36.945	4.800	0.165	1.688
ID401879	401879	6	41.946	19.726	17.474	0	104	104	2	1	-10921639	170.952	188	88	255	3590	49.136	7.600	0.098	0.621
ID401882	401882	6	48.451	19.648	17.573	0	105	105	2	1	-10921639	137.619	121	55	228	2890	59.302	2.000	0.118	0.490
ID401880	401880	None	46.107	10.794	8.752	0	105	105	2	1	-10921639	194.905	201	136	234	4093	26.433	4.800	0.118	1.557
ID401881	401881	8	67.738	21.757	13.769	0	105	105	2	1	-10921639	213.762	228	130	255	4489	41.116	4.800	0.180	1.588
ID401886	401886	6	46.433	19.730	17.577	0	106	106	2	1	-10921639	128.095	103	56	215	2690	56.447	2.000	0.125	0.503
ID401885	401885	8	68.536	21.687	14.076	0	106	106	2	1	-10921639	203.286	204	132	255	4269	39.759	7.600	0.180	1.559
ID401891	401891	17	46.229	14.370	12.661	0	107	107	2	1	-10921639	221.667	226	175	255	4655	25.291	4.800	0.115	1.813
ID401892	401892	8	70.943	21.808	14.255	0	107	107	2	1	-10921639	202.762	210	129	255	4258	39.075	4.800	0.185	1.623
ID401893	401893	6	46.151	19.859	17.684	0	107	107	2	1	-10921639	129.762	121	56	210	2725	51.453	2.000	0.126	0.563
ID401887	401887	17	43.044	14.923	13.019	0	108	108	2	1	-10921639	209.619	217	165	245	4402	26.858	4.800	0.097	1.382
ID401888	401888	8	77.826	21.828	14.078	0	108	108	2	1	-10921639	199.143	199	123	255	4182	42.647	4.800	0.204	1.582
ID401890	401890	8	74.974	21.838	14.245	0	109	109	2	1	-10921639	196.619	210	130	255	4129	41.662	4.800	0.199	1.569
ID401889	401889	17	45.882	12.607	11.733	0	109	109	2	1	-10921639	215.571	215	184	255	4527	20.104	4.800	0.107	2.076
ID401902	401902	8	75.070	22.177	14.275	0	110	110	2	1	-10921639	198.571	190	126	255	4170	38.157	4.800	0.194	1.693
ID401901	401901	17	48.047	12.633	11.800	0	110	110	2	1	-10921639	221.095	220	193	255	4643	20.065	4.800	0.114	2.264
ID401898	401898	8	76.825	22.098	14.053	0	111	111	2	1	-10921639	185.667	191	123	252	3899	37.693	7.600	0.205	1.673
ID401897	401897	17	45.752	13.016	12.152	0	111	111	2	1	-10921639	215.905	220	182	253	4534	21.492	4.800	0.108	1.960
ID401903	401903	8	77.320	21.831	13.974	0	112	112	2	1	-10921639	191.667	199	115	255	4025	40.959	4.800	0.218	1.676
ID401883	401883	None	41.468	12.564	10.658	0	113	113	2	1	-10921639	202.381	200	155	235	4250	22.453	4.800	0.096	1.579
ID401884	401884	8	74.924	21.841	13.976	0	113	113	2	1	-10921639	189.524	185	111	255	3980	40.068	4.800	0.207	1.624
ID401894	401894	8	67.747	21.985	13.856	0	114	114	2	1	-10921639	182.524	190	116	246	3833	35.196	7.600	0.194	1.684
ID401899	401899	18	47.922	12.243	11.080	0	115	115	2	1	-10921639	206.667	212	142	251	4340	30.056	6.248	0.111	1.375
ID401900	401900	8	70.473	22.124	13.747	0	115	115	2	1	-10921639	188.048	188	128	250	3949	33.765	4.800	0.197	1.831
ID401895	401895	18	45.929	14.844	11.786	0	116	116	2	1	-10921639	216.476	219	171	244	4546	20.858	4.800	0.120	2.226
ID401896	401896	8	73.685	22.107	13.672	0	116	116	2	1	-10921639	181.048	186	108	247	3802	37.722	4.800	0.212	1.676
ID401906	401906	8	76.062	22.283	13.612	0	117	117	2	1	-10921639	189.381	183	124	253	3977	37.451	4.800	0.213	1.775
ID401905	401905	18	41.898	14.425	11.348	0	117	117	2	1	-10921639	207.286	212	158	236	4353	20.033	6.288	0.115	2.134
ID401910	401910	8	73.562	22.529	13.920	0	118	118	2	1	-10921639	173.000	166	81	246	3633	50.047	4.800	0.226	1.275
ID401904	401904	8	67.037	22.265	13.784	0	119	119	2	1	-10921639	180.333	183	111	229	3787	33.641	4.800	0.201	1.794
ID401908	401908	8	68.579	22.238	13.861	0	120	120	2	1	-10921639	177.571	180	106	230	3729	32.713	4.800	0.213	1.903
ID401909	401909	8	61.209	22.506	13.462	0	121	121	2	1	-10921639	152.667	160	55	219	3206	53.733	4.800	0.197	0.934
ID401907	401907	8	52.347	22.695	13.580	0	122	122	2	1	-10921639	146.524	151	69	199	3077	38.501	4.800	0.182	1.174
ID401912	401912	8	54.624	22.561	13.343	0	123	123	2	1	-10921639	138.667	151	51	198	2912	45.287	4.800	0.196	1.005
ID401913	401913	8	57.138	22.823	13.484	0	124	124	2	1	-10921639	143.095	153	65	204	3005	41.242	4.800	0.199	1.154
ID401911	401911	8	65.589	22.876	13.223	0	125	125	2	1	-10921639	136.810	144	51	217	2873	44.759	2.000	0.233	1.157
ID401914	401914	8	73.716	22.889	13.076	0	126	126	2	1	-10921639	148.571	158	62	216	3120	44.093	4.800	0.262	1.398
ID401917	401917	8	55.673	22.413	13.037	0	127	127	2	1	-10921639	158.095	157	97	197	3320	25.151	4.800	0.203	2.120
ID401916	401916	8	58.535	22.811	13.460	0	128	128	2	1	-10921639	145.286	154	62	200	3051	42.708	4.800	0.213	1.195
ID401915	401915	8	54.464	22.905	13.719	0	129	129	2	1	-10921639	129.952	131	69	191	2729	34.333	4.800	0.203	1.275
ID401918	401918	8	52.671	22.738	13.894	0	130	130	2	1	-10921639	128.238	137	62	183	2693	37.487	4.800	0.207	1.171
ID401919	401919	8	54.360	22.709	14.211	0	131	131	2	1	-10921639	129.143	138	53	178	2712	39.260	7.600	0.217	1.171
ID401920	401920	8	48.867	22.715	14.155	0	132	132	2	1	-10921639	122.429	131	57	161	2571	34.254	4.800	0.213	1.257
ID401921	401921	8	41.661	22.849	14.565	0	133	133	2	1	-10921639	109.810	117	55	153	2306	31.663	4.800	0.183	1.074
ID401922	401922	None	42.070	12.948	10.925	0	134	134	2	1	-10921639	173.000	173	146	204	3633	15.937	4.800	0.139	2.643
ID401923	401923	19	40.017	12.263	10.326	0	145	145	2	1	-10921639	164.048	166	127	206	3445	19.592	4.800	0.145	2.125
ID401924	401924	19	45.961	11.711	9.334	0	146	146	2	1	-10921639	156.333	168	91	190	3283	28.661	4.800	0.177	1.641
ID401926	401926	None	44.141	11.648	9.495	0	149	149	2	1	-10921639	154.000	161	95	192	3234	26.965	4.800	0.180	1.745
ID401925	401925	20	43.232	19.245	17.557	0	151	151	2	1	-10921639	115.143	115	62	176	2418	31.227	4.800	0.185	1.153
ID401927	401927	None	40.586	11.280	8.776	0	152	152	2	1	-10921639	135.667	140	80	175	2849	25.350	4.800	0.176	1.603
ID401928	401928	None	42.584	19.216	10.973	0	152	152	2	1	-10921639	144.381	150	102	181	3032	22.337	4.800	0.143	1.619
ID401929	401929	20	40.863	19.421	17.476	0	152	152	2	1	-10921639	130.048	127	92	172	2731	22.290	2.000	0.137	1.405
ID401930	401930	20	40.500	19.466	17.302	0	153	153	2	1	-10921639	128.429	122	82	181	2697	25.690	2.000	0.124	1.101
ID401935	401935	22	43.402	11.095	9.429	0	155	155	2	1	-10921639	140.429	147	83	189	2949	29.872	4.800	0.172	1.382
ID401936	401936	21	40.835	19.188	11.047	0	155	155	2	1	-10921639	148.524	148	103	187	3119	23.536	2.000	0.126	1.414
ID401942	401942	21	42.718	19.492	11.034	0	156	156	2	1	-10921639	157.429	159	117	196	3306	23.254	4.800	0.127	1.529
ID401941	401941	22	43.032	11.620	9.228	0	156	156	2	1	-10921639	147.429	146	88	186	3096	28.793	4.800	0.154	1.365
ID401934	401934	21	44.139	19.293	11.373	0	157	157	2	1	-10921639	165.381	167	112	208	3473	27.114	4.800	0.136	1.459
ID401933	401933	22	51.065	11.045	9.223	0	157	157	2	1	-10921639	149.952	160	83	200	3149	32.304	4.800	0.180	1.419
ID401931	401931	22	52.227	11.143	9.054	0	158	158	2	1	-10921639	157.571	169	87	198	3309	32.611	4.800	0.180	1.475
ID401932	401932	21	46.579	19.591	11.317	0	158	158	2	1	-10921639	159.762	169	98	203	3355	32.576	4.800	0.141	1.212
ID401946	401946	22	52.376	11.074	9.053	0	159	159	2	1	-10921639	161.095	174	95	203	3383	31.564	4.800	0.179	1.547
ID401947	401947	23	41.633	19.641	17.564	0	159	159	2	1	-10921639	122.810	132	60	178	2579	35.091	2.000	0.166	0.998
ID401943	401943	22	42.161	11.144	8.885	0	160	160	2	1	-10921639	152.905	161	94	183	3211	26.256	6.284	0.148	1.505
ID401944	401944	None	40.200	20.058	11.674	0	160	160	2	1	-10921639	161.905	162	122	202	3400	21.359	6.291	0.121	1.633
ID401945	401945	23	51.073	19.687	17.225	0	160	160	2	1	-10921639	137.905	142	80	208	2896	32.142	2.000	0.153	1.142
ID401959	401959	None	41.264	22.928	14.053	0	161	161	2	1	-10921639	128.714	133	77	171	2703	31.651	7.600	0.148	1.051
ID401960	401960	23	51.430	19.383	17.237	0	161	161	2	1	-10921639	140.286	140	98	210	2946	31.834	2.000	0.143	1.102
ID401939	401939	None	42.564	12.277	14.855	0	162	162	2	1	-10921639	154.476	152	111	217	3244	32.186	2.000	0.100	0.871
ID401940	401940	23	54.598	19.353	17.106	0	162	162	2	1	-10921639	144.714	142	87	213	3039	33.584	2.000	0.155	1.158
ID401938	401938	23	53.222	19.531	17.273	0	163	163	2	1	-10921639	147.476	145	83	212	3097	33.402	2.000	0.157	1.197
ID401937	401937	None	44.381	19.712	10.916	0	163	163	2	1	-10921639	158.476	171	90	198	3328	31.125	4.800	0.144	1.278
ID401948	401948	23	49.605	19.658	17.309	0	164	164	2	1	-10921639	147.619	152	86	197	3100	31.015	2.000	0.149	1.237
ID401958	401958	23	49.739	19.699	17.542	0	165	165	2	1	-10921639	139.143	146	62	216	2922	43.274	2.000	0.148	0.829
ID401956	401956	None	46.928	11.556	9.564	0	165	165	2	1	-10921639	187.524	185	159	214	3938	18.389	4.800	0.142	2.539
ID401957	401957	24	45.816	23.088	14.133	0	165	165	2	1	-10921639	145.619	154	90	197	3058	33.989	7.600	0.152	1.133
ID401950	401950	24	46.883	22.918	14.224	0	166	166	2	1	-10921639	155.143	156	88	197	3258	34.572	7.600	0.144	1.129
ID401951	401951	23	48.129	19.488	17.484	0	166	166	2	1	-10921639	155.286	156	102	208	3261	29.121	2.000	0.134	1.263
ID401949	401949	25	42.399	19.374	10.589	0	166	166	2	1	-10921639	176.286	178	136	202	3702	19.766	4.800	0.128	2.023
ID401954	401954	24	49.004	23.577	14.507	0	167	167	2	1	-10921639	137.476	143	67	208	2887	44.802	2.000	0.152	0.808
ID401955	401955	23	59.940	19.607	17.594	0	167	167	2	1	-10921639	152.048	156	83	229	3193	44.510	7.600	0.174	1.012
ID401952	401952	26	57.060	10.919	8.874	0	167	167	2	1	-10921639	177.238	184	121	223	3722	27.313	4.800	0.170	1.890
ID401953	401953	25	44.933	19.500	10.590	0	167	167	2	1	-10921639	175.381	178	133	210	3683	22.371	4.800	0.130	1.799
ID401966	401966	24	51.221	23.510	14.118	0	168	168	2	1	-10921639	145.048	139	76	207	3046	45.009	2.000	0.159	0.885
ID401967	401967	23	71.361	19.936	17.876	0	168	168	2	1	-10921639	169.000	166	106	243	3549	41.849	2.000	0.198	1.336
ID401964	401964	26	59.317	10.997	8.485	0	168	168	2	1	-10921639	172.667	180	100	227	3626	39.412	4.800	0.177	1.317
ID401965	401965	25	41.814	19.657	11.002	0	168	168	2	1	-10921639	166.810	177	86	213	3503	35.351	2.000	0.116	0.984
ID401971	401971	26	60.052	10.847	8.662	0	169	169	2	1	-10921639	185.429	189	129	230	3894	27.663	4.800	0.175	1.995
ID401972	401972	24	47.058	23.731	14.033	0	169	169	2	1	-10921639	142.524	146	66	205	2993	39.110	2.000	0.131	0.843
ID401973	401973	23	67.407	19.776	17.640	0	169	169	2	1	-10921639	164.905	167	85	238	3463	46.771	2.000	0.190	1.128
ID401962	401962	24	63.385	23.670	14.105	0	170	170	2	1	-10921639	161.667	162	93	235	3395	44.295	2.000	0.171	1.064
ID401963	401963	23	57.098	19.353	17.259	0	170	170	2	1	-10921639	163.667	161	114	229	3437	33.434	2.000	0.153	1.299
ID401961	401961	26	53.567	10.421	8.795	0	170	170	2	1	-10921639	165.571	177	85	225	3477	38.989	4.800	0.148	1.096
ID401970	401970	23	51.232	18.917	17.127	0	171	171	2	1	-10921639	151.238	155	72	219	3176	38.607	2.000	0.119	0.831
ID401968	401968	26	48.458	10.903	8.362	0	171	171	2	1	-10921639	169.667	178	100	211	3563	31.282	4.800	0.160	1.498
ID401969	401969	24	73.360	23.101	13.865	0	171	171	2	1	-10921639	198.476	215	129	248	4168	37.294	7.600	0.207	1.828
ID401980	401980	26	53.890	10.178	8.842	0	172	172	2	1	-10921639	169.571	176	100	225	3561	33.525	4.800	0.154	1.352
ID401981	401981	24	78.834	23.183	13.449	0	172	172	2	1	-10921639	205.524	214	126	255	4316	39.907	4.800	0.223	1.880
ID401974	401974	26	57.421	10.341	8.121	0	173	173	2	1	-10921639	164.048	177	81	219	3445	40.892	4.800	0.167	1.149
ID401975	401975	24	78.950	22.760	13.419	0	173	173	2	1	-10921639	201.429	212	118	255	4230	47.305	4.800	0.223	1.552
ID401976	401976	26	53.144	10.617	7.797	0	174	174	2	1	-10921639	177.905	178	118	219	3736	25.857	4.800	0.165	1.949
ID401977	401977	24	81.570	23.291	13.617	0	174	174	2	1	-10921639	191.238	188	95	255	4016	49.613	4.800	0.238	1.480
ID401982	401982	26	44.739	10.927	7.807	0	175	175	2	1	-10921639	172.714	184	117	198	3627	24.333	7.600	0.141	1.760
ID401983	401983	27	42.376	8.217	9.823	0	175	175	2	1	-10921639	139.048	146	86	192	2920	34.969	2.000	0.125	0.884
ID401984	401984	24	81.719	23.303	13.696	0	175	175	2	1	-10921639	189.905	181	99	255	3988	49.171	4.800	0.232	1.455
ID401978	401978	27	41.609	7.890	9.868	0	176	176	2	1	-10921639	143.000	145	83	200	3003	34.845	2.000	0.110	0.810
ID401979	401979	24	73.536	23.307	13.661	0	176	176	2	1	-10921639	179.952	171	113	241	3779	44.536	4.800	0.214	1.426
ID401990	401990	27	42.449	8.341	9.799	0	177	177	2	1	-10921639	144.143	153	77	207	3027	38.359	2.000	0.109	0.739
ID401991	401991	28	54.356	20.338	12.591	0	177	177	2	1	-10921639	194.095	192	133	255	4076	31.550	2.000	0.119	1.310
ID401989	401989	26	47.193	10.367	8.182	0	177	177	2	1	-10921639	163.095	174	85	206	3425	36.912	7.600	0.142	1.100
ID401992	401992	24	54.994	23.557	13.723	0	177	177	2	1	-10921639	141.190	135	71	214	2965	46.295	2.000	0.173	0.898
ID401993	401993	29	40.383	8.163	15.436	0	177	177	2	1	-10921639	121.381	113	81	190	2549	31.609	2.000	0.093	0.657
ID401988	401988	29	41.791	7.886	15.729	0	178	178	2	1	-10921639	117.667	116	79	189	2471	29.232	2.000	0.121	0.869
ID401986	401986	28	57.486	19.871	12.076	0	178	178	2	1	-10921639	187.810	184	132	252	3944	34.777	2.000	0.130	1.245
ID401987	401987	24	47.390	23.734	13.783	0	178	178	2	1	-10921639	132.238	128	68	200	2777	39.718	2.000	0.146	0.848
ID401985	401985	26	58.481	10.583	8.584	0	178	178	2	1	-10921639	188.000	186	148	230	3948	24.783	4.800	0.169	2.196
ID401994	401994	26	72.749	10.021	8.910	0	179	179	2	1	-10921639	193.619	198	125	253	4066	33.768	4.800	0.205	1.954
ID401995	401995	28	66.922	20.014	11.900	0	179	179	2	1	-10921639	188.476	184	123	255	3958	41.685	2.000	0.152	1.190
ID401996	401996	24	49.270	23.768	13.976	0	179	179	2	1	-10921639	133.762	130	77	197	2809	36.907	2.000	0.166	1.032
ID402006	402006	24	57.212	23.785	13.954	0	180	180	2	1	-10921639	129.000	128	65	200	2709	39.517	2.000	0.207	1.118
ID402007	402007	None	43.646	8.146	15.696	0	180	180	2	1	-10921639	121.238	124	76	186	2546	33.018	2.000	0.140	0.903
ID402004	402004	26	64.886	10.079	8.794	0	180	180	2	1	-10921639	186.524	190	128	247	3917	30.954	4.800	0.185	1.877
ID402005	402005	28	64.316	19.867	11.613	0	180	180	2	1	-10921639	174.286	163	108	253	3660	45.114	2.000	0.140	0.947
ID401998	401998	28	58.961	19.684	11.485	0	181	181	2	1	-10921639	165.762	162	73	253	3481	50.490	2.000	0.152	0.864
ID401999	401999	24	58.602	23.758	14.012	0	181	181	2	1	-10921639	118.524	120	47	191	2489	43.965	2.000	0.216	0.956
ID401997	401997	26	64.764	10.127	9.002	0	181	181	2	1	-10921639	191.619	196	116	237	4024	35.231	4.800	0.187	1.716
ID402020	402020	24	50.441	23.952	13.947	0	182	182	2	1	-10921639	119.190	118	60	181	2503	35.028	2.000	0.174	1.007
ID402021	402021	None	43.327	14.003	14.943	0	182	182	2	1	-10921639	170.429	172	115	217	3579	29.159	2.000	0.103	1.094
ID402018	402018	26	66.607	10.063	9.113	0	182	182	2	1	-10921639	190.524	193	122	246	4001	37.220	4.800	0.187	1.612
ID402019	402019	28	56.044	20.075	11.537	0	182	182	2	1	-10921639	154.190	154	84	248	3238	47.387	2.000	0.110	0.644
ID402002	402002	24	46.706	23.855	13.924	0	183	183	2	1	-10921639	124.190	121	75	175	2608	31.398	2.000	0.161	1.098
ID402003	402003	30	43.852	8.430	15.511	0	183	183	2	1	-10921639	132.048	124	77	207	2773	44.754	2.000	0.115	0.610
ID402000	402000	26	64.280	9.950	8.498	0	183	183	2	1	-10921639	168.810	174	84	248	3545	48.249	7.600	0.175	1.042
ID402001	402001	28	54.639	20.356	11.810	0	183	183	2	1	-10921639	152.476	151	73	248	3202	47.173	2.000	0.100	0.586
ID402014	402014	28	60.489	20.608	12.097	0	184	184	2	1	-10921639	158.952	152	80	249	3338	45.458	2.000	0.152	0.921
ID402015	402015	24	41.519	23.711	14.068	0	184	184	2	1	-10921639	128.571	126	81	174	2700	30.121	2.000	0.138	1.034
ID402013	402013	26	65.667	9.889	8.543	0	184	184	2	1	-10921639	189.238	192	121	245	3974	31.646	4.800	0.187	1.888
ID402016	402016	30	42.128	8.512	15.336	0	184	184	2	1	-10921639	162.286	162	115	215	3408	33.581	2.000	0.094	0.829
ID402017	402017	None	43.116	13.044	15.415	0	184	184	2	1	-10921639	187.857	190	155	215	3945	19.880	4.800	0.121	2.036
ID402012	402012	31	45.770	12.206	21.837	0	185	185	2	1	-10921639	120.857	120	70	177	2538	30.648	2.000	0.166	1.124
ID402010	402010	24	61.782	23.574	13.664	0	185	185	2	1	-10921639	140.810	140	73	215	2957	44.998	2.000	0.208	1.078
ID402011	402011	30	43.612	8.582	15.205	0	185	185	2	1	-10921639	165.190	158	118	216	3469	33.889	2.000	0.100	0.883
ID402008	402008	26	67.127	9.716	8.916	0	185	185	2	1	-10921639	190.000	185	128	253	3990	33.217	4.800	0.185	1.789
ID402009	402009	28	58.485	20.739	12.022	0	185	185	2	1	-10921639	161.762	162	78	246	3397	45.901	2.000	0.149	0.917
ID402031	402031	31	42.948	12.040	22.115	0	186	186	2	1	-10921639	112.952	110	60	168	2372	26.515	2.000	0.149	1.105
ID402028	402028	24	70.711	23.193	13.225	0	186	186	2	1	-10921639	157.762	157	86	241	3313	46.842	7.600	0.226	1.241
ID402029	402029	30	45.344	8.145	15.292	0	186	186	2	1	-10921639	152.476	147	98	227	3202	37.889	2.000	0.093	0.684
ID402026	402026	26	55.691	8.985	9.267	0	186	186	2	1	-10921639	178.381	189	86	226	3746	40.053	4.800	0.178	1.345
ID402027	402027	28	64.198	21.001	12.040	0	186	186	2	1	-10921639	165.381	168	78	246	3473	49.085	2.000	0.177	1.015
ID402022	402022	26	52.221	9.173	9.122	0	187	187	2	1	-10921639	179.619	195	86	225	3772	40.638	4.800	0.160	1.223
ID402023	402023	28	61.326	20.873	11.807	0	187	187	2	1	-10921639	165.762	174	81	242	3481	44.731	7.600	0.161	1.027
ID402024	402024	24	60.973	23.579	13.584	0	187	187	2	1	-10921639	145.524	138	76	220	3056	44.044	2.000	0.197	1.089
ID402025	402025	30	50.120	7.946	15.315	0	187	187	2	1	-10921639	161.952	156	109	232	3401	34.976	2.000	0.107	0.898
ID402030	402030	26	51.142	8.182	9.706	0	188	188	2	1	-10921639	172.095	173	99	217	3614	34.009	4.800	0.142	1.261
ID402034	402034	30	47.969	7.718	15.392	0	188	188	2	1	-10921639	162.429	157	112	231	3411	32.378	2.000	0.097	0.884
ID402032	402032	28	61.764	21.057	11.790	0	188	188	2	1	-10921639	167.476	167	101	243	3517	42.009	7.600	0.164	1.123
ID402033	402033	24	62.980	23.329	13.359	0	188	188	2	1	-10921639	159.810	161	92	243	3356	42.821	7.600	0.201	1.252
ID402044	402044	32	46.488	12.709	22.176	0	189	189	2	1	-10921639	114.476	116	67	184	2404	31.464	2.000	0.160	1.006
ID402042	402042	24	69.386	23.210	13.732	0	189	189	2	1	-10921639	153.143	148	99	234	3216	42.480	7.600	0.216	1.281
ID402043	402043	30	45.586	7.799	15.469	0	189	189	2	1	-10921639	159.524	157	110	230	3350	32.548	2.000	0.087	0.788
ID402040	402040	26	53.377	8.279	9.684	0	189	189	2	1	-10921639	173.762	174	98	228	3649	38.310	2.000	0.135	1.076
ID402041	402041	28	61.148	21.052	12.182	0	189	189	2	1	-10921639	159.286	155	81	238	3345	44.343	7.600	0.170	1.042
ID402038	402038	30	43.418	8.040	15.610	0	190	190	2	1	-10921639	152.476	155	95	227	3202	38.524	2.000	0.095	0.685
ID402039	402039	32	45.679	12.596	22.143	0	190	190	2	1	-10921639	116.762	114	71	182	2452	31.077	2.000	0.168	1.079
ID402036	402036	28	58.399	20.902	12.007	0	190	190	2	1	-10921639	153.714	153	68	237	3228	47.190	7.600	0.162	0.910
ID402037	402037	24	79.141	23.461	13.929	0	190	190	2	1	-10921639	158.286	141	97	248	3324	46.434	7.600	0.243	1.331
ID402035	402035	26	50.533	8.969	9.320	0	190	190	2	1	-10921639	178.381	191	83	229	3746	40.086	4.800	0.152	1.176
ID402054	402054	26	53.901	10.100	8.589	0	191	191	2	1	-10921639	187.810	196	114	226	3944	30.579	4.800	0.154	1.638
ID402055	402055	24	81.963	23.363	13.735	0	191	191	2	1	-10921639	157.905	140	101	249	3316	46.659	2.000	0.243	1.321
ID402053	402053	54	42.799	18.286	7.974	0	191	191	2	1	-10921639	132.762	138	91	170	2788	25.407	4.800	0.161	1.448
ID402056	402056	53	41.516	12.110	15.311	0	191	191	2	1	-10921639	191.810	197	131	233	4028	29.938	2.000	0.087	1.029
ID402057	402057	32	47.407	12.277	22.094	0	191	191	2	1	-10921639	115.524	113	69	190	2426	30.056	2.000	0.155	1.034
ID402046	402046	54	44.263	17.676	9.431	0	192	192	2	1	-10921639	166.476	166	118	210	3496	27.336	4.800	0.166	1.737
ID402047	402047	24	80.021	23.350	13.899	0	192	192	2	1	-10921639	157.476	143	108	247	3307	42.480	7.600	0.248	1.473
ID402045	402045	26	55.677	10.560	8.478	0	192	192	2	1	-10921639	172.095	178	87	241	3614	46.649	4.800	0.154	0.982
ID402048	402048	53	43.322	11.796	15.622	0	192	192	2	1	-10921639	187.524	191	131	230	3938	31.070	2.000	0.100	1.096
ID402049	402049	32	45.679	12.283	22.005	0	192	192	2	1	-10921639	124.429	123	80	190	2613	29.812	2.000	0.147	1.068
ID402058	402058	26	49.769	10.620	8.109	0	193	193	2	1	-10921639	172.857	184	98	220	3630	38.908	4.800	0.145	1.123
ID402059	402059	24	83.649	23.368	13.979	0	193	193	2	1	-10921639	155.381	145	97	249	3263	44.466	2.000	0.265	1.464
ID402060	402060	53	42.690	11.777	15.607	0	193	193	2	1	-10921639	195.333	201	128	232	4102	32.159	6.261	0.103	1.132
ID402066	402066	26	50.533	10.352	8.492	0	194	194	2	1	-10921639	166.762	168	88	232	3502	46.411	4.800	0.149	0.932
ID402067	402067	24	79.338	23.404	13.842	0	194	194	2	1	-10921639	148.524	143	90	242	3119	44.967	2.000	0.253	1.333
ID402050	402050	26	51.346	10.800	8.301	0	195	195	2	1	-10921639	176.381	183	110	234	3704	39.659	7.600	0.136	1.063
ID402051	402051	24	74.751	23.487	14.161	0	195	195	2	1	-10921639	150.095	146	95	228	3152	40.895	2.000	0.241	1.423
ID402052	402052	33	40.701	12.332	21.980	0	195	195	2	1	-10921639	116.571	123	61	171	2448	30.402	2.000	0.147	0.983
ID402062	402062	None	44.970	18.902	8.126	0	196	196	2	1	-10921639	149.524	160	80	195	3140	34.266	4.800	0.147	1.119
ID402063	402063	34	49.204	12.470	13.752	0	196	196	2	1	-10921639	198.190	208	129	246	4162	35.071	2.000	0.111	1.131
ID402061	402061	26	53.303	10.651	8.376	0	196	196	2	1	-10921639	185.667	200	112	234	3899	38.487	4.800	0.150	1.259
ID402064	402064	24	73.566	23.553	13.940	0	196	196	2	1	-10921639	136.905	132	64	231	2875	53.643	2.000	0.236	0.974
ID402065	402065	33	43.927	12.247	21.883	0	196	196	2	1	-10921639	116.143	118	60	172	2439	31.482	2.000	0.168	1.063
ID402070	402070	24	67.965	23.564	13.972	0	197	197	2	1	-10921639	136.762	128	63	221	2872	51.971	2.000	0.207	0.903
ID402071	402071	33	41.619	12.273	21.882	0	197	197	2	1	-10921639	116.095	125	54	173	2438	32.174	2.000	0.149	0.937
ID402068	402068	26	56.990	10.432	8.374	0	197	197	2	1	-10921639	181.095	199	82	244	3803	50.460	7.600	0.148	0.926
ID402069	402069	34	45.015	12.514	13.779	0	197	197	2	1	-10921639	200.810	211	130	240	4217	30.669	4.800	0.109	1.292
ID402074	402074	24	67.050	23.371	14.051	0	198	198	2	1	-10921639	160.381	159	102	232	3368	37.127	4.800	0.209	1.494
ID402075	402075	33	41.081	12.581	21.935	0	198	198	2	1	-10921639	118.048	128	60	171	2479	32.535	2.000	0.155	0.973
ID402072	402072	26	55.244	10.417	8.477	0	198	198	2	1	-10921639	177.714	187	86	235	3732	48.290	7.600	0.157	0.998
ID402073	402073	34	50.303	12.999	13.678	0	198	198	2	1	-10921639	205.714	207	140	242	4320	29.835	4.800	0.117	1.439
ID402086	402086	34	40.233	12.513	13.689	0	199	199	2	1	-10921639	202.000	207	146	236	4242	25.803	4.800	0.103	1.465
ID402087	402087	24	81.971	23.133	14.178	0	199	199	2	1	-10921639	173.429	184	102	236	3642	38.710	4.800	0.268	1.896
ID402085	402085	26	62.892	10.598	8.399	0	199	199	2	1	-10921639	198.381	216	122	255	4166	42.535	4.800	0.171	1.363
ID402088	402088	33	46.283	12.340	21.963	0	199	199	2	1	-10921639	124.857	126	73	189	2622	32.369	2.000	0.153	1.025
ID402078	402078	33	50.541	12.164	22.013	0	200	200	2	1	-10921639	125.429	130	54	197	2634	35.757	2.000	0.157	0.954
ID402076	402076	26	66.904	10.962	8.414	0	200	200	2	1	-10921639	209.286	223	126	255	4395	46.054	4.800	0.181	1.394
ID402077	402077	24	86.906	23.106	14.198	0	200	200	2	1	-10921639	178.667	185	103	249	3752	41.530	4.800	0.275	1.855
ID402079	402079	26	68.499	11.443	7.878	0	201	201	2	1	-10921639	216.190	231	125	255	4540	42.902	4.800	0.181	1.546
ID402080	402080	24	89.137	23.158	14.254	0	201	201	2	1	-10921639	181.048	195	96	252	3802	43.290	4.800	0.277	1.816
ID402081	402081	33	42.988	12.380	21.827	0	201	201	2	1	-10921639	123.476	135	58	189	2593	36.592	2.000	0.137	0.812
ID402082	402082	26	64.458	11.739	8.005	0	202	202	2	1	-10921639	220.048	228	146	255	4621	35.497	4.800	0.163	1.739
ID402083	402083	24	90.618	23.222	14.294	0	202	202	2	1	-10921639	182.524	183	103	255	3833	43.070	4.800	0.272	1.814
ID402084	402084	33	40.629	12.815	21.716	0	202	202	2	1	-10921639	124.524	124	68	181	2615	33.634	2.000	0.138	0.901
ID402090	402090	24	79.109	23.168	14.196	0	203	203	2	1	-10921639	173.952	170	115	240	3653	37.804	2.000	0.234	1.743
ID402089	402089	26	60.225	11.659	7.919	0	203	203	2	1	-10921639	210.143	219	140	255	4413	34.131	4.800	0.148	1.591
ID402094	402094	24	69.060	23.220	14.167	0	204	204	2	1	-10921639	163.619	158	121	213	3436	31.655	4.800	0.222	1.875
ID402093	402093	26	66.145	11.117	8.122	0	204	204	2	1	-10921639	202.286	213	122	255	4248	40.347	4.800	0.170	1.454
ID402095	402095	26	62.558	11.276	8.197	0	205	205	2	1	-10921639	205.714	223	116	255	4320	41.106	4.800	0.165	1.419
ID402096	402096	24	67.481	23.065	13.990	0	205	205	2	1	-10921639	153.286	150	105	213	3219	32.815	2.000	0.218	1.670
ID402091	402091	26	62.897	11.643	8.327	0	206	206	2	1	-10921639	205.333	206	126	255	4312	40.906	4.800	0.161	1.394
ID402092	402092	24	54.015	23.159	13.500	0	206	206	2	1	-10921639	138.143	147	70	188	2901	34.639	4.800	0.200	1.327
ID402098	402098	24	54.546	23.164	13.563	0	207	207	2	1	-10921639	139.476	140	90	182	2929	27.197	4.800	0.211	1.789
ID402097	402097	26	69.082	11.393	8.082	0	207	207	2	1	-10921639	207.857	219	122	255	4365	42.136	4.800	0.185	1.537
ID402099	402099	26	73.340	11.374	8.184	0	208	208	2	1	-10921639	209.619	228	109	255	4402	46.563	4.800	0.202	1.514
ID402100	402100	24	50.832	23.150	13.612	0	208	208	2	1	-10921639	133.714	139	84	178	2808	25.734	4.800	0.200	1.732
ID402102	402102	24	48.652	22.996	13.723	0	209	209	2	1	-10921639	126.619	128	72	168	2659	28.516	2.000	0.189	1.413
ID402101	402101	26	70.507	11.559	8.089	0	209	209	2	1	-10921639	208.762	216	144	255	4384	37.606	4.800	0.184	1.725
ID402103	402103	26	69.369	11.956	7.826	0	210	210	2	1	-10921639	203.857	208	128	255	4281	33.709	4.800	0.183	1.874
ID402104	402104	24	40.963	23.254	13.818	0	210	210	2	1	-10921639	123.000	128	85	160	2583	21.838	7.600	0.170	1.638
ID402106	402106	24	43.385	23.269	13.985	0	211	211	2	1	-10921639	126.238	128	78	168	2651	24.619	4.800	0.180	1.566
ID402105	402105	26	72.896	11.445	8.136	0	211	211	2	1	-10921639	206.000	217	108	255	4326	47.579	4.800	0.204	1.469
ID402107	402107	26	69.178	11.869	7.584	0	212	212	2	1	-10921639	205.095	210	133	255	4307	35.240	4.800	0.178	1.758
ID402108	402108	26	72.138	12.307	7.331	0	213	213	2	1	-10921639	181.667	187	81	255	3815	54.405	4.800	0.200	1.115
ID402109	402109	24	43.753	23.106	13.877	0	213	213	2	1	-10921639	121.381	124	68	160	2549	27.743	7.600	0.193	1.416
ID402110	402110	26	61.157	12.207	7.222	0	214	214	2	1	-10921639	166.619	175	86	237	3499	46.330	4.800	0.172	1.056
ID402111	402111	24	45.984	23.266	14.169	0	214	214	2	1	-10921639	122.571	128	69	159	2574	26.185	4.800	0.200	1.561
ID402113	402113	26	53.465	11.851	7.626	0	215	215	2	1	-10921639	183.476	187	126	229	3853	28.179	4.800	0.150	1.701
ID402120	402120	26	57.520	12.032	7.349	0	216	216	2	1	-10921639	161.857	165	76	223	3399	45.199	4.800	0.171	1.044
ID402121	402121	None	42.752	23.069	14.163	0	216	216	2	1	-10921639	114.619	116	58	151	2407	26.863	4.800	0.199	1.417
ID402117	402117	26	68.575	11.969	7.255	0	217	217	2	1	-10921639	168.000	174	83	232	3528	47.666	2.000	0.201	1.177
ID402112	402112	26	58.353	11.394	7.599	0	218	218	2	1	-10921639	182.524	192	106	225	3833	35.541	4.800	0.178	1.555
ID402114	402114	26	63.449	11.969	7.439	0	219	219	2	1	-10921639	168.524	169	66	238	3539	50.594	4.800	0.178	1.008
ID402116	402116	26	57.896	12.118	7.149	0	220	220	2	1	-10921639	157.762	160	70	228	3313	40.570	2.000	0.163	1.089
ID402118	402118	26	53.473	12.013	7.219	0	221	221	2	1	-10921639	156.952	162	72	214	3296	39.366	4.800	0.156	1.075
ID402119	402119	None	42.689	13.892	13.098	0	221	221	2	1	-10921639	212.667	214	180	241	4466	16.797	4.800	0.111	2.535
ID402115	402115	26	45.762	11.486	7.726	0	222	222	2	1	-10921639	160.524	173	87	198	3371	34.581	4.800	0.155	1.248
ID402122	402122	26	46.597	11.911	7.479	0	223	223	2	1	-10921639	143.048	156	68	201	3004	42.395	4.800	0.154	0.899
ID402123	402123	None	43.282	14.806	13.273	0	223	223	2	1	-10921639	197.429	208	147	232	4146	23.970	4.800	0.113	1.667
ID402124	402124	26	55.197	11.860	7.388	0	224	224	2	1	-10921639	145.524	147	61	206	3056	43.880	4.800	0.183	1.026
ID402128	402128	26	53.626	11.763	7.460	0	225	225	2	1	-10921639	141.714	137	63	203	2976	42.954	4.800	0.189	1.048
ID402129	402129	None	40.614	14.327	12.824	0	225	225	2	1	-10921639	192.381	190	169	221	4040	16.591	4.800	0.105	2.204
ID402126	402126	26	46.421	11.638	7.424	0	226	226	2	1	-10921639	135.571	136	58	191	2847	40.722	4.800	0.167	0.951
ID402125	402125	26	61.781	11.057	7.906	0	227	227	2	1	-10921639	159.048	168	85	226	3340	36.541	4.800	0.191	1.394
ID402133	402133	26	71.596	10.813	7.989	0	228	228	2	1	-10921639	165.143	165	82	248	3468	40.302	4.800	0.210	1.424
ID402130	402130	26	69.594	11.091	7.926	0	229	229	2	1	-10921639	166.381	176	82	244	3494	40.102	4.800	0.212	1.454
ID402127	402127	26	67.012	10.945	8.067	0	230	230	2	1	-10921639	164.333	173	84	245	3451	41.680	4.800	0.197	1.295
ID402134	402134	26	73.253	11.077	8.104	0	231	231	2	1	-10921639	172.619	184	83	252	3625	44.654	2.000	0.206	1.319
ID402132	402132	26	79.386	10.902	8.103	0	232	232	2	1	-10921639	179.619	175	94	255	3772	43.943	2.000	0.215	1.447
ID402131	402131	26	73.644	10.943	8.046	0	233	233	2	1	-10921639	178.429	186	102	252	3747	39.487	4.800	0.214	1.595
ID402135	402135	26	70.000	11.004	8.056	0	234	234	2	1	-10921639	174.286	185	92	248	3660	39.970	4.800	0.211	1.518
ID402136	402136	35	40.843	14.834	12.618	0	234	234	2	1	-10921639	174.476	181	129	212	3664	25.370	2.000	0.106	1.318
ID402137	402137	None	41.602	23.033	14.098	0	234	234	2	1	-10921639	104.810	108	47	140	2201	25.918	4.800	0.206	1.380
ID402138	402138	26	70.309	10.806	8.178	0	235	235	2	1	-10921639	171.762	181	84	247	3607	41.815	4.800	0.211	1.434
ID402139	402139	35	42.098	14.695	12.664	0	235	235	2	1	-10921639	176.619	180	138	222	3709	25.400	4.800	0.120	1.494
ID402148	402148	26	83.519	10.866	8.016	0	236	236	2	1	-10921639	181.714	185	78	255	3816	45.753	4.800	0.239	1.531
ID402145	402145	26	77.645	10.553	8.254	0	237	237	2	1	-10921639	180.238	175	87	255	3785	46.490	4.800	0.220	1.399
ID402140	402140	26	81.004	10.797	8.262	0	238	238	2	1	-10921639	183.095	185	86	255	3845	46.902	4.800	0.235	1.486
ID402142	402142	None	41.350	14.419	13.293	0	239	239	2	1	-10921639	179.381	175	152	215	3767	21.087	7.600	0.107	1.648
ID402141	402141	26	84.597	10.674	8.143	0	239	239	2	1	-10921639	186.476	189	100	255	3916	43.870	4.800	0.246	1.677
ID402143	402143	26	83.176	10.841	8.099	0	240	240	2	1	-10921639	188.476	190	90	255	3958	44.782	4.800	0.238	1.620
ID402144	402144	36	47.131	23.066	14.042	0	240	240	2	1	-10921639	106.667	111	48	145	2240	27.771	4.800	0.232	1.448
ID402146	402146	26	82.617	10.583	8.212	0	241	241	2	1	-10921639	188.667	200	82	252	3962	48.096	4.800	0.238	1.506
ID402147	402147	36	43.182	23.150	14.351	0	241	241	2	1	-10921639	101.667	106	48	146	2135	26.468	4.800	0.222	1.397
ID402151	402151	26	86.215	10.689	8.045	0	242	242	2	1	-10921639	194.714	193	108	255	4089	43.541	4.800	0.243	1.749
ID402152	402152	36	47.910	23.054	14.032	0	242	242	2	1	-10921639	111.619	109	66	155	2344	24.445	4.800	0.229	1.699
ID402149	402149	26	83.517	10.863	8.110	0	243	243	2	1	-10921639	187.667	188	102	255	3941	44.646	4.800	0.237	1.613
ID402155	402155	26	80.499	10.979	7.950	0	244	244	2	1	-10921639	188.952	188	100	255	3968	41.647	4.800	0.218	1.625
ID402154	402154	None	41.198	23.282	14.364	0	245	245	2	1	-10921639	110.524	110	73	148	2321	19.951	4.800	0.191	1.775
ID402153	402153	26	85.530	11.153	7.816	0	245	245	2	1	-10921639	196.143	188	108	255	4119	42.738	4.800	0.223	1.676
ID402150	402150	26	82.615	11.270	7.802	0	246	246	2	1	-10921639	198.095	198	110	255	4160	41.209	4.800	0.223	1.753
ID402158	402158	26	80.564	11.037	7.766	0	247	247	2	1	-10921639	193.810	187	117	255	4070	38.740	4.800	0.218	1.791
ID402159	402159	37	44.473	23.005	13.950	0	247	247	2	1	-10921639	104.714	106	62	153	2199	25.815	2.000	0.200	1.350
ID402168	402168	26	71.009	10.476	8.190	0	248	248	2	1	-10921639	178.143	195	85	251	3741	50.005	4.800	0.198	1.176
ID402169	402169	37	54.232	23.182	14.165	0	248	248	2	1	-10921639	115.381	112	65	176	2423	28.970	2.000	0.226	1.469
ID402160	402160	26	79.959	10.705	7.863	0	249	249	2	1	-10921639	198.429	196	121	255	4167	38.650	4.800	0.223	1.869
ID402161	402161	37	51.918	23.293	14.227	0	249	249	2	1	-10921639	119.952	120	72	173	2519	26.768	2.000	0.213	1.576
ID402156	402156	26	82.153	10.796	7.825	0	250	250	2	1	-10921639	199.286	195	137	255	4185	39.500	4.800	0.209	1.747
ID402157	402157	37	57.668	23.104	14.010	0	250	250	2	1	-10921639	121.190	127	79	178	2545	28.994	2.000	0.238	1.607
ID402174	402174	37	61.463	23.149	14.136	0	251	251	2	1	-10921639	128.381	123	83	192	2696	30.203	2.000	0.239	1.639
ID402173	402173	26	83.889	10.878	7.770	0	251	251	2	1	-10921639	204.952	201	132	255	4304	36.777	4.800	0.225	2.048
ID402179	402179	26	77.600	10.753	7.752	0	252	252	2	1	-10921639	195.048	195	137	255	4096	37.291	4.800	0.200	1.740
ID402180	402180	37	57.377	23.077	14.134	0	252	252	2	1	-10921639	124.048	122	70	177	2605	28.421	4.800	0.244	1.710
ID402162	402162	26	69.455	11.076	7.656	0	253	253	2	1	-10921639	193.762	198	123	253	4069	34.291	7.600	0.178	1.708
ID402163	402163	38	51.706	8.281	9.800	0	253	253	2	1	-10921639	162.048	176	98	226	3403	42.849	2.000	0.135	0.901
ID402164	402164	37	53.366	23.333	13.857	0	253	253	2	1	-10921639	118.048	112	67	170	2479	28.122	7.600	0.221	1.519
ID402170	402170	26	74.613	10.992	7.643	0	254	254	2	1	-10921639	200.810	202	142	255	4217	33.202	7.600	0.192	1.946
ID402171	402171	38	48.265	8.079	9.934	0	254	254	2	1	-10921639	160.857	168	95	225	3378	40.577	7.600	0.119	0.843
ID402172	402172	37	66.095	23.349	13.873	0	254	254	2	1	-10921639	133.905	129	85	201	2812	33.466	2.000	0.252	1.611
ID402166	402166	38	46.079	7.844	9.909	0	255	255	2	1	-10921639	165.810	171	105	235	3482	37.750	4.800	0.123	0.960
ID402167	402167	37	61.714	23.455	13.603	0	255	255	2	1	-10921639	135.571	125	88	190	2847	33.921	7.600	0.229	1.491
ID402165	402165	26	76.786	11.125	7.755	0	255	255	2	1	-10921639	207.619	201	146	255	4360	34.945	7.600	0.197	1.953
ID402182	402182	37	70.054	23.336	13.635	0	256	256	2	1	-10921639	136.381	125	87	214	2864	38.703	2.000	0.249	1.404
ID402181	402181	26	76.479	10.858	7.832	0	256	256	2	1	-10921639	194.095	207	127	255	4076	40.211	2.000	0.193	1.559
ID402178	402178	37	70.741	23.338	13.571	0	257	257	2	1	-10921639	141.714	127	95	214	2976	38.206	2.000	0.250	1.484
ID402177	402177	26	75.413	10.964	8.062	0	257	257	2	1	-10921639	183.190	190	99	255	3847	46.219	2.000	0.198	1.312
ID402175	402175	26	60.252	11.397	8.227	0	258	258	2	1	-10921639	178.762	185	98	244	3754	42.692	4.800	0.175	1.246
ID402176	402176	37	71.082	23.246	13.821	0	258	258	2	1	-10921639	145.000	143	88	205	3045	35.648	4.800	0.262	1.688
ID402183	402183	26	56.144	11.320	8.162	0	259	259	2	1	-10921639	167.857	167	94	230	3525	39.438	2.000	0.160	1.173
ID402184	402184	37	70.948	23.434	13.644	0	259	259	2	1	-10921639	146.143	138	95	206	3069	36.114	4.800	0.266	1.703
ID402186	402186	39	43.917	7.235	10.277	0	260	260	2	1	-10921639	132.762	132	69	199	2788	38.754	2.000	0.141	0.848
ID402187	402187	37	75.982	23.255	14.044	0	260	260	2	1	-10921639	147.810	133	103	223	3104	37.259	2.000	0.256	1.615
ID402185	402185	26	53.350	11.551	8.685	0	260	260	2	1	-10921639	173.952	181	117	235	3653	31.243	4.800	0.137	1.343
ID402190	402190	37	78.463	23.338	13.974	0	261	261	2	1	-10921639	149.952	135	102	229	3149	39.099	2.000	0.258	1.575
ID402188	402188	26	49.686	11.720	8.998	0	261	261	2	1	-10921639	175.714	180	123	233	3690	29.188	2.000	0.126	1.345
ID402189	402189	39	43.171	7.470	10.120	0	261	261	2	1	-10921639	135.857	133	65	197	2853	40.095	2.000	0.138	0.824
ID402191	402191	26	42.897	11.699	9.292	0	262	262	2	1	-10921639	176.381	176	130	226	3704	28.161	6.290	0.112	1.265
ID402192	402192	39	46.035	7.287	10.008	0	262	262	2	1	-10921639	138.143	135	72	192	2901	37.805	2.000	0.149	0.950
ID402193	402193	37	75.322	23.527	13.763	0	262	262	2	1	-10921639	142.238	140	70	218	2987	50.304	2.000	0.261	1.169
ID402199	402199	39	47.902	6.760	10.250	0	263	263	2	1	-10921639	142.190	139	67	198	2986	39.840	2.000	0.151	0.936
ID402200	402200	26	44.831	12.436	10.779	0	263	263	2	1	-10921639	193.524	191	157	241	4064	22.507	4.800	0.106	1.644
ID402201	402201	37	76.104	23.524	13.955	0	263	263	2	1	-10921639	150.238	150	85	218	3155	45.569	4.800	0.274	1.419
ID402198	402198	37	71.398	23.667	13.768	0	264	264	2	1	-10921639	145.333	139	80	225	3052	43.045	2.000	0.261	1.397
ID402196	402196	39	49.561	7.278	9.992	0	264	264	2	1	-10921639	143.571	148	73	211	3015	41.283	4.800	0.166	0.990
ID402197	402197	26	40.741	12.206	11.040	0	264	264	2	1	-10921639	189.714	187	158	230	3984	17.510	4.800	0.104	2.043
ID402194	402194	39	43.370	6.975	10.165	0	265	265	2	1	-10921639	143.667	140	81	210	3017	38.170	4.800	0.148	0.973
ID402195	402195	37	72.650	23.574	13.879	0	265	265	2	1	-10921639	139.381	138	67	203	2927	43.633	4.800	0.280	1.396
ID402206	402206	39	46.892	6.695	10.235	0	266	266	2	1	-10921639	140.524	139	68	203	2951	38.569	2.000	0.155	0.976
ID402207	402207	26	46.858	12.148	11.368	0	266	266	2	1	-10921639	200.000	196	166	236	4200	22.320	4.800	0.115	1.843
ID402208	402208	37	58.682	23.293	14.487	0	266	266	2	1	-10921639	147.190	142	108	216	3091	29.451	4.800	0.208	1.724
ID402204	402204	26	56.486	11.290	11.885	0	267	267	2	1	-10921639	207.762	205	160	255	4363	31.868	4.800	0.128	1.481
ID402205	402205	37	60.210	23.324	14.341	0	267	267	2	1	-10921639	144.810	136	101	216	3041	30.611	4.800	0.226	1.745
ID402202	402202	26	57.430	12.320	11.337	0	268	268	2	1	-10921639	222.238	227	178	255	4667	26.387	4.800	0.144	2.115
ID402203	402203	37	62.283	23.197	14.206	0	268	268	2	1	-10921639	148.571	154	94	213	3120	31.376	4.800	0.232	1.784
ID402218	402218	40	40.253	9.841	8.688	0	269	269	2	1	-10921639	184.667	185	112	255	3878	36.397	4.800	0.112	1.020
ID402219	402219	26	54.312	12.534	11.038	0	269	269	2	1	-10921639	218.286	228	167	255	4584	31.873	4.800	0.127	1.547
ID402220	402220	37	67.817	23.380	14.492	0	269	269	2	1	-10921639	152.000	148	97	226	3192	34.013	4.800	0.251	1.791
ID402215	402215	40	42.671	10.266	8.797	0	270	270	2	1	-10921639	183.048	191	101	232	3844	39.663	6.311	0.103	0.862
ID402216	402216	26	56.166	13.109	10.708	0	270	270	2	1	-10921639	226.524	231	175	255	4757	25.069	4.800	0.130	2.079
ID402217	402217	37	69.825	23.265	14.593	0	270	270	2	1	-10921639	142.524	137	84	234	2993	41.231	2.000	0.224	1.263
ID402214	402214	37	69.019	23.317	14.434	0	271	271	2	1	-10921639	150.857	139	94	227	3168	35.278	2.000	0.237	1.639
ID402212	402212	40	44.238	10.486	8.509	0	271	271	2	1	-10921639	182.762	187	90	241	3838	44.011	4.800	0.090	0.689
ID402213	402213	26	51.285	13.571	10.315	0	271	271	2	1	-10921639	213.143	225	131	255	4476	38.988	2.000	0.108	1.070
ID402223	402223	26	47.020	13.802	9.769	0	272	272	2	1	-10921639	208.476	210	150	253	4378	30.127	7.600	0.100	1.257
ID402224	402224	41	51.418	10.995	13.222	0	272	272	2	1	-10921639	207.857	215	162	252	4365	29.159	4.800	0.114	1.461
ID402225	402225	37	64.195	23.299	14.696	0	272	272	2	1	-10921639	140.000	144	82	227	2940	38.147	2.000	0.210	1.273
ID402210	402210	41	54.785	10.828	13.449	0	273	273	2	1	-10921639	224.000	228	188	255	4704	23.375	4.800	0.137	2.313
ID402211	402211	37	70.304	23.275	14.723	0	273	273	2	1	-10921639	142.190	140	88	241	2986	41.453	2.000	0.215	1.216
ID402209	402209	26	42.577	13.839	9.857	0	273	273	2	1	-10921639	214.095	217	153	253	4496	27.107	7.600	0.096	1.390
ID402234	402234	37	61.320	23.217	14.926	0	274	274	2	1	-10921639	134.762	133	87	216	2830	34.687	2.000	0.195	1.266
ID402232	402232	26	40.113	13.970	10.273	0	274	274	2	1	-10921639	207.143	216	146	249	4350	28.175	7.600	0.095	1.281
ID402233	402233	41	57.493	10.117	14.022	0	274	274	2	1	-10921639	213.810	227	158	255	4490	32.264	4.800	0.152	1.745
ID402222	402222	37	62.463	23.142	14.914	0	275	275	2	1	-10921639	135.524	131	77	206	2846	34.285	2.000	0.216	1.407
ID402221	402221	41	55.533	10.043	14.307	0	275	275	2	1	-10921639	221.857	233	155	255	4659	30.526	4.800	0.149	1.884
ID402230	402230	41	57.321	10.007	14.868	0	276	276	2	1	-10921639	205.048	219	143	255	4306	39.786	4.800	0.141	1.276
ID402231	402231	37	49.395	23.209	14.592	0	276	276	2	1	-10921639	132.810	131	83	187	2789	29.067	2.000	0.177	1.375
ID402229	402229	42	49.372	11.603	11.071	0	276	276	2	1	-10921639	236.095	249	177	255	4958	23.879	4.800	0.121	2.138
ID402226	402226	42	49.575	11.802	10.801	0	277	277	2	1	-10921639	234.095	241	172	255	4916	24.216	4.800	0.117	2.033
ID402227	402227	41	56.118	9.746	15.082	0	277	277	2	1	-10921639	213.476	227	150	255	4483	33.012	4.800	0.144	1.633
ID402228	402228	37	55.195	23.228	14.541	0	277	277	2	1	-10921639	133.143	130	83	189	2796	32.013	2.000	0.203	1.403
ID402246	402246	37	54.634	23.298	14.268	0	278	278	2	1	-10921639	136.000	135	88	185	2856	25.737	4.800	0.212	1.847
ID402247	402247	41	51.282	9.897	15.625	0	278	278	2	1	-10921639	197.524	215	126	246	4148	39.267	7.600	0.122	1.096
ID402245	402245	42	51.898	12.156	10.204	0	278	278	2	1	-10921639	222.524	235	139	255	4673	38.840	4.800	0.120	1.229
ID402235	402235	42	48.617	12.316	10.118	0	279	279	2	1	-10921639	220.286	234	128	255	4626	40.344	4.800	0.111	1.093
ID402236	402236	37	51.246	23.229	14.315	0	279	279	2	1	-10921639	135.476	132	93	189	2845	25.021	4.800	0.194	1.761
ID402237	402237	41	47.155	10.209	15.977	0	279	279	2	1	-10921639	206.619	220	115	245	4339	37.866	4.800	0.118	1.148
ID402238	402238	42	43.072	13.015	9.778	0	280	280	2	1	-10921639	232.286	248	170	255	4878	27.069	4.800	0.107	1.660
ID402239	402239	37	45.909	23.236	14.071	0	280	280	2	1	-10921639	135.524	135	101	177	2846	21.750	4.800	0.177	1.875
ID402240	402240	41	42.897	9.481	14.185	0	280	280	2	1	-10921639	210.619	235	128	255	4423	42.612	7.600	0.105	0.940
ID402244	402244	43	47.821	10.993	17.370	0	281	281	2	1	-10921639	208.190	208	152	245	4372	29.291	4.800	0.111	1.418
ID402242	402242	41	40.518	9.704	14.446	0	281	281	2	1	-10921639	226.952	235	178	255	4766	22.816	7.600	0.100	1.803
ID402243	402243	37	53.454	23.106	14.171	0	281	281	2	1	-10921639	138.619	138	94	199	2911	27.496	4.800	0.192	1.623
ID402241	402241	42	47.809	15.046	10.419	0	281	281	2	1	-10921639	224.095	231	171	255	4706	28.730	4.800	0.116	1.627
ID402262	402262	43	47.461	10.929	17.278	0	282	282	2	1	-10921639	209.857	213	153	245	4407	29.398	7.600	0.109	1.407
ID402260	402260	42	47.815	15.179	10.551	0	282	282	2	1	-10921639	229.667	233	196	255	4823	22.551	4.800	0.105	1.939
ID402261	402261	37	57.500	23.050	14.058	0	282	282	2	1	-10921639	137.762	140	91	206	2893	32.594	2.000	0.195	1.381
ID402254	402254	37	53.159	23.173	14.161	0	283	283	2	1	-10921639	139.476	145	100	192	2929	28.750	2.000	0.186	1.522
ID402255	402255	43	52.370	11.409	18.011	0	283	283	2	1	-10921639	198.762	211	122	246	4174	41.331	4.800	0.122	1.043
ID402252	402252	42	47.623	15.823	10.653	0	283	283	2	1	-10921639	220.619	226	146	255	4633	31.492	2.000	0.099	1.264
ID402253	402253	41	41.505	9.168	14.297	0	283	283	2	1	-10921639	214.667	227	141	255	4508	36.296	7.600	0.100	1.074
ID402258	402258	37	54.438	23.166	14.002	0	284	284	2	1	-10921639	145.333	148	101	197	3052	28.859	2.000	0.181	1.542
ID402259	402259	43	47.351	11.394	17.692	0	284	284	2	1	-10921639	199.524	206	125	246	4190	41.030	7.600	0.112	0.983
ID402256	402256	42	46.339	15.945	10.766	0	284	284	2	1	-10921639	222.238	232	157	255	4667	28.837	2.000	0.094	1.328
ID402257	402257	41	44.739	9.087	14.190	0	284	284	2	1	-10921639	218.190	235	138	255	4582	36.784	7.600	0.107	1.150
ID402270	402270	37	51.014	23.131	13.972	0	285	285	2	1	-10921639	146.143	144	106	191	3069	27.666	4.800	0.174	1.568
ID402271	402271	43	45.846	11.442	17.850	0	285	285	2	1	-10921639	196.667	206	129	244	4130	39.103	7.600	0.110	0.996
ID402268	402268	42	46.189	16.063	10.695	0	285	285	2	1	-10921639	225.190	226	160	255	4729	27.593	4.800	0.098	1.452
ID402269	402269	41	42.958	9.093	14.233	0	285	285	2	1	-10921639	214.667	227	142	249	4508	34.747	7.600	0.101	1.138
ID402250	402250	41	44.109	8.703	14.537	0	286	286	2	1	-10921639	214.810	234	131	255	4511	37.134	4.800	0.099	1.041
ID402251	402251	43	47.259	11.726	17.651	0	286	286	2	1	-10921639	197.143	211	132	244	4140	41.412	7.600	0.108	0.925
ID402248	402248	42	48.070	18.587	9.564	0	286	286	2	1	-10921639	195.619	197	120	245	4108	36.706	7.600	0.119	1.135
ID402249	402249	37	53.719	23.327	14.059	0	286	286	2	1	-10921639	147.571	145	103	207	3099	31.745	2.000	0.170	1.354
ID402282	402282	41	43.328	9.000	14.000	0	287	287	2	1	-10921639	217.571	234	137	255	4569	36.193	7.600	0.106	1.150
ID402283	402283	37	46.109	23.483	14.246	0	287	287	2	1	-10921639	147.000	148	103	197	3087	25.454	2.000	0.153	1.535
ID402280	402280	42	47.946	18.288	9.411	0	287	287	2	1	-10921639	199.095	201	142	250	4181	31.607	7.600	0.139	1.538
ID402281	402281	44	42.693	10.827	11.246	0	287	287	2	1	-10921639	216.952	230	138	255	4556	37.591	2.000	0.087	0.923
ID402263	402263	42	50.676	18.052	9.470	0	288	288	2	1	-10921639	195.286	206	132	250	4101	39.083	7.600	0.127	1.129
ID402266	402266	41	43.079	9.000	15.000	0	288	288	2	1	-10921639	212.952	233	132	255	4472	38.434	4.800	0.097	0.983
ID402267	402267	43	41.592	11.710	17.838	0	288	288	2	1	-10921639	204.238	217	129	244	4289	36.904	7.600	0.099	1.001
ID402264	402264	44	43.595	10.836	11.267	0	288	288	2	1	-10921639	217.667	231	121	255	4571	40.406	4.800	0.096	0.948
ID402265	402265	37	47.961	23.536	14.245	0	288	288	2	1	-10921639	133.762	132	72	201	2809	38.862	2.000	0.149	0.892
ID402286	402286	37	52.159	22.984	14.035	0	289	289	2	1	-10921639	158.619	161	109	204	3331	32.009	4.800	0.170	1.441
ID402287	402287	41	43.867	8.893	14.567	0	289	289	2	1	-10921639	209.667	233	124	251	4403	40.455	4.800	0.102	0.958
ID402284	402284	42	47.566	18.465	9.407	0	289	289	2	1	-10921639	200.571	203	150	252	4212	34.830	4.800	0.125	1.278
ID402285	402285	44	44.460	11.271	10.555	0	289	289	2	1	-10921639	220.333	233	138	255	4627	34.574	4.800	0.096	1.117
ID402288	402288	43	42.840	12.126	18.230	0	289	289	2	1	-10921639	211.762	223	146	246	4447	30.364	7.600	0.102	1.295
ID402292	402292	37	55.222	23.275	14.135	0	290	290	2	1	-10921639	165.714	166	115	216	3480	29.999	4.800	0.170	1.602
ID402293	402293	43	45.785	11.674	18.124	0	290	290	2	1	-10921639	215.905	232	147	247	4534	32.317	7.600	0.107	1.293
ID402290	402290	44	40.791	10.980	10.807	0	290	290	2	1	-10921639	216.810	226	147	255	4553	36.324	4.800	0.084	0.928
ID402291	402291	41	46.819	8.758	14.078	0	290	290	2	1	-10921639	220.714	234	142	253	4635	34.602	4.800	0.105	1.215
ID402289	402289	42	50.602	18.795	9.316	0	290	290	2	1	-10921639	189.619	192	123	247	3982	37.763	7.600	0.137	1.209
ID402276	402276	43	42.395	11.600	17.877	0	291	291	2	1	-10921639	214.952	233	133	246	4514	33.604	7.600	0.099	1.154
ID402274	402274	41	44.204	8.951	13.685	0	291	291	2	1	-10921639	214.048	223	131	253	4495	40.255	7.600	0.093	0.905
ID402275	402275	37	52.336	23.385	14.286	0	291	291	2	1	-10921639	155.286	156	96	206	3261	32.515	4.800	0.165	1.354
ID402272	402272	42	54.093	19.131	8.980	0	291	291	2	1	-10921639	189.714	199	123	241	3984	35.921	4.800	0.142	1.314
ID402273	402273	44	42.079	11.147	10.577	0	291	291	2	1	-10921639	220.619	229	146	255	4633	34.481	4.800	0.092	1.077
ID402278	402278	41	50.224	8.986	12.483	0	292	292	2	1	-10921639	215.952	230	141	255	4535	42.134	4.800	0.127	1.159
ID402279	402279	37	47.597	23.381	14.369	0	292	292	2	1	-10921639	157.190	159	94	203	3301	31.948	2.000	0.147	1.259
ID402277	402277	42	51.344	19.190	9.075	0	292	292	2	1	-10921639	186.476	185	121	247	3916	36.070	4.800	0.139	1.264
ID402294	402294	42	53.964	19.448	9.414	0	293	293	2	1	-10921639	186.667	183	125	243	3920	37.777	4.800	0.143	1.238
ID402295	402295	41	49.155	9.202	12.374	0	293	293	2	1	-10921639	216.476	235	139	255	4546	41.696	4.800	0.122	1.131
ID402296	402296	37	45.639	23.574	14.113	0	293	293	2	1	-10921639	143.095	142	85	198	3005	35.908	2.000	0.141	0.984
ID402297	402297	None	40.421	12.809	18.189	0	293	293	2	1	-10921639	219.381	234	155	247	4607	30.170	4.800	0.097	1.288
ID402298	402298	42	56.591	19.665	9.686	0	294	294	2	1	-10921639	195.381	204	121	245	4103	38.850	4.800	0.141	1.243
ID402299	402299	41	47.020	8.603	13.539	0	294	294	2	1	-10921639	227.571	238	151	255	4779	29.248	7.600	0.116	1.621
ID402300	402300	37	40.285	23.810	14.372	0	294	294	2	1	-10921639	137.286	143	81	196	2883	32.609	2.000	0.110	0.837
ID402306	402306	37	40.987	23.766	14.176	0	295	295	2	1	-10921639	140.619	144	82	201	2953	35.083	2.000	0.108	0.783
ID402307	402307	55	45.420	12.334	18.488	0	295	295	2	1	-10921639	220.333	230	161	250	4627	28.664	7.600	0.107	1.486
ID402304	402304	42	48.716	19.572	9.836	0	295	295	2	1	-10921639	192.381	198	114	241	4040	39.143	4.800	0.118	1.035
ID402305	402305	41	46.382	8.669	13.918	0	295	295	2	1	-10921639	226.429	238	155	255	4755	31.239	7.600	0.112	1.463
ID402310	402310	55	41.342	12.135	18.356	0	296	296	2	1	-10921639	224.571	236	169	251	4716	27.489	4.800	0.101	1.493
ID402308	402308	42	58.570	19.800	9.819	0	296	296	2	1	-10921639	194.095	195	111	247	4076	38.795	4.800	0.143	1.250
ID402309	402309	41	46.494	8.579	13.668	0	296	296	2	1	-10921639	225.143	236	152	255	4728	31.193	7.600	0.113	1.469
ID402338	402338	42	56.831	19.436	9.413	0	297	297	2	1	-10921639	191.048	189	116	249	4012	40.229	4.800	0.144	1.199
ID402339	402339	41	49.789	8.647	12.268	0	297	297	2	1	-10921639	221.238	237	154	255	4646	37.611	4.800	0.120	1.263
ID402302	402302	41	50.541	8.483	12.313	0	298	298	2	1	-10921639	193.286	217	88	255	4059	53.405	4.800	0.128	0.823
ID402303	402303	None	42.686	11.253	18.546	0	298	298	2	1	-10921639	189.429	193	111	250	3978	46.350	6.352	0.091	0.680
ID402301	402301	42	53.128	20.481	11.321	0	298	298	2	1	-10921639	204.190	206	138	255	4288	31.876	4.800	0.126	1.436
ID402315	402315	42	50.593	20.486	11.288	0	299	299	2	1	-10921639	207.619	210	140	255	4360	32.082	4.800	0.121	1.401
ID402316	402316	41	47.894	8.522	13.355	0	299	299	2	1	-10921639	226.381	237	162	255	4754	29.383	7.600	0.120	1.652
ID402311	402311	45	42.252	19.424	9.044	0	300	300	2	1	-10921639	184.571	189	121	234	3876	30.286	4.800	0.103	1.139
ID402314	402314	46	47.832	11.894	18.904	0	300	300	2	1	-10921639	212.619	221	141	255	4465	36.163	4.800	0.110	1.169
ID402312	402312	42	52.465	20.688	12.128	0	300	300	2	1	-10921639	204.190	211	127	255	4288	39.663	7.600	0.122	1.118
ID402313	402313	41	51.321	8.762	13.154	0	300	300	2	1	-10921639	225.667	237	156	255	4739	32.054	4.800	0.131	1.627
ID402326	402326	46	42.954	11.318	18.826	0	301	301	2	1	-10921639	182.905	188	107	243	3841	41.761	2.000	0.092	0.738
ID402324	402324	41	53.048	8.605	13.462	0	301	301	2	1	-10921639	225.286	237	155	255	4731	34.131	7.600	0.128	1.501
ID402325	402325	47	43.578	17.324	16.741	0	301	301	2	1	-10921639	216.810	227	137	255	4553	36.329	7.600	0.104	1.123
ID402322	402322	48	42.992	11.610	11.033	0	301	301	2	1	-10921639	224.333	236	155	255	4711	32.057	4.800	0.093	1.190
ID402323	402323	42	45.848	20.825	11.570	0	301	301	2	1	-10921639	204.000	210	136	246	4284	36.539	7.600	0.102	1.031
ID402321	402321	45	50.103	19.492	9.077	0	301	301	2	1	-10921639	200.333	204	123	245	4207	32.083	4.800	0.124	1.376
ID402318	402318	48	42.871	11.707	11.181	0	302	302	2	1	-10921639	225.667	237	146	255	4739	32.322	4.800	0.091	1.163
ID402319	402319	41	52.331	8.957	13.118	0	302	302	2	1	-10921639	223.190	236	141	255	4687	36.308	4.800	0.126	1.378
ID402317	402317	45	44.628	19.554	9.110	0	302	302	2	1	-10921639	188.524	206	111	237	3959	40.625	4.800	0.117	0.974
ID402320	402320	47	45.778	18.988	16.744	0	302	302	2	1	-10921639	196.714	215	128	241	4131	38.731	4.800	0.108	0.994
ID402334	402334	47	45.451	18.700	16.851	0	303	303	2	1	-10921639	193.238	206	127	249	4058	38.194	4.800	0.116	1.050
ID402332	402332	42	43.634	20.828	12.119	0	303	303	2	1	-10921639	188.333	189	126	246	3955	36.012	7.600	0.093	0.887
ID402333	402333	41	54.753	8.687	13.339	0	303	303	2	1	-10921639	225.714	237	152	255	4740	33.486	7.600	0.138	1.633
ID402330	402330	45	41.984	19.274	8.884	0	303	303	2	1	-10921639	180.238	186	116	226	3785	29.992	7.600	0.104	1.133
ID402331	402331	48	45.945	11.639	11.213	0	303	303	2	1	-10921639	220.762	230	145	255	4636	36.643	2.000	0.093	1.028
ID402342	402342	41	52.503	8.583	13.506	0	304	304	2	1	-10921639	224.429	237	142	255	4713	34.308	4.800	0.122	1.424
ID402343	402343	47	44.649	18.677	16.502	0	304	304	2	1	-10921639	194.333	204	129	247	4081	40.014	4.800	0.116	1.013
ID402340	402340	48	42.815	11.534	11.209	0	304	304	2	1	-10921639	223.333	234	150	255	4690	32.747	7.600	0.091	1.135
ID402341	402341	42	42.426	20.805	12.262	0	304	304	2	1	-10921639	190.333	192	124	248	3997	36.509	7.600	0.093	0.883
ID402327	402327	48	45.382	11.668	10.881	0	305	305	2	1	-10921639	227.381	233	156	255	4775	27.735	4.800	0.101	1.509
ID402328	402328	42	43.823	20.689	12.849	0	305	305	2	1	-10921639	198.238	200	146	247	4163	35.896	4.800	0.095	0.958
ID402329	402329	41	46.811	8.673	14.338	0	305	305	2	1	-10921639	221.524	236	150	255	4652	31.832	7.600	0.114	1.423
ID402346	402346	None	40.337	10.994	17.956	0	306	306	2	1	-10921639	200.524	214	127	244	4211	34.666	7.600	0.087	0.927
ID402344	402344	48	42.685	11.715	11.168	0	306	306	2	1	-10921639	218.476	221	146	255	4588	33.348	7.600	0.086	1.039
ID402345	402345	41	45.514	8.721	14.456	0	306	306	2	1	-10921639	220.714	233	153	255	4635	31.151	7.600	0.114	1.449
ID402335	402335	48	48.780	11.747	11.060	0	307	307	2	1	-10921639	222.810	228	145	255	4679	32.500	4.800	0.109	1.349
ID402336	402336	41	44.963	8.528	14.687	0	307	307	2	1	-10921639	216.571	234	135	249	4548	34.394	4.800	0.108	1.230
ID402337	402337	49	46.800	18.582	16.235	0	307	307	2	1	-10921639	206.048	213	139	248	4327	31.891	4.800	0.110	1.279
ID402347	402347	48	51.927	11.825	11.147	0	308	308	2	1	-10921639	216.762	216	139	255	4552	36.626	4.800	0.113	1.206
ID402348	402348	41	50.250	8.182	14.911	0	308	308	2	1	-10921639	193.667	215	113	245	4067	46.336	7.600	0.111	0.833
ID402349	402349	49	45.694	19.078	16.146	0	308	308	2	1	-10921639	205.095	213	152	238	4307	26.711	4.800	0.114	1.570
ID402350	402350	48	50.117	11.714	11.116	0	309	309	2	1	-10921639	217.905	218	150	255	4576	32.948	4.800	0.111	1.317
ID402351	402351	41	44.997	8.234	15.178	0	309	309	2	1	-10921639	186.857	197	110	238	3924	44.875	7.600	0.101	0.761
ID402352	402352	49	47.254	19.522	16.643	0	309	309	2	1	-10921639	184.286	186	109	242	3870	41.172	4.800	0.120	0.961
ID402359	402359	48	48.310	11.760	10.697	0	310	310	2	1	-10921639	216.714	215	151	255	4551	30.371	2.000	0.100	1.295
ID402360	402360	50	43.267	10.300	17.578	0	310	310	2	1	-10921639	194.286	199	126	246	4080	42.738	7.600	0.089	0.745
ID402361	402361	49	41.288	20.000	17.000	0	310	310	2	1	-10921639	181.952	187	129	229	3821	34.459	4.800	0.116	1.100
ID402354	402354	50	47.679	8.947	15.931	0	311	311	2	1	-10921639	206.286	218	136	243	4332	35.840	4.800	0.118	1.217
ID402353	402353	48	46.462	11.876	10.931	0	311	311	2	1	-10921639	210.667	206	144	255	4424	30.603	4.800	0.102	1.278
ID402355	402355	48	44.334	11.971	10.401	0	312	312	2	1	-10921639	195.571	205	113	255	4107	38.540	4.800	0.119	1.075
ID402356	402356	50	47.504	9.131	16.182	0	312	312	2	1	-10921639	205.143	223	137	245	4308	37.824	7.600	0.114	1.109
ID402358	402358	50	46.713	9.352	16.064	0	313	313	2	1	-10921639	190.048	202	114	242	3991	41.246	4.800	0.115	0.951
ID402357	402357	48	45.806	11.837	10.714	0	313	313	2	1	-10921639	204.524	213	138	255	4295	30.716	6.317	0.104	1.255
ID402363	402363	48	48.727	12.004	10.248	0	314	314	2	1	-10921639	190.429	196	110	242	3999	39.052	4.800	0.127	1.097
ID402364	402364	50	41.044	9.534	16.450	0	314	314	2	1	-10921639	202.429	204	156	240	4251	24.014	7.600	0.088	1.369
ID402365	402365	48	46.893	12.150	10.946	0	315	315	2	1	-10921639	202.333	207	135	247	4249	30.973	4.800	0.115	1.344
ID402362	402362	48	51.763	11.479	10.700	0	316	316	2	1	-10921639	195.286	200	130	255	4101	35.187	4.800	0.126	1.243
ID402366	402366	48	45.542	11.717	10.851	0	317	317	2	1	-10921639	196.381	197	133	230	4124	26.602	4.800	0.120	1.577
ID402367	402367	48	55.724	11.664	10.521	0	318	318	2	1	-10921639	204.571	210	165	251	4296	25.079	4.800	0.137	1.971
ID402368	402368	48	50.420	11.432	10.526	0	319	319	2	1	-10921639	182.476	187	114	236	3832	32.415	4.800	0.140	1.382
ID402369	402369	48	40.977	11.374	10.898	0	320	320	2	1	-10921639	177.000	180	107	222	3717	32.168	4.800	0.115	1.135
ID402372	402372	None	43.820	11.338	11.053	0	333	333	2	1	-10921639	150.762	154	97	198	3166	30.971	4.800	0.137	1.176
ID402376	402376	51	41.122	18.963	16.788	0	334	334	2	1	-10921639	143.286	142	95	184	3009	25.827	4.800	0.143	1.386
ID402370	402370	52	41.052	11.246	10.811	0	335	335	2	1	-10921639	158.000	161	101	202	3318	28.984	4.800	0.121	1.180
ID402371	402371	51	42.994	18.497	16.679	0	335	335	2	1	-10921639	153.476	158	94	203	3223	30.896	2.000	0.112	1.000
ID402378	402378	52	46.469	10.926	10.844	0	336	336	2	1	-10921639	159.238	166	107	208	3344	28.527	4.800	0.138	1.358
ID402374	402374	52	42.560	10.769	10.797	0	337	337	2	1	-10921639	146.333	145	99	189	3073	26.469	2.000	0.131	1.280
ID402375	402375	None	40.345	18.652	17.096	0	337	337	2	1	-10921639	141.857	142	105	188	2979	24.183	2.000	0.134	1.388
ID402373	402373	None	42.758	11.290	11.079	0	339	339	2	1	-10921639	153.143	151	96	195	3216	29.294	4.800	0.134	1.237
ID402377	402377	None	49.667	18.772	17.080	0	340	340	2	1	-10921639	154.143	147	113	218	3237	30.403	2.000	0.137	1.221
