# Supplementary material for: Progressive enhancement of kinetic proofreading in T cell antigen discrimination from receptor activation to DAG generation
Source: eLife. 2022 Sep 20;11:e75263. doi: 10.7554/eLife.75263 (PMC9536835; doi:10.7554/eLife.75263)
Supplement: Figure 5—source data 1. — Each data table is the TrackMate ‘spot-statistics’ output of one cell over four cycles of blue-light illumination (frames 0–40, 100–140, 200–240, and 300–340, with 3 s interval between frames). We calculated the lifetime of TrackIDs that existed at the start of each period of blue-light illumination that did not last for the full period and fit the resulting lifetime distributions using custom Python scripts available at https://github.com/dbritain/KP-paper (copy archived at swh:1:rev:167fa456901903740f0f3ee6a3e5324bc45207ea, Britain, 2022). [file elife-75263-fig5-data1.zip › Fig5SourceData/LAT/lat2/cell9.csv]

Label	ID	TRACK_ID	QUALITY	POSITION_X	POSITION_Y	POSITION_Z	POSITION_T	FRAME	RADIUS	VISIBILITY	MANUAL_COLOR	MEAN_INTENSITY	MEDIAN_INTENSITY	MIN_INTENSITY	MAX_INTENSITY	TOTAL_INTENSITY	STANDARD_DEVIATION	ESTIMATED_DIAMETER	CONTRAST	SNR
ID403850	403850	0	41.966	20.334	20.104	0	0	0	2	1	-10921639	134.143	131	103	194	2817	25.200	2.000	0.120	1.143
ID403848	403848	1	52.030	15.756	9.146	0	0	0	2	1	-10921639	175.238	172	113	240	3680	37.342	4.800	0.134	1.108
ID403849	403849	2	49.495	13.846	12.960	0	0	0	2	1	-10921639	210.333	212	178	255	4417	23.894	4.800	0.114	1.798
ID403839	403839	1	54.175	15.654	9.473	0	1	1	2	1	-10921639	181.810	184	109	255	3818	42.004	4.800	0.143	1.080
ID403840	403840	2	52.082	13.871	12.867	0	1	1	2	1	-10921639	208.286	206	151	255	4374	29.345	2.000	0.110	1.412
ID403841	403841	0	49.009	20.369	20.065	0	1	1	2	1	-10921639	145.429	143	108	215	3054	29.795	2.000	0.130	1.125
ID403854	403854	2	52.567	14.161	11.565	0	2	2	2	1	-10921639	213.476	214	161	255	4483	27.358	4.800	0.138	1.888
ID403855	403855	0	40.084	20.557	20.021	0	2	2	2	1	-10921639	134.524	130	99	197	2825	25.922	2.000	0.124	1.144
ID403853	403853	1	60.211	15.027	9.820	0	2	2	2	1	-10921639	199.095	201	137	255	4181	34.638	4.800	0.152	1.517
ID403846	403846	2	52.718	13.998	12.763	0	3	3	2	1	-10921639	206.857	207	161	247	4344	26.209	4.800	0.133	1.858
ID403847	403847	None	40.537	7.224	30.107	0	3	3	2	1	-10921639	85.857	87	48	112	1803	20.143	4.800	0.276	1.846
ID403845	403845	1	53.380	15.315	8.250	0	3	3	2	1	-10921639	160.095	158	96	235	3362	44.286	4.800	0.164	1.016
ID403843	403843	1	53.364	15.072	8.042	0	4	4	2	1	-10921639	161.524	160	97	224	3392	40.759	4.800	0.168	1.141
ID403844	403844	2	57.102	14.876	11.470	0	4	4	2	1	-10921639	211.810	213	158	255	4448	27.719	4.800	0.148	1.973
ID403838	403838	2	57.567	14.953	12.543	0	5	5	2	1	-10921639	212.762	215	149	255	4468	31.297	4.800	0.138	1.651
ID403837	403837	1	50.145	14.251	9.348	0	5	5	2	1	-10921639	180.381	180	99	236	3788	38.983	4.800	0.151	1.211
ID403851	403851	2	54.620	15.010	12.649	0	6	6	2	1	-10921639	207.524	209	148	249	4358	24.132	4.800	0.151	2.252
ID403852	403852	2	43.875	14.807	11.741	0	7	7	2	1	-10921639	192.714	193	155	214	4047	15.847	4.800	0.144	3.053
ID403842	403842	2	45.644	14.537	13.009	0	8	8	2	1	-10921639	185.095	181	138	222	3887	23.416	4.800	0.139	1.927
ID403856	403856	3	43.526	10.546	13.916	0	33	33	2	1	-10921639	138.714	133	98	176	2913	20.708	4.800	0.162	1.869
ID403857	403857	3	42.059	10.291	14.374	0	34	34	2	1	-10921639	130.571	141	60	170	2742	32.727	4.800	0.166	1.137
ID403858	403858	3	41.766	10.290	14.696	0	35	35	2	1	-10921639	124.857	129	65	173	2622	29.630	4.800	0.159	1.157
ID403859	403859	3	45.309	10.752	13.879	0	36	36	2	1	-10921639	146.571	144	112	185	3078	20.238	4.800	0.167	2.069
ID403860	403860	3	42.785	10.388	14.115	0	37	37	2	1	-10921639	130.667	139	64	176	2744	33.409	4.800	0.165	1.106
ID403861	403861	None	44.128	10.985	13.290	0	40	40	2	1	-10921639	138.048	145	82	178	2899	26.158	4.800	0.160	1.455
ID403862	403862	4	40.835	11.638	13.416	0	45	45	2	1	-10921639	138.762	134	113	176	2914	19.370	4.800	0.145	1.817
ID403864	403864	4	43.967	11.561	13.034	0	46	46	2	1	-10921639	147.524	141	120	192	3098	18.739	4.800	0.148	2.025
ID403866	403866	4	43.247	11.435	12.753	0	47	47	2	1	-10921639	139.286	139	81	188	2925	30.034	4.800	0.161	1.288
ID403863	403863	4	42.656	11.261	12.879	0	48	48	2	1	-10921639	148.762	148	92	192	3124	25.280	4.800	0.157	1.593
ID403867	403867	4	52.440	11.795	12.918	0	49	49	2	1	-10921639	159.476	150	122	229	3349	26.372	2.000	0.140	1.490
ID403865	403865	4	43.747	11.555	12.797	0	50	50	2	1	-10921639	167.143	166	136	202	3510	17.197	4.800	0.141	2.400
ID403868	403868	4	42.358	11.029	12.410	0	51	51	2	1	-10921639	152.667	163	87	189	3206	30.693	4.800	0.149	1.288
ID403869	403869	5	40.232	20.152	19.845	0	51	51	2	1	-10921639	125.381	122	88	162	2633	22.783	2.000	0.144	1.383
ID403874	403874	4	52.209	10.878	12.589	0	52	52	2	1	-10921639	164.762	162	130	205	3460	24.706	4.800	0.171	1.946
ID403875	403875	5	55.831	20.401	19.711	0	52	52	2	1	-10921639	136.810	132	88	210	2873	34.658	2.000	0.176	1.179
ID403879	403879	4	46.733	11.041	12.418	0	53	53	2	1	-10921639	158.667	162	100	215	3332	26.895	4.800	0.166	1.682
ID403880	403880	5	61.961	20.714	19.674	0	53	53	2	1	-10921639	144.810	141	97	224	3041	38.147	2.000	0.190	1.210
ID403870	403870	4	55.608	11.292	11.904	0	54	54	2	1	-10921639	156.905	146	104	208	3295	30.471	4.800	0.180	1.573
ID403871	403871	5	55.793	20.560	19.825	0	54	54	2	1	-10921639	133.952	123	97	200	2813	33.585	2.000	0.182	1.230
ID403872	403872	4	51.345	11.594	11.888	0	55	55	2	1	-10921639	180.619	180	148	213	3793	20.424	4.800	0.160	2.437
ID403873	403873	5	45.557	20.775	19.890	0	55	55	2	1	-10921639	139.286	131	106	189	2925	26.245	2.000	0.136	1.269
ID403878	403878	5	50.782	20.953	19.801	0	56	56	2	1	-10921639	141.905	137	99	192	2980	27.729	2.000	0.163	1.433
ID403876	403876	4	52.374	11.524	12.012	0	56	56	2	1	-10921639	178.190	177	141	216	3742	21.835	4.800	0.158	2.229
ID403877	403877	None	44.000	20.555	13.881	0	56	56	2	1	-10921639	132.810	132	88	184	2789	26.966	4.800	0.163	1.378
ID403882	403882	5	51.056	20.997	19.808	0	57	57	2	1	-10921639	134.476	129	95	193	2824	26.609	4.800	0.184	1.569
ID403881	403881	4	56.588	12.091	11.514	0	57	57	2	1	-10921639	172.667	173	119	222	3626	29.484	4.800	0.161	1.621
ID403883	403883	4	58.260	11.967	11.668	0	58	58	2	1	-10921639	184.238	182	130	232	3869	31.151	4.800	0.152	1.557
ID403884	403884	5	50.945	20.750	19.982	0	58	58	2	1	-10921639	147.190	141	103	206	3091	26.135	4.800	0.161	1.564
ID403886	403886	5	59.237	20.965	19.905	0	59	59	2	1	-10921639	164.905	157	112	225	3463	28.236	4.800	0.182	1.798
ID403885	403885	4	55.636	12.577	11.718	0	59	59	2	1	-10921639	182.048	181	137	238	3823	28.652	4.800	0.144	1.595
ID403887	403887	4	58.711	12.632	11.121	0	60	60	2	1	-10921639	192.429	200	141	242	4041	28.049	4.800	0.167	1.965
ID403888	403888	6	53.382	19.909	13.721	0	60	60	2	1	-10921639	163.571	159	107	209	3435	28.296	2.000	0.152	1.523
ID403889	403889	5	55.421	20.624	19.759	0	60	60	2	1	-10921639	161.143	159	115	215	3384	30.344	4.800	0.170	1.542
ID403898	403898	5	51.780	20.481	19.744	0	61	61	2	1	-10921639	162.619	167	103	224	3415	33.598	2.000	0.137	1.169
ID403896	403896	4	52.140	13.399	10.973	0	61	61	2	1	-10921639	197.143	200	156	234	4140	25.041	4.800	0.147	2.013
ID403897	403897	6	43.941	20.330	13.985	0	61	61	2	1	-10921639	165.238	163	122	205	3470	23.214	2.000	0.115	1.467
ID403894	403894	6	53.603	20.278	13.889	0	62	62	2	1	-10921639	166.333	161	119	219	3493	27.110	2.000	0.142	1.525
ID403895	403895	5	51.321	20.201	19.471	0	62	62	2	1	-10921639	161.381	147	130	224	3389	28.892	2.000	0.127	1.258
ID403893	403893	4	55.465	15.598	9.888	0	62	62	2	1	-10921639	184.048	188	126	243	3865	32.831	4.800	0.146	1.424
ID403918	403918	5	60.010	19.708	19.341	0	63	63	2	1	-10921639	170.429	165	125	240	3579	34.400	2.000	0.139	1.210
ID403916	403916	None	49.904	12.967	11.262	0	63	63	2	1	-10921639	196.810	195	163	244	4133	24.768	4.800	0.139	1.936
ID403917	403917	6	55.200	20.708	14.183	0	63	63	2	1	-10921639	162.714	163	94	223	3417	37.403	2.000	0.152	1.149
ID403915	403915	4	52.520	15.670	9.775	0	63	63	2	1	-10921639	185.714	190	129	236	3900	30.819	4.800	0.142	1.502
ID403890	403890	4	63.603	15.507	9.899	0	64	64	2	1	-10921639	190.333	187	128	255	3997	38.338	2.000	0.148	1.281
ID403891	403891	6	46.658	20.561	14.243	0	64	64	2	1	-10921639	162.333	168	102	222	3409	36.092	2.000	0.126	1.006
ID403892	403892	5	56.699	19.464	19.066	0	64	64	2	1	-10921639	171.857	177	117	247	3609	36.225	2.000	0.128	1.073
ID403899	403899	4	66.954	15.227	10.018	0	65	65	2	1	-10921639	203.143	208	113	255	4266	39.995	4.800	0.168	1.461
ID403900	403900	6	40.540	20.431	13.910	0	65	65	2	1	-10921639	166.810	164	123	210	3503	22.651	2.000	0.099	1.327
ID403901	403901	5	59.757	18.819	18.841	0	65	65	2	1	-10921639	172.571	165	114	246	3624	37.224	2.000	0.144	1.168
ID403906	403906	6	50.049	20.450	14.227	0	66	66	2	1	-10921639	171.905	168	116	238	3610	30.898	2.000	0.111	1.116
ID403904	403904	4	65.453	15.401	10.068	0	66	66	2	1	-10921639	199.333	202	108	255	4186	41.481	4.800	0.171	1.404
ID403905	403905	None	56.249	13.426	11.038	0	66	66	2	1	-10921639	197.905	195	100	255	4156	38.415	4.800	0.155	1.385
ID403911	403911	4	71.419	14.858	10.291	0	67	67	2	1	-10921639	202.143	208	107	255	4245	44.089	4.800	0.193	1.482
ID403914	403914	None	42.515	6.373	26.341	0	67	67	2	1	-10921639	127.667	128	74	173	2681	31.724	6.316	0.157	1.092
ID403912	403912	6	57.010	20.338	14.159	0	67	67	2	1	-10921639	181.286	173	115	252	3807	33.278	2.000	0.128	1.232
ID403913	403913	None	42.552	19.799	19.218	0	67	67	2	1	-10921639	172.333	176	136	214	3619	23.399	2.000	0.108	1.430
ID403902	403902	4	66.025	15.234	10.050	0	68	68	2	1	-10921639	187.143	198	98	253	3930	45.728	4.800	0.186	1.285
ID403903	403903	6	55.582	19.987	14.286	0	68	68	2	1	-10921639	179.238	181	115	240	3764	34.408	2.000	0.127	1.178
ID403923	403923	4	70.471	15.311	10.366	0	69	69	2	1	-10921639	185.286	197	80	250	3891	52.744	4.800	0.201	1.177
ID403924	403924	6	55.154	20.040	14.073	0	69	69	2	1	-10921639	176.238	172	116	249	3701	32.285	2.000	0.125	1.212
ID403925	403925	9	47.129	7.015	28.485	0	69	69	2	1	-10921639	130.476	133	85	185	2740	30.278	2.000	0.162	1.202
ID403919	403919	4	69.957	15.874	10.039	0	70	70	2	1	-10921639	188.857	190	117	255	3966	41.692	4.800	0.181	1.387
ID403922	403922	9	44.495	6.784	28.431	0	70	70	2	1	-10921639	136.524	133	98	176	2867	25.703	4.800	0.160	1.466
ID403920	403920	7	48.100	11.458	12.777	0	70	70	2	1	-10921639	159.905	162	94	218	3358	36.224	4.800	0.149	1.142
ID403921	403921	6	52.454	20.257	14.023	0	70	70	2	1	-10921639	188.429	189	144	236	3957	26.366	2.000	0.134	1.694
ID403910	403910	9	41.190	7.250	28.638	0	71	71	2	1	-10921639	129.810	143	87	173	2726	28.220	4.800	0.158	1.256
ID403908	403908	7	40.665	11.905	12.789	0	71	71	2	1	-10921639	165.619	167	120	202	3478	23.060	7.600	0.132	1.674
ID403909	403909	6	55.517	20.441	13.744	0	71	71	2	1	-10921639	182.714	174	140	244	3837	29.338	2.000	0.132	1.450
ID403907	403907	4	67.950	15.928	9.979	0	71	71	2	1	-10921639	185.333	188	114	247	3892	39.017	2.000	0.176	1.420
ID403926	403926	4	64.217	15.889	9.855	0	72	72	2	1	-10921639	189.667	188	125	241	3983	34.801	4.800	0.168	1.565
ID403927	403927	6	52.723	20.291	13.807	0	72	72	2	1	-10921639	177.476	170	138	236	3727	27.334	2.000	0.127	1.466
ID403928	403928	9	40.917	6.684	28.296	0	72	72	2	1	-10921639	139.000	140	107	174	2919	22.293	4.800	0.150	1.625
ID403934	403934	6	61.479	20.146	14.052	0	73	73	2	1	-10921639	196.571	190	146	255	4128	30.375	7.600	0.141	1.597
ID403935	403935	9	40.147	6.531	28.317	0	73	73	2	1	-10921639	139.143	139	105	164	2922	19.686	4.800	0.164	1.994
ID403932	403932	4	72.581	16.134	9.967	0	73	73	2	1	-10921639	196.333	198	116	255	4123	41.561	2.000	0.179	1.437
ID403933	403933	7	44.098	12.285	12.744	0	73	73	2	1	-10921639	172.000	179	97	216	3612	32.159	7.600	0.125	1.191
ID403942	403942	6	63.350	20.239	13.931	0	74	74	2	1	-10921639	189.429	175	143	255	3978	32.783	2.000	0.141	1.426
ID403943	403943	None	41.224	8.945	18.007	0	74	74	2	1	-10921639	134.810	139	81	178	2831	25.009	4.800	0.149	1.402
ID403940	403940	4	61.635	15.956	10.264	0	74	74	2	1	-10921639	177.429	185	94	238	3726	42.409	4.800	0.169	1.212
ID403941	403941	7	54.093	12.187	13.171	0	74	74	2	1	-10921639	164.857	172	104	232	3462	36.490	7.600	0.138	1.099
ID403930	403930	7	48.992	12.711	12.842	0	75	75	2	1	-10921639	173.333	172	114	223	3640	28.184	4.800	0.142	1.525
ID403931	403931	6	54.159	20.355	13.958	0	75	75	2	1	-10921639	184.286	172	145	243	3870	27.672	7.600	0.125	1.478
ID403929	403929	4	53.826	16.005	10.237	0	75	75	2	1	-10921639	171.286	182	92	238	3597	39.612	7.600	0.140	1.063
ID403938	403938	6	46.287	20.352	14.072	0	76	76	2	1	-10921639	179.952	175	145	231	3779	26.036	7.600	0.104	1.302
ID403939	403939	8	40.362	6.259	27.926	0	76	76	2	1	-10921639	126.714	127	77	164	2661	25.550	4.800	0.179	1.507
ID403936	403936	4	53.943	15.872	10.325	0	76	76	2	1	-10921639	170.571	182	80	235	3582	44.733	7.600	0.147	0.979
ID403937	403937	7	54.087	13.218	12.241	0	76	76	2	1	-10921639	166.810	175	68	232	3503	47.075	2.000	0.141	0.878
ID403946	403946	6	42.768	20.439	13.940	0	77	77	2	1	-10921639	178.238	179	149	229	3743	23.426	2.000	0.100	1.386
ID403947	403947	8	43.617	6.099	27.988	0	77	77	2	1	-10921639	130.667	127	86	167	2744	23.936	4.800	0.181	1.675
ID403944	403944	4	64.258	16.304	9.938	0	77	77	2	1	-10921639	176.952	178	77	251	3716	47.314	7.600	0.168	1.075
ID403945	403945	7	51.298	13.205	12.287	0	77	77	2	1	-10921639	167.000	173	71	240	3507	45.228	2.000	0.137	0.889
ID403950	403950	6	68.613	20.991	13.930	0	78	78	2	1	-10921639	205.143	206	156	255	4308	33.795	4.800	0.170	1.760
ID403951	403951	8	48.376	6.148	28.084	0	78	78	2	1	-10921639	135.524	141	89	178	2846	25.506	4.800	0.195	1.737
ID403948	403948	4	64.495	16.353	10.125	0	78	78	2	1	-10921639	195.238	197	105	255	4100	47.030	7.600	0.165	1.179
ID403949	403949	7	52.288	13.458	11.992	0	78	78	2	1	-10921639	176.190	179	74	247	3700	47.210	2.000	0.128	0.848
ID403954	403954	8	48.229	5.880	28.127	0	79	79	2	1	-10921639	133.048	133	96	183	2794	23.922	4.800	0.181	1.708
ID403952	403952	4	64.953	16.524	10.140	0	79	79	2	1	-10921639	208.429	212	145	255	4377	34.496	7.600	0.167	1.726
ID403953	403953	6	66.806	20.610	13.875	0	79	79	2	1	-10921639	201.476	207	131	255	4231	41.721	4.800	0.165	1.369
ID403958	403958	8	47.011	6.001	27.778	0	80	80	2	1	-10921639	129.762	125	87	184	2725	25.040	4.800	0.176	1.551
ID403956	403956	6	56.951	20.410	13.751	0	80	80	2	1	-10921639	203.048	204	161	255	4264	29.104	4.800	0.129	1.598
ID403957	403957	10	42.466	20.427	19.251	0	80	80	2	1	-10921639	159.381	154	120	229	3347	26.396	2.000	0.091	1.003
ID403955	403955	4	68.284	16.708	10.060	0	80	80	2	1	-10921639	209.905	216	145	255	4408	36.239	7.600	0.169	1.678
ID403967	403967	4	62.346	17.008	9.968	0	81	81	2	1	-10921639	216.857	226	144	255	4554	34.614	7.600	0.160	1.730
ID403972	403972	8	49.008	5.850	27.487	0	81	81	2	1	-10921639	132.810	136	93	176	2789	25.254	4.800	0.190	1.678
ID403970	403970	10	45.902	20.281	19.432	0	81	81	2	1	-10921639	167.190	155	132	225	3511	26.074	2.000	0.102	1.182
ID403971	403971	None	40.012	8.394	19.481	0	81	81	2	1	-10921639	132.333	137	69	175	2779	32.430	4.800	0.145	1.034
ID403968	403968	11	40.382	12.540	12.975	0	81	81	2	1	-10921639	179.333	180	119	221	3766	28.454	7.600	0.101	1.159
ID403969	403969	6	53.295	19.825	12.638	0	81	81	2	1	-10921639	212.381	217	142	255	4460	34.600	7.600	0.127	1.379
ID403966	403966	8	47.153	5.932	27.316	0	82	82	2	1	-10921639	127.762	130	81	177	2683	24.773	4.800	0.181	1.582
ID403964	403964	11	47.219	12.762	12.169	0	82	82	2	1	-10921639	186.048	183	117	236	3907	32.310	4.800	0.117	1.209
ID403965	403965	10	54.888	20.636	18.999	0	82	82	2	1	-10921639	172.571	172	122	247	3624	35.287	2.000	0.130	1.127
ID403963	403963	4	63.414	16.983	9.935	0	82	82	2	1	-10921639	220.238	224	154	255	4625	31.612	4.800	0.157	1.888
ID403959	403959	4	61.258	17.519	9.841	0	83	83	2	1	-10921639	222.810	239	138	255	4679	39.691	4.800	0.149	1.454
ID403962	403962	8	44.299	6.107	26.509	0	83	83	2	1	-10921639	129.714	133	73	170	2724	26.346	4.800	0.175	1.464
ID403960	403960	11	52.061	12.945	12.063	0	83	83	2	1	-10921639	199.571	205	126	249	4191	37.444	4.800	0.122	1.161
ID403961	403961	10	59.388	20.488	18.865	0	83	83	2	1	-10921639	180.429	181	129	253	3789	36.562	2.000	0.132	1.152
ID403980	403980	8	41.389	6.314	27.274	0	84	84	2	1	-10921639	123.952	129	58	159	2603	31.397	4.800	0.174	1.168
ID403978	403978	11	46.864	12.604	12.867	0	84	84	2	1	-10921639	189.190	189	142	245	3973	30.554	7.600	0.105	1.180
ID403979	403979	10	58.068	20.524	18.783	0	84	84	2	1	-10921639	179.048	178	130	251	3760	37.405	2.000	0.149	1.242
ID403977	403977	4	64.675	17.594	9.940	0	84	84	2	1	-10921639	228.857	252	150	255	4806	36.416	4.800	0.167	1.800
ID403974	403974	11	42.076	12.460	13.182	0	85	85	2	1	-10921639	174.333	184	109	245	3661	39.876	4.800	0.108	0.850
ID403975	403975	10	65.778	20.256	18.779	0	85	85	2	1	-10921639	187.667	189	131	255	3941	38.858	2.000	0.151	1.267
ID403973	403973	4	67.509	17.748	9.989	0	85	85	2	1	-10921639	225.857	241	144	255	4743	36.956	4.800	0.169	1.765
ID403976	403976	8	42.715	6.255	26.572	0	85	85	2	1	-10921639	125.524	126	71	167	2636	29.750	4.800	0.178	1.273
ID403982	403982	11	45.166	12.922	12.606	0	86	86	2	1	-10921639	194.524	188	146	248	4085	30.615	7.600	0.114	1.301
ID403983	403983	10	64.657	20.291	18.725	0	86	86	2	1	-10921639	190.810	193	132	255	4007	35.686	2.000	0.151	1.406
ID403981	403981	4	70.038	17.894	9.831	0	86	86	2	1	-10921639	228.619	232	153	255	4801	32.077	4.800	0.186	2.237
ID403984	403984	8	49.822	6.637	26.486	0	86	86	2	1	-10921639	132.667	133	90	190	2786	28.866	6.321	0.169	1.329
ID403988	403988	8	48.865	6.743	27.138	0	87	87	2	1	-10921639	129.476	130	80	180	2719	28.261	4.800	0.195	1.493
ID403986	403986	11	51.622	13.536	12.435	0	87	87	2	1	-10921639	212.714	224	116	255	4467	41.306	4.800	0.114	1.052
ID403987	403987	10	56.588	20.586	18.476	0	87	87	2	1	-10921639	198.143	208	143	242	4161	30.282	4.800	0.147	1.679
ID403985	403985	4	67.898	17.738	9.817	0	87	87	2	1	-10921639	226.000	252	143	255	4746	36.401	4.800	0.173	1.830
ID404002	404002	8	47.890	6.938	27.276	0	88	88	2	1	-10921639	127.238	127	71	171	2672	28.555	4.800	0.200	1.488
ID404000	404000	4	70.491	17.763	9.677	0	88	88	2	1	-10921639	221.857	236	149	255	4659	37.027	4.800	0.176	1.795
ID404001	404001	10	45.799	20.623	18.565	0	88	88	2	1	-10921639	168.286	173	123	210	3534	30.934	4.800	0.129	1.240
ID403994	403994	10	62.795	20.588	19.111	0	89	89	2	1	-10921639	186.048	189	130	253	3907	36.497	2.000	0.151	1.334
ID403995	403995	8	42.616	7.373	27.550	0	89	89	2	1	-10921639	110.238	107	48	166	2315	34.411	4.800	0.190	1.024
ID403992	403992	4	75.510	17.762	9.083	0	89	89	2	1	-10921639	217.095	235	132	255	4559	45.789	4.800	0.190	1.515
ID403993	403993	11	47.616	12.955	12.755	0	89	89	2	1	-10921639	203.571	200	142	255	4275	31.218	7.600	0.109	1.284
ID403998	403998	10	56.506	20.172	19.271	0	90	90	2	1	-10921639	186.905	179	144	239	3925	26.957	4.800	0.140	1.704
ID403999	403999	8	50.093	7.576	26.893	0	90	90	2	1	-10921639	123.714	110	72	192	2598	32.232	2.000	0.183	1.189
ID403996	403996	4	77.343	17.857	8.991	0	90	90	2	1	-10921639	213.048	229	130	255	4474	47.377	4.800	0.192	1.450
ID403997	403997	11	51.618	13.072	12.528	0	90	90	2	1	-10921639	209.810	208	156	255	4406	31.996	7.600	0.120	1.404
ID403990	403990	10	50.495	20.383	19.618	0	91	91	2	1	-10921639	170.429	165	121	224	3579	31.543	2.000	0.136	1.292
ID403991	403991	8	55.689	7.768	27.109	0	91	91	2	1	-10921639	137.190	133	99	196	2881	29.219	2.000	0.194	1.529
ID403989	403989	4	78.360	17.805	8.845	0	91	91	2	1	-10921639	215.286	234	134	255	4521	46.863	7.600	0.196	1.507
ID404006	404006	8	46.914	7.991	27.149	0	92	92	2	1	-10921639	137.095	132	105	177	2879	24.081	4.800	0.171	1.659
ID404004	404004	11	57.198	12.181	12.808	0	92	92	2	1	-10921639	205.905	215	131	255	4324	38.235	7.600	0.136	1.289
ID404005	404005	10	65.940	20.186	19.641	0	92	92	2	1	-10921639	176.286	167	120	253	3702	39.191	2.000	0.162	1.255
ID404003	404003	4	78.344	17.658	8.908	0	92	92	2	1	-10921639	212.000	239	102	255	4452	51.495	4.800	0.202	1.382
ID404007	404007	4	82.206	17.462	8.821	0	93	93	2	1	-10921639	214.762	231	119	255	4510	44.120	4.800	0.233	1.838
ID404010	404010	8	44.899	8.953	26.950	0	93	93	2	1	-10921639	136.048	133	96	189	2857	24.311	4.800	0.163	1.569
ID404008	404008	11	57.231	12.582	12.454	0	93	93	2	1	-10921639	215.286	218	122	255	4521	40.751	7.600	0.141	1.309
ID404009	404009	10	67.251	19.937	19.813	0	93	93	2	1	-10921639	168.381	159	120	252	3536	38.425	2.000	0.167	1.253
ID404014	404014	4	78.104	17.341	9.075	0	94	94	2	1	-10921639	206.952	222	111	255	4346	50.346	4.800	0.213	1.442
ID404015	404015	11	57.476	12.444	12.191	0	94	94	2	1	-10921639	206.667	218	108	255	4340	46.020	4.800	0.136	1.072
ID404016	404016	10	70.961	20.000	19.786	0	94	94	2	1	-10921639	178.333	168	122	255	3745	40.547	2.000	0.172	1.291
ID404011	404011	4	74.373	16.722	9.123	0	95	95	2	1	-10921639	205.714	217	111	255	4320	47.947	7.600	0.205	1.458
ID404012	404012	11	52.809	11.767	12.725	0	95	95	2	1	-10921639	211.429	214	156	255	4440	28.312	7.600	0.141	1.850
ID404013	404013	10	69.205	20.161	19.918	0	95	95	2	1	-10921639	176.905	178	117	255	3715	38.223	2.000	0.169	1.338
ID404018	404018	11	54.892	12.012	12.537	0	96	96	2	1	-10921639	217.667	217	158	255	4571	30.480	7.600	0.142	1.779
ID404019	404019	10	66.819	20.210	20.034	0	96	96	2	1	-10921639	175.571	174	124	253	3687	36.928	2.000	0.166	1.353
ID404017	404017	4	65.368	16.011	9.406	0	96	96	2	1	-10921639	207.190	215	120	255	4351	49.202	7.600	0.175	1.252
ID404023	404023	4	63.180	16.165	9.467	0	97	97	2	1	-10921639	209.905	230	121	255	4408	47.992	4.800	0.175	1.300
ID404024	404024	11	52.744	12.454	12.007	0	97	97	2	1	-10921639	209.095	222	123	255	4391	41.627	4.800	0.125	1.119
ID404025	404025	10	58.520	19.929	19.930	0	97	97	2	1	-10921639	161.952	154	115	239	3401	32.614	7.600	0.163	1.392
ID404030	404030	11	56.596	12.873	12.045	0	98	98	2	1	-10921639	226.905	232	149	255	4765	30.746	7.600	0.134	1.744
ID404031	404031	10	44.052	19.746	20.139	0	98	98	2	1	-10921639	155.000	154	122	210	3255	25.552	2.000	0.125	1.352
ID404029	404029	4	64.857	16.119	9.337	0	98	98	2	1	-10921639	210.857	209	128	255	4428	43.014	4.800	0.178	1.480
ID404022	404022	10	43.393	19.682	20.032	0	99	99	2	1	-10921639	160.095	158	122	216	3362	26.429	2.000	0.114	1.244
ID404020	404020	4	56.379	15.501	9.864	0	99	99	2	1	-10921639	223.714	227	168	255	4698	31.681	4.800	0.143	1.766
ID404021	404021	11	54.897	11.445	13.066	0	99	99	2	1	-10921639	204.905	213	116	255	4303	47.256	2.000	0.120	0.932
ID404027	404027	4	57.047	15.829	10.409	0	100	100	2	1	-10921639	219.571	227	150	255	4611	37.901	4.800	0.146	1.473
ID404028	404028	10	40.685	20.028	19.917	0	100	100	2	1	-10921639	156.714	156	109	206	3291	25.442	2.000	0.106	1.184
ID404026	404026	4	54.883	14.532	10.566	0	101	101	2	1	-10921639	230.286	235	162	255	4836	26.528	4.800	0.134	2.053
ID404032	404032	4	52.805	15.033	10.314	0	102	102	2	1	-10921639	220.714	229	159	255	4635	32.609	7.600	0.132	1.576
ID404033	404033	12	48.774	11.917	12.578	0	102	102	2	1	-10921639	226.333	226	171	255	4753	26.350	7.600	0.119	1.827
ID404034	404034	4	48.741	14.250	10.571	0	103	103	2	1	-10921639	229.143	226	177	255	4812	24.434	4.800	0.116	1.945
ID404035	404035	12	47.639	12.202	12.258	0	103	103	2	1	-10921639	215.857	226	139	255	4533	37.450	4.800	0.107	1.116
ID404042	404042	4	50.283	14.561	10.536	0	104	104	2	1	-10921639	231.286	242	172	255	4857	24.251	6.235	0.120	2.037
ID404038	404038	4	50.551	16.939	10.732	0	105	105	2	1	-10921639	207.571	227	146	255	4359	35.942	4.800	0.112	1.160
ID404039	404039	12	51.054	12.617	12.013	0	105	105	2	1	-10921639	228.238	229	172	255	4793	24.544	4.800	0.115	1.918
ID404040	404040	12	48.671	14.420	11.254	0	106	106	2	1	-10921639	229.952	241	164	255	4829	28.015	4.800	0.117	1.726
ID404041	404041	4	49.454	16.721	10.943	0	106	106	2	1	-10921639	214.429	235	148	255	4503	35.970	4.800	0.121	1.287
ID404043	404043	4	56.999	17.172	10.530	0	107	107	2	1	-10921639	219.429	231	153	255	4608	33.688	4.800	0.143	1.627
ID404036	404036	13	49.406	15.206	10.191	0	108	108	2	1	-10921639	214.857	227	136	255	4512	35.920	7.600	0.121	1.296
ID404037	404037	4	50.300	16.876	10.671	0	108	108	2	1	-10921639	213.000	227	134	255	4473	34.066	4.800	0.135	1.485
ID404047	404047	13	59.913	14.857	10.055	0	109	109	2	1	-10921639	215.333	229	129	255	4522	36.740	7.600	0.152	1.545
ID404048	404048	13	61.562	15.510	10.472	0	110	110	2	1	-10921639	210.667	228	132	255	4424	43.254	7.600	0.168	1.404
ID404046	404046	13	66.900	15.263	10.806	0	111	111	2	1	-10921639	220.714	217	165	255	4635	29.823	4.800	0.165	2.092
ID404044	404044	13	69.710	15.558	10.794	0	112	112	2	1	-10921639	214.095	225	149	255	4496	33.472	4.800	0.182	1.970
ID404045	404045	None	41.417	10.065	19.081	0	112	112	2	1	-10921639	147.857	153	93	183	3105	24.656	4.800	0.138	1.458
ID404049	404049	13	62.758	15.038	10.323	0	113	113	2	1	-10921639	200.476	206	140	255	4210	35.791	7.600	0.163	1.570
ID404052	404052	13	59.884	15.140	10.587	0	114	114	2	1	-10921639	212.000	211	168	255	4452	26.037	4.800	0.149	2.112
ID404051	404051	13	60.733	15.395	10.965	0	115	115	2	1	-10921639	210.667	214	153	255	4424	30.386	4.800	0.154	1.852
ID404053	404053	13	62.637	15.743	10.932	0	116	116	2	1	-10921639	209.667	211	147	255	4403	28.868	4.800	0.178	2.198
ID404050	404050	13	71.056	15.993	9.312	0	117	117	2	1	-10921639	177.143	180	104	253	3720	45.146	4.800	0.208	1.352
ID404055	404055	13	65.193	15.885	9.352	0	118	118	2	1	-10921639	167.762	170	102	248	3523	44.276	4.800	0.196	1.241
ID404056	404056	13	60.128	16.225	9.441	0	119	119	2	1	-10921639	175.524	180	106	247	3686	39.898	4.800	0.181	1.351
ID404054	404054	13	53.681	16.197	8.985	0	120	120	2	1	-10921639	173.429	175	130	235	3642	35.360	4.800	0.148	1.261
ID404057	404057	13	51.638	16.605	8.993	0	121	121	2	1	-10921639	164.905	154	108	228	3463	37.308	4.800	0.157	1.200
ID404060	404060	13	47.147	16.685	9.498	0	122	122	2	1	-10921639	161.333	158	115	221	3388	33.452	4.800	0.149	1.251
ID404062	404062	13	45.977	16.752	10.728	0	123	123	2	1	-10921639	177.905	183	122	224	3736	28.702	4.800	0.134	1.464
ID404058	404058	13	53.982	16.952	10.011	0	124	124	2	1	-10921639	176.952	178	120	227	3716	30.686	4.800	0.159	1.579
ID404059	404059	13	47.519	17.384	10.477	0	125	125	2	1	-10921639	175.619	176	129	215	3688	24.697	4.800	0.160	1.965
ID404061	404061	13	46.662	17.933	10.132	0	126	126	2	1	-10921639	150.238	164	77	201	3155	35.943	4.800	0.151	1.095
ID404066	404066	13	52.371	18.310	10.098	0	127	127	2	1	-10921639	151.762	155	77	207	3187	31.793	4.800	0.179	1.451
ID404064	404064	13	57.052	18.459	9.246	0	128	128	2	1	-10921639	142.952	146	64	201	3002	38.570	4.800	0.190	1.184
ID404065	404065	13	54.621	18.575	8.759	0	129	129	2	1	-10921639	123.238	137	37	189	2588	46.846	2.000	0.182	0.809
ID404063	404063	13	46.308	19.461	8.825	0	130	130	2	1	-10921639	129.714	136	61	171	2724	31.358	4.800	0.173	1.218
ID404067	404067	14	44.315	20.914	20.074	0	137	137	2	1	-10921639	127.905	126	77	173	2686	26.786	4.800	0.166	1.359
ID404068	404068	14	41.983	21.200	20.145	0	138	138	2	1	-10921639	130.476	132	79	177	2740	23.265	4.800	0.151	1.469
ID404069	404069	14	42.410	21.042	20.253	0	139	139	2	1	-10921639	133.476	137	93	179	2803	22.879	2.000	0.145	1.477
ID404070	404070	None	41.298	21.114	19.791	0	145	145	2	1	-10921639	139.238	143	102	175	2924	22.334	4.800	0.144	1.570
ID404072	404072	None	40.073	16.158	8.648	0	152	152	2	1	-10921639	131.238	137	96	163	2756	22.770	4.800	0.162	1.608
ID404071	404071	None	40.269	18.327	15.022	0	153	153	2	1	-10921639	165.000	158	128	209	3465	20.897	2.000	0.110	1.567
ID404075	404075	None	41.165	16.681	8.810	0	154	154	2	1	-10921639	120.048	131	65	160	2521	28.044	4.800	0.172	1.258
ID404074	404074	15	41.273	18.690	26.790	0	155	155	2	1	-10921639	124.762	122	74	174	2620	26.304	4.800	0.170	1.375
ID404073	404073	16	43.609	18.219	15.253	0	155	155	2	1	-10921639	170.857	164	138	215	3588	24.812	4.800	0.121	1.490
ID404076	404076	16	46.282	18.301	15.272	0	156	156	2	1	-10921639	168.952	165	131	215	3548	25.715	4.800	0.134	1.550
ID404077	404077	15	44.476	18.116	26.989	0	156	156	2	1	-10921639	126.190	124	87	184	2650	25.459	4.800	0.160	1.368
ID404080	404080	16	43.819	18.513	15.395	0	157	157	2	1	-10921639	171.333	171	133	223	3598	27.043	4.800	0.129	1.449
ID404078	404078	16	48.137	18.844	15.243	0	158	158	2	1	-10921639	172.714	173	129	224	3627	29.657	4.800	0.136	1.397
ID404079	404079	15	40.902	17.945	27.015	0	158	158	2	1	-10921639	135.095	131	96	175	2837	23.599	4.800	0.156	1.545
ID404082	404082	16	53.391	18.363	15.447	0	159	159	2	1	-10921639	183.238	176	131	234	3848	30.838	4.800	0.149	1.539
ID404083	404083	15	41.517	17.418	27.361	0	159	159	2	1	-10921639	127.762	129	88	182	2683	26.799	2.000	0.136	1.142
ID404081	404081	17	42.990	10.029	13.370	0	159	159	2	1	-10921639	137.476	138	87	173	2887	24.596	4.800	0.167	1.601
ID404086	404086	15	44.036	17.135	27.450	0	160	160	2	1	-10921639	128.476	129	91	194	2698	27.396	2.000	0.143	1.176
ID404084	404084	17	47.393	10.094	13.742	0	160	160	2	1	-10921639	138.905	145	72	185	2917	30.908	4.800	0.161	1.243
ID404085	404085	16	44.891	18.451	15.254	0	160	160	2	1	-10921639	180.810	179	129	224	3797	27.389	4.800	0.124	1.460
ID404087	404087	17	45.048	9.928	14.269	0	161	161	2	1	-10921639	144.190	149	82	195	3028	28.040	4.800	0.154	1.371
ID404088	404088	16	48.883	18.761	15.253	0	161	161	2	1	-10921639	178.095	175	125	233	3740	31.148	4.800	0.144	1.441
ID404089	404089	15	45.049	17.264	27.367	0	161	161	2	1	-10921639	131.286	129	95	183	2757	26.669	2.000	0.146	1.253
ID404090	404090	17	49.399	10.105	13.525	0	162	162	2	1	-10921639	145.095	149	82	194	3047	30.103	4.800	0.164	1.355
ID404091	404091	16	53.180	19.237	15.257	0	162	162	2	1	-10921639	180.429	181	119	236	3789	30.253	4.800	0.158	1.626
ID404092	404092	18	42.320	20.967	20.064	0	162	162	2	1	-10921639	142.429	144	95	185	2991	26.246	2.000	0.128	1.232
ID404094	404094	16	48.773	19.237	15.075	0	163	163	2	1	-10921639	178.571	182	133	230	3750	27.542	4.800	0.138	1.575
ID404095	404095	18	52.560	21.121	20.122	0	163	163	2	1	-10921639	155.095	154	104	211	3257	28.532	2.000	0.148	1.402
ID404093	404093	17	49.261	10.085	13.547	0	163	163	2	1	-10921639	145.476	148	85	185	3055	29.780	2.000	0.164	1.379
ID404096	404096	None	46.968	17.376	27.546	0	163	163	2	1	-10921639	132.857	140	82	185	2790	32.437	2.000	0.158	1.118
ID404098	404098	16	56.765	18.930	15.134	0	164	164	2	1	-10921639	182.476	182	128	235	3832	31.617	4.800	0.159	1.587
ID404099	404099	18	59.667	20.927	19.920	0	164	164	2	1	-10921639	161.571	167	107	230	3393	35.698	2.000	0.155	1.215
ID404097	404097	17	42.259	9.932	13.460	0	164	164	2	1	-10921639	147.429	153	93	173	3096	23.248	4.800	0.159	1.738
ID404102	404102	18	49.915	20.977	20.131	0	165	165	2	1	-10921639	157.810	160	105	198	3314	28.069	2.000	0.141	1.392
ID404103	404103	19	40.929	17.392	27.380	0	165	165	2	1	-10921639	132.810	131	92	180	2789	26.602	2.000	0.129	1.139
ID404100	404100	17	55.964	9.942	13.314	0	165	165	2	1	-10921639	152.381	150	93	197	3200	28.682	4.800	0.191	1.704
ID404101	404101	16	68.487	18.718	15.011	0	165	165	2	1	-10921639	190.714	193	129	253	4005	36.289	4.800	0.182	1.617
ID404106	404106	18	55.211	20.937	20.067	0	166	166	2	1	-10921639	166.048	166	114	231	3487	31.336	2.000	0.145	1.339
ID404107	404107	19	48.972	17.470	27.501	0	166	166	2	1	-10921639	140.333	142	92	205	2947	33.467	4.800	0.161	1.160
ID404104	404104	17	57.459	9.990	13.409	0	166	166	2	1	-10921639	157.286	163	112	208	3303	30.728	4.800	0.183	1.585
ID404105	404105	16	60.092	18.467	15.040	0	166	166	2	1	-10921639	186.476	177	142	252	3916	32.048	4.800	0.153	1.540
ID404110	404110	18	46.408	20.919	19.807	0	167	167	2	1	-10921639	164.143	165	111	218	3447	32.046	2.000	0.130	1.181
ID404111	404111	19	61.552	17.193	27.780	0	167	167	2	1	-10921639	150.762	147	93	221	3166	36.750	2.000	0.185	1.283
ID404108	404108	17	53.753	10.074	13.539	0	167	167	2	1	-10921639	155.905	156	98	200	3274	29.122	4.800	0.172	1.573
ID404109	404109	16	51.157	18.364	15.105	0	167	167	2	1	-10921639	188.000	192	139	248	3948	28.988	4.800	0.124	1.429
ID404116	404116	19	58.562	17.121	27.546	0	168	168	2	1	-10921639	153.619	153	92	217	3226	38.495	2.000	0.176	1.196
ID404114	404114	16	51.408	18.643	14.911	0	168	168	2	1	-10921639	194.048	200	144	236	4075	27.697	4.800	0.155	1.877
ID404115	404115	18	50.624	20.841	20.063	0	168	168	2	1	-10921639	173.238	173	120	222	3638	31.100	4.800	0.144	1.400
ID404113	404113	17	57.248	10.005	14.049	0	168	168	2	1	-10921639	151.000	151	93	214	3171	32.556	4.800	0.183	1.433
ID404118	404118	16	53.195	18.511	14.889	0	169	169	2	1	-10921639	186.333	188	110	252	3913	34.020	4.800	0.138	1.327
ID404119	404119	18	51.802	20.738	19.852	0	169	169	2	1	-10921639	171.190	183	108	219	3595	33.597	4.800	0.151	1.335
ID404117	404117	17	47.646	10.247	14.818	0	169	169	2	1	-10921639	137.810	134	85	191	2894	34.209	2.000	0.148	1.039
ID404120	404120	19	48.795	17.092	27.321	0	169	169	2	1	-10921639	156.571	153	114	196	3288	24.410	2.000	0.152	1.693
ID404122	404122	18	59.667	20.553	19.883	0	170	170	2	1	-10921639	184.810	180	126	246	3881	35.673	4.800	0.167	1.484
ID404123	404123	19	45.960	16.944	27.378	0	170	170	2	1	-10921639	157.714	154	111	195	3312	23.206	2.000	0.142	1.694
ID404121	404121	16	46.202	18.074	15.098	0	170	170	2	1	-10921639	191.476	194	148	232	4021	22.631	4.800	0.126	1.892
ID404126	404126	18	61.060	21.203	20.551	0	171	171	2	1	-10921639	183.810	198	126	233	3860	36.874	4.800	0.169	1.438
ID404127	404127	19	41.241	16.995	26.928	0	171	171	2	1	-10921639	151.857	153	112	193	3189	21.832	4.800	0.135	1.660
ID404124	404124	None	42.960	15.757	9.678	0	171	171	2	1	-10921639	150.238	158	97	191	3155	29.646	4.800	0.143	1.267
ID404125	404125	None	41.842	10.063	16.234	0	171	171	2	1	-10921639	117.619	117	52	182	2470	35.504	2.000	0.128	0.754
ID404112	404112	18	58.305	21.064	20.459	0	172	172	2	1	-10921639	189.238	205	126	232	3974	34.215	4.800	0.165	1.569
ID404128	404128	20	42.781	16.321	8.876	0	173	173	2	1	-10921639	124.000	132	75	178	2604	30.571	2.000	0.148	1.045
ID404129	404129	18	51.629	20.795	20.622	0	173	173	2	1	-10921639	187.905	193	117	235	3946	33.133	4.800	0.151	1.490
ID404130	404130	20	41.355	15.985	9.096	0	174	174	2	1	-10921639	126.524	125	80	175	2657	31.849	4.800	0.161	1.101
ID404131	404131	18	46.937	20.533	21.166	0	175	175	2	1	-10921639	180.952	181	104	232	3800	37.255	4.800	0.127	1.091
ID404132	404132	18	48.893	20.561	20.961	0	176	176	2	1	-10921639	176.095	183	104	225	3698	37.296	4.800	0.129	1.077
ID404134	404134	18	51.851	20.132	21.713	0	177	177	2	1	-10921639	187.810	192	149	248	3944	27.804	2.000	0.115	1.395
ID404135	404135	21	44.508	20.704	26.237	0	177	177	2	1	-10921639	153.762	159	99	210	3229	33.532	2.000	0.112	0.923
ID404133	404133	22	42.499	14.625	10.932	0	177	177	2	1	-10921639	151.857	151	116	196	3189	22.606	4.800	0.136	1.606
ID404139	404139	22	51.841	14.927	10.939	0	178	178	2	1	-10921639	153.810	154	116	200	3230	26.427	2.000	0.157	1.584
ID404140	404140	18	40.624	20.386	21.842	0	178	178	2	1	-10921639	184.000	189	137	216	3864	21.288	4.800	0.098	1.547
ID404141	404141	21	45.189	20.586	26.511	0	178	178	2	1	-10921639	141.333	141	66	209	2968	43.154	2.000	0.122	0.710
ID404138	404138	None	41.545	11.446	28.376	0	179	179	2	1	-10921639	127.762	126	86	175	2683	24.797	4.800	0.161	1.426
ID404136	404136	22	49.142	15.582	10.153	0	179	179	2	1	-10921639	146.286	149	100	205	3072	30.483	4.800	0.164	1.354
ID404137	404137	21	45.954	20.656	26.589	0	179	179	2	1	-10921639	139.476	145	61	214	2929	43.868	2.000	0.120	0.680
ID404150	404150	22	50.385	15.642	10.104	0	180	180	2	1	-10921639	141.476	141	92	193	2971	32.641	2.000	0.172	1.273
ID404151	404151	23	41.906	16.639	18.121	0	180	180	2	1	-10921639	190.238	197	150	230	3995	21.492	4.800	0.103	1.648
ID404152	404152	21	41.808	20.505	26.381	0	180	180	2	1	-10921639	151.190	158	94	205	3175	33.788	2.000	0.113	0.906
ID404148	404148	21	43.266	20.494	26.449	0	181	181	2	1	-10921639	162.286	159	115	199	3408	22.357	4.800	0.126	1.623
ID404149	404149	24	47.692	11.281	28.771	0	181	181	2	1	-10921639	121.619	117	73	178	2554	32.037	2.000	0.173	1.118
ID404146	404146	22	55.743	15.667	9.833	0	181	181	2	1	-10921639	147.333	139	95	201	3094	30.849	4.800	0.192	1.538
ID404147	404147	23	48.963	16.637	17.967	0	181	181	2	1	-10921639	193.048	193	149	241	4054	24.646	4.800	0.120	1.682
ID404142	404142	22	59.642	15.710	9.894	0	182	182	2	1	-10921639	160.476	160	114	234	3370	30.370	7.600	0.189	1.679
ID404143	404143	23	51.079	17.145	18.236	0	182	182	2	1	-10921639	198.524	200	156	255	4169	28.216	7.600	0.123	1.537
ID404144	404144	21	53.555	20.630	26.093	0	182	182	2	1	-10921639	159.905	157	92	225	3358	40.194	2.000	0.136	0.954
ID404145	404145	24	46.424	11.426	28.646	0	182	182	2	1	-10921639	122.000	115	72	181	2562	33.110	2.000	0.177	1.106
ID404156	404156	24	47.059	11.384	28.516	0	183	183	2	1	-10921639	126.381	129	73	181	2654	33.220	4.800	0.178	1.147
ID404154	404154	23	44.956	17.180	17.893	0	183	183	2	1	-10921639	198.143	197	161	246	4161	21.331	4.800	0.109	1.830
ID404155	404155	21	63.235	20.542	26.055	0	183	183	2	1	-10921639	173.048	171	96	236	3634	44.331	2.000	0.171	1.140
ID404153	404153	22	49.878	15.158	10.047	0	183	183	2	1	-10921639	158.857	158	103	206	3336	31.089	7.600	0.154	1.365
ID404158	404158	23	49.313	16.974	17.675	0	184	184	2	1	-10921639	197.286	204	160	248	4143	25.603	7.600	0.121	1.662
ID404159	404159	21	69.459	20.701	26.137	0	184	184	2	1	-10921639	177.714	181	102	253	3732	46.111	7.600	0.176	1.156
ID404157	404157	22	55.972	15.421	10.003	0	184	184	2	1	-10921639	167.190	167	109	234	3511	33.061	4.800	0.161	1.405
ID404160	404160	24	50.438	11.337	28.486	0	184	184	2	1	-10921639	134.190	130	86	189	2818	30.520	2.000	0.176	1.317
ID404164	404164	24	53.600	11.074	28.671	0	185	185	2	1	-10921639	127.714	125	74	198	2682	34.505	2.000	0.183	1.145
ID404162	404162	23	56.348	17.196	17.941	0	185	185	2	1	-10921639	208.429	212	157	255	4377	26.866	4.800	0.135	1.851
ID404163	404163	21	78.334	20.813	26.185	0	185	185	2	1	-10921639	183.143	181	113	255	3846	44.298	2.000	0.201	1.386
ID404161	404161	22	58.078	15.475	9.880	0	185	185	2	1	-10921639	163.048	163	100	226	3424	32.357	4.800	0.177	1.513
ID404172	404172	24	52.243	11.232	28.543	0	186	186	2	1	-10921639	133.429	134	81	193	2802	34.118	4.800	0.184	1.216
ID404170	404170	23	54.412	17.359	18.010	0	186	186	2	1	-10921639	207.762	212	148	255	4363	29.803	7.600	0.128	1.577
ID404171	404171	21	88.850	20.938	26.152	0	186	186	2	1	-10921639	195.762	195	127	255	4111	43.136	4.800	0.237	1.737
ID404169	404169	22	64.355	15.581	9.659	0	186	186	2	1	-10921639	165.238	162	104	245	3470	37.344	2.000	0.172	1.297
ID404166	404166	23	51.234	17.402	17.892	0	187	187	2	1	-10921639	209.286	211	147	255	4395	30.264	7.600	0.115	1.423
ID404167	404167	21	81.712	20.983	26.449	0	187	187	2	1	-10921639	184.238	182	115	255	3869	41.338	2.000	0.221	1.614
ID404165	404165	22	79.944	15.432	9.517	0	187	187	2	1	-10921639	185.952	177	97	255	3905	43.541	4.800	0.219	1.532
ID404168	404168	24	50.411	11.234	28.815	0	187	187	2	1	-10921639	124.286	123	80	189	2610	31.983	2.000	0.173	1.146
ID404190	404190	22	76.575	15.215	9.837	0	188	188	2	1	-10921639	186.286	183	98	255	3912	43.449	4.800	0.202	1.439
ID404191	404191	23	48.064	17.360	17.101	0	188	188	2	1	-10921639	208.095	209	149	255	4370	27.375	4.800	0.125	1.691
ID404194	404194	24	47.297	11.217	28.836	0	188	188	2	1	-10921639	123.952	124	85	177	2603	28.391	2.000	0.167	1.249
ID404192	404192	25	41.828	8.709	21.859	0	188	188	2	1	-10921639	129.762	131	94	170	2725	22.329	2.000	0.143	1.454
ID404193	404193	21	69.794	20.548	26.459	0	188	188	2	1	-10921639	171.619	167	97	252	3604	44.712	2.000	0.202	1.291
ID404174	404174	23	55.242	18.976	18.929	0	189	189	2	1	-10921639	217.524	217	164	255	4568	28.755	4.800	0.140	1.858
ID404175	404175	25	41.561	8.892	21.637	0	189	189	2	1	-10921639	132.286	130	92	163	2778	22.197	2.000	0.148	1.532
ID404173	404173	22	83.640	15.021	10.039	0	189	189	2	1	-10921639	196.619	206	93	255	4129	48.814	2.000	0.211	1.404
ID404176	404176	21	67.542	20.162	26.728	0	189	189	2	1	-10921639	161.905	161	100	246	3400	42.008	7.600	0.189	1.224
ID404177	404177	24	42.113	11.276	28.734	0	189	189	2	1	-10921639	121.810	119	83	174	2558	28.222	4.800	0.158	1.181
ID404182	404182	22	75.838	15.192	9.884	0	190	190	2	1	-10921639	196.476	189	109	255	4126	43.308	2.000	0.184	1.412
ID404183	404183	23	56.044	19.499	19.600	0	190	190	2	1	-10921639	214.238	214	166	255	4499	29.893	4.800	0.128	1.627
ID404186	404186	24	40.844	11.331	28.720	0	190	190	2	1	-10921639	116.000	114	76	171	2436	30.035	2.000	0.148	0.997
ID404184	404184	25	40.142	8.979	21.595	0	190	190	2	1	-10921639	132.571	134	96	170	2784	22.962	2.000	0.140	1.421
ID404185	404185	21	55.058	19.298	26.643	0	190	190	2	1	-10921639	156.762	150	99	225	3292	35.863	4.800	0.168	1.257
ID404180	404180	21	49.219	18.141	26.973	0	191	191	2	1	-10921639	149.190	142	96	213	3133	31.240	2.000	0.146	1.216
ID404181	404181	24	41.634	11.207	28.827	0	191	191	2	1	-10921639	119.476	125	75	172	2509	27.750	2.000	0.154	1.149
ID404178	404178	22	76.144	15.198	9.780	0	191	191	2	1	-10921639	197.762	188	120	255	4153	41.654	2.000	0.181	1.455
ID404179	404179	23	54.086	19.685	19.359	0	191	191	2	1	-10921639	216.095	227	161	255	4538	28.304	4.800	0.139	1.858
ID404195	404195	22	76.320	15.336	9.923	0	192	192	2	1	-10921639	204.714	196	123	255	4299	40.177	4.800	0.188	1.610
ID404196	404196	23	56.738	19.739	19.393	0	192	192	2	1	-10921639	216.857	219	153	255	4554	29.371	4.800	0.145	1.871
ID404197	404197	24	45.332	11.167	28.759	0	192	192	2	1	-10921639	121.810	126	75	180	2558	30.328	2.000	0.162	1.120
ID404198	404198	22	73.988	15.270	9.782	0	193	193	2	1	-10921639	213.619	210	143	255	4486	36.363	4.800	0.179	1.783
ID404199	404199	23	44.991	20.137	19.839	0	193	193	2	1	-10921639	203.429	202	153	233	4272	24.039	4.800	0.114	1.738
ID404187	404187	22	67.647	15.579	9.686	0	194	194	2	1	-10921639	210.048	210	150	255	4411	34.345	4.800	0.167	1.751
ID404188	404188	23	52.968	20.100	19.639	0	194	194	2	1	-10921639	207.000	215	145	255	4347	31.683	4.800	0.130	1.500
ID404189	404189	26	41.894	8.878	21.566	0	194	194	2	1	-10921639	138.333	144	98	177	2905	25.168	2.000	0.140	1.346
ID404210	404210	26	43.003	8.620	21.512	0	195	195	2	1	-10921639	146.095	154	107	176	3068	24.686	4.800	0.140	1.456
ID404211	404211	27	41.771	11.533	28.835	0	195	195	2	1	-10921639	131.762	132	88	179	2767	31.973	2.000	0.128	0.934
ID404208	404208	22	69.380	15.500	9.851	0	195	195	2	1	-10921639	214.810	219	136	255	4511	38.538	4.800	0.166	1.587
ID404209	404209	23	52.234	20.269	19.747	0	195	195	2	1	-10921639	207.524	209	149	246	4358	28.303	4.800	0.129	1.680
ID404202	404202	26	53.164	8.675	21.681	0	196	196	2	1	-10921639	154.905	155	100	200	3253	29.457	4.800	0.168	1.511
ID404203	404203	27	42.682	11.347	28.742	0	196	196	2	1	-10921639	126.286	124	70	181	2652	36.293	2.000	0.142	0.863
ID404200	404200	22	66.997	15.588	9.705	0	196	196	2	1	-10921639	215.762	209	162	255	4531	34.795	4.800	0.161	1.719
ID404201	404201	23	57.586	20.468	19.544	0	196	196	2	1	-10921639	207.286	209	144	248	4353	32.232	4.800	0.141	1.591
ID404214	404214	26	56.321	8.884	21.785	0	197	197	2	1	-10921639	157.952	167	107	211	3317	32.581	2.000	0.162	1.352
ID404215	404215	27	54.135	11.660	28.833	0	197	197	2	1	-10921639	140.905	149	76	190	2959	33.932	4.800	0.202	1.398
ID404212	404212	22	66.373	15.459	9.733	0	197	197	2	1	-10921639	221.762	221	150	255	4657	33.813	4.800	0.158	1.792
ID404213	404213	23	58.774	20.514	19.230	0	197	197	2	1	-10921639	210.952	217	141	255	4430	38.742	4.800	0.152	1.436
ID404206	404206	26	44.696	8.649	21.844	0	198	198	2	1	-10921639	151.095	161	108	185	3173	26.327	2.000	0.138	1.392
ID404207	404207	27	52.690	11.996	28.437	0	198	198	2	1	-10921639	159.286	164	122	198	3345	23.923	4.800	0.187	2.100
ID404204	404204	22	60.804	15.590	9.751	0	198	198	2	1	-10921639	222.143	215	163	255	4665	34.055	4.800	0.138	1.583
ID404205	404205	23	57.332	20.291	19.479	0	198	198	2	1	-10921639	227.762	234	182	255	4783	25.102	4.800	0.137	2.192
ID404218	404218	26	47.163	8.902	21.745	0	199	199	2	1	-10921639	153.429	160	106	193	3222	28.484	2.000	0.144	1.357
ID404219	404219	27	52.693	11.642	27.882	0	199	199	2	1	-10921639	155.190	154	110	197	3259	29.284	4.800	0.182	1.634
ID404216	404216	22	62.708	15.515	9.689	0	199	199	2	1	-10921639	221.857	228	162	255	4659	32.418	4.800	0.143	1.717
ID404217	404217	23	58.369	20.419	19.912	0	199	199	2	1	-10921639	220.095	222	158	255	4622	31.305	4.800	0.138	1.702
ID404222	404222	23	61.782	20.245	20.078	0	200	200	2	1	-10921639	223.333	227	168	255	4690	30.145	4.800	0.143	1.855
ID404223	404223	27	59.341	11.299	28.261	0	200	200	2	1	-10921639	155.905	155	92	215	3274	32.671	4.800	0.201	1.594
ID404220	404220	22	60.979	15.755	9.346	0	200	200	2	1	-10921639	204.810	208	143	255	4301	40.311	4.800	0.141	1.253
ID404221	404221	28	43.619	19.882	16.203	0	200	200	2	1	-10921639	207.238	208	127	255	4352	34.814	2.000	0.085	0.933
ID404238	404238	27	49.611	10.926	27.765	0	201	201	2	1	-10921639	146.143	153	97	198	3069	29.919	4.800	0.183	1.510
ID404236	404236	28	44.557	20.022	15.982	0	201	201	2	1	-10921639	203.905	204	137	255	4282	32.115	2.000	0.090	1.045
ID404237	404237	23	62.387	20.275	20.256	0	201	201	2	1	-10921639	225.048	234	178	255	4726	27.451	4.800	0.155	2.200
ID404235	404235	22	58.913	15.362	9.808	0	201	201	2	1	-10921639	218.429	223	150	255	4587	32.631	7.600	0.136	1.606
ID404226	404226	23	62.237	20.109	20.362	0	202	202	2	1	-10921639	229.667	236	179	255	4823	23.502	4.800	0.160	2.689
ID404227	404227	27	49.860	10.696	27.225	0	202	202	2	1	-10921639	142.476	145	93	197	2992	31.149	2.000	0.157	1.243
ID404224	404224	22	56.946	15.214	10.016	0	202	202	2	1	-10921639	209.905	209	157	255	4408	32.314	7.600	0.124	1.437
ID404225	404225	28	43.024	20.191	16.138	0	202	202	2	1	-10921639	203.095	205	142	246	4265	29.274	2.000	0.091	1.159
ID404230	404230	27	41.644	10.580	26.983	0	203	203	2	1	-10921639	138.952	143	93	187	2918	28.220	2.000	0.138	1.197
ID404228	404228	22	50.943	15.054	9.821	0	203	203	2	1	-10921639	200.286	199	162	243	4206	23.703	7.600	0.122	1.835
ID404229	404229	23	62.068	19.533	20.198	0	203	203	2	1	-10921639	219.000	222	150	255	4599	31.994	4.800	0.159	1.877
ID404232	404232	23	56.125	20.156	20.228	0	204	204	2	1	-10921639	211.000	212	162	252	4431	26.726	4.800	0.143	1.978
ID404234	404234	23	46.607	19.701	20.366	0	205	205	2	1	-10921639	195.714	194	164	234	4110	20.691	4.800	0.136	2.258
ID404233	404233	None	44.604	15.789	9.192	0	205	205	2	1	-10921639	172.571	170	122	213	3624	28.546	4.800	0.130	1.388
ID404231	404231	23	40.745	20.011	20.425	0	206	206	2	1	-10921639	193.476	193	155	225	4063	19.808	4.800	0.122	2.130
ID404240	404240	29	42.758	15.823	9.359	0	211	211	2	1	-10921639	133.429	130	83	179	2802	31.941	4.800	0.179	1.269
ID404239	404239	29	40.595	15.659	9.725	0	212	212	2	1	-10921639	138.048	141	95	172	2899	23.066	4.800	0.153	1.584
ID404244	404244	30	42.456	21.699	19.292	0	215	215	2	1	-10921639	139.524	150	57	190	2930	38.384	2.000	0.135	0.867
ID404241	404241	30	42.023	21.521	19.264	0	216	216	2	1	-10921639	134.095	143	48	191	2816	40.927	2.000	0.136	0.786
ID404242	404242	30	44.316	21.350	19.223	0	217	217	2	1	-10921639	153.190	156	95	189	3217	25.274	4.800	0.150	1.584
ID404243	404243	30	47.122	21.323	19.448	0	218	218	2	1	-10921639	155.190	155	96	200	3259	26.763	4.800	0.153	1.535
ID404247	404247	30	59.755	21.729	19.264	0	219	219	2	1	-10921639	154.381	156	85	227	3242	38.527	2.000	0.184	1.247
ID404245	404245	30	60.572	21.663	18.962	0	220	220	2	1	-10921639	167.286	171	96	244	3513	39.886	2.000	0.158	1.143
ID404248	404248	30	57.802	21.574	19.131	0	221	221	2	1	-10921639	168.476	173	92	244	3538	40.469	2.000	0.150	1.084
ID404246	404246	30	63.669	21.304	19.294	0	222	222	2	1	-10921639	172.571	164	123	241	3624	35.034	2.000	0.172	1.448
ID404249	404249	30	67.478	21.228	19.221	0	223	223	2	1	-10921639	176.857	184	124	243	3714	36.918	2.000	0.186	1.502
ID404250	404250	30	73.207	21.192	19.207	0	224	224	2	1	-10921639	187.857	180	136	255	3945	38.706	2.000	0.187	1.529
ID404251	404251	30	72.396	21.337	19.170	0	225	225	2	1	-10921639	189.429	190	134	255	3978	35.753	4.800	0.186	1.660
ID404253	404253	30	83.718	21.014	19.131	0	226	226	2	1	-10921639	207.286	206	153	255	4353	36.504	4.800	0.220	2.050
ID404254	404254	30	76.169	21.013	19.258	0	227	227	2	1	-10921639	203.762	201	153	255	4279	33.858	4.800	0.204	2.036
ID404252	404252	30	72.412	20.944	19.095	0	228	228	2	1	-10921639	204.238	202	147	255	4289	33.645	4.800	0.187	1.910
ID404258	404258	30	74.953	21.053	19.409	0	229	229	2	1	-10921639	209.476	219	141	255	4399	35.517	4.800	0.201	1.970
ID404256	404256	30	73.711	20.852	19.323	0	230	230	2	1	-10921639	210.048	215	137	255	4411	37.811	4.800	0.198	1.835
ID404257	404257	30	68.831	21.167	19.557	0	231	231	2	1	-10921639	206.048	204	140	255	4327	37.137	4.800	0.172	1.629
ID404259	404259	30	68.714	20.870	19.450	0	232	232	2	1	-10921639	212.810	216	154	255	4469	33.523	4.800	0.189	2.016
ID404255	404255	30	66.861	20.916	19.573	0	233	233	2	1	-10921639	202.524	207	131	255	4253	37.807	4.800	0.166	1.526
ID404261	404261	30	66.869	21.038	19.522	0	234	234	2	1	-10921639	204.524	216	133	255	4295	36.466	4.800	0.169	1.619
ID404262	404262	30	70.379	20.960	19.827	0	235	235	2	1	-10921639	203.238	197	140	250	4268	35.030	4.800	0.193	1.875
ID404260	404260	30	72.814	21.086	19.986	0	236	236	2	1	-10921639	197.095	204	137	255	4139	35.792	4.800	0.199	1.826
ID404263	404263	30	69.834	20.525	20.302	0	237	237	2	1	-10921639	187.667	196	123	250	3941	38.553	4.800	0.202	1.636
ID404268	404268	30	69.409	21.094	19.943	0	238	238	2	1	-10921639	184.429	184	131	241	3873	33.394	4.800	0.205	1.879
ID404265	404265	30	63.409	20.843	20.045	0	239	239	2	1	-10921639	171.286	181	109	228	3597	34.669	4.800	0.192	1.589
ID404264	404264	30	54.646	20.718	20.075	0	240	240	2	1	-10921639	166.619	177	103	212	3499	32.292	4.800	0.181	1.585
ID404270	404270	30	44.408	21.205	19.967	0	241	241	2	1	-10921639	157.000	164	113	194	3297	23.043	4.800	0.170	1.984
ID404271	404271	None	44.434	15.872	9.928	0	242	242	2	1	-10921639	120.714	123	78	164	2535	24.253	7.600	0.181	1.528
ID404272	404272	30	48.434	21.170	20.096	0	242	242	2	1	-10921639	155.190	149	107	192	3259	25.676	4.800	0.174	1.789
ID404269	404269	30	46.500	21.305	20.327	0	243	243	2	1	-10921639	151.190	148	107	187	3175	25.455	4.800	0.164	1.671
ID404266	404266	31	41.076	15.563	10.094	0	244	244	2	1	-10921639	130.810	132	92	165	2747	24.488	7.600	0.166	1.524
ID404267	404267	30	50.073	21.147	20.228	0	244	244	2	1	-10921639	152.571	155	105	193	3204	26.696	4.800	0.174	1.693
ID404276	404276	31	40.639	15.445	10.173	0	245	245	2	1	-10921639	125.429	131	73	164	2634	28.079	7.600	0.163	1.251
ID404274	404274	31	41.605	15.578	10.027	0	246	246	2	1	-10921639	128.000	136	89	165	2688	23.971	4.800	0.180	1.630
ID404273	404273	31	41.966	15.898	10.058	0	247	247	2	1	-10921639	125.095	133	74	168	2627	26.868	7.600	0.175	1.387
ID404275	404275	31	48.775	15.862	10.279	0	248	248	2	1	-10921639	126.905	134	73	174	2665	33.418	7.600	0.192	1.222
ID404279	404279	32	53.114	14.340	11.258	0	251	251	2	1	-10921639	149.524	150	83	214	3140	40.510	4.800	0.164	1.040
ID404281	404281	32	56.997	14.419	11.221	0	252	252	2	1	-10921639	159.619	160	87	224	3352	41.292	4.800	0.177	1.165
ID404280	404280	32	58.468	14.431	11.033	0	253	253	2	1	-10921639	160.190	166	72	229	3364	45.296	4.800	0.165	1.004
ID404278	404278	32	60.333	13.892	11.499	0	254	254	2	1	-10921639	163.000	175	80	238	3423	44.259	2.000	0.164	1.039
ID404277	404277	32	51.306	13.979	11.284	0	255	255	2	1	-10921639	158.762	167	78	228	3334	38.767	4.800	0.143	1.022
ID404282	404282	33	48.976	15.914	10.756	0	256	256	2	1	-10921639	175.476	177	123	211	3685	26.261	4.800	0.165	1.897
ID404283	404283	32	44.241	13.379	12.118	0	256	256	2	1	-10921639	152.857	164	69	211	3210	42.414	4.800	0.137	0.870
ID404284	404284	33	54.691	15.414	10.774	0	257	257	2	1	-10921639	172.667	178	98	226	3626	33.419	7.600	0.164	1.456
ID404287	404287	33	52.969	16.189	10.396	0	258	258	2	1	-10921639	159.667	166	92	217	3353	40.422	4.800	0.163	1.109
ID404288	404288	32	43.973	12.991	12.411	0	258	258	2	1	-10921639	152.476	157	75	207	3202	40.262	4.800	0.139	0.924
ID404286	404286	32	43.014	12.997	12.305	0	259	259	2	1	-10921639	151.905	158	66	215	3190	42.412	4.800	0.141	0.885
ID404285	404285	33	58.443	16.305	10.519	0	259	259	2	1	-10921639	181.714	188	121	223	3816	28.066	4.800	0.187	2.043
ID404289	404289	33	61.633	15.809	10.746	0	260	260	2	1	-10921639	187.952	198	123	232	3947	32.273	4.800	0.187	1.831
ID404290	404290	33	67.075	16.468	10.702	0	261	261	2	1	-10921639	201.667	214	124	255	4235	38.301	7.600	0.177	1.587
ID404291	404291	None	44.625	13.204	12.184	0	261	261	2	1	-10921639	157.286	161	63	245	3303	48.780	4.800	0.128	0.730
ID404292	404292	33	76.238	16.676	11.071	0	262	262	2	1	-10921639	196.571	205	83	255	4128	52.475	4.800	0.202	1.257
ID404293	404293	33	72.554	16.929	11.364	0	263	263	2	1	-10921639	198.952	198	94	255	4178	51.612	4.800	0.193	1.246
ID404294	404294	33	63.823	16.402	11.059	0	264	264	2	1	-10921639	201.714	200	123	255	4236	42.074	4.800	0.164	1.347
ID404295	404295	34	68.976	17.955	12.256	0	264	264	2	1	-10921639	211.619	215	107	255	4444	41.820	4.800	0.171	1.475
ID404296	404296	34	70.261	18.037	12.682	0	265	265	2	1	-10921639	206.952	209	136	255	4346	35.718	4.800	0.179	1.762
ID404298	404298	35	43.128	8.394	20.642	0	266	266	2	1	-10921639	114.952	115	55	166	2414	37.271	2.000	0.154	0.824
ID404297	404297	34	69.581	17.198	12.104	0	266	266	2	1	-10921639	201.952	200	108	255	4241	42.406	4.800	0.171	1.393
ID404308	404308	35	43.762	8.684	20.548	0	267	267	2	1	-10921639	135.190	127	99	185	2839	27.566	2.000	0.146	1.251
ID404309	404309	36	41.474	10.602	27.742	0	267	267	2	1	-10921639	121.000	133	77	164	2541	25.203	4.800	0.171	1.405
ID404306	404306	34	70.928	16.943	12.068	0	267	267	2	1	-10921639	201.619	208	110	255	4234	42.187	2.000	0.171	1.397
ID404307	404307	37	44.341	10.270	16.370	0	267	267	2	1	-10921639	141.048	146	54	195	2962	44.356	2.000	0.134	0.753
ID404302	404302	36	42.189	10.624	27.560	0	268	268	2	1	-10921639	122.048	124	78	164	2563	26.149	4.800	0.173	1.379
ID404300	404300	37	47.294	9.865	17.038	0	268	268	2	1	-10921639	149.000	157	76	210	3129	35.672	2.000	0.139	1.017
ID404301	404301	35	43.002	8.455	21.077	0	268	268	2	1	-10921639	124.190	129	57	184	2608	38.795	2.000	0.130	0.737
ID404299	404299	34	68.465	16.711	11.935	0	268	268	2	1	-10921639	204.095	214	110	255	4286	42.483	4.800	0.166	1.365
ID404303	404303	34	70.066	16.342	11.777	0	269	269	2	1	-10921639	206.619	210	134	255	4339	35.396	4.800	0.177	1.760
ID404304	404304	35	49.803	8.435	20.888	0	269	269	2	1	-10921639	133.333	128	64	195	2800	40.521	2.000	0.161	0.912
ID404305	404305	36	48.055	10.317	27.627	0	269	269	2	1	-10921639	126.667	129	64	171	2660	31.438	4.800	0.204	1.363
ID404330	404330	36	55.554	10.892	28.024	0	270	270	2	1	-10921639	131.524	132	86	195	2762	29.161	2.000	0.196	1.481
ID404328	404328	34	70.595	16.525	11.715	0	270	270	2	1	-10921639	203.810	207	128	255	4280	41.235	2.000	0.171	1.440
ID404329	404329	35	45.628	8.828	20.136	0	270	270	2	1	-10921639	152.381	155	90	196	3200	30.377	4.800	0.160	1.382
ID404310	404310	34	77.529	16.595	11.780	0	271	271	2	1	-10921639	203.429	216	128	255	4272	45.118	4.800	0.200	1.504
ID404311	404311	38	46.078	13.500	12.569	0	271	271	2	1	-10921639	182.048	187	113	245	3823	35.726	4.800	0.130	1.169
ID404312	404312	35	45.845	8.693	20.512	0	271	271	2	1	-10921639	143.238	138	100	190	3008	27.630	4.800	0.147	1.332
ID404313	404313	36	57.468	10.783	28.126	0	271	271	2	1	-10921639	130.952	134	88	196	2750	32.060	2.000	0.210	1.416
ID404316	404316	35	41.431	8.531	20.865	0	272	272	2	1	-10921639	138.095	133	97	178	2900	23.973	2.000	0.136	1.383
ID404317	404317	36	65.043	10.969	28.096	0	272	272	2	1	-10921639	136.524	132	94	206	2867	35.370	2.000	0.218	1.382
ID404314	404314	34	71.650	16.632	12.078	0	272	272	2	1	-10921639	198.000	202	127	255	4158	45.974	4.800	0.178	1.301
ID404315	404315	38	48.648	13.474	12.697	0	272	272	2	1	-10921639	186.667	193	106	241	3920	37.185	7.600	0.132	1.167
ID404318	404318	34	58.789	15.810	13.106	0	273	273	2	1	-10921639	190.000	188	120	253	3990	40.552	2.000	0.141	1.157
ID404319	404319	36	65.735	10.972	27.995	0	273	273	2	1	-10921639	146.333	146	90	204	3073	33.153	2.000	0.227	1.633
ID404320	404320	34	47.353	15.092	13.591	0	274	274	2	1	-10921639	194.571	202	141	241	4086	29.517	4.800	0.124	1.450
ID404321	404321	36	73.894	10.764	28.025	0	274	274	2	1	-10921639	155.952	146	102	232	3275	38.432	2.000	0.233	1.532
ID404324	404324	34	53.021	12.888	13.641	0	275	275	2	1	-10921639	190.571	192	122	238	4002	28.252	4.800	0.138	1.636
ID404325	404325	36	64.985	10.528	27.870	0	275	275	2	1	-10921639	155.143	165	107	215	3258	34.806	4.800	0.219	1.604
ID404334	404334	34	62.243	13.190	13.348	0	276	276	2	1	-10921639	177.238	187	96	239	3722	44.584	2.000	0.163	1.114
ID404335	404335	36	62.106	10.323	27.834	0	276	276	2	1	-10921639	155.143	159	90	214	3258	32.900	4.800	0.213	1.654
ID404322	404322	34	72.020	14.076	13.157	0	277	277	2	1	-10921639	198.429	212	142	255	4167	34.908	4.800	0.203	1.918
ID404323	404323	36	66.025	10.104	27.675	0	277	277	2	1	-10921639	160.905	158	88	222	3379	37.395	4.800	0.220	1.552
ID404326	404326	34	64.155	14.047	13.226	0	278	278	2	1	-10921639	174.810	182	103	242	3671	39.037	4.800	0.188	1.417
ID404327	404327	36	58.378	9.859	27.726	0	278	278	2	1	-10921639	153.571	151	85	198	3225	32.372	4.800	0.206	1.620
ID404331	404331	34	57.599	13.774	12.585	0	279	279	2	1	-10921639	169.476	172	103	233	3559	39.284	6.293	0.169	1.249
ID404332	404332	39	49.919	18.129	22.834	0	279	279	2	1	-10921639	159.667	151	112	225	3353	30.847	2.000	0.128	1.173
ID404333	404333	36	60.442	9.391	27.504	0	279	279	2	1	-10921639	147.143	155	66	208	3090	42.371	4.800	0.206	1.188
ID404346	404346	39	51.344	18.234	22.679	0	280	280	2	1	-10921639	167.762	161	110	235	3523	35.323	2.000	0.125	1.053
ID404347	404347	36	58.672	9.563	27.456	0	280	280	2	1	-10921639	158.619	157	109	204	3331	28.416	4.800	0.197	1.835
ID404344	404344	34	50.111	13.818	13.434	0	280	280	2	1	-10921639	155.762	161	91	239	3271	42.367	2.000	0.127	0.830
ID404345	404345	40	44.630	10.085	19.383	0	280	280	2	1	-10921639	155.714	162	90	197	3270	32.713	4.800	0.140	1.170
ID404340	404340	36	56.994	9.000	27.000	0	281	281	2	1	-10921639	154.857	154	93	207	3252	31.498	4.800	0.200	1.638
ID404338	404338	40	48.647	10.852	19.287	0	281	281	2	1	-10921639	164.905	166	93	225	3463	37.898	2.000	0.130	1.002
ID404339	404339	39	48.056	18.792	22.447	0	281	281	2	1	-10921639	169.571	167	124	223	3561	30.557	2.000	0.116	1.158
ID404336	404336	41	42.263	13.356	11.441	0	281	281	2	1	-10921639	128.476	126	82	193	2698	34.401	4.800	0.158	1.019
ID404337	404337	34	41.652	13.800	13.822	0	281	281	2	1	-10921639	148.048	154	77	230	3109	45.568	2.000	0.082	0.493
ID404350	404350	40	57.043	9.993	19.674	0	282	282	2	1	-10921639	171.429	170	120	226	3600	29.703	4.800	0.176	1.731
ID404351	404351	36	61.435	9.347	27.317	0	282	282	2	1	-10921639	157.571	155	108	212	3309	31.309	4.800	0.208	1.736
ID404348	404348	41	47.901	13.383	13.191	0	282	282	2	1	-10921639	162.429	154	98	242	3411	44.994	4.800	0.159	0.992
ID404349	404349	34	48.661	13.383	13.191	0	282	282	2	1	-10921639	162.429	154	98	242	3411	44.994	4.800	0.159	0.992
ID404354	404354	36	63.395	9.022	27.078	0	283	283	2	1	-10921639	162.810	164	106	207	3419	29.986	4.800	0.217	1.937
ID404352	404352	41	47.885	14.026	11.302	0	283	283	2	1	-10921639	162.381	162	111	214	3410	29.966	6.139	0.138	1.315
ID404353	404353	40	61.967	9.768	19.930	0	283	283	2	1	-10921639	167.190	157	117	245	3511	31.893	2.000	0.170	1.524
ID404342	404342	40	58.491	9.380	20.147	0	284	284	2	1	-10921639	160.524	163	85	230	3371	38.870	4.800	0.191	1.325
ID404343	404343	36	54.827	8.878	26.972	0	284	284	2	1	-10921639	153.476	148	104	200	3223	29.963	4.800	0.191	1.644
ID404341	404341	41	51.138	13.742	11.328	0	284	284	2	1	-10921639	162.476	161	102	222	3412	31.459	2.000	0.135	1.230
ID404358	404358	36	56.323	8.256	26.771	0	285	285	2	1	-10921639	141.476	139	79	210	2971	39.457	4.800	0.202	1.207
ID404356	404356	42	41.592	15.319	18.955	0	285	285	2	1	-10921639	191.714	196	151	230	4026	21.385	4.800	0.103	1.680
ID404357	404357	40	55.391	9.418	20.252	0	285	285	2	1	-10921639	157.810	164	80	225	3314	39.654	4.800	0.175	1.184
ID404355	404355	41	56.928	13.869	10.969	0	285	285	2	1	-10921639	168.857	165	113	245	3546	33.687	2.000	0.144	1.263
ID404366	404366	42	48.216	15.838	19.045	0	286	286	2	1	-10921639	205.905	204	147	244	4324	23.115	4.800	0.121	1.925
ID404367	404367	40	54.526	9.317	20.369	0	286	286	2	1	-10921639	159.381	167	81	217	3347	37.505	4.800	0.171	1.243
ID404365	404365	41	61.941	13.948	11.199	0	286	286	2	1	-10921639	174.238	173	104	251	3659	37.517	2.000	0.153	1.231
ID404368	404368	36	61.122	8.064	26.730	0	286	286	2	1	-10921639	139.762	143	79	200	2935	38.943	2.000	0.214	1.265
ID404372	404372	36	65.090	8.004	26.499	0	287	287	2	1	-10921639	150.905	155	86	221	3169	40.062	2.000	0.199	1.248
ID404370	404370	42	45.313	15.615	18.908	0	287	287	2	1	-10921639	198.143	201	143	239	4161	23.911	4.800	0.114	1.695
ID404371	404371	40	51.900	9.341	20.546	0	287	287	2	1	-10921639	161.238	159	105	227	3386	32.325	2.000	0.150	1.298
ID404369	404369	41	72.477	13.904	11.178	0	287	287	2	1	-10921639	182.333	174	125	255	3829	38.977	2.000	0.184	1.451
ID404380	404380	36	63.278	7.911	26.154	0	288	288	2	1	-10921639	149.190	143	85	232	3133	37.476	2.000	0.191	1.276
ID404378	404378	42	44.654	15.783	19.134	0	288	288	2	1	-10921639	194.905	193	129	233	4093	26.922	7.600	0.106	1.386
ID404379	404379	40	52.303	9.506	20.402	0	288	288	2	1	-10921639	170.571	167	125	232	3582	30.134	4.800	0.150	1.475
ID404377	404377	41	69.759	13.910	11.457	0	288	288	2	1	-10921639	181.952	173	121	255	3821	40.092	2.000	0.174	1.346
ID404359	404359	41	66.846	14.100	11.498	0	289	289	2	1	-10921639	187.857	190	122	255	3945	38.441	2.000	0.165	1.387
ID404360	404360	40	51.192	9.399	20.734	0	289	289	2	1	-10921639	163.619	163	98	226	3436	33.463	4.800	0.145	1.238
ID404361	404361	36	57.952	7.617	26.014	0	289	289	2	1	-10921639	143.286	145	71	200	3009	34.718	2.000	0.192	1.331
ID404382	404382	40	45.139	9.313	20.615	0	290	290	2	1	-10921639	165.190	172	102	213	3469	28.894	4.800	0.125	1.274
ID404383	404383	36	48.039	7.706	25.604	0	290	290	2	1	-10921639	141.429	158	66	185	2970	37.555	4.800	0.176	1.128
ID404381	404381	41	66.321	14.102	11.453	0	290	290	2	1	-10921639	192.143	197	137	255	4035	36.241	4.800	0.168	1.524
ID404374	404374	None	49.471	15.086	18.362	0	291	291	2	1	-10921639	191.429	197	133	251	4020	38.292	2.000	0.095	0.865
ID404375	404375	40	40.248	9.286	21.465	0	291	291	2	1	-10921639	162.000	166	100	215	3402	29.247	4.800	0.126	1.240
ID404373	404373	41	70.059	14.193	11.596	0	291	291	2	1	-10921639	207.000	201	150	255	4347	33.499	4.800	0.182	1.905
ID404376	404376	36	42.206	8.091	24.938	0	291	291	2	1	-10921639	144.000	148	86	187	3024	31.180	4.800	0.135	1.101
ID404362	404362	41	75.267	13.897	11.726	0	292	292	2	1	-10921639	214.619	221	159	255	4507	36.078	4.800	0.192	1.912
ID404363	404363	40	44.552	9.573	21.886	0	292	292	2	1	-10921639	175.571	173	129	231	3687	25.349	2.000	0.110	1.375
ID404364	404364	43	50.040	16.677	22.087	0	292	292	2	1	-10921639	202.381	209	148	255	4250	30.431	2.000	0.110	1.313
ID404396	404396	40	48.384	8.922	22.181	0	293	293	2	1	-10921639	166.952	172	116	218	3506	25.015	4.800	0.152	1.757
ID404397	404397	43	44.474	16.938	22.206	0	293	293	2	1	-10921639	201.905	209	143	236	4240	25.988	2.000	0.105	1.473
ID404394	404394	41	77.059	13.805	11.706	0	293	293	2	1	-10921639	214.905	215	154	255	4513	37.399	4.800	0.195	1.876
ID404395	404395	None	41.732	21.764	19.861	0	293	293	2	1	-10921639	147.619	146	90	200	3100	34.886	2.000	0.110	0.836
ID404386	404386	40	48.046	8.743	22.777	0	294	294	2	1	-10921639	159.000	162	122	200	3339	24.087	7.600	0.157	1.788
ID404384	404384	41	77.991	13.955	11.556	0	294	294	2	1	-10921639	214.000	222	164	255	4494	33.357	4.800	0.211	2.238
ID404385	404385	43	47.566	16.984	22.375	0	294	294	2	1	-10921639	212.857	214	157	255	4470	27.246	4.800	0.103	1.458
ID404390	404390	43	50.924	17.328	22.303	0	295	295	2	1	-10921639	227.143	231	164	255	4770	24.957	4.800	0.117	1.902
ID404388	404388	44	47.506	20.997	20.312	0	295	295	2	1	-10921639	178.238	171	126	242	3743	36.551	2.000	0.102	0.907
ID404389	404389	40	51.142	9.133	22.144	0	295	295	2	1	-10921639	170.429	176	116	215	3579	29.676	4.800	0.168	1.653
ID404387	404387	41	75.499	13.704	11.678	0	295	295	2	1	-10921639	221.095	224	156	255	4643	32.871	4.800	0.198	2.222
ID404391	404391	41	75.151	13.859	12.054	0	296	296	2	1	-10921639	226.000	233	178	255	4746	30.663	4.800	0.202	2.480
ID404392	404392	40	47.147	9.523	21.209	0	296	296	2	1	-10921639	171.190	168	133	208	3595	21.252	4.800	0.133	1.894
ID404393	404393	44	52.326	19.581	21.881	0	296	296	2	1	-10921639	204.810	217	129	255	4301	43.149	4.800	0.117	0.994
ID404398	404398	41	73.704	13.782	11.835	0	297	297	2	1	-10921639	228.333	229	180	255	4795	28.294	4.800	0.195	2.635
ID404399	404399	40	55.327	9.720	21.020	0	297	297	2	1	-10921639	178.667	181	137	234	3752	25.311	4.800	0.157	1.915
ID404400	404400	44	53.708	20.939	20.561	0	297	297	2	1	-10921639	197.905	200	116	255	4156	43.445	4.800	0.129	1.039
ID404401	404401	43	45.897	17.441	22.351	0	297	297	2	1	-10921639	224.714	225	180	255	4719	23.122	6.277	0.110	1.928
ID404404	404404	40	52.128	9.805	20.574	0	298	298	2	1	-10921639	178.095	184	126	229	3740	27.805	4.800	0.155	1.720
ID404405	404405	43	45.853	18.433	22.565	0	298	298	2	1	-10921639	211.571	217	149	255	4443	30.693	7.600	0.105	1.310
ID404402	404402	41	72.213	13.791	11.808	0	298	298	2	1	-10921639	228.619	232	181	255	4801	27.534	4.800	0.190	2.649
ID404403	404403	44	55.282	21.167	20.104	0	298	298	2	1	-10921639	193.381	196	127	255	4061	38.975	2.000	0.118	1.051
ID404412	404412	43	49.474	19.013	22.365	0	299	299	2	1	-10921639	225.619	232	168	255	4738	24.124	7.600	0.122	2.040
ID404410	404410	40	60.201	10.164	20.446	0	299	299	2	1	-10921639	186.048	190	129	239	3907	31.283	4.800	0.179	1.804
ID404411	404411	44	56.789	21.268	20.137	0	299	299	2	1	-10921639	204.762	210	138	255	4300	39.096	2.000	0.121	1.133
ID404409	404409	41	71.663	13.602	11.792	0	299	299	2	1	-10921639	226.286	232	163	255	4752	30.601	4.800	0.186	2.317
ID404406	404406	41	71.097	13.621	11.781	0	300	300	2	1	-10921639	227.381	234	177	255	4775	28.621	4.800	0.185	2.476
ID404407	404407	40	59.114	10.015	20.266	0	300	300	2	1	-10921639	179.571	178	134	230	3771	28.786	4.800	0.182	1.918
ID404408	404408	44	57.985	21.303	20.228	0	300	300	2	1	-10921639	215.619	228	155	255	4528	38.943	4.800	0.134	1.309
ID404414	404414	45	40.458	14.066	18.712	0	301	301	2	1	-10921639	206.000	209	139	252	4326	28.233	4.800	0.093	1.237
ID404415	404415	40	52.135	9.686	19.808	0	301	301	2	1	-10921639	174.714	173	124	218	3669	29.915	4.800	0.154	1.557
ID404413	404413	41	70.872	13.577	11.748	0	301	301	2	1	-10921639	226.000	239	166	255	4746	30.249	4.800	0.181	2.291
ID404416	404416	44	61.933	21.589	20.106	0	301	301	2	1	-10921639	199.762	201	125	255	4195	49.706	2.000	0.132	0.940
ID404426	404426	45	43.698	14.283	18.795	0	302	302	2	1	-10921639	198.381	198	104	253	4166	38.665	6.322	0.091	0.858
ID404427	404427	44	58.375	21.292	20.388	0	302	302	2	1	-10921639	227.143	243	158	255	4770	32.008	4.800	0.142	1.768
ID404424	404424	41	64.556	13.683	11.900	0	302	302	2	1	-10921639	221.000	227	165	255	4641	28.725	4.800	0.162	2.140
ID404425	404425	40	50.843	9.846	19.420	0	302	302	2	1	-10921639	173.810	180	128	222	3650	27.856	4.800	0.147	1.599
ID404418	404418	40	45.901	10.029	19.239	0	303	303	2	1	-10921639	158.810	156	113	206	3335	28.421	4.800	0.141	1.379
ID404419	404419	44	60.916	20.426	20.798	0	303	303	2	1	-10921639	228.238	242	168	255	4793	30.682	4.800	0.160	2.054
ID404417	404417	41	62.446	13.820	11.699	0	303	303	2	1	-10921639	206.524	213	164	255	4337	28.852	4.800	0.158	1.950
ID404422	404422	44	55.096	19.439	20.455	0	304	304	2	1	-10921639	226.238	230	157	255	4751	29.811	4.800	0.135	1.803
ID404423	404423	46	58.138	21.471	20.421	0	304	304	2	1	-10921639	228.095	233	165	255	4790	29.334	4.800	0.146	1.980
ID404420	404420	41	60.789	13.788	11.316	0	304	304	2	1	-10921639	198.857	208	125	255	4176	36.696	4.800	0.150	1.414
ID404421	404421	None	44.993	12.974	18.366	0	304	304	2	1	-10921639	195.238	198	151	234	4100	26.533	4.800	0.118	1.548
ID404430	404430	41	55.420	13.929	10.892	0	305	305	2	1	-10921639	194.238	200	123	248	4079	34.822	4.800	0.148	1.439
ID404431	404431	46	60.248	21.083	20.433	0	305	305	2	1	-10921639	230.333	238	179	255	4837	25.689	4.800	0.152	2.372
ID404436	404436	41	51.353	13.113	12.433	0	306	306	2	1	-10921639	193.857	198	125	246	4071	36.049	4.800	0.133	1.259
ID404437	404437	46	60.844	21.025	20.646	0	306	306	2	1	-10921639	220.143	227	160	255	4623	33.132	4.800	0.152	1.749
ID404428	404428	41	47.924	13.232	12.217	0	307	307	2	1	-10921639	183.524	188	112	235	3854	35.247	4.800	0.129	1.186
ID404429	404429	46	56.792	21.442	20.521	0	307	307	2	1	-10921639	218.857	226	155	255	4596	32.426	4.800	0.140	1.653
ID404434	404434	41	52.920	13.398	11.970	0	308	308	2	1	-10921639	181.524	187	117	235	3812	34.678	4.800	0.146	1.336
ID404435	404435	46	63.877	21.609	20.339	0	308	308	2	1	-10921639	204.905	215	134	255	4303	41.199	2.000	0.144	1.253
ID404438	404438	41	50.903	13.494	11.593	0	309	309	2	1	-10921639	181.762	178	121	247	3817	33.240	4.800	0.137	1.317
ID404439	404439	46	63.009	21.592	20.348	0	309	309	2	1	-10921639	208.762	213	153	255	4384	37.449	4.800	0.150	1.456
ID404432	404432	41	46.124	13.738	11.157	0	310	310	2	1	-10921639	172.857	171	134	230	3630	29.411	4.800	0.124	1.296
ID404433	404433	46	65.031	21.674	20.348	0	310	310	2	1	-10921639	207.429	218	151	255	4356	37.187	4.800	0.153	1.484
ID404440	404440	41	41.026	13.671	10.166	0	311	311	2	1	-10921639	155.048	156	117	208	3256	28.133	7.600	0.110	1.095
ID404441	404441	46	69.423	21.609	20.356	0	311	311	2	1	-10921639	205.476	214	146	255	4315	40.956	4.800	0.168	1.441
ID404443	404443	41	42.007	13.861	10.165	0	312	312	2	1	-10921639	159.048	158	113	208	3340	29.952	7.600	0.119	1.131
ID404444	404444	46	66.357	21.847	20.430	0	312	312	2	1	-10921639	206.619	201	151	255	4339	35.792	4.800	0.157	1.569
ID404445	404445	46	73.153	21.939	20.532	0	313	313	2	1	-10921639	195.905	204	130	255	4114	45.857	4.800	0.181	1.312
ID404450	404450	46	70.512	21.936	20.343	0	314	314	2	1	-10921639	208.810	206	151	255	4385	37.249	3.200	0.163	1.570
ID404442	404442	46	69.799	21.789	20.427	0	315	315	2	1	-10921639	204.048	205	143	255	4285	37.409	4.800	0.167	1.561
ID404447	404447	46	72.960	22.004	20.670	0	316	316	2	1	-10921639	216.429	232	154	255	4545	38.767	4.800	0.186	1.750
ID404449	404449	46	75.032	21.851	20.296	0	317	317	2	1	-10921639	213.286	218	153	255	4479	34.949	4.800	0.191	1.954
ID404448	404448	46	72.476	21.686	20.281	0	318	318	2	1	-10921639	205.857	207	143	255	4323	37.174	4.800	0.182	1.705
ID404455	404455	46	71.577	21.671	20.075	0	319	319	2	1	-10921639	207.619	208	160	255	4360	35.817	4.800	0.180	1.772
ID404446	404446	46	67.151	21.503	20.082	0	320	320	2	1	-10921639	205.952	200	149	255	4325	35.400	4.800	0.170	1.688
ID404452	404452	46	71.171	21.613	19.930	0	321	321	2	1	-10921639	197.048	196	144	255	4138	39.327	4.800	0.173	1.480
ID404451	404451	46	72.006	21.447	20.079	0	322	322	2	1	-10921639	200.143	190	146	255	4203	36.490	2.000	0.165	1.553
ID404454	404454	46	72.918	21.416	20.111	0	323	323	2	1	-10921639	203.476	198	144	255	4273	36.678	2.000	0.165	1.570
ID404453	404453	46	67.137	21.565	20.244	0	324	324	2	1	-10921639	190.190	187	141	255	3994	37.729	2.000	0.167	1.442
ID404456	404456	46	73.548	21.507	20.143	0	325	325	2	1	-10921639	196.048	194	130	255	4117	41.885	4.800	0.188	1.481
ID404457	404457	46	72.296	21.475	20.219	0	326	326	2	1	-10921639	205.857	199	159	255	4323	33.891	4.800	0.173	1.788
ID404460	404460	46	69.142	21.597	20.064	0	327	327	2	1	-10921639	196.095	193	142	255	4118	34.984	4.800	0.186	1.756
ID404459	404459	46	64.886	21.585	20.250	0	328	328	2	1	-10921639	182.095	183	127	252	3824	35.138	4.800	0.177	1.558
ID404461	404461	46	69.746	21.832	20.260	0	329	329	2	1	-10921639	185.952	176	132	252	3905	35.410	4.800	0.184	1.632
ID404458	404458	46	74.657	21.979	20.287	0	330	330	2	1	-10921639	190.286	180	139	255	3996	36.409	4.800	0.193	1.690
ID404462	404462	46	78.508	22.136	20.292	0	331	331	2	1	-10921639	203.857	198	159	255	4281	33.441	4.800	0.208	2.096
ID404463	404463	46	78.449	22.193	20.250	0	332	332	2	1	-10921639	202.619	196	161	255	4255	33.002	4.800	0.204	2.078
ID404464	404464	46	74.888	22.035	20.294	0	333	333	2	1	-10921639	191.000	182	139	252	4011	33.386	4.800	0.206	1.952
ID404465	404465	46	81.520	22.119	20.282	0	334	334	2	1	-10921639	195.000	183	148	255	4095	36.745	4.800	0.215	1.875
ID404467	404467	46	78.734	22.023	20.344	0	335	335	2	1	-10921639	201.762	205	148	255	4237	34.595	4.800	0.211	2.034
ID404468	404468	46	75.888	22.138	20.540	0	336	336	2	1	-10921639	197.000	200	132	255	4137	37.744	4.800	0.209	1.808
ID404466	404466	46	63.077	22.347	20.679	0	337	337	2	1	-10921639	179.476	181	133	231	3769	30.039	4.800	0.192	1.928
ID404469	404469	46	63.141	22.367	20.548	0	338	338	2	1	-10921639	178.571	187	128	229	3750	32.515	4.800	0.198	1.812
ID404470	404470	46	72.197	22.357	20.144	0	339	339	2	1	-10921639	194.286	190	141	247	4080	34.131	4.800	0.200	1.901
ID404471	404471	46	72.155	22.572	20.612	0	340	340	2	1	-10921639	187.048	183	95	255	3928	50.790	4.800	0.196	1.209
