# Supplementary material for: Progressive enhancement of kinetic proofreading in T cell antigen discrimination from receptor activation to DAG generation
Source: eLife. 2022 Sep 20;11:e75263. doi: 10.7554/eLife.75263 (PMC9536835; doi:10.7554/eLife.75263)
Supplement: Figure 5—source data 1. — Each data table is the TrackMate ‘spot-statistics’ output of one cell over four cycles of blue-light illumination (frames 0–40, 100–140, 200–240, and 300–340, with 3 s interval between frames). We calculated the lifetime of TrackIDs that existed at the start of each period of blue-light illumination that did not last for the full period and fit the resulting lifetime distributions using custom Python scripts available at https://github.com/dbritain/KP-paper (copy archived at swh:1:rev:167fa456901903740f0f3ee6a3e5324bc45207ea, Britain, 2022). [file elife-75263-fig5-data1.zip › Fig5SourceData/LAT/lat3/cell1.csv]

Label	ID	TRACK_ID	QUALITY	POSITION_X	POSITION_Y	POSITION_Z	POSITION_T	FRAME	RADIUS	VISIBILITY	MANUAL_COLOR	MEAN_INTENSITY	MEDIAN_INTENSITY	MIN_INTENSITY	MAX_INTENSITY	TOTAL_INTENSITY	STANDARD_DEVIATION	ESTIMATED_DIAMETER	CONTRAST	SNR
ID241827	241827	0	13183.755	57.037	13.725	0	0	0	2	1	-10921639	61437.429	65535	44185	65535	1290186	6809.313	4.800	0.133	2.116
ID241826	241826	1	17338.783	49.166	14.071	0	0	0	2	1	-10921639	56744.857	61998	38410	65535	1191642	10783.214	4.800	0.163	1.472
ID241831	241831	2	21852.734	41.936	42.979	0	0	0	2	1	-10921639	50430.905	45706	37026	65535	1059049	11386.575	2.000	0.199	1.469
ID241830	241830	3	25494.891	37.804	28.959	0	0	0	2	1	-10921639	47932.190	40615	33655	65535	1006576	13141.984	2.000	0.259	1.502
ID241829	241829	4	14609.371	53.715	23.819	0	0	0	2	1	-10921639	51395.476	48714	35015	65535	1079305	9785.221	2.000	0.124	1.157
ID241828	241828	5	10938.380	52.206	18.996	0	0	0	2	1	-10921639	60147.857	65535	39317	65535	1263105	8535.497	4.800	0.091	1.179
ID241835	241835	6	25742.240	63.786	57.950	0	0	0	2	1	-10921639	47799.333	45059	30543	65535	1003786	12717.663	2.000	0.284	1.661
ID241834	241834	7	19128.846	24.427	51.095	0	0	0	2	1	-10921639	45322.333	43463	26576	65535	951769	11323.500	2.000	0.194	1.301
ID241833	241833	8	12191.177	26.949	46.802	0	0	0	2	1	-10921639	41825.429	38698	30491	60756	878334	7605.881	2.000	0.096	0.965
ID241832	241832	9	24414.975	14.468	46.836	0	0	0	2	1	-10921639	45907.476	43246	24815	65535	964057	14362.338	2.000	0.285	1.418
ID241838	241838	None	9232.425	31.067	74.164	0	0	0	2	1	-10921639	17113.857	16381	10450	31431	359391	5253.123	2.000	0.225	1.196
ID241837	241837	10	23322.514	43.337	64.448	0	0	0	2	1	-10921639	40263.190	38136	23965	65535	845527	13976.697	2.000	0.256	1.175
ID241836	241836	11	8600.751	38.993	60.371	0	0	0	2	1	-10921639	28973.143	28739	20281	41276	608436	5491.787	2.000	0.121	1.140
ID241859	241859	10	21045.768	43.500	64.767	0	1	1	2	1	-10921639	35351.190	33079	18633	63542	742375	12971.025	2.000	0.269	1.155
ID241858	241858	11	7873.699	38.577	60.412	0	1	1	2	1	-10921639	25826.048	24706	19715	37527	542347	5063.216	7.600	0.129	1.162
ID241857	241857	6	23982.672	63.773	58.075	0	1	1	2	1	-10921639	40610.857	37230	25627	65535	852828	12084.389	2.000	0.300	1.551
ID241856	241856	7	15605.870	24.331	51.138	0	1	1	2	1	-10921639	38570.095	37499	26694	58782	809972	9246.892	2.000	0.174	1.235
ID241851	241851	4	13471.281	53.491	23.848	0	1	1	2	1	-10921639	42713.143	39742	27733	65535	896976	11608.210	2.000	0.105	0.697
ID241850	241850	5	15460.841	52.476	18.980	0	1	1	2	1	-10921639	56233.524	61965	32422	65535	1180904	11167.744	2.000	0.133	1.181
ID241849	241849	0	16688.951	56.843	14.258	0	1	1	2	1	-10921639	59478.000	65535	38981	65535	1249038	8737.810	4.800	0.174	2.019
ID241848	241848	1	22316.615	49.030	14.102	0	1	1	2	1	-10921639	51375.667	49300	33173	65535	1078889	11980.763	2.000	0.218	1.536
ID241855	241855	8	8769.704	27.008	47.328	0	1	1	2	1	-10921639	36642.905	34793	27610	50985	769501	6301.925	2.000	0.082	0.885
ID241854	241854	9	19675.607	14.024	46.322	0	1	1	2	1	-10921639	38916.095	34155	25688	65535	817238	11805.892	2.000	0.225	1.212
ID241853	241853	2	19136.303	41.809	42.745	0	1	1	2	1	-10921639	41999.667	39562	29018	65535	881993	11034.003	2.000	0.191	1.221
ID241852	241852	3	22911.826	38.027	29.295	0	1	1	2	1	-10921639	41651.190	36276	28744	65535	874675	12560.733	2.000	0.248	1.317
ID241863	241863	4	11535.379	53.456	23.535	0	2	2	2	1	-10921639	40340.381	39260	23804	64873	847148	11878.313	2.000	0.086	0.540
ID241862	241862	5	15094.667	52.232	18.933	0	2	2	2	1	-10921639	58160.667	63386	36091	65535	1221374	9132.721	4.800	0.136	1.526
ID241861	241861	0	15798.344	56.716	14.206	0	2	2	2	1	-10921639	59863.619	65535	40970	65535	1257136	8096.911	4.800	0.164	2.087
ID241860	241860	1	17404.822	49.095	14.246	0	2	2	2	1	-10921639	48962.286	48450	34382	65535	1028208	10941.734	2.000	0.148	1.156
ID241867	241867	8	7636.948	26.966	47.152	0	2	2	2	1	-10921639	33853.810	32984	27058	48204	710930	5181.912	2.000	0.076	0.917
ID241866	241866	9	17971.711	14.126	46.185	0	2	2	2	1	-10921639	35274.333	33825	20489	62286	740761	10653.050	2.000	0.215	1.171
ID241865	241865	2	16169.661	41.664	42.670	0	2	2	2	1	-10921639	40638.000	38934	27695	61270	853398	9773.939	2.000	0.167	1.192
ID241864	241864	3	20916.287	38.388	29.636	0	2	2	2	1	-10921639	39832.095	35742	27247	65535	836474	12687.588	2.000	0.226	1.158
ID241871	241871	None	7961.547	30.553	74.679	0	2	2	2	1	-10921639	15855.000	14945	9628	26850	332955	4838.794	2.000	0.240	1.268
ID241870	241870	10	15614.269	43.574	64.866	0	2	2	2	1	-10921639	30299.857	28937	19210	51722	636297	9548.333	2.000	0.221	1.150
ID241869	241869	6	17468.287	63.233	57.360	0	2	2	2	1	-10921639	34635.190	33575	21382	56156	727339	10840.052	2.000	0.241	1.242
ID241868	241868	7	11404.231	24.498	51.271	0	2	2	2	1	-10921639	34204.381	33943	20466	51278	718292	8064.254	2.000	0.128	0.961
ID241811	241811	2	11127.703	41.743	42.669	0	3	3	2	1	-10921639	35557.333	33806	25740	50338	746704	6863.874	2.000	0.124	1.146
ID241810	241810	3	17620.775	38.039	29.650	0	3	3	2	1	-10921639	35534.381	31076	24465	63353	746222	10192.160	2.000	0.203	1.178
ID241809	241809	4	12254.177	53.613	23.280	0	3	3	2	1	-10921639	44169.429	41206	33674	64751	927558	9122.213	2.000	0.095	0.840
ID241808	241808	5	16046.766	52.266	19.007	0	3	3	2	1	-10921639	57573.952	60567	38594	65535	1209053	9035.264	4.800	0.153	1.693
ID241815	241815	10	13870.649	43.867	64.674	0	3	3	2	1	-10921639	27735.095	25646	16721	46669	582437	8258.232	2.000	0.215	1.186
ID241814	241814	6	15836.026	63.380	57.292	0	3	3	2	1	-10921639	31561.286	30524	18515	51439	662787	9449.096	4.800	0.249	1.331
ID241813	241813	7	11955.344	24.542	51.216	0	3	3	2	1	-10921639	36219.190	34311	27922	51590	760603	6485.647	2.000	0.146	1.422
ID241812	241812	9	16085.323	13.978	46.156	0	3	3	2	1	-10921639	34649.619	32795	24380	56628	727642	8426.200	2.000	0.203	1.390
ID241807	241807	1	18319.389	48.839	14.578	0	3	3	2	1	-10921639	47900.952	46391	32932	65535	1005920	11718.269	2.000	0.142	1.019
ID241806	241806	0	17640.990	56.363	14.300	0	3	3	2	1	-10921639	57412.762	65501	40313	65535	1205668	10149.842	4.800	0.172	1.658
ID241843	241843	2	7977.039	41.494	42.297	0	4	4	2	1	-10921639	31350.571	30703	23766	42958	658362	4719.901	2.000	0.097	1.170
ID241842	241842	3	14892.630	38.380	29.642	0	4	4	2	1	-10921639	32224.429	30052	21892	57285	676713	10006.501	2.000	0.172	0.945
ID241841	241841	5	15964.532	52.328	19.091	0	4	4	2	1	-10921639	53298.762	52416	36965	65535	1119274	9550.410	2.000	0.135	1.324
ID241840	241840	1	15672.591	48.927	14.540	0	4	4	2	1	-10921639	46404.905	45163	28985	65535	974503	10523.693	2.000	0.124	0.976
ID241847	241847	10	9534.651	43.997	64.691	0	4	4	2	1	-10921639	22688.000	20669	15366	36101	476448	6014.105	2.000	0.166	1.077
ID241846	241846	6	10052.970	63.409	57.056	0	4	4	2	1	-10921639	25403.762	26690	16244	36781	533479	6285.368	2.000	0.181	1.236
ID241845	241845	8	7885.201	27.367	47.625	0	4	4	2	1	-10921639	32668.952	32436	25216	45682	686048	4873.649	7.600	0.095	1.160
ID241844	241844	9	11325.341	13.718	46.044	0	4	4	2	1	-10921639	27910.667	24758	20480	46329	586124	6625.081	2.000	0.154	1.121
ID241839	241839	0	17697.762	56.302	14.228	0	4	4	2	1	-10921639	56082.000	55845	38670	65535	1177722	9971.666	4.800	0.166	1.600
ID241819	241819	3	10238.434	38.520	29.817	0	5	5	2	1	-10921639	27104.381	24262	20107	46065	569192	7110.165	2.000	0.138	0.925
ID241818	241818	5	15227.297	52.383	18.870	0	5	5	2	1	-10921639	47828.238	49838	26387	65535	1004393	11471.814	2.000	0.120	0.890
ID241817	241817	1	13848.935	48.948	14.811	0	5	5	2	1	-10921639	42811.238	41173	30765	65535	899036	8959.329	2.000	0.106	0.919
ID241816	241816	0	18828.000	56.075	14.260	0	5	5	2	1	-10921639	55316.905	55845	38911	65535	1161655	10011.322	4.800	0.179	1.677
ID241822	241822	10	8801.354	44.163	64.773	0	5	5	2	1	-10921639	21738.429	19890	13274	36351	456507	5373.549	2.000	0.153	1.074
ID241821	241821	6	8637.235	63.100	56.774	0	5	5	2	1	-10921639	23180.190	22052	14794	33131	486784	4673.047	2.000	0.170	1.444
ID241820	241820	8	7595.299	27.458	48.272	0	5	5	2	1	-10921639	33340.381	33220	24678	40889	700148	4208.133	7.600	0.101	1.451
ID241875	241875	3	7271.030	38.561	29.999	0	6	6	2	1	-10921639	25623.810	24395	19800	39425	538100	5629.715	2.000	0.090	0.753
ID241874	241874	5	15633.653	52.389	18.701	0	6	6	2	1	-10921639	47640.095	47878	29773	65535	1000442	10916.204	2.000	0.135	1.035
ID241873	241873	1	8513.067	48.260	14.711	0	6	6	2	1	-10921639	37894.952	36526	28668	53040	795794	6393.917	2.000	0.086	0.942
ID241872	241872	0	19761.188	56.013	13.999	0	6	6	2	1	-10921639	52902.190	52378	39288	65535	1110946	9629.626	2.000	0.181	1.684
ID241878	241878	10	9819.243	44.018	64.384	0	6	6	2	1	-10921639	23750.762	21651	17193	38396	498766	5898.876	2.000	0.165	1.140
ID241877	241877	6	7288.855	62.987	56.295	0	6	6	2	1	-10921639	22632.952	21760	17226	33183	475292	4269.544	2.000	0.131	1.227
ID241876	241876	8	7783.390	27.833	48.794	0	6	6	2	1	-10921639	30127.143	29915	20518	37928	632670	4629.934	4.800	0.119	1.379
ID241883	241883	5	7347.120	52.446	19.031	0	7	7	2	1	-10921639	37170.190	36956	26671	51297	780574	6282.966	2.000	0.063	0.702
ID241882	241882	0	18119.443	55.897	14.151	0	7	7	2	1	-10921639	47681.619	46093	35449	65535	1001314	10191.943	2.000	0.157	1.267
ID241886	241886	6	8113.662	62.888	56.640	0	7	7	2	1	-10921639	21066.524	18751	14199	32470	442397	4933.454	2.000	0.158	1.163
ID241885	241885	12	7852.280	41.961	42.342	0	7	7	2	1	-10921639	30561.714	29202	24508	43529	641796	5001.173	2.000	0.092	1.026
ID241884	241884	3	8301.741	38.716	30.101	0	7	7	2	1	-10921639	26587.048	24664	22015	39496	558328	4847.515	2.000	0.120	1.178
ID241891	241891	0	15749.148	55.961	14.192	0	8	8	2	1	-10921639	43455.238	38481	34930	65535	912560	9221.832	2.000	0.137	1.137
ID241894	241894	10	8289.560	44.148	64.216	0	8	8	2	1	-10921639	20154.095	17916	13392	33778	423236	5109.402	2.000	0.145	0.997
ID241893	241893	6	7058.966	62.900	56.220	0	8	8	2	1	-10921639	19656.238	19502	14969	30274	412781	4080.035	2.000	0.136	1.156
ID241892	241892	12	8288.729	42.125	42.700	0	8	8	2	1	-10921639	31187.095	29466	24602	43010	654929	5192.070	2.000	0.093	1.022
ID241879	241879	0	10978.837	55.757	14.060	0	9	9	2	1	-10921639	36994.286	35973	28201	57417	776880	7220.420	2.000	0.100	0.933
ID241881	241881	10	8448.335	44.154	64.049	0	9	9	2	1	-10921639	19942.381	18166	14058	32918	418790	4881.352	2.000	0.164	1.149
ID241880	241880	12	8933.749	41.997	42.996	0	9	9	2	1	-10921639	29807.619	28994	22473	43666	625960	5301.453	2.000	0.110	1.113
ID241823	241823	0	10477.114	55.992	14.106	0	10	10	2	1	-10921639	35594.762	34878	26935	51037	747490	5869.739	2.000	0.114	1.240
ID241825	241825	10	8040.965	43.814	64.225	0	10	10	2	1	-10921639	20703.143	18681	14275	33145	434766	5009.835	2.000	0.139	1.008
ID241824	241824	12	9301.933	41.705	43.022	0	10	10	2	1	-10921639	30499.381	28456	22784	45815	640487	5964.384	2.000	0.105	0.972
ID241890	241890	10	7680.341	43.794	64.419	0	11	11	2	1	-10921639	20040.238	18983	14478	28418	420845	4447.103	2.000	0.157	1.223
ID241889	241889	12	9009.061	41.629	43.380	0	11	11	2	1	-10921639	28064.524	26005	20286	42920	589355	6523.659	2.000	0.102	0.797
ID241888	241888	13	9427.441	60.912	24.431	0	11	11	2	1	-10921639	30982.286	28701	21967	43222	650628	5584.059	2.000	0.119	1.179
ID241887	241887	0	8057.342	56.171	13.559	0	11	11	2	1	-10921639	30891.524	29258	22968	45413	648722	5645.595	2.000	0.085	0.858
ID241895	241895	13	10511.263	60.309	24.616	0	12	12	2	1	-10921639	30821.381	28805	21471	43685	647249	6644.162	2.000	0.136	1.110
ID241896	241896	12	9446.584	41.293	43.488	0	12	12	2	1	-10921639	29318.048	27587	22855	44266	615679	6156.737	2.000	0.128	1.080
ID241899	241899	13	16730.986	60.412	24.851	0	13	13	2	1	-10921639	35197.524	33055	21306	61218	739148	10822.566	2.000	0.184	1.010
ID241901	241901	10	8414.542	42.840	64.069	0	13	13	2	1	-10921639	20397.286	18903	14435	32861	428343	4691.505	2.000	0.165	1.232
ID241900	241900	12	8248.458	41.033	43.613	0	13	13	2	1	-10921639	29374.619	27568	22666	40238	616867	4984.887	2.000	0.105	1.121
ID241907	241907	10	7098.271	42.633	63.847	0	14	14	2	1	-10921639	18389.190	17004	13392	28512	386173	4585.594	2.000	0.143	1.003
ID241906	241906	12	8283.987	41.414	43.417	0	14	14	2	1	-10921639	29519.048	29391	23568	39104	619900	5016.757	2.000	0.115	1.217
ID241905	241905	13	15431.824	60.081	25.110	0	14	14	2	1	-10921639	34249.333	31365	20692	56780	719236	9357.856	2.000	0.173	1.082
ID241903	241903	12	9799.164	41.782	43.917	0	15	15	2	1	-10921639	29121.190	27270	21519	43293	611545	6111.853	2.000	0.117	0.998
ID241902	241902	13	15181.149	59.811	25.775	0	15	15	2	1	-10921639	35327.857	33612	24985	56624	741885	8419.736	2.000	0.182	1.295
ID241904	241904	10	8096.873	42.061	63.928	0	15	15	2	1	-10921639	19877.952	17514	15011	33211	417437	4751.586	2.000	0.152	1.102
ID241913	241913	12	10375.367	41.964	43.582	0	16	16	2	1	-10921639	28184.857	26600	17458	45319	591882	7001.856	2.000	0.127	0.905
ID241912	241912	13	13110.367	59.652	26.396	0	16	16	2	1	-10921639	33956.048	33570	23365	50150	713077	7493.540	2.000	0.179	1.373
ID241898	241898	12	13164.215	42.333	43.880	0	17	17	2	1	-10921639	31575.476	30500	19715	53073	663085	8407.598	2.000	0.160	1.036
ID241897	241897	13	9822.467	59.508	26.715	0	17	17	2	1	-10921639	29347.429	28229	21774	44261	616296	6116.164	2.000	0.144	1.207
ID241911	241911	12	15221.179	42.783	43.797	0	18	18	2	1	-10921639	34414.667	31450	24923	56713	722708	8515.359	2.000	0.188	1.278
ID241910	241910	13	11681.695	59.298	26.969	0	18	18	2	1	-10921639	28292.333	26491	18756	46731	594139	7202.617	2.000	0.159	1.075
ID241915	241915	12	15716.148	42.863	43.387	0	19	19	2	1	-10921639	34159.952	33192	22109	54555	717359	9226.973	2.000	0.196	1.213
ID241914	241914	13	8549.501	59.490	26.993	0	19	19	2	1	-10921639	25607.429	25528	16338	43364	537756	6317.309	2.000	0.124	0.893
ID241909	241909	12	15637.538	42.930	43.436	0	20	20	2	1	-10921639	33496.667	30510	23039	57115	703430	9279.782	2.000	0.195	1.176
ID241908	241908	13	9739.589	59.084	26.914	0	20	20	2	1	-10921639	27495.571	26713	17415	43453	577407	6043.524	2.000	0.128	1.034
ID241919	241919	12	16091.286	42.589	43.606	0	21	21	2	1	-10921639	33886.190	32243	23526	54418	711610	9930.928	2.000	0.206	1.164
ID241918	241918	13	7466.208	58.649	26.917	0	21	21	2	1	-10921639	24984.333	24158	19304	35038	524671	4445.792	2.000	0.117	1.180
ID241917	241917	None	7152.928	49.763	19.923	0	21	21	2	1	-10921639	25398.333	24947	19040	35312	533365	4592.061	2.000	0.115	1.137
ID241916	241916	12	14375.989	42.526	43.273	0	22	22	2	1	-10921639	34761.762	32913	19894	51816	729997	8352.880	2.000	0.192	1.338
ID241922	241922	12	11883.136	42.608	43.265	0	23	23	2	1	-10921639	30752.857	29565	22746	43383	645810	6679.502	2.000	0.171	1.342
ID241921	241921	14	7200.135	47.635	37.479	0	23	23	2	1	-10921639	23328.619	20754	15814	34736	489901	6009.785	2.000	0.100	0.704
ID241920	241920	None	8159.958	59.106	27.106	0	23	23	2	1	-10921639	26462.381	26198	20758	37442	555710	4588.116	2.000	0.121	1.244
ID241923	241923	14	7859.662	47.357	37.588	0	24	24	2	1	-10921639	24983.810	23299	18194	37796	524660	5230.109	2.000	0.114	0.981
ID241924	241924	12	10307.071	42.724	43.206	0	24	24	2	1	-10921639	30530.286	29461	22194	40639	641136	5192.652	4.800	0.166	1.676
ID241927	241927	None	8062.044	22.560	41.234	0	25	25	2	1	-10921639	11979.952	11862	5643	20338	251579	4131.207	4.800	0.379	1.595
ID241926	241926	12	7758.300	42.607	43.383	0	26	26	2	1	-10921639	27743.238	26623	19762	37097	582608	5216.500	3.200	0.121	1.151
ID241925	241925	None	8542.622	46.894	37.659	0	26	26	2	1	-10921639	26309.952	24683	19847	35530	552509	4779.884	2.000	0.141	1.362
ID241928	241928	12	8073.413	42.807	43.641	0	27	27	2	1	-10921639	27756.286	27823	21193	38221	582882	4584.899	4.800	0.146	1.539
ID241930	241930	12	8871.444	42.306	43.059	0	28	28	2	1	-10921639	29165.714	28073	20069	39699	612480	5297.604	2.000	0.129	1.254
ID241929	241929	15	8752.103	48.247	23.971	0	28	28	2	1	-10921639	24974.048	23408	17014	38259	524455	5723.149	2.000	0.138	1.060
ID241933	241933	15	8606.462	48.094	24.262	0	29	29	2	1	-10921639	25484.476	25868	17656	35983	535174	5390.750	2.000	0.152	1.247
ID241931	241931	None	7846.291	47.724	25.009	0	31	31	2	1	-10921639	23797.905	22496	16131	33296	499756	5227.033	2.000	0.131	1.056
ID241934	241934	16	7252.725	42.454	43.918	0	32	32	2	1	-10921639	25657.238	25896	16697	34066	538802	5235.971	2.000	0.111	0.981
ID241932	241932	16	7392.365	42.206	43.459	0	33	33	2	1	-10921639	27570.048	26878	20706	36186	578971	4826.457	2.000	0.112	1.153
ID241935	241935	17	9084.548	42.259	43.363	0	39	39	2	1	-10921639	30263.952	29013	23672	41395	635543	4919.264	2.000	0.126	1.373
ID241936	241936	17	10011.334	42.292	43.497	0	40	40	2	1	-10921639	30609.000	28616	23606	43883	642789	5917.530	2.000	0.133	1.215
ID241938	241938	17	10160.763	42.454	43.343	0	41	41	2	1	-10921639	31281.143	28602	22817	43954	656904	6715.976	2.000	0.112	0.941
ID241937	241937	18	8570.930	37.354	42.409	0	41	41	2	1	-10921639	29218.429	27615	18275	43066	613587	6848.839	2.000	0.111	0.853
ID241942	241942	17	10958.023	42.723	42.914	0	42	42	2	1	-10921639	31703.000	29698	21646	51661	665763	7460.407	2.000	0.121	0.916
ID241941	241941	18	12264.946	37.414	42.682	0	42	42	2	1	-10921639	33014.333	30316	23663	50881	693301	8164.124	2.000	0.153	1.073
ID241939	241939	18	13612.825	37.565	42.476	0	43	43	2	1	-10921639	37539.905	35747	25995	55226	788338	8785.368	2.000	0.152	1.129
ID241940	241940	17	9531.688	42.473	42.920	0	43	43	2	1	-10921639	34512.810	33537	25443	47680	724769	6012.259	2.000	0.105	1.087
ID241947	241947	17	13012.445	42.634	42.835	0	44	44	2	1	-10921639	35449.714	33560	22685	54286	744444	8237.948	2.000	0.154	1.150
ID241946	241946	18	15826.060	37.597	42.220	0	44	44	2	1	-10921639	37894.238	36025	25972	61483	795779	9514.792	2.000	0.171	1.162
ID241948	241948	None	7179.938	32.542	45.968	0	44	44	2	1	-10921639	25140.190	23535	17831	42363	527944	6054.446	2.000	0.069	0.535
ID241955	241955	19	8287.689	49.868	23.042	0	45	45	2	1	-10921639	23821.429	22841	16541	36153	500250	5186.742	2.000	0.126	1.025
ID241957	241957	17	10698.574	42.720	43.139	0	45	45	2	1	-10921639	32544.429	32215	23752	46131	683433	6576.394	2.000	0.134	1.169
ID241956	241956	18	16120.356	37.477	42.225	0	45	45	2	1	-10921639	36506.429	33329	24470	58475	766635	10456.981	2.000	0.183	1.079
ID241951	241951	17	11985.550	42.247	42.812	0	46	46	2	1	-10921639	36422.714	35945	24961	49644	764877	6711.425	2.000	0.145	1.378
ID241950	241950	18	16243.969	37.334	42.101	0	46	46	2	1	-10921639	38335.476	34901	25636	59150	805045	9523.045	2.000	0.183	1.247
ID241949	241949	19	8111.053	49.613	22.950	0	46	46	2	1	-10921639	24416.333	22888	16348	37064	512743	5708.653	2.000	0.111	0.856
ID241943	241943	20	9102.712	46.387	36.819	0	47	47	2	1	-10921639	26258.476	23804	20102	41569	551428	5843.772	2.000	0.119	0.956
ID241945	241945	17	13227.679	41.921	42.858	0	47	47	2	1	-10921639	40205.857	41328	27133	56803	844323	7748.789	2.000	0.140	1.275
ID241944	241944	18	15593.194	37.319	41.854	0	47	47	2	1	-10921639	41132.571	40096	30118	61558	863784	9404.410	2.000	0.153	1.161
ID241954	241954	17	10376.397	41.840	43.146	0	48	48	2	1	-10921639	33501.333	33055	20943	46400	703528	6501.406	2.000	0.120	1.102
ID241953	241953	18	12598.410	37.245	41.446	0	48	48	2	1	-10921639	37562.524	36616	23776	52525	788813	8099.818	2.000	0.165	1.310
ID241952	241952	20	9103.845	45.960	36.824	0	48	48	2	1	-10921639	24693.381	22968	18874	42098	518561	5765.209	2.000	0.123	0.938
ID241961	241961	17	10883.720	42.142	42.907	0	49	49	2	1	-10921639	34427.524	34373	23478	44691	722978	6026.357	2.000	0.143	1.430
ID241960	241960	18	12209.294	37.197	41.246	0	49	49	2	1	-10921639	35959.810	35393	24456	50721	755156	7313.239	2.000	0.149	1.279
ID241959	241959	20	11165.828	46.219	36.858	0	49	49	2	1	-10921639	25764.476	22270	18596	45427	541054	6995.065	2.000	0.150	0.963
ID241958	241958	21	7201.771	49.923	22.713	0	49	49	2	1	-10921639	22814.095	21915	15011	34330	479096	4842.505	2.000	0.111	0.942
ID241971	241971	17	12064.974	42.007	42.633	0	50	50	2	1	-10921639	39899.286	41555	27360	54305	837885	7599.898	4.800	0.137	1.265
ID241970	241970	18	11572.316	36.755	41.047	0	50	50	2	1	-10921639	39947.524	40894	26638	51481	838898	6449.356	2.000	0.131	1.438
ID241969	241969	20	18689.301	46.557	36.888	0	50	50	2	1	-10921639	36024.810	31450	22359	64241	756521	11801.203	2.000	0.216	1.084
ID241968	241968	21	7866.554	50.308	21.845	0	50	50	2	1	-10921639	27935.238	26902	20659	38240	586640	4703.046	2.000	0.108	1.160
ID241967	241967	None	8644.958	58.743	19.244	0	50	50	2	1	-10921639	20204.857	22279	8891	29716	424302	6286.463	4.800	0.229	1.199
ID241973	241973	18	8321.687	36.654	41.016	0	51	51	2	1	-10921639	35235.571	35766	27761	42339	739947	4242.447	4.800	0.119	1.761
ID241972	241972	20	20044.740	46.849	37.171	0	51	51	2	1	-10921639	34045.429	32474	22057	62116	714954	11535.083	2.000	0.259	1.213
ID241963	241963	20	25817.516	46.989	36.931	0	52	52	2	1	-10921639	46051.190	40691	29839	65535	967075	13455.991	2.000	0.268	1.445
ID241962	241962	21	12251.036	50.045	21.879	0	52	52	2	1	-10921639	29888.143	27445	18695	51769	627651	7924.575	2.000	0.143	0.943
ID241966	241966	23	13475.567	26.789	51.313	0	52	52	2	1	-10921639	29917.000	28512	22491	41999	628257	6607.076	2.000	0.225	1.662
ID241965	241965	17	8648.733	42.464	41.612	0	52	52	2	1	-10921639	39720.810	39945	30311	48020	834137	4913.274	4.800	0.122	1.764
ID241964	241964	18	10554.984	36.786	40.259	0	52	52	2	1	-10921639	36984.857	37730	25821	49488	776682	6357.150	2.000	0.119	1.234
ID241979	241979	23	21578.508	26.166	51.136	0	53	53	2	1	-10921639	36047.381	33881	21264	62498	756995	11978.156	2.000	0.283	1.327
ID241978	241978	17	9588.539	42.424	43.332	0	53	53	2	1	-10921639	36433.524	35171	28522	48690	765104	6132.214	2.000	0.108	1.155
ID241977	241977	18	9281.004	36.757	39.700	0	53	53	2	1	-10921639	36675.048	36790	29183	45824	770176	4892.222	2.000	0.117	1.573
ID241976	241976	20	27008.334	47.085	36.973	0	53	53	2	1	-10921639	48109.190	42518	31808	65535	1010293	13613.314	2.000	0.287	1.575
ID241975	241975	21	11055.675	50.222	21.720	0	53	53	2	1	-10921639	30639.810	28663	20187	45810	643436	6847.660	2.000	0.140	1.100
ID241974	241974	22	12453.336	59.172	20.334	0	53	53	2	1	-10921639	24412.571	22728	13241	41168	512664	7622.917	2.000	0.215	1.135
ID241985	241985	23	25588.156	26.302	50.900	0	54	54	2	1	-10921639	39898.429	34684	18520	65535	837867	14104.997	2.000	0.335	1.421
ID241984	241984	17	9609.767	42.802	43.456	0	54	54	2	1	-10921639	33780.238	32951	24607	43916	709385	5382.676	4.800	0.135	1.490
ID241983	241983	18	9226.052	36.843	39.803	0	54	54	2	1	-10921639	32308.571	32436	26444	41409	678480	4918.931	4.800	0.127	1.477
ID241982	241982	20	25793.703	47.359	36.912	0	54	54	2	1	-10921639	44186.571	39558	27455	65535	927918	13438.247	2.000	0.293	1.489
ID241981	241981	21	9786.798	50.088	21.602	0	54	54	2	1	-10921639	27219.810	25665	18496	40408	571616	5607.276	7.600	0.154	1.296
ID241980	241980	22	15025.602	59.469	20.123	0	54	54	2	1	-10921639	28766.333	24900	18633	53110	604093	9529.478	2.000	0.207	1.036
ID241987	241987	21	12031.497	50.069	21.833	0	55	55	2	1	-10921639	31682.286	29325	22378	50447	665328	7022.576	2.000	0.146	1.150
ID241986	241986	22	21726.299	59.598	20.004	0	55	55	2	1	-10921639	35363.857	32555	17864	65535	742641	14186.760	2.000	0.253	1.008
ID241991	241991	23	25997.672	26.273	50.814	0	55	55	2	1	-10921639	49692.905	47812	29589	65535	1043551	12941.312	4.800	0.299	1.767
ID241990	241990	17	8382.425	42.704	43.688	0	55	55	2	1	-10921639	35499.190	35227	28054	46003	745483	5227.052	4.800	0.109	1.333
ID241989	241989	18	7674.994	37.340	39.020	0	55	55	2	1	-10921639	33746.619	32687	26590	44771	708679	4839.744	2.000	0.091	1.159
ID241988	241988	20	24083.033	47.576	36.830	0	55	55	2	1	-10921639	49043.048	48714	29631	65535	1029904	13255.032	4.800	0.268	1.563
ID241995	241995	17	9652.613	42.452	43.860	0	56	56	2	1	-10921639	30704.095	29178	21849	44124	644786	6198.036	2.000	0.125	1.103
ID241994	241994	20	24875.990	47.694	36.498	0	56	56	2	1	-10921639	44077.952	44558	26708	65535	925637	14571.987	2.000	0.289	1.358
ID241993	241993	21	10545.250	50.141	21.967	0	56	56	2	1	-10921639	26892.952	24550	20725	43864	564752	6466.558	2.000	0.140	1.023
ID241992	241992	22	24276.586	59.947	20.016	0	56	56	2	1	-10921639	33873.381	27053	16593	65535	711341	13835.230	2.000	0.309	1.155
ID241996	241996	23	24570.453	26.378	50.930	0	56	56	2	1	-10921639	47141.857	46447	28730	65535	989979	12478.989	4.800	0.289	1.695
ID242019	242019	17	8913.261	42.544	44.012	0	57	57	2	1	-10921639	31281.143	30278	23171	41919	656904	5070.497	4.800	0.128	1.400
ID242018	242018	None	9269.390	38.571	37.908	0	57	57	2	1	-10921639	30997.143	29580	21221	42736	650940	5557.443	2.000	0.124	1.233
ID242017	242017	20	24352.031	48.218	36.380	0	57	57	2	1	-10921639	44897.762	42887	26666	65535	942853	12900.061	2.000	0.283	1.537
ID242016	242016	21	12359.604	50.229	22.031	0	57	57	2	1	-10921639	28669.476	26000	20376	47803	602059	7395.023	2.000	0.163	1.087
ID242015	242015	22	25396.732	60.385	20.164	0	57	57	2	1	-10921639	39829.095	34099	21438	65535	836411	14551.495	2.000	0.302	1.268
ID242020	242020	23	26514.736	26.061	50.886	0	57	57	2	1	-10921639	49442.048	48615	31029	65535	1038283	12668.622	4.800	0.304	1.821
ID242008	242008	23	25013.266	26.017	50.796	0	58	58	2	1	-10921639	49715.619	47741	29334	65535	1044028	11711.113	4.800	0.276	1.839
ID242007	242007	17	9005.148	42.187	43.735	0	58	58	2	1	-10921639	30819.619	29957	21972	42348	647212	5523.912	2.000	0.121	1.208
ID242006	242006	20	22929.975	48.624	35.982	0	58	58	2	1	-10921639	41291.333	35194	23951	65535	867118	13383.200	2.000	0.258	1.265
ID242005	242005	21	11843.234	50.166	21.984	0	58	58	2	1	-10921639	26972.667	25032	17680	48095	566426	7628.085	2.000	0.153	0.937
ID242004	242004	22	26883.818	60.082	20.064	0	58	58	2	1	-10921639	43064.476	35638	25197	65535	904354	14494.046	2.000	0.290	1.337
ID242011	242011	25	10968.769	66.743	30.786	0	59	59	2	1	-10921639	21937.000	21023	10710	41470	460677	7528.559	2.000	0.210	1.013
ID242010	242010	21	13838.300	50.403	22.012	0	59	59	2	1	-10921639	30003.095	26930	19923	52903	630065	8954.538	2.000	0.174	0.991
ID242009	242009	22	29003.906	60.203	20.027	0	59	59	2	1	-10921639	45527.905	39586	25448	65535	956086	15329.207	2.000	0.326	1.460
ID242014	242014	23	24524.109	25.887	50.962	0	59	59	2	1	-10921639	51999.905	54480	34883	65535	1091998	12146.850	4.800	0.262	1.779
ID242013	242013	17	7839.115	42.483	43.700	0	59	59	2	1	-10921639	29818.000	30023	22189	42802	626178	5308.469	7.600	0.119	1.192
ID242012	242012	20	24647.945	48.797	35.861	0	59	59	2	1	-10921639	41932.381	39227	25778	65535	880580	13496.313	2.000	0.276	1.343
ID242003	242003	24	9034.921	22.738	53.618	0	60	60	2	1	-10921639	30210.429	29183	17099	47831	634419	10151.239	7.600	0.078	0.429
ID242002	242002	23	23427.477	25.835	50.905	0	60	60	2	1	-10921639	51670.905	51273	31790	65535	1085089	11943.959	4.800	0.259	1.780
ID242001	242001	17	12351.015	42.573	43.013	0	60	60	2	1	-10921639	32610.667	30448	22813	50537	684824	7475.062	2.000	0.165	1.235
ID242000	242000	20	21635.826	48.931	35.749	0	60	60	2	1	-10921639	39578.952	36422	22926	65535	831158	12107.244	2.000	0.241	1.268
ID241999	241999	25	12120.544	67.157	30.645	0	60	60	2	1	-10921639	25092.095	24442	13968	45678	526934	8610.762	2.000	0.173	0.859
ID241998	241998	21	11812.007	50.538	21.763	0	60	60	2	1	-10921639	29378.857	27988	17453	44148	616956	7588.486	2.000	0.167	1.110
ID241997	241997	22	26367.764	60.237	20.024	0	60	60	2	1	-10921639	46246.143	40545	25282	65535	971169	14152.312	2.000	0.277	1.419
ID242023	242023	25	19260.951	66.941	30.694	0	61	61	2	1	-10921639	31798.524	29008	16848	63584	667769	12624.712	2.000	0.229	0.938
ID242022	242022	21	14460.367	50.537	21.877	0	61	61	2	1	-10921639	30223.286	28120	18685	51080	634689	9199.105	2.000	0.188	1.041
ID242021	242021	22	28010.650	60.256	19.928	0	61	61	2	1	-10921639	46716.762	42193	24517	65535	981052	15207.867	2.000	0.303	1.430
ID242027	242027	23	21533.084	25.469	50.772	0	61	61	2	1	-10921639	50693.000	51873	32961	65535	1064553	12011.171	7.600	0.223	1.542
ID242026	242026	17	11976.562	42.568	42.690	0	61	61	2	1	-10921639	33424.000	33872	21977	48775	701904	7579.203	2.000	0.156	1.193
ID242025	242025	None	7411.870	30.979	42.027	0	61	61	2	1	-10921639	25296.524	24428	18808	40573	531227	4803.337	2.000	0.095	0.911
ID242024	242024	20	22722.209	48.977	35.687	0	61	61	2	1	-10921639	39385.952	33065	21495	65535	827105	13168.335	2.000	0.249	1.193
ID242028	242028	24	10212.919	22.616	53.902	0	61	61	2	1	-10921639	33681.476	33579	21061	53342	707311	9373.110	2.000	0.087	0.576
ID242064	242064	24	16862.213	22.623	54.156	0	62	62	2	1	-10921639	43621.952	43505	25320	65535	916061	13147.028	2.000	0.135	0.789
ID242059	242059	25	22317.131	66.996	30.751	0	62	62	2	1	-10921639	39299.905	35558	22227	65535	825298	13219.257	2.000	0.243	1.162
ID242058	242058	21	21335.514	50.351	22.034	0	62	62	2	1	-10921639	41381.286	36337	28791	65535	869007	12148.698	2.000	0.227	1.261
ID242057	242057	22	24808.695	60.357	19.802	0	62	62	2	1	-10921639	53056.857	57511	31331	65535	1114194	13701.990	3.200	0.261	1.605
ID242063	242063	23	19889.486	25.700	50.956	0	62	62	2	1	-10921639	56525.000	54078	40757	65535	1187025	9379.456	4.800	0.204	2.044
ID242062	242062	17	12991.065	42.463	42.825	0	62	62	2	1	-10921639	40568.857	40181	28276	55623	851946	7004.689	2.000	0.152	1.525
ID242061	242061	26	9513.292	20.581	41.266	0	62	62	2	1	-10921639	28652.524	26793	20173	43595	601703	6556.649	2.000	0.135	1.039
ID242060	242060	20	22020.381	48.990	35.679	0	62	62	2	1	-10921639	43406.952	38637	27469	65535	911546	12454.389	2.000	0.221	1.261
ID242039	242039	21	19372.721	50.336	21.875	0	63	63	2	1	-10921639	36941.476	33617	22836	64562	775771	11467.596	2.000	0.226	1.186
ID242038	242038	22	26745.537	60.360	19.845	0	63	63	2	1	-10921639	50538.476	54910	25268	65535	1061308	14520.631	2.000	0.297	1.594
ID242043	242043	17	12510.778	42.717	42.598	0	63	63	2	1	-10921639	33692.810	32691	23025	49932	707549	7458.849	2.000	0.161	1.255
ID242042	242042	26	10525.630	20.505	41.283	0	63	63	2	1	-10921639	27499.095	24437	20910	43737	577481	6753.754	2.000	0.161	1.127
ID242041	242041	20	14760.380	48.961	35.459	0	63	63	2	1	-10921639	34580.571	32045	24654	56255	726192	9449.411	2.000	0.171	1.071
ID242040	242040	25	21364.703	67.098	30.752	0	63	63	2	1	-10921639	34855.571	29646	20527	62593	731967	12691.875	2.000	0.264	1.149
ID242045	242045	24	19702.484	22.480	54.055	0	63	63	2	1	-10921639	41932.381	37248	21292	65535	880580	15195.280	7.600	0.194	0.896
ID242044	242044	23	20174.512	25.780	50.958	0	63	63	2	1	-10921639	51011.952	54315	34401	65535	1071251	10825.601	4.800	0.206	1.612
ID242035	242035	23	21455.365	25.795	50.951	0	64	64	2	1	-10921639	51849.000	53210	34118	65535	1088829	11592.935	3.200	0.221	1.622
ID242034	242034	17	15035.058	42.718	42.799	0	64	64	2	1	-10921639	35501.714	34127	24607	54683	745536	8166.845	4.800	0.195	1.419
ID242033	242033	26	17427.566	20.619	41.113	0	64	64	2	1	-10921639	31903.048	28130	20315	56628	669964	11096.768	2.000	0.228	1.066
ID242032	242032	20	10490.938	49.089	35.593	0	64	64	2	1	-10921639	31224.857	30302	22057	44714	655722	6047.612	2.000	0.141	1.280
ID242037	242037	27	9810.740	59.859	57.144	0	64	64	2	1	-10921639	18903.714	17736	12211	29528	396978	5089.188	4.800	0.257	1.519
ID242036	242036	24	20405.498	22.402	54.012	0	64	64	2	1	-10921639	43674.952	41786	24820	65535	917174	14496.582	7.600	0.191	0.965
ID242031	242031	25	19888.420	67.161	30.866	0	64	64	2	1	-10921639	35786.571	33442	19091	62933	751518	11334.462	2.000	0.242	1.232
ID242030	242030	21	23650.344	50.539	22.162	0	64	64	2	1	-10921639	40623.667	35945	22841	65535	853097	14494.429	2.000	0.266	1.178
ID242029	242029	22	25283.748	60.504	19.707	0	64	64	2	1	-10921639	50840.238	54173	24853	65535	1067645	13614.249	4.800	0.290	1.680
ID242051	242051	28	9429.199	30.145	42.452	0	65	65	2	1	-10921639	31605.619	29641	23715	47411	663718	6638.996	2.000	0.103	0.886
ID242050	242050	26	21210.461	20.650	41.120	0	65	65	2	1	-10921639	37725.333	31416	25131	65535	792232	12950.541	2.000	0.230	1.091
ID242049	242049	20	10331.090	49.018	35.222	0	65	65	2	1	-10921639	35493.143	34391	28574	48195	745356	5388.880	4.800	0.138	1.596
ID242048	242048	25	22736.959	66.936	30.778	0	65	65	2	1	-10921639	43335.905	39298	25755	65535	910054	12564.941	2.000	0.240	1.334
ID242055	242055	24	19903.562	22.321	54.065	0	65	65	2	1	-10921639	49452.810	51207	30075	65535	1038509	12468.122	7.600	0.187	1.247
ID242054	242054	23	19083.170	25.752	50.933	0	65	65	2	1	-10921639	55004.571	57110	39770	65535	1155096	10032.207	4.800	0.183	1.693
ID242053	242053	29	9545.515	63.930	49.265	0	65	65	2	1	-10921639	19426.190	17396	12310	31808	407950	5635.099	2.000	0.203	1.165
ID242052	242052	17	16598.588	42.581	42.652	0	65	65	2	1	-10921639	37635.571	36521	24111	63613	790347	11580.347	2.000	0.162	0.906
ID242056	242056	27	16894.061	59.895	57.743	0	65	65	2	1	-10921639	26862.952	25806	14393	48960	564122	9643.079	2.000	0.301	1.290
ID242047	242047	21	21550.590	50.422	22.275	0	65	65	2	1	-10921639	46381.762	42282	31813	65535	974017	11991.851	2.000	0.228	1.436
ID242046	242046	22	20561.850	60.498	19.561	0	65	65	2	1	-10921639	57713.905	65535	35643	65535	1211992	10611.315	4.800	0.219	1.954
ID242083	242083	28	13797.602	29.923	42.782	0	66	66	2	1	-10921639	37961.238	36110	27846	63117	797186	8810.661	2.000	0.133	1.010
ID242082	242082	17	14552.989	42.680	42.256	0	66	66	2	1	-10921639	41834.524	41541	26250	59504	878525	8377.622	2.000	0.147	1.283
ID242081	242081	26	23589.705	20.611	41.097	0	66	66	2	1	-10921639	40515.095	33631	23724	65535	850817	14128.215	2.000	0.253	1.159
ID242080	242080	20	8901.815	48.942	34.991	0	66	66	2	1	-10921639	33087.714	31653	25410	41805	694842	5123.852	2.000	0.120	1.381
ID242087	242087	27	20288.873	60.113	57.840	0	66	66	2	1	-10921639	32979.143	31393	18548	57757	692562	10931.155	2.000	0.294	1.371
ID242086	242086	24	20263.531	22.320	53.897	0	66	66	2	1	-10921639	51907.857	55726	31478	65535	1090065	11922.078	7.600	0.196	1.429
ID242085	242085	23	19591.684	25.965	50.784	0	66	66	2	1	-10921639	53590.429	52426	36904	65535	1125399	10551.585	2.000	0.180	1.549
ID242084	242084	29	14756.859	63.781	49.365	0	66	66	2	1	-10921639	25450.905	22477	15531	44285	534469	8905.718	2.000	0.264	1.193
ID242079	242079	25	21695.338	66.805	30.593	0	66	66	2	1	-10921639	43722.333	40559	25873	65535	918169	12909.589	2.000	0.223	1.237
ID242078	242078	21	21418.381	50.498	22.404	0	66	66	2	1	-10921639	47259.476	50249	26732	65535	992449	12922.732	2.000	0.223	1.332
ID242077	242077	22	20407.426	60.660	19.464	0	66	66	2	1	-10921639	58589.286	65535	41791	65535	1230375	9661.865	4.800	0.220	2.183
ID242076	242076	30	7667.756	3.000	0.000	0	66	66	2	1	-10921639	9758.238	8315	4075	25778	204923	5727.484	2.000	0.309	0.804
ID242067	242067	21	21168.129	50.484	22.438	0	67	67	2	1	-10921639	50086.429	52615	31572	65535	1051815	11830.195	4.800	0.223	1.546
ID242066	242066	22	18819.471	60.565	19.377	0	67	67	2	1	-10921639	60593.095	65535	43708	65535	1272455	7281.198	4.800	0.207	2.859
ID242065	242065	30	13137.388	3.000	0.000	0	67	67	2	1	-10921639	13523.381	11323	4457	33282	283991	8107.944	2.000	0.472	1.070
ID242071	242071	28	13364.380	30.234	43.084	0	67	67	2	1	-10921639	36330.524	34632	25056	57417	762941	8168.827	2.000	0.135	1.058
ID242070	242070	17	16064.871	42.706	42.098	0	67	67	2	1	-10921639	42703.619	41980	26940	62040	896776	9585.670	2.000	0.155	1.198
ID242069	242069	26	23885.984	20.461	41.065	0	67	67	2	1	-10921639	43847.095	39600	22893	65535	920789	14298.605	2.000	0.258	1.259
ID242068	242068	25	22480.072	66.807	30.408	0	67	67	2	1	-10921639	46475.762	41210	31492	65535	975991	12335.070	2.000	0.220	1.360
ID242075	242075	27	24840.047	59.805	57.765	0	67	67	2	1	-10921639	39827.762	37329	21651	63868	836383	12768.406	4.800	0.338	1.575
ID242074	242074	24	20321.193	22.190	54.030	0	67	67	2	1	-10921639	53668.429	53738	34746	65535	1127037	10169.422	7.600	0.196	1.728
ID242073	242073	23	17119.404	26.061	51.059	0	67	67	2	1	-10921639	48942.286	48686	35043	65535	1027788	9562.937	2.000	0.154	1.364
ID242072	242072	29	15887.161	63.310	48.879	0	67	67	2	1	-10921639	27610.190	24451	17434	50806	579814	9079.377	2.000	0.241	1.179
ID242098	242098	27	22945.568	59.932	57.528	0	68	68	2	1	-10921639	42600.810	42126	21566	64496	894617	13074.345	4.800	0.287	1.455
ID242097	242097	24	19812.010	22.171	54.121	0	68	68	2	1	-10921639	54591.524	55693	33811	65535	1146422	9653.745	7.600	0.192	1.821
ID242096	242096	23	14436.653	25.971	51.200	0	68	68	2	1	-10921639	44962.952	42608	30132	65535	944222	9802.945	7.600	0.125	1.020
ID242091	242091	25	23480.729	66.850	30.281	0	68	68	2	1	-10921639	48930.714	42320	32597	65535	1027545	11672.779	2.000	0.243	1.641
ID242090	242090	21	23259.945	50.639	22.382	0	68	68	2	1	-10921639	51577.476	51288	33069	65535	1083127	12029.694	4.800	0.249	1.707
ID242089	242089	22	19398.670	60.475	19.527	0	68	68	2	1	-10921639	58157.952	65535	38018	65535	1221317	10214.066	4.800	0.206	1.946
ID242088	242088	30	11095.099	3.000	0.000	0	68	68	2	1	-10921639	14096.714	13269	5580	31610	296031	7105.663	2.000	0.362	1.055
ID242095	242095	29	20138.553	63.423	48.570	0	68	68	2	1	-10921639	31612.333	28097	17552	58886	663859	13411.300	2.000	0.270	1.003
ID242094	242094	28	11611.156	30.403	43.745	0	68	68	2	1	-10921639	36297.381	34656	27804	50466	762245	6463.821	2.000	0.137	1.354
ID242093	242093	17	15172.325	42.911	41.904	0	68	68	2	1	-10921639	40821.286	39081	28120	60590	857247	8014.790	2.000	0.162	1.423
ID242092	242092	26	25339.131	20.646	41.163	0	68	68	2	1	-10921639	47763.952	44728	27270	65535	1003043	13373.251	2.000	0.276	1.544
ID242099	242099	30	7892.424	3.000	0.000	0	69	69	2	1	-10921639	9198.762	6568	4066	21113	193174	4931.944	2.000	0.377	1.021
ID242103	242103	26	27880.334	20.748	41.128	0	69	69	2	1	-10921639	48420.905	44842	28432	65535	1016839	14092.342	2.000	0.310	1.626
ID242102	242102	25	23953.688	66.692	30.142	0	69	69	2	1	-10921639	45494.619	42325	26874	65535	955387	12983.838	2.000	0.254	1.419
ID242101	242101	21	23921.631	50.575	22.401	0	69	69	2	1	-10921639	46258.333	46608	28611	65535	971425	12993.696	2.000	0.270	1.513
ID242100	242100	22	22682.240	60.455	19.309	0	69	69	2	1	-10921639	55195.286	58720	30821	65535	1159101	11740.799	4.800	0.248	1.868
ID242107	242107	23	9772.147	26.508	51.307	0	69	69	2	1	-10921639	37193.238	35105	28116	51845	781058	7603.124	2.000	0.119	1.039
ID242106	242106	29	19159.365	63.358	48.464	0	69	69	2	1	-10921639	28932.333	26609	15210	54366	607579	12132.617	2.000	0.303	1.110
ID242105	242105	28	9605.204	30.737	43.572	0	69	69	2	1	-10921639	31109.714	30524	24503	41640	653304	5473.257	2.000	0.136	1.364
ID242104	242104	17	8949.073	42.864	41.919	0	69	69	2	1	-10921639	32465.810	32701	24768	41909	681782	4956.471	2.000	0.118	1.385
ID242109	242109	27	21627.762	59.530	57.494	0	69	69	2	1	-10921639	40803.905	38080	23885	60392	856882	11810.447	4.800	0.314	1.651
ID242108	242108	24	21440.830	22.172	53.957	0	69	69	2	1	-10921639	50172.810	49621	35416	65535	1053629	11306.766	7.600	0.205	1.512
ID242115	242115	17	10785.703	43.044	41.556	0	70	70	2	1	-10921639	38779.762	39449	28286	55878	814375	6577.492	2.000	0.117	1.239
ID242114	242114	26	24876.994	20.845	41.262	0	70	70	2	1	-10921639	54806.286	53975	39482	65535	1150932	10604.551	4.800	0.274	2.222
ID242113	242113	25	22991.273	66.840	30.153	0	70	70	2	1	-10921639	53250.429	51056	35822	65535	1118259	11125.277	3.200	0.229	1.782
ID242112	242112	21	20902.859	50.551	22.499	0	70	70	2	1	-10921639	52722.048	53096	36077	65535	1107163	11142.614	4.800	0.215	1.676
ID242119	242119	24	18561.666	21.987	54.300	0	70	70	2	1	-10921639	55313.476	53880	36823	65535	1161583	9103.363	7.600	0.168	1.746
ID242118	242118	23	9976.684	25.924	51.340	0	70	70	2	1	-10921639	44166.952	42547	34212	57507	927506	7630.267	7.600	0.090	0.953
ID242117	242117	29	21724.229	63.142	48.226	0	70	70	2	1	-10921639	34523.714	29660	20574	60288	724998	12122.887	2.000	0.285	1.264
ID242116	242116	28	7862.285	31.006	43.700	0	70	70	2	1	-10921639	33262.619	32913	25216	41550	698515	4985.577	2.000	0.099	1.203
ID242121	242121	27	23626.303	59.330	57.461	0	70	70	2	1	-10921639	52196.524	51972	31761	65535	1096127	11580.634	4.800	0.281	1.977
ID242120	242120	31	16765.922	19.477	55.984	0	70	70	2	1	-10921639	40898.810	41130	20985	65535	858875	14128.462	2.000	0.154	0.773
ID242111	242111	22	18373.123	60.444	19.379	0	70	70	2	1	-10921639	60339.190	65535	39987	65535	1267123	8008.101	4.800	0.199	2.506
ID242110	242110	30	14814.665	3.000	0.000	0	70	70	2	1	-10921639	15627.143	12173	5987	39742	328170	9287.806	2.000	0.435	1.020
ID242131	242131	24	20051.521	22.093	54.187	0	71	71	2	1	-10921639	54176.000	53125	34916	65535	1137696	10325.274	7.600	0.184	1.629
ID242130	242130	23	9823.277	25.811	51.266	0	71	71	2	1	-10921639	39859.381	39515	29787	55174	837047	7553.433	7.600	0.085	0.829
ID242129	242129	29	15730.073	63.092	48.383	0	71	71	2	1	-10921639	30693.952	28064	18775	50022	644573	9257.854	2.000	0.223	1.210
ID242128	242128	28	9884.946	31.048	43.315	0	71	71	2	1	-10921639	33042.429	32564	23979	51155	693891	6817.156	2.000	0.101	0.888
ID242133	242133	27	24253.479	58.931	57.361	0	71	71	2	1	-10921639	54186.286	55722	35105	65535	1137912	9540.713	4.800	0.293	2.576
ID242132	242132	31	19035.314	19.537	56.341	0	71	71	2	1	-10921639	48397.905	43996	26718	65535	1016356	13720.783	7.600	0.196	1.155
ID242123	242123	22	19339.072	60.585	19.595	0	71	71	2	1	-10921639	58216.857	65535	35534	65535	1222554	10622.119	4.800	0.203	1.847
ID242122	242122	30	14098.005	3.000	0.000	0	71	71	2	1	-10921639	22498.429	19186	12146	41059	472467	7978.977	2.000	0.303	1.311
ID242127	242127	17	9434.042	42.090	41.319	0	71	71	2	1	-10921639	36847.190	37706	27710	44776	773791	4946.530	4.800	0.125	1.650
ID242126	242126	26	25395.031	20.951	41.332	0	71	71	2	1	-10921639	55602.571	57582	38608	65535	1167654	10506.399	4.800	0.285	2.348
ID242125	242125	25	23096.131	66.663	30.192	0	71	71	2	1	-10921639	52510.571	49890	31799	65535	1102722	11617.412	2.000	0.242	1.759
ID242124	242124	21	22605.062	50.708	22.559	0	71	71	2	1	-10921639	52314.905	48653	32432	65535	1098613	12712.260	4.800	0.235	1.568
ID242145	242145	27	25081.287	58.635	57.388	0	72	72	2	1	-10921639	51493.952	49498	31067	65535	1081373	11913.973	4.800	0.312	2.058
ID242144	242144	31	19537.006	19.337	56.407	0	72	72	2	1	-10921639	39538.476	38538	18742	65535	830308	15182.198	2.000	0.201	0.873
ID242135	242135	21	24525.115	50.699	22.617	0	72	72	2	1	-10921639	47413.905	46343	29745	65535	995692	13366.413	2.000	0.270	1.506
ID242134	242134	22	23022.932	60.733	19.359	0	72	72	2	1	-10921639	55758.857	55670	38774	65535	1170936	10013.762	4.800	0.256	2.266
ID242139	242139	28	12473.938	31.120	43.498	0	72	72	2	1	-10921639	33430.381	32092	22638	52038	702038	7823.796	2.000	0.149	1.106
ID242138	242138	26	25426.562	20.984	41.353	0	72	72	2	1	-10921639	55065.952	55953	40483	65535	1156385	10582.349	4.800	0.287	2.320
ID242137	242137	None	7027.417	70.862	31.331	0	72	72	2	1	-10921639	29247.476	28475	16825	43789	614197	7354.222	2.000	0.053	0.403
ID242136	242136	25	23852.047	66.542	30.061	0	72	72	2	1	-10921639	49247.476	46074	31487	65535	1034197	11966.506	2.000	0.259	1.692
ID242143	242143	24	20798.631	22.451	54.097	0	72	72	2	1	-10921639	50037.381	48865	26874	65535	1050785	11801.338	7.600	0.205	1.445
ID242142	242142	23	7428.539	26.131	50.811	0	72	72	2	1	-10921639	34019.762	34467	27039	45016	714415	4940.247	7.600	0.077	0.986
ID242141	242141	29	14067.724	62.935	48.589	0	72	72	2	1	-10921639	25815.762	22978	16641	46693	542131	8642.755	2.000	0.221	1.082
ID242140	242140	17	8730.430	42.484	42.519	0	72	72	2	1	-10921639	35164.048	35605	25967	42976	738445	4867.773	4.800	0.130	1.658
ID242147	242147	21	23628.617	50.842	22.706	0	73	73	2	1	-10921639	53414.571	54078	35232	65535	1121706	11912.023	4.800	0.246	1.773
ID242146	242146	22	17967.760	60.574	19.605	0	73	73	2	1	-10921639	58484.048	65535	36975	65535	1228165	9864.895	4.800	0.184	1.847
ID242151	242151	28	10594.532	30.620	43.671	0	73	73	2	1	-10921639	36185.381	35879	26916	48317	759893	6142.083	4.800	0.129	1.343
ID242150	242150	17	12825.500	43.010	41.921	0	73	73	2	1	-10921639	41316.476	41262	29872	51684	867646	6373.508	4.800	0.159	1.775
ID242149	242149	26	23832.697	20.999	41.612	0	73	73	2	1	-10921639	56402.190	65535	35289	65535	1184446	11810.767	4.800	0.264	1.994
ID242148	242148	25	21828.842	66.448	30.125	0	73	73	2	1	-10921639	52603.238	54163	29433	65535	1104668	12407.037	4.800	0.226	1.562
ID242155	242155	31	20391.602	19.433	56.355	0	73	73	2	1	-10921639	46691.619	45748	22713	65535	980524	15160.210	2.000	0.202	1.037
ID242154	242154	24	19608.963	22.231	54.335	0	73	73	2	1	-10921639	54677.143	55212	35038	65535	1148220	10438.629	7.600	0.195	1.711
ID242153	242153	23	9245.909	26.521	51.000	0	73	73	2	1	-10921639	37070.286	35057	28078	52832	778476	6606.231	2.000	0.107	1.081
ID242152	242152	29	15507.132	62.377	47.962	0	73	73	2	1	-10921639	28858.619	24994	18544	54683	606031	9858.113	2.000	0.200	0.975
ID242156	242156	27	23298.670	58.438	57.071	0	73	73	2	1	-10921639	53247.571	61743	29622	65535	1118199	13542.126	4.800	0.242	1.535
ID242179	242179	24	19236.482	22.266	54.286	0	74	74	2	1	-10921639	54656.238	55755	37706	65535	1147781	9896.175	7.600	0.192	1.776
ID242178	242178	23	12141.524	26.679	51.096	0	74	74	2	1	-10921639	40821.571	38665	31563	59500	857253	7174.962	2.000	0.140	1.400
ID242177	242177	29	12748.761	62.362	47.866	0	74	74	2	1	-10921639	28489.095	25075	18992	48922	598271	7708.694	2.000	0.170	1.076
ID242176	242176	28	7850.981	31.670	44.182	0	74	74	2	1	-10921639	35329.143	33423	28172	46155	741912	5482.665	4.800	0.111	1.292
ID242182	242182	33	7279.361	37.516	58.465	0	74	74	2	1	-10921639	27695.952	27346	21155	36686	581615	4412.957	6.298	0.117	1.319
ID242181	242181	27	22882.781	58.776	57.031	0	74	74	2	1	-10921639	59628.143	65535	43326	65535	1252191	7855.989	4.800	0.271	3.236
ID242180	242180	31	20369.975	19.382	56.435	0	74	74	2	1	-10921639	47546.857	48705	23984	65535	998484	14242.769	2.000	0.200	1.113
ID242171	242171	21	22174.213	50.758	22.632	0	74	74	2	1	-10921639	54578.857	55136	38325	65535	1146156	10609.089	4.800	0.234	1.949
ID242170	242170	22	18303.078	60.340	19.436	0	74	74	2	1	-10921639	60506.095	65535	42778	65535	1270628	7598.469	4.800	0.199	2.643
ID242175	242175	17	11270.215	43.000	42.000	0	74	74	2	1	-10921639	42935.667	43477	30770	52383	901649	6108.167	4.800	0.148	1.813
ID242174	242174	26	21977.609	21.074	41.607	0	74	74	2	1	-10921639	56131.238	62078	32942	65535	1178756	11682.941	4.800	0.228	1.786
ID242173	242173	25	20035.355	66.456	30.151	0	74	74	2	1	-10921639	56907.476	63032	35062	65535	1195057	10960.991	4.800	0.211	1.809
ID242172	242172	32	11474.538	24.838	23.933	0	74	74	2	1	-10921639	14303.238	12093	5628	35416	300368	7439.683	2.000	0.306	0.900
ID242159	242159	21	23301.557	50.503	22.743	0	75	75	2	1	-10921639	48066.190	48143	29041	65535	1009390	12594.190	4.800	0.253	1.540
ID242158	242158	32	12199.040	25.235	23.126	0	75	75	2	1	-10921639	15209.190	14289	5095	36677	319393	7782.225	2.000	0.359	1.033
ID242157	242157	22	22315.891	60.416	19.388	0	75	75	2	1	-10921639	57244.571	64250	37527	65535	1202136	10050.989	4.800	0.248	2.265
ID242163	242163	28	7998.562	31.698	43.855	0	75	75	2	1	-10921639	32468.333	32446	25561	41064	681835	4218.425	4.800	0.125	1.709
ID242162	242162	17	11664.891	42.273	42.411	0	75	75	2	1	-10921639	37076.000	36370	27705	54466	778596	6154.724	4.800	0.158	1.640
ID242161	242161	26	24816.352	20.978	41.540	0	75	75	2	1	-10921639	52529.476	56898	31950	65535	1103119	13374.497	4.800	0.266	1.649
ID242160	242160	25	24365.705	66.296	29.873	0	75	75	2	1	-10921639	53274.381	56203	27483	65535	1118762	13215.766	4.800	0.260	1.664
ID242167	242167	31	22693.211	18.973	56.630	0	75	75	2	1	-10921639	42690.000	39024	22525	65535	896490	15548.528	2.000	0.234	1.042
ID242166	242166	24	20511.357	22.217	54.201	0	75	75	2	1	-10921639	48471.952	47746	29325	65535	1017911	12155.951	7.600	0.191	1.280
ID242165	242165	23	8181.471	26.634	51.308	0	75	75	2	1	-10921639	32730.286	31733	24909	45777	687336	5938.671	2.000	0.107	1.066
ID242164	242164	29	12422.117	62.335	47.904	0	75	75	2	1	-10921639	25696.714	22950	17018	43760	539631	7495.269	2.000	0.184	1.064
ID242169	242169	33	8121.202	37.968	58.267	0	75	75	2	1	-10921639	25476.381	24267	18520	34226	535004	4542.640	2.000	0.138	1.359
ID242168	242168	27	25845.482	59.050	56.973	0	75	75	2	1	-10921639	55473.619	57563	32946	65535	1164946	10574.125	4.800	0.300	2.424
ID242211	242211	25	20660.938	66.304	30.035	0	76	76	2	1	-10921639	57217.190	65535	33419	65535	1201561	11286.326	4.800	0.215	1.793
ID242210	242210	21	22533.115	50.390	22.748	0	76	76	2	1	-10921639	51134.143	55797	30944	65535	1073817	12787.310	4.800	0.237	1.531
ID242209	242209	32	12008.151	25.529	22.135	0	76	76	2	1	-10921639	17014.381	17018	6011	37315	357302	8302.885	2.000	0.330	1.018
ID242208	242208	22	18300.877	60.353	19.374	0	76	76	2	1	-10921639	62299.190	65535	51292	65535	1308283	5293.294	4.800	0.211	4.099
ID242215	242215	29	11178.024	62.196	47.788	0	76	76	2	1	-10921639	28102.333	26571	20211	45172	590149	6744.135	2.000	0.145	1.058
ID242214	242214	28	8196.015	31.615	44.044	0	76	76	2	1	-10921639	34213.333	32994	25183	43373	718480	5390.133	4.800	0.111	1.265
ID242213	242213	17	12773.750	42.284	42.346	0	76	76	2	1	-10921639	43413.714	43227	32550	55873	911688	6469.420	4.800	0.155	1.798
ID242212	242212	26	22965.568	20.882	41.606	0	76	76	2	1	-10921639	54293.333	57908	30779	65535	1140160	12358.493	4.800	0.241	1.709
ID242219	242219	27	21718.498	58.872	56.920	0	76	76	2	1	-10921639	59953.762	63995	34132	65535	1259029	8810.909	4.800	0.253	2.746
ID242218	242218	31	22112.068	18.858	56.605	0	76	76	2	1	-10921639	47707.905	48388	23634	65535	1001866	15072.004	2.000	0.226	1.166
ID242217	242217	24	18459.760	22.280	54.305	0	76	76	2	1	-10921639	52946.476	53238	36238	65535	1111876	9851.171	7.600	0.178	1.624
ID242216	242216	23	10773.897	27.094	51.041	0	76	76	2	1	-10921639	39186.381	37414	28696	52874	822914	5703.055	2.000	0.117	1.438
ID242220	242220	33	9016.559	37.918	58.424	0	76	76	2	1	-10921639	30479.381	29863	22661	40105	640067	5428.791	2.000	0.128	1.279
ID242195	242195	22	22423.594	60.159	19.374	0	77	77	2	1	-10921639	58525.143	61695	46018	65535	1229028	7790.696	4.800	0.254	3.048
ID242199	242199	26	23825.018	20.518	41.553	0	77	77	2	1	-10921639	53227.952	59306	29669	65535	1117787	13274.930	4.800	0.263	1.672
ID242198	242198	25	22824.080	66.294	29.933	0	77	77	2	1	-10921639	53228.619	56879	30085	65535	1117801	12879.986	4.800	0.230	1.546
ID242197	242197	21	24653.734	50.328	22.864	0	77	77	2	1	-10921639	45142.524	43789	26052	65535	947993	14527.180	2.000	0.258	1.273
ID242196	242196	32	10817.195	26.518	21.625	0	77	77	2	1	-10921639	15108.190	14034	6389	28616	317272	6731.708	2.000	0.347	1.156
ID242203	242203	23	7064.508	26.850	51.173	0	77	77	2	1	-10921639	31526.571	31105	25721	40299	662058	4343.685	2.000	0.095	1.258
ID242202	242202	29	9800.460	62.173	47.392	0	77	77	2	1	-10921639	23670.857	20494	15640	39236	497088	6627.607	2.000	0.153	0.947
ID242201	242201	28	7337.452	31.057	43.955	0	77	77	2	1	-10921639	31317.048	31875	25466	40157	657658	4435.710	2.000	0.096	1.235
ID242200	242200	17	10864.371	42.653	42.533	0	77	77	2	1	-10921639	33759.524	33853	21750	48917	708950	7829.624	2.000	0.137	1.038
ID242207	242207	33	11008.987	37.294	58.380	0	77	77	2	1	-10921639	28853.476	27204	22043	42197	605923	5972.718	2.000	0.168	1.392
ID242206	242206	27	24392.678	59.277	56.971	0	77	77	2	1	-10921639	57425.048	63811	32720	65535	1205926	10735.959	4.800	0.290	2.407
ID242205	242205	31	24035.859	18.930	56.296	0	77	77	2	1	-10921639	47348.143	46608	27629	65535	994311	12556.194	2.000	0.252	1.516
ID242204	242204	24	15371.253	22.311	54.093	0	77	77	2	1	-10921639	43466.857	41083	29145	65535	912804	10763.881	7.600	0.138	0.980
ID242194	242194	33	18510.670	37.747	57.971	0	78	78	2	1	-10921639	34363.571	31572	20286	56029	721635	10190.132	2.000	0.247	1.335
ID242193	242193	27	24514.537	59.109	56.999	0	78	78	2	1	-10921639	58116.857	65535	36838	65535	1220454	10657.770	4.800	0.291	2.456
ID242192	242192	31	23801.459	18.912	56.256	0	78	78	2	1	-10921639	46267.905	41758	24777	65535	971626	14091.979	2.000	0.228	1.221
ID242183	242183	22	21541.814	59.836	19.556	0	78	78	2	1	-10921639	56181.905	55283	35180	65535	1179820	10516.494	4.800	0.230	1.995
ID242187	242187	26	23789.604	20.268	41.501	0	78	78	2	1	-10921639	52149.857	57554	27615	65535	1095147	13917.392	4.800	0.253	1.512
ID242186	242186	25	22869.162	66.015	30.009	0	78	78	2	1	-10921639	55769.857	57856	34982	65535	1171167	10151.305	4.800	0.236	2.098
ID242185	242185	21	25624.734	50.197	22.913	0	78	78	2	1	-10921639	46527.524	41753	26817	65535	977078	13602.115	2.000	0.274	1.473
ID242184	242184	36	8708.848	27.679	23.446	0	78	78	2	1	-10921639	16979.333	17538	8476	27077	356566	5503.891	4.800	0.270	1.313
ID242191	242191	24	18242.539	22.118	53.795	0	78	78	2	1	-10921639	47290.476	44256	33523	65535	993100	10888.908	7.600	0.169	1.253
ID242190	242190	29	11095.206	62.268	47.522	0	78	78	2	1	-10921639	26713.952	24116	20008	42551	560993	6870.444	2.000	0.165	1.099
ID242189	242189	28	11459.392	30.116	43.931	0	78	78	2	1	-10921639	32850.190	30260	23327	51935	689854	7113.560	2.000	0.137	1.113
ID242188	242188	17	10736.511	42.959	42.479	0	78	78	2	1	-10921639	35212.905	33390	25618	51000	739471	6528.627	2.000	0.137	1.297
ID242223	242223	21	24177.391	50.039	23.191	0	79	79	2	1	-10921639	52339.048	47755	34680	65535	1099120	11930.679	3.200	0.245	1.729
ID242222	242222	22	18874.406	59.494	19.419	0	79	79	2	1	-10921639	58891.143	65535	41272	65535	1236714	9305.111	4.800	0.197	2.085
ID242221	242221	34	8908.761	3.000	0.000	0	79	79	2	1	-10921639	17413.619	14841	9589	32635	365686	6352.438	2.000	0.212	0.960
ID242227	242227	26	22291.711	19.977	41.187	0	79	79	2	1	-10921639	56642.190	58503	43959	65535	1189486	9119.407	4.800	0.235	2.361
ID242226	242226	35	16727.289	69.094	31.364	0	79	79	2	1	-10921639	53493.952	54277	33811	65535	1123373	11164.185	4.800	0.150	1.247
ID242225	242225	25	17540.186	65.742	29.782	0	79	79	2	1	-10921639	61203.143	65535	44450	65535	1285266	6603.178	4.800	0.190	2.965
ID242224	242224	36	10487.050	25.908	24.014	0	79	79	2	1	-10921639	20547.762	18785	11980	34731	431503	5591.173	2.000	0.235	1.400
ID242231	242231	29	13127.825	62.115	47.512	0	79	79	2	1	-10921639	31258.857	28087	23530	52662	656436	8077.895	2.000	0.164	1.088
ID242230	242230	28	7543.195	30.283	43.491	0	79	79	2	1	-10921639	33805.238	33693	26817	44969	709910	4640.011	2.000	0.094	1.254
ID242229	242229	17	12307.454	43.002	42.037	0	79	79	2	1	-10921639	41914.143	42825	34207	54891	880197	5990.605	4.800	0.150	1.822
ID242228	242228	None	7737.391	38.281	41.011	0	79	79	2	1	-10921639	33941.190	32474	23913	45314	712765	6139.328	2.000	0.077	0.791
ID242235	242235	27	20655.779	58.411	57.121	0	79	79	2	1	-10921639	56528.857	65535	29589	65535	1187106	12300.075	4.800	0.210	1.597
ID242234	242234	33	21698.846	37.878	57.407	0	79	79	2	1	-10921639	43231.810	38878	30378	65535	907868	11226.165	2.000	0.243	1.504
ID242233	242233	31	22651.928	18.932	56.201	0	79	79	2	1	-10921639	51249.429	51599	31119	65535	1076238	12175.356	2.000	0.219	1.513
ID242232	242232	24	18091.650	22.185	53.981	0	79	79	2	1	-10921639	50650.286	50872	34396	65535	1063656	11350.290	2.000	0.157	1.208
ID242247	242247	22	22474.830	59.278	19.423	0	80	80	2	1	-10921639	56633.333	62366	36564	65535	1189300	10678.330	4.800	0.243	2.071
ID242246	242246	34	7342.751	3.000	0.000	0	80	80	2	1	-10921639	16988.048	15545	11810	28767	356749	4406.343	2.000	0.182	1.186
ID242251	242251	35	17346.869	69.107	31.482	0	80	80	2	1	-10921639	49722.190	49838	33726	65535	1044166	12411.534	2.000	0.164	1.128
ID242250	242250	25	20594.275	65.609	29.876	0	80	80	2	1	-10921639	57710.667	59797	40672	65535	1211924	8554.597	4.800	0.215	2.383
ID242249	242249	36	8295.614	27.595	24.486	0	80	80	2	1	-10921639	15263.524	14695	7777	26383	320534	5174.941	4.800	0.290	1.328
ID242248	242248	21	26655.615	50.058	23.085	0	80	80	2	1	-10921639	46509.714	39137	31525	65535	976704	13393.302	2.000	0.285	1.540
ID242255	242255	24	16945.861	22.622	53.694	0	80	80	2	1	-10921639	43800.714	43416	25235	65535	919815	12225.813	2.000	0.152	0.947
ID242254	242254	29	12049.161	61.850	47.578	0	80	80	2	1	-10921639	27569.048	25580	17198	44540	578950	7316.604	2.000	0.174	1.117
ID242253	242253	17	9359.403	43.321	41.842	0	80	80	2	1	-10921639	32987.143	32899	23700	42740	692730	4939.142	4.800	0.135	1.588
ID242252	242252	26	25036.162	20.059	41.189	0	80	80	2	1	-10921639	54495.571	53101	37286	65535	1144407	10865.266	4.800	0.273	2.150
ID242258	242258	27	22202.578	58.687	57.107	0	80	80	2	1	-10921639	59942.286	64104	44166	65535	1258788	7212.080	4.800	0.262	3.454
ID242257	242257	33	19735.299	38.213	57.000	0	80	80	2	1	-10921639	39970.095	37673	26557	55802	839372	9696.112	2.000	0.252	1.662
ID242256	242256	31	23396.188	18.931	56.052	0	80	80	2	1	-10921639	46633.333	46622	28243	65535	979300	13197.516	2.000	0.231	1.326
ID242307	242307	33	22764.295	38.417	56.470	0	81	81	2	1	-10921639	44927.714	41966	28781	65535	943482	11843.462	4.800	0.268	1.603
ID242306	242306	31	22565.963	18.806	55.658	0	81	81	2	1	-10921639	46521.381	46712	24900	65535	976949	14083.623	2.000	0.236	1.261
ID242305	242305	24	14388.391	22.657	53.844	0	81	81	2	1	-10921639	40446.524	39586	24602	65535	849377	11093.071	2.000	0.119	0.773
ID242304	242304	29	13042.680	61.954	47.757	0	81	81	2	1	-10921639	27687.333	26605	18662	47628	581434	7535.804	2.000	0.185	1.145
ID242308	242308	27	22066.010	58.805	57.017	0	81	81	2	1	-10921639	61430.048	65535	41012	65535	1290031	6774.436	4.800	0.272	3.874
ID242299	242299	36	8347.907	28.084	26.020	0	81	81	2	1	-10921639	15276.619	14520	6341	27993	320809	5660.899	2.000	0.211	0.942
ID242298	242298	21	24082.336	49.886	23.299	0	81	81	2	1	-10921639	43549.952	41059	29414	65535	914549	12985.585	2.000	0.258	1.374
ID242297	242297	22	24136.461	59.005	19.413	0	81	81	2	1	-10921639	54396.619	51632	36493	65535	1142329	10917.408	4.800	0.267	2.103
ID242296	242296	34	8049.953	3.000	0.000	0	81	81	2	1	-10921639	16771.381	15403	11356	31048	352199	5203.302	2.000	0.180	0.983
ID242303	242303	17	8411.230	43.713	41.068	0	81	81	2	1	-10921639	31970.190	33584	24310	41291	671374	5241.580	2.000	0.111	1.223
ID242302	242302	26	25319.984	20.022	41.021	0	81	81	2	1	-10921639	53533.286	49422	36956	65535	1124199	11290.356	3.200	0.271	2.020
ID242301	242301	35	16722.881	68.658	31.448	0	81	81	2	1	-10921639	46588.095	45385	28937	65535	978350	13030.828	2.000	0.154	0.954
ID242300	242300	25	21803.289	65.164	29.977	0	81	81	2	1	-10921639	55925.619	58385	34316	65535	1174438	10875.049	4.800	0.228	1.912
ID242243	242243	31	22961.736	18.410	55.892	0	82	82	2	1	-10921639	50402.381	50159	28951	65535	1058450	14802.565	4.800	0.244	1.335
ID242242	242242	24	16408.943	22.608	53.686	0	82	82	2	1	-10921639	45610.857	45031	28026	65535	957828	12281.623	2.000	0.137	0.895
ID242241	242241	29	14336.325	61.985	47.715	0	82	82	2	1	-10921639	33724.714	29990	26439	57120	708219	8247.051	2.000	0.165	1.156
ID242240	242240	26	21792.645	19.692	40.968	0	82	82	2	1	-10921639	57139.524	58725	39147	65535	1199930	9367.923	4.800	0.231	2.289
ID242245	242245	27	18518.564	59.122	57.704	0	82	82	2	1	-10921639	57765.190	65535	28423	65535	1213069	12740.306	4.800	0.193	1.466
ID242244	242244	33	23750.494	38.541	56.001	0	82	82	2	1	-10921639	53615.524	56879	32890	65535	1125926	12226.035	4.800	0.259	1.806
ID242239	242239	35	16569.928	68.658	31.683	0	82	82	2	1	-10921639	50216.667	53148	31114	65535	1054550	13087.107	2.000	0.145	0.974
ID242238	242238	25	15673.868	64.673	29.693	0	82	82	2	1	-10921639	62264.381	65535	45947	65535	1307552	5950.208	4.800	0.170	3.036
ID242237	242237	21	23600.557	49.884	23.273	0	82	82	2	1	-10921639	48140.857	48983	29353	65535	1010958	12966.623	2.000	0.231	1.392
ID242236	242236	22	20400.414	58.670	19.526	0	82	82	2	1	-10921639	57639.667	65535	40974	65535	1210433	10384.341	4.800	0.215	1.961
ID242275	242275	35	18426.338	68.773	31.992	0	83	83	2	1	-10921639	50629.238	52397	29240	65535	1063214	13301.048	2.000	0.154	1.016
ID242274	242274	25	15647.683	64.476	29.922	0	83	83	2	1	-10921639	57763.381	65535	37329	65535	1213031	10912.715	4.800	0.155	1.422
ID242273	242273	None	8336.237	28.346	29.234	0	83	83	2	1	-10921639	21213.190	21075	10393	34179	445477	7112.252	2.000	0.146	0.759
ID242272	242272	21	22838.471	49.819	23.231	0	83	83	2	1	-10921639	48625.857	49177	34391	65535	1021143	12260.141	2.000	0.221	1.433
ID242279	242279	None	7521.002	43.215	41.560	0	83	83	2	1	-10921639	35712.857	36540	23856	43855	749970	5906.117	7.600	0.098	1.075
ID242278	242278	None	9286.567	36.381	40.826	0	83	83	2	1	-10921639	36731.571	37362	26940	49134	771363	6116.429	2.000	0.099	1.081
ID242277	242277	26	22215.287	19.857	41.050	0	83	83	2	1	-10921639	58427.952	60921	41253	65535	1226987	7963.950	4.800	0.247	2.910
ID242276	242276	None	7819.832	47.262	35.366	0	83	83	2	1	-10921639	31195.476	31544	23110	43671	655105	5730.456	2.000	0.083	0.834
ID242283	242283	33	23608.592	38.651	55.746	0	83	83	2	1	-10921639	55566.810	64453	31284	65535	1166903	12534.532	4.800	0.263	1.847
ID242282	242282	31	22769.508	18.378	55.892	0	83	83	2	1	-10921639	50151.095	48161	27558	65535	1053173	14382.933	2.000	0.235	1.325
ID242281	242281	24	13573.445	22.415	53.585	0	83	83	2	1	-10921639	47508.333	45682	29844	65535	997675	10444.978	2.000	0.125	1.011
ID242280	242280	29	16172.276	61.649	47.904	0	83	83	2	1	-10921639	33586.190	30165	21490	59311	705310	10447.858	2.000	0.179	0.974
ID242284	242284	27	18614.674	58.362	57.220	0	83	83	2	1	-10921639	57856.667	65535	29249	65535	1214990	12019.044	7.600	0.191	1.546
ID242271	242271	22	19865.850	58.631	19.638	0	83	83	2	1	-10921639	58601.810	65535	40223	65535	1230638	9498.709	4.800	0.211	2.149
ID242270	242270	34	7059.805	3.000	0.000	0	83	83	2	1	-10921639	17704.143	16508	10822	29225	371787	5168.479	2.000	0.143	0.859
ID242259	242259	34	7355.515	3.000	0.000	0	84	84	2	1	-10921639	15825.429	13873	9471	30732	332334	4931.464	2.000	0.177	0.964
ID242263	242263	35	18590.146	68.557	32.040	0	84	84	2	1	-10921639	42708.714	41073	22199	65535	896883	14375.684	2.000	0.164	0.839
ID242262	242262	25	20550.930	64.731	30.105	0	84	84	2	1	-10921639	58543.619	57540	46027	65535	1229416	7285.163	4.800	0.220	2.894
ID242261	242261	21	21765.529	49.696	23.567	0	84	84	2	1	-10921639	41449.857	37503	23360	65535	870447	13290.691	2.000	0.230	1.167
ID242260	242260	22	24046.139	58.272	19.527	0	84	84	2	1	-10921639	52480.286	58036	27440	65535	1102086	13931.861	4.800	0.255	1.531
ID242267	242267	33	23718.406	38.705	55.436	0	84	84	2	1	-10921639	53515.476	55056	36200	65535	1123825	10851.803	4.800	0.263	2.051
ID242266	242266	24	14110.898	22.868	53.249	0	84	84	2	1	-10921639	37549.286	36299	24503	61573	788535	9807.615	2.000	0.123	0.840
ID242265	242265	29	15037.161	61.809	48.022	0	84	84	2	1	-10921639	30578.333	27233	20603	53290	642145	9186.126	2.000	0.189	1.059
ID242264	242264	26	25395.428	19.792	41.061	0	84	84	2	1	-10921639	52113.952	47713	37116	65535	1094393	11409.011	4.800	0.273	1.960
ID242269	242269	27	21677.295	59.332	57.408	0	84	84	2	1	-10921639	60155.238	65006	44285	65535	1263260	6822.362	4.800	0.256	3.595
ID242268	242268	31	23660.125	18.341	55.642	0	84	84	2	1	-10921639	44636.333	46669	23228	65535	937363	14791.752	2.000	0.265	1.265
ID242311	242311	25	21142.854	64.347	30.098	0	85	85	2	1	-10921639	54584.143	59679	28286	65535	1146267	12649.074	4.800	0.214	1.523
ID242310	242310	21	20670.398	49.655	23.503	0	85	85	2	1	-10921639	38394.667	34571	21420	65535	806288	13355.590	2.000	0.235	1.092
ID242309	242309	22	24373.000	58.144	19.625	0	85	85	2	1	-10921639	53518.048	54636	32054	65535	1123879	12169.567	4.800	0.262	1.823
ID242315	242315	29	13405.413	61.485	48.026	0	85	85	2	1	-10921639	30320.762	27143	20631	51165	636736	8617.996	2.000	0.173	1.038
ID242314	242314	None	8321.809	41.319	42.806	0	85	85	2	1	-10921639	31872.095	31582	24026	43897	669314	5175.100	2.000	0.104	1.156
ID242313	242313	26	24921.807	19.866	40.951	0	85	85	2	1	-10921639	52397.619	48780	37281	65535	1100350	11292.079	3.200	0.264	1.940
ID242312	242312	35	20226.732	68.405	32.146	0	85	85	2	1	-10921639	50269.000	51108	30330	65535	1055649	12392.684	2.000	0.186	1.272
ID242319	242319	27	22234.742	59.428	57.420	0	85	85	2	1	-10921639	59423.571	63159	42585	65535	1247895	7585.203	4.800	0.257	3.204
ID242318	242318	33	23402.547	38.701	55.582	0	85	85	2	1	-10921639	52839.571	55415	31006	65535	1109631	12475.081	4.800	0.262	1.761
ID242317	242317	31	22759.213	18.491	55.492	0	85	85	2	1	-10921639	46111.714	47576	27242	65535	968346	13503.119	4.800	0.262	1.416
ID242316	242316	24	7859.320	22.977	52.925	0	85	85	2	1	-10921639	32855.905	32030	24177	47793	689974	5842.490	2.000	0.074	0.771
ID242291	242291	26	23454.369	19.998	40.722	0	86	86	2	1	-10921639	54919.810	56312	36465	65535	1153316	10745.203	4.800	0.247	2.026
ID242290	242290	37	9980.995	51.758	34.561	0	86	86	2	1	-10921639	30962.667	29820	23988	44426	650216	6253.842	2.000	0.126	1.105
ID242289	242289	35	20337.373	68.172	31.997	0	86	86	2	1	-10921639	53582.762	54711	33371	65535	1125238	12388.195	2.000	0.187	1.366
ID242288	242288	25	18063.014	64.282	30.124	0	86	86	2	1	-10921639	57377.048	62191	34703	65535	1204918	10908.628	4.800	0.175	1.569
ID242295	242295	27	20153.768	59.549	57.420	0	86	86	2	1	-10921639	61617.571	65535	47826	65535	1293969	5865.456	4.800	0.241	4.075
ID242294	242294	33	23388.492	38.898	55.238	0	86	86	2	1	-10921639	57175.238	58895	42353	65535	1200680	8490.795	4.800	0.259	2.772
ID242293	242293	31	22241.627	18.541	55.336	0	86	86	2	1	-10921639	47279.762	43312	29291	65535	992875	11692.807	2.000	0.232	1.522
ID242292	242292	29	16278.027	61.277	48.160	0	86	86	2	1	-10921639	32356.143	28838	21613	57526	679479	10021.863	2.000	0.193	1.046
ID242287	242287	21	20605.105	49.574	23.470	0	86	86	2	1	-10921639	40169.095	39704	24782	65535	843551	13702.997	2.000	0.216	1.041
ID242286	242286	22	23195.943	58.059	19.676	0	86	86	2	1	-10921639	54016.571	53219	33811	65535	1134348	11485.925	4.800	0.244	1.844
ID242285	242285	34	8114.721	3.000	0.000	0	86	86	2	1	-10921639	19596.048	19937	14098	33796	411517	5010.276	2.000	0.176	1.169
ID242323	242323	25	20154.990	64.252	30.241	0	87	87	2	1	-10921639	55982.810	59731	35506	65535	1175639	11366.484	4.800	0.200	1.644
ID242322	242322	21	16165.594	49.507	23.479	0	87	87	2	1	-10921639	36691.333	34680	25292	59835	770518	11010.149	2.000	0.180	1.017
ID242321	242321	22	24114.463	57.892	19.866	0	87	87	2	1	-10921639	55054.286	57096	37310	65535	1156140	10730.373	4.800	0.259	2.110
ID242320	242320	34	9210.970	2.000	0.000	0	87	87	2	1	-10921639	22817.048	20220	15325	35959	479158	5944.175	2.000	0.158	1.047
ID242327	242327	38	10172.210	30.057	43.603	0	87	87	2	1	-10921639	32291.714	30203	23460	48813	678126	6603.704	2.000	0.119	1.042
ID242326	242326	26	24155.838	19.992	40.840	0	87	87	2	1	-10921639	54093.905	54234	36479	65535	1135972	11084.148	4.800	0.254	1.976
ID242325	242325	37	8739.375	51.914	34.488	0	87	87	2	1	-10921639	29489.571	27913	21840	44488	619281	6051.744	2.000	0.118	1.028
ID242324	242324	35	21001.695	67.979	32.054	0	87	87	2	1	-10921639	50280.286	50650	29145	65535	1055886	12887.469	2.000	0.189	1.239
ID242331	242331	33	23603.266	38.960	55.148	0	87	87	2	1	-10921639	55116.095	53016	40450	65535	1157438	9415.207	4.800	0.258	2.403
ID242330	242330	31	21124.939	18.502	55.182	0	87	87	2	1	-10921639	45290.619	42858	30444	65535	951103	10861.807	2.000	0.231	1.564
ID242329	242329	29	13784.761	61.184	48.167	0	87	87	2	1	-10921639	30919.190	27733	20791	54192	649303	8944.267	2.000	0.161	0.958
ID242328	242328	None	7171.630	40.951	43.854	0	87	87	2	1	-10921639	30822.667	31072	25211	43331	647276	4466.702	2.000	0.085	1.079
ID242332	242332	27	20589.330	59.650	57.544	0	87	87	2	1	-10921639	56551.714	65535	32677	65535	1187586	12085.133	4.800	0.218	1.677
ID242347	242347	39	7776.623	62.481	17.153	0	88	88	2	1	-10921639	34479.286	33905	26246	50329	724065	5892.427	2.000	0.067	0.739
ID242346	242346	34	14029.972	2.000	0.000	0	88	88	2	1	-10921639	24611.286	18865	14596	45031	516837	9185.609	2.000	0.211	0.933
ID242351	242351	35	20779.482	67.916	31.998	0	88	88	2	1	-10921639	48967.714	50466	25986	65535	1028322	13837.769	2.000	0.183	1.093
ID242350	242350	25	20369.746	64.040	30.131	0	88	88	2	1	-10921639	58266.762	65535	42755	65535	1223602	9066.936	4.800	0.211	2.241
ID242349	242349	21	15190.543	49.595	23.356	0	88	88	2	1	-10921639	34507.143	31893	25183	59495	724650	10180.287	2.000	0.165	0.962
ID242348	242348	22	23558.119	57.732	19.776	0	88	88	2	1	-10921639	55304.190	61006	37286	65535	1161388	11148.068	4.800	0.255	2.016
ID242355	242355	29	12032.343	61.159	48.169	0	88	88	2	1	-10921639	29791.810	27974	21084	47765	625628	7236.138	2.000	0.158	1.123
ID242354	242354	38	7815.537	29.955	43.149	0	88	88	2	1	-10921639	29740.429	28021	23545	43775	624549	5038.273	2.000	0.085	0.927
ID242353	242353	26	25687.275	20.056	40.855	0	88	88	2	1	-10921639	52773.429	51661	30892	65535	1108242	12023.015	3.200	0.277	1.906
ID242352	242352	37	8084.593	51.947	33.910	0	88	88	2	1	-10921639	27597.048	26656	21830	42292	579538	4759.661	2.000	0.109	1.144
ID242358	242358	27	20516.779	59.639	57.204	0	88	88	2	1	-10921639	59638.714	65535	42901	65535	1252413	8026.452	4.800	0.232	2.796
ID242357	242357	33	24005.994	39.149	54.982	0	88	88	2	1	-10921639	55536.905	53923	38637	65535	1166275	9794.901	4.800	0.263	2.361
ID242356	242356	31	23317.932	18.068	55.119	0	88	88	2	1	-10921639	44353.857	40266	28050	65535	931431	11973.920	2.000	0.247	1.468
ID242339	242339	26	23673.303	20.180	40.549	0	89	89	2	1	-10921639	52726.238	55618	32210	65535	1107251	12709.937	4.800	0.251	1.667
ID242338	242338	35	21100.428	67.862	31.882	0	89	89	2	1	-10921639	49714.333	52265	25415	65535	1044001	14343.756	2.000	0.192	1.116
ID242337	242337	25	18558.137	63.670	30.006	0	89	89	2	1	-10921639	58649.857	65535	43350	65535	1231647	8286.755	4.800	0.186	2.216
ID242336	242336	21	16016.078	49.549	23.419	0	89	89	2	1	-10921639	34348.667	31530	21056	58749	721322	11031.181	2.000	0.174	0.922
ID242343	242343	31	23023.846	18.111	55.072	0	89	89	2	1	-10921639	46658.190	46438	30548	64637	979822	10862.019	4.800	0.265	1.799
ID242342	242342	29	13745.507	60.997	48.246	0	89	89	2	1	-10921639	32117.667	30307	20702	52492	674471	8917.020	2.000	0.157	0.979
ID242341	242341	53	9110.819	41.680	44.492	0	89	89	2	1	-10921639	34433.667	34868	23974	46438	723107	6218.355	2.000	0.102	1.029
ID242340	242340	38	7969.362	30.000	43.000	0	89	89	2	1	-10921639	31390.048	30033	22000	44502	659191	5527.476	2.000	0.104	1.074
ID242345	242345	27	19399.863	59.721	57.244	0	89	89	2	1	-10921639	60948.333	65535	44856	65535	1279915	6928.529	4.800	0.223	3.214
ID242344	242344	33	23815.682	39.013	54.967	0	89	89	2	1	-10921639	55798.762	61549	38207	65535	1171774	10613.405	4.800	0.259	2.161
ID242335	242335	22	20987.600	57.441	19.717	0	89	89	2	1	-10921639	57209.476	64727	32370	65535	1201399	11930.983	4.800	0.233	1.810
ID242334	242334	39	8829.519	62.139	16.828	0	89	89	2	1	-10921639	35364.714	35057	26373	54196	742659	7008.446	2.000	0.059	0.560
ID242333	242333	34	13414.434	2.000	0.000	0	89	89	2	1	-10921639	22999.476	19951	13532	45947	482989	9026.799	2.000	0.207	0.874
ID242371	242371	27	20345.797	59.881	57.301	0	90	90	2	1	-10921639	60301.667	64996	39950	65535	1266335	7817.616	4.800	0.238	2.966
ID242370	242370	33	22188.432	39.436	54.722	0	90	90	2	1	-10921639	56904.810	64557	35449	65535	1195001	11167.643	4.800	0.245	2.006
ID242369	242369	31	21596.100	18.163	54.739	0	90	90	2	1	-10921639	45267.238	43416	29287	65535	950612	10492.219	4.800	0.255	1.753
ID242368	242368	29	12138.659	61.011	48.174	0	90	90	2	1	-10921639	31666.857	30349	21547	48086	665004	7359.138	2.000	0.149	1.115
ID242359	242359	34	15421.427	3.000	0.000	0	90	90	2	1	-10921639	25685.857	22213	15891	46745	539403	9190.678	2.000	0.278	1.217
ID242363	242363	25	19486.906	63.779	29.926	0	90	90	2	1	-10921639	58376.286	58366	44336	65535	1225902	7463.402	4.800	0.197	2.577
ID242362	242362	21	12258.987	49.361	23.750	0	90	90	2	1	-10921639	31940.333	30330	21075	46759	670747	7876.533	2.000	0.148	1.047
ID242361	242361	22	21425.412	57.203	19.586	0	90	90	2	1	-10921639	56615.333	65535	33759	65535	1188922	11261.700	4.800	0.231	1.884
ID242360	242360	39	9643.763	62.161	16.912	0	90	90	2	1	-10921639	34382.476	35057	22940	53658	722032	7282.018	2.000	0.074	0.653
ID242367	242367	53	7942.883	41.960	44.766	0	90	90	2	1	-10921639	31828.667	30033	25575	47765	668402	5538.291	2.000	0.074	0.790
ID242366	242366	38	7494.316	29.921	43.601	0	90	90	2	1	-10921639	29744.333	28597	21618	40847	624631	4933.209	2.000	0.095	1.045
ID242365	242365	26	22833.623	20.404	40.296	0	90	90	2	1	-10921639	54791.905	58036	31969	65535	1150630	11930.837	4.800	0.243	1.798
ID242364	242364	35	19380.600	67.539	31.907	0	90	90	2	1	-10921639	45819.381	46131	22704	65535	962207	14907.752	2.000	0.177	0.924
ID242375	242375	21	12395.745	49.249	23.767	0	91	91	2	1	-10921639	31499.905	29325	23082	50787	661498	7676.921	2.000	0.155	1.102
ID242374	242374	22	19829.719	56.893	19.431	0	91	91	2	1	-10921639	59150.619	65535	46197	65535	1242163	7214.228	4.800	0.211	2.861
ID242373	242373	39	9364.380	61.861	16.926	0	91	91	2	1	-10921639	36410.810	36021	27058	55736	764627	7652.364	2.000	0.071	0.627
ID242372	242372	34	14000.263	3.000	0.000	0	91	91	2	1	-10921639	25804.714	23733	17259	47038	541899	8554.693	2.000	0.272	1.289
ID242379	242379	38	8666.059	29.506	43.821	0	91	91	2	1	-10921639	31007.190	30189	24220	46433	651151	5715.427	2.000	0.103	1.014
ID242378	242378	26	22964.203	20.755	40.084	0	91	91	2	1	-10921639	55924.286	56118	39931	65535	1174410	9611.419	4.800	0.245	2.292
ID242377	242377	35	20143.564	67.200	31.861	0	91	91	2	1	-10921639	48594.143	46811	26217	65535	1020477	14183.355	2.000	0.179	1.039
ID242376	242376	25	19499.670	63.676	29.909	0	91	91	2	1	-10921639	57592.810	58938	43855	65535	1209449	8069.000	4.800	0.192	2.302
ID242383	242383	27	20395.764	60.504	57.837	0	91	91	2	1	-10921639	54945.714	61733	35105	65535	1153860	11939.625	4.800	0.214	1.623
ID242382	242382	33	20928.928	39.403	54.537	0	91	91	2	1	-10921639	56156.143	63140	32885	65535	1179279	11956.467	4.800	0.230	1.756
ID242381	242381	31	24250.172	18.205	54.697	0	91	91	2	1	-10921639	48070.429	45153	30023	65535	1009479	12630.608	4.800	0.277	1.653
ID242380	242380	29	8909.307	61.022	48.196	0	91	91	2	1	-10921639	28106.714	26123	20154	41026	590241	6107.807	2.000	0.117	0.962
ID242403	242403	35	19896.316	66.795	31.647	0	92	92	2	1	-10921639	47351.381	48851	25315	65535	994379	14964.590	2.000	0.187	0.998
ID242402	242402	25	19782.990	63.647	29.817	0	92	92	2	1	-10921639	57570.619	60661	40970	65535	1208983	9011.617	4.800	0.198	2.109
ID242401	242401	21	13335.495	49.207	23.883	0	92	92	2	1	-10921639	30217.714	28489	20881	54947	634572	8746.302	2.000	0.149	0.894
ID242400	242400	22	19549.877	56.469	19.004	0	92	92	2	1	-10921639	57458.048	61998	32134	65535	1206619	10946.522	4.800	0.212	1.833
ID242407	242407	29	7038.422	60.778	48.064	0	92	92	2	1	-10921639	27621.810	27988	21349	39770	580058	4833.107	2.000	0.090	0.946
ID242406	242406	38	9128.758	29.577	44.077	0	92	92	2	1	-10921639	31203.143	29650	25783	43170	655266	5076.074	2.000	0.118	1.302
ID242405	242405	26	23315.258	20.828	39.911	0	92	92	2	1	-10921639	55944.810	59046	38816	65535	1174841	10568.409	4.800	0.250	2.118
ID242404	242404	40	8874.804	52.185	34.742	0	92	92	2	1	-10921639	27932.381	26746	21349	40526	586580	5501.448	2.000	0.127	1.144
ID242410	242410	27	21169.883	60.375	57.647	0	92	92	2	1	-10921639	55755.000	60926	28574	65535	1170855	12168.298	4.800	0.230	1.713
ID242409	242409	33	21427.863	39.439	54.338	0	92	92	2	1	-10921639	57044.143	63216	43444	65535	1197927	9139.443	4.800	0.226	2.298
ID242408	242408	31	23285.338	18.358	54.220	0	92	92	2	1	-10921639	50060.095	51373	28805	65535	1051262	11959.910	4.800	0.266	1.757
ID242399	242399	39	13361.388	61.377	17.009	0	92	92	2	1	-10921639	42031.857	40601	29679	65535	882669	9619.541	2.000	0.093	0.744
ID242398	242398	34	14352.319	2.000	0.000	0	92	92	2	1	-10921639	29545.857	26198	19613	44941	620463	8280.010	2.000	0.223	1.304
ID242387	242387	21	10144.387	49.003	23.746	0	93	93	2	1	-10921639	28607.238	27233	21958	45101	600752	5910.525	2.000	0.142	1.201
ID242386	242386	22	18473.178	56.323	19.012	0	93	93	2	1	-10921639	59155.381	65535	35053	65535	1242263	10222.834	4.800	0.199	1.919
ID242385	242385	39	14608.962	61.016	16.813	0	93	93	2	1	-10921639	45082.143	44025	31610	65535	946725	9932.207	2.000	0.108	0.886
ID242384	242384	41	15438.710	0.000	0.000	0	93	93	2	1	-10921639	34424.095	34055	23728	44063	722906	7534.774	4.800	0.315	2.191
ID242391	242391	26	21761.398	21.090	40.006	0	93	93	2	1	-10921639	58141.524	60605	38438	65535	1220972	8513.449	4.800	0.238	2.626
ID242390	242390	40	10446.538	51.876	34.701	0	93	93	2	1	-10921639	31066.143	30094	21245	43052	652389	5766.698	2.000	0.147	1.384
ID242389	242389	35	18328.094	66.363	31.456	0	93	93	2	1	-10921639	55327.095	52123	35473	65535	1161869	10445.155	4.800	0.189	1.684
ID242388	242388	25	19051.721	63.692	29.985	0	93	93	2	1	-10921639	58822.667	61322	47345	65535	1235276	7424.891	4.800	0.195	2.591
ID242395	242395	31	23524.572	17.934	54.253	0	93	93	2	1	-10921639	54262.762	57984	36016	65535	1139518	10724.057	4.800	0.260	2.090
ID242394	242394	None	7572.318	59.203	53.414	0	93	93	2	1	-10921639	37714.524	38155	22850	52629	792005	9123.378	2.000	0.054	0.427
ID242393	242393	29	9600.622	61.058	48.658	0	93	93	2	1	-10921639	29201.810	27034	22624	45635	613238	6227.062	2.000	0.105	0.892
ID242392	242392	38	7100.216	29.383	44.089	0	93	93	2	1	-10921639	31454.333	31308	24673	43293	660541	4802.660	4.800	0.106	1.255
ID242397	242397	27	21024.695	60.519	57.758	0	93	93	2	1	-10921639	56126.000	62220	34330	65535	1178646	11116.628	4.800	0.224	1.850
ID242396	242396	33	21142.609	39.474	54.130	0	93	93	2	1	-10921639	56602.238	61360	41314	65535	1188647	9693.650	4.800	0.220	2.107
ID242435	242435	29	8228.664	60.884	48.666	0	94	94	2	1	-10921639	30311.048	29159	22765	46712	636532	5904.448	2.000	0.089	0.840
ID242434	242434	38	7281.592	30.472	43.695	0	94	94	2	1	-10921639	33461.857	32573	26189	41328	702699	4082.551	4.800	0.102	1.517
ID242433	242433	42	8707.886	43.601	42.006	0	94	94	2	1	-10921639	33378.571	32970	22770	47151	700950	7048.321	2.000	0.091	0.791
ID242432	242432	26	20410.482	21.027	39.677	0	94	94	2	1	-10921639	56675.857	61601	31577	65535	1190193	10899.127	4.800	0.214	1.837
ID242439	242439	43	8845.280	66.275	61.204	0	94	94	2	1	-10921639	28934.762	28715	18081	40238	607630	5700.336	2.000	0.111	1.015
ID242438	242438	27	20059.701	60.550	57.880	0	94	94	2	1	-10921639	54967.095	57143	37230	65535	1154309	9545.714	4.800	0.211	2.008
ID242437	242437	33	21448.664	39.576	53.901	0	94	94	2	1	-10921639	55672.714	60614	32531	65535	1169127	11462.143	4.800	0.224	1.780
ID242436	242436	31	23693.201	18.015	54.157	0	94	94	2	1	-10921639	54709.524	55755	34486	65535	1148900	11040.220	4.800	0.261	2.054
ID242427	242427	22	18608.164	55.917	18.730	0	94	94	2	1	-10921639	58393.857	65535	38689	65535	1226271	9720.142	4.800	0.189	1.908
ID242426	242426	39	15994.831	60.665	17.120	0	94	94	2	1	-10921639	46934.810	45479	30798	65535	985631	11501.226	2.000	0.135	0.969
ID242425	242425	41	13632.800	0.000	0.000	0	94	94	2	1	-10921639	30530.095	31538	19723	40393	641132	6765.552	4.800	0.304	2.102
ID242431	242431	40	8422.495	52.044	35.046	0	94	94	2	1	-10921639	30988.190	30921	23030	39468	650752	4997.160	2.000	0.116	1.294
ID242430	242430	35	18935.545	65.986	31.208	0	94	94	2	1	-10921639	55087.571	55920	38538	65535	1156839	10545.913	4.800	0.192	1.684
ID242429	242429	25	19219.658	63.524	30.048	0	94	94	2	1	-10921639	58786.238	65535	43491	65535	1234511	7993.477	4.800	0.200	2.448
ID242428	242428	21	9245.387	48.725	24.039	0	94	94	2	1	-10921639	28497.714	27667	20678	41116	598452	5053.764	2.000	0.134	1.331
ID242411	242411	41	7873.727	0.000	0.000	0	95	95	2	1	-10921639	28370.571	28342	22293	33726	595782	3576.966	4.800	0.219	2.851
ID242415	242415	25	18379.994	63.478	29.952	0	95	95	2	1	-10921639	51328.905	51755	31997	65535	1077907	12394.183	2.000	0.162	1.156
ID242414	242414	21	8578.064	49.147	24.153	0	95	95	2	1	-10921639	28833.857	27162	21972	41645	605511	5452.195	2.000	0.106	1.012
ID242413	242413	22	19248.572	55.690	18.623	0	95	95	2	1	-10921639	57158.190	61492	38396	65535	1200322	9828.506	4.800	0.193	1.884
ID242412	242412	39	18111.729	60.604	17.209	0	95	95	2	1	-10921639	45241.429	41905	26231	65535	950070	13499.939	2.000	0.158	0.917
ID242419	242419	42	9909.163	44.068	42.367	0	95	95	2	1	-10921639	34511.286	33527	21372	47156	724737	7516.915	2.000	0.116	0.953
ID242418	242418	26	19970.693	21.145	39.679	0	95	95	2	1	-10921639	56168.286	58853	32418	65535	1179534	11206.367	4.800	0.202	1.682
ID242417	242417	40	9097.726	51.907	34.598	0	95	95	2	1	-10921639	29031.571	27469	20272	40549	609663	5746.579	2.000	0.130	1.160
ID242416	242416	35	19206.803	66.535	31.316	0	95	95	2	1	-10921639	48693.476	45640	24480	65535	1022563	13657.437	2.000	0.170	1.036
ID242423	242423	27	21372.252	61.123	58.019	0	95	95	2	1	-10921639	50911.857	50617	31591	65535	1069149	11114.619	2.000	0.214	1.617
ID242422	242422	33	20551.291	39.758	53.605	0	95	95	2	1	-10921639	54082.095	57733	32153	65535	1135724	11610.749	4.800	0.216	1.657
ID242421	242421	31	23433.916	17.813	53.894	0	95	95	2	1	-10921639	54748.714	60123	34434	65535	1149723	11324.973	4.800	0.264	2.020
ID242420	242420	29	12365.844	61.062	48.727	0	95	95	2	1	-10921639	31515.619	29348	22109	51458	661828	7559.416	2.000	0.142	1.035
ID242424	242424	43	7486.381	66.246	61.026	0	95	95	2	1	-10921639	26805.476	27894	17845	36885	562915	5150.405	2.000	0.103	0.972
ID242443	242443	21	8864.483	48.913	24.113	0	96	96	2	1	-10921639	28001.619	26817	21599	40563	588034	4891.024	2.000	0.124	1.262
ID242442	242442	22	18394.750	55.388	18.542	0	96	96	2	1	-10921639	54989.143	65535	28550	65535	1154772	13744.370	4.800	0.178	1.211
ID242441	242441	39	17533.938	60.210	16.970	0	96	96	2	1	-10921639	49167.571	49389	35057	65535	1032519	11092.317	2.000	0.127	1.002
ID242440	242440	41	8462.419	0.000	0.000	0	96	96	2	1	-10921639	26392.714	26723	21833	35591	554247	4230.933	4.800	0.233	2.361
ID242447	242447	42	10268.452	43.898	42.566	0	96	96	2	1	-10921639	36964.190	37503	25821	50924	776248	6649.057	4.800	0.136	1.327
ID242446	242446	26	20341.361	21.036	39.547	0	96	96	2	1	-10921639	55703.810	65180	27242	65535	1169780	13342.026	4.800	0.208	1.440
ID242445	242445	35	18603.098	66.576	31.460	0	96	96	2	1	-10921639	47498.857	47236	29003	65535	997476	12299.322	2.000	0.180	1.176
ID242444	242444	25	19028.357	63.188	29.601	0	96	96	2	1	-10921639	50056.333	50230	31223	65535	1051183	12099.054	2.000	0.173	1.223
ID242451	242451	27	22200.869	61.016	57.839	0	96	96	2	1	-10921639	51515.000	49913	35733	65535	1081815	10627.240	2.000	0.231	1.820
ID242450	242450	31	22314.111	17.682	53.831	0	96	96	2	1	-10921639	55625.905	58815	36866	65535	1168144	9918.392	4.800	0.251	2.250
ID242449	242449	33	19700.670	39.729	53.469	0	96	96	2	1	-10921639	53514.762	50343	39572	65535	1123810	8889.324	4.800	0.201	2.019
ID242448	242448	29	10253.103	60.925	48.889	0	96	96	2	1	-10921639	30439.714	29362	22671	49521	639234	7013.654	2.000	0.110	0.857
ID242452	242452	43	8657.837	66.641	60.973	0	96	96	2	1	-10921639	26203.333	27374	16915	41338	550270	6619.161	2.000	0.134	0.937
ID242466	242466	43	8483.334	66.305	61.289	0	97	97	2	1	-10921639	28158.095	27502	21519	45271	591320	5593.183	2.000	0.101	0.921
ID242465	242465	27	20729.568	61.098	57.758	0	97	97	2	1	-10921639	48196.143	48624	30373	65535	1012119	11364.173	2.000	0.207	1.453
ID242464	242464	31	22401.172	17.651	53.893	0	97	97	2	1	-10921639	56322.762	61294	32224	65535	1182778	10919.836	4.800	0.249	2.060
ID242455	242455	22	18437.088	55.096	18.321	0	97	97	2	1	-10921639	60302.714	65535	38377	65535	1266357	8635.436	4.800	0.196	2.293
ID242454	242454	39	17985.010	60.154	17.019	0	97	97	2	1	-10921639	50551.667	50178	33881	65535	1061585	10873.717	2.000	0.141	1.151
ID242453	242453	41	10309.375	0.000	0.000	0	97	97	2	1	-10921639	30512.524	31520	24262	37130	640763	4431.025	4.800	0.239	2.660
ID242459	242459	44	8740.784	51.439	33.406	0	97	97	2	1	-10921639	27823.524	26760	18931	43368	584294	6668.699	2.000	0.106	0.799
ID242458	242458	35	19443.395	66.563	31.298	0	97	97	2	1	-10921639	47276.238	43529	28753	65535	992801	12912.175	2.000	0.183	1.134
ID242457	242457	25	18060.592	63.159	29.648	0	97	97	2	1	-10921639	50041.000	49748	33475	65535	1050861	11132.917	2.000	0.159	1.235
ID242456	242456	21	7002.506	48.768	24.714	0	97	97	2	1	-10921639	26621.143	25381	19946	37305	559044	4647.540	2.000	0.098	1.024
ID242463	242463	33	19446.725	39.692	53.399	0	97	97	2	1	-10921639	51562.048	49167	36502	65535	1082803	9934.978	4.800	0.185	1.618
ID242462	242462	29	8077.320	60.725	48.670	0	97	97	2	1	-10921639	28338.190	26401	19351	40587	595102	5796.246	7.600	0.096	0.859
ID242461	242461	42	10077.036	44.093	42.471	0	97	97	2	1	-10921639	36315.333	35615	22983	47859	762622	7792.965	2.000	0.115	0.962
ID242460	242460	26	19853.430	20.986	39.106	0	97	97	2	1	-10921639	60334.286	65535	42854	65535	1267020	7357.734	4.800	0.227	3.030
ID242467	242467	41	8143.160	0.000	0.000	0	98	98	2	1	-10921639	28952.619	29192	22924	37820	608005	4974.820	4.000	0.243	2.277
ID242471	242471	35	21228.062	66.288	31.269	0	98	98	2	1	-10921639	50102.619	49276	31369	65535	1052155	11339.171	2.000	0.209	1.526
ID242470	242470	25	14320.094	63.310	30.092	0	98	98	2	1	-10921639	45407.333	41508	31483	65535	953554	9891.597	2.000	0.130	1.057
ID242469	242469	22	18464.928	54.737	18.068	0	98	98	2	1	-10921639	61065.524	65138	48808	65535	1282376	5717.198	4.800	0.204	3.621
ID242468	242468	39	18963.383	59.890	17.013	0	98	98	2	1	-10921639	49397.905	46216	34070	65535	1037356	11503.045	2.000	0.163	1.207
ID242475	242475	42	10638.585	44.042	42.732	0	98	98	2	1	-10921639	38103.619	37305	29882	48875	800176	5459.680	4.800	0.134	1.654
ID242474	242474	26	19023.367	20.946	39.109	0	98	98	2	1	-10921639	60017.619	65535	41158	65535	1260370	7965.504	4.800	0.208	2.599
ID242473	242473	45	16830.594	21.951	37.138	0	98	98	2	1	-10921639	56493.286	62526	38420	65535	1186359	10276.171	7.600	0.157	1.490
ID242472	242472	44	10067.485	51.313	33.535	0	98	98	2	1	-10921639	29008.810	27171	19705	44015	609185	6557.067	2.000	0.135	1.052
ID242479	242479	27	20455.188	60.909	57.445	0	98	98	2	1	-10921639	47764.333	47718	31445	65535	1003051	10700.332	4.800	0.223	1.628
ID242478	242478	31	22487.100	17.327	53.793	0	98	98	2	1	-10921639	54183.810	57209	34382	65535	1137860	11929.204	4.800	0.252	1.831
ID242477	242477	33	19648.061	39.635	53.343	0	98	98	2	1	-10921639	49300.762	46896	33338	65535	1035316	10595.335	2.000	0.184	1.449
ID242476	242476	29	7338.374	60.798	48.959	0	98	98	2	1	-10921639	26603.619	24508	19946	40474	558676	5563.247	2.000	0.087	0.767
ID242480	242480	43	12266.628	66.082	61.028	0	98	98	2	1	-10921639	29103.619	28229	17953	47118	611176	7696.416	2.000	0.152	0.995
ID242483	242483	35	20713.680	65.837	31.187	0	99	99	2	1	-10921639	46725.333	44662	31072	65535	981232	12102.311	2.000	0.197	1.272
ID242482	242482	22	18201.826	54.356	17.846	0	99	99	2	1	-10921639	57994.762	65535	34533	65535	1217890	10696.247	4.800	0.187	1.707
ID242481	242481	39	19159.328	59.744	17.019	0	99	99	2	1	-10921639	49160.810	46088	31398	65535	1032377	12634.280	2.000	0.162	1.085
ID242487	242487	29	7451.021	60.664	48.856	0	99	99	2	1	-10921639	26783.429	25433	17306	38859	562452	6124.481	7.600	0.087	0.702
ID242486	242486	26	18908.439	20.799	38.971	0	99	99	2	1	-10921639	60692.381	65535	40304	65535	1274540	8105.527	4.800	0.211	2.613
ID242485	242485	45	16505.703	22.000	37.000	0	99	99	2	1	-10921639	57741.286	65535	36998	65535	1212567	9851.028	7.600	0.157	1.589
ID242484	242484	44	9503.414	51.447	33.824	0	99	99	2	1	-10921639	29146.190	28191	19644	43926	612070	6665.282	2.000	0.123	0.956
ID242491	242491	43	11300.894	66.202	61.199	0	99	99	2	1	-10921639	30197.952	29716	21278	46844	634157	6467.583	2.000	0.155	1.252
ID242490	242490	27	19789.172	60.764	57.369	0	99	99	2	1	-10921639	46308.571	45375	30873	65535	972480	10923.788	2.000	0.207	1.452
ID242489	242489	31	21118.916	17.536	53.550	0	99	99	2	1	-10921639	54468.952	57833	31808	65535	1143848	11465.665	4.800	0.233	1.795
ID242488	242488	33	16923.293	39.292	53.231	0	99	99	2	1	-10921639	49325.905	48256	30996	65535	1035844	8534.093	4.800	0.170	1.677
ID242499	242499	33	13112.711	38.971	53.089	0	100	100	2	1	-10921639	42032.762	41300	27459	58768	882688	7489.225	2.000	0.133	1.316
ID242498	242498	42	9667.372	44.079	43.129	0	100	100	2	1	-10921639	37233.381	37074	26897	52298	781901	6449.048	2.000	0.096	1.014
ID242497	242497	26	19222.010	20.836	38.896	0	100	100	2	1	-10921639	59582.143	65535	34599	65535	1251225	9913.053	4.800	0.206	2.056
ID242496	242496	44	11426.396	51.396	33.842	0	100	100	2	1	-10921639	29564.143	26930	21854	50778	620847	7719.450	2.000	0.132	0.893
ID242503	242503	None	8462.525	60.042	62.037	0	100	100	2	1	-10921639	28146.619	27157	16929	43793	591079	7454.092	2.000	0.084	0.588
ID242502	242502	43	13811.102	66.082	61.252	0	100	100	2	1	-10921639	31512.762	28323	20348	54508	661768	8505.152	2.000	0.160	1.025
ID242501	242501	27	17355.846	60.819	57.827	0	100	100	2	1	-10921639	41534.190	41168	28597	65535	872218	10411.722	2.000	0.166	1.138
ID242500	242500	31	21439.906	16.913	53.529	0	100	100	2	1	-10921639	51844.810	53856	27846	65535	1088741	13355.791	4.800	0.239	1.498
ID242495	242495	35	20097.693	65.636	31.202	0	100	100	2	1	-10921639	47282.952	45054	31549	65535	992942	11626.736	2.000	0.193	1.318
ID242494	242494	22	17926.859	53.959	17.947	0	100	100	2	1	-10921639	60178.905	65535	39633	65535	1263757	8057.863	4.800	0.191	2.400
ID242493	242493	39	18332.930	59.425	17.006	0	100	100	2	1	-10921639	54391.381	53521	41470	65535	1142219	9302.711	2.000	0.159	1.608
ID242492	242492	41	10145.004	0.000	0.000	0	100	100	2	1	-10921639	28081.476	28007	19621	39336	589711	5569.586	6.283	0.268	2.131
ID242514	242514	43	13060.652	65.985	61.087	0	101	101	2	1	-10921639	31078.667	29438	19979	48294	652652	7551.690	2.000	0.177	1.239
ID242513	242513	27	18514.844	60.826	58.092	0	101	101	2	1	-10921639	40876.286	39912	24508	65445	858402	10736.588	2.000	0.189	1.209
ID242512	242512	33	13904.090	38.952	53.021	0	101	101	2	1	-10921639	40903.810	40091	26000	56614	858980	7929.122	2.000	0.145	1.303
ID242507	242507	35	19200.748	65.493	31.458	0	101	101	2	1	-10921639	45945.429	45012	31742	65535	964854	10886.382	4.800	0.201	1.415
ID242506	242506	22	16606.336	53.498	17.929	0	101	101	2	1	-10921639	56353.190	64014	32677	65535	1183417	11188.287	4.800	0.158	1.375
ID242505	242505	39	17794.053	59.104	17.067	0	101	101	2	1	-10921639	53061.714	55641	37315	65535	1114296	10630.902	2.000	0.145	1.267
ID242504	242504	41	7468.843	0.000	0.000	0	101	101	2	1	-10921639	22062.619	22586	14989	31020	463315	4628.534	2.000	0.215	1.690
ID242511	242511	31	20946.910	16.943	53.353	0	101	101	2	1	-10921639	51017.286	50192	33159	65535	1071363	11282.376	4.800	0.232	1.704
ID242510	242510	42	7910.971	44.431	43.860	0	101	101	2	1	-10921639	38881.190	37588	31941	46032	816505	4577.620	4.800	0.104	1.600
ID242509	242509	26	19051.820	21.048	38.937	0	101	101	2	1	-10921639	58618.905	63669	40615	65535	1230997	9410.320	4.800	0.197	2.050
ID242508	242508	44	8335.335	51.491	34.331	0	101	101	2	1	-10921639	27893.238	26033	20371	41985	585758	6223.280	2.000	0.106	0.860
ID242515	242515	39	14578.594	58.900	17.071	0	102	102	2	1	-10921639	48619.762	46291	31624	65535	1021015	10443.760	2.000	0.106	0.889
ID242519	242519	46	16820.688	22.710	36.821	0	102	102	2	1	-10921639	53150.476	55240	35515	65535	1116160	10797.133	7.600	0.151	1.292
ID242518	242518	44	9815.789	51.168	34.393	0	102	102	2	1	-10921639	27900.905	25906	21141	44511	585919	6491.043	2.000	0.124	0.949
ID242517	242517	35	15283.914	65.092	31.151	0	102	102	2	1	-10921639	41957.190	41749	29853	57356	881101	8313.096	4.800	0.179	1.532
ID242516	242516	22	15611.109	53.538	18.051	0	102	102	2	1	-10921639	60536.714	65535	43057	65535	1271271	7667.880	4.800	0.157	2.144
ID242523	242523	27	11614.422	60.641	58.515	0	102	102	2	1	-10921639	33254.714	30515	25131	52194	698349	7798.902	2.000	0.133	1.001
ID242522	242522	33	12182.878	38.812	52.816	0	102	102	2	1	-10921639	36350.905	35841	24593	54074	763369	8196.310	2.000	0.125	0.984
ID242521	242521	31	20103.312	17.638	53.461	0	102	102	2	1	-10921639	49242.190	50154	32876	65535	1034086	10376.910	4.800	0.228	1.760
ID242520	242520	26	15861.887	20.923	38.870	0	102	102	2	1	-10921639	54867.952	56109	34944	65535	1152227	9109.129	7.600	0.162	1.679
ID242524	242524	43	10681.684	65.900	61.450	0	102	102	2	1	-10921639	28452.762	26694	20381	42835	597508	6479.974	2.000	0.145	1.110
ID242539	242539	35	11025.868	65.468	31.488	0	103	103	2	1	-10921639	36430.667	34363	26940	51623	765044	6847.189	2.000	0.128	1.207
ID242538	242538	22	15743.372	53.700	17.875	0	103	103	2	1	-10921639	60560.238	65535	40441	65535	1271765	7351.780	4.800	0.160	2.276
ID242537	242537	39	10714.476	58.808	16.956	0	103	103	2	1	-10921639	43434.095	40696	30718	64297	912116	9246.925	2.000	0.071	0.620
ID242543	242543	27	8900.567	60.626	58.153	0	103	103	2	1	-10921639	31212.286	29589	24616	44440	655458	5364.413	2.000	0.110	1.155
ID242542	242542	31	12568.047	17.762	53.321	0	103	103	2	1	-10921639	41047.381	38594	34462	52312	861995	5763.451	4.800	0.159	1.958
ID242541	242541	42	7111.398	45.238	44.347	0	103	103	2	1	-10921639	36727.429	36894	30250	41824	771276	3260.858	4.800	0.110	2.229
ID242540	242540	46	19313.664	22.849	36.737	0	103	103	2	1	-10921639	50670.667	50168	30571	65535	1064084	11642.622	2.000	0.172	1.276
ID242531	242531	22	16117.370	53.667	17.505	0	104	104	2	1	-10921639	57893.667	62663	36941	65535	1215767	9390.928	4.800	0.157	1.671
ID242530	242530	39	11277.534	58.922	16.637	0	104	104	2	1	-10921639	42512.952	42348	28196	62054	892772	9529.939	2.000	0.079	0.649
ID242535	242535	31	9554.882	18.633	53.708	0	104	104	2	1	-10921639	33385.429	32366	23752	50664	701094	6230.887	6.302	0.112	1.082
ID242534	242534	42	10410.622	44.985	45.696	0	104	104	2	1	-10921639	37840.667	36809	29315	51358	794654	5691.407	2.000	0.120	1.425
ID242533	242533	46	18709.756	22.960	36.721	0	104	104	2	1	-10921639	47332.524	44615	32300	65535	993983	9724.087	2.000	0.188	1.539
ID242532	242532	35	11516.551	65.208	31.422	0	104	104	2	1	-10921639	32267.190	29041	23993	51637	677611	7567.228	2.000	0.135	1.015
ID242536	242536	27	7370.424	60.895	58.573	0	104	104	2	1	-10921639	27391.381	25462	21415	40252	575219	4807.418	2.000	0.100	1.031
ID242529	242529	42	9125.781	44.937	44.460	0	105	105	2	1	-10921639	39861.143	40186	31851	46513	837084	4734.444	4.800	0.129	1.918
ID242528	242528	46	16608.211	23.010	36.945	0	105	105	2	1	-10921639	42194.619	39246	31945	64883	886087	9706.356	2.000	0.155	1.166
ID242527	242527	35	8320.286	64.876	31.228	0	105	105	2	1	-10921639	29400.952	29372	21594	44511	617420	5543.501	2.000	0.097	0.941
ID242526	242526	22	16713.266	53.769	17.397	0	105	105	2	1	-10921639	54378.333	52714	39728	65535	1141945	8851.673	2.000	0.140	1.507
ID242525	242525	39	9097.195	58.548	16.424	0	105	105	2	1	-10921639	39173.810	36620	27625	57181	822650	9702.623	2.000	0.065	0.495
ID242551	242551	42	9981.517	44.691	44.898	0	106	106	2	1	-10921639	40653.571	39992	29452	49715	853725	5012.529	4.800	0.141	2.001
ID242550	242550	46	12985.844	22.988	36.784	0	106	106	2	1	-10921639	37438.048	34377	26656	54012	786199	7606.054	2.000	0.135	1.173
ID242549	242549	22	18029.023	53.642	17.691	0	106	106	2	1	-10921639	49956.857	48719	31969	65535	1049094	10315.452	2.000	0.160	1.338
ID242548	242548	39	7185.609	59.067	16.447	0	106	106	2	1	-10921639	36165.000	34916	29376	52723	759465	6004.001	2.000	0.058	0.657
ID242547	242547	42	7559.047	44.224	45.933	0	107	107	2	1	-10921639	37037.286	36559	29018	44459	777783	4566.491	4.800	0.091	1.353
ID242546	242546	46	9513.722	23.044	36.737	0	107	107	2	1	-10921639	33335.286	31893	27110	44653	700041	5538.638	2.000	0.112	1.215
ID242545	242545	22	16186.272	53.587	17.608	0	107	107	2	1	-10921639	43514.857	41116	29277	65535	913812	10519.485	2.000	0.144	1.043
ID242544	242544	39	7353.877	59.090	16.648	0	107	107	2	1	-10921639	34366.762	32470	28078	49120	721702	5890.650	2.000	0.057	0.629
ID242554	242554	42	8368.997	44.458	44.487	0	108	108	2	1	-10921639	38820.714	39477	28715	46773	815235	5406.637	6.313	0.102	1.329
ID242553	242553	46	7865.853	23.509	36.440	0	108	108	2	1	-10921639	32108.143	30944	23757	42226	674271	5345.533	2.000	0.099	1.085
ID242552	242552	22	15616.097	53.319	17.969	0	108	108	2	1	-10921639	39623.762	36550	27053	64217	832099	9755.848	2.000	0.157	1.100
ID242555	242555	22	12071.690	53.202	17.939	0	109	109	2	1	-10921639	35934.667	34037	25117	54333	754628	7248.990	2.000	0.135	1.176
ID242557	242557	47	9572.050	39.275	47.137	0	109	109	2	1	-10921639	37802.524	38939	27747	48738	793853	5759.518	4.800	0.111	1.315
ID242556	242556	42	11128.257	44.860	45.694	0	109	109	2	1	-10921639	40814.905	43005	29428	53328	857113	6871.955	4.800	0.130	1.366
ID242559	242559	42	11480.699	45.024	44.800	0	110	110	2	1	-10921639	41700.048	40195	32266	53696	875701	5703.430	4.800	0.142	1.822
ID242558	242558	22	10309.743	53.021	17.880	0	110	110	2	1	-10921639	30802.571	28838	21948	49861	646854	6739.797	2.000	0.119	0.973
ID242560	242560	47	11012.638	38.937	47.212	0	110	110	2	1	-10921639	38100.905	37315	30000	48605	800119	5807.067	2.000	0.130	1.505
ID242563	242563	42	14064.875	45.438	45.291	0	111	111	2	1	-10921639	45731.762	43878	34779	59008	960367	7146.206	4.800	0.150	1.669
ID242564	242564	47	13273.427	39.162	46.950	0	111	111	2	1	-10921639	41494.762	41555	32337	56071	871390	7307.308	2.000	0.151	1.492
ID242566	242566	47	12157.302	39.887	46.275	0	112	112	2	1	-10921639	46963.048	47080	36210	58045	986224	6708.512	4.800	0.140	1.720
ID242565	242565	42	11449.918	45.210	44.995	0	112	112	2	1	-10921639	47766.048	49729	32106	57644	1003087	6375.446	4.800	0.129	1.714
ID242562	242562	47	10242.911	39.450	47.049	0	113	113	2	1	-10921639	41320.952	41097	27058	51099	867740	7329.163	4.800	0.114	1.150
ID242561	242561	42	11707.104	45.284	44.847	0	113	113	2	1	-10921639	46418.762	46698	32989	58149	974794	5740.665	4.800	0.128	1.835
ID242567	242567	42	13383.505	45.584	44.803	0	114	114	2	1	-10921639	45621.952	46249	28961	58753	958061	8781.007	4.800	0.153	1.380
ID242568	242568	47	11954.214	38.938	47.697	0	114	114	2	1	-10921639	40154.619	40219	27662	54570	843247	7520.928	2.000	0.130	1.230
ID242570	242570	47	12915.073	39.074	47.409	0	115	115	2	1	-10921639	42458.381	42943	29990	60543	891626	8333.582	2.000	0.123	1.120
ID242569	242569	42	12475.839	45.346	45.357	0	115	115	2	1	-10921639	47393.714	46145	36800	57379	995268	5300.373	4.800	0.134	2.116
ID242571	242571	42	9174.344	45.570	44.591	0	116	116	2	1	-10921639	44319.810	45385	30005	55216	930716	6606.918	4.800	0.122	1.457
ID242572	242572	47	15641.058	39.867	46.952	0	116	116	2	1	-10921639	45770.429	46471	33504	62205	961179	8562.020	2.000	0.152	1.412
ID242575	242575	47	15353.019	39.868	46.951	0	117	117	2	1	-10921639	47543.095	46513	34906	63443	998405	8081.911	2.000	0.147	1.505
ID242574	242574	42	8509.929	46.550	45.172	0	117	117	2	1	-10921639	39737.381	42405	24640	48086	834485	7354.025	7.600	0.094	0.931
ID242573	242573	None	7761.473	41.133	42.520	0	117	117	2	1	-10921639	45934.524	46306	37201	54348	964625	4769.432	4.800	0.076	1.356
ID242583	242583	42	7990.992	46.996	43.993	0	118	118	2	1	-10921639	40706.286	41220	29561	47869	854832	5209.165	7.600	0.096	1.366
ID242582	242582	None	9320.101	39.165	41.192	0	118	118	2	1	-10921639	37869.286	40790	25518	48997	795255	7780.674	2.000	0.095	0.847
ID242584	242584	47	15576.942	39.460	46.975	0	118	118	2	1	-10921639	44817.952	44983	29641	64236	941177	10181.536	2.000	0.162	1.227
ID242586	242586	47	13135.203	39.296	47.133	0	119	119	2	1	-10921639	48205.810	47123	39737	60250	1012322	6255.994	6.321	0.138	1.873
ID242585	242585	42	7919.275	46.200	45.187	0	119	119	2	1	-10921639	43003.667	44129	30963	49186	903077	4445.427	7.600	0.112	1.943
ID242578	242578	47	15631.614	39.089	47.556	0	120	120	2	1	-10921639	48504.190	48780	32942	65535	1018588	10048.992	6.345	0.144	1.212
ID242577	242577	None	8216.436	47.960	44.212	0	120	120	2	1	-10921639	39065.667	39827	31832	46542	820379	4546.126	7.600	0.106	1.652
ID242576	242576	49	8413.603	39.172	40.495	0	120	120	2	1	-10921639	40161.952	41437	27251	50796	843401	7531.249	2.000	0.090	0.876
ID242579	242579	49	8047.297	38.583	40.122	0	121	121	2	1	-10921639	39832.571	40800	29546	47991	836484	5959.270	2.000	0.089	1.094
ID242581	242581	47	16045.234	39.143	47.933	0	121	121	2	1	-10921639	50129.762	49120	33079	65535	1052725	8462.884	2.000	0.151	1.553
ID242580	242580	48	8702.050	43.868	41.563	0	121	121	2	1	-10921639	41710.714	41923	32961	51670	875925	5503.471	2.000	0.079	1.112
ID242587	242587	49	8882.992	38.027	39.799	0	122	122	2	1	-10921639	39505.619	40134	28276	47533	829618	5360.909	2.000	0.104	1.390
ID242590	242590	47	13654.987	39.409	47.720	0	122	122	2	1	-10921639	48916.143	48808	36521	62135	1027239	7370.106	4.800	0.136	1.587
ID242589	242589	None	7023.944	48.784	44.334	0	122	122	2	1	-10921639	35305.810	34311	27204	43987	741422	5798.599	4.800	0.090	1.006
ID242588	242588	48	9979.739	43.919	41.479	0	122	122	2	1	-10921639	43312.667	42976	30061	54777	909566	7180.979	7.600	0.099	1.082
ID242595	242595	48	10578.626	44.200	41.225	0	123	123	2	1	-10921639	43284.286	43652	30661	55146	908970	6803.087	2.000	0.100	1.156
ID242594	242594	49	8368.243	37.840	40.147	0	123	123	2	1	-10921639	40829.429	41942	31246	47864	857418	5012.844	4.800	0.103	1.523
ID242596	242596	47	11432.339	39.591	47.402	0	123	123	2	1	-10921639	45401.810	44776	33664	60269	953438	7056.846	2.000	0.099	1.155
ID242591	242591	48	8152.202	44.154	41.271	0	124	124	2	1	-10921639	42974.000	44143	33050	52015	902454	5037.828	4.800	0.085	1.336
ID242592	242592	47	9751.309	39.112	47.885	0	124	124	2	1	-10921639	43899.429	43061	35492	56921	921888	5511.841	4.800	0.094	1.371
ID242593	242593	47	9370.460	39.441	47.504	0	125	125	2	1	-10921639	43507.714	44639	29886	54664	913662	6482.592	4.800	0.095	1.161
ID242602	242602	None	7593.508	37.658	45.873	0	126	126	2	1	-10921639	47056.143	46419	41036	55084	988179	3811.250	4.800	0.072	1.662
ID242601	242601	None	7764.073	48.804	43.587	0	126	126	2	1	-10921639	36855.381	37060	27233	47387	773963	6419.051	2.000	0.089	0.934
ID242600	242600	48	8637.753	44.814	42.167	0	126	126	2	1	-10921639	45443.524	47382	32271	52808	954314	5618.206	4.800	0.090	1.330
ID242605	242605	None	8050.420	35.534	47.709	0	127	127	2	1	-10921639	42740.810	42320	32413	49078	897557	4176.621	4.800	0.100	1.869
ID242604	242604	48	12893.534	44.729	41.877	0	127	127	2	1	-10921639	48767.286	48492	38556	62078	1024113	6817.298	4.800	0.129	1.636
ID242603	242603	48	9170.985	44.496	41.868	0	128	128	2	1	-10921639	48144.524	49451	37806	57955	1011035	5638.029	4.800	0.083	1.302
ID242599	242599	50	7179.131	35.907	49.872	0	129	129	2	1	-10921639	34629.619	34708	24144	46287	727222	6699.395	2.000	0.079	0.757
ID242598	242598	51	8946.688	34.446	47.296	0	129	129	2	1	-10921639	37548.000	39841	25145	49946	788508	7591.730	2.000	0.094	0.848
ID242597	242597	48	10290.788	42.828	42.037	0	129	129	2	1	-10921639	51400.952	53705	39185	58947	1079420	6643.664	4.800	0.097	1.368
ID242611	242611	50	10253.442	35.861	49.400	0	130	130	2	1	-10921639	40487.238	40020	30831	50815	850232	5852.655	2.000	0.113	1.402
ID242610	242610	51	9042.602	34.093	47.457	0	130	130	2	1	-10921639	38733.000	40351	27261	48317	813393	6401.878	7.600	0.108	1.177
ID242609	242609	None	8277.636	41.049	43.650	0	130	130	2	1	-10921639	48690.333	50197	40818	55169	1022497	4500.966	4.800	0.084	1.673
ID242608	242608	48	8339.211	43.633	41.026	0	130	130	2	1	-10921639	45116.095	47354	34958	54310	947438	5826.576	4.800	0.081	1.164
ID242607	242607	50	11794.978	35.163	48.977	0	131	131	2	1	-10921639	42976.667	43052	28423	52435	902510	7139.865	4.800	0.146	1.534
ID242606	242606	48	10364.513	44.261	40.321	0	131	131	2	1	-10921639	43958.143	46022	29886	52629	923121	7352.609	4.800	0.111	1.195
ID242615	242615	48	12514.004	43.546	40.337	0	132	132	2	1	-10921639	45245.810	45569	31908	59004	950162	7967.906	4.800	0.134	1.342
ID242616	242616	50	9343.464	35.240	49.284	0	132	132	2	1	-10921639	40971.905	41711	27129	47765	860410	5418.976	4.800	0.119	1.611
ID242614	242614	50	7693.004	34.912	48.921	0	133	133	2	1	-10921639	38269.714	39416	27969	45616	803664	5450.369	6.079	0.096	1.233
ID242613	242613	None	7382.273	50.987	47.627	0	133	133	2	1	-10921639	27260.429	28574	16962	36488	572469	5520.522	2.000	0.111	0.990
ID242612	242612	48	10728.794	42.325	40.352	0	133	133	2	1	-10921639	44797.000	45196	33263	55835	940737	6231.753	4.800	0.122	1.562
ID242618	242618	50	8001.599	34.599	47.958	0	134	134	2	1	-10921639	39434.619	39912	32337	45205	828127	4052.687	4.800	0.102	1.798
ID242617	242617	48	12152.690	42.346	39.916	0	134	134	2	1	-10921639	45087.381	44880	29268	56591	946835	6915.550	2.000	0.128	1.479
ID242622	242622	50	7819.600	34.604	48.048	0	135	135	2	1	-10921639	40703.667	40856	33050	47670	854777	3690.397	4.800	0.102	2.035
ID242621	242621	48	8298.022	42.718	39.919	0	135	135	2	1	-10921639	41217.571	40941	31133	48492	865569	4719.936	4.800	0.098	1.559
ID242619	242619	48	9539.429	42.363	41.090	0	136	136	2	1	-10921639	43796.952	45120	32838	51972	919736	5667.360	7.600	0.103	1.437
ID242620	242620	50	9562.134	34.434	46.600	0	136	136	2	1	-10921639	39242.810	38594	24347	48190	824099	6339.173	4.800	0.128	1.408
ID242623	242623	48	7764.314	42.581	41.353	0	137	137	2	1	-10921639	43583.238	44379	35284	48700	915248	4061.542	4.800	0.104	2.016
ID242624	242624	50	9979.202	34.796	46.460	0	137	137	2	1	-10921639	41634.333	44185	31355	49606	874321	5768.029	4.800	0.115	1.484
ID242626	242626	50	8400.631	34.374	45.939	0	138	138	2	1	-10921639	38454.190	39435	24824	49446	807538	6571.233	4.800	0.098	1.044
ID242625	242625	48	7147.559	42.170	41.477	0	138	138	2	1	-10921639	41801.048	42339	28026	48251	877822	5691.130	6.303	0.076	1.037
ID242627	242627	None	7261.559	0.000	7.000	0	139	139	2	1	-10921639	21152.238	21736	11900	27077	444197	5313.525	4.800	0.208	1.368
ID242630	242630	50	9930.183	33.572	45.962	0	139	139	2	1	-10921639	42921.571	42896	31794	50801	901353	4608.545	4.800	0.124	2.053
ID242629	242629	None	7394.355	38.980	44.845	0	139	139	2	1	-10921639	43940.476	44100	34963	53776	922750	5355.536	2.000	0.062	0.964
ID242628	242628	None	8999.024	0.000	19.000	0	139	139	2	1	-10921639	19999.762	20862	9515	27313	419995	4692.132	4.800	0.265	1.787
ID242634	242634	50	7058.705	33.763	44.803	0	140	140	2	1	-10921639	38585.048	38783	30604	46929	810286	4234.965	4.800	0.080	1.356
ID242633	242633	None	7241.458	42.300	40.946	0	140	140	2	1	-10921639	42757.095	44058	31851	50112	897899	5025.580	7.600	0.077	1.216
ID242632	242632	None	7518.590	54.780	16.982	0	140	140	2	1	-10921639	15405.952	15328	6757	22506	323525	4921.737	2.000	0.236	1.194
ID242631	242631	None	7096.457	3.940	17.383	0	140	140	2	1	-10921639	23009.810	23960	11083	29740	483206	5163.588	4.800	0.166	1.271
ID242635	242635	None	7898.129	37.819	44.495	0	141	141	2	1	-10921639	45149.619	45611	33428	51958	948142	4700.251	6.322	0.090	1.590
ID242637	242637	52	7595.305	41.025	42.234	0	142	142	2	1	-10921639	47281.238	48232	35695	54286	992906	4554.517	7.600	0.078	1.508
ID242636	242636	None	7471.154	43.017	39.910	0	142	142	2	1	-10921639	44334.190	44502	32729	51897	931018	5318.544	6.294	0.077	1.195
ID242639	242639	52	8059.762	41.115	41.388	0	143	143	2	1	-10921639	45430.286	46244	32980	53465	954036	6099.314	7.600	0.081	1.110
ID242638	242638	54	7185.643	39.259	45.624	0	145	145	2	1	-10921639	38277.667	37706	29778	48369	803831	5284.267	4.800	0.088	1.169
ID242640	242640	54	9723.398	39.205	46.811	0	146	146	2	1	-10921639	35725.619	33915	25306	46787	750238	5753.648	2.000	0.125	1.383
ID242643	242643	55	7317.359	43.948	41.226	0	147	147	2	1	-10921639	40663.952	40554	31832	45503	853943	3626.032	4.800	0.099	2.017
ID242644	242644	54	10701.870	39.229	45.420	0	147	147	2	1	-10921639	42196.238	42452	30770	51708	886121	5969.247	4.800	0.137	1.698
ID242642	242642	54	7241.906	39.438	45.249	0	148	148	2	1	-10921639	40124.952	40327	29731	47510	842624	4549.788	4.800	0.102	1.627
ID242641	242641	55	8700.401	43.528	41.239	0	148	148	2	1	-10921639	40501.524	41418	30708	47897	850532	5182.890	4.800	0.116	1.624
ID242647	242647	54	9515.560	39.677	44.473	0	149	149	2	1	-10921639	43537.619	44842	31020	56133	914290	5762.166	4.800	0.092	1.268
ID242646	242646	55	9796.336	43.588	42.092	0	149	149	2	1	-10921639	40889.476	41385	30821	55920	858679	6961.717	2.000	0.098	1.048
ID242645	242645	None	7021.771	33.257	36.842	0	149	149	2	1	-10921639	28719.333	27266	22373	43010	603106	5441.049	2.000	0.060	0.594
ID242650	242650	54	7671.926	39.043	46.137	0	150	150	2	1	-10921639	36962.857	36299	26874	46608	776220	5714.970	7.600	0.089	1.053
ID242649	242649	55	9253.196	43.572	42.481	0	150	150	2	1	-10921639	39715.952	40460	29801	49248	834035	6285.671	3.200	0.103	1.178
ID242653	242653	55	7073.797	43.475	42.547	0	151	151	2	1	-10921639	39335.190	39732	30906	46735	826039	4213.582	4.800	0.077	1.332
ID242648	242648	55	7183.573	44.155	42.493	0	152	152	2	1	-10921639	37339.190	36006	27204	45781	784123	5472.066	2.000	0.079	1.002
ID242654	242654	56	7642.266	33.349	37.264	0	153	153	2	1	-10921639	28591.286	28626	18105	41923	600417	6363.014	2.000	0.081	0.676
ID242651	242651	56	7224.624	32.962	37.177	0	154	154	2	1	-10921639	29041.619	28711	21859	43085	609874	5469.550	2.000	0.071	0.707
ID242652	242652	None	8333.285	46.220	49.234	0	154	154	2	1	-10921639	31106.381	31747	23110	38986	653234	4333.317	2.000	0.122	1.564
ID242655	242655	56	7593.919	33.059	37.359	0	155	155	2	1	-10921639	32188.429	30623	23535	45767	675957	6439.290	2.000	0.071	0.662
ID242656	242656	57	9241.845	43.717	42.539	0	155	155	2	1	-10921639	41220.333	40625	33442	50405	865627	5500.935	4.800	0.113	1.520
ID242658	242658	57	10853.219	43.995	42.871	0	156	156	2	1	-10921639	41197.381	42112	31549	50759	865145	6238.684	2.000	0.120	1.419
ID242657	242657	56	9133.226	33.593	37.533	0	156	156	2	1	-10921639	35256.952	34595	27875	46882	740396	5450.720	2.000	0.104	1.218
ID242659	242659	None	7119.129	59.516	32.733	0	157	157	2	1	-10921639	21219.571	20730	9491	30411	445611	6105.871	2.000	0.158	0.950
ID242661	242661	57	11768.177	44.150	43.057	0	157	157	2	1	-10921639	42742.381	42056	32805	51358	897590	5287.127	4.800	0.147	2.072
ID242660	242660	56	12068.816	33.705	37.337	0	157	157	2	1	-10921639	37139.857	36502	25070	52619	779937	7571.256	2.000	0.134	1.161
ID242666	242666	57	8532.935	43.904	43.148	0	158	158	2	1	-10921639	38150.190	37834	29750	46032	801154	4876.505	4.800	0.112	1.571
ID242665	242665	56	13648.011	33.655	36.931	0	158	158	2	1	-10921639	35904.952	33409	24352	52610	754004	8127.502	2.000	0.160	1.222
ID242663	242663	56	19059.766	33.826	36.799	0	159	159	2	1	-10921639	41575.571	39992	26534	64930	873087	10597.845	2.000	0.199	1.301
ID242662	242662	58	10746.317	60.067	29.308	0	159	159	2	1	-10921639	24140.619	25655	9416	36125	506953	6592.783	4.800	0.222	1.330
ID242664	242664	57	7095.469	42.231	43.850	0	159	159	2	1	-10921639	38596.524	39685	31020	45106	810527	3890.108	4.800	0.084	1.542
ID242667	242667	58	9468.425	61.376	29.637	0	160	160	2	1	-10921639	24084.905	24465	14185	31237	505783	4680.705	4.800	0.229	1.917
ID242670	242670	57	8307.207	42.520	43.994	0	160	160	2	1	-10921639	38380.619	39723	29787	47888	805993	5421.686	4.800	0.095	1.227
ID242669	242669	59	9748.517	41.468	37.992	0	160	160	2	1	-10921639	37704.000	36653	25547	53356	791784	7587.973	2.000	0.094	0.855
ID242668	242668	56	21699.531	34.010	36.780	0	160	160	2	1	-10921639	45144.048	42721	33031	65535	948025	11034.712	2.000	0.228	1.521
ID242675	242675	57	9362.825	41.728	44.110	0	161	161	2	1	-10921639	43289.714	44318	30349	52558	909084	6225.596	4.800	0.102	1.292
ID242674	242674	59	16601.633	41.307	38.271	0	161	161	2	1	-10921639	45144.476	43992	26411	63986	948034	10960.840	2.000	0.159	1.132
ID242673	242673	56	22249.578	33.998	36.736	0	161	161	2	1	-10921639	42264.857	36257	29254	65535	887562	12153.956	2.000	0.235	1.324
ID242672	242672	58	8644.011	62.111	29.968	0	161	161	2	1	-10921639	22998.905	23393	13127	29466	482977	4790.842	4.800	0.220	1.731
ID242671	242671	None	7666.078	60.000	27.000	0	161	161	2	1	-10921639	25021.095	26704	9288	34519	525443	5633.996	7.600	0.136	1.066
ID242680	242680	None	7738.492	30.132	51.438	0	162	162	2	1	-10921639	27412.048	27015	19540	33716	575653	3839.079	4.800	0.144	1.797
ID242679	242679	60	11453.974	39.391	44.007	0	162	162	2	1	-10921639	47821.619	50225	32186	56260	1004254	6339.238	4.800	0.130	1.738
ID242678	242678	59	15861.023	41.449	38.581	0	162	162	2	1	-10921639	51053.476	49810	35685	65535	1072123	8127.539	4.800	0.148	1.616
ID242677	242677	56	20989.748	34.676	36.711	0	162	162	2	1	-10921639	45691.857	41668	30651	65535	959529	12292.187	2.000	0.200	1.241
ID242676	242676	58	12317.700	62.633	30.548	0	162	162	2	1	-10921639	23916.143	24810	8646	37773	502239	9015.459	2.000	0.254	1.074
ID242688	242688	60	9292.132	38.451	44.480	0	163	163	2	1	-10921639	43448.476	46164	31346	51368	912418	6170.502	4.800	0.109	1.383
ID242687	242687	59	14509.011	42.081	38.920	0	163	163	2	1	-10921639	47944.952	48804	34533	61129	1006844	7751.904	2.000	0.139	1.505
ID242686	242686	56	18255.486	34.842	36.677	0	163	163	2	1	-10921639	46757.190	43718	31752	65535	981901	10723.439	2.000	0.177	1.311
ID242685	242685	58	8836.177	64.347	30.214	0	163	163	2	1	-10921639	24583.000	25570	15356	30250	516243	4131.327	4.800	0.208	2.052
ID242683	242683	59	10234.297	42.000	38.839	0	164	164	2	1	-10921639	48700.333	48199	37570	63268	1022707	6381.179	4.800	0.105	1.447
ID242682	242682	56	17108.217	34.856	36.739	0	164	164	2	1	-10921639	49503.762	48350	37315	65535	1039579	9084.834	2.000	0.168	1.571
ID242681	242681	61	8610.954	51.614	23.859	0	164	164	2	1	-10921639	23776.762	25594	14388	38127	499312	5948.454	2.000	0.141	0.987
ID242684	242684	60	7933.011	38.019	44.204	0	164	164	2	1	-10921639	45138.333	46206	32644	51628	947905	4536.700	4.800	0.092	1.684
ID242695	242695	None	7376.111	70.969	31.047	0	165	165	2	1	-10921639	11790.143	12287	5496	21863	247593	4335.312	2.000	0.305	1.272
ID242694	242694	61	7686.342	51.604	22.806	0	165	165	2	1	-10921639	23329.619	23691	13727	32389	489922	5162.720	2.000	0.157	1.227
ID242699	242699	60	11005.892	37.976	44.244	0	165	165	2	1	-10921639	47522.000	48709	36550	57880	997962	6070.481	4.800	0.104	1.469
ID242698	242698	59	12466.336	41.418	38.886	0	165	165	2	1	-10921639	50693.667	50079	39690	65535	1064567	6942.420	2.000	0.102	1.350
ID242697	242697	56	14827.397	34.663	36.582	0	165	165	2	1	-10921639	48269.190	47935	37291	65535	1013653	7011.423	4.800	0.154	1.834
ID242696	242696	63	8359.269	62.256	32.426	0	165	165	2	1	-10921639	22858.190	21797	16905	35246	480022	5249.482	2.000	0.143	1.091
ID242700	242700	62	8357.019	41.449	49.966	0	165	165	2	1	-10921639	34775.762	34462	27549	47212	730291	5530.646	2.000	0.091	1.048
ID242706	242706	62	7481.603	41.351	49.980	0	166	166	2	1	-10921639	33925.286	34193	26227	44837	712431	4564.879	2.000	0.088	1.198
ID242705	242705	59	9958.196	41.380	39.787	0	166	166	2	1	-10921639	49128.667	48416	36970	63414	1031702	6065.297	2.000	0.078	1.175
ID242704	242704	56	13487.234	35.111	36.898	0	166	166	2	1	-10921639	48549.000	46953	39510	65535	1019529	6271.654	4.800	0.151	2.034
ID242703	242703	63	10160.522	62.285	32.370	0	166	166	2	1	-10921639	27129.190	26057	19767	39246	569713	5340.785	4.800	0.186	1.593
ID242702	242702	61	7963.819	50.561	22.212	0	166	166	2	1	-10921639	26195.429	26628	17410	34543	550104	5223.841	4.800	0.144	1.265
ID242701	242701	None	7942.217	55.061	18.047	0	166	166	2	1	-10921639	22924.619	24243	10030	30463	481417	5423.068	2.000	0.167	1.208
ID242691	242691	56	10522.934	35.300	37.548	0	167	167	2	1	-10921639	46069.571	47529	28772	59013	967461	8744.134	2.000	0.096	0.925
ID242690	242690	63	9361.875	62.164	32.332	0	167	167	2	1	-10921639	28493.952	27497	22081	36550	598373	5126.708	4.800	0.163	1.557
ID242689	242689	61	8663.733	50.868	21.934	0	167	167	2	1	-10921639	23628.429	24343	15895	36129	496197	5766.055	2.000	0.151	1.074
ID242693	242693	62	8740.301	41.169	49.395	0	167	167	2	1	-10921639	35548.333	36625	27256	45470	746515	5317.708	7.600	0.104	1.261
ID242692	242692	59	10061.468	41.585	40.402	0	167	167	2	1	-10921639	45495.857	45031	26897	62333	955413	9771.255	7.600	0.080	0.689
ID242707	242707	61	8665.825	50.982	21.772	0	168	168	2	1	-10921639	23756.238	22808	15403	35742	498881	5783.271	2.000	0.136	0.986
ID242712	242712	None	8099.365	36.003	45.518	0	168	168	2	1	-10921639	40663.286	40535	25958	51094	853929	6974.505	4.800	0.099	1.046
ID242711	242711	59	12650.013	41.608	40.133	0	168	168	2	1	-10921639	47378.143	48435	29206	65535	994941	10180.133	2.000	0.103	0.871
ID242710	242710	56	10620.232	35.872	36.357	0	168	168	2	1	-10921639	46110.429	46537	34103	58985	968319	6921.936	4.800	0.101	1.222
ID242709	242709	63	12199.743	62.041	32.332	0	168	168	2	1	-10921639	32086.524	31492	22803	43760	673817	6081.979	2.000	0.181	1.616
ID242708	242708	66	7193.277	44.944	25.529	0	168	168	2	1	-10921639	29396.333	30788	21018	35723	617323	4216.595	7.600	0.118	1.472
ID242715	242715	65	9242.896	20.598	29.881	0	169	169	2	1	-10921639	20759.952	19441	12159	35232	435959	5581.245	2.000	0.180	1.136
ID242714	242714	66	9374.071	45.078	25.109	0	169	169	2	1	-10921639	32097.857	32748	24895	39888	674055	4482.780	4.800	0.156	1.932
ID242713	242713	61	7572.785	50.419	21.630	0	169	169	2	1	-10921639	23351.095	22751	15191	34755	490373	5161.034	7.600	0.128	1.027
ID242719	242719	59	14694.608	41.573	39.731	0	169	169	2	1	-10921639	48653.667	47524	32691	65535	1021727	10358.328	2.000	0.128	1.066
ID242718	242718	56	9623.598	36.502	36.126	0	169	169	2	1	-10921639	47024.381	48860	34212	57134	987512	5920.092	7.600	0.092	1.337
ID242717	242717	63	15976.116	62.420	32.607	0	169	169	2	1	-10921639	34350.619	32649	19564	56303	721363	10852.640	2.000	0.204	1.071
ID242716	242716	67	10852.172	31.099	32.939	0	169	169	2	1	-10921639	30274.000	29065	20267	49045	635754	7298.632	2.000	0.122	0.905
ID242739	242739	66	9538.035	44.529	24.885	0	170	170	2	1	-10921639	34700.810	34651	26666	41838	728717	4326.615	4.800	0.159	2.200
ID242738	242738	None	8122.352	55.812	15.191	0	170	170	2	1	-10921639	19077.333	19639	10100	26520	400624	5152.904	4.800	0.226	1.363
ID242743	242743	56	8711.231	36.576	35.789	0	170	170	2	1	-10921639	49632.952	48634	38235	57285	1042292	5648.380	4.800	0.085	1.382
ID242742	242742	63	20317.490	62.556	32.599	0	170	170	2	1	-10921639	41373.905	40120	23266	65535	868852	12797.323	2.000	0.233	1.222
ID242741	242741	67	13930.255	31.283	32.927	0	170	170	2	1	-10921639	35430.857	33178	21996	59164	744048	9701.667	2.000	0.142	0.911
ID242740	242740	65	14288.136	21.037	29.199	0	170	170	2	1	-10921639	24327.952	23124	12155	44048	510887	8872.315	2.000	0.246	1.082
ID242747	242747	None	7189.537	37.344	51.419	0	170	170	2	1	-10921639	32513.571	32233	23091	40601	682785	5063.921	7.600	0.098	1.151
ID242746	242746	77	8723.852	40.996	48.086	0	170	170	2	1	-10921639	35257.286	35742	25221	46764	740403	5764.708	2.000	0.097	1.078
ID242745	242745	73	7554.549	35.871	42.945	0	170	170	2	1	-10921639	43493.905	45796	31978	57082	913372	7102.309	2.000	0.068	0.779
ID242744	242744	59	13147.052	41.892	39.624	0	170	170	2	1	-10921639	51944.476	50952	38656	65535	1090834	8739.528	4.800	0.117	1.244
ID242748	242748	64	7252.104	18.722	58.050	0	170	170	2	1	-10921639	8004.143	6578	2592	17868	168087	4386.064	2.000	0.438	1.111
ID242723	242723	63	18532.904	62.597	32.471	0	171	171	2	1	-10921639	40685.238	36842	28286	65535	854390	10246.421	4.800	0.226	1.462
ID242722	242722	67	19419.775	31.373	32.917	0	171	171	2	1	-10921639	39494.048	34812	24409	65535	829375	13286.703	2.000	0.194	0.965
ID242721	242721	65	8674.876	21.263	29.087	0	171	171	2	1	-10921639	21264.714	19894	12528	36946	446559	6117.716	2.000	0.142	0.862
ID242720	242720	66	8269.968	44.783	24.849	0	171	171	2	1	-10921639	29335.524	30212	20168	36450	616046	4590.240	7.600	0.141	1.579
ID242727	242727	73	8499.719	36.292	42.423	0	171	171	2	1	-10921639	42358.190	43642	28753	51887	889522	7378.124	2.000	0.086	0.905
ID242726	242726	None	7169.224	45.518	40.021	0	171	171	2	1	-10921639	34165.667	31124	23809	46877	717479	7639.574	2.000	0.063	0.529
ID242725	242725	59	12519.274	41.855	39.863	0	171	171	2	1	-10921639	49458.429	49791	35468	61752	1038627	7701.621	4.800	0.115	1.330
ID242724	242724	56	10837.676	36.728	35.869	0	171	171	2	1	-10921639	48458.048	50074	38032	58276	1017619	6503.297	2.000	0.099	1.343
ID242729	242729	64	12372.910	18.639	57.454	0	171	171	2	1	-10921639	14627.905	11607	7064	31960	307186	7214.874	2.000	0.454	1.265
ID242728	242728	77	7689.716	40.776	47.911	0	171	171	2	1	-10921639	33822.762	34651	23880	42523	710278	4993.489	4.800	0.112	1.366
ID242737	242737	64	11536.387	18.411	56.200	0	172	172	2	1	-10921639	16013.429	13798	6290	30278	336282	6309.825	2.000	0.406	1.467
ID242736	242736	73	9289.048	36.216	43.056	0	172	172	2	1	-10921639	38409.476	38117	24541	50419	806599	7994.021	2.000	0.083	0.738
ID242731	242731	65	10365.398	22.325	29.391	0	172	172	2	1	-10921639	23945.000	21670	15432	41876	502845	7475.592	2.000	0.153	0.848
ID242730	242730	66	9980.691	44.191	24.167	0	172	172	2	1	-10921639	33206.762	33995	23630	40162	697342	4445.442	4.800	0.182	2.299
ID242735	242735	59	9161.644	41.425	39.948	0	172	172	2	1	-10921639	48461.619	49167	37097	57205	1017694	6150.500	4.800	0.089	1.292
ID242734	242734	56	10716.038	37.186	37.558	0	172	172	2	1	-10921639	51208.429	51840	35043	61403	1075377	7173.652	4.800	0.106	1.372
ID242733	242733	67	20500.652	31.812	33.031	0	172	172	2	1	-10921639	42969.048	39794	29504	65535	902350	11794.580	2.000	0.195	1.190
ID242732	242732	63	19528.514	62.469	32.494	0	172	172	2	1	-10921639	40491.524	40167	24239	65535	850322	12218.019	2.000	0.220	1.195
ID242755	242755	56	10228.354	36.466	37.610	0	173	173	2	1	-10921639	51426.190	53998	34042	63773	1079950	8717.075	4.800	0.088	0.950
ID242754	242754	68	9333.878	68.579	37.154	0	173	173	2	1	-10921639	22925.714	21528	14974	39203	481440	6889.453	2.000	0.139	0.814
ID242753	242753	63	21166.771	62.699	32.714	0	173	173	2	1	-10921639	45559.238	43010	27573	65535	956744	11719.944	4.800	0.247	1.538
ID242752	242752	67	20839.439	31.833	33.125	0	173	173	2	1	-10921639	47476.667	44214	32531	65535	997010	11574.120	2.000	0.197	1.350
ID242756	242756	64	11858.298	18.900	55.680	0	173	173	2	1	-10921639	19365.905	18175	11720	35265	406684	6328.530	2.000	0.302	1.420
ID242751	242751	65	13164.251	22.731	29.096	0	173	173	2	1	-10921639	31578.810	28578	22709	51070	663155	7748.942	2.000	0.162	1.133
ID242750	242750	66	9838.324	44.593	23.856	0	173	173	2	1	-10921639	34782.810	35256	22992	42315	730439	5371.207	4.800	0.152	1.710
ID242749	242749	69	7123.373	51.511	21.763	0	173	173	2	1	-10921639	24656.286	23833	18213	32871	517782	4299.750	4.800	0.144	1.439
ID242768	242768	64	7767.508	18.905	55.170	0	174	174	2	1	-10921639	17030.524	15913	11385	26562	357641	4054.502	2.000	0.214	1.478
ID242759	242759	66	9667.124	44.076	22.933	0	174	174	2	1	-10921639	34802.524	34935	25651	43708	730853	4595.426	6.297	0.143	1.891
ID242758	242758	69	7987.073	51.131	21.614	0	174	174	2	1	-10921639	26112.762	26038	15791	36583	548368	5568.365	2.000	0.117	0.983
ID242757	242757	None	7404.612	21.471	15.143	0	174	174	2	1	-10921639	16308.762	17108	7055	24390	342484	5553.446	2.000	0.217	1.048
ID242763	242763	56	10009.327	36.428	37.042	0	174	174	2	1	-10921639	49394.238	49611	37244	63509	1037279	7087.660	2.000	0.079	1.016
ID242762	242762	63	22508.260	62.629	32.670	0	174	174	2	1	-10921639	50709.619	52931	31450	65535	1064902	12344.737	4.800	0.245	1.617
ID242761	242761	67	21641.896	31.873	33.056	0	174	174	2	1	-10921639	50264.238	47430	34325	65535	1055549	11213.103	2.000	0.200	1.496
ID242760	242760	65	20188.213	23.037	29.191	0	174	174	2	1	-10921639	36392.333	32847	23667	65535	764239	11738.992	2.000	0.223	1.129
ID242767	242767	None	8294.003	37.144	47.784	0	174	174	2	1	-10921639	39426.429	40837	28267	50329	827955	6416.620	7.600	0.089	1.003
ID242766	242766	70	9774.634	36.869	45.413	0	174	174	2	1	-10921639	43270.810	42632	33726	56057	908687	5918.154	2.000	0.093	1.241
ID242765	242765	None	7734.409	42.861	40.023	0	174	174	2	1	-10921639	46054.667	46655	32795	54121	967148	5375.502	4.800	0.086	1.363
ID242764	242764	68	12580.659	68.501	37.345	0	174	174	2	1	-10921639	27260.143	24395	17033	47803	572463	9046.325	2.000	0.179	0.916
ID242771	242771	65	22804.484	23.283	29.096	0	175	175	2	1	-10921639	45500.619	41446	29863	65535	955513	12311.745	2.000	0.237	1.417
ID242770	242770	66	9714.457	43.186	22.859	0	175	175	2	1	-10921639	33705.143	33740	20881	42500	707808	5765.892	4.800	0.134	1.382
ID242769	242769	69	11644.308	50.971	21.838	0	175	175	2	1	-10921639	31435.857	31133	19743	44285	660153	7031.304	2.000	0.157	1.212
ID242775	242775	68	17594.631	68.334	37.352	0	175	175	2	1	-10921639	34013.714	30255	23110	58744	714288	10551.541	2.000	0.213	1.131
ID242774	242774	None	9730.442	37.309	35.204	0	175	175	2	1	-10921639	48469.810	48161	36672	60109	1017866	6793.767	2.000	0.076	1.013
ID242773	242773	63	21919.381	62.399	32.641	0	175	175	2	1	-10921639	52351.857	60194	25160	65535	1099389	14092.480	4.800	0.240	1.439
ID242772	242772	67	21216.102	31.840	33.039	0	175	175	2	1	-10921639	52379.524	48161	37839	65535	1099970	10946.099	3.200	0.192	1.540
ID242779	242779	64	7561.238	19.146	55.297	0	175	175	2	1	-10921639	18331.857	17184	12315	27058	384969	4200.547	2.000	0.177	1.311
ID242778	242778	71	7504.152	33.301	51.317	0	175	175	2	1	-10921639	30539.333	30345	22732	44705	641326	6063.947	7.600	0.084	0.778
ID242777	242777	70	12172.984	36.082	45.104	0	175	175	2	1	-10921639	46389.810	45517	35402	59660	974186	6266.202	4.800	0.118	1.559
ID242776	242776	None	8415.706	40.209	39.551	0	175	175	2	1	-10921639	45703.429	44913	36436	57096	959772	5922.128	2.000	0.066	0.952
ID242800	242800	72	7117.865	57.064	55.585	0	176	176	2	1	-10921639	16808.190	18780	8282	24555	352972	4704.492	2.000	0.204	1.209
ID242791	242791	69	12401.815	50.944	22.227	0	176	176	2	1	-10921639	35106.048	34311	23946	51448	737227	6779.772	2.000	0.155	1.391
ID242790	242790	None	8200.587	19.351	11.580	0	176	176	2	1	-10921639	17112.619	16929	7484	26444	359365	5891.029	2.000	0.237	1.113
ID242789	242789	None	8395.925	23.068	10.995	0	176	176	2	1	-10921639	19178.238	19686	8608	27143	402743	5313.088	2.000	0.222	1.310
ID242795	242795	63	20044.408	61.970	32.553	0	176	176	2	1	-10921639	52467.476	56775	29070	65535	1101817	12148.339	4.800	0.214	1.524
ID242794	242794	67	20560.365	31.944	33.248	0	176	176	2	1	-10921639	50013.000	47326	32673	65535	1050273	11526.984	2.000	0.184	1.350
ID242793	242793	65	23153.529	23.389	29.270	0	176	176	2	1	-10921639	49304.143	49493	28805	65535	1035387	12565.578	2.000	0.241	1.526
ID242792	242792	66	7169.569	42.965	22.595	0	176	176	2	1	-10921639	31674.143	32418	22978	37428	665157	4240.587	2.000	0.099	1.346
ID242799	242799	64	10986.776	18.736	56.041	0	176	176	2	1	-10921639	21254.476	19191	13685	40323	446344	6438.897	2.000	0.205	1.125
ID242798	242798	71	9526.692	33.227	50.863	0	176	176	2	1	-10921639	33590.714	32904	23120	50645	705405	7389.120	2.000	0.104	0.856
ID242797	242797	70	10914.521	35.891	45.167	0	176	176	2	1	-10921639	45923.238	44719	35983	59292	964388	6050.570	6.342	0.102	1.403
ID242796	242796	68	19110.146	68.297	37.320	0	176	176	2	1	-10921639	35092.429	31620	20773	65535	736941	12465.705	2.000	0.205	0.956
ID242803	242803	67	20466.521	31.749	33.424	0	177	177	2	1	-10921639	46519.952	43052	30500	65535	976919	11551.183	2.000	0.207	1.383
ID242802	242802	65	22396.359	23.681	29.441	0	177	177	2	1	-10921639	45435.048	41243	29495	65535	954136	12655.421	2.000	0.244	1.407
ID242801	242801	69	11065.745	51.063	21.947	0	177	177	2	1	-10921639	32088.143	31166	23842	46211	673851	6052.317	2.000	0.144	1.334
ID242807	242807	71	9750.700	33.983	49.447	0	177	177	2	1	-10921639	36060.190	36054	24985	47991	757264	6785.611	2.000	0.122	1.153
ID242806	242806	70	10734.157	35.692	45.063	0	177	177	2	1	-10921639	40668.619	41295	32706	55991	854041	6275.795	2.000	0.111	1.296
ID242805	242805	68	15224.617	68.323	37.309	0	177	177	2	1	-10921639	30855.667	26954	21316	52690	647969	8962.843	2.000	0.203	1.164
ID242804	242804	63	23051.750	61.880	32.582	0	177	177	2	1	-10921639	48958.095	49975	24239	65535	1028120	13791.090	4.800	0.262	1.473
ID242809	242809	64	10158.225	18.867	56.530	0	177	177	2	1	-10921639	21440.381	20031	10502	37721	450248	7081.657	2.000	0.194	0.985
ID242808	242808	72	10017.729	57.334	55.503	0	177	177	2	1	-10921639	18048.762	17901	8518	29537	379024	6382.065	2.000	0.270	1.204
ID242787	242787	71	9237.227	34.241	48.656	0	178	178	2	1	-10921639	33342.000	33046	21250	47094	700182	8296.129	2.000	0.105	0.763
ID242786	242786	70	10805.044	35.764	45.065	0	178	178	2	1	-10921639	41369.333	42448	30255	52648	868756	6285.800	4.800	0.123	1.440
ID242785	242785	68	16456.902	68.411	37.195	0	178	178	2	1	-10921639	30960.952	26893	18832	54749	650180	10469.836	2.000	0.205	1.006
ID242784	242784	63	22214.227	61.916	32.771	0	178	178	2	1	-10921639	51024.667	49517	29872	65535	1071518	11343.233	4.800	0.237	1.724
ID242788	242788	72	14242.668	57.772	56.097	0	178	178	2	1	-10921639	24198.286	21859	14251	41220	508164	7665.585	2.000	0.295	1.438
ID242783	242783	67	16976.166	31.992	33.413	0	178	178	2	1	-10921639	47773.619	45220	35241	65535	1003246	9505.019	2.000	0.159	1.382
ID242782	242782	65	20944.975	23.584	29.420	0	178	178	2	1	-10921639	46918.381	46065	33027	65535	985286	11520.369	2.000	0.218	1.455
ID242781	242781	66	7568.492	42.675	23.154	0	178	178	2	1	-10921639	29408.190	29452	17694	36635	617572	5192.884	4.800	0.126	1.264
ID242780	242780	69	12858.176	50.968	22.030	0	178	178	2	1	-10921639	35402.476	34340	27228	51788	743452	6339.253	4.800	0.171	1.631
ID242819	242819	72	12674.214	57.750	56.079	0	179	179	2	1	-10921639	24796.333	22718	15691	39090	520723	7009.596	2.000	0.247	1.400
ID242818	242818	64	11134.452	18.364	56.194	0	179	179	2	1	-10921639	25498.667	23733	16338	40327	535472	6726.761	2.000	0.193	1.228
ID242817	242817	71	10456.079	34.119	48.136	0	179	179	2	1	-10921639	36446.762	38344	19247	51420	765382	8389.483	7.600	0.127	0.978
ID242816	242816	70	7885.155	35.993	44.283	0	179	179	2	1	-10921639	37520.619	37971	28645	48497	787933	5233.783	7.600	0.084	1.116
ID242811	242811	66	7454.054	42.032	24.433	0	179	179	2	1	-10921639	27022.857	27034	15951	35860	567480	5370.995	4.800	0.134	1.193
ID242810	242810	69	11084.434	50.822	22.691	0	179	179	2	1	-10921639	33938.381	33560	26940	47609	712706	6136.810	2.000	0.143	1.380
ID242815	242815	68	15441.120	68.200	37.315	0	179	179	2	1	-10921639	30358.762	27497	19309	57341	637534	9698.606	2.000	0.189	0.997
ID242814	242814	67	16980.355	31.810	33.588	0	179	179	2	1	-10921639	42673.238	40157	29820	65535	896138	10625.667	2.000	0.149	1.042
ID242813	242813	63	22457.963	61.632	32.679	0	179	179	2	1	-10921639	49863.333	48105	28319	65535	1047130	11771.771	4.800	0.246	1.673
ID242812	242812	65	23155.771	23.234	29.149	0	179	179	2	1	-10921639	47056.143	42174	30217	65535	988179	12418.660	2.000	0.239	1.460
ID242823	242823	67	15249.728	31.977	33.699	0	180	180	2	1	-10921639	40747.810	38580	28645	63806	855704	9560.521	2.000	0.144	1.071
ID242822	242822	63	20226.852	61.476	32.496	0	180	180	2	1	-10921639	46707.714	47973	26033	65535	980862	12408.294	2.000	0.203	1.273
ID242821	242821	65	21980.273	22.985	29.296	0	180	180	2	1	-10921639	49664.381	44955	35799	65535	1042952	10635.217	2.000	0.228	1.736
ID242820	242820	69	15060.063	50.459	22.756	0	180	180	2	1	-10921639	35917.810	33971	25211	56883	754274	8939.914	2.000	0.178	1.215
ID242827	242827	64	12485.620	18.350	56.023	0	180	180	2	1	-10921639	27744.857	27998	16353	46485	582642	8454.609	2.000	0.191	1.054
ID242826	242826	71	10954.953	34.751	49.277	0	180	180	2	1	-10921639	34763.048	33853	22912	47321	730024	7812.593	2.000	0.133	1.048
ID242825	242825	70	8287.560	36.415	43.901	0	180	180	2	1	-10921639	37564.571	38297	27058	47118	788856	5912.204	4.800	0.099	1.142
ID242824	242824	68	17278.281	68.166	37.416	0	180	180	2	1	-10921639	32398.429	30420	20999	59995	680367	10731.079	2.000	0.210	1.046
ID242828	242828	72	17963.979	57.732	55.765	0	180	180	2	1	-10921639	30320.333	27573	17066	57927	636727	10806.548	2.000	0.266	1.180
ID242835	242835	None	8316.604	43.232	39.789	0	181	181	2	1	-10921639	39425.762	40327	29608	47793	827941	5197.009	6.323	0.098	1.353
ID242834	242834	68	21104.479	68.221	37.262	0	181	181	2	1	-10921639	39579.476	34127	25703	65535	831169	12506.100	2.000	0.207	1.086
ID242833	242833	67	15401.484	31.878	33.902	0	181	181	2	1	-10921639	43187.238	41550	27473	65535	906932	9485.529	2.000	0.131	1.054
ID242832	242832	63	18405.896	61.560	32.450	0	181	181	2	1	-10921639	52734.381	53771	37933	65535	1107422	9194.667	4.800	0.186	1.795
ID242839	242839	72	22479.830	57.702	55.785	0	181	181	2	1	-10921639	40474.381	38103	24125	65535	849962	12531.708	2.000	0.270	1.371
ID242838	242838	64	16304.902	18.605	55.511	0	181	181	2	1	-10921639	35158.000	32928	18884	58446	738318	11274.736	4.800	0.214	1.099
ID242837	242837	71	11211.581	34.000	48.000	0	181	181	2	1	-10921639	42305.048	42556	27152	52402	888406	8171.160	4.800	0.136	1.243
ID242836	242836	70	8983.407	36.503	43.499	0	181	181	2	1	-10921639	39328.857	37603	28385	53771	825906	7074.244	2.000	0.070	0.725
ID242831	242831	65	19860.041	23.068	29.186	0	181	181	2	1	-10921639	52802.762	51103	37239	65535	1108858	9702.014	2.000	0.188	1.726
ID242830	242830	None	7686.619	42.049	24.964	0	181	181	2	1	-10921639	34545.524	35577	21627	40582	725456	5146.266	4.800	0.121	1.444
ID242829	242829	69	15688.823	50.314	23.650	0	181	181	2	1	-10921639	41375.000	39402	27653	59311	868875	9398.640	2.000	0.167	1.258
ID242866	242866	72	19525.555	57.497	55.673	0	182	182	2	1	-10921639	35587.524	31988	19483	56331	747338	11963.836	2.000	0.279	1.296
ID242865	242865	64	21646.822	19.217	55.338	0	182	182	2	1	-10921639	38071.810	33905	20773	61983	799508	12461.067	2.000	0.291	1.377
ID242864	242864	71	13483.935	35.170	48.880	0	182	182	2	1	-10921639	36236.286	37357	17935	52015	760962	9632.243	2.000	0.157	1.023
ID242859	242859	65	21966.891	23.038	29.267	0	182	182	2	1	-10921639	48437.143	45918	33017	65535	1017180	11762.450	2.000	0.214	1.453
ID242858	242858	69	13763.511	50.216	23.755	0	182	182	2	1	-10921639	39484.048	38004	27757	52718	829165	6814.551	4.800	0.181	1.777
ID242863	242863	70	9001.536	36.352	43.100	0	182	182	2	1	-10921639	35884.143	33933	24650	50716	753567	6745.543	2.000	0.092	0.893
ID242862	242862	68	17439.654	68.263	37.203	0	182	182	2	1	-10921639	33243.333	30543	21930	56553	698110	10393.869	2.000	0.217	1.140
ID242861	242861	67	9975.526	31.801	34.015	0	182	182	2	1	-10921639	37058.381	35600	30203	53904	778226	5731.629	2.000	0.105	1.228
ID242860	242860	63	19544.932	61.571	32.583	0	182	182	2	1	-10921639	46251.190	44700	29013	65535	971275	10482.531	4.800	0.218	1.582
ID242848	242848	72	21673.182	57.529	55.614	0	183	183	2	1	-10921639	40151.048	34878	23110	59929	843172	12793.712	4.800	0.294	1.426
ID242843	242843	67	7264.744	31.727	33.683	0	183	183	2	1	-10921639	31252.952	30411	23110	45271	656312	5033.876	2.000	0.073	0.841
ID242842	242842	63	13892.380	61.521	32.659	0	183	183	2	1	-10921639	41303.048	39657	27436	57256	867364	8346.265	4.800	0.168	1.422
ID242841	242841	65	22605.086	23.337	28.846	0	183	183	2	1	-10921639	47884.571	46098	28470	65535	1005576	12962.173	2.000	0.225	1.358
ID242840	242840	69	14596.198	49.954	23.832	0	183	183	2	1	-10921639	40713.048	41635	30845	53507	854974	7168.708	4.800	0.182	1.752
ID242847	242847	64	25349.273	19.169	55.121	0	183	183	2	1	-10921639	44028.524	41442	27946	65535	924599	13527.768	2.000	0.296	1.487
ID242846	242846	71	12370.578	34.194	47.606	0	183	183	2	1	-10921639	37603.810	39076	21797	56661	789680	10502.132	2.000	0.136	0.858
ID242845	242845	None	7034.411	44.110	39.992	0	183	183	2	1	-10921639	33760.143	33645	25528	44001	708963	4622.157	2.000	0.086	1.154
ID242844	242844	68	21155.787	68.161	37.205	0	183	183	2	1	-10921639	35703.381	29570	23984	65535	749771	12262.061	2.000	0.240	1.127
ID242867	242867	69	13634.087	49.739	23.878	0	184	184	2	1	-10921639	42511.190	42240	33735	53110	892735	6095.598	4.800	0.180	2.126
ID242871	242871	71	9893.559	33.676	47.094	0	184	184	2	1	-10921639	36638.810	37371	25811	46891	769415	5968.473	7.600	0.126	1.377
ID242870	242870	68	21087.256	67.986	37.037	0	184	184	2	1	-10921639	35708.619	32961	22765	65535	749881	11864.491	2.000	0.249	1.200
ID242869	242869	63	12712.940	60.961	32.379	0	184	184	2	1	-10921639	37952.429	37673	29806	52298	797001	6590.751	7.600	0.158	1.573
ID242868	242868	65	22534.734	23.782	28.760	0	184	184	2	1	-10921639	48645.714	45947	33173	65535	1021560	11630.003	2.000	0.224	1.534
ID242874	242874	72	21030.061	57.536	55.335	0	184	184	2	1	-10921639	41126.667	37470	25462	64222	863660	12074.076	4.800	0.266	1.433
ID242873	242873	64	24439.154	19.427	54.926	0	184	184	2	1	-10921639	43993.381	40885	23946	65535	923861	14663.539	2.000	0.288	1.341
ID242872	242872	None	9699.930	36.557	48.754	0	184	184	2	1	-10921639	31910.238	30713	20239	48270	670115	8135.613	2.000	0.106	0.755
ID242851	242851	63	14502.005	60.366	32.432	0	185	185	2	1	-10921639	40766.524	40039	27398	61138	856097	9497.543	2.000	0.150	1.120
ID242850	242850	65	21165.443	24.308	28.830	0	185	185	2	1	-10921639	50381.190	45885	32318	65535	1058005	11303.054	2.000	0.205	1.517
ID242849	242849	69	14257.383	49.870	23.677	0	185	185	2	1	-10921639	48752.714	49758	37286	61540	1023807	6588.174	4.800	0.162	2.062
ID242855	242855	64	24107.572	19.315	54.871	0	185	185	2	1	-10921639	48410.095	49215	28668	65535	1016612	14553.496	2.000	0.262	1.382
ID242854	242854	71	14729.984	33.144	46.632	0	185	185	2	1	-10921639	39602.286	36890	26104	61483	831648	9382.657	2.000	0.144	1.063
ID242853	242853	74	7601.748	42.500	40.414	0	185	185	2	1	-10921639	37624.524	38098	27950	49333	790115	6190.070	4.800	0.089	0.998
ID242852	242852	68	21086.480	67.532	36.883	0	185	185	2	1	-10921639	39978.571	37579	24919	65535	839550	13259.065	2.000	0.231	1.132
ID242857	242857	None	8934.887	23.786	58.309	0	185	185	2	1	-10921639	28249.476	25920	19691	45158	593239	7427.501	2.000	0.091	0.636
ID242856	242856	72	23617.469	57.526	55.463	0	185	185	2	1	-10921639	48024.190	47321	27691	65535	1008508	13394.715	2.000	0.265	1.501
ID242883	242883	64	23697.297	19.208	54.923	0	186	186	2	1	-10921639	50867.429	52005	31421	65535	1068216	13601.869	4.800	0.251	1.500
ID242882	242882	75	8948.852	37.506	48.460	0	186	186	2	1	-10921639	35981.476	34982	26420	48926	755611	6324.702	2.000	0.091	0.949
ID242881	242881	71	10270.466	32.285	46.306	0	186	186	2	1	-10921639	35492.714	33480	25429	50867	745347	7884.498	2.000	0.109	0.886
ID242880	242880	74	9843.812	40.840	39.852	0	186	186	2	1	-10921639	42760.286	43005	33206	53875	897966	5584.527	2.000	0.100	1.388
ID242884	242884	72	22073.916	57.671	55.548	0	186	186	2	1	-10921639	50215.905	50456	29565	65535	1054534	12652.557	4.800	0.255	1.614
ID242875	242875	76	7526.315	42.031	24.484	0	186	186	2	1	-10921639	32795.810	34009	20980	41735	688712	6321.801	2.000	0.093	0.879
ID242879	242879	68	23288.826	67.361	36.973	0	186	186	2	1	-10921639	41825.762	37706	23960	65535	878341	13311.454	2.000	0.247	1.243
ID242878	242878	63	17718.186	59.895	32.835	0	186	186	2	1	-10921639	40968.286	37145	29277	65535	860334	10123.656	2.000	0.173	1.192
ID242877	242877	65	21530.439	24.574	28.618	0	186	186	2	1	-10921639	50389.143	54428	32739	65535	1058172	12257.332	2.000	0.217	1.466
ID242876	242876	69	14556.367	49.749	23.862	0	186	186	2	1	-10921639	47978.048	48029	33631	65535	1007539	8948.517	4.800	0.149	1.393
ID242896	242896	78	7935.925	24.009	57.419	0	187	187	2	1	-10921639	28777.619	28163	19427	44110	604330	6709.310	7.600	0.069	0.553
ID242887	242887	65	23782.428	24.825	28.312	0	187	187	2	1	-10921639	47718.095	44596	32356	65535	1002080	12430.558	2.000	0.243	1.501
ID242886	242886	76	7602.279	41.214	25.667	0	187	187	2	1	-10921639	32589.333	32403	24154	40847	684376	4430.285	4.800	0.130	1.690
ID242885	242885	69	14766.699	49.124	24.288	0	187	187	2	1	-10921639	41812.524	39765	27412	62092	878063	8663.404	2.000	0.151	1.265
ID242891	242891	74	7892.643	42.240	40.337	0	187	187	2	1	-10921639	36848.095	37107	27540	46414	773810	5076.785	4.800	0.090	1.201
ID242890	242890	68	21270.811	67.094	37.071	0	187	187	2	1	-10921639	35771.333	29679	21316	65535	751198	11937.470	2.000	0.246	1.184
ID242889	242889	63	8706.774	59.556	33.137	0	187	187	2	1	-10921639	31155.429	29060	23842	43274	654264	5256.696	2.000	0.112	1.196
ID242888	242888	79	8295.069	76.494	31.692	0	187	187	2	1	-10921639	23566.143	22369	16145	34004	494889	4931.509	2.000	0.147	1.226
ID242895	242895	72	22866.344	57.706	55.242	0	187	187	2	1	-10921639	47863.333	47217	28578	65535	1005130	12473.264	4.800	0.255	1.557
ID242894	242894	64	23984.541	19.737	54.363	0	187	187	2	1	-10921639	51272.238	52298	27591	65535	1076717	12946.556	4.800	0.268	1.673
ID242893	242893	75	7123.045	37.901	48.189	0	187	187	2	1	-10921639	29732.381	29414	20938	44459	624380	5597.108	2.000	0.076	0.753
ID242892	242892	71	9234.154	32.002	46.070	0	187	187	2	1	-10921639	31289.429	29608	23365	45314	657078	5935.132	2.000	0.111	1.054
ID242915	242915	68	24833.252	66.972	36.774	0	188	188	2	1	-10921639	42901.857	37999	25684	65535	900939	13879.861	2.000	0.268	1.305
ID242914	242914	63	11501.250	59.189	32.943	0	188	188	2	1	-10921639	34952.095	33041	24409	53309	733994	6863.645	2.000	0.127	1.150
ID242913	242913	79	11874.175	76.081	31.866	0	188	188	2	1	-10921639	31278.190	30189	22491	47718	656842	6943.705	2.000	0.147	1.157
ID242912	242912	65	22067.471	24.691	28.093	0	188	188	2	1	-10921639	54260.238	53975	39359	65535	1139465	10271.627	4.800	0.222	1.919
ID242919	242919	72	20844.123	57.635	55.945	0	188	188	2	1	-10921639	57030.857	60420	35331	65535	1197648	9929.063	4.800	0.244	2.253
ID242918	242918	64	20582.818	20.060	54.347	0	188	188	2	1	-10921639	53363.952	53096	31695	65535	1120643	11350.673	4.800	0.226	1.734
ID242917	242917	71	11505.716	31.594	45.962	0	188	188	2	1	-10921639	37039.714	36261	27171	53965	777834	6716.679	2.000	0.127	1.241
ID242916	242916	74	13614.577	43.671	40.558	0	188	188	2	1	-10921639	45342.667	42230	31563	63339	952196	9535.967	2.000	0.116	0.989
ID242920	242920	78	10097.234	23.727	57.147	0	188	188	2	1	-10921639	33521.333	31029	22912	55623	703948	9506.261	7.600	0.075	0.492
ID242911	242911	76	13526.624	40.719	25.638	0	188	188	2	1	-10921639	44762.238	43538	34736	59698	940007	7043.150	2.000	0.135	1.508
ID242910	242910	69	17882.336	48.637	24.561	0	188	188	2	1	-10921639	54413.952	53743	39066	65535	1142693	7586.150	4.800	0.194	2.327
ID242899	242899	65	22961.416	24.884	28.039	0	189	189	2	1	-10921639	54818.667	56166	40474	65535	1151192	10175.537	4.800	0.236	2.059
ID242898	242898	76	19742.936	40.197	26.087	0	189	189	2	1	-10921639	46273.905	43028	27950	65535	971752	11300.588	2.000	0.183	1.269
ID242897	242897	69	19734.439	48.071	24.192	0	189	189	2	1	-10921639	55319.429	55420	36474	65535	1161708	9730.298	4.800	0.189	1.810
ID242903	242903	68	23653.287	66.455	36.753	0	189	189	2	1	-10921639	43614.429	43926	25547	65535	915903	14383.469	2.000	0.258	1.246
ID242902	242902	None	8246.162	35.987	36.126	0	189	189	2	1	-10921639	37077.857	36158	28696	48010	778635	5723.091	2.000	0.075	0.902
ID242901	242901	63	7186.474	58.506	33.372	0	189	189	2	1	-10921639	30026.048	29273	23601	40596	630547	5084.003	2.000	0.084	0.912
ID242900	242900	79	19459.668	76.132	32.176	0	189	189	2	1	-10921639	37048.095	32828	25481	59533	778010	10752.220	2.000	0.234	1.307
ID242907	242907	64	21298.436	20.065	54.297	0	189	189	2	1	-10921639	53399.476	55816	34769	65535	1121389	11656.809	4.800	0.237	1.757
ID242906	242906	71	12340.890	31.199	46.198	0	189	189	2	1	-10921639	35337.524	33872	24366	57601	742088	8052.375	2.000	0.128	0.994
ID242905	242905	80	8877.605	39.994	45.092	0	189	189	2	1	-10921639	42974.238	43090	29797	56661	902459	6751.804	7.600	0.091	1.057
ID242904	242904	74	11217.180	44.011	40.813	0	189	189	2	1	-10921639	44905.857	43803	35912	58196	943023	6250.536	2.000	0.110	1.424
ID242909	242909	72	21460.256	57.880	56.694	0	189	189	2	1	-10921639	55170.143	60765	35822	65535	1158573	10974.908	4.800	0.225	1.848
ID242908	242908	78	9237.669	24.272	57.025	0	189	189	2	1	-10921639	33356.286	31638	21457	52317	700482	8018.697	7.600	0.072	0.559
ID242923	242923	65	22629.695	25.052	28.011	0	190	190	2	1	-10921639	56867.286	54862	41838	65535	1194213	8512.920	4.800	0.245	2.632
ID242922	242922	76	17333.275	39.813	26.355	0	190	190	2	1	-10921639	46980.190	45687	34722	65535	986584	9739.786	2.000	0.162	1.348
ID242921	242921	69	17652.451	48.289	24.686	0	190	190	2	1	-10921639	54763.571	52931	38448	65535	1150035	8539.483	4.800	0.172	1.880
ID242927	242927	74	8650.558	43.549	40.989	0	190	190	2	1	-10921639	44245.810	43387	36592	57771	929162	5736.112	7.600	0.089	1.258
ID242926	242926	68	21621.193	66.481	36.974	0	190	190	2	1	-10921639	42566.000	41631	26416	65535	893886	12472.888	2.000	0.238	1.311
ID242925	242925	63	7164.127	58.720	33.234	0	190	190	2	1	-10921639	30613.095	29452	24007	39548	642875	4516.111	2.000	0.093	1.156
ID242924	242924	79	18974.104	76.035	31.980	0	190	190	2	1	-10921639	40212.810	37980	26529	59202	844469	10139.058	2.000	0.221	1.435
ID242931	242931	81	18048.975	57.394	54.452	0	190	190	2	1	-10921639	53389.333	55405	36309	65535	1121176	11184.515	4.800	0.169	1.382
ID242930	242930	64	21283.314	19.473	54.121	0	190	190	2	1	-10921639	51640.000	56898	32054	65535	1084440	13034.321	4.800	0.210	1.377
ID242929	242929	80	8156.312	39.473	46.050	0	190	190	2	1	-10921639	42003.238	40337	33088	53932	882068	6639.224	4.800	0.091	1.051
ID242928	242928	71	12553.354	30.820	46.036	0	190	190	2	1	-10921639	34556.143	31289	26808	58418	725679	8060.075	2.000	0.119	0.914
ID242933	242933	72	20774.541	57.963	56.737	0	190	190	2	1	-10921639	54476.429	56279	36139	65535	1144005	11352.963	4.800	0.210	1.663
ID242932	242932	78	7443.125	24.438	57.021	0	190	190	2	1	-10921639	30870.381	30590	20848	49073	648278	7212.353	7.600	0.051	0.417
ID242935	242935	76	16778.607	39.652	26.517	0	191	191	2	1	-10921639	45157.429	42726	33338	65535	948306	9818.508	2.000	0.166	1.310
ID242934	242934	69	17924.396	48.097	24.735	0	191	191	2	1	-10921639	45953.952	43741	31346	65535	965033	8877.958	4.800	0.188	1.636
ID242939	242939	74	11951.391	43.017	40.289	0	191	191	2	1	-10921639	42626.762	41980	30477	58319	895162	7276.613	2.000	0.112	1.177
ID242938	242938	68	18381.158	66.316	37.000	0	191	191	2	1	-10921639	33783.000	31742	20522	61643	709443	10690.345	2.000	0.232	1.190
ID242937	242937	79	18607.393	75.765	32.124	0	191	191	2	1	-10921639	37232.286	36167	22473	56133	781878	10256.025	2.000	0.242	1.417
ID242936	242936	65	25337.643	25.055	27.948	0	191	191	2	1	-10921639	53385.286	50730	36318	65535	1121091	11459.103	4.800	0.269	1.974
ID242943	242943	81	21749.625	57.679	55.515	0	191	191	2	1	-10921639	54088.000	52700	33655	65535	1135848	10286.694	4.800	0.249	2.098
ID242942	242942	64	22705.705	19.877	54.026	0	191	191	2	1	-10921639	49334.190	49824	28649	65535	1036018	12722.290	4.800	0.264	1.621
ID242941	242941	80	9057.132	39.875	45.535	0	191	191	2	1	-10921639	37461.476	36176	23932	49063	786691	6899.517	4.800	0.105	1.034
ID242940	242940	71	13789.378	30.818	45.989	0	191	191	2	1	-10921639	32776.476	28526	24716	55353	688306	8450.809	2.000	0.148	1.002
ID242963	242963	80	13277.992	39.984	45.091	0	192	192	2	1	-10921639	46541.667	45781	34264	63320	977375	8498.957	2.000	0.101	1.001
ID242962	242962	74	12246.712	43.395	40.745	0	192	192	2	1	-10921639	48090.571	46424	38051	65535	1009902	7400.787	2.000	0.096	1.134
ID242961	242961	68	20699.885	66.541	36.949	0	192	192	2	1	-10921639	40002.429	34604	22241	65535	840051	12488.727	2.000	0.233	1.212
ID242960	242960	82	8520.601	36.379	37.041	0	192	192	2	1	-10921639	38238.286	37329	23030	52411	803004	8089.853	2.000	0.071	0.626
ID242966	242966	81	19198.426	57.934	56.135	0	192	192	2	1	-10921639	60891.429	65535	44313	65535	1278720	6455.000	4.800	0.219	3.393
ID242965	242965	64	22241.525	19.568	53.963	0	192	192	2	1	-10921639	53810.048	62201	29924	65535	1130011	13103.317	4.800	0.235	1.562
ID242964	242964	71	13344.339	30.562	45.745	0	192	192	2	1	-10921639	38570.667	37211	27370	59991	809984	8240.626	2.000	0.130	1.078
ID242959	242959	79	22722.896	76.031	32.190	0	192	192	2	1	-10921639	47793.714	46655	32720	65535	1003668	11657.891	2.000	0.234	1.556
ID242958	242958	65	21011.111	25.118	27.655	0	192	192	2	1	-10921639	56949.238	62385	40412	65535	1195934	9514.256	4.800	0.220	2.158
ID242957	242957	76	16942.123	39.623	26.721	0	192	192	2	1	-10921639	53878.429	55424	40313	65535	1131447	8411.925	4.800	0.164	1.807
ID242956	242956	69	17149.889	47.902	24.870	0	192	192	2	1	-10921639	51296.952	49975	39506	65535	1077236	8937.269	2.000	0.154	1.536
ID242947	242947	79	22013.092	75.591	32.106	0	193	193	2	1	-10921639	50758.048	50452	31818	65535	1065919	11790.217	4.800	0.240	1.667
ID242946	242946	65	22458.381	25.017	27.607	0	193	193	2	1	-10921639	54425.381	55117	35761	65535	1142933	11805.442	4.800	0.230	1.723
ID242945	242945	76	16861.607	39.731	26.597	0	193	193	2	1	-10921639	54937.476	55896	39921	65535	1153687	8334.473	4.800	0.161	1.829
ID242944	242944	69	18140.211	47.959	24.781	0	193	193	2	1	-10921639	49822.714	46258	38325	65535	1046277	9287.946	2.000	0.165	1.518
ID242951	242951	80	14250.922	39.755	44.452	0	193	193	2	1	-10921639	50649.143	49616	37758	65535	1063632	8168.788	7.600	0.117	1.294
ID242950	242950	74	13715.257	43.045	40.665	0	193	193	2	1	-10921639	49078.952	48128	35775	65535	1030658	8011.278	2.000	0.114	1.256
ID242949	242949	82	9769.341	36.334	37.817	0	193	193	2	1	-10921639	40215.619	38896	26907	52751	844528	8009.423	2.000	0.093	0.854
ID242948	242948	68	19918.307	66.681	36.783	0	193	193	2	1	-10921639	38720.381	36535	22090	65535	813128	12099.237	2.000	0.221	1.159
ID242955	242955	81	18541.697	58.000	56.000	0	193	193	2	1	-10921639	60484.333	65535	44705	65535	1270171	6550.953	4.800	0.209	3.189
ID242954	242954	None	18401.115	57.617	54.417	0	193	193	2	1	-10921639	56243.905	65535	32833	65535	1181122	11794.710	7.600	0.173	1.405
ID242953	242953	64	20701.523	19.993	53.736	0	193	193	2	1	-10921639	52899.667	53592	28862	65535	1110893	12744.879	4.800	0.229	1.547
ID242952	242952	71	9185.876	31.769	46.422	0	193	193	2	1	-10921639	37295.571	35633	28503	52624	783207	6747.691	2.000	0.080	0.814
ID242979	242979	69	15169.043	48.200	24.772	0	194	194	2	1	-10921639	51507.524	52015	40030	65535	1081658	7359.238	4.800	0.142	1.738
ID242983	242983	68	19644.770	66.839	36.709	0	194	194	2	1	-10921639	40295.286	38023	24730	65535	846201	11794.722	2.000	0.212	1.195
ID242982	242982	79	22226.438	75.707	32.048	0	194	194	2	1	-10921639	54169.476	52912	32819	65535	1137559	11033.018	4.800	0.234	1.861
ID242981	242981	65	21078.410	25.004	27.503	0	194	194	2	1	-10921639	55806.048	58498	37565	65535	1171927	10443.665	4.800	0.218	1.912
ID242980	242980	76	17525.295	39.855	26.681	0	194	194	2	1	-10921639	57857.190	61785	41239	65535	1215001	8756.607	4.800	0.174	1.961
ID242987	242987	71	12020.141	32.074	46.680	0	194	194	2	1	-10921639	41528.381	37782	34188	63835	872096	8460.437	2.000	0.085	0.768
ID242986	242986	80	12324.694	39.407	44.130	0	194	194	2	1	-10921639	49568.667	49710	35912	65535	1040942	8739.289	2.000	0.084	0.882
ID242985	242985	74	14430.789	42.540	39.796	0	194	194	2	1	-10921639	53479.000	53823	40790	65535	1123059	8542.548	2.000	0.126	1.405
ID242984	242984	82	10659.573	36.098	38.024	0	194	194	2	1	-10921639	43631.810	44228	32460	58574	916268	7696.214	4.800	0.115	1.168
ID242990	242990	81	18650.141	58.242	56.584	0	194	194	2	1	-10921639	56230.381	61950	32847	65535	1180838	11983.626	4.800	0.197	1.543
ID242989	242989	64	18737.709	19.624	53.690	0	194	194	2	1	-10921639	54010.667	55037	31568	65535	1134224	12253.240	4.800	0.201	1.476
ID242988	242988	83	12469.915	15.716	50.688	0	194	194	2	1	-10921639	37226.048	38741	24980	61473	781747	9221.152	7.600	0.108	0.790
ID242978	242978	None	19631.695	58.153	56.593	0	195	195	2	1	-10921639	54711.619	59377	30141	65535	1148944	13373.584	4.800	0.193	1.323
ID242977	242977	81	18077.500	58.153	56.593	0	195	195	2	1	-10921639	54711.619	59377	30141	65535	1148944	13373.584	4.800	0.193	1.323
ID242976	242976	64	19286.629	19.409	53.672	0	195	195	2	1	-10921639	50446.333	51476	24952	65535	1059373	14271.130	2.000	0.179	1.073
ID242967	242967	69	13642.774	48.184	24.890	0	195	195	2	1	-10921639	47026.524	47000	34543	61931	987557	7703.936	2.000	0.120	1.305
ID242971	242971	68	11835.692	66.966	36.438	0	195	195	2	1	-10921639	33717.524	30779	25424	46405	708068	6685.322	2.000	0.162	1.407
ID242970	242970	79	22630.436	76.063	31.937	0	195	195	2	1	-10921639	55354.190	58513	36743	65535	1162438	10089.890	4.800	0.245	2.160
ID242969	242969	76	18023.545	39.735	26.946	0	195	195	2	1	-10921639	58068.190	62923	43085	65535	1219432	8486.715	4.800	0.190	2.189
ID242968	242968	65	21349.838	25.115	27.334	0	195	195	2	1	-10921639	57398.857	59004	44176	65535	1205376	8285.011	4.800	0.229	2.580
ID242975	242975	83	15723.249	15.719	50.709	0	195	195	2	1	-10921639	40226.190	40323	26765	65535	844750	10590.057	7.600	0.147	0.972
ID242974	242974	80	8549.308	38.290	43.427	0	195	195	2	1	-10921639	46092.048	44143	37773	63343	967933	6862.949	7.600	0.065	0.817
ID242973	242973	74	11144.894	42.991	40.201	0	195	195	2	1	-10921639	47676.000	48733	36960	59263	1001196	6318.215	2.000	0.105	1.432
ID242972	242972	82	9021.972	36.442	38.245	0	195	195	2	1	-10921639	40981.571	38925	28937	57341	860613	7893.202	2.000	0.081	0.775
ID242991	242991	69	13150.128	48.298	24.879	0	196	196	2	1	-10921639	48073.476	48029	37673	61445	1009543	6556.966	4.800	0.133	1.727
ID242995	242995	68	9508.760	67.279	36.522	0	196	196	2	1	-10921639	30372.667	30396	20872	43080	637826	7178.603	2.000	0.131	0.983
ID242994	242994	79	21845.604	76.139	32.082	0	196	196	2	1	-10921639	58617.143	65535	41815	65535	1230960	8292.363	4.800	0.244	2.776
ID242993	242993	65	21614.514	25.046	27.585	0	196	196	2	1	-10921639	53495.238	53346	33433	65535	1123400	11783.302	2.000	0.212	1.590
ID242992	242992	76	17382.268	39.804	27.150	0	196	196	2	1	-10921639	54467.952	55004	41758	65535	1143827	8491.286	4.800	0.166	1.829
ID242999	242999	None	10805.892	33.068	46.855	0	196	196	2	1	-10921639	40413.238	38755	32644	62966	848678	7511.812	2.000	0.071	0.715
ID242998	242998	80	9539.098	37.943	42.905	0	196	196	2	1	-10921639	47562.000	46310	38826	65535	998802	6573.207	2.000	0.065	0.886
ID242997	242997	74	12645.688	43.165	40.647	0	196	196	2	1	-10921639	50799.381	50518	36280	65535	1066787	7251.848	4.800	0.115	1.443
ID242996	242996	82	9117.928	36.597	37.607	0	196	196	2	1	-10921639	44263.381	43708	33641	54588	929531	5717.074	2.000	0.083	1.185
ID243003	243003	81	19348.359	58.146	56.273	0	196	196	2	1	-10921639	61184.048	65535	48898	65535	1284865	6213.600	4.800	0.226	3.629
ID243002	243002	None	7521.669	24.088	56.103	0	196	196	2	1	-10921639	34975.000	34118	23700	52223	734475	7866.376	7.600	0.079	0.654
ID243001	243001	64	16930.307	19.216	53.501	0	196	196	2	1	-10921639	49317.429	47741	24366	65535	1035666	14453.064	2.000	0.161	0.947
ID243000	243000	83	15685.449	15.807	50.519	0	196	196	2	1	-10921639	41802.429	42490	25608	65535	877851	11387.555	7.600	0.135	0.873
ID243027	243027	69	11493.708	48.395	24.647	0	197	197	2	1	-10921639	39578.286	37598	30288	52775	831144	7287.419	2.000	0.118	1.148
ID243031	243031	82	9883.358	36.489	38.765	0	197	197	2	1	-10921639	39595.619	37990	28338	55165	831508	8039.912	2.000	0.086	0.776
ID243030	243030	79	24878.068	75.967	32.043	0	197	197	2	1	-10921639	54126.667	55859	38349	65535	1136660	10738.091	4.800	0.269	2.138
ID243029	243029	65	23178.240	24.814	27.869	0	197	197	2	1	-10921639	50438.571	45682	29235	65535	1059210	12302.652	2.000	0.234	1.555
ID243028	243028	76	19271.213	39.676	26.817	0	197	197	2	1	-10921639	47178.905	44917	33608	65535	990757	11127.680	2.000	0.186	1.331
ID243035	243035	None	7230.295	32.341	50.888	0	197	197	2	1	-10921639	32195.190	31006	23304	41990	676099	4978.684	2.000	0.081	0.974
ID243034	243034	83	14986.645	16.000	51.000	0	197	197	2	1	-10921639	39299.476	35846	23903	61483	825289	10656.428	7.600	0.142	0.915
ID243033	243033	80	8393.514	38.950	43.545	0	197	197	2	1	-10921639	44154.714	45366	30590	56118	927249	6837.360	4.800	0.082	0.984
ID243032	243032	74	8978.316	43.092	40.535	0	197	197	2	1	-10921639	43435.619	43817	33759	52718	912148	5231.365	2.000	0.097	1.465
ID243037	243037	81	21469.709	57.676	55.538	0	197	197	2	1	-10921639	55197.095	58815	38939	65535	1159139	10199.388	4.800	0.241	2.101
ID243036	243036	64	19545.371	19.008	53.656	0	197	197	2	1	-10921639	46139.762	42254	23153	65535	968935	13616.003	2.000	0.194	1.103
ID243011	243011	83	18239.014	15.561	50.695	0	198	198	2	1	-10921639	43925.429	40889	28068	65535	922434	11438.436	7.600	0.154	1.026
ID243010	243010	80	10049.809	38.552	43.513	0	198	198	2	1	-10921639	50582.143	49847	36540	65535	1062225	8167.345	7.600	0.081	0.923
ID243009	243009	74	13075.823	43.463	40.498	0	198	198	2	1	-10921639	48713.095	48242	34264	64873	1022975	8535.633	2.000	0.108	1.114
ID243008	243008	82	13959.375	37.003	38.784	0	198	198	2	1	-10921639	50970.762	51897	35586	65535	1070386	8077.103	2.000	0.116	1.312
ID243015	243015	None	8926.165	32.612	58.991	0	198	198	2	1	-10921639	26690.381	24725	19068	40851	560498	5877.698	2.000	0.121	0.979
ID243014	243014	81	18760.238	57.633	55.725	0	198	198	2	1	-10921639	56431.238	64217	30614	65535	1185056	11573.490	4.800	0.190	1.558
ID243013	243013	None	8282.043	24.650	56.098	0	198	198	2	1	-10921639	33557.476	30529	24182	50957	704707	7801.661	2.000	0.071	0.570
ID243012	243012	64	18495.035	19.115	54.065	0	198	198	2	1	-10921639	50153.714	50508	32063	65535	1053228	10986.888	2.000	0.169	1.320
ID243007	243007	79	19777.135	76.496	32.222	0	198	198	2	1	-10921639	59856.571	64670	45064	65535	1256988	7434.138	4.800	0.214	2.837
ID243006	243006	65	20569.080	24.703	27.856	0	198	198	2	1	-10921639	55019.476	56491	37489	65535	1155409	9923.408	4.800	0.200	1.846
ID243005	243005	76	16272.696	39.555	27.002	0	198	198	2	1	-10921639	53911.429	52350	41956	65535	1132140	8440.449	4.800	0.159	1.752
ID243004	243004	69	13631.801	47.751	24.684	0	198	198	2	1	-10921639	46446.857	43373	36715	64293	975384	7553.847	2.000	0.121	1.327
ID243026	243026	81	21323.523	56.398	54.457	0	199	199	2	1	-10921639	57090.000	60765	39808	65535	1198890	8963.145	4.800	0.234	2.413
ID243025	243025	84	11589.430	22.098	53.964	0	199	199	2	1	-10921639	40598.524	39388	28848	54617	852569	7241.861	2.000	0.114	1.150
ID243024	243024	64	13449.907	18.878	54.046	0	199	199	2	1	-10921639	40576.048	39529	26019	63679	852097	9691.741	2.000	0.115	0.864
ID243019	243019	79	24175.354	76.086	32.757	0	199	199	2	1	-10921639	51328.476	50220	31818	65535	1077898	11488.373	4.800	0.260	1.844
ID243018	243018	65	21036.195	24.598	28.079	0	199	199	2	1	-10921639	47058.571	43770	26926	65535	988230	12023.473	2.000	0.211	1.362
ID243017	243017	76	15005.870	39.549	27.354	0	199	199	2	1	-10921639	46658.476	46046	34717	63055	979828	8390.451	4.800	0.161	1.539
ID243016	243016	69	10734.023	47.796	24.719	0	199	199	2	1	-10921639	39274.143	37503	29249	53635	824757	6016.545	7.600	0.114	1.331
ID243023	243023	83	17391.807	15.900	50.898	0	199	199	2	1	-10921639	38359.381	37263	25075	65535	805547	10770.490	2.000	0.161	0.986
ID243022	243022	85	7210.983	32.669	49.608	0	199	199	2	1	-10921639	33348.048	32276	23025	44478	700309	5522.986	2.000	0.089	0.986
ID243021	243021	74	9048.050	43.825	39.955	0	199	199	2	1	-10921639	38551.095	38462	26940	48671	809573	6063.492	2.000	0.096	1.117
ID243020	243020	82	11576.035	37.640	38.532	0	199	199	2	1	-10921639	43147.619	42084	35289	56194	906100	6451.801	2.000	0.111	1.332
ID243075	243075	84	16536.070	20.462	54.026	0	200	200	2	1	-10921639	51883.667	52813	31841	65535	1089557	11607.834	4.800	0.190	1.429
ID243074	243074	64	17198.971	19.363	54.379	0	200	200	2	1	-10921639	48592.524	49300	32465	65535	1020443	11832.232	2.000	0.153	1.089
ID243073	243073	83	16637.000	15.984	50.997	0	200	200	2	1	-10921639	39808.429	38778	26789	62224	835977	10290.805	2.000	0.153	1.025
ID243072	243072	85	7373.346	32.085	49.284	0	200	200	2	1	-10921639	37782.571	36616	30666	47047	793434	4328.789	2.000	0.071	1.157
ID243077	243077	96	11588.880	24.978	56.137	0	200	200	2	1	-10921639	35466.095	33943	24635	61346	744788	9122.392	7.600	0.092	0.655
ID243076	243076	81	19592.684	56.587	54.612	0	200	200	2	1	-10921639	58332.429	65535	38967	65535	1224981	9757.457	4.800	0.208	2.058
ID243067	243067	76	13715.054	39.415	27.563	0	200	200	2	1	-10921639	50373.571	48596	37060	65535	1057845	8199.008	2.000	0.129	1.400
ID243066	243066	69	14803.302	47.752	25.063	0	200	200	2	1	-10921639	45621.810	43198	34840	64061	958058	8514.413	2.000	0.135	1.278
ID243071	243071	86	11170.335	42.153	42.681	0	200	200	2	1	-10921639	50525.810	49215	39251	62144	1061042	7158.380	2.000	0.095	1.219
ID243070	243070	82	13152.934	37.543	38.598	0	200	200	2	1	-10921639	49075.619	47869	40096	63339	1030588	6887.604	2.000	0.112	1.441
ID243069	243069	79	21182.287	76.336	32.960	0	200	200	2	1	-10921639	56914.381	61492	41834	65535	1195202	9336.769	4.800	0.217	2.172
ID243068	243068	65	17286.500	24.535	28.518	0	200	200	2	1	-10921639	50177.286	52397	29971	65535	1053723	11733.694	2.000	0.155	1.149
ID243043	243043	86	10412.749	41.755	42.613	0	201	201	2	1	-10921639	42197.905	40563	30184	56440	886156	7371.227	2.000	0.098	1.022
ID243042	243042	82	7815.032	37.411	38.514	0	201	201	2	1	-10921639	38778.143	38453	28465	50150	814341	5604.099	2.000	0.077	0.990
ID243041	243041	79	25305.588	76.358	32.922	0	201	201	2	1	-10921639	49131.000	46660	28777	65535	1031751	13250.315	2.000	0.266	1.558
ID243040	243040	65	18140.139	24.599	28.750	0	201	201	2	1	-10921639	45461.381	44303	29249	65535	954689	11497.693	2.000	0.164	1.112
ID243047	243047	64	14846.522	18.275	54.629	0	201	201	2	1	-10921639	37645.143	37041	19597	65535	790548	12686.270	2.000	0.130	0.682
ID243046	243046	81	23147.195	56.419	54.306	0	201	201	2	1	-10921639	54416.524	57809	33645	65535	1142747	10038.391	4.800	0.261	2.243
ID243045	243045	84	16350.152	21.681	53.881	0	201	201	2	1	-10921639	42216.857	40554	26633	63221	886554	10559.044	2.000	0.143	0.998
ID243044	243044	83	8695.462	15.560	51.054	0	201	201	2	1	-10921639	31331.238	31133	23493	47335	657956	6488.200	7.600	0.087	0.772
ID243048	243048	96	8939.645	24.883	55.899	0	201	201	2	1	-10921639	30839.143	29074	20593	50268	647622	8430.669	7.600	0.080	0.542
ID243039	243039	76	11987.708	39.534	27.543	0	201	201	2	1	-10921639	42007.524	39203	35341	57667	882158	6684.172	4.800	0.135	1.494
ID243038	243038	69	12633.521	47.942	25.033	0	201	201	2	1	-10921639	38281.714	36011	29414	55996	803916	7286.729	2.000	0.123	1.150
ID243059	243059	81	21388.729	56.673	54.558	0	202	202	2	1	-10921639	56472.143	64354	32739	65535	1185915	11119.224	4.800	0.238	1.955
ID243058	243058	64	13946.094	18.405	54.487	0	202	202	2	1	-10921639	45218.762	44511	29315	65535	949594	10124.639	2.000	0.118	0.941
ID243057	243057	84	14484.062	21.494	53.825	0	202	202	2	1	-10921639	48740.952	48435	33013	65535	1023560	9455.180	2.000	0.137	1.241
ID243056	243056	83	11695.103	15.890	51.185	0	202	202	2	1	-10921639	35797.238	33579	24645	57951	751742	8947.432	7.600	0.096	0.702
ID243051	243051	65	20955.842	24.831	29.029	0	202	202	2	1	-10921639	47990.429	44799	32399	65535	1007799	11619.269	2.000	0.192	1.330
ID243050	243050	76	11886.406	39.817	27.908	0	202	202	2	1	-10921639	50387.476	48884	39321	62786	1058137	6722.419	4.800	0.113	1.520
ID243049	243049	69	7622.727	47.720	25.069	0	202	202	2	1	-10921639	37662.238	36635	29537	49781	790907	5543.376	2.000	0.065	0.827
ID243055	243055	None	7482.155	31.920	49.699	0	202	202	2	1	-10921639	38834.857	38840	32555	46787	815532	4004.869	4.800	0.096	1.697
ID243054	243054	86	10411.316	42.813	41.334	0	202	202	2	1	-10921639	49323.381	49503	37683	60680	1035791	6293.891	4.800	0.103	1.458
ID243053	243053	82	10884.171	37.316	37.864	0	202	202	2	1	-10921639	45099.857	44771	33074	61058	947097	7561.457	2.000	0.092	1.005
ID243052	243052	79	22887.885	76.658	32.999	0	202	202	2	1	-10921639	51653.000	50570	34368	65535	1084713	11879.435	2.000	0.228	1.614
ID243065	243065	81	21906.365	56.735	54.448	0	203	203	2	1	-10921639	51984.190	49238	33367	65535	1091668	10526.605	4.800	0.241	1.918
ID243064	243064	64	10587.433	18.389	54.223	0	203	203	2	1	-10921639	36084.048	33565	25509	55349	757765	7510.643	2.000	0.100	0.873
ID243063	243063	82	8207.547	37.890	37.540	0	203	203	2	1	-10921639	43316.667	42023	37026	50419	909650	4547.130	4.800	0.089	1.560
ID243062	243062	79	19615.104	76.487	33.068	0	203	203	2	1	-10921639	44187.762	45371	28186	65535	927943	11601.533	2.000	0.198	1.260
ID243061	243061	None	7112.578	49.276	28.711	0	203	203	2	1	-10921639	34958.048	34292	26246	43916	734119	4402.990	2.000	0.077	1.137
ID243060	243060	65	15747.065	25.033	29.091	0	203	203	2	1	-10921639	39623.714	37291	28427	65535	832098	9769.492	2.000	0.138	0.984
ID243082	243082	81	20942.984	56.724	54.318	0	204	204	2	1	-10921639	40628.762	37938	28475	65535	853204	10927.214	2.000	0.248	1.476
ID243081	243081	64	8211.750	18.578	54.050	0	204	204	2	1	-10921639	31996.905	31827	24106	43860	671935	4733.355	2.000	0.107	1.312
ID243080	243080	82	7973.409	37.704	37.609	0	204	204	2	1	-10921639	39182.286	38254	32942	48969	822828	4916.370	2.000	0.082	1.209
ID243079	243079	79	11624.540	76.450	33.004	0	204	204	2	1	-10921639	31279.333	29433	21991	47349	656866	6641.233	2.000	0.157	1.281
ID243078	243078	65	11788.227	25.160	29.089	0	204	204	2	1	-10921639	32577.095	30515	23918	51476	684119	7306.442	2.000	0.123	0.979
ID243083	243083	65	8909.462	25.361	29.214	0	205	205	2	1	-10921639	30464.810	28286	23903	45475	639761	5644.814	2.000	0.103	1.006
ID243087	243087	81	18744.457	56.703	54.087	0	205	205	2	1	-10921639	36541.476	34377	25098	61875	767371	9900.381	2.000	0.238	1.419
ID243086	243086	87	7728.184	42.261	40.920	0	205	205	2	1	-10921639	40087.381	40554	33839	46424	841835	3965.516	4.800	0.096	1.765
ID243085	243085	82	7030.895	38.126	37.203	0	205	205	2	1	-10921639	36416.429	36743	25981	48657	764745	6018.287	7.600	0.066	0.748
ID243084	243084	79	8136.463	75.612	32.777	0	205	205	2	1	-10921639	27029.476	26666	18482	38245	567619	5444.158	2.000	0.119	1.060
ID243091	243091	81	16305.746	56.927	54.179	0	206	206	2	1	-10921639	32034.905	27563	24158	53975	672733	8394.649	2.000	0.225	1.404
ID243090	243090	87	7507.201	41.907	41.363	0	206	206	2	1	-10921639	38509.143	38160	29580	48601	808692	5469.513	2.000	0.077	1.004
ID243089	243089	82	8035.886	37.510	37.704	0	206	206	2	1	-10921639	39119.000	40308	31374	48270	821499	5292.384	7.600	0.082	1.117
ID243088	243088	88	8734.062	39.999	28.668	0	206	206	2	1	-10921639	33334.857	33083	25004	44516	700032	4957.177	4.800	0.120	1.446
ID243099	243099	88	7396.728	40.342	28.793	0	207	207	2	1	-10921639	39421.476	40190	31294	48431	827851	4701.265	2.000	0.077	1.195
ID243101	243101	81	14456.917	56.809	54.146	0	207	207	2	1	-10921639	35404.714	35657	24777	55689	743499	7860.783	2.000	0.180	1.375
ID243100	243100	89	8125.006	38.836	43.692	0	207	207	2	1	-10921639	44041.952	44710	32049	55854	924881	6626.697	7.600	0.069	0.861
ID243094	243094	81	12509.940	56.735	53.949	0	208	208	2	1	-10921639	30829.476	30699	20886	49578	647419	7692.332	2.000	0.161	1.113
ID243093	243093	89	10424.059	38.728	43.299	0	208	208	2	1	-10921639	46467.286	46518	34618	58272	975813	6209.065	7.600	0.090	1.241
ID243092	243092	87	7900.908	42.478	41.574	0	208	208	2	1	-10921639	44770.095	46518	30798	53465	940172	6490.367	2.000	0.072	0.922
ID243098	243098	89	9305.087	38.042	42.764	0	209	209	2	1	-10921639	44734.286	45092	33726	54168	939420	5744.662	4.800	0.097	1.374
ID243097	243097	87	14943.526	42.691	41.869	0	209	209	2	1	-10921639	46050.619	44431	28692	65535	967063	10284.525	2.000	0.123	0.984
ID243103	243103	87	8513.972	42.644	41.892	0	210	210	2	1	-10921639	37922.143	39397	25566	48431	796365	6515.903	2.000	0.091	0.972
ID243102	243102	None	7298.457	38.854	37.099	0	210	210	2	1	-10921639	36193.095	35463	25476	44719	760055	5198.912	2.000	0.078	1.009
ID243095	243095	87	11600.734	42.133	41.893	0	211	211	2	1	-10921639	41950.381	42207	30515	56236	880958	7116.083	2.000	0.118	1.242
ID243096	243096	91	7385.869	55.582	53.157	0	211	211	2	1	-10921639	21710.952	20754	15885	32290	455930	4921.213	2.000	0.136	1.054
ID243107	243107	91	7869.331	55.263	52.795	0	212	212	2	1	-10921639	25311.714	24829	18445	34311	531546	4563.885	2.000	0.128	1.263
ID243106	243106	87	13789.944	41.938	42.030	0	212	212	2	1	-10921639	53514.476	53611	41635	65535	1123804	6825.726	2.000	0.124	1.732
ID243105	243105	90	8118.595	40.695	36.423	0	212	212	2	1	-10921639	44260.143	45408	31813	54876	929463	6766.632	6.362	0.073	0.886
ID243104	243104	None	7286.810	42.854	30.466	0	212	212	2	1	-10921639	36617.619	35870	29254	47453	768970	5087.480	6.276	0.086	1.138
ID243113	243113	87	15643.104	42.283	42.342	0	213	213	2	1	-10921639	49493.286	50419	34467	64987	1039359	7582.608	4.800	0.158	1.782
ID243112	243112	90	9441.358	40.968	37.015	0	213	213	2	1	-10921639	43479.571	44393	32559	52841	913071	6097.922	4.800	0.093	1.208
ID243111	243111	91	8848.878	54.296	52.413	0	214	214	2	1	-10921639	23206.048	21774	15658	33759	487327	5014.237	2.000	0.168	1.334
ID243110	243110	None	7269.512	37.953	44.071	0	214	214	2	1	-10921639	40985.143	40511	26524	54333	860688	7443.276	2.000	0.049	0.511
ID243109	243109	87	15909.425	41.876	41.793	0	214	214	2	1	-10921639	54758.238	55070	42736	65535	1149923	7572.561	4.800	0.156	1.951
ID243108	243108	90	7048.025	41.034	36.373	0	214	214	2	1	-10921639	40537.667	41366	30637	50716	851291	6287.919	2.000	0.065	0.791
ID243118	243118	91	9508.403	53.960	52.417	0	215	215	2	1	-10921639	22890.810	21344	15045	36016	480707	5821.327	2.000	0.159	1.079
ID243117	243117	87	15787.021	42.046	41.896	0	215	215	2	1	-10921639	56960.952	60066	42112	65535	1196180	8433.425	4.800	0.153	1.788
ID243116	243116	92	7388.836	42.605	30.888	0	215	215	2	1	-10921639	30170.476	30472	23823	44658	633580	5493.282	2.000	0.078	0.793
ID243119	243119	None	7300.423	48.562	17.841	0	216	216	2	1	-10921639	19727.143	19970	12003	27228	414270	3964.561	4.800	0.191	1.598
ID243121	243121	87	14438.359	42.073	42.525	0	216	216	2	1	-10921639	57533.286	62404	35747	65535	1208199	9784.475	4.800	0.132	1.374
ID243120	243120	92	10468.335	42.122	30.640	0	216	216	2	1	-10921639	35516.048	34519	26949	48209	745837	5709.424	2.000	0.129	1.426
ID243115	243115	87	14806.926	41.963	42.540	0	217	217	2	1	-10921639	56956.095	59670	36342	65535	1196078	10471.833	4.800	0.137	1.308
ID243114	243114	92	12935.511	41.911	30.563	0	217	217	2	1	-10921639	38376.810	36932	28980	53422	805913	6949.303	2.000	0.147	1.417
ID243123	243123	93	7174.105	39.141	36.319	0	218	218	2	1	-10921639	45436.048	46065	32980	53899	954157	6358.395	7.600	0.065	0.869
ID243122	243122	92	16620.271	42.090	30.707	0	218	218	2	1	-10921639	40705.810	37806	29636	65535	854822	9484.454	2.000	0.161	1.190
ID243125	243125	94	9123.583	39.000	44.000	0	218	218	2	1	-10921639	49159.429	50216	33707	64363	1032348	8255.027	4.800	0.101	1.089
ID243124	243124	87	11977.047	42.759	42.117	0	218	218	2	1	-10921639	51097.238	55797	35109	64363	1073042	9864.895	7.600	0.100	0.941
ID243131	243131	95	7295.352	53.897	52.288	0	219	219	2	1	-10921639	20860.714	20381	15323	32356	438075	4291.316	2.000	0.138	1.178
ID243130	243130	94	12919.203	40.715	43.979	0	219	219	2	1	-10921639	52756.429	55349	34401	65535	1107885	9346.848	4.800	0.110	1.116
ID243129	243129	87	11771.728	43.528	42.396	0	219	219	2	1	-10921639	47198.619	46891	31426	63476	991171	10639.118	7.600	0.092	0.749
ID243128	243128	None	7197.777	40.325	39.035	0	219	219	2	1	-10921639	52352.333	51916	43435	58593	1099399	3864.571	6.118	0.066	1.685
ID243127	243127	93	9572.968	39.177	34.910	0	219	219	2	1	-10921639	44080.429	44459	30208	56784	925689	7008.500	2.000	0.083	0.965
ID243126	243126	92	16421.553	42.092	30.780	0	219	219	2	1	-10921639	41106.619	38556	29953	65535	863239	9084.630	2.000	0.160	1.249
ID243139	243139	87	14008.356	43.645	42.106	0	220	220	2	1	-10921639	48211.857	47888	31624	63343	1012449	11065.835	7.600	0.119	0.924
ID243138	243138	93	7303.128	38.632	33.501	0	220	220	2	1	-10921639	41122.619	41461	31544	48487	863575	3884.496	7.600	0.081	1.579
ID243137	243137	92	10154.005	41.743	30.595	0	220	220	2	1	-10921639	37553.619	37428	27096	51373	788626	6204.417	2.000	0.115	1.246
ID243140	243140	95	7245.973	53.825	52.075	0	220	220	2	1	-10921639	22019.190	21580	15578	33088	462403	4136.996	2.000	0.143	1.333
ID243136	243136	None	7940.947	37.443	44.781	0	221	221	2	1	-10921639	44400.190	43935	33022	56572	932404	7279.139	2.000	0.078	0.881
ID243135	243135	87	14118.804	43.454	42.391	0	221	221	2	1	-10921639	54105.095	55637	35808	64788	1136207	8082.073	7.600	0.137	1.608
ID243134	243134	None	8819.970	40.627	39.549	0	221	221	2	1	-10921639	52593.619	53498	35402	61710	1104466	7056.434	2.000	0.073	1.011
ID243133	243133	97	8676.327	36.672	38.032	0	221	221	2	1	-10921639	46117.238	47595	34250	54513	968462	6472.315	2.000	0.070	0.938
ID243132	243132	92	11577.422	41.777	30.547	0	221	221	2	1	-10921639	38058.857	38486	25901	55807	799236	7482.460	2.000	0.124	1.123
ID243147	243147	97	8031.968	36.759	38.529	0	222	222	2	1	-10921639	46067.095	46084	33825	58343	967409	6240.488	2.000	0.061	0.848
ID243146	243146	92	11451.099	41.704	30.380	0	222	222	2	1	-10921639	36013.000	36677	22100	51935	756273	8362.708	2.000	0.128	0.978
ID243148	243148	87	14897.227	42.694	42.087	0	222	222	2	1	-10921639	52324.952	56643	34878	65535	1098824	9793.554	4.800	0.131	1.237
ID243151	243151	87	16607.449	43.120	42.204	0	223	223	2	1	-10921639	54696.429	54829	41338	65535	1148625	8445.934	4.800	0.154	1.725
ID243150	243150	97	8060.874	36.855	39.736	0	223	223	2	1	-10921639	46283.714	44676	39255	56444	971958	5351.692	2.000	0.063	1.018
ID243149	243149	92	11489.435	41.795	30.500	0	223	223	2	1	-10921639	40223.667	41385	26600	53356	844697	7046.450	4.800	0.135	1.358
ID243145	243145	None	7809.124	53.925	52.885	0	224	224	2	1	-10921639	21634.286	20867	15262	33641	454320	4538.794	2.000	0.147	1.219
ID243144	243144	None	8000.958	40.742	48.604	0	224	224	2	1	-10921639	34237.952	35293	23356	44228	718997	6817.628	2.000	0.105	0.957
ID243143	243143	87	12505.996	42.694	41.410	0	224	224	2	1	-10921639	51994.476	52095	33060	64094	1091884	8230.169	4.800	0.127	1.427
ID243142	243142	97	12310.474	36.883	40.211	0	224	224	2	1	-10921639	53376.381	50995	45399	65416	1120904	5946.873	4.800	0.109	1.758
ID243141	243141	92	11381.117	41.864	30.632	0	224	224	2	1	-10921639	41858.429	43817	27020	52251	879027	6907.545	4.800	0.132	1.411
ID243154	243154	87	16134.047	43.058	41.423	0	225	225	2	1	-10921639	51753.524	52544	34425	65535	1086824	9721.730	2.000	0.146	1.357
ID243153	243153	97	10869.384	37.068	40.669	0	225	225	2	1	-10921639	51976.476	53285	37768	63872	1091506	6978.936	4.800	0.090	1.232
ID243152	243152	92	9419.380	41.753	30.438	0	225	225	2	1	-10921639	38139.476	39657	26897	49588	800929	6982.734	4.800	0.119	1.158
ID243155	243155	92	8411.125	41.988	31.298	0	226	226	2	1	-10921639	37027.190	37466	25301	45871	777571	6236.110	4.800	0.106	1.140
ID243157	243157	87	15327.801	43.343	41.486	0	226	226	2	1	-10921639	53932.857	54093	38259	65535	1132590	8295.182	4.800	0.145	1.651
ID243156	243156	97	10410.332	36.952	39.756	0	226	226	2	1	-10921639	54294.810	55311	44275	62871	1140191	5389.658	4.800	0.095	1.741
ID243163	243163	87	16369.171	43.335	41.484	0	227	227	2	1	-10921639	59599.333	62564	44795	65535	1251586	6880.430	4.800	0.164	2.439
ID243162	243162	97	8904.598	36.308	39.981	0	227	227	2	1	-10921639	50796.619	51207	40554	59249	1066729	6070.274	6.271	0.084	1.304
ID243161	243161	92	7570.084	40.815	30.013	0	227	227	2	1	-10921639	35872.048	38306	25958	43945	753313	5247.114	2.000	0.090	1.125
ID243159	243159	97	10931.724	36.170	39.505	0	228	228	2	1	-10921639	48993.429	49961	36446	60345	1028862	7877.329	4.800	0.106	1.193
ID243158	243158	92	8353.266	41.180	30.208	0	228	228	2	1	-10921639	37661.000	39444	27431	47888	790881	6377.398	4.800	0.103	1.104
ID243160	243160	87	15695.747	43.303	41.535	0	228	228	2	1	-10921639	55572.048	55769	38726	65535	1167013	9198.027	4.800	0.147	1.551
ID243170	243170	87	16546.279	43.359	41.622	0	229	229	2	1	-10921639	55512.762	58848	35128	65535	1165768	10362.564	4.800	0.145	1.356
ID243169	243169	97	11415.825	35.866	40.550	0	229	229	2	1	-10921639	46976.905	49545	26524	57389	986515	8660.982	4.800	0.115	1.122
ID243168	243168	98	7801.931	33.128	32.552	0	229	229	2	1	-10921639	31781.429	31799	23365	42698	667410	5591.537	2.000	0.099	1.027
ID243167	243167	None	7458.086	41.024	50.292	0	230	230	2	1	-10921639	30919.952	30954	22525	38892	649319	4172.690	4.800	0.125	1.648
ID243166	243166	87	17188.727	43.328	41.593	0	230	230	2	1	-10921639	55386.810	58191	31525	65535	1163123	10600.493	2.000	0.156	1.412
ID243165	243165	97	10737.116	35.825	40.128	0	230	230	2	1	-10921639	47649.429	49191	37215	56959	1000638	5889.135	2.000	0.102	1.496
ID243164	243164	98	7285.897	32.175	32.656	0	230	230	2	1	-10921639	29552.524	29532	21216	38684	620603	5540.612	2.000	0.090	0.877
ID243171	243171	98	7909.762	31.864	32.883	0	231	231	2	1	-10921639	28323.429	28267	21013	40035	594792	5013.057	2.000	0.103	1.058
ID243174	243174	87	16856.166	43.686	41.617	0	231	231	2	1	-10921639	50672.190	55108	29537	65535	1064116	11822.618	2.000	0.160	1.181
ID243173	243173	97	10440.324	35.194	40.725	0	231	231	2	1	-10921639	41771.286	44497	25599	53299	877197	7437.824	4.800	0.109	1.102
ID243172	243172	None	8253.165	42.406	33.120	0	231	231	2	1	-10921639	41852.190	40970	33211	51193	878896	4561.213	6.308	0.091	1.536
ID243175	243175	87	16538.291	44.274	41.661	0	232	232	2	1	-10921639	50518.381	50225	32956	65350	1060886	7905.801	4.800	0.171	1.866
ID243179	243179	None	8120.508	36.380	40.981	0	233	233	2	1	-10921639	38916.476	39959	26614	48577	817246	6256.241	3.200	0.098	1.108
ID243180	243180	87	16091.802	44.456	41.207	0	233	233	2	1	-10921639	52040.524	52114	40601	65535	1092851	7387.815	4.800	0.150	1.836
ID243182	243182	87	14813.737	44.609	41.294	0	234	234	2	1	-10921639	50244.905	51448	37536	63070	1055143	8055.763	4.800	0.157	1.694
ID243181	243181	99	8279.522	40.521	31.022	0	234	234	2	1	-10921639	40082.238	40781	29537	46830	841727	4617.077	4.800	0.116	1.805
ID243183	243183	99	7490.184	41.371	30.773	0	235	235	2	1	-10921639	37118.762	37045	28564	45772	779494	4277.795	4.800	0.099	1.569
ID243184	243184	87	16025.312	43.930	40.835	0	235	235	2	1	-10921639	52805.857	53025	42160	62196	1108923	5825.812	4.800	0.183	2.803
ID243178	243178	87	17525.006	44.138	40.234	0	236	236	2	1	-10921639	53446.333	54825	36757	65535	1122373	7929.755	4.800	0.186	2.111
ID243177	243177	100	8186.300	36.326	40.182	0	236	236	2	1	-10921639	33579.571	31903	27351	42330	705171	4795.774	2.000	0.107	1.355
ID243176	243176	99	7537.038	40.616	30.464	0	236	236	2	1	-10921639	32661.810	33820	23370	40110	685898	5452.882	4.800	0.106	1.147
ID243187	243187	100	10514.786	35.588	39.632	0	237	237	2	1	-10921639	36462.000	35586	29003	49824	765702	6322.506	2.000	0.115	1.189
ID243188	243188	87	16857.957	43.249	40.051	0	237	237	2	1	-10921639	53282.857	52029	39298	65535	1118940	7909.289	4.800	0.165	1.905
ID243186	243186	87	15477.011	43.549	40.063	0	238	238	2	1	-10921639	51378.476	51793	38703	65350	1078948	7665.749	4.800	0.157	1.816
ID243185	243185	100	9692.474	36.323	38.967	0	238	238	2	1	-10921639	38278.095	39671	27256	53006	803840	6955.460	2.000	0.107	1.060
ID243190	243190	87	15221.980	43.544	40.599	0	239	239	2	1	-10921639	48536.905	51033	28744	65535	1019275	10984.350	4.800	0.144	1.110
ID243189	243189	None	8440.766	41.553	31.898	0	239	239	2	1	-10921639	36570.619	38958	25065	44568	767983	5779.228	4.800	0.107	1.225
ID243194	243194	87	15779.749	43.338	40.419	0	240	240	2	1	-10921639	52811.619	53800	43690	65535	1109044	7504.068	4.800	0.148	1.814
ID243193	243193	101	7387.656	32.812	38.639	0	240	240	2	1	-10921639	33284.571	35501	24701	39236	698976	4962.756	2.000	0.099	1.213
ID243198	243198	None	7190.582	40.871	47.569	0	241	241	2	1	-10921639	35209.381	34656	25962	42599	739397	5382.285	6.348	0.090	1.085
ID243197	243197	87	13440.524	42.961	40.297	0	241	241	2	1	-10921639	49950.476	50773	42622	63183	1048960	6146.746	4.800	0.128	1.846
ID243196	243196	101	8745.624	32.758	38.335	0	241	241	2	1	-10921639	36148.381	36002	26373	44719	759116	4679.333	6.307	0.119	1.642
ID243195	243195	87	12920.391	43.098	40.537	0	242	242	2	1	-10921639	49122.619	49592	34538	61341	1031575	7146.831	4.800	0.132	1.599
ID243191	243191	None	7307.927	33.065	37.519	0	243	243	2	1	-10921639	32152.524	32635	23903	39633	675203	4495.428	4.800	0.104	1.345
ID243192	243192	87	11325.897	43.316	39.887	0	243	243	2	1	-10921639	46664.905	46905	34500	57039	979963	6168.218	7.600	0.106	1.453
ID243199	243199	87	13139.477	43.228	39.898	0	244	244	2	1	-10921639	47707.048	45914	36143	59755	1001848	6215.140	4.800	0.134	1.812
ID243200	243200	87	13217.851	43.759	39.714	0	245	245	2	1	-10921639	48908.286	48431	33551	61606	1027074	7343.332	4.800	0.143	1.665
ID243201	243201	87	12427.903	44.696	39.303	0	246	246	2	1	-10921639	47544.667	45498	37385	58003	998438	6250.743	7.600	0.137	1.835
ID243203	243203	87	16496.102	43.722	39.589	0	247	247	2	1	-10921639	52910.000	51760	35879	65535	1111110	8809.203	4.800	0.170	1.744
ID243202	243202	None	8055.643	46.725	24.732	0	247	247	2	1	-10921639	24196.000	22883	16258	38339	508116	5175.365	2.000	0.121	1.013
ID243208	243208	87	13915.835	44.175	39.453	0	248	248	2	1	-10921639	48813.286	48761	32975	60085	1025079	7015.187	4.800	0.160	1.922
ID243210	243210	87	17093.369	43.942	39.051	0	249	249	2	1	-10921639	50745.190	50806	36946	64770	1065649	7725.561	4.800	0.177	1.974
ID243209	243209	102	8581.917	46.885	25.387	0	249	249	2	1	-10921639	25691.667	24579	18421	37362	539525	5388.807	2.000	0.130	1.095
ID243207	243207	103	8566.367	29.262	48.044	0	250	250	2	1	-10921639	24951.095	24555	17103	37041	523973	5387.849	2.000	0.132	1.082
ID243206	243206	87	15374.392	43.408	39.095	0	250	250	2	1	-10921639	46406.476	46273	34004	63797	974536	8128.977	2.000	0.155	1.530
ID243205	243205	None	7721.082	31.085	31.404	0	250	250	2	1	-10921639	20504.667	22038	8296	32229	430598	6045.909	2.000	0.155	0.912
ID243204	243204	102	7598.283	46.748	25.126	0	250	250	2	1	-10921639	24740.333	24616	17637	33518	519547	4589.982	2.000	0.123	1.184
ID243211	243211	None	7600.742	45.422	13.937	0	251	251	2	1	-10921639	18328.714	19913	8721	23932	384903	4553.210	4.800	0.243	1.575
ID243214	243214	103	10235.631	29.592	47.669	0	251	251	2	1	-10921639	27412.095	26411	18610	39898	575654	5986.951	2.000	0.172	1.343
ID243213	243213	87	10356.311	43.709	39.299	0	251	251	2	1	-10921639	42956.286	44025	32663	51481	902082	5025.925	4.800	0.129	1.953
ID243212	243212	102	10048.737	46.786	24.869	0	251	251	2	1	-10921639	25635.143	23715	16952	38377	538338	5687.097	2.000	0.162	1.256
ID243215	243215	102	9187.624	46.752	24.952	0	252	252	2	1	-10921639	25165.810	22983	18964	40068	528482	5741.650	2.000	0.129	1.004
ID243217	243217	103	9755.337	29.586	47.838	0	252	252	2	1	-10921639	28971.714	26978	20886	41616	608406	5916.787	2.000	0.143	1.223
ID243216	243216	87	13921.749	43.298	39.691	0	252	252	2	1	-10921639	46179.048	45536	31346	57261	969760	7132.733	4.800	0.150	1.685
ID243219	243219	102	9247.223	47.108	24.844	0	253	253	2	1	-10921639	23270.810	21750	17358	40582	488687	5860.370	2.000	0.135	0.943
ID243218	243218	None	7385.451	53.719	16.634	0	253	253	2	1	-10921639	15403.048	15125	5728	24059	323464	4910.857	2.000	0.227	1.160
ID243222	243222	103	10933.694	29.236	47.800	0	253	253	2	1	-10921639	30747.048	28810	22189	43609	645688	6397.840	2.000	0.152	1.266
ID243221	243221	87	12597.727	43.023	40.130	0	253	253	2	1	-10921639	46943.095	45824	34741	54584	985805	5286.810	4.800	0.146	2.264
ID243220	243220	None	7482.987	27.329	35.765	0	253	253	2	1	-10921639	21522.286	21391	11701	30566	451968	6283.040	2.000	0.154	0.915
ID243233	243233	103	14574.804	29.526	47.506	0	254	254	2	1	-10921639	37348.619	35260	21896	52808	784321	9076.045	4.800	0.201	1.377
ID243232	243232	87	12351.969	42.986	40.170	0	254	254	2	1	-10921639	47637.857	48667	37536	55873	1000395	5126.457	4.800	0.144	2.346
ID243231	243231	None	7104.815	58.297	38.028	0	254	254	2	1	-10921639	22932.857	21443	17717	32493	481590	4160.690	2.000	0.126	1.230
ID243230	243230	102	8018.076	46.846	24.940	0	254	254	2	1	-10921639	23891.190	21896	17793	36408	501715	5093.525	2.000	0.115	0.969
ID243223	243223	102	7791.783	46.870	24.901	0	255	255	2	1	-10921639	22414.524	20060	16820	37121	470705	5236.735	2.000	0.111	0.857
ID243225	243225	103	14704.942	29.781	47.304	0	255	255	2	1	-10921639	34638.857	32909	24744	53668	727416	8662.339	2.000	0.187	1.261
ID243224	243224	87	10941.888	43.257	40.745	0	255	255	2	1	-10921639	42792.238	43571	25958	54352	898637	8492.021	4.800	0.113	1.021
ID243227	243227	104	8098.769	58.051	39.071	0	256	256	2	1	-10921639	23103.571	21207	16031	34689	485175	5068.084	2.000	0.130	1.051
ID243226	243226	102	8535.199	47.140	24.416	0	256	256	2	1	-10921639	24462.476	22831	19063	38632	513712	5365.809	2.000	0.130	1.049
ID243229	243229	103	16626.783	29.324	47.508	0	256	256	2	1	-10921639	37056.095	37843	21231	55769	778178	10688.920	2.000	0.216	1.230
ID243228	243228	87	10922.688	42.948	40.855	0	256	256	2	1	-10921639	45346.238	46929	33367	58243	952271	6740.886	6.283	0.119	1.429
ID243241	243241	None	8636.924	37.457	49.142	0	257	257	2	1	-10921639	30689.714	30755	23441	40389	644484	4999.774	2.000	0.113	1.249
ID243240	243240	103	13782.347	29.182	47.488	0	257	257	2	1	-10921639	38562.714	35978	29343	52303	809817	7716.772	2.000	0.176	1.493
ID243239	243239	87	12649.664	42.952	40.691	0	257	257	2	1	-10921639	47375.714	48506	33145	57781	994890	7267.817	4.800	0.135	1.553
ID243238	243238	104	10512.579	57.885	38.974	0	257	257	2	1	-10921639	25785.619	24196	17368	40998	541498	6126.135	2.000	0.167	1.204
ID243237	243237	102	9345.345	46.948	24.824	0	257	257	2	1	-10921639	23703.476	21051	16334	39968	497773	6052.705	2.000	0.135	0.930
ID243235	243235	87	11391.597	42.659	40.756	0	258	258	2	1	-10921639	48070.857	49776	33919	57639	1009488	6284.613	4.800	0.123	1.677
ID243234	243234	104	7576.977	58.312	38.845	0	258	258	2	1	-10921639	23430.238	23077	15375	33518	492035	4702.567	2.000	0.134	1.180
ID243236	243236	103	16581.705	29.450	47.378	0	258	258	2	1	-10921639	40586.810	37362	27757	56827	852323	9691.191	2.000	0.203	1.413
ID243243	243243	104	11787.028	57.856	38.818	0	259	259	2	1	-10921639	26894.143	25193	17552	41503	564777	7408.862	2.000	0.186	1.140
ID243242	243242	None	9577.363	46.978	24.776	0	259	259	2	1	-10921639	26093.190	24286	18034	39227	547957	5615.201	2.000	0.140	1.141
ID243245	243245	103	17601.736	29.184	47.305	0	259	259	2	1	-10921639	40618.952	38377	29022	58437	852998	8884.358	4.800	0.216	1.627
ID243244	243244	105	11726.805	40.266	40.842	0	259	259	2	1	-10921639	44066.571	46202	30878	58031	925398	8428.701	2.000	0.114	1.067
ID243249	243249	103	13771.095	28.546	47.508	0	260	260	2	1	-10921639	36562.048	36578	21755	51604	767803	8351.247	4.800	0.184	1.360
ID243248	243248	87	9285.210	43.102	41.154	0	260	260	2	1	-10921639	44901.571	45092	36833	50763	942933	3909.339	4.800	0.110	2.282
ID243247	243247	105	9132.384	39.256	40.727	0	260	260	2	1	-10921639	37890.190	39123	25703	50353	795694	7773.833	2.000	0.086	0.769
ID243246	243246	104	13370.552	57.876	39.048	0	260	260	2	1	-10921639	28968.524	28659	20366	42962	608339	7374.686	2.000	0.211	1.368
ID243251	243251	104	13223.726	58.001	38.504	0	261	261	2	1	-10921639	30571.000	31506	18709	49399	641991	8643.626	2.000	0.186	1.111
ID243250	243250	106	9062.573	46.892	24.621	0	261	261	2	1	-10921639	26160.714	24031	18884	39194	549375	5619.419	2.000	0.132	1.083
ID243254	243254	103	13514.692	28.702	47.622	0	261	261	2	1	-10921639	37911.143	37012	24390	54244	796134	8748.892	2.000	0.159	1.191
ID243253	243253	87	11346.223	42.845	41.598	0	261	261	2	1	-10921639	44002.095	45158	29079	57658	924044	7705.665	2.000	0.113	1.156
ID243252	243252	105	12095.086	38.238	39.952	0	261	261	2	1	-10921639	40591.952	40885	26775	56874	852431	8415.485	2.000	0.118	1.017
ID243259	243259	103	16245.461	28.509	47.729	0	262	262	2	1	-10921639	40039.048	39633	22435	57951	840820	10235.672	2.000	0.180	1.192
ID243258	243258	87	11384.333	43.534	41.365	0	262	262	2	1	-10921639	43464.476	43902	32904	52567	912754	5714.032	4.800	0.134	1.803
ID243257	243257	107	9265.219	36.700	38.524	0	262	262	2	1	-10921639	35278.905	32824	27610	49073	740857	6348.153	2.000	0.105	1.052
ID243256	243256	104	13602.845	58.151	38.187	0	262	262	2	1	-10921639	30934.333	29386	19431	47836	649621	8626.350	2.000	0.220	1.292
ID243255	243255	106	7828.562	46.920	24.769	0	262	262	2	1	-10921639	24399.714	22558	18341	35336	512394	4558.887	2.000	0.123	1.176
ID243275	243275	87	10083.340	43.236	40.782	0	263	263	2	1	-10921639	42827.286	43354	35789	49998	899373	4789.694	4.800	0.119	1.896
ID243274	243274	104	16340.719	58.146	38.084	0	263	263	2	1	-10921639	34560.143	34245	21745	50971	725763	9219.185	2.000	0.232	1.414
ID243273	243273	107	9898.364	36.217	37.113	0	263	263	2	1	-10921639	34278.667	34443	26052	50225	719852	6885.703	2.000	0.102	0.922
ID243272	243272	106	9267.739	46.791	24.930	0	263	263	2	1	-10921639	25378.571	23526	17963	38434	532950	5406.785	2.000	0.141	1.161
ID243276	243276	103	14888.856	26.921	48.204	0	263	263	2	1	-10921639	37659.810	35761	25202	51935	790856	8429.227	2.000	0.193	1.448
ID243266	243266	None	7121.342	51.505	53.560	0	264	264	2	1	-10921639	19944.571	20225	11989	28772	418836	5188.733	4.800	0.173	1.134
ID243265	243265	103	19348.760	27.094	48.363	0	264	264	2	1	-10921639	40727.333	38646	24111	60165	855274	10585.492	2.000	0.235	1.463
ID243264	243264	None	8638.738	37.273	44.476	0	264	264	2	1	-10921639	32171.333	31001	24461	47935	675598	6416.829	2.000	0.089	0.818
ID243263	243263	87	11572.228	43.196	40.798	0	264	264	2	1	-10921639	42777.286	40918	35232	51113	898323	4621.022	4.800	0.145	2.347
ID243262	243262	104	16285.544	58.172	37.995	0	264	264	2	1	-10921639	32647.429	31705	18147	49366	685596	9191.176	2.000	0.246	1.404
ID243261	243261	None	7773.763	65.804	37.267	0	264	264	2	1	-10921639	19551.286	17859	11531	29183	410577	5135.791	2.000	0.155	1.024
ID243260	243260	107	7009.654	36.649	36.463	0	264	264	2	1	-10921639	31029.429	29971	21382	41234	651618	5385.904	2.000	0.084	0.892
ID243267	243267	106	9414.411	46.949	25.073	0	265	265	2	1	-10921639	24560.667	22657	18166	38349	515774	5451.738	2.000	0.144	1.136
ID243271	243271	103	22530.961	26.898	48.601	0	265	265	2	1	-10921639	44519.476	43567	25688	64165	934909	12709.825	4.800	0.264	1.465
ID243270	243270	87	12907.216	43.570	41.044	0	265	265	2	1	-10921639	45229.190	47019	33338	55717	949813	6503.574	4.800	0.149	1.800
ID243269	243269	108	11192.970	19.145	38.981	0	265	265	2	1	-10921639	22530.381	22572	10875	36923	473138	7148.180	2.000	0.220	1.138
ID243268	243268	104	13216.661	58.169	38.033	0	265	265	2	1	-10921639	30538.143	28654	20192	44351	641301	7209.071	2.000	0.206	1.446
ID243287	243287	108	14275.427	19.060	38.167	0	266	266	2	1	-10921639	22355.810	20782	12027	46721	469472	9268.906	2.000	0.253	0.975
ID243286	243286	109	9676.470	71.822	33.803	0	266	266	2	1	-10921639	21363.381	19635	13033	34061	448631	5980.767	2.000	0.193	1.154
ID243285	243285	106	8203.812	47.108	25.041	0	266	266	2	1	-10921639	24340.905	22373	17618	35827	511159	4806.410	2.000	0.125	1.127
ID243291	243291	None	9002.587	37.293	44.242	0	266	266	2	1	-10921639	33416.905	31813	25292	48553	701755	6134.434	2.000	0.091	0.913
ID243290	243290	87	9556.422	43.822	40.912	0	266	266	2	1	-10921639	39952.429	39364	31577	48454	839001	4978.845	4.800	0.114	1.640
ID243289	243289	110	7887.232	65.498	37.474	0	266	266	2	1	-10921639	22463.619	20796	15309	34070	471736	5605.616	2.000	0.135	0.953
ID243288	243288	104	11326.715	58.174	37.947	0	266	266	2	1	-10921639	28769.619	28923	20140	42211	604162	5886.746	2.000	0.185	1.529
ID243292	243292	103	22939.396	26.893	48.607	0	266	266	2	1	-10921639	48205.905	49668	28654	65535	1012324	13122.180	4.800	0.256	1.498
ID243283	243283	103	22728.951	26.801	48.540	0	267	267	2	1	-10921639	50090.048	53313	28451	65535	1051891	12980.277	4.800	0.252	1.554
ID243282	243282	87	10718.735	43.677	41.499	0	267	267	2	1	-10921639	41549.810	42315	31761	51141	872546	5760.587	4.800	0.123	1.578
ID243281	243281	104	12708.954	57.930	38.189	0	267	267	2	1	-10921639	31183.095	31804	23039	43161	654845	6403.091	2.000	0.200	1.622
ID243280	243280	108	13640.383	19.375	38.056	0	267	267	2	1	-10921639	25681.190	24928	11319	46976	539305	9367.739	2.000	0.224	1.003
ID243284	243284	111	8448.019	53.486	53.687	0	267	267	2	1	-10921639	23851.333	23752	14360	34207	500878	5223.322	4.800	0.172	1.342
ID243279	243279	110	9930.954	65.618	37.293	0	267	267	2	1	-10921639	22756.857	21944	14010	36427	477894	6665.824	2.000	0.177	1.024
ID243278	243278	109	12427.352	72.107	34.279	0	267	267	2	1	-10921639	22565.810	20536	13434	40313	473882	6980.137	2.000	0.241	1.256
ID243277	243277	106	7311.086	47.049	24.914	0	267	267	2	1	-10921639	23108.048	22005	16268	34146	485269	4400.819	2.000	0.111	1.053
ID243299	243299	104	10102.908	58.037	38.621	0	268	268	2	1	-10921639	28298.190	27837	19729	39898	594262	5645.898	2.000	0.167	1.436
ID243298	243298	110	11773.211	65.589	37.617	0	268	268	2	1	-10921639	23749.524	22874	13217	42589	498740	8974.067	2.000	0.181	0.812
ID243297	243297	108	9917.246	19.318	37.947	0	268	268	2	1	-10921639	28017.429	27922	19455	40809	588366	5713.524	2.000	0.151	1.284
ID243296	243296	109	13896.935	72.041	34.641	0	268	268	2	1	-10921639	26280.238	24824	15347	43860	551885	8262.560	2.000	0.234	1.205
ID243303	243303	103	23545.229	26.690	48.603	0	268	268	2	1	-10921639	50856.429	52482	28031	65535	1067985	12966.167	4.800	0.273	1.682
ID243302	243302	112	7954.770	7.865	45.889	0	268	268	2	1	-10921639	12159.476	12433	5704	18204	255349	4164.211	2.000	0.356	1.533
ID243301	243301	None	7113.877	50.926	42.377	0	268	268	2	1	-10921639	30569.238	31256	21911	37565	641954	4710.392	2.000	0.107	1.259
ID243300	243300	87	10362.847	43.782	41.327	0	268	268	2	1	-10921639	40709.857	40922	30463	51306	854907	6168.929	4.800	0.119	1.405
ID243304	243304	111	9330.499	53.333	53.167	0	268	268	2	1	-10921639	25714.476	24640	18175	34524	540004	4638.880	4.800	0.182	1.709
ID243295	243295	None	8550.870	33.744	34.735	0	268	268	2	1	-10921639	30799.619	29674	23771	45668	646792	5454.624	2.000	0.092	0.950
ID243294	243294	None	7422.414	42.624	33.156	0	268	268	2	1	-10921639	31757.857	32484	23181	39680	666915	5108.678	2.000	0.105	1.182
ID243293	243293	106	7519.820	46.831	25.151	0	268	268	2	1	-10921639	23281.381	22576	17155	32366	488909	4424.721	2.000	0.130	1.208
ID243315	243315	113	8157.414	38.771	35.105	0	269	269	2	1	-10921639	37079.619	37565	29764	44931	778672	4660.108	4.800	0.104	1.498
ID243314	243314	106	12068.847	46.837	25.180	0	269	269	2	1	-10921639	26645.048	24541	17779	41867	559546	7130.059	2.000	0.179	1.136
ID243319	243319	104	11757.849	58.320	38.599	0	269	269	2	1	-10921639	28489.429	27521	20418	41961	598278	6803.832	2.000	0.200	1.393
ID243318	243318	110	12903.659	65.591	37.732	0	269	269	2	1	-10921639	24786.619	23559	13071	44856	520519	9135.962	2.000	0.194	0.881
ID243317	243317	108	11801.409	19.657	37.783	0	269	269	2	1	-10921639	29515.476	28168	20555	46410	619825	6777.163	2.000	0.163	1.220
ID243316	243316	109	15017.278	71.926	34.610	0	269	269	2	1	-10921639	28987.048	28404	15630	47845	608728	9452.402	2.000	0.231	1.151
ID243323	243323	111	10766.901	54.035	53.749	0	269	269	2	1	-10921639	25258.333	23195	15677	40323	530425	6638.034	2.000	0.178	1.148
ID243322	243322	103	23754.166	26.685	48.331	0	269	269	2	1	-10921639	52981.238	55013	34883	65535	1112606	10649.562	4.800	0.268	2.103
ID243321	243321	112	7747.515	7.023	46.984	0	269	269	2	1	-10921639	11913.190	10846	5222	20031	250177	4002.454	2.000	0.345	1.527
ID243320	243320	87	8291.644	44.617	40.555	0	269	269	2	1	-10921639	37975.238	38575	27913	48062	797480	5594.972	4.800	0.091	1.135
ID243313	243313	111	14179.778	53.764	53.591	0	270	270	2	1	-10921639	28220.524	26987	16626	45843	592631	8675.964	2.000	0.226	1.200
ID243312	243312	103	22272.047	26.365	48.518	0	270	270	2	1	-10921639	49739.476	51004	26600	65535	1044529	14439.664	4.800	0.239	1.330
ID243307	243307	113	9431.501	37.737	35.258	0	270	270	2	1	-10921639	37012.286	37173	26109	47538	777258	6259.442	4.800	0.128	1.340
ID243306	243306	109	20217.725	71.641	34.484	0	270	270	2	1	-10921639	37473.286	34429	23653	59877	786939	11376.117	2.000	0.265	1.378
ID243305	243305	106	15238.614	46.713	24.857	0	270	270	2	1	-10921639	30766.952	27237	18671	49710	646106	9105.023	2.000	0.202	1.135
ID243311	243311	87	10081.159	44.885	40.619	0	270	270	2	1	-10921639	38181.000	38774	26543	50409	801801	6319.666	4.800	0.114	1.234
ID243310	243310	104	11985.964	58.227	38.779	0	270	270	2	1	-10921639	29649.762	29197	20839	41820	622645	6732.409	2.000	0.185	1.375
ID243309	243309	110	11292.946	65.465	37.712	0	270	270	2	1	-10921639	23955.429	21996	16320	43586	503064	8287.350	2.000	0.158	0.790
ID243308	243308	108	14023.856	19.254	38.085	0	270	270	2	1	-10921639	31647.000	29164	22406	52591	664587	8358.420	2.000	0.176	1.134
ID243335	243335	108	10420.966	19.342	37.780	0	271	271	2	1	-10921639	29312.857	28404	21594	44766	615570	6184.393	2.000	0.143	1.184
ID243334	243334	113	12533.646	37.891	34.856	0	271	271	2	1	-10921639	37572.905	37985	28177	53044	789031	7242.432	2.000	0.130	1.193
ID243333	243333	109	25102.281	71.652	34.322	0	271	271	2	1	-10921639	43026.810	41583	24914	65535	903563	13108.475	2.000	0.306	1.538
ID243332	243332	106	18275.258	46.625	24.370	0	271	271	2	1	-10921639	33575.952	30123	20248	56336	705095	11016.870	2.000	0.264	1.275
ID243339	243339	111	17083.732	53.760	53.928	0	271	271	2	1	-10921639	33536.857	32791	22232	56218	704274	9431.029	2.000	0.230	1.328
ID243338	243338	103	22231.416	26.431	48.780	0	271	271	2	1	-10921639	52499.429	56822	29155	65535	1102488	13507.784	4.800	0.231	1.457
ID243337	243337	87	9508.543	44.810	40.879	0	271	271	2	1	-10921639	38469.714	39123	29424	49946	807864	5823.963	4.800	0.108	1.290
ID243336	243336	110	11044.426	65.350	37.662	0	271	271	2	1	-10921639	24837.905	23365	14950	42405	521596	7965.993	2.000	0.158	0.852
ID243331	243331	111	20000.789	53.576	53.997	0	272	272	2	1	-10921639	35875.143	35355	18208	59764	753378	11987.618	2.000	0.261	1.238
ID243330	243330	None	7059.777	6.590	50.122	0	272	272	2	1	-10921639	15220.143	14804	10979	21457	319623	3661.997	2.000	0.228	1.541
ID243329	243329	103	23925.428	26.438	48.898	0	272	272	2	1	-10921639	53821.429	57809	32328	65535	1130250	12589.534	4.800	0.259	1.759
ID243328	243328	110	11344.949	65.348	37.582	0	272	272	2	1	-10921639	26814.048	25703	16376	44299	563095	8303.599	2.000	0.158	0.880
ID243327	243327	108	8523.607	19.381	37.492	0	272	272	2	1	-10921639	28520.190	26406	22005	40072	598924	5370.534	4.800	0.141	1.311
ID243326	243326	113	13770.315	38.043	34.547	0	272	272	2	1	-10921639	38382.381	38840	26940	53899	806030	8118.354	2.000	0.147	1.210
ID243325	243325	109	23893.850	71.489	34.268	0	272	272	2	1	-10921639	46696.905	47519	26888	65535	980635	12326.377	4.800	0.279	1.652
ID243324	243324	106	22046.732	46.677	24.572	0	272	272	2	1	-10921639	39017.095	35700	21131	65535	819359	13273.203	2.000	0.264	1.229
ID243347	243347	111	21860.514	53.651	53.904	0	273	273	2	1	-10921639	38020.762	35600	21174	62007	798436	12194.658	2.000	0.279	1.360
ID243346	243346	103	23699.299	26.269	48.959	0	273	273	2	1	-10921639	53668.667	58772	32942	65535	1127042	11806.037	4.800	0.253	1.836
ID243345	243345	87	8432.509	44.716	40.092	0	273	273	2	1	-10921639	35346.476	35109	22798	45097	742276	5699.014	2.000	0.102	1.143
ID243344	243344	110	11332.749	65.314	37.671	0	273	273	2	1	-10921639	26677.619	25117	17670	43109	560230	7842.330	2.000	0.159	0.935
ID243343	243343	108	8344.026	19.746	37.847	0	273	273	2	1	-10921639	26160.143	23332	21231	38859	549363	4869.662	2.000	0.114	1.100
ID243342	243342	109	24951.766	71.453	34.237	0	273	273	2	1	-10921639	49280.095	48577	29136	65535	1034882	12833.746	4.800	0.284	1.700
ID243341	243341	113	15587.933	38.445	34.310	0	273	273	2	1	-10921639	39741.238	36446	26779	60099	834566	10245.819	2.000	0.168	1.117
ID243340	243340	106	23436.203	46.718	24.409	0	273	273	2	1	-10921639	40214.095	35803	24711	65535	844496	13742.912	2.000	0.274	1.257
ID243351	243351	108	7765.307	19.968	38.052	0	274	274	2	1	-10921639	26239.905	24017	21722	37744	551038	4266.378	2.000	0.110	1.216
ID243350	243350	109	25394.314	71.381	34.213	0	274	274	2	1	-10921639	46899.619	42273	28678	65535	984892	13329.644	2.000	0.284	1.558
ID243349	243349	113	21136.861	38.737	34.121	0	274	274	2	1	-10921639	44005.905	41560	29046	65535	924124	11520.600	2.000	0.215	1.351
ID243348	243348	106	23855.891	46.561	24.402	0	274	274	2	1	-10921639	42507.476	40918	24489	65535	892657	13637.977	2.000	0.282	1.370
ID243355	243355	111	20913.561	53.503	53.762	0	274	274	2	1	-10921639	39133.667	36611	23294	60704	821807	11814.749	2.000	0.274	1.426
ID243354	243354	103	21699.119	26.268	48.961	0	274	274	2	1	-10921639	51494.762	52553	34576	65535	1081390	10737.449	4.800	0.231	1.803
ID243353	243353	87	8517.380	44.403	40.649	0	274	274	2	1	-10921639	37634.952	37315	31058	47666	790334	4867.781	2.000	0.097	1.370
ID243352	243352	110	9605.449	65.238	37.683	0	274	274	2	1	-10921639	25335.619	22718	16929	42126	532048	6947.237	2.000	0.137	0.877
ID243363	243363	103	19864.203	26.776	49.038	0	275	275	2	1	-10921639	51846.381	51661	37433	65535	1088774	9363.731	4.800	0.209	1.915
ID243362	243362	114	9727.570	68.229	46.992	0	275	275	2	1	-10921639	18388.905	16102	10233	36261	386167	6477.679	2.000	0.179	0.862
ID243361	243361	87	8115.639	44.891	40.304	0	275	275	2	1	-10921639	37166.286	36597	28073	46546	780492	4954.289	2.000	0.095	1.305
ID243360	243360	108	9387.446	20.551	38.189	0	275	275	2	1	-10921639	28648.714	27162	21604	41810	601623	5769.164	2.000	0.133	1.163
ID243364	243364	111	21723.275	53.689	53.487	0	275	275	2	1	-10921639	42073.429	42004	23790	65039	883542	12207.886	2.000	0.262	1.430
ID243359	243359	110	9753.352	65.127	37.334	0	275	275	2	1	-10921639	26475.000	24158	19361	42372	555975	6181.220	2.000	0.130	0.987
ID243358	243358	109	25878.836	71.366	34.198	0	275	275	2	1	-10921639	49048.905	47746	27950	65535	1030027	13214.345	2.000	0.287	1.656
ID243357	243357	113	20221.867	39.600	34.045	0	275	275	2	1	-10921639	45167.190	43444	31553	65535	948511	11204.132	2.000	0.205	1.369
ID243356	243356	106	24697.920	46.670	24.397	0	275	275	2	1	-10921639	44828.524	44752	26675	65535	941399	13189.210	2.000	0.285	1.508
ID243393	243393	111	18769.031	53.825	53.327	0	276	276	2	1	-10921639	39087.905	37145	22742	60071	820846	9788.402	2.000	0.236	1.527
ID243392	243392	103	20296.521	26.284	49.107	0	276	276	2	1	-10921639	48714.524	47803	33343	65535	1023005	10329.570	2.000	0.207	1.621
ID243387	243387	109	26296.662	71.426	34.175	0	276	276	2	1	-10921639	50337.048	50282	28229	65535	1057078	13144.682	4.800	0.293	1.734
ID243386	243386	113	20991.396	39.983	34.166	0	276	276	2	1	-10921639	47088.048	43288	29688	65535	988849	10943.950	2.000	0.222	1.566
ID243385	243385	106	25900.984	46.429	24.650	0	276	276	2	1	-10921639	48673.571	51835	26694	65535	1022145	14333.797	4.800	0.295	1.546
ID243391	243391	114	9324.988	68.006	46.966	0	276	276	2	1	-10921639	17910.952	16381	10917	36550	376130	6159.331	2.000	0.173	0.857
ID243390	243390	87	10238.546	44.887	40.846	0	276	276	2	1	-10921639	36955.667	35610	28314	47231	776069	5365.084	2.000	0.126	1.540
ID243389	243389	110	9592.169	65.047	37.534	0	276	276	2	1	-10921639	25683.714	22879	17245	43321	539358	6932.806	2.000	0.136	0.886
ID243388	243388	108	11050.198	20.408	37.851	0	276	276	2	1	-10921639	29106.476	26836	21188	47080	611236	7399.651	2.000	0.135	0.937
ID243411	243411	114	11240.969	68.112	46.733	0	277	277	2	1	-10921639	19787.571	17453	11673	38802	415539	7425.119	2.000	0.196	0.872
ID243410	243410	108	20466.273	20.661	38.017	0	277	277	2	1	-10921639	34701.429	28149	23195	65535	728730	12783.236	2.000	0.225	0.997
ID243409	243409	110	10080.948	64.637	36.983	0	277	277	2	1	-10921639	27554.286	26708	18548	43496	578640	7105.304	2.000	0.130	0.895
ID243408	243408	109	26483.295	71.157	33.972	0	277	277	2	1	-10921639	54009.190	50688	34595	65535	1134193	11080.491	4.800	0.305	2.276
ID243414	243414	111	21259.117	53.333	53.266	0	277	277	2	1	-10921639	43751.190	41040	25934	61648	918775	10116.002	4.800	0.268	1.826
ID243413	243413	115	7471.114	22.451	53.229	0	277	277	2	1	-10921639	25454.524	24083	15913	36488	534545	6360.541	2.000	0.123	0.879
ID243412	243412	103	16068.075	26.568	49.048	0	277	277	2	1	-10921639	45620.952	45696	31232	60775	958040	8091.935	4.800	0.180	1.720
ID243407	243407	113	18520.029	40.574	33.912	0	277	277	2	1	-10921639	44239.952	41201	26808	65535	929039	11111.614	2.000	0.190	1.271
ID243406	243406	106	26514.369	46.276	24.785	0	277	277	2	1	-10921639	51960.762	57389	29896	65535	1091176	13236.644	4.800	0.296	1.791
ID243379	243379	108	24347.406	20.730	38.199	0	278	278	2	1	-10921639	38965.619	33438	24994	65535	818278	14243.331	2.000	0.275	1.179
ID243378	243378	110	7729.533	64.790	37.349	0	278	278	2	1	-10921639	25470.333	24905	18190	39477	534877	5468.205	2.000	0.102	0.860
ID243377	243377	109	27246.143	71.176	34.050	0	278	278	2	1	-10921639	51971.143	51368	33055	65535	1091394	12428.044	4.800	0.306	1.961
ID243376	243376	113	19308.143	40.037	34.120	0	278	278	2	1	-10921639	45748.952	44483	28848	65535	960728	10703.986	4.800	0.209	1.480
ID243383	243383	115	7460.428	22.543	53.337	0	278	278	2	1	-10921639	26392.667	28040	17033	34170	554246	6242.879	2.000	0.118	0.894
ID243382	243382	103	19441.094	26.621	49.058	0	278	278	2	1	-10921639	46925.143	44639	32583	65535	985428	10403.833	2.000	0.206	1.543
ID243381	243381	114	14445.003	68.028	46.828	0	278	278	2	1	-10921639	21249.810	18213	10478	45985	446246	9124.341	2.000	0.251	0.936
ID243380	243380	87	7363.509	44.640	39.751	0	278	278	2	1	-10921639	32470.381	32545	25462	40370	681878	3927.421	4.800	0.110	1.641
ID243384	243384	111	21087.494	53.392	52.922	0	278	278	2	1	-10921639	43233.571	41517	28786	65535	907905	10247.567	4.800	0.257	1.724
ID243375	243375	106	25602.998	46.265	24.560	0	278	278	2	1	-10921639	51361.476	53058	31416	65535	1078591	12944.266	4.800	0.290	1.785
ID243367	243367	109	25771.328	71.052	34.457	0	279	279	2	1	-10921639	52299.857	52794	36125	65535	1098297	11532.596	4.800	0.291	2.043
ID243366	243366	113	15903.604	40.449	34.020	0	279	279	2	1	-10921639	45737.333	44322	30052	62446	960484	8442.875	4.800	0.170	1.578
ID243365	243365	106	25454.057	46.109	24.718	0	279	279	2	1	-10921639	51362.571	50197	32734	65535	1078614	12582.032	3.200	0.272	1.748
ID243371	243371	114	14064.505	67.774	46.948	0	279	279	2	1	-10921639	21864.810	17972	13481	45196	459161	8892.820	2.000	0.244	0.964
ID243370	243370	None	7160.542	51.095	41.560	0	279	279	2	1	-10921639	27210.095	27544	18997	35383	571412	4778.899	2.000	0.114	1.163
ID243369	243369	87	7472.977	44.824	40.424	0	279	279	2	1	-10921639	34565.143	33471	28361	44502	725868	4347.235	2.000	0.095	1.379
ID243368	243368	108	26079.521	20.701	38.041	0	279	279	2	1	-10921639	42996.810	36431	27639	65535	902933	14469.018	2.000	0.285	1.318
ID243374	243374	111	20166.932	53.033	52.576	0	279	279	2	1	-10921639	41593.476	39057	23346	61719	873463	10650.026	4.800	0.248	1.553
ID243373	243373	115	8284.415	22.675	53.326	0	279	279	2	1	-10921639	31155.524	32734	19091	42712	654266	7060.326	4.800	0.129	1.007
ID243372	243372	103	20636.529	26.902	48.756	0	279	279	2	1	-10921639	49454.952	47458	34236	65535	1038554	10012.618	4.800	0.211	1.724
ID243395	243395	116	7701.000	39.841	29.154	0	280	280	2	1	-10921639	34423.810	33135	24886	46485	722900	6448.451	2.000	0.070	0.697
ID243394	243394	106	24527.891	46.061	24.541	0	280	280	2	1	-10921639	51361.476	49300	29872	65535	1078591	13184.150	2.000	0.257	1.592
ID243399	243399	87	8523.606	44.694	40.947	0	280	280	2	1	-10921639	33668.571	33112	26548	42896	707040	4885.300	2.000	0.112	1.385
ID243398	243398	108	26938.557	20.669	37.866	0	280	280	2	1	-10921639	48355.619	43888	28314	65535	1015468	13751.135	2.000	0.297	1.612
ID243397	243397	109	25665.102	71.092	34.395	0	280	280	2	1	-10921639	52830.571	54008	35265	65535	1109442	11677.809	4.800	0.287	2.020
ID243396	243396	113	15870.442	40.410	33.645	0	280	280	2	1	-10921639	48247.952	47963	34722	63858	1013207	9010.262	4.800	0.162	1.493
ID243403	243403	117	7102.025	73.883	52.000	0	280	280	2	1	-10921639	17356.095	15710	12546	29036	364478	4143.915	2.000	0.156	1.128
ID243402	243402	111	19568.264	52.899	52.465	0	280	280	2	1	-10921639	42412.000	39633	29376	62087	890652	10426.732	4.800	0.233	1.537
ID243401	243401	103	13516.901	27.184	48.515	0	280	280	2	1	-10921639	43263.238	44903	30208	59325	908528	8093.164	7.600	0.142	1.326
ID243400	243400	114	10294.733	67.617	46.736	0	280	280	2	1	-10921639	20133.667	17646	12150	34850	422807	7259.809	2.000	0.194	0.902
ID243405	243405	118	8227.339	6.069	60.725	0	280	280	2	1	-10921639	7970.000	6228	2233	20636	167370	5014.758	2.000	0.513	1.078
ID243404	243404	115	15999.364	22.949	52.963	0	280	280	2	1	-10921639	37354.714	36790	20565	56638	784449	11726.835	4.800	0.205	1.084
ID243427	243427	118	9859.574	6.338	62.221	0	281	281	2	1	-10921639	10871.000	9071	4646	21240	228291	5580.283	2.000	0.516	1.326
ID243426	243426	115	16316.870	22.962	52.974	0	281	281	2	1	-10921639	41422.238	43557	25703	61417	869867	11413.940	4.800	0.207	1.244
ID243425	243425	117	7987.754	73.781	52.062	0	281	281	2	1	-10921639	18546.190	16763	13269	30260	389470	4752.962	2.000	0.173	1.149
ID243424	243424	111	20023.092	52.502	52.433	0	281	281	2	1	-10921639	43200.905	39671	29622	65535	907219	11223.336	4.800	0.234	1.457
ID243415	243415	119	7754.432	52.658	20.499	0	281	281	2	1	-10921639	27286.381	26279	20451	38698	573014	5564.613	2.000	0.115	1.011
ID243419	243419	109	25850.736	71.078	34.495	0	281	281	2	1	-10921639	52213.000	58569	33230	65535	1096473	11987.849	4.800	0.298	1.998
ID243418	243418	113	15106.336	40.492	33.495	0	281	281	2	1	-10921639	46180.238	46504	30193	62611	969785	8805.129	6.277	0.151	1.377
ID243417	243417	116	8447.758	39.715	29.142	0	281	281	2	1	-10921639	34354.190	33423	24867	46830	721438	7071.144	2.000	0.075	0.678
ID243416	243416	106	23807.578	46.177	24.556	0	281	281	2	1	-10921639	50144.619	51363	31978	65535	1053037	12104.447	4.800	0.256	1.690
ID243423	243423	103	13275.849	27.054	48.735	0	281	281	2	1	-10921639	44879.095	45026	32833	57063	942461	7737.080	4.800	0.137	1.397
ID243422	243422	114	14176.058	67.254	46.760	0	281	281	2	1	-10921639	23612.810	19771	11885	45734	495869	9413.134	2.000	0.230	0.939
ID243421	243421	108	24744.963	20.545	37.899	0	281	281	2	1	-10921639	50416.571	47784	33324	65535	1058748	12837.788	2.000	0.260	1.623
ID243420	243420	130	8040.791	64.582	37.390	0	281	281	2	1	-10921639	27945.476	26671	19106	37961	586855	5384.720	2.000	0.117	1.085
ID243431	243431	116	10872.899	39.432	29.281	0	282	282	2	1	-10921639	36281.952	35893	20806	58527	761921	10367.643	2.000	0.094	0.599
ID243430	243430	106	23780.416	46.265	24.412	0	282	282	2	1	-10921639	49240.857	48015	30415	65535	1034058	12471.882	2.000	0.256	1.610
ID243429	243429	None	7725.319	0.000	23.000	0	282	282	2	1	-10921639	13284.381	11894	8561	19734	278972	3116.617	4.800	0.370	2.302
ID243428	243428	119	10750.742	52.803	20.252	0	282	282	2	1	-10921639	29905.286	26945	20097	47897	628011	7086.925	2.000	0.129	0.963
ID243435	243435	130	8207.532	64.638	37.579	0	282	282	2	1	-10921639	26143.190	26170	17311	40341	549007	6659.859	2.000	0.105	0.749
ID243434	243434	108	26130.885	20.444	37.972	0	282	282	2	1	-10921639	51800.524	53649	32200	65535	1087811	12958.515	4.800	0.292	1.805
ID243433	243433	109	25227.682	71.136	34.552	0	282	282	2	1	-10921639	50458.571	53932	28328	65535	1059630	14000.597	4.800	0.282	1.587
ID243432	243432	113	15068.253	39.674	33.647	0	282	282	2	1	-10921639	46601.333	45031	31676	62753	978628	9194.343	2.000	0.153	1.345
ID243439	243439	111	18174.438	52.639	52.209	0	282	282	2	1	-10921639	40954.667	36620	25495	65393	860048	10393.386	2.000	0.203	1.331
ID243438	243438	103	11206.391	27.007	49.237	0	282	282	2	1	-10921639	42505.714	40932	28276	56246	892620	7662.070	7.600	0.115	1.141
ID243437	243437	114	13214.247	66.978	46.777	0	282	282	2	1	-10921639	22958.952	19455	12022	42126	482138	8517.596	2.000	0.215	0.953
ID243436	243436	87	7053.744	44.608	41.331	0	282	282	2	1	-10921639	33505.619	33258	26463	39114	703618	3884.208	4.800	0.099	1.552
ID243442	243442	118	11050.113	7.433	63.209	0	282	282	2	1	-10921639	12871.048	11663	4741	24994	270292	6198.870	2.000	0.498	1.381
ID243441	243441	115	21143.057	23.174	52.728	0	282	282	2	1	-10921639	45929.095	44530	26496	65535	964511	13835.178	4.800	0.236	1.268
ID243440	243440	117	9569.583	73.696	51.797	0	282	282	2	1	-10921639	20982.000	19313	15408	35185	440622	5753.392	2.000	0.187	1.151
ID243456	243456	118	8165.299	6.170	63.124	0	283	283	2	1	-10921639	9231.095	8452	3338	20060	193853	4497.729	2.000	0.470	1.312
ID243443	243443	119	13480.235	52.845	20.691	0	283	283	2	1	-10921639	31545.524	30836	19838	51731	662456	9330.566	2.000	0.152	0.891
ID243447	243447	109	25947.539	71.141	34.447	0	283	283	2	1	-10921639	49722.667	49663	32068	65535	1044176	12495.615	4.800	0.299	1.832
ID243446	243446	113	14881.286	40.155	33.255	0	283	283	2	1	-10921639	45817.000	43198	33801	61917	962157	8225.447	4.800	0.146	1.423
ID243445	243445	116	8529.369	39.654	29.341	0	283	283	2	1	-10921639	36506.095	35652	26524	53044	766628	7643.949	2.000	0.072	0.645
ID243444	243444	106	24312.428	46.049	24.768	0	283	283	2	1	-10921639	45831.048	40275	27710	65535	962452	12923.007	2.000	0.251	1.422
ID243451	243451	114	15937.251	66.993	46.797	0	283	283	2	1	-10921639	24645.333	19956	12131	53304	517552	10605.896	2.000	0.226	0.856
ID243450	243450	87	8194.360	44.214	40.411	0	283	283	2	1	-10921639	35498.905	35345	28611	42948	745477	4192.924	4.800	0.112	1.705
ID243449	243449	130	7098.844	64.415	37.626	0	283	283	2	1	-10921639	26871.429	25221	18775	38349	564300	5914.923	2.000	0.092	0.769
ID243448	243448	108	25003.350	20.354	38.232	0	283	283	2	1	-10921639	53739.571	55561	28876	65535	1128531	12310.557	4.800	0.281	1.915
ID243455	243455	115	24508.328	23.134	53.079	0	283	283	2	1	-10921639	50493.048	52629	27974	65535	1060354	13403.036	4.800	0.271	1.609
ID243454	243454	117	13539.983	73.592	51.907	0	283	283	2	1	-10921639	24394.238	21547	15215	44322	512279	8167.816	2.000	0.239	1.151
ID243453	243453	111	16817.484	52.225	51.913	0	283	283	2	1	-10921639	42021.190	40955	28394	56369	882445	7450.438	4.800	0.230	2.108
ID243452	243452	103	9923.983	26.806	49.666	0	283	283	2	1	-10921639	41321.238	42207	25216	55731	867746	8545.192	7.600	0.096	0.851
ID243459	243459	116	9210.769	39.344	29.207	0	284	284	2	1	-10921639	35962.524	35119	23681	54296	755213	8062.038	2.000	0.080	0.661
ID243458	243458	106	22802.141	46.067	24.615	0	284	284	2	1	-10921639	45022.857	41848	28271	65535	945480	12816.236	2.000	0.231	1.318
ID243457	243457	119	20040.080	52.986	20.704	0	284	284	2	1	-10921639	38937.143	35142	21486	65535	817680	12341.618	2.000	0.208	1.087
ID243463	243463	108	23885.514	20.309	38.484	0	284	284	2	1	-10921639	54208.810	57016	29358	65535	1138385	12530.219	4.800	0.259	1.780
ID243462	243462	130	7455.408	63.417	37.069	0	284	284	2	1	-10921639	29629.667	29315	21793	42027	622223	5440.995	2.000	0.108	1.064
ID243461	243461	109	24053.352	71.195	34.419	0	284	284	2	1	-10921639	50780.857	49625	32158	65535	1066398	11823.175	4.800	0.264	1.792
ID243460	243460	113	12078.565	40.628	33.017	0	284	284	2	1	-10921639	43544.190	40582	34278	63537	914428	7909.499	2.000	0.100	1.000
ID243467	243467	111	13855.974	52.266	51.855	0	284	284	2	1	-10921639	39657.714	40899	27086	53181	832812	6871.845	4.800	0.194	1.872
ID243466	243466	103	9049.267	27.231	48.969	0	284	284	2	1	-10921639	41787.857	42632	31043	54456	877545	6931.079	7.600	0.086	0.959
ID243465	243465	114	16396.211	67.075	46.772	0	284	284	2	1	-10921639	26711.429	22213	14568	52237	560940	10400.173	2.000	0.230	0.961
ID243464	243464	87	8219.329	44.023	40.883	0	284	284	2	1	-10921639	36169.762	35360	30996	43656	759565	3608.237	4.800	0.113	2.033
ID243470	243470	118	7671.506	4.901	61.761	0	284	284	2	1	-10921639	8999.619	9420	2781	19450	188992	4350.014	2.000	0.437	1.257
ID243469	243469	115	23564.631	23.283	53.347	0	284	284	2	1	-10921639	52706.667	55084	26217	65535	1106840	13077.459	4.800	0.262	1.673
ID243468	243468	117	14067.694	73.704	52.043	0	284	284	2	1	-10921639	26883.810	24121	16452	42693	564560	7580.427	2.000	0.240	1.374
ID243491	243491	109	23896.205	71.102	34.226	0	285	285	2	1	-10921639	48681.238	48450	32810	65535	1022306	11463.997	2.000	0.260	1.754
ID243490	243490	113	12645.797	40.183	32.769	0	285	285	2	1	-10921639	47262.476	45508	34901	64600	992512	8065.816	4.800	0.112	1.184
ID243489	243489	116	9600.661	39.776	30.168	0	285	285	2	1	-10921639	42887.667	42150	30009	60170	900641	7685.753	4.800	0.109	1.101
ID243488	243488	106	22041.885	45.847	24.828	0	285	285	2	1	-10921639	44706.952	40068	29570	65535	938846	11763.365	2.000	0.226	1.400
ID243495	243495	103	12560.227	27.271	49.140	0	285	285	2	1	-10921639	45429.095	45238	32276	61294	954011	7786.252	7.600	0.121	1.263
ID243494	243494	114	14897.516	67.039	46.611	0	285	285	2	1	-10921639	26368.667	23445	14185	48185	553742	9593.533	2.000	0.224	1.007
ID243493	243493	108	23285.045	20.234	38.605	0	285	285	2	1	-10921639	54314.905	57242	35383	65535	1140613	10642.578	4.800	0.262	2.117
ID243492	243492	125	7071.623	61.444	35.959	0	285	285	2	1	-10921639	29283.476	28182	23507	42580	614953	5210.912	7.600	0.079	0.819
ID243499	243499	123	9424.367	56.013	55.712	0	285	285	2	1	-10921639	22528.476	21703	12716	41357	473098	7656.002	2.000	0.138	0.715
ID243498	243498	115	23084.834	23.188	53.423	0	285	285	2	1	-10921639	54963.476	58196	30345	65535	1154233	11957.657	4.800	0.256	1.874
ID243497	243497	117	14335.581	73.745	51.985	0	285	285	2	1	-10921639	25853.952	24158	16565	44124	542933	8289.016	2.000	0.241	1.210
ID243496	243496	111	15044.836	52.211	51.073	0	285	285	2	1	-10921639	41060.190	40870	29254	54485	862264	6898.091	4.800	0.202	1.997
ID243500	243500	118	10207.110	4.019	61.047	0	285	285	2	1	-10921639	10799.857	7503	4292	27200	226797	5989.807	2.000	0.438	1.099
ID243487	243487	119	19385.570	52.576	20.684	0	285	285	2	1	-10921639	39235.143	39576	20192	65535	823938	12899.251	2.000	0.208	1.049
ID243486	243486	None	9695.581	67.804	17.773	0	285	285	2	1	-10921639	18082.905	17694	10152	32772	379741	5515.008	2.000	0.237	1.258
ID243471	243471	119	20117.307	52.512	20.467	0	286	286	2	1	-10921639	40662.429	40710	25755	65298	853911	12671.881	2.000	0.238	1.233
ID243475	243475	109	22783.984	71.222	34.406	0	286	286	2	1	-10921639	45718.190	44563	28290	65535	960082	12045.937	2.000	0.246	1.500
ID243474	243474	120	10518.446	38.367	34.301	0	286	286	2	1	-10921639	39923.333	38533	28739	58045	838390	8732.002	7.600	0.091	0.762
ID243473	243473	113	11589.915	40.622	31.683	0	286	286	2	1	-10921639	43438.524	41659	31997	57587	912209	8066.648	7.600	0.113	1.090
ID243472	243472	106	19154.750	45.819	24.996	0	286	286	2	1	-10921639	41063.333	37598	25641	62673	862330	10503.778	2.000	0.203	1.321
ID243479	243479	114	15192.969	67.158	46.401	0	286	286	2	1	-10921639	28181.143	24428	18643	49847	591804	8870.526	2.000	0.230	1.190
ID243478	243478	None	8590.200	45.002	41.635	0	286	286	2	1	-10921639	34009.000	32654	25207	45314	714189	6399.495	2.000	0.099	0.961
ID243477	243477	108	24757.900	20.106	38.875	0	286	286	2	1	-10921639	52970.619	51911	32555	65535	1112383	11334.133	4.800	0.263	1.945
ID243476	243476	125	7175.685	61.697	36.165	0	286	286	2	1	-10921639	30548.048	29131	22076	41012	641509	4589.804	4.800	0.113	1.346
ID243483	243483	115	23456.094	23.149	53.540	0	286	286	2	1	-10921639	48907.667	47175	24206	65535	1027061	15812.964	4.800	0.252	1.244
ID243482	243482	117	16215.430	73.721	51.940	0	286	286	2	1	-10921639	26134.714	24225	15710	48053	548829	9016.805	2.000	0.287	1.292
ID243481	243481	111	9108.333	52.712	51.239	0	286	286	2	1	-10921639	33859.905	32517	24626	43274	711058	5530.380	7.600	0.140	1.506
ID243480	243480	103	7908.203	27.593	48.791	0	286	286	2	1	-10921639	38049.857	38712	24555	51731	799047	7131.757	3.200	0.089	0.872
ID243485	243485	118	7605.061	4.065	60.655	0	286	286	2	1	-10921639	8036.476	6266	3111	20735	168766	4818.890	2.000	0.427	0.998
ID243484	243484	123	9915.298	56.014	55.702	0	286	286	2	1	-10921639	22921.381	21627	14416	38523	481349	7193.836	2.000	0.157	0.864
ID243507	243507	103	8552.919	27.949	48.120	0	287	287	2	1	-10921639	38257.333	37744	30373	47028	803404	5816.926	2.000	0.095	1.145
ID243506	243506	114	14876.294	67.118	46.519	0	287	287	2	1	-10921639	26870.000	22898	16362	52180	564270	10372.721	2.000	0.208	0.891
ID243505	243505	108	24482.531	20.082	38.989	0	287	287	2	1	-10921639	52960.762	46957	36828	65535	1112176	11372.972	3.200	0.250	1.863
ID243504	243504	120	15741.250	38.253	34.505	0	287	287	2	1	-10921639	46027.333	47401	32668	65535	966574	10458.120	7.600	0.138	1.071
ID243510	243510	123	14540.495	55.949	55.512	0	287	287	2	1	-10921639	26352.000	23483	14483	51330	553392	10217.163	2.000	0.227	0.956
ID243509	243509	115	23813.338	23.255	53.664	0	287	287	2	1	-10921639	50291.048	58040	24527	65535	1056112	15752.578	2.000	0.251	1.280
ID243508	243508	117	16964.984	73.711	52.048	0	287	287	2	1	-10921639	28688.667	26557	17500	49111	602462	9215.107	2.000	0.277	1.351
ID243503	243503	109	24221.818	71.224	34.156	0	287	287	2	1	-10921639	45652.333	42174	31818	65535	958699	12233.897	2.000	0.266	1.570
ID243502	243502	106	15719.479	45.450	25.342	0	287	287	2	1	-10921639	40856.381	39435	29556	60250	857984	9092.648	2.000	0.175	1.336
ID243501	243501	119	22709.678	52.270	20.689	0	287	287	2	1	-10921639	43795.286	39019	29258	65535	919701	12818.403	2.000	0.241	1.327
ID243522	243522	123	20462.713	55.936	55.138	0	288	288	2	1	-10921639	30914.524	27152	18034	60567	649205	11839.967	2.000	0.275	1.127
ID243521	243521	115	22580.682	23.575	53.674	0	288	288	2	1	-10921639	53329.810	57426	28423	65535	1119926	14048.206	4.800	0.254	1.538
ID243520	243520	117	22974.908	73.899	51.973	0	288	288	2	1	-10921639	33018.524	28848	20230	65535	693389	12505.925	2.000	0.315	1.266
ID243511	243511	119	24129.881	52.099	20.839	0	288	288	2	1	-10921639	43277.619	40733	27658	65535	908830	13116.944	2.000	0.259	1.357
ID243515	243515	None	7487.224	43.924	38.427	0	288	288	2	1	-10921639	38106.714	38264	27365	47873	800241	5503.977	3.200	0.078	1.007
ID243514	243514	109	19499.479	71.230	34.028	0	288	288	2	1	-10921639	41593.762	39553	26945	59910	873469	10235.099	2.000	0.231	1.526
ID243513	243513	120	16663.693	38.561	34.272	0	288	288	2	1	-10921639	50932.571	48568	36115	65535	1069584	9449.709	4.800	0.156	1.455
ID243512	243512	106	14359.146	45.522	25.380	0	288	288	2	1	-10921639	37548.619	35586	26888	57393	788521	9300.290	2.000	0.171	1.182
ID243519	243519	None	7749.861	51.252	48.748	0	288	288	2	1	-10921639	29449.095	27969	22643	39255	618431	4515.743	7.600	0.122	1.423
ID243518	243518	103	9203.278	27.655	48.895	0	288	288	2	1	-10921639	41497.333	40766	29731	53564	871444	6880.776	7.600	0.101	1.104
ID243517	243517	114	13947.597	67.480	46.605	0	288	288	2	1	-10921639	27550.524	26595	15120	46853	578561	9651.311	2.000	0.213	1.002
ID243516	243516	108	24599.584	20.136	39.073	0	288	288	2	1	-10921639	52909.524	51132	37669	65535	1111100	11314.987	3.200	0.256	1.906
ID243523	243523	119	23353.734	52.160	21.103	0	289	289	2	1	-10921639	43050.048	36743	27710	65535	904051	12145.526	2.000	0.257	1.450
ID243527	243527	108	24097.771	20.136	39.289	0	289	289	2	1	-10921639	51439.476	51406	33669	65535	1080229	11966.403	2.000	0.251	1.723
ID243526	243526	109	17790.805	71.396	34.552	0	289	289	2	1	-10921639	35002.905	33853	19096	56355	735061	11786.687	2.000	0.219	1.066
ID243525	243525	120	16465.611	38.492	34.209	0	289	289	2	1	-10921639	47618.952	47760	31317	65535	999998	10760.291	4.800	0.157	1.204
ID243524	243524	106	11918.776	45.448	25.655	0	289	289	2	1	-10921639	35771.048	33867	26812	53332	751192	6997.146	2.000	0.139	1.246
ID243531	243531	103	9980.589	27.628	48.764	0	289	289	2	1	-10921639	42008.952	40290	28470	54721	882188	7900.452	7.600	0.097	0.942
ID243530	243530	114	12696.804	67.531	46.583	0	289	289	2	1	-10921639	27442.762	28120	16867	44714	576298	8242.716	2.000	0.205	1.133
ID243529	243529	121	7587.946	53.928	41.366	0	289	289	2	1	-10921639	27474.333	27336	20423	38712	576961	4928.917	2.000	0.101	1.023
ID243528	243528	122	9272.796	45.228	41.392	0	289	289	2	1	-10921639	38959.905	38377	30118	50027	818158	5815.380	4.800	0.113	1.366
ID243534	243534	123	20911.811	55.675	54.859	0	289	289	2	1	-10921639	31984.000	28928	16197	57171	671664	12485.430	2.000	0.296	1.170
ID243533	243533	115	23853.604	23.805	53.854	0	289	289	2	1	-10921639	55242.952	61006	32871	65535	1160102	12534.917	4.800	0.264	1.840
ID243532	243532	117	22482.588	73.764	52.007	0	289	289	2	1	-10921639	32541.095	28234	17689	61620	683363	12709.013	2.000	0.308	1.206
ID243539	243539	108	25072.338	20.022	39.267	0	290	290	2	1	-10921639	48195.095	41786	31931	65535	1012097	13388.109	2.000	0.252	1.450
ID243538	243538	109	17460.025	71.188	34.587	0	290	290	2	1	-10921639	33669.190	30274	20995	59268	707053	11280.922	2.000	0.217	1.064
ID243537	243537	120	16010.208	38.531	34.074	0	290	290	2	1	-10921639	50439.714	49016	35525	65535	1059234	10359.905	2.000	0.148	1.255
ID243536	243536	106	9662.257	45.469	25.708	0	290	290	2	1	-10921639	33608.476	31889	25570	45885	705778	5951.165	2.000	0.123	1.239
ID243543	243543	None	7135.580	51.111	47.694	0	290	290	2	1	-10921639	27654.762	26779	21906	36224	580750	3768.912	4.800	0.122	1.600
ID243542	243542	114	10908.790	67.597	46.423	0	290	290	2	1	-10921639	26922.905	24489	16806	40143	565381	6782.374	2.000	0.174	1.178
ID243541	243541	122	10630.419	45.626	41.613	0	290	290	2	1	-10921639	36149.476	36073	26128	50962	759139	7921.016	2.000	0.119	0.968
ID243540	243540	121	7050.530	53.941	40.953	0	290	290	2	1	-10921639	27465.952	26590	22661	38231	576785	3940.698	2.000	0.093	1.187
ID243546	243546	123	22738.229	55.596	54.435	0	290	290	2	1	-10921639	36362.857	32640	19720	65298	763620	13719.495	2.000	0.294	1.205
ID243545	243545	115	22767.193	23.693	53.798	0	290	290	2	1	-10921639	55330.429	64071	32399	65535	1161939	12830.263	4.800	0.245	1.695
ID243544	243544	117	21587.123	73.667	51.986	0	290	290	2	1	-10921639	34415.571	31294	20961	59953	722727	12026.554	2.000	0.294	1.299
ID243535	243535	119	25453.359	51.918	21.091	0	290	290	2	1	-10921639	46177.048	41701	32965	65535	969718	12704.182	2.000	0.268	1.536
ID243555	243555	103	12073.180	27.647	49.256	0	291	291	2	1	-10921639	42889.905	41305	25150	60680	900688	9533.535	2.000	0.109	0.883
ID243554	243554	114	10631.595	67.265	46.029	0	291	291	2	1	-10921639	25333.857	22798	18114	44006	532011	6612.314	2.000	0.158	1.045
ID243553	243553	122	13824.620	45.687	41.118	0	291	291	2	1	-10921639	37579.429	35803	24102	53063	789168	8832.970	2.000	0.163	1.190
ID243552	243552	108	24661.203	20.059	39.167	0	291	291	2	1	-10921639	47976.095	44280	32163	65535	1007498	12651.333	2.000	0.249	1.513
ID243558	243558	123	24400.713	55.670	54.291	0	291	291	2	1	-10921639	37276.571	32219	21434	65535	782808	14279.609	2.000	0.309	1.232
ID243557	243557	115	23956.805	23.920	53.795	0	291	291	2	1	-10921639	54679.238	59509	33962	65535	1148264	12372.091	4.800	0.264	1.849
ID243556	243556	117	23309.818	73.389	51.860	0	291	291	2	1	-10921639	35893.667	28234	21042	62777	753767	13283.220	2.000	0.315	1.295
ID243547	243547	119	26455.549	51.940	21.133	0	291	291	2	1	-10921639	47222.714	39591	33296	65535	991677	13015.917	2.000	0.285	1.611
ID243551	243551	109	15733.015	71.217	34.555	0	291	291	2	1	-10921639	32323.667	29759	20513	53748	678797	9867.157	2.000	0.210	1.138
ID243550	243550	120	12882.226	38.584	33.670	0	291	291	2	1	-10921639	47382.762	47571	36474	62663	995038	8778.017	2.000	0.113	1.092
ID243549	243549	124	14990.388	39.132	31.146	0	291	291	2	1	-10921639	47570.048	49215	28243	64330	998971	10070.860	2.000	0.133	1.111
ID243548	243548	106	10538.210	45.679	25.420	0	291	291	2	1	-10921639	33730.381	32167	24815	50551	708338	7056.272	2.000	0.130	1.101
ID243570	243570	123	24775.932	55.537	54.070	0	292	292	2	1	-10921639	38249.571	35237	21297	65535	803241	14321.606	2.000	0.318	1.287
ID243569	243569	115	22054.180	24.101	53.714	0	292	292	2	1	-10921639	54420.714	61294	27795	65535	1142835	13826.861	4.800	0.231	1.479
ID243568	243568	117	25071.986	73.211	51.923	0	292	292	2	1	-10921639	39673.905	33778	24135	65535	833152	12841.140	2.000	0.317	1.486
ID243559	243559	119	25943.578	51.883	21.116	0	292	292	2	1	-10921639	48100.619	43538	31355	65535	1010113	12991.158	2.000	0.274	1.592
ID243563	243563	109	11932.954	71.180	34.546	0	292	292	2	1	-10921639	28531.286	27724	16981	45583	599157	8121.581	2.000	0.165	0.998
ID243562	243562	120	12507.462	38.485	34.263	0	292	292	2	1	-10921639	45352.762	45163	30538	65535	952408	10555.190	7.600	0.096	0.755
ID243561	243561	124	12872.825	39.082	30.940	0	292	292	2	1	-10921639	47065.048	49196	33796	63254	988366	8085.616	6.320	0.130	1.338
ID243560	243560	106	11660.581	45.257	25.638	0	292	292	2	1	-10921639	36668.714	34854	26959	50112	770043	6601.881	2.000	0.139	1.354
ID243567	243567	103	12403.110	27.718	48.962	0	292	292	2	1	-10921639	45790.000	44469	29131	62753	961590	9868.993	2.000	0.112	0.936
ID243566	243566	114	9231.202	67.616	46.025	0	292	292	2	1	-10921639	24846.048	23105	19153	39279	521767	5784.218	2.000	0.147	1.101
ID243565	243565	122	12993.508	45.532	41.139	0	292	292	2	1	-10921639	38875.619	37782	24706	55556	816388	8838.087	7.600	0.142	1.091
ID243564	243564	108	24009.812	19.953	39.209	0	292	292	2	1	-10921639	49233.857	45985	34566	65535	1033911	12286.575	2.000	0.240	1.550
ID243587	243587	108	25779.180	19.838	39.109	0	293	293	2	1	-10921639	50560.571	48643	35426	65535	1061772	12774.840	3.200	0.266	1.662
ID243586	243586	109	8972.330	71.058	34.885	0	293	293	2	1	-10921639	26937.333	25627	19521	39558	565684	5214.946	2.000	0.139	1.259
ID243585	243585	120	13311.180	38.971	34.967	0	293	293	2	1	-10921639	44458.667	42533	34302	63055	933632	7984.440	2.000	0.107	1.078
ID243584	243584	None	9372.977	39.803	30.834	0	293	293	2	1	-10921639	44286.762	43416	33948	56185	930022	6395.872	2.000	0.093	1.175
ID243591	243591	117	26311.326	73.119	52.002	0	293	293	2	1	-10921639	39352.810	36285	22161	65535	826409	13680.087	2.000	0.340	1.460
ID243590	243590	103	14514.933	27.755	48.974	0	293	293	2	1	-10921639	49041.000	49507	29712	65535	1029861	11159.531	2.000	0.135	1.046
ID243589	243589	114	8184.113	67.362	45.881	0	293	293	2	1	-10921639	23442.905	21981	16471	36682	492301	4993.617	2.000	0.147	1.206
ID243588	243588	122	12292.911	44.969	41.004	0	293	293	2	1	-10921639	41739.667	41385	29641	54159	876533	7380.723	7.600	0.144	1.420
ID243593	243593	123	24129.461	55.416	54.097	0	293	293	2	1	-10921639	37293.762	33688	18166	65535	783169	14188.953	2.000	0.305	1.228
ID243592	243592	115	21652.801	24.309	53.650	0	293	293	2	1	-10921639	54822.714	64571	28961	65535	1151277	14325.580	4.800	0.232	1.443
ID243583	243583	124	9284.716	38.446	30.926	0	293	293	2	1	-10921639	41578.571	42575	28314	56185	873150	8268.966	2.000	0.089	0.825
ID243582	243582	106	11370.919	45.068	25.862	0	293	293	2	1	-10921639	35210.857	33825	24550	52751	739428	6678.017	2.000	0.122	1.150
ID243581	243581	119	25161.959	51.748	21.157	0	293	293	2	1	-10921639	47957.000	44823	29660	65535	1007097	13290.081	2.000	0.266	1.516
ID243571	243571	119	22933.156	51.605	21.350	0	294	294	2	1	-10921639	47282.048	44615	26165	65535	992923	12898.630	2.000	0.247	1.454
ID243575	243575	109	9599.919	70.960	35.089	0	294	294	2	1	-10921639	25647.952	24560	16839	38566	538607	5564.645	2.000	0.152	1.215
ID243574	243574	120	14999.437	38.603	34.780	0	294	294	2	1	-10921639	44873.810	42410	33763	64378	942350	9783.684	2.000	0.121	0.990
ID243573	243573	124	8247.800	37.635	30.647	0	294	294	2	1	-10921639	41039.810	41012	31015	51798	861836	6391.914	6.344	0.086	1.020
ID243572	243572	106	11569.102	45.247	25.933	0	294	294	2	1	-10921639	35479.286	33471	28706	52331	745065	6294.312	2.000	0.137	1.357
ID243579	243579	115	20941.348	24.015	53.345	0	294	294	2	1	-10921639	59587.238	65535	44823	65535	1251332	7864.626	4.800	0.233	2.861
ID243578	243578	117	25443.742	72.982	52.010	0	294	294	2	1	-10921639	38886.619	35426	24040	65535	816619	13114.139	2.000	0.323	1.447
ID243577	243577	122	12194.383	44.275	40.041	0	294	294	2	1	-10921639	44485.095	43633	32007	57035	934187	7224.958	4.800	0.152	1.624
ID243576	243576	108	24606.943	19.634	39.067	0	294	294	2	1	-10921639	51278.667	50017	30481	65535	1076852	12243.661	2.000	0.259	1.725
ID243580	243580	123	22814.689	55.344	53.942	0	294	294	2	1	-10921639	34645.095	29674	17580	65535	727547	14010.498	2.000	0.285	1.098
ID243616	243616	123	22169.518	55.332	53.917	0	295	295	2	1	-10921639	35337.238	29211	19989	65535	742082	12783.765	2.000	0.279	1.206
ID243607	243607	124	9787.332	37.237	31.004	0	295	295	2	1	-10921639	36670.667	36488	25023	55051	770084	8533.321	2.000	0.081	0.645
ID243606	243606	106	9327.980	44.838	26.103	0	295	295	2	1	-10921639	33240.286	31728	26600	46929	698046	5554.544	2.000	0.114	1.224
ID243605	243605	119	23627.291	51.938	21.515	0	295	295	2	1	-10921639	46833.286	43878	25514	65535	983499	14420.224	2.000	0.243	1.272
ID243611	243611	108	23175.553	19.568	39.210	0	295	295	2	1	-10921639	52906.762	53720	32559	65535	1111042	11802.685	4.800	0.243	1.751
ID243610	243610	None	7582.912	59.760	36.356	0	295	295	2	1	-10921639	26323.000	24900	20026	40039	552783	5300.177	2.000	0.090	0.823
ID243609	243609	120	11520.809	38.885	34.309	0	295	295	2	1	-10921639	43156.048	44204	27917	59193	906277	7828.684	7.600	0.099	0.995
ID243608	243608	None	7886.498	41.453	31.793	0	295	295	2	1	-10921639	41237.429	41820	32011	50844	865986	5179.583	7.600	0.077	1.141
ID243615	243615	115	21279.900	24.224	53.337	0	295	295	2	1	-10921639	58787.810	63343	40431	65535	1234544	9051.206	4.800	0.234	2.466
ID243614	243614	117	28358.055	73.070	51.974	0	295	295	2	1	-10921639	40574.429	34750	23020	65535	852063	15191.535	2.000	0.345	1.371
ID243613	243613	103	13667.288	27.985	48.929	0	295	295	2	1	-10921639	48090.286	48780	35341	62815	1009896	8887.062	2.000	0.117	1.135
ID243612	243612	122	10625.946	44.604	40.715	0	295	295	2	1	-10921639	39864.286	38311	29301	53639	837150	7681.035	2.000	0.107	1.007
ID243603	243603	115	21747.301	24.264	53.268	0	296	296	2	1	-10921639	57158.238	61436	36030	65535	1200323	10537.376	4.800	0.233	2.051
ID243602	243602	117	26880.432	73.132	52.011	0	296	296	2	1	-10921639	39559.238	34273	23927	65535	830744	13917.288	2.000	0.341	1.444
ID243601	243601	103	13054.180	27.752	49.332	0	296	296	2	1	-10921639	47321.619	45696	33140	63291	993754	9440.409	2.000	0.120	1.075
ID243600	243600	126	7533.211	33.319	46.957	0	296	296	2	1	-10921639	33160.286	31549	26401	44162	696366	4298.699	2.000	0.086	1.216
ID243604	243604	123	23183.508	55.529	53.947	0	296	296	2	1	-10921639	35822.762	32181	20829	65535	752278	14279.243	2.000	0.299	1.154
ID243595	243595	106	7902.225	44.922	25.897	0	296	296	2	1	-10921639	33056.619	32163	25740	47453	694189	5042.467	7.600	0.091	1.093
ID243594	243594	119	22384.828	51.641	21.342	0	296	296	2	1	-10921639	47575.810	44407	32677	65535	999092	11384.880	4.800	0.240	1.618
ID243599	243599	122	12418.685	44.252	40.634	0	296	296	2	1	-10921639	41101.286	39784	28078	55221	863127	8454.148	2.000	0.134	1.152
ID243598	243598	108	22524.750	19.633	39.320	0	296	296	2	1	-10921639	56368.429	62040	35718	65535	1183737	10429.043	4.800	0.246	2.133
ID243597	243597	120	11482.583	39.011	34.849	0	296	296	2	1	-10921639	41692.667	40639	29178	57776	875546	7829.885	7.600	0.095	0.921
ID243596	243596	124	9205.129	36.870	30.929	0	296	296	2	1	-10921639	36299.048	36691	25353	57016	762280	7422.462	2.000	0.068	0.619
ID243619	243619	124	8774.085	36.105	31.295	0	297	297	2	1	-10921639	31689.190	31445	22756	48374	665473	7336.695	2.000	0.076	0.610
ID243618	243618	106	8768.653	44.973	25.664	0	297	297	2	1	-10921639	31670.714	31020	23922	45361	665085	5276.712	2.000	0.111	1.196
ID243617	243617	119	19707.672	51.668	21.490	0	297	297	2	1	-10921639	43190.571	39888	30052	65535	907002	11310.137	2.000	0.215	1.350
ID243623	243623	122	11923.653	44.547	41.126	0	297	297	2	1	-10921639	37313.810	34391	27818	56232	783590	8433.590	2.000	0.120	0.951
ID243622	243622	108	22209.953	19.467	39.326	0	297	297	2	1	-10921639	57174.238	65535	37041	65535	1200659	11423.311	4.800	0.243	1.958
ID243621	243621	127	8997.695	59.818	35.914	0	297	297	2	1	-10921639	27902.571	26883	21420	45748	585954	5598.808	2.000	0.113	1.016
ID243620	243620	120	8562.843	39.015	34.898	0	297	297	2	1	-10921639	38542.952	38297	30425	50891	809402	5171.030	7.600	0.092	1.258
ID243627	243627	115	21982.963	24.520	53.297	0	297	297	2	1	-10921639	56625.714	59018	37928	65535	1189140	9707.431	4.800	0.239	2.250
ID243626	243626	117	26103.078	72.963	52.182	0	297	297	2	1	-10921639	37575.095	30888	23044	65535	789077	13942.433	2.000	0.338	1.361
ID243625	243625	103	7053.025	28.276	48.473	0	297	297	2	1	-10921639	43577.381	43208	35180	52591	915125	5541.315	3.200	0.061	0.908
ID243624	243624	126	8900.743	33.197	47.171	0	297	297	2	1	-10921639	35645.571	35241	29065	48667	748557	5155.141	2.000	0.093	1.175
ID243628	243628	123	18346.576	55.471	53.813	0	297	297	2	1	-10921639	30081.857	27620	14813	53210	631719	12110.443	2.000	0.259	1.022
ID243635	243635	126	11043.284	33.166	47.019	0	298	298	2	1	-10921639	37721.571	37064	25259	56987	792153	7149.451	2.000	0.102	0.977
ID243634	243634	122	12351.784	44.488	41.420	0	298	298	2	1	-10921639	38859.238	37069	27705	56189	816044	7794.105	2.000	0.128	1.133
ID243633	243633	108	20391.342	19.240	39.265	0	298	298	2	1	-10921639	59522.143	65535	46476	65535	1249965	8024.635	4.800	0.226	2.739
ID243632	243632	127	8164.186	59.849	35.988	0	298	298	2	1	-10921639	26652.190	25514	21368	40190	559696	4824.555	2.000	0.113	1.124
ID243639	243639	123	17637.273	55.274	53.804	0	298	298	2	1	-10921639	30458.000	28314	19573	55084	639618	10438.635	2.000	0.254	1.183
ID243638	243638	115	21891.338	24.507	53.448	0	298	298	2	1	-10921639	56425.381	57918	37348	65535	1184933	9480.093	4.800	0.235	2.267
ID243637	243637	117	26285.297	72.816	52.256	0	298	298	2	1	-10921639	40240.476	34443	23903	65535	845050	14014.971	2.000	0.332	1.432
ID243636	243636	103	9895.324	28.255	48.126	0	298	298	2	1	-10921639	44710.190	43666	32706	56331	938914	7245.045	2.000	0.085	0.972
ID243631	243631	120	8443.181	39.365	35.201	0	298	298	2	1	-10921639	40181.571	39987	30949	51566	843813	5852.113	7.600	0.072	0.923
ID243630	243630	124	9105.952	35.763	31.466	0	298	298	2	1	-10921639	32676.238	29178	24853	54815	686201	8040.455	2.000	0.076	0.576
ID243629	243629	119	19966.471	51.434	21.475	0	298	298	2	1	-10921639	42689.619	39506	29032	65535	896482	12401.107	2.000	0.209	1.190
ID243650	243650	123	14403.622	55.295	53.651	0	299	299	2	1	-10921639	26954.571	25939	15002	50565	566046	9552.972	2.000	0.219	1.015
ID243649	243649	115	22789.453	24.466	53.038	0	299	299	2	1	-10921639	51799.905	54626	29665	65535	1087798	13521.016	4.800	0.244	1.505
ID243648	243648	117	26110.256	72.692	52.204	0	299	299	2	1	-10921639	38321.143	33683	21963	65535	804744	14260.711	2.000	0.340	1.364
ID243643	243643	108	20442.213	19.167	39.302	0	299	299	2	1	-10921639	59528.381	65535	43411	65535	1250096	8459.405	4.800	0.227	2.602
ID243642	243642	127	9497.878	59.842	36.045	0	299	299	2	1	-10921639	27385.238	25178	19885	44667	575090	5702.015	2.000	0.125	1.071
ID243641	243641	120	11074.410	39.106	34.981	0	299	299	2	1	-10921639	43794.000	44544	33107	57568	919674	6650.396	7.600	0.104	1.236
ID243640	243640	119	20216.432	51.475	21.539	0	299	299	2	1	-10921639	40254.714	39704	23403	65535	845349	14274.313	2.000	0.217	1.004
ID243647	243647	103	7629.644	27.855	48.482	0	299	299	2	1	-10921639	42645.000	41985	32776	53592	895545	6399.506	2.000	0.061	0.762
ID243646	243646	126	13722.492	32.945	46.872	0	299	299	2	1	-10921639	39517.000	39406	25646	60916	829857	8233.448	2.000	0.134	1.131
ID243645	243645	128	8439.534	50.749	46.403	0	299	299	2	1	-10921639	30640.143	31246	22718	41777	643443	5075.808	4.800	0.122	1.312
ID243644	243644	122	13086.880	44.898	41.443	0	299	299	2	1	-10921639	38358.381	37754	29740	56114	805526	7669.295	2.000	0.140	1.230
ID243651	243651	119	21668.592	51.509	21.135	0	300	300	2	1	-10921639	43179.571	39454	25688	65535	906771	13085.798	2.000	0.227	1.219
ID243655	243655	127	8725.763	59.731	36.041	0	300	300	2	1	-10921639	26484.857	24508	18539	41508	556182	5706.099	2.000	0.114	0.947
ID243654	243654	120	7643.932	38.786	34.853	0	300	300	2	1	-10921639	41952.905	41121	34198	53960	881011	4708.549	7.600	0.065	1.083
ID243653	243653	None	8486.395	35.640	32.706	0	300	300	2	1	-10921639	38693.190	37612	27096	52723	812557	6374.081	7.600	0.082	0.923
ID243652	243652	None	7490.883	40.589	31.145	0	300	300	2	1	-10921639	37041.714	37248	28243	48379	777876	5959.776	2.000	0.082	0.946
ID243659	243659	128	12728.780	51.026	46.105	0	300	300	2	1	-10921639	33560.381	32040	23748	50334	704768	6807.065	2.000	0.166	1.404
ID243658	243658	126	14757.750	33.048	46.421	0	300	300	2	1	-10921639	40225.476	37810	30826	61865	844735	8648.405	2.000	0.152	1.226
ID243657	243657	122	13238.285	44.805	41.489	0	300	300	2	1	-10921639	38243.524	37121	28805	55344	803114	8129.935	2.000	0.147	1.206
ID243656	243656	108	21443.424	19.262	39.245	0	300	300	2	1	-10921639	57778.381	65535	40105	65535	1213346	10016.731	4.800	0.230	2.155
ID243663	243663	123	14193.021	55.254	53.478	0	300	300	2	1	-10921639	26981.952	24919	17519	47840	566621	8853.620	2.000	0.212	1.066
ID243662	243662	115	23227.336	24.594	53.017	0	300	300	2	1	-10921639	52101.762	52936	32314	65535	1094137	11652.172	4.800	0.245	1.762
ID243661	243661	117	24941.283	72.607	52.127	0	300	300	2	1	-10921639	38161.952	32186	20919	65535	801401	13961.264	2.000	0.325	1.339
ID243660	243660	103	8061.510	27.878	48.366	0	300	300	2	1	-10921639	41482.619	41668	31076	53625	871135	6148.914	2.000	0.077	0.963
ID243683	243683	115	22796.885	24.510	53.057	0	301	301	2	1	-10921639	47387.762	45446	27894	65535	995143	13300.945	2.000	0.238	1.369
ID243682	243682	117	21561.273	72.372	52.299	0	301	301	2	1	-10921639	35077.429	32630	20758	61426	736626	12627.702	2.000	0.289	1.245
ID243681	243681	128	10167.453	51.011	46.566	0	301	301	2	1	-10921639	31297.524	29603	24626	45687	657248	5698.496	4.800	0.156	1.482
ID243680	243680	126	15937.407	32.937	46.578	0	301	301	2	1	-10921639	40530.952	39010	26184	60265	851150	9806.158	2.000	0.164	1.165
ID243684	243684	123	12111.345	54.964	53.202	0	301	301	2	1	-10921639	24687.619	21580	16759	45352	518440	6933.199	2.000	0.198	1.179
ID243675	243675	119	20802.783	51.432	21.020	0	301	301	2	1	-10921639	40700.333	37064	24668	65535	854707	12239.181	2.000	0.226	1.225
ID243679	243679	103	8136.127	28.168	46.942	0	301	301	2	1	-10921639	39441.048	37801	31808	52657	828262	5285.716	2.000	0.066	0.918
ID243678	243678	122	13654.599	44.915	41.659	0	301	301	2	1	-10921639	38543.429	37791	25608	58376	809412	9205.139	2.000	0.135	0.996
ID243677	243677	108	20914.404	19.369	39.368	0	301	301	2	1	-10921639	58913.048	65535	40634	65535	1237174	9079.852	4.800	0.231	2.433
ID243676	243676	127	7604.341	59.648	35.400	0	301	301	2	1	-10921639	26193.952	24187	20111	38590	550073	5201.302	2.000	0.104	0.953
ID243667	243667	108	21779.236	19.102	39.542	0	302	302	2	1	-10921639	54060.524	58291	33282	65535	1135271	11389.037	4.800	0.230	1.774
ID243666	243666	None	7698.138	38.898	34.699	0	302	302	2	1	-10921639	39130.238	38358	31728	50546	821735	4857.261	2.000	0.065	0.989
ID243665	243665	139	8165.803	35.243	35.036	0	302	302	2	1	-10921639	34015.238	32706	24045	48657	714320	6782.983	2.000	0.068	0.640
ID243664	243664	119	19919.334	51.227	20.893	0	302	302	2	1	-10921639	38665.857	35388	22647	65535	811983	11964.986	2.000	0.207	1.110
ID243671	243671	126	12565.065	32.843	46.517	0	302	302	2	1	-10921639	39861.667	39510	25986	55391	837095	8228.425	2.000	0.132	1.132
ID243670	243670	103	7734.688	28.208	47.223	0	302	302	2	1	-10921639	38742.905	39076	29079	49040	813601	5337.332	2.000	0.074	0.998
ID243669	243669	128	8394.155	51.040	46.315	0	302	302	2	1	-10921639	28000.048	26803	22945	39326	588001	4643.565	2.000	0.123	1.320
ID243668	243668	122	13890.870	44.963	41.550	0	302	302	2	1	-10921639	38071.381	39369	22765	59641	799499	10163.195	2.000	0.138	0.911
ID243674	243674	123	12183.300	54.687	53.018	0	302	302	2	1	-10921639	23749.095	20678	14539	44790	498731	7621.044	2.000	0.199	1.036
ID243673	243673	115	21994.170	24.514	52.697	0	302	302	2	1	-10921639	44697.000	45503	25731	65535	938637	12922.611	2.000	0.244	1.356
ID243672	243672	117	14010.567	71.725	52.467	0	302	302	2	1	-10921639	29278.000	26401	17854	47803	614838	8223.991	2.000	0.236	1.358
ID243699	243699	117	11308.952	71.527	52.636	0	303	303	2	1	-10921639	25910.810	23290	17288	42910	544127	7215.545	2.000	0.186	1.125
ID243698	243698	123	7376.268	54.606	53.370	0	303	303	2	1	-10921639	19963.429	18718	14705	30515	419232	4738.240	2.000	0.147	1.082
ID243697	243697	115	18432.107	24.642	52.816	0	303	303	2	1	-10921639	40667.429	39723	25093	65166	854016	11233.539	2.000	0.193	1.171
ID243696	243696	126	14719.203	32.879	45.708	0	303	303	2	1	-10921639	42361.524	41465	32130	61407	889592	7703.804	2.000	0.157	1.496
ID243691	243691	119	18540.783	51.020	21.086	0	303	303	2	1	-10921639	37793.667	34609	25325	65535	793667	10540.091	2.000	0.194	1.164
ID243695	243695	122	14597.372	45.165	41.609	0	303	303	2	1	-10921639	38092.286	38571	22742	60335	799938	10853.742	2.000	0.134	0.827
ID243694	243694	108	22263.219	18.951	39.511	0	303	303	2	1	-10921639	52511.286	51821	32045	65535	1102737	12088.239	4.800	0.225	1.596
ID243693	243693	None	8294.257	41.720	38.683	0	303	303	2	1	-10921639	40474.381	38722	32158	52648	849962	5582.168	7.600	0.071	0.957
ID243692	243692	139	9153.228	34.957	35.921	0	303	303	2	1	-10921639	35343.810	33815	26605	50504	742220	6149.994	2.000	0.085	0.899
ID243690	243690	117	8782.248	71.041	52.824	0	304	304	2	1	-10921639	22591.524	20371	15904	31549	474422	4697.377	2.000	0.171	1.406
ID243689	243689	115	11351.000	24.478	52.500	0	304	304	2	1	-10921639	32242.048	32498	21070	46235	677083	7711.552	2.000	0.165	1.182
ID243688	243688	126	11832.700	33.040	45.613	0	304	304	2	1	-10921639	38752.095	36559	30165	51731	813794	6373.698	2.000	0.143	1.526
ID243687	243687	122	11028.091	45.203	41.692	0	304	304	2	1	-10921639	35763.095	36597	23445	52492	751025	8660.545	2.000	0.103	0.773
ID243686	243686	108	22994.979	18.983	39.430	0	304	304	2	1	-10921639	48787.429	44620	32134	65535	1024536	12009.045	2.000	0.236	1.550
ID243685	243685	119	15811.146	50.861	21.421	0	304	304	2	1	-10921639	32887.095	27549	23922	57412	690629	10299.057	2.000	0.180	0.975
ID243705	243705	115	8370.628	24.531	52.470	0	305	305	2	1	-10921639	30047.905	29343	23478	40171	631006	4670.904	4.800	0.127	1.452
ID243704	243704	126	11505.688	33.277	45.112	0	305	305	2	1	-10921639	36658.190	34363	28172	56709	769822	7053.020	2.000	0.113	1.057
ID243703	243703	122	14182.833	45.061	41.312	0	305	305	2	1	-10921639	43578.905	41432	31553	59325	915157	8069.292	2.000	0.148	1.391
ID243702	243702	None	7603.648	35.795	38.702	0	305	305	2	1	-10921639	34811.905	32691	27237	47873	731050	5674.689	2.000	0.058	0.671
ID243701	243701	108	20366.354	18.874	39.409	0	305	305	2	1	-10921639	46813.238	41928	33900	65535	983078	11401.486	2.000	0.197	1.352
ID243700	243700	119	15056.372	50.739	21.184	0	305	305	2	1	-10921639	31426.095	27181	21868	57044	659948	9957.059	2.000	0.164	0.892
ID243715	243715	122	14503.844	45.207	40.907	0	306	306	2	1	-10921639	45037.762	45659	31780	58531	945793	8376.527	4.800	0.156	1.448
ID243714	243714	129	7201.382	40.938	38.729	0	306	306	2	1	-10921639	38207.190	38651	27695	53063	802351	6547.817	2.000	0.041	0.464
ID243713	243713	108	18551.658	18.636	39.414	0	306	306	2	1	-10921639	40252.952	38495	26605	64066	845312	11915.886	2.000	0.187	1.065
ID243712	243712	119	11626.577	50.764	21.232	0	306	306	2	1	-10921639	30467.286	28323	23105	48284	639813	7085.705	2.000	0.141	1.061
ID243716	243716	126	10128.512	33.249	45.204	0	306	306	2	1	-10921639	36188.571	34472	29282	48095	759960	5464.157	2.000	0.118	1.397
ID243707	243707	None	8197.327	33.002	36.317	0	307	307	2	1	-10921639	32526.381	30571	26118	45465	683054	5728.023	2.000	0.087	0.906
ID243706	243706	119	9039.775	50.614	21.400	0	307	307	2	1	-10921639	27564.524	25301	21873	42060	578855	6249.881	2.000	0.122	0.961
ID243711	243711	126	8967.707	33.463	45.415	0	307	307	2	1	-10921639	34532.143	33041	26633	48997	725175	5913.576	2.000	0.093	0.998
ID243710	243710	122	14388.531	44.944	41.134	0	307	307	2	1	-10921639	45738.476	46055	33796	61903	960508	8058.471	4.800	0.144	1.426
ID243709	243709	108	15751.188	18.670	39.787	0	307	307	2	1	-10921639	35055.143	33763	21122	61587	736158	10145.129	2.000	0.171	1.012
ID243708	243708	129	7447.850	41.298	39.402	0	307	307	2	1	-10921639	39770.905	40696	30090	54985	835189	7003.516	2.000	0.052	0.558
ID243723	243723	108	9046.501	18.902	39.505	0	308	308	2	1	-10921639	30491.476	28734	22954	46971	640321	6570.896	2.000	0.102	0.857
ID243722	243722	134	9407.730	44.091	37.837	0	308	308	2	1	-10921639	43230.762	42755	31232	59424	907846	6517.370	6.328	0.074	0.909
ID243721	243721	119	8053.001	50.767	21.662	0	308	308	2	1	-10921639	25344.810	24753	17906	39652	532241	5853.968	2.000	0.110	0.855
ID243726	243726	126	8000.624	34.061	45.088	0	308	308	2	1	-10921639	32443.238	31676	26567	44974	681308	4718.200	2.000	0.090	1.136
ID243725	243725	122	15036.200	44.871	41.309	0	308	308	2	1	-10921639	44230.429	44828	28319	62314	928839	9546.371	2.000	0.146	1.177
ID243724	243724	135	7240.938	36.553	39.600	0	308	308	2	1	-10921639	33609.476	32946	24635	44256	705799	5580.516	2.000	0.060	0.683
ID243720	243720	122	13692.753	44.619	40.999	0	309	309	2	1	-10921639	44316.571	45645	27478	63433	930648	10125.104	2.000	0.137	1.056
ID243719	243719	135	7144.776	36.532	39.714	0	309	309	2	1	-10921639	35650.762	36686	27011	45758	748666	5385.098	2.000	0.074	0.911
ID243718	243718	108	7266.794	19.074	39.471	0	309	309	2	1	-10921639	28462.000	26704	23143	41650	597702	5124.409	2.000	0.084	0.865
ID243717	243717	134	12181.839	43.768	38.368	0	309	309	2	1	-10921639	46339.619	47949	31223	62427	973132	8539.419	2.000	0.102	1.002
ID243729	243729	122	14966.828	44.518	40.750	0	310	310	2	1	-10921639	48087.286	47566	26845	65535	1009833	12885.833	2.000	0.141	0.921
ID243727	243727	None	9533.224	37.652	39.833	0	311	311	2	1	-10921639	41224.190	40082	30340	50707	865708	6398.116	4.800	0.105	1.229
ID243728	243728	122	17311.641	44.669	39.937	0	311	311	2	1	-10921639	53650.571	56534	32890	65535	1126662	10338.116	4.800	0.191	1.666
ID243730	243730	122	16638.799	44.612	40.073	0	312	312	2	1	-10921639	55897.476	58612	32583	65535	1173847	10383.145	4.800	0.171	1.569
ID243731	243731	131	7641.913	39.708	38.856	0	313	313	2	1	-10921639	46959.333	45937	35312	60439	986146	7230.526	7.600	0.068	0.829
ID243732	243732	122	16563.268	44.121	40.671	0	313	313	2	1	-10921639	53906.238	54362	33116	65535	1132031	11669.735	2.000	0.143	1.158
ID243734	243734	122	15792.183	44.234	40.832	0	314	314	2	1	-10921639	51127.286	52723	33778	65535	1073673	11036.420	7.600	0.129	1.059
ID243733	243733	131	12413.591	41.195	38.382	0	314	314	2	1	-10921639	48930.810	47302	32923	65535	1027547	10382.199	7.600	0.089	0.767
ID243739	243739	122	15472.036	44.103	40.890	0	315	315	2	1	-10921639	52810.524	55519	34212	65535	1109021	10321.844	7.600	0.130	1.177
ID243738	243738	131	11225.462	40.869	38.482	0	315	315	2	1	-10921639	51547.857	50239	34330	65535	1082505	9625.744	7.600	0.078	0.775
ID243735	243735	132	7883.705	45.081	36.353	0	316	316	2	1	-10921639	46745.095	46750	33164	58272	981647	7402.212	7.600	0.074	0.866
ID243737	243737	122	13602.073	44.404	40.848	0	316	316	2	1	-10921639	50937.238	51170	31473	65535	1069682	9825.042	7.600	0.118	1.098
ID243736	243736	131	12451.167	41.243	38.541	0	316	316	2	1	-10921639	51253.429	52024	34415	65535	1076322	10311.694	2.000	0.087	0.793
ID243746	243746	122	13019.835	44.594	40.964	0	317	317	2	1	-10921639	49500.619	55075	28465	64850	1039513	10457.333	3.200	0.121	1.020
ID243745	243745	131	12051.425	41.068	38.702	0	317	317	2	1	-10921639	53283.619	54494	35851	65535	1118956	9322.023	2.000	0.081	0.856
ID243744	243744	132	9954.063	45.394	35.848	0	317	317	2	1	-10921639	51249.571	52619	39567	61889	1076241	6171.297	4.800	0.087	1.325
ID243743	243743	122	12583.692	44.574	40.556	0	318	318	2	1	-10921639	50371.667	53011	28730	65535	1057805	12295.372	4.800	0.113	0.831
ID243742	243742	131	12259.442	41.348	38.832	0	318	318	2	1	-10921639	57143.952	59585	42004	65535	1200023	8133.926	4.800	0.102	1.298
ID243741	243741	122	14340.565	44.704	40.340	0	319	319	2	1	-10921639	57778.667	61072	41588	65535	1213352	8818.780	4.800	0.136	1.571
ID243740	243740	131	9899.438	41.381	38.680	0	319	319	2	1	-10921639	55351.238	56326	40318	65535	1162376	8403.987	4.800	0.077	0.943
ID243747	243747	131	10100.472	40.793	38.752	0	320	320	2	1	-10921639	55281.476	55410	40138	65535	1160911	7849.288	6.198	0.083	1.077
ID243748	243748	122	13394.886	44.395	39.962	0	320	320	2	1	-10921639	59724.143	61880	45815	65535	1254207	6563.343	4.800	0.130	2.087
ID243751	243751	131	11807.266	41.058	39.109	0	321	321	2	1	-10921639	56919.952	57885	41536	65535	1195319	8142.547	2.000	0.094	1.198
ID243752	243752	122	14095.593	44.763	39.889	0	321	321	2	1	-10921639	58979.381	64387	38845	65535	1238567	8627.229	4.800	0.141	1.684
ID243750	243750	122	12190.231	44.203	40.499	0	322	322	2	1	-10921639	62124.476	65535	48804	65535	1304614	5467.294	4.800	0.117	2.389
ID243749	243749	131	11343.180	41.132	39.060	0	322	322	2	1	-10921639	58795.667	60642	46159	65535	1234709	7226.051	4.800	0.091	1.359
ID243755	243755	122	11653.069	44.368	40.753	0	323	323	2	1	-10921639	57745.571	64345	37456	65535	1212657	9947.083	7.600	0.090	0.960
ID243754	243754	None	11250.630	45.733	39.150	0	323	323	2	1	-10921639	57014.476	59344	40205	65535	1197304	9035.320	4.800	0.103	1.175
ID243753	243753	131	11464.825	41.205	39.135	0	323	323	2	1	-10921639	58896.667	61393	40247	65535	1236830	8330.013	4.800	0.090	1.163
ID243756	243756	None	7391.703	36.926	44.224	0	323	323	2	1	-10921639	38114.143	37560	29471	49446	800397	5440.649	2.000	0.068	0.888
ID243758	243758	122	11117.137	45.225	40.600	0	324	324	2	1	-10921639	57044.190	61799	31634	65535	1197928	10433.537	4.800	0.093	0.929
ID243757	243757	131	10518.966	40.968	39.552	0	324	324	2	1	-10921639	59792.095	65535	39619	65535	1255634	8258.174	4.800	0.086	1.152
ID243759	243759	133	7552.890	45.203	36.936	0	325	325	2	1	-10921639	51674.095	52355	41300	62451	1085156	6746.438	4.800	0.069	0.986
ID243761	243761	122	12442.055	43.714	40.832	0	325	325	2	1	-10921639	55998.905	59726	34406	65535	1175977	9019.628	4.800	0.110	1.227
ID243760	243760	131	12777.539	41.385	39.608	0	325	325	2	1	-10921639	55708.286	59915	36361	65535	1169874	9755.470	4.800	0.111	1.145
ID243763	243763	131	12667.362	41.478	39.290	0	326	326	2	1	-10921639	56989.381	60638	36280	65535	1196777	9757.963	4.800	0.109	1.148
ID243762	243762	133	7971.646	45.480	35.735	0	326	326	2	1	-10921639	48785.095	47921	36346	62262	1024487	7420.038	2.000	0.060	0.747
ID243767	243767	122	12543.988	43.290	41.516	0	327	327	2	1	-10921639	55686.762	62621	34868	65535	1169422	11135.700	4.800	0.110	0.989
ID243766	243766	131	12939.742	41.216	39.850	0	327	327	2	1	-10921639	58555.095	62555	41366	65535	1229657	8787.890	7.600	0.118	1.402
ID243765	243765	122	12292.636	43.920	41.171	0	328	328	2	1	-10921639	60338.095	64085	45191	65535	1267100	6894.071	4.800	0.108	1.708
ID243764	243764	131	14131.852	40.950	39.823	0	328	328	2	1	-10921639	59375.143	64538	43227	65535	1246878	8258.701	4.800	0.134	1.702
ID243770	243770	122	12330.242	45.231	41.778	0	329	329	2	1	-10921639	56188.238	57058	37121	65535	1179953	9290.944	4.800	0.107	1.173
ID243769	243769	131	12934.229	40.106	39.977	0	329	329	2	1	-10921639	58846.476	64009	40493	65535	1235776	8901.102	4.800	0.116	1.376
ID243768	243768	None	8445.866	48.851	36.086	0	329	329	2	1	-10921639	37672.667	40200	23431	47585	791126	7534.063	2.000	0.088	0.809
ID243771	243771	131	13930.157	40.295	40.113	0	330	330	2	1	-10921639	56297.190	61322	37659	65535	1182241	10538.398	4.800	0.115	1.098
ID243772	243772	122	10577.169	43.754	40.758	0	330	330	2	1	-10921639	57652.619	59311	39907	65535	1210705	8254.712	2.000	0.083	1.069
ID243777	243777	None	7693.965	47.618	42.231	0	331	331	2	1	-10921639	45358.571	47510	30552	59065	952530	8826.501	2.000	0.073	0.699
ID243776	243776	122	9030.397	44.747	41.028	0	331	331	2	1	-10921639	60065.714	63485	48775	65535	1261380	6263.655	4.800	0.075	1.341
ID243775	243775	131	11614.047	40.141	40.466	0	331	331	2	1	-10921639	60613.810	65535	40658	65535	1272890	8686.155	4.800	0.103	1.302
ID243774	243774	136	9576.649	43.656	37.234	0	331	331	2	1	-10921639	57898.238	60312	42008	65535	1215863	8463.778	4.800	0.078	0.995
ID243773	243773	None	8606.647	34.708	36.535	0	331	331	2	1	-10921639	40937.095	41399	32743	47099	859679	4306.525	4.800	0.099	1.718
ID243779	243779	131	13216.612	40.300	39.886	0	332	332	2	1	-10921639	56471.095	61171	36403	65535	1185893	10316.493	2.000	0.104	1.029
ID243778	243778	136	11049.868	43.066	37.849	0	332	332	2	1	-10921639	60398.524	65535	44927	65535	1268369	6651.531	7.600	0.097	1.600
ID243780	243780	122	10874.093	44.674	40.862	0	332	332	2	1	-10921639	56598.000	58654	44625	65535	1188558	7529.322	4.800	0.095	1.304
ID243784	243784	None	7253.988	35.601	43.751	0	333	333	2	1	-10921639	36213.619	35728	26080	48506	760486	5946.278	7.600	0.078	0.882
ID243783	243783	122	10427.028	45.342	41.085	0	333	333	2	1	-10921639	61436.286	65535	52071	65535	1290162	5411.579	4.800	0.088	1.846
ID243782	243782	131	12351.669	40.146	39.660	0	333	333	2	1	-10921639	57146.238	62352	38368	65535	1200071	10103.883	2.000	0.097	1.003
ID243781	243781	136	9544.765	43.779	37.781	0	333	333	2	1	-10921639	60834.810	65535	46221	65535	1277531	6928.434	4.800	0.076	1.235
ID243787	243787	122	8895.491	46.631	41.747	0	334	334	2	1	-10921639	54818.000	54414	38887	65535	1151178	7479.721	6.270	0.090	1.213
ID243786	243786	131	11776.632	40.153	39.883	0	334	334	2	1	-10921639	57479.095	60661	39081	65535	1207061	9126.764	4.800	0.091	1.055
ID243785	243785	136	8754.040	43.506	37.556	0	334	334	2	1	-10921639	61686.667	65535	50461	65535	1295420	5511.131	4.800	0.072	1.496
ID243795	243795	122	10770.312	46.616	40.599	0	335	335	2	1	-10921639	56689.667	59084	39643	65535	1190483	8744.954	4.800	0.107	1.250
ID243794	243794	131	12793.781	39.846	39.967	0	335	335	2	1	-10921639	59580.524	64987	43756	65535	1251191	7963.552	4.800	0.111	1.491
ID243793	243793	136	8379.863	44.008	37.655	0	335	335	2	1	-10921639	62114.810	65535	50055	65535	1304411	5708.860	7.600	0.068	1.385
ID243792	243792	137	7221.198	38.916	30.456	0	335	335	2	1	-10921639	27360.619	27228	17170	37862	574573	5950.986	2.000	0.101	0.844
ID243796	243796	138	7981.634	34.722	44.421	0	335	335	2	1	-10921639	34177.190	33131	25245	44119	717721	4747.673	2.000	0.092	1.211
ID243791	243791	138	8447.102	34.455	44.483	0	336	336	2	1	-10921639	31073.238	29206	22218	43798	652538	5875.450	2.000	0.108	1.033
ID243790	243790	122	12045.886	45.595	39.850	0	336	336	2	1	-10921639	57412.619	58853	43482	65535	1205665	8665.431	4.800	0.108	1.294
ID243789	243789	131	14030.599	40.226	39.775	0	336	336	2	1	-10921639	52564.762	54588	26808	65535	1103860	11660.472	2.000	0.118	0.951
ID243788	243788	137	9001.402	39.163	30.134	0	336	336	2	1	-10921639	25723.333	25282	14903	36346	540190	6139.675	2.000	0.157	1.137
ID243803	243803	138	12910.227	34.490	43.862	0	337	337	2	1	-10921639	38336.952	36573	25882	54763	805076	8070.369	2.000	0.144	1.197
ID243802	243802	122	10147.041	46.135	40.636	0	337	337	2	1	-10921639	60697.714	64855	50211	65535	1274652	6061.904	4.800	0.095	1.744
ID243801	243801	131	12297.243	40.358	39.902	0	337	337	2	1	-10921639	55498.190	55906	33211	65535	1165462	10012.661	7.600	0.102	1.022
ID243800	243800	137	10019.028	38.759	29.944	0	337	337	2	1	-10921639	31590.667	33074	21216	42962	663404	5557.662	4.800	0.157	1.547
ID243799	243799	138	11485.606	34.082	44.342	0	338	338	2	1	-10921639	33569.000	33230	25367	45933	704949	5799.489	2.000	0.162	1.613
ID243798	243798	131	13835.337	41.650	40.004	0	338	338	2	1	-10921639	58655.000	61275	44081	65535	1231755	6783.772	6.275	0.131	2.007
ID243797	243797	137	8366.897	37.586	29.834	0	338	338	2	1	-10921639	27555.714	27440	19498	34859	578670	4683.288	4.800	0.155	1.575
ID243807	243807	138	10094.007	34.367	45.079	0	339	339	2	1	-10921639	38068.524	37178	25873	48492	799439	6011.960	4.800	0.130	1.460
[truncated: 5 more rows]
