# Supplementary material for: Progressive enhancement of kinetic proofreading in T cell antigen discrimination from receptor activation to DAG generation
Source: eLife. 2022 Sep 20;11:e75263. doi: 10.7554/eLife.75263 (PMC9536835; doi:10.7554/eLife.75263)
Supplement: Figure 5—source data 1. — Each data table is the TrackMate ‘spot-statistics’ output of one cell over four cycles of blue-light illumination (frames 0–40, 100–140, 200–240, and 300–340, with 3 s interval between frames). We calculated the lifetime of TrackIDs that existed at the start of each period of blue-light illumination that did not last for the full period and fit the resulting lifetime distributions using custom Python scripts available at https://github.com/dbritain/KP-paper (copy archived at swh:1:rev:167fa456901903740f0f3ee6a3e5324bc45207ea, Britain, 2022). [file elife-75263-fig5-data1.zip › Fig5SourceData/LAT/lat3/cell2.csv]

Label	ID	TRACK_ID	QUALITY	POSITION_X	POSITION_Y	POSITION_Z	POSITION_T	FRAME	RADIUS	VISIBILITY	MANUAL_COLOR	MEAN_INTENSITY	MEDIAN_INTENSITY	MIN_INTENSITY	MAX_INTENSITY	TOTAL_INTENSITY	STANDARD_DEVIATION	ESTIMATED_DIAMETER	CONTRAST	SNR
ID247827	247827	None	7180.262	46.946	25.995	0	0	0	2	1	-10921639	22136.810	21772	12601	29355	464873	5042.708	2.000	0.123	0.964
ID247826	247826	0	12636.632	29.328	20.459	0	0	0	2	1	-10921639	43627.571	44989	31052	54811	916179	7928.073	7.600	0.161	1.526
ID247831	247831	1	9082.086	35.354	49.165	0	0	0	2	1	-10921639	39095.286	40259	29030	50369	821001	6199.997	7.600	0.117	1.319
ID247830	247830	2	21008.180	21.598	45.939	0	0	0	2	1	-10921639	55612.048	57735	38887	65535	1167853	9509.026	4.800	0.216	2.076
ID247829	247829	3	15863.027	51.451	44.095	0	0	0	2	1	-10921639	48374.952	50189	32171	65535	1015874	9613.174	6.123	0.159	1.380
ID247828	247828	4	19148.795	22.102	27.876	0	0	0	2	1	-10921639	53870.048	53763	33543	65535	1131271	9876.009	4.800	0.181	1.668
ID247835	247835	5	11623.573	2.094	67.737	0	0	0	2	1	-10921639	48330.238	49106	37118	65029	1014935	7363.979	4.800	0.109	1.292
ID247834	247834	6	19208.422	49.862	64.856	0	0	0	2	1	-10921639	42522.048	38021	30944	60010	892963	9257.097	4.800	0.221	1.660
ID247833	247833	7	11761.950	38.609	54.910	0	0	0	2	1	-10921639	47747.381	48167	36215	59866	1002695	6325.207	4.800	0.135	1.796
ID247832	247832	8	14736.095	45.865	50.799	0	0	0	2	1	-10921639	43715.429	42173	29752	65535	918024	8804.309	4.800	0.150	1.294
ID247843	247843	6	16297.429	50.128	64.594	0	1	1	2	1	-10921639	41244.571	38201	24986	58060	866136	9425.092	2.000	0.187	1.377
ID247842	247842	7	8669.479	38.414	54.483	0	1	1	2	1	-10921639	46739.857	46650	36829	53583	981537	4811.121	6.131	0.095	1.685
ID247841	247841	8	12646.963	46.103	50.385	0	1	1	2	1	-10921639	44083.238	44556	33038	61527	925748	7327.604	7.600	0.123	1.318
ID247840	247840	1	7324.749	35.649	48.423	0	1	1	2	1	-10921639	35754.476	35818	25166	47806	750844	6669.420	3.200	0.094	0.923
ID247845	247845	None	8838.578	0.000	72.000	0	1	1	2	1	-10921639	44785.190	46542	33727	64957	940489	8171.767	2.000	0.091	0.919
ID247844	247844	5	9393.452	1.546	67.615	0	1	1	2	1	-10921639	48397.190	48817	35096	61057	1016341	7071.597	6.114	0.089	1.118
ID247839	247839	2	20325.521	21.209	45.438	0	1	1	2	1	-10921639	58624.429	63621	45134	65535	1231113	7829.465	4.800	0.220	2.705
ID247838	247838	3	17017.793	51.653	44.225	0	1	1	2	1	-10921639	49126.333	47842	31882	65535	1031653	9483.332	4.800	0.170	1.505
ID247837	247837	4	19010.877	21.998	27.702	0	1	1	2	1	-10921639	52604.714	51778	31305	65535	1104699	10497.355	7.600	0.189	1.596
ID247836	247836	0	14649.270	30.511	19.917	0	1	1	2	1	-10921639	45278.190	45603	29752	60877	950842	8454.780	2.000	0.148	1.381
ID247859	247859	4	17497.834	22.004	26.912	0	2	2	2	1	-10921639	50742.524	50442	38959	65535	1065593	7942.302	4.800	0.186	2.004
ID247858	247858	0	18141.303	29.732	19.987	0	2	2	2	1	-10921639	47240.095	45856	32929	65535	992042	8749.387	4.800	0.186	1.696
ID247863	247863	9	8823.612	38.865	53.425	0	2	2	2	1	-10921639	47241.762	48383	38165	55966	992077	4977.142	7.600	0.095	1.644
ID247862	247862	8	10544.050	46.836	49.893	0	2	2	2	1	-10921639	39325.714	37407	30185	51850	825840	6609.393	4.800	0.108	1.155
ID247861	247861	2	19226.572	21.376	45.546	0	2	2	2	1	-10921639	57809.476	65535	32171	65535	1213999	10967.955	4.800	0.204	1.788
ID247860	247860	3	13963.638	52.557	43.121	0	2	2	2	1	-10921639	45862.857	45748	32207	60371	963120	8377.308	4.800	0.142	1.357
ID247867	247867	None	8618.389	2.587	69.039	0	2	2	2	1	-10921639	43570.952	40259	31666	58457	914990	8238.993	4.800	0.086	0.839
ID247866	247866	5	8884.704	0.000	68.000	0	2	2	2	1	-10921639	48717.143	49070	37137	58457	1023060	5981.049	6.335	0.108	1.585
ID247865	247865	6	12158.973	49.844	64.669	0	2	2	2	1	-10921639	34612.905	33760	25816	51055	726871	7258.319	4.800	0.159	1.308
ID247864	247864	7	9151.329	38.886	54.774	0	2	2	2	1	-10921639	45682.286	47914	32063	55966	959328	6343.748	4.800	0.117	1.505
ID247875	247875	3	13463.277	51.458	44.762	0	3	3	2	1	-10921639	49062.619	49683	37335	63260	1030315	7272.234	7.600	0.137	1.624
ID247874	247874	2	20075.678	21.143	45.390	0	3	3	2	1	-10921639	57788.810	59793	38707	65535	1213565	8268.940	4.800	0.211	2.438
ID247873	247873	30	8651.779	22.977	34.818	0	3	3	2	1	-10921639	30570.476	30077	18703	42498	641980	5849.601	4.800	0.128	1.186
ID247872	247872	4	11506.970	21.315	27.476	0	3	3	2	1	-10921639	41421.619	41848	32063	53980	869854	5788.333	7.600	0.138	1.732
ID247879	247879	9	7870.958	38.077	53.967	0	3	3	2	1	-10921639	43257.857	44267	31341	53402	908415	5673.587	4.800	0.085	1.196
ID247878	247878	34	10193.511	42.523	53.390	0	3	3	2	1	-10921639	43784.190	42823	32171	57013	919468	6997.200	4.800	0.107	1.205
ID247877	247877	None	7630.017	31.714	52.911	0	3	3	2	1	-10921639	32305.381	32713	22603	44123	678413	5866.063	2.000	0.100	1.005
ID247876	247876	8	7759.299	47.126	49.713	0	3	3	2	1	-10921639	37824.714	39068	27658	49828	794319	5865.731	2.000	0.074	0.890
ID247881	247881	5	10538.771	0.812	66.707	0	3	3	2	1	-10921639	48601.810	46109	33796	64740	1020638	9686.494	4.800	0.111	1.005
ID247880	247880	6	9452.704	49.597	64.089	0	3	3	2	1	-10921639	32178.095	30619	24011	40187	675740	4989.291	4.800	0.172	1.889
ID247871	247871	0	8942.301	29.239	19.781	0	3	3	2	1	-10921639	39910.286	38779	30871	49142	838116	5597.374	6.286	0.106	1.361
ID247870	247870	None	7217.218	38.101	4.970	0	3	3	2	1	-10921639	14533.571	14081	7077	22133	305205	4061.866	2.000	0.235	1.362
ID247891	247891	None	7432.278	67.000	74.000	0	4	4	2	1	-10921639	24354.810	26177	14226	33832	511451	5525.619	6.035	0.183	1.362
ID247890	247890	6	10422.280	50.321	63.934	0	4	4	2	1	-10921639	35138.810	34699	25275	45639	737915	5943.980	4.800	0.154	1.574
ID247889	247889	34	8838.366	40.870	53.878	0	4	4	2	1	-10921639	44645.476	44953	33074	54450	937555	5713.210	4.800	0.110	1.550
ID247888	247888	28	7731.089	37.435	50.484	0	4	4	2	1	-10921639	40118.286	38923	29571	53222	842484	6615.318	2.000	0.075	0.846
ID247883	247883	0	7579.155	29.525	19.202	0	4	4	2	1	-10921639	35713.143	35818	24805	46325	749976	5646.334	4.800	0.113	1.287
ID247882	247882	29	8000.291	33.140	5.313	0	4	4	2	1	-10921639	20413.905	21195	9712	29283	428692	6129.997	2.000	0.147	0.854
ID247887	247887	2	21263.178	20.949	45.590	0	4	4	2	1	-10921639	51363.286	54991	28741	65535	1078629	11523.854	7.600	0.222	1.619
ID247886	247886	3	10031.277	51.327	45.262	0	4	4	2	1	-10921639	42836.667	41992	30799	60443	899570	7105.089	7.600	0.101	1.107
ID247885	247885	30	9351.707	22.977	33.618	0	4	4	2	1	-10921639	28036.000	26141	18089	43617	588756	6827.745	2.000	0.133	0.965
ID247884	247884	4	10456.374	20.562	26.683	0	4	4	2	1	-10921639	37238.286	37840	24697	50225	782004	7236.224	6.324	0.133	1.209
ID247857	247857	None	7894.201	0.000	72.000	0	5	5	2	1	-10921639	39546.048	40729	27852	52789	830467	7469.302	4.800	0.097	0.936
ID247856	247856	26	9374.038	3.102	67.823	0	5	5	2	1	-10921639	42965.714	44123	29644	54305	902280	6818.316	7.600	0.100	1.141
ID247851	247851	3	8092.640	51.000	44.000	0	5	5	2	1	-10921639	35873.095	34121	25600	50297	753335	7099.733	2.000	0.066	0.621
ID247850	247850	30	8586.817	22.596	32.720	0	5	5	2	1	-10921639	28680.952	29283	13107	39357	602300	6448.221	2.000	0.136	1.063
ID247849	247849	29	7196.339	31.850	6.408	0	5	5	2	1	-10921639	24972.238	25889	15092	34988	524417	4647.826	4.800	0.152	1.414
ID247848	247848	None	9138.938	39.633	2.945	0	5	5	2	1	-10921639	18861.190	18414	9026	28922	396085	6872.529	2.000	0.216	0.977
ID247855	247855	6	8574.391	50.157	63.253	0	5	5	2	1	-10921639	32975.952	32785	25419	42715	692495	5033.731	7.600	0.127	1.472
ID247854	247854	None	9082.821	40.973	51.322	0	5	5	2	1	-10921639	45646.286	44556	33254	57194	958572	6916.073	2.000	0.088	1.067
ID247853	247853	28	7054.240	36.231	48.896	0	5	5	2	1	-10921639	34705.619	33652	24155	45712	728818	7415.457	2.000	0.066	0.576
ID247852	247852	2	21520.473	19.962	45.753	0	5	5	2	1	-10921639	46887.667	45350	27586	65535	984641	10985.836	4.800	0.232	1.606
ID247895	247895	26	8156.610	3.220	68.055	0	6	6	2	1	-10921639	39115.857	39645	28199	50478	821433	5904.454	7.600	0.092	1.113
ID247894	247894	6	10113.964	50.708	63.298	0	6	6	2	1	-10921639	30773.429	32316	19859	47517	646242	7270.863	2.000	0.122	0.921
ID247893	247893	2	11161.057	19.463	45.604	0	6	6	2	1	-10921639	37695.762	39068	26069	51128	791611	7506.889	4.800	0.150	1.312
ID247892	247892	None	8204.285	34.184	6.131	0	6	6	2	1	-10921639	23739.286	22747	18162	34771	498525	4452.848	4.800	0.173	1.571
ID247819	247819	None	7726.163	17.680	43.078	0	7	7	2	1	-10921639	31555.619	33146	15273	49539	662668	7351.517	6.325	0.094	0.734
ID247818	247818	None	7123.272	18.434	32.002	0	7	7	2	1	-10921639	27573.524	25997	22242	41198	579044	4619.043	4.800	0.105	1.139
ID247820	247820	6	9448.440	50.186	63.253	0	7	7	2	1	-10921639	31952.905	32677	22206	42029	671011	5521.555	2.000	0.145	1.462
ID247847	247847	6	9454.788	50.319	63.375	0	8	8	2	1	-10921639	31315.095	30583	22314	40693	657617	5352.355	3.200	0.137	1.407
ID247846	247846	None	8029.240	15.729	39.186	0	8	8	2	1	-10921639	27595.905	25239	19317	38779	579514	5999.171	2.000	0.114	0.941
ID247868	247868	None	9399.312	16.539	41.838	0	9	9	2	1	-10921639	31657.143	31377	18811	41343	664800	6464.043	4.800	0.146	1.248
ID247869	247869	None	9295.658	17.348	45.746	0	10	10	2	1	-10921639	31131.000	33254	19750	44556	653751	7203.006	2.000	0.136	1.036
ID247825	247825	10	7917.718	49.436	62.920	0	11	11	2	1	-10921639	28018.952	27405	17548	35926	588398	5239.601	2.000	0.138	1.299
ID247824	247824	None	7146.076	37.494	50.000	0	11	11	2	1	-10921639	35678.762	34879	26430	47084	749254	5321.374	6.370	0.098	1.201
ID247823	247823	11	8043.536	16.048	43.722	0	11	11	2	1	-10921639	31564.333	31377	24228	39934	662851	4723.584	7.600	0.120	1.433
ID247822	247822	None	7966.497	21.302	25.151	0	11	11	2	1	-10921639	31791.333	30402	22928	41631	667618	5773.057	2.000	0.097	0.978
ID247821	247821	14	7035.241	28.883	18.204	0	11	11	2	1	-10921639	32224.524	30799	23217	39068	676715	4568.197	2.000	0.076	0.999
ID247898	247898	10	8002.573	50.055	62.879	0	12	12	2	1	-10921639	27812.619	28127	16031	38923	584065	5825.766	2.000	0.114	0.976
ID247897	247897	11	7065.133	17.009	42.000	0	12	12	2	1	-10921639	30539.571	31594	19281	40079	641331	5291.167	3.200	0.110	1.148
ID247896	247896	14	8578.826	29.116	18.775	0	12	12	2	1	-10921639	32721.476	32713	23180	43076	687151	5850.890	2.000	0.101	1.022
ID247899	247899	11	8059.640	16.920	40.669	0	13	13	2	1	-10921639	30360.762	30980	15309	39682	637576	6517.061	6.292	0.139	1.140
ID247900	247900	10	8574.751	49.667	63.082	0	13	13	2	1	-10921639	28808.238	28019	18739	37660	604973	5074.313	2.000	0.140	1.397
ID247903	247903	None	7403.186	17.567	42.728	0	14	14	2	1	-10921639	30885.143	29896	22242	44303	648588	5989.803	2.000	0.072	0.695
ID247902	247902	None	7810.281	24.141	27.295	0	14	14	2	1	-10921639	25162.857	25383	11301	32929	528420	5830.076	6.383	0.134	1.021
ID247901	247901	None	7565.482	26.817	20.066	0	14	14	2	1	-10921639	30341.762	28849	22928	47914	637177	5761.825	2.000	0.098	0.940
ID247915	247915	None	9012.396	62.213	47.122	0	15	15	2	1	-10921639	26638.238	25780	16898	42787	559403	6298.498	2.000	0.115	0.875
ID247914	247914	None	7323.329	19.786	44.996	0	15	15	2	1	-10921639	30221.476	32063	17259	40223	634651	6693.394	2.000	0.099	0.810
ID247910	247910	None	10314.402	49.937	61.556	0	16	16	2	1	-10921639	30052.952	30330	19317	41451	631112	6377.629	2.000	0.166	1.338
ID247921	247921	12	9146.428	49.851	61.587	0	18	18	2	1	-10921639	29660.905	30763	18450	40512	622879	6516.648	7.600	0.148	1.171
ID247920	247920	13	8004.245	16.781	41.807	0	18	18	2	1	-10921639	36920.143	35457	25166	46650	775323	5746.329	4.800	0.108	1.254
ID247919	247919	None	9101.616	21.531	40.909	0	18	18	2	1	-10921639	36667.571	39212	18920	47770	770019	7578.413	6.092	0.119	1.029
ID247918	247918	None	7076.018	23.372	25.878	0	18	18	2	1	-10921639	34901.619	34157	26575	44376	732934	4716.141	4.800	0.112	1.489
ID247911	247911	13	7998.125	16.992	40.710	0	19	19	2	1	-10921639	34234.571	34049	26069	45712	718926	5208.960	4.800	0.106	1.257
ID247912	247912	12	9647.881	49.456	61.654	0	19	19	2	1	-10921639	30670.238	31269	22639	46181	644075	6239.784	4.800	0.171	1.439
ID247905	247905	12	7356.956	49.094	62.124	0	20	20	2	1	-10921639	27809.143	27297	19931	39609	583992	4543.942	6.023	0.140	1.499
ID247904	247904	None	7082.933	23.364	26.766	0	20	20	2	1	-10921639	33276.857	33688	25311	45206	698814	4673.804	4.800	0.111	1.427
ID247907	247907	None	7618.620	29.900	16.300	0	21	21	2	1	-10921639	23766.810	23469	13070	33471	499103	6034.534	4.800	0.154	1.053
ID247906	247906	None	7255.674	43.323	12.667	0	21	21	2	1	-10921639	15537.667	15453	6463	25094	326291	4788.641	7.600	0.247	1.286
ID247909	247909	12	9693.005	49.535	61.888	0	21	21	2	1	-10921639	30630.762	31341	20545	41740	643246	6448.443	2.000	0.147	1.221
ID247908	247908	None	9533.812	16.776	41.184	0	21	21	2	1	-10921639	34217.286	34265	25527	46325	718563	5566.931	4.800	0.122	1.336
ID247913	247913	12	8332.720	49.538	61.647	0	22	22	2	1	-10921639	29413.286	30799	18559	39104	617679	6033.969	6.013	0.141	1.201
ID247917	247917	12	10386.451	48.845	61.806	0	23	23	2	1	-10921639	29164.095	28705	20111	38671	612446	5934.621	7.600	0.175	1.464
ID247916	247916	15	8523.187	39.601	12.715	0	23	23	2	1	-10921639	18388.524	18125	10651	27549	386159	4919.647	7.600	0.265	1.564
ID247929	247929	12	9713.218	49.091	61.274	0	24	24	2	1	-10921639	30192.190	31846	18523	41018	634036	5801.880	3.200	0.142	1.292
ID247928	247928	None	7244.943	21.877	35.047	0	24	24	2	1	-10921639	35792.333	34554	28236	47192	751639	4952.508	2.000	0.067	0.902
ID247927	247927	None	7055.196	33.399	19.049	0	24	24	2	1	-10921639	23785.667	23614	13756	34879	499499	4951.978	2.000	0.105	0.913
ID247926	247926	15	7534.050	37.687	12.916	0	24	24	2	1	-10921639	18771.952	18487	10760	24264	394211	3866.338	4.800	0.251	1.945
ID247923	247923	None	7107.447	34.437	21.210	0	25	25	2	1	-10921639	25641.048	26214	19100	38093	538462	5043.665	2.000	0.119	1.083
ID247922	247922	15	8926.537	36.205	12.947	0	25	25	2	1	-10921639	19896.429	20075	12565	27513	417825	4057.701	4.800	0.266	2.063
ID247925	247925	12	8898.142	49.018	61.724	0	25	25	2	1	-10921639	27363.762	28272	14551	40404	574639	6652.401	2.000	0.127	0.925
ID247924	247924	16	7040.846	19.257	24.671	0	25	25	2	1	-10921639	30331.571	29752	20147	40187	636963	4613.350	4.800	0.122	1.434
ID247931	247931	12	13824.809	48.752	60.946	0	26	26	2	1	-10921639	31254.810	27874	19317	45134	656351	8220.131	3.200	0.189	1.210
ID247930	247930	16	8804.741	19.337	24.412	0	26	26	2	1	-10921639	32398.190	34157	22133	42317	680362	5507.280	4.800	0.143	1.468
ID247936	247936	12	7498.125	49.253	61.485	0	27	27	2	1	-10921639	26935.714	27369	18631	34338	565650	4668.336	4.800	0.122	1.255
ID247935	247935	None	8838.884	0.000	69.000	0	28	28	2	1	-10921639	22108.857	22061	12132	37768	464286	6400.073	2.000	0.165	0.980
ID247934	247934	12	10588.629	48.977	61.235	0	28	28	2	1	-10921639	29334.190	29427	19822	41162	616018	6586.489	4.800	0.162	1.242
ID247933	247933	18	8882.191	16.893	41.763	0	28	28	2	1	-10921639	28878.524	28885	18053	38382	606449	5956.106	2.000	0.136	1.164
ID247932	247932	17	9309.649	36.161	11.760	0	28	28	2	1	-10921639	18218.333	16681	10182	27441	382585	5523.283	2.000	0.237	1.264
ID247941	247941	18	8394.704	17.556	42.350	0	29	29	2	1	-10921639	28976.619	29896	18378	40151	608509	5447.365	7.600	0.138	1.287
ID247940	247940	17	10208.071	35.922	10.887	0	29	29	2	1	-10921639	21701.762	20436	14840	29391	455737	4517.879	4.800	0.288	2.151
ID247939	247939	17	11651.588	36.577	10.331	0	30	30	2	1	-10921639	20352.143	17620	11879	33110	427395	6845.635	2.000	0.304	1.386
ID247938	247938	None	7223.332	17.759	41.927	0	31	31	2	1	-10921639	26873.810	24841	16501	39104	564350	5840.822	7.600	0.098	0.825
ID247937	247937	17	10835.106	36.819	8.747	0	31	31	2	1	-10921639	21908.095	19822	13323	31232	460070	5434.393	4.800	0.279	1.758
ID247947	247947	19	10647.718	20.918	24.091	0	32	32	2	1	-10921639	30226.619	28308	22206	44881	634759	6276.215	2.000	0.138	1.165
ID247946	247946	17	15564.529	36.906	8.323	0	32	32	2	1	-10921639	25847.333	27983	14840	37876	542794	7344.129	4.800	0.348	1.817
ID247951	247951	None	8972.485	47.299	59.033	0	33	33	2	1	-10921639	28440.095	27549	21664	43184	597242	5400.169	2.000	0.139	1.286
ID247950	247950	None	8008.291	18.033	42.840	0	33	33	2	1	-10921639	25910.952	26719	14623	33796	544130	5384.366	2.000	0.143	1.201
ID247949	247949	19	7028.160	20.519	23.397	0	33	33	2	1	-10921639	28754.905	27225	21628	38273	603853	5104.836	2.000	0.085	0.881
ID247948	247948	17	15664.328	37.559	7.265	0	33	33	2	1	-10921639	26180.905	23650	12204	40404	549799	8741.046	2.000	0.316	1.440
ID247952	247952	17	11395.489	37.835	6.946	0	34	34	2	1	-10921639	22399.810	23072	7077	32821	470396	6370.408	4.800	0.296	1.605
ID247945	247945	None	8456.708	58.636	48.770	0	35	35	2	1	-10921639	27055.905	27838	16103	36035	568174	6528.301	2.000	0.145	1.052
ID247944	247944	17	13050.685	37.176	7.017	0	35	35	2	1	-10921639	22984.524	21628	12023	37335	482675	7326.230	2.000	0.279	1.370
ID247943	247943	None	8507.280	29.000	0.000	0	35	35	2	1	-10921639	20761.381	20942	12558	28163	435989	3916.608	4.800	0.239	2.043
ID247942	247942	None	8207.022	26.000	0.000	0	35	35	2	1	-10921639	17647.143	20400	8406	25744	370590	5690.757	2.000	0.247	1.227
ID247953	247953	17	12663.682	36.954	7.074	0	36	36	2	1	-10921639	25837.048	25852	15381	35818	542578	5335.152	4.800	0.300	2.234
ID247955	247955	17	11762.994	36.279	7.262	0	37	37	2	1	-10921639	23682.524	22350	15995	35926	497333	6403.208	2.000	0.257	1.513
ID247954	247954	None	7831.078	28.000	0.000	0	37	37	2	1	-10921639	16519.952	16501	11275	28669	346919	3978.693	4.800	0.252	1.669
ID247957	247957	20	7681.932	58.286	48.925	0	38	38	2	1	-10921639	31172.238	32135	21086	42859	654617	5034.797	4.800	0.107	1.198
ID247956	247956	17	11539.302	35.816	7.123	0	38	38	2	1	-10921639	23161.476	21158	13395	32785	486391	5007.603	4.800	0.292	2.092
ID247959	247959	20	7226.040	58.918	48.900	0	39	39	2	1	-10921639	30639.238	28741	24697	46361	643424	5131.045	6.255	0.079	0.877
ID247958	247958	17	10322.572	35.140	6.383	0	39	39	2	1	-10921639	22296.619	21231	14623	33940	468229	5511.442	2.000	0.231	1.519
ID247961	247961	20	8368.085	58.915	49.119	0	40	40	2	1	-10921639	31187.762	28849	24625	45531	654943	5335.483	4.800	0.106	1.118
ID247960	247960	17	9758.215	33.999	5.984	0	40	40	2	1	-10921639	19903.143	20003	13756	27874	417966	4268.996	4.800	0.287	2.081
ID247963	247963	None	7349.975	40.927	52.982	0	41	41	2	1	-10921639	28995.571	28597	22386	40404	608907	4397.967	4.800	0.120	1.416
ID247962	247962	17	12745.441	34.627	5.461	0	41	41	2	1	-10921639	26684.571	25022	15309	40693	560376	7032.181	4.800	0.297	1.737
ID247967	247967	17	12061.944	34.142	4.150	0	42	42	2	1	-10921639	24029.762	21303	14659	34157	504625	5615.417	6.368	0.264	1.785
ID247966	247966	None	7949.125	58.800	48.032	0	43	43	2	1	-10921639	29961.810	31052	21411	40223	629198	5429.020	7.600	0.137	1.328
ID247965	247965	None	7167.130	41.456	28.615	0	43	43	2	1	-10921639	26822.190	27297	18270	36901	563266	5711.285	2.000	0.115	0.969
ID247964	247964	17	7761.628	34.567	3.707	0	43	43	2	1	-10921639	20365.857	21628	12168	31052	427683	4589.615	4.800	0.250	1.775
ID247992	247992	17	11437.070	35.148	2.979	0	44	44	2	1	-10921639	25582.524	27008	16067	37407	537233	6310.106	4.800	0.271	1.730
ID247969	247969	23	8675.132	58.812	48.283	0	45	45	2	1	-10921639	30489.714	30005	18739	46759	640284	6365.923	2.000	0.112	0.962
ID247968	247968	17	10789.444	35.205	3.004	0	45	45	2	1	-10921639	22618.143	22639	11734	34446	474981	5579.167	4.800	0.266	1.704
ID247975	247975	17	7279.392	34.373	2.062	0	46	46	2	1	-10921639	19813.952	20220	9604	30980	416093	5227.390	4.800	0.180	1.157
ID247977	247977	23	8893.328	58.547	48.301	0	46	46	2	1	-10921639	30603.238	29644	13540	44520	642668	7441.317	2.000	0.107	0.793
ID247976	247976	None	8306.368	20.360	24.124	0	46	46	2	1	-10921639	27919.095	27513	17187	41198	586301	5589.252	2.000	0.123	1.090
ID247987	247987	21	10382.651	40.928	27.995	0	47	47	2	1	-10921639	28362.714	27549	17512	41776	595617	6377.720	2.000	0.164	1.256
ID247986	247986	17	8755.273	34.176	1.740	0	47	47	2	1	-10921639	20701.143	19895	9893	32171	434724	6077.472	2.000	0.184	1.059
ID247991	247991	22	7486.303	40.178	53.420	0	47	47	2	1	-10921639	29827.714	30221	22097	38454	626382	4720.050	7.600	0.122	1.375
ID247990	247990	23	9446.204	58.086	47.826	0	47	47	2	1	-10921639	30357.286	30005	22928	39862	637503	4618.471	7.600	0.157	1.782
ID247989	247989	None	8213.282	18.216	43.065	0	47	47	2	1	-10921639	25861.000	25672	15706	34988	543081	4465.259	4.800	0.155	1.552
ID247988	247988	None	8041.368	22.602	36.064	0	47	47	2	1	-10921639	29705.619	30799	20797	37371	623818	5543.946	4.800	0.132	1.247
ID247971	247971	24	9067.096	17.579	28.829	0	48	48	2	1	-10921639	30338.333	30077	16970	46253	637105	6111.743	7.600	0.136	1.185
ID247970	247970	25	14418.107	33.000	0.000	0	48	48	2	1	-10921639	28454.333	27586	16576	46506	597541	8497.706	4.800	0.274	1.440
ID247974	247974	22	7508.071	40.083	52.446	0	48	48	2	1	-10921639	33065.238	32280	24553	43617	694370	4976.533	4.800	0.094	1.136
ID247973	247973	23	13562.759	58.049	47.823	0	48	48	2	1	-10921639	36715.667	34952	21953	52608	771029	7967.440	4.800	0.173	1.357
ID247972	247972	21	8242.563	40.755	28.488	0	48	48	2	1	-10921639	30248.952	29030	17295	42642	635228	6502.654	6.329	0.111	0.933
ID247985	247985	22	9397.787	40.962	53.389	0	49	49	2	1	-10921639	30615.238	31738	19425	47409	642920	6434.724	2.000	0.118	1.007
ID247984	247984	23	15716.196	57.578	47.958	0	49	49	2	1	-10921639	39832.857	38959	26936	60624	836490	9311.035	2.000	0.180	1.304
ID247979	247979	27	11351.468	28.656	19.964	0	49	49	2	1	-10921639	39127.857	37804	28199	52644	821685	6921.256	6.057	0.147	1.445
ID247978	247978	25	14142.964	34.000	0.000	0	49	49	2	1	-10921639	29139.381	30546	15833	41595	611927	6848.732	4.800	0.335	2.138
ID247983	247983	None	8852.721	18.283	43.200	0	49	49	2	1	-10921639	29397.810	29969	17837	38815	617354	5002.568	4.800	0.165	1.665
ID247982	247982	24	11919.125	17.130	29.457	0	49	49	2	1	-10921639	31859.952	31594	20292	45748	669059	7618.142	4.800	0.174	1.239
ID247981	247981	21	12995.556	39.535	27.811	0	49	49	2	1	-10921639	37083.619	37479	20545	49322	778756	6888.957	4.800	0.204	1.821
ID247980	247980	None	10001.624	20.238	23.822	0	49	49	2	1	-10921639	30439.857	31630	17078	44051	639237	6685.036	7.600	0.146	1.157
ID247995	247995	27	8114.551	28.056	20.610	0	50	50	2	1	-10921639	32721.476	33254	23180	39284	687151	5029.981	4.800	0.129	1.489
ID247994	247994	None	7002.679	31.682	14.312	0	50	50	2	1	-10921639	21677.810	20509	9965	33038	455234	6783.163	2.000	0.149	0.826
ID247993	247993	25	14228.810	34.000	0.000	0	50	50	2	1	-10921639	25088.429	23397	14483	38418	526857	8169.888	4.800	0.337	1.549
ID247999	247999	22	10835.068	41.163	53.867	0	50	50	2	1	-10921639	31633.095	29824	18884	44953	664295	6268.615	4.800	0.168	1.453
ID247998	247998	23	15780.236	58.129	47.956	0	50	50	2	1	-10921639	41132.810	40079	26069	56472	863789	8151.156	4.800	0.204	1.710
ID247997	247997	24	12019.161	17.719	30.685	0	50	50	2	1	-10921639	31949.476	30510	20725	50767	670939	7502.572	2.000	0.158	1.164
ID247996	247996	21	14607.161	39.764	27.989	0	50	50	2	1	-10921639	41504.143	40656	29752	53511	871587	6853.434	4.800	0.188	1.913
ID248019	248019	24	13174.228	17.785	29.941	0	51	51	2	1	-10921639	38631.048	40043	25022	49214	811252	6528.091	4.800	0.203	2.000
ID248018	248018	21	17312.975	40.503	28.862	0	51	51	2	1	-10921639	43521.048	40079	30077	65535	913942	9570.159	4.800	0.212	1.591
ID248017	248017	27	14028.408	28.315	20.211	0	51	51	2	1	-10921639	40790.524	39212	28849	55388	856601	7272.181	4.800	0.185	1.748
ID248016	248016	25	14938.636	35.000	0.000	0	51	51	2	1	-10921639	24239.381	21881	16248	38454	509027	7363.912	4.800	0.370	1.776
ID248022	248022	22	10668.521	40.467	53.011	0	51	51	2	1	-10921639	31442.238	31955	20617	43437	660287	7017.535	2.000	0.143	1.120
ID248021	248021	23	22100.230	57.624	47.909	0	51	51	2	1	-10921639	47735.238	46578	32388	65535	1002440	10613.148	4.800	0.243	1.760
ID248020	248020	None	10065.150	18.253	43.202	0	51	51	2	1	-10921639	31600.333	30944	21050	42787	663607	5186.428	4.800	0.171	1.776
ID248003	248003	24	16372.395	17.659	30.108	0	52	52	2	1	-10921639	37864.143	36576	22819	56977	795147	8405.042	4.800	0.218	1.614
ID248002	248002	21	17313.953	41.202	29.150	0	52	52	2	1	-10921639	43634.571	42787	26683	60877	916326	8740.590	4.800	0.208	1.717
ID248001	248001	27	16252.017	28.825	20.278	0	52	52	2	1	-10921639	42608.095	40656	32027	60046	894770	7514.382	4.800	0.195	1.852
ID248000	248000	25	13282.175	34.000	0.000	0	52	52	2	1	-10921639	22412.714	23108	12390	38021	470667	7522.170	6.059	0.340	1.511
ID248005	248005	22	12502.960	41.128	53.253	0	52	52	2	1	-10921639	33519.095	30438	25780	46036	703901	6933.549	2.000	0.165	1.367
ID248004	248004	23	22096.531	57.616	47.851	0	52	52	2	1	-10921639	50212.857	50947	35313	65535	1054470	9464.005	4.800	0.252	2.136
ID248048	248048	22	7808.868	41.383	52.799	0	53	53	2	1	-10921639	33538.095	33363	26502	39898	704300	3542.350	7.600	0.154	2.530
ID248043	248043	27	17574.193	29.176	20.156	0	53	53	2	1	-10921639	45333.238	43256	33940	63693	951998	8504.850	4.800	0.188	1.683
ID248042	248042	25	12025.878	34.000	0.000	0	53	53	2	1	-10921639	26660.476	24119	14888	41162	559870	7660.146	2.000	0.243	1.362
ID248047	248047	23	24096.959	57.633	48.094	0	53	53	2	1	-10921639	51005.667	49719	30077	65535	1071119	12011.701	4.800	0.253	1.716
ID248046	248046	33	9238.321	18.086	43.715	0	53	53	2	1	-10921639	29571.571	29138	20039	46217	621003	6737.236	7.600	0.137	1.056
ID248045	248045	24	13275.937	17.875	30.006	0	53	53	2	1	-10921639	37783.429	36829	27983	49719	793452	6501.074	4.800	0.195	1.901
ID248044	248044	21	15393.425	41.213	28.999	0	53	53	2	1	-10921639	43158.190	42173	27080	54522	906322	7782.986	4.800	0.183	1.716
ID248007	248007	27	18514.949	28.952	20.435	0	54	54	2	1	-10921639	49934.429	50117	32171	65535	1048623	8688.216	4.800	0.206	1.962
ID248006	248006	25	10814.013	34.000	0.000	0	54	54	2	1	-10921639	27222.714	28380	18231	41740	571677	6881.244	7.600	0.217	1.413
ID248011	248011	24	10361.629	17.842	30.165	0	54	54	2	1	-10921639	36309.905	36685	28524	45387	762508	5562.769	4.800	0.144	1.642
ID248010	248010	21	13019.092	40.700	29.435	0	54	54	2	1	-10921639	43739.286	44592	32460	55208	918525	6552.988	4.800	0.159	1.835
ID248009	248009	31	7598.181	20.765	24.232	0	54	54	2	1	-10921639	32454.905	30763	24769	43076	681553	5261.721	4.800	0.100	1.124
ID248008	248008	32	7494.103	34.207	23.348	0	54	54	2	1	-10921639	34435.667	35601	23794	44845	723149	5987.847	7.600	0.082	0.875
ID248015	248015	None	7268.944	46.000	75.000	0	54	54	2	1	-10921639	13325.857	12457	7089	24589	279843	4241.836	4.800	0.259	1.291
ID248014	248014	22	12254.168	40.982	53.448	0	54	54	2	1	-10921639	36263.429	37696	21195	48456	761532	6910.116	4.800	0.174	1.555
ID248013	248013	23	25032.928	57.317	47.906	0	54	54	2	1	-10921639	50624.048	49503	25022	65535	1063105	12828.485	4.800	0.278	1.715
ID248012	248012	33	9509.484	18.606	44.172	0	54	54	2	1	-10921639	30510.333	30799	13468	43653	640717	7211.496	7.600	0.150	1.104
ID248023	248023	25	9724.776	34.000	0.000	0	55	55	2	1	-10921639	25502.238	25744	15259	31377	535547	4962.803	4.800	0.225	1.888
ID248027	248027	21	13749.779	41.751	28.384	0	55	55	2	1	-10921639	38986.857	38490	25419	55966	818724	8689.546	4.800	0.158	1.225
ID248026	248026	31	10184.047	20.980	24.501	0	55	55	2	1	-10921639	34664.381	35999	19895	45748	727952	6193.978	4.800	0.144	1.407
ID248025	248025	32	8903.045	34.897	23.176	0	55	55	2	1	-10921639	36041.571	35493	23289	49286	756873	6555.046	3.200	0.122	1.193
ID248024	248024	27	18560.943	29.160	20.546	0	55	55	2	1	-10921639	50536.143	50550	35493	65535	1061259	9152.647	4.800	0.207	1.896
ID248031	248031	22	11208.509	40.463	52.949	0	55	55	2	1	-10921639	33930.143	33218	21845	45025	712533	7067.152	4.800	0.157	1.302
ID248030	248030	23	22159.098	57.705	48.004	0	55	55	2	1	-10921639	46187.810	44231	27477	65535	969944	11460.448	4.800	0.255	1.638
ID248029	248029	33	11818.852	19.100	44.128	0	55	55	2	1	-10921639	32231.333	30113	22278	46795	676858	6741.524	4.800	0.166	1.361
ID248028	248028	24	11881.509	17.362	29.500	0	55	55	2	1	-10921639	34893.048	35674	21881	46650	732754	6841.913	4.800	0.165	1.444
ID248051	248051	31	8340.138	21.924	25.200	0	56	56	2	1	-10921639	32150.571	30221	24372	46542	675162	6257.229	2.000	0.083	0.786
ID248050	248050	27	19334.236	29.169	20.774	0	56	56	2	1	-10921639	48741.095	47409	30438	65535	1023563	9722.197	4.800	0.200	1.674
ID248049	248049	25	9829.251	35.000	0.000	0	56	56	2	1	-10921639	23722.714	24516	13132	37840	498177	5875.579	5.963	0.213	1.417
ID248055	248055	23	22633.623	57.381	48.007	0	56	56	2	1	-10921639	51361.619	53547	33074	65535	1078594	10983.516	4.800	0.263	1.950
ID248054	248054	33	11601.285	18.780	43.767	0	56	56	2	1	-10921639	35365.810	36396	23939	47589	742682	6707.684	4.800	0.161	1.465
ID248053	248053	21	11707.622	41.259	29.476	0	56	56	2	1	-10921639	42810.857	42101	31232	54522	899028	6028.229	4.800	0.150	1.855
ID248052	248052	24	15574.506	17.990	29.645	0	56	56	2	1	-10921639	41038.190	40512	28055	52933	861802	8002.442	4.800	0.206	1.750
ID248057	248057	None	7635.703	46.000	75.000	0	56	56	2	1	-10921639	19991.190	19859	12660	26033	419815	4132.398	6.256	0.238	1.863
ID248056	248056	22	9919.565	40.986	52.759	0	56	56	2	1	-10921639	30391.667	30402	18992	42895	638225	7042.817	2.000	0.139	1.054
ID248083	248083	33	9636.856	18.430	44.157	0	57	57	2	1	-10921639	33713.571	33724	22567	52139	707985	7057.152	4.800	0.131	1.106
ID248082	248082	24	14847.392	18.579	30.530	0	57	57	2	1	-10921639	41578.000	41559	27044	60552	873138	9635.188	4.800	0.175	1.284
ID248081	248081	21	14242.756	41.674	29.381	0	57	57	2	1	-10921639	44160.524	46361	28452	57555	927371	8541.452	4.800	0.165	1.464
ID248080	248080	31	7981.211	21.500	25.239	0	57	57	2	1	-10921639	34157.238	34807	23867	44448	717302	5658.828	7.600	0.118	1.274
ID248087	248087	35	7092.056	32.266	54.996	0	57	57	2	1	-10921639	31316.762	31377	22711	40368	657652	4238.099	4.800	0.124	1.632
ID248086	248086	22	11863.453	40.199	52.007	0	57	57	2	1	-10921639	35221.524	34085	22892	47156	739652	6894.386	7.600	0.155	1.368
ID248085	248085	None	8280.475	21.348	49.266	0	57	57	2	1	-10921639	29877.571	31521	19606	39609	627429	5674.729	7.600	0.114	1.074
ID248084	248084	23	24279.021	57.130	47.672	0	57	57	2	1	-10921639	51153.524	55172	28488	65535	1074224	13012.695	4.800	0.266	1.651
ID248079	248079	27	20798.031	29.515	20.308	0	57	57	2	1	-10921639	54116.048	56905	37515	65535	1136437	10003.559	4.800	0.219	1.942
ID248078	248078	None	7190.880	39.347	18.908	0	57	57	2	1	-10921639	30360.762	29860	25455	40693	637576	4147.446	2.000	0.095	1.275
ID248066	248066	35	12146.783	32.018	54.945	0	58	58	2	1	-10921639	32704.238	31016	23794	46289	686789	7323.977	3.200	0.151	1.171
ID248065	248065	22	7928.822	39.674	51.574	0	58	58	2	1	-10921639	33227.048	34085	25275	42390	697768	5021.360	7.600	0.113	1.341
ID248064	248064	23	22129.100	56.717	47.292	0	58	58	2	1	-10921639	49746.952	47192	38165	65535	1044686	10067.954	4.800	0.245	1.947
ID248059	248059	31	9487.562	22.072	24.347	0	58	58	2	1	-10921639	35348.714	35276	21231	51453	742323	6332.385	4.800	0.119	1.187
ID248058	248058	27	18549.902	29.533	20.532	0	58	58	2	1	-10921639	56820.619	60082	38779	65535	1193233	9203.458	4.800	0.189	1.961
ID248063	248063	33	10798.044	19.103	44.001	0	58	58	2	1	-10921639	35510.286	35024	24011	49214	745716	6884.799	3.200	0.122	1.124
ID248062	248062	36	7717.294	22.067	40.512	0	58	58	2	1	-10921639	32644.000	32893	20689	42534	685524	6017.527	7.600	0.078	0.782
ID248061	248061	24	19732.291	18.293	30.558	0	58	58	2	1	-10921639	43467.667	44339	27513	64162	912821	12180.659	2.000	0.210	1.240
ID248060	248060	21	10889.256	41.170	28.992	0	58	58	2	1	-10921639	42864.286	43220	31016	56724	900150	6573.414	4.800	0.148	1.686
ID248067	248067	27	21100.535	29.328	20.864	0	59	59	2	1	-10921639	54224.381	52644	36974	65535	1138712	10187.493	4.800	0.215	1.884
ID248071	248071	24	19893.982	18.320	30.086	0	59	59	2	1	-10921639	46767.476	46831	27658	65535	982117	9829.256	7.600	0.227	1.759
ID248070	248070	21	15176.304	41.206	29.290	0	59	59	2	1	-10921639	47515.095	45675	31449	62249	997817	7959.562	4.800	0.141	1.477
ID248069	248069	31	8108.426	22.316	25.759	0	59	59	2	1	-10921639	36211.952	36793	28885	43401	760451	5077.799	7.600	0.105	1.357
ID248068	248068	37	9225.821	35.643	24.962	0	59	59	2	1	-10921639	40806.143	40187	31630	56002	856929	5743.315	7.600	0.108	1.389
ID248075	248075	38	9962.854	21.025	49.527	0	59	59	2	1	-10921639	34587.000	34807	20797	43076	726327	6010.292	4.800	0.174	1.704
ID248074	248074	23	21216.555	56.425	46.928	0	59	59	2	1	-10921639	49179.619	46903	34518	65535	1032772	10339.447	4.800	0.242	1.855
ID248073	248073	33	7198.676	18.508	43.119	0	59	59	2	1	-10921639	33309.476	33868	22097	45748	699499	5915.356	4.800	0.108	1.100
ID248072	248072	36	7064.526	22.254	41.080	0	59	59	2	1	-10921639	33794.381	34157	25708	42065	709682	4695.025	7.600	0.102	1.335
ID248077	248077	35	8870.285	32.351	54.834	0	59	59	2	1	-10921639	29955.000	30258	22567	38346	629055	4578.138	4.800	0.154	1.745
ID248076	248076	22	9821.554	39.039	50.987	0	59	59	2	1	-10921639	30759.667	31124	18270	45712	645953	6043.924	6.375	0.147	1.306
ID248035	248035	31	10175.013	22.771	26.539	0	60	60	2	1	-10921639	38976.619	40440	24769	49214	818509	7290.813	7.600	0.130	1.231
ID248034	248034	37	12471.886	35.373	25.211	0	60	60	2	1	-10921639	42826.333	40259	31846	58205	899353	8182.875	7.600	0.110	1.035
ID248033	248033	27	18896.689	29.618	21.092	0	60	60	2	1	-10921639	57152.619	57771	38129	65535	1200205	8432.716	7.600	0.193	2.196
ID248032	248032	None	7515.494	33.000	0.000	0	60	60	2	1	-10921639	14612.381	16212	6347	30221	306860	6282.215	2.000	0.244	0.912
ID248039	248039	38	12452.839	21.410	50.024	0	60	60	2	1	-10921639	34590.429	33218	22531	50478	726399	8555.159	3.200	0.168	1.166
ID248038	248038	23	22658.539	55.996	47.179	0	60	60	2	1	-10921639	50237.048	47084	32821	65535	1054978	10640.707	4.800	0.247	1.868
ID248037	248037	24	18011.367	18.684	30.190	0	60	60	2	1	-10921639	48192.667	47914	34338	65535	1012046	9352.622	4.800	0.200	1.720
ID248036	248036	21	15050.761	41.304	29.120	0	60	60	2	1	-10921639	47518.762	48420	32424	59360	997894	7184.480	4.800	0.184	2.053
ID248041	248041	35	14352.991	32.247	55.367	0	60	60	2	1	-10921639	37941.429	38887	23361	50369	796770	7814.203	4.800	0.204	1.647
ID248040	248040	22	8317.042	39.504	52.546	0	60	60	2	1	-10921639	32362.095	33760	19281	40151	679604	6073.588	4.800	0.141	1.316
ID248099	248099	22	10442.004	39.669	52.154	0	61	61	2	1	-10921639	32937.952	30871	21086	45206	691697	7564.534	5.997	0.125	0.970
ID248098	248098	39	8655.241	23.074	51.988	0	61	61	2	1	-10921639	31375.190	32641	19281	40837	658879	6198.951	3.200	0.130	1.162
ID248097	248097	38	10297.027	20.788	49.677	0	61	61	2	1	-10921639	35549.762	35565	24336	53908	746545	6333.692	7.600	0.137	1.357
ID248096	248096	23	18064.770	55.105	47.139	0	61	61	2	1	-10921639	46428.429	42570	33471	62393	974997	9256.859	4.800	0.203	1.695
ID248100	248100	35	9689.495	32.332	55.466	0	61	61	2	1	-10921639	32859.000	33074	18631	50189	690039	6765.486	3.200	0.155	1.304
ID248091	248091	37	14057.968	35.181	25.244	0	61	61	2	1	-10921639	46956.333	47156	32280	61888	986083	7147.574	4.800	0.161	1.827
ID248090	248090	None	7329.469	48.080	24.509	0	61	61	2	1	-10921639	30809.476	31738	18559	44809	646999	6766.208	7.600	0.075	0.633
ID248089	248089	27	19196.930	29.368	20.895	0	61	61	2	1	-10921639	54979.190	55027	37804	65535	1154563	9018.769	4.800	0.207	2.087
ID248088	248088	None	7549.405	38.978	10.714	0	61	61	2	1	-10921639	27107.714	27225	19173	34410	569262	5232.888	6.243	0.132	1.206
ID248095	248095	33	11532.509	18.515	43.220	0	61	61	2	1	-10921639	35152.619	32460	26719	48275	738205	6617.115	4.800	0.151	1.396
ID248094	248094	24	14622.803	18.619	30.515	0	61	61	2	1	-10921639	42241.857	41379	26827	65535	887079	10398.699	2.000	0.134	0.957
ID248093	248093	21	15750.872	41.260	29.396	0	61	61	2	1	-10921639	50044.524	48889	36576	65535	1050935	8639.717	4.800	0.169	1.673
ID248092	248092	31	13954.828	23.085	26.503	0	61	61	2	1	-10921639	42207.381	41487	25997	59143	886355	8929.869	4.800	0.146	1.205
ID248112	248112	35	9605.790	31.527	55.377	0	62	62	2	1	-10921639	32812.524	32496	20761	41992	689063	5695.022	6.326	0.153	1.533
ID248103	248103	37	14198.408	35.345	25.810	0	62	62	2	1	-10921639	41368.381	40476	27116	56399	868736	9272.670	4.800	0.164	1.254
ID248102	248102	27	18535.527	29.740	21.461	0	62	62	2	1	-10921639	54435.762	55424	36360	65535	1143151	8599.024	4.800	0.196	2.079
ID248101	248101	None	9678.553	32.000	0.000	0	62	62	2	1	-10921639	17999.190	18414	7798	29427	377983	6677.749	3.200	0.274	1.160
ID248107	248107	33	8829.367	19.467	43.142	0	62	62	2	1	-10921639	31407.667	29210	24769	41667	659561	5298.340	4.800	0.144	1.493
ID248106	248106	24	21528.197	19.095	30.915	0	62	62	2	1	-10921639	44702.286	43112	24047	65535	938748	11457.850	2.000	0.236	1.488
ID248105	248105	21	17989.092	41.685	30.245	0	62	62	2	1	-10921639	50498.429	53980	30691	65535	1060467	10204.420	2.000	0.175	1.471
ID248104	248104	31	14214.948	23.102	26.606	0	62	62	2	1	-10921639	38806.524	39682	24228	56508	814937	8973.468	2.000	0.152	1.140
ID248111	248111	39	8701.650	22.447	52.982	0	62	62	2	1	-10921639	29370.286	29788	19570	40548	616776	7251.830	2.000	0.119	0.862
ID248110	248110	22	10305.211	39.213	51.817	0	62	62	2	1	-10921639	33108.286	33218	26177	43256	695274	5031.081	4.800	0.153	1.748
ID248109	248109	38	13046.725	20.958	49.582	0	62	62	2	1	-10921639	32821.190	32749	18667	53763	689245	8790.996	2.000	0.160	1.031
ID248108	248108	23	19603.625	54.959	47.144	0	62	62	2	1	-10921639	46055.476	46723	29752	65535	967165	9317.649	4.800	0.230	1.848
ID248115	248115	31	14828.105	22.831	26.745	0	63	63	2	1	-10921639	45202.571	43617	34627	61635	949254	7747.273	7.600	0.153	1.548
ID248114	248114	27	16869.328	29.848	21.148	0	63	63	2	1	-10921639	52238.524	50081	41343	65535	1097009	8333.669	2.000	0.157	1.705
ID248113	248113	40	8976.581	44.181	2.459	0	63	63	2	1	-10921639	21952.810	23144	11771	33182	461009	5516.277	4.800	0.185	1.244
ID248119	248119	23	18479.543	54.490	46.913	0	63	63	2	1	-10921639	46959.857	47950	31955	64090	986157	9549.257	4.800	0.212	1.723
ID248118	248118	21	17140.121	41.602	30.961	0	63	63	2	1	-10921639	49848.429	51778	32532	65535	1046817	10872.391	2.000	0.157	1.242
ID248117	248117	24	10183.670	20.058	30.501	0	63	63	2	1	-10921639	40728.714	42895	23144	53980	855303	8461.754	4.800	0.115	0.997
ID248116	248116	37	13994.725	35.295	26.578	0	63	63	2	1	-10921639	45979.762	47228	28958	64596	965575	10519.983	2.000	0.128	0.995
ID248123	248123	35	13858.975	31.222	55.226	0	63	63	2	1	-10921639	35957.429	34843	25600	48853	755106	7774.478	3.200	0.191	1.481
ID248122	248122	22	12932.368	39.002	52.056	0	63	63	2	1	-10921639	32740.381	32605	20220	54702	687548	8551.682	2.000	0.158	1.045
ID248121	248121	38	13752.116	20.266	49.868	0	63	63	2	1	-10921639	36220.524	37732	22494	50297	760631	8119.687	4.800	0.210	1.549
ID248120	248120	None	7373.588	46.124	48.927	0	63	63	2	1	-10921639	30541.333	29608	23000	42245	641368	5382.636	7.600	0.097	0.999
ID248139	248139	40	9830.879	42.860	2.908	0	64	64	2	1	-10921639	22609.667	22928	11337	32857	474803	5545.992	4.800	0.231	1.529
ID248138	248138	None	8084.165	32.000	0.000	0	64	64	2	1	-10921639	19139.905	17945	10330	28958	401938	5686.281	2.000	0.187	1.058
ID248137	248137	41	9187.184	0.000	0.000	0	64	64	2	1	-10921639	14760.667	13865	8001	21050	309974	4370.966	4.800	0.432	2.039
ID248143	248143	24	14984.566	19.771	31.023	0	64	64	2	1	-10921639	45193.952	43581	31774	57374	949073	7821.452	4.800	0.159	1.588
ID248142	248142	31	9506.093	23.073	26.582	0	64	64	2	1	-10921639	40917.762	41595	28416	55497	859273	6581.836	4.800	0.096	1.084
ID248141	248141	37	13616.767	34.899	26.164	0	64	64	2	1	-10921639	48302.571	48347	36432	62501	1014354	8508.265	4.800	0.134	1.337
ID248140	248140	27	15888.545	30.061	22.182	0	64	64	2	1	-10921639	50047.952	46181	39212	65535	1051007	8908.376	7.600	0.136	1.346
ID248147	248147	22	8600.202	38.937	50.935	0	64	64	2	1	-10921639	32047.476	31666	24083	44195	672997	4284.229	4.800	0.141	1.848
ID248146	248146	38	7035.689	20.942	49.217	0	64	64	2	1	-10921639	30867.905	31232	22711	40909	648226	5222.867	2.000	0.075	0.823
ID248145	248145	23	16521.285	54.396	46.805	0	64	64	2	1	-10921639	42895.143	44267	30583	56833	900798	8594.254	4.800	0.194	1.621
ID248144	248144	21	18434.482	41.058	31.059	0	64	64	2	1	-10921639	55146.000	54774	41667	65535	1158066	8274.229	4.800	0.178	2.016
ID248150	248150	None	7169.288	0.000	71.000	0	64	64	2	1	-10921639	21002.810	20256	15833	28344	441059	3769.069	4.800	0.197	1.833
ID248149	248149	35	16473.301	31.608	55.198	0	64	64	2	1	-10921639	39151.952	37912	26394	54305	822191	8937.673	3.200	0.217	1.563
ID248148	248148	39	7896.556	22.095	53.533	0	64	64	2	1	-10921639	28350.857	27947	15490	39140	595368	6300.728	2.000	0.111	0.901
ID248131	248131	None	10004.203	20.423	42.734	0	65	65	2	1	-10921639	33938.857	35385	23903	52175	712716	7672.082	3.200	0.118	0.936
ID248130	248130	21	16255.932	40.999	31.795	0	65	65	2	1	-10921639	51511.190	52680	36757	64199	1081735	8143.706	4.800	0.186	1.982
ID248129	248129	24	14588.611	20.043	30.309	0	65	65	2	1	-10921639	41289.190	40981	27947	59685	867073	9014.944	7.600	0.146	1.167
ID248128	248128	31	14333.225	23.232	26.910	0	65	65	2	1	-10921639	41720.857	41740	29319	57158	876138	7603.893	4.800	0.158	1.496
ID248135	248135	39	9383.487	22.678	52.723	0	65	65	2	1	-10921639	32315.571	32424	20472	44845	678627	7467.688	7.600	0.126	0.966
ID248134	248134	22	10225.766	38.539	50.712	0	65	65	2	1	-10921639	32045.667	32171	17367	50261	672959	7463.694	7.600	0.131	0.997
ID248133	248133	38	8632.066	20.414	49.202	0	65	65	2	1	-10921639	33159.905	33435	20906	47264	696358	6869.763	3.200	0.119	1.023
ID248132	248132	23	20649.336	54.336	46.865	0	65	65	2	1	-10921639	45340.238	40512	29427	65535	952145	12515.406	4.800	0.213	1.270
ID248136	248136	35	14135.421	31.924	55.230	0	65	65	2	1	-10921639	38404.143	36829	27333	56291	806487	7537.265	4.800	0.190	1.630
ID248127	248127	37	14236.241	34.246	25.245	0	65	65	2	1	-10921639	49552.619	51380	30366	64126	1040605	8655.149	2.000	0.127	1.286
ID248126	248126	27	14931.022	29.996	21.612	0	65	65	2	1	-10921639	53106.619	51741	40368	65535	1115239	7197.092	4.800	0.152	1.951
ID248125	248125	40	7509.668	43.785	2.872	0	65	65	2	1	-10921639	19375.571	20328	8088	25022	406887	4463.209	4.800	0.219	1.557
ID248124	248124	41	8131.245	0.000	0.000	0	65	65	2	1	-10921639	12755.952	13842	6144	22350	267875	4238.485	4.800	0.442	1.845
ID248195	248195	None	7049.207	35.000	0.000	0	66	66	2	1	-10921639	15760.857	15381	7056	26611	330978	5259.452	4.800	0.234	1.136
ID248194	248194	None	8550.101	29.000	0.000	0	66	66	2	1	-10921639	20284.905	18487	14551	34554	425983	4967.609	4.800	0.242	1.594
ID248193	248193	41	8785.694	0.000	0.000	0	66	66	2	1	-10921639	12765.333	12390	6819	17981	268072	4168.225	4.800	0.450	1.901
ID248199	248199	31	10809.631	23.313	26.486	0	66	66	2	1	-10921639	39561.095	37912	28560	59793	830783	7493.966	3.200	0.127	1.188
ID248198	248198	37	15048.402	34.819	25.946	0	66	66	2	1	-10921639	47468.762	45748	33832	65535	996844	9218.952	2.000	0.142	1.279
ID248197	248197	27	18000.736	30.045	22.099	0	66	66	2	1	-10921639	53901.095	55461	38346	65535	1131923	9510.998	4.800	0.174	1.679
ID248196	248196	40	10436.059	43.221	2.964	0	66	66	2	1	-10921639	21488.667	19895	11915	30691	451262	4919.050	4.800	0.281	1.915
ID248203	248203	38	11166.049	21.873	50.505	0	66	66	2	1	-10921639	37387.810	38887	20075	55027	785144	8467.385	7.600	0.138	1.071
ID248202	248202	23	19293.080	53.587	46.238	0	66	66	2	1	-10921639	45481.190	45387	29319	65535	955105	11776.727	2.000	0.200	1.289
ID248201	248201	21	20141.914	40.907	31.513	0	66	66	2	1	-10921639	53060.286	56688	34482	65535	1114266	10961.898	4.800	0.197	1.593
ID248200	248200	24	11819.958	20.644	31.272	0	66	66	2	1	-10921639	41682.905	38490	31882	56255	875341	7174.695	7.600	0.139	1.414
ID248205	248205	35	15559.951	32.480	54.247	0	66	66	2	1	-10921639	40986.619	38273	26069	61093	860719	9694.665	4.800	0.184	1.311
ID248204	248204	22	11249.482	38.496	51.050	0	66	66	2	1	-10921639	32353.476	31991	22242	50189	679423	7864.612	2.000	0.129	0.937
ID248163	248163	35	12221.418	32.379	54.007	0	67	67	2	1	-10921639	36574.524	37154	24589	48600	768065	6233.134	4.800	0.173	1.731
ID248162	248162	None	8256.907	23.063	52.919	0	67	67	2	1	-10921639	35890.286	35240	25275	48059	753696	6409.214	6.366	0.112	1.127
ID248161	248161	22	8668.865	38.322	50.200	0	67	67	2	1	-10921639	32573.476	32821	24408	40837	684043	5146.025	4.800	0.142	1.578
ID248160	248160	38	12751.251	21.552	49.275	0	67	67	2	1	-10921639	40336.571	39140	25744	56002	847068	8635.402	2.000	0.133	1.099
ID248164	248164	42	7536.896	32.304	60.564	0	67	67	2	1	-10921639	27260.714	28236	14515	38201	572475	6451.467	2.000	0.111	0.842
ID248151	248151	41	8901.179	0.000	0.000	0	67	67	2	1	-10921639	11593.381	9785	6617	25383	243461	4477.501	4.800	0.458	1.627
ID248155	248155	37	14726.046	34.918	25.933	0	67	67	2	1	-10921639	46285.762	46000	27586	62826	972001	8694.345	4.800	0.152	1.403
ID248154	248154	27	18796.658	30.154	22.363	0	67	67	2	1	-10921639	54987.810	56724	35385	65535	1154744	10075.079	4.800	0.191	1.749
ID248153	248153	40	9477.780	42.988	3.217	0	67	67	2	1	-10921639	20668.286	20003	14406	26502	434034	4022.236	4.800	0.304	2.394
ID248152	248152	None	8958.312	33.000	0.000	0	67	67	2	1	-10921639	18899.000	19100	8710	30113	396879	6549.756	4.800	0.254	1.168
ID248159	248159	23	20184.109	53.080	46.673	0	67	67	2	1	-10921639	43311.333	40332	22675	65535	909538	12372.355	2.000	0.202	1.176
ID248158	248158	21	18110.166	40.700	31.031	0	67	67	2	1	-10921639	58404.286	57808	39609	65535	1226490	6598.764	4.800	0.199	2.944
ID248157	248157	24	12629.730	19.896	30.997	0	67	67	2	1	-10921639	40587.667	39754	24047	52861	852341	7614.150	4.800	0.152	1.409
ID248156	248156	31	8612.497	23.859	26.797	0	67	67	2	1	-10921639	37656.190	36035	27477	47986	790780	6213.831	7.600	0.086	0.959
ID248192	248192	42	12394.414	32.383	60.421	0	68	68	2	1	-10921639	34408.190	32424	25708	48347	722572	7036.036	3.200	0.180	1.489
ID248179	248179	41	8586.424	0.000	0.000	0	68	68	2	1	-10921639	14137.143	15706	6955	26322	296880	4838.958	6.350	0.420	1.728
ID248183	248183	27	16983.160	29.864	22.216	0	68	68	2	1	-10921639	56239.571	56399	41812	65535	1181031	8402.338	7.600	0.160	1.851
ID248182	248182	40	7824.675	42.890	3.057	0	68	68	2	1	-10921639	19875.762	19100	13395	29355	417391	4371.914	4.800	0.196	1.493
ID248181	248181	None	8181.294	36.000	0.000	0	68	68	2	1	-10921639	18413.333	17764	11373	28922	386680	4864.279	2.000	0.216	1.344
ID248180	248180	43	8303.633	28.000	0.000	0	68	68	2	1	-10921639	18560.095	18940	11951	26936	389762	4613.045	3.200	0.271	1.717
ID248187	248187	21	12591.482	41.755	32.070	0	68	68	2	1	-10921639	50476.000	51814	34013	65535	1059996	8286.715	6.066	0.135	1.447
ID248186	248186	24	13590.872	20.310	30.456	0	68	68	2	1	-10921639	45678.857	45892	30619	59505	959256	8944.340	4.800	0.152	1.346
ID248185	248185	37	12806.720	33.897	26.063	0	68	68	2	1	-10921639	48885.524	46903	35890	65535	1026596	7376.480	4.800	0.130	1.520
ID248184	248184	31	12057.826	23.350	26.197	0	68	68	2	1	-10921639	45080.524	44989	24733	59180	946691	8552.068	2.000	0.111	1.055
ID248191	248191	35	11063.164	32.371	54.241	0	68	68	2	1	-10921639	35462.190	34554	25564	54233	744706	7945.721	3.200	0.126	0.997
ID248190	248190	22	11125.463	38.494	50.156	0	68	68	2	1	-10921639	34844.905	34518	27188	46542	731743	5992.924	4.800	0.159	1.597
ID248189	248189	38	15597.037	22.116	50.072	0	68	68	2	1	-10921639	44836.333	45062	29788	63585	941563	8948.827	4.800	0.176	1.500
ID248188	248188	23	18011.801	53.041	46.515	0	68	68	2	1	-10921639	44451.238	42426	24769	65535	933476	10085.416	4.800	0.227	1.630
ID248167	248167	40	12259.717	41.115	3.291	0	69	69	2	1	-10921639	25236.810	25383	9821	37371	529973	7455.668	4.800	0.281	1.486
ID248166	248166	43	10216.794	28.000	0.000	0	69	69	2	1	-10921639	18871.571	18378	9216	38201	396303	6939.544	2.000	0.257	1.111
ID248165	248165	41	9762.141	0.000	0.000	0	69	69	2	1	-10921639	16540.810	16212	7494	23505	347357	5876.604	4.800	0.435	1.708
ID248171	248171	24	16185.354	20.457	30.939	0	69	69	2	1	-10921639	44021.333	42101	29716	65173	924448	10756.707	4.800	0.169	1.180
ID248170	248170	37	9643.471	33.630	26.906	0	69	69	2	1	-10921639	45527.524	43473	29355	58024	956078	8577.111	7.600	0.087	0.850
ID248169	248169	31	11928.455	23.552	26.653	0	69	69	2	1	-10921639	46726.000	45314	35060	61129	981246	6941.646	4.800	0.129	1.540
ID248168	248168	27	14583.260	30.085	22.664	0	69	69	2	1	-10921639	58273.571	60010	45495	65535	1223745	6652.255	4.800	0.141	2.169
ID248175	248175	None	12722.672	23.124	51.894	0	69	69	2	1	-10921639	44255.190	42931	27694	57808	929359	8354.374	6.337	0.143	1.325
ID248174	248174	38	12096.691	22.192	49.085	0	69	69	2	1	-10921639	45307.381	45314	32243	56977	951455	7575.556	6.113	0.132	1.396
ID248173	248173	23	21676.900	52.627	46.351	0	69	69	2	1	-10921639	48067.143	51525	27766	65535	1009410	13457.405	2.000	0.225	1.314
ID248172	248172	21	15217.422	40.361	32.388	0	69	69	2	1	-10921639	56399.429	56435	37515	65535	1184388	8031.455	4.800	0.144	1.766
ID248178	248178	None	7466.712	0.000	71.000	0	69	69	2	1	-10921639	21886.524	23325	10634	29933	459617	6687.576	3.200	0.153	0.867
ID248177	248177	42	10355.836	31.931	59.454	0	69	69	2	1	-10921639	33347.286	34518	20942	47770	700293	7942.019	3.200	0.104	0.790
ID248176	248176	35	13625.368	32.558	53.698	0	69	69	2	1	-10921639	42148.857	43003	26502	56219	885126	8767.688	2.000	0.153	1.277
ID248207	248207	46	9235.902	31.000	0.000	0	70	70	2	1	-10921639	20000.476	20689	9453	31810	420010	6842.553	2.000	0.239	1.128
ID248206	248206	41	11081.320	0.000	0.000	0	70	70	2	1	-10921639	14988.524	15020	9183	27586	314759	5474.202	7.600	0.451	1.702
ID248211	248211	37	7613.204	34.654	26.697	0	70	70	2	1	-10921639	43952.667	45314	30583	55136	923006	7292.111	2.000	0.070	0.794
ID248210	248210	31	9444.626	23.827	27.037	0	70	70	2	1	-10921639	43220.143	45170	30113	54016	907623	7137.323	4.800	0.112	1.223
ID248209	248209	27	15960.905	29.951	22.928	0	70	70	2	1	-10921639	56255.095	57952	36649	65535	1181357	9395.426	6.351	0.147	1.532
ID248208	248208	40	11056.846	42.810	2.674	0	70	70	2	1	-10921639	22186.619	24047	7004	37082	465919	7864.404	2.000	0.256	1.150
ID248215	248215	38	16501.916	23.161	49.927	0	70	70	2	1	-10921639	46973.476	47336	33832	61599	986443	8367.931	4.800	0.187	1.768
ID248214	248214	23	19768.615	52.316	45.621	0	70	70	2	1	-10921639	46557.524	47806	24661	65535	977708	11574.319	4.800	0.229	1.497
ID248213	248213	21	16406.791	40.640	32.434	0	70	70	2	1	-10921639	56861.952	57302	41126	65535	1194101	6812.801	4.800	0.180	2.544
ID248212	248212	24	13288.155	20.618	31.476	0	70	70	2	1	-10921639	44748.667	43762	27874	62465	939722	8867.529	4.800	0.141	1.245
ID248218	248218	None	8525.486	46.000	75.000	0	70	70	2	1	-10921639	17906.238	18053	11626	29535	376031	4761.286	2.000	0.269	1.593
ID248217	248217	42	13048.994	32.072	59.308	0	70	70	2	1	-10921639	35157.857	34193	22856	54847	738315	8390.014	2.000	0.146	1.066
ID248216	248216	35	9062.932	32.484	54.116	0	70	70	2	1	-10921639	34556.143	35854	21339	45134	725679	7072.503	2.000	0.107	0.946
ID248227	248227	None	7302.833	38.077	49.752	0	71	71	2	1	-10921639	30924.571	30510	19931	41090	649416	5608.492	2.000	0.092	0.932
ID248226	248226	23	20136.871	51.872	45.250	0	71	71	2	1	-10921639	50580.857	46361	37190	65535	1062198	9786.913	4.800	0.218	1.848
ID248225	248225	21	18343.873	40.846	32.226	0	71	71	2	1	-10921639	59871.095	65535	43834	65535	1257293	7355.289	4.800	0.199	2.704
ID248224	248224	24	16978.801	20.506	31.416	0	71	71	2	1	-10921639	51005.667	50405	36974	65535	1071119	7204.550	4.800	0.195	2.308
ID248230	248230	42	17150.604	32.717	59.810	0	71	71	2	1	-10921639	38806.381	39357	24480	61129	814934	10903.711	2.000	0.185	1.111
ID248229	248229	35	7398.056	32.230	52.844	0	71	71	2	1	-10921639	34877.619	35818	22964	45459	732430	5317.659	4.800	0.102	1.212
ID248228	248228	44	10344.369	23.198	52.015	0	71	71	2	1	-10921639	43498.667	43762	34410	53077	913472	5463.426	4.800	0.144	2.001
ID248219	248219	46	10126.909	30.000	0.000	0	71	71	2	1	-10921639	18982.619	18053	9588	36721	398635	7446.079	2.000	0.238	0.980
ID248223	248223	37	11167.426	34.902	26.723	0	71	71	2	1	-10921639	45328.095	46614	26430	55785	951890	7268.961	4.800	0.124	1.374
ID248222	248222	31	8696.848	24.036	27.188	0	71	71	2	1	-10921639	40102.810	40007	29644	52283	842159	6157.655	2.000	0.088	1.058
ID248221	248221	27	16821.861	30.508	22.468	0	71	71	2	1	-10921639	56985.905	61599	37660	65535	1196704	10389.259	4.800	0.157	1.487
ID248220	248220	40	9949.142	42.101	2.687	0	71	71	2	1	-10921639	22908.762	23939	12095	33435	481084	5937.301	4.800	0.245	1.519
ID248242	248242	42	20134.729	32.361	59.405	0	72	72	2	1	-10921639	46965.000	47192	29969	65535	986265	10851.596	4.800	0.215	1.534
ID248241	248241	44	16159.542	23.272	51.716	0	72	72	2	1	-10921639	47620.143	46073	32388	63621	1000023	10605.554	3.200	0.167	1.284
ID248240	248240	23	22564.758	52.073	45.536	0	72	72	2	1	-10921639	52052.810	51850	30366	65535	1093109	12118.220	4.800	0.236	1.642
ID248231	248231	None	7265.021	0.000	0.000	0	72	72	2	1	-10921639	13400.333	13865	8372	19859	281407	3841.668	4.800	0.444	2.144
ID248235	248235	31	10444.984	24.006	27.140	0	72	72	2	1	-10921639	43362.905	42931	34446	61599	910621	6745.343	7.600	0.092	1.088
ID248234	248234	27	15466.446	30.105	22.236	0	72	72	2	1	-10921639	59370.714	63621	42498	65535	1246785	8055.664	4.800	0.144	1.855
ID248233	248233	40	13916.953	41.219	3.138	0	72	72	2	1	-10921639	27792.000	28524	16284	44520	583632	7404.953	4.800	0.264	1.566
ID248232	248232	46	8770.439	31.000	0.000	0	72	72	2	1	-10921639	17914.048	17548	7494	40007	376195	7566.183	2.000	0.217	0.845
ID248239	248239	45	8863.071	26.551	44.658	0	72	72	2	1	-10921639	42903.810	45098	32641	56435	900980	6522.818	7.600	0.107	1.273
ID248238	248238	21	14842.205	41.219	32.837	0	72	72	2	1	-10921639	59539.190	64921	43292	65535	1250323	7792.511	4.800	0.146	1.941
ID248237	248237	24	16200.471	20.864	30.615	0	72	72	2	1	-10921639	48252.905	50803	34663	64343	1013311	9389.799	4.800	0.177	1.544
ID248236	248236	37	9740.794	35.195	27.112	0	72	72	2	1	-10921639	48457.286	49900	32099	61779	1017603	7747.746	4.800	0.105	1.187
ID248275	248275	42	19766.754	32.063	59.583	0	73	73	2	1	-10921639	43135.857	43184	25889	63079	905853	11228.960	2.000	0.229	1.430
ID248274	248274	44	17478.887	23.167	52.440	0	73	73	2	1	-10921639	49011.095	47734	31630	60877	1029233	9583.430	4.800	0.186	1.603
ID248273	248273	23	22805.428	51.957	45.653	0	73	73	2	1	-10921639	53184.190	51669	29860	65535	1116868	11471.125	4.800	0.244	1.821
ID248272	248272	45	11081.838	24.973	44.352	0	73	73	2	1	-10921639	44078.095	44592	34338	56038	925640	6470.365	3.200	0.126	1.527
ID248267	248267	40	8850.266	40.652	2.986	0	73	73	2	1	-10921639	20168.143	19642	11879	29933	423531	5258.437	6.064	0.234	1.456
ID248271	248271	21	16859.092	41.187	33.005	0	73	73	2	1	-10921639	59320.810	63151	42498	65535	1245737	7218.979	4.800	0.177	2.467
ID248270	248270	24	19698.301	20.756	30.746	0	73	73	2	1	-10921639	51105.333	46398	31702	65535	1073212	10499.787	4.800	0.213	1.711
ID248269	248269	37	7430.213	34.687	26.618	0	73	73	2	1	-10921639	44805.476	47445	28091	57699	940915	7848.116	7.600	0.069	0.737
ID248268	248268	27	15614.896	30.335	23.265	0	73	73	2	1	-10921639	60275.190	65535	43581	65535	1265779	7685.482	4.800	0.165	2.220
ID248243	248243	46	11234.431	33.000	0.000	0	74	74	2	1	-10921639	18386.571	18920	7123	29499	386118	7078.299	2.000	0.303	1.207
ID248247	248247	None	7775.874	23.863	26.305	0	74	74	2	1	-10921639	38753.048	40404	24625	53908	813814	7132.111	4.800	0.082	0.826
ID248246	248246	27	12058.027	30.558	24.560	0	74	74	2	1	-10921639	57088.952	57302	38815	65535	1198868	8270.407	4.800	0.100	1.259
ID248245	248245	47	15751.196	29.719	22.061	0	74	74	2	1	-10921639	58394.048	64054	38454	65535	1226275	9228.499	4.800	0.138	1.536
ID248244	248244	40	9705.612	40.543	2.819	0	74	74	2	1	-10921639	24028.238	24228	14515	33038	504593	4943.593	4.800	0.241	1.888
ID248251	248251	21	14678.934	40.980	32.638	0	74	74	2	1	-10921639	57180.143	60949	38454	65535	1200783	8949.294	6.108	0.131	1.478
ID248250	248250	24	15404.220	20.420	30.780	0	74	74	2	1	-10921639	42568.429	46036	22350	64848	893937	11906.722	7.600	0.144	0.901
ID248249	248249	48	14815.348	41.037	30.227	0	74	74	2	1	-10921639	60548.524	65535	46903	65535	1271519	6312.983	4.800	0.147	2.458
ID248248	248248	37	11696.339	34.989	26.946	0	74	74	2	1	-10921639	49908.714	48817	38671	65535	1048083	8294.786	2.000	0.100	1.094
ID248255	248255	None	8059.513	0.000	60.000	0	74	74	2	1	-10921639	18808.952	18053	10870	26936	394988	5264.033	3.200	0.231	1.339
ID248254	248254	42	21015.314	31.988	59.181	0	74	74	2	1	-10921639	47028.524	46867	30510	65535	987599	10897.572	4.800	0.238	1.657
ID248253	248253	44	15140.461	23.350	53.061	0	74	74	2	1	-10921639	47202.333	47192	33652	64885	991249	8541.587	4.800	0.167	1.583
ID248252	248252	23	20953.420	52.078	45.522	0	74	74	2	1	-10921639	50152.810	51308	32641	65535	1053209	10353.265	4.800	0.224	1.771
ID248259	248259	37	11778.684	35.094	26.933	0	75	75	2	1	-10921639	52097.381	51272	41343	64126	1094045	6691.907	3.200	0.106	1.492
ID248258	248258	47	13919.214	29.976	22.227	0	75	75	2	1	-10921639	59706.000	63910	41776	65535	1253826	7339.891	4.800	0.132	1.902
ID248257	248257	46	12080.414	33.000	0.000	0	75	75	2	1	-10921639	21857.810	21772	9284	38454	459014	7899.834	2.000	0.272	1.184
ID248256	248256	None	8781.802	0.000	0.000	0	75	75	2	1	-10921639	15632.762	14010	6077	23253	328288	5268.840	4.800	0.432	1.791
ID248263	248263	23	22979.512	51.687	45.053	0	75	75	2	1	-10921639	53122.286	57410	26755	65535	1115568	13075.753	4.800	0.232	1.528
ID248262	248262	21	13493.095	40.951	32.564	0	75	75	2	1	-10921639	58242.619	59071	44953	65535	1223095	7924.469	4.800	0.128	1.667
ID248261	248261	24	12806.225	20.380	31.382	0	75	75	2	1	-10921639	42580.524	43112	29066	53619	894191	7528.265	4.800	0.154	1.508
ID248260	248260	48	13250.764	40.902	30.410	0	75	75	2	1	-10921639	60749.667	65535	43256	65535	1275743	7094.946	4.800	0.125	1.903
ID248266	248266	42	22022.807	32.065	59.607	0	75	75	2	1	-10921639	51485.286	51705	31702	65535	1081191	12141.818	4.800	0.225	1.556
ID248265	248265	44	15076.155	24.000	53.067	0	75	75	2	1	-10921639	47939.905	51092	33471	64162	1006738	7999.151	3.200	0.149	1.558
ID248264	248264	None	10171.690	22.842	49.843	0	75	75	2	1	-10921639	47391.381	45675	37190	65535	995219	7049.834	6.324	0.087	1.073
ID248307	248307	23	21122.512	51.491	45.029	0	76	76	2	1	-10921639	50285.238	50550	33146	65535	1055990	11398.745	4.800	0.223	1.611
ID248306	248306	49	9033.081	23.183	45.184	0	76	76	2	1	-10921639	41851.524	43690	31052	53583	878882	6178.449	6.049	0.104	1.277
ID248305	248305	48	16726.877	41.065	31.035	0	76	76	2	1	-10921639	57307.333	56977	46434	65535	1203454	7092.869	4.800	0.162	2.250
ID248304	248304	24	17204.387	21.124	30.859	0	76	76	2	1	-10921639	48572.571	48167	29860	65535	1020024	10055.960	2.000	0.164	1.358
ID248310	248310	None	8237.027	46.000	75.000	0	76	76	2	1	-10921639	19125.952	20184	9099	25419	401645	4930.065	4.800	0.247	1.535
ID248309	248309	42	22109.156	32.128	59.650	0	76	76	2	1	-10921639	50070.286	50730	28236	65535	1051476	12132.480	4.800	0.234	1.568
ID248308	248308	44	13913.661	23.243	53.341	0	76	76	2	1	-10921639	46918.571	47228	31449	65535	985290	8771.272	4.800	0.157	1.450
ID248303	248303	37	9746.535	35.623	26.927	0	76	76	2	1	-10921639	46755.143	45134	35132	61743	981858	6457.503	2.000	0.081	1.083
ID248302	248302	47	16334.026	29.898	23.055	0	76	76	2	1	-10921639	59733.524	65246	43328	65535	1254404	7838.758	4.800	0.169	2.202
ID248301	248301	40	8243.669	40.404	2.159	0	76	76	2	1	-10921639	23106.476	23903	14190	31413	485236	5350.996	6.390	0.177	1.296
ID248300	248300	46	11302.995	32.000	0.000	0	76	76	2	1	-10921639	19635.286	19570	10904	36360	412341	8134.106	2.000	0.305	1.129
ID248288	248288	42	21845.633	32.020	59.595	0	77	77	2	1	-10921639	51836.048	54161	29824	65535	1088557	11925.661	4.800	0.251	1.745
ID248279	248279	47	14693.681	29.683	22.533	0	77	77	2	1	-10921639	62300.619	65535	43401	65535	1308313	5535.271	4.800	0.158	3.078
ID248278	248278	40	10081.933	39.302	2.171	0	77	77	2	1	-10921639	27719.810	28163	17187	38851	582116	6563.970	4.800	0.174	1.250
ID248277	248277	46	9766.363	33.000	0.000	0	77	77	2	1	-10921639	22952.571	23614	12356	30763	482004	5471.709	2.000	0.223	1.531
ID248276	248276	50	9561.747	0.000	0.000	0	77	77	2	1	-10921639	14118.000	11987	5941	23975	296478	5322.819	4.800	0.433	1.604
ID248283	248283	24	12570.207	21.037	31.359	0	77	77	2	1	-10921639	46148.238	46650	27947	58060	969113	7068.482	4.800	0.151	1.717
ID248282	248282	48	15144.973	41.309	29.916	0	77	77	2	1	-10921639	57847.190	60118	44556	65535	1214791	7829.339	4.800	0.135	1.757
ID248281	248281	None	10912.435	24.633	27.759	0	77	77	2	1	-10921639	40812.952	42209	24300	62465	857072	9493.011	2.000	0.069	0.555
ID248280	248280	37	13081.025	35.427	27.097	0	77	77	2	1	-10921639	55211.333	54305	38887	65535	1159438	7668.164	2.000	0.108	1.406
ID248287	248287	44	19093.119	22.915	52.970	0	77	77	2	1	-10921639	51040.095	51164	31774	65535	1071842	10161.617	2.000	0.186	1.575
ID248286	248286	49	7084.907	23.810	45.557	0	77	77	2	1	-10921639	41674.333	42823	31124	47734	875161	3699.503	4.800	0.098	2.012
ID248285	248285	23	19097.215	51.144	45.072	0	77	77	2	1	-10921639	51265.238	49756	35638	65535	1076570	8951.697	4.800	0.190	1.829
ID248284	248284	None	7567.366	41.823	33.511	0	77	77	2	1	-10921639	45701.238	44123	34265	56941	959726	7475.553	6.277	0.069	0.793
ID248291	248291	46	9400.201	33.000	0.000	0	78	78	2	1	-10921639	24240.571	24083	15158	38165	509052	6571.052	2.000	0.188	1.168
ID248290	248290	51	8385.206	27.000	0.000	0	78	78	2	1	-10921639	20154.190	20075	9243	32388	423238	5850.007	7.600	0.213	1.209
ID248289	248289	50	7239.413	0.000	0.000	0	78	78	2	1	-10921639	13479.143	13359	7022	21303	283062	4149.354	4.800	0.466	2.064
ID248295	248295	24	19255.141	21.127	31.192	0	78	78	2	1	-10921639	48634.476	47300	34302	65535	1021324	9235.488	7.600	0.212	1.839
ID248294	248294	37	10623.585	35.378	26.878	0	78	78	2	1	-10921639	52976.095	53800	35890	65535	1112498	8638.630	4.800	0.085	0.965
ID248293	248293	47	15014.321	30.045	21.959	0	78	78	2	1	-10921639	60717.048	65535	47156	65535	1275058	6863.520	4.800	0.151	2.322
ID248292	248292	40	8489.845	38.991	1.696	0	78	78	2	1	-10921639	26968.286	27044	12565	39248	566334	6900.238	2.000	0.117	0.819
ID248299	248299	42	22467.488	32.025	59.321	0	78	78	2	1	-10921639	52589.286	53619	32568	65535	1104375	12083.526	4.800	0.228	1.616
ID248298	248298	44	13075.934	23.350	53.025	0	78	78	2	1	-10921639	46208.476	49070	27369	57880	970378	8995.953	4.800	0.148	1.324
ID248297	248297	23	20126.498	51.490	44.805	0	78	78	2	1	-10921639	50213.095	49683	34879	65535	1054475	11109.576	4.800	0.204	1.530
ID248296	248296	48	15620.937	41.144	31.026	0	78	78	2	1	-10921639	59277.619	59685	46434	65535	1244830	5860.329	4.800	0.163	2.841
ID248355	248355	23	19820.428	51.406	45.042	0	79	79	2	1	-10921639	51734.714	46975	38129	65535	1086429	9390.190	4.800	0.214	1.939
ID248354	248354	24	18939.031	21.087	30.768	0	79	79	2	1	-10921639	46072.667	43401	29210	65535	967526	10288.205	4.800	0.198	1.478
ID248353	248353	48	16910.033	41.144	30.096	0	79	79	2	1	-10921639	56380.524	56724	43906	65535	1183991	8357.629	4.800	0.156	1.822
ID248352	248352	37	12339.457	35.281	27.220	0	79	79	2	1	-10921639	52298.571	53402	38057	65535	1098270	8447.910	7.600	0.096	1.081
ID248358	248358	42	22460.775	32.226	59.790	0	79	79	2	1	-10921639	50687.619	53041	25636	65535	1064440	12315.549	4.800	0.244	1.613
ID248357	248357	44	13833.612	23.268	53.518	0	79	79	2	1	-10921639	39746.857	37985	19606	58963	834684	11286.965	6.013	0.154	0.942
ID248356	248356	52	8126.104	26.326	46.870	0	79	79	2	1	-10921639	43018.952	43653	31702	55858	903398	5849.174	6.018	0.073	0.996
ID248351	248351	47	15543.701	30.127	21.900	0	79	79	2	1	-10921639	60667.190	65535	41848	65535	1274011	7473.552	4.800	0.155	2.176
ID248350	248350	40	15228.806	40.000	0.000	0	79	79	2	1	-10921639	32990.667	32135	21881	47192	692804	7623.700	4.800	0.262	1.796
ID248349	248349	46	9990.088	33.000	0.000	0	79	79	2	1	-10921639	22796.048	19173	12457	37587	478717	7731.682	2.000	0.194	0.957
ID248348	248348	51	8380.582	26.000	0.000	0	79	79	2	1	-10921639	16735.905	15201	7832	27477	351454	5995.021	7.600	0.252	1.124
ID248323	248323	42	21186.227	32.023	59.728	0	80	80	2	1	-10921639	52933.095	51019	27333	65535	1111595	11638.792	7.600	0.217	1.621
ID248322	248322	44	13706.121	22.668	52.936	0	80	80	2	1	-10921639	44258.714	44953	28994	55822	929433	7254.162	4.800	0.173	1.803
ID248321	248321	52	8598.165	25.703	46.368	0	80	80	2	1	-10921639	43662.048	43076	32749	55461	916903	6804.856	7.600	0.082	0.974
ID248320	248320	23	19633.553	51.192	44.771	0	80	80	2	1	-10921639	49568.238	47409	30510	65535	1040933	11118.733	2.000	0.187	1.402
ID248324	248324	53	8714.948	46.000	75.000	0	80	80	2	1	-10921639	19216.714	17555	12384	35385	403551	5467.135	6.369	0.187	1.108
ID248311	248311	None	7975.833	0.000	0.000	0	80	80	2	1	-10921639	12634.571	13143	8035	20292	265326	4154.748	2.000	0.406	1.757
ID248315	248315	47	14928.650	30.222	22.137	0	80	80	2	1	-10921639	61086.762	65535	46578	65535	1282822	6993.079	4.800	0.149	2.265
ID248314	248314	40	11625.812	40.000	0.000	0	80	80	2	1	-10921639	32684.143	34952	16067	39790	686367	7380.909	4.800	0.234	1.679
ID248313	248313	46	8466.972	33.000	0.000	0	80	80	2	1	-10921639	26029.143	25997	15056	38851	546612	6139.384	6.369	0.167	1.215
ID248312	248312	51	10727.368	26.000	0.000	0	80	80	2	1	-10921639	19992.571	20400	9588	40404	419844	7978.989	2.000	0.224	0.916
ID248319	248319	24	21796.803	21.319	30.966	0	80	80	2	1	-10921639	49793.429	52247	28741	65535	1045662	12743.264	4.800	0.228	1.449
ID248318	248318	48	14546.348	41.164	30.447	0	80	80	2	1	-10921639	58541.857	59541	48383	65535	1229379	6678.119	4.800	0.133	2.058
ID248317	248317	None	8724.016	23.925	26.850	0	80	80	2	1	-10921639	39005.810	38996	29283	55605	819122	6998.972	2.000	0.070	0.733
ID248316	248316	37	12387.983	35.494	26.474	0	80	80	2	1	-10921639	55452.000	55352	43148	65535	1164492	8317.487	2.000	0.089	1.095
ID248327	248327	37	8912.080	36.074	26.858	0	81	81	2	1	-10921639	47912.429	48636	33688	62177	1006161	6649.130	2.000	0.072	0.963
ID248326	248326	47	15590.915	29.926	21.662	0	81	81	2	1	-10921639	60806.524	65535	47517	65535	1276937	7340.166	4.800	0.162	2.308
ID248325	248325	54	9691.665	37.000	0.000	0	81	81	2	1	-10921639	30540.333	30077	23834	40151	641347	4628.316	4.800	0.232	2.485
ID248331	248331	23	19876.127	51.207	45.029	0	81	81	2	1	-10921639	48118.857	45206	30944	65535	1010496	12313.765	2.000	0.199	1.295
ID248330	248330	None	12753.901	41.494	34.738	0	81	81	2	1	-10921639	50108.048	50911	31341	65535	1052269	10916.459	2.000	0.106	0.879
ID248329	248329	24	21988.947	21.359	30.690	0	81	81	2	1	-10921639	51301.429	52175	30294	65535	1077330	12435.882	4.800	0.243	1.611
ID248328	248328	48	13701.342	41.306	30.386	0	81	81	2	1	-10921639	59776.381	64415	45603	65535	1255304	6902.303	4.800	0.127	1.947
ID248335	248335	53	7304.347	46.000	75.000	0	81	81	2	1	-10921639	25724.190	25166	19479	32749	540208	4090.027	7.600	0.196	2.061
ID248334	248334	42	22224.896	32.170	59.877	0	81	81	2	1	-10921639	53803.095	53330	39682	65535	1129865	9049.565	4.800	0.254	2.410
ID248333	248333	44	11461.975	22.538	53.038	0	81	81	2	1	-10921639	42150.667	43112	33796	52897	885164	5773.407	4.800	0.152	1.922
ID248332	248332	52	7143.640	26.501	46.450	0	81	81	2	1	-10921639	43335.190	41559	34446	56616	910039	6470.099	7.600	0.058	0.738
ID248339	248339	47	16299.517	29.942	22.067	0	82	82	2	1	-10921639	59004.524	65535	43906	65535	1239095	8480.857	7.600	0.158	1.896
ID248338	248338	54	10192.220	38.000	0.000	0	82	82	2	1	-10921639	28316.810	28344	17837	35818	594653	5250.492	4.800	0.225	1.980
ID248337	248337	51	10574.038	26.000	0.000	0	82	82	2	1	-10921639	23345.619	22603	11229	35493	490258	6749.478	3.200	0.252	1.393
ID248336	248336	None	7115.926	0.000	0.000	0	82	82	2	1	-10921639	11519.000	11275	6279	18450	241899	3591.904	2.000	0.379	1.764
ID248343	248343	48	16293.220	40.471	31.083	0	82	82	2	1	-10921639	57336.476	58096	36035	65535	1204066	9352.629	4.800	0.156	1.653
ID248342	248342	24	21412.482	21.670	30.703	0	82	82	2	1	-10921639	50130.476	50622	31269	65535	1052740	11471.732	4.800	0.223	1.595
ID248341	248341	37	8509.711	35.596	26.799	0	82	82	2	1	-10921639	44875.905	43220	29283	62321	942394	8627.033	2.000	0.055	0.545
ID248340	248340	None	14434.054	30.800	24.631	0	82	82	2	1	-10921639	57797.381	65535	35421	65535	1213745	9787.732	4.800	0.122	1.282
ID248347	248347	42	21218.037	32.015	59.696	0	82	82	2	1	-10921639	49741.857	49828	29102	65535	1044579	10314.174	4.800	0.228	1.789
ID248346	248346	44	12202.525	22.560	53.018	0	82	82	2	1	-10921639	39205.333	40223	24553	55497	823312	8054.608	4.800	0.154	1.302
ID248345	248345	52	8391.540	26.880	47.825	0	82	82	2	1	-10921639	42215.905	43365	33760	54522	886534	5833.667	4.800	0.092	1.222
ID248344	248344	23	20270.117	51.185	44.613	0	82	82	2	1	-10921639	45053.048	47228	26863	64848	946114	11285.040	2.000	0.218	1.429
ID248384	248384	None	7888.473	46.104	71.105	0	83	83	2	1	-10921639	27460.143	28091	19389	40043	576663	5417.420	6.264	0.123	1.111
ID248375	248375	54	9444.139	37.000	0.000	0	83	83	2	1	-10921639	26568.381	27225	18366	33038	557936	4760.046	4.800	0.226	2.056
ID248374	248374	51	11185.315	26.000	0.000	0	83	83	2	1	-10921639	24060.857	21977	17764	34771	505278	5074.230	4.800	0.261	1.963
ID248379	248379	48	15621.190	41.121	31.059	0	83	83	2	1	-10921639	53916.524	51308	39754	65535	1132247	7999.114	4.800	0.153	1.789
ID248378	248378	24	21662.838	21.082	30.775	0	83	83	2	1	-10921639	49814.000	49033	25130	65535	1046094	12437.916	4.800	0.224	1.467
ID248377	248377	37	9238.357	35.763	27.203	0	83	83	2	1	-10921639	48278.667	47625	29788	64343	1013852	7868.772	2.000	0.078	0.890
ID248376	248376	47	16011.453	29.947	21.923	0	83	83	2	1	-10921639	59814.286	65535	42606	65535	1256100	8282.156	4.800	0.157	1.958
ID248383	248383	42	22195.574	31.623	59.428	0	83	83	2	1	-10921639	51394.238	53186	26466	65535	1079279	11494.393	4.800	0.243	1.748
ID248382	248382	44	13874.050	22.793	52.388	0	83	83	2	1	-10921639	41507.571	40693	23433	55749	871659	8053.871	4.800	0.161	1.431
ID248381	248381	23	13702.721	50.709	44.832	0	83	83	2	1	-10921639	40398.571	40115	29788	62790	848370	8341.277	6.027	0.151	1.268
ID248380	248380	None	9354.006	41.285	35.064	0	83	83	2	1	-10921639	47234.905	47228	34157	59577	991933	8047.586	4.800	0.103	1.097
ID248359	248359	56	7998.500	0.000	0.000	0	84	84	2	1	-10921639	14227.905	13335	8845	21556	298786	4840.935	6.380	0.419	1.735
ID248363	248363	58	12198.342	30.643	25.116	0	84	84	2	1	-10921639	61490.714	65535	48456	65535	1291305	5392.247	4.800	0.118	2.399
ID248362	248362	47	13686.323	30.186	22.396	0	84	84	2	1	-10921639	58633.048	65535	41595	65535	1231294	8972.428	7.600	0.122	1.419
ID248361	248361	None	7883.990	35.000	0.000	0	84	84	2	1	-10921639	22004.905	21917	11681	29788	462103	4872.346	6.326	0.205	1.534
ID248360	248360	51	9703.026	26.000	0.000	0	84	84	2	1	-10921639	21927.286	20689	11626	33291	460473	6575.398	2.000	0.251	1.339
ID248367	248367	23	16512.896	51.162	44.828	0	84	84	2	1	-10921639	43008.667	42715	29644	60841	903182	8999.662	4.800	0.187	1.503
ID248366	248366	48	14098.997	41.096	31.206	0	84	84	2	1	-10921639	57926.238	56508	46831	65535	1216451	6324.261	4.800	0.130	2.102
ID248365	248365	24	19780.123	21.542	30.839	0	84	84	2	1	-10921639	51184.333	50550	33182	65535	1074871	10128.426	4.800	0.200	1.683
ID248364	248364	37	12530.697	35.849	26.435	0	84	84	2	1	-10921639	53122.333	53439	38021	65535	1115569	7928.911	2.000	0.102	1.244
ID248371	248371	55	7085.255	73.000	70.000	0	84	84	2	1	-10921639	10439.905	9424	3983	20328	219238	4099.016	2.000	0.338	1.287
ID248370	248370	42	20674.012	31.831	59.478	0	84	84	2	1	-10921639	51282.476	55136	32677	65535	1076932	9696.179	4.800	0.221	1.917
ID248369	248369	44	8752.413	23.503	52.899	0	84	84	2	1	-10921639	39875.952	40584	27116	53150	837395	5843.074	7.600	0.110	1.349
ID248368	248368	None	7845.327	22.143	51.171	0	84	84	2	1	-10921639	36873.905	38057	23903	53150	774352	7834.038	6.351	0.101	0.864
ID248373	248373	57	7988.829	61.000	75.000	0	84	84	2	1	-10921639	17158.905	16717	9216	26250	360337	4859.667	4.800	0.289	1.581
ID248372	248372	None	9999.729	0.000	71.000	0	84	84	2	1	-10921639	22617.238	20111	14280	42751	474962	7095.885	2.000	0.187	1.004
ID248403	248403	51	9074.739	26.000	0.000	0	85	85	2	1	-10921639	23467.762	23144	14888	33471	492823	5288.022	4.800	0.238	1.704
ID248402	248402	56	8798.141	0.000	0.000	0	85	85	2	1	-10921639	15579.619	14888	10229	21411	327172	4049.560	4.800	0.408	2.230
ID248407	248407	24	19774.127	21.166	30.454	0	85	85	2	1	-10921639	51679.571	52355	30005	65535	1085271	10966.681	7.600	0.199	1.563
ID248406	248406	37	11977.897	35.496	26.477	0	85	85	2	1	-10921639	55135.619	54666	44231	65535	1157848	6782.737	7.600	0.104	1.533
ID248405	248405	58	11732.586	30.255	25.011	0	85	85	2	1	-10921639	60261.381	65535	39682	65535	1265489	8237.619	4.800	0.106	1.401
ID248404	248404	47	12494.691	29.686	21.669	0	85	85	2	1	-10921639	62599.857	65535	51092	65535	1314597	4851.905	4.800	0.131	2.995
ID248411	248411	44	10675.511	23.845	53.124	0	85	85	2	1	-10921639	38197.667	37082	27911	55027	802151	6432.380	7.600	0.116	1.232
ID248410	248410	23	13509.482	51.245	44.668	0	85	85	2	1	-10921639	41593.476	42642	27513	56074	873463	8180.996	4.800	0.157	1.383
ID248409	248409	None	8521.719	42.000	38.000	0	85	85	2	1	-10921639	40475.905	41595	28344	60479	849994	8711.991	3.200	0.076	0.659
ID248408	248408	48	11676.208	41.718	30.887	0	85	85	2	1	-10921639	53194.381	53980	36540	65535	1117082	7617.802	4.800	0.109	1.378
ID248414	248414	57	10653.506	62.000	75.000	0	85	85	2	1	-10921639	22276.286	21628	13540	32496	467802	5559.806	4.800	0.279	1.748
ID248413	248413	55	8173.819	73.000	71.000	0	85	85	2	1	-10921639	12061.000	11734	5777	24011	253281	5135.666	2.000	0.323	1.147
ID248412	248412	42	20733.904	32.006	59.694	0	85	85	2	1	-10921639	50063.381	50694	32605	65535	1051331	10931.151	3.200	0.216	1.625
ID248431	248431	None	8173.480	32.000	0.000	0	86	86	2	1	-10921639	20421.905	19750	9351	36829	428860	8115.671	2.000	0.159	0.692
ID248430	248430	None	9587.205	23.000	0.000	0	86	86	2	1	-10921639	18058.571	15490	9047	29644	379230	7021.477	2.000	0.217	0.917
ID248429	248429	56	9507.134	0.000	0.000	0	86	86	2	1	-10921639	14888.952	15020	9791	24264	312668	4528.018	2.000	0.440	2.011
ID248435	248435	48	14197.432	41.606	30.520	0	86	86	2	1	-10921639	50008.429	51128	29319	65535	1050177	9783.724	6.115	0.122	1.111
ID248434	248434	37	11988.464	35.999	26.582	0	86	86	2	1	-10921639	51144.810	50550	40115	64704	1074041	7977.683	4.800	0.107	1.238
ID248433	248433	47	15405.961	29.988	22.426	0	86	86	2	1	-10921639	58447.429	65535	39032	65535	1227396	9633.597	4.800	0.144	1.527
ID248432	248432	None	8878.885	35.000	0.000	0	86	86	2	1	-10921639	20434.952	20617	13234	33218	429134	5852.669	2.000	0.234	1.325
ID248439	248439	42	17495.846	32.093	59.560	0	86	86	2	1	-10921639	44645.571	45856	25347	65535	937557	11553.586	2.000	0.185	1.204
ID248438	248438	44	12437.271	22.419	51.880	0	86	86	2	1	-10921639	37951.762	37551	18414	53691	796987	9912.003	7.600	0.139	0.936
ID248437	248437	23	19520.963	51.004	44.799	0	86	86	2	1	-10921639	45108.000	41090	29210	65535	947268	10634.301	2.000	0.200	1.412
ID248436	248436	24	15769.053	21.395	30.591	0	86	86	2	1	-10921639	47080.286	49467	25166	64379	988686	10182.202	4.800	0.173	1.366
ID248441	248441	57	10868.194	61.000	75.000	0	86	86	2	1	-10921639	27165.286	27008	18196	43040	570471	6241.356	4.800	0.243	1.700
ID248440	248440	55	11533.693	73.000	71.000	0	86	86	2	1	-10921639	17877.048	17927	10001	28922	375418	6131.045	4.800	0.377	1.598
ID248419	248419	37	12927.655	36.220	26.032	0	87	87	2	1	-10921639	52609.810	53258	40945	65535	1104806	7638.055	2.000	0.119	1.466
ID248418	248418	58	12223.691	29.813	25.524	0	87	87	2	1	-10921639	57883.429	60516	33724	65535	1215552	9856.918	4.800	0.106	1.127
ID248417	248417	47	12705.938	30.096	22.326	0	87	87	2	1	-10921639	58242.714	63007	40368	65535	1223097	8741.264	4.800	0.109	1.311
ID248416	248416	59	7797.592	26.202	18.244	0	87	87	2	1	-10921639	41106.905	39284	33688	54052	863245	5522.534	4.800	0.097	1.316
ID248423	248423	23	16326.957	50.942	44.220	0	87	87	2	1	-10921639	43362.905	42570	29427	65535	910621	8892.342	2.000	0.164	1.375
ID248422	248422	None	7009.843	42.042	35.787	0	87	87	2	1	-10921639	45292.048	43473	34843	59541	951133	7059.692	6.404	0.052	0.632
ID248421	248421	48	16250.725	40.939	31.546	0	87	87	2	1	-10921639	57811.000	58999	45278	65535	1214031	6501.888	4.800	0.167	2.547
ID248420	248420	24	19043.564	21.218	30.843	0	87	87	2	1	-10921639	50352.333	46398	31413	65535	1057399	9693.465	4.800	0.196	1.706
ID248427	248427	42	19302.727	31.840	59.663	0	87	87	2	1	-10921639	47771.381	48022	29030	65535	1003199	11080.241	4.800	0.210	1.494
ID248426	248426	44	8432.979	23.307	52.938	0	87	87	2	1	-10921639	34033.429	33110	20472	49683	714702	8482.615	2.000	0.096	0.700
ID248425	248425	60	8538.479	23.824	50.175	0	87	87	2	1	-10921639	39179.571	39826	30510	49683	822771	5940.072	2.000	0.103	1.228
ID248424	248424	None	7195.704	35.630	48.527	0	87	87	2	1	-10921639	35960.762	35529	20364	50442	755176	6749.008	2.000	0.081	0.797
ID248428	248428	55	12263.243	73.000	72.000	0	87	87	2	1	-10921639	18459.381	16067	10110	38309	387647	7649.754	4.800	0.326	1.186
ID248415	248415	56	8914.035	0.000	0.000	0	87	87	2	1	-10921639	13794.476	12565	5570	26250	289684	5430.485	7.600	0.363	1.352
ID248387	248387	59	12463.194	25.899	17.970	0	88	88	2	1	-10921639	46170.667	46000	30294	58096	969584	7611.221	3.200	0.122	1.320
ID248386	248386	61	11521.624	30.000	0.000	0	88	88	2	1	-10921639	25708.857	25889	14652	42859	539886	7300.082	6.187	0.240	1.363
ID248385	248385	56	8735.080	0.000	0.000	0	88	88	2	1	-10921639	11403.000	10702	5199	19425	239463	5311.274	2.000	0.438	1.308
ID248391	248391	24	18385.717	21.491	31.355	0	88	88	2	1	-10921639	48856.333	48600	30546	65535	1025983	9591.665	4.800	0.210	1.768
ID248390	248390	37	10365.813	35.552	26.157	0	88	88	2	1	-10921639	52102.476	53763	36396	65535	1094152	8871.175	4.800	0.083	0.905
ID248389	248389	58	11212.167	30.423	25.913	0	88	88	2	1	-10921639	58748.190	65535	40476	65535	1233712	9786.346	4.800	0.090	0.992
ID248388	248388	47	11786.177	30.115	22.036	0	88	88	2	1	-10921639	61495.857	65535	44989	65535	1291413	6062.433	4.800	0.110	2.005
ID248395	248395	60	9098.113	23.625	48.925	0	88	88	2	1	-10921639	37945.000	36865	29427	47697	796845	6069.382	4.800	0.110	1.243
ID248394	248394	23	17439.354	51.177	44.844	0	88	88	2	1	-10921639	42687.143	40007	26177	62935	896430	11037.265	2.000	0.180	1.177
ID248393	248393	None	9574.210	43.838	38.548	0	88	88	2	1	-10921639	42920.857	42281	30330	59288	901338	7159.973	7.600	0.106	1.151
ID248392	248392	48	14937.572	40.958	31.150	0	88	88	2	1	-10921639	61222.524	64740	47734	65535	1285673	5773.204	4.800	0.154	2.836
ID248399	248399	None	7578.651	56.525	69.803	0	88	88	2	1	-10921639	22377.476	22567	9207	34013	469927	7217.977	3.200	0.115	0.640
ID248398	248398	42	17458.363	31.821	59.241	0	88	88	2	1	-10921639	44829.571	41487	33507	62285	941421	8728.207	2.000	0.184	1.595
ID248397	248397	44	8642.872	23.032	52.994	0	88	88	2	1	-10921639	33282.048	32713	18631	47228	698923	8109.880	2.000	0.104	0.774
ID248396	248396	None	7301.672	31.050	48.815	0	88	88	2	1	-10921639	37427.429	36721	29030	48853	785976	5304.780	2.000	0.077	1.005
ID248401	248401	None	9285.895	62.000	75.000	0	88	88	2	1	-10921639	19213.571	17006	13431	32424	403485	5584.540	2.000	0.228	1.279
ID248400	248400	55	11601.732	73.000	72.000	0	88	88	2	1	-10921639	23770.476	24848	12240	41523	499180	8119.201	2.000	0.283	1.293
ID248451	248451	23	16117.875	51.444	44.785	0	89	89	2	1	-10921639	48092.810	48817	28236	63260	1009949	10018.506	7.600	0.175	1.430
ID248450	248450	48	12646.355	40.667	30.939	0	89	89	2	1	-10921639	57334.714	57230	45748	65535	1204029	6721.417	4.800	0.115	1.759
ID248449	248449	24	16570.508	21.913	30.710	0	89	89	2	1	-10921639	46414.667	48708	31124	62104	974708	10117.893	7.600	0.171	1.343
ID248448	248448	37	8897.677	35.895	26.143	0	89	89	2	1	-10921639	47654.381	47770	35240	61707	1000742	6860.103	6.404	0.070	0.914
ID248455	248455	55	15312.711	73.000	72.000	0	89	89	2	1	-10921639	27540.810	26366	15381	41415	578357	8186.259	2.000	0.304	1.569
ID248454	248454	42	13976.690	31.901	59.129	0	89	89	2	1	-10921639	39582.000	39212	27225	58963	831222	7829.271	7.600	0.160	1.397
ID248453	248453	44	7732.579	23.974	53.686	0	89	89	2	1	-10921639	32650.857	33471	17006	44773	685668	7739.837	3.200	0.089	0.689
ID248452	248452	60	9651.187	23.767	49.308	0	89	89	2	1	-10921639	40321.190	39321	28633	51778	846745	6886.140	3.200	0.105	1.111
ID248456	248456	None	9052.903	56.000	75.000	0	89	89	2	1	-10921639	35274.571	36901	25997	42787	740766	5266.113	4.800	0.163	1.875
ID248443	248443	61	11991.517	30.000	0.000	0	89	89	2	1	-10921639	21238.381	17981	10128	38923	446006	7866.068	2.000	0.250	1.081
ID248442	248442	56	9648.227	0.000	0.000	0	89	89	2	1	-10921639	15469.476	17150	9588	19967	324859	4096.056	4.800	0.451	2.348
ID248447	248447	62	11981.029	17.543	26.229	0	89	89	2	1	-10921639	40671.857	39501	31846	59793	854109	7455.281	7.600	0.141	1.348
ID248446	248446	58	11405.445	29.866	24.826	0	89	89	2	1	-10921639	62223.238	65535	48889	65535	1306688	5756.022	4.800	0.114	2.213
ID248445	248445	47	10940.484	29.990	23.422	0	89	89	2	1	-10921639	63015.905	65535	51019	65535	1323334	4667.412	7.600	0.113	2.731
ID248444	248444	59	15665.652	25.892	18.252	0	89	89	2	1	-10921639	49143.476	48997	35060	65535	1032013	8821.234	7.600	0.163	1.562
ID248459	248459	47	10639.555	29.954	22.430	0	90	90	2	1	-10921639	59728.333	65535	42498	65535	1254295	7805.370	7.600	0.087	1.229
ID248458	248458	59	16045.208	26.556	18.506	0	90	90	2	1	-10921639	53988.810	54197	33435	65535	1133765	11134.438	7.600	0.124	1.066
ID248457	248457	61	8161.317	30.000	0.000	0	90	90	2	1	-10921639	25797.381	26033	19986	33688	541745	3956.193	4.800	0.172	1.918
ID248463	248463	24	19249.521	22.006	30.804	0	90	90	2	1	-10921639	48742.810	52500	30258	65101	1023599	10935.533	2.000	0.190	1.424
ID248462	248462	37	10314.716	35.206	25.756	0	90	90	2	1	-10921639	56607.333	56905	46109	65535	1188754	6287.024	6.042	0.084	1.398
ID248461	248461	62	11827.468	17.258	25.882	0	90	90	2	1	-10921639	38696.286	37190	26069	54738	812622	7939.081	7.600	0.138	1.180
ID248460	248460	58	10535.871	30.428	25.267	0	90	90	2	1	-10921639	59991.524	65535	40115	65535	1259822	9312.572	6.308	0.088	1.038
ID248467	248467	60	11201.803	23.562	49.816	0	90	90	2	1	-10921639	39545.857	38707	23939	65535	830463	9075.912	6.353	0.112	0.875
ID248466	248466	23	19197.598	51.659	44.845	0	90	90	2	1	-10921639	50893.857	51272	33363	65535	1068771	9966.637	4.800	0.193	1.652
ID248465	248465	None	7556.568	44.957	38.615	0	90	90	2	1	-10921639	38937.095	38057	30294	51200	817679	5770.722	7.600	0.075	0.940
ID248464	248464	48	14250.864	40.343	31.904	0	90	90	2	1	-10921639	57876.429	57771	44448	65535	1215405	6942.482	4.800	0.139	2.041
ID248471	248471	55	12393.703	73.000	72.000	0	90	90	2	1	-10921639	19929.190	17295	10723	33760	418513	6914.339	2.000	0.313	1.375
ID248470	248470	82	10512.172	55.253	72.203	0	90	90	2	1	-10921639	33907.810	34157	18487	48781	712064	7457.045	2.000	0.147	1.164
ID248469	248469	42	16538.777	32.073	59.663	0	90	90	2	1	-10921639	40366.000	37912	23867	59071	847686	10496.473	2.000	0.187	1.211
ID248468	248468	44	7125.461	23.328	52.825	0	90	90	2	1	-10921639	34700.524	35674	20400	49575	728711	7299.596	6.331	0.090	0.782
ID248487	248487	59	16381.499	25.853	18.461	0	91	91	2	1	-10921639	55713.429	53150	38996	65535	1169982	8996.719	4.800	0.165	1.756
ID248486	248486	61	8197.635	29.000	0.000	0	91	91	2	1	-10921639	23218.429	22819	16176	32966	487587	4125.308	4.800	0.216	2.003
ID248491	248491	37	8903.262	36.213	26.572	0	91	91	2	1	-10921639	53753.286	51561	42173	65535	1128819	6506.560	6.084	0.066	1.022
ID248490	248490	62	13280.697	17.427	26.066	0	91	91	2	1	-10921639	37601.048	38201	19570	55063	789622	9279.031	7.600	0.175	1.205
ID248489	248489	58	11684.850	30.318	25.252	0	91	91	2	1	-10921639	61702.143	65535	37623	65535	1295745	7026.210	4.800	0.115	1.806
ID248488	248488	47	11145.448	29.953	23.332	0	91	91	2	1	-10921639	63129.333	65535	48636	65535	1325716	4375.012	4.800	0.111	2.876
ID248495	248495	60	11117.678	23.613	49.456	0	91	91	2	1	-10921639	44341.095	44520	35060	54088	931163	4840.613	4.800	0.149	2.374
ID248494	248494	23	13566.286	50.935	44.430	0	91	91	2	1	-10921639	47033.810	47264	28236	61563	987710	8405.909	4.800	0.172	1.643
ID248493	248493	48	12697.509	40.173	31.399	0	91	91	2	1	-10921639	56645.286	54955	42534	65535	1189551	7864.921	2.000	0.099	1.299
ID248492	248492	24	17038.045	21.729	30.553	0	91	91	2	1	-10921639	47972.524	51597	31449	65535	1007423	10472.669	4.800	0.177	1.377
ID248499	248499	82	8443.160	54.421	71.592	0	91	91	2	1	-10921639	34318.619	33977	26719	45025	720691	5140.746	4.800	0.109	1.309
ID248498	248498	55	12118.295	73.000	71.000	0	91	91	2	1	-10921639	24643.286	22567	15706	33688	517509	5238.525	4.800	0.308	2.214
ID248497	248497	42	12021.435	32.448	59.879	0	91	91	2	1	-10921639	39709.143	40007	24769	54811	833892	8404.677	3.200	0.155	1.271
ID248496	248496	44	7410.452	22.927	52.870	0	91	91	2	1	-10921639	35419.238	37046	20509	46361	743804	7284.749	7.600	0.102	0.900
ID248500	248500	None	7292.162	45.000	75.000	0	91	91	2	1	-10921639	27112.048	27008	19176	35421	569353	4341.208	6.267	0.169	1.804
ID248514	248514	63	7701.878	63.000	75.000	0	92	92	2	1	-10921639	23682.000	22964	11951	38418	497322	7065.547	4.800	0.175	0.997
ID248513	248513	55	11984.845	73.000	70.000	0	92	92	2	1	-10921639	21357.810	18811	11208	36649	448514	6801.939	4.800	0.310	1.487
ID248512	248512	42	13136.427	31.875	59.107	0	92	92	2	1	-10921639	41182.524	43545	27188	53258	864833	7385.446	7.600	0.154	1.486
ID248503	248503	62	15046.643	17.489	25.455	0	92	92	2	1	-10921639	43949.095	44845	26466	57374	922931	9399.917	4.800	0.195	1.526
ID248502	248502	47	11057.026	30.341	23.545	0	92	92	2	1	-10921639	62006.619	65535	48311	65535	1302139	5989.661	7.600	0.112	2.083
ID248501	248501	59	17396.416	25.724	17.999	0	92	92	2	1	-10921639	57527.286	57519	44664	65535	1208073	7586.507	4.800	0.181	2.325
ID248507	248507	None	7513.357	46.188	39.597	0	92	92	2	1	-10921639	40751.000	41162	30944	50803	855771	4604.351	4.800	0.101	1.620
ID248506	248506	48	12224.422	40.916	31.963	0	92	92	2	1	-10921639	56186.238	57194	37515	65535	1179911	7291.014	4.800	0.111	1.546
ID248505	248505	24	19500.723	21.964	31.039	0	92	92	2	1	-10921639	46511.095	46831	29680	65535	976733	10231.132	7.600	0.199	1.506
ID248504	248504	37	10320.332	35.252	26.872	0	92	92	2	1	-10921639	56072.714	56002	45748	65535	1177527	5772.026	7.600	0.087	1.556
ID248511	248511	64	7080.793	38.046	50.422	0	92	92	2	1	-10921639	38856.238	39212	27441	49033	815981	5763.558	7.600	0.073	0.912
ID248510	248510	60	14875.685	23.007	49.124	0	92	92	2	1	-10921639	40758.000	39429	30546	59902	855918	7318.829	4.800	0.179	1.688
ID248509	248509	65	8641.708	57.606	45.583	0	92	92	2	1	-10921639	37544.381	38671	23758	53944	788432	8541.206	6.346	0.073	0.601
ID248508	248508	23	15120.333	51.050	44.557	0	92	92	2	1	-10921639	47650.905	45134	29210	63837	1000669	9524.628	3.200	0.149	1.297
ID248483	248483	42	10272.179	31.926	58.509	0	93	93	2	1	-10921639	35591.095	33724	26719	53186	747413	7177.014	3.200	0.135	1.181
ID248482	248482	None	7318.857	22.787	53.006	0	93	93	2	1	-10921639	35441.524	33760	21917	50333	744272	7951.400	6.414	0.080	0.657
ID248481	248481	64	7921.953	37.068	49.959	0	93	93	2	1	-10921639	37637.286	37623	30835	54738	790383	5758.318	2.000	0.069	0.849
ID248480	248480	60	14492.178	23.090	49.446	0	93	93	2	1	-10921639	42535.714	43401	25491	56977	893250	8602.504	4.800	0.183	1.533
ID248485	248485	63	8412.221	64.000	75.000	0	93	93	2	1	-10921639	19649.048	16284	7697	33291	412630	7645.238	2.000	0.167	0.737
ID248484	248484	55	8304.622	73.000	70.000	0	93	93	2	1	-10921639	14321.619	12962	8035	30691	300754	6528.157	2.000	0.235	0.834
ID248475	248475	37	16149.256	35.910	26.593	0	93	93	2	1	-10921639	57168.000	56724	39068	65535	1200528	8986.007	7.600	0.148	1.640
ID248474	248474	62	11692.660	17.426	25.388	0	93	93	2	1	-10921639	41454.286	40368	31341	58674	870540	7146.396	4.800	0.149	1.501
ID248473	248473	47	13044.739	30.580	23.169	0	93	93	2	1	-10921639	61863.857	65535	47950	65535	1299141	5566.593	7.600	0.134	2.623
ID248472	248472	59	18746.152	25.834	17.975	0	93	93	2	1	-10921639	56781.143	57302	38996	65535	1192404	8498.540	4.800	0.187	2.108
ID248479	248479	65	11799.150	56.904	45.648	0	93	93	2	1	-10921639	43856.381	46470	27188	59902	920984	8615.883	2.000	0.110	1.013
ID248478	248478	23	14109.047	51.679	44.642	0	93	93	2	1	-10921639	49287.905	51092	36360	63729	1035046	8829.439	3.200	0.127	1.255
ID248477	248477	48	13357.662	40.091	32.689	0	93	93	2	1	-10921639	58091.381	59324	45639	65535	1219919	7174.649	2.000	0.117	1.691
ID248476	248476	24	14330.001	21.647	30.788	0	93	93	2	1	-10921639	41045.000	44231	23361	56074	861945	9919.211	7.600	0.144	1.040
ID248527	248527	59	16930.531	25.905	18.191	0	94	94	2	1	-10921639	58201.476	64776	37407	65535	1222231	9230.612	4.800	0.164	1.780
ID248526	248526	None	14752.829	0.000	0.000	0	94	94	2	1	-10921639	20750.095	21628	11985	43906	435752	7893.306	2.000	0.427	1.573
ID248531	248531	24	17807.848	22.121	30.907	0	94	94	2	1	-10921639	44994.619	44303	30294	65535	944887	9352.483	4.800	0.197	1.582
ID248530	248530	37	12090.792	35.467	26.878	0	94	94	2	1	-10921639	58753.429	60660	40115	65535	1233822	7241.924	4.800	0.106	1.553
ID248529	248529	62	17745.752	17.371	25.659	0	94	94	2	1	-10921639	43809.952	46109	19425	63549	920009	11764.403	4.800	0.198	1.231
ID248528	248528	47	11924.161	30.095	23.703	0	94	94	2	1	-10921639	61621.381	65535	43581	65535	1294049	6403.848	4.800	0.125	2.135
ID248535	248535	23	13839.260	51.553	44.847	0	94	94	2	1	-10921639	48237.429	45712	27622	63657	1012986	9981.666	7.600	0.123	1.060
ID248534	248534	None	7074.707	46.565	38.723	0	94	94	2	1	-10921639	38859.667	39645	25347	49900	816053	5673.706	4.800	0.076	0.970
ID248533	248533	71	13022.740	40.599	34.228	0	94	94	2	1	-10921639	59210.762	62646	33977	65535	1243426	8475.194	4.800	0.123	1.527
ID248532	248532	48	13166.576	40.801	31.279	0	94	94	2	1	-10921639	58139.429	63404	42895	65535	1220928	8471.376	6.270	0.116	1.430
ID248539	248539	None	8535.641	29.586	67.021	0	94	94	2	1	-10921639	27219.333	27838	19461	35096	571606	4302.219	4.800	0.172	1.856
ID248538	248538	42	9458.532	32.513	59.367	0	94	94	2	1	-10921639	36934.095	35421	22061	47192	775616	6892.927	4.800	0.127	1.205
ID248537	248537	60	13653.715	23.219	49.818	0	94	94	2	1	-10921639	42506.619	43906	30258	57230	892639	7196.218	4.800	0.167	1.689
ID248536	248536	65	10567.915	56.818	46.717	0	94	94	2	1	-10921639	45207.714	49358	30691	55352	949362	7649.805	3.200	0.111	1.183
ID248540	248540	63	7768.280	64.000	75.000	0	94	94	2	1	-10921639	19835.667	19750	12998	29210	416549	5288.219	3.200	0.187	1.184
ID248515	248515	59	17185.178	26.031	17.938	0	95	95	2	1	-10921639	60058.476	65535	49900	65535	1261228	6354.856	7.600	0.184	2.942
ID248519	248519	24	16773.449	21.857	30.871	0	95	95	2	1	-10921639	42350.095	44231	27477	58313	889352	9669.430	2.000	0.186	1.373
ID248518	248518	37	12898.279	35.251	26.706	0	95	95	2	1	-10921639	59319.000	64162	41523	65535	1245699	8172.490	6.025	0.112	1.459
ID248517	248517	62	19717.902	17.558	25.328	0	95	95	2	1	-10921639	51490.619	51128	31594	65535	1081303	10377.822	4.800	0.204	1.681
ID248516	248516	47	12007.994	30.176	24.020	0	95	95	2	1	-10921639	60851.143	61238	49828	65535	1277874	5079.875	4.800	0.115	2.472
ID248523	248523	65	13717.230	56.857	46.097	0	95	95	2	1	-10921639	45102.952	43690	29499	64921	947162	9552.507	6.315	0.113	0.959
ID248522	248522	23	14276.470	51.249	44.918	0	95	95	2	1	-10921639	46861.810	47156	27369	65535	984098	9390.276	4.800	0.138	1.214
ID248521	248521	71	11478.454	40.605	35.075	0	95	95	2	1	-10921639	56475.190	57555	40765	65535	1185979	7589.658	4.800	0.113	1.507
ID248520	248520	48	13674.944	40.169	31.900	0	95	95	2	1	-10921639	61129.571	63404	51814	65535	1283721	5230.499	4.800	0.133	2.747
ID248525	248525	64	11698.251	38.224	50.038	0	95	95	2	1	-10921639	43833.857	42967	31449	61743	920511	7778.757	2.000	0.111	1.126
ID248524	248524	60	16920.020	23.189	50.164	0	95	95	2	1	-10921639	46504.143	48095	30258	65535	976587	8764.859	4.800	0.199	1.763
ID248583	248583	59	16234.249	25.253	17.312	0	96	96	2	1	-10921639	58335.619	65535	36035	65535	1225048	9581.502	4.800	0.159	1.672
ID248587	248587	24	14932.496	21.901	30.525	0	96	96	2	1	-10921639	43268.238	44917	26358	57338	908633	9482.633	4.800	0.183	1.413
ID248586	248586	37	12511.000	34.611	26.183	0	96	96	2	1	-10921639	57793.905	60877	41631	65535	1213672	8407.739	4.800	0.111	1.377
ID248585	248585	62	19307.633	17.262	25.584	0	96	96	2	1	-10921639	52799.048	57266	29824	65535	1108780	12077.828	7.600	0.205	1.489
ID248584	248584	47	11473.585	31.044	24.251	0	96	96	2	1	-10921639	62159.476	65462	44484	65535	1305349	5887.902	4.800	0.116	2.201
ID248591	248591	60	13166.937	23.455	49.380	0	96	96	2	1	-10921639	44110.762	43220	33002	61166	926326	7514.485	4.800	0.159	1.614
ID248590	248590	65	17159.650	57.248	46.335	0	96	96	2	1	-10921639	54824.476	52933	39718	65535	1151314	8518.000	7.600	0.173	1.897
ID248589	248589	23	16853.592	51.001	44.204	0	96	96	2	1	-10921639	48983.524	46181	32605	65535	1028654	9134.290	2.000	0.159	1.471
ID248588	248588	48	14471.154	40.590	32.103	0	96	96	2	1	-10921639	59391.333	63404	37226	65535	1247218	8345.087	4.800	0.136	1.705
ID248595	248595	66	7944.960	56.856	74.072	0	96	96	2	1	-10921639	24956.619	25491	14081	36215	524089	5743.834	6.076	0.166	1.234
ID248594	248594	None	8120.377	33.236	64.838	0	96	96	2	1	-10921639	30879.952	31124	21050	40837	648479	5568.890	2.000	0.100	1.011
ID248593	248593	67	7456.062	39.684	51.735	0	96	96	2	1	-10921639	38137.476	38273	29174	51453	800887	6340.022	2.000	0.067	0.758
ID248592	248592	64	8413.363	36.952	48.955	0	96	96	2	1	-10921639	42104.143	43617	29066	54052	884187	6107.370	2.000	0.070	0.902
ID248547	248547	23	10608.804	51.012	44.313	0	97	97	2	1	-10921639	44117.571	43076	33507	61779	926469	8085.518	2.000	0.087	0.875
ID248546	248546	48	11537.772	40.781	32.351	0	97	97	2	1	-10921639	57916.000	59360	44701	65535	1216236	7000.209	7.600	0.102	1.531
ID248545	248545	24	8797.257	21.672	30.414	0	97	97	2	1	-10921639	39585.429	40079	24914	48961	831294	6905.416	7.600	0.105	1.089
ID248544	248544	37	11604.261	35.294	26.841	0	97	97	2	1	-10921639	58975.190	62899	38959	65535	1238479	7519.602	4.800	0.103	1.466
ID248551	248551	68	9737.229	29.128	67.372	0	97	97	2	1	-10921639	32774.810	31882	20906	49431	688271	6372.754	4.800	0.146	1.310
ID248550	248550	67	10764.631	38.296	50.515	0	97	97	2	1	-10921639	41755.095	41956	30944	59577	876857	7684.028	2.000	0.102	1.003
ID248549	248549	60	10222.881	23.261	49.645	0	97	97	2	1	-10921639	38254.429	37948	23217	49539	803343	6680.037	7.600	0.123	1.258
ID248548	248548	65	16448.730	57.191	46.280	0	97	97	2	1	-10921639	58299.429	58313	44231	65535	1224288	6981.181	4.800	0.156	2.255
ID248552	248552	66	8765.728	57.000	75.000	0	97	97	2	1	-10921639	21043.905	21674	12168	29824	441922	5473.229	4.800	0.258	1.576
ID248543	248543	47	12190.306	30.550	24.515	0	97	97	2	1	-10921639	61253.381	65462	48203	65535	1286321	5637.990	4.800	0.114	2.219
ID248542	248542	62	18160.080	17.114	25.425	0	97	97	2	1	-10921639	53490.238	55027	34446	65535	1123295	9936.097	4.800	0.185	1.684
ID248541	248541	59	15736.489	25.229	17.487	0	97	97	2	1	-10921639	58320.190	65535	27730	65535	1224724	11550.462	4.800	0.156	1.366
ID248579	248579	None	7468.932	34.518	57.116	0	98	98	2	1	-10921639	36039.952	35349	24408	45784	756839	6163.210	7.600	0.077	0.841
ID248578	248578	67	7671.008	38.267	49.780	0	98	98	2	1	-10921639	41246.286	42715	27261	51850	866172	7148.516	6.232	0.070	0.759
ID248577	248577	60	12331.893	23.495	49.366	0	98	98	2	1	-10921639	40603.190	40729	28308	61635	852667	7920.121	4.800	0.142	1.272
ID248576	248576	65	15703.395	57.290	46.373	0	98	98	2	1	-10921639	58586.571	58638	47156	65535	1230318	6785.513	4.800	0.147	2.211
ID248582	248582	None	9851.138	55.000	75.000	0	98	98	2	1	-10921639	25833.048	24011	16643	36143	542494	6390.749	4.800	0.209	1.396
ID248581	248581	68	9061.586	29.186	67.598	0	98	98	2	1	-10921639	32673.333	33254	21411	46000	686140	6849.235	4.800	0.167	1.363
ID248580	248580	69	11622.433	33.488	64.463	0	98	98	2	1	-10921639	38756.476	38129	25816	55785	813886	8266.816	4.800	0.127	1.056
ID248571	248571	62	19331.959	16.870	25.784	0	98	98	2	1	-10921639	57193.810	60660	36251	65535	1201070	9780.480	4.800	0.187	1.841
ID248570	248570	47	12515.020	29.930	24.366	0	98	98	2	1	-10921639	60983.429	63982	44123	65535	1280652	5912.833	4.800	0.118	2.177
ID248569	248569	None	8658.024	19.715	23.179	0	98	98	2	1	-10921639	45702.857	43292	32207	61490	959760	8788.780	2.000	0.047	0.462
ID248568	248568	59	15452.795	25.117	17.112	0	98	98	2	1	-10921639	58906.429	65535	35276	65535	1237035	9353.167	4.800	0.153	1.669
ID248575	248575	23	14138.480	51.446	44.628	0	98	98	2	1	-10921639	47499.810	45748	29391	65535	997496	11712.475	2.000	0.123	0.890
ID248574	248574	70	12954.184	40.478	34.923	0	98	98	2	1	-10921639	54969.000	56291	40476	65535	1154349	9723.960	4.800	0.119	1.200
ID248573	248573	24	9122.438	22.451	31.083	0	98	98	2	1	-10921639	37951.762	39429	28633	47336	796987	5271.024	4.800	0.107	1.391
ID248572	248572	37	12994.819	34.840	26.869	0	98	98	2	1	-10921639	57412.095	59649	38057	65535	1205654	8350.339	7.600	0.111	1.377
ID248555	248555	47	10185.623	29.903	24.684	0	99	99	2	1	-10921639	56100.190	55569	41848	65535	1178104	6056.688	4.800	0.109	1.817
ID248554	248554	59	14989.562	25.316	17.359	0	99	99	2	1	-10921639	59047.476	65535	42751	65535	1239997	8968.382	7.600	0.143	1.646
ID248553	248553	72	9924.188	0.000	0.000	0	99	99	2	1	-10921639	25407.571	25275	16711	34554	533559	6512.944	7.600	0.271	1.663
ID248559	248559	70	14197.759	40.358	33.888	0	99	99	2	1	-10921639	59099.000	64090	43256	65535	1241079	7999.666	4.800	0.125	1.647
ID248558	248558	24	7031.658	21.394	30.458	0	99	99	2	1	-10921639	34308.429	33399	20833	47084	720477	6885.448	7.600	0.059	0.553
ID248557	248557	37	13819.272	35.119	26.656	0	99	99	2	1	-10921639	57434.476	62032	42570	65535	1206124	8191.587	4.800	0.124	1.550
ID248556	248556	62	18185.281	16.993	25.583	0	99	99	2	1	-10921639	59329.476	65535	36324	65535	1245919	9623.151	4.800	0.201	2.066
ID248563	248563	60	15043.662	23.693	49.199	0	99	99	2	1	-10921639	40142.476	38093	22025	56688	842992	10232.755	2.000	0.158	1.068
ID248562	248562	65	15195.003	57.232	46.378	0	99	99	2	1	-10921639	61822.571	65535	47770	65535	1298274	5383.625	4.800	0.161	3.181
ID248561	248561	23	11191.539	51.065	44.324	0	99	99	2	1	-10921639	43809.857	43942	25672	65535	920007	10794.284	7.600	0.088	0.656
ID248560	248560	None	7285.417	30.067	39.144	0	99	99	2	1	-10921639	36428.524	34915	24228	48059	764999	5772.201	2.000	0.090	1.043
ID248567	248567	None	7662.360	0.000	73.000	0	99	99	2	1	-10921639	18615.333	17331	11613	27730	390922	4535.681	2.000	0.208	1.413
ID248566	248566	68	15462.066	29.054	67.317	0	99	99	2	1	-10921639	41026.095	43870	25130	53583	861548	7321.377	4.800	0.222	2.037
ID248565	248565	69	12937.036	33.157	64.820	0	99	99	2	1	-10921639	41841.238	43148	26683	58530	878666	9307.814	3.200	0.138	1.089
ID248564	248564	67	8230.483	38.401	50.375	0	99	99	2	1	-10921639	39152.095	37732	28597	50622	822194	6447.501	7.600	0.080	0.903
ID248611	248611	68	15226.168	28.970	67.022	0	100	100	2	1	-10921639	37210.714	36865	25491	55605	781425	8965.311	2.000	0.172	1.220
ID248610	248610	69	9842.550	33.103	64.951	0	100	100	2	1	-10921639	39217.238	37623	31594	51019	823562	5710.061	3.200	0.127	1.543
ID248609	248609	74	8012.169	23.721	53.903	0	100	100	2	1	-10921639	33756.429	33399	23794	48528	708885	6872.912	2.000	0.091	0.819
ID248608	248608	67	13362.297	38.013	50.192	0	100	100	2	1	-10921639	40544.714	42029	23903	55605	851439	8514.085	2.000	0.140	1.169
ID248613	248613	None	9859.535	55.000	75.000	0	100	100	2	1	-10921639	27069.381	26466	20256	39645	568457	5071.076	7.600	0.239	2.062
ID248612	248612	None	7080.919	45.000	75.000	0	100	100	2	1	-10921639	32225.381	33218	23700	44917	676733	5915.521	7.600	0.109	1.073
ID248599	248599	62	17907.688	16.818	25.582	0	100	100	2	1	-10921639	58518.000	65535	34374	65535	1228878	10365.870	7.600	0.181	1.734
ID248598	248598	47	9207.040	30.477	23.753	0	100	100	2	1	-10921639	54803.667	55099	38598	65535	1150877	5650.417	6.331	0.095	1.688
ID248597	248597	59	15297.479	25.267	17.329	0	100	100	2	1	-10921639	60634.524	65535	34302	65535	1273325	8232.735	4.800	0.157	1.996
ID248596	248596	72	7732.083	0.000	0.000	0	100	100	2	1	-10921639	19199.238	20509	10229	33579	403184	6423.717	2.000	0.191	0.957
ID248603	248603	23	8828.446	50.892	44.281	0	100	100	2	1	-10921639	43885.476	42209	31196	65535	921595	9428.029	3.200	0.071	0.619
ID248602	248602	70	13739.275	41.000	33.000	0	100	100	2	1	-10921639	58373.476	59288	41379	65535	1225843	6900.502	6.068	0.138	2.047
ID248601	248601	24	7067.442	21.387	30.080	0	100	100	2	1	-10921639	38187.476	39429	25275	50333	801937	5928.727	7.600	0.082	0.971
ID248600	248600	37	7929.697	35.232	27.729	0	100	100	2	1	-10921639	48001.810	47481	39068	58638	1008038	5597.400	7.600	0.075	1.194
ID248607	248607	60	14619.030	23.649	48.726	0	100	100	2	1	-10921639	43574.238	42859	27080	62646	915059	8637.535	4.800	0.154	1.343
ID248606	248606	75	13898.218	55.733	47.770	0	100	100	2	1	-10921639	58791.190	65535	36143	65535	1234615	10187.048	4.800	0.134	1.366
ID248605	248605	73	10307.919	43.497	46.724	0	100	100	2	1	-10921639	41868.619	41812	29102	51344	879241	5632.825	4.800	0.127	1.670
ID248604	248604	65	14410.175	57.769	45.935	0	100	100	2	1	-10921639	59590.667	64776	43328	65535	1251404	8471.646	7.600	0.143	1.761
ID248615	248615	59	15160.950	25.534	17.441	0	101	101	2	1	-10921639	61054.000	65535	42317	65535	1282134	7109.692	4.800	0.157	2.335
ID248614	248614	72	7983.504	0.000	0.000	0	101	101	2	1	-10921639	18346.571	17151	8879	29499	385278	6306.001	6.411	0.225	1.068
ID248619	248619	24	11260.717	21.571	30.895	0	101	101	2	1	-10921639	40477.714	43509	21086	53222	850032	9630.642	2.000	0.116	0.875
ID248618	248618	37	12978.078	35.195	27.119	0	101	101	2	1	-10921639	53256.333	52897	40151	65535	1118383	7593.186	2.000	0.107	1.361
ID248617	248617	62	15768.357	17.087	25.546	0	101	101	2	1	-10921639	57656.476	65535	37154	65535	1210786	10584.161	7.600	0.150	1.418
ID248616	248616	47	7702.985	30.068	24.766	0	101	101	2	1	-10921639	48509.048	48564	35132	60985	1018690	5590.879	7.600	0.070	1.133
ID248623	248623	65	14601.780	57.299	45.531	0	101	101	2	1	-10921639	61356.571	65535	45567	65535	1288488	6336.080	4.800	0.147	2.486
ID248622	248622	73	14624.089	44.236	46.537	0	101	101	2	1	-10921639	43691.238	43726	27586	57374	917516	10047.897	7.600	0.150	1.134
ID248621	248621	23	11540.859	51.643	44.826	0	101	101	2	1	-10921639	49509.714	45314	32460	65535	1039704	10719.749	2.000	0.071	0.609
ID248620	248620	70	13718.164	41.017	31.658	0	101	101	2	1	-10921639	58024.238	57844	45242	65535	1218509	6211.027	4.800	0.160	2.582
ID248627	248627	74	11767.170	23.740	54.379	0	101	101	2	1	-10921639	35317.857	36035	19317	49322	741675	8029.687	2.000	0.132	1.029
ID248626	248626	67	11490.932	38.982	50.718	0	101	101	2	1	-10921639	37473.952	36974	24950	49792	786953	7839.033	2.000	0.129	1.092
ID248625	248625	75	13640.017	54.987	47.821	0	101	101	2	1	-10921639	57517.095	64018	38743	65535	1207859	9648.994	7.600	0.115	1.234
ID248624	248624	60	11030.532	23.214	48.185	0	101	101	2	1	-10921639	38828.762	39645	25889	50261	815404	6752.003	4.800	0.142	1.432
ID248630	248630	None	7282.000	50.000	75.000	0	101	101	2	1	-10921639	33102.619	32821	28257	42029	695155	3326.609	4.800	0.135	2.360
ID248629	248629	68	12931.900	28.523	67.193	0	101	101	2	1	-10921639	39382.381	41956	22206	47770	827030	7295.714	4.800	0.188	1.709
ID248628	248628	69	14060.754	33.127	64.792	0	101	101	2	1	-10921639	43135.857	43220	30366	58746	905853	7937.456	4.800	0.156	1.470
ID248643	248643	69	16740.830	33.094	64.199	0	102	102	2	1	-10921639	45051.238	42534	30907	58746	946076	8065.604	4.800	0.184	1.736
ID248642	248642	74	8657.732	23.940	54.805	0	102	102	2	1	-10921639	30639.238	30583	18342	43148	643424	6395.886	2.000	0.100	0.870
ID248641	248641	67	9163.900	38.163	50.743	0	102	102	2	1	-10921639	37130.048	37587	25997	47445	779731	6042.020	4.800	0.111	1.225
ID248640	248640	75	15179.573	55.335	48.126	0	102	102	2	1	-10921639	58454.190	64848	40909	65535	1227538	9473.873	4.800	0.138	1.492
ID248645	248645	None	7212.336	49.657	72.836	0	102	102	2	1	-10921639	25984.905	25708	12457	36649	545683	5347.793	2.000	0.115	1.004
ID248644	248644	68	11254.000	28.798	66.801	0	102	102	2	1	-10921639	36921.905	39284	23144	47372	775360	7006.407	7.600	0.164	1.487
ID248631	248631	59	14566.425	25.304	17.103	0	102	102	2	1	-10921639	61721.143	65535	48672	65535	1296144	6008.370	4.800	0.153	2.732
ID248635	248635	70	13653.371	40.548	32.397	0	102	102	2	1	-10921639	53593.238	53222	37407	65535	1125458	8166.054	2.000	0.132	1.534
ID248634	248634	24	10486.016	21.637	29.954	0	102	102	2	1	-10921639	38839.095	35638	27188	53222	815621	8362.317	2.000	0.099	0.834
ID248633	248633	62	16015.503	16.738	24.817	0	102	102	2	1	-10921639	62388.286	65535	51633	65535	1310154	5138.898	4.800	0.176	3.628
ID248632	248632	47	12402.622	30.588	23.638	0	102	102	2	1	-10921639	50917.762	51814	39573	65137	1069273	7598.346	4.800	0.106	1.289
ID248639	248639	60	10676.393	22.966	47.905	0	102	102	2	1	-10921639	35560.095	33832	26755	47084	746762	6299.258	7.600	0.127	1.271
ID248638	248638	73	15864.602	44.221	47.104	0	102	102	2	1	-10921639	46676.048	44845	36143	61707	980197	7788.234	2.000	0.167	1.712
ID248637	248637	65	13912.642	57.081	45.116	0	102	102	2	1	-10921639	60371.381	65535	42245	65535	1267799	7668.221	4.800	0.133	1.848
ID248636	248636	77	12319.338	49.731	43.383	0	102	102	2	1	-10921639	48981.810	45603	34627	65535	1028618	9519.363	4.800	0.121	1.114
ID248647	248647	59	13336.797	25.252	17.166	0	103	103	2	1	-10921639	61100.381	65535	39826	65535	1283108	7249.888	4.800	0.129	1.921
ID248646	248646	76	10093.703	3.000	0.000	0	103	103	2	1	-10921639	22802.381	23686	14618	35565	478850	5291.491	4.800	0.255	1.752
ID248651	248651	70	12261.132	40.239	33.752	0	103	103	2	1	-10921639	49843.238	49214	37515	65535	1046708	8690.761	6.395	0.103	1.067
ID248650	248650	37	7159.003	34.801	26.767	0	103	103	2	1	-10921639	43944.000	43834	30510	54125	922824	6038.686	2.000	0.080	1.074
ID248649	248649	62	18201.639	17.009	24.532	0	103	103	2	1	-10921639	56982.524	65535	32929	65535	1196633	11773.245	4.800	0.179	1.472
ID248648	248648	47	9166.545	29.948	23.413	0	103	103	2	1	-10921639	49181.286	50478	37082	61454	1032807	6154.696	7.600	0.070	1.045
ID248655	248655	73	8929.152	43.737	47.114	0	103	103	2	1	-10921639	43259.524	44195	28560	55388	908450	6996.831	7.600	0.099	1.114
ID248654	248654	None	7937.594	65.124	45.622	0	103	103	2	1	-10921639	30816.238	30691	22819	46686	647141	5368.051	4.800	0.115	1.182
ID248653	248653	65	15731.354	57.076	46.416	0	103	103	2	1	-10921639	58717.286	63874	41234	65535	1233063	8267.764	4.800	0.151	1.863
ID248652	248652	77	11138.832	50.021	43.523	0	103	103	2	1	-10921639	47130.000	47589	32207	60335	989730	7887.948	2.000	0.093	1.019
ID248659	248659	69	16692.932	32.688	64.192	0	103	103	2	1	-10921639	43998.952	43726	29716	63440	923978	9249.936	2.000	0.185	1.483
ID248658	248658	74	9883.260	24.475	55.939	0	103	103	2	1	-10921639	34521.762	34663	21375	44809	724957	7831.257	4.800	0.138	1.071
ID248657	248657	67	10338.692	37.362	49.951	0	103	103	2	1	-10921639	36913.381	37335	20436	50622	775181	8484.653	2.000	0.104	0.818
ID248656	248656	60	10570.685	23.975	48.056	0	103	103	2	1	-10921639	32630.286	30583	24228	49647	685236	6590.463	7.600	0.127	1.117
ID248660	248660	68	12881.895	28.481	67.093	0	103	103	2	1	-10921639	37571.952	37371	23758	55497	789011	7501.805	4.800	0.182	1.540
ID248675	248675	68	12699.408	28.544	67.045	0	104	104	2	1	-10921639	34836.333	32424	21303	51922	731563	8107.475	2.000	0.142	1.072
ID248674	248674	69	14528.049	32.981	64.237	0	104	104	2	1	-10921639	43887.238	44412	33291	60804	921632	7177.481	4.800	0.171	1.787
ID248673	248673	75	13208.869	55.213	47.883	0	104	104	2	1	-10921639	58512.619	61454	43798	65535	1228765	8058.056	4.800	0.121	1.569
ID248672	248672	60	7432.778	23.859	48.359	0	104	104	2	1	-10921639	30376.143	31269	22133	39465	637899	4440.046	4.800	0.120	1.469
ID248663	248663	59	13961.884	25.516	17.211	0	104	104	2	1	-10921639	53363.048	53908	35457	65535	1120624	9470.613	4.800	0.129	1.284
ID248662	248662	78	7716.181	38.921	9.293	0	104	104	2	1	-10921639	25412.190	25672	11915	35132	533656	6401.531	6.281	0.149	1.027
ID248661	248661	76	8160.714	3.000	0.000	0	104	104	2	1	-10921639	20342.857	20653	14213	29391	427200	3885.587	4.800	0.223	1.908
ID248667	248667	37	9200.201	34.852	26.320	0	104	104	2	1	-10921639	44648.857	42823	33760	58024	937626	7041.925	2.000	0.080	0.940
ID248666	248666	47	8585.458	29.655	24.227	0	104	104	2	1	-10921639	48744.571	47878	42101	61346	1023636	4502.982	4.800	0.080	1.605
ID248665	248665	62	17908.359	17.134	24.519	0	104	104	2	1	-10921639	55844.190	64704	28813	65535	1172728	12626.718	4.800	0.172	1.296
ID248664	248664	79	9328.309	21.268	20.636	0	104	104	2	1	-10921639	51547.238	49756	38779	64596	1082492	7087.503	2.000	0.071	0.964
ID248671	248671	73	7494.718	43.452	47.440	0	104	104	2	1	-10921639	43123.952	42895	35818	52716	905603	4505.654	4.800	0.089	1.563
ID248670	248670	65	14327.033	57.080	46.245	0	104	104	2	1	-10921639	60574.333	65535	41740	65535	1272061	7528.415	4.800	0.135	1.911
ID248669	248669	77	8609.576	49.967	43.762	0	104	104	2	1	-10921639	46528.286	44484	37768	59902	977094	6599.479	7.600	0.076	1.001
ID248668	248668	70	10765.431	40.475	32.979	0	104	104	2	1	-10921639	48661.952	49611	34482	61021	1021901	7303.774	2.000	0.099	1.201
ID248683	248683	76	9068.317	3.000	0.000	0	105	105	2	1	-10921639	20459.667	19498	11048	32785	429653	6067.071	2.000	0.218	1.206
ID248687	248687	62	19070.129	17.120	24.457	0	105	105	2	1	-10921639	55445.333	58963	34735	65535	1164352	9873.981	4.800	0.191	1.801
ID248686	248686	79	7059.075	22.252	21.425	0	105	105	2	1	-10921639	43992.238	43906	32099	52572	923837	5929.285	7.600	0.064	0.893
ID248685	248685	59	11897.073	25.667	17.715	0	105	105	2	1	-10921639	46954.714	45639	35963	65535	986049	7822.533	7.600	0.099	1.086
ID248684	248684	78	7212.233	40.412	9.276	0	105	105	2	1	-10921639	22657.762	23433	11879	34952	475813	5609.696	4.800	0.135	0.961
ID248691	248691	None	10817.047	52.001	45.465	0	105	105	2	1	-10921639	51894.571	51489	31449	65535	1089786	9471.330	2.000	0.082	0.832
ID248690	248690	None	7052.279	48.725	41.774	0	105	105	2	1	-10921639	44234.667	45459	31341	55497	928928	6079.542	7.600	0.072	0.972
ID248689	248689	70	9506.970	39.656	32.860	0	105	105	2	1	-10921639	46956.333	49322	29355	57302	986083	7154.698	4.800	0.096	1.145
ID248688	248688	None	7137.092	30.834	25.899	0	105	105	2	1	-10921639	45037.381	45206	34482	62068	945785	6194.707	4.800	0.055	0.758
ID248695	248695	68	10437.424	28.443	66.474	0	105	105	2	1	-10921639	34399.476	33579	23108	53041	722389	8104.157	7.600	0.129	0.967
ID248694	248694	69	14160.114	32.845	64.039	0	105	105	2	1	-10921639	41251.381	42751	27622	63982	866279	8777.665	4.800	0.137	1.132
ID248693	248693	75	13109.264	55.057	47.724	0	105	105	2	1	-10921639	55042.952	54811	31918	65535	1155902	11541.535	7.600	0.095	0.827
ID248692	248692	65	15275.295	57.333	45.977	0	105	105	2	1	-10921639	58576.333	64343	45278	65535	1230103	7878.086	4.800	0.133	1.744
ID248679	248679	70	8431.381	40.040	33.307	0	106	106	2	1	-10921639	43997.333	44953	35601	57771	923944	5878.493	2.000	0.067	0.936
ID248678	248678	101	7991.008	22.171	29.333	0	106	106	2	1	-10921639	37955.143	38923	25852	45675	797058	5729.651	7.600	0.093	1.129
ID248677	248677	62	15304.603	17.479	24.451	0	106	106	2	1	-10921639	48761.810	49070	35349	65535	1023998	8373.314	4.800	0.172	1.712
ID248676	248676	59	10865.948	25.355	17.583	0	106	106	2	1	-10921639	45820.000	45098	34952	60552	962220	7336.421	2.000	0.099	1.121
ID248682	248682	68	7894.783	27.901	66.616	0	106	106	2	1	-10921639	28904.429	29355	14515	39068	606993	7071.741	7.600	0.114	0.835
ID248681	248681	69	12975.142	32.495	63.796	0	106	106	2	1	-10921639	38256.190	38165	26033	55749	803380	8309.161	3.200	0.148	1.185
ID248680	248680	65	16877.758	56.956	46.292	0	106	106	2	1	-10921639	55985.095	59035	38959	65535	1175687	10167.216	2.000	0.147	1.413
ID248705	248705	68	9436.074	28.136	66.803	0	107	107	2	1	-10921639	29869.000	28849	20003	45314	627249	6973.774	2.000	0.126	0.956
ID248704	248704	69	8442.577	31.999	63.273	0	107	107	2	1	-10921639	35078.714	35638	27225	45675	736653	5519.114	4.800	0.111	1.270
ID248699	248699	None	7470.449	29.836	25.296	0	107	107	2	1	-10921639	46808.476	46831	36974	59541	982978	5546.456	4.800	0.058	0.924
ID248698	248698	62	17087.666	16.912	24.211	0	107	107	2	1	-10921639	46261.762	44773	30546	63260	971497	8612.398	4.800	0.171	1.567
ID248697	248697	59	13401.941	25.866	17.048	0	107	107	2	1	-10921639	43529.619	44195	28199	56977	914122	9228.286	2.000	0.122	1.028
ID248696	248696	76	11004.016	2.000	0.000	0	107	107	2	1	-10921639	25067.524	22892	16171	35854	526418	6581.586	2.000	0.208	1.313
ID248703	248703	65	18098.479	56.957	46.062	0	107	107	2	1	-10921639	54172.810	50586	40079	65535	1137629	9607.394	2.000	0.159	1.551
ID248702	248702	None	12123.682	50.866	44.287	0	107	107	2	1	-10921639	48132.429	48925	34952	60046	1010781	8298.491	3.200	0.102	1.078
ID248701	248701	None	7137.015	37.204	35.202	0	107	107	2	1	-10921639	45383.095	43581	39465	55713	953045	4778.792	6.046	0.064	1.139
ID248700	248700	101	8044.840	21.786	29.901	0	107	107	2	1	-10921639	36688.143	37948	24372	51019	770451	6622.213	7.600	0.074	0.768
ID248722	248722	None	7612.871	0.000	71.000	0	108	108	2	1	-10921639	16837.762	15706	7190	27658	353593	5475.343	2.000	0.237	1.179
ID248721	248721	65	18157.955	56.958	46.350	0	108	108	2	1	-10921639	53271.857	52969	38815	65535	1118709	9537.989	4.800	0.163	1.569
ID248720	248720	None	7766.980	33.162	24.848	0	108	108	2	1	-10921639	42745.524	41884	29680	57230	897656	7339.202	2.000	0.043	0.481
ID248719	248719	76	7397.225	2.000	0.000	0	108	108	2	1	-10921639	22365.905	21339	14984	31305	469684	5079.764	6.385	0.169	1.270
ID248715	248715	None	8558.029	16.998	24.189	0	109	109	2	1	-10921639	36789.571	35999	24878	46614	772581	6036.285	7.600	0.109	1.200
ID248714	248714	None	7038.288	0.000	5.000	0	109	109	2	1	-10921639	17247.524	15201	10499	25239	362198	5097.961	2.000	0.203	1.141
ID248713	248713	76	7023.953	3.000	0.000	0	109	109	2	1	-10921639	20118.667	21195	10870	29680	422492	6169.859	2.000	0.163	0.915
ID248718	248718	None	10395.210	32.736	64.252	0	109	109	2	1	-10921639	30422.619	27983	22386	45892	638875	7335.637	2.000	0.122	0.905
ID248717	248717	89	11070.729	51.025	44.383	0	109	109	2	1	-10921639	43421.286	42354	28308	56074	911847	6815.710	4.800	0.118	1.345
ID248716	248716	None	7964.249	39.093	29.143	0	109	109	2	1	-10921639	41234.238	40368	31955	52066	865919	6150.787	2.000	0.074	0.918
ID248707	248707	89	10436.052	51.096	44.394	0	110	110	2	1	-10921639	40326.381	39212	28344	53908	846854	7335.318	2.000	0.117	1.156
ID248706	248706	76	7244.479	2.000	0.000	0	110	110	2	1	-10921639	26401.619	26791	18775	39429	554434	4897.401	6.352	0.126	1.208
ID248709	248709	None	7009.000	26.318	57.638	0	110	110	2	1	-10921639	28746.190	30185	18450	37876	603670	5182.534	4.800	0.108	1.077
ID248708	248708	65	7773.635	57.159	46.133	0	110	110	2	1	-10921639	36707.000	37154	27225	49683	770847	5392.451	3.200	0.097	1.208
ID248729	248729	None	12479.565	32.040	63.734	0	111	111	2	1	-10921639	30764.857	29283	20003	45423	646062	7955.450	2.000	0.163	1.084
ID248728	248728	65	7309.682	56.511	45.403	0	111	111	2	1	-10921639	36215.190	34265	27622	47878	760519	5227.663	2.000	0.095	1.205
ID248727	248727	89	7417.474	50.317	43.730	0	111	111	2	1	-10921639	38448.667	37804	27225	47986	807422	6304.121	4.800	0.089	0.998
ID248726	248726	None	10876.514	0.000	0.000	0	111	111	2	1	-10921639	27805.524	26575	18466	39898	583916	5797.245	6.401	0.213	1.686
ID248711	248711	89	9004.727	50.078	44.933	0	112	112	2	1	-10921639	38400.571	37732	27152	53294	806412	5771.195	2.000	0.104	1.259
ID248710	248710	None	7855.210	34.772	38.533	0	112	112	2	1	-10921639	45613.571	46434	30438	57880	957885	6678.760	2.000	0.083	1.043
ID248712	248712	None	8012.403	62.000	75.000	0	112	112	2	1	-10921639	13763.333	12240	9171	24047	289030	4096.339	4.800	0.356	1.766
ID248723	248723	None	8909.704	0.000	0.000	0	113	113	2	1	-10921639	31906.000	30925	26401	37262	670026	3910.580	6.048	0.215	2.893
ID248725	248725	None	7810.636	36.392	43.572	0	113	113	2	1	-10921639	40591.238	39140	30980	60479	852416	7589.349	2.000	0.065	0.648
ID248724	248724	None	7259.067	37.675	19.773	0	113	113	2	1	-10921639	32423.952	33688	19353	41306	680903	5720.959	4.800	0.115	1.167
ID248731	248731	80	7932.003	56.057	44.741	0	114	114	2	1	-10921639	33577.714	32243	24697	44195	705132	5300.718	7.600	0.084	0.978
ID248730	248730	None	7595.627	2.000	0.000	0	114	114	2	1	-10921639	28148.619	30185	19317	37623	591121	6083.377	6.300	0.149	1.200
ID248732	248732	None	8600.046	36.857	46.949	0	114	114	2	1	-10921639	38541.619	37876	29102	48167	809374	5613.267	7.600	0.090	1.140
ID248737	248737	None	8341.677	31.679	63.731	0	115	115	2	1	-10921639	29022.952	30113	17945	37840	609482	6348.890	2.000	0.121	0.989
ID248736	248736	80	7286.211	55.839	44.923	0	115	115	2	1	-10921639	34800.381	35385	20220	43473	730808	5470.000	2.000	0.084	0.990
ID248735	248735	None	7980.454	35.435	39.921	0	115	115	2	1	-10921639	43820.143	44267	31955	52644	920223	5653.893	3.200	0.074	1.069
ID248734	248734	None	7119.401	29.328	40.210	0	115	115	2	1	-10921639	36995.952	36071	30221	46795	776915	5147.933	2.000	0.079	1.054
ID248733	248733	None	7770.873	29.997	27.340	0	115	115	2	1	-10921639	39074.619	37082	28669	48745	820567	5816.349	2.000	0.074	0.929
ID248739	248739	None	8511.312	32.000	0.000	0	116	116	2	1	-10921639	13952.286	15815	6921	21808	292998	4911.253	4.800	0.380	1.566
ID248738	248738	None	8715.101	4.000	0.000	0	116	116	2	1	-10921639	23773.952	22639	15165	37912	499253	5779.794	7.600	0.160	1.136
ID248743	248743	80	7043.147	56.027	44.495	0	116	116	2	1	-10921639	32370.667	30546	22783	41631	679784	6100.475	3.200	0.097	0.934
ID248742	248742	None	7750.450	40.793	40.097	0	116	116	2	1	-10921639	42874.429	43437	34085	54197	900363	5603.866	4.800	0.080	1.134
ID248741	248741	None	7302.533	47.729	31.238	0	116	116	2	1	-10921639	30224.857	31521	17476	39537	634722	6465.701	2.000	0.092	0.789
ID248740	248740	None	7748.533	33.756	30.224	0	116	116	2	1	-10921639	38294.000	37226	30799	48059	804174	5217.877	2.000	0.079	1.079
ID248744	248744	81	7668.958	61.000	75.000	0	116	116	2	1	-10921639	13871.333	14045	5435	25166	291298	5444.072	2.000	0.255	1.037
ID248752	248752	81	7883.337	62.000	75.000	0	117	117	2	1	-10921639	16638.190	18162	7258	28091	349402	4592.867	4.800	0.297	1.658
ID248751	248751	None	7090.854	24.751	57.667	0	117	117	2	1	-10921639	26168.810	25636	19534	35204	549545	5229.015	2.000	0.111	1.003
ID248750	248750	80	9843.741	55.633	44.768	0	117	117	2	1	-10921639	34549.190	33688	20292	49756	725533	7420.730	2.000	0.095	0.812
ID248749	248749	86	8480.261	2.000	0.000	0	117	117	2	1	-10921639	25679.762	26719	17657	32135	539275	5208.002	4.800	0.188	1.562
ID248747	248747	None	7392.661	29.240	25.429	0	118	118	2	1	-10921639	37193.619	36937	24805	54594	781066	7016.203	2.000	0.049	0.498
ID248746	248746	None	8057.245	33.886	20.191	0	118	118	2	1	-10921639	32329.476	30149	21195	46795	678919	6733.427	2.000	0.083	0.732
ID248745	248745	86	8425.272	3.000	0.000	0	118	118	2	1	-10921639	19933.190	19895	12457	30980	418597	5456.071	2.000	0.189	1.160
ID248748	248748	80	11546.307	55.940	44.809	0	118	118	2	1	-10921639	34420.238	34482	20978	53366	722825	7524.015	7.600	0.126	1.023
ID248754	248754	None	8417.917	0.000	75.000	0	119	119	2	1	-10921639	12120.476	10870	4591	25239	254530	6624.621	2.000	0.247	0.726
ID248753	248753	80	8321.512	55.456	45.376	0	119	119	2	1	-10921639	33539.952	31521	25347	45820	704339	6184.834	4.800	0.106	1.039
ID248756	248756	80	7634.039	55.920	44.523	0	120	120	2	1	-10921639	30886.810	30727	21483	41054	648623	6199.517	2.000	0.092	0.839
ID248755	248755	83	8070.674	0.000	0.000	0	121	121	2	1	-10921639	19864.286	19714	14044	30149	417150	4329.200	4.800	0.235	1.745
ID248763	248763	None	8302.922	34.057	28.501	0	122	122	2	1	-10921639	34361.810	33724	26647	48239	721598	6130.340	2.000	0.096	0.979
ID248762	248762	83	7317.026	0.000	0.000	0	122	122	2	1	-10921639	17326.000	16745	5874	26430	363846	5190.335	4.800	0.203	1.125
ID248764	248764	80	8172.457	55.859	43.963	0	122	122	2	1	-10921639	32518.524	32713	18703	45170	682889	6227.837	2.000	0.090	0.866
ID248761	248761	80	7106.115	55.514	44.105	0	123	123	2	1	-10921639	32344.905	33002	24228	41306	679243	4937.136	4.800	0.108	1.281
ID248760	248760	None	7356.559	32.900	39.357	0	123	123	2	1	-10921639	36481.762	36432	25058	46000	766117	6015.530	6.450	0.076	0.851
ID248759	248759	None	7231.797	41.914	30.855	0	123	123	2	1	-10921639	32683.524	30727	23289	46542	686354	6127.352	7.600	0.069	0.692
ID248758	248758	84	8030.212	31.082	25.183	0	123	123	2	1	-10921639	37424.095	37696	28922	45784	785906	5163.123	4.800	0.097	1.287
ID248757	248757	83	9867.872	0.000	0.000	0	123	123	2	1	-10921639	18307.048	19606	9621	31377	384448	6528.111	2.000	0.287	1.249
ID248766	248766	80	8912.655	54.659	44.358	0	124	124	2	1	-10921639	35737.286	33868	27261	47300	750483	6009.944	6.030	0.110	1.183
ID248765	248765	84	7462.531	30.817	24.462	0	124	124	2	1	-10921639	37257.238	37768	24661	46975	782402	5913.371	4.800	0.084	0.978
ID248770	248770	None	9118.124	27.141	60.638	0	125	125	2	1	-10921639	29380.667	30799	17764	41812	616994	5925.160	2.000	0.139	1.207
ID248769	248769	80	9972.213	55.563	44.776	0	125	125	2	1	-10921639	34229.333	33399	18270	49539	718816	8243.414	7.600	0.111	0.828
ID248768	248768	85	8605.891	34.867	29.299	0	125	125	2	1	-10921639	39208.762	38526	29030	54305	823384	6903.527	7.600	0.076	0.798
ID248767	248767	84	7575.808	30.817	24.734	0	125	125	2	1	-10921639	41648.524	41704	34518	49972	874619	4241.229	4.800	0.100	1.792
ID248771	248771	84	7536.713	31.036	25.071	0	126	126	2	1	-10921639	40711.524	40656	29499	50514	854942	5215.318	6.039	0.073	1.061
ID248773	248773	80	12953.358	55.672	44.764	0	126	126	2	1	-10921639	37877.857	37840	23903	54016	795435	7495.368	4.800	0.168	1.450
ID248772	248772	85	9487.974	34.625	28.473	0	126	126	2	1	-10921639	40446.762	40295	24155	52355	849382	7305.575	7.600	0.087	0.889
ID248775	248775	80	10307.234	54.881	43.942	0	127	127	2	1	-10921639	36548.857	34915	27333	50261	767526	5985.186	2.000	0.109	1.203
ID248774	248774	84	7527.054	30.169	25.180	0	127	127	2	1	-10921639	39759.000	39357	33760	46759	834939	4257.986	4.800	0.085	1.469
ID248776	248776	None	7114.763	26.381	61.056	0	127	127	2	1	-10921639	24454.381	24841	14298	35926	513542	5692.426	3.200	0.134	1.012
ID248779	248779	80	7879.355	55.096	43.968	0	128	128	2	1	-10921639	34322.190	33002	24083	48167	720766	5594.786	7.600	0.093	1.039
ID248778	248778	84	12486.694	30.372	25.188	0	128	128	2	1	-10921639	44468.381	45567	28380	55569	933836	8265.658	2.000	0.123	1.182
ID248777	248777	None	9475.258	0.000	0.000	0	128	128	2	1	-10921639	22530.476	20581	18028	34807	473140	4239.104	4.800	0.275	2.293
ID248783	248783	None	7636.933	2.000	0.000	0	129	129	2	1	-10921639	20507.190	21158	9081	30149	430651	5671.302	6.025	0.209	1.250
ID248785	248785	80	7755.978	55.472	44.815	0	129	129	2	1	-10921639	33851.190	33435	24914	41343	710875	4334.710	4.800	0.122	1.696
ID248784	248784	84	15484.562	30.618	24.933	0	129	129	2	1	-10921639	45673.667	43365	30763	65535	959147	8438.601	4.800	0.155	1.453
ID248782	248782	80	9250.971	55.348	43.925	0	130	130	2	1	-10921639	32011.381	31413	20472	42065	672239	5197.305	2.000	0.134	1.451
ID248781	248781	84	13893.504	30.565	25.419	0	130	130	2	1	-10921639	47188.429	46470	37298	62863	990957	7611.643	4.800	0.151	1.628
ID248780	248780	None	9642.375	0.000	0.000	0	130	130	2	1	-10921639	16878.905	17927	8035	34554	354457	7471.864	2.000	0.196	0.740
ID248787	248787	84	12500.506	30.272	25.008	0	131	131	2	1	-10921639	44287.857	43726	32243	55930	930045	7055.215	4.800	0.150	1.636
ID248788	248788	None	7278.586	48.208	49.910	0	131	131	2	1	-10921639	27969.000	26827	17078	38129	587349	6181.843	2.000	0.074	0.621
ID248786	248786	None	7303.179	31.002	23.430	0	133	133	2	1	-10921639	34820.857	34915	25889	43870	731238	5460.818	2.000	0.086	1.015
ID248791	248791	None	8992.140	49.863	45.024	0	134	134	2	1	-10921639	34434.000	32857	25419	43726	723114	6081.216	7.600	0.089	0.928
ID248790	248790	None	9584.015	30.284	25.130	0	135	135	2	1	-10921639	36751.810	35601	22169	49070	771788	7549.736	2.000	0.091	0.808
ID248789	248789	87	8206.443	31.000	0.000	0	135	135	2	1	-10921639	13224.476	12457	6819	25925	277714	5282.757	2.000	0.361	1.328
ID248793	248793	88	8369.658	49.103	43.375	0	136	136	2	1	-10921639	34298.238	33399	27261	44159	720263	5184.891	3.200	0.104	1.248
ID248792	248792	87	8857.023	31.000	0.000	0	136	136	2	1	-10921639	14197.238	13504	5232	25997	298142	5970.548	4.800	0.351	1.235
ID248801	248801	88	11110.944	49.243	42.796	0	137	137	2	1	-10921639	37817.667	35926	28199	51741	794171	6685.980	4.800	0.134	1.337
ID248800	248800	87	9400.275	31.000	0.000	0	137	137	2	1	-10921639	14868.190	13143	6988	22856	312232	4811.057	4.800	0.385	1.720
ID248798	248798	88	7397.124	49.579	42.840	0	138	138	2	1	-10921639	34279.286	34157	28019	48853	719865	5034.094	4.800	0.090	1.128
ID248797	248797	87	11300.010	31.000	0.000	0	138	138	2	1	-10921639	16742.571	15453	7494	29969	351594	6309.250	2.000	0.375	1.447
ID248795	248795	88	8148.846	48.401	43.248	0	139	139	2	1	-10921639	32599.381	30980	22242	50442	684587	6049.185	2.000	0.109	1.057
ID248794	248794	87	11208.414	30.000	0.000	0	139	139	2	1	-10921639	16966.619	17078	5266	29680	356299	6860.255	6.303	0.389	1.385
ID248796	248796	None	7982.800	42.000	75.000	0	139	139	2	1	-10921639	18280.048	17800	9014	29319	383881	5660.803	3.200	0.234	1.223
ID248799	248799	87	10611.424	30.000	0.000	0	140	140	2	1	-10921639	16415.714	15706	8439	29283	344730	6055.545	2.000	0.361	1.437
ID248802	248802	87	9793.650	31.000	0.000	0	141	141	2	1	-10921639	15999.762	16717	7402	24083	335995	5516.608	4.800	0.364	1.548
ID248803	248803	87	11161.842	30.000	0.000	0	142	142	2	1	-10921639	17452.429	16320	7663	30077	366501	5849.359	4.800	0.391	1.678
ID248804	248804	None	7020.626	44.981	69.881	0	142	142	2	1	-10921639	24509.524	24372	14045	35276	514700	6009.482	7.600	0.106	0.779
ID248805	248805	87	8176.277	29.000	0.000	0	143	143	2	1	-10921639	15550.333	15023	9568	25636	326557	4323.958	6.173	0.295	1.637
ID248806	248806	87	9732.824	29.000	0.000	0	144	144	2	1	-10921639	15921.048	14840	6043	30005	334342	5861.816	4.800	0.327	1.338
ID248811	248811	87	10176.236	30.000	0.000	0	145	145	2	1	-10921639	15492.810	12998	6819	27297	325349	6472.646	2.000	0.347	1.233
ID248814	248814	None	7243.739	35.732	67.535	0	145	145	2	1	-10921639	23940.476	25275	11915	32135	502750	5590.531	2.000	0.136	1.029
ID248813	248813	90	10157.051	24.618	47.479	0	145	145	2	1	-10921639	29349.571	28705	19714	49719	616341	7591.554	7.600	0.143	0.968
ID248812	248812	None	8576.061	42.741	45.461	0	145	145	2	1	-10921639	33223.524	30835	25961	44231	697694	5624.533	7.600	0.113	1.197
ID248810	248810	90	11276.346	25.171	47.499	0	146	146	2	1	-10921639	34062.571	34410	20292	48456	715314	6794.895	4.800	0.160	1.386
ID248809	248809	93	8700.592	50.265	42.837	0	146	146	2	1	-10921639	35180.190	34843	23289	46759	738784	5803.569	7.600	0.101	1.116
ID248808	248808	None	8526.926	32.843	20.570	0	146	146	2	1	-10921639	31402.667	31810	21953	41198	659456	5380.499	2.000	0.117	1.227
ID248807	248807	87	9615.172	28.000	0.000	0	146	146	2	1	-10921639	15661.714	14659	9568	29499	328896	5251.469	7.600	0.313	1.423
ID248815	248815	87	10111.717	28.000	0.000	0	147	147	2	1	-10921639	15412.571	15381	7697	31269	323664	6536.192	2.000	0.328	1.164
ID248817	248817	90	12864.115	24.553	47.390	0	147	147	2	1	-10921639	34193.190	34554	20797	45603	718057	8014.898	4.800	0.197	1.406
ID248816	248816	93	9197.434	48.950	43.016	0	147	147	2	1	-10921639	39415.095	38165	30005	50694	827717	5978.903	4.800	0.125	1.463
ID248819	248819	91	10147.568	40.602	30.987	0	148	148	2	1	-10921639	36302.952	35168	25166	50008	762362	6503.681	4.800	0.129	1.275
ID248818	248818	87	7910.665	29.000	0.000	0	148	148	2	1	-10921639	13263.524	12095	7835	24300	278534	4737.473	4.000	0.401	1.601
ID248822	248822	90	13121.514	24.381	46.960	0	148	148	2	1	-10921639	36891.143	35782	27911	48745	774714	5836.088	4.800	0.213	2.219
ID248821	248821	92	7391.183	42.885	45.903	0	148	148	2	1	-10921639	34922.190	34229	23758	47372	733366	6839.763	2.000	0.076	0.724
ID248820	248820	None	9104.906	51.233	43.189	0	148	148	2	1	-10921639	39439.048	39609	27622	50658	828220	5970.120	4.800	0.123	1.449
ID248823	248823	87	8659.577	29.000	0.000	0	149	149	2	1	-10921639	13039.667	13179	7979	21556	273833	4334.648	2.000	0.389	1.685
ID248827	248827	92	12121.600	42.676	46.139	0	149	149	2	1	-10921639	36144.619	35818	22097	55172	759037	7831.904	2.000	0.135	1.098
ID248826	248826	93	8109.326	48.581	42.844	0	149	149	2	1	-10921639	36982.095	36829	27261	44845	776624	4846.830	6.125	0.107	1.480
ID248825	248825	91	8789.455	40.452	31.386	0	149	149	2	1	-10921639	36014.190	35674	25527	47481	756298	6093.070	2.000	0.101	1.084
ID248824	248824	94	11079.765	25.105	31.059	0	149	149	2	1	-10921639	32140.286	30510	21664	43798	674946	6298.479	2.000	0.156	1.376
ID248829	248829	None	7085.773	33.000	70.782	0	149	149	2	1	-10921639	17633.619	16428	9279	29969	370306	5635.285	2.000	0.131	0.725
ID248828	248828	90	12364.142	24.498	46.541	0	149	149	2	1	-10921639	36107.000	36829	23144	46578	758247	7125.794	4.800	0.182	1.562
ID248834	248834	90	16681.461	24.742	46.748	0	150	150	2	1	-10921639	38581.238	41343	23975	57158	810206	10330.697	2.000	0.199	1.239
ID248833	248833	92	9063.965	42.154	45.231	0	150	150	2	1	-10921639	37745.524	38309	28272	49322	792656	5795.116	4.800	0.125	1.443
ID248832	248832	93	8665.479	50.227	42.644	0	150	150	2	1	-10921639	39129.667	38996	29752	49070	821723	4804.655	6.313	0.123	1.786
ID248831	248831	91	11764.836	40.247	31.511	0	150	150	2	1	-10921639	37513.476	34121	26358	55208	787783	8686.724	7.600	0.126	0.965
ID248830	248830	94	9121.231	24.734	31.176	0	150	150	2	1	-10921639	30754.333	30691	20111	45603	645841	6881.572	3.200	0.140	1.097
ID248839	248839	None	7415.690	29.000	0.000	0	151	151	2	1	-10921639	16240.095	16475	9749	22856	341042	3583.878	6.138	0.304	2.113
ID248843	248843	92	13866.556	40.837	44.068	0	151	151	2	1	-10921639	44026.571	43978	24372	58024	924558	7572.608	4.800	0.157	1.578
ID248842	248842	93	7516.294	51.566	42.746	0	151	151	2	1	-10921639	33460.857	33652	23939	44303	702678	5479.613	3.200	0.090	1.013
ID248841	248841	91	10499.672	40.809	30.821	0	151	151	2	1	-10921639	38570.857	39104	29210	49683	809988	5189.813	4.800	0.148	1.912
ID248840	248840	94	10921.328	24.346	30.300	0	151	151	2	1	-10921639	35065.048	34663	22494	48095	736366	6136.504	7.600	0.160	1.579
ID248845	248845	90	16977.928	24.913	46.815	0	151	151	2	1	-10921639	37412.000	34735	24228	59180	785652	9807.912	2.000	0.201	1.275
ID248844	248844	None	7153.308	48.239	43.748	0	151	151	2	1	-10921639	35470.762	35204	25672	43906	744886	5020.433	2.000	0.075	0.982
ID248835	248835	91	11726.325	40.272	30.506	0	152	152	2	1	-10921639	41978.714	40656	32966	54413	881553	6052.660	7.600	0.150	1.813
ID248838	248838	90	13298.408	24.481	46.487	0	152	152	2	1	-10921639	34255.143	34013	23469	49647	719358	8267.600	2.000	0.173	1.221
ID248837	248837	92	10954.980	40.795	43.991	0	152	152	2	1	-10921639	41349.333	39645	27477	55858	868336	7519.145	4.800	0.117	1.149
ID248836	248836	94	10114.389	23.289	30.779	0	152	152	2	1	-10921639	35646.143	36829	19064	43978	748569	6413.751	7.600	0.154	1.486
ID248858	248858	90	12664.697	24.347	46.379	0	153	153	2	1	-10921639	35888.667	35313	23000	50694	753662	7173.903	4.800	0.195	1.634
ID248857	248857	92	10902.602	40.865	43.905	0	153	153	2	1	-10921639	39836.333	40007	26791	49503	836563	6763.179	4.800	0.133	1.383
ID248856	248856	95	8690.266	47.736	42.873	0	153	153	2	1	-10921639	38094.524	37479	28091	47806	799985	5678.699	4.800	0.112	1.351
ID248855	248855	91	14696.989	40.763	30.967	0	153	153	2	1	-10921639	39112.524	38887	24083	60841	821363	8807.463	2.000	0.153	1.180
ID248854	248854	94	16816.945	22.834	30.546	0	153	153	2	1	-10921639	43940.571	44376	25889	61490	922752	10217.980	7.600	0.205	1.461
ID248853	248853	None	7100.148	27.000	0.000	0	153	153	2	1	-10921639	12536.476	10687	6988	24228	263266	4242.811	2.000	0.286	1.314
ID248851	248851	90	13205.650	24.643	46.601	0	154	154	2	1	-10921639	34270.667	34518	22025	47228	719684	8068.704	4.800	0.195	1.386
ID248850	248850	92	10491.040	41.532	44.821	0	154	154	2	1	-10921639	39961.810	39790	29138	51994	839198	6998.130	7.600	0.123	1.249
ID248849	248849	95	9851.830	47.682	43.046	0	154	154	2	1	-10921639	39244.905	39429	29608	55027	824143	6541.352	4.800	0.121	1.297
ID248848	248848	91	15586.525	40.565	31.014	0	154	154	2	1	-10921639	43935.429	42462	30546	57627	922644	9328.683	2.000	0.156	1.270
ID248852	248852	None	7624.161	37.748	64.078	0	154	154	2	1	-10921639	26297.905	25925	15129	39862	552256	6223.410	2.000	0.094	0.730
ID248847	248847	94	15939.667	22.850	30.573	0	154	154	2	1	-10921639	44165.762	45423	24047	59252	927481	9095.516	4.800	0.190	1.550
ID248846	248846	None	7768.913	35.236	27.705	0	154	154	2	1	-10921639	36610.714	35349	23578	46795	768825	6298.503	2.000	0.092	0.983
ID248872	248872	90	18540.180	24.883	46.357	0	155	155	2	1	-10921639	38785.810	37262	22458	59938	814502	9740.137	4.800	0.237	1.527
ID248871	248871	92	16612.729	41.007	44.593	0	155	155	2	1	-10921639	46309.905	44701	33435	63043	972508	8926.696	4.800	0.189	1.647
ID248870	248870	91	18044.691	40.664	31.002	0	155	155	2	1	-10921639	48876.905	48925	34843	63982	1026415	7721.232	4.800	0.213	2.219
ID248869	248869	94	16678.912	22.136	30.208	0	155	155	2	1	-10921639	44081.429	41198	30366	60407	925710	8851.101	2.000	0.180	1.521
ID248868	248868	98	8161.778	31.566	26.861	0	155	155	2	1	-10921639	35223.190	33616	26575	52644	739687	6393.860	6.330	0.089	0.901
ID248867	248867	96	11521.922	36.197	63.376	0	156	156	2	1	-10921639	33906.143	31846	24372	48636	712029	6795.482	2.000	0.152	1.315
ID248866	248866	90	16992.477	24.750	46.549	0	156	156	2	1	-10921639	38904.429	40368	22025	64812	816993	10616.855	7.600	0.205	1.247
ID248865	248865	92	9450.908	41.822	44.984	0	156	156	2	1	-10921639	41038.143	39934	27622	60191	861801	8132.346	7.600	0.087	0.809
ID248864	248864	95	10360.755	48.498	42.883	0	156	156	2	1	-10921639	38202.810	36649	29427	48600	802259	5920.638	2.000	0.126	1.445
ID248859	248859	98	8008.013	30.714	25.639	0	156	156	2	1	-10921639	36610.762	36793	26394	46073	768826	5696.725	6.303	0.081	0.967
ID248863	248863	97	10742.552	39.311	43.118	0	156	156	2	1	-10921639	40494.857	40368	23397	60046	850392	8263.305	4.800	0.096	0.860
ID248862	248862	91	19227.541	41.005	31.180	0	156	156	2	1	-10921639	50039.286	45784	36649	65535	1050825	10381.942	2.000	0.180	1.470
ID248861	248861	None	17087.541	23.914	30.841	0	156	156	2	1	-10921639	46820.619	47625	27080	65535	983233	10811.089	4.800	0.178	1.309
ID248860	248860	94	16863.311	21.521	29.592	0	156	156	2	1	-10921639	49098.905	47589	30041	65535	1031077	10637.266	7.600	0.181	1.412
ID248875	248875	95	10035.110	49.940	42.760	0	157	157	2	1	-10921639	38323.286	39429	22350	46470	804789	5847.514	3.200	0.124	1.442
ID248874	248874	91	15274.175	40.840	31.848	0	157	157	2	1	-10921639	49244.762	50261	36215	60299	1034140	7200.816	4.800	0.174	2.030
ID248873	248873	94	14884.267	22.587	30.127	0	157	157	2	1	-10921639	46330.476	46867	33002	60479	972940	7798.306	4.800	0.173	1.755
ID248878	248878	96	13867.342	36.189	63.187	0	157	157	2	1	-10921639	33299.238	32929	21447	46686	699284	7869.259	7.600	0.177	1.273
ID248877	248877	90	19686.459	24.598	46.767	0	157	157	2	1	-10921639	39941.048	39898	24155	58132	838762	10807.728	3.200	0.256	1.505
ID248876	248876	97	13818.270	40.085	43.855	0	157	157	2	1	-10921639	43787.571	41812	29535	65535	919539	8254.456	4.800	0.140	1.305
ID248899	248899	None	7536.498	51.727	18.740	0	158	158	2	1	-10921639	23299.048	21953	12059	33652	489280	5699.318	7.600	0.137	0.985
ID248903	248903	95	11861.102	48.222	42.251	0	158	158	2	1	-10921639	37841.810	36143	25780	62501	794678	8307.086	2.000	0.106	0.877
ID248902	248902	91	17755.885	40.846	31.754	0	158	158	2	1	-10921639	49002.476	47553	34518	65535	1029052	10072.857	4.800	0.173	1.437
ID248901	248901	94	21799.469	22.059	29.881	0	158	158	2	1	-10921639	51650.381	52789	28019	65535	1084658	11922.684	4.800	0.224	1.584
ID248900	248900	98	9149.782	31.029	25.068	0	158	158	2	1	-10921639	39057.476	38923	28669	51741	820207	5807.548	7.600	0.097	1.191
ID248907	248907	96	19009.732	36.113	62.950	0	158	158	2	1	-10921639	41856.619	40476	28091	55316	878989	8730.208	4.800	0.252	1.927
ID248906	248906	90	18808.445	24.008	46.070	0	158	158	2	1	-10921639	40869.667	40765	21772	62682	858263	10452.106	2.000	0.222	1.419
ID248905	248905	99	7352.036	51.974	42.919	0	158	158	2	1	-10921639	33751.333	32171	22242	44412	708778	6969.660	3.200	0.068	0.619
ID248904	248904	97	13845.136	39.422	43.542	0	158	158	2	1	-10921639	43491.810	45170	26647	61057	913328	10498.453	2.000	0.135	0.986
ID248908	248908	100	7802.768	49.000	75.000	0	158	158	2	1	-10921639	18260.714	19642	11377	25852	383475	4250.402	4.800	0.238	1.653
ID248883	248883	94	21753.238	21.953	29.714	0	159	159	2	1	-10921639	53775.667	52572	29210	65535	1129289	11402.454	4.800	0.225	1.731
ID248882	248882	None	7680.700	35.499	28.302	0	159	159	2	1	-10921639	35692.524	33579	25780	47517	749543	6404.135	2.000	0.079	0.820
ID248881	248881	98	10639.016	30.982	25.943	0	159	159	2	1	-10921639	37704.143	38129	25708	51344	791787	7029.359	2.000	0.110	1.067
ID248880	248880	None	7213.324	56.928	19.418	0	159	159	2	1	-10921639	21612.429	21917	12601	28524	453861	4889.654	6.112	0.169	1.278
ID248887	248887	97	12406.872	41.011	44.174	0	159	159	2	1	-10921639	44225.905	42173	30185	58494	928744	6948.406	2.000	0.124	1.404
ID248886	248886	99	8757.193	52.417	42.975	0	159	159	2	1	-10921639	36552.238	36035	25925	47084	767597	5683.100	4.800	0.114	1.318
ID248885	248885	95	9197.161	48.653	42.145	0	159	159	2	1	-10921639	36775.762	35746	25202	52789	772291	6344.944	2.000	0.089	0.943
ID248884	248884	91	16135.059	41.335	32.183	0	159	159	2	1	-10921639	48380.095	48708	31955	63007	1015982	8525.793	4.800	0.176	1.696
ID248890	248890	100	9097.866	48.000	75.000	0	159	159	2	1	-10921639	19979.857	19461	11807	36504	419577	5925.069	6.311	0.201	1.127
ID248889	248889	96	18633.752	36.369	62.402	0	159	159	2	1	-10921639	41308.095	43292	25708	58638	867470	9888.131	4.800	0.244	1.640
ID248888	248888	90	14164.861	24.508	46.519	0	159	159	2	1	-10921639	36356.238	38779	20003	51669	763481	9783.588	4.800	0.195	1.215
ID248879	248879	None	9406.268	53.258	16.015	0	159	159	2	1	-10921639	23003.333	21664	10976	42209	483070	6638.576	2.000	0.160	0.958
ID248898	248898	96	21207.041	36.216	62.500	0	160	160	2	1	-10921639	46588.571	43365	30727	65535	978360	11188.040	4.800	0.250	1.667
ID248897	248897	90	19305.311	24.894	46.349	0	160	160	2	1	-10921639	40833.524	38382	28380	62718	857504	9731.814	2.000	0.226	1.547
ID248896	248896	97	14695.479	40.068	43.625	0	160	160	2	1	-10921639	47917.476	48167	26647	62465	1006267	9786.902	4.800	0.161	1.358
ID248891	248891	98	11674.624	31.193	25.640	0	160	160	2	1	-10921639	38902.619	38526	22819	60299	816955	10033.766	2.000	0.094	0.664
ID248895	248895	99	10799.256	52.215	42.996	0	160	160	2	1	-10921639	38015.476	37154	30546	50622	798325	5963.860	2.000	0.123	1.394
ID248894	248894	95	7074.172	48.713	41.961	0	160	160	2	1	-10921639	37960.619	37118	31702	48456	797173	4533.424	4.800	0.106	1.598
ID248893	248893	91	17685.619	41.511	32.648	0	160	160	2	1	-10921639	45446.762	43437	27405	65535	954382	12839.658	2.000	0.160	0.979
ID248892	248892	94	20801.625	22.172	29.755	0	160	160	2	1	-10921639	54079.952	54233	34699	65535	1135679	9937.885	4.800	0.220	1.964
ID248915	248915	90	15056.907	24.827	46.447	0	161	161	2	1	-10921639	40025.429	39393	30438	56074	840534	7352.245	4.800	0.194	1.766
ID248914	248914	99	8985.410	51.124	42.618	0	161	161	2	1	-10921639	39853.524	39754	28669	53655	836924	6065.472	4.800	0.117	1.381
ID248913	248913	97	13638.078	39.305	43.518	0	161	161	2	1	-10921639	46239.476	46831	29030	65535	971029	9044.764	6.004	0.139	1.251
ID248912	248912	91	11717.473	40.827	32.019	0	161	161	2	1	-10921639	42303.667	40729	34627	55316	888377	5880.972	4.800	0.137	1.736
ID248916	248916	96	24313.881	36.258	62.199	0	161	161	2	1	-10921639	51070.952	50875	27080	65535	1072490	12077.595	4.800	0.273	1.815
ID248911	248911	94	20025.598	22.201	29.816	0	161	161	2	1	-10921639	56580.000	60516	33760	65535	1188180	9627.153	4.800	0.224	2.149
ID248910	248910	98	10921.831	30.666	25.480	0	161	161	2	1	-10921639	44700.333	44339	34229	55063	938707	5685.725	4.800	0.130	1.806
ID248909	248909	None	7242.897	56.841	16.031	0	161	161	2	1	-10921639	24459.714	24336	17656	31594	513654	4254.226	4.800	0.176	1.721
ID248931	248931	97	14386.214	38.834	42.914	0	162	162	2	1	-10921639	40709.810	40548	28199	63043	854906	9295.947	2.000	0.121	0.947
ID248930	248930	None	7443.273	48.091	42.141	0	162	162	2	1	-10921639	33180.524	32424	23722	44051	696791	4788.639	7.600	0.083	1.059
ID248929	248929	91	10907.545	41.142	32.864	0	162	162	2	1	-10921639	42740.333	41992	32677	55894	897547	6517.697	7.600	0.116	1.368
ID248928	248928	94	18091.680	22.452	30.353	0	162	162	2	1	-10921639	57417.429	60877	40945	65535	1205766	8827.815	4.800	0.180	1.987
ID248933	248933	96	23872.465	36.211	62.002	0	162	162	2	1	-10921639	52744.000	51308	33652	65535	1107624	10921.125	4.800	0.266	2.030
ID248932	248932	90	13499.836	25.120	46.834	0	162	162	2	1	-10921639	33598.333	31232	20761	50478	705565	8291.384	7.600	0.175	1.206
ID248927	248927	None	8315.522	35.692	28.420	0	162	162	2	1	-10921639	37759.286	38129	26394	52247	792945	6707.634	2.000	0.086	0.890
ID248926	248926	98	10535.636	30.536	25.693	0	162	162	2	1	-10921639	43588.048	44484	30583	55930	915349	7003.101	4.800	0.120	1.329
ID248945	248945	96	22972.729	36.352	61.918	0	163	163	2	1	-10921639	55233.762	59757	34374	65535	1159909	11596.663	4.800	0.251	1.912
ID248944	248944	90	17467.422	25.121	46.456	0	163	163	2	1	-10921639	41763.810	41018	26322	60046	877040	8852.468	4.800	0.234	1.787
ID248939	248939	None	7266.071	56.091	16.755	0	163	163	2	1	-10921639	22250.190	23108	15923	31846	467254	4223.738	4.800	0.151	1.384
ID248943	248943	97	14680.493	39.049	43.360	0	163	163	2	1	-10921639	46125.857	44231	36974	60768	968643	7640.908	4.800	0.160	1.664
ID248942	248942	91	13169.800	41.573	32.919	0	163	163	2	1	-10921639	43058.429	43581	28127	58927	904227	8086.183	2.000	0.149	1.383
ID248941	248941	94	19094.336	21.778	29.749	0	163	163	2	1	-10921639	56121.000	56147	40440	65535	1178541	8314.670	4.800	0.192	2.172
ID248940	248940	98	7614.177	30.229	25.535	0	163	163	2	1	-10921639	42382.762	42606	31413	50658	890038	4683.880	4.800	0.087	1.448
ID248919	248919	94	17159.686	22.215	30.431	0	164	164	2	1	-10921639	48644.762	49358	32243	65535	1021540	10008.772	4.800	0.184	1.508
ID248918	248918	98	9291.410	31.033	25.550	0	164	164	2	1	-10921639	41285.714	42642	32171	54052	867000	5774.974	2.000	0.103	1.337
ID248917	248917	None	8376.266	32.985	21.992	0	164	164	2	1	-10921639	38409.190	38237	26502	50514	806593	6323.051	2.000	0.088	0.987
ID248923	248923	96	22489.232	36.153	61.105	0	164	164	2	1	-10921639	57654.667	57627	41884	65535	1210748	7557.192	4.800	0.254	3.086
ID248922	248922	90	12523.583	24.856	46.516	0	164	164	2	1	-10921639	34719.476	33724	21195	48745	729109	9141.020	7.600	0.172	1.113
ID248921	248921	97	14602.575	39.581	43.047	0	164	164	2	1	-10921639	47028.476	46217	36612	59468	987598	7663.210	4.800	0.164	1.732
ID248920	248920	91	10621.241	41.257	32.007	0	164	164	2	1	-10921639	37946.714	38490	25961	52211	796881	7123.095	4.800	0.132	1.246
ID248925	248925	102	7181.030	62.000	75.000	0	164	164	2	1	-10921639	16666.714	14948	9554	34771	350001	6430.332	2.000	0.207	0.888
ID248924	248924	None	7156.958	49.000	75.000	0	164	164	2	1	-10921639	23128.429	22281	16284	30005	485697	4230.495	4.800	0.185	1.707
ID248947	248947	94	17993.271	22.404	30.529	0	165	165	2	1	-10921639	49836.476	48961	32424	65535	1046566	10248.064	4.800	0.197	1.601
ID248946	248946	98	7904.304	31.213	26.649	0	165	165	2	1	-10921639	40991.810	41415	31052	53186	860828	6442.444	3.200	0.082	0.963
ID248951	248951	90	14465.826	25.133	46.179	0	165	165	2	1	-10921639	35813.000	35710	24228	51994	752073	8750.178	2.000	0.174	1.213
ID248950	248950	None	9785.746	49.216	42.687	0	165	165	2	1	-10921639	36968.429	35096	26141	54161	776337	7609.125	2.000	0.096	0.855
ID248949	248949	97	16263.032	39.133	43.012	0	165	165	2	1	-10921639	45434.714	43509	33074	64451	954129	9385.297	2.000	0.163	1.358
ID248948	248948	91	11378.650	41.321	32.634	0	165	165	2	1	-10921639	42422.286	41162	32388	57446	890868	6352.275	4.800	0.126	1.491
ID248955	248955	None	8577.423	66.000	75.000	0	165	165	2	1	-10921639	19602.381	19028	12390	29571	411650	4904.863	4.800	0.240	1.547
ID248954	248954	102	11664.838	61.000	75.000	0	165	165	2	1	-10921639	25333.143	27874	15462	38671	531996	6929.795	4.800	0.231	1.370
ID248953	248953	96	23717.834	36.140	61.275	0	165	165	2	1	-10921639	56932.571	57663	36071	65535	1195584	9728.593	4.800	0.268	2.471
ID248952	248952	None	7173.901	73.000	60.000	0	165	165	2	1	-10921639	15502.810	14406	11174	25672	325559	3702.671	6.324	0.253	1.690
ID248938	248938	96	22256.553	36.138	60.730	0	166	166	2	1	-10921639	53975.000	57374	38346	65535	1133475	10465.575	4.800	0.248	2.047
ID248937	248937	90	10371.660	25.293	45.955	0	166	166	2	1	-10921639	32523.762	31991	23505	43220	682999	5946.605	4.800	0.164	1.543
ID248936	248936	97	17242.488	38.929	43.342	0	166	166	2	1	-10921639	46564.286	44448	30980	65535	977850	9348.579	7.600	0.170	1.449
ID248935	248935	94	19728.400	21.923	30.633	0	166	166	2	1	-10921639	48586.333	47517	32099	65535	1020313	11539.122	2.000	0.193	1.365
ID248934	248934	103	7840.290	21.000	0.000	0	166	166	2	1	-10921639	11609.190	10615	5435	20292	243793	4571.515	6.379	0.354	1.327
ID248963	248963	96	21718.994	36.279	60.915	0	167	167	2	1	-10921639	56709.000	60660	35024	65535	1190889	10180.996	4.800	0.244	2.188
ID248962	248962	90	9553.971	25.636	45.729	0	167	167	2	1	-10921639	33097.952	32532	22458	43328	695057	5649.246	2.000	0.131	1.357
ID248961	248961	97	15607.484	38.757	43.750	0	167	167	2	1	-10921639	43882.190	41054	27261	62177	921526	9181.985	2.000	0.157	1.298
ID248960	248960	None	8421.818	49.645	42.583	0	167	167	2	1	-10921639	36165.333	35854	26755	47047	759472	5971.942	2.000	0.093	1.036
ID248959	248959	91	9822.031	40.984	33.635	0	167	167	2	1	-10921639	38882.143	39068	23542	53439	816525	7496.691	2.000	0.094	0.891
ID248958	248958	94	19728.023	22.891	30.607	0	167	167	2	1	-10921639	49874.238	49828	31377	65535	1047359	10266.236	4.800	0.211	1.693
ID248957	248957	104	8415.328	30.397	24.771	0	167	167	2	1	-10921639	40085.524	39212	27730	52319	841796	7457.399	2.000	0.081	0.803
ID248956	248956	103	11286.016	21.000	0.000	0	167	167	2	1	-10921639	13591.381	11193	7089	35565	285419	6954.330	2.000	0.364	1.042
ID248967	248967	91	8225.155	40.188	34.930	0	168	168	2	1	-10921639	38073.857	36540	30763	50044	799551	5992.937	4.800	0.096	1.108
ID248966	248966	94	21575.084	22.827	30.812	0	168	168	2	1	-10921639	49938.000	52030	31305	65535	1048698	12320.938	2.000	0.201	1.358
ID248965	248965	None	7761.674	35.796	29.533	0	168	168	2	1	-10921639	40560.190	39140	31810	53222	851764	6099.822	3.200	0.066	0.821
ID248964	248964	104	11647.162	30.973	25.346	0	168	168	2	1	-10921639	45396.952	44448	29752	62501	953336	9079.787	4.800	0.095	0.868
ID248971	248971	96	21020.502	36.241	60.115	0	168	168	2	1	-10921639	55988.524	57230	37190	65535	1175759	9398.717	4.800	0.234	2.259
ID248970	248970	90	10818.100	25.890	46.127	0	168	168	2	1	-10921639	32523.619	30727	21050	42534	682996	6269.377	3.200	0.153	1.373
ID248969	248969	97	15334.006	38.570	43.281	0	168	168	2	1	-10921639	45670.190	43292	29174	65535	959074	9543.857	7.600	0.138	1.157
ID248968	248968	105	8150.897	46.884	41.993	0	168	168	2	1	-10921639	37295.000	36396	27730	47589	783195	5204.774	2.000	0.088	1.158
ID248979	248979	96	21065.811	36.468	60.105	0	169	169	2	1	-10921639	53057.000	54486	27261	65535	1114197	11924.269	4.800	0.228	1.651
ID248978	248978	90	8005.556	25.715	45.070	0	169	169	2	1	-10921639	30711.429	29644	21375	40729	644940	5691.686	2.000	0.124	1.189
ID248977	248977	97	12982.836	38.330	43.211	0	169	169	2	1	-10921639	41963.333	39754	31377	61418	881230	8701.416	4.800	0.129	1.100
ID248976	248976	105	10812.271	48.550	41.540	0	169	169	2	1	-10921639	40625.571	39645	24300	54197	853137	7916.371	4.800	0.114	1.049
ID248980	248980	106	8802.756	62.000	75.000	0	169	169	2	1	-10921639	22477.000	23180	17083	33074	472017	4482.161	4.800	0.208	1.724
ID248975	248975	91	9979.376	39.730	33.206	0	169	169	2	1	-10921639	40972.857	39104	31052	50658	860430	6063.130	6.360	0.117	1.415
ID248974	248974	94	20414.789	22.856	30.351	0	169	169	2	1	-10921639	53448.952	52789	37587	65535	1122428	9193.577	4.800	0.210	2.017
ID248973	248973	104	7825.941	30.786	25.126	0	169	169	2	1	-10921639	46744.857	46542	33110	56327	981642	5509.940	4.800	0.090	1.404
ID248972	248972	None	8190.026	33.167	23.683	0	169	169	2	1	-10921639	46218.762	45459	36721	56327	970594	5314.167	6.286	0.095	1.509
ID248983	248983	91	8260.479	40.252	33.684	0	170	170	2	1	-10921639	40178.429	39176	30077	53547	843747	7169.078	4.800	0.102	1.037
ID248982	248982	94	19563.590	23.706	30.375	0	170	170	2	1	-10921639	52781.857	52789	37407	65535	1108419	9504.877	4.800	0.198	1.832
ID248981	248981	104	10939.370	30.760	25.295	0	170	170	2	1	-10921639	44115.952	45387	29283	65535	926435	7499.977	4.800	0.100	1.068
ID248987	248987	96	21185.070	36.558	59.745	0	170	170	2	1	-10921639	55756.333	57844	42245	65535	1170883	8175.392	4.800	0.239	2.630
ID248986	248986	90	8878.214	25.803	44.804	0	170	170	2	1	-10921639	31297.810	29427	24516	44484	657254	5739.028	6.183	0.107	1.056
ID248985	248985	97	9405.958	38.701	44.424	0	170	170	2	1	-10921639	42085.286	44159	28741	52464	883791	5819.751	4.800	0.118	1.530
ID248984	248984	105	11533.253	47.776	41.906	0	170	170	2	1	-10921639	42209.190	41090	30583	52211	886393	6083.273	7.600	0.137	1.672
ID248988	248988	106	10224.546	63.000	75.000	0	170	170	2	1	-10921639	24114.333	23036	15327	35782	506401	6083.784	2.000	0.222	1.442
ID248995	248995	96	20515.896	36.646	59.005	0	171	171	2	1	-10921639	56987.476	61346	39934	65535	1196737	9411.208	4.800	0.225	2.227
ID248994	248994	90	7581.675	26.256	44.566	0	171	171	2	1	-10921639	30152.810	30149	22783	39465	633209	5132.179	7.600	0.123	1.284
ID248993	248993	97	7056.246	38.077	43.509	0	171	171	2	1	-10921639	40477.619	40187	35746	50261	850030	4002.084	4.800	0.106	1.945
ID248992	248992	105	13521.145	47.189	42.013	0	171	171	2	1	-10921639	47154.095	47517	38562	63837	990236	5919.442	4.800	0.149	2.070
ID248997	248997	None	8062.329	66.000	75.000	0	171	171	2	1	-10921639	24384.667	25383	15563	32171	512078	5493.166	6.269	0.165	1.260
ID248996	248996	106	7070.196	63.000	75.000	0	171	171	2	1	-10921639	26864.238	25852	22046	32316	564149	3330.224	4.800	0.164	2.271
ID248991	248991	91	12311.818	40.156	33.016	0	171	171	2	1	-10921639	45448.571	45820	33977	57591	954420	6841.159	6.270	0.131	1.542
ID248990	248990	94	17277.412	23.506	30.528	0	171	171	2	1	-10921639	52664.905	53222	37479	65535	1105963	8989.867	7.600	0.170	1.705
ID248989	248989	104	16134.375	31.122	25.937	0	171	171	2	1	-10921639	51669.333	49503	33254	65535	1085056	9629.254	2.000	0.141	1.327
ID249019	249019	105	16863.113	47.410	42.275	0	172	172	2	1	-10921639	51433.619	50622	32027	65535	1080106	9804.019	7.600	0.167	1.500
ID249018	249018	91	11812.461	40.220	33.935	0	172	172	2	1	-10921639	45596.333	47047	27152	58602	957523	8201.616	7.600	0.130	1.279
ID249017	249017	94	20521.330	22.863	30.057	0	172	172	2	1	-10921639	55474.429	53114	38057	65535	1164963	9209.613	4.800	0.202	2.022
ID249016	249016	104	16953.502	30.876	25.754	0	172	172	2	1	-10921639	55407.333	55172	39790	65535	1163554	8690.883	2.000	0.150	1.660
ID249022	249022	106	7954.653	64.000	75.000	0	172	172	2	1	-10921639	22684.619	22675	14685	32280	476377	4578.458	4.800	0.195	1.616
ID249021	249021	96	20902.834	36.291	59.167	0	172	172	2	1	-10921639	52950.381	52500	33760	65535	1111958	9450.860	4.800	0.220	2.020
ID249020	249020	97	9134.826	37.362	44.703	0	172	172	2	1	-10921639	40711.476	41740	26177	54052	854941	7406.858	6.050	0.104	1.032
ID248999	248999	94	19684.633	22.767	29.731	0	173	173	2	1	-10921639	54350.000	55569	32424	65535	1141350	11317.830	4.800	0.202	1.615
ID248998	248998	104	13393.167	31.149	24.370	0	173	173	2	1	-10921639	50728.667	51164	34121	63476	1065302	7811.578	4.800	0.135	1.544
ID249003	249003	97	7408.452	37.565	45.013	0	173	173	2	1	-10921639	37049.143	37515	26286	51055	778032	5495.100	4.800	0.091	1.123
ID249002	249002	105	15573.864	47.058	42.041	0	173	173	2	1	-10921639	50018.619	49647	35638	65535	1050391	8330.855	4.800	0.167	1.716
ID249001	249001	91	9427.389	39.463	35.021	0	173	173	2	1	-10921639	42750.857	42354	29824	51778	897768	5889.905	4.800	0.118	1.530
ID249000	249000	107	7456.118	34.860	29.588	0	173	173	2	1	-10921639	41768.810	44014	31341	52644	877145	7145.263	7.600	0.057	0.631
ID249006	249006	106	11233.430	65.000	75.000	0	173	173	2	1	-10921639	27136.476	27044	19064	35818	569866	5588.714	4.800	0.229	1.807
ID249005	249005	108	8649.574	27.395	63.024	0	173	173	2	1	-10921639	23440.095	22025	13431	35457	492242	5695.302	7.600	0.166	1.172
ID249004	249004	96	20633.492	36.448	59.107	0	173	173	2	1	-10921639	52312.429	54197	28380	65535	1098561	11162.391	4.800	0.208	1.613
ID249011	249011	105	17105.080	46.935	41.786	0	174	174	2	1	-10921639	52432.667	52969	33218	65535	1101086	9698.022	4.800	0.168	1.556
ID249010	249010	91	7309.653	40.864	36.161	0	174	174	2	1	-10921639	37302.000	36829	25419	49972	783342	6393.398	7.600	0.077	0.833
ID249009	249009	107	11628.983	35.380	30.402	0	174	174	2	1	-10921639	46318.381	47264	29355	56724	972686	7371.326	6.289	0.128	1.430
ID249008	249008	94	19075.703	22.761	29.619	0	174	174	2	1	-10921639	59320.762	63693	36612	65535	1245736	8088.223	4.800	0.210	2.544
ID249015	249015	106	10612.777	64.000	75.000	0	174	174	2	1	-10921639	30152.905	30041	18973	38562	633211	6643.621	3.200	0.232	1.709
ID249014	249014	108	8112.431	27.955	62.967	0	174	174	2	1	-10921639	25548.048	25997	16717	37479	536509	5583.203	7.600	0.111	0.915
ID249013	249013	96	19777.447	36.619	59.387	0	174	174	2	1	-10921639	49735.048	47734	32641	65535	1044436	10470.302	2.000	0.205	1.617
ID249012	249012	109	9987.118	37.902	43.034	0	174	174	2	1	-10921639	42716.381	44376	31521	52428	897044	6196.114	4.800	0.126	1.548
ID249007	249007	104	14516.461	30.806	24.620	0	174	174	2	1	-10921639	55333.381	57519	38598	65535	1162001	7776.688	4.800	0.130	1.638
ID249043	249043	106	11684.585	64.000	75.000	0	175	175	2	1	-10921639	33610.381	32857	23159	48636	705818	6800.690	4.800	0.248	1.962
ID249042	249042	108	9008.520	27.450	62.300	0	175	175	2	1	-10921639	25591.095	23794	13143	36324	537413	6259.717	2.000	0.159	1.122
ID249041	249041	96	21033.164	36.393	59.125	0	175	175	2	1	-10921639	50262.905	49900	27586	65535	1055521	11025.684	4.800	0.211	1.589
ID249040	249040	109	11231.478	37.944	43.775	0	175	175	2	1	-10921639	40783.714	40043	26394	59974	856458	8912.390	2.000	0.093	0.779
ID249035	249035	107	10451.080	35.107	30.141	0	175	175	2	1	-10921639	46526.524	46831	33616	62501	977057	6197.053	4.800	0.102	1.389
ID249034	249034	94	20333.438	23.165	30.085	0	175	175	2	1	-10921639	56841.476	54847	42498	65535	1193671	8983.331	4.800	0.215	2.240
ID249033	249033	104	11601.161	30.971	25.613	0	175	175	2	1	-10921639	51413.143	53330	38129	65029	1079676	8004.007	6.069	0.105	1.222
ID249039	249039	105	15282.588	46.380	41.730	0	175	175	2	1	-10921639	48888.905	50153	32966	64704	1026667	9394.768	4.800	0.159	1.429
ID249038	249038	None	8023.907	73.000	41.000	0	175	175	2	1	-10921639	18502.857	19173	10398	23758	388560	4196.987	4.800	0.269	1.867
ID249037	249037	None	7018.600	73.000	36.000	0	175	175	2	1	-10921639	18838.095	19064	9014	27044	395600	5371.528	6.356	0.214	1.237
ID249036	249036	110	10413.997	39.386	34.738	0	175	175	2	1	-10921639	42281.238	41595	28416	56833	887906	7987.281	3.200	0.103	0.988
ID249027	249027	110	14058.039	39.319	34.628	0	176	176	2	1	-10921639	46603.857	46036	31485	64307	978681	8325.226	3.200	0.152	1.479
ID249026	249026	107	10842.104	34.660	30.737	0	176	176	2	1	-10921639	44494.238	43256	30655	61888	934379	8478.924	2.000	0.093	0.897
ID249025	249025	94	20906.146	23.130	29.903	0	176	176	2	1	-10921639	53737.810	57049	30907	65535	1128494	11352.142	4.800	0.216	1.681
ID249024	249024	104	11825.313	30.835	26.514	0	176	176	2	1	-10921639	54189.905	54630	43581	65535	1137988	7472.744	2.000	0.094	1.247
ID249031	249031	108	10001.675	27.598	62.055	0	176	176	2	1	-10921639	28407.524	26394	21267	40115	596558	6138.735	2.000	0.140	1.139
ID249030	249030	96	16661.484	36.493	59.422	0	176	176	2	1	-10921639	44545.810	45639	29788	65535	935462	10133.730	7.600	0.170	1.277
ID249029	249029	111	7302.751	40.670	43.723	0	176	176	2	1	-10921639	44224.143	43112	34915	56110	928707	6327.671	4.800	0.077	1.000
ID249028	249028	105	15213.503	46.505	41.628	0	176	176	2	1	-10921639	51882.429	53980	34121	65535	1089531	9123.579	4.800	0.177	1.707
ID249032	249032	None	7053.848	61.000	75.000	0	176	176	2	1	-10921639	27666.667	27658	19547	36829	581000	4383.318	6.220	0.146	1.605
ID249023	249023	112	12095.129	30.900	22.704	0	176	176	2	1	-10921639	51595.286	52355	37696	63765	1083501	7206.889	4.800	0.116	1.491
ID249059	249059	112	14169.080	31.556	23.750	0	177	177	2	1	-10921639	57379.524	61924	39140	65535	1204970	8586.108	7.600	0.135	1.590
ID249058	249058	113	7610.600	24.660	23.040	0	177	177	2	1	-10921639	38434.905	38201	26791	48600	807133	6104.863	2.000	0.089	1.028
ID249063	249063	114	11113.741	44.485	41.482	0	177	177	2	1	-10921639	49143.429	48528	33399	65246	1032012	8356.474	7.600	0.099	1.063
ID249062	249062	110	13088.934	39.670	34.520	0	177	177	2	1	-10921639	46574.619	45928	30763	61238	978067	8456.150	4.800	0.140	1.354
ID249061	249061	107	14288.708	35.012	30.206	0	177	177	2	1	-10921639	51081.238	50514	36829	65535	1072706	7755.157	4.800	0.133	1.548
ID249060	249060	94	19960.670	23.653	30.250	0	177	177	2	1	-10921639	55111.667	56580	37335	65535	1157345	9389.397	4.800	0.203	1.982
ID249067	249067	None	7307.120	36.672	53.132	0	177	177	2	1	-10921639	40016.857	39645	30835	53800	840354	5671.939	2.000	0.059	0.792
ID249066	249066	115	7603.675	28.672	44.701	0	177	177	2	1	-10921639	29115.857	29210	18414	45098	611433	6713.795	5.965	0.087	0.696
ID249065	249065	111	8171.457	40.474	43.363	0	177	177	2	1	-10921639	45039.286	46542	33146	56724	945825	6377.279	2.000	0.080	1.044
ID249064	249064	105	12453.989	47.518	41.954	0	177	177	2	1	-10921639	46051.952	45459	29860	62574	967091	9641.913	4.800	0.121	1.033
ID249070	249070	None	8490.394	58.000	75.000	0	177	177	2	1	-10921639	27315.619	27802	18265	33652	573628	4676.732	4.800	0.184	1.814
ID249069	249069	108	15288.378	28.127	62.598	0	177	177	2	1	-10921639	36837.762	36396	25275	53222	773593	8289.225	4.800	0.230	1.661
ID249068	249068	96	16944.412	36.711	59.776	0	177	177	2	1	-10921639	45993.571	45784	31955	64235	965865	9761.743	4.800	0.176	1.410
ID249057	249057	None	7069.663	49.000	75.000	0	178	178	2	1	-10921639	24639.857	27080	11512	33904	517437	6083.793	2.000	0.126	0.908
ID249056	249056	None	7638.021	44.000	75.000	0	178	178	2	1	-10921639	29782.429	31341	20526	40151	625431	5771.821	6.375	0.138	1.251
ID249047	249047	107	9052.376	34.678	30.112	0	178	178	2	1	-10921639	45491.429	45820	34807	57446	955320	6923.087	2.000	0.085	1.024
ID249046	249046	94	21078.057	23.285	30.451	0	178	178	2	1	-10921639	52503.286	53547	31016	65535	1102569	10943.511	4.800	0.223	1.750
ID249045	249045	113	11943.821	24.234	23.679	0	178	178	2	1	-10921639	42535.762	42137	32207	59577	893251	7826.656	4.800	0.125	1.207
ID249044	249044	112	14024.147	31.523	22.877	0	178	178	2	1	-10921639	53806.476	56724	35457	65535	1129936	11468.213	4.800	0.126	1.047
ID249051	249051	115	8710.021	28.741	44.566	0	178	178	2	1	-10921639	33826.952	33940	23758	44773	710366	5567.229	4.800	0.140	1.489
ID249050	249050	105	11202.143	47.645	41.609	0	178	178	2	1	-10921639	40185.381	40945	23650	58782	843893	9564.913	2.000	0.090	0.690
ID249049	249049	114	9001.938	45.352	41.468	0	178	178	2	1	-10921639	43940.524	43653	29860	59793	922751	7936.116	2.000	0.091	0.920
ID249048	249048	110	11743.914	39.498	34.651	0	178	178	2	1	-10921639	44483.810	44195	35349	56688	934160	6587.554	4.800	0.131	1.566
ID249055	249055	117	7931.610	65.028	73.296	0	178	178	2	1	-10921639	21729.381	21195	9460	31413	456317	6503.963	2.000	0.153	0.884
ID249054	249054	108	21376.176	28.265	62.085	0	178	178	2	1	-10921639	41476.667	38273	21267	65535	871010	11953.169	4.800	0.256	1.415
ID249053	249053	96	12981.533	37.323	60.070	0	178	178	2	1	-10921639	40154.333	40259	26466	54522	843241	9337.471	2.000	0.142	1.072
ID249052	249052	118	7486.303	34.218	54.467	0	178	178	2	1	-10921639	36387.238	37010	23650	49033	764132	7558.449	6.400	0.067	0.607
ID249107	249107	96	9358.754	36.389	58.475	0	179	179	2	1	-10921639	39115.905	38996	26538	53005	821434	7312.736	2.000	0.077	0.769
ID249106	249106	118	7682.044	35.048	53.951	0	179	179	2	1	-10921639	40721.810	40584	30330	49106	855158	5329.958	3.200	0.088	1.239
ID249105	249105	116	7149.786	38.339	46.686	0	179	179	2	1	-10921639	42068.095	42245	31666	55749	883430	5226.858	4.800	0.093	1.370
ID249104	249104	114	11822.679	46.050	41.568	0	179	179	2	1	-10921639	47202.190	47336	28416	63151	991246	7576.250	7.600	0.120	1.332
ID249110	249110	None	7259.518	53.000	75.000	0	179	179	2	1	-10921639	26499.524	26177	17724	32243	556490	3702.195	4.800	0.173	2.110
ID249109	249109	117	9370.193	64.038	74.453	0	179	179	2	1	-10921639	28003.333	29644	16284	37623	588070	5751.564	4.800	0.200	1.626
ID249108	249108	108	19555.768	28.670	62.567	0	179	179	2	1	-10921639	40457.048	39970	17909	65535	849598	13035.584	2.000	0.211	1.082
ID249099	249099	112	12838.128	31.420	22.422	0	179	179	2	1	-10921639	54389.429	55822	38815	65535	1142178	8062.155	4.800	0.120	1.445
ID249103	249103	110	15382.240	39.622	34.889	0	179	179	2	1	-10921639	47907.143	48203	28488	65535	1006050	10592.422	2.000	0.136	1.086
ID249102	249102	94	21046.742	23.107	30.320	0	179	179	2	1	-10921639	52458.524	54125	32460	65535	1101629	10692.710	4.800	0.213	1.722
ID249101	249101	122	12215.667	30.721	26.217	0	179	179	2	1	-10921639	54095.381	55172	38779	65535	1136003	8193.644	4.800	0.099	1.184
ID249100	249100	113	13964.514	24.441	23.823	0	179	179	2	1	-10921639	46070.762	46253	31088	63837	967486	9840.767	3.200	0.140	1.153
ID249123	249123	113	13689.602	24.400	23.047	0	180	180	2	1	-10921639	44507.905	43617	25527	60841	934666	9876.552	4.800	0.140	1.104
ID249122	249122	112	16272.900	31.084	22.145	0	180	180	2	1	-10921639	56545.571	60696	38743	65535	1187457	9205.091	4.800	0.150	1.603
ID249127	249127	114	14985.099	46.435	41.806	0	180	180	2	1	-10921639	50078.857	51416	24300	65535	1051656	9845.302	4.800	0.148	1.311
ID249126	249126	110	12011.118	39.496	34.536	0	180	180	2	1	-10921639	46848.095	47300	33291	65535	983810	7851.437	2.000	0.119	1.269
ID249125	249125	94	18959.949	23.252	30.237	0	180	180	2	1	-10921639	48553.762	48925	29716	65535	1019629	10835.198	4.800	0.208	1.541
ID249124	249124	122	8192.907	30.917	26.662	0	180	180	2	1	-10921639	50577.429	50225	33688	65535	1062126	7975.060	3.200	0.066	0.790
ID249131	249131	117	8772.806	64.000	75.000	0	180	180	2	1	-10921639	26429.143	25600	18667	35024	555012	4704.585	4.800	0.233	2.121
ID249130	249130	108	20668.660	28.150	62.063	0	180	180	2	1	-10921639	45553.333	44087	31016	62321	956620	9791.648	4.800	0.234	1.767
ID249129	249129	118	7164.645	35.300	52.488	0	180	180	2	1	-10921639	40910.952	40151	32966	49033	859130	4810.188	7.600	0.083	1.302
ID249128	249128	116	7406.853	38.051	46.426	0	180	180	2	1	-10921639	41292.714	41740	29210	52789	867147	6106.898	4.800	0.092	1.138
ID249075	249075	110	14654.569	39.191	34.187	0	181	181	2	1	-10921639	48827.095	46470	35060	62032	1025369	8441.761	2.000	0.129	1.318
ID249074	249074	119	10068.295	34.862	30.933	0	181	181	2	1	-10921639	44944.667	45206	35890	56833	943838	6410.792	2.000	0.091	1.170
ID249073	249073	94	18627.107	23.425	29.962	0	181	181	2	1	-10921639	41490.381	39104	24119	65535	871298	12998.782	2.000	0.187	1.006
ID249072	249072	113	16091.625	24.143	23.587	0	181	181	2	1	-10921639	45732.143	42967	31232	63043	960375	9678.099	2.000	0.158	1.292
ID249079	249079	120	12717.342	36.752	53.895	0	181	181	2	1	-10921639	45075.286	43690	28452	60299	946581	8144.583	2.000	0.112	1.114
ID249078	249078	116	8744.864	38.655	47.697	0	181	181	2	1	-10921639	40740.810	41884	24336	56219	855557	8072.746	7.600	0.063	0.601
ID249077	249077	121	9755.215	28.997	43.559	0	181	181	2	1	-10921639	33392.048	30727	23289	51164	701233	7173.175	7.600	0.115	0.958
ID249076	249076	114	13277.425	45.794	41.763	0	181	181	2	1	-10921639	46258.381	47047	29752	61996	971426	8911.972	4.800	0.142	1.288
ID249082	249082	117	8507.746	62.000	75.000	0	181	181	2	1	-10921639	27722.095	28958	19648	36468	582164	5005.498	4.800	0.193	1.796
ID249081	249081	None	10444.615	50.000	75.000	0	181	181	2	1	-10921639	20785.571	17439	14855	36721	436497	6119.672	2.000	0.214	1.200
ID249080	249080	108	23410.479	28.214	62.243	0	181	181	2	1	-10921639	45181.952	42534	28127	65535	948821	12411.428	2.000	0.260	1.503
ID249071	249071	112	13756.194	31.600	22.508	0	181	181	2	1	-10921639	55773.667	55966	29752	65535	1171247	9263.814	7.600	0.128	1.364
ID249091	249091	121	11032.789	28.729	44.349	0	182	182	2	1	-10921639	38732.381	39429	22133	47806	813380	6474.689	4.800	0.136	1.431
ID249090	249090	114	13646.323	45.072	41.755	0	182	182	2	1	-10921639	47430.905	45928	35276	65535	996049	8323.480	2.000	0.114	1.171
ID249089	249089	110	10804.401	40.094	35.211	0	182	182	2	1	-10921639	47948.429	49900	37298	58385	1006917	6201.708	6.351	0.104	1.455
ID249088	249088	119	12203.050	34.273	30.111	0	182	182	2	1	-10921639	50754.476	51055	34554	65210	1065844	8014.632	4.800	0.115	1.305
ID249095	249095	108	25834.627	28.120	62.163	0	182	182	2	1	-10921639	51645.286	50333	34807	65535	1084551	11690.698	4.800	0.286	1.963
ID249094	249094	120	9556.799	36.907	53.618	0	182	182	2	1	-10921639	46535.143	46542	34049	61021	977238	6556.135	2.000	0.090	1.167
ID249093	249093	None	9005.654	34.428	53.214	0	182	182	2	1	-10921639	42267.571	42751	25816	56219	887619	7888.757	4.000	0.101	0.980
ID249092	249092	116	9263.402	38.755	46.827	0	182	182	2	1	-10921639	44889.571	44845	30294	60696	942681	7564.078	2.000	0.083	0.907
ID249098	249098	None	7772.332	65.000	75.000	0	182	182	2	1	-10921639	30340.190	30149	23329	39321	637144	4536.833	4.800	0.170	1.948
ID249097	249097	117	9172.113	61.000	75.000	0	182	182	2	1	-10921639	27707.190	28380	15733	39068	581851	6415.890	6.387	0.165	1.220
ID249096	249096	None	8417.790	0.000	70.000	0	182	182	2	1	-10921639	23649.810	24769	16070	31232	496646	4610.364	4.800	0.209	1.776
ID249083	249083	112	11535.020	31.059	22.139	0	182	182	2	1	-10921639	58165.238	57735	41884	65535	1221470	7391.764	4.800	0.109	1.549
ID249087	249087	94	15642.777	23.371	29.972	0	182	182	2	1	-10921639	45864.571	46217	27261	65137	963156	9593.001	4.800	0.182	1.473
ID249086	249086	None	7509.535	45.025	29.273	0	182	182	2	1	-10921639	37755.905	36324	29896	47625	792874	5073.864	3.200	0.094	1.278
ID249085	249085	122	10904.097	30.732	25.300	0	182	182	2	1	-10921639	61753.714	64307	50694	65535	1296828	4671.577	4.800	0.103	2.474
ID249084	249084	113	16039.444	24.089	23.307	0	182	182	2	1	-10921639	47291.619	45350	30944	65535	993124	10435.384	2.000	0.152	1.194
ID249135	249135	94	9405.897	23.534	29.830	0	183	183	2	1	-10921639	39530.190	39537	25672	52680	830134	6603.110	7.600	0.094	1.030
ID249134	249134	122	12470.300	31.154	26.548	0	183	183	2	1	-10921639	56261.905	59143	36107	65535	1181500	9416.926	2.000	0.101	1.096
ID249133	249133	113	17931.252	24.389	23.249	0	183	183	2	1	-10921639	49850.190	49106	27874	65535	1046854	12259.488	4.800	0.176	1.215
ID249132	249132	112	13445.412	30.368	20.957	0	183	183	2	1	-10921639	58392.333	60263	42570	65535	1226239	8052.307	4.800	0.132	1.689
ID249139	249139	121	8756.146	28.136	44.204	0	183	183	2	1	-10921639	34143.286	35890	24480	41667	717009	5285.257	7.600	0.117	1.349
ID249138	249138	114	11161.484	45.645	41.915	0	183	183	2	1	-10921639	45556.714	45639	33291	57844	956691	6542.466	7.600	0.116	1.453
ID249137	249137	110	12451.608	39.614	34.502	0	183	183	2	1	-10921639	48115.238	47011	35313	63368	1010420	7241.335	4.800	0.133	1.561
ID249136	249136	119	7674.766	34.733	30.877	0	183	183	2	1	-10921639	44387.524	45712	33002	59830	932138	6649.601	3.200	0.054	0.688
ID249143	249143	None	10234.484	2.388	69.976	0	183	183	2	1	-10921639	28421.238	28055	19209	38057	596846	5743.530	6.102	0.183	1.531
ID249142	249142	108	24034.283	28.566	62.229	0	183	183	2	1	-10921639	52917.714	54666	28705	65535	1111272	12203.683	4.800	0.260	1.791
ID249141	249141	120	9991.303	35.956	53.188	0	183	183	2	1	-10921639	47896.857	46578	37407	59288	1005834	6000.171	2.000	0.096	1.402
ID249140	249140	116	10225.610	38.127	46.498	0	183	183	2	1	-10921639	46805.238	48167	32568	62790	982910	8001.020	7.600	0.092	0.990
ID249144	249144	117	10634.083	61.000	75.000	0	183	183	2	1	-10921639	31077.095	33435	21100	40259	652619	6101.330	4.800	0.207	1.746
ID249121	249121	117	10191.138	62.000	75.000	0	184	184	2	1	-10921639	33281.571	32785	25780	44159	698913	4911.106	4.800	0.184	2.108
ID249120	249120	123	8582.545	51.000	75.000	0	184	184	2	1	-10921639	18347.905	17945	11208	33327	385306	5667.756	2.000	0.253	1.308
ID249111	249111	112	13371.187	30.865	21.060	0	184	184	2	1	-10921639	59864.143	65535	41198	65535	1257147	8061.792	4.800	0.128	1.686
ID249115	249115	110	10070.530	39.347	34.424	0	184	184	2	1	-10921639	45959.095	44953	34771	58241	965141	5838.197	4.800	0.122	1.711
ID249114	249114	94	8919.934	23.289	30.608	0	184	184	2	1	-10921639	34294.619	37623	20761	47120	720187	7734.317	3.200	0.113	0.900
ID249113	249113	122	11066.086	31.017	25.657	0	184	184	2	1	-10921639	56614.381	61671	35349	65535	1188902	10048.556	7.600	0.076	0.800
ID249112	249112	113	18331.215	24.269	23.771	0	184	184	2	1	-10921639	53995.762	55822	31991	65535	1133911	11382.530	4.800	0.181	1.453
ID249119	249119	108	21134.133	28.584	62.451	0	184	184	2	1	-10921639	50862.810	50008	32929	65535	1068119	9012.985	4.800	0.260	2.333
ID249118	249118	120	15595.768	35.013	53.259	0	184	184	2	1	-10921639	52245.190	53186	34843	65535	1097149	7937.440	4.800	0.167	1.888
ID249117	249117	124	10177.461	27.063	46.042	0	184	184	2	1	-10921639	37123.095	36468	28597	49033	779585	5471.783	4.800	0.154	1.808
ID249116	249116	114	12998.196	46.269	41.841	0	184	184	2	1	-10921639	47417.095	47264	33182	62826	995759	8738.268	4.800	0.135	1.288
ID249155	249155	125	9769.834	2.283	70.293	0	185	185	2	1	-10921639	30599.714	29608	18342	42606	642594	6040.444	6.374	0.134	1.201
ID249154	249154	108	22450.080	28.597	62.391	0	185	185	2	1	-10921639	48232.238	47409	32243	65535	1012877	10108.067	4.800	0.260	1.971
ID249153	249153	120	11598.139	36.498	53.369	0	185	185	2	1	-10921639	49516.571	50081	38382	59721	1039848	5653.107	4.800	0.124	1.934
ID249152	249152	116	11135.278	38.242	46.832	0	185	185	2	1	-10921639	42451.571	39393	28127	63549	891483	8428.401	2.000	0.096	0.886
ID249158	249158	128	7467.246	70.000	75.000	0	185	185	2	1	-10921639	21096.476	19353	10870	31666	443026	5703.518	2.000	0.156	0.999
ID249157	249157	117	11669.501	64.000	75.000	0	185	185	2	1	-10921639	33099.286	34265	19412	46506	695085	6402.915	4.800	0.212	1.808
ID249156	249156	123	7505.099	50.000	75.000	0	185	185	2	1	-10921639	18189.048	18523	11107	27261	381970	4857.640	2.000	0.192	1.207
ID249147	249147	122	7746.076	30.259	25.573	0	185	185	2	1	-10921639	51820.476	53655	39429	62754	1088230	7592.340	2.000	0.046	0.605
ID249146	249146	113	15889.866	24.949	23.572	0	185	185	2	1	-10921639	52119.810	51489	35132	65535	1094516	10399.932	2.000	0.133	1.179
ID249145	249145	112	14309.924	30.628	21.048	0	185	185	2	1	-10921639	58715.714	65535	41812	65535	1233030	9200.319	4.800	0.132	1.488
ID249151	249151	124	10124.492	26.930	45.875	0	185	185	2	1	-10921639	37439.619	38057	28705	45459	786232	5295.970	4.800	0.164	1.991
ID249150	249150	114	12789.914	46.648	41.608	0	185	185	2	1	-10921639	46170.571	44195	31377	62863	969582	9456.023	2.000	0.104	0.921
ID249149	249149	119	7187.318	34.965	30.156	0	185	185	2	1	-10921639	44468.429	44412	35204	53114	933837	4989.473	4.800	0.074	1.235
ID249148	249148	94	9537.220	23.500	29.871	0	185	185	2	1	-10921639	39334.333	40548	26105	48239	826021	7054.406	4.800	0.132	1.301
ID249159	249159	112	13835.556	30.873	20.757	0	186	186	2	1	-10921639	59482.524	64596	44014	65535	1249133	7962.382	4.800	0.129	1.704
ID249163	249163	119	8341.161	35.888	29.936	0	186	186	2	1	-10921639	44406.571	44087	35963	51200	932538	5039.610	4.800	0.092	1.490
ID249162	249162	127	15216.662	46.590	29.431	0	186	186	2	1	-10921639	44600.810	43220	33002	61454	936617	8408.629	4.800	0.167	1.517
ID249161	249161	122	8456.978	30.226	25.218	0	186	186	2	1	-10921639	56034.905	58674	36793	65535	1176733	8422.927	2.000	0.046	0.585
ID249160	249160	113	16862.736	24.306	23.090	0	186	186	2	1	-10921639	50722.048	48600	32605	65535	1065163	11413.274	4.800	0.163	1.246
ID249167	249167	124	12397.898	27.000	46.000	0	186	186	2	1	-10921639	40001.286	40115	23903	54233	840027	8298.478	7.600	0.167	1.381
ID249166	249166	114	15846.991	46.308	41.072	0	186	186	2	1	-10921639	54755.619	53077	37479	65535	1149868	9075.108	4.800	0.174	1.786
ID249165	249165	None	9972.056	40.155	33.972	0	186	186	2	1	-10921639	40266.238	40079	28922	57627	845591	6431.243	7.600	0.110	1.242
ID249164	249164	94	8517.451	23.207	30.533	0	186	186	2	1	-10921639	36976.905	37190	24878	46903	776515	6050.674	4.800	0.129	1.396
ID249171	249171	108	21345.229	28.410	62.297	0	186	186	2	1	-10921639	45677.190	48817	24986	65535	959221	12253.314	4.800	0.247	1.475
ID249170	249170	120	11186.256	36.679	52.883	0	186	186	2	1	-10921639	45823.286	46145	29138	65535	962289	8671.354	4.800	0.089	0.868
ID249169	249169	129	10045.361	34.065	52.638	0	186	186	2	1	-10921639	45489.762	47264	30149	56688	955285	6700.872	4.800	0.112	1.369
ID249168	249168	116	7041.685	38.192	46.866	0	186	186	2	1	-10921639	40176.714	40801	31557	49358	843711	4222.094	4.800	0.079	1.387
ID249175	249175	117	9316.170	63.000	75.000	0	186	186	2	1	-10921639	28370.762	27549	19570	37010	595786	5144.040	6.308	0.165	1.560
ID249174	249174	123	9001.057	50.000	75.000	0	186	186	2	1	-10921639	21158.667	22964	11174	32316	444332	5413.782	6.109	0.242	1.524
ID249173	249173	125	8114.602	1.835	70.061	0	186	186	2	1	-10921639	29676.333	28344	19931	48925	623203	7074.126	4.800	0.098	0.748
ID249172	249172	None	8007.928	0.000	68.000	0	186	186	2	1	-10921639	29350.381	30077	18872	41306	616358	6616.081	7.600	0.125	0.984
ID249177	249177	128	7209.857	70.000	75.000	0	186	186	2	1	-10921639	21357.095	21953	13301	32460	448499	5048.144	6.301	0.177	1.271
ID249176	249176	130	7330.153	67.000	75.000	0	186	186	2	1	-10921639	22141.429	21953	10904	34193	464970	6812.465	2.000	0.095	0.565
ID249216	249216	130	10592.826	67.000	75.000	0	187	187	2	1	-10921639	24390.905	25455	10971	38021	512209	7616.674	2.000	0.209	1.107
ID249203	249203	112	14358.072	30.599	20.868	0	187	187	2	1	-10921639	58443.952	61599	35349	65535	1227323	8540.405	4.800	0.135	1.626
ID249207	249207	94	11014.664	23.813	30.566	0	187	187	2	1	-10921639	40372.810	41956	27874	52861	847829	7553.322	7.600	0.131	1.236
ID249206	249206	127	16926.322	46.855	28.858	0	187	187	2	1	-10921639	48775.619	45531	34121	65535	1024288	9373.208	7.600	0.165	1.475
ID249205	249205	122	9838.098	30.555	26.949	0	187	187	2	1	-10921639	53019.048	52644	40115	65535	1113400	7877.988	2.000	0.078	0.969
ID249204	249204	113	18090.750	24.086	23.253	0	187	187	2	1	-10921639	53963.048	56147	40043	65535	1133224	9610.227	4.800	0.178	1.699
ID249211	249211	129	12929.148	35.315	52.010	0	187	187	2	1	-10921639	52020.000	51886	31810	65535	1092420	8446.824	4.800	0.133	1.443
ID249210	249210	124	14316.915	26.867	46.317	0	187	187	2	1	-10921639	41395.857	41126	29896	63440	869313	8053.717	7.600	0.162	1.430
ID249209	249209	None	7471.097	40.545	45.524	0	187	187	2	1	-10921639	43357.571	43256	29896	57627	910509	7644.133	6.390	0.057	0.612
ID249208	249208	114	16389.719	45.846	41.588	0	187	187	2	1	-10921639	54415.190	55533	34879	65535	1142719	9449.725	4.800	0.165	1.634
ID249215	249215	123	9783.295	50.000	75.000	0	187	187	2	1	-10921639	21486.571	20653	12930	35746	451218	5950.836	2.000	0.219	1.298
ID249214	249214	125	10105.518	2.933	70.399	0	187	187	2	1	-10921639	30972.762	29427	21122	45712	650428	6947.559	6.335	0.139	1.091
ID249213	249213	108	22658.705	28.708	62.501	0	187	187	2	1	-10921639	47016.714	46325	24769	65535	987351	14664.944	2.000	0.225	1.177
ID249212	249212	120	10907.056	37.650	53.830	0	187	187	2	1	-10921639	44248.190	41920	26069	62393	929212	10197.051	2.000	0.086	0.691
ID249187	249187	123	7291.480	49.000	75.000	0	188	188	2	1	-10921639	17114.000	17042	10904	30113	359394	4053.394	2.000	0.209	1.460
ID249186	249186	125	8944.706	1.909	69.627	0	188	188	2	1	-10921639	31603.714	30763	22892	41992	663678	5616.354	6.282	0.128	1.275
ID249185	249185	108	23663.824	28.988	62.422	0	188	188	2	1	-10921639	49456.476	47120	29066	65535	1038586	11780.540	4.800	0.269	1.780
ID249184	249184	120	14812.126	37.494	53.146	0	188	188	2	1	-10921639	49152.048	49539	39248	61924	1032193	6991.350	4.800	0.150	1.838
ID249189	249189	None	8705.912	64.000	75.000	0	188	188	2	1	-10921639	32402.762	33218	25456	40476	680458	4496.237	4.800	0.168	2.077
ID249188	249188	None	7323.910	56.000	75.000	0	188	188	2	1	-10921639	20221.000	18414	12289	39212	424641	6716.024	7.600	0.106	0.579
ID249179	249179	113	15731.770	24.502	23.334	0	188	188	2	1	-10921639	51590.286	49792	37335	65535	1083396	8832.588	3.200	0.139	1.424
ID249178	249178	112	14660.759	31.031	21.235	0	188	188	2	1	-10921639	56889.429	57916	43762	65535	1194678	7292.071	4.800	0.147	2.000
ID249183	249183	124	13589.221	26.835	46.796	0	188	188	2	1	-10921639	43374.714	41884	34302	57663	910869	7887.277	4.800	0.148	1.416
ID249182	249182	114	11982.810	45.674	41.474	0	188	188	2	1	-10921639	46340.857	44303	35096	60082	973158	7087.547	4.800	0.123	1.432
ID249181	249181	126	8593.068	39.338	33.431	0	188	188	2	1	-10921639	41000.429	41415	28127	53294	861009	6605.627	7.600	0.094	1.069
ID249180	249180	127	22578.551	46.864	29.072	0	188	188	2	1	-10921639	53945.857	52789	41306	65535	1132863	9379.330	4.800	0.234	2.185
ID249191	249191	113	17206.525	24.373	23.579	0	189	189	2	1	-10921639	50995.381	50117	29716	65535	1070903	10569.684	4.800	0.181	1.476
ID249190	249190	112	14158.575	31.044	21.676	0	189	189	2	1	-10921639	60873.476	65535	41487	65535	1278343	6525.228	4.800	0.136	2.241
ID249195	249195	None	7269.821	33.748	31.023	0	189	189	2	1	-10921639	43238.905	42751	28380	53908	908017	6821.297	2.000	0.075	0.889
ID249194	249194	94	7337.718	25.749	31.041	0	189	189	2	1	-10921639	35640.952	37298	22133	44051	748460	5779.958	3.200	0.077	0.879
ID249193	249193	127	21673.463	47.211	29.170	0	189	189	2	1	-10921639	56831.048	58566	41704	65535	1193452	8153.207	4.800	0.239	2.688
ID249192	249192	None	8260.192	31.391	28.646	0	189	189	2	1	-10921639	46062.190	45856	32532	61166	967306	7981.037	3.200	0.069	0.745
ID249199	249199	120	12874.739	36.998	52.389	0	189	189	2	1	-10921639	51110.429	50983	39068	61563	1073319	6213.587	4.800	0.150	2.145
ID249198	249198	124	14915.473	27.013	46.337	0	189	189	2	1	-10921639	43049.905	41704	32893	57410	904048	6741.082	4.800	0.192	2.060
ID249197	249197	114	12354.022	46.471	41.015	0	189	189	2	1	-10921639	46562.524	46361	34627	59541	977813	6442.670	4.800	0.146	1.837
ID249196	249196	126	7018.613	39.670	32.228	0	189	189	2	1	-10921639	39413.381	41018	28633	49214	827681	5882.261	4.800	0.081	0.999
ID249202	249202	None	9645.157	54.000	75.000	0	189	189	2	1	-10921639	25894.619	25527	15934	36107	543787	5676.265	4.800	0.192	1.470
ID249201	249201	125	10193.843	3.195	70.428	0	189	189	2	1	-10921639	31946.000	32171	22422	44159	670866	5366.127	4.800	0.187	1.877
ID249200	249200	108	22895.035	28.957	61.901	0	189	189	2	1	-10921639	51543.857	52247	35204	65535	1082421	10612.399	4.800	0.250	1.941
ID249219	249219	113	15520.697	24.892	23.372	0	190	190	2	1	-10921639	51994.190	51092	36143	65535	1091878	8987.233	4.800	0.156	1.560
ID249218	249218	112	15568.188	31.108	21.322	0	190	190	2	1	-10921639	56005.714	58385	37082	65535	1176120	9874.140	4.800	0.140	1.392
ID249217	249217	None	7921.900	57.875	18.317	0	190	190	2	1	-10921639	21792.952	23253	9351	30980	457652	5988.869	4.800	0.181	1.116
ID249223	249223	114	13538.004	45.340	41.466	0	190	190	2	1	-10921639	47843.524	46578	30005	61779	1004714	7695.216	4.800	0.148	1.601
ID249222	249222	94	7403.532	24.436	30.522	0	190	190	2	1	-10921639	35467.286	35493	24119	52861	744813	7314.552	3.200	0.093	0.827
ID249221	249221	127	20212.305	47.489	28.748	0	190	190	2	1	-10921639	56700.429	62790	35132	65535	1190709	10338.928	4.800	0.208	1.889
ID249220	249220	134	10822.160	16.154	27.647	0	190	190	2	1	-10921639	28579.476	28488	17512	42065	600169	6983.855	2.000	0.145	1.037
ID249227	249227	125	8967.731	2.255	70.387	0	190	190	2	1	-10921639	34169.143	33616	24516	41956	717552	5865.339	6.364	0.112	1.170
ID249226	249226	108	23051.900	28.520	61.713	0	190	190	2	1	-10921639	46977.095	47120	29066	65535	986519	11974.917	4.800	0.266	1.650
ID249225	249225	120	12371.208	37.090	52.745	0	190	190	2	1	-10921639	48278.571	49142	38923	59577	1013850	6671.927	4.800	0.117	1.517
ID249224	249224	131	10387.210	28.698	44.849	0	190	190	2	1	-10921639	41741.476	41018	28885	60660	876571	7083.792	7.600	0.102	1.095
ID249229	249229	None	8719.571	66.000	75.000	0	190	190	2	1	-10921639	29090.619	27369	22687	38201	610903	4943.620	4.800	0.192	1.899
ID249228	249228	None	9091.321	51.000	75.000	0	190	190	2	1	-10921639	24554.619	24625	14584	36829	515647	5497.641	4.800	0.196	1.464
ID249259	249259	None	8668.770	30.915	26.661	0	191	191	2	1	-10921639	50496.667	50767	40873	62718	1060430	6910.916	4.800	0.070	0.955
ID249258	249258	113	15578.605	24.995	23.615	0	191	191	2	1	-10921639	52030.333	53222	37371	65535	1092637	7787.711	4.800	0.161	1.856
ID249257	249257	112	15042.897	31.076	21.333	0	191	191	2	1	-10921639	57544.619	64668	39465	65535	1208437	9759.699	4.800	0.134	1.391
ID249263	249263	133	7016.829	34.625	30.979	0	191	191	2	1	-10921639	43897.714	43690	33038	53475	921852	5483.164	4.800	0.071	1.059
ID249262	249262	94	7972.121	24.423	31.110	0	191	191	2	1	-10921639	35159.476	35132	20942	52716	738349	7631.437	2.000	0.085	0.724
ID249261	249261	127	17760.902	47.699	28.902	0	191	191	2	1	-10921639	60680.857	64379	39934	65535	1274298	7022.676	4.800	0.196	2.830
ID249260	249260	134	10634.266	16.643	27.863	0	191	191	2	1	-10921639	32984.524	33291	20617	44195	692675	6767.765	2.000	0.128	1.109
ID249267	249267	108	21944.094	28.968	61.779	0	191	191	2	1	-10921639	48909.571	45423	34446	65535	1027101	10144.400	4.800	0.241	1.874
ID249266	249266	120	11709.384	37.280	53.074	0	191	191	2	1	-10921639	49886.333	49467	34518	61166	1047613	7080.368	4.800	0.119	1.502
ID249265	249265	131	14254.069	27.064	45.886	0	191	191	2	1	-10921639	42718.048	41379	29752	62501	897079	7833.662	7.600	0.161	1.510
ID249264	249264	114	10657.971	44.499	41.586	0	191	191	2	1	-10921639	47645.857	48781	32280	57952	1000563	6237.962	4.800	0.120	1.641
ID249269	249269	132	7070.598	68.000	75.000	0	191	191	2	1	-10921639	24132.762	23936	17042	31846	506788	4665.090	4.800	0.192	1.670
ID249268	249268	125	9991.687	2.045	70.750	0	191	191	2	1	-10921639	33464.333	31124	23325	46975	702751	6815.787	2.000	0.106	0.937
ID249231	249231	113	11015.256	25.234	23.359	0	192	192	2	1	-10921639	45697.714	43870	35674	63079	959652	7800.382	4.800	0.110	1.157
ID249230	249230	112	10769.657	31.264	20.939	0	192	192	2	1	-10921639	51672.714	49972	37732	65535	1085127	7171.656	6.330	0.093	1.222
ID249235	249235	133	9971.874	35.849	30.904	0	192	192	2	1	-10921639	43909.667	42534	34518	55605	922103	6246.313	7.600	0.087	1.125
ID249234	249234	94	7461.633	24.168	31.288	0	192	192	2	1	-10921639	36839.476	36324	23180	48456	773629	5727.809	7.600	0.115	1.324
ID249233	249233	127	18664.439	47.487	29.257	0	192	192	2	1	-10921639	61177.810	65535	41126	65535	1284734	7723.755	4.800	0.213	2.783
ID249232	249232	134	10105.309	16.204	27.723	0	192	192	2	1	-10921639	32183.333	30438	21267	47445	675850	6303.984	4.800	0.155	1.367
ID249239	249239	108	24813.396	28.868	61.953	0	192	192	2	1	-10921639	50360.857	48528	35024	65535	1057578	11460.153	4.800	0.267	1.850
ID249238	249238	120	14963.342	36.123	51.485	0	192	192	2	1	-10921639	53619.095	56291	39357	65535	1126001	8029.504	4.800	0.135	1.592
ID249237	249237	131	13452.353	27.443	46.615	0	192	192	2	1	-10921639	39459.762	38418	22314	55027	828655	8603.294	4.800	0.189	1.455
ID249236	249236	114	8810.638	46.230	41.084	0	192	192	2	1	-10921639	37142.048	37732	27838	42895	779983	4780.552	4.800	0.128	1.765
ID249242	249242	132	9833.621	69.000	75.000	0	192	192	2	1	-10921639	25429.143	27188	17758	33507	534012	4834.647	4.800	0.232	1.980
ID249241	249241	None	8198.374	51.000	75.000	0	192	192	2	1	-10921639	26847.190	28416	17217	36251	563791	4825.876	6.033	0.168	1.597
ID249240	249240	None	7724.290	0.000	70.000	0	192	192	2	1	-10921639	32495.476	30944	24341	44303	682405	6103.961	7.600	0.142	1.320
ID249251	249251	120	7893.438	35.014	50.467	0	193	193	2	1	-10921639	47773.095	47372	35818	59721	1003235	6144.850	6.295	0.088	1.253
ID249250	249250	131	12074.089	27.300	46.616	0	193	193	2	1	-10921639	37717.952	35349	28380	56074	792077	7598.345	2.000	0.149	1.286
ID249249	249249	None	7676.777	39.596	33.477	0	193	193	2	1	-10921639	40663.381	40007	28669	50983	853931	6492.502	7.600	0.061	0.715
ID249248	249248	133	7462.036	35.859	30.504	0	193	193	2	1	-10921639	43947.429	44267	37082	51922	922896	4963.728	6.413	0.076	1.244
ID249255	249255	135	8047.793	53.000	75.000	0	193	193	2	1	-10921639	25316.429	25672	18737	31305	531645	3530.526	7.600	0.199	2.379
ID249254	249254	125	8231.406	2.175	70.214	0	193	193	2	1	-10921639	35917.810	35999	26141	46253	754274	5266.224	4.800	0.123	1.490
ID249253	249253	108	24694.301	28.784	61.820	0	193	193	2	1	-10921639	48765.286	51200	30763	65535	1024071	12343.969	4.800	0.264	1.652
ID249252	249252	136	14768.121	37.443	53.650	0	193	193	2	1	-10921639	48448.905	45495	28777	65535	1017427	10441.070	4.800	0.150	1.208
ID249256	249256	132	7026.510	70.000	75.000	0	193	193	2	1	-10921639	18961.238	19281	12323	27116	398186	4681.800	6.138	0.212	1.417
ID249243	249243	137	10867.437	32.346	23.063	0	193	193	2	1	-10921639	53130.619	54197	38634	62574	1115743	7087.582	4.800	0.103	1.401
ID249247	249247	94	8287.993	23.648	30.556	0	193	193	2	1	-10921639	38393.857	38996	30294	45928	806271	4673.671	7.600	0.125	1.824
ID249246	249246	127	17282.842	47.807	29.542	0	193	193	2	1	-10921639	59259.000	65535	37840	65535	1244439	9292.198	4.800	0.180	1.942
ID249245	249245	134	14130.056	16.813	27.918	0	193	193	2	1	-10921639	35487.762	34157	25202	54919	745243	7968.696	2.000	0.159	1.225
ID249244	249244	113	12357.885	25.007	23.674	0	193	193	2	1	-10921639	45644.429	44737	31702	56760	958533	7571.323	3.200	0.129	1.378
ID249282	249282	None	7124.349	50.000	75.000	0	194	194	2	1	-10921639	24502.905	23542	17724	42570	514561	5405.718	4.800	0.157	1.227
ID249280	249280	125	7158.625	2.517	70.752	0	194	194	2	1	-10921639	31836.000	29969	23253	43365	668556	5973.509	2.000	0.094	0.919
ID249271	249271	137	11312.876	32.378	21.571	0	194	194	2	1	-10921639	51309.857	50153	41234	62104	1077507	6656.506	6.182	0.110	1.531
ID249270	249270	113	11362.953	24.601	22.454	0	194	194	2	1	-10921639	40396.857	40656	24408	56147	848334	8864.009	2.000	0.122	0.987
ID249284	249284	135	7235.201	54.000	75.000	0	194	194	2	1	-10921639	23451.333	25275	13470	33363	492478	6043.084	4.800	0.133	0.912
ID249275	249275	94	8147.451	23.694	30.671	0	194	194	2	1	-10921639	36574.667	36215	22675	52319	768068	7235.818	4.800	0.095	0.874
ID249274	249274	127	18200.715	48.405	28.932	0	194	194	2	1	-10921639	63215.381	65535	55605	65535	1327523	3653.806	4.800	0.223	6.319
ID249273	249273	134	12334.229	16.389	27.732	0	194	194	2	1	-10921639	38211.524	39321	20617	46903	802442	6844.928	4.800	0.196	1.830
ID249272	249272	None	10183.062	30.849	26.078	0	194	194	2	1	-10921639	49518.190	49142	34302	64162	1039882	7331.558	7.600	0.083	1.034
ID249279	249279	108	18606.406	29.225	61.968	0	194	194	2	1	-10921639	42434.286	41992	29896	61238	891120	9803.360	4.800	0.212	1.516
ID249277	249277	136	14983.032	37.560	52.749	0	194	194	2	1	-10921639	44999.667	44773	28813	64957	944993	11715.088	2.000	0.130	0.882
ID249276	249276	131	10721.190	27.507	46.891	0	194	194	2	1	-10921639	34681.524	35674	23722	52355	728312	8088.267	7.600	0.101	0.787
ID249299	249299	None	7691.301	27.170	33.214	0	195	195	2	1	-10921639	36220.381	35963	28199	43870	760628	4491.181	2.000	0.097	1.429
ID249298	249298	None	7729.796	36.010	30.841	0	195	195	2	1	-10921639	41241.143	40368	32641	53258	866064	5618.283	2.000	0.073	1.003
ID249297	249297	127	17507.953	48.548	28.744	0	195	195	2	1	-10921639	58277.190	65535	30113	65535	1223821	11220.877	7.600	0.178	1.567
ID249296	249296	134	18097.053	16.384	28.021	0	195	195	2	1	-10921639	42038.857	41018	28597	60263	882816	9434.481	4.800	0.220	1.608
ID249303	249303	108	22594.295	28.853	61.985	0	195	195	2	1	-10921639	43935.286	42606	28055	62393	922641	12089.272	2.000	0.255	1.475
ID249302	249302	136	13406.955	37.212	52.765	0	195	195	2	1	-10921639	44573.238	45062	27008	62140	936038	8878.660	4.800	0.134	1.184
ID249301	249301	131	9032.604	27.605	46.241	0	195	195	2	1	-10921639	36975.238	36721	25925	47950	776480	6196.180	2.000	0.108	1.166
ID249300	249300	138	10047.380	46.133	40.860	0	195	195	2	1	-10921639	36266.857	34590	27838	48167	761604	6171.859	2.000	0.104	1.108
ID249305	249305	135	10161.047	53.000	75.000	0	195	195	2	1	-10921639	31485.905	34374	19606	43112	661204	6263.103	6.376	0.193	1.628
ID249304	249304	125	7582.467	1.935	70.781	0	195	195	2	1	-10921639	32585.619	31738	21014	44014	684298	6502.958	6.384	0.103	0.937
ID249295	249295	113	7497.900	24.833	23.767	0	195	195	2	1	-10921639	41158.571	39393	35385	50803	864330	4906.871	2.000	0.072	1.123
ID249294	249294	137	14628.165	32.234	22.304	0	195	195	2	1	-10921639	55312.714	56399	36937	65535	1161567	8565.994	4.800	0.130	1.483
ID249283	249283	134	21466.992	16.136	28.150	0	196	196	2	1	-10921639	46038.286	44267	29933	65535	966804	10268.164	4.800	0.244	1.756
ID249281	249281	None	9291.069	31.060	26.285	0	196	196	2	1	-10921639	48060.333	47481	36937	61996	1009267	6950.515	2.000	0.064	0.831
ID249287	249287	138	7085.139	46.614	41.488	0	196	196	2	1	-10921639	35297.143	34121	24264	46975	741240	6515.099	2.000	0.072	0.724
ID249286	249286	127	15645.983	48.668	28.962	0	196	196	2	1	-10921639	61915.524	65535	40223	65535	1300226	7359.347	4.800	0.172	2.474
ID249285	249285	None	7280.751	34.072	29.341	0	196	196	2	1	-10921639	44353.238	46145	30041	55569	931418	6899.600	7.600	0.061	0.741
ID249291	249291	None	9243.734	0.000	70.000	0	196	196	2	1	-10921639	35578.476	35782	26791	46181	747148	5464.714	6.317	0.142	1.623
ID249290	249290	108	19813.762	29.121	61.394	0	196	196	2	1	-10921639	43529.571	41740	32316	62718	914121	10166.723	4.800	0.223	1.561
ID249289	249289	136	16293.573	36.980	52.129	0	196	196	2	1	-10921639	53715.333	52933	41595	65535	1128022	8360.163	4.800	0.148	1.661
ID249288	249288	131	10456.075	27.254	45.707	0	196	196	2	1	-10921639	35417.429	36937	19064	47409	743766	7719.395	4.800	0.147	1.179
ID249278	249278	137	10842.737	31.599	21.900	0	196	196	2	1	-10921639	48914.810	49647	32352	65535	1027211	7818.729	6.315	0.093	1.060
ID249293	249293	None	7269.908	62.000	75.000	0	196	196	2	1	-10921639	18415.476	18231	12457	28055	386725	4034.323	4.800	0.265	1.911
ID249292	249292	141	9247.146	50.000	75.000	0	196	196	2	1	-10921639	33363.000	34193	18872	43003	700623	6399.696	4.800	0.161	1.449
ID249315	249315	131	8461.107	27.096	46.561	0	197	197	2	1	-10921639	34308.429	34590	23722	47445	720477	6729.692	7.600	0.090	0.846
ID249314	249314	None	8141.646	39.197	42.938	0	197	197	2	1	-10921639	41122.381	38526	33868	50622	863570	5797.242	4.800	0.076	1.004
ID249313	249313	None	7350.170	30.189	43.006	0	197	197	2	1	-10921639	37071.524	37262	29102	48456	778502	5099.327	4.800	0.097	1.282
ID249312	249312	138	7634.414	46.142	41.222	0	197	197	2	1	-10921639	39827.714	40007	30221	48131	836382	4296.175	4.800	0.119	1.966
ID249319	249319	125	8684.181	2.180	70.418	0	197	197	2	1	-10921639	36182.571	35313	28199	43401	759834	5033.651	4.800	0.128	1.635
ID249318	249318	108	16605.680	29.006	61.332	0	197	197	2	1	-10921639	39948.048	40295	26502	55966	838909	9055.493	7.600	0.209	1.525
ID249317	249317	136	14601.286	36.920	52.631	0	197	197	2	1	-10921639	48436.810	45748	33977	65535	1017173	8842.859	4.800	0.135	1.307
ID249316	249316	None	7596.811	35.218	48.728	0	197	197	2	1	-10921639	44392.762	46470	27874	55497	932248	7599.012	4.800	0.080	0.870
ID249322	249322	140	12247.244	70.000	75.000	0	197	197	2	1	-10921639	30041.238	26972	22711	44448	630866	6869.325	4.800	0.235	1.662
ID249321	249321	None	7726.197	65.000	75.000	0	197	197	2	1	-10921639	21090.857	21050	14010	36829	442908	5575.731	6.373	0.173	1.116
ID249320	249320	141	10566.519	49.000	75.000	0	197	197	2	1	-10921639	35975.286	34265	27042	46253	755481	5378.489	6.281	0.185	2.087
ID249307	249307	None	8299.516	24.632	23.477	0	197	197	2	1	-10921639	43254.429	42967	31269	56183	908343	6033.030	2.000	0.091	1.200
ID249306	249306	137	11566.266	30.945	21.895	0	197	197	2	1	-10921639	48861.429	50514	35782	64451	1026090	7373.423	4.800	0.107	1.279
ID249311	249311	None	11841.586	35.785	31.025	0	197	197	2	1	-10921639	46846.286	47914	35926	56074	983772	6628.552	7.600	0.112	1.419
ID249310	249310	None	7624.071	24.197	30.279	0	197	197	2	1	-10921639	39157.095	39573	27730	53114	822299	5764.489	2.000	0.059	0.763
ID249309	249309	127	14461.103	48.548	29.534	0	197	197	2	1	-10921639	57345.286	65535	35746	65535	1204251	11943.888	4.800	0.127	1.084
ID249308	249308	134	21162.506	16.158	28.055	0	197	197	2	1	-10921639	49239.762	48275	33399	65535	1034035	10370.357	4.800	0.235	1.804
ID249347	249347	134	22462.367	16.193	27.701	0	198	198	2	1	-10921639	52738.857	54558	28885	65535	1107516	12530.980	4.800	0.247	1.665
ID249346	249346	137	10270.554	31.640	22.210	0	198	198	2	1	-10921639	46375.190	43365	34518	63512	973879	8303.412	6.340	0.084	0.862
ID249351	249351	136	13932.300	37.161	52.644	0	198	198	2	1	-10921639	46665.905	45206	28958	63296	979984	9639.240	7.600	0.134	1.141
ID249350	249350	131	8470.478	26.857	46.139	0	198	198	2	1	-10921639	32848.810	31774	21989	43365	689825	5838.669	4.800	0.119	1.194
ID249349	249349	None	9950.214	25.967	32.347	0	198	198	2	1	-10921639	40484.524	40765	27152	53655	850175	7502.341	7.600	0.095	0.936
ID249348	249348	127	15301.402	48.536	29.246	0	198	198	2	1	-10921639	60889.095	65535	40115	65535	1278671	8339.265	4.800	0.158	1.995
ID249355	249355	140	9671.698	70.000	75.000	0	198	198	2	1	-10921639	32065.286	33110	23295	41740	673371	5708.945	4.800	0.183	1.736
ID249354	249354	139	8807.138	51.510	73.846	0	198	198	2	1	-10921639	34471.905	34302	22025	43401	723910	5148.522	7.600	0.157	1.818
ID249353	249353	125	9495.310	0.873	70.676	0	198	198	2	1	-10921639	38777.190	38779	22314	51272	814321	7761.932	6.350	0.123	1.091
ID249352	249352	108	18380.678	29.197	61.284	0	198	198	2	1	-10921639	38854.524	36432	24661	61852	815945	9719.215	7.600	0.221	1.445
ID249363	249363	142	8692.641	69.746	72.286	0	199	199	2	1	-10921639	26502.333	25202	14695	42029	556549	6996.111	2.000	0.140	0.932
ID249362	249362	125	8779.234	2.565	71.145	0	199	199	2	1	-10921639	35565.238	36287	19173	47914	746870	7982.122	2.000	0.101	0.821
ID249361	249361	108	21989.738	29.040	61.744	0	199	199	2	1	-10921639	44593.905	44701	29680	64632	936472	11212.150	4.800	0.255	1.615
ID249360	249360	136	14314.171	37.098	53.105	0	199	199	2	1	-10921639	48548.714	48528	33616	65029	1019523	9592.013	7.600	0.147	1.295
ID249364	249364	139	7320.205	50.394	73.021	0	199	199	2	1	-10921639	27239.905	28019	14081	36468	572038	5530.917	2.000	0.106	0.944
ID249359	249359	131	7062.248	28.304	45.792	0	199	199	2	1	-10921639	34284.286	34121	22603	45567	719970	6405.287	2.000	0.079	0.780
ID249358	249358	127	14349.267	48.608	29.095	0	199	199	2	1	-10921639	62121.857	65535	46506	65535	1304559	6303.555	6.308	0.160	2.718
ID249357	249357	134	21955.961	16.143	27.793	0	199	199	2	1	-10921639	56638.524	60552	38273	65535	1189409	9326.936	4.800	0.255	2.468
ID249356	249356	137	12779.142	30.991	21.923	0	199	199	2	1	-10921639	53098.143	51561	41740	65535	1115061	6829.518	6.316	0.130	1.785
ID249345	249345	139	7270.235	52.030	72.597	0	200	200	2	1	-10921639	29035.095	27730	22711	40332	609737	4914.578	6.417	0.098	1.056
ID249344	249344	142	8103.670	69.016	71.868	0	200	200	2	1	-10921639	28364.476	28055	14479	38490	595654	5017.973	4.800	0.164	1.593
ID249335	249335	137	10792.184	31.358	22.269	0	200	200	2	1	-10921639	48410.857	47300	36468	64343	1016628	7230.290	2.000	0.088	1.079
ID249334	249334	None	7068.944	44.903	15.824	0	200	200	2	1	-10921639	32317.333	32063	23180	41992	678664	4651.991	4.800	0.102	1.290
ID249339	249339	143	7356.724	25.052	31.185	0	200	200	2	1	-10921639	40665.095	41234	30691	49539	853967	5494.771	4.800	0.081	1.112
ID249338	249338	127	16354.905	48.588	29.090	0	200	200	2	1	-10921639	61621.476	65535	42173	65535	1294051	6332.619	4.800	0.182	2.993
ID249337	249337	134	23621.172	16.217	27.803	0	200	200	2	1	-10921639	55666.952	60660	39537	65535	1169006	10654.512	4.800	0.260	2.156
ID249336	249336	None	7337.413	26.063	22.658	0	200	200	2	1	-10921639	43192.619	42462	25780	54269	907045	7083.050	4.800	0.075	0.851
ID249343	249343	125	7169.525	1.010	70.636	0	200	200	2	1	-10921639	37155.714	37948	22711	48131	780270	6005.430	6.305	0.104	1.164
ID249342	249342	108	17779.941	29.060	61.323	0	200	200	2	1	-10921639	42035.524	41162	28849	56219	882746	9381.312	4.800	0.222	1.631
ID249341	249341	136	11765.790	37.249	52.551	0	200	200	2	1	-10921639	45732.238	46434	31269	59938	960377	8117.329	7.600	0.133	1.320
ID249340	249340	None	8013.358	39.590	43.831	0	200	200	2	1	-10921639	45596.286	44520	29463	56580	957522	6684.355	3.200	0.071	0.909
ID249331	249331	125	8797.902	2.115	71.274	0	201	201	2	1	-10921639	36554.000	35746	27297	52211	767634	5712.831	4.800	0.097	1.128
ID249330	249330	108	12282.678	29.479	61.345	0	201	201	2	1	-10921639	36167.048	36901	24011	46434	759508	6883.109	4.800	0.185	1.639
ID249329	249329	136	15258.664	37.396	52.770	0	201	201	2	1	-10921639	52676.857	49719	36649	65535	1106214	9101.932	4.800	0.150	1.506
ID249328	249328	None	8463.672	43.144	41.817	0	201	201	2	1	-10921639	46736.333	47734	30980	55533	981463	6686.246	2.000	0.084	1.083
ID249333	249333	186	9765.900	51.000	75.000	0	201	201	2	1	-10921639	30769.524	30654	19682	42426	646160	6488.468	2.000	0.154	1.264
ID249332	249332	142	9970.120	68.421	72.292	0	201	201	2	1	-10921639	27678.381	29030	16067	40656	581246	6740.040	4.800	0.189	1.307
ID249323	249323	137	9928.043	32.090	22.455	0	201	201	2	1	-10921639	49645.524	49250	37732	65535	1042556	7726.271	7.600	0.094	1.107
ID249327	249327	None	9343.332	35.578	31.641	0	201	201	2	1	-10921639	46008.905	45459	36865	64054	966187	6817.349	2.000	0.081	1.015
ID249326	249326	143	9664.830	25.043	31.264	0	201	201	2	1	-10921639	39488.952	37262	29066	53691	829268	7694.751	7.600	0.086	0.812
ID249325	249325	127	15074.556	49.263	29.104	0	201	201	2	1	-10921639	62795.810	65535	53005	65535	1318712	4618.338	4.800	0.169	3.934
ID249324	249324	134	21157.340	16.245	28.196	0	201	201	2	1	-10921639	58634.810	61346	43256	65535	1231331	8088.575	7.600	0.244	2.840
ID249367	249367	127	17344.771	48.350	29.540	0	202	202	2	1	-10921639	59128.286	65282	39537	65535	1241694	8766.287	4.800	0.176	2.014
ID249366	249366	134	21093.551	16.133	27.491	0	202	202	2	1	-10921639	53811.810	52428	36215	65535	1130048	11320.717	4.800	0.226	1.753
ID249365	249365	137	9324.758	32.000	23.000	0	202	202	2	1	-10921639	47508.190	48997	29824	58205	997672	6716.547	6.366	0.090	1.168
ID249371	249371	108	11883.066	29.507	61.260	0	202	202	2	1	-10921639	31533.381	29969	19100	48131	662201	7900.094	2.000	0.161	1.109
ID249370	249370	136	12728.934	36.913	52.060	0	202	202	2	1	-10921639	44260.524	43401	29824	65246	929471	8035.694	7.600	0.108	1.070
ID249369	249369	None	13373.580	40.655	42.740	0	202	202	2	1	-10921639	48404.048	46759	35890	65535	1016485	7834.221	2.000	0.129	1.411
ID249368	249368	None	7858.862	27.005	32.714	0	202	202	2	1	-10921639	39222.476	39248	23180	49792	823672	6974.914	7.600	0.087	0.904
ID249374	249374	186	9789.839	50.000	75.000	0	202	202	2	1	-10921639	29463.286	28380	23794	40115	618729	5369.718	6.320	0.210	1.906
ID249373	249373	181	8998.381	44.000	75.000	0	202	202	2	1	-10921639	22797.048	22819	14551	32424	478738	5256.247	3.200	0.208	1.494
ID249372	249372	142	7449.129	67.096	73.115	0	202	202	2	1	-10921639	24504.429	24372	14118	32207	514593	4736.574	2.000	0.167	1.484
ID249411	249411	178	7369.398	63.000	75.000	0	203	203	2	1	-10921639	19432.905	20292	13470	29066	408091	4523.028	7.600	0.161	1.192
ID249410	249410	181	9091.353	43.000	75.000	0	203	203	2	1	-10921639	32079.190	31774	22531	41162	673663	5551.578	6.258	0.188	1.828
ID249409	249409	108	9497.196	29.058	60.980	0	203	203	2	1	-10921639	30030.619	29247	22819	40512	630643	5042.392	4.800	0.147	1.522
ID249408	249408	136	9400.642	36.956	52.331	0	203	203	2	1	-10921639	42398.238	42462	33146	53258	890363	4982.716	2.000	0.098	1.525
ID249407	249407	127	14890.908	48.242	29.254	0	203	203	2	1	-10921639	61253.381	61815	49575	65535	1286321	4884.931	4.800	0.156	3.393
ID249406	249406	134	22243.887	16.139	27.817	0	203	203	2	1	-10921639	55710.000	59396	35601	65535	1169910	10835.070	4.800	0.243	2.010
ID249405	249405	137	7531.730	32.025	22.688	0	203	203	2	1	-10921639	44076.381	44376	34374	55136	925604	5404.323	6.361	0.070	1.074
ID249393	249393	178	9609.652	64.000	75.000	0	204	204	2	1	-10921639	23490.714	24336	14821	36468	493305	5679.447	4.800	0.196	1.358
ID249392	249392	None	11486.578	52.000	75.000	0	204	204	2	1	-10921639	36557.000	36901	28452	44520	767697	5121.110	4.800	0.206	2.436
ID249387	249387	137	7733.464	32.276	22.741	0	204	204	2	1	-10921639	45518.857	43906	33218	57410	955896	6623.471	7.600	0.061	0.794
ID249391	249391	108	8072.891	30.000	62.000	0	204	204	2	1	-10921639	26230.714	27044	14659	45025	550845	7539.620	7.600	0.095	0.603
ID249390	249390	None	8205.872	38.977	44.592	0	204	204	2	1	-10921639	47903.667	48059	36396	58132	1005977	6011.589	7.600	0.079	1.172
ID249389	249389	127	11127.143	48.518	29.343	0	204	204	2	1	-10921639	55047.810	56002	40187	65535	1156004	6982.130	4.800	0.111	1.579
ID249388	249388	134	20548.869	16.526	27.895	0	204	204	2	1	-10921639	54530.429	57952	36901	65535	1145139	9856.733	4.800	0.217	1.970
ID249379	249379	None	7117.237	36.278	51.896	0	205	205	2	1	-10921639	37996.524	39104	23108	50008	797927	7099.446	6.396	0.078	0.775
ID249378	249378	144	7360.561	40.601	39.742	0	205	205	2	1	-10921639	47927.810	47806	37696	59071	1006484	5776.860	2.000	0.083	1.267
ID249377	249377	127	12726.704	48.761	28.933	0	205	205	2	1	-10921639	50223.143	49756	39934	65535	1054686	7465.640	4.800	0.119	1.426
ID249376	249376	134	19298.125	16.286	28.107	0	205	205	2	1	-10921639	49489.095	46650	34193	65535	1039271	10185.533	4.800	0.208	1.671
ID249382	249382	None	8646.935	62.000	75.000	0	205	205	2	1	-10921639	19582.905	18992	10567	34121	411241	5850.949	2.000	0.200	1.116
ID249381	249381	183	10848.826	54.000	75.000	0	205	205	2	1	-10921639	37541.714	38996	25997	45603	788376	5721.302	7.600	0.188	2.081
ID249380	249380	None	8105.181	0.000	71.000	0	205	205	2	1	-10921639	33183.714	34049	25311	39104	696858	4478.432	4.800	0.160	2.048
ID249375	249375	137	8319.815	30.677	23.753	0	205	205	2	1	-10921639	46982.048	47986	37010	56544	986623	5554.821	4.800	0.098	1.505
ID249403	249403	144	8675.845	39.471	39.099	0	206	206	2	1	-10921639	47313.952	47372	30402	61129	993593	8422.933	4.000	0.080	0.830
ID249402	249402	127	14340.491	48.096	29.221	0	206	206	2	1	-10921639	49532.000	50153	38851	65535	1040172	7275.718	4.800	0.142	1.696
ID249401	249401	134	12627.405	15.866	27.002	0	206	206	2	1	-10921639	39458.095	38743	26575	53800	828620	8130.957	4.800	0.160	1.342
ID249404	249404	183	11211.043	53.000	75.000	0	206	206	2	1	-10921639	36676.048	37587	27297	56905	770197	6038.254	6.127	0.160	1.676
ID249395	249395	127	13965.440	48.789	29.127	0	207	207	2	1	-10921639	42611.476	43076	29644	59757	894841	8226.132	7.600	0.135	1.234
ID249394	249394	134	16277.027	16.555	27.957	0	207	207	2	1	-10921639	40269.619	39176	23397	65210	845662	10553.388	3.200	0.180	1.165
ID249399	249399	None	9714.393	55.000	75.000	0	207	207	2	1	-10921639	33604.429	32377	25793	40909	705693	5246.770	4.800	0.189	2.040
ID249398	249398	None	7003.488	34.493	50.138	0	207	207	2	1	-10921639	33876.952	33760	21664	52536	711416	6938.278	3.200	0.068	0.621
ID249397	249397	144	7063.054	39.882	39.233	0	207	207	2	1	-10921639	44059.095	44484	33760	57410	925241	6474.642	6.359	0.061	0.784
ID249396	249396	146	8817.103	46.895	38.364	0	207	207	2	1	-10921639	38691.238	39682	21231	50658	812516	7419.820	2.000	0.099	0.937
ID249400	249400	145	8028.318	64.000	75.000	0	207	207	2	1	-10921639	18349.714	18992	8035	29174	385344	5594.199	4.800	0.242	1.277
ID249386	249386	145	8073.864	64.000	75.000	0	208	208	2	1	-10921639	17778.524	17981	9520	31485	373349	6242.576	2.000	0.197	0.939
ID249385	249385	146	8357.438	45.766	36.985	0	208	208	2	1	-10921639	40228.333	39393	31557	55461	844795	6025.244	4.800	0.084	1.034
ID249384	249384	127	9146.111	49.270	29.538	0	208	208	2	1	-10921639	38600.048	38382	28813	50044	810601	5836.832	2.000	0.102	1.227
ID249383	249383	134	11123.903	16.114	27.176	0	208	208	2	1	-10921639	33723.810	34554	18053	45856	708200	6980.519	2.000	0.132	1.130
ID249419	249419	134	8143.872	16.708	27.643	0	209	209	2	1	-10921639	31285.762	32749	22531	39176	657001	5251.265	7.600	0.119	1.265
ID249418	249418	None	7150.575	49.826	18.795	0	209	209	2	1	-10921639	32912.286	35349	17656	43798	691158	6610.112	7.600	0.092	0.839
ID249423	249423	145	9096.077	63.000	75.000	0	209	209	2	1	-10921639	18867.190	16789	10769	33724	396211	7015.942	3.200	0.219	0.968
ID249422	249422	147	8530.060	53.583	71.586	0	209	209	2	1	-10921639	29270.571	30221	17367	37118	614682	5222.703	4.800	0.159	1.536
ID249421	249421	None	7606.815	33.123	41.134	0	209	209	2	1	-10921639	38110.143	37226	26322	51994	800313	6714.972	2.000	0.068	0.725
ID249420	249420	127	8470.430	48.910	28.932	0	209	209	2	1	-10921639	39327.381	39248	28019	48203	825875	5454.032	2.000	0.093	1.224
ID249417	249417	145	9478.482	63.000	75.000	0	210	210	2	1	-10921639	19440.667	20328	8372	28813	408254	6223.038	2.000	0.220	1.126
ID249416	249416	147	7374.393	54.318	71.450	0	210	210	2	1	-10921639	23952.476	22783	13973	34265	503002	6102.936	4.800	0.159	1.077
ID249415	249415	None	9591.108	37.026	53.587	0	210	210	2	1	-10921639	35032.381	34229	18559	48853	735680	7684.653	4.800	0.119	0.969
ID249414	249414	None	8246.391	35.779	31.728	0	210	210	2	1	-10921639	42277.810	42787	30871	56110	887834	6595.376	3.200	0.076	0.906
ID249413	249413	127	7388.704	48.808	28.800	0	210	210	2	1	-10921639	37068.000	38129	25058	46398	778428	5141.364	4.800	0.095	1.256
ID249412	249412	134	8278.791	16.187	28.054	0	210	210	2	1	-10921639	30090.667	28597	21736	40945	631904	5185.766	2.000	0.102	1.078
ID249427	249427	None	8414.191	57.097	18.128	0	211	211	2	1	-10921639	21132.714	21592	10471	38057	443787	6659.414	7.600	0.157	0.860
ID249430	249430	145	7267.660	62.000	75.000	0	211	211	2	1	-10921639	18826.905	17512	11445	27008	395365	4462.727	2.000	0.184	1.308
ID249429	249429	147	9652.444	54.730	72.105	0	211	211	2	1	-10921639	25121.762	26322	13251	38959	527557	7188.692	7.600	0.159	0.956
ID249428	249428	None	7058.648	48.190	38.458	0	211	211	2	1	-10921639	38749.667	36540	31594	51814	813743	5973.469	7.600	0.064	0.775
ID249426	249426	147	7665.225	54.373	71.399	0	212	212	2	1	-10921639	22932.905	24155	13756	34915	481591	5739.175	4.800	0.194	1.297
ID249425	249425	None	8353.825	34.089	49.511	0	212	212	2	1	-10921639	34924.048	35349	25491	49467	733405	6695.377	2.000	0.098	0.931
ID249424	249424	None	7266.177	32.703	39.923	0	212	212	2	1	-10921639	36904.714	36107	27188	49683	774999	5194.287	2.000	0.067	0.890
ID249431	249431	None	8063.908	48.028	28.933	0	213	213	2	1	-10921639	35986.476	36179	26250	48311	755716	5802.227	2.000	0.068	0.788
ID249433	249433	148	9687.589	34.780	48.565	0	214	214	2	1	-10921639	39975.571	39429	25564	56002	839487	7432.656	7.600	0.105	1.024
ID249432	249432	None	7893.902	35.345	39.704	0	214	214	2	1	-10921639	42473.857	41523	30294	54811	891951	7502.428	4.800	0.075	0.793
ID249434	249434	148	8855.421	34.980	49.351	0	215	215	2	1	-10921639	38677.381	37912	28127	51164	812225	5831.637	7.600	0.094	1.138
ID249438	249438	148	7582.112	34.283	50.247	0	216	216	2	1	-10921639	35231.810	34735	22675	46217	739868	6613.691	7.600	0.094	0.918
ID249437	249437	None	8604.629	34.039	39.354	0	216	216	2	1	-10921639	40302.333	40440	28380	53222	846349	6699.845	3.200	0.080	0.888
ID249443	249443	None	7575.653	40.429	43.476	0	217	217	2	1	-10921639	44390.952	45567	33977	49611	932210	4224.240	3.200	0.073	1.436
ID249442	249442	None	7681.956	36.072	42.069	0	217	217	2	1	-10921639	44384.143	42823	32316	56977	932067	6160.608	3.200	0.060	0.817
ID249441	249441	None	7056.429	28.700	33.795	0	217	217	2	1	-10921639	35383.190	34663	26972	49394	743047	5750.369	2.000	0.056	0.656
ID249440	249440	None	8230.147	35.991	32.895	0	217	217	2	1	-10921639	43424.810	43762	28597	54233	911921	6275.619	7.600	0.082	1.046
ID249439	249439	None	7872.321	32.602	29.839	0	217	217	2	1	-10921639	41002.095	39248	29138	55316	861044	7325.189	7.600	0.079	0.820
ID249444	249444	148	9922.275	34.553	48.426	0	217	217	2	1	-10921639	41409.667	39501	28849	52861	869603	6003.214	4.800	0.114	1.408
ID249435	249435	None	7083.720	35.828	40.014	0	218	218	2	1	-10921639	41832.524	41234	29969	59793	878483	5980.404	7.600	0.058	0.769
ID249436	249436	148	8497.242	34.583	48.823	0	218	218	2	1	-10921639	39167.429	39465	29210	52066	822516	5532.611	6.347	0.110	1.400
ID249446	249446	148	9837.953	34.272	49.157	0	219	219	2	1	-10921639	35659.810	36504	24228	48853	748856	6968.123	7.600	0.118	1.083
ID249445	249445	149	11233.268	40.260	44.026	0	219	219	2	1	-10921639	46885.714	47300	34410	60768	984600	6556.473	4.800	0.115	1.475
ID249447	249447	None	7880.232	31.945	14.043	0	220	220	2	1	-10921639	25329.762	25455	15815	35457	531925	5701.812	7.600	0.129	1.013
ID249449	249449	149	9533.974	40.061	43.556	0	220	220	2	1	-10921639	44554.286	46036	28560	54774	935640	7507.138	7.600	0.099	1.065
ID249448	249448	None	7359.322	36.034	37.147	0	220	220	2	1	-10921639	41622.810	41884	28344	56580	874079	6549.155	6.403	0.079	0.931
ID249459	249459	None	8492.908	33.585	10.654	0	221	221	2	1	-10921639	25671.905	25600	12926	34157	539110	5276.916	4.800	0.177	1.462
ID249461	249461	148	8495.578	33.877	49.504	0	221	221	2	1	-10921639	35291.952	35529	21772	49214	741131	7470.888	3.200	0.117	0.993
ID249460	249460	149	13635.326	39.878	43.282	0	221	221	2	1	-10921639	48012.095	47950	34518	65535	1008254	8340.332	6.102	0.125	1.278
ID249451	249451	None	7203.648	39.702	32.800	0	222	222	2	1	-10921639	38701.524	40223	30005	50261	812732	5456.799	7.600	0.073	0.966
ID249450	249450	150	7921.767	30.933	28.586	0	222	222	2	1	-10921639	41695.000	42498	31955	54377	875595	6995.670	7.600	0.079	0.869
ID249454	249454	None	7433.131	51.690	60.318	0	222	222	2	1	-10921639	21892.571	21556	14190	34265	459744	5469.175	2.000	0.143	1.001
ID249453	249453	148	9069.604	33.893	48.168	0	222	222	2	1	-10921639	38570.857	37479	28560	45748	809988	5625.830	4.800	0.110	1.360
ID249452	249452	149	12581.191	40.480	43.412	0	222	222	2	1	-10921639	47217.667	46036	32243	64307	991571	8849.495	7.600	0.102	0.991
ID249458	249458	None	7138.136	55.000	75.000	0	223	223	2	1	-10921639	17062.524	16031	12240	25997	358313	3608.056	4.800	0.241	1.836
ID249457	249457	148	11848.682	33.686	48.109	0	223	223	2	1	-10921639	42487.619	43328	29752	51669	892240	6282.208	4.800	0.157	1.833
ID249456	249456	149	14019.099	40.259	43.584	0	223	223	2	1	-10921639	50168.286	49828	37407	64812	1053534	7650.940	4.800	0.133	1.542
ID249455	249455	150	7590.495	29.857	28.155	0	223	223	2	1	-10921639	37673.286	36576	27044	46939	791139	5768.340	2.000	0.081	0.980
ID249466	249466	None	7304.324	32.077	46.412	0	224	224	2	1	-10921639	36206.667	37371	22747	44953	760340	5736.641	2.000	0.081	0.941
ID249465	249465	149	17918.277	40.066	43.355	0	224	224	2	1	-10921639	52236.762	55388	37515	65535	1096972	9720.388	3.200	0.161	1.487
ID249464	249464	151	10089.324	38.209	32.775	0	224	224	2	1	-10921639	42790.286	44376	34590	50189	898596	5223.141	4.800	0.136	1.960
ID249463	249463	149	14268.775	39.620	43.383	0	225	225	2	1	-10921639	51222.238	51886	33868	65535	1075667	9509.898	4.800	0.139	1.315
ID249462	249462	151	9071.811	39.748	33.047	0	225	225	2	1	-10921639	39315.381	38093	28849	48564	825623	5726.571	2.000	0.097	1.219
ID249467	249467	None	8583.104	54.727	23.509	0	226	226	2	1	-10921639	25878.143	24805	17114	40007	543441	6438.954	2.000	0.128	0.910
ID249470	249470	154	7708.460	0.000	69.000	0	226	226	2	1	-10921639	20039.381	22458	12221	28885	420827	5100.613	6.358	0.183	1.218
ID249469	249469	149	15636.667	39.661	43.267	0	226	226	2	1	-10921639	54184.905	55858	31269	65535	1137883	8642.760	4.800	0.161	1.739
ID249468	249468	151	14665.724	39.024	33.391	0	226	226	2	1	-10921639	46406.143	46398	32460	61274	974529	8137.653	3.200	0.153	1.514
ID249475	249475	154	7094.286	0.000	70.000	0	227	227	2	1	-10921639	19037.048	18848	11985	25708	399778	4090.115	4.800	0.211	1.625
ID249474	249474	None	7645.380	31.328	46.947	0	227	227	2	1	-10921639	36746.619	36251	27333	50008	771679	6023.336	4.800	0.095	1.055
ID249473	249473	149	15814.825	39.550	43.060	0	227	227	2	1	-10921639	49521.667	46109	26863	65535	1039955	10704.213	4.800	0.154	1.233
ID249472	249472	151	13639.410	39.583	33.137	0	227	227	2	1	-10921639	46414.810	46578	33146	60227	974711	7326.722	7.600	0.152	1.675
ID249471	249471	152	8196.045	31.693	28.227	0	227	227	2	1	-10921639	39731.476	38671	30510	49900	834361	5100.211	2.000	0.083	1.191
ID249479	249479	None	8694.227	34.156	50.273	0	228	228	2	1	-10921639	30109.619	30907	19317	43942	632302	6981.614	2.000	0.076	0.611
ID249478	249478	149	18699.314	40.166	43.621	0	228	228	2	1	-10921639	50300.714	53077	30655	65535	1056315	11879.312	2.000	0.169	1.225
ID249477	249477	151	20030.141	39.968	33.259	0	228	228	2	1	-10921639	53617.429	53439	35854	65535	1125966	10309.576	4.800	0.207	1.781
ID249476	249476	152	14665.259	32.236	28.153	0	228	228	2	1	-10921639	45745.905	44989	30041	59143	960664	7648.912	4.800	0.162	1.665
ID249483	249483	149	16303.438	40.190	43.221	0	229	229	2	1	-10921639	52566.762	52030	39898	65535	1103902	7686.226	4.800	0.157	1.851
ID249482	249482	151	16385.426	40.167	32.741	0	229	229	2	1	-10921639	51846.429	49900	35493	65535	1088775	9307.822	2.000	0.149	1.444
ID249481	249481	152	8564.266	33.481	27.863	0	229	229	2	1	-10921639	41751.762	42895	24516	53475	876787	7776.908	7.600	0.112	1.078
ID249480	249480	None	9594.664	31.516	26.778	0	229	229	2	1	-10921639	43092.905	44303	31846	53475	904951	5636.515	4.800	0.126	1.716
ID249486	249486	149	10971.843	39.700	44.236	0	230	230	2	1	-10921639	47334.619	47264	34338	59180	994027	6621.030	6.269	0.108	1.394
ID249485	249485	151	17353.869	40.103	32.408	0	230	230	2	1	-10921639	51940.952	50297	37912	65535	1090760	9164.692	4.800	0.174	1.682
ID249484	249484	152	11234.259	33.294	28.125	0	230	230	2	1	-10921639	42155.667	42245	28344	57121	885269	7986.382	7.600	0.119	1.126
ID249490	249490	None	7301.864	30.039	48.255	0	231	231	2	1	-10921639	37224.524	35638	29030	46650	781715	5044.018	6.361	0.090	1.214
ID249489	249489	149	11444.520	39.706	44.133	0	231	231	2	1	-10921639	44366.952	46073	30294	57338	931706	7071.884	2.000	0.128	1.428
ID249488	249488	151	18260.000	39.914	32.349	0	231	231	2	1	-10921639	54922.524	57158	39429	65535	1153373	9553.019	4.800	0.180	1.757
ID249487	249487	152	9323.378	32.409	26.745	0	231	231	2	1	-10921639	44258.667	44845	33110	52825	929432	6299.527	7.600	0.094	1.210
ID249491	249491	152	7273.821	31.685	26.926	0	232	232	2	1	-10921639	41591.905	43184	30438	51994	873430	5724.665	4.800	0.087	1.164
ID249494	249494	149	10879.943	39.628	44.238	0	232	232	2	1	-10921639	45573.905	44917	35096	60118	957052	6503.577	4.800	0.114	1.434
ID249493	249493	151	16430.684	40.047	31.352	0	232	232	2	1	-10921639	52112.952	50875	34952	65535	1094372	10147.432	7.600	0.157	1.392
ID249492	249492	153	7462.872	35.503	27.939	0	232	232	2	1	-10921639	43870.095	44701	32243	51561	921272	5254.544	7.600	0.082	1.265
ID249499	249499	155	8271.540	33.816	26.480	0	233	233	2	1	-10921639	41311.714	42426	28669	54486	867546	6163.988	7.600	0.090	1.108
ID249502	249502	149	11809.783	40.399	43.486	0	233	233	2	1	-10921639	44635.190	45567	32713	59107	937339	7168.294	4.800	0.129	1.422
ID249501	249501	151	15180.821	40.452	31.527	0	233	233	2	1	-10921639	49294.857	48131	28922	65535	1035192	10436.603	2.000	0.119	1.002
ID249500	249500	153	8339.790	36.666	28.618	0	233	233	2	1	-10921639	42644.190	42931	31016	58674	895528	7615.134	7.600	0.066	0.695
ID249498	249498	None	7716.632	42.020	37.768	0	234	234	2	1	-10921639	38249.238	37623	29788	52716	803234	6065.773	2.000	0.064	0.757
ID249497	249497	151	15405.513	40.224	31.492	0	234	234	2	1	-10921639	50532.810	48817	35349	65535	1061189	9305.161	7.600	0.148	1.402
ID249496	249496	155	11301.005	34.281	26.327	0	234	234	2	1	-10921639	46719.143	45820	33652	58927	981102	6773.539	7.600	0.130	1.582
ID249495	249495	None	9179.461	30.172	24.621	0	234	234	2	1	-10921639	39881.048	40476	24769	55424	837502	7201.572	2.000	0.099	0.997
ID249503	249503	155	8804.190	35.007	26.541	0	235	235	2	1	-10921639	40200.857	38671	27152	55280	844218	7549.622	2.000	0.083	0.812
ID249505	249505	None	9597.225	40.158	44.204	0	235	235	2	1	-10921639	41750.048	42534	27116	56869	876751	7386.946	2.000	0.093	0.963
ID249504	249504	151	15937.441	40.496	30.733	0	235	235	2	1	-10921639	55178.619	54991	41595	65535	1158751	7780.608	4.800	0.159	1.945
ID249507	249507	151	15082.441	40.630	31.148	0	236	236	2	1	-10921639	56095.095	57808	40584	65535	1177997	7711.693	4.800	0.146	1.856
ID249506	249506	None	8757.723	33.053	25.591	0	236	236	2	1	-10921639	42453.143	41090	30871	56074	891516	7382.272	4.800	0.100	1.044
ID249515	249515	156	8080.057	30.693	22.345	0	237	237	2	1	-10921639	41239.381	40765	23758	52030	866027	7398.069	2.000	0.091	0.932
ID249518	249518	None	9308.446	0.000	70.000	0	237	237	2	1	-10921639	19834.095	20292	11816	27297	416516	4730.773	4.800	0.309	1.981
ID249517	249517	151	13908.003	41.713	30.906	0	237	237	2	1	-10921639	51409.714	54486	27044	65535	1079604	10326.456	7.600	0.124	1.098
ID249516	249516	157	9325.641	37.124	27.489	0	237	237	2	1	-10921639	41132.667	41848	22025	57808	863786	8647.210	7.600	0.082	0.723
ID249522	249522	None	7400.061	38.205	42.809	0	238	238	2	1	-10921639	42116.190	44845	31666	51741	884440	6135.427	7.600	0.077	0.981
ID249521	249521	151	15053.796	41.267	30.701	0	238	238	2	1	-10921639	54755.476	54088	39212	65535	1149865	7141.386	4.800	0.137	1.850
ID249520	249520	157	8378.720	36.790	27.337	0	238	238	2	1	-10921639	42473.905	41415	26647	56038	891952	7940.427	4.800	0.090	0.879
ID249519	249519	156	7013.407	30.292	23.230	0	238	238	2	1	-10921639	36366.619	36829	25166	43581	763699	4943.337	6.366	0.104	1.391
ID249511	249511	None	7560.480	43.346	36.740	0	239	239	2	1	-10921639	37805.762	38093	23072	50442	793921	7180.817	2.000	0.073	0.714
ID249510	249510	151	12023.777	41.169	32.106	0	239	239	2	1	-10921639	51060.571	49647	41704	65535	1072272	6682.743	4.800	0.114	1.560
ID249509	249509	None	8345.590	38.540	28.383	0	239	239	2	1	-10921639	45463.714	45314	33904	56724	954738	7401.146	7.600	0.081	0.923
ID249508	249508	211	10893.740	31.779	24.688	0	239	239	2	1	-10921639	43383.333	41920	32749	55822	911050	6749.878	6.395	0.125	1.424
ID249514	249514	158	7725.340	63.000	75.000	0	239	239	2	1	-10921639	16505.952	17187	8305	34193	346625	6178.101	7.600	0.233	1.008
ID249513	249513	None	9718.010	28.087	47.593	0	239	239	2	1	-10921639	32745.476	31882	21881	46253	687655	6428.750	4.800	0.122	1.109
ID249512	249512	212	10585.836	38.987	44.848	0	239	239	2	1	-10921639	39368.667	37046	29138	50153	826742	7205.592	6.378	0.111	1.096
ID249539	249539	None	9420.145	54.000	75.000	0	240	240	2	1	-10921639	19989.095	18162	13774	29174	419771	4996.226	7.600	0.268	1.693
ID249538	249538	212	8015.102	38.041	45.054	0	240	240	2	1	-10921639	39442.524	39790	29247	50369	828293	5161.050	7.600	0.081	1.149
ID249537	249537	151	14350.025	40.502	30.634	0	240	240	2	1	-10921639	54040.333	52139	39501	65535	1134847	7954.939	7.600	0.130	1.558
ID249536	249536	211	8227.536	32.061	24.688	0	240	240	2	1	-10921639	43785.619	43437	30185	53727	919498	5711.033	6.256	0.084	1.187
ID249540	249540	158	7846.487	62.000	75.000	0	240	240	2	1	-10921639	20364.667	21371	13865	26141	427658	3665.162	4.800	0.270	2.362
ID249523	249523	159	8871.224	29.874	22.947	0	241	241	2	1	-10921639	42399.952	43256	30763	53222	890399	5945.512	7.600	0.099	1.287
ID249526	249526	158	9153.310	63.000	75.000	0	241	241	2	1	-10921639	20260.238	19786	11373	30113	425465	4744.471	4.800	0.249	1.702
ID249525	249525	None	7514.767	38.402	41.455	0	241	241	2	1	-10921639	40027.143	38418	30835	49972	840570	5990.534	2.000	0.079	0.980
ID249524	249524	151	10367.161	40.282	29.070	0	241	241	2	1	-10921639	48404.190	47734	32063	62610	1016488	8324.198	2.000	0.083	0.889
ID249535	249535	158	7289.870	63.000	75.000	0	242	242	2	1	-10921639	21742.333	21772	14623	25925	456589	3305.157	4.800	0.260	2.712
ID249534	249534	160	10972.244	40.758	31.079	0	242	242	2	1	-10921639	52525.476	53619	36143	65535	1103035	7543.113	6.316	0.095	1.213
ID249533	249533	161	7533.514	34.435	26.374	0	242	242	2	1	-10921639	43149.524	43473	31196	54486	906140	6195.118	2.000	0.077	0.990
ID249532	249532	159	7243.736	30.148	23.242	0	242	242	2	1	-10921639	40721.714	39934	28958	51200	855156	5816.099	4.800	0.085	1.097
ID249543	249543	159	7423.771	31.281	23.704	0	243	243	2	1	-10921639	43522.714	43581	35349	51055	913977	4377.043	7.600	0.085	1.561
ID249542	249542	None	7048.875	33.883	9.608	0	243	243	2	1	-10921639	22090.143	22819	10037	32099	463893	4952.035	3.200	0.128	1.010
ID249541	249541	None	7449.674	33.000	0.000	0	243	243	2	1	-10921639	15079.810	15733	5704	24697	316676	5510.397	2.000	0.267	1.152
ID249547	249547	None	7688.172	0.000	70.000	0	243	243	2	1	-10921639	17537.571	18450	12023	27549	368289	4556.961	4.800	0.235	1.466
ID249546	249546	None	9956.185	38.987	45.988	0	243	243	2	1	-10921639	38966.381	39862	28813	50911	818294	6353.626	7.600	0.115	1.265
ID249545	249545	160	13857.022	41.310	30.346	0	243	243	2	1	-10921639	53717.095	53800	39140	65535	1128059	7983.045	4.800	0.127	1.521
ID249544	249544	161	9933.369	33.562	26.042	0	243	243	2	1	-10921639	43230.333	42859	29644	58638	907837	7970.551	7.600	0.074	0.748
ID249548	249548	158	10219.907	63.000	75.000	0	243	243	2	1	-10921639	24510.381	24308	16982	32460	514718	4778.290	6.076	0.273	2.197
ID249554	249554	158	9350.499	63.000	75.000	0	244	244	2	1	-10921639	19849.571	18523	12120	31774	416841	6440.062	4.800	0.304	1.437
ID249553	249553	162	7849.740	26.637	51.032	0	244	244	2	1	-10921639	28968.000	27369	20545	40837	608328	5411.728	7.600	0.105	1.018
ID249552	249552	163	7269.222	38.205	42.715	0	244	244	2	1	-10921639	41743.143	40079	35638	54558	876606	5263.955	6.190	0.086	1.260
ID249551	249551	160	11110.999	40.194	30.767	0	244	244	2	1	-10921639	54336.095	57519	37840	62429	1141058	6875.800	6.294	0.116	1.648
ID249550	249550	161	8785.510	35.216	27.013	0	244	244	2	1	-10921639	40873.143	42390	30907	57483	858336	6599.451	2.000	0.075	0.861
ID249549	249549	164	13236.592	29.167	22.304	0	244	244	2	1	-10921639	41767.143	41667	25744	54847	877110	9024.212	3.200	0.140	1.134
ID249531	249531	158	10217.568	64.000	75.000	0	245	245	2	1	-10921639	17838.810	15923	9520	30221	374615	5820.091	4.800	0.337	1.545
ID249530	249530	162	13847.056	27.135	51.690	0	245	245	2	1	-10921639	34765.857	36721	17728	47806	730083	9272.597	4.800	0.193	1.211
ID249529	249529	163	7298.998	38.108	44.570	0	245	245	2	1	-10921639	36027.857	36757	25455	46109	756585	6428.787	6.337	0.083	0.855
ID249528	249528	160	12332.325	41.217	30.010	0	245	245	2	1	-10921639	55929.952	57483	43978	65535	1174529	6657.287	4.800	0.113	1.712
ID249527	249527	164	15187.088	29.854	23.664	0	245	245	2	1	-10921639	46514.524	46325	31738	62177	976805	8977.366	6.342	0.152	1.364
ID249563	249563	160	10792.161	41.346	29.191	0	246	246	2	1	-10921639	49105.667	47481	37551	65535	1031219	7545.176	7.600	0.091	1.088
ID249562	249562	164	13424.533	29.005	22.804	0	246	246	2	1	-10921639	43557.190	41848	27911	60227	914701	9985.326	4.800	0.146	1.110
ID249566	249566	158	7490.240	63.000	75.000	0	246	246	2	1	-10921639	16012.429	15453	9149	24733	336261	4365.948	6.286	0.259	1.510
ID249565	249565	162	18726.182	26.862	50.922	0	246	246	2	1	-10921639	43197.810	43112	26900	60877	907154	10280.364	4.800	0.230	1.571
ID249564	249564	165	9142.925	38.843	33.339	0	246	246	2	1	-10921639	51241.190	48564	43942	64632	1076065	5221.987	7.600	0.085	1.535
ID249555	249555	164	19597.160	29.618	23.145	0	247	247	2	1	-10921639	49850.190	48745	26177	65535	1046854	10941.426	4.800	0.195	1.488
ID249559	249559	163	10992.729	38.750	45.698	0	247	247	2	1	-10921639	38823.714	39393	25816	52391	815298	8097.384	2.000	0.131	1.113
ID249558	249558	165	7253.233	38.451	35.267	0	247	247	2	1	-10921639	46096.619	45567	32929	65535	968029	7780.355	2.000	0.054	0.611
ID249557	249557	166	8759.139	23.123	32.297	0	247	247	2	1	-10921639	33973.143	33940	23758	46398	713436	6242.469	7.600	0.101	0.997
ID249556	249556	160	11471.790	41.569	30.397	0	247	247	2	1	-10921639	55075.381	55461	36540	65535	1156583	8595.775	7.600	0.109	1.263
ID249561	249561	158	9073.838	63.000	75.000	0	247	247	2	1	-10921639	17857.381	17512	10026	26105	375005	4103.132	4.800	0.325	2.134
ID249560	249560	162	17668.086	27.006	51.200	0	247	247	2	1	-10921639	43192.524	42390	29210	63621	907043	8978.370	4.800	0.205	1.639
ID249575	249575	None	7053.518	24.511	34.717	0	248	248	2	1	-10921639	32477.286	31666	21195	45314	682023	6718.302	7.600	0.080	0.715
ID249574	249574	166	8618.491	22.311	30.739	0	248	248	2	1	-10921639	35367.667	37262	20797	43834	742721	7136.820	4.800	0.120	1.059
ID249573	249573	160	13449.530	42.061	30.494	0	248	248	2	1	-10921639	52449.952	53944	34482	65535	1101449	9916.503	7.600	0.118	1.114
ID249572	249572	164	17869.020	29.528	22.834	0	248	248	2	1	-10921639	52664.952	53583	36035	65535	1105964	10770.376	4.800	0.165	1.384
ID249578	249578	158	9070.681	63.000	75.000	0	248	248	2	1	-10921639	14356.619	13576	8743	31485	301489	5219.989	4.800	0.320	1.334
ID249577	249577	162	11773.622	26.477	50.214	0	248	248	2	1	-10921639	41077.762	40151	27080	56399	862633	7317.983	4.800	0.144	1.410
ID249576	249576	163	8441.703	38.460	44.983	0	248	248	2	1	-10921639	38727.238	38959	22097	50044	813272	6075.354	4.800	0.107	1.230
ID249571	249571	162	13691.907	27.152	50.299	0	249	249	2	1	-10921639	43213.286	44664	30438	58024	907479	7521.668	7.600	0.167	1.640
ID249570	249570	163	8103.023	39.071	45.743	0	249	249	2	1	-10921639	35869.762	35060	24697	48383	753265	6553.957	3.200	0.090	0.905
ID249569	249569	166	9452.576	22.797	31.574	0	249	249	2	1	-10921639	34659.190	35240	24011	47625	727843	6606.112	7.600	0.118	1.109
ID249568	249568	160	13360.859	43.003	31.289	0	249	249	2	1	-10921639	55582.619	54738	40440	65535	1167235	7710.044	4.800	0.136	1.726
ID249567	249567	164	17180.998	29.220	22.792	0	249	249	2	1	-10921639	53113.667	51019	41162	65535	1115387	8384.651	4.800	0.176	1.893
ID249587	249587	160	13397.273	42.389	30.184	0	250	250	2	1	-10921639	54062.667	56399	37985	65535	1135316	8327.682	4.800	0.127	1.459
ID249586	249586	164	18487.684	29.564	22.436	0	250	250	2	1	-10921639	53390.476	56544	32785	65535	1121200	11047.561	4.800	0.177	1.455
ID249591	249591	162	12453.142	26.199	50.338	0	250	250	2	1	-10921639	42405.143	43509	26502	57194	890508	8319.911	2.000	0.138	1.236
ID249590	249590	163	12803.767	38.174	44.948	0	250	250	2	1	-10921639	42224.476	42029	28308	58457	886714	7595.776	2.000	0.133	1.306
ID249589	249589	167	12328.355	47.542	37.096	0	250	250	2	1	-10921639	42633.810	41415	30113	65535	895310	8554.814	7.600	0.121	1.078
ID249588	249588	166	14512.679	22.799	30.843	0	250	250	2	1	-10921639	41904.762	41523	31521	57194	880000	7324.213	4.800	0.169	1.657
ID249595	249595	167	17973.381	47.110	37.338	0	251	251	2	1	-10921639	48534.857	48600	35638	65535	1019232	9514.095	2.000	0.179	1.552
ID249594	249594	166	17487.508	22.509	31.547	0	251	251	2	1	-10921639	45895.524	47011	32135	63910	963806	9916.657	7.600	0.193	1.497
ID249593	249593	160	11190.178	42.209	29.469	0	251	251	2	1	-10921639	48471.238	48167	32207	63224	1017896	8038.456	4.800	0.104	1.134
ID249592	249592	164	17989.566	29.716	22.621	0	251	251	2	1	-10921639	56447.619	57230	37515	65535	1185400	8552.077	4.800	0.169	1.907
ID249598	249598	162	12704.076	26.389	50.504	0	251	251	2	1	-10921639	39282.714	40909	23000	53258	824937	9522.154	4.800	0.176	1.232
ID249597	249597	163	9290.861	38.656	45.619	0	251	251	2	1	-10921639	36416.286	35963	23180	49358	764742	7415.700	2.000	0.087	0.790
ID249596	249596	168	7009.431	28.815	45.164	0	251	251	2	1	-10921639	34201.905	34699	22278	44917	718240	5954.283	5.978	0.071	0.758
ID249585	249585	162	19859.570	26.693	50.719	0	252	252	2	1	-10921639	46033.143	46073	26430	65535	966696	10814.141	4.800	0.222	1.546
ID249584	249584	168	8749.736	28.799	45.196	0	252	252	2	1	-10921639	36713.905	37768	23144	46542	770992	5967.755	4.000	0.118	1.296
ID249579	249579	164	19418.268	29.744	22.862	0	252	252	2	1	-10921639	55759.905	55424	36215	65535	1170958	9560.179	7.600	0.187	1.834
ID249583	249583	167	19375.809	46.997	37.365	0	252	252	2	1	-10921639	51978.952	52355	36793	65535	1091558	10535.417	2.000	0.186	1.545
ID249582	249582	166	12644.723	22.442	31.905	0	252	252	2	1	-10921639	43751.476	43401	23217	58566	918781	8590.372	7.600	0.145	1.288
ID249581	249581	160	12387.033	42.157	30.053	0	252	252	2	1	-10921639	53068.952	52572	41054	64199	1114448	7021.440	7.600	0.124	1.662
ID249580	249580	None	9214.958	39.625	26.783	0	252	252	2	1	-10921639	43797.810	44773	28633	55930	919754	7761.082	3.200	0.092	0.951
ID249619	249619	162	17651.002	26.503	50.685	0	253	253	2	1	-10921639	45259.333	46181	27261	60877	950446	9918.553	4.800	0.200	1.519
ID249618	249618	163	9798.947	38.610	46.118	0	253	253	2	1	-10921639	36438.810	34590	21881	50514	765215	7783.033	3.200	0.112	0.946
ID249617	249617	168	8350.516	28.430	45.440	0	253	253	2	1	-10921639	36179.190	34988	25094	48781	759763	6776.312	6.371	0.092	0.904
ID249616	249616	167	17624.730	47.411	37.390	0	253	253	2	1	-10921639	51681.333	51092	34663	65535	1085308	9600.286	4.800	0.167	1.543
ID249615	249615	160	13975.279	42.081	30.804	0	253	253	2	1	-10921639	57050.952	58349	42823	65535	1198070	6660.554	4.800	0.129	1.953
ID249614	249614	166	16490.441	22.051	31.494	0	253	253	2	1	-10921639	47960.524	49106	31774	64885	1007171	9448.794	4.800	0.186	1.595
ID249613	249613	164	18489.916	29.529	23.085	0	253	253	2	1	-10921639	54325.762	55713	36324	65535	1140841	10374.270	4.800	0.176	1.569
ID249623	249623	166	21948.172	22.506	31.105	0	254	254	2	1	-10921639	53693.190	57230	27297	65535	1127557	12881.262	4.800	0.229	1.552
ID249622	249622	160	12561.622	41.346	30.139	0	254	254	2	1	-10921639	54444.476	56255	42678	65535	1143334	7026.628	4.800	0.123	1.702
ID249621	249621	164	13652.089	29.451	24.205	0	254	254	2	1	-10921639	51385.667	53005	35385	65535	1079099	8895.255	4.800	0.153	1.537
ID249620	249620	None	7237.061	20.609	12.044	0	254	254	2	1	-10921639	21834.143	22422	11771	33327	458517	5875.428	2.000	0.140	0.911
ID249627	249627	162	21551.156	26.677	51.132	0	254	254	2	1	-10921639	48866.714	51055	30619	65535	1026201	10818.849	2.000	0.221	1.637
ID249626	249626	168	12704.116	28.793	45.952	0	254	254	2	1	-10921639	37711.143	36324	22242	64307	791934	9778.979	2.000	0.104	0.728
ID249625	249625	163	9082.141	38.230	45.382	0	254	254	2	1	-10921639	35462.190	35926	24878	47372	744706	6844.930	7.600	0.098	0.929
ID249624	249624	167	16982.795	47.580	37.398	0	254	254	2	1	-10921639	51084.571	50044	31088	65535	1072776	8993.374	4.800	0.183	1.759
ID249603	249603	168	14317.559	28.200	46.314	0	255	255	2	1	-10921639	42814.286	43148	22350	55894	899100	9340.317	2.000	0.151	1.205
ID249602	249602	167	18348.291	47.694	37.047	0	255	255	2	1	-10921639	53904.667	55136	34807	65535	1131998	10049.374	4.800	0.180	1.637
ID249601	249601	166	18502.955	22.620	31.725	0	255	255	2	1	-10921639	53791.143	53366	31810	65535	1129614	9138.482	7.600	0.191	1.891
ID249600	249600	160	13231.624	41.781	30.949	0	255	255	2	1	-10921639	53882.143	52247	40909	65535	1131525	7068.980	7.600	0.108	1.488
ID249605	249605	None	8648.172	54.000	75.000	0	255	255	2	1	-10921639	13838.619	13335	8160	23903	290611	4555.437	2.000	0.334	1.522
ID249604	249604	162	13445.872	26.000	51.000	0	255	255	2	1	-10921639	43606.905	43328	25852	59685	915745	8291.859	4.800	0.167	1.502
ID249599	249599	164	13192.619	29.541	23.415	0	255	255	2	1	-10921639	50642.810	51922	38959	61924	1063499	6817.566	4.800	0.140	1.828
ID249635	249635	160	12424.792	40.992	29.722	0	256	256	2	1	-10921639	50577.524	51489	32027	63260	1062128	8341.351	6.299	0.121	1.312
ID249634	249634	164	15149.353	29.862	24.118	0	256	256	2	1	-10921639	52628.667	54702	38454	65535	1105202	8648.671	4.800	0.129	1.391
ID249639	249639	168	11002.143	28.485	46.968	0	256	256	2	1	-10921639	44654.095	43148	37840	58782	937736	5618.436	7.600	0.114	1.627
ID249638	249638	169	7299.694	35.939	39.453	0	256	256	2	1	-10921639	36198.143	36143	27622	49503	760161	6046.691	7.600	0.069	0.772
ID249637	249637	167	17925.320	48.231	37.582	0	256	256	2	1	-10921639	53607.095	54413	33977	65535	1125749	9319.656	4.800	0.186	1.802
ID249636	249636	166	20238.660	22.644	31.343	0	256	256	2	1	-10921639	54626.667	55497	37515	65535	1147160	9982.569	4.800	0.210	1.896
ID249640	249640	162	14313.727	25.310	50.127	0	256	256	2	1	-10921639	43216.619	43473	26466	61274	907549	8899.031	2.000	0.141	1.203
ID249607	249607	160	15033.918	41.861	30.052	0	257	257	2	1	-10921639	53392.238	54630	41018	65535	1121237	7129.969	7.600	0.150	1.950
ID249606	249606	164	15932.446	30.596	23.872	0	257	257	2	1	-10921639	54031.762	54125	39862	65535	1134667	8849.218	4.800	0.149	1.583
ID249611	249611	168	12133.934	28.476	46.790	0	257	257	2	1	-10921639	46397.619	45892	37479	60660	974350	6066.034	7.600	0.133	1.795
ID249610	249610	169	7308.685	34.733	39.799	0	257	257	2	1	-10921639	34647.238	36035	25239	46903	727592	5406.874	4.800	0.096	1.118
ID249609	249609	167	15559.411	47.919	37.242	0	257	257	2	1	-10921639	51748.333	51597	35493	65535	1086715	7633.843	4.800	0.159	1.861
ID249608	249608	166	20313.820	22.229	31.047	0	257	257	2	1	-10921639	56485.381	59360	32821	65535	1186193	9531.391	4.800	0.217	2.111
ID249612	249612	162	15159.509	25.479	50.410	0	257	257	2	1	-10921639	43467.714	43617	24878	63765	912822	10985.173	7.600	0.150	1.033
ID249633	249633	162	11933.879	25.195	51.514	0	258	258	2	1	-10921639	37781.667	38346	19136	56580	793415	10315.140	3.200	0.149	0.951
ID249632	249632	168	9479.677	27.995	47.408	0	258	258	2	1	-10921639	41572.952	41812	29355	53475	873032	6859.237	2.000	0.096	1.059
ID249631	249631	167	17678.162	48.093	37.542	0	258	258	2	1	-10921639	53627.810	56147	32893	65535	1126184	11254.253	4.800	0.164	1.342
ID249630	249630	166	19268.725	22.351	31.279	0	258	258	2	1	-10921639	55728.952	57483	36071	65535	1170308	10716.362	4.800	0.196	1.705
ID249629	249629	160	10547.627	42.602	29.832	0	258	258	2	1	-10921639	53804.810	54522	44737	64848	1129901	5807.966	4.800	0.116	1.924
ID249628	249628	164	12731.931	30.834	23.896	0	258	258	2	1	-10921639	52946.667	53402	36468	65535	1111880	6400.515	4.800	0.122	1.805
ID249643	249643	166	18512.766	22.731	32.015	0	259	259	2	1	-10921639	57787.095	57916	38996	65535	1213529	8321.681	4.800	0.191	2.230
ID249642	249642	160	14316.592	42.024	29.983	0	259	259	2	1	-10921639	52786.762	54161	42931	64199	1108522	7761.807	4.800	0.131	1.575
ID249641	249641	164	13942.220	30.584	24.024	0	259	259	2	1	-10921639	53118.857	54486	36576	65535	1115496	9087.877	4.800	0.124	1.286
ID249646	249646	162	11413.999	25.947	50.293	0	259	259	2	1	-10921639	41830.810	42787	26863	54991	878447	7150.762	4.800	0.129	1.333
ID249645	249645	168	11229.285	28.201	47.047	0	259	259	2	1	-10921639	44031.571	44809	35132	53908	924663	6069.277	4.800	0.124	1.602
ID249644	249644	167	16357.200	48.210	37.551	0	259	259	2	1	-10921639	54202.000	53691	31955	65535	1138242	9435.471	4.800	0.152	1.517
ID249651	249651	168	11412.668	28.366	47.332	0	260	260	2	1	-10921639	44532.095	41992	36685	60263	935174	7316.006	4.800	0.124	1.345
ID249650	249650	167	16260.078	48.205	37.455	0	260	260	2	1	-10921639	58070.762	57049	44195	65535	1219486	7225.197	4.800	0.163	2.259
ID249649	249649	166	16847.223	22.579	31.341	0	260	260	2	1	-10921639	58531.667	63224	38273	65535	1229165	8532.194	4.800	0.168	1.975
ID249648	249648	160	9134.911	41.052	29.714	0	260	260	2	1	-10921639	47618.381	48095	35349	57266	999986	6225.288	4.800	0.094	1.314
ID249647	249647	164	15172.325	30.052	24.641	0	260	260	2	1	-10921639	59738.619	61490	46578	65535	1254511	7158.283	4.800	0.146	2.132
ID249652	249652	162	10594.328	25.944	50.862	0	260	260	2	1	-10921639	38649.952	36974	28091	52391	811649	7531.981	4.800	0.141	1.268
ID249655	249655	171	10501.688	43.533	30.100	0	261	261	2	1	-10921639	48091.190	47372	36215	61454	1009915	7510.698	2.000	0.096	1.124
ID249654	249654	166	14837.075	22.412	30.335	0	261	261	2	1	-10921639	54217.524	57808	32460	65535	1138568	11563.936	2.000	0.132	1.097
ID249653	249653	164	14862.615	30.226	23.811	0	261	261	2	1	-10921639	58710.381	58710	47084	65535	1232918	5920.237	4.800	0.154	2.646
ID249659	249659	162	9747.830	25.241	49.468	0	261	261	2	1	-10921639	37078.333	38201	23867	49792	778645	8061.846	6.371	0.102	0.851
ID249658	249658	168	7599.546	28.193	47.391	0	261	261	2	1	-10921639	37511.714	36793	26863	50081	787746	6097.133	7.600	0.091	1.025
ID249657	249657	167	17041.715	48.756	37.758	0	261	261	2	1	-10921639	52733.714	51092	34988	65535	1107408	10772.855	4.800	0.160	1.353
ID249656	249656	170	13224.259	23.081	36.104	0	261	261	2	1	-10921639	52613.190	52608	37479	65535	1104877	9725.715	4.800	0.134	1.275
ID249682	249682	162	11365.359	26.674	50.754	0	262	262	2	1	-10921639	36681.143	35890	22711	50947	770304	7100.287	4.800	0.133	1.214
ID249681	249681	167	13814.175	48.321	36.740	0	262	262	2	1	-10921639	56086.524	54991	43726	65535	1177817	6949.420	4.800	0.136	1.933
ID249680	249680	170	13575.438	22.789	35.592	0	262	262	2	1	-10921639	53579.524	52139	39429	65535	1125170	8887.030	4.800	0.137	1.455
ID249679	249679	171	7530.365	44.547	30.909	0	262	262	2	1	-10921639	45556.762	45675	35313	57121	956692	5754.623	3.200	0.065	0.970
ID249678	249678	166	14324.047	22.337	30.493	0	262	262	2	1	-10921639	55532.905	58963	33218	65535	1166191	11484.419	7.600	0.137	1.168
ID249677	249677	164	14825.275	29.883	24.290	0	262	262	2	1	-10921639	55348.810	57158	42317	65535	1162325	7289.363	4.800	0.148	1.960
ID249667	249667	172	11173.596	28.616	60.954	0	263	263	2	1	-10921639	34177.762	34771	27369	42426	717733	4529.835	4.800	0.199	2.507
ID249666	249666	162	11749.793	26.657	49.956	0	263	263	2	1	-10921639	40075.286	38237	27405	53800	841581	6842.599	6.314	0.148	1.511
ID249665	249665	173	10155.695	47.553	40.225	0	263	263	2	1	-10921639	49107.238	47625	31918	61671	1031252	7701.652	4.800	0.110	1.263
ID249664	249664	167	13127.229	48.286	36.764	0	263	263	2	1	-10921639	56291.095	56833	39321	65535	1182113	7307.620	4.800	0.128	1.745
ID249663	249663	170	9695.438	23.641	36.922	0	263	263	2	1	-10921639	43355.905	42390	28741	62140	910474	8633.643	2.000	0.081	0.757
ID249662	249662	174	13227.575	41.699	30.006	0	263	263	2	1	-10921639	51837.762	49575	43870	65535	1088593	6417.094	4.800	0.122	1.762
ID249661	249661	166	15884.819	22.398	30.524	0	263	263	2	1	-10921639	59121.381	65535	34735	65535	1241549	9777.045	4.800	0.155	1.624
ID249660	249660	164	14016.754	30.075	24.269	0	263	263	2	1	-10921639	54066.000	54088	43545	65535	1135386	6887.779	6.298	0.132	1.835
ID249671	249671	170	11349.689	23.260	36.503	0	264	264	2	1	-10921639	47343.238	45350	33218	63043	994208	9459.586	7.600	0.120	1.073
ID249670	249670	174	11407.305	42.161	29.617	0	264	264	2	1	-10921639	49411.667	48383	38887	65535	1037645	6270.867	7.600	0.112	1.586
ID249669	249669	166	15717.910	22.003	30.324	0	264	264	2	1	-10921639	55146.095	54522	31052	65535	1158068	11071.610	4.800	0.139	1.214
ID249668	249668	164	13859.354	30.276	25.547	0	264	264	2	1	-10921639	54984.429	55280	35746	65535	1154673	8562.022	4.800	0.115	1.327
ID249675	249675	172	17072.893	28.685	61.780	0	264	264	2	1	-10921639	37798.857	35710	27297	54666	793776	8093.874	4.800	0.254	1.892
ID249674	249674	162	13409.185	25.895	50.420	0	264	264	2	1	-10921639	45561.952	44484	35601	54052	956801	5797.747	4.800	0.181	2.403
ID249673	249673	173	8622.386	48.049	40.762	0	264	264	2	1	-10921639	43213.238	44845	28163	60985	907478	10143.239	2.000	0.085	0.669
ID249672	249672	167	13243.947	48.880	36.934	0	264	264	2	1	-10921639	60051.429	60624	50658	65535	1261080	5294.412	4.800	0.127	2.564
ID249676	249676	None	7622.167	2.355	70.222	0	264	264	2	1	-10921639	27363.810	27766	18811	37696	574640	4769.442	4.800	0.128	1.301
ID249699	249699	170	9522.841	23.073	36.659	0	265	265	2	1	-10921639	45825.095	46614	25889	57591	962327	8685.853	7.600	0.082	0.798
ID249698	249698	167	11639.474	47.203	36.445	0	265	265	2	1	-10921639	58662.286	60118	41704	65535	1231908	7153.011	4.800	0.104	1.547
ID249697	249697	None	8767.583	24.907	34.938	0	265	265	2	1	-10921639	49733.333	49322	31485	65535	1044400	9266.298	7.600	0.058	0.592
ID249696	249696	175	11527.986	40.133	30.171	0	265	265	2	1	-10921639	49170.905	46434	35168	64596	1032589	7935.833	4.800	0.109	1.214
ID249703	249703	172	20936.084	29.132	62.069	0	265	265	2	1	-10921639	43206.381	41631	23794	59143	907334	10091.928	4.800	0.268	1.812
ID249702	249702	162	8780.804	26.204	51.348	0	265	265	2	1	-10921639	36318.476	36360	21953	45206	762688	5342.029	4.800	0.129	1.555
ID249701	249701	173	13183.042	47.988	39.969	0	265	265	2	1	-10921639	52257.381	56147	31991	65535	1097405	10195.008	6.168	0.113	1.042
ID249700	249700	176	10573.783	50.719	38.067	0	265	265	2	1	-10921639	49724.667	51850	32857	65535	1044218	9854.847	7.600	0.078	0.734
ID249704	249704	177	8442.208	53.000	75.000	0	265	265	2	1	-10921639	13953.190	13107	7546	20689	293017	4305.462	4.800	0.360	1.714
ID249695	249695	166	16950.430	22.310	30.369	0	265	265	2	1	-10921639	55238.952	60263	33182	65535	1160018	11654.501	4.800	0.160	1.311
ID249694	249694	164	14581.083	30.131	24.412	0	265	265	2	1	-10921639	56131.048	58132	38996	65535	1178752	7756.625	4.800	0.151	1.902
ID249714	249714	177	7087.871	53.000	75.000	0	266	266	2	1	-10921639	14600.048	13648	9135	20256	306601	3344.945	4.800	0.318	2.106
ID249713	249713	172	23800.930	29.041	61.967	0	266	266	2	1	-10921639	47157.524	46036	30185	65535	990308	11889.238	4.800	0.279	1.731
ID249712	249712	162	7110.547	26.948	51.319	0	266	266	2	1	-10921639	33985.190	33616	21411	44087	713689	5011.393	7.600	0.098	1.205
ID249707	249707	166	16071.975	22.506	31.472	0	266	266	2	1	-10921639	58239.238	62538	41487	65535	1223024	8131.664	4.800	0.153	1.897
ID249706	249706	175	9879.853	40.338	30.510	0	266	266	2	1	-10921639	48460.857	48022	36468	62068	1017678	7974.236	2.000	0.084	0.941
ID249705	249705	164	14646.868	30.042	23.902	0	266	266	2	1	-10921639	55744.333	56002	40584	65535	1170631	7877.368	6.323	0.136	1.700
ID249711	249711	173	10007.578	48.834	40.556	0	266	266	2	1	-10921639	44728.143	46614	26900	61924	939291	10757.698	2.000	0.074	0.575
ID249710	249710	176	11094.076	51.153	37.775	0	266	266	2	1	-10921639	53361.238	53836	40837	65535	1120586	8687.880	4.800	0.101	1.130
ID249709	249709	167	12099.746	47.821	37.290	0	266	266	2	1	-10921639	59018.190	62357	41379	65535	1239382	7330.634	6.344	0.101	1.481
ID249708	249708	170	9721.756	23.029	37.197	0	266	266	2	1	-10921639	44028.190	44448	26863	58457	924592	7192.665	2.000	0.091	1.025
ID249683	249683	164	15331.730	30.178	24.555	0	267	267	2	1	-10921639	56770.762	58169	46036	65535	1192186	6757.707	6.329	0.159	2.304
ID249687	249687	167	11506.710	47.172	36.632	0	267	267	2	1	-10921639	54585.333	55388	39104	65535	1146292	7970.901	7.600	0.096	1.199
ID249686	249686	170	7741.473	24.104	36.571	0	267	267	2	1	-10921639	41775.762	41451	25239	56002	877291	8817.168	2.000	0.075	0.663
ID249685	249685	166	15486.955	23.007	31.510	0	267	267	2	1	-10921639	56590.238	59035	39284	65535	1188395	8339.350	4.800	0.139	1.659
ID249684	249684	180	11753.340	41.734	28.981	0	267	267	2	1	-10921639	49661.048	49611	35746	65535	1042882	7830.620	4.800	0.113	1.286
ID249691	249691	172	24173.180	29.198	61.763	0	267	267	2	1	-10921639	50307.524	49539	22747	65535	1056458	13184.127	4.800	0.281	1.676
ID249690	249690	162	9226.039	26.144	50.108	0	267	267	2	1	-10921639	37177.952	36251	24300	48311	780737	6179.205	4.800	0.121	1.296
ID249689	249689	173	11008.129	49.140	41.136	0	267	267	2	1	-10921639	49141.810	50008	33796	63946	1031978	8276.534	7.600	0.107	1.150
ID249688	249688	176	8315.098	50.921	37.979	0	267	267	2	1	-10921639	50699.619	51308	38237	61779	1064692	7705.984	2.000	0.066	0.819
ID249693	249693	177	8030.821	54.000	75.000	0	267	267	2	1	-10921639	16284.333	16643	7763	25311	341971	4315.339	4.800	0.318	1.822
ID249692	249692	None	7240.971	2.954	69.217	0	267	267	2	1	-10921639	27212.524	27225	19353	34229	571463	4667.461	2.000	0.117	1.218
ID249715	249715	164	11669.319	30.229	24.793	0	268	268	2	1	-10921639	54545.905	53836	42354	64126	1145464	5811.334	4.800	0.122	2.048
ID249719	249719	167	7475.487	47.821	36.479	0	268	268	2	1	-10921639	53710.333	55894	38671	65535	1127917	8020.147	6.435	0.061	0.774
ID249718	249718	170	9655.687	24.585	37.199	0	268	268	2	1	-10921639	41655.333	41090	25708	58999	874762	7537.523	2.000	0.084	0.857
ID249717	249717	166	16542.295	22.858	31.337	0	268	268	2	1	-10921639	53758.333	56291	39573	65535	1128925	9263.781	7.600	0.150	1.509
ID249716	249716	180	11601.609	40.864	29.120	0	268	268	2	1	-10921639	51772.429	50333	43942	63946	1087221	5387.564	4.800	0.125	2.129
ID249723	249723	162	8053.910	26.034	50.819	0	268	268	2	1	-10921639	34784.619	34013	27730	46398	730477	5157.194	4.800	0.106	1.293
ID249722	249722	None	9296.290	28.520	45.227	0	268	268	2	1	-10921639	37711.238	37732	23939	48817	791936	7253.204	2.000	0.104	0.983
ID249721	249721	173	14038.672	48.852	40.641	0	268	268	2	1	-10921639	50348.857	53294	27838	65535	1057326	12116.728	7.600	0.119	0.881
ID249720	249720	176	13611.825	51.674	38.116	0	268	268	2	1	-10921639	51499.143	51164	29933	65535	1081482	12300.771	3.200	0.097	0.739
ID249724	249724	172	21363.156	29.577	61.849	0	268	268	2	1	-10921639	52288.333	50947	35890	65535	1098055	10053.856	4.800	0.238	1.999
ID249731	249731	162	8127.300	26.494	50.811	0	269	269	2	1	-10921639	33338.810	33796	18523	47625	700115	7585.847	7.600	0.097	0.775
ID249730	249730	173	11879.223	48.784	40.306	0	269	269	2	1	-10921639	53749.810	53366	34771	65535	1128746	9581.182	7.600	0.095	0.973
ID249729	249729	176	14571.022	52.468	37.756	0	269	269	2	1	-10921639	55756.238	57085	39645	65535	1170881	8885.250	4.800	0.117	1.316
ID249728	249728	167	11128.772	46.356	35.883	0	269	269	2	1	-10921639	54655.905	56183	40079	65535	1147774	8792.752	4.800	0.107	1.206
ID249734	249734	None	7699.893	54.000	75.000	0	269	269	2	1	-10921639	15011.000	15129	8473	23144	315231	3801.182	4.800	0.287	1.763
ID249733	249733	179	11385.085	3.015	69.084	0	269	269	2	1	-10921639	31031.333	30944	20184	41162	651658	5766.720	4.800	0.193	1.744
ID249732	249732	172	21069.051	30.021	61.734	0	269	269	2	1	-10921639	56571.381	55858	39501	65535	1187999	7872.499	4.800	0.254	2.913
ID249727	249727	166	15670.273	22.752	31.756	0	269	269	2	1	-10921639	54084.905	56363	40837	65535	1135783	8340.714	4.800	0.141	1.602
ID249726	249726	180	11901.211	41.002	29.147	0	269	269	2	1	-10921639	50845.714	50478	37515	62538	1067760	6417.741	4.800	0.128	1.793
ID249725	249725	164	10314.270	31.320	24.308	0	269	269	2	1	-10921639	56977.143	55497	46795	65535	1196520	5967.201	4.800	0.105	1.815
ID249735	249735	164	15470.670	30.083	25.856	0	270	270	2	1	-10921639	56622.952	58457	41776	65535	1189082	7861.121	4.800	0.138	1.750
ID249739	249739	173	12493.609	49.486	39.507	0	270	270	2	1	-10921639	52704.286	55461	32388	65354	1106790	11538.987	7.600	0.109	0.897
ID249738	249738	176	13222.465	51.736	37.111	0	270	270	2	1	-10921639	53567.524	55461	36143	65535	1124918	9648.647	4.800	0.112	1.118
ID249737	249737	166	15024.616	22.257	31.885	0	270	270	2	1	-10921639	51196.286	51272	30510	64812	1075122	9646.825	7.600	0.150	1.382
ID249736	249736	180	12939.648	39.795	29.908	0	270	270	2	1	-10921639	51786.190	51525	38309	65535	1087510	7666.019	7.600	0.117	1.413
ID249742	249742	None	10380.590	62.000	75.000	0	270	270	2	1	-10921639	18312.714	17620	9496	27405	384567	5653.463	3.200	0.323	1.581
ID249741	249741	179	8691.510	2.490	69.168	0	270	270	2	1	-10921639	31705.286	31124	21556	41451	665811	5259.963	4.800	0.134	1.420
ID249740	249740	172	20819.941	31.443	62.375	0	270	270	2	1	-10921639	54459.857	56977	38418	65535	1143657	9165.643	4.800	0.242	2.319
ID249747	249747	176	11535.619	52.378	37.123	0	271	271	2	1	-10921639	53108.524	53150	36107	65535	1115279	9300.507	6.243	0.088	0.928
ID249746	249746	167	10406.625	48.033	36.033	0	271	271	2	1	-10921639	52909.000	55966	36793	65535	1111089	9993.982	6.001	0.060	0.604
ID249745	249745	166	14405.402	23.211	32.500	0	271	271	2	1	-10921639	53435.095	53258	36215	65535	1122137	8039.978	4.800	0.152	1.752
ID249744	249744	180	12364.143	40.189	29.165	0	271	271	2	1	-10921639	47432.619	46398	36179	60588	996085	7720.074	4.800	0.114	1.260
ID249751	249751	179	10066.334	2.382	70.050	0	271	271	2	1	-10921639	35147.429	35276	24083	48275	738096	6569.423	6.318	0.135	1.274
ID249750	249750	172	21910.340	31.928	61.722	0	271	271	2	1	-10921639	53806.524	56616	33074	65535	1129937	10848.638	4.800	0.242	1.936
ID249749	249749	None	8594.307	39.977	39.813	0	271	271	2	1	-10921639	36483.571	38996	27658	44376	766155	5126.367	3.200	0.101	1.301
ID249748	249748	173	12615.840	49.386	39.023	0	271	271	2	1	-10921639	54661.095	55533	33182	65535	1147883	10384.983	7.600	0.101	0.966
ID249743	249743	164	15618.779	30.004	24.821	0	271	271	2	1	-10921639	57824.857	58891	45820	65535	1214322	7024.752	4.800	0.159	2.264
ID249760	249760	179	7346.062	2.908	69.627	0	272	272	2	1	-10921639	28782.333	29391	20581	40151	604429	5344.457	2.000	0.099	0.971
ID249755	249755	167	10969.930	48.006	36.489	0	272	272	2	1	-10921639	54822.571	54341	35276	65535	1151274	7759.528	2.000	0.094	1.213
ID249754	249754	166	14425.980	22.953	32.148	0	272	272	2	1	-10921639	52498.143	51019	36396	65535	1102461	8396.964	4.800	0.139	1.525
ID249753	249753	180	10315.415	41.104	28.961	0	272	272	2	1	-10921639	49196.810	49539	39573	56508	1033133	5026.920	4.800	0.127	2.205
ID249752	249752	164	16389.896	29.858	24.691	0	272	272	2	1	-10921639	58803.143	63079	47950	65535	1234866	7146.761	7.600	0.163	2.303
ID249759	249759	172	20776.197	32.113	61.312	0	272	272	2	1	-10921639	55206.286	53655	40548	65535	1159332	8623.845	4.800	0.221	2.318
ID249758	249758	182	9277.892	28.657	45.437	0	272	272	2	1	-10921639	36889.286	37046	25347	49250	774675	6974.910	3.200	0.107	1.025
ID249757	249757	173	8480.032	49.336	39.988	0	272	272	2	1	-10921639	48163.476	51561	30258	61093	1011433	8618.067	4.800	0.088	0.905
ID249756	249756	176	13394.319	52.724	36.659	0	272	272	2	1	-10921639	51579.952	52680	31449	65535	1083179	10792.295	3.200	0.107	0.926
ID249763	249763	166	16760.699	23.181	32.001	0	273	273	2	1	-10921639	52348.524	50694	35132	65535	1099319	8829.563	4.800	0.170	1.720
ID249762	249762	180	13178.566	42.471	29.293	0	273	273	2	1	-10921639	48256.286	49178	31991	60263	1013382	7616.435	4.800	0.143	1.584
ID249761	249761	164	16936.613	29.945	25.891	0	273	273	2	1	-10921639	58376.810	61093	42390	65535	1225913	7743.099	4.800	0.164	2.124
ID249767	249767	182	7514.732	28.169	44.222	0	273	273	2	1	-10921639	38178.762	38996	31124	45242	801754	4188.332	4.800	0.099	1.638
ID249766	249766	173	12482.715	49.723	39.564	0	273	273	2	1	-10921639	51671.000	52175	30799	65535	1085091	11194.304	6.378	0.099	0.828
ID249765	249765	None	7212.749	38.239	40.317	0	273	273	2	1	-10921639	37198.857	36937	28308	49864	781176	5476.697	2.000	0.089	1.107
ID249764	249764	176	14403.501	52.311	36.625	0	273	273	2	1	-10921639	57659.857	61093	37551	65535	1210857	8360.014	6.321	0.126	1.543
ID249769	249769	179	7963.385	2.027	68.954	0	273	273	2	1	-10921639	32025.048	31521	21520	42931	672526	5570.299	6.139	0.110	1.139
ID249768	249768	172	21351.703	32.644	61.804	0	273	273	2	1	-10921639	50569.048	56002	26683	65535	1061950	15100.317	2.000	0.205	1.139
ID249795	249795	185	8618.864	24.720	37.027	0	274	274	2	1	-10921639	41072.619	40837	27152	57302	862525	8263.231	2.000	0.086	0.785
ID249794	249794	176	8597.375	52.470	35.877	0	274	274	2	1	-10921639	50443.333	50008	40584	65535	1059310	6744.134	6.008	0.063	0.881
ID249793	249793	166	14107.764	23.248	32.344	0	274	274	2	1	-10921639	49126.333	51597	33868	62971	1031653	9275.236	4.800	0.136	1.271
ID249792	249792	180	12153.124	41.049	29.275	0	274	274	2	1	-10921639	49396.286	47409	39357	62899	1037322	6568.257	4.800	0.113	1.523
ID249799	249799	172	20037.742	32.154	61.072	0	274	274	2	1	-10921639	53491.857	52897	32099	65535	1123329	9963.069	4.800	0.193	1.735
ID249798	249798	None	7423.158	30.787	53.854	0	274	274	2	1	-10921639	39377.238	39176	30799	51922	826922	6773.504	2.000	0.064	0.704
ID249797	249797	182	8270.535	28.884	44.458	0	274	274	2	1	-10921639	38042.857	39176	27802	46975	798900	4814.236	4.800	0.113	1.608
ID249796	249796	173	14725.503	48.968	39.588	0	274	274	2	1	-10921639	52352.000	51597	32099	65535	1099392	9853.647	4.800	0.142	1.325
ID249801	249801	None	7699.583	62.000	75.000	0	274	274	2	1	-10921639	15016.476	13829	7427	24228	315346	4537.500	2.000	0.270	1.406
ID249800	249800	179	9005.233	2.088	69.182	0	274	274	2	1	-10921639	31791.333	31449	21881	47770	667618	6596.705	6.062	0.096	0.848
ID249791	249791	164	15184.729	29.944	25.512	0	274	274	2	1	-10921639	60216.667	65535	45242	65535	1264550	7233.472	4.800	0.149	2.157
ID249779	249779	None	7559.551	40.000	75.000	0	275	275	2	1	-10921639	20722.810	19642	13287	40440	435179	5675.674	2.000	0.146	0.932
ID249778	249778	172	16549.902	32.376	61.134	0	275	275	2	1	-10921639	52300.238	52103	38273	65137	1098305	7481.598	4.800	0.178	2.108
ID249777	249777	None	7878.864	31.614	56.325	0	275	275	2	1	-10921639	45221.571	46759	28958	54377	949653	7050.535	4.800	0.073	0.870
ID249776	249776	184	10357.715	38.421	52.912	0	275	275	2	1	-10921639	39045.381	37948	30221	51236	819953	5672.075	2.000	0.121	1.486
ID249780	249780	None	7012.700	53.000	75.000	0	275	275	2	1	-10921639	15639.571	15020	9115	27477	328431	4659.460	4.800	0.212	1.173
ID249771	249771	180	12225.955	40.188	29.349	0	275	275	2	1	-10921639	47164.286	47661	31232	63476	990450	9210.683	7.600	0.107	0.991
ID249770	249770	164	15526.955	30.433	24.763	0	275	275	2	1	-10921639	61750.286	64487	48817	65535	1296756	5398.618	7.600	0.171	3.339
ID249775	249775	173	13252.417	49.408	38.841	0	275	275	2	1	-10921639	58657.000	61346	45314	65535	1231797	7783.879	7.600	0.129	1.726
ID249774	249774	176	12851.565	52.537	36.568	0	275	275	2	1	-10921639	51070.810	50911	31124	65535	1072487	11389.884	2.000	0.108	0.875
ID249773	249773	185	8044.237	25.323	36.884	0	275	275	2	1	-10921639	39743.571	39212	26900	55461	834615	7221.506	7.600	0.063	0.655
ID249772	249772	166	10189.661	23.560	31.958	0	275	275	2	1	-10921639	46010.667	46686	37118	58710	966224	5821.291	7.600	0.095	1.376
ID249783	249783	188	7080.839	23.073	26.321	0	276	276	2	1	-10921639	35245.571	36504	23686	47914	740157	7633.128	2.000	0.061	0.531
ID249782	249782	164	15913.277	30.013	25.130	0	276	276	2	1	-10921639	59674.810	62465	49214	65535	1253171	6125.864	4.800	0.161	2.708
ID249781	249781	None	7524.739	0.000	0.000	0	276	276	2	1	-10921639	10371.810	9604	5672	20328	217808	5047.792	2.000	0.324	1.005
ID249787	249787	None	7236.876	40.283	39.962	0	276	276	2	1	-10921639	38864.905	40404	25636	48672	816163	5439.724	2.000	0.070	0.931
ID249786	249786	176	15155.780	52.680	35.969	0	276	276	2	1	-10921639	57221.333	56038	35746	65535	1201648	8796.648	4.800	0.154	1.733
ID249785	249785	166	12017.821	23.036	32.134	0	276	276	2	1	-10921639	46555.619	47264	34482	57121	977668	7000.695	6.013	0.126	1.488
ID249784	249784	180	11786.754	41.825	29.101	0	276	276	2	1	-10921639	48316.571	49106	33002	57844	1014648	7300.522	4.800	0.120	1.419
ID249790	249790	172	19328.723	31.799	60.177	0	276	276	2	1	-10921639	54771.095	54919	40079	65535	1150193	8438.050	4.800	0.216	2.308
ID249789	249789	184	11861.313	38.220	52.377	0	276	276	2	1	-10921639	43885.381	43617	32893	56435	921593	7595.484	4.800	0.123	1.270
ID249788	249788	173	11509.142	48.934	39.505	0	276	276	2	1	-10921639	50252.429	51994	25925	65535	1055301	10863.995	7.600	0.131	1.075
ID249826	249826	187	7466.219	64.000	75.000	0	277	277	2	1	-10921639	14073.857	14406	7077	24191	295551	5096.060	4.800	0.262	1.146
ID249825	249825	172	19998.156	32.366	60.635	0	277	277	2	1	-10921639	52254.048	52319	28705	65535	1097335	12840.144	4.800	0.211	1.416
ID249824	249824	184	12578.266	38.499	52.277	0	277	277	2	1	-10921639	41837.667	39465	30763	57771	878591	7695.902	4.800	0.138	1.317
ID249819	249819	166	15458.408	22.625	32.548	0	277	277	2	1	-10921639	49124.571	50297	30258	65535	1031616	10126.271	7.600	0.142	1.205
ID249818	249818	180	12850.389	41.396	29.571	0	277	277	2	1	-10921639	51535.095	51489	38815	63910	1082237	7309.394	4.800	0.138	1.708
ID249817	249817	164	14786.626	29.217	26.227	0	277	277	2	1	-10921639	60610.381	64018	43942	65535	1272818	7027.113	4.800	0.151	2.266
ID249816	249816	188	7415.357	22.910	26.125	0	277	277	2	1	-10921639	35802.571	36793	23072	50333	751854	7565.917	2.000	0.059	0.530
ID249823	249823	173	10547.762	49.634	39.710	0	277	277	2	1	-10921639	44990.952	46036	30871	59721	944810	8420.760	7.600	0.092	0.898
ID249822	249822	None	11930.108	25.665	37.098	0	277	277	2	1	-10921639	44007.524	45784	30221	57880	924158	7241.279	2.000	0.126	1.357
ID249821	249821	176	13360.398	52.656	36.225	0	277	277	2	1	-10921639	51466.381	51200	34554	65535	1080794	9138.797	4.800	0.128	1.279
ID249820	249820	None	8425.903	46.972	35.953	0	277	277	2	1	-10921639	46237.619	47878	34482	57952	970990	7348.408	7.600	0.082	0.950
ID249843	249843	172	18116.074	32.574	60.246	0	278	278	2	1	-10921639	50758.000	52175	31016	65535	1065918	11160.640	4.800	0.184	1.412
ID249842	249842	184	14060.243	38.183	51.729	0	278	278	2	1	-10921639	46091.476	46289	35782	57591	967921	7512.446	4.800	0.166	1.747
ID249841	249841	173	10174.650	48.577	39.592	0	278	278	2	1	-10921639	46615.762	48022	29933	61057	978931	10069.819	2.000	0.081	0.690
ID249840	249840	176	11851.322	53.135	35.999	0	278	278	2	1	-10921639	52406.905	53005	38526	62718	1100545	7028.268	4.800	0.114	1.530
[truncated: 469 more rows]
