# Supplementary material for: Progressive enhancement of kinetic proofreading in T cell antigen discrimination from receptor activation to DAG generation
Source: eLife. 2022 Sep 20;11:e75263. doi: 10.7554/eLife.75263 (PMC9536835; doi:10.7554/eLife.75263)
Supplement: Figure 5—source data 1. — Each data table is the TrackMate ‘spot-statistics’ output of one cell over four cycles of blue-light illumination (frames 0–40, 100–140, 200–240, and 300–340, with 3 s interval between frames). We calculated the lifetime of TrackIDs that existed at the start of each period of blue-light illumination that did not last for the full period and fit the resulting lifetime distributions using custom Python scripts available at https://github.com/dbritain/KP-paper (copy archived at swh:1:rev:167fa456901903740f0f3ee6a3e5324bc45207ea, Britain, 2022). [file elife-75263-fig5-data1.zip › Fig5SourceData/LAT/lat3/cell3.csv]

Label	ID	TRACK_ID	QUALITY	POSITION_X	POSITION_Y	POSITION_Z	POSITION_T	FRAME	RADIUS	VISIBILITY	MANUAL_COLOR	MEAN_INTENSITY	MEDIAN_INTENSITY	MIN_INTENSITY	MAX_INTENSITY	TOTAL_INTENSITY	STANDARD_DEVIATION	ESTIMATED_DIAMETER	CONTRAST	SNR
ID255265	255265	8	18826.943	61.752	89.284	0	0	0	2	1	-10921639	57437.381	60220	37233	65535	1206185	9456.042	4.800	0.191	1.950
ID255264	255264	10	12294.652	68.603	82.601	0	0	0	2	1	-10921639	40106.143	40842	27654	55522	842229	7702.437	4.800	0.146	1.327
ID255238	255238	0	14348.119	24.093	25.780	0	0	0	2	1	-10921639	58736.048	63319	45502	65535	1233457	7750.684	4.800	0.127	1.706
ID255236	255236	4	17114.830	19.997	26.435	0	0	0	2	1	-10921639	55678.000	62443	32284	65535	1169238	11848.842	4.800	0.168	1.355
ID255242	255242	None	7089.360	26.569	32.154	0	0	0	2	1	-10921639	50823.286	51593	37644	63182	1067289	6234.327	7.600	0.060	0.917
ID255240	255240	None	7183.599	24.711	31.101	0	0	0	2	1	-10921639	53401.143	52887	42730	65154	1121424	4819.041	4.800	0.070	1.458
ID255246	255246	6	19011.123	60.825	35.246	0	0	0	2	1	-10921639	57296.571	63326	40926	65535	1203228	9682.970	4.800	0.192	1.908
ID255244	255244	2	12621.618	37.192	32.386	0	0	0	2	1	-10921639	41350.571	38375	30502	63966	868362	9630.644	2.000	0.093	0.730
ID255250	255250	9	7964.742	37.368	45.488	0	0	0	2	1	-10921639	56169.667	58172	39867	65535	1179563	9758.038	2.000	0.048	0.530
ID255248	255248	None	9752.201	3.718	36.928	0	0	0	2	1	-10921639	19219.905	18388	12609	34956	403618	5535.178	2.000	0.216	1.235
ID255254	255254	5	11487.971	37.161	52.628	0	0	0	2	1	-10921639	56617.429	65535	37050	65535	1188966	11632.984	2.000	0.087	0.778
ID255252	255252	1	12524.790	17.515	50.842	0	0	0	2	1	-10921639	59212.905	65535	42738	65535	1243471	8661.939	4.800	0.109	1.346
ID255258	255258	3	9714.812	54.703	54.929	0	0	0	2	1	-10921639	55617.000	55636	43499	65535	1167957	8064.524	2.000	0.061	0.794
ID255256	255256	None	7486.752	58.175	54.198	0	0	0	2	1	-10921639	49463.286	50717	39616	62200	1038729	5940.790	4.800	0.072	1.123
ID255262	255262	19	9274.351	12.025	60.407	0	0	0	2	1	-10921639	30737.048	30867	20169	39662	645478	5052.681	6.279	0.157	1.650
ID255260	255260	7	9743.045	44.697	56.202	0	0	0	2	1	-10921639	59984.476	65535	44245	65535	1259674	8165.832	2.000	0.077	1.047
ID255235	255235	0	13393.223	24.498	26.120	0	1	1	2	1	-10921639	54367.571	53519	43050	65535	1141719	7740.362	4.800	0.122	1.532
ID255239	255239	2	10434.903	37.208	32.556	0	1	1	2	1	-10921639	38493.381	37400	29794	57022	808361	6673.455	2.000	0.093	0.981
ID255237	255237	4	17546.691	20.239	26.778	0	1	1	2	1	-10921639	48049.524	48761	26672	65535	1009040	13106.607	2.000	0.145	0.927
ID255243	255243	None	7043.479	56.116	39.718	0	1	1	2	1	-10921639	39472.714	38512	32679	51075	828927	4855.076	4.800	0.084	1.258
ID255241	255241	6	20097.383	60.937	35.341	0	1	1	2	1	-10921639	52202.952	54007	29817	65535	1096262	11941.275	2.000	0.195	1.427
ID255247	255247	None	7703.597	41.879	44.818	0	1	1	2	1	-10921639	61703.714	65535	50908	65535	1295778	5138.959	4.800	0.068	1.527
ID255245	255245	9	7946.688	37.151	45.481	0	1	1	2	1	-10921639	50302.476	51174	33898	65535	1056352	9913.204	2.000	0.038	0.371
ID255251	255251	None	7388.930	51.296	50.058	0	1	1	2	1	-10921639	61577.667	65535	47070	65535	1293131	6181.101	4.800	0.059	1.110
ID255249	255249	1	16238.834	17.554	50.116	0	1	1	2	1	-10921639	60513.857	64263	45167	65535	1270791	7290.524	4.800	0.166	2.369
ID255255	255255	3	10712.792	54.137	55.211	0	1	1	2	1	-10921639	53742.810	54212	39593	65535	1128599	6759.973	2.000	0.091	1.330
ID255253	255253	5	10385.985	37.563	52.424	0	1	1	2	1	-10921639	62053.333	65535	47055	65535	1303120	5832.035	4.800	0.091	1.780
ID255259	255259	19	7698.075	13.031	59.077	0	1	1	2	1	-10921639	26620.048	27418	16568	38535	559021	5437.935	2.000	0.103	0.917
ID255257	255257	7	9957.050	45.131	55.828	0	1	1	2	1	-10921639	56208.048	61590	35192	65535	1180369	10461.236	2.000	0.072	0.718
ID255263	255263	8	20803.707	61.779	88.977	0	1	1	2	1	-10921639	56443.381	64910	39753	65535	1185311	10445.015	4.800	0.207	1.852
ID255261	255261	10	13854.771	68.450	82.309	0	1	1	2	1	-10921639	39036.571	37096	27053	54616	819768	8439.390	2.000	0.149	1.200
ID255299	255299	0	13425.628	23.858	26.111	0	2	2	2	1	-10921639	50420.905	47527	32687	65535	1058839	9706.932	2.000	0.117	1.089
ID255303	255303	9	8978.725	37.848	45.245	0	2	2	2	1	-10921639	56200.286	59215	39212	65535	1180206	9032.669	2.000	0.064	0.750
ID255302	255302	6	16922.740	61.314	35.498	0	2	2	2	1	-10921639	51173.381	49560	30768	65535	1074641	9527.735	4.800	0.179	1.634
ID255301	255301	2	8733.088	37.303	33.484	0	2	2	2	1	-10921639	38476.619	36921	32063	54509	808009	6209.633	2.000	0.082	0.941
ID255300	255300	4	17068.381	20.703	26.754	0	2	2	2	1	-10921639	53397.952	49712	40728	65535	1121357	9969.546	2.000	0.139	1.309
ID255307	255307	7	7978.095	44.660	55.597	0	2	2	2	1	-10921639	55524.571	56786	40164	65535	1166016	9989.150	2.000	0.054	0.571
ID255306	255306	3	8906.816	54.991	54.900	0	2	2	2	1	-10921639	49686.571	51608	28416	62900	1043418	9336.887	6.372	0.066	0.659
ID255305	255305	5	11246.115	37.245	51.894	0	2	2	2	1	-10921639	58497.857	64705	39304	65535	1228455	9477.896	4.800	0.102	1.144
ID255304	255304	1	16071.343	17.065	50.342	0	2	2	2	1	-10921639	57227.238	54631	49925	65535	1201772	6320.953	4.800	0.152	2.386
ID255310	255310	8	18060.367	61.590	88.839	0	2	2	2	1	-10921639	57953.905	62047	41931	65535	1217032	8483.788	4.800	0.183	2.109
ID255309	255309	10	11609.804	68.126	82.031	0	2	2	2	1	-10921639	37023.857	35413	29558	49027	777501	5644.470	2.000	0.142	1.633
ID255308	255308	17	7659.814	50.452	55.867	0	2	2	2	1	-10921639	57031.238	59710	37431	65535	1197656	9020.038	4.800	0.059	0.700
ID255283	255283	4	13712.535	20.247	27.413	0	3	3	2	1	-10921639	45774.238	44999	30022	63220	961259	9893.499	2.000	0.125	1.031
ID255282	255282	0	8124.757	24.371	26.505	0	3	3	2	1	-10921639	47718.810	47710	37667	59253	1002095	5303.401	6.265	0.068	1.147
ID255287	255287	9	10459.142	38.401	45.157	0	3	3	2	1	-10921639	55325.190	58400	35299	65535	1161829	10806.166	2.000	0.066	0.632
ID255286	255286	11	8750.412	41.812	44.292	0	3	3	2	1	-10921639	56580.048	57410	36715	65535	1188181	9155.529	4.800	0.067	0.779
ID255285	255285	6	16288.486	61.046	35.074	0	3	3	2	1	-10921639	46012.571	44725	34157	62306	966264	8541.314	4.800	0.175	1.603
ID255284	255284	2	7270.221	37.441	34.162	0	3	3	2	1	-10921639	37805.810	36570	30441	50504	793922	5484.723	2.000	0.060	0.776
ID255291	255291	17	7096.194	49.900	55.718	0	3	3	2	1	-10921639	57910.333	61796	40492	65535	1216117	8579.580	6.353	0.058	0.737
ID255290	255290	3	7933.858	56.693	54.828	0	3	3	2	1	-10921639	44093.095	44390	32992	60410	925955	7394.514	2.000	0.075	0.828
ID255289	255289	5	10458.390	37.115	51.810	0	3	3	2	1	-10921639	58796.143	62976	37552	65535	1234719	9168.221	4.800	0.089	1.051
ID255288	255288	1	15395.325	17.451	50.267	0	3	3	2	1	-10921639	54158.667	52712	38040	65535	1137332	7359.333	4.800	0.147	1.892
ID255292	255292	8	19559.666	61.555	88.674	0	3	3	2	1	-10921639	56589.952	63562	35733	65535	1188389	10504.333	4.800	0.198	1.781
ID255234	255234	8	17657.262	61.382	88.407	0	4	4	2	1	-10921639	48906.667	47900	37560	65535	1027040	9414.452	4.800	0.171	1.515
ID255233	255233	12	8340.574	53.475	55.948	0	4	4	2	1	-10921639	50603.095	52103	34880	65535	1062665	7936.829	6.398	0.057	0.687
ID255232	255232	3	9264.741	56.630	55.053	0	4	4	2	1	-10921639	45204.286	46019	33776	60661	949290	7218.089	2.000	0.092	1.050
ID255223	255223	0	7537.119	23.770	27.210	0	4	4	2	1	-10921639	43866.857	46050	34454	51197	921204	5409.938	6.315	0.072	1.085
ID255222	255222	4	7285.092	20.212	27.377	0	4	4	2	1	-10921639	37638.381	38489	26207	49217	790406	7140.242	2.000	0.063	0.628
ID255227	255227	11	8783.535	40.635	44.139	0	4	4	2	1	-10921639	58187.333	61705	43096	65535	1221934	7397.723	4.800	0.074	1.082
ID255226	255226	6	10411.314	60.994	35.115	0	4	4	2	1	-10921639	37517.286	38085	26596	49141	787863	5698.270	7.600	0.134	1.552
ID255225	255225	2	8657.649	37.472	34.954	0	4	4	2	1	-10921639	41016.905	38184	33433	53748	861355	5996.458	2.000	0.086	1.083
ID255224	255224	None	7866.546	23.909	29.815	0	4	4	2	1	-10921639	45186.190	46050	36304	56405	948910	5303.130	7.600	0.065	1.042
ID255231	255231	None	8012.750	43.360	54.805	0	4	4	2	1	-10921639	56420.190	56733	38025	65535	1184824	9178.022	2.000	0.057	0.667
ID255230	255230	5	11673.585	37.339	51.905	0	4	4	2	1	-10921639	58207.810	64476	38877	65535	1222364	8977.911	4.800	0.105	1.231
ID255229	255229	1	9763.331	17.802	49.924	0	4	4	2	1	-10921639	45871.143	45707	37926	56253	963294	5323.844	4.800	0.094	1.484
ID255228	255228	None	8948.865	40.423	44.252	0	4	4	2	1	-10921639	57422.667	61705	41588	65535	1205876	8490.483	4.800	0.073	0.924
ID255281	255281	8	14691.324	61.508	88.493	0	5	5	2	1	-10921639	43357.048	41641	27388	63486	910498	10003.912	2.000	0.138	1.048
ID255280	255280	12	7500.339	52.895	55.982	0	5	5	2	1	-10921639	50788.095	51882	36022	59443	1066550	6933.550	4.800	0.065	0.896
ID255275	255275	6	7380.295	61.132	36.413	0	5	5	2	1	-10921639	33587.762	34240	26025	45151	705343	4411.060	2.000	0.101	1.395
ID255274	255274	2	8096.884	37.487	35.588	0	5	5	2	1	-10921639	42448.429	40796	35588	55423	891417	5532.310	7.600	0.073	1.048
ID255273	255273	0	8117.118	24.446	27.093	0	5	5	2	1	-10921639	40979.952	39997	32055	50740	860579	5513.984	2.000	0.075	1.034
ID255279	255279	5	11132.292	37.863	52.085	0	5	5	2	1	-10921639	60281.714	65535	42509	65535	1265916	7965.478	4.800	0.091	1.261
ID255278	255278	1	7599.107	17.842	49.611	0	5	5	2	1	-10921639	39793.190	42426	29047	45555	835657	5182.989	4.800	0.088	1.238
ID255277	255277	13	7143.677	50.477	49.518	0	5	5	2	1	-10921639	63062.429	65535	51494	65535	1324311	4516.997	4.800	0.059	1.548
ID255276	255276	None	8723.846	38.043	45.951	0	5	5	2	1	-10921639	57459.524	61263	37370	65535	1206650	8075.659	2.000	0.063	0.846
ID255298	255298	8	10813.985	61.035	88.526	0	6	6	2	1	-10921639	39632.667	37484	32078	52979	832286	6012.924	2.000	0.110	1.306
ID255297	255297	12	10507.436	52.368	55.438	0	6	6	2	1	-10921639	56025.000	57258	45768	65535	1176525	6224.416	4.800	0.083	1.385
ID255296	255296	5	11048.342	37.953	52.068	0	6	6	2	1	-10921639	60044.190	65161	44451	65535	1260928	7641.303	4.800	0.093	1.333
ID255295	255295	13	7523.291	50.290	49.328	0	6	6	2	1	-10921639	59757.381	65535	40568	65535	1254905	8083.681	2.000	0.051	0.717
ID255294	255294	6	7708.882	61.210	35.227	0	6	6	2	1	-10921639	29768.333	30822	22385	39357	625135	4736.229	2.000	0.105	1.190
ID255293	255293	None	8969.274	23.998	30.813	0	6	6	2	1	-10921639	41438.238	40286	33220	54563	870203	5754.506	2.000	0.070	0.940
ID255267	255267	14	8490.061	38.015	37.193	0	7	7	2	1	-10921639	47329.048	48479	38961	55019	993910	5170.717	2.000	0.072	1.226
ID255266	255266	None	7853.234	44.435	29.684	0	7	7	2	1	-10921639	32449.571	32748	24685	39060	681441	4066.015	4.800	0.122	1.736
ID255271	255271	5	9421.573	38.053	52.066	0	7	7	2	1	-10921639	59656.667	62024	42182	65535	1252790	7290.190	4.800	0.076	1.157
ID255270	255270	None	7632.813	33.916	52.378	0	7	7	2	1	-10921639	43417.667	42814	31088	59512	911771	8132.477	2.000	0.050	0.505
ID255269	255269	13	7005.141	49.839	49.008	0	7	7	2	1	-10921639	60614.286	65535	42532	65535	1272900	7580.302	2.000	0.049	0.749
ID255268	255268	15	8536.599	42.967	44.316	0	7	7	2	1	-10921639	57874.857	58667	42920	65535	1215372	7987.835	7.600	0.067	0.912
ID255272	255272	16	7260.396	50.886	52.253	0	7	7	2	1	-10921639	61047.143	65535	46918	65535	1281990	6429.586	6.332	0.055	0.989
ID255331	255331	14	10872.550	38.185	37.655	0	8	8	2	1	-10921639	47945.857	46354	38847	65535	1006863	6825.811	2.000	0.097	1.248
ID255334	255334	16	8825.776	51.197	51.802	0	8	8	2	1	-10921639	61951.048	65535	50337	65535	1300972	4990.849	4.800	0.076	1.750
ID255333	255333	5	11995.177	38.038	52.044	0	8	8	2	1	-10921639	58505.381	62359	41512	65535	1228613	8670.963	2.000	0.095	1.173
ID255332	255332	15	8192.213	43.570	44.705	0	8	8	2	1	-10921639	60456.524	65535	46278	65535	1269587	6873.493	4.800	0.062	1.022
ID255315	255315	16	8742.873	51.133	52.190	0	9	9	2	1	-10921639	60947.286	62093	51365	65535	1279893	4852.542	4.800	0.071	1.657
ID255314	255314	5	11971.892	37.968	52.176	0	9	9	2	1	-10921639	57068.381	59809	43263	65535	1198436	7798.802	2.000	0.091	1.224
ID255313	255313	None	8514.438	26.457	47.640	0	9	9	2	1	-10921639	40691.476	40126	32748	51928	854521	5441.379	2.000	0.091	1.246
ID255312	255312	15	7340.782	44.598	45.619	0	9	9	2	1	-10921639	60860.048	64842	44542	65535	1278061	7028.190	4.800	0.057	0.928
ID255311	255311	14	11133.765	38.548	38.343	0	9	9	2	1	-10921639	46564.095	45022	34910	65535	977846	8707.529	2.000	0.079	0.783
ID255316	255316	None	7200.808	52.071	55.907	0	9	9	2	1	-10921639	43239.190	44778	29634	61004	908023	8906.427	2.000	0.047	0.433
ID255321	255321	16	9105.733	52.528	52.093	0	10	10	2	1	-10921639	53462.857	57029	40400	64880	1122720	7758.106	2.000	0.071	0.911
ID255320	255320	18	7178.737	45.483	52.509	0	10	10	2	1	-10921639	57070.667	56832	43050	65535	1198484	8269.061	4.800	0.050	0.662
ID255319	255319	5	12592.257	37.881	51.986	0	10	10	2	1	-10921639	54946.476	56710	42083	65535	1153876	7956.118	2.000	0.098	1.238
ID255318	255318	15	8448.420	43.460	44.951	0	10	10	2	1	-10921639	59224.048	61248	44611	65535	1243705	6994.096	4.800	0.066	1.044
ID255317	255317	14	8605.494	39.184	38.982	0	10	10	2	1	-10921639	42676.857	40164	35268	58491	896214	5556.152	2.000	0.060	0.872
ID255330	255330	18	7106.843	44.561	52.671	0	11	11	2	1	-10921639	58634.143	65535	40789	65535	1231317	8741.350	7.600	0.047	0.603
ID255329	255329	16	9735.308	52.118	52.359	0	11	11	2	1	-10921639	60105.905	65535	46887	65535	1262224	6393.499	6.289	0.081	1.406
ID255328	255328	5	10388.221	37.899	51.835	0	11	11	2	1	-10921639	55626.905	56436	42045	65535	1168165	8348.832	2.000	0.075	0.934
ID255323	255323	14	9480.803	39.797	39.422	0	11	11	2	1	-10921639	48899.810	46971	39852	65535	1026896	6809.348	2.000	0.072	0.961
ID255322	255322	None	9202.388	46.990	33.593	0	11	11	2	1	-10921639	26605.857	28720	14687	36334	558723	6677.014	2.000	0.146	1.016
ID255327	255327	None	8110.540	50.884	49.459	0	11	11	2	1	-10921639	58910.095	63121	41215	65535	1237112	8190.399	3.200	0.055	0.751
ID255326	255326	None	7689.609	41.077	46.146	0	11	11	2	1	-10921639	60426.762	65535	41931	65535	1268962	7194.977	3.200	0.056	0.889
ID255325	255325	15	7189.701	43.628	44.981	0	11	11	2	1	-10921639	59528.667	63936	45014	65535	1250102	7457.449	6.288	0.054	0.822
ID255324	255324	20	8647.084	34.541	40.018	0	11	11	2	1	-10921639	50069.810	50809	38299	58392	1051466	5593.757	3.200	0.066	1.114
ID255343	255343	16	9703.896	51.784	52.996	0	12	12	2	1	-10921639	59280.190	63669	42106	65535	1244884	7851.663	6.266	0.080	1.124
ID255342	255342	5	10687.157	37.972	52.132	0	12	12	2	1	-10921639	56691.286	56512	40933	65535	1190517	8203.660	2.000	0.082	1.052
ID255341	255341	14	9182.835	39.934	40.106	0	12	12	2	1	-10921639	47305.905	47535	35992	65535	993424	7750.178	2.000	0.042	0.497
ID255340	255340	20	8767.941	34.937	40.470	0	12	12	2	1	-10921639	49473.238	47504	41184	62017	1038938	5928.763	2.000	0.060	0.940
ID255339	255339	None	8051.613	45.660	51.957	0	13	13	2	1	-10921639	59586.333	65535	43027	65535	1251313	7474.757	2.000	0.052	0.787
ID255338	255338	5	13171.902	38.091	51.774	0	13	13	2	1	-10921639	51889.286	50755	34865	65535	1089675	9501.420	2.000	0.103	1.023
ID255337	255337	16	8808.932	51.783	51.277	0	13	13	2	1	-10921639	53236.905	53771	38405	65535	1117975	7127.924	6.185	0.074	1.027
ID255336	255336	15	8615.475	42.474	45.831	0	13	13	2	1	-10921639	61458.333	65535	46339	65535	1290625	5778.160	4.800	0.074	1.457
ID255335	255335	20	7511.078	33.499	41.279	0	13	13	2	1	-10921639	43527.952	44337	33822	54159	914087	5845.039	2.000	0.065	0.903
ID255369	255369	None	7294.929	48.850	51.674	0	14	14	2	1	-10921639	58780.857	60273	42311	65535	1234398	7444.227	7.600	0.050	0.751
ID255368	255368	5	7166.444	38.705	51.088	0	14	14	2	1	-10921639	51247.048	50946	41535	65093	1076188	6791.393	7.600	0.042	0.605
ID255367	255367	None	7184.329	42.412	45.982	0	14	14	2	1	-10921639	61652.667	65535	46423	65535	1294706	6088.745	4.800	0.061	1.163
ID255366	255366	15	7561.205	42.412	45.982	0	14	14	2	1	-10921639	61652.667	65535	46423	65535	1294706	6088.745	4.800	0.061	1.163
ID255354	255354	21	7942.688	45.923	52.490	0	15	15	2	1	-10921639	61323.000	64986	50816	65535	1287783	5472.380	4.800	0.063	1.337
ID255353	255353	22	7953.398	49.726	48.371	0	15	15	2	1	-10921639	54359.190	56146	37880	65535	1141543	8786.069	2.000	0.054	0.633
ID255352	255352	15	7984.333	42.223	45.733	0	15	15	2	1	-10921639	61961.857	65535	50222	65535	1301199	4906.062	4.800	0.069	1.623
ID255351	255351	None	7130.500	33.489	40.830	0	15	15	2	1	-10921639	39456.143	37377	28964	51281	828579	6758.688	2.000	0.054	0.596
ID255347	255347	15	9731.794	42.561	45.045	0	16	16	2	1	-10921639	60458.714	65535	44999	65535	1269633	7328.040	4.800	0.080	1.218
ID255350	255350	21	7771.288	46.330	52.111	0	16	16	2	1	-10921639	60676.286	65535	42311	65535	1274202	7640.030	2.000	0.058	0.870
ID255349	255349	None	7781.837	49.163	50.631	0	16	16	2	1	-10921639	60934.381	63936	49248	65535	1279622	6024.410	7.600	0.063	1.191
ID255348	255348	22	8428.617	49.684	48.406	0	16	16	2	1	-10921639	55514.048	56314	39151	65535	1165795	8704.723	4.800	0.068	0.810
ID255355	255355	15	7987.834	42.558	44.577	0	17	17	2	1	-10921639	61304.905	65535	44786	65535	1287403	5892.997	7.600	0.066	1.290
ID255357	255357	21	8435.301	46.737	51.977	0	17	17	2	1	-10921639	59547.143	64545	42943	65535	1250490	7760.400	6.189	0.072	1.031
ID255356	255356	22	8380.347	49.005	48.068	0	17	17	2	1	-10921639	58977.333	61758	45616	65535	1238524	7031.896	4.800	0.071	1.111
ID255374	255374	None	7506.922	56.653	59.330	0	18	18	2	1	-10921639	29786.762	27723	23489	41527	625522	5100.474	2.000	0.089	0.954
ID255373	255373	21	8352.817	46.685	51.044	0	18	18	2	1	-10921639	61584.476	65535	49484	65535	1293274	5898.143	4.800	0.070	1.370
ID255372	255372	15	9203.035	43.768	45.360	0	18	18	2	1	-10921639	57899.143	57715	38824	65535	1215882	7804.914	4.800	0.075	1.036
ID255359	255359	22	8844.052	48.787	49.157	0	19	19	2	1	-10921639	58707.048	61941	45860	65535	1232848	7364.345	7.600	0.073	1.091
ID255358	255358	15	9198.480	44.107	46.300	0	19	19	2	1	-10921639	58529.714	61164	43591	65535	1229124	7692.813	6.341	0.068	0.973
ID255360	255360	21	9443.790	46.405	52.090	0	19	19	2	1	-10921639	60197.238	64103	42121	65535	1264142	7437.759	4.800	0.084	1.248
ID255346	255346	21	8828.073	47.355	50.799	0	20	20	2	1	-10921639	60108.000	63578	42129	65535	1262268	7544.392	6.111	0.070	1.039
ID255345	255345	22	9411.348	49.139	49.146	0	20	20	2	1	-10921639	60531.190	63745	44725	65535	1271155	6197.992	7.600	0.087	1.571
ID255344	255344	15	9783.096	45.003	46.256	0	20	20	2	1	-10921639	58134.048	60509	38938	65535	1220815	8455.246	4.800	0.078	1.000
ID255371	255371	22	10082.761	49.596	49.254	0	21	21	2	1	-10921639	56084.286	57821	43225	65535	1177770	8375.929	4.800	0.097	1.183
ID255370	255370	15	10783.554	43.549	46.767	0	21	21	2	1	-10921639	61923.857	65535	49560	65535	1300401	5400.362	4.800	0.100	2.078
ID255362	255362	21	9900.009	46.579	50.973	0	22	22	2	1	-10921639	60781.714	65535	47535	65535	1276416	6864.485	4.800	0.087	1.419
ID255361	255361	15	10433.811	44.496	46.882	0	22	22	2	1	-10921639	60112.429	65535	47542	65535	1262361	6624.981	6.312	0.089	1.479
ID255363	255363	15	11309.296	44.723	46.983	0	23	23	2	1	-10921639	59808.190	65535	44611	65535	1255972	7443.639	4.800	0.097	1.416
ID255365	255365	21	10480.506	47.872	51.703	0	23	23	2	1	-10921639	58204.143	63098	40446	65535	1222287	8801.454	7.600	0.092	1.109
ID255364	255364	22	10322.048	49.583	50.004	0	23	23	2	1	-10921639	54551.714	56062	32382	65535	1145586	10051.880	4.800	0.085	0.847
ID255387	255387	15	10680.095	44.189	46.639	0	24	24	2	1	-10921639	59505.667	63722	44885	65535	1249619	6907.992	4.800	0.098	1.544
ID255389	255389	21	8489.545	47.000	52.000	0	24	24	2	1	-10921639	56469.810	54875	41420	65535	1185866	7739.604	4.800	0.081	1.096
ID255388	255388	22	8698.679	48.302	49.864	0	24	24	2	1	-10921639	60781.333	61545	48410	65535	1276408	5353.092	4.800	0.081	1.701
ID255391	255391	22	10593.184	47.176	50.508	0	25	25	2	1	-10921639	60106.190	62573	45669	65535	1262230	6584.176	4.800	0.096	1.593
ID255390	255390	15	10628.740	45.236	46.969	0	25	25	2	1	-10921639	59985.381	62375	49385	65535	1259693	5980.348	4.800	0.089	1.642
ID255375	255375	15	10686.513	46.159	46.663	0	26	26	2	1	-10921639	61163.095	64088	51593	65535	1284425	5017.277	4.800	0.096	2.139
ID255376	255376	None	7116.728	25.587	61.120	0	26	26	2	1	-10921639	20520.238	21091	13659	25659	430925	3017.765	6.314	0.198	2.251
ID255378	255378	15	11399.094	45.668	46.603	0	27	27	2	1	-10921639	54943.667	54403	41634	65535	1153817	6774.632	4.800	0.097	1.433
ID255377	255377	23	9337.858	40.701	46.734	0	27	27	2	1	-10921639	48571.905	48761	36593	59428	1020010	6491.028	2.000	0.080	1.106
ID255399	255399	23	10398.614	40.202	46.908	0	28	28	2	1	-10921639	46142.286	46530	33586	57981	968988	7905.955	2.000	0.082	0.885
ID255398	255398	15	11452.938	44.999	46.305	0	28	28	2	1	-10921639	52456.000	52606	38306	65535	1101576	8100.276	2.000	0.084	1.005
ID255400	255400	24	8477.132	47.526	49.140	0	28	28	2	1	-10921639	51907.286	51920	40202	60966	1090053	6419.746	7.600	0.072	1.084
ID255379	255379	23	11613.041	40.769	46.374	0	29	29	2	1	-10921639	51475.476	50862	40042	62489	1080985	5989.330	4.800	0.107	1.659
ID255381	255381	24	7085.130	47.814	50.153	0	29	29	2	1	-10921639	49121.333	49636	38717	56870	1031548	5583.646	7.600	0.057	0.944
ID255380	255380	15	10042.012	45.654	46.818	0	29	29	2	1	-10921639	52364.143	53466	37316	62953	1099647	6891.455	2.000	0.078	1.095
ID255383	255383	15	8750.071	46.462	47.560	0	30	30	2	1	-10921639	51132.857	50489	42844	60928	1073790	5274.025	4.800	0.078	1.398
ID255382	255382	23	13290.221	39.939	46.035	0	30	30	2	1	-10921639	48044.476	48570	35200	64408	1008934	8115.492	2.000	0.113	1.198
ID255384	255384	25	9500.327	43.040	54.182	0	30	30	2	1	-10921639	42151.476	42913	27228	53009	885181	7035.154	2.000	0.093	1.016
ID255409	255409	25	9427.401	44.252	55.417	0	31	31	2	1	-10921639	41606.857	41596	30395	50200	873744	5408.378	4.800	0.112	1.544
ID255408	255408	15	9096.255	45.210	46.320	0	31	31	2	1	-10921639	45012.190	44618	32931	54456	945256	6611.391	4.800	0.086	1.074
ID255395	255395	None	8519.125	22.037	65.775	0	32	32	2	1	-10921639	14447.952	13949	6890	22240	303407	4534.407	2.000	0.314	1.524
ID255394	255394	None	9921.537	46.200	54.733	0	32	32	2	1	-10921639	44404.952	44672	30639	55286	932504	7014.933	4.800	0.103	1.184
ID255393	255393	26	7958.801	48.183	50.211	0	32	32	2	1	-10921639	45504.190	46415	36997	56839	955588	4976.111	3.200	0.077	1.301
ID255392	255392	None	8346.972	39.581	42.509	0	32	32	2	1	-10921639	41308.048	40118	33563	52347	867469	5501.237	2.000	0.068	0.961
ID255397	255397	None	7758.896	33.175	72.388	0	32	32	2	1	-10921639	13725.952	13233	5999	22347	288245	5112.462	4.800	0.287	1.197
ID255396	255396	None	8073.750	26.080	72.182	0	32	32	2	1	-10921639	16607.810	15936	10621	24053	348764	3580.175	7.600	0.268	1.963
ID255386	255386	27	9208.457	40.036	52.927	0	33	33	2	1	-10921639	40010.000	39311	29268	53268	840210	5681.848	2.000	0.098	1.256
ID255385	255385	26	10020.027	47.278	51.645	0	33	33	2	1	-10921639	46158.333	45395	34659	60897	969325	7130.240	2.000	0.078	0.939
ID255403	255403	27	10914.441	39.347	53.294	0	34	34	2	1	-10921639	41317.857	42151	27487	51319	867675	7431.780	2.000	0.110	1.104
ID255402	255402	28	7751.606	48.047	49.338	0	34	34	2	1	-10921639	45334.190	44047	35314	54159	952018	5634.531	6.281	0.072	1.083
ID255401	255401	None	7139.213	39.358	46.654	0	34	34	2	1	-10921639	38941.143	38870	28073	50230	817764	6727.683	2.000	0.067	0.726
ID255404	255404	29	8801.912	32.921	72.090	0	34	34	2	1	-10921639	13175.190	11322	5352	22035	276679	5071.617	2.000	0.347	1.337
ID255407	255407	29	7262.529	32.626	72.188	0	35	35	2	1	-10921639	11083.476	9190	4842	20002	232753	4469.772	2.000	0.322	1.209
ID255406	255406	27	9459.057	39.190	53.115	0	35	35	2	1	-10921639	41522.048	42509	28621	49126	871963	6013.005	4.800	0.125	1.536
ID255405	255405	28	8016.269	47.622	49.107	0	35	35	2	1	-10921639	42505.762	41474	34918	52948	892621	5668.265	2.000	0.071	0.996
ID255423	255423	27	11053.951	38.971	52.380	0	36	36	2	1	-10921639	44753.333	46926	32131	55522	939820	7146.585	4.800	0.116	1.306
ID255422	255422	28	7582.411	47.696	49.885	0	36	36	2	1	-10921639	45642.810	45875	35931	56009	958499	6258.965	7.600	0.058	0.795
ID255411	255411	27	9234.926	38.597	52.717	0	37	37	2	1	-10921639	40237.048	40126	34240	49507	844978	4489.979	4.800	0.117	1.884
ID255410	255410	30	7335.755	39.323	40.510	0	37	37	2	1	-10921639	38432.000	37651	30448	46552	807072	4365.076	2.000	0.078	1.273
ID255412	255412	None	7158.188	66.877	69.866	0	37	37	2	1	-10921639	16483.714	16294	8603	26565	346158	4815.335	2.000	0.179	1.040
ID255415	255415	27	11088.160	38.146	52.199	0	38	38	2	1	-10921639	39251.952	38558	26086	50443	824291	7155.693	2.000	0.119	1.167
ID255414	255414	31	10959.561	39.496	45.643	0	38	38	2	1	-10921639	43874.762	44245	28469	61271	921370	8832.177	2.000	0.093	0.846
ID255413	255413	30	10480.910	38.875	40.265	0	38	38	2	1	-10921639	40710.190	39654	29070	52073	854914	7625.625	2.000	0.109	1.046
ID255418	255418	None	8769.781	36.191	54.075	0	39	39	2	1	-10921639	37083.000	37636	23778	45068	778743	6228.323	7.600	0.122	1.292
ID255417	255417	31	9096.080	39.402	45.806	0	39	39	2	1	-10921639	42449.857	41710	30844	55964	891447	7506.109	2.000	0.076	0.798
ID255416	255416	30	12293.600	39.152	40.194	0	39	39	2	1	-10921639	40872.619	39844	26573	57837	858325	7766.653	2.000	0.127	1.187
ID255419	255419	30	7551.673	38.909	39.883	0	40	40	2	1	-10921639	37020.905	36068	27456	46415	777439	5096.839	2.000	0.069	0.941
ID255421	255421	27	8909.795	36.833	51.847	0	40	40	2	1	-10921639	37628.000	36723	28553	49796	790188	4907.207	4.800	0.098	1.364
ID255420	255420	None	8272.849	44.159	44.084	0	40	40	2	1	-10921639	38719.524	38146	30159	49217	813110	5489.829	2.000	0.078	1.019
ID255426	255426	27	7881.609	36.779	52.432	0	41	41	2	1	-10921639	37952.857	37903	29459	45182	797010	4195.948	4.800	0.108	1.764
ID255425	255425	32	8295.527	47.184	49.259	0	41	41	2	1	-10921639	42673.571	42814	34332	52286	896145	5560.800	6.074	0.075	1.074
ID255424	255424	30	8259.097	37.797	40.583	0	41	41	2	1	-10921639	38167.143	39129	30867	48296	801510	4933.927	2.000	0.094	1.332
ID255431	255431	33	7458.366	39.242	45.938	0	42	42	2	1	-10921639	37825.143	36357	29306	49659	794328	5000.070	2.000	0.085	1.184
ID255430	255430	30	9661.986	37.401	40.293	0	42	42	2	1	-10921639	37096.333	35984	29261	51517	779023	6359.182	2.000	0.096	1.025
ID255432	255432	32	8477.374	49.000	49.000	0	42	42	2	1	-10921639	41548.381	40217	32451	51654	872516	5036.478	4.800	0.115	1.697
ID255427	255427	30	9022.832	37.716	39.916	0	43	43	2	1	-10921639	39775.476	37111	33060	52027	835285	5349.096	2.000	0.086	1.174
ID255429	255429	32	7503.964	49.953	50.044	0	43	43	2	1	-10921639	38563.000	39555	31469	44580	809823	4033.527	4.800	0.098	1.705
ID255428	255428	33	13485.054	39.914	45.938	0	43	43	2	1	-10921639	40920.143	39692	31895	62755	859323	8417.841	2.000	0.115	1.001
ID255435	255435	32	9704.348	48.652	48.959	0	44	44	2	1	-10921639	40441.524	40111	33022	50177	849272	5557.711	6.270	0.110	1.445
ID255434	255434	33	7563.363	40.070	46.131	0	44	44	2	1	-10921639	37394.333	36045	31979	49438	785281	4581.551	2.000	0.070	1.065
ID255433	255433	30	7516.028	38.311	39.960	0	44	44	2	1	-10921639	40151.048	40606	31606	46659	843172	4433.842	4.800	0.091	1.509
ID255436	255436	None	7492.831	67.063	69.473	0	44	44	2	1	-10921639	19429.333	18989	8748	27616	408016	4725.815	2.000	0.175	1.225
ID255439	255439	30	7265.322	37.856	39.676	0	45	45	2	1	-10921639	34831.095	34065	27091	43469	731453	4822.756	2.000	0.078	1.046
ID255440	255440	34	11508.384	46.147	48.844	0	45	45	2	1	-10921639	43170.667	41763	35687	57182	906584	5981.583	2.000	0.119	1.538
ID255438	255438	34	13720.415	45.744	48.729	0	46	46	2	1	-10921639	43947.381	44816	33822	59870	922895	7341.850	4.800	0.151	1.573
ID255437	255437	30	7828.395	38.002	38.926	0	46	46	2	1	-10921639	35269.667	34263	27768	48220	740663	5176.782	2.000	0.083	1.040
ID255451	255451	34	15093.718	45.667	48.695	0	47	47	2	1	-10921639	48730.667	48768	33890	64057	1023344	7897.839	4.800	0.149	1.602
ID255450	255450	35	7429.508	39.788	46.031	0	47	47	2	1	-10921639	40523.429	40088	32185	51129	850992	4981.206	2.000	0.069	1.053
ID255447	255447	34	13194.537	45.919	48.325	0	48	48	2	1	-10921639	44117.286	44375	32565	57791	926463	6973.219	2.000	0.138	1.537
ID255446	255446	35	7826.674	39.943	45.105	0	48	48	2	1	-10921639	35918.000	36593	27136	46857	754278	5772.145	2.000	0.070	0.814
ID255457	255457	34	10011.938	45.199	48.129	0	49	49	2	1	-10921639	41612.238	41504	31225	53063	873857	5481.322	2.000	0.111	1.522
ID255456	255456	None	7207.339	33.764	42.122	0	49	49	2	1	-10921639	37332.714	38131	30441	45250	783987	3966.563	2.000	0.083	1.437
ID255443	255443	None	7965.182	35.154	44.186	0	50	50	2	1	-10921639	43429.238	43453	36083	54266	912014	4723.713	7.600	0.076	1.298
ID255442	255442	None	8122.627	41.951	43.423	0	50	50	2	1	-10921639	42781.952	40644	36235	54882	898421	5494.229	2.000	0.071	1.026
ID255441	255441	37	7290.260	40.807	35.306	0	50	50	2	1	-10921639	36428.095	36723	27685	48372	764990	6078.955	7.600	0.076	0.844
ID255445	255445	36	8066.061	43.562	49.114	0	50	50	2	1	-10921639	48572.714	49012	38824	57547	1020027	5500.644	4.800	0.082	1.335
ID255444	255444	34	9668.239	46.640	48.083	0	50	50	2	1	-10921639	48035.810	49263	37278	57547	1008752	5995.840	2.000	0.092	1.344
ID255449	255449	36	8471.099	43.296	50.027	0	51	51	2	1	-10921639	41060.143	39212	32002	52986	862263	5777.832	7.600	0.087	1.140
ID255448	255448	37	7937.422	40.842	35.317	0	51	51	2	1	-10921639	31521.381	30479	22294	44337	661949	6178.696	2.000	0.103	0.949
ID255455	255455	36	10406.606	43.398	51.264	0	52	52	2	1	-10921639	50404.048	49720	37233	60943	1058485	6382.774	4.800	0.109	1.550
ID255454	255454	None	7209.562	46.823	48.286	0	52	52	2	1	-10921639	45857.762	45014	32192	56733	963013	6366.864	7.600	0.073	0.982
ID255453	255453	38	9246.323	42.240	43.883	0	52	52	2	1	-10921639	43113.810	43103	34088	55933	905390	5587.006	4.800	0.087	1.232
ID255452	255452	37	11073.323	40.219	35.745	0	52	52	2	1	-10921639	37392.000	35717	28606	51799	785232	6414.193	2.000	0.118	1.229
ID255459	255459	37	10998.987	40.059	36.318	0	53	53	2	1	-10921639	35345.810	32443	24928	52225	742262	7876.243	2.000	0.117	0.943
ID255458	255458	None	7093.656	18.727	26.218	0	53	53	2	1	-10921639	16765.810	17314	9860	21951	352082	3752.722	4.800	0.241	1.735
ID255463	255463	None	7198.045	58.736	75.764	0	53	53	2	1	-10921639	15153.190	16081	4850	20954	318217	4545.225	4.800	0.277	1.445
ID255462	255462	36	9355.842	42.804	49.716	0	53	53	2	1	-10921639	49378.048	49233	35459	61903	1036939	7308.647	2.000	0.084	1.052
ID255461	255461	38	13280.232	42.367	44.072	0	53	53	2	1	-10921639	45023.333	45121	33730	60920	945490	8198.331	2.000	0.127	1.241
ID255460	255460	None	8582.917	32.921	43.042	0	53	53	2	1	-10921639	36353.048	34910	29900	48989	763414	4716.270	7.600	0.094	1.330
ID255466	255466	36	14933.537	42.925	49.907	0	54	54	2	1	-10921639	47378.333	46887	30654	65535	994945	9432.382	2.000	0.115	1.038
ID255465	255465	38	15462.604	42.753	43.986	0	54	54	2	1	-10921639	44066.524	41854	32786	64674	925397	9021.937	2.000	0.136	1.173
ID255464	255464	37	9007.312	39.752	36.283	0	54	54	2	1	-10921639	30772.190	30083	20999	43324	646216	6355.254	2.000	0.119	1.029
ID255474	255474	None	7083.010	60.059	75.293	0	55	55	2	1	-10921639	16924.333	16743	11619	25172	355411	4031.908	2.000	0.178	1.271
ID255473	255473	None	8478.520	44.494	56.970	0	55	55	2	1	-10921639	36629.429	36022	25949	48296	769218	6123.395	7.600	0.095	1.039
ID255472	255472	36	14395.630	43.055	49.894	0	55	55	2	1	-10921639	55148.143	57106	37735	65535	1158111	8571.998	4.800	0.120	1.381
ID255467	255467	39	11105.163	19.759	25.840	0	55	55	2	1	-10921639	18311.190	15601	10911	35717	384535	6416.988	2.000	0.257	1.167
ID255471	255471	None	8507.888	19.023	47.850	0	55	55	2	1	-10921639	18401.381	19141	9342	27532	386429	4952.299	4.800	0.244	1.456
ID255470	255470	38	16336.458	42.695	43.950	0	55	55	2	1	-10921639	50636.571	48045	37933	65535	1063368	9770.475	2.000	0.130	1.189
ID255469	255469	None	7196.636	32.197	42.490	0	55	55	2	1	-10921639	36863.857	36007	27806	47466	774141	4886.655	2.000	0.084	1.168
ID255468	255468	37	13769.476	39.795	36.016	0	55	55	2	1	-10921639	36935.714	34819	25560	58560	775650	8702.901	2.000	0.142	1.057
ID255475	255475	39	15332.959	19.649	25.398	0	56	56	2	1	-10921639	21909.857	19309	9921	40789	460107	8824.872	2.000	0.349	1.285
ID255480	255480	36	15363.193	42.442	50.065	0	56	56	2	1	-10921639	50142.000	49865	31537	65535	1052982	10511.713	2.000	0.141	1.181
ID255479	255479	38	19267.834	42.851	43.921	0	56	56	2	1	-10921639	49869.048	44969	35314	65535	1047250	11093.736	2.000	0.160	1.240
ID255478	255478	40	15792.519	15.593	40.899	0	56	56	2	1	-10921639	21690.857	17238	11482	41192	455508	8915.029	2.000	0.342	1.241
ID255477	255477	42	7290.575	20.533	39.905	0	56	56	2	1	-10921639	20897.143	20268	13241	36182	438840	5340.060	2.000	0.123	0.856
ID255476	255476	37	12398.226	39.577	35.912	0	56	56	2	1	-10921639	34703.048	34012	25667	51563	728764	7072.839	2.000	0.152	1.294
ID255491	255491	42	18375.732	19.992	40.088	0	57	57	2	1	-10921639	32251.905	29725	17299	65535	677290	12095.516	2.000	0.204	0.903
ID255490	255490	40	11335.324	15.807	40.249	0	57	57	2	1	-10921639	26002.476	25096	14040	45547	546052	8088.681	2.000	0.145	0.815
ID255489	255489	37	13504.181	39.563	36.335	0	57	57	2	1	-10921639	35911.095	34210	26733	50755	754133	8089.946	2.000	0.164	1.251
ID255488	255488	39	19166.438	19.546	25.470	0	57	57	2	1	-10921639	26730.619	23512	13119	55293	561343	12961.395	2.000	0.330	1.024
ID255494	255494	41	13441.729	67.125	68.931	0	57	57	2	1	-10921639	14811.476	11215	5664	39228	311041	8543.449	2.000	0.352	0.903
ID255493	255493	36	14743.283	42.502	50.266	0	57	57	2	1	-10921639	49909.857	48288	32756	64560	1048107	9000.494	2.000	0.127	1.252
ID255492	255492	38	16668.762	42.770	44.105	0	57	57	2	1	-10921639	50185.143	50611	31408	65535	1053888	9304.989	2.000	0.150	1.410
ID255483	255483	40	7893.890	16.300	40.474	0	58	58	2	1	-10921639	30179.381	29108	19872	48479	633767	7943.850	2.000	0.056	0.403
ID255482	255482	37	12776.516	40.229	36.298	0	58	58	2	1	-10921639	35465.190	33715	24304	49035	744769	7272.026	4.800	0.175	1.454
ID255481	255481	39	18851.168	19.507	25.481	0	58	58	2	1	-10921639	28578.714	26192	12982	55514	600153	13132.297	2.000	0.312	1.034
ID255487	255487	41	17723.068	67.966	68.350	0	58	58	2	1	-10921639	22910.952	17969	13773	44360	481130	9339.216	2.000	0.422	1.457
ID255486	255486	36	11638.811	42.530	50.125	0	58	58	2	1	-10921639	48798.238	50976	35078	64758	1024763	8527.702	2.000	0.093	0.973
ID255485	255485	38	13048.268	42.811	44.020	0	58	58	2	1	-10921639	49508.571	52750	32748	65535	1039680	8427.802	4.800	0.119	1.246
ID255484	255484	42	16879.957	20.054	40.189	0	58	58	2	1	-10921639	36946.952	33502	22339	65535	775886	11179.781	2.000	0.155	0.887
ID255507	255507	38	13923.350	43.065	43.782	0	59	59	2	1	-10921639	50913.286	50550	38733	65535	1069179	8524.727	4.800	0.116	1.238
ID255506	255506	42	19335.488	20.382	40.090	0	59	59	2	1	-10921639	41286.714	35390	28834	65535	867021	12043.681	2.000	0.174	1.016
ID255505	255505	40	12050.366	16.261	40.139	0	59	59	2	1	-10921639	30695.048	29139	17230	55400	644596	10493.767	2.000	0.090	0.481
ID255504	255504	37	9456.233	40.817	36.175	0	59	59	2	1	-10921639	32213.810	30707	20230	45037	676490	6928.980	2.000	0.114	0.950
ID255510	255510	41	22238.846	68.075	68.205	0	59	59	2	1	-10921639	25322.048	20147	11657	57266	531763	12618.413	2.000	0.422	1.191
ID255509	255509	None	8976.991	75.821	50.053	0	59	59	2	1	-10921639	10502.000	8565	4530	26916	220542	5868.339	2.000	0.356	0.939
ID255508	255508	36	12510.259	42.352	50.223	0	59	59	2	1	-10921639	48378.048	46271	33997	65535	1015939	9136.260	2.000	0.096	0.930
ID255503	255503	39	20956.156	19.657	25.574	0	59	59	2	1	-10921639	30593.238	26466	14070	65535	642458	14336.137	2.000	0.279	0.931
ID255523	255523	40	12578.297	16.377	40.419	0	60	60	2	1	-10921639	31650.381	30441	16431	55621	664658	12010.376	2.000	0.112	0.529
ID255522	255522	39	21920.854	19.576	25.622	0	60	60	2	1	-10921639	33218.048	29459	16834	65535	697579	15063.096	2.000	0.270	0.937
ID255527	255527	43	10848.272	38.501	47.137	0	60	60	2	1	-10921639	48622.810	47375	36981	58156	1021079	5898.629	2.000	0.099	1.490
ID255526	255526	None	7761.337	30.961	46.693	0	60	60	2	1	-10921639	31524.714	30784	23124	41992	662019	5382.395	2.000	0.091	0.981
ID255525	255525	38	14549.871	42.825	43.752	0	60	60	2	1	-10921639	50842.048	51106	40126	65535	1067683	7636.995	2.000	0.123	1.460
ID255524	255524	42	18978.631	20.508	40.428	0	60	60	2	1	-10921639	42811.476	40804	26938	65535	899041	12860.134	2.000	0.181	1.021
ID255529	255529	41	30014.146	67.690	68.319	0	60	60	2	1	-10921639	34811.429	29542	14710	65535	731040	17796.228	2.000	0.446	1.206
ID255528	255528	36	10214.584	42.290	50.667	0	60	60	2	1	-10921639	42898.000	42220	30037	61164	900858	8847.849	2.000	0.080	0.715
ID255495	255495	39	24525.887	19.350	25.778	0	61	61	2	1	-10921639	36118.190	29542	16819	65535	758482	15180.942	2.000	0.297	1.088
ID255499	255499	43	13272.660	38.013	47.329	0	61	61	2	1	-10921639	45290.667	43377	32931	59824	951104	8263.662	2.000	0.122	1.196
ID255498	255498	38	14773.000	43.136	43.681	0	61	61	2	1	-10921639	48550.333	45380	37027	65535	1019557	8458.727	2.000	0.121	1.237
ID255497	255497	42	15998.812	20.151	40.589	0	61	61	2	1	-10921639	41902.048	40408	26375	65535	879943	10821.557	2.000	0.146	0.984
ID255496	255496	40	13141.123	16.568	40.513	0	61	61	2	1	-10921639	40267.143	38542	24624	62276	845610	10793.688	6.271	0.124	0.823
ID255502	255502	41	28484.729	67.842	68.438	0	61	61	2	1	-10921639	42522.857	39677	21997	65535	892980	15385.976	2.000	0.379	1.518
ID255501	255501	36	11640.359	41.906	50.528	0	61	61	2	1	-10921639	42526.667	40598	29877	64925	893060	10291.898	2.000	0.084	0.641
ID255500	255500	45	8625.437	45.917	47.759	0	61	61	2	1	-10921639	47032.571	48471	35367	58050	987684	6552.831	3.200	0.072	0.964
ID255521	255521	41	27272.939	67.458	68.406	0	62	62	2	1	-10921639	50212.857	50687	29291	65535	1054470	13363.383	4.800	0.337	1.895
ID255520	255520	None	8044.317	50.793	56.993	0	62	62	2	1	-10921639	31207.095	32375	22431	41459	655349	4867.230	2.000	0.109	1.255
ID255511	255511	39	24889.402	19.542	25.977	0	62	62	2	1	-10921639	42541.667	39327	25256	65535	893375	14750.927	2.000	0.274	1.242
ID255515	255515	38	14268.032	42.828	43.848	0	62	62	2	1	-10921639	56689.476	56603	44268	65535	1190479	7824.216	3.200	0.113	1.474
ID255514	255514	42	17442.451	20.611	40.347	0	62	62	2	1	-10921639	50580.810	50344	37979	65535	1062197	9983.716	2.000	0.160	1.398
ID255513	255513	40	17061.039	16.158	40.177	0	62	62	2	1	-10921639	43180.143	42761	27715	65535	906783	11714.827	2.000	0.136	0.884
ID255512	255512	44	9341.804	42.612	37.470	0	62	62	2	1	-10921639	37857.857	37705	26086	52743	795015	7756.325	2.000	0.099	0.876
ID255519	255519	36	11966.048	41.772	50.832	0	62	62	2	1	-10921639	48622.810	49925	35200	65535	1021079	10176.232	2.000	0.074	0.655
ID255518	255518	None	7060.813	74.192	50.377	0	62	62	2	1	-10921639	11974.762	11230	5474	25438	251470	4936.396	2.000	0.209	0.838
ID255517	255517	45	8790.686	45.949	48.278	0	62	62	2	1	-10921639	52260.952	51738	40309	64705	1097480	6261.611	7.600	0.068	1.068
ID255516	255516	43	11708.011	38.128	46.923	0	62	62	2	1	-10921639	50628.952	51319	34827	65040	1063208	8120.177	2.000	0.101	1.142
ID255559	255559	39	24062.459	19.650	26.083	0	63	63	2	1	-10921639	37420.143	30707	20664	65535	785823	14244.806	2.000	0.283	1.159
ID255563	255563	38	15057.675	42.677	43.839	0	63	63	2	1	-10921639	49972.190	49446	37179	65535	1049416	8421.751	2.000	0.129	1.359
ID255562	255562	40	8403.694	16.528	40.544	0	63	63	2	1	-10921639	36381.048	32702	28377	50481	764002	7457.956	6.185	0.088	0.788
ID255561	255561	42	15275.581	20.326	40.114	0	63	63	2	1	-10921639	43233.095	42387	32885	65535	907895	9360.340	2.000	0.138	1.117
ID255560	255560	44	9671.954	42.480	37.587	0	63	63	2	1	-10921639	37623.905	37659	29908	49720	790102	5165.580	4.800	0.113	1.480
ID255567	255567	41	29525.215	67.041	68.638	0	63	63	2	1	-10921639	47182.095	45890	24738	65535	990824	15738.777	2.000	0.348	1.548
ID255566	255566	36	11882.971	41.553	50.988	0	63	63	2	1	-10921639	43988.667	41695	32504	61339	923762	8212.786	2.000	0.095	0.926
ID255565	255565	45	9093.796	46.946	49.099	0	63	63	2	1	-10921639	44106.810	45380	30418	53101	926243	6567.406	2.000	0.098	1.202
ID255564	255564	43	10416.816	38.057	46.913	0	63	63	2	1	-10921639	42370.667	40789	29481	59458	889784	7678.083	2.000	0.089	0.907
ID255603	255603	36	8604.390	42.178	50.342	0	64	64	2	1	-10921639	44284.714	43370	36433	57052	929979	5983.679	2.000	0.069	0.956
ID255602	255602	None	7208.458	73.054	49.354	0	64	64	2	1	-10921639	14038.857	13385	7720	25164	294816	4734.304	2.000	0.225	1.090
ID255601	255601	45	9330.546	46.542	47.533	0	64	64	2	1	-10921639	42274.714	43636	28408	59550	887769	8110.943	2.000	0.097	0.926
ID255600	255600	43	11684.794	38.137	46.807	0	64	64	2	1	-10921639	42466.905	42052	27867	58134	891805	8481.634	2.000	0.097	0.883
ID255604	255604	41	26954.400	66.414	68.383	0	64	64	2	1	-10921639	46654.381	50405	24822	65535	979742	15382.203	2.000	0.315	1.452
ID255599	255599	38	11151.454	42.683	43.810	0	64	64	2	1	-10921639	46369.619	44184	37796	57981	973762	6380.266	2.000	0.098	1.294
ID255598	255598	42	9922.239	20.252	40.222	0	64	64	2	1	-10921639	38423.714	37476	29626	51943	806898	6055.824	2.000	0.107	1.222
ID255597	255597	44	12738.937	42.005	36.163	0	64	64	2	1	-10921639	35600.333	34202	23611	51730	747607	7907.116	2.000	0.142	1.118
ID255596	255596	39	23089.352	19.893	26.274	0	64	64	2	1	-10921639	37937.476	33212	19819	65535	796687	13957.173	2.000	0.257	1.112
ID255539	255539	None	8377.453	8.352	62.838	0	65	65	2	1	-10921639	21909.333	24174	6144	33098	460096	8375.759	2.000	0.161	0.727
ID255538	255538	36	9910.925	42.450	50.012	0	65	65	2	1	-10921639	48764.524	46743	36517	65535	1024055	7217.009	2.000	0.072	0.909
ID255537	255537	45	7254.839	46.568	47.904	0	65	65	2	1	-10921639	43555.714	43697	30745	55857	914670	7627.933	2.000	0.059	0.636
ID255536	255536	43	12183.808	37.893	46.519	0	65	65	2	1	-10921639	46724.667	45745	34286	64986	981218	8344.098	2.000	0.098	0.995
ID255541	255541	None	8509.244	45.636	68.208	0	65	65	2	1	-10921639	11655.286	10058	4355	23048	244761	5264.797	2.000	0.333	1.106
ID255540	255540	41	25494.176	65.164	67.452	0	65	65	2	1	-10921639	49378.857	52225	31400	65535	1036956	14311.246	4.800	0.281	1.515
ID255531	255531	39	20513.705	20.509	26.581	0	65	65	2	1	-10921639	43474.524	39905	27593	65535	912965	13204.501	2.000	0.204	1.116
ID255530	255530	46	7071.685	12.926	18.566	0	65	65	2	1	-10921639	27262.571	25834	21829	37461	572514	4526.486	2.000	0.091	1.005
ID255535	255535	38	11513.249	42.807	43.338	0	65	65	2	1	-10921639	49702.429	50436	36578	61263	1043751	7203.430	4.800	0.108	1.345
ID255534	255534	None	7568.322	16.240	41.017	0	65	65	2	1	-10921639	40795.905	41207	27921	51068	856714	6547.544	2.000	0.065	0.763
ID255533	255533	42	14378.676	20.259	40.497	0	65	65	2	1	-10921639	49564.810	47230	37172	65535	1040861	8606.196	2.000	0.123	1.259
ID255532	255532	44	15012.835	41.393	35.483	0	65	65	2	1	-10921639	39617.381	37217	23337	61507	831965	10955.733	2.000	0.154	0.967
ID255571	255571	44	16971.975	40.847	35.637	0	66	66	2	1	-10921639	43766.286	40248	29778	65535	919092	9472.107	2.000	0.160	1.272
ID255570	255570	47	8022.380	61.964	33.743	0	66	66	2	1	-10921639	16904.333	16446	10735	25309	354991	3989.095	4.800	0.255	1.723
ID255569	255569	39	21149.100	21.279	27.264	0	66	66	2	1	-10921639	45503.571	42426	30205	65535	955575	11716.404	2.000	0.215	1.377
ID255568	255568	46	10347.096	12.472	18.900	0	66	66	2	1	-10921639	31025.000	29588	20954	50169	651525	7123.710	2.000	0.129	0.995
ID255575	255575	45	9661.957	46.583	49.025	0	66	66	2	1	-10921639	46194.905	48646	35078	56375	970093	7656.642	4.800	0.094	1.040
ID255574	255574	43	8136.252	37.835	46.207	0	66	66	2	1	-10921639	44599.667	44839	34195	60821	936593	6463.210	2.000	0.053	0.690
ID255573	255573	38	12293.407	42.525	43.540	0	66	66	2	1	-10921639	50792.381	51273	37476	65535	1066640	8102.093	4.800	0.105	1.191
ID255572	255572	42	15027.127	20.303	40.121	0	66	66	2	1	-10921639	49131.143	46986	36555	65535	1031754	8255.369	2.000	0.128	1.354
ID255579	255579	41	24055.695	64.335	66.661	0	66	66	2	1	-10921639	48363.000	43461	30030	65535	1015623	13333.236	2.000	0.258	1.486
ID255578	255578	None	9254.585	8.826	65.070	0	66	66	2	1	-10921639	24965.619	26093	13576	33608	524278	5843.327	4.800	0.205	1.454
ID255577	255577	48	7562.048	41.757	60.560	0	66	66	2	1	-10921639	27921.000	29603	12799	36966	586341	8025.017	2.000	0.112	0.700
ID255576	255576	49	7281.570	71.491	49.412	0	66	66	2	1	-10921639	17926.143	16088	12388	28667	376449	4788.654	2.000	0.154	0.998
ID255580	255580	None	20653.660	43.211	68.093	0	66	66	2	1	-10921639	20874.667	17512	5543	56260	438368	13212.524	2.000	0.454	0.987
ID255555	255555	None	7403.981	11.925	65.397	0	67	67	2	1	-10921639	26107.286	26116	19667	33951	548253	3743.688	4.800	0.140	1.715
ID255554	255554	48	9505.996	42.424	60.096	0	67	67	2	1	-10921639	36215.619	35200	27738	51296	760528	6136.084	2.000	0.101	1.078
ID255553	255553	50	9657.688	38.884	60.404	0	67	67	2	1	-10921639	31662.000	33608	20192	41740	664902	6844.331	2.000	0.129	1.059
ID255552	255552	None	10002.071	42.462	50.144	0	67	67	2	1	-10921639	48395.333	47344	40385	64811	1016302	6946.988	2.000	0.069	0.904
ID255558	255558	51	8101.020	64.495	76.067	0	67	67	2	1	-10921639	26307.381	25141	21022	37560	552455	4506.197	4.800	0.137	1.404
ID255557	255557	52	30975.926	40.975	67.895	0	67	67	2	1	-10921639	31803.857	24190	11885	65535	667881	17823.829	2.000	0.486	1.167
ID255556	255556	41	23300.990	63.415	66.278	0	67	67	2	1	-10921639	43825.571	40514	23626	65535	920337	14361.000	2.000	0.238	1.174
ID255543	255543	39	18159.529	22.119	28.620	0	67	67	2	1	-10921639	47431.333	45288	33692	65535	996058	9749.803	7.600	0.168	1.398
ID255542	255542	46	12382.660	12.668	18.757	0	67	67	2	1	-10921639	30720.476	27936	20542	50398	645130	8131.239	2.000	0.138	0.917
ID255547	255547	None	7073.274	16.498	40.914	0	67	67	2	1	-10921639	36240.333	37393	18806	55385	761047	8648.480	2.000	0.054	0.427
ID255546	255546	42	11431.968	21.493	40.451	0	67	67	2	1	-10921639	49192.286	47702	40552	61103	1033038	6493.343	2.000	0.101	1.389
ID255545	255545	44	17958.904	40.276	35.439	0	67	67	2	1	-10921639	43035.095	40986	23672	65535	903737	12367.463	2.000	0.177	1.046
ID255544	255544	47	11160.094	61.354	33.674	0	67	67	2	1	-10921639	21538.476	20733	12951	32923	452308	5700.761	4.800	0.272	1.615
ID255551	255551	49	14504.682	70.966	48.610	0	67	67	2	1	-10921639	23334.333	19492	11603	52583	490021	10104.936	2.000	0.227	0.854
ID255550	255550	45	10879.861	46.240	47.471	0	67	67	2	1	-10921639	46831.571	46370	34332	65535	983463	8301.149	2.000	0.070	0.739
ID255549	255549	43	7413.246	37.524	46.199	0	67	67	2	1	-10921639	43536.095	44245	34789	50679	914258	5265.433	2.000	0.060	0.938
ID255548	255548	38	11341.307	42.473	43.548	0	67	67	2	1	-10921639	50461.667	48022	39486	64933	1059695	7283.254	2.000	0.084	1.069
ID255587	255587	43	7515.369	37.411	46.018	0	68	68	2	1	-10921639	41153.857	41923	28933	52118	864231	6733.270	2.000	0.062	0.710
ID255586	255586	38	10719.918	42.894	43.754	0	68	68	2	1	-10921639	48188.095	47047	38154	65535	1011950	6956.166	2.000	0.072	0.932
ID255585	255585	None	7220.380	0.000	37.000	0	68	68	2	1	-10921639	17063.095	17043	11268	24677	358325	3975.636	2.000	0.221	1.556
ID255584	255584	44	20038.930	39.655	35.527	0	68	68	2	1	-10921639	45200.095	42829	28880	65535	949202	12012.683	2.000	0.194	1.221
ID255591	255591	50	15713.033	38.932	60.730	0	68	68	2	1	-10921639	39867.524	40027	27167	61164	837218	9771.943	2.000	0.161	1.134
ID255590	255590	None	7742.454	4.071	58.268	0	68	68	2	1	-10921639	18030.905	18388	10530	23763	378649	3771.206	7.600	0.234	1.814
ID255589	255589	49	18060.527	70.743	48.196	0	68	68	2	1	-10921639	30993.143	26535	19499	59047	650856	11519.693	2.000	0.244	1.057
ID255588	255588	45	7628.485	45.619	47.050	0	68	68	2	1	-10921639	43910.238	41078	34796	60913	922115	7123.872	7.600	0.048	0.567
ID255595	255595	51	9609.290	64.406	75.582	0	68	68	2	1	-10921639	29342.286	28278	21258	41291	616188	6229.686	2.000	0.129	1.078
ID255594	255594	52	18341.352	41.087	67.535	0	68	68	2	1	-10921639	29611.238	26101	11999	61560	621836	13191.034	2.000	0.250	0.898
ID255593	255593	None	7137.573	14.978	67.921	0	68	68	2	1	-10921639	17811.524	19294	7035	24388	374042	4323.769	4.800	0.235	1.566
ID255592	255592	41	23592.801	63.691	66.386	0	68	68	2	1	-10921639	49439.048	46849	26276	65535	1038220	14184.382	4.800	0.269	1.477
ID255583	255583	47	11635.571	60.912	33.623	0	68	68	2	1	-10921639	24808.238	23276	15692	36456	520973	6808.507	4.800	0.243	1.423
ID255582	255582	39	14763.640	23.444	29.465	0	68	68	2	1	-10921639	42487.238	39319	32047	64331	892232	9413.308	2.000	0.144	1.134
ID255581	255581	46	15522.152	13.213	18.966	0	68	68	2	1	-10921639	31479.619	28187	19012	55910	661072	9834.775	2.000	0.182	0.985
ID255616	255616	51	13759.951	64.369	75.370	0	69	69	2	1	-10921639	32029.381	29261	22012	48570	672617	8787.292	2.000	0.177	1.094
ID255607	255607	47	17209.262	60.815	33.623	0	69	69	2	1	-10921639	27175.810	25644	13385	49179	570692	10305.034	2.000	0.292	1.191
ID255606	255606	39	11583.475	24.001	30.593	0	69	69	2	1	-10921639	35589.143	32101	27509	52370	747372	7363.952	2.000	0.120	1.035
ID255605	255605	46	19121.748	14.920	19.981	0	69	69	2	1	-10921639	33083.333	29360	20063	65535	694750	11409.278	2.000	0.230	1.083
ID255611	255611	53	8285.373	43.064	50.444	0	69	69	2	1	-10921639	44628.571	43834	38489	51578	937200	4002.989	4.800	0.088	1.807
ID255610	255610	49	15836.506	70.879	48.342	0	69	69	2	1	-10921639	27954.333	25058	19286	54677	587041	10308.754	2.000	0.213	0.954
ID255609	255609	38	10325.296	42.992	43.590	0	69	69	2	1	-10921639	44512.524	43332	37217	58903	934763	6174.726	2.000	0.088	1.163
ID255608	255608	44	20955.383	38.884	35.490	0	69	69	2	1	-10921639	42393.619	37263	24296	65535	890266	13485.774	2.000	0.223	1.148
ID255615	255615	52	13961.152	41.747	66.748	0	69	69	2	1	-10921639	26069.619	23276	13218	51989	547462	9839.897	2.000	0.190	0.848
ID255614	255614	41	22440.465	63.355	65.962	0	69	69	2	1	-10921639	45296.476	45022	25568	65535	951226	13731.449	2.000	0.236	1.258
ID255613	255613	50	17006.887	39.326	60.379	0	69	69	2	1	-10921639	39529.429	36791	21037	62634	830118	11917.643	2.000	0.174	0.985
ID255612	255612	48	10431.917	43.047	59.301	0	69	69	2	1	-10921639	41115.286	40560	32832	57311	863421	6475.141	6.356	0.094	1.093
ID255715	255715	38	7606.875	43.434	43.558	0	70	70	2	1	-10921639	43161.333	42266	33426	57646	906388	6222.915	2.000	0.047	0.625
ID255714	255714	None	7757.801	46.119	40.842	0	70	70	2	1	-10921639	39937.952	39494	30197	53055	838697	5327.516	7.600	0.064	0.898
ID255713	255713	54	8541.448	37.498	40.597	0	70	70	2	1	-10921639	38238.429	36585	27943	53976	803007	8185.603	2.000	0.066	0.575
ID255712	255712	None	7085.050	22.817	41.018	0	70	70	2	1	-10921639	41886.000	41306	33928	50611	879606	4666.025	6.381	0.059	1.005
ID255719	255719	50	18479.451	39.137	60.233	0	70	70	2	1	-10921639	44042.000	45761	19598	65535	924882	13421.682	2.000	0.180	1.002
ID255718	255718	48	12069.210	43.487	59.172	0	70	70	2	1	-10921639	49879.905	50314	41420	65535	1047478	7109.146	2.000	0.099	1.269
ID255717	255717	53	12267.332	44.113	49.748	0	70	70	2	1	-10921639	49629.190	47527	38519	60882	1042213	6771.649	2.000	0.105	1.392
ID255716	255716	49	16264.390	70.592	48.565	0	70	70	2	1	-10921639	29240.857	26855	14398	58491	614058	12479.674	2.000	0.193	0.757
ID255722	255722	51	22827.088	64.572	75.115	0	70	70	2	1	-10921639	42821.190	38733	22690	65535	899245	13188.446	2.000	0.258	1.333
ID255721	255721	41	18842.445	63.699	66.161	0	70	70	2	1	-10921639	45897.619	46118	26413	65535	963850	11621.010	4.800	0.222	1.434
ID255720	255720	52	7408.249	42.471	65.497	0	70	70	2	1	-10921639	31239.286	30357	21319	43941	656025	6239.200	2.000	0.066	0.624
ID255711	255711	44	20168.604	38.934	35.729	0	70	70	2	1	-10921639	50360.667	46918	34438	65535	1057574	11115.270	2.000	0.173	1.338
ID255710	255710	47	25426.412	60.954	33.595	0	70	70	2	1	-10921639	37458.619	31918	21365	65535	786631	14495.334	2.000	0.340	1.311
ID255709	255709	39	10779.265	24.273	30.500	0	70	70	2	1	-10921639	39774.381	39837	29877	57151	835262	7471.896	2.000	0.104	0.999
ID255708	255708	46	18397.133	16.396	20.804	0	70	70	2	1	-10921639	32127.905	31050	13796	65535	674686	13652.626	2.000	0.199	0.782
ID255683	255683	38	7045.635	43.372	43.638	0	71	71	2	1	-10921639	40608.333	38451	33555	54159	852775	5570.796	7.600	0.050	0.699
ID255682	255682	54	9790.048	37.692	41.092	0	71	71	2	1	-10921639	39295.810	38070	30997	55050	825212	6938.210	2.000	0.076	0.800
ID255681	255681	55	9837.177	20.678	40.349	0	71	71	2	1	-10921639	41629.190	40644	34042	50786	874213	5876.011	4.800	0.103	1.326
ID255680	255680	44	21089.404	38.895	35.877	0	71	71	2	1	-10921639	49799.810	46065	35428	65535	1045796	10743.294	2.000	0.194	1.508
ID255687	255687	50	15091.515	39.652	59.837	0	71	71	2	1	-10921639	40693.524	40979	26322	57936	854564	8765.508	2.000	0.166	1.319
ID255686	255686	48	14343.984	44.749	58.643	0	71	71	2	1	-10921639	47463.571	46415	32459	65535	996735	8793.798	2.000	0.125	1.199
ID255685	255685	53	9485.207	44.497	49.639	0	71	71	2	1	-10921639	44817.762	43842	36014	56161	941173	5849.531	2.000	0.083	1.179
ID255684	255684	49	19684.459	70.611	48.866	0	71	71	2	1	-10921639	33040.143	28575	18799	65344	693843	12833.211	2.000	0.231	0.965
ID255690	255690	51	23709.977	64.986	74.044	0	71	71	2	1	-10921639	48518.333	48083	33410	65535	1018885	11693.482	2.000	0.246	1.641
ID255689	255689	41	18066.771	63.657	66.497	0	71	71	2	1	-10921639	43684.810	44976	27631	65535	917381	11733.300	4.800	0.213	1.305
ID255688	255688	None	8119.339	44.199	63.857	0	71	71	2	1	-10921639	30263.333	28895	18647	47375	635530	7332.485	2.000	0.066	0.508
ID255679	255679	47	28071.291	60.810	33.930	0	71	71	2	1	-10921639	42595.238	41245	21433	65535	894500	14866.643	2.000	0.360	1.518
ID255678	255678	39	11296.738	24.139	30.236	0	71	71	2	1	-10921639	37762.381	36258	30296	54068	793010	7163.409	2.000	0.110	1.045
ID255677	255677	None	15566.816	18.403	21.733	0	71	71	2	1	-10921639	28658.429	26870	11664	57357	601827	12384.321	2.000	0.182	0.714
ID255676	255676	None	7010.789	3.367	13.716	0	71	71	2	1	-10921639	18903.619	19065	8109	26253	396976	5290.109	2.000	0.180	1.088
ID255619	255619	47	28133.279	60.770	34.289	0	72	72	2	1	-10921639	44759.952	43301	21753	65535	939959	15312.357	2.000	0.348	1.510
ID255618	255618	39	7868.769	24.302	30.582	0	72	72	2	1	-10921639	33476.333	33182	24669	43271	703003	5011.998	2.000	0.101	1.229
ID255617	255617	56	15974.473	20.351	22.722	0	72	72	2	1	-10921639	30811.095	30517	14093	57555	647033	11416.026	2.000	0.194	0.876
ID255623	255623	50	9795.484	40.049	59.188	0	72	72	2	1	-10921639	35488.333	36075	21951	48700	745255	6957.764	4.800	0.136	1.219
ID255622	255622	49	16549.195	69.809	48.793	0	72	72	2	1	-10921639	31177.952	29679	20740	60090	654737	10332.915	2.000	0.206	1.032
ID255621	255621	55	10732.796	21.416	40.800	0	72	72	2	1	-10921639	37198.857	37971	24487	49065	781176	7046.952	7.600	0.142	1.309
ID255620	255620	44	21613.779	39.054	35.869	0	72	72	2	1	-10921639	44122.048	37629	28096	65535	926563	12017.107	2.000	0.199	1.221
ID255627	255627	51	23991.008	64.560	73.706	0	72	72	2	1	-10921639	46600.381	46689	27799	65535	978608	13868.721	2.000	0.277	1.458
ID255626	255626	57	8633.145	53.116	71.784	0	72	72	2	1	-10921639	22489.429	21532	14489	41268	472278	6172.066	2.000	0.123	0.799
ID255625	255625	41	14225.232	62.919	66.283	0	72	72	2	1	-10921639	37481.810	37446	26809	52035	787118	7835.107	2.000	0.172	1.404
ID255624	255624	48	14716.869	45.296	58.822	0	72	72	2	1	-10921639	45695.952	44778	35443	65535	959615	8239.316	2.000	0.132	1.293
ID255663	255663	47	29158.955	60.810	34.228	0	73	73	2	1	-10921639	46570.667	44649	23916	65535	977984	15823.019	2.000	0.341	1.497
ID255662	255662	39	7368.115	24.007	30.523	0	73	73	2	1	-10921639	34648.952	34096	25218	46240	727628	5363.469	2.000	0.071	0.851
ID255661	255661	56	18900.770	20.916	24.014	0	73	73	2	1	-10921639	39340.476	35976	25096	65535	826150	10797.828	2.000	0.196	1.196
ID255660	255660	None	7527.948	3.456	15.704	0	73	73	2	1	-10921639	18586.333	19035	6753	26588	390313	5734.943	4.800	0.212	1.134
ID255667	255667	None	8696.238	43.212	43.897	0	73	73	2	1	-10921639	42661.286	42517	33829	52849	895887	5208.433	7.600	0.084	1.273
ID255666	255666	61	13154.864	24.109	41.591	0	73	73	2	1	-10921639	43000.667	42662	31827	64552	903014	8419.233	2.000	0.129	1.166
ID255665	255665	55	9394.177	19.950	40.492	0	73	73	2	1	-10921639	35752.333	34910	23535	50832	750799	7346.204	2.000	0.096	0.856
ID255664	255664	44	22624.158	39.197	36.053	0	73	73	2	1	-10921639	49632.714	45563	35124	65535	1042287	11746.353	2.000	0.212	1.480
ID255671	255671	41	8268.014	61.723	65.069	0	73	73	2	1	-10921639	31967.714	31058	21037	42030	671322	6435.694	2.000	0.108	0.966
ID255670	255670	48	15110.333	45.353	59.194	0	73	73	2	1	-10921639	55268.857	54486	45167	65535	1160646	7308.976	6.294	0.139	1.848
ID255669	255669	50	7688.294	40.465	58.794	0	73	73	2	1	-10921639	40083.952	40294	25674	55788	841763	7145.470	4.800	0.104	1.060
ID255668	255668	49	17738.041	68.258	48.074	0	73	73	2	1	-10921639	33123.857	29649	23984	64613	695601	10726.900	2.000	0.209	1.069
ID255675	255675	62	11684.896	34.336	77.797	0	73	73	2	1	-10921639	24870.143	24814	13819	35801	522273	7017.641	2.000	0.243	1.388
ID255674	255674	51	23015.277	64.242	73.444	0	73	73	2	1	-10921639	56101.095	61415	33197	65535	1178123	11354.058	4.800	0.265	2.072
ID255673	255673	57	7829.390	54.568	71.342	0	73	73	2	1	-10921639	27005.381	25309	20885	39136	567113	5220.218	2.000	0.105	0.980
ID255672	255672	None	8282.318	30.055	69.389	0	73	73	2	1	-10921639	27212.857	27883	17497	33570	571470	4379.042	4.800	0.161	1.721
ID255631	255631	44	20475.092	40.458	36.498	0	74	74	2	1	-10921639	47645.286	48738	25636	65535	1000551	13320.567	2.000	0.220	1.288
ID255630	255630	47	28760.287	60.804	34.259	0	74	74	2	1	-10921639	49158.524	45669	23771	65535	1032329	14487.671	2.000	0.342	1.730
ID255629	255629	39	8663.409	23.953	30.720	0	74	74	2	1	-10921639	36137.048	36578	27509	49590	758878	6011.163	2.000	0.092	1.008
ID255628	255628	56	19171.842	21.972	25.350	0	74	74	2	1	-10921639	42839.571	40118	27844	65535	899631	10847.582	2.000	0.204	1.339
ID255635	255635	49	18604.623	67.785	48.121	0	74	74	2	1	-10921639	34597.095	29824	21806	64644	726539	11126.192	2.000	0.219	1.116
ID255634	255634	61	9224.382	23.375	42.033	0	74	74	2	1	-10921639	39166.000	38931	24867	52689	822486	6388.286	4.800	0.094	1.057
ID255633	255633	60	11097.605	45.010	40.206	0	74	74	2	1	-10921639	37637.714	36974	27350	61552	790392	8674.639	2.000	0.084	0.675
ID255632	255632	55	9000.860	20.475	40.326	0	74	74	2	1	-10921639	31403.905	32040	12928	48136	659482	10215.484	7.600	0.107	0.594
ID255639	255639	41	7336.284	60.825	64.411	0	74	74	2	1	-10921639	30736.429	29725	23375	41992	645465	5249.260	2.000	0.092	0.987
ID255638	255638	59	13423.004	39.084	60.326	0	74	74	2	1	-10921639	43139.524	41527	25347	65535	905930	12213.605	4.800	0.147	0.905
ID255637	255637	48	14971.152	45.672	59.424	0	74	74	2	1	-10921639	54586.476	54189	40522	65535	1146316	8995.839	4.800	0.141	1.502
ID255636	255636	50	12905.721	40.598	58.777	0	74	74	2	1	-10921639	50463.905	49865	39182	65535	1059742	7959.840	4.800	0.110	1.253
ID255643	255643	62	10619.209	33.997	77.532	0	74	74	2	1	-10921639	26998.905	28096	16735	34827	566977	5591.029	4.800	0.235	1.836
ID255642	255642	51	20572.990	63.646	72.549	0	74	74	2	1	-10921639	57074.333	64019	34568	65535	1198561	10832.319	4.800	0.231	1.981
ID255641	255641	57	13159.935	54.814	71.422	0	74	74	2	1	-10921639	31920.905	29230	22073	54890	670339	8905.509	2.000	0.151	0.942
ID255640	255640	None	8342.679	32.590	67.503	0	74	74	2	1	-10921639	30185.619	31735	18662	39837	633898	6567.064	4.800	0.123	1.009
ID255651	255651	61	8625.256	24.900	41.618	0	75	75	2	1	-10921639	33402.095	31111	24982	48730	701444	6478.076	7.600	0.097	0.914
ID255650	255650	None	8168.800	15.179	41.376	0	75	75	2	1	-10921639	17229.667	17078	6761	25796	361823	6006.246	3.200	0.244	1.127
ID255649	255649	60	9259.413	45.424	40.473	0	75	75	2	1	-10921639	36790.714	34956	25347	54776	772605	7170.279	7.600	0.079	0.751
ID255648	255648	55	13215.886	20.694	39.664	0	75	75	2	1	-10921639	34261.381	31903	21586	52233	719489	8861.167	2.000	0.144	0.970
ID255655	255655	59	12164.096	39.261	60.256	0	75	75	2	1	-10921639	44218.095	45601	25096	65535	928580	10445.535	4.800	0.128	0.960
ID255654	255654	48	12613.779	45.588	59.143	0	75	75	2	1	-10921639	48518.429	46073	35139	65535	1018887	8773.943	6.274	0.106	1.058
ID255653	255653	50	12709.217	40.865	58.672	0	75	75	2	1	-10921639	50012.524	48684	37385	65535	1050263	7429.779	4.800	0.122	1.462
ID255652	255652	49	12060.112	67.358	47.970	0	75	75	2	1	-10921639	29004.238	27479	19195	52743	609089	8140.684	2.000	0.142	0.887
ID255659	255659	62	8655.292	35.290	76.721	0	75	75	2	1	-10921639	22904.714	23611	14162	28766	480999	4576.044	4.800	0.224	1.831
ID255658	255658	51	20680.770	62.832	72.051	0	75	75	2	1	-10921639	57144.905	59946	37012	65535	1200043	9580.630	4.800	0.224	2.182
ID255657	255657	57	12364.600	54.284	71.167	0	75	75	2	1	-10921639	28944.095	26268	15890	53466	607826	9396.262	2.000	0.127	0.693
ID255656	255656	41	7576.521	59.899	63.846	0	75	75	2	1	-10921639	28111.619	25910	22362	41953	590344	5052.165	2.000	0.083	0.853
ID255647	255647	44	18678.865	41.439	36.988	0	75	75	2	1	-10921639	43822.952	40286	29329	65535	920282	10695.052	2.000	0.189	1.302
ID255646	255646	47	27838.225	60.718	34.435	0	75	75	2	1	-10921639	45968.667	50618	22773	65535	965342	16203.510	2.000	0.332	1.413
ID255645	255645	39	9177.642	23.753	30.575	0	75	75	2	1	-10921639	31571.714	30593	21045	46986	663006	7603.255	2.000	0.082	0.631
ID255644	255644	56	10307.629	22.482	26.514	0	75	75	2	1	-10921639	31604.476	30715	17771	46865	663694	7974.823	2.000	0.127	0.891
ID255691	255691	56	10705.780	22.521	27.555	0	76	76	2	1	-10921639	35234.143	33981	25553	48159	739917	6419.193	4.800	0.138	1.332
ID255695	255695	55	13883.691	21.298	39.801	0	76	76	2	1	-10921639	41191.381	39220	26946	60364	865019	9871.132	2.000	0.151	1.095
ID255694	255694	44	18475.469	41.483	37.103	0	76	76	2	1	-10921639	47459.190	44200	32268	65535	996643	10611.342	2.000	0.182	1.377
ID255693	255693	47	26251.238	60.298	34.528	0	76	76	2	1	-10921639	51407.143	55316	27464	65535	1079550	12954.081	4.800	0.306	1.859
ID255692	255692	None	7173.176	33.960	35.414	0	76	76	2	1	-10921639	35815.429	34910	30273	48563	752124	5182.097	2.000	0.068	0.875
ID255699	255699	None	8241.707	37.435	52.230	0	76	76	2	1	-10921639	36218.524	36608	25895	49811	760589	6953.690	2.000	0.085	0.820
ID255698	255698	49	10551.476	66.319	48.107	0	76	76	2	1	-10921639	29107.333	29177	20893	45448	611254	6693.639	2.000	0.136	1.041
ID255697	255697	60	8934.671	45.482	41.502	0	76	76	2	1	-10921639	40995.143	41390	31347	55004	860898	6058.359	2.000	0.100	1.226
ID255696	255696	61	7337.740	26.256	40.631	0	76	76	2	1	-10921639	40797.571	39555	32314	51799	856749	5462.413	2.000	0.062	0.874
ID255703	255703	None	7391.990	30.379	68.514	0	76	76	2	1	-10921639	19592.190	19058	7172	30014	411436	7507.411	2.000	0.155	0.701
ID255702	255702	41	7047.120	59.342	63.914	0	76	76	2	1	-10921639	33030.429	32855	25789	43103	693639	5024.526	2.000	0.074	0.911
ID255701	255701	59	16426.689	39.318	60.056	0	76	76	2	1	-10921639	53433.619	54760	33700	65535	1122106	11873.451	4.800	0.148	1.161
ID255700	255700	48	10942.021	46.036	58.907	0	76	76	2	1	-10921639	55368.571	54243	48090	65535	1162740	5798.015	6.271	0.088	1.544
ID255707	255707	None	13806.388	63.923	74.603	0	76	76	2	1	-10921639	40026.095	38725	17855	65535	840548	13375.610	2.000	0.145	0.759
ID255706	255706	58	8902.829	37.570	74.468	0	76	76	2	1	-10921639	23187.143	23786	14885	31278	486930	4870.346	4.800	0.203	1.604
ID255705	255705	51	18596.164	62.013	71.487	0	76	76	2	1	-10921639	56371.524	59306	35992	65535	1183802	9557.368	4.800	0.198	1.949
ID255704	255704	57	11671.112	53.380	71.214	0	76	76	2	1	-10921639	29436.286	28332	13477	44184	618162	8813.132	2.000	0.164	0.943
ID255747	255747	None	7009.690	43.788	84.052	0	77	77	2	1	-10921639	16197.619	16674	9906	21372	340150	3214.096	4.800	0.246	1.992
ID255746	255746	58	7848.901	36.952	74.668	0	77	77	2	1	-10921639	16743.810	16576	9433	24669	351620	4834.575	7.600	0.255	1.409
ID255745	255745	None	8657.780	78.217	71.568	0	77	77	2	1	-10921639	17710.619	17657	8116	29352	371923	5250.301	4.800	0.235	1.285
ID255744	255744	51	20168.445	61.958	71.990	0	77	77	2	1	-10921639	54877.381	56938	33479	65535	1152425	10852.277	7.600	0.197	1.663
ID255739	255739	44	13302.025	41.468	37.636	0	77	77	2	1	-10921639	40200.048	37926	29055	61705	844201	8804.627	2.000	0.131	1.058
ID255738	255738	47	27274.348	60.066	34.911	0	77	77	2	1	-10921639	50275.952	47915	29116	65535	1055795	12387.628	4.800	0.315	1.946
ID255737	255737	39	9826.906	24.006	29.694	0	77	77	2	1	-10921639	32489.857	30631	21883	47794	682287	7137.502	4.800	0.145	1.150
ID255743	255743	59	17261.773	39.377	59.801	0	77	77	2	1	-10921639	49025.619	50131	29124	65535	1029538	13418.447	2.000	0.156	0.986
ID255742	255742	49	8137.876	66.172	47.999	0	77	77	2	1	-10921639	25230.952	24799	17596	41413	529850	5669.034	2.000	0.101	0.816
ID255741	255741	60	9750.771	45.953	41.444	0	77	77	2	1	-10921639	37162.333	36905	26124	55415	780409	7230.896	2.000	0.090	0.845
ID255740	255740	55	17370.477	22.114	39.658	0	77	77	2	1	-10921639	43956.667	42966	30852	65535	923090	10645.081	2.000	0.171	1.206
ID255751	255751	55	17335.758	22.525	39.394	0	78	78	2	1	-10921639	46898.286	45707	34728	65535	984864	9455.606	4.800	0.173	1.462
ID255750	255750	44	12459.921	41.494	38.141	0	78	78	2	1	-10921639	36093.095	34339	25461	54661	757955	8950.456	2.000	0.139	0.987
ID255749	255749	47	24685.689	59.938	35.493	0	78	78	2	1	-10921639	52591.952	54661	29116	65535	1104431	12327.462	4.800	0.289	1.915
ID255748	255748	39	9174.928	23.765	29.810	0	78	78	2	1	-10921639	31932.238	32101	20565	42121	670577	5685.950	4.800	0.131	1.302
ID255755	255755	59	17839.146	38.958	60.134	0	78	78	2	1	-10921639	51651.762	53786	34316	65535	1084687	11481.231	2.000	0.152	1.190
ID255754	255754	48	9750.266	45.584	58.350	0	78	78	2	1	-10921639	48232.905	47961	36106	65032	1012891	8772.505	2.000	0.078	0.798
ID255753	255753	None	7754.702	37.351	52.063	0	78	78	2	1	-10921639	32395.143	32382	21928	43651	680298	6457.658	2.000	0.088	0.810
ID255752	255752	60	7265.621	45.907	41.595	0	78	78	2	1	-10921639	38385.048	39243	26017	46278	806086	4760.864	4.800	0.093	1.370
ID255759	255759	58	7364.378	37.381	74.042	0	78	78	2	1	-10921639	16058.143	15700	10324	24570	337221	4435.638	7.600	0.236	1.380
ID255758	255758	51	16651.670	61.254	71.910	0	78	78	2	1	-10921639	58461.619	65535	35679	65535	1227694	9688.595	7.600	0.161	1.670
ID255757	255757	57	8671.343	53.201	70.642	0	78	78	2	1	-10921639	23651.952	22431	10439	41032	496691	7909.829	2.000	0.121	0.646
ID255756	255756	65	15827.509	60.279	70.414	0	78	78	2	1	-10921639	54637.762	54585	35489	65535	1147393	10627.205	4.800	0.145	1.300
ID255723	255723	66	12276.321	19.706	25.677	0	79	79	2	1	-10921639	29943.810	29360	19682	48075	628820	7399.300	2.000	0.162	1.128
ID255727	255727	44	12544.856	41.079	38.696	0	79	79	2	1	-10921639	43219.571	43286	33890	59055	907611	7233.512	2.000	0.116	1.243
ID255726	255726	47	24122.877	60.204	35.945	0	79	79	2	1	-10921639	55589.524	56725	38451	65535	1167380	9248.314	4.800	0.272	2.571
ID255725	255725	67	9176.369	45.441	36.231	0	79	79	2	1	-10921639	34457.905	32816	23048	49354	723616	7772.270	2.000	0.092	0.750
ID255724	255724	39	11077.487	23.911	30.067	0	79	79	2	1	-10921639	37954.905	38915	27311	52255	797053	6737.347	2.000	0.128	1.280
ID255731	255731	48	9519.682	46.833	58.741	0	79	79	2	1	-10921639	44486.476	42715	33311	62527	934216	8901.223	2.000	0.064	0.603
ID255730	255730	63	11507.165	42.178	56.558	0	79	79	2	1	-10921639	60563.476	61118	48700	65535	1271833	4984.561	4.800	0.099	2.185
ID255729	255729	60	9820.999	45.244	42.306	0	79	79	2	1	-10921639	44576.476	44162	33951	56588	936106	6005.628	2.000	0.084	1.148
ID255728	255728	55	16945.521	22.786	39.635	0	79	79	2	1	-10921639	54248.286	51083	41352	65535	1139214	8232.299	4.800	0.155	1.773
ID255735	255735	64	17478.906	62.980	73.291	0	79	79	2	1	-10921639	58562.762	65535	42502	65535	1229818	8925.239	4.800	0.181	2.014
ID255734	255734	57	9188.020	53.055	71.113	0	79	79	2	1	-10921639	26239.286	26124	14771	41344	551025	6643.081	2.000	0.137	0.954
ID255733	255733	65	15528.796	60.069	70.022	0	79	79	2	1	-10921639	57281.000	63288	41017	65535	1202901	9494.077	6.334	0.145	1.527
ID255732	255732	59	16694.727	39.047	60.513	0	79	79	2	1	-10921639	49939.048	48045	29421	65535	1048720	13178.279	2.000	0.140	0.928
ID255736	255736	None	7279.780	48.270	88.047	0	79	79	2	1	-10921639	17770.524	18129	12220	23946	373181	3545.050	4.800	0.232	1.885
ID255763	255763	47	22415.768	59.333	36.737	0	80	80	2	1	-10921639	49421.429	50405	33037	65535	1037850	11498.415	2.000	0.236	1.639
ID255762	255762	67	7502.806	44.138	36.049	0	80	80	2	1	-10921639	34241.095	35885	23870	44733	719063	6098.352	2.000	0.075	0.787
ID255761	255761	39	12001.347	23.898	29.970	0	80	80	2	1	-10921639	31472.810	30007	20131	49811	660929	7876.259	2.000	0.130	0.918
ID255760	255760	66	18283.316	19.769	25.936	0	80	80	2	1	-10921639	30559.762	28202	19857	58956	641755	10761.844	2.000	0.240	1.100
ID255767	255767	59	17170.201	39.248	60.207	0	80	80	2	1	-10921639	53543.762	54928	35717	65535	1124419	11083.946	2.000	0.151	1.270
ID255766	255766	63	13133.636	42.333	56.019	0	80	80	2	1	-10921639	56527.476	58103	42555	65535	1187077	7761.124	2.000	0.109	1.426
ID255765	255765	55	19073.799	22.901	39.926	0	80	80	2	1	-10921639	49998.810	46857	34918	65535	1049975	10226.831	2.000	0.178	1.479
ID255764	255764	44	9039.656	40.835	38.906	0	80	80	2	1	-10921639	39656.952	39289	33441	51601	832796	4883.667	2.000	0.092	1.374
ID255770	255770	64	19478.205	62.892	73.725	0	80	80	2	1	-10921639	52916.714	61073	28035	65535	1111251	14110.862	4.800	0.186	1.178
ID255769	255769	65	15662.137	60.110	69.997	0	80	80	2	1	-10921639	57323.429	63083	40636	65535	1203792	9022.284	7.600	0.151	1.667
ID255768	255768	48	7758.085	47.233	59.844	0	80	80	2	1	-10921639	36224.095	36342	27662	51730	760706	6252.841	2.000	0.062	0.676
ID255795	255795	64	17366.902	62.725	73.233	0	81	81	2	1	-10921639	58646.952	65535	37987	65535	1231586	9141.358	4.800	0.180	1.957
ID255794	255794	65	13868.767	60.059	70.179	0	81	81	2	1	-10921639	57860.048	61141	42403	65535	1215061	8420.484	7.600	0.131	1.597
ID255793	255793	59	16428.752	39.083	60.152	0	81	81	2	1	-10921639	56028.952	56885	39334	65535	1176608	10045.057	4.800	0.142	1.388
ID255792	255792	63	12253.864	42.004	56.230	0	81	81	2	1	-10921639	58433.143	60060	46050	65535	1227096	6717.253	4.800	0.108	1.691
ID255787	255787	67	7419.190	44.071	36.307	0	81	81	2	1	-10921639	32089.857	31819	21304	49979	673887	7011.013	2.000	0.068	0.585
ID255786	255786	39	7809.682	24.158	30.005	0	81	81	2	1	-10921639	29787.857	28918	20984	44519	625545	5562.326	7.600	0.085	0.836
ID255785	255785	66	24022.805	20.042	26.305	0	81	81	2	1	-10921639	37854.190	33372	19857	65535	794938	14595.381	2.000	0.286	1.154
ID255791	255791	None	8086.156	7.611	46.458	0	81	81	2	1	-10921639	17950.810	19088	10606	25004	376967	4001.169	4.800	0.258	1.841
ID255790	255790	55	18169.418	23.615	39.659	0	81	81	2	1	-10921639	54213.810	54943	40088	65535	1138490	9013.062	4.800	0.181	1.840
ID255789	255789	44	7161.048	40.341	38.423	0	81	81	2	1	-10921639	36705.143	37522	23824	47352	770808	5607.970	4.800	0.088	1.053
ID255788	255788	47	24364.357	59.437	36.844	0	81	81	2	1	-10921639	51615.952	52469	32573	65535	1083935	12211.415	7.600	0.262	1.756
ID255779	255779	63	9168.864	42.844	55.657	0	82	82	2	1	-10921639	61961.571	65535	47002	65535	1301193	5301.822	7.600	0.081	1.749
ID255778	255778	None	8207.744	37.191	51.994	0	82	82	2	1	-10921639	43572.714	44382	34172	55118	915027	6170.111	2.000	0.077	1.008
ID255777	255777	None	7015.986	7.774	51.108	0	82	82	2	1	-10921639	21216.190	21883	10690	28522	445540	3953.710	4.800	0.195	1.749
ID255776	255776	None	8116.711	45.366	42.809	0	82	82	2	1	-10921639	43871.857	44321	35908	53078	921309	5210.365	2.000	0.078	1.224
ID255783	255783	65	13447.998	59.244	69.131	0	82	82	2	1	-10921639	57846.238	59557	43019	65535	1214771	8405.178	4.800	0.127	1.548
ID255782	255782	68	9120.988	12.908	62.074	0	82	82	2	1	-10921639	23395.619	25225	11657	29596	491308	5464.003	4.800	0.221	1.549
ID255781	255781	59	13671.129	38.924	60.242	0	82	82	2	1	-10921639	59885.714	65047	46019	65535	1257600	7154.324	4.800	0.127	1.889
ID255780	255780	None	7327.996	45.974	58.906	0	82	82	2	1	-10921639	45581.381	47618	30943	57387	957209	8230.630	2.000	0.056	0.583
ID255784	255784	64	17439.336	62.899	73.435	0	82	82	2	1	-10921639	59599.048	65535	39844	65535	1251580	9061.534	4.800	0.181	2.016
ID255771	255771	66	25955.027	20.011	26.082	0	82	82	2	1	-10921639	50959.381	47299	31933	65535	1070147	13035.306	3.200	0.272	1.674
ID255775	255775	55	14777.413	23.609	39.224	0	82	82	2	1	-10921639	58685.619	62101	46339	65535	1232398	7427.223	4.800	0.136	1.895
ID255774	255774	47	23123.188	59.297	37.176	0	82	82	2	1	-10921639	51130.429	51593	24867	65535	1073739	12230.015	4.800	0.252	1.681
ID255773	255773	67	14080.114	43.434	36.646	0	82	82	2	1	-10921639	45428.429	42806	36129	65535	953997	8358.830	2.000	0.116	1.126
ID255772	255772	39	7939.351	24.239	30.292	0	82	82	2	1	-10921639	35786.714	36311	25568	50816	751521	6419.055	2.000	0.060	0.631
ID255809	255809	64	17871.986	62.582	73.045	0	83	83	2	1	-10921639	55553.286	65535	32009	65535	1166619	12981.074	4.800	0.173	1.265
ID255808	255808	65	13488.480	58.801	68.900	0	83	83	2	1	-10921639	60490.667	65535	43667	65535	1270304	6966.477	4.800	0.129	1.985
ID255799	255799	67	10865.588	43.110	37.327	0	83	83	2	1	-10921639	41825.143	43819	25240	57502	878328	9111.677	2.000	0.101	0.841
ID255798	255798	71	7501.292	34.354	35.398	0	83	83	2	1	-10921639	34267.238	34149	26375	45380	719612	5140.242	2.000	0.089	1.094
ID255797	255797	69	13082.230	61.337	34.333	0	83	83	2	1	-10921639	28045.571	27410	12091	46187	588957	11188.526	2.000	0.215	0.888
ID255796	255796	66	22262.863	19.854	26.301	0	83	83	2	1	-10921639	57345.095	63783	36418	65535	1204247	10571.287	4.800	0.250	2.172
ID255803	255803	None	8749.271	4.920	41.933	0	83	83	2	1	-10921639	28510.571	30083	12441	35695	598722	6008.661	4.800	0.167	1.361
ID255802	255802	55	15518.210	23.073	39.847	0	83	83	2	1	-10921639	56160.952	54867	40941	65535	1179380	9243.081	4.800	0.136	1.457
ID255801	255801	47	24483.053	59.003	38.207	0	83	83	2	1	-10921639	47944.143	46370	23261	65535	1006827	14070.381	2.000	0.250	1.362
ID255800	255800	None	10015.103	40.054	37.549	0	83	83	2	1	-10921639	45340.000	46712	31065	55537	952140	5525.479	4.800	0.107	1.592
ID255807	255807	68	9099.283	12.925	62.186	0	83	83	2	1	-10921639	32108.619	33075	22035	39471	674281	4945.855	4.800	0.161	1.800
ID255806	255806	59	13227.978	38.761	59.972	0	83	83	2	1	-10921639	58777.429	63753	43332	65535	1234326	8099.317	3.200	0.109	1.425
ID255805	255805	63	9019.637	42.183	56.005	0	83	83	2	1	-10921639	62580.857	65535	54174	65535	1314198	4532.715	7.600	0.083	2.113
ID255804	255804	72	9355.400	5.369	50.305	0	83	83	2	1	-10921639	26576.476	29360	9997	36235	558106	7553.095	4.800	0.185	1.101
ID255827	255827	59	15272.675	39.363	59.806	0	84	84	2	1	-10921639	53867.190	56816	36448	65535	1131211	10903.341	2.000	0.128	1.118
ID255826	255826	63	13666.767	41.662	56.947	0	84	84	2	1	-10921639	57229.905	62664	37811	65535	1201828	9327.986	4.800	0.112	1.235
ID255825	255825	72	7601.025	4.472	49.937	0	84	84	2	1	-10921639	24832.143	25583	13652	33243	521475	5066.249	4.800	0.183	1.514
ID255824	255824	47	21386.096	58.861	39.059	0	84	84	2	1	-10921639	38721.048	35657	22659	65535	813142	12361.258	2.000	0.233	1.183
ID255830	255830	64	18008.084	62.309	72.844	0	84	84	2	1	-10921639	53195.381	60562	24532	65535	1117103	14844.291	4.800	0.165	1.014
ID255829	255829	65	15087.772	58.733	68.925	0	84	84	2	1	-10921639	60131.952	65535	45745	65535	1262771	7004.550	4.800	0.147	2.203
ID255828	255828	None	7332.253	10.700	63.764	0	84	84	2	1	-10921639	26004.143	26017	18639	33936	546087	4040.740	4.800	0.158	1.754
ID255819	255819	66	22428.477	20.189	26.187	0	84	84	2	1	-10921639	55731.714	60707	38558	65535	1170366	10445.062	4.800	0.241	2.072
ID255823	255823	55	18077.967	23.945	39.330	0	84	84	2	1	-10921639	53345.048	53321	40073	65535	1120246	9353.513	2.000	0.167	1.631
ID255822	255822	67	15250.647	42.748	38.007	0	84	84	2	1	-10921639	39325.143	38923	24045	65535	825828	10058.508	2.000	0.142	0.973
ID255821	255821	71	7752.837	33.741	35.589	0	84	84	2	1	-10921639	31834.667	31294	24685	47177	668528	5696.283	2.000	0.074	0.773
ID255820	255820	69	12511.873	61.605	34.512	0	84	84	2	1	-10921639	23733.524	21852	8847	38382	498404	9656.093	2.000	0.233	0.928
ID255811	255811	69	16156.259	61.837	34.663	0	85	85	2	1	-10921639	25042.905	24730	8649	45007	525901	10545.699	2.000	0.318	1.146
ID255810	255810	66	22585.789	20.034	26.230	0	85	85	2	1	-10921639	56777.619	62595	40606	65535	1192330	9857.428	4.800	0.246	2.274
ID255815	255815	59	15539.114	39.697	59.113	0	85	85	2	1	-10921639	58226.286	65535	39052	65535	1222752	8904.406	4.800	0.147	1.679
ID255814	255814	47	17643.840	59.163	39.417	0	85	85	2	1	-10921639	31904.619	28751	14999	56207	669997	12243.437	2.000	0.221	0.945
ID255813	255813	55	18602.975	23.978	39.373	0	85	85	2	1	-10921639	54004.952	52217	41961	65535	1134104	9452.879	2.000	0.173	1.682
ID255812	255812	67	12081.194	42.301	38.349	0	85	85	2	1	-10921639	38299.048	38451	23101	50139	804280	8010.129	4.800	0.154	1.274
ID255818	255818	70	12010.092	68.153	80.312	0	85	85	2	1	-10921639	22986.905	22042	11763	41215	482725	7665.383	2.000	0.197	0.988
ID255817	255817	64	17514.150	62.265	72.787	0	85	85	2	1	-10921639	53028.286	57121	26847	65535	1113594	13865.816	4.800	0.165	1.085
ID255816	255816	65	14831.932	59.034	68.835	0	85	85	2	1	-10921639	59841.524	65535	44710	65535	1256672	7766.794	4.800	0.143	1.933
ID255859	255859	69	13037.924	61.745	34.094	0	86	86	2	1	-10921639	20239.714	19598	8284	34712	425034	9098.586	2.000	0.344	1.139
ID255858	255858	66	19213.771	19.825	26.534	0	86	86	2	1	-10921639	60043.524	65535	41177	65535	1260914	8289.531	4.800	0.208	2.495
ID255863	255863	59	13981.665	39.630	58.636	0	86	86	2	1	-10921639	57207.762	64423	39837	65535	1201363	9651.586	4.800	0.120	1.267
ID255862	255862	47	15096.103	59.065	40.134	0	86	86	2	1	-10921639	28747.000	27578	14162	54547	603687	9899.465	2.000	0.195	0.946
ID255861	255861	67	12579.804	41.897	38.826	0	86	86	2	1	-10921639	39511.857	39418	26002	56839	829749	7725.424	2.000	0.133	1.203
ID255860	255860	55	16618.170	24.450	39.143	0	86	86	2	1	-10921639	54853.857	53405	40393	65535	1151931	8689.907	2.000	0.150	1.643
ID255867	255867	70	16894.812	68.021	80.084	0	86	86	2	1	-10921639	28581.190	25872	14695	55781	600205	10062.321	2.000	0.232	1.069
ID255866	255866	80	8037.877	42.715	77.511	0	86	86	2	1	-10921639	24664.714	25758	14299	33129	517959	5770.313	4.800	0.152	1.130
ID255865	255865	64	19988.180	62.095	72.882	0	86	86	2	1	-10921639	53380.000	56451	28240	65535	1120980	14225.325	4.800	0.183	1.163
ID255864	255864	65	14045.783	59.025	68.616	0	86	86	2	1	-10921639	59422.905	65535	40393	65535	1247881	8280.976	4.800	0.133	1.683
ID255843	255843	80	7383.975	42.841	77.520	0	87	87	2	1	-10921639	24768.619	26223	12563	32154	520141	5390.656	4.800	0.156	1.242
ID255842	255842	None	7197.834	32.287	77.160	0	87	87	2	1	-10921639	24308.571	26025	12129	30426	510480	5030.823	4.800	0.146	1.233
ID255841	255841	64	17538.926	61.781	72.659	0	87	87	2	1	-10921639	53514.476	60456	26756	65535	1123804	13925.143	4.800	0.161	1.067
ID255840	255840	65	13899.413	58.878	68.053	0	87	87	2	1	-10921639	59343.667	61118	46103	65535	1246217	7243.547	4.800	0.131	1.894
ID255844	255844	70	22244.316	67.824	80.267	0	87	87	2	1	-10921639	33502.143	27068	19560	65535	703545	12811.798	2.000	0.292	1.181
ID255831	255831	77	8229.449	30.984	21.581	0	87	87	2	1	-10921639	17193.429	17565	7119	29299	361062	5645.497	2.000	0.195	0.993
ID255835	255835	55	16761.012	25.019	39.175	0	87	87	2	1	-10921639	54856.667	52971	42814	65535	1151990	8148.013	2.000	0.145	1.701
ID255834	255834	69	11282.685	62.145	35.806	0	87	87	2	1	-10921639	20641.143	19256	8939	34134	433464	7081.464	2.000	0.261	1.207
ID255833	255833	74	7733.278	33.957	35.120	0	87	87	2	1	-10921639	33948.905	34393	25652	44733	712927	5257.735	4.800	0.107	1.251
ID255832	255832	66	19166.105	20.162	26.566	0	87	87	2	1	-10921639	59962.667	65535	41283	65535	1259216	8177.969	4.800	0.209	2.531
ID255839	255839	59	13649.582	40.316	57.148	0	87	87	2	1	-10921639	61823.333	64613	49552	65535	1298290	4967.560	4.800	0.140	3.057
ID255838	255838	75	7548.106	29.943	46.734	0	87	87	2	1	-10921639	36863.619	36502	28910	48250	774136	5213.058	2.000	0.078	1.023
ID255837	255837	47	10189.747	59.020	40.204	0	87	87	2	1	-10921639	23652.667	23192	10088	41466	496706	7826.346	2.000	0.140	0.741
ID255836	255836	67	11224.321	41.152	39.024	0	87	87	2	1	-10921639	37936.143	38459	24883	52689	796659	6571.734	4.800	0.144	1.450
ID255875	255875	47	7649.487	58.706	40.858	0	88	88	2	1	-10921639	22355.714	21030	12898	35915	469470	5857.484	7.600	0.108	0.745
ID255874	255874	55	16110.449	25.216	39.729	0	88	88	2	1	-10921639	50203.286	47375	38649	65535	1054269	8525.756	2.000	0.144	1.486
ID255873	255873	67	7715.499	41.892	38.684	0	88	88	2	1	-10921639	32561.286	34119	21053	42014	683787	5530.871	4.800	0.107	1.140
ID255872	255872	69	11000.053	62.173	36.668	0	88	88	2	1	-10921639	21368.810	22149	9053	37674	448745	8419.291	2.000	0.233	0.958
ID255879	255879	65	12084.893	58.978	68.686	0	88	88	2	1	-10921639	60506.238	65535	42190	65535	1270631	7102.299	7.600	0.109	1.669
ID255878	255878	59	15453.427	40.326	57.242	0	88	88	2	1	-10921639	59446.952	60456	47283	65535	1248386	6190.742	4.800	0.156	2.593
ID255877	255877	76	8129.722	43.582	47.200	0	88	88	2	1	-10921639	44516.905	43895	36532	53603	934855	4846.480	2.000	0.078	1.336
ID255876	255876	75	10390.450	29.507	47.490	0	88	88	2	1	-10921639	39530.810	37385	31324	54555	830147	6472.356	2.000	0.112	1.232
ID255881	255881	70	22723.461	67.562	79.827	0	88	88	2	1	-10921639	39299.952	36921	22987	65535	825299	14271.795	2.000	0.261	1.140
ID255880	255880	64	15431.119	61.837	72.551	0	88	88	2	1	-10921639	54989.048	58164	33479	65535	1154770	12371.778	4.800	0.139	1.082
ID255871	255871	74	8346.234	33.840	35.565	0	88	88	2	1	-10921639	34176.429	34971	25895	43712	717705	5509.706	7.600	0.098	1.110
ID255870	255870	73	10692.459	62.068	34.459	0	88	88	2	1	-10921639	17615.000	15106	7522	33898	369915	8680.816	2.000	0.265	0.850
ID255869	255869	66	18771.025	20.179	26.379	0	88	88	2	1	-10921639	58228.429	65535	42113	65535	1222797	9242.696	4.800	0.190	2.013
ID255868	255868	77	11141.300	31.670	21.115	0	88	88	2	1	-10921639	16807.571	15121	5086	35009	352959	8395.924	2.000	0.264	0.837
ID255847	255847	73	11029.306	61.832	34.330	0	89	89	2	1	-10921639	17862.714	16263	6540	35710	375117	8922.678	2.000	0.279	0.874
ID255846	255846	66	17611.066	20.211	26.425	0	89	89	2	1	-10921639	57202.333	62595	39616	65535	1201249	9760.657	4.800	0.175	1.745
ID255845	255845	77	8112.519	31.973	20.844	0	89	89	2	1	-10921639	15028.333	15121	7263	31423	315595	6087.917	2.000	0.188	0.782
ID255851	255851	55	16025.138	25.237	40.274	0	89	89	2	1	-10921639	52621.381	50063	40339	65535	1105049	8650.799	2.000	0.132	1.416
ID255850	255850	67	9291.396	41.958	39.000	0	89	89	2	1	-10921639	32788.524	32520	19202	44999	688559	6663.632	2.000	0.110	0.975
ID255849	255849	69	12556.260	61.938	37.909	0	89	89	2	1	-10921639	23444.524	23253	9159	44375	492335	10113.950	2.000	0.211	0.808
ID255848	255848	74	9433.810	34.179	35.310	0	89	89	2	1	-10921639	32306.619	32459	16286	43400	678439	7101.755	2.000	0.116	0.943
ID255855	255855	65	11951.600	58.892	67.507	0	89	89	2	1	-10921639	61089.524	64979	48365	65535	1282880	5454.924	4.800	0.110	2.226
ID255854	255854	59	13851.082	41.201	56.588	0	89	89	2	1	-10921639	58206.190	60562	45395	65535	1222330	7422.313	7.600	0.117	1.641
ID255853	255853	75	16303.585	29.467	47.580	0	89	89	2	1	-10921639	45734.571	43697	29954	65535	960426	11211.365	2.000	0.151	1.072
ID255852	255852	76	9714.953	45.141	47.060	0	89	89	2	1	-10921639	48491.095	48494	39555	57151	1018313	5304.298	4.800	0.097	1.613
ID255857	255857	70	24199.143	67.313	79.441	0	89	89	2	1	-10921639	47049.000	45974	24829	65535	988029	13301.665	2.000	0.269	1.499
ID255856	255856	64	15846.525	61.653	71.929	0	89	89	2	1	-10921639	57346.381	65535	36898	65535	1204274	10612.349	4.800	0.147	1.384
ID255883	255883	73	8412.897	62.618	35.639	0	90	90	2	1	-10921639	18509.143	15700	5284	30502	388692	8072.607	7.600	0.193	0.741
ID255882	255882	66	17040.691	21.149	27.290	0	90	90	2	1	-10921639	61108.857	65535	47017	65535	1283286	6152.674	4.800	0.182	3.052
ID255887	255887	None	10102.262	58.079	42.554	0	90	90	2	1	-10921639	30306.333	28172	20565	42395	636433	6586.325	2.000	0.141	1.137
ID255886	255886	55	14197.828	25.507	40.553	0	90	90	2	1	-10921639	50165.286	49537	37134	65535	1053471	8694.767	2.000	0.116	1.201
ID255885	255885	69	8536.440	61.827	39.163	0	90	90	2	1	-10921639	24819.810	24685	14695	35596	521216	7093.785	4.800	0.157	0.949
ID255884	255884	74	7647.848	34.259	35.561	0	90	90	2	1	-10921639	33470.190	33509	23938	42738	702874	4897.138	2.000	0.090	1.131
ID255891	255891	78	9540.192	38.862	60.212	0	90	90	2	1	-10921639	40766.762	40141	27586	58035	856102	7209.388	2.000	0.069	0.729
ID255890	255890	59	14558.046	41.520	55.889	0	90	90	2	1	-10921639	56480.333	57243	43484	65535	1186087	7626.899	4.800	0.128	1.677
ID255889	255889	75	18538.660	29.563	47.747	0	90	90	2	1	-10921639	51371.238	52629	35649	65535	1078796	10055.497	4.800	0.183	1.583
ID255888	255888	76	12609.066	46.771	47.109	0	90	90	2	1	-10921639	46762.048	48448	34172	64354	982003	8445.244	2.000	0.111	1.104
ID255895	255895	70	24379.275	66.191	78.370	0	90	90	2	1	-10921639	47559.381	46682	29710	65535	998747	13035.408	2.000	0.253	1.474
ID255894	255894	79	8619.600	32.564	73.173	0	90	90	2	1	-10921639	23459.095	25606	13751	31073	492641	5251.674	7.600	0.184	1.391
ID255893	255893	64	15503.404	60.819	71.844	0	90	90	2	1	-10921639	56392.667	61621	38763	65535	1184246	10687.099	4.800	0.137	1.268
ID255892	255892	65	12286.040	58.933	68.107	0	90	90	2	1	-10921639	60419.429	65535	47618	65535	1268808	6693.160	4.800	0.111	1.803
ID255907	255907	65	13445.080	58.420	67.953	0	91	91	2	1	-10921639	59426.333	65070	41618	65535	1247953	8186.651	4.800	0.130	1.668
ID255906	255906	78	16596.879	39.213	59.927	0	91	91	2	1	-10921639	48804.143	46674	30372	65535	1024887	12097.287	2.000	0.133	0.947
ID255905	255905	59	13650.059	42.180	55.961	0	91	91	2	1	-10921639	58383.857	58469	44816	65535	1226061	6830.630	7.600	0.113	1.739
ID255904	255904	81	8902.206	36.291	51.967	0	91	91	2	1	-10921639	39559.762	38352	30867	54837	830755	6784.856	2.000	0.083	0.896
ID255910	255910	70	22690.195	65.764	77.714	0	91	91	2	1	-10921639	50111.619	45692	34172	65535	1052344	12460.207	2.000	0.231	1.510
ID255909	255909	64	15340.364	60.078	71.600	0	91	91	2	1	-10921639	55084.810	62032	32382	65535	1156781	11852.336	4.800	0.138	1.124
ID255908	255908	79	7494.359	32.063	71.721	0	91	91	2	1	-10921639	20012.762	20809	8261	27502	420268	5244.670	4.800	0.200	1.271
ID255899	255899	55	13381.821	25.520	41.048	0	91	91	2	1	-10921639	47653.571	46590	36098	65535	1000725	7869.113	2.000	0.111	1.210
ID255898	255898	74	9534.777	33.813	35.885	0	91	91	2	1	-10921639	33848.238	32436	21114	46728	710813	6980.894	2.000	0.112	0.978
ID255897	255897	73	10600.650	62.188	34.292	0	91	91	2	1	-10921639	16821.762	14208	6266	31629	353257	7836.629	2.000	0.289	0.963
ID255896	255896	66	15706.559	21.079	28.349	0	91	91	2	1	-10921639	60724.810	65535	42601	65535	1275221	6953.806	4.800	0.156	2.359
ID255903	255903	75	17617.113	29.995	47.500	0	91	91	2	1	-10921639	51207.381	52225	27928	65535	1075355	12089.050	2.000	0.160	1.167
ID255902	255902	76	14552.028	46.438	47.248	0	91	91	2	1	-10921639	53493.667	51783	43393	65535	1123367	7341.647	4.800	0.129	1.669
ID255901	255901	83	7688.443	42.593	43.800	0	91	91	2	1	-10921639	43258.476	42372	32245	52903	908428	5896.721	2.000	0.074	1.007
ID255900	255900	None	9300.193	62.852	43.366	0	91	91	2	1	-10921639	30384.619	32093	17672	38588	638077	6596.622	4.800	0.144	1.162
ID255971	255971	78	19179.568	39.342	60.149	0	92	92	2	1	-10921639	51268.286	50047	34050	65535	1076634	11128.305	2.000	0.178	1.389
ID255970	255970	59	14853.015	43.144	55.495	0	92	92	2	1	-10921639	56488.714	55636	45205	65535	1186263	7224.176	4.800	0.138	1.893
ID255969	255969	81	10645.015	36.606	51.730	0	92	92	2	1	-10921639	41112.238	39441	30220	56573	863357	6653.976	2.000	0.099	1.116
ID255968	255968	82	7819.092	71.178	47.881	0	92	92	2	1	-10921639	12430.190	12175	6928	28400	261034	5032.759	2.000	0.268	1.043
ID255975	255975	70	22552.873	65.012	77.276	0	92	92	2	1	-10921639	49948.381	43735	35108	65535	1048916	11830.603	2.000	0.214	1.489
ID255974	255974	64	17600.732	59.949	71.258	0	92	92	2	1	-10921639	57140.238	61004	38550	65535	1199945	9461.980	4.800	0.170	1.758
ID255973	255973	79	7978.714	32.486	71.253	0	92	92	2	1	-10921639	17333.714	17641	11733	25020	364008	4102.707	7.600	0.251	1.697
ID255972	255972	65	15361.705	58.020	67.805	0	92	92	2	1	-10921639	58451.381	60996	41573	65535	1227479	7820.640	4.800	0.146	1.905
ID255963	255963	74	9147.457	32.458	35.728	0	92	92	2	1	-10921639	38909.000	39327	28598	46568	817089	4933.032	4.800	0.117	1.656
ID255962	255962	73	7624.971	61.398	33.256	0	92	92	2	1	-10921639	11404.667	10492	3837	24022	239498	6072.705	4.800	0.326	0.923
ID255961	255961	66	17555.246	21.136	29.888	0	92	92	2	1	-10921639	56137.762	58865	40256	65535	1178893	9025.230	3.200	0.161	1.729
ID255967	255967	76	15971.022	46.799	47.698	0	92	92	2	1	-10921639	50476.952	50382	30882	65535	1060016	11291.276	2.000	0.125	0.991
ID255966	255966	75	18946.125	29.494	47.315	0	92	92	2	1	-10921639	52230.857	52903	34948	65535	1096848	10448.598	4.800	0.183	1.544
ID255965	255965	83	7793.021	42.927	43.772	0	92	92	2	1	-10921639	42575.238	43651	31385	51159	894080	5943.705	2.000	0.067	0.898
ID255964	255964	55	15402.924	25.689	40.931	0	92	92	2	1	-10921639	50912.381	48593	40476	65535	1069160	7908.809	2.000	0.136	1.537
ID255911	255911	84	9605.839	25.806	21.502	0	93	93	2	1	-10921639	30977.571	29710	23002	46400	650529	6120.373	2.000	0.109	0.994
ID255915	255915	74	7188.341	33.233	35.963	0	93	93	2	1	-10921639	38159.190	40294	23185	45608	801343	6028.221	7.600	0.098	1.130
ID255914	255914	73	9726.478	61.175	32.901	0	93	93	2	1	-10921639	10815.524	7598	4370	25278	227126	6319.647	2.000	0.407	0.990
ID255913	255913	66	16816.525	20.939	30.605	0	93	93	2	1	-10921639	57151.571	58194	42700	65535	1200183	8951.129	4.800	0.156	1.726
ID255912	255912	85	8487.605	29.940	24.231	0	93	93	2	1	-10921639	25476.810	26253	11360	42456	535013	8192.925	2.000	0.103	0.583
ID255919	255919	76	15313.428	46.810	47.089	0	93	93	2	1	-10921639	54571.571	54311	37651	65535	1146003	9305.814	2.000	0.130	1.347
ID255918	255918	75	19936.375	29.456	47.077	0	93	93	2	1	-10921639	54932.476	58560	33022	65535	1153582	11447.822	4.800	0.195	1.564
ID255917	255917	83	9805.007	43.437	44.130	0	93	93	2	1	-10921639	45689.143	46309	30091	58073	959472	8724.711	2.000	0.085	0.824
ID255916	255916	55	10277.835	25.600	41.261	0	93	93	2	1	-10921639	45354.429	44382	38238	62108	952443	6200.425	2.000	0.082	1.112
ID255923	255923	59	14748.254	43.080	54.961	0	93	93	2	1	-10921639	55370.810	56618	43324	65535	1162787	7446.759	4.800	0.126	1.667
ID255922	255922	None	7459.490	15.867	55.063	0	93	93	2	1	-10921639	15684.714	16987	7812	20025	329379	3735.427	4.800	0.289	1.882
ID255921	255921	81	14048.457	36.841	51.505	0	93	93	2	1	-10921639	43547.667	42791	29207	61233	914501	9013.718	2.000	0.132	1.126
ID255920	255920	82	10506.825	71.751	47.415	0	93	93	2	1	-10921639	14396.762	12829	5223	30045	302332	6360.557	2.000	0.394	1.281
ID255927	255927	70	20434.211	64.492	76.702	0	93	93	2	1	-10921639	45826.714	46971	27068	65535	962361	12781.009	2.000	0.204	1.214
ID255926	255926	64	16337.329	59.556	70.934	0	93	93	2	1	-10921639	52609.381	53017	36334	65535	1104797	10703.222	4.800	0.151	1.293
ID255925	255925	65	15386.779	58.032	68.132	0	93	93	2	1	-10921639	56641.714	56040	43918	65535	1189476	8571.372	6.253	0.140	1.619
ID255924	255924	78	20092.404	38.792	60.253	0	93	93	2	1	-10921639	54553.333	52575	41923	65535	1145620	9000.432	4.800	0.193	1.963
ID255939	255939	59	11894.967	42.928	55.301	0	94	94	2	1	-10921639	53866.095	52088	42707	65535	1131188	6527.253	2.000	0.095	1.428
ID255938	255938	81	16151.755	36.774	51.738	0	94	94	2	1	-10921639	48643.905	46606	36030	65535	1021522	9821.031	2.000	0.134	1.172
ID255937	255937	82	12862.875	72.446	47.255	0	94	94	2	1	-10921639	22535.143	21989	11923	34750	473238	6068.375	4.800	0.323	1.811
ID255936	255936	76	13823.331	46.705	46.994	0	94	94	2	1	-10921639	54923.048	54867	38565	65535	1153384	9738.716	2.000	0.110	1.118
ID255943	255943	70	18255.301	63.845	76.683	0	94	94	2	1	-10921639	42500.619	40857	27738	65535	892513	11188.159	2.000	0.180	1.158
ID255942	255942	64	12794.940	59.070	70.647	0	94	94	2	1	-10921639	49315.571	50877	28507	64552	1035627	10736.491	4.800	0.110	0.911
ID255941	255941	65	15879.114	57.730	68.156	0	94	94	2	1	-10921639	55621.286	56101	41542	65535	1168047	7672.839	6.321	0.149	1.882
ID255940	255940	78	20442.021	38.990	60.219	0	94	94	2	1	-10921639	53984.000	54677	38519	65535	1133664	10487.714	3.200	0.188	1.628
ID255931	255931	73	8233.815	60.988	32.313	0	94	94	2	1	-10921639	9156.762	7705	3365	21152	192292	5062.160	2.000	0.446	1.115
ID255930	255930	66	16507.027	21.027	31.039	0	94	94	2	1	-10921639	58984.381	58575	46126	65535	1238672	6757.639	4.800	0.160	2.404
ID255929	255929	85	8548.968	29.743	25.863	0	94	94	2	1	-10921639	27761.429	30624	11581	42525	582990	9197.504	2.000	0.107	0.583
ID255928	255928	84	13163.803	26.041	22.820	0	94	94	2	1	-10921639	36250.000	35131	26177	61415	761250	8210.844	2.000	0.139	1.078
ID255935	255935	75	18677.750	29.502	47.272	0	94	94	2	1	-10921639	57985.857	62786	45098	65535	1217703	7965.730	4.800	0.190	2.328
ID255934	255934	83	12775.004	43.516	44.743	0	94	94	2	1	-10921639	56054.333	53702	44794	65535	1177141	7550.315	4.800	0.108	1.451
ID255933	255933	55	9769.560	25.644	40.813	0	94	94	2	1	-10921639	45645.571	46339	31880	58377	958557	6869.873	2.000	0.079	0.972
ID255932	255932	74	10261.092	32.875	36.448	0	94	94	2	1	-10921639	41778.810	44725	23695	57334	877355	8845.598	7.600	0.121	1.020
ID255947	255947	73	7598.375	61.590	32.747	0	95	95	2	1	-10921639	8906.286	7507	3365	18692	187032	4685.752	2.000	0.434	1.151
ID255946	255946	66	15785.287	21.286	31.512	0	95	95	2	1	-10921639	52046.000	55210	32558	65535	1092966	10351.641	2.000	0.141	1.242
ID255945	255945	85	7519.367	29.570	26.957	0	95	95	2	1	-10921639	28361.714	29200	13690	42151	595596	8902.625	2.000	0.097	0.563
ID255944	255944	84	18365.744	26.355	23.269	0	95	95	2	1	-10921639	39243.571	36730	24342	65535	824115	12953.849	2.000	0.188	0.959
ID255951	255951	75	18376.725	29.654	47.181	0	95	95	2	1	-10921639	59558.048	61895	44101	65535	1250719	6885.823	4.800	0.195	2.822
ID255950	255950	83	11512.417	42.869	44.598	0	95	95	2	1	-10921639	54084.714	55689	44314	65535	1135779	6507.863	4.800	0.108	1.620
ID255949	255949	88	11538.818	34.630	38.232	0	95	95	2	1	-10921639	42229.048	43195	20025	58347	886810	10956.516	7.600	0.114	0.792
ID255948	255948	74	14362.704	32.163	36.275	0	95	95	2	1	-10921639	47745.429	47641	29855	65009	1002654	8317.549	7.600	0.140	1.408
ID255955	255955	59	9722.013	43.230	55.213	0	95	95	2	1	-10921639	52177.190	52552	41618	65535	1095721	6841.838	2.000	0.069	0.987
ID255954	255954	81	15020.428	36.903	51.635	0	95	95	2	1	-10921639	45803.000	43842	32230	65535	961863	9615.973	2.000	0.131	1.103
ID255953	255953	82	12590.702	72.193	48.062	0	95	95	2	1	-10921639	26798.476	26207	15586	48182	562768	7549.610	2.000	0.199	1.177
ID255952	255952	76	15710.588	46.743	47.121	0	95	95	2	1	-10921639	54618.810	55134	37492	65535	1146995	10531.868	2.000	0.136	1.245
ID255959	255959	64	11454.442	60.200	71.690	0	95	95	2	1	-10921639	43721.048	43728	25172	59573	918142	9896.783	2.000	0.116	0.917
ID255958	255958	65	13928.705	57.607	68.243	0	95	95	2	1	-10921639	50120.571	50953	37735	62702	1052532	7581.269	6.255	0.134	1.567
ID255957	255957	87	9665.835	62.143	63.749	0	95	95	2	1	-10921639	33926.238	33167	24334	53398	712451	6697.632	2.000	0.089	0.829
ID255956	255956	78	19312.242	38.934	60.135	0	95	95	2	1	-10921639	56265.095	57829	38451	65535	1181567	9379.946	4.800	0.185	1.873
ID255960	255960	70	17286.090	63.762	76.690	0	95	95	2	1	-10921639	39529.143	37537	24220	61659	830112	10947.162	2.000	0.183	1.115
ID256003	256003	76	14706.929	46.765	46.777	0	96	96	2	1	-10921639	55172.905	56938	37438	65535	1158631	9245.924	2.000	0.122	1.300
ID256002	256002	75	19124.100	30.093	47.360	0	96	96	2	1	-10921639	57233.857	58263	44900	65535	1201911	7914.195	4.800	0.194	2.349
ID256001	256001	83	12588.929	42.187	44.646	0	96	96	2	1	-10921639	55575.667	56062	41588	65535	1167089	7200.682	4.800	0.115	1.595
ID256000	256000	86	7100.661	59.679	42.155	0	96	96	2	1	-10921639	17789.333	17771	9593	28514	373576	5358.405	2.000	0.158	0.906
ID256007	256007	78	19548.879	39.343	59.951	0	96	96	2	1	-10921639	56285.333	62809	37187	65535	1181992	10654.248	4.800	0.192	1.704
ID256006	256006	59	11038.842	43.164	54.998	0	96	96	2	1	-10921639	50202.476	49476	41101	65535	1054252	7203.129	7.600	0.071	0.930
ID256005	256005	81	14329.223	37.410	51.402	0	96	96	2	1	-10921639	46851.524	47527	33631	65535	983882	10254.544	2.000	0.119	0.973
ID256004	256004	82	10042.210	72.215	48.697	0	96	96	2	1	-10921639	27620.000	27015	17527	40895	580020	6562.938	2.000	0.154	1.123
ID256010	256010	70	18374.709	63.369	76.222	0	96	96	2	1	-10921639	39090.905	37278	21205	65535	820909	12006.312	2.000	0.184	1.011
ID256009	256009	65	13811.790	57.838	68.960	0	96	96	2	1	-10921639	47595.524	47192	31606	60996	999506	8337.222	4.800	0.140	1.399
ID256008	256008	87	10583.201	61.660	63.440	0	96	96	2	1	-10921639	31866.524	30464	20352	50154	669197	9228.846	2.000	0.112	0.694
ID255995	255995	85	9408.063	28.613	27.615	0	96	96	2	1	-10921639	36153.333	35672	22408	54837	759220	8825.738	2.000	0.112	0.826
ID255994	255994	84	16753.686	26.515	23.718	0	96	96	2	1	-10921639	39909.857	38519	23603	65535	838107	11693.982	2.000	0.166	0.970
ID255999	255999	None	7879.661	26.312	40.859	0	96	96	2	1	-10921639	44851.524	44329	36235	56443	941882	5452.157	2.000	0.065	1.001
ID255998	255998	88	11966.339	34.217	38.545	0	96	96	2	1	-10921639	46096.286	43705	34240	65535	968022	8305.646	7.600	0.092	0.938
ID255997	255997	74	11645.142	31.749	36.081	0	96	96	2	1	-10921639	48916.000	50489	31446	59238	1027236	7749.023	7.600	0.122	1.376
ID255996	255996	66	15166.982	21.781	31.316	0	96	96	2	1	-10921639	53958.571	54007	41740	65535	1133130	7627.546	4.800	0.135	1.684
ID256035	256035	76	14900.208	46.667	47.005	0	97	97	2	1	-10921639	57100.381	59748	39037	65535	1199108	9092.719	4.800	0.135	1.493
ID256034	256034	83	10034.081	42.346	45.112	0	97	97	2	1	-10921639	52765.905	54464	39471	61758	1108084	6370.266	4.800	0.094	1.422
ID256033	256033	86	8500.654	59.764	42.792	0	97	97	2	1	-10921639	21667.905	20581	11154	37027	455026	6018.264	2.000	0.133	0.848
ID256032	256032	89	12083.188	21.273	40.721	0	97	97	2	1	-10921639	42101.143	41352	28834	62824	884124	9212.857	2.000	0.095	0.795
ID256039	256039	59	9747.575	43.430	54.785	0	97	97	2	1	-10921639	50041.476	48174	39601	64933	1050871	6022.551	2.000	0.069	1.066
ID256038	256038	81	12373.194	37.234	51.478	0	97	97	2	1	-10921639	43829.048	40042	31994	65535	920410	9368.068	2.000	0.108	0.914
ID256037	256037	82	20086.754	72.036	49.196	0	97	97	2	1	-10921639	34448.524	30966	23086	65535	723419	11716.659	2.000	0.234	1.114
ID256036	256036	75	17352.010	30.021	47.586	0	97	97	2	1	-10921639	55065.571	56512	36113	65535	1156377	10148.742	4.800	0.165	1.536
ID256043	256043	65	14512.325	58.097	69.174	0	97	97	2	1	-10921639	47272.476	47474	29900	63075	992722	8996.934	2.000	0.131	1.214
ID256042	256042	105	9433.346	54.399	68.542	0	97	97	2	1	-10921639	34021.762	33761	18860	50337	714457	9684.750	2.000	0.092	0.593
ID256041	256041	87	13560.003	60.781	63.047	0	97	97	2	1	-10921639	35809.095	33456	26535	59793	751991	9011.838	2.000	0.132	0.929
ID256040	256040	78	18249.066	39.291	59.960	0	97	97	2	1	-10921639	57400.667	65017	38146	65535	1205414	10086.085	4.800	0.177	1.713
ID256046	256046	90	8300.310	68.222	80.338	0	97	97	2	1	-10921639	26923.190	27136	19964	38040	565387	5505.270	2.000	0.122	1.067
ID256045	256045	70	11479.571	62.599	76.072	0	97	97	2	1	-10921639	35386.667	36882	24136	52377	743120	7524.588	2.000	0.126	1.052
ID256044	256044	None	11572.585	60.913	71.504	0	97	97	2	1	-10921639	42920.048	40088	25629	64476	901321	9283.919	7.600	0.097	0.816
ID256027	256027	84	15880.878	25.895	24.774	0	97	97	2	1	-10921639	43407.095	43781	30601	65535	911549	9704.579	2.000	0.145	1.130
ID256031	256031	88	8674.077	34.541	39.196	0	97	97	2	1	-10921639	39938.190	37377	21525	56359	838702	9271.181	7.600	0.071	0.573
ID256030	256030	74	15497.478	31.648	35.689	0	97	97	2	1	-10921639	51857.381	49385	36570	65535	1089005	8587.599	4.800	0.156	1.631
ID256029	256029	66	10608.643	21.749	32.080	0	97	97	2	1	-10921639	47678.333	47801	37484	65535	1001245	6321.159	4.800	0.089	1.235
ID256028	256028	85	9206.400	27.768	28.085	0	97	97	2	1	-10921639	41824.333	42684	25416	57037	878311	8817.463	7.600	0.070	0.625
ID255979	255979	74	16322.438	31.023	35.526	0	98	98	2	1	-10921639	53481.000	52644	41139	65535	1123101	7787.552	4.800	0.153	1.820
ID255978	255978	66	10557.669	21.903	32.628	0	98	98	2	1	-10921639	44597.381	45776	32131	60798	936545	7368.325	2.000	0.084	0.940
ID255977	255977	85	7542.142	27.031	29.818	0	98	98	2	1	-10921639	44599.286	45677	30586	57326	936585	6345.423	2.000	0.057	0.764
ID255976	255976	84	18744.020	25.499	25.473	0	98	98	2	1	-10921639	42978.571	41291	27433	65535	902550	13420.383	2.000	0.195	1.044
ID255983	255983	75	18070.379	30.039	47.067	0	98	98	2	1	-10921639	57848.095	59238	39601	65535	1214810	8073.475	4.800	0.183	2.216
ID255982	255982	83	13954.705	42.835	44.069	0	98	98	2	1	-10921639	52900.476	54311	31461	65535	1110910	9693.344	7.600	0.109	1.074
ID255981	255981	89	15188.587	22.030	40.916	0	98	98	2	1	-10921639	46613.381	43956	32794	65535	978881	8668.168	2.000	0.131	1.250
ID255980	255980	88	12794.145	34.690	39.256	0	98	98	2	1	-10921639	41345.381	40332	24753	63387	868253	11163.452	7.600	0.095	0.641
ID255987	255987	59	10519.412	43.260	54.698	0	98	98	2	1	-10921639	50284.476	49103	41321	63996	1055974	6161.170	2.000	0.083	1.255
ID255986	255986	81	11938.149	37.236	51.592	0	98	98	2	1	-10921639	43801.619	40712	33707	60943	919834	8421.384	2.000	0.098	0.931
ID255985	255985	82	20935.287	71.495	49.683	0	98	98	2	1	-10921639	37005.333	34560	18395	65535	777112	14572.820	2.000	0.238	0.976
ID255984	255984	76	14908.754	46.322	46.892	0	98	98	2	1	-10921639	56940.429	57425	41459	65535	1195749	7715.964	4.800	0.122	1.603
ID255991	255991	65	12701.429	58.483	69.775	0	98	98	2	1	-10921639	47294.905	48867	31484	63334	993193	9491.646	4.800	0.116	1.032
ID255990	255990	105	13023.645	54.033	68.201	0	98	98	2	1	-10921639	38902.810	37621	24677	57304	816959	9056.761	2.000	0.118	0.910
ID255989	255989	87	9800.937	60.507	63.488	0	98	98	2	1	-10921639	35843.667	34964	25035	50953	752717	7942.196	2.000	0.114	0.927
ID255988	255988	78	17026.912	39.151	60.236	0	98	98	2	1	-10921639	60455.381	65535	44702	65535	1269563	7115.367	4.800	0.178	2.566
ID255993	255993	90	13412.123	67.847	80.157	0	98	98	2	1	-10921639	29720.714	26428	20139	49530	624135	8165.862	2.000	0.180	1.112
ID255992	255992	70	14176.550	62.291	75.904	0	98	98	2	1	-10921639	32877.762	31012	18121	62504	690433	11211.650	2.000	0.132	0.683
ID256011	256011	84	20022.199	25.750	25.753	0	99	99	2	1	-10921639	41697.476	39433	27098	65535	875647	11144.454	2.000	0.216	1.327
ID256015	256015	88	13302.963	35.399	39.855	0	99	99	2	1	-10921639	41789.238	42799	29299	60517	877574	9110.044	2.000	0.111	0.920
ID256014	256014	74	17789.738	30.977	35.435	0	99	99	2	1	-10921639	53655.381	57608	31842	65535	1126763	10871.593	4.800	0.178	1.494
ID256013	256013	66	7553.472	21.285	33.545	0	99	99	2	1	-10921639	39200.048	38565	26017	53497	823201	7540.745	2.000	0.059	0.579
ID256012	256012	85	10237.553	26.631	31.039	0	99	99	2	1	-10921639	45214.143	45547	27761	61750	949497	9248.244	2.000	0.061	0.565
ID256019	256019	76	14026.796	45.866	47.153	0	99	99	2	1	-10921639	56421.667	57601	44725	65535	1184855	7978.762	4.800	0.114	1.448
ID256018	256018	75	17464.092	30.699	47.279	0	99	99	2	1	-10921639	54754.762	54722	41420	65535	1149850	8272.366	4.800	0.168	1.900
ID256017	256017	83	12159.600	43.163	44.508	0	99	99	2	1	-10921639	55031.048	55408	43408	65535	1155652	6503.709	4.800	0.128	1.921
ID256016	256016	89	17628.654	22.387	41.009	0	99	99	2	1	-10921639	50295.429	49796	30981	65535	1056204	11425.566	2.000	0.155	1.182
ID256023	256023	105	10250.114	54.443	68.076	0	99	99	2	1	-10921639	35446.905	34408	17839	51913	744385	10069.502	2.000	0.100	0.638
ID256022	256022	78	15184.511	38.907	60.436	0	99	99	2	1	-10921639	61113.857	65535	46682	65535	1283391	6279.627	4.800	0.156	2.628
ID256021	256021	82	20795.121	71.495	50.500	0	99	99	2	1	-10921639	38595.000	38382	21372	65535	810495	14270.663	2.000	0.234	1.026
ID256020	256020	81	10737.710	37.713	51.285	0	99	99	2	1	-10921639	43903.381	40918	34080	56862	921971	7227.374	2.000	0.089	0.993
ID256026	256026	90	21886.494	68.004	80.199	0	99	99	2	1	-10921639	36413.286	30974	22994	65535	764679	11860.876	2.000	0.264	1.284
ID256025	256025	70	7903.737	62.165	75.494	0	99	99	2	1	-10921639	31582.905	30380	23101	47299	663241	6100.572	2.000	0.077	0.738
ID256024	256024	65	13101.915	58.178	69.348	0	99	99	2	1	-10921639	45694.190	44504	33532	59969	959578	7449.536	2.000	0.118	1.292
ID256064	256064	90	26395.668	67.958	79.911	0	100	100	2	1	-10921639	44523.857	40431	26078	65535	935001	14135.739	2.000	0.284	1.393
ID256047	256047	84	16552.580	25.753	26.216	0	100	100	2	1	-10921639	38626.381	38200	18106	60052	811154	12169.774	2.000	0.186	0.995
ID256051	256051	88	9624.323	35.149	40.177	0	100	100	2	1	-10921639	40820.381	38268	30997	55080	857228	7106.324	2.000	0.086	0.914
ID256050	256050	74	16286.563	30.687	35.865	0	100	100	2	1	-10921639	51787.714	54197	33053	65535	1087542	10640.028	4.800	0.154	1.296
ID256049	256049	None	7132.968	60.620	33.335	0	100	100	2	1	-10921639	11693.810	11276	3540	23474	245570	5349.723	2.000	0.250	0.875
ID256048	256048	85	13355.317	25.725	31.314	0	100	100	2	1	-10921639	51518.333	54304	37857	65535	1081885	9002.062	2.000	0.105	1.088
ID256055	256055	75	18219.748	30.234	47.407	0	100	100	2	1	-10921639	55103.952	58339	39365	65535	1157183	9184.712	4.800	0.181	1.840
ID256054	256054	None	9077.213	59.071	44.568	0	100	100	2	1	-10921639	22519.619	22050	14109	37667	472912	6248.920	2.000	0.157	0.977
ID256053	256053	83	13751.353	43.719	44.598	0	100	100	2	1	-10921639	57661.571	57014	42829	65535	1210893	7546.415	4.800	0.128	1.733
ID256052	256052	89	18462.076	22.945	40.811	0	100	100	2	1	-10921639	52364.333	51844	35763	65535	1099651	10835.487	2.000	0.157	1.310
ID256059	256059	78	14619.710	39.094	60.156	0	100	100	2	1	-10921639	61580.905	65535	51205	65535	1293199	5471.926	4.800	0.151	2.954
ID256058	256058	81	11132.655	38.130	51.608	0	100	100	2	1	-10921639	45480.190	45296	34393	61590	955084	7513.709	2.000	0.092	1.017
ID256057	256057	82	20625.336	70.834	50.879	0	100	100	2	1	-10921639	39808.095	35634	26306	65535	835970	11544.263	2.000	0.219	1.238
ID256056	256056	76	13480.394	46.133	46.878	0	100	100	2	1	-10921639	58144.476	58689	45182	65535	1221034	7339.967	4.800	0.117	1.666
ID256063	256063	70	9714.377	62.039	75.428	0	100	100	2	1	-10921639	32344.429	30943	22225	48387	679233	6863.189	2.000	0.096	0.822
ID256062	256062	None	7151.655	29.581	74.611	0	100	100	2	1	-10921639	15971.143	17588	6898	22888	335394	4937.408	4.800	0.249	1.291
ID256061	256061	65	8622.850	59.094	70.749	0	100	100	2	1	-10921639	37383.619	38009	26512	48007	785056	6224.639	7.600	0.096	1.056
ID256060	256060	None	10557.589	60.266	63.677	0	100	100	2	1	-10921639	36407.429	36212	28393	53405	764556	6759.924	2.000	0.107	1.039
ID256067	256067	74	17677.646	30.567	35.661	0	101	101	2	1	-10921639	52184.190	49979	31903	65535	1095868	11371.799	2.000	0.167	1.316
ID256066	256066	85	16462.721	25.193	30.417	0	101	101	2	1	-10921639	52110.476	55469	34492	65535	1094320	9998.948	4.800	0.160	1.441
ID256065	256065	84	14760.116	25.472	26.863	0	101	101	2	1	-10921639	44184.095	43255	27860	60669	927866	10201.043	4.800	0.172	1.270
ID256071	256071	76	13694.106	45.735	46.296	0	101	101	2	1	-10921639	55373.619	55613	39052	65535	1162846	8315.402	4.800	0.131	1.540
ID256070	256070	83	14350.079	43.575	44.885	0	101	101	2	1	-10921639	55985.952	56946	39905	65535	1175705	8002.782	4.800	0.137	1.691
ID256069	256069	None	7926.084	38.394	40.935	0	101	101	2	1	-10921639	35312.095	36159	21890	45395	741554	6591.646	2.000	0.086	0.852
ID256068	256068	89	17708.566	24.053	40.885	0	101	101	2	1	-10921639	54179.762	54989	37735	65535	1137775	8865.341	4.800	0.163	1.715
ID256075	256075	78	13465.217	39.230	59.945	0	101	101	2	1	-10921639	60681.667	65535	42928	65535	1274315	7120.796	6.289	0.127	1.926
ID256074	256074	82	17369.152	70.435	51.145	0	101	101	2	1	-10921639	34720.048	31568	23200	65535	729121	11149.265	2.000	0.200	1.039
ID256073	256073	81	7818.413	37.497	51.527	0	101	101	2	1	-10921639	42557.857	42243	32938	55149	893715	6236.565	2.000	0.068	0.870
ID256072	256072	75	15987.116	30.422	47.189	0	101	101	2	1	-10921639	51205.381	52050	34712	65535	1075313	9448.428	4.800	0.154	1.446
ID256078	256078	90	26943.955	67.877	79.894	0	101	101	2	1	-10921639	44101.143	40750	24060	65535	926124	14380.685	2.000	0.298	1.406
ID256077	256077	70	7072.372	61.914	75.276	0	101	101	2	1	-10921639	29204.810	29131	21220	41778	613301	5428.235	2.000	0.078	0.780
ID256076	256076	101	9255.267	57.146	69.342	0	101	101	2	1	-10921639	39484.429	39464	29558	49408	829173	5375.383	4.800	0.112	1.478
ID256083	256083	89	14656.929	24.018	40.597	0	102	102	2	1	-10921639	51551.762	51159	35253	65535	1082587	9641.145	2.000	0.122	1.164
ID256082	256082	74	18873.477	30.836	36.036	0	102	102	2	1	-10921639	52209.857	53192	35687	65535	1096407	11077.498	2.000	0.181	1.445
ID256081	256081	None	7251.820	61.171	33.866	0	102	102	2	1	-10921639	11351.190	10157	6144	19157	238375	3908.521	2.000	0.307	1.366
ID256080	256080	85	16940.412	24.842	30.368	0	102	102	2	1	-10921639	47931.762	46964	31598	65535	1006567	10615.412	2.000	0.167	1.293
ID256087	256087	78	13264.877	39.495	59.724	0	102	102	2	1	-10921639	58349.571	65535	43126	65535	1225341	9135.601	6.219	0.114	1.306
ID256086	256086	82	14866.751	70.055	50.702	0	102	102	2	1	-10921639	31095.667	28553	19263	53504	653009	9081.726	2.000	0.180	1.043
ID256085	256085	75	13248.965	31.068	47.351	0	102	102	2	1	-10921639	50330.857	50382	36311	62154	1056948	7313.695	4.800	0.132	1.605
ID256084	256084	76	14847.978	45.629	46.555	0	102	102	2	1	-10921639	56188.000	55598	43865	65535	1179948	8149.246	4.800	0.127	1.554
ID256089	256089	90	20716.584	67.742	79.469	0	102	102	2	1	-10921639	40097.381	35169	25971	65535	842045	12154.973	2.000	0.228	1.227
ID256088	256088	101	10150.513	57.320	69.045	0	102	102	2	1	-10921639	36966.667	37446	23855	50222	776300	6463.150	2.000	0.117	1.203
ID256079	256079	84	12490.215	25.164	26.216	0	102	102	2	1	-10921639	36800.429	35070	24928	54791	772809	9442.187	6.271	0.155	1.045
ID256099	256099	81	10014.579	37.174	51.463	0	103	103	2	1	-10921639	45688.381	44611	34370	58080	959456	7970.995	2.000	0.084	0.885
ID256098	256098	None	7153.549	58.294	46.972	0	103	103	2	1	-10921639	24632.381	25195	14360	34141	517280	5441.232	2.000	0.098	0.809
ID256097	256097	75	13763.443	30.489	46.931	0	103	103	2	1	-10921639	49980.905	48205	37141	65535	1049599	8415.899	2.000	0.121	1.283
ID256096	256096	83	14782.594	43.378	45.541	0	103	103	2	1	-10921639	56910.667	57083	43332	65535	1195124	7655.146	4.800	0.137	1.790
ID256103	256103	78	12687.208	38.848	59.958	0	103	103	2	1	-10921639	60774.810	64887	48403	65535	1276271	6200.625	4.800	0.120	2.103
ID256102	256102	None	7709.760	43.727	52.977	0	103	103	2	1	-10921639	53750.238	53238	45235	61887	1128755	4250.411	4.800	0.065	1.542
ID256101	256101	82	8936.041	69.636	50.850	0	103	103	2	1	-10921639	31537.000	30319	25225	45319	662277	5610.492	2.000	0.106	1.076
ID256100	256100	None	7314.292	49.071	51.065	0	103	103	2	1	-10921639	46160.143	48022	35923	55750	969363	5544.576	2.000	0.060	0.948
ID256107	256107	90	20782.367	67.658	79.524	0	103	103	2	1	-10921639	39968.762	36684	22065	65535	839344	13549.607	2.000	0.234	1.118
ID256106	256106	None	8043.291	28.456	76.544	0	103	103	2	1	-10921639	20113.524	22834	5817	27799	422384	6995.531	4.800	0.226	1.061
ID256105	256105	None	7609.562	77.149	76.139	0	103	103	2	1	-10921639	23637.000	24213	15532	29146	496377	4335.344	4.800	0.167	1.558
ID256104	256104	101	8545.549	57.338	68.401	0	103	103	2	1	-10921639	36140.000	36235	29154	46598	758940	5078.811	2.000	0.094	1.220
ID256091	256091	84	10482.772	25.374	27.380	0	103	103	2	1	-10921639	41491.143	42882	29702	56656	871314	7481.692	4.800	0.121	1.195
ID256090	256090	None	10172.467	26.761	24.035	0	103	103	2	1	-10921639	30481.810	31735	16888	46423	640118	8611.724	7.600	0.167	1.011
ID256095	256095	None	8786.611	34.607	40.877	0	103	103	2	1	-10921639	41415.810	39525	28971	58027	869732	7409.895	2.000	0.067	0.707
ID256094	256094	89	14277.261	24.231	40.635	0	103	103	2	1	-10921639	56111.524	59131	35923	65535	1178342	9761.597	4.800	0.123	1.258
ID256093	256093	74	16778.018	30.733	36.726	0	103	103	2	1	-10921639	55378.857	57570	42486	65535	1162956	9588.986	4.800	0.148	1.492
ID256092	256092	85	13773.787	24.569	30.439	0	103	103	2	1	-10921639	45705.048	43644	27540	62093	959806	10415.898	2.000	0.138	1.064
ID256115	256115	78	16575.654	39.031	60.074	0	104	104	2	1	-10921639	53321.095	51646	40134	65535	1119743	8523.581	2.000	0.144	1.572
ID256114	256114	81	8826.606	37.145	51.544	0	104	104	2	1	-10921639	42908.190	43484	31956	55408	901072	6050.516	2.000	0.081	1.058
ID256113	256113	75	9445.596	30.619	46.965	0	104	104	2	1	-10921639	43959.286	44321	35436	56535	923145	5418.290	2.000	0.088	1.316
ID256112	256112	83	13598.925	43.689	45.981	0	104	104	2	1	-10921639	49602.762	50169	35207	65535	1041658	8387.198	4.800	0.131	1.370
ID256116	256116	90	13485.464	67.242	79.176	0	104	104	2	1	-10921639	32930.333	29443	24403	57014	691537	7709.900	2.000	0.170	1.241
ID256111	256111	89	15662.985	24.157	40.889	0	104	104	2	1	-10921639	53631.619	53634	39060	65535	1126264	9007.434	2.000	0.134	1.404
ID256110	256110	74	16833.863	30.867	37.149	0	104	104	2	1	-10921639	46539.429	48479	30768	65535	977328	10924.042	2.000	0.157	1.156
ID256109	256109	85	10455.071	24.078	30.663	0	104	104	2	1	-10921639	38502.095	37735	25134	56078	808544	8803.579	2.000	0.088	0.709
ID256108	256108	84	9862.631	26.403	27.172	0	104	104	2	1	-10921639	40687.429	40796	31408	48380	854436	5073.657	4.800	0.136	1.922
ID256119	256119	89	10210.202	24.079	40.743	0	105	105	2	1	-10921639	49370.000	48989	41108	61476	1036770	5779.608	4.800	0.095	1.480
ID256118	256118	74	11792.551	31.421	37.047	0	105	105	2	1	-10921639	43292.810	45509	26230	61948	909149	9764.010	6.385	0.108	0.861
ID256117	256117	98	7311.119	27.430	37.206	0	105	105	2	1	-10921639	45239.571	47641	25096	56839	950031	7968.898	2.000	0.061	0.651
ID256123	256123	90	7935.341	67.520	78.918	0	105	105	2	1	-10921639	27747.571	26177	20337	39479	582699	5270.105	2.000	0.103	0.987
ID256122	256122	81	7774.366	37.573	51.365	0	105	105	2	1	-10921639	42759.476	44078	30144	51722	897949	5540.262	3.200	0.078	1.121
ID256121	256121	83	12110.478	42.187	45.803	0	105	105	2	1	-10921639	47671.048	46149	34705	61248	1001092	8157.022	2.000	0.111	1.167
ID256120	256120	None	7145.231	33.675	40.930	0	105	105	2	1	-10921639	42588.381	43492	29177	53451	894356	6363.365	7.600	0.062	0.778
ID256131	256131	None	7889.861	39.734	59.827	0	106	106	2	1	-10921639	41510.810	40225	34728	50108	871727	4123.169	2.000	0.083	1.544
ID256130	256130	81	7046.665	37.537	51.238	0	106	106	2	1	-10921639	40357.381	39814	32108	50230	847505	5251.261	2.000	0.067	0.970
ID256129	256129	75	9498.038	31.227	46.747	0	106	106	2	1	-10921639	43310.524	43674	32070	56428	909521	6202.365	4.800	0.093	1.190
ID256128	256128	83	10127.918	43.459	46.147	0	106	106	2	1	-10921639	45317.524	46621	35679	54121	951668	5104.845	4.800	0.118	1.878
ID256127	256127	89	10500.131	23.976	41.066	0	106	106	2	1	-10921639	48382.714	50611	37903	59687	1016037	6451.609	4.800	0.094	1.293
ID256126	256126	74	7652.952	31.445	37.787	0	106	106	2	1	-10921639	42395.524	43415	30167	51479	890306	6105.181	7.600	0.079	1.017
ID256125	256125	98	8315.595	25.726	37.702	0	106	106	2	1	-10921639	47355.143	47009	36555	56550	994458	5509.624	2.000	0.077	1.225
ID256124	256124	85	7398.375	25.448	29.855	0	106	106	2	1	-10921639	35592.619	36943	24791	40887	747445	4556.706	4.800	0.105	1.482
ID256136	256136	81	9641.355	38.330	51.183	0	107	107	2	1	-10921639	43316.714	43347	34743	55103	909651	5899.421	2.000	0.097	1.300
ID256135	256135	75	7018.339	30.618	46.539	0	107	107	2	1	-10921639	43772.857	43507	35276	52042	919230	4276.343	4.800	0.076	1.439
ID256134	256134	83	12196.169	42.132	45.399	0	107	107	2	1	-10921639	46648.143	46598	32908	59930	979611	7756.317	4.800	0.128	1.361
ID256133	256133	91	11300.059	32.193	40.195	0	107	107	2	1	-10921639	46817.762	46103	30372	56215	983173	7202.227	2.000	0.111	1.303
ID256132	256132	85	8451.460	25.114	30.671	0	107	107	2	1	-10921639	37951.667	37659	28225	48266	796985	5090.277	2.000	0.093	1.272
ID256139	256139	91	9705.646	31.810	40.017	0	108	108	2	1	-10921639	45807.333	47839	32101	56877	961954	6926.049	2.000	0.100	1.202
ID256138	256138	None	7822.705	31.843	37.365	0	108	108	2	1	-10921639	35285.667	33410	23436	49621	740999	8646.109	2.000	0.080	0.608
ID256137	256137	85	8035.360	25.294	31.358	0	108	108	2	1	-10921639	39428.048	41938	29009	48448	827989	5870.982	2.000	0.086	1.063
ID256142	256142	None	8851.231	47.252	52.653	0	108	108	2	1	-10921639	46411.714	47405	35184	57121	974646	6034.443	2.000	0.076	1.086
ID256141	256141	75	7879.145	30.881	46.233	0	108	108	2	1	-10921639	46337.333	45334	38139	55606	973084	4832.092	2.000	0.065	1.176
ID256140	256140	83	16643.924	42.786	45.243	0	108	108	2	1	-10921639	53336.190	53946	40217	65535	1120060	8178.988	4.800	0.163	1.830
ID256147	256147	None	7697.417	51.181	48.006	0	109	109	2	1	-10921639	37939.095	38169	29261	45098	796721	4597.703	7.600	0.095	1.430
ID256146	256146	75	7836.493	30.908	46.746	0	109	109	2	1	-10921639	40408.238	39319	30738	50055	848573	5409.811	2.000	0.082	1.127
ID256145	256145	83	10435.499	42.515	45.718	0	109	109	2	1	-10921639	46432.714	47123	36098	55354	975087	5801.015	4.800	0.108	1.558
ID256144	256144	91	11326.417	32.272	40.868	0	109	109	2	1	-10921639	45370.619	44748	34492	56969	952783	6510.204	2.000	0.096	1.216
ID256143	256143	92	7202.515	25.486	37.425	0	109	109	2	1	-10921639	38156.524	36258	28271	47238	801287	5381.705	7.600	0.077	1.018
ID256151	256151	75	7217.953	30.956	46.041	0	110	110	2	1	-10921639	40822.190	41915	32748	49537	857266	5404.609	2.000	0.070	0.986
ID256150	256150	83	11755.186	42.502	45.181	0	110	110	2	1	-10921639	46991.571	46872	32215	61758	986823	7189.577	2.000	0.126	1.464
ID256149	256149	91	14248.379	32.102	41.013	0	110	110	2	1	-10921639	47506.714	46842	31324	65535	997641	8198.321	2.000	0.118	1.220
ID256148	256148	92	7448.654	25.935	38.128	0	110	110	2	1	-10921639	38336.381	36806	31979	46788	805064	4652.378	2.000	0.071	1.094
ID256163	256163	None	7427.367	36.186	24.273	0	111	111	2	1	-10921639	18313.381	19187	11086	25088	384581	4184.545	4.800	0.233	1.653
ID256167	256167	83	12625.932	42.975	44.944	0	111	111	2	1	-10921639	43653.143	43948	33905	55362	916716	6247.321	2.000	0.132	1.635
ID256166	256166	91	11902.029	31.901	41.239	0	111	111	2	1	-10921639	44016.667	43294	33464	57700	924350	7140.349	2.000	0.111	1.236
ID256165	256165	92	7262.187	26.708	37.934	0	111	111	2	1	-10921639	37518.810	37370	26322	48601	787895	5729.438	2.000	0.056	0.693
ID256164	256164	93	7106.744	25.262	26.171	0	111	111	2	1	-10921639	29648.619	29017	21030	44093	622621	5137.606	4.800	0.091	0.967
ID256155	256155	94	8201.469	38.186	49.521	0	112	112	2	1	-10921639	41922.667	42060	30448	53337	880376	6363.381	4.800	0.085	1.031
ID256154	256154	83	11255.469	42.755	45.747	0	112	112	2	1	-10921639	49838.476	50832	40887	60007	1046608	4983.517	4.800	0.119	2.123
ID256153	256153	91	14444.188	31.773	41.223	0	112	112	2	1	-10921639	50088.714	46986	38299	65535	1051863	7908.514	2.000	0.127	1.426
ID256152	256152	93	7520.836	25.217	26.422	0	112	112	2	1	-10921639	32564.952	30905	23535	47139	683864	6097.966	2.000	0.075	0.746
ID256157	256157	95	7164.889	48.716	52.386	0	112	112	2	1	-10921639	45538.762	46370	38253	55073	956314	4736.615	2.000	0.061	1.106
ID256156	256156	None	7775.479	53.560	51.371	0	112	112	2	1	-10921639	37192.429	37948	25035	50489	781041	7571.769	2.000	0.078	0.712
ID256171	256171	83	11035.394	43.049	45.527	0	113	113	2	1	-10921639	47618.857	47664	37804	59588	999996	5585.251	4.800	0.112	1.716
ID256170	256170	97	7984.829	37.863	43.034	0	113	113	2	1	-10921639	41754.429	41717	32771	51007	876843	5478.527	2.000	0.086	1.201
ID256169	256169	91	18154.504	32.083	40.799	0	113	113	2	1	-10921639	49645.571	44306	35801	65535	1042557	9763.700	2.000	0.151	1.334
ID256168	256168	93	10954.786	25.229	26.215	0	113	113	2	1	-10921639	34760.714	32954	26101	52545	729975	7586.809	2.000	0.110	0.906
ID256174	256174	95	7634.476	48.842	51.996	0	113	113	2	1	-10921639	44425.238	45266	33372	55286	932930	5483.699	7.600	0.060	0.912
ID256173	256173	94	7072.516	37.856	49.013	0	113	113	2	1	-10921639	41787.810	42532	32908	49012	877544	4708.876	2.000	0.070	1.164
ID256172	256172	96	9561.423	51.071	47.885	0	113	113	2	1	-10921639	43940.000	44299	29588	51098	922740	6250.279	4.800	0.097	1.248
ID256162	256162	96	8687.356	51.398	47.782	0	114	114	2	1	-10921639	39574.190	39624	28050	48403	831058	5521.926	2.000	0.089	1.172
ID256161	256161	83	12504.029	43.314	45.188	0	114	114	2	1	-10921639	49015.476	49758	39190	61446	1029325	6631.262	4.800	0.126	1.658
ID256160	256160	97	7072.796	37.969	43.091	0	114	114	2	1	-10921639	38742.619	39068	28987	47847	813595	5633.442	2.000	0.066	0.856
ID256159	256159	91	15178.266	32.370	40.081	0	114	114	2	1	-10921639	47740.095	46080	34568	65535	1002542	9229.231	2.000	0.121	1.117
ID256158	256158	93	9493.811	25.354	26.208	0	114	114	2	1	-10921639	34287.857	31888	24220	48799	720045	6526.733	2.000	0.111	1.049
ID256178	256178	96	8135.625	51.061	47.382	0	115	115	2	1	-10921639	33544.238	33837	19355	45837	704429	7502.466	2.000	0.083	0.687
ID256177	256177	83	8498.746	44.498	45.272	0	115	115	2	1	-10921639	43366.429	43865	33045	51920	910695	5095.976	4.800	0.106	1.630
ID256176	256176	91	17120.998	32.065	39.487	0	115	115	2	1	-10921639	47801.905	48684	27921	63730	1003840	9491.510	4.800	0.191	1.618
ID256175	256175	93	7584.250	24.949	26.297	0	115	115	2	1	-10921639	30901.762	29481	23581	41078	648937	4674.453	2.000	0.094	1.136
ID256185	256185	96	7684.414	51.345	47.611	0	116	116	2	1	-10921639	32757.762	33418	23718	41740	687913	4837.416	2.000	0.103	1.261
ID256184	256184	83	11267.206	44.592	45.201	0	116	116	2	1	-10921639	41003.524	41847	25560	51920	861074	7497.791	4.800	0.135	1.300
ID256183	256183	None	7758.934	31.079	43.735	0	116	116	2	1	-10921639	38007.238	37842	27296	50063	798152	6560.689	2.000	0.078	0.834
ID256182	256182	91	12685.524	32.032	38.999	0	116	116	2	1	-10921639	44971.476	44261	31484	55065	944401	6723.676	6.324	0.142	1.666
ID256187	256187	91	14302.196	32.196	38.095	0	117	117	2	1	-10921639	46759.857	47215	32261	58271	981957	7727.649	4.800	0.158	1.652
ID256186	256186	None	8129.024	25.033	25.855	0	117	117	2	1	-10921639	28957.190	28712	23588	40484	608101	4500.968	2.000	0.106	1.235
ID256189	256189	96	8080.472	50.915	47.334	0	117	117	2	1	-10921639	31907.810	32207	19476	43301	670064	7410.600	2.000	0.101	0.792
ID256188	256188	83	8705.538	45.221	45.142	0	117	117	2	1	-10921639	39845.381	39182	29245	48966	836753	5106.953	4.800	0.101	1.429
ID256193	256193	None	7415.442	47.501	51.861	0	118	118	2	1	-10921639	39217.476	39616	29314	48304	823567	5583.292	2.000	0.076	0.990
ID256192	256192	None	8834.631	37.134	48.423	0	118	118	2	1	-10921639	39350.905	40355	28857	48410	826369	5356.918	4.800	0.107	1.416
ID256191	256191	96	10137.733	50.749	47.252	0	118	118	2	1	-10921639	33451.000	34111	16758	47504	702471	8800.901	2.000	0.118	0.801
ID256190	256190	91	13888.165	32.513	36.535	0	118	118	2	1	-10921639	45174.190	44816	29603	61872	948658	8565.035	4.800	0.187	1.664
ID256179	256179	91	14006.985	32.800	36.417	0	119	119	2	1	-10921639	43126.762	43560	23839	57852	905662	10053.505	4.800	0.169	1.243
ID256181	256181	96	9053.849	50.846	47.174	0	119	119	2	1	-10921639	29947.714	31149	15273	43560	628902	7580.455	2.000	0.111	0.791
ID256180	256180	83	7096.567	44.485	45.419	0	119	119	2	1	-10921639	38254.714	38283	28773	45319	803349	4237.437	7.600	0.088	1.453
ID256195	256195	99	7213.234	32.689	39.643	0	120	120	2	1	-10921639	44660.571	46324	32101	55568	937872	5598.937	4.800	0.080	1.181
ID256194	256194	91	12609.057	32.095	35.294	0	120	120	2	1	-10921639	43036.048	43903	27791	56854	903757	8646.282	2.000	0.151	1.303
ID256196	256196	83	7201.081	44.808	45.532	0	120	120	2	1	-10921639	36912.952	37339	31492	43339	775172	3631.548	4.800	0.097	1.799
ID256200	256200	None	7446.993	52.997	49.691	0	121	121	2	1	-10921639	29913.381	29961	17383	38192	628181	5091.549	4.800	0.111	1.169
ID256199	256199	83	7641.400	44.825	44.614	0	121	121	2	1	-10921639	33902.476	34606	26839	40461	711952	3813.612	4.800	0.124	1.961
ID256198	256198	99	9474.855	32.312	39.946	0	121	121	2	1	-10921639	48042.905	49019	35223	57700	1008901	5512.531	6.336	0.095	1.508
ID256197	256197	91	16319.302	32.332	34.662	0	121	121	2	1	-10921639	50909.190	51129	36837	65535	1069093	7998.137	4.800	0.168	1.827
ID256203	256203	91	8981.228	32.505	34.918	0	122	122	2	1	-10921639	44191.667	45776	25591	55788	928025	6994.890	6.345	0.114	1.290
ID256204	256204	99	11511.154	33.321	39.101	0	122	122	2	1	-10921639	48473.333	49019	39951	57189	1017940	5446.076	4.800	0.125	1.981
ID256207	256207	None	7280.891	43.909	44.265	0	123	123	2	1	-10921639	35578.619	35162	26877	45585	747151	4841.834	2.000	0.089	1.205
ID256206	256206	99	10097.612	31.487	39.745	0	123	123	2	1	-10921639	46673.810	49400	29481	63745	980150	9073.352	2.000	0.081	0.771
ID256205	256205	91	13544.443	33.031	34.232	0	123	123	2	1	-10921639	46656.857	50215	30030	58118	979794	8475.392	4.800	0.153	1.463
ID256215	256215	91	11521.788	33.993	33.534	0	124	124	2	1	-10921639	40639.476	42319	22233	51448	853429	8414.170	4.800	0.137	1.162
ID256216	256216	99	8410.559	32.376	39.264	0	124	124	2	1	-10921639	46519.381	47047	37149	52362	976907	4149.060	6.350	0.105	2.134
ID256202	256202	99	7082.003	32.241	39.460	0	125	125	2	1	-10921639	42014.857	42700	31484	48631	882312	4475.031	4.800	0.089	1.537
ID256201	256201	91	8524.134	35.069	32.375	0	125	125	2	1	-10921639	28453.905	29603	16674	40750	597532	7251.434	2.000	0.131	0.909
ID256210	256210	100	9627.552	41.035	42.744	0	126	126	2	1	-10921639	39007.571	39121	27738	49773	819159	4589.700	4.800	0.122	1.844
ID256209	256209	99	10362.785	33.042	40.188	0	126	126	2	1	-10921639	44097.048	43849	33220	56123	926038	5303.598	4.800	0.108	1.615
ID256208	256208	None	9505.434	28.718	33.998	0	126	126	2	1	-10921639	36372.667	35596	25872	46149	763826	5730.000	2.000	0.103	1.182
ID256211	256211	91	8446.620	35.262	32.979	0	127	127	2	1	-10921639	33033.714	31880	22964	46735	693708	6110.383	4.800	0.121	1.170
ID256212	256212	100	9221.897	41.440	42.363	0	127	127	2	1	-10921639	35844.714	36068	25964	47466	752739	5926.278	2.000	0.111	1.212
ID256217	256217	91	8594.454	34.797	33.832	0	128	128	2	1	-10921639	33770.095	33197	19850	44900	709172	6909.106	7.600	0.111	0.977
ID256214	256214	100	10663.000	41.515	43.044	0	129	129	2	1	-10921639	36690.000	36418	27022	50200	770490	6874.024	2.000	0.125	1.190
ID256213	256213	91	8525.922	34.087	34.714	0	129	129	2	1	-10921639	33465.857	32931	23664	42616	702783	5621.393	2.000	0.100	1.083
ID256219	256219	100	8530.189	42.449	43.815	0	130	130	2	1	-10921639	39839.952	38542	34948	49491	836639	4268.378	4.800	0.101	1.720
ID256218	256218	91	10791.104	34.054	34.910	0	130	130	2	1	-10921639	36113.095	36890	24479	50078	758375	6574.114	7.600	0.116	1.146
ID256221	256221	91	9006.824	33.831	34.602	0	131	131	2	1	-10921639	34072.810	35078	24319	47991	715529	5487.977	4.800	0.110	1.230
ID256220	256220	None	7132.945	37.324	31.289	0	131	131	2	1	-10921639	21765.762	21174	12982	30372	457081	5940.142	2.000	0.155	0.986
ID256235	256235	91	8125.118	33.841	34.852	0	132	132	2	1	-10921639	31668.143	30806	24601	46195	665031	4592.900	7.600	0.107	1.332
ID256237	256237	None	7609.373	14.846	67.556	0	132	132	2	1	-10921639	11884.095	12106	5192	18403	249566	4169.624	4.800	0.385	1.585
ID256236	256236	None	7195.711	38.285	45.297	0	132	132	2	1	-10921639	39764.524	40522	30882	47154	835055	4859.383	4.800	0.078	1.191
ID256234	256234	102	7224.302	61.212	55.874	0	133	133	2	1	-10921639	20843.476	20976	13157	30776	437713	4426.854	2.000	0.151	1.233
ID256233	256233	None	7673.219	37.255	42.264	0	133	133	2	1	-10921639	38620.714	38436	29063	46385	811035	5195.549	2.000	0.084	1.153
ID256227	256227	139	7693.245	37.610	46.942	0	134	134	2	1	-10921639	40753.333	40758	30715	48030	855820	5144.404	6.326	0.085	1.242
ID256226	256226	None	7297.473	34.641	41.517	0	134	134	2	1	-10921639	41934.286	41717	34499	49842	880620	3870.960	2.000	0.080	1.604
ID256225	256225	None	7429.691	27.727	36.381	0	134	134	2	1	-10921639	29673.571	28674	22499	41961	623145	4997.750	2.000	0.092	1.003
ID256229	256229	104	7946.424	10.845	66.255	0	134	134	2	1	-10921639	18061.667	18669	11147	23961	379295	3358.532	4.800	0.275	2.321
ID256228	256228	102	10911.317	61.717	56.102	0	134	134	2	1	-10921639	23645.667	22461	12327	40073	496559	6861.129	2.000	0.203	1.164
ID256223	256223	102	10934.939	61.980	55.927	0	135	135	2	1	-10921639	27003.286	25088	19933	40225	567069	5801.681	2.000	0.174	1.380
ID256222	256222	139	7070.417	37.772	46.643	0	135	135	2	1	-10921639	42373.000	43705	30837	48890	889833	4748.195	4.800	0.091	1.486
ID256224	256224	104	7644.454	10.452	65.604	0	135	135	2	1	-10921639	19005.905	19819	10241	27852	399124	4887.767	4.800	0.221	1.407
ID256231	256231	102	14431.402	62.179	55.591	0	136	136	2	1	-10921639	31746.857	29679	20565	47276	666684	8752.654	2.000	0.207	1.243
ID256230	256230	103	7679.437	34.480	34.717	0	136	136	2	1	-10921639	41251.571	41634	31355	50139	866283	5324.161	4.800	0.081	1.161
ID256232	256232	104	8765.020	10.583	65.268	0	136	136	2	1	-10921639	24055.190	23421	18631	30936	505159	3578.011	4.800	0.202	2.256
ID256241	256241	None	7137.629	7.430	61.590	0	137	137	2	1	-10921639	15324.571	15060	4317	24144	321816	5755.309	4.800	0.246	1.051
ID256240	256240	102	12927.799	61.994	55.517	0	137	137	2	1	-10921639	30057.000	29055	16850	47573	631197	8717.123	2.000	0.190	1.103
ID256239	256239	103	9239.535	34.427	34.436	0	137	137	2	1	-10921639	44589.476	46172	32641	54433	936379	5976.070	4.800	0.118	1.573
ID256238	256238	None	7848.829	37.024	32.307	0	137	137	2	1	-10921639	36820.429	36205	23695	48662	773229	7271.782	4.800	0.105	0.966
ID256251	256251	106	7514.597	38.676	34.897	0	138	138	2	1	-10921639	33365.476	35421	16454	43431	700675	7708.528	4.800	0.105	0.822
ID256250	256250	103	8741.399	33.897	34.527	0	138	138	2	1	-10921639	41820.476	41740	34393	55301	878230	4777.088	7.600	0.086	1.380
ID256252	256252	102	15845.379	62.325	55.564	0	138	138	2	1	-10921639	31289.571	29801	18578	48646	657081	9777.095	2.000	0.233	1.209
ID256243	256243	103	7888.157	33.926	35.054	0	139	139	2	1	-10921639	38701.619	37606	28073	48578	812734	5379.514	7.600	0.078	1.035
ID256242	256242	106	7668.470	38.828	33.533	0	139	139	2	1	-10921639	31645.000	31560	18944	42928	664545	6196.262	4.800	0.127	1.149
ID256245	256245	102	18425.225	62.190	55.770	0	139	139	2	1	-10921639	33354.952	31796	17306	55979	700454	10647.361	2.000	0.242	1.219
ID256244	256244	107	10122.829	38.176	49.342	0	139	139	2	1	-10921639	42403.762	42106	32299	51342	890479	6044.030	4.800	0.114	1.433
ID256257	256257	102	22793.527	62.376	55.854	0	140	140	2	1	-10921639	37857.857	35649	21015	65535	795015	13123.961	2.000	0.276	1.248
ID256256	256256	107	8943.294	38.518	49.875	0	140	140	2	1	-10921639	40621.238	41025	31263	47984	853046	4971.795	4.800	0.102	1.512
ID256255	256255	108	8896.156	30.285	39.989	0	140	140	2	1	-10921639	39697.476	40118	30342	48212	833647	4884.206	4.800	0.109	1.592
ID256254	256254	109	9336.481	33.971	32.775	0	140	140	2	1	-10921639	36312.857	36570	26405	46058	762570	6289.158	4.800	0.121	1.244
ID256253	256253	106	7398.053	37.818	32.369	0	140	140	2	1	-10921639	29886.476	29725	16065	38710	627616	6757.478	4.800	0.125	0.981
ID256249	256249	102	23652.334	62.501	55.813	0	141	141	2	1	-10921639	41457.143	40126	20847	65535	870600	14544.099	2.000	0.279	1.245
ID256248	256248	107	9019.878	38.468	49.783	0	141	141	2	1	-10921639	39784.857	40895	26512	49156	835482	6137.929	4.800	0.106	1.237
ID256247	256247	108	9275.621	30.543	39.819	0	141	141	2	1	-10921639	38296.905	37301	31278	47078	804235	4862.596	4.800	0.118	1.665
ID256246	256246	109	7790.652	33.310	34.183	0	141	141	2	1	-10921639	33439.381	32421	23862	47900	702227	5893.207	7.600	0.110	1.122
ID256263	256263	102	23159.904	62.442	55.853	0	142	142	2	1	-10921639	41292.048	37499	22225	65535	867133	13001.552	2.000	0.269	1.347
ID256262	256262	107	8032.149	37.715	48.581	0	142	142	2	1	-10921639	40816.762	39547	35108	50527	857152	4368.939	4.800	0.094	1.613
ID256261	256261	None	7816.714	31.103	45.818	0	142	142	2	1	-10921639	34303.238	35230	22515	42860	720368	5333.190	2.000	0.092	1.087
ID256260	256260	108	8820.693	31.550	39.058	0	142	142	2	1	-10921639	39466.238	40347	30936	48837	828791	5104.085	4.800	0.103	1.446
ID256259	256259	102	23429.080	62.504	56.002	0	143	143	2	1	-10921639	40901.571	38177	22918	65535	858933	13626.159	2.000	0.280	1.312
ID256258	256258	108	10220.306	30.626	40.006	0	143	143	2	1	-10921639	40231.238	39981	31103	50474	844856	4816.090	4.800	0.140	2.056
ID256287	256287	102	22172.113	62.448	55.967	0	144	144	2	1	-10921639	40968.095	38816	23048	64583	860330	12338.112	2.000	0.257	1.360
ID256286	256286	108	8118.350	30.381	40.610	0	144	144	2	1	-10921639	38444.095	39799	31111	44664	807326	4658.778	4.800	0.107	1.596
ID256275	256275	102	20925.930	62.180	55.835	0	145	145	2	1	-10921639	40708.000	35915	26725	65535	854868	11533.522	2.000	0.225	1.298
ID256274	256274	110	8817.173	37.576	50.268	0	145	145	2	1	-10921639	38857.810	39258	32626	46522	816014	4759.525	4.800	0.114	1.665
ID256273	256273	108	10384.901	30.905	40.574	0	145	145	2	1	-10921639	42259.524	43126	29230	52499	887450	6770.761	2.000	0.110	1.233
ID256272	256272	None	8478.506	36.926	32.750	0	145	145	2	1	-10921639	25596.000	24669	16309	36037	537516	5718.642	7.600	0.119	0.950
ID256267	256267	102	20477.059	62.218	55.720	0	146	146	2	1	-10921639	39638.048	38893	22416	65535	832399	12523.051	2.000	0.218	1.132
ID256266	256266	110	8301.795	37.740	50.277	0	146	146	2	1	-10921639	39548.952	39106	32108	44847	830528	4287.064	4.800	0.113	1.867
ID256265	256265	108	8558.100	31.698	39.932	0	146	146	2	1	-10921639	38155.857	39433	24784	46278	801273	5993.336	4.800	0.103	1.193
ID256264	256264	112	8545.021	32.980	36.000	0	146	146	2	1	-10921639	37196.381	38809	27829	44063	781124	5529.327	4.800	0.114	1.373
ID256271	256271	102	20489.250	62.138	55.461	0	147	147	2	1	-10921639	40220.048	36997	27646	65535	844621	11669.466	2.000	0.232	1.296
ID256270	256270	110	8953.846	38.084	50.609	0	147	147	2	1	-10921639	36104.429	36487	25804	45959	758193	6039.885	4.800	0.115	1.235
ID256269	256269	111	7267.844	30.794	46.529	0	147	147	2	1	-10921639	29977.476	30068	19583	39113	629527	5625.581	2.000	0.102	0.990
ID256268	256268	112	9244.049	32.999	35.687	0	147	147	2	1	-10921639	40270.810	41474	31286	47382	845687	5018.105	4.800	0.116	1.672
ID256279	256279	102	12561.535	61.702	55.319	0	148	148	2	1	-10921639	35928.810	37301	27806	47877	754505	6092.943	4.800	0.177	1.773
ID256278	256278	110	8346.381	36.909	50.705	0	148	148	2	1	-10921639	38264.524	40621	26550	45121	803555	5461.632	4.800	0.120	1.505
ID256277	256277	111	10186.019	30.145	46.239	0	148	148	2	1	-10921639	35110.571	35223	25355	45151	737322	5164.685	4.800	0.139	1.655
ID256276	256276	112	9191.704	33.492	35.507	0	148	148	2	1	-10921639	42342.952	43271	32756	49781	889202	4301.878	4.800	0.113	2.005
ID256283	256283	None	7130.989	37.086	48.118	0	149	149	2	1	-10921639	39515.095	39159	28339	47565	829817	4791.617	6.312	0.084	1.271
ID256282	256282	111	7693.449	30.641	46.149	0	149	149	2	1	-10921639	33265.762	35047	20855	42387	698581	5677.815	2.000	0.098	1.045
ID256281	256281	None	9194.256	36.878	37.977	0	149	149	2	1	-10921639	39848.048	40073	26999	50123	836809	6139.327	2.000	0.093	1.106
ID256280	256280	112	9118.652	33.415	35.650	0	149	149	2	1	-10921639	41655.857	42723	29992	49187	874773	5628.619	4.800	0.105	1.402
ID256285	256285	102	11353.971	61.512	55.871	0	149	149	2	1	-10921639	34629.381	35322	26847	48197	727217	6500.946	2.000	0.150	1.386
ID256284	256284	110	8312.181	38.063	51.658	0	149	149	2	1	-10921639	39132.190	40187	25400	47268	821776	6490.470	6.305	0.100	1.094
ID256291	256291	110	9148.331	36.985	51.017	0	150	150	2	1	-10921639	40560.857	40187	29794	49103	851778	4537.152	4.800	0.114	1.836
ID256290	256290	111	7733.631	30.912	47.084	0	150	150	2	1	-10921639	32992.333	34507	22553	39928	692839	4997.487	3.200	0.108	1.284
ID256289	256289	117	8690.499	31.909	40.795	0	150	150	2	1	-10921639	39582.952	39768	28134	48197	831242	5403.621	4.800	0.101	1.346
ID256288	256288	112	11217.239	33.743	35.428	0	150	150	2	1	-10921639	40923.714	40720	20093	54997	859398	10357.338	2.000	0.120	0.847
ID256292	256292	102	12158.486	61.218	55.842	0	150	150	2	1	-10921639	32430.286	32679	21898	48806	681036	7242.550	2.000	0.165	1.267
ID256299	256299	117	7531.671	31.556	41.293	0	151	151	2	1	-10921639	35332.905	34865	25621	44489	741991	4976.615	2.000	0.085	1.118
ID256298	256298	112	9517.375	33.906	35.159	0	151	151	2	1	-10921639	35226.619	36585	19903	52103	739759	8006.887	2.000	0.106	0.843
ID256301	256301	102	9220.897	61.240	56.183	0	151	151	2	1	-10921639	29829.476	28507	23938	41200	626419	4642.449	4.800	0.138	1.560
ID256300	256300	125	8562.610	25.793	43.740	0	151	151	2	1	-10921639	29156.952	28004	21174	38771	612296	4909.363	2.000	0.132	1.389
ID256295	256295	112	9205.366	33.206	34.764	0	152	152	2	1	-10921639	36005.714	36205	23443	47024	756120	7218.697	2.000	0.114	1.020
ID256297	256297	113	8104.487	57.604	65.848	0	152	152	2	1	-10921639	18642.286	19271	10142	27730	391488	5586.418	2.000	0.191	1.071
ID256296	256296	125	7759.370	25.328	44.092	0	152	152	2	1	-10921639	29357.143	29710	20878	40933	616500	5595.348	4.800	0.130	1.207
ID256294	256294	113	7105.542	57.869	66.412	0	153	153	2	1	-10921639	18526.524	17398	9555	29870	389057	5160.552	2.000	0.136	0.862
ID256293	256293	114	8147.675	38.673	35.913	0	153	153	2	1	-10921639	36013.000	37415	24867	45228	756273	4943.904	4.800	0.124	1.604
ID256303	256303	None	7796.664	36.833	50.144	0	154	154	2	1	-10921639	41672.095	41481	33959	48882	875114	4650.438	2.000	0.080	1.328
ID256302	256302	114	8662.866	39.216	35.332	0	154	154	2	1	-10921639	30469.048	31849	19537	40415	639850	6055.936	4.800	0.139	1.224
ID256304	256304	113	9879.691	57.584	66.417	0	154	154	2	1	-10921639	22974.333	21806	13819	35702	482461	5990.382	2.000	0.201	1.282
ID256307	256307	113	13317.509	57.496	66.731	0	155	155	2	1	-10921639	24191.429	23459	12738	42052	508020	8989.689	2.000	0.243	1.051
ID256306	256306	115	7820.596	25.396	44.546	0	155	155	2	1	-10921639	26416.667	27844	12167	38657	554750	8020.581	2.000	0.115	0.680
ID256305	256305	114	9257.026	39.098	35.252	0	155	155	2	1	-10921639	31563.333	31994	21091	41474	662830	5603.177	4.800	0.149	1.464
ID256315	256315	119	7143.354	30.166	48.920	0	156	156	2	1	-10921639	33059.524	31994	23048	43126	694250	5986.330	4.800	0.107	1.066
ID256314	256314	115	8024.552	26.111	43.774	0	156	156	2	1	-10921639	27408.286	27479	17588	35466	575574	5393.801	2.000	0.132	1.185
ID256313	256313	114	10217.424	38.702	34.551	0	156	156	2	1	-10921639	29611.190	28819	18304	43948	621835	6542.883	2.000	0.141	1.122
ID256317	256317	113	13649.197	57.409	66.880	0	156	156	2	1	-10921639	25642.143	23611	14969	44786	538485	8562.417	2.000	0.242	1.167
ID256316	256316	118	9180.575	38.168	51.490	0	156	156	2	1	-10921639	45305.476	45410	36563	54167	951415	4384.452	4.800	0.101	1.895
ID256312	256312	113	16501.129	57.435	67.038	0	157	157	2	1	-10921639	31501.333	28545	20687	50664	661528	10237.529	2.000	0.235	1.173
ID256311	256311	118	7903.570	37.326	51.901	0	157	157	2	1	-10921639	44785.238	47481	29329	55682	940490	7781.046	7.600	0.073	0.783
ID256310	256310	119	7688.229	29.459	48.937	0	157	157	2	1	-10921639	32571.762	32550	22629	42174	684007	6023.644	4.800	0.123	1.181
ID256309	256309	115	7928.796	25.963	42.904	0	157	157	2	1	-10921639	29276.333	28842	22530	36921	614803	3867.668	4.800	0.142	1.882
ID256308	256308	114	17080.254	38.508	34.644	0	157	157	2	1	-10921639	36018.476	31537	20261	61758	756388	11492.062	2.000	0.185	0.977
ID256322	256322	113	16392.795	57.387	66.934	0	158	158	2	1	-10921639	30304.190	25042	19347	52887	636388	10606.275	2.000	0.224	1.046
ID256321	256321	116	8363.144	39.811	55.001	0	158	158	2	1	-10921639	41584.381	43560	26824	52408	873272	6771.252	2.000	0.082	0.930
ID256320	256320	118	7443.377	38.059	51.019	0	158	158	2	1	-10921639	44172.476	44375	32230	51761	927622	5584.407	2.000	0.073	1.077
ID256319	256319	119	7111.593	28.734	48.775	0	158	158	2	1	-10921639	29229.143	30014	17322	38824	613812	5883.643	4.800	0.139	1.214
ID256318	256318	114	19239.525	38.791	34.914	0	158	158	2	1	-10921639	35623.857	31514	20626	65535	748101	11504.558	2.000	0.212	1.085
ID256323	256323	114	20874.250	39.076	35.073	0	159	159	2	1	-10921639	40352.714	35832	24943	65535	847407	10947.688	2.000	0.234	1.399
ID256328	256328	113	16773.365	57.223	66.953	0	159	159	2	1	-10921639	30163.571	26504	17672	54068	633435	10200.057	2.000	0.236	1.128
ID256327	256327	120	8477.543	61.891	62.451	0	159	159	2	1	-10921639	24784.286	24639	15327	34507	520470	5200.150	4.800	0.161	1.322
ID256326	256326	116	9651.381	38.721	55.786	0	159	159	2	1	-10921639	41793.571	42745	24829	53824	877665	7243.235	4.800	0.119	1.231
ID256325	256325	121	8613.593	41.993	52.601	0	159	159	2	1	-10921639	46173.286	48540	34454	57806	969639	6322.800	2.000	0.073	0.994
ID256324	256324	None	7337.999	25.719	42.398	0	159	159	2	1	-10921639	25440.476	25020	18075	33517	534250	4748.843	2.000	0.130	1.234
ID256331	256331	None	7615.906	37.494	51.766	0	160	160	2	1	-10921639	37549.524	38055	22149	48205	788540	8908.157	2.000	0.076	0.593
ID256330	256330	122	9614.404	70.811	45.919	0	160	160	2	1	-10921639	14137.952	12517	6829	26771	296897	5708.551	2.000	0.330	1.228
ID256329	256329	114	21503.020	39.023	34.935	0	160	160	2	1	-10921639	44900.857	40819	29908	65535	942918	11004.377	2.000	0.223	1.488
ID256335	256335	113	16438.451	57.152	67.065	0	160	160	2	1	-10921639	29365.476	27547	18662	50101	616675	9629.791	2.000	0.232	1.149
ID256334	256334	120	7837.805	63.002	61.577	0	160	160	2	1	-10921639	25761.095	26596	13773	31385	540983	4325.192	4.800	0.176	1.784
ID256333	256333	116	11499.111	38.536	56.689	0	160	160	2	1	-10921639	42489.286	45486	24586	53885	892275	9039.235	7.600	0.126	1.051
ID256332	256332	121	7148.140	42.539	53.177	0	160	160	2	1	-10921639	45571.667	47375	34735	57943	957005	6125.626	4.800	0.072	0.999
ID256339	256339	116	12629.637	37.949	57.804	0	161	161	2	1	-10921639	38123.476	38908	24060	50984	800593	8422.039	4.800	0.170	1.315
ID256338	256338	None	7766.742	28.319	47.647	0	161	161	2	1	-10921639	28282.476	27685	19172	36791	593932	5336.975	2.000	0.128	1.200
ID256337	256337	122	12598.798	69.835	46.106	0	161	161	2	1	-10921639	17685.286	16347	10065	36243	371391	7125.182	2.000	0.332	1.237
ID256336	256336	114	21029.912	39.169	34.934	0	161	161	2	1	-10921639	50903.429	47283	33586	65535	1068972	11297.472	2.000	0.187	1.423
ID256340	256340	113	16714.855	57.245	66.796	0	161	161	2	1	-10921639	31654.048	29428	18593	53725	664735	9870.888	2.000	0.233	1.213
ID256370	256370	113	14947.225	57.089	66.531	0	162	162	2	1	-10921639	29122.238	27129	16324	49682	611567	9745.321	2.000	0.221	1.083
ID256369	256369	116	11695.509	38.929	58.515	0	162	162	2	1	-10921639	32469.095	34004	14946	46819	681851	10109.169	4.800	0.178	0.969
ID256368	256368	121	7152.374	43.503	53.360	0	162	162	2	1	-10921639	40874.524	40819	30197	49804	858365	5260.882	6.235	0.075	1.088
ID256367	256367	122	11272.610	69.350	46.894	0	162	162	2	1	-10921639	17701.714	15525	10484	38596	371736	7137.301	2.000	0.270	1.056
ID256366	256366	114	20066.639	39.021	34.773	0	162	162	2	1	-10921639	52916.905	50085	38725	65535	1111255	9908.978	2.000	0.184	1.658
ID256365	256365	123	8844.910	19.457	26.555	0	162	162	2	1	-10921639	14267.476	13812	5246	28119	299617	6728.042	2.000	0.245	0.835
ID256343	256343	124	8939.364	46.463	45.908	0	163	163	2	1	-10921639	38143.190	37552	29695	51060	801007	5011.294	4.800	0.102	1.412
ID256342	256342	114	18982.070	39.096	34.304	0	163	163	2	1	-10921639	51342.095	47900	36555	65535	1078184	9538.559	4.800	0.184	1.673
ID256341	256341	123	9560.098	18.903	26.363	0	163	163	2	1	-10921639	19006.000	17474	8748	35451	399126	6274.936	2.000	0.210	1.052
ID256347	256347	113	13098.548	57.302	66.686	0	163	163	2	1	-10921639	31501.762	30121	20147	45395	661537	7905.795	2.000	0.196	1.307
ID256346	256346	116	8355.316	40.464	58.368	0	163	163	2	1	-10921639	36744.381	36715	26893	44085	771632	5073.952	4.800	0.132	1.694
ID256345	256345	121	8145.513	43.490	53.945	0	163	163	2	1	-10921639	41350.476	40674	35580	51357	868360	4161.746	6.302	0.086	1.574
ID256344	256344	122	10874.814	68.593	46.793	0	163	163	2	1	-10921639	21035.571	19020	12905	41565	441747	7573.795	2.000	0.197	0.912
ID256355	256355	116	8211.489	41.796	59.456	0	164	164	2	1	-10921639	33427.000	33494	22713	41436	701967	4593.321	4.800	0.108	1.422
ID256354	256354	122	15832.704	66.712	46.759	0	164	164	2	1	-10921639	29226.952	24540	20451	59017	613766	10110.737	2.000	0.195	0.945
ID256353	256353	124	9948.631	46.618	45.724	0	164	164	2	1	-10921639	39363.952	38771	27418	51738	826643	6367.797	2.000	0.118	1.309
ID256352	256352	126	7580.657	24.982	44.834	0	164	164	2	1	-10921639	28506.571	29938	15266	36639	598638	6054.776	7.600	0.116	0.978
ID256356	256356	113	12959.011	57.286	66.725	0	164	164	2	1	-10921639	32036.000	31827	21289	47695	672756	7810.369	6.358	0.184	1.274
ID256351	256351	None	7611.086	33.285	36.935	0	164	164	2	1	-10921639	40444.857	41032	32596	47710	849342	4879.827	4.800	0.089	1.357
ID256350	256350	114	18367.420	38.926	34.431	0	164	164	2	1	-10921639	51932.762	50009	36646	65535	1090588	8985.938	4.800	0.192	1.858
ID256349	256349	127	11350.342	55.829	27.433	0	164	164	2	1	-10921639	24366.952	22766	11093	45174	511706	8183.140	2.000	0.208	1.026
ID256348	256348	123	17835.129	19.221	26.658	0	164	164	2	1	-10921639	24336.524	21982	9867	60349	511067	12321.528	2.000	0.291	0.890
ID256359	256359	128	13726.210	30.151	34.836	0	165	165	2	1	-10921639	39685.905	38535	26588	65535	833404	8860.817	2.000	0.121	0.970
ID256358	256358	127	7079.829	55.323	27.981	0	165	165	2	1	-10921639	22883.619	21357	17702	33631	480556	4871.941	2.000	0.104	0.886
ID256357	256357	123	18240.680	19.435	27.068	0	165	165	2	1	-10921639	24341.524	20634	9829	56108	511172	12806.740	2.000	0.310	0.900
ID256363	256363	122	19797.074	65.836	46.583	0	165	165	2	1	-10921639	31013.000	24555	17276	65535	651273	13428.432	2.000	0.226	0.852
ID256362	256362	124	10774.475	47.932	45.981	0	165	165	2	1	-10921639	36250.524	36151	24045	45433	761261	6012.835	4.800	0.157	1.636
ID256361	256361	126	7507.665	25.106	44.353	0	165	165	2	1	-10921639	30518.524	30167	21586	39228	640889	4836.609	7.600	0.143	1.578
ID256360	256360	114	20707.586	38.725	34.759	0	165	165	2	1	-10921639	51697.476	51684	34613	65535	1085647	10649.135	4.800	0.212	1.700
ID256364	256364	113	8046.556	57.460	66.016	0	165	165	2	1	-10921639	29198.429	29588	20185	37347	613167	5377.881	4.800	0.131	1.256
ID256371	256371	123	21247.383	20.071	27.447	0	166	166	2	1	-10921639	28814.381	25377	10713	65535	605102	14593.874	2.000	0.315	0.946
ID256375	256375	114	19296.740	38.557	34.881	0	166	166	2	1	-10921639	50880.238	49880	36182	65535	1068485	9741.762	4.800	0.200	1.741
ID256374	256374	128	14663.785	30.780	35.070	0	166	166	2	1	-10921639	45669.524	43948	35938	61903	959060	7581.203	2.000	0.141	1.490
ID256373	256373	129	8279.141	57.465	30.378	0	166	166	2	1	-10921639	27160.190	25971	19111	39684	570364	6134.694	6.392	0.104	0.837
ID256372	256372	127	9523.378	53.834	28.824	0	166	166	2	1	-10921639	25654.810	23413	17581	49019	538751	7510.030	2.000	0.083	0.524
ID256379	256379	122	19689.371	65.540	46.938	0	166	166	2	1	-10921639	34740.905	30311	21829	64202	729559	11992.322	2.000	0.233	1.096
ID256378	256378	124	7542.412	48.640	46.033	0	166	166	2	1	-10921639	31568.524	31560	25461	43012	662939	4524.898	6.304	0.106	1.332
ID256377	256377	126	11994.729	25.098	44.782	0	166	166	2	1	-10921639	34145.238	35893	16088	47420	717050	8371.908	4.800	0.167	1.168
ID256376	256376	None	7744.579	17.346	43.785	0	166	166	2	1	-10921639	15036.333	15921	5017	23405	315763	5588.723	4.800	0.253	1.086
ID256383	256383	130	9108.667	66.414	80.789	0	166	166	2	1	-10921639	25104.714	24114	14672	37560	527199	6119.276	2.000	0.149	1.066
ID256382	256382	113	8558.921	57.793	64.622	0	166	166	2	1	-10921639	28299.143	27677	18136	40857	594282	5744.592	2.000	0.123	1.079
ID256381	256381	131	7841.025	39.370	60.248	0	166	166	2	1	-10921639	23537.762	24700	9631	33479	494293	5888.263	4.800	0.150	1.042
ID256380	256380	132	7370.520	61.109	56.317	0	166	166	2	1	-10921639	29599.381	29824	22103	35961	621587	4051.007	4.800	0.129	1.665
ID256387	256387	128	17190.400	30.278	35.378	0	167	167	2	1	-10921639	47168.238	46217	31347	65535	990533	10198.364	2.000	0.161	1.282
ID256386	256386	129	10350.160	57.051	30.271	0	167	167	2	1	-10921639	28601.476	27799	21068	44885	600631	6200.779	2.000	0.151	1.207
ID256385	256385	127	8435.704	53.515	29.048	0	167	167	2	1	-10921639	25978.952	26337	16134	40484	545558	6737.743	2.000	0.109	0.756
ID256384	256384	123	17574.582	20.574	27.697	0	167	167	2	1	-10921639	31391.905	26169	21304	58286	659230	10473.002	2.000	0.246	1.182
ID256391	256391	124	7941.673	49.612	46.237	0	167	167	2	1	-10921639	28246.190	26885	21304	40773	593170	5796.541	2.000	0.100	0.883
ID256390	256390	133	8477.135	69.809	45.053	0	167	167	2	1	-10921639	22887.762	22522	14253	33867	480643	5950.886	2.000	0.155	1.030
ID256389	256389	126	13739.092	25.870	43.748	0	167	167	2	1	-10921639	42020.952	41664	27707	55118	882440	7742.587	7.600	0.171	1.589
ID256388	256388	114	18958.912	38.474	34.912	0	167	167	2	1	-10921639	48942.571	47222	32481	65535	1027794	10653.211	2.000	0.177	1.381
ID256395	256395	113	7683.771	57.363	63.476	0	167	167	2	1	-10921639	27295.905	26687	18129	37088	573214	5421.005	2.000	0.109	0.992
ID256394	256394	131	11335.256	39.003	59.974	0	167	167	2	1	-10921639	20661.095	20893	6913	41238	433883	8029.346	2.000	0.192	0.828
ID256393	256393	132	10118.816	61.372	56.062	0	167	167	2	1	-10921639	32500.000	33365	22164	45517	682500	5971.074	2.000	0.143	1.359
ID256392	256392	122	20108.834	65.029	47.857	0	167	167	2	1	-10921639	34988.810	29025	22667	65535	734765	12073.062	2.000	0.218	1.037
ID256396	256396	130	10797.271	64.498	80.610	0	167	167	2	1	-10921639	24034.524	22157	15022	39014	504725	7596.446	2.000	0.164	0.890
ID256403	256403	133	9275.282	68.381	45.989	0	168	168	2	1	-10921639	26862.238	25621	15258	40827	564107	7002.851	7.600	0.116	0.799
ID256402	256402	124	7132.573	48.900	45.776	0	168	168	2	1	-10921639	30059.810	30372	23367	39844	631256	4445.290	2.000	0.108	1.323
ID256401	256401	126	15822.646	26.512	43.247	0	168	168	2	1	-10921639	44222.524	43994	30220	61172	928673	8202.817	4.800	0.178	1.631
ID256400	256400	114	13694.021	38.134	35.382	0	168	168	2	1	-10921639	41008.952	38162	32702	55004	861188	7413.033	2.000	0.142	1.373
ID256407	256407	113	8759.015	56.997	64.327	0	168	168	2	1	-10921639	28874.810	28446	22423	37454	606371	4539.250	2.000	0.145	1.615
ID256406	256406	131	16110.544	38.919	59.757	0	168	168	2	1	-10921639	24822.000	23725	9159	47854	521262	10599.967	2.000	0.271	1.000
ID256405	256405	132	10099.548	61.902	56.564	0	168	168	2	1	-10921639	31709.238	30586	20733	47436	665894	7321.064	2.000	0.119	0.920
ID256404	256404	122	17055.229	64.940	48.710	0	168	168	2	1	-10921639	36099.238	32390	24243	59930	758084	9882.805	7.600	0.193	1.184
ID256408	256408	None	14926.088	62.539	80.169	0	168	168	2	1	-10921639	27872.333	24433	14992	51456	585319	9778.981	2.000	0.217	1.016
ID256399	256399	128	18263.188	30.060	35.214	0	168	168	2	1	-10921639	46437.190	44321	32923	65535	975181	10624.973	2.000	0.153	1.161
ID256398	256398	129	12550.328	55.635	31.452	0	168	168	2	1	-10921639	31928.571	31484	22271	54037	670500	8685.015	2.000	0.178	1.111
ID256397	256397	123	18669.180	20.660	28.291	0	168	168	2	1	-10921639	37193.571	33959	23451	62276	781065	10641.184	2.000	0.242	1.361
ID256449	256449	None	20825.574	59.893	78.779	0	169	169	2	1	-10921639	32389.286	27966	18738	65535	680175	12469.883	2.000	0.260	1.073
ID256448	256448	113	8791.207	57.246	63.613	0	169	169	2	1	-10921639	29327.714	28857	20329	40674	615882	5220.099	4.800	0.141	1.392
ID256439	256439	123	17336.727	21.209	28.918	0	169	169	2	1	-10921639	36307.476	33106	23733	64956	762457	10794.310	2.000	0.187	1.061
ID256443	256443	126	15019.761	26.715	42.535	0	169	169	2	1	-10921639	44985.381	43583	34027	61438	944693	8354.355	4.800	0.166	1.536
ID256442	256442	114	11214.013	37.994	36.167	0	169	169	2	1	-10921639	39015.190	38261	31294	54920	819319	6476.649	2.000	0.115	1.244
ID256441	256441	128	16565.404	30.333	35.262	0	169	169	2	1	-10921639	49018.714	46811	33357	65535	1029393	10237.134	2.000	0.138	1.158
ID256440	256440	129	14028.598	55.306	31.758	0	169	169	2	1	-10921639	34863.524	33981	21106	56283	732134	8494.496	7.600	0.187	1.296
ID256447	256447	131	13104.936	39.350	59.378	0	169	169	2	1	-10921639	24398.524	24251	13880	44489	512369	8879.409	2.000	0.228	1.019
ID256446	256446	132	16768.867	61.507	56.095	0	169	169	2	1	-10921639	40390.381	38687	25423	63311	848198	10804.184	2.000	0.171	1.094
ID256445	256445	122	17714.867	65.193	48.351	0	169	169	2	1	-10921639	40795.381	39882	23116	62062	856703	11739.214	4.800	0.237	1.331
ID256444	256444	None	7608.154	12.606	43.820	0	169	169	2	1	-10921639	18842.762	18738	9517	24213	395698	4495.351	4.800	0.230	1.569
ID256419	256419	134	14252.207	53.321	32.382	0	170	170	2	1	-10921639	38721.810	40278	22987	58080	813158	10364.854	7.600	0.182	1.148
ID256418	256418	123	12451.015	21.690	28.949	0	170	170	2	1	-10921639	38345.048	38215	27692	56428	805246	8120.823	2.000	0.136	1.127
ID256423	256423	132	17192.824	61.398	56.053	0	170	170	2	1	-10921639	45913.476	43849	32367	63684	964183	8658.033	4.800	0.193	1.715
ID256422	256422	122	18608.000	64.745	48.077	0	170	170	2	1	-10921639	45152.905	46926	28096	65535	948211	12113.912	4.800	0.223	1.357
ID256421	256421	126	18292.938	26.801	42.509	0	170	170	2	1	-10921639	50387.143	50900	29017	65535	1058130	10309.717	4.800	0.194	1.590
ID256420	256420	128	17197.521	30.295	35.089	0	170	170	2	1	-10921639	51611.095	49263	33570	65535	1083833	10617.711	2.000	0.134	1.147
ID256426	256426	None	20176.143	56.948	77.159	0	170	170	2	1	-10921639	34064.905	29489	17482	65535	715363	12588.117	2.000	0.227	1.000
ID256425	256425	113	12929.392	57.215	63.025	0	170	170	2	1	-10921639	33970.571	35565	21768	47816	713382	7639.774	2.000	0.176	1.332
ID256424	256424	131	11381.444	39.837	59.080	0	170	170	2	1	-10921639	25454.000	25020	12121	42052	534534	7272.604	2.000	0.185	1.091
ID256435	256435	132	18896.121	62.111	56.383	0	171	171	2	1	-10921639	44123.429	41382	32778	65535	926592	10412.196	2.000	0.194	1.375
ID256434	256434	137	18232.771	63.261	49.081	0	171	171	2	1	-10921639	45073.000	40271	29428	64933	946533	12078.172	4.800	0.206	1.276
ID256433	256433	122	17488.410	64.679	48.246	0	171	171	2	1	-10921639	41317.905	40271	22370	63996	867676	12160.359	7.600	0.185	1.059
ID256432	256432	126	21032.434	27.115	42.023	0	171	171	2	1	-10921639	48086.619	49415	29634	65535	1009819	11083.195	2.000	0.214	1.527
ID256438	256438	135	25060.275	54.213	76.062	0	171	171	2	1	-10921639	39592.762	30700	25218	65535	831448	14308.527	2.000	0.276	1.198
ID256437	256437	113	8990.188	57.123	63.277	0	171	171	2	1	-10921639	30321.667	29725	19911	42761	636755	6282.612	2.000	0.132	1.122
ID256436	256436	131	8723.846	39.535	59.458	0	171	171	2	1	-10921639	24483.429	23261	16195	33997	514152	5569.933	2.000	0.176	1.314
ID256427	256427	123	11673.018	21.386	27.213	0	171	171	2	1	-10921639	26734.238	25149	11223	47085	561419	10243.841	2.000	0.176	0.780
ID256431	256431	None	8579.440	50.818	35.502	0	171	171	2	1	-10921639	29956.571	28667	21136	48403	629088	7149.978	2.000	0.081	0.630
ID256430	256430	128	15821.404	29.966	34.734	0	171	171	2	1	-10921639	50202.143	49172	35702	65535	1054245	8701.952	2.000	0.130	1.328
ID256429	256429	134	12441.796	54.487	33.080	0	171	171	2	1	-10921639	35490.762	32915	25560	51189	745306	7354.846	4.800	0.179	1.468
ID256428	256428	136	10373.238	34.202	30.721	0	171	171	2	1	-10921639	35479.286	36068	22050	50816	745065	8100.127	2.000	0.100	0.796
ID256417	256417	135	23788.021	53.308	75.761	0	172	172	2	1	-10921639	41441.952	37842	23969	65535	870281	14002.813	2.000	0.260	1.220
ID256416	256416	131	13764.658	40.070	59.494	0	172	172	2	1	-10921639	27555.095	23862	19446	46910	578657	8344.367	2.000	0.215	1.169
ID256411	256411	134	20562.486	53.603	33.080	0	172	172	2	1	-10921639	36504.238	31111	20116	65359	766589	12853.209	2.000	0.263	1.184
ID256410	256410	136	13984.298	34.228	32.046	0	172	172	2	1	-10921639	39834.381	39578	23124	65535	836522	10243.161	2.000	0.119	0.827
ID256409	256409	None	10029.880	23.000	29.459	0	172	172	2	1	-10921639	28252.619	27441	18403	47557	593305	6819.671	4.800	0.162	1.157
ID256415	256415	132	18494.473	62.152	56.454	0	172	172	2	1	-10921639	46201.095	42966	33395	65535	970223	10070.678	2.000	0.186	1.441
ID256414	256414	137	21222.904	62.817	47.866	0	172	172	2	1	-10921639	45278.619	43400	25865	65535	950851	11986.137	2.000	0.217	1.350
ID256413	256413	126	17799.994	27.091	41.649	0	172	172	2	1	-10921639	46392.286	45426	28872	65535	974238	12135.987	2.000	0.171	1.118
ID256412	256412	128	16686.627	29.790	34.594	0	172	172	2	1	-10921639	50472.429	47253	36753	65535	1059921	9550.236	2.000	0.136	1.263
ID256451	256451	136	16194.046	34.233	33.085	0	173	173	2	1	-10921639	51675.333	52286	31111	65535	1085182	9822.649	2.000	0.148	1.359
ID256450	256450	123	11992.506	21.843	27.286	0	173	173	2	1	-10921639	25249.810	26832	9601	42860	530246	10452.927	7.600	0.191	0.776
ID256455	256455	137	22373.250	61.997	48.763	0	173	173	2	1	-10921639	49038.000	44360	35497	65535	1029798	10652.098	2.000	0.234	1.744
ID256454	256454	126	16815.438	27.173	41.340	0	173	173	2	1	-10921639	51205.095	50885	33768	65535	1075307	10221.799	2.000	0.152	1.323
ID256453	256453	134	21409.326	53.791	33.698	0	173	173	2	1	-10921639	36336.810	32413	22674	65535	763073	12122.047	2.000	0.261	1.240
ID256452	256452	128	11683.869	29.807	34.402	0	173	173	2	1	-10921639	51582.286	51563	37606	65535	1083228	8031.875	2.000	0.086	1.020
ID256459	256459	113	7262.643	56.969	63.221	0	173	173	2	1	-10921639	30834.667	30563	23999	38786	647528	4600.737	2.000	0.100	1.223
ID256458	256458	131	17180.184	40.338	59.237	0	173	173	2	1	-10921639	34287.143	29756	21243	61187	720030	10362.583	2.000	0.223	1.205
ID256457	256457	132	17739.670	61.688	56.833	0	173	173	2	1	-10921639	44223.238	45707	25964	65535	928688	11665.592	2.000	0.163	1.065
ID256456	256456	138	15182.745	32.468	56.247	0	173	173	2	1	-10921639	23943.762	21867	7446	51174	502819	11881.534	2.000	0.249	0.804
ID256460	256460	135	22724.654	51.922	74.489	0	173	173	2	1	-10921639	51631.619	47717	35649	65535	1084264	10797.626	4.800	0.241	1.860
ID256483	256483	135	23495.301	51.244	73.398	0	174	174	2	1	-10921639	49677.571	50405	29641	65535	1043229	12738.216	2.000	0.245	1.534
ID256482	256482	113	7545.948	57.122	62.775	0	174	174	2	1	-10921639	32203.810	32573	23322	43385	676280	5420.560	2.000	0.104	1.119
ID256481	256481	131	15970.110	40.373	58.899	0	174	174	2	1	-10921639	37310.667	35078	21007	59771	783524	10266.078	4.800	0.216	1.290
ID256480	256480	132	17802.133	60.342	56.798	0	174	174	2	1	-10921639	49082.095	48334	33144	64788	1030724	9968.602	4.800	0.189	1.565
ID256475	256475	128	13969.460	30.035	34.727	0	174	174	2	1	-10921639	51765.571	50047	36151	65535	1087077	9193.219	2.000	0.091	0.936
ID256474	256474	134	17261.912	53.557	33.437	0	174	174	2	1	-10921639	30016.333	28416	12989	52377	630343	12888.567	2.000	0.262	0.967
ID256473	256473	136	17621.508	34.031	33.004	0	174	174	2	1	-10921639	52251.476	52872	36593	65535	1097281	10332.304	2.000	0.153	1.338
ID256472	256472	123	15211.140	22.470	27.553	0	174	174	2	1	-10921639	31991.238	29162	12433	53131	671816	12371.522	2.000	0.202	0.869
ID256479	256479	138	14433.331	32.160	55.517	0	174	174	2	1	-10921639	24017.857	23154	8383	47656	504375	11458.328	2.000	0.236	0.800
ID256478	256478	137	19559.988	62.019	50.205	0	174	174	2	1	-10921639	45545.190	41184	31225	64522	956449	10462.082	2.000	0.197	1.435
ID256477	256477	None	8901.642	7.070	47.058	0	174	174	2	1	-10921639	24089.190	24875	16994	31804	505873	4418.744	4.800	0.219	1.957
ID256476	256476	126	18467.650	27.237	41.153	0	174	174	2	1	-10921639	52656.190	53116	31941	65535	1105780	10935.430	2.000	0.169	1.394
ID256499	256499	137	18644.941	62.572	51.905	0	175	175	2	1	-10921639	44928.476	42631	20923	65535	943498	13838.778	2.000	0.171	0.946
ID256498	256498	126	18028.988	27.354	41.164	0	175	175	2	1	-10921639	53396.190	53885	34042	65535	1121320	10737.415	3.200	0.170	1.448
ID256497	256497	134	17159.820	52.652	34.619	0	175	175	2	1	-10921639	37441.143	36791	22872	58400	786264	10553.637	2.000	0.213	1.245
ID256496	256496	128	12461.799	29.770	35.057	0	175	175	2	1	-10921639	56509.524	56024	42486	65535	1186700	7027.388	7.600	0.100	1.456
ID256503	256503	135	20248.500	51.371	72.385	0	175	175	2	1	-10921639	49010.810	47550	34568	65535	1029227	10807.883	2.000	0.203	1.531
ID256502	256502	131	14907.061	39.914	59.225	0	175	175	2	1	-10921639	39718.524	36532	25187	59573	834089	10311.102	4.800	0.213	1.353
ID256501	256501	132	20608.906	60.247	57.077	0	175	175	2	1	-10921639	50758.476	51159	31149	65535	1065928	10414.198	2.000	0.202	1.639
ID256500	256500	138	23870.027	32.133	55.035	0	175	175	2	1	-10921639	34140.190	30334	15570	65535	716944	14443.898	2.000	0.291	1.065
ID256495	256495	136	15184.938	34.499	33.478	0	175	175	2	1	-10921639	50415.048	52849	26124	65535	1058716	12290.704	2.000	0.137	0.986
ID256494	256494	123	20568.312	22.388	27.813	0	175	175	2	1	-10921639	34549.238	34926	14010	65535	725534	15231.198	2.000	0.239	0.875
ID256467	256467	138	19679.482	32.209	54.912	0	176	176	2	1	-10921639	31036.143	28103	13971	65535	651759	13403.795	2.000	0.223	0.844
ID256466	256466	137	18044.271	61.408	53.108	0	176	176	2	1	-10921639	52128.286	53390	35413	65535	1094694	10788.760	2.000	0.164	1.358
ID256465	256465	126	16462.873	27.210	41.139	0	176	176	2	1	-10921639	54815.762	54753	30890	65535	1151131	11112.854	4.800	0.147	1.266
ID256464	256464	134	13926.511	51.893	36.417	0	176	176	2	1	-10921639	35835.667	36273	18197	57776	752549	11051.828	2.000	0.164	0.912
ID256471	256471	135	20287.688	51.481	71.221	0	176	176	2	1	-10921639	47607.667	44230	33456	65535	999761	11185.717	2.000	0.205	1.449
ID256470	256470	None	7800.423	29.412	69.097	0	176	176	2	1	-10921639	19424.952	21372	7781	26504	407924	5234.141	7.600	0.217	1.323
ID256469	256469	131	21140.154	39.582	59.217	0	176	176	2	1	-10921639	44369.905	41672	27799	65535	931768	12232.407	2.000	0.221	1.312
ID256468	256468	132	17521.225	60.815	56.516	0	176	176	2	1	-10921639	50605.714	53405	29512	65535	1062720	12022.054	4.800	0.171	1.231
ID256463	256463	128	11749.606	29.874	35.151	0	176	176	2	1	-10921639	52192.667	51281	41215	65535	1096046	7375.166	2.000	0.093	1.207
ID256462	256462	136	17820.299	34.694	33.700	0	176	176	2	1	-10921639	52023.905	51677	38017	65535	1092502	9908.642	2.000	0.167	1.501
ID256461	256461	123	22173.486	22.974	28.257	0	176	176	2	1	-10921639	37049.667	37286	19903	65535	778043	14209.246	2.000	0.265	1.093
ID256487	256487	134	15667.017	50.849	38.017	0	177	177	2	1	-10921639	37924.857	37035	22240	51326	796422	8604.532	2.000	0.207	1.514
ID256486	256486	128	13468.612	29.744	35.117	0	177	177	2	1	-10921639	47707.714	46872	35002	65535	1001862	9216.944	2.000	0.104	0.974
ID256485	256485	136	17018.123	34.833	34.073	0	177	177	2	1	-10921639	43483.619	40332	24357	65535	913156	11356.321	2.000	0.146	0.978
ID256484	256484	123	22005.488	23.170	28.558	0	177	177	2	1	-10921639	36959.714	33098	17702	65535	776154	13826.350	2.000	0.247	1.059
ID256491	256491	132	17122.729	60.562	56.872	0	177	177	2	1	-10921639	46176.476	48129	25362	61857	969706	11010.967	2.000	0.174	1.244
ID256490	256490	138	13630.965	32.415	54.511	0	177	177	2	1	-10921639	27213.905	25811	14938	48753	571492	10542.742	2.000	0.193	0.834
ID256489	256489	137	19207.717	61.147	52.584	0	177	177	2	1	-10921639	45765.333	44923	25880	65535	961072	11469.391	2.000	0.188	1.265
ID256488	256488	126	15183.979	27.320	40.733	0	177	177	2	1	-10921639	53261.000	52880	29344	65535	1118481	10833.636	4.800	0.154	1.312
ID256493	256493	135	21627.723	51.900	70.312	0	177	177	2	1	-10921639	44069.190	38877	31263	65535	925453	11757.640	2.000	0.221	1.355
ID256492	256492	131	20867.723	39.410	59.463	0	177	177	2	1	-10921639	41510.429	38839	24913	65535	871719	13004.956	2.000	0.230	1.193
ID256515	256515	135	20044.307	52.437	69.551	0	178	178	2	1	-10921639	45002.381	42989	29131	65535	945050	12604.812	2.000	0.212	1.251
ID256514	256514	None	7093.948	28.102	70.297	0	178	178	2	1	-10921639	25522.571	25979	17413	30144	535974	3169.973	4.800	0.155	2.166
ID256513	256513	131	23074.512	39.150	59.647	0	178	178	2	1	-10921639	44305.571	40804	25240	65535	930417	13988.500	2.000	0.236	1.211
ID256512	256512	132	18595.535	60.666	56.945	0	178	178	2	1	-10921639	44173.571	43377	27479	65535	927645	11525.180	2.000	0.192	1.237
ID256507	256507	134	11133.036	49.699	38.967	0	178	178	2	1	-10921639	35501.333	37073	19949	45555	745528	7589.997	2.000	0.143	1.167
ID256506	256506	136	17595.002	35.605	34.661	0	178	178	2	1	-10921639	48072.429	45197	33243	65535	1009521	11079.828	2.000	0.167	1.240
ID256505	256505	128	12520.440	30.188	34.492	0	178	178	2	1	-10921639	48049.857	48167	32938	65535	1009047	10002.000	2.000	0.097	0.853
ID256504	256504	123	18975.143	23.330	29.119	0	178	178	2	1	-10921639	38182.381	35984	21685	65535	801830	12079.542	2.000	0.199	1.048
ID256511	256511	138	13657.252	32.890	54.100	0	178	178	2	1	-10921639	31939.762	29268	19020	55362	670735	8781.507	2.000	0.157	0.985
ID256510	256510	137	19213.863	60.660	52.200	0	178	178	2	1	-10921639	40770.000	43263	20976	65535	856170	13599.350	2.000	0.195	0.980
ID256509	256509	None	13645.394	27.022	41.865	0	178	178	2	1	-10921639	56001.000	57951	41367	65535	1176021	7925.658	4.800	0.134	1.674
ID256508	256508	126	12628.856	26.989	40.041	0	178	178	2	1	-10921639	56168.476	58834	41047	65535	1179538	8941.223	7.600	0.114	1.289
ID256560	256560	135	23320.188	51.922	68.922	0	179	179	2	1	-10921639	45358.143	40728	28035	65535	952521	12616.473	2.000	0.230	1.346
ID256551	256551	123	16135.100	23.330	29.497	0	179	179	2	1	-10921639	35494.857	32695	21898	60837	745392	11592.825	2.000	0.188	0.969
ID256555	256555	126	12903.396	26.938	39.779	0	179	179	2	1	-10921639	52468.333	54030	39243	65535	1101835	7904.936	4.800	0.111	1.331
ID256554	256554	134	10866.231	48.301	39.448	0	179	179	2	1	-10921639	33324.048	32946	21273	48037	699805	7241.972	2.000	0.138	1.118
ID256553	256553	136	17718.324	36.047	34.860	0	179	179	2	1	-10921639	48889.571	49796	34827	65535	1026681	9963.665	2.000	0.158	1.340
ID256552	256552	128	13780.420	29.908	34.641	0	179	179	2	1	-10921639	52136.143	50451	39486	65535	1094859	7540.700	2.000	0.115	1.422
ID256559	256559	131	21689.393	39.154	59.313	0	179	179	2	1	-10921639	45720.714	39547	30464	65535	960135	12318.391	2.000	0.212	1.298
ID256558	256558	132	13929.765	61.167	56.612	0	179	179	2	1	-10921639	38266.762	37537	22187	54578	803602	10481.611	2.000	0.165	1.032
ID256557	256557	138	10434.713	32.808	54.139	0	179	179	2	1	-10921639	29814.095	28119	22789	48182	626096	6491.103	2.000	0.118	0.972
ID256556	256556	137	17130.926	59.977	52.022	0	179	179	2	1	-10921639	41147.429	43286	28187	62291	864096	9849.523	2.000	0.179	1.269
ID256519	256519	126	14303.158	26.765	39.003	0	180	180	2	1	-10921639	53948.048	52195	40552	65535	1132909	8480.710	2.000	0.107	1.225
ID256518	256518	136	15447.823	35.813	35.337	0	180	180	2	1	-10921639	47671.476	44862	30928	65535	1001101	10409.309	2.000	0.146	1.164
ID256517	256517	128	13150.021	29.840	34.731	0	180	180	2	1	-10921639	52085.714	50672	42555	65535	1093800	7390.408	2.000	0.102	1.302
ID256516	256516	123	15131.763	23.372	29.522	0	180	180	2	1	-10921639	38957.095	36494	23093	62710	818099	11215.947	2.000	0.143	0.867
ID256523	256523	132	9872.079	61.040	56.216	0	180	180	2	1	-10921639	37134.476	39190	24487	51875	779824	8102.470	2.000	0.093	0.783
ID256522	256522	138	10117.306	32.658	53.814	0	180	180	2	1	-10921639	29954.238	28598	19507	47664	629039	7110.091	2.000	0.122	0.918
ID256521	256521	137	17346.311	59.472	52.007	0	180	180	2	1	-10921639	45080.762	43926	28629	63631	946696	9726.432	2.000	0.178	1.403
ID256520	256520	140	7042.589	26.895	43.294	0	180	180	2	1	-10921639	46060.810	47299	31103	53755	967277	5457.756	6.232	0.068	1.078
ID256525	256525	135	19300.393	51.742	68.417	0	180	180	2	1	-10921639	44621.714	41405	31438	65535	937056	11499.805	2.000	0.186	1.217
ID256524	256524	131	21542.213	39.299	59.306	0	180	180	2	1	-10921639	49084.524	47976	31408	65535	1030775	11845.357	2.000	0.221	1.498
ID256547	256547	132	10278.034	61.346	56.234	0	181	181	2	1	-10921639	38878.762	39113	25339	54129	816454	8864.410	2.000	0.091	0.731
ID256546	256546	138	9725.071	33.776	53.542	0	181	181	2	1	-10921639	38572.095	38314	27304	55545	810014	6809.317	4.800	0.109	1.114
ID256545	256545	137	18433.805	59.601	51.947	0	181	181	2	1	-10921639	47436.048	45022	29268	65535	996157	10964.321	2.000	0.177	1.303
ID256544	256544	140	12899.075	26.906	44.056	0	181	181	2	1	-10921639	57692.286	60661	44268	65535	1211538	7790.688	4.800	0.115	1.528
ID256550	256550	135	18022.633	51.934	67.518	0	181	181	2	1	-10921639	42300.905	37370	25530	65535	888319	12079.488	2.000	0.166	0.998
ID256549	256549	141	10251.669	56.931	61.933	0	181	181	2	1	-10921639	36242.524	35527	27182	50200	761093	5989.247	2.000	0.104	1.136
ID256548	256548	131	18982.895	39.187	58.914	0	181	181	2	1	-10921639	53555.095	57106	37469	65535	1124657	10038.182	4.800	0.182	1.645
ID256539	256539	123	13058.515	23.572	29.544	0	181	181	2	1	-10921639	46193.810	45387	32855	65047	970070	9317.262	2.000	0.108	0.964
ID256543	256543	None	7293.713	47.613	40.876	0	181	181	2	1	-10921639	32696.857	32839	22591	42296	686634	5470.377	2.000	0.100	1.082
ID256542	256542	126	11752.128	26.209	39.911	0	181	181	2	1	-10921639	57734.524	60814	40179	65535	1212425	8838.908	7.600	0.095	1.135
ID256541	256541	136	12093.525	36.265	36.167	0	181	181	2	1	-10921639	52498.762	52811	37027	65535	1102474	8123.423	4.800	0.112	1.300
ID256540	256540	128	10916.931	29.719	35.555	0	181	181	2	1	-10921639	58179.381	58727	47649	65535	1221767	5923.740	7.600	0.089	1.612
ID256527	256527	128	12579.279	30.285	35.109	0	182	182	2	1	-10921639	57599.190	56885	47215	65535	1209583	5908.366	4.800	0.113	1.983
ID256526	256526	123	15397.529	23.400	29.382	0	182	182	2	1	-10921639	40159.857	39205	21213	65535	843357	12463.310	2.000	0.136	0.770
ID256531	256531	142	7734.376	48.558	47.020	0	182	182	2	1	-10921639	33971.000	32976	24982	47101	713391	4818.099	4.800	0.091	1.175
ID256530	256530	140	11239.348	27.832	44.366	0	182	182	2	1	-10921639	50435.000	51471	37781	65535	1059135	7126.750	2.000	0.092	1.196
ID256529	256529	126	12811.241	26.566	39.036	0	182	182	2	1	-10921639	56661.952	57136	42106	65535	1189901	7129.505	2.000	0.105	1.504
ID256528	256528	136	11985.564	35.922	36.310	0	182	182	2	1	-10921639	45811.238	43613	35352	63806	962036	7954.136	2.000	0.111	1.149
ID256535	256535	None	7058.283	12.190	59.214	0	182	182	2	1	-10921639	19562.476	19583	12220	26923	410812	3878.377	4.800	0.200	1.683
ID256534	256534	132	12416.176	60.660	56.238	0	182	182	2	1	-10921639	38737.333	39608	23139	56009	813484	9704.976	2.000	0.132	0.932
ID256533	256533	138	7308.471	34.438	53.310	0	182	182	2	1	-10921639	35375.905	34492	25629	48555	742894	6753.981	2.000	0.070	0.687
ID256532	256532	137	15077.689	59.399	52.160	0	182	182	2	1	-10921639	43948.429	42418	29512	60562	922917	8880.668	2.000	0.157	1.343
ID256538	256538	135	16751.873	52.102	67.173	0	182	182	2	1	-10921639	40372.619	37065	28454	61590	847825	9165.795	2.000	0.181	1.349
ID256537	256537	141	7873.172	56.826	62.081	0	182	182	2	1	-10921639	32221.143	32291	23527	46316	676644	5722.316	2.000	0.075	0.791
ID256536	256536	131	18290.537	39.349	58.885	0	182	182	2	1	-10921639	53839.286	53032	31393	65535	1130625	10364.726	4.800	0.186	1.630
ID256579	256579	143	8457.485	70.721	48.918	0	183	183	2	1	-10921639	14127.143	13636	5383	32520	296670	6462.440	2.000	0.206	0.747
ID256578	256578	142	12730.491	48.966	46.551	0	183	183	2	1	-10921639	38044.524	36151	26245	52682	798935	8068.784	2.000	0.139	1.147
ID256577	256577	140	12853.015	27.927	44.890	0	183	183	2	1	-10921639	52921.571	53063	37530	65535	1111353	8639.294	7.600	0.119	1.306
ID256576	256576	126	12221.896	26.450	38.179	0	183	183	2	1	-10921639	54995.905	58217	36037	65535	1154914	11018.510	2.000	0.093	0.849
ID256583	256583	135	13396.392	51.874	66.774	0	183	183	2	1	-10921639	35611.952	34020	23984	57631	747851	8319.976	2.000	0.146	1.091
ID256582	256582	131	16806.566	39.298	59.139	0	183	183	2	1	-10921639	53081.429	53839	38314	65535	1114710	8691.902	4.800	0.163	1.707
ID256581	256581	138	9363.112	33.901	52.546	0	183	183	2	1	-10921639	38301.857	36646	28933	58552	804339	7103.873	7.600	0.085	0.849
ID256580	256580	137	16073.552	59.260	52.078	0	183	183	2	1	-10921639	43791.381	42578	27525	61461	919619	9360.284	2.000	0.170	1.358
ID256575	256575	128	12517.934	30.739	35.648	0	183	183	2	1	-10921639	57514.762	58316	44413	65535	1207810	7533.384	4.800	0.105	1.453
ID256574	256574	123	18516.898	23.191	29.511	0	183	183	2	1	-10921639	43531.762	41801	22781	65535	914167	13060.993	2.000	0.168	0.960
ID256563	256563	123	19778.723	23.116	29.693	0	184	184	2	1	-10921639	45558.952	44344	29649	65535	956738	11238.958	2.000	0.187	1.278
ID256562	256562	None	8097.822	40.049	26.616	0	184	184	2	1	-10921639	19669.095	20375	12426	28050	413051	4628.103	4.800	0.204	1.439
ID256561	256561	None	9575.600	49.547	25.587	0	184	184	2	1	-10921639	17616.857	16271	11345	28956	369954	5133.996	4.800	0.318	1.657
ID256567	256567	165	12779.214	29.302	46.846	0	184	184	2	1	-10921639	46715.952	47832	27037	60882	981035	10015.096	2.000	0.121	1.003
ID256566	256566	142	14381.819	48.702	46.206	0	184	184	2	1	-10921639	39788.905	36875	30456	61362	835567	8964.867	2.000	0.142	1.105
ID256565	256565	126	11331.233	25.878	38.595	0	184	184	2	1	-10921639	57013.333	57837	39144	65535	1197280	8600.088	2.000	0.086	1.053
ID256564	256564	128	12352.454	31.215	35.785	0	184	184	2	1	-10921639	57379.095	59611	44481	65535	1204961	6836.290	4.800	0.109	1.656
ID256571	256571	131	16234.871	39.994	58.695	0	184	184	2	1	-10921639	50752.000	52903	31294	65535	1065792	11278.406	2.000	0.140	1.108
ID256570	256570	137	16996.631	59.063	52.024	0	184	184	2	1	-10921639	41672.524	39707	31377	57593	875123	8463.997	2.000	0.197	1.623
ID256569	256569	138	11705.162	32.687	51.762	0	184	184	2	1	-10921639	38688.429	37042	25492	58819	812457	8136.205	2.000	0.100	0.866
ID256568	256568	143	15385.683	71.250	50.076	0	184	184	2	1	-10921639	19482.952	15129	8961	40895	409142	8725.035	2.000	0.363	1.189
ID256573	256573	145	11453.877	55.974	73.328	0	184	184	2	1	-10921639	19799.905	17002	13043	44565	415798	7487.966	2.000	0.198	0.876
ID256572	256572	135	10118.862	52.032	66.393	0	184	184	2	1	-10921639	34465.857	35124	26451	46507	723783	5441.531	7.600	0.128	1.440
ID256587	256587	126	10069.854	25.846	38.322	0	185	185	2	1	-10921639	60329.905	65100	45022	65535	1266928	7167.807	4.800	0.086	1.328
ID256586	256586	128	9986.071	33.136	35.826	0	185	185	2	1	-10921639	55262.667	57425	41497	65535	1160516	7180.975	4.800	0.090	1.267
ID256585	256585	None	7829.281	39.128	35.282	0	185	185	2	1	-10921639	36179.048	35474	23337	44908	759760	5866.933	2.000	0.089	1.006
ID256584	256584	123	17953.092	23.113	29.627	0	185	185	2	1	-10921639	51412.524	51898	36266	65535	1079663	9720.283	2.000	0.161	1.470
ID256591	256591	143	17116.486	71.082	50.206	0	185	185	2	1	-10921639	23240.095	19614	11855	49994	488042	10402.593	2.000	0.312	1.062
ID256590	256590	165	12764.623	30.130	47.926	0	185	185	2	1	-10921639	50290.905	53291	32367	65535	1056109	9342.129	7.600	0.093	0.919
ID256589	256589	142	18092.275	48.887	46.331	0	185	185	2	1	-10921639	44163.381	39479	31522	65535	927431	10311.612	2.000	0.173	1.261
ID256588	256588	147	11151.854	25.264	42.039	0	185	185	2	1	-10921639	56781.238	60623	35915	65535	1192406	9688.680	2.000	0.090	0.965
ID256595	256595	131	14586.752	39.823	58.494	0	185	185	2	1	-10921639	59149.333	62154	45966	65535	1242136	6748.696	4.800	0.142	2.184
ID256594	256594	None	8712.288	60.762	56.246	0	185	185	2	1	-10921639	35400.476	36517	18616	44641	743410	7662.849	2.000	0.104	0.873
ID256593	256593	137	15491.548	58.981	52.245	0	185	185	2	1	-10921639	43836.048	43225	33981	58994	920557	7993.072	2.000	0.162	1.532
ID256592	256592	138	13690.217	32.578	50.784	0	185	185	2	1	-10921639	45156.048	43941	28743	65420	948277	10815.048	2.000	0.100	0.762
ID256597	256597	145	13593.627	55.628	72.333	0	185	185	2	1	-10921639	24930.714	21905	11969	46058	523545	9119.869	2.000	0.206	0.933
ID256596	256596	135	7940.431	52.651	65.537	0	185	185	2	1	-10921639	33475.714	33487	23192	43682	702990	5499.373	2.000	0.110	1.203
ID256611	256611	131	15002.349	40.185	57.808	0	186	186	2	1	-10921639	57098.095	59877	39707	65535	1199060	8823.188	4.800	0.141	1.600
ID256610	256610	137	12909.277	58.955	52.369	0	186	186	2	1	-10921639	39381.476	38299	29649	51898	827011	6694.768	2.000	0.153	1.560
ID256609	256609	138	10320.642	32.941	50.401	0	186	186	2	1	-10921639	48249.667	48464	33075	65375	1013243	8017.603	7.600	0.085	0.939
ID256608	256608	143	16208.487	70.310	49.281	0	186	186	2	1	-10921639	22932.571	18746	11451	46667	481584	10220.134	2.000	0.302	1.041
ID256613	256613	145	17312.123	55.162	71.597	0	186	186	2	1	-10921639	30774.381	28157	16591	58682	646262	11721.080	2.000	0.224	0.962
ID256612	256612	None	7082.944	13.093	60.340	0	186	186	2	1	-10921639	13794.952	13766	6098	19370	289694	3725.624	4.800	0.315	1.775
ID256599	256599	144	7952.472	39.609	28.490	0	186	186	2	1	-10921639	21383.714	21266	9532	38131	449058	9039.164	2.000	0.110	0.470
ID256598	256598	None	7351.524	52.379	24.075	0	186	186	2	1	-10921639	13662.667	12807	8649	23230	286916	3761.298	4.800	0.279	1.585
ID256603	256603	126	9924.325	25.976	38.841	0	186	186	2	1	-10921639	60667.143	63524	45144	65535	1274010	6841.520	4.800	0.082	1.345
ID256602	256602	None	9477.590	29.908	37.403	0	186	186	2	1	-10921639	61467.762	65535	43872	65535	1290823	6188.266	4.800	0.086	1.579
ID256601	256601	128	8408.000	33.528	35.650	0	186	186	2	1	-10921639	51851.143	54243	38162	62664	1088874	7914.417	7.600	0.058	0.722
ID256600	256600	123	17597.658	22.822	29.863	0	186	186	2	1	-10921639	50817.048	49606	38786	65535	1067158	9359.217	2.000	0.158	1.478
ID256607	256607	165	12716.536	30.650	47.533	0	186	186	2	1	-10921639	50192.762	51212	30243	65535	1054048	9490.438	7.600	0.104	1.000
ID256606	256606	146	7347.747	62.998	47.259	0	186	186	2	1	-10921639	26592.095	25659	17779	40035	558434	5909.532	2.000	0.081	0.673
ID256605	256605	142	18612.855	48.616	46.373	0	186	186	2	1	-10921639	44872.667	41527	28773	65535	942326	11594.351	2.000	0.175	1.152
ID256604	256604	147	12362.429	25.680	43.603	0	186	186	2	1	-10921639	56197.381	58370	32862	65535	1180145	10553.489	4.800	0.106	1.020
ID256615	256615	123	12160.085	21.780	30.284	0	187	187	2	1	-10921639	41657.857	42654	30928	58446	874815	7008.184	4.800	0.152	1.572
ID256614	256614	144	10090.774	38.670	28.881	0	187	187	2	1	-10921639	21428.000	19789	10286	40362	449988	8260.337	2.000	0.157	0.704
ID256619	256619	147	9656.392	24.895	43.621	0	187	187	2	1	-10921639	44392.619	47337	25126	57083	932245	9614.715	4.800	0.097	0.813
ID256618	256618	126	13437.046	27.104	39.005	0	187	187	2	1	-10921639	58607.143	58560	41679	65535	1230750	7221.782	4.800	0.115	1.679
ID256617	256617	128	7187.772	33.650	35.444	0	187	187	2	1	-10921639	43851.571	43179	31827	57075	920883	7110.595	2.000	0.065	0.748
ID256616	256616	148	9448.917	30.359	34.740	0	187	187	2	1	-10921639	49611.571	50192	34583	63083	1041843	7814.614	2.000	0.075	0.891
ID256623	256623	138	14714.509	33.376	50.150	0	187	187	2	1	-10921639	43390.048	42928	25362	65535	911191	10146.600	2.000	0.127	0.964
ID256622	256622	143	12389.261	69.617	49.425	0	187	187	2	1	-10921639	20590.286	17573	8230	38344	432396	9147.105	2.000	0.244	0.883
ID256621	256621	146	7523.547	62.787	47.611	0	187	187	2	1	-10921639	28040.714	26969	16576	41618	588855	5640.874	2.000	0.094	0.852
ID256620	256620	142	18863.293	48.906	46.552	0	187	187	2	1	-10921639	41802.238	36448	29108	65535	877847	12085.598	2.000	0.180	1.056
ID256627	256627	145	19643.256	55.438	71.393	0	187	187	2	1	-10921639	34352.381	30289	19119	64948	721400	12794.676	2.000	0.243	1.050
ID256626	256626	131	15072.723	40.388	58.512	0	187	187	2	1	-10921639	45126.429	46058	27403	63372	947655	10685.837	2.000	0.148	1.088
ID256625	256625	None	7215.455	61.423	56.362	0	187	187	2	1	-10921639	28585.286	28164	22301	38360	600291	5041.198	2.000	0.094	0.979
ID256624	256624	137	14738.965	58.646	51.917	0	187	187	2	1	-10921639	37443.333	35794	25362	54395	786310	8336.477	2.000	0.176	1.343
ID256641	256641	145	22959.365	55.131	70.977	0	188	188	2	1	-10921639	35863.905	33075	17733	65535	753142	14147.499	2.000	0.250	1.013
ID256640	256640	131	14477.667	40.226	57.871	0	188	188	2	1	-10921639	49423.333	49598	33243	65535	1037890	9905.765	2.000	0.113	1.017
ID256631	256631	148	9810.908	29.490	34.711	0	188	188	2	1	-10921639	53213.571	54669	36745	65535	1117485	8724.286	2.000	0.071	0.805
ID256630	256630	123	17459.625	20.805	31.890	0	188	188	2	1	-10921639	46926.524	45700	32877	65535	985457	9494.439	2.000	0.156	1.334
ID256629	256629	144	16332.809	37.974	29.261	0	188	188	2	1	-10921639	28861.857	27997	13446	63098	606099	12374.241	2.000	0.194	0.758
ID256628	256628	None	9011.509	20.063	27.164	0	188	188	2	1	-10921639	31318.429	31058	18136	47291	657687	9032.426	2.000	0.109	0.682
ID256635	256635	142	19690.439	48.696	46.425	0	188	188	2	1	-10921639	51501.619	50885	36905	65535	1081534	9632.468	4.800	0.208	1.841
ID256634	256634	147	13216.688	23.734	44.146	0	188	188	2	1	-10921639	48039.286	50230	31263	63494	1008825	8807.771	2.000	0.113	1.109
ID256633	256633	126	10126.950	26.568	39.446	0	188	188	2	1	-10921639	59766.333	62801	42905	65535	1255093	6791.500	4.800	0.086	1.391
ID256632	256632	150	7403.714	39.889	36.906	0	188	188	2	1	-10921639	34612.810	33738	23558	41611	726869	5525.741	4.800	0.101	1.154
ID256639	256639	137	9449.941	58.579	52.393	0	188	188	2	1	-10921639	35742.476	35078	28271	44504	750592	4737.367	2.000	0.126	1.689
ID256638	256638	143	15078.350	69.241	49.754	0	188	188	2	1	-10921639	22778.476	20200	9319	52552	478348	10792.672	2.000	0.231	0.791
ID256637	256637	151	14235.201	31.665	48.853	0	188	188	2	1	-10921639	50491.095	51989	29459	63448	1060313	9595.231	4.800	0.154	1.407
ID256636	256636	146	7564.659	62.442	48.102	0	188	188	2	1	-10921639	30896.238	29565	25469	45250	648821	4827.824	7.600	0.081	0.958
ID256643	256643	144	10439.677	37.928	30.604	0	189	189	2	1	-10921639	29559.048	30494	14702	52035	620740	9201.308	2.000	0.107	0.621
ID256642	256642	154	7914.478	24.746	29.569	0	189	189	2	1	-10921639	43222.905	42243	36776	54007	907681	5382.285	2.000	0.064	0.964
ID256647	256647	150	11684.929	40.048	37.148	0	189	189	2	1	-10921639	39868.381	41923	25324	50717	837236	7173.237	4.800	0.143	1.395
ID256646	256646	None	7439.812	33.959	35.304	0	189	189	2	1	-10921639	49087.952	50207	37020	63951	1030847	6373.941	2.000	0.056	0.813
ID256645	256645	148	9658.282	29.586	33.367	0	189	189	2	1	-10921639	49178.238	47710	37659	65481	1032743	7766.792	2.000	0.075	0.882
ID256644	256644	123	13034.781	21.122	32.512	0	189	189	2	1	-10921639	44243.238	43324	30060	61507	929108	9297.579	2.000	0.117	0.999
ID256651	256651	151	10632.942	30.789	47.511	0	189	189	2	1	-10921639	47485.333	50352	27913	62550	997192	8739.592	6.262	0.104	1.023
ID256650	256650	142	20456.004	48.740	46.730	0	189	189	2	1	-10921639	52611.238	49933	32885	65535	1104836	11510.756	2.000	0.197	1.505
ID256649	256649	147	11150.825	24.407	44.480	0	189	189	2	1	-10921639	48261.905	51943	25507	60090	1013500	10647.027	4.800	0.112	0.916
ID256648	256648	126	10992.224	26.615	39.834	0	189	189	2	1	-10921639	59786.238	60783	50664	65535	1255511	4982.344	4.800	0.095	2.089
ID256655	256655	None	7540.531	41.977	52.269	0	189	189	2	1	-10921639	48087.524	49354	40042	57266	1009838	6296.383	7.600	0.066	0.949
ID256654	256654	143	18860.570	68.410	50.154	0	189	189	2	1	-10921639	30036.571	24738	16857	61392	630768	12526.369	2.000	0.228	0.890
ID256653	256653	146	11875.027	61.903	48.933	0	189	189	2	1	-10921639	35330.667	33205	25545	53885	741944	7358.710	2.000	0.122	1.047
ID256652	256652	138	12196.527	33.903	49.359	0	189	189	2	1	-10921639	49675.381	48783	35070	65535	1043183	7163.335	2.000	0.102	1.280
ID256659	256659	None	8875.018	16.970	58.952	0	189	189	2	1	-10921639	13644.095	13058	5702	24152	286526	4347.221	4.800	0.356	1.647
ID256658	256658	131	15484.873	39.754	57.066	0	189	189	2	1	-10921639	55728.429	54639	44291	65535	1170297	7311.274	2.000	0.132	1.773
ID256657	256657	149	8933.559	61.846	56.227	0	189	189	2	1	-10921639	29830.619	28256	21464	42075	626443	6185.076	2.000	0.105	0.920
ID256656	256656	137	7017.279	58.391	52.794	0	189	189	2	1	-10921639	33567.048	33913	20733	44946	704908	5954.108	2.000	0.078	0.813
ID256660	256660	145	19507.066	54.693	70.954	0	189	189	2	1	-10921639	34669.619	29185	18715	65535	728062	13267.437	2.000	0.202	0.877
ID256675	256675	145	17769.008	54.382	71.030	0	190	190	2	1	-10921639	33037.667	29512	19256	65535	693791	12019.668	2.000	0.199	0.911
ID256674	256674	149	12173.104	62.137	56.360	0	190	190	2	1	-10921639	34805.238	32185	25187	56398	730910	7850.670	7.600	0.126	0.992
ID256673	256673	131	9661.673	40.210	55.931	0	190	190	2	1	-10921639	44471.190	44268	31629	58430	933895	7835.496	2.000	0.077	0.815
ID256672	256672	143	17470.225	67.870	50.777	0	190	190	2	1	-10921639	32050.000	31134	13812	64141	673050	12475.047	2.000	0.200	0.858
ID256663	256663	123	15647.357	21.166	33.032	0	190	190	2	1	-10921639	46167.381	45776	31781	65535	969515	9601.600	2.000	0.143	1.201
ID256662	256662	144	14591.304	37.281	31.684	0	190	190	2	1	-10921639	38688.095	38398	22872	63684	812450	9850.725	2.000	0.131	0.911
ID256661	256661	154	7494.905	24.444	29.442	0	190	190	2	1	-10921639	41549.524	41192	28454	55400	872540	6936.596	7.600	0.078	0.866
ID256667	256667	None	7702.230	23.109	41.657	0	190	190	2	1	-10921639	44948.762	45570	27449	57250	943924	9116.301	2.000	0.059	0.549
ID256666	256666	126	11222.704	26.802	39.892	0	190	190	2	1	-10921639	58375.810	59451	46453	65535	1225892	5860.815	4.800	0.097	1.769
ID256665	256665	150	11972.335	40.221	38.016	0	190	190	2	1	-10921639	40642.810	40004	29626	53854	853499	6053.349	4.800	0.131	1.553
ID256664	256664	148	7717.905	29.126	32.576	0	190	190	2	1	-10921639	47007.381	48007	35283	59017	987155	6553.250	2.000	0.062	0.839
ID256671	256671	146	12355.916	61.344	49.022	0	190	190	2	1	-10921639	37876.524	35375	27075	61217	795407	8351.925	2.000	0.100	0.826
ID256670	256670	138	12743.429	33.950	49.065	0	190	190	2	1	-10921639	45941.524	45677	32139	65375	964772	7986.344	2.000	0.105	1.096
ID256669	256669	142	20047.254	48.490	46.673	0	190	190	2	1	-10921639	53784.905	57372	36289	65535	1129483	10725.936	4.800	0.203	1.690
ID256668	256668	147	9166.690	24.945	45.411	0	190	190	2	1	-10921639	44791.048	46728	30327	53877	940612	7701.640	2.000	0.088	0.940
ID256679	256679	126	7543.812	26.621	40.030	0	191	191	2	1	-10921639	48162.714	48517	40880	54052	1011417	4480.588	4.800	0.077	1.540
ID256678	256678	150	9481.525	40.491	37.738	0	191	191	2	1	-10921639	37173.238	37469	30091	46347	780638	4448.663	7.600	0.127	1.879
ID256677	256677	123	12094.557	21.136	33.241	0	191	191	2	1	-10921639	38334.571	37659	24776	54585	805026	8097.998	2.000	0.126	1.060
ID256676	256676	144	12025.646	37.225	32.417	0	191	191	2	1	-10921639	32846.095	32809	17687	54730	689768	9948.034	2.000	0.142	0.820
ID256683	256683	143	12396.941	67.441	51.083	0	191	191	2	1	-10921639	33488.048	32421	21114	50230	703249	6934.397	2.000	0.157	1.308
ID256682	256682	146	8679.918	61.107	49.599	0	191	191	2	1	-10921639	35735.667	34659	27289	48486	750449	5665.880	2.000	0.087	1.006
ID256681	256681	142	20804.521	48.451	46.651	0	191	191	2	1	-10921639	48020.857	47854	33357	65535	1008438	11194.065	2.000	0.214	1.510
ID256680	256680	147	7368.771	25.363	45.536	0	191	191	2	1	-10921639	32448.476	31560	19857	47649	681418	9232.869	2.000	0.077	0.502
ID256686	256686	145	17591.467	54.333	70.507	0	191	191	2	1	-10921639	30880.000	29954	13111	60326	648480	13324.702	2.000	0.222	0.841
ID256685	256685	149	9769.544	61.664	56.478	0	191	191	2	1	-10921639	32400.238	31195	22743	49255	680405	6309.557	2.000	0.113	1.047
ID256684	256684	131	8281.850	40.934	55.057	0	191	191	2	1	-10921639	39461.095	39220	29466	49514	828683	4980.073	4.800	0.091	1.325
ID256707	256707	126	11564.771	27.273	40.289	0	192	192	2	1	-10921639	58675.286	59420	45220	65535	1232181	6783.766	4.800	0.096	1.515
ID256706	256706	150	14485.600	40.253	37.870	0	192	192	2	1	-10921639	45184.667	43971	32047	63052	948878	8551.335	7.600	0.132	1.231
ID256705	256705	152	7408.141	16.048	35.934	0	192	192	2	1	-10921639	30498.190	30905	18966	44215	640462	7089.751	2.000	0.068	0.550
ID256704	256704	None	7213.698	11.815	35.082	0	192	192	2	1	-10921639	18890.571	21106	5885	25918	396702	5554.871	2.000	0.169	0.982
ID256711	256711	143	13597.943	66.941	52.278	0	192	192	2	1	-10921639	35569.571	33921	24037	53786	746961	8014.324	2.000	0.155	1.194
ID256710	256710	153	9166.807	37.616	49.518	0	192	192	2	1	-10921639	46705.524	46552	38215	59428	980816	5924.783	2.000	0.082	1.196
ID256709	256709	142	19790.971	48.387	46.600	0	192	192	2	1	-10921639	52882.857	52956	34766	65535	1110540	10964.421	2.000	0.192	1.551
ID256708	256708	None	7090.157	31.971	46.724	0	192	192	2	1	-10921639	45120.571	45174	35710	54479	947532	6023.982	7.600	0.069	0.963
ID256714	256714	None	7278.657	32.998	76.981	0	192	192	2	1	-10921639	9357.000	8596	3799	17573	196497	3711.075	2.000	0.422	1.496
ID256713	256713	145	16607.473	54.085	70.367	0	192	192	2	1	-10921639	35112.286	32238	20101	60669	737358	9782.621	2.000	0.197	1.182
ID256712	256712	149	13213.574	61.769	56.815	0	192	192	2	1	-10921639	38675.619	36791	27357	61484	812188	8453.640	2.000	0.129	1.044
ID256703	256703	123	13160.978	20.098	33.920	0	192	192	2	1	-10921639	45327.381	44352	32855	64781	951875	8456.459	2.000	0.118	1.130
ID256702	256702	144	15454.856	36.705	33.315	0	192	192	2	1	-10921639	42144.286	43629	21075	65535	885030	13722.634	2.000	0.137	0.738
ID256701	256701	None	7179.854	28.981	32.967	0	192	192	2	1	-10921639	47180.857	46461	35611	58050	990798	5381.441	2.000	0.062	1.030
ID256700	256700	154	12626.382	24.303	30.193	0	192	192	2	1	-10921639	44821.476	44771	30784	64179	941251	9068.070	2.000	0.104	0.934
ID256687	256687	154	11392.975	24.125	30.698	0	193	193	2	1	-10921639	48260.857	47040	36509	62146	1013478	6639.433	2.000	0.093	1.238
ID256691	256691	150	13204.413	40.622	38.039	0	193	193	2	1	-10921639	41930.333	41375	30289	60159	880537	7362.564	4.800	0.170	1.658
ID256690	256690	152	12104.623	15.579	35.788	0	193	193	2	1	-10921639	38784.857	36669	22499	54258	814482	9474.079	2.000	0.130	0.940
ID256689	256689	123	12042.394	19.083	34.998	0	193	193	2	1	-10921639	47503.905	49278	32938	65535	997582	8545.500	6.303	0.096	0.971
ID256688	256688	144	13588.532	36.609	34.246	0	193	193	2	1	-10921639	40033.619	41413	18502	65535	840706	13125.179	2.000	0.116	0.632
ID256695	256695	153	9015.378	38.049	49.536	0	193	193	2	1	-10921639	47052.095	48730	35870	55507	988094	5969.066	4.800	0.093	1.336
ID256694	256694	142	19152.693	48.161	46.486	0	193	193	2	1	-10921639	56406.667	57669	43065	65535	1184540	8199.525	4.800	0.211	2.393
ID256693	256693	147	8606.840	25.721	45.472	0	193	193	2	1	-10921639	45427.048	46537	33593	56702	953968	7143.772	2.000	0.079	0.931
ID256692	256692	126	8707.771	27.314	40.404	0	193	193	2	1	-10921639	53301.143	52986	42075	65535	1119324	6311.413	4.800	0.072	1.129
ID256699	256699	145	20197.975	54.169	70.406	0	193	193	2	1	-10921639	38349.571	33997	22560	65535	805341	12616.937	2.000	0.205	1.032
ID256698	256698	149	10545.566	61.454	56.687	0	193	193	2	1	-10921639	36708.381	36981	21738	51783	770876	8799.519	2.000	0.108	0.810
ID256697	256697	143	15726.423	66.179	52.995	0	193	193	2	1	-10921639	38517.667	36129	26436	65535	808871	9408.710	2.000	0.154	1.095
ID256696	256696	155	14740.007	59.546	51.536	0	193	193	2	1	-10921639	47924.857	46019	36182	65535	1006422	9261.372	2.000	0.125	1.153
ID256747	256747	144	13698.033	36.166	34.892	0	194	194	2	1	-10921639	48463.095	50245	30532	64674	1017725	10425.987	2.000	0.115	0.961
ID256746	256746	None	9796.812	32.026	34.107	0	194	194	2	1	-10921639	48378.667	49552	34522	64674	1015952	8173.855	4.800	0.080	0.874
ID256745	256745	None	7532.812	46.979	31.407	0	194	194	2	1	-10921639	23589.333	24015	11535	32413	495376	5238.713	4.800	0.157	1.223
ID256744	256744	154	13458.075	24.310	30.778	0	194	194	2	1	-10921639	52463.238	52453	37674	65535	1101728	9140.557	7.600	0.114	1.176
ID256751	256751	126	10500.697	27.933	41.053	0	194	194	2	1	-10921639	56313.476	56428	47778	65535	1182583	5656.735	2.000	0.079	1.458
ID256750	256750	150	17868.580	41.284	38.664	0	194	194	2	1	-10921639	49521.952	49659	33487	65535	1039961	9811.989	4.800	0.175	1.507
ID256749	256749	123	11852.731	18.573	35.659	0	194	194	2	1	-10921639	53924.810	54532	35839	65535	1132421	8172.871	2.000	0.079	0.967
ID256748	256748	152	18466.221	15.354	36.357	0	194	194	2	1	-10921639	43832.810	43674	22309	65535	920489	14143.266	2.000	0.171	0.906
ID256755	256755	153	10661.811	37.757	49.366	0	194	194	2	1	-10921639	48811.143	49857	37674	60951	1025034	5711.104	4.800	0.103	1.599
ID256754	256754	156	10942.356	30.586	48.315	0	194	194	2	1	-10921639	46911.048	47177	32329	60738	985132	7833.298	4.800	0.121	1.294
ID256753	256753	142	19816.287	48.239	46.430	0	194	194	2	1	-10921639	54297.190	53923	39532	65535	1140241	9073.435	4.800	0.206	2.042
ID256752	256752	147	12577.554	25.896	45.103	0	194	194	2	1	-10921639	46677.857	44961	28134	65535	980235	11114.803	2.000	0.084	0.652
ID256759	256759	145	22138.279	54.207	70.387	0	194	194	2	1	-10921639	43373.762	41184	23124	65535	910849	13346.464	2.000	0.222	1.183
ID256758	256758	149	13899.446	61.532	56.505	0	194	194	2	1	-10921639	39305.905	39852	22248	61834	825424	11928.074	2.000	0.144	0.829
ID256757	256757	143	14916.952	65.994	53.318	0	194	194	2	1	-10921639	38843.667	36753	25987	60928	815717	9494.865	2.000	0.150	1.066
ID256756	256756	155	15658.863	59.396	51.378	0	194	194	2	1	-10921639	50525.667	50634	38953	65535	1061039	8892.236	2.000	0.145	1.443
ID256739	256739	153	13840.702	37.702	49.003	0	195	195	2	1	-10921639	44886.381	45547	33205	62390	942614	7928.744	2.000	0.132	1.317
ID256738	256738	156	12704.907	30.886	47.037	0	195	195	2	1	-10921639	47807.190	47413	32466	62002	1003951	7891.990	4.800	0.129	1.388
ID256737	256737	142	17433.990	47.990	46.278	0	195	195	2	1	-10921639	53039.381	52400	37202	65535	1113827	8740.139	4.800	0.186	1.905
ID256736	256736	147	10073.532	25.878	45.574	0	195	195	2	1	-10921639	40971.952	42593	22918	61826	860411	12325.641	7.600	0.065	0.403
ID256743	256743	145	21174.076	54.124	70.416	0	195	195	2	1	-10921639	43736.000	40027	28454	65535	918456	11726.586	2.000	0.226	1.373
ID256742	256742	149	10964.210	61.353	57.171	0	195	195	2	1	-10921639	37256.619	35664	24639	51623	782389	7240.519	2.000	0.106	0.989
ID256741	256741	143	9287.188	65.424	53.730	0	195	195	2	1	-10921639	36606.571	37583	23923	49195	768738	6456.017	2.000	0.098	1.015
ID256740	256740	155	17497.938	59.449	51.426	0	195	195	2	1	-10921639	51890.048	52103	37233	65535	1089691	9563.276	4.800	0.171	1.582
ID256731	256731	157	9866.282	20.265	33.730	0	195	195	2	1	-10921639	54992.524	56017	37636	65535	1154843	8194.530	4.800	0.079	0.979
ID256730	256730	154	13958.785	24.481	30.819	0	195	195	2	1	-10921639	51663.810	50329	36159	65535	1084940	9583.701	2.000	0.110	1.066
ID256735	256735	126	11058.469	27.897	41.293	0	195	195	2	1	-10921639	58334.810	60098	49697	65535	1225031	5852.102	4.800	0.089	1.623
ID256734	256734	150	14658.757	41.310	39.696	0	195	195	2	1	-10921639	43859.619	41558	31225	63646	921052	9862.295	2.000	0.135	1.055
ID256733	256733	152	19616.480	15.223	36.265	0	195	195	2	1	-10921639	46973.905	49035	23748	65535	986452	14115.261	2.000	0.173	0.983
ID256732	256732	144	13391.226	35.562	35.257	0	195	195	2	1	-10921639	42714.571	45144	22339	65535	897006	12187.904	2.000	0.112	0.705
ID256715	256715	154	10136.312	24.393	29.985	0	196	196	2	1	-10921639	42766.000	42761	27601	62580	898086	8768.895	2.000	0.075	0.677
ID256719	256719	150	10615.272	40.663	40.261	0	196	196	2	1	-10921639	42106.524	41360	32862	55933	884237	7152.316	2.000	0.098	1.055
ID256718	256718	152	17412.973	15.469	36.765	0	196	196	2	1	-10921639	49095.381	49979	25149	65535	1031003	14816.913	2.000	0.154	0.882
ID256717	256717	144	14031.838	34.807	35.404	0	196	196	2	1	-10921639	44004.571	44702	21928	65535	924096	13024.182	2.000	0.101	0.622
ID256716	256716	157	10229.144	20.473	33.860	0	196	196	2	1	-10921639	59532.190	61971	42928	65535	1250176	7825.163	4.800	0.082	1.150
ID256723	256723	156	15053.823	31.429	46.801	0	196	196	2	1	-10921639	45705.476	46080	23839	63524	959815	11935.192	2.000	0.149	0.995
ID256722	256722	142	16640.496	47.921	46.284	0	196	196	2	1	-10921639	52826.571	52423	40195	65535	1109358	6988.658	4.800	0.178	2.281
ID256721	256721	147	12761.152	25.803	45.624	0	196	196	2	1	-10921639	40594.524	41101	20923	64765	852485	13368.699	2.000	0.093	0.515
ID256720	256720	126	9484.168	27.973	41.143	0	196	196	2	1	-10921639	57272.048	57372	46857	65535	1202713	5279.103	4.800	0.074	1.497
ID256727	256727	149	8172.867	61.513	56.862	0	196	196	2	1	-10921639	34931.524	36289	24334	46354	733562	6830.463	2.000	0.086	0.814
ID256726	256726	143	7208.891	65.436	53.786	0	196	196	2	1	-10921639	33029.238	33014	23885	44809	693614	5500.006	2.000	0.074	0.826
ID256725	256725	155	18372.887	59.207	51.309	0	196	196	2	1	-10921639	55413.238	51829	39799	65535	1163678	8098.538	4.800	0.179	2.078
ID256724	256724	153	17074.250	37.653	49.028	0	196	196	2	1	-10921639	46493.810	44085	32786	65535	976370	9459.860	2.000	0.160	1.356
ID256729	256729	145	22627.918	53.878	70.255	0	196	196	2	1	-10921639	46587.667	40530	32284	65535	978341	11774.865	2.000	0.224	1.448
ID256728	256728	None	9677.854	37.230	67.557	0	196	196	2	1	-10921639	20824.143	24190	6997	30395	437307	7582.108	2.000	0.245	1.083
ID256770	256770	145	25474.959	53.845	70.040	0	197	197	2	1	-10921639	46148.000	39799	28903	65535	969108	13721.574	2.000	0.257	1.375
ID256769	256769	149	9531.840	61.943	57.084	0	197	197	2	1	-10921639	33293.619	34103	22065	45730	699166	6871.788	2.000	0.094	0.833
ID256768	256768	155	19659.504	59.112	51.124	0	197	197	2	1	-10921639	52661.619	50238	42761	65535	1105894	8705.398	4.800	0.193	1.956
ID256763	256763	152	18976.900	15.356	36.933	0	197	197	2	1	-10921639	49737.095	47474	27905	65535	1044479	13916.144	2.000	0.169	1.036
ID256762	256762	144	14324.171	34.052	35.742	0	197	197	2	1	-10921639	45392.476	46156	29695	65535	953242	9198.514	2.000	0.134	1.163
ID256761	256761	157	11837.906	20.561	34.934	0	197	197	2	1	-10921639	59619.952	61301	48418	65535	1252019	6614.774	4.800	0.100	1.640
ID256760	256760	154	9945.706	24.290	29.460	0	197	197	2	1	-10921639	37869.048	35862	25751	54281	795250	8394.728	2.000	0.105	0.858
ID256767	256767	153	13879.702	37.930	49.555	0	197	197	2	1	-10921639	38418.714	36662	23177	57852	806793	10021.858	2.000	0.135	0.912
ID256766	256766	156	9559.018	31.561	47.675	0	197	197	2	1	-10921639	34458.190	31385	21174	49796	723622	8172.198	2.000	0.105	0.800
ID256765	256765	142	12712.292	47.078	46.017	0	197	197	2	1	-10921639	45124.190	46233	36014	56664	947608	6142.164	4.800	0.148	1.896
ID256764	256764	150	10631.287	41.425	39.944	0	197	197	2	1	-10921639	40239.667	38573	30578	54829	845033	7373.912	2.000	0.101	0.997
ID256771	256771	154	11206.002	24.175	30.009	0	198	198	2	1	-10921639	47961.810	48776	35413	64278	1007198	7864.754	2.000	0.085	0.953
ID256775	256775	144	11006.175	33.062	37.076	0	198	198	2	1	-10921639	52857.286	54989	41451	63677	1110003	6867.377	7.600	0.102	1.430
ID256774	256774	152	14634.509	15.246	37.180	0	198	198	2	1	-10921639	56340.857	58004	41367	65535	1183158	9641.027	4.800	0.125	1.299
ID256773	256773	None	7263.931	39.191	34.819	0	198	198	2	1	-10921639	37310.762	38375	27182	46728	783526	5525.067	2.000	0.075	0.947
ID256772	256772	157	8188.993	20.813	34.213	0	198	198	2	1	-10921639	60602.571	64164	49796	65535	1272654	5943.455	4.800	0.061	1.180
ID256779	256779	126	9163.029	27.897	41.290	0	198	198	2	1	-10921639	57771.143	57669	47512	65535	1213194	5774.395	3.200	0.062	1.171
ID256778	256778	None	7059.348	24.258	40.967	0	198	198	2	1	-10921639	54836.286	56573	39829	65535	1151562	7107.439	6.403	0.048	0.709
ID256777	256777	150	12222.210	41.591	40.068	0	198	198	2	1	-10921639	43702.190	43050	27106	60250	917746	8905.016	2.000	0.117	1.030
ID256776	256776	None	7585.476	20.877	38.378	0	198	198	2	1	-10921639	60502.095	65535	46172	65535	1270544	6314.903	4.800	0.060	1.089
ID256783	256783	156	15731.591	32.065	47.135	0	198	198	2	1	-10921639	45795.429	47436	27898	65535	961704	10149.712	2.000	0.136	1.080
ID256782	256782	142	13031.467	46.828	46.106	0	198	198	2	1	-10921639	47541.952	47116	37385	59093	998381	6465.275	4.800	0.132	1.712
ID256781	256781	None	7622.411	0.000	46.000	0	198	198	2	1	-10921639	20800.714	22568	13111	25027	436815	4286.136	4.800	0.224	1.777
ID256780	256780	None	11479.596	26.169	44.955	0	198	198	2	1	-10921639	45609.810	49667	25103	63821	957806	11457.929	2.000	0.087	0.637
ID256787	256787	145	22129.738	53.585	69.883	0	198	198	2	1	-10921639	54338.238	57037	35146	65535	1141103	11308.843	4.800	0.229	1.791
ID256786	256786	149	8953.062	61.830	56.760	0	198	198	2	1	-10921639	34775.190	34613	20345	49347	730279	7566.323	2.000	0.084	0.711
ID256785	256785	155	18533.623	58.425	50.977	0	198	198	2	1	-10921639	53368.381	52225	37332	65535	1120736	10475.565	2.000	0.162	1.423
ID256784	256784	153	15103.693	38.197	49.497	0	198	198	2	1	-10921639	47798.571	47344	34514	65535	1003770	9048.936	2.000	0.131	1.225
ID256803	256803	150	13464.153	41.973	40.514	0	199	199	2	1	-10921639	40861.048	39113	29672	57083	858082	8764.744	2.000	0.140	1.146
ID256802	256802	126	7921.583	28.075	41.423	0	199	199	2	1	-10921639	50530.238	50976	42639	59504	1061135	5033.960	4.800	0.065	1.230
ID256801	256801	152	15636.277	15.578	37.268	0	199	199	2	1	-10921639	59182.762	65535	44618	65535	1242838	8283.840	4.800	0.146	1.825
ID256800	256800	157	9935.677	20.993	35.199	0	199	199	2	1	-10921639	60364.619	63014	50002	65535	1267657	6042.315	4.800	0.080	1.478
ID256807	256807	155	20795.125	58.117	51.051	0	199	199	2	1	-10921639	52537.714	48738	40834	65535	1103292	9592.990	2.000	0.197	1.806
ID256806	256806	153	13416.610	38.164	48.994	0	199	199	2	1	-10921639	40424.857	39646	25652	59481	848922	8594.888	2.000	0.119	0.998
ID256805	256805	156	13674.693	32.323	46.819	0	199	199	2	1	-10921639	44356.952	45250	25317	62040	931496	8941.099	4.800	0.145	1.254
ID256804	256804	142	7460.015	46.780	45.866	0	199	199	2	1	-10921639	40772.143	39426	31857	49446	856215	4705.716	4.800	0.110	1.717
ID256809	256809	145	23017.670	53.411	69.965	0	199	199	2	1	-10921639	50519.238	51144	32451	65535	1060904	12316.944	2.000	0.240	1.586
ID256808	256808	149	7214.608	61.966	56.284	0	199	199	2	1	-10921639	33515.714	33860	23482	40370	703830	5047.448	7.600	0.097	1.170
ID256791	256791	158	9176.969	22.000	40.000	0	200	200	2	1	-10921639	55425.143	58217	33882	65535	1163928	9890.334	2.000	0.061	0.648
ID256790	256790	144	9730.004	33.189	38.337	0	200	200	2	1	-10921639	50725.714	50169	39190	65496	1065240	6456.758	6.106	0.078	1.141
ID256789	256789	152	11719.296	15.770	37.218	0	200	200	2	1	-10921639	60945.571	65535	46019	65535	1279857	6937.225	4.800	0.101	1.610
ID256788	256788	None	8658.241	24.607	30.787	0	200	200	2	1	-10921639	45641.571	44656	30692	63014	958473	8312.474	2.000	0.063	0.646
ID256795	256795	None	7560.128	0.000	47.000	0	200	200	2	1	-10921639	26905.286	27281	19179	32131	565011	4233.936	6.299	0.194	2.063
ID256794	256794	142	8376.524	47.920	44.415	0	200	200	2	1	-10921639	42305.905	43248	32763	52141	888424	6705.045	2.000	0.083	0.965
ID256793	256793	150	17009.951	41.971	40.558	0	200	200	2	1	-10921639	47933.524	46788	30487	65535	1006604	10712.574	2.000	0.161	1.240
ID256792	256792	126	9488.531	28.109	41.366	0	200	200	2	1	-10921639	58525.286	58179	49743	65535	1229031	4886.053	4.800	0.080	1.781
ID256799	256799	145	20681.783	53.559	69.722	0	200	200	2	1	-10921639	56041.619	60151	34827	65535	1176874	10898.394	4.800	0.214	1.813
ID256798	256798	155	17473.883	57.777	50.920	0	200	200	2	1	-10921639	52812.095	49415	39357	65535	1109054	8721.685	4.800	0.157	1.647
ID256797	256797	153	9789.965	38.566	48.802	0	200	200	2	1	-10921639	41869.333	39936	29900	56451	879256	7021.952	2.000	0.091	0.990
ID256796	256796	156	15800.912	32.633	46.873	0	200	200	2	1	-10921639	52891.476	49964	41245	65535	1110721	8671.416	4.800	0.143	1.522
ID256819	256819	191	7850.016	62.830	69.287	0	201	201	2	1	-10921639	23611.238	23139	14855	35900	495836	5422.396	2.000	0.145	1.101
ID256818	256818	155	14497.302	57.589	50.998	0	201	201	2	1	-10921639	44090.952	42243	28781	59969	925910	8892.110	2.000	0.136	1.186
ID256817	256817	153	10119.856	38.932	48.930	0	201	201	2	1	-10921639	39560.143	38002	29710	52568	830763	6165.659	2.000	0.100	1.168
ID256816	256816	156	11650.340	33.000	46.231	0	201	201	2	1	-10921639	46750.000	45684	37179	56877	981750	5318.641	2.000	0.119	1.873
ID256820	256820	145	21632.541	53.370	69.677	0	201	201	2	1	-10921639	52320.857	58362	28042	65535	1098738	13120.484	4.800	0.213	1.401
ID256811	256811	158	11884.763	23.289	39.302	0	201	201	2	1	-10921639	55290.952	56778	43948	65535	1161110	6596.131	2.000	0.095	1.455
ID256810	256810	152	13996.206	16.182	37.382	0	201	201	2	1	-10921639	59722.952	65535	37385	65535	1254182	9129.162	4.800	0.135	1.551
ID256815	256815	142	8826.342	47.211	44.707	0	201	201	2	1	-10921639	41828.048	41398	35504	49606	878389	4154.803	4.800	0.112	2.026
ID256814	256814	126	8065.320	28.692	42.268	0	201	201	2	1	-10921639	48880.095	48898	40941	55621	1026482	4542.103	7.600	0.084	1.673
ID256813	256813	150	18087.447	42.563	40.380	0	201	201	2	1	-10921639	43785.238	42723	25621	65535	919490	12469.961	2.000	0.202	1.179
ID256812	256812	144	8636.966	32.923	38.878	0	201	201	2	1	-10921639	42505.429	42852	31606	54266	892614	6087.362	2.000	0.075	0.970
ID256835	256835	None	8127.743	30.045	40.532	0	202	202	2	1	-10921639	55508.619	54585	44870	65535	1165681	5356.560	6.348	0.057	1.119
ID256834	256834	158	8967.565	23.243	40.053	0	202	202	2	1	-10921639	60317.143	63463	48730	65535	1266660	6112.720	4.800	0.072	1.322
ID256833	256833	152	9725.937	15.910	38.144	0	202	202	2	1	-10921639	61546.429	65535	44108	65535	1292475	6978.148	4.800	0.086	1.395
ID256832	256832	None	8837.772	15.760	35.245	0	202	202	2	1	-10921639	59998.524	65535	43613	65535	1259969	7732.891	4.800	0.072	1.039
ID256839	256839	160	8309.267	37.000	47.000	0	202	202	2	1	-10921639	52932.810	54022	42662	59588	1111589	5119.465	7.600	0.079	1.522
ID256838	256838	156	10606.588	32.983	46.582	0	202	202	2	1	-10921639	52979.857	54722	38055	63989	1112577	7569.513	4.800	0.094	1.198
ID256837	256837	142	7632.931	45.602	45.343	0	202	202	2	1	-10921639	46115.857	44915	38459	57943	968433	5365.442	7.600	0.078	1.242
ID256836	256836	150	14475.423	43.093	41.209	0	202	202	2	1	-10921639	46319.238	45106	32702	62710	972704	8922.783	2.000	0.141	1.280
ID256843	256843	None	7768.173	45.997	53.345	0	202	202	2	1	-10921639	37961.143	37644	31469	50009	797184	4808.302	2.000	0.069	1.023
ID256842	256842	155	12566.402	57.744	50.991	0	202	202	2	1	-10921639	46917.952	46994	33190	61598	985277	7190.870	2.000	0.114	1.338
ID256841	256841	153	8286.115	37.939	48.666	0	202	202	2	1	-10921639	46428.476	46827	32002	59588	974998	8623.110	2.000	0.073	0.732
ID256840	256840	None	7978.846	0.000	49.000	0	202	202	2	1	-10921639	26509.857	28454	16979	36083	556707	6085.916	4.800	0.170	1.268
ID256845	256845	145	18657.729	53.294	69.542	0	202	202	2	1	-10921639	56398.143	62870	34408	65535	1184361	10781.787	4.800	0.188	1.658
ID256844	256844	191	7735.339	62.763	69.143	0	202	202	2	1	-10921639	25411.476	25065	14740	39007	533641	6159.797	2.000	0.108	0.804
ID256831	256831	None	7179.672	19.360	32.775	0	202	202	2	1	-10921639	59168.905	60578	43591	65535	1242547	7401.381	6.278	0.058	0.876
ID256830	256830	None	7521.857	24.972	31.002	0	202	202	2	1	-10921639	45309.857	46621	30730	57045	951507	6583.891	4.800	0.067	0.865
ID256823	256823	158	8567.743	23.419	39.072	0	203	203	2	1	-10921639	60271.476	63623	43796	65535	1265701	6565.469	7.600	0.065	1.129
ID256822	256822	152	9936.108	16.467	38.068	0	203	203	2	1	-10921639	57597.571	59862	37195	65535	1209549	9510.606	4.800	0.085	0.945
ID256821	256821	None	7307.605	34.173	29.324	0	203	203	2	1	-10921639	21411.524	21365	11588	30806	449642	6018.385	2.000	0.146	0.908
ID256827	256827	156	7376.528	32.936	46.951	0	203	203	2	1	-10921639	51284.095	51761	38588	58575	1076966	5862.772	7.600	0.068	1.122
ID256826	256826	142	9292.275	46.201	45.196	0	203	203	2	1	-10921639	42001.381	40887	34073	50535	882029	4812.622	4.800	0.107	1.693
ID256825	256825	160	9513.326	36.151	45.218	0	203	203	2	1	-10921639	53870.048	55370	43225	65017	1131271	5823.101	4.800	0.080	1.377
ID256824	256824	None	7195.524	0.000	45.000	0	203	203	2	1	-10921639	31895.048	31979	26413	38299	669796	3445.410	4.800	0.134	2.181
ID256829	256829	145	18463.371	53.534	69.124	0	203	203	2	1	-10921639	55379.429	56062	40019	65535	1162968	8731.083	4.800	0.187	1.994
ID256828	256828	155	11712.908	58.303	51.640	0	203	203	2	1	-10921639	44118.762	43545	30418	57250	926494	7616.723	2.000	0.116	1.208
ID256855	256855	142	11769.519	45.666	44.936	0	204	204	2	1	-10921639	38911.857	37606	26146	50634	817149	6732.785	2.000	0.140	1.418
ID256854	256854	158	11631.521	23.093	38.119	0	204	204	2	1	-10921639	56158.714	55141	41695	65535	1179333	7295.247	4.800	0.093	1.311
ID256853	256853	152	14155.015	16.565	37.777	0	204	204	2	1	-10921639	58595.667	58994	43720	65535	1230509	7489.398	4.800	0.126	1.746
ID256859	256859	155	7393.636	58.217	52.324	0	204	204	2	1	-10921639	35675.857	35809	27768	46248	749193	5217.632	2.000	0.070	0.900
ID256858	256858	None	8168.362	0.000	51.000	0	204	204	2	1	-10921639	20806.619	20116	11461	32169	436939	5986.290	2.000	0.210	1.204
ID256857	256857	159	9538.550	53.681	49.376	0	204	204	2	1	-10921639	38270.810	38253	27768	49849	803687	6374.366	2.000	0.103	1.120
ID256856	256856	160	11385.745	36.242	45.503	0	204	204	2	1	-10921639	48180.381	47253	38923	65535	1011788	6391.634	7.600	0.107	1.458
ID256860	256860	145	16479.287	53.613	69.484	0	204	204	2	1	-10921639	44648.143	41124	33494	62870	937611	9550.023	2.000	0.156	1.262
ID256851	256851	159	11199.154	53.140	49.218	0	205	205	2	1	-10921639	37393.619	35733	26771	54425	785266	7371.663	2.000	0.104	0.956
ID256850	256850	142	10231.781	45.492	44.713	0	205	205	2	1	-10921639	37620.667	35786	28164	49491	790034	6590.104	2.000	0.095	0.989
ID256849	256849	160	7898.382	36.439	44.229	0	205	205	2	1	-10921639	46702.619	47093	35992	53946	980755	5305.713	2.000	0.065	1.082
ID256848	256848	158	11257.355	22.748	38.098	0	205	205	2	1	-10921639	57682.619	58598	44459	65535	1211335	6993.900	4.800	0.091	1.382
ID256852	256852	145	15231.651	53.800	69.272	0	205	205	2	1	-10921639	42000.619	38695	33220	63182	882013	8349.633	2.000	0.154	1.342
ID256847	256847	152	14755.938	16.196	38.109	0	205	205	2	1	-10921639	57346.190	61720	41687	65535	1204270	8831.573	2.000	0.127	1.468
ID256846	256846	None	8305.998	15.834	34.484	0	205	205	2	1	-10921639	40940.333	41687	22705	63227	859747	10730.892	2.000	0.065	0.468
ID256867	256867	145	7572.903	53.713	69.349	0	206	206	2	1	-10921639	32724.381	32322	26032	42509	687212	4214.180	2.000	0.101	1.424
ID256866	256866	None	7323.689	0.000	54.000	0	206	206	2	1	-10921639	20541.143	20976	10921	28248	431364	5041.446	4.800	0.202	1.368
ID256865	256865	159	12266.950	52.910	49.128	0	206	206	2	1	-10921639	38399.952	37157	26048	55606	806399	7287.757	2.000	0.128	1.198
ID256864	256864	160	9319.568	37.168	44.876	0	206	206	2	1	-10921639	47965.476	47755	40789	54951	1007275	4325.364	4.800	0.099	2.007
ID256863	256863	142	9129.415	45.257	44.318	0	206	206	2	1	-10921639	38983.905	38535	30190	48913	818662	5229.172	4.800	0.111	1.491
ID256862	256862	152	12685.450	15.826	38.678	0	206	206	2	1	-10921639	52803.619	53131	38291	65535	1108876	8405.187	4.800	0.126	1.403
ID256861	256861	158	12807.588	22.892	37.711	0	206	206	2	1	-10921639	59395.476	62283	49111	65535	1247305	6752.928	4.800	0.108	1.713
ID256871	256871	160	8651.437	37.227	44.632	0	207	207	2	1	-10921639	55645.476	55080	47497	62009	1168555	3933.627	4.800	0.095	2.453
ID256870	256870	152	11542.146	14.775	39.735	0	207	207	2	1	-10921639	55822.381	54601	43591	65535	1172270	8508.631	7.600	0.087	1.054
ID256869	256869	158	8185.707	22.954	38.086	0	207	207	2	1	-10921639	61974.667	65535	49766	65535	1301468	5478.119	4.800	0.069	1.469
ID256868	256868	None	9115.220	22.219	34.918	0	207	207	2	1	-10921639	60608.333	61194	50672	65535	1272775	5187.107	4.800	0.076	1.652
ID256874	256874	159	18188.303	52.731	49.044	0	207	207	2	1	-10921639	45288.524	41885	28385	65535	951059	10831.441	2.000	0.163	1.170
ID256873	256873	None	9319.252	37.099	46.372	0	207	207	2	1	-10921639	55137.524	55080	45372	62009	1157888	4353.957	4.800	0.096	2.213
ID256872	256872	142	10830.932	46.161	44.108	0	207	207	2	1	-10921639	39523.143	40362	27152	50565	829986	6408.634	2.000	0.116	1.287
ID256883	256883	152	10411.558	15.007	40.781	0	208	208	2	1	-10921639	53452.667	55004	39014	65535	1122506	8388.896	7.600	0.078	0.925
ID256882	256882	158	8978.197	22.983	37.388	0	208	208	2	1	-10921639	61486.571	63601	47519	65535	1291218	5558.471	4.800	0.077	1.586
ID256887	256887	159	11613.706	52.525	49.283	0	208	208	2	1	-10921639	44241.000	44382	31743	60897	929061	7447.399	2.000	0.116	1.233
ID256886	256886	142	11842.962	46.003	44.187	0	208	208	2	1	-10921639	41115.905	40537	28514	53291	863434	6967.978	2.000	0.128	1.340
ID256885	256885	160	10336.017	37.892	44.017	0	208	208	2	1	-10921639	52420.048	53694	42068	60144	1100821	6139.158	4.800	0.088	1.380
ID256884	256884	None	7240.450	32.777	40.769	0	208	208	2	1	-10921639	50422.238	50131	38992	58347	1058867	4900.417	7.600	0.062	1.207
ID256881	256881	None	7761.732	7.964	65.996	0	209	209	2	1	-10921639	12503.333	12205	5543	20611	262570	4027.120	2.000	0.321	1.511
ID256880	256880	None	7937.709	45.974	52.902	0	209	209	2	1	-10921639	40141.714	40827	29253	50131	842976	5345.136	2.000	0.074	1.035
ID256875	256875	158	11598.982	22.814	38.583	0	209	209	2	1	-10921639	57549.190	59870	40735	65535	1208533	8041.051	4.800	0.095	1.242
ID256879	256879	159	16970.316	52.726	48.940	0	209	209	2	1	-10921639	45555.714	44352	32481	65535	956670	9984.723	2.000	0.150	1.191
ID256878	256878	None	8540.403	25.903	45.676	0	209	209	2	1	-10921639	36818.286	39448	21608	50436	773184	8593.519	2.000	0.087	0.687
ID256877	256877	142	9056.690	45.820	44.855	0	209	209	2	1	-10921639	42529.667	41717	34446	51060	893123	5092.614	4.800	0.106	1.602
ID256876	256876	160	9359.938	37.240	44.034	0	209	209	2	1	-10921639	53781.143	54144	43271	60943	1129404	4448.828	4.800	0.088	1.959
ID256891	256891	161	8326.761	21.724	35.415	0	210	210	2	1	-10921639	45018.333	45585	36715	56367	945385	6217.074	4.800	0.081	1.082
ID256896	256896	159	17818.744	52.301	48.956	0	210	210	2	1	-10921639	47806.619	45616	35032	65535	1003939	8754.235	4.800	0.178	1.647
ID256895	256895	160	8068.912	37.268	43.859	0	210	210	2	1	-10921639	44192.429	45814	37278	50123	928041	4271.290	2.000	0.086	1.631
ID256894	256894	162	7402.208	29.117	42.795	0	210	210	2	1	-10921639	44789.238	45761	33525	54365	940574	4924.429	7.600	0.066	1.130
ID256893	256893	None	7002.173	11.891	41.148	0	210	210	2	1	-10921639	30422.095	30281	21898	43141	638864	4910.045	2.000	0.072	0.836
ID256892	256892	158	7479.627	23.544	38.428	0	210	210	2	1	-10921639	46268.143	45669	35055	59778	971631	6542.507	3.200	0.056	0.749
ID256899	256899	163	8367.447	25.861	46.159	0	211	211	2	1	-10921639	31192.000	31560	20177	49842	655032	7348.153	2.000	0.072	0.568
ID256898	256898	162	8860.202	28.902	42.148	0	211	211	2	1	-10921639	44342.905	44131	36479	54989	931201	4438.129	4.800	0.093	1.694
ID256897	256897	161	7883.930	22.597	35.932	0	211	211	2	1	-10921639	41819.286	41588	32877	49552	878205	4734.928	4.800	0.088	1.422
ID256901	256901	164	8474.261	45.801	52.780	0	211	211	2	1	-10921639	38920.143	38466	29542	48669	817323	4932.750	2.000	0.090	1.306
ID256900	256900	159	16371.906	52.412	48.888	0	211	211	2	1	-10921639	46595.524	45555	33608	65535	978506	9155.069	2.000	0.155	1.364
ID256915	256915	163	12856.493	26.156	46.785	0	212	212	2	1	-10921639	36908.952	35139	19568	56595	775088	11042.036	2.000	0.122	0.727
ID256914	256914	162	10145.327	29.247	42.789	0	212	212	2	1	-10921639	50436.333	50017	41946	60547	1059163	5973.458	7.600	0.088	1.364
ID256913	256913	161	8811.112	22.374	34.902	0	212	212	2	1	-10921639	43594.476	43552	31347	58293	915484	7352.670	2.000	0.084	0.920
ID256917	256917	164	7286.682	44.233	53.098	0	212	212	2	1	-10921639	41644.857	42898	31370	48403	874542	4576.839	4.800	0.086	1.438
ID256916	256916	159	15062.626	51.612	48.354	0	212	212	2	1	-10921639	49886.762	49621	32847	65535	1047622	9699.216	4.800	0.142	1.280
ID256890	256890	159	13944.350	51.454	48.314	0	213	213	2	1	-10921639	44937.238	45471	29809	62656	943682	8882.489	2.000	0.129	1.159
ID256889	256889	163	7360.657	26.684	46.902	0	213	213	2	1	-10921639	28559.095	29588	15966	42250	599741	6751.009	2.000	0.087	0.674
ID256888	256888	162	8200.761	29.626	42.677	0	213	213	2	1	-10921639	39914.429	39258	27631	50481	838203	5803.569	2.000	0.084	1.070
ID256905	256905	164	7408.551	45.840	53.058	0	214	214	2	1	-10921639	39620.905	39159	31126	48707	832039	4252.654	6.348	0.077	1.334
ID256904	256904	159	14610.098	51.563	48.508	0	214	214	2	1	-10921639	47465.095	47306	32847	64392	996767	8137.877	4.800	0.153	1.550
ID256903	256903	163	9108.071	26.821	46.743	0	214	214	2	1	-10921639	28789.333	29710	14367	43058	604576	7857.242	2.000	0.124	0.806
ID256902	256902	None	8251.995	17.919	45.216	0	214	214	2	1	-10921639	26181.667	26695	16621	35725	549815	4833.858	7.600	0.139	1.325
ID256907	256907	159	11923.581	51.895	48.848	0	215	215	2	1	-10921639	43817.857	42783	31240	53291	920175	6900.697	4.800	0.129	1.455
ID256906	256906	162	7792.531	28.614	42.510	0	215	215	2	1	-10921639	39178.714	40453	26908	47931	822753	5438.567	7.600	0.083	1.110
ID256908	256908	164	8947.259	46.055	53.142	0	215	215	2	1	-10921639	38453.571	38824	30525	51738	807525	5619.101	2.000	0.084	1.058
ID256911	256911	159	13421.734	51.384	48.457	0	216	216	2	1	-10921639	50637.905	50618	36570	65535	1063396	8316.785	2.000	0.120	1.304
ID256910	256910	None	7511.677	45.940	45.132	0	216	216	2	1	-10921639	39440.095	39768	31613	49301	828242	4702.207	2.000	0.087	1.345
ID256909	256909	162	9048.516	29.031	42.719	0	216	216	2	1	-10921639	42332.333	42075	30464	55453	888979	5804.596	7.600	0.092	1.225
ID256912	256912	159	13325.621	51.159	48.886	0	217	217	2	1	-10921639	45407.476	45593	37058	58461	953557	6533.601	4.800	0.134	1.642
ID256919	256919	159	11015.245	51.059	48.595	0	218	218	2	1	-10921639	43839.667	43461	35870	54890	920633	5289.018	4.800	0.125	1.847
ID256918	256918	159	9136.809	50.861	48.204	0	219	219	2	1	-10921639	39786.048	39715	26185	49606	835507	6050.142	2.000	0.099	1.186
ID256920	256920	159	8879.203	50.906	48.468	0	220	220	2	1	-10921639	40425.143	41344	25751	51905	848928	7628.601	2.000	0.084	0.825
ID256921	256921	None	7017.179	33.622	35.186	0	223	223	2	1	-10921639	25112.476	25050	14535	37629	527362	6210.849	7.600	0.114	0.825
ID256922	256922	None	7188.333	33.967	45.742	0	228	228	2	1	-10921639	35832.714	36311	25872	43438	752487	4109.513	4.800	0.101	1.602
ID256924	256924	None	7516.306	32.078	45.117	0	232	232	2	1	-10921639	37432.476	37256	27639	46971	786082	5393.384	2.000	0.075	0.962
ID256925	256925	None	7065.678	31.615	45.881	0	235	235	2	1	-10921639	31621.571	30570	26322	40355	664053	4324.975	2.000	0.093	1.247
ID256926	256926	None	7715.689	32.781	41.045	0	236	236	2	1	-10921639	32004.667	30974	25834	43210	672098	4497.958	2.000	0.092	1.201
ID256923	256923	None	7050.544	60.480	61.688	0	238	238	2	1	-10921639	20978.000	20573	12182	27875	440538	4293.226	4.800	0.165	1.387
ID256927	256927	None	7656.028	31.242	44.064	0	239	239	2	1	-10921639	34448.714	33281	27540	43294	723423	4348.566	6.319	0.092	1.335
ID256929	256929	None	7489.023	56.374	62.010	0	244	244	2	1	-10921639	24871.286	24235	19522	34469	522297	4254.486	2.000	0.117	1.229
ID256928	256928	166	7335.774	27.990	40.536	0	244	244	2	1	-10921639	35799.381	36380	25705	41634	751787	4591.655	2.000	0.089	1.275
ID256930	256930	166	8020.202	27.083	41.120	0	245	245	2	1	-10921639	34360.667	35283	23383	41634	721574	5154.071	2.000	0.107	1.289
ID256931	256931	None	7155.438	26.363	41.529	0	249	249	2	1	-10921639	28615.286	29733	19058	36197	600921	5571.881	4.800	0.116	1.071
ID256932	256932	167	7201.756	51.428	63.812	0	249	249	2	1	-10921639	21545.000	20048	12464	34377	452445	5802.625	2.000	0.123	0.812
ID256936	256936	167	11609.862	51.189	63.648	0	250	250	2	1	-10921639	26184.571	26710	12456	48182	549876	9320.455	2.000	0.145	0.711
ID256939	256939	167	12105.936	51.234	63.631	0	251	251	2	1	-10921639	26187.524	25872	13735	46956	549938	9213.219	2.000	0.165	0.805
ID256940	256940	None	7540.381	35.002	77.538	0	251	251	2	1	-10921639	17520.810	18517	7400	24060	367937	4951.854	7.600	0.249	1.411
ID256935	256935	168	7398.389	33.460	80.004	0	252	252	2	1	-10921639	21532.000	22240	12746	26923	452172	4352.265	4.800	0.220	1.782
ID256934	256934	None	7098.835	32.181	73.472	0	252	252	2	1	-10921639	18932.571	19956	9037	26497	397584	5574.378	6.348	0.182	1.044
ID256933	256933	167	14555.109	50.983	63.291	0	252	252	2	1	-10921639	29365.714	25659	18997	56634	616680	9539.227	2.000	0.171	0.897
ID256938	256938	168	8459.374	32.242	80.726	0	253	253	2	1	-10921639	18355.857	20756	9616	24867	385473	5245.844	4.800	0.276	1.514
ID256937	256937	167	15797.043	51.039	63.271	0	253	253	2	1	-10921639	32109.429	28674	19728	57174	674298	10134.180	2.000	0.181	0.972
ID256941	256941	167	14739.927	50.891	63.485	0	254	254	2	1	-10921639	31295.619	27174	21905	58271	657208	9946.851	2.000	0.175	0.936
ID256947	256947	None	7774.336	62.283	48.068	0	255	255	2	1	-10921639	23336.952	23322	17284	30372	490076	3557.469	4.800	0.177	1.971
ID256949	256949	167	18839.357	51.122	63.438	0	255	255	2	1	-10921639	37385.000	35063	23763	63966	785085	11823.062	2.000	0.204	1.073
ID256948	256948	None	7045.694	57.619	61.070	0	255	255	2	1	-10921639	25978.238	26108	14345	40263	545543	6717.588	2.000	0.089	0.633
ID256951	256951	None	7976.252	25.935	41.859	0	256	256	2	1	-10921639	22823.381	22644	16507	31126	479291	4064.998	4.800	0.188	1.775
ID256950	256950	169	7346.540	24.808	29.107	0	256	256	2	1	-10921639	9082.381	7073	3867	25560	190730	5122.767	2.000	0.291	0.799
ID256952	256952	167	16551.498	51.068	63.171	0	256	256	2	1	-10921639	32543.190	29451	19408	60692	683407	10327.934	2.000	0.190	1.006
ID256946	256946	171	9903.050	57.448	67.499	0	257	257	2	1	-10921639	25399.524	24799	17428	38344	533390	5753.517	4.800	0.186	1.386
ID256945	256945	172	8410.660	26.336	65.999	0	257	257	2	1	-10921639	14943.476	14885	7667	23877	313813	5010.723	4.800	0.297	1.365
ID256944	256944	167	12884.795	50.873	63.124	0	257	257	2	1	-10921639	29423.048	27091	18570	51007	617884	8174.741	2.000	0.155	0.967
ID256943	256943	170	9615.791	57.367	61.180	0	257	257	2	1	-10921639	29293.000	27509	22713	39228	615153	5198.003	2.000	0.150	1.466
ID256942	256942	169	8481.981	24.884	28.918	0	257	257	2	1	-10921639	10566.810	8916	4994	26009	221903	5175.955	2.000	0.337	1.030
ID256955	256955	170	11824.110	57.501	61.224	0	258	258	2	1	-10921639	30107.286	28218	16180	49728	632253	9002.242	2.000	0.153	0.890
ID256954	256954	None	7052.259	25.950	42.165	0	258	258	2	1	-10921639	21915.905	22553	14520	27890	460234	3892.995	4.800	0.169	1.626
ID256953	256953	169	9470.328	25.068	29.205	0	258	258	2	1	-10921639	13467.238	11984	7340	25621	282812	5226.115	2.000	0.362	1.370
ID256958	256958	171	13514.022	57.468	67.430	0	258	258	2	1	-10921639	27269.762	25210	15015	46971	572665	9065.991	2.000	0.214	1.061
ID256957	256957	172	11423.004	26.858	66.002	0	258	258	2	1	-10921639	18763.000	18304	10911	27883	394023	5006.140	4.800	0.366	2.009
ID256956	256956	167	10802.434	50.912	62.616	0	258	258	2	1	-10921639	26909.000	26413	17756	43118	565089	7243.576	2.000	0.158	1.011
ID256963	256963	170	12360.226	57.666	60.944	0	259	259	2	1	-10921639	29746.952	29207	15639	51174	624686	8556.595	2.000	0.154	0.929
ID256962	256962	169	8383.206	24.864	29.263	0	259	259	2	1	-10921639	15508.381	14908	8847	25332	325676	4418.397	4.800	0.290	1.577
ID256966	256966	171	13562.704	57.578	67.242	0	259	259	2	1	-10921639	26440.095	24174	11718	43111	555242	9057.672	2.000	0.244	1.146
ID256965	256965	172	7964.217	26.907	66.072	0	259	259	2	1	-10921639	14704.524	14322	6669	20352	308795	3730.481	4.800	0.350	2.042
ID256964	256964	167	9539.950	50.965	62.506	0	259	259	2	1	-10921639	24873.095	23093	14504	40179	522335	7177.478	2.000	0.144	0.875
ID256959	256959	170	18047.629	58.038	60.762	0	260	260	2	1	-10921639	37460.476	34073	21114	65535	786670	10468.462	2.000	0.201	1.198
ID256961	256961	171	16710.168	57.299	67.278	0	260	260	2	1	-10921639	29793.905	27113	14093	53329	625672	11222.101	2.000	0.230	0.992
ID256960	256960	172	9539.035	26.991	65.218	0	260	260	2	1	-10921639	16575.190	17246	8984	27075	348079	4644.513	4.800	0.330	1.771
ID256967	256967	169	7575.003	25.354	29.461	0	261	261	2	1	-10921639	15695.952	13842	8718	26581	329615	5845.626	2.000	0.172	0.789
ID256969	256969	171	19287.721	57.348	67.148	0	261	261	2	1	-10921639	32303.048	28872	15380	61712	678364	12931.244	2.000	0.256	1.020
ID256968	256968	170	17931.369	58.406	60.607	0	261	261	2	1	-10921639	38540.143	36563	24372	62375	809343	10589.243	2.000	0.213	1.279
ID256971	256971	170	21796.279	58.288	60.371	0	262	262	2	1	-10921639	37405.571	32984	22400	65535	785517	13621.042	2.000	0.245	1.080
ID256970	256970	169	8954.936	25.541	29.472	0	262	262	2	1	-10921639	16626.524	16720	6875	31598	349157	7150.913	2.000	0.215	0.823
ID256972	256972	171	18560.869	57.411	67.111	0	262	262	2	1	-10921639	32223.714	28994	15213	53207	676698	11665.564	2.000	0.273	1.183
ID256987	256987	170	20318.654	58.678	60.464	0	263	263	2	1	-10921639	38808.429	37697	21570	65535	814977	13906.017	2.000	0.213	0.982
ID256986	256986	173	9494.887	46.557	45.221	0	263	263	2	1	-10921639	29063.810	27745	21852	40552	610340	5703.533	2.000	0.143	1.275
ID256985	256985	174	7156.618	32.419	33.889	0	263	263	2	1	-10921639	23109.476	23459	15433	29870	485299	3800.151	4.800	0.174	1.801
ID256984	256984	169	14512.198	25.782	28.755	0	263	263	2	1	-10921639	26644.952	26451	14520	48311	559544	8341.683	2.000	0.258	1.309
ID256988	256988	171	17346.488	57.669	66.723	0	263	263	2	1	-10921639	34611.571	34834	17801	52849	726843	11430.989	2.000	0.244	1.188
ID256978	256978	171	15801.652	57.675	66.558	0	264	264	2	1	-10921639	34128.667	31720	16903	53299	716702	11930.077	2.000	0.222	1.038
ID256977	256977	170	19417.143	58.685	60.393	0	264	264	2	1	-10921639	43131.571	42898	24471	65535	905763	12457.456	2.000	0.192	1.116
ID256976	256976	173	16626.314	46.163	45.287	0	264	264	2	1	-10921639	36162.048	33433	24350	60867	759403	9885.728	2.000	0.182	1.125
ID256975	256975	174	7993.217	33.714	34.167	0	264	264	2	1	-10921639	24221.619	24707	11756	35710	508654	5533.118	4.800	0.158	1.193
ID256974	256974	169	14355.553	26.075	29.744	0	264	264	2	1	-10921639	27263.238	24091	17497	51730	572528	8275.972	2.000	0.230	1.232
ID256973	256973	None	7177.562	27.528	22.114	0	264	264	2	1	-10921639	21143.667	21730	11832	28720	444017	4733.738	4.800	0.183	1.384
ID256979	256979	169	15319.877	25.767	30.038	0	265	265	2	1	-10921639	29036.143	27273	16842	54235	609759	9212.992	2.000	0.199	1.048
ID256983	256983	171	13907.287	57.817	66.480	0	265	265	2	1	-10921639	35637.333	37895	17984	52453	748384	9665.871	4.800	0.213	1.293
ID256982	256982	None	7405.197	61.652	61.123	0	265	265	2	1	-10921639	28403.857	27624	16043	43195	596481	8820.036	2.000	0.067	0.404
ID256981	256981	170	17204.082	58.495	59.949	0	265	265	2	1	-10921639	40860.381	35451	22263	65535	858068	12352.508	2.000	0.146	0.845
ID256980	256980	173	15985.535	46.267	45.775	0	265	265	2	1	-10921639	36435.333	33487	21715	59580	765142	9273.427	2.000	0.185	1.225
ID256993	256993	171	17488.846	57.675	66.388	0	266	266	2	1	-10921639	37621.381	37659	18593	57966	790049	11885.266	2.000	0.223	1.156
ID256992	256992	170	17362.963	58.853	59.959	0	266	266	2	1	-10921639	43875.524	41192	31629	65535	921386	10102.528	2.000	0.157	1.180
ID256991	256991	175	8728.669	58.070	56.125	0	266	266	2	1	-10921639	33727.619	33152	22568	48235	708280	6942.359	6.373	0.083	0.743
ID256990	256990	173	16302.441	46.522	45.734	0	266	266	2	1	-10921639	39217.429	36791	27159	57220	823566	9447.917	2.000	0.194	1.351
ID256989	256989	169	14200.372	26.016	30.329	0	266	266	2	1	-10921639	27931.429	25804	16560	49202	586560	9170.720	2.000	0.203	1.027
ID256995	256995	None	7838.978	33.765	33.715	0	267	267	2	1	-10921639	27854.381	27837	17070	35824	584942	4982.162	4.800	0.130	1.282
ID256994	256994	169	13460.939	26.307	30.265	0	267	267	2	1	-10921639	27038.905	25263	18746	44900	567817	8178.326	2.000	0.214	1.164
ID256999	256999	176	7079.486	29.335	62.875	0	267	267	2	1	-10921639	7660.048	6578	1446	21525	160861	4815.795	2.000	0.395	0.901
ID256998	256998	170	13783.823	58.868	59.709	0	267	267	2	1	-10921639	39696.524	37134	28652	63288	833627	9535.212	2.000	0.121	0.899
ID256997	256997	175	11522.956	58.082	56.227	0	267	267	2	1	-10921639	38247.143	35603	25438	53847	803190	7241.276	2.000	0.118	1.112
ID256996	256996	173	14111.166	46.504	45.802	0	267	267	2	1	-10921639	37254.429	34789	24502	54608	782343	7905.655	2.000	0.184	1.464
ID257000	257000	171	15961.077	57.718	66.595	0	267	267	2	1	-10921639	31175.143	28362	13393	51951	654678	12057.565	2.000	0.218	0.924
ID257003	257003	175	11376.321	57.909	56.486	0	268	268	2	1	-10921639	39693.524	38679	27121	53535	833564	7424.973	6.328	0.126	1.194
ID257002	257002	173	13538.665	46.499	45.845	0	268	268	2	1	-10921639	40548.524	40804	29101	53892	851519	7030.748	4.800	0.157	1.568
ID257001	257001	169	19456.867	26.330	30.457	0	268	268	2	1	-10921639	32774.762	29687	19378	58674	688270	12560.670	2.000	0.272	1.116
ID257006	257006	171	14030.696	57.678	66.114	0	268	268	2	1	-10921639	33616.333	33570	17246	48060	705943	10092.951	2.000	0.198	1.102
ID257005	257005	176	9915.198	30.661	61.806	0	268	268	2	1	-10921639	14768.190	14322	5893	30578	310132	6622.640	2.000	0.287	0.995
ID257004	257004	170	14868.761	58.828	59.605	0	268	268	2	1	-10921639	40169.619	37476	24060	64948	843562	10268.072	2.000	0.139	0.958
ID257011	257011	176	13816.181	30.727	61.293	0	269	269	2	1	-10921639	23149.143	23855	11208	35116	486132	7319.261	4.800	0.335	1.589
ID257010	257010	170	8220.358	59.229	59.486	0	269	269	2	1	-10921639	40650.000	41550	29558	51631	853650	6172.568	7.600	0.093	1.117
ID257009	257009	175	14023.437	57.323	56.450	0	269	269	2	1	-10921639	40841.571	41550	24883	60996	857673	10023.325	2.000	0.145	1.032
ID257008	257008	173	17213.777	46.754	45.899	0	269	269	2	1	-10921639	43682.571	41146	29725	65535	917334	8883.633	4.800	0.182	1.512
ID257013	257013	177	8559.681	53.744	67.814	0	269	269	2	1	-10921639	21135.619	23596	8527	37027	443848	7752.617	2.000	0.136	0.652
ID257012	257012	178	9890.721	57.277	64.033	0	269	269	2	1	-10921639	36137.714	36342	25210	48372	758892	6688.220	2.000	0.125	1.203
ID257007	257007	169	20943.666	26.560	30.469	0	269	269	2	1	-10921639	35027.095	32771	19385	65535	735569	15073.788	2.000	0.240	0.898
ID257015	257015	173	15537.831	47.111	45.475	0	270	270	2	1	-10921639	42519.810	41733	28248	59854	892916	9621.015	4.800	0.181	1.357
ID257014	257014	169	23840.742	26.505	30.569	0	270	270	2	1	-10921639	39621.905	37431	20390	65535	832060	14942.874	2.000	0.283	1.171
ID257019	257019	178	12312.124	56.995	64.106	0	270	270	2	1	-10921639	37448.476	38017	26520	52408	786418	7506.959	2.000	0.143	1.246
ID257018	257018	176	24051.568	31.455	60.588	0	270	270	2	1	-10921639	31415.143	30410	7233	65535	659718	17185.879	2.000	0.370	0.988
ID257017	257017	175	12118.866	57.529	56.451	0	270	270	2	1	-10921639	41128.238	41596	26443	57167	863693	8077.986	4.800	0.135	1.209
ID257016	257016	179	7592.480	48.697	49.808	0	270	270	2	1	-10921639	34717.762	33974	23086	45479	729073	7025.314	2.000	0.077	0.710
ID257020	257020	177	7189.290	54.064	67.357	0	270	270	2	1	-10921639	24621.429	25537	11436	33745	517050	6706.171	2.000	0.130	0.844
ID257041	257041	177	10401.371	53.965	67.562	0	271	271	2	1	-10921639	22242.238	22157	7743	41504	467087	9991.900	2.000	0.155	0.596
ID257040	257040	180	7883.641	56.872	66.616	0	271	271	2	1	-10921639	27254.286	29527	13705	40096	572340	7700.601	6.357	0.106	0.678
ID257031	257031	169	24374.621	26.573	30.768	0	271	271	2	1	-10921639	41955.429	38169	21791	65535	881064	14701.790	2.000	0.268	1.208
ID257035	257035	175	11171.785	57.366	56.082	0	271	271	2	1	-10921639	39740.857	39045	29154	57212	834558	7390.393	2.000	0.114	1.103
ID257034	257034	179	9664.438	49.167	49.678	0	271	271	2	1	-10921639	35496.571	36014	24342	49324	745428	7201.783	2.000	0.101	0.907
ID257033	257033	173	12413.552	46.971	44.988	0	271	271	2	1	-10921639	38470.190	37903	28652	55217	807874	6676.263	4.800	0.150	1.506
ID257032	257032	181	9271.768	27.298	43.826	0	271	271	2	1	-10921639	26690.381	26588	17002	41420	560498	6231.331	2.000	0.138	1.037
ID257039	257039	178	7033.539	56.339	63.122	0	271	271	2	1	-10921639	33207.762	32794	25050	43408	697363	5694.162	2.000	0.070	0.760
ID257038	257038	176	29724.295	31.837	60.847	0	271	271	2	1	-10921639	35050.048	31926	13195	65535	736051	16966.143	2.000	0.426	1.233
ID257037	257037	None	8432.490	58.281	58.773	0	271	271	2	1	-10921639	39480.952	40659	30662	51387	829100	6387.959	6.367	0.086	0.983
ID257036	257036	None	9176.996	23.201	58.889	0	271	271	2	1	-10921639	19085.238	18883	7964	25339	400790	4511.705	4.800	0.285	1.874
ID257027	257027	None	7162.020	19.767	59.876	0	272	272	2	1	-10921639	19875.667	20641	12418	25393	417389	3485.612	4.800	0.208	1.963
ID257026	257026	175	14144.761	57.340	55.881	0	272	272	2	1	-10921639	40714.905	38443	26482	62831	855013	9139.174	2.000	0.129	1.021
ID257025	257025	179	7295.440	49.232	49.984	0	272	272	2	1	-10921639	34798.714	35900	23847	47261	730773	6546.734	2.000	0.076	0.749
ID257024	257024	173	10556.578	47.082	45.378	0	272	272	2	1	-10921639	38609.381	38756	27654	49080	810797	6700.357	2.000	0.131	1.338
ID257030	257030	180	8619.542	56.714	66.621	0	272	272	2	1	-10921639	29247.524	32915	13126	43385	614198	8233.498	6.319	0.113	0.722
ID257029	257029	177	12806.881	54.075	67.064	0	272	272	2	1	-10921639	27850.619	27449	12852	49728	584863	9455.460	2.000	0.182	0.907
ID257028	257028	176	32228.041	32.078	60.980	0	272	272	2	1	-10921639	38307.905	32421	12768	65535	804466	18611.855	2.000	0.414	1.205
ID257023	257023	181	12225.427	27.467	44.035	0	272	272	2	1	-10921639	28113.905	26421	15913	51410	590392	9420.279	2.000	0.153	0.790
ID257022	257022	169	26938.215	26.843	30.826	0	272	272	2	1	-10921639	45721.048	38184	24532	65535	960142	15391.081	2.000	0.282	1.306
ID257021	257021	182	11290.127	24.962	25.937	0	272	272	2	1	-10921639	27693.619	25553	17436	54296	581566	8719.671	2.000	0.103	0.594
ID257043	257043	169	26991.719	27.195	30.980	0	273	273	2	1	-10921639	47081.857	46019	25065	65535	988719	14746.903	2.000	0.280	1.397
ID257042	257042	182	13881.839	25.115	26.052	0	273	273	2	1	-10921639	30108.714	27570	18243	57227	632283	10506.616	2.000	0.146	0.731
ID257047	257047	175	9830.435	57.139	55.181	0	273	273	2	1	-10921639	38936.190	39418	26413	48448	817660	6195.604	2.000	0.117	1.313
ID257046	257046	173	12218.042	46.340	45.317	0	273	273	2	1	-10921639	40848.286	41032	29253	53694	857814	7355.420	4.800	0.146	1.413
ID257045	257045	181	18379.100	27.505	43.967	0	273	273	2	1	-10921639	36860.381	32870	25834	64903	774068	10870.481	2.000	0.224	1.243
ID257044	257044	183	8370.323	38.702	31.743	0	273	273	2	1	-10921639	17232.381	15441	8352	30646	361880	6036.666	2.000	0.181	0.874
ID257050	257050	180	7488.722	56.959	66.882	0	273	273	2	1	-10921639	28336.476	30037	16751	39585	595066	6873.267	6.323	0.093	0.704
ID257049	257049	177	11941.041	53.715	66.752	0	273	273	2	1	-10921639	29622.190	30403	14969	48433	622066	8824.861	2.000	0.161	0.932
ID257048	257048	176	29404.520	32.321	60.822	0	273	273	2	1	-10921639	38878.143	36875	9730	65535	816441	18629.135	2.000	0.381	1.151
ID257059	257059	177	12908.185	53.555	66.965	0	274	274	2	1	-10921639	31960.857	30197	20527	51113	671178	8207.441	2.000	0.182	1.202
ID257058	257058	None	11426.333	14.093	62.182	0	274	274	2	1	-10921639	24371.619	24685	11208	34202	511804	6514.064	4.800	0.247	1.484
ID257057	257057	176	28371.596	32.575	60.833	0	274	274	2	1	-10921639	39355.286	36608	18677	65535	826461	17203.624	2.000	0.361	1.214
ID257056	257056	175	8597.741	57.073	54.882	0	274	274	2	1	-10921639	36456.810	35748	28766	47070	765593	4647.104	2.000	0.102	1.450
ID257060	257060	None	7321.438	38.572	73.823	0	274	274	2	1	-10921639	14469.714	15190	6281	22408	303864	4920.368	7.600	0.264	1.229
ID257051	257051	182	21253.602	25.132	26.073	0	274	274	2	1	-10921639	36784.238	34568	19819	65535	772469	13327.458	2.000	0.238	1.060
ID257055	257055	173	10477.779	46.634	45.267	0	274	274	2	1	-10921639	39715.190	39654	29101	49788	834019	5613.394	4.800	0.140	1.734
ID257054	257054	181	21695.750	27.700	44.138	0	274	274	2	1	-10921639	38267.619	34827	21647	65535	803620	13185.605	2.000	0.233	1.098
ID257053	257053	183	8315.719	38.403	32.214	0	274	274	2	1	-10921639	19567.095	18281	12144	32976	410909	6028.791	2.000	0.148	0.837
ID257052	257052	169	24943.688	27.242	31.136	0	274	274	2	1	-10921639	46401.381	40690	26657	65535	974429	14144.253	2.000	0.242	1.279
ID257091	257091	None	8145.479	12.454	63.574	0	275	275	2	1	-10921639	21839.762	23063	7812	31446	458635	7254.391	4.800	0.207	1.032
ID257090	257090	176	25565.551	32.884	60.496	0	275	275	2	1	-10921639	42057.524	38999	28027	65535	883208	13254.455	2.000	0.313	1.513
ID257089	257089	185	9815.217	61.146	55.102	0	275	275	2	1	-10921639	32357.476	34415	19918	47991	679507	7406.230	2.000	0.105	0.829
ID257088	257088	175	9024.287	56.964	55.031	0	275	275	2	1	-10921639	38333.476	38283	30685	51578	805003	5547.929	2.000	0.092	1.169
ID257095	257095	206	7472.131	27.741	80.548	0	275	275	2	1	-10921639	12723.952	13682	3944	19515	267203	4422.768	4.800	0.345	1.476
ID257094	257094	None	7287.318	38.374	77.085	0	275	275	2	1	-10921639	17282.905	17908	8855	24844	362941	4916.594	4.800	0.212	1.231
ID257093	257093	None	8524.734	42.041	74.628	0	275	275	2	1	-10921639	21985.857	22400	9342	28103	461703	5224.064	4.800	0.206	1.437
ID257092	257092	177	14551.817	53.431	66.954	0	275	275	2	1	-10921639	33782.476	30997	17695	50573	709432	10026.697	2.000	0.199	1.117
ID257083	257083	182	18947.504	25.060	26.542	0	275	275	2	1	-10921639	38808.524	36205	23314	65535	814979	11785.115	2.000	0.203	1.113
ID257087	257087	173	9486.677	48.195	45.071	0	275	275	2	1	-10921639	40375.190	40591	29923	49240	847879	6148.216	6.250	0.118	1.387
ID257086	257086	181	23932.713	28.065	44.707	0	275	275	2	1	-10921639	42796.095	37857	21053	65535	898718	14028.135	2.000	0.255	1.238
ID257085	257085	183	10054.022	38.276	32.662	0	275	275	2	1	-10921639	23089.905	20108	15913	41481	484888	6740.218	2.000	0.146	0.874
ID257084	257084	169	20600.139	27.492	31.638	0	275	275	2	1	-10921639	44294.381	45783	24258	65535	930182	13708.986	2.000	0.211	1.124
ID257063	257063	183	10130.740	38.066	33.357	0	276	276	2	1	-10921639	26872.333	25857	14482	44268	564319	7062.606	2.000	0.142	0.949
ID257062	257062	169	20802.783	27.494	32.223	0	276	276	2	1	-10921639	41151.190	35915	22180	65535	864175	14642.429	2.000	0.187	0.885
ID257061	257061	182	24473.893	25.175	27.267	0	276	276	2	1	-10921639	43171.476	40187	21921	65535	906601	14602.823	2.000	0.276	1.279
ID257067	257067	None	7029.771	46.922	53.100	0	276	276	2	1	-10921639	31729.048	31362	23839	40735	666310	4952.811	2.000	0.073	0.867
ID257066	257066	184	7919.708	38.023	50.900	0	276	276	2	1	-10921639	34430.667	33715	27844	51738	723044	5652.132	2.000	0.079	0.887
ID257065	257065	173	14949.193	48.078	44.637	0	276	276	2	1	-10921639	44829.810	42814	35040	56892	941426	8047.993	4.800	0.173	1.642
ID257064	257064	181	23493.625	28.296	44.994	0	276	276	2	1	-10921639	44052.905	40492	25918	65535	925111	13916.540	2.000	0.240	1.226
ID257071	257071	177	18793.338	53.337	67.061	0	276	276	2	1	-10921639	37125.333	34652	22834	58255	779632	11373.094	2.000	0.226	1.202
ID257070	257070	176	25109.982	34.065	60.529	0	276	276	2	1	-10921639	43287.000	45281	16339	65535	909027	16175.903	2.000	0.287	1.192
ID257069	257069	185	9774.556	61.648	55.349	0	276	276	2	1	-10921639	28144.000	27319	16522	47413	591024	8957.373	2.000	0.133	0.736
ID257068	257068	175	8910.379	56.789	55.068	0	276	276	2	1	-10921639	39251.190	37210	31842	49035	824275	5543.930	2.000	0.084	1.093
ID257073	257073	206	8598.779	28.870	82.189	0	276	276	2	1	-10921639	18238.762	18060	13088	29146	383014	4116.404	4.800	0.251	1.780
ID257072	257072	None	7524.872	41.931	77.325	0	276	276	2	1	-10921639	23948.524	24083	17185	29885	502919	3109.468	4.800	0.176	2.301
ID257075	257075	169	19456.725	27.304	33.131	0	277	277	2	1	-10921639	44510.905	43636	29992	65535	934729	11503.405	2.000	0.174	1.149
ID257074	257074	182	21983.125	25.365	28.577	0	277	277	2	1	-10921639	43003.143	38778	21327	65535	903066	14383.252	2.000	0.226	1.103
ID257079	257079	185	12664.165	61.107	55.177	0	277	277	2	1	-10921639	33350.952	33692	21015	53024	700370	8417.926	2.000	0.147	1.018
ID257078	257078	184	9272.308	38.619	50.325	0	277	277	2	1	-10921639	42333.048	42190	31834	54966	888994	6176.652	2.000	0.110	1.360
ID257077	257077	181	21224.295	28.701	45.602	0	277	277	2	1	-10921639	48770.286	44976	31202	65535	1024176	12235.943	3.200	0.220	1.436
ID257076	257076	173	15834.814	48.616	44.558	0	277	277	2	1	-10921639	44747.810	44032	30190	65535	939704	9983.255	4.800	0.163	1.256
ID257082	257082	186	9275.171	26.699	84.722	0	277	277	2	1	-10921639	19170.476	18251	8573	27410	402580	5687.475	7.600	0.250	1.348
ID257081	257081	177	15799.691	53.059	66.512	0	277	277	2	1	-10921639	36723.238	32847	25256	58750	771188	10040.482	2.000	0.182	1.128
ID257080	257080	176	23180.275	34.447	61.009	0	277	277	2	1	-10921639	46614.238	43111	26261	65535	978899	13817.099	2.000	0.250	1.348
ID257107	257107	186	7266.728	26.732	86.074	0	278	278	2	1	-10921639	23084.762	23542	14664	29261	484780	3760.098	4.800	0.177	1.843
ID257106	257106	None	8531.866	36.810	79.714	0	278	278	2	1	-10921639	20310.810	21548	10560	30570	426527	5848.096	4.800	0.206	1.186
ID257105	257105	177	15143.670	52.976	66.336	0	278	278	2	1	-10921639	39776.571	37926	28933	63045	835308	9209.712	2.000	0.152	1.139
ID257104	257104	None	7487.000	11.870	62.139	0	278	278	2	1	-10921639	30990.190	31370	25614	36799	650794	3080.606	4.800	0.128	2.277
ID257099	257099	181	20020.670	28.773	45.450	0	278	278	2	1	-10921639	52543.381	50786	35032	65535	1103411	11380.173	2.000	0.191	1.479
ID257098	257098	187	9857.884	34.707	34.956	0	278	278	2	1	-10921639	31153.667	30890	18159	45273	654227	6835.512	2.000	0.128	1.035
ID257097	257097	169	19372.574	27.169	33.320	0	278	278	2	1	-10921639	50351.524	47710	34499	65535	1057382	11544.942	2.000	0.172	1.278
ID257096	257096	182	19412.021	26.000	30.000	0	278	278	2	1	-10921639	49185.095	49202	32238	65535	1032887	11675.551	2.000	0.191	1.350
ID257103	257103	176	21680.627	34.842	61.354	0	278	278	2	1	-10921639	49545.143	47953	34179	65535	1040448	11032.443	2.000	0.216	1.596
ID257102	257102	185	14613.406	60.630	54.936	0	278	278	2	1	-10921639	37375.476	37743	21608	59397	784885	10746.224	2.000	0.163	0.975
ID257101	257101	184	8358.923	38.293	51.129	0	278	278	2	1	-10921639	40006.333	39129	31819	51890	840133	6437.342	2.000	0.079	0.914
ID257100	257100	173	16111.173	48.510	44.623	0	278	278	2	1	-10921639	45752.857	45844	28111	62694	960810	10241.291	4.800	0.163	1.255
ID257123	257123	173	19204.176	48.152	44.417	0	279	279	2	1	-10921639	44177.143	42266	24966	65535	927720	13177.149	2.000	0.191	1.073
ID257122	257122	187	11372.252	34.546	35.923	0	279	279	2	1	-10921639	30586.667	28956	18007	45959	642320	8739.871	2.000	0.146	0.891
ID257121	257121	169	20652.811	26.831	33.740	0	279	279	2	1	-10921639	50886.476	52354	30974	65535	1068616	12024.165	2.000	0.190	1.354
ID257120	257120	182	19381.121	24.766	30.475	0	279	279	2	1	-10921639	46979.857	44969	27471	65535	986577	11973.469	2.000	0.194	1.276
ID257127	257127	176	24163.275	34.883	60.809	0	279	279	2	1	-10921639	48473.143	48426	31796	65535	1017936	13201.109	2.000	0.241	1.427
ID257126	257126	185	18540.447	60.792	55.462	0	279	279	2	1	-10921639	40684.143	40690	21852	65535	854367	12634.051	2.000	0.201	1.076
ID257125	257125	188	7227.006	10.777	48.299	0	279	279	2	1	-10921639	15519.667	15700	7850	21098	325913	3598.664	4.800	0.260	1.781
ID257124	257124	181	19578.488	28.689	45.754	0	279	279	2	1	-10921639	52405.333	49278	36890	65535	1100512	10302.602	2.000	0.186	1.597
ID257130	257130	189	11440.771	19.770	85.257	0	279	279	2	1	-10921639	22982.524	23063	14284	30053	482633	4840.827	4.800	0.305	2.219
ID257129	257129	177	14979.869	52.920	66.660	0	279	279	2	1	-10921639	37653.571	34705	25431	62672	790725	9252.022	2.000	0.163	1.143
ID257128	257128	190	9679.948	55.839	61.264	0	279	279	2	1	-10921639	35509.952	34149	25461	50519	745709	6890.297	2.000	0.091	0.860
ID257111	257111	173	20469.541	48.244	44.635	0	280	280	2	1	-10921639	48570.857	42509	37004	65535	1019988	10113.695	4.800	0.219	1.727
ID257110	257110	187	8900.302	33.723	35.799	0	280	280	2	1	-10921639	32222.238	32382	20246	45327	676667	6885.065	2.000	0.141	1.153
ID257109	257109	169	18910.342	26.130	34.266	0	280	280	2	1	-10921639	55659.048	57524	37682	65535	1168840	9219.151	4.800	0.188	1.908
ID257108	257108	182	18571.619	24.928	32.030	0	280	280	2	1	-10921639	52849.857	53931	32177	65535	1109847	11288.488	4.800	0.183	1.446
ID257115	257115	185	19960.541	61.271	55.462	0	280	280	2	1	-10921639	42629.762	38748	25515	65535	895225	12359.070	2.000	0.204	1.168
ID257114	257114	184	8189.232	37.214	50.566	0	280	280	2	1	-10921639	40481.714	40514	33487	51905	850116	4900.908	2.000	0.090	1.370
ID257113	257113	188	7622.151	11.134	47.782	0	280	280	2	1	-10921639	15042.190	15197	8565	21578	315886	3593.896	4.800	0.285	1.857
ID257112	257112	181	21054.846	28.112	46.064	0	280	280	2	1	-10921639	52884.286	53679	29801	65535	1110570	11179.536	4.800	0.200	1.574
ID257119	257119	189	7938.725	18.202	85.247	0	280	280	2	1	-10921639	16360.857	17040	9030	23771	343578	4081.033	4.800	0.279	1.751
ID257118	257118	177	18040.488	53.086	66.872	0	280	280	2	1	-10921639	41278.714	36776	27593	65535	866853	10823.700	2.000	0.177	1.148
ID257117	257117	190	13730.774	55.243	60.953	0	280	280	2	1	-10921639	40539.810	38230	29207	61529	851336	8530.992	2.000	0.125	1.054
ID257116	257116	176	23094.721	34.898	59.867	0	280	280	2	1	-10921639	48283.048	40933	33045	65535	1013944	12770.848	2.000	0.218	1.353
ID257139	257139	190	12847.950	54.925	60.211	0	281	281	2	1	-10921639	38780.714	36053	29078	57502	814395	7439.603	2.000	0.131	1.206
ID257138	257138	176	21950.445	34.714	59.227	0	281	281	2	1	-10921639	51633.810	47078	39799	65535	1084310	10394.863	2.000	0.215	1.755
ID257137	257137	185	23732.658	61.015	55.418	0	281	281	2	1	-10921639	47514.143	46385	26558	65535	997797	13544.919	2.000	0.253	1.417
ID257136	257136	184	12473.809	37.027	51.468	0	281	281	2	1	-10921639	43500.952	42875	35679	58476	913520	6660.894	2.000	0.128	1.478
ID257141	257141	177	21029.754	53.517	67.240	0	281	281	2	1	-10921639	44427.810	39783	28735	65535	932984	12621.357	2.000	0.231	1.323
ID257140	257140	192	7896.084	6.327	60.955	0	281	281	2	1	-10921639	19849.238	20527	12974	27928	416834	5173.023	4.800	0.220	1.382
ID257131	257131	182	18929.025	24.935	33.043	0	281	281	2	1	-10921639	55630.095	59595	37621	65535	1168232	10058.266	4.800	0.188	1.750
ID257135	257135	181	18135.492	27.592	46.346	0	281	281	2	1	-10921639	52480.333	48951	39182	65535	1102087	9472.571	2.000	0.160	1.524
ID257134	257134	173	21452.025	48.071	44.261	0	281	281	2	1	-10921639	51574.619	51136	33837	65535	1083067	10750.891	4.800	0.227	1.773
ID257133	257133	None	8422.197	25.810	43.002	0	281	281	2	1	-10921639	41858.190	41657	29101	65535	879022	8306.959	4.800	0.100	0.913
ID257132	257132	169	18343.904	25.771	35.241	0	281	281	2	1	-10921639	57879.000	61301	42030	65535	1215459	8597.438	4.800	0.182	2.078
ID257155	257155	185	23528.691	60.719	55.718	0	282	282	2	1	-10921639	50510.190	48936	23565	65535	1060714	14734.810	3.200	0.247	1.356
ID257154	257154	184	9901.765	37.267	51.384	0	282	282	2	1	-10921639	44167.048	42821	35184	57182	927508	5762.798	2.000	0.101	1.402
ID257153	257153	181	18414.494	26.889	46.504	0	282	282	2	1	-10921639	51692.810	53329	30190	65535	1085549	10829.248	4.800	0.189	1.516
ID257152	257152	173	20820.713	47.937	44.413	0	282	282	2	1	-10921639	50344.286	51524	30037	65535	1057230	11919.395	2.000	0.211	1.471
ID257159	257159	177	20273.643	53.494	66.814	0	282	282	2	1	-10921639	41577.048	39875	23824	65535	873118	12395.179	2.000	0.218	1.202
ID257158	257158	192	8721.699	6.132	61.201	0	282	282	2	1	-10921639	22263.143	23238	12395	28941	467526	4730.762	4.800	0.223	1.713
ID257157	257157	190	10968.469	54.788	60.228	0	282	282	2	1	-10921639	36656.190	35322	26687	49956	769780	6006.845	2.000	0.131	1.414
ID257156	257156	176	18880.154	34.366	58.639	0	282	282	2	1	-10921639	45343.286	44832	28766	65535	952209	11412.367	2.000	0.193	1.287
ID257151	257151	169	19186.803	24.746	35.240	0	282	282	2	1	-10921639	59576.810	65458	42014	65535	1251113	7713.846	4.800	0.209	2.667
ID257168	257168	177	18118.053	53.192	66.693	0	283	283	2	1	-10921639	39579.238	36570	25987	64408	831164	10717.610	2.000	0.204	1.252
ID257163	257163	184	13439.583	36.903	51.078	0	283	283	2	1	-10921639	44682.524	44656	29824	58781	938333	7990.878	2.000	0.132	1.301
ID257162	257162	181	16343.481	26.926	46.728	0	283	283	2	1	-10921639	50433.095	50588	33791	65535	1059095	9694.648	2.000	0.150	1.359
ID257161	257161	173	20390.088	47.917	44.396	0	283	283	2	1	-10921639	49296.476	48197	31263	65535	1035226	11745.162	4.800	0.212	1.466
ID257160	257160	169	20449.852	24.696	36.317	0	283	283	2	1	-10921639	58072.190	64073	39646	65535	1219516	8676.994	4.800	0.216	2.378
ID257167	257167	194	9841.031	8.341	61.249	0	283	283	2	1	-10921639	22803.952	22309	13606	31035	478883	4793.348	4.800	0.236	1.819
ID257166	257166	190	10795.022	54.878	60.065	0	283	283	2	1	-10921639	35141.667	33913	27015	52910	737975	6457.785	2.000	0.115	1.124
ID257165	257165	176	16931.873	34.433	57.908	0	283	283	2	1	-10921639	43085.905	43804	26223	65535	904804	10772.687	2.000	0.157	1.086
ID257164	257164	185	22588.633	60.565	55.852	0	283	283	2	1	-10921639	52015.143	54227	28172	65535	1092318	13265.013	4.800	0.238	1.505
ID257171	257171	181	16921.275	27.098	47.131	0	284	284	2	1	-10921639	52773.619	51288	34301	65535	1108246	9118.823	2.000	0.150	1.512
ID257170	257170	173	19044.471	48.062	43.997	0	284	284	2	1	-10921639	48334.571	43583	37469	65535	1015026	8658.987	4.800	0.191	1.788
ID257169	257169	169	19640.742	24.770	37.311	0	284	284	2	1	-10921639	55765.762	57585	37979	65535	1171081	9415.951	4.800	0.195	1.933
ID257175	257175	190	7641.620	54.928	60.132	0	284	284	2	1	-10921639	33963.667	32649	26611	49210	713237	5223.909	2.000	0.077	0.927
ID257174	257174	176	18262.904	34.109	56.999	0	284	284	2	1	-10921639	44555.762	41573	25438	65535	935671	10857.361	2.000	0.166	1.166
ID257173	257173	185	21813.881	60.674	56.169	0	284	284	2	1	-10921639	53911.476	59428	34872	65535	1132141	12145.940	4.800	0.227	1.643
ID257172	257172	184	15671.965	36.983	50.866	0	284	284	2	1	-10921639	51728.952	50991	42281	65535	1086308	7554.507	2.000	0.141	1.688
ID257178	257178	177	17020.807	52.948	66.798	0	284	284	2	1	-10921639	38779.048	36334	26116	65535	814360	9690.692	2.000	0.182	1.231
ID257177	257177	193	8988.186	3.957	62.763	0	284	284	2	1	-10921639	21216.810	20771	11268	28514	445553	5312.867	4.800	0.241	1.550
ID257176	257176	194	11298.692	8.807	61.404	0	284	284	2	1	-10921639	24854.333	24761	14992	35626	521941	6226.957	4.800	0.244	1.565
ID257143	257143	173	18157.701	48.262	44.278	0	285	285	2	1	-10921639	44452.762	44687	29481	64446	933508	9668.648	4.800	0.204	1.560
ID257142	257142	169	18732.250	25.078	38.439	0	285	285	2	1	-10921639	55436.905	60578	35603	65535	1164175	11367.883	4.800	0.190	1.558
ID257147	257147	176	17416.721	34.743	56.873	0	285	285	2	1	-10921639	45165.190	42959	31423	65535	948469	10595.560	2.000	0.153	1.130
ID257146	257146	185	21062.383	60.390	55.986	0	285	285	2	1	-10921639	57336.143	60189	40674	65535	1204059	9046.700	4.800	0.221	2.294
ID257145	257145	184	17821.320	37.256	50.850	0	285	285	2	1	-10921639	52154.476	50634	38908	65535	1095244	9307.034	2.000	0.151	1.474
ID257144	257144	181	17374.348	27.392	46.978	0	285	285	2	1	-10921639	51434.667	52857	32154	65535	1080128	10941.083	2.000	0.159	1.289
ID257150	257150	177	15720.465	52.632	66.759	0	285	285	2	1	-10921639	37778.762	36730	24631	60128	793354	9252.045	2.000	0.185	1.277
ID257149	257149	193	8502.321	4.191	63.019	0	285	285	2	1	-10921639	23309.762	24837	14345	29672	489505	5002.559	4.800	0.214	1.645
ID257148	257148	194	8213.382	9.447	61.596	0	285	285	2	1	-10921639	21872.095	22126	11299	28553	459314	5057.872	4.800	0.209	1.497
ID257191	257191	173	21030.168	48.338	44.325	0	286	286	2	1	-10921639	46038.714	45669	27730	65535	966813	12138.910	2.000	0.218	1.357
ID257190	257190	219	9408.377	27.169	43.110	0	286	286	2	1	-10921639	52415.333	52096	40499	65535	1100722	7561.537	2.000	0.061	0.799
ID257189	257189	None	9534.456	34.176	39.316	0	286	286	2	1	-10921639	35734.905	37103	22484	51098	750433	7060.248	2.000	0.096	0.886
ID257188	257188	169	16220.060	25.612	39.170	0	286	286	2	1	-10921639	56531.095	56306	42654	65535	1187153	7717.787	4.800	0.154	1.959
ID257195	257195	176	8949.856	34.299	56.753	0	286	286	2	1	-10921639	37900.952	38398	24586	50101	795920	7555.018	2.000	0.094	0.861
ID257194	257194	185	21699.607	60.186	56.023	0	286	286	2	1	-10921639	57233.476	63532	38070	65535	1201903	9768.528	4.800	0.236	2.234
ID257193	257193	184	15772.402	37.523	51.503	0	286	286	2	1	-10921639	55070.952	55644	38596	65535	1156490	9638.740	4.800	0.149	1.478
ID257192	257192	181	12625.262	27.628	46.957	0	286	286	2	1	-10921639	48656.143	48806	34659	61324	1021779	7506.839	2.000	0.112	1.305
ID257196	257196	177	13199.994	52.491	66.639	0	286	286	2	1	-10921639	32797.524	31606	19895	57296	688748	10223.716	2.000	0.141	0.791
ID257187	257187	195	8826.613	41.689	83.975	0	287	287	2	1	-10921639	18511.048	17482	8603	27547	388732	4475.368	4.800	0.255	1.678
ID257186	257186	177	15307.663	52.167	66.921	0	287	287	2	1	-10921639	34683.381	32657	25004	65222	728351	10163.862	2.000	0.150	0.892
ID257185	257185	None	8960.682	11.877	61.494	0	287	287	2	1	-10921639	20528.333	20360	11070	29466	431095	5812.884	4.800	0.232	1.329
ID257184	257184	185	21233.566	60.370	56.109	0	287	287	2	1	-10921639	58168.524	65238	39037	65535	1221539	9428.110	4.800	0.233	2.328
ID257179	257179	169	16595.838	25.471	39.178	0	287	287	2	1	-10921639	51559.048	54768	23375	65535	1082740	13918.314	4.800	0.163	1.037
ID257183	257183	184	15964.393	37.755	51.686	0	287	287	2	1	-10921639	55658.667	55392	42136	65535	1168832	8440.444	4.800	0.139	1.614
ID257182	257182	181	13827.873	27.349	46.925	0	287	287	2	1	-10921639	50957.048	51799	30761	65535	1070098	10923.368	2.000	0.108	0.909
ID257181	257181	173	19159.699	48.298	44.101	0	287	287	2	1	-10921639	43148.143	43537	26573	61202	906111	10237.858	4.800	0.217	1.505
ID257180	257180	219	10190.814	27.012	42.867	0	287	287	2	1	-10921639	58570.190	60266	46324	65535	1229974	6583.102	6.270	0.075	1.246
ID257203	257203	None	7557.558	3.284	63.216	0	288	288	2	1	-10921639	17221.238	18106	8939	25872	361646	4699.591	4.800	0.219	1.317
ID257202	257202	185	21289.875	60.711	56.235	0	288	288	2	1	-10921639	53788.143	57182	32664	65535	1129551	12280.698	4.800	0.217	1.560
ID257201	257201	184	15159.899	37.856	51.700	0	288	288	2	1	-10921639	56273.286	56146	43499	65535	1181739	7304.757	4.800	0.134	1.816
ID257200	257200	181	15315.196	28.043	47.018	0	288	288	2	1	-10921639	56212.333	59154	40674	65535	1180459	9509.235	4.800	0.135	1.410
ID257206	257206	195	13422.781	40.931	85.217	0	288	288	2	1	-10921639	22527.238	20276	12502	38428	473072	7009.541	2.000	0.295	1.465
ID257205	257205	196	7943.380	36.785	74.267	0	288	288	2	1	-10921639	12157.952	11345	6571	25636	255317	4633.070	2.000	0.288	1.174
ID257204	257204	177	11766.453	52.168	66.627	0	288	288	2	1	-10921639	33053.048	30921	23969	53344	694114	7756.068	2.000	0.133	0.999
ID257199	257199	173	20192.451	48.298	44.274	0	288	288	2	1	-10921639	43384.190	42426	24822	64088	911068	11947.340	2.000	0.230	1.356
ID257198	257198	169	18163.926	26.079	39.695	0	288	288	2	1	-10921639	56444.143	61606	33433	65535	1185327	10920.320	4.800	0.178	1.562
ID257197	257197	197	8543.615	16.822	28.769	0	288	288	2	1	-10921639	13606.762	14063	5672	29641	285742	5799.620	2.000	0.248	0.932
ID257217	257217	195	13705.011	39.493	85.315	0	289	289	2	1	-10921639	25011.667	24182	14497	43537	525245	8176.148	4.800	0.274	1.316
ID257216	257216	196	7109.070	35.865	73.606	0	289	289	2	1	-10921639	12453.286	11741	5763	22644	261519	4547.726	2.000	0.277	1.187
ID257207	257207	197	9014.138	17.888	29.374	0	289	289	2	1	-10921639	14013.190	13027	6997	27753	294277	5736.509	2.000	0.262	1.015
ID257211	257211	181	13324.515	28.437	46.969	0	289	289	2	1	-10921639	52464.762	53535	30852	65535	1101760	10829.916	7.600	0.110	0.964
ID257210	257210	173	21026.471	48.162	44.615	0	289	289	2	1	-10921639	47472.619	45410	34553	65535	996925	9296.019	4.800	0.240	1.975
ID257209	257209	169	16570.000	26.709	40.012	0	289	289	2	1	-10921639	57252.000	57319	43012	65535	1202292	8224.073	4.800	0.158	1.897
ID257208	257208	198	7999.189	33.496	39.494	0	289	289	2	1	-10921639	40113.476	41733	22819	50162	842383	7584.961	4.800	0.085	0.824
ID257215	257215	199	7369.400	10.262	61.901	0	289	289	2	1	-10921639	17489.524	19004	8893	23961	367280	4906.198	4.800	0.221	1.293
ID257214	257214	200	7327.003	12.609	61.224	0	289	289	2	1	-10921639	17326.048	17801	10659	23877	363847	4481.360	4.800	0.216	1.374
ID257213	257213	185	22667.400	60.813	56.019	0	289	289	2	1	-10921639	52949.905	54745	36212	65535	1111948	12137.634	4.800	0.231	1.637
ID257212	257212	184	17230.373	38.003	51.708	0	289	289	2	1	-10921639	56934.190	57524	43141	65535	1195618	8185.625	4.800	0.157	1.888
ID257235	257235	197	14516.614	18.282	29.634	0	290	290	2	1	-10921639	18051.905	17131	6411	41382	379090	9878.562	2.000	0.353	0.954
ID257239	257239	181	12671.485	27.909	45.998	0	290	290	2	1	-10921639	58763.429	58834	40453	65535	1234032	6780.514	4.800	0.128	1.972
ID257238	257238	173	15688.704	48.418	44.981	0	290	290	2	1	-10921639	43314.905	44733	27129	58240	909613	7823.957	4.800	0.210	1.921
[truncated: 235 more rows]
