# Supplementary material for: Progressive enhancement of kinetic proofreading in T cell antigen discrimination from receptor activation to DAG generation
Source: eLife. 2022 Sep 20;11:e75263. doi: 10.7554/eLife.75263 (PMC9536835; doi:10.7554/eLife.75263)
Supplement: Figure 5—source data 1. — Each data table is the TrackMate ‘spot-statistics’ output of one cell over four cycles of blue-light illumination (frames 0–40, 100–140, 200–240, and 300–340, with 3 s interval between frames). We calculated the lifetime of TrackIDs that existed at the start of each period of blue-light illumination that did not last for the full period and fit the resulting lifetime distributions using custom Python scripts available at https://github.com/dbritain/KP-paper (copy archived at swh:1:rev:167fa456901903740f0f3ee6a3e5324bc45207ea, Britain, 2022). [file elife-75263-fig5-data1.zip › Fig5SourceData/LAT/lat3/cell4.csv]

Label	ID	TRACK_ID	QUALITY	POSITION_X	POSITION_Y	POSITION_Z	POSITION_T	FRAME	RADIUS	VISIBILITY	MANUAL_COLOR	MEAN_INTENSITY	MEDIAN_INTENSITY	MIN_INTENSITY	MAX_INTENSITY	TOTAL_INTENSITY	STANDARD_DEVIATION	ESTIMATED_DIAMETER	CONTRAST	SNR
ID261987	261987	0	17606.070	80.602	18.862	0	0	0	2	1	-10921639	55245.048	65535	28028	65535	1160146	13933.757	2.000	0.159	1.089
ID261986	261986	None	10757.860	51.311	18.429	0	0	0	2	1	-10921639	46074.286	45696	33978	57963	967560	6623.736	4.800	0.112	1.400
ID261985	261985	None	8406.903	81.749	12.991	0	0	0	2	1	-10921639	58738.905	65535	36753	65535	1233517	8944.818	2.000	0.061	0.756
ID261984	261984	1	16857.324	47.492	12.789	0	0	0	2	1	-10921639	55039.714	58458	38015	65535	1155834	10192.284	4.800	0.157	1.469
ID261991	261991	2	13020.738	32.858	25.443	0	0	0	2	1	-10921639	50773.238	51456	36902	64612	1066238	7625.579	4.800	0.119	1.414
ID261990	261990	3	22982.535	26.098	24.601	0	0	0	2	1	-10921639	54842.381	57433	32628	65535	1151690	11160.004	4.800	0.247	1.945
ID261989	261989	4	14228.104	68.286	23.774	0	0	0	2	1	-10921639	58562.190	61287	41184	65535	1229806	7743.232	4.800	0.126	1.694
ID261988	261988	5	8290.661	37.912	20.402	0	0	0	2	1	-10921639	36216.429	35016	26901	50784	760545	6266.988	2.000	0.088	0.933
ID261995	261995	6	16117.453	62.991	31.015	0	0	0	2	1	-10921639	55677.190	60100	37472	65535	1169221	10192.601	4.800	0.138	1.322
ID261994	261994	7	12342.591	37.413	30.866	0	0	0	2	1	-10921639	48906.476	49353	28889	65535	1027036	9743.755	2.000	0.093	0.857
ID261993	261993	None	9367.748	42.140	28.954	0	0	0	2	1	-10921639	48321.000	48471	35030	58912	1014741	6258.212	2.000	0.080	1.142
ID261992	261992	None	9513.065	64.073	25.321	0	0	0	2	1	-10921639	61703.381	65535	48851	65535	1295771	6003.054	4.800	0.081	1.548
ID261999	261999	8	10565.325	41.997	44.765	0	0	0	2	1	-10921639	48138.857	48688	39223	58845	1010916	5567.382	4.800	0.097	1.525
ID261998	261998	None	13529.479	36.064	37.652	0	0	0	2	1	-10921639	50844.714	49088	41245	65535	1067739	6621.384	4.800	0.116	1.598
ID261997	261997	9	19298.564	27.669	37.638	0	0	0	2	1	-10921639	48083.810	49373	33808	65535	1009760	10724.483	2.000	0.185	1.399
ID261996	261996	10	20337.775	52.804	36.145	0	0	0	2	1	-10921639	54540.905	56538	39270	65535	1145359	9471.082	4.800	0.204	1.952
ID262003	262003	11	8063.337	3.936	62.008	0	0	0	2	1	-10921639	19662.667	18359	14065	28835	412916	4211.704	2.000	0.183	1.444
ID262002	262002	12	18216.193	29.804	53.012	0	0	0	2	1	-10921639	49338.095	47887	36590	65535	1036100	8602.557	7.600	0.181	1.754
ID262001	262001	13	20318.926	37.959	50.236	0	0	0	2	1	-10921639	52946.429	51334	35898	65535	1111875	10079.118	2.000	0.185	1.642
ID262000	262000	14	26832.373	19.850	47.323	0	0	0	2	1	-10921639	54091.905	54591	34629	65535	1135930	11488.868	4.800	0.317	2.267
ID262004	262004	15	9379.407	87.000	65.000	0	0	0	2	1	-10921639	25453.048	23206	19247	42310	534514	5981.810	6.311	0.194	1.384
ID261983	261983	16	14066.025	55.218	9.808	0	0	0	2	1	-10921639	59999.571	65535	41428	65535	1259991	7943.021	4.800	0.138	1.836
ID261982	261982	17	10263.673	75.819	5.492	0	0	0	2	1	-10921639	57326.000	64985	41218	65535	1203846	9681.326	7.600	0.080	0.880
ID261981	261981	18	17095.469	59.134	5.204	0	0	0	2	1	-10921639	59077.524	65535	43049	65535	1240628	8911.606	4.800	0.173	1.956
ID262083	262083	8	14477.427	42.347	44.317	0	1	1	2	1	-10921639	57031.333	55513	45282	65535	1197658	6437.352	4.800	0.131	2.047
ID262082	262082	None	8362.647	34.858	42.274	0	1	1	2	1	-10921639	43157.762	43823	33571	55296	906313	6129.896	2.000	0.065	0.860
ID262081	262081	21	9591.908	49.345	38.795	0	1	1	2	1	-10921639	41302.857	40770	28014	53464	867360	7470.385	2.000	0.092	0.930
ID262080	262080	10	14349.983	52.125	36.490	0	1	1	2	1	-10921639	47238.762	46727	37784	61274	992014	7348.656	4.800	0.148	1.658
ID262087	262087	11	7413.029	3.038	60.507	0	1	1	2	1	-10921639	18141.333	18271	12172	28102	380968	4555.858	2.000	0.164	1.123
ID262086	262086	12	19469.588	29.277	52.015	0	1	1	2	1	-10921639	51698.381	53444	29683	65535	1085666	11652.599	2.000	0.184	1.376
ID262085	262085	13	16344.976	37.327	49.134	0	1	1	2	1	-10921639	54761.810	56456	35362	65535	1149998	9132.765	4.800	0.153	1.590
ID262084	262084	14	26327.670	19.796	45.959	0	1	1	2	1	-10921639	55125.762	61301	31210	65535	1157641	11829.297	4.800	0.309	2.198
ID262088	262088	15	8574.893	87.000	65.000	0	1	1	2	1	-10921639	20106.286	17724	14591	36699	422232	5735.648	4.800	0.232	1.321
ID262067	262067	16	14015.559	55.739	9.243	0	1	1	2	1	-10921639	61117.190	65535	41665	65535	1283461	6932.291	4.800	0.141	2.181
ID262066	262066	17	11139.965	75.056	5.993	0	1	1	2	1	-10921639	60551.810	65535	43857	65535	1271588	7892.627	4.800	0.101	1.403
ID262065	262065	18	16466.543	59.423	5.077	0	1	1	2	1	-10921639	60582.143	65535	45892	65535	1272225	7123.888	4.800	0.173	2.503
ID262071	262071	0	17579.426	80.431	18.805	0	1	1	2	1	-10921639	55343.952	65535	31678	65535	1162223	13249.821	4.800	0.156	1.130
ID262070	262070	None	7765.629	45.361	18.175	0	1	1	2	1	-10921639	40519.714	40037	30782	53946	850914	6311.671	2.000	0.058	0.699
ID262069	262069	1	15986.797	47.439	12.578	0	1	1	2	1	-10921639	59289.810	65535	43782	65535	1245086	8270.358	4.800	0.158	1.960
ID262068	262068	22	10847.725	82.225	10.305	0	1	1	2	1	-10921639	57645.571	62271	41116	65535	1210557	9215.460	2.000	0.081	0.933
ID262075	262075	4	13450.723	67.760	23.853	0	1	1	2	1	-10921639	56494.619	60683	36902	65535	1186387	10220.086	7.600	0.112	1.114
ID262074	262074	3	24208.227	25.921	24.020	0	1	1	2	1	-10921639	56631.762	57291	39006	65535	1189267	9111.457	4.800	0.273	2.665
ID262073	262073	None	9611.413	41.743	21.151	0	1	1	2	1	-10921639	44247.571	43402	33544	54082	929199	6107.080	2.000	0.083	1.113
ID262072	262072	5	9603.341	38.595	19.933	0	1	1	2	1	-10921639	44098.857	43402	33103	54027	926076	5674.462	7.600	0.106	1.496
ID262079	262079	9	18648.398	27.406	37.270	0	1	1	2	1	-10921639	47337.238	44976	32601	65535	994082	10516.909	2.000	0.181	1.381
ID262078	262078	6	16057.645	62.450	31.294	0	1	1	2	1	-10921639	57674.286	61016	42927	65535	1211160	8691.022	4.800	0.151	1.740
ID262077	262077	7	12991.604	37.373	30.721	0	1	1	2	1	-10921639	54188.048	54333	42846	65535	1137949	7480.060	2.000	0.104	1.366
ID262076	262076	2	10590.509	34.128	25.101	0	1	1	2	1	-10921639	49103.476	49380	37106	60805	1031173	6223.587	7.600	0.103	1.475
ID261959	261959	22	10353.634	82.790	9.346	0	2	2	2	1	-10921639	57398.333	60188	42398	65535	1205365	8695.051	4.800	0.087	1.056
ID261958	261958	16	14709.750	56.044	8.860	0	2	2	2	1	-10921639	59293.238	63465	45601	65535	1245158	7519.468	4.800	0.140	1.940
ID261957	261957	17	11242.127	76.120	6.179	0	2	2	2	1	-10921639	58363.524	65535	38965	65535	1225634	9390.085	7.600	0.093	1.054
ID261956	261956	18	17140.254	59.632	5.021	0	2	2	2	1	-10921639	57932.190	65535	36122	65535	1216576	10673.328	4.800	0.169	1.569
ID261963	261963	0	16977.676	80.289	19.142	0	2	2	2	1	-10921639	59232.905	65535	40553	65535	1243891	9344.354	4.800	0.171	1.851
ID261962	261962	None	9157.556	52.171	19.092	0	2	2	2	1	-10921639	43771.286	43056	33897	57671	919197	5739.523	2.000	0.076	1.080
ID261961	261961	5	11450.704	38.401	19.520	0	2	2	2	1	-10921639	44185.048	44155	29235	58295	927886	7853.628	2.000	0.105	1.071
ID261960	261960	1	16712.076	47.652	12.511	0	2	2	2	1	-10921639	58495.476	60215	45166	65535	1228405	7388.104	4.800	0.159	2.172
ID261967	261967	20	11831.033	63.451	26.758	0	2	2	2	1	-10921639	62095.619	65535	42703	65535	1304008	7811.079	4.800	0.115	1.636
ID261966	261966	2	7440.616	35.354	24.674	0	2	2	2	1	-10921639	47599.524	48260	39501	54686	999590	4384.001	4.800	0.089	1.773
ID261965	261965	4	13825.333	67.783	23.950	0	2	2	2	1	-10921639	53505.286	55663	36142	65535	1123611	10289.168	2.000	0.099	0.937
ID261964	261964	3	23676.471	25.877	23.545	0	2	2	2	1	-10921639	52318.714	54007	36875	65535	1098693	11509.706	4.800	0.249	1.811
ID261971	261971	6	15902.846	61.782	30.689	0	2	2	2	1	-10921639	51390.143	51130	33734	65535	1079193	11955.073	2.000	0.127	0.972
ID261970	261970	7	9925.282	37.229	30.398	0	2	2	2	1	-10921639	45635.857	44739	35905	60432	958353	6824.444	2.000	0.070	0.878
ID261969	261969	None	8730.725	70.951	29.040	0	2	2	2	1	-10921639	34283.429	34127	22213	50506	719952	6516.889	2.000	0.096	0.924
ID261968	261968	24	11407.735	42.424	27.758	0	2	2	2	1	-10921639	48780.762	50309	35878	57569	1024396	5827.643	4.800	0.114	1.708
ID261975	261975	8	13117.254	41.249	44.270	0	2	2	2	1	-10921639	57724.619	57569	46781	65535	1212217	7201.476	4.800	0.114	1.644
ID261974	261974	21	12271.393	48.891	38.408	0	2	2	2	1	-10921639	46011.905	45614	36916	65535	966250	8087.025	2.000	0.099	1.022
ID261973	261973	10	13963.598	52.015	36.595	0	2	2	2	1	-10921639	47640.667	48627	34887	65535	1000454	8424.033	2.000	0.125	1.259
ID261972	261972	9	19113.787	26.963	36.025	0	2	2	2	1	-10921639	44968.952	42927	27912	65535	944348	10051.738	2.000	0.194	1.453
ID261979	261979	11	7058.258	2.313	59.496	0	2	2	2	1	-10921639	19914.048	19323	13922	32506	418195	4992.268	2.000	0.131	0.921
ID261978	261978	12	20924.004	29.006	51.790	0	2	2	2	1	-10921639	52722.524	51517	30362	65535	1107173	11317.379	7.600	0.200	1.551
ID261977	261977	13	14008.911	36.848	48.913	0	2	2	2	1	-10921639	49363.571	51748	35179	65535	1036635	8732.318	2.000	0.121	1.217
ID261976	261976	14	26353.363	19.103	44.936	0	2	2	2	1	-10921639	53322.810	55547	29351	65535	1119779	12767.290	4.800	0.307	1.963
ID261980	261980	15	8524.938	87.000	65.000	0	2	2	2	1	-10921639	16466.714	16887	9814	25965	345801	5000.950	2.000	0.266	1.385
ID262091	262091	16	14414.844	56.599	8.918	0	3	3	2	1	-10921639	57976.095	62787	38449	65535	1217498	9509.477	7.600	0.129	1.392
ID262090	262090	17	10325.422	75.370	7.132	0	3	3	2	1	-10921639	58890.095	65535	40675	65535	1236692	9683.727	4.800	0.078	0.882
ID262089	262089	18	18273.295	60.003	5.041	0	3	3	2	1	-10921639	57569.952	61050	42140	65535	1208969	8950.135	4.800	0.183	1.986
ID262095	262095	0	15619.873	79.952	19.267	0	3	3	2	1	-10921639	60051.667	65535	41536	65535	1261085	8006.137	4.800	0.154	2.001
ID262094	262094	5	9590.429	38.123	18.881	0	3	3	2	1	-10921639	42046.857	41245	27722	51897	882984	5848.540	2.000	0.097	1.277
ID262093	262093	1	18300.320	47.724	12.263	0	3	3	2	1	-10921639	58575.429	60181	46394	65535	1230084	7694.023	4.800	0.189	2.420
ID262092	262092	22	10450.375	83.005	10.051	0	3	3	2	1	-10921639	57689.619	59971	46143	65535	1211482	7209.178	2.000	0.080	1.188
ID262099	262099	20	13162.277	63.299	26.474	0	3	3	2	1	-10921639	61160.429	65535	49020	65535	1284369	6419.355	4.800	0.128	2.156
ID262098	262098	None	9587.004	33.068	23.637	0	3	3	2	1	-10921639	40933.952	39725	30497	52535	859613	6030.260	2.000	0.089	1.115
ID262097	262097	3	19888.357	25.952	22.623	0	3	3	2	1	-10921639	43475.667	41136	28984	65535	912989	10907.437	2.000	0.202	1.342
ID262096	262096	25	11635.739	43.201	20.431	0	3	3	2	1	-10921639	46361.381	45865	33903	62909	973589	7388.223	2.000	0.101	1.147
ID262103	262103	None	11549.925	55.022	32.154	0	3	3	2	1	-10921639	43670.571	41659	33646	56463	917082	6576.002	2.000	0.110	1.318
ID262102	262102	6	11695.013	61.649	29.703	0	3	3	2	1	-10921639	51560.571	48599	37018	65535	1082772	10327.707	4.800	0.106	0.958
ID262101	262101	7	7938.669	37.324	29.786	0	3	3	2	1	-10921639	42526.381	43484	31753	53485	893054	6154.383	2.000	0.070	0.908
ID262100	262100	24	10443.564	41.616	28.659	0	3	3	2	1	-10921639	45993.429	44881	34093	59666	965862	7555.780	2.000	0.091	1.011
ID262107	262107	14	27280.305	18.952	43.705	0	3	3	2	1	-10921639	51844.667	52921	31223	65535	1088738	13412.576	4.800	0.311	1.835
ID262106	262106	8	13432.739	41.523	43.452	0	3	3	2	1	-10921639	55079.095	55194	39304	65535	1156661	8730.764	4.800	0.121	1.358
ID262105	262105	10	14458.819	52.056	36.639	0	3	3	2	1	-10921639	47345.571	48294	34555	65535	994257	8842.733	2.000	0.125	1.191
ID262104	262104	9	8079.849	27.808	35.212	0	3	3	2	1	-10921639	36853.571	36332	30654	45241	773925	3969.661	4.800	0.102	1.718
ID262111	262111	None	11253.101	30.907	52.991	0	3	3	2	1	-10921639	39970.095	40973	25816	55581	839372	8837.751	7.600	0.111	0.902
ID262110	262110	12	19495.504	28.364	50.342	0	3	3	2	1	-10921639	48469.429	49685	30966	65535	1017858	11235.624	2.000	0.197	1.420
ID262109	262109	26	9340.489	41.042	48.653	0	3	3	2	1	-10921639	43423.714	43504	31970	62685	911898	8783.599	2.000	0.076	0.695
ID262108	262108	13	11975.147	36.334	48.294	0	3	3	2	1	-10921639	46334.571	43870	34697	61518	973026	8465.777	2.000	0.106	1.047
ID262113	262113	15	7849.919	87.000	65.000	0	3	3	2	1	-10921639	16391.381	14723	10245	27139	344219	4705.907	2.000	0.282	1.531
ID262112	262112	None	7105.282	2.029	57.380	0	3	3	2	1	-10921639	18256.952	16453	12389	29744	383396	4729.946	2.000	0.151	1.011
ID261955	261955	15	7301.304	87.000	65.000	0	4	4	2	1	-10921639	15498.714	15644	11482	24914	325473	3563.748	4.800	0.275	1.874
ID261954	261954	26	9895.182	41.603	50.519	0	4	4	2	1	-10921639	31959.476	31040	17091	49658	671149	9610.090	2.000	0.113	0.677
ID261953	261953	12	20444.137	28.393	50.113	0	4	4	2	1	-10921639	46843.333	45655	24459	65535	983710	12863.985	2.000	0.197	1.198
ID261952	261952	13	11430.796	35.991	47.847	0	4	4	2	1	-10921639	41503.571	41964	27220	57325	871575	8534.322	2.000	0.099	0.877
ID261939	261939	22	10887.679	83.073	10.313	0	4	4	2	1	-10921639	55853.238	57501	42581	65535	1172918	7583.840	2.000	0.079	1.084
ID261938	261938	16	15566.634	56.698	8.717	0	4	4	2	1	-10921639	57263.571	61118	37248	65535	1202535	9466.875	4.800	0.145	1.529
ID261937	261937	17	11891.614	76.410	7.229	0	4	4	2	1	-10921639	60105.190	65535	43111	65535	1262209	8125.645	4.800	0.107	1.429
ID261936	261936	18	16094.029	60.281	5.041	0	4	4	2	1	-10921639	59130.143	64944	42330	65535	1241733	7802.611	7.600	0.156	2.045
ID261943	261943	25	9804.094	42.984	20.375	0	4	4	2	1	-10921639	46987.571	45397	39345	59299	986739	5532.617	4.800	0.088	1.378
ID261942	261942	0	14281.559	79.602	19.031	0	4	4	2	1	-10921639	59470.762	65535	40186	65535	1248886	9028.389	4.800	0.134	1.553
ID261941	261941	23	8015.803	49.604	17.336	0	4	4	2	1	-10921639	45651.619	45153	32526	58125	958684	6449.464	2.000	0.059	0.789
ID261940	261940	1	17930.117	47.512	12.029	0	4	4	2	1	-10921639	57669.429	61294	42459	65535	1211058	8335.260	4.800	0.176	2.075
ID261947	261947	6	11043.483	60.535	30.460	0	4	4	2	1	-10921639	55276.571	55520	43090	65535	1160808	6647.682	7.600	0.088	1.346
ID261946	261946	None	8991.902	42.209	26.747	0	4	4	2	1	-10921639	46762.000	46991	34636	57698	982002	6251.539	2.000	0.079	1.093
ID261945	261945	20	11816.114	63.402	25.988	0	4	4	2	1	-10921639	61687.429	65535	48369	65535	1295436	5531.517	4.800	0.110	2.212
ID261944	261944	3	14784.146	25.933	22.441	0	4	4	2	1	-10921639	36972.714	35030	25144	58661	776427	8854.345	2.000	0.173	1.230
ID261951	261951	8	12617.613	40.942	43.955	0	4	4	2	1	-10921639	50949.000	52087	40736	65535	1069929	6802.423	4.800	0.107	1.453
ID261950	261950	14	26775.613	19.050	43.121	0	4	4	2	1	-10921639	49886.095	51958	30090	65535	1047608	12804.676	4.800	0.305	1.819
ID261949	261949	None	10491.019	48.689	38.009	0	4	4	2	1	-10921639	43088.190	44189	35152	55228	904852	6051.465	4.800	0.108	1.384
ID261948	261948	10	9951.728	52.248	36.555	0	4	4	2	1	-10921639	42841.429	43653	29324	53932	899670	7024.397	4.800	0.105	1.158
ID262115	262115	17	12431.809	76.133	7.460	0	5	5	2	1	-10921639	60630.905	65535	44311	65535	1273249	7421.593	4.800	0.120	1.749
ID262114	262114	18	17406.607	60.319	5.010	0	5	5	2	1	-10921639	55981.952	56707	39155	65535	1175621	8943.344	7.600	0.160	1.726
ID262119	262119	19	11576.897	79.919	14.869	0	5	5	2	1	-10921639	60870.714	65535	46177	65535	1278285	6472.551	4.800	0.103	1.762
ID262118	262118	1	17779.475	47.880	11.975	0	5	5	2	1	-10921639	52708.905	47731	41279	65535	1106887	8447.328	2.000	0.157	1.698
ID262117	262117	22	8914.912	82.765	10.467	0	5	5	2	1	-10921639	49719.048	46530	40207	65535	1044100	7883.480	2.000	0.050	0.599
ID262116	262116	16	16918.951	56.989	8.322	0	5	5	2	1	-10921639	53342.143	55547	35322	65535	1120185	9863.299	2.000	0.147	1.385
ID262123	262123	3	9150.271	26.244	22.174	0	5	5	2	1	-10921639	33812.714	33958	23984	44461	710067	5569.824	2.000	0.115	1.257
ID262122	262122	25	9353.217	43.209	20.057	0	5	5	2	1	-10921639	45396.286	43375	37031	60860	953322	5818.599	3.200	0.076	1.105
ID262121	262121	0	16144.862	79.472	18.784	0	5	5	2	1	-10921639	56224.286	61036	37649	65535	1180710	10465.433	4.800	0.152	1.422
ID262120	262120	23	8954.146	49.430	17.563	0	5	5	2	1	-10921639	44756.952	44406	33042	55975	939896	6406.741	4.800	0.087	1.114
ID262127	262127	6	9159.235	59.747	30.504	0	5	5	2	1	-10921639	43650.762	43029	35233	60358	916666	7001.627	2.000	0.085	0.981
ID262126	262126	24	7593.969	41.400	28.654	0	5	5	2	1	-10921639	43254.857	43273	33442	54360	908352	5528.601	7.600	0.069	1.006
ID262125	262125	20	16461.607	63.785	26.943	0	5	5	2	1	-10921639	56385.714	58845	36807	65535	1184100	9111.493	3.200	0.139	1.510
ID262124	262124	None	9300.987	37.650	24.085	0	5	5	2	1	-10921639	45846.048	46191	36366	54875	962767	5479.132	4.800	0.087	1.337
ID262131	262131	26	8033.917	40.980	50.152	0	5	5	2	1	-10921639	34606.810	35104	25646	49332	726743	5809.119	2.000	0.084	0.920
ID262130	262130	12	16536.633	28.421	50.019	0	5	5	2	1	-10921639	42759.000	43226	26108	65535	897939	10706.357	2.000	0.155	1.073
ID262129	262129	13	9318.350	36.386	47.949	0	5	5	2	1	-10921639	38129.714	38327	28170	52474	800724	7153.810	2.000	0.083	0.816
ID262128	262128	14	18116.592	18.964	43.226	0	5	5	2	1	-10921639	37814.762	37099	23516	58485	794110	10168.990	2.000	0.221	1.344
ID262132	262132	15	7802.182	87.000	65.000	0	5	5	2	1	-10921639	14308.286	13847	10086	27824	300474	4579.295	6.355	0.279	1.363
ID262019	262019	13	8380.373	36.124	47.932	0	6	6	2	1	-10921639	36638.095	35919	27994	50649	769400	5300.307	2.000	0.085	1.078
ID262018	262018	14	11827.769	19.012	43.139	0	6	6	2	1	-10921639	30823.571	28917	20639	44793	647295	6666.763	2.000	0.159	1.268
ID262017	262017	None	9006.819	34.225	40.850	0	6	6	2	1	-10921639	41550.571	41007	30606	51721	872562	5448.363	4.800	0.091	1.273
ID262016	262016	6	8932.355	59.460	30.030	0	6	6	2	1	-10921639	39751.667	40546	26868	54618	834785	7097.786	2.000	0.079	0.820
ID262020	262020	12	9169.265	28.039	49.674	0	6	6	2	1	-10921639	38897.238	39657	25226	47392	816842	5634.386	4.800	0.107	1.333
ID262007	262007	17	13515.634	76.114	8.301	0	6	6	2	1	-10921639	62129.810	65535	50160	65535	1304726	5179.593	4.800	0.139	2.936
ID262006	262006	16	16042.098	57.018	8.404	0	6	6	2	1	-10921639	55195.667	54665	42819	65535	1159109	8205.804	7.600	0.141	1.660
ID262005	262005	18	16982.213	59.848	5.103	0	6	6	2	1	-10921639	49909.095	48864	29493	65535	1048091	11311.039	7.600	0.146	1.121
ID262011	262011	23	7465.199	49.511	18.208	0	6	6	2	1	-10921639	44117.667	44040	36855	53573	926471	5337.439	2.000	0.058	0.904
ID262010	262010	19	11740.182	79.169	15.122	0	6	6	2	1	-10921639	58515.143	59143	47263	65535	1228818	6820.713	4.800	0.106	1.645
ID262009	262009	1	9462.244	48.319	12.145	0	6	6	2	1	-10921639	42182.952	44101	29351	53661	885842	6762.907	4.800	0.098	1.111
ID262008	262008	22	8538.859	82.845	10.902	0	6	6	2	1	-10921639	47060.857	45614	38531	58892	988278	5923.249	2.000	0.068	1.016
ID262015	262015	24	9534.947	42.150	27.721	0	6	6	2	1	-10921639	47892.476	47066	35986	60147	1005742	5967.639	2.000	0.074	1.110
ID262014	262014	20	13293.708	63.887	27.057	0	6	6	2	1	-10921639	46149.143	44339	35342	65535	969132	8377.085	2.000	0.100	1.003
ID262013	262013	3	8310.283	25.398	22.477	0	6	6	2	1	-10921639	30485.381	30823	23326	38110	640193	4572.652	4.800	0.145	1.691
ID262012	262012	0	17841.406	79.194	18.588	0	6	6	2	1	-10921639	51210.286	57332	26671	65535	1075416	14366.453	2.000	0.148	0.917
ID261927	261927	1	10026.832	48.027	13.168	0	7	7	2	1	-10921639	42889.619	43233	32988	53111	900682	5528.220	4.800	0.114	1.583
ID261926	261926	16	18357.908	57.029	9.083	0	7	7	2	1	-10921639	56993.190	59462	40207	65535	1196857	8383.373	4.800	0.182	2.091
ID261925	261925	17	14748.128	76.097	8.306	0	7	7	2	1	-10921639	60444.810	65535	45329	65535	1269341	7897.668	4.800	0.144	1.927
ID261924	261924	18	16353.764	60.552	5.353	0	7	7	2	1	-10921639	50903.905	54319	33632	65535	1068982	10741.844	2.000	0.153	1.261
ID261931	261931	3	8794.376	25.780	22.999	0	7	7	2	1	-10921639	27880.762	26284	21189	41231	585496	4956.938	2.000	0.120	1.207
ID261930	261930	0	16842.330	79.293	18.092	0	7	7	2	1	-10921639	50881.952	47772	30640	65535	1068521	11395.923	2.000	0.130	1.030
ID261929	261929	None	7622.881	57.221	16.285	0	7	7	2	1	-10921639	44672.286	43993	37574	50207	938118	3804.340	4.800	0.088	1.908
ID261928	261928	19	9110.372	79.284	14.067	0	7	7	2	1	-10921639	52576.762	50296	43341	64958	1104112	6703.908	2.000	0.054	0.805
ID261935	261935	None	7323.764	87.000	65.000	0	7	7	2	1	-10921639	13044.952	12662	8513	22993	273944	4027.285	2.000	0.290	1.457
ID261934	261934	13	8400.527	36.081	47.647	0	7	7	2	1	-10921639	39745.143	41754	25300	48661	834648	6538.299	4.800	0.097	1.079
ID261933	261933	None	7227.933	48.031	37.405	0	7	7	2	1	-10921639	33513.762	32852	23495	42697	703789	4974.130	2.000	0.091	1.127
ID261932	261932	20	15445.838	63.669	26.589	0	7	7	2	1	-10921639	45149.143	43063	30959	65535	948132	10777.795	2.000	0.122	0.912
ID262023	262023	17	19029.820	76.076	8.547	0	8	8	2	1	-10921639	56738.333	61348	35803	65535	1191505	10224.422	4.800	0.185	1.730
ID262022	262022	16	14311.177	57.416	8.988	0	8	8	2	1	-10921639	55872.000	56104	42432	65535	1173312	7704.147	7.600	0.138	1.759
ID262021	262021	18	16512.537	60.197	5.361	0	8	8	2	1	-10921639	52935.905	49102	38911	65535	1111654	10588.447	7.600	0.137	1.207
ID262027	262027	24	11478.634	42.947	26.937	0	8	8	2	1	-10921639	46600.905	45058	31970	60595	978619	6917.419	4.800	0.116	1.397
ID262026	262026	0	17161.625	79.286	17.861	0	8	8	2	1	-10921639	49464.048	47337	34433	65535	1038745	11156.502	2.000	0.135	1.053
ID262025	262025	19	14185.228	79.488	14.348	0	8	8	2	1	-10921639	49095.476	45994	33646	65535	1031005	10679.499	2.000	0.106	0.884
ID262024	262024	1	9700.456	48.306	14.212	0	8	8	2	1	-10921639	44870.381	43463	36047	55222	942278	5785.786	4.800	0.106	1.486
ID262030	262030	27	7721.479	41.192	49.954	0	8	8	2	1	-10921639	29908.905	29107	21474	43036	628087	5436.770	2.000	0.079	0.809
ID262029	262029	13	9410.471	36.133	48.181	0	8	8	2	1	-10921639	36314.429	33652	30301	50513	762603	5549.424	2.000	0.099	1.182
ID262028	262028	20	14591.921	63.331	26.750	0	8	8	2	1	-10921639	43012.810	40139	33021	61972	903269	8063.782	2.000	0.147	1.364
ID262035	262035	1	9123.311	48.164	15.767	0	9	9	2	1	-10921639	44186.190	44644	36047	52440	927910	4316.144	4.800	0.112	2.070
ID262034	262034	19	7540.998	79.420	14.894	0	9	9	2	1	-10921639	44913.952	44949	33272	56165	943193	6645.630	6.389	0.057	0.728
ID262033	262033	17	18265.012	75.869	8.986	0	9	9	2	1	-10921639	57109.238	57678	41787	65535	1199294	8321.516	3.200	0.170	1.994
ID262032	262032	16	15990.214	57.441	8.428	0	9	9	2	1	-10921639	57340.048	60765	41530	65535	1204141	8879.250	7.600	0.159	1.772
ID262039	262039	13	8377.471	36.090	47.737	0	9	9	2	1	-10921639	32235.667	32580	22288	46089	676949	6014.144	2.000	0.096	0.935
ID262038	262038	20	14752.531	63.188	26.718	0	9	9	2	1	-10921639	40054.190	38728	27234	61308	841138	9082.455	2.000	0.148	1.139
ID262037	262037	24	9423.885	44.096	26.142	0	9	9	2	1	-10921639	43393.190	42283	36292	53091	911257	5021.767	4.800	0.097	1.528
ID262036	262036	0	17326.033	78.731	18.543	0	9	9	2	1	-10921639	44175.476	43606	26291	65535	927685	12655.073	2.000	0.151	0.917
ID262040	262040	27	12510.069	41.140	50.023	0	9	9	2	1	-10921639	35157.714	35471	26223	53274	738312	6778.194	2.000	0.153	1.379
ID262031	262031	18	14204.625	60.083	5.843	0	9	9	2	1	-10921639	50747.810	48464	31814	65535	1065704	11253.737	2.000	0.112	0.910
ID262051	262051	13	10197.905	36.633	47.924	0	10	10	2	1	-10921639	36106.286	33917	27831	50431	758232	6228.757	2.000	0.103	1.081
ID262050	262050	58	7624.634	50.723	27.364	0	10	10	2	1	-10921639	40502.619	41048	33232	47636	850555	3994.368	4.800	0.087	1.629
ID262049	262049	20	12852.566	62.321	25.968	0	10	10	2	1	-10921639	36480.095	33829	25022	56585	766082	8385.149	2.000	0.130	0.999
ID262048	262048	24	11660.294	43.221	25.942	0	10	10	2	1	-10921639	45240.000	46442	34562	54631	950040	5841.930	2.000	0.120	1.656
ID262052	262052	27	7936.360	41.405	50.282	0	10	10	2	1	-10921639	31979.905	31719	24649	41102	671578	4711.548	7.600	0.101	1.244
ID262043	262043	17	17203.818	75.804	9.277	0	10	10	2	1	-10921639	54120.952	54116	40614	65535	1136540	8867.294	2.000	0.155	1.635
ID262042	262042	16	14113.802	57.475	8.182	0	10	10	2	1	-10921639	55716.905	55839	41204	65535	1170055	8778.732	4.800	0.127	1.434
ID262041	262041	18	16289.746	60.022	6.227	0	10	10	2	1	-10921639	55073.429	56986	39528	65535	1156542	10471.030	2.000	0.136	1.257
ID262047	262047	0	15046.972	78.148	18.629	0	10	10	2	1	-10921639	40440.000	39718	23163	65535	849240	11577.045	2.000	0.126	0.784
ID262046	262046	19	8644.577	78.195	15.226	0	10	10	2	1	-10921639	45155.381	43735	38660	59808	948263	6078.936	2.000	0.056	0.789
ID262045	262045	59	7342.576	61.669	15.265	0	10	10	2	1	-10921639	41987.095	42018	33096	49061	881729	4898.885	7.600	0.082	1.294
ID262044	262044	None	10995.559	82.131	12.314	0	10	10	2	1	-10921639	42221.143	40003	33741	64130	886644	7846.295	2.000	0.079	0.790
ID262064	262064	13	8927.064	36.466	47.304	0	11	11	2	1	-10921639	34534.667	32757	25904	44725	725228	5373.326	2.000	0.106	1.234
ID262055	262055	17	17424.168	75.271	9.247	0	11	11	2	1	-10921639	50141.714	48260	32608	65535	1052976	10102.568	2.000	0.159	1.361
ID262054	262054	16	14410.956	57.341	8.359	0	11	11	2	1	-10921639	54002.238	56952	40322	65507	1134047	8470.395	4.800	0.133	1.499
ID262053	262053	18	15580.892	60.097	6.407	0	11	11	2	1	-10921639	48497.762	48253	29086	65535	1018453	12014.195	2.000	0.126	0.901
ID262059	262059	0	13346.112	77.531	18.920	0	11	11	2	1	-10921639	35335.095	36034	17647	61660	742037	11650.234	2.000	0.106	0.582
ID262058	262058	59	7089.887	62.425	16.016	0	11	11	2	1	-10921639	39409.524	40098	32526	47229	827600	4756.681	7.600	0.089	1.348
ID262057	262057	19	13231.190	78.099	14.527	0	11	11	2	1	-10921639	46023.571	45058	29948	65535	966495	9549.292	2.000	0.097	0.854
ID262056	262056	None	7173.927	81.858	8.911	0	11	11	2	1	-10921639	42730.857	42303	35518	50655	897348	4247.907	6.320	0.070	1.317
ID262063	262063	None	8490.194	40.840	43.033	0	11	11	2	1	-10921639	33349.000	33374	23909	43280	700329	5285.204	2.000	0.097	1.121
ID262062	262062	58	10207.903	50.779	27.870	0	11	11	2	1	-10921639	40826.286	40892	31515	49387	857352	4988.122	4.800	0.125	1.820
ID262061	262061	24	9955.743	43.254	26.098	0	11	11	2	1	-10921639	42049.143	41536	34894	49726	883032	4675.260	4.800	0.110	1.786
ID262060	262060	20	11065.433	61.930	25.230	0	11	11	2	1	-10921639	36306.476	35851	27553	50004	762436	6427.855	2.000	0.137	1.361
ID262188	262188	None	7087.569	47.750	18.462	0	12	12	2	1	-10921639	41023.095	40146	33300	49665	861485	4460.807	4.800	0.077	1.320
ID262189	262189	0	9372.419	77.290	19.420	0	12	12	2	1	-10921639	33656.667	31563	26501	47921	706790	6260.895	2.000	0.096	0.941
ID262190	262190	24	11296.560	43.058	26.067	0	12	12	2	1	-10921639	38444.000	37479	29439	52589	807324	6460.228	2.000	0.114	1.219
ID262191	262191	27	7640.787	42.383	50.195	0	12	12	2	1	-10921639	28272.238	26786	21290	38409	593717	5038.755	2.000	0.097	0.993
ID262184	262184	18	16175.439	59.993	6.757	0	12	12	2	1	-10921639	52953.952	50526	38178	65535	1112033	10226.014	2.000	0.135	1.234
ID262185	262185	16	15736.505	57.044	8.169	0	12	12	2	1	-10921639	53661.714	51802	38198	65535	1126896	9504.967	2.000	0.140	1.384
ID262186	262186	17	20584.967	75.034	9.889	0	12	12	2	1	-10921639	47913.000	43728	32390	65535	1006173	11755.616	2.000	0.180	1.245
ID262187	262187	40	8365.703	81.471	12.825	0	12	12	2	1	-10921639	40983.667	40573	32404	50995	860657	4969.621	7.600	0.085	1.286
ID262135	262135	40	7348.861	80.901	13.631	0	13	13	2	1	-10921639	37872.952	36387	28068	48661	795332	5728.474	2.000	0.068	0.837
ID262134	262134	17	17490.939	74.644	9.663	0	13	13	2	1	-10921639	48373.381	45187	28659	65535	1015841	11805.773	2.000	0.144	1.031
ID262133	262133	18	17905.820	59.906	6.776	0	13	13	2	1	-10921639	51207.190	50282	31420	65535	1075351	10421.317	2.000	0.159	1.350
ID262139	262139	None	8963.385	51.310	27.190	0	13	13	2	1	-10921639	42137.905	42452	35891	50201	884896	4019.905	4.800	0.106	2.014
ID262138	262138	24	8221.344	44.137	26.009	0	13	13	2	1	-10921639	39781.000	39589	31807	47670	835401	4728.187	4.800	0.090	1.389
ID262137	262137	0	11537.628	77.075	18.915	0	13	13	2	1	-10921639	38530.476	40234	23299	55357	809140	8701.583	2.000	0.114	0.907
ID262136	262136	None	8630.327	76.631	16.475	0	13	13	2	1	-10921639	43486.667	43178	33741	51985	913220	4564.445	4.800	0.102	1.770
ID262141	262141	27	9088.593	42.819	50.288	0	13	13	2	1	-10921639	28870.429	26793	22844	38015	606279	4682.915	2.000	0.142	1.529
ID262140	262140	None	7541.056	42.138	41.674	0	13	13	2	1	-10921639	32815.714	33306	26725	40770	689130	4310.762	2.000	0.098	1.362
ID262204	262204	27	10317.465	42.460	49.988	0	14	14	2	1	-10921639	31859.619	30905	19967	44447	669052	5818.926	2.000	0.140	1.345
ID262200	262200	18	16583.047	59.814	6.959	0	14	14	2	1	-10921639	49288.952	47439	36312	65535	1035068	9825.291	2.000	0.146	1.281
ID262201	262201	None	15741.474	56.769	9.242	0	14	14	2	1	-10921639	51958.714	53932	40885	65535	1091133	7938.956	4.800	0.148	1.689
ID262202	262202	17	16152.604	74.708	9.552	0	14	14	2	1	-10921639	48954.095	49190	31278	65535	1028036	11122.744	2.000	0.134	1.037
ID262203	262203	0	9030.033	77.194	19.654	0	14	14	2	1	-10921639	33962.238	33483	25056	50221	713207	6984.947	2.000	0.082	0.741
ID262149	262149	18	16430.330	59.458	7.286	0	15	15	2	1	-10921639	50636.238	51978	31956	65535	1063361	10469.197	2.000	0.143	1.213
ID262150	262150	17	13942.293	74.782	10.086	0	15	15	2	1	-10921639	47655.190	46598	35735	65535	1000759	8732.466	2.000	0.107	1.053
ID262151	262151	None	9061.671	77.475	15.279	0	15	15	2	1	-10921639	44700.762	44997	30925	54075	938716	6841.610	2.000	0.080	0.969
ID262152	262152	0	7588.827	76.921	18.855	0	15	15	2	1	-10921639	35366.095	35763	25015	46951	742688	6576.841	6.317	0.084	0.837
ID262153	262153	None	7604.974	60.944	25.734	0	15	15	2	1	-10921639	36010.952	35511	29656	45173	756230	4317.477	7.600	0.093	1.422
ID262154	262154	27	11195.377	42.481	50.459	0	15	15	2	1	-10921639	32086.476	30525	25293	46883	673816	6471.012	2.000	0.144	1.248
ID262196	262196	0	8720.849	77.280	19.093	0	16	16	2	1	-10921639	33385.952	33374	24459	42995	701105	5960.167	2.000	0.096	0.983
ID262197	262197	28	7212.144	50.846	26.371	0	16	16	2	1	-10921639	38009.238	38117	32580	46998	798194	3914.025	7.600	0.081	1.459
ID262198	262198	None	7829.992	38.110	47.138	0	16	16	2	1	-10921639	29392.571	29636	23747	38619	617244	4562.774	2.000	0.113	1.306
ID262199	262199	27	11464.295	43.140	50.224	0	16	16	2	1	-10921639	28195.857	26630	20720	41998	592113	6155.463	2.000	0.170	1.330
ID262192	262192	None	8398.030	80.426	3.870	0	16	16	2	1	-10921639	31938.429	30694	23570	39725	670707	4554.890	4.800	0.131	1.623
ID262193	262193	18	18173.053	59.015	8.153	0	16	16	2	1	-10921639	50003.333	50302	34928	65535	1050070	10642.900	2.000	0.155	1.263
ID262194	262194	17	12777.112	74.417	10.096	0	16	16	2	1	-10921639	42913.000	42805	29805	58309	901173	8193.586	2.000	0.121	1.130
ID262195	262195	None	7995.876	53.530	19.583	0	16	16	2	1	-10921639	41070.762	42588	31386	51693	862486	6203.911	2.000	0.073	0.902
ID262164	262164	17	14499.032	74.120	10.481	0	17	17	2	1	-10921639	40681.667	36563	29025	65535	854315	9147.172	2.000	0.153	1.183
ID262165	262165	None	7993.187	78.143	15.291	0	17	17	2	1	-10921639	34091.476	33055	27756	43714	715921	4844.456	2.000	0.087	1.131
ID262166	262166	29	8989.521	47.125	17.887	0	17	17	2	1	-10921639	38024.524	38049	30613	51042	798515	5505.468	2.000	0.082	1.050
ID262167	262167	None	8826.673	43.098	26.346	0	17	17	2	1	-10921639	35991.571	36346	23638	47751	755823	6413.256	2.000	0.100	1.020
ID262162	262162	18	16000.356	58.358	8.540	0	17	17	2	1	-10921639	50481.905	50323	33775	65535	1060120	9175.224	2.000	0.148	1.422
ID262163	262163	None	8560.151	55.407	9.966	0	17	17	2	1	-10921639	43832.952	45594	27912	55669	920492	7924.688	2.000	0.075	0.774
ID262168	262168	28	7267.201	50.365	26.723	0	17	17	2	1	-10921639	38615.048	39135	31787	45614	810916	4061.702	4.800	0.094	1.641
ID262169	262169	27	13422.355	43.295	49.936	0	17	17	2	1	-10921639	33467.571	33571	22966	50377	702819	7540.787	2.000	0.178	1.339
ID262180	262180	29	7573.474	46.001	18.051	0	18	18	2	1	-10921639	39487.762	39874	29649	47243	829243	4382.287	4.800	0.097	1.591
ID262181	262181	31	7102.963	52.000	19.000	0	18	18	2	1	-10921639	42247.190	42249	32703	51395	887191	5197.456	4.800	0.080	1.205
ID262182	262182	None	8740.435	77.560	19.344	0	18	18	2	1	-10921639	36332.048	36129	26460	45316	762973	5654.071	2.000	0.107	1.240
ID262183	262183	27	17170.461	43.863	50.051	0	18	18	2	1	-10921639	31667.952	28292	19194	57515	665027	10356.242	2.000	0.208	1.051
ID262177	262177	18	15970.679	58.427	9.047	0	18	18	2	1	-10921639	45408.048	41625	31970	64239	953569	8977.239	4.800	0.158	1.381
ID262178	262178	17	11855.279	73.380	11.721	0	18	18	2	1	-10921639	38581.095	37879	28971	57067	810203	8204.158	2.000	0.118	0.991
ID262179	262179	None	8741.479	52.657	16.837	0	18	18	2	1	-10921639	42361.810	41231	33218	53919	889598	5293.817	2.000	0.090	1.325
ID262148	262148	27	14442.229	43.739	50.060	0	19	19	2	1	-10921639	32934.238	30966	19689	53708	691619	8759.338	2.000	0.184	1.167
ID262144	262144	None	7316.116	71.805	13.023	0	19	19	2	1	-10921639	34173.095	32295	27166	45702	717635	5304.832	2.000	0.068	0.824
ID262145	262145	30	9607.426	56.849	16.691	0	19	19	2	1	-10921639	39183.048	40078	27309	51754	822844	6963.086	2.000	0.096	0.986
ID262146	262146	29	7074.118	45.843	17.708	0	19	19	2	1	-10921639	37785.048	38008	28761	46293	793486	4645.448	2.000	0.078	1.173
ID262147	262147	31	7138.966	51.485	20.128	0	19	19	2	1	-10921639	42660.143	41421	36936	52786	895863	4276.778	2.000	0.070	1.303
ID262143	262143	None	9658.415	83.107	11.486	0	19	19	2	1	-10921639	31989.238	33462	16310	42697	671774	7466.085	2.000	0.146	1.091
ID262142	262142	18	14868.324	58.187	9.740	0	19	19	2	1	-10921639	42385.238	40905	28672	61498	890090	7755.664	2.000	0.168	1.573
ID262176	262176	32	17930.406	87.000	65.000	0	20	20	2	1	-10921639	23805.810	20491	16024	41998	499922	7916.496	4.800	0.484	1.961
ID262172	262172	30	8943.487	57.377	17.420	0	20	20	2	1	-10921639	44135.381	44454	35057	53349	926843	4640.208	4.800	0.106	1.819
ID262173	262173	31	9560.792	50.153	20.234	0	20	20	2	1	-10921639	46984.095	47107	41163	54550	986666	4285.143	4.800	0.103	2.042
ID262174	262174	None	7844.748	44.586	29.629	0	20	20	2	1	-10921639	37403.143	37228	26779	46232	785466	5123.585	2.000	0.088	1.181
ID262175	262175	27	20901.957	44.087	50.091	0	20	20	2	1	-10921639	35799.333	30572	21969	62135	751786	11462.233	2.000	0.250	1.248
ID262170	262170	18	14418.471	58.676	10.369	0	20	20	2	1	-10921639	44065.571	41577	32038	64557	925377	9012.412	2.000	0.139	1.192
ID262171	262171	None	8767.267	69.950	14.413	0	20	20	2	1	-10921639	36210.667	36645	27268	46991	760424	4721.617	4.800	0.112	1.545
ID262160	262160	27	21011.227	44.161	50.175	0	21	21	2	1	-10921639	38502.000	33625	26583	65535	808542	11461.971	2.000	0.242	1.307
ID262161	262161	32	13034.638	87.000	65.000	0	21	21	2	1	-10921639	17563.952	14838	10473	31223	368843	6821.070	2.000	0.417	1.514
ID262156	262156	None	8197.116	78.157	12.929	0	21	21	2	1	-10921639	30073.238	29046	20768	42412	631538	4733.288	4.800	0.112	1.278
ID262157	262157	30	9741.925	57.950	17.576	0	21	21	2	1	-10921639	38470.381	37330	27241	48783	807878	5717.525	2.000	0.105	1.275
ID262158	262158	31	7195.315	50.600	20.053	0	21	21	2	1	-10921639	40006.762	39012	29907	48477	840142	5035.299	2.000	0.071	1.056
ID262159	262159	None	8772.941	29.973	50.150	0	21	21	2	1	-10921639	24370.381	23190	18441	32540	511778	4725.730	3.200	0.157	1.402
ID262155	262155	18	7430.083	57.929	10.785	0	21	21	2	1	-10921639	34863.095	35070	27750	44454	732125	4891.812	2.000	0.071	0.949
ID262205	262205	18	11925.929	57.500	11.535	0	22	22	2	1	-10921639	35436.524	36502	19635	53987	744167	9190.862	2.000	0.126	0.863
ID262206	262206	33	9045.178	44.332	16.661	0	22	22	2	1	-10921639	37840.619	37920	29242	47358	794653	5441.366	2.000	0.109	1.370
ID262207	262207	31	10478.513	50.558	19.837	0	22	22	2	1	-10921639	45131.095	45852	34216	55561	947753	5934.442	4.800	0.117	1.593
ID262208	262208	27	19565.814	44.006	50.267	0	22	22	2	1	-10921639	36130.524	31956	23353	61097	758741	11272.055	2.000	0.229	1.195
ID262209	262209	32	8815.340	87.000	65.000	0	22	22	2	1	-10921639	11394.286	10366	6140	23041	239280	5261.129	2.000	0.399	1.235
ID262212	262212	33	7387.447	43.529	17.133	0	23	23	2	1	-10921639	35510.190	35043	25463	43395	745714	4638.121	6.271	0.105	1.449
ID262213	262213	27	19018.500	44.184	50.280	0	23	23	2	1	-10921639	34747.095	29446	23923	57881	729689	10584.635	2.000	0.237	1.259
ID262210	262210	None	8237.723	72.760	9.794	0	23	23	2	1	-10921639	27928.048	29948	17233	35220	586489	5203.013	4.800	0.170	1.557
ID262211	262211	18	12387.879	57.481	11.637	0	23	23	2	1	-10921639	36935.333	37079	26033	53301	775642	7745.886	2.000	0.136	1.139
ID262214	262214	18	13601.161	56.661	12.033	0	24	24	2	1	-10921639	38772.524	39121	26840	57915	814223	8136.490	2.000	0.157	1.292
ID262215	262215	None	8505.388	67.129	18.265	0	24	24	2	1	-10921639	30204.524	29127	23523	41367	634295	4989.955	2.000	0.110	1.197
ID262216	262216	35	7279.218	57.780	19.106	0	24	24	2	1	-10921639	36319.952	36997	26983	44936	762719	4596.561	4.800	0.083	1.212
ID262217	262217	34	12278.511	50.095	21.448	0	24	24	2	1	-10921639	46571.762	46096	35125	60344	978007	5989.628	4.800	0.127	1.750
ID262218	262218	None	7270.299	38.209	36.274	0	24	24	2	1	-10921639	28710.810	29032	21711	38592	602927	4701.745	2.000	0.100	1.105
ID262219	262219	27	14192.303	44.294	50.558	0	24	24	2	1	-10921639	32704.476	31359	22308	52277	686794	8841.638	2.000	0.177	1.112
ID262244	262244	27	13191.090	44.543	50.548	0	25	25	2	1	-10921639	32314.810	32031	19601	49909	678611	9458.361	2.000	0.171	0.998
ID262240	262240	34	15319.489	50.421	21.439	0	25	25	2	1	-10921639	46193.524	45634	33571	63608	970064	8596.962	4.800	0.161	1.492
ID262241	262241	104	7765.432	72.842	22.563	0	25	25	2	1	-10921639	27957.571	26087	22179	39413	587109	4809.518	2.000	0.109	1.147
ID262242	262242	None	7056.848	61.923	27.270	0	25	25	2	1	-10921639	30866.048	30260	23808	39026	648187	3829.536	4.800	0.101	1.475
ID262243	262243	None	7453.210	45.017	30.269	0	25	25	2	1	-10921639	37375.381	37689	31882	42615	784883	3474.961	6.271	0.105	2.048
ID262237	262237	18	14205.702	56.754	12.320	0	25	25	2	1	-10921639	41344.238	41570	27675	55656	868229	7518.969	2.000	0.161	1.526
ID262238	262238	None	9325.157	82.745	14.453	0	25	25	2	1	-10921639	17364.857	17891	7578	27594	364662	6324.042	2.000	0.277	1.190
ID262239	262239	35	8114.647	58.182	19.885	0	25	25	2	1	-10921639	34259.238	33788	27824	42717	719444	4930.577	2.000	0.090	1.152
ID262228	262228	18	13369.131	56.689	12.490	0	26	26	2	1	-10921639	39152.381	38381	28306	51022	822200	7600.125	2.000	0.163	1.443
ID262229	262229	None	7143.278	45.877	13.708	0	26	26	2	1	-10921639	32336.190	32445	26963	37750	679060	3173.328	4.800	0.114	2.088
ID262230	262230	34	15719.729	50.408	21.258	0	26	26	2	1	-10921639	45906.524	44393	33510	61341	964037	8158.733	4.800	0.176	1.686
ID262231	262231	104	9455.585	71.935	21.994	0	26	26	2	1	-10921639	29328.667	28028	22953	42826	615902	5183.036	2.000	0.126	1.271
ID262232	262232	27	15802.409	44.809	50.237	0	26	26	2	1	-10921639	30154.000	27512	20001	52114	633234	9479.472	2.000	0.206	1.086
ID262252	262252	34	14926.224	50.767	21.541	0	27	27	2	1	-10921639	42083.667	41184	25456	60907	883757	9002.436	2.000	0.149	1.213
ID262253	262253	27	17132.633	45.036	50.444	0	27	27	2	1	-10921639	33439.952	28822	23747	56735	702239	9624.839	2.000	0.237	1.332
ID262250	262250	18	11525.306	56.779	12.196	0	27	27	2	1	-10921639	37756.048	38490	26196	49929	792877	6343.297	4.800	0.142	1.485
ID262251	262251	None	7118.803	81.177	14.341	0	27	27	2	1	-10921639	15967.524	15469	5977	24540	335318	5151.323	4.800	0.232	1.167
ID262254	262254	None	11091.371	60.054	5.391	0	28	28	2	1	-10921639	23495.476	23557	10007	38592	493405	8157.982	2.000	0.219	1.036
ID262255	262255	18	13108.838	57.136	12.802	0	28	28	2	1	-10921639	38526.286	38219	28048	52589	809052	6284.682	4.800	0.168	1.760
ID262256	262256	None	7322.656	50.339	18.156	0	28	28	2	1	-10921639	38346.952	38097	30850	47005	805286	4709.208	4.800	0.098	1.455
ID262257	262257	34	10452.485	51.109	21.745	0	28	28	2	1	-10921639	40348.143	40125	31000	53077	847311	5726.192	4.800	0.113	1.434
ID262258	262258	27	11574.186	45.267	50.361	0	28	28	2	1	-10921639	30627.952	27817	22702	45424	643187	6658.684	2.000	0.158	1.253
ID262276	262276	34	10187.485	51.042	21.411	0	29	29	2	1	-10921639	42715.095	42480	33849	52759	897017	5401.345	4.800	0.113	1.612
ID262277	262277	None	9776.044	69.538	22.353	0	29	29	2	1	-10921639	35452.714	34758	24595	44284	744507	5377.174	7.600	0.135	1.563
ID262278	262278	27	12776.233	45.486	49.971	0	29	29	2	1	-10921639	29525.429	28333	16059	44895	620034	7689.739	2.000	0.193	1.241
ID262275	262275	18	10326.235	56.930	12.688	0	29	29	2	1	-10921639	36426.714	35668	27064	45933	764961	5328.259	4.800	0.137	1.651
ID262260	262260	34	11280.829	50.322	20.891	0	30	30	2	1	-10921639	41615.238	41774	28903	54095	873920	6001.241	6.308	0.131	1.604
ID262261	262261	None	7697.362	40.112	30.013	0	30	30	2	1	-10921639	36744.333	38164	25015	46944	771631	5990.244	4.800	0.098	1.099
ID262262	262262	None	7998.233	41.578	32.568	0	30	30	2	1	-10921639	40646.952	40810	33008	48213	853586	4900.430	7.600	0.084	1.289
ID262263	262263	27	13771.166	45.337	49.965	0	30	30	2	1	-10921639	28000.619	25965	18529	48511	588013	8318.140	2.000	0.193	1.088
ID262259	262259	18	12375.051	57.118	13.278	0	30	30	2	1	-10921639	36162.524	35070	26352	46537	759413	6774.915	4.800	0.175	1.589
ID262224	262224	None	8839.677	62.707	29.256	0	31	31	2	1	-10921639	33160.619	32940	22064	42670	696373	5707.606	2.000	0.122	1.260
ID262225	262225	None	7333.292	41.566	39.092	0	31	31	2	1	-10921639	38485.524	38253	30375	45193	808196	4290.503	4.800	0.097	1.592
ID262226	262226	None	9612.892	39.875	46.776	0	31	31	2	1	-10921639	29142.857	29792	21508	39474	612000	5032.506	2.000	0.152	1.530
ID262227	262227	27	12119.783	45.387	50.067	0	31	31	2	1	-10921639	26027.524	23889	15856	45743	546578	7795.430	2.000	0.165	0.948
ID262220	262220	18	9467.052	56.976	13.241	0	31	31	2	1	-10921639	35805.333	34718	24690	45065	751912	5827.828	2.000	0.127	1.387
ID262221	262221	36	7803.538	81.106	14.245	0	31	31	2	1	-10921639	15736.095	15421	9607	23991	330458	4136.388	4.800	0.267	1.605
ID262222	262222	None	7565.142	39.837	15.283	0	31	31	2	1	-10921639	22249.905	23048	11778	30843	467248	5104.359	2.000	0.158	1.187
ID262223	262223	34	9801.922	50.660	20.208	0	31	31	2	1	-10921639	40482.429	41767	33021	46503	850131	3712.962	4.800	0.139	2.665
ID262236	262236	27	9650.498	45.356	50.076	0	32	32	2	1	-10921639	25372.714	22193	19397	39358	532827	5940.145	2.000	0.140	1.050
ID262233	262233	18	7685.188	58.403	13.534	0	32	32	2	1	-10921639	35722.714	35301	27336	43504	750177	4167.357	4.800	0.115	1.770
ID262234	262234	36	8081.956	79.154	14.134	0	32	32	2	1	-10921639	18650.190	19377	12362	25945	391654	4062.909	4.800	0.252	1.845
ID262235	262235	None	8232.899	42.184	35.221	0	32	32	2	1	-10921639	42625.238	42310	35260	50750	895130	4648.381	2.000	0.081	1.376
ID262245	262245	18	7062.363	57.437	13.545	0	33	33	2	1	-10921639	32772.381	31563	26630	42391	688220	4114.782	2.000	0.083	1.218
ID262246	262246	None	8562.283	71.753	18.294	0	33	33	2	1	-10921639	30740.429	30959	21236	37527	645549	3901.424	4.800	0.160	2.178
ID262247	262247	34	11643.673	50.748	19.946	0	33	33	2	1	-10921639	42469.143	42011	33272	51619	891852	4791.071	4.800	0.151	2.325
ID262248	262248	None	7723.988	62.803	27.165	0	33	33	2	1	-10921639	31556.000	31508	24025	39182	662676	4441.957	7.600	0.107	1.373
ID262249	262249	27	9225.116	45.293	49.960	0	33	33	2	1	-10921639	24534.952	22159	16880	37554	515234	5746.821	2.000	0.141	1.055
ID262264	262264	None	8435.170	77.683	14.873	0	34	34	2	1	-10921639	18361.667	17342	8386	28978	385595	6513.972	2.000	0.192	0.909
ID262265	262265	None	8490.012	77.348	18.858	0	34	34	2	1	-10921639	23057.952	23183	14553	34087	484217	4906.836	2.000	0.164	1.321
ID262266	262266	34	7301.139	50.648	19.665	0	34	34	2	1	-10921639	36477.190	36271	29161	44196	766021	4073.639	4.800	0.106	1.720
ID262267	262267	None	9763.473	40.103	29.620	0	34	34	2	1	-10921639	40483.143	40064	33544	49739	850146	4438.850	4.800	0.115	1.882
ID262268	262268	None	8361.877	49.008	4.027	0	35	35	2	1	-10921639	18871.762	18800	10014	28964	396307	5094.944	2.000	0.199	1.232
ID262269	262269	None	7066.044	56.830	13.076	0	35	35	2	1	-10921639	32421.810	33415	25891	38999	680858	4289.505	2.000	0.095	1.309
ID262270	262270	34	7356.806	51.919	19.105	0	35	35	2	1	-10921639	36178.619	35973	27295	43925	759751	4551.761	2.000	0.085	1.241
ID262271	262271	None	7008.784	45.186	49.692	0	35	35	2	1	-10921639	22429.286	23367	13657	37269	471015	6026.141	2.000	0.101	0.681
ID262272	262272	37	7299.185	50.477	21.033	0	36	36	2	1	-10921639	35374.762	35240	27444	42602	742870	4390.555	4.800	0.104	1.518
ID262273	262273	38	7600.728	62.875	28.808	0	36	36	2	1	-10921639	33318.762	33741	22939	42466	699694	5432.118	2.000	0.094	1.056
ID262274	262274	39	8427.527	38.798	29.559	0	36	36	2	1	-10921639	36044.619	35064	27465	43647	756937	4242.465	4.800	0.119	1.808
ID262284	262284	38	8813.606	63.303	29.188	0	37	37	2	1	-10921639	35407.048	35396	28231	42093	743548	4011.737	4.800	0.129	2.017
ID262285	262285	None	8443.231	36.493	38.715	0	37	37	2	1	-10921639	33963.476	34697	20598	46951	713233	6856.172	2.000	0.103	0.927
ID262286	262286	None	7293.787	31.692	53.793	0	37	37	2	1	-10921639	18647.429	18515	8012	28421	391596	5477.495	2.000	0.162	0.948
ID262281	262281	None	7035.831	56.784	17.700	0	37	37	2	1	-10921639	37249.048	37153	28774	46435	782230	4601.409	2.000	0.077	1.163
ID262282	262282	37	7562.922	49.740	20.650	0	37	37	2	1	-10921639	35809.667	35539	28964	43864	752003	3847.468	4.800	0.109	1.825
ID262283	262283	39	10191.501	39.506	29.171	0	37	37	2	1	-10921639	37239.333	37228	29643	45214	782026	4798.446	4.800	0.145	1.966
ID262280	262280	38	7958.002	63.509	29.031	0	38	38	2	1	-10921639	31566.524	33361	20042	41604	662897	6443.640	4.800	0.123	1.070
ID262279	262279	None	8531.186	61.020	24.112	0	38	38	2	1	-10921639	33977.810	34222	22532	42005	713534	5653.749	4.800	0.114	1.235
ID262288	262288	None	9485.788	62.644	26.677	0	39	39	2	1	-10921639	39309.381	39216	30118	48756	825497	5604.258	4.800	0.120	1.500
ID262289	262289	None	10617.025	40.319	29.803	0	39	39	2	1	-10921639	41053.429	40431	32872	50872	862122	5087.550	4.800	0.123	1.772
ID262287	262287	37	8831.594	49.171	21.383	0	39	39	2	1	-10921639	35766.333	36936	26657	43239	751093	5469.255	4.800	0.119	1.394
ID262292	262292	41	7354.372	59.702	25.002	0	40	40	2	1	-10921639	31275.476	31434	21399	41170	656785	4986.317	2.000	0.097	1.105
ID262293	262293	None	7807.363	64.008	30.645	0	40	40	2	1	-10921639	30697.143	30803	19967	40743	644640	5697.278	6.228	0.116	1.117
ID262294	262294	None	7820.222	41.995	38.014	0	40	40	2	1	-10921639	36484.762	36014	29792	42866	766180	3640.713	4.800	0.111	2.002
ID262290	262290	42	8333.964	54.960	11.935	0	40	40	2	1	-10921639	32825.714	32513	25619	41584	689340	4624.039	2.000	0.110	1.412
ID262291	262291	37	8965.537	50.932	20.922	0	40	40	2	1	-10921639	39827.095	40682	31719	45153	836369	4214.751	4.800	0.132	2.199
ID262295	262295	42	7186.525	54.468	12.796	0	41	41	2	1	-10921639	33571.905	33157	26528	42154	705010	4530.392	4.800	0.100	1.343
ID262300	262300	94	7541.797	40.120	30.184	0	41	41	2	1	-10921639	37066.429	37771	26942	45567	778395	5081.416	4.800	0.091	1.214
ID262301	262301	None	8452.497	46.879	44.698	0	41	41	2	1	-10921639	31079.667	29860	21426	40648	652673	5219.913	4.800	0.121	1.287
ID262296	262296	None	8537.828	68.175	19.408	0	41	41	2	1	-10921639	24734.238	23475	17430	37004	519419	5662.939	2.000	0.141	1.079
ID262297	262297	37	8864.254	50.106	21.218	0	41	41	2	1	-10921639	37802.429	38707	28862	45309	793851	4827.758	4.800	0.124	1.723
ID262298	262298	41	7269.898	59.331	24.574	0	41	41	2	1	-10921639	36071.095	36645	27946	44929	757493	4682.790	2.000	0.085	1.204
ID262299	262299	None	7940.600	63.400	27.686	0	41	41	2	1	-10921639	34901.476	34840	27017	44311	732931	5171.486	4.800	0.108	1.314
ID262304	262304	None	7638.246	41.295	38.193	0	42	42	2	1	-10921639	37439.714	37642	27750	45316	786234	4652.680	2.000	0.090	1.328
ID262302	262302	42	8182.497	54.995	12.940	0	42	42	2	1	-10921639	32822.762	30945	24445	41801	689278	5200.148	2.000	0.099	1.136
ID262303	262303	94	8581.975	40.433	31.016	0	42	42	2	1	-10921639	39171.190	39386	28903	47439	822595	5190.112	4.800	0.104	1.422
ID262308	262308	43	7084.808	34.427	28.478	0	43	43	2	1	-10921639	28581.095	29799	19438	35471	600203	5149.155	4.800	0.116	1.155
ID262305	262305	42	9212.561	54.730	12.402	0	43	43	2	1	-10921639	33920.286	32831	22152	45852	712326	6821.064	4.800	0.118	1.049
ID262306	262306	None	8580.269	48.930	21.508	0	43	43	2	1	-10921639	37477.190	37635	30667	45004	787021	3783.023	4.800	0.125	2.195
ID262307	262307	None	7451.291	62.718	25.759	0	43	43	2	1	-10921639	34530.381	34657	27268	42507	725138	4199.537	4.800	0.107	1.587
ID262309	262309	None	7406.299	71.978	15.526	0	44	44	2	1	-10921639	24068.952	25402	15645	29066	505448	3929.444	4.800	0.171	1.790
ID262310	262310	43	8516.933	34.081	28.857	0	44	44	2	1	-10921639	29284.571	31115	19920	38280	614976	5004.945	4.800	0.136	1.397
ID262311	262311	None	7736.532	64.543	32.021	0	44	44	2	1	-10921639	29179.333	30362	16616	38748	612766	6326.430	4.800	0.126	1.035
ID262312	262312	None	8405.735	40.911	38.304	0	44	44	2	1	-10921639	38083.905	37825	29758	46645	799762	5059.626	4.800	0.094	1.292
ID262316	262316	None	8290.027	33.293	38.445	0	45	45	2	1	-10921639	27953.190	29242	17186	36923	587017	6048.182	4.800	0.140	1.135
ID262313	262313	46	9637.426	74.946	19.642	0	45	45	2	1	-10921639	20708.857	20157	12416	29758	434886	5969.093	4.800	0.237	1.329
ID262314	262314	None	7108.256	59.593	23.966	0	45	45	2	1	-10921639	38568.524	40010	28917	46143	809939	5019.061	7.600	0.079	1.131
ID262315	262315	47	8929.732	63.507	26.114	0	45	45	2	1	-10921639	38960.476	38619	29140	52202	818170	5790.571	4.800	0.102	1.247
ID262332	262332	44	9706.107	87.000	65.000	0	46	46	2	1	-10921639	14875.762	13657	8481	26074	312391	5730.070	2.000	0.381	1.432
ID262329	262329	None	9106.292	53.110	11.419	0	46	46	2	1	-10921639	34045.095	34677	20958	43742	714947	6650.787	4.800	0.122	1.114
ID262330	262330	46	9269.421	75.944	20.044	0	46	46	2	1	-10921639	18099.476	18495	10597	29018	380089	5116.948	2.000	0.251	1.419
ID262331	262331	47	9563.327	63.050	26.172	0	46	46	2	1	-10921639	38751.333	39521	28448	46048	813778	5205.220	7.600	0.118	1.575
ID262322	262322	45	10140.608	64.896	28.631	0	47	47	2	1	-10921639	34605.810	34182	22152	44481	726722	7061.066	6.275	0.143	1.225
ID262323	262323	44	10878.285	87.000	65.000	0	47	47	2	1	-10921639	22898.143	21569	17902	30552	480861	4075.667	4.800	0.333	2.810
ID262317	262317	None	8292.493	50.850	18.029	0	48	48	2	1	-10921639	39257.048	38259	32350	51212	824398	5135.281	2.000	0.075	1.068
ID262318	262318	49	8919.989	61.388	24.731	0	48	48	2	1	-10921639	39665.905	40397	30701	46469	832984	4728.955	4.800	0.110	1.664
ID262319	262319	45	11523.544	65.568	29.927	0	48	48	2	1	-10921639	31226.619	32913	17925	45662	655759	8561.196	4.800	0.173	1.076
ID262320	262320	48	7585.983	33.195	37.540	0	48	48	2	1	-10921639	28674.048	28415	21182	36767	602155	5306.610	2.000	0.107	1.040
ID262321	262321	44	13866.116	87.000	65.000	0	48	48	2	1	-10921639	38523.905	39501	30558	47643	809002	5248.095	6.311	0.262	3.051
ID262324	262324	50	7225.141	41.098	23.314	0	49	49	2	1	-10921639	35927.286	35464	25606	42975	754473	4582.212	4.800	0.096	1.375
ID262325	262325	49	8886.428	61.690	24.874	0	49	49	2	1	-10921639	43026.810	42771	34256	49760	903563	4318.021	7.600	0.106	1.906
ID262326	262326	45	14717.121	65.942	29.636	0	49	49	2	1	-10921639	33671.095	32791	16826	50750	707093	10451.303	2.000	0.194	1.047
ID262327	262327	48	7012.723	33.692	37.164	0	49	49	2	1	-10921639	29879.000	28672	24805	37364	627459	3617.291	2.000	0.104	1.559
ID262328	262328	44	20228.768	87.000	64.000	0	49	49	2	1	-10921639	45137.190	43579	29717	65535	947881	11929.135	4.800	0.271	1.615
ID262340	262340	51	9256.944	84.260	64.403	0	50	50	2	1	-10921639	26070.571	28699	11737	36522	547482	8164.888	6.303	0.184	0.994
ID262336	262336	50	8382.476	41.065	23.568	0	50	50	2	1	-10921639	33942.000	33184	24093	41299	712782	5017.289	4.800	0.113	1.374
ID262337	262337	52	12086.935	65.109	27.167	0	50	50	2	1	-10921639	39330.905	38700	27716	48796	825949	6307.153	4.800	0.165	1.768
ID262338	262338	None	8461.090	40.576	30.639	0	50	50	2	1	-10921639	34731.143	33836	28401	42147	729354	4416.659	4.800	0.115	1.621
ID262339	262339	48	8248.640	33.196	37.544	0	50	50	2	1	-10921639	28022.000	28225	17654	38185	588462	5897.261	2.000	0.124	1.047
ID262333	262333	None	8655.924	55.881	11.951	0	50	50	2	1	-10921639	33057.238	33211	23258	42262	694202	5045.947	2.000	0.114	1.338
ID262334	262334	53	7593.506	51.784	19.408	0	50	50	2	1	-10921639	41322.190	41557	33883	48450	867766	3954.920	6.373	0.085	1.629
ID262335	262335	None	8021.965	74.521	19.585	0	50	50	2	1	-10921639	19370.286	20720	9587	27505	406776	5810.331	4.800	0.220	1.201
ID262372	262372	None	7700.745	53.951	11.072	0	51	51	2	1	-10921639	35771.238	35756	25341	41665	751196	4418.863	4.800	0.112	1.625
ID262373	262373	None	7495.555	43.410	18.063	0	51	51	2	1	-10921639	34574.524	35342	26678	42276	726065	5242.038	2.000	0.092	1.109
ID262374	262374	53	9122.995	51.277	17.801	0	51	51	2	1	-10921639	43832.333	42866	35030	54394	920479	5340.033	2.000	0.099	1.484
ID262375	262375	None	7507.337	66.999	19.602	0	51	51	2	1	-10921639	24667.667	23156	15530	38090	518021	5407.261	2.000	0.089	0.742
ID262380	262380	51	13999.001	83.000	65.000	0	51	51	2	1	-10921639	23032.048	20307	15009	37343	483673	6878.985	2.000	0.316	1.609
ID262376	262376	52	21073.574	66.391	28.085	0	51	51	2	1	-10921639	43961.476	43090	22349	65535	923191	11336.976	4.800	0.241	1.504
ID262377	262377	None	7499.144	49.146	30.839	0	51	51	2	1	-10921639	38176.333	38755	29459	44671	801703	4525.358	4.800	0.109	1.659
ID262378	262378	48	8451.815	32.914	38.083	0	51	51	2	1	-10921639	27829.714	27980	17837	37031	584424	5256.067	2.000	0.119	1.125
ID262379	262379	87	8234.511	43.091	48.120	0	51	51	2	1	-10921639	31861.952	31407	23604	40417	669101	3935.194	4.800	0.125	1.795
ID262356	262356	None	10012.979	57.085	12.787	0	52	52	2	1	-10921639	35033.286	34046	26243	45085	735699	5135.102	2.000	0.128	1.554
ID262357	262357	None	8140.567	38.916	23.757	0	52	52	2	1	-10921639	35027.238	33951	29202	43843	735572	4289.408	2.000	0.099	1.471
ID262358	262358	52	13211.818	66.207	26.152	0	52	52	2	1	-10921639	37535.619	37364	26481	52854	788248	6488.895	4.800	0.169	1.669
ID262359	262359	48	10395.040	32.839	38.420	0	52	52	2	1	-10921639	33204.333	32377	23631	48925	697291	6438.080	2.000	0.125	1.148
ID262360	262360	87	7624.094	42.161	48.849	0	52	52	2	1	-10921639	27338.619	28462	16595	35878	574111	5844.293	2.000	0.107	0.901
ID262361	262361	51	21030.408	82.000	65.000	0	52	52	2	1	-10921639	34859.238	32641	11147	54475	732044	13195.582	4.800	0.375	1.441
ID262396	262396	54	7121.526	37.006	18.116	0	53	53	2	1	-10921639	24859.524	24771	16541	36448	522050	4843.592	2.000	0.106	0.982
ID262397	262397	52	11547.287	66.282	26.171	0	53	53	2	1	-10921639	37187.286	37323	29731	47568	780933	5380.678	4.800	0.157	1.876
ID262398	262398	48	10616.425	32.908	38.554	0	53	53	2	1	-10921639	30481.000	31047	16724	49800	640101	8282.754	2.000	0.125	0.816
ID262399	262399	None	10956.552	82.853	62.892	0	53	53	2	1	-10921639	24168.810	24852	14383	33659	507545	6479.983	2.000	0.217	1.332
ID262352	262352	52	11026.083	65.735	25.649	0	54	54	2	1	-10921639	42700.286	42697	30694	51795	896706	6039.008	4.800	0.148	1.820
ID262353	262353	48	8654.664	32.767	37.959	0	54	54	2	1	-10921639	30472.619	31013	19615	40926	639925	5169.136	4.800	0.127	1.331
ID262354	262354	None	7322.394	40.584	49.878	0	54	54	2	1	-10921639	28608.429	29778	20978	35376	600777	4657.855	6.137	0.130	1.414
ID262355	262355	None	8246.212	84.545	64.081	0	54	54	2	1	-10921639	22974.714	23645	15985	30905	482469	5443.251	6.329	0.188	1.334
ID262348	262348	55	8683.309	57.400	11.624	0	54	54	2	1	-10921639	33399.476	32119	28951	40220	701389	3490.826	4.800	0.140	2.348
ID262349	262349	None	7414.953	77.447	17.350	0	54	54	2	1	-10921639	20140.190	21636	13108	25239	422944	3695.038	4.800	0.224	1.994
ID262350	262350	54	15713.478	37.035	18.622	0	54	54	2	1	-10921639	37421.857	37323	21792	60012	785859	9050.535	2.000	0.179	1.254
ID262351	262351	None	7496.946	66.388	20.218	0	54	54	2	1	-10921639	32255.000	31047	21189	44569	677355	5721.005	2.000	0.084	0.876
ID262341	262341	None	7145.297	62.233	4.660	0	55	55	2	1	-10921639	15278.952	15333	9308	21019	320858	3493.216	4.800	0.255	1.779
ID262342	262342	55	7988.520	57.771	11.915	0	55	55	2	1	-10921639	29215.095	29066	18278	35980	613517	4548.278	4.800	0.136	1.538
ID262343	262343	54	14239.882	36.994	18.708	0	55	55	2	1	-10921639	36819.905	34975	23977	52195	773218	7479.148	2.000	0.172	1.444
ID262344	262344	56	9259.476	41.197	23.619	0	55	55	2	1	-10921639	34009.143	34487	25741	47534	714192	6274.042	2.000	0.092	0.915
ID262345	262345	None	9350.249	60.282	23.826	0	55	55	2	1	-10921639	43084.667	42296	32770	52134	904778	5141.732	6.157	0.102	1.550
ID262346	262346	52	7440.737	66.244	25.371	0	55	55	2	1	-10921639	37143.190	38246	27587	44237	780007	4656.459	2.000	0.092	1.348
ID262347	262347	48	8150.468	33.055	38.274	0	55	55	2	1	-10921639	31269.667	31990	19927	40084	656663	5021.387	6.310	0.121	1.344
ID262389	262389	55	8552.731	58.106	11.962	0	56	56	2	1	-10921639	30322.476	30816	22301	42832	636772	5347.828	7.600	0.118	1.194
ID262390	262390	54	20939.219	37.077	19.227	0	56	56	2	1	-10921639	49345.000	46557	36841	65535	1036245	10551.801	2.000	0.208	1.611
ID262391	262391	None	7295.487	66.167	20.179	0	56	56	2	1	-10921639	32100.000	31441	24208	48471	674100	6285.310	2.000	0.048	0.465
ID262392	262392	56	12852.054	41.103	24.247	0	56	56	2	1	-10921639	40012.762	38470	29385	59394	840268	7223.703	2.000	0.130	1.276
ID262393	262393	52	7275.862	67.138	25.101	0	56	56	2	1	-10921639	35003.810	35552	23950	42181	735080	5397.972	3.200	0.092	1.089
ID262394	262394	48	10063.936	32.977	38.718	0	56	56	2	1	-10921639	32806.286	32994	20863	42927	688932	6260.101	2.000	0.130	1.209
ID262395	262395	57	7716.773	39.718	51.378	0	56	56	2	1	-10921639	28745.952	30165	21073	34609	603665	4695.564	4.800	0.126	1.365
ID262368	262368	60	7219.680	32.546	28.550	0	57	57	2	1	-10921639	28203.905	27614	19296	38782	592282	5573.043	2.000	0.092	0.851
ID262369	262369	61	8824.689	41.198	30.311	0	57	57	2	1	-10921639	34968.810	35552	27838	45960	734345	5630.203	2.000	0.092	1.047
ID262370	262370	48	7983.096	32.632	37.444	0	57	57	2	1	-10921639	33574.810	33177	26223	41014	705071	4431.408	4.800	0.124	1.674
ID262371	262371	57	7154.452	41.160	51.763	0	57	57	2	1	-10921639	27093.429	28788	14634	33096	568962	5405.787	4.800	0.143	1.255
ID262364	262364	54	22511.863	36.972	18.874	0	57	57	2	1	-10921639	54325.429	52752	38592	65535	1140834	10523.366	4.800	0.225	1.900
ID262365	262365	56	11723.767	40.514	24.227	0	57	57	2	1	-10921639	39954.857	39284	24540	57718	839052	8884.678	2.000	0.121	0.971
ID262366	262366	None	7320.663	59.464	24.047	0	57	57	2	1	-10921639	35719.857	37717	26182	44108	750117	5077.651	2.000	0.080	1.046
ID262367	262367	52	9758.349	65.740	24.947	0	57	57	2	1	-10921639	36747.571	34833	26732	49590	771699	6478.853	4.800	0.121	1.220
ID262362	262362	None	8195.504	63.164	3.370	0	57	57	2	1	-10921639	19799.048	20035	12443	25436	415780	4298.969	4.800	0.218	1.651
ID262363	262363	55	9804.013	57.869	11.620	0	57	57	2	1	-10921639	31269.905	30219	23156	45567	656668	5859.182	2.000	0.122	1.161
ID262388	262388	None	8637.077	45.007	42.938	0	58	58	2	1	-10921639	30444.476	30823	19472	39338	639334	5266.745	2.000	0.123	1.264
ID262384	262384	52	10700.671	65.137	24.324	0	58	58	2	1	-10921639	40839.810	41503	31576	53383	857636	5532.830	4.800	0.120	1.585
ID262385	262385	60	16159.356	32.348	28.814	0	58	58	2	1	-10921639	34312.476	33571	20449	51558	720562	9617.371	2.000	0.223	1.300
ID262386	262386	61	12241.652	41.567	29.874	0	58	58	2	1	-10921639	38914.286	36726	31169	52419	817200	6181.912	4.800	0.152	1.664
ID262387	262387	48	7103.405	33.145	38.528	0	58	58	2	1	-10921639	30781.810	30966	21867	39209	646418	4807.506	4.800	0.103	1.193
ID262381	262381	55	15883.256	57.176	11.738	0	58	58	2	1	-10921639	37777.667	35600	26352	52128	793331	8008.071	2.000	0.202	1.585
ID262382	262382	54	20095.381	36.571	18.997	0	58	58	2	1	-10921639	55997.762	61097	35193	65535	1175953	10499.244	4.800	0.200	1.779
ID262383	262383	56	13136.474	40.506	23.634	0	58	58	2	1	-10921639	42558.286	44142	25945	62929	893724	10805.690	2.000	0.122	0.856
ID262404	262404	52	7517.119	65.472	25.936	0	59	59	2	1	-10921639	34755.476	35349	26678	43321	729865	4521.336	2.000	0.089	1.260
ID262405	262405	60	21110.916	32.671	28.867	0	59	59	2	1	-10921639	40945.857	40207	23495	65535	859863	11864.623	2.000	0.235	1.312
ID262406	262406	61	12809.487	41.383	29.917	0	59	59	2	1	-10921639	40034.000	40464	28353	51897	840714	6932.951	4.800	0.156	1.557
ID262407	262407	None	7104.170	55.587	35.137	0	59	59	2	1	-10921639	29773.381	29222	21854	39372	625241	4409.850	2.000	0.088	1.096
ID262400	262400	55	18268.695	57.419	11.683	0	59	59	2	1	-10921639	39368.238	38707	21657	59150	826733	10653.172	2.000	0.221	1.338
ID262401	262401	54	19261.617	36.264	19.332	0	59	59	2	1	-10921639	52799.190	58912	26854	65535	1108783	13710.321	2.000	0.187	1.214
ID262402	262402	56	12850.670	41.238	23.076	0	59	59	2	1	-10921639	45412.857	44820	31943	61769	953670	7827.327	2.000	0.105	1.103
ID262403	262403	None	9277.877	59.366	24.053	0	59	59	2	1	-10921639	36763.810	35288	28604	51721	772040	6271.855	2.000	0.090	0.968
ID262408	262408	48	9106.525	33.104	37.778	0	59	59	2	1	-10921639	32099.143	33293	22200	39840	674082	5155.854	2.000	0.137	1.496
ID262421	262421	55	15197.448	56.768	11.591	0	60	60	2	1	-10921639	36430.524	33944	26501	52541	765041	7604.074	2.000	0.203	1.620
ID262422	262422	54	19328.768	36.222	19.372	0	60	60	2	1	-10921639	53445.952	61165	27241	65535	1122365	13637.604	4.800	0.189	1.248
ID262423	262423	56	14221.439	41.032	23.388	0	60	60	2	1	-10921639	49010.095	49434	35233	65535	1029212	8914.085	2.000	0.115	1.133
ID262424	262424	60	21421.076	32.632	29.013	0	60	60	2	1	-10921639	44144.429	40980	24384	65535	927033	11321.435	2.000	0.232	1.469
ID262425	262425	61	8697.665	41.725	29.506	0	60	60	2	1	-10921639	36250.667	35145	26440	44888	761264	5480.522	4.800	0.117	1.381
ID262420	262420	None	7609.224	37.161	47.857	0	61	61	2	1	-10921639	29837.714	31705	17301	38198	626592	5557.934	2.000	0.105	1.022
ID262416	262416	None	7250.061	68.773	23.618	0	61	61	2	1	-10921639	26214.238	27526	14838	36326	550499	6070.399	2.000	0.118	0.910
ID262417	262417	60	22133.131	32.853	29.281	0	61	61	2	1	-10921639	47720.762	42059	33781	65535	1002136	11771.490	2.000	0.209	1.403
ID262418	262418	61	13869.706	41.347	29.615	0	61	61	2	1	-10921639	39196.905	38524	23665	62583	823135	9676.040	2.000	0.132	0.942
ID262419	262419	None	8596.012	44.797	42.130	0	61	61	2	1	-10921639	31254.190	30111	23231	41557	656338	5193.865	2.000	0.120	1.286
ID262412	262412	None	9573.100	74.229	19.451	0	61	61	2	1	-10921639	20036.476	18359	11059	29900	420766	5181.558	4.800	0.235	1.472
ID262413	262413	54	20237.180	36.248	19.506	0	61	61	2	1	-10921639	55830.667	56925	37133	65535	1172444	9926.230	4.800	0.204	1.904
ID262414	262414	None	7044.121	53.074	21.502	0	61	61	2	1	-10921639	33180.810	33286	23156	43355	696797	5340.620	2.000	0.075	0.864
ID262415	262415	56	14807.456	41.069	23.486	0	61	61	2	1	-10921639	43238.905	40797	30369	65535	908017	10248.975	2.000	0.127	0.949
ID262409	262409	55	18339.637	56.503	11.919	0	61	61	2	1	-10921639	37820.667	36299	20307	57176	794234	10917.580	2.000	0.230	1.298
ID262410	262410	None	8307.005	44.467	12.783	0	61	61	2	1	-10921639	30633.190	30579	22559	39216	643297	4310.056	2.000	0.131	1.642
ID262411	262411	62	12035.050	58.756	17.813	0	61	61	2	1	-10921639	36664.952	33727	28564	51727	769964	6594.978	2.000	0.141	1.373
ID262452	262452	54	20608.500	36.323	19.478	0	62	62	2	1	-10921639	50469.905	55581	28530	65535	1059868	13339.440	4.800	0.216	1.345
ID262453	262453	62	10162.487	57.716	18.594	0	62	62	2	1	-10921639	38763.429	37466	29887	51965	814032	6241.705	2.000	0.114	1.271
ID262454	262454	63	7164.489	63.834	20.583	0	62	62	2	1	-10921639	31335.857	31990	23251	39684	658053	4886.946	2.000	0.094	1.105
ID262455	262455	56	13735.994	41.507	23.381	0	62	62	2	1	-10921639	44316.238	41754	29710	63187	930641	9617.626	2.000	0.134	1.089
ID262451	262451	55	23943.619	55.902	12.202	0	62	62	2	1	-10921639	43533.190	42208	25755	65535	914197	13034.138	2.000	0.270	1.420
ID262456	262456	60	20867.564	32.846	29.290	0	62	62	2	1	-10921639	48281.810	47127	35084	65535	1013918	9962.704	2.000	0.215	1.715
ID262457	262457	61	10449.765	40.522	29.488	0	62	62	2	1	-10921639	40201.381	40424	26576	54875	844229	7277.819	2.000	0.103	1.033
ID262458	262458	None	10194.415	39.142	43.937	0	62	62	2	1	-10921639	32855.143	30776	24724	45336	689958	5861.421	2.000	0.120	1.197
ID262459	262459	64	9258.910	39.514	51.843	0	62	62	2	1	-10921639	26822.333	27505	14492	37744	563269	5645.082	4.800	0.189	1.512
ID262548	262548	64	8888.932	39.537	52.463	0	63	63	2	1	-10921639	27774.524	29222	17002	34365	583265	4514.375	4.800	0.171	1.799
ID262544	262544	None	7671.929	64.863	25.118	0	63	63	2	1	-10921639	29923.333	29290	19730	40600	628390	5309.711	7.600	0.096	0.991
ID262545	262545	60	21714.688	33.042	29.368	0	63	63	2	1	-10921639	51286.381	49373	33218	65535	1077014	10633.543	4.800	0.216	1.717
ID262546	262546	61	16052.890	41.071	29.270	0	63	63	2	1	-10921639	48429.619	44549	34487	65535	1017022	9247.010	2.000	0.127	1.182
ID262547	262547	None	7925.440	32.036	41.170	0	63	63	2	1	-10921639	29757.524	29575	19811	40437	624908	5466.832	2.000	0.095	0.940
ID262540	262540	54	19777.260	37.332	19.221	0	63	63	2	1	-10921639	56723.476	65535	31732	65535	1191193	11865.385	4.800	0.206	1.635
ID262541	262541	62	12437.985	57.480	18.571	0	63	63	2	1	-10921639	38229.714	38409	24466	60107	802824	9879.188	2.000	0.117	0.812
ID262542	262542	63	11087.338	63.225	20.773	0	63	63	2	1	-10921639	36010.333	33069	26684	48545	756217	6860.462	7.600	0.126	1.177
ID262543	262543	56	13159.114	41.338	24.226	0	63	63	2	1	-10921639	48159.619	45682	38748	64564	1011352	8446.081	2.000	0.096	1.003
ID262539	262539	55	24949.893	55.092	12.707	0	63	63	2	1	-10921639	48913.619	48097	32010	65535	1027186	11930.125	2.000	0.272	1.755
ID262448	262448	60	22320.887	32.822	29.710	0	64	64	2	1	-10921639	50172.429	47656	32004	65535	1053621	11706.484	2.000	0.223	1.563
ID262449	262449	65	11580.721	48.924	44.430	0	64	64	2	1	-10921639	27298.190	24221	18217	45098	573262	7421.288	2.000	0.159	1.007
ID262450	262450	64	10921.358	39.068	53.572	0	64	64	2	1	-10921639	24170.048	24995	11649	37174	507571	7598.649	4.800	0.224	1.165
ID262444	262444	54	19127.938	37.832	19.970	0	64	64	2	1	-10921639	59793.143	65535	45336	65535	1255656	7221.047	4.800	0.208	2.848
ID262445	262445	63	10523.796	62.747	20.825	0	64	64	2	1	-10921639	37231.476	38680	21928	50682	781861	7867.752	2.000	0.120	1.016
ID262446	262446	56	11259.950	41.607	24.938	0	64	64	2	1	-10921639	46742.048	46374	34412	65535	981583	8550.653	2.000	0.085	0.855
ID262447	262447	61	18568.217	41.298	29.218	0	64	64	2	1	-10921639	54142.762	52236	35898	65535	1136998	9468.006	3.200	0.167	1.638
ID262442	262442	55	23206.787	54.356	13.272	0	64	64	2	1	-10921639	47551.762	46089	26969	65535	998587	13283.944	2.000	0.248	1.425
ID262443	262443	62	18228.119	57.640	19.450	0	64	64	2	1	-10921639	45251.714	43959	28136	65535	950286	11622.800	2.000	0.166	1.111
ID262436	262436	None	8619.596	60.897	32.708	0	65	65	2	1	-10921639	29098.048	27811	21250	40668	611059	5109.297	7.600	0.120	1.219
ID262437	262437	66	10546.402	64.137	35.465	0	65	65	2	1	-10921639	27653.333	27668	18543	43762	580720	6412.516	2.000	0.156	1.165
ID262438	262438	67	8567.521	31.655	42.416	0	65	65	2	1	-10921639	29422.524	29541	21847	39141	617873	5021.895	2.000	0.123	1.288
ID262439	262439	65	11559.585	48.554	44.219	0	65	65	2	1	-10921639	31246.429	29344	18549	44427	656175	7921.163	2.000	0.155	1.057
ID262432	262432	None	9681.975	35.000	22.634	0	65	65	2	1	-10921639	44700.143	45370	31977	60493	938703	8320.147	7.600	0.099	0.966
ID262433	262433	56	8797.198	41.602	25.074	0	65	65	2	1	-10921639	42548.048	41238	31698	61409	893509	7932.251	2.000	0.048	0.489
ID262434	262434	60	21531.779	32.591	29.793	0	65	65	2	1	-10921639	47414.190	45282	29439	65535	995698	11766.507	2.000	0.222	1.467
ID262435	262435	61	16731.742	40.845	29.854	0	65	65	2	1	-10921639	49541.333	49285	31169	65535	1040368	9459.297	2.000	0.153	1.392
ID262440	262440	None	8321.819	35.431	48.644	0	65	65	2	1	-10921639	27614.905	26996	16310	38694	579913	6412.992	2.000	0.125	0.954
ID262441	262441	64	7019.690	39.211	53.621	0	65	65	2	1	-10921639	18379.714	18237	10516	26169	385974	4799.513	4.800	0.208	1.317
ID262428	262428	None	8533.762	78.560	19.103	0	65	65	2	1	-10921639	16763.000	16595	7884	25056	352023	4932.432	7.600	0.280	1.485
ID262429	262429	54	18465.500	38.220	19.816	0	65	65	2	1	-10921639	59765.667	64388	44454	65535	1255079	7035.361	4.800	0.197	2.792
ID262430	262430	62	19479.871	58.065	19.714	0	65	65	2	1	-10921639	46935.333	46544	22457	65535	985642	13856.177	2.000	0.167	0.969
ID262431	262431	63	16637.910	61.761	20.809	0	65	65	2	1	-10921639	46622.762	46476	30179	64334	979078	9896.072	2.000	0.163	1.317
ID262426	262426	68	7709.627	68.172	6.506	0	65	65	2	1	-10921639	20055.190	21372	13298	24866	421159	3451.518	4.800	0.221	2.100
ID262427	262427	55	22100.820	53.787	14.107	0	65	65	2	1	-10921639	50565.857	49739	35919	65535	1061883	10226.171	2.000	0.231	1.859
ID262468	262468	61	18849.783	40.740	29.700	0	66	66	2	1	-10921639	51010.143	51218	32709	65535	1071213	11160.728	2.000	0.177	1.376
ID262469	262469	66	12599.610	63.764	35.371	0	66	66	2	1	-10921639	30353.095	29480	20863	47826	637415	7639.612	2.000	0.193	1.283
ID262470	262470	67	9388.746	31.208	42.271	0	66	66	2	1	-10921639	27797.905	28157	18237	40057	583756	6131.821	2.000	0.136	1.085
ID262471	262471	65	22302.273	48.910	44.272	0	66	66	2	1	-10921639	38677.714	32295	20259	65535	812232	12913.464	2.000	0.244	1.173
ID262464	262464	62	16832.631	57.565	20.439	0	66	66	2	1	-10921639	47485.905	45933	33591	65535	997204	10181.536	4.800	0.171	1.359
ID262465	262465	63	9887.918	61.984	20.047	0	66	66	2	1	-10921639	40197.238	39684	29174	49970	844142	6995.730	2.000	0.107	1.108
ID262466	262466	56	9124.938	41.921	24.912	0	66	66	2	1	-10921639	47413.190	47643	34833	65535	995677	7499.432	2.000	0.047	0.563
ID262467	262467	60	22602.133	32.759	29.643	0	66	66	2	1	-10921639	53500.238	55201	30158	65535	1123505	12331.793	4.800	0.235	1.652
ID262460	262460	68	8895.813	67.969	5.454	0	66	66	2	1	-10921639	18780.238	17755	12144	27573	394385	4778.958	4.800	0.268	1.663
ID262461	262461	None	8191.747	46.338	11.526	0	66	66	2	1	-10921639	26953.762	24791	21603	37296	566029	4708.736	4.800	0.133	1.346
ID262462	262462	55	22646.725	53.837	14.965	0	66	66	2	1	-10921639	51224.381	48728	34833	65535	1075712	10560.578	2.000	0.233	1.832
ID262463	262463	54	17850.637	38.897	20.032	0	66	66	2	1	-10921639	58425.190	62244	43097	65535	1226929	8414.412	4.800	0.179	2.105
ID262480	262480	66	17732.402	63.765	35.014	0	67	67	2	1	-10921639	38301.667	39589	20707	58865	804335	10702.496	2.000	0.212	1.253
ID262481	262481	67	7852.467	31.143	42.345	0	67	67	2	1	-10921639	24908.571	25565	17186	35966	523080	5407.539	2.000	0.118	0.975
ID262482	262482	65	25232.221	48.710	44.092	0	67	67	2	1	-10921639	43562.905	38409	24581	65535	914821	14180.205	2.000	0.282	1.350
ID262476	262476	56	10391.696	42.809	25.414	0	67	67	2	1	-10921639	47781.381	47331	34467	65507	1003409	8444.525	7.600	0.067	0.711
ID262477	262477	60	21627.920	32.935	30.481	0	67	67	2	1	-10921639	53244.714	50947	36109	65535	1118139	10393.793	4.800	0.218	1.830
ID262478	262478	61	19948.051	40.905	30.257	0	67	67	2	1	-10921639	53283.429	49305	41584	65535	1118952	9694.479	2.000	0.184	1.709
ID262479	262479	None	11481.254	60.302	33.300	0	67	67	2	1	-10921639	33595.190	33462	21650	47399	705499	7877.483	7.600	0.140	1.050
ID262472	262472	55	19645.020	53.838	15.363	0	67	67	2	1	-10921639	52234.667	51639	34222	65535	1096928	10366.101	4.800	0.197	1.660
ID262473	262473	62	15005.125	58.489	20.217	0	67	67	2	1	-10921639	47355.857	49068	30267	64062	994473	10059.010	2.000	0.136	1.126
ID262474	262474	54	17673.742	39.720	21.153	0	67	67	2	1	-10921639	56541.190	57779	41679	65535	1187365	9544.155	4.800	0.168	1.702
ID262475	262475	None	8382.956	61.644	23.860	0	67	67	2	1	-10921639	38422.571	36109	27370	51225	806874	7735.626	2.000	0.091	0.826
ID262500	262500	None	7425.884	35.198	23.555	0	68	68	2	1	-10921639	45769.000	46917	35104	55154	961149	6272.335	4.800	0.079	1.069
ID262501	262501	56	8464.719	42.467	25.061	0	68	68	2	1	-10921639	55955.714	54299	45173	65535	1175070	7001.749	2.000	0.057	0.857
ID262502	262502	60	14934.170	33.192	30.180	0	68	68	2	1	-10921639	41707.333	39793	27695	63329	875854	9516.356	2.000	0.134	1.037
ID262503	262503	61	17320.240	40.414	30.715	0	68	68	2	1	-10921639	50133.286	51069	30945	65535	1052799	12125.681	2.000	0.155	1.109
ID262496	262496	55	21897.879	53.080	16.144	0	68	68	2	1	-10921639	54760.381	55506	36299	65535	1149968	10804.403	4.800	0.224	1.858
ID262497	262497	None	9293.960	61.640	20.213	0	68	68	2	1	-10921639	41916.619	43769	26684	54244	880249	8065.134	2.000	0.086	0.819
ID262498	262498	62	13180.288	57.480	20.634	0	68	68	2	1	-10921639	43502.476	43816	25097	65134	913552	11816.239	2.000	0.110	0.729
ID262499	262499	54	13694.239	40.339	21.493	0	68	68	2	1	-10921639	55463.095	57121	35810	65535	1164725	10930.562	4.800	0.120	1.084
ID262508	262508	69	7384.347	36.877	48.932	0	68	68	2	1	-10921639	24809.238	23543	18590	33931	520994	4008.729	2.000	0.137	1.488
ID262504	262504	66	9992.862	62.780	34.761	0	68	68	2	1	-10921639	32855.952	31868	19994	46564	689975	6737.859	6.340	0.120	1.045
ID262505	262505	70	8660.778	38.762	41.725	0	68	68	2	1	-10921639	31807.619	31386	26420	39555	667960	4302.724	4.800	0.145	1.872
ID262506	262506	67	9933.886	31.521	42.645	0	68	68	2	1	-10921639	28205.143	28014	20252	40641	592308	5968.058	2.000	0.150	1.232
ID262507	262507	65	24383.455	48.498	44.125	0	68	68	2	1	-10921639	47835.476	45417	25348	65535	1004545	13023.104	2.000	0.268	1.552
ID262532	262532	None	7650.633	58.949	33.080	0	69	69	2	1	-10921639	36232.048	36224	27716	47154	760873	5206.191	7.600	0.077	0.993
ID262533	262533	66	10432.221	62.004	34.661	0	69	69	2	1	-10921639	36956.286	36787	25850	55330	776082	7464.111	2.000	0.092	0.837
ID262534	262534	70	8095.705	38.879	42.374	0	69	69	2	1	-10921639	31804.000	31922	25124	38090	667884	3761.057	4.800	0.136	2.019
ID262535	262535	67	11343.860	31.473	42.937	0	69	69	2	1	-10921639	30372.048	29527	20110	46320	637813	7293.853	2.000	0.156	1.123
ID262528	262528	54	13288.421	40.726	21.742	0	69	69	2	1	-10921639	61579.857	65535	48355	65535	1293177	6146.249	4.800	0.128	2.268
ID262529	262529	56	11091.456	43.026	24.174	0	69	69	2	1	-10921639	59789.286	65535	43857	65535	1255575	7945.136	4.800	0.095	1.310
ID262530	262530	60	11978.918	34.108	30.106	0	69	69	2	1	-10921639	45233.524	45668	28082	64279	949904	8208.089	2.000	0.103	1.028
ID262531	262531	61	13400.188	40.990	30.181	0	69	69	2	1	-10921639	60739.714	62067	49264	65535	1275534	5509.387	4.800	0.125	2.453
ID262536	262536	65	24940.188	48.425	44.382	0	69	69	2	1	-10921639	47632.571	49509	25171	65535	1000284	13503.480	2.000	0.289	1.582
ID262537	262537	69	9763.225	36.354	48.664	0	69	69	2	1	-10921639	29755.286	29364	21087	41387	624861	5875.607	4.800	0.166	1.442
ID262538	262538	None	7500.375	9.406	61.885	0	69	69	2	1	-10921639	11574.190	10862	4077	21589	243058	4696.292	2.000	0.311	1.169
ID262524	262524	71	8913.884	61.282	14.859	0	69	69	2	1	-10921639	35888.857	35573	27980	45180	753666	4727.467	2.000	0.106	1.459
ID262525	262525	55	20111.160	53.086	16.204	0	69	69	2	1	-10921639	54259.476	54672	37126	65535	1139449	10453.099	4.800	0.190	1.659
ID262526	262526	62	17224.031	57.598	21.052	0	69	69	2	1	-10921639	57805.048	59862	42805	65535	1213906	8067.480	4.800	0.167	2.049
ID262527	262527	None	7229.341	33.126	22.214	0	69	69	2	1	-10921639	32721.238	34026	20720	43070	687146	6662.175	2.000	0.089	0.801
ID262484	262484	71	7713.073	62.163	15.192	0	70	70	2	1	-10921639	29290.857	28394	20843	40892	615108	5901.662	2.000	0.092	0.840
ID262485	262485	55	19320.250	52.886	16.966	0	70	70	2	1	-10921639	55814.952	57176	36509	65535	1172114	10026.619	4.800	0.189	1.769
ID262486	262486	62	14768.188	58.000	21.182	0	70	70	2	1	-10921639	58285.143	58750	46286	65535	1223988	6560.803	4.800	0.142	2.208
ID262487	262487	54	13759.400	40.836	22.372	0	70	70	2	1	-10921639	58051.762	61613	41360	65535	1219087	9158.368	7.600	0.127	1.432
ID262483	262483	72	7912.211	72.241	10.840	0	70	70	2	1	-10921639	18818.905	18827	13562	24228	395197	3161.243	4.800	0.263	2.477
ID262492	262492	70	7700.108	38.555	41.511	0	70	70	2	1	-10921639	32012.095	31651	24059	42602	672254	4912.509	2.000	0.115	1.341
ID262493	262493	67	10349.096	31.173	43.462	0	70	70	2	1	-10921639	29327.857	27607	20083	43884	615885	6560.315	2.000	0.148	1.153
ID262494	262494	65	25778.338	48.132	44.484	0	70	70	2	1	-10921639	49534.333	50716	27275	65535	1040221	13972.574	2.000	0.284	1.568
ID262495	262495	69	12696.853	37.147	48.817	0	70	70	2	1	-10921639	27578.381	27030	16344	49488	579146	8367.642	2.000	0.165	0.935
ID262488	262488	56	12706.239	42.688	23.845	0	70	70	2	1	-10921639	60634.857	65535	39399	65535	1273332	7779.302	4.800	0.117	1.628
ID262489	262489	60	15120.888	34.409	29.670	0	70	70	2	1	-10921639	41775.476	42147	26460	63547	877285	11399.428	2.000	0.144	0.922
ID262490	262490	61	15628.976	41.277	30.087	0	70	70	2	1	-10921639	54168.667	55269	38666	65535	1137542	9092.307	2.000	0.128	1.352
ID262491	262491	66	19892.605	61.928	34.132	0	70	70	2	1	-10921639	43317.714	41849	28693	65535	909672	11254.914	2.000	0.192	1.237
ID262509	262509	72	8604.698	72.355	11.851	0	71	71	2	1	-10921639	21902.048	20985	15856	30640	459943	3730.024	4.800	0.210	2.035
ID262510	262510	55	16632.148	52.676	17.414	0	71	71	2	1	-10921639	54220.429	54577	38728	65535	1138629	9853.061	4.800	0.167	1.575
ID262511	262511	62	10088.317	57.000	21.000	0	71	71	2	1	-10921639	54562.333	55093	45892	63024	1145809	5380.810	7.600	0.104	1.906
ID262516	262516	61	12354.424	41.107	30.056	0	71	71	2	1	-10921639	53399.238	53668	38992	65535	1121384	7556.857	2.000	0.097	1.245
ID262517	262517	None	9189.154	45.123	30.167	0	71	71	2	1	-10921639	48921.381	49285	35037	57915	1027349	7678.452	2.000	0.080	0.948
ID262518	262518	73	15688.878	58.105	31.828	0	71	71	2	1	-10921639	39808.905	39827	24493	65175	835987	10341.592	2.000	0.140	0.944
ID262519	262519	66	14707.724	62.162	33.891	0	71	71	2	1	-10921639	40418.000	38483	26569	54319	848778	8949.425	2.000	0.157	1.229
ID262512	262512	74	11373.962	59.541	20.839	0	71	71	2	1	-10921639	48866.619	48701	35423	63024	1026199	8179.184	2.000	0.100	1.088
ID262513	262513	54	13815.870	40.540	22.082	0	71	71	2	1	-10921639	58072.762	64232	39101	65535	1219528	9178.916	7.600	0.123	1.386
ID262514	262514	56	10965.083	43.033	24.637	0	71	71	2	1	-10921639	59019.952	61056	45445	65535	1239419	7171.473	4.800	0.090	1.365
ID262515	262515	60	17585.146	34.747	29.748	0	71	71	2	1	-10921639	46752.333	45160	30063	65535	981799	10271.277	2.000	0.160	1.258
ID262520	262520	70	7935.955	38.828	40.835	0	71	71	2	1	-10921639	32772.619	32580	24126	41659	688225	4468.314	4.800	0.106	1.402
ID262521	262521	67	13599.348	31.232	43.838	0	71	71	2	1	-10921639	33090.524	33490	19133	45987	694901	8372.733	2.000	0.197	1.300
ID262522	262522	65	28527.916	47.949	43.890	0	71	71	2	1	-10921639	50298.714	47873	25999	65535	1056273	14217.656	3.200	0.324	1.732
ID262523	262523	69	10089.709	37.281	48.653	0	71	71	2	1	-10921639	27216.810	26861	13834	39358	571553	6877.139	2.000	0.154	1.057
ID262560	262560	65	26219.613	48.044	43.514	0	72	72	2	1	-10921639	49502.333	52636	24859	65535	1039549	15524.658	2.000	0.284	1.412
ID262561	262561	69	15742.460	36.885	48.850	0	72	72	2	1	-10921639	35174.238	31848	25348	55093	738659	8614.592	2.000	0.194	1.327
ID262549	262549	75	9181.827	69.287	4.829	0	72	72	2	1	-10921639	19831.619	20361	9743	30599	416464	6242.885	2.000	0.224	1.161
ID262550	262550	None	8362.569	63.068	15.657	0	72	72	2	1	-10921639	31816.619	31861	24846	46462	668149	5115.862	2.000	0.098	1.107
ID262551	262551	55	19803.408	52.347	17.048	0	72	72	2	1	-10921639	53354.238	56260	33890	65535	1120439	11256.544	4.800	0.201	1.588
ID262556	262556	61	12525.301	42.496	29.871	0	72	72	2	1	-10921639	59469.286	60982	39365	65535	1248855	7361.303	4.800	0.119	1.724
ID262557	262557	73	10342.548	58.173	31.851	0	72	72	2	1	-10921639	36503.429	36611	21962	58071	766572	9142.062	2.000	0.074	0.550
ID262558	262558	66	16824.789	62.681	33.371	0	72	72	2	1	-10921639	45724.333	46354	30850	63119	960211	10033.217	4.800	0.194	1.484
ID262559	262559	67	12538.285	31.786	43.656	0	72	72	2	1	-10921639	34163.286	31861	26169	47188	717429	6468.890	4.800	0.177	1.588
ID262552	262552	74	13031.019	58.392	21.882	0	72	72	2	1	-10921639	57070.333	58410	43789	65535	1198477	6778.891	4.800	0.128	1.911
ID262553	262553	54	13315.029	40.035	23.057	0	72	72	2	1	-10921639	59226.714	63357	43490	65535	1243761	7351.162	7.600	0.121	1.736
ID262554	262554	None	7298.663	64.353	23.598	0	72	72	2	1	-10921639	35750.333	36509	23048	44881	750757	6134.456	2.000	0.083	0.892
ID262555	262555	60	13224.057	34.847	29.810	0	72	72	2	1	-10921639	43850.095	41787	31529	65535	920852	8639.884	2.000	0.106	0.972
ID262612	262612	67	11450.943	31.010	44.382	0	73	73	2	1	-10921639	30314.238	29724	20001	41394	636599	5852.584	4.800	0.191	1.661
ID262613	262613	69	19903.596	37.291	48.896	0	73	73	2	1	-10921639	38136.238	35274	24534	61959	800861	10533.945	2.000	0.248	1.441
ID262608	262608	61	14558.216	43.014	31.029	0	73	73	2	1	-10921639	54156.952	55954	40329	65535	1137296	8550.719	2.000	0.118	1.341
ID262609	262609	73	7278.243	57.618	31.194	0	73	73	2	1	-10921639	40982.333	41007	31074	52711	860629	5957.783	2.000	0.070	0.905
ID262610	262610	66	22147.330	61.873	33.019	0	73	73	2	1	-10921639	51251.143	53159	31929	65535	1076274	12545.036	2.000	0.206	1.397
ID262611	262611	65	25411.959	48.019	43.210	0	73	73	2	1	-10921639	55406.810	58139	35009	65535	1163543	11024.851	4.800	0.288	2.249
ID262604	262604	55	19851.039	52.149	16.838	0	73	73	2	1	-10921639	51442.810	48783	31474	65535	1080299	10814.774	2.000	0.180	1.452
ID262605	262605	54	13106.439	41.204	23.241	0	73	73	2	1	-10921639	56778.333	57121	42690	65535	1192345	8515.977	7.600	0.107	1.285
ID262606	262606	74	11633.919	58.511	22.372	0	73	73	2	1	-10921639	52043.619	54808	32811	65535	1092916	9349.476	4.800	0.111	1.110
ID262607	262607	60	17313.711	34.750	29.356	0	73	73	2	1	-10921639	50189.857	47955	36258	65535	1053987	9532.818	2.000	0.148	1.354
ID262603	262603	75	10369.108	70.757	5.050	0	73	73	2	1	-10921639	27704.619	28096	12280	35084	581797	6138.197	4.800	0.214	1.588
ID262644	262644	None	9822.076	60.761	24.342	0	74	74	2	1	-10921639	43169.333	42222	31956	52535	906556	5942.777	7.600	0.115	1.500
ID262645	262645	60	13482.275	35.094	29.406	0	74	74	2	1	-10921639	44335.048	44678	24113	65535	931036	10385.036	2.000	0.099	0.768
ID262646	262646	61	13992.384	42.941	31.397	0	74	74	2	1	-10921639	54385.381	57176	39596	65535	1142093	7556.764	4.800	0.138	1.741
ID262647	262647	66	22564.885	60.837	33.019	0	74	74	2	1	-10921639	55709.571	60331	35824	65535	1169901	10665.573	4.800	0.234	1.978
ID262640	262640	None	9070.973	72.760	6.335	0	74	74	2	1	-10921639	28204.190	29405	14865	36136	592288	6191.210	4.800	0.166	1.299
ID262641	262641	55	19073.357	51.780	17.134	0	74	74	2	1	-10921639	54510.286	52908	38660	65535	1144716	10043.727	2.000	0.176	1.623
ID262642	262642	76	12532.321	55.013	22.339	0	74	74	2	1	-10921639	48058.667	47283	37106	63798	1009232	7759.867	2.000	0.104	1.170
ID262643	262643	54	13634.371	41.315	23.837	0	74	74	2	1	-10921639	55884.048	55378	42072	65535	1173565	7342.454	7.600	0.114	1.556
ID262648	262648	65	23287.545	48.023	42.559	0	74	74	2	1	-10921639	53122.952	56884	29717	65535	1115582	13029.071	4.800	0.242	1.588
ID262649	262649	67	10299.221	30.567	44.144	0	74	74	2	1	-10921639	32722.619	31787	25049	45160	687175	5152.454	6.097	0.148	1.641
ID262650	262650	69	10819.669	37.360	48.598	0	74	74	2	1	-10921639	30520.381	29955	19947	44637	640928	7023.983	2.000	0.158	1.188
ID262564	262564	54	13742.767	40.298	23.898	0	75	75	2	1	-10921639	56167.429	56558	42093	65535	1179516	8653.052	2.000	0.109	1.279
ID262565	262565	None	7657.739	62.865	24.112	0	75	75	2	1	-10921639	35887.238	36434	27641	45594	753632	5503.451	2.000	0.094	1.121
ID262566	262566	77	7139.240	32.349	24.920	0	75	75	2	1	-10921639	37436.714	37757	25395	48226	786171	6307.316	4.800	0.094	1.017
ID262567	262567	60	16671.920	34.947	29.448	0	75	75	2	1	-10921639	48963.381	47086	36109	65535	1028231	9789.696	2.000	0.135	1.189
ID262562	262562	55	17281.576	52.165	17.404	0	75	75	2	1	-10921639	56603.857	56389	39888	65535	1188681	8681.003	4.800	0.171	1.904
ID262563	262563	76	11461.561	54.566	23.470	0	75	75	2	1	-10921639	50405.095	49088	40247	63669	1058507	5511.216	4.800	0.123	1.998
ID262572	262572	69	10870.487	37.442	48.847	0	75	75	2	1	-10921639	32983.714	33870	23780	43321	692658	5787.453	2.000	0.166	1.619
ID262568	262568	61	15198.311	43.202	31.812	0	75	75	2	1	-10921639	52353.524	52962	35878	65535	1099424	10149.810	2.000	0.128	1.169
ID262569	262569	66	22284.803	59.578	32.803	0	75	75	2	1	-10921639	56589.000	59957	34948	65535	1188369	10808.279	4.800	0.241	2.037
ID262570	262570	65	22435.488	47.966	41.728	0	75	75	2	1	-10921639	56538.286	65535	32757	65535	1187304	11088.934	4.800	0.242	1.989
ID262571	262571	67	13625.234	30.815	44.219	0	75	75	2	1	-10921639	37446.857	36570	27003	53512	786384	6700.016	4.800	0.177	1.685
ID262573	262573	55	20174.121	51.363	17.836	0	76	76	2	1	-10921639	52876.333	51408	38022	65535	1110403	10601.323	2.000	0.185	1.557
ID262574	262574	78	7361.404	44.624	22.065	0	76	76	2	1	-10921639	46110.714	47670	31637	56280	968325	6486.970	2.000	0.072	0.949
ID262575	262575	54	13393.715	39.244	24.277	0	76	76	2	1	-10921639	50099.286	49631	34548	65535	1052085	9795.997	2.000	0.112	1.029
ID262580	262580	79	10947.537	43.927	29.792	0	76	76	2	1	-10921639	49907.333	49441	32499	61620	1048054	7459.799	2.000	0.095	1.165
ID262581	262581	66	21088.684	58.844	32.232	0	76	76	2	1	-10921639	58071.619	59211	39318	65535	1219504	8054.177	4.800	0.231	2.706
ID262582	262582	65	21229.584	47.971	41.527	0	76	76	2	1	-10921639	57768.048	61484	37961	65535	1213129	8886.750	4.800	0.235	2.476
ID262583	262583	67	15002.370	31.010	44.717	0	76	76	2	1	-10921639	38256.381	37004	27471	55316	803384	7817.786	2.000	0.182	1.505
ID262576	262576	76	10744.000	53.784	24.702	0	76	76	2	1	-10921639	46256.333	46808	34297	54747	971383	6300.889	2.000	0.109	1.447
ID262577	262577	80	10297.495	60.548	24.589	0	76	76	2	1	-10921639	44049.429	43558	32899	58770	925038	7188.004	4.800	0.125	1.365
ID262578	262578	77	10334.488	32.649	25.492	0	76	76	2	1	-10921639	41362.048	39867	27492	54441	868603	8583.479	2.000	0.105	0.917
ID262579	262579	60	17777.658	34.679	29.375	0	76	76	2	1	-10921639	51571.619	51096	38008	65535	1083004	10039.395	2.000	0.151	1.350
ID262584	262584	69	9625.921	37.918	48.224	0	76	76	2	1	-10921639	30967.905	29222	24893	42215	650326	5088.875	2.000	0.130	1.404
ID262585	262585	81	8315.851	10.184	62.023	0	76	76	2	1	-10921639	12158.000	10570	5244	22471	255318	4935.252	2.000	0.326	1.212
ID262596	262596	79	16510.193	44.115	30.144	0	77	77	2	1	-10921639	57290.952	58085	43857	65535	1203110	8201.169	3.200	0.148	1.800
ID262597	262597	66	19123.393	57.987	32.107	0	77	77	2	1	-10921639	57798.000	57888	39033	65535	1213758	7774.104	4.800	0.193	2.408
ID262598	262598	65	19949.119	47.704	41.476	0	77	77	2	1	-10921639	56300.810	62278	35763	65535	1182317	10980.714	4.800	0.202	1.726
ID262599	262599	67	17057.473	31.041	44.857	0	77	77	2	1	-10921639	40954.190	39291	31508	55242	860038	8266.450	4.800	0.214	1.745
ID262592	262592	76	12104.054	53.430	25.035	0	77	77	2	1	-10921639	49720.714	51517	36170	63316	1044135	7808.313	4.800	0.109	1.249
ID262593	262593	80	8000.299	61.156	24.654	0	77	77	2	1	-10921639	46247.714	46930	37432	58736	971202	5589.047	4.800	0.082	1.251
ID262594	262594	77	13768.486	31.156	26.156	0	77	77	2	1	-10921639	44323.762	43328	29263	61694	930799	9624.195	4.800	0.148	1.191
ID262595	262595	60	13537.910	34.318	28.573	0	77	77	2	1	-10921639	49720.000	52901	29079	65535	1044120	11726.280	7.600	0.111	0.847
ID262600	262600	69	11830.040	37.652	48.392	0	77	77	2	1	-10921639	34345.714	32574	25416	49529	721260	6449.554	4.800	0.153	1.416
ID262601	262601	None	7688.994	20.507	48.937	0	77	77	2	1	-10921639	16139.714	16765	8813	25734	338934	4485.824	2.000	0.226	1.324
ID262602	262602	81	8529.239	10.092	62.057	0	77	77	2	1	-10921639	14726.810	13596	6377	24249	309263	4622.605	2.000	0.294	1.447
ID262588	262588	55	17847.812	51.125	18.116	0	77	77	2	1	-10921639	51345.476	49373	39216	65535	1078255	9106.647	2.000	0.161	1.563
ID262589	262589	78	9638.276	44.751	23.256	0	77	77	2	1	-10921639	48552.000	48946	32852	60934	1019592	8490.102	2.000	0.079	0.839
ID262590	262590	None	7919.740	62.673	24.452	0	77	77	2	1	-10921639	41691.286	42602	29751	51062	875517	6045.432	6.332	0.092	1.160
ID262591	262591	54	12991.200	39.510	24.558	0	77	77	2	1	-10921639	57554.333	55669	45024	65535	1208641	6441.245	4.800	0.098	1.602
ID262586	262586	82	12100.979	53.000	0.000	0	77	77	2	1	-10921639	21365.810	20370	11520	35132	448682	7269.000	2.000	0.331	1.463
ID262587	262587	None	7035.107	68.444	11.667	0	77	77	2	1	-10921639	19681.762	19696	12558	26311	413317	3953.804	4.800	0.191	1.600
ID262614	262614	82	16262.285	53.000	0.000	0	78	78	2	1	-10921639	30371.667	29664	11290	53878	637805	12286.115	4.800	0.340	1.254
ID262615	262615	55	16985.871	50.507	18.679	0	78	78	2	1	-10921639	49580.429	47229	34066	65535	1041189	9077.234	4.800	0.171	1.594
ID262624	262624	67	12409.621	30.443	45.483	0	78	78	2	1	-10921639	36748.333	37438	26589	49671	771715	6742.383	4.800	0.179	1.652
ID262625	262625	69	13871.125	37.491	48.451	0	78	78	2	1	-10921639	36725.238	35688	22742	50554	771230	8769.183	2.000	0.168	1.203
ID262620	262620	60	14043.671	33.976	28.242	0	78	78	2	1	-10921639	54997.095	54774	39501	65535	1154939	7675.148	7.600	0.126	1.604
ID262621	262621	79	15769.196	43.405	30.836	0	78	78	2	1	-10921639	53482.429	54984	37812	65535	1123131	8554.992	2.000	0.147	1.601
ID262622	262622	66	20425.387	57.561	32.160	0	78	78	2	1	-10921639	55622.429	56626	35376	65535	1168071	10154.081	4.800	0.205	1.867
ID262623	262623	65	18253.742	47.484	42.031	0	78	78	2	1	-10921639	59835.571	65535	39711	65535	1256547	9657.250	4.800	0.195	2.025
ID262616	262616	78	7576.444	45.680	22.847	0	78	78	2	1	-10921639	46473.190	45709	35491	55914	975937	5894.470	4.800	0.075	1.097
ID262617	262617	54	12007.253	39.578	24.732	0	78	78	2	1	-10921639	55177.571	54631	44949	65535	1158729	6794.991	2.000	0.097	1.430
ID262618	262618	80	13015.582	60.278	24.579	0	78	78	2	1	-10921639	52880.095	52277	42011	65535	1110482	7724.463	2.000	0.102	1.270
ID262619	262619	76	13364.048	53.421	25.767	0	78	78	2	1	-10921639	49751.286	48240	34847	65535	1044777	9251.708	2.000	0.125	1.197
ID262693	262693	82	28863.184	53.000	0.000	0	79	79	2	1	-10921639	37935.857	38628	21304	65535	796653	15093.290	2.000	0.437	1.530
ID262694	262694	None	9372.338	45.160	17.707	0	79	79	2	1	-10921639	37350.476	36658	26176	49482	784360	6529.244	2.000	0.095	0.990
ID262695	262695	55	13785.858	50.016	19.094	0	79	79	2	1	-10921639	42526.333	40824	32153	64897	893053	8429.033	2.000	0.125	1.118
ID262700	262700	60	8024.345	35.519	28.811	0	79	79	2	1	-10921639	46031.286	47236	32533	56931	966657	6683.613	7.600	0.071	0.917
ID262701	262701	79	11255.317	43.848	30.305	0	79	79	2	1	-10921639	45399.952	45784	31108	58879	953399	7359.730	2.000	0.093	1.052
ID262702	262702	66	20409.898	56.966	31.945	0	79	79	2	1	-10921639	55405.333	56212	36346	65535	1163512	8818.395	4.800	0.218	2.245
ID262703	262703	65	19783.096	47.488	42.115	0	79	79	2	1	-10921639	59504.714	65535	32675	65535	1249599	10243.304	4.800	0.224	2.129
ID262696	262696	54	9136.434	39.749	24.747	0	79	79	2	1	-10921639	48415.714	47853	34562	59096	1016730	6702.859	2.000	0.074	1.001
ID262697	262697	76	12979.040	54.006	25.072	0	79	79	2	1	-10921639	49925.095	52426	38002	58641	1048427	7274.988	4.800	0.132	1.601
ID262698	262698	80	16547.371	60.243	24.516	0	79	79	2	1	-10921639	49826.905	47860	34785	65535	1046365	10312.672	2.000	0.136	1.157
ID262699	262699	None	9636.993	31.358	27.098	0	79	79	2	1	-10921639	33293.762	33462	17986	45987	699169	8617.644	2.000	0.121	0.832
ID262704	262704	None	7366.317	57.947	44.062	0	79	79	2	1	-10921639	23800.476	23482	16256	31821	499810	4373.935	2.000	0.135	1.293
ID262705	262705	67	9769.408	29.553	46.551	0	79	79	2	1	-10921639	34166.143	33503	22580	44128	717489	6756.940	4.800	0.116	1.047
ID262706	262706	69	14187.525	36.870	48.411	0	79	79	2	1	-10921639	42154.714	41441	29941	54753	885249	6904.941	4.800	0.181	1.870
ID262628	262628	76	10103.623	54.944	24.329	0	80	80	2	1	-10921639	46740.667	47792	34914	57372	981554	6800.915	2.000	0.086	1.091
ID262629	262629	80	16251.649	60.509	24.472	0	80	80	2	1	-10921639	49315.810	49264	30979	65535	1035632	10784.540	4.800	0.158	1.249
ID262630	262630	None	7828.236	42.953	25.185	0	80	80	2	1	-10921639	46986.952	48084	37140	53206	986726	4622.390	4.800	0.086	1.603
ID262631	262631	None	7571.737	51.314	25.883	0	80	80	2	1	-10921639	38667.381	37818	30871	49780	812015	6130.932	2.000	0.075	0.877
ID262626	262626	82	19509.039	53.011	1.568	0	80	80	2	1	-10921639	36425.143	34982	16616	65535	764928	14141.761	2.000	0.183	0.797
ID262627	262627	55	14854.033	49.808	19.481	0	80	80	2	1	-10921639	43305.381	41455	29649	65535	909413	10337.419	2.000	0.134	0.990
ID262636	262636	65	19417.088	47.537	42.659	0	80	80	2	1	-10921639	59084.429	65535	37486	65535	1240773	9403.503	4.800	0.214	2.219
ID262637	262637	67	14479.795	30.526	46.412	0	80	80	2	1	-10921639	43145.048	43423	28930	56986	906046	7546.872	4.800	0.177	1.721
ID262638	262638	83	11569.874	21.388	49.306	0	80	80	2	1	-10921639	23260.905	21650	13630	35966	488479	6584.508	2.000	0.244	1.386
ID262639	262639	69	13547.038	36.980	48.615	0	80	80	2	1	-10921639	40097.048	41177	26447	55004	842038	8373.934	4.800	0.185	1.496
ID262632	262632	60	14865.256	34.422	28.289	0	80	80	2	1	-10921639	50173.667	48905	35803	65535	1053647	8880.680	4.800	0.145	1.427
ID262633	262633	79	7014.602	43.991	30.295	0	80	80	2	1	-10921639	43651.762	45024	31902	52399	916687	5470.299	2.000	0.057	0.854
ID262634	262634	66	19468.383	56.987	31.950	0	80	80	2	1	-10921639	53503.476	54699	33781	65535	1123573	9912.125	4.800	0.196	1.770
ID262635	262635	None	8304.237	41.783	33.637	0	80	80	2	1	-10921639	40380.762	40017	26237	53953	847996	6809.233	2.000	0.087	0.949
ID262663	262663	82	21793.992	52.834	2.234	0	81	81	2	1	-10921639	39918.095	34534	22003	65535	838280	13364.332	2.000	0.203	1.008
ID262668	262668	60	16401.859	34.520	28.413	0	81	81	2	1	-10921639	54307.286	53125	38300	65535	1140453	8720.050	2.000	0.142	1.553
ID262669	262669	79	7033.641	43.126	30.803	0	81	81	2	1	-10921639	43912.143	44176	35288	53512	922155	5282.950	6.341	0.066	1.032
ID262670	262670	66	19483.256	56.838	32.084	0	81	81	2	1	-10921639	55674.000	58241	34480	65535	1169154	9849.734	4.800	0.183	1.750
ID262671	262671	None	8839.549	33.960	41.954	0	81	81	2	1	-10921639	37769.619	37995	28849	47840	793162	5549.311	2.000	0.092	1.151
ID262664	262664	55	16517.816	50.096	20.025	0	81	81	2	1	-10921639	46113.571	44529	32519	65535	968385	9209.913	2.000	0.154	1.334
ID262665	262665	80	16469.352	61.358	23.497	0	81	81	2	1	-10921639	47186.714	45139	32262	65535	990921	9746.128	2.000	0.161	1.342
ID262666	262666	54	12140.534	39.354	25.183	0	81	81	2	1	-10921639	51354.810	51266	35681	65182	1078451	9571.000	2.000	0.093	0.918
ID262667	262667	76	13635.798	53.306	24.552	0	81	81	2	1	-10921639	49664.571	52331	32390	64904	1042956	9152.523	2.000	0.119	1.158
ID262672	262672	65	18226.676	47.396	42.180	0	81	81	2	1	-10921639	60562.238	65535	36136	65535	1271807	9336.559	4.800	0.199	2.154
ID262673	262673	67	12439.897	30.106	47.001	0	81	81	2	1	-10921639	38582.762	39521	29181	52033	810238	6686.410	4.800	0.154	1.542
ID262674	262674	83	11646.248	21.803	49.115	0	81	81	2	1	-10921639	24270.571	21304	14919	36387	509682	5920.582	2.000	0.225	1.503
ID262675	262675	69	13854.434	36.412	48.783	0	81	81	2	1	-10921639	39551.095	40139	25748	55452	830573	8577.540	2.000	0.158	1.259
ID262660	262660	67	13762.886	29.814	47.539	0	82	82	2	1	-10921639	35579.952	35247	20293	50628	747179	8850.917	2.000	0.176	1.204
ID262661	262661	69	20978.740	36.847	48.042	0	82	82	2	1	-10921639	47827.238	45899	27743	65535	1004372	10292.048	4.800	0.226	1.714
ID262662	262662	83	12969.441	22.032	48.932	0	82	82	2	1	-10921639	26725.381	25083	15917	40471	561233	6876.518	2.000	0.226	1.435
ID262656	262656	60	15335.327	35.014	29.149	0	82	82	2	1	-10921639	50106.381	47616	39433	65535	1052234	8261.230	7.600	0.127	1.371
ID262657	262657	79	7280.743	42.033	30.620	0	82	82	2	1	-10921639	48675.667	48532	41564	56049	1022189	3863.961	4.800	0.087	2.015
ID262658	262658	66	19498.812	56.754	31.906	0	82	82	2	1	-10921639	49577.524	47711	31020	65535	1041128	10884.398	2.000	0.182	1.406
ID262659	262659	65	19469.916	47.778	42.680	0	82	82	2	1	-10921639	56473.714	65535	35959	65535	1185948	11337.158	4.800	0.191	1.598
ID262652	262652	55	15910.208	49.978	19.929	0	82	82	2	1	-10921639	45608.333	43701	32831	62380	957775	8740.313	2.000	0.152	1.377
ID262653	262653	80	19884.904	61.314	23.686	0	82	82	2	1	-10921639	52103.143	49984	34908	65535	1094166	9890.494	2.000	0.189	1.678
ID262654	262654	54	14646.253	38.615	25.328	0	82	82	2	1	-10921639	54183.190	53308	40892	65535	1137847	8517.461	4.800	0.134	1.505
ID262655	262655	76	13287.591	52.427	25.966	0	82	82	2	1	-10921639	44000.333	42764	28306	59530	924007	9604.029	2.000	0.131	1.059
ID262651	262651	82	23089.166	53.143	2.964	0	82	82	2	1	-10921639	40524.905	35647	24886	65535	851023	12396.639	2.000	0.256	1.333
ID262692	262692	83	17834.627	22.902	48.932	0	83	83	2	1	-10921639	30507.524	27926	19716	54950	640658	9270.690	2.000	0.271	1.404
ID262688	262688	None	8065.860	34.481	41.539	0	83	83	2	1	-10921639	38997.333	38524	31095	45601	818944	3611.394	4.800	0.108	2.102
ID262689	262689	65	20083.457	47.838	42.643	0	83	83	2	1	-10921639	52694.571	55215	27180	65535	1106586	14188.708	2.000	0.187	1.168
ID262690	262690	67	15522.879	29.890	48.004	0	83	83	2	1	-10921639	37849.000	35898	27912	55663	794829	7849.869	2.000	0.185	1.503
ID262691	262691	69	22601.070	37.166	47.977	0	83	83	2	1	-10921639	53691.762	53722	31895	65535	1127527	11063.376	4.800	0.246	1.919
ID262676	262676	82	23872.920	53.400	4.697	0	83	83	2	1	-10921639	42831.857	42941	20239	65535	899469	15159.784	2.000	0.262	1.175
ID262677	262677	None	8210.486	45.041	17.240	0	83	83	2	1	-10921639	35130.286	34847	25952	45492	737736	5557.780	3.200	0.100	1.149
ID262678	262678	55	17532.895	49.810	20.133	0	83	83	2	1	-10921639	46480.810	43850	31217	65535	976097	9960.494	2.000	0.164	1.313
ID262679	262679	80	19950.732	60.865	23.386	0	83	83	2	1	-10921639	53059.524	57223	32553	65535	1114250	10735.863	4.800	0.203	1.670
ID262684	262684	79	9021.513	42.947	31.397	0	83	83	2	1	-10921639	48392.286	48613	37784	56517	1016238	4589.670	4.800	0.094	1.812
ID262685	262685	66	20070.248	57.025	32.052	0	83	83	2	1	-10921639	50866.714	48599	37622	65535	1068201	10618.268	2.000	0.177	1.444
ID262686	262686	None	17082.209	48.778	39.386	0	83	83	2	1	-10921639	55235.238	58709	35457	65535	1159940	10676.635	4.800	0.154	1.383
ID262687	262687	None	7074.149	30.154	42.109	0	83	83	2	1	-10921639	33324.857	34148	24642	42941	699822	5480.804	2.000	0.086	0.960
ID262680	262680	54	13222.746	38.760	25.780	0	83	83	2	1	-10921639	53745.667	52874	42812	65535	1128659	7150.004	7.600	0.109	1.480
ID262681	262681	76	11517.288	53.058	26.216	0	83	83	2	1	-10921639	47071.762	47507	35620	57691	988507	6873.661	4.800	0.112	1.376
ID262682	262682	60	12554.250	35.690	29.326	0	83	83	2	1	-10921639	48701.905	48878	35457	63370	1022740	7809.847	2.000	0.099	1.128
ID262683	262683	84	7284.331	30.813	29.617	0	83	83	2	1	-10921639	29872.667	29364	18943	43789	627326	7180.352	2.000	0.065	0.504
ID262720	262720	83	25364.301	23.550	47.990	0	84	84	2	1	-10921639	41400.476	38063	23753	65535	869410	13563.304	2.000	0.310	1.445
ID262721	262721	67	11290.865	30.238	47.842	0	84	84	2	1	-10921639	33087.048	33619	19581	52358	694828	8215.347	2.000	0.118	0.848
ID262722	262722	69	22251.785	37.257	47.951	0	84	84	2	1	-10921639	52039.429	53939	33008	65535	1092828	10447.168	4.800	0.237	1.906
ID262708	262708	None	7872.760	71.864	17.742	0	84	84	2	1	-10921639	21527.619	22064	13182	28571	452080	4387.522	4.800	0.200	1.633
ID262709	262709	55	16016.375	50.085	20.352	0	84	84	2	1	-10921639	47723.286	47154	35450	65535	1002189	9570.239	2.000	0.139	1.219
ID262710	262710	80	18739.008	60.244	23.607	0	84	84	2	1	-10921639	54651.381	55140	33686	65535	1147679	9854.932	4.800	0.173	1.632
ID262711	262711	54	13632.485	39.583	24.965	0	84	84	2	1	-10921639	57060.952	58668	43117	65535	1198280	7223.612	4.800	0.134	1.862
ID262707	262707	82	21812.184	53.585	6.564	0	84	84	2	1	-10921639	45099.905	46564	25748	65535	947098	12951.934	2.000	0.226	1.286
ID262716	262716	66	12729.540	57.408	32.112	0	84	84	2	1	-10921639	44831.667	44135	32404	61118	941465	7869.937	2.000	0.117	1.197
ID262717	262717	None	9335.130	55.270	34.375	0	84	84	2	1	-10921639	43628.190	44562	32703	54516	916192	6457.983	7.600	0.095	1.174
ID262718	262718	None	10963.935	33.943	39.306	0	84	84	2	1	-10921639	43432.000	43131	32974	52080	912072	5116.050	4.800	0.138	2.062
ID262719	262719	65	17966.471	47.649	42.462	0	84	84	2	1	-10921639	59908.143	63363	38456	65535	1258071	8001.068	4.800	0.191	2.398
ID262712	262712	76	11332.408	53.086	26.090	0	84	84	2	1	-10921639	46853.762	46272	38375	61470	983929	6670.975	7.600	0.102	1.302
ID262713	262713	60	13971.731	36.126	28.535	0	84	84	2	1	-10921639	46689.095	47120	26094	65535	980471	12422.816	2.000	0.096	0.660
ID262714	262714	84	12087.718	30.867	30.100	0	84	84	2	1	-10921639	32683.429	31013	22539	48036	686352	7023.205	2.000	0.142	1.155
ID262715	262715	79	8618.701	43.481	31.956	0	84	84	2	1	-10921639	46094.524	46123	33564	56110	967985	5640.585	2.000	0.085	1.275
ID262724	262724	55	17045.252	49.868	20.812	0	85	85	2	1	-10921639	49108.667	46632	36475	65535	1031282	9186.013	2.000	0.143	1.335
ID262725	262725	80	17029.650	59.572	23.077	0	85	85	2	1	-10921639	58544.333	65317	38965	65535	1229431	9273.094	4.800	0.177	1.896
ID262726	262726	54	14609.356	38.890	24.467	0	85	85	2	1	-10921639	52269.143	52867	35973	65535	1097652	9723.294	4.800	0.138	1.303
ID262727	262727	76	7583.409	54.608	27.029	0	85	85	2	1	-10921639	46565.000	46890	34032	55439	977865	5699.526	2.000	0.062	0.954
ID262723	262723	82	22223.238	53.529	7.376	0	85	85	2	1	-10921639	44498.571	43273	26637	65535	934470	12879.482	2.000	0.247	1.371
ID262732	262732	86	9162.160	36.169	39.669	0	85	85	2	1	-10921639	38320.095	36936	26671	50872	804722	6356.501	2.000	0.086	0.955
ID262733	262733	65	19140.562	47.704	42.034	0	85	85	2	1	-10921639	59366.000	65535	38348	65535	1246686	8887.116	4.800	0.208	2.302
ID262734	262734	83	27089.492	23.836	47.764	0	85	85	2	1	-10921639	40856.714	35905	21318	65535	857991	14543.326	2.000	0.332	1.401
ID262735	262735	67	7015.687	30.653	48.258	0	85	85	2	1	-10921639	32241.714	31861	22749	39148	677076	3922.600	2.000	0.102	1.517
ID262728	262728	60	12356.738	36.077	29.130	0	85	85	2	1	-10921639	47092.952	46781	34155	65535	988952	8394.830	2.000	0.088	0.911
ID262729	262729	84	10553.731	31.086	30.199	0	85	85	2	1	-10921639	36519.143	35267	25653	48009	766902	6111.543	2.000	0.129	1.367
ID262730	262730	121	9082.740	41.593	30.848	0	85	85	2	1	-10921639	48635.952	48471	39576	59197	1021355	5808.003	2.000	0.083	1.286
ID262731	262731	66	16449.664	57.280	32.905	0	85	85	2	1	-10921639	48590.476	49746	34093	61993	1020400	8890.909	4.800	0.174	1.621
ID262736	262736	69	23291.291	37.205	47.707	0	85	85	2	1	-10921639	50924.857	55873	27349	65535	1069422	13467.131	2.000	0.235	1.441
ID262796	262796	80	19995.805	59.229	23.069	0	86	86	2	1	-10921639	54984.238	55934	37228	65535	1154669	10359.842	3.200	0.188	1.683
ID262797	262797	54	10390.620	38.848	24.394	0	86	86	2	1	-10921639	47798.905	48220	36733	59883	1003777	6718.781	6.336	0.107	1.375
ID262798	262798	76	12182.253	53.693	26.905	0	86	86	2	1	-10921639	47180.476	46238	37384	58580	990790	7064.898	3.200	0.118	1.414
ID262799	262799	60	14980.138	36.396	28.810	0	86	86	2	1	-10921639	46029.333	44562	31135	65535	966616	11223.966	2.000	0.116	0.855
ID262793	262793	82	22009.805	52.998	7.765	0	86	86	2	1	-10921639	43997.476	39494	29500	65535	923947	11946.876	2.000	0.222	1.339
ID262794	262794	85	8656.344	45.663	19.814	0	86	86	2	1	-10921639	40991.619	40003	30504	54686	860824	5929.849	2.000	0.073	0.938
ID262795	262795	55	14601.739	49.951	20.524	0	86	86	2	1	-10921639	47642.810	45288	35878	65535	1000499	9146.638	2.000	0.114	1.064
ID262804	262804	86	11927.380	36.037	38.856	0	86	86	2	1	-10921639	41549.095	40519	27722	54346	872531	7137.295	2.000	0.128	1.324
ID262805	262805	65	21062.545	47.063	41.816	0	86	86	2	1	-10921639	52420.143	54068	33021	65535	1100823	12466.173	2.000	0.195	1.375
ID262806	262806	83	21113.725	24.320	47.289	0	86	86	2	1	-10921639	38730.762	36400	22573	62013	813346	12018.448	2.000	0.257	1.317
ID262807	262807	69	24211.842	37.919	47.119	0	86	86	2	1	-10921639	52593.381	53179	30477	65535	1104461	11737.159	4.800	0.261	1.852
ID262800	262800	121	14545.665	42.001	30.180	0	86	86	2	1	-10921639	49906.381	48918	36685	65535	1048034	7691.809	2.000	0.124	1.433
ID262801	262801	84	10355.066	31.172	30.554	0	86	86	2	1	-10921639	35104.333	35111	22356	45594	737191	6950.433	4.800	0.140	1.241
ID262802	262802	66	15966.975	57.914	31.980	0	86	86	2	1	-10921639	46217.762	44420	29771	64205	970573	9261.434	2.000	0.142	1.239
ID262803	262803	None	7584.351	46.076	34.000	0	86	86	2	1	-10921639	44635.190	45865	35159	52901	937339	5957.784	2.000	0.067	0.935
ID262740	262740	80	16784.625	58.833	22.770	0	87	87	2	1	-10921639	55522.762	57372	41116	65535	1165978	8237.998	4.800	0.161	1.864
ID262741	262741	54	14078.203	38.686	24.693	0	87	87	2	1	-10921639	52497.000	51483	38504	65535	1102437	7994.009	4.800	0.121	1.417
ID262742	262742	76	11593.162	53.805	27.189	0	87	87	2	1	-10921639	46776.286	46449	36522	56002	982302	6154.069	4.800	0.125	1.693
ID262743	262743	60	8746.171	36.545	29.118	0	87	87	2	1	-10921639	45040.095	44881	34093	57155	945842	6522.726	2.000	0.069	0.888
ID262737	262737	82	25261.807	52.870	8.833	0	87	87	2	1	-10921639	43932.619	40383	25314	65535	922585	13656.091	2.000	0.272	1.376
ID262738	262738	85	12064.696	45.795	19.799	0	87	87	2	1	-10921639	42008.762	40349	30267	59157	882184	7661.797	2.000	0.098	0.975
ID262739	262739	55	13007.988	50.194	21.210	0	87	87	2	1	-10921639	44571.238	42113	35491	65535	935996	8732.084	2.000	0.088	0.825
ID262748	262748	83	20255.676	24.764	46.998	0	87	87	2	1	-10921639	37771.238	35233	25470	60989	793196	10503.573	2.000	0.262	1.492
ID262749	262749	69	20829.625	37.500	47.156	0	87	87	2	1	-10921639	51878.286	52372	29520	65535	1089444	11054.765	4.800	0.219	1.685
ID262744	262744	84	7821.815	32.394	31.306	0	87	87	2	1	-10921639	33765.190	34222	21636	44115	709069	5956.122	4.800	0.114	1.162
ID262745	262745	66	15201.304	57.751	32.078	0	87	87	2	1	-10921639	43946.619	42072	31515	65535	922879	9172.812	2.000	0.139	1.173
ID262746	262746	86	12248.704	36.638	38.697	0	87	87	2	1	-10921639	40061.476	38626	27295	59428	841291	8750.979	2.000	0.108	0.895
ID262747	262747	65	21718.623	47.214	41.790	0	87	87	2	1	-10921639	54814.952	58560	36455	65535	1151114	11282.962	4.800	0.220	1.754
ID262848	262848	65	20555.180	47.410	41.628	0	88	88	2	1	-10921639	49120.381	53417	28564	65535	1031528	12703.613	2.000	0.210	1.341
ID262849	262849	83	17357.697	25.254	46.833	0	88	88	2	1	-10921639	38561.333	34541	25355	56606	809788	9252.961	2.000	0.220	1.502
ID262850	262850	69	21364.330	37.565	46.972	0	88	88	2	1	-10921639	54605.857	58838	29833	65535	1146723	11662.285	4.800	0.228	1.737
ID262851	262851	None	8292.554	33.416	48.140	0	88	88	2	1	-10921639	37057.143	39304	24330	48742	778200	7611.183	2.000	0.092	0.820
ID262836	262836	82	21525.086	52.657	9.455	0	88	88	2	1	-10921639	46115.000	46211	28306	65535	968415	12379.130	2.000	0.232	1.402
ID262837	262837	None	8151.901	70.489	12.391	0	88	88	2	1	-10921639	20691.143	21216	12246	27390	434514	4540.186	4.800	0.216	1.616
ID262838	262838	85	7872.614	45.494	19.471	0	88	88	2	1	-10921639	39793.667	39474	23577	52182	835667	8488.236	2.000	0.081	0.700
ID262839	262839	55	17689.387	50.303	21.149	0	88	88	2	1	-10921639	53454.714	53491	41849	65535	1122549	9007.981	2.000	0.153	1.576
ID262844	262844	None	7970.450	44.229	31.830	0	88	88	2	1	-10921639	47346.286	47331	41279	55452	994272	3962.827	4.800	0.091	1.987
ID262845	262845	66	17164.373	57.340	31.964	0	88	88	2	1	-10921639	46386.476	43246	33829	65535	974116	9101.588	2.000	0.162	1.421
ID262846	262846	86	13870.482	37.440	38.376	0	88	88	2	1	-10921639	40028.238	39189	27851	56226	840593	8640.810	2.000	0.150	1.211
ID262847	262847	None	7065.967	30.615	41.608	0	88	88	2	1	-10921639	33854.286	34541	26691	42113	710940	4783.038	7.600	0.083	1.089
ID262840	262840	80	18163.967	58.473	22.077	0	88	88	2	1	-10921639	52460.810	53383	37038	65535	1101677	9135.358	4.800	0.183	1.780
ID262841	262841	54	10979.665	39.210	24.511	0	88	88	2	1	-10921639	51196.476	49061	42195	65535	1075126	6141.532	2.000	0.085	1.306
ID262842	262842	76	14231.179	53.238	27.833	0	88	88	2	1	-10921639	44720.810	44529	33429	59964	939137	8239.625	2.000	0.134	1.279
ID262843	262843	60	14840.252	36.898	29.075	0	88	88	2	1	-10921639	50355.952	52080	35715	65535	1057475	8999.476	2.000	0.114	1.145
ID262756	262756	76	15879.447	53.165	27.901	0	89	89	2	1	-10921639	50552.952	48728	35349	65535	1061612	8946.542	2.000	0.145	1.428
ID262757	262757	60	11476.686	37.618	28.726	0	89	89	2	1	-10921639	49357.143	51286	35159	60520	1036500	7242.716	4.800	0.113	1.383
ID262758	262758	66	14957.396	57.440	31.505	0	89	89	2	1	-10921639	43920.238	42493	26359	65535	922325	11594.964	2.000	0.133	0.892
ID262759	262759	86	9568.281	37.760	37.819	0	89	89	2	1	-10921639	37309.143	35858	29866	52175	783492	6279.770	2.000	0.087	0.950
ID262752	262752	85	15557.081	45.147	19.887	0	89	89	2	1	-10921639	46226.714	43585	31278	65535	970761	10752.808	2.000	0.111	0.859
ID262753	262753	55	16807.459	49.912	21.376	0	89	89	2	1	-10921639	55028.143	53288	42059	65535	1155591	8937.344	2.000	0.146	1.572
ID262754	262754	80	13417.995	58.849	21.920	0	89	89	2	1	-10921639	45853.476	45519	31352	57209	962923	7280.532	4.800	0.144	1.584
ID262755	262755	54	13025.623	39.827	24.459	0	89	89	2	1	-10921639	49699.476	49427	35355	65535	1043689	9299.078	4.800	0.111	1.069
ID262760	262760	None	7546.557	33.474	39.386	0	89	89	2	1	-10921639	37264.476	37696	28001	50662	782554	6273.775	2.000	0.072	0.795
ID262761	262761	65	18434.691	47.425	41.602	0	89	89	2	1	-10921639	43574.571	43511	27058	65535	915066	12268.335	2.000	0.185	1.111
ID262762	262762	83	12702.672	25.465	46.755	0	89	89	2	1	-10921639	34597.238	33829	24323	47243	726542	6784.918	4.800	0.194	1.655
ID262763	262763	69	20446.773	37.783	46.742	0	89	89	2	1	-10921639	54300.143	59123	31088	65535	1140303	11009.646	4.800	0.212	1.722
ID262750	262750	None	7424.750	61.011	4.259	0	89	89	2	1	-10921639	22447.381	23672	12545	29052	471395	5009.393	4.800	0.178	1.351
ID262751	262751	82	21956.221	52.303	10.638	0	89	89	2	1	-10921639	44298.857	40532	27661	65535	930276	12668.857	2.000	0.225	1.286
ID262852	262852	82	21900.963	51.771	11.454	0	90	90	2	1	-10921639	48562.762	45601	32275	65535	1019818	11486.093	4.800	0.238	1.628
ID262853	262853	85	16736.924	45.140	20.711	0	90	90	2	1	-10921639	54233.905	55669	35274	65535	1138912	10273.178	2.000	0.138	1.277
ID262854	262854	55	13647.157	49.620	21.771	0	90	90	2	1	-10921639	51538.714	50513	37689	65535	1082313	9664.754	2.000	0.098	0.951
ID262855	262855	80	12469.020	58.798	23.681	0	90	90	2	1	-10921639	46429.143	46265	35274	62413	975012	7529.964	2.000	0.110	1.219
ID262860	262860	65	20140.691	47.942	41.255	0	90	90	2	1	-10921639	44782.857	40648	32438	65535	940440	10507.304	2.000	0.199	1.413
ID262861	262861	83	12194.084	26.174	46.668	0	90	90	2	1	-10921639	32284.143	33551	19513	46306	677967	7488.126	2.000	0.176	1.288
ID262862	262862	69	17914.939	37.979	46.831	0	90	90	2	1	-10921639	48349.810	45601	32757	65535	1015346	9448.934	2.000	0.172	1.502
ID262856	262856	54	11621.864	39.639	25.503	0	90	90	2	1	-10921639	49602.143	48369	38870	62475	1041645	6555.001	2.000	0.105	1.439
ID262857	262857	76	12022.062	52.747	27.341	0	90	90	2	1	-10921639	46763.333	46727	36624	58261	982030	6227.599	2.000	0.124	1.659
ID262858	262858	66	11885.003	57.490	31.589	0	90	90	2	1	-10921639	42664.667	41910	29385	60921	895958	8475.093	2.000	0.104	0.952
ID262859	262859	None	8505.578	30.974	41.256	0	90	90	2	1	-10921639	36830.476	36387	25192	45316	773440	5146.070	7.600	0.101	1.311
ID262820	262820	69	19279.916	38.292	46.746	0	91	91	2	1	-10921639	50088.000	50920	37065	65535	1051848	9344.472	4.800	0.197	1.765
ID262821	262821	88	15761.630	87.000	65.000	0	91	91	2	1	-10921639	19789.476	19640	11063	44685	415579	8756.304	2.000	0.419	1.334
ID262816	262816	89	8169.046	44.151	35.649	0	91	91	2	1	-10921639	46016.048	47989	34616	53132	966337	5025.199	4.800	0.085	1.434
ID262817	262817	90	9768.899	33.999	38.628	0	91	91	2	1	-10921639	40839.286	39508	32289	56097	857625	6211.410	2.000	0.089	1.071
ID262818	262818	65	17588.713	47.973	41.342	0	91	91	2	1	-10921639	44426.810	41903	30023	65535	932963	9481.776	2.000	0.172	1.372
ID262819	262819	83	16260.882	26.875	46.940	0	91	91	2	1	-10921639	38709.095	37160	27634	58119	812891	8815.593	2.000	0.178	1.328
ID262812	262812	54	9148.021	40.201	25.327	0	91	91	2	1	-10921639	46052.524	45533	30009	60052	967103	8054.126	2.000	0.078	0.827
ID262813	262813	76	12669.025	52.736	27.504	0	91	91	2	1	-10921639	44734.333	44067	30640	59923	939421	8130.510	2.000	0.128	1.245
ID262814	262814	60	12968.721	38.080	29.425	0	91	91	2	1	-10921639	50642.571	51022	37167	62800	1063494	7752.203	7.600	0.117	1.366
ID262815	262815	66	15543.741	57.598	32.067	0	91	91	2	1	-10921639	44096.238	42778	33883	65066	926021	8730.197	4.800	0.159	1.388
ID262808	262808	82	20705.000	51.325	12.510	0	91	91	2	1	-10921639	46583.762	45261	30938	65535	978259	11806.414	2.000	0.204	1.338
ID262809	262809	85	14817.981	44.158	20.474	0	91	91	2	1	-10921639	51404.619	48796	37717	65535	1079497	8872.494	4.800	0.141	1.432
ID262810	262810	55	16525.248	49.100	22.620	0	91	91	2	1	-10921639	53651.429	54319	35722	65535	1126680	9382.907	2.000	0.142	1.419
ID262811	262811	80	10717.140	58.254	22.948	0	91	91	2	1	-10921639	39980.429	38565	29934	53295	839589	6052.521	2.000	0.114	1.351
ID262764	262764	82	20666.990	50.577	13.409	0	92	92	2	1	-10921639	46037.190	47480	26813	65535	966781	13254.027	2.000	0.211	1.211
ID262765	262765	85	11972.479	44.150	21.225	0	92	92	2	1	-10921639	49606.524	50859	36190	65080	1041737	8322.670	2.000	0.090	0.986
ID262766	262766	55	16788.811	48.795	22.426	0	92	92	2	1	-10921639	56447.429	57169	41889	65535	1185396	8963.602	4.800	0.152	1.662
ID262767	262767	80	9033.170	58.888	22.934	0	92	92	2	1	-10921639	36601.524	35288	27926	46584	768632	5311.113	3.200	0.106	1.318
ID262772	262772	66	11727.478	58.135	31.960	0	92	92	2	1	-10921639	41648.571	39942	34460	57271	874620	6112.718	7.600	0.115	1.405
ID262773	262773	89	8891.219	44.037	35.639	0	92	92	2	1	-10921639	46936.571	47527	34799	56477	985668	6080.063	3.200	0.086	1.228
ID262774	262774	90	9072.763	34.146	39.062	0	92	92	2	1	-10921639	42768.381	42161	32675	51035	898136	5010.011	4.800	0.103	1.589
ID262775	262775	65	16486.383	47.888	41.407	0	92	92	2	1	-10921639	44928.571	42140	30945	65535	943500	9123.782	2.000	0.154	1.317
ID262768	262768	54	13814.681	40.234	25.076	0	92	92	2	1	-10921639	53021.667	52820	40091	65535	1113455	7365.268	4.800	0.120	1.546
ID262769	262769	76	15493.362	52.898	27.613	0	92	92	2	1	-10921639	48348.429	47304	36787	65535	1015317	8562.332	4.800	0.156	1.525
ID262770	262770	None	9447.652	70.019	28.286	0	92	92	2	1	-10921639	23362.952	24038	12931	33503	490622	5228.042	4.800	0.204	1.517
ID262771	262771	60	8718.310	37.414	29.379	0	92	92	2	1	-10921639	42370.333	42228	29412	56443	889777	8761.114	2.000	0.067	0.605
ID262776	262776	None	8191.621	10.262	45.983	0	92	92	2	1	-10921639	17063.476	16792	9030	24588	358333	4649.210	2.000	0.237	1.406
ID262777	262777	69	20902.969	37.863	46.162	0	92	92	2	1	-10921639	50815.333	47717	33992	65535	1067122	10454.051	2.000	0.207	1.668
ID262778	262778	83	16320.417	26.645	46.695	0	92	92	2	1	-10921639	40189.238	42256	27485	57481	843974	8740.737	4.800	0.204	1.559
ID262779	262779	88	15417.521	87.000	65.000	0	92	92	2	1	-10921639	22523.048	20833	13760	43239	472984	8595.302	2.000	0.368	1.410
ID262788	262788	65	9306.854	48.139	41.368	0	93	93	2	1	-10921639	36848.095	35905	29113	50045	773810	5422.519	2.000	0.098	1.209
ID262789	262789	69	20564.881	38.064	46.232	0	93	93	2	1	-10921639	57023.238	55737	41401	65535	1197488	8676.482	4.800	0.214	2.315
ID262790	262790	83	18117.180	26.384	46.708	0	93	93	2	1	-10921639	39233.143	39487	19777	61213	823896	11741.970	2.000	0.217	1.190
ID262791	262791	91	8098.820	40.237	52.099	0	93	93	2	1	-10921639	28317.238	29046	18902	41503	594662	5906.494	2.000	0.102	0.887
ID262784	262784	54	7743.834	40.517	24.681	0	93	93	2	1	-10921639	48294.476	48274	37669	55968	1014184	4333.226	7.600	0.069	1.447
ID262785	262785	76	14764.894	52.406	28.334	0	93	93	2	1	-10921639	53739.905	53220	42371	65535	1128538	7694.562	4.800	0.137	1.685
ID262786	262786	60	10933.858	39.156	30.106	0	93	93	2	1	-10921639	51869.286	51741	35674	62373	1089255	6570.234	4.800	0.106	1.507
ID262787	262787	90	10608.557	33.821	39.261	0	93	93	2	1	-10921639	42613.333	42731	31040	54964	894880	6842.165	7.600	0.099	1.120
ID262792	262792	88	9243.892	87.000	65.000	0	93	93	2	1	-10921639	17115.952	16066	10708	34372	359435	5301.366	4.800	0.300	1.491
ID262780	262780	82	20091.809	50.235	13.935	0	93	93	2	1	-10921639	45030.714	42317	32465	65535	945645	10901.316	2.000	0.197	1.358
ID262781	262781	85	12656.531	44.226	21.721	0	93	93	2	1	-10921639	49217.524	49298	34297	63051	1033568	7709.820	2.000	0.099	1.150
ID262782	262782	55	16724.479	49.016	22.398	0	93	93	2	1	-10921639	53639.762	52596	37072	65535	1126435	10050.877	2.000	0.135	1.267
ID262783	262783	80	13035.774	59.275	22.816	0	93	93	2	1	-10921639	42310.571	41509	30735	56538	888522	6944.470	2.000	0.135	1.449
ID262822	262822	82	21211.875	49.879	14.516	0	94	94	2	1	-10921639	47094.238	46062	32703	65535	988979	11649.481	2.000	0.209	1.397
ID262823	262823	None	7067.741	69.187	18.881	0	94	94	2	1	-10921639	17430.762	16962	11323	24052	366046	3452.706	4.800	0.216	1.796
ID262828	262828	76	14645.979	52.708	27.742	0	94	94	2	1	-10921639	51561.429	51490	36597	65535	1082790	9162.841	2.000	0.132	1.312
ID262829	262829	92	8182.381	31.661	41.742	0	94	94	2	1	-10921639	37610.619	37364	30497	46801	789823	4930.773	7.600	0.088	1.235
ID262830	262830	65	8044.055	48.134	41.563	0	94	94	2	1	-10921639	33753.619	33883	24581	46605	708826	6492.575	2.000	0.085	0.817
ID262831	262831	None	9606.858	10.744	46.005	0	94	94	2	1	-10921639	18347.048	16616	12165	30036	385288	5074.413	2.000	0.235	1.376
ID262824	262824	85	11385.831	44.870	21.614	0	94	94	2	1	-10921639	49704.095	48654	35898	64652	1043786	7138.176	2.000	0.082	1.061
ID262825	262825	55	17496.525	49.096	22.930	0	94	94	2	1	-10921639	54813.048	51307	38198	65535	1151074	9379.404	3.200	0.146	1.488
ID262826	262826	80	15213.975	58.335	23.980	0	94	94	2	1	-10921639	45169.524	42873	35315	65535	948560	8080.418	2.000	0.141	1.386
ID262827	262827	54	10470.487	39.573	25.513	0	94	94	2	1	-10921639	48688.381	47534	40634	59333	1022456	5504.513	4.800	0.093	1.499
ID262832	262832	83	18179.213	26.815	45.729	0	94	94	2	1	-10921639	41195.286	37784	27220	62149	865101	9526.853	2.000	0.200	1.443
ID262833	262833	69	17762.084	38.238	46.615	0	94	94	2	1	-10921639	50909.952	50397	33334	65535	1069109	11122.695	2.000	0.159	1.255
ID262834	262834	91	8854.417	40.317	51.752	0	94	94	2	1	-10921639	29107.143	29744	18190	44888	611250	7202.906	2.000	0.121	0.870
ID262835	262835	None	21647.816	84.000	65.000	0	94	94	2	1	-10921639	33940.381	32282	19291	58587	712748	10738.227	4.800	0.358	1.668
ID262863	262863	82	16804.432	49.526	14.962	0	95	95	2	1	-10921639	48513.857	45478	34602	65535	1018791	9857.931	2.000	0.160	1.361
ID262868	262868	76	12603.015	53.059	27.880	0	95	95	2	1	-10921639	47595.238	47012	36129	63669	999500	7123.008	2.000	0.108	1.304
ID262869	262869	93	9815.142	45.766	37.539	0	95	95	2	1	-10921639	44531.095	44569	34372	56341	935153	7649.551	7.600	0.075	0.812
ID262870	262870	92	8844.872	31.727	41.400	0	95	95	2	1	-10921639	40581.905	40118	34351	53172	852220	5370.592	4.800	0.093	1.291
ID262871	262871	None	16064.355	38.568	46.040	0	95	95	2	1	-10921639	52861.762	57128	24961	65535	1110097	12107.506	4.800	0.155	1.173
ID262864	262864	85	9031.011	44.858	21.525	0	95	95	2	1	-10921639	46064.238	48396	30029	60487	967349	8402.464	2.000	0.054	0.563
ID262865	262865	55	17053.467	48.913	23.002	0	95	95	2	1	-10921639	54675.286	53125	40763	65535	1148181	8451.464	2.000	0.148	1.664
ID262866	262866	80	15075.402	58.027	24.170	0	95	95	2	1	-10921639	45110.095	43368	31583	62054	947312	8190.553	2.000	0.149	1.426
ID262867	262867	54	12695.011	39.655	24.754	0	95	95	2	1	-10921639	49125.762	48145	38422	60900	1031641	6496.977	7.600	0.120	1.624
ID262872	262872	83	18981.631	27.601	45.746	0	95	95	2	1	-10921639	42311.857	41638	25497	65535	888549	10891.186	2.000	0.205	1.323
ID262873	262873	69	16274.452	38.239	46.576	0	95	95	2	1	-10921639	52243.095	52162	37934	65535	1097105	9707.359	7.600	0.150	1.406
ID262874	262874	91	8352.943	40.233	51.341	0	95	95	2	1	-10921639	31728.810	32764	21989	43416	666305	6302.303	2.000	0.085	0.793
ID262875	262875	88	18763.754	87.000	65.000	0	95	95	2	1	-10921639	45358.810	45993	34904	57474	952535	7758.846	4.800	0.287	2.608
ID262884	262884	69	17391.754	38.109	46.522	0	96	96	2	1	-10921639	51827.095	48817	36889	65535	1088369	11680.023	7.600	0.141	1.099
ID262885	262885	88	16340.716	87.000	65.000	0	96	96	2	1	-10921639	42244.381	42106	27836	59767	887132	9246.077	4.800	0.256	1.863
ID262880	262880	54	10074.331	39.828	25.057	0	96	96	2	1	-10921639	48149.857	47643	34840	57610	1011147	6707.140	2.000	0.087	1.150
ID262881	262881	76	14371.168	53.287	28.023	0	96	96	2	1	-10921639	51191.667	49081	40926	65535	1075025	7851.717	2.000	0.117	1.367
ID262882	262882	93	14545.656	46.174	37.763	0	96	96	2	1	-10921639	45866.810	46130	32051	65535	963203	9972.421	2.000	0.109	0.903
ID262883	262883	83	20627.033	28.284	45.294	0	96	96	2	1	-10921639	46828.429	47114	25945	65535	983397	11828.783	2.000	0.213	1.388
ID262876	262876	82	19008.059	49.148	15.406	0	96	96	2	1	-10921639	49964.857	49943	33897	65535	1049262	11379.607	2.000	0.187	1.383
ID262877	262877	85	7517.096	45.466	21.984	0	96	96	2	1	-10921639	48628.905	50336	36746	60663	1021207	7191.356	2.000	0.049	0.633
ID262878	262878	55	15781.358	48.623	22.359	0	96	96	2	1	-10921639	56254.571	58967	36075	65535	1181346	8969.400	2.000	0.137	1.511
ID262879	262879	80	15274.123	57.153	23.348	0	96	96	2	1	-10921639	46140.524	44515	31549	65535	968951	9938.823	2.000	0.131	1.075
ID262886	262886	82	20968.184	49.187	15.821	0	97	97	2	1	-10921639	51220.714	46035	33510	65535	1075635	10728.178	2.000	0.196	1.563
ID262887	262887	85	10889.647	45.499	21.594	0	97	97	2	1	-10921639	54976.000	54285	42995	65535	1154496	7496.277	2.000	0.080	1.088
ID262892	262892	None	8539.654	41.159	30.081	0	97	97	2	1	-10921639	54392.143	52989	45797	65453	1142235	5856.080	2.000	0.058	1.015
ID262893	262893	None	9319.057	41.037	33.812	0	97	97	2	1	-10921639	54165.619	54346	42398	63594	1137478	5663.231	6.330	0.081	1.435
ID262894	262894	93	16896.068	46.378	38.132	0	97	97	2	1	-10921639	48436.381	46191	35396	65535	1017164	9756.243	2.000	0.142	1.232
ID262895	262895	92	13037.748	31.796	41.209	0	97	97	2	1	-10921639	42338.048	40227	31875	56836	889099	7427.002	2.000	0.129	1.304
ID262888	262888	55	13295.275	48.666	22.850	0	97	97	2	1	-10921639	56620.333	56253	38877	65535	1189027	8553.478	2.000	0.110	1.315
ID262889	262889	80	14660.314	57.297	23.701	0	97	97	2	1	-10921639	49429.571	49163	37628	63988	1038021	7231.519	4.800	0.152	1.802
ID262890	262890	54	8967.146	39.746	25.082	0	97	97	2	1	-10921639	48791.000	49068	38137	56721	1024611	5470.009	2.000	0.084	1.377
ID262891	262891	76	8721.865	53.224	28.659	0	97	97	2	1	-10921639	43909.952	44590	33937	56117	922109	5966.186	2.000	0.078	1.069
ID262896	262896	83	20543.320	28.474	45.536	0	97	97	2	1	-10921639	41366.143	40715	21765	65535	868689	14816.587	2.000	0.228	1.036
ID262897	262897	69	18722.291	38.381	46.553	0	97	97	2	1	-10921639	52832.810	56606	37350	65535	1109489	11760.202	2.000	0.169	1.301
ID262898	262898	91	9397.729	40.664	51.706	0	97	97	2	1	-10921639	32057.667	31413	21155	43294	673211	7030.437	2.000	0.137	1.101
ID262899	262899	88	11053.004	87.000	65.000	0	97	97	2	1	-10921639	27509.286	24595	21220	43470	577695	6209.720	6.288	0.241	1.720
ID262932	262932	80	11332.777	56.267	23.712	0	98	98	2	1	-10921639	46012.857	44902	36841	61823	966270	6637.813	2.000	0.102	1.279
ID262933	262933	54	12596.307	40.084	25.473	0	98	98	2	1	-10921639	50930.952	52467	34921	65535	1069550	9605.173	2.000	0.106	1.020
ID262934	262934	76	8455.302	52.980	28.014	0	98	98	2	1	-10921639	45638.381	44535	35763	56029	958406	5811.652	2.000	0.070	1.024
ID262935	262935	None	9501.040	39.108	30.922	0	98	98	2	1	-10921639	53189.238	52847	42771	64734	1116974	6117.737	2.000	0.073	1.177
ID262930	262930	82	18475.330	49.318	15.980	0	98	98	2	1	-10921639	55124.714	54462	39915	65535	1157619	9600.348	3.200	0.172	1.685
ID262931	262931	55	12680.444	47.919	22.542	0	98	98	2	1	-10921639	58048.143	60256	42968	65535	1219011	8193.778	4.800	0.112	1.422
ID262940	262940	69	17885.012	38.528	46.694	0	98	98	2	1	-10921639	52769.667	53987	33652	65535	1108163	10758.699	4.800	0.172	1.442
ID262941	262941	91	10063.500	40.408	51.509	0	98	98	2	1	-10921639	32502.238	30721	19506	51639	682547	9109.415	2.000	0.123	0.780
ID262942	262942	88	8162.893	87.000	65.000	0	98	98	2	1	-10921639	21938.714	21759	15333	32207	460713	5099.238	2.000	0.199	1.430
ID262936	262936	93	14963.866	45.657	37.829	0	98	98	2	1	-10921639	47664.429	47351	32167	65535	1000953	10267.947	2.000	0.115	0.958
ID262937	262937	92	17290.600	32.462	41.243	0	98	98	2	1	-10921639	47550.476	46727	33313	65535	998560	10320.655	2.000	0.162	1.288
ID262938	262938	None	7227.514	48.778	42.128	0	98	98	2	1	-10921639	34510.762	34365	25836	43138	724726	4978.401	2.000	0.079	1.016
ID262939	262939	83	21941.854	28.879	45.413	0	98	98	2	1	-10921639	44897.286	39542	30803	65535	942843	11592.561	2.000	0.222	1.409
ID262912	262912	None	12228.969	80.038	61.358	0	99	99	2	1	-10921639	26526.619	25945	11174	39114	557059	8158.798	4.800	0.250	1.300
ID262913	262913	88	8897.250	87.000	65.000	0	99	99	2	1	-10921639	26013.333	24493	19025	43667	546280	7206.363	2.000	0.170	1.050
ID262900	262900	82	17942.768	49.137	16.207	0	99	99	2	1	-10921639	56210.333	57454	41224	65535	1180417	9205.354	4.800	0.170	1.779
ID262901	262901	None	10946.869	46.317	22.104	0	99	99	2	1	-10921639	58772.476	58227	47663	65535	1234222	6421.262	4.800	0.089	1.493
ID262902	262902	55	12153.739	48.292	22.775	0	99	99	2	1	-10921639	59184.714	59835	45791	65535	1242879	6428.469	4.800	0.117	1.935
ID262903	262903	95	8143.877	54.195	24.728	0	99	99	2	1	-10921639	47271.905	47066	40397	60554	992710	4840.531	4.800	0.072	1.306
ID262908	262908	96	7825.423	52.018	37.772	0	99	99	2	1	-10921639	33350.333	32723	23244	46313	700357	5934.991	2.000	0.080	0.829
ID262909	262909	83	23342.533	29.258	45.345	0	99	99	2	1	-10921639	49609.238	49475	28801	65535	1041794	12850.225	4.800	0.250	1.545
ID262910	262910	69	16879.676	38.554	46.083	0	99	99	2	1	-10921639	52987.143	51490	32913	65535	1112730	10289.639	4.800	0.168	1.480
ID262911	262911	91	13207.241	40.527	51.291	0	99	99	2	1	-10921639	38468.810	38517	20870	54041	807845	8805.345	2.000	0.155	1.173
ID262904	262904	54	10717.787	39.591	26.492	0	99	99	2	1	-10921639	50900.810	51049	35674	64768	1068917	8769.354	2.000	0.081	0.869
ID262905	262905	76	7626.098	52.833	28.385	0	99	99	2	1	-10921639	45911.571	45451	34351	57461	964143	5973.469	6.381	0.061	0.884
ID262906	262906	None	7381.577	33.700	32.805	0	99	99	2	1	-10921639	37038.857	36265	27831	50710	777816	5288.779	2.000	0.057	0.754
ID262907	262907	93	17051.939	45.665	37.627	0	99	99	2	1	-10921639	47742.143	47453	29989	65535	1002585	11886.808	2.000	0.138	0.973
ID262916	262916	55	10166.328	48.582	22.394	0	100	100	2	1	-10921639	55911.762	58166	40091	65535	1174147	7786.664	2.000	0.064	0.860
ID262917	262917	95	10667.110	55.326	23.306	0	100	100	2	1	-10921639	46802.810	44854	36923	58641	982859	6706.089	4.800	0.108	1.364
ID262918	262918	54	8286.839	39.387	26.210	0	100	100	2	1	-10921639	50806.143	53932	31474	65046	1066929	9175.907	2.000	0.069	0.718
ID262919	262919	76	11295.767	53.110	28.150	0	100	100	2	1	-10921639	47748.190	45675	36312	60425	1002712	6718.204	2.000	0.086	1.127
ID262914	262914	82	18501.465	49.391	16.485	0	100	100	2	1	-10921639	51332.238	53559	30918	65535	1077977	13254.170	2.000	0.170	1.126
ID262915	262915	97	8909.080	42.246	22.106	0	100	100	2	1	-10921639	50953.476	54543	33598	65535	1070023	9490.037	2.000	0.063	0.632
ID262924	262924	98	8183.280	49.031	41.875	0	100	100	2	1	-10921639	34877.571	37011	26874	44942	732429	5297.082	2.000	0.098	1.171
ID262925	262925	83	20926.055	29.470	45.233	0	100	100	2	1	-10921639	51089.905	53552	27526	65535	1072888	13583.183	2.000	0.207	1.292
ID262926	262926	69	17138.777	38.596	46.558	0	100	100	2	1	-10921639	50778.524	49081	32628	65535	1066349	10604.850	2.000	0.141	1.185
ID262927	262927	91	15755.918	40.675	51.068	0	100	100	2	1	-10921639	42828.143	41231	28462	59971	899391	9954.404	7.600	0.160	1.187
ID262920	262920	99	7613.480	45.671	30.101	0	100	100	2	1	-10921639	51552.238	51259	40546	60602	1082597	6287.108	7.600	0.056	0.876
ID262921	262921	93	12195.770	44.773	37.635	0	100	100	2	1	-10921639	43565.143	43945	29466	60459	914868	9309.510	2.000	0.101	0.856
ID262922	262922	96	8359.744	52.424	37.883	0	100	100	2	1	-10921639	35812.048	34114	25952	48654	752053	5963.924	7.600	0.082	0.906
ID262923	262923	92	12932.147	31.909	41.710	0	100	100	2	1	-10921639	49886.762	46795	36970	65535	1047622	7991.937	7.600	0.108	1.215
ID262928	262928	None	19179.408	87.000	58.000	0	100	100	2	1	-10921639	39191.952	39103	25565	54672	823031	8780.742	4.800	0.294	2.030
ID262929	262929	88	23974.107	87.000	65.000	0	100	100	2	1	-10921639	52260.524	47445	41273	65535	1097471	9577.995	4.800	0.306	2.557
ID262948	262948	76	9549.388	52.975	27.785	0	101	101	2	1	-10921639	47397.952	47243	34962	60778	995357	7107.897	2.000	0.069	0.863
ID262949	262949	99	7994.396	45.428	30.137	0	101	101	2	1	-10921639	55992.381	55439	49420	65188	1175840	4900.237	6.379	0.055	1.189
ID262950	262950	93	12286.057	44.664	37.289	0	101	101	2	1	-10921639	48410.810	48267	32092	64598	1016627	8135.194	2.000	0.102	1.105
ID262951	262951	96	10636.975	52.494	37.426	0	101	101	2	1	-10921639	37961.524	36149	26406	53519	797192	7157.064	2.000	0.101	0.976
ID262944	262944	55	12256.318	47.645	22.341	0	101	101	2	1	-10921639	57236.714	58777	43518	65535	1201971	7499.041	4.800	0.106	1.464
ID262945	262945	97	8684.138	41.517	22.571	0	101	101	2	1	-10921639	52588.952	52969	40505	61416	1104368	5956.196	2.000	0.060	0.999
ID262946	262946	95	7820.710	53.845	23.623	0	101	101	2	1	-10921639	44793.857	45092	35206	56253	940671	6329.327	2.000	0.064	0.853
ID262947	262947	54	8011.575	39.751	25.673	0	101	101	2	1	-10921639	55376.952	56009	45926	63669	1162916	5079.521	2.000	0.057	1.175
ID262956	262956	91	12694.531	40.757	50.556	0	101	101	2	1	-10921639	41488.619	41557	23692	62162	871261	10768.241	2.000	0.129	0.883
ID262957	262957	88	24453.461	87.000	65.000	0	101	101	2	1	-10921639	48721.810	50338	34733	65535	1023158	10379.545	4.800	0.337	2.365
ID262952	262952	92	8277.323	32.003	41.435	0	101	101	2	1	-10921639	43242.381	43287	31474	55785	908090	7481.668	7.600	0.066	0.716
ID262953	262953	98	8277.780	48.596	42.197	0	101	101	2	1	-10921639	33949.286	34514	25361	44685	712935	5494.513	2.000	0.102	1.148
ID262954	262954	83	21654.242	29.838	44.993	0	101	101	2	1	-10921639	52721.286	54373	36000	65535	1107147	10897.306	2.000	0.208	1.669
ID262955	262955	69	17695.836	38.674	46.510	0	101	101	2	1	-10921639	53638.810	55167	39915	65535	1126415	9322.284	2.000	0.158	1.571
ID262943	262943	82	19585.434	49.152	16.396	0	101	101	2	1	-10921639	51871.238	51137	31807	65535	1089296	11939.648	4.800	0.195	1.420
ID262958	262958	None	7031.690	42.000	0.000	0	102	102	2	1	-10921639	15179.810	15434	9430	21358	318776	3445.512	4.800	0.287	1.963
ID262959	262959	82	20343.295	48.959	16.668	0	102	102	2	1	-10921639	51192.429	49644	37086	65535	1075041	10509.038	2.000	0.184	1.516
ID262964	262964	96	9374.389	52.632	36.683	0	102	102	2	1	-10921639	36861.000	37764	23842	52677	774081	7910.163	2.000	0.090	0.768
ID262965	262965	92	10330.179	32.316	40.968	0	102	102	2	1	-10921639	40394.095	40668	27655	56090	848276	7886.565	2.000	0.089	0.838
ID262966	262966	83	16726.758	30.030	44.916	0	102	102	2	1	-10921639	41535.238	38782	27858	64904	872240	9860.229	2.000	0.161	1.170
ID262967	262967	69	17863.131	38.806	46.689	0	102	102	2	1	-10921639	53403.524	49936	38768	65535	1121474	8980.568	2.000	0.159	1.632
ID262960	262960	55	9456.620	48.320	22.181	0	102	102	2	1	-10921639	51551.571	51171	38422	62359	1082583	7064.599	2.000	0.075	1.014
ID262961	262961	97	11689.365	41.868	22.971	0	102	102	2	1	-10921639	52550.952	52942	38585	65480	1103570	8129.861	2.000	0.092	1.086
ID262962	262962	54	10049.283	38.815	26.067	0	102	102	2	1	-10921639	54351.524	55452	43362	65535	1141382	6683.249	2.000	0.073	1.112
ID262963	262963	93	8289.103	44.656	37.162	0	102	102	2	1	-10921639	47639.619	48572	34935	57976	1000432	7140.386	4.800	0.071	0.886
ID262968	262968	91	14975.302	40.939	50.002	0	102	102	2	1	-10921639	45786.333	48125	31346	65535	961513	9785.674	7.600	0.135	1.110
ID262969	262969	None	9564.302	80.911	62.551	0	102	102	2	1	-10921639	20683.619	20564	9980	35471	434356	6526.128	2.000	0.179	0.960
ID262970	262970	88	25145.518	87.000	65.000	0	102	102	2	1	-10921639	41537.667	40968	29163	65535	872291	11233.440	4.800	0.386	2.059
ID262980	262980	92	7924.657	32.143	40.802	0	103	103	2	1	-10921639	37879.714	38897	27451	48009	795474	6099.678	7.600	0.075	0.870
ID262981	262981	83	17676.346	29.984	44.499	0	103	103	2	1	-10921639	41380.905	41177	24920	65535	868999	10649.806	2.000	0.190	1.241
ID262982	262982	69	17074.350	38.668	46.536	0	103	103	2	1	-10921639	52126.667	51327	34439	65535	1094660	9058.581	2.000	0.154	1.536
ID262983	262983	88	16719.881	87.000	65.000	0	103	103	2	1	-10921639	31397.238	29588	18092	57766	659342	11220.447	2.000	0.283	1.236
ID262976	262976	None	7898.216	52.167	27.776	0	103	103	2	1	-10921639	45263.048	43816	32268	53071	950524	5252.933	2.000	0.075	1.197
ID262977	262977	100	8587.393	38.900	31.101	0	103	103	2	1	-10921639	49644.762	47921	39569	61579	1042540	6712.220	2.000	0.061	0.850
ID262978	262978	93	9729.155	43.929	36.226	0	103	103	2	1	-10921639	49871.286	49739	42968	58085	1047297	4872.275	4.800	0.092	1.723
ID262979	262979	96	11615.681	52.405	36.539	0	103	103	2	1	-10921639	38812.190	37466	25307	56823	815056	9385.935	2.000	0.103	0.769
ID262972	262972	82	15148.229	49.317	16.990	0	103	103	2	1	-10921639	45957.048	47466	29059	65535	965098	9964.553	2.000	0.129	1.057
ID262973	262973	55	11436.252	48.705	22.331	0	103	103	2	1	-10921639	53476.524	52636	41496	65535	1123007	6803.022	2.000	0.091	1.306
ID262974	262974	54	10782.404	38.939	25.091	0	103	103	2	1	-10921639	56564.952	58254	40973	65535	1187864	7082.640	4.800	0.094	1.373
ID262975	262975	97	9738.537	41.675	24.649	0	103	103	2	1	-10921639	60243.714	60799	51558	65535	1265118	4331.639	4.800	0.085	2.171
ID262971	262971	None	7572.859	39.000	0.000	0	103	103	2	1	-10921639	15453.857	14858	10550	21508	324531	3378.319	4.800	0.297	2.097
ID263012	263012	101	7792.583	63.022	10.092	0	104	104	2	1	-10921639	18246.952	18712	8284	26460	383186	5152.522	2.000	0.202	1.193
ID263013	263013	82	11217.864	48.945	17.215	0	104	104	2	1	-10921639	44595.381	43721	30884	61613	936503	8260.490	2.000	0.102	1.004
ID263014	263014	55	10775.487	49.246	21.938	0	104	104	2	1	-10921639	52918.476	52826	42296	65535	1111288	7138.563	2.000	0.077	1.061
ID263015	263015	97	10383.573	41.179	25.103	0	104	104	2	1	-10921639	59679.714	61810	40193	65535	1253274	7431.533	7.600	0.094	1.379
ID263020	263020	83	7705.016	30.061	44.472	0	104	104	2	1	-10921639	33579.524	33490	25341	43111	705170	5074.761	7.600	0.093	1.127
ID263021	263021	69	13535.459	38.323	47.000	0	104	104	2	1	-10921639	41568.143	40607	29744	59964	872931	8544.202	2.000	0.124	1.070
ID263022	263022	None	12231.112	83.000	65.000	0	104	104	2	1	-10921639	24661.571	26562	13550	39637	517893	7685.230	4.800	0.274	1.380
ID263023	263023	88	11062.590	87.000	65.000	0	104	104	2	1	-10921639	25430.286	26196	12573	39365	534036	8588.487	6.300	0.239	1.144
ID263016	263016	100	8083.731	39.772	30.914	0	104	104	2	1	-10921639	52024.333	51924	40146	63533	1092511	5975.614	2.000	0.048	0.805
ID263017	263017	None	7250.651	48.930	32.754	0	104	104	2	1	-10921639	47597.667	47012	37337	56205	999551	4623.799	4.800	0.067	1.296
ID263018	263018	93	8359.726	42.512	36.194	0	104	104	2	1	-10921639	49604.286	50180	34256	58044	1041690	6092.025	4.800	0.087	1.306
ID263019	263019	92	7352.923	33.241	39.672	0	104	104	2	1	-10921639	38411.905	39060	27024	45926	806650	5572.242	2.000	0.072	0.924
ID263008	263008	100	8494.247	39.414	31.014	0	105	105	2	1	-10921639	46241.238	44291	36896	61328	971066	6841.556	2.000	0.065	0.827
ID263009	263009	93	11408.480	42.833	36.957	0	105	105	2	1	-10921639	49099.524	49800	33808	61884	1031090	6617.751	4.800	0.103	1.382
ID263010	263010	69	12721.495	38.492	46.887	0	105	105	2	1	-10921639	42182.286	39806	31135	59496	885828	8425.953	2.000	0.118	1.059
ID263011	263011	88	9894.487	87.000	65.000	0	105	105	2	1	-10921639	19152.905	18366	10473	32363	402211	7345.864	2.000	0.306	1.221
ID263004	263004	None	8666.513	38.682	24.515	0	105	105	2	1	-10921639	48860.524	48308	39406	60839	1026071	5893.969	2.000	0.075	1.153
ID263005	263005	None	7717.552	46.184	24.061	0	105	105	2	1	-10921639	54225.571	53905	41787	65433	1138737	6588.447	7.600	0.050	0.780
ID263006	263006	102	8922.219	54.429	23.544	0	105	105	2	1	-10921639	46997.286	46272	37398	60283	986943	6027.990	2.000	0.062	0.911
ID263007	263007	103	10658.908	43.509	26.200	0	105	105	2	1	-10921639	58421.143	59727	46279	65535	1226844	5990.659	7.600	0.090	1.608
ID263001	263001	101	7505.298	63.684	11.971	0	105	105	2	1	-10921639	18613.905	19167	9051	25483	390892	4932.520	4.800	0.213	1.323
ID263002	263002	82	7175.445	48.968	18.144	0	105	105	2	1	-10921639	39770.095	40912	28611	51361	835172	6582.314	2.000	0.073	0.822
ID263003	263003	55	8023.100	48.627	23.054	0	105	105	2	1	-10921639	48894.810	49617	35043	65535	1026791	8091.127	2.000	0.045	0.516
ID262988	262988	101	7792.706	62.604	10.804	0	106	106	2	1	-10921639	17603.476	18617	7320	24683	369673	4876.635	4.800	0.234	1.367
ID262989	262989	82	9873.057	49.182	18.085	0	106	106	2	1	-10921639	39209.667	38124	26712	55106	823403	7055.049	2.000	0.091	0.927
ID262990	262990	55	12066.410	48.357	23.006	0	106	106	2	1	-10921639	48656.714	46428	38680	65535	1021791	7842.465	2.000	0.086	0.988
ID262991	262991	102	7453.448	54.059	23.322	0	106	106	2	1	-10921639	39703.952	39277	30552	55642	833783	5618.506	2.000	0.072	0.954
ID262996	262996	93	10295.568	43.389	37.267	0	106	106	2	1	-10921639	49252.810	49387	37493	58580	1034309	6089.394	4.800	0.107	1.559
ID262997	262997	None	8136.245	49.228	42.261	0	106	106	2	1	-10921639	33699.333	34853	25606	43585	707686	5506.409	2.000	0.108	1.188
ID262998	262998	None	10495.002	30.542	43.857	0	106	106	2	1	-10921639	33559.333	32309	25049	48260	704746	6845.722	2.000	0.112	0.991
ID262999	262999	None	7719.247	63.609	43.560	0	106	106	2	1	-10921639	12354.143	12375	4396	25986	259437	6367.539	2.000	0.276	0.838
ID262992	262992	97	9421.519	40.718	24.356	0	106	106	2	1	-10921639	51827.381	52134	39087	65535	1088375	6807.553	4.800	0.086	1.205
ID262993	262993	None	9321.938	40.718	24.356	0	106	106	2	1	-10921639	51827.381	52134	39087	65535	1088375	6807.553	4.800	0.086	1.205
ID262994	262994	103	9470.537	44.378	27.854	0	106	106	2	1	-10921639	54747.238	54129	40756	64273	1149692	7317.641	4.800	0.076	1.060
ID262995	262995	100	8397.364	37.718	30.930	0	106	106	2	1	-10921639	44502.524	45234	32316	52216	934553	5773.472	2.000	0.089	1.256
ID263000	263000	69	9011.713	38.892	46.964	0	106	106	2	1	-10921639	37254.571	36027	30016	52189	782346	5767.830	2.000	0.081	0.972
ID262984	262984	97	14372.783	40.459	24.134	0	107	107	2	1	-10921639	52442.048	50187	37710	65535	1101283	8523.828	7.600	0.141	1.519
ID262985	262985	103	9403.812	43.993	27.133	0	107	107	2	1	-10921639	50542.286	49780	40783	62393	1061388	6125.089	7.600	0.068	1.052
ID262986	262986	None	11998.800	40.554	32.318	0	107	107	2	1	-10921639	46973.000	48389	37126	61762	986433	6681.184	2.000	0.106	1.351
ID262987	262987	93	10947.796	43.276	38.132	0	107	107	2	1	-10921639	44459.762	45675	32750	54055	933655	5968.438	4.800	0.125	1.651
ID263028	263028	93	9853.048	43.242	36.966	0	108	108	2	1	-10921639	46877.524	47399	35288	56667	984428	5724.886	7.600	0.098	1.468
ID263029	263029	None	7393.332	31.968	43.431	0	108	108	2	1	-10921639	26637.524	25599	20191	39413	559388	4651.715	2.000	0.114	1.169
ID263024	263024	None	7168.377	48.696	18.269	0	108	108	2	1	-10921639	34010.286	33944	25103	40648	714216	4042.946	4.800	0.104	1.591
ID263025	263025	97	13918.309	40.090	23.836	0	108	108	2	1	-10921639	41875.714	40295	26142	56945	879390	8755.521	2.000	0.137	1.154
ID263026	263026	103	15075.327	44.281	27.507	0	108	108	2	1	-10921639	49848.476	49780	37167	65535	1046818	8985.085	2.000	0.136	1.332
ID263027	263027	105	8997.267	36.053	30.487	0	108	108	2	1	-10921639	35374.524	36265	25768	45438	742865	5639.774	4.800	0.123	1.377
ID263030	263030	97	13706.002	40.332	23.798	0	109	109	2	1	-10921639	46166.190	46265	31732	58234	969490	8270.818	4.800	0.142	1.389
ID263031	263031	None	7025.022	48.800	24.556	0	109	109	2	1	-10921639	39274.143	38368	32628	48457	824757	5136.073	7.600	0.062	0.888
ID263036	263036	None	7024.076	56.376	34.197	0	109	109	2	1	-10921639	33844.429	33429	28543	40268	710733	3555.783	4.800	0.095	1.651
ID263037	263037	93	10113.535	43.376	37.359	0	109	109	2	1	-10921639	52797.333	52888	45411	60018	1108744	4441.474	4.800	0.100	2.163
ID263038	263038	None	7341.092	41.106	50.120	0	109	109	2	1	-10921639	29249.667	28964	21921	40071	614243	5004.667	2.000	0.095	1.014
ID263032	263032	103	14129.375	43.732	27.966	0	109	109	2	1	-10921639	52415.190	50221	39989	65535	1100719	8077.847	2.000	0.117	1.362
ID263033	263033	105	8490.817	35.782	30.846	0	109	109	2	1	-10921639	38105.333	36848	28964	50221	800212	6432.993	2.000	0.078	0.854
ID263034	263034	106	12397.728	39.921	32.188	0	109	109	2	1	-10921639	51330.667	50099	41896	65209	1077944	6456.251	2.000	0.103	1.480
ID263035	263035	None	7095.611	51.002	31.799	0	109	109	2	1	-10921639	35839.381	34331	27058	45933	752627	5294.913	2.000	0.064	0.815
ID263061	263061	97	8325.426	40.388	23.434	0	110	110	2	1	-10921639	36519.476	37934	25049	47175	766909	7217.882	2.000	0.104	0.949
ID263062	263062	103	8847.478	43.963	27.672	0	110	110	2	1	-10921639	46570.857	47229	38212	58607	977988	5272.288	2.000	0.077	1.260
ID263063	263063	105	11089.743	36.688	30.693	0	110	110	2	1	-10921639	46252.524	47358	35396	61728	971303	7250.545	4.800	0.121	1.379
ID263064	263064	106	13455.358	39.310	32.456	0	110	110	2	1	-10921639	52383.476	51917	40376	65535	1100053	7122.541	4.800	0.139	1.800
ID263065	263065	93	7589.748	43.350	37.336	0	110	110	2	1	-10921639	44528.571	44664	32309	53634	935100	4531.388	4.800	0.079	1.434
ID263066	263066	None	7797.353	34.568	38.331	0	110	110	2	1	-10921639	30972.381	31040	22729	41163	650420	5421.303	2.000	0.098	1.018
ID263044	263044	93	7390.977	44.618	38.244	0	111	111	2	1	-10921639	44077.190	43653	33632	51544	925621	5395.920	2.000	0.071	1.077
ID263045	263045	None	7458.947	44.668	41.901	0	111	111	2	1	-10921639	39804.095	41089	30246	48878	835886	5568.625	4.800	0.091	1.191
ID263046	263046	None	7674.555	87.000	65.000	0	111	111	2	1	-10921639	12638.048	12826	7987	25429	265399	4204.511	2.000	0.319	1.455
ID263040	263040	97	7916.896	40.020	23.125	0	111	111	2	1	-10921639	37191.286	38605	26664	48627	781017	6135.376	2.000	0.082	0.922
ID263041	263041	103	10781.832	43.615	27.863	0	111	111	2	1	-10921639	49441.190	49461	35769	60704	1038265	6301.754	2.000	0.092	1.326
ID263042	263042	None	8333.187	50.244	28.674	0	111	111	2	1	-10921639	42523.857	43097	34249	51721	893001	5041.705	2.000	0.089	1.377
ID263043	263043	106	13284.154	39.424	32.631	0	111	111	2	1	-10921639	51631.952	53912	31983	65535	1084271	9548.289	7.600	0.118	1.144
ID263039	263039	112	8274.749	34.811	20.252	0	111	111	2	1	-10921639	24204.952	24208	15245	34026	508304	5296.723	4.800	0.157	1.242
ID263060	263060	108	8745.143	84.000	65.000	0	112	112	2	1	-10921639	19575.762	19837	11269	27953	411091	4117.764	4.800	0.285	2.109
ID263055	263055	112	10268.571	34.018	20.381	0	112	112	2	1	-10921639	22944.286	22512	13718	37147	481830	7300.016	2.000	0.202	1.057
ID263056	263056	None	7166.019	34.167	31.170	0	112	112	2	1	-10921639	36117.095	35403	25694	47053	758459	6298.892	2.000	0.089	0.933
ID263057	263057	106	14509.400	39.119	33.139	0	112	112	2	1	-10921639	52469.190	52698	36787	64829	1101853	7675.857	4.800	0.129	1.559
ID263058	263058	110	9747.027	56.509	35.895	0	112	112	2	1	-10921639	33517.667	33863	21073	43918	703871	6333.612	4.800	0.139	1.289
ID263059	263059	93	8229.069	44.380	38.917	0	112	112	2	1	-10921639	43351.524	43986	34738	51320	910382	4643.902	7.600	0.094	1.602
ID263047	263047	97	8908.537	41.248	22.506	0	113	113	2	1	-10921639	43814.333	43131	33707	53464	920101	5738.111	6.314	0.097	1.344
ID263052	263052	110	10190.229	55.228	36.877	0	113	113	2	1	-10921639	35180.048	35064	26393	44176	738781	5126.859	4.800	0.137	1.653
ID263053	263053	107	8247.272	34.386	38.163	0	113	113	2	1	-10921639	28530.143	28408	18176	41299	599133	6710.241	2.000	0.104	0.803
ID263054	263054	108	17467.305	83.000	65.000	0	113	113	2	1	-10921639	29482.143	28401	18515	43592	619125	7818.299	4.800	0.382	2.084
ID263048	263048	103	9288.362	44.608	26.990	0	113	113	2	1	-10921639	44986.714	44637	32200	58214	944721	7304.725	2.000	0.075	0.865
ID263049	263049	109	8508.552	37.127	31.237	0	113	113	2	1	-10921639	41374.905	42731	28794	53980	868873	6768.164	6.225	0.089	1.001
ID263050	263050	None	8233.200	49.233	32.167	0	113	113	2	1	-10921639	40839.286	40892	33598	50608	857625	4541.957	4.800	0.090	1.481
ID263051	263051	106	8162.449	38.284	32.834	0	113	113	2	1	-10921639	45056.524	44997	34731	53980	946187	5178.780	4.800	0.096	1.520
ID263068	263068	103	8860.420	44.978	27.048	0	114	114	2	1	-10921639	46482.571	47772	34046	55072	976134	6099.828	2.000	0.085	1.191
ID263069	263069	109	9485.973	36.673	30.363	0	114	114	2	1	-10921639	39845.143	38816	23231	55764	836748	8913.377	2.000	0.085	0.703
ID263070	263070	106	9787.989	39.000	32.000	0	114	114	2	1	-10921639	49074.429	49800	38782	55764	1030563	5359.614	4.800	0.117	1.922
ID263071	263071	107	9722.346	34.322	38.516	0	114	114	2	1	-10921639	29989.952	28496	16446	44264	629789	7666.370	2.000	0.125	0.872
ID263072	263072	108	12798.585	82.000	65.000	0	114	114	2	1	-10921639	21970.905	21399	9478	34053	461389	7660.233	4.800	0.343	1.467
ID263067	263067	97	9410.752	42.474	23.750	0	114	114	2	1	-10921639	47438.333	48328	39942	56680	996205	5191.615	4.800	0.107	1.769
ID263084	263084	103	9586.135	45.343	27.404	0	115	115	2	1	-10921639	50832.762	50601	39752	60595	1067488	6346.752	4.800	0.095	1.388
ID263085	263085	109	7734.989	35.929	29.195	0	115	115	2	1	-10921639	36463.286	35430	23950	48396	765729	8062.271	2.000	0.067	0.569
ID263086	263086	106	13672.147	39.125	31.851	0	115	115	2	1	-10921639	53414.810	52134	43138	65535	1121711	6915.012	7.600	0.120	1.661
ID263087	263087	None	8425.803	39.737	46.495	0	115	115	2	1	-10921639	29425.095	28659	22267	40383	617927	4855.687	2.000	0.123	1.332
ID263083	263083	None	9346.860	45.058	24.301	0	115	115	2	1	-10921639	49688.714	50601	38578	60229	1043463	6392.259	6.333	0.080	1.153
ID263076	263076	None	11104.658	46.135	22.321	0	116	116	2	1	-10921639	42859.190	44318	28693	56701	900043	7825.819	2.000	0.113	1.112
ID263077	263077	97	11305.792	41.016	23.804	0	116	116	2	1	-10921639	42142.524	41760	24961	56422	884993	8808.414	2.000	0.112	0.964
ID263078	263078	103	7744.586	45.764	27.849	0	116	116	2	1	-10921639	47232.857	48274	30375	57840	991890	7818.726	2.000	0.053	0.612
ID263079	263079	106	12841.798	39.070	32.020	0	116	116	2	1	-10921639	53432.095	52657	41713	65535	1122074	7255.080	2.000	0.107	1.428
ID263080	263080	None	7399.329	44.043	31.768	0	116	116	2	1	-10921639	52625.524	53593	42968	64008	1105136	5136.036	4.800	0.057	1.112
ID263081	263081	107	8730.607	34.761	38.287	0	116	116	2	1	-10921639	35252.333	36950	26237	44752	740299	5703.558	7.600	0.110	1.221
ID263082	263082	None	7190.211	44.624	39.479	0	116	116	2	1	-10921639	39638.905	40431	32336	46707	832417	4241.672	4.800	0.079	1.369
ID263094	263094	97	9543.400	40.811	23.884	0	117	117	2	1	-10921639	41234.333	40885	31101	51992	865921	5756.525	4.800	0.107	1.382
ID263095	263095	103	11624.975	46.355	27.978	0	117	117	2	1	-10921639	49688.667	49393	35783	63044	1043462	7481.007	3.200	0.094	1.140
ID263096	263096	106	14486.691	39.829	31.823	0	117	117	2	1	-10921639	57384.952	54903	47785	65535	1205084	6454.840	4.800	0.125	1.983
ID263097	263097	None	7530.031	30.085	34.929	0	117	117	2	1	-10921639	26132.190	25070	16412	37106	548776	5183.877	2.000	0.113	1.021
ID263098	263098	107	9590.125	34.740	38.234	0	117	117	2	1	-10921639	38581.714	39155	30925	44413	810216	4272.292	4.800	0.137	2.180
ID263073	263073	111	8507.225	46.291	21.914	0	118	118	2	1	-10921639	40571.333	40213	31732	48823	851998	5720.323	2.000	0.089	1.155
ID263074	263074	106	12844.566	40.363	32.197	0	118	118	2	1	-10921639	58477.381	61341	39915	65535	1228025	7593.584	4.800	0.119	1.636
ID263075	263075	107	8922.222	33.756	39.209	0	118	118	2	1	-10921639	34605.476	36210	23780	43803	726715	5669.434	4.800	0.126	1.370
ID263092	263092	107	8884.406	33.337	39.507	0	119	119	2	1	-10921639	30133.619	30192	19411	44542	632806	8074.203	2.000	0.100	0.677
ID263093	263093	None	11484.707	39.643	47.125	0	119	119	2	1	-10921639	30472.619	27492	24133	47127	639925	6600.247	2.000	0.147	1.185
ID263088	263088	111	11959.746	46.488	22.308	0	119	119	2	1	-10921639	41971.571	41611	30592	58207	881403	8778.420	2.000	0.106	0.915
ID263089	263089	None	9575.850	52.930	26.925	0	119	119	2	1	-10921639	35629.667	36122	20198	47833	748223	6829.177	2.000	0.112	1.047
ID263090	263090	106	14258.054	40.181	31.293	0	119	119	2	1	-10921639	59374.095	65535	45085	65535	1246856	8082.466	4.800	0.130	1.685
ID263091	263091	113	7317.204	52.663	38.112	0	119	119	2	1	-10921639	33818.476	33557	25219	41265	710188	4327.021	4.800	0.104	1.468
ID263100	263100	None	7682.722	55.504	24.102	0	120	120	2	1	-10921639	31150.238	31814	18197	41944	654155	5718.544	4.800	0.116	1.129
ID263101	263101	106	12613.233	39.829	31.132	0	120	120	2	1	-10921639	59306.571	62006	41435	65535	1245438	7596.566	4.800	0.107	1.503
ID263102	263102	None	10523.834	40.338	34.517	0	120	120	2	1	-10921639	58839.238	62006	43714	65535	1235624	7858.138	7.600	0.091	1.244
ID263103	263103	113	8223.385	53.036	37.528	0	120	120	2	1	-10921639	32849.762	32010	23624	41387	689845	4485.841	6.310	0.121	1.578
ID263104	263104	107	12337.144	33.479	39.235	0	120	120	2	1	-10921639	34776.762	33245	20252	48844	730312	8785.829	2.000	0.157	1.072
ID263099	263099	111	9683.281	46.644	22.369	0	120	120	2	1	-10921639	39680.571	38130	31549	51185	833292	5998.438	4.800	0.126	1.482
ID263108	263108	107	11868.005	33.144	39.049	0	121	121	2	1	-10921639	32656.286	32485	17599	45322	685782	7267.761	2.000	0.163	1.257
ID263105	263105	111	7723.782	46.163	21.150	0	121	121	2	1	-10921639	35111.190	35966	26189	50106	737335	5618.812	2.000	0.078	0.902
ID263106	263106	106	14048.004	39.712	31.795	0	121	121	2	1	-10921639	61005.667	62773	44305	65535	1281119	5892.198	4.800	0.137	2.500
ID263107	263107	None	8667.010	43.398	36.666	0	121	121	2	1	-10921639	50212.619	50275	40410	58607	1054465	5654.782	4.800	0.083	1.369
ID263109	263109	111	9784.567	46.278	22.435	0	122	122	2	1	-10921639	38868.095	37364	30911	52365	816230	6868.034	2.000	0.104	1.069
ID263110	263110	106	13531.198	40.299	31.469	0	122	122	2	1	-10921639	57512.095	60290	40302	65535	1207754	8442.029	4.800	0.133	1.599
ID263111	263111	None	7687.919	52.021	38.098	0	122	122	2	1	-10921639	32651.524	31807	26372	41577	685682	3828.657	4.800	0.111	1.702
ID263112	263112	None	7164.748	39.629	46.022	0	122	122	2	1	-10921639	29652.667	30559	19621	35416	622706	4658.792	2.000	0.106	1.215
ID263113	263113	114	11328.999	87.000	65.000	0	122	122	2	1	-10921639	16720.286	16317	10543	31922	351126	6161.195	2.000	0.377	1.486
ID263160	263160	106	15383.873	40.172	32.464	0	123	123	2	1	-10921639	59899.667	60615	42798	65535	1257893	6286.627	4.800	0.160	2.635
ID263161	263161	114	13158.561	87.000	65.000	0	123	123	2	1	-10921639	17579.000	16259	10930	35423	369159	6823.022	2.000	0.415	1.512
ID263159	263159	111	8279.363	46.612	21.681	0	123	123	2	1	-10921639	37816.333	38205	27010	46333	794143	4653.342	4.800	0.113	1.651
ID263120	263120	114	10875.116	87.000	65.000	0	124	124	2	1	-10921639	15668.905	15164	10169	34406	329047	6176.190	2.000	0.359	1.341
ID263116	263116	None	7457.227	46.843	28.224	0	124	124	2	1	-10921639	44403.190	43579	34236	52277	932467	4358.162	4.800	0.095	1.773
ID263117	263117	106	13835.579	39.736	32.420	0	124	124	2	1	-10921639	62324.857	65005	49577	65535	1308822	4439.673	4.800	0.146	3.586
ID263118	263118	None	7498.850	51.858	38.683	0	124	124	2	1	-10921639	33250.810	34161	23468	41937	698267	5016.544	4.800	0.100	1.201
ID263119	263119	115	7677.181	33.767	40.144	0	124	124	2	1	-10921639	32624.429	33510	25368	39535	685113	4289.064	2.000	0.107	1.472
ID263114	263114	None	7482.424	43.585	18.778	0	124	124	2	1	-10921639	30826.286	30396	21284	39501	647352	4509.603	3.200	0.108	1.330
ID263115	263115	None	8299.733	53.940	26.356	0	124	124	2	1	-10921639	31659.286	31257	22953	42534	664845	5187.645	2.000	0.104	1.150
ID263124	263124	115	8268.146	33.674	40.058	0	125	125	2	1	-10921639	33375.238	34005	24466	41774	700880	4223.264	4.800	0.122	1.716
ID263125	263125	133	9242.561	38.508	46.613	0	125	125	2	1	-10921639	31258.000	31027	22708	41862	656418	5017.510	4.800	0.136	1.492
ID263121	263121	111	7360.519	47.096	21.521	0	125	125	2	1	-10921639	34426.905	33537	28123	41238	722965	4241.052	4.800	0.098	1.448
ID263122	263122	None	9137.859	54.599	22.759	0	125	125	2	1	-10921639	32882.095	31495	24235	41299	690524	5207.849	4.800	0.136	1.509
ID263123	263123	106	13653.397	40.380	32.449	0	125	125	2	1	-10921639	59411.429	64401	39630	65535	1247640	7817.646	4.800	0.133	1.784
ID263132	263132	111	9687.323	47.252	21.886	0	126	126	2	1	-10921639	36937.905	37852	29839	45913	775696	5092.716	4.800	0.131	1.685
ID263133	263133	None	7409.265	47.684	29.649	0	126	126	2	1	-10921639	39820.238	40397	27112	49217	836225	6629.506	2.000	0.079	0.878
ID263134	263134	106	13712.588	40.418	33.859	0	126	126	2	1	-10921639	58238.714	60928	37628	65535	1223013	9244.493	4.800	0.132	1.470
ID263135	263135	None	7015.029	57.981	34.310	0	126	126	2	1	-10921639	29405.714	30525	18739	35165	617520	4109.259	4.800	0.125	1.594
ID263136	263136	115	8872.006	33.383	39.843	0	126	126	2	1	-10921639	32781.381	32804	21867	40872	688409	5644.456	4.800	0.135	1.384
ID263137	263137	133	7964.755	39.289	45.747	0	126	126	2	1	-10921639	31531.667	29853	22410	38816	662165	5115.049	2.000	0.118	1.304
ID263128	263128	None	7581.341	61.318	40.973	0	127	127	2	1	-10921639	22250.952	21725	15578	28693	467270	3556.356	4.800	0.171	1.825
ID263126	263126	None	13851.713	40.129	31.454	0	127	127	2	1	-10921639	55705.333	55934	41224	65535	1169812	8885.894	2.000	0.116	1.303
ID263127	263127	106	14230.686	40.408	33.778	0	127	127	2	1	-10921639	56361.905	56979	41706	65535	1183600	8309.963	6.321	0.130	1.559
ID263129	263129	131	8265.542	47.544	29.445	0	128	128	2	1	-10921639	45709.190	45227	38680	55568	959893	4743.881	4.800	0.099	1.735
ID263130	263130	None	7433.940	64.863	31.080	0	128	128	2	1	-10921639	20339.571	20313	10584	28944	427131	4970.614	2.000	0.169	1.182
ID263131	263131	106	14449.532	40.890	33.036	0	128	128	2	1	-10921639	59237.667	58417	49658	65535	1243991	5660.123	4.800	0.139	2.553
ID263140	263140	131	7120.527	47.732	30.116	0	129	129	2	1	-10921639	41090.048	42452	29208	48769	862891	5242.904	4.800	0.092	1.320
ID263141	263141	116	14805.419	40.000	32.000	0	129	129	2	1	-10921639	58371.190	58444	40702	65535	1225795	8049.853	4.800	0.145	1.836
ID263142	263142	106	14820.927	40.606	33.591	0	129	129	2	1	-10921639	57707.286	58404	40736	65535	1211853	8037.366	4.800	0.138	1.741
ID263143	263143	None	7095.246	34.049	39.343	0	129	129	2	1	-10921639	34280.714	34894	23964	43070	719895	4663.594	4.800	0.104	1.381
ID263138	263138	None	7980.214	41.764	23.888	0	129	129	2	1	-10921639	41956.429	42127	34799	49997	881085	4154.310	4.800	0.088	1.627
ID263139	263139	None	7773.957	54.547	25.408	0	129	129	2	1	-10921639	34331.571	34691	24710	41821	720963	5079.867	4.800	0.107	1.301
ID263144	263144	117	12488.169	39.630	45.508	0	129	129	2	1	-10921639	35580.143	35104	18726	51307	747183	9560.874	2.000	0.150	0.973
ID263145	263145	118	7735.677	44.980	23.377	0	130	130	2	1	-10921639	41415.667	41313	26542	50621	869729	6148.693	2.000	0.075	0.936
ID263146	263146	116	14905.141	39.900	31.388	0	130	130	2	1	-10921639	58142.048	61036	44352	65535	1220983	8029.475	4.800	0.137	1.747
ID263147	263147	117	15839.522	39.762	45.695	0	130	130	2	1	-10921639	34345.429	30823	22797	54658	721254	9726.381	2.000	0.197	1.163
ID263156	263156	116	13654.524	40.101	31.404	0	131	131	2	1	-10921639	58019.095	59720	44861	65535	1218401	7899.481	4.800	0.124	1.618
ID263157	263157	106	13296.647	40.874	32.719	0	131	131	2	1	-10921639	61405.286	64530	51157	65535	1289511	5049.596	7.600	0.131	2.822
ID263158	263158	117	16123.097	39.590	45.808	0	131	131	2	1	-10921639	39941.667	40715	21759	59211	838775	10258.894	2.000	0.180	1.189
ID263152	263152	118	14992.481	45.055	23.000	0	131	131	2	1	-10921639	49029.048	47534	36624	65535	1029610	8717.109	2.000	0.122	1.221
ID263153	263153	119	8981.636	40.949	24.151	0	131	131	2	1	-10921639	42398.857	43070	28184	56511	890376	7225.341	2.000	0.078	0.849
ID263154	263154	None	7438.493	54.969	24.910	0	131	131	2	1	-10921639	31336.571	31502	24316	38626	658068	4266.389	2.000	0.092	1.236
ID263155	263155	None	7306.259	46.221	28.251	0	131	131	2	1	-10921639	42967.381	43138	35091	54122	902315	4865.005	2.000	0.053	0.887
ID263148	263148	118	16627.770	45.388	23.145	0	132	132	2	1	-10921639	52622.714	51300	38219	65535	1105077	9642.613	2.000	0.138	1.319
ID263149	263149	119	10477.125	40.965	24.194	0	132	132	2	1	-10921639	43385.381	44576	32370	57752	911093	7591.015	2.000	0.081	0.861
ID263150	263150	106	14777.425	41.004	32.633	0	132	132	2	1	-10921639	60503.238	64876	47127	65535	1270568	6396.316	4.800	0.145	2.390
ID263151	263151	117	17260.152	39.663	45.802	0	132	132	2	1	-10921639	42340.905	42744	26969	63879	889159	9608.011	2.000	0.194	1.434
ID263164	263164	None	10898.846	53.827	25.058	0	133	133	2	1	-10921639	36203.810	35627	26834	48722	760280	5873.919	2.000	0.132	1.441
ID263165	263165	106	14460.581	41.475	32.883	0	133	133	2	1	-10921639	60220.571	65528	38856	65535	1264632	7991.222	4.800	0.146	1.919
ID263166	263166	117	16871.250	39.604	45.953	0	133	133	2	1	-10921639	45690.762	44922	26861	65535	959506	9951.160	4.800	0.173	1.355
ID263162	263162	118	18513.346	45.863	23.076	0	133	133	2	1	-10921639	52208.286	52243	31821	65535	1096374	10023.295	2.000	0.173	1.537
ID263163	263163	119	10308.915	40.634	24.394	0	133	133	2	1	-10921639	46379.238	46340	35111	55425	973964	6119.959	4.800	0.106	1.456
ID263167	263167	118	21382.551	46.030	23.279	0	134	134	2	1	-10921639	49068.905	45777	31149	65535	1030447	11755.555	2.000	0.213	1.463
ID263168	263168	106	14840.854	41.450	33.084	0	134	134	2	1	-10921639	56468.714	57800	35640	65535	1185843	8498.765	4.800	0.144	1.675
ID263169	263169	None	8115.431	37.213	37.193	0	134	134	2	1	-10921639	39941.762	38090	28353	51673	838777	7434.883	4.800	0.092	0.903
ID263170	263170	117	14716.610	39.504	46.475	0	134	134	2	1	-10921639	44856.143	44176	30843	57461	941979	7547.821	4.800	0.164	1.670
ID263176	263176	118	16675.213	46.192	23.479	0	135	135	2	1	-10921639	45634.238	43016	28774	65535	958319	11205.942	2.000	0.155	1.094
ID263177	263177	106	13510.973	41.800	33.344	0	135	135	2	1	-10921639	53943.095	54794	43273	65535	1132805	7484.109	7.600	0.114	1.476
ID263178	263178	None	7716.312	45.655	41.851	0	135	135	2	1	-10921639	40163.571	40994	28516	47188	843435	5206.036	4.800	0.095	1.341
ID263179	263179	117	14242.732	39.262	46.470	0	135	135	2	1	-10921639	45730.714	46842	34283	58594	960345	7050.935	4.800	0.154	1.733
ID263172	263172	None	7346.771	52.831	26.632	0	136	136	2	1	-10921639	32802.000	32519	25287	43680	688842	4965.508	2.000	0.080	0.975
ID263173	263173	106	11146.739	41.996	33.311	0	136	136	2	1	-10921639	53837.381	55120	43029	65535	1130585	6118.425	4.800	0.097	1.556
ID263174	263174	None	8083.208	49.288	42.903	0	136	136	2	1	-10921639	37582.476	38972	28258	44630	789232	4540.869	6.286	0.117	1.732
ID263175	263175	117	16206.286	39.174	46.413	0	136	136	2	1	-10921639	47399.857	45458	31739	64211	995397	8443.479	2.000	0.156	1.519
ID263171	263171	118	18950.357	46.321	23.305	0	136	136	2	1	-10921639	48497.857	46964	34168	65535	1018455	10668.831	2.000	0.191	1.459
ID263180	263180	118	17795.955	46.279	23.536	0	137	137	2	1	-10921639	47971.190	45886	33571	65535	1007395	10564.303	2.000	0.157	1.230
ID263181	263181	106	8538.370	41.000	33.000	0	137	137	2	1	-10921639	45141.714	45417	34195	57019	947976	6214.093	4.800	0.088	1.179
ID263182	263182	None	7529.236	47.096	33.270	0	137	137	2	1	-10921639	40415.952	40084	29744	50262	848735	5462.943	2.000	0.066	0.918
ID263183	263183	117	16996.771	39.514	46.787	0	137	137	2	1	-10921639	52042.333	50866	37045	65535	1092889	7667.621	4.800	0.180	2.073
ID263184	263184	None	7418.805	34.549	22.116	0	138	138	2	1	-10921639	25069.048	25036	15564	32153	526450	4193.612	4.800	0.137	1.445
ID263185	263185	118	15755.250	45.547	23.811	0	138	138	2	1	-10921639	49251.238	47833	38680	65535	1034276	8266.383	2.000	0.144	1.503
ID263186	263186	106	10361.485	41.030	34.331	0	138	138	2	1	-10921639	46643.857	45438	39053	56246	979521	5043.196	4.800	0.107	1.789
ID263187	263187	120	11509.505	42.031	48.089	0	138	138	2	1	-10921639	40987.905	44298	28923	48762	860746	6529.455	4.800	0.149	1.628
ID263192	263192	118	12046.854	45.928	23.625	0	139	139	2	1	-10921639	45786.952	46150	34996	63248	961526	7202.257	4.800	0.110	1.260
ID263193	263193	120	12482.208	41.565	47.625	0	139	139	2	1	-10921639	43573.857	47120	30036	54937	915051	7966.391	4.800	0.163	1.536
ID263191	263191	None	7006.701	50.514	19.336	0	139	139	2	1	-10921639	28466.524	28591	17471	39087	597797	6871.476	7.600	0.109	0.816
ID263188	263188	118	11428.050	46.561	22.602	0	140	140	2	1	-10921639	42549.143	42615	31135	55350	893532	7160.097	7.600	0.120	1.273
ID263189	263189	None	7703.366	51.911	25.831	0	140	140	2	1	-10921639	35403.286	35844	24893	44556	743469	5021.928	2.000	0.090	1.161
ID263190	263190	122	9300.034	39.050	46.696	0	140	140	2	1	-10921639	40964.286	40356	32784	49766	860250	5041.922	4.800	0.108	1.583
ID263196	263196	122	13289.884	40.154	47.821	0	141	141	2	1	-10921639	45509.333	44915	27051	58329	955696	7754.428	4.800	0.144	1.481
ID263194	263194	118	13581.514	46.576	23.470	0	141	141	2	1	-10921639	43003.905	41903	31583	63289	903082	9188.372	2.000	0.133	1.102
ID263195	263195	None	8274.444	41.822	33.004	0	141	141	2	1	-10921639	42223.381	41469	35227	53295	886691	4741.094	4.800	0.084	1.386
ID263197	263197	118	11639.052	46.843	22.488	0	142	142	2	1	-10921639	44409.714	44332	32594	59828	932604	7282.635	4.800	0.127	1.377
ID263198	263198	None	8184.729	54.728	23.480	0	142	142	2	1	-10921639	33406.571	34494	21453	44712	701538	7120.369	2.000	0.100	0.854
ID263199	263199	None	8491.632	40.896	30.265	0	142	142	2	1	-10921639	43549.238	44434	34134	51130	914534	4743.455	4.800	0.094	1.585
ID263200	263200	125	8413.396	44.432	46.243	0	142	142	2	1	-10921639	37925.238	36577	30253	50560	796430	5313.065	2.000	0.088	1.156
ID263201	263201	122	8136.795	39.903	48.152	0	142	142	2	1	-10921639	38494.286	38300	31678	46367	808380	4678.123	6.261	0.102	1.529
ID263204	263204	123	7885.767	41.853	32.900	0	143	143	2	1	-10921639	45584.667	47107	35932	57040	957278	5368.145	7.600	0.067	1.061
ID263205	263205	125	11934.862	45.658	45.741	0	143	143	2	1	-10921639	35870.238	35267	24337	47819	753275	7233.077	2.000	0.154	1.326
ID263206	263206	122	8821.772	39.253	47.125	0	143	143	2	1	-10921639	32067.619	31651	23726	45132	673420	5979.111	2.000	0.113	1.089
ID263202	263202	None	7720.670	60.431	17.032	0	143	143	2	1	-10921639	20030.619	20951	9057	27431	420643	5235.247	2.000	0.194	1.242
ID263203	263203	118	8111.913	46.562	22.483	0	143	143	2	1	-10921639	39502.000	39942	31956	51978	829542	5615.033	7.600	0.081	1.055
ID263212	263212	None	11465.423	46.618	47.517	0	144	144	2	1	-10921639	31120.143	31061	16188	45031	653523	9190.981	2.000	0.163	0.950
ID263207	263207	118	11290.122	46.804	22.447	0	144	144	2	1	-10921639	36688.857	36977	22620	54937	770466	8667.603	2.000	0.113	0.860
ID263208	263208	None	7370.154	40.216	23.884	0	144	144	2	1	-10921639	34036.381	33985	24384	44610	714764	5490.059	2.000	0.078	0.901
ID263209	263209	124	8510.159	54.331	26.128	0	144	144	2	1	-10921639	35485.857	35362	30599	44868	745203	4111.403	4.800	0.116	1.795
ID263210	263210	123	11104.458	41.621	32.643	0	144	144	2	1	-10921639	51533.095	51734	36631	63207	1082195	6907.732	4.800	0.101	1.373
ID263211	263211	122	11094.598	39.384	47.763	0	144	144	2	1	-10921639	34293.810	34372	23814	45662	720170	6458.025	4.800	0.161	1.474
ID263220	263220	118	9334.301	46.909	22.564	0	145	145	2	1	-10921639	36570.857	36007	27071	50961	767988	6024.740	2.000	0.101	1.112
ID263221	263221	None	7288.670	65.231	23.911	0	145	145	2	1	-10921639	22256.381	22620	17023	26956	467384	3119.342	4.800	0.207	2.444
ID263222	263222	124	9014.862	53.643	25.824	0	145	145	2	1	-10921639	34030.381	33890	23502	46693	714638	6349.479	2.000	0.108	1.049
ID263223	263223	123	11056.899	41.460	34.027	0	145	145	2	1	-10921639	49552.952	50621	33883	59652	1040612	6817.930	4.800	0.113	1.478
ID263224	263224	122	10352.614	39.293	47.684	0	145	145	2	1	-10921639	32735.190	32689	19438	46612	687439	7973.250	2.000	0.135	0.977
ID263213	263213	None	7596.234	62.204	16.219	0	146	146	2	1	-10921639	14994.333	14953	6615	22552	314881	4682.531	4.800	0.265	1.343
ID263214	263214	118	12940.969	47.040	22.417	0	146	146	2	1	-10921639	41096.952	39698	30464	58763	863036	7935.367	2.000	0.133	1.217
ID263215	263215	124	7343.114	54.220	24.677	0	146	146	2	1	-10921639	29754.000	29303	23462	38470	624834	4530.028	2.000	0.091	1.097
ID263216	263216	123	8524.004	41.198	33.117	0	146	146	2	1	-10921639	46929.810	47012	37676	57074	985526	5639.323	4.800	0.080	1.226
ID263225	263225	118	8199.684	46.913	22.555	0	147	147	2	1	-10921639	35418.714	34765	26637	46930	743793	5162.668	2.000	0.083	1.053
ID263226	263226	123	8491.846	41.867	32.958	0	147	147	2	1	-10921639	45178.476	45743	35749	54808	948748	5126.973	2.000	0.081	1.317
ID263227	263227	None	7828.666	36.052	35.797	0	147	147	2	1	-10921639	36471.952	36278	27098	46048	765911	5355.066	4.800	0.106	1.305
ID263217	263217	118	13099.590	46.853	21.971	0	148	148	2	1	-10921639	38192.190	37160	23604	56287	802036	7169.632	2.000	0.146	1.356
ID263218	263218	None	8698.918	57.908	34.786	0	148	148	2	1	-10921639	25804.667	26481	15550	36326	541898	5288.264	2.000	0.156	1.315
ID263219	263219	None	8291.823	41.918	37.049	0	148	148	2	1	-10921639	41417.905	41387	34596	48077	869776	4059.992	4.800	0.102	1.887
ID263232	263232	None	7809.354	43.949	36.048	0	149	149	2	1	-10921639	40258.952	41007	27831	46863	845438	4951.860	4.800	0.097	1.441
ID263233	263233	None	7240.774	51.557	37.770	0	149	149	2	1	-10921639	31677.095	30647	26359	39467	665219	4157.006	4.800	0.105	1.450
ID263231	263231	118	14761.983	46.836	22.601	0	149	149	2	1	-10921639	36210.952	33856	23265	56131	760430	8836.352	2.000	0.171	1.198
ID263236	263236	None	7484.706	44.619	44.030	0	150	150	2	1	-10921639	33352.905	33089	25545	42758	700411	5209.565	2.000	0.095	1.114
ID263237	263237	126	7115.720	87.000	65.000	0	150	150	2	1	-10921639	10860.667	9105	6807	28299	228074	5073.326	2.000	0.300	0.988
ID263234	263234	118	14092.896	46.510	22.338	0	150	150	2	1	-10921639	38111.762	39135	23991	56076	800347	9296.719	4.800	0.158	1.118
ID263235	263235	None	7051.999	53.877	25.684	0	150	150	2	1	-10921639	30277.571	29039	24215	38646	635829	3885.310	2.000	0.093	1.323
ID263238	263238	118	16455.369	46.647	22.241	0	151	151	2	1	-10921639	38093.524	36740	23482	56049	799964	8622.113	4.800	0.215	1.562
ID263239	263239	None	8267.712	42.654	37.243	0	151	151	2	1	-10921639	40840.524	42066	28041	46218	857651	4729.083	7.600	0.107	1.664
ID263240	263240	None	7153.753	54.269	42.380	0	151	151	2	1	-10921639	26923.524	26881	21704	31807	565394	3497.436	4.800	0.130	1.777
ID263241	263241	126	13376.979	87.000	65.000	0	151	151	2	1	-10921639	15062.619	14451	7669	37873	316315	7584.736	2.000	0.461	1.253
ID263228	263228	118	13366.169	46.363	22.185	0	152	152	2	1	-10921639	38327.238	39664	27499	53105	804872	7350.517	4.800	0.166	1.484
ID263229	263229	127	9454.494	54.427	24.241	0	152	152	2	1	-10921639	31992.381	30491	23251	42771	671840	5415.953	2.000	0.134	1.398
ID263230	263230	126	23216.410	87.000	65.000	0	152	152	2	1	-10921639	33007.429	34806	18708	54909	693156	12503.436	2.000	0.449	1.635
ID263248	263248	127	9558.894	54.759	24.478	0	153	153	2	1	-10921639	29721.000	28245	20083	41916	624141	6133.257	2.000	0.136	1.163
ID263249	263249	126	19764.961	87.000	64.000	0	153	153	2	1	-10921639	56470.810	57576	37968	65535	1185887	9565.915	7.600	0.262	2.453
ID263247	263247	118	11535.276	46.822	22.020	0	153	153	2	1	-10921639	37771.524	37513	26732	52467	793202	6524.485	2.000	0.136	1.387
ID263244	263244	130	8533.794	38.184	34.192	0	154	154	2	1	-10921639	36872.714	37079	26949	47073	774327	5408.174	2.000	0.096	1.199
ID263245	263245	128	11514.881	47.075	42.734	0	154	154	2	1	-10921639	34437.571	33476	25850	48348	723189	6326.870	2.000	0.141	1.343
ID263246	263246	126	20591.742	87.000	63.000	0	154	154	2	1	-10921639	50739.238	53057	25402	65535	1065524	12807.428	6.299	0.238	1.523
ID263242	263242	118	13005.796	46.283	21.896	0	154	154	2	1	-10921639	40490.810	39467	31474	53613	850307	6670.993	4.800	0.151	1.595
ID263243	263243	127	7479.007	54.980	23.837	0	154	154	2	1	-10921639	28006.429	26956	20008	39250	588135	4437.332	2.000	0.106	1.211
ID263252	263252	None	7233.125	47.622	37.947	0	155	155	2	1	-10921639	39173.714	37784	34358	46435	822648	3757.221	4.800	0.095	1.817
ID263253	263253	128	7529.859	47.616	41.393	0	155	155	2	1	-10921639	38225.810	37506	30321	46327	802742	4776.481	4.800	0.093	1.358
ID263254	263254	129	16144.571	86.000	65.000	0	155	155	2	1	-10921639	55766.571	58885	40838	62970	1171098	7002.557	7.600	0.222	2.893
ID263250	263250	118	10721.516	46.584	22.496	0	155	155	2	1	-10921639	38259.381	39040	24493	53485	803447	8164.876	2.000	0.113	0.952
ID263251	263251	130	9854.525	38.828	34.323	0	155	155	2	1	-10921639	37677.571	37717	30681	49102	791229	5255.680	2.000	0.115	1.480
ID263261	263261	118	10221.502	46.540	22.466	0	156	156	2	1	-10921639	38855.476	38822	24276	51592	815965	8028.239	4.800	0.118	1.021
ID263262	263262	127	13754.028	54.917	24.899	0	156	156	2	1	-10921639	36553.429	35606	24228	54197	767622	7577.486	2.000	0.167	1.384
ID263263	263263	132	9549.509	44.099	29.202	0	156	156	2	1	-10921639	41693.143	41679	33788	52738	875556	4764.103	4.800	0.120	1.878
ID263264	263264	130	10609.779	38.382	34.943	0	156	156	2	1	-10921639	38892.381	38775	27546	49984	816740	5724.817	7.600	0.125	1.514
ID263265	263265	128	9075.310	48.148	41.969	0	156	156	2	1	-10921639	35437.762	35233	27695	46768	744193	4921.549	2.000	0.114	1.478
ID263266	263266	129	7566.412	85.000	65.000	0	156	156	2	1	-10921639	27729.524	28035	13841	36875	582320	6036.612	6.272	0.145	1.164
ID263260	263260	129	8396.553	85.000	65.000	0	157	157	2	1	-10921639	25096.429	25851	12558	32675	527025	5540.120	6.331	0.184	1.411
ID263255	263255	118	11667.662	46.857	22.466	0	157	157	2	1	-10921639	40044.857	40607	25870	54862	840942	7506.804	7.600	0.141	1.319
ID263256	263256	127	18711.051	54.615	25.525	0	157	157	2	1	-10921639	42024.286	40872	22485	64978	882510	13097.563	2.000	0.190	1.025
ID263257	263257	132	9394.533	43.951	28.683	0	157	157	2	1	-10921639	39291.190	39148	29934	51985	825115	5899.427	4.800	0.104	1.254
ID263258	263258	130	9283.454	38.435	34.871	0	157	157	2	1	-10921639	36427.429	35919	25999	45763	764976	5091.307	4.800	0.122	1.554
ID263259	263259	128	12573.228	48.852	41.460	0	157	157	2	1	-10921639	39209.238	37357	29046	54618	823394	6660.699	4.800	0.143	1.472
ID263316	263316	None	10053.794	45.862	50.013	0	158	158	2	1	-10921639	31159.095	31101	24289	41998	654341	5283.834	2.000	0.142	1.469
ID263317	263317	134	9596.606	38.297	53.380	0	158	158	2	1	-10921639	25318.000	22898	15706	37126	531678	6142.645	2.000	0.145	1.041
ID263318	263318	None	7533.565	87.000	65.000	0	158	158	2	1	-10921639	15303.619	15625	9058	25029	321376	4706.991	2.000	0.264	1.360
ID263312	263312	132	7122.281	44.096	29.636	0	158	158	2	1	-10921639	39526.429	39623	31915	45987	830055	4085.673	4.800	0.097	1.718
ID263313	263313	130	15743.531	38.828	35.415	0	158	158	2	1	-10921639	43718.619	42880	33015	58607	918091	8338.681	2.000	0.163	1.472
ID263314	263314	128	15235.651	49.087	41.344	0	158	158	2	1	-10921639	37678.810	36672	25572	57617	791255	8230.604	2.000	0.191	1.466
ID263315	263315	135	8072.272	38.232	47.299	0	158	158	2	1	-10921639	28004.476	27098	20598	37438	588094	4753.220	2.000	0.135	1.402
ID263310	263310	118	9849.372	47.032	22.353	0	158	158	2	1	-10921639	38233.857	37432	29242	50431	802911	6027.209	4.800	0.120	1.362
ID263311	263311	127	18511.854	54.826	25.790	0	158	158	2	1	-10921639	41559.095	40247	28632	65535	872741	10248.379	2.000	0.195	1.323
ID263280	263280	128	12137.138	49.962	41.015	0	159	159	2	1	-10921639	36087.571	34039	25463	49671	757839	6432.061	2.000	0.150	1.466
ID263281	263281	136	8052.544	57.211	41.495	0	159	159	2	1	-10921639	22757.524	21385	15510	33015	477908	5154.147	2.000	0.143	1.103
ID263282	263282	135	8900.357	38.476	47.673	0	159	159	2	1	-10921639	30481.333	30158	19764	41849	640108	5876.834	2.000	0.134	1.226
ID263283	263283	134	19656.096	38.163	53.585	0	159	159	2	1	-10921639	30923.190	28102	13766	61925	649387	13492.917	2.000	0.263	0.954
ID263276	263276	118	11644.144	46.551	22.421	0	159	159	2	1	-10921639	36091.667	35545	22681	54265	757925	9304.728	2.000	0.121	0.837
ID263277	263277	127	19593.883	54.802	25.249	0	159	159	2	1	-10921639	44970.952	42622	25667	65535	944390	11547.273	2.000	0.195	1.274
ID263278	263278	132	11257.594	45.442	30.061	0	159	159	2	1	-10921639	41059.524	38490	31868	52012	862250	6035.304	2.000	0.130	1.565
ID263279	263279	130	11551.081	38.967	35.117	0	159	159	2	1	-10921639	41912.000	43267	31495	51090	880152	5881.385	2.000	0.134	1.683
ID263268	263268	127	22896.137	54.867	25.468	0	160	160	2	1	-10921639	47495.524	47175	27553	65535	997406	13194.519	2.000	0.245	1.418
ID263269	263269	132	10966.842	45.855	29.896	0	160	160	2	1	-10921639	40762.571	39671	32954	52114	856014	5461.989	2.000	0.117	1.562
ID263270	263270	130	7509.185	38.655	35.634	0	160	160	2	1	-10921639	38651.286	38103	29710	46713	811677	4497.960	4.800	0.092	1.445
ID263271	263271	128	10470.908	51.111	40.428	0	160	160	2	1	-10921639	37322.048	36136	25986	44936	783763	4958.214	4.800	0.153	2.000
ID263267	263267	118	11181.839	46.573	22.211	0	160	160	2	1	-10921639	38262.619	37554	28998	54516	803515	7024.430	2.000	0.121	1.180
ID263272	263272	136	18708.617	57.873	41.015	0	160	160	2	1	-10921639	29692.333	27017	11982	56646	623539	11115.137	2.000	0.285	1.185
ID263273	263273	137	9865.687	18.939	41.926	0	160	160	2	1	-10921639	14703.619	14092	7137	29012	308776	5839.403	2.000	0.303	1.171
ID263274	263274	134	23017.479	38.054	53.274	0	160	160	2	1	-10921639	34771.857	27980	18414	65535	730209	13725.684	2.000	0.274	1.091
ID263275	263275	None	7715.459	87.000	65.000	0	160	160	2	1	-10921639	11353.000	10869	6324	21738	238413	4188.320	4.800	0.411	1.578
ID263332	263332	137	7166.463	19.125	42.488	0	161	161	2	1	-10921639	16709.333	16751	10964	26488	350896	4230.984	2.000	0.186	1.236
ID263333	263333	134	27815.598	37.889	53.227	0	161	161	2	1	-10921639	43167.714	35471	26739	65535	906522	14836.382	2.000	0.312	1.383
ID263328	263328	127	22273.117	54.829	25.297	0	161	161	2	1	-10921639	48439.286	48477	28896	65535	1017225	11497.260	4.800	0.237	1.617
ID263329	263329	132	11512.285	46.646	30.479	0	161	161	2	1	-10921639	43666.524	41360	35613	54306	916997	6023.897	4.800	0.136	1.731
ID263330	263330	128	12304.823	51.747	40.617	0	161	161	2	1	-10921639	38063.905	38348	25497	51015	799342	8395.552	2.000	0.123	0.992
ID263331	263331	136	16266.627	57.669	41.107	0	161	161	2	1	-10921639	30866.429	29405	15693	53172	648195	10435.907	2.000	0.229	1.103
ID263327	263327	118	11803.094	46.447	22.402	0	161	161	2	1	-10921639	38799.143	39833	24567	55262	814782	7918.981	4.800	0.157	1.328
ID263300	263300	118	12598.404	46.859	22.575	0	162	162	2	1	-10921639	40988.190	39969	30464	59001	860752	7118.890	2.000	0.128	1.309
ID263301	263301	127	15598.723	55.236	25.166	0	162	162	2	1	-10921639	44124.714	44386	32519	60018	926619	7686.930	4.800	0.194	1.863
ID263302	263302	132	10391.965	46.736	29.905	0	162	162	2	1	-10921639	42504.571	42547	33191	51917	892596	5591.365	4.800	0.116	1.586
ID263303	263303	None	7609.425	36.942	35.299	0	162	162	2	1	-10921639	31591.095	31949	21480	42866	663413	5754.601	2.000	0.090	0.909
ID263299	263299	None	7193.493	36.007	21.369	0	162	162	2	1	-10921639	21686.190	22919	10957	29710	455410	5407.751	4.800	0.166	1.141
ID263308	263308	134	27217.729	38.080	53.333	0	162	162	2	1	-10921639	45735.000	42032	27716	65535	960435	14164.363	2.000	0.311	1.531
ID263309	263309	None	7915.513	87.000	65.000	0	162	162	2	1	-10921639	10942.619	11459	6420	23400	229795	4479.058	2.000	0.385	1.358
ID263304	263304	138	8587.377	28.245	37.069	0	162	162	2	1	-10921639	25603.524	26148	13902	36115	537674	5783.019	2.000	0.147	1.136
ID263305	263305	128	10987.608	51.765	40.103	0	162	162	2	1	-10921639	40097.333	40722	30606	49692	842044	5254.477	4.800	0.139	1.862
ID263306	263306	136	21039.648	57.526	41.117	0	162	162	2	1	-10921639	34271.667	30952	13847	62067	719705	14181.348	2.000	0.283	1.067
ID263307	263307	137	11719.812	18.902	42.402	0	162	162	2	1	-10921639	20892.762	20341	12131	36299	438748	6456.296	2.000	0.270	1.375
ID263296	263296	136	21481.441	57.586	41.216	0	163	163	2	1	-10921639	32121.667	26888	10523	65535	674555	15668.378	2.000	0.261	0.850
ID263297	263297	137	16850.744	19.045	42.199	0	163	163	2	1	-10921639	25936.857	20714	15449	47521	544674	9577.395	2.000	0.288	1.212
ID263298	263298	134	27765.131	38.130	53.292	0	163	163	2	1	-10921639	44933.429	40023	28448	65535	943602	14454.703	2.000	0.319	1.502
ID263292	263292	127	9758.978	55.346	25.084	0	163	163	2	1	-10921639	40382.952	39426	27689	50289	848042	6323.896	4.800	0.114	1.308
ID263293	263293	132	8103.315	46.684	31.530	0	163	163	2	1	-10921639	36296.905	37133	23570	46544	762235	6467.513	2.000	0.089	0.913
ID263294	263294	138	7151.838	27.441	37.025	0	163	163	2	1	-10921639	25307.286	25599	16012	34175	531453	5438.256	2.000	0.126	1.045
ID263295	263295	128	10358.315	52.621	39.041	0	163	163	2	1	-10921639	38758.190	38225	28136	47582	813922	5627.781	4.800	0.137	1.655
ID263291	263291	118	11533.031	46.444	22.662	0	163	163	2	1	-10921639	39293.190	37961	26304	58268	825157	8361.980	2.000	0.098	0.838
ID263284	263284	118	10911.312	46.361	22.515	0	164	164	2	1	-10921639	41226.905	40281	29866	53980	865765	6593.572	2.000	0.106	1.199
ID263285	263285	127	11113.094	55.036	25.867	0	164	164	2	1	-10921639	39343.619	39487	30382	50974	826216	6264.998	2.000	0.122	1.367
ID263286	263286	139	7531.937	37.524	35.140	0	164	164	2	1	-10921639	31682.619	30118	23312	41204	665335	4833.268	2.000	0.106	1.256
ID263287	263287	128	9637.429	52.615	38.832	0	164	164	2	1	-10921639	39391.762	40030	28041	47168	827227	5454.289	4.800	0.129	1.649
ID263288	263288	136	20229.963	57.346	40.884	0	164	164	2	1	-10921639	35139.524	31827	19567	65535	737930	12839.881	2.000	0.212	0.958
ID263289	263289	137	17256.613	19.143	42.167	0	164	164	2	1	-10921639	28493.095	26169	15421	51558	598355	9558.089	2.000	0.276	1.289
ID263290	263290	134	26905.291	37.956	53.075	0	164	164	2	1	-10921639	47948.571	42649	32248	65535	1006920	13145.805	2.000	0.286	1.622
ID263319	263319	118	11408.886	46.297	22.464	0	165	165	2	1	-10921639	41040.571	40044	29792	58037	861852	7648.736	2.000	0.113	1.086
ID263324	263324	137	17017.078	19.366	42.033	0	165	165	2	1	-10921639	25931.143	23624	12497	50526	544554	10050.246	2.000	0.297	1.182
ID263325	263325	140	8901.230	49.140	44.755	0	165	165	2	1	-10921639	30356.524	30504	23475	40892	637487	4999.990	4.800	0.137	1.460
ID263326	263326	134	26065.424	37.756	52.574	0	165	165	2	1	-10921639	44754.143	43104	26691	65535	939837	13879.752	2.000	0.311	1.530
ID263320	263320	127	11205.362	55.073	25.527	0	165	165	2	1	-10921639	38522.571	38164	29052	50649	808974	6973.274	7.600	0.132	1.291
ID263321	263321	None	8104.338	77.061	33.228	0	165	165	2	1	-10921639	12440.619	13379	5631	20151	261253	4616.819	2.000	0.336	1.357
ID263322	263322	139	8263.690	38.798	35.576	0	165	165	2	1	-10921639	36380.190	36068	27980	45309	763984	4626.671	4.800	0.102	1.462
ID263323	263323	136	19897.408	57.127	40.370	0	165	165	2	1	-10921639	41099.429	38856	26827	65535	863088	11645.019	2.000	0.201	1.179
ID263349	263349	118	10028.591	46.563	22.609	0	166	166	2	1	-10921639	36905.857	35986	25368	53878	775023	7747.810	2.000	0.098	0.853
ID263350	263350	None	7716.389	41.176	23.797	0	166	166	2	1	-10921639	35016.000	35803	23719	47236	735336	6034.580	4.800	0.086	0.917
ID263351	263351	127	18448.580	55.760	25.127	0	166	166	2	1	-10921639	42439.857	42201	26413	65535	891237	10795.430	2.000	0.198	1.297
ID263356	263356	134	21847.305	37.737	51.626	0	166	166	2	1	-10921639	40835.095	38843	19452	65535	857537	12765.887	2.000	0.252	1.287
ID263352	263352	141	7129.331	27.420	38.897	0	166	166	2	1	-10921639	23288.000	22851	15435	32275	489048	4377.607	4.800	0.136	1.273
ID263353	263353	136	21619.225	56.934	40.358	0	166	166	2	1	-10921639	41246.000	37655	22695	65535	866166	12538.886	2.000	0.239	1.270
ID263354	263354	137	19176.191	19.162	41.982	0	166	166	2	1	-10921639	28113.476	23550	17179	51164	590383	10251.339	2.000	0.319	1.326
ID263355	263355	140	8777.798	49.237	45.629	0	166	166	2	1	-10921639	31712.952	31576	20646	42954	665972	5944.399	2.000	0.114	1.088
ID263348	263348	134	20872.029	37.940	50.762	0	167	167	2	1	-10921639	41200.190	37398	28102	65535	865204	11195.765	2.000	0.229	1.371
ID263344	263344	127	14505.869	55.753	24.074	0	167	167	2	1	-10921639	39870.571	39481	24710	60046	837282	9197.939	2.000	0.150	1.130
ID263345	263345	141	7183.109	27.940	39.462	0	167	167	2	1	-10921639	23624.476	22254	16955	30023	496114	4030.625	2.000	0.136	1.401
ID263346	263346	136	21352.191	56.428	40.197	0	167	167	2	1	-10921639	46519.810	43782	29385	65535	976916	11755.609	2.000	0.222	1.438
ID263347	263347	137	18880.350	19.654	42.168	0	167	167	2	1	-10921639	29020.524	26142	15523	52575	609431	10811.780	2.000	0.303	1.249
ID263342	263342	142	8601.091	44.317	21.736	0	167	167	2	1	-10921639	40331.429	41116	33985	47460	846960	3816.437	6.285	0.122	2.299
ID263343	263343	118	8848.679	45.705	22.086	0	167	167	2	1	-10921639	37307.190	37330	26399	47460	783451	6494.837	4.800	0.121	1.236
ID263334	263334	None	8417.394	52.654	20.793	0	168	168	2	1	-10921639	37614.095	38110	27573	47717	789896	6772.426	7.600	0.100	1.013
ID263335	263335	142	11520.142	44.335	22.052	0	168	168	2	1	-10921639	40123.905	38585	29344	48104	842602	5859.297	7.600	0.149	1.778
ID263340	263340	137	18804.854	20.165	42.114	0	168	168	2	1	-10921639	28209.381	24880	16093	50642	592397	10277.296	2.000	0.319	1.327
ID263341	263341	134	23502.402	37.711	49.878	0	168	168	2	1	-10921639	45237.190	43796	27186	65535	949981	13195.555	2.000	0.250	1.373
ID263336	263336	127	19664.531	55.718	24.340	0	168	168	2	1	-10921639	46455.524	45397	25531	65535	975566	12688.901	2.000	0.192	1.178
ID263337	263337	None	7745.031	46.953	30.960	0	168	168	2	1	-10921639	30878.000	30314	25395	37784	648438	4099.086	2.000	0.104	1.413
ID263338	263338	None	7178.902	38.026	35.807	0	168	168	2	1	-10921639	30116.619	30701	20151	40444	632449	4902.463	4.800	0.099	1.103
ID263339	263339	136	22192.596	55.805	40.027	0	168	168	2	1	-10921639	43262.810	38972	26291	65535	908519	12477.767	2.000	0.230	1.295
ID263375	263375	118	7933.482	46.339	21.923	0	169	169	2	1	-10921639	31700.143	30511	24188	39637	665703	5064.411	2.000	0.111	1.246
ID263376	263376	127	21376.713	55.672	24.312	0	169	169	2	1	-10921639	49367.952	45451	33415	65535	1036727	11397.844	4.800	0.220	1.562
ID263377	263377	136	20152.693	54.914	39.489	0	169	169	2	1	-10921639	47274.429	44155	32316	65535	992763	11561.562	2.000	0.194	1.331
ID263378	263378	137	15932.987	20.364	42.083	0	169	169	2	1	-10921639	25315.810	21996	12389	48084	531632	9837.908	2.000	0.274	1.108
ID263379	263379	134	23671.680	37.791	49.549	0	169	169	2	1	-10921639	42698.571	43518	23211	65535	896670	13919.470	2.000	0.271	1.307
ID263364	263364	134	19071.883	38.031	49.302	0	170	170	2	1	-10921639	39375.238	36332	22200	60324	826880	10565.870	4.800	0.241	1.445
ID263360	263360	127	17274.795	55.535	24.161	0	170	170	2	1	-10921639	42571.619	41401	24805	65535	894004	11942.057	7.600	0.163	1.000
ID263361	263361	180	7810.265	41.807	34.235	0	170	170	2	1	-10921639	33423.714	33334	26257	41258	701898	4092.831	4.800	0.117	1.707
ID263362	263362	136	21729.502	54.418	38.937	0	170	170	2	1	-10921639	51332.952	51225	32974	65535	1077992	10838.781	4.800	0.222	1.724
ID263363	263363	137	14713.107	21.100	42.056	0	170	170	2	1	-10921639	26049.238	23048	14757	48348	547034	8349.564	2.000	0.234	1.182
ID263357	263357	None	7244.729	28.384	18.469	0	170	170	2	1	-10921639	15405.667	15360	6954	26657	323519	5270.178	4.800	0.242	1.140
ID263358	263358	171	8673.860	53.047	20.713	0	170	170	2	1	-10921639	36111.143	37642	24710	45858	758334	6268.288	7.600	0.104	1.088
ID263359	263359	118	9590.245	45.961	22.380	0	170	170	2	1	-10921639	32477.714	33062	23604	43884	682032	5994.400	2.000	0.138	1.314
ID263365	263365	None	7081.912	27.434	16.314	0	171	171	2	1	-10921639	16304.381	15842	6859	22613	342392	4820.927	3.200	0.241	1.314
ID263366	263366	171	9930.519	51.440	20.169	0	171	171	2	1	-10921639	34981.333	33442	24133	51897	734608	7248.287	2.000	0.111	0.966
ID263367	263367	143	15263.929	33.435	22.197	0	171	171	2	1	-10921639	32142.905	31474	18434	48504	675001	9973.986	2.000	0.215	1.138
ID263372	263372	137	15078.809	21.827	41.804	0	171	171	2	1	-10921639	26423.048	24785	16392	49224	554884	8666.108	2.000	0.235	1.160
ID263373	263373	172	7504.991	46.215	48.292	0	171	171	2	1	-10921639	28332.190	26576	21270	40790	594976	5474.672	2.000	0.082	0.782
ID263374	263374	134	15666.179	38.233	48.728	0	171	171	2	1	-10921639	34750.571	32485	21630	56782	729762	10027.856	2.000	0.192	1.118
ID263368	263368	179	8095.015	41.896	23.245	0	171	171	2	1	-10921639	28370.952	27845	16093	41082	595790	6164.560	2.000	0.093	0.781
ID263369	263369	127	17089.316	55.613	23.861	0	171	171	2	1	-10921639	45362.476	43619	30138	65535	952612	10303.638	7.600	0.165	1.248
ID263370	263370	180	8330.271	41.638	35.073	0	171	171	2	1	-10921639	34992.810	33557	27824	45953	734849	5212.304	2.000	0.086	1.066
ID263371	263371	136	20850.232	54.229	39.373	0	171	171	2	1	-10921639	51615.667	49088	34087	65535	1083929	11048.111	4.800	0.215	1.655
ID263412	263412	171	9732.346	50.501	20.369	0	172	172	2	1	-10921639	35156.048	34609	24120	48091	738277	6975.212	2.000	0.116	1.047
ID263413	263413	143	17909.324	33.170	21.843	0	172	172	2	1	-10921639	35200.667	32465	20469	58587	739214	10242.573	2.000	0.218	1.231
ID263414	263414	179	8791.826	42.022	23.233	0	172	172	2	1	-10921639	32957.905	33734	24398	42921	692116	5301.080	2.000	0.112	1.252
ID263415	263415	127	18375.240	55.982	23.980	0	172	172	2	1	-10921639	51598.857	49753	36360	65535	1083576	10015.820	4.800	0.184	1.599
ID263420	263420	146	9029.816	50.689	45.692	0	172	172	2	1	-10921639	31173.286	32017	19364	43477	654639	7258.004	2.000	0.119	0.915
ID263421	263421	134	10491.047	38.881	47.727	0	172	172	2	1	-10921639	33629.714	33720	24934	42581	706224	5815.233	4.800	0.164	1.628
ID263422	263422	172	9122.415	46.175	47.936	0	172	172	2	1	-10921639	27325.000	25429	19323	44983	573825	6390.172	2.000	0.113	0.866
ID263416	263416	144	14687.335	33.152	33.813	0	172	172	2	1	-10921639	35009.762	31698	24079	61430	735205	9424.638	2.000	0.151	0.972
ID263417	263417	180	9691.222	41.882	35.290	0	172	172	2	1	-10921639	38512.381	36889	30070	53749	808760	5802.381	7.600	0.097	1.170
ID263418	263418	136	22220.342	54.241	40.346	0	172	172	2	1	-10921639	54769.381	59530	32777	65535	1150157	11884.974	4.800	0.240	1.785
ID263419	263419	137	9236.612	22.243	41.600	0	172	172	2	1	-10921639	24000.762	24147	15747	38687	504016	6572.392	2.000	0.145	0.925
ID263380	263380	171	10064.161	50.427	20.204	0	173	173	2	1	-10921639	34414.000	33110	23692	47243	722694	6840.522	7.600	0.116	1.045
ID263381	263381	143	17092.164	33.397	22.011	0	173	173	2	1	-10921639	35427.524	32764	17783	55466	743978	11286.073	2.000	0.210	1.091
ID263382	263382	127	19145.469	56.161	24.289	0	173	173	2	1	-10921639	49822.048	49617	34765	65535	1046263	10771.242	2.000	0.198	1.526
ID263383	263383	144	15559.292	34.297	33.986	0	173	173	2	1	-10921639	34961.524	32831	19886	55730	734192	9386.990	2.000	0.185	1.163
ID263388	263388	134	16131.880	39.035	47.345	0	173	173	2	1	-10921639	35525.762	35145	25029	50859	746041	8098.615	4.800	0.231	1.647
ID263389	263389	172	7947.751	46.300	47.907	0	173	173	2	1	-10921639	26481.190	26304	17437	40926	556105	6713.262	2.000	0.093	0.671
ID263384	263384	None	7451.989	54.481	35.033	0	173	173	2	1	-10921639	34825.762	34351	22654	46218	731341	7667.116	2.000	0.064	0.544
ID263385	263385	145	9726.909	45.012	36.172	0	173	173	2	1	-10921639	40106.952	39012	33992	47154	842246	4139.100	4.800	0.137	2.340
ID263386	263386	136	20885.721	54.636	39.638	0	173	173	2	1	-10921639	54200.238	56443	27906	65535	1138205	10705.826	4.800	0.236	1.936
ID263387	263387	146	10254.925	50.282	45.555	0	173	173	2	1	-10921639	32653.714	30307	23061	46272	685728	7156.134	7.600	0.134	1.078
ID263396	263396	137	12702.425	22.968	41.902	0	174	174	2	1	-10921639	25992.286	24208	16616	50940	545838	8177.922	2.000	0.169	0.917
ID263397	263397	164	17769.830	54.708	41.654	0	174	174	2	1	-10921639	45283.286	44542	25599	63635	950949	12069.509	4.800	0.212	1.315
ID263398	263398	146	10131.313	49.000	46.000	0	174	174	2	1	-10921639	34740.238	34175	23238	46489	729545	6380.530	4.800	0.161	1.506
ID263399	263399	134	21612.045	38.982	47.345	0	174	174	2	1	-10921639	40754.238	40091	25273	62583	855839	10989.131	2.000	0.269	1.571
ID263392	263392	127	21697.152	56.278	24.023	0	174	174	2	1	-10921639	55691.476	60107	35620	65535	1169521	10237.874	4.800	0.234	2.066
ID263393	263393	144	10663.373	35.219	33.654	0	174	174	2	1	-10921639	31678.381	30212	21474	46116	665246	7576.946	2.000	0.124	0.924
ID263394	263394	145	10315.866	43.356	35.069	0	174	174	2	1	-10921639	37644.476	36122	28876	47446	790534	5702.840	2.000	0.128	1.503
ID263395	263395	136	17209.930	54.510	40.267	0	174	174	2	1	-10921639	48566.286	47745	28754	63635	1019892	10739.501	4.800	0.197	1.486
ID263390	263390	None	7457.056	71.199	8.364	0	174	174	2	1	-10921639	26512.143	27058	13861	35003	556755	5072.087	4.800	0.153	1.384
ID263391	263391	143	22149.412	33.284	22.372	0	174	174	2	1	-10921639	38674.286	35973	22179	65535	812160	13931.423	2.000	0.252	1.117
ID263408	263408	137	14580.813	22.992	41.932	0	175	175	2	1	-10921639	26011.143	24093	15137	47697	546234	8886.136	2.000	0.214	1.031
ID263409	263409	164	12454.121	55.132	42.631	0	175	175	2	1	-10921639	34939.238	34311	17681	52582	733724	9093.598	2.000	0.149	0.999
ID263410	263410	146	15976.989	47.481	45.190	0	175	175	2	1	-10921639	39616.619	41808	25694	52494	831949	9174.397	4.800	0.207	1.482
ID263411	263411	134	14146.248	39.278	46.509	0	175	175	2	1	-10921639	34055.714	33388	20802	49970	715170	7933.373	2.000	0.212	1.500
ID263404	263404	127	23473.441	56.306	24.172	0	175	175	2	1	-10921639	52639.619	52236	35919	65535	1105432	11257.324	4.800	0.245	1.842
ID263405	263405	144	8470.411	35.989	35.391	0	175	175	2	1	-10921639	32480.524	32139	25545	40084	682091	4395.316	4.800	0.128	1.680
ID263406	263406	None	7367.598	27.370	38.839	0	175	175	2	1	-10921639	27394.476	26739	20639	36563	575284	4614.220	2.000	0.123	1.296
ID263407	263407	136	9051.840	53.598	39.091	0	175	175	2	1	-10921639	38136.238	37628	30070	47304	800861	5443.663	2.000	0.110	1.384
ID263400	263400	165	7690.866	69.389	4.653	0	175	175	2	1	-10921639	32690.571	32621	24303	37113	686502	3345.114	4.800	0.140	2.407
ID263401	263401	None	7105.523	47.825	19.351	0	175	175	2	1	-10921639	32644.095	33062	25266	39284	685526	4541.047	2.000	0.094	1.235
ID263402	263402	143	22736.945	33.483	22.506	0	175	175	2	1	-10921639	41719.619	41787	22525	65535	876112	14457.154	2.000	0.251	1.160
ID263403	263403	None	7283.100	41.448	24.212	0	175	175	2	1	-10921639	27750.905	27777	17450	39230	582769	6386.864	2.000	0.085	0.679
ID263444	263444	137	8625.015	23.338	42.249	0	176	176	2	1	-10921639	20916.952	20503	11649	34473	439256	6356.086	2.000	0.150	0.857
ID263445	263445	164	13223.946	54.940	42.616	0	176	176	2	1	-10921639	32761.381	33415	15272	51537	687989	9852.753	2.000	0.163	0.932
ID263446	263446	146	20746.191	47.954	44.570	0	176	176	2	1	-10921639	45388.286	45037	23550	65338	953154	11189.492	4.800	0.248	1.610
ID263447	263447	134	13579.087	38.472	48.018	0	176	176	2	1	-10921639	31815.429	31061	20069	48220	668124	8640.635	2.000	0.184	1.142
ID263440	263440	127	22328.488	56.070	24.829	0	176	176	2	1	-10921639	54460.476	56294	37601	65535	1143670	10172.356	4.800	0.227	1.983
ID263441	263441	149	8995.007	26.679	31.390	0	176	176	2	1	-10921639	26426.857	25796	20089	35396	554964	4690.070	2.000	0.159	1.548
ID263442	263442	None	7009.001	42.099	35.258	0	176	176	2	1	-10921639	34174.524	33585	26372	42323	717665	4197.749	2.000	0.085	1.277
ID263443	263443	144	12073.402	36.012	35.845	0	176	176	2	1	-10921639	34466.619	33890	23740	50893	723799	6338.564	2.000	0.156	1.464
ID263436	263436	165	8702.243	70.013	5.875	0	176	176	2	1	-10921639	27228.571	28754	14119	34948	571800	5369.379	7.600	0.156	1.368
ID263437	263437	None	9839.799	74.150	10.742	0	176	176	2	1	-10921639	28287.476	29649	16948	35661	594037	5162.483	4.800	0.195	1.789
ID263438	263438	143	20501.469	33.639	22.480	0	176	176	2	1	-10921639	40503.238	37309	25972	65535	850568	12861.982	2.000	0.233	1.191
ID263439	263439	148	9441.827	46.469	22.258	0	176	176	2	1	-10921639	33590.714	32092	21691	47677	705405	7319.010	2.000	0.102	0.850
ID263428	263428	None	7576.222	47.678	34.839	0	177	177	2	1	-10921639	34704.714	35104	25239	42832	728799	5491.756	2.000	0.092	1.064
ID263429	263429	144	17696.959	36.202	36.009	0	177	177	2	1	-10921639	35036.857	30891	20972	61592	735774	9986.215	2.000	0.215	1.244
ID263430	263430	147	9439.249	26.788	38.759	0	177	177	2	1	-10921639	30013.952	30531	20442	45207	630293	6466.113	2.000	0.108	0.908
ID263431	263431	136	15342.465	52.511	39.328	0	177	177	2	1	-10921639	43009.000	40661	25972	61158	903189	10838.309	6.324	0.169	1.146
ID263424	263424	148	11218.456	48.016	21.703	0	177	177	2	1	-10921639	37224.000	37058	22993	49169	781704	6711.145	4.800	0.148	1.434
ID263425	263425	127	17973.268	55.216	25.100	0	177	177	2	1	-10921639	54699.190	55547	40905	65535	1148683	8592.189	4.800	0.168	1.827
ID263426	263426	None	7363.041	50.703	29.204	0	177	177	2	1	-10921639	33147.952	32377	22675	43314	696107	6061.559	2.000	0.078	0.792
ID263427	263427	149	9484.687	27.301	31.885	0	177	177	2	1	-10921639	26703.429	26318	17030	40885	560772	6434.616	2.000	0.130	0.952
ID263432	263432	137	9682.627	23.849	42.417	0	177	177	2	1	-10921639	26192.476	27159	15645	39121	550042	6036.371	7.600	0.154	1.161
ID263433	263433	None	15312.349	53.219	41.589	0	177	177	2	1	-10921639	42109.905	42575	27227	60894	884308	10515.170	2.000	0.151	1.049
ID263434	263434	146	14927.621	47.226	43.975	0	177	177	2	1	-10921639	42147.429	43334	25877	57481	885096	8953.255	4.800	0.180	1.438
ID263435	263435	134	20960.570	38.989	47.800	0	177	177	2	1	-10921639	40790.048	40220	27492	64462	856591	11354.344	2.000	0.243	1.406
ID263423	263423	143	19585.217	33.709	22.257	0	177	177	2	1	-10921639	44558.714	40302	31719	65535	935733	11335.823	2.000	0.196	1.289
ID263456	263456	136	9589.167	52.029	40.456	0	178	178	2	1	-10921639	39445.048	39148	30918	51836	828346	6129.887	4.800	0.117	1.350
ID263457	263457	137	7140.749	24.244	42.428	0	178	178	2	1	-10921639	23204.619	22525	15435	33971	487297	5505.034	2.000	0.112	0.848
ID263458	263458	146	20675.096	47.435	44.072	0	178	178	2	1	-10921639	43837.524	40987	24188	65535	920588	11855.043	2.000	0.222	1.345
ID263459	263459	134	21011.914	38.979	47.207	0	178	178	2	1	-10921639	42710.238	43538	26114	65535	896915	11278.361	2.000	0.241	1.468
ID263452	263452	149	11404.046	28.675	31.299	0	178	178	2	1	-10921639	31083.190	30511	21969	45940	652747	6712.465	2.000	0.159	1.271
ID263453	263453	None	7745.121	42.945	35.157	0	178	178	2	1	-10921639	37445.190	36332	32153	49210	786349	4229.669	2.000	0.082	1.340
ID263454	263454	144	18110.674	36.704	35.882	0	178	178	2	1	-10921639	37939.524	32594	25300	65236	796730	10639.259	2.000	0.189	1.134
ID263455	263455	147	12071.485	27.858	38.915	0	178	178	2	1	-10921639	31251.857	28435	20449	46930	656289	7364.221	2.000	0.154	1.134
ID263448	263448	143	21722.283	33.951	22.060	0	178	178	2	1	-10921639	46907.762	42975	32533	65535	985063	10781.165	2.000	0.215	1.540
ID263449	263449	148	8195.301	46.674	22.531	0	178	178	2	1	-10921639	33790.095	32519	23190	46238	709592	6265.876	2.000	0.088	0.869
ID263450	263450	127	19826.746	55.248	25.619	0	178	178	2	1	-10921639	52517.238	52277	32492	65535	1102862	9729.234	4.800	0.209	1.867
ID263451	263451	None	7427.754	72.525	30.182	0	178	178	2	1	-10921639	18570.429	19269	9783	27227	389979	5501.676	4.800	0.202	1.136
ID263460	263460	143	24508.217	33.910	22.648	0	179	179	2	1	-10921639	48875.857	46496	32723	65535	1026393	12103.140	2.000	0.267	1.700
ID263461	263461	148	8040.928	47.390	22.686	0	179	179	2	1	-10921639	34898.476	34684	23360	46876	732868	6310.211	2.000	0.089	0.908
ID263462	263462	127	19829.623	55.479	25.698	0	179	179	2	1	-10921639	55117.905	58302	37723	65535	1157476	9613.196	4.800	0.206	1.956
ID263463	263463	149	14308.246	28.667	31.411	0	179	179	2	1	-10921639	31759.048	28258	19777	50920	666940	9098.055	2.000	0.190	1.116
ID263468	263468	150	7771.188	54.330	41.827	0	179	179	2	1	-10921639	33665.381	34141	18712	42608	706973	6820.894	2.000	0.099	0.892
ID263469	263469	146	19495.279	47.223	43.351	0	179	179	2	1	-10921639	45604.762	42337	32770	65535	957700	10918.680	2.000	0.192	1.344
ID263470	263470	134	22366.348	38.942	47.137	0	179	179	2	1	-10921639	47375.762	46971	33340	65535	994891	10920.827	4.800	0.251	1.738
ID263471	263471	151	7562.993	15.874	52.340	0	179	179	2	1	-10921639	18851.333	17837	11588	28143	395878	4470.130	2.000	0.179	1.279
ID263464	263464	144	14287.844	36.032	35.844	0	179	179	2	1	-10921639	36533.000	35104	23984	52813	767193	7587.427	2.000	0.175	1.437
ID263465	263465	None	8504.581	51.142	38.123	0	179	179	2	1	-10921639	41794.048	41482	31854	53057	877675	5367.639	7.600	0.079	1.137
ID263466	263466	147	19492.939	28.509	38.885	0	179	179	2	1	-10921639	40714.571	41984	26074	65535	855006	10373.539	4.800	0.261	1.625
ID263467	263467	137	8549.340	24.549	42.473	0	179	179	2	1	-10921639	27372.571	27410	18583	39331	574824	6082.544	7.600	0.114	0.920
ID263476	263476	149	15839.104	28.599	31.945	0	180	180	2	1	-10921639	32923.095	29330	21792	56741	691385	9457.031	2.000	0.194	1.131
ID263477	263477	None	8160.253	68.846	32.462	0	180	180	2	1	-10921639	23125.333	24534	14879	30694	485632	5233.102	4.800	0.192	1.425
ID263478	263478	None	7431.703	53.532	35.403	0	180	180	2	1	-10921639	33239.190	34718	23034	45763	698023	6235.147	2.000	0.077	0.758
ID263479	263479	144	11684.967	36.020	35.705	0	180	180	2	1	-10921639	36334.952	35233	26637	48443	763034	6553.369	2.000	0.140	1.358
ID263472	263472	None	9403.413	44.279	21.070	0	180	180	2	1	-10921639	35099.952	35763	24018	43742	737099	5873.290	7.600	0.128	1.354
ID263473	263473	143	15765.006	33.687	21.989	0	180	180	2	1	-10921639	39370.286	37187	29202	58648	826776	8835.206	2.000	0.171	1.298
ID263474	263474	127	18372.896	55.159	26.139	0	180	180	2	1	-10921639	53403.238	53369	37845	65535	1121468	8847.951	4.800	0.176	1.803
ID263475	263475	152	7263.737	34.155	26.771	0	180	180	2	1	-10921639	29668.762	28788	20592	39548	623044	5660.393	2.000	0.075	0.730
ID263484	263484	151	12460.932	16.139	52.008	0	180	180	2	1	-10921639	23545.238	22111	14994	40234	494450	7181.934	2.000	0.222	1.190
ID263480	263480	147	19012.693	28.316	38.491	0	180	180	2	1	-10921639	40156.857	36821	25083	65535	843294	11466.278	2.000	0.216	1.244
ID263481	263481	150	9485.864	54.060	42.393	0	180	180	2	1	-10921639	30612.143	30681	20103	41794	642855	5954.789	2.000	0.125	1.140
ID263482	263482	146	22937.191	47.317	43.321	0	180	180	2	1	-10921639	48391.429	47127	31128	65535	1016220	11889.770	4.800	0.243	1.592
ID263483	263483	134	19705.795	38.859	46.738	0	180	180	2	1	-10921639	41629.238	40844	24649	60514	874214	10662.990	2.000	0.229	1.457
ID263495	263495	None	7810.578	59.725	11.774	0	181	181	2	1	-10921639	25480.190	24079	18156	35654	535084	4798.048	2.000	0.129	1.210
ID263500	263500	149	17911.592	28.184	32.254	0	181	181	2	1	-10921639	34460.476	31882	21175	60744	723670	11220.821	2.000	0.213	1.080
ID263501	263501	None	8543.479	66.661	32.951	0	181	181	2	1	-10921639	19460.667	19587	10380	28469	408674	5178.521	4.800	0.226	1.384
ID263502	263502	153	12887.531	41.938	35.222	0	181	181	2	1	-10921639	44278.810	42887	35281	57942	929855	7142.765	2.000	0.126	1.384
ID263503	263503	144	16014.324	36.606	36.029	0	181	181	2	1	-10921639	40131.952	36278	30986	65032	842771	9551.691	2.000	0.144	1.058
ID263496	263496	143	17655.945	33.868	22.015	0	181	181	2	1	-10921639	38236.857	34718	28292	65535	802974	9818.717	2.000	0.184	1.211
ID263497	263497	None	7432.251	65.429	23.743	0	181	181	2	1	-10921639	25229.143	26108	15713	35077	529812	5137.448	2.000	0.126	1.100
ID263498	263498	152	9166.162	34.106	26.954	0	181	181	2	1	-10921639	31994.000	31759	23509	42459	671874	5253.988	2.000	0.117	1.279
ID263499	263499	127	15593.213	55.003	26.728	0	181	181	2	1	-10921639	46560.190	43979	34779	61877	977764	7342.165	4.800	0.168	1.821
ID263504	263504	147	19277.545	28.360	38.810	0	181	181	2	1	-10921639	41248.619	39040	27410	65535	866221	11344.444	2.000	0.206	1.242
ID263505	263505	146	18223.316	47.360	43.071	0	181	181	2	1	-10921639	43833.000	41659	26691	65535	920493	11204.912	2.000	0.178	1.183
ID263506	263506	134	19367.191	38.939	47.236	0	181	181	2	1	-10921639	37476.476	34311	24160	62305	787006	10590.488	2.000	0.234	1.340
ID263507	263507	151	14809.412	16.626	51.873	0	181	181	2	1	-10921639	24084.238	21392	14885	45017	505769	8865.732	2.000	0.257	1.111
ID263492	263492	134	16866.254	38.547	47.261	0	182	182	2	1	-10921639	37299.571	35912	19445	59598	783291	11337.785	2.000	0.201	1.102
ID263493	263493	151	15202.767	17.107	51.218	0	182	182	2	1	-10921639	26944.048	24601	17864	46422	565825	8549.811	2.000	0.252	1.269
ID263494	263494	154	9643.853	29.606	51.211	0	182	182	2	1	-10921639	27420.333	25660	20300	42452	575827	6243.079	2.000	0.135	1.044
ID263488	263488	153	7699.466	41.943	35.163	0	182	182	2	1	-10921639	42444.286	42608	30043	51517	891330	5691.412	2.000	0.072	1.008
ID263489	263489	144	15560.725	37.085	36.157	0	182	182	2	1	-10921639	45164.429	46313	33381	61430	948453	8347.510	2.000	0.160	1.492
ID263490	263490	147	22499.863	28.973	38.673	0	182	182	2	1	-10921639	44212.952	41747	24106	65535	928472	13372.572	2.000	0.226	1.218
ID263491	263491	146	19528.949	47.474	43.439	0	182	182	2	1	-10921639	44142.143	42011	26474	65535	926985	12195.876	2.000	0.213	1.273
ID263485	263485	143	19003.789	33.447	22.171	0	182	182	2	1	-10921639	41625.286	36875	27499	65535	874131	12421.264	2.000	0.190	1.068
ID263486	263486	127	18081.787	54.128	26.635	0	182	182	2	1	-10921639	47088.095	45886	32336	65535	988850	10024.691	4.800	0.185	1.468
ID263487	263487	149	16871.705	27.970	32.891	0	182	182	2	1	-10921639	36072.333	34385	23631	55296	757519	9294.227	2.000	0.195	1.269
ID263520	263520	154	7457.664	29.609	50.460	0	183	183	2	1	-10921639	24826.905	23611	18040	36007	521365	5061.659	2.000	0.100	0.893
ID263521	263521	151	15027.859	18.097	50.643	0	183	183	2	1	-10921639	28416.190	27003	16819	49984	596740	9118.884	2.000	0.224	1.142
ID263508	263508	155	11425.358	60.273	11.982	0	183	183	2	1	-10921639	32233.762	31135	22613	49040	676909	6764.567	2.000	0.145	1.210
ID263509	263509	143	23082.979	33.819	22.652	0	183	183	2	1	-10921639	46904.000	43674	31413	65535	984984	12254.121	2.000	0.225	1.405
ID263510	263510	156	7140.633	41.979	23.074	0	183	183	2	1	-10921639	35214.238	33965	27281	42466	739499	4655.129	2.000	0.083	1.158
ID263511	263511	None	7445.218	46.376	23.074	0	183	183	2	1	-10921639	35455.905	34901	26800	50621	744574	5738.246	2.000	0.068	0.786
ID263516	263516	149	18493.615	28.003	33.105	0	183	183	2	1	-10921639	40942.286	37676	30009	65535	859788	10328.661	2.000	0.193	1.281
ID263517	263517	147	17812.709	29.511	38.519	0	183	183	2	1	-10921639	44092.095	45960	23719	65535	925934	13087.789	2.000	0.164	0.951
ID263518	263518	146	20029.771	47.653	43.629	0	183	183	2	1	-10921639	43493.000	41353	26678	65535	913353	12750.057	2.000	0.201	1.143
ID263519	263519	134	16338.048	38.478	47.712	0	183	183	2	1	-10921639	37426.333	35932	23170	61396	785953	11028.529	2.000	0.182	1.044
ID263512	263512	157	11151.579	58.754	22.725	0	183	183	2	1	-10921639	31673.143	29256	22987	47840	665136	7532.877	2.000	0.132	0.982
ID263513	263513	127	18561.125	54.405	26.189	0	183	183	2	1	-10921639	47671.381	45621	34338	65535	1001099	11012.067	2.000	0.179	1.316
ID263514	263514	None	11084.688	34.019	27.013	0	183	183	2	1	-10921639	36151.190	37248	24296	56768	759175	8095.524	2.000	0.096	0.785
ID263515	263515	158	8984.338	50.044	29.666	0	183	183	2	1	-10921639	40462.429	40872	30301	52955	849711	6736.703	2.000	0.090	0.989
ID263524	263524	143	21221.982	33.505	22.424	0	184	184	2	1	-10921639	44989.762	43891	25402	65535	944785	13438.843	2.000	0.231	1.255
ID263525	263525	156	11588.612	42.430	23.010	0	184	184	2	1	-10921639	39738.810	40831	26298	53858	834515	7305.097	2.000	0.137	1.307
ID263526	263526	157	10304.197	58.827	22.994	0	184	184	2	1	-10921639	31930.714	31488	19771	50160	670545	8123.301	2.000	0.105	0.747
ID263527	263527	None	7734.533	68.965	24.130	0	184	184	2	1	-10921639	24770.143	23706	16989	32452	520173	4205.839	4.800	0.181	1.807
ID263522	263522	None	7081.271	54.997	12.360	0	184	184	2	1	-10921639	24294.238	25042	14926	31888	510179	4711.071	4.800	0.129	1.176
ID263523	263523	155	7587.858	60.588	11.618	0	184	184	2	1	-10921639	27916.952	28102	19805	40471	586256	5322.520	2.000	0.107	1.015
ID263532	263532	144	10299.557	38.270	35.875	0	184	184	2	1	-10921639	39613.381	38734	30816	51429	831881	5744.394	4.800	0.114	1.411
ID263533	263533	147	21453.279	29.908	38.791	0	184	184	2	1	-10921639	47999.952	44820	29202	65535	1007999	11828.773	2.000	0.208	1.397
ID263534	263534	146	22221.451	47.324	43.055	0	184	184	2	1	-10921639	45112.095	40071	28143	65535	947354	12311.539	2.000	0.231	1.377
ID263535	263535	134	13757.015	38.511	47.389	0	184	184	2	1	-10921639	40437.476	39426	27763	53525	849187	7902.476	4.800	0.172	1.500
ID263528	263528	127	20546.459	54.393	26.136	0	184	184	2	1	-10921639	49732.095	48138	32567	65535	1044374	11469.276	2.000	0.202	1.458
ID263529	263529	158	11709.583	49.181	30.160	0	184	184	2	1	-10921639	39840.857	39291	31651	54326	836658	7135.037	2.000	0.107	1.082
ID263530	263530	149	16312.075	28.611	33.221	0	184	184	2	1	-10921639	39393.667	38348	25965	63465	827267	10868.065	2.000	0.160	1.001
ID263531	263531	None	11041.673	44.955	35.096	0	184	184	2	1	-10921639	43987.429	44210	32323	54631	923736	5847.724	4.800	0.116	1.569
ID263536	263536	151	16060.364	18.488	50.964	0	184	184	2	1	-10921639	29874.857	28645	16473	50180	627372	9595.439	2.000	0.249	1.241
ID263572	263572	134	12081.647	38.420	47.290	0	185	185	2	1	-10921639	35860.333	34731	25205	47446	753067	6710.461	2.000	0.165	1.514
ID263573	263573	None	7798.933	29.461	49.677	0	185	185	2	1	-10921639	27999.905	27383	18760	41523	587998	6438.989	2.000	0.109	0.856
ID263574	263574	151	14662.900	18.666	50.933	0	185	185	2	1	-10921639	28471.048	24778	16697	51062	597892	8960.702	2.000	0.206	1.087
ID263568	263568	149	20743.162	28.930	33.022	0	185	185	2	1	-10921639	44321.810	40356	30905	65535	930758	10754.150	2.000	0.211	1.437
ID263569	263569	144	7539.406	37.421	35.897	0	185	185	2	1	-10921639	37017.095	37676	24493	46849	777359	5992.097	3.200	0.086	0.982
ID263570	263570	147	17188.998	29.553	38.797	0	185	185	2	1	-10921639	44092.810	44454	29059	65535	925949	10665.470	2.000	0.176	1.237
ID263571	263571	146	15521.965	47.488	42.906	0	185	185	2	1	-10921639	38178.190	37208	21026	57596	801742	10569.904	2.000	0.178	1.093
ID263564	263564	157	13456.049	58.501	22.926	0	185	185	2	1	-10921639	34145.095	32010	18169	55690	717047	10785.028	2.000	0.145	0.804
ID263565	263565	127	21803.217	54.061	26.157	0	185	185	2	1	-10921639	50721.238	50798	29425	65535	1065146	11789.666	2.000	0.207	1.477
ID263566	263566	159	7553.835	34.447	27.602	0	185	185	2	1	-10921639	32560.095	30803	22091	45200	683762	7102.157	2.000	0.068	0.586
ID263567	263567	160	8698.416	44.526	30.876	0	185	185	2	1	-10921639	41244.857	40593	29873	53688	866142	7711.203	2.000	0.079	0.784
ID263563	263563	143	19834.225	33.953	23.200	0	185	185	2	1	-10921639	41329.714	39250	27458	65535	867924	11398.774	2.000	0.207	1.241
ID263540	263540	None	7289.421	46.090	23.215	0	186	186	2	1	-10921639	35903.000	36380	24981	49013	753963	5517.417	2.000	0.072	0.873
ID263541	263541	157	15562.071	58.667	23.067	0	186	186	2	1	-10921639	36056.762	34785	20992	63465	757192	11437.198	2.000	0.144	0.795
ID263542	263542	127	21134.367	53.565	26.711	0	186	186	2	1	-10921639	52184.048	55215	30986	65535	1095865	11889.873	4.800	0.205	1.495
ID263543	263543	159	10405.903	34.822	27.703	0	186	186	2	1	-10921639	32956.143	31346	21304	48986	692079	8165.787	2.000	0.097	0.713
ID263537	263537	None	7545.874	59.880	11.551	0	186	186	2	1	-10921639	23703.190	23034	16514	35864	497767	5423.798	2.000	0.116	0.909
ID263538	263538	143	19223.791	33.996	22.658	0	186	186	2	1	-10921639	42692.429	39677	25036	65535	896541	10750.297	2.000	0.198	1.313
ID263539	263539	156	9842.963	42.388	22.850	0	186	186	2	1	-10921639	37449.714	38029	25151	50160	786444	6496.881	2.000	0.114	1.179
ID263548	263548	146	14345.344	47.579	42.586	0	186	186	2	1	-10921639	34554.857	31949	21100	57522	725652	10758.509	2.000	0.154	0.856
ID263549	263549	134	8618.945	37.939	47.629	0	186	186	2	1	-10921639	34248.619	35037	20558	43565	719221	6184.688	4.800	0.122	1.205
ID263550	263550	151	14930.952	19.232	50.867	0	186	186	2	1	-10921639	27709.524	26589	18088	51931	581900	8972.593	2.000	0.217	1.101
ID263544	263544	160	9347.275	44.853	30.999	0	186	186	2	1	-10921639	42065.048	41842	34290	54903	883366	5383.431	2.000	0.093	1.331
ID263545	263545	149	20788.791	28.869	33.078	0	186	186	2	1	-10921639	43149.000	40546	27390	65535	906129	11791.451	2.000	0.209	1.267
ID263546	263546	144	8114.578	37.506	35.624	0	186	186	2	1	-10921639	37952.476	36814	29405	48620	797002	5410.878	2.000	0.088	1.133
ID263547	263547	147	15511.936	30.913	38.036	0	186	186	2	1	-10921639	43396.714	43843	26766	61687	911331	9804.055	2.000	0.149	1.148
ID263556	263556	149	19535.963	28.395	33.295	0	187	187	2	1	-10921639	42946.000	41061	20022	65535	901866	14487.984	2.000	0.206	1.014
ID263557	263557	144	13349.535	36.287	35.954	0	187	187	2	1	-10921639	44134.381	44128	30280	61002	926822	8908.723	2.000	0.130	1.138
ID263558	263558	147	13512.846	30.225	38.102	0	187	187	2	1	-10921639	43452.952	43077	28808	58682	912512	8287.030	2.000	0.124	1.161
ID263559	263559	146	20224.342	47.365	42.891	0	187	187	2	1	-10921639	39896.524	38354	19927	65535	837827	13892.100	2.000	0.204	0.973
ID263552	263552	156	11393.441	42.116	23.525	0	187	187	2	1	-10921639	41331.571	40722	30382	55398	867963	7130.240	2.000	0.106	1.111
ID263553	263553	157	17777.033	58.634	23.608	0	187	187	2	1	-10921639	39961.810	39189	22376	63784	839198	12074.297	2.000	0.185	1.034
ID263554	263554	127	19705.191	52.760	27.170	0	187	187	2	1	-10921639	53380.095	52962	39094	65535	1120982	9252.189	4.800	0.190	1.838
ID263555	263555	160	10362.747	44.091	31.136	0	187	187	2	1	-10921639	45912.810	45702	34182	57542	964169	6468.866	2.000	0.093	1.213
ID263551	263551	143	16371.154	34.226	22.967	0	187	187	2	1	-10921639	38780.238	37913	23611	60602	814385	10289.481	2.000	0.171	1.103
ID263560	263560	161	13285.044	39.691	46.165	0	187	187	2	1	-10921639	38440.238	37689	23394	54299	807245	8203.354	7.600	0.155	1.258
ID263561	263561	None	11756.456	30.306	49.332	0	187	187	2	1	-10921639	35847.286	35267	22871	50391	752793	7633.541	2.000	0.144	1.183
ID263562	263562	151	10599.938	19.372	50.332	0	187	187	2	1	-10921639	27057.571	26793	18576	38341	568209	5942.766	2.000	0.183	1.410
ID263588	263588	143	12645.093	33.970	23.017	0	188	188	2	1	-10921639	36318.143	35213	27424	51469	762681	6765.814	2.000	0.154	1.437
ID263589	263589	162	7954.495	45.893	22.675	0	188	188	2	1	-10921639	40093.571	39548	28150	48796	841965	5504.257	2.000	0.082	1.109
ID263590	263590	157	9745.533	58.473	23.012	0	188	188	2	1	-10921639	34941.857	32431	27553	47141	733779	5891.156	2.000	0.114	1.214
ID263591	263591	156	10122.918	41.897	24.431	0	188	188	2	1	-10921639	42492.476	42649	33001	52677	892342	6098.645	2.000	0.117	1.459
ID263596	263596	146	15021.725	46.945	43.106	0	188	188	2	1	-10921639	35624.810	33849	24459	58044	748121	8724.224	2.000	0.168	1.176
ID263597	263597	161	8686.415	39.500	46.440	0	188	188	2	1	-10921639	32306.143	30572	22905	42724	678429	5386.075	2.000	0.108	1.172
ID263598	263598	163	8317.706	34.554	48.809	0	188	188	2	1	-10921639	31975.333	32560	18794	43721	671482	6952.618	2.000	0.109	0.906
ID263599	263599	151	11251.353	20.265	49.720	0	188	188	2	1	-10921639	28591.190	27526	18638	38877	600415	6872.158	4.800	0.201	1.392
ID263592	263592	127	22350.705	53.294	27.042	0	188	188	2	1	-10921639	49811.333	45356	34473	65535	1046038	11350.636	2.000	0.221	1.590
ID263593	263593	160	11855.161	43.988	31.084	0	188	188	2	1	-10921639	45299.857	45024	32913	58634	951297	7296.906	2.000	0.106	1.189
ID263594	263594	149	17417.084	28.461	34.088	0	188	188	2	1	-10921639	40773.571	39630	24323	61850	856245	11603.257	2.000	0.188	1.113
ID263595	263595	144	11721.152	37.863	35.479	0	188	188	2	1	-10921639	42630.333	42079	29758	55127	895237	7867.619	2.000	0.123	1.185
ID263652	263652	167	12153.746	32.778	43.167	0	189	189	2	1	-10921639	38229.905	36360	26657	50933	802828	6322.262	2.000	0.149	1.566
ID263653	263653	None	7873.550	30.113	49.166	0	189	189	2	1	-10921639	33468.571	35559	21541	43056	702840	5313.276	2.000	0.105	1.196
ID263654	263654	151	10722.339	20.267	49.949	0	189	189	2	1	-10921639	27094.381	27899	15489	39352	568982	6791.654	4.800	0.198	1.316
ID263655	263655	163	8059.195	33.396	49.920	0	189	189	2	1	-10921639	33351.952	34874	21182	40695	700391	5598.752	4.800	0.127	1.342
ID263648	263648	144	12243.064	36.667	36.178	0	189	189	2	1	-10921639	42882.476	42283	30077	56049	900532	7948.184	2.000	0.122	1.174
ID263649	263649	None	11008.420	45.405	35.744	0	189	189	2	1	-10921639	47100.667	47514	34263	58879	989114	6710.790	4.800	0.116	1.457
ID263650	263650	None	7433.992	65.190	36.150	0	189	189	2	1	-10921639	18466.000	19126	10815	23495	387786	3938.531	4.800	0.226	1.727
ID263651	263651	146	14936.068	45.807	42.343	0	189	189	2	1	-10921639	35579.048	32133	24934	54957	747160	8748.381	2.000	0.163	1.137
ID263644	263644	143	20577.115	34.430	24.451	0	189	189	2	1	-10921639	42577.905	41109	23842	65535	894136	12884.890	2.000	0.237	1.266
ID263645	263645	127	18994.697	53.273	27.232	0	189	189	2	1	-10921639	49774.048	47304	37147	65535	1045255	9870.641	2.000	0.178	1.522
ID263646	263646	160	15239.181	44.796	30.686	0	189	189	2	1	-10921639	52205.429	51917	37839	65535	1096314	7379.693	4.800	0.146	1.806
ID263647	263647	149	14024.796	29.212	34.752	0	189	189	2	1	-10921639	41167.429	39766	25918	58539	864516	8771.849	2.000	0.152	1.240
ID263640	263640	166	9050.731	52.556	15.997	0	189	189	2	1	-10921639	30929.762	29235	24676	44420	649525	5292.798	4.800	0.125	1.298
ID263641	263641	156	10386.973	41.719	23.488	0	189	189	2	1	-10921639	38953.762	38124	29378	55947	818029	7008.607	2.000	0.107	1.070
ID263642	263642	162	8710.562	46.087	22.925	0	189	189	2	1	-10921639	34929.190	34093	26820	51741	733513	5968.602	2.000	0.071	0.772
ID263643	263643	157	7028.441	58.690	23.246	0	189	189	2	1	-10921639	30322.000	30823	21365	40770	636762	5554.618	2.000	0.090	0.903
ID263584	263584	167	10796.481	32.746	42.648	0	190	190	2	1	-10921639	39123.286	39033	29656	48220	821589	5842.277	4.800	0.142	1.662
ID263585	263585	None	7482.921	37.812	48.276	0	190	190	2	1	-10921639	32586.810	33123	24011	41068	684323	5049.259	7.600	0.092	1.085
ID263586	263586	151	15506.328	20.793	49.440	0	190	190	2	1	-10921639	32998.857	31576	23224	49095	692976	7884.253	2.000	0.245	1.649
ID263587	263587	163	8982.854	32.940	50.145	0	190	190	2	1	-10921639	31628.952	34209	21189	40186	664208	5505.936	4.800	0.149	1.487
ID263575	263575	None	7063.011	60.887	4.920	0	190	190	2	1	-10921639	21963.048	22288	16283	29419	461224	3165.275	4.800	0.171	2.027
ID263580	263580	127	17775.607	53.266	27.180	0	190	190	2	1	-10921639	43879.524	40431	30341	65535	921470	10475.373	2.000	0.160	1.158
ID263581	263581	160	12118.255	44.358	30.535	0	190	190	2	1	-10921639	46844.714	46123	33842	60303	983739	8045.999	2.000	0.105	1.102
ID263582	263582	149	17749.707	29.120	34.289	0	190	190	2	1	-10921639	41615.286	39284	28102	63343	873921	10799.635	2.000	0.180	1.177
ID263583	263583	144	11867.752	36.552	36.353	0	190	190	2	1	-10921639	43466.286	43524	31013	55900	912792	7790.751	2.000	0.115	1.149
ID263576	263576	166	11958.882	52.394	16.594	0	190	190	2	1	-10921639	34289.238	32906	24344	52921	720074	7872.510	2.000	0.128	0.988
ID263577	263577	143	18489.996	34.353	24.333	0	190	190	2	1	-10921639	41526.381	40790	26447	63106	872054	10852.511	2.000	0.210	1.328
ID263578	263578	156	7796.621	42.037	23.633	0	190	190	2	1	-10921639	37641.667	36984	28971	49163	790475	5717.068	2.000	0.065	0.798
ID263579	263579	157	8687.801	58.484	23.632	0	190	190	2	1	-10921639	31955.238	30314	25572	48030	671060	6234.498	2.000	0.094	0.885
ID263604	263604	143	11490.552	34.614	24.952	0	191	191	2	1	-10921639	38733.714	37377	30287	54903	813408	6966.119	2.000	0.124	1.228
ID263605	263605	127	16700.996	52.756	27.171	0	191	191	2	1	-10921639	45512.000	44121	32194	63384	955752	9443.569	2.000	0.162	1.345
ID263606	263606	160	14150.965	44.201	30.074	0	191	191	2	1	-10921639	49526.048	49366	35885	65535	1040047	8298.520	2.000	0.113	1.215
ID263607	263607	149	11676.934	29.523	34.545	0	191	191	2	1	-10921639	40870.857	40173	31468	52854	858288	6013.592	4.800	0.136	1.630
ID263600	263600	166	17888.330	52.255	17.558	0	191	191	2	1	-10921639	41628.238	40403	26834	65535	874193	10531.108	2.000	0.177	1.187
ID263601	263601	None	9010.207	41.198	21.994	0	191	191	2	1	-10921639	41299.571	42670	31217	52826	867291	6617.155	7.600	0.100	1.134
ID263602	263602	156	9970.559	42.160	24.349	0	191	191	2	1	-10921639	45032.857	45668	32078	60663	945690	6813.939	4.800	0.102	1.220
ID263603	263603	157	8389.765	58.814	24.023	0	191	191	2	1	-10921639	28774.476	27634	19282	40213	604264	6111.868	2.000	0.103	0.878
ID263612	263612	None	8740.787	20.343	43.836	0	191	191	2	1	-10921639	26722.905	26047	17355	39827	561181	6348.950	2.000	0.115	0.869
ID263613	263613	None	12018.304	39.856	46.213	0	191	191	2	1	-10921639	40472.619	39392	29412	56083	849925	6933.228	4.800	0.132	1.357
ID263614	263614	151	17151.025	20.540	49.209	0	191	191	2	1	-10921639	35502.476	33008	22274	55914	745552	9351.048	2.000	0.229	1.416
ID263615	263615	None	14342.029	87.000	63.000	0	191	191	2	1	-10921639	23717.143	23570	10556	43056	498060	10303.311	2.000	0.301	1.064
ID263608	263608	None	9552.952	46.231	35.569	0	191	191	2	1	-10921639	44789.381	46048	36014	56456	940577	6392.487	2.000	0.082	1.064
ID263609	263609	144	11026.688	36.375	36.851	0	191	191	2	1	-10921639	46950.333	47670	35539	57216	985957	6477.691	2.000	0.113	1.471
ID263610	263610	None	10946.377	45.688	41.086	0	191	191	2	1	-10921639	39357.190	40424	28143	50520	826501	6518.286	2.000	0.118	1.271
ID263611	263611	167	16718.061	32.208	43.141	0	191	191	2	1	-10921639	42900.810	41251	27010	63669	900917	10143.323	2.000	0.156	1.144
ID263636	263636	167	11164.312	32.501	42.698	0	192	192	2	1	-10921639	39351.619	38388	27831	55418	826384	7479.365	2.000	0.112	1.063
ID263637	263637	151	21525.098	20.762	48.760	0	192	192	2	1	-10921639	37888.667	38605	16419	62698	795662	13011.518	2.000	0.287	1.298
ID263638	263638	168	13130.338	38.896	49.012	0	192	192	2	1	-10921639	39711.619	38843	24534	55581	833944	7861.616	2.000	0.154	1.348
ID263639	263639	None	22160.012	87.000	61.000	0	192	192	2	1	-10921639	51822.905	57223	26885	65535	1088281	12848.954	4.800	0.287	1.799
ID263632	263632	None	9106.515	60.017	26.745	0	192	192	2	1	-10921639	27319.952	29202	12104	38015	573719	6912.329	2.000	0.143	0.991
ID263633	263633	160	12287.333	44.316	30.284	0	192	192	2	1	-10921639	50767.333	50906	37818	64524	1066114	8114.359	2.000	0.101	1.144
ID263634	263634	149	8253.286	29.462	34.947	0	192	192	2	1	-10921639	31446.286	31128	17884	45587	660372	7743.010	2.000	0.089	0.662
ID263635	263635	144	13749.312	36.278	36.220	0	192	192	2	1	-10921639	43981.476	43660	27125	61721	923611	8480.517	2.000	0.137	1.252
ID263629	263629	166	21637.723	51.863	17.808	0	192	192	2	1	-10921639	40329.333	37113	26216	65535	846916	11729.509	2.000	0.234	1.302
ID263630	263630	143	10801.435	34.625	25.496	0	192	192	2	1	-10921639	38064.524	38083	27634	51992	799355	7089.178	2.000	0.121	1.156
ID263631	263631	127	18728.936	52.660	27.025	0	192	192	2	1	-10921639	45571.905	42310	28523	65535	957010	11376.267	2.000	0.182	1.233
ID263620	263620	127	13276.031	52.606	27.153	0	193	193	2	1	-10921639	42737.048	41645	33218	59781	897478	8038.811	2.000	0.129	1.218
ID263621	263621	160	9317.862	43.593	30.382	0	193	193	2	1	-10921639	50814.905	51558	35037	61674	1067113	7438.301	2.000	0.074	0.937
ID263622	263622	149	17494.254	30.341	35.284	0	193	193	2	1	-10921639	40675.095	39223	24086	65535	854177	12921.351	2.000	0.165	0.890
ID263623	263623	144	13108.059	35.955	36.190	0	193	193	2	1	-10921639	43470.238	44149	31556	60656	912875	8021.255	2.000	0.124	1.200
ID263616	263616	166	13656.831	50.956	18.770	0	193	193	2	1	-10921639	38496.857	37099	28394	55120	808434	7581.710	2.000	0.152	1.340
ID263617	263617	None	10204.942	33.009	21.982	0	193	193	2	1	-10921639	33791.048	32370	22064	51836	709612	8144.506	7.600	0.113	0.841
ID263618	263618	143	10576.364	34.230	24.590	0	193	193	2	1	-10921639	38023.905	35552	25450	56253	798502	8211.042	2.000	0.095	0.803
ID263619	263619	156	12509.057	41.593	24.647	0	193	193	2	1	-10921639	48971.667	46978	37214	63438	1028405	7486.215	2.000	0.102	1.208
ID263628	263628	None	13569.868	84.479	62.983	0	193	193	2	1	-10921639	48519.095	54272	17640	65535	1018901	17369.493	2.000	0.104	0.528
ID263624	263624	167	14500.869	33.747	42.819	0	193	193	2	1	-10921639	43400.667	44216	29425	59082	911414	8144.104	2.000	0.158	1.455
ID263625	263625	151	21241.785	21.154	48.622	0	193	193	2	1	-10921639	35457.571	33659	16412	65535	744609	13894.857	2.000	0.237	0.979
ID263626	263626	168	9522.203	39.649	48.834	0	193	193	2	1	-10921639	35794.905	36821	22274	45092	751693	6768.613	4.800	0.150	1.377
ID263627	263627	None	20358.838	87.000	59.000	0	193	193	2	1	-10921639	53087.667	50730	33870	65535	1114841	12063.150	4.800	0.234	1.672
ID263660	263660	160	11500.301	43.330	30.841	0	194	194	2	1	-10921639	49625.429	47745	39535	65535	1042134	7673.247	2.000	0.080	0.961
ID263661	263661	149	14140.688	30.135	35.320	0	194	194	2	1	-10921639	40930.762	40485	26345	60073	859546	9535.114	2.000	0.146	1.092
ID263662	263662	144	8792.081	37.213	35.933	0	194	194	2	1	-10921639	44178.619	44549	34019	51870	927751	5275.938	4.800	0.108	1.631
ID263663	263663	169	8100.214	47.198	38.763	0	194	194	2	1	-10921639	39936.429	41238	30402	48498	838665	6082.295	2.000	0.076	0.923
ID263656	263656	166	17830.764	51.086	19.017	0	194	194	2	1	-10921639	42643.667	43104	26901	62766	895517	10095.295	2.000	0.189	1.342
ID263657	263657	143	11701.939	33.901	24.407	0	194	194	2	1	-10921639	39992.476	39433	31027	55255	839842	6055.040	4.800	0.149	1.711
ID263658	263658	156	12881.460	41.046	26.036	0	194	194	2	1	-10921639	47012.000	44630	35206	65446	987252	9198.479	2.000	0.091	0.855
ID263659	263659	127	16329.891	52.222	27.501	0	194	194	2	1	-10921639	50141.190	47337	35708	65535	1052965	8942.642	2.000	0.151	1.472
ID263668	263668	None	14295.478	84.650	60.298	0	194	194	2	1	-10921639	49444.905	50540	36692	61823	1038343	7623.706	4.800	0.171	1.896
ID263664	263664	167	11555.282	33.313	42.441	0	194	194	2	1	-10921639	38556.571	38551	26494	53227	809688	7783.358	2.000	0.111	0.989
ID263665	263665	None	7313.553	50.015	44.086	0	194	194	2	1	-10921639	26991.333	27336	15408	35315	566818	4886.061	4.800	0.127	1.246
ID263666	263666	151	18868.820	21.499	48.576	0	194	194	2	1	-10921639	35525.000	35430	17518	57895	746025	12500.156	2.000	0.256	1.160
ID263667	263667	168	9499.165	39.584	49.967	0	194	194	2	1	-10921639	30414.381	28828	17572	43029	638702	7093.862	4.800	0.177	1.288
ID263669	263669	166	17681.645	50.331	20.117	0	195	195	2	1	-10921639	49868.333	48308	33842	65535	1047235	9766.539	2.000	0.169	1.476
ID263670	263670	None	7816.373	44.464	24.738	0	195	195	2	1	-10921639	47071.190	47582	37343	58431	988495	5329.500	7.600	0.061	1.016
ID263671	263671	127	15957.302	51.296	28.243	0	195	195	2	1	-10921639	50954.476	49040	37723	65535	1070044	7859.121	4.800	0.153	1.722
ID263676	263676	169	8990.797	48.136	38.292	0	195	195	2	1	-10921639	44267.286	44746	36054	50703	929613	4338.872	4.800	0.107	1.980
ID263677	263677	167	9819.048	32.858	43.040	0	195	195	2	1	-10921639	37077.762	37438	28747	47785	778633	5319.912	2.000	0.117	1.463
ID263678	263678	151	21285.207	22.127	48.501	0	195	195	2	1	-10921639	39056.714	40525	19364	65535	820191	13271.808	2.000	0.262	1.221
ID263679	263679	168	11298.595	39.971	49.715	0	195	195	2	1	-10921639	29535.286	29704	18651	41570	620241	7380.022	4.800	0.190	1.277
ID263672	263672	160	11531.645	43.656	31.074	0	195	195	2	1	-10921639	51260.429	50764	42561	65399	1076469	5937.654	2.000	0.098	1.545
ID263673	263673	149	13893.044	30.253	35.112	0	195	195	2	1	-10921639	40862.524	42181	25836	59686	858113	9959.220	2.000	0.138	0.996
ID263674	263674	144	9388.040	35.482	35.833	0	195	195	2	1	-10921639	46870.333	46103	35966	59822	984277	6201.910	2.000	0.071	1.001
ID263675	263675	170	10350.607	53.246	37.329	0	195	195	2	1	-10921639	37892.000	36380	27689	49346	795732	5627.870	2.000	0.130	1.545
ID263684	263684	175	12480.771	37.244	26.100	0	196	196	2	1	-10921639	49046.381	47806	37323	62902	1029974	7516.540	4.800	0.126	1.459
ID263685	263685	127	12975.915	50.741	28.567	0	196	196	2	1	-10921639	48280.952	48633	33415	65535	1013900	9252.244	2.000	0.103	0.971
ID263686	263686	149	9151.173	30.549	34.530	0	196	196	2	1	-10921639	42289.952	44264	31536	53227	888089	6853.465	6.306	0.108	1.207
ID263687	263687	None	8286.150	32.033	36.724	0	196	196	2	1	-10921639	44399.714	44291	31244	53227	932394	6457.792	4.800	0.079	1.008
ID263680	263680	None	7648.212	57.667	16.126	0	196	196	2	1	-10921639	25091.095	25850	15584	33673	526913	4806.842	7.600	0.152	1.378
ID263681	263681	166	15761.022	50.055	19.838	0	196	196	2	1	-10921639	45140.810	44074	31067	65535	947957	9091.805	2.000	0.142	1.237
ID263682	263682	173	9047.041	33.070	22.043	0	196	196	2	1	-10921639	31585.333	32669	21100	44467	663292	7162.391	7.600	0.109	0.867
ID263683	263683	None	12246.781	45.984	23.171	0	196	196	2	1	-10921639	47994.048	45797	36509	65535	1007875	8106.644	2.000	0.096	1.041
ID263692	263692	151	20804.449	22.138	48.346	0	196	196	2	1	-10921639	40019.524	36380	26311	65127	840410	11454.300	2.000	0.237	1.339
ID263693	263693	176	7650.103	38.089	48.603	0	196	196	2	1	-10921639	29734.048	29392	18909	40322	624415	5783.216	2.000	0.110	1.023
ID263694	263694	177	13495.840	87.000	65.000	0	196	196	2	1	-10921639	27226.667	26244	19666	43049	571760	6607.763	2.000	0.283	1.819
ID263688	263688	170	13845.929	52.889	37.429	0	196	196	2	1	-10921639	44928.476	43497	26488	61158	943498	9485.839	2.000	0.145	1.200
ID263689	263689	169	10028.261	48.207	38.690	0	196	196	2	1	-10921639	45374.381	46014	33836	54787	952862	7143.767	4.800	0.096	1.109
ID263690	263690	167	13558.812	33.638	42.809	0	196	196	2	1	-10921639	40987.476	37635	28014	59706	860737	9217.879	2.000	0.132	1.034
ID263691	263691	190	7468.703	40.039	42.529	0	196	196	2	1	-10921639	33634.000	35756	17973	44888	706314	7443.526	2.000	0.081	0.676
ID263695	263695	166	17338.154	49.394	19.766	0	197	197	2	1	-10921639	48545.905	45811	35355	65535	1019464	9865.623	2.000	0.155	1.321
ID263700	263700	127	8053.624	49.825	30.135	0	197	197	2	1	-10921639	45706.286	46537	30090	61050	959832	8511.754	2.000	0.041	0.421
ID263701	263701	160	13344.566	44.270	30.928	0	197	197	2	1	-10921639	57841.905	60154	44535	65535	1214680	7614.717	4.800	0.107	1.472
ID263702	263702	149	7224.604	30.963	35.154	0	197	197	2	1	-10921639	40510.571	41713	30559	52012	850722	6274.940	2.000	0.079	0.942
ID263703	263703	144	11560.704	35.263	35.929	0	197	197	2	1	-10921639	49582.048	49237	40329	62257	1041223	6536.596	2.000	0.104	1.432
ID263696	263696	173	7096.469	32.719	21.911	0	197	197	2	1	-10921639	29902.286	30260	23075	40329	627948	4625.242	2.000	0.087	1.035
ID263697	263697	174	12447.440	45.822	25.363	0	197	197	2	1	-10921639	52070.143	51042	36319	65535	1093473	8215.044	2.000	0.103	1.181
ID263698	263698	175	16228.983	37.965	26.282	0	197	197	2	1	-10921639	55349.762	55819	39420	65535	1162345	10243.714	2.000	0.138	1.311
ID263699	263699	None	9003.752	38.145	30.422	0	197	197	2	1	-10921639	55053.905	55927	43660	65535	1156132	6503.062	4.800	0.093	1.434
ID263708	263708	151	18161.998	22.621	47.514	0	197	197	2	1	-10921639	40732.190	43280	21453	62190	855376	12015.205	2.000	0.198	1.121
ID263709	263709	176	11665.640	38.952	50.177	0	197	197	2	1	-10921639	33278.286	34026	20279	45824	698844	6405.187	4.800	0.178	1.569
ID263710	263710	None	9552.269	87.000	62.000	0	197	197	2	1	-10921639	26586.905	26745	16088	42425	558325	7545.749	6.305	0.176	1.056
ID263711	263711	177	11916.524	87.000	65.000	0	197	197	2	1	-10921639	32986.143	31941	26035	49305	692709	6475.996	6.102	0.196	1.672
ID263704	263704	170	18398.387	52.790	37.855	0	197	197	2	1	-10921639	51696.762	53159	28998	65535	1085632	11437.122	2.000	0.168	1.299
ID263705	263705	169	11670.323	49.211	38.607	0	197	197	2	1	-10921639	49641.762	51748	34813	63058	1042477	9415.494	2.000	0.096	0.925
ID263706	263706	167	10714.639	33.576	43.253	0	197	197	2	1	-10921639	43675.238	41896	32926	59666	917180	6744.075	4.800	0.111	1.290
ID263707	263707	190	7899.047	38.185	43.196	0	197	197	2	1	-10921639	38594.095	39630	23889	48783	810476	5720.995	2.000	0.082	1.019
ID263716	263716	174	11236.853	46.048	25.219	0	198	198	2	1	-10921639	50216.524	51449	33605	65535	1054547	9337.092	2.000	0.088	0.869
ID263717	263717	175	16428.307	37.612	25.895	0	198	198	2	1	-10921639	54793.905	52338	37466	65535	1150672	9062.246	2.000	0.136	1.451
ID263718	263718	178	12743.158	52.084	27.576	0	198	198	2	1	-10921639	47852.429	47025	35566	59978	1004901	6863.050	4.800	0.138	1.690
ID263719	263719	160	9965.053	45.746	30.446	0	198	198	2	1	-10921639	56123.286	56612	44685	64049	1178589	5107.723	4.800	0.092	1.845
ID263712	263712	None	7049.869	43.021	20.178	0	198	198	2	1	-10921639	37774.095	37974	28218	50743	793256	6099.069	2.000	0.063	0.730
ID263713	263713	166	21623.721	49.099	19.998	0	198	198	2	1	-10921639	49848.238	46937	29643	65535	1046813	12126.024	2.000	0.197	1.354
ID263714	263714	173	7922.715	32.584	21.545	0	198	198	2	1	-10921639	30559.524	29330	23224	42418	641750	4928.965	2.000	0.095	1.078
ID263715	263715	None	7750.169	64.699	23.555	0	198	198	2	1	-10921639	17741.667	17891	6683	25701	372575	5967.943	4.800	0.222	1.081
ID263724	263724	176	14669.531	38.621	49.617	0	198	198	2	1	-10921639	32325.429	30436	17281	46198	678834	9389.801	2.000	0.232	1.296
ID263725	263725	177	8985.188	87.000	65.000	0	198	198	2	1	-10921639	18754.810	19065	13182	33408	393851	5086.860	4.800	0.263	1.535
ID263720	263720	144	13162.310	34.801	35.871	0	198	198	2	1	-10921639	53261.286	51829	45404	65535	1118487	5717.190	4.800	0.119	1.980
ID263721	263721	170	17066.535	52.694	38.226	0	198	198	2	1	-10921639	56081.000	59408	38008	65535	1177701	9439.066	4.800	0.164	1.677
ID263722	263722	167	16967.967	33.641	43.673	0	198	198	2	1	-10921639	44167.667	43212	25192	65535	927521	11118.045	2.000	0.159	1.089
ID263723	263723	151	16827.816	22.915	47.668	0	198	198	2	1	-10921639	38557.952	36387	24432	59957	809717	9169.668	4.800	0.204	1.423
ID263748	263748	160	10635.022	44.334	31.074	0	199	199	2	1	-10921639	59948.810	58546	51076	65535	1258925	5289.600	3.200	0.082	1.713
ID263749	263749	149	10411.655	31.176	34.375	0	199	199	2	1	-10921639	41252.762	42378	27315	56049	866308	9913.348	2.000	0.089	0.678
ID263750	263750	144	12174.029	34.727	35.314	0	199	199	2	1	-10921639	53523.667	52433	39019	65535	1123997	7388.655	2.000	0.097	1.278
ID263751	263751	170	17698.600	52.707	38.239	0	199	199	2	1	-10921639	58915.000	65535	38802	65535	1237215	9291.257	4.800	0.176	1.895
ID263744	263744	174	11256.831	46.258	24.648	0	199	199	2	1	-10921639	53125.429	54686	38443	65535	1115634	8268.025	2.000	0.083	0.987
ID263745	263745	175	13428.263	37.428	25.833	0	199	199	2	1	-10921639	58182.571	62366	39060	65535	1221834	8773.985	4.800	0.124	1.467
ID263746	263746	178	14964.342	51.243	28.655	0	199	199	2	1	-10921639	51179.667	50024	33788	65535	1074773	9571.508	2.000	0.112	1.078
ID263747	263747	None	8457.808	38.862	29.808	0	199	199	2	1	-10921639	60500.905	61687	47181	65535	1270519	5181.005	4.800	0.070	1.531
ID263752	263752	167	18573.416	33.134	44.103	0	199	199	2	1	-10921639	47435.429	46564	35803	65535	996144	9668.858	2.000	0.180	1.494
ID263753	263753	151	18960.781	23.386	47.682	0	199	199	2	1	-10921639	39791.762	40437	20972	63234	835627	11673.740	2.000	0.228	1.264
ID263754	263754	176	15916.468	38.069	49.467	0	199	199	2	1	-10921639	38500.048	36563	24316	54563	808501	9203.455	2.000	0.195	1.365
ID263755	263755	177	13847.213	87.000	65.000	0	199	199	2	1	-10921639	26043.048	26277	18118	44318	546904	7719.103	2.000	0.308	1.587
ID263741	263741	None	7717.155	56.694	16.904	0	199	199	2	1	-10921639	24619.190	24907	15693	33191	517003	5196.680	4.800	0.149	1.231
ID263742	263742	166	19534.279	49.004	20.101	0	199	199	2	1	-10921639	48400.095	47283	29222	65535	1016402	11816.060	2.000	0.175	1.222
ID263743	263743	173	8465.099	33.153	20.511	0	199	199	2	1	-10921639	32004.333	32167	22702	41631	672091	5253.119	2.000	0.115	1.259
ID263726	263726	173	7981.504	33.246	20.497	0	200	200	2	1	-10921639	29823.810	31285	17070	39474	626300	6270.876	4.800	0.130	1.093
ID263727	263727	166	16921.123	48.912	20.615	0	200	200	2	1	-10921639	50835.095	51151	32024	65535	1067537	10361.260	2.000	0.144	1.233
ID263732	263732	149	8410.662	31.204	34.450	0	200	200	2	1	-10921639	40222.429	40234	27370	51910	844671	7784.006	2.000	0.084	0.797
ID263733	263733	144	14936.142	35.061	34.954	0	200	200	2	1	-10921639	53898.571	52650	40179	65535	1131870	7526.108	2.000	0.127	1.611
ID263734	263734	170	17262.439	53.152	38.157	0	200	200	2	1	-10921639	60098.095	64761	44339	65535	1262060	7150.980	4.800	0.182	2.583
ID263735	263735	181	7519.759	38.954	43.466	0	200	200	2	1	-10921639	37167.667	36441	30687	48226	780521	5162.653	2.000	0.082	1.095
ID263728	263728	175	14470.564	37.423	26.063	0	200	200	2	1	-10921639	55122.762	55201	34053	65535	1157578	10906.814	2.000	0.129	1.156
ID263729	263729	174	7517.165	46.212	25.594	0	200	200	2	1	-10921639	56234.429	56809	42893	65535	1180923	7101.049	2.000	0.042	0.636
ID263730	263730	178	10516.294	50.549	29.503	0	200	200	2	1	-10921639	52652.048	53586	31393	65535	1105693	10278.014	2.000	0.077	0.730
ID263731	263731	160	10697.347	44.090	31.322	0	200	200	2	1	-10921639	58918.429	61172	46598	65535	1237287	7203.183	2.000	0.077	1.172
ID263740	263740	None	19997.250	81.000	65.000	0	200	200	2	1	-10921639	33581.429	30945	16272	63614	705210	14035.401	2.000	0.290	1.076
ID263736	263736	167	16641.027	33.085	44.340	0	200	200	2	1	-10921639	42864.952	38795	27594	65535	900164	10605.469	2.000	0.152	1.066
ID263737	263737	151	17740.775	23.614	47.338	0	200	200	2	1	-10921639	40268.905	39209	26949	58519	845647	9530.878	2.000	0.208	1.454
ID263738	263738	176	14391.841	37.800	49.839	0	200	200	2	1	-10921639	36749.238	33354	27071	51259	771734	7501.014	2.000	0.191	1.574
ID263739	263739	177	11938.619	87.000	64.000	0	200	200	2	1	-10921639	44785.667	46917	33216	55432	940499	6188.284	4.800	0.186	2.266
ID263756	263756	166	14985.452	49.181	21.133	0	201	201	2	1	-10921639	49536.048	48891	34209	65535	1040257	9182.872	2.000	0.127	1.215
ID263757	263757	174	8703.995	45.826	24.989	0	201	201	2	1	-10921639	57778.190	59109	44339	65535	1213342	6716.416	4.800	0.074	1.179
ID263758	263758	175	15481.221	37.338	26.088	0	201	201	2	1	-10921639	57765.476	62122	42093	65535	1213075	8732.937	4.800	0.154	1.766
ID263759	263759	178	12548.562	50.735	28.661	0	201	201	2	1	-10921639	55408.952	58444	40247	65535	1163588	9243.183	6.279	0.106	1.147
ID263764	263764	None	7779.752	38.152	40.026	0	201	201	2	1	-10921639	42968.714	42683	33775	53301	902343	5403.775	2.000	0.057	0.863
ID263765	263765	167	9129.042	32.637	44.120	0	201	201	2	1	-10921639	39087.476	38653	27879	53274	820837	7163.057	2.000	0.063	0.651
ID263766	263766	181	7043.403	39.102	44.523	0	201	201	2	1	-10921639	37481.714	39766	25511	46510	787116	5694.593	2.000	0.070	0.862
ID263767	263767	151	14366.981	23.875	47.445	0	201	201	2	1	-10921639	40026.905	36034	32133	58512	840565	7679.292	2.000	0.155	1.395
ID263760	263760	160	9026.212	44.609	30.816	0	201	201	2	1	-10921639	59377.952	64809	40492	65535	1246937	7921.962	2.000	0.065	0.912
ID263761	263761	144	13702.776	34.798	34.637	0	201	201	2	1	-10921639	54893.905	54102	40783	65535	1152772	7549.079	2.000	0.110	1.446
ID263762	263762	None	7118.054	48.534	35.988	0	201	201	2	1	-10921639	48486.095	48606	35715	60812	1018208	6321.625	4.800	0.064	0.924
ID263763	263763	170	19770.398	54.145	38.927	0	201	201	2	1	-10921639	56673.286	64998	37737	65535	1190139	10677.226	4.800	0.198	1.751
ID263768	263768	176	14455.667	37.535	49.486	0	201	201	2	1	-10921639	41895.810	41849	25538	58017	879812	8542.358	4.800	0.161	1.361
ID263769	263769	182	27344.857	79.000	65.000	0	201	201	2	1	-10921639	44387.095	43117	21150	65535	932129	14740.441	2.000	0.363	1.605
ID263770	263770	177	14863.334	87.000	65.000	0	201	201	2	1	-10921639	43117.667	43395	30913	54618	905471	7800.898	4.800	0.245	2.174
ID263782	263782	166	15999.938	48.572	20.847	0	202	202	2	1	-10921639	52297.619	49739	37289	65535	1098250	9063.491	4.800	0.164	1.628
ID263783	263783	175	16066.385	36.441	26.219	0	202	202	2	1	-10921639	52232.381	52962	34311	65535	1096880	11560.922	4.800	0.151	1.184
ID263788	263788	144	12940.853	34.531	34.424	0	202	202	2	1	-10921639	49444.095	46863	39040	65535	1038326	7521.845	7.600	0.111	1.318
ID263789	263789	170	18645.711	54.194	39.497	0	202	202	2	1	-10921639	54242.762	53566	35593	65535	1139098	11240.899	4.800	0.173	1.422
ID263790	263790	None	7552.188	25.550	42.066	0	202	202	2	1	-10921639	29458.429	28028	21894	42249	618627	5676.000	2.000	0.081	0.777
ID263791	263791	151	11266.653	24.806	47.270	0	202	202	2	1	-10921639	34914.857	34175	24228	47019	733212	6554.500	2.000	0.131	1.234
ID263784	263784	174	8068.073	45.459	26.092	0	202	202	2	1	-10921639	51771.095	49115	38809	65535	1087193	7423.810	2.000	0.052	0.692
ID263785	263785	178	12276.639	51.004	28.851	0	202	202	2	1	-10921639	49362.857	49549	35993	65535	1036620	8067.375	2.000	0.084	0.952
ID263786	263786	183	8819.556	38.921	29.515	0	202	202	2	1	-10921639	58033.095	57040	50933	65535	1218695	5225.984	4.800	0.074	1.530
ID263787	263787	160	11493.728	44.628	31.067	0	202	202	2	1	-10921639	55629.571	57087	38700	65535	1168221	8162.515	2.000	0.080	1.013
ID263792	263792	176	13777.136	37.166	48.996	0	202	202	2	1	-10921639	38002.381	35871	29297	54977	798050	7217.958	2.000	0.157	1.429
ID263793	263793	182	18055.887	78.000	65.000	0	202	202	2	1	-10921639	32740.857	30728	19058	54726	687558	10400.521	4.800	0.307	1.480
ID263794	263794	177	17993.994	87.000	65.000	0	202	202	2	1	-10921639	40981.333	41313	26181	57176	860608	9710.933	4.800	0.292	1.910
ID263796	263796	175	16137.875	37.132	26.325	0	203	203	2	1	-10921639	54929.571	59883	35050	65535	1153521	11103.630	4.800	0.147	1.268
ID263797	263797	174	10871.244	45.269	26.257	0	203	203	2	1	-10921639	52885.286	51137	40417	65535	1110591	7855.500	7.600	0.081	1.008
ID263798	263798	178	12520.252	51.164	28.552	0	203	203	2	1	-10921639	50320.667	49224	38470	65535	1056734	8530.770	2.000	0.099	1.063
ID263799	263799	183	9517.283	39.778	30.037	0	203	203	2	1	-10921639	55003.048	52331	44529	65535	1155064	7055.168	7.600	0.056	0.827
ID263795	263795	166	15326.792	48.458	21.151	0	203	203	2	1	-10921639	48920.333	46367	32825	63947	1027327	9468.920	4.800	0.154	1.378
ID263804	263804	None	7993.656	40.274	46.092	0	203	203	2	1	-10921639	36123.095	35430	28197	46530	758585	4718.049	7.600	0.094	1.314
ID263805	263805	151	8875.921	24.995	47.106	0	203	203	2	1	-10921639	32762.619	32458	26481	39847	688015	3919.298	4.800	0.142	2.075
ID263806	263806	176	8645.575	37.544	49.042	0	203	203	2	1	-10921639	34614.810	34752	21969	47046	726911	6459.794	2.000	0.097	0.948
ID263807	263807	182	25787.217	77.000	65.000	0	203	203	2	1	-10921639	45807.857	45139	31713	63825	961965	10528.307	4.800	0.359	2.297
ID263800	263800	160	9637.528	44.003	31.613	0	203	203	2	1	-10921639	49111.857	49855	35837	63967	1031349	8460.541	2.000	0.074	0.799
ID263801	263801	144	16560.312	34.325	34.094	0	203	203	2	1	-10921639	51796.190	51137	35674	65535	1087720	9675.072	2.000	0.147	1.376
ID263802	263802	170	18474.713	54.139	39.519	0	203	203	2	1	-10921639	50849.286	52453	32601	65535	1067835	12406.313	2.000	0.176	1.225
ID263803	263803	None	8590.345	37.134	40.057	0	203	203	2	1	-10921639	41792.952	41557	31359	52155	877652	5238.965	2.000	0.082	1.208
ID263780	263780	176	14529.252	37.212	49.166	0	204	204	2	1	-10921639	39546.857	39840	26365	56619	830484	8243.854	2.000	0.163	1.344
ID263781	263781	182	15305.876	76.000	65.000	0	204	204	2	1	-10921639	24068.524	24276	15377	38409	505439	7279.949	2.000	0.368	1.778
ID263776	263776	160	9916.269	44.193	30.714	0	204	204	2	1	-10921639	50975.810	50099	37350	62380	1070492	7486.144	2.000	0.079	1.001
ID263777	263777	144	16880.467	34.103	34.764	0	204	204	2	1	-10921639	53811.381	52053	38307	65535	1130039	9177.389	4.800	0.153	1.558
ID263778	263778	170	18978.602	54.146	39.313	0	204	204	2	1	-10921639	52297.381	53213	33659	65535	1098245	11454.134	2.000	0.177	1.375
ID263779	263779	None	9315.772	26.893	40.997	0	204	204	2	1	-10921639	31206.238	31047	23814	44746	655331	5500.328	2.000	0.110	1.125
ID263772	263772	166	9970.642	47.895	20.966	0	204	204	2	1	-10921639	42485.333	43416	30633	57745	892192	7734.828	7.600	0.108	1.075
ID263773	263773	175	13286.860	37.354	26.601	0	204	204	2	1	-10921639	55696.571	56232	38897	65535	1169628	8910.368	7.600	0.122	1.359
ID263774	263774	178	18038.920	51.626	28.071	0	204	204	2	1	-10921639	51673.524	51531	31875	65535	1085144	11283.731	2.000	0.162	1.274
ID263775	263775	183	10224.987	38.944	29.629	0	204	204	2	1	-10921639	57708.476	56945	44244	65535	1211878	7247.005	2.000	0.067	1.004
ID263771	263771	None	7209.854	42.782	10.617	0	204	204	2	1	-10921639	19463.667	18699	12409	26433	408737	3916.717	2.000	0.175	1.482
ID263812	263812	183	11838.629	39.463	29.410	0	205	205	2	1	-10921639	57296.714	57922	44271	65535	1203231	6472.613	4.800	0.112	1.783
ID263813	263813	144	8593.497	34.110	34.933	0	205	205	2	1	-10921639	43843.857	44291	34188	54027	920721	5615.506	2.000	0.083	1.192
ID263814	263814	170	17715.178	54.167	39.078	0	205	205	2	1	-10921639	55169.667	57318	37649	65535	1158563	10444.942	4.800	0.162	1.475
ID263815	263815	None	9031.391	37.898	39.929	0	205	205	2	1	-10921639	42265.286	44915	31712	51890	887571	6561.080	2.000	0.080	0.956
ID263808	263808	166	7634.744	48.252	20.405	0	205	205	2	1	-10921639	37441.333	37228	27906	46476	786268	6013.657	6.341	0.087	1.002
ID263809	263809	175	14044.191	37.300	26.517	0	205	205	2	1	-10921639	52055.857	51293	36305	65535	1093173	9253.866	7.600	0.126	1.260
ID263810	263810	174	8873.866	44.536	26.864	0	205	205	2	1	-10921639	45693.000	43796	34127	61192	959553	7424.898	2.000	0.061	0.702
ID263811	263811	178	20783.326	52.027	27.973	0	205	205	2	1	-10921639	52556.762	51164	38178	65535	1103692	10616.468	2.000	0.190	1.582
ID263816	263816	176	10293.423	37.363	47.998	0	205	205	2	1	-10921639	38534.619	39440	28231	48783	809227	6933.096	4.800	0.123	1.221
ID263817	263817	182	7280.453	75.000	65.000	0	205	205	2	1	-10921639	9964.238	10041	4479	22566	209249	4704.493	2.000	0.321	1.029
ID263824	263824	None	8450.245	50.969	34.123	0	206	206	2	1	-10921639	50426.524	49773	39311	60853	1058957	5497.330	4.800	0.075	1.285
ID263825	263825	144	8748.280	33.941	34.895	0	206	206	2	1	-10921639	41843.619	43341	31095	50567	878716	6656.283	2.000	0.091	1.049
ID263826	263826	170	12470.890	54.300	39.863	0	206	206	2	1	-10921639	44930.857	47670	26759	61240	943548	10034.789	2.000	0.116	0.933
ID263827	263827	212	8491.583	39.517	45.913	0	206	206	2	1	-10921639	38630.952	38212	27085	47114	811250	5833.487	2.000	0.097	1.170
ID263820	263820	175	9920.774	37.878	27.345	0	206	206	2	1	-10921639	51420.381	52528	39413	65535	1079828	7884.675	4.800	0.097	1.158
ID263821	263821	174	8657.461	44.252	26.947	0	206	206	2	1	-10921639	49925.810	49699	38938	59415	1048442	5285.519	2.000	0.069	1.222
ID263822	263822	178	16547.404	52.201	27.895	0	206	206	2	1	-10921639	49780.810	48857	38646	65535	1045397	9181.570	2.000	0.135	1.291
ID263823	263823	183	12846.952	39.006	29.655	0	206	206	2	1	-10921639	56515.238	56517	40532	65535	1186820	7384.084	2.000	0.105	1.456
ID263818	263818	None	7703.836	48.214	10.626	0	206	206	2	1	-10921639	24017.238	24031	16941	30179	504362	3779.201	4.800	0.174	1.882
ID263819	263819	166	7065.910	48.157	21.020	0	206	206	2	1	-10921639	41467.286	41849	29846	49671	870813	5396.828	4.800	0.085	1.199
ID263828	263828	166	10077.998	47.190	22.183	0	207	207	2	1	-10921639	40603.619	41346	29052	51788	852676	6584.638	2.000	0.102	1.137
ID263829	263829	174	8948.312	43.387	27.047	0	207	207	2	1	-10921639	51213.048	50045	45065	61362	1075474	4881.902	2.000	0.071	1.386
ID263830	263830	178	19648.676	52.107	27.702	0	207	207	2	1	-10921639	49502.857	46198	34317	65535	1039560	10344.545	2.000	0.176	1.436
ID263831	263831	183	15206.533	39.031	30.059	0	207	207	2	1	-10921639	54507.857	54367	37622	65535	1144665	8043.569	2.000	0.132	1.578
ID263836	263836	None	7266.438	87.000	65.000	0	207	207	2	1	-10921639	13346.429	13434	9129	26433	280275	4607.182	2.000	0.259	1.193
ID263832	263832	None	7411.638	49.693	36.026	0	207	207	2	1	-10921639	44096.333	43260	36034	50893	926023	4212.322	7.600	0.091	1.748
ID263833	263833	170	9837.441	53.914	40.049	0	207	207	2	1	-10921639	40226.619	40539	29140	50615	844759	6363.730	4.800	0.118	1.332
ID263834	263834	212	10917.879	39.640	46.056	0	207	207	2	1	-10921639	36314.095	34880	26732	51171	762596	7126.333	2.000	0.117	1.068
ID263835	263835	None	8177.958	35.955	48.096	0	207	207	2	1	-10921639	35306.952	36156	25009	44386	741446	5715.746	2.000	0.103	1.150
ID263837	263837	174	10507.991	43.550	27.160	0	208	208	2	1	-10921639	51306.667	51415	37377	62549	1077440	7605.319	2.000	0.082	1.020
ID263838	263838	178	18938.752	52.033	27.623	0	208	208	2	1	-10921639	47673.286	45004	31875	65535	1001139	11683.871	2.000	0.163	1.145
ID263839	263839	183	10179.853	40.216	30.084	0	208	208	2	1	-10921639	52095.619	51327	38334	65399	1094008	6647.273	2.000	0.075	1.093
ID263840	263840	144	7815.186	32.963	34.836	0	208	208	2	1	-10921639	35207.762	34507	25063	43124	739363	5579.426	2.000	0.098	1.125
ID263841	263841	170	10718.283	53.343	40.842	0	208	208	2	1	-10921639	38086.905	38409	25416	49102	799825	7455.451	2.000	0.121	1.106
ID263844	263844	184	13666.655	43.517	31.310	0	209	209	2	1	-10921639	51250.381	50615	34602	65535	1076258	9462.935	2.000	0.106	1.042
ID263845	263845	144	8389.129	33.990	35.242	0	209	209	2	1	-10921639	34422.000	34914	26881	42357	722862	5062.892	4.800	0.114	1.395
ID263846	263846	185	8101.455	52.831	37.139	0	209	209	2	1	-10921639	39779.429	40695	28591	48091	835368	5082.272	2.000	0.087	1.252
ID263847	263847	170	9392.747	52.316	41.440	0	209	209	2	1	-10921639	37788.238	38524	26549	46293	793553	5613.914	4.800	0.121	1.451
ID263842	263842	178	18877.713	52.072	27.475	0	209	209	2	1	-10921639	52491.857	51076	38449	65535	1102329	9556.040	4.800	0.183	1.701
ID263843	263843	183	10612.277	38.923	29.590	0	209	209	2	1	-10921639	49426.619	49787	30321	60439	1037959	8116.326	4.800	0.106	1.166
ID263848	263848	None	7125.655	39.504	45.835	0	209	209	2	1	-10921639	30280.381	30355	20286	44888	635888	6918.253	2.000	0.066	0.543
ID263849	263849	186	7858.736	35.511	47.441	0	209	209	2	1	-10921639	33517.952	32825	24825	42412	703877	4917.787	6.371	0.092	1.153
ID263876	263876	184	10432.297	44.296	30.939	0	210	210	2	1	-10921639	53551.571	52541	43884	63662	1124583	5252.883	2.000	0.085	1.590
ID263877	263877	144	7612.231	33.141	34.896	0	210	210	2	1	-10921639	33486.333	33537	23638	42385	703213	6484.465	7.600	0.095	0.893
ID263878	263878	185	11857.717	53.526	36.525	0	210	210	2	1	-10921639	38808.571	38002	22932	57094	814980	10317.609	2.000	0.109	0.741
ID263879	263879	207	9218.389	36.926	37.112	0	210	210	2	1	-10921639	43541.333	43524	32913	52691	914368	5217.699	2.000	0.087	1.339
ID263874	263874	178	21621.086	52.116	27.309	0	210	210	2	1	-10921639	52559.476	50920	37377	65535	1103749	10475.366	4.800	0.219	1.800
ID263875	263875	183	9322.724	38.990	29.659	0	210	210	2	1	-10921639	50585.762	50682	39331	59774	1062301	5662.667	4.800	0.094	1.530
ID263880	263880	170	8362.900	52.777	40.853	0	210	210	2	1	-10921639	35940.190	37092	23923	43789	754744	5928.582	4.800	0.111	1.210
ID263881	263881	186	9654.061	35.628	46.284	0	210	210	2	1	-10921639	40932.000	40600	31407	49556	859572	4506.208	4.800	0.120	1.951
ID263860	263860	184	13406.434	43.614	31.507	0	211	211	2	1	-10921639	53726.571	53437	39433	65535	1128258	8517.853	2.000	0.110	1.248
ID263861	263861	144	7615.341	32.982	35.173	0	211	211	2	1	-10921639	36360.619	36231	25402	44596	763573	5307.647	2.000	0.091	1.137
ID263862	263862	207	8891.475	37.044	36.350	0	211	211	2	1	-10921639	42572.238	41977	34019	55160	894017	5253.244	2.000	0.078	1.178
ID263863	263863	185	13140.714	53.391	36.830	0	211	211	2	1	-10921639	38831.524	37445	28163	54319	815462	7580.482	2.000	0.147	1.314
ID263858	263858	178	20317.600	51.929	27.376	0	211	211	2	1	-10921639	52901.286	50079	33870	65535	1110927	10557.415	4.800	0.200	1.671
ID263859	263859	183	11894.154	37.514	29.917	0	211	211	2	1	-10921639	49702.857	51320	35335	61070	1043760	6975.128	4.800	0.122	1.546
ID263864	263864	None	7014.685	41.857	45.673	0	211	211	2	1	-10921639	33627.333	35003	23197	43246	706174	5398.288	4.800	0.095	1.076
ID263865	263865	186	8277.608	35.617	47.252	0	211	211	2	1	-10921639	34889.762	34670	25748	45383	732685	5268.118	7.600	0.095	1.148
ID263856	263856	186	7118.008	35.954	47.020	0	212	212	2	1	-10921639	32093.762	33713	22200	43036	673969	5529.082	2.000	0.079	0.846
ID263857	263857	188	9882.045	87.000	65.000	0	212	212	2	1	-10921639	15001.571	15409	9528	25422	315033	4703.857	4.800	0.409	1.851
ID263852	263852	184	12814.152	44.622	31.069	0	212	212	2	1	-10921639	54908.857	55880	42439	65535	1153086	7004.568	4.800	0.113	1.598
ID263853	263853	211	7829.737	47.781	33.067	0	212	212	2	1	-10921639	44432.667	43558	33931	59218	933086	7140.998	7.600	0.064	0.747
ID263854	263854	144	8116.812	33.269	35.191	0	212	212	2	1	-10921639	34487.810	35695	20381	43999	724244	6520.896	3.200	0.107	1.025
ID263855	263855	185	10680.647	53.181	36.539	0	212	212	2	1	-10921639	36085.190	37527	22444	51931	757789	7125.466	4.800	0.131	1.176
ID263850	263850	178	22290.887	51.747	27.566	0	212	212	2	1	-10921639	46065.286	45675	27858	65535	967371	12991.031	2.000	0.227	1.314
ID263851	263851	189	11508.149	39.615	28.510	0	212	212	2	1	-10921639	49051.429	47690	39745	63268	1030080	5866.740	4.800	0.113	1.693
ID263888	263888	144	7682.969	33.314	35.615	0	213	213	2	1	-10921639	35420.762	37330	22403	44712	743836	6873.042	2.000	0.098	0.916
ID263889	263889	185	10969.682	52.949	36.205	0	213	213	2	1	-10921639	35959.333	34514	25606	49794	755146	6656.438	2.000	0.115	1.111
ID263890	263890	187	9096.353	36.007	44.843	0	213	213	2	1	-10921639	39693.952	40498	30389	52162	833573	5808.622	4.800	0.109	1.349
ID263891	263891	188	8597.343	87.000	65.000	0	213	213	2	1	-10921639	12536.857	12796	7543	26365	263274	4843.601	2.000	0.364	1.382
ID263884	263884	189	13500.979	38.693	28.360	0	213	213	2	1	-10921639	48585.190	46835	35742	63485	1020289	7145.258	4.800	0.140	1.667
ID263885	263885	178	21190.699	51.849	27.581	0	213	213	2	1	-10921639	50542.333	51456	30050	65535	1061389	12230.866	2.000	0.202	1.390
ID263886	263886	184	10606.704	44.246	32.175	0	213	213	2	1	-10921639	53220.857	54306	39026	62481	1117638	6538.172	7.600	0.091	1.361
ID263887	263887	211	10616.647	46.683	31.936	0	213	213	2	1	-10921639	51454.238	53125	35159	62515	1080539	7184.954	6.344	0.103	1.334
ID263882	263882	None	7269.569	50.234	9.750	0	213	213	2	1	-10921639	13203.810	12938	7599	20625	277280	3422.994	4.800	0.296	1.763
ID263883	263883	None	7914.080	46.223	22.793	0	213	213	2	1	-10921639	38606.333	38463	30755	47460	810733	4499.314	6.334	0.096	1.510
ID263872	263872	187	9958.665	36.085	44.162	0	214	214	2	1	-10921639	38910.714	39671	29934	48206	817125	5664.428	2.000	0.118	1.450
ID263873	263873	188	7835.130	87.000	65.000	0	214	214	2	1	-10921639	11888.810	12320	7568	25151	249665	4541.269	2.000	0.339	1.325
ID263868	263868	189	9834.077	38.949	28.575	0	214	214	2	1	-10921639	46107.143	46286	37323	57752	968250	5532.407	4.800	0.107	1.613
ID263869	263869	184	13161.875	44.161	32.085	0	214	214	2	1	-10921639	54555.952	54937	43613	65535	1145675	6950.828	2.000	0.108	1.534
ID263870	263870	144	8039.814	34.114	35.913	0	214	214	2	1	-10921639	38613.857	39379	32506	45668	810891	4165.266	4.800	0.124	2.041
ID263871	263871	185	16645.428	53.317	36.249	0	214	214	2	1	-10921639	42461.095	40179	30769	64564	891683	9201.696	2.000	0.177	1.387
ID263866	263866	None	8779.370	60.400	25.506	0	214	214	2	1	-10921639	26103.714	26956	17850	33225	548178	4607.912	4.800	0.163	1.586
ID263867	263867	178	23375.070	51.716	27.670	0	214	214	2	1	-10921639	51479.333	53729	26827	65535	1081066	13725.636	2.000	0.245	1.475
ID263892	263892	None	9263.050	55.858	18.520	0	215	215	2	1	-10921639	28421.857	28869	17423	35111	596859	4583.237	4.800	0.179	1.880
ID263893	263893	178	20354.566	51.796	27.380	0	215	215	2	1	-10921639	51733.571	54923	30260	65535	1086405	11950.719	4.800	0.199	1.437
ID263894	263894	189	11586.548	38.047	28.054	0	215	215	2	1	-10921639	45989.333	47704	32397	56952	965776	6694.628	4.800	0.122	1.498
ID263895	263895	184	13426.983	45.458	32.416	0	215	215	2	1	-10921639	57581.571	55825	48912	65535	1209213	6105.217	4.800	0.118	1.998
ID263896	263896	185	18372.258	53.349	36.383	0	215	215	2	1	-10921639	44768.952	39861	34161	65535	940148	10935.091	2.000	0.176	1.226
ID263897	263897	187	8857.600	35.820	44.021	0	215	215	2	1	-10921639	38665.095	37805	28096	49644	811967	4793.876	4.800	0.102	1.495
ID263900	263900	None	10854.519	45.472	34.842	0	216	216	2	1	-10921639	49907.667	50866	39827	62447	1048061	6814.437	4.800	0.118	1.550
ID263901	263901	185	16580.312	52.944	36.070	0	216	216	2	1	-10921639	38011.238	36848	22776	58906	798236	9996.289	2.000	0.173	1.122
ID263898	263898	189	10514.871	37.607	27.878	0	216	216	2	1	-10921639	40041.571	39420	28856	49502	840873	6310.474	2.000	0.115	1.305
ID263899	263899	178	18544.488	51.392	27.638	0	216	216	2	1	-10921639	49203.381	46808	34026	65535	1033271	10682.508	2.000	0.181	1.414
ID263902	263902	192	7858.815	47.512	22.926	0	217	217	2	1	-10921639	38791.476	38470	29358	49651	814621	5496.485	7.600	0.105	1.342
ID263903	263903	189	9181.076	38.047	27.968	0	217	217	2	1	-10921639	41646.667	41333	30430	50642	874580	6499.332	4.800	0.117	1.341
ID263904	263904	178	17971.785	51.632	27.726	0	217	217	2	1	-10921639	50853.429	54116	33422	65535	1067922	11156.222	2.000	0.164	1.284
ID263905	263905	None	10413.340	43.693	32.522	0	217	217	2	1	-10921639	57598.000	56992	44149	65535	1209558	6068.710	4.800	0.097	1.677
ID263906	263906	185	17758.348	53.159	36.217	0	217	217	2	1	-10921639	43813.286	40152	30694	65535	920079	10737.872	2.000	0.154	1.088
ID263916	263916	None	7321.157	31.472	33.026	0	218	218	2	1	-10921639	26983.286	27553	16209	36224	566649	5996.564	2.000	0.110	0.890
ID263917	263917	191	10201.469	46.389	33.515	0	218	218	2	1	-10921639	55665.476	56049	40376	65535	1168975	6694.272	7.600	0.098	1.480
ID263918	263918	185	18867.250	53.099	36.577	0	218	218	2	1	-10921639	45734.619	43830	32017	65535	960427	11003.780	2.000	0.172	1.221
ID263919	263919	None	7023.224	35.028	42.731	0	218	218	2	1	-10921639	31396.000	30681	24344	40715	659316	4202.443	2.000	0.091	1.251
ID263912	263912	None	7609.982	41.131	23.379	0	218	218	2	1	-10921639	32832.143	33652	23102	41944	689475	6835.218	2.000	0.099	0.866
ID263913	263913	192	8935.904	47.104	22.628	0	218	218	2	1	-10921639	36372.190	36488	26637	50777	763816	5799.132	2.000	0.088	1.012
ID263914	263914	178	16396.715	51.655	27.800	0	218	218	2	1	-10921639	50004.286	47968	33184	65535	1050090	9984.419	2.000	0.154	1.336
ID263915	263915	189	8831.719	38.800	29.208	0	218	218	2	1	-10921639	45117.143	46198	35233	55941	947460	5870.940	4.800	0.099	1.383
ID263908	263908	189	11018.500	38.441	28.195	0	219	219	2	1	-10921639	43762.190	45919	31285	59286	919006	7410.306	4.800	0.126	1.317
ID263909	263909	178	18768.936	51.302	27.803	0	219	219	2	1	-10921639	53003.333	49570	42276	65535	1113070	9157.011	2.000	0.168	1.669
ID263910	263910	191	11514.987	45.692	33.747	0	219	219	2	1	-10921639	54137.571	56382	39460	63302	1136889	6992.534	7.600	0.109	1.519
ID263911	263911	185	18020.432	53.243	36.578	0	219	219	2	1	-10921639	42686.667	39569	28177	65535	896420	11301.217	2.000	0.171	1.105
ID263907	263907	192	8430.370	46.841	22.776	0	219	219	2	1	-10921639	36682.714	35824	28856	48694	770337	5367.378	2.000	0.086	1.082
ID263920	263920	192	8434.143	46.325	22.776	0	220	220	2	1	-10921639	36994.762	36692	25619	49814	776890	6317.958	2.000	0.087	0.934
ID263921	263921	178	15266.691	51.414	27.816	0	220	220	2	1	-10921639	50544.667	52277	39141	62759	1061438	7771.651	4.800	0.152	1.720
ID263922	263922	191	10845.735	45.919	34.084	0	220	220	2	1	-10921639	53411.524	52684	44746	62034	1121642	4673.418	7.600	0.108	2.234
[truncated: 729 more rows]
