# Supplementary material for: Progressive enhancement of kinetic proofreading in T cell antigen discrimination from receptor activation to DAG generation
Source: eLife. 2022 Sep 20;11:e75263. doi: 10.7554/eLife.75263 (PMC9536835; doi:10.7554/eLife.75263)
Supplement: Figure 5—source data 1. — Each data table is the TrackMate ‘spot-statistics’ output of one cell over four cycles of blue-light illumination (frames 0–40, 100–140, 200–240, and 300–340, with 3 s interval between frames). We calculated the lifetime of TrackIDs that existed at the start of each period of blue-light illumination that did not last for the full period and fit the resulting lifetime distributions using custom Python scripts available at https://github.com/dbritain/KP-paper (copy archived at swh:1:rev:167fa456901903740f0f3ee6a3e5324bc45207ea, Britain, 2022). [file elife-75263-fig5-data1.zip › Fig5SourceData/LAT/lat3/cell5.csv]

Label	ID	TRACK_ID	QUALITY	POSITION_X	POSITION_Y	POSITION_Z	POSITION_T	FRAME	RADIUS	VISIBILITY	MANUAL_COLOR	MEAN_INTENSITY	MEDIAN_INTENSITY	MIN_INTENSITY	MAX_INTENSITY	TOTAL_INTENSITY	STANDARD_DEVIATION	ESTIMATED_DIAMETER	CONTRAST	SNR
ID270148	270148	0	15563.120	18.481	32.671	0	0	0	2	1	-10921639	48311.143	46461	41123	64629	1014534	6652.501	4.800	0.158	1.982
ID270149	270149	None	7236.503	14.873	34.380	0	0	0	2	1	-10921639	40015.714	41123	26770	51513	840330	6345.236	7.600	0.084	0.982
ID270150	270150	1	7440.806	55.706	37.952	0	0	0	2	1	-10921639	31067.000	31207	24237	38130	652407	3610.948	4.800	0.119	1.825
ID270151	270151	2	15360.880	69.273	38.948	0	0	0	2	1	-10921639	57074.000	63589	36922	65535	1198554	9970.936	4.800	0.139	1.401
ID270144	270144	3	12052.592	55.720	23.383	0	0	0	2	1	-10921639	55142.762	54575	37485	65535	1157998	10189.587	7.600	0.099	0.976
ID270145	270145	4	12480.621	51.574	25.793	0	0	0	2	1	-10921639	56463.048	60792	34768	65535	1185724	11184.374	4.800	0.105	0.956
ID270146	270146	5	7737.245	97.899	30.355	0	0	0	2	1	-10921639	37355.810	36848	32635	45179	784472	3801.295	2.000	0.088	1.588
ID270147	270147	6	12086.324	33.637	30.630	0	0	0	2	1	-10921639	39096.048	39865	29123	49683	821017	6857.535	4.800	0.152	1.507
ID270152	270152	7	13102.368	72.456	41.234	0	0	0	2	1	-10921639	60901.476	65535	47291	65535	1278931	6462.780	4.800	0.128	2.140
ID270153	270153	8	16640.789	35.000	54.000	0	0	0	2	1	-10921639	49093.238	49968	28266	63277	1030958	10161.606	4.800	0.203	1.630
ID270140	270140	None	7325.748	107.817	14.334	0	0	0	2	1	-10921639	35544.000	38739	18500	43616	746424	8154.671	4.800	0.102	0.809
ID270141	270141	9	10166.118	52.122	18.356	0	0	0	2	1	-10921639	57763.810	63892	38528	65535	1213040	9587.468	7.600	0.091	1.004
ID270142	270142	10	11503.962	49.518	19.275	0	0	0	2	1	-10921639	60251.571	65535	44191	65535	1265283	7611.694	4.800	0.103	1.475
ID270143	270143	11	8804.855	90.897	18.912	0	0	0	2	1	-10921639	50012.810	50886	42031	57727	1050269	4316.016	4.800	0.086	1.842
ID270138	270138	12	15646.364	85.844	6.438	0	0	0	2	1	-10921639	44621.048	46709	25348	60648	937042	9418.034	4.800	0.174	1.407
ID270139	270139	None	7709.592	95.076	10.839	0	0	0	2	1	-10921639	49838.857	50231	43117	56904	1046616	4267.814	2.000	0.068	1.483
ID270124	270124	12	11036.820	85.459	6.506	0	1	1	2	1	-10921639	41695.667	41826	28426	56126	875609	7253.023	4.800	0.118	1.216
ID270125	270125	9	10639.199	52.850	17.997	0	1	1	2	1	-10921639	58515.905	65535	41710	65535	1228834	8596.492	4.800	0.088	1.095
ID270126	270126	10	10499.207	49.370	19.386	0	1	1	2	1	-10921639	55504.286	57127	34636	65535	1165590	11307.922	4.800	0.088	0.792
ID270127	270127	11	10125.601	91.339	19.182	0	1	1	2	1	-10921639	50553.810	50231	42212	59721	1061630	5176.740	4.800	0.098	1.748
ID270132	270132	0	16508.945	18.200	32.114	0	1	1	2	1	-10921639	48234.143	48013	35539	63558	1012917	8037.457	4.800	0.163	1.681
ID270133	270133	1	8959.542	55.452	37.824	0	1	1	2	1	-10921639	33980.143	34110	24604	42187	713583	5264.086	2.000	0.113	1.311
ID270134	270134	2	14343.554	69.020	39.112	0	1	1	2	1	-10921639	58423.952	64448	42536	65535	1226903	9098.639	4.800	0.127	1.450
ID270135	270135	7	13735.619	72.051	41.998	0	1	1	2	1	-10921639	58107.810	64308	41248	65535	1220264	8933.778	4.800	0.117	1.362
ID270128	270128	3	12349.323	55.995	23.469	0	1	1	2	1	-10921639	58668.714	62350	40440	65535	1232043	9028.001	4.800	0.110	1.292
ID270129	270129	4	11528.348	51.666	25.789	0	1	1	2	1	-10921639	56146.905	58849	32470	65535	1179085	10872.410	2.000	0.091	0.861
ID270130	270130	6	14305.912	33.607	30.584	0	1	1	2	1	-10921639	42563.333	42386	32027	56680	893830	8174.003	4.800	0.168	1.495
ID270131	270131	5	12351.583	98.002	30.682	0	1	1	2	1	-10921639	43846.286	42964	30078	58412	920772	6978.635	4.800	0.128	1.430
ID270136	270136	15	7669.323	39.963	48.967	0	1	1	2	1	-10921639	35557.095	35943	28380	41324	746699	4182.880	4.800	0.108	1.657
ID270137	270137	8	16849.289	34.000	54.000	0	1	1	2	1	-10921639	50483.333	48940	28551	64510	1060150	10863.149	4.800	0.211	1.622
ID270180	270180	8	16666.135	34.115	52.934	0	2	2	2	1	-10921639	48000.571	46988	29539	65535	1008012	10710.952	4.800	0.191	1.434
ID270176	270176	None	8119.606	18.046	36.778	0	2	2	2	1	-10921639	32959.381	34266	21618	43913	692147	7089.854	2.000	0.089	0.762
ID270177	270177	2	14861.686	68.998	39.097	0	2	2	2	1	-10921639	57063.714	61383	42652	65535	1198338	9265.071	4.800	0.132	1.435
ID270178	270178	7	14294.436	71.892	42.039	0	2	2	2	1	-10921639	57054.143	62120	36050	65535	1198137	9837.419	7.600	0.122	1.263
ID270179	270179	15	7733.156	40.780	49.054	0	2	2	2	1	-10921639	32947.619	33590	23919	40061	691900	5123.584	2.000	0.098	1.144
ID270166	270166	12	9697.160	85.783	6.040	0	2	2	2	1	-10921639	43488.524	44877	30026	51846	913259	5638.035	4.800	0.115	1.596
ID270167	270167	9	10254.186	53.019	17.904	0	2	2	2	1	-10921639	59562.476	65333	43619	65535	1250812	7567.781	4.800	0.085	1.231
ID270172	270172	4	11641.097	51.663	25.741	0	2	2	2	1	-10921639	55646.905	55836	36659	65535	1168585	10484.615	4.800	0.096	0.932
ID270173	270173	6	11667.679	33.565	30.468	0	2	2	2	1	-10921639	42406.048	42120	33440	51904	890527	5645.784	4.800	0.134	1.775
ID270174	270174	5	8657.619	97.728	31.376	0	2	2	2	1	-10921639	40947.048	40235	32859	47615	859888	4503.856	4.800	0.103	1.693
ID270175	270175	0	12876.979	18.212	31.873	0	2	2	2	1	-10921639	44788.048	44298	35514	54217	940549	5783.250	4.800	0.141	1.913
ID270168	270168	None	7396.641	106.592	18.334	0	2	2	2	1	-10921639	32308.238	35230	15686	41028	678473	8494.945	4.800	0.112	0.765
ID270169	270169	10	10810.270	49.691	19.106	0	2	2	2	1	-10921639	60604.857	65535	44638	65535	1272702	7140.227	4.800	0.096	1.481
ID270170	270170	11	8020.767	92.270	19.635	0	2	2	2	1	-10921639	45900.190	45681	36096	54199	963904	5459.110	4.800	0.079	1.232
ID270171	270171	3	12314.973	55.992	23.694	0	2	2	2	1	-10921639	56537.238	61750	36074	65535	1187282	10492.035	4.800	0.104	1.011
ID270164	270164	7	14397.055	71.947	41.929	0	3	3	2	1	-10921639	56772.857	60079	41517	65535	1192230	8785.389	4.800	0.130	1.483
ID270165	270165	8	14225.229	33.904	52.345	0	3	3	2	1	-10921639	42373.524	41373	30127	58424	889844	7811.438	2.000	0.155	1.457
ID270160	270160	6	7924.090	33.092	30.308	0	3	3	2	1	-10921639	37313.333	36200	31913	44396	783580	3907.436	7.600	0.092	1.609
ID270161	270161	0	13540.072	18.023	31.877	0	3	3	2	1	-10921639	44241.048	44304	34092	58525	929062	6765.670	2.000	0.133	1.535
ID270162	270162	2	13490.256	69.766	39.335	0	3	3	2	1	-10921639	58451.286	60474	39544	65535	1227477	8242.118	4.800	0.131	1.646
ID270163	270163	13	13710.139	71.615	40.112	0	3	3	2	1	-10921639	60101.000	63873	42478	65535	1262121	7669.922	4.800	0.132	1.834
ID270156	270156	10	10824.832	49.794	18.748	0	3	3	2	1	-10921639	60714.524	65535	47144	65535	1275005	6892.689	4.800	0.095	1.521
ID270157	270157	11	7439.644	91.683	20.172	0	3	3	2	1	-10921639	44693.571	44950	37775	50133	938565	3410.609	4.800	0.084	2.030
ID270158	270158	3	11645.605	55.775	23.115	0	3	3	2	1	-10921639	57058.619	59786	40159	65535	1198231	9829.169	4.800	0.097	1.026
ID270159	270159	4	11243.864	51.989	25.096	0	3	3	2	1	-10921639	58698.571	64620	41545	65535	1232670	8463.486	4.800	0.089	1.137
ID270154	270154	12	11368.764	85.683	5.887	0	3	3	2	1	-10921639	40608.667	39033	30001	50950	852782	5492.856	4.800	0.132	1.729
ID270155	270155	9	9578.757	52.897	18.015	0	3	3	2	1	-10921639	59350.333	65535	43497	65535	1246357	7743.192	4.800	0.079	1.128
ID270199	270199	14	7339.273	87.587	4.253	0	4	4	2	1	-10921639	35084.476	38063	20764	41279	736774	6195.459	7.600	0.112	1.137
ID270208	270208	8	10694.124	34.115	52.618	0	4	4	2	1	-10921639	39521.286	39553	24705	49720	829947	7659.370	4.800	0.142	1.284
ID270204	270204	4	12190.530	51.950	25.244	0	4	4	2	1	-10921639	58316.571	62252	44081	65535	1224648	7871.872	4.800	0.104	1.390
ID270205	270205	0	11857.216	18.124	31.276	0	4	4	2	1	-10921639	39940.714	39057	29775	52740	838755	6227.382	2.000	0.133	1.509
ID270206	270206	2	14507.829	69.562	39.383	0	4	4	2	1	-10921639	55959.333	55594	37592	65535	1175146	9211.465	4.800	0.140	1.495
ID270207	270207	13	14566.297	70.611	39.599	0	4	4	2	1	-10921639	58534.619	60361	45440	65535	1229227	6683.119	4.800	0.147	2.250
ID270200	270200	None	8900.342	102.962	9.419	0	4	4	2	1	-10921639	35285.619	39348	17001	45822	740998	8643.939	4.800	0.116	0.849
ID270201	270201	9	9131.547	52.656	18.355	0	4	4	2	1	-10921639	58397.286	64197	45339	65535	1226343	7870.236	4.800	0.076	1.053
ID270202	270202	10	11421.524	50.096	19.232	0	4	4	2	1	-10921639	58276.190	63687	41227	65535	1223800	8734.858	4.800	0.101	1.229
ID270203	270203	3	9899.464	55.584	22.879	0	4	4	2	1	-10921639	54609.476	53755	39734	65535	1146799	9509.013	4.800	0.077	0.818
ID270196	270196	13	12384.455	71.417	39.729	0	5	5	2	1	-10921639	52768.905	53550	39911	64041	1108147	6246.185	4.800	0.125	1.871
ID270198	270198	8	8938.726	33.830	52.322	0	5	5	2	1	-10921639	34424.762	32565	27382	46452	722920	5409.282	2.000	0.101	1.169
ID270194	270194	0	8758.611	18.375	31.107	0	5	5	2	1	-10921639	35524.000	34471	30322	43891	746004	4012.686	4.800	0.116	1.839
ID270189	270189	4	13001.324	52.324	24.855	0	5	5	2	1	-10921639	55613.333	58277	38800	65535	1167880	9311.777	2.000	0.109	1.178
ID270191	270191	6	7073.998	33.582	29.857	0	5	5	2	1	-10921639	35856.619	35744	29417	43148	752989	3960.343	4.800	0.089	1.486
ID270184	270184	14	7727.915	86.472	5.089	0	5	5	2	1	-10921639	32386.143	35643	16900	41734	680109	7339.658	7.600	0.112	0.889
ID270186	270186	10	9682.816	50.510	19.343	0	5	5	2	1	-10921639	58724.905	60309	46348	65535	1233223	6433.706	4.800	0.093	1.555
ID270187	270187	9	9803.173	52.774	18.630	0	5	5	2	1	-10921639	60843.524	61462	52054	65535	1277714	4751.556	6.328	0.084	1.985
ID270213	270213	16	7288.936	97.463	7.033	0	6	6	2	1	-10921639	35381.714	38192	22716	40939	743016	5945.563	4.800	0.105	1.126
ID270214	270214	None	8168.226	103.977	14.854	0	6	6	2	1	-10921639	39024.857	42346	19091	46422	819522	7724.204	4.800	0.107	0.974
ID270215	270215	9	9839.004	52.945	18.538	0	6	6	2	1	-10921639	56211.333	55784	48527	64347	1180438	4607.303	4.800	0.088	1.966
ID270220	270220	6	7677.832	33.698	30.162	0	6	6	2	1	-10921639	35287.286	34269	31017	42622	741033	3646.800	4.800	0.097	1.711
ID270221	270221	13	12794.559	71.616	39.687	0	6	6	2	1	-10921639	47420.000	47673	35175	61065	995820	7207.088	2.000	0.118	1.392
ID270222	270222	8	7751.770	33.937	52.302	0	6	6	2	1	-10921639	29934.524	30454	21428	40875	628625	5174.891	2.000	0.094	0.996
ID270216	270216	10	9391.121	50.775	19.710	0	6	6	2	1	-10921639	55992.429	57219	46186	64347	1175841	5233.609	4.800	0.093	1.812
ID270217	270217	17	7777.675	92.322	20.215	0	6	6	2	1	-10921639	41656.952	41022	34202	49047	874796	4103.954	4.800	0.084	1.568
ID270218	270218	4	14082.734	52.328	24.877	0	6	6	2	1	-10921639	52281.714	53220	39366	65535	1097916	8792.087	4.800	0.126	1.334
ID270219	270219	0	7123.419	18.304	30.442	0	6	6	2	1	-10921639	30618.286	30277	23861	37234	642984	4282.659	2.000	0.100	1.298
ID270197	270197	13	8299.324	70.958	38.917	0	7	7	2	1	-10921639	42577.238	42319	33715	48860	894122	3804.513	4.800	0.105	2.130
ID270192	270192	None	8567.119	104.785	18.650	0	7	7	2	1	-10921639	33853.714	37772	18785	42337	710928	7788.629	4.800	0.124	0.957
ID270193	270193	17	7217.343	92.677	19.714	0	7	7	2	1	-10921639	43321.952	44292	33177	51124	909761	4467.582	4.800	0.074	1.330
ID270195	270195	4	11549.197	52.231	24.634	0	7	7	2	1	-10921639	49229.000	51764	37445	61083	1033809	7956.736	4.800	0.107	1.194
ID270188	270188	16	7953.982	95.798	7.119	0	7	7	2	1	-10921639	36964.857	39473	21783	43968	776262	6770.250	4.800	0.111	1.095
ID270190	270190	9	11716.148	52.951	18.795	0	7	7	2	1	-10921639	54347.143	54410	43549	65351	1141290	6019.348	4.800	0.099	1.628
ID270185	270185	18	7701.960	86.113	3.429	0	7	7	2	1	-10921639	25535.810	25072	13997	34138	536252	6193.298	2.000	0.131	0.956
ID270228	270228	4	12409.115	52.278	25.026	0	8	8	2	1	-10921639	48437.667	49126	38491	61447	1017191	6591.969	4.800	0.119	1.558
ID270225	270225	19	7294.437	91.949	2.352	0	8	8	2	1	-10921639	22308.190	23148	8725	31815	468472	6471.238	2.000	0.121	0.744
ID270226	270226	18	9582.464	85.307	3.621	0	8	8	2	1	-10921639	23331.857	25124	9331	32957	489969	7050.145	4.800	0.209	1.145
ID270227	270227	9	9146.506	52.229	18.702	0	8	8	2	1	-10921639	48870.667	48071	39559	56399	1026284	4160.704	4.800	0.092	1.974
ID270212	270212	4	10745.181	52.316	24.725	0	9	9	2	1	-10921639	45291.429	45993	32666	57203	951120	6943.770	4.800	0.106	1.253
ID270209	270209	19	7276.876	91.879	2.935	0	9	9	2	1	-10921639	20775.524	22937	9175	28037	436286	5588.896	2.000	0.159	1.019
ID270210	270210	18	9529.009	84.965	4.164	0	9	9	2	1	-10921639	20596.619	20973	10592	29288	432529	5149.554	4.800	0.245	1.576
ID270211	270211	9	9514.353	52.113	19.369	0	9	9	2	1	-10921639	47742.810	48943	36172	56237	1002599	5876.934	4.800	0.103	1.512
ID270181	270181	18	9195.838	85.114	4.751	0	10	10	2	1	-10921639	17774.190	17102	7367	26281	373258	5629.942	2.000	0.260	1.303
ID270182	270182	9	8588.074	52.596	19.145	0	10	10	2	1	-10921639	43652.667	44996	33168	53217	916706	5622.158	4.800	0.088	1.262
ID270183	270183	4	12035.386	52.200	24.935	0	10	10	2	1	-10921639	43995.381	45253	32329	57136	923903	6895.577	2.000	0.118	1.344
ID270224	270224	4	12149.452	52.234	24.984	0	11	11	2	1	-10921639	43001.762	42227	32577	53881	903037	6410.590	2.000	0.127	1.509
ID270223	270223	9	8410.715	52.323	19.605	0	11	11	2	1	-10921639	43263.476	41539	36867	52596	908533	4080.410	4.800	0.085	1.667
ID270233	270233	None	7040.291	98.860	14.668	0	12	12	2	1	-10921639	34920.571	37246	19856	41435	733332	5994.717	4.800	0.107	1.123
ID270234	270234	4	10586.935	52.368	25.020	0	12	12	2	1	-10921639	41297.048	40664	30396	52375	867238	5746.685	2.000	0.114	1.476
ID270236	270236	4	9373.659	52.380	24.947	0	13	13	2	1	-10921639	37950.810	37901	28918	48462	796967	5838.848	2.000	0.100	1.184
ID270235	270235	20	7245.600	96.286	12.877	0	13	13	2	1	-10921639	35883.381	36705	24552	42389	753551	5613.196	4.800	0.100	1.158
ID270229	270229	20	7084.633	96.106	13.070	0	14	14	2	1	-10921639	36101.381	38889	21352	43732	758129	6370.008	4.800	0.103	1.060
ID270230	270230	21	7125.336	99.731	15.067	0	14	14	2	1	-10921639	33565.714	37108	15600	41829	704880	8397.362	4.800	0.099	0.723
ID270231	270231	4	7326.691	52.343	24.651	0	14	14	2	1	-10921639	36006.667	35028	28367	44130	756140	4834.761	2.000	0.079	1.088
ID270232	270232	None	7181.350	100.860	29.547	0	14	14	2	1	-10921639	30246.762	31693	17910	39354	635182	6612.391	4.800	0.119	0.970
ID270237	270237	21	7964.422	99.149	15.211	0	15	15	2	1	-10921639	36127.571	39330	18332	44326	758679	7462.505	7.600	0.107	0.934
ID270238	270238	4	8975.104	52.555	24.473	0	15	15	2	1	-10921639	38879.048	38944	30696	47701	816460	4983.063	4.800	0.109	1.538
ID270256	270256	21	9066.805	98.344	15.531	0	16	16	2	1	-10921639	40052.476	40290	27645	46587	841102	4790.456	7.600	0.116	1.740
ID270257	270257	4	8771.676	52.420	24.538	0	16	16	2	1	-10921639	36019.571	35915	27275	45746	756411	5918.732	2.000	0.105	1.158
ID270244	270244	21	7351.552	98.682	17.240	0	17	17	2	1	-10921639	37503.000	41141	21324	45118	787563	6601.365	4.800	0.110	1.128
ID270245	270245	4	8287.214	52.139	24.725	0	17	17	2	1	-10921639	33760.714	33587	27046	43188	708975	4583.417	2.000	0.103	1.370
ID270243	270243	22	7613.023	87.251	7.016	0	17	17	2	1	-10921639	13587.048	12727	7431	22518	285328	4145.565	4.800	0.301	1.515
ID270248	270248	4	9266.071	52.043	24.918	0	18	18	2	1	-10921639	34325.810	34012	26780	45329	720842	4832.213	2.000	0.118	1.498
ID270246	270246	22	7574.607	87.840	7.247	0	18	18	2	1	-10921639	15021.952	14440	8894	21685	315461	3564.307	4.800	0.295	1.919
ID270247	270247	None	7077.938	101.456	17.406	0	18	18	2	1	-10921639	31546.286	33749	19164	39229	662472	5974.917	4.800	0.111	1.058
ID270254	270254	22	8352.086	88.240	7.282	0	19	19	2	1	-10921639	16934.238	17999	10059	24421	355619	4379.236	4.800	0.290	1.738
ID270255	270255	None	7227.002	95.007	14.229	0	19	19	2	1	-10921639	34538.952	37739	16096	43775	725318	8148.608	7.600	0.098	0.757
ID270239	270239	22	7116.936	88.598	7.587	0	20	20	2	1	-10921639	16449.714	15765	10396	23729	345444	3496.239	4.800	0.217	1.681
ID270240	270240	23	8198.705	96.903	15.625	0	20	20	2	1	-10921639	38615.286	40498	24607	43601	810921	5644.008	7.600	0.113	1.393
ID270241	270241	4	7833.721	52.437	24.599	0	20	20	2	1	-10921639	32929.714	32791	25504	40915	691524	4980.930	2.000	0.100	1.204
ID270242	270242	None	7293.170	67.962	38.278	0	20	20	2	1	-10921639	35561.714	35046	30650	42631	746796	3576.320	4.800	0.095	1.731
ID270252	270252	None	7847.421	98.837	27.757	0	21	21	2	1	-10921639	28960.238	29992	16662	36558	608165	6287.476	4.800	0.143	1.153
ID270250	270250	23	7995.688	97.875	15.988	0	21	21	2	1	-10921639	35650.333	39180	19278	44044	748657	7652.659	7.600	0.108	0.910
ID270251	270251	4	7838.211	52.203	25.026	0	21	21	2	1	-10921639	33380.333	32767	27707	40664	700987	3678.217	2.000	0.106	1.746
ID270253	270253	4	7226.852	52.158	24.671	0	22	22	2	1	-10921639	31339.333	30989	25179	39094	658126	4261.041	2.000	0.093	1.256
ID270249	270249	None	8279.498	100.395	19.627	0	23	23	2	1	-10921639	35114.190	36579	23377	41796	737398	5135.210	4.800	0.126	1.531
ID270258	270258	24	7322.068	95.325	13.971	0	24	24	2	1	-10921639	31763.048	34171	19183	37751	667024	5636.821	4.800	0.128	1.275
ID270259	270259	4	7643.303	52.128	24.587	0	24	24	2	1	-10921639	32404.762	31699	25813	42224	680500	4586.133	2.000	0.098	1.267
ID270260	270260	25	7121.766	63.538	4.960	0	25	25	2	1	-10921639	19872.810	19538	12216	26810	417329	5062.872	4.800	0.188	1.240
ID270261	270261	24	8498.230	95.923	13.523	0	25	25	2	1	-10921639	34441.095	36500	20232	43212	723263	6493.974	4.800	0.125	1.179
ID270262	270262	4	8077.496	52.028	24.539	0	25	25	2	1	-10921639	31649.571	31197	24436	40954	664641	4698.903	2.000	0.106	1.294
ID270263	270263	None	7777.832	67.409	38.005	0	25	25	2	1	-10921639	34788.286	35698	27119	42518	730554	4946.347	2.000	0.094	1.206
ID270268	270268	4	7939.368	52.011	24.207	0	26	26	2	1	-10921639	31198.476	30365	25614	40416	655168	3828.506	2.000	0.114	1.665
ID270266	270266	25	7933.666	63.925	4.654	0	26	26	2	1	-10921639	20537.571	20486	13859	26988	431289	3888.721	4.800	0.214	1.861
ID270267	270267	24	10639.819	95.801	12.800	0	26	26	2	1	-10921639	32799.429	34633	15762	42600	688788	7740.324	4.800	0.171	1.237
ID270264	270264	24	10604.027	95.882	12.392	0	27	27	2	1	-10921639	28310.333	30258	11907	39746	594517	9117.350	2.000	0.179	0.943
ID270265	270265	26	7970.338	100.009	19.231	0	27	27	2	1	-10921639	32043.952	34603	15319	40067	672923	7429.198	4.800	0.119	0.917
ID270278	270278	24	8763.857	95.556	13.095	0	28	28	2	1	-10921639	30254.333	32908	13639	41239	635341	8741.160	4.800	0.141	0.858
ID270279	270279	26	7293.838	99.462	19.290	0	28	28	2	1	-10921639	34572.619	36539	23689	40881	726025	4960.124	7.600	0.112	1.404
ID270272	270272	27	7257.274	88.495	8.974	0	29	29	2	1	-10921639	20379.000	21318	11763	28539	427959	5239.774	4.800	0.182	1.200
ID270273	270273	24	8713.934	95.148	12.944	0	29	29	2	1	-10921639	32090.667	34444	19865	39565	673904	6311.644	2.000	0.128	1.153
ID270274	270274	None	7595.672	51.529	24.481	0	29	29	2	1	-10921639	30661.857	29759	23812	39623	643899	4774.755	2.000	0.103	1.195
ID270276	270276	24	7513.631	95.187	14.150	0	30	30	2	1	-10921639	34965.429	36240	24136	42824	734274	5556.339	4.800	0.119	1.342
ID270275	270275	27	9445.349	88.148	8.797	0	30	30	2	1	-10921639	23016.143	23922	14144	31791	483339	4897.651	4.800	0.216	1.671
ID270269	270269	27	8043.191	88.119	9.023	0	31	31	2	1	-10921639	22039.524	23555	14030	30270	462830	4887.869	4.800	0.186	1.411
ID270270	270270	24	10926.578	95.541	13.914	0	31	31	2	1	-10921639	36426.476	38647	17341	47994	764956	9144.346	4.800	0.141	0.985
ID270271	270271	30	8277.616	51.712	24.921	0	31	31	2	1	-10921639	32202.619	30971	26149	40633	676255	4164.861	2.000	0.112	1.553
ID270280	270280	24	7973.181	95.437	13.777	0	32	32	2	1	-10921639	34432.286	36010	22062	41276	723078	5255.712	4.800	0.126	1.462
ID270281	270281	None	7617.090	99.382	19.123	0	32	32	2	1	-10921639	31954.429	32749	21952	39574	671043	4314.529	4.800	0.120	1.588
ID270282	270282	30	7010.547	51.331	24.818	0	32	32	2	1	-10921639	31960.667	31972	26030	40872	671174	4067.720	2.000	0.091	1.306
ID270283	270283	None	7917.562	67.404	38.438	0	32	32	2	1	-10921639	35814.190	35967	29285	43852	752098	4635.441	4.800	0.103	1.444
ID270277	270277	24	7540.755	95.606	14.326	0	33	33	2	1	-10921639	31237.762	33703	14049	42328	655993	9132.069	4.800	0.100	0.623
ID270284	270284	28	8452.274	87.874	36.363	0	34	34	2	1	-10921639	21900.571	21676	14248	28710	459912	4264.865	4.800	0.203	1.736
ID270285	270285	29	8997.679	67.551	38.702	0	34	34	2	1	-10921639	36969.429	37687	28808	45999	776358	4857.069	4.800	0.113	1.543
ID270290	270290	28	7577.140	88.284	36.396	0	35	35	2	1	-10921639	22754.810	23267	16099	30081	477851	3931.695	4.800	0.177	1.738
ID270291	270291	29	7778.253	67.929	38.613	0	35	35	2	1	-10921639	36767.190	37191	27431	44971	772111	4829.994	2.000	0.089	1.248
ID270286	270286	29	8578.196	67.650	38.866	0	36	36	2	1	-10921639	36962.095	38332	28998	45498	776204	4959.344	2.000	0.093	1.267
ID270288	270288	31	9151.538	95.682	16.034	0	37	37	2	1	-10921639	38705.619	42613	19620	46440	812818	8193.660	7.600	0.124	1.040
ID270289	270289	29	9354.349	67.823	38.948	0	37	37	2	1	-10921639	38425.381	36503	31702	46232	806933	4209.640	4.800	0.114	1.864
ID270287	270287	32	8433.223	89.131	8.635	0	37	37	2	1	-10921639	20192.952	19853	13783	28172	424052	4268.170	4.800	0.217	1.689
ID270295	270295	32	7215.448	89.137	9.113	0	38	38	2	1	-10921639	17132.095	17739	10711	24035	359774	4517.380	4.800	0.213	1.330
ID270296	270296	31	7013.447	94.639	15.839	0	38	38	2	1	-10921639	37813.810	40349	20171	45611	794090	7213.465	7.600	0.089	0.858
ID270297	270297	51	7860.593	99.103	19.583	0	38	38	2	1	-10921639	35467.762	37093	25730	43004	744823	5453.879	4.800	0.134	1.537
ID270298	270298	29	7608.094	67.390	38.573	0	38	38	2	1	-10921639	35071.095	36108	23344	42646	736493	5787.645	2.000	0.093	1.035
ID270313	270313	31	7556.869	93.825	15.400	0	39	39	2	1	-10921639	32923.524	33832	15166	44268	691394	8912.869	7.600	0.104	0.696
ID270314	270314	51	9561.624	98.041	19.573	0	39	39	2	1	-10921639	36913.667	37035	27150	45678	775187	6151.433	4.800	0.139	1.463
ID270315	270315	29	11958.579	67.679	38.797	0	39	39	2	1	-10921639	40420.714	40820	30032	53826	848835	6463.388	2.000	0.127	1.406
ID270300	270300	29	9721.832	67.242	38.286	0	40	40	2	1	-10921639	37685.571	37411	27070	47945	791397	5618.308	2.000	0.113	1.358
ID270299	270299	31	9424.738	93.905	15.447	0	40	40	2	1	-10921639	32903.190	35453	14343	42915	690967	9243.433	4.800	0.135	0.846
ID270292	270292	31	9943.277	93.146	15.174	0	41	41	2	1	-10921639	32955.238	33495	18534	42735	692060	7170.282	7.600	0.148	1.184
ID270293	270293	33	7283.298	96.646	19.731	0	41	41	2	1	-10921639	28044.667	28814	15557	38632	588938	7142.259	7.600	0.123	0.858
ID270294	270294	29	8482.890	67.345	38.175	0	41	41	2	1	-10921639	37227.810	36016	29218	48031	781784	5419.773	2.000	0.093	1.164
ID270308	270308	33	7296.826	95.842	19.695	0	42	42	2	1	-10921639	30994.952	30843	18179	40287	650894	7033.067	2.000	0.106	0.843
ID270309	270309	34	7873.158	54.950	32.688	0	42	42	2	1	-10921639	30710.619	29928	24919	39216	644923	4165.040	2.000	0.108	1.441
ID270310	270310	29	9511.988	67.570	38.535	0	42	42	2	1	-10921639	38770.762	39021	27829	47508	814186	5403.286	4.800	0.120	1.533
ID270307	270307	31	7551.030	93.832	16.266	0	42	42	2	1	-10921639	32724.286	34333	17607	41294	687210	7230.213	4.800	0.119	0.965
ID270301	270301	31	7167.273	93.705	15.093	0	43	43	2	1	-10921639	27872.619	29576	13201	36142	585325	6920.447	4.800	0.128	0.912
ID270302	270302	34	7250.375	55.319	32.842	0	43	43	2	1	-10921639	31563.429	31375	25736	38739	662832	3748.576	2.000	0.100	1.537
ID270303	270303	29	9247.931	67.135	38.260	0	43	43	2	1	-10921639	37808.143	36087	30310	46682	793971	5322.911	2.000	0.108	1.382
ID270320	270320	34	8122.674	54.896	32.821	0	44	44	2	1	-10921639	32348.048	30677	27186	40694	679309	3867.474	2.000	0.110	1.661
ID270321	270321	29	7467.816	68.002	38.874	0	44	44	2	1	-10921639	38285.857	39247	31516	46064	804003	3979.636	4.800	0.093	1.642
ID270319	270319	31	9406.108	93.606	15.367	0	44	44	2	1	-10921639	30088.571	30870	13544	41857	631860	8636.689	4.800	0.161	0.966
ID270304	270304	31	8850.881	93.880	15.073	0	45	45	2	1	-10921639	28966.952	29772	16763	38341	608306	6746.715	4.800	0.157	1.168
ID270305	270305	34	7520.328	54.808	32.591	0	45	45	2	1	-10921639	33897.524	33419	26431	40731	711848	4295.799	4.800	0.098	1.413
ID270306	270306	29	7610.781	67.734	38.564	0	45	45	2	1	-10921639	39188.524	39721	29665	45862	822959	4665.870	4.800	0.095	1.451
ID270324	270324	29	9966.488	67.855	38.919	0	46	46	2	1	-10921639	39099.429	38430	31724	51409	821088	5054.327	4.800	0.111	1.547
ID270322	270322	None	7029.971	87.934	10.167	0	46	46	2	1	-10921639	15665.476	15511	10637	22680	328975	3647.036	4.800	0.237	1.647
ID270323	270323	31	10802.509	94.329	14.848	0	46	46	2	1	-10921639	30987.952	32173	21193	38412	650747	5601.726	4.800	0.193	1.789
ID270312	270312	29	8457.095	67.799	38.671	0	47	47	2	1	-10921639	36970.810	37283	29588	44549	776387	4370.701	4.800	0.110	1.675
ID270311	270311	31	8701.893	94.553	14.991	0	47	47	2	1	-10921639	26207.905	26440	13232	36224	550366	6930.321	4.800	0.179	1.148
ID270316	270316	31	13443.798	95.213	14.735	0	48	48	2	1	-10921639	33381.762	33789	21909	44843	701017	6295.947	4.800	0.216	1.881
ID270317	270317	35	7911.168	66.252	31.893	0	48	48	2	1	-10921639	35268.381	33449	28976	45911	740636	4809.633	2.000	0.084	1.139
ID270318	270318	29	10119.428	67.572	38.885	0	48	48	2	1	-10921639	40632.476	39544	31843	49784	853282	5105.809	4.800	0.117	1.673
ID270328	270328	31	13422.246	95.651	14.865	0	49	49	2	1	-10921639	31909.714	33422	17442	44390	670104	7813.548	4.800	0.231	1.532
ID270329	270329	35	10540.043	66.100	31.965	0	49	49	2	1	-10921639	38071.286	35983	31537	48970	799497	5347.583	2.000	0.121	1.534
ID270330	270330	29	9864.911	67.800	38.976	0	49	49	2	1	-10921639	41896.143	42475	33281	51920	879819	5035.464	4.800	0.114	1.696
ID270325	270325	31	12648.957	95.502	14.548	0	50	50	2	1	-10921639	32448.048	32896	20560	43781	681409	6396.095	4.800	0.231	1.904
ID270326	270326	35	10212.306	66.010	31.981	0	50	50	2	1	-10921639	36812.714	35395	29252	48704	773067	5389.137	2.000	0.114	1.401
ID270327	270327	29	9345.120	66.687	38.582	0	50	50	2	1	-10921639	41443.238	40636	31843	49610	870308	5054.791	4.800	0.121	1.765
ID270366	270366	31	12310.215	95.959	14.971	0	51	51	2	1	-10921639	33255.857	33559	18962	43405	698373	6226.610	4.800	0.210	1.851
ID270367	270367	35	9763.691	65.780	32.118	0	51	51	2	1	-10921639	39042.810	37574	33064	50130	819899	5400.125	2.000	0.103	1.349
ID270368	270368	29	10815.059	67.787	38.767	0	51	51	2	1	-10921639	45925.524	44696	35306	56350	964436	5689.814	4.800	0.118	1.704
ID270369	270369	36	10514.886	73.309	44.828	0	51	51	2	1	-10921639	38491.190	38632	29772	51650	808315	6185.600	2.000	0.115	1.279
ID270370	270370	37	9299.445	43.679	50.145	0	51	51	2	1	-10921639	32299.476	31785	23634	41392	678289	5089.222	4.800	0.142	1.575
ID270332	270332	35	9334.780	65.581	32.594	0	52	52	2	1	-10921639	38607.190	37522	31097	49757	810751	5860.115	2.000	0.092	1.105
ID270333	270333	29	10636.377	67.519	38.905	0	52	52	2	1	-10921639	43762.000	43264	35325	53859	919002	5307.638	4.800	0.117	1.727
ID270334	270334	36	12273.176	73.088	44.821	0	52	52	2	1	-10921639	39029.476	38320	30387	54205	819619	6751.934	2.000	0.135	1.374
ID270335	270335	37	10014.103	43.916	50.256	0	52	52	2	1	-10921639	32981.238	32691	24873	43026	692606	5015.449	4.800	0.146	1.677
ID270331	270331	31	13257.368	95.686	14.742	0	52	52	2	1	-10921639	32837.571	33348	19259	44745	689589	6870.734	4.800	0.224	1.750
ID270342	270342	31	13831.226	95.468	14.532	0	53	53	2	1	-10921639	35300.429	36448	24678	45262	741309	5334.661	4.800	0.216	2.348
ID270343	270343	35	8181.913	65.491	32.592	0	53	53	2	1	-10921639	38389.286	37500	31491	47759	806175	4673.062	2.000	0.093	1.396
ID270344	270344	None	7564.555	73.845	37.492	0	53	53	2	1	-10921639	38853.714	38904	31834	47997	815928	4788.486	2.000	0.078	1.171
ID270345	270345	29	8812.121	68.512	39.054	0	53	53	2	1	-10921639	41846.714	41159	34046	53517	878781	5316.863	2.000	0.083	1.205
ID270346	270346	36	13085.015	73.452	44.869	0	53	53	2	1	-10921639	41904.524	42671	31904	54835	879995	6990.429	4.800	0.153	1.591
ID270347	270347	37	9287.761	43.846	50.046	0	53	53	2	1	-10921639	33475.571	34685	25302	41964	702987	4831.981	4.800	0.144	1.745
ID270340	270340	36	14747.067	73.091	44.817	0	54	54	2	1	-10921639	45521.000	45020	33575	61710	955941	7276.253	4.800	0.152	1.654
ID270341	270341	37	7656.291	43.938	50.403	0	54	54	2	1	-10921639	33597.810	34141	26724	41606	705554	4352.418	4.800	0.124	1.699
ID270336	270336	31	11541.125	95.138	14.232	0	54	54	2	1	-10921639	31036.095	32424	19167	39556	651758	6395.394	7.600	0.214	1.714
ID270337	270337	None	7125.906	47.695	15.852	0	54	54	2	1	-10921639	29494.667	28615	24748	36090	619388	3385.686	4.800	0.116	1.806
ID270338	270338	35	9436.314	65.451	32.559	0	54	54	2	1	-10921639	39744.619	39207	30026	52363	834637	6076.091	2.000	0.099	1.181
ID270339	270339	29	8198.277	68.168	38.895	0	54	54	2	1	-10921639	45399.667	45978	38412	53694	953393	4217.316	4.800	0.091	1.798
ID270356	270356	38	8846.464	42.668	47.524	0	55	55	2	1	-10921639	33742.095	34294	24515	41554	708584	5075.406	4.800	0.126	1.489
ID270357	270357	37	7322.412	44.125	50.643	0	55	55	2	1	-10921639	32359.476	33471	24457	38427	679549	4731.517	4.800	0.107	1.326
ID270352	270352	39	7854.943	73.909	37.442	0	55	55	2	1	-10921639	41083.905	40789	34349	50326	862762	5067.722	2.000	0.078	1.170
ID270353	270353	None	7882.761	78.945	36.722	0	55	55	2	1	-10921639	35141.381	37228	23953	42447	737969	5490.606	4.800	0.106	1.223
ID270354	270354	29	8681.589	69.120	38.950	0	55	55	2	1	-10921639	43220.667	43258	35123	51754	907634	4741.549	2.000	0.082	1.382
ID270355	270355	36	14942.027	73.333	44.508	0	55	55	2	1	-10921639	43887.952	43717	32822	60281	921647	8845.963	2.000	0.161	1.373
ID270348	270348	31	13324.615	94.980	14.927	0	55	55	2	1	-10921639	33053.095	32458	21300	44482	694115	6030.823	4.800	0.225	2.013
ID270349	270349	40	8384.927	99.156	20.058	0	55	55	2	1	-10921639	20283.048	20801	11308	28135	425944	4957.911	4.800	0.206	1.400
ID270350	270350	41	7872.949	18.247	23.186	0	55	55	2	1	-10921639	23721.476	23858	17708	31693	498151	4185.671	2.000	0.153	1.503
ID270351	270351	35	8131.043	65.082	32.839	0	55	55	2	1	-10921639	37827.857	37200	30760	46890	794385	4329.953	2.000	0.087	1.392
ID270390	270390	31	11216.046	94.691	14.666	0	56	56	2	1	-10921639	32916.095	31950	20847	41425	691238	5786.746	7.600	0.186	1.781
ID270391	270391	42	7582.397	47.186	16.318	0	56	56	2	1	-10921639	30116.429	30436	25063	35172	632445	3272.374	4.800	0.130	2.114
ID270400	270400	37	8597.976	43.952	50.182	0	56	56	2	1	-10921639	35270.762	35992	26519	43478	740686	5013.880	4.800	0.122	1.529
ID270396	270396	43	8261.668	64.852	38.843	0	56	56	2	1	-10921639	41734.048	42380	31626	53088	876415	4875.240	4.800	0.086	1.353
ID270397	270397	29	7354.782	68.693	38.861	0	56	56	2	1	-10921639	42314.762	42380	32443	52792	888610	5451.930	2.000	0.051	0.754
ID270398	270398	36	18274.164	73.113	44.763	0	56	56	2	1	-10921639	49534.524	48814	33639	65535	1040225	9092.955	4.800	0.182	1.677
ID270399	270399	38	8969.736	42.597	47.097	0	56	56	2	1	-10921639	34900.762	34535	23185	44959	732916	5971.075	2.000	0.114	1.197
ID270392	270392	40	8963.569	98.391	18.958	0	56	56	2	1	-10921639	26110.286	25528	18292	33330	548316	4731.209	4.800	0.181	1.694
ID270393	270393	41	8633.565	18.478	23.073	0	56	56	2	1	-10921639	25794.810	24656	19094	33722	541691	4500.997	4.800	0.161	1.589
ID270394	270394	35	9256.973	65.225	32.918	0	56	56	2	1	-10921639	40179.286	39920	32730	50163	843765	5222.413	2.000	0.092	1.294
ID270395	270395	39	8524.564	73.784	37.609	0	56	56	2	1	-10921639	44344.571	43904	38143	54799	931236	4834.581	2.000	0.076	1.297
ID270372	270372	42	10436.877	47.009	16.039	0	57	57	2	1	-10921639	33081.381	31029	28006	41643	694709	4398.972	4.800	0.156	2.033
ID270373	270373	40	8099.234	97.628	19.136	0	57	57	2	1	-10921639	22666.095	23059	10295	31984	475988	6640.922	7.600	0.179	1.035
ID270374	270374	41	7786.396	18.415	23.254	0	57	57	2	1	-10921639	25261.714	24390	17411	34043	530496	4662.938	4.800	0.141	1.338
ID270375	270375	35	8194.364	65.396	33.216	0	57	57	2	1	-10921639	39768.571	39654	31265	48591	835140	5234.406	4.800	0.090	1.257
ID270371	270371	31	11191.288	94.891	15.053	0	57	57	2	1	-10921639	29036.048	31054	15591	38602	609757	6563.223	7.600	0.199	1.466
ID270380	270380	38	10216.036	42.693	47.024	0	57	57	2	1	-10921639	36415.810	35224	25338	46972	764732	5649.727	4.800	0.133	1.517
ID270381	270381	37	7227.732	43.847	49.530	0	57	57	2	1	-10921639	34538.190	34936	24772	44568	725302	4930.547	4.800	0.115	1.441
ID270376	270376	39	9326.785	73.903	37.768	0	57	57	2	1	-10921639	43564.476	41793	32798	58996	914854	6400.652	2.000	0.063	0.810
ID270377	270377	43	9553.718	64.376	38.948	0	57	57	2	1	-10921639	40923.143	41132	30677	53777	859386	6636.322	2.000	0.097	1.092
ID270378	270378	29	7601.677	68.799	38.990	0	57	57	2	1	-10921639	43817.238	42622	38473	54196	920162	4760.031	2.000	0.053	0.927
ID270379	270379	36	18515.684	73.087	44.548	0	57	57	2	1	-10921639	52836.476	53156	34281	65535	1109566	9978.408	4.800	0.188	1.674
ID270416	270416	35	7726.830	64.774	33.121	0	58	58	2	1	-10921639	39516.429	39920	33902	46639	829845	4037.456	2.000	0.085	1.540
ID270417	270417	39	10405.812	73.402	37.557	0	58	58	2	1	-10921639	47138.524	45121	38920	58286	989909	6030.985	2.000	0.086	1.244
ID270418	270418	36	18428.098	73.040	44.328	0	58	58	2	1	-10921639	53058.381	49567	44216	65535	1114226	7646.998	4.800	0.180	2.116
ID270419	270419	38	11646.324	42.466	46.506	0	58	58	2	1	-10921639	36241.571	36408	23133	49359	761073	7535.229	4.800	0.145	1.221
ID270412	270412	31	8101.645	94.421	15.129	0	58	58	2	1	-10921639	26145.143	27333	16906	34150	549048	5297.629	7.600	0.165	1.400
ID270413	270413	42	13940.314	47.059	15.891	0	58	58	2	1	-10921639	37904.762	38201	28591	50289	796000	6638.186	2.000	0.179	1.731
ID270414	270414	40	8060.916	96.407	18.500	0	58	58	2	1	-10921639	28132.095	29548	19544	34150	590774	4413.936	4.800	0.165	1.804
ID270415	270415	41	9939.837	18.488	23.014	0	58	58	2	1	-10921639	28414.238	27489	19103	38638	596699	5658.769	2.000	0.167	1.436
ID270388	270388	38	10331.168	42.600	46.499	0	59	59	2	1	-10921639	36343.571	35949	27202	47049	763215	5743.249	4.800	0.133	1.488
ID270389	270389	None	7120.585	33.309	50.752	0	59	59	2	1	-10921639	26220.000	26174	20046	33783	550620	4117.499	2.000	0.118	1.347
ID270384	270384	41	11829.348	18.586	22.829	0	59	59	2	1	-10921639	30841.429	30849	23044	41514	647670	6043.046	2.000	0.190	1.632
ID270385	270385	None	7852.057	19.102	36.965	0	59	59	2	1	-10921639	22832.762	22502	17570	31464	479488	3717.912	4.800	0.165	1.743
ID270386	270386	39	8953.498	73.253	37.607	0	59	59	2	1	-10921639	48817.762	47863	41667	58189	1025173	4902.268	2.000	0.072	1.345
ID270387	270387	36	17673.379	73.036	44.190	0	59	59	2	1	-10921639	54412.381	51396	42334	65535	1142660	7835.899	4.800	0.166	1.975
ID270382	270382	42	16275.496	47.185	15.753	0	59	59	2	1	-10921639	40155.667	39896	28866	58072	843269	8209.473	4.800	0.199	1.622
ID270383	270383	31	10881.734	94.750	15.818	0	59	59	2	1	-10921639	29811.810	31253	16438	38641	626048	6044.265	4.800	0.207	1.695
ID270358	270358	42	19100.096	47.150	15.891	0	60	60	2	1	-10921639	42439.905	40985	28716	61707	891238	9983.385	2.000	0.212	1.489
ID270359	270359	31	11076.509	94.720	16.005	0	60	60	2	1	-10921639	28214.619	29493	12127	38360	592507	6912.322	4.800	0.212	1.429
ID270364	270364	36	18787.969	73.148	43.849	0	60	60	2	1	-10921639	57236.762	59862	43313	65535	1201972	8482.228	4.800	0.186	2.113
ID270365	270365	38	12063.145	42.979	46.025	0	60	60	2	1	-10921639	37593.238	36796	29304	52094	789458	6561.404	2.000	0.142	1.421
ID270360	270360	41	12000.087	18.705	22.539	0	60	60	2	1	-10921639	30943.381	28404	21952	44907	649811	6959.744	2.000	0.175	1.323
ID270361	270361	35	9160.834	64.217	32.897	0	60	60	2	1	-10921639	39918.429	39727	32284	50338	838287	4859.437	2.000	0.101	1.502
ID270362	270362	44	8682.104	78.077	36.492	0	60	60	2	1	-10921639	42175.286	42013	34037	53563	885681	5085.259	2.000	0.093	1.415
ID270363	270363	39	9069.059	73.028	37.586	0	60	60	2	1	-10921639	47710.143	46471	38623	60202	1001913	5500.329	2.000	0.063	1.034
ID270404	270404	None	7488.378	35.178	24.947	0	61	61	2	1	-10921639	27718.952	26134	22824	34343	582098	3516.692	2.000	0.124	1.738
ID270405	270405	35	8095.639	64.211	32.776	0	61	61	2	1	-10921639	38693.952	37824	29512	50179	812573	4872.629	2.000	0.079	1.158
ID270406	270406	44	8582.832	77.950	36.420	0	61	61	2	1	-10921639	41104.381	41673	31849	53960	863192	5709.142	2.000	0.084	1.110
ID270407	270407	46	7067.264	67.921	38.226	0	61	61	2	1	-10921639	42973.333	43325	34401	53306	902440	5418.291	2.000	0.053	0.798
ID270401	270401	42	20443.836	47.139	15.659	0	61	61	2	1	-10921639	43672.762	44207	30558	65535	917128	10674.178	2.000	0.227	1.516
ID270402	270402	31	8635.093	93.926	16.290	0	61	61	2	1	-10921639	25894.762	27523	12042	34242	543790	6767.888	6.335	0.165	1.086
ID270403	270403	41	13472.436	18.732	22.162	0	61	61	2	1	-10921639	33131.238	32941	21040	45987	695756	7016.534	2.000	0.197	1.553
ID270408	270408	39	9836.866	72.944	37.676	0	61	61	2	1	-10921639	49931.190	47954	39994	60217	1048555	5723.569	2.000	0.072	1.171
ID270409	270409	36	17449.408	72.790	43.709	0	61	61	2	1	-10921639	58027.905	65397	38491	65535	1218586	9568.176	4.800	0.175	1.807
ID270410	270410	38	12833.133	42.827	45.264	0	61	61	2	1	-10921639	40124.095	39082	32213	53202	842606	6719.082	2.000	0.145	1.509
ID270411	270411	47	8824.996	45.574	50.699	0	61	61	2	1	-10921639	33285.952	33217	24210	42857	699005	6645.842	2.000	0.111	1.000
ID270436	270436	None	10084.637	89.847	34.931	0	62	62	2	1	-10921639	21090.048	21156	10270	30567	442891	5680.109	4.800	0.257	1.518
ID270437	270437	44	13239.028	77.768	36.017	0	62	62	2	1	-10921639	43694.190	42441	32470	59471	917578	7564.205	2.000	0.121	1.243
ID270438	270438	45	7251.059	19.487	36.614	0	62	62	2	1	-10921639	22033.810	21927	14361	29916	462710	4800.198	4.800	0.144	1.155
ID270439	270439	46	7385.019	67.367	38.184	0	62	62	2	1	-10921639	41768.810	41147	31978	50892	877145	5104.146	2.000	0.079	1.201
ID270432	270432	42	21891.084	46.951	15.829	0	62	62	2	1	-10921639	44346.190	40859	31090	65535	931270	10629.251	2.000	0.244	1.636
ID270433	270433	31	8025.917	93.550	16.444	0	62	62	2	1	-10921639	23561.048	25338	11109	33146	494782	6923.973	4.800	0.186	1.066
ID270434	270434	41	15255.958	18.975	22.496	0	62	62	2	1	-10921639	33392.333	31011	23084	50469	701239	7976.206	2.000	0.223	1.528
ID270435	270435	None	7285.797	90.305	23.121	0	62	62	2	1	-10921639	28753.667	28716	21398	35172	603827	3406.147	6.310	0.130	1.942
ID270440	270440	36	17360.430	72.545	43.071	0	62	62	2	1	-10921639	59624.286	63439	43377	65535	1252110	7418.529	4.800	0.180	2.450
ID270441	270441	38	12944.299	42.677	45.135	0	62	62	2	1	-10921639	39039.714	38819	28530	50904	819834	6742.401	2.000	0.154	1.543
ID270442	270442	47	9969.663	45.630	50.659	0	62	62	2	1	-10921639	32501.952	32498	23126	44901	682541	6991.394	2.000	0.130	1.073
ID270420	270420	42	21437.840	46.886	15.642	0	63	63	2	1	-10921639	48250.000	47942	31448	65535	1013250	10793.607	2.000	0.225	1.642
ID270421	270421	31	8581.305	93.356	16.223	0	63	63	2	1	-10921639	27487.476	28909	16080	34688	577237	5562.229	4.800	0.177	1.485
ID270422	270422	41	16821.646	19.031	22.287	0	63	63	2	1	-10921639	38593.952	38418	29818	54465	810473	7247.525	4.800	0.233	2.014
ID270423	270423	48	8197.285	13.839	30.776	0	63	63	2	1	-10921639	23993.952	23448	16968	33618	503873	4381.207	2.000	0.155	1.467
ID270428	270428	None	7003.522	72.940	38.012	0	63	63	2	1	-10921639	52481.333	52538	39584	59015	1102108	5776.387	2.000	0.053	0.917
ID270429	270429	36	16321.229	72.330	42.807	0	63	63	2	1	-10921639	58846.810	65535	39776	65535	1235783	9488.823	4.800	0.157	1.682
ID270430	270430	38	14600.976	42.791	45.140	0	63	63	2	1	-10921639	43066.095	42432	33229	59804	904388	7301.950	4.800	0.161	1.635
ID270431	270431	47	12525.297	46.052	50.460	0	63	63	2	1	-10921639	39463.429	37785	31029	52216	828732	6443.889	4.800	0.154	1.634
ID270424	270424	49	7879.280	53.655	32.217	0	63	63	2	1	-10921639	32202.857	30659	26728	40492	676260	4233.693	2.000	0.102	1.414
ID270425	270425	44	13644.554	77.453	35.785	0	63	63	2	1	-10921639	49614.238	47835	41707	65535	1041899	7349.688	2.000	0.117	1.409
ID270426	270426	45	8325.318	19.628	36.688	0	63	63	2	1	-10921639	23934.905	23650	17876	32779	502633	4502.969	2.000	0.157	1.444
ID270427	270427	46	7797.604	67.980	38.268	0	63	63	2	1	-10921639	44323.429	43405	35667	55190	930792	6180.862	2.000	0.060	0.809
ID270454	270454	42	21828.625	46.797	15.683	0	64	64	2	1	-10921639	49811.190	48202	31711	65535	1046035	10910.532	4.800	0.224	1.670
ID270455	270455	31	7303.115	93.744	16.350	0	64	64	2	1	-10921639	23562.619	24650	10481	35004	494815	7134.136	4.800	0.163	0.924
ID270464	270464	47	13782.526	45.833	50.390	0	64	64	2	1	-10921639	41263.238	40082	29622	55016	866528	7295.719	4.800	0.163	1.582
ID270460	270460	49	7115.010	53.823	32.263	0	64	64	2	1	-10921639	31378.619	30448	26605	39841	658951	3864.688	2.000	0.095	1.409
ID270461	270461	44	17053.771	77.652	35.702	0	64	64	2	1	-10921639	54519.476	56530	39253	65535	1144909	9493.097	4.800	0.156	1.550
ID270462	270462	36	15328.058	72.295	42.759	0	64	64	2	1	-10921639	59512.190	64461	41046	65535	1249756	8767.880	4.800	0.149	1.760
ID270463	270463	38	13764.220	42.771	44.780	0	64	64	2	1	-10921639	40890.000	40627	31035	57696	858690	7323.797	2.000	0.144	1.406
ID270456	270456	50	7113.708	91.157	17.442	0	64	64	2	1	-10921639	31352.143	31292	21765	37726	658395	4501.535	4.800	0.127	1.574
ID270457	270457	None	7300.556	90.072	22.187	0	64	64	2	1	-10921639	31548.524	31852	22261	37794	662519	4255.460	4.800	0.116	1.543
ID270458	270458	41	16726.945	18.517	22.641	0	64	64	2	1	-10921639	39148.381	39792	23044	56442	822116	9100.292	4.800	0.221	1.557
ID270459	270459	48	9911.557	14.101	30.760	0	64	64	2	1	-10921639	26237.429	25739	18045	36200	550986	5047.369	2.000	0.181	1.591
ID270484	270484	44	17333.717	77.671	35.570	0	65	65	2	1	-10921639	57609.476	64271	40706	65535	1209799	9754.292	4.800	0.168	1.702
ID270485	270485	36	15618.136	71.695	42.522	0	65	65	2	1	-10921639	56659.857	60749	39397	65535	1189857	10126.752	4.800	0.149	1.448
ID270486	270486	38	10475.229	43.005	44.824	0	65	65	2	1	-10921639	37272.524	37014	29937	51390	782723	5719.547	2.000	0.113	1.320
ID270487	270487	47	15288.413	46.151	50.311	0	65	65	2	1	-10921639	42149.762	41242	29812	57200	885145	7671.883	4.800	0.179	1.665
ID270480	270480	41	15748.663	18.419	22.640	0	65	65	2	1	-10921639	38216.857	39718	26131	52434	802554	8513.065	4.800	0.211	1.564
ID270481	270481	52	7129.228	35.599	25.353	0	65	65	2	1	-10921639	27651.286	26871	21398	35432	580677	3980.544	2.000	0.114	1.424
ID270482	270482	48	9451.107	14.174	30.789	0	65	65	2	1	-10921639	25838.190	25647	18433	36692	542602	5148.701	4.800	0.168	1.441
ID270483	270483	49	8093.516	53.804	32.035	0	65	65	2	1	-10921639	31100.238	29255	25250	40422	653105	4282.058	2.000	0.107	1.402
ID270477	270477	42	19184.914	46.625	15.584	0	65	65	2	1	-10921639	45510.571	43879	28805	65535	955722	11104.494	2.000	0.204	1.390
ID270478	270478	31	8876.480	93.514	16.665	0	65	65	2	1	-10921639	25872.857	27174	11791	36432	543330	7195.869	4.800	0.187	1.131
ID270479	270479	50	7328.603	90.954	18.628	0	65	65	2	1	-10921639	33356.619	34358	25017	37959	700489	3526.826	7.600	0.120	2.032
ID270452	270452	38	8650.071	43.164	44.402	0	66	66	2	1	-10921639	33608.619	33544	27012	46327	705781	5463.529	2.000	0.111	1.227
ID270453	270453	47	18090.768	46.386	50.130	0	66	66	2	1	-10921639	44825.095	43956	31546	63338	941327	9120.897	4.800	0.199	1.630
ID270448	270448	48	9856.040	14.495	30.625	0	66	66	2	1	-10921639	26623.095	26449	16882	37473	559085	6030.155	4.800	0.179	1.341
ID270449	270449	49	7792.347	53.477	32.077	0	66	66	2	1	-10921639	31402.714	30840	24739	40226	659457	4087.656	4.800	0.112	1.547
ID270450	270450	44	16745.104	77.612	35.537	0	66	66	2	1	-10921639	56562.810	63993	36460	65535	1187819	11237.715	4.800	0.155	1.347
ID270451	270451	36	15652.542	72.060	42.246	0	66	66	2	1	-10921639	60215.667	61765	50047	65535	1264529	5645.063	4.800	0.154	2.850
ID270444	270444	31	10355.426	93.024	16.435	0	66	66	2	1	-10921639	26285.952	27860	14177	35040	552005	6780.632	4.800	0.220	1.398
ID270445	270445	41	13702.281	18.623	22.697	0	66	66	2	1	-10921639	36284.524	34496	23644	47242	761975	7351.937	4.800	0.191	1.583
ID270446	270446	53	8181.363	89.795	23.483	0	66	66	2	1	-10921639	27760.286	26954	20321	36509	582966	4156.386	4.800	0.140	1.638
ID270447	270447	52	8177.915	35.551	25.431	0	66	66	2	1	-10921639	29095.429	28214	22652	38109	611004	4743.662	2.000	0.123	1.344
ID270443	270443	42	21198.750	46.504	15.574	0	66	66	2	1	-10921639	47273.905	49490	23891	65535	992752	12686.868	2.000	0.227	1.381
ID270468	270468	41	15271.776	18.939	23.012	0	67	67	2	1	-10921639	37677.905	36799	25917	49252	791236	6574.628	4.800	0.216	2.035
ID270469	270469	53	7973.929	90.003	22.903	0	67	67	2	1	-10921639	28306.571	28113	20801	36105	594438	4788.411	4.800	0.132	1.383
ID270470	270470	52	8438.934	35.534	25.428	0	67	67	2	1	-10921639	30004.238	29784	23637	39128	630089	4629.369	4.800	0.129	1.483
ID270471	270471	48	9818.269	14.346	30.518	0	67	67	2	1	-10921639	28054.000	28364	18681	37157	589134	5749.390	4.800	0.174	1.443
ID270465	270465	42	22162.930	46.424	15.754	0	67	67	2	1	-10921639	48857.429	49463	31583	65535	1026006	11918.796	2.000	0.236	1.566
ID270466	270466	31	8747.998	93.065	16.935	0	67	67	2	1	-10921639	28515.000	28692	17583	38834	598815	5293.288	4.800	0.194	1.747
ID270467	270467	None	8212.464	90.632	18.323	0	67	67	2	1	-10921639	32554.762	33100	22931	38834	683650	4210.090	6.286	0.133	1.815
ID270476	270476	47	15250.089	46.765	50.336	0	67	67	2	1	-10921639	40969.095	39519	29242	56356	860351	8172.525	4.800	0.181	1.538
ID270472	270472	44	14806.596	77.428	35.653	0	67	67	2	1	-10921639	60966.000	65535	43298	65535	1280286	6332.737	4.800	0.149	2.502
ID270473	270473	36	14878.817	72.007	42.081	0	67	67	2	1	-10921639	60828.571	64026	45675	65535	1277400	6535.961	4.800	0.149	2.416
ID270474	270474	38	9788.389	43.056	44.299	0	67	67	2	1	-10921639	33406.048	32449	25586	45195	701527	5630.288	2.000	0.121	1.281
ID270475	270475	54	9359.033	33.759	49.679	0	67	67	2	1	-10921639	30297.524	30855	22349	38302	636248	4888.558	4.800	0.157	1.683
ID270532	270532	38	8434.814	42.884	44.317	0	68	68	2	1	-10921639	33790.381	33345	26911	45623	709598	4615.930	2.000	0.112	1.480
ID270533	270533	54	12961.816	33.747	49.565	0	68	68	2	1	-10921639	35362.476	33611	23894	46780	742612	6621.137	4.800	0.188	1.690
ID270534	270534	47	16358.087	46.773	50.138	0	68	68	2	1	-10921639	41483.619	40863	29521	60398	871156	8775.651	2.000	0.183	1.461
ID270528	270528	55	7115.680	20.841	36.276	0	68	68	2	1	-10921639	25028.143	25173	17772	30705	525591	3743.711	4.800	0.141	1.655
ID270529	270529	44	14282.418	77.681	35.829	0	68	68	2	1	-10921639	58840.095	61695	45265	65535	1235642	7800.855	4.800	0.131	1.745
ID270530	270530	None	7014.490	67.835	38.543	0	68	68	2	1	-10921639	46916.714	47835	36435	59721	985251	6968.362	7.600	0.055	0.706
ID270531	270531	36	13673.308	71.953	42.648	0	68	68	2	1	-10921639	57782.762	64629	38577	65535	1213438	10295.574	4.800	0.124	1.241
ID270524	270524	41	15278.194	18.747	23.269	0	68	68	2	1	-10921639	39145.952	37693	30378	53376	822065	6674.497	4.800	0.207	2.011
ID270525	270525	52	8651.496	36.091	25.714	0	68	68	2	1	-10921639	30808.524	29695	23175	39776	646979	4694.506	2.000	0.122	1.423
ID270526	270526	None	7058.555	46.138	26.308	0	68	68	2	1	-10921639	31030.905	30524	25225	39403	651649	4044.582	2.000	0.095	1.336
ID270527	270527	48	11274.692	14.448	30.606	0	68	68	2	1	-10921639	28821.190	29885	18589	40131	605245	7036.292	4.800	0.188	1.295
ID270521	270521	42	22736.648	46.414	16.060	0	68	68	2	1	-10921639	50744.714	49769	32109	65535	1065639	11430.557	4.800	0.248	1.763
ID270522	270522	31	9306.927	92.920	16.625	0	68	68	2	1	-10921639	30649.048	31623	19351	37390	643630	5201.800	4.800	0.196	1.933
ID270523	270523	53	7066.818	89.678	22.007	0	68	68	2	1	-10921639	31182.714	31739	22233	36827	654837	4183.189	4.800	0.129	1.699
ID270496	270496	54	15094.361	34.061	49.081	0	69	69	2	1	-10921639	40890.238	40930	27474	53122	858695	7155.179	4.800	0.198	1.892
ID270497	270497	47	12897.582	46.645	50.108	0	69	69	2	1	-10921639	42132.952	42701	29665	55634	884792	7920.332	4.800	0.141	1.312
ID270492	270492	48	12859.484	14.711	30.261	0	69	69	2	1	-10921639	32586.143	31341	25146	45975	684309	6255.491	4.800	0.198	1.722
ID270493	270493	44	13130.103	77.754	35.457	0	69	69	2	1	-10921639	58366.952	63160	42729	65535	1225706	8549.822	4.800	0.123	1.495
ID270494	270494	55	8882.354	21.247	36.691	0	69	69	2	1	-10921639	26898.286	25014	19183	35542	564864	5054.857	2.000	0.155	1.431
ID270495	270495	36	13064.612	71.632	42.384	0	69	69	2	1	-10921639	61969.333	65535	47318	65535	1301356	6556.699	4.800	0.131	2.186
ID270488	270488	42	21421.896	46.609	15.937	0	69	69	2	1	-10921639	51626.190	50714	30974	65535	1084150	11137.980	4.800	0.220	1.674
ID270489	270489	31	10337.397	92.409	17.267	0	69	69	2	1	-10921639	33928.095	35609	22686	44442	712490	6281.870	4.800	0.182	1.660
ID270490	270490	41	17453.066	18.917	23.142	0	69	69	2	1	-10921639	41552.905	38084	33526	57463	872611	7218.486	4.800	0.226	2.122
ID270491	270491	52	10560.549	36.033	25.877	0	69	69	2	1	-10921639	33380.143	32684	24503	44984	700983	5348.304	2.000	0.140	1.530
ID270500	270500	41	17640.930	19.002	23.071	0	70	70	2	1	-10921639	39604.333	35980	30472	56821	831691	7806.904	4.800	0.225	1.864
ID270501	270501	53	7124.341	89.558	22.742	0	70	70	2	1	-10921639	27039.476	28224	13507	35233	567829	6289.566	4.800	0.122	0.935
ID270502	270502	52	12340.703	36.049	25.773	0	70	70	2	1	-10921639	33276.952	32277	23894	47401	698816	6447.077	2.000	0.162	1.436
ID270503	270503	48	10355.652	14.812	30.247	0	70	70	2	1	-10921639	29210.619	27141	23601	39015	613423	4617.828	4.800	0.173	1.864
ID270498	270498	42	20593.969	46.656	15.921	0	70	70	2	1	-10921639	48970.476	47982	28777	65535	1028380	11112.721	2.000	0.211	1.533
ID270499	270499	31	11059.431	92.463	17.573	0	70	70	2	1	-10921639	33038.286	33804	25736	38706	693804	3982.234	4.800	0.201	2.780
ID270508	270508	54	13013.028	34.366	49.142	0	70	70	2	1	-10921639	38411.714	39112	26204	48680	806646	6663.091	4.800	0.183	1.785
ID270509	270509	47	12501.764	46.746	49.935	0	70	70	2	1	-10921639	39730.905	40064	29099	50681	834349	7037.474	4.800	0.154	1.506
ID270504	270504	44	14746.149	77.550	35.601	0	70	70	2	1	-10921639	56219.143	60407	37157	65535	1180602	10590.936	4.800	0.127	1.198
ID270505	270505	55	8982.967	21.718	36.771	0	70	70	2	1	-10921639	26405.286	25929	19730	37212	554511	5082.344	4.800	0.157	1.408
ID270506	270506	None	7197.159	67.752	38.289	0	70	70	2	1	-10921639	45408.762	44274	32323	58317	953584	7303.719	7.600	0.058	0.676
ID270507	270507	36	13586.186	71.796	42.075	0	70	70	2	1	-10921639	61386.000	65535	42802	65535	1289106	7530.745	4.800	0.134	1.924
ID270548	270548	31	12585.215	92.266	17.426	0	71	71	2	1	-10921639	32960.429	34214	19501	42992	692169	7190.086	4.800	0.223	1.673
ID270549	270549	53	8215.074	89.658	21.570	0	71	71	2	1	-10921639	29288.571	30322	17745	37855	615060	6196.981	4.800	0.140	1.158
ID270550	270550	41	17737.896	19.184	22.915	0	71	71	2	1	-10921639	39580.571	36243	29772	53902	831192	7960.600	2.000	0.228	1.849
ID270551	270551	52	12642.091	36.347	25.780	0	71	71	2	1	-10921639	34861.333	33654	25357	48251	732088	7220.699	2.000	0.163	1.351
ID270547	270547	42	20622.209	46.798	16.157	0	71	71	2	1	-10921639	52125.476	51256	36692	65535	1094635	9648.940	4.800	0.216	1.921
ID270556	270556	56	7533.979	42.948	43.169	0	71	71	2	1	-10921639	33961.190	33471	29019	43172	713185	3934.070	4.800	0.095	1.497
ID270557	270557	54	13273.590	34.776	49.157	0	71	71	2	1	-10921639	41860.476	42040	34052	49830	879070	5382.391	4.800	0.182	2.391
ID270558	270558	47	13919.926	46.647	49.863	0	71	71	2	1	-10921639	41899.762	42031	29313	56573	879895	7694.646	4.800	0.162	1.522
ID270552	270552	48	8928.911	14.780	29.956	0	71	71	2	1	-10921639	27625.238	27869	21346	36441	580130	4257.490	2.000	0.150	1.695
ID270553	270553	44	14088.031	77.714	35.370	0	71	71	2	1	-10921639	57761.000	63433	42175	65535	1212981	8997.844	4.800	0.128	1.455
ID270554	270554	55	9700.051	21.854	36.624	0	71	71	2	1	-10921639	27654.571	26856	19394	40373	580746	6030.571	2.000	0.153	1.218
ID270555	270555	36	12980.790	72.034	41.939	0	71	71	2	1	-10921639	60415.714	65535	42028	65535	1268730	8374.207	4.800	0.124	1.594
ID270516	270516	55	9430.087	21.999	36.333	0	72	72	2	1	-10921639	29471.762	29931	22527	39400	618907	4953.378	4.800	0.153	1.579
ID270517	270517	36	11125.248	72.298	41.670	0	72	72	2	1	-10921639	58821.048	65535	39630	65535	1235242	9349.980	4.800	0.098	1.121
ID270518	270518	56	7188.729	42.651	42.837	0	72	72	2	1	-10921639	33872.000	32590	28698	44249	711312	4059.135	2.000	0.084	1.293
ID270519	270519	54	12729.849	34.738	48.938	0	72	72	2	1	-10921639	41456.095	40055	33673	49087	870578	5437.258	4.800	0.165	2.162
ID270512	270512	41	19345.014	19.044	22.745	0	72	72	2	1	-10921639	42936.905	39911	31855	60957	901675	9008.644	2.000	0.224	1.744
ID270513	270513	52	14229.361	36.376	25.598	0	72	72	2	1	-10921639	37785.762	38553	25895	53342	793501	8557.207	2.000	0.166	1.257
ID270514	270514	48	9724.139	14.748	29.633	0	72	72	2	1	-10921639	28111.667	27275	19654	39590	590345	5600.558	2.000	0.159	1.380
ID270515	270515	44	13433.777	77.900	35.261	0	72	72	2	1	-10921639	59858.952	65535	44375	65535	1257038	8062.275	4.800	0.124	1.634
ID270510	270510	42	19936.715	46.931	15.865	0	72	72	2	1	-10921639	54194.476	53342	38384	65535	1138084	9876.322	4.800	0.200	1.829
ID270511	270511	31	12710.195	92.177	17.951	0	72	72	2	1	-10921639	35649.857	36374	26798	44959	748647	4837.485	4.800	0.216	2.617
ID270520	270520	47	14285.740	46.828	49.765	0	72	72	2	1	-10921639	42462.190	43065	31516	58066	891706	7789.216	2.000	0.154	1.458
ID270535	270535	42	17483.027	47.528	14.974	0	73	73	2	1	-10921639	52615.429	53238	33052	65535	1104924	8791.675	4.800	0.178	1.804
ID270544	270544	36	13418.385	71.551	41.039	0	73	73	2	1	-10921639	61562.571	65535	46333	65535	1292814	6123.357	4.800	0.132	2.347
ID270545	270545	54	14271.130	35.171	49.117	0	73	73	2	1	-10921639	41521.952	41686	31167	54389	871961	6603.548	4.800	0.182	1.938
ID270546	270546	47	15785.299	46.736	49.943	0	73	73	2	1	-10921639	41584.476	40872	28533	56754	873274	8395.154	4.800	0.184	1.542
ID270540	270540	48	9342.779	14.888	29.651	0	73	73	2	1	-10921639	27522.333	26838	19761	38094	577969	5181.634	2.000	0.156	1.434
ID270541	270541	44	12898.304	78.024	35.186	0	73	73	2	1	-10921639	61135.476	65535	47232	65535	1283845	6483.376	4.800	0.124	2.075
ID270542	270542	55	9334.467	22.008	36.221	0	73	73	2	1	-10921639	29242.905	30414	21976	39045	614101	4499.071	4.800	0.154	1.736
ID270543	270543	None	8839.152	74.538	36.949	0	73	73	2	1	-10921639	62578.714	65535	48306	65535	1314153	5403.894	7.600	0.079	1.703
ID270536	270536	31	11665.502	92.790	18.275	0	73	73	2	1	-10921639	28237.714	30555	17500	37188	592992	6438.409	4.800	0.238	1.689
ID270537	270537	53	7895.023	88.926	22.048	0	73	73	2	1	-10921639	26186.381	26262	18950	32042	549914	4163.762	4.800	0.162	1.754
ID270538	270538	41	17247.676	19.228	22.827	0	73	73	2	1	-10921639	41493.238	39015	29184	57026	871358	7984.720	4.800	0.210	1.807
ID270539	270539	52	11703.491	36.277	26.022	0	73	73	2	1	-10921639	36774.333	34942	26746	47704	772261	6009.859	4.800	0.150	1.599
ID270583	270583	42	18426.607	48.111	14.534	0	74	74	2	1	-10921639	54996.143	55209	34526	65535	1154919	8407.669	4.800	0.190	2.092
ID270592	270592	54	13244.762	34.754	48.934	0	74	74	2	1	-10921639	42580.667	43662	33636	51757	894194	5941.440	4.800	0.173	2.111
ID270593	270593	47	16001.976	46.607	49.817	0	74	74	2	1	-10921639	41009.238	41187	26682	60260	861194	9696.351	2.000	0.176	1.268
ID270588	270588	48	9462.235	15.022	29.724	0	74	74	2	1	-10921639	26592.190	26642	18494	38926	558436	5437.838	2.000	0.155	1.312
ID270589	270589	44	12663.046	78.218	35.043	0	74	74	2	1	-10921639	62170.524	65535	49126	65535	1305581	5195.861	4.800	0.127	2.693
ID270590	270590	55	10305.768	22.019	36.356	0	74	74	2	1	-10921639	29176.429	28771	21187	39519	612705	5256.205	4.800	0.172	1.627
ID270591	270591	36	13665.166	71.505	40.885	0	74	74	2	1	-10921639	60855.952	65535	44216	65535	1277975	7290.276	4.800	0.131	1.927
ID270584	270584	31	11293.306	92.369	19.089	0	74	74	2	1	-10921639	28518.571	28667	19507	37883	598890	4809.800	4.800	0.231	2.227
ID270585	270585	53	7213.004	89.423	20.885	0	74	74	2	1	-10921639	25135.952	25412	16588	34933	527855	4524.009	6.285	0.164	1.562
ID270586	270586	41	15009.285	19.504	22.960	0	74	74	2	1	-10921639	38478.762	38537	24772	53682	808054	8029.095	4.800	0.194	1.556
ID270587	270587	52	12626.073	36.319	25.941	0	74	74	2	1	-10921639	35500.762	33819	23653	49233	745516	6998.293	2.000	0.162	1.412
ID270564	270564	48	9823.101	14.847	29.838	0	75	75	2	1	-10921639	28247.095	26581	21028	40514	593189	5107.205	2.000	0.152	1.459
ID270565	270565	44	11808.158	78.946	35.400	0	75	75	2	1	-10921639	61520.095	65535	47808	65535	1291922	6181.162	4.800	0.113	2.019
ID270566	270566	55	12031.520	22.127	36.877	0	75	75	2	1	-10921639	31160.667	31467	22411	44623	654374	6330.805	2.000	0.179	1.493
ID270567	270567	None	8012.821	73.024	37.586	0	75	75	2	1	-10921639	63849.476	65535	53755	65535	1340839	3488.264	6.249	0.074	2.531
ID270560	270560	31	10711.545	92.664	18.473	0	75	75	2	1	-10921639	24493.810	25189	11717	35664	514370	6961.465	4.800	0.253	1.423
ID270561	270561	53	8464.708	88.462	21.513	0	75	75	2	1	-10921639	22894.810	22940	13489	32593	480791	5608.103	4.800	0.189	1.299
ID270562	270562	41	16993.318	19.505	22.788	0	75	75	2	1	-10921639	41203.667	41734	28777	58957	865277	8848.831	4.800	0.206	1.590
ID270563	270563	52	11287.062	36.650	26.136	0	75	75	2	1	-10921639	38316.667	37200	29968	49597	804650	5704.743	4.800	0.142	1.665
ID270559	270559	42	17322.178	48.202	14.257	0	75	75	2	1	-10921639	59823.857	63937	45935	65535	1256301	6818.227	4.800	0.180	2.679
ID270568	270568	36	13221.253	71.575	41.069	0	75	75	2	1	-10921639	60287.714	65535	43968	65535	1266042	8089.370	4.800	0.120	1.600
ID270569	270569	54	18500.510	34.635	48.942	0	75	75	2	1	-10921639	48472.095	48606	36261	64164	1017914	8595.684	4.800	0.200	1.884
ID270570	270570	47	18537.305	46.554	49.925	0	75	75	2	1	-10921639	44619.714	43515	29169	65535	937014	10850.275	2.000	0.190	1.312
ID270580	270580	36	13972.400	71.701	40.953	0	76	76	2	1	-10921639	58437.333	65173	42267	65535	1227184	9262.144	4.800	0.122	1.373
ID270581	270581	54	18385.879	34.761	48.913	0	76	76	2	1	-10921639	49290.048	48107	36729	62891	1035091	8072.661	4.800	0.203	2.060
ID270582	270582	47	18817.635	46.692	49.995	0	76	76	2	1	-10921639	45118.286	46165	30693	64672	947484	9914.844	4.800	0.204	1.541
ID270576	270576	48	10353.460	14.780	29.910	0	76	76	2	1	-10921639	29956.762	28872	21789	39373	629092	4861.449	4.800	0.169	1.784
ID270577	270577	44	12109.813	78.977	35.355	0	76	76	2	1	-10921639	61037.048	65535	46027	65535	1281778	6424.303	4.800	0.114	1.949
ID270578	270578	55	13264.698	22.321	36.927	0	76	76	2	1	-10921639	33634.286	32464	21520	43448	706320	6760.634	2.000	0.200	1.661
ID270579	270579	None	8612.735	75.153	36.833	0	76	76	2	1	-10921639	62479.429	65535	47970	65535	1312068	5533.936	4.800	0.075	1.573
ID270572	270572	31	10705.151	92.221	19.100	0	76	76	2	1	-10921639	25420.333	25036	18069	34321	533827	4697.410	4.800	0.231	2.034
ID270573	270573	53	7065.050	88.492	21.656	0	76	76	2	1	-10921639	21786.333	21603	14040	29083	457513	4735.464	4.800	0.171	1.341
ID270574	270574	41	16911.225	19.402	22.972	0	76	76	2	1	-10921639	40239.667	37522	29496	58100	845033	8310.472	4.800	0.209	1.672
ID270575	270575	52	10099.550	36.656	26.191	0	76	76	2	1	-10921639	36331.619	34624	28092	46299	762964	5222.538	4.800	0.132	1.625
ID270571	270571	42	17510.805	48.213	13.853	0	76	76	2	1	-10921639	60885.143	63041	49273	65535	1278588	5231.827	4.800	0.190	3.716
ID270612	270612	44	10437.859	79.555	35.472	0	77	77	2	1	-10921639	58217.000	64145	43068	65535	1222557	8585.946	4.800	0.084	1.056
ID270613	270613	55	13147.499	22.474	36.969	0	77	77	2	1	-10921639	34050.143	33309	22533	47838	715053	7094.730	4.800	0.195	1.565
ID270614	270614	36	12658.262	71.341	40.374	0	77	77	2	1	-10921639	60643.952	65535	42233	65535	1273523	7605.595	4.800	0.120	1.709
ID270615	270615	54	18946.570	35.006	49.259	0	77	77	2	1	-10921639	53670.381	52394	40942	65535	1127078	7917.418	4.800	0.198	2.240
ID270608	270608	53	8315.697	88.328	21.623	0	77	77	2	1	-10921639	22638.429	22738	13241	29949	475407	4954.991	4.800	0.191	1.463
ID270609	270609	41	18002.820	19.360	22.870	0	77	77	2	1	-10921639	41659.048	40593	28998	58663	874840	8963.050	4.800	0.213	1.635
ID270610	270610	52	11578.105	36.711	26.779	0	77	77	2	1	-10921639	38299.048	38219	29089	50922	804280	5642.551	4.800	0.142	1.689
ID270611	270611	48	10677.099	14.783	29.837	0	77	77	2	1	-10921639	31174.476	31611	23842	40755	654664	5330.770	2.000	0.164	1.645
ID270606	270606	42	16439.250	48.385	14.111	0	77	77	2	1	-10921639	61486.476	65535	49472	65535	1291216	5661.402	4.800	0.176	3.250
ID270607	270607	31	10898.043	92.620	17.666	0	77	77	2	1	-10921639	24392.524	25262	9876	33226	512243	7137.045	4.800	0.255	1.391
ID270616	270616	47	18170.031	46.721	49.970	0	77	77	2	1	-10921639	45551.714	45666	30166	65535	956586	9835.915	2.000	0.189	1.473
ID270596	270596	41	17099.783	19.464	22.846	0	78	78	2	1	-10921639	41209.762	40226	27905	55726	865405	8600.358	4.800	0.217	1.709
ID270597	270597	52	12024.189	36.816	26.578	0	78	78	2	1	-10921639	38355.000	38926	26721	51002	805455	6684.834	2.000	0.140	1.408
ID270598	270598	48	11180.678	14.857	29.620	0	78	78	2	1	-10921639	31531.619	31213	21646	41738	662164	6148.694	2.000	0.166	1.460
ID270599	270599	44	10414.225	79.227	35.521	0	78	78	2	1	-10921639	60817.619	65535	45648	65535	1277170	7012.404	7.600	0.086	1.376
ID270594	270594	42	14688.012	48.690	13.637	0	78	78	2	1	-10921639	63927.000	65535	54000	65535	1342467	3109.545	4.800	0.170	5.961
ID270595	270595	31	11252.973	91.897	18.682	0	78	78	2	1	-10921639	26776.476	27137	16019	36050	562306	5475.957	4.800	0.245	1.924
ID270604	270604	47	21170.164	46.686	49.877	0	78	78	2	1	-10921639	48765.571	48765	30647	65535	1024077	11797.363	2.000	0.210	1.435
ID270605	270605	57	8141.372	40.000	54.000	0	78	78	2	1	-10921639	40743.905	39730	30989	49992	855622	5716.294	4.800	0.123	1.561
ID270600	270600	55	10881.349	22.613	36.881	0	78	78	2	1	-10921639	31973.143	31259	21202	42288	671436	6157.648	4.800	0.164	1.465
ID270601	270601	36	12732.882	71.521	40.408	0	78	78	2	1	-10921639	61546.333	65535	45516	65535	1292473	6254.500	4.800	0.120	2.112
ID270602	270602	None	7361.951	86.289	44.871	0	78	78	2	1	-10921639	27667.333	29160	17338	33816	581014	5182.717	4.800	0.138	1.296
ID270603	270603	54	20901.576	34.711	49.099	0	78	78	2	1	-10921639	55882.952	56644	40933	65535	1173542	8263.107	4.800	0.222	2.460
ID270624	270624	36	13560.260	71.211	39.298	0	79	79	2	1	-10921639	59716.000	63647	42564	65535	1254036	7874.898	4.800	0.133	1.781
ID270625	270625	54	19858.762	34.727	49.276	0	79	79	2	1	-10921639	55063.190	54379	37583	65535	1156327	8551.959	4.800	0.208	2.221
ID270626	270626	47	21937.402	46.774	49.987	0	79	79	2	1	-10921639	48665.762	47719	30530	65535	1021981	10987.187	2.000	0.229	1.650
ID270627	270627	57	7650.037	40.000	54.000	0	79	79	2	1	-10921639	38521.238	37745	26951	45954	808946	5920.219	4.800	0.117	1.358
ID270620	270620	52	10378.531	36.854	26.449	0	79	79	2	1	-10921639	35576.667	34535	28071	44861	747110	5152.943	4.800	0.142	1.720
ID270621	270621	48	10575.952	14.991	29.379	0	79	79	2	1	-10921639	31781.190	31354	23035	40878	667405	5026.372	4.800	0.165	1.789
ID270622	270622	44	11464.471	78.789	34.272	0	79	79	2	1	-10921639	59454.381	65535	40700	65535	1248542	9060.876	4.800	0.099	1.184
ID270623	270623	55	11318.559	22.574	36.712	0	79	79	2	1	-10921639	31905.143	32458	21248	45617	670008	6674.431	4.800	0.165	1.356
ID270617	270617	42	15142.507	48.000	14.000	0	79	79	2	1	-10921639	58274.667	65033	41991	65535	1223768	8614.697	7.600	0.145	1.713
ID270618	270618	31	10816.833	92.044	18.476	0	79	79	2	1	-10921639	24220.762	25758	14841	33832	508636	6257.997	4.800	0.245	1.525
ID270619	270619	41	16110.674	19.069	23.071	0	79	79	2	1	-10921639	38416.571	35309	29484	54358	806748	7280.220	4.800	0.209	1.821
ID270644	270644	48	11899.529	14.981	29.644	0	80	80	2	1	-10921639	32980.238	32739	22401	45458	692585	6632.494	2.000	0.163	1.397
ID270645	270645	44	9548.257	79.656	35.004	0	80	80	2	1	-10921639	59512.476	65535	42943	65535	1249762	7808.698	7.600	0.081	1.143
ID270646	270646	55	12127.946	22.601	36.533	0	80	80	2	1	-10921639	34322.571	33700	21841	48239	720774	7609.633	2.000	0.164	1.270
ID270647	270647	36	12216.837	71.192	39.584	0	80	80	2	1	-10921639	56783.238	61637	37255	65535	1192448	9836.234	4.800	0.109	1.137
ID270640	270640	42	13465.797	48.076	13.756	0	80	80	2	1	-10921639	59578.286	63858	46391	65535	1251144	7119.460	4.800	0.126	1.866
ID270641	270641	31	10616.433	91.583	19.017	0	80	80	2	1	-10921639	25844.810	26541	14649	34156	542741	5823.960	4.800	0.242	1.729
ID270642	270642	41	14136.418	19.139	23.099	0	80	80	2	1	-10921639	36597.238	34196	29022	50108	768542	6402.794	4.800	0.189	1.819
ID270643	270643	52	11434.839	36.915	26.474	0	80	80	2	1	-10921639	38987.952	38100	30139	51094	818747	6079.871	2.000	0.138	1.553
ID270639	270639	None	12853.715	49.608	13.498	0	80	80	2	1	-10921639	61064.095	65535	48842	65535	1282346	6284.163	4.800	0.127	2.191
ID270648	270648	54	19688.982	34.737	49.329	0	80	80	2	1	-10921639	57725.143	56744	41557	65535	1212228	7717.677	4.800	0.210	2.601
ID270649	270649	47	22269.820	46.877	50.023	0	80	80	2	1	-10921639	50597.429	49056	33740	65535	1062546	10626.715	2.000	0.228	1.766
ID270650	270650	57	7510.221	41.000	54.000	0	80	80	2	1	-10921639	39570.619	38874	27572	47532	830983	5660.371	7.600	0.106	1.345
ID270628	270628	42	13118.558	47.791	13.567	0	81	81	2	1	-10921639	60112.286	65535	45449	65535	1262358	7173.511	4.800	0.123	1.832
ID270629	270629	58	13712.507	52.107	15.868	0	81	81	2	1	-10921639	55870.857	58164	37910	65535	1173288	9367.613	4.800	0.122	1.293
ID270630	270630	31	10481.679	91.159	19.207	0	81	81	2	1	-10921639	26045.714	25727	17209	31803	546960	4504.321	4.800	0.251	2.319
ID270631	270631	41	13122.049	19.183	23.135	0	81	81	2	1	-10921639	35218.381	33618	27398	48820	739586	6496.888	2.000	0.174	1.609
ID270636	270636	36	12424.790	71.237	39.806	0	81	81	2	1	-10921639	57978.000	60875	39752	65535	1217538	8289.739	4.800	0.116	1.450
ID270637	270637	54	19470.111	34.655	49.528	0	81	81	2	1	-10921639	54484.810	56166	40153	65535	1144181	9558.792	4.800	0.199	1.890
ID270638	270638	47	21656.717	46.800	50.136	0	81	81	2	1	-10921639	52249.810	50231	35732	65535	1097246	10148.049	4.800	0.226	1.897
ID270632	270632	52	10305.195	37.032	26.422	0	81	81	2	1	-10921639	38549.095	38195	30521	50729	809531	5924.421	2.000	0.120	1.391
ID270633	270633	48	11478.342	14.958	29.533	0	81	81	2	1	-10921639	33804.381	33771	23644	45149	709892	6283.914	2.000	0.161	1.490
ID270634	270634	44	11186.278	79.955	35.230	0	81	81	2	1	-10921639	60501.000	65535	44623	65535	1270521	7605.539	4.800	0.100	1.450
ID270635	270635	55	11961.221	22.654	36.822	0	81	81	2	1	-10921639	33614.048	33070	23692	47762	705895	6890.089	2.000	0.160	1.348
ID270660	270660	54	18147.523	34.294	49.268	0	82	82	2	1	-10921639	50142.952	50167	37907	65326	1053002	8472.336	4.800	0.195	1.934
ID270661	270661	47	21963.158	46.793	50.043	0	82	82	2	1	-10921639	48671.476	47958	32801	65535	1022101	10523.528	4.800	0.237	1.773
ID270656	270656	48	10150.476	15.046	29.356	0	82	82	2	1	-10921639	32106.286	32284	24011	42557	674232	4840.278	4.800	0.157	1.805
ID270657	270657	44	10550.718	78.899	34.123	0	82	82	2	1	-10921639	61321.429	65535	46997	65535	1287750	6635.863	4.800	0.098	1.652
ID270658	270658	55	13334.512	22.774	36.781	0	82	82	2	1	-10921639	32364.571	30023	18745	50745	679656	8069.568	2.000	0.170	1.167
ID270659	270659	36	12357.105	71.557	39.042	0	82	82	2	1	-10921639	60386.333	65486	43286	65535	1268113	6800.682	4.800	0.115	1.832
ID270652	270652	58	13330.069	52.002	14.831	0	82	82	2	1	-10921639	58851.667	61266	41768	65535	1235885	7460.862	4.800	0.123	1.731
ID270653	270653	31	10800.501	91.294	19.216	0	82	82	2	1	-10921639	24494.524	23720	16285	31326	514385	4544.571	4.800	0.276	2.331
ID270654	270654	41	11274.736	19.150	22.873	0	82	82	2	1	-10921639	31888.476	30209	25507	42092	669658	5048.865	4.800	0.171	1.849
ID270655	270655	52	7406.424	37.112	26.573	0	82	82	2	1	-10921639	35348.190	34783	29230	42417	742312	3782.277	4.800	0.101	1.707
ID270651	270651	42	13749.857	48.489	13.602	0	82	82	2	1	-10921639	55899.810	59094	37454	65535	1173896	10553.888	4.800	0.121	1.147
ID270662	270662	42	13489.902	48.342	13.562	0	83	83	2	1	-10921639	56514.952	60082	35924	65535	1186814	10095.651	4.800	0.123	1.227
ID270663	270663	58	13449.799	52.617	15.761	0	83	83	2	1	-10921639	53895.810	53159	37396	65535	1131812	9710.336	4.800	0.123	1.213
ID270672	270672	47	19054.562	46.691	50.063	0	83	83	2	1	-10921639	46177.143	44699	29827	63610	969720	9970.835	2.000	0.205	1.574
ID270668	270668	44	12229.152	80.062	35.637	0	83	83	2	1	-10921639	58883.619	65535	42554	65535	1236556	8872.894	4.800	0.106	1.275
ID270669	270669	55	8323.496	22.710	36.834	0	83	83	2	1	-10921639	29756.667	28900	22481	38381	624890	4243.917	4.800	0.136	1.684
ID270670	270670	36	12111.408	71.526	39.277	0	83	83	2	1	-10921639	59253.762	62025	44445	65535	1244329	6850.144	4.800	0.115	1.787
ID270671	270671	54	18073.906	34.243	49.543	0	83	83	2	1	-10921639	51834.905	50534	37745	64598	1088533	8043.348	4.800	0.197	2.123
ID270664	270664	31	11270.632	91.054	19.400	0	83	83	2	1	-10921639	23025.905	23206	14906	31051	483544	5265.626	4.800	0.295	1.993
ID270665	270665	41	10135.199	19.146	23.018	0	83	83	2	1	-10921639	30747.333	30888	23521	40710	645694	5087.374	2.000	0.154	1.614
ID270666	270666	52	8623.722	36.828	27.035	0	83	83	2	1	-10921639	37540.905	38088	32868	44408	788359	3814.958	4.800	0.111	1.961
ID270667	270667	48	11412.766	15.221	29.456	0	83	83	2	1	-10921639	35007.476	33630	27538	44987	735157	5594.284	4.800	0.166	1.778
ID270676	270676	31	10285.146	90.961	19.576	0	84	84	2	1	-10921639	21886.286	21178	13777	29759	459612	4623.548	4.800	0.275	2.041
ID270677	270677	41	9143.438	19.176	22.771	0	84	84	2	1	-10921639	32003.333	31880	24886	38748	672070	4452.663	4.800	0.146	1.832
ID270678	270678	48	11292.885	15.320	29.292	0	84	84	2	1	-10921639	35323.381	33878	25372	45537	741791	5699.720	4.800	0.159	1.698
ID270679	270679	61	8813.188	78.310	33.013	0	84	84	2	1	-10921639	60493.762	65535	47046	65535	1270369	6742.939	4.800	0.070	1.181
ID270673	270673	None	10532.238	50.413	11.794	0	84	84	2	1	-10921639	61333.143	65535	43338	65535	1287996	7028.140	7.600	0.098	1.553
ID270674	270674	42	12074.721	48.162	13.617	0	84	84	2	1	-10921639	57771.667	62760	41132	65535	1213205	9119.813	4.800	0.106	1.213
ID270675	270675	58	12425.853	52.838	15.815	0	84	84	2	1	-10921639	56704.714	58332	42460	65535	1190799	8693.396	4.800	0.112	1.315
ID270684	270684	47	19024.420	46.782	50.060	0	84	84	2	1	-10921639	48353.095	47434	32880	65535	1015415	9713.124	2.000	0.194	1.615
ID270685	270685	62	7039.900	40.000	54.000	0	84	84	2	1	-10921639	39157.952	37412	33778	48364	822317	4303.679	2.000	0.102	1.677
ID270680	270680	55	8301.236	22.834	36.694	0	84	84	2	1	-10921639	31306.762	31329	24488	39642	657442	4143.741	4.800	0.130	1.743
ID270681	270681	44	10503.938	80.240	36.585	0	84	84	2	1	-10921639	59336.095	65535	45452	65535	1246058	7506.762	4.800	0.091	1.312
ID270682	270682	36	11888.521	71.689	38.506	0	84	84	2	1	-10921639	58636.381	65535	40973	65535	1231364	8343.474	4.800	0.108	1.374
ID270683	270683	54	17820.629	34.131	49.507	0	84	84	2	1	-10921639	53432.571	54410	40266	65535	1122084	7870.094	4.800	0.185	2.125
ID270692	270692	59	7851.841	11.155	34.099	0	85	85	2	1	-10921639	31412.667	30534	21845	41621	659666	5670.533	2.000	0.106	1.061
ID270693	270693	55	7984.340	23.107	36.085	0	85	85	2	1	-10921639	32591.619	32620	27193	38152	684424	3408.025	4.800	0.134	2.253
ID270694	270694	44	9386.346	80.290	36.682	0	85	85	2	1	-10921639	60309.524	65535	47379	65535	1266500	6685.193	4.800	0.079	1.319
ID270695	270695	60	7086.721	59.284	37.689	0	85	85	2	1	-10921639	31402.048	30469	22092	40618	659443	5249.685	2.000	0.081	0.899
ID270688	270688	31	8707.868	91.338	19.501	0	85	85	2	1	-10921639	18736.619	18715	12580	26519	393469	3756.970	4.800	0.270	2.119
ID270689	270689	41	10796.237	19.088	22.413	0	85	85	2	1	-10921639	33492.143	32804	24806	43925	703335	5358.707	4.800	0.167	1.791
ID270690	270690	48	10205.080	15.323	29.087	0	85	85	2	1	-10921639	34703.381	33000	27829	43123	728771	4592.713	4.800	0.148	1.951
ID270691	270691	61	8732.660	78.000	32.982	0	85	85	2	1	-10921639	60801.952	65535	44063	65535	1276841	7142.380	4.800	0.069	1.101
ID270696	270696	36	11704.348	71.825	38.425	0	85	85	2	1	-10921639	61272.095	65535	50062	65535	1286714	5898.720	4.800	0.112	2.094
ID270697	270697	54	17993.986	34.078	49.299	0	85	85	2	1	-10921639	52829.190	52464	41906	65535	1109413	7317.675	4.800	0.190	2.305
ID270698	270698	47	18209.680	46.833	50.010	0	85	85	2	1	-10921639	47880.048	47474	33979	65415	1005481	8933.789	4.800	0.190	1.712
ID270699	270699	62	9050.049	40.000	54.000	0	85	85	2	1	-10921639	42517.000	41623	36962	48710	892857	4375.955	4.800	0.128	2.210
ID270686	270686	42	11073.426	48.500	13.329	0	85	85	2	1	-10921639	57248.619	61257	41493	65535	1202221	9127.141	4.800	0.102	1.159
ID270687	270687	58	11823.533	53.220	16.500	0	85	85	2	1	-10921639	59350.905	63659	45287	65535	1246369	7475.298	4.800	0.103	1.489
ID270700	270700	63	10411.047	50.958	11.422	0	86	86	2	1	-10921639	57060.571	65535	38149	65535	1198272	10043.788	7.600	0.080	0.846
ID270701	270701	42	11836.365	49.000	13.000	0	86	86	2	1	-10921639	60795.000	65535	43714	65535	1276695	7339.874	7.600	0.109	1.631
ID270702	270702	58	12224.026	53.185	16.502	0	86	86	2	1	-10921639	55113.143	57197	38963	65535	1157376	9430.471	4.800	0.106	1.123
ID270703	270703	31	7310.048	91.173	19.475	0	86	86	2	1	-10921639	16585.905	15472	10231	22622	348304	3697.378	4.800	0.260	1.853
ID270708	270708	55	8411.728	23.207	35.881	0	86	86	2	1	-10921639	30829.143	31167	24564	40358	647412	4171.159	4.800	0.131	1.714
ID270709	270709	44	9772.773	80.536	36.062	0	86	86	2	1	-10921639	59005.762	65535	43420	65535	1239121	8000.055	4.800	0.086	1.163
ID270710	270710	60	8102.647	59.019	37.605	0	86	86	2	1	-10921639	33047.524	33009	25623	41429	693998	4815.754	2.000	0.108	1.336
ID270711	270711	36	12120.862	71.455	38.487	0	86	86	2	1	-10921639	58017.714	60621	41211	65535	1218372	7906.163	4.800	0.117	1.533
ID270704	270704	41	7913.361	18.960	22.233	0	86	86	2	1	-10921639	31240.286	32541	23539	37460	656046	3824.640	4.800	0.142	2.028
ID270705	270705	48	8871.427	15.457	29.212	0	86	86	2	1	-10921639	33562.286	32779	27756	40156	704808	3925.446	4.800	0.137	2.056
ID270706	270706	61	9463.422	78.050	32.950	0	86	86	2	1	-10921639	60817.619	65535	43417	65535	1277170	7200.347	4.800	0.078	1.220
ID270707	270707	59	9245.590	11.018	34.061	0	86	86	2	1	-10921639	33131.381	32629	21744	42001	695759	5297.837	2.000	0.127	1.413
ID270712	270712	54	18334.572	34.022	49.449	0	86	86	2	1	-10921639	52768.048	53183	41227	65535	1108129	8023.205	4.800	0.189	2.089
ID270713	270713	47	19006.840	46.770	50.226	0	86	86	2	1	-10921639	47655.048	45623	32886	65535	1000756	9621.401	4.800	0.196	1.624
ID270714	270714	62	8034.734	40.000	54.000	0	86	86	2	1	-10921639	37809.238	37200	31812	46455	793994	4629.826	2.000	0.111	1.626
ID270724	270724	44	9545.331	81.182	35.169	0	87	87	2	1	-10921639	61370.810	65535	48199	65535	1288787	6088.419	4.800	0.084	1.562
ID270725	270725	None	8820.530	10.624	31.935	0	87	87	2	1	-10921639	36562.048	36943	26119	45935	767803	5826.855	4.800	0.121	1.350
ID270726	270726	55	7671.681	22.979	35.532	0	87	87	2	1	-10921639	30551.571	30075	24338	38244	641583	4037.584	4.800	0.114	1.548
ID270727	270727	60	7656.184	59.031	37.818	0	87	87	2	1	-10921639	34490.571	34407	27275	43013	724302	3857.323	4.800	0.100	1.631
ID270720	270720	48	8495.985	15.316	29.060	0	87	87	2	1	-10921639	33478.857	33159	26911	40272	703056	3884.835	4.800	0.122	1.875
ID270721	270721	64	8759.773	10.358	30.987	0	87	87	2	1	-10921639	33488.095	34098	19993	44779	703250	7167.699	4.800	0.120	1.003
ID270722	270722	61	8663.821	77.512	32.904	0	87	87	2	1	-10921639	60970.857	65535	44745	65535	1280388	7056.398	4.800	0.071	1.147
ID270723	270723	59	9561.643	11.031	33.874	0	87	87	2	1	-10921639	35381.667	36441	25106	45935	743015	6497.782	2.000	0.113	1.104
ID270728	270728	36	11801.838	71.218	38.512	0	87	87	2	1	-10921639	56439.571	59318	42340	65535	1185231	7633.673	4.800	0.111	1.477
ID270729	270729	54	17996.227	33.977	49.443	0	87	87	2	1	-10921639	52052.571	53428	40523	65535	1093104	8375.787	4.800	0.185	1.937
ID270730	270730	47	17359.572	46.730	50.423	0	87	87	2	1	-10921639	47345.333	46137	32886	64929	994252	9408.290	4.800	0.182	1.552
ID270731	270731	62	9036.163	40.000	54.000	0	87	87	2	1	-10921639	40678.000	39458	33343	48667	854238	4442.528	4.800	0.130	2.108
ID270716	270716	42	10848.223	49.240	13.529	0	87	87	2	1	-10921639	57803.952	65535	38045	65535	1213883	9460.834	4.800	0.089	0.997
ID270717	270717	58	10883.290	53.292	17.039	0	87	87	2	1	-10921639	56936.143	57990	40159	65535	1195659	8572.486	4.800	0.092	1.124
ID270718	270718	31	9022.396	91.220	20.323	0	87	87	2	1	-10921639	18714.905	18871	10356	25926	393013	4104.456	4.800	0.288	2.038
ID270719	270719	41	9556.369	18.833	21.680	0	87	87	2	1	-10921639	32289.048	32715	24210	40618	678070	4387.819	4.800	0.155	1.972
ID270715	270715	63	10853.026	50.746	11.227	0	87	87	2	1	-10921639	58309.333	65535	43916	65535	1224496	8807.900	7.600	0.091	1.110
ID270732	270732	63	10779.308	50.809	10.992	0	88	88	2	1	-10921639	59743.381	65535	46177	65535	1254611	7638.625	7.600	0.089	1.285
ID270733	270733	42	11134.703	48.945	13.298	0	88	88	2	1	-10921639	59337.143	65535	43540	65535	1246080	8196.659	4.800	0.096	1.268
ID270734	270734	58	11507.618	53.506	17.422	0	88	88	2	1	-10921639	56691.190	60979	38351	65535	1190515	9209.508	4.800	0.109	1.208
ID270735	270735	41	9312.840	19.143	21.850	0	88	88	2	1	-10921639	32162.905	32791	23907	40498	675421	4681.256	4.800	0.147	1.764
ID270740	270740	59	8847.855	11.011	33.529	0	88	88	2	1	-10921639	35335.095	36959	22049	45329	742037	6186.664	4.800	0.110	1.133
ID270741	270741	55	9557.471	22.851	35.369	0	88	88	2	1	-10921639	33528.190	32871	28016	41251	704092	4184.134	4.800	0.146	2.047
ID270742	270742	44	9227.116	81.613	34.949	0	88	88	2	1	-10921639	58344.190	60652	43148	65535	1225228	8030.055	7.600	0.075	1.019
ID270743	270743	None	9003.285	12.611	36.839	0	88	88	2	1	-10921639	31170.095	31669	22490	40327	654572	5958.139	4.800	0.131	1.212
ID270736	270736	None	7209.046	81.704	23.782	0	88	88	2	1	-10921639	31019.095	32626	18978	38369	651401	5207.325	4.800	0.119	1.264
ID270737	270737	48	7859.853	15.117	28.901	0	88	88	2	1	-10921639	32356.190	30849	26094	39103	679480	3676.157	2.000	0.113	1.782
ID270738	270738	64	8110.603	10.264	31.018	0	88	88	2	1	-10921639	34045.143	35432	22138	43931	714948	6450.979	4.800	0.118	1.114
ID270739	270739	61	8187.049	77.430	32.700	0	88	88	2	1	-10921639	60469.619	65284	46131	65535	1269862	7029.498	4.800	0.061	0.989
ID270748	270748	62	9179.647	40.000	54.000	0	88	88	2	1	-10921639	39620.714	37574	32720	49246	832035	5048.884	4.800	0.122	1.709
ID270744	270744	60	9335.323	58.682	37.640	0	88	88	2	1	-10921639	36713.619	37650	26575	46553	770986	5725.534	4.800	0.126	1.434
ID270745	270745	36	11746.882	71.108	38.881	0	88	88	2	1	-10921639	55881.048	56439	40183	65535	1173502	7154.273	4.800	0.107	1.516
ID270746	270746	54	19785.633	34.003	49.196	0	88	88	2	1	-10921639	54812.381	55750	42007	65535	1151060	8253.390	4.800	0.204	2.249
ID270747	270747	47	16848.043	46.844	50.600	0	88	88	2	1	-10921639	47604.476	46822	34771	65535	999694	8990.153	4.800	0.168	1.526
ID270756	270756	59	9290.173	11.052	33.912	0	89	89	2	1	-10921639	35888.381	36466	26464	43891	753656	5748.535	2.000	0.121	1.344
ID270757	270757	55	8392.618	23.165	35.843	0	89	89	2	1	-10921639	30774.619	29784	23855	37252	646267	3934.761	4.800	0.134	1.843
ID270758	270758	65	8358.939	79.918	36.804	0	89	89	2	1	-10921639	60017.667	63072	46364	65535	1260371	6718.823	4.800	0.069	1.150
ID270759	270759	36	11477.133	71.053	38.739	0	89	89	2	1	-10921639	53972.333	54459	42368	65535	1133419	7585.425	4.800	0.108	1.392
ID270752	270752	41	7506.554	18.709	21.476	0	89	89	2	1	-10921639	28435.095	28107	20624	38393	597137	4697.234	2.000	0.110	1.203
ID270753	270753	48	8644.440	15.653	28.821	0	89	89	2	1	-10921639	32543.000	32259	23191	40976	683403	5061.745	2.000	0.125	1.432
ID270754	270754	64	8648.572	10.225	30.845	0	89	89	2	1	-10921639	34259.286	33312	21383	43891	719445	6693.783	4.800	0.116	1.065
ID270755	270755	61	7937.088	77.965	32.938	0	89	89	2	1	-10921639	61536.238	65535	50521	65535	1292261	5755.558	4.800	0.067	1.339
ID270760	270760	54	18302.156	34.014	49.108	0	89	89	2	1	-10921639	51855.714	51265	42047	65535	1088970	7993.334	4.800	0.183	2.011
ID270761	270761	47	17428.574	47.047	50.616	0	89	89	2	1	-10921639	47389.571	45011	34257	63475	995181	8743.874	4.800	0.180	1.655
ID270762	270762	62	9315.002	40.000	54.000	0	89	89	2	1	-10921639	40309.048	40309	33888	49417	846490	4809.955	4.800	0.131	1.939
ID270749	270749	63	11361.896	51.377	10.658	0	89	89	2	1	-10921639	59827.286	65535	42337	65535	1256373	7863.286	4.800	0.095	1.317
ID270750	270750	42	10559.420	49.542	13.353	0	89	89	2	1	-10921639	61355.524	65535	46155	65535	1288466	6851.219	4.800	0.097	1.586
ID270751	270751	58	11562.627	53.510	17.771	0	89	89	2	1	-10921639	52813.714	55172	34447	65535	1109088	10087.965	4.800	0.108	1.024
ID270788	270788	68	9514.893	73.782	37.088	0	90	90	2	1	-10921639	56515.619	56093	43133	65535	1186828	6345.918	2.000	0.071	1.176
ID270789	270789	65	9050.701	79.893	37.063	0	90	90	2	1	-10921639	60216.286	65535	46247	65535	1264542	7178.786	4.800	0.073	1.147
ID270790	270790	36	7713.881	70.219	38.487	0	90	90	2	1	-10921639	48328.190	49726	37124	56093	1014892	6080.573	4.800	0.075	1.114
ID270791	270791	67	7140.292	70.799	44.411	0	90	90	2	1	-10921639	40352.762	40762	32666	48086	847408	4240.227	2.000	0.075	1.335
ID270784	270784	64	11418.604	9.938	30.499	0	90	90	2	1	-10921639	36038.333	33979	25534	51201	756805	7338.480	2.000	0.137	1.183
ID270785	270785	61	8173.391	77.734	33.292	0	90	90	2	1	-10921639	60286.190	65535	46263	65535	1266010	7196.182	4.800	0.068	1.068
ID270786	270786	59	10334.721	11.095	34.533	0	90	90	2	1	-10921639	37300.095	39002	21407	49295	783302	7266.786	4.800	0.130	1.184
ID270787	270787	60	7474.064	58.732	37.215	0	90	90	2	1	-10921639	35544.048	34652	29548	41493	746425	3298.984	4.800	0.102	1.992
ID270792	270792	54	17707.811	34.119	49.162	0	90	90	2	1	-10921639	53036.571	53731	42986	65535	1113768	7728.562	4.800	0.175	2.041
ID270793	270793	47	14252.824	47.247	50.859	0	90	90	2	1	-10921639	46814.810	46241	36276	59198	983111	6831.262	4.800	0.145	1.736
ID270794	270794	62	8646.661	40.000	54.000	0	90	90	2	1	-10921639	40336.619	40550	32288	51204	847069	4776.208	4.800	0.116	1.761
ID270780	270780	42	9353.896	49.313	13.520	0	90	90	2	1	-10921639	55443.857	57078	37870	65535	1164321	9763.617	2.000	0.073	0.772
ID270781	270781	58	10723.452	53.449	18.154	0	90	90	2	1	-10921639	53336.952	52810	36992	65535	1120076	9411.258	4.800	0.099	1.020
ID270782	270782	41	7360.123	18.553	21.512	0	90	90	2	1	-10921639	30146.810	30078	23234	38247	633083	4022.682	4.800	0.118	1.580
ID270783	270783	48	9600.832	15.385	29.114	0	90	90	2	1	-10921639	34457.048	33844	28988	44604	723598	4893.240	2.000	0.121	1.515
ID270779	270779	63	10449.620	50.889	10.715	0	90	90	2	1	-10921639	60422.905	65535	48569	65535	1268881	6680.249	4.800	0.087	1.452
ID270764	270764	42	9486.281	49.381	13.568	0	91	91	2	1	-10921639	55805.857	58703	38445	65535	1171923	9698.449	4.800	0.075	0.802
ID270765	270765	66	9044.183	54.316	14.988	0	91	91	2	1	-10921639	62463.190	65535	51253	65535	1311727	4735.894	4.800	0.083	2.030
ID270766	270766	58	9502.302	53.245	17.663	0	91	91	2	1	-10921639	51713.952	52440	37678	65535	1085993	9428.701	4.800	0.082	0.827
ID270767	270767	41	8417.730	18.486	21.387	0	91	91	2	1	-10921639	31505.238	31072	23426	40446	661610	5100.038	4.800	0.129	1.412
ID270763	270763	63	11104.543	51.091	10.381	0	91	91	2	1	-10921639	55538.857	58384	41630	65535	1166316	9523.844	7.600	0.090	0.963
ID270772	270772	68	8189.868	74.122	37.028	0	91	91	2	1	-10921639	54318.619	54588	45608	62781	1140691	5340.657	2.000	0.061	1.175
ID270773	270773	65	8582.782	80.046	36.705	0	91	91	2	1	-10921639	59848.429	63644	45345	65535	1256817	7104.210	4.800	0.069	1.085
ID270774	270774	60	9891.406	58.450	37.515	0	91	91	2	1	-10921639	38109.238	37102	27495	48270	800294	5910.642	4.800	0.121	1.393
ID270775	270775	36	7108.007	69.979	38.916	0	91	91	2	1	-10921639	45329.619	47021	32837	51494	951922	5075.041	2.000	0.067	1.126
ID270768	270768	48	8497.669	15.203	29.194	0	91	91	2	1	-10921639	33295.619	32253	26740	41900	699208	4540.433	2.000	0.110	1.458
ID270769	270769	64	11723.414	9.992	30.984	0	91	91	2	1	-10921639	38957.048	38623	22967	50393	818098	7320.297	4.800	0.142	1.323
ID270770	270770	61	8744.174	77.959	33.131	0	91	91	2	1	-10921639	60851.714	65535	47388	65535	1277886	6477.912	4.800	0.074	1.292
ID270771	270771	59	10616.806	10.740	33.714	0	91	91	2	1	-10921639	40058.524	41245	29643	49215	841229	6216.096	4.800	0.128	1.466
ID270776	270776	67	9247.762	70.510	44.186	0	91	91	2	1	-10921639	41707.000	40792	34223	52382	875847	5339.701	2.000	0.094	1.342
ID270777	270777	54	17907.334	34.131	49.121	0	91	91	2	1	-10921639	53674.286	52929	42187	65535	1127160	7802.971	4.800	0.175	2.049
ID270778	270778	47	17251.736	47.339	51.058	0	91	91	2	1	-10921639	48819.952	47569	34438	64638	1025219	8748.155	4.800	0.172	1.638
ID270796	270796	42	9096.831	49.354	13.489	0	92	92	2	1	-10921639	57991.429	58623	44457	65535	1217820	7853.478	7.600	0.078	1.069
ID270797	270797	66	9660.191	55.007	15.306	0	92	92	2	1	-10921639	59804.952	60869	47113	65535	1255904	6498.188	4.800	0.085	1.445
ID270798	270798	41	8758.267	18.887	21.496	0	92	92	2	1	-10921639	32026.238	31317	26106	39917	672551	4100.086	4.800	0.142	1.942
ID270799	270799	64	11831.439	9.774	30.360	0	92	92	2	1	-10921639	39315.619	38904	29980	51904	825628	6824.275	2.000	0.138	1.400
ID270795	270795	63	9404.840	51.000	11.000	0	92	92	2	1	-10921639	60465.762	65535	44317	65535	1269781	6787.470	6.319	0.079	1.308
ID270804	270804	60	8534.861	58.260	37.598	0	92	92	2	1	-10921639	36688.714	37405	28260	46226	770463	5289.952	4.800	0.104	1.311
ID270805	270805	36	7871.880	70.212	39.054	0	92	92	2	1	-10921639	45424.286	47670	29441	52886	953910	6026.478	4.800	0.079	1.104
ID270806	270806	67	10882.363	70.666	44.232	0	92	92	2	1	-10921639	43147.905	41664	35462	53593	906106	5366.456	2.000	0.114	1.640
ID270807	270807	54	16924.959	34.081	49.232	0	92	92	2	1	-10921639	53643.381	53612	41294	65535	1126511	7516.340	4.800	0.168	2.056
ID270800	270800	48	8309.237	15.262	29.677	0	92	92	2	1	-10921639	32593.381	31259	25088	44213	684461	5034.670	2.000	0.089	1.056
ID270801	270801	61	9152.897	77.323	33.299	0	92	92	2	1	-10921639	59109.905	64427	45158	65535	1241308	7910.485	4.800	0.071	0.991
ID270802	270802	59	10999.277	10.705	33.916	0	92	92	2	1	-10921639	39301.000	39593	28025	51779	825321	6959.507	2.000	0.124	1.244
ID270803	270803	65	8799.561	79.847	37.476	0	92	92	2	1	-10921639	61629.714	65535	48065	65535	1294224	5993.765	4.800	0.075	1.428
ID270808	270808	47	16495.496	47.341	51.174	0	92	92	2	1	-10921639	49141.667	48083	38042	64754	1031975	8723.223	4.800	0.159	1.544
ID270820	270820	54	14964.776	34.136	49.227	0	93	93	2	1	-10921639	50858.048	50384	38507	62053	1068019	6701.930	4.800	0.159	2.079
ID270821	270821	47	17162.678	47.417	51.199	0	93	93	2	1	-10921639	49908.429	48576	35689	65535	1048077	9375.617	4.800	0.164	1.501
ID270816	270816	65	8328.280	79.429	37.442	0	93	93	2	1	-10921639	61510.143	65535	46721	65535	1291713	6337.093	4.800	0.067	1.211
ID270817	270817	60	9172.383	58.028	37.825	0	93	93	2	1	-10921639	37127.238	36071	29496	47526	779672	5383.717	7.600	0.107	1.333
ID270818	270818	36	7159.196	69.650	38.463	0	93	93	2	1	-10921639	44071.476	44127	36423	52703	925501	4194.085	4.800	0.069	1.364
ID270819	270819	67	10635.923	70.605	44.299	0	93	93	2	1	-10921639	41450.286	40318	32721	52253	870456	5683.769	2.000	0.110	1.449
ID270812	270812	58	8114.029	53.355	18.127	0	93	93	2	1	-10921639	51844.476	55114	34740	65535	1088734	9319.045	7.600	0.075	0.773
ID270813	270813	41	11567.313	18.942	21.091	0	93	93	2	1	-10921639	33076.143	33324	26259	43766	694599	5075.619	4.800	0.175	1.944
ID270814	270814	59	13924.293	10.692	33.706	0	93	93	2	1	-10921639	42698.000	43686	30322	54352	896658	7892.521	4.800	0.161	1.500
ID270815	270815	61	8970.949	77.168	33.518	0	93	93	2	1	-10921639	61991.857	65535	48560	65535	1301829	6132.003	4.800	0.077	1.452
ID270809	270809	63	10494.246	51.571	10.235	0	93	93	2	1	-10921639	57330.429	58687	42931	65535	1203939	8151.215	7.600	0.090	1.159
ID270810	270810	42	8531.507	50.088	13.255	0	93	93	2	1	-10921639	59607.333	64779	46045	65535	1251754	7115.779	4.800	0.066	1.044
ID270811	270811	66	9556.571	55.504	15.443	0	93	93	2	1	-10921639	56173.810	57393	40569	65535	1179650	8803.491	4.800	0.079	0.940
ID270852	270852	66	8738.640	56.090	15.239	0	94	94	2	1	-10921639	57486.619	58608	47229	65535	1207219	6597.091	7.600	0.076	1.234
ID270853	270853	58	8801.179	53.323	17.951	0	94	94	2	1	-10921639	50883.476	52024	34355	65535	1068553	9442.473	7.600	0.072	0.728
ID270854	270854	41	10725.186	19.085	21.394	0	94	94	2	1	-10921639	32986.048	32834	26299	43234	692707	5006.689	4.800	0.167	1.885
ID270855	270855	48	8457.945	15.427	29.315	0	94	94	2	1	-10921639	32907.476	31552	27122	43956	691057	4921.066	2.000	0.104	1.261
ID270850	270850	63	10464.854	51.548	10.264	0	94	94	2	1	-10921639	57144.190	57843	43044	65535	1200028	8194.865	7.600	0.084	1.081
ID270851	270851	42	8500.212	51.029	12.590	0	94	94	2	1	-10921639	62265.190	65535	48784	65535	1307569	5570.306	6.289	0.074	1.545
ID270860	270860	60	8929.439	58.314	37.181	0	94	94	2	1	-10921639	39885.619	39357	33483	47492	837598	4054.821	4.800	0.114	2.020
ID270861	270861	65	8694.680	79.453	37.512	0	94	94	2	1	-10921639	55863.095	56316	36601	65535	1173125	10342.775	4.800	0.060	0.609
ID270862	270862	67	13002.514	70.448	44.011	0	94	94	2	1	-10921639	42363.714	42958	28257	56891	889638	7998.983	2.000	0.133	1.245
ID270863	270863	54	15980.076	34.214	49.137	0	94	94	2	1	-10921639	51205.429	50001	37876	65535	1075314	7264.251	4.800	0.159	1.934
ID270856	270856	64	9575.892	9.676	30.245	0	94	94	2	1	-10921639	37998.905	38088	30405	45782	797977	5613.719	4.800	0.122	1.473
ID270857	270857	59	13930.922	11.008	34.452	0	94	94	2	1	-10921639	42450.524	43839	30457	55931	891461	7072.167	4.800	0.160	1.660
ID270858	270858	61	9177.515	77.025	34.041	0	94	94	2	1	-10921639	61798.762	65535	48025	65535	1297774	5926.793	4.800	0.080	1.549
ID270859	270859	69	7947.415	83.000	36.000	0	94	94	2	1	-10921639	55403.429	57127	41661	65535	1163472	8064.713	7.600	0.066	0.855
ID270864	270864	47	16193.939	47.464	51.330	0	94	94	2	1	-10921639	53872.000	55983	39663	65535	1131312	9249.804	4.800	0.156	1.571
ID270848	270848	54	15799.123	34.073	49.045	0	95	95	2	1	-10921639	49788.619	48462	41058	62607	1045561	7078.094	4.800	0.153	1.868
ID270849	270849	47	16417.861	47.652	51.319	0	95	95	2	1	-10921639	54457.048	57613	36656	65535	1143598	9771.430	4.800	0.159	1.532
ID270836	270836	None	7157.533	53.000	15.000	0	95	95	2	1	-10921639	62460.238	65535	50231	65535	1311665	4973.647	6.326	0.060	1.430
ID270837	270837	66	8197.387	55.723	14.500	0	95	95	2	1	-10921639	58034.238	57335	47924	65535	1218719	6763.566	7.600	0.073	1.169
ID270838	270838	58	7101.443	53.181	17.942	0	95	95	2	1	-10921639	49310.143	50889	35949	65170	1035513	8852.393	2.000	0.059	0.619
ID270839	270839	41	9282.764	19.060	21.202	0	95	95	2	1	-10921639	31730.286	32553	26596	38351	666336	4093.777	4.800	0.152	2.047
ID270835	270835	63	10540.752	51.559	10.354	0	95	95	2	1	-10921639	57547.286	58629	44014	65535	1208493	8384.539	4.800	0.090	1.134
ID270844	270844	69	9962.009	83.662	36.157	0	95	95	2	1	-10921639	52964.286	53541	39241	64739	1112250	8332.081	2.000	0.080	0.938
ID270845	270845	60	12151.184	58.293	37.372	0	95	95	2	1	-10921639	42734.333	43769	34762	55043	897421	5822.341	4.800	0.148	1.890
ID270846	270846	65	8682.004	78.971	37.127	0	95	95	2	1	-10921639	61167.095	65535	47988	65535	1284509	6201.073	4.800	0.068	1.255
ID270847	270847	67	17932.936	70.162	44.064	0	95	95	2	1	-10921639	46910.714	46198	32513	65535	985125	9424.380	2.000	0.172	1.461
ID270840	270840	48	7913.092	15.243	29.120	0	95	95	2	1	-10921639	33411.810	33094	27061	43891	701648	4192.693	2.000	0.099	1.442
ID270841	270841	64	11280.684	9.813	30.733	0	95	95	2	1	-10921639	42023.857	41851	30968	52691	882501	6199.391	4.800	0.131	1.567
ID270842	270842	61	9674.489	77.304	33.473	0	95	95	2	1	-10921639	58648.286	61123	43417	65535	1231614	8088.356	4.800	0.081	1.089
ID270843	270843	59	12686.842	11.082	34.787	0	95	95	2	1	-10921639	41829.429	43488	27575	55560	878418	7664.378	4.800	0.152	1.439
ID270884	270884	61	9886.867	77.280	33.309	0	96	96	2	1	-10921639	59101.810	62717	44644	65535	1241138	7612.236	4.800	0.086	1.231
ID270885	270885	59	13762.514	10.812	33.895	0	96	96	2	1	-10921639	43729.571	43582	30677	57852	918321	7949.210	4.800	0.154	1.469
ID270886	270886	65	7364.915	79.185	36.514	0	96	96	2	1	-10921639	59071.524	63277	43647	65535	1240502	7634.263	4.800	0.053	0.774
ID270887	270887	69	12536.871	84.114	36.323	0	96	96	2	1	-10921639	55570.333	55854	44069	65535	1166977	7488.247	2.000	0.103	1.388
ID270880	270880	66	12107.699	57.176	15.517	0	96	96	2	1	-10921639	55720.190	56582	40911	65535	1170124	8951.469	2.000	0.096	1.090
ID270881	270881	41	11095.911	18.944	21.099	0	96	96	2	1	-10921639	34013.857	32271	28080	41747	714291	4657.935	4.800	0.169	2.116
ID270882	270882	None	8669.259	87.505	24.490	0	96	96	2	1	-10921639	29880.952	30218	19070	39730	627500	6262.935	4.800	0.158	1.304
ID270883	270883	64	12166.861	10.121	31.401	0	96	96	2	1	-10921639	42845.238	42548	27413	53862	899750	7768.569	4.800	0.140	1.353
ID270888	270888	60	9917.488	58.666	36.899	0	96	96	2	1	-10921639	41952.667	41373	33419	50032	881006	4251.017	4.800	0.126	2.207
ID270889	270889	67	18750.949	70.258	43.972	0	96	96	2	1	-10921639	50019.952	50222	31907	65535	1050419	10437.028	2.000	0.175	1.430
ID270890	270890	54	17295.580	33.923	49.347	0	96	96	2	1	-10921639	50060.048	49126	37736	65535	1051261	8256.178	4.800	0.173	1.793
ID270891	270891	47	15700.948	47.464	51.316	0	96	96	2	1	-10921639	53868.476	54132	39648	65535	1131238	8930.226	4.800	0.149	1.566
ID270878	270878	63	10648.949	51.668	10.141	0	96	96	2	1	-10921639	58126.619	60798	43735	65535	1220659	7692.574	4.800	0.088	1.226
ID270879	270879	42	8427.140	50.865	13.703	0	96	96	2	1	-10921639	60819.762	64935	46801	65535	1277215	6568.795	4.800	0.066	1.148
ID270822	270822	63	11360.380	51.430	10.152	0	97	97	2	1	-10921639	55555.333	58372	37913	65535	1166662	9559.837	4.800	0.094	0.997
ID270823	270823	42	8347.416	51.216	14.312	0	97	97	2	1	-10921639	61002.238	65535	48882	65535	1281047	6118.975	4.800	0.071	1.321
ID270828	270828	61	10209.395	77.292	33.706	0	97	97	2	1	-10921639	60474.857	65535	43995	65535	1269972	7423.496	4.800	0.090	1.342
ID270829	270829	69	13423.944	84.376	36.410	0	97	97	2	1	-10921639	57421.238	56797	45354	65535	1205846	6974.740	4.800	0.112	1.660
ID270830	270830	60	9506.401	58.889	36.753	0	97	97	2	1	-10921639	41339.667	39816	33192	49117	868133	4849.652	4.800	0.115	1.756
ID270831	270831	65	9058.047	79.001	36.826	0	97	97	2	1	-10921639	59649.286	63527	44222	65535	1252635	7285.907	4.800	0.072	1.105
ID270824	270824	66	8390.604	57.178	15.494	0	97	97	2	1	-10921639	54422.667	56680	42628	65412	1142876	6779.421	4.800	0.073	1.095
ID270825	270825	41	12659.107	19.127	21.460	0	97	97	2	1	-10921639	36952.143	37219	28270	49919	775995	6071.386	4.800	0.177	1.831
ID270826	270826	64	10768.597	9.991	30.138	0	97	97	2	1	-10921639	39966.333	39614	29857	51598	839293	6273.673	2.000	0.122	1.383
ID270827	270827	59	13197.374	10.854	34.416	0	97	97	2	1	-10921639	43361.952	42692	32788	55863	910601	6693.442	4.800	0.147	1.659
ID270832	270832	67	19720.312	70.205	43.997	0	97	97	2	1	-10921639	52906.714	50956	36689	65535	1111041	9515.760	4.800	0.188	1.763
ID270833	270833	54	14968.424	33.947	49.387	0	97	97	2	1	-10921639	48955.571	48533	38421	62417	1028067	7167.317	4.800	0.152	1.804
ID270834	270834	47	16130.357	47.822	51.827	0	97	97	2	1	-10921639	56733.571	55925	39776	65535	1191405	8750.064	4.800	0.147	1.666
ID270868	270868	66	11653.692	57.284	15.679	0	98	98	2	1	-10921639	55377.381	56931	41003	65535	1162925	8074.657	2.000	0.088	1.110
ID270869	270869	41	13594.777	19.293	21.419	0	98	98	2	1	-10921639	39065.238	38709	29331	51819	820370	6689.523	4.800	0.181	1.788
ID270870	270870	64	14076.511	9.942	30.061	0	98	98	2	1	-10921639	42372.381	43087	30925	58137	889820	7745.946	2.000	0.151	1.436
ID270871	270871	59	14090.234	11.058	34.313	0	98	98	2	1	-10921639	44119.048	45923	30249	58831	926500	7677.271	4.800	0.153	1.529
ID270865	270865	63	12590.104	51.345	9.698	0	98	98	2	1	-10921639	57627.810	61585	38959	65535	1210184	8839.460	4.800	0.107	1.259
ID270866	270866	70	7729.893	45.705	13.773	0	98	98	2	1	-10921639	41428.571	43454	28187	49062	870000	6107.141	2.000	0.081	1.016
ID270867	270867	42	7746.073	51.968	15.126	0	98	98	2	1	-10921639	62380.905	65535	50384	65535	1309999	4875.872	6.305	0.068	1.620
ID270876	270876	54	14914.698	34.099	49.411	0	98	98	2	1	-10921639	48494.429	48368	37121	63463	1018383	7659.347	4.800	0.154	1.693
ID270877	270877	47	16386.602	47.989	51.730	0	98	98	2	1	-10921639	57171.762	58406	44063	65535	1200607	7859.625	4.800	0.151	1.903
ID270872	270872	61	9797.918	77.449	34.245	0	98	98	2	1	-10921639	59847.286	65535	46315	65535	1256793	7341.577	6.324	0.084	1.258
ID270873	270873	69	13213.667	84.414	36.398	0	98	98	2	1	-10921639	60565.619	64626	47327	65535	1271878	5830.835	4.800	0.120	2.229
ID270874	270874	60	12782.660	58.376	37.205	0	98	98	2	1	-10921639	43699.238	42172	34808	54178	917684	5632.115	4.800	0.156	2.094
ID270875	270875	67	19461.402	70.031	44.046	0	98	98	2	1	-10921639	55815.571	53856	41269	65535	1172127	8376.418	4.800	0.189	2.116
ID270916	270916	54	14454.348	34.077	49.548	0	99	99	2	1	-10921639	49267.952	47245	42068	62888	1034627	6045.362	4.800	0.153	2.162
ID270917	270917	47	16091.715	47.914	51.896	0	99	99	2	1	-10921639	57692.857	57720	39972	65535	1211550	8512.116	4.800	0.151	1.779
ID270912	270912	61	10763.498	77.854	34.449	0	99	99	2	1	-10921639	60897.333	65535	48456	65535	1278844	6201.256	4.800	0.097	1.743
ID270913	270913	69	12262.239	84.612	36.001	0	99	99	2	1	-10921639	59593.333	62242	45082	65535	1251460	7735.611	4.800	0.114	1.582
ID270914	270914	60	11326.100	58.302	37.066	0	99	99	2	1	-10921639	42449.429	42432	34401	50292	891438	4620.003	4.800	0.149	2.382
ID270915	270915	67	19682.352	70.078	43.979	0	99	99	2	1	-10921639	57386.571	60300	41471	65535	1205118	8289.670	4.800	0.201	2.313
ID270908	270908	66	11567.893	57.041	15.666	0	99	99	2	1	-10921639	55936.333	58473	40774	65535	1174663	8677.356	2.000	0.090	1.067
ID270909	270909	41	16981.330	19.450	21.533	0	99	99	2	1	-10921639	42840.381	43781	25981	57708	899648	9429.360	4.800	0.207	1.556
ID270910	270910	64	15275.596	10.233	29.996	0	99	99	2	1	-10921639	44496.619	42946	28361	60618	934429	8572.186	4.800	0.163	1.454
ID270911	270911	59	12732.708	10.933	34.405	0	99	99	2	1	-10921639	43741.714	45271	31054	58039	918576	7257.418	6.291	0.136	1.447
ID270905	270905	63	12058.177	51.301	9.595	0	99	99	2	1	-10921639	57401.619	59005	38510	65535	1205434	9063.188	2.000	0.099	1.137
ID270906	270906	70	7018.472	45.981	13.996	0	99	99	2	1	-10921639	41701.905	41104	29129	52167	875740	5632.800	2.000	0.074	1.024
ID270907	270907	42	7441.393	51.319	14.026	0	99	99	2	1	-10921639	60339.810	63788	48921	65535	1267136	6090.311	4.800	0.059	1.101
ID270892	270892	63	11660.561	51.431	9.643	0	100	100	2	1	-10921639	56720.952	57418	40339	65535	1191140	8729.485	4.800	0.098	1.163
ID270893	270893	70	8507.183	46.491	14.019	0	100	100	2	1	-10921639	43215.714	41695	32039	59012	907530	7280.196	2.000	0.083	0.914
ID270894	270894	42	7635.123	52.267	14.733	0	100	100	2	1	-10921639	61206.476	65535	44779	65535	1285336	6689.097	6.333	0.059	1.028
ID270895	270895	66	12850.629	57.062	15.988	0	100	100	2	1	-10921639	55793.143	55603	41887	65535	1171656	8794.350	2.000	0.102	1.172
ID270900	270900	69	11062.951	84.588	36.203	0	100	100	2	1	-10921639	59191.190	65535	43078	65535	1243015	8565.676	4.800	0.101	1.273
ID270901	270901	60	11193.616	57.939	37.086	0	100	100	2	1	-10921639	41559.952	40440	32611	51112	872759	5380.907	4.800	0.136	1.847
ID270902	270902	67	17760.742	70.295	43.760	0	100	100	2	1	-10921639	59340.810	65535	39134	65535	1246157	8778.699	4.800	0.184	2.106
ID270903	270903	54	14633.181	33.747	49.693	0	100	100	2	1	-10921639	47828.571	46774	34743	60655	1004400	6500.117	4.800	0.160	2.030
ID270896	270896	41	19079.588	19.341	21.228	0	100	100	2	1	-10921639	45446.667	45173	33183	61621	954380	8866.194	4.800	0.225	1.883
ID270897	270897	64	12972.959	10.160	29.878	0	100	100	2	1	-10921639	42781.143	41961	28377	54477	898404	7559.568	4.800	0.146	1.445
ID270898	270898	59	13771.103	10.877	33.802	0	100	100	2	1	-10921639	44087.381	42074	31696	61211	925835	7653.479	4.800	0.141	1.419
ID270899	270899	61	11366.748	78.140	34.658	0	100	100	2	1	-10921639	60071.143	65535	45381	65535	1261494	6752.475	4.800	0.100	1.621
ID270904	270904	47	15759.708	47.976	51.766	0	100	100	2	1	-10921639	57923.095	59302	42775	65535	1216385	7783.140	4.800	0.147	1.912
ID270980	270980	61	12897.637	78.295	34.909	0	101	101	2	1	-10921639	57991.667	62365	42236	65535	1217825	7893.318	4.800	0.110	1.454
ID270981	270981	69	11840.342	84.667	35.484	0	101	101	2	1	-10921639	60170.286	65535	44687	65535	1263576	7283.548	4.800	0.111	1.657
ID270982	270982	None	9203.370	11.598	36.628	0	101	101	2	1	-10921639	34233.952	33657	20009	50062	718913	8033.242	2.000	0.125	0.948
ID270983	270983	60	10937.553	57.816	36.876	0	101	101	2	1	-10921639	40569.381	39507	32938	49160	851957	5121.870	4.800	0.133	1.860
ID270976	270976	66	11712.154	56.735	15.934	0	101	101	2	1	-10921639	56812.286	57418	43172	65535	1193058	8511.248	4.800	0.096	1.166
ID270977	270977	41	22756.816	19.461	21.023	0	101	101	2	1	-10921639	49113.429	48741	28367	65535	1031382	12186.857	4.800	0.246	1.591
ID270978	270978	64	12583.964	10.549	30.162	0	101	101	2	1	-10921639	44119.857	43414	30475	54741	926517	7460.157	4.800	0.145	1.498
ID270979	270979	59	13924.263	11.046	33.240	0	101	101	2	1	-10921639	45366.429	47376	32134	58088	952695	8378.144	4.800	0.147	1.389
ID270984	270984	67	18268.012	70.005	43.708	0	101	101	2	1	-10921639	58173.238	62249	42710	65535	1221638	8120.054	4.800	0.184	2.229
ID270985	270985	54	12369.176	33.715	49.697	0	101	101	2	1	-10921639	46556.476	45253	36016	57745	977686	6112.093	4.800	0.134	1.795
ID270986	270986	47	16538.982	47.678	51.127	0	101	101	2	1	-10921639	57095.571	61285	36962	65535	1199007	9534.329	4.800	0.160	1.651
ID270973	270973	63	12958.189	51.347	9.618	0	101	101	2	1	-10921639	56044.048	56934	38357	65535	1176925	9328.456	2.000	0.109	1.177
ID270974	270974	70	9961.910	44.810	13.673	0	101	101	2	1	-10921639	43776.190	44433	31409	55065	919300	7007.808	4.800	0.123	1.367
ID270975	270975	42	7452.212	52.806	14.551	0	101	101	2	1	-10921639	62794.714	65535	51556	65535	1318689	4630.970	6.286	0.064	1.625
ID270944	270944	54	11394.708	33.787	49.715	0	102	102	2	1	-10921639	44642.762	43959	35888	53994	937498	5530.846	4.800	0.133	1.896
ID270945	270945	47	16031.806	47.483	51.189	0	102	102	2	1	-10921639	54964.762	56396	37739	65535	1154260	9806.291	4.800	0.150	1.458
ID270932	270932	63	12891.591	51.263	10.029	0	102	102	2	1	-10921639	53894.143	52608	40046	65535	1131777	8887.473	2.000	0.102	1.126
ID270933	270933	70	10211.377	45.125	13.771	0	102	102	2	1	-10921639	44100.524	42714	30206	56503	926111	7031.774	4.800	0.127	1.414
ID270934	270934	42	9334.999	53.069	14.134	0	102	102	2	1	-10921639	62808.571	65535	54854	65535	1318980	3729.758	4.800	0.085	2.645
ID270935	270935	66	10782.326	56.563	15.808	0	102	102	2	1	-10921639	53548.762	53862	37512	65535	1124524	9034.136	2.000	0.083	0.909
ID270940	270940	69	12845.344	84.157	35.604	0	102	102	2	1	-10921639	60179.476	63589	47688	65535	1263769	6353.949	4.800	0.113	1.925
ID270941	270941	60	8563.419	57.453	36.653	0	102	102	2	1	-10921639	39191.810	39250	31317	48386	823028	5155.219	2.000	0.091	1.270
ID270942	270942	None	9114.264	95.023	38.357	0	102	102	2	1	-10921639	26933.714	29062	12941	34811	565608	6369.199	4.800	0.170	1.226
ID270943	270943	67	18488.195	70.039	43.378	0	102	102	2	1	-10921639	58128.476	61263	46018	65535	1220698	7602.351	4.800	0.183	2.370
ID270936	270936	41	18716.885	19.423	20.787	0	102	102	2	1	-10921639	44073.238	43628	28432	61260	925538	10674.334	2.000	0.210	1.434
ID270937	270937	64	10432.371	10.583	29.852	0	102	102	2	1	-10921639	41584.857	41321	33553	51323	873282	5766.065	4.800	0.134	1.699
ID270938	270938	59	11467.892	10.932	33.396	0	102	102	2	1	-10921639	42706.524	44451	32816	53027	896837	6384.697	4.800	0.135	1.592
ID270939	270939	61	8102.520	78.737	35.104	0	102	102	2	1	-10921639	50313.381	51109	40165	59397	1056581	5544.299	2.000	0.063	1.076
ID270918	270918	70	10165.269	44.665	13.401	0	103	103	2	1	-10921639	42700.619	42796	29184	52923	896713	7011.133	4.800	0.112	1.224
ID270919	270919	42	11765.059	52.759	14.139	0	103	103	2	1	-10921639	59022.095	57607	49625	65535	1239464	5428.517	4.800	0.097	1.918
ID270924	270924	59	11799.839	11.139	33.679	0	103	103	2	1	-10921639	40411.714	41964	26070	53131	848646	7097.853	4.800	0.135	1.358
ID270925	270925	61	7805.570	79.285	35.551	0	103	103	2	1	-10921639	48440.000	48664	37515	57965	1017240	5135.027	4.800	0.079	1.380
ID270926	270926	60	9406.766	57.126	36.315	0	103	103	2	1	-10921639	37817.095	36952	30512	48670	794159	4867.082	2.000	0.113	1.582
ID270927	270927	69	15014.609	84.446	35.782	0	103	103	2	1	-10921639	55907.476	55983	42955	65535	1174057	7262.981	4.800	0.130	1.770
ID270920	270920	66	12642.463	57.158	16.463	0	103	103	2	1	-10921639	52141.810	51770	40722	65535	1094978	7313.685	2.000	0.099	1.284
ID270921	270921	41	15352.766	19.590	20.859	0	103	103	2	1	-10921639	41827.048	40272	29019	59106	878368	7903.050	4.800	0.178	1.599
ID270922	270922	71	7234.922	90.065	21.070	0	103	103	2	1	-10921639	16089.952	15866	8505	25687	337889	4451.950	2.000	0.204	1.223
ID270923	270923	64	10679.603	10.349	29.338	0	103	103	2	1	-10921639	35997.905	36132	24702	48661	755956	7687.942	2.000	0.131	1.083
ID270928	270928	72	9853.894	97.828	38.308	0	103	103	2	1	-10921639	24750.143	26780	13807	33293	519753	6259.372	4.800	0.219	1.420
ID270929	270929	67	20061.840	69.826	43.329	0	103	103	2	1	-10921639	54063.000	51675	38614	65535	1135323	9495.317	4.800	0.192	1.838
ID270930	270930	54	11996.980	32.756	50.213	0	103	103	2	1	-10921639	44633.000	44387	34009	52308	937293	5574.689	4.800	0.149	2.081
ID270931	270931	47	16811.867	47.946	51.982	0	103	103	2	1	-10921639	53872.381	53195	38614	65535	1131320	8959.899	2.000	0.149	1.557
ID270948	270948	66	7398.764	57.768	16.517	0	104	104	2	1	-10921639	42639.333	43166	31623	53593	895426	6509.533	2.000	0.064	0.792
ID270949	270949	41	11913.808	19.786	21.115	0	104	104	2	1	-10921639	37231.048	36399	29059	49524	781852	5562.143	2.000	0.153	1.773
ID270950	270950	71	7966.957	90.206	21.749	0	104	104	2	1	-10921639	19450.429	19565	13131	29457	408459	4387.622	2.000	0.185	1.385
ID270951	270951	64	7834.825	10.424	29.149	0	104	104	2	1	-10921639	32839.476	33697	23353	40508	689629	5512.053	4.800	0.112	1.196
ID270946	270946	70	10225.543	44.561	13.705	0	104	104	2	1	-10921639	43818.952	43417	32170	53079	920198	6386.065	4.800	0.117	1.434
ID270947	270947	42	10960.408	52.832	14.537	0	104	104	2	1	-10921639	52424.238	50999	41419	63898	1100909	6027.451	2.000	0.093	1.481
ID270956	270956	54	8604.792	32.691	50.105	0	104	104	2	1	-10921639	38573.762	39116	29264	43861	810049	3958.265	4.800	0.124	2.156
ID270957	270957	47	13179.153	48.287	52.061	0	104	104	2	1	-10921639	48061.190	46327	35845	63396	1009285	7582.209	6.311	0.119	1.345
ID270952	270952	59	8953.908	11.040	33.314	0	104	104	2	1	-10921639	35050.095	35221	26431	44078	736052	4885.865	4.800	0.118	1.520
ID270953	270953	69	14526.777	84.531	35.509	0	104	104	2	1	-10921639	52140.143	52942	34713	65535	1094943	9256.031	4.800	0.131	1.301
ID270954	270954	72	10665.879	98.688	37.835	0	104	104	2	1	-10921639	25177.238	26360	13651	34753	528722	6357.561	4.800	0.230	1.482
ID270955	270955	67	16264.699	69.571	43.337	0	104	104	2	1	-10921639	53199.571	51439	37766	65535	1117191	8446.653	4.800	0.147	1.617
ID270964	270964	None	7066.702	51.229	9.666	0	105	105	2	1	-10921639	43223.571	42450	33826	52951	907695	4955.204	2.000	0.063	1.036
ID270965	270965	42	10061.058	52.811	14.462	0	105	105	2	1	-10921639	50094.905	49347	41526	59293	1051993	5457.963	2.000	0.087	1.464
ID270966	270966	41	9659.735	19.934	21.041	0	105	105	2	1	-10921639	32910.190	32929	26247	42068	691114	4677.863	2.000	0.136	1.688
ID270967	270967	71	8547.384	90.168	22.148	0	105	105	2	1	-10921639	19563.000	20146	10879	27811	410823	5144.220	2.000	0.221	1.375
ID270972	270972	47	12494.191	47.800	51.682	0	105	105	2	1	-10921639	44148.571	43445	31932	57589	927120	7199.387	2.000	0.119	1.309
ID270968	270968	69	9208.137	84.186	35.693	0	105	105	2	1	-10921639	45425.000	44473	36965	56175	953925	5238.415	2.000	0.080	1.281
ID270969	270969	72	9490.958	98.955	37.790	0	105	105	2	1	-10921639	22565.143	23383	14431	30215	473868	4301.507	4.800	0.246	2.070
ID270970	270970	67	14133.461	69.626	43.219	0	105	105	2	1	-10921639	46057.333	45091	32758	64656	967204	8601.658	2.000	0.122	1.162
ID270971	270971	54	7327.506	33.136	49.816	0	105	105	2	1	-10921639	38078.667	38140	31194	45461	799652	3680.897	4.800	0.104	1.944
ID270958	270958	42	8126.666	52.720	14.736	0	106	106	2	1	-10921639	44259.762	43231	38192	56852	929455	5181.581	2.000	0.066	1.051
ID270959	270959	71	7745.321	90.337	21.915	0	106	106	2	1	-10921639	18321.619	18507	11598	25495	384754	4051.954	2.000	0.212	1.579
ID270960	270960	69	7284.135	84.464	35.006	0	106	106	2	1	-10921639	43494.190	42420	36900	52293	913378	4109.766	4.800	0.072	1.428
ID270961	270961	67	12276.120	69.849	42.977	0	106	106	2	1	-10921639	42895.905	43616	32605	61236	900814	7707.737	2.000	0.102	1.032
ID270962	270962	54	7085.328	34.635	49.116	0	106	106	2	1	-10921639	36157.000	35493	31372	43035	759297	3397.170	7.600	0.088	1.717
ID270963	270963	47	7528.123	48.000	52.074	0	106	106	2	1	-10921639	36147.048	36090	29420	45354	759088	4941.499	2.000	0.086	1.159
ID270988	270988	71	7487.366	90.098	21.542	0	107	107	2	1	-10921639	18143.333	18084	11415	25479	381010	4094.938	2.000	0.202	1.488
ID270989	270989	67	10352.141	69.621	42.811	0	107	107	2	1	-10921639	39887.619	40238	30433	54174	837640	6841.707	2.000	0.099	1.047
ID270990	270990	47	7128.033	48.157	52.074	0	107	107	2	1	-10921639	33527.000	33266	27590	42772	704067	4215.691	2.000	0.084	1.236
ID270987	270987	42	7526.854	53.081	14.753	0	107	107	2	1	-10921639	42738.619	41600	37546	50567	897511	3744.018	4.800	0.077	1.630
ID270992	270992	42	8109.641	53.064	15.106	0	108	108	2	1	-10921639	39164.952	38381	33651	49475	822464	4126.581	2.000	0.082	1.441
ID270993	270993	71	9395.404	90.114	21.172	0	108	108	2	1	-10921639	18961.429	18525	10328	28585	398190	5483.455	2.000	0.259	1.421
ID270994	270994	67	9041.235	69.547	42.926	0	108	108	2	1	-10921639	39303.095	38133	29931	51745	825365	5497.921	2.000	0.092	1.202
ID270995	270995	71	11086.800	89.919	21.274	0	109	109	2	1	-10921639	21707.143	20850	10702	33614	455850	6617.003	4.800	0.261	1.358
ID270991	270991	71	11600.835	90.114	20.925	0	110	110	2	1	-10921639	22057.095	22524	11396	33266	463199	5883.815	4.800	0.277	1.625
ID270996	270996	71	13145.486	89.961	20.482	0	111	111	2	1	-10921639	24228.905	24310	10794	37295	508807	7590.435	4.800	0.302	1.482
ID271002	271002	71	12761.377	89.629	20.530	0	112	112	2	1	-10921639	25436.524	25791	13354	37944	534167	6463.229	4.800	0.276	1.702
ID270997	270997	71	15795.188	89.497	20.451	0	113	113	2	1	-10921639	30573.381	29830	12850	45127	642041	8873.435	4.800	0.305	1.610
ID270998	270998	71	16605.836	89.854	20.318	0	114	114	2	1	-10921639	29312.286	28579	14009	43166	615558	8125.442	4.800	0.334	1.807
ID270999	270999	71	18433.432	89.937	20.169	0	115	115	2	1	-10921639	29731.667	27976	15600	45773	624365	8057.413	4.800	0.373	2.006
ID271003	271003	71	17635.164	89.834	20.263	0	116	116	2	1	-10921639	29917.619	28664	17020	44681	628270	7753.759	4.800	0.362	2.050
ID271006	271006	73	8465.548	59.652	7.747	0	117	117	2	1	-10921639	28220.714	29888	15490	37099	592635	6054.550	4.800	0.152	1.227
ID271007	271007	71	17555.418	89.994	20.092	0	117	117	2	1	-10921639	29734.429	28774	19275	46137	624423	7446.975	4.800	0.347	2.056
ID271000	271000	73	7016.240	58.823	7.521	0	118	118	2	1	-10921639	29651.381	31344	18834	35230	622679	4246.323	4.800	0.124	1.541
ID271001	271001	71	16145.464	89.851	19.868	0	118	118	2	1	-10921639	30465.810	29350	19544	42802	639782	6633.743	4.800	0.314	2.193
ID271010	271010	71	14819.712	89.578	20.073	0	119	119	2	1	-10921639	30323.810	30286	16723	42163	636800	7367.364	4.800	0.272	1.760
ID271004	271004	71	14258.248	89.468	20.247	0	120	120	2	1	-10921639	31047.143	31953	18614	42925	651990	6560.647	4.800	0.272	2.021
ID271005	271005	None	7610.896	95.729	25.854	0	120	120	2	1	-10921639	15610.667	15741	6721	22857	327824	5085.451	2.000	0.254	1.242
ID271011	271011	71	11886.565	89.888	20.785	0	121	121	2	1	-10921639	26413.905	25473	17439	37053	554692	5211.511	4.800	0.247	2.006
ID271008	271008	71	10990.049	89.856	21.449	0	122	122	2	1	-10921639	23526.571	22888	12265	36454	494058	7113.279	4.800	0.233	1.249
ID271009	271009	74	8043.531	95.123	25.866	0	122	122	2	1	-10921639	18154.857	18941	10240	25846	381252	4420.646	4.800	0.230	1.537
ID271016	271016	71	7666.519	89.281	22.143	0	123	123	2	1	-10921639	23618.857	22808	16741	32409	495996	4418.596	4.800	0.167	1.531
ID271017	271017	74	7189.912	95.092	25.884	0	123	123	2	1	-10921639	18733.714	20413	9481	24274	393408	4684.540	4.800	0.208	1.379
ID271012	271012	71	10046.247	89.799	22.455	0	124	124	2	1	-10921639	21448.048	20786	11724	31632	450409	6446.973	4.800	0.247	1.317
ID271013	271013	71	10365.029	89.766	23.007	0	125	125	2	1	-10921639	22886.857	23873	13266	31852	480624	5613.250	4.800	0.247	1.614
ID271014	271014	71	9097.390	89.661	23.221	0	126	126	2	1	-10921639	20919.857	21915	11142	30102	439317	5999.795	4.800	0.232	1.311
ID271015	271015	None	7205.176	101.000	54.000	0	126	126	2	1	-10921639	23355.429	23338	19184	27073	490464	2424.916	4.800	0.208	3.315
ID271018	271018	71	12349.630	89.704	23.216	0	127	127	2	1	-10921639	22369.143	23292	10754	34835	469752	7006.533	4.800	0.298	1.467
ID271019	271019	71	11088.132	89.858	23.065	0	128	128	2	1	-10921639	19454.381	20009	11182	30950	408542	5988.852	4.800	0.302	1.505
ID271020	271020	71	12552.052	89.456	23.095	0	129	129	2	1	-10921639	21503.810	21597	11118	34612	451580	6596.650	4.800	0.322	1.588
ID271026	271026	71	10112.583	89.029	23.242	0	130	130	2	1	-10921639	16961.714	16662	10546	26501	356196	5258.497	4.800	0.329	1.597
ID271021	271021	71	9202.812	88.402	23.699	0	131	131	2	1	-10921639	18504.095	17133	12161	27499	388586	4605.869	2.000	0.248	1.595
ID271022	271022	None	7252.554	110.000	54.000	0	131	131	2	1	-10921639	14640.238	14707	8168	20820	307445	3737.370	4.800	0.335	1.966
ID271028	271028	75	9193.848	109.121	50.382	0	132	132	2	1	-10921639	16730.000	17084	10292	24873	351330	4237.921	4.800	0.324	1.931
ID271027	271027	71	8883.142	88.458	23.854	0	132	132	2	1	-10921639	17867.095	16395	11874	27517	375209	4378.027	2.000	0.252	1.644
ID271024	271024	71	7020.114	88.585	23.884	0	133	133	2	1	-10921639	14358.000	14563	7027	21303	301518	4319.701	4.800	0.263	1.385
ID271025	271025	75	7472.144	107.881	49.029	0	133	133	2	1	-10921639	13714.000	13578	8009	20865	287994	3545.117	4.800	0.298	1.776
ID271023	271023	71	7365.076	88.812	23.706	0	134	134	2	1	-10921639	14006.333	13770	6440	22001	294133	4210.672	2.000	0.265	1.393
ID271030	271030	71	7312.611	89.060	23.709	0	135	135	2	1	-10921639	14144.667	12813	7535	22062	297038	3906.862	4.800	0.267	1.525
ID271029	271029	71	8471.580	88.989	23.553	0	136	136	2	1	-10921639	16426.190	16744	8272	25335	344950	4453.019	4.800	0.273	1.583
ID271031	271031	71	9916.906	88.977	23.722	0	137	137	2	1	-10921639	18176.905	17830	9453	27569	381715	4901.074	4.800	0.290	1.666
ID271032	271032	71	8289.967	89.219	23.546	0	138	138	2	1	-10921639	17399.714	17026	10102	23301	365394	3947.930	4.800	0.271	1.881
ID271033	271033	71	10263.965	89.098	23.944	0	139	139	2	1	-10921639	17940.667	17610	10432	27394	376754	4805.714	4.800	0.326	1.836
ID271035	271035	71	11138.604	89.225	23.959	0	140	140	2	1	-10921639	19305.619	18317	11207	29224	405418	5552.273	4.800	0.325	1.706
ID271034	271034	71	10942.230	89.267	23.790	0	141	141	2	1	-10921639	20434.810	19666	12534	31161	429131	5600.298	4.800	0.289	1.638
ID271047	271047	71	11917.241	89.138	23.163	0	142	142	2	1	-10921639	21622.905	22258	13400	32568	454081	5783.569	4.800	0.322	1.823
ID271036	271036	71	14266.110	89.346	22.845	0	143	143	2	1	-10921639	25909.667	26639	16074	37497	544103	6596.247	4.800	0.323	1.917
ID271037	271037	76	7085.869	92.902	27.595	0	143	143	2	1	-10921639	17358.952	17286	7281	25944	364538	4976.296	4.800	0.238	1.342
ID271040	271040	76	7692.765	93.532	26.713	0	144	144	2	1	-10921639	21000.190	21156	11451	28055	441004	5083.907	7.600	0.225	1.517
ID271038	271038	77	9078.228	41.459	14.933	0	144	144	2	1	-10921639	28863.857	28484	21364	40820	606141	5207.167	4.800	0.146	1.412
ID271039	271039	71	14594.526	89.042	22.303	0	144	144	2	1	-10921639	28815.238	30286	15190	43001	605120	7397.900	4.800	0.292	1.762
ID271044	271044	71	14560.854	88.883	21.949	0	145	145	2	1	-10921639	28210.571	27254	16753	39366	592422	6188.023	4.800	0.312	2.169
ID271043	271043	77	11526.598	41.195	14.946	0	145	145	2	1	-10921639	32140.905	30062	25250	44424	674959	5626.266	4.800	0.173	1.687
ID271045	271045	77	10233.207	41.161	14.926	0	146	146	2	1	-10921639	31345.857	29316	24730	41995	658263	4760.097	4.800	0.153	1.745
ID271046	271046	71	13751.949	88.836	22.262	0	146	146	2	1	-10921639	24799.048	23937	13498	36310	520780	6448.690	4.800	0.325	1.889
ID271041	271041	77	7652.013	41.305	15.132	0	147	147	2	1	-10921639	29856.619	28784	23953	37206	626989	3764.280	4.800	0.122	1.727
ID271042	271042	71	14633.104	88.656	22.418	0	147	147	2	1	-10921639	22162.381	22276	10029	36270	465410	7973.707	4.800	0.384	1.542
ID271048	271048	77	8310.146	41.254	15.079	0	148	148	2	1	-10921639	29480.286	28881	23466	38938	619086	4540.245	2.000	0.129	1.482
ID271049	271049	71	13086.301	88.539	22.486	0	148	148	2	1	-10921639	20917.381	21309	9031	34676	439265	7739.921	4.800	0.360	1.430
ID271056	271056	71	11393.114	87.869	22.996	0	149	149	2	1	-10921639	19646.048	18109	13859	28398	412567	4961.984	4.800	0.338	1.999
ID271055	271055	77	10391.630	41.371	15.099	0	149	149	2	1	-10921639	29638.000	28661	21860	42252	622398	5913.314	2.000	0.150	1.304
ID271050	271050	77	8643.130	41.362	15.030	0	150	150	2	1	-10921639	29857.190	28410	23754	38644	627001	4381.250	4.800	0.135	1.624
ID271051	271051	71	11119.613	87.256	23.078	0	150	150	2	1	-10921639	20441.571	19605	12596	29741	429273	5178.219	4.800	0.308	1.857
ID271052	271052	77	7705.037	41.354	15.062	0	151	151	2	1	-10921639	29155.857	28175	22239	36405	612273	4010.681	4.800	0.127	1.634
ID271053	271053	71	10618.984	87.252	23.076	0	151	151	2	1	-10921639	19749.000	19779	9368	27918	414729	5186.904	4.800	0.304	1.776
ID271054	271054	None	7573.772	34.079	47.842	0	151	151	2	1	-10921639	26236.905	25384	20146	32645	550975	4133.692	2.000	0.125	1.415
ID271057	271057	77	7869.410	41.512	15.431	0	152	152	2	1	-10921639	29908.048	29640	24044	37332	628069	4384.382	4.800	0.123	1.496
ID271058	271058	71	11185.715	87.174	23.224	0	152	152	2	1	-10921639	19989.810	19877	10075	29218	419786	5675.717	4.800	0.314	1.683
ID271060	271060	71	11004.232	87.125	23.368	0	153	153	2	1	-10921639	19705.476	19498	10414	31173	413815	5907.938	4.800	0.309	1.574
ID271061	271061	None	7140.101	34.131	48.178	0	153	153	2	1	-10921639	26934.048	26012	21939	35447	565615	3437.981	4.800	0.121	1.694
ID271059	271059	77	8996.086	40.875	16.084	0	153	153	2	1	-10921639	31744.762	31378	24124	39189	666640	4299.472	4.800	0.140	1.815
ID271065	271065	77	7280.768	40.658	15.906	0	154	154	2	1	-10921639	31906.095	33186	23353	38647	670028	4093.715	4.800	0.115	1.610
ID271066	271066	71	9500.453	86.976	23.509	0	154	154	2	1	-10921639	16669.286	17179	6914	27327	350055	5440.872	2.000	0.295	1.397
ID271064	271064	78	7615.918	39.333	32.248	0	155	155	2	1	-10921639	30560.524	30255	24935	37785	641771	3597.403	4.800	0.123	1.854
ID271062	271062	77	8776.476	40.682	16.079	0	155	155	2	1	-10921639	33040.238	32727	25372	40073	693845	4304.177	4.800	0.141	1.897
ID271063	271063	71	7462.441	87.654	23.185	0	155	155	2	1	-10921639	13149.714	13550	6464	19584	276144	3967.884	4.800	0.338	1.676
ID271072	271072	77	8734.268	40.942	15.892	0	156	156	2	1	-10921639	34129.810	33544	25072	40835	716726	4413.607	4.800	0.133	1.813
ID271073	271073	71	8082.927	87.490	23.134	0	156	156	2	1	-10921639	13766.286	12865	6770	20902	289092	4423.451	4.800	0.325	1.525
ID271074	271074	78	10671.965	39.528	32.072	0	156	156	2	1	-10921639	35019.333	32917	28377	45755	735406	5548.992	2.000	0.137	1.525
ID271075	271075	79	8868.441	34.014	48.000	0	156	156	2	1	-10921639	28050.429	27306	22022	36903	589059	4182.256	4.800	0.150	1.748
ID271076	271076	77	8256.000	40.385	16.760	0	157	157	2	1	-10921639	32874.952	32290	24216	40404	690374	4842.096	2.000	0.116	1.416
ID271077	271077	71	10397.603	87.780	22.870	0	157	157	2	1	-10921639	15705.143	15670	7220	25170	329808	5037.633	4.800	0.401	1.784
ID271078	271078	78	12438.080	39.542	32.234	0	157	157	2	1	-10921639	35741.619	34327	28028	48120	750574	6471.118	2.000	0.163	1.549
ID271079	271079	79	8624.582	33.993	47.992	0	157	157	2	1	-10921639	27962.000	28447	20939	35756	587202	4584.454	2.000	0.139	1.486
ID271080	271080	77	8449.113	41.328	15.885	0	158	158	2	1	-10921639	34403.619	34958	28101	42502	722476	4064.406	4.800	0.134	2.006
ID271081	271081	71	12697.812	88.165	22.770	0	158	158	2	1	-10921639	18111.762	16496	7722	29747	380347	5989.442	4.800	0.422	1.793
ID271082	271082	78	12784.966	39.395	31.843	0	158	158	2	1	-10921639	37056.333	37255	24873	48395	778183	6857.328	4.800	0.172	1.583
ID271083	271083	79	7486.701	34.130	47.874	0	158	158	2	1	-10921639	26127.619	25617	18837	32776	548680	4060.022	2.000	0.127	1.450
ID271068	271068	71	14289.429	88.585	22.343	0	159	159	2	1	-10921639	19061.190	19400	9677	33452	400285	7498.605	4.800	0.455	1.591
ID271069	271069	78	13442.507	39.466	31.535	0	159	159	2	1	-10921639	36888.714	36968	23224	52577	774663	8453.863	2.000	0.168	1.257
ID271070	271070	79	8210.935	34.188	47.917	0	159	159	2	1	-10921639	26281.571	25736	19782	36855	551913	4557.170	2.000	0.129	1.316
ID271071	271071	None	7347.076	49.287	51.710	0	159	159	2	1	-10921639	26916.429	26541	20945	34970	565245	4604.123	2.000	0.109	1.146
ID271067	271067	77	8375.239	41.526	15.559	0	159	159	2	1	-10921639	33844.714	35487	23800	43533	710739	5476.054	7.600	0.108	1.207
ID271092	271092	71	11529.232	88.493	22.415	0	160	160	2	1	-10921639	16122.429	15979	7189	27024	338571	5989.831	4.800	0.454	1.681
ID271093	271093	78	14518.457	39.510	31.915	0	160	160	2	1	-10921639	39342.810	37497	29729	54220	826199	7580.948	2.000	0.174	1.540
ID271094	271094	79	9572.667	34.382	47.969	0	160	160	2	1	-10921639	27996.667	26345	19492	39663	587930	5765.044	2.000	0.141	1.198
ID271091	271091	77	9452.922	40.611	16.771	0	160	160	2	1	-10921639	34328.810	34572	22111	42438	720905	5380.705	4.800	0.140	1.566
ID271108	271108	77	13350.005	40.958	16.702	0	161	161	2	1	-10921639	37975.333	40055	25455	49616	797482	7026.567	4.800	0.183	1.669
ID271109	271109	71	10852.390	88.564	22.169	0	161	161	2	1	-10921639	13729.333	13624	6382	25189	288316	5743.276	2.000	0.472	1.534
ID271110	271110	78	13750.393	39.325	31.876	0	161	161	2	1	-10921639	37147.952	37537	24246	52452	780107	7675.864	2.000	0.172	1.424
ID271111	271111	79	9329.082	34.879	47.762	0	161	161	2	1	-10921639	28524.714	26874	20890	41110	599019	5040.728	2.000	0.140	1.387
ID271107	271107	80	9470.779	51.214	16.210	0	161	161	2	1	-10921639	38051.429	38476	26434	48034	799080	5646.091	2.000	0.110	1.332
ID271102	271102	80	9305.014	51.117	16.063	0	162	162	2	1	-10921639	38885.095	41288	28548	49221	816587	5932.303	2.000	0.105	1.241
ID271103	271103	77	12221.081	40.797	16.798	0	162	162	2	1	-10921639	39115.524	39920	26455	48135	821426	6120.352	4.800	0.172	1.879
ID271104	271104	71	11174.403	88.736	22.234	0	162	162	2	1	-10921639	13170.810	12339	5568	25348	276587	5945.021	2.000	0.485	1.447
ID271105	271105	78	13987.167	39.567	31.789	0	162	162	2	1	-10921639	40246.714	39400	29695	54346	845181	7674.482	2.000	0.161	1.455
ID271106	271106	79	7768.897	34.368	47.733	0	162	162	2	1	-10921639	27367.667	25892	20755	37136	574721	4417.769	2.000	0.118	1.305
ID271088	271088	78	11248.270	39.574	31.675	0	163	163	2	1	-10921639	38819.714	39360	28199	50139	815214	6473.668	2.000	0.131	1.391
ID271089	271089	79	8318.540	34.361	47.763	0	163	163	2	1	-10921639	27658.095	27079	19908	37084	580820	4879.096	2.000	0.124	1.254
ID271090	271090	81	7593.899	49.359	51.355	0	163	163	2	1	-10921639	27791.810	27009	22417	35683	583628	4212.661	2.000	0.120	1.414
ID271084	271084	82	8879.392	48.108	12.468	0	163	163	2	1	-10921639	38364.762	36937	28248	49622	805660	6625.653	7.600	0.096	1.015
ID271085	271085	77	11795.938	40.879	16.521	0	163	163	2	1	-10921639	38940.857	39975	28028	49839	817758	6196.540	4.800	0.155	1.689
ID271086	271086	80	10016.476	51.354	16.458	0	163	163	2	1	-10921639	40860.190	41566	27596	51956	858064	6438.992	4.800	0.109	1.247
ID271087	271087	71	10847.882	88.673	22.496	0	163	163	2	1	-10921639	13442.190	13192	5458	25390	282286	6271.413	2.000	0.468	1.367
ID271095	271095	82	9690.553	48.292	12.733	0	164	164	2	1	-10921639	40296.619	38623	32180	52363	846229	6054.208	2.000	0.094	1.144
ID271100	271100	79	8954.710	34.319	47.757	0	164	164	2	1	-10921639	29084.905	27762	21854	40994	610783	4922.915	2.000	0.124	1.303
ID271101	271101	81	8536.766	49.258	51.339	0	164	164	2	1	-10921639	26809.000	25415	20229	37668	562989	5223.937	2.000	0.131	1.188
ID271096	271096	77	9264.557	41.401	16.144	0	164	164	2	1	-10921639	38373.095	39008	28866	47422	805835	4728.058	4.800	0.129	1.850
ID271097	271097	80	10223.604	51.496	16.019	0	164	164	2	1	-10921639	43211.095	43142	32905	55163	907433	6680.848	4.800	0.108	1.260
ID271098	271098	71	10268.585	88.690	22.606	0	164	164	2	1	-10921639	12924.857	12085	4255	22918	271422	5636.175	2.000	0.469	1.465
ID271099	271099	78	9701.356	39.582	31.579	0	164	164	2	1	-10921639	37162.571	35444	30007	46829	780414	5307.897	4.800	0.123	1.533
ID271116	271116	78	11742.342	39.412	31.481	0	165	165	2	1	-10921639	38684.429	37570	29860	50469	812373	6403.456	4.800	0.143	1.510
ID271117	271117	79	8811.246	34.160	47.474	0	165	165	2	1	-10921639	28247.762	26746	21603	38935	593203	5269.299	2.000	0.129	1.225
ID271118	271118	81	10036.936	49.323	51.082	0	165	165	2	1	-10921639	29413.143	28187	23631	41612	617676	5552.240	2.000	0.141	1.308
ID271112	271112	82	11060.255	48.512	12.756	0	165	165	2	1	-10921639	46288.476	46648	35695	58559	972058	6767.059	7.600	0.100	1.244
ID271113	271113	77	9503.490	41.842	15.414	0	165	165	2	1	-10921639	38606.048	38534	28643	48609	810727	5766.052	2.000	0.104	1.267
ID271114	271114	80	11591.317	51.445	15.534	0	165	165	2	1	-10921639	47440.667	49142	35025	61028	996254	7447.921	7.600	0.109	1.256
ID271115	271115	71	10260.626	88.519	22.593	0	165	165	2	1	-10921639	13152.810	13446	4356	23965	276209	5905.684	4.800	0.465	1.413
ID271124	271124	79	8803.655	34.405	47.510	0	166	166	2	1	-10921639	30387.619	30191	21988	39804	638140	5161.180	2.000	0.126	1.313
ID271125	271125	81	10233.854	49.331	50.977	0	166	166	2	1	-10921639	28887.667	28107	21548	41933	606641	5663.958	2.000	0.147	1.305
ID271120	271120	80	12612.409	51.481	16.097	0	166	166	2	1	-10921639	48232.905	47122	33260	62741	1012891	8567.317	7.600	0.111	1.129
ID271121	271121	71	10680.402	88.594	22.589	0	166	166	2	1	-10921639	13232.190	12966	4053	24415	277876	6114.217	2.000	0.478	1.399
ID271122	271122	None	7005.444	40.082	25.249	0	166	166	2	1	-10921639	30931.762	29833	24454	41695	649567	4765.188	2.000	0.076	0.917
ID271123	271123	78	12175.770	39.519	31.494	0	166	166	2	1	-10921639	39998.857	39183	30151	51849	839976	6362.003	4.800	0.143	1.571
ID271119	271119	82	13231.707	48.706	12.894	0	166	166	2	1	-10921639	48162.238	46036	37757	63231	1011407	7471.654	7.600	0.115	1.329
ID271126	271126	82	8906.951	48.773	12.889	0	167	167	2	1	-10921639	44777.905	44644	35340	55004	940336	5812.205	2.000	0.081	1.153
ID271127	271127	80	12142.830	51.483	16.410	0	167	167	2	1	-10921639	49099.905	48964	35658	62753	1031098	7921.667	7.600	0.110	1.224
ID271132	271132	81	9244.290	49.449	50.897	0	167	167	2	1	-10921639	27670.810	26978	19443	38788	581087	5627.629	2.000	0.140	1.207
ID271128	271128	71	8491.936	88.606	22.585	0	167	167	2	1	-10921639	11249.857	10815	3677	19969	236247	4906.452	2.000	0.429	1.377
ID271129	271129	78	12606.625	39.373	31.174	0	167	167	2	1	-10921639	40263.095	40979	25381	52051	845525	7174.726	4.800	0.149	1.455
ID271130	271130	None	7293.521	74.599	31.366	0	167	167	2	1	-10921639	37074.095	36270	33134	43485	778556	3558.233	4.800	0.096	1.826
ID271131	271131	79	9045.745	34.403	47.389	0	167	167	2	1	-10921639	29861.762	30319	20823	42034	627097	5818.493	2.000	0.128	1.165
ID271140	271140	84	7776.998	30.964	51.507	0	168	168	2	1	-10921639	29274.619	30705	18351	40508	614767	5871.909	2.000	0.095	0.867
ID271136	271136	None	7288.922	39.993	25.192	0	168	168	2	1	-10921639	32521.190	32149	25314	44818	682945	5072.297	2.000	0.078	0.933
ID271137	271137	78	12581.107	39.229	31.297	0	168	168	2	1	-10921639	40497.000	39461	29689	55255	850437	6832.036	4.800	0.142	1.471
ID271138	271138	79	9023.692	34.639	47.241	0	168	168	2	1	-10921639	30267.429	29545	23775	40049	635616	5038.322	2.000	0.133	1.406
ID271139	271139	81	11421.817	49.670	50.808	0	168	168	2	1	-10921639	30802.238	29096	20933	45173	646847	6600.707	2.000	0.155	1.254
ID271133	271133	82	9988.973	48.441	12.759	0	168	168	2	1	-10921639	46756.857	45990	36077	59253	981894	6903.375	7.600	0.091	1.134
ID271134	271134	80	14820.895	51.396	16.044	0	168	168	2	1	-10921639	53169.286	54282	34936	65535	1116555	8841.368	4.800	0.136	1.441
ID271135	271135	71	8619.074	88.483	22.569	0	168	168	2	1	-10921639	11766.762	11870	5803	20434	247102	4639.575	4.800	0.434	1.536
ID271141	271141	None	7248.810	42.545	15.436	0	169	169	2	1	-10921639	37722.952	37148	28854	45507	792182	4419.151	4.800	0.084	1.323
ID271142	271142	80	15723.524	51.663	15.797	0	169	169	2	1	-10921639	54914.000	56157	35854	65535	1153194	9176.955	4.800	0.154	1.596
ID271143	271143	71	8986.782	88.402	22.574	0	169	169	2	1	-10921639	11694.476	11626	5675	20875	245584	4936.397	2.000	0.445	1.458
ID271148	271148	81	11106.839	49.393	50.553	0	169	169	2	1	-10921639	29697.476	30160	19620	43604	623647	7561.925	2.000	0.148	1.012
ID271144	271144	83	8818.037	73.778	31.189	0	169	169	2	1	-10921639	39283.190	37907	33477	48309	824947	4431.533	4.800	0.108	1.724
ID271145	271145	78	9018.072	39.436	31.617	0	169	169	2	1	-10921639	35372.571	35857	26290	45345	742824	6223.577	2.000	0.112	1.144
ID271146	271146	79	8795.005	34.522	47.451	0	169	169	2	1	-10921639	31069.667	30579	22707	41578	652463	5954.724	2.000	0.126	1.165
ID271147	271147	84	8725.295	30.461	51.236	0	169	169	2	1	-10921639	30951.762	28964	21101	40584	649987	6486.593	2.000	0.123	1.048
ID271204	271204	80	12628.078	51.716	15.289	0	170	170	2	1	-10921639	50935.857	49867	40602	62692	1069653	6882.716	4.800	0.114	1.512
ID271205	271205	85	10347.103	51.520	17.731	0	170	170	2	1	-10921639	46390.524	45409	30800	59881	974201	8415.915	4.800	0.110	1.096
ID271206	271206	71	9805.272	88.415	22.514	0	170	170	2	1	-10921639	13257.810	13468	6073	22429	278414	5161.912	4.800	0.444	1.579
ID271207	271207	86	7393.959	40.181	25.607	0	170	170	2	1	-10921639	32961.857	32287	25611	42313	692199	4821.835	2.000	0.084	1.058
ID271203	271203	82	9087.018	48.885	12.902	0	170	170	2	1	-10921639	44474.286	43436	34113	55560	933960	6864.626	2.000	0.079	0.951
ID271212	271212	81	10568.364	49.462	50.632	0	170	170	2	1	-10921639	28508.095	27492	19134	44029	598670	7334.777	2.000	0.146	0.990
ID271213	271213	84	8430.601	30.777	51.496	0	170	170	2	1	-10921639	33696.381	33520	27636	45201	707624	4783.943	4.800	0.112	1.421
ID271208	271208	78	8750.067	39.214	31.500	0	170	170	2	1	-10921639	34829.381	34676	26516	45357	731417	5330.308	4.800	0.119	1.388
ID271209	271209	83	8255.895	73.901	31.200	0	170	170	2	1	-10921639	37512.381	35459	31684	46403	787760	4303.218	2.000	0.094	1.499
ID271210	271210	None	8514.757	70.865	44.693	0	170	170	2	1	-10921639	36823.476	37745	26789	47012	773293	5391.373	2.000	0.093	1.167
ID271211	271211	79	8054.250	34.357	47.485	0	170	170	2	1	-10921639	30842.381	30910	22805	43335	647690	5246.626	2.000	0.117	1.228
ID271168	271168	79	7810.104	34.786	47.572	0	171	171	2	1	-10921639	30207.381	29252	22114	41172	634355	4872.932	2.000	0.106	1.184
ID271169	271169	84	9127.418	30.420	51.305	0	171	171	2	1	-10921639	33317.905	32391	23234	45170	699676	6235.214	4.800	0.128	1.210
ID271170	271170	81	10106.513	49.517	50.509	0	171	171	2	1	-10921639	30012.857	29313	21994	43794	630270	6751.186	2.000	0.136	1.063
ID271158	271158	82	7617.266	48.883	12.707	0	171	171	2	1	-10921639	46417.429	45920	37310	56313	974766	5524.392	7.600	0.071	1.118
ID271159	271159	80	12995.337	51.793	15.105	0	171	171	2	1	-10921639	52514.714	52510	41144	65458	1102809	6467.700	4.800	0.113	1.655
ID271164	271164	78	8010.474	39.314	31.549	0	171	171	2	1	-10921639	34875.095	35420	23273	44656	732377	5903.793	2.000	0.102	1.097
ID271165	271165	83	10217.134	74.005	31.358	0	171	171	2	1	-10921639	41472.571	40241	34012	51127	870924	5110.309	4.800	0.117	1.702
ID271166	271166	102	7222.678	61.097	35.190	0	171	171	2	1	-10921639	31475.048	29775	26832	43041	660976	4304.807	2.000	0.078	1.056
ID271167	271167	87	10754.039	67.436	45.464	0	171	171	2	1	-10921639	39348.190	40055	25580	51632	826312	7351.509	2.000	0.116	1.112
ID271160	271160	85	9477.257	51.879	18.548	0	171	171	2	1	-10921639	43151.952	43310	31433	58066	906191	8226.874	2.000	0.082	0.798
ID271161	271161	88	8877.505	41.583	21.438	0	171	171	2	1	-10921639	35766.333	35117	26706	46406	751093	5625.870	2.000	0.106	1.217
ID271162	271162	71	10092.234	88.412	22.521	0	171	171	2	1	-10921639	13924.571	13627	6623	24644	292416	5457.252	4.800	0.422	1.514
ID271163	271163	86	7601.779	40.432	26.100	0	171	171	2	1	-10921639	35023.095	34652	24959	44782	735485	5506.837	2.000	0.079	0.934
ID271156	271156	81	11305.402	49.382	50.420	0	172	172	2	1	-10921639	31952.429	29591	21236	44825	671001	6806.366	2.000	0.158	1.282
ID271157	271157	84	7590.596	29.797	51.178	0	172	172	2	1	-10921639	32833.333	32911	25470	39024	689500	4244.005	4.800	0.120	1.655
ID271152	271152	86	7621.199	40.722	26.459	0	172	172	2	1	-10921639	37120.286	36885	29594	46107	779526	4573.391	2.000	0.086	1.289
ID271153	271153	83	13909.040	74.091	31.155	0	172	172	2	1	-10921639	46235.714	44344	35435	58663	970950	6786.665	2.000	0.138	1.657
ID271154	271154	102	8415.979	61.392	35.509	0	172	172	2	1	-10921639	31797.000	32984	22934	42285	667737	5952.068	2.000	0.103	1.001
ID271155	271155	87	9647.213	67.162	45.167	0	172	172	2	1	-10921639	37934.762	37558	29879	49282	796630	5818.110	2.000	0.101	1.197
ID271149	271149	80	13341.609	51.464	15.267	0	172	172	2	1	-10921639	53860.905	54392	39201	65535	1131079	6899.025	4.800	0.122	1.694
ID271150	271150	88	9745.936	41.736	21.675	0	172	172	2	1	-10921639	37984.857	38210	26896	49858	797682	6442.785	2.000	0.100	1.067
ID271151	271151	71	9337.254	88.500	22.483	0	172	172	2	1	-10921639	13008.905	13972	4274	22524	273187	5563.696	4.800	0.412	1.365
ID271172	271172	80	14502.433	51.191	15.042	0	173	173	2	1	-10921639	54918.238	55074	43117	65535	1153283	7808.024	4.800	0.136	1.687
ID271173	271173	None	7134.471	42.172	15.930	0	173	173	2	1	-10921639	34101.524	33419	27419	43206	716132	4628.802	2.000	0.075	1.028
ID271174	271174	85	7815.502	51.356	18.997	0	173	173	2	1	-10921639	42568.190	42102	32030	55371	893932	7508.189	2.000	0.072	0.765
ID271175	271175	88	10144.670	41.752	21.904	0	173	173	2	1	-10921639	40878.905	40397	30766	52091	858457	5069.843	4.800	0.113	1.636
ID271171	271171	None	13527.096	50.481	13.942	0	173	173	2	1	-10921639	53158.000	52226	38525	65535	1116318	8626.153	4.800	0.131	1.423
ID271180	271180	81	8075.354	49.385	50.528	0	173	173	2	1	-10921639	27772.524	27165	20428	37947	583223	5428.122	2.000	0.114	1.045
ID271181	271181	84	8819.877	30.132	51.254	0	173	173	2	1	-10921639	32980.095	32036	24595	42857	692582	5424.450	4.800	0.126	1.361
ID271176	271176	71	9816.495	88.431	22.612	0	173	173	2	1	-10921639	13649.952	13054	6400	22983	286649	5208.402	4.800	0.418	1.545
ID271177	271177	86	9396.076	41.026	26.711	0	173	173	2	1	-10921639	38795.333	38803	29603	52268	814702	6017.404	2.000	0.087	1.035
ID271178	271178	None	7659.969	72.819	37.088	0	173	173	2	1	-10921639	38420.095	38152	31776	49610	806822	4391.794	2.000	0.075	1.215
ID271179	271179	87	10819.647	67.079	45.295	0	173	173	2	1	-10921639	37723.524	38127	29068	51152	792194	6303.803	2.000	0.125	1.331
ID271188	271188	None	7945.193	60.863	35.281	0	174	174	2	1	-10921639	31757.762	30371	25244	42759	666913	4387.354	2.000	0.096	1.270
ID271189	271189	87	8026.362	67.454	45.213	0	174	174	2	1	-10921639	37583.619	38366	27645	49117	789256	5826.177	6.325	0.084	1.005
ID271190	271190	89	8332.804	70.021	44.965	0	174	174	2	1	-10921639	40249.524	40419	31063	47401	845240	4703.539	4.800	0.101	1.564
ID271191	271191	81	10784.714	49.366	50.151	0	174	174	2	1	-10921639	29738.905	27939	21303	42490	624517	6038.113	2.000	0.158	1.342
ID271184	271184	88	11154.121	41.995	22.409	0	174	174	2	1	-10921639	41772.190	42772	33061	53416	877216	6568.600	2.000	0.116	1.321
ID271185	271185	71	8712.838	88.552	22.594	0	174	174	2	1	-10921639	12995.714	13192	6360	21070	272910	4445.946	4.800	0.389	1.637
ID271186	271186	86	10912.324	40.932	26.108	0	174	174	2	1	-10921639	42613.952	42909	33339	54080	894893	5919.163	4.800	0.114	1.471
ID271187	271187	83	9110.266	73.941	30.663	0	174	174	2	1	-10921639	42602.238	42995	35056	50081	894647	4366.126	4.800	0.101	1.796
ID271182	271182	80	14369.830	51.287	15.268	0	174	174	2	1	-10921639	54324.810	55248	39767	65535	1140821	7614.100	4.800	0.130	1.647
ID271183	271183	85	10147.850	51.407	18.566	0	174	174	2	1	-10921639	44124.429	44552	32076	55869	926613	8427.154	6.332	0.093	0.894
ID271192	271192	84	7535.014	29.874	51.391	0	174	174	2	1	-10921639	32900.333	33406	24730	42092	690907	5133.751	4.800	0.116	1.336
ID271200	271200	89	10668.873	70.305	45.107	0	175	175	2	1	-10921639	42479.095	40725	33798	55248	892061	5769.190	2.000	0.114	1.503
ID271201	271201	81	11093.333	49.201	49.888	0	175	175	2	1	-10921639	29930.667	28918	21462	41857	628544	6299.599	2.000	0.156	1.282
ID271202	271202	84	8387.792	30.062	51.237	0	175	175	2	1	-10921639	33650.381	33018	27370	42542	706658	4810.850	4.800	0.123	1.531
ID271196	271196	71	8378.832	88.910	22.788	0	175	175	2	1	-10921639	11526.238	10258	6654	20385	242051	4013.028	4.800	0.411	1.673
ID271197	271197	86	10018.589	40.955	25.957	0	175	175	2	1	-10921639	42585.333	43625	33012	51580	894292	5799.513	2.000	0.103	1.376
ID271198	271198	83	9495.902	73.830	30.995	0	175	175	2	1	-10921639	44324.333	43861	36090	51803	930811	4562.729	4.800	0.099	1.754
ID271199	271199	87	10031.320	67.035	45.043	0	175	175	2	1	-10921639	38411.381	39015	28634	54245	806639	6916.609	2.000	0.092	0.935
ID271193	271193	80	14990.069	51.194	15.128	0	175	175	2	1	-10921639	55329.762	55493	40734	65535	1161925	8239.848	4.800	0.136	1.607
ID271194	271194	85	8832.574	51.616	18.902	0	175	175	2	1	-10921639	44204.667	43552	32274	58905	928298	7690.564	2.000	0.088	0.931
ID271195	271195	88	11770.002	42.067	22.315	0	175	175	2	1	-10921639	42191.143	42600	32167	54499	886014	6943.080	2.000	0.123	1.329
ID271220	271220	83	11401.117	74.102	31.510	0	176	176	2	1	-10921639	45569.238	44678	36910	57696	956954	6134.163	4.800	0.113	1.508
ID271221	271221	87	12803.275	66.965	44.813	0	176	176	2	1	-10921639	39469.286	38461	26360	55689	828855	7763.624	2.000	0.131	1.175
ID271222	271222	89	8817.250	70.007	45.088	0	176	176	2	1	-10921639	40279.238	41474	31482	50524	845864	5560.008	6.287	0.091	1.214
ID271223	271223	81	10681.158	49.016	49.535	0	176	176	2	1	-10921639	30470.905	29900	20771	42190	639889	6497.935	2.000	0.151	1.233
ID271216	271216	85	12950.438	51.789	19.509	0	176	176	2	1	-10921639	45616.714	45082	30791	61741	957951	9539.657	2.000	0.115	0.984
ID271217	271217	88	13437.184	42.350	22.765	0	176	176	2	1	-10921639	45008.762	44142	33899	60092	945184	7518.278	2.000	0.129	1.368
ID271218	271218	71	8269.423	88.839	22.681	0	176	176	2	1	-10921639	11011.524	10442	5715	20186	231242	4275.740	2.000	0.410	1.498
ID271219	271219	86	9984.855	40.805	26.819	0	176	176	2	1	-10921639	43344.333	42218	33052	51999	910231	5429.062	2.000	0.103	1.488
ID271214	271214	80	13423.486	50.036	14.160	0	176	176	2	1	-10921639	51037.571	50632	37338	63683	1071789	7958.148	4.800	0.132	1.500
ID271215	271215	93	8741.230	42.079	15.445	0	176	176	2	1	-10921639	34058.762	33309	26397	46715	715234	5151.738	2.000	0.113	1.338
ID271224	271224	84	9420.051	29.860	51.334	0	176	176	2	1	-10921639	34281.619	33278	27453	44020	719914	4909.137	4.800	0.135	1.667
ID271236	271236	81	11289.684	48.834	49.484	0	177	177	2	1	-10921639	33045.000	31485	25063	45798	693945	6127.687	2.000	0.155	1.450
ID271237	271237	84	9510.478	29.613	51.403	0	177	177	2	1	-10921639	35599.857	35716	25253	47933	747597	6340.670	4.800	0.131	1.305
ID271232	271232	86	11576.180	40.810	26.763	0	177	177	2	1	-10921639	46333.143	46458	34474	60468	972996	6932.438	2.000	0.107	1.292
ID271233	271233	83	15828.679	74.056	31.766	0	177	177	2	1	-10921639	50764.952	51485	38739	65535	1066064	8272.266	2.000	0.139	1.500
ID271234	271234	87	13561.832	66.906	44.753	0	177	177	2	1	-10921639	43537.190	44399	30543	62790	914281	8569.831	2.000	0.121	1.096
ID271235	271235	89	12156.168	70.367	45.105	0	177	177	2	1	-10921639	46937.143	45690	38491	59351	985680	6274.288	6.303	0.120	1.598
ID271228	271228	85	14364.892	51.899	19.662	0	177	177	2	1	-10921639	49620.000	48732	35830	65535	1042020	9236.178	2.000	0.121	1.157
ID271229	271229	88	11067.633	42.416	22.817	0	177	177	2	1	-10921639	46713.524	45504	36671	57522	980984	6318.504	4.800	0.113	1.502
ID271230	271230	71	9282.016	88.459	22.672	0	177	177	2	1	-10921639	13257.905	12036	6782	22661	278416	4717.549	4.800	0.408	1.630
ID271231	271231	None	8006.568	78.957	25.364	0	177	177	2	1	-10921639	27657.095	29380	13764	37754	580799	7907.098	2.000	0.133	0.824
ID271225	271225	80	15142.889	49.513	13.460	0	177	177	2	1	-10921639	51238.810	50497	34707	65535	1076015	10023.375	4.800	0.135	1.217
ID271226	271226	93	9769.933	42.291	15.530	0	177	177	2	1	-10921639	36583.524	35615	27465	48202	768254	6223.879	2.000	0.112	1.184
ID271227	271227	90	10626.808	35.102	18.122	0	177	177	2	1	-10921639	34348.381	33792	25501	42952	721316	5311.215	2.000	0.146	1.650
ID271238	271238	80	13523.837	49.050	13.239	0	178	178	2	1	-10921639	46638.619	47034	34597	63252	979411	8412.765	2.000	0.123	1.215
ID271239	271239	90	9892.033	35.355	18.354	0	178	178	2	1	-10921639	33242.952	32920	24672	43065	698102	5609.250	4.800	0.140	1.452
ID271248	271248	81	12273.792	48.766	49.081	0	178	178	2	1	-10921639	34223.238	34211	25182	46281	718688	6228.803	2.000	0.167	1.574
ID271249	271249	84	10005.287	28.954	51.165	0	178	178	2	1	-10921639	36520.905	36876	27294	43567	766939	4608.489	4.800	0.152	2.087
ID271244	271244	83	15386.989	73.613	31.590	0	178	178	2	1	-10921639	52105.905	51308	42203	65535	1094224	8083.138	4.800	0.135	1.530
ID271245	271245	91	7338.660	16.758	33.013	0	178	178	2	1	-10921639	23006.190	22316	18305	32091	483130	3463.796	4.800	0.145	1.678
ID271246	271246	87	16787.975	66.722	44.695	0	178	178	2	1	-10921639	49718.429	49695	34462	65535	1044087	9496.465	2.000	0.153	1.390
ID271247	271247	89	11974.141	70.334	45.182	0	178	178	2	1	-10921639	50507.381	50855	39174	62227	1060655	6566.211	6.301	0.109	1.510
ID271240	271240	85	14622.199	52.222	19.601	0	178	178	2	1	-10921639	51774.143	51745	39825	65535	1087257	8278.525	4.800	0.134	1.483
ID271241	271241	88	10686.855	42.579	22.815	0	178	178	2	1	-10921639	45011.000	44555	34486	58045	945231	6383.111	2.000	0.099	1.266
ID271242	271242	71	8808.240	88.460	22.516	0	178	178	2	1	-10921639	12835.143	12354	6440	22695	269538	4772.711	2.000	0.395	1.523
ID271243	271243	86	9873.663	40.469	26.914	0	178	178	2	1	-10921639	43553.714	44929	30855	56487	914628	7279.432	2.000	0.101	1.102
ID271268	271268	92	9373.968	58.865	17.799	0	179	179	2	1	-10921639	38640.619	38262	30231	47915	811453	5481.785	2.000	0.101	1.288
ID271269	271269	85	13535.809	52.049	19.961	0	179	179	2	1	-10921639	50753.238	53088	41621	64418	1065818	6854.731	4.800	0.123	1.619
ID271270	271270	88	13949.230	42.684	22.993	0	179	179	2	1	-10921639	47712.429	48181	36457	65458	1001961	8305.241	2.000	0.119	1.225
ID271271	271271	71	8150.849	88.116	22.725	0	179	179	2	1	-10921639	11693.143	10206	6308	20740	245556	4262.081	2.000	0.351	1.427
ID271265	271265	80	13600.824	48.707	13.075	0	179	179	2	1	-10921639	47682.333	47373	34695	63815	1001329	7891.678	2.000	0.122	1.315
ID271266	271266	93	8006.277	42.475	15.276	0	179	179	2	1	-10921639	35928.714	35551	27994	46529	754503	5460.897	2.000	0.092	1.114
ID271267	271267	90	12665.387	35.432	18.371	0	179	179	2	1	-10921639	37348.238	37344	27933	49946	784313	6940.966	4.800	0.166	1.532
ID271276	271276	87	15146.625	66.494	44.310	0	179	179	2	1	-10921639	46464.000	43405	29686	65535	975744	11661.261	2.000	0.133	0.936
ID271277	271277	89	13790.684	70.316	44.826	0	179	179	2	1	-10921639	52590.667	50720	39810	65535	1104404	7531.788	6.311	0.115	1.437
ID271278	271278	81	10392.025	48.667	48.876	0	179	179	2	1	-10921639	31400.238	31702	22943	44139	659405	5965.721	2.000	0.143	1.319
ID271279	271279	84	10246.611	29.599	51.192	0	179	179	2	1	-10921639	36934.762	37286	27394	47254	775630	5661.925	4.800	0.132	1.519
ID271272	271272	86	10774.233	40.693	26.297	0	179	179	2	1	-10921639	48532.381	49227	37265	58651	1019180	6282.658	7.600	0.105	1.472
ID271273	271273	83	15642.056	73.337	31.091	0	179	179	2	1	-10921639	53018.238	53195	38733	65535	1113383	8605.210	2.000	0.135	1.468
ID271274	271274	91	8879.156	16.287	33.147	0	179	179	2	1	-10921639	25288.286	24610	18742	34233	531054	4228.658	4.800	0.178	1.804
ID271275	271275	94	10203.887	72.788	36.941	0	179	179	2	1	-10921639	44157.762	43809	32192	57500	927313	6447.732	2.000	0.082	1.043
ID271264	271264	84	12724.141	29.570	51.005	0	180	180	2	1	-10921639	39661.762	39339	30200	50537	832897	6560.119	4.800	0.155	1.618
ID271252	271252	90	12643.800	35.236	18.211	0	180	180	2	1	-10921639	37073.571	37170	28006	50353	778545	6611.675	4.800	0.162	1.563
ID271253	271253	92	10776.924	58.445	18.061	0	180	180	2	1	-10921639	40226.857	38519	32541	54967	844764	6010.962	2.000	0.108	1.307
ID271254	271254	85	9038.000	52.512	20.547	0	180	180	2	1	-10921639	42778.095	43497	31519	55068	898340	7402.837	2.000	0.083	0.885
ID271255	271255	71	7638.463	88.368	22.465	0	180	180	2	1	-10921639	11183.381	9854	6011	19305	234851	4240.392	2.000	0.378	1.446
ID271250	271250	80	13957.244	48.777	13.199	0	180	180	2	1	-10921639	47222.810	44913	35478	63075	991679	8064.465	2.000	0.127	1.321
ID271251	271251	93	8280.926	42.026	15.109	0	180	180	2	1	-10921639	34831.095	33639	28450	45981	731453	5004.220	2.000	0.090	1.150
ID271260	271260	94	12652.138	72.770	37.186	0	180	180	2	1	-10921639	46002.048	44681	35854	63041	966043	7168.899	2.000	0.102	1.193
ID271261	271261	87	15740.663	66.999	44.395	0	180	180	2	1	-10921639	50762.571	52091	37026	65535	1066014	9420.258	2.000	0.145	1.363
ID271262	271262	89	15492.438	70.172	45.053	0	180	180	2	1	-10921639	53785.286	52152	38562	65535	1129491	8270.537	2.000	0.140	1.594
ID271263	271263	81	10428.488	48.527	48.599	0	180	180	2	1	-10921639	31459.143	31458	19415	46119	660642	7157.335	2.000	0.137	1.057
ID271256	271256	88	10215.022	42.377	23.352	0	180	180	2	1	-10921639	47136.381	47196	32134	57099	989864	7004.142	4.800	0.106	1.291
ID271257	271257	86	12405.390	40.690	26.162	0	180	180	2	1	-10921639	48329.857	49493	36876	59614	1014927	6745.136	4.800	0.125	1.587
ID271258	271258	83	16256.014	73.550	30.747	0	180	180	2	1	-10921639	56937.190	58023	43846	65535	1195681	7414.886	4.800	0.155	2.066
ID271259	271259	91	11825.941	16.497	33.275	0	180	180	2	1	-10921639	30281.619	29597	19899	40856	635914	6358.574	4.800	0.210	1.650
ID271284	271284	85	8202.558	52.071	20.900	0	181	181	2	1	-10921639	42756.381	42193	35934	53052	897884	4729.677	4.800	0.081	1.355
ID271285	271285	71	7470.379	88.598	22.297	0	181	181	2	1	-10921639	10358.714	10096	3769	17537	217533	4344.046	2.000	0.400	1.362
ID271286	271286	88	10128.526	42.026	23.419	0	181	181	2	1	-10921639	43867.524	45192	34881	54872	921218	6016.762	4.800	0.110	1.442
ID271287	271287	83	15259.219	73.465	31.183	0	181	181	2	1	-10921639	51232.238	50671	35866	65535	1075877	9530.555	2.000	0.134	1.273
ID271280	271280	80	12973.849	48.731	13.321	0	181	181	2	1	-10921639	45708.429	44519	32629	61502	959877	7992.755	2.000	0.126	1.276
ID271281	271281	93	9060.545	42.229	15.283	0	181	181	2	1	-10921639	35926.381	36093	27572	45993	754454	5400.318	2.000	0.108	1.295
ID271282	271282	90	15926.681	35.140	18.384	0	181	181	2	1	-10921639	42075.476	40700	30668	56870	883585	7602.988	4.800	0.198	1.829
ID271283	271283	92	13558.650	58.504	18.439	0	181	181	2	1	-10921639	44222.381	43867	31629	60367	928670	8340.913	2.000	0.141	1.314
ID271292	271292	81	11916.046	48.565	48.521	0	181	181	2	1	-10921639	32381.524	33688	21321	46988	680012	7516.726	2.000	0.163	1.207
ID271293	271293	84	11417.323	29.541	51.028	0	181	181	2	1	-10921639	37921.905	37295	28346	48771	796360	6311.514	4.800	0.143	1.506
ID271288	271288	91	9847.117	16.712	33.327	0	181	181	2	1	-10921639	27775.905	28422	19458	35459	583294	4946.640	2.000	0.184	1.746
ID271289	271289	94	12266.453	72.800	37.137	0	181	181	2	1	-10921639	46460.429	45345	35374	62236	975669	7379.689	2.000	0.094	1.079
ID271290	271290	87	14219.264	67.002	44.222	0	181	181	2	1	-10921639	46767.952	47759	35052	62542	982127	8199.202	2.000	0.137	1.372
ID271291	271291	89	13688.256	70.319	45.487	0	181	181	2	1	-10921639	49846.190	47759	38048	64828	1046770	7856.651	6.274	0.127	1.430
ID271311	271311	80	12200.026	48.865	13.340	0	182	182	2	1	-10921639	45148.476	42952	35181	59079	948118	7081.884	2.000	0.113	1.298
ID271316	271316	71	7714.123	88.972	22.464	0	182	182	2	1	-10921639	10393.762	8903	4011	19993	218269	4648.623	2.000	0.379	1.228
ID271317	271317	88	13448.371	42.596	23.073	0	182	182	2	1	-10921639	47840.762	47756	37779	63469	1004656	6527.965	4.800	0.134	1.728
ID271318	271318	None	7005.343	81.549	22.857	0	182	182	2	1	-10921639	21487.000	21848	9579	30108	451227	6553.398	4.800	0.160	0.906
ID271319	271319	83	14498.448	73.571	31.224	0	182	182	2	1	-10921639	56531.714	55744	44840	65535	1187166	7529.369	4.800	0.132	1.750
ID271312	271312	93	11993.136	42.102	15.135	0	182	182	2	1	-10921639	40130.286	40092	31078	51969	842736	6568.834	2.000	0.131	1.411
ID271313	271313	92	14585.386	58.203	18.243	0	182	182	2	1	-10921639	48774.857	47162	39795	65161	1024272	7092.319	2.000	0.134	1.624
ID271314	271314	90	16257.357	35.309	18.559	0	182	182	2	1	-10921639	42514.667	42573	32088	57996	892808	8486.852	4.800	0.193	1.622
ID271315	271315	85	9690.463	52.170	21.032	0	182	182	2	1	-10921639	45143.714	44470	37619	55970	948018	5283.900	2.000	0.090	1.416
ID271324	271324	89	14877.387	70.379	45.317	0	182	182	2	1	-10921639	55603.524	55986	41698	65535	1167674	7353.573	4.800	0.139	1.843
ID271325	271325	81	14289.332	48.590	48.504	0	182	182	2	1	-10921639	35337.095	35221	22977	54444	742079	9489.729	2.000	0.170	1.084
ID271326	271326	84	11727.955	29.525	51.068	0	182	182	2	1	-10921639	39362.286	38476	29414	51084	826608	6659.248	4.800	0.139	1.444
ID271320	271320	91	9258.013	17.004	33.217	0	182	182	2	1	-10921639	28553.524	28135	22839	37818	599624	4362.885	4.800	0.160	1.807
ID271321	271321	95	7156.845	39.197	33.801	0	182	182	2	1	-10921639	33103.714	32620	23891	39871	695178	4560.372	4.800	0.103	1.353
ID271322	271322	94	12504.690	72.801	37.124	0	182	182	2	1	-10921639	47810.238	46327	38155	65535	1004015	7899.788	2.000	0.085	0.945
ID271323	271323	87	14454.625	67.084	44.593	0	182	182	2	1	-10921639	49104.143	49968	30999	65535	1031187	10491.687	2.000	0.119	0.996
ID271300	271300	88	10132.745	42.460	23.212	0	183	183	2	1	-10921639	43550.762	43784	35897	54015	914566	5337.475	4.800	0.111	1.624
ID271301	271301	71	7969.313	88.890	22.502	0	183	183	2	1	-10921639	11871.952	11528	6987	20838	249311	4386.040	2.000	0.347	1.393
ID271302	271302	83	14805.823	73.410	30.744	0	183	183	2	1	-10921639	57701.048	60318	39770	65535	1211722	8380.554	4.800	0.139	1.678
ID271303	271303	91	8618.531	17.186	33.364	0	183	183	2	1	-10921639	27839.857	27095	20596	35472	584637	4232.391	4.800	0.152	1.733
ID271296	271296	93	14664.089	42.117	15.236	0	183	183	2	1	-10921639	43607.762	43194	33504	58905	915763	7571.423	2.000	0.153	1.530
ID271297	271297	92	13848.842	58.432	17.968	0	183	183	2	1	-10921639	47941.762	47125	35949	63656	1006777	7377.512	2.000	0.129	1.485
ID271298	271298	90	11738.354	35.459	18.647	0	183	183	2	1	-10921639	39276.857	38880	29854	51130	824814	6138.712	4.800	0.157	1.736
ID271299	271299	85	11075.387	52.375	20.670	0	183	183	2	1	-10921639	46390.714	46945	36848	56206	974205	6288.214	4.800	0.110	1.460
ID271308	271308	None	7083.935	77.781	45.332	0	183	183	2	1	-10921639	37646.381	37748	29671	43628	790574	3963.236	4.800	0.083	1.457
ID271309	271309	81	14707.587	48.527	48.454	0	183	183	2	1	-10921639	36878.857	37020	25305	53437	774456	8829.657	4.800	0.186	1.312
ID271310	271310	84	11651.465	29.689	51.109	0	183	183	2	1	-10921639	40910.000	39556	30280	50062	859110	6572.896	4.800	0.146	1.582
ID271304	271304	95	8000.021	39.226	34.031	0	183	183	2	1	-10921639	35379.095	34340	27391	43836	742961	4802.588	2.000	0.106	1.411
ID271305	271305	94	14328.496	72.635	36.935	0	183	183	2	1	-10921639	50005.476	48055	37356	65535	1050115	9175.162	2.000	0.099	0.982
ID271306	271306	87	14257.518	67.235	44.471	0	183	183	2	1	-10921639	49121.524	49747	34404	65522	1031552	9534.299	2.000	0.125	1.147
ID271307	271307	89	15251.941	70.258	45.311	0	183	183	2	1	-10921639	54221.381	53948	38023	65535	1138649	8792.472	4.800	0.146	1.569
ID271294	271294	None	7373.504	55.254	11.664	0	183	183	2	1	-10921639	40619.048	39131	35111	48104	853000	4048.034	2.000	0.075	1.403
ID271295	271295	80	9892.796	48.772	12.986	0	183	183	2	1	-10921639	43624.952	42704	34688	53553	916124	5097.809	2.000	0.099	1.540
ID271332	271332	88	8038.452	42.752	23.302	0	184	184	2	1	-10921639	40397.095	40563	32461	48989	848339	4621.958	2.000	0.086	1.380
ID271333	271333	71	7355.290	88.912	22.545	0	184	184	2	1	-10921639	10483.286	9089	5522	19565	220149	4137.278	2.000	0.340	1.285
ID271334	271334	83	15013.895	73.572	30.595	0	184	184	2	1	-10921639	59146.905	61872	43738	65535	1242085	7028.144	4.800	0.141	2.075
ID271335	271335	91	7896.339	17.510	33.409	0	184	184	2	1	-10921639	26954.524	26627	20651	33330	566045	3925.325	4.800	0.141	1.692
ID271328	271328	93	15551.354	42.142	15.102	0	184	184	2	1	-10921639	45728.333	45284	32706	60544	960295	8430.333	2.000	0.160	1.493
ID271329	271329	92	12590.438	58.162	18.024	0	184	184	2	1	-10921639	47998.381	44978	41144	60719	1007966	5638.707	4.800	0.119	1.813
ID271330	271330	90	14574.823	35.491	18.855	0	184	184	2	1	-10921639	41754.762	40948	28490	57818	876850	8252.757	4.800	0.172	1.483
ID271331	271331	85	9168.489	52.669	21.072	0	184	184	2	1	-10921639	44759.905	43656	38146	55744	939958	4772.623	2.000	0.087	1.506
ID271340	271340	81	14510.140	48.386	48.364	0	184	184	2	1	-10921639	38411.476	36806	27346	53186	806641	7480.848	4.800	0.186	1.608
ID271341	271341	84	9024.971	29.364	51.387	0	184	184	2	1	-10921639	37543.857	38210	27027	49105	788421	6585.655	4.800	0.129	1.306
ID271336	271336	95	9697.630	39.119	34.252	0	184	184	2	1	-10921639	36612.095	36864	28355	46599	768854	5114.077	2.000	0.122	1.561
ID271337	271337	94	15033.438	72.638	36.990	0	184	184	2	1	-10921639	51901.190	49741	35918	65535	1089925	9410.410	2.000	0.113	1.121
ID271338	271338	87	12368.730	66.891	44.590	0	184	184	2	1	-10921639	49424.333	49120	34496	62958	1037911	8826.058	2.000	0.110	1.112
ID271339	271339	89	15469.598	70.506	45.340	0	184	184	2	1	-10921639	53417.714	55117	35224	65535	1121772	10028.967	4.800	0.133	1.247
ID271327	271327	80	11885.471	48.914	12.983	0	184	184	2	1	-10921639	43796.429	42652	36356	56885	919725	5834.505	4.800	0.121	1.620
ID271342	271342	80	9389.473	48.724	12.939	0	185	185	2	1	-10921639	40858.857	40734	32382	50864	858036	5123.026	2.000	0.100	1.451
ID271343	271343	93	13405.993	42.099	15.007	0	185	185	2	1	-10921639	43881.048	43637	34107	54661	921502	7020.185	4.800	0.149	1.618
ID271348	271348	83	15652.658	73.425	30.416	0	185	185	2	1	-10921639	56545.762	59324	39100	65535	1187461	9314.731	4.800	0.149	1.574
ID271349	271349	91	8649.272	17.975	33.059	0	185	185	2	1	-10921639	26184.571	25957	21168	34615	549876	3922.138	2.000	0.158	1.823
ID271350	271350	None	9367.279	77.687	36.387	0	185	185	2	1	-10921639	51643.905	52128	41162	61520	1084522	5085.465	4.800	0.099	1.835
ID271351	271351	94	14932.603	72.115	36.826	0	185	185	2	1	-10921639	52838.000	52073	41190	65535	1109598	8427.029	2.000	0.125	1.395
ID271344	271344	92	10082.804	57.855	17.916	0	185	185	2	1	-10921639	44032.333	44081	36500	53914	924679	5178.647	4.800	0.106	1.635
ID271345	271345	90	16204.189	35.343	18.777	0	185	185	2	1	-10921639	41440.429	40321	29533	57099	870249	8596.698	4.800	0.189	1.530
ID271346	271346	71	8193.716	88.670	22.213	0	185	185	2	1	-10921639	11551.238	11148	4540	21988	242576	5181.526	2.000	0.350	1.156
ID271347	271347	97	8514.533	19.381	23.094	0	185	185	2	1	-10921639	20961.190	20569	10696	29781	440185	5809.407	2.000	0.191	1.157
ID271352	271352	87	11458.877	66.619	44.278	0	185	185	2	1	-10921639	47042.857	48211	37769	59685	987900	6945.464	2.000	0.107	1.307
ID271353	271353	89	16141.538	70.722	45.927	0	185	185	2	1	-10921639	50823.429	52241	34682	65535	1067292	10517.416	2.000	0.140	1.186
ID271354	271354	81	15330.924	48.180	47.766	0	185	185	2	1	-10921639	36203.429	35267	23521	56509	760272	8628.068	2.000	0.189	1.332
ID271355	271355	84	9179.576	27.718	51.772	0	185	185	2	1	-10921639	36732.095	35640	29845	45828	771374	5128.102	6.322	0.110	1.420
ID271380	271380	87	10728.441	66.408	44.279	0	186	186	2	1	-10921639	42958.619	42099	29655	56919	902131	8166.749	2.000	0.099	0.946
ID271381	271381	89	16394.496	70.505	45.363	0	186	186	2	1	-10921639	50170.905	50528	31791	65535	1053589	10737.511	2.000	0.145	1.182
ID271382	271382	81	13958.051	48.325	47.697	0	186	186	2	1	-10921639	34697.810	34361	23901	50062	728654	8136.050	2.000	0.185	1.331
ID271383	271383	84	7746.892	28.008	51.544	0	186	186	2	1	-10921639	35239.095	34575	26464	41462	740021	4577.790	2.000	0.103	1.442
ID271376	271376	97	11868.748	19.636	22.812	0	186	186	2	1	-10921639	27534.286	24883	20232	39593	578220	6042.373	2.000	0.204	1.546
ID271377	271377	83	14449.012	73.457	30.256	0	186	186	2	1	-10921639	57087.952	64406	38693	65535	1198847	10052.042	4.800	0.128	1.288
ID271378	271378	91	7960.467	17.984	33.116	0	186	186	2	1	-10921639	26559.905	26158	20284	33354	557758	3587.938	4.800	0.150	1.937
ID271379	271379	94	11786.357	72.446	36.609	0	186	186	2	1	-10921639	50928.000	51002	38418	65535	1069488	9005.049	2.000	0.095	0.979
ID271372	271372	80	11379.797	48.529	12.498	0	186	186	2	1	-10921639	43952.381	43390	35166	57096	923000	6182.101	4.800	0.127	1.604
ID271373	271373	93	14214.551	41.995	15.119	0	186	186	2	1	-10921639	45152.286	45106	34229	59939	948198	6663.368	4.800	0.156	1.828
ID271374	271374	92	9648.122	57.870	18.276	0	186	186	2	1	-10921639	41629.095	40480	35221	52216	874211	5064.572	2.000	0.103	1.528
ID271375	271375	90	15350.082	35.398	18.555	0	186	186	2	1	-10921639	40911.667	39489	27924	57069	859145	9382.882	2.000	0.182	1.340
ID271364	271364	91	8810.571	18.254	33.184	0	187	187	2	1	-10921639	29334.857	29203	23123	36469	616032	4181.261	4.800	0.164	1.974
ID271365	271365	None	7255.020	39.054	34.289	0	187	187	2	1	-10921639	33205.095	32596	25112	42203	697307	4604.426	2.000	0.087	1.151
ID271366	271366	94	10763.855	72.604	36.625	0	187	187	2	1	-10921639	56642.381	58865	39972	65535	1189490	8231.163	2.000	0.076	0.974
ID271367	271367	96	9654.986	77.104	37.953	0	187	187	2	1	-10921639	52160.143	51442	41064	65535	1095363	7498.937	2.000	0.073	0.944
ID271360	271360	90	17593.611	35.135	18.601	0	187	187	2	1	-10921639	45412.857	44222	31149	64454	953670	9904.983	2.000	0.181	1.406
ID271361	271361	97	13600.298	19.491	22.499	0	187	187	2	1	-10921639	31212.952	30157	18604	46654	655472	8666.516	4.800	0.219	1.292
ID271362	271362	None	7147.635	89.712	29.492	0	187	187	2	1	-10921639	23240.190	24883	10111	29998	488044	5857.011	4.800	0.159	1.091
ID271363	271363	83	13217.512	73.195	29.956	0	187	187	2	1	-10921639	60692.095	65535	46260	65535	1274534	7022.634	4.800	0.125	1.925
ID271368	271368	87	10386.895	66.241	44.338	0	187	187	2	1	-10921639	44962.619	43836	32443	57892	944215	7597.156	2.000	0.091	0.985
ID271369	271369	89	17112.334	70.816	46.228	0	187	187	2	1	-10921639	55429.667	55459	41328	65535	1164023	9127.571	4.800	0.154	1.621
ID271370	271370	81	10892.464	48.345	47.548	0	187	187	2	1	-10921639	34023.190	34220	24448	46195	714487	6987.619	2.000	0.135	1.158
ID271371	271371	84	8519.799	27.472	51.211	0	187	187	2	1	-10921639	33801.190	34529	23029	43604	709825	6330.798	2.000	0.113	1.080
ID271356	271356	80	12345.136	48.459	12.561	0	187	187	2	1	-10921639	45112.714	44519	34263	60697	947367	7812.824	4.800	0.121	1.248
ID271357	271357	98	8685.543	55.398	11.575	0	187	187	2	1	-10921639	43928.571	44142	30925	54897	922500	5932.850	2.000	0.078	1.075
ID271358	271358	93	12952.895	42.012	14.705	0	187	187	2	1	-10921639	45121.238	44861	35842	58112	947546	6469.075	4.800	0.142	1.736
ID271359	271359	92	11756.133	57.440	17.967	0	187	187	2	1	-10921639	47374.571	46523	37329	60018	994866	6622.181	2.000	0.107	1.389
ID271396	271396	81	13351.832	48.387	47.424	0	188	188	2	1	-10921639	34787.714	33367	26737	48438	730542	6740.003	4.800	0.191	1.659
ID271397	271397	84	8286.484	27.099	51.238	0	188	188	2	1	-10921639	30868.476	31295	22316	39290	648238	5109.145	2.000	0.117	1.263
ID271392	271392	94	9887.058	73.193	36.806	0	188	188	2	1	-10921639	52680.905	50674	41172	65535	1106299	7672.093	2.000	0.063	0.811
ID271393	271393	96	10738.238	77.019	37.743	0	188	188	2	1	-10921639	50917.000	50384	37482	65535	1069257	8581.929	2.000	0.072	0.800
ID271394	271394	87	9114.797	66.225	44.285	0	188	188	2	1	-10921639	43180.905	44424	32602	53615	906799	6717.540	2.000	0.094	1.101
ID271395	271395	89	17473.654	71.007	46.060	0	188	188	2	1	-10921639	54616.762	54285	42200	65535	1146952	8954.181	2.000	0.156	1.642
ID271388	271388	92	14692.221	58.014	18.165	0	188	188	2	1	-10921639	46405.286	45360	36818	59428	974511	6810.607	2.000	0.152	1.800
ID271389	271389	97	16902.164	19.378	22.380	0	188	188	2	1	-10921639	37524.714	37488	22053	51745	788019	9178.514	4.800	0.237	1.564
ID271390	271390	83	13314.662	73.162	29.859	0	188	188	2	1	-10921639	61627.524	65535	47266	65535	1294178	6540.288	4.800	0.133	2.210
ID271391	271391	91	7942.944	18.322	33.403	0	188	188	2	1	-10921639	28914.143	30117	20165	36689	607197	4458.584	4.800	0.148	1.677
ID271384	271384	98	12290.816	55.530	11.459	0	188	188	2	1	-10921639	44034.000	44549	31139	58360	924714	7705.364	4.800	0.134	1.348
ID271385	271385	80	10755.947	48.673	12.204	0	188	188	2	1	-10921639	41867.190	40976	33526	53761	879211	5911.575	2.000	0.108	1.384
ID271386	271386	93	11447.275	42.218	14.830	0	188	188	2	1	-10921639	41962.238	40446	33131	54422	881207	5961.641	2.000	0.123	1.546
ID271387	271387	90	13468.289	35.385	18.402	0	188	188	2	1	-10921639	41826.476	39975	32177	55227	878356	7282.928	4.800	0.158	1.565
ID271424	271424	87	9371.366	67.230	44.179	0	189	189	2	1	-10921639	47918.429	47404	37219	61780	1006287	7134.837	4.800	0.094	1.150
ID271425	271425	89	16328.761	70.879	46.158	0	189	189	2	1	-10921639	57026.238	59220	42714	65535	1197551	8115.215	4.800	0.150	1.835
ID271426	271426	81	15688.521	48.292	47.129	0	189	189	2	1	-10921639	36204.905	33468	24932	51302	760303	8346.717	2.000	0.202	1.458
ID271413	271413	98	16715.945	55.744	11.491	0	189	189	2	1	-10921639	48362.952	47964	33465	65535	1015622	9547.676	4.800	0.170	1.473
ID271414	271414	80	13833.667	48.628	12.064	0	189	189	2	1	-10921639	44021.524	42270	34028	58908	924452	7438.942	2.000	0.141	1.460
ID271415	271415	93	15205.226	41.945	14.647	0	189	189	2	1	-10921639	46459.714	46064	38130	61832	975654	7394.936	4.800	0.160	1.736
ID271420	271420	91	10064.264	18.728	33.405	0	189	189	2	1	-10921639	32678.524	34529	23102	39810	686249	5156.389	4.800	0.166	1.803
ID271421	271421	99	8832.710	39.210	33.353	0	189	189	2	1	-10921639	34091.000	34407	24797	43650	715911	5099.862	4.800	0.119	1.424
ID271422	271422	94	8852.422	73.670	36.640	0	189	189	2	1	-10921639	57241.476	57623	41823	65535	1202071	8214.939	2.000	0.064	0.838
ID271423	271423	96	10454.620	77.077	37.951	0	189	189	2	1	-10921639	57519.714	59110	44151	65535	1207914	7405.338	2.000	0.082	1.177
ID271416	271416	92	15817.801	58.016	18.104	0	189	189	2	1	-10921639	47739.333	48055	35869	61716	1002526	7927.885	2.000	0.159	1.651
ID271417	271417	90	15570.146	35.254	18.556	0	189	189	2	1	-10921639	41552.476	41774	28796	56567	872602	9258.637	2.000	0.173	1.324
ID271418	271418	97	18198.070	19.472	21.981	0	189	189	2	1	-10921639	41049.667	39351	24889	59220	862043	10247.540	2.000	0.221	1.449
ID271419	271419	83	12964.732	73.147	29.452	0	189	189	2	1	-10921639	58827.000	65409	41909	65535	1235367	8422.502	4.800	0.120	1.496
ID271398	271398	80	12558.281	48.523	11.467	0	190	190	2	1	-10921639	43915.524	41939	32036	55007	922226	7219.346	2.000	0.137	1.467
ID271399	271399	98	17899.305	55.766	11.498	0	190	190	2	1	-10921639	52063.857	53162	36175	65535	1093341	9285.410	4.800	0.182	1.725
ID271404	271404	83	12026.763	72.994	29.736	0	190	190	2	1	-10921639	60185.810	62980	42949	65535	1263902	7266.663	4.800	0.105	1.571
ID271405	271405	91	11217.746	18.675	32.827	0	190	190	2	1	-10921639	34591.381	35683	25495	44662	726419	5672.963	4.800	0.166	1.737
ID271406	271406	99	8095.651	39.284	33.358	0	190	190	2	1	-10921639	34949.048	34967	26972	43962	733930	5107.387	2.000	0.101	1.259
ID271407	271407	96	9901.177	76.789	37.547	0	190	190	2	1	-10921639	58904.143	62010	42564	65535	1236987	7807.324	6.271	0.078	1.087
ID271400	271400	93	16022.092	41.969	14.348	0	190	190	2	1	-10921639	46771.333	47208	35927	63674	982198	8259.136	4.800	0.169	1.635
ID271401	271401	90	15458.067	35.308	18.593	0	190	190	2	1	-10921639	42316.667	39994	30861	57210	888650	8547.957	2.000	0.174	1.470
ID271402	271402	92	17053.002	57.741	18.670	0	190	190	2	1	-10921639	47778.048	48260	34719	64944	1003339	9412.072	2.000	0.165	1.437
ID271403	271403	97	21025.379	19.587	22.062	0	190	190	2	1	-10921639	44626.714	41135	29435	65535	937161	10340.659	4.800	0.238	1.658
ID271412	271412	None	7426.069	27.334	51.080	0	190	190	2	1	-10921639	29538.095	29273	22264	36919	620300	4676.058	2.000	0.108	1.234
ID271408	271408	100	8858.870	77.939	40.871	0	190	190	2	1	-10921639	49780.762	48196	40449	65535	1045396	7911.473	2.000	0.072	0.850
ID271409	271409	87	9765.465	66.423	44.219	0	190	190	2	1	-10921639	42963.476	41315	29784	57840	902233	8451.271	2.000	0.088	0.819
ID271410	271410	89	15859.993	71.007	46.180	0	190	190	2	1	-10921639	55891.190	56919	43252	65535	1173715	7741.561	4.800	0.141	1.783
ID271411	271411	81	14407.998	48.421	47.173	0	190	190	2	1	-10921639	35328.619	34046	21184	50938	741901	8162.438	2.000	0.187	1.361
ID271428	271428	80	14128.038	48.510	11.764	0	191	191	2	1	-10921639	46696.095	46685	35759	62441	980618	8441.673	2.000	0.130	1.269
ID271429	271429	93	16107.047	41.854	14.411	0	191	191	2	1	-10921639	47731.476	47128	36191	64598	1002361	8235.849	4.800	0.168	1.668
ID271430	271430	90	16431.559	35.279	18.486	0	191	191	2	1	-10921639	43895.238	42227	32388	60789	921800	9279.299	2.000	0.170	1.373
ID271431	271431	92	17939.123	57.630	18.368	0	191	191	2	1	-10921639	53885.333	54676	37136	65535	1131592	9522.152	4.800	0.176	1.693
ID271427	271427	98	16702.926	55.840	11.272	0	191	191	2	1	-10921639	54520.714	51972	40728	65535	1144935	7968.056	4.800	0.157	1.859
ID271436	271436	99	9620.370	39.211	33.023	0	191	191	2	1	-10921639	36531.286	36803	26832	46336	767157	5715.973	2.000	0.118	1.352
ID271437	271437	94	7464.759	73.975	37.034	0	191	191	2	1	-10921639	60602.905	63509	48909	65535	1272661	5707.064	4.800	0.056	1.132
ID271438	271438	100	10891.923	77.782	40.679	0	191	191	2	1	-10921639	54503.905	53428	38409	65535	1144582	9182.423	2.000	0.077	0.853
ID271439	271439	87	8878.943	67.062	44.245	0	191	191	2	1	-10921639	48016.762	48637	36111	60795	1008352	7758.498	4.800	0.084	0.964
ID271432	271432	97	21832.352	19.478	22.243	0	191	191	2	1	-10921639	48964.286	49432	30160	65535	1028250	11244.427	4.800	0.246	1.720
ID271433	271433	83	11203.720	72.964	29.742	0	191	191	2	1	-10921639	60802.714	65535	45690	65535	1276857	6810.597	4.800	0.097	1.581
ID271434	271434	101	10878.165	78.892	30.045	0	191	191	2	1	-10921639	56895.000	57568	45250	65535	1194795	7407.204	4.800	0.090	1.272
ID271435	271435	91	13004.740	18.502	33.155	0	191	191	2	1	-10921639	37970.857	37522	26685	49760	797388	7006.792	4.800	0.172	1.590
ID271440	271440	89	14750.309	70.941	46.291	0	191	191	2	1	-10921639	58673.762	60183	48221	65535	1232149	6226.803	4.800	0.135	2.244
ID271441	271441	81	15170.168	48.209	46.867	0	191	191	2	1	-10921639	36817.000	34630	24613	53703	773157	8363.334	2.000	0.186	1.379
ID271456	271456	103	7706.732	27.677	51.230	0	192	192	2	1	-10921639	31218.190	32045	22753	38822	655582	4656.803	4.800	0.114	1.375
ID271444	271444	93	13130.771	41.918	14.518	0	192	192	2	1	-10921639	43913.143	44350	35781	56102	922176	6542.072	4.800	0.149	1.745
ID271445	271445	90	15486.967	35.228	18.390	0	192	192	2	1	-10921639	41983.714	41233	29267	57519	881658	8412.468	2.000	0.174	1.478
ID271446	271446	92	18569.502	57.744	18.458	0	192	192	2	1	-10921639	55515.810	54725	43007	65535	1165832	7911.619	4.800	0.193	2.268
ID271447	271447	97	19269.084	19.604	21.989	0	192	192	2	1	-10921639	45045.714	44341	29120	60599	945960	9263.220	4.800	0.225	1.784
ID271442	271442	98	16738.480	55.472	11.375	0	192	192	2	1	-10921639	49714.905	51632	35879	65535	1044013	10075.846	2.000	0.156	1.329
ID271443	271443	80	13592.264	48.337	11.723	0	192	192	2	1	-10921639	43204.048	42524	30919	58764	907285	8309.360	2.000	0.130	1.198
ID271452	271452	94	7995.618	73.364	37.092	0	192	192	2	1	-10921639	54826.667	53581	43708	65535	1151360	7397.878	2.000	0.049	0.696
ID271453	271453	100	11370.814	77.669	40.929	0	192	192	2	1	-10921639	53844.667	50757	40293	65535	1130738	8891.986	2.000	0.088	0.980
ID271454	271454	89	16820.121	71.138	46.357	0	192	192	2	1	-10921639	56920.000	55255	46728	65535	1195320	7216.633	4.800	0.154	2.100
ID271455	271455	81	14379.219	48.175	46.527	0	192	192	2	1	-10921639	35242.762	35784	22977	50632	740098	8718.611	2.000	0.186	1.267
ID271448	271448	83	13288.113	72.943	29.413	0	192	192	2	1	-10921639	58744.952	63338	43690	65535	1233644	7983.074	4.800	0.116	1.532
ID271449	271449	101	7527.010	78.985	29.829	0	192	192	2	1	-10921639	50753.762	51684	41257	59844	1065829	5862.465	2.000	0.055	0.907
ID271450	271450	91	13259.512	18.797	32.765	0	192	192	2	1	-10921639	37109.857	36692	24598	48481	779307	6609.129	4.800	0.183	1.734
ID271451	271451	99	8020.412	39.202	33.251	0	192	192	2	1	-10921639	36842.667	36613	31121	42909	773696	3782.886	4.800	0.111	1.942
ID271460	271460	92	18185.311	57.772	18.413	0	193	193	2	1	-10921639	56721.429	58785	41227	65535	1191150	7979.774	4.800	0.190	2.268
ID271461	271461	90	14193.667	35.207	18.737	0	193	193	2	1	-10921639	41283.810	41731	28217	56120	866960	8103.811	2.000	0.156	1.375
ID271462	271462	97	21409.664	19.370	21.736	0	193	193	2	1	-10921639	47310.571	47373	29111	65535	993522	11081.765	4.800	0.238	1.643
ID271463	271463	101	9701.855	79.001	29.111	0	193	193	2	1	-10921639	51354.571	51993	38825	62411	1078446	7244.962	2.000	0.080	1.055
ID271457	271457	98	15928.941	55.507	11.358	0	193	193	2	1	-10921639	51049.905	53180	34869	65535	1072048	9489.274	4.800	0.151	1.409
ID271458	271458	80	14197.602	48.326	11.651	0	193	193	2	1	-10921639	45392.619	45106	33979	64350	953245	9053.689	2.000	0.125	1.112
ID271459	271459	93	13755.352	41.946	13.981	0	193	193	2	1	-10921639	44841.714	44598	35817	57509	941676	6983.915	4.800	0.156	1.733
ID271468	271468	94	7174.267	74.196	36.559	0	193	193	2	1	-10921639	58644.381	60440	43980	65535	1231532	6847.057	4.800	0.053	0.855
ID271469	271469	100	11391.080	77.846	41.066	0	193	193	2	1	-10921639	56833.571	56772	44858	65535	1193505	7635.588	2.000	0.091	1.239
ID271470	271470	81	16458.580	47.991	46.242	0	193	193	2	1	-10921639	39443.762	36386	28422	56598	828319	7966.532	2.000	0.197	1.629
ID271471	271471	89	16133.788	71.114	46.390	0	193	193	2	1	-10921639	57108.905	57081	44173	65535	1199287	7234.634	4.800	0.144	1.983
ID271464	271464	83	11763.357	72.974	29.596	0	193	193	2	1	-10921639	59910.857	62536	44363	65535	1258128	7250.028	4.800	0.100	1.508
ID271465	271465	91	14665.399	19.005	32.502	0	193	193	2	1	-10921639	38746.952	39737	25914	52048	813686	7854.097	4.800	0.184	1.532
ID271466	271466	99	8413.578	39.373	33.229	0	193	193	2	1	-10921639	34712.667	34667	25387	43396	728966	4959.564	4.800	0.114	1.429
ID271467	271467	104	7739.968	77.514	36.098	0	193	193	2	1	-10921639	59522.857	65535	43044	65535	1249980	7980.765	2.000	0.058	0.823
ID271472	271472	103	7176.763	28.275	51.243	0	193	193	2	1	-10921639	30814.857	29597	24366	37512	647112	4383.957	4.800	0.107	1.357
ID271476	271476	92	20188.701	57.900	18.407	0	194	194	2	1	-10921639	56038.429	55016	41410	65535	1176807	8962.520	4.800	0.206	2.138
ID271477	271477	90	15732.498	35.380	18.667	0	194	194	2	1	-10921639	42057.857	41838	29368	58244	883215	8727.966	4.800	0.179	1.464
ID271478	271478	97	19627.479	19.360	21.895	0	194	194	2	1	-10921639	45287.810	45222	30218	62258	951044	9689.223	4.800	0.225	1.719
ID271479	271479	83	12416.589	72.946	29.623	0	194	194	2	1	-10921639	60103.095	64488	43433	65535	1262165	7746.321	4.800	0.110	1.538
ID271473	271473	98	15116.576	55.872	11.434	0	194	194	2	1	-10921639	48865.952	47031	37665	65535	1026185	8272.441	2.000	0.143	1.475
ID271474	271474	80	16628.875	48.494	11.726	0	194	194	2	1	-10921639	47929.476	48520	32042	65535	1006519	10201.931	2.000	0.156	1.266
ID271475	271475	93	12178.882	41.977	14.328	0	194	194	2	1	-10921639	40817.571	39669	31298	53917	857169	6428.048	4.800	0.141	1.566
ID271484	271484	100	12013.910	77.715	42.009	0	194	194	2	1	-10921639	55472.095	56432	39425	65535	1164914	9012.892	2.000	0.100	1.118
ID271485	271485	81	14375.203	47.933	46.107	0	194	194	2	1	-10921639	35882.571	34150	27811	53740	753534	6951.190	2.000	0.186	1.618
ID271486	271486	89	15508.795	71.504	46.663	0	194	194	2	1	-10921639	53137.238	56362	37115	65535	1115882	10056.989	2.000	0.139	1.286
ID271480	271480	91	15593.191	19.216	32.158	0	194	194	2	1	-10921639	40654.238	39256	30359	54098	853739	6998.249	4.800	0.198	1.921
ID271481	271481	99	7993.976	39.900	33.312	0	194	194	2	1	-10921639	34519.476	33345	29478	42830	724909	3725.581	4.800	0.111	1.846
ID271482	271482	104	8353.678	78.576	36.169	0	194	194	2	1	-10921639	57297.381	60232	39501	65535	1203245	9189.468	2.000	0.056	0.657
ID271483	271483	94	8280.951	73.603	36.824	0	194	194	2	1	-10921639	58531.000	59709	45250	65535	1229151	6693.891	2.000	0.059	0.975
ID271492	271492	90	15552.469	35.187	18.968	0	195	195	2	1	-10921639	40863.238	39822	27590	58005	858128	8170.001	2.000	0.172	1.465
ID271493	271493	None	7094.536	83.842	20.313	0	195	195	2	1	-10921639	23637.952	25895	12314	32458	496397	6741.713	2.000	0.140	0.862
ID271494	271494	97	20721.855	19.223	22.094	0	195	195	2	1	-10921639	46147.000	43846	34034	63457	969087	9208.980	4.800	0.236	1.917
ID271495	271495	83	11636.407	72.953	29.476	0	195	195	2	1	-10921639	60807.238	65204	45066	65535	1276952	7103.676	4.800	0.110	1.700
ID271488	271488	80	15971.299	48.266	11.915	0	195	195	2	1	-10921639	49025.762	46412	36738	65535	1029541	8637.354	2.000	0.146	1.443
ID271489	271489	98	14206.439	55.649	11.890	0	195	195	2	1	-10921639	48862.000	46893	37739	65152	1026102	7969.391	2.000	0.123	1.340
ID271490	271490	93	9664.189	41.750	13.580	0	195	195	2	1	-10921639	39777.619	38317	31130	51626	835330	5115.554	4.800	0.111	1.549
ID271491	271491	92	18254.412	57.833	18.468	0	195	195	2	1	-10921639	56794.333	57699	41731	65535	1192681	8025.593	4.800	0.188	2.235
ID271500	271500	None	7291.618	66.321	44.269	0	195	195	2	1	-10921639	40301.476	39452	28826	50476	846331	6643.118	2.000	0.070	0.799
ID271501	271501	81	14122.729	47.736	46.110	0	195	195	2	1	-10921639	35499.714	34098	25779	51378	745494	7096.440	2.000	0.184	1.553
ID271502	271502	89	16572.785	71.817	46.867	0	195	195	2	1	-10921639	56781.429	59412	41952	65535	1192410	8855.947	4.800	0.148	1.656
ID271496	271496	91	18031.211	19.320	32.801	0	195	195	2	1	-10921639	44427.429	42665	32440	59602	932976	8306.461	4.800	0.213	1.881
ID271497	271497	99	10129.462	40.001	33.329	0	195	195	2	1	-10921639	37403.571	36665	30280	47183	785475	4928.496	4.800	0.126	1.694
ID271498	271498	104	7914.432	78.586	35.818	0	195	195	2	1	-10921639	58333.810	65247	40092	65535	1225010	9335.851	2.000	0.050	0.596
ID271499	271499	100	12050.212	77.954	42.240	0	195	195	2	1	-10921639	59187.667	64008	43087	65535	1242941	7461.737	4.800	0.101	1.454
ID271487	271487	None	7467.415	47.425	7.214	0	195	195	2	1	-10921639	39854.333	39336	32118	49653	836941	5852.419	2.000	0.080	1.015
ID271503	271503	80	17885.570	48.277	11.823	0	196	196	2	1	-10921639	51647.476	50424	37873	65535	1084597	9505.742	2.000	0.161	1.504
ID271508	271508	97	19056.812	19.400	21.827	0	196	196	2	1	-10921639	46610.095	45284	33474	63803	978812	8734.724	4.800	0.218	1.911
ID271509	271509	105	13129.242	73.107	26.977	0	196	196	2	1	-10921639	55440.048	56255	39345	65535	1164241	8917.799	2.000	0.106	1.192
ID271510	271510	83	11408.639	73.086	29.945	0	196	196	2	1	-10921639	59886.095	64708	41490	65535	1257608	8045.123	4.800	0.101	1.367
ID271511	271511	91	18212.850	19.573	32.805	0	196	196	2	1	-10921639	45027.048	43512	28826	62392	945568	10026.521	4.800	0.201	1.503
ID271504	271504	98	15602.436	55.565	11.645	0	196	196	2	1	-10921639	49422.476	47884	34768	65535	1037872	9092.257	2.000	0.135	1.290
ID271505	271505	93	10348.751	42.003	14.847	0	196	196	2	1	-10921639	40239.905	39902	32752	50515	845038	5062.083	2.000	0.119	1.690
ID271506	271506	90	16275.833	35.134	19.160	0	196	196	2	1	-10921639	42542.810	39507	31133	60275	893399	7917.089	2.000	0.179	1.633
ID271507	271507	92	20012.584	58.129	18.599	0	196	196	2	1	-10921639	55081.000	58892	34248	65535	1156701	11253.172	4.800	0.199	1.624
ID271516	271516	106	10536.132	77.509	43.075	0	196	196	2	1	-10921639	58142.524	59360	40679	65535	1220993	8455.121	4.800	0.100	1.247
ID271517	271517	81	14752.879	47.768	45.863	0	196	196	2	1	-10921639	37012.905	34080	26932	56576	777271	8067.247	2.000	0.174	1.362
ID271518	271518	89	15710.996	71.844	47.008	0	196	196	2	1	-10921639	58711.667	60128	41912	65535	1232945	7159.045	4.800	0.148	2.117
ID271512	271512	99	9682.989	40.151	33.646	0	196	196	2	1	-10921639	37790.714	38280	29836	46810	793605	5001.525	4.800	0.124	1.663
ID271513	271513	104	8015.439	79.194	35.883	0	196	196	2	1	-10921639	61629.000	65535	47049	65535	1294209	6423.599	4.800	0.062	1.123
ID271514	271514	94	7550.831	73.478	36.782	0	196	196	2	1	-10921639	55274.762	55683	43286	65535	1160770	7411.314	2.000	0.053	0.746
ID271515	271515	100	10849.021	77.750	42.429	0	196	196	2	1	-10921639	59970.905	63983	44776	65535	1259389	7100.761	4.800	0.093	1.435
ID271534	271534	107	11306.396	47.632	7.284	0	197	197	2	1	-10921639	44276.048	43956	33137	60431	929797	7961.855	2.000	0.105	1.059
ID271535	271535	80	16278.527	48.154	11.916	0	197	197	2	1	-10921639	51152.333	49438	40385	65535	1074199	8291.583	2.000	0.140	1.513
ID271540	271540	97	18287.791	19.515	22.424	0	197	197	2	1	-10921639	46838.000	47006	32960	62224	983598	9396.971	4.800	0.204	1.688
ID271541	271541	105	11683.955	73.185	27.018	0	197	197	2	1	-10921639	56168.476	56772	38825	65535	1179538	8726.605	2.000	0.091	1.074
ID271542	271542	83	10608.360	72.932	29.763	0	197	197	2	1	-10921639	60156.524	64357	44479	65535	1263287	7130.183	4.800	0.087	1.345
ID271543	271543	91	17121.410	19.696	32.852	0	197	197	2	1	-10921639	47255.714	45978	30671	61946	992370	9053.781	4.800	0.183	1.613
ID271536	271536	98	14239.561	55.581	11.474	0	197	197	2	1	-10921639	49542.619	49301	37060	65535	1040395	9224.510	2.000	0.128	1.221
ID271537	271537	93	10102.658	41.752	14.648	0	197	197	2	1	-10921639	42732.429	43353	34135	52066	897381	4968.046	4.800	0.118	1.815
ID271538	271538	92	18243.357	58.099	18.433	0	197	197	2	1	-10921639	58944.286	63986	42086	65535	1237830	8022.928	4.800	0.187	2.316
ID271539	271539	90	18330.301	35.177	19.320	0	197	197	2	1	-10921639	45481.762	44754	33345	63463	955117	9106.845	2.000	0.195	1.630
ID271548	271548	89	14245.924	71.686	46.945	0	197	197	2	1	-10921639	59728.476	60499	44913	65535	1254298	6455.467	4.800	0.134	2.188
ID271544	271544	99	10830.189	40.489	33.798	0	197	197	2	1	-10921639	40974.381	40287	30515	52568	860462	6272.853	4.800	0.126	1.463
ID271545	271545	94	7469.832	73.971	36.911	0	197	197	2	1	-10921639	57854.810	58865	47422	65535	1214951	6788.697	7.600	0.052	0.843
ID271546	271546	106	10547.688	76.995	43.698	0	197	197	2	1	-10921639	59069.000	61918	43659	65535	1240449	7631.608	4.800	0.084	1.199
ID271547	271547	81	14025.114	47.645	45.836	0	197	197	2	1	-10921639	37080.381	36096	25317	51858	778688	8119.519	2.000	0.170	1.330
ID271524	271524	90	18633.586	35.238	19.602	0	198	198	2	1	-10921639	43168.095	42193	28123	64822	906530	10609.146	2.000	0.195	1.326
ID271525	271525	97	16534.773	19.301	22.587	0	198	198	2	1	-10921639	41794.571	40251	28086	56613	877686	9009.308	4.800	0.197	1.526
ID271526	271526	105	11291.244	73.374	27.427	0	198	198	2	1	-10921639	55506.381	57311	39030	65535	1165634	8902.783	4.800	0.095	1.079
ID271527	271527	83	10686.343	72.983	30.342	0	198	198	2	1	-10921639	59675.810	61055	44580	65535	1253192	7244.625	4.800	0.094	1.411
ID271520	271520	80	13863.426	48.420	12.033	0	198	198	2	1	-10921639	49249.000	48398	35787	64090	1034229	8145.507	2.000	0.123	1.329
ID271521	271521	98	15670.264	55.584	11.902	0	198	198	2	1	-10921639	52601.714	51268	37971	65535	1104636	9163.513	2.000	0.135	1.368
ID271522	271522	93	8316.535	41.768	14.746	0	198	198	2	1	-10921639	37213.238	37834	30555	44852	781478	4493.163	2.000	0.100	1.512
ID271523	271523	92	20061.541	58.089	18.858	0	198	198	2	1	-10921639	55223.143	55772	39969	65535	1159686	9955.454	4.800	0.198	1.830
ID271532	271532	81	14357.922	47.614	45.672	0	198	198	2	1	-10921639	36884.000	36053	26186	53459	774564	8114.948	2.000	0.180	1.387
ID271533	271533	89	15293.160	71.603	47.512	0	198	198	2	1	-10921639	55859.048	57298	37641	65535	1173040	9833.142	4.800	0.140	1.392
ID271528	271528	None	7658.460	78.303	31.764	0	198	198	2	1	-10921639	61525.905	65535	49322	65535	1292044	5624.424	3.200	0.054	1.130
ID271529	271529	91	20718.555	19.661	32.968	0	198	198	2	1	-10921639	48668.905	46706	32146	65535	1022047	10676.930	4.800	0.217	1.628
ID271530	271530	99	11186.599	40.453	33.610	0	198	198	2	1	-10921639	38076.714	37956	26296	50592	799611	7351.137	4.800	0.137	1.251
ID271531	271531	106	13054.314	76.958	43.909	0	198	198	2	1	-10921639	58259.667	59627	40523	65535	1223453	8225.557	4.800	0.108	1.384
ID271519	271519	107	10129.864	47.560	7.438	0	198	198	2	1	-10921639	42858.810	42573	34468	58005	900035	7082.193	2.000	0.108	1.177
ID271588	271588	106	11235.794	77.065	44.139	0	199	199	2	1	-10921639	60893.429	65535	45678	65535	1278762	6163.479	4.800	0.099	1.778
ID271589	271589	81	15465.349	47.580	45.477	0	199	199	2	1	-10921639	41892.429	40905	30576	57081	879741	8228.204	4.800	0.185	1.589
ID271590	271590	108	7342.990	64.313	47.017	0	199	199	2	1	-10921639	35981.095	35943	25036	48150	755603	7188.041	2.000	0.071	0.668
ID271591	271591	89	13828.955	70.717	47.872	0	199	199	2	1	-10921639	60368.190	62564	44595	65535	1267732	6703.024	4.800	0.142	2.234
ID271584	271584	97	16241.489	19.243	22.563	0	199	199	2	1	-10921639	41371.238	40899	28756	56448	868796	8543.470	4.800	0.194	1.572
ID271585	271585	105	12352.130	73.269	27.043	0	199	199	2	1	-10921639	58263.714	63824	40321	65535	1223538	9192.556	4.800	0.105	1.203
ID271586	271586	91	20640.459	19.870	33.061	0	199	199	2	1	-10921639	51902.190	50778	34844	65535	1089946	10072.708	4.800	0.210	1.791
ID271587	271587	99	12107.121	40.741	33.417	0	199	199	2	1	-10921639	41059.619	39109	30475	53336	862252	6572.403	2.000	0.133	1.464
ID271580	271580	98	15836.451	55.834	12.143	0	199	199	2	1	-10921639	55162.000	54444	44029	65535	1158402	7981.847	2.000	0.136	1.653
ID271581	271581	93	11587.754	42.112	15.150	0	199	199	2	1	-10921639	41798.952	41456	32590	53563	877778	6040.606	2.000	0.122	1.505
ID271582	271582	92	18344.926	58.207	19.264	0	199	199	2	1	-10921639	58416.619	61328	41970	65535	1226749	8097.476	4.800	0.186	2.265
ID271583	271583	90	16754.420	35.320	19.767	0	199	199	2	1	-10921639	44123.619	43304	31093	63607	926596	8984.504	2.000	0.182	1.514
ID271578	271578	107	9894.927	47.756	7.429	0	199	199	2	1	-10921639	43350.714	43842	32675	57916	910365	7266.882	2.000	0.097	1.058
ID271579	271579	80	15211.824	48.345	12.113	0	199	199	2	1	-10921639	53319.952	51855	41744	65535	1119719	7694.570	2.000	0.137	1.665
ID271564	271564	98	15877.723	55.835	12.121	0	200	200	2	1	-10921639	53072.286	50650	42411	65535	1114518	7952.015	2.000	0.139	1.633
ID271565	271565	80	13228.372	48.301	12.496	0	200	200	2	1	-10921639	50611.048	50387	38296	65180	1062832	7414.336	2.000	0.114	1.392
ID271566	271566	93	8072.404	42.000	15.065	0	200	200	2	1	-10921639	37095.095	37772	30714	45216	778997	4470.843	2.000	0.093	1.406
ID271567	271567	92	18277.346	58.157	19.346	0	200	200	2	1	-10921639	57283.762	59452	44516	65535	1202959	7828.289	4.800	0.185	2.287
ID271563	271563	107	11519.116	47.708	7.958	0	200	200	2	1	-10921639	45064.714	47217	35680	60924	946359	7450.920	2.000	0.096	1.058
ID271572	271572	91	20500.514	19.711	33.485	0	200	200	2	1	-10921639	51147.143	48655	32020	65535	1074090	11006.631	4.800	0.219	1.671
ID271573	271573	99	9213.620	40.986	33.657	0	200	200	2	1	-10921639	36872.000	36188	28190	45097	774312	4643.562	4.800	0.117	1.667
ID271574	271574	106	11872.232	77.037	44.066	0	200	200	2	1	-10921639	59337.619	62946	47725	65535	1246090	6944.597	4.800	0.103	1.603
ID271575	271575	81	13518.830	47.692	45.507	0	200	200	2	1	-10921639	38410.381	37219	26330	52143	806618	7783.354	2.000	0.164	1.393
ID271568	271568	90	12206.878	35.444	19.837	0	200	200	2	1	-10921639	39041.667	37883	29711	51084	819875	6547.954	4.800	0.148	1.533
ID271569	271569	97	15273.152	18.972	22.754	0	200	200	2	1	-10921639	39331.952	36949	30203	51935	825971	6834.875	4.800	0.199	1.908
ID271570	271570	105	13080.590	73.282	27.414	0	200	200	2	1	-10921639	55362.143	58296	36989	65535	1162605	10148.205	4.800	0.111	1.091
ID271571	271571	None	7548.359	78.378	31.878	0	200	200	2	1	-10921639	62301.619	65535	54398	65535	1308334	4036.778	4.800	0.060	1.743
ID271576	271576	108	9549.926	63.967	47.045	0	200	200	2	1	-10921639	36171.810	35845	26529	50124	759608	6281.765	2.000	0.094	0.988
ID271577	271577	89	15871.380	70.763	47.906	0	200	200	2	1	-10921639	59243.857	61863	42860	65535	1244121	6891.774	4.800	0.163	2.405
ID271556	271556	105	12251.863	73.182	27.111	0	201	201	2	1	-10921639	59542.810	65259	44210	65535	1250399	7739.509	4.800	0.108	1.496
ID271557	271557	99	10652.326	40.698	33.420	0	201	201	2	1	-10921639	40272.619	38773	31990	51923	845725	5660.051	2.000	0.118	1.506
ID271558	271558	91	19805.695	19.673	33.646	0	201	201	2	1	-10921639	50478.238	49897	30270	65535	1060043	10808.215	2.000	0.199	1.551
ID271559	271559	106	10979.951	76.778	44.498	0	201	201	2	1	-10921639	61399.429	65535	46654	65535	1289388	5813.634	4.800	0.103	1.966
ID271552	271552	93	10415.301	42.018	14.920	0	201	201	2	1	-10921639	41806.190	41581	33211	52789	877930	5538.173	2.000	0.108	1.469
ID271553	271553	92	17955.178	58.119	19.494	0	201	201	2	1	-10921639	58560.143	62148	45293	65535	1229763	7737.144	4.800	0.184	2.349
ID271554	271554	90	9523.307	35.513	20.090	0	201	201	2	1	-10921639	39068.190	38207	31396	48016	820432	5035.851	2.000	0.109	1.522
ID271555	271555	97	17399.348	19.230	22.637	0	201	201	2	1	-10921639	41359.952	39932	28315	58923	868559	9187.148	4.800	0.203	1.520
ID271560	271560	81	13162.725	47.502	45.265	0	201	201	2	1	-10921639	39042.095	38127	28236	52039	819884	7262.943	2.000	0.160	1.480
ID271561	271561	108	7360.960	64.061	46.796	0	201	201	2	1	-10921639	36922.905	37283	25975	48511	775381	6718.175	2.000	0.065	0.675
ID271562	271562	89	15307.012	70.585	48.267	0	201	201	2	1	-10921639	59999.619	63460	47584	65535	1259992	6365.464	4.800	0.152	2.480
ID271549	271549	107	12765.123	47.947	8.339	0	201	201	2	1	-10921639	47342.810	47135	35649	64289	994199	8941.660	2.000	0.106	1.012
ID271550	271550	80	12756.342	48.615	12.300	0	201	201	2	1	-10921639	54004.714	54652	43570	64718	1134099	6484.425	4.800	0.116	1.735
ID271551	271551	98	15718.549	56.030	11.944	0	201	201	2	1	-10921639	54462.333	54135	42178	65535	1143709	7909.885	2.000	0.131	1.600
ID271616	271616	89	12942.268	69.280	48.041	0	202	202	2	1	-10921639	52008.000	52837	36613	63928	1092168	8022.008	4.800	0.125	1.437
ID271604	271604	92	18268.025	58.066	19.339	0	202	202	2	1	-10921639	56732.333	58186	41958	65535	1191379	8058.204	4.800	0.180	2.153
ID271605	271605	90	8030.366	35.595	20.040	0	202	202	2	1	-10921639	35194.000	33143	30041	44644	739074	4256.368	7.600	0.098	1.472
ID271606	271606	97	16545.178	19.146	22.623	0	202	202	2	1	-10921639	39550.143	36870	29154	56108	830553	8187.914	2.000	0.204	1.635
ID271607	271607	105	11656.719	73.575	27.513	0	202	202	2	1	-10921639	55244.667	55744	45455	65535	1160138	6898.659	2.000	0.084	1.243
ID271601	271601	107	7907.426	47.862	7.760	0	202	202	2	1	-10921639	41543.810	42071	33767	52553	872420	5332.507	2.000	0.069	1.006
ID271602	271602	80	10586.059	48.283	12.499	0	202	202	2	1	-10921639	48482.571	48019	39406	59474	1018134	5884.927	2.000	0.096	1.440
ID271603	271603	98	14588.156	55.906	11.947	0	202	202	2	1	-10921639	51969.810	50463	42689	65535	1091366	7474.429	2.000	0.123	1.521
ID271612	271612	109	9227.369	78.775	35.670	0	202	202	2	1	-10921639	59585.238	63840	46192	65535	1251290	7619.701	2.000	0.068	0.994
ID271613	271613	None	8059.438	17.113	37.422	0	202	202	2	1	-10921639	33862.476	34291	24372	42383	711112	5724.334	7.600	0.104	1.112
ID271614	271614	106	12110.226	76.934	43.759	0	202	202	2	1	-10921639	59582.714	63833	39997	65535	1251237	7432.666	4.800	0.108	1.557
ID271615	271615	81	8850.090	47.485	45.291	0	202	202	2	1	-10921639	30656.952	29515	21321	40783	643796	5937.334	2.000	0.117	1.084
ID271608	271608	None	8132.951	73.129	31.144	0	202	202	2	1	-10921639	53747.190	54796	41343	63512	1128691	7224.564	2.000	0.060	0.842
ID271609	271609	110	9427.488	78.028	32.263	0	202	202	2	1	-10921639	59707.095	63821	48924	65535	1253849	6526.198	2.000	0.067	1.153
ID271610	271610	91	14219.870	19.938	33.620	0	202	202	2	1	-10921639	42961.429	41187	30592	57889	902190	7127.524	4.800	0.160	1.658
ID271611	271611	99	7575.873	40.789	33.520	0	202	202	2	1	-10921639	36560.000	35931	28860	45372	767760	4155.830	7.600	0.091	1.467
ID271628	271628	97	16263.361	19.047	22.853	0	203	203	2	1	-10921639	37903.333	36166	28248	54636	795970	8008.518	2.000	0.202	1.591
ID271629	271629	105	11666.732	73.884	27.653	0	203	203	2	1	-10921639	53282.810	52394	44629	65535	1118939	6348.799	2.000	0.087	1.342
ID271630	271630	110	7658.125	78.255	33.356	0	203	203	2	1	-10921639	57084.000	56432	43644	65535	1198764	6519.491	2.000	0.055	0.910
ID271631	271631	91	12276.418	19.882	33.659	0	203	203	2	1	-10921639	38281.095	37748	27716	52256	803903	6428.565	2.000	0.144	1.499
ID271624	271624	98	14999.830	55.773	12.202	0	203	203	2	1	-10921639	52106.762	49487	40248	65535	1094242	8263.795	2.000	0.124	1.396
ID271625	271625	80	8392.512	47.969	12.834	0	203	203	2	1	-10921639	46386.524	45568	40789	55720	974117	3870.255	4.800	0.082	1.809
ID271626	271626	92	17853.898	58.188	19.525	0	203	203	2	1	-10921639	53808.000	52749	33976	65535	1129968	10648.810	4.800	0.166	1.442
ID271627	271627	90	7368.439	35.410	20.145	0	203	203	2	1	-10921639	33630.762	32727	27058	41869	706246	4192.137	4.800	0.097	1.414
ID271636	271636	81	7623.189	47.631	44.994	0	203	203	2	1	-10921639	31024.381	30093	25947	38421	651512	3851.519	2.000	0.112	1.626
ID271637	271637	89	9672.479	70.822	48.428	0	203	203	2	1	-10921639	46979.762	46969	40792	55481	986575	4392.326	2.000	0.095	1.856
ID271632	271632	99	7863.307	40.883	33.626	0	203	203	2	1	-10921639	37409.048	37304	28416	44687	785590	4285.318	4.800	0.101	1.595
ID271633	271633	109	8081.040	78.581	35.107	0	203	203	2	1	-10921639	58491.381	60599	43931	65535	1228319	7932.308	4.800	0.062	0.860
ID271634	271634	None	7328.334	76.364	37.051	0	203	203	2	1	-10921639	61805.238	63203	50864	65535	1297910	4397.302	4.800	0.063	1.677
ID271635	271635	106	10105.297	77.151	43.529	0	203	203	2	1	-10921639	54525.905	54973	43989	65207	1145044	6658.524	4.800	0.087	1.314
ID271596	271596	105	8015.658	74.050	27.762	0	204	204	2	1	-10921639	48839.762	48331	42447	59051	1025635	4693.565	2.000	0.061	1.202
ID271597	271597	91	10793.703	19.817	33.307	0	204	204	2	1	-10921639	34904.571	32843	28594	45733	732996	5273.735	2.000	0.143	1.657
ID271598	271598	109	9619.854	78.322	35.860	0	204	204	2	1	-10921639	59780.524	59972	50010	65535	1255391	4397.238	6.321	0.081	2.045
ID271599	271599	106	12077.326	76.823	44.158	0	204	204	2	1	-10921639	56366.714	56803	42870	65274	1183701	6257.599	4.800	0.114	1.845
ID271592	271592	98	8608.228	56.089	11.927	0	204	204	2	1	-10921639	46623.238	45853	37102	58195	979088	5301.076	2.000	0.067	1.097
ID271593	271593	80	10790.515	48.029	12.548	0	204	204	2	1	-10921639	46957.952	46070	36833	59443	986117	6532.677	2.000	0.090	1.190
ID271594	271594	92	14271.861	57.974	19.536	0	204	204	2	1	-10921639	53509.714	52268	40462	65535	1123704	8285.420	4.800	0.124	1.421
ID271595	271595	97	12583.871	19.116	22.631	0	204	204	2	1	-10921639	35181.762	34058	23536	47572	738817	6674.299	2.000	0.167	1.507
ID271620	271620	98	8873.796	55.542	12.064	0	205	205	2	1	-10921639	45012.381	44320	36812	55028	945260	5517.948	2.000	0.079	1.201
ID271621	271621	92	10980.654	57.987	19.715	0	205	205	2	1	-10921639	48209.905	46627	39464	60349	1012408	5643.476	4.800	0.101	1.568
ID271622	271622	97	12116.713	18.992	22.757	0	205	205	2	1	-10921639	34424.952	32856	25033	48680	722924	6154.712	2.000	0.160	1.545
ID271623	271623	None	8500.830	75.595	36.847	0	205	205	2	1	-10921639	57703.524	57598	51023	64286	1211774	3996.688	4.800	0.079	2.111
ID271619	271619	80	7544.441	48.043	12.341	0	205	205	2	1	-10921639	42608.333	42368	36564	51234	894775	4145.521	2.000	0.077	1.475
ID271617	271617	92	9368.205	58.041	20.056	0	206	206	2	1	-10921639	43460.048	42772	34554	55863	912661	5416.046	2.000	0.080	1.184
ID271618	271618	97	8951.729	18.914	22.779	0	206	206	2	1	-10921639	31007.571	31017	23705	39431	651159	4642.853	2.000	0.129	1.530
ID271600	271600	97	7316.382	18.902	22.421	0	207	207	2	1	-10921639	28319.381	27401	24167	33529	594707	3018.689	4.800	0.140	2.311
ID271638	271638	97	7274.640	18.827	22.693	0	208	208	2	1	-10921639	26484.571	25427	21704	36864	556176	4015.069	2.000	0.107	1.276
ID271640	271640	None	7250.396	52.870	30.743	0	215	215	2	1	-10921639	51137.048	50999	43234	57359	1073878	3963.236	4.800	0.067	1.615
ID271639	271639	None	7361.562	87.209	24.829	0	215	215	2	1	-10921639	22399.857	23267	12834	29573	470397	4923.139	4.800	0.157	1.235
ID271642	271642	111	10712.334	88.418	22.761	0	217	217	2	1	-10921639	26114.095	25773	14395	34716	548396	5156.510	4.800	0.225	1.861
ID271641	271641	111	12824.021	88.257	22.342	0	218	218	2	1	-10921639	32001.905	34337	16925	41713	672040	6538.746	4.800	0.226	1.806
ID271643	271643	111	11459.301	88.813	21.445	0	219	219	2	1	-10921639	27422.571	28459	13308	37708	575874	7289.004	4.800	0.235	1.432
ID271644	271644	111	11336.373	89.184	20.786	0	220	220	2	1	-10921639	29531.286	29971	18219	37910	620157	5768.387	4.800	0.217	1.823
ID271653	271653	None	8594.823	89.112	16.614	0	221	221	2	1	-10921639	26695.571	28101	16114	33685	560607	4812.256	4.800	0.174	1.642
ID271654	271654	113	8310.141	77.218	18.353	0	221	221	2	1	-10921639	26436.476	26789	16735	37066	555166	5839.728	4.800	0.165	1.283
ID271655	271655	111	7276.865	88.916	21.961	0	221	221	2	1	-10921639	27096.762	29613	13773	34101	569032	6277.086	4.800	0.131	1.001
ID271645	271645	None	9241.116	87.490	13.047	0	222	222	2	1	-10921639	25271.000	25804	15420	35040	530691	6273.675	4.800	0.208	1.385
ID271646	271646	112	9845.888	87.922	13.878	0	222	222	2	1	-10921639	26750.000	28517	10916	35040	561750	6975.306	4.800	0.192	1.234
ID271647	271647	113	10527.087	78.109	18.091	0	222	222	2	1	-10921639	32447.048	33590	20749	42166	681388	6024.847	4.800	0.170	1.567
ID271652	271652	113	7710.623	78.718	18.278	0	223	223	2	1	-10921639	30651.000	31910	19684	37659	643671	5696.087	4.800	0.130	1.240
ID271650	271650	112	8337.743	88.423	13.896	0	223	223	2	1	-10921639	26793.667	26134	17564	37017	562667	5679.485	4.800	0.157	1.280
ID271651	271651	118	10138.998	90.010	16.957	0	223	223	2	1	-10921639	29463.810	31201	14303	37705	618740	6709.579	4.800	0.174	1.300
ID271648	271648	112	8194.979	88.343	12.199	0	224	224	2	1	-10921639	21335.048	20150	12843	30592	448036	5566.306	4.800	0.212	1.339
ID271649	271649	118	9860.646	89.979	17.428	0	224	224	2	1	-10921639	28512.619	30962	10894	36396	598765	7125.242	4.800	0.187	1.262
ID271656	271656	112	9414.795	88.828	12.214	0	225	225	2	1	-10921639	20319.476	20566	10123	28618	426709	5343.186	4.800	0.252	1.532
ID271657	271657	114	12306.084	89.968	19.617	0	225	225	2	1	-10921639	31228.190	33235	18115	40633	655792	6924.621	4.800	0.228	1.672
ID271658	271658	112	8503.982	88.429	13.265	0	226	226	2	1	-10921639	19633.286	18210	12923	27878	412299	4726.147	4.800	0.225	1.528
ID271659	271659	114	11862.812	89.211	21.225	0	226	226	2	1	-10921639	30566.381	31883	18210	40220	641894	5413.567	4.800	0.229	2.102
ID271662	271662	112	10872.333	87.849	14.209	0	227	227	2	1	-10921639	22845.619	23298	14165	30004	479758	5105.866	4.800	0.284	1.981
ID271663	271663	114	12156.000	88.302	22.438	0	227	227	2	1	-10921639	26971.905	27639	19605	37093	566410	5382.014	4.800	0.260	2.068
ID271660	271660	112	9456.562	86.005	14.762	0	228	228	2	1	-10921639	22204.429	23286	14318	28961	466293	4454.520	4.800	0.257	2.040
ID271661	271661	114	14761.224	87.920	22.833	0	228	228	2	1	-10921639	25710.714	26412	11308	40088	539925	7924.674	4.800	0.318	1.565
ID271664	271664	112	9845.289	84.482	14.745	0	229	229	2	1	-10921639	22812.667	23790	14734	29735	479066	4295.402	4.800	0.264	2.218
ID271665	271665	114	10097.840	87.877	22.968	0	229	229	2	1	-10921639	17573.000	17090	9074	27881	369033	5175.617	4.800	0.315	1.627
ID271666	271666	112	8872.426	83.348	15.609	0	230	230	2	1	-10921639	20725.429	21459	13954	27529	435234	3972.745	4.800	0.253	2.105
ID271667	271667	None	8265.299	88.039	22.767	0	231	231	2	1	-10921639	14472.762	13725	5828	22120	303928	4663.798	4.800	0.319	1.502
ID271671	271671	None	9313.109	86.754	23.777	0	234	234	2	1	-10921639	18227.048	19011	7456	27443	382768	5281.986	4.800	0.289	1.548
ID271668	271668	115	8542.148	87.941	21.917	0	236	236	2	1	-10921639	19035.286	19461	9294	26682	399741	5510.619	4.800	0.242	1.346
ID271669	271669	115	9858.889	87.748	21.884	0	237	237	2	1	-10921639	21965.286	22967	9322	31280	461271	6257.259	4.800	0.244	1.379
ID271670	271670	115	11676.286	87.260	22.658	0	238	238	2	1	-10921639	23255.143	24286	12614	32831	488358	5613.465	4.800	0.281	1.818
ID271673	271673	115	9686.068	87.086	23.167	0	239	239	2	1	-10921639	19456.667	18699	10898	28456	408590	4757.602	4.800	0.271	1.744
ID271672	271672	115	7642.174	86.161	23.250	0	240	240	2	1	-10921639	14525.714	14327	9325	22111	305040	3595.148	4.800	0.280	1.768
ID271675	271675	116	7720.503	48.207	31.439	0	250	250	2	1	-10921639	34356.810	33599	28196	41071	721493	3561.050	4.800	0.113	1.956
ID271688	271688	None	7384.750	78.323	35.377	0	251	251	2	1	-10921639	32271.095	32984	24613	38657	677693	3879.648	4.800	0.106	1.597
ID271687	271687	116	9172.309	48.114	31.521	0	251	251	2	1	-10921639	34599.238	33887	26461	43295	726584	5155.157	2.000	0.121	1.448
ID271683	271683	116	10617.603	47.789	31.384	0	252	252	2	1	-10921639	36979.476	36555	30729	45060	776569	4513.727	4.800	0.150	2.143
ID271674	271674	116	11279.732	48.012	31.253	0	253	253	2	1	-10921639	37700.762	36518	30947	46428	791716	4819.381	4.800	0.152	2.068
ID271684	271684	None	7910.838	39.002	31.342	0	254	254	2	1	-10921639	31617.524	32170	24069	41064	663968	4825.063	2.000	0.103	1.227
ID271685	271685	116	8428.161	47.719	31.038	0	254	254	2	1	-10921639	35100.571	34324	26963	42074	737112	3894.275	4.800	0.120	1.931
ID271686	271686	None	8032.872	79.117	42.804	0	254	254	2	1	-10921639	27348.190	30117	16215	33229	574312	5342.993	4.800	0.176	1.529
ID271676	271676	116	10062.981	48.001	30.859	0	255	255	2	1	-10921639	38247.429	37350	32593	47456	803196	4444.812	4.800	0.132	2.002
ID271677	271677	117	8443.045	72.557	38.759	0	255	255	2	1	-10921639	34339.476	33339	26902	43084	721129	5073.908	2.000	0.101	1.245
ID271678	271678	None	7171.826	79.728	45.662	0	255	255	2	1	-10921639	22114.476	22992	11546	30867	464404	5729.550	4.800	0.185	1.205
ID271680	271680	117	8538.236	72.632	38.756	0	256	256	2	1	-10921639	36913.333	35273	30852	47425	775180	4937.946	2.000	0.092	1.262
ID271679	271679	116	10228.384	47.985	30.685	0	256	256	2	1	-10921639	37571.524	37280	30791	46483	789002	4605.868	4.800	0.137	1.970
ID271681	271681	116	9995.024	48.087	30.687	0	257	257	2	1	-10921639	38230.762	37941	32259	45449	802846	4550.779	4.800	0.135	1.993
ID271682	271682	117	8490.062	72.187	38.386	0	257	257	2	1	-10921639	36220.905	36102	29616	45672	760639	4923.200	2.000	0.094	1.268
ID271689	271689	116	13210.643	47.964	30.316	0	258	258	2	1	-10921639	41193.619	41502	32479	51917	865066	6455.671	4.800	0.157	1.731
ID271690	271690	117	7801.502	72.212	38.205	0	258	258	2	1	-10921639	35388.762	34239	28909	44467	743164	4605.596	2.000	0.085	1.209
ID271692	271692	119	8303.737	28.978	49.108	0	259	259	2	1	-10921639	23810.905	23793	16695	32467	500029	4351.069	2.000	0.158	1.497
ID271691	271691	116	12405.149	47.907	29.987	0	259	259	2	1	-10921639	40257.619	40471	31406	52893	845410	6014.236	4.800	0.151	1.753
ID271701	271701	116	13893.032	48.083	30.324	0	260	260	2	1	-10921639	42379.429	40547	32317	54306	889968	6489.675	4.800	0.162	1.820
ID271702	271702	None	7798.502	40.880	34.172	0	260	260	2	1	-10921639	33863.476	34398	26584	42426	711133	3932.519	4.800	0.106	1.645
ID271703	271703	117	8795.840	72.034	38.090	0	260	260	2	1	-10921639	35339.524	35114	27489	46801	742130	4795.044	2.000	0.100	1.344
ID271704	271704	119	7143.470	28.860	48.973	0	260	260	2	1	-10921639	24360.619	24503	16533	30696	511573	3537.129	2.000	0.140	1.688
ID271700	271700	119	8376.719	29.229	49.411	0	261	261	2	1	-10921639	24640.143	25118	17179	32899	517443	4546.560	4.800	0.162	1.508
ID271698	271698	116	11763.307	48.088	30.324	0	261	261	2	1	-10921639	40544.333	40355	32568	49536	851431	5060.644	4.800	0.153	2.122
ID271699	271699	117	8723.223	72.120	37.883	0	261	261	2	1	-10921639	35237.143	33740	28126	45641	739980	4803.029	2.000	0.102	1.360
ID271693	271693	120	7644.502	88.498	23.242	0	262	262	2	1	-10921639	17509.952	18586	9616	25329	367709	3988.918	4.800	0.243	1.718
ID271694	271694	116	10456.461	47.949	31.149	0	262	262	2	1	-10921639	40233.667	40000	32721	47180	844907	4361.224	4.800	0.146	2.352
ID271695	271695	121	8955.904	40.777	34.086	0	262	262	2	1	-10921639	35426.524	36665	26587	43570	743957	4658.857	7.600	0.120	1.626
ID271696	271696	117	9082.926	71.845	37.801	0	262	262	2	1	-10921639	35192.905	35481	27777	45314	739051	4901.352	2.000	0.112	1.447
ID271697	271697	119	8647.689	29.587	49.415	0	262	262	2	1	-10921639	28517.476	28071	21043	35839	598867	4305.107	4.800	0.160	1.826
ID271708	271708	117	12775.424	71.579	37.920	0	263	263	2	1	-10921639	38149.952	37017	29181	52577	801149	6807.420	2.000	0.151	1.469
ID271709	271709	122	8310.547	65.759	46.519	0	263	263	2	1	-10921639	27233.857	26734	19244	37099	571911	5015.388	4.800	0.140	1.336
ID271710	271710	119	10474.502	29.765	49.197	0	263	263	2	1	-10921639	28774.000	27404	21713	37702	604254	5036.635	4.800	0.181	1.754
ID271705	271705	120	8283.383	88.229	23.195	0	263	263	2	1	-10921639	18686.476	19620	10919	24494	392416	4456.926	4.800	0.250	1.677
ID271706	271706	116	11561.571	47.638	31.181	0	263	263	2	1	-10921639	41631.762	41300	31436	49720	874267	5155.359	4.800	0.154	2.154
ID271707	271707	121	8305.835	40.707	33.985	0	263	263	2	1	-10921639	36416.238	38170	28444	42744	764741	4293.052	4.800	0.113	1.721
ID271732	271732	122	8579.828	65.262	46.552	0	264	264	2	1	-10921639	28563.524	30050	17748	37188	599834	5882.188	4.800	0.144	1.223
ID271733	271733	119	11533.531	29.484	49.007	0	264	264	2	1	-10921639	31530.333	31311	19782	44665	662137	7117.445	4.800	0.175	1.323
ID271728	271728	116	12884.238	47.850	31.273	0	264	264	2	1	-10921639	43763.762	43142	33749	54468	919039	5566.504	4.800	0.156	2.123
ID271729	271729	121	7483.799	40.482	34.000	0	264	264	2	1	-10921639	36851.286	37188	27520	45348	773877	5044.680	4.800	0.103	1.368
ID271730	271730	None	8164.895	77.806	34.951	0	264	264	2	1	-10921639	36016.190	37035	29111	42010	756340	3991.233	4.800	0.108	1.761
ID271731	271731	117	9185.306	71.318	37.770	0	264	264	2	1	-10921639	35751.952	36224	25843	44990	750791	5193.914	4.800	0.116	1.434
ID271726	271726	123	7092.505	90.147	25.721	0	264	264	2	1	-10921639	17096.238	17399	10622	23439	359021	4196.116	4.800	0.229	1.521
ID271727	271727	124	7820.594	38.748	31.205	0	264	264	2	1	-10921639	38140.619	37708	30803	45384	800953	3987.087	7.600	0.100	1.733
ID271716	271716	122	10574.387	65.332	46.428	0	265	265	2	1	-10921639	32556.857	33211	23172	41710	683694	5377.159	4.800	0.165	1.717
ID271717	271717	119	11985.442	29.811	49.244	0	265	265	2	1	-10921639	34898.190	34040	26021	43947	732862	5833.335	4.800	0.182	1.840
ID271712	271712	124	7750.324	38.823	30.918	0	265	265	2	1	-10921639	37353.190	38045	28741	43154	784417	4105.378	4.800	0.102	1.681
ID271713	271713	116	13867.020	47.521	31.199	0	265	265	2	1	-10921639	44360.714	43870	31858	55787	931575	6869.903	4.800	0.165	1.833
ID271714	271714	121	7937.242	40.826	34.443	0	265	265	2	1	-10921639	36386.619	36594	28575	45412	764119	4811.129	4.800	0.099	1.364
ID271715	271715	117	9024.642	71.340	37.835	0	265	265	2	1	-10921639	33619.905	32687	25856	43647	706018	5554.180	2.000	0.111	1.208
ID271711	271711	123	8468.960	89.923	26.257	0	265	265	2	1	-10921639	22482.000	23240	13039	29420	472122	4515.760	4.800	0.206	1.701
ID271718	271718	125	8665.071	87.545	23.411	0	266	266	2	1	-10921639	23963.429	24714	13091	32819	503232	6124.949	4.800	0.194	1.270
ID271719	271719	123	7955.960	89.940	27.632	0	266	266	2	1	-10921639	19787.286	20856	10188	27471	415533	5284.170	4.800	0.215	1.323
ID271724	271724	122	9046.203	65.189	46.537	0	266	266	2	1	-10921639	30682.333	32308	20128	39268	644329	5951.352	4.800	0.141	1.275
ID271725	271725	119	11043.105	29.699	49.004	0	266	266	2	1	-10921639	34581.000	34190	26171	44164	726201	5323.995	4.800	0.166	1.853
ID271720	271720	124	7101.540	38.960	31.226	0	266	266	2	1	-10921639	36914.810	36962	31041	43209	775211	3975.322	4.800	0.094	1.593
ID271721	271721	116	14462.718	47.502	31.247	0	266	266	2	1	-10921639	43830.810	43010	29992	55255	920447	7619.965	4.800	0.175	1.717
ID271722	271722	121	7987.096	40.752	34.753	0	266	266	2	1	-10921639	34932.476	34863	25023	43555	733582	5834.936	2.000	0.097	1.056
ID271723	271723	117	10949.161	71.267	37.823	0	266	266	2	1	-10921639	36372.048	35579	27159	48386	763813	5969.041	2.000	0.134	1.437
ID271734	271734	125	7273.531	87.309	23.366	0	267	267	2	1	-10921639	19446.476	19565	10579	26318	408376	4694.282	4.800	0.192	1.333
ID271735	271735	116	13368.288	47.529	31.147	0	267	267	2	1	-10921639	42365.619	41878	28995	53553	889678	7163.622	4.800	0.161	1.644
ID271736	271736	121	10626.599	40.534	34.274	0	267	267	2	1	-10921639	41207.714	41845	30778	49460	865362	5644.764	4.800	0.131	1.690
ID271737	271737	117	12595.184	71.336	37.542	0	267	267	2	1	-10921639	38666.190	39703	27752	50993	811990	7412.390	2.000	0.148	1.345
ID271738	271738	122	11782.612	65.286	46.361	0	267	267	2	1	-10921639	33412.048	33728	24268	44378	701653	6040.797	4.800	0.178	1.672
ID271739	271739	119	9382.138	29.434	48.687	0	267	267	2	1	-10921639	30751.000	31057	19712	39553	645771	5966.837	4.800	0.151	1.350
ID271749	271749	122	11848.286	65.057	46.296	0	268	268	2	1	-10921639	33744.381	33847	26471	44461	708632	5391.582	4.800	0.173	1.850
ID271751	271751	119	9912.329	29.910	48.862	0	268	268	2	1	-10921639	32613.762	32192	23393	41123	684889	4975.024	4.800	0.159	1.803
ID271745	271745	126	8997.439	78.090	35.143	0	268	268	2	1	-10921639	37270.000	36989	31809	45014	782670	4181.189	2.000	0.110	1.767
ID271747	271747	117	12545.673	71.001	37.597	0	268	268	2	1	-10921639	38960.762	39366	27076	53648	818176	7256.607	2.000	0.138	1.301
ID271740	271740	125	7401.268	86.690	23.241	0	268	268	2	1	-10921639	18768.714	19073	10206	26070	394143	4914.964	4.800	0.206	1.306
ID271741	271741	None	8903.146	39.134	30.785	0	268	268	2	1	-10921639	38777.762	39079	26106	46532	814333	5690.065	4.800	0.108	1.330
ID271742	271742	116	12565.176	47.534	31.025	0	268	268	2	1	-10921639	41505.095	40810	30968	52369	871607	6417.823	4.800	0.161	1.792
ID271743	271743	121	8252.695	40.895	34.190	0	268	268	2	1	-10921639	39156.762	38819	31972	46783	822292	4486.794	4.800	0.102	1.610
ID271748	271748	121	8681.035	40.853	34.634	0	269	269	2	1	-10921639	36136.524	37381	25941	46027	758867	5807.160	2.000	0.104	1.176
ID271750	271750	126	11794.317	77.954	34.940	0	269	269	2	1	-10921639	38576.571	37922	31773	47823	810108	5501.275	4.800	0.148	1.807
ID271744	271744	125	9887.168	86.771	22.529	0	269	269	2	1	-10921639	21878.952	22631	12911	29637	459458	5442.244	4.800	0.252	1.620
ID271746	271746	116	14107.944	47.610	30.590	0	269	269	2	1	-10921639	43921.190	43215	30732	57675	922345	7866.332	4.800	0.161	1.552
ID271752	271752	117	14257.979	70.483	37.136	0	269	269	2	1	-10921639	42316.810	40456	32363	57656	888653	7473.712	2.000	0.160	1.563
ID271753	271753	122	13866.181	64.894	46.558	0	269	269	2	1	-10921639	36058.095	36007	25491	49527	757220	8013.648	2.000	0.179	1.369
ID271754	271754	119	9263.735	30.190	48.783	0	269	269	2	1	-10921639	30415.905	30962	20498	40688	638734	5367.811	4.800	0.142	1.405
ID271760	271760	117	14702.636	70.074	37.024	0	270	270	2	1	-10921639	41257.571	39767	31929	56943	866409	7092.270	2.000	0.161	1.613
ID271761	271761	122	9699.285	64.594	46.410	0	270	270	2	1	-10921639	33154.714	33278	25140	41217	696249	4369.377	4.800	0.158	2.075
ID271762	271762	119	10758.988	30.218	48.426	0	270	270	2	1	-10921639	33802.190	33201	26073	44825	709846	5444.855	4.800	0.166	1.769
ID271756	271756	None	8066.381	39.929	31.405	0	270	270	2	1	-10921639	38185.381	39125	29377	46740	801893	5329.382	4.800	0.096	1.251
ID271757	271757	116	13218.389	47.503	30.516	0	270	270	2	1	-10921639	45113.381	43301	34318	57430	947381	7042.903	4.800	0.157	1.740
ID271758	271758	121	9950.573	41.204	34.604	0	270	270	2	1	-10921639	38408.476	39712	27309	48263	806578	6636.231	4.800	0.122	1.257
ID271759	271759	126	13963.484	77.921	34.887	0	270	270	2	1	-10921639	41618.571	41790	32482	57262	873990	7037.842	2.000	0.150	1.546
ID271755	271755	125	8290.938	86.333	22.487	0	270	270	2	1	-10921639	19252.619	19406	9236	26027	404305	4691.239	4.800	0.234	1.555
ID271780	271780	116	13550.524	47.755	30.989	0	271	271	2	1	-10921639	44931.381	43619	34349	55732	943559	6427.520	4.800	0.157	1.897
ID271781	271781	121	9572.796	41.315	34.244	0	271	271	2	1	-10921639	38448.667	40052	26660	48068	807422	5970.269	2.000	0.118	1.358
ID271782	271782	127	9027.983	55.533	33.779	0	271	271	2	1	-10921639	33481.714	33180	24158	42460	703116	5185.182	2.000	0.125	1.432
ID271783	271783	126	16424.820	77.824	35.043	0	271	271	2	1	-10921639	46670.476	45850	35524	60648	980080	7941.037	2.000	0.171	1.718
ID271778	271778	125	8651.105	86.534	23.198	0	271	271	2	1	-10921639	18153.667	19204	9521	25944	381227	5170.552	4.800	0.272	1.500
ID271779	271779	None	7649.271	80.037	25.982	0	271	271	2	1	-10921639	26163.095	27040	16536	33654	549425	4427.992	4.800	0.150	1.539
ID271784	271784	117	15159.018	69.859	37.341	0	271	271	2	1	-10921639	42686.952	39008	34055	57849	896426	7265.002	2.000	0.166	1.673
ID271785	271785	122	12807.134	64.850	46.696	0	271	271	2	1	-10921639	35596.000	35450	24788	47480	747516	6645.211	4.800	0.181	1.638
ID271786	271786	119	11719.643	30.383	48.281	0	271	271	2	1	-10921639	34439.857	34994	23962	44815	723237	6391.138	4.800	0.170	1.568
ID271764	271764	116	15551.363	47.907	30.879	0	272	272	2	1	-10921639	45730.143	45085	33816	58127	960333	6539.915	4.800	0.180	2.131
ID271765	271765	127	8637.800	55.606	34.063	0	272	272	2	1	-10921639	34324.381	34233	26140	43148	720812	4693.825	4.800	0.119	1.561
ID271766	271766	121	8740.211	41.484	34.739	0	272	272	2	1	-10921639	34444.810	34581	23619	44415	723341	6305.925	4.800	0.117	1.146
ID271767	271767	126	18318.215	77.708	34.948	0	272	272	2	1	-10921639	48809.286	46578	37821	65535	1024995	8775.563	2.000	0.179	1.687
ID271763	271763	125	7806.057	86.665	23.380	0	272	272	2	1	-10921639	15752.143	15692	8184	23852	330795	4705.308	4.800	0.278	1.457
ID271768	271768	117	12796.335	69.342	37.214	0	272	272	2	1	-10921639	39526.333	38216	30065	52853	830053	6625.307	4.800	0.155	1.602
ID271769	271769	122	12447.598	64.614	46.411	0	272	272	2	1	-10921639	37414.762	37228	26822	47073	785710	5717.088	4.800	0.177	1.971
ID271770	271770	119	11258.771	31.086	48.728	0	272	272	2	1	-10921639	36674.524	37567	23653	47116	770165	6360.210	4.800	0.160	1.590
ID271796	271796	116	11569.840	48.064	30.942	0	273	273	2	1	-10921639	40368.619	38507	33917	49389	847741	4728.430	4.800	0.143	2.137
ID271797	271797	127	7924.623	55.585	33.813	0	273	273	2	1	-10921639	32791.238	32899	26005	41104	688616	4458.215	4.800	0.110	1.452
ID271798	271798	121	8721.781	41.572	34.751	0	273	273	2	1	-10921639	34987.095	35101	27309	42692	734729	4802.010	2.000	0.120	1.559
ID271799	271799	126	18317.955	77.401	34.857	0	273	273	2	1	-10921639	48100.000	44687	35441	65535	1010100	9302.617	2.000	0.180	1.580
ID271800	271800	117	14079.170	68.832	37.189	0	273	273	2	1	-10921639	40967.429	39712	31763	55276	860316	7175.966	2.000	0.152	1.504
ID271801	271801	122	11246.386	64.406	45.928	0	273	273	2	1	-10921639	37505.810	37008	27860	44751	787622	5619.780	4.800	0.161	1.854
ID271802	271802	119	11903.744	31.317	48.623	0	273	273	2	1	-10921639	37571.143	38109	23365	48123	788994	7041.551	4.800	0.168	1.533
ID271776	271776	122	13016.975	64.296	45.831	0	274	274	2	1	-10921639	39439.190	39305	28857	50099	828223	6732.877	4.800	0.171	1.712
ID271777	271777	119	14179.604	31.293	48.710	0	274	274	2	1	-10921639	38998.333	40009	23350	51721	818965	7825.711	4.800	0.191	1.601
ID271772	271772	121	9751.332	41.998	34.396	0	274	274	2	1	-10921639	37104.905	37041	29111	45146	779203	4824.679	4.800	0.124	1.693
ID271773	271773	127	10674.967	55.515	33.633	0	274	274	2	1	-10921639	39073.714	39183	29701	48010	820548	5623.104	4.800	0.136	1.660
ID271774	271774	126	20486.291	77.103	35.026	0	274	274	2	1	-10921639	53270.429	49625	41291	65535	1118679	9242.984	2.000	0.195	1.884
ID271775	271775	117	13309.595	68.779	37.105	0	274	274	2	1	-10921639	40711.619	38583	33296	53327	854944	6600.013	2.000	0.145	1.563
ID271771	271771	116	11692.407	48.271	31.058	0	274	274	2	1	-10921639	39425.857	37209	32045	49744	827943	5687.305	2.000	0.138	1.681
ID271812	271812	127	14278.935	55.338	33.821	0	275	275	2	1	-10921639	42362.048	42606	31093	55548	889603	6983.986	4.800	0.166	1.728
ID271813	271813	121	8776.139	42.058	34.555	0	275	275	2	1	-10921639	34913.857	36582	23894	43533	733191	5615.116	4.800	0.119	1.323
ID271814	271814	126	19803.336	77.298	34.889	0	275	275	2	1	-10921639	54239.619	54569	39143	65535	1139032	9163.406	4.800	0.192	1.903
ID271815	271815	117	13560.376	68.528	37.197	0	275	275	2	1	-10921639	40596.143	39443	30127	57892	852519	7670.157	2.000	0.146	1.345
ID271811	271811	116	10076.605	48.597	30.988	0	275	275	2	1	-10921639	38551.667	36952	29469	48337	809585	5360.520	4.800	0.122	1.569
ID271816	271816	122	11221.811	64.295	46.160	0	275	275	2	1	-10921639	38785.857	40560	28496	50497	814503	6091.890	4.800	0.145	1.614
ID271817	271817	119	13547.511	31.663	48.888	0	275	275	2	1	-10921639	40120.190	40012	30270	51250	842524	6520.117	4.800	0.172	1.811
ID271818	271818	128	7446.481	37.000	54.000	0	275	275	2	1	-10921639	29241.476	28046	22722	41276	614071	4111.955	4.800	0.129	1.621
ID271792	271792	117	11291.691	68.615	37.301	0	276	276	2	1	-10921639	40308.476	39513	32446	55291	846478	6132.395	2.000	0.120	1.405
ID271793	271793	122	12337.285	63.820	46.086	0	276	276	2	1	-10921639	39181.476	38497	28377	51767	822811	6257.647	4.800	0.153	1.658
ID271794	271794	119	13593.319	31.566	48.602	0	276	276	2	1	-10921639	40797.857	41514	28465	53560	856755	7067.844	4.800	0.170	1.677
ID271795	271795	128	8150.826	37.000	54.000	0	276	276	2	1	-10921639	29074.095	27232	23251	37626	610556	4490.924	2.000	0.139	1.581
ID271788	271788	116	11590.230	48.752	31.550	0	276	276	2	1	-10921639	40512.810	39106	30356	52042	850769	5721.610	4.800	0.140	1.744
ID271789	271789	121	9611.442	42.204	34.385	0	276	276	2	1	-10921639	35675.048	35588	24959	43861	749176	5021.969	4.800	0.129	1.619
ID271790	271790	127	13818.972	55.456	33.815	0	276	276	2	1	-10921639	40332.429	39782	26140	54410	846981	7874.913	2.000	0.158	1.397
ID271791	271791	126	19419.148	77.224	34.823	0	276	276	2	1	-10921639	55713.810	56374	38712	65535	1169990	8777.527	4.800	0.192	2.043
ID271787	271787	None	7118.519	85.303	23.374	0	276	276	2	1	-10921639	16323.476	16399	9172	23114	342793	4369.933	4.800	0.233	1.410
ID271824	271824	122	15532.045	63.596	46.147	0	277	277	2	1	-10921639	41022.667	39853	28435	56203	861476	7580.275	4.800	0.194	1.757
ID271825	271825	119	15149.040	31.994	48.621	0	277	277	2	1	-10921639	41682.857	43307	26180	57662	875340	8252.430	4.800	0.176	1.513
ID271826	271826	128	8214.530	37.000	54.000	0	277	277	2	1	-10921639	30563.333	30371	23520	40223	641830	4703.377	2.000	0.133	1.530
ID271820	271820	121	8147.257	42.483	34.489	0	277	277	2	1	-10921639	34395.048	34786	25614	42184	722296	4648.693	4.800	0.112	1.488
ID271821	271821	127	14880.156	55.870	33.983	0	277	277	2	1	-10921639	42197.143	40385	32385	56457	886140	7301.833	2.000	0.165	1.637
ID271822	271822	126	19442.830	76.923	34.706	0	277	277	2	1	-10921639	57154.667	57757	39761	65535	1200248	8910.410	4.800	0.199	2.125
ID271823	271823	117	13459.730	68.416	36.930	0	277	277	2	1	-10921639	43108.143	41863	32366	58846	905271	7622.466	2.000	0.138	1.372
ID271819	271819	116	8769.877	48.840	31.970	0	277	277	2	1	-10921639	38134.524	39418	31109	45164	800825	4273.257	4.800	0.114	1.826
ID271808	271808	122	13632.363	63.042	46.210	0	278	278	2	1	-10921639	40237.857	41499	28609	53798	844995	7198.555	2.000	0.158	1.522
ID271809	271809	119	11997.663	31.623	48.437	0	278	278	2	1	-10921639	41119.762	40477	29157	49692	863515	5743.417	4.800	0.160	1.975
ID271810	271810	128	8256.598	37.000	54.000	0	278	278	2	1	-10921639	31556.286	30445	25445	40266	662682	4048.761	7.600	0.143	1.951
ID271804	271804	127	16386.186	55.835	33.927	0	278	278	2	1	-10921639	42883.143	41321	29515	60780	900546	8503.523	2.000	0.176	1.512
ID271805	271805	121	7077.209	42.489	34.644	0	278	278	2	1	-10921639	32704.905	33813	24791	40887	686803	5573.170	2.000	0.090	0.973
ID271806	271806	126	16440.215	77.451	34.590	0	278	278	2	1	-10921639	60625.238	63209	45054	65535	1273130	6915.078	4.800	0.171	2.562
ID271807	271807	117	10749.699	68.450	36.922	0	278	278	2	1	-10921639	39824.000	38907	29943	53480	836304	6384.915	2.000	0.120	1.336
ID271803	271803	116	9041.958	49.357	31.363	0	278	278	2	1	-10921639	38322.762	38409	27315	48263	804778	6179.564	2.000	0.099	1.115
ID271828	271828	127	17540.521	55.873	34.066	0	279	279	2	1	-10921639	42989.190	39235	31666	62405	902773	8749.325	2.000	0.184	1.528
ID271829	271829	126	16026.332	77.013	34.675	0	279	279	2	1	-10921639	61851.381	65535	47529	65535	1298879	6261.120	4.800	0.173	2.918
ID271830	271830	117	10919.587	68.226	37.047	0	279	279	2	1	-10921639	40946.857	39770	34058	52100	859884	5278.813	2.000	0.125	1.720
ID271831	271831	122	16849.395	62.659	46.313	0	279	279	2	1	-10921639	42050.143	40795	29298	59672	883053	8222.852	4.800	0.199	1.699
ID271827	271827	116	12058.073	49.548	31.774	0	279	279	2	1	-10921639	41694.333	40453	33232	51323	875581	6005.146	4.800	0.146	1.773
ID271832	271832	119	12035.241	31.755	48.260	0	279	279	2	1	-10921639	39728.524	39455	30096	48573	834299	5308.881	4.800	0.166	2.132
ID271833	271833	128	10522.027	37.000	54.000	0	279	279	2	1	-10921639	33501.238	32709	25523	46553	703526	5428.540	4.800	0.170	1.796
ID271844	271844	122	15998.319	62.095	46.329	0	280	280	2	1	-10921639	41415.714	39865	29873	55787	869730	7990.366	2.000	0.185	1.618
ID271845	271845	119	11963.214	32.282	48.271	0	280	280	2	1	-10921639	39340.619	38687	30503	49261	826153	5640.352	4.800	0.156	1.884
ID271846	271846	128	10053.042	38.000	54.000	0	280	280	2	1	-10921639	31455.524	31381	23666	43387	660566	5438.542	4.800	0.167	1.653
ID271840	271840	116	8699.926	49.561	31.733	0	280	280	2	1	-10921639	39279.429	38727	32620	47398	824868	4718.158	4.800	0.100	1.514
ID271841	271841	127	17158.334	55.754	34.143	0	280	280	2	1	-10921639	43950.381	42686	32883	62484	922958	8939.191	2.000	0.177	1.482
ID271842	271842	126	15009.514	77.872	34.918	0	280	280	2	1	-10921639	61043.000	65535	47863	65535	1281903	6450.858	4.800	0.153	2.510
ID271843	271843	117	7320.679	68.020	36.721	0	280	280	2	1	-10921639	36827.333	35349	30475	44311	773374	4225.251	2.000	0.081	1.303
ID271847	271847	116	11186.983	49.409	31.907	0	281	281	2	1	-10921639	43061.667	42515	32308	52290	904295	6061.603	4.800	0.131	1.641
ID271852	271852	119	8767.059	32.523	48.312	0	281	281	2	1	-10921639	36294.714	36007	29322	43023	762189	4410.262	4.800	0.119	1.753
ID271853	271853	128	12101.955	38.000	54.000	0	281	281	2	1	-10921639	34050.190	33287	24570	48790	715054	6482.216	2.000	0.182	1.616
ID271848	271848	127	16859.186	55.776	34.345	0	281	281	2	1	-10921639	46682.952	45929	34652	62698	980342	8629.665	4.800	0.175	1.611
ID271849	271849	None	7430.107	43.697	34.819	0	281	281	2	1	-10921639	33268.238	33153	26847	43261	698633	4223.526	4.800	0.092	1.331
ID271850	271850	126	14145.418	78.118	34.982	0	281	281	2	1	-10921639	62139.952	65535	48377	65535	1304939	5319.361	4.800	0.148	3.010
ID271851	271851	122	16984.965	61.771	46.191	0	281	281	2	1	-10921639	43396.857	40844	31944	58718	911334	7654.120	4.800	0.200	1.892
ID271836	271836	127	16997.701	55.859	34.129	0	282	282	2	1	-10921639	46151.714	45085	33015	63479	969186	8587.666	2.000	0.172	1.578
ID271837	271837	126	14760.384	77.990	34.768	0	282	282	2	1	-10921639	61054.333	65535	47581	65535	1282141	6765.442	4.800	0.147	2.320
ID271838	271838	122	12510.863	61.438	46.072	0	282	282	2	1	-10921639	39355.810	38880	29013	50622	826472	6329.372	4.800	0.155	1.669
ID271839	271839	128	11408.076	38.000	54.000	0	282	282	2	1	-10921639	34015.714	33771	23257	45950	714330	6901.159	2.000	0.170	1.435
ID271834	271834	129	7376.521	39.812	30.294	0	282	282	2	1	-10921639	30950.524	29998	24537	37723	649961	3883.246	4.800	0.110	1.575
ID271835	271835	116	11944.958	49.288	32.200	0	282	282	2	1	-10921639	43819.952	43463	32905	54012	920219	6352.629	4.800	0.141	1.707
ID271860	271860	128	11993.066	38.000	54.000	0	283	283	2	1	-10921639	35296.333	33719	26947	49426	741223	6387.765	4.800	0.177	1.665
ID271856	271856	127	15942.239	55.962	34.120	0	283	283	2	1	-10921639	44330.905	42732	32810	63130	930949	8247.787	2.000	0.159	1.477
ID271857	271857	126	13624.361	78.159	34.798	0	283	283	2	1	-10921639	61314.286	65535	45724	65535	1287600	6629.290	4.800	0.135	2.202
ID271858	271858	130	12813.630	74.467	35.918	0	283	283	2	1	-10921639	56510.952	57148	41958	65535	1186730	8578.859	4.800	0.110	1.305
ID271859	271859	122	15483.160	61.101	45.892	0	283	283	2	1	-10921639	39547.000	39584	27095	54379	830487	7644.863	2.000	0.188	1.640
ID271854	271854	129	9056.522	39.325	30.118	0	283	283	2	1	-10921639	33331.714	32556	24861	42291	699966	4600.415	4.800	0.134	1.714
ID271855	271855	116	9591.308	49.498	32.141	0	283	283	2	1	-10921639	42482.286	42218	31485	50876	892128	5611.887	4.800	0.115	1.559
ID271878	271878	129	8220.302	39.226	30.083	0	284	284	2	1	-10921639	32664.619	32580	25280	39920	685957	3987.959	4.800	0.124	1.803
ID271879	271879	116	13597.080	50.122	32.842	0	284	284	2	1	-10921639	46104.619	45516	35735	58920	968197	6977.982	4.800	0.138	1.607
ID271884	271884	128	12613.698	37.000	54.000	0	284	284	2	1	-10921639	34986.476	34584	27159	49561	734716	6661.387	2.000	0.190	1.676
ID271880	271880	127	13016.266	56.398	33.949	0	284	284	2	1	-10921639	42223.095	40156	32510	55692	886685	6740.732	2.000	0.134	1.484
ID271881	271881	126	13398.135	77.961	34.864	0	284	284	2	1	-10921639	61317.238	65535	46911	65535	1287662	6216.595	4.800	0.130	2.270
ID271882	271882	130	11886.457	74.474	35.969	0	284	284	2	1	-10921639	55319.000	56295	42362	65535	1161699	8429.342	4.800	0.103	1.222
ID271883	271883	122	13962.535	61.122	45.828	0	284	284	2	1	-10921639	37760.762	37953	26755	53413	792976	7242.120	4.800	0.171	1.521
ID271893	271893	129	11113.837	38.989	30.350	0	285	285	2	1	-10921639	34309.905	33636	26550	45687	720508	5396.886	4.800	0.154	1.698
ID271894	271894	116	12861.305	50.262	32.701	0	285	285	2	1	-10921639	45681.190	44684	35062	54964	959305	6406.897	4.800	0.148	1.835
ID271895	271895	127	10185.696	56.296	34.107	0	285	285	2	1	-10921639	38859.333	37956	30892	51816	816046	5769.786	2.000	0.105	1.285
ID271896	271896	126	14019.281	78.054	34.752	0	285	285	2	1	-10921639	60237.524	65535	43537	65535	1264988	7503.231	4.800	0.131	1.855
ID271897	271897	130	14216.830	74.115	36.069	0	285	285	2	1	-10921639	58565.429	60027	45886	65535	1229874	7219.046	4.800	0.127	1.831
ID271898	271898	122	16492.520	61.105	45.792	0	285	285	2	1	-10921639	41162.857	40994	27269	58589	864420	8529.338	2.000	0.187	1.521
ID271899	271899	128	10619.434	38.000	54.000	0	285	285	2	1	-10921639	33043.524	32770	23701	46455	693914	6042.771	2.000	0.158	1.494
ID271876	271876	None	7217.908	32.587	47.715	0	286	286	2	1	-10921639	33361.762	33039	26721	41456	700597	4403.129	4.800	0.094	1.307
ID271877	271877	128	12159.953	38.000	54.000	0	286	286	2	1	-10921639	36124.905	35453	28517	51693	758623	6129.546	4.800	0.178	1.785
ID271872	271872	127	10504.361	56.374	33.797	0	286	286	2	1	-10921639	40170.524	41266	32464	51972	843581	5793.986	2.000	0.108	1.354
ID271873	271873	126	13505.970	79.000	34.699	0	286	286	2	1	-10921639	60065.524	65535	45323	65535	1261376	7320.816	4.800	0.127	1.853
ID271874	271874	130	14658.094	74.242	36.075	0	286	286	2	1	-10921639	57386.857	60425	42261	65535	1205124	8855.887	4.800	0.133	1.516
ID271875	271875	122	17837.834	61.020	45.785	0	286	286	2	1	-10921639	42882.143	41178	30044	62943	900525	8957.130	4.800	0.201	1.600
ID271869	271869	131	9031.662	43.706	14.766	0	286	286	2	1	-10921639	28276.333	26409	21012	37023	593803	3984.284	4.800	0.154	1.899
ID271870	271870	129	12981.871	38.769	30.067	0	286	286	2	1	-10921639	37739.952	34551	30846	49457	792539	5674.500	4.800	0.169	1.920
ID271871	271871	116	13526.503	50.131	32.823	0	286	286	2	1	-10921639	48546.524	47921	40064	58908	1019477	5838.247	4.800	0.148	2.147
ID271861	271861	131	9338.631	43.033	14.839	0	287	287	2	1	-10921639	30067.619	29239	23919	38706	631420	4037.868	4.800	0.155	2.001
ID271862	271862	129	14564.708	39.050	30.143	0	287	287	2	1	-10921639	38246.190	35924	30044	54126	803170	6764.812	2.000	0.182	1.741
ID271863	271863	116	11061.928	50.426	32.834	0	287	287	2	1	-10921639	44700.810	44442	30934	57785	938717	7428.070	4.800	0.116	1.249
ID271868	271868	128	10606.806	38.000	54.000	0	287	287	2	1	-10921639	35428.286	35114	27062	48811	743994	5484.502	4.800	0.161	1.789
ID271864	271864	127	11617.152	56.095	34.000	0	287	287	2	1	-10921639	42890.238	42374	35071	55827	900695	5972.633	2.000	0.114	1.472
ID271865	271865	126	13217.582	79.157	34.643	0	287	287	2	1	-10921639	60159.048	65535	42411	65535	1263340	7795.489	4.800	0.121	1.671
ID271866	271866	130	13392.887	74.350	36.171	0	287	287	2	1	-10921639	57954.190	60229	45036	65535	1217038	8060.706	4.800	0.124	1.581
ID271867	271867	122	16562.268	60.799	45.867	0	287	287	2	1	-10921639	41595.810	39819	30420	58932	873512	8068.659	4.800	0.193	1.668
ID271908	271908	128	11350.002	38.000	54.000	0	288	288	2	1	-10921639	35326.714	34214	26566	48432	741861	6096.481	4.800	0.166	1.652
ID271904	271904	126	13290.536	78.925	34.692	0	288	288	2	1	-10921639	59185.048	65535	41080	65535	1242886	8417.587	4.800	0.118	1.484
ID271905	271905	130	14633.264	74.032	36.029	0	288	288	2	1	-10921639	58696.429	63527	44574	65535	1232625	7832.421	4.800	0.132	1.744
ID271906	271906	None	7031.518	31.403	46.231	0	288	288	2	1	-10921639	33688.048	33119	26275	40468	707449	4173.339	4.800	0.094	1.384
ID271907	271907	122	17865.072	60.658	46.052	0	288	288	2	1	-10921639	42982.476	42408	30537	60339	902632	8959.026	2.000	0.202	1.610
ID271900	271900	131	10700.269	43.146	14.938	0	288	288	2	1	-10921639	31733.952	30683	23497	42891	666413	5112.111	4.800	0.157	1.686
ID271901	271901	129	16956.652	38.898	30.071	0	288	288	2	1	-10921639	41831.429	39021	32177	58277	878460	7580.127	4.800	0.202	1.858
ID271902	271902	116	8899.092	50.414	32.245	0	288	288	2	1	-10921639	42856.095	42772	32430	52149	899978	5776.453	4.800	0.102	1.379
ID271903	271903	127	13032.304	56.168	34.194	0	288	288	2	1	-10921639	44339.952	44439	34490	56371	931139	6820.093	2.000	0.129	1.486
ID271892	271892	128	11477.154	38.000	54.000	0	289	289	2	1	-10921639	35117.905	32097	26484	49692	737476	6277.605	4.800	0.172	1.639
ID271888	271888	127	10936.577	56.131	34.233	0	289	289	2	1	-10921639	43032.714	42619	35413	52737	903687	5191.372	4.800	0.116	1.728
ID271889	271889	126	12384.556	79.130	34.771	0	289	289	2	1	-10921639	61317.476	65535	46174	65535	1287667	6178.587	4.800	0.119	2.103
ID271890	271890	130	14186.961	74.001	36.081	0	289	289	2	1	-10921639	58104.905	61661	43815	65535	1220203	8329.104	4.800	0.122	1.513
ID271891	271891	122	17314.271	60.704	45.990	0	289	289	2	1	-10921639	43518.286	41808	33143	60912	913884	8347.620	2.000	0.191	1.669
ID271885	271885	131	12937.261	43.155	15.193	0	289	289	2	1	-10921639	34967.905	33991	25372	46624	734326	6241.552	4.800	0.182	1.727
ID271886	271886	129	19954.906	38.838	30.431	0	289	289	2	1	-10921639	44672.714	42631	33009	64968	938127	9644.214	4.800	0.226	1.711
ID271887	271887	116	7925.041	50.629	32.534	0	289	289	2	1	-10921639	44263.952	44589	38831	50433	929543	3312.926	4.800	0.094	2.295
ID271909	271909	131	12605.424	43.004	14.970	0	290	290	2	1	-10921639	35243.857	33052	27948	45804	740121	5652.498	2.000	0.174	1.850
ID271910	271910	129	18747.383	38.794	30.230	0	290	290	2	1	-10921639	44656.143	42215	32651	59975	937779	8329.248	4.800	0.221	1.941
ID271911	271911	127	11729.744	56.158	34.242	0	290	290	2	1	-10921639	42251.143	41132	32877	56035	887274	5917.955	2.000	0.121	1.540
ID271912	271912	126	13433.652	79.034	34.972	0	290	290	2	1	-10921639	61381.095	65535	48080	65535	1289003	6281.668	4.800	0.133	2.293
ID271913	271913	130	14219.951	74.297	36.126	0	290	290	2	1	-10921639	56601.952	59024	42686	65535	1188641	8551.192	4.800	0.126	1.484
ID271914	271914	122	16874.771	60.596	45.981	0	290	290	2	1	-10921639	43676.905	43166	31522	59256	917215	8327.328	4.800	0.189	1.671
ID271915	271915	128	11221.198	38.000	54.000	0	290	290	2	1	-10921639	35733.905	34535	28626	47670	750412	5744.003	4.800	0.171	1.815
ID271943	271943	131	15913.573	42.891	15.049	0	291	291	2	1	-10921639	42374.143	39969	34401	54327	889857	6407.279	4.800	0.203	2.234
ID271948	271948	126	13146.011	78.956	34.969	0	291	291	2	1	-10921639	61512.000	65535	47548	65535	1291752	6249.251	4.800	0.131	2.276
ID271949	271949	130	14438.355	74.052	36.135	0	291	291	2	1	-10921639	57042.190	58690	43506	65535	1197886	8002.664	4.800	0.128	1.617
ID271950	271950	122	13296.262	60.597	45.859	0	291	291	2	1	-10921639	37666.762	38048	27058	52715	791002	7518.893	2.000	0.154	1.334
ID271951	271951	128	11444.817	38.000	54.000	0	291	291	2	1	-10921639	36151.571	35374	27451	48120	759183	5828.413	2.000	0.168	1.785
ID271944	271944	129	18650.289	38.806	30.156	0	291	291	2	1	-10921639	43633.524	41838	32066	62925	916304	8884.903	4.800	0.212	1.716
ID271945	271945	116	8475.496	50.220	33.068	0	291	291	2	1	-10921639	41371.667	42909	32308	48358	868805	4714.203	4.800	0.099	1.583
ID271946	271946	132	9158.887	65.892	32.855	0	291	291	2	1	-10921639	36905.190	36475	30971	47844	775009	5012.748	2.000	0.098	1.317
ID271947	271947	127	10495.996	56.254	33.801	0	291	291	2	1	-10921639	42023.238	40823	33226	50778	882488	5244.190	2.000	0.107	1.555
ID271924	271924	128	10257.909	38.000	54.000	0	292	292	2	1	-10921639	36321.857	33890	29631	46061	762759	4655.347	4.800	0.161	2.169
ID271920	271920	127	9950.058	55.855	34.096	0	292	292	2	1	-10921639	42639.810	41995	34508	52862	895436	5534.703	2.000	0.100	1.400
ID271921	271921	126	12907.792	78.967	34.883	0	292	292	2	1	-10921639	61604.190	65535	49374	65535	1293688	5980.279	4.800	0.126	2.300
ID271922	271922	130	14965.830	73.956	36.066	0	292	292	2	1	-10921639	55958.000	57353	40560	65535	1175118	8543.175	4.800	0.132	1.525
ID271923	271923	122	13441.543	60.614	45.700	0	292	292	2	1	-10921639	38165.476	37834	26764	53966	801475	7861.978	2.000	0.154	1.299
ID271916	271916	131	14975.500	42.539	14.894	0	292	292	2	1	-10921639	42241.619	39951	31901	56637	887074	6891.850	4.800	0.180	1.873
ID271917	271917	129	17917.158	38.751	30.134	0	292	292	2	1	-10921639	43103.905	39663	33728	61120	905182	8300.583	4.800	0.204	1.762
ID271918	271918	132	7382.526	65.832	33.304	0	292	292	2	1	-10921639	36695.714	36334	28542	43518	770610	3909.505	2.000	0.088	1.524
ID271919	271919	116	7217.283	50.693	34.245	0	292	292	2	1	-10921639	43357.381	42460	37650	48159	910505	3137.204	4.800	0.087	2.224
ID271925	271925	131	18713.684	42.713	15.043	0	293	293	2	1	-10921639	49829.381	47823	39008	65535	1046417	7564.271	4.800	0.205	2.243
ID271926	271926	129	16047.938	38.693	29.925	0	293	293	2	1	-10921639	41914.524	40618	32565	56781	880205	7548.867	4.800	0.189	1.766
ID271927	271927	132	10170.237	65.920	33.231	0	293	293	2	1	-10921639	38601.476	36316	32482	50812	810631	5256.303	2.000	0.110	1.452
ID271932	271932	122	14494.340	60.628	45.618	0	293	293	2	1	-10921639	39764.429	40550	28022	56267	835053	8169.117	2.000	0.170	1.417
ID271933	271933	128	12230.763	39.000	54.000	0	293	293	2	1	-10921639	36337.762	34147	26712	49674	763093	6402.856	2.000	0.172	1.669
ID271928	271928	116	8629.328	50.900	33.718	0	293	293	2	1	-10921639	42596.333	41988	35104	50947	894523	4311.061	4.800	0.095	1.707
ID271929	271929	127	7124.771	56.032	34.231	0	293	293	2	1	-10921639	38253.143	38045	30815	44629	803316	4099.169	2.000	0.076	1.323
ID271930	271930	126	12437.556	79.666	34.609	0	293	293	2	1	-10921639	59139.952	63166	40140	65535	1241939	8595.227	4.800	0.115	1.414
ID271931	271931	130	13603.506	74.237	36.106	0	293	293	2	1	-10921639	54589.857	53272	42836	65535	1146387	8590.914	2.000	0.114	1.302
ID271940	271940	130	13890.585	73.926	36.184	0	294	294	2	1	-10921639	55858.238	55349	44216	65535	1173023	8035.596	4.800	0.121	1.500
ID271941	271941	122	11600.293	60.559	45.513	0	294	294	2	1	-10921639	38241.857	38244	28894	49720	803079	6519.452	4.800	0.146	1.491
ID271942	271942	128	12390.404	39.000	54.000	0	294	294	2	1	-10921639	35436.381	33290	24987	48924	744164	6089.552	4.800	0.185	1.819
ID271936	271936	132	12566.283	66.042	33.264	0	294	294	2	1	-10921639	41611.143	41731	33630	55502	873834	6794.162	2.000	0.129	1.399
ID271937	271937	116	8170.012	51.018	33.616	0	294	294	2	1	-10921639	42762.381	43836	33189	49897	898010	4773.898	4.800	0.089	1.458
ID271938	271938	127	10050.926	55.903	34.010	0	294	294	2	1	-10921639	42082.905	41606	32100	51819	883741	5675.936	2.000	0.100	1.351
ID271939	271939	126	12527.614	79.054	34.576	0	294	294	2	1	-10921639	61503.048	65535	45345	65535	1291564	6669.627	4.800	0.119	1.960
ID271934	271934	131	17456.225	42.840	15.141	0	294	294	2	1	-10921639	50981.476	48793	40804	63475	1070611	6659.068	4.800	0.194	2.493
ID271935	271935	129	17072.902	38.810	29.921	0	294	294	2	1	-10921639	41835.048	38901	30830	59504	878536	8051.908	2.000	0.196	1.706
ID271956	271956	127	7468.218	55.553	34.411	0	295	295	2	1	-10921639	38997.190	38020	30944	48147	818941	5493.660	4.800	0.081	1.061
ID271957	271957	126	11702.087	79.071	34.666	0	295	295	2	1	-10921639	61520.905	65535	45400	65535	1291939	6754.647	4.800	0.109	1.785
ID271958	271958	130	14822.021	73.984	36.091	0	295	295	2	1	-10921639	56919.095	57127	43509	65535	1195301	7961.050	4.800	0.130	1.649
ID271959	271959	122	13132.643	60.260	45.667	0	295	295	2	1	-10921639	36561.048	36555	25752	52311	767782	7660.451	2.000	0.155	1.283
ID271952	271952	131	17714.287	42.387	15.347	0	295	295	2	1	-10921639	50956.286	52372	31531	65535	1070082	9441.343	4.800	0.183	1.672
ID271953	271953	129	14355.100	38.745	29.774	0	295	295	2	1	-10921639	40383.429	41600	29371	54211	848052	6986.213	4.800	0.172	1.696
ID271954	271954	116	7706.850	50.991	33.221	0	295	295	2	1	-10921639	40947.619	40829	34505	49539	859900	4252.513	2.000	0.079	1.413
ID271955	271955	132	14016.772	66.031	33.198	0	295	295	2	1	-10921639	43064.429	42356	34052	57537	904353	7376.299	2.000	0.141	1.446
ID271960	271960	128	12201.585	39.000	54.000	0	295	295	2	1	-10921639	35535.952	34125	27147	47808	746255	6151.926	2.000	0.180	1.762
ID271968	271968	128	11469.859	39.000	54.000	0	296	296	2	1	-10921639	35732.381	34168	27568	49622	750380	5843.099	4.800	0.168	1.763
ID271964	271964	127	8351.442	56.022	34.654	0	296	296	2	1	-10921639	38505.333	39862	30931	47012	808612	4795.139	3.200	0.094	1.386
ID271965	271965	126	12511.834	78.412	34.826	0	296	296	2	1	-10921639	61601.952	65535	48416	65535	1293641	5682.722	4.800	0.120	2.315
ID271966	271966	130	11388.236	73.841	36.216	0	296	296	2	1	-10921639	52061.619	51406	42172	63488	1093294	6806.715	4.800	0.108	1.488
ID271967	271967	122	11392.959	60.073	45.719	0	296	296	2	1	-10921639	35790.667	34361	29533	48236	751604	5912.090	2.000	0.141	1.498
ID271961	271961	131	15891.436	42.820	15.599	0	296	296	2	1	-10921639	49164.476	51109	33024	61322	1032454	8327.019	7.600	0.170	1.713
ID271962	271962	129	12424.511	38.793	29.913	0	296	296	2	1	-10921639	38831.524	37831	31207	52779	815462	5759.052	4.800	0.152	1.776
ID271963	271963	132	16650.107	66.187	33.403	0	296	296	2	1	-10921639	45383.619	44558	33370	62184	953056	8760.685	4.800	0.174	1.536
ID271972	271972	132	15458.482	66.125	33.387	0	297	297	2	1	-10921639	45253.333	44151	35071	60379	950320	7881.207	2.000	0.165	1.624
ID271973	271973	127	8476.722	56.031	34.260	0	297	297	2	1	-10921639	38051.810	37206	29053	46838	799088	4787.486	2.000	0.093	1.357
ID271974	271974	126	12671.820	77.943	34.865	0	297	297	2	1	-10921639	61435.952	65535	46471	65535	1290155	6027.893	4.800	0.121	2.197
ID271975	271975	130	8704.395	73.914	36.008	0	297	297	2	1	-10921639	50291.810	50552	39082	65535	1056128	6454.309	4.800	0.088	1.267
ID271969	271969	131	18712.326	42.662	15.360	0	297	297	2	1	-10921639	55585.048	55866	46455	65535	1167286	6841.611	4.800	0.201	2.717
ID271970	271970	133	7540.506	54.912	24.744	0	297	297	2	1	-10921639	35334.190	35410	27511	43243	742018	4685.164	2.000	0.086	1.196
ID271971	271971	129	11808.900	38.903	29.969	0	297	297	2	1	-10921639	38599.238	38400	26682	50882	810584	5974.115	4.800	0.146	1.645
ID271976	271976	122	12346.395	59.989	45.791	0	297	297	2	1	-10921639	37534.476	36695	29509	48059	788224	5965.435	2.000	0.152	1.662
ID271977	271977	128	9128.951	39.000	54.000	0	297	297	2	1	-10921639	34667.524	34171	28097	45574	728018	4364.223	4.800	0.146	2.026
ID271988	271988	131	17874.779	42.428	15.237	0	298	298	2	1	-10921639	52553.333	52375	36142	65535	1103620	9084.278	4.800	0.176	1.732
ID271989	271989	133	9540.272	55.383	24.658	0	298	298	2	1	-10921639	36856.619	37118	29157	45846	773989	5517.357	2.000	0.109	1.314
ID271990	271990	129	11492.417	39.034	29.530	0	298	298	2	1	-10921639	37527.667	37528	25690	46826	788081	6167.825	4.800	0.153	1.612
ID271991	271991	132	15015.386	66.001	33.407	0	298	298	2	1	-10921639	43304.476	41698	33712	58963	909394	7940.296	2.000	0.156	1.468
ID271996	271996	128	7854.662	39.000	54.000	0	298	298	2	1	-10921639	32229.857	31350	25597	42114	676827	4214.131	4.800	0.132	1.788
ID271992	271992	127	8542.379	56.091	34.527	0	298	298	2	1	-10921639	38830.381	37889	30852	49815	815438	5107.215	2.000	0.091	1.273
ID271993	271993	126	13932.816	77.722	34.893	0	298	298	2	1	-10921639	60067.190	65513	44384	65535	1261411	6952.008	4.800	0.126	1.937
ID271994	271994	134	10638.633	81.888	37.029	0	298	298	2	1	-10921639	51114.238	51883	37760	65513	1073399	8158.394	2.000	0.085	0.986
ID271995	271995	122	11237.859	59.737	45.883	0	298	298	2	1	-10921639	34056.857	32216	25681	46578	715194	6234.277	2.000	0.139	1.337
ID271984	271984	134	12861.480	82.279	36.743	0	299	299	2	1	-10921639	52720.095	55836	39168	65535	1107122	8664.205	2.000	0.103	1.135
ID271985	271985	122	9854.049	59.915	45.500	0	299	299	2	1	-10921639	34217.286	33976	24512	44843	718563	5997.842	2.000	0.126	1.274
ID271986	271986	136	7597.097	33.198	47.373	0	299	299	2	1	-10921639	34575.571	33449	30534	42814	726087	3663.149	4.800	0.101	1.730
ID271987	271987	128	8120.434	39.000	54.000	0	299	299	2	1	-10921639	32944.810	32366	25194	42264	691841	4387.654	4.800	0.138	1.826
ID271980	271980	129	10883.330	38.958	29.744	0	299	299	2	1	-10921639	35884.095	36129	25253	46256	753566	5604.891	4.800	0.144	1.608
ID271981	271981	127	10768.235	55.857	34.101	0	299	299	2	1	-10921639	41712.286	40391	34226	51834	875958	5418.122	2.000	0.114	1.582
ID271982	271982	132	14851.292	66.148	33.668	0	299	299	2	1	-10921639	42260.333	40229	30680	62328	887467	8225.400	2.000	0.154	1.369
ID271983	271983	126	15089.691	77.954	34.748	0	299	299	2	1	-10921639	57859.714	60587	41230	65535	1215054	8426.043	3.200	0.129	1.571
ID271978	271978	131	16590.684	42.454	14.833	0	299	299	2	1	-10921639	49105.000	50524	29331	65225	1031205	11004.948	4.800	0.158	1.219
ID271979	271979	133	11160.889	55.052	24.773	0	299	299	2	1	-10921639	40145.476	40355	30013	52562	843055	5854.244	2.000	0.119	1.460
ID272007	272007	131	17089.070	42.565	14.991	0	300	300	2	1	-10921639	55642.714	55643	42591	65535	1168497	7041.315	4.800	0.178	2.391
ID272016	272016	136	8197.727	33.384	47.429	0	300	300	2	1	-10921639	35623.381	35747	30396	43888	748091	4246.494	2.000	0.105	1.589
ID272017	272017	128	8413.467	39.000	54.000	0	300	300	2	1	-10921639	33652.952	32519	26982	40820	706712	4257.398	4.800	0.145	1.998
ID272012	272012	126	14303.904	77.810	34.853	0	300	300	2	1	-10921639	57979.571	57861	45999	65535	1217571	7164.967	4.800	0.123	1.774
ID272013	272013	134	13345.582	82.340	36.435	0	300	300	2	1	-10921639	55309.143	55310	43316	65535	1161492	7263.972	4.800	0.117	1.594
ID272014	272014	122	11514.972	59.563	45.686	0	300	300	2	1	-10921639	34121.524	33388	22723	46290	716552	7172.645	2.000	0.148	1.229
ID272015	272015	135	8274.460	25.028	47.080	0	300	300	2	1	-10921639	28559.429	29371	20452	35129	599748	4530.059	2.000	0.136	1.514
ID272008	272008	133	13944.065	54.982	24.865	0	300	300	2	1	-10921639	43073.095	42337	33125	58406	904535	7553.197	2.000	0.134	1.346
ID272009	272009	129	8161.915	39.313	29.357	0	300	300	2	1	-10921639	34870.667	35080	27988	41676	732284	3970.908	4.800	0.113	1.787
ID272010	272010	132	12539.701	65.975	33.415	0	300	300	2	1	-10921639	40602.524	37090	29839	56286	852653	7346.465	2.000	0.124	1.219
ID272011	272011	127	8173.577	55.829	34.159	0	300	300	2	1	-10921639	38571.286	38895	31904	46881	809997	4983.374	2.000	0.090	1.273
ID272004	272004	135	7689.747	25.014	47.487	0	301	301	2	1	-10921639	27737.905	27731	21318	35052	582496	4132.422	4.800	0.132	1.564
ID272005	272005	136	8818.981	33.597	47.435	0	301	301	2	1	-10921639	35935.095	34881	30769	43858	754637	3923.959	4.800	0.127	2.061
ID272006	272006	128	9049.007	39.000	54.000	0	301	301	2	1	-10921639	33536.048	34076	23761	45094	704257	4979.170	6.332	0.141	1.663
ID272000	272000	127	10136.889	55.930	33.995	0	301	301	2	1	-10921639	39133.048	38329	32112	51427	821794	5310.982	2.000	0.107	1.422
ID272001	272001	126	14460.291	77.442	35.012	0	301	301	2	1	-10921639	54263.762	52880	42576	65535	1139539	8424.564	4.800	0.130	1.486
ID272002	272002	134	14869.198	82.612	36.362	0	301	301	2	1	-10921639	54497.667	54826	35202	65535	1144451	9513.078	4.800	0.133	1.345
ID272003	272003	122	9912.092	59.489	45.474	0	301	301	2	1	-10921639	33708.762	33700	24855	43338	707884	5607.857	4.800	0.139	1.466
ID271997	271997	131	16436.934	42.274	14.908	0	301	301	2	1	-10921639	51872.333	53976	34600	65535	1089319	9755.849	4.800	0.152	1.407
ID271998	271998	133	14617.873	54.697	25.010	0	301	301	2	1	-10921639	44427.905	44081	32017	60884	932986	8474.637	2.000	0.140	1.285
ID271999	271999	132	12937.271	65.992	33.402	0	301	301	2	1	-10921639	41465.286	40994	32403	55747	870771	6906.894	2.000	0.138	1.457
ID272020	272020	132	14944.181	66.004	33.500	0	302	302	2	1	-10921639	43270.810	41380	31794	59893	908687	8418.275	2.000	0.150	1.344
ID272021	272021	126	11594.045	77.781	34.738	0	302	302	2	1	-10921639	51436.095	49815	40324	61260	1080158	6445.881	2.000	0.093	1.352
ID272022	272022	134	15062.816	82.766	36.364	0	302	302	2	1	-10921639	53673.000	53523	39177	65535	1127133	8645.997	4.800	0.132	1.450
ID272023	272023	122	9275.073	59.347	45.678	0	302	302	2	1	-10921639	32826.429	32391	26149	44748	689355	5460.508	4.800	0.122	1.308
ID272018	272018	131	16684.961	42.143	14.707	0	302	302	2	1	-10921639	51362.857	52685	31194	65535	1078620	10021.487	4.800	0.155	1.376
ID272019	272019	133	12896.495	54.600	24.960	0	302	302	2	1	-10921639	41578.762	40171	28738	54398	873154	7418.664	2.000	0.135	1.331
ID272024	272024	135	7232.301	24.800	47.904	0	302	302	2	1	-10921639	25193.048	24684	20195	33948	529054	3621.649	2.000	0.125	1.549
ID272025	272025	136	7509.483	33.633	47.574	0	302	302	2	1	-10921639	32682.619	31718	25816	42554	686335	4607.245	2.000	0.095	1.232
ID272026	272026	128	10822.823	39.000	54.000	0	302	302	2	1	-10921639	36496.667	36181	26801	47587	766430	5972.309	4.800	0.152	1.614
ID272036	272036	None	7586.592	61.430	12.256	0	303	303	2	1	-10921639	24127.238	24831	15677	31207	506672	4808.931	4.800	0.158	1.372
ID272037	272037	None	7487.471	45.879	13.573	0	303	303	2	1	-10921639	40626.000	42034	30791	51745	853146	5984.430	2.000	0.063	0.799
ID272038	272038	131	18125.799	41.889	14.613	0	303	303	2	1	-10921639	49219.000	47272	33373	65535	1033599	9915.869	2.000	0.170	1.441
ID272039	272039	133	12005.102	54.964	24.961	0	303	303	2	1	-10921639	41198.238	39308	31794	55983	865163	5990.189	2.000	0.124	1.521
ID272040	272040	132	12458.426	65.665	33.244	0	303	303	2	1	-10921639	40289.143	38485	31011	53924	846072	6805.114	2.000	0.130	1.362
ID272041	272041	126	10276.131	77.974	34.897	0	303	303	2	1	-10921639	45076.476	44130	35612	58709	946606	6105.681	2.000	0.088	1.192
ID272042	272042	134	8173.967	82.812	36.518	0	303	303	2	1	-10921639	44084.000	44552	32813	53765	925764	5973.252	2.000	0.081	1.101
ID272043	272043	122	8641.238	59.388	45.916	0	303	303	2	1	-10921639	32259.857	32336	25020	42603	677457	4606.250	4.800	0.124	1.541
ID272030	272030	131	14810.111	42.279	14.702	0	304	304	2	1	-10921639	45472.333	46021	29484	60661	954919	8770.450	2.000	0.148	1.333
ID272031	272031	133	14369.810	54.581	25.204	0	304	304	2	1	-10921639	44716.476	44831	34257	58553	939046	7753.066	2.000	0.148	1.491
ID272032	272032	132	11586.558	65.713	32.953	0	304	304	2	1	-10921639	39049.476	36995	30876	52247	820039	5901.984	2.000	0.126	1.483
ID272033	272033	126	8098.354	77.646	35.043	0	304	304	2	1	-10921639	44052.238	43273	38036	53318	925097	4390.703	2.000	0.072	1.350
ID272034	272034	None	8201.724	90.025	38.264	0	304	304	2	1	-10921639	25480.381	25987	12663	34881	535088	6841.686	2.000	0.137	0.899
ID272035	272035	122	8351.804	59.268	45.897	0	304	304	2	1	-10921639	32160.524	31540	25788	39819	675371	4272.989	2.000	0.117	1.578
ID272044	272044	131	15437.397	42.244	14.891	0	305	305	2	1	-10921639	41950.619	42441	25865	60364	880963	8963.489	2.000	0.160	1.288
ID272045	272045	133	11648.728	54.512	25.233	0	305	305	2	1	-10921639	41882.429	41563	33183	53627	879531	6232.395	4.800	0.131	1.558
ID272046	272046	132	8989.430	65.675	33.337	0	305	305	2	1	-10921639	37731.905	36830	30956	47220	792370	4757.772	2.000	0.102	1.469
ID272029	272029	133	10906.794	54.148	25.291	0	306	306	2	1	-10921639	40472.810	38969	32268	50962	849929	5859.061	2.000	0.126	1.542
ID272027	272027	131	10227.739	42.136	14.665	0	306	306	2	1	-10921639	36512.048	36249	27125	46957	766753	5873.386	2.000	0.122	1.351
ID272028	272028	133	9314.366	54.220	25.420	0	307	307	2	1	-10921639	40324.857	40752	33296	49946	846822	4903.264	4.800	0.110	1.626
ID272047	272047	133	9743.168	54.450	25.086	0	308	308	2	1	-10921639	38139.952	36154	32479	48661	800939	5155.924	2.000	0.118	1.561
ID272048	272048	133	9413.095	53.852	25.328	0	309	309	2	1	-10921639	36139.905	35888	27040	47324	758938	5636.707	2.000	0.104	1.206
ID272052	272052	137	7554.134	51.199	33.031	0	318	318	2	1	-10921639	38508.333	39314	32492	45758	808675	3905.660	2.000	0.088	1.599
ID272049	272049	137	7730.057	51.320	32.599	0	319	319	2	1	-10921639	39678.143	39801	31093	47431	833241	4848.673	2.000	0.087	1.306
ID272050	272050	None	7547.283	87.906	34.741	0	319	319	2	1	-10921639	22546.476	23325	10240	29395	473476	5902.732	4.800	0.165	1.083
ID272051	272051	137	9213.210	51.432	32.938	0	320	320	2	1	-10921639	41902.667	40921	32317	49891	879956	4880.312	4.800	0.103	1.607
ID272061	272061	137	8188.232	50.779	33.099	0	321	321	2	1	-10921639	39584.762	39268	33801	47578	831280	3888.603	2.000	0.093	1.730
ID272057	272057	137	11865.434	51.222	32.834	0	322	322	2	1	-10921639	41613.048	42300	31953	54285	873874	6239.091	2.000	0.129	1.521
ID272056	272056	None	7817.171	88.594	21.902	0	323	323	2	1	-10921639	13259.524	12632	4494	23212	278450	5529.806	2.000	0.274	1.032
ID272054	272054	137	7970.997	51.391	33.403	0	324	324	2	1	-10921639	38988.238	39103	33608	45305	818753	3897.591	4.800	0.105	1.900
ID272053	272053	137	7789.434	50.280	33.031	0	325	325	2	1	-10921639	38114.429	38534	31699	45155	800403	3754.245	4.800	0.102	1.879
ID272055	272055	137	7139.381	51.185	33.593	0	326	326	2	1	-10921639	37842.381	38546	30414	46051	794690	4612.330	2.000	0.077	1.179
ID272062	272062	138	7221.651	87.768	20.951	0	327	327	2	1	-10921639	20072.095	21523	9524	26455	421514	5114.700	4.800	0.202	1.321
ID272063	272063	137	8246.728	51.098	32.848	0	327	327	2	1	-10921639	39051.429	39504	32106	46305	820080	4024.915	4.800	0.098	1.739
ID272060	272060	137	10541.924	51.005	33.347	0	328	328	2	1	-10921639	41483.476	40872	35582	52525	871153	5113.595	2.000	0.116	1.691
ID272059	272059	138	10881.281	87.180	22.855	0	328	328	2	1	-10921639	24655.905	24549	16053	33771	517774	5175.866	4.800	0.233	1.800
ID272064	272064	138	9705.749	86.782	24.440	0	329	329	2	1	-10921639	22218.286	22949	11311	32596	466584	7461.881	4.800	0.226	1.096
ID272065	272065	137	14252.091	51.139	33.052	0	329	329	2	1	-10921639	43513.857	42196	35518	58381	913791	6564.844	4.800	0.155	1.779
ID272058	272058	137	14421.741	50.867	33.117	0	330	330	2	1	-10921639	45649.143	43671	36888	58874	958632	6527.178	4.800	0.150	1.823
ID272068	272068	None	7211.740	87.435	36.713	0	331	331	2	1	-10921639	22937.000	23371	12938	28912	481677	4418.775	4.800	0.163	1.453
ID272067	272067	137	13167.811	50.732	33.562	0	331	331	2	1	-10921639	41957.095	41034	31436	55713	881099	7244.091	2.000	0.141	1.435
ID272066	272066	137	12035.222	50.547	33.537	0	332	332	2	1	-10921639	42464.667	40801	32247	54208	891758	6688.019	4.800	0.130	1.464
ID272069	272069	137	9758.156	50.492	33.412	0	333	333	2	1	-10921639	40190.857	40719	30690	48661	844008	5576.818	4.800	0.122	1.571
ID272071	272071	137	8504.806	50.453	33.574	0	334	334	2	1	-10921639	37162.429	38244	28049	46272	780411	5288.214	4.800	0.111	1.403
ID272070	272070	137	7394.982	50.358	33.555	0	335	335	2	1	-10921639	36229.810	36181	30466	42496	760826	3766.922	4.800	0.104	1.806
ID272072	272072	137	8262.239	50.330	33.809	0	336	336	2	1	-10921639	37188.048	36472	29824	44822	780949	4488.097	4.800	0.106	1.585
ID272073	272073	None	7537.460	50.588	33.703	0	338	338	2	1	-10921639	36449.810	36341	29037	45118	765446	4093.147	4.800	0.094	1.534
ID272074	272074	None	7255.996	88.652	43.211	0	338	338	2	1	-10921639	18827.714	18684	10047	25268	395382	4572.077	4.800	0.206	1.404
ID272075	272075	None	7208.443	92.974	49.360	0	339	339	2	1	-10921639	14319.667	15328	8328	20018	300713	3505.000	4.800	0.307	1.919
