# Supplementary material for: Progressive enhancement of kinetic proofreading in T cell antigen discrimination from receptor activation to DAG generation
Source: eLife. 2022 Sep 20;11:e75263. doi: 10.7554/eLife.75263 (PMC9536835; doi:10.7554/eLife.75263)
Supplement: Figure 5—source data 1. — Each data table is the TrackMate ‘spot-statistics’ output of one cell over four cycles of blue-light illumination (frames 0–40, 100–140, 200–240, and 300–340, with 3 s interval between frames). We calculated the lifetime of TrackIDs that existed at the start of each period of blue-light illumination that did not last for the full period and fit the resulting lifetime distributions using custom Python scripts available at https://github.com/dbritain/KP-paper (copy archived at swh:1:rev:167fa456901903740f0f3ee6a3e5324bc45207ea, Britain, 2022). [file elife-75263-fig5-data1.zip › Fig5SourceData/LAT/lat3/cell6.csv]

Label	ID	TRACK_ID	QUALITY	POSITION_X	POSITION_Y	POSITION_Z	POSITION_T	FRAME	RADIUS	VISIBILITY	MANUAL_COLOR	MEAN_INTENSITY	MEDIAN_INTENSITY	MIN_INTENSITY	MAX_INTENSITY	TOTAL_INTENSITY	STANDARD_DEVIATION	ESTIMATED_DIAMETER	CONTRAST	SNR
ID276004	276004	8	16932.682	30.438	48.902	0	0	0	2	1	-10921639	37018.190	34038	23082	56790	777382	9639.568	2.000	0.211	1.337
ID276005	276005	4	14148.441	22.588	52.796	0	0	0	2	1	-10921639	32922.095	32670	19008	50027	691364	8779.181	2.000	0.202	1.259
ID276000	276000	None	10343.265	29.374	22.674	0	0	0	2	1	-10921639	42492.762	42110	34197	54347	892348	5692.774	4.800	0.119	1.591
ID276001	276001	5	9708.751	37.410	25.686	0	0	0	2	1	-10921639	36213.000	37523	27032	43797	760473	5264.870	4.800	0.140	1.694
ID276002	276002	6	20159.342	20.831	29.767	0	0	0	2	1	-10921639	39103.762	35757	24713	65535	821179	11557.403	2.000	0.213	1.187
ID276003	276003	7	12863.239	19.304	48.275	0	0	0	2	1	-10921639	31899.524	30557	20130	48893	669890	8440.954	2.000	0.167	1.080
ID275997	275997	0	18488.020	24.830	8.180	0	0	0	2	1	-10921639	50318.714	47266	39488	65535	1056693	8608.609	4.800	0.192	1.879
ID275998	275998	1	7144.488	28.862	15.572	0	0	0	2	1	-10921639	36725.333	35220	29634	44799	771232	4227.582	2.000	0.076	1.232
ID275999	275999	2	23255.811	51.511	16.295	0	0	0	2	1	-10921639	52086.905	53448	33724	65535	1093825	10859.879	4.800	0.262	1.994
ID275988	275988	0	17106.086	24.435	8.155	0	1	1	2	1	-10921639	46802.571	47023	31524	65535	982854	9672.901	4.800	0.195	1.582
ID275989	275989	1	8663.455	29.080	15.371	0	1	1	2	1	-10921639	38423.429	37730	30553	48806	806892	5457.748	2.000	0.087	1.131
ID275990	275990	2	23215.301	51.392	16.242	0	1	1	2	1	-10921639	49129.762	49689	30895	65535	1031725	12502.502	2.000	0.243	1.537
ID275991	275991	3	9205.405	31.724	21.074	0	1	1	2	1	-10921639	41232.286	41362	31444	52394	865878	5388.700	4.800	0.095	1.332
ID275996	275996	4	12914.136	22.625	53.056	0	1	1	2	1	-10921639	31106.143	30084	20651	47552	653229	7341.352	2.000	0.178	1.283
ID275992	275992	5	10579.479	37.933	26.277	0	1	1	2	1	-10921639	35354.619	35999	25994	46001	742447	5316.841	4.800	0.144	1.673
ID275993	275993	6	16550.969	20.703	29.492	0	1	1	2	1	-10921639	35720.000	31150	22903	56627	750120	9859.316	2.000	0.204	1.229
ID275994	275994	7	12746.444	19.861	48.372	0	1	1	2	1	-10921639	30873.095	27756	21447	48794	648335	8025.786	2.000	0.164	1.082
ID275995	275995	8	10950.146	30.327	48.917	0	1	1	2	1	-10921639	32073.381	31766	23718	44951	673541	6116.575	2.000	0.154	1.403
ID276036	276036	7	8970.703	20.122	48.450	0	2	2	2	1	-10921639	28464.667	28429	19422	39910	597758	5977.726	2.000	0.135	1.129
ID276037	276037	8	8574.375	30.502	48.911	0	2	2	2	1	-10921639	27008.000	25847	19418	42023	567168	6177.512	2.000	0.112	0.884
ID276038	276038	4	11690.095	22.913	52.900	0	2	2	2	1	-10921639	30604.524	30151	21303	44990	642695	6449.086	2.000	0.169	1.370
ID276032	276032	2	24318.498	50.879	16.717	0	2	2	2	1	-10921639	45968.762	45842	29383	65535	965344	13072.677	2.000	0.255	1.427
ID276033	276033	3	9181.042	30.513	22.159	0	2	2	2	1	-10921639	44082.619	43248	36708	52036	925735	4376.676	4.800	0.108	1.968
ID276034	276034	5	10269.055	38.208	26.327	0	2	2	2	1	-10921639	32394.476	30625	23352	41291	680284	5337.207	2.000	0.152	1.601
ID276035	276035	6	19145.916	20.733	29.495	0	2	2	2	1	-10921639	38102.048	33270	24971	64246	800143	11132.242	2.000	0.230	1.281
ID276030	276030	0	13873.938	23.858	8.700	0	2	2	2	1	-10921639	41923.190	40463	27362	57908	880387	8967.969	2.000	0.150	1.222
ID276031	276031	1	13463.542	28.985	15.367	0	2	2	2	1	-10921639	42479.857	40368	33577	57268	892077	7239.022	2.000	0.138	1.427
ID276006	276006	0	14782.878	23.994	9.166	0	3	3	2	1	-10921639	42973.762	42273	31198	53253	902449	7348.021	4.800	0.177	1.756
ID276007	276007	1	10553.285	28.509	15.503	0	3	3	2	1	-10921639	39466.952	39480	30800	54236	828806	7065.801	2.000	0.102	1.037
ID276012	276012	4	10180.592	22.718	52.956	0	3	3	2	1	-10921639	27651.095	26062	18089	40873	580673	6018.574	2.000	0.155	1.236
ID276008	276008	2	20460.213	50.381	16.657	0	3	3	2	1	-10921639	42836.286	38824	27526	65535	899562	12216.410	2.000	0.213	1.231
ID276009	276009	3	12870.960	30.941	21.702	0	3	3	2	1	-10921639	46238.524	45221	37340	60617	971009	6639.750	4.800	0.129	1.590
ID276010	276010	6	20937.764	20.719	29.628	0	3	3	2	1	-10921639	38442.190	35904	24609	65535	807286	12319.709	2.000	0.234	1.183
ID276011	276011	8	7772.273	30.841	48.613	0	3	3	2	1	-10921639	25972.952	24462	20130	38128	545432	5194.334	2.000	0.111	0.999
ID275984	275984	None	7252.250	37.334	27.107	0	4	4	2	1	-10921639	32649.476	33270	25083	41179	685639	4083.504	4.800	0.098	1.433
ID275985	275985	6	17887.883	21.003	29.733	0	4	4	2	1	-10921639	35530.000	33871	20313	59901	746130	10487.332	2.000	0.216	1.202
ID275986	275986	None	7938.651	20.993	47.982	0	4	4	2	1	-10921639	27996.571	28130	22024	38024	587928	4374.499	2.000	0.112	1.291
ID275987	275987	8	9221.853	30.784	48.349	0	4	4	2	1	-10921639	26681.476	23969	20201	41752	560311	5822.159	2.000	0.129	1.049
ID275981	275981	0	14856.243	23.355	9.366	0	4	4	2	1	-10921639	37851.429	37157	23746	59659	794880	10595.551	2.000	0.155	0.960
ID275982	275982	2	15491.114	50.139	16.907	0	4	4	2	1	-10921639	37871.048	34062	26503	61512	795292	9124.709	2.000	0.154	1.109
ID275983	275983	58	9759.526	28.312	21.388	0	4	4	2	1	-10921639	43189.857	44294	28293	51678	906987	6463.942	4.800	0.111	1.337
ID276028	276028	58	11551.274	29.810	21.537	0	5	5	2	1	-10921639	47496.571	47926	39508	56106	997428	4911.518	4.800	0.140	2.378
ID276029	276029	6	8565.443	20.916	30.021	0	5	5	2	1	-10921639	31159.048	31659	23277	41772	654340	5137.181	4.800	0.128	1.377
ID276026	276026	0	15116.175	23.449	9.797	0	5	5	2	1	-10921639	36199.286	34977	21944	57785	760185	10507.274	2.000	0.167	0.988
ID276027	276027	2	9401.891	50.031	16.672	0	5	5	2	1	-10921639	32130.905	30414	24657	47771	674749	6013.513	2.000	0.100	0.974
ID276015	276015	0	12113.526	23.763	9.887	0	6	6	2	1	-10921639	38638.143	40073	27354	56277	811401	7575.326	2.000	0.121	1.102
ID276016	276016	20	8895.584	30.848	13.795	0	6	6	2	1	-10921639	41899.571	41752	29722	50536	879891	5853.088	2.000	0.088	1.157
ID276017	276017	2	7464.368	50.161	16.970	0	6	6	2	1	-10921639	29509.476	28329	23555	44095	619699	4935.900	2.000	0.078	0.866
ID276018	276018	58	8511.566	29.721	21.168	0	6	6	2	1	-10921639	43620.619	44075	35932	49685	916033	4093.581	4.800	0.102	1.978
ID276019	276019	6	7233.013	21.034	30.137	0	6	6	2	1	-10921639	26327.143	26189	18375	36258	552870	4721.049	2.000	0.115	1.149
ID276020	276020	19	8249.080	27.442	10.271	0	7	7	2	1	-10921639	38127.810	37603	27486	51065	800684	6803.666	2.000	0.075	0.786
ID276021	276021	20	7742.004	31.284	12.884	0	7	7	2	1	-10921639	44045.619	44433	38140	49367	924958	3132.220	4.800	0.092	2.377
ID276013	276013	19	7542.288	27.810	9.464	0	8	8	2	1	-10921639	38472.810	37428	27287	46721	807929	5791.348	4.800	0.086	1.048
ID276014	276014	20	7543.329	31.959	13.710	0	8	8	2	1	-10921639	44529.286	44752	38132	51567	935115	3523.063	7.600	0.091	2.113
ID276024	276024	None	8444.062	23.793	9.991	0	9	9	2	1	-10921639	32654.905	32264	23543	46037	685753	5492.533	2.000	0.093	1.011
ID276025	276025	13	9429.774	33.893	11.697	0	9	9	2	1	-10921639	36858.714	39138	24184	45241	774033	6524.200	4.800	0.119	1.202
ID276022	276022	13	10613.978	33.554	11.447	0	10	10	2	1	-10921639	35569.143	38287	16132	47779	746952	10205.707	4.800	0.138	0.845
ID276023	276023	None	7203.194	48.847	17.329	0	10	10	2	1	-10921639	28386.429	27016	22059	39106	596115	4462.437	2.000	0.095	1.101
ID276039	276039	13	8480.395	33.972	12.091	0	11	11	2	1	-10921639	29531.095	31249	16971	38577	620153	6454.576	4.800	0.132	1.069
ID276040	276040	None	7365.700	59.576	9.684	0	47	47	2	1	-10921639	13580.238	14437	5875	20683	285185	4232.937	4.800	0.329	1.589
ID276041	276041	None	7289.355	29.855	14.196	0	48	48	2	1	-10921639	17011.619	17500	8255	25851	357244	5596.076	2.000	0.185	0.948
ID276042	276042	9	8323.475	59.093	8.629	0	49	49	2	1	-10921639	16383.810	17174	8175	22931	344060	4250.235	4.800	0.303	1.793
ID276043	276043	9	10078.799	58.762	8.799	0	50	50	2	1	-10921639	21450.619	22461	10968	28516	450463	5792.521	4.800	0.287	1.653
ID276048	276048	9	10654.348	58.251	9.022	0	51	51	2	1	-10921639	21135.381	21769	11624	29475	443843	5205.720	4.800	0.282	1.787
ID276044	276044	9	9927.797	57.331	8.760	0	52	52	2	1	-10921639	23968.905	24554	15030	31846	503347	4651.944	4.800	0.232	1.937
ID276047	276047	10	7323.400	61.848	8.002	0	55	55	2	1	-10921639	18208.524	19410	8008	25425	382379	4737.817	7.600	0.208	1.324
ID276045	276045	10	7182.941	61.807	8.396	0	56	56	2	1	-10921639	17959.905	18403	6110	25079	377158	5950.012	2.000	0.197	0.994
ID276046	276046	11	7907.460	56.927	11.103	0	56	56	2	1	-10921639	22287.000	22031	16983	34635	468027	4560.895	2.000	0.131	1.135
ID276062	276062	11	7564.144	55.454	11.559	0	57	57	2	1	-10921639	20931.143	20810	12249	34746	439554	6741.909	7.600	0.110	0.614
ID276063	276063	12	7873.870	28.672	15.407	0	57	57	2	1	-10921639	20067.429	20341	7801	28612	421416	6474.541	4.800	0.197	1.018
ID276068	276068	14	10281.254	27.687	40.946	0	58	58	2	1	-10921639	23353.048	21053	12957	34122	490414	6295.345	2.000	0.201	1.243
ID276069	276069	15	10631.396	26.994	44.549	0	58	58	2	1	-10921639	17608.190	18121	5943	30971	369772	7372.556	2.000	0.291	1.076
ID276064	276064	10	8863.052	61.785	8.039	0	58	58	2	1	-10921639	23274.714	24808	11019	32228	488769	6582.503	4.800	0.187	1.113
ID276065	276065	16	10374.961	57.570	9.465	0	58	58	2	1	-10921639	30278.905	28862	22513	48277	635857	6716.252	7.600	0.149	1.170
ID276066	276066	11	13918.083	54.347	11.776	0	58	58	2	1	-10921639	26025.143	22839	14262	50266	546528	10550.048	7.600	0.178	0.744
ID276067	276067	12	7960.845	28.359	15.567	0	58	58	2	1	-10921639	20775.238	21813	11019	29240	436280	4474.385	4.800	0.197	1.528
ID276055	276055	10	7850.505	62.229	7.482	0	59	59	2	1	-10921639	24338.667	26268	11994	32069	511112	5829.005	4.800	0.183	1.290
ID276060	276060	14	14988.578	28.078	40.656	0	59	59	2	1	-10921639	31238.524	30000	18157	45535	656009	8577.847	2.000	0.231	1.367
ID276061	276061	15	15851.316	26.790	44.474	0	59	59	2	1	-10921639	27303.905	27502	13542	47624	573382	10335.333	2.000	0.286	1.177
ID276056	276056	16	21710.512	56.697	10.045	0	59	59	2	1	-10921639	38663.762	35307	16907	65535	811939	13902.051	2.000	0.221	1.008
ID276057	276057	11	17901.523	53.762	12.039	0	59	59	2	1	-10921639	35230.238	33461	19505	65535	739835	13264.705	7.600	0.194	0.864
ID276058	276058	12	9149.400	28.131	15.303	0	59	59	2	1	-10921639	17887.429	18554	8473	29797	375636	6237.202	2.000	0.240	1.111
ID276059	276059	17	8636.947	21.713	28.902	0	59	59	2	1	-10921639	18969.905	18220	11322	30525	398368	4694.948	2.000	0.207	1.386
ID276052	276052	17	9505.085	21.398	29.208	0	60	60	2	1	-10921639	16883.190	17047	5800	30131	354547	7142.381	2.000	0.239	0.912
ID276053	276053	14	18426.016	28.253	40.997	0	60	60	2	1	-10921639	37737.381	36373	19215	56122	792485	11869.096	2.000	0.232	1.198
ID276054	276054	15	22035.232	26.745	43.912	0	60	60	2	1	-10921639	36094.048	36373	18391	63163	757975	14162.965	2.000	0.299	1.173
ID276049	276049	10	7801.201	62.924	6.513	0	60	60	2	1	-10921639	24073.381	24657	13148	31007	505541	5703.307	4.800	0.175	1.258
ID276050	276050	16	25140.756	56.085	10.148	0	60	60	2	1	-10921639	48868.857	46096	30692	65535	1026246	13199.072	2.000	0.253	1.496
ID276051	276051	12	11024.065	28.111	15.410	0	60	60	2	1	-10921639	20084.095	21387	8179	36338	421766	8049.308	2.000	0.253	1.007
ID276070	276070	16	23293.910	55.990	10.650	0	61	61	2	1	-10921639	53602.143	54479	29240	65535	1125645	12299.295	4.800	0.251	1.748
ID276071	276071	12	10590.501	27.989	15.367	0	61	61	2	1	-10921639	19712.571	20269	9571	34169	413964	7176.808	2.000	0.253	1.108
ID276072	276072	17	14731.164	21.304	29.107	0	61	61	2	1	-10921639	22440.952	20926	7622	41991	471260	9595.883	2.000	0.305	1.092
ID276073	276073	14	19341.527	28.746	40.464	0	61	61	2	1	-10921639	37639.095	34169	20882	65535	790421	14038.764	2.000	0.221	0.969
ID276074	276074	15	23242.090	26.787	44.028	0	61	61	2	1	-10921639	38513.667	39345	17389	65535	808787	15711.271	2.000	0.285	1.088
ID276076	276076	12	12509.643	27.553	15.128	0	62	62	2	1	-10921639	24511.286	23257	9750	41155	514737	7631.794	2.000	0.235	1.224
ID276077	276077	17	13679.355	21.188	29.037	0	62	62	2	1	-10921639	23583.190	23090	11819	43518	495247	8261.546	2.000	0.253	1.154
ID276078	276078	14	19038.553	28.939	40.441	0	62	62	2	1	-10921639	41768.333	41772	21136	65535	877135	13717.092	2.000	0.199	1.010
ID276079	276079	15	23983.502	27.250	43.320	0	62	62	2	1	-10921639	45548.000	46685	24140	65535	956508	14186.208	4.800	0.282	1.414
ID276075	276075	16	20946.002	56.129	11.598	0	62	62	2	1	-10921639	56294.667	62264	34619	65535	1182188	11334.423	4.800	0.228	1.843
ID276084	276084	16	21985.268	55.502	12.054	0	63	63	2	1	-10921639	54153.095	55967	37666	65535	1137215	11008.959	4.800	0.228	1.829
ID276085	276085	12	12788.925	27.675	15.007	0	63	63	2	1	-10921639	24791.286	23846	14135	41684	520617	7183.489	2.000	0.230	1.292
ID276086	276086	17	12484.514	21.083	28.923	0	63	63	2	1	-10921639	23742.095	22608	15177	48543	498584	8108.467	2.000	0.187	0.924
ID276087	276087	14	21669.094	28.957	40.397	0	63	63	2	1	-10921639	46073.619	46045	26380	65535	967546	14296.424	2.000	0.221	1.168
ID276088	276088	15	24357.469	27.453	42.941	0	63	63	2	1	-10921639	45566.095	46045	22537	65535	956888	15925.691	2.000	0.275	1.235
ID276080	276080	16	24907.367	54.802	12.997	0	64	64	2	1	-10921639	54043.238	57439	39799	65535	1134908	11865.569	4.800	0.266	1.914
ID276081	276081	12	14593.285	27.609	14.938	0	64	64	2	1	-10921639	29659.190	27323	19895	47123	622843	7483.069	2.000	0.242	1.546
ID276082	276082	17	14231.861	21.045	28.802	0	64	64	2	1	-10921639	25580.143	24542	15726	50882	537183	8901.218	2.000	0.216	1.022
ID276083	276083	15	24835.406	28.006	42.396	0	64	64	2	1	-10921639	52765.286	59165	32522	65535	1108071	13020.234	4.800	0.286	1.802
ID276093	276093	16	22838.213	54.284	13.673	0	65	65	2	1	-10921639	55705.286	59857	36572	65535	1169811	10180.513	4.800	0.256	2.233
ID276094	276094	12	11007.523	27.476	15.101	0	65	65	2	1	-10921639	26060.762	26054	16402	39878	547276	6909.299	2.000	0.190	1.205
ID276095	276095	17	11072.397	21.227	28.899	0	65	65	2	1	-10921639	24167.000	23746	14361	43121	507507	7223.853	2.000	0.179	1.014
ID276096	276096	14	21731.084	28.512	41.289	0	65	65	2	1	-10921639	53446.000	57236	30784	65535	1122366	12141.158	4.800	0.256	1.794
ID276097	276097	15	22818.910	28.184	41.960	0	65	65	2	1	-10921639	51235.476	53735	28186	65535	1075945	12902.302	4.800	0.243	1.550
ID276092	276092	14	22841.980	28.787	41.476	0	66	66	2	1	-10921639	54854.619	62606	31540	65535	1151947	12199.323	4.800	0.261	1.864
ID276089	276089	16	24901.867	54.020	13.769	0	66	66	2	1	-10921639	54514.286	52577	32868	65535	1144800	11121.971	4.800	0.268	2.075
ID276090	276090	12	11628.080	28.196	14.956	0	66	66	2	1	-10921639	26067.095	26364	16084	39178	547409	6396.664	2.000	0.211	1.418
ID276091	276091	17	12859.150	21.591	28.837	0	66	66	2	1	-10921639	27495.095	24275	19987	42325	577397	6937.070	2.000	0.212	1.388
ID276100	276100	12	13811.108	27.995	15.328	0	67	67	2	1	-10921639	24964.476	23997	10578	41112	524254	8977.810	2.000	0.263	1.159
ID276101	276101	17	10747.650	21.739	28.592	0	67	67	2	1	-10921639	25597.524	24693	16657	38307	537548	6599.086	2.000	0.180	1.181
ID276102	276102	14	22057.957	28.954	40.934	0	67	67	2	1	-10921639	56606.429	60888	37189	65535	1188735	10227.190	4.800	0.250	2.212
ID276098	276098	18	9072.682	70.759	5.156	0	67	67	2	1	-10921639	11368.905	9786	3656	26245	238747	5734.400	2.000	0.353	1.035
ID276099	276099	16	22727.383	53.180	14.027	0	67	67	2	1	-10921639	56496.143	57077	34400	65535	1186419	9535.176	4.800	0.243	2.319
ID276103	276103	18	7655.645	70.791	5.380	0	68	68	2	1	-10921639	10709.905	8998	4865	24765	224908	5119.865	2.000	0.309	0.987
ID276104	276104	16	24113.555	52.821	14.172	0	68	68	2	1	-10921639	55048.905	56130	38649	65535	1156027	10150.856	4.800	0.263	2.260
ID276105	276105	12	11222.335	27.824	15.467	0	68	68	2	1	-10921639	21991.381	23706	8700	36477	461819	8370.408	2.000	0.241	1.022
ID276106	276106	17	10114.427	21.657	28.520	0	68	68	2	1	-10921639	25396.571	22903	18606	39747	533328	6165.143	2.000	0.162	1.148
ID276107	276107	14	22478.496	28.900	41.436	0	68	68	2	1	-10921639	56478.667	58413	40805	65535	1186052	9285.644	4.800	0.254	2.466
ID276108	276108	16	23159.607	52.599	14.209	0	69	69	2	1	-10921639	53737.762	52716	36091	65535	1128493	11374.290	4.800	0.247	1.870
ID276109	276109	12	15601.069	28.116	15.421	0	69	69	2	1	-10921639	24840.905	25158	9989	43057	521659	10155.967	2.000	0.313	1.165
ID276110	276110	17	8899.525	21.518	28.762	0	69	69	2	1	-10921639	24640.095	23356	19191	37249	517442	4733.288	2.000	0.155	1.396
ID276111	276111	14	22191.236	28.835	41.369	0	69	69	2	1	-10921639	57753.095	62630	43690	65535	1212815	8122.318	4.800	0.251	2.853
ID276124	276124	12	20781.072	27.981	15.719	0	70	70	2	1	-10921639	34325.238	30390	20209	60454	720830	10743.675	2.000	0.288	1.430
ID276125	276125	17	10402.401	21.939	28.606	0	70	70	2	1	-10921639	24281.810	22652	15081	39194	509918	6758.170	2.000	0.158	0.978
ID276126	276126	14	20997.242	28.721	40.827	0	70	70	2	1	-10921639	58591.810	65535	41271	65535	1230428	8797.505	4.800	0.237	2.553
ID276122	276122	18	9506.188	71.403	5.029	0	70	70	2	1	-10921639	13809.429	12774	5295	31369	289998	6315.451	2.000	0.286	0.972
ID276123	276123	16	22401.855	52.558	14.568	0	70	70	2	1	-10921639	56977.238	64146	39226	65535	1196522	10579.281	4.800	0.247	2.135
ID276116	276116	14	21375.779	28.890	40.657	0	71	71	2	1	-10921639	57942.952	62057	40547	65535	1216802	8694.821	4.800	0.236	2.541
ID276112	276112	18	10155.583	71.157	5.353	0	71	71	2	1	-10921639	17746.048	15766	10844	33079	372667	5884.483	2.000	0.253	1.219
ID276113	276113	16	21452.658	52.324	15.014	0	71	71	2	1	-10921639	56768.190	58107	39278	65535	1192132	8652.305	4.800	0.236	2.503
ID276114	276114	12	25513.396	28.459	15.659	0	71	71	2	1	-10921639	41733.571	38450	23388	65535	876405	15057.420	2.000	0.300	1.279
ID276115	276115	17	8333.679	22.068	28.860	0	71	71	2	1	-10921639	25133.095	25222	17178	35924	527795	5005.019	2.000	0.134	1.190
ID276117	276117	16	24974.770	52.074	15.158	0	72	72	2	1	-10921639	51679.429	51714	35335	65535	1085268	11785.225	4.800	0.267	1.848
ID276118	276118	12	27919.229	28.263	15.797	0	72	72	2	1	-10921639	47599.571	50381	25942	65535	999591	14614.682	2.000	0.319	1.577
ID276119	276119	17	8873.218	21.934	28.716	0	72	72	2	1	-10921639	25874.095	24617	19175	35773	543356	4991.102	2.000	0.145	1.314
ID276120	276120	21	8417.241	34.553	41.332	0	72	72	2	1	-10921639	29249.714	26634	19167	42603	614244	7365.541	2.000	0.099	0.715
ID276121	276121	14	20497.600	28.368	41.598	0	72	72	2	1	-10921639	49626.571	51590	27764	65535	1042158	13342.031	2.000	0.201	1.247
ID276132	276132	14	21264.867	28.292	41.003	0	73	73	2	1	-10921639	53536.524	55052	30712	65535	1124267	10734.556	4.800	0.234	1.889
ID276133	276133	21	7085.066	34.307	41.625	0	73	73	2	1	-10921639	30976.190	29654	21992	41318	650500	5571.953	2.000	0.084	0.865
ID276128	276128	16	22582.943	51.294	15.955	0	73	73	2	1	-10921639	52999.476	52100	36178	65535	1112989	9737.504	4.800	0.245	2.140
ID276129	276129	22	9062.772	24.874	23.046	0	73	73	2	1	-10921639	27261.952	25588	18952	38108	572501	5073.956	2.000	0.136	1.286
ID276130	276130	17	11823.710	21.930	28.801	0	73	73	2	1	-10921639	28188.238	27000	18837	44704	591953	6843.176	2.000	0.167	1.181
ID276131	276131	None	7984.414	33.960	30.114	0	73	73	2	1	-10921639	26986.476	25668	20448	39616	566716	5104.493	2.000	0.103	0.985
ID276127	276127	12	23452.334	28.480	15.641	0	73	73	2	1	-10921639	51167.667	56822	30426	65535	1074521	12745.870	4.800	0.260	1.657
ID276134	276134	12	22875.486	28.787	15.282	0	74	74	2	1	-10921639	53822.000	55079	34444	65535	1130262	9865.189	4.800	0.250	2.185
ID276135	276135	16	22055.600	50.516	16.379	0	74	74	2	1	-10921639	50958.524	49335	29960	65535	1070129	11801.974	4.800	0.239	1.667
ID276140	276140	21	11170.304	34.908	41.577	0	74	74	2	1	-10921639	32112.143	32041	19652	48953	674355	8510.275	2.000	0.127	0.851
ID276141	276141	None	7837.992	16.356	62.290	0	74	74	2	1	-10921639	12731.190	13359	6950	19589	267355	3839.622	4.800	0.378	1.819
ID276136	276136	22	14064.275	25.040	22.985	0	74	74	2	1	-10921639	31346.619	28516	20595	51758	658279	7888.615	2.000	0.179	1.209
ID276137	276137	None	7901.621	39.608	25.359	0	74	74	2	1	-10921639	29525.524	27860	22234	43765	620036	5839.671	2.000	0.084	0.786
ID276138	276138	17	7804.311	21.745	28.661	0	74	74	2	1	-10921639	25796.095	24474	19855	35582	541718	4519.953	7.600	0.121	1.228
ID276139	276139	14	19884.408	28.456	40.605	0	74	74	2	1	-10921639	51178.524	51193	24287	65535	1074749	13633.350	4.800	0.207	1.287
ID276148	276148	21	10343.982	35.009	41.088	0	75	75	2	1	-10921639	32192.095	30800	21737	48885	676034	7262.680	2.000	0.116	0.923
ID276144	276144	22	14436.510	25.034	23.071	0	75	75	2	1	-10921639	32675.952	29025	22859	53671	686195	8116.108	2.000	0.181	1.234
ID276145	276145	None	7779.301	34.342	30.447	0	75	75	2	1	-10921639	26694.190	25540	19835	38339	560578	5280.696	2.000	0.113	1.026
ID276146	276146	23	8220.573	18.260	40.829	0	75	75	2	1	-10921639	19979.524	20126	10335	30088	419570	5598.766	2.000	0.179	1.086
ID276147	276147	14	20535.637	28.781	40.692	0	75	75	2	1	-10921639	51372.714	54721	32447	65535	1078827	11206.784	4.800	0.215	1.620
ID276142	276142	12	22516.322	28.331	15.466	0	75	75	2	1	-10921639	54251.667	61302	30219	65535	1139285	12313.222	4.800	0.250	1.760
ID276143	276143	16	25650.084	50.092	16.949	0	75	75	2	1	-10921639	49342.571	47377	30330	65535	1036194	12758.140	2.000	0.275	1.667
ID276149	276149	None	7528.129	15.261	4.954	0	76	76	2	1	-10921639	18045.286	18885	11807	25031	378951	3756.736	4.800	0.248	1.909
ID276150	276150	12	20993.590	28.402	15.099	0	76	76	2	1	-10921639	56157.143	60780	38983	65535	1179300	9741.859	4.800	0.220	2.076
ID276151	276151	16	24795.217	49.863	17.973	0	76	76	2	1	-10921639	50989.476	51022	31961	65535	1070779	13021.447	4.800	0.264	1.635
ID276156	276156	23	11129.196	17.928	40.557	0	76	76	2	1	-10921639	23341.952	21781	13522	39651	490181	6728.766	2.000	0.204	1.176
ID276157	276157	21	15300.855	35.033	40.698	0	76	76	2	1	-10921639	36188.381	35991	23404	58099	759956	9807.481	2.000	0.159	1.013
ID276158	276158	24	8306.675	17.275	61.477	0	76	76	2	1	-10921639	11533.952	10415	5211	20182	242213	4592.428	4.800	0.421	1.488
ID276152	276152	22	15014.725	24.924	22.821	0	76	76	2	1	-10921639	36101.714	33517	25055	56834	758136	8417.453	2.000	0.167	1.225
ID276153	276153	None	7457.020	39.728	25.122	0	76	76	2	1	-10921639	30341.333	29889	24872	43228	637168	4765.785	2.000	0.085	1.002
ID276154	276154	17	9822.052	21.908	28.202	0	76	76	2	1	-10921639	27598.381	25926	19752	42285	579566	5428.378	2.000	0.141	1.256
ID276155	276155	14	20558.098	28.604	39.630	0	76	76	2	1	-10921639	51843.571	49621	37054	65535	1088715	10305.511	4.800	0.222	1.831
ID276164	276164	23	14804.455	17.888	40.383	0	77	77	2	1	-10921639	27886.714	26615	18507	49092	585621	8890.412	2.000	0.224	1.149
ID276165	276165	14	20685.395	28.837	39.972	0	77	77	2	1	-10921639	47571.762	47911	33998	65535	999007	9731.077	4.800	0.220	1.761
ID276166	276166	21	14562.614	35.143	40.534	0	77	77	2	1	-10921639	34348.429	32109	19831	56695	721317	9954.591	2.000	0.175	1.029
ID276167	276167	24	9224.693	17.913	60.788	0	77	77	2	1	-10921639	12120.476	12655	3600	23790	254530	5157.167	2.000	0.414	1.376
ID276160	276160	12	21416.945	28.586	15.513	0	77	77	2	1	-10921639	58421.952	65535	43021	65535	1226861	9069.450	4.800	0.235	2.450
ID276161	276161	16	23025.828	49.768	18.728	0	77	77	2	1	-10921639	45001.476	43980	25170	65535	945031	14481.459	2.000	0.229	1.159
ID276162	276162	22	15443.795	24.962	23.054	0	77	77	2	1	-10921639	35550.238	31209	26821	58700	746555	8386.452	2.000	0.179	1.286
ID276163	276163	17	7397.375	21.914	28.378	0	77	77	2	1	-10921639	23612.190	22075	15969	37078	495856	5074.204	2.000	0.102	0.862
ID276159	276159	25	8109.067	57.828	10.953	0	77	77	2	1	-10921639	21549.857	21717	12121	28982	452547	4619.244	7.600	0.197	1.537
ID276180	276180	17	7018.874	22.153	28.565	0	78	78	2	1	-10921639	23626.000	22954	17222	33799	496146	4874.746	7.600	0.125	1.079
ID276181	276181	23	13492.853	17.846	40.165	0	78	78	2	1	-10921639	27118.476	23249	18805	45257	569488	7325.264	2.000	0.212	1.297
ID276182	276182	14	17753.502	28.747	39.738	0	78	78	2	1	-10921639	43207.190	44048	29992	59014	907351	9619.470	4.800	0.203	1.514
ID276183	276183	21	16262.986	35.101	40.585	0	78	78	2	1	-10921639	34592.190	32773	19975	58326	726436	11062.312	2.000	0.189	0.992
ID276176	276176	25	8955.955	58.192	10.626	0	78	78	2	1	-10921639	26780.238	27211	19871	34197	562385	4088.338	4.800	0.179	1.991
ID276177	276177	12	21500.906	28.810	15.535	0	78	78	2	1	-10921639	57761.619	62260	39210	65535	1212994	8699.079	4.800	0.238	2.551
ID276178	276178	16	23083.766	49.275	18.975	0	78	78	2	1	-10921639	44020.143	41131	26002	65535	924423	13160.936	2.000	0.243	1.306
ID276179	276179	22	18979.072	25.075	23.222	0	78	78	2	1	-10921639	39446.524	35124	29244	65535	828377	10091.006	2.000	0.209	1.350
ID276184	276184	24	9260.900	18.426	60.439	0	78	78	2	1	-10921639	12021.524	11648	4396	23316	252452	5591.465	2.000	0.414	1.260
ID276172	276172	14	19194.527	28.700	39.282	0	79	79	2	1	-10921639	44680.762	43148	31046	63255	938296	9686.452	4.800	0.218	1.653
ID276173	276173	23	12884.491	18.138	40.499	0	79	79	2	1	-10921639	28284.714	27024	19561	46558	593979	8045.462	2.000	0.190	1.121
ID276174	276174	21	18111.078	34.982	40.344	0	79	79	2	1	-10921639	37466.000	34193	23531	58847	786786	10477.082	2.000	0.215	1.265
ID276175	276175	24	9482.188	18.236	60.022	0	79	79	2	1	-10921639	13602.000	13693	7670	25198	285642	4808.896	2.000	0.367	1.520
ID276168	276168	None	7401.164	55.059	8.040	0	79	79	2	1	-10921639	25506.286	27732	16529	30820	535632	4375.793	4.800	0.174	1.724
ID276169	276169	12	20499.416	28.938	15.944	0	79	79	2	1	-10921639	57187.286	58230	42190	65535	1200933	8285.142	4.800	0.209	2.385
ID276170	276170	16	19993.633	48.641	19.466	0	79	79	2	1	-10921639	41638.143	40698	25143	65535	874401	13013.329	2.000	0.212	1.121
ID276171	276171	22	21960.336	25.186	23.253	0	79	79	2	1	-10921639	43765.286	39492	28723	65535	919071	12354.395	2.000	0.222	1.289
ID276192	276192	23	12011.987	18.022	40.070	0	80	80	2	1	-10921639	26510.095	24908	17930	44115	556712	7016.966	2.000	0.170	1.099
ID276193	276193	21	18027.002	34.888	39.974	0	80	80	2	1	-10921639	34994.714	36107	20030	59336	734889	10917.311	2.000	0.218	1.145
ID276194	276194	24	8495.058	18.565	59.812	0	80	80	2	1	-10921639	14260.143	14548	5760	23858	299463	5024.059	4.800	0.326	1.395
ID276188	276188	22	22636.998	25.317	23.006	0	80	80	2	1	-10921639	41575.619	38522	23551	65535	873088	13701.706	2.000	0.235	1.155
ID276189	276189	None	7497.683	34.686	29.081	0	80	80	2	1	-10921639	29702.714	28759	21689	36883	623757	4044.690	7.600	0.118	1.550
ID276190	276190	26	7096.237	48.757	34.894	0	80	80	2	1	-10921639	18241.714	19064	10514	27271	383076	4667.813	4.800	0.190	1.248
ID276191	276191	14	15432.217	28.880	38.590	0	80	80	2	1	-10921639	42386.476	44318	29861	56054	890116	8227.062	4.800	0.198	1.705
ID276185	276185	None	8210.119	59.059	8.857	0	80	80	2	1	-10921639	23923.714	25473	16251	28723	502398	4396.057	4.800	0.191	1.748
ID276186	276186	12	20784.494	28.925	15.895	0	80	80	2	1	-10921639	58419.000	58636	43733	65535	1226799	7648.571	4.800	0.224	2.792
ID276187	276187	16	19822.449	48.297	19.932	0	80	80	2	1	-10921639	40662.476	39369	22696	65535	853912	12148.748	2.000	0.206	1.144
ID276212	276212	24	9393.786	18.268	59.722	0	81	81	2	1	-10921639	17075.667	15535	9010	28556	358589	5415.339	2.000	0.243	1.233
ID276208	276208	None	11717.489	28.765	36.582	0	81	81	2	1	-10921639	39369.905	39954	28094	50087	826768	7513.063	6.279	0.150	1.369
ID276209	276209	14	11418.891	28.756	38.912	0	81	81	2	1	-10921639	38095.429	38581	27347	49725	800004	7580.688	4.800	0.142	1.252
ID276210	276210	23	15290.994	18.188	40.123	0	81	81	2	1	-10921639	30173.714	26897	19991	52362	633648	8398.203	2.000	0.225	1.319
ID276211	276211	21	20250.414	34.771	39.781	0	81	81	2	1	-10921639	35975.571	34702	21582	65535	755487	12283.334	2.000	0.245	1.154
ID276204	276204	12	19582.848	28.726	15.845	0	81	81	2	1	-10921639	58659.619	60160	43690	65535	1231852	7495.043	4.800	0.207	2.682
ID276205	276205	16	21127.762	47.523	20.407	0	81	81	2	1	-10921639	43671.524	41263	29383	65535	917102	12414.573	2.000	0.239	1.356
ID276206	276206	22	23795.611	25.505	23.141	0	81	81	2	1	-10921639	48376.667	45432	26304	65535	1015910	12741.655	2.000	0.258	1.557
ID276207	276207	26	7988.102	49.320	34.839	0	81	81	2	1	-10921639	19022.190	18833	10701	32530	399466	5137.951	2.000	0.176	1.107
ID276203	276203	27	7836.658	56.630	7.947	0	81	81	2	1	-10921639	25378.810	26603	14083	32037	532955	4485.582	4.800	0.180	1.724
ID276196	276196	12	16846.025	29.002	15.969	0	82	82	2	1	-10921639	61724.143	65535	52529	65535	1296207	5047.490	4.800	0.186	3.831
ID276197	276197	16	21434.455	46.914	20.987	0	82	82	2	1	-10921639	43462.810	40837	29021	65535	912719	11904.473	2.000	0.210	1.268
ID276198	276198	22	22107.518	25.428	22.999	0	82	82	2	1	-10921639	50157.381	49963	28958	65535	1053305	12858.169	2.000	0.227	1.443
ID276199	276199	14	14264.937	28.731	37.822	0	82	82	2	1	-10921639	40027.381	40543	28035	51869	840575	7987.260	4.800	0.186	1.575
ID276195	276195	27	10868.197	57.590	8.929	0	82	82	2	1	-10921639	24048.571	25047	11990	33175	505020	6702.464	4.800	0.251	1.441
ID276200	276200	23	14069.991	18.255	40.327	0	82	82	2	1	-10921639	30781.143	28524	21128	48408	646404	7983.378	2.000	0.200	1.284
ID276201	276201	21	20592.238	34.776	39.507	0	82	82	2	1	-10921639	38975.048	37650	21419	64007	818476	13274.151	2.000	0.246	1.161
ID276202	276202	24	11193.879	19.147	58.596	0	82	82	2	1	-10921639	18946.571	16903	8103	34878	397878	7245.039	2.000	0.255	1.063
ID276213	276213	27	10316.767	56.613	8.825	0	83	83	2	1	-10921639	22154.238	23746	11962	32121	465239	5922.304	4.800	0.250	1.497
ID276214	276214	12	17367.094	28.731	16.153	0	83	83	2	1	-10921639	59427.238	63971	43137	65535	1247972	7505.929	4.800	0.183	2.448
ID276215	276215	16	18986.955	46.188	21.222	0	83	83	2	1	-10921639	43822.905	39982	30505	65535	920281	10770.491	2.000	0.172	1.192
ID276220	276220	21	21324.660	34.490	39.463	0	83	83	2	1	-10921639	41199.524	38327	26002	65535	865190	13024.009	2.000	0.231	1.189
ID276221	276221	23	11269.546	18.319	40.271	0	83	83	2	1	-10921639	28741.476	27915	20536	39791	603571	6000.157	2.000	0.186	1.504
ID276222	276222	24	11982.624	19.069	58.397	0	83	83	2	1	-10921639	20972.095	19024	14138	36377	440414	6397.450	2.000	0.258	1.343
ID276216	276216	22	21767.545	25.485	23.007	0	83	83	2	1	-10921639	50754.381	49394	34153	65535	1065842	11397.847	4.800	0.229	1.660
ID276217	276217	28	7864.396	46.150	35.414	0	83	83	2	1	-10921639	26807.000	26981	20186	36075	562947	4957.608	2.000	0.115	1.116
ID276218	276218	None	7034.468	54.178	37.317	0	83	83	2	1	-10921639	16022.524	16903	8442	22604	336473	4056.345	2.000	0.216	1.403
ID276219	276219	14	15062.997	28.753	38.126	0	83	83	2	1	-10921639	38877.619	38327	26702	56575	816430	8384.061	2.000	0.178	1.401
ID276228	276228	28	7059.142	45.645	35.231	0	84	84	2	1	-10921639	25936.905	24395	19036	36568	544675	5002.594	2.000	0.102	0.962
ID276229	276229	14	10123.289	28.809	37.234	0	84	84	2	1	-10921639	33195.048	32936	23615	43674	697096	6046.977	2.000	0.139	1.337
ID276230	276230	21	21052.381	34.649	39.278	0	84	84	2	1	-10921639	40414.714	37054	24661	63275	848709	11640.514	2.000	0.253	1.400
ID276231	276231	23	14225.020	18.054	40.196	0	84	84	2	1	-10921639	30661.952	26451	21916	48543	643901	7782.309	2.000	0.200	1.312
ID276224	276224	27	7058.312	56.021	8.892	0	84	84	2	1	-10921639	15863.476	16271	9010	22354	333133	3650.689	4.800	0.229	1.620
ID276225	276225	12	18076.266	29.000	16.239	0	84	84	2	1	-10921639	57430.667	62622	40765	65535	1206044	9431.607	7.600	0.180	1.860
ID276226	276226	16	18470.738	45.629	21.635	0	84	84	2	1	-10921639	40991.762	41505	25453	65208	860827	12066.966	2.000	0.190	1.084
ID276227	276227	22	22289.238	25.555	23.135	0	84	84	2	1	-10921639	51602.238	51407	32542	65535	1083647	11091.561	4.800	0.230	1.739
ID276223	276223	None	7067.288	45.239	4.065	0	84	84	2	1	-10921639	19656.619	19044	14930	25099	412789	3001.994	4.800	0.196	2.142
ID276232	276232	24	14096.378	19.307	58.532	0	84	84	2	1	-10921639	23617.952	23865	11704	41147	495977	9434.087	2.000	0.265	1.048
ID276240	276240	23	12981.175	17.859	40.091	0	85	85	2	1	-10921639	30120.810	28110	20524	49876	632537	7379.622	2.000	0.169	1.182
ID276241	276241	24	15194.678	19.304	57.737	0	85	85	2	1	-10921639	24269.524	22783	11716	47592	509660	9870.584	2.000	0.260	1.014
ID276236	276236	22	23822.281	25.183	23.116	0	85	85	2	1	-10921639	50683.429	48467	32785	65535	1064352	12058.276	2.000	0.242	1.639
ID276237	276237	None	7273.227	23.044	29.997	0	85	85	2	1	-10921639	27701.762	27060	19084	37237	581737	4635.031	2.000	0.103	1.114
ID276238	276238	14	9524.955	28.844	37.783	0	85	85	2	1	-10921639	32898.714	32992	24820	43272	690873	5432.340	2.000	0.124	1.340
ID276239	276239	21	17630.027	34.773	39.046	0	85	85	2	1	-10921639	36018.333	35033	23810	61174	756385	10044.305	2.000	0.209	1.240
ID276233	276233	29	7252.314	11.893	5.552	0	85	85	2	1	-10921639	18189.238	18276	13200	22366	381974	3082.019	4.800	0.242	2.300
ID276234	276234	12	18548.061	28.658	16.305	0	85	85	2	1	-10921639	55570.048	59332	35653	65535	1166971	11006.382	4.800	0.184	1.568
ID276235	276235	16	16416.051	45.168	21.684	0	85	85	2	1	-10921639	41130.524	40264	28639	65535	863741	10590.321	2.000	0.150	1.013
ID276244	276244	30	16626.678	30.764	18.695	0	86	86	2	1	-10921639	55327.095	58095	37698	65535	1161869	11363.283	2.000	0.150	1.271
ID276245	276245	16	15694.605	44.794	21.796	0	86	86	2	1	-10921639	42207.476	41883	29722	65399	886357	9466.282	2.000	0.147	1.145
ID276246	276246	22	23272.305	25.214	23.024	0	86	86	2	1	-10921639	50044.810	48205	33962	65535	1050941	12311.339	2.000	0.228	1.508
ID276247	276247	31	10488.533	34.826	30.317	0	86	86	2	1	-10921639	30861.762	28488	22290	45185	648097	6163.396	2.000	0.134	1.183
ID276242	276242	29	7291.197	11.227	6.258	0	86	86	2	1	-10921639	20162.714	21144	12643	26272	423417	3631.845	4.800	0.211	1.936
ID276243	276243	12	16373.422	28.767	16.503	0	86	86	2	1	-10921639	61071.714	65535	46244	65535	1282506	6320.837	7.600	0.173	2.856
ID276252	276252	24	16052.927	19.474	57.294	0	86	86	2	1	-10921639	27016.905	24096	16760	46379	567355	9442.997	2.000	0.283	1.261
ID276248	276248	28	7927.835	45.314	34.667	0	86	86	2	1	-10921639	27042.810	27183	18996	42500	567899	6026.615	2.000	0.097	0.791
ID276249	276249	14	10021.866	28.731	37.103	0	86	86	2	1	-10921639	34060.762	33847	27279	46152	715276	4971.493	4.800	0.134	1.617
ID276250	276250	21	21233.109	35.110	38.602	0	86	86	2	1	-10921639	39078.905	36190	20882	65535	820657	12361.400	2.000	0.257	1.292
ID276251	276251	23	11683.947	17.935	39.968	0	86	86	2	1	-10921639	29317.952	28886	22891	45245	615677	5973.001	2.000	0.173	1.446
ID276276	276276	32	7229.131	70.563	4.723	0	87	87	2	1	-10921639	19988.381	20643	11127	29443	419756	5194.836	2.000	0.155	1.034
ID276277	276277	12	16640.512	28.328	16.375	0	87	87	2	1	-10921639	53764.667	58445	35721	65535	1129058	11492.375	7.600	0.157	1.268
ID276278	276278	30	17211.295	30.689	18.955	0	87	87	2	1	-10921639	55011.048	59619	36684	65535	1155232	11439.178	2.000	0.152	1.272
ID276279	276279	16	16766.332	44.230	22.036	0	87	87	2	1	-10921639	44086.429	40515	33664	65535	925815	8953.123	2.000	0.155	1.324
ID276284	276284	21	22090.301	35.540	38.620	0	87	87	2	1	-10921639	40850.476	38092	19354	65535	857860	14446.224	2.000	0.248	1.124
ID276285	276285	23	12929.307	17.977	40.058	0	87	87	2	1	-10921639	30610.143	27732	23305	48742	642813	6955.600	2.000	0.173	1.298
ID276286	276286	24	19038.551	19.411	57.033	0	87	87	2	1	-10921639	29003.476	23818	14839	53496	609073	11056.063	2.000	0.307	1.232
ID276280	276280	22	22835.662	25.568	23.039	0	87	87	2	1	-10921639	50684.857	47716	33875	65535	1064382	12484.001	2.000	0.223	1.480
ID276281	276281	31	13640.473	34.970	30.126	0	87	87	2	1	-10921639	35743.048	32447	26034	50051	750604	6841.397	2.000	0.170	1.519
ID276282	276282	28	13694.471	47.006	34.259	0	87	87	2	1	-10921639	35572.524	33708	25166	50560	747023	7520.830	2.000	0.182	1.455
ID276283	276283	14	11019.900	28.892	37.607	0	87	87	2	1	-10921639	34146.571	33628	27024	44696	717078	5690.513	2.000	0.152	1.582
ID276260	276260	28	13491.812	47.154	34.221	0	88	88	2	1	-10921639	37135.524	36461	27183	50783	779846	7178.815	2.000	0.172	1.516
ID276261	276261	14	8247.365	28.999	37.248	0	88	88	2	1	-10921639	32016.762	32681	25723	39536	672352	4193.854	4.800	0.135	1.815
ID276262	276262	21	21468.172	35.608	38.612	0	88	88	2	1	-10921639	39331.571	39751	19760	65535	825963	13360.411	2.000	0.253	1.191
ID276263	276263	23	12132.435	18.079	40.198	0	88	88	2	1	-10921639	30166.619	29539	21140	46916	633499	7237.200	2.000	0.154	1.111
ID276256	276256	30	15292.089	30.617	18.878	0	88	88	2	1	-10921639	56500.143	58664	39437	65535	1186503	10033.116	4.800	0.136	1.349
ID276257	276257	22	21032.932	25.454	23.262	0	88	88	2	1	-10921639	49533.238	49772	32208	65535	1040198	12066.509	2.000	0.220	1.480
ID276258	276258	16	11985.833	43.870	22.585	0	88	88	2	1	-10921639	39870.810	37969	31472	55724	837287	6858.339	2.000	0.127	1.312
ID276259	276259	31	15407.806	34.913	30.266	0	88	88	2	1	-10921639	37193.095	33955	28118	55350	781055	8018.487	2.000	0.185	1.446
ID276253	276253	32	10723.908	70.425	5.041	0	88	88	2	1	-10921639	21359.476	22008	13052	36389	448549	7163.486	2.000	0.211	1.041
ID276254	276254	None	8649.844	24.221	9.363	0	88	88	2	1	-10921639	23742.000	24578	14103	35371	498582	6195.925	4.800	0.176	1.146
ID276255	276255	12	15883.830	28.561	16.389	0	88	88	2	1	-10921639	55655.000	58664	37790	65535	1168755	10416.984	4.800	0.150	1.391
ID276264	276264	24	17119.967	19.777	57.121	0	88	88	2	1	-10921639	27990.286	23905	18586	49152	587796	9528.734	2.000	0.267	1.239
ID276272	276272	14	8027.611	29.302	35.841	0	89	89	2	1	-10921639	30227.381	29081	20508	41796	634775	5316.788	4.800	0.116	1.180
ID276273	276273	21	18723.426	35.930	38.698	0	89	89	2	1	-10921639	37398.286	34639	20906	63685	785364	11050.725	2.000	0.217	1.205
ID276274	276274	23	11644.257	18.153	40.350	0	89	89	2	1	-10921639	30142.857	28552	19549	44628	633000	7154.057	2.000	0.158	1.150
ID276275	276275	24	18449.668	20.102	56.690	0	89	89	2	1	-10921639	28828.381	25680	14540	56468	605396	11169.043	2.000	0.276	1.116
ID276268	276268	22	18839.234	25.286	23.379	0	89	89	2	1	-10921639	48574.286	47755	29332	65535	1020060	11412.442	2.000	0.182	1.312
ID276269	276269	16	11745.389	43.505	22.564	0	89	89	2	1	-10921639	41043.762	39902	29296	57403	861919	8240.080	2.000	0.114	1.018
ID276270	276270	31	16461.139	34.726	30.606	0	89	89	2	1	-10921639	36766.810	35940	23559	59479	772103	10237.320	2.000	0.188	1.135
ID276271	276271	28	11827.095	46.974	34.104	0	89	89	2	1	-10921639	36002.238	35741	26857	50202	756047	6322.582	4.800	0.154	1.523
ID276265	276265	32	9883.229	70.327	4.945	0	89	89	2	1	-10921639	20806.095	19227	12094	37006	436928	6566.602	2.000	0.179	0.962
ID276266	276266	12	16343.475	28.542	15.985	0	89	89	2	1	-10921639	57472.571	63231	37770	65535	1206924	9843.258	4.800	0.158	1.595
ID276267	276267	30	15541.039	30.696	19.180	0	89	89	2	1	-10921639	58225.714	64063	35693	65535	1222740	10476.429	4.800	0.151	1.458
ID276304	276304	21	16966.615	35.571	38.908	0	90	90	2	1	-10921639	35770.476	35263	23671	57769	751180	9945.797	2.000	0.206	1.231
ID276305	276305	23	11907.547	17.904	40.739	0	90	90	2	1	-10921639	30883.619	29296	22748	46725	648556	6536.005	2.000	0.164	1.332
ID276306	276306	24	15040.996	19.912	56.557	0	90	90	2	1	-10921639	26909.667	24952	15702	47481	565103	9435.443	2.000	0.238	1.097
ID276300	276300	22	20960.918	25.254	23.166	0	90	90	2	1	-10921639	50074.048	49120	29133	65535	1051555	11798.350	2.000	0.206	1.452
ID276301	276301	16	9899.663	42.772	22.872	0	90	90	2	1	-10921639	40511.667	39516	31758	55457	850745	5922.260	2.000	0.094	1.180
ID276302	276302	31	13623.105	34.494	30.674	0	90	90	2	1	-10921639	34890.667	34659	23185	51634	732704	8204.362	4.800	0.187	1.338
ID276303	276303	14	8525.467	28.649	36.281	0	90	90	2	1	-10921639	31746.952	31488	24657	39266	666686	4768.959	4.800	0.135	1.583
ID276297	276297	32	11139.756	70.626	5.083	0	90	90	2	1	-10921639	22274.905	20671	14218	37694	467773	6640.139	2.000	0.221	1.213
ID276298	276298	12	15535.624	28.859	16.268	0	90	90	2	1	-10921639	56832.714	60581	41394	65535	1193487	9005.648	4.800	0.141	1.557
ID276299	276299	30	15164.562	30.611	19.101	0	90	90	2	1	-10921639	57089.286	60570	38032	65535	1198875	9738.104	4.800	0.144	1.479
ID276292	276292	31	16815.564	34.512	30.841	0	91	91	2	1	-10921639	39145.238	37794	25688	58895	822050	9956.783	2.000	0.198	1.297
ID276293	276293	33	10039.954	44.821	34.258	0	91	91	2	1	-10921639	36211.048	36688	28377	44549	760432	5374.111	4.800	0.150	1.756
ID276294	276294	21	17433.229	35.675	38.928	0	91	91	2	1	-10921639	35491.667	34551	24888	60418	745325	10044.728	2.000	0.210	1.225
ID276295	276295	23	11068.148	18.023	40.749	0	91	91	2	1	-10921639	30849.905	28735	23734	45667	647848	5846.940	2.000	0.151	1.381
ID276288	276288	12	14894.047	28.860	16.509	0	91	91	2	1	-10921639	60744.905	65535	45543	65535	1275643	6465.941	7.600	0.151	2.462
ID276289	276289	30	15121.795	30.518	19.392	0	91	91	2	1	-10921639	56561.429	60780	35657	65535	1187790	10682.538	4.800	0.141	1.311
ID276290	276290	16	14022.013	43.161	22.711	0	91	91	2	1	-10921639	40851.619	39106	27736	62447	857884	8651.674	2.000	0.132	1.104
ID276291	276291	22	18539.143	25.519	23.574	0	91	91	2	1	-10921639	47155.048	47891	27518	65535	990256	12253.230	2.000	0.181	1.178
ID276287	276287	32	10012.077	70.496	5.089	0	91	91	2	1	-10921639	22070.095	20898	13995	37722	463472	6686.402	2.000	0.182	1.019
ID276296	276296	24	15910.142	19.846	56.314	0	91	91	2	1	-10921639	28571.286	25847	17715	52621	599997	9225.047	2.000	0.226	1.143
ID276308	276308	12	14470.641	28.586	16.747	0	92	92	2	1	-10921639	60646.333	65535	46092	65535	1273573	6116.463	4.800	0.147	2.549
ID276309	276309	30	15974.929	30.233	19.365	0	92	92	2	1	-10921639	60306.762	65535	45516	65535	1266442	7191.629	4.800	0.161	2.321
ID276310	276310	16	10855.718	42.794	22.838	0	92	92	2	1	-10921639	36775.762	35832	27259	54439	772291	6958.763	2.000	0.103	0.988
ID276311	276311	22	17414.236	25.577	23.521	0	92	92	2	1	-10921639	47906.095	46816	33155	65535	1006028	10768.592	2.000	0.166	1.267
ID276307	276307	32	10909.744	69.722	5.434	0	92	92	2	1	-10921639	23993.143	22330	14922	35868	503856	6092.587	2.000	0.210	1.367
ID276316	276316	23	11776.035	17.713	40.910	0	92	92	2	1	-10921639	31771.381	30995	22791	46721	667199	6419.182	2.000	0.155	1.329
ID276317	276317	24	16062.432	19.964	56.134	0	92	92	2	1	-10921639	29378.476	25186	20922	52959	616948	8575.410	2.000	0.237	1.311
ID276312	276312	None	8267.679	23.385	29.883	0	92	92	2	1	-10921639	27317.857	27243	17635	37750	573675	6149.910	2.000	0.126	0.991
ID276313	276313	31	19993.244	34.482	30.799	0	92	92	2	1	-10921639	43873.238	44418	27291	65535	921338	11441.175	2.000	0.221	1.387
ID276314	276314	33	13982.816	44.541	34.545	0	92	92	2	1	-10921639	39544.095	39890	23679	56452	830426	9146.236	4.800	0.178	1.309
ID276315	276315	21	15946.270	35.714	39.139	0	92	92	2	1	-10921639	34039.619	31524	23651	55119	714832	9007.131	2.000	0.204	1.280
ID276324	276324	33	11236.245	46.040	33.913	0	93	93	2	1	-10921639	38130.143	38195	27796	50894	800733	6940.961	4.800	0.148	1.420
ID276325	276325	21	15098.236	35.632	38.753	0	93	93	2	1	-10921639	34006.762	31838	22537	55199	714142	9311.468	2.000	0.184	1.133
ID276326	276326	23	9747.719	17.832	40.983	0	93	93	2	1	-10921639	31980.810	33286	23969	41939	671597	5128.256	2.000	0.139	1.521
ID276327	276327	24	16598.094	19.786	56.241	0	93	93	2	1	-10921639	29260.000	24788	20436	52629	614460	8849.681	2.000	0.254	1.339
ID276320	276320	30	15205.800	30.186	19.682	0	93	93	2	1	-10921639	57831.333	62459	43296	65535	1214458	8843.075	4.800	0.136	1.569
ID276321	276321	16	10438.347	42.474	22.613	0	93	93	2	1	-10921639	37986.381	36119	27004	56050	797714	7022.941	2.000	0.111	1.083
ID276322	276322	22	17912.209	25.935	23.884	0	93	93	2	1	-10921639	50831.571	50381	38967	65535	1067463	9084.336	2.000	0.167	1.603
ID276323	276323	31	17837.291	34.485	30.654	0	93	93	2	1	-10921639	42024.571	41605	23933	61986	882516	11494.808	2.000	0.192	1.176
ID276318	276318	32	10115.417	68.971	5.519	0	93	93	2	1	-10921639	22648.714	22047	11811	36636	475623	7132.186	2.000	0.182	0.976
ID276319	276319	12	15741.429	28.583	16.071	0	93	93	2	1	-10921639	57384.476	61687	40368	65535	1205074	9205.590	4.800	0.147	1.600
ID276340	276340	30	13294.026	29.824	18.919	0	94	94	2	1	-10921639	60411.857	65535	43614	65535	1268649	7361.578	4.800	0.123	1.796
ID276341	276341	22	13572.562	26.146	23.426	0	94	94	2	1	-10921639	51079.905	50210	38772	62602	1072678	6892.723	4.800	0.133	1.739
ID276342	276342	16	7654.304	42.991	22.795	0	94	94	2	1	-10921639	36689.286	36254	28671	47055	770475	4773.492	2.000	0.080	1.136
ID276343	276343	31	17211.398	34.227	30.684	0	94	94	2	1	-10921639	41119.381	40936	29192	61576	863507	9196.130	2.000	0.196	1.464
ID276338	276338	32	8288.896	68.510	5.459	0	94	94	2	1	-10921639	23301.667	23133	15053	32689	489335	4591.534	4.800	0.176	1.519
ID276339	276339	12	14755.509	28.492	15.837	0	94	94	2	1	-10921639	55579.857	56715	30804	65535	1167177	11314.509	4.800	0.131	1.139
ID276344	276344	None	8648.379	43.991	34.477	0	94	94	2	1	-10921639	35018.905	33911	27502	44589	735397	5559.763	2.000	0.114	1.291
ID276345	276345	21	14192.734	35.858	38.730	0	94	94	2	1	-10921639	34038.905	32200	22831	55012	714817	8216.847	2.000	0.176	1.239
ID276346	276346	34	9195.852	15.826	41.605	0	94	94	2	1	-10921639	31622.000	31977	25282	38394	664062	4569.342	4.800	0.162	1.930
ID276347	276347	24	21793.396	20.018	56.112	0	94	94	2	1	-10921639	33825.810	28759	20723	65535	710342	11960.153	2.000	0.281	1.240
ID276336	276336	34	14674.691	15.909	42.106	0	95	95	2	1	-10921639	34910.810	34221	25294	51447	733127	6937.440	4.800	0.215	1.779
ID276337	276337	24	21195.098	19.979	56.042	0	95	95	2	1	-10921639	33053.000	28106	22338	63979	694113	11451.856	2.000	0.283	1.273
ID276332	276332	31	16858.600	34.068	30.870	0	95	95	2	1	-10921639	40636.095	38092	28007	58067	853358	8671.502	2.000	0.186	1.468
ID276333	276333	33	9967.093	46.098	33.842	0	95	95	2	1	-10921639	35486.905	34643	24796	46793	745225	6367.768	2.000	0.128	1.263
ID276334	276334	35	9741.415	29.134	36.676	0	95	95	2	1	-10921639	33541.238	32928	25576	43244	704366	5257.372	4.800	0.139	1.557
ID276335	276335	21	16808.061	35.814	38.817	0	95	95	2	1	-10921639	36901.810	35685	25154	58481	774938	9537.823	2.000	0.192	1.248
ID276328	276328	12	16571.414	27.941	15.681	0	95	95	2	1	-10921639	57422.524	61361	42114	65535	1205873	8689.091	4.800	0.152	1.747
ID276329	276329	30	14651.770	29.989	19.561	0	95	95	2	1	-10921639	56618.762	59245	40364	65535	1188994	9594.975	7.600	0.126	1.322
ID276330	276330	16	14994.006	42.000	22.850	0	95	95	2	1	-10921639	43339.619	40980	33783	65535	910132	8455.943	2.000	0.133	1.204
ID276331	276331	22	12153.161	27.027	23.868	0	95	95	2	1	-10921639	47191.238	46478	35132	59973	991016	7806.920	2.000	0.115	1.243
ID276356	276356	34	18356.758	16.071	41.897	0	96	96	2	1	-10921639	38272.905	38307	26801	61222	803731	9951.947	4.800	0.226	1.420
ID276357	276357	24	21762.426	19.821	55.794	0	96	96	2	1	-10921639	34308.095	30414	21769	65535	720470	11798.733	2.000	0.296	1.327
ID276352	276352	31	14748.557	34.034	30.123	0	96	96	2	1	-10921639	42718.714	40646	33593	54336	897093	6509.239	4.800	0.174	1.948
ID276353	276353	33	7792.978	45.845	33.750	0	96	96	2	1	-10921639	34688.238	34261	22390	43037	728453	5644.806	4.800	0.106	1.180
ID276354	276354	35	12329.612	29.195	36.527	0	96	96	2	1	-10921639	36839.762	35789	26706	50600	773635	6534.627	2.000	0.159	1.551
ID276355	276355	21	20964.014	35.735	38.903	0	96	96	2	1	-10921639	39069.524	38180	23993	65535	820460	11841.866	2.000	0.236	1.258
ID276348	276348	12	16793.506	28.088	15.843	0	96	96	2	1	-10921639	55421.190	57387	38287	65535	1163845	10080.797	4.800	0.149	1.422
ID276349	276349	30	14404.167	29.687	19.077	0	96	96	2	1	-10921639	57954.952	59336	41812	65535	1217054	8511.165	4.800	0.130	1.570
ID276350	276350	16	11879.465	42.046	22.964	0	96	96	2	1	-10921639	40523.238	37189	31341	60920	850988	7254.426	2.000	0.097	0.989
ID276351	276351	36	10024.946	45.747	27.533	0	96	96	2	1	-10921639	36451.333	35617	28643	50492	765478	6693.931	2.000	0.108	1.066
ID276358	276358	37	7647.500	68.169	5.989	0	97	97	2	1	-10921639	22066.476	21761	13538	30935	463396	5118.645	2.000	0.146	1.095
ID276359	276359	12	18312.975	28.083	15.746	0	97	97	2	1	-10921639	56673.857	59865	40145	65535	1190151	9457.701	4.800	0.179	1.817
ID276368	276368	24	16684.467	19.733	55.742	0	97	97	2	1	-10921639	31484.000	30259	19871	51268	661164	9123.946	2.000	0.246	1.361
ID276364	276364	33	8214.250	45.985	33.789	0	97	97	2	1	-10921639	35523.048	36011	26849	42345	745984	5044.701	4.800	0.113	1.433
ID276365	276365	35	16851.740	28.840	36.735	0	97	97	2	1	-10921639	38819.762	36051	26141	55648	815215	8580.146	2.000	0.206	1.545
ID276366	276366	21	17968.881	35.770	38.922	0	97	97	2	1	-10921639	37482.143	35323	23873	59372	787125	9831.771	2.000	0.212	1.333
ID276367	276367	34	19502.520	15.718	41.791	0	97	97	2	1	-10921639	40781.095	37945	25906	61664	856403	10710.632	4.800	0.236	1.455
ID276360	276360	38	7902.163	44.898	19.207	0	97	97	2	1	-10921639	32839.000	33179	21944	45639	689619	6976.378	2.000	0.094	0.812
ID276361	276361	16	14620.125	41.905	22.926	0	97	97	2	1	-10921639	43637.762	39926	33966	65535	916393	8544.795	2.000	0.119	1.089
ID276362	276362	36	12310.639	45.764	27.478	0	97	97	2	1	-10921639	39629.905	39345	28138	56687	832228	7651.770	2.000	0.130	1.191
ID276363	276363	31	14125.937	34.322	31.124	0	97	97	2	1	-10921639	38611.905	36827	27812	54928	810850	7451.795	2.000	0.165	1.466
ID276372	276372	38	10325.489	45.332	19.483	0	98	98	2	1	-10921639	36179.333	33668	24844	52899	759766	7485.865	2.000	0.110	0.956
ID276373	276373	16	10449.848	41.551	22.839	0	98	98	2	1	-10921639	40639.238	39218	31643	58226	853424	7369.886	7.600	0.080	0.818
ID276374	276374	None	8080.540	29.982	25.573	0	98	98	2	1	-10921639	39971.571	41362	30012	48706	839403	5694.055	4.800	0.093	1.192
ID276375	276375	36	19025.277	46.038	27.028	0	98	98	2	1	-10921639	43911.048	39075	29885	65535	922132	10329.267	2.000	0.178	1.285
ID276369	276369	39	7624.025	70.281	2.998	0	98	98	2	1	-10921639	24516.429	24486	17218	34858	514845	4577.961	2.000	0.128	1.219
ID276370	276370	37	7719.386	67.500	6.497	0	98	98	2	1	-10921639	20982.810	20556	14493	31337	440639	5507.658	2.000	0.137	0.919
ID276371	276371	12	19746.203	28.030	15.322	0	98	98	2	1	-10921639	52877.190	51057	35864	65535	1110421	12314.816	2.000	0.182	1.323
ID276380	276380	34	18054.127	15.632	41.911	0	98	98	2	1	-10921639	38626.333	38048	26575	56492	811153	8809.617	4.800	0.240	1.700
ID276381	276381	24	17289.795	19.768	55.519	0	98	98	2	1	-10921639	32989.619	32896	16541	51897	692782	10450.287	2.000	0.251	1.266
ID276376	276376	31	12017.698	34.371	30.656	0	98	98	2	1	-10921639	38166.762	38565	24653	53596	801502	7980.167	4.800	0.143	1.199
ID276377	276377	33	8106.154	46.959	33.260	0	98	98	2	1	-10921639	32375.667	32232	23643	45034	679889	5444.020	2.000	0.084	0.921
ID276378	276378	35	10928.913	28.540	37.039	0	98	98	2	1	-10921639	36697.190	34909	28301	47258	770641	5337.879	4.800	0.152	1.811
ID276379	276379	21	12654.340	35.514	38.786	0	98	98	2	1	-10921639	33446.143	31671	22115	50628	702369	8360.321	2.000	0.159	1.098
ID276388	276388	16	7326.882	41.355	23.062	0	99	99	2	1	-10921639	41262.714	40407	29570	54101	866517	6188.592	7.600	0.054	0.680
ID276389	276389	36	17711.543	46.025	26.706	0	99	99	2	1	-10921639	46267.714	45806	34675	65535	971622	9448.511	2.000	0.170	1.423
ID276390	276390	40	8329.997	22.356	29.636	0	99	99	2	1	-10921639	29726.048	29773	20683	38327	624247	5301.503	4.800	0.141	1.389
ID276391	276391	31	8051.521	33.974	30.718	0	99	99	2	1	-10921639	34658.143	34086	26503	45106	727821	5198.797	2.000	0.090	1.100
ID276384	276384	12	19468.277	28.039	15.222	0	99	99	2	1	-10921639	55651.429	59993	38303	65535	1168680	10942.964	4.800	0.188	1.610
ID276385	276385	None	7033.993	53.029	17.813	0	99	99	2	1	-10921639	18053.095	18558	9977	25385	379115	4552.700	2.000	0.184	1.233
ID276386	276386	41	7010.301	39.138	19.393	0	99	99	2	1	-10921639	40959.810	41545	30402	49379	860156	5374.500	4.800	0.081	1.136
ID276387	276387	38	12524.470	44.731	18.853	0	99	99	2	1	-10921639	41879.190	41911	28771	57554	879463	8181.444	2.000	0.123	1.119
ID276396	276396	24	22320.000	19.580	55.689	0	99	99	2	1	-10921639	36064.762	34945	18212	63155	757360	13527.627	2.000	0.290	1.200
ID276392	276392	33	9904.710	47.334	33.156	0	99	99	2	1	-10921639	35303.048	34297	25942	50799	741364	6038.250	2.000	0.103	1.093
ID276393	276393	35	9984.411	28.823	38.773	0	99	99	2	1	-10921639	37026.238	36509	27987	47978	777551	5777.688	4.800	0.123	1.408
ID276394	276394	21	12133.717	35.888	38.523	0	99	99	2	1	-10921639	32746.238	31062	19684	52044	687671	9055.170	2.000	0.139	0.883
ID276395	276395	34	20641.764	15.787	41.810	0	99	99	2	1	-10921639	40159.857	37961	25616	65535	843357	10727.686	2.000	0.248	1.488
ID276382	276382	39	7200.635	70.106	2.769	0	99	99	2	1	-10921639	23797.476	22159	17946	34746	499747	4369.655	2.000	0.119	1.155
ID276383	276383	37	7446.102	67.520	6.581	0	99	99	2	1	-10921639	20696.714	20007	11982	31572	434631	5993.883	2.000	0.138	0.838
ID276420	276420	24	21114.482	19.686	55.732	0	100	100	2	1	-10921639	35482.095	32642	21152	61485	745124	12018.067	2.000	0.280	1.292
ID276416	276416	33	7969.815	47.134	33.409	0	100	100	2	1	-10921639	34442.095	35096	27876	47107	723284	5182.497	2.000	0.087	1.059
ID276417	276417	35	13438.210	29.102	38.366	0	100	100	2	1	-10921639	42190.095	42130	29634	52299	885992	6580.190	4.800	0.170	1.868
ID276418	276418	21	9861.057	35.670	38.548	0	100	100	2	1	-10921639	31217.714	30147	19438	44020	655572	7818.258	2.000	0.127	0.897
ID276419	276419	34	17655.162	16.242	41.849	0	100	100	2	1	-10921639	37068.048	33314	24888	60395	778429	9589.493	2.000	0.219	1.389
ID276412	276412	41	9708.569	39.100	20.050	0	100	100	2	1	-10921639	43224.762	42154	33923	55843	907720	6052.894	2.000	0.080	1.058
ID276413	276413	36	19981.861	46.024	26.747	0	100	100	2	1	-10921639	49514.048	44171	36517	65535	1039795	10560.263	2.000	0.184	1.459
ID276414	276414	40	9360.830	23.367	30.373	0	100	100	2	1	-10921639	31497.762	31138	22700	43252	661453	5497.069	4.800	0.131	1.330
ID276415	276415	31	7552.965	34.531	30.415	0	100	100	2	1	-10921639	35491.476	35343	24422	45651	745321	5555.914	7.600	0.086	1.015
ID276408	276408	39	7901.075	70.073	3.067	0	100	100	2	1	-10921639	24782.190	24546	18435	34734	520426	4655.280	7.600	0.138	1.288
ID276409	276409	37	9985.943	67.238	6.372	0	100	100	2	1	-10921639	22169.429	21021	13514	36604	465558	7101.296	2.000	0.165	0.885
ID276410	276410	12	18775.621	28.198	15.357	0	100	100	2	1	-10921639	55130.857	59121	34822	65535	1157748	12089.801	4.800	0.179	1.386
ID276411	276411	38	11820.562	45.092	18.928	0	100	100	2	1	-10921639	42733.619	42110	32769	59189	897406	6709.136	2.000	0.110	1.262
ID276404	276404	40	8537.930	22.771	30.084	0	101	101	2	1	-10921639	28971.524	27824	22286	40515	608402	4992.050	2.000	0.117	1.219
ID276405	276405	35	12357.889	29.050	38.598	0	101	101	2	1	-10921639	41042.476	40407	28787	53428	861892	7394.778	6.299	0.141	1.375
ID276406	276406	34	13329.415	16.184	41.525	0	101	101	2	1	-10921639	35671.857	34344	24200	50624	749109	7852.651	4.800	0.184	1.413
ID276407	276407	24	21229.285	19.870	55.513	0	101	101	2	1	-10921639	36147.714	32618	18992	63903	759102	13128.560	2.000	0.274	1.186
ID276400	276400	38	9478.092	44.997	18.750	0	101	101	2	1	-10921639	39679.524	37265	31898	54630	833270	5982.463	2.000	0.078	0.955
ID276401	276401	41	10209.037	38.743	20.038	0	101	101	2	1	-10921639	45549.381	45886	35335	56563	956537	5528.375	7.600	0.100	1.504
ID276402	276402	42	9001.738	31.463	22.287	0	101	101	2	1	-10921639	46190.381	47938	36540	54721	969998	5542.388	4.800	0.099	1.500
ID276403	276403	36	18393.561	45.922	26.731	0	101	101	2	1	-10921639	48402.143	46446	33286	65535	1016445	10138.603	2.000	0.175	1.424
ID276397	276397	37	7194.701	67.114	6.565	0	101	101	2	1	-10921639	17875.952	17528	9894	31758	375395	5922.305	2.000	0.135	0.716
ID276398	276398	43	7394.307	56.186	10.951	0	101	101	2	1	-10921639	15077.476	15734	8919	23213	316627	4276.837	2.000	0.232	1.329
ID276399	276399	12	19542.680	27.997	15.370	0	101	101	2	1	-10921639	56475.952	64063	40447	65535	1185995	10502.944	4.800	0.198	1.775
ID276421	276421	43	7757.313	57.291	10.952	0	102	102	2	1	-10921639	20177.619	21323	12002	25787	423730	4120.163	4.800	0.209	1.695
ID276422	276422	12	19810.221	27.932	15.502	0	102	102	2	1	-10921639	57965.095	61425	38852	65535	1217267	8611.633	4.800	0.208	2.316
ID276423	276423	38	9429.167	44.708	19.263	0	102	102	2	1	-10921639	39799.810	39512	28202	54336	835796	7183.892	2.000	0.088	0.896
ID276428	276428	35	10865.914	28.747	37.996	0	102	102	2	1	-10921639	39639.762	40793	32988	50254	832435	5175.674	4.800	0.135	1.817
ID276429	276429	34	11516.676	15.754	41.730	0	102	102	2	1	-10921639	33078.619	31389	23981	48261	694651	6820.967	4.800	0.153	1.285
ID276430	276430	24	17800.389	19.866	55.391	0	102	102	2	1	-10921639	32917.333	27720	21303	55091	691264	10050.437	2.000	0.243	1.280
ID276424	276424	42	11677.661	32.114	22.626	0	102	102	2	1	-10921639	45592.619	45949	30473	56981	957445	7855.655	2.000	0.117	1.216
ID276425	276425	36	20449.451	46.154	26.661	0	102	102	2	1	-10921639	47915.333	45691	34122	65535	1006222	11500.768	2.000	0.192	1.343
ID276426	276426	40	10863.766	22.612	30.103	0	102	102	2	1	-10921639	30941.714	28460	20369	44589	649776	6223.037	2.000	0.150	1.296
ID276427	276427	None	7711.603	47.065	32.953	0	102	102	2	1	-10921639	30555.524	31110	23185	43590	641666	4969.878	2.000	0.094	1.061
ID276438	276438	12	21456.445	27.672	15.481	0	103	103	2	1	-10921639	55501.238	57295	35263	65535	1165526	10535.399	4.800	0.233	1.990
ID276439	276439	42	16012.043	32.893	22.446	0	103	103	2	1	-10921639	45114.524	43514	32538	60816	947405	8611.765	4.800	0.168	1.505
ID276440	276440	36	16969.920	46.010	26.695	0	103	103	2	1	-10921639	42494.238	39942	30688	65535	892379	10116.048	2.000	0.164	1.185
ID276441	276441	40	8718.093	22.784	30.415	0	103	103	2	1	-10921639	28255.714	27295	22207	40197	593370	4760.450	4.800	0.139	1.449
ID276442	276442	24	16801.619	19.850	55.343	0	103	103	2	1	-10921639	30569.619	28321	20365	52430	641962	9571.104	2.000	0.242	1.247
ID276436	276436	40	9189.071	23.226	30.815	0	104	104	2	1	-10921639	29839.857	30394	22079	41581	626637	5454.794	2.000	0.137	1.320
ID276437	276437	24	10411.147	19.699	55.488	0	104	104	2	1	-10921639	25319.524	23921	17894	38939	531710	6213.826	2.000	0.183	1.259
ID276432	276432	12	21414.723	27.754	15.576	0	104	104	2	1	-10921639	50758.190	50584	32180	65535	1065922	10663.223	4.800	0.224	1.743
ID276433	276433	42	16265.611	33.419	21.956	0	104	104	2	1	-10921639	43113.381	41665	27581	62412	905381	9939.045	2.000	0.170	1.262
ID276434	276434	None	7074.505	40.695	22.778	0	104	104	2	1	-10921639	40969.190	40825	33966	48511	860353	4131.398	4.800	0.074	1.374
ID276435	276435	36	12645.986	46.195	26.286	0	104	104	2	1	-10921639	40179.905	39043	29105	57391	843778	7703.222	2.000	0.124	1.153
ID276431	276431	None	7168.370	58.200	9.890	0	104	104	2	1	-10921639	19314.810	20150	11934	26439	405611	3934.460	4.800	0.185	1.532
ID276444	276444	42	9283.280	35.166	21.750	0	105	105	2	1	-10921639	38717.048	39027	25532	47477	813058	5919.021	4.800	0.112	1.322
ID276445	276445	36	9721.543	45.546	26.503	0	105	105	2	1	-10921639	34872.524	34086	23444	47990	732323	7781.556	2.000	0.109	0.883
ID276446	276446	40	7233.367	23.316	31.159	0	105	105	2	1	-10921639	29180.381	28651	21514	36966	612788	4574.609	4.800	0.117	1.338
ID276447	276447	24	9924.697	19.846	55.389	0	105	105	2	1	-10921639	23514.714	21041	16132	36003	493809	5949.253	2.000	0.168	1.135
ID276443	276443	12	22413.150	27.748	15.624	0	105	105	2	1	-10921639	49117.524	47644	29551	65535	1031468	11360.551	4.800	0.242	1.687
ID276448	276448	12	23325.631	27.891	15.232	0	106	106	2	1	-10921639	51279.476	47055	36568	65535	1076869	10545.033	4.800	0.244	1.908
ID276449	276449	42	9501.134	35.448	21.450	0	106	106	2	1	-10921639	41113.286	41374	23583	54439	863379	8034.770	7.600	0.088	0.824
ID276450	276450	24	7279.392	19.585	55.399	0	106	106	2	1	-10921639	21623.667	21053	14023	31337	454097	4688.938	2.000	0.134	1.089
ID276454	276454	12	18308.973	27.480	15.182	0	107	107	2	1	-10921639	40680.190	41287	26881	59468	854284	10269.027	2.000	0.222	1.441
ID276456	276456	42	10380.563	36.805	20.790	0	108	108	2	1	-10921639	38308.952	36047	28409	51045	804488	6781.010	2.000	0.095	0.977
ID276457	276457	44	10570.415	28.384	38.927	0	108	108	2	1	-10921639	32361.714	31416	24323	40698	679596	5537.704	4.800	0.163	1.638
ID276455	276455	12	17114.195	27.478	15.377	0	108	108	2	1	-10921639	38447.810	38935	21351	56337	807404	10372.168	4.800	0.222	1.346
ID276452	276452	42	12080.530	38.080	20.118	0	109	109	2	1	-10921639	44100.619	41613	33095	55899	926113	6060.691	4.800	0.125	1.618
ID276453	276453	44	12323.645	28.489	38.899	0	109	109	2	1	-10921639	35337.476	33756	24868	50309	742087	7414.052	2.000	0.160	1.311
ID276451	276451	12	20727.178	27.668	15.304	0	109	109	2	1	-10921639	43821.905	39337	33505	63601	920260	9229.688	4.800	0.250	1.900
ID276460	276460	45	8890.607	33.775	21.844	0	110	110	2	1	-10921639	31662.476	31476	19529	45671	664912	7555.396	2.000	0.105	0.798
ID276461	276461	None	8458.191	34.838	37.804	0	110	110	2	1	-10921639	26613.143	26026	16629	35685	558876	5125.274	2.000	0.138	1.258
ID276462	276462	44	11620.313	27.972	38.804	0	110	110	2	1	-10921639	33966.905	33899	26961	42866	713305	5179.588	4.800	0.181	2.011
ID276458	276458	12	18313.123	27.765	15.185	0	110	110	2	1	-10921639	39133.333	37567	26988	57144	821800	8976.931	2.000	0.235	1.659
ID276459	276459	42	10624.157	38.209	19.898	0	110	110	2	1	-10921639	40627.619	40714	31938	52410	853180	5943.531	4.800	0.122	1.486
ID276463	276463	12	20032.387	27.815	15.088	0	111	111	2	1	-10921639	42795.667	40220	31846	62404	898709	9108.083	4.800	0.239	1.816
ID276464	276464	42	14129.678	37.719	20.019	0	111	111	2	1	-10921639	45269.476	43630	33055	60239	950659	7769.454	4.800	0.146	1.480
ID276465	276465	45	8960.797	33.718	22.057	0	111	111	2	1	-10921639	34744.286	33895	17731	51423	729630	8314.485	2.000	0.104	0.790
ID276466	276466	44	10004.604	27.354	38.553	0	111	111	2	1	-10921639	36764.810	38287	24355	47517	772061	6045.462	4.800	0.140	1.498
ID276468	276468	42	11962.086	37.931	19.601	0	112	112	2	1	-10921639	42277.095	42353	33139	54562	887819	6367.337	7.600	0.138	1.610
ID276469	276469	45	9058.236	33.660	22.204	0	112	112	2	1	-10921639	32030.048	30255	17500	46920	672631	7874.346	2.000	0.096	0.712
ID276470	276470	44	7452.986	26.107	38.650	0	112	112	2	1	-10921639	33475.000	35275	23778	40292	702975	4901.800	4.800	0.109	1.338
ID276467	276467	12	19790.604	27.801	15.127	0	112	112	2	1	-10921639	40537.952	37026	29964	59750	851297	8930.485	4.800	0.252	1.826
ID276471	276471	12	17158.012	27.948	14.826	0	113	113	2	1	-10921639	38637.810	36998	25330	57176	811394	8572.490	4.800	0.229	1.677
ID276472	276472	42	12429.135	38.232	19.535	0	113	113	2	1	-10921639	44857.381	44195	33338	55151	942005	6731.945	4.800	0.146	1.701
ID276473	276473	45	9216.425	33.765	22.223	0	113	113	2	1	-10921639	32601.048	31532	17739	47286	684622	7574.667	2.000	0.104	0.809
ID276474	276474	None	7644.709	24.250	37.844	0	113	113	2	1	-10921639	30879.048	31285	22016	39102	648460	5012.132	4.800	0.131	1.427
ID276475	276475	44	7801.472	25.996	39.176	0	113	113	2	1	-10921639	33269.048	34838	23217	40085	698650	4588.283	4.800	0.117	1.522
ID276476	276476	12	12967.326	27.860	14.491	0	114	114	2	1	-10921639	36076.714	37332	25075	51193	757611	7549.019	2.000	0.168	1.372
ID276477	276477	42	11366.865	37.882	18.895	0	114	114	2	1	-10921639	43789.000	44565	31941	51216	919569	5736.758	4.800	0.143	1.915
ID276478	276478	45	9989.927	34.166	22.015	0	114	114	2	1	-10921639	33067.571	32244	20874	47346	694419	8212.462	2.000	0.113	0.816
ID276479	276479	46	7208.122	28.316	39.503	0	114	114	2	1	-10921639	29979.714	30497	20802	37778	629574	4997.664	2.000	0.111	1.196
ID276487	276487	12	12468.710	28.285	13.916	0	115	115	2	1	-10921639	36561.286	35494	25417	52748	767787	7237.296	2.000	0.147	1.293
ID276488	276488	42	10130.384	37.490	20.078	0	115	115	2	1	-10921639	45807.667	46948	35940	56639	961961	5430.146	7.600	0.109	1.663
ID276489	276489	45	7580.321	33.681	21.890	0	115	115	2	1	-10921639	33633.238	32853	23563	49470	706298	8045.322	2.000	0.070	0.546
ID276490	276490	46	7376.771	27.881	39.910	0	115	115	2	1	-10921639	30732.667	31623	22843	36624	645386	3548.421	4.800	0.127	1.949
ID276484	276484	46	7050.518	27.338	40.083	0	116	116	2	1	-10921639	32258.048	33720	25274	38804	677419	3827.276	4.800	0.113	1.711
ID276480	276480	12	15494.178	28.238	14.248	0	116	116	2	1	-10921639	38836.524	35168	27088	56683	815567	8596.620	2.000	0.178	1.362
ID276481	276481	None	7869.504	37.918	17.042	0	116	116	2	1	-10921639	44670.714	45146	35033	52820	938085	5243.069	4.800	0.090	1.412
ID276482	276482	42	10452.501	38.670	19.959	0	116	116	2	1	-10921639	44845.619	47743	33541	56225	941758	6931.018	4.800	0.105	1.226
ID276483	276483	45	9858.804	33.906	22.077	0	116	116	2	1	-10921639	36997.762	36708	27896	45901	776953	6567.703	2.000	0.116	1.169
ID276485	276485	12	13733.100	29.000	14.051	0	117	117	2	1	-10921639	37712.238	36397	24765	54379	791957	7207.789	4.800	0.169	1.514
ID276486	276486	42	9276.828	39.459	20.511	0	117	117	2	1	-10921639	43395.857	44660	32117	50866	911313	6087.182	4.800	0.100	1.292
ID276492	276492	42	10761.932	39.783	20.865	0	118	118	2	1	-10921639	41253.143	41589	29841	54160	866316	6397.570	2.000	0.110	1.280
ID276491	276491	12	13186.397	29.760	13.784	0	118	118	2	1	-10921639	39775.905	38617	30326	51809	835294	6531.617	4.800	0.164	1.717
ID276493	276493	12	12482.977	30.909	13.052	0	119	119	2	1	-10921639	37020.952	36974	20082	47871	777440	7252.706	4.800	0.167	1.459
ID276494	276494	42	11382.691	39.356	20.884	0	119	119	2	1	-10921639	44078.952	43900	34273	53930	925658	5588.034	4.800	0.131	1.831
ID276504	276504	12	10213.229	31.259	12.440	0	120	120	2	1	-10921639	32842.286	35558	15368	43021	689688	8284.463	7.600	0.149	1.029
ID276505	276505	47	7908.122	36.985	15.888	0	120	120	2	1	-10921639	37836.238	37941	29523	46303	794561	4637.693	4.800	0.106	1.565
ID276506	276506	42	9898.164	39.713	21.247	0	120	120	2	1	-10921639	40761.190	39886	28914	51527	855985	6369.312	4.800	0.107	1.238
ID276497	276497	12	12232.435	32.265	13.784	0	121	121	2	1	-10921639	39513.714	37953	31532	48611	829788	5265.936	4.800	0.161	2.080
ID276498	276498	47	7862.614	37.031	16.710	0	121	121	2	1	-10921639	39655.333	38935	32339	46602	832762	4213.434	4.800	0.099	1.691
ID276499	276499	12	15081.773	32.815	13.249	0	122	122	2	1	-10921639	38507.333	41084	17803	52923	808654	9598.052	4.800	0.198	1.329
ID276500	276500	12	12901.407	33.458	13.109	0	123	123	2	1	-10921639	35651.667	34631	25246	48814	748685	6355.721	4.800	0.188	1.776
ID276496	276496	None	8043.801	28.057	14.893	0	124	124	2	1	-10921639	30812.381	29881	21248	41215	647060	5092.552	2.000	0.097	1.067
ID276495	276495	12	11406.402	34.682	13.941	0	124	124	2	1	-10921639	34266.524	35781	20707	44032	719597	6755.910	4.800	0.169	1.470
ID276501	276501	12	9686.447	35.916	13.861	0	125	125	2	1	-10921639	30666.000	30346	20476	39560	643986	4924.706	4.800	0.167	1.778
ID276502	276502	12	9626.718	36.868	14.146	0	126	126	2	1	-10921639	31008.857	32009	23213	39027	651186	4960.851	4.800	0.160	1.728
ID276503	276503	None	7166.862	44.238	23.734	0	126	126	2	1	-10921639	24323.143	25079	15038	32940	510786	3941.342	4.800	0.135	1.465
ID276507	276507	12	11989.420	37.432	14.594	0	127	127	2	1	-10921639	35291.476	34802	23360	46558	741121	6420.706	7.600	0.164	1.547
ID276508	276508	12	11445.479	37.740	15.255	0	128	128	2	1	-10921639	35789.238	35570	26559	45921	751574	5870.127	4.800	0.170	1.771
ID276512	276512	12	10453.129	37.740	15.734	0	129	129	2	1	-10921639	36730.762	36290	26268	47958	771346	5694.814	4.800	0.131	1.493
ID276509	276509	48	8615.019	44.716	12.116	0	130	130	2	1	-10921639	19483.238	19672	11346	29141	409148	5597.048	4.800	0.226	1.284
ID276510	276510	12	8288.472	38.059	16.762	0	130	130	2	1	-10921639	34476.286	34332	26889	41859	724002	4278.948	4.800	0.113	1.639
ID276511	276511	49	8853.915	41.464	17.248	0	130	130	2	1	-10921639	33767.667	34579	25584	40889	709121	4937.536	4.800	0.138	1.657
ID276528	276528	49	12377.392	41.672	18.408	0	131	131	2	1	-10921639	38923.095	41314	23221	48356	817385	7226.218	4.800	0.171	1.571
ID276529	276529	50	8402.308	21.443	29.487	0	131	131	2	1	-10921639	23667.667	23846	13060	35649	497021	7200.817	2.000	0.152	0.868
ID276527	276527	48	7376.460	45.479	11.880	0	131	131	2	1	-10921639	22945.190	23873	14552	29149	481849	4391.824	4.800	0.163	1.462
ID276513	276513	None	7088.686	50.047	15.090	0	132	132	2	1	-10921639	20335.952	21693	11087	28445	427055	4284.836	4.800	0.172	1.391
ID276514	276514	49	9654.663	40.546	19.584	0	132	132	2	1	-10921639	39407.333	39592	30072	48324	827554	5238.407	4.800	0.139	1.838
ID276515	276515	50	7504.117	21.545	29.483	0	132	132	2	1	-10921639	24358.619	23301	16987	36974	511531	5026.427	2.000	0.116	1.008
ID276520	276520	50	8311.490	21.643	28.940	0	133	133	2	1	-10921639	25564.762	25027	20528	36421	536860	4153.566	2.000	0.141	1.520
ID276518	276518	None	7083.482	26.636	3.203	0	133	133	2	1	-10921639	13071.333	13136	4519	18495	274498	3894.211	4.800	0.297	1.536
ID276519	276519	49	8058.283	39.397	20.461	0	133	133	2	1	-10921639	35945.952	36867	27732	44541	754865	5071.098	7.600	0.101	1.303
ID276516	276516	None	7328.273	55.192	9.673	0	134	134	2	1	-10921639	26185.429	26957	17126	33549	549894	4422.291	4.800	0.168	1.702
ID276517	276517	50	9883.397	22.307	29.090	0	134	134	2	1	-10921639	24399.429	25242	12289	35116	512388	6353.279	2.000	0.189	1.221
ID276524	276524	50	8218.533	22.575	29.481	0	135	135	2	1	-10921639	24560.952	24685	15193	33457	515780	4920.648	4.800	0.154	1.334
ID276521	276521	51	8014.674	27.699	14.561	0	136	136	2	1	-10921639	26235.429	26225	20329	33525	550944	3541.179	4.800	0.155	1.984
ID276522	276522	50	7717.523	22.815	28.988	0	136	136	2	1	-10921639	24284.714	24613	13402	32876	509979	4488.847	2.000	0.143	1.350
ID276523	276523	52	8128.260	29.094	37.386	0	136	136	2	1	-10921639	25955.333	26101	19127	34706	545062	4357.759	2.000	0.145	1.512
ID276532	276532	52	7946.484	29.246	37.780	0	137	137	2	1	-10921639	25208.810	25103	16159	35633	529385	4813.123	2.000	0.134	1.241
ID276530	276530	51	9051.376	27.682	14.752	0	137	137	2	1	-10921639	25338.143	24717	19290	36417	532101	3875.899	4.800	0.183	2.023
ID276531	276531	50	7887.336	22.908	29.372	0	137	137	2	1	-10921639	25330.381	26845	17305	32638	531938	4308.702	4.800	0.161	1.628
ID276536	276536	51	7180.622	27.470	14.672	0	138	138	2	1	-10921639	21330.667	21200	10988	29678	447944	4730.109	4.800	0.170	1.314
ID276537	276537	50	7925.513	22.954	29.894	0	138	138	2	1	-10921639	24495.667	24888	15674	31635	514409	4727.848	4.800	0.151	1.362
ID276533	276533	51	9165.747	27.741	14.840	0	139	139	2	1	-10921639	22939.524	22915	14739	32411	481730	4989.062	2.000	0.179	1.397
ID276534	276534	50	10271.323	22.793	29.687	0	139	139	2	1	-10921639	27012.524	26702	15889	39186	567263	5771.875	2.000	0.176	1.403
ID276535	276535	None	7455.973	41.078	29.772	0	139	139	2	1	-10921639	30681.952	30760	23122	37619	644321	4385.191	2.000	0.107	1.355
ID276525	276525	51	10295.060	27.991	14.912	0	140	140	2	1	-10921639	22771.333	22139	12822	33501	478198	5841.823	2.000	0.208	1.343
ID276526	276526	50	11000.256	22.627	29.209	0	140	140	2	1	-10921639	28384.619	28588	19044	40917	596077	5999.464	2.000	0.177	1.424
ID276538	276538	50	9451.249	22.467	29.117	0	141	141	2	1	-10921639	25737.857	25003	13526	37209	540495	6632.186	2.000	0.159	1.065
ID276539	276539	None	7069.081	29.077	37.610	0	141	141	2	1	-10921639	23451.524	21725	15833	33433	492482	4502.020	2.000	0.116	1.084
ID276540	276540	51	8137.536	28.161	14.809	0	142	142	2	1	-10921639	20764.333	22091	9949	30374	436051	5735.767	2.000	0.181	1.112
ID276541	276541	53	8722.247	38.944	20.166	0	142	142	2	1	-10921639	33021.429	32558	25871	40427	693450	4347.801	4.800	0.125	1.688
ID276542	276542	50	11628.778	22.285	29.126	0	142	142	2	1	-10921639	28060.905	27028	18674	42862	589279	6681.953	2.000	0.188	1.328
ID276548	276548	53	10745.680	38.929	20.162	0	143	143	2	1	-10921639	34782.000	33421	26499	45945	730422	5527.392	2.000	0.138	1.522
ID276549	276549	50	9459.270	22.982	29.805	0	143	143	2	1	-10921639	28164.714	27593	16744	37782	591459	5741.649	4.800	0.160	1.352
ID276547	276547	51	9588.938	28.024	14.693	0	143	143	2	1	-10921639	21413.429	21884	11716	34122	449682	5612.016	2.000	0.196	1.251
ID276543	276543	51	11311.400	28.001	14.843	0	144	144	2	1	-10921639	24131.238	24558	12647	38056	506756	6484.435	2.000	0.214	1.311
ID276544	276544	53	7126.179	38.974	20.454	0	144	144	2	1	-10921639	33725.619	34030	27211	40411	708238	3895.214	4.800	0.099	1.559
ID276545	276545	50	11902.236	22.769	29.816	0	144	144	2	1	-10921639	29352.714	28182	16474	42389	616407	7268.897	3.200	0.188	1.277
ID276546	276546	None	7385.464	36.990	30.744	0	144	144	2	1	-10921639	26333.000	24928	21220	36166	552993	4215.403	2.000	0.112	1.260
ID276552	276552	50	14783.733	22.951	29.903	0	145	145	2	1	-10921639	31163.810	29662	17838	50504	654440	8378.961	4.800	0.224	1.364
ID276550	276550	51	12382.045	27.911	14.988	0	145	145	2	1	-10921639	25563.571	25922	11946	39003	536835	7316.554	2.000	0.238	1.343
ID276551	276551	53	7839.533	38.921	20.629	0	145	145	2	1	-10921639	33349.857	33501	27227	40352	700347	3588.274	4.800	0.128	2.103
ID276553	276553	51	9629.738	28.001	15.185	0	146	146	2	1	-10921639	23008.667	25684	10009	34217	483182	6750.393	4.800	0.202	1.143
ID276554	276554	53	7811.886	38.504	20.837	0	146	146	2	1	-10921639	33615.238	33485	24295	41625	705920	4121.261	4.800	0.112	1.643
ID276555	276555	50	13003.405	22.431	29.254	0	146	146	2	1	-10921639	29154.476	28958	16506	46331	612244	8508.940	2.000	0.194	1.115
ID276556	276556	51	10312.711	27.757	15.176	0	147	147	2	1	-10921639	23510.619	24363	11688	35168	493723	6664.623	2.000	0.207	1.211
ID276557	276557	50	15671.011	22.318	29.515	0	147	147	2	1	-10921639	33498.238	34798	18435	54260	703463	10126.012	2.000	0.227	1.225
ID276565	276565	51	9276.082	27.895	14.958	0	148	148	2	1	-10921639	24136.571	24964	13482	35339	506868	5816.182	2.000	0.173	1.226
ID276566	276566	50	16796.461	22.199	29.422	0	148	148	2	1	-10921639	33339.857	32057	18546	54686	700137	10306.276	2.000	0.227	1.197
ID276558	276558	54	7005.935	30.724	7.752	0	149	149	2	1	-10921639	15205.381	15889	8621	21017	319313	4263.878	4.800	0.246	1.409
ID276559	276559	None	7841.911	26.204	9.110	0	149	149	2	1	-10921639	15897.238	17098	6512	24944	333842	5403.111	2.000	0.234	1.116
ID276560	276560	51	8439.818	27.728	14.829	0	149	149	2	1	-10921639	23793.952	23830	14047	32363	499673	5086.197	2.000	0.157	1.273
ID276561	276561	50	20738.248	22.072	29.495	0	149	149	2	1	-10921639	35695.952	33151	20325	62849	749615	12347.868	2.000	0.264	1.206
ID276564	276564	50	21413.676	21.958	29.457	0	150	150	2	1	-10921639	37133.095	34480	21109	65535	779795	12471.229	2.000	0.266	1.250
ID276562	276562	54	7301.819	30.016	7.408	0	150	150	2	1	-10921639	17775.143	19621	6560	25178	373278	5425.057	4.800	0.224	1.201
ID276563	276563	51	8655.283	27.653	14.966	0	150	150	2	1	-10921639	23959.810	22676	14516	32634	503156	4843.644	2.000	0.162	1.377
ID276567	276567	None	7358.218	32.617	7.084	0	151	151	2	1	-10921639	15372.476	16283	6568	22807	322822	5283.159	2.000	0.235	1.106
ID276568	276568	None	7270.829	27.100	7.992	0	151	151	2	1	-10921639	18480.000	19589	7399	25421	388080	5138.890	4.800	0.212	1.260
ID276569	276569	51	9194.242	27.942	14.896	0	151	151	2	1	-10921639	28804.810	29204	18232	37368	604901	4873.316	4.800	0.162	1.652
ID276570	276570	50	21953.574	21.833	29.546	0	151	151	2	1	-10921639	39369.333	37440	23305	65527	826756	11872.157	2.000	0.285	1.469
ID276572	276572	50	24963.498	21.898	29.298	0	152	152	2	1	-10921639	40598.571	36759	25286	65535	852570	12847.042	2.000	0.307	1.485
ID276571	276571	55	7345.029	38.584	22.783	0	152	152	2	1	-10921639	33207.048	32968	24550	39763	697348	4384.311	4.800	0.101	1.392
ID276573	276573	51	8682.010	27.649	14.709	0	153	153	2	1	-10921639	25955.476	26225	16116	34209	545065	4686.687	4.800	0.166	1.576
ID276574	276574	55	7017.668	38.637	21.832	0	153	153	2	1	-10921639	35167.333	35411	29065	40614	738514	3407.204	4.800	0.106	1.973
ID276575	276575	50	23460.027	21.737	29.351	0	153	153	2	1	-10921639	41072.238	37535	26579	65535	862517	11973.973	2.000	0.290	1.542
ID276576	276576	51	9416.063	27.451	15.098	0	154	154	2	1	-10921639	26864.762	26634	15201	35828	564160	6237.896	4.800	0.190	1.377
ID276577	276577	50	22512.859	21.772	29.349	0	154	154	2	1	-10921639	41397.048	39703	26022	65535	869338	11675.289	2.000	0.270	1.507
ID276580	276580	51	9239.232	27.963	15.085	0	155	155	2	1	-10921639	26011.524	25783	16052	33827	546242	5425.300	4.800	0.185	1.500
ID276581	276581	55	10456.827	39.064	21.026	0	155	155	2	1	-10921639	37792.333	38557	30569	46025	793639	4569.850	4.800	0.145	2.099
ID276582	276582	50	22865.459	21.791	29.522	0	155	155	2	1	-10921639	42891.429	40821	26316	65535	900720	11944.803	4.800	0.284	1.589
ID276584	276584	50	24905.719	21.830	29.532	0	156	156	2	1	-10921639	45236.190	45022	26873	65535	949960	13075.475	2.000	0.295	1.576
ID276583	276583	55	10239.665	39.198	22.608	0	156	156	2	1	-10921639	38678.905	39803	29841	51300	812257	5953.322	6.314	0.114	1.327
ID276578	276578	55	18049.334	38.752	20.980	0	157	157	2	1	-10921639	47571.524	46427	32025	65443	999002	9693.355	4.800	0.219	1.760
ID276579	276579	50	24679.084	21.784	29.621	0	157	157	2	1	-10921639	43534.143	42468	24765	65535	914217	13244.244	2.000	0.288	1.471
ID276585	276585	55	22131.479	39.119	21.426	0	158	158	2	1	-10921639	54033.524	56798	35550	65535	1134704	11377.515	4.800	0.238	1.825
ID276586	276586	50	23864.850	21.825	29.758	0	158	158	2	1	-10921639	42470.524	40356	24407	65348	891881	12125.977	2.000	0.278	1.525
ID276588	276588	56	19033.527	39.308	22.408	0	159	159	2	1	-10921639	56616.095	65033	34396	65535	1188938	10987.550	4.800	0.212	1.801
ID276589	276589	50	21680.777	21.814	29.623	0	159	159	2	1	-10921639	42483.238	37973	30565	64918	892148	10701.224	4.800	0.263	1.654
ID276587	276587	55	20459.990	39.165	20.966	0	159	159	2	1	-10921639	57056.524	57630	34396	65535	1198187	9566.539	4.800	0.221	2.160
ID276596	276596	57	7020.553	27.749	15.404	0	160	160	2	1	-10921639	24457.524	25131	15961	31460	513608	4352.952	4.800	0.144	1.412
ID276597	276597	55	20227.580	39.261	20.134	0	160	160	2	1	-10921639	56679.190	61843	38641	65535	1190263	10098.877	4.800	0.204	1.903
ID276598	276598	56	19473.387	38.863	22.941	0	160	160	2	1	-10921639	55102.381	56635	33234	65535	1157150	10990.781	4.800	0.189	1.592
ID276599	276599	50	20830.979	21.699	29.313	0	160	160	2	1	-10921639	43284.476	42759	26272	65535	908974	11077.980	2.000	0.236	1.492
ID276590	276590	57	9104.393	28.349	15.419	0	161	161	2	1	-10921639	26359.143	27092	17015	36198	553542	6038.312	7.600	0.159	1.198
ID276591	276591	55	18709.574	39.027	20.196	0	161	161	2	1	-10921639	58434.524	65535	38370	65535	1227125	9333.461	4.800	0.192	2.014
ID276592	276592	56	17038.330	38.573	22.574	0	161	161	2	1	-10921639	56489.190	62535	32614	65535	1186273	10817.853	4.800	0.164	1.470
ID276593	276593	50	20400.084	21.577	29.355	0	161	161	2	1	-10921639	41481.238	39083	28289	60955	871106	10840.978	2.000	0.245	1.508
ID276594	276594	60	8090.266	23.141	34.056	0	161	161	2	1	-10921639	27570.762	28067	17484	43431	578986	6963.048	2.000	0.079	0.578
ID276595	276595	59	10334.223	28.096	36.216	0	161	161	2	1	-10921639	30848.524	30692	23253	44923	647819	5529.097	2.000	0.144	1.400
ID276612	276612	59	9161.507	28.036	36.302	0	162	162	2	1	-10921639	31256.810	31794	22541	42416	656393	5702.882	2.000	0.129	1.249
ID276608	276608	56	16333.961	38.386	22.657	0	162	162	2	1	-10921639	56567.190	63482	34571	65535	1187911	11469.218	4.800	0.149	1.282
ID276609	276609	50	19423.217	21.648	29.457	0	162	162	2	1	-10921639	41771.619	39739	26300	59822	877204	10016.449	4.800	0.239	1.609
ID276610	276610	None	7097.597	44.980	33.445	0	162	162	2	1	-10921639	19406.238	18996	11441	29960	407531	4160.191	2.000	0.161	1.292
ID276611	276611	60	8634.738	23.265	34.077	0	162	162	2	1	-10921639	28830.714	30637	16514	45488	605445	7785.279	2.000	0.076	0.520
ID276606	276606	57	13394.545	27.871	15.382	0	162	162	2	1	-10921639	31475.524	30235	22716	49446	660986	7780.331	2.000	0.184	1.260
ID276607	276607	55	16842.143	38.691	19.827	0	162	162	2	1	-10921639	62135.429	65535	47373	65535	1304844	5698.597	4.800	0.186	3.420
ID276604	276604	60	9715.441	23.853	34.001	0	163	163	2	1	-10921639	32026.429	31170	23420	53214	672555	7592.983	2.000	0.078	0.611
ID276605	276605	59	10887.415	28.050	36.143	0	163	163	2	1	-10921639	34000.048	34492	24745	47433	714001	6018.669	2.000	0.136	1.352
ID276600	276600	57	11455.854	28.741	16.206	0	163	163	2	1	-10921639	32794.190	29423	25783	45293	688678	6214.860	2.000	0.153	1.397
ID276601	276601	55	14680.839	39.261	19.621	0	163	163	2	1	-10921639	63245.238	65535	52060	65535	1328150	3938.676	4.800	0.162	4.488
ID276602	276602	56	15371.670	38.413	22.691	0	163	163	2	1	-10921639	56789.048	62193	38140	65535	1192570	10542.541	4.800	0.144	1.357
ID276603	276603	50	18425.826	21.966	29.598	0	163	163	2	1	-10921639	39895.143	36624	23925	58815	837798	9639.086	2.000	0.223	1.510
ID276613	276613	57	13631.535	28.641	16.291	0	164	164	2	1	-10921639	35871.952	33394	26551	49223	753311	7119.438	2.000	0.178	1.521
ID276614	276614	55	15263.741	38.964	19.770	0	164	164	2	1	-10921639	62747.095	65535	51419	65535	1317689	4526.405	4.800	0.170	4.027
ID276615	276615	56	15577.217	38.861	22.057	0	164	164	2	1	-10921639	61243.048	65535	43960	65535	1286104	6655.932	4.800	0.162	2.565
ID276616	276616	50	12355.178	22.212	29.440	0	164	164	2	1	-10921639	33727.619	34985	21363	47159	708280	7691.318	2.000	0.170	1.271
ID276617	276617	60	9703.953	24.875	35.047	0	164	164	2	1	-10921639	34009.095	32558	20667	50365	714191	8326.557	2.000	0.108	0.794
ID276618	276618	59	12001.053	27.578	36.183	0	164	164	2	1	-10921639	36197.143	35964	27016	48595	760140	6107.692	4.800	0.163	1.661
ID276624	276624	59	10328.475	27.996	36.549	0	165	165	2	1	-10921639	36938.476	37511	22569	51388	775708	7464.011	7.600	0.141	1.222
ID276625	276625	61	9765.629	28.909	38.504	0	165	165	2	1	-10921639	30735.381	31317	18141	47389	645443	8615.459	7.600	0.117	0.748
ID276620	276620	55	14973.964	38.717	19.369	0	165	165	2	1	-10921639	57575.476	64627	39540	65535	1209085	9901.153	4.800	0.139	1.417
ID276621	276621	56	14263.509	38.684	21.995	0	165	165	2	1	-10921639	61462.143	65535	42468	65535	1290705	6828.894	4.800	0.143	2.258
ID276622	276622	50	12424.579	21.821	29.345	0	165	165	2	1	-10921639	33805.667	32550	22218	45611	709919	6882.608	4.800	0.181	1.505
ID276623	276623	60	12914.494	24.776	34.673	0	165	165	2	1	-10921639	35712.762	33119	21514	56146	749968	10130.707	2.000	0.140	0.866
ID276619	276619	57	18958.480	28.972	16.184	0	165	165	2	1	-10921639	44241.714	42902	33935	64978	929076	9322.367	4.800	0.207	1.628
ID276628	276628	56	13960.809	38.299	21.898	0	166	166	2	1	-10921639	61551.762	65535	46450	65535	1292587	6368.621	4.800	0.141	2.387
ID276629	276629	50	14630.372	22.993	29.923	0	166	166	2	1	-10921639	35823.810	34145	25787	53094	752300	7400.038	2.000	0.188	1.532
ID276630	276630	None	7599.985	44.890	33.104	0	166	166	2	1	-10921639	19720.238	20910	8215	32383	414125	5511.515	2.000	0.148	0.925
ID276631	276631	60	12830.878	25.097	34.965	0	166	166	2	1	-10921639	35309.810	32825	20066	59479	741506	10126.266	2.000	0.131	0.806
ID276626	276626	57	20061.156	28.882	16.065	0	166	166	2	1	-10921639	47990.905	46041	33565	65535	1007809	9938.832	4.800	0.206	1.649
ID276627	276627	55	14856.239	39.692	20.077	0	166	166	2	1	-10921639	59063.619	65535	41303	65535	1240336	9008.566	4.800	0.141	1.625
ID276632	276632	59	9723.624	27.931	36.962	0	166	166	2	1	-10921639	37132.190	37750	24586	46733	779776	6880.202	7.600	0.130	1.244
ID276633	276633	61	9478.277	29.018	39.239	0	166	166	2	1	-10921639	32329.381	32093	22425	46733	678917	7756.638	7.600	0.126	0.930
ID276636	276636	50	11153.740	23.247	30.455	0	167	167	2	1	-10921639	32399.238	32296	21443	45854	680384	7841.504	2.000	0.138	0.999
ID276637	276637	60	10828.547	24.448	34.589	0	167	167	2	1	-10921639	33337.810	32435	17635	50115	700094	9721.728	2.000	0.118	0.722
ID276638	276638	61	12394.848	28.820	38.992	0	167	167	2	1	-10921639	35400.524	35271	24971	50791	743411	7374.473	7.600	0.154	1.285
ID276634	276634	57	20953.199	28.670	15.554	0	167	167	2	1	-10921639	52320.333	54451	33406	65535	1098727	10967.004	4.800	0.213	1.674
ID276635	276635	55	14231.655	39.262	19.877	0	167	167	2	1	-10921639	62163.714	65535	52517	65535	1305438	4982.962	4.800	0.150	3.253
ID276644	276644	61	11198.435	28.551	38.711	0	168	168	2	1	-10921639	34271.667	34921	22179	47270	719705	7976.702	2.000	0.134	1.012
ID276639	276639	57	19869.482	28.607	15.834	0	168	168	2	1	-10921639	56845.429	57275	41151	65535	1193754	8509.628	4.800	0.204	2.262
ID276640	276640	55	14931.217	39.243	20.346	0	168	168	2	1	-10921639	60860.095	65535	50648	65535	1278062	5880.261	4.800	0.149	2.685
ID276641	276641	50	8955.100	22.918	30.565	0	168	168	2	1	-10921639	30455.333	28055	20587	46307	639562	6627.780	2.000	0.100	0.833
ID276642	276642	60	13965.071	24.304	34.506	0	168	168	2	1	-10921639	35601.048	34452	20416	54443	747622	10261.696	2.000	0.154	0.928
ID276643	276643	62	10161.376	17.180	39.373	0	168	168	2	1	-10921639	20753.048	20058	11867	33461	435814	6130.107	2.000	0.220	1.223
ID276645	276645	57	18755.764	28.191	15.459	0	169	169	2	1	-10921639	56350.143	62209	37881	65535	1183353	10611.609	4.800	0.186	1.668
ID276646	276646	55	16288.372	38.976	20.186	0	169	169	2	1	-10921639	59955.429	65535	48416	65535	1259064	6897.556	4.800	0.164	2.445
ID276647	276647	63	9178.925	41.625	27.452	0	169	169	2	1	-10921639	39224.714	39683	28962	49259	823719	6328.491	4.800	0.104	1.170
ID276648	276648	60	14143.855	24.483	33.778	0	169	169	2	1	-10921639	38800.048	37141	22214	53910	814801	9981.894	2.000	0.175	1.156
ID276649	276649	62	14033.710	17.609	39.421	0	169	169	2	1	-10921639	24018.619	20404	15396	43296	504391	8657.348	2.000	0.255	1.128
ID276650	276650	61	12830.611	28.954	39.055	0	169	169	2	1	-10921639	37301.810	38442	27931	49319	783338	5895.925	4.800	0.181	1.938
ID276652	276652	55	16435.295	39.159	20.262	0	170	170	2	1	-10921639	60247.952	65535	48436	65535	1265207	6579.085	4.800	0.168	2.628
ID276653	276653	63	13016.316	41.340	27.816	0	170	170	2	1	-10921639	41655.000	39584	31878	58334	874755	7500.681	2.000	0.131	1.283
ID276654	276654	60	14587.631	24.549	32.946	0	170	170	2	1	-10921639	39199.810	39560	25341	53675	823196	9227.770	7.600	0.186	1.333
ID276655	276655	62	17261.301	17.337	39.345	0	170	170	2	1	-10921639	27652.714	26252	13036	51392	580707	10958.081	2.000	0.283	1.114
ID276656	276656	61	11771.678	29.247	39.499	0	170	170	2	1	-10921639	37794.810	36779	29037	48997	793691	5524.890	4.800	0.160	1.885
ID276651	276651	57	19122.822	28.155	15.327	0	170	170	2	1	-10921639	57810.381	65535	40694	65535	1214018	10250.071	4.800	0.195	1.842
ID276660	276660	64	13740.203	23.906	31.543	0	171	171	2	1	-10921639	40195.429	38975	26917	50739	844104	6821.518	4.800	0.192	1.897
ID276661	276661	60	11445.540	24.661	33.451	0	171	171	2	1	-10921639	40613.524	40964	27633	50974	852884	7355.018	4.800	0.165	1.564
ID276662	276662	None	7709.454	47.766	34.990	0	171	171	2	1	-10921639	16650.190	17421	6663	28532	349654	6250.542	2.000	0.179	0.810
ID276663	276663	62	20076.670	17.135	39.288	0	171	171	2	1	-10921639	30024.429	27545	12746	54841	630513	11625.958	2.000	0.309	1.218
ID276657	276657	57	16488.752	27.840	15.503	0	171	171	2	1	-10921639	61338.048	65535	41135	65535	1288099	7066.542	4.800	0.179	2.634
ID276658	276658	55	17737.082	38.752	19.279	0	171	171	2	1	-10921639	56008.905	57598	36234	65535	1176187	10758.797	4.800	0.169	1.506
ID276659	276659	63	14449.678	41.323	27.880	0	171	171	2	1	-10921639	44607.143	43562	35259	58545	936750	7653.240	4.800	0.152	1.541
ID276664	276664	61	16339.886	29.495	39.643	0	171	171	2	1	-10921639	38848.286	38458	21809	56014	815814	10943.963	2.000	0.206	1.213
ID276692	276692	61	19527.441	29.635	39.564	0	172	172	2	1	-10921639	45387.762	46769	28651	65535	953143	11519.065	4.800	0.216	1.402
ID276688	276688	63	18618.574	41.066	27.844	0	172	172	2	1	-10921639	48800.190	46932	31118	65535	1024804	10753.838	2.000	0.179	1.375
ID276689	276689	64	10908.316	23.854	31.094	0	172	172	2	1	-10921639	34361.286	33230	24331	48623	721587	6640.941	2.000	0.136	1.242
ID276690	276690	60	12943.200	24.949	34.712	0	172	172	2	1	-10921639	36962.810	35037	24586	57136	776219	7875.661	2.000	0.137	1.133
ID276691	276691	62	22828.262	17.196	39.112	0	172	172	2	1	-10921639	33920.714	31711	18722	63887	712335	12229.031	2.000	0.324	1.357
ID276686	276686	57	16775.953	28.039	15.660	0	172	172	2	1	-10921639	61332.048	65535	41553	65535	1287973	7793.416	4.800	0.183	2.438
ID276687	276687	55	15742.395	38.632	19.418	0	172	172	2	1	-10921639	54953.952	55744	36099	65535	1154033	10320.827	4.800	0.147	1.362
ID276672	276672	None	7022.990	17.988	60.802	0	173	173	2	1	-10921639	9016.476	8601	3755	17182	189346	3404.510	4.800	0.465	1.681
ID276668	276668	64	9326.986	23.592	30.508	0	173	173	2	1	-10921639	32642.905	32419	23440	41907	685501	5033.315	2.000	0.130	1.488
ID276669	276669	60	7321.509	24.520	34.670	0	173	173	2	1	-10921639	31606.952	31870	24319	42325	663746	5035.604	2.000	0.086	0.998
ID276670	276670	62	19075.383	17.182	39.145	0	173	173	2	1	-10921639	34130.905	32685	22314	57578	716749	10047.100	2.000	0.277	1.473
ID276671	276671	61	19812.094	29.493	39.743	0	173	173	2	1	-10921639	45477.667	45599	27740	65535	955031	11879.693	4.800	0.217	1.367
ID276665	276665	57	16807.299	28.270	15.787	0	173	173	2	1	-10921639	59708.857	65535	35200	65535	1253886	9815.774	4.800	0.177	1.830
ID276666	276666	55	16061.783	38.457	19.433	0	173	173	2	1	-10921639	56522.714	58286	43538	65535	1186977	8795.291	4.800	0.150	1.678
ID276667	276667	63	17452.268	40.668	28.191	0	173	173	2	1	-10921639	51765.714	53926	31595	65535	1087080	10249.823	4.800	0.185	1.575
ID276676	276676	64	8098.334	23.473	29.620	0	174	174	2	1	-10921639	31875.905	32526	19477	41871	669394	6576.765	4.800	0.116	1.010
ID276677	276677	None	7032.225	48.084	35.730	0	174	174	2	1	-10921639	14601.095	14310	5553	27374	306623	5744.208	2.000	0.172	0.747
ID276678	276678	62	22827.158	17.308	39.174	0	174	174	2	1	-10921639	36943.095	34396	19446	65535	775805	13516.629	2.000	0.282	1.202
ID276679	276679	61	21284.242	29.603	39.916	0	174	174	2	1	-10921639	50090.190	48448	30816	65535	1051894	11447.955	4.800	0.227	1.620
ID276673	276673	57	14904.036	28.274	15.836	0	174	174	2	1	-10921639	61145.048	65535	44441	65535	1284046	8024.370	4.800	0.154	2.036
ID276674	276674	55	15898.453	38.174	20.332	0	174	174	2	1	-10921639	58448.095	65535	46057	65535	1227410	8361.537	4.800	0.148	1.801
ID276675	276675	63	15126.848	40.874	27.381	0	174	174	2	1	-10921639	53152.857	52052	39759	65535	1116210	8685.370	4.800	0.139	1.491
ID276684	276684	62	22298.773	17.145	39.119	0	175	175	2	1	-10921639	39078.524	35112	25883	65535	820649	11703.496	2.000	0.270	1.418
ID276685	276685	61	19983.197	29.729	39.590	0	175	175	2	1	-10921639	50608.143	51479	32315	65535	1062771	11119.289	4.800	0.202	1.530
ID276680	276680	57	14782.901	28.428	15.648	0	175	175	2	1	-10921639	60179.238	65535	40395	65535	1263764	9188.604	4.800	0.153	1.736
ID276681	276681	55	14788.730	38.111	20.279	0	175	175	2	1	-10921639	58995.905	62527	47182	65535	1238914	7157.066	4.800	0.138	1.998
ID276682	276682	63	16299.989	40.272	27.388	0	175	175	2	1	-10921639	56756.667	55107	44636	65535	1191890	7202.735	4.800	0.156	2.133
ID276683	276683	64	12414.004	24.060	29.684	0	175	175	2	1	-10921639	36046.333	34388	26344	46343	756973	6045.052	2.000	0.173	1.758
ID276709	276709	57	13809.225	28.722	15.507	0	176	176	2	1	-10921639	63430.714	65535	55215	65535	1332045	3637.121	4.800	0.155	4.693
ID276710	276710	None	8657.302	35.068	15.954	0	176	176	2	1	-10921639	47885.048	47930	35900	65535	1005586	7137.690	2.000	0.046	0.594
ID276711	276711	55	13900.009	38.022	20.388	0	176	176	2	1	-10921639	58681.571	62081	44915	65535	1232313	7601.756	4.800	0.127	1.745
ID276712	276712	63	15794.560	40.201	27.383	0	176	176	2	1	-10921639	59298.381	60227	48034	65535	1245266	6809.227	4.800	0.156	2.354
ID276713	276713	64	14641.066	24.047	29.391	0	176	176	2	1	-10921639	37769.667	35578	26754	54877	793163	7926.913	2.000	0.178	1.440
ID276714	276714	62	21361.211	17.275	38.962	0	176	176	2	1	-10921639	38719.238	36405	21471	65535	813104	12660.834	2.000	0.245	1.203
ID276715	276715	61	21520.564	29.787	39.791	0	176	176	2	1	-10921639	51957.381	51145	28643	65535	1091105	11118.560	4.800	0.218	1.671
ID276693	276693	57	14221.039	28.333	16.083	0	177	177	2	1	-10921639	59920.429	65535	39059	65535	1258329	9406.091	4.800	0.140	1.566
ID276694	276694	55	15668.865	37.894	20.107	0	177	177	2	1	-10921639	56329.381	55541	40980	65535	1182917	8553.013	4.800	0.146	1.680
ID276695	276695	63	14974.145	40.087	26.589	0	177	177	2	1	-10921639	56620.476	55796	42281	65535	1189030	7295.107	4.800	0.153	2.057
ID276696	276696	64	16410.607	23.747	29.660	0	177	177	2	1	-10921639	38638.333	36668	25131	55032	811405	8932.646	2.000	0.204	1.464
ID276697	276697	62	17451.447	17.488	39.238	0	177	177	2	1	-10921639	36358.333	34941	20699	60100	763525	10934.339	2.000	0.221	1.204
ID276698	276698	61	19904.768	29.722	39.519	0	177	177	2	1	-10921639	50247.476	51328	29133	65535	1055197	11606.724	4.800	0.206	1.479
ID276699	276699	65	8660.776	24.873	45.275	0	177	177	2	1	-10921639	27421.619	27494	20138	39226	575854	5226.156	2.000	0.142	1.307
ID276708	276708	65	8911.374	24.652	45.556	0	178	178	2	1	-10921639	25409.476	24645	14115	38792	533599	7267.384	2.000	0.139	0.854
ID276704	276704	63	14934.303	40.414	26.212	0	178	178	2	1	-10921639	57757.095	60279	46435	65535	1212899	7083.221	4.800	0.134	1.925
ID276705	276705	64	15821.694	23.848	29.693	0	178	178	2	1	-10921639	38568.857	35570	23591	56611	809946	8680.585	2.000	0.188	1.408
ID276706	276706	62	16350.490	17.386	39.234	0	178	178	2	1	-10921639	35582.762	34551	20778	57860	747238	10029.108	2.000	0.206	1.212
ID276707	276707	61	16541.920	29.597	39.327	0	178	178	2	1	-10921639	47742.524	48563	34691	65475	1002593	8224.199	4.800	0.181	1.775
ID276700	276700	66	7459.855	26.017	10.441	0	178	178	2	1	-10921639	34338.381	32061	25099	50954	721106	6921.605	2.000	0.085	0.775
ID276701	276701	57	13627.842	28.307	15.826	0	178	178	2	1	-10921639	60269.381	65535	39425	65535	1265657	8838.981	4.800	0.137	1.644
ID276702	276702	None	7484.015	34.117	15.557	0	178	178	2	1	-10921639	51032.143	53146	41907	58393	1071675	5196.879	3.200	0.059	1.100
ID276703	276703	55	15506.392	38.113	19.491	0	178	178	2	1	-10921639	55510.048	58206	38016	65535	1165711	9813.043	2.000	0.130	1.303
ID276724	276724	61	20369.357	29.243	39.032	0	179	179	2	1	-10921639	51862.524	49963	38693	65535	1089113	9000.005	4.800	0.210	2.000
ID276725	276725	65	14578.697	24.865	45.755	0	179	179	2	1	-10921639	31395.857	30915	20253	48905	659313	8868.737	2.000	0.197	1.165
ID276726	276726	None	7064.926	22.720	58.967	0	179	179	2	1	-10921639	12188.000	11998	5068	18901	255948	3738.376	4.800	0.323	1.591
ID276720	276720	63	13681.357	39.757	26.348	0	179	179	2	1	-10921639	59015.476	59682	45356	65535	1239325	6567.066	6.301	0.126	2.016
ID276721	276721	64	13999.934	23.856	29.675	0	179	179	2	1	-10921639	36335.429	33887	22803	47664	763044	7344.122	4.800	0.190	1.577
ID276722	276722	67	11857.318	40.308	29.652	0	179	179	2	1	-10921639	45582.714	44736	29797	64090	957237	11172.702	2.000	0.095	0.709
ID276723	276723	62	17632.012	17.399	39.309	0	179	179	2	1	-10921639	36665.952	34547	21001	60605	769985	11263.400	2.000	0.203	1.097
ID276716	276716	66	13981.174	26.424	11.019	0	179	179	2	1	-10921639	42008.952	40093	23460	65535	882188	12704.531	2.000	0.100	0.603
ID276717	276717	57	12301.398	28.051	15.350	0	179	179	2	1	-10921639	60392.571	65535	45659	65535	1268244	6879.817	4.800	0.111	1.756
ID276718	276718	70	11834.389	28.971	17.744	0	179	179	2	1	-10921639	60060.238	65535	41585	65535	1261265	8830.221	4.800	0.102	1.256
ID276719	276719	55	14576.017	38.013	19.688	0	179	179	2	1	-10921639	56827.095	58982	40610	65535	1193369	8443.492	4.800	0.127	1.521
ID276740	276740	70	11959.546	29.327	17.613	0	180	180	2	1	-10921639	59745.952	65535	42385	65535	1254665	8990.526	4.800	0.110	1.315
ID276741	276741	55	13141.128	38.428	19.760	0	180	180	2	1	-10921639	57059.381	55107	42842	65535	1198247	6259.610	4.800	0.113	1.856
ID276742	276742	63	14435.616	40.408	26.164	0	180	180	2	1	-10921639	59047.524	61886	47011	65535	1239998	7090.203	4.800	0.131	1.935
ID276743	276743	67	10747.611	40.175	29.089	0	180	180	2	1	-10921639	48375.048	47409	32681	65535	1015876	10836.515	7.600	0.085	0.696
ID276738	276738	66	15973.185	26.240	11.079	0	180	180	2	1	-10921639	46223.381	42866	30692	65535	970691	11311.592	2.000	0.126	0.912
ID276739	276739	57	12281.975	28.183	15.861	0	180	180	2	1	-10921639	61955.619	65535	46478	65535	1301068	6573.438	4.800	0.124	2.074
ID276744	276744	64	11908.244	24.135	30.121	0	180	180	2	1	-10921639	34722.000	33756	25485	47397	729162	6117.356	2.000	0.159	1.559
ID276745	276745	62	17217.652	17.179	39.013	0	180	180	2	1	-10921639	35650.571	33875	22449	58489	748662	9754.918	2.000	0.217	1.302
ID276746	276746	61	17232.012	29.660	39.545	0	180	180	2	1	-10921639	44314.810	45464	27641	65535	930611	11343.265	2.000	0.173	1.153
ID276747	276747	65	16912.127	24.863	45.469	0	180	180	2	1	-10921639	35078.476	32785	24920	57339	736648	9560.130	2.000	0.214	1.296
ID276727	276727	66	18803.391	25.904	10.950	0	181	181	2	1	-10921639	48502.429	44605	34432	65535	1018551	10602.158	2.000	0.157	1.240
ID276736	276736	61	13894.941	29.019	39.386	0	181	181	2	1	-10921639	47002.238	48217	30999	59026	987047	7268.966	4.800	0.160	1.779
ID276737	276737	65	17519.762	25.120	45.551	0	181	181	2	1	-10921639	34586.571	31961	18507	58791	726318	12135.682	2.000	0.208	0.983
ID276732	276732	67	12592.332	40.132	29.395	0	181	181	2	1	-10921639	51445.571	53675	35761	65535	1080357	10427.547	2.000	0.097	0.874
ID276733	276733	64	12002.711	23.724	29.867	0	181	181	2	1	-10921639	34204.667	32236	25087	47903	718298	6551.259	2.000	0.155	1.402
ID276734	276734	None	7095.853	50.066	36.140	0	181	181	2	1	-10921639	15000.286	15372	6794	22421	315006	4092.707	2.000	0.237	1.406
ID276735	276735	62	15350.378	17.231	39.017	0	181	181	2	1	-10921639	34056.619	32487	21387	58314	715189	9300.484	2.000	0.181	1.124
ID276728	276728	68	8536.147	35.094	15.309	0	181	181	2	1	-10921639	52379.857	53162	40567	65535	1099977	7267.142	2.000	0.060	0.810
ID276729	276729	57	11563.575	27.943	16.158	0	181	181	2	1	-10921639	61825.000	65535	46399	65535	1298325	6443.391	4.800	0.111	1.911
ID276730	276730	55	11937.549	37.757	19.903	0	181	181	2	1	-10921639	57551.571	58564	42126	65535	1208583	7680.453	2.000	0.095	1.299
ID276731	276731	63	12136.888	40.211	25.952	0	181	181	2	1	-10921639	61059.619	62587	49589	65535	1282252	5042.528	6.309	0.116	2.514
ID276756	276756	61	11760.004	28.933	39.442	0	182	182	2	1	-10921639	42624.667	42361	30358	58047	895118	6965.888	4.800	0.132	1.425
ID276757	276757	65	22446.107	24.801	45.358	0	182	182	2	1	-10921639	42221.952	36532	30784	65535	886661	11879.261	2.000	0.253	1.436
ID276752	276752	63	11876.116	40.023	26.349	0	182	182	2	1	-10921639	59694.429	62109	47019	65535	1253583	6257.759	6.275	0.102	1.767
ID276753	276753	67	12449.364	40.007	28.904	0	182	182	2	1	-10921639	49196.952	48324	33736	65535	1033136	11690.010	2.000	0.089	0.688
ID276754	276754	64	10870.233	23.590	29.506	0	182	182	2	1	-10921639	32812.667	31934	21534	46614	689066	7086.425	2.000	0.151	1.214
ID276755	276755	62	12855.354	17.255	39.044	0	182	182	2	1	-10921639	32861.810	32646	20941	51921	690098	8309.822	2.000	0.151	1.040
ID276748	276748	66	19370.391	25.805	10.853	0	182	182	2	1	-10921639	49905.952	45937	35478	65535	1048025	10705.369	2.000	0.160	1.289
ID276749	276749	57	12586.455	28.090	16.316	0	182	182	2	1	-10921639	61106.762	65535	45257	65535	1283242	7116.159	4.800	0.120	1.836
ID276750	276750	68	11504.789	34.752	15.621	0	182	182	2	1	-10921639	55131.190	55282	42611	65535	1157755	7087.474	2.000	0.085	1.222
ID276751	276751	55	12887.661	38.302	19.655	0	182	182	2	1	-10921639	58743.286	58576	47350	65535	1233609	6144.917	3.200	0.104	1.808
ID276790	276790	66	18294.889	25.854	11.468	0	183	183	2	1	-10921639	51330.905	48969	35474	65535	1077949	11736.960	2.000	0.167	1.249
ID276791	276791	68	12846.463	34.982	15.980	0	183	183	2	1	-10921639	56624.619	59300	37451	65535	1189117	8785.939	2.000	0.101	1.178
ID276800	276800	65	21614.787	24.370	45.454	0	183	183	2	1	-10921639	43696.190	40913	27315	65535	917620	12213.807	2.000	0.228	1.329
ID276796	276796	64	7704.163	24.510	30.117	0	183	183	2	1	-10921639	31193.571	31217	24502	39532	655065	4246.210	2.000	0.111	1.466
ID276797	276797	62	9196.607	17.517	38.996	0	183	183	2	1	-10921639	29205.381	26618	21343	41080	613313	5656.490	2.000	0.124	1.142
ID276798	276798	69	8738.889	27.474	39.873	0	183	183	2	1	-10921639	40993.571	41450	32264	50457	860865	5784.418	2.000	0.088	1.149
ID276799	276799	61	10988.261	30.051	39.901	0	183	183	2	1	-10921639	41388.905	41772	28337	55083	869167	7262.868	2.000	0.109	1.117
ID276792	276792	57	12725.303	28.768	17.602	0	183	183	2	1	-10921639	59515.190	65535	45424	65535	1249819	7858.341	4.800	0.114	1.553
ID276793	276793	55	12659.741	38.017	20.053	0	183	183	2	1	-10921639	57119.476	58266	38402	65535	1199509	8346.227	2.000	0.098	1.220
ID276794	276794	63	12707.151	39.994	26.506	0	183	183	2	1	-10921639	59804.381	64667	41533	65535	1255892	7715.461	4.800	0.125	1.724
ID276795	276795	67	13813.184	39.843	29.118	0	183	183	2	1	-10921639	51756.286	51053	32956	65535	1086882	11676.754	2.000	0.109	0.870
ID276788	276788	69	10365.363	28.406	39.549	0	184	184	2	1	-10921639	43602.667	43451	28329	53377	915656	6633.376	4.800	0.114	1.345
ID276789	276789	65	21670.545	24.338	45.081	0	184	184	2	1	-10921639	41199.143	37217	25373	65535	865182	13077.728	2.000	0.225	1.158
ID276784	276784	63	12198.717	39.744	25.949	0	184	184	2	1	-10921639	56535.143	58278	41283	65535	1187238	8719.011	6.330	0.096	1.136
ID276785	276785	67	11986.154	39.927	29.683	0	184	184	2	1	-10921639	44223.857	43467	29885	64938	928701	10753.348	2.000	0.087	0.659
ID276786	276786	None	10340.109	49.473	35.965	0	184	184	2	1	-10921639	21990.381	21733	10061	33847	461798	5914.443	2.000	0.220	1.340
ID276787	276787	62	10380.251	17.114	38.510	0	184	184	2	1	-10921639	28503.667	27076	18905	42854	598577	7106.755	2.000	0.151	1.054
ID276780	276780	68	11253.392	34.372	16.022	0	184	184	2	1	-10921639	52914.571	53914	40053	65535	1111206	7500.869	2.000	0.077	1.012
ID276781	276781	57	14366.803	28.857	17.086	0	184	184	2	1	-10921639	60269.238	65535	43459	65535	1265654	7469.545	4.800	0.138	1.956
ID276782	276782	55	12601.438	38.100	20.254	0	184	184	2	1	-10921639	53910.048	55445	35701	65535	1132111	9465.986	2.000	0.093	0.971
ID276783	276783	None	7358.242	33.126	22.323	0	184	184	2	1	-10921639	49905.714	50405	36843	60975	1048020	6778.276	2.000	0.053	0.737
ID276779	276779	66	16504.525	25.919	11.496	0	184	184	2	1	-10921639	52707.143	52378	36624	65535	1106850	10669.372	2.000	0.145	1.253
ID276772	276772	71	8096.185	36.663	26.232	0	185	185	2	1	-10921639	62044.476	65363	52370	65535	1302934	4827.923	7.600	0.068	1.639
ID276773	276773	63	8009.192	39.488	25.753	0	185	185	2	1	-10921639	60970.429	62443	50648	65535	1280379	4987.254	6.299	0.066	1.522
ID276774	276774	67	11189.944	39.809	29.411	0	185	185	2	1	-10921639	50514.857	51515	33772	64516	1060812	8858.530	2.000	0.087	0.917
ID276775	276775	62	8020.111	17.648	38.793	0	185	185	2	1	-10921639	28184.762	27406	21359	39783	591880	4788.528	2.000	0.111	1.175
ID276768	276768	66	16127.527	25.947	11.546	0	185	185	2	1	-10921639	55840.238	59058	38335	65535	1172645	9727.140	2.000	0.133	1.348
ID276769	276769	68	10598.651	33.919	15.322	0	185	185	2	1	-10921639	51503.714	50226	39691	65535	1081578	8200.247	2.000	0.081	0.936
ID276770	276770	57	12285.175	28.626	17.741	0	185	185	2	1	-10921639	59085.667	65535	44764	65535	1240799	7875.836	4.800	0.106	1.435
ID276771	276771	55	10408.746	37.991	20.352	0	185	185	2	1	-10921639	54524.714	54626	37368	65535	1145019	9519.640	2.000	0.075	0.794
ID276776	276776	None	10134.896	26.331	39.199	0	185	185	2	1	-10921639	45092.714	46622	33565	56325	946947	6689.385	4.800	0.100	1.229
ID276777	276777	69	11371.638	29.181	39.669	0	185	185	2	1	-10921639	45758.143	45134	27804	56595	960921	8554.437	2.000	0.110	1.063
ID276778	276778	65	22517.250	24.427	44.933	0	185	185	2	1	-10921639	43048.333	43972	20631	65535	904015	14866.016	2.000	0.230	1.082
ID276758	276758	66	18104.744	26.086	12.033	0	186	186	2	1	-10921639	54173.667	57904	34619	65535	1137647	11325.524	2.000	0.157	1.298
ID276759	276759	68	9808.045	33.521	15.885	0	186	186	2	1	-10921639	54283.524	54825	40523	65535	1139954	7841.350	4.800	0.084	1.068
ID276764	276764	71	11438.302	37.806	27.267	0	186	186	2	1	-10921639	61207.048	65535	51400	65535	1285348	5503.486	7.600	0.109	2.186
ID276765	276765	62	8142.479	17.740	38.941	0	186	186	2	1	-10921639	29313.762	29503	20806	39946	615589	5012.235	2.000	0.111	1.164
ID276766	276766	69	14314.350	30.090	39.710	0	186	186	2	1	-10921639	48611.619	51173	30832	64508	1020844	8805.004	2.000	0.132	1.284
ID276767	276767	65	20011.650	24.431	44.882	0	186	186	2	1	-10921639	42960.571	42695	24936	65535	902172	12715.465	2.000	0.204	1.144
ID276760	276760	57	11513.402	28.664	17.808	0	186	186	2	1	-10921639	59830.619	64619	43495	65535	1256443	7052.535	4.800	0.098	1.508
ID276761	276761	55	9793.003	37.281	20.116	0	186	186	2	1	-10921639	56308.667	56854	41052	65535	1182482	8274.827	2.000	0.066	0.848
ID276762	276762	None	7239.593	32.290	22.131	0	186	186	2	1	-10921639	52940.619	52537	33278	64675	1111753	8789.090	7.600	0.040	0.463
ID276763	276763	72	7618.194	34.935	23.697	0	186	186	2	1	-10921639	60868.286	62901	44772	65535	1278234	6525.981	7.600	0.063	1.103
ID276804	276804	55	11185.944	37.783	20.150	0	187	187	2	1	-10921639	53661.905	56026	35045	65535	1126900	9731.885	2.000	0.084	0.851
ID276805	276805	72	8376.521	34.507	23.543	0	187	187	2	1	-10921639	62019.714	65535	47517	65535	1302414	5682.054	7.600	0.071	1.452
ID276806	276806	71	10463.346	37.954	26.849	0	187	187	2	1	-10921639	60494.000	62762	49438	65535	1270374	5664.733	7.600	0.104	2.008
ID276807	276807	62	10046.521	17.783	38.804	0	187	187	2	1	-10921639	29066.762	28102	19664	40447	610402	5710.954	2.000	0.151	1.339
ID276801	276801	66	16815.410	25.944	12.019	0	187	187	2	1	-10921639	54815.381	58485	38665	65535	1151123	10740.023	2.000	0.141	1.261
ID276802	276802	68	12599.277	33.799	15.685	0	187	187	2	1	-10921639	54691.190	57578	37125	65535	1148515	8973.655	2.000	0.098	1.087
ID276803	276803	57	12251.763	28.736	17.688	0	187	187	2	1	-10921639	57164.333	59209	40646	65535	1200451	9415.037	2.000	0.088	0.986
ID276808	276808	73	8341.665	26.098	39.802	0	187	187	2	1	-10921639	47272.333	49343	32821	57717	992719	6591.526	2.000	0.072	0.970
ID276809	276809	69	11437.933	30.294	39.529	0	187	187	2	1	-10921639	46950.762	46335	34229	59388	985966	7684.058	2.000	0.104	1.154
ID276810	276810	65	19685.230	24.387	45.013	0	187	187	2	1	-10921639	42210.619	43423	23798	65535	886423	12795.759	2.000	0.197	1.086
ID276836	276836	65	18924.092	24.506	44.933	0	188	188	2	1	-10921639	44273.000	43069	26682	65535	929733	11794.190	2.000	0.183	1.161
ID276832	276832	71	9544.521	38.958	25.438	0	188	188	2	1	-10921639	60682.619	65535	41581	65535	1274335	7956.083	4.800	0.072	1.023
ID276833	276833	74	10262.103	39.135	28.830	0	188	188	2	1	-10921639	53370.762	55227	34702	65535	1120786	8850.187	4.800	0.091	1.010
ID276834	276834	69	12609.193	31.257	39.302	0	188	188	2	1	-10921639	45500.048	43097	34197	58998	955501	7320.567	2.000	0.120	1.335
ID276835	276835	73	9140.187	26.021	40.568	0	188	188	2	1	-10921639	47948.000	47198	34595	58871	1006908	6619.077	2.000	0.078	1.042
ID276828	276828	68	12775.464	34.141	14.531	0	188	188	2	1	-10921639	58602.190	63303	43331	65535	1230646	7659.422	4.800	0.107	1.474
ID276829	276829	57	10812.585	28.486	17.794	0	188	188	2	1	-10921639	56974.143	64954	35490	65535	1196457	10423.809	4.800	0.090	0.899
ID276830	276830	55	11968.861	38.072	19.938	0	188	188	2	1	-10921639	55439.762	57769	39095	65535	1164235	8897.623	2.000	0.078	0.896
ID276831	276831	72	8073.120	33.824	22.720	0	188	188	2	1	-10921639	60158.667	63498	46781	65535	1263332	6259.066	7.600	0.066	1.186
ID276826	276826	None	7787.258	34.918	5.745	0	188	188	2	1	-10921639	25586.476	27673	16402	34492	537316	5659.240	2.000	0.121	0.976
ID276827	276827	66	15996.525	26.162	11.770	0	188	188	2	1	-10921639	53841.571	53245	36389	65535	1130673	10105.540	2.000	0.135	1.269
ID276837	276837	66	16482.064	26.033	11.808	0	189	189	2	1	-10921639	55011.810	57164	37479	65535	1155248	10049.313	2.000	0.141	1.349
ID276838	276838	68	12897.590	33.883	14.829	0	189	189	2	1	-10921639	57592.238	56993	41601	65535	1209437	8565.792	2.000	0.108	1.310
ID276839	276839	77	8998.045	40.098	14.694	0	189	189	2	1	-10921639	39485.905	38649	29499	48133	829204	5538.523	2.000	0.097	1.262
ID276848	276848	65	18624.477	24.530	44.628	0	189	189	2	1	-10921639	43548.619	43327	21984	65535	914521	13064.263	2.000	0.182	1.026
ID276844	276844	71	10997.484	38.988	25.891	0	189	189	2	1	-10921639	60521.810	65535	48806	65535	1270958	6716.471	6.328	0.090	1.487
ID276845	276845	74	11280.332	39.693	29.620	0	189	189	2	1	-10921639	46054.952	46777	28289	61743	967154	9981.449	2.000	0.096	0.805
ID276846	276846	62	7356.260	17.643	38.511	0	189	189	2	1	-10921639	29492.524	29340	21252	37662	619343	4698.566	2.000	0.112	1.259
ID276847	276847	69	14897.329	30.752	39.201	0	189	189	2	1	-10921639	46424.476	43729	34217	63402	974914	8822.932	2.000	0.132	1.223
ID276840	276840	57	10213.583	28.828	17.879	0	189	189	2	1	-10921639	60574.571	65535	44577	65535	1272066	7796.815	7.600	0.084	1.200
ID276841	276841	55	9223.998	37.638	20.636	0	189	189	2	1	-10921639	55979.048	59487	35968	65535	1175560	9203.574	2.000	0.073	0.833
ID276842	276842	72	7685.750	34.456	23.490	0	189	189	2	1	-10921639	61521.429	64329	49005	65535	1291950	5269.156	4.800	0.072	1.564
ID276843	276843	75	12198.553	46.842	23.468	0	189	189	2	1	-10921639	35599.048	34042	24271	55032	747580	8453.027	2.000	0.135	1.002
ID276812	276812	77	9199.395	40.751	14.073	0	190	190	2	1	-10921639	38323.000	39333	25150	47903	804783	7327.348	4.800	0.124	1.151
ID276813	276813	68	11786.095	33.812	15.087	0	190	190	2	1	-10921639	57124.048	58485	40216	65535	1199605	8269.466	4.800	0.100	1.252
ID276814	276814	57	11867.711	28.971	17.830	0	190	190	2	1	-10921639	59538.857	65535	41744	65535	1250316	8597.825	7.600	0.101	1.266
ID276815	276815	55	10917.358	37.564	19.964	0	190	190	2	1	-10921639	55866.762	59547	39110	65535	1173202	9461.190	2.000	0.078	0.855
ID276811	276811	66	17059.736	26.082	12.070	0	190	190	2	1	-10921639	52726.857	55290	33115	65535	1107264	11246.098	2.000	0.143	1.170
ID276820	276820	74	12617.825	39.890	29.257	0	190	190	2	1	-10921639	51101.571	51539	36131	65535	1073133	8877.203	7.600	0.116	1.193
ID276821	276821	62	7768.102	17.441	38.667	0	190	190	2	1	-10921639	26190.952	26471	15686	38530	550010	7532.572	2.000	0.101	0.636
ID276822	276822	69	15422.580	31.301	38.944	0	190	190	2	1	-10921639	47973.905	48567	36501	60800	1007452	7393.380	4.800	0.164	1.829
ID276823	276823	None	7221.702	23.976	39.711	0	190	190	2	1	-10921639	40839.667	39823	30016	50186	857633	6044.793	2.000	0.056	0.713
ID276816	276816	72	9486.614	33.559	23.249	0	190	190	2	1	-10921639	60584.143	62173	51483	65535	1272267	5260.924	7.600	0.085	1.798
ID276817	276817	75	15164.974	46.819	23.272	0	190	190	2	1	-10921639	38590.810	36043	28421	58043	810407	9217.598	2.000	0.161	1.162
ID276818	276818	71	10925.840	38.952	25.668	0	190	190	2	1	-10921639	58595.810	60653	44016	65535	1230512	7466.022	6.293	0.085	1.231
ID276819	276819	76	7589.134	24.187	27.963	0	190	190	2	1	-10921639	33890.619	33485	27108	41672	711703	4249.827	4.800	0.111	1.596
ID276824	276824	None	7482.544	26.942	42.088	0	190	190	2	1	-10921639	44099.571	43900	32260	55199	926091	5598.890	7.600	0.054	0.808
ID276825	276825	65	16111.963	24.514	44.624	0	190	190	2	1	-10921639	41559.905	40360	25282	63171	872758	11958.118	2.000	0.154	0.929
ID276852	276852	68	10760.739	33.838	15.242	0	191	191	2	1	-10921639	56176.143	55370	40706	65535	1179699	8820.786	4.800	0.095	1.106
ID276853	276853	57	11971.818	28.845	17.950	0	191	191	2	1	-10921639	59194.905	63207	42993	65535	1243093	7803.020	7.600	0.103	1.418
ID276854	276854	55	12829.382	37.722	20.189	0	191	191	2	1	-10921639	57070.381	62209	36863	65535	1198478	10512.980	2.000	0.098	0.972
ID276855	276855	72	9148.507	34.176	23.251	0	191	191	2	1	-10921639	59035.238	58449	48109	65535	1239740	6016.987	4.800	0.075	1.368
ID276849	276849	66	17316.668	25.699	11.812	0	191	191	2	1	-10921639	51945.333	52362	35160	65535	1090852	10605.474	2.000	0.143	1.223
ID276850	276850	77	10067.368	40.655	14.044	0	191	191	2	1	-10921639	35548.952	37507	20850	46204	746528	8498.734	4.800	0.137	1.009
ID276851	276851	None	10204.203	30.686	15.986	0	191	191	2	1	-10921639	62607.000	65535	48953	65535	1314747	5161.321	4.800	0.077	1.729
ID276860	276860	None	8902.094	19.139	34.796	0	191	191	2	1	-10921639	33579.333	34253	24769	42727	705166	5840.366	2.000	0.117	1.205
ID276861	276861	69	18702.594	30.910	38.867	0	191	191	2	1	-10921639	50347.333	51646	35669	65535	1057294	9963.032	4.800	0.182	1.559
ID276862	276862	65	14707.638	24.583	44.411	0	191	191	2	1	-10921639	47280.286	49442	31174	60717	992886	10160.033	4.800	0.167	1.329
ID276856	276856	75	18882.711	46.700	23.210	0	191	191	2	1	-10921639	40512.714	37412	27358	65447	850767	11473.230	2.000	0.199	1.173
ID276857	276857	71	11798.179	39.164	25.819	0	191	191	2	1	-10921639	56506.143	58883	41322	65535	1186629	9051.128	2.000	0.084	0.963
ID276858	276858	76	7615.726	24.537	29.100	0	191	191	2	1	-10921639	34321.095	35263	26961	41541	720743	3996.294	4.800	0.108	1.668
ID276859	276859	74	11859.210	40.329	29.392	0	191	191	2	1	-10921639	48801.905	47875	37292	65479	1024840	9101.698	4.800	0.113	1.092
ID276884	276884	69	18606.045	31.030	38.694	0	192	192	2	1	-10921639	49867.667	48627	33047	65535	1047221	10727.082	2.000	0.166	1.326
ID276885	276885	65	16747.055	24.456	44.493	0	192	192	2	1	-10921639	50862.333	50918	32419	65535	1068109	10705.164	4.800	0.163	1.331
ID276880	276880	75	20042.619	46.937	23.293	0	192	192	2	1	-10921639	44815.429	41418	32013	65535	941124	11239.305	2.000	0.191	1.281
ID276881	276881	71	11461.021	39.973	25.915	0	192	192	2	1	-10921639	56687.857	58525	39926	65535	1190445	8686.321	2.000	0.096	1.142
ID276882	276882	76	8846.014	24.455	29.992	0	192	192	2	1	-10921639	33917.905	32900	22059	46049	712276	6249.698	2.000	0.103	1.011
ID276883	276883	74	13426.196	40.403	29.793	0	192	192	2	1	-10921639	47217.143	45082	30649	65535	991560	10390.058	2.000	0.103	0.846
ID276876	276876	66	15650.395	25.613	11.846	0	192	192	2	1	-10921639	55036.857	54427	38673	65535	1155774	9630.820	2.000	0.131	1.321
ID276877	276877	68	8659.796	33.000	15.000	0	192	192	2	1	-10921639	58166.238	60343	45209	65535	1221491	6617.879	4.800	0.075	1.225
ID276878	276878	57	9653.118	28.905	17.891	0	192	192	2	1	-10921639	61012.619	65535	44485	65535	1281265	7117.375	7.600	0.081	1.284
ID276879	276879	55	12155.980	37.684	20.126	0	192	192	2	1	-10921639	58140.238	65535	42023	65535	1220945	9315.943	2.000	0.099	1.122
ID276868	276868	72	10461.114	33.976	22.775	0	193	193	2	1	-10921639	58676.952	61158	45802	65535	1232216	7435.872	4.800	0.089	1.287
ID276869	276869	75	21372.465	46.893	23.329	0	193	193	2	1	-10921639	45587.476	43057	28317	65535	957337	12501.089	2.000	0.204	1.237
ID276870	276870	71	11134.540	40.091	26.138	0	193	193	2	1	-10921639	54589.619	55636	39878	65535	1146382	8587.834	2.000	0.085	0.997
ID276871	276871	76	10850.348	24.023	30.339	0	193	193	2	1	-10921639	37056.429	38987	21972	50632	778185	7811.671	2.000	0.122	1.029
ID276864	276864	None	9736.710	30.758	14.967	0	193	193	2	1	-10921639	59161.429	62431	46916	65535	1242390	7301.014	2.000	0.067	1.020
ID276865	276865	68	11628.545	34.995	14.910	0	193	193	2	1	-10921639	48970.524	48479	36127	65535	1028381	8301.549	2.000	0.076	0.838
ID276866	276866	57	10698.030	28.460	17.289	0	193	193	2	1	-10921639	60637.095	65535	43144	65535	1273379	7653.538	4.800	0.099	1.430
ID276867	276867	55	12126.022	38.068	20.053	0	193	193	2	1	-10921639	60322.238	65535	45559	65535	1266767	7768.879	4.800	0.107	1.498
ID276872	276872	74	10901.565	39.930	30.220	0	193	193	2	1	-10921639	45802.095	44398	29101	56925	961844	8289.627	2.000	0.100	1.002
ID276873	276873	78	7576.122	18.713	34.510	0	193	193	2	1	-10921639	31498.381	31217	23042	41199	661466	4885.327	4.800	0.099	1.158
ID276874	276874	69	18281.789	31.088	38.659	0	193	193	2	1	-10921639	51080.143	52223	32582	65535	1072683	10436.174	4.800	0.180	1.491
ID276875	276875	65	17283.404	24.895	43.637	0	193	193	2	1	-10921639	49833.238	54240	30466	65535	1046498	10954.174	4.800	0.185	1.418
ID276863	276863	66	13208.125	25.597	12.299	0	193	193	2	1	-10921639	51905.667	52681	38474	65535	1090019	9777.894	2.000	0.105	1.012
ID276896	276896	74	13049.746	40.719	29.650	0	194	194	2	1	-10921639	46334.714	45161	30211	62328	973029	10728.500	2.000	0.116	0.900
ID276897	276897	78	9843.160	18.860	34.036	0	194	194	2	1	-10921639	34697.762	33998	25501	43371	728653	5386.194	4.800	0.134	1.523
ID276898	276898	69	18279.172	31.043	38.550	0	194	194	2	1	-10921639	50700.143	50333	31830	65535	1064703	10880.205	2.000	0.173	1.376
ID276899	276899	65	13679.562	25.091	42.972	0	194	194	2	1	-10921639	50428.524	52386	38943	59312	1058999	6484.866	4.800	0.162	2.172
ID276886	276886	66	13645.290	25.475	11.948	0	194	194	2	1	-10921639	47872.952	46848	27514	65535	1005332	12086.730	2.000	0.110	0.784
ID276887	276887	79	9205.406	33.098	13.727	0	194	194	2	1	-10921639	56650.952	58437	45022	65535	1189670	7520.593	4.800	0.082	1.136
ID276892	276892	72	10265.343	33.000	22.000	0	194	194	2	1	-10921639	57734.095	61787	42767	65535	1212416	8059.398	4.800	0.081	1.078
ID276893	276893	75	20784.617	46.710	23.209	0	194	194	2	1	-10921639	48741.524	48475	31846	65535	1023572	11835.042	2.000	0.200	1.372
ID276894	276894	71	13214.724	40.708	26.930	0	194	194	2	1	-10921639	54510.524	56014	38016	65535	1144721	8965.053	4.800	0.119	1.290
ID276895	276895	76	15379.960	24.059	30.299	0	194	194	2	1	-10921639	38522.667	36835	22863	59082	808976	9964.594	2.000	0.161	1.070
ID276888	276888	68	10580.303	35.136	14.867	0	194	194	2	1	-10921639	53223.476	52732	36998	65535	1117693	8392.619	2.000	0.072	0.855
ID276889	276889	57	9799.776	28.489	16.980	0	194	194	2	1	-10921639	60137.524	65535	42607	65535	1262888	8260.595	7.600	0.091	1.216
ID276890	276890	None	9937.848	28.694	17.505	0	194	194	2	1	-10921639	58284.714	61190	44593	65535	1223979	7770.954	2.000	0.069	0.972
ID276891	276891	55	11235.973	37.878	20.484	0	194	194	2	1	-10921639	59563.333	65535	44597	65535	1250830	7934.212	4.800	0.091	1.252
ID276900	276900	66	12842.322	25.244	11.867	0	195	195	2	1	-10921639	45757.619	43001	29149	65535	960910	10235.054	2.000	0.098	0.797
ID276901	276901	79	9458.266	31.536	13.665	0	195	195	2	1	-10921639	57150.524	58946	43284	65535	1200161	8342.027	2.000	0.060	0.776
ID276902	276902	68	13098.997	35.105	14.836	0	195	195	2	1	-10921639	54877.524	56086	35980	65535	1152428	9172.344	2.000	0.092	1.008
ID276903	276903	57	10057.545	28.094	16.624	0	195	195	2	1	-10921639	61129.143	65535	43952	65535	1283712	7470.376	4.800	0.089	1.331
ID276908	276908	76	14286.891	24.069	30.437	0	195	195	2	1	-10921639	36047.952	35084	19808	55243	757007	9949.218	2.000	0.165	1.025
ID276909	276909	78	8548.943	18.336	34.230	0	195	195	2	1	-10921639	29666.762	30207	18459	42842	623002	7241.427	2.000	0.099	0.737
ID276910	276910	69	18425.090	31.419	38.661	0	195	195	2	1	-10921639	52594.619	51288	34790	65535	1104487	10280.856	4.800	0.188	1.616
ID276911	276911	65	11703.026	24.654	44.070	0	195	195	2	1	-10921639	44453.238	45348	29765	53544	933518	6799.210	4.800	0.153	1.732
ID276904	276904	55	10678.172	38.145	20.356	0	195	195	2	1	-10921639	61682.619	65355	51181	65535	1295335	5011.464	4.800	0.094	2.116
ID276905	276905	82	10089.575	35.030	22.011	0	195	195	2	1	-10921639	56965.095	58159	40376	65535	1196267	7858.049	2.000	0.076	1.028
ID276906	276906	75	22581.473	46.870	22.998	0	195	195	2	1	-10921639	49151.143	46172	29220	65535	1032174	12342.424	2.000	0.213	1.400
ID276907	276907	74	11149.900	40.873	29.341	0	195	195	2	1	-10921639	45650.381	47230	32304	56201	958658	7638.477	4.800	0.124	1.317
ID276916	276916	55	10596.178	38.892	20.273	0	196	196	2	1	-10921639	60395.667	65029	46323	65535	1268309	6760.637	4.800	0.093	1.514
ID276917	276917	82	8561.226	35.305	22.042	0	196	196	2	1	-10921639	58189.857	58011	45957	65535	1221987	7062.709	2.000	0.068	1.051
ID276918	276918	75	21078.363	46.838	23.028	0	196	196	2	1	-10921639	50405.810	45432	31711	65535	1058522	11169.216	2.000	0.197	1.485
ID276919	276919	74	11589.797	41.025	27.825	0	196	196	2	1	-10921639	46142.619	48034	34372	55139	968995	7164.421	4.800	0.129	1.468
ID276912	276912	66	10219.218	25.087	11.752	0	196	196	2	1	-10921639	40412.762	39624	28500	60832	848668	8959.244	2.000	0.070	0.588
ID276913	276913	79	11492.654	31.927	13.054	0	196	196	2	1	-10921639	57651.810	58978	39771	65535	1210688	9319.971	7.600	0.094	1.063
ID276914	276914	57	11677.003	27.838	16.035	0	196	196	2	1	-10921639	61828.000	65535	46033	65535	1298388	6493.507	7.600	0.115	1.965
ID276915	276915	None	7509.624	57.235	15.903	0	196	196	2	1	-10921639	19984.095	20416	12917	26213	419666	4270.983	4.800	0.208	1.610
ID276920	276920	76	15293.980	24.334	31.013	0	196	196	2	1	-10921639	36032.667	35064	19593	55967	756686	9908.250	2.000	0.186	1.140
ID276921	276921	69	17538.545	30.986	38.334	0	196	196	2	1	-10921639	52858.714	51276	38343	65535	1110033	8384.896	4.800	0.166	1.799
ID276922	276922	80	8888.068	17.667	38.503	0	196	196	2	1	-10921639	30342.476	30489	20221	40869	637192	5798.080	2.000	0.122	1.138
ID276923	276923	65	13578.697	24.658	43.190	0	196	196	2	1	-10921639	45057.905	44290	31325	54797	946216	6760.344	4.800	0.170	1.939
ID276932	276932	81	9111.978	40.284	30.711	0	197	197	2	1	-10921639	34813.619	32558	22509	47338	731086	7582.572	2.000	0.092	0.777
ID276933	276933	76	11438.754	24.098	32.146	0	197	197	2	1	-10921639	34843.381	35808	18375	47051	731711	8465.979	4.800	0.167	1.179
ID276934	276934	80	12647.516	17.331	38.207	0	197	197	2	1	-10921639	29974.190	29200	17238	44640	629458	8516.477	2.000	0.192	1.132
ID276935	276935	69	16239.536	30.758	38.496	0	197	197	2	1	-10921639	53012.714	52350	39703	65535	1113267	8597.753	4.800	0.161	1.706
ID276928	276928	57	14088.272	28.054	15.979	0	197	197	2	1	-10921639	59694.286	65535	39417	65535	1253580	9072.903	4.800	0.137	1.583
ID276929	276929	55	12006.059	38.210	20.939	0	197	197	2	1	-10921639	62284.429	65535	48018	65535	1307973	5064.262	4.800	0.121	2.647
ID276930	276930	75	20798.496	46.730	22.932	0	197	197	2	1	-10921639	49231.714	46594	33254	65535	1033866	11589.222	2.000	0.199	1.410
ID276931	276931	74	10571.532	40.953	26.160	0	197	197	2	1	-10921639	47149.714	45567	33855	59289	990144	6700.463	2.000	0.092	1.188
ID276936	276936	65	11838.595	24.679	43.807	0	197	197	2	1	-10921639	40312.286	42293	26662	49450	846558	7355.056	4.800	0.161	1.523
ID276924	276924	None	8502.208	38.203	8.018	0	197	197	2	1	-10921639	27607.667	28679	14695	37662	579761	6320.715	2.000	0.133	1.024
ID276925	276925	79	11266.382	30.193	13.414	0	197	197	2	1	-10921639	56918.190	64126	34679	65535	1195282	10986.425	4.800	0.094	0.888
ID276926	276926	68	10703.136	34.873	14.758	0	197	197	2	1	-10921639	49914.810	52768	32745	65535	1048211	9214.395	2.000	0.071	0.722
ID276927	276927	None	7411.013	60.591	15.109	0	197	197	2	1	-10921639	17085.238	16490	5919	23925	358790	5253.118	4.800	0.225	1.193
ID276966	276966	68	10918.724	34.073	14.201	0	198	198	2	1	-10921639	57706.048	59973	38669	65535	1211827	8502.392	4.800	0.094	1.168
ID276967	276967	57	14095.142	27.948	15.896	0	198	198	2	1	-10921639	59851.190	65535	40535	65535	1256875	8166.671	4.800	0.139	1.785
ID276972	276972	75	18386.863	46.822	22.948	0	198	198	2	1	-10921639	52950.381	51121	38219	65535	1111958	9643.519	2.000	0.170	1.595
ID276973	276973	83	8820.396	30.355	24.145	0	198	198	2	1	-10921639	41633.286	42540	29029	52167	874299	7027.633	4.800	0.102	1.092
ID276974	276974	74	8151.699	40.942	25.688	0	198	198	2	1	-10921639	50602.238	50250	40543	65535	1062647	6761.671	4.800	0.081	1.125
ID276975	276975	81	7033.855	40.651	29.401	0	198	198	2	1	-10921639	41195.905	42460	26125	50839	865114	7505.249	4.800	0.072	0.740
ID276968	276968	84	9857.241	42.345	18.969	0	198	198	2	1	-10921639	52096.810	51129	37873	65535	1094033	8844.234	4.800	0.089	0.959
ID276969	276969	55	9615.201	36.798	21.052	0	198	198	2	1	-10921639	60580.619	62300	46988	65535	1272193	5753.420	7.600	0.081	1.576
ID276970	276970	None	9512.491	40.000	21.000	0	198	198	2	1	-10921639	61162.810	65535	43479	65535	1284419	6548.019	4.800	0.078	1.345
ID276971	276971	85	9373.396	40.000	23.000	0	198	198	2	1	-10921639	59758.429	64011	43479	65535	1254927	7698.795	4.800	0.079	1.137
ID276976	276976	76	9665.845	24.080	30.568	0	198	198	2	1	-10921639	27795.190	27020	16255	42241	583699	8119.990	2.000	0.129	0.784
ID276977	276977	80	11890.411	17.582	38.171	0	198	198	2	1	-10921639	34408.857	32972	25660	46598	722586	6372.322	2.000	0.160	1.488
ID276978	276978	69	14422.217	31.107	38.181	0	198	198	2	1	-10921639	50165.667	48619	39850	65535	1053479	7577.212	2.000	0.124	1.460
ID276979	276979	65	12324.711	25.297	43.871	0	198	198	2	1	-10921639	40737.905	41064	27856	51407	855496	7615.101	4.800	0.157	1.452
ID276940	276940	84	13061.571	43.621	19.019	0	199	199	2	1	-10921639	51267.381	53313	36003	65535	1076615	9480.375	7.600	0.108	1.058
ID276941	276941	85	11782.756	39.606	22.577	0	199	199	2	1	-10921639	60450.619	63279	47334	65535	1269463	6668.156	7.600	0.110	1.801
ID276942	276942	75	18148.631	46.857	22.979	0	199	199	2	1	-10921639	47904.476	45468	29654	65535	1005994	11712.870	2.000	0.151	1.071
ID276943	276943	83	10077.357	32.034	23.718	0	199	199	2	1	-10921639	49542.619	51041	36457	58294	1040395	6228.748	4.800	0.127	1.793
ID276937	276937	None	7671.625	37.356	4.995	0	199	199	2	1	-10921639	24036.952	24299	15328	34169	504776	4772.227	2.000	0.141	1.242
ID276938	276938	68	12739.559	34.874	14.342	0	199	199	2	1	-10921639	55399.810	59487	39134	65535	1163396	9956.385	4.800	0.106	1.063
ID276939	276939	57	15174.059	27.979	16.160	0	199	199	2	1	-10921639	58977.952	63967	43288	65535	1238537	8300.196	4.800	0.141	1.760
ID276948	276948	69	15048.678	31.177	38.159	0	199	199	2	1	-10921639	49244.905	48026	38347	65535	1034143	8089.385	7.600	0.135	1.453
ID276949	276949	86	10781.092	27.674	43.215	0	199	199	2	1	-10921639	38159.286	40093	27335	48965	801345	7106.142	2.000	0.117	1.127
ID276950	276950	65	9207.277	24.529	44.400	0	199	199	2	1	-10921639	37118.810	36087	24323	47067	779495	6086.263	4.800	0.133	1.432
ID276944	276944	76	9896.812	24.077	30.365	0	199	199	2	1	-10921639	25007.810	23985	13617	39755	525164	7980.025	2.000	0.132	0.731
ID276945	276945	None	7277.612	34.797	30.463	0	199	199	2	1	-10921639	37748.524	37782	30402	44616	792719	3420.919	4.800	0.095	1.915
ID276946	276946	81	8829.796	40.957	29.932	0	199	199	2	1	-10921639	37012.429	37070	26022	48674	777261	6965.601	2.000	0.085	0.837
ID276947	276947	80	14956.167	17.294	38.050	0	199	199	2	1	-10921639	32297.476	31305	18053	50270	678247	9168.966	2.000	0.205	1.198
ID276996	276996	None	11304.980	34.026	23.098	0	200	200	2	1	-10921639	55877.000	56241	40825	65535	1173417	6622.159	4.800	0.106	1.624
ID276997	276997	85	9486.207	39.615	22.888	0	200	200	2	1	-10921639	60707.476	61771	47302	65535	1274857	5815.381	7.600	0.078	1.518
ID276998	276998	75	18180.943	47.009	22.963	0	200	200	2	1	-10921639	51448.048	50051	35665	65535	1080409	10419.501	2.000	0.153	1.313
ID276999	276999	74	9015.622	41.137	25.278	0	200	200	2	1	-10921639	55287.524	55684	44780	65535	1161038	7231.863	4.800	0.082	1.163
ID276993	276993	68	12098.681	34.946	14.321	0	200	200	2	1	-10921639	58107.810	65535	38514	65535	1220264	10176.613	7.600	0.100	1.041
ID276994	276994	57	14980.991	27.880	16.220	0	200	200	2	1	-10921639	58237.190	65479	38991	65535	1222981	9419.249	4.800	0.138	1.501
ID276995	276995	84	11543.795	43.976	18.013	0	200	200	2	1	-10921639	49434.714	49995	37471	62785	1038129	8435.169	2.000	0.095	1.016
ID277004	277004	86	9039.326	28.284	42.906	0	200	200	2	1	-10921639	39599.429	39655	27828	48973	831588	6591.037	4.800	0.104	1.129
ID277005	277005	65	9635.315	24.368	43.976	0	200	200	2	1	-10921639	34371.476	35224	20460	46419	721801	7334.015	2.000	0.122	1.021
ID277000	277000	76	10614.378	24.118	30.755	0	200	200	2	1	-10921639	25404.381	25127	14294	41275	533492	7681.447	2.000	0.162	0.920
ID277001	277001	None	9422.852	24.118	36.234	0	200	200	2	1	-10921639	34647.810	35717	17051	45297	727604	7914.017	2.000	0.111	0.876
ID277002	277002	69	15883.330	32.549	38.011	0	200	200	2	1	-10921639	51578.048	52919	31973	65535	1083139	10339.708	4.800	0.153	1.325
ID277003	277003	80	13343.535	17.525	38.530	0	200	200	2	1	-10921639	36294.095	34062	23639	49569	762176	7433.438	2.000	0.169	1.413
ID276964	276964	86	8277.427	28.531	43.204	0	201	201	2	1	-10921639	37990.333	38744	24502	47079	797797	7237.579	2.000	0.092	0.883
ID276965	276965	65	7165.229	24.498	44.162	0	201	201	2	1	-10921639	34423.429	35904	21455	43499	722892	6176.448	2.000	0.086	0.880
ID276960	276960	None	7887.586	41.993	30.879	0	201	201	2	1	-10921639	34468.381	35275	23253	47258	723836	7115.885	2.000	0.072	0.646
ID276961	276961	80	13549.901	17.434	38.158	0	201	201	2	1	-10921639	32759.333	30537	19247	49375	687946	9392.421	2.000	0.180	1.067
ID276962	276962	87	8873.526	22.836	37.897	0	201	201	2	1	-10921639	38273.619	38892	27239	45953	803746	5496.315	4.800	0.105	1.322
ID276963	276963	69	18578.248	32.857	37.838	0	201	201	2	1	-10921639	50174.381	50329	31464	65535	1053662	10577.005	4.800	0.186	1.485
ID276951	276951	88	10636.043	31.333	12.912	0	201	201	2	1	-10921639	60229.810	65535	38740	65535	1264826	8600.960	4.800	0.090	1.151
ID276956	276956	85	9349.132	39.702	22.440	0	201	201	2	1	-10921639	59235.286	62181	43387	65535	1243941	7479.168	3.200	0.071	1.045
ID276957	276957	75	18006.045	46.919	22.696	0	201	201	2	1	-10921639	50592.238	52020	32359	65535	1062437	10976.323	2.000	0.162	1.282
ID276958	276958	74	9771.393	41.084	25.368	0	201	201	2	1	-10921639	56473.714	56062	46439	65535	1185948	6314.114	4.800	0.086	1.413
ID276959	276959	76	8142.690	24.228	30.612	0	201	201	2	1	-10921639	24166.095	23058	12388	36218	507488	7337.750	2.000	0.126	0.735
ID276952	276952	57	13454.947	27.989	15.485	0	201	201	2	1	-10921639	58774.905	61727	41012	65535	1234273	7932.618	4.800	0.126	1.653
ID276953	276953	68	12037.730	35.035	14.825	0	201	201	2	1	-10921639	59441.524	64528	42826	65535	1248272	8013.334	4.800	0.100	1.351
ID276954	276954	84	8121.839	43.916	16.113	0	201	201	2	1	-10921639	42180.143	40646	32797	54149	885783	6414.398	4.800	0.088	1.065
ID276955	276955	110	7731.575	35.983	22.040	0	201	201	2	1	-10921639	59341.095	58254	50425	65535	1246163	4558.350	4.800	0.068	1.654
ID277012	277012	85	8710.115	40.134	23.578	0	202	202	2	1	-10921639	60388.810	60617	49044	65535	1268165	5745.264	7.600	0.069	1.357
ID277013	277013	76	10587.643	24.170	30.431	0	202	202	2	1	-10921639	27331.714	25584	15642	41378	573966	7874.002	2.000	0.152	0.916
ID277014	277014	80	14168.361	17.160	38.299	0	202	202	2	1	-10921639	34000.571	34066	21009	53548	714012	9598.931	2.000	0.167	1.014
ID277015	277015	87	7211.883	21.585	38.316	0	202	202	2	1	-10921639	35673.762	35761	24605	44505	749149	6111.328	4.800	0.080	0.868
ID277008	277008	68	11134.438	34.964	15.107	0	202	202	2	1	-10921639	58599.381	62988	38705	65535	1230587	8540.262	2.000	0.085	1.073
ID277009	277009	84	8046.273	44.005	14.703	0	202	202	2	1	-10921639	40917.000	38760	32367	50727	859257	5515.973	2.000	0.067	0.933
ID277010	277010	110	9758.527	35.548	22.212	0	202	202	2	1	-10921639	60683.143	61524	52167	65535	1274346	4866.993	4.800	0.081	1.876
ID277011	277011	75	15240.647	47.101	22.658	0	202	202	2	1	-10921639	50840.762	48229	33493	65535	1067656	10731.709	2.000	0.118	1.003
ID277006	277006	88	10751.323	32.000	13.000	0	202	202	2	1	-10921639	61263.238	65535	43312	65535	1286528	6948.845	4.800	0.098	1.580
ID277007	277007	57	15002.983	27.965	15.124	0	202	202	2	1	-10921639	57767.667	61926	41708	65535	1213121	9130.880	4.800	0.134	1.493
ID277016	277016	69	18803.559	32.734	38.107	0	202	202	2	1	-10921639	48340.571	47958	29594	65535	1015152	11767.775	2.000	0.189	1.303
ID277017	277017	86	10765.732	28.077	43.115	0	202	202	2	1	-10921639	41378.095	41135	29483	52939	868940	6108.540	4.800	0.124	1.497
ID276992	276992	65	7304.196	24.625	43.768	0	203	203	2	1	-10921639	34130.762	34730	19748	43216	716746	6119.738	6.263	0.097	0.983
ID276980	276980	88	10392.973	31.390	12.823	0	203	203	2	1	-10921639	59151.238	61994	41816	65535	1242176	7937.600	4.800	0.083	1.146
ID276981	276981	84	7402.807	43.440	14.349	0	203	203	2	1	-10921639	37086.000	37050	26885	45921	778806	6047.806	4.800	0.088	0.996
ID276982	276982	57	14732.033	27.687	15.097	0	203	203	2	1	-10921639	58131.190	62065	41959	65535	1220755	8269.572	7.600	0.128	1.600
ID276983	276983	89	8887.584	32.479	18.368	0	203	203	2	1	-10921639	57701.048	61377	34985	65535	1211722	9204.603	2.000	0.066	0.771
ID276988	276988	76	13128.651	24.339	30.779	0	203	203	2	1	-10921639	27000.238	25875	13271	45535	567005	9296.653	2.000	0.200	0.969
ID276989	276989	80	9162.713	17.186	37.889	0	203	203	2	1	-10921639	30837.571	31583	17986	39783	647589	6870.205	2.000	0.133	1.051
ID276990	276990	87	9325.185	20.823	38.317	0	203	203	2	1	-10921639	35589.238	36226	21916	47537	747374	6763.760	2.000	0.110	1.041
ID276991	276991	69	16382.335	33.108	38.132	0	203	203	2	1	-10921639	42678.238	42397	21848	59372	896243	10344.019	7.600	0.189	1.314
ID276984	276984	None	8036.008	36.749	20.446	0	203	203	2	1	-10921639	58101.619	57582	44605	65535	1220134	6006.084	7.600	0.053	0.971
ID276985	276985	85	10404.018	40.036	23.018	0	203	203	2	1	-10921639	59409.762	58934	49661	65535	1247605	5684.794	7.600	0.082	1.581
ID276986	276986	75	12666.878	46.929	22.747	0	203	203	2	1	-10921639	49080.952	50071	34340	65535	1030700	8820.445	4.800	0.113	1.126
ID276987	276987	None	7141.803	33.278	25.175	0	203	203	2	1	-10921639	36769.476	38239	22334	44863	772159	6982.370	2.000	0.083	0.808
ID277024	277024	90	7305.651	39.697	31.272	0	204	204	2	1	-10921639	31098.429	30760	20929	40360	653067	5358.294	7.600	0.082	0.879
ID277025	277025	80	8015.260	17.221	37.413	0	204	204	2	1	-10921639	24854.571	24936	16243	34138	521946	6469.690	2.000	0.135	0.916
ID277026	277026	91	12621.661	31.016	39.647	0	204	204	2	1	-10921639	42350.000	43964	30092	51758	889350	6903.903	4.800	0.159	1.682
ID277027	277027	65	9583.948	24.682	43.664	0	204	204	2	1	-10921639	36124.333	37376	20281	44422	758611	6981.001	4.800	0.142	1.290
ID277020	277020	89	7219.028	33.570	19.312	0	204	204	2	1	-10921639	56273.762	58549	43371	60804	1181749	5096.239	6.290	0.063	1.311
ID277021	277021	85	12910.453	40.174	22.212	0	204	204	2	1	-10921639	59155.286	60001	46267	65535	1242261	5995.796	4.800	0.111	1.970
ID277022	277022	75	8952.729	45.679	22.939	0	204	204	2	1	-10921639	42373.905	42500	28067	52283	889852	7611.563	4.800	0.093	0.947
ID277023	277023	76	11404.603	24.220	30.778	0	204	204	2	1	-10921639	24018.571	24041	11819	39449	504390	8175.254	2.000	0.201	0.982
ID277018	277018	57	15109.009	28.252	15.089	0	204	204	2	1	-10921639	56726.000	61286	38108	65535	1191246	10369.983	4.800	0.137	1.315
ID277019	277019	None	7600.639	34.008	15.790	0	204	204	2	1	-10921639	56317.952	58549	43880	63402	1182677	5714.720	2.000	0.053	1.000
ID277028	277028	57	15112.484	28.332	14.840	0	205	205	2	1	-10921639	55670.333	57645	37133	65535	1169077	10555.602	7.600	0.136	1.265
ID277029	277029	None	8038.433	37.064	20.213	0	205	205	2	1	-10921639	58821.619	59173	49060	64902	1235254	4302.755	7.600	0.070	1.790
ID277030	277030	None	8906.966	35.140	20.936	0	205	205	2	1	-10921639	55107.429	55756	42767	64902	1157256	6970.260	4.800	0.074	1.087
ID277031	277031	85	7921.944	39.672	21.164	0	205	205	2	1	-10921639	56261.810	56878	43133	63661	1181498	4910.729	6.275	0.068	1.468
ID277036	277036	91	14646.934	30.845	40.040	0	205	205	2	1	-10921639	39624.762	39341	26451	56651	832120	8045.191	2.000	0.168	1.419
ID277037	277037	103	9504.982	19.154	41.514	0	205	205	2	1	-10921639	31357.619	34328	17500	41752	658510	7156.417	4.800	0.139	1.069
ID277038	277038	65	7575.700	25.349	43.207	0	205	205	2	1	-10921639	35298.857	35928	27152	39536	741276	3648.860	4.800	0.116	2.013
ID277032	277032	75	10094.578	44.449	23.158	0	205	205	2	1	-10921639	49420.714	51583	37551	57701	1037835	6082.711	6.256	0.095	1.403
ID277033	277033	None	7163.194	34.391	25.754	0	205	205	2	1	-10921639	30309.857	31297	12237	42735	636507	9191.903	2.000	0.092	0.553
ID277034	277034	76	10775.900	24.640	31.629	0	205	205	2	1	-10921639	22599.143	22513	9166	36580	474582	8266.795	2.000	0.217	0.977
ID277035	277035	90	7053.386	39.091	32.783	0	205	205	2	1	-10921639	29189.952	30398	19633	35152	612989	4290.682	7.600	0.128	1.543
ID277052	277052	76	10438.725	24.455	31.297	0	206	206	2	1	-10921639	21012.333	21622	7873	35064	441259	7868.190	2.000	0.208	0.918
ID277053	277053	90	7350.297	39.580	32.442	0	206	206	2	1	-10921639	29545.571	29869	20699	36791	620457	4142.432	4.800	0.128	1.618
ID277054	277054	91	9695.733	31.682	39.891	0	206	206	2	1	-10921639	34962.619	36628	24987	45575	734215	5748.061	7.600	0.122	1.318
ID277055	277055	103	8629.132	20.222	41.069	0	206	206	2	1	-10921639	33129.000	32594	25385	39596	695709	4055.792	4.800	0.140	2.011
ID277048	277048	57	17111.297	28.661	14.335	0	206	206	2	1	-10921639	58219.810	58011	43196	65535	1222616	6968.829	4.800	0.171	2.439
ID277049	277049	104	9654.479	37.794	18.008	0	206	206	2	1	-10921639	53828.381	53946	41605	63151	1130396	5747.105	4.800	0.087	1.507
ID277050	277050	89	7504.331	34.342	18.611	0	206	206	2	1	-10921639	52009.286	53838	38458	60470	1092195	6124.049	4.800	0.069	1.093
ID277051	277051	75	14133.131	43.742	22.928	0	206	206	2	1	-10921639	47770.857	46832	33322	60124	1003188	7649.866	4.800	0.145	1.578
ID277044	277044	90	7020.721	39.884	32.868	0	207	207	2	1	-10921639	31848.048	32204	23893	39274	668809	3957.463	4.800	0.109	1.580
ID277045	277045	92	7227.776	19.439	37.922	0	207	207	2	1	-10921639	28826.524	28468	19843	36978	605357	4656.601	4.800	0.127	1.391
ID277046	277046	91	9899.745	31.938	40.375	0	207	207	2	1	-10921639	34597.524	35530	20241	43264	726548	6203.834	4.800	0.146	1.419
ID277047	277047	103	8647.993	21.004	41.404	0	207	207	2	1	-10921639	33626.714	34878	26412	40563	706161	4396.539	4.800	0.123	1.675
ID277040	277040	89	7626.900	33.111	18.432	0	207	207	2	1	-10921639	50537.286	49951	41283	57578	1061283	4288.943	2.000	0.065	1.431
ID277041	277041	104	7252.470	37.931	19.218	0	207	207	2	1	-10921639	48638.190	47584	39437	56925	1021402	4038.600	2.000	0.064	1.440
ID277042	277042	75	11137.568	44.219	23.101	0	207	207	2	1	-10921639	48615.952	49784	40976	56870	1020935	4845.768	4.800	0.117	2.108
ID277043	277043	76	10191.679	24.463	31.126	0	207	207	2	1	-10921639	21308.714	20810	8815	37018	447483	8396.522	2.000	0.190	0.810
ID277039	277039	57	15623.220	29.049	14.651	0	207	207	2	1	-10921639	55220.381	56261	40964	65535	1159628	8639.709	4.800	0.140	1.567
ID277060	277060	76	10375.787	24.341	30.922	0	208	208	2	1	-10921639	21939.952	21829	8792	37718	460739	8246.258	2.000	0.182	0.819
ID277061	277061	None	9532.929	35.898	37.311	0	208	208	2	1	-10921639	30976.000	29391	20532	43320	650496	6298.664	7.600	0.126	1.100
ID277062	277062	92	8169.251	19.841	38.560	0	208	208	2	1	-10921639	31711.000	32097	24363	39150	665931	4299.864	7.600	0.140	1.807
ID277056	277056	57	15877.575	29.546	14.496	0	208	208	2	1	-10921639	51842.714	51682	39827	65535	1088697	8290.344	4.800	0.157	1.693
ID277057	277057	89	8422.651	33.095	18.303	0	208	208	2	1	-10921639	43531.333	42814	35506	54821	914158	5798.776	2.000	0.055	0.777
ID277058	277058	None	8837.874	40.610	20.914	0	208	208	2	1	-10921639	49030.333	49482	39648	55545	1029637	4067.778	4.800	0.090	1.990
ID277059	277059	75	9217.772	45.657	23.341	0	208	208	2	1	-10921639	42635.952	41788	30943	52871	895355	6573.946	4.800	0.096	1.138
ID277063	277063	57	13513.164	29.569	15.056	0	209	209	2	1	-10921639	48727.000	48149	37806	61345	1023267	6355.887	4.800	0.138	1.854
ID277068	277068	93	7364.679	34.454	38.824	0	209	209	2	1	-10921639	32813.238	33223	19501	39854	689078	5518.332	6.312	0.110	1.181
ID277069	277069	None	7550.122	32.330	42.727	0	209	209	2	1	-10921639	33059.000	34253	22978	44079	694239	5778.341	7.600	0.102	1.058
ID277064	277064	None	7563.476	34.811	22.385	0	209	209	2	1	-10921639	41686.714	40873	30581	53802	875421	6305.324	6.363	0.062	0.774
ID277065	277065	None	7132.372	38.219	21.559	0	209	209	2	1	-10921639	44634.667	44986	32781	53385	937328	5690.084	2.000	0.063	0.923
ID277066	277066	75	8000.844	45.569	22.868	0	209	209	2	1	-10921639	40243.952	39270	31253	48905	845123	5835.768	4.800	0.089	1.133
ID277067	277067	76	9858.836	24.376	31.116	0	209	209	2	1	-10921639	22339.810	23718	9675	37993	469136	8028.250	2.000	0.174	0.823
ID277076	277076	93	8895.261	33.207	39.910	0	210	210	2	1	-10921639	33444.333	33473	23221	42110	702331	5002.276	6.304	0.125	1.487
ID277074	277074	57	7434.436	30.126	14.411	0	210	210	2	1	-10921639	38616.857	39508	29829	46494	810954	4839.509	2.000	0.083	1.218
ID277075	277075	76	8588.265	24.142	30.582	0	210	210	2	1	-10921639	20277.667	21530	10156	34285	425831	6702.776	2.000	0.170	0.879
ID277070	277070	57	8719.046	30.674	14.208	0	211	211	2	1	-10921639	40863.000	41541	35745	47019	858123	3392.600	4.800	0.116	2.511
ID277071	277071	76	9537.537	24.245	30.966	0	211	211	2	1	-10921639	21457.524	21685	8923	34921	450608	6940.071	2.000	0.189	0.982
ID277072	277072	None	8103.593	33.779	43.010	0	211	211	2	1	-10921639	32284.000	33557	21387	40761	677964	5703.769	4.800	0.113	1.153
ID277073	277073	94	7363.179	24.935	44.487	0	211	211	2	1	-10921639	25130.619	24904	18535	33410	527743	4160.534	2.000	0.138	1.460
ID277077	277077	57	10284.136	29.788	14.255	0	212	212	2	1	-10921639	41753.714	42130	33294	53568	876828	5435.577	4.800	0.110	1.523
ID277078	277078	None	7878.314	35.266	22.826	0	212	212	2	1	-10921639	43072.286	40837	34563	52887	904518	5641.817	4.800	0.087	1.223
ID277079	277079	76	11006.071	24.221	30.968	0	212	212	2	1	-10921639	22427.333	21570	12169	37794	470974	7739.550	2.000	0.212	1.014
ID277080	277080	95	8931.179	35.770	42.351	0	212	212	2	1	-10921639	33782.286	33899	24792	45297	709428	5833.778	7.600	0.106	1.109
ID277081	277081	94	9646.796	26.393	43.922	0	212	212	2	1	-10921639	28870.714	30867	19987	36572	606285	5640.143	4.800	0.170	1.489
ID277092	277092	96	8614.414	34.797	44.240	0	213	213	2	1	-10921639	30702.571	31003	19131	41088	644754	6113.567	4.800	0.135	1.193
ID277088	277088	57	7701.589	29.610	14.695	0	213	213	2	1	-10921639	37409.286	37205	30879	47588	785595	4049.021	7.600	0.101	1.697
ID277089	277089	97	7014.872	43.361	21.474	0	213	213	2	1	-10921639	38597.429	37885	29765	49112	810546	4290.945	2.000	0.072	1.211
ID277090	277090	76	9027.321	24.454	31.186	0	213	213	2	1	-10921639	18358.381	16677	8461	32725	385526	7008.252	2.000	0.206	0.895
ID277091	277091	95	8591.125	36.597	41.843	0	213	213	2	1	-10921639	31367.238	32483	18192	41088	658712	6784.607	7.600	0.119	0.983
ID277084	277084	76	8704.362	24.414	31.294	0	214	214	2	1	-10921639	16083.762	14154	6663	27247	337759	6394.284	2.000	0.246	0.992
ID277085	277085	95	8141.397	37.254	40.707	0	214	214	2	1	-10921639	31304.381	31428	22143	40185	657392	5058.613	2.000	0.114	1.268
ID277086	277086	None	8731.664	27.614	44.309	0	214	214	2	1	-10921639	29116.286	28707	23591	38609	611442	4400.842	2.000	0.144	1.661
ID277087	277087	96	9015.514	35.351	44.747	0	214	214	2	1	-10921639	27383.476	27545	16390	38128	575053	6715.155	2.000	0.146	1.039
ID277082	277082	57	10817.991	28.983	14.720	0	214	214	2	1	-10921639	35743.333	35972	27836	46140	750610	4818.959	4.800	0.162	2.067
ID277083	277083	97	9555.211	42.211	20.860	0	214	214	2	1	-10921639	43319.905	44254	32634	52132	909718	4805.906	4.800	0.108	1.762
ID277093	277093	57	8756.943	29.008	14.767	0	215	215	2	1	-10921639	32053.429	32077	25206	39763	673122	4457.702	7.600	0.131	1.664
ID277094	277094	97	12768.247	42.890	20.153	0	215	215	2	1	-10921639	44937.714	45699	32502	58429	943692	7872.570	4.800	0.140	1.406
ID277095	277095	76	7427.467	24.477	31.397	0	215	215	2	1	-10921639	13511.143	11632	5116	25107	283734	5959.107	2.000	0.215	0.801
ID277096	277096	None	7014.715	20.750	38.613	0	215	215	2	1	-10921639	17602.905	16366	11831	24235	369661	3770.202	2.000	0.178	1.410
ID277097	277097	95	7250.963	37.361	40.099	0	215	215	2	1	-10921639	31039.905	29921	24987	39787	651838	4221.648	2.000	0.100	1.343
ID277098	277098	96	7104.709	34.968	45.676	0	215	215	2	1	-10921639	22600.952	25787	9106	31735	474620	7038.734	2.000	0.146	0.816
ID277100	277100	97	12095.717	42.634	19.454	0	216	216	2	1	-10921639	38949.286	38434	21311	53735	817935	9095.699	7.600	0.153	1.134
ID277101	277101	98	10635.898	39.497	22.231	0	216	216	2	1	-10921639	44180.952	43427	34921	52430	927800	6014.609	4.800	0.120	1.580
ID277102	277102	95	8508.978	37.780	39.639	0	216	216	2	1	-10921639	30503.048	30489	22394	37125	640564	4212.191	4.800	0.157	1.964
ID277099	277099	57	9349.862	28.655	15.407	0	216	216	2	1	-10921639	31172.524	32419	22903	39349	654623	4126.837	4.800	0.160	2.079
ID277110	277110	57	8982.880	28.553	15.233	0	217	217	2	1	-10921639	32705.286	32176	28329	38343	686811	3397.873	4.800	0.151	2.530
ID277111	277111	97	11044.759	42.031	18.145	0	217	217	2	1	-10921639	43115.333	44601	23718	53074	905422	8395.232	4.800	0.140	1.261
ID277112	277112	None	7247.808	33.299	22.157	0	217	217	2	1	-10921639	30491.238	31042	21073	42432	640316	6056.389	2.000	0.092	0.848
ID277113	277113	98	11711.614	39.053	22.119	0	217	217	2	1	-10921639	44376.048	43137	34328	58051	931897	7504.258	3.200	0.111	1.181
ID277114	277114	95	7594.367	37.767	38.987	0	217	217	2	1	-10921639	31438.524	31687	25003	38530	660209	3628.815	4.800	0.127	1.955
ID277108	277108	None	7620.955	19.931	38.790	0	218	218	2	1	-10921639	17787.429	17687	9985	23989	373536	3656.865	4.800	0.239	1.878
ID277109	277109	None	8652.815	39.898	41.133	0	218	218	2	1	-10921639	27876.429	28998	14099	36373	585405	6568.313	2.000	0.139	1.036
ID277104	277104	97	11348.051	42.046	17.402	0	218	218	2	1	-10921639	41147.095	45460	15774	53389	864089	10911.861	4.800	0.138	0.917
ID277105	277105	98	13744.925	38.332	21.853	0	218	218	2	1	-10921639	46891.619	49394	31086	58183	984724	8086.320	4.800	0.145	1.466
ID277106	277106	None	7079.750	24.619	31.510	0	218	218	2	1	-10921639	15212.952	14847	9675	24204	319472	4539.333	2.000	0.230	1.252
ID277107	277107	95	8325.416	37.538	37.097	0	218	218	2	1	-10921639	34337.857	33935	26264	43085	721095	4211.653	7.600	0.118	1.716
ID277103	277103	57	8719.818	28.446	14.676	0	218	218	2	1	-10921639	29011.905	31265	18137	37388	609250	6149.392	4.800	0.148	1.215
ID277116	277116	None	11893.434	46.187	15.938	0	219	219	2	1	-10921639	34880.857	37316	19907	44008	732498	7688.499	4.800	0.176	1.356
ID277117	277117	97	7788.109	41.458	16.507	0	219	219	2	1	-10921639	39709.286	41394	27331	45480	833895	5344.268	7.600	0.101	1.359
ID277118	277118	98	12454.069	37.111	22.107	0	219	219	2	1	-10921639	45446.667	43992	34702	57801	954380	6453.043	4.800	0.129	1.615
ID277119	277119	95	8632.125	37.962	36.273	0	219	219	2	1	-10921639	34456.095	35673	22521	41517	723578	5439.365	4.800	0.122	1.377
ID277120	277120	None	7487.023	31.755	47.680	0	219	219	2	1	-10921639	21861.905	23221	9197	28775	459100	5966.185	4.800	0.175	1.093
ID277115	277115	57	9912.679	28.783	14.310	0	219	219	2	1	-10921639	31008.190	31922	20719	40877	651172	5051.439	4.800	0.167	1.755
ID277121	277121	57	8575.743	29.344	14.231	0	220	220	2	1	-10921639	24374.714	26062	13478	32443	511869	5606.841	4.800	0.187	1.370
ID277122	277122	97	7255.436	42.282	15.321	0	220	220	2	1	-10921639	30844.762	32618	14270	42142	647740	8446.818	4.800	0.109	0.719
ID277123	277123	98	9075.721	36.213	22.047	0	220	220	2	1	-10921639	37592.476	38828	26941	47684	789442	5547.743	4.800	0.105	1.290
ID277148	277148	57	11782.392	29.237	14.917	0	221	221	2	1	-10921639	28087.952	29622	17433	38247	589847	6151.652	4.800	0.235	1.736
ID277149	277149	99	8939.684	48.040	15.311	0	221	221	2	1	-10921639	26085.571	27995	11004	35590	547797	7936.046	2.000	0.156	0.885
ID277150	277150	98	9095.514	36.264	22.350	0	221	221	2	1	-10921639	40583.048	40567	32248	48837	852244	5059.006	4.800	0.102	1.489
ID277147	277147	97	7153.253	42.908	14.403	0	221	221	2	1	-10921639	30620.333	33127	14723	40284	643027	7892.000	4.800	0.112	0.784
ID277133	277133	97	7467.972	41.791	14.233	0	222	222	2	1	-10921639	30524.333	32857	14274	40161	641011	7187.661	4.800	0.109	0.836
ID277134	277134	57	10758.501	29.302	15.248	0	222	222	2	1	-10921639	27018.571	28930	14274	36346	567390	6385.360	4.800	0.213	1.488
ID277135	277135	99	8467.963	48.839	15.051	0	222	222	2	1	-10921639	22344.810	24434	11238	32160	469241	6858.408	2.000	0.175	0.969
ID277136	277136	98	9257.032	34.973	21.814	0	222	222	2	1	-10921639	40951.429	42106	32323	49852	859980	4988.403	6.312	0.108	1.601
ID277137	277137	100	8542.397	38.479	22.854	0	222	222	2	1	-10921639	39446.619	40360	24407	50246	828379	7101.839	2.000	0.086	0.883
ID277132	277132	100	7693.829	38.614	23.285	0	223	223	2	1	-10921639	35432.143	34515	28083	48125	744075	5542.954	2.000	0.077	0.912
ID277128	277128	97	8698.405	41.275	14.885	0	223	223	2	1	-10921639	34664.905	35749	20197	43514	727963	5908.135	4.800	0.117	1.231
ID277129	277129	99	8607.148	48.959	15.126	0	223	223	2	1	-10921639	21877.095	22111	10797	31166	459419	6397.294	7.600	0.188	1.082
ID277130	277130	57	10209.228	29.158	15.512	0	223	223	2	1	-10921639	28894.952	30119	16705	38828	606794	6584.009	4.800	0.190	1.402
ID277131	277131	98	9525.228	33.355	21.262	0	223	223	2	1	-10921639	37839.524	38339	22596	47274	794630	7116.648	4.800	0.116	1.105
ID277124	277124	99	8021.068	48.653	14.874	0	224	224	2	1	-10921639	22730.286	23173	10634	32932	477336	6756.786	2.000	0.164	0.946
ID277125	277125	57	9514.102	29.042	15.575	0	224	224	2	1	-10921639	28287.381	28596	16291	37213	594035	6774.208	4.800	0.165	1.180
ID277126	277126	100	10010.030	39.094	23.017	0	224	224	2	1	-10921639	39297.238	39234	29312	53802	825242	6461.194	2.000	0.099	1.100
ID277127	277127	101	7022.742	24.639	31.584	0	224	224	2	1	-10921639	18073.238	17950	10530	26662	379538	4666.040	2.000	0.164	1.094
ID277140	277140	None	7794.544	32.000	18.000	0	225	225	2	1	-10921639	36505.714	37217	20162	44971	766620	6664.591	7.600	0.094	0.943
ID277141	277141	100	12049.852	39.224	22.843	0	225	225	2	1	-10921639	40173.095	40933	26992	55024	843635	7557.568	2.000	0.133	1.250
ID277142	277142	101	7629.444	24.322	31.525	0	225	225	2	1	-10921639	17909.619	17182	7789	28023	376102	5294.632	3.200	0.222	1.231
ID277143	277143	None	7745.186	41.257	35.516	0	225	225	2	1	-10921639	28633.143	29809	22505	38609	601296	4763.000	2.000	0.121	1.299
ID277138	277138	57	10617.012	29.399	15.200	0	225	225	2	1	-10921639	30197.095	30975	18200	44597	634139	7604.134	4.800	0.180	1.214
ID277139	277139	99	7529.629	48.809	15.024	0	225	225	2	1	-10921639	18539.952	18622	7519	28966	389339	6116.382	2.000	0.173	0.892
ID277144	277144	57	7882.343	28.446	15.505	0	226	226	2	1	-10921639	24547.762	24486	12018	34953	515503	6914.327	4.800	0.152	0.938
ID277145	277145	None	7239.013	31.955	15.592	0	226	226	2	1	-10921639	35098.190	35470	26794	41370	737062	4090.651	4.800	0.099	1.542
ID277146	277146	100	11152.804	39.155	22.964	0	226	226	2	1	-10921639	37383.619	37300	27637	53281	785056	6679.682	2.000	0.114	1.148
ID277152	277152	57	8222.850	29.458	16.129	0	227	227	2	1	-10921639	28495.857	29181	17254	37249	598413	6679.933	4.800	0.150	1.112
ID277153	277153	100	10788.184	38.621	22.830	0	227	227	2	1	-10921639	39411.048	39743	27864	52076	827632	6565.089	2.000	0.118	1.272
ID277151	277151	102	8507.760	42.032	14.417	0	227	227	2	1	-10921639	24105.476	24781	13287	35562	506215	6996.386	2.000	0.155	0.927
ID277164	277164	100	13261.747	38.078	22.796	0	228	228	2	1	-10921639	43275.905	42890	31866	57240	908794	7080.256	4.800	0.142	1.518
ID277162	277162	102	9892.721	41.828	14.203	0	228	228	2	1	-10921639	24847.429	24136	12460	36322	521796	7426.069	2.000	0.181	1.024
ID277163	277163	57	7569.153	30.404	16.483	0	228	228	2	1	-10921639	29992.524	31066	21005	36318	629843	5083.159	6.264	0.137	1.419
ID277156	277156	None	7024.628	24.530	31.669	0	229	229	2	1	-10921639	19838.190	19867	12631	27693	416602	4500.445	2.000	0.158	1.201
ID277154	277154	57	7639.692	29.068	15.843	0	229	229	2	1	-10921639	28086.905	29853	19187	34635	589825	5193.666	4.800	0.160	1.488
ID277155	277155	100	17816.797	37.811	22.681	0	229	229	2	1	-10921639	46990.000	46578	28293	65535	986790	10085.319	2.000	0.183	1.438
ID277157	277157	57	7165.443	28.859	15.945	0	230	230	2	1	-10921639	25379.429	26869	18021	31130	532968	4078.045	4.800	0.149	1.616
ID277158	277158	100	19525.203	37.509	22.760	0	230	230	2	1	-10921639	48324.048	46856	29499	65535	1014805	10933.301	2.000	0.203	1.493
ID277160	277160	None	7196.865	48.709	15.955	0	231	231	2	1	-10921639	17278.810	16633	7694	26439	362855	5736.496	2.000	0.206	1.028
ID277161	277161	100	18744.447	37.488	22.768	0	231	231	2	1	-10921639	48777.810	48818	34209	65535	1024334	9836.921	2.000	0.195	1.621
ID277159	277159	57	8155.317	28.823	15.904	0	231	231	2	1	-10921639	26624.095	27458	16716	34826	559106	4687.233	4.800	0.170	1.653
ID277165	277165	57	9473.855	29.490	15.677	0	232	232	2	1	-10921639	27645.905	27657	19597	36330	580564	5001.534	4.800	0.201	1.848
ID277166	277166	None	7763.395	40.821	17.118	0	232	232	2	1	-10921639	27878.190	27903	16772	39691	585442	6244.492	2.000	0.107	0.862
ID277167	277167	100	20453.576	37.480	22.707	0	232	232	2	1	-10921639	49254.762	47266	29244	65535	1034350	11634.659	2.000	0.216	1.503
ID277168	277168	57	9402.533	29.330	15.700	0	233	233	2	1	-10921639	26579.286	25544	17723	35669	558165	5087.621	4.800	0.198	1.729
ID277169	277169	100	20389.215	37.767	22.596	0	233	233	2	1	-10921639	52308.952	52028	34734	65535	1098488	10301.427	4.800	0.214	1.793
ID277172	277172	57	9411.835	29.683	15.276	0	234	234	2	1	-10921639	25854.524	26618	12356	35872	542945	6155.120	2.000	0.168	1.207
ID277173	277173	100	20611.793	37.748	22.651	0	234	234	2	1	-10921639	51045.286	50902	31556	65535	1071951	11228.248	4.800	0.218	1.629
ID277170	277170	57	11315.799	29.469	14.880	0	235	235	2	1	-10921639	26445.286	25859	12818	37865	555351	6754.475	4.800	0.224	1.434
ID277171	277171	100	21025.594	37.710	22.626	0	235	235	2	1	-10921639	49858.048	47258	32208	65535	1047019	11063.876	2.000	0.219	1.620
ID277174	277174	57	10991.869	28.614	14.826	0	236	236	2	1	-10921639	26802.714	27211	17763	38223	562857	5602.934	4.800	0.206	1.635
ID277175	277175	100	20722.160	38.027	22.550	0	236	236	2	1	-10921639	52254.238	50803	30497	65535	1097339	11438.761	4.800	0.210	1.585
ID277176	277176	57	10009.040	28.086	15.212	0	237	237	2	1	-10921639	24935.476	26376	14039	33262	523645	5460.146	4.800	0.224	1.670
ID277177	277177	100	21589.883	37.919	22.622	0	237	237	2	1	-10921639	50123.524	50170	30855	65535	1052594	11383.441	4.800	0.225	1.618
ID277180	277180	100	21705.844	37.924	22.469	0	238	238	2	1	-10921639	52994.095	54252	33593	65535	1112876	10893.592	4.800	0.237	1.863
ID277178	277178	57	10357.017	27.698	15.148	0	238	238	2	1	-10921639	24050.857	25318	13506	33744	505068	5708.249	4.800	0.225	1.548
ID277179	277179	None	8855.132	35.079	15.315	0	238	238	2	1	-10921639	22802.905	24239	8808	37555	478861	7955.158	2.000	0.148	0.739
ID277181	277181	57	10765.609	27.314	15.178	0	239	239	2	1	-10921639	23427.095	23046	11393	33839	491969	6337.623	4.800	0.257	1.512
ID277182	277182	100	21208.299	37.834	22.616	0	239	239	2	1	-10921639	53595.571	53564	32658	65535	1125507	10677.680	4.800	0.225	1.845
ID277184	277184	105	9753.996	34.803	15.842	0	240	240	2	1	-10921639	26057.190	26483	13812	39202	547201	6822.191	2.000	0.157	1.039
ID277185	277185	100	21203.209	37.870	22.880	0	240	240	2	1	-10921639	56853.000	62519	39449	65535	1193913	9826.861	4.800	0.225	2.127
ID277183	277183	57	8223.098	28.284	15.590	0	240	240	2	1	-10921639	23948.810	23269	15730	32216	502925	4587.999	4.800	0.181	1.598
ID277192	277192	100	22037.311	37.679	22.918	0	241	241	2	1	-10921639	56844.333	63076	41732	65535	1193731	9541.832	4.800	0.236	2.276
ID277190	277190	57	8705.829	27.436	15.292	0	241	241	2	1	-10921639	21889.381	21757	12993	31532	459677	5912.292	4.800	0.221	1.340
ID277191	277191	105	9020.842	34.836	15.698	0	241	241	2	1	-10921639	27249.524	28719	15364	37543	572240	5823.823	2.000	0.150	1.222
ID277188	277188	100	21363.980	37.980	23.066	0	242	242	2	1	-10921639	58150.762	65535	42265	65535	1221166	8386.356	4.800	0.234	2.634
ID277189	277189	106	7166.375	34.981	37.530	0	242	242	2	1	-10921639	24708.190	24041	14162	35470	518872	5283.946	2.000	0.110	0.928
ID277186	277186	57	10127.785	27.465	15.617	0	242	242	2	1	-10921639	23101.286	23631	10717	33051	485127	6244.715	4.800	0.226	1.363
ID277187	277187	105	7309.880	34.638	15.614	0	242	242	2	1	-10921639	25517.476	25381	12587	33644	535867	5514.190	2.000	0.115	0.953
ID277196	277196	57	8868.571	27.519	15.768	0	243	243	2	1	-10921639	22003.476	21852	14803	29101	462073	4258.150	2.000	0.205	1.757
ID277197	277197	100	21843.869	38.131	22.982	0	243	243	2	1	-10921639	58985.048	63458	43924	65535	1238686	7935.426	4.800	0.251	2.982
ID277198	277198	106	8640.729	35.260	38.212	0	243	243	2	1	-10921639	27392.095	27080	21848	37483	575234	4523.708	2.000	0.135	1.439
ID277193	277193	57	7089.888	27.533	15.705	0	244	244	2	1	-10921639	19894.143	20926	13633	25759	417777	3985.030	2.000	0.179	1.518
ID277194	277194	100	21891.967	37.962	23.038	0	244	244	2	1	-10921639	58470.143	64675	42536	65535	1227873	8415.638	4.800	0.246	2.740
ID277195	277195	106	15723.572	35.257	37.921	0	244	244	2	1	-10921639	29971.048	27422	19808	55099	629392	9326.394	2.000	0.210	1.115
ID277202	277202	100	21076.832	38.040	22.963	0	245	245	2	1	-10921639	58418.714	65324	41100	65535	1226793	9242.897	4.800	0.232	2.378
ID277203	277203	106	20376.758	35.221	37.956	0	245	245	2	1	-10921639	34180.571	30668	22087	63167	717792	11181.627	2.000	0.263	1.274
ID277200	277200	107	7403.639	44.436	31.082	0	246	246	2	1	-10921639	24296.714	23428	16569	35001	510231	4433.155	2.000	0.123	1.198
ID277201	277201	106	18671.164	35.356	38.111	0	246	246	2	1	-10921639	34160.143	30064	21128	54483	717363	10154.476	2.000	0.258	1.380
ID277199	277199	100	21570.479	37.799	22.827	0	246	246	2	1	-10921639	55899.286	58895	34030	65535	1173885	10513.969	4.800	0.233	2.010
ID277207	277207	None	7819.714	26.959	15.332	0	247	247	2	1	-10921639	18393.143	18582	7733	26794	386256	5690.313	2.000	0.220	1.165
ID277208	277208	100	20154.691	37.719	22.862	0	247	247	2	1	-10921639	58870.333	64938	37750	65535	1236277	8866.392	4.800	0.219	2.388
ID277209	277209	107	10918.850	44.663	30.605	0	247	247	2	1	-10921639	28942.476	28496	14859	44087	607792	8155.421	2.000	0.158	0.970
ID277210	277210	106	19934.645	35.256	38.333	0	247	247	2	1	-10921639	39896.048	35749	26459	62694	837817	10707.718	2.000	0.237	1.429
ID277204	277204	100	20680.889	37.948	22.855	0	248	248	2	1	-10921639	55521.619	59571	32025	65535	1165954	11464.847	4.800	0.224	1.770
ID277205	277205	107	13325.697	44.586	30.585	0	248	248	2	1	-10921639	30500.095	31142	18853	46323	640502	8746.939	2.000	0.203	1.177
ID277206	277206	106	18529.240	35.388	38.171	0	248	248	2	1	-10921639	35864.000	34921	22230	58381	753144	9935.868	2.000	0.244	1.415
ID277212	277212	100	20063.273	38.767	23.142	0	249	249	2	1	-10921639	55482.714	56142	39095	65535	1165137	10729.976	4.800	0.193	1.674
ID277213	277213	107	20337.625	44.749	30.377	0	249	249	2	1	-10921639	42484.762	38939	27171	64596	892180	11444.333	2.000	0.233	1.403
ID277214	277214	108	8495.698	25.053	31.280	0	249	249	2	1	-10921639	22251.667	23702	11700	31034	467285	5317.766	2.000	0.181	1.281
ID277215	277215	106	23355.000	35.186	37.969	0	249	249	2	1	-10921639	44144.048	39301	29479	65535	927025	11219.128	2.000	0.265	1.648
ID277211	277211	109	7203.815	40.131	14.144	0	249	249	2	1	-10921639	23151.857	25003	8796	31408	486189	6640.580	2.000	0.132	0.813
ID277220	277220	100	20961.906	38.739	23.196	0	250	250	2	1	-10921639	50668.238	50349	31265	65535	1064033	12526.477	2.000	0.201	1.356
ID277221	277221	107	18789.027	44.899	30.528	0	250	250	2	1	-10921639	37357.000	35033	22008	62034	784497	11755.688	2.000	0.206	1.085
ID277222	277222	108	7667.983	24.812	31.695	0	250	250	2	1	-10921639	21827.619	21658	15507	27168	458380	3701.631	4.800	0.184	1.833
ID277223	277223	106	20681.818	35.289	38.041	0	250	250	2	1	-10921639	40326.429	39317	26479	63259	846855	10517.444	2.000	0.249	1.528
ID277219	277219	109	7091.796	40.961	14.540	0	250	250	2	1	-10921639	24273.143	26026	14867	30008	509736	4422.658	4.800	0.149	1.427
ID277216	277216	100	20033.736	38.790	23.121	0	251	251	2	1	-10921639	49038.095	47075	31285	65535	1029800	11749.643	2.000	0.197	1.373
ID277217	277217	107	24690.855	44.932	30.209	0	251	251	2	1	-10921639	47548.952	46570	28906	65535	998528	12729.755	2.000	0.265	1.563
ID277218	277218	106	21498.689	35.214	38.149	0	251	251	2	1	-10921639	40658.524	36712	27609	65535	853829	10911.246	2.000	0.249	1.485
ID277233	277233	100	20880.570	38.583	23.167	0	252	252	2	1	-10921639	50047.857	51220	28572	65535	1051005	12313.824	4.800	0.221	1.473
ID277234	277234	107	23803.494	44.840	30.400	0	252	252	2	1	-10921639	48341.905	45778	30036	65535	1015180	12290.089	4.800	0.263	1.637
ID277235	277235	106	19130.188	35.397	38.004	0	252	252	2	1	-10921639	41763.095	40149	29045	62026	877025	9877.889	2.000	0.223	1.544
ID277224	277224	100	20196.850	38.711	23.093	0	253	253	2	1	-10921639	49043.667	51722	31822	65535	1029917	12114.760	2.000	0.196	1.325
ID277225	277225	107	24732.955	45.134	30.421	0	253	253	2	1	-10921639	51821.714	51264	31957	65535	1088256	12519.689	4.800	0.266	1.742
ID277226	277226	106	20047.547	35.225	37.860	0	253	253	2	1	-10921639	43533.333	41569	29375	60414	914200	9604.668	4.800	0.239	1.746
ID277228	277228	107	23775.283	45.047	30.514	0	254	254	2	1	-10921639	51812.333	51193	34770	65535	1088059	12221.863	4.800	0.247	1.680
ID277229	277229	106	23857.301	35.214	37.710	0	254	254	2	1	-10921639	46230.190	44203	29304	65535	970834	12130.021	2.000	0.263	1.585
ID277227	277227	100	20393.531	38.572	23.109	0	254	254	2	1	-10921639	49980.238	48993	32164	65535	1049585	11793.713	4.800	0.210	1.472
ID277232	277232	106	24759.061	35.220	37.741	0	255	255	2	1	-10921639	45223.619	41828	27804	65535	949696	12969.310	2.000	0.281	1.528
ID277230	277230	100	18151.850	38.592	23.060	0	255	255	2	1	-10921639	45243.000	46216	32745	62781	950103	10011.315	4.800	0.197	1.489
ID277231	277231	107	23132.943	45.140	30.280	0	255	255	2	1	-10921639	50728.952	53448	32399	65535	1065308	11132.298	4.800	0.256	1.859
ID277236	277236	100	16531.176	38.892	23.052	0	256	256	2	1	-10921639	44855.905	44903	32164	61270	941974	9399.722	2.000	0.171	1.394
ID277237	277237	107	22573.670	44.967	30.155	0	256	256	2	1	-10921639	53974.857	53695	39333	65535	1133472	9470.057	4.800	0.239	2.202
ID277238	277238	106	23792.268	35.264	37.731	0	256	256	2	1	-10921639	48183.810	45177	31938	65535	1011860	11052.199	4.800	0.269	1.851
ID277244	277244	106	24535.264	35.043	37.798	0	257	257	2	1	-10921639	50768.952	50246	34388	65535	1066148	11158.429	4.800	0.271	1.941
ID277242	277242	100	19466.242	39.100	23.196	0	257	257	2	1	-10921639	47207.190	45444	35009	65535	991351	9520.259	2.000	0.204	1.682
ID277243	277243	107	20798.102	44.828	30.140	0	257	257	2	1	-10921639	53372.619	55119	38426	65535	1120825	9926.067	4.800	0.205	1.832
ID277240	277240	107	21477.354	44.876	30.283	0	258	258	2	1	-10921639	55050.762	55919	37670	65535	1156066	9395.963	4.800	0.228	2.178
ID277241	277241	106	22779.738	35.191	37.629	0	258	258	2	1	-10921639	54136.810	54029	36401	65535	1136873	8910.906	4.800	0.260	2.508
ID277239	277239	100	17937.123	38.871	23.310	0	258	258	2	1	-10921639	44829.857	45822	32037	62133	941427	9613.738	2.000	0.191	1.495
ID277245	277245	111	8820.884	27.608	15.282	0	259	259	2	1	-10921639	21217.238	21960	10534	30096	445562	5640.678	2.000	0.205	1.281
ID277246	277246	100	16672.791	38.621	23.492	0	259	259	2	1	-10921639	45862.762	44433	32853	62392	963118	9749.811	4.800	0.189	1.494
ID277247	277247	107	20152.920	44.829	30.606	0	259	259	2	1	-10921639	52859.381	54459	33712	65535	1110047	11246.050	4.800	0.199	1.561
ID277248	277248	106	23568.979	35.054	37.811	0	259	259	2	1	-10921639	53912.952	53850	31790	65535	1132172	10457.269	4.800	0.251	2.070
ID277252	277252	106	23889.889	34.948	37.823	0	260	260	2	1	-10921639	50687.429	47537	34114	65535	1064436	10931.476	4.800	0.257	1.897
ID277249	277249	111	10225.322	27.728	15.516	0	260	260	2	1	-10921639	24740.952	24979	16506	33497	519560	5037.736	4.800	0.211	1.712
ID277250	277250	100	16874.531	38.633	23.328	0	260	260	2	1	-10921639	43880.714	41947	28468	62415	921495	10172.723	2.000	0.177	1.298
ID277251	277251	107	22047.656	44.835	30.331	0	260	260	2	1	-10921639	53309.286	53834	34500	65535	1119495	10490.962	4.800	0.235	1.934
ID277260	277260	107	19753.465	44.971	29.737	0	261	261	2	1	-10921639	57413.619	60693	38689	65535	1205686	9910.062	4.800	0.209	1.999
ID277261	277261	106	21571.607	34.802	38.029	0	261	261	2	1	-10921639	55477.000	56261	40248	65535	1165017	9080.978	4.800	0.228	2.266
ID277262	277262	112	10090.739	24.945	46.022	0	261	261	2	1	-10921639	19939.048	19553	10614	33791	418720	6145.917	2.000	0.206	1.110
ID277258	277258	111	10892.335	28.368	15.810	0	261	261	2	1	-10921639	28903.143	29948	19091	38482	606966	5760.877	4.800	0.199	1.667
ID277259	277259	100	18096.912	39.115	23.599	0	261	261	2	1	-10921639	48044.286	47930	29674	65535	1008930	10672.923	2.000	0.179	1.366
ID277253	277253	111	15396.089	28.032	15.292	0	262	262	2	1	-10921639	29982.571	29371	11895	49160	629634	9290.532	4.800	0.251	1.296
ID277254	277254	100	17580.117	38.889	23.205	0	262	262	2	1	-10921639	49244.429	48591	34961	65535	1034133	9199.472	2.000	0.166	1.521
ID277255	277255	107	19152.652	45.121	29.553	0	262	262	2	1	-10921639	57012.000	61306	36608	65535	1197252	10164.691	4.800	0.203	1.893
ID277256	277256	106	21296.680	34.950	38.065	0	262	262	2	1	-10921639	51680.857	51224	39122	65535	1085298	9487.971	4.800	0.215	1.928
ID277257	277257	112	11384.481	25.086	46.487	0	262	262	2	1	-10921639	23695.095	22811	15674	40304	497597	6360.763	2.000	0.218	1.336
ID277284	277284	112	12504.145	24.992	46.876	0	263	263	2	1	-10921639	26958.905	26237	17309	41386	566137	6928.266	2.000	0.208	1.343
ID277280	277280	107	17793.357	45.035	30.523	0	263	263	2	1	-10921639	54189.095	57140	35613	65535	1137971	10213.409	4.800	0.172	1.555
ID277281	277281	113	7602.001	42.354	34.299	0	263	263	2	1	-10921639	37280.524	36429	25127	53806	782891	8037.461	7.600	0.076	0.652
ID277282	277282	106	23091.562	35.117	38.026	0	263	263	2	1	-10921639	52317.143	48133	37722	65535	1098660	10388.006	4.800	0.236	1.924
ID277283	277283	114	14374.997	29.752	39.735	0	263	263	2	1	-10921639	44052.286	44652	29726	57168	925098	7553.313	2.000	0.158	1.595
ID277277	277277	111	17269.402	28.079	15.165	0	263	263	2	1	-10921639	34618.905	33047	22505	52740	726997	8781.411	2.000	0.249	1.573
ID277278	277278	None	11391.142	35.801	22.218	0	263	263	2	1	-10921639	41495.524	40236	30199	54041	871406	7027.033	2.000	0.116	1.227
ID277279	277279	100	15066.428	39.470	23.266	0	263	263	2	1	-10921639	44194.762	42584	32363	64440	928090	9385.386	2.000	0.138	1.143
ID277270	277270	111	21100.408	28.441	15.145	0	264	264	2	1	-10921639	35858.286	35247	17190	61310	753024	12470.845	2.000	0.284	1.273
ID277271	277271	100	14285.045	38.857	23.143	0	264	264	2	1	-10921639	42029.619	41967	30971	56229	882622	8029.003	4.800	0.158	1.427
ID277276	277276	112	12140.486	25.132	46.390	0	264	264	2	1	-10921639	26192.286	24983	17377	40750	550038	6890.640	2.000	0.202	1.275
ID277272	277272	107	16452.414	44.972	29.642	0	264	264	2	1	-10921639	49917.810	52816	32172	63203	1048274	9794.520	4.800	0.177	1.536
ID277273	277273	113	7974.573	42.354	33.996	0	264	264	2	1	-10921639	35273.810	34965	24001	45488	740750	7169.385	2.000	0.089	0.802
ID277274	277274	106	18735.033	35.011	37.983	0	264	264	2	1	-10921639	45527.429	45893	34368	64997	956076	8589.299	4.800	0.209	1.830
ID277275	277275	114	13637.145	30.086	39.715	0	264	264	2	1	-10921639	41838.190	43980	26352	55103	878602	8184.637	4.800	0.178	1.546
ID277268	277268	114	16110.961	30.033	39.755	0	265	265	2	1	-10921639	46251.524	49379	29332	63613	971282	9339.398	4.800	0.190	1.582
ID277269	277269	112	13687.494	25.335	46.302	0	265	265	2	1	-10921639	31295.905	30975	20317	48054	657214	7431.389	4.800	0.206	1.437
ID277264	277264	100	18026.906	38.835	23.201	0	265	265	2	1	-10921639	47331.095	43757	30573	65535	993953	10146.849	2.000	0.180	1.426
ID277265	277265	107	16410.402	45.119	29.657	0	265	265	2	1	-10921639	50701.238	52744	36346	65535	1064726	8566.487	4.800	0.167	1.696
ID277266	277266	113	13329.393	42.402	34.485	0	265	265	2	1	-10921639	41117.571	40459	24546	56504	863469	8954.472	2.000	0.138	1.113
ID277267	277267	106	18955.494	35.192	37.699	0	265	265	2	1	-10921639	47064.714	44063	33115	65535	988359	9254.995	4.800	0.193	1.649
ID277263	277263	111	25683.500	28.604	15.031	0	265	265	2	1	-10921639	44344.190	43069	25513	65535	931228	13584.418	2.000	0.299	1.502
ID277302	277302	115	7700.126	18.226	14.081	0	266	266	2	1	-10921639	17532.667	16744	8087	25409	368186	5209.807	4.800	0.222	1.222
ID277303	277303	111	23026.854	28.276	15.312	0	266	266	2	1	-10921639	45198.143	45420	23686	65535	949161	13142.697	4.800	0.275	1.483
ID277308	277308	114	16772.064	30.190	39.350	0	266	266	2	1	-10921639	43382.333	44278	26901	65535	911029	11387.168	2.000	0.165	1.082
ID277309	277309	112	17752.480	25.502	46.223	0	266	266	2	1	-10921639	35186.476	31516	22374	58843	738916	10498.624	2.000	0.225	1.229
ID277304	277304	100	16550.732	39.250	23.141	0	266	266	2	1	-10921639	46868.571	45734	33879	64476	984240	8552.107	2.000	0.167	1.569
ID277305	277305	107	17352.695	44.957	29.813	0	266	266	2	1	-10921639	48187.000	49661	30139	65535	1011927	10801.293	2.000	0.165	1.262
ID277306	277306	113	8718.103	42.612	34.298	0	266	266	2	1	-10921639	35989.952	34901	25560	46562	755789	6392.443	7.600	0.095	0.980
ID277307	277307	106	13770.201	35.306	37.921	0	266	266	2	1	-10921639	42036.095	43316	30724	54180	882758	7224.818	2.000	0.149	1.505
ID277300	277300	114	20925.199	30.509	39.738	0	267	267	2	1	-10921639	52923.333	52832	39783	65535	1111390	8784.337	4.800	0.225	2.209
ID277301	277301	112	18565.959	25.565	46.472	0	267	267	2	1	-10921639	38046.476	36011	26153	58326	798976	10335.018	2.000	0.237	1.408
ID277296	277296	100	17365.953	39.617	23.093	0	267	267	2	1	-10921639	44399.381	40045	30999	65523	932387	10334.043	2.000	0.162	1.196
ID277297	277297	107	17332.342	44.850	29.315	0	267	267	2	1	-10921639	47861.762	46892	30975	65535	1005097	10338.003	4.800	0.179	1.408
ID277298	277298	113	13714.753	42.647	33.909	0	267	267	2	1	-10921639	41028.476	40244	27307	57268	861598	8834.047	7.600	0.140	1.142
ID277299	277299	106	11829.102	35.319	37.716	0	267	267	2	1	-10921639	41982.429	42325	31106	56615	881631	6292.577	4.800	0.127	1.505
ID277293	277293	115	8471.597	16.639	13.581	0	267	267	2	1	-10921639	23503.095	23583	16541	31198	493565	4475.878	4.800	0.196	1.718
ID277294	277294	111	24171.555	28.034	15.282	0	267	267	2	1	-10921639	52409.095	51479	29356	65535	1100591	12372.520	4.800	0.262	1.758
ID277295	277295	116	8487.732	36.608	22.622	0	267	267	2	1	-10921639	41090.571	41159	24928	63840	862902	9525.377	4.800	0.113	0.874
ID277285	277285	111	23188.449	28.026	15.179	0	268	268	2	1	-10921639	55827.667	58855	37352	65535	1172381	9903.617	4.800	0.254	2.283
ID277286	277286	116	8642.501	36.153	22.855	0	268	268	2	1	-10921639	38558.762	38363	24836	52565	809734	7627.377	2.000	0.081	0.761
ID277287	277287	100	16184.800	39.730	23.309	0	268	268	2	1	-10921639	44631.095	43256	31353	63744	937253	9257.638	2.000	0.155	1.292
ID277292	277292	112	24183.791	25.766	46.329	0	268	268	2	1	-10921639	45532.476	44398	31333	65535	956182	11835.295	2.000	0.277	1.669
ID277288	277288	107	16257.018	44.311	28.645	0	268	268	2	1	-10921639	46674.238	44648	34798	63187	980159	8494.750	2.000	0.165	1.553
ID277289	277289	113	11027.469	42.969	33.710	0	268	268	2	1	-10921639	37680.714	37424	26054	52788	791295	7667.170	2.000	0.120	1.057
ID277290	277290	106	9821.425	35.097	37.946	0	268	268	2	1	-10921639	38877.619	39783	28122	50695	816430	6700.343	2.000	0.110	1.151
ID277291	277291	114	19441.242	30.145	39.412	0	268	268	2	1	-10921639	48501.095	50397	28170	65535	1018523	11990.263	2.000	0.191	1.296
ID277328	277328	114	19079.791	30.571	39.682	0	269	269	2	1	-10921639	52725.619	52665	38542	65535	1107238	8333.396	4.800	0.208	2.180
ID277329	277329	112	24288.945	25.998	46.229	0	269	269	2	1	-10921639	45123.714	45261	27016	65535	947598	12367.982	2.000	0.267	1.536
ID277324	277324	100	15661.455	39.694	23.227	0	269	269	2	1	-10921639	43285.619	42695	27565	65535	908998	10276.886	2.000	0.137	1.016
ID277325	277325	107	18568.646	44.270	28.311	0	269	269	2	1	-10921639	50075.667	49721	35184	65535	1051589	9867.622	4.800	0.184	1.578
ID277326	277326	None	7304.589	23.930	32.004	0	269	269	2	1	-10921639	19534.952	20460	12125	28878	410234	4348.298	2.000	0.166	1.282
ID277327	277327	113	12636.525	42.633	33.619	0	269	269	2	1	-10921639	38047.333	37169	24538	57140	798994	9665.303	2.000	0.130	0.905
ID277323	277323	111	22297.777	27.805	14.941	0	269	269	2	1	-10921639	57807.619	61942	42818	65535	1213960	8639.889	4.800	0.246	2.645
ID277316	277316	112	19549.488	26.052	46.095	0	270	270	2	1	-10921639	41976.571	40391	26408	65535	881508	9762.395	2.000	0.224	1.576
ID277312	277312	107	18611.859	44.256	27.976	0	270	270	2	1	-10921639	54685.095	55636	40574	65535	1148387	8681.558	4.800	0.184	1.961
ID277313	277313	113	13384.286	42.595	33.063	0	270	270	2	1	-10921639	41600.048	39262	28158	62173	873601	9345.167	2.000	0.128	1.008
ID277314	277314	None	8852.682	34.792	38.390	0	270	270	2	1	-10921639	38014.381	37380	28182	50258	798302	6649.978	4.800	0.115	1.179
ID277315	277315	114	19323.209	30.159	39.413	0	270	270	2	1	-10921639	48039.095	49160	31217	65535	1008821	11941.356	2.000	0.183	1.244
ID277310	277310	111	20122.393	27.998	15.301	0	270	270	2	1	-10921639	59311.857	64003	42802	65535	1245549	7715.254	4.800	0.222	2.795
ID277311	277311	100	14678.514	39.590	23.063	0	270	270	2	1	-10921639	44111.952	44561	29849	63144	926351	9127.095	2.000	0.130	1.115
ID277317	277317	111	19495.895	28.544	14.862	0	271	271	2	1	-10921639	57795.143	65535	34424	65535	1213698	10507.597	4.800	0.206	1.878
ID277318	277318	100	10569.786	39.524	23.058	0	271	271	2	1	-10921639	42126.333	41223	32868	54439	884653	6907.462	2.000	0.105	1.160
ID277319	277319	107	18530.926	44.152	28.085	0	271	271	2	1	-10921639	52989.476	56217	35888	65535	1112779	9684.684	4.800	0.187	1.724
ID277320	277320	113	13803.221	42.813	33.124	0	271	271	2	1	-10921639	43580.381	42946	31090	59221	915188	8431.076	2.000	0.136	1.235
ID277321	277321	114	18152.314	30.085	39.273	0	271	271	2	1	-10921639	47381.762	47640	34046	65535	995017	9650.175	2.000	0.182	1.514
ID277322	277322	112	21895.393	26.104	45.999	0	271	271	2	1	-10921639	42000.476	39484	20170	65535	882010	11749.447	2.000	0.248	1.420
ID277332	277332	107	18725.869	43.967	28.355	0	272	272	2	1	-10921639	52863.000	52378	34758	65535	1110123	10436.380	4.800	0.184	1.575
ID277333	277333	113	16623.465	42.787	33.237	0	272	272	2	1	-10921639	44868.571	44724	30768	65535	942240	10367.749	2.000	0.154	1.152
ID277334	277334	114	19164.699	30.034	39.273	0	272	272	2	1	-10921639	49257.143	48646	34500	65535	1034400	10580.244	2.000	0.179	1.416
ID277335	277335	112	19459.410	25.998	45.364	0	272	272	2	1	-10921639	42543.000	42186	28138	64687	893403	10318.520	4.800	0.224	1.510
ID277330	277330	111	18925.123	28.572	14.897	0	272	272	2	1	-10921639	59407.333	65535	41131	65535	1247554	8904.757	4.800	0.201	2.230
ID277331	277331	100	12631.879	39.696	23.416	0	272	272	2	1	-10921639	41636.857	39838	28079	59201	874374	8843.034	2.000	0.121	1.017
ID277336	277336	None	7780.142	75.000	55.000	0	272	272	2	1	-10921639	13212.000	12308	8916	18606	277452	3553.091	4.800	0.358	1.962
ID277340	277340	113	18963.883	42.738	33.131	0	273	273	2	1	-10921639	45888.095	43546	29785	65535	963650	11724.239	2.000	0.160	1.081
ID277341	277341	114	17850.832	29.856	39.091	0	273	273	2	1	-10921639	47055.048	45639	34233	65535	988156	9879.692	2.000	0.166	1.355
ID277342	277342	112	20574.436	26.248	45.418	0	273	273	2	1	-10921639	46537.714	44632	30871	65535	977292	10624.783	4.800	0.228	1.628
ID277337	277337	111	18973.324	28.642	14.934	0	273	273	2	1	-10921639	59238.000	65535	40809	65535	1243998	8675.434	4.800	0.198	2.254
ID277338	277338	100	11435.853	39.922	23.406	0	273	273	2	1	-10921639	40815.048	38971	30704	55664	857116	7399.211	2.000	0.110	1.097
ID277339	277339	107	17875.652	44.385	28.497	0	273	273	2	1	-10921639	52881.714	53150	37141	65535	1110516	10650.486	4.800	0.172	1.457
ID277348	277348	113	18066.680	43.027	33.011	0	274	274	2	1	-10921639	46377.571	46944	31158	65535	973929	10762.478	2.000	0.163	1.207
ID277349	277349	114	17623.520	30.269	39.303	0	274	274	2	1	-10921639	48010.619	47521	31930	65535	1008223	9960.898	2.000	0.174	1.432
ID277350	277350	112	20515.170	26.447	45.533	0	274	274	2	1	-10921639	41570.714	44577	20269	65535	872985	14419.761	2.000	0.226	1.063
ID277344	277344	118	16513.398	28.879	17.846	0	274	274	2	1	-10921639	58780.905	65535	45710	65535	1234399	8035.354	4.800	0.156	1.979
ID277345	277345	100	9669.638	40.647	23.457	0	274	274	2	1	-10921639	40589.476	40551	28138	55410	852379	6886.924	2.000	0.110	1.166
ID277346	277346	107	16937.693	44.205	28.401	0	274	274	2	1	-10921639	51364.476	49231	37519	65535	1078654	9806.800	2.000	0.156	1.414
ID277347	277347	163	7221.826	23.605	31.738	0	274	274	2	1	-10921639	25083.810	25226	18718	33616	526760	4394.428	2.000	0.117	1.200
ID277343	277343	111	17914.146	28.601	15.061	0	274	274	2	1	-10921639	59812.905	65535	42166	65535	1256071	8659.967	4.800	0.186	2.162
ID277351	277351	111	16163.727	29.313	14.431	0	275	275	2	1	-10921639	55648.762	62817	30987	65535	1168624	12209.863	4.800	0.158	1.247
ID277356	277356	113	14200.650	43.195	33.270	0	275	275	2	1	-10921639	45874.905	44895	34607	62503	963373	8134.175	2.000	0.126	1.259
ID277357	277357	117	8215.031	56.294	37.012	0	275	275	2	1	-10921639	16596.190	14878	9941	30975	348520	5022.798	2.000	0.210	1.148
ID277358	277358	114	15847.434	30.222	39.133	0	275	275	2	1	-10921639	46399.667	45786	30939	65535	974393	8886.410	2.000	0.148	1.345
ID277359	277359	112	20365.416	26.175	45.348	0	275	275	2	1	-10921639	41592.857	38561	23937	65535	873450	12100.229	2.000	0.214	1.212
ID277352	277352	118	16159.264	28.758	17.957	0	275	275	2	1	-10921639	58779.190	65073	43530	65535	1234363	8289.754	4.800	0.153	1.883
ID277353	277353	None	7999.374	34.892	23.743	0	275	275	2	1	-10921639	39583.000	39158	32025	46582	831243	4407.185	4.800	0.105	1.709
ID277354	277354	107	16680.373	44.623	28.191	0	275	275	2	1	-10921639	53047.333	52287	31500	65535	1113994	10898.975	4.800	0.166	1.389
ID277355	277355	163	7454.773	23.800	31.398	0	275	275	2	1	-10921639	27202.952	27327	16788	36035	571262	5547.740	2.000	0.110	0.973
ID277364	277364	None	7864.778	56.931	27.030	0	276	276	2	1	-10921639	17902.476	18948	7351	25684	375952	5179.271	4.800	0.222	1.255
ID277365	277365	107	17763.795	44.752	27.898	0	276	276	2	1	-10921639	54637.762	57144	31969	65535	1147393	10904.105	4.800	0.184	1.558
ID277366	277366	113	12673.598	42.844	33.412	0	276	276	2	1	-10921639	45534.429	44923	33648	63514	956223	7773.613	4.800	0.115	1.212
ID277367	277367	117	7832.550	56.310	36.472	0	276	276	2	1	-10921639	19789.286	19712	13589	30796	415575	4206.912	7.600	0.199	1.558
ID277360	277360	111	16402.947	29.049	14.272	0	276	276	2	1	-10921639	57151.952	64922	33501	65535	1200191	11218.733	4.800	0.156	1.372
ID277361	277361	118	15970.625	29.344	17.989	0	276	276	2	1	-10921639	58131.857	65535	36791	65535	1220769	10266.286	4.800	0.150	1.478
ID277362	277362	None	7965.375	6.768	20.053	0	276	276	2	1	-10921639	21400.095	22795	13040	27816	449402	4604.890	4.800	0.193	1.501
ID277363	277363	119	8464.389	33.033	24.595	0	276	276	2	1	-10921639	38440.048	40006	27514	48022	807241	5741.008	4.800	0.103	1.249
ID277368	277368	None	7917.110	18.130	37.758	0	276	276	2	1	-10921639	18714.333	18586	9886	27446	393001	5215.644	2.000	0.195	1.171
ID277369	277369	114	16939.916	30.136	39.123	0	276	276	2	1	-10921639	44686.048	44998	28803	65535	938407	9566.976	2.000	0.156	1.264
ID277370	277370	120	7753.974	33.620	38.784	0	276	276	2	1	-10921639	36107.000	35339	23241	48845	758247	7169.847	2.000	0.075	0.700
ID277371	277371	112	19729.230	26.257	45.456	0	276	276	2	1	-10921639	41577.619	39417	24892	65535	873130	11766.184	2.000	0.215	1.251
ID277383	277383	None	8158.613	6.983	14.337	0	277	277	2	1	-10921639	18923.905	18133	11008	27963	397402	5483.506	2.000	0.216	1.226
ID277392	277392	120	7711.503	32.598	39.262	0	277	277	2	1	-10921639	41440.857	41135	32860	50130	870258	5091.964	6.333	0.093	1.380
ID277393	277393	112	19958.646	26.323	45.125	0	277	277	2	1	-10921639	40225.714	38645	25039	63227	844740	11386.011	2.000	0.229	1.317
ID277388	277388	107	17266.340	44.931	27.336	0	277	277	2	1	-10921639	53463.143	55708	37372	65535	1122726	10609.706	4.800	0.183	1.561
ID277389	277389	121	17190.779	44.810	28.528	0	277	277	2	1	-10921639	52937.048	52955	35319	65535	1111678	10317.838	4.800	0.164	1.444
ID277390	277390	124	7979.799	23.615	36.655	0	277	277	2	1	-10921639	29373.571	28190	22238	37706	616845	4656.287	2.000	0.112	1.276
ID277391	277391	114	13550.089	29.967	39.125	0	277	277	2	1	-10921639	43972.333	43550	33835	60387	923419	7963.819	2.000	0.119	1.177
ID277384	277384	111	15158.155	29.467	14.829	0	277	277	2	1	-10921639	59501.667	65535	38649	65535	1249535	9460.692	4.800	0.148	1.621
ID277385	277385	123	8754.259	6.158	17.576	0	277	277	2	1	-10921639	21509.381	22815	10657	32880	451697	6498.941	2.000	0.170	0.964
ID277386	277386	118	13494.756	29.910	18.218	0	277	277	2	1	-10921639	61965.571	65535	46128	65535	1301277	5498.171	4.800	0.138	2.728
ID277387	277387	119	8412.059	32.040	24.987	0	277	277	2	1	-10921639	36521.238	36823	29371	46900	766946	4895.448	2.000	0.095	1.294
ID277380	277380	124	8488.808	23.782	36.591	0	278	278	2	1	-10921639	28655.190	27609	19545	40399	601759	5874.976	2.000	0.106	0.931
ID277381	277381	114	11791.520	29.920	38.858	0	278	278	2	1	-10921639	39778.857	38080	31707	54507	835356	6424.213	2.000	0.124	1.364
ID277382	277382	112	19266.381	26.390	44.956	0	278	278	2	1	-10921639	37854.810	37010	23050	62169	794951	11542.598	2.000	0.230	1.225
ID277376	277376	119	8725.249	33.467	24.890	0	278	278	2	1	-10921639	40781.143	39568	31751	49251	856404	5113.803	4.800	0.113	1.619
ID277377	277377	121	18609.850	44.457	27.903	0	278	278	2	1	-10921639	55420.381	57319	39659	65535	1163828	8802.157	4.800	0.190	2.008
ID277378	277378	None	7066.992	58.129	27.767	0	278	278	2	1	-10921639	17824.333	17958	12344	24530	374311	3510.863	4.800	0.209	1.758
ID277379	277379	122	11387.030	54.802	35.812	0	278	278	2	1	-10921639	22125.476	20874	10001	36898	464635	7131.687	2.000	0.232	1.167
ID277372	277372	123	7547.143	5.230	16.747	0	278	278	2	1	-10921639	20585.905	21288	11656	28512	432304	5064.537	4.800	0.195	1.327
ID277373	277373	111	16703.041	29.750	15.102	0	278	278	2	1	-10921639	57663.333	63120	40543	65535	1210930	9290.296	4.800	0.155	1.664
ID277374	277374	None	8032.443	5.230	16.747	0	278	278	2	1	-10921639	20585.905	21288	11656	28512	432304	5064.537	4.800	0.195	1.327
ID277375	277375	118	16154.660	29.986	18.664	0	278	278	2	1	-10921639	56272.190	61477	35653	65535	1181716	10423.031	4.800	0.141	1.333
ID277396	277396	118	14110.826	30.598	19.703	0	279	279	2	1	-10921639	57691.190	62857	42138	65535	1211515	9356.167	4.800	0.126	1.379
ID277397	277397	119	9693.521	32.896	25.209	0	279	279	2	1	-10921639	44559.238	45496	37177	55939	935744	4688.040	4.800	0.108	1.855
ID277398	277398	121	17344.408	44.253	28.142	0	279	279	2	1	-10921639	55691.714	57832	38832	65535	1169526	8247.170	4.800	0.169	1.949
ID277399	277399	None	8297.836	42.080	33.593	0	279	279	2	1	-10921639	35620.000	35228	24172	49979	748020	7190.676	4.800	0.107	0.959
ID277394	277394	111	15819.902	29.307	15.005	0	279	279	2	1	-10921639	56690.286	62917	37726	65535	1190496	10691.416	4.800	0.144	1.336
ID277395	277395	123	12430.312	3.808	17.015	0	279	279	2	1	-10921639	29107.143	31404	16370	40777	611250	7525.628	4.800	0.232	1.457
ID277400	277400	122	18280.275	54.684	35.967	0	279	279	2	1	-10921639	27358.143	22688	12698	55350	574521	11406.960	2.000	0.289	1.076
ID277401	277401	125	8651.465	17.986	37.457	0	279	279	2	1	-10921639	23805.048	23340	13928	33990	499906	5421.131	2.000	0.154	1.171
ID277402	277402	114	11555.861	30.169	39.138	0	279	279	2	1	-10921639	42090.571	41895	32339	58887	883902	6779.791	7.600	0.114	1.270
ID277403	277403	112	18746.668	26.602	44.520	0	279	279	2	1	-10921639	40585.143	39262	22218	65535	852288	12297.636	2.000	0.207	1.132
ID277412	277412	124	8146.806	23.530	37.181	0	280	280	2	1	-10921639	32179.000	30748	24586	42790	675759	5267.304	2.000	0.097	1.081
ID277413	277413	125	10140.741	18.017	37.725	0	280	280	2	1	-10921639	26394.476	26272	16768	38028	554284	5753.946	2.000	0.176	1.371
ID277414	277414	114	15531.022	30.106	39.432	0	280	280	2	1	-10921639	44195.429	43109	32335	62388	928104	9259.203	2.000	0.154	1.273
ID277415	277415	112	17600.428	26.553	45.081	0	280	280	2	1	-10921639	37899.095	35852	23515	58509	795881	9867.798	2.000	0.212	1.342
ID277408	277408	119	8163.033	33.291	25.638	0	280	280	2	1	-10921639	42079.190	41828	31715	51833	883663	5577.511	4.800	0.102	1.393
ID277409	277409	None	10545.777	45.000	26.000	0	280	280	2	1	-10921639	46385.286	44947	31003	64655	974091	9324.879	4.800	0.106	0.951
ID277410	277410	121	16105.420	43.878	29.385	0	280	280	2	1	-10921639	53104.952	56154	35351	65535	1115204	9161.477	4.800	0.151	1.521
ID277411	277411	122	18760.664	54.945	35.769	0	280	280	2	1	-10921639	30063.762	26977	17651	59404	631339	11195.446	2.000	0.266	1.130
ID277416	277416	162	8469.899	16.957	50.551	0	280	280	2	1	-10921639	14542.667	13848	5227	26101	305396	5809.431	2.000	0.244	0.981
ID277404	277404	None	10453.357	3.831	15.067	0	280	280	2	1	-10921639	32124.429	32323	21419	43920	674613	6285.399	4.800	0.175	1.524
ID277405	277405	111	15814.319	29.802	15.384	0	280	280	2	1	-10921639	56674.524	57152	40411	65535	1190165	9376.199	4.800	0.153	1.605
ID277406	277406	123	11380.582	3.160	17.123	0	280	280	2	1	-10921639	32297.000	34364	17086	43920	678237	7518.380	4.800	0.175	1.282
ID277407	277407	118	14411.411	30.477	19.602	0	280	280	2	1	-10921639	55678.476	60717	35363	65535	1169248	10687.687	4.800	0.131	1.205
ID277440	277440	114	15014.277	29.915	39.157	0	281	281	2	1	-10921639	41627.810	39401	31890	62034	874184	8109.939	2.000	0.150	1.342
ID277441	277441	112	16064.040	26.341	45.046	0	281	281	2	1	-10921639	35465.238	34484	23201	54809	744770	9236.350	2.000	0.208	1.323
ID277442	277442	162	8792.924	16.348	51.174	0	281	281	2	1	-10921639	15844.429	14310	8831	27609	332733	5091.721	2.000	0.267	1.313
ID277443	277443	127	8808.410	75.000	67.000	0	281	281	2	1	-10921639	10940.619	10287	4324	18897	229753	4879.940	4.800	0.503	1.501
ID277431	277431	126	9276.494	3.257	12.522	0	281	281	2	1	-10921639	30684.476	31408	15945	39954	644374	6528.144	2.000	0.134	1.112
ID277436	277436	121	15134.599	44.056	28.350	0	281	281	2	1	-10921639	52682.905	52183	37428	65535	1106341	8125.750	4.800	0.148	1.672
ID277437	277437	122	17556.623	54.974	35.217	0	281	281	2	1	-10921639	30485.190	25393	20508	58851	640189	10253.913	2.000	0.228	1.103
ID277438	277438	124	9268.437	24.310	35.772	0	281	281	2	1	-10921639	33813.905	34858	23834	43912	710092	6098.148	2.000	0.123	1.211
ID277439	277439	125	12010.658	17.836	37.670	0	281	281	2	1	-10921639	28765.667	27697	19020	41076	604079	6625.755	2.000	0.199	1.440
ID277432	277432	111	16676.613	29.922	15.397	0	281	281	2	1	-10921639	54951.143	58298	34038	65535	1153974	10996.231	4.800	0.158	1.365
ID277433	277433	118	15008.772	30.808	19.832	0	281	281	2	1	-10921639	58283.714	60506	42488	65535	1223958	8015.207	4.800	0.135	1.734
ID277434	277434	None	7126.546	39.206	23.718	0	281	281	2	1	-10921639	41549.381	41163	35498	50564	872537	4404.639	2.000	0.067	1.187
ID277435	277435	128	8052.661	59.791	24.031	0	281	281	2	1	-10921639	18289.429	19489	7694	26607	384078	5545.420	4.800	0.218	1.179
ID277420	277420	118	15402.772	30.613	20.041	0	282	282	2	1	-10921639	58884.286	61210	41951	65535	1236570	8168.956	4.800	0.146	1.839
ID277421	277421	None	7088.901	21.833	20.915	0	282	282	2	1	-10921639	30678.952	31202	23396	36831	644258	4467.009	4.800	0.111	1.375
ID277422	277422	128	7074.696	61.102	23.232	0	282	282	2	1	-10921639	18613.762	19251	6763	25214	390889	5115.880	4.800	0.197	1.200
ID277423	277423	129	9268.886	31.885	26.629	0	282	282	2	1	-10921639	41529.619	39894	30895	53202	872122	6775.687	2.000	0.091	1.020
ID277417	277417	None	8612.170	4.863	7.081	0	282	282	2	1	-10921639	24074.048	23714	14071	34106	505555	5483.774	7.600	0.167	1.259
ID277418	277418	126	7545.951	3.014	11.500	0	282	282	2	1	-10921639	28680.810	28671	16327	37312	602297	5815.791	4.800	0.132	1.151
ID277419	277419	111	14266.518	30.813	16.335	0	282	282	2	1	-10921639	55309.238	57594	43447	65535	1161494	8712.339	4.800	0.126	1.420
ID277428	277428	114	14715.600	29.996	39.156	0	282	282	2	1	-10921639	41196.190	39102	29630	63891	865120	8510.526	2.000	0.139	1.183
ID277429	277429	112	13018.910	26.706	44.969	0	282	282	2	1	-10921639	33138.238	32455	20213	49036	695903	7605.076	2.000	0.164	1.229
ID277430	277430	127	8518.978	75.000	68.000	0	282	282	2	1	-10921639	9160.619	9095	3894	21200	192373	4698.173	2.000	0.507	1.312
ID277424	277424	121	15605.345	43.824	27.892	0	282	282	2	1	-10921639	54141.476	56850	34002	65535	1136971	9515.066	4.800	0.162	1.583
ID277425	277425	122	20375.254	54.248	34.958	0	282	282	2	1	-10921639	34781.095	30947	20850	65535	730403	12047.259	2.000	0.239	1.112
ID277426	277426	124	9495.861	23.870	36.723	0	282	282	2	1	-10921639	36430.048	34551	27072	46956	765031	5924.680	2.000	0.112	1.234
ID277427	277427	125	15005.525	17.847	37.664	0	282	282	2	1	-10921639	32585.857	30605	22931	48579	684303	8023.815	2.000	0.220	1.464
ID277460	277460	132	11555.134	40.128	21.045	0	283	283	2	1	-10921639	45134.667	45281	33927	57335	947828	6426.788	4.800	0.132	1.643
ID277461	277461	128	7497.813	61.092	22.638	0	283	283	2	1	-10921639	19383.429	20018	12651	25942	407052	3433.300	7.600	0.212	1.978
ID277462	277462	129	12738.879	31.836	26.616	0	283	283	2	1	-10921639	45996.667	47095	33143	59511	965930	7791.474	2.000	0.126	1.325
ID277463	277463	121	16192.621	42.948	28.801	0	283	283	2	1	-10921639	52034.619	51427	39031	65535	1092727	8581.405	2.000	0.143	1.515
ID277457	277457	None	7143.400	0.000	15.000	0	283	283	2	1	-10921639	34551.143	34269	24561	43121	725574	5426.247	4.800	0.110	1.260
ID277458	277458	111	15989.694	30.843	17.379	0	283	283	2	1	-10921639	56932.190	59619	40201	65535	1195576	8742.739	4.800	0.155	1.751
ID277459	277459	118	16044.322	30.891	18.735	0	283	283	2	1	-10921639	58329.000	62117	41605	65535	1224909	8471.804	4.800	0.154	1.841
ID277468	277468	114	9073.259	30.234	39.108	0	283	283	2	1	-10921639	38184.238	37328	30473	50854	801869	5448.199	2.000	0.096	1.229
ID277469	277469	112	15395.552	26.981	44.985	0	283	283	2	1	-10921639	34439.286	33346	21013	54904	723225	8822.987	2.000	0.180	1.192
ID277464	277464	None	7123.786	26.592	31.939	0	283	283	2	1	-10921639	34811.952	33230	26905	43761	731051	5498.449	2.000	0.076	0.899
ID277465	277465	122	10843.799	53.845	35.055	0	283	283	2	1	-10921639	28139.429	25815	20579	46112	590928	6653.072	2.000	0.142	1.051
ID277466	277466	125	12183.908	18.744	36.908	0	283	283	2	1	-10921639	32087.762	29666	23484	48456	673843	6699.616	2.000	0.160	1.319
ID277467	277467	124	8728.778	24.271	36.739	0	283	283	2	1	-10921639	36086.571	36568	23456	47171	757818	6021.871	2.000	0.094	1.031
ID277444	277444	130	8471.168	0.000	13.000	0	284	284	2	1	-10921639	37139.000	37070	28404	43140	779919	4604.689	4.800	0.138	1.950
ID277445	277445	118	15448.310	30.799	19.364	0	284	284	2	1	-10921639	57232.476	60657	40690	65535	1201882	8700.925	4.800	0.150	1.713
ID277446	277446	132	10207.911	40.120	21.325	0	284	284	2	1	-10921639	46639.095	48392	32924	56070	979421	6496.697	4.800	0.114	1.467
ID277447	277447	128	8460.142	60.147	21.784	0	284	284	2	1	-10921639	22675.810	22501	16557	29280	476192	3353.495	4.800	0.227	2.501
ID277452	277452	125	12166.975	18.366	37.390	0	284	284	2	1	-10921639	32871.571	32570	19629	46283	690303	8014.688	2.000	0.174	1.213
ID277453	277453	124	9661.225	23.873	36.854	0	284	284	2	1	-10921639	37452.857	36727	29578	51181	786510	5779.144	2.000	0.097	1.147
ID277454	277454	114	8619.500	29.844	39.251	0	284	284	2	1	-10921639	38512.571	37543	30744	48631	808764	4953.762	2.000	0.096	1.368
ID277455	277455	112	14193.646	27.198	44.952	0	284	284	2	1	-10921639	33354.524	31615	21152	54141	700445	8613.326	2.000	0.169	1.119
ID277448	277448	129	10013.846	31.661	26.497	0	284	284	2	1	-10921639	44747.571	44457	37233	55159	939699	4904.202	4.800	0.104	1.720
ID277449	277449	121	15205.678	43.181	28.245	0	284	284	2	1	-10921639	54140.476	54598	41525	65535	1136950	7842.235	4.800	0.131	1.604
ID277450	277450	131	7010.170	41.559	32.954	0	284	284	2	1	-10921639	39419.619	40256	29196	49343	827812	6230.455	4.800	0.088	1.019
ID277451	277451	122	9144.800	53.516	34.676	0	284	284	2	1	-10921639	28090.714	27223	20639	42253	589905	6462.704	2.000	0.123	0.955
ID277456	277456	134	7211.212	16.919	50.380	0	284	284	2	1	-10921639	18941.810	18304	13299	28767	397778	3956.179	2.000	0.168	1.378
ID277484	277484	130	10170.769	0.000	12.000	0	285	285	2	1	-10921639	35558.571	33143	27819	43992	746730	5059.899	4.800	0.157	1.909
ID277485	277485	111	14144.080	29.822	16.228	0	285	285	2	1	-10921639	51108.143	50170	36298	63756	1073271	8443.278	4.800	0.141	1.497
ID277486	277486	None	7865.444	8.371	20.394	0	285	285	2	1	-10921639	25310.857	23277	19461	34981	531528	4549.209	2.000	0.130	1.282
ID277487	277487	118	17213.357	30.548	20.840	0	285	285	2	1	-10921639	56124.714	58588	38060	65535	1178619	9575.323	4.800	0.158	1.602
ID277492	277492	131	10000.645	40.429	33.259	0	285	285	2	1	-10921639	42144.905	41923	29467	52597	885043	7092.647	2.000	0.101	1.092
ID277493	277493	122	8767.225	53.265	34.269	0	285	285	2	1	-10921639	28424.667	27390	21272	39194	596918	4842.028	2.000	0.133	1.376
ID277494	277494	124	14170.691	24.017	36.878	0	285	285	2	1	-10921639	42979.524	42436	34786	60649	902570	7797.836	2.000	0.133	1.294
ID277495	277495	125	11787.759	18.057	37.860	0	285	285	2	1	-10921639	33925.619	32896	21423	46753	712438	7222.182	4.800	0.163	1.319
ID277488	277488	132	8514.463	39.773	21.674	0	285	285	2	1	-10921639	48467.000	48479	41303	55752	1017807	3644.978	6.323	0.096	2.331
ID277489	277489	133	8446.483	44.848	24.600	0	285	285	2	1	-10921639	45181.476	47588	27510	55815	948811	8671.030	7.600	0.084	0.811
ID277490	277490	129	11911.358	32.240	26.838	0	285	285	2	1	-10921639	43138.333	42866	33012	58692	905905	7169.868	2.000	0.116	1.251
ID277491	277491	121	15054.001	42.821	28.722	0	285	285	2	1	-10921639	55677.381	55807	43160	65535	1169225	7286.636	4.800	0.142	1.902
ID277496	277496	114	9365.513	29.721	39.317	0	285	285	2	1	-10921639	41052.143	40268	33059	51559	862095	5261.469	4.800	0.103	1.461
ID277497	277497	112	14260.526	27.473	44.832	0	285	285	2	1	-10921639	33557.762	33783	21343	52124	704713	9496.957	2.000	0.178	1.070
ID277498	277498	134	12477.429	17.201	50.091	0	285	285	2	1	-10921639	22308.381	20178	13705	37567	468476	6866.275	2.000	0.256	1.323
ID277499	277499	None	8437.650	71.966	66.041	0	285	285	2	1	-10921639	8998.905	6222	3516	22815	188977	5046.155	2.000	0.421	1.058
ID277476	277476	121	14326.138	42.363	27.926	0	286	286	2	1	-10921639	51696.238	51626	37933	65535	1085621	8215.064	2.000	0.122	1.367
ID277477	277477	131	13618.668	40.557	33.453	0	286	286	2	1	-10921639	46261.905	44254	37432	57709	971500	6240.786	4.800	0.144	1.866
ID277478	277478	135	7918.518	27.243	33.529	0	286	286	2	1	-10921639	40277.190	39365	29399	50906	845821	5644.806	7.600	0.067	0.894
ID277479	277479	122	10138.831	53.056	34.363	0	286	286	2	1	-10921639	30051.762	28102	23058	45718	631087	6168.497	2.000	0.126	1.088
ID277472	277472	132	9127.751	39.740	20.470	0	286	286	2	1	-10921639	45134.381	48201	31524	53222	947822	7450.811	7.600	0.108	1.176
ID277473	277473	118	17589.021	30.681	20.857	0	286	286	2	1	-10921639	55315.714	52235	39620	65535	1161630	8774.695	4.800	0.161	1.749
ID277474	277474	133	12354.280	45.127	24.114	0	286	286	2	1	-10921639	46115.905	46164	30788	58990	968434	8076.647	2.000	0.111	1.144
ID277475	277475	129	10182.079	32.567	26.865	0	286	286	2	1	-10921639	42247.429	41863	32315	53822	887196	6509.685	4.800	0.109	1.277
ID277480	277480	124	10556.905	24.159	36.477	0	286	286	2	1	-10921639	40628.952	40069	29917	54212	853208	7177.609	2.000	0.101	1.038
ID277481	277481	125	13088.830	18.156	37.617	0	286	286	2	1	-10921639	31715.714	32693	19386	47907	666030	8631.566	2.000	0.174	1.089
ID277482	277482	112	14727.397	27.402	44.673	0	286	286	2	1	-10921639	34384.190	34734	20739	54049	722068	9935.616	2.000	0.183	1.071
ID277483	277483	134	12868.467	17.118	50.000	0	286	286	2	1	-10921639	22720.857	21053	14170	41983	477138	7427.927	2.000	0.234	1.161
ID277470	277470	130	16782.064	0.000	11.000	0	286	286	2	1	-10921639	40079.381	38008	26741	60808	841667	9105.883	2.000	0.202	1.478
ID277471	277471	111	12408.254	29.627	16.213	0	286	286	2	1	-10921639	47379.667	47155	32857	60359	994973	8208.548	4.800	0.128	1.306
ID277508	277508	135	9452.836	27.864	33.813	0	287	287	2	1	-10921639	42827.381	42285	30251	53086	899375	5839.827	2.000	0.092	1.234
ID277509	277509	131	14613.285	40.389	33.604	0	287	287	2	1	-10921639	41919.381	42460	26766	61202	880307	10406.859	2.000	0.152	1.064
ID277510	277510	122	11517.280	53.173	34.456	0	287	287	2	1	-10921639	31224.476	28417	24761	48746	655714	6743.074	2.000	0.150	1.205
ID277511	277511	124	12599.170	24.365	36.731	0	287	287	2	1	-10921639	41484.714	41875	27128	58191	871179	9810.018	2.000	0.108	0.821
ID277504	277504	133	11151.121	45.464	24.866	0	287	287	2	1	-10921639	49799.905	50309	37245	60959	1045798	6827.076	7.600	0.099	1.319
ID277505	277505	136	7637.564	58.145	25.438	0	287	287	2	1	-10921639	22218.095	20953	13888	35017	466580	5724.799	2.000	0.123	0.849
ID277506	277506	129	7405.792	32.920	27.385	0	287	287	2	1	-10921639	39066.095	38243	31365	48794	820388	4632.465	2.000	0.073	1.154
ID277507	277507	121	13428.723	42.311	28.131	0	287	287	2	1	-10921639	52714.810	51817	39552	65535	1107011	6952.096	4.800	0.122	1.653
ID277512	277512	125	12737.104	17.931	37.950	0	287	287	2	1	-10921639	31861.476	31428	18101	44883	669091	7126.793	4.800	0.193	1.446
ID277513	277513	112	12645.786	27.694	44.719	0	287	287	2	1	-10921639	32842.238	31687	20798	47246	689687	8400.103	2.000	0.163	1.093
ID277514	277514	134	16224.714	17.777	49.890	0	287	287	2	1	-10921639	27058.524	24574	16255	53985	568229	9551.412	2.000	0.242	1.106
ID277500	277500	130	11858.984	0.000	11.000	0	287	287	2	1	-10921639	37065.476	36194	28296	49772	778375	6241.146	4.800	0.164	1.676
ID277501	277501	111	12722.618	28.404	15.182	0	287	287	2	1	-10921639	40641.571	38916	27943	54594	853473	9233.678	7.600	0.146	1.118
ID277502	277502	132	10378.998	40.042	20.181	0	287	287	2	1	-10921639	46789.619	47747	35661	55270	982582	6908.368	7.600	0.108	1.324
ID277503	277503	118	16027.739	30.804	21.665	0	287	287	2	1	-10921639	51239.143	52840	34866	65535	1076022	9222.592	2.000	0.138	1.350
ID277516	277516	111	17397.959	28.158	15.194	0	288	288	2	1	-10921639	45960.619	44927	29097	64874	965173	11229.263	7.600	0.179	1.242
ID277517	277517	132	12326.042	39.765	20.073	0	288	288	2	1	-10921639	52656.381	54288	39293	63832	1105784	6854.832	4.800	0.123	1.678
ID277518	277518	118	15183.866	30.867	21.393	0	288	288	2	1	-10921639	51958.429	52788	33855	65535	1091127	9576.255	2.000	0.136	1.297
ID277519	277519	136	7171.405	57.688	25.692	0	288	288	2	1	-10921639	20722.238	19410	10100	30911	435167	6024.736	2.000	0.133	0.808
ID277515	277515	130	9250.672	0.000	11.000	0	288	288	2	1	-10921639	32183.476	32948	22415	47429	675853	6628.453	2.000	0.134	1.151
ID277524	277524	125	14081.405	18.067	37.830	0	288	288	2	1	-10921639	30893.333	31209	16295	50282	648760	8929.776	2.000	0.193	1.120
ID277525	277525	None	8691.896	30.629	39.331	0	288	288	2	1	-10921639	39197.571	38386	32192	48460	823149	4556.208	4.800	0.104	1.622
ID277526	277526	112	11535.329	27.770	44.632	0	288	288	2	1	-10921639	32394.810	31528	20758	47537	680291	7876.310	2.000	0.152	1.086
ID277527	277527	134	12913.889	17.920	50.084	0	288	288	2	1	-10921639	25447.333	22716	17886	43996	534394	7080.432	2.000	0.209	1.241
ID277520	277520	121	13018.395	42.997	27.017	0	288	288	2	1	-10921639	55461.762	53237	45814	65535	1164697	6111.067	4.800	0.107	1.751
ID277521	277521	131	15035.450	40.618	33.518	0	288	288	2	1	-10921639	45925.714	46435	28822	65535	964440	10769.890	4.800	0.161	1.183
ID277522	277522	122	11053.073	53.330	34.507	0	288	288	2	1	-10921639	28027.000	26579	19147	44091	588567	7897.200	2.000	0.151	0.933
ID277523	277523	124	10777.768	24.675	36.352	0	288	288	2	1	-10921639	43214.143	41692	31019	54184	907497	5891.852	4.800	0.117	1.536
ID277540	277540	112	10001.639	27.618	44.759	0	289	289	2	1	-10921639	31152.619	30147	22390	44242	654205	6424.720	2.000	0.133	1.137
ID277541	277541	134	14974.741	17.804	49.652	0	289	289	2	1	-10921639	26780.619	24944	13955	45173	562393	9234.226	2.000	0.255	1.178
ID277536	277536	131	15346.139	40.729	33.154	0	289	289	2	1	-10921639	49436.048	50648	35816	62801	1038157	7911.544	4.800	0.170	1.814
ID277537	277537	122	10756.453	53.232	34.428	0	289	289	2	1	-10921639	29164.381	26129	22254	42886	612452	6300.911	2.000	0.148	1.195
ID277538	277538	124	10803.014	24.740	36.230	0	289	289	2	1	-10921639	41750.143	41569	30529	56170	876753	6521.403	2.000	0.104	1.202
ID277539	277539	125	10022.453	17.844	37.825	0	289	289	2	1	-10921639	29646.143	28830	18443	40897	622569	6214.610	2.000	0.140	1.168
ID277532	277532	136	9783.194	57.612	25.099	0	289	289	2	1	-10921639	22027.048	21896	9185	33732	462568	7575.520	2.000	0.195	0.948
ID277533	277533	None	8458.272	46.530	25.497	0	289	289	2	1	-10921639	43379.000	45014	25775	55008	910959	8760.876	7.600	0.090	0.814
ID277534	277534	129	8683.804	33.354	27.323	0	289	289	2	1	-10921639	42134.381	41577	31560	56961	884822	6240.320	7.600	0.069	0.867
ID277535	277535	121	9055.496	41.895	26.641	0	289	289	2	1	-10921639	51122.952	49752	40570	63689	1073582	6636.929	4.800	0.082	1.164
ID277528	277528	None	7220.351	0.000	8.000	0	289	289	2	1	-10921639	26705.429	27036	20462	34631	560814	4565.298	2.000	0.138	1.416
ID277529	277529	111	20019.014	28.149	15.002	0	289	289	2	1	-10921639	48205.333	46522	31719	65535	1012312	11036.198	7.600	0.203	1.477
ID277530	277530	132	10946.821	39.839	19.427	0	289	289	2	1	-10921639	53375.810	55704	38466	63832	1120892	7768.373	7.600	0.115	1.421
ID277531	277531	118	10406.081	31.040	22.577	0	289	289	2	1	-10921639	43132.571	42074	29073	62555	905784	8608.381	2.000	0.073	0.684
ID277542	277542	111	18188.211	28.159	15.082	0	290	290	2	1	-10921639	49403.333	48352	32355	65535	1037470	10588.788	7.600	0.178	1.410
ID277543	277543	132	11896.790	39.543	18.994	0	290	290	2	1	-10921639	58503.095	60936	44059	65535	1228565	7084.460	4.800	0.110	1.641
ID277548	277548	124	8867.586	24.992	35.962	0	290	290	2	1	-10921639	40382.095	39548	30871	50500	848024	5635.502	2.000	0.091	1.199
ID277549	277549	125	11371.965	17.806	37.958	0	290	290	2	1	-10921639	31935.429	29781	20902	42122	670644	6416.133	2.000	0.164	1.400
ID277550	277550	134	7509.772	17.484	50.159	0	290	290	2	1	-10921639	21787.048	21630	12698	32323	457528	5261.708	4.800	0.154	1.104
ID277544	277544	136	8171.648	58.651	25.000	0	290	290	2	1	-10921639	20390.095	20806	9142	35267	428192	6933.986	2.000	0.153	0.779
ID277545	277545	129	7903.206	33.701	27.173	0	290	290	2	1	-10921639	41077.286	39906	35084	51455	862623	4476.552	2.000	0.075	1.274
ID277546	277546	131	13771.603	40.124	33.246	0	290	290	2	1	-10921639	44514.619	44067	34289	56591	934807	7316.708	2.000	0.149	1.578
ID277547	277547	122	10952.393	53.261	34.710	0	290	290	2	1	-10921639	30420.286	29185	21518	43105	638826	6467.979	2.000	0.149	1.220
ID277572	277572	125	11374.423	17.850	37.899	0	291	291	2	1	-10921639	33624.190	33386	22549	42755	706108	6548.579	4.800	0.176	1.538
ID277573	277573	137	7073.436	30.473	39.175	0	291	291	2	1	-10921639	38413.143	39087	29650	47708	806676	5220.474	2.000	0.067	0.930
ID277568	277568	138	8892.840	48.154	26.590	0	291	291	2	1	-10921639	39812.333	41064	28882	49522	836059	6736.743	2.000	0.091	0.985
ID277569	277569	None	7959.448	28.900	32.884	0	291	291	2	1	-10921639	38607.810	37101	30298	51833	810764	5319.538	2.000	0.065	0.885
ID277570	277570	131	15486.323	39.863	32.751	0	291	291	2	1	-10921639	46925.333	46216	33000	64257	985432	9361.318	2.000	0.153	1.333
ID277571	277571	122	9786.425	53.536	34.458	0	291	291	2	1	-10921639	26851.762	25206	18419	40495	563887	6597.093	2.000	0.136	0.976
ID277564	277564	139	8804.698	30.643	19.560	0	291	291	2	1	-10921639	46231.000	46140	34706	58620	970851	7105.470	2.000	0.088	1.058
ID277565	277565	140	7713.242	37.655	22.825	0	291	291	2	1	-10921639	52445.810	52613	38987	62292	1101362	6486.041	2.000	0.059	0.902
ID277566	277566	129	8549.076	33.997	26.393	0	291	291	2	1	-10921639	43273.905	44294	35391	54654	908752	5677.502	7.600	0.070	0.995
ID277567	277567	121	8908.262	43.084	26.129	0	291	291	2	1	-10921639	48604.429	47214	37089	61795	1020693	6351.667	2.000	0.056	0.805
ID277561	277561	111	20967.057	27.982	14.799	0	291	291	2	1	-10921639	52667.714	50946	36477	65535	1106022	10389.024	4.800	0.205	1.725
ID277562	277562	None	7037.547	35.052	15.543	0	291	291	2	1	-10921639	43180.857	43693	34149	55426	906798	6138.455	2.000	0.046	0.621
ID277563	277563	132	11371.495	38.422	18.243	0	291	291	2	1	-10921639	54014.905	53512	38896	65535	1134313	8393.566	2.000	0.086	1.016
ID277612	277612	143	12250.435	40.604	17.728	0	292	292	2	1	-10921639	57220.524	58083	41279	65535	1201631	7275.660	4.800	0.110	1.565
ID277613	277613	140	8737.940	38.732	22.290	0	292	292	2	1	-10921639	54008.333	53870	43514	65535	1134175	5373.183	2.000	0.060	1.145
ID277614	277614	129	7873.407	34.276	26.483	0	292	292	2	1	-10921639	42397.667	41816	34464	52704	890351	5470.144	7.600	0.073	1.056
ID277615	277615	121	8526.212	43.140	26.169	0	292	292	2	1	-10921639	46780.095	45882	36433	63108	982382	6693.608	2.000	0.050	0.667
ID277609	277609	111	19617.387	27.652	14.576	0	292	292	2	1	-10921639	55274.286	54491	38939	65535	1160760	8967.776	4.800	0.190	1.970
ID277610	277610	132	11235.532	38.000	17.000	0	292	292	2	1	-10921639	52962.190	53739	29340	65535	1112206	11160.170	2.000	0.087	0.758
ID277611	277611	139	11243.706	30.813	17.748	0	292	292	2	1	-10921639	50848.476	51121	38577	65535	1067818	8237.891	7.600	0.084	0.955
ID277620	277620	141	7315.574	34.379	36.578	0	292	292	2	1	-10921639	39054.238	40332	25795	47071	820139	5434.514	7.600	0.086	1.140
ID277621	277621	125	15141.309	17.998	38.108	0	292	292	2	1	-10921639	35166.476	34615	22183	53409	738496	8070.234	2.000	0.198	1.441
ID277622	277622	137	7389.683	29.727	39.865	0	292	292	2	1	-10921639	39878.381	39942	31225	48197	837446	4413.632	7.600	0.086	1.427
ID277623	277623	142	8226.736	27.798	44.939	0	292	292	2	1	-10921639	31504.619	31762	21435	44744	661597	6225.861	2.000	0.086	0.802
ID277616	277616	138	10776.468	48.707	26.549	0	292	292	2	1	-10921639	37840.619	38601	21968	53019	794653	9240.205	2.000	0.114	0.835
ID277617	277617	131	15609.934	40.701	32.670	0	292	292	2	1	-10921639	48786.571	47859	32562	61508	1024518	8771.792	4.800	0.175	1.656
ID277618	277618	122	8239.614	53.585	34.139	0	292	292	2	1	-10921639	24638.571	23297	17361	40085	517410	5853.717	2.000	0.110	0.836
ID277619	277619	None	7730.717	24.540	36.499	0	292	292	2	1	-10921639	38350.714	38669	30557	46057	805365	4750.570	4.800	0.091	1.347
ID277624	277624	None	7978.454	17.601	49.901	0	292	292	2	1	-10921639	21609.619	22187	14536	31202	453802	4657.782	2.000	0.167	1.325
ID277556	277556	131	13088.997	41.467	32.571	0	293	293	2	1	-10921639	45319.667	45376	30255	57709	951713	8322.282	4.800	0.147	1.394
ID277557	277557	141	14573.730	35.172	36.063	0	293	293	2	1	-10921639	47171.810	46033	37320	56750	990608	6038.125	4.800	0.171	2.281
ID277558	277558	125	16451.729	17.978	38.042	0	293	293	2	1	-10921639	34286.714	33724	20675	52569	720021	8764.500	2.000	0.221	1.417
ID277559	277559	137	9248.391	29.215	39.654	0	293	293	2	1	-10921639	39514.095	37821	32367	52517	829796	5231.977	2.000	0.106	1.445
ID277552	277552	144	8643.280	35.290	16.295	0	293	293	2	1	-10921639	48257.048	46092	37320	59205	1013398	7228.609	2.000	0.068	0.854
ID277553	277553	143	12515.247	41.906	17.338	0	293	293	2	1	-10921639	57130.000	61930	37185	65535	1199730	10257.847	4.800	0.111	1.116
ID277554	277554	145	13214.855	58.950	22.717	0	293	293	2	1	-10921639	24894.571	23209	14835	46610	522786	7928.768	2.000	0.220	1.130
ID277555	277555	138	9949.729	49.239	26.553	0	293	293	2	1	-10921639	39138.381	41088	28401	48595	821906	6918.047	2.000	0.111	1.132
ID277551	277551	111	20902.580	27.669	15.000	0	293	293	2	1	-10921639	55154.381	52378	38243	65535	1158242	9561.401	4.800	0.204	1.952
ID277560	277560	142	7645.813	27.895	44.348	0	293	293	2	1	-10921639	32667.429	33175	23647	43761	686016	5215.564	2.000	0.089	1.027
ID277574	277574	111	21364.482	27.946	14.976	0	294	294	2	1	-10921639	54577.571	54562	41565	65535	1146129	9639.713	4.800	0.210	1.969
ID277575	277575	144	14510.636	35.270	16.211	0	294	294	2	1	-10921639	51649.571	52681	34766	65535	1084641	10496.885	2.000	0.117	1.034
ID277584	277584	125	16160.296	17.914	38.032	0	294	294	2	1	-10921639	34684.333	33342	20699	53981	728371	9179.406	2.000	0.222	1.372
ID277585	277585	142	9557.418	28.781	43.918	0	294	294	2	1	-10921639	37155.048	37642	25815	46586	780256	5870.379	2.000	0.113	1.286
ID277580	277580	129	8200.511	34.621	26.259	0	294	294	2	1	-10921639	40770.714	41816	32363	57375	856185	6343.175	7.600	0.056	0.686
ID277581	277581	138	11327.112	49.946	26.809	0	294	294	2	1	-10921639	38771.714	39011	26622	51415	814206	7257.795	2.000	0.131	1.236
ID277582	277582	131	13483.941	41.065	32.323	0	294	294	2	1	-10921639	46803.857	46546	37300	58843	982881	6593.129	4.800	0.149	1.844
ID277583	277583	141	13732.205	34.897	35.571	0	294	294	2	1	-10921639	47233.286	47127	33903	58708	991899	6255.241	4.800	0.169	2.184
ID277576	277576	143	12399.932	41.790	17.038	0	294	294	2	1	-10921639	59686.190	65535	40750	65535	1253410	9249.667	4.800	0.109	1.269
ID277577	277577	None	11715.542	43.210	18.635	0	294	294	2	1	-10921639	61899.571	65535	48539	65535	1299891	5380.233	7.600	0.115	2.367
ID277578	277578	140	11427.312	38.297	22.365	0	294	294	2	1	-10921639	52536.381	53977	34913	65535	1103264	8482.501	2.000	0.085	0.967
ID277579	277579	145	8791.494	57.878	23.107	0	294	294	2	1	-10921639	28328.476	29129	19983	43908	594898	5487.959	7.600	0.131	1.194
ID277588	277588	143	12422.586	42.863	16.998	0	295	295	2	1	-10921639	59292.429	65535	40519	65535	1245141	9069.728	4.800	0.107	1.269
ID277589	277589	140	7340.857	38.398	22.097	0	295	295	2	1	-10921639	50389.000	52307	39429	61906	1058169	7292.698	2.000	0.049	0.651
ID277590	277590	145	8714.701	58.246	23.373	0	295	295	2	1	-10921639	27185.476	26630	18992	40312	570895	5501.745	2.000	0.128	1.120
ID277591	277591	129	8607.193	35.017	26.090	0	295	295	2	1	-10921639	40346.905	40248	30342	53639	847285	5554.011	7.600	0.074	1.006
ID277586	277586	111	21107.789	27.817	14.851	0	295	295	2	1	-10921639	56407.619	56436	40845	65535	1184560	9242.393	4.800	0.213	2.144
ID277587	277587	144	9764.191	35.444	16.296	0	295	295	2	1	-10921639	49113.286	47930	36055	62622	1031379	7947.390	2.000	0.077	0.881
ID277596	277596	142	9539.546	28.012	43.712	0	295	295	2	1	-10921639	34751.238	36226	21797	48384	729776	7384.925	2.000	0.102	0.870
ID277592	277592	131	14523.453	40.699	32.721	0	295	295	2	1	-10921639	45056.714	45010	31126	60729	946191	7989.209	4.800	0.165	1.598
ID277593	277593	141	14572.559	35.560	36.084	0	295	295	2	1	-10921639	50099.762	53182	33768	61588	1052095	8470.571	4.800	0.150	1.547
ID277594	277594	125	14099.405	17.912	37.736	0	295	295	2	1	-10921639	35033.905	35987	21327	48245	735712	8183.749	4.800	0.206	1.463
ID277595	277595	137	8958.038	29.651	39.418	0	295	295	2	1	-10921639	40463.857	40025	32053	56583	849741	6184.616	2.000	0.070	0.856
ID277636	277636	142	14020.941	27.952	44.265	0	296	296	2	1	-10921639	40189.381	40181	29459	54550	843977	7624.348	2.000	0.152	1.394
ID277632	277632	None	10704.359	24.747	36.045	0	296	296	2	1	-10921639	38300.381	37169	29149	51897	804308	6484.001	2.000	0.103	1.102
ID277633	277633	141	17133.449	35.257	36.055	0	296	296	2	1	-10921639	55111.476	54133	46164	65535	1157341	5980.706	4.800	0.189	2.935
ID277634	277634	125	15137.170	17.685	37.743	0	296	296	2	1	-10921639	37394.667	37658	26865	52120	785288	7797.638	4.800	0.208	1.652
ID277635	277635	137	8803.902	29.854	39.470	0	296	296	2	1	-10921639	41225.524	40002	31834	57876	865736	6636.803	2.000	0.060	0.709
ID277628	277628	None	8518.497	30.989	17.909	0	296	296	2	1	-10921639	48211.571	49689	31178	65459	1012443	8748.556	7.600	0.043	0.457
ID277629	277629	145	8525.695	58.273	23.187	0	296	296	2	1	-10921639	28536.190	26722	21872	39918	599260	4983.291	7.600	0.121	1.240
ID277630	277630	138	8465.484	51.248	27.585	0	296	296	2	1	-10921639	35898.905	37507	24415	44967	753877	6711.747	2.000	0.106	1.023
ID277631	277631	131	14200.006	41.344	32.934	0	296	296	2	1	-10921639	43089.762	40861	32319	56038	904885	7214.803	2.000	0.160	1.645
ID277625	277625	111	20954.535	27.812	15.120	0	296	296	2	1	-10921639	55784.190	55843	35721	65535	1171468	9531.838	4.800	0.209	2.026
ID277626	277626	144	12694.636	34.947	16.095	0	296	296	2	1	-10921639	53329.667	54845	38390	65535	1119923	8098.232	2.000	0.094	1.129
ID277627	277627	143	12212.168	43.109	16.931	0	296	296	2	1	-10921639	60748.429	65535	43057	65535	1275717	7319.071	4.800	0.114	1.700
ID277637	277637	111	20813.510	27.736	15.042	0	297	297	2	1	-10921639	56777.714	56691	41768	65535	1192332	8587.041	4.800	0.211	2.305
ID277638	277638	144	12404.575	35.393	15.777	0	297	297	2	1	-10921639	56036.762	56472	44839	65535	1176772	6474.867	4.800	0.110	1.711
ID277639	277639	143	12377.813	42.051	16.152	0	297	297	2	1	-10921639	58081.476	61290	38458	65535	1219711	8183.092	4.800	0.105	1.352
ID277644	277644	138	8487.377	50.549	25.956	0	297	297	2	1	-10921639	39806.762	40463	28405	49554	835942	6371.152	4.800	0.109	1.224
ID277645	277645	131	10653.029	40.687	32.863	0	297	297	2	1	-10921639	40574.619	39301	31217	50624	852067	6442.775	4.800	0.122	1.371
ID277646	277646	141	16827.455	35.678	36.231	0	297	297	2	1	-10921639	52778.476	54232	34245	65535	1108348	8768.374	4.800	0.165	1.701
ID277647	277647	125	19340.420	17.706	37.846	0	297	297	2	1	-10921639	39906.810	39560	22521	58453	838043	10828.033	2.000	0.239	1.423
ID277640	277640	None	8972.421	37.003	22.687	0	297	297	2	1	-10921639	50311.095	52139	36306	62340	1056533	7090.180	2.000	0.064	0.855
ID277641	277641	145	8461.781	56.935	24.613	0	297	297	2	1	-10921639	30330.571	29932	23018	44636	636942	5739.208	2.000	0.130	1.213
ID277642	277642	None	7282.674	35.078	25.848	0	297	297	2	1	-10921639	41610.952	40936	34042	52163	873830	6011.220	7.600	0.071	0.918
ID277643	277643	147	8711.741	43.559	26.007	0	297	297	2	1	-10921639	44148.333	44589	32725	60959	927115	7220.058	2.000	0.055	0.638
ID277648	277648	137	10453.850	29.850	39.461	0	297	297	2	1	-10921639	43093.286	41692	32156	63108	904959	7255.780	2.000	0.079	0.868
ID277649	277649	142	10413.037	27.930	44.927	0	297	297	2	1	-10921639	35495.762	35494	22740	46840	745411	6779.194	2.000	0.119	1.112
ID277650	277650	146	9058.787	32.406	47.911	0	297	297	2	1	-10921639	26025.429	27164	14998	41637	546534	7096.216	7.600	0.128	0.834
ID277604	277604	None	7442.810	24.433	36.446	0	298	298	2	1	-10921639	35881.714	34965	24765	47230	753516	6526.219	2.000	0.077	0.787
ID277605	277605	141	18081.975	34.897	36.390	0	298	298	2	1	-10921639	57705.619	60307	45675	65535	1211818	6876.718	4.800	0.198	2.769
ID277606	277606	125	19138.992	17.685	38.090	0	298	298	2	1	-10921639	40744.810	39811	25433	59555	855641	10549.127	4.800	0.237	1.482
ID277607	277607	137	7323.918	29.729	39.359	0	298	298	2	1	-10921639	42555.286	41601	32681	56305	893661	5669.151	2.000	0.045	0.644
ID277600	277600	148	10017.946	39.404	22.244	0	298	298	2	1	-10921639	56273.476	57244	46053	65535	1181743	6004.908	4.800	0.090	1.541
ID277601	277601	145	8887.233	56.790	24.803	0	298	298	2	1	-10921639	31007.333	30935	21972	47039	651154	6156.393	2.000	0.126	1.127
ID277602	277602	147	9446.405	43.856	25.924	0	298	298	2	1	-10921639	45332.667	44791	34336	57256	951986	6810.615	2.000	0.078	0.960
ID277603	277603	131	12301.767	41.356	33.030	0	298	298	2	1	-10921639	40544.714	39138	27935	50763	851439	6099.767	2.000	0.144	1.676
ID277597	277597	111	19434.301	27.699	14.751	0	298	298	2	1	-10921639	57776.000	60080	45253	65535	1213296	8077.826	4.800	0.194	2.323
ID277598	277598	144	12172.631	35.587	15.511	0	298	298	2	1	-10921639	53299.476	53647	42341	65535	1119289	6950.556	2.000	0.100	1.395
ID277599	277599	143	14403.725	42.257	15.859	0	298	298	2	1	-10921639	58063.524	60100	41800	65535	1219334	7831.450	4.800	0.129	1.697
ID277608	277608	146	11120.758	32.356	47.916	0	298	298	2	1	-10921639	29336.857	29610	18145	45404	616074	7581.773	2.000	0.142	0.962
ID277676	277676	None	8102.134	22.455	23.173	0	299	299	2	1	-10921639	27032.952	27613	16951	37062	567692	5637.576	2.000	0.123	1.049
ID277677	277677	145	8799.896	56.414	25.299	0	299	299	2	1	-10921639	33246.571	32705	24168	49279	698178	6849.009	7.600	0.097	0.855
ID277678	277678	None	8434.296	35.270	25.553	0	299	299	2	1	-10921639	40271.381	37778	25715	58827	845699	8570.851	2.000	0.078	0.682
ID277679	277679	147	7301.969	43.144	25.637	0	299	299	2	1	-10921639	44191.762	45329	35140	55501	928027	6022.375	7.600	0.059	0.813
ID277672	277672	111	18739.420	27.931	14.738	0	299	299	2	1	-10921639	59776.429	65535	43737	65535	1255305	7756.132	4.800	0.200	2.574
ID277673	277673	144	12964.895	35.414	15.290	0	299	299	2	1	-10921639	54454.762	54399	38370	65535	1143550	9484.666	2.000	0.106	1.098
ID277674	277674	143	14271.763	42.690	16.163	0	299	299	2	1	-10921639	57543.190	60999	40097	65535	1208407	9373.860	4.800	0.130	1.415
ID277675	277675	148	11445.074	37.861	21.561	0	299	299	2	1	-10921639	55444.667	55000	43733	65535	1164338	6771.932	4.800	0.095	1.415
ID277684	277684	146	11373.136	32.446	48.069	0	299	299	2	1	-10921639	28517.524	28472	16824	44246	598868	7642.817	2.000	0.156	1.006
ID277680	277680	131	8770.014	41.267	33.341	0	299	299	2	1	-10921639	35902.714	35208	28425	43940	753957	4575.955	2.000	0.107	1.519
ID277681	277681	141	18678.650	35.184	36.021	0	299	299	2	1	-10921639	59809.143	61270	47676	65535	1255992	6510.938	4.800	0.207	3.152
ID277682	277682	125	20355.410	18.026	37.963	0	299	299	2	1	-10921639	42409.048	41394	24490	62471	890590	11577.479	4.800	0.246	1.448
ID277683	277683	137	10867.294	29.275	39.858	0	299	299	2	1	-10921639	44380.667	43308	34432	61373	931994	6952.158	2.000	0.109	1.257
ID277652	277652	144	12268.550	35.500	15.114	0	300	300	2	1	-10921639	57334.571	60021	40925	65535	1204026	8316.192	2.000	0.095	1.202
ID277653	277653	143	14659.958	43.089	16.044	0	300	300	2	1	-10921639	59518.810	61250	48121	65535	1249895	6322.936	4.800	0.137	2.266
ID277654	277654	148	12005.455	37.871	21.312	0	300	300	2	1	-10921639	55322.667	53910	44394	65535	1161776	7094.235	2.000	0.087	1.251
ID277655	277655	147	10947.121	43.191	25.770	0	300	300	2	1	-10921639	47468.190	47799	34758	62129	996832	6967.588	2.000	0.092	1.151
ID277651	277651	111	16620.902	28.179	14.660	0	300	300	2	1	-10921639	56984.857	60271	38836	65535	1196682	9407.310	4.800	0.161	1.678
ID277660	277660	125	20579.658	17.976	38.012	0	300	300	2	1	-10921639	40873.857	37451	22541	65535	858351	11525.194	4.800	0.241	1.380
ID277661	277661	137	14515.634	29.411	39.796	0	300	300	2	1	-10921639	47136.714	45858	36509	65535	989871	8805.007	2.000	0.143	1.338
ID277662	277662	146	14123.710	32.382	48.041	0	300	300	2	1	-10921639	32877.619	32244	20607	53544	690430	9056.232	2.000	0.173	1.073
ID277656	277656	145	11272.311	56.186	25.887	0	300	300	2	1	-10921639	34501.381	32773	24482	49816	724529	6869.274	2.000	0.133	1.176
ID277657	277657	149	8473.724	6.077	28.211	0	300	300	2	1	-10921639	15773.476	15304	7678	23647	331243	5099.893	2.000	0.251	1.242
ID277658	277658	131	7788.347	40.932	33.113	0	300	300	2	1	-10921639	35027.667	34718	28122	42357	735581	4349.290	2.000	0.097	1.426
ID277659	277659	141	18864.598	35.326	36.154	0	300	300	2	1	-10921639	59559.476	60208	46510	65535	1250749	6568.847	4.800	0.210	3.149
ID277700	277700	111	16764.018	28.190	14.944	0	301	301	2	1	-10921639	54742.190	55115	38717	65535	1149586	9868.430	4.800	0.151	1.459
ID277701	277701	144	10064.057	34.784	15.446	0	301	301	2	1	-10921639	50642.714	51877	36222	65535	1063497	9202.569	2.000	0.072	0.743
ID277702	277702	143	14350.882	43.755	16.560	0	301	301	2	1	-10921639	57713.905	61863	38900	65535	1211992	8797.963	7.600	0.128	1.490
ID277703	277703	148	10920.716	37.867	20.963	0	301	301	2	1	-10921639	54171.762	54574	39114	65535	1137607	7323.469	2.000	0.077	1.061
ID277708	277708	125	16505.189	18.022	38.418	0	301	301	2	1	-10921639	38372.476	39536	20508	54089	805822	10456.141	4.800	0.220	1.325
ID277709	277709	137	12068.139	29.759	39.266	0	301	301	2	1	-10921639	47487.810	46216	35554	65535	997244	8081.525	2.000	0.097	1.038
ID277710	277710	146	11041.645	32.729	48.495	0	301	301	2	1	-10921639	30837.333	29061	22429	45066	647584	6794.685	2.000	0.146	1.155
ID277704	277704	145	7421.160	56.605	25.346	0	301	301	2	1	-10921639	30639.095	28098	22684	42584	643421	5853.163	7.600	0.085	0.822
ID277705	277705	147	10503.621	43.792	26.141	0	301	301	2	1	-10921639	45384.524	44692	36417	59376	953075	6387.494	2.000	0.090	1.169
ID277706	277706	149	8004.222	6.213	28.238	0	301	301	2	1	-10921639	14557.286	14918	6393	23332	305703	4943.564	2.000	0.270	1.253
ID277707	277707	141	17495.600	35.485	36.580	0	301	301	2	1	-10921639	60225.810	64377	42675	65535	1264742	7387.879	4.800	0.192	2.623
ID277668	277668	141	18246.012	35.752	36.533	0	302	302	2	1	-10921639	54061.619	57976	31050	65535	1135294	11211.717	4.800	0.179	1.467
ID277669	277669	125	13558.690	18.759	37.956	0	302	302	2	1	-10921639	36086.524	35216	22815	48734	757817	7882.973	4.800	0.193	1.478
ID277670	277670	137	9276.733	29.618	39.474	0	302	302	2	1	-10921639	43429.000	42070	32662	59905	912009	6699.319	7.600	0.067	0.817
ID277671	277671	146	9927.160	32.882	48.388	0	302	302	2	1	-10921639	31149.000	30139	23022	41852	654129	5461.034	2.000	0.138	1.384
ID277664	277664	143	14077.223	43.923	16.160	0	302	302	2	1	-10921639	57832.238	59937	38203	65535	1214477	8833.955	4.800	0.128	1.484
ID277665	277665	None	10766.593	31.068	18.206	0	302	302	2	1	-10921639	54376.619	54164	40873	65535	1141909	7158.758	2.000	0.078	1.106
ID277666	277666	148	8450.792	37.884	20.996	0	302	302	2	1	-10921639	49618.286	50508	38649	61134	1041984	5889.312	2.000	0.062	0.989
ID277667	277667	145	7659.723	56.247	25.401	0	302	302	2	1	-10921639	30938.048	31186	24367	43045	649699	5253.206	7.600	0.090	0.969
ID277663	277663	111	15723.920	28.327	15.110	0	302	302	2	1	-10921639	51047.381	52657	35351	65535	1071995	10279.642	4.800	0.145	1.261
ID277696	277696	145	7466.029	56.083	25.599	0	303	303	2	1	-10921639	29115.333	28938	20472	41879	611422	6063.936	2.000	0.088	0.774
ID277697	277697	141	16580.494	35.914	36.613	0	303	303	2	1	-10921639	52149.619	53862	32479	65535	1095142	10432.757	4.800	0.161	1.388
ID277698	277698	125	7978.436	18.084	38.838	0	303	303	2	1	-10921639	29323.810	28186	20388	37810	615800	5817.718	7.600	0.123	1.103
ID277699	277699	137	8891.928	29.466	39.596	0	303	303	2	1	-10921639	42141.762	41919	31902	55111	884977	5760.302	4.800	0.106	1.407
ID277693	277693	111	15810.560	28.546	15.412	0	303	303	2	1	-10921639	52236.524	51392	38351	65535	1096967	9321.331	4.800	0.155	1.503
ID277694	277694	143	16550.316	44.933	16.180	0	303	303	2	1	-10921639	55615.333	59221	39270	65535	1167922	9092.668	4.800	0.149	1.588
ID277695	277695	150	7478.988	31.874	21.153	0	303	303	2	1	-10921639	45859.857	46478	33032	57248	963057	6076.339	4.800	0.074	1.044
ID277685	277685	111	11677.322	28.107	15.152	0	304	304	2	1	-10921639	42080.381	43638	28930	56337	883688	7393.439	7.600	0.125	1.261
ID277686	277686	151	7291.375	36.141	14.816	0	304	304	2	1	-10921639	43807.952	44318	34476	53460	919967	4936.999	2.000	0.076	1.251
ID277687	277687	143	17171.195	44.532	15.247	0	304	304	2	1	-10921639	52028.762	54761	33493	65535	1092604	11095.388	2.000	0.160	1.292
ID277692	277692	137	8658.898	30.158	39.485	0	304	304	2	1	-10921639	39208.048	38748	29037	51980	823369	6051.538	2.000	0.085	1.015
ID277688	277688	150	10041.703	31.844	20.769	0	304	304	2	1	-10921639	46428.095	46248	36990	58051	974990	6173.867	2.000	0.093	1.280
ID277689	277689	152	7762.768	36.883	24.539	0	304	304	2	1	-10921639	41425.190	41497	26945	54113	869929	7750.039	2.000	0.061	0.610
ID277690	277690	145	7870.340	56.076	25.203	0	304	304	2	1	-10921639	29447.810	28238	23185	43172	618404	4936.120	2.000	0.095	1.037
ID277691	277691	141	11580.301	36.451	36.485	0	304	304	2	1	-10921639	43890.000	44183	35132	53508	921690	5648.227	4.800	0.128	1.763
ID277716	277716	141	9219.303	36.085	37.089	0	305	305	2	1	-10921639	39758.762	41279	30358	48125	834934	5191.935	4.800	0.111	1.535
ID277711	277711	151	9293.283	35.941	14.752	0	305	305	2	1	-10921639	42972.619	43662	36027	53910	902425	5539.702	2.000	0.084	1.202
ID277712	277712	143	16455.539	43.777	14.615	0	305	305	2	1	-10921639	52388.810	51547	41577	65260	1100165	8348.139	4.800	0.165	1.778
ID277713	277713	111	7962.829	28.513	15.493	0	305	305	2	1	-10921639	40287.762	39540	31926	53249	846043	6070.237	4.800	0.083	1.023
ID277714	277714	150	8940.571	31.644	20.577	0	305	305	2	1	-10921639	45594.810	46335	35832	54789	957491	5628.125	4.800	0.089	1.329
ID277715	277715	152	8334.563	36.864	24.868	0	305	305	2	1	-10921639	43663.333	43634	33660	53611	916930	5655.576	2.000	0.071	1.023
ID277717	277717	143	18047.205	43.538	14.415	0	306	306	2	1	-10921639	48637.476	48245	29901	65535	1021387	11901.329	2.000	0.181	1.254
ID277718	277718	150	8128.664	31.501	20.667	0	306	306	2	1	-10921639	42289.714	41700	36262	54391	888084	5124.543	2.000	0.076	1.171
ID277719	277719	141	12109.911	36.094	36.744	0	306	306	2	1	-10921639	40503.095	41430	29483	51392	850565	6189.711	4.800	0.147	1.675
ID277724	277724	141	9214.215	36.627	36.418	0	307	307	2	1	-10921639	37428.333	35737	27418	47381	785995	6043.563	7.600	0.112	1.243
ID277720	277720	143	18955.031	43.236	14.049	0	307	307	2	1	-10921639	48621.952	48320	33720	65419	1021061	9294.714	2.000	0.196	1.718
ID277721	277721	153	8663.680	30.154	17.058	0	307	307	2	1	-10921639	42766.143	42432	28958	52454	898089	6149.133	7.600	0.089	1.141
ID277722	277722	150	9233.669	31.245	19.731	0	307	307	2	1	-10921639	43372.429	43829	32741	53162	910821	6528.590	2.000	0.096	1.158
ID277723	277723	None	7122.010	41.085	22.313	0	307	307	2	1	-10921639	43857.048	44223	38816	53138	920998	3973.301	4.800	0.066	1.374
ID277725	277725	143	18675.598	41.864	13.888	0	308	308	2	1	-10921639	45484.000	44024	33815	64142	955164	9118.363	2.000	0.193	1.610
ID277726	277726	153	10772.592	30.451	18.135	0	308	308	2	1	-10921639	43731.048	42114	32741	53759	918352	6431.540	4.800	0.119	1.445
ID277727	277727	141	9974.579	37.281	36.765	0	308	308	2	1	-10921639	40681.286	40726	29212	48336	854307	5144.183	4.800	0.128	1.793
ID277732	277732	141	11193.340	38.319	37.390	0	309	309	2	1	-10921639	39912.762	40821	32061	48969	838168	5221.633	4.800	0.152	2.013
ID277728	277728	143	16063.586	41.695	14.086	0	309	309	2	1	-10921639	43614.000	44406	29706	60315	915894	9602.400	4.800	0.174	1.345
ID277729	277729	153	9541.832	30.263	18.086	0	309	309	2	1	-10921639	40638.190	38538	31281	50723	853402	6150.049	7.600	0.100	1.199
ID277730	277730	None	7424.919	36.810	25.934	0	309	309	2	1	-10921639	41186.952	39986	32646	53138	864926	4890.579	2.000	0.060	0.956
ID277731	277731	154	7386.721	43.535	27.972	0	309	309	2	1	-10921639	35945.286	36346	26837	44310	754851	5801.577	2.000	0.087	0.990
ID277743	277743	143	11707.681	40.555	13.876	0	310	310	2	1	-10921639	40212.810	41462	31273	50401	844469	5891.800	4.800	0.153	1.812
ID277744	277744	153	8271.303	30.548	18.694	0	310	310	2	1	-10921639	40328.762	40885	32399	48654	846904	5397.478	4.800	0.107	1.443
ID277745	277745	154	10408.828	43.702	27.491	0	310	310	2	1	-10921639	40454.524	40181	31583	51157	849545	5954.727	4.800	0.121	1.466
ID277746	277746	141	10006.142	37.819	36.602	0	310	310	2	1	-10921639	37291.524	37794	27442	48710	783122	6736.140	2.000	0.131	1.285
ID277733	277733	143	12672.134	39.720	14.143	0	311	311	2	1	-10921639	40776.095	39480	30625	51209	856298	6397.944	4.800	0.159	1.749
ID277734	277734	153	11728.836	30.370	18.438	0	311	311	2	1	-10921639	39235.667	36624	26189	54745	823949	8616.946	2.000	0.123	0.999
ID277735	277735	154	12672.272	43.672	28.037	0	311	311	2	1	-10921639	39913.143	39246	27732	56683	838176	7932.432	2.000	0.134	1.190
ID277736	277736	141	7430.096	38.596	36.374	0	311	311	2	1	-10921639	34223.571	34332	26451	42393	718695	4880.096	4.800	0.100	1.277
ID277740	277740	143	14334.886	39.379	13.600	0	312	312	2	1	-10921639	40135.143	39393	27287	57268	842838	7330.233	4.800	0.175	1.630
ID277741	277741	153	10176.889	30.778	19.595	0	312	312	2	1	-10921639	39721.714	39783	29841	51109	834156	6778.435	2.000	0.110	1.164
ID277742	277742	154	14825.618	43.559	27.496	0	312	312	2	1	-10921639	43649.333	43586	28198	60983	916636	9903.592	2.000	0.147	1.127
ID277737	277737	143	10120.728	38.751	13.173	0	313	313	2	1	-10921639	35325.095	35053	22624	47437	741827	6978.129	4.800	0.155	1.362
ID277738	277738	153	7926.543	30.205	18.414	0	313	313	2	1	-10921639	35174.143	35001	26992	47433	738657	5611.825	2.000	0.082	0.949
ID277739	277739	154	17064.623	43.496	27.518	0	313	313	2	1	-10921639	47324.476	46419	35566	65535	993814	10026.142	4.800	0.171	1.377
ID277748	277748	153	8472.018	30.826	18.267	0	314	314	2	1	-10921639	36267.667	38613	26933	45766	761621	5475.004	2.000	0.098	1.187
ID277749	277749	154	18855.908	43.420	27.711	0	314	314	2	1	-10921639	46105.143	42818	29439	65535	968208	10765.610	2.000	0.188	1.357
ID277747	277747	143	11434.410	38.787	12.265	0	314	314	2	1	-10921639	29746.810	30187	12046	43296	624683	9211.181	2.000	0.176	0.967
ID277750	277750	143	12813.483	37.297	12.484	0	315	315	2	1	-10921639	30683.429	32025	9006	50401	644352	11421.995	2.000	0.181	0.822
ID277751	277751	155	7394.543	28.399	14.198	0	315	315	2	1	-10921639	24378.714	24713	11326	33378	511953	7277.960	2.000	0.143	0.837
ID277752	277752	153	9708.956	30.966	18.339	0	315	315	2	1	-10921639	38745.048	38617	30016	47529	813646	4642.252	4.800	0.122	1.816
ID277753	277753	None	9047.116	37.114	24.360	0	315	315	2	1	-10921639	41911.429	41728	34030	51618	880140	5107.267	4.800	0.104	1.546
ID277754	277754	154	19729.406	43.711	27.929	0	315	315	2	1	-10921639	45335.333	43316	28600	65535	952042	11041.109	2.000	0.203	1.387
ID277756	277756	155	7271.132	28.178	14.628	0	316	316	2	1	-10921639	26631.238	26435	16446	35407	559256	5887.343	4.800	0.129	1.037
ID277757	277757	153	9767.068	31.226	17.844	0	316	316	2	1	-10921639	38812.857	39850	29940	48623	815070	5040.864	7.600	0.122	1.673
ID277758	277758	154	19174.660	43.689	27.712	0	316	316	2	1	-10921639	42784.095	41800	26432	65535	898466	11953.994	2.000	0.194	1.161
ID277755	277755	143	11477.174	36.848	11.893	0	316	316	2	1	-10921639	29907.810	29924	17799	41557	628064	6826.722	4.800	0.188	1.387
ID277766	277766	143	7256.381	35.996	11.080	0	317	317	2	1	-10921639	22188.190	23086	10136	32849	465952	7025.232	2.000	0.149	0.818
ID277767	277767	153	9502.490	30.437	17.744	0	317	317	2	1	-10921639	37240.667	37798	22990	47417	782054	7160.423	7.600	0.107	1.009
ID277768	277768	None	7647.960	37.964	24.129	0	317	317	2	1	-10921639	39687.667	39457	34372	46709	833441	3815.336	2.000	0.087	1.661
ID277769	277769	154	17963.209	43.656	27.889	0	317	317	2	1	-10921639	41004.143	38132	26149	65535	861087	10933.448	2.000	0.185	1.171
ID277770	277770	None	7234.294	35.184	37.605	0	317	317	2	1	-10921639	30546.952	31408	19955	37646	641486	4709.663	2.000	0.109	1.270
ID277760	277760	153	8443.602	30.386	16.993	0	318	318	2	1	-10921639	37895.714	38530	29045	42727	795810	3966.086	4.800	0.134	2.261
ID277761	277761	154	17915.977	43.393	27.863	0	318	318	2	1	-10921639	41209.619	37897	27358	64922	865402	10271.421	2.000	0.181	1.231
ID277759	277759	None	7278.335	33.668	9.330	0	318	318	2	1	-10921639	18111.667	17986	8342	28166	380345	5953.181	4.800	0.208	1.048
ID277764	277764	153	11634.221	29.433	16.138	0	319	319	2	1	-10921639	39600.810	41426	23603	48495	831617	7967.813	4.800	0.154	1.329
ID277765	277765	154	19141.699	43.574	27.953	0	319	319	2	1	-10921639	41759.429	40765	23933	65535	876948	13193.980	2.000	0.187	0.998
ID277772	277772	154	20247.061	43.501	28.387	0	320	320	2	1	-10921639	45142.190	44947	25731	65535	947986	13064.710	2.000	0.206	1.179
ID277771	277771	153	9189.975	29.430	17.490	0	320	320	2	1	-10921639	37313.857	37571	23750	44907	783591	5981.073	4.800	0.135	1.485
ID277762	277762	153	9228.267	28.674	18.019	0	321	321	2	1	-10921639	36237.000	37766	26770	45154	760977	4731.070	4.800	0.121	1.655
ID277763	277763	154	18869.781	43.488	28.426	0	321	321	2	1	-10921639	44360.667	39838	32395	65535	931574	11082.241	2.000	0.194	1.298
ID277776	277776	None	7731.641	27.962	16.231	0	322	322	2	1	-10921639	30440.524	30645	20552	40618	639251	6645.595	4.800	0.123	1.006
ID277777	277777	153	8399.026	28.943	19.088	0	322	322	2	1	-10921639	36935.048	37292	27414	45094	775636	4618.131	4.800	0.112	1.609
ID277778	277778	156	8026.840	35.969	23.914	0	322	322	2	1	-10921639	37903.333	38418	28572	44644	795970	4338.679	2.000	0.097	1.546
ID277779	277779	154	21267.717	43.733	28.822	0	322	322	2	1	-10921639	42536.476	41123	24395	65535	893266	12971.210	2.000	0.212	1.148
ID277780	277780	153	7748.588	28.051	17.876	0	323	323	2	1	-10921639	32318.857	33756	23889	38677	678696	4417.336	4.800	0.122	1.589
ID277781	277781	156	8697.125	36.057	23.569	0	323	323	2	1	-10921639	38368.857	38693	26722	48149	805746	5637.494	2.000	0.096	1.195
ID277782	277782	154	18172.973	43.731	29.266	0	323	323	2	1	-10921639	41542.762	41617	24395	63331	872398	10551.187	2.000	0.200	1.311
ID277785	277785	156	9952.700	36.672	22.919	0	324	324	2	1	-10921639	42912.333	44660	30919	51638	901159	6022.430	4.800	0.116	1.483
ID277786	277786	154	13980.717	43.675	29.119	0	324	324	2	1	-10921639	42626.857	43960	28166	56388	895164	7835.402	4.800	0.156	1.472
ID277773	277773	156	7434.949	36.768	24.014	0	325	325	2	1	-10921639	39062.571	39966	32319	46677	820314	3754.823	4.800	0.084	1.604
ID277774	277774	154	11941.907	43.784	29.191	0	325	325	2	1	-10921639	37246.571	37042	24765	50528	782178	6840.004	4.800	0.148	1.408
ID277775	277775	157	7116.204	34.767	37.300	0	325	325	2	1	-10921639	27438.429	26726	20337	35868	576207	4299.410	2.000	0.109	1.257
ID277784	277784	157	7075.169	34.444	37.753	0	326	326	2	1	-10921639	28419.381	28540	21574	36083	596807	4024.907	2.000	0.111	1.407
ID277783	277783	154	9158.399	44.513	28.499	0	326	326	2	1	-10921639	35404.810	35319	25290	46550	743501	6034.843	4.800	0.111	1.173
ID277789	277789	None	7573.997	36.484	24.079	0	327	327	2	1	-10921639	35694.762	35948	26455	44994	749590	4887.028	4.800	0.100	1.333
ID277790	277790	154	9041.280	44.839	28.151	0	327	327	2	1	-10921639	36038.143	36608	27335	45225	756801	5224.015	4.800	0.126	1.539
ID277792	277792	None	7673.724	45.919	23.059	0	328	328	2	1	-10921639	29394.571	31826	12117	37989	617286	7637.813	4.800	0.115	0.794
ID277794	277794	158	9387.980	46.473	26.795	0	328	328	2	1	-10921639	32197.143	31595	22016	42317	676140	5376.201	2.000	0.131	1.386
ID277791	277791	159	7989.740	44.066	21.060	0	328	328	2	1	-10921639	31287.048	33413	15352	38916	657028	6367.262	7.600	0.120	1.055
ID277788	277788	158	9632.893	47.298	25.048	0	329	329	2	1	-10921639	32825.000	34022	17425	40053	689325	6356.770	4.800	0.162	1.443
ID277787	277787	159	8192.160	43.818	20.010	0	329	329	2	1	-10921639	29380.714	30732	12185	38199	616995	7145.402	4.800	0.133	0.964
ID277793	277793	159	8032.161	42.538	19.448	0	331	331	2	1	-10921639	33610.476	34802	16144	44310	705820	8021.952	4.800	0.118	0.885
ID277795	277795	None	7650.768	34.346	38.386	0	331	331	2	1	-10921639	27708.952	27040	21395	36946	581888	3967.062	2.000	0.115	1.436
ID277796	277796	159	7227.083	42.006	19.148	0	332	332	2	1	-10921639	32395.476	33644	20711	40411	680305	5709.847	6.304	0.103	1.063
ID277797	277797	160	9243.503	34.352	37.947	0	335	335	2	1	-10921639	28382.762	28624	20961	40666	596038	5460.093	2.000	0.139	1.266
ID277798	277798	None	7135.331	28.095	15.159	0	336	336	2	1	-10921639	21265.571	21992	10470	30227	446577	5490.074	2.000	0.142	0.963
ID277799	277799	160	12431.964	34.747	38.089	0	336	336	2	1	-10921639	31706.905	30979	20054	42627	665845	6093.265	4.800	0.202	1.750
ID277804	277804	160	17165.154	34.983	38.213	0	337	337	2	1	-10921639	36488.048	34444	24184	49745	766249	8469.355	4.800	0.250	1.724
ID277803	277803	None	7739.789	37.460	20.436	0	337	337	2	1	-10921639	34906.714	34523	27959	43415	733041	5067.609	4.800	0.092	1.158
ID277808	277808	None	7298.788	27.666	15.325	0	338	338	2	1	-10921639	22245.714	23714	9846	30501	467160	5579.824	4.800	0.157	1.083
ID277809	277809	160	20635.410	35.108	38.021	0	338	338	2	1	-10921639	37645.190	36198	21168	58962	790549	10523.910	2.000	0.276	1.549
ID277800	277800	161	7627.619	37.981	19.678	0	339	339	2	1	-10921639	36115.905	36306	28532	43940	758434	3983.884	4.800	0.102	1.680
ID277801	277801	None	8780.868	45.620	28.486	0	339	339	2	1	-10921639	26131.619	27072	13554	35275	548764	5854.982	4.800	0.191	1.434
ID277802	277802	160	23769.051	35.024	37.865	0	339	339	2	1	-10921639	40566.143	38239	21809	65535	851889	12573.874	2.000	0.292	1.459
ID277805	277805	161	13330.891	37.678	19.493	0	340	340	2	1	-10921639	37748.714	38510	26109	51515	792723	8234.884	4.800	0.172	1.347
ID277806	277806	None	8205.106	35.934	25.002	0	340	340	2	1	-10921639	35686.286	33748	29690	45607	749412	4304.331	2.000	0.095	1.445
ID277807	277807	160	26473.625	34.900	37.984	0	340	340	2	1	-10921639	46212.238	44286	26006	65535	970457	13459.837	2.000	0.303	1.596
