# Supplementary material for: Progressive enhancement of kinetic proofreading in T cell antigen discrimination from receptor activation to DAG generation
Source: eLife. 2022 Sep 20;11:e75263. doi: 10.7554/eLife.75263 (PMC9536835; doi:10.7554/eLife.75263)
Supplement: Figure 5—source data 1. — Each data table is the TrackMate ‘spot-statistics’ output of one cell over four cycles of blue-light illumination (frames 0–40, 100–140, 200–240, and 300–340, with 3 s interval between frames). We calculated the lifetime of TrackIDs that existed at the start of each period of blue-light illumination that did not last for the full period and fit the resulting lifetime distributions using custom Python scripts available at https://github.com/dbritain/KP-paper (copy archived at swh:1:rev:167fa456901903740f0f3ee6a3e5324bc45207ea, Britain, 2022). [file elife-75263-fig5-data1.zip › Fig5SourceData/LOV/lov1/r1/lov1.csv]

Label	ID	TRACK_ID	QUALITY	POSITION_X	POSITION_Y	POSITION_Z	POSITION_T	FRAME	RADIUS	VISIBILITY	MANUAL_COLOR	MEAN_INTENSITY	MEDIAN_INTENSITY	MIN_INTENSITY	MAX_INTENSITY	TOTAL_INTENSITY	STANDARD_DEVIATION	ESTIMATED_DIAMETER	CONTRAST	SNR
ID500503	500503	0	62.096	15.584	18.607	0	0	0	2	1	-10921639	234.619	255	146	255	4927	34.744	4.800	0.156	1.819
ID500502	500502	None	59.380	11.230	19.070	0	0	0	2	1	-10921639	123.524	133	47	220	2594	52.201	2.000	0.176	0.710
ID500501	500501	1	59.225	24.992	16.273	0	0	0	2	1	-10921639	216.952	224	125	255	4556	40.875	4.800	0.142	1.324
ID500500	500500	2	63.485	22.647	9.295	0	0	0	2	1	-10921639	222.095	255	121	255	4664	46.094	4.800	0.143	1.205
ID500499	500499	None	66.944	27.757	8.522	0	0	0	2	1	-10921639	169.714	168	64	255	3564	54.149	3.200	0.163	0.880
ID500498	500498	None	78.036	20.390	6.926	0	0	0	2	1	-10921639	175.333	185	69	255	3682	61.250	2.000	0.219	1.029
ID500510	500510	3	96.067	30.725	33.592	0	0	0	2	1	-10921639	173.571	198	43	255	3645	80.316	2.000	0.248	0.859
ID500509	500509	4	80.641	30.002	31.272	0	0	0	2	1	-10921639	227.857	255	151	255	4785	35.996	4.800	0.235	2.411
ID500508	500508	None	59.485	14.074	28.784	0	0	0	2	1	-10921639	128.286	125	51	237	2694	49.490	2.000	0.146	0.660
ID500507	500507	5	61.925	23.569	27.950	0	0	0	2	1	-10921639	213.810	233	90	255	4490	52.837	7.600	0.133	0.952
ID500506	500506	6	36.417	17.715	24.573	0	0	0	2	1	-10921639	228.048	255	129	255	4789	41.438	4.800	0.070	0.717
ID500505	500505	7	71.021	28.354	22.701	0	0	0	2	1	-10921639	219.143	255	133	255	4602	48.361	4.800	0.173	1.335
ID500504	500504	None	39.729	37.924	20.983	0	0	0	2	1	-10921639	68.714	64	38	121	1443	23.076	2.000	0.252	1.197
ID500535	500535	4	78.032	29.433	30.888	0	1	1	2	1	-10921639	200.619	203	112	255	4213	40.498	4.800	0.220	1.784
ID500534	500534	5	55.052	23.486	28.147	0	1	1	2	1	-10921639	197.000	203	121	255	4137	48.035	2.000	0.108	0.799
ID500533	500533	6	44.912	17.880	24.766	0	1	1	2	1	-10921639	226.810	255	151	255	4763	38.586	3.200	0.090	0.975
ID500532	500532	7	53.263	27.839	23.026	0	1	1	2	1	-10921639	196.095	203	133	255	4118	44.908	2.000	0.118	0.919
ID500531	500531	0	70.007	16.095	18.669	0	1	1	2	1	-10921639	216.619	242	133	255	4549	42.269	4.800	0.166	1.456
ID500530	500530	1	58.131	25.170	16.727	0	1	1	2	1	-10921639	205.571	198	142	255	4317	36.084	2.000	0.106	1.090
ID500529	500529	2	74.306	22.890	9.622	0	1	1	2	1	-10921639	201.857	220	116	255	4239	47.780	2.000	0.167	1.209
ID500536	500536	3	79.907	30.724	33.149	0	1	1	2	1	-10921639	169.762	172	73	255	3565	57.888	7.600	0.236	1.118
ID500517	500517	3	68.606	30.982	33.761	0	2	2	2	1	-10921639	125.762	133	51	237	2641	51.545	2.000	0.199	0.810
ID500516	500516	4	53.888	29.473	30.752	0	2	2	2	1	-10921639	162.143	159	112	207	3405	28.573	7.600	0.173	1.677
ID500515	500515	6	48.375	18.724	24.427	0	2	2	2	1	-10921639	230.952	255	172	255	4850	31.949	4.800	0.107	1.400
ID500514	500514	8	35.772	22.608	21.118	0	2	2	2	1	-10921639	233.857	255	164	255	4911	32.687	7.600	0.069	0.919
ID500513	500513	0	65.096	16.434	18.865	0	2	2	2	1	-10921639	194.952	185	121	255	4094	45.913	2.000	0.154	1.136
ID500512	500512	1	51.645	25.177	16.333	0	2	2	2	1	-10921639	174.762	159	129	255	3670	34.514	2.000	0.124	1.117
ID500511	500511	2	35.063	22.799	9.596	0	2	2	2	1	-10921639	148.048	159	108	181	3109	22.940	2.000	0.097	1.144
ID500541	500541	4	41.535	29.291	30.860	0	3	3	2	1	-10921639	138.095	133	103	172	2900	20.496	7.600	0.164	1.899
ID500540	500540	6	56.002	18.998	24.388	0	3	3	2	1	-10921639	221.667	246	151	255	4655	39.234	4.800	0.123	1.240
ID500539	500539	8	45.530	22.117	21.305	0	3	3	2	1	-10921639	225.714	246	164	255	4740	33.458	2.000	0.087	1.085
ID500538	500538	0	60.157	16.352	19.079	0	3	3	2	1	-10921639	169.476	172	103	237	3559	42.348	2.000	0.151	1.052
ID500543	500543	8	56.603	22.709	22.391	0	4	4	2	1	-10921639	220.905	233	155	255	4639	31.310	7.600	0.142	1.756
ID500542	500542	0	55.226	16.060	19.110	0	4	4	2	1	-10921639	155.048	159	99	211	3256	34.101	2.000	0.156	1.227
ID500524	500524	None	37.021	30.001	30.944	0	5	5	2	1	-10921639	106.000	108	73	146	2226	20.047	7.600	0.164	1.488
ID500523	500523	6	39.424	19.426	24.292	0	5	5	2	1	-10921639	161.381	168	112	216	3389	31.882	2.000	0.106	0.971
ID500521	500521	8	47.555	22.797	21.940	0	5	5	2	1	-10921639	183.048	181	138	233	3844	25.676	7.600	0.115	1.476
ID500520	500520	0	44.234	16.535	18.901	0	5	5	2	1	-10921639	138.333	146	95	198	2905	25.788	2.000	0.139	1.312
ID500522	500522	0	42.429	16.558	18.943	0	6	6	2	1	-10921639	128.476	133	95	168	2698	23.876	2.000	0.150	1.406
ID500525	500525	6	39.281	18.986	24.480	0	6	6	2	1	-10921639	151.238	146	108	190	3176	27.914	2.000	0.119	1.156
ID500519	500519	6	38.931	21.815	23.901	0	7	7	2	1	-10921639	148.857	155	108	185	3126	22.348	2.000	0.121	1.433
ID500518	500518	0	36.534	17.027	19.053	0	7	7	2	1	-10921639	114.619	112	73	159	2407	25.394	2.000	0.132	1.053
ID500537	500537	6	37.725	22.299	23.522	0	8	8	2	1	-10921639	141.571	151	95	177	2973	24.657	4.800	0.132	1.341
ID500528	500528	None	43.131	19.134	24.321	0	9	9	2	1	-10921639	126.667	125	86	172	2660	25.806	2.000	0.152	1.296
ID500544	500544	6	38.297	21.969	23.172	0	10	10	2	1	-10921639	120.762	125	86	151	2536	18.604	4.800	0.173	1.919
ID500527	500527	6	39.807	20.949	23.940	0	11	11	2	1	-10921639	114.095	116	82	146	2396	17.930	4.800	0.196	2.089
ID500526	500526	None	35.709	16.941	18.848	0	11	11	2	1	-10921639	99.571	103	73	138	2091	18.305	4.800	0.174	1.612
ID500545	500545	None	41.145	20.435	23.696	0	17	17	2	1	-10921639	97.857	99	60	151	2055	23.011	4.800	0.214	1.500
ID500546	500546	None	37.774	15.677	19.366	0	19	19	2	1	-10921639	70.095	64	34	121	1472	25.456	2.000	0.241	1.071
ID500547	500547	None	37.347	16.310	19.199	0	24	24	2	1	-10921639	66.238	64	30	121	1391	24.694	2.000	0.241	1.043
ID500548	500548	None	35.335	20.243	24.211	0	30	30	2	1	-10921639	70.476	69	38	112	1480	20.942	2.000	0.222	1.224
ID500550	500550	9	37.103	30.660	30.071	0	42	42	2	1	-10921639	62.048	64	21	108	1303	24.210	2.000	0.284	1.134
ID500549	500549	9	35.982	30.814	30.191	0	43	43	2	1	-10921639	63.381	69	30	99	1331	21.588	2.000	0.302	1.362
ID500554	500554	9	38.882	30.331	29.792	0	44	44	2	1	-10921639	75.714	73	43	116	1590	22.114	2.000	0.259	1.407
ID500553	500553	None	44.287	21.669	24.006	0	44	44	2	1	-10921639	80.762	77	47	142	1696	26.027	2.000	0.229	1.155
ID500551	500551	10	35.699	17.835	18.773	0	45	45	2	1	-10921639	69.905	73	38	108	1468	21.494	2.000	0.225	1.193
ID500552	500552	9	44.514	30.883	30.292	0	45	45	2	1	-10921639	77.905	82	25	133	1636	27.513	4.800	0.295	1.289
ID500570	500570	None	40.024	15.971	32.069	0	46	46	2	1	-10921639	63.952	56	34	138	1343	25.246	2.000	0.247	1.002
ID500569	500569	9	50.212	30.180	29.682	0	46	46	2	1	-10921639	84.381	82	47	142	1772	27.782	2.000	0.291	1.369
ID500568	500568	10	35.915	17.134	18.624	0	46	46	2	1	-10921639	78.143	82	38	112	1641	19.337	4.800	0.251	1.622
ID500567	500567	9	43.468	30.641	29.749	0	47	47	2	1	-10921639	75.286	73	34	133	1581	28.754	2.000	0.270	1.112
ID500566	500566	None	35.179	25.758	27.513	0	47	47	2	1	-10921639	75.286	69	38	133	1581	28.855	2.000	0.158	0.712
ID500565	500565	11	53.242	21.962	23.908	0	47	47	2	1	-10921639	106.905	108	60	164	2245	28.915	4.800	0.258	1.516
ID500564	500564	10	46.808	17.306	18.539	0	47	47	2	1	-10921639	85.762	86	38	138	1801	25.414	4.800	0.315	1.619
ID500571	500571	10	58.627	16.801	18.759	0	48	48	2	1	-10921639	97.857	99	51	155	2055	30.730	2.000	0.340	1.618
ID500573	500573	9	53.022	30.657	30.036	0	48	48	2	1	-10921639	80.619	77	30	146	1693	31.283	2.000	0.334	1.289
ID500572	500572	11	41.533	21.892	23.793	0	48	48	2	1	-10921639	97.048	99	47	146	2038	25.876	2.000	0.199	1.243
ID500563	500563	9	39.766	30.645	29.712	0	49	49	2	1	-10921639	82.095	82	38	142	1724	28.485	4.800	0.283	1.271
ID500562	500562	None	36.184	15.408	28.290	0	49	49	2	1	-10921639	59.381	47	30	129	1247	30.760	2.000	0.171	0.563
ID500561	500561	11	42.769	21.607	23.632	0	49	49	2	1	-10921639	101.619	103	38	138	2134	28.363	4.800	0.217	1.276
ID500560	500560	10	63.444	16.996	18.652	0	49	49	2	1	-10921639	99.429	86	34	159	2088	36.674	4.800	0.362	1.441
ID500559	500559	9	47.903	31.287	30.197	0	50	50	2	1	-10921639	89.190	86	43	133	1873	24.041	4.800	0.313	1.768
ID500558	500558	11	64.573	21.833	23.824	0	50	50	2	1	-10921639	115.333	116	47	177	2422	36.283	2.000	0.298	1.458
ID500557	500557	None	36.393	29.604	22.835	0	50	50	2	1	-10921639	66.667	64	30	125	1400	27.071	2.000	0.227	0.910
ID500556	500556	10	69.754	17.653	18.745	0	50	50	2	1	-10921639	104.476	99	51	190	2194	40.089	2.000	0.331	1.296
ID500555	500555	None	35.986	24.025	10.028	0	50	50	2	1	-10921639	82.333	86	56	121	1729	19.438	2.000	0.214	1.495
ID500579	500579	11	53.208	22.704	23.460	0	51	51	2	1	-10921639	121.810	125	73	172	2558	26.559	4.800	0.240	1.774
ID500578	500578	10	61.422	17.496	18.598	0	51	51	2	1	-10921639	108.286	99	47	159	2274	36.543	4.800	0.350	1.535
ID500580	500580	9	63.252	31.391	30.330	0	51	51	2	1	-10921639	106.381	99	51	172	2234	35.039	4.800	0.335	1.524
ID500575	500575	10	73.428	17.752	18.451	0	52	52	2	1	-10921639	107.190	108	30	211	2251	49.487	2.000	0.328	1.069
ID500574	500574	13	35.251	23.786	10.043	0	52	52	2	1	-10921639	84.667	90	51	112	1778	20.153	2.000	0.211	1.464
ID500577	500577	9	72.577	31.563	30.925	0	52	52	2	1	-10921639	105.667	103	30	194	2219	46.461	2.000	0.339	1.153
ID500576	500576	11	44.921	22.510	23.508	0	52	52	2	1	-10921639	113.524	116	60	155	2384	32.409	4.800	0.180	1.067
ID500583	500583	None	38.265	24.503	21.828	0	53	53	2	1	-10921639	113.095	112	69	146	2375	22.950	4.800	0.165	1.397
ID500582	500582	10	72.188	17.561	18.804	0	53	53	2	1	-10921639	118.667	125	60	190	2492	41.547	2.000	0.322	1.392
ID500581	500581	13	38.066	23.596	10.319	0	53	53	2	1	-10921639	86.190	86	38	133	1810	24.893	2.000	0.200	1.156
ID500587	500587	9	67.773	31.325	30.501	0	53	53	2	1	-10921639	117.905	112	73	181	2476	33.891	4.800	0.374	1.893
ID500586	500586	25	39.754	15.672	28.335	0	53	53	2	1	-10921639	62.667	51	30	146	1316	30.095	2.000	0.181	0.639
ID500585	500585	11	40.332	21.481	23.941	0	53	53	2	1	-10921639	102.095	112	43	146	2144	31.095	2.000	0.180	1.002
ID500584	500584	12	41.591	29.130	22.748	0	53	53	2	1	-10921639	84.429	82	30	138	1773	30.461	2.000	0.221	1.002
ID500595	500595	9	84.537	31.655	30.884	0	54	54	2	1	-10921639	123.238	116	51	229	2588	50.635	7.600	0.346	1.252
ID500594	500594	None	36.149	26.092	27.585	0	54	54	2	1	-10921639	79.429	69	30	151	1668	33.961	2.000	0.116	0.487
ID500593	500593	25	42.131	15.667	28.315	0	54	54	2	1	-10921639	72.286	64	34	151	1518	30.138	2.000	0.182	0.738
ID500592	500592	11	53.789	21.144	24.090	0	54	54	2	1	-10921639	116.143	116	56	172	2439	37.454	2.000	0.204	1.051
ID500591	500591	12	46.256	29.493	22.603	0	54	54	2	1	-10921639	84.476	77	34	155	1774	33.409	2.000	0.217	0.901
ID500590	500590	None	37.532	38.193	21.931	0	54	54	2	1	-10921639	56.571	47	30	121	1188	23.991	2.000	0.264	0.986
ID500589	500589	10	73.228	17.522	18.897	0	54	54	2	1	-10921639	116.238	125	51	185	2441	44.001	2.000	0.333	1.320
ID500588	500588	13	49.639	22.293	10.625	0	54	54	2	1	-10921639	98.762	95	51	151	2074	26.440	4.800	0.281	1.639
ID500599	500599	10	67.285	17.728	18.847	0	55	55	2	1	-10921639	116.476	116	56	181	2446	39.740	2.000	0.295	1.335
ID500598	500598	None	36.855	26.172	15.712	0	55	55	2	1	-10921639	75.524	77	34	142	1586	27.643	2.000	0.182	0.843
ID500597	500597	13	59.344	21.978	11.102	0	55	55	2	1	-10921639	97.905	95	51	159	2056	29.838	4.800	0.326	1.612
ID500596	500596	19	37.401	33.610	9.542	0	55	55	2	1	-10921639	63.095	60	34	121	1325	26.327	2.000	0.233	0.907
ID500603	500603	9	82.935	31.485	30.451	0	55	55	2	1	-10921639	132.000	133	56	211	2772	41.525	4.800	0.394	1.798
ID500602	500602	25	43.684	15.938	28.178	0	55	55	2	1	-10921639	77.143	73	43	151	1620	28.605	2.000	0.186	0.848
ID500601	500601	11	54.648	21.425	24.133	0	55	55	2	1	-10921639	122.762	129	64	177	2578	37.619	2.000	0.213	1.148
ID500600	500600	12	55.026	29.600	22.795	0	55	55	2	1	-10921639	83.095	73	21	164	1745	41.717	2.000	0.264	0.832
ID500615	500615	11	63.684	22.296	23.904	0	56	56	2	1	-10921639	137.476	138	69	190	2887	34.422	4.800	0.241	1.551
ID500614	500614	12	45.152	29.708	22.584	0	56	56	2	1	-10921639	84.619	90	30	142	1777	33.043	2.000	0.228	0.951
ID500613	500613	10	83.470	17.498	18.670	0	56	56	2	1	-10921639	129.095	116	47	224	2711	48.823	2.000	0.353	1.381
ID500612	500612	13	49.476	21.275	11.568	0	56	56	2	1	-10921639	90.190	86	43	146	1894	30.800	2.000	0.287	1.305
ID500611	500611	19	49.865	32.933	10.230	0	56	56	2	1	-10921639	74.429	60	38	164	1563	35.305	2.000	0.231	0.790
ID500610	500610	None	40.234	25.489	2.958	0	56	56	2	1	-10921639	58.190	51	30	133	1222	29.991	2.000	0.232	0.731
ID500617	500617	9	109.959	31.884	30.133	0	56	56	2	1	-10921639	147.381	138	69	250	3095	57.901	4.800	0.455	1.593
ID500616	500616	25	37.122	16.049	27.862	0	56	56	2	1	-10921639	66.286	60	34	129	1392	26.393	2.000	0.170	0.728
ID500607	500607	12	43.078	29.428	22.654	0	57	57	2	1	-10921639	91.571	95	43	142	1923	30.425	2.000	0.210	1.044
ID500606	500606	10	102.503	17.249	18.916	0	57	57	2	1	-10921639	143.143	142	73	255	3006	55.161	2.000	0.376	1.417
ID500605	500605	13	48.508	21.050	11.392	0	57	57	2	1	-10921639	91.048	90	56	133	1912	26.059	4.800	0.291	1.577
ID500604	500604	19	49.376	33.069	10.173	0	57	57	2	1	-10921639	71.952	60	34	168	1511	36.049	2.000	0.216	0.708
ID500609	500609	9	91.951	31.720	29.925	0	57	57	2	1	-10921639	143.667	129	73	233	3017	50.523	4.800	0.384	1.578
ID500608	500608	11	70.702	21.881	24.212	0	57	57	2	1	-10921639	134.190	133	73	224	2818	40.485	2.000	0.237	1.270
ID500663	500663	9	95.219	31.891	30.062	0	58	58	2	1	-10921639	141.000	125	69	255	2961	57.661	2.000	0.350	1.269
ID500662	500662	11	51.750	22.664	23.739	0	58	58	2	1	-10921639	144.952	155	99	181	3044	26.927	4.800	0.203	1.813
ID500661	500661	12	39.688	29.488	22.605	0	58	58	2	1	-10921639	90.667	82	51	142	1904	28.290	2.000	0.173	0.945
ID500660	500660	10	98.256	17.081	18.841	0	58	58	2	1	-10921639	141.952	133	60	255	2981	50.904	2.000	0.368	1.501
ID500659	500659	14	37.025	26.140	16.535	0	58	58	2	1	-10921639	75.000	73	30	133	1575	28.203	2.000	0.170	0.772
ID500658	500658	13	50.653	20.340	12.026	0	58	58	2	1	-10921639	98.667	99	47	142	2072	25.800	4.800	0.323	1.868
ID500657	500657	15	45.173	27.245	5.044	0	58	58	2	1	-10921639	59.810	51	25	151	1256	31.560	2.000	0.276	0.819
ID500643	500643	9	89.630	31.828	30.020	0	59	59	2	1	-10921639	137.905	133	64	250	2896	52.159	2.000	0.314	1.264
ID500642	500642	11	56.386	22.986	24.142	0	59	59	2	1	-10921639	144.714	142	90	194	3039	31.549	4.800	0.209	1.588
ID500641	500641	12	41.073	29.544	22.745	0	59	59	2	1	-10921639	87.000	82	30	155	1827	36.930	2.000	0.165	0.666
ID500640	500640	10	104.576	16.911	18.824	0	59	59	2	1	-10921639	143.476	138	60	255	3013	54.429	2.000	0.390	1.480
ID500639	500639	14	44.500	26.078	16.983	0	59	59	2	1	-10921639	78.429	69	38	155	1647	31.359	2.000	0.177	0.751
ID500638	500638	13	43.210	19.637	12.697	0	59	59	2	1	-10921639	88.619	86	43	142	1861	30.022	7.600	0.231	1.109
ID500637	500637	15	46.060	27.792	5.444	0	59	59	2	1	-10921639	62.619	51	25	146	1315	33.939	2.000	0.319	0.892
ID500623	500623	9	108.198	32.057	30.209	0	60	60	2	1	-10921639	154.000	155	60	255	3234	60.591	2.000	0.353	1.325
ID500622	500622	11	58.272	22.206	23.792	0	60	60	2	1	-10921639	144.571	151	64	198	3036	34.863	4.800	0.202	1.396
ID500621	500621	12	46.007	29.297	22.959	0	60	60	2	1	-10921639	100.000	90	51	164	2100	31.512	2.000	0.175	0.945
ID500620	500620	10	90.651	17.106	18.864	0	60	60	2	1	-10921639	147.238	146	73	246	3092	46.668	4.800	0.331	1.568
ID500619	500619	13	46.338	19.084	13.286	0	60	60	2	1	-10921639	88.190	82	38	164	1852	31.154	2.000	0.214	0.999
ID500618	500618	None	36.228	29.236	10.785	0	60	60	2	1	-10921639	83.810	82	43	125	1760	24.905	2.000	0.183	1.043
ID500628	500628	9	104.995	31.810	30.225	0	61	61	2	1	-10921639	148.000	155	47	255	3108	66.282	2.000	0.336	1.123
ID500627	500627	11	61.252	22.809	23.936	0	61	61	2	1	-10921639	161.619	168	103	233	3394	36.309	4.800	0.193	1.439
ID500626	500626	12	42.286	29.491	22.580	0	61	61	2	1	-10921639	108.810	108	51	168	2285	34.433	2.000	0.143	0.791
ID500625	500625	10	99.162	16.903	19.059	0	61	61	2	1	-10921639	148.476	151	77	255	3118	52.659	2.000	0.339	1.428
ID500624	500624	13	42.556	18.763	13.930	0	61	61	2	1	-10921639	94.048	95	51	155	1975	27.525	2.000	0.184	1.063
ID500631	500631	13	40.844	18.441	13.875	0	62	62	2	1	-10921639	89.667	90	43	151	1883	31.713	2.000	0.166	0.807
ID500630	500630	None	41.896	30.030	11.314	0	62	62	2	1	-10921639	87.476	90	30	142	1837	29.339	2.000	0.211	1.039
ID500629	500629	16	43.943	21.699	10.796	0	62	62	2	1	-10921639	82.429	73	43	151	1731	30.275	2.000	0.210	0.946
ID500636	500636	9	109.279	31.463	29.926	0	62	62	2	1	-10921639	168.857	159	95	255	3546	56.860	4.800	0.376	1.622
ID500635	500635	17	41.595	16.287	28.892	0	62	62	2	1	-10921639	84.905	82	38	151	1783	30.496	2.000	0.200	0.929
ID500634	500634	11	59.189	21.521	23.857	0	62	62	2	1	-10921639	162.286	172	77	220	3408	38.298	4.800	0.186	1.327
ID500633	500633	12	35.091	29.706	22.660	0	62	62	2	1	-10921639	88.524	86	30	159	1859	34.599	2.000	0.112	0.517
ID500632	500632	10	97.714	16.756	19.112	0	62	62	2	1	-10921639	155.905	168	77	255	3274	52.813	2.000	0.331	1.468
ID500656	500656	9	112.901	31.111	29.972	0	63	63	2	1	-10921639	175.810	172	82	255	3692	61.731	4.800	0.387	1.588
ID500655	500655	17	40.666	16.205	28.364	0	63	63	2	1	-10921639	89.476	82	47	146	1879	29.188	2.000	0.175	0.914
ID500654	500654	12	40.893	29.707	22.589	0	63	63	2	1	-10921639	84.524	86	25	164	1775	38.426	2.000	0.144	0.555
ID500653	500653	11	60.345	23.216	23.312	0	63	63	2	1	-10921639	175.190	190	82	216	3679	36.142	4.800	0.211	1.691
ID500652	500652	10	96.207	16.822	18.947	0	63	63	2	1	-10921639	157.476	159	77	255	3307	50.370	4.800	0.328	1.545
ID500651	500651	13	36.460	18.530	14.218	0	63	63	2	1	-10921639	92.476	90	47	146	1942	32.479	2.000	0.141	0.706
ID500650	500650	16	37.650	21.781	10.608	0	63	63	2	1	-10921639	81.857	77	43	142	1719	26.790	7.600	0.166	0.868
ID500647	500647	11	71.141	22.521	23.617	0	64	64	2	1	-10921639	190.048	194	116	246	3991	37.778	4.800	0.199	1.669
ID500646	500646	12	37.246	29.563	22.541	0	64	64	2	1	-10921639	89.000	95	38	159	1869	38.081	2.000	0.119	0.497
ID500645	500645	10	105.857	17.132	18.962	0	64	64	2	1	-10921639	168.333	168	86	255	3535	54.729	2.000	0.346	1.580
ID500644	500644	None	37.908	30.358	11.613	0	64	64	2	1	-10921639	99.571	99	56	155	2091	29.704	7.600	0.190	1.069
ID500649	500649	9	118.106	31.120	30.087	0	64	64	2	1	-10921639	179.095	177	86	255	3761	58.195	4.800	0.394	1.740
ID500648	500648	18	41.186	26.424	27.454	0	64	64	2	1	-10921639	135.571	129	86	211	2847	36.597	7.600	0.089	0.603
ID500679	500679	11	78.196	21.959	23.796	0	65	65	2	1	-10921639	181.286	181	95	246	3807	44.978	2.000	0.222	1.465
ID500678	500678	20	52.603	34.242	19.639	0	65	65	2	1	-10921639	81.190	73	30	168	1705	35.159	2.000	0.265	0.967
ID500677	500677	10	105.753	16.916	18.915	0	65	65	2	1	-10921639	171.810	168	86	255	3608	55.901	2.000	0.336	1.547
ID500676	500676	13	61.417	19.120	14.040	0	65	65	2	1	-10921639	110.667	99	56	194	2324	41.174	2.000	0.219	0.964
ID500675	500675	None	36.037	21.909	10.920	0	65	65	2	1	-10921639	89.238	90	47	151	1874	29.587	7.600	0.141	0.747
ID500674	500674	None	36.367	37.203	8.497	0	65	65	2	1	-10921639	56.476	51	25	108	1186	25.121	2.000	0.288	1.006
ID500673	500673	21	41.896	29.129	5.440	0	65	65	2	1	-10921639	72.762	69	25	151	1528	31.691	2.000	0.254	0.929
ID500682	500682	9	112.139	31.440	29.991	0	65	65	2	1	-10921639	172.667	159	95	255	3626	56.291	4.800	0.397	1.744
ID500681	500681	18	69.086	26.170	27.625	0	65	65	2	1	-10921639	138.857	125	60	246	2916	54.682	2.000	0.191	0.813
ID500680	500680	17	41.681	16.313	28.115	0	65	65	2	1	-10921639	86.810	77	38	151	1823	32.634	2.000	0.163	0.747
ID500691	500691	9	122.556	31.253	29.917	0	66	66	2	1	-10921639	170.905	151	82	255	3589	63.632	2.000	0.412	1.566
ID500690	500690	17	58.467	16.379	28.203	0	66	66	2	1	-10921639	98.095	95	43	177	2060	41.586	2.000	0.232	0.887
ID500689	500689	18	64.161	26.612	27.442	0	66	66	2	1	-10921639	145.048	129	56	255	3046	52.982	7.600	0.141	0.676
ID500688	500688	11	79.092	22.285	23.682	0	66	66	2	1	-10921639	181.048	185	77	255	3802	52.392	2.000	0.218	1.236
ID500687	500687	20	47.916	33.894	19.846	0	66	66	2	1	-10921639	82.238	82	43	159	1727	32.565	2.000	0.223	0.922
ID500686	500686	10	107.579	17.106	18.907	0	66	66	2	1	-10921639	173.190	172	60	255	3637	61.826	2.000	0.339	1.420
ID500685	500685	13	53.794	19.295	13.978	0	66	66	2	1	-10921639	104.238	103	43	168	2189	40.253	2.000	0.203	0.875
ID500684	500684	22	41.455	30.086	11.238	0	66	66	2	1	-10921639	105.714	108	47	159	2220	27.809	2.000	0.193	1.230
ID500683	500683	21	39.222	29.398	5.596	0	66	66	2	1	-10921639	70.667	69	34	177	1484	33.990	2.000	0.186	0.651
ID500672	500672	9	114.934	31.369	29.938	0	67	67	2	1	-10921639	181.762	168	99	255	3817	56.295	4.800	0.395	1.827
ID500671	500671	17	53.925	16.783	27.840	0	67	67	2	1	-10921639	101.429	95	51	185	2130	36.949	2.000	0.218	0.981
ID500670	500670	18	48.781	26.071	27.491	0	67	67	2	1	-10921639	145.238	138	95	220	3050	38.390	2.000	0.114	0.774
ID500669	500669	11	80.271	22.070	23.825	0	67	67	2	1	-10921639	195.810	211	95	255	4112	45.431	4.800	0.227	1.597
ID500668	500668	20	46.109	33.149	19.645	0	67	67	2	1	-10921639	92.905	90	43	172	1951	31.405	7.600	0.203	0.998
ID500667	500667	10	106.562	17.149	18.879	0	67	67	2	1	-10921639	170.810	172	73	255	3587	60.100	2.000	0.340	1.442
ID500666	500666	13	53.237	19.268	13.937	0	67	67	2	1	-10921639	105.714	103	56	185	2220	38.923	2.000	0.187	0.858
ID500665	500665	22	51.403	29.157	10.779	0	67	67	2	1	-10921639	111.143	112	64	168	2334	32.480	2.000	0.222	1.242
ID500664	500664	21	46.229	28.922	5.314	0	67	67	2	1	-10921639	68.524	47	30	146	1439	34.955	2.000	0.299	0.903
ID500695	500695	10	99.082	16.882	18.805	0	68	68	2	1	-10921639	166.714	181	73	255	3501	56.273	4.800	0.326	1.455
ID500694	500694	13	46.167	19.238	13.822	0	68	68	2	1	-10921639	102.476	99	51	168	2152	37.101	2.000	0.160	0.762
ID500693	500693	22	50.022	28.715	10.565	0	68	68	2	1	-10921639	112.333	99	60	168	2359	35.150	2.000	0.221	1.155
ID500692	500692	21	39.247	28.608	4.813	0	68	68	2	1	-10921639	64.095	56	21	133	1346	33.412	2.000	0.265	0.805
ID500701	500701	9	128.725	31.248	29.962	0	68	68	2	1	-10921639	183.286	168	95	255	3849	61.954	4.800	0.446	1.824
ID500700	500700	17	43.113	16.835	27.817	0	68	68	2	1	-10921639	98.857	95	56	164	2076	30.411	2.000	0.170	0.943
ID500699	500699	18	64.598	26.199	27.244	0	68	68	2	1	-10921639	147.762	142	77	255	3103	47.629	2.000	0.129	0.707
ID500698	500698	23	40.596	29.884	22.659	0	68	68	2	1	-10921639	98.048	99	38	177	2059	37.860	2.000	0.107	0.503
ID500697	500697	11	74.677	23.632	23.048	0	68	68	2	1	-10921639	209.095	211	138	255	4391	34.753	4.800	0.213	2.114
ID500696	500696	20	43.803	33.156	19.695	0	68	68	2	1	-10921639	87.286	86	38	164	1833	29.883	7.600	0.190	0.935
ID500711	500711	None	45.523	21.622	11.290	0	69	69	2	1	-10921639	111.905	103	51	164	2350	33.492	2.000	0.180	1.020
ID500710	500710	21	48.558	28.148	4.251	0	69	69	2	1	-10921639	64.762	56	25	168	1360	36.533	2.000	0.285	0.786
ID500721	500721	9	120.185	31.031	29.812	0	69	69	2	1	-10921639	179.286	168	86	255	3765	63.102	4.800	0.412	1.657
ID500720	500720	17	42.087	17.327	27.844	0	69	69	2	1	-10921639	96.048	95	51	155	2017	31.669	2.000	0.172	0.892
ID500719	500719	18	52.487	25.940	27.190	0	69	69	2	1	-10921639	142.905	133	77	233	3001	39.026	2.000	0.096	0.642
ID500718	500718	None	36.278	13.810	24.017	0	69	69	2	1	-10921639	66.857	60	21	164	1404	34.235	2.000	0.115	0.404
ID500717	500717	23	37.022	29.855	22.577	0	69	69	2	1	-10921639	98.476	103	34	172	2068	38.811	2.000	0.089	0.416
ID500716	500716	11	71.749	22.146	23.256	0	69	69	2	1	-10921639	183.143	203	90	255	3846	49.827	2.000	0.179	1.115
ID500715	500715	20	49.582	32.944	20.023	0	69	69	2	1	-10921639	84.476	82	34	181	1774	36.433	7.600	0.178	0.700
ID500714	500714	10	97.554	16.730	18.674	0	69	69	2	1	-10921639	162.143	151	77	255	3405	59.015	2.000	0.317	1.322
ID500713	500713	13	57.678	19.297	13.957	0	69	69	2	1	-10921639	111.952	103	56	203	2351	45.901	2.000	0.160	0.672
ID500712	500712	22	49.739	28.518	10.583	0	69	69	2	1	-10921639	109.381	99	56	159	2297	36.161	2.000	0.207	1.039
ID500709	500709	9	126.040	31.034	29.978	0	70	70	2	1	-10921639	182.286	177	90	255	3828	60.587	4.800	0.420	1.780
ID500708	500708	18	55.808	25.945	26.961	0	70	70	2	1	-10921639	145.429	146	73	242	3054	43.731	2.000	0.112	0.669
ID500707	500707	11	76.138	21.953	24.012	0	70	70	2	1	-10921639	191.286	203	108	255	4017	49.296	4.800	0.201	1.297
ID500706	500706	20	54.571	32.700	19.714	0	70	70	2	1	-10921639	96.905	95	38	185	2035	41.523	7.600	0.196	0.765
ID500705	500705	10	97.928	17.181	18.849	0	70	70	2	1	-10921639	160.667	181	64	255	3374	56.976	4.800	0.328	1.392
ID500704	500704	13	72.187	19.739	13.597	0	70	70	2	1	-10921639	127.048	121	34	216	2668	51.378	2.000	0.234	0.937
ID500703	500703	22	60.496	28.633	10.612	0	70	70	2	1	-10921639	113.333	103	56	203	2380	41.338	2.000	0.246	1.081
ID500702	500702	21	43.720	28.327	4.144	0	70	70	2	1	-10921639	58.905	47	25	151	1237	34.284	2.000	0.272	0.734
ID500767	500767	9	126.382	30.938	30.011	0	71	71	2	1	-10921639	187.000	194	69	255	3927	61.518	4.800	0.425	1.813
ID500766	500766	18	60.616	26.374	27.013	0	71	71	2	1	-10921639	155.952	146	82	255	3275	48.636	2.000	0.124	0.705
ID500765	500765	11	83.335	22.223	23.704	0	71	71	2	1	-10921639	202.429	220	99	255	4251	51.945	4.800	0.218	1.394
ID500764	500764	20	60.711	32.238	19.931	0	71	71	2	1	-10921639	100.619	86	51	207	2113	38.966	2.000	0.228	0.959
ID500763	500763	10	106.534	17.014	18.955	0	71	71	2	1	-10921639	170.000	168	86	255	3570	56.141	2.000	0.342	1.545
ID500762	500762	13	75.293	19.901	13.605	0	71	71	2	1	-10921639	129.286	121	56	224	2715	51.105	2.000	0.257	1.033
ID500761	500761	22	59.706	28.804	10.483	0	71	71	2	1	-10921639	101.619	95	38	190	2134	45.757	2.000	0.226	0.820
ID500760	500760	21	48.159	28.814	4.581	0	71	71	2	1	-10921639	74.000	60	34	155	1554	36.655	2.000	0.227	0.746
ID500727	500727	10	105.722	17.150	19.004	0	72	72	2	1	-10921639	162.000	151	82	255	3402	57.530	2.000	0.328	1.391
ID500726	500726	None	38.648	25.039	18.149	0	72	72	2	1	-10921639	108.048	108	60	194	2269	36.984	2.000	0.108	0.571
ID500725	500725	13	78.306	19.810	13.785	0	72	72	2	1	-10921639	127.048	116	38	237	2668	54.259	2.000	0.261	0.968
ID500724	500724	22	56.604	28.451	10.474	0	72	72	2	1	-10921639	104.524	99	43	190	2195	43.305	2.000	0.190	0.770
ID500723	500723	24	54.823	21.944	11.079	0	72	72	2	1	-10921639	123.619	121	73	198	2596	38.813	7.600	0.199	1.056
ID500722	500722	21	36.797	28.890	4.269	0	72	72	2	1	-10921639	66.952	56	25	146	1406	31.717	4.800	0.307	0.992
ID500730	500730	9	123.586	31.026	30.066	0	72	72	2	1	-10921639	192.905	194	77	255	4051	60.446	4.800	0.422	1.895
ID500729	500729	11	73.468	23.087	23.741	0	72	72	2	1	-10921639	216.857	229	138	255	4554	37.402	4.800	0.205	1.976
ID500728	500728	20	62.156	32.009	20.275	0	72	72	2	1	-10921639	101.714	90	47	177	2136	41.010	2.000	0.258	1.018
ID500743	500743	13	72.713	19.794	14.000	0	73	73	2	1	-10921639	126.238	116	51	233	2651	51.620	2.000	0.211	0.852
ID500742	500742	22	65.916	28.789	10.647	0	73	73	2	1	-10921639	117.524	108	56	194	2468	41.476	2.000	0.254	1.148
ID500741	500741	24	51.931	22.220	11.418	0	73	73	2	1	-10921639	116.524	125	51	198	2447	39.681	7.600	0.175	0.875
ID500750	500750	9	123.193	31.053	30.074	0	73	73	2	1	-10921639	196.190	211	95	255	4120	53.669	4.800	0.423	2.172
ID500749	500749	18	70.776	25.977	26.584	0	73	73	2	1	-10921639	174.286	177	86	255	3660	58.307	2.000	0.155	0.801
ID500748	500748	None	38.858	17.807	27.294	0	73	73	2	1	-10921639	119.381	116	56	177	2507	29.976	2.000	0.132	0.929
ID500747	500747	None	65.411	24.089	24.112	0	73	73	2	1	-10921639	218.762	224	151	255	4594	30.832	4.800	0.170	2.057
ID500746	500746	11	65.106	22.361	24.049	0	73	73	2	1	-10921639	191.762	207	95	255	4027	50.560	2.000	0.155	1.018
ID500745	500745	20	46.132	31.295	21.127	0	73	73	2	1	-10921639	114.286	125	56	190	2400	36.115	4.800	0.218	1.135
ID500744	500744	10	96.079	17.460	19.037	0	73	73	2	1	-10921639	163.952	185	77	250	3443	56.429	4.800	0.324	1.421
ID500759	500759	9	123.836	31.055	29.859	0	74	74	2	1	-10921639	194.048	194	90	255	4075	58.833	4.800	0.440	2.016
ID500758	500758	18	66.952	25.852	26.560	0	74	74	2	1	-10921639	165.571	168	69	255	3477	59.222	2.000	0.128	0.633
ID500757	500757	11	74.024	22.475	23.813	0	74	74	2	1	-10921639	202.476	211	103	255	4252	51.840	4.800	0.185	1.222
ID500756	500756	20	49.884	31.132	21.156	0	74	74	2	1	-10921639	113.524	112	47	177	2384	38.006	4.800	0.215	1.059
ID500755	500755	10	99.250	17.490	19.176	0	74	74	2	1	-10921639	163.857	172	73	255	3441	60.528	2.000	0.319	1.309
ID500754	500754	26	44.729	25.000	18.417	0	74	74	2	1	-10921639	120.762	108	73	203	2536	41.552	2.000	0.137	0.702
ID500753	500753	13	75.086	19.752	14.036	0	74	74	2	1	-10921639	122.810	108	51	229	2579	52.876	2.000	0.228	0.862
ID500752	500752	22	60.941	28.470	10.564	0	74	74	2	1	-10921639	114.238	103	69	207	2399	42.152	2.000	0.228	1.007
ID500751	500751	24	60.821	22.094	11.127	0	74	74	2	1	-10921639	119.143	116	60	211	2502	42.021	2.000	0.207	0.973
ID500791	500791	11	68.142	23.140	24.054	0	75	75	2	1	-10921639	211.190	224	121	255	4435	40.526	4.800	0.176	1.561
ID500790	500790	20	55.099	31.342	20.546	0	75	75	2	1	-10921639	119.619	121	38	181	2512	40.518	4.800	0.233	1.116
ID500789	500789	10	102.803	17.715	19.052	0	75	75	2	1	-10921639	174.190	181	82	255	3658	56.323	2.000	0.321	1.505
ID500788	500788	26	36.775	25.039	18.390	0	75	75	2	1	-10921639	115.429	112	64	185	2424	36.742	2.000	0.113	0.640
ID500787	500787	13	70.008	20.103	13.863	0	75	75	2	1	-10921639	125.476	112	60	237	2635	50.913	2.000	0.214	0.868
ID500786	500786	22	58.292	28.963	10.646	0	75	75	2	1	-10921639	113.524	108	64	177	2384	37.159	2.000	0.239	1.177
ID500795	500795	27	39.390	17.280	32.054	0	75	75	2	1	-10921639	60.333	51	21	146	1267	34.040	2.000	0.149	0.460
ID500794	500794	9	120.480	30.955	29.598	0	75	75	2	1	-10921639	193.095	224	90	255	4055	62.180	4.800	0.425	1.851
ID500793	500793	28	53.894	16.981	27.154	0	75	75	2	1	-10921639	118.857	116	60	181	2496	36.102	2.000	0.168	0.948
ID500792	500792	18	57.417	25.809	25.749	0	75	75	2	1	-10921639	191.619	190	112	255	4024	49.989	7.600	0.155	1.027
ID500740	500740	27	36.335	17.165	31.853	0	76	76	2	1	-10921639	63.095	51	34	133	1325	30.474	2.000	0.158	0.565
ID500739	500739	9	118.846	30.944	29.660	0	76	76	2	1	-10921639	184.524	194	69	255	3875	67.795	4.800	0.411	1.586
ID500738	500738	18	57.458	25.822	26.653	0	76	76	2	1	-10921639	162.190	164	86	255	3406	49.920	2.000	0.109	0.641
ID500737	500737	28	40.842	17.140	27.046	0	76	76	2	1	-10921639	112.286	112	60	168	2358	29.404	2.000	0.132	0.888
ID500736	500736	11	74.681	22.448	23.895	0	76	76	2	1	-10921639	203.429	229	103	255	4272	53.332	2.000	0.176	1.140
ID500735	500735	20	58.359	30.516	21.514	0	76	76	2	1	-10921639	118.762	125	30	198	2494	50.078	4.800	0.244	0.930
ID500734	500734	10	107.671	17.305	18.829	0	76	76	2	1	-10921639	174.571	172	69	255	3666	62.859	2.000	0.329	1.377
ID500733	500733	13	67.485	20.067	14.066	0	76	76	2	1	-10921639	129.619	121	56	233	2722	53.494	2.000	0.193	0.783
ID500732	500732	24	73.346	22.264	11.715	0	76	76	2	1	-10921639	142.952	142	69	224	3002	47.338	7.600	0.238	1.160
ID500731	500731	22	57.845	29.554	11.089	0	76	76	2	1	-10921639	115.857	112	47	190	2433	42.894	2.000	0.230	1.009
ID500805	500805	9	115.429	31.013	29.658	0	77	77	2	1	-10921639	189.619	211	90	255	3982	61.314	4.800	0.399	1.764
ID500804	500804	18	65.981	26.017	26.961	0	77	77	2	1	-10921639	164.619	168	86	255	3457	49.726	2.000	0.129	0.758
ID500803	500803	28	52.224	17.864	26.914	0	77	77	2	1	-10921639	123.619	125	60	211	2596	34.783	2.000	0.182	1.096
ID500802	500802	11	71.331	22.832	23.482	0	77	77	2	1	-10921639	222.143	237	129	255	4665	38.073	4.800	0.203	1.968
ID500801	500801	20	43.160	30.266	22.136	0	77	77	2	1	-10921639	117.857	121	51	194	2475	32.973	2.000	0.153	0.947
ID500800	500800	None	40.275	31.844	19.181	0	77	77	2	1	-10921639	97.333	99	38	164	2044	34.408	2.000	0.190	0.905
ID500799	500799	10	103.112	17.487	18.850	0	77	77	2	1	-10921639	171.476	190	64	255	3601	64.297	2.000	0.330	1.323
ID500798	500798	13	63.504	20.069	14.010	0	77	77	2	1	-10921639	118.905	108	43	229	2497	49.165	2.000	0.180	0.737
ID500797	500797	22	61.161	29.392	10.720	0	77	77	2	1	-10921639	118.952	112	60	185	2498	40.256	2.000	0.229	1.100
ID500796	500796	24	65.461	22.378	11.390	0	77	77	2	1	-10921639	126.905	125	56	216	2665	46.564	7.600	0.233	1.031
ID500785	500785	9	117.231	31.068	29.654	0	78	78	2	1	-10921639	199.952	207	108	255	4199	57.642	4.800	0.414	2.030
ID500784	500784	18	60.257	26.477	26.706	0	78	78	2	1	-10921639	152.952	155	69	255	3212	59.953	2.000	0.106	0.488
ID500783	500783	28	39.067	17.665	27.265	0	78	78	2	1	-10921639	112.286	116	60	177	2358	27.452	4.800	0.154	1.090
ID500782	500782	11	65.040	23.109	22.914	0	78	78	2	1	-10921639	210.333	224	125	255	4417	40.334	4.800	0.179	1.586
ID500781	500781	20	52.101	30.393	21.820	0	78	78	2	1	-10921639	140.476	142	60	216	2950	36.229	2.000	0.162	1.083
ID500780	500780	10	99.148	17.335	18.726	0	78	78	2	1	-10921639	168.810	172	77	255	3545	61.190	4.800	0.329	1.365
ID500779	500779	13	71.371	20.395	13.866	0	78	78	2	1	-10921639	126.429	116	47	242	2655	56.512	2.000	0.205	0.762
ID500778	500778	24	67.303	22.083	12.145	0	78	78	2	1	-10921639	143.143	142	60	211	3006	47.615	7.600	0.245	1.184
ID500777	500777	22	57.871	29.249	10.355	0	78	78	2	1	-10921639	110.762	103	60	190	2326	42.220	2.000	0.229	0.976
ID500775	500775	28	46.554	17.565	27.102	0	79	79	2	1	-10921639	119.190	116	64	207	2503	30.011	4.800	0.161	1.099
ID500774	500774	18	57.210	26.471	26.411	0	79	79	2	1	-10921639	179.905	168	86	255	3778	54.674	7.600	0.134	0.775
ID500773	500773	11	51.195	21.878	23.758	0	79	79	2	1	-10921639	178.667	168	95	255	3752	52.739	2.000	0.118	0.717
ID500772	500772	29	61.301	24.581	21.586	0	79	79	2	1	-10921639	221.095	237	133	255	4643	37.338	4.800	0.165	1.674
ID500771	500771	20	41.881	30.550	21.614	0	79	79	2	1	-10921639	115.333	121	25	198	2422	51.368	2.000	0.152	0.592
ID500770	500770	10	98.976	17.863	18.751	0	79	79	2	1	-10921639	174.524	181	86	255	3665	56.329	2.000	0.297	1.419
ID500769	500769	13	72.047	20.289	13.997	0	79	79	2	1	-10921639	131.714	138	56	255	2766	56.062	2.000	0.198	0.776
ID500768	500768	22	45.992	29.755	11.695	0	79	79	2	1	-10921639	111.000	108	60	198	2331	38.354	7.600	0.140	0.713
ID500776	500776	9	116.890	30.974	29.442	0	79	79	2	1	-10921639	188.905	203	56	255	3967	66.702	4.800	0.385	1.575
ID500807	500807	22	50.857	29.695	11.651	0	80	80	2	1	-10921639	116.571	116	64	216	2448	41.063	7.600	0.158	0.774
ID500806	500806	24	68.806	22.000	12.000	0	80	80	2	1	-10921639	151.571	138	56	216	3183	50.060	7.600	0.241	1.176
ID500815	500815	9	116.650	31.174	29.405	0	80	80	2	1	-10921639	187.476	211	56	255	3937	68.025	4.800	0.378	1.512
ID500814	500814	18	57.028	27.000	27.000	0	80	80	2	1	-10921639	163.571	155	56	255	3435	62.410	2.000	0.097	0.465
ID500813	500813	28	40.421	18.097	27.044	0	80	80	2	1	-10921639	108.667	108	60	164	2282	30.950	4.800	0.166	1.001
ID500812	500812	29	65.001	23.962	22.846	0	80	80	2	1	-10921639	227.762	250	142	255	4783	34.559	4.800	0.177	1.981
ID500811	500811	20	45.140	30.160	22.121	0	80	80	2	1	-10921639	136.762	125	51	216	2872	41.705	2.000	0.134	0.776
ID500810	500810	30	58.900	25.239	18.889	0	80	80	2	1	-10921639	167.905	172	69	255	3526	59.080	2.000	0.153	0.754
ID500809	500809	10	96.847	18.311	18.578	0	80	80	2	1	-10921639	175.810	172	69	255	3692	57.786	4.800	0.314	1.453
ID500808	500808	13	71.588	20.368	13.888	0	80	80	2	1	-10921639	131.333	133	51	255	2758	60.305	2.000	0.171	0.635
ID500832	500832	9	115.886	31.017	29.487	0	81	81	2	1	-10921639	185.952	177	56	255	3905	67.088	4.800	0.368	1.492
ID500831	500831	18	55.252	26.000	27.000	0	81	81	2	1	-10921639	162.667	151	51	255	3416	64.011	2.000	0.102	0.471
ID500830	500830	28	36.110	18.423	26.649	0	81	81	2	1	-10921639	112.333	112	56	164	2359	29.272	4.800	0.136	0.918
ID500829	500829	20	48.849	30.274	22.512	0	81	81	2	1	-10921639	137.714	142	60	229	2892	52.733	2.000	0.099	0.471
ID500828	500828	29	59.956	24.339	22.344	0	81	81	2	1	-10921639	221.000	250	95	255	4641	47.708	7.600	0.154	1.238
ID500827	500827	30	65.704	24.946	20.188	0	81	81	2	1	-10921639	191.619	211	90	255	4024	56.301	2.000	0.149	0.883
ID500826	500826	10	97.597	18.302	18.597	0	81	81	2	1	-10921639	181.476	172	73	255	3811	57.699	4.800	0.303	1.464
ID500825	500825	24	66.906	22.212	12.274	0	81	81	2	1	-10921639	151.000	151	60	220	3171	47.494	7.600	0.243	1.243
ID500824	500824	22	69.884	29.528	11.063	0	81	81	2	1	-10921639	131.762	146	56	237	2767	49.305	2.000	0.268	1.128
ID500823	500823	9	119.679	31.031	29.357	0	82	82	2	1	-10921639	179.429	172	51	255	3768	68.626	4.800	0.385	1.454
ID500822	500822	18	63.766	26.349	26.720	0	82	82	2	1	-10921639	168.286	172	56	255	3534	58.595	2.000	0.115	0.593
ID500821	500821	28	35.047	17.550	27.087	0	82	82	2	1	-10921639	111.762	112	69	172	2347	21.109	4.800	0.137	1.273
ID500820	500820	29	64.246	23.288	23.376	0	82	82	2	1	-10921639	212.095	233	103	255	4454	50.519	4.800	0.162	1.173
ID500819	500819	20	43.145	30.398	22.322	0	82	82	2	1	-10921639	135.238	133	60	220	2840	39.984	2.000	0.128	0.768
ID500818	500818	10	106.344	18.163	18.848	0	82	82	2	1	-10921639	182.810	185	99	255	3839	57.153	2.000	0.325	1.571
ID500817	500817	24	70.890	20.625	13.780	0	82	82	2	1	-10921639	154.333	151	69	255	3241	53.277	2.000	0.230	1.083
ID500816	500816	22	78.108	29.507	10.837	0	82	82	2	1	-10921639	131.571	129	51	224	2763	55.330	2.000	0.283	1.049
ID500871	500871	31	69.464	21.756	10.223	0	83	83	2	1	-10921639	132.476	112	60	224	2782	55.754	2.000	0.223	0.868
ID500878	500878	9	109.924	31.321	29.556	0	83	83	2	1	-10921639	178.095	155	90	255	3740	59.362	4.800	0.397	1.706
ID500877	500877	18	66.488	26.406	26.672	0	83	83	2	1	-10921639	170.810	168	51	255	3587	62.468	2.000	0.135	0.649
ID500876	500876	29	68.353	22.570	23.702	0	83	83	2	1	-10921639	209.286	224	103	255	4395	49.335	7.600	0.157	1.153
ID500875	500875	20	59.330	30.211	22.238	0	83	83	2	1	-10921639	145.048	138	60	242	3046	45.080	2.000	0.168	0.923
ID500874	500874	32	54.869	25.258	18.966	0	83	83	2	1	-10921639	166.571	168	86	250	3498	51.198	2.000	0.135	0.775
ID500873	500873	10	98.953	17.962	18.757	0	83	83	2	1	-10921639	186.000	190	86	255	3906	57.514	4.800	0.298	1.483
ID500872	500872	22	64.854	29.596	10.909	0	83	83	2	1	-10921639	140.714	151	73	216	2955	44.048	7.600	0.235	1.217
ID500839	500839	29	67.765	22.754	23.544	0	84	84	2	1	-10921639	212.333	224	112	255	4459	46.489	7.600	0.166	1.301
ID500838	500838	20	56.995	30.103	22.404	0	84	84	2	1	-10921639	144.762	133	69	250	3040	46.061	2.000	0.171	0.919
ID500837	500837	32	61.288	25.561	18.710	0	84	84	2	1	-10921639	169.762	159	86	255	3565	54.561	2.000	0.136	0.744
ID500836	500836	10	96.984	18.124	18.856	0	84	84	2	1	-10921639	190.619	203	90	255	4003	57.726	2.000	0.276	1.428
ID500835	500835	24	63.597	20.261	14.632	0	84	84	2	1	-10921639	143.571	146	73	255	3015	51.229	2.000	0.138	0.682
ID500834	500834	22	57.367	29.444	10.800	0	84	84	2	1	-10921639	125.714	125	64	220	2640	42.624	2.000	0.213	1.034
ID500833	500833	31	69.297	21.808	10.092	0	84	84	2	1	-10921639	125.952	121	56	233	2645	49.926	2.000	0.221	0.912
ID500842	500842	9	117.481	31.074	29.369	0	84	84	2	1	-10921639	176.000	168	47	255	3696	69.048	2.000	0.368	1.370
ID500841	500841	18	66.818	26.496	26.627	0	84	84	2	1	-10921639	168.762	181	51	255	3544	64.397	2.000	0.142	0.650
ID500840	500840	None	38.980	17.578	27.049	0	84	84	2	1	-10921639	115.667	116	69	168	2429	24.442	4.800	0.159	1.297
ID500851	500851	9	119.115	31.137	29.352	0	85	85	2	1	-10921639	177.429	177	56	255	3726	66.971	2.000	0.386	1.475
ID500850	500850	18	62.409	26.337	26.447	0	85	85	2	1	-10921639	190.000	177	103	255	3990	54.566	7.600	0.138	0.843
ID500849	500849	29	73.176	22.253	23.844	0	85	85	2	1	-10921639	203.000	211	121	255	4263	53.714	2.000	0.156	1.022
ID500848	500848	20	72.203	30.161	22.516	0	85	85	2	1	-10921639	146.857	146	56	255	3084	57.796	2.000	0.157	0.688
ID500847	500847	32	56.901	25.044	19.709	0	85	85	2	1	-10921639	183.048	190	99	255	3844	55.100	2.000	0.111	0.664
ID500846	500846	10	96.969	18.036	19.098	0	85	85	2	1	-10921639	193.238	198	95	255	4058	50.978	2.000	0.278	1.648
ID500845	500845	24	66.467	20.437	14.264	0	85	85	2	1	-10921639	145.095	138	60	250	3047	58.016	2.000	0.196	0.820
ID500844	500844	31	63.532	22.158	11.495	0	85	85	2	1	-10921639	145.238	142	64	237	3050	53.264	4.800	0.234	1.034
ID500843	500843	22	57.542	29.327	9.852	0	85	85	2	1	-10921639	109.857	103	56	194	2307	42.676	2.000	0.200	0.856
ID500855	500855	10	94.084	17.990	19.200	0	86	86	2	1	-10921639	189.238	185	95	255	3974	51.855	2.000	0.264	1.526
ID500854	500854	24	67.760	20.329	14.504	0	86	86	2	1	-10921639	144.381	138	77	255	3032	53.449	2.000	0.140	0.662
ID500853	500853	31	63.962	22.243	11.232	0	86	86	2	1	-10921639	141.143	133	64	216	2964	49.614	6.352	0.223	1.039
ID500852	500852	22	58.783	29.278	10.001	0	86	86	2	1	-10921639	116.333	112	60	194	2443	39.303	2.000	0.209	1.025
ID500861	500861	9	118.084	30.869	29.276	0	86	86	2	1	-10921639	175.143	168	51	255	3678	69.304	4.800	0.399	1.441
ID500860	500860	None	42.917	17.611	27.656	0	86	86	2	1	-10921639	117.667	125	47	168	2471	32.475	4.800	0.224	1.326
ID500859	500859	18	59.510	26.137	26.630	0	86	86	2	1	-10921639	166.381	164	60	255	3494	57.106	2.000	0.106	0.559
ID500858	500858	29	70.619	22.385	23.995	0	86	86	2	1	-10921639	209.429	229	125	255	4398	51.578	2.000	0.158	1.110
ID500857	500857	20	66.454	30.360	22.477	0	86	86	2	1	-10921639	142.619	142	82	255	2995	45.056	2.000	0.209	1.093
ID500856	500856	32	62.292	24.591	20.446	0	86	86	2	1	-10921639	181.429	177	82	255	3810	58.745	2.000	0.131	0.714
ID500870	500870	9	118.316	30.840	29.195	0	87	87	2	1	-10921639	172.095	172	51	255	3614	67.177	2.000	0.399	1.461
ID500869	500869	18	66.314	25.784	26.716	0	87	87	2	1	-10921639	171.762	194	56	255	3607	60.204	2.000	0.131	0.663
ID500868	500868	29	68.617	22.244	24.059	0	87	87	2	1	-10921639	214.476	237	129	255	4504	47.912	4.800	0.155	1.199
ID500867	500867	20	68.479	30.095	22.601	0	87	87	2	1	-10921639	135.333	133	56	255	2842	54.986	2.000	0.160	0.679
ID500866	500866	32	55.417	24.183	21.327	0	87	87	2	1	-10921639	201.238	211	112	255	4226	48.113	2.000	0.106	0.801
ID500865	500865	10	90.035	18.231	19.090	0	87	87	2	1	-10921639	188.048	194	77	255	3949	54.032	3.200	0.255	1.416
ID500864	500864	33	39.003	26.157	17.327	0	87	87	2	1	-10921639	133.476	133	69	207	2803	37.589	2.000	0.125	0.789
ID500863	500863	31	73.855	22.147	12.096	0	87	87	2	1	-10921639	161.381	164	73	237	3389	49.671	7.600	0.252	1.307
ID500862	500862	22	60.417	29.137	10.362	0	87	87	2	1	-10921639	115.762	112	56	198	2431	43.843	2.000	0.204	0.895
ID500903	500903	20	68.296	30.091	22.615	0	88	88	2	1	-10921639	133.476	146	47	255	2803	51.894	2.000	0.174	0.761
ID500902	500902	10	94.353	17.767	19.206	0	88	88	2	1	-10921639	191.571	198	103	255	4023	49.764	2.000	0.258	1.577
ID500901	500901	33	39.931	26.093	17.605	0	88	88	2	1	-10921639	137.190	142	73	211	2881	42.813	2.000	0.100	0.583
ID500900	500900	24	76.190	20.346	14.662	0	88	88	2	1	-10921639	151.286	138	73	255	3177	59.204	2.000	0.162	0.711
ID500899	500899	31	63.286	22.153	11.228	0	88	88	2	1	-10921639	135.524	129	64	207	2846	48.755	2.000	0.225	1.022
ID500898	500898	22	61.289	29.250	10.307	0	88	88	2	1	-10921639	115.952	112	60	203	2435	44.386	2.000	0.205	0.890
ID500897	500897	34	35.993	34.539	9.257	0	88	88	2	1	-10921639	87.095	86	43	138	1829	25.558	4.800	0.217	1.216
ID500907	500907	9	117.267	30.855	29.296	0	88	88	2	1	-10921639	169.190	168	47	255	3553	70.139	4.800	0.403	1.387
ID500906	500906	35	48.678	17.630	27.910	0	88	88	2	1	-10921639	121.571	125	64	172	2553	30.382	4.800	0.230	1.496
ID500905	500905	18	54.258	25.509	27.218	0	88	88	2	1	-10921639	164.619	164	60	250	3457	50.382	2.000	0.094	0.563
ID500904	500904	29	71.219	22.393	23.814	0	88	88	2	1	-10921639	213.952	250	112	255	4493	52.787	4.800	0.168	1.164
ID500935	500935	35	36.922	17.936	27.733	0	89	89	2	1	-10921639	114.905	112	64	159	2413	26.678	4.800	0.166	1.227
ID500934	500934	18	55.824	26.067	26.888	0	89	89	2	1	-10921639	163.810	164	69	255	3440	51.253	2.000	0.084	0.494
ID500933	500933	29	70.713	22.282	23.909	0	89	89	2	1	-10921639	212.810	242	121	255	4469	50.205	4.800	0.162	1.185
ID500932	500932	20	67.532	30.319	22.326	0	89	89	2	1	-10921639	145.048	129	64	255	3046	46.890	2.000	0.201	1.034
ID500931	500931	32	58.909	24.277	21.078	0	89	89	2	1	-10921639	210.048	233	112	255	4411	52.238	7.600	0.121	0.870
ID500930	500930	10	102.625	17.925	19.056	0	89	89	2	1	-10921639	199.857	207	103	255	4197	54.812	3.200	0.297	1.671
ID500929	500929	24	66.086	20.609	14.546	0	89	89	2	1	-10921639	140.905	125	51	237	2959	55.932	2.000	0.144	0.633
ID500928	500928	31	62.226	22.000	12.000	0	89	89	2	1	-10921639	145.857	159	56	220	3063	47.323	7.600	0.243	1.205
ID500927	500927	22	53.379	29.199	10.388	0	89	89	2	1	-10921639	110.857	103	60	185	2328	41.230	2.000	0.174	0.795
ID500926	500926	34	35.026	34.294	9.086	0	89	89	2	1	-10921639	86.810	82	60	142	1823	23.344	2.000	0.160	1.027
ID500936	500936	9	116.530	30.779	29.238	0	89	89	2	1	-10921639	178.857	168	64	255	3756	66.060	4.800	0.383	1.498
ID500887	500887	9	113.962	30.516	29.250	0	90	90	2	1	-10921639	178.714	185	51	255	3753	71.542	4.800	0.377	1.368
ID500886	500886	35	38.251	18.542	27.711	0	90	90	2	1	-10921639	125.190	129	51	172	2629	32.203	4.800	0.159	1.066
ID500885	500885	29	64.723	22.538	23.751	0	90	90	2	1	-10921639	229.667	255	146	255	4823	37.378	4.800	0.161	1.704
ID500884	500884	20	66.750	30.245	22.478	0	90	90	2	1	-10921639	150.762	138	73	250	3166	46.112	2.000	0.189	1.037
ID500883	500883	32	61.279	24.749	19.986	0	90	90	2	1	-10921639	197.905	198	112	255	4156	52.302	2.000	0.131	0.876
ID500882	500882	10	103.975	17.826	19.128	0	90	90	2	1	-10921639	203.048	216	108	255	4264	50.543	4.800	0.308	1.891
ID500881	500881	31	84.915	22.184	12.258	0	90	90	2	1	-10921639	158.333	168	73	250	3325	56.970	4.800	0.302	1.289
ID500880	500880	22	41.611	29.371	10.872	0	90	90	2	1	-10921639	114.810	108	60	177	2411	32.032	3.200	0.163	1.005
ID500879	500879	34	41.960	33.845	9.162	0	90	90	2	1	-10921639	86.762	73	60	142	1822	27.468	2.000	0.204	1.068
ID500896	500896	9	114.343	30.617	29.295	0	91	91	2	1	-10921639	170.333	168	34	255	3577	73.560	4.800	0.386	1.290
ID500895	500895	35	43.888	18.066	27.950	0	91	91	2	1	-10921639	119.381	125	64	164	2507	30.154	4.800	0.204	1.343
ID500894	500894	None	44.470	25.813	26.151	0	91	91	2	1	-10921639	172.714	177	77	255	3627	50.465	7.600	0.070	0.451
ID500893	500893	29	68.015	22.316	23.822	0	91	91	2	1	-10921639	211.714	242	125	255	4446	53.625	2.000	0.149	1.024
ID500892	500892	20	64.358	30.039	22.659	0	91	91	2	1	-10921639	143.286	151	56	255	3009	56.874	2.000	0.142	0.626
ID500891	500891	32	58.059	24.258	21.260	0	91	91	2	1	-10921639	218.095	242	108	255	4580	48.395	7.600	0.125	0.999
ID500890	500890	10	100.677	17.828	19.065	0	91	91	2	1	-10921639	202.381	216	99	255	4250	51.420	4.800	0.284	1.740
ID500889	500889	31	82.404	22.160	12.811	0	91	91	2	1	-10921639	158.619	172	64	242	3331	53.181	4.800	0.264	1.244
ID500888	500888	22	56.712	29.000	10.261	0	91	91	2	1	-10921639	111.810	103	60	203	2348	43.983	2.000	0.155	0.681
ID500916	500916	9	113.241	30.476	29.115	0	92	92	2	1	-10921639	173.762	172	69	255	3649	63.245	2.000	0.350	1.426
ID500915	500915	35	44.925	17.662	27.541	0	92	92	2	1	-10921639	118.048	129	56	198	2479	37.760	2.000	0.190	0.998
ID500914	500914	29	68.556	22.294	24.001	0	92	92	2	1	-10921639	213.190	224	116	255	4477	48.205	4.800	0.158	1.208
ID500913	500913	20	71.419	30.282	22.378	0	92	92	2	1	-10921639	164.143	155	77	255	3447	47.773	2.000	0.191	1.103
ID500912	500912	32	62.049	24.890	21.237	0	92	92	2	1	-10921639	215.667	250	116	255	4529	49.237	2.000	0.138	1.060
ID500911	500911	10	96.432	18.310	19.076	0	92	92	2	1	-10921639	203.048	220	103	255	4264	52.601	4.800	0.285	1.712
ID500910	500910	None	36.463	27.624	14.736	0	92	92	2	1	-10921639	119.762	121	69	190	2515	34.809	2.000	0.101	0.632
ID500909	500909	31	86.222	22.367	12.525	0	92	92	2	1	-10921639	164.143	155	69	255	3447	54.773	4.800	0.273	1.284
ID500908	500908	22	48.375	29.187	10.376	0	92	92	2	1	-10921639	104.476	99	47	194	2194	41.606	2.000	0.132	0.585
ID500919	500919	10	104.030	17.909	19.128	0	93	93	2	1	-10921639	208.143	211	95	255	4371	49.563	4.800	0.316	2.015
ID500918	500918	31	90.220	22.222	12.920	0	93	93	2	1	-10921639	160.000	159	60	255	3360	56.995	4.800	0.299	1.291
ID500917	500917	22	36.929	29.453	10.862	0	93	93	2	1	-10921639	119.095	129	69	164	2501	28.513	2.000	0.139	1.020
ID500925	500925	9	116.395	30.545	29.054	0	93	93	2	1	-10921639	169.905	177	43	255	3568	74.245	2.000	0.384	1.269
ID500924	500924	35	44.774	17.763	27.665	0	93	93	2	1	-10921639	115.714	121	47	159	2430	35.003	4.800	0.202	1.113
ID500923	500923	None	40.868	26.074	25.792	0	93	93	2	1	-10921639	187.857	190	103	255	3945	48.424	7.600	0.079	0.568
ID500922	500922	29	64.666	22.368	23.895	0	93	93	2	1	-10921639	206.143	229	112	255	4329	51.770	2.000	0.135	0.946
ID500921	500921	20	65.909	30.425	22.350	0	93	93	2	1	-10921639	160.905	159	82	255	3379	48.089	2.000	0.173	0.988
ID500920	500920	32	55.690	24.803	21.377	0	93	93	2	1	-10921639	218.048	250	116	255	4579	46.787	7.600	0.118	0.986
ID500944	500944	9	112.994	30.516	29.005	0	94	94	2	1	-10921639	162.810	168	34	255	3419	76.597	2.000	0.379	1.169
ID500943	500943	35	44.859	17.301	28.043	0	94	94	2	1	-10921639	98.143	95	43	159	2061	39.938	2.000	0.177	0.740
ID500942	500942	29	64.320	22.600	23.820	0	94	94	2	1	-10921639	226.619	255	129	255	4759	44.114	4.800	0.152	1.353
ID500941	500941	20	70.876	30.481	22.640	0	94	94	2	1	-10921639	161.286	159	69	255	3387	56.360	2.000	0.157	0.775
ID500940	500940	32	55.921	24.917	20.174	0	94	94	2	1	-10921639	203.857	216	116	255	4281	50.405	2.000	0.113	0.824
ID500939	500939	10	103.397	18.054	19.098	0	94	94	2	1	-10921639	207.762	224	103	255	4363	51.168	4.800	0.306	1.902
ID500938	500938	31	78.990	22.278	12.513	0	94	94	2	1	-10921639	160.000	172	69	242	3360	52.671	4.800	0.264	1.268
ID500937	500937	22	42.053	29.657	10.268	0	94	94	2	1	-10921639	118.048	125	69	168	2479	28.335	2.000	0.171	1.219
ID500967	500967	32	57.182	24.867	20.039	0	95	95	2	1	-10921639	201.143	211	108	255	4224	54.051	2.000	0.112	0.748
ID500966	500966	10	102.802	18.052	19.074	0	95	95	2	1	-10921639	208.905	242	116	255	4387	51.842	4.800	0.301	1.863
ID500965	500965	31	67.796	22.554	12.125	0	95	95	2	1	-10921639	142.524	151	73	211	2993	44.953	7.600	0.235	1.208
ID500964	500964	22	58.807	29.996	10.541	0	95	95	2	1	-10921639	128.524	125	73	185	2699	34.601	2.000	0.208	1.280
ID500972	500972	9	111.732	30.619	28.990	0	95	95	2	1	-10921639	161.381	159	47	255	3389	72.620	2.000	0.381	1.225
ID500971	500971	35	48.429	17.177	28.064	0	95	95	2	1	-10921639	104.619	99	47	172	2197	39.572	2.000	0.205	0.899
ID500970	500970	36	38.908	26.287	26.581	0	95	95	2	1	-10921639	161.714	168	47	246	3396	58.080	2.000	0.062	0.325
ID500969	500969	29	59.779	22.443	24.036	0	95	95	2	1	-10921639	209.524	237	121	255	4400	48.843	2.000	0.123	0.940
ID500968	500968	20	71.654	30.135	22.504	0	95	95	2	1	-10921639	163.190	155	51	255	3427	63.918	2.000	0.156	0.690
ID500951	500951	36	58.081	26.029	26.314	0	96	96	2	1	-10921639	206.762	211	121	255	4342	52.104	7.600	0.122	0.863
ID500950	500950	29	56.466	22.622	23.790	0	96	96	2	1	-10921639	224.952	255	138	255	4724	41.751	4.800	0.124	1.189
ID500949	500949	20	65.826	30.314	22.306	0	96	96	2	1	-10921639	162.857	155	95	255	3420	51.970	2.000	0.160	0.863
ID500948	500948	32	67.613	24.979	19.675	0	96	96	2	1	-10921639	207.952	224	116	255	4367	51.388	2.000	0.138	0.982
ID500947	500947	10	100.264	18.119	19.130	0	96	96	2	1	-10921639	205.048	216	112	255	4306	49.553	4.800	0.297	1.895
ID500946	500946	31	87.121	22.347	12.649	0	96	96	2	1	-10921639	172.381	181	77	250	3620	50.473	4.800	0.301	1.579
ID500945	500945	22	59.670	29.756	10.485	0	96	96	2	1	-10921639	133.381	133	77	198	2801	37.793	2.000	0.216	1.254
ID500953	500953	9	108.614	30.479	29.062	0	96	96	2	1	-10921639	174.524	164	64	255	3665	62.830	3.200	0.337	1.399
ID500952	500952	35	54.176	17.478	27.848	0	96	96	2	1	-10921639	103.571	95	34	181	2175	44.975	2.000	0.209	0.797
ID500982	500982	9	108.894	30.415	29.181	0	97	97	2	1	-10921639	171.619	159	69	255	3604	63.342	2.000	0.337	1.365
ID500981	500981	36	58.473	26.183	26.529	0	97	97	2	1	-10921639	180.524	190	64	255	3791	61.786	2.000	0.116	0.609
ID500980	500980	35	52.421	18.448	27.462	0	97	97	2	1	-10921639	127.095	133	56	194	2669	40.521	2.000	0.194	1.017
ID500979	500979	29	56.172	23.123	23.735	0	97	97	2	1	-10921639	223.667	255	125	255	4697	43.397	7.600	0.123	1.127
ID500978	500978	20	60.097	30.322	22.587	0	97	97	2	1	-10921639	146.857	142	56	255	3084	54.307	2.000	0.116	0.561
ID500977	500977	32	68.038	24.962	19.627	0	97	97	2	1	-10921639	210.000	224	116	255	4410	52.491	3.200	0.154	1.066
ID500976	500976	37	50.758	32.241	19.130	0	97	97	2	1	-10921639	112.857	103	60	203	2370	37.649	2.000	0.149	0.778
ID500975	500975	10	100.988	18.126	19.091	0	97	97	2	1	-10921639	206.333	224	112	255	4333	49.064	4.800	0.297	1.926
ID500974	500974	31	74.905	22.494	12.482	0	97	97	2	1	-10921639	144.571	146	60	224	3036	53.266	4.800	0.257	1.110
ID500973	500973	22	56.946	29.693	9.931	0	97	97	2	1	-10921639	124.143	121	73	181	2607	31.000	2.000	0.225	1.471
ID500983	500983	22	52.667	29.464	10.424	0	98	98	2	1	-10921639	126.333	129	69	194	2653	37.640	6.308	0.186	1.051
ID500992	500992	9	104.808	30.274	28.886	0	98	98	2	1	-10921639	160.381	168	56	255	3368	68.064	2.000	0.324	1.153
ID500991	500991	36	55.970	27.000	27.000	0	98	98	2	1	-10921639	177.619	185	56	255	3730	65.090	2.000	0.114	0.561
ID500990	500990	35	52.143	18.738	27.012	0	98	98	2	1	-10921639	145.762	151	77	207	3061	33.699	7.600	0.187	1.362
ID500989	500989	29	56.727	22.620	23.840	0	98	98	2	1	-10921639	229.810	255	155	255	4826	35.267	7.600	0.131	1.509
ID500988	500988	20	55.767	30.524	22.494	0	98	98	2	1	-10921639	134.143	133	38	250	2817	55.751	2.000	0.180	0.734
ID500987	500987	37	53.518	32.208	19.232	0	98	98	2	1	-10921639	109.048	108	64	198	2290	40.825	2.000	0.169	0.771
ID500986	500986	32	60.499	24.996	19.341	0	98	98	2	1	-10921639	188.190	194	90	255	3952	57.651	2.000	0.140	0.799
ID500985	500985	10	101.418	17.938	19.124	0	98	98	2	1	-10921639	207.810	216	121	255	4364	50.197	4.800	0.293	1.876
ID500984	500984	31	93.981	22.155	12.885	0	98	98	2	1	-10921639	164.190	155	73	255	3448	54.773	2.000	0.300	1.383
ID500963	500963	9	103.148	30.407	28.896	0	99	99	2	1	-10921639	171.952	151	60	255	3611	65.252	3.200	0.310	1.248
ID500962	500962	36	66.349	26.040	26.749	0	99	99	2	1	-10921639	186.571	203	56	255	3918	60.944	2.000	0.130	0.703
ID500961	500961	35	48.097	18.828	27.264	0	99	99	2	1	-10921639	145.762	151	86	198	3061	30.980	7.600	0.177	1.413
ID500960	500960	29	52.851	22.539	23.705	0	99	99	2	1	-10921639	231.905	255	138	255	4870	37.547	7.600	0.114	1.268
ID500959	500959	20	56.711	30.341	22.548	0	99	99	2	1	-10921639	150.429	155	69	255	3159	52.778	2.000	0.098	0.509
ID500958	500958	37	46.098	32.229	19.326	0	99	99	2	1	-10921639	114.381	108	60	185	2402	38.799	2.000	0.129	0.676
ID500957	500957	32	62.686	24.863	19.323	0	99	99	2	1	-10921639	189.333	198	95	255	3976	57.507	2.000	0.134	0.776
ID500956	500956	10	103.795	18.191	19.028	0	99	99	2	1	-10921639	198.667	211	103	255	4172	54.425	4.800	0.307	1.715
ID500955	500955	31	64.822	22.555	12.509	0	99	99	2	1	-10921639	139.571	142	69	224	2931	45.291	7.600	0.187	0.971
ID500954	500954	22	48.980	29.490	10.214	0	99	99	2	1	-10921639	118.238	121	73	190	2483	33.150	2.000	0.175	1.064
ID501011	501011	9	100.560	30.119	28.706	0	100	100	2	1	-10921639	162.857	172	73	255	3420	65.059	2.000	0.298	1.148
ID501010	501010	36	54.355	26.818	26.838	0	100	100	2	1	-10921639	177.571	185	73	255	3729	55.339	7.600	0.108	0.625
ID501009	501009	29	60.877	22.726	23.832	0	100	100	2	1	-10921639	226.619	237	155	255	4759	34.916	7.600	0.147	1.665
ID501008	501008	20	48.532	30.608	22.060	0	100	100	2	1	-10921639	126.762	129	38	198	2662	44.369	2.000	0.146	0.729
ID501007	501007	32	54.228	24.871	19.748	0	100	100	2	1	-10921639	201.333	203	103	255	4228	46.619	2.000	0.115	0.894
ID501006	501006	10	97.196	18.179	19.133	0	100	100	2	1	-10921639	195.810	207	99	255	4112	53.423	4.800	0.284	1.623
ID501005	501005	31	72.634	22.592	12.552	0	100	100	2	1	-10921639	141.429	133	86	246	2970	48.874	7.600	0.192	0.932
ID501004	501004	22	36.907	29.785	9.572	0	100	100	2	1	-10921639	118.524	121	82	159	2489	21.537	4.800	0.168	1.582
ID501003	501003	None	36.928	35.264	9.137	0	100	100	2	1	-10921639	81.619	77	47	138	1714	23.185	2.000	0.169	1.019
ID500999	500999	32	53.122	24.588	20.750	0	101	101	2	1	-10921639	201.095	203	125	255	4223	37.371	2.000	0.111	1.080
ID500998	500998	10	60.662	18.088	19.011	0	101	101	2	1	-10921639	146.143	146	86	211	3069	36.229	2.000	0.191	1.295
ID500997	500997	31	48.456	22.839	12.892	0	101	101	2	1	-10921639	118.952	121	77	190	2498	29.716	7.600	0.155	1.077
ID501002	501002	9	73.964	29.970	28.752	0	101	101	2	1	-10921639	131.476	142	64	216	2761	49.104	2.000	0.249	1.066
ID501001	501001	29	55.107	23.115	24.219	0	101	101	2	1	-10921639	212.857	216	159	255	4470	31.042	4.800	0.132	1.595
ID501000	501000	20	41.423	30.703	22.002	0	101	101	2	1	-10921639	124.905	125	56	181	2623	37.057	2.000	0.129	0.771
ID500996	500996	9	42.202	30.046	28.918	0	102	102	2	1	-10921639	108.571	112	64	155	2280	27.690	2.000	0.168	1.130
ID500995	500995	29	47.218	23.806	23.923	0	102	102	2	1	-10921639	163.429	155	125	220	3432	26.428	2.000	0.120	1.324
ID500994	500994	32	37.318	24.695	20.941	0	102	102	2	1	-10921639	156.000	155	103	203	3276	27.127	4.800	0.111	1.146
ID500993	500993	10	51.346	18.178	19.114	0	102	102	2	1	-10921639	133.476	142	77	177	2803	30.224	4.800	0.208	1.523
ID501014	501014	32	36.452	24.854	21.125	0	103	103	2	1	-10921639	138.762	138	99	181	2914	23.097	2.000	0.107	1.160
ID501013	501013	10	48.556	18.073	19.136	0	103	103	2	1	-10921639	122.143	133	69	168	2565	29.960	2.000	0.193	1.317
ID501012	501012	29	40.886	23.049	23.691	0	104	104	2	1	-10921639	126.952	138	82	177	2666	28.243	2.000	0.131	1.038
ID501015	501015	29	37.530	22.916	24.122	0	105	105	2	1	-10921639	107.810	108	82	138	2264	19.891	2.000	0.161	1.502
ID501016	501016	29	43.953	22.316	24.021	0	106	106	2	1	-10921639	98.333	95	60	164	2065	27.908	2.000	0.173	1.041
ID501017	501017	38	42.630	30.220	27.461	0	154	154	2	1	-10921639	83.286	73	38	142	1749	31.284	2.000	0.213	0.933
ID501021	501021	38	45.479	29.084	26.886	0	155	155	2	1	-10921639	100.190	90	30	146	2104	33.075	4.800	0.234	1.150
ID501020	501020	None	36.036	20.457	19.952	0	155	155	2	1	-10921639	77.571	77	43	116	1629	23.205	2.000	0.223	1.217
ID501019	501019	38	46.209	28.274	26.946	0	156	156	2	1	-10921639	86.762	82	38	164	1822	32.968	2.000	0.176	0.787
ID501018	501018	39	39.244	22.807	24.275	0	156	156	2	1	-10921639	96.381	95	69	133	2024	20.309	2.000	0.194	1.542
ID501023	501023	38	59.792	28.195	26.761	0	157	157	2	1	-10921639	101.286	90	38	185	2127	40.324	2.000	0.229	0.936
ID501022	501022	39	37.150	23.070	23.658	0	157	157	2	1	-10921639	100.048	103	51	129	2101	21.978	4.800	0.196	1.492
ID501027	501027	38	37.882	28.371	26.639	0	158	158	2	1	-10921639	90.286	86	30	151	1896	34.008	2.000	0.158	0.726
ID501030	501030	38	39.296	28.379	26.678	0	159	159	2	1	-10921639	90.238	86	21	146	1895	38.060	2.000	0.154	0.632
ID501029	501029	None	35.009	18.103	20.622	0	159	159	2	1	-10921639	71.905	73	30	116	1510	25.677	2.000	0.206	0.956
ID501028	501028	40	43.973	30.410	9.937	0	159	159	2	1	-10921639	74.857	69	43	133	1572	28.040	2.000	0.230	0.999
ID501026	501026	38	35.559	29.215	26.967	0	160	160	2	1	-10921639	90.857	90	38	151	1908	27.478	7.600	0.140	0.811
ID501025	501025	None	38.608	24.140	22.691	0	160	160	2	1	-10921639	110.476	108	73	151	2320	20.817	7.600	0.193	1.715
ID501024	501024	40	41.713	30.432	9.780	0	160	160	2	1	-10921639	73.333	64	43	125	1540	26.843	2.000	0.240	1.057
ID501034	501034	38	46.852	27.773	26.153	0	161	161	2	1	-10921639	104.714	99	51	159	2199	28.159	7.600	0.196	1.218
ID501033	501033	None	36.591	17.461	20.078	0	161	161	2	1	-10921639	78.476	77	30	116	1648	24.563	2.000	0.234	1.211
ID501031	501031	None	37.819	22.512	22.591	0	162	162	2	1	-10921639	113.571	116	69	146	2385	21.405	7.600	0.175	1.578
ID501032	501032	38	37.051	27.992	26.109	0	162	162	2	1	-10921639	100.762	103	38	142	2116	24.787	7.600	0.168	1.171
ID501035	501035	42	35.395	18.943	19.650	0	163	163	2	1	-10921639	96.857	103	56	133	2034	21.216	4.800	0.187	1.439
ID501037	501037	41	37.085	32.561	30.272	0	163	163	2	1	-10921639	64.143	60	17	116	1347	29.278	2.000	0.231	0.821
ID501036	501036	38	40.016	27.964	25.910	0	163	163	2	1	-10921639	103.048	103	47	155	2164	28.831	7.600	0.149	0.927
ID501039	501039	42	38.360	18.019	19.697	0	164	164	2	1	-10921639	93.381	99	51	121	1961	20.260	4.800	0.243	1.803
ID501038	501038	44	42.771	32.070	15.948	0	164	164	2	1	-10921639	73.571	77	34	142	1545	27.694	2.000	0.222	0.967
ID501041	501041	41	35.921	32.786	30.498	0	164	164	2	1	-10921639	58.381	60	21	108	1226	27.023	2.000	0.256	0.880
ID501040	501040	43	46.163	22.026	24.597	0	164	164	2	1	-10921639	113.619	121	56	168	2386	30.421	2.000	0.186	1.173
ID501047	501047	43	36.142	21.280	24.636	0	165	165	2	1	-10921639	107.190	108	51	159	2251	28.358	2.000	0.149	0.979
ID501046	501046	42	37.486	18.306	20.025	0	165	165	2	1	-10921639	93.333	90	47	129	1960	24.078	2.000	0.205	1.319
ID501045	501045	44	35.413	32.173	15.685	0	165	165	2	1	-10921639	70.333	69	30	125	1477	27.145	2.000	0.198	0.856
ID501048	501048	38	38.479	28.671	26.144	0	165	165	2	1	-10921639	108.857	108	51	151	2286	27.028	7.600	0.175	1.203
ID501052	501052	38	46.005	28.127	26.271	0	166	166	2	1	-10921639	113.524	108	60	172	2384	30.745	7.600	0.161	1.022
ID501051	501051	43	42.202	22.296	23.954	0	166	166	2	1	-10921639	121.476	121	69	164	2551	26.986	2.000	0.154	1.203
ID501050	501050	42	43.955	18.672	20.073	0	166	166	2	1	-10921639	102.524	99	56	133	2153	24.130	4.800	0.245	1.671
ID501049	501049	None	36.051	23.075	12.365	0	166	166	2	1	-10921639	66.238	69	25	112	1391	25.318	7.600	0.264	1.092
ID501055	501055	38	35.731	27.620	26.014	0	167	167	2	1	-10921639	104.476	108	51	146	2194	27.407	7.600	0.136	0.910
ID501054	501054	43	38.451	22.194	24.144	0	167	167	2	1	-10921639	124.048	125	69	168	2605	26.491	7.600	0.129	1.071
ID501053	501053	42	43.914	18.356	19.795	0	167	167	2	1	-10921639	94.048	90	38	138	1975	31.320	2.000	0.228	1.117
ID501056	501056	None	36.446	32.548	30.259	0	167	167	2	1	-10921639	54.143	51	17	108	1137	28.097	7.600	0.297	0.882
ID501043	501043	43	55.752	21.875	24.067	0	168	168	2	1	-10921639	141.905	142	77	181	2980	31.156	2.000	0.197	1.501
ID501042	501042	42	42.867	18.174	19.569	0	168	168	2	1	-10921639	100.952	99	47	138	2120	25.864	4.800	0.226	1.437
ID501044	501044	38	52.199	27.815	26.289	0	168	168	2	1	-10921639	112.524	103	60	181	2363	36.058	7.600	0.178	0.945
ID501060	501060	38	48.651	27.929	25.939	0	169	169	2	1	-10921639	118.857	125	51	172	2496	34.334	7.600	0.194	1.126
ID501059	501059	43	49.604	22.059	24.365	0	169	169	2	1	-10921639	137.762	146	69	185	2893	30.922	2.000	0.172	1.307
ID501058	501058	42	46.593	17.690	19.372	0	169	169	2	1	-10921639	97.190	99	43	138	2041	31.258	4.800	0.257	1.271
ID501057	501057	45	39.107	23.200	11.310	0	169	169	2	1	-10921639	74.238	69	34	116	1559	26.393	2.000	0.256	1.146
ID501063	501063	42	38.046	17.999	19.772	0	170	170	2	1	-10921639	99.524	103	56	142	2090	26.741	4.800	0.195	1.215
ID501062	501062	None	47.185	34.060	10.895	0	170	170	2	1	-10921639	84.524	77	47	151	1775	28.181	2.000	0.214	1.057
ID501061	501061	45	35.808	23.205	11.297	0	170	170	2	1	-10921639	69.381	69	34	112	1457	24.305	2.000	0.253	1.153
ID501065	501065	38	43.607	28.251	26.020	0	170	170	2	1	-10921639	104.952	99	51	172	2204	32.538	7.600	0.152	0.853
ID501064	501064	43	67.922	22.100	23.917	0	170	170	2	1	-10921639	150.381	142	86	224	3158	41.745	2.000	0.202	1.213
ID501069	501069	38	42.422	27.879	26.081	0	171	171	2	1	-10921639	113.000	121	51	159	2373	31.616	7.600	0.166	1.016
ID501068	501068	43	54.232	22.691	22.906	0	171	171	2	1	-10921639	152.619	159	112	190	3205	24.266	4.800	0.212	2.201
ID501067	501067	42	42.693	17.669	19.295	0	171	171	2	1	-10921639	96.238	99	43	142	2021	29.247	2.000	0.229	1.228
ID501066	501066	45	38.831	23.101	11.901	0	171	171	2	1	-10921639	82.905	90	43	125	1741	24.649	2.000	0.240	1.304
ID501071	501071	43	54.181	22.678	23.934	0	172	172	2	1	-10921639	146.333	151	90	194	3073	30.551	4.800	0.193	1.553
ID501070	501070	45	50.919	23.191	12.091	0	172	172	2	1	-10921639	83.238	82	34	133	1748	32.188	2.000	0.299	1.189
ID501072	501072	38	57.757	28.042	25.990	0	172	172	2	1	-10921639	117.476	112	51	194	2467	38.292	7.600	0.211	1.069
ID501079	501079	45	39.606	23.435	11.512	0	173	173	2	1	-10921639	75.048	73	30	116	1576	28.163	2.000	0.243	1.043
ID501078	501078	None	35.549	36.403	10.055	0	173	173	2	1	-10921639	62.190	51	34	121	1306	23.960	2.000	0.215	0.919
ID501081	501081	38	48.473	28.251	25.904	0	173	173	2	1	-10921639	111.571	116	51	181	2343	33.652	7.600	0.165	0.941
ID501080	501080	43	60.774	23.079	23.463	0	173	173	2	1	-10921639	162.143	168	99	207	3405	30.531	4.800	0.215	1.878
ID501077	501077	38	43.635	28.087	25.280	0	174	174	2	1	-10921639	118.524	121	73	159	2489	26.632	2.000	0.184	1.382
ID501076	501076	43	59.337	22.425	24.112	0	174	174	2	1	-10921639	148.238	155	77	203	3113	33.481	4.800	0.206	1.515
ID501075	501075	46	41.945	19.133	19.736	0	174	174	2	1	-10921639	116.143	116	73	164	2439	28.793	4.800	0.179	1.225
ID501074	501074	None	40.377	32.289	16.123	0	174	174	2	1	-10921639	87.190	86	56	151	1831	26.015	2.000	0.178	1.012
ID501073	501073	45	46.424	23.093	11.648	0	174	174	2	1	-10921639	80.429	86	38	138	1689	29.492	2.000	0.264	1.138
ID501091	501091	38	49.198	28.145	25.858	0	175	175	2	1	-10921639	122.571	129	60	177	2574	34.504	7.600	0.181	1.088
ID501090	501090	43	62.859	22.457	23.502	0	175	175	2	1	-10921639	149.095	151	86	207	3131	38.704	2.000	0.205	1.312
ID501089	501089	46	52.793	18.040	19.434	0	175	175	2	1	-10921639	106.810	103	34	164	2243	40.506	4.800	0.262	1.094
ID501088	501088	45	52.243	23.309	11.475	0	175	175	2	1	-10921639	84.905	82	25	146	1783	35.936	2.000	0.313	1.126
ID501087	501087	38	36.180	27.945	26.002	0	176	176	2	1	-10921639	114.667	125	69	159	2408	27.178	7.600	0.150	1.101
ID501086	501086	43	54.459	22.102	24.603	0	176	176	2	1	-10921639	129.619	138	60	194	2722	39.745	2.000	0.175	0.973
ID501085	501085	47	40.902	20.439	19.824	0	176	176	2	1	-10921639	119.238	129	69	164	2504	26.942	7.600	0.181	1.360
ID501084	501084	46	41.025	18.389	19.937	0	176	176	2	1	-10921639	106.143	108	51	155	2229	28.505	4.800	0.225	1.367
ID501083	501083	45	49.222	23.333	11.602	0	176	176	2	1	-10921639	85.190	77	43	146	1789	33.015	2.000	0.287	1.152
ID501082	501082	48	35.596	30.607	9.759	0	176	176	2	1	-10921639	76.429	77	38	125	1605	24.764	2.000	0.189	0.980
ID501095	501095	43	51.454	22.317	24.050	0	177	177	2	1	-10921639	146.286	151	77	194	3072	28.714	4.800	0.184	1.581
ID501094	501094	47	46.125	19.462	19.698	0	177	177	2	1	-10921639	118.619	121	73	172	2491	28.656	4.800	0.221	1.501
ID501093	501093	45	44.886	23.407	11.415	0	177	177	2	1	-10921639	83.524	86	34	125	1754	32.137	4.800	0.289	1.165
ID501092	501092	48	37.944	30.808	9.630	0	177	177	2	1	-10921639	73.429	69	38	129	1542	26.084	2.000	0.187	0.888
ID501096	501096	None	35.614	32.181	29.935	0	177	177	2	1	-10921639	63.048	60	25	99	1324	24.915	7.600	0.283	1.115
ID501115	501115	38	43.055	28.053	25.913	0	178	178	2	1	-10921639	122.143	133	51	177	2565	33.307	7.600	0.164	1.032
ID501114	501114	43	66.354	22.168	24.084	0	178	178	2	1	-10921639	161.762	164	86	233	3397	38.096	2.000	0.196	1.392
ID501113	501113	47	47.610	19.058	19.876	0	178	178	2	1	-10921639	119.286	116	69	172	2505	29.348	2.000	0.200	1.354
ID501112	501112	45	45.523	23.478	11.737	0	178	178	2	1	-10921639	82.667	69	34	146	1736	36.394	7.600	0.278	0.987
ID501103	501103	47	50.057	18.799	19.952	0	179	179	2	1	-10921639	116.143	116	73	172	2439	30.238	2.000	0.203	1.296
ID501102	501102	45	51.172	23.575	11.607	0	179	179	2	1	-10921639	90.524	82	25	142	1901	34.020	4.800	0.293	1.205
ID501105	501105	38	44.412	28.394	26.420	0	179	179	2	1	-10921639	126.286	138	69	164	2652	29.959	7.600	0.168	1.215
ID501104	501104	43	64.369	22.583	24.011	0	179	179	2	1	-10921639	167.000	172	108	211	3507	28.630	4.800	0.222	2.117
ID501101	501101	38	47.700	28.174	26.498	0	180	180	2	1	-10921639	122.000	129	69	168	2562	31.730	7.600	0.178	1.160
ID501100	501100	43	68.977	22.732	24.155	0	180	180	2	1	-10921639	166.524	172	103	220	3497	32.231	4.800	0.233	1.951
ID501099	501099	47	50.105	19.141	19.717	0	180	180	2	1	-10921639	121.762	129	69	172	2557	31.117	4.800	0.225	1.438
ID501098	501098	45	47.409	23.675	11.154	0	180	180	2	1	-10921639	85.095	77	34	125	1787	27.977	4.800	0.315	1.456
ID501097	501097	49	47.189	32.258	10.414	0	180	180	2	1	-10921639	81.143	77	38	155	1704	34.232	2.000	0.256	0.968
ID501111	501111	38	35.908	28.203	25.685	0	181	181	2	1	-10921639	116.000	121	51	164	2436	33.478	4.800	0.145	0.879
ID501110	501110	43	85.377	22.831	24.108	0	181	181	2	1	-10921639	175.571	168	112	242	3687	39.356	4.800	0.262	1.855
ID501109	501109	47	45.818	19.528	19.646	0	181	181	2	1	-10921639	123.952	133	69	177	2603	33.577	7.600	0.158	1.007
ID501108	501108	50	40.028	32.645	15.938	0	181	181	2	1	-10921639	83.048	86	43	125	1744	27.330	2.000	0.216	1.078
ID501107	501107	45	46.953	23.617	11.632	0	181	181	2	1	-10921639	88.381	82	34	146	1856	32.792	2.000	0.261	1.115
ID501106	501106	49	44.678	32.299	10.451	0	181	181	2	1	-10921639	82.048	77	38	138	1723	30.952	2.000	0.249	1.058
ID501119	501119	43	88.418	22.695	24.083	0	182	182	2	1	-10921639	176.714	168	121	246	3711	43.523	4.800	0.276	1.754
ID501118	501118	47	55.383	18.515	19.639	0	182	182	2	1	-10921639	132.048	138	77	181	2773	30.493	4.800	0.228	1.608
ID501117	501117	50	44.189	32.877	15.743	0	182	182	2	1	-10921639	84.000	86	38	142	1764	29.225	2.000	0.215	1.018
ID501116	501116	45	46.347	23.471	12.140	0	182	182	2	1	-10921639	85.476	82	38	138	1795	31.043	2.000	0.266	1.156
ID501120	501120	38	49.725	28.190	26.571	0	182	182	2	1	-10921639	100.810	99	25	177	2117	43.556	2.000	0.182	0.714
ID501125	501125	38	46.812	28.437	26.566	0	183	183	2	1	-10921639	101.571	95	30	168	2133	42.349	2.000	0.180	0.733
ID501124	501124	43	65.424	22.416	23.956	0	183	183	2	1	-10921639	169.619	172	90	224	3562	39.353	2.000	0.189	1.371
ID501123	501123	47	42.661	18.421	19.840	0	183	183	2	1	-10921639	108.333	116	56	159	2275	30.378	2.000	0.206	1.219
ID501122	501122	50	36.486	32.653	15.949	0	183	183	2	1	-10921639	82.667	77	34	142	1736	31.055	2.000	0.166	0.759
ID501121	501121	45	41.873	23.458	12.071	0	183	183	2	1	-10921639	74.333	69	34	133	1561	29.164	2.000	0.261	1.055
ID501127	501127	45	48.348	23.433	11.656	0	184	184	2	1	-10921639	86.190	77	34	138	1810	33.412	7.600	0.253	1.041
ID501126	501126	51	45.498	31.956	9.990	0	184	184	2	1	-10921639	97.286	103	56	133	2043	23.050	4.800	0.275	1.822
ID501132	501132	38	45.835	28.419	26.526	0	184	184	2	1	-10921639	102.810	95	34	168	2159	40.743	2.000	0.188	0.799
ID501131	501131	43	64.378	22.284	24.190	0	184	184	2	1	-10921639	168.476	185	64	229	3538	44.739	4.800	0.196	1.234
ID501130	501130	52	37.222	31.476	22.201	0	184	184	2	1	-10921639	100.190	95	64	146	2104	23.583	2.000	0.155	1.143
ID501129	501129	47	48.440	17.899	19.963	0	184	184	2	1	-10921639	107.143	112	56	146	2250	29.717	2.000	0.237	1.380
ID501128	501128	50	37.664	32.481	16.490	0	184	184	2	1	-10921639	79.667	73	34	133	1673	32.305	2.000	0.178	0.744
ID501143	501143	43	67.705	23.034	22.907	0	185	185	2	1	-10921639	174.857	177	108	242	3672	36.778	4.800	0.200	1.587
ID501142	501142	52	44.922	31.255	22.028	0	185	185	2	1	-10921639	106.714	103	56	164	2241	30.015	2.000	0.161	0.984
ID501141	501141	47	38.862	19.664	20.007	0	185	185	2	1	-10921639	124.381	129	64	177	2612	33.355	7.600	0.130	0.860
ID501140	501140	45	51.347	23.762	11.024	0	185	185	2	1	-10921639	99.524	103	43	151	2090	28.278	4.800	0.299	1.619
ID501139	501139	51	46.372	32.093	9.968	0	185	185	2	1	-10921639	101.381	99	60	146	2129	22.960	4.800	0.269	1.869
ID501145	501145	53	35.741	32.945	30.227	0	185	185	2	1	-10921639	63.524	64	21	108	1334	22.551	2.000	0.271	1.202
ID501144	501144	38	58.041	28.273	26.223	0	185	185	2	1	-10921639	125.476	125	64	190	2635	37.927	2.000	0.188	1.049
ID501135	501135	47	36.756	18.289	19.866	0	186	186	2	1	-10921639	105.333	108	56	151	2212	28.600	4.800	0.192	1.187
ID501134	501134	45	44.583	23.747	11.493	0	186	186	2	1	-10921639	93.286	90	51	142	1959	29.700	4.800	0.267	1.322
ID501133	501133	51	43.236	31.614	9.915	0	186	186	2	1	-10921639	93.952	99	47	146	1973	27.724	4.800	0.252	1.364
ID501138	501138	53	37.007	32.748	30.468	0	186	186	2	1	-10921639	61.667	64	25	116	1295	24.842	2.000	0.286	1.105
ID501137	501137	38	50.397	28.154	26.384	0	186	186	2	1	-10921639	129.619	125	77	181	2722	32.256	2.000	0.177	1.206
ID501136	501136	43	83.689	22.811	23.762	0	186	186	2	1	-10921639	185.429	181	103	255	3894	43.335	4.800	0.240	1.658
ID501167	501167	54	35.551	27.944	23.024	0	187	187	2	1	-10921639	149.286	151	103	198	3135	24.526	6.350	0.106	1.163
ID501166	501166	47	35.408	18.381	19.794	0	187	187	2	1	-10921639	109.857	108	64	172	2307	29.556	4.800	0.179	1.127
ID501165	501165	45	40.979	23.407	12.286	0	187	187	2	1	-10921639	88.476	86	43	133	1858	27.426	7.600	0.214	1.138
ID501164	501164	51	56.696	31.486	10.017	0	187	187	2	1	-10921639	94.857	90	47	168	1992	35.640	2.000	0.273	1.141
ID501169	501169	38	56.904	28.143	26.325	0	187	187	2	1	-10921639	135.905	125	77	194	2854	36.459	2.000	0.183	1.154
ID501168	501168	43	66.257	22.352	23.693	0	187	187	2	1	-10921639	169.429	185	90	233	3558	44.185	4.800	0.194	1.248
ID501151	501151	38	51.802	28.293	25.743	0	188	188	2	1	-10921639	126.905	129	51	198	2665	44.152	2.000	0.149	0.745
ID501150	501150	43	70.418	22.726	23.604	0	188	188	2	1	-10921639	174.190	181	90	246	3658	45.684	4.800	0.207	1.307
ID501149	501149	54	41.427	30.381	22.244	0	188	188	2	1	-10921639	127.381	121	82	185	2675	29.800	2.000	0.130	0.985
ID501148	501148	47	51.042	19.241	20.005	0	188	188	2	1	-10921639	124.048	129	69	185	2605	36.999	2.000	0.194	1.089
ID501147	501147	45	55.158	23.617	11.850	0	188	188	2	1	-10921639	104.286	95	43	159	2190	33.565	4.800	0.281	1.363
ID501146	501146	51	51.584	31.955	10.319	0	188	188	2	1	-10921639	90.048	90	38	146	1891	30.768	2.000	0.293	1.327
ID501157	501157	38	65.124	28.474	26.139	0	189	189	2	1	-10921639	139.238	138	60	220	2924	43.325	7.600	0.189	1.024
ID501156	501156	43	75.382	23.181	23.414	0	189	189	2	1	-10921639	186.667	190	121	246	3920	36.448	4.800	0.229	1.910
ID501155	501155	54	36.901	31.110	22.139	0	189	189	2	1	-10921639	109.857	116	60	155	2307	28.645	2.000	0.133	0.898
ID501154	501154	47	63.741	18.994	19.876	0	189	189	2	1	-10921639	128.714	133	77	198	2703	36.140	2.000	0.238	1.370
ID501153	501153	45	57.353	23.433	11.633	0	189	189	2	1	-10921639	95.190	86	38	159	1999	40.159	3.200	0.298	1.087
ID501152	501152	51	53.565	31.751	10.239	0	189	189	2	1	-10921639	96.048	99	43	168	2017	35.194	2.000	0.270	1.162
ID501175	501175	38	59.384	28.268	26.024	0	190	190	2	1	-10921639	136.524	138	64	207	2867	41.536	7.600	0.170	0.955
ID501174	501174	43	54.657	22.953	23.630	0	190	190	2	1	-10921639	156.476	164	90	203	3286	34.117	4.800	0.180	1.401
ID501173	501173	54	43.963	30.498	22.463	0	190	190	2	1	-10921639	125.429	133	64	181	2634	32.084	2.000	0.154	1.046
ID501172	501172	47	69.068	18.986	19.986	0	190	190	2	1	-10921639	143.524	146	86	211	3014	37.670	4.800	0.265	1.594
ID501171	501171	45	52.726	23.604	11.436	0	190	190	2	1	-10921639	107.143	103	56	151	2250	32.841	4.800	0.318	1.574
ID501170	501170	51	47.121	31.170	10.007	0	190	190	2	1	-10921639	87.048	77	51	159	1828	30.441	2.000	0.216	1.014
ID501159	501159	45	44.158	23.495	12.174	0	191	191	2	1	-10921639	92.095	86	43	151	1934	33.920	7.600	0.215	0.962
ID501158	501158	51	47.152	31.435	10.069	0	191	191	2	1	-10921639	84.286	77	43	159	1770	32.732	2.000	0.214	0.909
ID501163	501163	38	50.299	28.227	26.223	0	191	191	2	1	-10921639	124.000	129	56	190	2604	36.053	7.600	0.151	0.904
ID501162	501162	54	49.517	30.760	22.666	0	191	191	2	1	-10921639	114.524	121	47	164	2405	39.198	2.000	0.186	0.917
ID501161	501161	43	73.144	22.722	23.454	0	191	191	2	1	-10921639	185.286	185	121	237	3891	35.741	4.800	0.225	1.902
ID501160	501160	47	46.709	18.353	19.681	0	191	191	2	1	-10921639	122.952	129	56	194	2582	34.912	4.800	0.228	1.307
ID501181	501181	38	61.327	27.888	25.738	0	192	192	2	1	-10921639	134.810	133	56	216	2831	46.423	7.600	0.192	0.936
ID501180	501180	54	40.094	30.883	22.515	0	192	192	2	1	-10921639	107.476	112	38	159	2257	37.982	2.000	0.131	0.656
ID501179	501179	43	75.665	22.757	23.463	0	192	192	2	1	-10921639	192.429	190	133	250	4041	36.781	4.800	0.216	1.859
ID501178	501178	47	61.187	19.102	19.923	0	192	192	2	1	-10921639	140.905	142	86	220	2959	37.412	4.800	0.227	1.393
ID501177	501177	51	48.407	31.254	10.143	0	192	192	2	1	-10921639	87.143	82	56	164	1830	30.406	2.000	0.228	1.063
ID501176	501176	45	50.094	25.037	9.875	0	192	192	2	1	-10921639	90.238	86	38	155	1895	35.043	2.000	0.248	1.023
ID501183	501183	45	57.040	23.957	10.925	0	193	193	2	1	-10921639	112.333	116	60	164	2359	37.044	4.800	0.292	1.372
ID501182	501182	51	50.211	31.010	10.022	0	193	193	2	1	-10921639	84.619	73	30	164	1777	34.571	2.000	0.217	0.874
ID501187	501187	38	49.636	27.679	25.635	0	193	193	2	1	-10921639	131.238	138	64	194	2756	41.131	7.600	0.161	0.886
ID501186	501186	43	68.476	22.165	24.362	0	193	193	2	1	-10921639	171.000	181	95	255	3591	44.443	2.000	0.166	1.094
ID501185	501185	54	51.514	30.994	22.697	0	193	193	2	1	-10921639	107.524	112	43	172	2258	38.339	2.000	0.173	0.828
ID501184	501184	47	74.147	19.093	19.928	0	193	193	2	1	-10921639	152.333	155	82	229	3199	44.316	4.800	0.261	1.422
ID501191	501191	54	38.602	30.907	22.728	0	194	194	2	1	-10921639	105.286	103	56	168	2211	33.276	2.000	0.111	0.633
ID501190	501190	47	66.255	19.066	19.966	0	194	194	2	1	-10921639	140.714	146	77	211	2955	41.054	2.000	0.233	1.293
ID501189	501189	45	58.481	23.736	11.559	0	194	194	2	1	-10921639	107.476	99	51	168	2257	36.302	4.800	0.283	1.306
ID501188	501188	51	51.922	31.267	9.927	0	194	194	2	1	-10921639	80.857	73	43	168	1698	35.472	2.000	0.230	0.853
ID501193	501193	38	51.621	28.308	26.058	0	194	194	2	1	-10921639	131.714	129	60	194	2766	39.165	7.600	0.160	0.930
ID501192	501192	43	67.995	22.471	24.031	0	194	194	2	1	-10921639	176.048	190	90	242	3697	43.805	2.000	0.185	1.255
ID501199	501199	51	52.646	31.215	9.976	0	195	195	2	1	-10921639	87.619	77	43	146	1840	34.299	2.000	0.243	1.000
ID501203	501203	38	67.109	28.165	25.800	0	195	195	2	1	-10921639	137.667	138	47	224	2891	49.624	2.000	0.210	0.963
ID501202	501202	43	76.850	21.895	24.772	0	195	195	2	1	-10921639	160.476	155	56	255	3370	54.921	2.000	0.199	0.972
ID501201	501201	47	64.548	19.158	19.918	0	195	195	2	1	-10921639	142.143	151	86	207	2985	40.205	2.000	0.228	1.313
ID501200	501200	45	51.178	24.000	12.000	0	195	195	2	1	-10921639	100.333	95	47	172	2107	33.016	7.600	0.268	1.285
ID501198	501198	38	63.406	28.324	25.977	0	196	196	2	1	-10921639	140.048	151	56	194	2941	44.702	2.000	0.213	1.101
ID501197	501197	43	78.123	22.689	24.014	0	196	196	2	1	-10921639	192.381	207	90	255	4040	45.140	4.800	0.227	1.575
ID501196	501196	47	63.706	19.813	19.949	0	196	196	2	1	-10921639	148.667	146	82	229	3122	42.030	2.000	0.212	1.235
ID501195	501195	45	58.663	23.479	12.505	0	196	196	2	1	-10921639	98.286	90	34	194	2064	43.093	2.000	0.255	0.927
ID501194	501194	51	43.606	31.277	10.160	0	196	196	2	1	-10921639	77.476	77	38	129	1627	28.961	2.000	0.226	0.988
ID501207	501207	43	91.914	22.752	23.960	0	197	197	2	1	-10921639	210.857	207	125	255	4428	41.326	4.800	0.256	2.078
ID501206	501206	47	58.235	18.508	19.846	0	197	197	2	1	-10921639	134.952	138	69	198	2834	43.555	2.000	0.209	1.072
ID501205	501205	45	49.255	23.368	12.291	0	197	197	2	1	-10921639	94.762	90	30	151	1990	34.719	4.800	0.250	1.090
ID501204	501204	51	51.177	31.015	10.146	0	197	197	2	1	-10921639	82.476	73	43	155	1732	33.846	2.000	0.253	0.984
ID501208	501208	38	63.153	28.178	25.568	0	197	197	2	1	-10921639	143.714	146	56	211	3018	49.697	2.000	0.203	0.975
ID501223	501223	43	72.167	22.387	24.346	0	198	198	2	1	-10921639	189.571	203	95	255	3981	45.626	4.800	0.200	1.385
ID501222	501222	47	67.319	18.724	19.709	0	198	198	2	1	-10921639	135.571	129	77	216	2847	44.781	2.000	0.230	1.134
ID501221	501221	45	52.800	23.324	12.015	0	198	198	2	1	-10921639	100.667	95	43	155	2114	33.450	7.600	0.256	1.225
ID501220	501220	51	53.734	31.003	10.323	0	198	198	2	1	-10921639	85.333	69	30	159	1792	37.975	2.000	0.255	0.912
ID501224	501224	38	69.139	28.208	25.795	0	198	198	2	1	-10921639	149.286	155	64	237	3135	51.120	2.000	0.202	0.981
ID501215	501215	47	62.288	19.144	19.754	0	199	199	2	1	-10921639	142.524	142	82	211	2993	43.911	4.800	0.238	1.249
ID501214	501214	45	50.567	23.612	12.330	0	199	199	2	1	-10921639	100.429	90	51	164	2109	30.474	4.800	0.268	1.392
ID501213	501213	51	49.972	31.109	10.395	0	199	199	2	1	-10921639	88.905	77	38	146	1867	35.584	2.000	0.258	1.025
ID501217	501217	38	56.833	28.358	26.149	0	199	199	2	1	-10921639	144.810	155	60	207	3041	43.161	7.600	0.183	1.038
ID501216	501216	43	58.446	22.543	24.402	0	199	199	2	1	-10921639	186.381	190	129	224	3914	26.712	4.800	0.181	2.143
ID501212	501212	38	49.730	27.845	25.632	0	200	200	2	1	-10921639	132.810	133	60	211	2789	44.347	7.600	0.162	0.837
ID501211	501211	43	58.248	22.716	24.150	0	200	200	2	1	-10921639	183.286	194	125	229	3849	30.963	4.800	0.177	1.777
ID501210	501210	47	46.035	18.008	19.329	0	200	200	2	1	-10921639	109.571	108	51	168	2301	33.005	2.000	0.215	1.173
ID501209	501209	51	43.944	30.900	10.128	0	200	200	2	1	-10921639	84.476	77	43	151	1774	30.543	2.000	0.201	0.926
ID501225	501225	43	39.247	23.275	24.487	0	201	201	2	1	-10921639	145.095	151	90	168	3047	21.241	4.800	0.159	1.875
ID501219	501219	43	41.502	24.270	23.898	0	202	202	2	1	-10921639	134.714	133	99	168	2829	17.749	4.800	0.166	2.162
ID501218	501218	None	35.496	30.794	10.002	0	202	202	2	1	-10921639	68.429	60	47	116	1437	20.380	2.000	0.211	1.168
ID501226	501226	None	36.483	18.446	19.080	0	252	252	2	1	-10921639	61.857	56	34	112	1299	22.200	2.000	0.279	1.217
ID501231	501231	None	36.705	32.887	30.569	0	261	261	2	1	-10921639	55.143	51	21	103	1158	22.486	2.000	0.318	1.183
ID501230	501230	55	37.313	22.370	24.758	0	261	261	2	1	-10921639	74.333	77	30	129	1561	28.132	2.000	0.207	0.908
ID501227	501227	None	36.458	24.090	12.204	0	262	262	2	1	-10921639	56.762	56	25	95	1192	20.983	2.000	0.320	1.311
ID501228	501228	55	38.019	22.817	24.208	0	262	262	2	1	-10921639	96.333	99	51	125	2023	20.180	4.800	0.209	1.648
ID501229	501229	55	36.627	22.441	24.501	0	263	263	2	1	-10921639	77.952	86	25	129	1637	32.346	2.000	0.183	0.746
ID501232	501232	55	38.022	23.351	24.088	0	264	264	2	1	-10921639	105.571	116	51	129	2217	22.451	4.800	0.219	1.687
ID501236	501236	55	43.937	22.890	24.187	0	265	265	2	1	-10921639	105.238	108	64	138	2210	22.032	4.800	0.225	1.754
ID501235	501235	55	44.120	22.557	24.431	0	266	266	2	1	-10921639	112.714	112	73	151	2367	20.876	4.800	0.219	1.938
ID501234	501234	None	37.759	23.936	12.102	0	266	266	2	1	-10921639	61.619	69	30	103	1294	22.496	4.800	0.340	1.390
ID501237	501237	55	49.919	22.341	24.477	0	267	267	2	1	-10921639	108.238	116	47	164	2273	33.056	2.000	0.215	1.157
ID501233	501233	55	55.506	22.711	24.182	0	268	268	2	1	-10921639	120.905	129	69	164	2539	26.711	4.800	0.267	1.907
ID501238	501238	55	43.371	22.667	24.088	0	269	269	2	1	-10921639	111.667	116	77	138	2345	17.656	4.800	0.242	2.461
ID501239	501239	55	51.883	22.875	23.978	0	270	270	2	1	-10921639	120.381	121	64	155	2528	24.367	4.800	0.250	1.974
ID501241	501241	55	55.506	23.268	23.734	0	271	271	2	1	-10921639	124.381	133	73	164	2612	31.174	4.800	0.270	1.698
ID501240	501240	56	45.356	24.139	12.057	0	271	271	2	1	-10921639	68.048	69	38	125	1429	27.030	2.000	0.310	1.190
ID501243	501243	55	48.658	23.162	23.663	0	272	272	2	1	-10921639	111.952	125	60	155	2351	30.177	4.800	0.226	1.368
ID501242	501242	56	38.018	24.212	12.579	0	272	272	2	1	-10921639	62.143	56	25	108	1305	24.567	2.000	0.284	1.120
ID501245	501245	55	50.153	23.417	23.749	0	273	273	2	1	-10921639	118.571	129	56	159	2490	30.480	4.800	0.224	1.425
ID501244	501244	57	40.375	31.234	21.829	0	273	273	2	1	-10921639	83.476	77	51	129	1753	23.466	7.600	0.212	1.246
ID501254	501254	55	39.629	22.808	24.044	0	274	274	2	1	-10921639	110.524	112	69	142	2321	22.311	4.800	0.197	1.630
ID501253	501253	57	42.420	31.473	21.968	0	274	274	2	1	-10921639	89.238	86	60	133	1874	23.097	4.800	0.227	1.432
ID501252	501252	56	39.604	24.167	11.879	0	274	274	2	1	-10921639	68.714	69	34	108	1443	21.251	4.800	0.328	1.598
ID501247	501247	57	43.206	31.348	21.996	0	275	275	2	1	-10921639	89.905	86	64	129	1888	19.481	4.800	0.252	1.856
ID501246	501246	56	44.572	24.307	12.471	0	275	275	2	1	-10921639	75.619	73	34	112	1588	24.169	4.800	0.366	1.676
ID501248	501248	55	40.447	23.012	23.827	0	275	275	2	1	-10921639	113.333	121	64	142	2380	23.875	4.800	0.200	1.584
ID501259	501259	55	44.396	22.891	23.764	0	276	276	2	1	-10921639	113.619	121	69	151	2386	25.849	6.329	0.198	1.455
ID501258	501258	56	42.454	24.097	11.870	0	276	276	2	1	-10921639	71.952	73	34	116	1511	23.146	4.800	0.325	1.524
ID501255	501255	56	50.450	24.142	11.948	0	277	277	2	1	-10921639	71.571	69	25	138	1503	28.965	2.000	0.355	1.294
ID501257	501257	55	50.957	23.459	23.623	0	277	277	2	1	-10921639	116.952	129	60	164	2456	32.948	4.800	0.225	1.304
ID501256	501256	57	41.841	31.089	22.197	0	277	277	2	1	-10921639	91.714	99	60	133	1926	22.880	7.600	0.218	1.433
ID501251	501251	55	61.263	22.942	23.725	0	278	278	2	1	-10921639	121.286	129	51	181	2547	38.230	2.000	0.254	1.284
ID501250	501250	57	43.118	31.512	21.527	0	278	278	2	1	-10921639	86.143	82	34	138	1809	33.252	7.600	0.215	0.915
ID501249	501249	56	49.207	24.096	12.144	0	278	278	2	1	-10921639	73.238	73	30	129	1538	26.887	2.000	0.359	1.439
ID501263	501263	55	45.600	22.704	23.416	0	279	279	2	1	-10921639	122.762	125	82	159	2578	21.890	4.800	0.214	1.979
ID501262	501262	57	47.605	31.550	21.483	0	279	279	2	1	-10921639	86.714	90	34	146	1821	33.938	2.000	0.247	1.012
ID501261	501261	58	35.246	19.059	19.114	0	279	279	2	1	-10921639	74.952	73	34	138	1574	29.262	2.000	0.208	0.883
ID501260	501260	56	43.892	24.364	12.431	0	279	279	2	1	-10921639	75.857	73	34	121	1593	25.769	2.000	0.305	1.376
ID501275	501275	None	41.616	28.394	24.604	0	280	280	2	1	-10921639	104.476	108	60	151	2194	28.370	2.000	0.188	1.163
ID501274	501274	55	58.424	22.494	23.622	0	280	280	2	1	-10921639	119.667	133	43	198	2513	42.922	2.000	0.218	0.999
ID501273	501273	58	44.870	19.200	19.141	0	280	280	2	1	-10921639	81.095	73	34	138	1703	31.656	2.000	0.257	1.047
ID501272	501272	56	37.615	24.451	12.292	0	280	280	2	1	-10921639	68.667	64	30	108	1442	22.774	4.800	0.319	1.457
ID501284	501284	55	42.495	22.894	22.755	0	281	281	2	1	-10921639	133.857	138	82	185	2811	21.756	4.800	0.191	1.977
ID501283	501283	57	36.495	31.682	22.408	0	281	281	2	1	-10921639	77.048	77	30	125	1618	28.074	2.000	0.197	0.905
ID501282	501282	58	39.119	19.077	19.072	0	281	281	2	1	-10921639	80.238	77	34	133	1685	28.993	2.000	0.211	0.966
ID501281	501281	56	42.469	24.407	12.169	0	281	281	2	1	-10921639	68.381	64	25	125	1436	27.489	2.000	0.308	1.171
ID501287	501287	57	39.551	31.502	21.885	0	282	282	2	1	-10921639	80.429	73	34	129	1689	31.112	2.000	0.220	0.932
ID501286	501286	55	45.952	22.260	20.438	0	282	282	2	1	-10921639	112.048	116	34	164	2353	37.310	2.000	0.193	0.972
ID501285	501285	56	44.659	24.363	12.695	0	282	282	2	1	-10921639	70.905	73	21	129	1489	29.448	2.000	0.304	1.124
ID501288	501288	59	38.650	27.465	23.994	0	282	282	2	1	-10921639	111.048	108	73	151	2332	23.576	4.800	0.162	1.312
ID501293	501293	59	41.134	28.042	25.018	0	283	283	2	1	-10921639	103.333	99	60	151	2170	24.913	2.000	0.194	1.351
ID501292	501292	57	43.110	31.471	21.881	0	283	283	2	1	-10921639	89.905	86	60	142	1888	23.613	7.600	0.215	1.347
ID501291	501291	55	58.722	22.904	21.213	0	283	283	2	1	-10921639	125.476	121	56	207	2635	41.970	2.000	0.204	1.012
ID501290	501290	58	37.330	19.371	19.162	0	283	283	2	1	-10921639	80.857	77	34	142	1698	30.655	2.000	0.204	0.894
ID501289	501289	56	45.345	24.198	12.579	0	283	283	2	1	-10921639	75.905	73	30	129	1594	31.014	2.000	0.298	1.124
ID501279	501279	57	41.632	31.677	21.495	0	284	284	2	1	-10921639	83.667	86	34	133	1757	30.057	2.000	0.228	1.033
ID501278	501278	55	48.429	23.159	21.450	0	284	284	2	1	-10921639	127.000	142	51	168	2667	34.315	4.800	0.186	1.159
ID501277	501277	58	44.366	19.384	19.419	0	284	284	2	1	-10921639	88.952	90	43	151	1868	35.038	2.000	0.235	0.966
ID501276	501276	56	42.972	24.087	12.638	0	284	284	2	1	-10921639	67.143	64	30	125	1410	28.477	2.000	0.297	1.079
ID501280	501280	59	35.736	27.995	24.747	0	284	284	2	1	-10921639	103.429	108	69	138	2172	20.743	4.800	0.179	1.515
ID501271	501271	55	53.708	22.941	23.409	0	285	285	2	1	-10921639	138.762	133	90	177	2914	23.927	4.800	0.235	2.204
ID501270	501270	58	42.416	19.076	19.018	0	285	285	2	1	-10921639	87.286	77	38	138	1833	29.601	2.000	0.222	1.073
ID501269	501269	None	35.031	33.028	15.745	0	285	285	2	1	-10921639	67.667	64	43	108	1421	19.875	2.000	0.235	1.293
ID501268	501268	56	39.207	24.121	12.685	0	285	285	2	1	-10921639	62.143	60	30	108	1305	23.637	2.000	0.297	1.203
ID501267	501267	55	50.576	22.738	23.555	0	286	286	2	1	-10921639	129.000	133	60	172	2709	34.207	4.800	0.214	1.331
ID501266	501266	57	46.569	31.353	22.165	0	286	286	2	1	-10921639	93.190	90	51	146	1957	25.439	2.000	0.236	1.399
ID501265	501265	58	46.109	18.546	19.172	0	286	286	2	1	-10921639	96.286	95	38	151	2022	31.332	2.000	0.228	1.143
ID501264	501264	56	42.476	24.194	12.969	0	286	286	2	1	-10921639	71.190	73	30	125	1495	26.996	2.000	0.289	1.183
ID501301	501301	55	39.773	23.268	22.664	0	287	287	2	1	-10921639	125.143	125	77	155	2628	20.125	4.800	0.186	1.949
ID501300	501300	57	41.403	31.154	21.902	0	287	287	2	1	-10921639	101.000	99	60	142	2121	24.821	4.800	0.233	1.540
ID501299	501299	58	54.860	19.277	19.303	0	287	287	2	1	-10921639	98.810	90	34	164	2075	40.327	2.000	0.251	0.982
ID501298	501298	56	35.733	23.978	12.398	0	287	287	2	1	-10921639	65.857	64	38	112	1383	20.877	7.600	0.265	1.321
ID501295	501295	58	52.511	19.145	19.153	0	288	288	2	1	-10921639	100.619	99	51	164	2113	34.574	4.800	0.261	1.205
ID501294	501294	56	35.847	24.231	13.378	0	288	288	2	1	-10921639	63.952	64	25	103	1343	24.055	2.000	0.282	1.171
ID501297	501297	55	42.580	22.452	24.223	0	288	288	2	1	-10921639	106.714	112	38	164	2241	35.300	2.000	0.145	0.767
ID501296	501296	57	50.538	31.561	22.091	0	288	288	2	1	-10921639	95.571	90	38	146	2007	33.954	2.000	0.265	1.179
ID501303	501303	58	56.066	19.760	19.515	0	289	289	2	1	-10921639	110.857	112	60	177	2328	33.150	2.000	0.243	1.308
ID501302	501302	56	43.721	24.033	12.295	0	289	289	2	1	-10921639	68.619	64	30	121	1441	26.470	2.000	0.333	1.294
ID501305	501305	55	57.686	22.845	24.095	0	289	289	2	1	-10921639	128.571	129	82	181	2700	28.214	4.800	0.240	1.761
ID501304	501304	57	52.602	31.579	21.968	0	289	289	2	1	-10921639	91.857	86	25	142	1929	35.306	2.000	0.280	1.138
ID501311	501311	55	49.292	23.525	24.049	0	290	290	2	1	-10921639	123.524	129	73	168	2594	23.968	4.800	0.213	1.809
ID501310	501310	57	44.281	31.388	22.129	0	290	290	2	1	-10921639	101.571	103	64	142	2133	26.984	7.600	0.222	1.366
ID501309	501309	58	43.685	20.276	19.752	0	290	290	2	1	-10921639	101.524	95	47	155	2132	30.701	4.800	0.237	1.267
ID501307	501307	57	60.505	31.236	22.560	0	291	291	2	1	-10921639	110.238	103	56	185	2315	35.417	2.000	0.257	1.274
ID501306	501306	58	46.596	19.698	19.517	0	291	291	2	1	-10921639	104.095	99	56	151	2186	31.989	4.800	0.222	1.181
ID501308	501308	55	40.776	22.852	24.097	0	291	291	2	1	-10921639	128.190	133	64	159	2692	24.225	4.800	0.197	1.740
ID501315	501315	55	40.420	22.889	24.221	0	292	292	2	1	-10921639	121.619	129	73	151	2554	22.923	6.313	0.174	1.572
ID501314	501314	57	52.605	31.157	22.621	0	292	292	2	1	-10921639	99.810	103	47	168	2096	32.172	2.000	0.234	1.178
ID501313	501313	58	58.433	21.108	20.001	0	292	292	2	1	-10921639	116.857	129	43	177	2454	43.214	2.000	0.253	1.093
ID501312	501312	60	37.713	24.388	12.654	0	292	292	2	1	-10921639	57.190	47	17	112	1201	27.915	2.000	0.308	0.965
ID501327	501327	57	56.196	31.505	22.279	0	293	293	2	1	-10921639	96.381	90	21	168	2024	44.491	2.000	0.271	0.924
ID501326	501326	58	39.827	19.222	19.403	0	293	293	2	1	-10921639	81.381	86	34	129	1709	31.038	2.000	0.231	0.986
ID501325	501325	60	43.285	24.198	12.838	0	293	293	2	1	-10921639	60.238	51	25	116	1265	28.139	2.000	0.324	1.048
ID501328	501328	55	47.824	23.128	24.521	0	293	293	2	1	-10921639	122.762	129	38	164	2578	38.523	4.800	0.208	1.096
ID501333	501333	55	45.445	22.678	24.349	0	294	294	2	1	-10921639	139.476	138	86	190	2929	25.978	4.800	0.206	1.836
ID501332	501332	57	72.297	31.640	22.000	0	294	294	2	1	-10921639	110.381	108	25	194	2318	47.073	2.000	0.312	1.115
ID501331	501331	61	49.387	23.227	22.011	0	294	294	2	1	-10921639	136.333	142	82	190	2863	30.896	4.800	0.170	1.281
ID501330	501330	58	46.838	19.339	19.287	0	294	294	2	1	-10921639	88.190	86	38	142	1852	34.510	2.000	0.252	1.030
ID501329	501329	60	42.055	24.346	12.368	0	294	294	2	1	-10921639	59.714	60	17	112	1254	27.857	2.000	0.328	1.059
ID501335	501335	58	45.640	19.538	19.288	0	295	295	2	1	-10921639	99.333	99	47	155	2086	35.122	7.600	0.226	1.041
ID501334	501334	60	40.039	24.222	12.763	0	295	295	2	1	-10921639	59.619	56	21	108	1252	24.594	2.000	0.301	1.123
ID501337	501337	61	50.962	23.166	22.995	0	295	295	2	1	-10921639	144.381	146	69	177	3032	28.063	4.800	0.208	1.772
ID501336	501336	57	60.946	31.523	22.016	0	295	295	2	1	-10921639	104.476	103	38	177	2194	39.975	2.000	0.285	1.159
ID501324	501324	None	42.395	26.682	24.839	0	296	296	2	1	-10921639	126.095	121	56	172	2648	28.792	4.800	0.187	1.381
ID501323	501323	61	45.496	24.108	23.050	0	296	296	2	1	-10921639	143.524	146	95	177	3014	22.344	7.600	0.193	2.075
ID501322	501322	57	58.595	31.674	22.115	0	296	296	2	1	-10921639	105.095	99	38	168	2207	38.805	2.000	0.289	1.213
ID501321	501321	58	48.255	19.605	19.391	0	296	296	2	1	-10921639	102.619	103	38	164	2155	39.153	4.800	0.239	1.012
ID501320	501320	60	41.993	24.120	12.234	0	296	296	2	1	-10921639	59.286	56	25	112	1245	24.946	2.000	0.324	1.162
ID501319	501319	61	45.173	23.259	23.450	0	297	297	2	1	-10921639	136.571	142	82	177	2868	28.752	4.800	0.181	1.453
ID501318	501318	57	58.648	31.399	22.361	0	297	297	2	1	-10921639	111.429	108	51	177	2340	35.844	4.800	0.280	1.359
ID501317	501317	58	52.126	21.844	20.288	0	297	297	2	1	-10921639	120.143	129	38	181	2523	42.422	2.000	0.195	0.926
ID501316	501316	60	41.961	24.370	12.180	0	297	297	2	1	-10921639	61.857	56	17	116	1299	27.419	2.000	0.328	1.114
ID501342	501342	62	37.641	27.472	24.117	0	298	298	2	1	-10921639	129.286	129	77	164	2715	22.303	4.800	0.158	1.578
ID501341	501341	61	49.197	23.124	23.291	0	298	298	2	1	-10921639	138.429	146	82	181	2907	25.831	4.800	0.186	1.684
ID501340	501340	57	57.956	31.147	22.408	0	298	298	2	1	-10921639	113.524	112	64	172	2384	35.015	4.800	0.255	1.317
ID501339	501339	58	46.540	20.360	19.629	0	298	298	2	1	-10921639	107.000	103	56	164	2247	32.789	4.800	0.210	1.135
ID501338	501338	60	47.648	24.021	12.611	0	298	298	2	1	-10921639	62.714	60	25	129	1317	29.428	2.000	0.352	1.109
ID501343	501343	60	42.196	24.413	12.643	0	299	299	2	1	-10921639	58.095	56	12	108	1220	29.843	2.000	0.382	1.077
ID501347	501347	62	46.749	26.046	24.228	0	299	299	2	1	-10921639	141.762	142	95	177	2977	25.241	4.800	0.167	1.603
ID501346	501346	61	47.820	23.008	24.042	0	299	299	2	1	-10921639	132.857	142	77	181	2790	30.309	4.800	0.180	1.336
ID501345	501345	57	62.579	31.335	22.263	0	299	299	2	1	-10921639	122.952	125	64	181	2582	34.021	4.800	0.266	1.517
ID501344	501344	58	46.682	20.709	19.912	0	299	299	2	1	-10921639	105.810	112	47	164	2222	36.821	2.000	0.186	0.902
ID501350	501350	61	57.305	23.645	23.561	0	300	300	2	1	-10921639	146.381	146	77	190	3074	32.837	4.800	0.222	1.619
ID501349	501349	57	55.525	31.175	22.394	0	300	300	2	1	-10921639	105.048	95	60	164	2206	34.136	2.000	0.247	1.218
ID501348	501348	60	36.110	24.276	12.691	0	300	300	2	1	-10921639	61.048	56	25	108	1282	23.638	2.000	0.283	1.140
ID501351	501351	57	37.054	31.505	21.994	0	301	301	2	1	-10921639	93.333	90	38	138	1960	28.077	2.000	0.180	1.015
