# Supplementary material for: Progressive enhancement of kinetic proofreading in T cell antigen discrimination from receptor activation to DAG generation
Source: eLife. 2022 Sep 20;11:e75263. doi: 10.7554/eLife.75263 (PMC9536835; doi:10.7554/eLife.75263)
Supplement: Figure 5—source data 1. — Each data table is the TrackMate ‘spot-statistics’ output of one cell over four cycles of blue-light illumination (frames 0–40, 100–140, 200–240, and 300–340, with 3 s interval between frames). We calculated the lifetime of TrackIDs that existed at the start of each period of blue-light illumination that did not last for the full period and fit the resulting lifetime distributions using custom Python scripts available at https://github.com/dbritain/KP-paper (copy archived at swh:1:rev:167fa456901903740f0f3ee6a3e5324bc45207ea, Britain, 2022). [file elife-75263-fig5-data1.zip › Fig5SourceData/LOV/lov1/r1/lov10.csv]

Label	ID	TRACK_ID	QUALITY	POSITION_X	POSITION_Y	POSITION_Z	POSITION_T	FRAME	RADIUS	VISIBILITY	MANUAL_COLOR	MEAN_INTENSITY	MEDIAN_INTENSITY	MIN_INTENSITY	MAX_INTENSITY	TOTAL_INTENSITY	STANDARD_DEVIATION	ESTIMATED_DIAMETER	CONTRAST	SNR
ID529082	529082	None	44.748	11.135	6.410	0	0	0	2	1	-10921639	135.667	141	62	198	2849	40.808	2.000	0.158	0.907
ID529083	529083	0	49.139	24.297	8.788	0	0	0	2	1	-10921639	139.667	136	73	209	2933	40.893	2.000	0.132	0.797
ID529084	529084	1	77.524	11.359	10.043	0	0	0	2	1	-10921639	198.524	192	107	255	4169	45.661	4.800	0.199	1.441
ID529085	529085	None	60.430	17.667	9.841	0	0	0	2	1	-10921639	162.762	147	79	255	3418	51.509	2.000	0.098	0.562
ID529086	529086	2	40.979	22.471	11.738	0	0	0	2	1	-10921639	185.857	187	119	255	3903	32.318	7.600	0.086	0.911
ID529087	529087	None	43.398	8.820	13.511	0	0	0	2	1	-10921639	139.095	147	68	209	2921	36.977	7.600	0.113	0.765
ID529088	529088	3	64.642	16.510	15.728	0	0	0	2	1	-10921639	199.667	198	90	255	4193	47.794	2.000	0.121	0.901
ID529089	529089	4	37.184	21.511	16.406	0	0	0	2	1	-10921639	180.667	164	102	255	3794	45.267	2.000	0.012	0.097
ID529090	529090	5	78.062	24.493	19.125	0	0	0	2	1	-10921639	177.524	181	79	255	3728	45.408	7.600	0.206	1.334
ID529091	529091	6	56.903	14.738	20.949	0	0	0	2	1	-10921639	135.190	158	51	198	2839	43.475	2.000	0.186	0.975
ID529096	529096	4	45.099	21.028	16.062	0	1	1	2	1	-10921639	161.714	158	119	255	3396	34.932	2.000	0.061	0.536
ID529097	529097	None	39.291	14.938	17.890	0	1	1	2	1	-10921639	150.714	158	90	215	3165	32.886	2.000	0.091	0.762
ID529098	529098	5	48.461	24.548	19.138	0	1	1	2	1	-10921639	119.476	113	56	187	2509	39.438	2.000	0.157	0.823
ID529099	529099	6	40.325	15.116	20.813	0	1	1	2	1	-10921639	112.238	107	62	181	2357	37.485	2.000	0.122	0.653
ID529092	529092	1	43.131	11.124	9.333	0	1	1	2	1	-10921639	147.810	147	90	221	3104	34.491	4.800	0.122	0.934
ID529093	529093	0	50.588	24.023	9.005	0	1	1	2	1	-10921639	121.714	119	56	204	2556	40.131	2.000	0.133	0.712
ID529094	529094	2	44.953	24.197	12.524	0	1	1	2	1	-10921639	140.810	136	56	226	2957	43.775	2.000	0.078	0.463
ID529095	529095	3	39.988	17.202	15.249	0	1	1	2	1	-10921639	170.238	170	113	232	3575	29.880	2.000	0.076	0.806
ID529100	529100	None	37.931	11.023	6.005	0	2	2	2	1	-10921639	113.429	119	73	158	2382	23.619	4.800	0.161	1.330
ID529101	529101	5	47.751	24.924	19.103	0	2	2	2	1	-10921639	115.905	113	62	181	2434	29.303	2.000	0.177	1.191
ID529102	529102	None	42.096	13.020	11.329	0	43	43	2	1	-10921639	66.095	62	28	119	1388	26.955	3.200	0.279	1.069
ID529104	529104	7	37.447	23.686	17.543	0	45	45	2	1	-10921639	73.143	79	28	119	1536	28.415	2.000	0.250	1.031
ID529103	529103	None	40.237	13.254	11.225	0	45	45	2	1	-10921639	77.190	73	45	119	1621	22.469	2.000	0.274	1.477
ID529105	529105	7	36.739	23.830	17.425	0	46	46	2	1	-10921639	83.857	85	39	124	1761	24.440	3.200	0.204	1.163
ID529112	529112	7	36.829	23.837	17.773	0	47	47	2	1	-10921639	85.714	96	39	124	1800	26.477	2.000	0.216	1.148
ID529110	529110	None	39.353	14.905	5.243	0	47	47	2	1	-10921639	64.905	62	5	130	1363	29.216	2.000	0.256	0.905
ID529111	529111	8	42.518	13.345	11.207	0	47	47	2	1	-10921639	78.476	79	34	136	1648	27.781	2.000	0.245	1.112
ID529120	529120	None	45.239	23.023	12.242	0	48	48	2	1	-10921639	99.190	96	56	158	2083	28.085	2.000	0.183	1.093
ID529121	529121	7	41.522	23.731	17.463	0	48	48	2	1	-10921639	93.619	96	45	136	1966	26.541	3.200	0.195	1.151
ID529119	529119	8	38.930	13.599	11.173	0	48	48	2	1	-10921639	80.619	73	45	136	1693	26.532	2.000	0.179	0.923
ID529130	529130	8	46.409	13.908	11.270	0	49	49	2	1	-10921639	85.524	85	45	153	1796	31.046	2.000	0.209	0.952
ID529131	529131	7	47.700	23.871	17.152	0	49	49	2	1	-10921639	108.762	102	62	158	2284	26.176	3.200	0.208	1.431
ID529124	529124	9	36.376	17.089	18.159	0	50	50	2	1	-10921639	89.810	85	56	119	1886	18.678	3.200	0.210	1.666
ID529122	529122	8	46.794	13.370	11.143	0	50	50	2	1	-10921639	90.333	90	45	153	1897	29.971	2.000	0.249	1.202
ID529123	529123	7	49.941	23.523	17.102	0	50	50	2	1	-10921639	108.476	107	62	153	2278	30.652	4.800	0.236	1.350
ID529106	529106	8	48.677	13.926	10.870	0	51	51	2	1	-10921639	94.619	96	51	153	1987	31.139	2.000	0.207	1.040
ID529107	529107	11	40.558	22.801	13.354	0	51	51	2	1	-10921639	97.857	102	45	153	2055	31.896	2.000	0.139	0.751
ID529108	529108	9	35.780	16.607	18.498	0	51	51	2	1	-10921639	93.381	90	51	124	1961	21.226	4.800	0.207	1.510
ID529109	529109	7	46.386	23.598	17.532	0	51	51	2	1	-10921639	103.810	107	45	147	2180	32.126	4.800	0.242	1.258
ID529128	529128	7	47.877	23.650	17.920	0	52	52	2	1	-10921639	101.762	102	45	153	2137	31.829	4.800	0.239	1.232
ID529129	529129	9	47.127	16.240	18.557	0	52	52	2	1	-10921639	85.238	79	45	158	1790	36.974	2.000	0.204	0.780
ID529125	529125	10	37.557	23.969	9.226	0	52	52	2	1	-10921639	84.667	85	34	136	1778	28.013	2.000	0.166	0.861
ID529126	529126	8	46.620	14.047	11.174	0	52	52	2	1	-10921639	95.714	90	51	153	2010	29.638	2.000	0.192	1.040
ID529127	529127	11	35.998	22.676	13.193	0	52	52	2	1	-10921639	98.476	96	56	136	2068	25.011	6.371	0.146	1.005
ID529113	529113	12	41.843	14.595	5.498	0	53	53	2	1	-10921639	72.000	73	22	136	1512	34.401	2.000	0.235	0.797
ID529114	529114	10	39.274	24.082	9.207	0	53	53	2	1	-10921639	81.333	79	22	147	1708	32.595	2.000	0.132	0.582
ID529115	529115	8	57.369	13.982	11.145	0	53	53	2	1	-10921639	98.762	90	45	187	2074	38.615	2.000	0.192	0.823
ID529116	529116	11	36.490	23.179	13.051	0	53	53	2	1	-10921639	99.381	96	45	164	2087	27.513	6.375	0.124	0.799
ID529117	529117	7	65.253	23.507	17.760	0	53	53	2	1	-10921639	120.333	136	51	187	2527	42.864	4.800	0.309	1.325
ID529118	529118	9	53.307	16.408	18.652	0	53	53	2	1	-10921639	97.143	90	45	175	2040	41.944	2.000	0.220	0.834
ID529136	529136	7	61.684	23.744	16.868	0	54	54	2	1	-10921639	121.286	130	45	192	2547	40.492	3.200	0.244	1.176
ID529137	529137	9	52.577	16.752	18.369	0	54	54	2	1	-10921639	102.524	90	51	170	2153	35.804	2.000	0.218	1.024
ID529132	529132	12	49.331	14.533	5.615	0	54	54	2	1	-10921639	92.762	96	28	170	1948	35.903	2.000	0.206	0.883
ID529133	529133	10	37.683	23.369	9.140	0	54	54	2	1	-10921639	93.667	96	45	170	1967	30.712	2.000	0.112	0.615
ID529134	529134	8	43.774	14.000	11.243	0	54	54	2	1	-10921639	97.667	96	39	153	2051	32.509	2.000	0.166	0.857
ID529135	529135	11	40.877	23.764	13.096	0	54	54	2	1	-10921639	118.762	119	73	153	2494	25.944	2.000	0.165	1.300
ID529138	529138	12	52.352	14.519	5.586	0	55	55	2	1	-10921639	95.190	96	39	170	1999	35.871	2.000	0.223	0.968
ID529139	529139	8	55.072	13.847	11.183	0	55	55	2	1	-10921639	105.905	102	56	158	2224	32.776	2.000	0.222	1.175
ID529140	529140	7	51.292	23.467	15.990	0	55	55	2	1	-10921639	124.381	130	56	198	2612	38.969	2.000	0.154	0.850
ID529141	529141	9	47.999	16.336	18.505	0	55	55	2	1	-10921639	102.476	96	51	181	2152	39.024	7.600	0.170	0.761
ID529160	529160	7	49.827	24.218	17.797	0	56	56	2	1	-10921639	110.571	113	45	170	2322	37.241	4.800	0.224	1.088
ID529154	529154	12	46.693	14.549	5.632	0	56	56	2	1	-10921639	90.048	90	45	175	1891	34.512	2.000	0.159	0.716
ID529155	529155	31	35.367	19.029	8.673	0	56	56	2	1	-10921639	91.952	85	51	147	1931	26.177	2.000	0.127	0.792
ID529156	529156	10	37.456	24.103	9.336	0	56	56	2	1	-10921639	85.476	79	28	153	1795	35.464	2.000	0.104	0.454
ID529157	529157	8	50.285	13.872	11.166	0	56	56	2	1	-10921639	106.238	102	56	181	2231	31.088	2.000	0.187	1.076
ID529158	529158	11	50.776	23.476	13.076	0	56	56	2	1	-10921639	130.333	136	68	181	2737	36.774	6.363	0.185	1.108
ID529159	529159	9	65.738	16.924	18.160	0	56	56	2	1	-10921639	119.762	119	68	204	2515	39.023	2.000	0.257	1.254
ID529144	529144	10	42.529	23.981	9.276	0	57	57	2	1	-10921639	91.952	90	17	153	1931	38.863	2.000	0.150	0.618
ID529145	529145	8	55.866	13.884	11.107	0	57	57	2	1	-10921639	110.429	102	62	170	2319	32.901	2.000	0.202	1.130
ID529146	529146	11	42.823	23.223	13.082	0	57	57	2	1	-10921639	123.810	130	85	170	2600	26.408	6.383	0.148	1.206
ID529147	529147	9	44.916	17.388	17.792	0	57	57	2	1	-10921639	121.333	124	68	175	2548	32.480	4.800	0.216	1.328
ID529148	529148	7	42.219	24.103	17.542	0	57	57	2	1	-10921639	101.333	96	39	147	2128	33.699	2.000	0.206	1.026
ID529142	529142	12	55.636	14.091	5.690	0	57	57	2	1	-10921639	91.619	90	51	181	1924	34.326	2.000	0.269	1.132
ID529143	529143	31	40.466	19.317	8.354	0	57	57	2	1	-10921639	101.048	107	51	158	2122	30.106	4.800	0.196	1.100
ID529152	529152	7	56.154	23.495	15.527	0	58	58	2	1	-10921639	128.667	119	51	209	2702	46.020	2.000	0.164	0.788
ID529153	529153	9	52.705	16.945	17.870	0	58	58	2	1	-10921639	122.667	113	73	187	2576	34.682	4.800	0.221	1.282
ID529149	529149	12	54.981	14.561	5.918	0	58	58	2	1	-10921639	92.000	90	39	181	1932	38.186	2.000	0.233	0.910
ID529150	529150	10	38.630	23.511	8.777	0	58	58	2	1	-10921639	84.667	73	34	158	1778	35.724	2.000	0.141	0.587
ID529151	529151	8	46.303	13.652	11.407	0	58	58	2	1	-10921639	114.619	113	68	175	2407	32.372	2.000	0.178	1.069
ID529170	529170	8	51.737	13.786	11.054	0	59	59	2	1	-10921639	120.333	119	68	192	2527	31.500	2.000	0.186	1.196
ID529171	529171	11	50.247	23.330	13.337	0	59	59	2	1	-10921639	139.048	153	79	198	2920	34.872	2.000	0.184	1.240
ID529172	529172	7	54.349	24.161	17.359	0	59	59	2	1	-10921639	133.619	136	85	204	2806	37.809	4.800	0.218	1.264
ID529173	529173	9	46.332	16.927	18.298	0	59	59	2	1	-10921639	115.762	130	51	170	2431	34.171	7.600	0.207	1.164
ID529161	529161	None	39.879	14.100	4.951	0	60	60	2	1	-10921639	80.905	73	45	136	1699	24.095	2.000	0.243	1.312
ID529162	529162	8	54.363	13.603	10.988	0	60	60	2	1	-10921639	129.048	136	85	181	2710	28.844	4.800	0.207	1.532
ID529163	529163	11	52.210	23.167	14.615	0	60	60	2	1	-10921639	147.762	153	96	204	3103	34.160	6.349	0.155	1.163
ID529164	529164	13	35.679	19.688	20.047	0	60	60	2	1	-10921639	92.714	90	28	147	1947	33.052	2.000	0.109	0.554
ID529168	529168	13	48.437	17.356	18.179	0	61	61	2	1	-10921639	129.143	141	79	181	2712	30.503	4.800	0.202	1.423
ID529169	529169	7	53.990	24.024	17.534	0	61	61	2	1	-10921639	118.667	113	51	221	2492	45.499	2.000	0.219	0.935
ID529165	529165	8	55.735	13.428	11.020	0	61	61	2	1	-10921639	128.095	130	56	181	2690	37.211	4.800	0.229	1.284
ID529166	529166	11	78.882	23.351	12.973	0	61	61	2	1	-10921639	157.810	158	96	232	3314	45.841	2.000	0.238	1.322
ID529167	529167	14	41.063	10.913	14.351	0	61	61	2	1	-10921639	107.286	107	51	164	2253	34.140	7.600	0.179	0.955
ID529184	529184	7	69.419	24.254	17.185	0	62	62	2	1	-10921639	138.619	136	73	232	2911	42.635	4.800	0.256	1.324
ID529185	529185	13	60.589	17.664	18.493	0	62	62	2	1	-10921639	132.905	141	62	181	2791	36.015	4.800	0.249	1.471
ID529180	529180	15	37.219	19.076	8.497	0	62	62	2	1	-10921639	97.667	90	56	158	2051	29.265	2.000	0.140	0.819
ID529181	529181	8	68.741	13.920	11.213	0	62	62	2	1	-10921639	137.286	141	73	232	2883	44.009	2.000	0.209	1.080
ID529182	529182	11	64.182	23.023	13.356	0	62	62	2	1	-10921639	138.619	147	79	209	2911	39.596	2.000	0.214	1.236
ID529183	529183	14	47.126	11.346	13.941	0	62	62	2	1	-10921639	114.905	113	62	181	2413	38.469	7.600	0.180	0.910
ID529176	529176	14	45.437	11.601	12.938	0	63	63	2	1	-10921639	128.095	130	73	181	2690	33.605	7.600	0.165	1.082
ID529177	529177	11	74.296	23.051	13.340	0	63	63	2	1	-10921639	140.286	158	68	232	2946	51.537	2.000	0.217	0.969
ID529178	529178	7	74.967	24.267	17.183	0	63	63	2	1	-10921639	147.381	153	68	221	3095	46.321	4.800	0.256	1.297
ID529179	529179	13	53.331	17.266	17.905	0	63	63	2	1	-10921639	118.667	113	56	192	2492	37.211	2.000	0.204	1.083
ID529174	529174	15	55.008	19.018	8.630	0	63	63	2	1	-10921639	114.048	107	56	192	2395	37.969	2.000	0.166	0.857
ID529175	529175	8	47.880	13.834	11.243	0	63	63	2	1	-10921639	140.238	141	96	198	2945	27.732	4.800	0.173	1.489
ID529186	529186	16	40.573	24.004	9.344	0	64	64	2	1	-10921639	97.905	90	28	175	2056	40.052	2.000	0.105	0.466
ID529187	529187	8	49.419	14.777	10.821	0	64	64	2	1	-10921639	135.429	147	73	187	2844	36.594	7.600	0.156	1.001
ID529188	529188	11	75.739	23.477	13.145	0	64	64	2	1	-10921639	159.714	153	85	249	3354	52.695	2.000	0.211	1.056
ID529189	529189	14	40.301	11.150	14.114	0	64	64	2	1	-10921639	112.190	107	73	164	2356	26.789	7.600	0.169	1.209
ID529190	529190	13	51.309	17.282	18.158	0	64	64	2	1	-10921639	123.000	119	68	187	2583	38.083	6.060	0.201	1.080
ID529191	529191	7	75.950	24.034	17.604	0	64	64	2	1	-10921639	150.810	158	51	215	3167	48.870	2.000	0.264	1.287
ID529216	529216	13	57.505	18.000	19.000	0	65	65	2	1	-10921639	135.190	141	68	187	2839	36.983	4.800	0.247	1.447
ID529212	529212	16	36.712	23.818	9.246	0	65	65	2	1	-10921639	94.905	96	34	158	1993	35.865	2.000	0.115	0.546
ID529213	529213	8	71.408	14.564	10.958	0	65	65	2	1	-10921639	153.714	164	85	238	3228	46.747	2.000	0.204	1.115
ID529214	529214	11	82.032	23.258	14.091	0	65	65	2	1	-10921639	171.238	164	68	255	3596	52.890	2.000	0.240	1.254
ID529215	529215	7	74.386	23.845	16.547	0	65	65	2	1	-10921639	154.952	141	62	238	3254	52.967	3.200	0.233	1.105
ID529199	529199	16	44.303	23.936	9.069	0	66	66	2	1	-10921639	101.333	102	45	164	2128	36.930	2.000	0.131	0.634
ID529200	529200	8	85.745	15.048	11.015	0	66	66	2	1	-10921639	161.238	158	73	255	3386	53.224	2.000	0.231	1.136
ID529201	529201	None	36.952	11.403	13.182	0	66	66	2	1	-10921639	117.333	113	56	175	2464	35.532	7.600	0.142	0.820
ID529202	529202	11	82.185	23.355	14.125	0	66	66	2	1	-10921639	180.667	175	73	255	3794	58.590	2.000	0.219	1.107
ID529203	529203	7	83.749	24.013	16.520	0	66	66	2	1	-10921639	173.429	175	68	255	3642	56.182	3.200	0.248	1.227
ID529204	529204	21	59.436	17.768	17.615	0	66	66	2	1	-10921639	153.524	153	107	204	3224	33.518	4.800	0.236	1.752
ID529205	529205	13	52.360	19.098	19.601	0	66	66	2	1	-10921639	124.952	130	45	198	2624	48.399	2.000	0.178	0.780
ID529192	529192	None	35.715	13.811	5.601	0	67	67	2	1	-10921639	90.000	85	56	164	1890	28.698	2.000	0.126	0.701
ID529193	529193	16	46.451	23.963	9.160	0	67	67	2	1	-10921639	104.810	102	45	175	2201	39.472	2.000	0.121	0.573
ID529194	529194	8	93.037	14.846	11.189	0	67	67	2	1	-10921639	158.667	136	73	255	3332	62.914	2.000	0.243	0.985
ID529195	529195	11	79.513	23.709	14.261	0	67	67	2	1	-10921639	195.619	192	107	255	4108	48.359	4.800	0.236	1.542
ID529196	529196	21	39.383	18.101	16.363	0	67	67	2	1	-10921639	137.524	136	68	192	2888	35.659	2.000	0.098	0.687
ID529197	529197	7	89.517	23.894	16.675	0	67	67	2	1	-10921639	173.762	192	85	255	3649	61.979	2.000	0.239	1.083
ID529198	529198	13	56.119	18.051	18.916	0	67	67	2	1	-10921639	145.190	153	68	198	3049	36.432	4.800	0.211	1.390
ID529208	529208	8	70.930	14.283	11.261	0	68	68	2	1	-10921639	162.381	170	90	238	3410	43.695	4.800	0.240	1.437
ID529209	529209	None	54.748	10.914	14.272	0	68	68	2	1	-10921639	129.238	124	68	192	2714	36.731	7.600	0.185	1.100
ID529210	529210	11	87.367	23.600	14.595	0	68	68	2	1	-10921639	194.905	198	73	255	4093	55.246	4.800	0.261	1.458
ID529211	529211	13	44.362	17.515	18.635	0	68	68	2	1	-10921639	137.571	141	68	187	2889	33.445	4.800	0.194	1.339
ID529206	529206	17	51.339	19.704	7.700	0	68	68	2	1	-10921639	113.810	113	62	187	2390	33.265	2.000	0.191	1.097
ID529207	529207	16	50.507	24.152	9.388	0	68	68	2	1	-10921639	106.810	96	34	187	2243	48.859	2.000	0.121	0.473
ID529217	529217	17	60.755	19.595	7.987	0	69	69	2	1	-10921639	123.810	113	68	192	2600	37.136	2.000	0.227	1.234
ID529218	529218	16	57.637	24.102	9.338	0	69	69	2	1	-10921639	111.048	107	34	232	2332	56.952	2.000	0.105	0.369
ID529219	529219	8	63.941	13.283	10.824	0	69	69	2	1	-10921639	152.095	153	96	226	3194	36.163	2.000	0.203	1.419
ID529220	529220	None	37.079	16.232	12.998	0	69	69	2	1	-10921639	133.762	124	79	198	2809	35.672	7.600	0.080	0.557
ID529221	529221	11	90.065	23.507	14.527	0	69	69	2	1	-10921639	193.048	187	56	255	4054	66.211	4.800	0.247	1.155
ID529222	529222	13	55.376	17.598	18.799	0	69	69	2	1	-10921639	144.524	141	90	198	3035	35.894	4.800	0.208	1.386
ID529248	529248	8	54.889	13.014	11.055	0	70	70	2	1	-10921639	150.762	141	96	209	3166	37.260	4.800	0.154	1.081
ID529249	529249	11	83.382	23.377	13.800	0	70	70	2	1	-10921639	214.905	249	96	255	4513	51.496	4.800	0.230	1.559
ID529250	529250	13	58.330	18.161	18.702	0	70	70	2	1	-10921639	154.619	170	62	204	3247	43.444	4.800	0.228	1.323
ID529246	529246	17	55.716	19.757	7.996	0	70	70	2	1	-10921639	141.857	141	68	209	2979	39.021	7.600	0.179	1.104
ID529247	529247	16	47.855	24.011	9.470	0	70	70	2	1	-10921639	117.619	119	28	215	2470	56.264	2.000	0.081	0.315
ID529240	529240	13	67.471	17.708	17.940	0	71	71	2	1	-10921639	168.143	170	85	255	3531	51.853	4.800	0.222	1.180
ID529235	529235	17	59.253	19.741	7.729	0	71	71	2	1	-10921639	140.286	130	85	204	2946	32.501	2.000	0.209	1.491
ID529236	529236	16	53.675	23.988	9.085	0	71	71	2	1	-10921639	117.667	119	34	226	2471	50.169	2.000	0.101	0.430
ID529237	529237	8	41.281	13.055	10.345	0	71	71	2	1	-10921639	139.476	147	85	198	2929	34.146	2.000	0.101	0.750
ID529238	529238	11	92.200	23.633	13.553	0	71	71	2	1	-10921639	216.857	255	68	255	4554	59.113	4.800	0.278	1.597
ID529239	529239	58	36.437	11.014	13.509	0	71	71	2	1	-10921639	121.048	124	62	175	2542	32.866	7.600	0.139	0.897
ID529241	529241	17	60.732	19.846	7.751	0	72	72	2	1	-10921639	144.381	147	85	209	3032	32.279	4.800	0.227	1.656
ID529242	529242	8	37.442	13.242	10.098	0	72	72	2	1	-10921639	146.190	147	102	198	3070	28.170	7.600	0.121	1.123
ID529243	529243	11	86.714	23.725	13.357	0	72	72	2	1	-10921639	214.810	243	124	255	4511	47.103	4.800	0.252	1.836
ID529244	529244	58	44.088	11.166	13.654	0	72	72	2	1	-10921639	122.810	130	62	192	2579	39.707	7.600	0.146	0.789
ID529245	529245	13	74.711	18.033	18.833	0	72	72	2	1	-10921639	174.524	187	102	255	3665	48.346	4.800	0.255	1.466
ID529232	529232	8	50.063	13.452	10.959	0	73	73	2	1	-10921639	159.095	175	90	215	3341	37.598	7.600	0.173	1.250
ID529233	529233	11	88.847	23.661	13.159	0	73	73	2	1	-10921639	217.095	255	102	255	4559	51.420	4.800	0.270	1.794
ID529234	529234	13	66.759	18.023	18.980	0	73	73	2	1	-10921639	158.857	153	73	255	3336	47.381	4.800	0.217	1.197
ID529230	529230	18	40.688	14.332	5.924	0	73	73	2	1	-10921639	114.857	113	62	181	2412	32.415	2.000	0.139	0.864
ID529231	529231	17	64.359	19.379	7.962	0	73	73	2	1	-10921639	147.762	147	90	243	3103	40.066	4.800	0.211	1.285
ID529224	529224	17	42.470	19.137	8.236	0	74	74	2	1	-10921639	139.810	136	85	204	2936	31.276	4.800	0.156	1.205
ID529225	529225	8	41.346	12.857	11.371	0	74	74	2	1	-10921639	144.619	158	68	187	3037	30.616	7.600	0.136	1.131
ID529226	529226	19	79.032	24.382	11.856	0	74	74	2	1	-10921639	208.667	215	113	255	4382	45.887	4.800	0.218	1.628
ID529227	529227	20	35.364	16.834	13.854	0	74	74	2	1	-10921639	150.190	153	96	221	3154	39.221	7.600	0.054	0.394
ID529228	529228	11	72.562	22.968	13.840	0	74	74	2	1	-10921639	209.714	232	113	255	4404	48.683	4.800	0.194	1.397
ID529229	529229	13	73.716	18.236	19.232	0	74	74	2	1	-10921639	155.619	164	68	232	3268	51.749	2.000	0.222	1.094
ID529223	529223	18	47.095	14.309	6.036	0	74	74	2	1	-10921639	117.571	102	68	198	2469	38.457	2.000	0.142	0.760
ID529264	529264	18	36.272	15.056	5.665	0	75	75	2	1	-10921639	117.000	113	79	181	2457	30.906	2.000	0.092	0.638
ID529265	529265	17	51.867	18.894	8.795	0	75	75	2	1	-10921639	143.429	141	73	221	3012	39.122	2.000	0.110	0.728
ID529266	529266	8	49.233	12.854	10.916	0	75	75	2	1	-10921639	157.000	158	96	198	3297	30.854	7.600	0.159	1.394
ID529267	529267	19	82.548	24.356	11.707	0	75	75	2	1	-10921639	213.762	238	124	255	4489	45.786	4.800	0.223	1.701
ID529268	529268	20	50.031	16.072	13.768	0	75	75	2	1	-10921639	154.381	153	73	243	3242	43.533	7.600	0.094	0.610
ID529269	529269	13	80.961	18.264	19.094	0	75	75	2	1	-10921639	165.048	175	73	255	3466	54.043	2.000	0.232	1.151
ID529256	529256	11	68.485	23.000	15.000	0	76	76	2	1	-10921639	173.000	170	73	255	3633	66.206	2.000	0.133	0.612
ID529257	529257	13	79.285	17.944	18.779	0	76	76	2	1	-10921639	165.286	170	73	249	3471	51.302	2.000	0.235	1.225
ID529251	529251	18	53.394	15.233	5.959	0	76	76	2	1	-10921639	125.619	124	51	187	2638	38.967	2.000	0.187	1.016
ID529252	529252	17	39.976	18.884	9.510	0	76	76	2	1	-10921639	137.476	136	62	221	2887	43.887	2.000	0.033	0.198
ID529253	529253	8	57.657	12.877	10.602	0	76	76	2	1	-10921639	163.619	164	90	226	3436	34.880	7.600	0.180	1.432
ID529254	529254	19	83.693	24.446	10.724	0	76	76	2	1	-10921639	207.048	204	107	255	4348	47.359	4.800	0.218	1.567
ID529255	529255	20	35.760	17.681	14.967	0	76	76	2	1	-10921639	165.905	164	96	243	3484	44.933	2.000	0.032	0.232
ID529288	529288	8	58.010	12.952	11.074	0	77	77	2	1	-10921639	172.952	181	90	232	3632	43.010	7.600	0.174	1.190
ID529289	529289	19	88.661	24.382	10.793	0	77	77	2	1	-10921639	194.905	198	102	255	4093	52.387	4.800	0.238	1.431
ID529290	529290	11	82.073	22.808	14.678	0	77	77	2	1	-10921639	177.810	175	79	255	3734	62.339	2.000	0.191	0.915
ID529291	529291	13	75.104	17.801	18.160	0	77	77	2	1	-10921639	168.286	158	62	255	3534	53.669	2.000	0.202	1.052
ID529287	529287	17	48.172	18.975	8.801	0	77	77	2	1	-10921639	148.952	147	79	232	3128	38.872	2.000	0.131	0.887
ID529258	529258	17	42.226	19.804	7.029	0	78	78	2	1	-10921639	121.952	124	51	175	2561	37.231	2.000	0.124	0.721
ID529259	529259	8	44.962	12.717	10.042	0	78	78	2	1	-10921639	148.381	147	79	215	3116	37.408	2.000	0.128	0.899
ID529260	529260	19	91.920	24.420	10.435	0	78	78	2	1	-10921639	174.095	170	68	255	3656	67.562	2.000	0.263	1.072
ID529261	529261	20	47.410	16.935	14.646	0	78	78	2	1	-10921639	187.286	187	141	255	3933	32.842	4.800	0.123	1.248
ID529262	529262	11	55.283	22.535	14.770	0	78	78	2	1	-10921639	166.714	164	85	255	3501	49.716	2.000	0.131	0.778
ID529263	529263	13	54.211	17.857	18.708	0	78	78	2	1	-10921639	141.619	141	62	215	2974	51.156	2.000	0.163	0.777
ID529272	529272	None	35.954	18.715	9.560	0	79	79	2	1	-10921639	147.190	147	85	221	3091	39.437	2.000	0.039	0.280
ID529273	529273	19	91.808	24.413	10.474	0	79	79	2	1	-10921639	189.286	198	96	255	3975	56.586	4.800	0.270	1.421
ID529274	529274	20	50.945	16.709	14.386	0	79	79	2	1	-10921639	178.952	187	96	255	3758	45.500	2.000	0.073	0.535
ID529275	529275	11	48.383	22.133	14.659	0	79	79	2	1	-10921639	161.857	164	85	243	3399	45.770	2.000	0.071	0.470
ID529276	529276	13	75.071	17.049	18.054	0	79	79	2	1	-10921639	172.048	164	73	255	3613	52.259	2.000	0.167	0.940
ID529270	529270	17	37.706	19.556	6.228	0	79	79	2	1	-10921639	112.238	119	34	187	2357	43.332	2.000	0.090	0.427
ID529271	529271	8	45.200	12.562	9.416	0	79	79	2	1	-10921639	139.000	136	85	204	2919	34.185	2.000	0.141	1.006
ID529280	529280	11	65.525	22.298	14.749	0	80	80	2	1	-10921639	159.476	158	68	255	3349	54.712	2.000	0.126	0.654
ID529281	529281	13	84.483	16.807	17.632	0	80	80	2	1	-10921639	187.476	204	79	255	3937	59.547	2.000	0.218	1.128
ID529277	529277	17	54.259	19.953	6.793	0	80	80	2	1	-10921639	136.238	141	62	204	2861	41.007	7.600	0.153	0.884
ID529278	529278	8	67.433	13.015	11.097	0	80	80	2	1	-10921639	176.381	181	90	249	3704	41.820	4.800	0.205	1.433
ID529279	529279	19	81.575	24.360	10.446	0	80	80	2	1	-10921639	170.524	181	73	255	3581	53.150	3.200	0.246	1.265
ID529282	529282	None	51.126	18.649	10.232	0	81	81	2	1	-10921639	158.857	147	85	255	3336	51.107	2.000	0.065	0.378
ID529283	529283	19	86.916	24.144	10.475	0	81	81	2	1	-10921639	186.571	175	62	255	3918	54.691	4.800	0.266	1.432
ID529284	529284	8	51.843	13.693	11.972	0	81	81	2	1	-10921639	175.952	181	85	243	3695	41.394	7.600	0.109	0.837
ID529285	529285	11	58.502	22.402	14.586	0	81	81	2	1	-10921639	152.714	153	68	255	3207	54.833	2.000	0.110	0.551
ID529286	529286	13	67.505	16.274	17.402	0	81	81	2	1	-10921639	170.238	187	73	243	3575	51.125	2.000	0.170	0.969
ID529320	529320	8	73.139	12.841	11.034	0	82	82	2	1	-10921639	181.667	187	85	255	3815	49.023	7.600	0.190	1.181
ID529321	529321	11	43.642	22.359	14.165	0	82	82	2	1	-10921639	148.667	164	62	232	3122	44.986	2.000	0.067	0.414
ID529322	529322	13	67.329	15.488	17.035	0	82	82	2	1	-10921639	168.143	187	79	255	3531	53.946	2.000	0.150	0.811
ID529323	529323	22	62.731	19.309	19.170	0	82	82	2	1	-10921639	131.333	113	56	209	2758	47.618	2.000	0.197	0.908
ID529318	529318	17	62.395	20.533	6.867	0	82	82	2	1	-10921639	147.524	158	28	238	3098	57.313	7.600	0.158	0.702
ID529319	529319	19	88.372	23.961	10.481	0	82	82	2	1	-10921639	185.381	209	62	255	3893	63.514	4.800	0.253	1.179
ID529292	529292	17	59.368	20.857	6.726	0	83	83	2	1	-10921639	150.190	147	62	232	3154	47.404	2.000	0.139	0.773
ID529293	529293	None	46.362	19.134	10.344	0	83	83	2	1	-10921639	169.190	170	90	255	3553	44.152	2.000	0.062	0.446
ID529294	529294	19	78.816	23.195	10.878	0	83	83	2	1	-10921639	189.714	181	119	255	3984	46.196	2.000	0.171	1.202
ID529295	529295	8	74.611	13.227	11.710	0	83	83	2	1	-10921639	195.095	204	102	255	4097	46.302	2.000	0.194	1.370
ID529296	529296	11	42.145	22.722	13.534	0	83	83	2	1	-10921639	144.286	130	56	238	3030	53.596	2.000	0.080	0.398
ID529297	529297	13	71.476	15.042	16.785	0	83	83	2	1	-10921639	169.952	181	51	255	3569	58.519	2.000	0.173	0.855
ID529298	529298	22	48.930	18.617	18.891	0	83	83	2	1	-10921639	123.857	102	51	221	2601	47.160	2.000	0.186	0.823
ID529336	529336	17	77.266	20.200	7.718	0	84	84	2	1	-10921639	203.095	215	113	255	4265	51.835	4.800	0.224	1.435
ID529337	529337	8	71.387	13.087	11.403	0	84	84	2	1	-10921639	191.571	204	107	255	4023	48.835	4.800	0.183	1.213
ID529338	529338	19	79.170	22.962	10.835	0	84	84	2	1	-10921639	184.810	175	90	255	3881	55.669	2.000	0.181	1.017
ID529339	529339	13	81.091	14.877	17.101	0	84	84	2	1	-10921639	180.238	181	90	255	3785	54.907	2.000	0.193	1.060
ID529340	529340	22	44.027	19.277	18.516	0	84	84	2	1	-10921639	116.524	102	68	209	2447	43.463	2.000	0.180	0.819
ID529341	529341	None	35.989	25.073	17.519	0	84	84	2	1	-10921639	94.143	85	51	164	1977	28.808	7.600	0.174	0.967
ID529335	529335	23	39.848	14.669	6.064	0	84	84	2	1	-10921639	111.952	113	62	181	2351	32.828	2.000	0.118	0.721
ID529304	529304	23	41.726	14.542	5.969	0	85	85	2	1	-10921639	114.000	107	73	175	2394	31.981	2.000	0.127	0.803
ID529305	529305	17	74.667	19.954	7.048	0	85	85	2	1	-10921639	153.524	147	68	249	3224	65.478	2.000	0.175	0.697
ID529306	529306	24	59.773	19.267	9.470	0	85	85	2	1	-10921639	187.810	192	85	255	3944	53.926	7.600	0.151	0.916
ID529307	529307	8	62.564	12.893	11.112	0	85	85	2	1	-10921639	188.095	181	107	255	3950	46.637	2.000	0.161	1.119
ID529308	529308	19	82.522	23.021	10.946	0	85	85	2	1	-10921639	183.524	192	96	255	3854	55.356	2.000	0.181	1.018
ID529309	529309	None	45.564	22.583	13.353	0	85	85	2	1	-10921639	170.619	170	62	255	3583	57.905	6.357	0.168	0.849
ID529310	529310	13	68.862	14.050	16.258	0	85	85	2	1	-10921639	201.095	209	107	255	4223	47.880	7.600	0.173	1.238
ID529299	529299	23	42.524	15.178	4.664	0	86	86	2	1	-10921639	121.952	124	68	181	2561	28.275	4.800	0.217	1.540
ID529300	529300	24	65.427	19.268	9.769	0	86	86	2	1	-10921639	198.000	198	113	255	4158	41.181	2.000	0.137	1.162
ID529301	529301	19	69.703	22.559	10.371	0	86	86	2	1	-10921639	169.905	175	85	255	3568	59.611	2.000	0.163	0.797
ID529302	529302	8	68.591	12.576	11.605	0	86	86	2	1	-10921639	212.905	226	141	255	4471	36.212	4.800	0.186	1.844
ID529303	529303	13	70.871	15.108	17.804	0	86	86	2	1	-10921639	167.476	181	51	255	3517	63.698	2.000	0.186	0.826
ID529328	529328	13	63.384	14.454	17.323	0	87	87	2	1	-10921639	175.571	181	68	255	3687	52.359	7.600	0.155	0.898
ID529324	529324	None	36.593	19.877	6.718	0	87	87	2	1	-10921639	132.143	136	62	226	2775	48.982	2.000	0.056	0.287
ID529325	529325	24	59.956	18.540	10.086	0	87	87	2	1	-10921639	205.095	204	130	255	4307	36.769	2.000	0.129	1.272
ID529326	529326	8	58.813	12.963	11.358	0	87	87	2	1	-10921639	196.476	209	85	255	4126	50.302	2.000	0.134	0.926
ID529327	529327	19	49.733	22.758	10.610	0	87	87	2	1	-10921639	166.667	170	90	232	3500	37.440	6.373	0.129	1.017
ID529311	529311	24	66.473	17.972	10.832	0	88	88	2	1	-10921639	215.381	226	141	255	4523	39.952	2.000	0.144	1.361
ID529312	529312	19	42.273	22.148	11.139	0	88	88	2	1	-10921639	165.667	153	124	232	3479	33.431	2.000	0.085	0.776
ID529313	529313	25	42.418	26.454	12.449	0	88	88	2	1	-10921639	106.905	102	34	221	2245	48.873	2.000	0.054	0.225
ID529314	529314	8	50.303	12.105	12.971	0	88	88	2	1	-10921639	194.714	198	119	243	4089	39.710	6.314	0.131	1.140
ID529315	529315	None	37.092	23.605	15.915	0	88	88	2	1	-10921639	117.095	119	56	198	2459	36.778	2.000	0.111	0.635
ID529316	529316	13	63.673	13.776	17.064	0	88	88	2	1	-10921639	178.238	181	73	255	3743	48.855	2.000	0.125	0.812
ID529317	529317	26	67.914	17.627	18.423	0	88	88	2	1	-10921639	149.667	147	85	255	3143	55.967	2.000	0.149	0.695
ID529329	529329	19	43.495	22.540	10.666	0	89	89	2	1	-10921639	166.429	164	68	232	3495	40.034	6.307	0.114	0.848
ID529330	529330	24	57.946	16.720	11.749	0	89	89	2	1	-10921639	225.381	249	124	255	4733	40.195	4.800	0.142	1.395
ID529331	529331	25	43.596	25.834	12.152	0	89	89	2	1	-10921639	107.619	113	39	209	2260	50.268	2.000	0.065	0.262
ID529332	529332	8	37.020	11.239	13.061	0	89	89	2	1	-10921639	168.333	170	85	238	3535	45.087	2.000	0.090	0.614
ID529333	529333	13	63.796	14.009	16.955	0	89	89	2	1	-10921639	201.048	204	90	255	4222	44.660	2.000	0.151	1.183
ID529334	529334	26	47.886	17.770	18.379	0	89	89	2	1	-10921639	145.952	136	73	226	3065	49.461	2.000	0.103	0.553
ID529344	529344	25	43.222	26.515	12.422	0	90	90	2	1	-10921639	98.190	85	34	215	2062	53.425	2.000	0.114	0.377
ID529345	529345	27	41.779	22.696	14.095	0	90	90	2	1	-10921639	154.381	147	56	255	3242	44.346	2.000	0.119	0.738
ID529346	529346	13	61.749	15.123	17.593	0	90	90	2	1	-10921639	175.952	187	68	255	3695	59.263	2.000	0.167	0.849
ID529342	529342	24	64.857	17.158	11.249	0	90	90	2	1	-10921639	219.190	249	96	255	4603	49.581	4.800	0.161	1.225
ID529343	529343	19	50.975	22.345	11.278	0	90	90	2	1	-10921639	172.619	170	113	255	3625	38.554	2.000	0.094	0.768
ID529352	529352	13	77.204	15.432	18.085	0	91	91	2	1	-10921639	179.952	181	68	255	3779	57.312	2.000	0.210	1.089
ID529347	529347	None	38.556	15.664	4.821	0	91	91	2	1	-10921639	105.143	113	39	158	2208	31.409	7.600	0.154	0.891
ID529348	529348	None	36.087	20.282	7.274	0	91	91	2	1	-10921639	108.095	107	28	181	2270	44.494	2.000	0.065	0.296
ID529349	529349	24	60.631	16.584	11.838	0	91	91	2	1	-10921639	222.952	249	124	255	4682	39.727	4.800	0.155	1.505
ID529350	529350	8	42.934	11.410	12.858	0	91	91	2	1	-10921639	171.571	164	73	249	3603	48.696	3.200	0.113	0.713
ID529351	529351	27	78.149	22.775	14.683	0	91	91	2	1	-10921639	163.143	158	73	249	3426	55.905	2.000	0.197	0.960
ID529353	529353	19	41.446	22.380	11.546	0	92	92	2	1	-10921639	181.524	181	119	243	3812	32.887	2.000	0.110	1.093
ID529354	529354	8	46.365	11.416	11.907	0	92	92	2	1	-10921639	168.619	181	79	243	3541	50.266	2.000	0.100	0.610
ID529355	529355	24	68.938	16.858	12.217	0	92	92	2	1	-10921639	223.762	255	124	255	4699	45.574	4.800	0.173	1.445
ID529356	529356	25	35.567	26.593	12.299	0	92	92	2	1	-10921639	95.905	90	39	192	2014	45.610	2.000	0.069	0.270
ID529357	529357	27	65.864	22.833	14.510	0	92	92	2	1	-10921639	158.905	153	90	249	3337	51.899	2.000	0.146	0.779
ID529358	529358	13	42.456	17.477	18.665	0	92	92	2	1	-10921639	129.381	130	51	209	2717	48.156	4.800	0.130	0.620
ID529368	529368	27	68.229	22.645	14.361	0	93	93	2	1	-10921639	167.238	164	96	255	3512	45.771	2.000	0.173	1.080
ID529369	529369	None	36.395	11.376	16.009	0	93	93	2	1	-10921639	135.429	141	56	215	2844	45.739	2.000	0.058	0.327
ID529370	529370	13	55.250	16.333	18.611	0	93	93	2	1	-10921639	138.333	147	51	215	2905	54.614	2.000	0.183	0.782
ID529364	529364	28	61.749	15.266	5.403	0	93	93	2	1	-10921639	141.381	136	79	226	2969	42.433	4.800	0.239	1.287
ID529365	529365	19	40.165	23.874	9.028	0	93	93	2	1	-10921639	120.000	107	45	209	2520	42.707	2.000	0.069	0.361
ID529366	529366	24	68.542	16.649	12.445	0	93	93	2	1	-10921639	222.190	255	119	255	4666	51.061	4.800	0.169	1.261
ID529367	529367	25	38.580	26.814	12.170	0	93	93	2	1	-10921639	104.571	96	39	192	2196	40.260	2.000	0.078	0.377
ID529360	529360	19	42.400	23.418	9.659	0	94	94	2	1	-10921639	144.238	141	102	198	3029	29.910	2.000	0.115	0.996
ID529361	529361	24	72.977	16.632	12.212	0	94	94	2	1	-10921639	214.714	255	113	255	4509	51.761	4.800	0.185	1.293
ID529362	529362	27	62.891	22.640	14.575	0	94	94	2	1	-10921639	153.762	141	79	249	3229	49.844	2.000	0.149	0.800
ID529363	529363	13	51.299	16.059	18.053	0	94	94	2	1	-10921639	166.905	170	79	226	3505	45.300	4.800	0.159	1.013
ID529359	529359	28	56.041	14.369	5.779	0	94	94	2	1	-10921639	124.571	113	62	226	2616	42.801	2.000	0.138	0.707
ID529376	529376	13	57.141	16.730	18.376	0	95	95	2	1	-10921639	167.952	158	90	255	3527	49.562	2.000	0.141	0.840
ID529371	529371	28	47.592	14.316	5.694	0	95	95	2	1	-10921639	128.667	124	68	221	2702	39.197	2.000	0.101	0.601
ID529372	529372	19	46.423	23.865	9.828	0	95	95	2	1	-10921639	145.857	153	79	204	3063	34.816	7.600	0.129	0.960
ID529373	529373	24	59.913	16.711	12.398	0	95	95	2	1	-10921639	215.095	243	124	255	4517	47.118	4.800	0.146	1.163
ID529374	529374	29	59.203	11.616	13.948	0	95	95	2	1	-10921639	211.952	221	124	255	4451	33.251	4.800	0.149	1.654
ID529375	529375	27	54.725	22.762	14.413	0	95	95	2	1	-10921639	162.143	153	85	232	3405	36.395	2.000	0.134	1.055
ID529384	529384	28	45.836	14.593	4.855	0	96	96	2	1	-10921639	124.905	119	85	181	2623	29.280	2.000	0.163	1.196
ID529385	529385	None	39.932	11.899	8.389	0	96	96	2	1	-10921639	128.286	130	68	204	2694	42.053	7.600	0.090	0.506
ID529386	529386	19	40.133	24.274	9.426	0	96	96	2	1	-10921639	129.762	130	68	204	2725	36.931	2.000	0.108	0.686
ID529387	529387	24	63.932	16.829	12.423	0	96	96	2	1	-10921639	216.571	243	119	255	4548	48.243	4.800	0.158	1.226
ID529388	529388	29	75.450	11.278	14.791	0	96	96	2	1	-10921639	190.238	209	90	255	3995	56.552	4.800	0.202	1.133
ID529389	529389	27	69.654	22.688	14.472	0	96	96	2	1	-10921639	163.238	147	68	255	3428	55.477	2.000	0.167	0.842
ID529390	529390	13	55.568	16.077	17.900	0	96	96	2	1	-10921639	172.619	175	79	255	3625	51.359	6.355	0.159	0.922
ID529377	529377	28	40.865	14.307	4.993	0	97	97	2	1	-10921639	114.333	113	62	175	2401	32.434	2.000	0.154	0.942
ID529378	529378	30	54.234	19.841	6.336	0	97	97	2	1	-10921639	123.000	124	45	181	2583	37.764	2.000	0.212	1.140
ID529379	529379	19	55.843	24.141	9.659	0	97	97	2	1	-10921639	137.857	130	68	209	2895	37.115	7.600	0.170	1.081
ID529380	529380	24	60.431	16.964	12.425	0	97	97	2	1	-10921639	213.524	249	85	255	4484	57.696	2.000	0.138	0.896
ID529381	529381	29	69.275	11.360	14.741	0	97	97	2	1	-10921639	178.905	187	73	255	3757	60.446	2.000	0.179	0.897
ID529382	529382	27	62.466	22.612	14.695	0	97	97	2	1	-10921639	155.667	158	73	243	3269	48.810	2.000	0.162	0.891
ID529383	529383	13	54.430	17.408	18.192	0	97	97	2	1	-10921639	168.048	181	79	249	3529	48.924	2.000	0.147	0.879
ID529391	529391	30	51.977	19.334	6.185	0	98	98	2	1	-10921639	128.905	124	73	204	2707	38.142	2.000	0.180	1.033
ID529392	529392	32	35.430	12.546	8.125	0	98	98	2	1	-10921639	137.238	147	85	181	2882	27.946	2.000	0.099	0.885
ID529393	529393	19	63.920	23.995	9.551	0	98	98	2	1	-10921639	147.286	153	85	221	3093	39.046	7.600	0.186	1.181
ID529394	529394	24	53.894	16.532	12.398	0	98	98	2	1	-10921639	200.238	215	102	255	4205	51.356	3.200	0.110	0.773
ID529395	529395	29	72.155	10.992	14.154	0	98	98	2	1	-10921639	183.810	204	90	255	3860	49.417	2.000	0.181	1.138
ID529396	529396	27	59.192	22.520	14.681	0	98	98	2	1	-10921639	148.286	153	62	243	3114	53.639	2.000	0.139	0.676
ID529397	529397	13	68.818	17.017	17.750	0	98	98	2	1	-10921639	186.905	192	90	255	3925	51.899	2.000	0.184	1.120
ID529400	529400	19	70.288	24.096	9.883	0	99	99	2	1	-10921639	139.048	130	73	243	2920	43.403	7.600	0.192	1.034
ID529401	529401	24	57.527	14.270	10.915	0	99	99	2	1	-10921639	206.190	215	119	255	4330	43.625	2.000	0.128	1.074
ID529402	529402	29	62.362	11.218	14.234	0	99	99	2	1	-10921639	177.333	187	102	255	3724	47.674	2.000	0.161	1.033
ID529403	529403	27	61.149	22.298	14.735	0	99	99	2	1	-10921639	162.095	164	85	255	3404	49.005	2.000	0.121	0.716
ID529404	529404	13	65.870	16.508	16.824	0	99	99	2	1	-10921639	211.286	226	130	255	4437	46.032	4.800	0.184	1.429
ID529398	529398	32	36.257	14.099	5.676	0	99	99	2	1	-10921639	122.190	119	73	181	2566	30.915	6.403	0.118	0.836
ID529399	529399	30	74.229	20.179	6.005	0	99	99	2	1	-10921639	139.524	136	62	232	2930	48.271	2.000	0.249	1.151
ID529405	529405	32	35.182	14.185	6.244	0	100	100	2	1	-10921639	125.143	136	62	170	2628	33.931	2.000	0.115	0.762
ID529406	529406	30	47.901	19.945	5.894	0	100	100	2	1	-10921639	126.714	119	62	181	2661	30.819	7.600	0.163	1.153
ID529407	529407	19	39.145	24.020	9.624	0	100	100	2	1	-10921639	131.048	130	85	175	2752	24.953	7.600	0.132	1.223
ID529408	529408	24	46.155	15.588	12.963	0	100	100	2	1	-10921639	218.810	226	119	255	4595	38.105	6.290	0.110	1.135
ID529409	529409	29	39.210	11.500	14.560	0	100	100	2	1	-10921639	154.286	164	85	221	3240	38.780	4.800	0.131	0.922
ID529410	529410	27	46.595	22.609	14.837	0	100	100	2	1	-10921639	133.619	119	62	215	2806	49.474	2.000	0.076	0.379
ID529411	529411	13	72.207	17.022	16.872	0	100	100	2	1	-10921639	209.238	238	124	255	4394	46.059	4.800	0.193	1.472
ID529412	529412	24	57.912	16.380	14.006	0	101	101	2	1	-10921639	206.143	204	153	255	4329	29.284	4.800	0.163	1.974
ID529413	529413	None	38.549	21.820	14.470	0	102	102	2	1	-10921639	125.619	124	79	181	2638	27.217	2.000	0.144	1.159
ID529414	529414	None	40.712	16.940	17.899	0	102	102	2	1	-10921639	128.095	130	85	181	2690	29.380	2.000	0.125	0.966
ID529415	529415	None	35.540	22.859	14.025	0	126	126	2	1	-10921639	84.952	85	62	113	1784	16.812	4.800	0.214	1.782
ID529416	529416	33	43.088	18.232	17.392	0	146	146	2	1	-10921639	96.333	102	51	130	2023	24.156	4.800	0.245	1.570
ID529417	529417	33	57.237	18.494	17.359	0	147	147	2	1	-10921639	110.095	113	68	170	2312	32.654	4.800	0.262	1.401
ID529422	529422	33	52.176	18.368	17.387	0	148	148	2	1	-10921639	107.762	107	62	164	2263	32.201	4.800	0.249	1.333
ID529421	529421	33	38.393	18.257	17.561	0	149	149	2	1	-10921639	96.762	102	51	141	2032	28.068	2.000	0.200	1.149
ID529424	529424	None	35.120	12.833	15.711	0	150	150	2	1	-10921639	77.143	73	28	153	1620	32.708	2.000	0.109	0.464
ID529425	529425	33	49.081	18.011	17.080	0	150	150	2	1	-10921639	96.667	96	62	153	2030	27.152	2.000	0.238	1.369
ID529423	529423	34	39.013	23.174	14.277	0	150	150	2	1	-10921639	105.714	102	56	164	2220	25.807	3.200	0.175	1.222
ID529420	529420	33	35.048	17.279	16.366	0	151	151	2	1	-10921639	99.762	102	56	141	2095	22.910	2.000	0.150	1.133
ID529419	529419	34	36.171	22.828	14.159	0	151	151	2	1	-10921639	107.190	107	68	153	2251	25.793	2.000	0.142	1.032
ID529418	529418	33	45.817	18.354	17.282	0	152	152	2	1	-10921639	123.238	130	73	170	2588	26.614	4.800	0.217	1.654
ID529429	529429	34	40.789	22.716	14.029	0	153	153	2	1	-10921639	115.238	107	68	153	2420	27.386	4.800	0.179	1.280
ID529430	529430	33	62.651	18.026	16.881	0	153	153	2	1	-10921639	113.381	119	62	170	2381	35.247	2.000	0.277	1.395
ID529432	529432	34	45.523	22.749	13.948	0	154	154	2	1	-10921639	109.952	107	56	164	2309	31.734	2.000	0.193	1.121
ID529433	529433	None	39.421	11.781	14.628	0	154	154	2	1	-10921639	98.190	96	51	141	2062	28.044	4.800	0.209	1.210
ID529434	529434	33	46.272	17.916	17.254	0	154	154	2	1	-10921639	102.095	102	68	141	2144	24.878	2.000	0.221	1.484
ID529431	529431	35	37.050	19.169	5.027	0	154	154	2	1	-10921639	77.905	68	34	141	1636	27.953	2.000	0.148	0.718
ID529428	529428	33	60.159	18.035	17.235	0	155	155	2	1	-10921639	119.190	107	73	170	2503	31.077	2.000	0.254	1.556
ID529426	529426	35	37.744	19.455	5.273	0	155	155	2	1	-10921639	70.857	62	34	147	1488	32.025	2.000	0.154	0.592
ID529427	529427	34	47.218	22.620	13.609	0	155	155	2	1	-10921639	119.476	124	73	181	2509	32.358	4.800	0.182	1.138
ID529440	529440	36	52.556	11.578	14.814	0	156	156	2	1	-10921639	92.524	79	45	170	1943	36.180	2.000	0.239	0.985
ID529441	529441	33	37.233	18.347	17.382	0	156	156	2	1	-10921639	100.476	107	56	141	2110	24.545	2.000	0.193	1.325
ID529437	529437	35	37.454	18.852	4.933	0	156	156	2	1	-10921639	79.000	85	39	136	1659	28.798	7.600	0.154	0.732
ID529438	529438	None	39.176	24.189	11.756	0	156	156	2	1	-10921639	105.714	113	51	175	2220	32.217	7.600	0.158	0.895
ID529439	529439	34	41.955	22.438	14.206	0	156	156	2	1	-10921639	113.524	119	62	170	2384	29.795	2.000	0.143	0.954
ID529436	529436	36	41.822	12.553	15.813	0	157	157	2	1	-10921639	89.857	85	34	153	1887	35.877	2.000	0.156	0.677
ID529435	529435	35	40.052	19.693	5.121	0	157	157	2	1	-10921639	74.905	68	34	141	1573	28.877	2.000	0.211	0.904
ID529448	529448	34	51.554	22.812	13.597	0	158	158	2	1	-10921639	114.667	113	51	175	2408	35.723	3.200	0.191	1.030
ID529449	529449	33	42.198	18.386	17.568	0	158	158	2	1	-10921639	97.286	96	45	147	2043	32.861	2.000	0.216	1.053
ID529446	529446	35	48.088	20.219	4.967	0	158	158	2	1	-10921639	89.524	85	56	164	1880	28.294	2.000	0.244	1.242
ID529447	529447	36	44.086	11.407	13.654	0	158	158	2	1	-10921639	104.048	102	45	158	2185	35.231	7.600	0.211	1.030
ID529456	529456	34	52.000	22.863	14.194	0	159	159	2	1	-10921639	126.286	119	90	175	2652	28.249	4.800	0.209	1.543
ID529457	529457	33	45.245	18.630	17.504	0	159	159	2	1	-10921639	105.429	102	45	158	2214	36.690	7.600	0.198	0.950
ID529455	529455	35	57.655	19.690	5.184	0	159	159	2	1	-10921639	86.238	73	28	170	1811	40.201	2.000	0.286	0.955
ID529442	529442	35	41.808	19.518	5.101	0	160	160	2	1	-10921639	74.143	68	28	141	1557	35.016	2.000	0.207	0.728
ID529443	529443	37	41.771	26.174	11.941	0	160	160	2	1	-10921639	96.762	96	39	181	2032	37.434	7.600	0.133	0.606
ID529444	529444	34	48.431	22.373	14.318	0	160	160	2	1	-10921639	128.143	119	79	181	2691	33.323	7.600	0.157	1.044
ID529445	529445	33	69.176	18.016	17.368	0	160	160	2	1	-10921639	135.381	130	79	198	2843	37.504	2.000	0.245	1.421
ID529450	529450	35	52.569	19.822	5.219	0	161	161	2	1	-10921639	82.000	79	39	153	1722	35.004	2.000	0.298	1.074
ID529451	529451	37	46.212	25.897	11.798	0	161	161	2	1	-10921639	98.952	96	39	164	2078	39.749	7.600	0.173	0.735
ID529452	529452	34	43.457	22.872	14.018	0	161	161	2	1	-10921639	122.952	130	73	158	2582	28.987	7.600	0.170	1.233
ID529453	529453	38	40.893	11.793	15.557	0	161	161	2	1	-10921639	91.190	85	39	141	1915	30.051	2.000	0.197	1.000
ID529454	529454	33	76.485	17.976	16.878	0	161	161	2	1	-10921639	143.524	141	73	215	3014	41.761	2.000	0.269	1.458
ID529493	529493	37	48.243	25.356	12.446	0	162	162	2	1	-10921639	119.952	124	56	175	2519	38.683	7.600	0.192	1.001
ID529494	529494	38	41.882	11.758	15.248	0	162	162	2	1	-10921639	94.095	90	62	170	1976	27.362	2.000	0.177	1.033
ID529495	529495	33	73.450	18.050	17.113	0	162	162	2	1	-10921639	146.286	136	85	204	3072	37.151	2.000	0.269	1.669
ID529480	529480	33	59.199	17.681	16.574	0	163	163	2	1	-10921639	144.524	141	68	204	3035	40.795	2.000	0.207	1.216
ID529477	529477	None	38.801	20.038	5.162	0	163	163	2	1	-10921639	76.571	73	39	136	1608	26.583	2.000	0.177	0.867
ID529478	529478	37	62.483	23.194	14.038	0	163	163	2	1	-10921639	142.095	141	79	209	2984	38.131	4.800	0.211	1.296
ID529479	529479	38	39.167	12.802	16.070	0	163	163	2	1	-10921639	96.190	90	34	164	2020	36.783	2.000	0.114	0.536
ID529464	529464	37	52.268	22.688	13.992	0	164	164	2	1	-10921639	148.667	153	90	215	3122	32.847	4.800	0.179	1.377
ID529465	529465	38	62.911	12.266	15.702	0	164	164	2	1	-10921639	115.810	113	45	221	2432	45.604	2.000	0.247	1.007
ID529466	529466	33	57.432	17.942	17.142	0	164	164	2	1	-10921639	150.190	153	96	209	3154	32.258	2.000	0.183	1.442
ID529463	529463	39	41.951	26.210	12.418	0	164	164	2	1	-10921639	117.619	119	56	170	2470	36.157	2.000	0.169	0.941
ID529458	529458	40	41.874	20.095	4.996	0	165	165	2	1	-10921639	86.048	79	45	147	1807	26.009	2.000	0.188	1.048
ID529459	529459	39	60.933	26.042	12.181	0	165	165	2	1	-10921639	124.857	130	68	192	2622	37.734	2.000	0.220	1.195
ID529460	529460	37	36.173	22.860	14.518	0	165	165	2	1	-10921639	132.238	124	68	187	2777	32.581	2.000	0.120	0.867
ID529461	529461	38	54.006	12.511	16.059	0	165	165	2	1	-10921639	117.000	107	51	192	2457	36.647	2.000	0.167	0.914
ID529462	529462	33	45.099	18.686	17.789	0	165	165	2	1	-10921639	126.857	136	51	181	2664	39.950	7.600	0.140	0.778
ID529472	529472	40	49.050	19.756	5.045	0	166	166	2	1	-10921639	86.810	73	45	175	1823	34.964	2.000	0.185	0.776
ID529473	529473	None	39.965	16.682	11.084	0	166	166	2	1	-10921639	135.286	136	73	187	2841	31.074	4.800	0.135	1.037
ID529474	529474	39	55.466	25.771	12.325	0	166	166	2	1	-10921639	126.810	119	56	187	2663	39.272	4.800	0.222	1.172
ID529475	529475	38	48.812	12.629	16.601	0	166	166	2	1	-10921639	101.905	96	39	192	2140	44.967	2.000	0.141	0.560
ID529476	529476	33	52.959	17.855	16.851	0	166	166	2	1	-10921639	141.333	147	79	192	2968	39.469	2.000	0.174	1.064
ID529481	529481	40	46.774	19.995	5.373	0	167	167	2	1	-10921639	89.286	85	39	153	1875	33.384	2.000	0.204	0.905
ID529482	529482	37	42.942	22.782	14.490	0	167	167	2	1	-10921639	136.238	130	96	198	2861	30.610	3.200	0.148	1.145
ID529483	529483	38	37.266	12.354	16.013	0	167	167	2	1	-10921639	104.571	107	45	158	2196	34.507	2.000	0.162	0.845
ID529484	529484	33	71.344	18.284	17.383	0	167	167	2	1	-10921639	169.381	170	107	243	3557	40.806	2.000	0.207	1.422
ID529488	529488	33	79.340	18.368	17.381	0	168	168	2	1	-10921639	180.000	187	102	255	3780	41.700	2.000	0.218	1.547
ID529485	529485	40	51.089	20.367	5.569	0	168	168	2	1	-10921639	100.810	96	56	187	2117	34.668	2.000	0.216	1.035
ID529486	529486	37	38.915	22.308	14.520	0	168	168	2	1	-10921639	145.857	141	62	215	3063	36.650	7.600	0.079	0.581
ID529487	529487	38	39.186	13.174	16.629	0	168	168	2	1	-10921639	103.143	102	34	175	2166	39.384	2.000	0.109	0.516
ID529467	529467	40	49.971	20.853	5.476	0	169	169	2	1	-10921639	102.667	90	56	158	2156	33.757	2.000	0.249	1.211
ID529468	529468	None	41.007	16.126	10.747	0	169	169	2	1	-10921639	126.524	119	79	192	2657	26.007	2.000	0.127	1.098
ID529469	529469	37	68.190	22.790	14.237	0	169	169	2	1	-10921639	160.476	158	102	232	3370	40.189	4.800	0.212	1.400
ID529470	529470	38	49.412	13.405	16.243	0	169	169	2	1	-10921639	117.905	107	62	221	2476	42.380	2.000	0.151	0.730
ID529471	529471	33	81.431	18.175	17.330	0	169	169	2	1	-10921639	175.714	175	113	249	3690	41.234	2.000	0.225	1.564
ID529489	529489	40	37.747	20.475	5.652	0	170	170	2	1	-10921639	99.762	102	62	141	2095	23.238	4.800	0.184	1.335
ID529490	529490	37	65.070	23.079	14.334	0	170	170	2	1	-10921639	164.286	158	90	232	3450	39.152	2.000	0.184	1.304
ID529491	529491	38	54.844	13.080	15.902	0	170	170	2	1	-10921639	119.524	124	51	204	2510	42.470	2.000	0.181	0.863
ID529492	529492	33	76.918	18.735	17.283	0	170	170	2	1	-10921639	176.476	175	102	255	3706	44.327	2.000	0.190	1.274
ID529496	529496	40	48.496	20.905	6.062	0	171	171	2	1	-10921639	113.524	113	56	153	2384	29.502	4.800	0.241	1.496
ID529497	529497	37	42.199	22.603	14.347	0	171	171	2	1	-10921639	152.619	141	85	215	3205	39.254	2.000	0.120	0.835
ID529498	529498	38	40.023	12.237	14.924	0	171	171	2	1	-10921639	112.476	113	62	181	2362	35.052	4.800	0.195	1.046
ID529499	529499	33	69.061	18.482	17.184	0	171	171	2	1	-10921639	180.143	192	119	249	3783	38.420	4.800	0.204	1.591
ID529504	529504	33	78.370	18.041	16.659	0	172	172	2	1	-10921639	190.714	198	96	255	4005	46.978	4.800	0.231	1.525
ID529500	529500	40	55.622	21.890	6.859	0	172	172	2	1	-10921639	114.571	124	56	164	2406	34.099	4.800	0.278	1.464
ID529501	529501	41	39.960	25.857	12.047	0	172	172	2	1	-10921639	105.095	102	34	175	2207	35.036	7.600	0.149	0.777
ID529502	529502	37	57.969	22.270	14.139	0	172	172	2	1	-10921639	159.476	153	96	255	3349	38.961	7.600	0.128	0.927
ID529503	529503	38	44.228	12.383	15.541	0	172	172	2	1	-10921639	105.143	102	39	170	2208	43.930	2.000	0.154	0.639
ID529512	529512	37	68.322	22.655	14.397	0	173	173	2	1	-10921639	163.143	158	90	243	3426	45.917	2.000	0.191	1.138
ID529513	529513	33	80.290	17.968	16.405	0	173	173	2	1	-10921639	205.476	209	124	255	4315	41.249	4.800	0.220	1.799
ID529509	529509	40	50.917	21.002	6.026	0	173	173	2	1	-10921639	116.190	119	51	175	2440	32.412	4.800	0.225	1.315
ID529510	529510	42	40.028	14.817	10.039	0	173	173	2	1	-10921639	126.429	124	79	181	2655	33.434	7.600	0.130	0.867
ID529511	529511	41	41.175	26.057	12.292	0	173	173	2	1	-10921639	111.667	113	51	175	2345	35.559	7.600	0.161	0.869
ID529505	529505	40	55.704	20.885	6.082	0	174	174	2	1	-10921639	113.238	124	45	181	2378	38.022	4.800	0.245	1.174
ID529506	529506	42	36.630	16.011	11.174	0	174	174	2	1	-10921639	139.190	141	96	198	2923	32.419	2.000	0.086	0.683
ID529507	529507	41	55.196	25.518	12.275	0	174	174	2	1	-10921639	120.048	113	51	204	2521	45.616	7.600	0.216	0.934
ID529508	529508	33	70.144	17.466	16.340	0	174	174	2	1	-10921639	201.190	198	147	255	4225	33.949	4.800	0.192	1.910
ID529523	529523	40	56.493	21.000	6.000	0	175	175	2	1	-10921639	122.952	124	51	192	2582	38.837	7.600	0.229	1.181
ID529524	529524	42	37.079	17.075	11.651	0	175	175	2	1	-10921639	154.333	153	96	198	3241	29.573	2.000	0.106	1.002
ID529525	529525	41	46.884	23.327	14.152	0	175	175	2	1	-10921639	160.000	170	102	204	3360	33.575	2.000	0.119	1.012
ID529526	529526	33	78.278	18.512	17.388	0	175	175	2	1	-10921639	193.238	192	130	255	4058	40.588	4.800	0.200	1.585
ID529528	529528	42	38.991	17.060	12.040	0	176	176	2	1	-10921639	154.000	153	85	209	3234	35.067	2.000	0.101	0.804
ID529529	529529	43	54.238	25.935	12.312	0	176	176	2	1	-10921639	128.048	130	68	209	2689	40.271	7.600	0.184	0.990
ID529530	529530	41	47.516	23.352	14.030	0	176	176	2	1	-10921639	158.857	164	96	226	3336	35.147	2.000	0.126	1.009
ID529531	529531	33	71.073	18.770	17.357	0	176	176	2	1	-10921639	190.238	198	136	255	3995	41.684	7.600	0.185	1.423
ID529527	529527	40	52.602	20.251	5.468	0	176	176	2	1	-10921639	101.619	96	39	187	2134	43.347	2.000	0.176	0.701
ID529520	529520	42	37.630	15.200	11.224	0	177	177	2	1	-10921639	125.095	124	62	198	2627	39.273	2.000	0.104	0.600
ID529521	529521	43	66.567	25.305	12.233	0	177	177	2	1	-10921639	151.810	147	73	243	3188	46.704	7.600	0.190	1.039
ID529522	529522	33	85.526	18.423	16.832	0	177	177	2	1	-10921639	195.286	209	90	255	4101	51.049	4.800	0.248	1.521
ID529519	529519	40	69.718	20.239	5.663	0	177	177	2	1	-10921639	120.571	107	68	215	2532	42.024	2.000	0.231	1.078
ID529536	529536	33	93.066	18.235	17.277	0	178	178	2	1	-10921639	209.190	209	124	255	4393	43.048	4.800	0.258	1.993
ID529532	529532	40	70.373	20.199	5.829	0	178	178	2	1	-10921639	119.905	107	73	226	2518	43.944	2.000	0.221	0.988
ID529533	529533	42	41.016	16.753	11.782	0	178	178	2	1	-10921639	144.000	147	85	198	3024	34.116	2.000	0.099	0.759
ID529534	529534	43	51.957	25.241	12.435	0	178	178	2	1	-10921639	139.381	141	73	209	2927	41.520	7.600	0.173	0.991
ID529535	529535	None	37.833	11.477	14.134	0	178	178	2	1	-10921639	101.143	102	39	147	2124	31.385	4.800	0.189	1.025
ID529544	529544	33	88.261	18.438	17.348	0	179	179	2	1	-10921639	211.905	221	124	255	4450	43.644	4.800	0.248	1.927
ID529541	529541	40	73.140	20.592	5.868	0	179	179	2	1	-10921639	116.952	102	56	209	2456	47.958	2.000	0.277	1.058
ID529542	529542	42	45.746	17.685	12.396	0	179	179	2	1	-10921639	159.667	158	62	243	3353	48.725	2.000	0.100	0.596
ID529543	529543	43	46.088	25.527	12.123	0	179	179	2	1	-10921639	120.905	113	62	209	2539	39.830	7.600	0.146	0.773
ID529537	529537	40	58.803	20.514	5.898	0	180	180	2	1	-10921639	100.524	96	34	192	2111	43.277	2.000	0.271	0.991
ID529538	529538	42	42.365	17.000	12.000	0	180	180	2	1	-10921639	161.524	164	73	226	3392	49.132	2.000	0.087	0.527
ID529539	529539	44	45.246	22.930	14.210	0	180	180	2	1	-10921639	163.190	164	107	249	3427	36.689	7.600	0.125	0.989
ID529540	529540	33	92.239	18.905	17.712	0	180	180	2	1	-10921639	205.476	238	85	255	4315	58.993	4.800	0.253	1.407
ID529514	529514	47	41.381	16.035	4.894	0	181	181	2	1	-10921639	103.857	107	39	153	2181	27.872	2.000	0.199	1.236
ID529515	529515	40	64.027	20.654	6.192	0	181	181	2	1	-10921639	102.667	113	22	198	2156	48.069	2.000	0.256	0.872
ID529516	529516	42	42.974	16.157	12.021	0	181	181	2	1	-10921639	145.429	141	56	226	3054	41.518	2.000	0.100	0.638
ID529517	529517	44	44.055	23.007	13.756	0	181	181	2	1	-10921639	162.333	164	85	226	3409	39.755	7.600	0.124	0.898
ID529518	529518	33	89.402	19.232	17.549	0	181	181	2	1	-10921639	196.762	215	96	255	4132	62.296	4.800	0.253	1.277
ID529545	529545	47	35.216	15.508	5.655	0	182	182	2	1	-10921639	104.905	96	73	164	2203	23.801	2.000	0.125	0.980
ID529546	529546	40	57.826	20.519	6.430	0	182	182	2	1	-10921639	102.048	102	22	187	2143	49.489	2.000	0.247	0.816
ID529547	529547	45	60.125	25.541	11.787	0	182	182	2	1	-10921639	134.905	136	62	226	2833	45.139	7.600	0.195	0.977
ID529548	529548	46	35.660	11.422	12.763	0	182	182	2	1	-10921639	112.762	107	73	153	2368	26.790	4.800	0.155	1.130
ID529549	529549	33	79.227	19.565	17.510	0	182	182	2	1	-10921639	200.524	226	85	255	4211	63.092	7.600	0.201	1.066
ID529554	529554	40	51.419	20.847	6.534	0	183	183	2	1	-10921639	107.667	107	56	170	2261	32.759	2.000	0.213	1.153
ID529555	529555	45	58.460	25.485	11.529	0	183	183	2	1	-10921639	133.238	119	68	226	2798	41.055	7.600	0.159	0.889
ID529556	529556	46	42.550	11.234	13.291	0	183	183	2	1	-10921639	113.286	119	56	170	2379	31.722	7.600	0.160	0.984
ID529557	529557	33	89.541	19.998	17.836	0	183	183	2	1	-10921639	205.952	232	119	255	4325	54.707	4.800	0.235	1.431
ID529552	529552	45	40.465	25.571	11.630	0	184	184	2	1	-10921639	120.286	119	62	198	2526	33.405	7.600	0.175	1.073
ID529553	529553	33	82.905	20.248	17.494	0	184	184	2	1	-10921639	218.381	238	124	255	4586	42.778	4.800	0.238	1.963
ID529550	529550	40	50.313	20.110	5.665	0	184	184	2	1	-10921639	104.095	96	56	164	2186	34.239	2.000	0.202	1.023
ID529551	529551	48	39.217	14.229	10.193	0	184	184	2	1	-10921639	120.095	119	51	198	2522	38.309	7.600	0.079	0.459
ID529560	529560	45	48.452	26.783	12.135	0	185	185	2	1	-10921639	111.143	124	45	192	2334	39.683	2.000	0.162	0.782
ID529561	529561	46	47.497	11.798	14.218	0	185	185	2	1	-10921639	122.714	124	73	175	2577	28.904	7.600	0.175	1.267
ID529562	529562	33	80.753	20.820	16.794	0	185	185	2	1	-10921639	208.333	226	107	255	4375	51.983	7.600	0.212	1.402
ID529558	529558	40	52.447	20.945	6.557	0	185	185	2	1	-10921639	114.429	107	45	170	2403	31.927	2.000	0.212	1.254
ID529559	529559	48	35.978	14.140	9.816	0	185	185	2	1	-10921639	130.762	130	73	181	2746	27.144	7.600	0.105	0.914
ID529563	529563	40	54.371	20.916	6.228	0	186	186	2	1	-10921639	101.429	102	39	181	2130	40.600	2.000	0.226	0.921
ID529564	529564	None	37.290	15.000	8.000	0	186	186	2	1	-10921639	126.762	124	68	192	2662	35.718	2.000	0.128	0.807
ID529565	529565	48	38.487	14.560	9.620	0	186	186	2	1	-10921639	146.381	147	85	192	3074	31.187	4.800	0.130	1.078
ID529566	529566	45	55.686	26.991	12.142	0	186	186	2	1	-10921639	117.905	119	51	192	2476	37.097	2.000	0.200	1.061
ID529567	529567	49	71.223	20.975	14.793	0	186	186	2	1	-10921639	228.905	249	136	255	4807	36.194	4.800	0.191	2.024
ID529568	529568	46	45.550	12.135	15.563	0	186	186	2	1	-10921639	101.905	96	56	164	2140	38.370	2.000	0.186	0.831
ID529569	529569	33	64.337	21.099	17.715	0	186	186	2	1	-10921639	177.000	187	96	255	3717	55.377	2.000	0.165	0.906
ID529584	529584	50	37.561	15.984	3.174	0	187	187	2	1	-10921639	72.762	73	22	147	1528	32.731	2.000	0.139	0.543
ID529585	529585	40	47.126	21.295	6.301	0	187	187	2	1	-10921639	106.810	113	51	170	2243	30.891	2.000	0.239	1.336
ID529586	529586	45	45.841	26.992	12.669	0	187	187	2	1	-10921639	106.571	107	39	192	2238	39.369	2.000	0.128	0.615
ID529587	529587	46	51.511	11.553	13.721	0	187	187	2	1	-10921639	124.381	124	62	181	2612	34.748	2.000	0.194	1.161
ID529588	529588	49	67.744	21.000	15.000	0	187	187	2	1	-10921639	228.905	238	130	255	4807	34.486	4.800	0.180	2.023
ID529577	529577	50	45.010	16.135	3.379	0	188	188	2	1	-10921639	83.571	85	34	164	1755	36.944	2.000	0.185	0.705
ID529578	529578	40	46.609	21.369	6.414	0	188	188	2	1	-10921639	93.048	90	17	170	1954	38.136	2.000	0.195	0.795
ID529579	529579	48	40.731	15.219	10.737	0	188	188	2	1	-10921639	156.143	158	96	215	3279	36.600	2.000	0.110	0.845
ID529580	529580	None	53.507	18.912	12.456	0	188	188	2	1	-10921639	191.762	198	102	255	4027	40.718	7.600	0.137	1.134
ID529581	529581	45	49.129	27.046	12.587	0	188	188	2	1	-10921639	109.048	113	39	221	2290	45.028	2.000	0.132	0.566
ID529582	529582	46	53.752	11.856	14.497	0	188	188	2	1	-10921639	129.429	136	73	187	2718	36.475	7.600	0.190	1.134
ID529583	529583	49	76.784	22.123	14.795	0	188	188	2	1	-10921639	216.762	215	124	255	4552	39.729	7.600	0.202	1.833
ID529608	529608	45	36.204	27.431	12.717	0	189	189	2	1	-10921639	103.619	107	51	170	2176	34.961	2.000	0.097	0.523
ID529609	529609	46	42.862	11.709	14.340	0	189	189	2	1	-10921639	119.714	119	85	192	2514	27.803	7.600	0.157	1.169
ID529610	529610	49	76.604	22.491	14.570	0	189	189	2	1	-10921639	217.333	238	119	255	4564	43.479	4.800	0.217	1.781
ID529605	529605	50	35.585	15.895	3.605	0	189	189	2	1	-10921639	93.000	102	39	141	1953	26.102	2.000	0.179	1.084
ID529606	529606	40	54.576	21.264	6.295	0	189	189	2	1	-10921639	96.286	79	28	187	2022	45.217	2.000	0.191	0.683
ID529607	529607	48	46.855	15.318	10.738	0	189	189	2	1	-10921639	162.143	158	113	243	3405	36.117	4.800	0.132	1.050
ID529576	529576	51	49.700	21.530	18.171	0	190	190	2	1	-10921639	137.048	141	73	232	2878	42.990	2.000	0.119	0.679
ID529570	529570	50	39.164	16.290	3.228	0	190	190	2	1	-10921639	94.952	102	45	153	1994	30.218	2.000	0.178	0.949
ID529571	529571	40	40.250	20.817	5.562	0	190	190	2	1	-10921639	100.048	96	45	158	2101	30.350	2.000	0.173	0.970
ID529572	529572	48	80.451	16.160	11.308	0	190	190	2	1	-10921639	186.762	181	119	255	3922	49.029	2.000	0.212	1.331
ID529573	529573	45	40.324	26.662	12.607	0	190	190	2	1	-10921639	117.095	119	51	181	2459	41.139	2.000	0.112	0.573
ID529574	529574	49	76.524	22.641	13.983	0	190	190	2	1	-10921639	212.190	215	153	255	4456	41.430	4.800	0.191	1.643
ID529575	529575	46	63.520	12.152	15.499	0	190	190	2	1	-10921639	131.905	124	62	204	2770	40.243	2.000	0.234	1.242
ID529600	529600	40	45.974	20.827	6.171	0	191	191	2	1	-10921639	97.048	107	22	181	2038	42.212	2.000	0.161	0.639
ID529601	529601	48	78.930	16.019	11.138	0	191	191	2	1	-10921639	187.619	170	85	255	3940	51.848	2.000	0.190	1.155
ID529602	529602	46	50.275	11.945	13.134	0	191	191	2	1	-10921639	138.286	141	73	209	2904	38.966	2.000	0.126	0.793
ID529603	529603	49	77.009	22.777	14.003	0	191	191	2	1	-10921639	210.571	226	130	255	4422	47.522	7.600	0.172	1.298
ID529604	529604	51	55.061	20.903	18.005	0	191	191	2	1	-10921639	140.905	136	68	221	2959	45.654	2.000	0.116	0.642
ID529599	529599	50	44.529	16.361	3.871	0	191	191	2	1	-10921639	93.333	90	51	141	1960	26.188	4.800	0.257	1.457
ID529592	529592	46	48.063	11.844	15.436	0	192	192	2	1	-10921639	124.286	124	79	170	2610	29.920	4.800	0.201	1.390
ID529593	529593	51	69.868	20.102	18.431	0	192	192	2	1	-10921639	145.190	136	73	249	3049	48.503	2.000	0.169	0.866
ID529589	529589	40	46.433	20.999	5.398	0	192	192	2	1	-10921639	95.762	96	45	181	2011	35.066	2.000	0.192	0.880
ID529590	529590	48	71.855	15.660	10.964	0	192	192	2	1	-10921639	177.000	170	85	255	3717	52.005	2.000	0.172	1.001
ID529591	529591	49	71.595	23.067	13.677	0	192	192	2	1	-10921639	210.048	215	119	255	4411	46.352	7.600	0.176	1.355
ID529611	529611	40	43.369	20.760	5.730	0	193	193	2	1	-10921639	97.571	96	45	170	2049	31.687	2.000	0.157	0.835
ID529612	529612	48	73.860	15.574	11.072	0	193	193	2	1	-10921639	187.810	198	85	255	3944	51.146	2.000	0.185	1.148
ID529613	529613	49	68.793	23.119	13.774	0	193	193	2	1	-10921639	212.095	221	130	255	4454	40.258	7.600	0.177	1.581
ID529614	529614	46	50.772	11.802	16.024	0	193	193	2	1	-10921639	102.952	102	45	170	2162	38.916	2.000	0.192	0.853
ID529615	529615	51	54.437	20.556	18.433	0	193	193	2	1	-10921639	139.714	130	85	221	2934	39.146	2.000	0.113	0.727
ID529594	529594	40	49.159	20.825	5.627	0	194	194	2	1	-10921639	96.810	90	39	192	2033	37.717	2.000	0.158	0.701
ID529595	529595	48	66.039	16.923	11.927	0	194	194	2	1	-10921639	192.714	204	107	255	4047	47.804	2.000	0.167	1.155
ID529596	529596	46	52.766	11.855	14.329	0	194	194	2	1	-10921639	123.810	124	62	198	2600	33.521	2.000	0.172	1.085
ID529597	529597	49	75.606	22.830	14.010	0	194	194	2	1	-10921639	208.619	221	113	255	4381	42.807	7.600	0.183	1.508
ID529598	529598	51	68.624	20.080	18.879	0	194	194	2	1	-10921639	139.952	130	79	226	2939	44.886	2.000	0.224	1.141
ID529616	529616	40	39.973	21.031	5.538	0	195	195	2	1	-10921639	94.381	90	45	164	1982	30.298	2.000	0.147	0.798
ID529617	529617	None	57.828	15.260	11.033	0	195	195	2	1	-10921639	172.095	175	107	255	3614	44.852	4.800	0.155	1.029
ID529618	529618	52	54.305	20.143	11.331	0	195	195	2	1	-10921639	179.143	187	85	255	3762	52.776	2.000	0.089	0.553
ID529619	529619	48	54.914	16.507	11.979	0	195	195	2	1	-10921639	185.571	192	107	255	3897	44.674	6.251	0.125	0.924
ID529620	529620	49	67.280	23.166	14.220	0	195	195	2	1	-10921639	198.524	198	147	255	4169	37.085	7.600	0.158	1.460
ID529621	529621	46	51.983	12.121	14.815	0	195	195	2	1	-10921639	114.143	113	56	187	2397	37.634	2.000	0.203	1.025
ID529622	529622	51	61.121	21.238	18.732	0	195	195	2	1	-10921639	143.714	153	62	215	3018	45.681	2.000	0.215	1.112
ID529624	529624	52	48.344	19.621	11.120	0	196	196	2	1	-10921639	184.810	175	113	255	3881	45.536	2.000	0.080	0.602
ID529625	529625	48	68.379	16.777	11.982	0	196	196	2	1	-10921639	213.952	215	141	255	4493	38.862	6.304	0.163	1.546
ID529626	529626	54	43.118	25.549	11.708	0	196	196	2	1	-10921639	144.714	147	85	204	3039	43.570	7.600	0.125	0.736
ID529627	529627	49	57.765	24.000	14.000	0	196	196	2	1	-10921639	184.571	187	73	255	3876	47.161	7.600	0.129	0.894
ID529628	529628	46	52.007	12.056	15.218	0	196	196	2	1	-10921639	129.143	119	85	175	2712	33.124	2.000	0.192	1.255
ID529629	529629	51	52.468	20.874	18.426	0	196	196	2	1	-10921639	152.905	147	102	226	3211	37.203	7.600	0.111	0.821
ID529623	529623	53	47.025	15.116	3.857	0	196	196	2	1	-10921639	92.857	85	51	187	1950	30.632	2.000	0.187	0.957
ID529632	529632	48	61.678	16.466	12.006	0	197	197	2	1	-10921639	197.238	204	141	255	4142	36.125	7.600	0.163	1.527
ID529633	529633	54	35.538	24.179	12.396	0	197	197	2	1	-10921639	159.333	175	90	192	3346	33.606	2.000	0.083	0.728
ID529634	529634	46	73.294	12.260	15.153	0	197	197	2	1	-10921639	143.000	130	79	243	3003	46.036	2.000	0.233	1.173
ID529635	529635	51	60.232	21.071	18.239	0	197	197	2	1	-10921639	161.095	164	96	238	3383	37.761	2.000	0.162	1.189
ID529630	529630	53	53.131	15.360	3.740	0	197	197	2	1	-10921639	97.381	90	45	181	2045	32.018	2.000	0.254	1.233
ID529631	529631	52	58.492	19.850	11.123	0	197	197	2	1	-10921639	190.190	181	119	255	3994	44.643	2.000	0.113	0.867
ID529640	529640	53	42.728	14.353	3.492	0	198	198	2	1	-10921639	90.619	90	34	141	1903	30.200	4.800	0.234	1.137
ID529641	529641	48	72.338	16.691	12.093	0	198	198	2	1	-10921639	210.048	221	124	255	4411	39.066	4.800	0.185	1.679
ID529642	529642	54	41.033	23.731	13.868	0	198	198	2	1	-10921639	169.095	175	85	215	3551	30.942	7.600	0.132	1.274
ID529643	529643	46	74.158	12.487	15.432	0	198	198	2	1	-10921639	147.190	130	85	255	3091	50.916	2.000	0.244	1.133
ID529644	529644	51	66.091	19.896	18.653	0	198	198	2	1	-10921639	154.286	170	68	255	3240	52.764	2.000	0.217	1.042
ID529636	529636	48	75.099	16.589	11.960	0	199	199	2	1	-10921639	211.524	215	136	255	4442	38.697	4.800	0.193	1.765
ID529637	529637	54	52.061	23.392	14.013	0	199	199	2	1	-10921639	181.762	187	130	255	3817	32.967	7.600	0.126	1.233
ID529638	529638	46	48.648	12.175	15.562	0	199	199	2	1	-10921639	119.286	119	56	192	2505	39.039	2.000	0.196	1.002
ID529639	529639	51	55.333	19.740	18.766	0	199	199	2	1	-10921639	141.095	136	79	232	2963	44.387	2.000	0.144	0.800
ID529648	529648	51	46.774	19.347	18.836	0	200	200	2	1	-10921639	129.381	136	62	187	2717	34.571	2.000	0.161	1.040
ID529645	529645	None	46.845	20.608	5.022	0	200	200	2	1	-10921639	99.571	96	51	153	2091	32.343	2.000	0.193	0.996
ID529646	529646	48	67.469	16.108	12.306	0	200	200	2	1	-10921639	174.095	170	113	255	3656	39.544	2.000	0.168	1.269
ID529647	529647	54	55.652	22.418	14.110	0	200	200	2	1	-10921639	163.238	164	85	249	3428	42.378	2.000	0.113	0.783
ID529649	529649	48	64.404	16.309	13.258	0	201	201	2	1	-10921639	174.333	164	136	238	3661	30.921	4.800	0.203	1.899
ID529650	529650	None	36.348	20.268	18.322	0	202	202	2	1	-10921639	114.905	113	79	170	2413	22.976	7.600	0.133	1.172
ID529651	529651	None	37.795	19.119	19.044	0	205	205	2	1	-10921639	94.143	90	62	136	1977	21.268	2.000	0.185	1.379
ID529652	529652	None	36.444	23.711	13.818	0	245	245	2	1	-10921639	87.619	85	56	124	1840	20.595	2.000	0.214	1.498
ID529653	529653	None	36.505	20.901	5.186	0	248	248	2	1	-10921639	61.476	56	22	130	1291	24.643	2.000	0.222	0.908
ID529655	529655	56	42.024	21.005	5.332	0	251	251	2	1	-10921639	75.143	73	28	147	1578	32.284	2.000	0.188	0.736
ID529664	529664	56	40.398	21.048	5.996	0	252	252	2	1	-10921639	95.476	102	51	130	2005	25.256	2.000	0.185	1.180
ID529665	529665	55	41.441	21.495	17.608	0	252	252	2	1	-10921639	88.429	79	45	153	1857	32.748	7.600	0.191	0.867
ID529654	529654	55	43.243	21.128	17.747	0	253	253	2	1	-10921639	91.095	85	45	141	1913	27.644	2.000	0.210	1.143
ID529661	529661	56	43.006	21.081	5.337	0	254	254	2	1	-10921639	85.190	73	56	147	1789	24.951	2.000	0.234	1.297
ID529662	529662	None	40.191	24.478	12.412	0	254	254	2	1	-10921639	104.714	102	62	153	2199	26.384	2.000	0.152	1.047
ID529663	529663	55	35.525	21.233	17.272	0	254	254	2	1	-10921639	98.619	107	56	147	2071	24.563	7.600	0.162	1.119
ID529656	529656	56	52.480	21.044	5.237	0	255	255	2	1	-10921639	87.952	73	51	164	1847	31.435	2.000	0.262	1.161
ID529657	529657	56	55.531	21.056	5.234	0	256	256	2	1	-10921639	83.143	68	45	158	1746	34.741	2.000	0.283	1.055
ID529658	529658	None	36.736	12.753	13.571	0	256	256	2	1	-10921639	77.238	79	28	119	1622	27.089	2.000	0.190	0.909
ID529659	529659	None	40.206	19.897	18.324	0	256	256	2	1	-10921639	92.857	90	51	153	1950	27.531	2.000	0.162	0.938
ID529660	529660	56	53.410	20.856	5.325	0	257	257	2	1	-10921639	80.190	79	34	147	1684	34.010	2.000	0.298	1.082
ID529666	529666	56	47.507	21.099	5.167	0	258	258	2	1	-10921639	81.190	68	45	141	1705	29.588	2.000	0.247	1.088
ID529668	529668	57	38.769	20.466	17.462	0	259	259	2	1	-10921639	111.952	119	68	153	2351	25.220	4.800	0.168	1.278
ID529667	529667	56	56.188	21.111	5.394	0	259	259	2	1	-10921639	92.190	85	45	164	1936	34.441	2.000	0.299	1.231
ID529672	529672	None	37.891	24.795	12.343	0	260	260	2	1	-10921639	105.381	107	39	147	2213	28.449	7.600	0.182	1.142
ID529673	529673	57	56.318	21.019	17.905	0	260	260	2	1	-10921639	99.143	90	45	209	2082	39.756	2.000	0.203	0.843
ID529671	529671	56	42.992	20.880	5.217	0	260	260	2	1	-10921639	77.667	85	39	136	1631	30.177	2.000	0.221	0.933
ID529669	529669	56	45.221	20.821	5.177	0	261	261	2	1	-10921639	75.905	73	28	141	1594	31.439	2.000	0.255	0.980
ID529670	529670	57	38.931	20.479	17.919	0	261	261	2	1	-10921639	89.810	90	45	153	1886	32.073	7.600	0.144	0.703
ID529677	529677	56	57.860	20.708	5.326	0	262	262	2	1	-10921639	87.143	85	34	175	1830	38.379	2.000	0.309	1.073
ID529678	529678	59	39.034	24.325	11.526	0	262	262	2	1	-10921639	113.048	107	79	147	2374	21.867	6.189	0.177	1.556
ID529679	529679	57	39.486	20.521	18.024	0	262	262	2	1	-10921639	94.095	96	45	147	1976	26.606	7.600	0.180	1.079
ID529676	529676	57	36.951	20.016	17.309	0	263	263	2	1	-10921639	109.476	107	62	147	2299	22.746	7.600	0.173	1.418
ID529674	529674	56	47.872	20.429	5.543	0	263	263	2	1	-10921639	87.381	73	51	153	1835	33.152	2.000	0.216	0.936
ID529675	529675	59	39.189	25.387	12.233	0	263	263	2	1	-10921639	112.667	113	68	147	2366	21.823	4.800	0.212	1.809
ID529680	529680	56	36.993	20.681	5.482	0	264	264	2	1	-10921639	81.952	79	39	153	1721	30.059	2.000	0.175	0.811
ID529681	529681	57	47.505	20.074	18.025	0	264	264	2	1	-10921639	103.286	96	62	175	2169	31.089	7.600	0.165	0.941
ID529688	529688	57	39.088	20.035	18.093	0	265	265	2	1	-10921639	95.429	102	56	170	2004	28.435	7.600	0.143	0.838
ID529685	529685	56	51.922	20.645	5.550	0	265	265	2	1	-10921639	98.952	96	56	164	2078	31.115	2.000	0.241	1.234
ID529686	529686	59	53.625	25.776	12.872	0	265	265	2	1	-10921639	110.810	119	56	181	2327	32.823	4.800	0.235	1.285
ID529687	529687	60	35.664	18.232	14.865	0	265	265	2	1	-10921639	101.333	107	39	153	2128	30.358	2.000	0.109	0.657
ID529696	529696	56	47.500	20.534	5.246	0	266	266	2	1	-10921639	80.857	79	28	153	1698	40.276	2.000	0.209	0.695
ID529697	529697	59	45.678	25.267	11.835	0	266	266	2	1	-10921639	121.381	119	79	181	2549	26.796	7.600	0.171	1.323
ID529698	529698	60	52.618	18.249	15.475	0	266	266	2	1	-10921639	120.048	113	56	192	2521	40.166	2.000	0.162	0.832
ID529689	529689	56	59.094	20.417	5.094	0	267	267	2	1	-10921639	93.095	85	51	181	1955	40.316	2.000	0.251	0.927
ID529690	529690	59	36.682	25.549	13.550	0	267	267	2	1	-10921639	96.190	96	39	153	2020	36.918	2.000	0.127	0.586
ID529691	529691	None	36.595	13.029	13.807	0	267	267	2	1	-10921639	86.810	85	39	141	1823	26.728	3.200	0.177	0.977
ID529692	529692	60	45.586	18.030	13.665	0	267	267	2	1	-10921639	120.952	119	68	209	2540	32.888	2.000	0.134	0.869
ID529684	529684	None	39.817	20.716	18.005	0	268	268	2	1	-10921639	106.333	102	56	175	2233	27.764	7.600	0.153	1.016
ID529682	529682	56	47.342	20.629	5.061	0	268	268	2	1	-10921639	77.381	73	22	147	1625	35.085	2.000	0.230	0.826
ID529683	529683	60	39.384	17.406	11.856	0	268	268	2	1	-10921639	124.905	136	68	164	2623	30.676	7.600	0.156	1.099
ID529704	529704	61	43.429	25.072	11.838	0	269	269	2	1	-10921639	126.429	124	68	164	2655	24.929	6.343	0.173	1.498
ID529705	529705	None	36.095	12.765	13.968	0	269	269	2	1	-10921639	93.619	96	45	147	1966	27.163	4.800	0.174	1.022
ID529706	529706	None	42.544	18.477	15.262	0	269	269	2	1	-10921639	126.381	141	39	181	2654	40.354	2.000	0.132	0.733
ID529703	529703	56	51.196	20.580	5.493	0	269	269	2	1	-10921639	88.905	90	22	170	1867	42.958	2.000	0.241	0.805
ID529693	529693	56	52.802	20.884	5.694	0	270	270	2	1	-10921639	98.429	102	39	192	2067	35.178	2.000	0.212	0.978
ID529694	529694	61	41.988	24.351	11.557	0	270	270	2	1	-10921639	123.762	119	90	175	2599	27.393	2.000	0.135	1.071
ID529695	529695	62	38.496	20.255	17.983	0	270	270	2	1	-10921639	104.905	119	51	175	2203	31.578	7.600	0.135	0.789
ID529712	529712	None	37.982	12.776	14.395	0	271	271	2	1	-10921639	103.000	107	68	153	2163	22.016	2.000	0.169	1.349
ID529713	529713	62	36.864	20.000	16.000	0	271	271	2	1	-10921639	147.000	147	102	192	3087	22.163	4.800	0.188	2.098
ID529710	529710	56	52.864	20.712	5.052	0	271	271	2	1	-10921639	88.762	73	51	147	1864	32.995	2.000	0.264	1.124
ID529711	529711	61	44.270	25.556	12.023	0	271	271	2	1	-10921639	111.905	119	45	170	2350	33.605	2.000	0.182	1.024
ID529699	529699	56	38.880	20.322	4.854	0	272	272	2	1	-10921639	81.143	85	39	124	1704	24.551	2.000	0.226	1.219
ID529700	529700	61	48.417	25.256	12.506	0	272	272	2	1	-10921639	119.429	124	62	175	2508	29.871	2.000	0.185	1.250
ID529701	529701	63	40.895	18.283	13.898	0	272	272	2	1	-10921639	144.333	141	73	198	3031	31.604	2.000	0.121	0.983
ID529702	529702	62	47.365	19.962	16.887	0	272	272	2	1	-10921639	124.857	136	51	192	2622	37.846	7.600	0.165	0.936
ID529720	529720	63	63.271	18.402	15.005	0	273	273	2	1	-10921639	151.952	153	85	221	3191	41.327	2.000	0.175	1.096
ID529721	529721	None	40.988	12.447	15.432	0	273	273	2	1	-10921639	95.762	90	56	164	2011	28.690	4.800	0.203	1.128
ID529719	529719	56	41.359	20.589	4.922	0	273	273	2	1	-10921639	77.905	73	34	141	1636	28.972	2.000	0.195	0.878
ID529714	529714	61	42.797	25.291	12.385	0	274	274	2	1	-10921639	124.667	124	68	170	2618	25.860	2.000	0.160	1.327
ID529715	529715	63	49.621	19.588	17.489	0	274	274	2	1	-10921639	126.952	136	56	204	2666	40.488	7.600	0.159	0.861
ID529708	529708	61	40.247	24.920	12.227	0	275	275	2	1	-10921639	125.952	130	73	181	2645	28.152	4.800	0.186	1.401
ID529709	529709	63	71.143	19.364	17.028	0	275	275	2	1	-10921639	143.238	147	68	226	3008	44.971	4.800	0.248	1.265
ID529707	529707	56	41.298	20.975	5.017	0	275	275	2	1	-10921639	76.762	73	39	130	1612	25.911	2.000	0.210	1.030
ID529716	529716	56	36.305	20.856	5.364	0	276	276	2	1	-10921639	77.048	73	39	130	1618	30.069	2.000	0.160	0.707
ID529717	529717	61	52.808	25.203	13.037	0	276	276	2	1	-10921639	139.905	141	90	181	2938	26.634	4.800	0.221	1.901
ID529718	529718	63	61.249	19.100	16.639	0	276	276	2	1	-10921639	142.000	141	90	209	2982	40.037	4.800	0.237	1.359
ID529722	529722	61	37.227	26.913	12.392	0	277	277	2	1	-10921639	107.000	107	45	158	2247	36.121	2.000	0.135	0.704
ID529723	529723	63	84.510	19.021	16.309	0	277	277	2	1	-10921639	168.810	175	102	255	3545	43.812	4.800	0.259	1.585
ID529733	529733	56	37.859	21.063	5.386	0	278	278	2	1	-10921639	84.381	73	45	158	1772	29.740	2.000	0.182	0.875
ID529734	529734	61	43.832	26.271	12.392	0	278	278	2	1	-10921639	122.762	130	62	175	2578	33.047	4.800	0.181	1.136
ID529735	529735	63	69.258	18.794	17.314	0	278	278	2	1	-10921639	144.524	141	79	215	3035	38.347	2.000	0.244	1.480
ID529728	529728	61	39.231	26.809	12.308	0	279	279	2	1	-10921639	105.476	107	45	153	2215	34.809	2.000	0.154	0.808
ID529729	529729	63	65.688	18.595	17.428	0	279	279	2	1	-10921639	145.429	141	90	204	3054	37.016	4.800	0.246	1.550
ID529727	529727	56	48.298	20.992	5.319	0	279	279	2	1	-10921639	86.571	85	34	164	1818	34.613	2.000	0.226	0.924
ID529732	529732	63	55.544	18.508	17.492	0	280	280	2	1	-10921639	144.286	136	90	198	3030	35.911	4.800	0.188	1.271
ID529730	529730	56	48.776	20.897	5.271	0	280	280	2	1	-10921639	83.762	79	22	158	1759	36.155	2.000	0.225	0.853
ID529731	529731	61	50.785	26.671	12.625	0	280	280	2	1	-10921639	118.952	119	51	164	2498	39.789	7.600	0.215	1.058
ID529724	529724	56	44.096	20.832	5.244	0	281	281	2	1	-10921639	91.762	85	34	164	1927	32.944	2.000	0.183	0.860
ID529725	529725	61	47.454	25.906	12.706	0	281	281	2	1	-10921639	124.571	124	62	175	2616	30.734	4.800	0.218	1.450
ID529726	529726	63	50.298	18.806	16.145	0	281	281	2	1	-10921639	133.714	124	73	198	2808	37.863	7.600	0.167	1.012
ID529739	529739	56	48.149	21.097	5.709	0	282	282	2	1	-10921639	102.000	102	51	170	2142	30.118	2.000	0.215	1.197
ID529740	529740	64	40.142	13.732	13.323	0	282	282	2	1	-10921639	124.048	124	85	170	2605	24.196	7.600	0.148	1.321
ID529741	529741	61	58.769	25.586	12.880	0	282	282	2	1	-10921639	138.000	141	56	192	2898	38.619	4.800	0.245	1.406
ID529742	529742	63	47.339	18.165	16.816	0	282	282	2	1	-10921639	117.905	113	56	187	2476	37.237	2.000	0.180	0.966
ID529736	529736	56	36.663	21.452	4.939	0	283	283	2	1	-10921639	87.048	85	45	130	1828	23.686	2.000	0.183	1.138
ID529737	529737	64	39.815	15.187	12.636	0	283	283	2	1	-10921639	130.810	130	85	181	2747	27.741	7.600	0.129	1.080
ID529738	529738	61	64.689	25.679	12.937	0	283	283	2	1	-10921639	135.000	141	56	204	2835	41.863	4.800	0.233	1.220
ID529745	529745	56	37.949	21.435	5.136	0	284	284	2	1	-10921639	96.238	90	62	158	2021	27.203	2.000	0.179	1.076
ID529746	529746	61	54.331	25.474	12.222	0	284	284	2	1	-10921639	149.667	158	90	198	3143	26.483	4.800	0.215	2.001
ID529747	529747	65	38.344	18.031	14.263	0	284	284	2	1	-10921639	134.333	130	79	198	2821	31.955	2.000	0.096	0.739
ID529744	529744	61	47.561	25.435	13.593	0	285	285	2	1	-10921639	131.810	141	68	181	2768	29.757	4.800	0.183	1.373
ID529743	529743	65	44.942	17.046	13.702	0	285	285	2	1	-10921639	140.286	141	90	209	2946	34.289	6.314	0.116	0.847
ID529756	529756	None	40.924	20.544	4.927	0	286	286	2	1	-10921639	91.667	90	34	153	1925	30.575	2.000	0.212	1.050
ID529757	529757	61	42.345	25.297	13.177	0	286	286	2	1	-10921639	128.048	130	90	181	2689	21.299	4.800	0.171	1.754
ID529758	529758	None	37.397	13.771	13.819	0	286	286	2	1	-10921639	133.238	130	85	187	2798	28.487	6.292	0.124	1.031
ID529759	529759	65	54.639	16.875	13.559	0	286	286	2	1	-10921639	140.714	147	90	232	2955	44.419	2.000	0.114	0.648
ID529748	529748	65	64.164	16.508	12.660	0	287	287	2	1	-10921639	164.524	164	102	238	3455	45.464	2.000	0.163	1.014
ID529749	529749	61	44.496	25.510	13.238	0	287	287	2	1	-10921639	106.000	113	45	158	2226	30.267	4.800	0.236	1.337
ID529750	529750	66	38.628	18.957	18.425	0	287	287	2	1	-10921639	108.476	102	62	147	2278	23.092	2.000	0.160	1.299
ID529764	529764	61	36.360	26.006	12.761	0	288	288	2	1	-10921639	109.524	119	73	164	2300	23.899	4.800	0.205	1.562
ID529765	529765	66	46.262	18.755	18.458	0	288	288	2	1	-10921639	110.286	107	51	170	2316	34.418	2.000	0.157	0.871
ID529763	529763	65	52.308	16.474	11.379	0	288	288	2	1	-10921639	156.143	153	79	221	3279	39.830	4.800	0.171	1.145
ID529768	529768	66	59.287	18.960	18.044	0	289	289	2	1	-10921639	118.619	113	68	187	2491	35.856	2.000	0.224	1.209
ID529766	529766	65	52.558	16.145	11.815	0	289	289	2	1	-10921639	163.476	170	102	215	3433	27.387	7.600	0.172	1.750
ID529767	529767	61	44.396	26.367	13.478	0	289	289	2	1	-10921639	116.476	119	79	164	2446	23.779	4.800	0.232	1.844
ID529752	529752	65	47.181	16.627	10.536	0	290	290	2	1	-10921639	161.905	158	119	226	3400	28.710	4.800	0.150	1.469
ID529753	529753	61	37.096	25.470	12.256	0	290	290	2	1	-10921639	110.095	107	73	153	2312	21.670	2.000	0.157	1.382
ID529754	529754	67	43.692	13.278	14.610	0	290	290	2	1	-10921639	115.476	113	68	170	2425	34.099	2.000	0.179	1.029
ID529755	529755	66	57.896	18.780	18.158	0	290	290	2	1	-10921639	116.524	107	73	187	2447	32.913	2.000	0.227	1.309
ID529751	529751	68	48.905	18.690	10.141	0	290	290	2	1	-10921639	155.429	164	90	198	3264	34.406	6.390	0.144	1.137
ID529769	529769	68	66.690	18.262	9.874	0	291	291	2	1	-10921639	164.762	164	107	232	3460	36.145	4.800	0.196	1.495
ID529770	529770	61	44.344	25.951	13.104	0	291	291	2	1	-10921639	103.810	96	56	164	2180	27.480	4.800	0.190	1.206
ID529771	529771	67	41.834	13.783	15.254	0	291	291	2	1	-10921639	135.714	136	90	187	2850	25.809	7.600	0.156	1.418
ID529772	529772	66	45.834	19.325	18.181	0	291	291	2	1	-10921639	125.476	136	68	170	2635	27.591	4.800	0.181	1.395
ID529776	529776	66	51.880	18.588	17.939	0	292	292	2	1	-10921639	113.571	113	51	187	2385	37.171	2.000	0.210	1.062
ID529773	529773	68	52.164	18.875	9.581	0	292	292	2	1	-10921639	163.286	170	96	215	3429	29.614	4.800	0.167	1.578
ID529774	529774	61	42.229	26.657	12.842	0	292	292	2	1	-10921639	102.190	102	62	141	2146	25.155	4.800	0.229	1.513
ID529775	529775	67	58.114	14.237	13.685	0	292	292	2	1	-10921639	155.333	147	102	215	3262	32.161	4.800	0.209	1.669
ID529760	529760	68	55.217	19.042	9.812	0	293	293	2	1	-10921639	148.381	153	85	232	3116	38.742	7.600	0.157	1.041
ID529761	529761	67	52.460	13.614	13.666	0	293	293	2	1	-10921639	158.048	158	107	198	3319	22.409	7.600	0.202	2.373
ID529762	529762	66	67.452	18.857	18.033	0	293	293	2	1	-10921639	120.571	124	62	192	2532	38.435	2.000	0.263	1.307
ID529784	529784	61	35.912	26.235	13.592	0	294	294	2	1	-10921639	109.286	113	51	170	2295	28.693	3.200	0.162	1.063
ID529785	529785	None	48.853	13.991	14.524	0	294	294	2	1	-10921639	141.905	141	79	198	2980	37.840	7.600	0.173	1.104
ID529786	529786	66	52.416	19.039	17.713	0	294	294	2	1	-10921639	110.714	107	51	175	2325	37.629	2.000	0.197	0.969
ID529782	529782	68	49.842	19.748	9.390	0	294	294	2	1	-10921639	144.571	147	62	226	3036	39.342	7.600	0.120	0.788
ID529783	529783	67	50.249	14.061	13.319	0	294	294	2	1	-10921639	158.333	158	90	198	3325	27.918	4.800	0.206	1.938
ID529792	529792	61	37.066	27.577	12.606	0	295	295	2	1	-10921639	91.810	85	51	147	1928	30.577	2.000	0.168	0.862
ID529793	529793	67	63.776	13.658	13.654	0	295	295	2	1	-10921639	145.381	136	96	215	3053	36.854	7.600	0.227	1.459
ID529794	529794	66	50.801	19.543	17.786	0	295	295	2	1	-10921639	116.810	113	56	170	2453	36.364	4.800	0.222	1.169
ID529791	529791	68	63.234	19.525	9.654	0	295	295	2	1	-10921639	165.381	158	119	226	3473	31.921	4.800	0.205	1.760
ID529777	529777	None	39.481	21.448	6.162	0	296	296	2	1	-10921639	114.857	124	56	175	2412	33.625	7.600	0.143	0.854
ID529778	529778	68	48.977	19.216	9.318	0	296	296	2	1	-10921639	150.571	158	73	215	3162	39.854	7.600	0.132	0.881
ID529779	529779	61	40.461	27.886	12.680	0	296	296	2	1	-10921639	96.095	85	45	158	2018	33.697	4.800	0.188	0.903
ID529780	529780	67	52.649	13.174	13.848	0	296	296	2	1	-10921639	143.714	141	102	209	3018	30.791	7.600	0.217	1.666
ID529781	529781	66	36.489	19.077	18.061	0	296	296	2	1	-10921639	103.286	107	56	153	2169	27.308	2.000	0.174	1.121
ID529800	529800	67	59.647	13.222	13.936	0	297	297	2	1	-10921639	134.048	141	68	187	2815	37.407	4.800	0.228	1.331
ID529801	529801	66	45.394	17.912	17.424	0	297	297	2	1	-10921639	117.095	119	62	175	2459	31.415	2.000	0.143	0.934
ID529799	529799	68	53.346	18.723	9.697	0	297	297	2	1	-10921639	163.762	170	113	215	3439	30.450	7.600	0.178	1.623
ID529787	529787	68	62.208	18.886	9.947	0	298	298	2	1	-10921639	172.667	170	113	226	3626	30.454	4.800	0.183	1.755
ID529788	529788	61	36.162	26.616	13.073	0	298	298	2	1	-10921639	100.952	102	51	153	2120	26.971	2.000	0.157	1.014
ID529789	529789	67	60.348	12.970	14.119	0	298	298	2	1	-10921639	141.048	147	68	192	2962	33.229	4.800	0.220	1.533
ID529790	529790	66	53.293	17.994	17.318	0	298	298	2	1	-10921639	129.333	124	56	209	2716	35.744	2.000	0.161	1.005
ID529795	529795	68	50.918	18.505	10.283	0	299	299	2	1	-10921639	158.524	158	102	209	3329	28.382	4.800	0.173	1.649
ID529796	529796	67	77.925	13.097	13.572	0	299	299	2	1	-10921639	155.048	147	79	238	3256	44.242	2.000	0.276	1.515
ID529797	529797	61	45.203	25.807	13.858	0	299	299	2	1	-10921639	112.000	113	51	158	2352	30.098	4.800	0.197	1.224
ID529798	529798	66	57.933	17.758	16.979	0	299	299	2	1	-10921639	131.381	124	51	204	2759	42.750	2.000	0.173	0.906
ID529804	529804	66	58.638	17.952	16.696	0	300	300	2	1	-10921639	126.000	130	68	209	2646	43.418	2.000	0.179	0.880
ID529802	529802	68	60.234	18.173	10.173	0	300	300	2	1	-10921639	156.048	141	90	226	3277	34.681	2.000	0.171	1.315
ID529803	529803	67	52.447	12.668	13.903	0	300	300	2	1	-10921639	130.810	130	85	175	2747	27.257	4.800	0.213	1.684
ID529805	529805	66	53.102	17.846	16.021	0	301	301	2	1	-10921639	120.048	119	73	215	2521	34.916	2.000	0.157	0.933
ID529806	529806	66	39.944	17.672	15.782	0	303	303	2	1	-10921639	90.143	96	45	153	1893	30.100	2.000	0.148	0.774
ID529807	529807	66	40.288	18.098	15.924	0	304	304	2	1	-10921639	90.238	90	56	141	1895	23.422	2.000	0.190	1.232
