# Supplementary material for: Progressive enhancement of kinetic proofreading in T cell antigen discrimination from receptor activation to DAG generation
Source: eLife. 2022 Sep 20;11:e75263. doi: 10.7554/eLife.75263 (PMC9536835; doi:10.7554/eLife.75263)
Supplement: Figure 5—source data 1. — Each data table is the TrackMate ‘spot-statistics’ output of one cell over four cycles of blue-light illumination (frames 0–40, 100–140, 200–240, and 300–340, with 3 s interval between frames). We calculated the lifetime of TrackIDs that existed at the start of each period of blue-light illumination that did not last for the full period and fit the resulting lifetime distributions using custom Python scripts available at https://github.com/dbritain/KP-paper (copy archived at swh:1:rev:167fa456901903740f0f3ee6a3e5324bc45207ea, Britain, 2022). [file elife-75263-fig5-data1.zip › Fig5SourceData/LOV/lov1/r1/lov11.csv]

Label	ID	TRACK_ID	QUALITY	POSITION_X	POSITION_Y	POSITION_Z	POSITION_T	FRAME	RADIUS	VISIBILITY	MANUAL_COLOR	MEAN_INTENSITY	MEDIAN_INTENSITY	MIN_INTENSITY	MAX_INTENSITY	TOTAL_INTENSITY	STANDARD_DEVIATION	ESTIMATED_DIAMETER	CONTRAST	SNR
ID531262	531262	0	45.746	9.708	8.057	0	0	0	2	1	-10921639	97.905	93	53	187	2056	34.473	2.000	0.157	0.771
ID531263	531263	None	37.296	19.052	10.155	0	0	0	2	1	-10921639	120.905	120	67	174	2539	30.181	6.389	0.141	0.987
ID531264	531264	None	35.379	4.789	14.043	0	0	0	2	1	-10921639	93.381	93	40	147	1961	22.353	4.800	0.221	1.511
ID531265	531265	None	57.798	15.243	17.114	0	0	0	2	1	-10921639	155.476	147	80	255	3265	43.822	2.000	0.176	1.064
ID531266	531266	None	56.926	19.562	18.646	0	0	0	2	1	-10921639	126.619	107	53	228	2659	53.417	2.000	0.154	0.631
ID531267	531267	None	87.488	5.825	27.758	0	0	0	2	1	-10921639	132.476	107	53	255	2782	58.486	2.000	0.242	0.883
ID531268	531268	None	55.821	15.412	28.403	0	0	0	2	1	-10921639	140.143	134	53	214	2943	48.311	7.600	0.166	0.828
ID531269	531269	1	69.199	21.033	30.377	0	0	0	2	1	-10921639	136.905	120	80	255	2875	44.735	2.000	0.209	1.060
ID531270	531270	2	50.036	19.120	39.322	0	0	0	2	1	-10921639	110.048	107	67	187	2311	29.615	2.000	0.238	1.431
ID531271	531271	None	53.075	4.591	41.962	0	0	0	2	1	-10921639	99.238	80	53	187	2084	37.600	2.000	0.175	0.785
ID531281	531281	0	35.721	9.685	7.767	0	1	1	2	1	-10921639	83.286	80	40	161	1749	29.035	7.600	0.165	0.813
ID531282	531282	1	38.756	21.009	30.872	0	1	1	2	1	-10921639	98.000	107	53	134	2058	28.307	2.000	0.165	0.980
ID531283	531283	None	47.906	14.124	36.083	0	1	1	2	1	-10921639	112.571	107	53	187	2364	35.390	2.000	0.159	0.873
ID531284	531284	2	61.173	19.259	39.870	0	1	1	2	1	-10921639	108.048	93	40	187	2269	39.355	2.000	0.230	1.025
ID531260	531260	None	41.047	10.649	19.155	0	2	2	2	1	-10921639	105.524	93	67	174	2216	29.928	3.200	0.150	0.918
ID531261	531261	None	54.030	32.000	19.000	0	2	2	2	1	-10921639	90.952	80	40	174	1910	35.362	2.000	0.263	1.071
ID531285	531285	None	38.307	6.451	28.188	0	3	3	2	1	-10921639	78.667	80	26	147	1652	30.790	2.000	0.173	0.755
ID531286	531286	3	43.020	0.000	31.000	0	3	3	2	1	-10921639	80.905	80	37	147	1699	30.757	2.000	0.218	0.942
ID531287	531287	None	39.667	14.820	36.846	0	3	3	2	1	-10921639	91.048	80	53	134	1912	26.709	2.000	0.149	0.882
ID531276	531276	3	44.361	0.000	30.000	0	4	4	2	1	-10921639	71.190	53	26	134	1495	33.313	2.000	0.259	0.879
ID531277	531277	None	38.774	2.782	39.995	0	4	4	2	1	-10921639	102.952	107	53	147	2162	25.860	3.200	0.172	1.170
ID531275	531275	None	40.765	32.000	20.000	0	4	4	2	1	-10921639	75.667	80	26	187	1589	35.244	7.600	0.146	0.547
ID531272	531272	None	43.028	10.876	18.840	0	5	5	2	1	-10921639	99.810	93	53	161	2096	29.397	2.000	0.182	1.044
ID531273	531273	None	44.370	22.798	22.673	0	5	5	2	1	-10921639	100.381	93	53	174	2108	29.850	2.000	0.179	1.019
ID531274	531274	None	39.036	23.791	33.338	0	5	5	2	1	-10921639	92.190	80	53	134	1936	23.619	2.000	0.194	1.270
ID531296	531296	None	43.881	6.590	44.298	0	6	6	2	1	-10921639	74.381	67	40	174	1562	34.581	2.000	0.200	0.718
ID531292	531292	4	35.094	13.000	0.000	0	6	6	2	1	-10921639	94.571	93	40	134	1986	25.303	4.800	0.313	1.784
ID531293	531293	None	49.206	20.484	18.558	0	6	6	2	1	-10921639	94.714	80	40	201	1989	43.807	2.000	0.168	0.622
ID531294	531294	None	36.208	32.000	20.000	0	6	6	2	1	-10921639	114.476	120	63	174	2404	30.961	7.600	0.115	0.764
ID531295	531295	None	35.448	15.828	41.530	0	6	6	2	1	-10921639	88.952	93	40	147	1868	28.158	2.000	0.158	0.861
ID531297	531297	4	49.516	13.000	0.000	0	7	7	2	1	-10921639	76.333	75	26	134	1603	33.953	2.000	0.301	1.041
ID531288	531288	5	35.521	6.013	28.606	0	8	8	2	1	-10921639	81.952	80	53	147	1721	26.543	2.000	0.174	0.913
ID531289	531289	None	39.404	10.866	30.655	0	8	8	2	1	-10921639	78.048	80	40	147	1639	27.294	2.000	0.208	0.985
ID531290	531290	6	40.498	15.202	36.382	0	8	8	2	1	-10921639	73.667	67	26	161	1547	39.664	2.000	0.142	0.461
ID531291	531291	None	37.812	10.852	39.818	0	8	8	2	1	-10921639	87.667	80	53	174	1841	28.600	2.000	0.132	0.714
ID531305	531305	7	35.989	10.246	7.507	0	9	9	2	1	-10921639	69.905	67	26	147	1468	31.732	2.000	0.162	0.613
ID531306	531306	8	37.654	17.394	17.709	0	9	9	2	1	-10921639	84.476	80	53	147	1774	27.808	2.000	0.170	0.881
ID531307	531307	9	45.918	9.976	19.010	0	9	9	2	1	-10921639	108.048	107	67	174	2269	23.988	4.800	0.237	1.727
ID531308	531308	5	48.979	6.251	28.201	0	9	9	2	1	-10921639	87.143	80	40	174	1830	36.635	2.000	0.215	0.842
ID531309	531309	6	39.810	14.855	36.840	0	9	9	2	1	-10921639	98.000	93	67	147	2058	26.524	4.800	0.207	1.265
ID531310	531310	None	46.222	6.933	43.763	0	9	9	2	1	-10921639	90.762	80	53	174	1906	28.926	2.000	0.196	1.029
ID531304	531304	None	40.483	10.322	39.107	0	10	10	2	1	-10921639	90.333	93	53	161	1897	29.372	2.000	0.171	0.900
ID531298	531298	None	40.576	13.000	0.000	0	10	10	2	1	-10921639	48.429	40	0	120	1017	37.094	2.000	0.400	0.746
ID531299	531299	None	35.162	0.000	5.000	0	10	10	2	1	-10921639	65.048	67	37	134	1366	25.089	2.000	0.229	0.968
ID531300	531300	7	41.865	9.891	7.492	0	10	10	2	1	-10921639	74.857	67	40	174	1572	33.755	2.000	0.214	0.782
ID531301	531301	9	35.483	10.990	18.357	0	10	10	2	1	-10921639	101.048	93	53	174	2122	26.413	3.200	0.185	1.194
ID531302	531302	8	36.432	19.765	18.107	0	10	10	2	1	-10921639	89.619	93	40	134	1882	28.741	3.200	0.182	0.958
ID531303	531303	None	45.174	0.000	31.000	0	10	10	2	1	-10921639	87.524	93	53	134	1838	23.880	2.000	0.296	1.675
ID531280	531280	None	44.097	6.939	28.092	0	11	11	2	1	-10921639	77.524	67	40	147	1628	32.385	7.600	0.199	0.796
ID531278	531278	9	41.181	10.845	18.290	0	11	11	2	1	-10921639	98.524	93	67	147	2069	25.189	2.000	0.215	1.386
ID531279	531279	8	47.504	21.092	18.891	0	11	11	2	1	-10921639	82.571	80	40	187	1734	33.754	7.600	0.214	0.862
ID531312	531312	None	37.610	21.759	4.612	0	12	12	2	1	-10921639	67.190	67	26	120	1411	24.482	2.000	0.276	1.189
ID531313	531313	None	37.916	32.000	19.000	0	12	12	2	1	-10921639	96.524	93	50	174	2027	30.815	6.310	0.171	0.915
ID531314	531314	None	44.165	3.186	40.196	0	12	12	2	1	-10921639	110.048	107	53	161	2311	30.655	2.000	0.194	1.164
ID531311	531311	None	48.000	27.777	4.146	0	12	12	2	1	-10921639	51.190	40	13	120	1075	32.962	2.000	0.421	0.920
ID531336	531336	10	36.884	24.809	43.016	0	13	13	2	1	-10921639	75.476	67	40	120	1585	24.782	2.000	0.199	1.010
ID531337	531337	11	38.314	6.689	44.136	0	13	13	2	1	-10921639	97.857	93	40	174	2055	33.446	2.000	0.102	0.541
ID531338	531338	None	40.540	9.000	48.000	0	13	13	2	1	-10921639	110.762	107	63	161	2326	30.746	7.600	0.175	1.074
ID531331	531331	12	36.145	13.000	0.000	0	13	13	2	1	-10921639	64.714	67	13	120	1359	31.878	3.200	0.256	0.828
ID531332	531332	13	39.446	9.987	8.022	0	13	13	2	1	-10921639	63.381	53	13	161	1331	34.247	7.600	0.175	0.550
ID531333	531333	9	37.428	9.983	18.342	0	13	13	2	1	-10921639	94.143	80	67	174	1977	29.738	2.000	0.153	0.841
ID531334	531334	None	46.386	20.911	18.866	0	13	13	2	1	-10921639	81.381	67	40	201	1709	37.409	2.000	0.153	0.578
ID531335	531335	14	45.491	21.715	22.783	0	13	13	2	1	-10921639	94.857	80	67	161	1992	27.178	4.800	0.206	1.191
ID531320	531320	12	46.114	12.998	1.334	0	14	14	2	1	-10921639	85.762	80	26	161	1801	41.894	2.000	0.267	0.862
ID531321	531321	13	41.889	10.100	8.066	0	14	14	2	1	-10921639	75.619	67	26	161	1588	32.964	2.000	0.220	0.826
ID531322	531322	9	41.332	10.442	18.552	0	14	14	2	1	-10921639	96.667	93	53	161	2030	33.766	7.600	0.155	0.767
ID531323	531323	14	44.289	22.195	22.338	0	14	14	2	1	-10921639	104.952	107	40	161	2204	29.840	7.600	0.200	1.174
ID531324	531324	10	36.409	23.204	41.865	0	14	14	2	1	-10921639	101.095	107	53	161	2123	27.439	7.600	0.137	0.890
ID531325	531325	11	56.014	6.606	43.949	0	14	14	2	1	-10921639	99.905	93	40	214	2098	41.475	2.000	0.206	0.824
ID531328	531328	None	38.612	10.895	30.439	0	15	15	2	1	-10921639	75.476	67	26	147	1585	32.124	2.000	0.145	0.596
ID531329	531329	None	40.137	14.566	36.043	0	15	15	2	1	-10921639	74.143	53	26	161	1557	32.846	2.000	0.147	0.578
ID531330	531330	10	35.989	23.833	43.077	0	15	15	2	1	-10921639	78.810	67	40	147	1655	29.036	2.000	0.111	0.543
ID531326	531326	13	39.230	10.103	7.663	0	15	15	2	1	-10921639	85.143	80	53	147	1788	25.164	2.000	0.192	1.089
ID531327	531327	None	36.442	32.000	20.000	0	15	15	2	1	-10921639	85.714	80	50	174	1800	29.576	7.600	0.137	0.700
ID531344	531344	16	45.721	7.019	27.928	0	16	16	2	1	-10921639	91.476	80	53	174	1921	32.898	2.000	0.189	0.882
ID531345	531345	None	42.123	7.769	44.818	0	16	16	2	1	-10921639	93.429	93	40	147	1962	26.087	4.800	0.246	1.414
ID531343	531343	15	41.748	21.012	18.928	0	16	16	2	1	-10921639	83.333	67	26	174	1750	33.347	2.000	0.159	0.685
ID531315	531315	15	48.232	20.601	18.602	0	17	17	2	1	-10921639	79.524	67	26	174	1670	38.046	2.000	0.190	0.669
ID531316	531316	None	55.338	32.000	19.000	0	17	17	2	1	-10921639	116.619	120	67	187	2449	36.145	7.600	0.265	1.352
ID531317	531317	16	48.108	6.186	28.102	0	17	17	2	1	-10921639	89.095	80	53	161	1871	31.334	7.600	0.223	1.036
ID531318	531318	None	38.235	30.216	35.538	0	17	17	2	1	-10921639	110.714	107	67	161	2325	27.918	2.000	0.122	0.860
ID531319	531319	None	43.454	14.700	36.714	0	17	17	2	1	-10921639	94.095	93	40	147	1976	34.006	4.800	0.230	1.036
ID531339	531339	None	35.691	22.350	5.357	0	18	18	2	1	-10921639	86.429	80	40	134	1815	27.371	2.000	0.218	1.132
ID531340	531340	17	44.025	10.896	18.603	0	18	18	2	1	-10921639	88.381	80	40	147	1856	31.322	2.000	0.219	1.015
ID531341	531341	None	41.010	12.466	28.823	0	18	18	2	1	-10921639	93.429	93	40	174	1962	36.964	7.600	0.217	0.900
ID531342	531342	None	42.975	19.565	31.601	0	18	18	2	1	-10921639	102.238	93	53	174	2147	29.273	2.000	0.189	1.111
ID531360	531360	16	35.520	6.388	28.460	0	19	19	2	1	-10921639	76.857	80	40	134	1614	29.028	7.600	0.197	0.871
ID531361	531361	None	39.295	23.751	42.949	0	19	19	2	1	-10921639	88.381	80	53	161	1856	27.329	2.000	0.159	0.887
ID531358	531358	18	45.398	14.000	0.000	0	19	19	2	1	-10921639	88.857	80	53	147	1866	28.633	6.102	0.291	1.399
ID531359	531359	17	44.038	10.885	17.244	0	19	19	2	1	-10921639	103.667	93	67	161	2177	29.741	2.000	0.179	1.056
ID531368	531368	19	44.192	9.859	8.340	0	20	20	2	1	-10921639	77.524	67	26	161	1628	36.895	7.600	0.204	0.712
ID531369	531369	None	35.508	22.083	22.540	0	20	20	2	1	-10921639	99.857	93	67	161	2097	26.790	2.000	0.126	0.833
ID531370	531370	16	36.246	6.187	28.588	0	20	20	2	1	-10921639	79.381	80	13	147	1667	37.299	2.000	0.156	0.574
ID531371	531371	20	56.509	7.158	44.187	0	20	20	2	1	-10921639	92.762	80	53	201	1948	38.323	2.000	0.229	0.902
ID531366	531366	18	47.949	13.000	0.000	0	20	20	2	1	-10921639	76.333	67	40	120	1603	28.978	7.600	0.346	1.353
ID531367	531367	None	38.700	21.933	4.533	0	20	20	2	1	-10921639	82.476	80	53	147	1732	23.406	6.344	0.260	1.453
ID531362	531362	19	38.630	9.861	7.285	0	21	21	2	1	-10921639	76.857	67	26	147	1614	31.169	2.000	0.161	0.685
ID531363	531363	21	36.017	9.571	38.018	0	21	21	2	1	-10921639	86.429	80	53	120	1815	22.573	4.800	0.240	1.485
ID531364	531364	None	35.292	23.400	42.935	0	21	21	2	1	-10921639	85.762	93	40	147	1801	30.643	2.000	0.149	0.726
ID531365	531365	20	39.330	7.270	44.620	0	21	21	2	1	-10921639	95.238	93	53	147	2000	26.913	2.000	0.157	0.961
ID531346	531346	None	36.920	12.977	2.619	0	22	22	2	1	-10921639	92.143	93	40	147	1935	28.982	2.000	0.184	0.987
ID531347	531347	None	36.601	28.258	3.128	0	22	22	2	1	-10921639	70.524	67	26	134	1481	23.712	4.800	0.247	1.179
ID531348	531348	22	36.497	10.203	19.059	0	22	22	2	1	-10921639	91.476	93	53	174	1921	26.500	2.000	0.169	1.000
ID531349	531349	23	46.568	14.810	36.342	0	22	22	2	1	-10921639	85.857	67	40	161	1803	37.084	2.000	0.153	0.616
ID531350	531350	21	42.378	10.660	39.304	0	22	22	2	1	-10921639	104.286	93	67	161	2190	28.088	2.000	0.187	1.170
ID531352	531352	22	42.108	11.191	17.502	0	23	23	2	1	-10921639	101.762	93	40	161	2137	34.716	2.000	0.193	0.950
ID531353	531353	None	48.193	21.198	18.668	0	23	23	2	1	-10921639	98.571	93	40	187	2070	36.983	2.000	0.158	0.727
ID531354	531354	None	38.090	23.078	30.055	0	23	23	2	1	-10921639	113.286	107	67	174	2379	32.249	2.000	0.133	0.823
ID531355	531355	23	40.713	15.071	35.946	0	23	23	2	1	-10921639	84.381	80	53	147	1772	25.480	2.000	0.197	1.089
ID531356	531356	24	38.264	24.022	42.274	0	23	23	2	1	-10921639	87.095	80	40	147	1829	27.635	2.000	0.176	0.942
ID531357	531357	20	40.889	7.128	44.585	0	23	23	2	1	-10921639	96.619	93	40	174	2029	32.591	2.000	0.154	0.791
ID531351	531351	19	44.211	10.443	8.056	0	23	23	2	1	-10921639	88.238	93	26	161	1853	32.998	2.000	0.224	0.980
ID531378	531378	19	43.157	9.858	7.566	0	24	24	2	1	-10921639	77.524	80	26	147	1628	33.591	2.000	0.223	0.841
ID531379	531379	22	35.003	10.603	18.630	0	24	24	2	1	-10921639	77.429	80	26	147	1626	30.729	2.000	0.183	0.778
ID531380	531380	None	44.937	22.870	23.446	0	24	24	2	1	-10921639	96.000	80	53	161	2016	33.144	2.000	0.165	0.820
ID531381	531381	None	47.855	0.000	30.000	0	24	24	2	1	-10921639	90.714	87	40	174	1905	40.147	2.000	0.289	1.014
ID531382	531382	24	35.054	24.247	42.345	0	24	24	2	1	-10921639	101.095	107	67	147	2123	21.868	4.800	0.184	1.436
ID531383	531383	20	42.703	7.257	44.192	0	24	24	2	1	-10921639	96.667	80	53	174	2030	33.353	2.000	0.115	0.600
ID531376	531376	29	39.248	7.290	28.406	0	25	25	2	1	-10921639	67.810	53	0	174	1424	38.794	2.000	0.164	0.493
ID531377	531377	None	38.920	28.445	33.502	0	25	25	2	1	-10921639	106.810	107	67	147	2243	30.200	2.000	0.133	0.831
ID531372	531372	None	48.739	13.000	0.000	0	25	25	2	1	-10921639	91.000	75	50	147	1911	33.779	2.000	0.280	1.177
ID531373	531373	None	40.467	22.914	4.897	0	25	25	2	1	-10921639	83.857	80	53	120	1761	19.855	4.800	0.273	1.811
ID531374	531374	19	43.385	9.982	7.079	0	25	25	2	1	-10921639	70.429	67	26	147	1479	31.545	2.000	0.199	0.741
ID531375	531375	22	44.863	11.258	17.753	0	25	25	2	1	-10921639	85.048	80	26	161	1786	35.113	2.000	0.206	0.828
ID531384	531384	22	41.618	10.748	18.236	0	26	26	2	1	-10921639	92.000	93	53	174	1932	25.768	2.000	0.227	1.322
ID531385	531385	25	35.360	22.393	23.090	0	26	26	2	1	-10921639	97.857	93	67	161	2055	25.603	2.000	0.125	0.850
ID531386	531386	29	40.282	6.602	28.264	0	26	26	2	1	-10921639	80.667	80	26	187	1694	37.954	2.000	0.116	0.443
ID531387	531387	None	43.216	24.255	42.643	0	26	26	2	1	-10921639	76.190	67	40	161	1600	35.334	2.000	0.155	0.578
ID531388	531388	None	44.904	7.432	44.303	0	26	26	2	1	-10921639	80.762	80	26	161	1696	36.203	2.000	0.188	0.706
ID531389	531389	None	50.238	3.000	48.000	0	26	26	2	1	-10921639	83.381	80	37	174	1751	36.190	2.000	0.225	0.846
ID531400	531400	19	36.473	10.241	8.097	0	27	27	2	1	-10921639	64.714	67	13	134	1359	28.846	2.000	0.197	0.738
ID531401	531401	33	38.167	17.031	19.119	0	27	27	2	1	-10921639	88.333	80	53	134	1855	23.806	3.200	0.187	1.169
ID531402	531402	None	40.962	32.000	20.000	0	27	27	2	1	-10921639	92.905	93	63	174	1951	29.283	5.961	0.171	0.925
ID531403	531403	25	41.424	22.671	23.171	0	27	27	2	1	-10921639	108.810	120	53	174	2285	32.205	4.800	0.173	0.995
ID531404	531404	None	38.714	32.000	36.000	0	27	27	2	1	-10921639	103.429	107	75	147	2172	21.077	4.800	0.180	1.495
ID531399	531399	None	42.320	28.225	3.549	0	27	27	2	1	-10921639	78.048	80	13	161	1639	35.076	7.600	0.179	0.675
ID531392	531392	None	42.183	23.485	42.635	0	28	28	2	1	-10921639	86.286	80	40	147	1812	27.943	4.800	0.258	1.265
ID531390	531390	19	47.024	9.762	7.683	0	28	28	2	1	-10921639	74.238	67	13	147	1559	35.137	7.600	0.262	0.878
ID531391	531391	33	35.763	16.005	17.867	0	28	28	2	1	-10921639	85.000	80	53	147	1785	24.829	2.000	0.156	0.923
ID531393	531393	19	40.029	10.786	7.861	0	29	29	2	1	-10921639	68.619	67	40	147	1441	29.357	2.000	0.190	0.746
ID531394	531394	None	48.442	20.930	19.108	0	29	29	2	1	-10921639	88.286	80	40	187	1854	36.056	2.000	0.165	0.694
ID531395	531395	None	36.037	0.000	22.000	0	29	29	2	1	-10921639	91.571	93	63	134	1923	22.121	7.600	0.242	1.614
ID531396	531396	None	37.453	6.557	27.927	0	29	29	2	1	-10921639	72.381	67	26	187	1520	35.584	2.000	0.092	0.343
ID531397	531397	None	44.232	12.222	30.069	0	29	29	2	1	-10921639	91.429	93	40	147	1920	29.118	2.000	0.227	1.160
ID531398	531398	None	42.507	22.019	30.402	0	29	29	2	1	-10921639	121.000	120	53	174	2541	34.392	4.800	0.154	0.937
ID531405	531405	None	36.479	11.160	18.839	0	30	30	2	1	-10921639	81.333	67	40	161	1708	30.215	2.000	0.116	0.561
ID531406	531406	None	36.305	32.000	42.000	0	30	30	2	1	-10921639	74.952	67	26	147	1574	35.311	2.000	0.130	0.489
ID531425	531425	26	37.743	14.000	0.000	0	31	31	2	1	-10921639	74.381	67	40	107	1562	21.259	4.800	0.260	1.444
ID531426	531426	19	38.352	10.347	7.693	0	31	31	2	1	-10921639	69.857	67	40	134	1467	27.139	2.000	0.237	0.985
ID531427	531427	None	41.614	32.000	18.000	0	31	31	2	1	-10921639	95.762	93	63	161	2011	24.544	4.800	0.223	1.421
ID531428	531428	None	37.779	22.284	30.095	0	31	31	2	1	-10921639	99.667	93	40	174	2093	29.601	4.800	0.140	0.826
ID531416	531416	19	40.371	10.186	7.830	0	32	32	2	1	-10921639	71.143	67	40	147	1494	31.481	2.000	0.167	0.648
ID531417	531417	None	37.226	17.016	10.684	0	32	32	2	1	-10921639	77.524	80	26	134	1628	30.737	2.000	0.171	0.735
ID531418	531418	None	41.697	32.000	12.000	0	32	32	2	1	-10921639	75.190	67	37	107	1579	25.007	3.200	0.275	1.297
ID531419	531419	27	44.330	10.830	18.795	0	32	32	2	1	-10921639	84.429	80	40	174	1773	30.919	2.000	0.195	0.892
ID531420	531420	None	45.402	32.000	24.000	0	32	32	2	1	-10921639	132.524	134	67	187	2783	29.625	4.800	0.182	1.381
ID531421	531421	30	38.445	6.892	28.122	0	32	32	2	1	-10921639	72.429	67	26	161	1521	29.918	7.600	0.164	0.683
ID531422	531422	31	36.391	0.000	31.000	0	32	32	2	1	-10921639	88.238	87	63	134	1853	18.923	4.800	0.222	1.694
ID531423	531423	28	35.574	24.048	42.151	0	32	32	2	1	-10921639	80.619	80	40	134	1693	25.258	2.000	0.180	0.975
ID531424	531424	32	50.392	7.832	44.533	0	32	32	2	1	-10921639	111.286	107	67	174	2337	31.609	2.000	0.218	1.260
ID531415	531415	26	35.601	14.000	0.000	0	32	32	2	1	-10921639	79.952	80	26	134	1679	28.614	2.000	0.230	1.045
ID531407	531407	19	43.664	10.258	7.451	0	33	33	2	1	-10921639	94.762	93	53	174	1990	33.682	7.600	0.183	0.869
ID531408	531408	27	39.627	10.956	19.171	0	33	33	2	1	-10921639	77.476	80	26	147	1627	28.946	7.600	0.206	0.916
ID531409	531409	None	37.371	21.852	23.075	0	33	33	2	1	-10921639	96.619	93	53	161	2029	30.659	2.000	0.122	0.685
ID531410	531410	30	40.575	6.954	28.024	0	33	33	2	1	-10921639	67.286	53	26	174	1413	34.854	2.000	0.141	0.477
ID531411	531411	None	40.731	21.947	30.486	0	33	33	2	1	-10921639	97.238	93	40	161	2042	33.134	2.000	0.172	0.863
ID531412	531412	31	38.379	0.000	31.000	0	33	33	2	1	-10921639	93.952	93	63	134	1973	23.936	3.200	0.215	1.391
ID531413	531413	28	35.780	23.491	42.753	0	33	33	2	1	-10921639	92.619	93	40	174	1945	28.253	2.000	0.155	0.879
ID531414	531414	32	40.070	7.542	44.372	0	33	33	2	1	-10921639	88.381	80	40	174	1856	41.630	2.000	0.117	0.444
ID531434	531434	27	35.722	11.253	18.097	0	34	34	2	1	-10921639	81.905	80	26	161	1720	35.098	2.000	0.137	0.562
ID531435	531435	28	41.481	23.977	42.930	0	34	34	2	1	-10921639	79.429	80	26	161	1668	34.095	2.000	0.149	0.603
ID531432	531432	30	35.224	6.712	28.063	0	35	35	2	1	-10921639	80.571	80	53	147	1692	25.943	2.000	0.150	0.808
ID531433	531433	28	38.922	24.575	42.116	0	35	35	2	1	-10921639	100.429	93	40	161	2109	30.807	2.000	0.158	0.888
ID531429	531429	27	36.530	11.242	18.781	0	35	35	2	1	-10921639	85.762	80	53	174	1801	28.259	7.600	0.142	0.755
ID531430	531430	None	37.525	25.719	21.806	0	35	35	2	1	-10921639	113.238	107	67	161	2378	22.808	4.800	0.170	1.445
ID531431	531431	None	39.306	0.000	25.000	0	35	35	2	1	-10921639	78.048	80	26	107	1639	24.463	4.800	0.303	1.483
ID531440	531440	None	36.773	27.856	42.074	0	36	36	2	1	-10921639	100.429	107	53	134	2109	22.364	2.000	0.160	1.237
ID531436	531436	34	40.751	14.000	0.000	0	36	36	2	1	-10921639	95.333	107	24	161	2002	42.230	3.200	0.198	0.745
ID531437	531437	None	36.259	0.000	4.000	0	36	36	2	1	-10921639	67.429	53	37	107	1416	24.377	7.600	0.248	1.098
ID531438	531438	None	37.578	10.485	7.419	0	36	36	2	1	-10921639	69.238	53	26	161	1454	37.958	2.000	0.126	0.407
ID531439	531439	30	42.425	7.253	28.113	0	36	36	2	1	-10921639	87.667	80	40	187	1841	31.498	2.000	0.172	0.818
ID531450	531450	34	37.908	13.000	0.000	0	37	37	2	1	-10921639	83.143	80	40	134	1746	27.684	3.200	0.258	1.232
ID531451	531451	None	36.348	9.801	19.828	0	37	37	2	1	-10921639	88.952	80	40	134	1868	25.922	7.600	0.193	1.110
ID531452	531452	None	35.504	1.000	23.000	0	37	37	2	1	-10921639	87.048	80	53	120	1828	24.045	4.800	0.243	1.415
ID531453	531453	35	37.146	23.101	22.535	0	37	37	2	1	-10921639	92.762	93	53	174	1948	31.648	2.000	0.106	0.561
ID531454	531454	30	42.966	7.290	28.724	0	37	37	2	1	-10921639	86.381	93	40	147	1814	30.696	2.000	0.198	0.932
ID531455	531455	None	38.801	13.276	29.697	0	37	37	2	1	-10921639	81.429	67	40	147	1710	31.682	2.000	0.125	0.572
ID531456	531456	None	37.391	15.734	36.734	0	37	37	2	1	-10921639	101.048	93	40	147	2122	31.571	7.600	0.129	0.729
ID531448	531448	36	35.371	0.000	30.000	0	38	38	2	1	-10921639	86.905	87	53	134	1825	25.161	3.200	0.197	1.135
ID531449	531449	37	47.208	24.946	42.856	0	38	38	2	1	-10921639	110.762	107	67	174	2326	29.998	2.000	0.185	1.154
ID531441	531441	34	37.439	14.000	0.000	0	38	38	2	1	-10921639	109.095	107	67	147	2291	25.193	6.061	0.222	1.573
ID531442	531442	38	36.130	22.357	5.303	0	38	38	2	1	-10921639	78.714	80	13	147	1653	31.065	2.000	0.206	0.865
ID531443	531443	None	38.319	10.900	6.929	0	38	38	2	1	-10921639	77.476	67	26	147	1627	33.355	2.000	0.178	0.702
ID531444	531444	None	36.041	5.714	10.605	0	38	38	2	1	-10921639	62.810	67	26	120	1319	28.861	3.200	0.202	0.730
ID531445	531445	None	38.559	16.263	18.285	0	38	38	2	1	-10921639	90.762	93	53	147	1906	25.936	4.800	0.183	1.081
ID531446	531446	35	45.663	22.033	22.156	0	38	38	2	1	-10921639	106.762	93	67	174	2242	32.264	6.408	0.177	0.993
ID531447	531447	39	36.540	22.300	28.928	0	38	38	2	1	-10921639	91.524	80	40	161	1922	32.425	7.600	0.124	0.621
ID531464	531464	37	36.275	24.086	42.647	0	39	39	2	1	-10921639	80.000	80	40	147	1680	29.920	2.000	0.148	0.689
ID531457	531457	34	35.715	13.246	2.356	0	39	39	2	1	-10921639	94.714	93	40	147	1989	29.872	3.200	0.150	0.827
ID531458	531458	38	37.639	22.407	4.365	0	39	39	2	1	-10921639	67.238	67	13	120	1412	29.496	2.000	0.240	0.882
ID531459	531459	40	35.231	16.777	11.092	0	39	39	2	1	-10921639	78.000	80	26	147	1638	29.776	4.800	0.159	0.719
ID531460	531460	None	55.530	10.999	18.212	0	39	39	2	1	-10921639	104.190	93	80	174	2188	27.775	4.800	0.288	1.677
ID531461	531461	35	43.762	22.697	22.404	0	39	39	2	1	-10921639	110.000	107	80	187	2310	27.785	2.000	0.193	1.279
ID531462	531462	39	46.055	22.233	28.985	0	39	39	2	1	-10921639	104.333	93	67	174	2191	32.472	7.600	0.180	0.982
ID531463	531463	36	44.447	0.000	31.000	0	39	39	2	1	-10921639	88.905	93	26	134	1867	35.218	6.026	0.247	1.001
ID531488	531488	34	41.151	13.290	0.909	0	40	40	2	1	-10921639	115.238	107	67	174	2420	32.221	4.800	0.209	1.238
ID531489	531489	41	45.080	10.889	7.646	0	40	40	2	1	-10921639	86.381	80	40	187	1814	37.125	2.000	0.168	0.668
ID531490	531490	40	38.968	17.513	9.403	0	40	40	2	1	-10921639	95.381	93	40	161	2003	31.266	2.000	0.161	0.847
ID531491	531491	37	35.176	24.317	42.431	0	40	40	2	1	-10921639	95.905	93	53	147	2014	25.971	2.000	0.143	0.923
ID531465	531465	34	43.306	13.625	0.742	0	41	41	2	1	-10921639	104.952	93	40	174	2204	38.538	4.800	0.231	1.020
ID531466	531466	41	39.854	10.472	7.179	0	41	41	2	1	-10921639	86.429	80	26	161	1815	34.161	2.000	0.155	0.678
ID531467	531467	None	35.115	32.000	18.000	0	41	41	2	1	-10921639	104.667	107	75	147	2198	24.073	4.800	0.238	1.674
ID531468	531468	42	61.916	11.006	18.760	0	41	41	2	1	-10921639	99.810	107	53	174	2096	35.234	2.000	0.317	1.363
ID531469	531469	None	51.722	22.863	21.938	0	41	41	2	1	-10921639	88.381	80	26	174	1856	39.730	2.000	0.179	0.674
ID531470	531470	None	35.855	32.000	22.000	0	41	41	2	1	-10921639	98.286	93	53	147	2064	27.414	2.000	0.192	1.154
ID531471	531471	43	43.974	7.081	27.993	0	41	41	2	1	-10921639	81.381	67	40	174	1709	31.374	7.600	0.194	0.843
ID531472	531472	None	36.788	32.000	36.000	0	41	41	2	1	-10921639	84.190	80	26	147	1768	33.016	3.200	0.192	0.820
ID531473	531473	None	37.844	8.070	44.619	0	41	41	2	1	-10921639	84.476	80	40	147	1774	27.502	2.000	0.163	0.860
ID531482	531482	41	40.848	11.202	7.793	0	42	42	2	1	-10921639	86.381	80	26	187	1814	35.289	2.000	0.144	0.616
ID531483	531483	42	43.356	11.145	18.142	0	42	42	2	1	-10921639	92.238	80	40	134	1937	27.059	3.200	0.208	1.174
ID531484	531484	43	46.498	7.032	28.362	0	42	42	2	1	-10921639	77.571	67	26	228	1629	46.090	2.000	0.097	0.299
ID531485	531485	None	38.585	23.254	29.240	0	42	42	2	1	-10921639	110.667	120	67	161	2324	27.925	4.800	0.146	1.009
ID531486	531486	None	37.716	0.000	40.000	0	42	42	2	1	-10921639	99.667	100	63	134	2093	23.963	6.296	0.221	1.508
ID531487	531487	37	39.083	24.322	42.851	0	42	42	2	1	-10921639	101.000	93	53	174	2121	26.745	2.000	0.156	1.021
ID531480	531480	37	46.002	24.319	42.508	0	43	43	2	1	-10921639	91.571	80	40	174	1923	36.769	2.000	0.166	0.708
ID531481	531481	None	45.306	7.982	44.635	0	43	43	2	1	-10921639	97.238	93	53	201	2042	37.555	2.000	0.135	0.615
ID531474	531474	34	39.247	14.155	0.702	0	43	43	2	1	-10921639	117.095	120	80	161	2459	26.311	4.800	0.206	1.520
ID531475	531475	None	44.571	9.655	12.598	0	43	43	2	1	-10921639	92.095	93	40	174	1934	33.110	2.000	0.193	0.898
ID531476	531476	42	36.981	10.807	19.031	0	43	43	2	1	-10921639	80.000	80	26	174	1680	29.965	2.000	0.162	0.746
ID531477	531477	None	37.220	32.000	22.000	0	43	43	2	1	-10921639	81.762	80	50	120	1717	20.112	2.000	0.253	1.640
ID531478	531478	44	48.214	22.888	22.878	0	43	43	2	1	-10921639	85.143	80	40	161	1788	32.740	2.000	0.235	0.991
ID531479	531479	43	40.134	7.178	27.811	0	43	43	2	1	-10921639	78.714	67	26	161	1653	32.038	2.000	0.164	0.693
ID531512	531512	37	38.896	24.725	42.673	0	44	44	2	1	-10921639	97.905	93	67	147	2056	26.144	4.800	0.204	1.268
ID531502	531502	34	55.549	14.000	0.000	0	44	44	2	1	-10921639	104.143	107	50	174	2187	39.172	6.224	0.330	1.318
ID531503	531503	None	41.617	22.814	4.599	0	44	44	2	1	-10921639	67.286	67	26	134	1413	26.376	2.000	0.291	1.151
ID531504	531504	None	52.817	10.070	6.970	0	44	44	2	1	-10921639	92.762	80	40	147	1948	34.003	2.000	0.254	1.106
ID531505	531505	42	51.824	12.020	17.976	0	44	44	2	1	-10921639	113.857	107	67	147	2391	28.348	4.800	0.237	1.539
ID531506	531506	None	40.960	19.983	18.322	0	44	44	2	1	-10921639	96.571	93	53	147	2028	26.149	2.000	0.209	1.276
ID531507	531507	44	35.512	24.731	24.024	0	44	44	2	1	-10921639	92.762	93	26	134	1948	28.351	7.600	0.156	0.885
ID531508	531508	43	56.852	7.257	27.941	0	44	44	2	1	-10921639	90.333	80	40	187	1897	39.016	2.000	0.244	0.907
ID531509	531509	None	35.607	13.133	29.666	0	44	44	2	1	-10921639	102.476	107	53	147	2152	26.288	2.000	0.123	0.851
ID531510	531510	45	42.431	21.092	29.927	0	44	44	2	1	-10921639	110.048	107	67	174	2311	29.132	7.600	0.155	1.014
ID531511	531511	46	54.804	12.961	34.814	0	44	44	2	1	-10921639	102.333	93	40	214	2149	39.615	2.000	0.184	0.802
ID531536	531536	34	70.309	14.000	0.000	0	45	45	2	1	-10921639	111.714	93	53	201	2346	47.256	3.200	0.382	1.307
ID531537	531537	None	35.221	30.922	11.073	0	45	45	2	1	-10921639	71.095	67	26	107	1493	24.091	4.800	0.293	1.339
ID531538	531538	42	47.534	11.479	18.634	0	45	45	2	1	-10921639	107.429	107	26	214	2256	39.967	7.600	0.169	0.775
ID531539	531539	43	39.067	6.901	27.962	0	45	45	2	1	-10921639	77.571	67	40	161	1629	32.512	2.000	0.105	0.455
ID531540	531540	45	44.227	21.595	30.452	0	45	45	2	1	-10921639	124.810	134	67	174	2621	34.700	2.000	0.144	0.904
ID531541	531541	46	39.485	13.021	34.962	0	45	45	2	1	-10921639	96.571	93	53	161	2028	32.657	2.000	0.180	0.900
ID531542	531542	47	38.209	7.883	44.377	0	45	45	2	1	-10921639	75.524	67	26	161	1586	36.368	2.000	0.095	0.359
ID531543	531543	48	38.854	4.000	48.000	0	45	45	2	1	-10921639	83.095	80	26	187	1745	33.127	2.000	0.120	0.537
ID531496	531496	43	46.674	7.151	27.955	0	46	46	2	1	-10921639	107.476	93	67	187	2257	32.713	4.800	0.203	1.110
ID531497	531497	45	39.934	21.598	29.602	0	46	46	2	1	-10921639	119.619	107	80	187	2512	34.237	2.000	0.129	0.798
ID531498	531498	46	68.374	12.574	34.074	0	46	46	2	1	-10921639	111.381	107	40	241	2339	53.811	2.000	0.186	0.651
ID531499	531499	None	35.018	22.480	34.432	0	46	46	2	1	-10921639	113.762	93	80	174	2389	30.048	2.000	0.115	0.778
ID531500	531500	47	35.294	7.977	44.254	0	46	46	2	1	-10921639	82.000	80	53	161	1722	28.275	2.000	0.113	0.589
ID531501	531501	48	37.960	3.000	48.000	0	46	46	2	1	-10921639	90.857	87	53	134	1908	25.584	7.600	0.194	1.156
ID531492	531492	34	43.041	14.000	0.000	0	46	46	2	1	-10921639	100.190	80	53	174	2104	35.590	2.000	0.212	0.986
ID531493	531493	42	45.686	11.828	18.036	0	46	46	2	1	-10921639	101.714	93	40	187	2136	36.064	3.200	0.221	1.019
ID531494	531494	None	35.416	32.000	18.000	0	46	46	2	1	-10921639	81.857	80	53	120	1719	19.317	4.000	0.288	1.894
ID531495	531495	None	45.597	20.024	22.597	0	46	46	2	1	-10921639	124.190	134	53	187	2608	37.090	2.000	0.156	0.904
ID531528	531528	None	35.367	29.080	24.805	0	47	47	2	1	-10921639	103.095	93	67	161	2165	30.734	2.000	0.116	0.699
ID531529	531529	43	66.812	7.000	28.226	0	47	47	2	1	-10921639	102.952	93	26	214	2162	48.853	2.000	0.226	0.777
ID531530	531530	None	41.402	0.000	30.000	0	47	47	2	1	-10921639	72.429	75	26	120	1521	28.183	3.200	0.260	1.060
ID531531	531531	45	42.306	21.753	30.994	0	47	47	2	1	-10921639	140.762	147	93	187	2956	27.821	7.600	0.141	1.251
ID531532	531532	46	66.015	13.772	34.756	0	47	47	2	1	-10921639	131.810	134	67	201	2768	37.347	4.800	0.283	1.558
ID531533	531533	None	43.252	24.486	42.526	0	47	47	2	1	-10921639	82.667	67	26	174	1736	41.578	2.000	0.149	0.516
ID531534	531534	48	39.078	3.000	48.000	0	47	47	2	1	-10921639	95.905	80	67	161	2014	27.217	2.000	0.165	0.996
ID531535	531535	None	36.145	31.000	48.000	0	47	47	2	1	-10921639	106.857	107	63	147	2244	27.538	4.800	0.203	1.308
ID531525	531525	34	40.047	13.000	0.000	0	47	47	2	1	-10921639	71.952	67	37	134	1511	28.347	2.000	0.271	1.082
ID531526	531526	49	50.538	11.870	7.862	0	47	47	2	1	-10921639	116.429	120	67	187	2445	32.641	2.000	0.191	1.142
ID531527	531527	50	42.035	19.344	14.069	0	47	47	2	1	-10921639	85.095	93	13	174	1787	37.765	2.000	0.179	0.683
ID531513	531513	34	35.704	14.000	0.000	0	48	48	2	1	-10921639	88.810	80	53	120	1865	21.454	6.357	0.231	1.552
ID531514	531514	None	41.098	22.999	4.664	0	48	48	2	1	-10921639	75.381	80	40	120	1583	26.143	2.000	0.269	1.221
ID531515	531515	49	35.616	13.853	8.153	0	48	48	2	1	-10921639	84.429	80	40	161	1773	30.111	2.000	0.137	0.674
ID531516	531516	50	62.279	18.990	14.955	0	48	48	2	1	-10921639	116.429	107	53	214	2445	41.092	7.600	0.201	0.947
ID531517	531517	42	42.776	12.073	17.653	0	48	48	2	1	-10921639	103.000	93	53	187	2163	35.985	2.000	0.161	0.793
ID531518	531518	51	44.077	14.929	23.514	0	48	48	2	1	-10921639	103.000	93	67	161	2163	29.421	2.000	0.193	1.131
ID531519	531519	43	47.668	6.973	28.080	0	48	48	2	1	-10921639	85.762	80	53	201	1801	37.623	2.000	0.149	0.590
ID531520	531520	52	41.720	12.433	29.239	0	48	48	2	1	-10921639	117.714	120	53	174	2472	34.488	2.000	0.141	0.842
ID531521	531521	45	38.214	21.893	31.025	0	48	48	2	1	-10921639	118.381	120	67	174	2486	28.003	2.000	0.133	0.991
ID531522	531522	46	58.697	13.229	34.389	0	48	48	2	1	-10921639	124.714	120	67	228	2619	43.955	2.000	0.157	0.769
ID531523	531523	None	45.067	8.055	44.094	0	48	48	2	1	-10921639	71.714	67	26	187	1506	36.484	2.000	0.166	0.559
ID531524	531524	48	64.966	3.000	48.000	0	48	48	2	1	-10921639	94.048	80	26	201	1975	52.050	2.000	0.277	0.784
ID531560	531560	46	53.915	13.760	35.412	0	49	49	2	1	-10921639	124.190	134	53	187	2608	43.211	2.000	0.185	0.899
ID531561	531561	53	47.550	24.400	42.684	0	49	49	2	1	-10921639	94.810	80	40	174	1991	39.312	2.000	0.153	0.639
ID531562	531562	48	43.589	4.000	48.000	0	49	49	2	1	-10921639	80.762	80	37	134	1696	28.550	2.000	0.263	1.178
ID531555	531555	49	37.351	16.271	6.391	0	49	49	2	1	-10921639	83.286	80	40	147	1749	31.402	7.600	0.161	0.738
ID531556	531556	42	35.059	12.536	16.931	0	49	49	2	1	-10921639	101.762	107	40	161	2137	31.258	2.000	0.110	0.644
ID531557	531557	None	35.658	8.522	21.050	0	49	49	2	1	-10921639	96.619	93	53	147	2029	32.048	7.600	0.131	0.699
ID531558	531558	51	45.977	15.893	23.322	0	49	49	2	1	-10921639	113.857	107	67	161	2391	32.058	2.000	0.143	0.888
ID531559	531559	52	37.813	11.424	29.723	0	49	49	2	1	-10921639	110.667	107	40	201	2324	35.312	2.000	0.101	0.576
ID531544	531544	34	41.489	13.901	1.080	0	50	50	2	1	-10921639	98.476	93	40	174	2068	37.087	4.800	0.207	0.909
ID531545	531545	50	39.441	19.492	15.530	0	50	50	2	1	-10921639	110.000	107	53	161	2310	29.756	7.600	0.125	0.821
ID531546	531546	42	48.303	12.005	17.916	0	50	50	2	1	-10921639	110.714	107	67	161	2325	29.482	2.000	0.193	1.213
ID531547	531547	None	44.749	21.203	17.854	0	50	50	2	1	-10921639	114.524	120	53	187	2405	38.573	7.600	0.135	0.706
ID531548	531548	51	35.515	15.626	23.260	0	50	50	2	1	-10921639	116.476	107	80	187	2446	29.770	2.000	0.087	0.626
ID531549	531549	None	36.653	28.197	26.124	0	50	50	2	1	-10921639	101.762	107	40	147	2137	28.265	2.000	0.142	0.897
ID531550	531550	43	50.130	7.418	28.143	0	50	50	2	1	-10921639	107.476	107	53	214	2257	42.289	2.000	0.155	0.683
ID531551	531551	None	58.178	15.257	27.998	0	50	50	2	1	-10921639	133.619	134	80	214	2806	36.863	2.000	0.189	1.151
ID531552	531552	45	46.560	21.370	31.263	0	50	50	2	1	-10921639	123.429	120	67	174	2592	29.775	4.800	0.189	1.319
ID531553	531553	46	48.982	12.734	34.726	0	50	50	2	1	-10921639	126.571	134	80	187	2658	35.185	4.800	0.203	1.212
ID531554	531554	53	38.590	24.590	42.269	0	50	50	2	1	-10921639	85.762	80	40	147	1801	29.233	2.000	0.178	0.886
ID531563	531563	34	36.437	14.000	0.000	0	51	51	2	1	-10921639	83.190	80	26	134	1747	34.049	2.000	0.135	0.582
ID531564	531564	50	35.343	19.082	15.035	0	51	51	2	1	-10921639	114.571	120	67	161	2406	28.306	3.200	0.126	0.906
ID531565	531565	42	82.900	12.824	17.667	0	51	51	2	1	-10921639	157.333	147	80	241	3304	46.054	2.000	0.276	1.480
ID531566	531566	51	39.860	15.544	23.462	0	51	51	2	1	-10921639	108.095	107	53	187	2270	38.835	2.000	0.105	0.528
ID531567	531567	None	35.707	22.000	23.000	0	51	51	2	1	-10921639	115.143	120	67	187	2418	31.345	4.800	0.168	1.057
ID531568	531568	43	71.589	7.389	28.062	0	51	51	2	1	-10921639	101.714	80	40	214	2136	54.031	2.000	0.256	0.767
ID531569	531569	45	50.655	21.276	30.274	0	51	51	2	1	-10921639	118.905	120	53	201	2497	36.864	2.000	0.165	0.913
ID531570	531570	46	35.203	11.849	33.637	0	51	51	2	1	-10921639	116.476	120	53	161	2446	34.399	5.991	0.099	0.613
ID531571	531571	53	47.338	24.570	42.752	0	51	51	2	1	-10921639	80.762	67	40	147	1696	31.881	2.000	0.257	1.036
ID531572	531572	None	52.274	4.000	48.000	0	51	51	2	1	-10921639	89.476	80	40	214	1879	40.175	2.000	0.189	0.708
ID531573	531573	None	47.545	29.000	48.000	0	51	51	2	1	-10921639	75.000	67	26	187	1575	36.449	2.000	0.220	0.743
ID531576	531576	None	39.466	13.398	8.995	0	52	52	2	1	-10921639	90.857	93	40	161	1908	33.809	2.000	0.173	0.792
ID531577	531577	42	67.064	12.071	18.011	0	52	52	2	1	-10921639	135.000	120	67	214	2835	44.051	2.000	0.212	1.071
ID531578	531578	None	58.291	20.933	17.794	0	52	52	2	1	-10921639	136.238	147	40	228	2861	46.604	2.000	0.152	0.773
ID531579	531579	54	41.635	7.891	20.905	0	52	52	2	1	-10921639	79.429	80	40	174	1668	33.436	7.600	0.156	0.642
ID531580	531580	51	59.015	14.987	22.975	0	52	52	2	1	-10921639	106.238	93	40	174	2231	39.107	2.000	0.208	0.936
ID531581	531581	43	61.827	7.341	27.988	0	52	52	2	1	-10921639	108.143	93	53	214	2271	46.209	2.000	0.181	0.717
ID531582	531582	45	56.001	21.841	30.239	0	52	52	2	1	-10921639	130.429	134	53	214	2739	40.241	3.200	0.167	0.929
ID531583	531583	55	35.795	14.794	36.974	0	52	52	2	1	-10921639	106.810	107	53	147	2243	28.271	7.600	0.132	0.878
ID531584	531584	53	47.880	25.137	42.790	0	52	52	2	1	-10921639	86.476	80	40	161	1816	29.576	4.800	0.271	1.248
ID531574	531574	34	45.625	14.000	0.000	0	52	52	2	1	-10921639	74.905	75	26	134	1573	29.982	2.000	0.279	1.090
ID531575	531575	None	37.278	23.313	3.871	0	52	52	2	1	-10921639	78.095	80	40	147	1640	28.508	2.000	0.194	0.892
ID531592	531592	None	37.120	32.000	35.000	0	53	53	2	1	-10921639	96.476	93	67	147	2026	23.095	7.600	0.188	1.321
ID531593	531593	55	35.538	14.700	35.588	0	53	53	2	1	-10921639	115.762	107	67	187	2431	28.882	7.600	0.129	0.919
ID531594	531594	None	54.982	7.649	43.747	0	53	53	2	1	-10921639	91.571	93	26	187	1923	38.953	2.000	0.222	0.855
ID531595	531595	75	53.389	4.000	48.000	0	53	53	2	1	-10921639	88.571	80	37	201	1860	40.724	2.000	0.200	0.726
ID531585	531585	57	56.318	17.257	16.079	0	53	53	2	1	-10921639	136.286	134	67	228	2862	44.413	2.000	0.175	0.915
ID531586	531586	42	91.184	12.112	17.791	0	53	53	2	1	-10921639	149.714	134	67	255	3144	56.479	2.000	0.266	1.114
ID531587	531587	None	36.714	30.915	17.752	0	53	53	2	1	-10921639	102.238	93	53	147	2147	28.000	4.800	0.197	1.203
ID531588	531588	54	47.556	7.978	21.036	0	53	53	2	1	-10921639	106.857	93	53	187	2244	37.508	7.600	0.144	0.716
ID531589	531589	58	51.776	20.550	22.045	0	53	53	2	1	-10921639	141.905	147	80	214	2980	37.124	6.287	0.158	1.042
ID531590	531590	43	57.316	7.335	27.840	0	53	53	2	1	-10921639	118.190	120	40	214	2482	46.335	2.000	0.174	0.757
ID531591	531591	45	40.130	21.830	31.878	0	53	53	2	1	-10921639	133.000	134	80	201	2793	27.424	2.000	0.148	1.249
ID531596	531596	None	49.610	14.000	0.000	0	54	54	2	1	-10921639	102.762	107	40	174	2158	36.837	6.074	0.279	1.217
ID531597	531597	56	39.254	10.942	8.015	0	54	54	2	1	-10921639	65.333	67	13	134	1372	32.864	2.000	0.178	0.600
ID531598	531598	57	71.308	18.285	15.967	0	54	54	2	1	-10921639	171.333	187	93	255	3598	41.187	4.800	0.237	1.593
ID531599	531599	42	61.337	12.075	18.503	0	54	54	2	1	-10921639	144.571	147	53	241	3036	49.860	4.800	0.195	0.948
ID531600	531600	58	62.829	20.250	21.331	0	54	54	2	1	-10921639	161.952	161	80	255	3401	42.722	7.600	0.170	1.099
ID531601	531601	None	37.706	28.818	24.843	0	54	54	2	1	-10921639	97.286	93	67	174	2043	28.389	4.800	0.165	0.972
ID531602	531602	43	57.927	7.164	28.183	0	54	54	2	1	-10921639	99.857	93	40	187	2097	46.100	2.000	0.199	0.720
ID531603	531603	None	52.120	10.747	31.877	0	54	54	2	1	-10921639	142.667	161	80	214	2996	41.687	7.600	0.170	0.993
ID531604	531604	45	53.593	22.662	31.765	0	54	54	2	1	-10921639	142.667	147	67	214	2996	44.096	7.600	0.189	1.027
ID531605	531605	55	44.623	13.042	34.024	0	54	54	2	1	-10921639	124.143	120	67	201	2607	39.884	7.600	0.117	0.650
ID531606	531606	53	38.951	24.772	42.018	0	54	54	2	1	-10921639	88.333	80	40	161	1855	27.578	3.200	0.217	1.141
ID531607	531607	75	35.971	4.000	48.000	0	54	54	2	1	-10921639	88.333	80	50	187	1855	32.277	2.000	0.125	0.610
ID531608	531608	56	41.411	10.728	7.890	0	55	55	2	1	-10921639	65.381	53	26	174	1373	32.265	2.000	0.212	0.709
ID531609	531609	57	65.385	19.678	15.539	0	55	55	2	1	-10921639	146.476	134	67	255	3076	53.183	2.000	0.156	0.745
ID531610	531610	42	67.727	13.048	16.937	0	55	55	2	1	-10921639	133.095	134	40	255	2795	54.364	2.000	0.161	0.678
ID531611	531611	None	46.661	8.294	20.075	0	55	55	2	1	-10921639	105.000	107	53	161	2205	31.867	2.000	0.202	1.106
ID531612	531612	58	57.177	20.128	21.384	0	55	55	2	1	-10921639	165.048	161	93	255	3466	42.521	2.000	0.123	0.850
ID531613	531613	59	55.371	14.965	28.177	0	55	55	2	1	-10921639	134.905	134	80	187	2833	35.813	2.000	0.183	1.166
ID531614	531614	43	64.221	7.579	28.525	0	55	55	2	1	-10921639	129.857	107	67	214	2727	50.530	7.600	0.188	0.814
ID531615	531615	45	70.241	21.523	30.669	0	55	55	2	1	-10921639	149.810	147	53	255	3146	49.894	2.000	0.243	1.174
ID531616	531616	55	35.900	13.347	34.402	0	55	55	2	1	-10921639	112.048	107	53	201	2353	37.185	2.000	0.046	0.267
ID531617	531617	53	38.088	25.019	42.511	0	55	55	2	1	-10921639	78.857	67	53	134	1656	25.070	2.000	0.209	1.089
ID531618	531618	60	36.157	8.223	43.793	0	55	55	2	1	-10921639	86.381	80	40	161	1814	28.017	2.000	0.150	0.806
ID531624	531624	43	52.950	7.530	28.458	0	56	56	2	1	-10921639	119.524	107	67	214	2510	39.026	2.000	0.176	0.918
ID531625	531625	59	59.615	14.908	28.697	0	56	56	2	1	-10921639	154.810	161	80	214	3251	40.008	2.000	0.200	1.291
ID531626	531626	45	86.365	21.385	30.960	0	56	56	2	1	-10921639	165.190	161	93	255	3469	51.305	2.000	0.248	1.280
ID531627	531627	55	69.759	14.888	35.898	0	56	56	2	1	-10921639	128.000	120	67	241	2688	47.537	2.000	0.252	1.085
ID531628	531628	60	43.879	7.943	44.229	0	56	56	2	1	-10921639	93.429	80	53	201	1962	35.568	2.000	0.121	0.565
ID531619	531619	56	37.829	11.084	8.344	0	56	56	2	1	-10921639	78.048	67	26	161	1639	30.084	2.000	0.187	0.818
ID531620	531620	57	79.660	18.642	15.816	0	56	56	2	1	-10921639	167.000	147	93	255	3507	52.353	2.000	0.223	1.165
ID531621	531621	42	58.324	12.853	17.462	0	56	56	2	1	-10921639	125.333	107	53	228	2632	54.745	2.000	0.134	0.541
ID531622	531622	61	54.855	15.277	23.196	0	56	56	2	1	-10921639	130.476	120	53	241	2740	53.160	2.000	0.084	0.381
ID531623	531623	58	37.999	19.665	22.836	0	56	56	2	1	-10921639	132.429	120	53	187	2781	36.220	2.000	0.067	0.460
ID531656	531656	None	67.060	15.204	16.273	0	57	57	2	1	-10921639	152.190	147	53	255	3196	60.130	2.000	0.161	0.704
ID531657	531657	57	66.544	18.949	15.580	0	57	57	2	1	-10921639	152.095	147	80	241	3194	47.395	2.000	0.169	0.926
ID531658	531658	42	57.345	12.253	17.610	0	57	57	2	1	-10921639	136.190	134	53	214	2860	48.453	7.600	0.191	0.900
ID531659	531659	58	83.575	20.285	21.617	0	57	57	2	1	-10921639	177.190	174	93	255	3721	52.657	2.000	0.214	1.188
ID531660	531660	61	45.043	15.520	23.384	0	57	57	2	1	-10921639	128.524	120	40	201	2699	44.621	2.000	0.084	0.448
ID531661	531661	43	65.649	7.593	28.312	0	57	57	2	1	-10921639	133.095	134	53	241	2795	51.463	2.000	0.193	0.836
ID531662	531662	59	52.897	16.714	28.245	0	57	57	2	1	-10921639	146.476	134	67	241	3076	40.942	2.000	0.118	0.755
ID531663	531663	None	42.125	11.206	29.691	0	57	57	2	1	-10921639	135.000	134	67	201	2835	36.759	2.000	0.104	0.690
ID531654	531654	141	36.812	23.615	5.028	0	57	57	2	1	-10921639	80.667	80	40	120	1694	25.176	3.200	0.188	1.014
ID531655	531655	56	54.472	11.228	7.912	0	57	57	2	1	-10921639	99.143	93	53	201	2082	37.426	2.000	0.212	0.927
ID531664	531664	45	83.511	21.679	31.091	0	57	57	2	1	-10921639	145.857	134	67	255	3063	52.589	2.000	0.263	1.155
ID531665	531665	55	61.110	14.130	34.745	0	57	57	2	1	-10921639	127.905	120	53	214	2686	42.021	2.000	0.198	1.007
ID531666	531666	60	35.861	8.114	44.099	0	57	57	2	1	-10921639	80.667	80	40	161	1694	28.294	2.000	0.110	0.565
ID531648	531648	None	38.968	22.894	22.608	0	58	58	2	1	-10921639	134.381	134	53	228	2822	45.311	2.000	0.097	0.527
ID531649	531649	43	63.718	7.698	28.032	0	58	58	2	1	-10921639	136.238	134	53	228	2861	43.471	2.000	0.215	1.109
ID531650	531650	59	77.287	16.055	28.124	0	58	58	2	1	-10921639	169.476	161	93	255	3559	44.916	2.000	0.202	1.270
ID531651	531651	45	68.676	22.047	30.387	0	58	58	2	1	-10921639	138.714	134	80	241	2913	50.545	7.600	0.189	0.874
ID531652	531652	55	55.572	13.992	35.369	0	58	58	2	1	-10921639	136.952	134	80	201	2876	34.965	2.000	0.176	1.174
ID531653	531653	156	38.292	5.000	48.000	0	58	58	2	1	-10921639	97.619	93	53	134	2050	21.516	4.800	0.200	1.515
ID531641	531641	None	41.152	14.000	0.000	0	58	58	2	1	-10921639	81.286	80	0	147	1707	38.084	3.200	0.193	0.690
ID531642	531642	141	44.848	22.816	4.500	0	58	58	2	1	-10921639	91.476	80	40	174	1921	30.941	2.000	0.217	1.054
ID531643	531643	56	54.649	11.321	8.063	0	58	58	2	1	-10921639	109.333	93	67	187	2296	31.955	2.000	0.239	1.320
ID531644	531644	57	50.244	19.254	16.049	0	58	58	2	1	-10921639	139.524	134	67	241	2930	42.392	7.600	0.125	0.729
ID531645	531645	42	60.452	13.278	17.033	0	58	58	2	1	-10921639	131.238	134	26	241	2756	53.652	2.000	0.167	0.700
ID531646	531646	None	44.256	21.092	18.471	0	58	58	2	1	-10921639	145.333	147	67	255	3052	45.909	7.600	0.110	0.629
ID531647	531647	58	53.772	20.069	21.959	0	58	58	2	1	-10921639	160.571	161	93	228	3372	41.088	3.200	0.129	0.891
ID531640	531640	156	40.676	4.000	48.000	0	59	59	2	1	-10921639	88.810	87	37	147	1865	24.377	2.000	0.224	1.331
ID531629	531629	57	46.933	18.783	16.111	0	59	59	2	1	-10921639	134.857	120	80	241	2832	42.128	2.000	0.089	0.525
ID531630	531630	42	57.805	13.120	16.941	0	59	59	2	1	-10921639	152.190	147	80	241	3196	44.859	6.065	0.176	1.017
ID531631	531631	58	52.334	20.434	21.769	0	59	59	2	1	-10921639	172.190	174	120	255	3616	33.741	3.200	0.124	1.123
ID531632	531632	43	63.866	7.757	27.952	0	59	59	2	1	-10921639	131.190	120	67	255	2755	49.840	7.600	0.175	0.785
ID531633	531633	59	73.489	15.976	28.221	0	59	59	2	1	-10921639	175.952	161	93	255	3695	51.914	3.200	0.177	1.020
ID531634	531634	63	46.651	10.705	29.232	0	59	59	2	1	-10921639	151.000	161	93	241	3171	40.561	6.329	0.097	0.661
ID531635	531635	45	43.675	21.757	30.020	0	59	59	2	1	-10921639	138.143	134	67	214	2901	42.232	4.800	0.153	0.868
ID531636	531636	None	35.960	27.493	29.755	0	59	59	2	1	-10921639	89.000	80	53	161	1869	31.812	2.000	0.134	0.660
ID531637	531637	55	72.237	13.750	34.834	0	59	59	2	1	-10921639	152.857	147	67	241	3210	49.078	2.000	0.185	0.972
ID531638	531638	None	47.985	24.241	42.410	0	59	59	2	1	-10921639	90.857	80	53	174	1908	33.091	2.000	0.228	1.021
ID531639	531639	None	40.326	7.836	44.027	0	59	59	2	1	-10921639	76.857	67	26	161	1614	35.284	2.000	0.135	0.520
ID531672	531672	62	39.870	8.009	19.755	0	60	60	2	1	-10921639	98.524	93	40	161	2069	30.197	2.000	0.137	0.785
ID531673	531673	58	66.985	19.688	22.292	0	60	60	2	1	-10921639	193.286	174	120	255	4059	39.140	3.200	0.174	1.465
ID531674	531674	None	38.073	27.147	25.146	0	60	60	2	1	-10921639	110.714	107	80	161	2325	23.378	2.000	0.139	1.156
ID531675	531675	43	53.726	7.325	28.102	0	60	60	2	1	-10921639	124.095	120	67	228	2606	45.196	2.000	0.139	0.670
ID531676	531676	63	53.499	10.876	28.936	0	60	60	2	1	-10921639	158.619	147	120	241	3331	35.880	2.000	0.103	0.826
ID531677	531677	59	77.845	15.936	28.605	0	60	60	2	1	-10921639	183.000	174	120	255	3843	41.505	3.200	0.208	1.520
ID531678	531678	45	71.517	22.021	29.835	0	60	60	2	1	-10921639	158.619	161	93	241	3331	37.074	4.800	0.249	1.706
ID531679	531679	55	74.160	14.223	34.776	0	60	60	2	1	-10921639	156.762	161	40	241	3292	58.877	2.000	0.194	0.867
ID531667	531667	None	39.105	14.000	0.000	0	60	60	2	1	-10921639	77.619	75	26	134	1630	33.498	7.600	0.160	0.640
ID531668	531668	57	35.011	18.541	14.636	0	60	60	2	1	-10921639	136.286	147	80	187	2862	30.478	7.600	0.098	0.800
ID531669	531669	None	36.776	15.871	16.766	0	60	60	2	1	-10921639	135.095	134	80	201	2837	33.517	2.000	0.072	0.541
ID531670	531670	42	46.704	12.566	17.499	0	60	60	2	1	-10921639	129.905	134	67	187	2728	37.964	2.000	0.153	0.907
ID531671	531671	64	43.344	20.946	19.223	0	60	60	2	1	-10921639	158.000	161	80	241	3318	54.078	6.389	0.073	0.398
ID531688	531688	55	59.105	14.642	35.050	0	61	61	2	1	-10921639	156.667	147	80	228	3290	40.926	4.800	0.189	1.218
ID531689	531689	65	50.035	24.877	42.961	0	61	61	2	1	-10921639	83.238	67	40	174	1748	34.393	2.000	0.223	0.882
ID531690	531690	None	35.908	4.000	48.000	0	61	61	2	1	-10921639	94.238	93	53	147	1979	22.671	4.800	0.208	1.429
ID531680	531680	42	71.528	13.662	16.937	0	61	61	2	1	-10921639	147.238	147	80	255	3092	48.404	6.264	0.230	1.136
ID531681	531681	62	37.152	8.383	20.436	0	61	61	2	1	-10921639	105.619	107	53	147	2218	30.579	2.000	0.135	0.820
ID531682	531682	64	54.221	21.168	20.231	0	61	61	2	1	-10921639	192.619	201	134	241	4045	35.304	7.600	0.174	1.614
ID531683	531683	66	45.089	15.253	23.433	0	61	61	2	1	-10921639	126.048	134	53	214	2647	47.188	2.000	0.072	0.360
ID531684	531684	43	37.757	7.903	27.733	0	61	61	2	1	-10921639	131.095	147	67	187	2753	35.388	7.600	0.103	0.691
ID531685	531685	59	75.041	15.860	28.006	0	61	61	2	1	-10921639	186.714	187	93	255	3921	48.367	2.000	0.179	1.173
ID531686	531686	63	61.471	10.569	30.029	0	61	61	2	1	-10921639	172.048	161	107	255	3613	44.425	2.000	0.153	1.028
ID531687	531687	45	81.904	21.855	29.906	0	61	61	2	1	-10921639	173.333	174	93	255	3640	49.404	4.800	0.241	1.365
ID531744	531744	45	71.301	21.883	30.572	0	62	62	2	1	-10921639	164.476	161	93	255	3454	50.087	2.000	0.191	1.051
ID531745	531745	55	78.381	14.727	35.064	0	62	62	2	1	-10921639	168.857	174	80	241	3546	46.852	3.200	0.230	1.348
ID531746	531746	65	48.794	24.802	42.776	0	62	62	2	1	-10921639	81.381	67	26	161	1709	38.186	2.000	0.227	0.788
ID531747	531747	None	36.805	16.000	48.000	0	62	62	2	1	-10921639	49.714	40	24	134	1044	27.825	2.000	0.212	0.625
ID531736	531736	None	40.396	11.213	8.035	0	62	62	2	1	-10921639	80.619	80	40	174	1693	32.127	2.000	0.166	0.714
ID531737	531737	42	96.159	12.955	17.787	0	62	62	2	1	-10921639	173.429	187	80	255	3642	55.669	3.200	0.322	1.517
ID531738	531738	64	55.518	21.103	19.124	0	62	62	2	1	-10921639	153.524	161	80	228	3224	38.798	2.000	0.140	0.972
ID531739	531739	62	51.557	8.424	21.389	0	62	62	2	1	-10921639	105.571	107	26	187	2217	42.414	7.600	0.185	0.779
ID531740	531740	66	49.220	15.418	23.106	0	62	62	2	1	-10921639	122.857	120	40	241	2580	49.348	2.000	0.078	0.358
ID531741	531741	43	46.513	8.128	27.525	0	62	62	2	1	-10921639	122.190	134	40	214	2566	47.690	7.600	0.104	0.485
ID531742	531742	59	76.376	16.223	28.480	0	62	62	2	1	-10921639	190.095	201	93	255	3992	51.055	2.000	0.173	1.100
ID531743	531743	63	74.729	10.748	30.659	0	62	62	2	1	-10921639	175.905	174	107	255	3694	54.850	2.000	0.183	0.993
ID531735	531735	67	38.334	14.000	0.000	0	62	62	2	1	-10921639	77.095	67	40	147	1619	35.362	2.000	0.196	0.713
ID531712	531712	59	89.233	15.655	28.972	0	63	63	2	1	-10921639	185.571	187	107	255	3897	50.818	2.000	0.232	1.374
ID531713	531713	45	82.267	21.965	29.233	0	63	63	2	1	-10921639	174.619	174	93	255	3667	54.119	2.000	0.202	1.082
ID531714	531714	63	80.930	10.690	30.157	0	63	63	2	1	-10921639	184.905	174	93	255	3883	50.950	2.000	0.184	1.125
ID531715	531715	55	63.846	14.543	34.712	0	63	63	2	1	-10921639	162.524	161	80	255	3413	44.837	2.000	0.186	1.136
ID531716	531716	65	45.252	24.542	42.394	0	63	63	2	1	-10921639	90.905	80	26	174	1909	36.621	7.600	0.195	0.809
ID531717	531717	None	35.354	8.071	44.571	0	63	63	2	1	-10921639	82.524	80	26	161	1733	30.523	2.000	0.139	0.659
ID531718	531718	None	43.496	30.000	48.000	0	63	63	2	1	-10921639	66.905	67	24	161	1405	34.437	2.000	0.188	0.615
ID531705	531705	67	38.821	14.000	0.000	0	63	63	2	1	-10921639	81.333	75	53	134	1708	27.856	2.000	0.198	0.964
ID531706	531706	None	45.264	23.104	4.182	0	63	63	2	1	-10921639	73.619	67	26	147	1546	27.665	2.000	0.292	1.204
ID531707	531707	42	92.189	13.039	18.023	0	63	63	2	1	-10921639	174.619	174	93	255	3667	55.868	3.200	0.249	1.248
ID531708	531708	64	68.197	21.824	19.092	0	63	63	2	1	-10921639	153.667	147	67	255	3227	56.043	2.000	0.134	0.648
ID531709	531709	68	41.225	19.921	22.745	0	63	63	2	1	-10921639	167.571	174	107	228	3519	32.480	3.200	0.100	0.938
ID531710	531710	69	35.493	27.344	25.097	0	63	63	2	1	-10921639	109.381	107	40	174	2297	32.537	7.600	0.112	0.680
ID531711	531711	43	48.635	7.567	27.686	0	63	63	2	1	-10921639	144.619	134	80	214	3037	37.636	7.600	0.135	0.914
ID531691	531691	107	36.424	10.856	7.604	0	64	64	2	1	-10921639	76.190	80	26	161	1600	32.931	2.000	0.124	0.511
ID531692	531692	None	35.994	26.288	14.736	0	64	64	2	1	-10921639	85.857	80	53	134	1803	22.639	2.000	0.189	1.207
ID531693	531693	42	69.337	13.280	17.461	0	64	64	2	1	-10921639	163.762	174	67	255	3439	59.287	4.800	0.187	0.870
ID531694	531694	64	58.769	21.341	18.966	0	64	64	2	1	-10921639	182.333	174	93	255	3829	40.664	4.800	0.164	1.262
ID531695	531695	71	53.123	21.000	22.000	0	64	64	2	1	-10921639	179.143	187	120	228	3762	42.651	2.000	0.135	0.998
ID531704	531704	65	52.332	25.125	43.336	0	64	64	2	1	-10921639	94.810	93	53	161	1991	34.746	2.000	0.269	1.157
ID531696	531696	68	48.747	19.023	23.120	0	64	64	2	1	-10921639	159.952	134	67	228	3359	50.360	2.000	0.091	0.532
ID531697	531697	69	52.991	28.092	25.282	0	64	64	2	1	-10921639	105.524	93	53	214	2216	43.921	2.000	0.134	0.568
ID531698	531698	43	44.412	7.898	27.493	0	64	64	2	1	-10921639	118.381	120	40	214	2486	45.491	7.600	0.104	0.492
ID531699	531699	63	68.581	10.679	30.413	0	64	64	2	1	-10921639	182.381	201	80	255	3830	53.291	2.000	0.159	0.940
ID531700	531700	59	70.079	16.100	29.858	0	64	64	2	1	-10921639	195.238	201	107	255	4100	44.782	2.000	0.157	1.181
ID531701	531701	45	78.277	21.828	30.432	0	64	64	2	1	-10921639	193.857	187	120	255	4071	42.248	4.800	0.235	1.749
ID531702	531702	55	86.983	15.029	35.273	0	64	64	2	1	-10921639	185.571	187	93	255	3897	49.574	2.000	0.224	1.372
ID531703	531703	None	37.288	3.368	38.107	0	64	64	2	1	-10921639	88.857	93	40	147	1866	25.192	4.800	0.195	1.151
ID531720	531720	107	48.864	11.238	8.041	0	65	65	2	1	-10921639	88.333	80	40	174	1855	34.533	2.000	0.212	0.896
ID531721	531721	42	83.103	13.474	17.348	0	65	65	2	1	-10921639	162.619	161	67	255	3415	60.232	2.000	0.243	1.056
ID531722	531722	64	37.302	21.476	17.420	0	65	65	2	1	-10921639	138.905	147	67	201	2917	41.786	2.000	0.077	0.473
ID531723	531723	None	43.264	26.905	21.206	0	65	65	2	1	-10921639	101.714	93	53	201	2136	37.826	2.000	0.096	0.469
ID531724	531724	71	64.801	20.737	22.083	0	65	65	2	1	-10921639	178.524	187	107	255	3749	37.280	4.800	0.187	1.510
ID531725	531725	69	40.760	28.267	25.274	0	65	65	2	1	-10921639	103.619	107	53	187	2176	37.596	2.000	0.139	0.673
ID531726	531726	43	52.728	7.479	27.512	0	65	65	2	1	-10921639	129.952	107	67	228	2729	53.880	2.000	0.129	0.551
ID531727	531727	59	68.392	15.330	29.304	0	65	65	2	1	-10921639	200.238	187	134	255	4205	45.705	2.000	0.144	1.100
ID531719	531719	67	38.329	15.000	0.000	0	65	65	2	1	-10921639	86.476	80	37	134	1816	27.817	4.800	0.247	1.233
ID531728	531728	45	93.680	21.894	29.694	0	65	65	2	1	-10921639	186.857	187	93	255	3924	55.619	2.000	0.251	1.349
ID531729	531729	63	59.496	10.590	31.174	0	65	65	2	1	-10921639	193.238	201	120	255	4058	41.832	2.000	0.109	0.907
ID531730	531730	None	38.358	15.862	32.736	0	65	65	2	1	-10921639	179.095	187	80	255	3761	49.171	7.600	0.069	0.467
ID531731	531731	55	63.401	13.727	35.389	0	65	65	2	1	-10921639	183.000	174	107	255	3843	44.283	2.000	0.145	1.049
ID531732	531732	65	42.568	24.586	42.248	0	65	65	2	1	-10921639	97.857	93	26	187	2055	34.762	2.000	0.196	0.922
ID531733	531733	None	39.665	8.358	44.401	0	65	65	2	1	-10921639	80.619	80	40	174	1693	36.309	2.000	0.138	0.539
ID531734	531734	None	38.000	4.000	48.000	0	65	65	2	1	-10921639	99.429	93	67	161	2088	22.281	4.800	0.192	1.439
ID531784	531784	55	70.580	14.540	34.513	0	66	66	2	1	-10921639	201.619	214	93	255	4234	53.333	4.800	0.191	1.214
ID531785	531785	65	37.927	25.149	42.316	0	66	66	2	1	-10921639	88.238	93	40	147	1853	30.961	7.600	0.158	0.777
ID531776	531776	42	92.615	12.979	17.949	0	66	66	2	1	-10921639	185.667	187	80	255	3899	55.567	4.800	0.264	1.398
ID531777	531777	64	35.084	20.993	18.771	0	66	66	2	1	-10921639	173.429	174	93	255	3642	42.645	7.600	0.091	0.681
ID531778	531778	71	73.099	19.908	21.916	0	66	66	2	1	-10921639	191.429	201	120	255	4020	43.179	6.350	0.176	1.330
ID531779	531779	69	37.123	28.524	25.317	0	66	66	2	1	-10921639	92.714	80	40	201	1947	37.621	2.000	0.079	0.363
ID531780	531780	43	60.049	7.484	27.733	0	66	66	2	1	-10921639	139.476	120	80	255	2929	48.055	2.000	0.159	0.795
ID531781	531781	59	50.722	14.500	27.777	0	66	66	2	1	-10921639	169.524	174	93	255	3560	46.668	7.600	0.095	0.630
ID531782	531782	45	85.482	21.832	30.131	0	66	66	2	1	-10921639	187.524	187	80	255	3938	51.539	2.000	0.223	1.328
ID531783	531783	63	57.468	11.000	31.000	0	66	66	2	1	-10921639	182.952	174	80	255	3842	48.407	7.600	0.104	0.710
ID531773	531773	67	45.138	14.000	0.000	0	66	66	2	1	-10921639	89.381	93	26	161	1877	40.821	3.200	0.247	0.867
ID531774	531774	107	47.255	12.006	8.884	0	66	66	2	1	-10921639	84.571	80	40	134	1776	29.235	2.000	0.255	1.176
ID531775	531775	70	51.166	18.958	15.857	0	66	66	2	1	-10921639	165.190	161	67	255	3469	50.235	6.054	0.139	0.803
ID531768	531768	59	53.745	14.965	30.607	0	67	67	2	1	-10921639	213.190	214	134	255	4477	39.363	2.000	0.106	1.038
ID531769	531769	63	71.869	10.294	31.763	0	67	67	2	1	-10921639	168.429	174	67	255	3537	64.365	2.000	0.158	0.713
ID531770	531770	45	62.255	22.971	31.597	0	67	67	2	1	-10921639	158.571	161	80	255	3330	51.980	2.000	0.196	1.001
ID531771	531771	65	42.523	24.669	42.592	0	67	67	2	1	-10921639	80.619	80	26	187	1693	37.246	2.000	0.154	0.577
ID531772	531772	None	53.023	7.965	44.867	0	67	67	2	1	-10921639	95.286	93	53	187	2001	41.592	2.000	0.165	0.650
ID531761	531761	67	45.539	14.000	0.000	0	67	67	2	1	-10921639	107.238	107	53	161	2252	33.423	3.200	0.226	1.185
ID531762	531762	107	38.273	11.214	8.351	0	67	67	2	1	-10921639	87.048	80	53	161	1828	27.672	2.000	0.152	0.829
ID531763	531763	70	38.964	20.050	15.478	0	67	67	2	1	-10921639	125.381	120	53	201	2633	45.301	7.600	0.062	0.322
ID531764	531764	42	76.610	13.962	16.892	0	67	67	2	1	-10921639	178.476	187	80	255	3748	49.100	2.000	0.216	1.292
ID531765	531765	None	42.323	8.674	21.330	0	67	67	2	1	-10921639	125.429	120	67	201	2634	39.475	7.600	0.124	0.703
ID531766	531766	71	78.526	20.693	21.671	0	67	67	2	1	-10921639	186.143	187	93	255	3909	47.391	2.000	0.224	1.437
ID531767	531767	43	57.132	7.626	26.963	0	67	67	2	1	-10921639	127.238	120	53	214	2672	42.367	2.000	0.154	0.800
ID531752	531752	71	73.221	20.178	21.841	0	68	68	2	1	-10921639	183.048	174	120	255	3844	44.097	2.000	0.165	1.177
ID531753	531753	None	52.405	16.149	23.047	0	68	68	2	1	-10921639	144.476	147	67	241	3034	47.171	2.000	0.059	0.341
ID531754	531754	43	43.249	7.218	26.953	0	68	68	2	1	-10921639	115.048	107	40	228	2416	52.190	7.600	0.075	0.308
ID531755	531755	59	36.178	14.482	28.832	0	68	68	2	1	-10921639	200.190	201	120	255	4204	34.979	6.014	0.083	0.875
ID531756	531756	45	74.984	21.899	29.372	0	68	68	2	1	-10921639	191.286	201	107	255	4017	46.670	7.600	0.184	1.275
ID531757	531757	63	61.293	10.363	30.477	0	68	68	2	1	-10921639	201.571	214	107	255	4233	47.618	4.800	0.144	1.067
ID531758	531758	55	62.090	14.435	34.924	0	68	68	2	1	-10921639	202.857	201	107	255	4260	46.449	4.800	0.162	1.218
ID531759	531759	65	37.459	24.997	42.529	0	68	68	2	1	-10921639	83.143	80	26	161	1746	31.833	7.600	0.162	0.727
ID531748	531748	67	39.885	14.000	0.000	0	68	68	2	1	-10921639	109.143	107	67	161	2292	30.868	6.383	0.201	1.185
ID531749	531749	70	35.874	20.201	15.765	0	68	68	2	1	-10921639	117.714	107	53	187	2472	39.369	2.000	0.068	0.380
ID531750	531750	72	43.396	16.123	16.664	0	68	68	2	1	-10921639	151.048	147	80	255	3172	37.593	2.000	0.123	0.877
ID531751	531751	42	46.694	12.908	17.695	0	68	68	2	1	-10921639	156.762	161	107	214	3292	26.892	4.800	0.149	1.513
ID531760	531760	None	40.718	4.000	48.000	0	68	68	2	1	-10921639	94.619	80	75	161	1987	22.397	4.800	0.240	1.638
ID531800	531800	None	38.123	5.732	13.558	0	69	69	2	1	-10921639	90.238	93	40	134	1895	28.044	2.000	0.215	1.141
ID531801	531801	70	38.329	18.835	14.393	0	69	69	2	1	-10921639	101.762	107	40	214	2137	49.196	7.600	0.042	0.168
ID531802	531802	72	69.604	15.737	16.635	0	69	69	2	1	-10921639	172.095	174	93	255	3614	56.832	2.000	0.149	0.784
ID531803	531803	71	75.958	20.321	21.143	0	69	69	2	1	-10921639	181.714	187	107	255	3816	47.903	7.600	0.201	1.271
ID531804	531804	74	51.480	8.667	21.684	0	69	69	2	1	-10921639	127.905	120	67	214	2686	37.587	2.000	0.133	0.799
ID531805	531805	45	77.536	22.511	30.341	0	69	69	2	1	-10921639	185.476	187	93	255	3895	47.831	4.800	0.216	1.380
ID531806	531806	63	61.363	10.448	30.829	0	69	69	2	1	-10921639	195.762	214	93	255	4111	52.726	4.800	0.158	1.013
ID531807	531807	101	50.926	16.233	31.339	0	69	69	2	1	-10921639	216.381	228	120	255	4544	43.954	2.000	0.108	0.962
ID531808	531808	55	68.316	14.927	34.972	0	69	69	2	1	-10921639	223.476	255	134	255	4693	40.012	4.800	0.168	1.604
ID531809	531809	None	40.663	6.000	36.714	0	69	69	2	1	-10921639	92.190	93	40	174	1936	30.215	7.600	0.193	0.987
ID531799	531799	None	38.305	22.749	4.107	0	69	69	2	1	-10921639	78.095	80	26	147	1640	28.485	2.000	0.189	0.870
ID531816	531816	101	53.897	16.092	31.507	0	70	70	2	1	-10921639	231.667	241	120	255	4865	32.876	4.800	0.120	1.508
ID531817	531817	55	68.054	14.583	35.211	0	70	70	2	1	-10921639	216.952	241	120	255	4556	45.424	4.800	0.166	1.358
ID531818	531818	65	53.536	25.360	42.479	0	70	70	2	1	-10921639	97.286	93	53	201	2043	37.235	2.000	0.237	1.002
ID531810	531810	73	39.601	21.097	17.441	0	70	70	2	1	-10921639	133.095	134	53	214	2795	43.734	2.000	0.108	0.593
ID531811	531811	None	79.056	12.875	17.773	0	70	70	2	1	-10921639	195.238	201	107	255	4100	49.158	4.800	0.197	1.308
ID531812	531812	71	71.244	20.141	21.243	0	70	70	2	1	-10921639	183.571	187	93	255	3855	50.554	7.600	0.172	1.064
ID531813	531813	74	60.145	8.667	21.803	0	70	70	2	1	-10921639	138.190	134	80	241	2902	40.869	2.000	0.153	0.895
ID531814	531814	45	69.848	22.816	30.287	0	70	70	2	1	-10921639	186.238	187	120	255	3911	42.252	6.244	0.194	1.430
ID531815	531815	63	63.648	10.233	30.698	0	70	70	2	1	-10921639	206.810	214	107	255	4343	46.360	4.800	0.174	1.323
ID531786	531786	76	37.353	14.000	0.000	0	71	71	2	1	-10921639	90.762	87	26	147	1906	31.673	2.000	0.150	0.750
ID531787	531787	77	39.818	22.914	4.197	0	71	71	2	1	-10921639	76.905	67	40	161	1615	28.446	7.600	0.169	0.783
ID531788	531788	72	80.310	15.657	16.561	0	71	71	2	1	-10921639	180.476	161	93	255	3790	53.661	2.000	0.203	1.133
ID531789	531789	73	39.458	21.942	17.020	0	71	71	2	1	-10921639	128.571	134	40	214	2700	48.135	7.600	0.108	0.521
ID531790	531790	74	68.508	8.859	21.023	0	71	71	2	1	-10921639	152.952	147	107	241	3212	36.555	7.600	0.200	1.394
ID531791	531791	71	46.164	19.684	22.226	0	71	71	2	1	-10921639	172.095	174	80	255	3614	48.341	6.400	0.126	0.795
ID531792	531792	78	53.800	16.096	22.780	0	71	71	2	1	-10921639	147.095	147	53	241	3089	51.461	2.000	0.112	0.577
ID531793	531793	None	45.326	19.684	22.226	0	71	71	2	1	-10921639	172.095	174	80	255	3614	48.341	6.400	0.126	0.795
ID531794	531794	None	42.945	29.022	25.455	0	71	71	2	1	-10921639	106.333	107	40	201	2233	40.575	2.000	0.121	0.565
ID531795	531795	45	70.705	22.565	30.564	0	71	71	2	1	-10921639	178.429	187	93	255	3747	48.746	4.800	0.182	1.125
ID531796	531796	63	59.176	10.779	31.864	0	71	71	2	1	-10921639	197.000	201	120	255	4137	45.196	2.000	0.127	0.984
ID531797	531797	55	60.166	14.688	34.520	0	71	71	2	1	-10921639	201.619	201	120	255	4234	47.948	4.800	0.137	1.013
ID531798	531798	65	35.933	24.626	42.489	0	71	71	2	1	-10921639	62.095	53	26	134	1304	31.951	2.000	0.171	0.568
ID531819	531819	76	48.050	14.000	0.000	0	72	72	2	1	-10921639	59.238	40	24	134	1244	35.743	2.000	0.329	0.820
ID531820	531820	77	43.242	23.146	5.029	0	72	72	2	1	-10921639	63.429	67	0	134	1332	32.315	2.000	0.307	0.922
ID531821	531821	None	38.863	21.816	13.075	0	72	72	2	1	-10921639	91.429	93	40	161	1920	33.333	2.000	0.129	0.627
ID531822	531822	72	75.986	13.388	17.128	0	72	72	2	1	-10921639	167.143	174	67	255	3510	58.208	2.000	0.199	0.953
ID531823	531823	73	44.642	21.404	17.925	0	72	72	2	1	-10921639	129.286	134	80	201	2715	38.414	2.000	0.119	0.715
ID531824	531824	74	61.282	8.937	21.890	0	72	72	2	1	-10921639	145.381	147	80	228	3053	37.808	2.000	0.186	1.205
ID531825	531825	78	62.026	15.405	23.245	0	72	72	2	1	-10921639	169.476	187	80	255	3559	55.679	2.000	0.115	0.627
ID531826	531826	71	58.559	18.938	22.991	0	72	72	2	1	-10921639	168.238	187	93	228	3533	41.317	2.000	0.153	1.079
ID531827	531827	63	65.054	10.890	29.810	0	72	72	2	1	-10921639	204.143	228	120	255	4287	50.233	2.000	0.127	0.918
ID531828	531828	45	83.171	22.432	30.296	0	72	72	2	1	-10921639	170.905	174	80	255	3589	57.256	2.000	0.217	1.065
ID531829	531829	55	69.354	15.018	34.305	0	72	72	2	1	-10921639	231.810	255	174	255	4868	28.395	4.800	0.179	2.477
ID531830	531830	65	43.931	25.091	42.676	0	72	72	2	1	-10921639	80.667	80	40	174	1694	31.200	7.600	0.197	0.853
ID531832	531832	None	39.313	10.926	7.869	0	73	73	2	1	-10921639	85.143	80	40	161	1788	28.283	2.000	0.151	0.792
ID531833	531833	None	52.497	18.949	16.098	0	73	73	2	1	-10921639	155.381	147	67	241	3263	47.307	6.033	0.135	0.781
ID531834	531834	72	75.172	14.402	16.666	0	73	73	2	1	-10921639	172.095	174	107	255	3614	56.289	2.000	0.195	1.000
ID531835	531835	74	47.421	8.966	21.738	0	73	73	2	1	-10921639	132.429	134	67	228	2781	41.574	2.000	0.128	0.724
ID531836	531836	78	53.443	15.162	23.165	0	73	73	2	1	-10921639	152.190	147	80	255	3196	50.434	2.000	0.070	0.394
ID531837	531837	71	69.343	19.294	22.864	0	73	73	2	1	-10921639	183.619	187	120	255	3856	41.713	4.800	0.188	1.393
ID531838	531838	63	69.257	10.801	29.869	0	73	73	2	1	-10921639	206.619	201	107	255	4339	41.026	2.000	0.147	1.294
ID531839	531839	45	86.459	22.842	30.339	0	73	73	2	1	-10921639	181.143	174	67	255	3804	59.831	2.000	0.226	1.116
ID531840	531840	55	64.630	15.045	33.426	0	73	73	2	1	-10921639	227.143	241	174	255	4770	28.573	4.800	0.160	2.195
ID531841	531841	65	52.293	24.882	42.308	0	73	73	2	1	-10921639	87.048	80	26	174	1828	38.187	2.000	0.212	0.799
ID531831	531831	77	40.445	22.804	4.373	0	73	73	2	1	-10921639	57.095	40	13	134	1199	30.043	2.000	0.256	0.774
ID531848	531848	45	82.883	22.634	29.692	0	74	74	2	1	-10921639	177.952	187	67	255	3737	54.131	2.000	0.235	1.251
ID531849	531849	63	77.185	10.983	31.639	0	74	74	2	1	-10921639	204.857	228	120	255	4302	52.543	2.000	0.181	1.193
ID531850	531850	55	75.677	16.212	34.968	0	74	74	2	1	-10921639	196.476	201	107	255	4126	51.083	2.000	0.191	1.232
ID531851	531851	65	39.668	25.075	42.180	0	74	74	2	1	-10921639	81.952	80	40	147	1721	28.753	2.000	0.197	0.938
ID531852	531852	None	37.434	8.228	44.389	0	74	74	2	1	-10921639	68.571	67	26	147	1440	32.637	2.000	0.144	0.529
ID531853	531853	None	53.175	3.000	48.000	0	74	74	2	1	-10921639	96.000	93	50	161	2016	34.512	2.000	0.249	1.108
ID531842	531842	None	37.218	5.883	14.199	0	74	74	2	1	-10921639	87.048	80	40	147	1828	27.055	2.000	0.160	0.888
ID531843	531843	72	77.918	14.674	16.609	0	74	74	2	1	-10921639	184.381	214	80	255	3872	60.700	2.000	0.196	0.996
ID531844	531844	74	67.614	8.759	21.188	0	74	74	2	1	-10921639	149.667	147	67	241	3143	45.263	2.000	0.181	1.014
ID531845	531845	78	54.669	15.082	23.178	0	74	74	2	1	-10921639	164.476	161	107	255	3454	39.688	2.000	0.100	0.753
ID531846	531846	71	60.907	18.694	23.578	0	74	74	2	1	-10921639	140.857	134	67	255	2958	52.707	2.000	0.127	0.602
ID531847	531847	79	37.634	7.322	27.079	0	74	74	2	1	-10921639	110.762	107	53	201	2326	44.352	2.000	0.074	0.344
ID531854	531854	80	36.314	15.000	0.000	0	75	75	2	1	-10921639	79.524	80	24	134	1670	34.394	2.000	0.177	0.694
ID531855	531855	81	49.680	18.975	16.181	0	75	75	2	1	-10921639	168.238	147	107	241	3533	45.869	3.200	0.124	0.807
ID531856	531856	72	51.117	13.969	16.548	0	75	75	2	1	-10921639	174.000	174	93	255	3654	49.821	3.200	0.122	0.758
ID531857	531857	74	54.684	8.931	20.714	0	75	75	2	1	-10921639	152.952	147	93	214	3212	34.414	2.000	0.157	1.209
ID531858	531858	71	73.929	17.909	23.461	0	75	75	2	1	-10921639	174.667	174	80	255	3668	54.609	2.000	0.167	0.914
ID531859	531859	79	61.296	8.329	27.856	0	75	75	2	1	-10921639	161.238	161	80	255	3386	60.568	7.600	0.141	0.657
ID531860	531860	45	82.011	22.365	29.472	0	75	75	2	1	-10921639	174.048	174	93	255	3655	48.174	4.800	0.255	1.470
ID531861	531861	63	59.781	11.407	31.459	0	75	75	2	1	-10921639	220.286	241	107	255	4626	45.990	4.800	0.134	1.134
ID531862	531862	55	76.873	16.114	35.327	0	75	75	2	1	-10921639	209.333	228	120	255	4396	45.998	4.800	0.201	1.520
ID531863	531863	65	39.030	24.970	42.233	0	75	75	2	1	-10921639	86.476	80	40	161	1816	31.681	2.000	0.174	0.809
ID531864	531864	80	43.128	14.000	0.000	0	76	76	2	1	-10921639	88.000	87	53	147	1848	29.218	4.800	0.292	1.363
ID531865	531865	82	58.087	11.554	7.788	0	76	76	2	1	-10921639	109.429	107	53	201	2298	38.658	2.000	0.218	1.014
ID531866	531866	None	46.123	32.000	9.000	0	76	76	2	1	-10921639	85.000	80	53	134	1785	27.704	2.000	0.298	1.409
ID531867	531867	72	63.969	14.013	16.422	0	76	76	2	1	-10921639	157.476	147	80	255	3307	60.051	2.000	0.127	0.591
ID531868	531868	81	46.012	19.134	16.294	0	76	76	2	1	-10921639	156.762	161	80	228	3292	42.449	2.000	0.111	0.740
ID531869	531869	None	47.970	11.101	19.423	0	76	76	2	1	-10921639	170.143	187	80	255	3573	48.842	7.600	0.114	0.712
ID531870	531870	74	70.216	8.310	21.084	0	76	76	2	1	-10921639	138.143	147	53	255	2901	59.053	2.000	0.186	0.734
ID531871	531871	78	60.932	15.933	23.407	0	76	76	2	1	-10921639	203.571	201	120	255	4275	46.619	6.324	0.170	1.272
ID531872	531872	71	63.304	17.687	23.227	0	76	76	2	1	-10921639	182.381	174	107	255	3830	55.960	2.000	0.131	0.755
ID531873	531873	63	57.571	12.001	29.359	0	76	76	2	1	-10921639	227.857	241	161	255	4785	32.149	7.600	0.157	1.927
ID531874	531874	45	81.260	22.569	29.967	0	76	76	2	1	-10921639	171.476	161	67	255	3601	55.737	2.000	0.230	1.150
ID531875	531875	55	72.469	15.900	34.104	0	76	76	2	1	-10921639	218.905	228	147	255	4597	35.741	7.600	0.203	2.071
ID531912	531912	55	87.420	16.876	34.056	0	77	77	2	1	-10921639	204.190	201	107	255	4288	48.354	4.800	0.245	1.660
ID531913	531913	None	40.324	3.000	48.000	0	77	77	2	1	-10921639	72.000	67	24	161	1512	38.093	2.000	0.240	0.733
ID531902	531902	80	40.464	14.000	0.000	0	77	77	2	1	-10921639	89.048	80	40	161	1870	35.018	3.200	0.256	1.037
ID531903	531903	82	46.709	12.131	8.688	0	77	77	2	1	-10921639	98.524	93	53	174	2069	33.057	2.000	0.185	0.931
ID531904	531904	83	40.029	0.000	13.000	0	77	77	2	1	-10921639	71.952	67	37	147	1511	30.786	2.000	0.223	0.853
ID531905	531905	81	50.804	17.137	16.308	0	77	77	2	1	-10921639	173.333	187	80	241	3640	47.984	7.600	0.133	0.849
ID531906	531906	72	68.792	13.671	17.162	0	77	77	2	1	-10921639	190.048	201	93	255	3991	56.319	2.000	0.143	0.846
ID531907	531907	74	68.833	8.413	21.024	0	77	77	2	1	-10921639	151.095	147	67	255	3173	56.266	2.000	0.184	0.836
ID531908	531908	78	45.609	15.147	22.948	0	77	77	2	1	-10921639	191.905	187	134	255	4030	31.783	4.800	0.131	1.400
ID531909	531909	71	46.201	18.418	23.669	0	77	77	2	1	-10921639	172.619	174	107	255	3625	41.204	2.000	0.113	0.851
ID531910	531910	63	64.938	11.194	29.845	0	77	77	2	1	-10921639	222.286	255	134	255	4668	40.722	4.800	0.162	1.521
ID531911	531911	45	88.647	22.772	30.322	0	77	77	2	1	-10921639	199.667	187	120	255	4193	47.654	4.800	0.243	1.637
ID531880	531880	84	71.768	22.087	13.851	0	78	78	2	1	-10921639	140.143	134	67	255	2943	51.516	2.000	0.176	0.814
ID531881	531881	83	42.634	0.000	15.000	0	78	78	2	1	-10921639	86.429	80	50	161	1815	28.085	2.000	0.257	1.260
ID531882	531882	81	40.613	19.293	15.791	0	78	78	2	1	-10921639	150.952	147	80	241	3170	41.625	2.000	0.055	0.375
ID531883	531883	72	75.808	14.342	16.594	0	78	78	2	1	-10921639	186.286	174	107	255	3912	48.785	2.000	0.187	1.203
ID531884	531884	74	73.779	8.986	21.006	0	78	78	2	1	-10921639	149.667	134	80	255	3143	48.766	2.000	0.180	0.935
ID531885	531885	78	60.246	16.488	22.790	0	78	78	2	1	-10921639	195.190	201	107	255	4099	43.491	6.326	0.172	1.315
ID531886	531886	63	72.335	11.742	29.910	0	78	78	2	1	-10921639	235.095	255	147	255	4937	33.456	4.800	0.208	2.416
ID531887	531887	45	80.884	22.164	29.511	0	78	78	2	1	-10921639	184.905	187	93	255	3883	50.503	2.000	0.206	1.253
ID531876	531876	80	36.485	14.000	0.000	0	78	78	2	1	-10921639	80.143	67	50	120	1683	24.179	3.200	0.244	1.301
ID531877	531877	None	38.171	0.000	4.000	0	78	78	2	1	-10921639	72.476	80	37	120	1522	24.778	2.000	0.250	1.170
ID531878	531878	None	44.528	22.579	3.614	0	78	78	2	1	-10921639	83.857	80	40	134	1761	24.414	6.007	0.281	1.508
ID531879	531879	82	55.690	11.727	8.252	0	78	78	2	1	-10921639	106.810	93	40	201	2243	44.784	7.600	0.199	0.791
ID531888	531888	55	92.682	16.590	34.072	0	78	78	2	1	-10921639	205.476	228	93	255	4315	54.932	7.600	0.262	1.555
ID531889	531889	None	50.154	25.487	42.283	0	78	78	2	1	-10921639	92.143	93	26	161	1935	39.430	2.000	0.215	0.826
ID531914	531914	80	45.715	15.000	0.000	0	79	79	2	1	-10921639	96.571	100	40	161	2028	40.711	3.200	0.286	1.056
ID531915	531915	84	46.342	21.510	14.018	0	79	79	2	1	-10921639	126.619	120	53	241	2659	49.392	2.000	0.091	0.428
ID531916	531916	81	37.163	18.897	15.775	0	79	79	2	1	-10921639	165.619	161	93	255	3478	37.157	7.600	0.080	0.664
ID531917	531917	72	61.038	13.965	16.653	0	79	79	2	1	-10921639	165.143	161	107	255	3468	46.896	2.000	0.109	0.690
ID531918	531918	85	45.850	21.387	18.344	0	79	79	2	1	-10921639	150.333	147	53	228	3157	44.980	2.000	0.098	0.595
ID531919	531919	74	61.565	8.958	21.589	0	79	79	2	1	-10921639	127.333	120	67	241	2674	49.949	2.000	0.123	0.560
ID531920	531920	78	73.366	15.055	22.970	0	79	79	2	1	-10921639	193.810	187	93	255	4070	44.640	2.000	0.162	1.209
ID531921	531921	63	64.745	11.363	29.604	0	79	79	2	1	-10921639	209.905	214	107	255	4408	50.122	3.200	0.152	1.106
ID531922	531922	45	43.439	22.038	29.903	0	79	79	2	1	-10921639	154.238	147	93	214	3239	31.146	2.000	0.107	0.955
ID531923	531923	55	71.320	16.872	33.661	0	79	79	2	1	-10921639	203.476	214	107	255	4273	50.803	7.600	0.176	1.197
ID531896	531896	None	41.822	26.910	22.083	0	80	80	2	1	-10921639	101.667	93	53	187	2135	33.221	2.000	0.114	0.626
ID531897	531897	78	57.237	15.472	23.553	0	80	80	2	1	-10921639	176.619	174	107	255	3709	45.311	6.326	0.134	0.921
ID531898	531898	None	41.349	22.117	25.003	0	80	80	2	1	-10921639	139.429	134	80	214	2928	35.452	2.000	0.115	0.810
ID531899	531899	63	63.972	10.687	29.692	0	80	80	2	1	-10921639	218.238	228	120	255	4583	41.993	2.000	0.142	1.292
ID531900	531900	45	72.295	22.489	30.486	0	80	80	2	1	-10921639	180.429	187	67	255	3789	50.452	2.000	0.169	1.032
ID531901	531901	55	68.124	16.387	33.149	0	80	80	2	1	-10921639	213.905	228	147	255	4492	41.382	4.800	0.173	1.524
ID531890	531890	80	37.898	14.000	0.000	0	80	80	2	1	-10921639	100.048	93	53	147	2101	28.454	4.800	0.233	1.330
ID531891	531891	84	81.774	20.290	13.970	0	80	80	2	1	-10921639	156.667	147	93	255	3290	50.159	2.000	0.207	1.072
ID531892	531892	72	82.853	14.876	15.663	0	80	80	2	1	-10921639	188.714	187	120	255	3963	49.122	2.000	0.220	1.383
ID531893	531893	None	36.477	32.000	18.000	0	80	80	2	1	-10921639	96.238	93	53	147	2021	23.596	4.800	0.242	1.587
ID531894	531894	85	45.859	21.230	18.923	0	80	80	2	1	-10921639	122.143	107	53	214	2565	45.401	2.000	0.057	0.289
ID531895	531895	74	50.975	8.650	21.500	0	80	80	2	1	-10921639	128.619	134	40	228	2701	45.967	2.000	0.081	0.419
ID531936	531936	None	45.650	10.548	33.663	0	81	81	2	1	-10921639	128.048	134	40	228	2689	52.251	2.000	0.083	0.377
ID531937	531937	None	43.715	25.567	42.035	0	81	81	2	1	-10921639	92.810	93	40	161	1949	34.142	6.007	0.169	0.785
ID531938	531938	None	36.476	4.000	48.000	0	81	81	2	1	-10921639	93.905	93	50	161	1972	28.891	2.000	0.147	0.833
ID531928	531928	72	72.756	14.944	15.275	0	81	81	2	1	-10921639	146.571	147	40	255	3078	62.476	2.000	0.167	0.672
ID531929	531929	None	43.555	11.089	18.997	0	81	81	2	1	-10921639	142.714	147	80	228	2997	41.334	7.600	0.073	0.468
ID531930	531930	85	46.473	21.116	18.771	0	81	81	2	1	-10921639	145.810	147	93	241	3062	46.938	2.000	0.064	0.371
ID531931	531931	78	69.190	14.999	22.305	0	81	81	2	1	-10921639	205.524	201	147	255	4316	41.340	2.000	0.158	1.358
ID531932	531932	86	58.537	8.388	27.619	0	81	81	2	1	-10921639	167.048	174	67	255	3508	55.787	2.000	0.135	0.712
ID531933	531933	63	48.559	11.654	29.802	0	81	81	2	1	-10921639	215.000	214	107	255	4515	40.075	7.600	0.094	0.923
ID531934	531934	45	65.884	23.109	31.237	0	81	81	2	1	-10921639	191.286	187	120	255	4017	41.283	4.800	0.193	1.497
ID531935	531935	55	59.462	16.759	32.031	0	81	81	2	1	-10921639	221.476	241	120	255	4651	40.607	7.600	0.140	1.342
ID531924	531924	None	36.865	0.000	4.000	0	81	81	2	1	-10921639	93.143	93	75	120	1956	13.731	4.800	0.259	2.787
ID531925	531925	87	36.119	11.752	7.893	0	81	81	2	1	-10921639	82.571	80	40	147	1734	30.729	2.000	0.158	0.735
ID531926	531926	84	60.285	20.862	14.180	0	81	81	2	1	-10921639	135.000	134	40	228	2835	51.576	2.000	0.159	0.717
ID531927	531927	None	41.520	0.000	15.000	0	81	81	2	1	-10921639	90.143	93	40	147	1893	25.949	2.000	0.234	1.316
ID531944	531944	74	53.313	9.159	21.454	0	82	82	2	1	-10921639	144.619	134	67	241	3037	46.667	2.000	0.148	0.798
ID531945	531945	78	70.713	15.124	22.994	0	82	82	2	1	-10921639	218.286	228	107	255	4584	41.160	4.800	0.185	1.653
ID531946	531946	86	70.414	8.697	28.196	0	82	82	2	1	-10921639	195.762	187	120	255	4111	45.116	7.600	0.160	1.195
ID531947	531947	63	51.226	11.209	30.415	0	82	82	2	1	-10921639	217.476	241	93	255	4567	41.593	4.800	0.145	1.328
ID531948	531948	55	73.180	17.751	30.766	0	82	82	2	1	-10921639	224.095	255	107	255	4706	44.139	4.800	0.191	1.629
ID531949	531949	45	69.050	23.746	31.835	0	82	82	2	1	-10921639	163.714	161	93	255	3438	53.872	2.000	0.176	0.910
ID531939	531939	None	50.434	23.471	4.441	0	82	82	2	1	-10921639	85.810	80	40	147	1802	32.369	2.000	0.294	1.205
ID531940	531940	87	38.659	12.159	7.901	0	82	82	2	1	-10921639	90.810	93	53	147	1907	27.994	2.000	0.166	0.924
ID531941	531941	84	83.066	21.378	14.170	0	82	82	2	1	-10921639	159.857	161	80	255	3357	56.992	2.000	0.228	1.043
ID531942	531942	72	55.845	14.691	15.519	0	82	82	2	1	-10921639	172.714	174	107	241	3627	35.171	2.000	0.149	1.275
ID531943	531943	85	41.192	21.179	18.855	0	82	82	2	1	-10921639	143.905	147	80	201	3022	37.764	2.000	0.085	0.595
ID531976	531976	45	75.345	23.111	30.812	0	83	83	2	1	-10921639	186.048	201	93	255	3907	50.317	2.000	0.204	1.252
ID531977	531977	None	37.261	32.000	35.000	0	83	83	2	1	-10921639	96.333	93	40	147	2023	30.733	2.000	0.157	0.853
ID531978	531978	None	39.651	25.030	42.190	0	83	83	2	1	-10921639	78.143	67	40	134	1641	30.457	2.000	0.178	0.775
ID531979	531979	None	39.143	4.080	46.618	0	83	83	2	1	-10921639	115.095	120	80	147	2417	27.370	4.800	0.179	1.275
ID531968	531968	85	54.768	21.331	18.826	0	83	83	2	1	-10921639	165.667	174	93	241	3479	44.832	2.000	0.124	0.813
ID531969	531969	74	47.894	8.297	21.131	0	83	83	2	1	-10921639	136.333	134	67	214	2863	41.519	2.000	0.135	0.783
ID531970	531970	88	50.417	13.956	21.013	0	83	83	2	1	-10921639	192.000	201	134	255	4032	41.814	2.000	0.089	0.750
ID531971	531971	89	44.007	26.798	21.683	0	83	83	2	1	-10921639	84.524	67	26	214	1775	48.291	2.000	0.042	0.140
ID531972	531972	78	49.124	15.709	23.660	0	83	83	2	1	-10921639	185.571	187	120	255	3897	44.916	2.000	0.089	0.675
ID531973	531973	86	62.717	8.967	27.957	0	83	83	2	1	-10921639	200.238	201	120	255	4205	41.151	7.600	0.142	1.208
ID531974	531974	55	66.075	17.577	30.388	0	83	83	2	1	-10921639	219.000	255	107	255	4599	46.953	4.800	0.163	1.309
ID531975	531975	63	53.229	11.120	30.582	0	83	83	2	1	-10921639	182.333	201	80	255	3829	58.866	2.000	0.101	0.567
ID531965	531965	None	36.318	14.734	0.885	0	83	83	2	1	-10921639	91.476	93	26	161	1921	42.913	2.000	0.181	0.652
ID531966	531966	84	74.507	20.632	14.034	0	83	83	2	1	-10921639	142.048	134	40	241	2983	58.235	2.000	0.198	0.806
ID531967	531967	72	62.535	14.530	15.121	0	83	83	2	1	-10921639	159.857	147	53	255	3357	54.646	3.200	0.156	0.790
ID531950	531950	None	43.126	12.644	8.122	0	84	84	2	1	-10921639	111.238	107	67	147	2336	22.210	4.800	0.209	1.732
ID531951	531951	84	48.278	21.248	13.965	0	84	84	2	1	-10921639	115.190	107	53	201	2419	39.439	2.000	0.107	0.566
ID531960	531960	None	37.766	0.000	31.000	0	84	84	2	1	-10921639	99.333	93	53	147	2086	23.722	4.800	0.232	1.575
ID531961	531961	63	63.311	10.862	30.987	0	84	84	2	1	-10921639	190.762	201	107	255	4006	50.780	2.000	0.138	0.909
ID531962	531962	45	80.031	22.716	30.744	0	84	84	2	1	-10921639	203.571	201	134	255	4275	43.767	4.800	0.224	1.704
ID531963	531963	90	41.897	8.120	44.340	0	84	84	2	1	-10921639	83.905	80	40	174	1762	32.298	2.000	0.151	0.682
ID531964	531964	None	36.423	29.000	48.000	0	84	84	2	1	-10921639	79.476	80	0	147	1669	32.609	3.200	0.206	0.834
ID531952	531952	72	67.728	14.895	15.770	0	84	84	2	1	-10921639	203.476	214	120	255	4273	41.623	2.000	0.159	1.340
ID531953	531953	85	39.086	21.255	19.521	0	84	84	2	1	-10921639	166.286	174	107	214	3492	32.644	7.600	0.093	0.863
ID531954	531954	74	41.465	8.733	21.270	0	84	84	2	1	-10921639	140.048	134	80	187	2941	29.650	2.000	0.121	1.017
ID531955	531955	88	47.759	14.051	20.962	0	84	84	2	1	-10921639	181.714	187	80	255	3816	48.990	2.000	0.069	0.476
ID531956	531956	89	51.425	26.915	21.815	0	84	84	2	1	-10921639	125.952	120	67	241	2645	44.241	2.000	0.099	0.515
ID531957	531957	78	50.681	15.954	22.985	0	84	84	2	1	-10921639	168.286	174	107	228	3534	39.945	7.600	0.120	0.901
ID531958	531958	86	63.252	8.603	27.159	0	84	84	2	1	-10921639	171.429	174	80	241	3600	45.883	2.000	0.162	1.042
ID531959	531959	55	66.139	16.928	30.261	0	84	84	2	1	-10921639	207.524	241	107	255	4358	55.595	6.136	0.151	0.980
ID531980	531980	84	61.658	21.003	14.286	0	85	85	2	1	-10921639	143.952	134	67	228	3023	53.589	2.000	0.134	0.634
ID531981	531981	72	46.450	14.129	15.840	0	85	85	2	1	-10921639	172.762	174	93	241	3628	40.938	2.000	0.105	0.804
ID531982	531982	88	43.723	11.827	19.486	0	85	85	2	1	-10921639	179.810	174	67	255	3776	44.610	7.600	0.089	0.656
ID531983	531983	74	41.269	8.831	21.293	0	85	85	2	1	-10921639	143.952	147	93	214	3023	37.733	2.000	0.093	0.651
ID531984	531984	89	41.494	26.042	21.735	0	85	85	2	1	-10921639	127.286	120	67	201	2673	39.481	2.000	0.102	0.598
ID531985	531985	78	58.955	15.308	22.832	0	85	85	2	1	-10921639	190.000	187	93	255	3990	55.379	2.000	0.116	0.714
ID531986	531986	86	53.092	7.562	25.842	0	85	85	2	1	-10921639	139.381	134	67	228	2927	43.713	2.000	0.132	0.746
ID531987	531987	55	63.956	16.670	29.901	0	85	85	2	1	-10921639	218.905	241	120	255	4597	42.726	6.321	0.150	1.337
ID531988	531988	63	76.261	11.139	31.162	0	85	85	2	1	-10921639	184.905	187	107	255	3883	53.666	2.000	0.176	1.032
ID531989	531989	45	78.723	22.896	31.209	0	85	85	2	1	-10921639	174.000	174	80	255	3654	58.995	2.000	0.204	1.001
ID531990	531990	90	61.301	9.333	43.937	0	85	85	2	1	-10921639	112.619	107	53	174	2365	39.054	2.000	0.259	1.185
ID532008	532008	86	77.261	8.608	27.659	0	86	86	2	1	-10921639	173.476	161	67	255	3643	56.171	2.000	0.150	0.807
ID532009	532009	None	47.205	13.000	30.000	0	86	86	2	1	-10921639	187.476	201	107	255	3937	42.518	2.000	0.090	0.730
ID532010	532010	55	61.952	17.011	29.633	0	86	86	2	1	-10921639	200.286	214	107	255	4206	49.349	4.800	0.144	1.021
ID532011	532011	45	62.463	23.008	30.696	0	86	86	2	1	-10921639	193.095	201	120	255	4055	37.190	4.800	0.187	1.635
ID532012	532012	63	39.231	10.582	32.453	0	86	86	2	1	-10921639	159.429	161	53	255	3348	44.376	7.600	0.074	0.497
ID532013	532013	91	44.407	16.390	35.836	0	86	86	2	1	-10921639	121.476	120	53	187	2551	37.198	2.000	0.156	0.881
ID532014	532014	None	37.639	25.226	42.073	0	86	86	2	1	-10921639	86.952	93	40	147	1826	26.617	2.000	0.168	0.942
ID532002	532002	84	50.025	21.282	13.886	0	86	86	2	1	-10921639	123.476	134	67	214	2593	41.926	3.200	0.117	0.615
ID532003	532003	72	71.425	15.058	15.696	0	86	86	2	1	-10921639	195.667	201	107	255	4109	39.785	2.000	0.185	1.537
ID532004	532004	88	45.016	13.735	20.276	0	86	86	2	1	-10921639	208.571	214	120	255	4380	40.766	2.000	0.067	0.641
ID532005	532005	92	42.903	18.939	19.942	0	86	86	2	1	-10921639	200.190	187	147	255	4204	34.228	7.600	0.076	0.830
ID532006	532006	89	37.851	25.480	21.688	0	86	86	2	1	-10921639	139.524	134	80	201	2930	37.885	3.200	0.115	0.760
ID532007	532007	78	44.157	15.720	23.158	0	86	86	2	1	-10921639	181.619	187	93	255	3814	47.053	7.600	0.064	0.465
ID531992	531992	72	51.020	14.361	15.930	0	87	87	2	1	-10921639	166.286	174	80	228	3492	44.854	7.600	0.126	0.830
ID531993	531993	92	42.103	17.878	19.083	0	87	87	2	1	-10921639	188.810	187	134	255	3965	38.680	7.600	0.066	0.606
ID531994	531994	78	57.186	14.929	22.363	0	87	87	2	1	-10921639	198.381	201	107	255	4166	48.316	7.600	0.102	0.759
ID531995	531995	89	48.404	25.884	22.142	0	87	87	2	1	-10921639	124.190	120	67	241	2608	44.518	2.000	0.099	0.503
ID531996	531996	86	76.965	8.634	27.537	0	87	87	2	1	-10921639	198.381	201	107	255	4166	48.851	7.600	0.197	1.336
ID531997	531997	55	63.072	16.121	29.450	0	87	87	2	1	-10921639	204.762	201	120	255	4300	40.973	2.000	0.136	1.195
ID531998	531998	45	86.359	22.826	30.357	0	87	87	2	1	-10921639	208.048	228	107	255	4369	47.071	4.800	0.229	1.650
ID531999	531999	63	64.156	10.803	30.632	0	87	87	2	1	-10921639	184.286	174	107	255	3870	51.496	2.000	0.128	0.813
ID532000	532000	91	46.453	15.603	36.051	0	87	87	2	1	-10921639	125.286	120	80	214	2631	37.395	2.000	0.150	0.872
ID532001	532001	None	48.718	4.000	48.000	0	87	87	2	1	-10921639	97.048	93	40	201	2038	37.310	2.000	0.194	0.844
ID531991	531991	84	72.650	22.394	13.171	0	87	87	2	1	-10921639	144.714	134	67	255	3039	51.787	2.000	0.208	0.962
ID532015	532015	93	52.183	15.000	0.000	0	88	88	2	1	-10921639	106.190	107	63	147	2230	27.382	4.800	0.285	1.718
ID532024	532024	55	50.149	16.739	29.777	0	88	88	2	1	-10921639	192.667	201	120	255	4046	48.797	2.000	0.061	0.457
ID532025	532025	45	69.762	22.621	29.972	0	88	88	2	1	-10921639	207.381	214	120	255	4355	42.475	4.800	0.185	1.525
ID532026	532026	63	47.377	10.499	32.018	0	88	88	2	1	-10921639	141.381	134	67	241	2969	57.527	2.000	0.102	0.454
ID532027	532027	91	41.363	15.506	36.544	0	88	88	2	1	-10921639	133.619	120	80	228	2806	35.329	3.200	0.126	0.846
ID532028	532028	None	38.199	25.564	42.286	0	88	88	2	1	-10921639	76.190	67	40	147	1600	32.310	7.600	0.152	0.624
ID532016	532016	84	52.151	22.068	13.033	0	88	88	2	1	-10921639	119.619	107	80	255	2512	44.574	2.000	0.113	0.544
ID532017	532017	72	55.721	14.498	15.889	0	88	88	2	1	-10921639	167.048	174	80	255	3508	50.922	2.000	0.126	0.736
ID532018	532018	92	58.088	20.611	17.860	0	88	88	2	1	-10921639	191.286	187	120	255	4017	44.326	2.000	0.121	0.932
ID532019	532019	None	44.299	12.162	18.551	0	88	88	2	1	-10921639	165.762	161	93	255	3481	40.133	7.600	0.090	0.684
ID532020	532020	None	40.062	8.453	21.340	0	88	88	2	1	-10921639	126.143	120	67	201	2649	37.892	7.600	0.127	0.750
ID532021	532021	89	49.719	23.160	21.965	0	88	88	2	1	-10921639	172.667	187	93	255	3626	47.364	6.382	0.085	0.570
ID532022	532022	78	51.203	15.987	22.970	0	88	88	2	1	-10921639	170.810	161	93	255	3587	44.584	2.000	0.093	0.650
ID532023	532023	86	64.222	8.704	27.158	0	88	88	2	1	-10921639	179.810	187	107	255	3776	41.951	7.600	0.165	1.213
ID532043	532043	93	36.215	15.000	0.000	0	89	89	2	1	-10921639	87.524	93	40	120	1838	26.053	3.200	0.232	1.265
ID532044	532044	84	67.482	21.494	13.501	0	89	89	2	1	-10921639	153.524	134	67	255	3224	51.773	2.000	0.147	0.760
ID532045	532045	72	55.270	15.868	15.572	0	89	89	2	1	-10921639	182.476	174	134	255	3832	35.356	2.000	0.111	1.029
ID532046	532046	92	39.165	21.698	19.201	0	89	89	2	1	-10921639	153.571	161	67	255	3225	50.726	7.600	0.051	0.293
ID532047	532047	78	60.614	15.675	23.029	0	89	89	2	1	-10921639	180.952	187	120	241	3800	39.772	2.000	0.152	1.201
ID532048	532048	None	37.516	29.756	25.100	0	89	89	2	1	-10921639	109.286	107	67	201	2295	31.426	6.439	0.089	0.571
ID532049	532049	86	82.876	8.728	27.346	0	89	89	2	1	-10921639	186.048	187	93	255	3907	48.902	4.800	0.240	1.470
ID532050	532050	None	51.049	19.551	28.593	0	89	89	2	1	-10921639	195.810	201	120	255	4112	45.952	2.000	0.101	0.783
ID532051	532051	55	55.836	15.304	29.794	0	89	89	2	1	-10921639	186.857	187	120	255	3924	37.208	2.000	0.140	1.230
ID532052	532052	45	75.099	23.509	30.310	0	89	89	2	1	-10921639	186.286	201	93	255	3912	61.541	2.000	0.171	0.885
ID532053	532053	63	51.827	10.251	32.689	0	89	89	2	1	-10921639	131.190	120	67	255	2755	52.311	2.000	0.126	0.561
ID532054	532054	91	52.466	17.066	35.947	0	89	89	2	1	-10921639	142.714	147	53	255	2997	48.918	3.200	0.154	0.777
ID532064	532064	45	86.345	23.157	29.990	0	90	90	2	1	-10921639	217.000	214	161	255	4557	36.330	4.800	0.230	2.230
ID532065	532065	63	40.335	10.368	33.313	0	90	90	2	1	-10921639	124.667	107	67	187	2618	45.344	2.000	0.114	0.564
ID532066	532066	91	53.144	17.201	35.638	0	90	90	2	1	-10921639	137.000	134	53	241	2877	48.646	2.000	0.156	0.762
ID532067	532067	None	42.771	7.727	43.319	0	90	90	2	1	-10921639	92.905	93	40	161	1951	34.596	2.000	0.211	0.937
ID532056	532056	72	52.778	14.996	15.566	0	90	90	2	1	-10921639	157.905	147	93	241	3316	42.203	2.000	0.112	0.752
ID532057	532057	92	47.921	21.899	17.974	0	90	90	2	1	-10921639	165.667	161	93	241	3479	39.459	2.000	0.072	0.568
ID532058	532058	95	57.399	8.795	21.809	0	90	90	2	1	-10921639	152.952	147	107	241	3212	38.383	2.000	0.129	0.910
ID532059	532059	None	47.333	32.000	22.000	0	90	90	2	1	-10921639	115.714	134	50	161	2430	34.241	3.200	0.215	1.195
ID532060	532060	78	63.503	15.337	22.840	0	90	90	2	1	-10921639	186.810	201	107	255	3923	46.671	2.000	0.142	0.993
ID532061	532061	None	49.327	22.651	23.822	0	90	90	2	1	-10921639	171.524	174	107	255	3602	39.089	2.000	0.114	0.896
ID532062	532062	86	83.767	7.930	27.351	0	90	90	2	1	-10921639	184.286	174	93	255	3870	49.999	2.000	0.218	1.319
ID532063	532063	55	35.092	15.024	29.467	0	90	90	2	1	-10921639	183.524	187	120	228	3854	31.538	2.000	0.061	0.665
ID532055	532055	84	51.162	21.377	13.516	0	90	90	2	1	-10921639	145.810	134	93	214	3062	35.213	2.000	0.125	0.922
ID532040	532040	63	43.462	10.619	32.126	0	91	91	2	1	-10921639	145.238	147	67	214	3050	44.358	2.000	0.104	0.619
ID532041	532041	55	41.943	16.037	32.267	0	91	91	2	1	-10921639	160.571	161	107	214	3372	36.928	2.000	0.078	0.629
ID532042	532042	91	36.318	16.759	35.850	0	91	91	2	1	-10921639	121.571	134	53	187	2553	34.871	2.000	0.113	0.711
ID532032	532032	84	37.364	22.123	13.393	0	91	91	2	1	-10921639	117.048	107	67	187	2458	35.244	7.600	0.119	0.707
ID532033	532033	72	50.556	15.291	15.451	0	91	91	2	1	-10921639	149.048	147	53	228	3130	52.203	2.000	0.119	0.609
ID532034	532034	78	49.244	14.276	21.398	0	91	91	2	1	-10921639	188.762	187	107	255	3964	39.842	2.000	0.107	0.919
ID532035	532035	94	45.693	25.301	20.803	0	91	91	2	1	-10921639	149.619	147	80	241	3142	40.162	7.600	0.152	0.982
ID532036	532036	95	85.534	8.944	21.685	0	91	91	2	1	-10921639	171.476	161	80	255	3601	61.730	2.000	0.168	0.798
ID532037	532037	86	72.091	8.257	27.473	0	91	91	2	1	-10921639	174.048	161	107	255	3655	45.775	4.800	0.204	1.291
ID532038	532038	None	59.187	20.150	28.069	0	91	91	2	1	-10921639	193.952	187	120	255	4073	42.615	2.000	0.108	0.888
ID532039	532039	45	75.596	23.197	30.234	0	91	91	2	1	-10921639	206.714	201	134	255	4341	40.080	4.800	0.179	1.569
ID532029	532029	93	46.577	15.000	0.000	0	91	91	2	1	-10921639	87.095	93	26	134	1829	31.911	3.200	0.312	1.298
ID532030	532030	None	38.130	23.464	4.483	0	91	91	2	1	-10921639	64.667	67	0	120	1358	32.909	2.000	0.271	0.839
ID532031	532031	None	48.493	11.958	7.847	0	91	91	2	1	-10921639	99.143	93	53	201	2082	38.694	7.600	0.159	0.704
ID532072	532072	95	63.539	8.950	20.942	0	92	92	2	1	-10921639	163.667	161	93	255	3437	44.480	2.000	0.145	0.931
ID532073	532073	78	55.039	14.105	21.096	0	92	92	2	1	-10921639	176.619	174	80	255	3709	43.804	2.000	0.092	0.678
ID532074	532074	94	48.466	26.333	20.960	0	92	92	2	1	-10921639	129.952	134	67	228	2729	39.219	2.000	0.145	0.839
ID532075	532075	86	85.459	8.171	26.597	0	92	92	2	1	-10921639	197.714	214	53	255	4152	57.821	4.800	0.230	1.281
ID532076	532076	45	97.112	22.831	30.283	0	92	92	2	1	-10921639	202.190	228	80	255	4246	57.891	4.800	0.264	1.460
ID532077	532077	63	38.141	10.766	32.714	0	92	92	2	1	-10921639	119.667	120	40	201	2513	42.082	2.000	0.103	0.531
ID532078	532078	55	82.314	16.923	32.923	0	92	92	2	1	-10921639	165.762	161	80	255	3481	59.155	2.000	0.206	0.958
ID532068	532068	93	37.287	15.000	0.000	0	92	92	2	1	-10921639	107.714	100	67	161	2262	29.182	3.200	0.219	1.324
ID532069	532069	84	45.537	21.727	12.902	0	92	92	2	1	-10921639	107.524	107	53	201	2258	38.115	2.000	0.128	0.642
ID532070	532070	72	47.147	16.603	16.115	0	92	92	2	1	-10921639	156.667	161	80	255	3290	45.421	2.000	0.094	0.593
ID532071	532071	None	41.606	21.168	18.116	0	92	92	2	1	-10921639	154.143	161	93	214	3237	36.265	2.000	0.098	0.757
ID532079	532079	84	48.239	21.032	13.928	0	93	93	2	1	-10921639	133.048	134	53	187	2794	38.461	3.200	0.153	0.919
ID532080	532080	72	68.602	15.324	15.950	0	93	93	2	1	-10921639	157.381	147	93	255	3305	48.043	2.000	0.149	0.849
ID532081	532081	95	62.133	8.830	20.995	0	93	93	2	1	-10921639	145.143	147	80	241	3048	40.050	2.000	0.170	1.055
ID532082	532082	94	54.494	26.400	21.355	0	93	93	2	1	-10921639	142.048	134	67	228	2983	45.060	2.000	0.166	0.898
ID532083	532083	78	47.153	15.856	22.718	0	93	93	2	1	-10921639	170.095	174	120	241	3572	37.329	2.000	0.108	0.887
ID532084	532084	86	85.581	8.315	27.251	0	93	93	2	1	-10921639	188.095	187	93	255	3950	52.985	2.000	0.233	1.340
ID532085	532085	96	53.768	11.352	29.274	0	93	93	2	1	-10921639	175.857	187	80	255	3693	49.699	2.000	0.132	0.825
ID532086	532086	45	94.623	23.011	30.258	0	93	93	2	1	-10921639	204.190	241	93	255	4288	55.800	4.800	0.253	1.478
ID532087	532087	55	74.844	17.122	34.508	0	93	93	2	1	-10921639	156.714	147	80	255	3291	52.433	2.000	0.225	1.100
ID532111	532111	None	35.109	11.947	7.317	0	94	94	2	1	-10921639	96.571	93	53	161	2028	27.125	2.000	0.135	0.847
ID532120	532120	45	88.999	22.843	30.769	0	94	94	2	1	-10921639	198.476	228	93	255	4168	58.484	4.800	0.251	1.360
ID532121	532121	55	67.928	17.296	35.338	0	94	94	2	1	-10921639	146.429	134	80	241	3075	50.044	2.000	0.212	1.026
ID532122	532122	97	42.304	25.498	42.432	0	94	94	2	1	-10921639	86.381	80	40	174	1814	36.455	7.600	0.141	0.587
ID532123	532123	None	35.834	5.000	48.000	0	94	94	2	1	-10921639	82.667	75	40	147	1736	28.239	2.000	0.191	0.941
ID532112	532112	84	38.137	21.312	14.426	0	94	94	2	1	-10921639	120.952	120	40	187	2540	41.378	2.000	0.114	0.597
ID532113	532113	72	50.817	15.514	16.581	0	94	94	2	1	-10921639	158.762	147	80	255	3334	45.840	2.000	0.078	0.501
ID532114	532114	98	35.855	21.704	17.088	0	94	94	2	1	-10921639	148.429	147	93	201	3117	30.894	6.090	0.111	0.957
ID532115	532115	95	55.642	9.102	21.259	0	94	94	2	1	-10921639	141.476	134	67	214	2971	40.728	2.000	0.148	0.897
ID532116	532116	78	45.485	15.065	21.117	0	94	94	2	1	-10921639	177.905	161	107	255	3736	44.748	2.000	0.077	0.567
ID532117	532117	86	59.639	8.211	27.043	0	94	94	2	1	-10921639	156.095	161	53	255	3278	54.408	2.000	0.160	0.791
ID532118	532118	96	68.920	11.559	29.491	0	94	94	2	1	-10921639	184.952	187	93	255	3884	51.196	2.000	0.147	0.924
ID532119	532119	99	52.930	18.513	28.599	0	94	94	2	1	-10921639	202.190	201	93	255	4246	40.466	4.800	0.121	1.075
ID532104	532104	78	59.766	15.781	22.048	0	95	95	2	1	-10921639	179.762	174	120	255	3775	40.541	2.000	0.138	1.075
ID532105	532105	None	36.256	25.505	21.716	0	95	95	2	1	-10921639	130.524	134	53	187	2741	34.073	2.000	0.092	0.645
ID532106	532106	86	76.222	8.268	26.481	0	95	95	2	1	-10921639	177.905	174	67	255	3736	57.402	2.000	0.195	1.013
ID532107	532107	99	37.646	18.590	29.192	0	95	95	2	1	-10921639	185.000	174	134	255	3885	42.194	3.200	0.064	0.529
ID532108	532108	45	70.539	22.323	30.122	0	95	95	2	1	-10921639	205.524	214	120	255	4316	47.260	4.800	0.154	1.158
ID532109	532109	55	72.372	17.647	34.533	0	95	95	2	1	-10921639	166.952	161	80	255	3506	56.947	7.600	0.174	0.869
ID532110	532110	97	45.254	25.882	42.013	0	95	95	2	1	-10921639	88.381	80	40	161	1856	31.654	2.000	0.215	0.989
ID532099	532099	None	38.134	15.000	0.000	0	95	95	2	1	-10921639	100.952	93	50	147	2120	34.802	7.600	0.139	0.707
ID532100	532100	84	35.455	21.713	14.161	0	95	95	2	1	-10921639	115.762	120	53	187	2431	37.889	2.000	0.086	0.484
ID532101	532101	72	64.013	14.287	16.551	0	95	95	2	1	-10921639	163.762	147	93	255	3439	53.226	2.000	0.161	0.855
ID532102	532102	98	46.710	21.024	17.510	0	95	95	2	1	-10921639	169.571	174	107	241	3561	33.525	3.200	0.108	0.986
ID532103	532103	95	89.794	9.368	21.237	0	95	95	2	1	-10921639	167.667	161	93	255	3521	55.503	2.000	0.256	1.233
ID532088	532088	84	40.166	20.339	14.800	0	96	96	2	1	-10921639	143.905	147	93	201	3022	36.997	7.600	0.101	0.714
ID532089	532089	72	47.408	13.572	16.648	0	96	96	2	1	-10921639	164.905	174	107	241	3463	38.523	2.000	0.107	0.826
ID532090	532090	95	52.856	8.804	21.728	0	96	96	2	1	-10921639	152.857	161	67	201	3210	38.090	2.000	0.178	1.215
ID532091	532091	78	55.155	16.363	23.797	0	96	96	2	1	-10921639	184.857	187	93	255	3882	53.877	2.000	0.129	0.783
ID532092	532092	100	46.233	29.006	25.144	0	96	96	2	1	-10921639	135.048	134	93	201	2836	29.204	2.000	0.136	1.110
ID532093	532093	86	60.668	8.016	25.950	0	96	96	2	1	-10921639	159.952	174	80	228	3359	47.802	2.000	0.154	0.895
ID532094	532094	99	43.259	17.844	29.059	0	96	96	2	1	-10921639	175.857	187	107	255	3693	46.797	2.000	0.058	0.411
ID532095	532095	96	39.278	11.527	29.974	0	96	96	2	1	-10921639	153.524	161	67	214	3224	35.869	2.000	0.104	0.809
ID532096	532096	45	70.475	22.623	30.094	0	96	96	2	1	-10921639	211.190	214	147	255	4435	42.171	4.800	0.198	1.658
ID532097	532097	55	69.180	17.234	35.026	0	96	96	2	1	-10921639	174.048	174	80	255	3655	53.776	4.800	0.212	1.131
ID532098	532098	None	35.171	4.000	48.000	0	96	96	2	1	-10921639	75.762	67	37	147	1591	29.946	2.000	0.127	0.569
ID532124	532124	219	35.883	10.945	7.329	0	97	97	2	1	-10921639	92.810	93	53	147	1949	24.770	4.800	0.195	1.225
ID532125	532125	84	66.346	20.830	14.973	0	97	97	2	1	-10921639	188.810	187	107	255	3965	48.275	4.800	0.179	1.189
ID532126	532126	72	40.406	15.720	17.060	0	97	97	2	1	-10921639	200.190	201	134	255	4204	31.325	4.800	0.088	1.034
ID532127	532127	95	79.073	9.472	21.510	0	97	97	2	1	-10921639	151.095	147	67	255	3173	59.435	2.000	0.216	0.903
ID532128	532128	106	38.725	16.289	21.192	0	97	97	2	1	-10921639	200.190	214	107	255	4204	41.118	3.200	0.076	0.685
ID532129	532129	78	39.838	16.419	25.077	0	97	97	2	1	-10921639	170.714	174	93	241	3585	40.055	2.000	0.072	0.574
ID532130	532130	100	47.658	29.879	25.061	0	97	97	2	1	-10921639	113.905	107	67	214	2392	36.858	2.000	0.120	0.663
ID532131	532131	86	38.130	7.948	26.812	0	97	97	2	1	-10921639	135.095	134	53	201	2837	40.561	2.000	0.102	0.618
ID532132	532132	45	67.183	22.626	29.834	0	97	97	2	1	-10921639	187.429	174	80	255	3936	49.200	4.800	0.182	1.173
ID532133	532133	96	37.667	10.962	30.566	0	97	97	2	1	-10921639	152.857	147	80	214	3210	38.635	6.030	0.088	0.640
ID532134	532134	55	66.592	17.423	34.311	0	97	97	2	1	-10921639	181.810	174	93	255	3818	52.203	2.000	0.187	1.099
ID532136	532136	105	37.985	23.325	4.871	0	98	98	2	1	-10921639	81.952	80	40	134	1721	28.207	2.000	0.174	0.860
ID532137	532137	219	44.731	11.437	7.183	0	98	98	2	1	-10921639	92.095	80	53	174	1934	31.768	3.200	0.232	1.093
ID532138	532138	84	77.611	20.346	14.936	0	98	98	2	1	-10921639	169.476	174	80	255	3559	50.685	2.000	0.206	1.141
ID532139	532139	72	45.757	15.658	17.039	0	98	98	2	1	-10921639	170.857	174	107	255	3588	42.463	2.000	0.060	0.454
ID532140	532140	None	46.857	12.740	18.278	0	98	98	2	1	-10921639	177.810	187	80	241	3734	43.502	7.600	0.115	0.846
ID532141	532141	95	79.424	9.409	20.899	0	98	98	2	1	-10921639	154.762	147	53	255	3250	62.259	2.000	0.182	0.766
ID532142	532142	106	39.118	15.730	22.469	0	98	98	2	1	-10921639	174.571	174	93	241	3666	35.973	2.000	0.073	0.656
ID532143	532143	None	47.618	23.485	22.489	0	98	98	2	1	-10921639	154.286	161	93	228	3240	37.245	2.000	0.121	0.891
ID532135	532135	None	37.571	30.052	2.865	0	98	98	2	1	-10921639	89.524	80	26	147	1880	29.135	2.000	0.141	0.759
ID532144	532144	78	36.249	16.502	25.466	0	98	98	2	1	-10921639	166.952	161	107	255	3506	47.881	2.000	0.068	0.444
ID532145	532145	100	64.003	29.505	25.229	0	98	98	2	1	-10921639	135.762	134	67	255	2851	51.399	2.000	0.134	0.623
ID532146	532146	None	35.759	10.898	26.088	0	98	98	2	1	-10921639	154.810	161	80	214	3251	42.757	2.000	0.052	0.357
ID532147	532147	86	67.249	7.829	26.749	0	98	98	2	1	-10921639	159.905	161	93	255	3358	48.020	2.000	0.170	0.966
ID532148	532148	None	36.524	18.056	29.115	0	98	98	2	1	-10921639	178.571	161	120	255	3750	41.522	2.000	0.039	0.326
ID532149	532149	45	62.229	22.325	29.783	0	98	98	2	1	-10921639	196.333	201	107	255	4123	42.164	3.200	0.147	1.193
ID532150	532150	96	37.282	9.865	31.270	0	98	98	2	1	-10921639	129.286	134	67	187	2715	35.397	2.000	0.077	0.524
ID532151	532151	55	69.582	17.496	34.655	0	98	98	2	1	-10921639	178.000	174	80	255	3738	49.767	2.000	0.177	1.076
ID532160	532160	86	72.304	8.014	27.127	0	99	99	2	1	-10921639	142.762	147	67	255	2998	52.240	2.000	0.197	0.900
ID532161	532161	45	62.524	21.951	29.927	0	99	99	2	1	-10921639	208.667	228	93	255	4382	44.983	2.000	0.134	1.099
ID532162	532162	None	40.836	2.623	31.086	0	99	99	2	1	-10921639	94.095	93	53	161	1976	27.680	4.800	0.202	1.142
ID532163	532163	55	69.046	16.862	35.671	0	99	99	2	1	-10921639	177.857	174	80	255	3735	53.912	4.800	0.200	1.099
ID532164	532164	102	38.212	25.402	42.486	0	99	99	2	1	-10921639	83.905	67	53	174	1762	33.448	7.600	0.183	0.776
ID532152	532152	105	36.384	22.859	4.988	0	99	99	2	1	-10921639	99.095	107	53	134	2081	19.718	4.800	0.247	1.990
ID532153	532153	None	43.149	0.000	15.000	0	99	99	2	1	-10921639	76.190	75	26	134	1600	32.017	2.000	0.257	0.972
ID532154	532154	84	46.130	19.765	15.355	0	99	99	2	1	-10921639	159.286	161	80	241	3345	44.281	7.600	0.104	0.678
ID532155	532155	72	58.553	15.355	17.242	0	99	99	2	1	-10921639	171.571	174	67	255	3603	58.972	2.000	0.133	0.683
ID532156	532156	None	43.515	21.340	17.675	0	99	99	2	1	-10921639	184.857	174	147	241	3882	27.339	7.600	0.107	1.307
ID532157	532157	95	46.030	9.958	21.425	0	99	99	2	1	-10921639	155.429	147	93	241	3264	39.820	3.200	0.118	0.827
ID532158	532158	106	48.859	16.035	22.331	0	99	99	2	1	-10921639	157.286	147	80	255	3303	43.346	2.000	0.062	0.427
ID532159	532159	100	46.214	29.797	24.974	0	99	99	2	1	-10921639	119.095	107	67	241	2501	41.229	2.000	0.088	0.469
ID532168	532168	100	42.543	29.685	25.245	0	100	100	2	1	-10921639	133.667	134	80	214	2807	32.967	6.412	0.108	0.792
ID532169	532169	86	54.375	9.919	26.081	0	100	100	2	1	-10921639	147.048	147	107	214	3088	34.449	2.000	0.152	1.127
ID532170	532170	45	60.711	21.614	29.395	0	100	100	2	1	-10921639	202.238	201	134	255	4247	43.286	3.200	0.131	1.084
ID532171	532171	103	37.507	11.952	30.754	0	100	100	2	1	-10921639	130.476	120	80	187	2740	33.428	2.000	0.113	0.793
ID532172	532172	None	49.309	22.984	31.620	0	100	100	2	1	-10921639	178.524	174	107	255	3749	49.040	4.800	0.124	0.804
ID532173	532173	55	43.441	17.339	35.076	0	100	100	2	1	-10921639	155.524	161	93	228	3266	30.825	4.800	0.144	1.270
ID532174	532174	102	36.595	25.387	42.165	0	100	100	2	1	-10921639	78.762	80	26	161	1654	32.562	3.200	0.153	0.640
ID532175	532175	104	39.044	5.000	48.000	0	100	100	2	1	-10921639	82.810	80	37	174	1739	37.658	2.000	0.145	0.556
ID532165	532165	None	43.731	23.922	14.653	0	100	100	2	1	-10921639	141.429	147	80	201	2970	35.816	7.600	0.114	0.809
ID532166	532166	72	35.270	13.001	17.840	0	100	100	2	1	-10921639	165.143	161	107	228	3468	35.851	2.000	0.088	0.741
ID532167	532167	95	45.955	10.014	20.695	0	100	100	2	1	-10921639	151.095	147	80	228	3173	42.999	2.000	0.098	0.625
ID532184	532184	104	36.013	4.000	48.000	0	101	101	2	1	-10921639	78.857	67	37	187	1656	33.221	2.000	0.153	0.631
ID532176	532176	None	37.284	11.457	7.371	0	101	101	2	1	-10921639	85.857	80	40	174	1803	33.758	3.200	0.157	0.691
ID532177	532177	72	42.965	12.759	18.005	0	101	101	2	1	-10921639	162.476	161	93	214	3412	29.194	4.800	0.148	1.434
ID532178	532178	111	71.423	23.048	22.263	0	101	101	2	1	-10921639	198.381	187	134	255	4166	39.097	5.994	0.167	1.455
ID532179	532179	86	44.187	7.820	27.282	0	101	101	2	1	-10921639	103.619	93	53	174	2176	35.612	2.000	0.122	0.633
ID532180	532180	103	44.523	13.827	29.851	0	101	101	2	1	-10921639	138.095	120	93	214	2900	36.111	2.000	0.088	0.619
ID532181	532181	45	52.301	19.634	29.734	0	101	101	2	1	-10921639	181.667	174	147	241	3815	27.979	6.017	0.140	1.592
ID532182	532182	55	47.439	17.257	36.082	0	101	101	2	1	-10921639	131.810	134	93	214	2768	33.336	2.000	0.130	0.910
ID532183	532183	None	35.869	0.000	42.000	0	101	101	2	1	-10921639	108.429	107	75	134	2277	16.963	4.800	0.225	2.344
ID532202	532202	None	38.557	15.000	0.000	0	102	102	2	1	-10921639	82.476	80	26	120	1732	29.681	3.200	0.277	1.207
ID532203	532203	None	35.580	23.208	4.830	0	102	102	2	1	-10921639	80.000	80	40	134	1680	29.396	2.000	0.158	0.742
ID532204	532204	None	60.075	16.464	18.428	0	102	102	2	1	-10921639	188.143	201	107	255	3951	39.972	6.356	0.173	1.392
ID532205	532205	72	40.468	12.351	18.893	0	102	102	2	1	-10921639	136.190	134	53	214	2860	40.674	2.000	0.094	0.576
ID532206	532206	111	37.043	23.631	19.432	0	102	102	2	1	-10921639	137.619	134	80	187	2890	30.641	2.000	0.124	0.994
ID532207	532207	86	42.055	8.621	28.050	0	102	102	2	1	-10921639	129.857	120	80	201	2727	35.190	4.800	0.139	0.902
ID532208	532208	103	40.659	15.335	27.932	0	102	102	2	1	-10921639	147.810	147	93	201	3104	29.857	2.000	0.111	0.990
ID532209	532209	109	44.162	9.027	44.610	0	102	102	2	1	-10921639	99.810	93	53	201	2096	42.606	2.000	0.124	0.517
ID532210	532210	104	48.699	5.000	48.000	0	102	102	2	1	-10921639	112.286	107	75	201	2358	29.731	2.000	0.193	1.223
ID532232	532232	55	41.972	17.399	36.546	0	103	103	2	1	-10921639	106.952	107	40	174	2246	37.282	2.000	0.142	0.715
ID532233	532233	108	52.927	25.060	42.336	0	103	103	2	1	-10921639	113.238	107	40	174	2378	33.872	3.200	0.193	1.081
ID532234	532234	None	42.183	4.136	43.756	0	103	103	2	1	-10921639	103.667	107	67	147	2177	29.250	2.000	0.143	0.885
ID532235	532235	109	44.287	9.195	43.913	0	103	103	2	1	-10921639	102.381	93	53	174	2150	28.347	2.000	0.162	1.008
ID532226	532226	110	36.368	18.225	10.448	0	103	103	2	1	-10921639	110.667	107	80	161	2324	23.081	4.800	0.177	1.440
ID532227	532227	None	37.888	32.000	18.000	0	103	103	2	1	-10921639	100.381	93	50	161	2108	30.904	2.000	0.154	0.865
ID532228	532228	72	50.666	11.575	18.943	0	103	103	2	1	-10921639	112.571	107	67	214	2364	38.082	2.000	0.138	0.715
ID532229	532229	111	39.090	21.817	18.774	0	103	103	2	1	-10921639	132.429	134	80	187	2781	30.975	2.000	0.127	0.962
ID532230	532230	None	42.832	4.229	21.341	0	103	103	2	1	-10921639	93.381	93	53	147	1961	27.522	3.200	0.231	1.275
ID532231	532231	None	39.430	24.244	23.166	0	103	103	2	1	-10921639	134.952	134	67	214	2834	33.884	2.000	0.107	0.772
ID532185	532185	112	38.270	15.000	0.000	0	104	104	2	1	-10921639	90.810	80	53	147	1907	32.056	3.200	0.204	0.960
ID532186	532186	113	43.311	11.237	7.785	0	104	104	2	1	-10921639	113.190	107	80	174	2377	24.338	4.800	0.173	1.374
ID532187	532187	110	35.671	19.134	8.259	0	104	104	2	1	-10921639	101.810	107	67	134	2138	21.803	2.000	0.159	1.284
ID532188	532188	None	35.141	6.307	17.036	0	104	104	2	1	-10921639	90.190	80	40	134	1894	22.763	2.000	0.180	1.206
ID532189	532189	72	42.802	11.326	19.761	0	104	104	2	1	-10921639	115.095	120	53	187	2417	34.554	7.600	0.144	0.837
ID532190	532190	None	35.099	21.151	28.272	0	104	104	2	1	-10921639	129.810	120	93	187	2726	27.360	2.000	0.096	0.831
ID532191	532191	55	43.786	17.033	35.837	0	104	104	2	1	-10921639	82.619	80	40	174	1735	32.455	2.000	0.172	0.749
ID532192	532192	108	62.721	25.496	42.103	0	104	104	2	1	-10921639	112.524	120	53	187	2363	40.295	2.000	0.274	1.201
ID532193	532193	109	36.075	8.865	43.878	0	104	104	2	1	-10921639	92.810	93	67	147	1949	23.310	6.397	0.158	1.088
ID532194	532194	None	37.988	5.000	48.000	0	104	104	2	1	-10921639	98.381	93	50	174	2066	30.047	2.000	0.135	0.780
ID532216	532216	55	37.785	17.025	36.728	0	105	105	2	1	-10921639	89.000	93	40	147	1869	30.832	2.000	0.123	0.634
ID532217	532217	108	45.714	25.320	42.356	0	105	105	2	1	-10921639	95.952	80	53	201	2015	33.107	2.000	0.169	0.837
ID532218	532218	109	38.696	9.050	44.696	0	105	105	2	1	-10921639	92.762	93	53	161	1948	28.894	2.000	0.130	0.739
ID532211	532211	112	48.075	15.000	0.000	0	105	105	2	1	-10921639	114.857	107	67	174	2412	38.667	3.200	0.228	1.105
ID532212	532212	113	43.486	12.033	7.929	0	105	105	2	1	-10921639	116.476	107	67	201	2446	32.168	7.600	0.111	0.723
ID532213	532213	None	39.136	23.734	22.920	0	105	105	2	1	-10921639	126.667	134	80	214	2660	30.808	6.338	0.098	0.736
ID532214	532214	None	42.683	15.193	25.775	0	105	105	2	1	-10921639	131.762	120	80	187	2767	28.282	7.600	0.151	1.220
ID532215	532215	None	50.573	0.000	31.000	0	105	105	2	1	-10921639	112.857	112	67	147	2370	27.988	3.200	0.257	1.650
ID532200	532200	108	48.990	25.185	42.301	0	106	106	2	1	-10921639	96.524	93	53	201	2027	38.276	2.000	0.158	0.688
ID532201	532201	109	39.820	9.086	44.171	0	106	106	2	1	-10921639	108.762	107	53	174	2284	28.929	4.800	0.173	1.110
ID532195	532195	112	41.919	16.000	0.000	0	106	106	2	1	-10921639	114.810	120	75	147	2411	21.419	4.800	0.252	2.161
ID532196	532196	None	45.829	23.239	3.586	0	106	106	2	1	-10921639	97.286	80	53	174	2043	33.249	2.000	0.158	0.799
ID532197	532197	72	42.304	11.573	19.560	0	106	106	2	1	-10921639	103.667	93	67	187	2177	32.775	7.600	0.175	0.943
ID532198	532198	None	36.126	0.000	24.000	0	106	106	2	1	-10921639	86.000	100	26	120	1806	29.565	3.200	0.252	1.173
ID532199	532199	None	38.916	9.316	28.904	0	106	106	2	1	-10921639	109.238	107	53	187	2294	28.312	4.800	0.193	1.251
ID532241	532241	None	46.458	11.576	7.767	0	107	107	2	1	-10921639	97.286	93	40	187	2043	38.166	2.000	0.137	0.614
ID532242	532242	None	45.446	22.991	16.357	0	107	107	2	1	-10921639	127.857	120	80	187	2685	28.486	4.800	0.178	1.359
ID532243	532243	72	51.071	11.616	19.281	0	107	107	2	1	-10921639	106.143	93	26	201	2229	39.943	2.000	0.179	0.808
ID532244	532244	108	55.498	25.480	41.682	0	107	107	2	1	-10921639	116.381	107	67	214	2444	37.025	4.800	0.213	1.102
ID532245	532245	None	45.389	0.000	44.000	0	107	107	2	1	-10921639	103.571	93	53	161	2175	36.493	3.200	0.214	1.000
ID532246	532246	109	59.009	8.171	44.514	0	107	107	2	1	-10921639	105.619	93	53	201	2218	42.614	2.000	0.220	0.893
ID532219	532219	None	35.391	0.000	3.000	0	108	108	2	1	-10921639	98.286	93	63	134	2064	20.421	2.000	0.205	1.636
ID532220	532220	None	42.210	23.690	22.807	0	108	108	2	1	-10921639	103.667	93	67	187	2177	33.559	2.000	0.125	0.688
ID532221	532221	None	35.844	16.822	24.278	0	108	108	2	1	-10921639	107.381	107	67	187	2255	25.264	2.000	0.138	1.031
ID532222	532222	None	40.240	23.255	29.605	0	108	108	2	1	-10921639	100.381	93	53	187	2108	31.874	2.000	0.111	0.630
ID532223	532223	None	43.864	17.309	36.425	0	108	108	2	1	-10921639	96.619	93	40	161	2029	32.591	2.000	0.176	0.886
ID532224	532224	108	36.119	25.452	42.058	0	108	108	2	1	-10921639	103.762	107	53	161	2179	32.308	2.000	0.107	0.623
ID532225	532225	None	40.485	5.000	48.000	0	108	108	2	1	-10921639	97.810	93	37	174	2054	30.362	2.000	0.170	0.934
ID532240	532240	None	42.863	31.000	48.000	0	109	109	2	1	-10921639	120.143	134	63	187	2523	33.881	4.800	0.211	1.234
ID532236	532236	None	50.606	11.722	7.221	0	109	109	2	1	-10921639	103.619	93	67	201	2176	38.352	2.000	0.149	0.702
ID532237	532237	72	54.928	12.633	18.205	0	109	109	2	1	-10921639	120.952	107	40	201	2540	42.114	2.000	0.212	1.005
ID532238	532238	None	38.811	7.922	28.659	0	109	109	2	1	-10921639	118.381	120	80	161	2486	21.933	4.800	0.197	1.774
ID532239	532239	108	38.616	25.269	41.799	0	109	109	2	1	-10921639	110.095	107	67	174	2312	32.343	2.000	0.128	0.773
ID532248	532248	None	36.769	0.000	13.000	0	110	110	2	1	-10921639	89.000	93	37	134	1869	26.465	4.800	0.243	1.316
ID532249	532249	72	57.876	12.336	18.325	0	110	110	2	1	-10921639	115.190	107	40	201	2419	38.688	2.000	0.227	1.103
ID532250	532250	None	46.352	32.000	24.000	0	110	110	2	1	-10921639	117.381	120	67	187	2465	32.287	4.800	0.212	1.269
ID532251	532251	None	44.173	23.349	29.598	0	110	110	2	1	-10921639	122.762	120	67	214	2578	31.632	2.000	0.140	0.953
ID532252	532252	114	37.150	8.527	44.078	0	110	110	2	1	-10921639	89.000	80	26	201	1869	39.480	2.000	0.087	0.363
ID532247	532247	None	37.434	23.513	4.557	0	110	110	2	1	-10921639	91.524	93	53	161	1922	26.970	7.600	0.189	1.079
ID532256	532256	None	48.214	15.000	0.000	0	111	111	2	1	-10921639	105.238	93	75	147	2210	25.614	6.057	0.267	1.734
ID532257	532257	None	41.718	11.892	8.099	0	111	111	2	1	-10921639	89.524	80	53	187	1880	32.571	2.000	0.139	0.670
ID532258	532258	72	47.854	10.759	20.805	0	111	111	2	1	-10921639	126.048	120	40	214	2647	42.532	4.800	0.187	0.932
ID532259	532259	None	47.978	16.721	36.509	0	111	111	2	1	-10921639	111.333	107	67	174	2338	28.549	2.000	0.206	1.331
ID532260	532260	None	44.982	25.985	41.959	0	111	111	2	1	-10921639	103.667	93	53	174	2177	33.174	2.000	0.164	0.880
ID532261	532261	114	45.179	9.088	44.744	0	111	111	2	1	-10921639	120.190	120	80	187	2524	29.373	2.000	0.154	1.095
ID532262	532262	None	40.925	17.000	48.000	0	111	111	2	1	-10921639	75.000	75	40	134	1575	26.764	2.000	0.235	1.068
ID532253	532253	None	41.904	7.848	28.658	0	112	112	2	1	-10921639	104.238	93	53	201	2189	34.166	2.000	0.142	0.758
ID532254	532254	114	41.043	9.516	43.575	0	112	112	2	1	-10921639	122.905	134	67	187	2581	30.234	4.800	0.190	1.299
ID532255	532255	None	37.468	29.000	48.000	0	112	112	2	1	-10921639	99.095	93	53	174	2081	32.126	2.000	0.127	0.697
ID532264	532264	None	37.486	26.679	8.779	0	113	113	2	1	-10921639	88.286	80	40	134	1854	24.864	2.000	0.212	1.241
ID532265	532265	115	40.836	32.000	18.000	0	113	113	2	1	-10921639	81.905	80	26	174	1720	34.132	2.000	0.138	0.582
ID532266	532266	None	37.807	17.602	19.463	0	113	113	2	1	-10921639	128.571	120	80	174	2700	26.449	2.000	0.146	1.235
ID532267	532267	None	40.325	23.564	22.719	0	113	113	2	1	-10921639	105.571	93	53	201	2217	37.271	2.000	0.101	0.521
ID532268	532268	None	36.094	17.212	36.804	0	113	113	2	1	-10921639	104.381	107	53	161	2192	31.729	2.000	0.108	0.644
ID532269	532269	116	67.692	25.323	42.325	0	113	113	2	1	-10921639	120.905	107	53	214	2539	45.415	2.000	0.249	1.060
ID532270	532270	114	40.289	9.325	44.497	0	113	113	2	1	-10921639	87.048	80	40	201	1828	43.158	2.000	0.064	0.242
ID532263	532263	None	41.392	15.000	0.000	0	113	113	2	1	-10921639	97.095	93	53	174	2039	36.317	3.200	0.177	0.802
ID532272	532272	117	39.346	13.566	17.355	0	114	114	2	1	-10921639	112.619	120	67	161	2365	28.313	4.800	0.148	1.023
ID532273	532273	None	36.794	22.990	18.175	0	114	114	2	1	-10921639	109.286	107	67	147	2295	21.029	4.800	0.155	1.392
ID532274	532274	115	42.952	32.000	18.000	0	114	114	2	1	-10921639	110.429	112	67	161	2319	28.099	2.000	0.187	1.236
ID532275	532275	118	35.525	23.790	29.006	0	114	114	2	1	-10921639	124.095	120	93	174	2606	22.576	2.000	0.137	1.326
ID532276	532276	116	41.185	25.586	42.145	0	114	114	2	1	-10921639	113.143	107	80	174	2376	27.465	4.800	0.166	1.176
ID532271	532271	None	46.168	12.125	7.753	0	114	114	2	1	-10921639	118.905	120	53	201	2497	30.744	2.000	0.155	1.039
ID532280	532280	118	38.333	23.239	29.899	0	115	115	2	1	-10921639	109.286	93	67	187	2295	30.522	2.000	0.094	0.613
ID532281	532281	None	35.014	17.413	35.787	0	115	115	2	1	-10921639	100.524	93	67	161	2111	29.576	2.000	0.122	0.738
ID532282	532282	None	38.416	3.643	40.078	0	115	115	2	1	-10921639	108.667	107	67	187	2282	27.193	2.000	0.127	0.900
ID532283	532283	116	57.870	25.402	42.758	0	115	115	2	1	-10921639	123.429	120	67	214	2592	41.994	6.369	0.186	0.922
ID532277	532277	None	38.297	15.000	0.000	0	115	115	2	1	-10921639	97.619	93	40	147	2050	25.752	6.042	0.249	1.513
ID532278	532278	None	46.452	0.000	14.000	0	115	115	2	1	-10921639	82.667	93	37	147	1736	28.115	4.800	0.296	1.342
ID532279	532279	117	55.551	12.031	18.231	0	115	115	2	1	-10921639	120.238	107	80	187	2525	34.752	3.200	0.197	1.141
ID532288	532288	None	59.524	9.145	44.432	0	116	116	2	1	-10921639	108.048	93	40	228	2269	45.836	2.000	0.179	0.716
ID532289	532289	None	45.000	4.000	48.000	0	116	116	2	1	-10921639	104.286	107	63	161	2190	29.389	3.200	0.213	1.246
ID532284	532284	None	57.928	11.908	7.688	0	116	116	2	1	-10921639	108.095	93	67	214	2270	38.214	2.000	0.205	0.961
ID532285	532285	None	44.064	32.000	19.000	0	116	116	2	1	-10921639	109.095	107	53	174	2291	32.230	2.000	0.182	1.044
ID532286	532286	None	65.882	23.466	22.367	0	116	116	2	1	-10921639	135.000	134	67	255	2835	48.646	2.000	0.213	0.975
ID532287	532287	116	38.409	25.861	42.307	0	116	116	2	1	-10921639	90.905	93	40	161	1909	30.517	2.000	0.141	0.738
ID532290	532290	120	38.569	0.000	14.000	0	117	117	2	1	-10921639	87.048	80	63	134	1828	20.863	4.800	0.232	1.571
ID532291	532291	None	43.054	22.695	30.057	0	117	117	2	1	-10921639	98.619	107	40	174	2071	37.084	2.000	0.118	0.561
ID532292	532292	None	36.882	13.132	38.878	0	117	117	2	1	-10921639	95.952	93	40	147	2015	30.140	7.600	0.134	0.751
ID532293	532293	116	42.658	25.289	42.153	0	117	117	2	1	-10921639	99.143	93	40	174	2082	35.129	2.000	0.139	0.687
ID532296	532296	120	39.827	0.000	15.000	0	118	118	2	1	-10921639	65.619	67	24	147	1378	32.259	2.000	0.194	0.660
ID532297	532297	None	51.742	11.911	18.954	0	118	118	2	1	-10921639	90.810	93	53	187	1907	34.359	2.000	0.226	0.973
ID532298	532298	None	42.661	29.189	32.216	0	118	118	2	1	-10921639	122.238	120	67	187	2567	30.664	3.200	0.135	0.949
ID532299	532299	116	40.880	25.623	42.529	0	118	118	2	1	-10921639	94.095	93	40	174	1976	32.159	7.600	0.167	0.836
ID532300	532300	119	44.556	9.156	44.340	0	118	118	2	1	-10921639	112.571	107	67	201	2364	37.393	2.000	0.108	0.587
ID532294	532294	None	42.287	15.000	0.000	0	118	118	2	1	-10921639	85.857	67	13	174	1803	46.492	2.000	0.201	0.618
ID532295	532295	None	46.718	12.209	8.060	0	118	118	2	1	-10921639	89.524	93	26	174	1880	36.600	2.000	0.166	0.696
ID532304	532304	None	39.575	21.000	48.000	0	119	119	2	1	-10921639	105.857	120	53	161	2223	31.425	6.326	0.170	0.977
ID532305	532305	198	36.485	31.000	48.000	0	119	119	2	1	-10921639	93.619	107	40	174	1966	32.876	6.028	0.203	0.959
ID532301	532301	None	37.190	23.977	4.629	0	119	119	2	1	-10921639	74.333	67	40	134	1561	22.602	2.000	0.228	1.221
ID532302	532302	None	41.811	18.262	36.339	0	119	119	2	1	-10921639	108.095	93	67	147	2270	29.945	2.000	0.146	0.919
ID532303	532303	119	51.202	9.388	44.364	0	119	119	2	1	-10921639	120.143	120	40	228	2523	40.833	2.000	0.159	0.806
ID532320	532320	None	37.284	24.267	17.913	0	120	120	2	1	-10921639	104.905	107	80	161	2203	24.521	4.800	0.172	1.256
ID532321	532321	122	43.878	12.446	18.656	0	120	120	2	1	-10921639	92.095	93	40	174	1934	39.931	2.000	0.150	0.602
ID532322	532322	187	58.373	17.357	25.051	0	120	120	2	1	-10921639	117.667	107	67	214	2471	36.306	2.000	0.232	1.222
ID532323	532323	None	38.839	29.899	25.194	0	120	120	2	1	-10921639	115.762	120	67	174	2431	28.683	2.000	0.101	0.742
ID532324	532324	None	35.307	8.773	27.812	0	120	120	2	1	-10921639	71.238	67	13	134	1496	27.284	2.000	0.163	0.731
ID532325	532325	116	47.140	26.145	42.024	0	120	120	2	1	-10921639	122.286	107	67	174	2568	30.239	7.600	0.167	1.157
ID532326	532326	None	35.639	5.000	48.000	0	120	120	2	1	-10921639	109.095	120	63	187	2291	27.896	6.276	0.151	1.029
ID532327	532327	198	36.894	30.000	48.000	0	120	120	2	1	-10921639	103.333	93	40	187	2170	33.750	2.000	0.098	0.548
ID532314	532314	None	45.015	23.813	4.781	0	121	121	2	1	-10921639	87.714	80	40	161	1842	31.053	2.000	0.199	0.939
ID532315	532315	121	36.467	11.918	7.437	0	121	121	2	1	-10921639	94.048	93	40	187	1975	30.897	2.000	0.124	0.670
ID532316	532316	122	35.553	12.134	18.910	0	121	121	2	1	-10921639	90.857	93	40	161	1908	30.513	7.600	0.121	0.641
ID532317	532317	123	42.570	23.990	22.816	0	121	121	2	1	-10921639	113.857	107	67	201	2391	32.560	2.000	0.133	0.818
ID532318	532318	187	39.095	18.090	23.847	0	121	121	2	1	-10921639	104.143	93	53	187	2187	31.645	2.000	0.135	0.783
ID532319	532319	116	45.870	25.573	42.515	0	121	121	2	1	-10921639	109.952	93	67	187	2309	39.259	2.000	0.136	0.670
ID532312	532312	116	41.804	25.330	42.193	0	122	122	2	1	-10921639	99.143	93	40	187	2082	36.151	2.000	0.117	0.575
ID532313	532313	124	51.240	8.986	44.589	0	122	122	2	1	-10921639	108.095	93	67	201	2270	37.527	2.000	0.141	0.710
ID532306	532306	121	37.245	12.112	7.936	0	122	122	2	1	-10921639	94.048	93	67	147	1975	22.549	2.000	0.160	1.151
ID532307	532307	None	43.523	0.000	14.000	0	122	122	2	1	-10921639	81.333	80	26	147	1708	32.753	4.800	0.256	1.011
ID532308	532308	None	41.355	32.000	18.000	0	122	122	2	1	-10921639	87.810	80	50	134	1844	26.385	2.000	0.188	1.056
ID532309	532309	122	38.465	12.502	19.343	0	122	122	2	1	-10921639	101.714	107	53	147	2136	29.562	7.600	0.174	1.018
ID532310	532310	123	37.640	22.363	21.727	0	122	122	2	1	-10921639	120.190	120	80	174	2524	26.951	4.800	0.187	1.408
ID532311	532311	None	38.306	0.000	40.000	0	122	122	2	1	-10921639	102.000	100	53	147	2142	25.058	6.062	0.182	1.253
ID532328	532328	None	45.448	15.000	0.000	0	123	123	2	1	-10921639	94.190	80	53	161	1978	33.905	3.200	0.216	0.989
ID532329	532329	None	39.776	23.455	4.517	0	123	123	2	1	-10921639	83.810	80	26	147	1760	30.977	2.000	0.177	0.814
ID532330	532330	122	51.666	12.271	19.029	0	123	123	2	1	-10921639	111.952	107	53	201	2351	37.336	2.000	0.185	0.938
ID532331	532331	None	42.708	18.053	19.165	0	123	123	2	1	-10921639	111.190	93	67	187	2335	30.471	2.000	0.161	1.015
ID532332	532332	116	41.371	25.472	42.153	0	123	123	2	1	-10921639	104.190	107	53	187	2188	31.133	2.000	0.135	0.797
ID532333	532333	124	55.221	8.668	44.656	0	123	123	2	1	-10921639	113.905	107	53	201	2392	43.634	2.000	0.156	0.706
ID532336	532336	None	38.104	0.000	19.000	0	124	124	2	1	-10921639	60.571	53	24	161	1272	30.503	2.000	0.236	0.759
ID532337	532337	None	39.207	24.138	22.234	0	124	124	2	1	-10921639	131.762	120	93	187	2767	26.032	2.000	0.126	1.131
ID532338	532338	126	51.939	5.000	48.000	0	124	124	2	1	-10921639	114.143	107	67	214	2397	33.121	7.600	0.198	1.138
ID532339	532339	None	44.529	32.000	48.000	0	124	124	2	1	-10921639	105.952	120	63	147	2225	31.094	3.200	0.244	1.338
ID532334	532334	121	44.639	12.224	7.234	0	124	124	2	1	-10921639	93.476	93	53	161	1963	30.054	2.000	0.201	1.042
ID532335	532335	122	44.439	12.527	18.482	0	124	124	2	1	-10921639	109.381	120	53	161	2297	30.601	7.600	0.220	1.288
ID532344	532344	None	39.831	26.085	42.575	0	125	125	2	1	-10921639	87.667	93	40	174	1841	32.478	2.000	0.147	0.692
ID532345	532345	124	52.026	9.121	44.241	0	125	125	2	1	-10921639	97.238	80	53	187	2042	41.533	2.000	0.134	0.554
ID532346	532346	126	49.774	6.000	48.000	0	125	125	2	1	-10921639	109.333	93	63	174	2296	33.323	2.000	0.197	1.080
ID532340	532340	None	45.503	16.000	0.000	0	125	125	2	1	-10921639	89.048	80	50	161	1870	32.551	2.000	0.252	1.101
ID532341	532341	121	49.515	11.978	8.042	0	125	125	2	1	-10921639	106.810	93	67	201	2243	32.389	2.000	0.176	0.986
ID532342	532342	122	45.065	11.955	19.135	0	125	125	2	1	-10921639	87.619	80	53	161	1840	28.999	2.000	0.204	1.022
ID532343	532343	125	36.742	17.046	35.372	0	125	125	2	1	-10921639	85.095	80	40	147	1787	25.861	2.000	0.185	1.025
ID532347	532347	None	36.785	32.000	3.000	0	126	126	2	1	-10921639	83.619	80	26	134	1756	30.585	4.800	0.227	1.010
ID532348	532348	121	35.615	12.381	7.978	0	126	126	2	1	-10921639	90.286	93	67	147	1896	23.450	7.600	0.185	1.201
ID532349	532349	None	36.664	18.202	18.516	0	126	126	2	1	-10921639	108.857	107	53	161	2286	29.038	3.200	0.120	0.802
ID532350	532350	125	35.687	17.320	35.996	0	126	126	2	1	-10921639	75.571	67	40	161	1587	30.411	2.000	0.119	0.530
ID532351	532351	124	43.160	8.867	43.578	0	126	126	2	1	-10921639	118.952	120	67	174	2498	28.181	2.000	0.179	1.280
ID532360	532360	121	47.417	12.364	7.461	0	127	127	2	1	-10921639	81.905	80	26	187	1720	39.574	2.000	0.207	0.710
ID532361	532361	127	40.642	0.000	20.000	0	127	127	2	1	-10921639	82.190	80	37	147	1726	31.239	2.000	0.164	0.740
ID532362	532362	128	37.382	8.859	28.203	0	127	127	2	1	-10921639	69.190	53	26	161	1453	31.456	2.000	0.136	0.525
ID532363	532363	None	38.466	25.768	41.904	0	127	127	2	1	-10921639	92.190	80	53	161	1936	33.175	7.600	0.096	0.487
ID532364	532364	None	37.204	28.000	48.000	0	127	127	2	1	-10921639	107.381	107	63	161	2255	29.800	3.200	0.197	1.184
ID532359	532359	None	36.766	15.045	0.523	0	127	127	2	1	-10921639	95.286	93	53	147	2001	29.138	4.800	0.209	1.132
ID532376	532376	128	40.848	8.130	27.637	0	128	128	2	1	-10921639	69.810	67	26	134	1466	30.868	2.000	0.224	0.827
ID532377	532377	None	53.820	23.888	30.058	0	128	128	2	1	-10921639	126.762	120	67	201	2662	34.518	2.000	0.184	1.143
ID532378	532378	None	46.777	16.904	36.618	0	128	128	2	1	-10921639	95.286	93	53	174	2001	31.000	2.000	0.198	1.015
ID532379	532379	None	36.091	4.996	40.243	0	128	128	2	1	-10921639	94.000	93	53	134	1974	23.009	6.391	0.183	1.263
ID532380	532380	124	45.606	8.974	44.668	0	128	128	2	1	-10921639	92.762	93	53	161	1948	31.316	2.000	0.198	0.978
ID532371	532371	None	36.500	23.855	3.873	0	128	128	2	1	-10921639	72.333	67	40	134	1519	26.645	2.000	0.203	0.916
ID532372	532372	None	37.859	8.337	11.967	0	128	128	2	1	-10921639	85.810	80	53	147	1802	26.713	2.000	0.162	0.898
ID532373	532373	None	37.902	23.029	17.649	0	128	128	2	1	-10921639	90.238	93	26	147	1895	32.033	2.000	0.153	0.746
ID532374	532374	127	46.820	0.000	19.000	0	128	128	2	1	-10921639	78.333	67	37	134	1645	31.808	3.200	0.233	0.931
ID532375	532375	129	39.634	12.308	19.295	0	128	128	2	1	-10921639	99.095	93	40	174	2081	34.370	4.800	0.153	0.766
ID532352	532352	None	47.253	16.000	0.000	0	129	129	2	1	-10921639	86.571	80	53	134	1818	30.021	7.600	0.280	1.261
ID532353	532353	None	45.450	11.902	7.789	0	129	129	2	1	-10921639	87.000	80	40	187	1827	36.126	2.000	0.177	0.726
ID532354	532354	129	46.606	12.579	18.979	0	129	129	2	1	-10921639	108.095	107	67	187	2270	30.292	7.600	0.194	1.157
ID532355	532355	124	40.799	9.156	44.294	0	129	129	2	1	-10921639	78.810	67	40	161	1655	32.523	6.416	0.172	0.710
ID532356	532356	None	36.975	5.000	48.000	0	129	129	2	1	-10921639	83.095	80	37	161	1745	28.339	2.000	0.176	0.877
ID532357	532357	None	37.259	18.000	48.000	0	129	129	2	1	-10921639	77.619	80	37	134	1630	33.389	2.000	0.157	0.632
ID532358	532358	130	38.577	31.000	48.000	0	129	129	2	1	-10921639	110.667	107	63	161	2324	31.173	6.378	0.193	1.150
ID532368	532368	None	70.318	25.954	42.075	0	130	130	2	1	-10921639	111.381	107	53	214	2339	45.314	2.000	0.259	1.010
ID532369	532369	124	35.314	9.088	44.482	0	130	130	2	1	-10921639	99.714	93	53	161	2094	26.484	2.000	0.131	0.870
ID532370	532370	130	39.727	32.000	48.000	0	130	130	2	1	-10921639	109.238	107	75	174	2294	25.751	4.800	0.253	1.713
ID532365	532365	None	35.649	32.000	18.000	0	130	130	2	1	-10921639	106.286	107	53	147	2232	30.073	4.800	0.164	0.995
ID532366	532366	129	47.273	11.628	19.789	0	130	130	2	1	-10921639	88.952	80	40	174	1868	38.993	2.000	0.206	0.779
ID532367	532367	None	37.684	20.000	24.837	0	130	130	2	1	-10921639	99.143	93	53	161	2082	29.338	7.600	0.125	0.749
ID532384	532384	124	38.581	9.618	44.157	0	131	131	2	1	-10921639	103.667	107	53	161	2177	27.463	2.000	0.179	1.144
ID532381	532381	131	37.370	12.365	8.188	0	131	131	2	1	-10921639	79.381	80	26	174	1667	31.036	2.000	0.135	0.610
ID532382	532382	None	39.851	22.247	17.659	0	131	131	2	1	-10921639	106.095	107	53	147	2228	24.994	2.000	0.174	1.257
ID532383	532383	129	50.902	12.066	18.943	0	131	131	2	1	-10921639	102.381	93	53	187	2150	33.165	4.800	0.204	1.045
ID532417	532417	131	43.302	12.136	7.754	0	132	132	2	1	-10921639	108.810	107	67	201	2285	33.258	2.000	0.131	0.757
ID532418	532418	None	55.967	23.889	22.796	0	132	132	2	1	-10921639	97.952	93	53	201	2057	39.452	2.000	0.180	0.759
ID532419	532419	None	43.730	23.740	29.910	0	132	132	2	1	-10921639	103.667	107	67	161	2177	26.742	3.200	0.190	1.239
ID532420	532420	132	36.663	25.904	42.076	0	132	132	2	1	-10921639	99.095	107	53	187	2081	34.595	2.000	0.080	0.423
ID532421	532421	124	42.425	8.979	44.665	0	132	132	2	1	-10921639	80.619	80	40	187	1693	37.990	2.000	0.125	0.473
ID532422	532422	None	36.948	32.000	48.000	0	132	132	2	1	-10921639	112.095	107	63	174	2354	30.789	4.000	0.222	1.324
ID532385	532385	None	44.291	16.000	0.000	0	133	133	2	1	-10921639	108.571	107	67	147	2280	24.578	7.600	0.250	1.766
ID532386	532386	131	46.168	12.459	8.075	0	133	133	2	1	-10921639	104.857	107	53	187	2202	35.449	7.600	0.167	0.848
ID532387	532387	None	36.335	13.813	10.880	0	133	133	2	1	-10921639	94.714	93	26	147	1989	31.445	2.000	0.128	0.682
ID532388	532388	None	35.294	17.883	30.703	0	133	133	2	1	-10921639	87.714	80	53	134	1842	25.636	2.000	0.168	0.984
ID532389	532389	133	35.886	16.961	36.173	0	133	133	2	1	-10921639	86.476	80	40	147	1816	27.946	2.000	0.161	0.860
ID532390	532390	132	35.156	25.281	43.350	0	133	133	2	1	-10921639	101.095	93	40	161	2123	33.539	3.200	0.143	0.754
ID532408	532408	None	43.196	29.102	32.820	0	134	134	2	1	-10921639	111.381	107	40	174	2339	34.150	2.000	0.114	0.666
ID532409	532409	133	35.973	17.129	36.691	0	134	134	2	1	-10921639	86.429	80	53	147	1815	24.905	4.800	0.206	1.185
ID532410	532410	132	57.193	25.979	42.654	0	134	134	2	1	-10921639	106.238	107	53	187	2231	39.400	2.000	0.193	0.871
ID532411	532411	None	46.747	31.000	48.000	0	134	134	2	1	-10921639	128.524	147	75	187	2699	35.754	6.362	0.198	1.186
ID532405	532405	None	39.891	32.000	18.000	0	134	134	2	1	-10921639	99.810	93	53	134	2096	27.721	3.200	0.190	1.148
ID532406	532406	134	62.406	12.003	19.314	0	134	134	2	1	-10921639	92.190	93	26	228	1936	45.511	2.000	0.278	0.882
ID532407	532407	None	36.665	9.121	27.309	0	134	134	2	1	-10921639	67.381	67	26	147	1415	30.059	2.000	0.167	0.641
ID532392	532392	None	60.311	12.542	7.642	0	135	135	2	1	-10921639	110.571	93	40	201	2322	40.745	2.000	0.246	1.072
ID532393	532393	134	48.531	12.003	19.333	0	135	135	2	1	-10921639	83.810	80	26	161	1760	36.351	2.000	0.216	0.819
ID532394	532394	164	46.189	24.194	22.420	0	135	135	2	1	-10921639	103.095	93	67	161	2165	31.612	2.000	0.180	0.995
ID532395	532395	None	36.994	17.994	24.077	0	135	135	2	1	-10921639	81.381	80	40	134	1709	21.110	2.000	0.189	1.228
ID532396	532396	132	41.117	26.010	41.915	0	135	135	2	1	-10921639	105.619	107	53	187	2218	35.187	2.000	0.087	0.483
ID532397	532397	165	38.606	9.429	44.073	0	135	135	2	1	-10921639	97.238	93	40	161	2042	27.939	2.000	0.150	0.907
ID532391	532391	166	44.301	15.000	0.000	0	135	135	2	1	-10921639	112.952	107	67	174	2372	34.130	7.600	0.216	1.176
ID532398	532398	166	43.997	15.000	0.000	0	136	136	2	1	-10921639	112.905	107	67	174	2371	32.365	3.200	0.183	1.080
ID532399	532399	None	38.943	23.523	14.819	0	136	136	2	1	-10921639	96.667	93	53	147	2030	28.056	4.800	0.188	1.089
ID532400	532400	134	47.257	12.943	18.385	0	136	136	2	1	-10921639	89.000	80	40	147	1869	31.459	2.000	0.244	1.109
ID532401	532401	164	46.998	24.083	22.346	0	136	136	2	1	-10921639	110.143	107	53	174	2313	34.705	2.000	0.162	0.885
ID532402	532402	132	57.230	26.209	43.025	0	136	136	2	1	-10921639	115.238	107	53	228	2420	42.453	2.000	0.167	0.777
ID532403	532403	165	42.802	9.026	44.038	0	136	136	2	1	-10921639	103.000	107	53	174	2163	30.887	2.000	0.140	0.817
ID532404	532404	None	46.870	5.000	48.000	0	136	136	2	1	-10921639	94.048	80	53	187	1975	33.419	2.000	0.211	0.982
ID532416	532416	132	38.718	25.471	42.717	0	137	137	2	1	-10921639	100.429	93	53	174	2109	31.328	2.000	0.127	0.724
ID532412	532412	166	35.497	15.000	0.000	0	137	137	2	1	-10921639	91.524	80	50	134	1922	25.659	3.200	0.179	1.084
ID532413	532413	135	35.952	11.646	7.571	0	137	137	2	1	-10921639	86.333	80	26	187	1813	38.341	7.600	0.088	0.362
ID532414	532414	None	38.891	17.580	24.630	0	137	137	2	1	-10921639	99.762	93	53	174	2095	28.688	4.800	0.189	1.108
ID532415	532415	None	37.463	28.942	29.800	0	137	137	2	1	-10921639	102.952	93	53	161	2162	27.614	2.000	0.150	0.975
ID532440	532440	136	42.823	32.000	48.000	0	138	138	2	1	-10921639	83.905	93	50	134	1762	30.535	3.200	0.269	1.164
ID532435	532435	135	49.541	12.047	8.309	0	138	138	2	1	-10921639	102.905	107	53	174	2161	30.065	2.000	0.204	1.161
ID532436	532436	None	41.012	32.000	18.000	0	138	138	2	1	-10921639	103.952	93	75	147	2183	22.535	2.000	0.203	1.556
ID532437	532437	137	50.419	12.758	19.996	0	138	138	2	1	-10921639	98.571	93	53	161	2070	31.704	3.200	0.237	1.193
ID532438	532438	138	41.796	17.686	36.255	0	138	138	2	1	-10921639	96.571	93	53	161	2028	30.982	2.000	0.170	0.904
ID532439	532439	None	39.134	0.000	39.000	0	138	138	2	1	-10921639	76.143	67	40	120	1599	27.207	2.000	0.240	1.084
ID532424	532424	137	40.963	12.783	18.724	0	139	139	2	1	-10921639	81.810	93	26	147	1718	29.789	2.000	0.214	0.970
ID532425	532425	None	37.980	16.956	24.534	0	139	139	2	1	-10921639	94.714	93	40	147	1989	24.356	2.000	0.173	1.145
ID532426	532426	None	51.840	22.929	30.772	0	139	139	2	1	-10921639	125.429	120	67	201	2634	30.536	4.800	0.213	1.444
ID532427	532427	138	38.036	16.940	36.375	0	139	139	2	1	-10921639	88.333	93	53	161	1855	31.357	7.600	0.159	0.773
ID532428	532428	132	37.397	25.950	42.485	0	139	139	2	1	-10921639	111.286	107	67	174	2337	30.434	4.800	0.134	0.863
ID532429	532429	136	35.994	30.000	48.000	0	139	139	2	1	-10921639	113.000	107	75	214	2373	28.576	6.382	0.132	0.921
ID532423	532423	135	45.114	12.376	7.878	0	139	139	2	1	-10921639	95.286	93	40	174	2001	33.441	2.000	0.178	0.860
ID532432	532432	132	46.347	26.698	42.700	0	140	140	2	1	-10921639	97.857	93	53	161	2055	33.837	2.000	0.209	0.998
ID532433	532433	140	41.452	9.829	44.250	0	140	140	2	1	-10921639	92.810	93	67	147	1949	25.851	2.000	0.202	1.206
ID532434	532434	136	52.087	32.000	48.000	0	140	140	2	1	-10921639	108.429	107	75	147	2277	29.037	6.381	0.308	1.758
ID532430	532430	139	39.881	23.204	4.796	0	140	140	2	1	-10921639	81.905	80	53	120	1720	26.862	3.200	0.203	1.027
ID532431	532431	None	45.206	8.312	27.824	0	140	140	2	1	-10921639	104.905	93	53	161	2203	28.364	4.800	0.223	1.348
ID532441	532441	139	36.897	23.688	3.697	0	141	141	2	1	-10921639	84.524	80	13	161	1775	32.428	2.000	0.137	0.629
ID532442	532442	None	41.468	32.000	18.000	0	141	141	2	1	-10921639	76.190	80	26	161	1600	31.360	2.000	0.233	0.919
ID532443	532443	132	55.638	25.845	42.637	0	141	141	2	1	-10921639	111.381	107	67	214	2339	39.186	2.000	0.172	0.836
ID532444	532444	140	50.249	9.138	43.952	0	141	141	2	1	-10921639	111.905	107	67	187	2350	31.088	2.000	0.180	1.097
ID532445	532445	None	43.845	6.000	48.000	0	141	141	2	1	-10921639	97.381	93	50	161	2045	34.033	2.000	0.143	0.714
ID532446	532446	None	35.777	25.025	6.641	0	142	142	2	1	-10921639	87.048	80	26	120	1828	26.665	3.200	0.189	1.040
ID532447	532447	None	38.241	18.701	18.106	0	142	142	2	1	-10921639	89.619	80	67	134	1882	19.420	4.800	0.215	1.630
ID532448	532448	None	38.976	17.660	24.052	0	142	142	2	1	-10921639	85.714	80	53	147	1800	27.945	2.000	0.157	0.833
ID532449	532449	None	42.308	32.000	27.000	0	142	142	2	1	-10921639	119.095	120	87	187	2501	27.909	7.600	0.162	1.191
ID532450	532450	132	47.893	26.010	42.101	0	142	142	2	1	-10921639	117.762	120	40	187	2473	35.104	7.600	0.215	1.189
ID532451	532451	140	59.537	9.367	44.195	0	142	142	2	1	-10921639	103.095	107	53	201	2165	39.380	2.000	0.239	1.010
ID532452	532452	None	38.147	32.000	48.000	0	142	142	2	1	-10921639	115.190	125	87	161	2419	23.265	6.300	0.195	1.614
ID532472	532472	None	41.620	0.000	19.000	0	143	143	2	1	-10921639	71.238	67	26	134	1496	29.886	3.200	0.256	0.972
ID532473	532473	None	39.701	13.780	30.384	0	143	143	2	1	-10921639	73.095	67	13	134	1535	31.613	2.000	0.158	0.630
ID532474	532474	142	39.442	25.302	29.758	0	143	143	2	1	-10921639	126.095	120	93	161	2648	22.930	4.800	0.168	1.582
ID532475	532475	143	38.656	17.344	36.164	0	143	143	2	1	-10921639	94.619	93	40	161	1987	30.546	2.000	0.140	0.762
ID532476	532476	None	36.558	0.000	43.000	0	143	143	2	1	-10921639	94.000	87	67	147	1974	27.142	2.000	0.174	1.026
ID532477	532477	132	39.955	26.073	42.545	0	143	143	2	1	-10921639	99.857	93	40	174	2097	31.642	2.000	0.117	0.661
ID532471	532471	144	36.131	16.000	0.000	0	143	143	2	1	-10921639	85.571	80	40	134	1797	28.551	4.800	0.297	1.371
ID532456	532456	145	36.556	13.687	17.826	0	144	144	2	1	-10921639	106.238	107	40	161	2231	29.881	4.800	0.155	0.953
ID532457	532457	None	35.811	11.008	20.948	0	144	144	2	1	-10921639	92.095	93	40	147	1934	29.026	2.000	0.148	0.819
ID532458	532458	142	46.986	24.938	30.201	0	144	144	2	1	-10921639	131.762	134	67	187	2767	30.664	4.800	0.179	1.303
ID532459	532459	143	37.362	17.489	36.168	0	144	144	2	1	-10921639	82.667	80	40	161	1736	32.253	6.313	0.162	0.714
ID532460	532460	132	37.114	25.845	42.473	0	144	144	2	1	-10921639	94.762	93	53	187	1990	35.941	2.000	0.152	0.696
ID532461	532461	None	38.901	30.000	48.000	0	144	144	2	1	-10921639	92.190	93	50	187	1936	32.389	3.200	0.132	0.665
ID532453	532453	144	39.614	16.000	0.000	0	144	144	2	1	-10921639	92.524	93	40	147	1943	30.044	4.800	0.285	1.365
ID532454	532454	None	47.175	23.780	4.003	0	144	144	2	1	-10921639	80.000	80	40	147	1680	28.309	2.000	0.276	1.222
ID532455	532455	146	56.948	12.164	8.027	0	144	144	2	1	-10921639	89.000	80	26	201	1869	40.999	2.000	0.223	0.791
ID532478	532478	144	40.993	15.000	0.000	0	145	145	2	1	-10921639	102.095	93	53	174	2144	31.703	2.000	0.230	1.202
ID532479	532479	146	35.798	12.547	8.209	0	145	145	2	1	-10921639	97.857	93	67	161	2055	24.485	2.000	0.153	1.059
ID532480	532480	None	44.917	32.000	18.000	0	145	145	2	1	-10921639	81.524	67	40	201	1712	36.474	2.000	0.145	0.566
ID532481	532481	None	37.846	21.194	18.877	0	145	145	2	1	-10921639	103.000	107	40	147	2163	27.166	6.032	0.197	1.246
ID532482	532482	145	38.649	14.650	19.841	0	145	145	2	1	-10921639	111.286	107	53	161	2337	29.613	6.384	0.165	1.066
ID532483	532483	142	39.873	25.056	30.263	0	145	145	2	1	-10921639	125.476	120	80	214	2635	29.573	7.600	0.157	1.154
ID532484	532484	132	41.842	26.241	42.466	0	145	145	2	1	-10921639	99.714	93	53	187	2094	34.391	4.800	0.179	0.881
ID532485	532485	None	35.294	0.000	44.000	0	145	145	2	1	-10921639	97.905	93	63	161	2056	26.338	4.800	0.189	1.180
ID532462	532462	None	36.426	24.665	3.636	0	146	146	2	1	-10921639	85.095	80	40	147	1787	26.186	2.000	0.209	1.121
ID532463	532463	None	35.743	10.946	21.137	0	146	146	2	1	-10921639	88.381	80	40	134	1856	26.703	2.000	0.161	0.918
ID532464	532464	None	36.838	9.183	28.133	0	146	146	2	1	-10921639	86.429	80	40	147	1815	29.586	2.000	0.132	0.679
ID532465	532465	None	38.068	13.552	30.007	0	146	146	2	1	-10921639	96.000	93	53	161	2016	27.660	2.000	0.145	0.881
ID532466	532466	142	42.416	23.926	30.046	0	146	146	2	1	-10921639	126.048	120	67	174	2647	28.340	2.000	0.144	1.121
ID532467	532467	None	39.647	17.057	37.599	0	146	146	2	1	-10921639	74.238	67	26	147	1559	27.959	2.000	0.227	0.983
ID532468	532468	132	35.206	26.354	43.120	0	146	146	2	1	-10921639	85.810	80	26	147	1802	31.102	2.000	0.130	0.636
ID532469	532469	147	46.082	9.315	44.145	0	146	146	2	1	-10921639	87.048	80	40	187	1828	36.135	2.000	0.158	0.657
ID532470	532470	148	63.938	5.000	48.000	0	146	146	2	1	-10921639	110.476	107	50	228	2320	41.327	2.000	0.256	1.091
ID532496	532496	132	42.170	25.951	42.638	0	147	147	2	1	-10921639	92.810	93	40	174	1949	32.419	3.200	0.138	0.696
ID532497	532497	147	40.435	9.477	44.443	0	147	147	2	1	-10921639	80.667	67	40	161	1694	35.347	2.000	0.145	0.579
ID532498	532498	148	36.315	6.000	48.000	0	147	147	2	1	-10921639	90.857	87	50	161	1908	29.716	2.000	0.177	0.918
ID532495	532495	142	39.923	24.421	29.001	0	147	147	2	1	-10921639	110.714	107	67	187	2325	33.932	2.000	0.104	0.617
ID532504	532504	142	38.167	24.255	29.828	0	148	148	2	1	-10921639	117.143	120	67	201	2460	33.495	2.000	0.128	0.791
ID532505	532505	None	45.612	17.785	36.021	0	148	148	2	1	-10921639	102.952	107	53	161	2162	31.923	2.000	0.186	1.010
ID532506	532506	132	40.717	25.953	42.044	0	148	148	2	1	-10921639	111.333	107	67	161	2338	26.691	7.600	0.170	1.214
ID532499	532499	149	41.149	13.641	16.671	0	148	148	2	1	-10921639	99.714	93	26	161	2094	36.578	7.600	0.157	0.739
ID532500	532500	None	44.737	10.859	20.749	0	148	148	2	1	-10921639	108.000	120	53	147	2268	27.146	4.800	0.222	1.444
ID532501	532501	150	35.177	23.782	22.524	0	148	148	2	1	-10921639	111.952	107	67	187	2351	29.772	2.000	0.104	0.708
ID532502	532502	None	38.201	32.000	23.000	0	148	148	2	1	-10921639	112.714	112	67	174	2367	31.919	4.800	0.164	0.997
ID532503	532503	151	35.782	17.438	23.695	0	148	148	2	1	-10921639	106.238	107	40	174	2231	34.130	7.600	0.111	0.622
ID532488	532488	None	48.222	4.757	21.252	0	149	149	2	1	-10921639	79.381	80	26	147	1667	32.127	2.000	0.247	0.980
ID532489	532489	150	39.727	24.067	22.446	0	149	149	2	1	-10921639	124.714	120	80	187	2619	34.144	6.358	0.150	0.950
ID532490	532490	151	37.609	17.906	22.885	0	149	149	2	1	-10921639	113.286	107	67	161	2379	29.574	2.000	0.111	0.765
ID532491	532491	152	42.903	9.146	28.029	0	149	149	2	1	-10921639	79.429	67	40	161	1668	34.036	2.000	0.166	0.665
ID532492	532492	None	48.620	14.025	30.141	0	149	149	2	1	-10921639	103.667	93	40	214	2177	39.345	2.000	0.120	0.566
ID532493	532493	142	36.264	24.389	30.423	0	149	149	2	1	-10921639	126.571	120	67	214	2658	37.820	2.000	0.110	0.662
ID532494	532494	132	49.182	25.778	42.763	0	149	149	2	1	-10921639	90.905	80	40	214	1909	37.996	2.000	0.163	0.671
ID532486	532486	149	51.776	13.307	17.789	0	149	149	2	1	-10921639	131.143	120	80	214	2754	32.560	4.800	0.218	1.442
ID532487	532487	None	40.692	32.000	18.000	0	149	149	2	1	-10921639	67.952	63	26	147	1427	27.110	2.000	0.256	1.021
ID532521	532521	None	36.503	15.135	0.584	0	150	150	2	1	-10921639	78.190	80	26	134	1642	30.093	2.000	0.244	1.019
ID532522	532522	149	42.547	13.277	17.628	0	150	150	2	1	-10921639	121.524	120	67	174	2552	26.882	2.000	0.143	1.129
ID532523	532523	153	44.514	11.019	21.247	0	150	150	2	1	-10921639	108.000	107	53	174	2268	34.229	2.000	0.166	0.899
ID532524	532524	150	45.716	23.171	21.880	0	150	150	2	1	-10921639	123.524	120	80	174	2594	31.322	3.200	0.166	1.120
ID532525	532525	152	38.770	7.406	28.065	0	150	150	2	1	-10921639	100.429	107	53	147	2109	28.019	4.800	0.197	1.180
ID532526	532526	154	39.626	18.891	27.668	0	150	150	2	1	-10921639	123.429	120	93	174	2592	23.417	4.800	0.158	1.437
ID532527	532527	142	70.181	24.002	30.151	0	150	150	2	1	-10921639	132.952	120	80	241	2792	43.870	2.000	0.222	1.100
ID532528	532528	155	40.373	32.000	35.000	0	150	150	2	1	-10921639	90.571	87	40	120	1902	24.661	4.800	0.266	1.545
ID532529	532529	132	55.533	26.099	42.555	0	150	150	2	1	-10921639	108.762	107	67	201	2284	34.072	7.600	0.228	1.185
ID532530	532530	None	40.083	6.000	48.000	0	150	150	2	1	-10921639	103.048	107	63	174	2164	30.789	3.200	0.176	1.002
ID532537	532537	None	43.951	23.381	3.793	0	151	151	2	1	-10921639	97.333	93	53	134	2044	25.180	4.800	0.240	1.498
ID532538	532538	149	48.442	14.035	17.151	0	151	151	2	1	-10921639	110.762	107	53	174	2326	36.086	2.000	0.202	1.031
ID532539	532539	153	39.578	10.466	21.031	0	151	151	2	1	-10921639	95.381	107	26	161	2003	38.097	7.600	0.150	0.654
ID532540	532540	150	42.286	23.896	22.343	0	151	151	2	1	-10921639	99.857	93	40	161	2097	38.389	2.000	0.161	0.722
ID532541	532541	154	38.700	20.501	28.863	0	151	151	2	1	-10921639	129.238	134	80	187	2714	31.889	2.000	0.117	0.851
ID532542	532542	142	43.584	24.231	31.161	0	151	151	2	1	-10921639	135.571	134	67	214	2847	31.025	2.000	0.144	1.098
ID532543	532543	None	36.865	18.130	34.012	0	151	151	2	1	-10921639	96.619	93	53	174	2029	28.680	2.000	0.133	0.791
ID532544	532544	155	40.973	29.751	35.984	0	151	151	2	1	-10921639	112.571	107	67	187	2364	31.644	2.000	0.130	0.821
ID532545	532545	None	37.374	0.000	48.000	0	151	151	2	1	-10921639	82.905	80	37	134	1741	32.317	3.200	0.203	0.865
ID532507	532507	None	36.720	0.000	14.000	0	152	152	2	1	-10921639	61.095	63	24	120	1283	28.194	2.000	0.225	0.795
ID532508	532508	149	56.268	13.956	16.249	0	152	152	2	1	-10921639	110.095	107	53	214	2312	40.682	7.600	0.165	0.767
ID532509	532509	None	40.036	32.000	18.000	0	152	152	2	1	-10921639	67.286	53	26	161	1413	32.988	2.000	0.193	0.661
ID532510	532510	153	39.071	10.453	21.211	0	152	152	2	1	-10921639	77.524	67	26	147	1628	35.601	7.600	0.156	0.588
ID532511	532511	150	47.601	21.159	21.326	0	152	152	2	1	-10921639	131.762	134	80	201	2767	31.564	2.000	0.160	1.153
ID532512	532512	None	45.488	9.290	27.741	0	152	152	2	1	-10921639	88.286	93	26	161	1854	35.604	2.000	0.205	0.845
ID532513	532513	132	60.507	26.167	42.803	0	152	152	2	1	-10921639	84.476	67	13	201	1774	48.254	2.000	0.234	0.665
ID532514	532514	None	53.600	5.000	48.000	0	152	152	2	1	-10921639	87.048	80	24	201	1828	45.465	2.000	0.221	0.694
ID532520	532520	132	52.056	26.179	41.871	0	153	153	2	1	-10921639	112.095	107	53	161	2354	37.701	2.000	0.218	1.065
ID532515	532515	159	48.419	12.132	7.856	0	153	153	2	1	-10921639	87.048	80	40	187	1828	35.789	2.000	0.158	0.663
ID532516	532516	153	42.568	10.320	21.042	0	153	153	2	1	-10921639	82.000	80	13	161	1722	38.505	2.000	0.145	0.539
ID532517	532517	157	44.973	24.675	22.837	0	153	153	2	1	-10921639	115.857	107	80	201	2433	35.671	2.000	0.116	0.677
ID532518	532518	142	46.109	23.775	30.065	0	153	153	2	1	-10921639	119.571	120	80	187	2511	32.878	2.000	0.159	1.000
ID532519	532519	None	41.906	11.376	31.418	0	153	153	2	1	-10921639	101.095	93	40	174	2123	37.600	2.000	0.150	0.700
ID532552	532552	None	46.199	17.931	28.557	0	154	154	2	1	-10921639	116.381	107	53	187	2444	39.392	2.000	0.132	0.690
ID532553	532553	142	42.727	24.634	30.302	0	154	154	2	1	-10921639	127.333	120	67	187	2674	32.011	6.369	0.171	1.164
ID532554	532554	132	50.340	26.273	41.906	0	154	154	2	1	-10921639	88.952	93	26	161	1868	37.636	2.000	0.187	0.743
ID532546	532546	None	35.193	15.000	0.000	0	154	154	2	1	-10921639	90.524	93	26	134	1901	25.141	4.800	0.194	1.170
ID532547	532547	159	40.101	12.030	7.799	0	154	154	2	1	-10921639	94.619	93	53	187	1987	32.485	2.000	0.114	0.596
ID532548	532548	149	61.856	13.508	16.948	0	154	154	2	1	-10921639	127.381	120	40	201	2675	45.642	4.800	0.243	1.092
ID532549	532549	157	43.959	24.425	22.125	0	154	154	2	1	-10921639	124.571	120	80	228	2616	36.001	6.413	0.137	0.834
ID532550	532550	None	36.950	21.053	22.653	0	154	154	2	1	-10921639	116.429	120	67	201	2445	30.943	6.412	0.107	0.726
ID532551	532551	158	49.587	9.087	27.686	0	154	154	2	1	-10921639	78.238	67	40	161	1643	34.730	2.000	0.213	0.793
ID532536	532536	None	42.786	6.000	48.000	0	155	155	2	1	-10921639	93.429	93	50	174	1962	31.451	7.600	0.177	0.892
ID532531	532531	149	44.401	13.631	16.961	0	155	155	2	1	-10921639	115.286	120	53	174	2421	33.300	2.000	0.180	1.056
ID532532	532532	157	35.227	23.957	22.455	0	155	155	2	1	-10921639	111.381	107	26	174	2339	42.958	2.000	0.112	0.522
ID532533	532533	158	39.209	9.657	26.786	0	155	155	2	1	-10921639	101.000	93	67	147	2121	19.781	4.800	0.184	1.584
ID532534	532534	142	44.623	24.205	30.381	0	155	155	2	1	-10921639	138.857	134	67	214	2916	38.145	2.000	0.122	0.789
ID532535	532535	None	36.897	12.366	31.125	0	155	155	2	1	-10921639	115.190	120	67	174	2419	34.343	3.200	0.115	0.689
ID532555	532555	160	38.746	16.000	0.000	0	156	156	2	1	-10921639	88.714	87	26	174	1863	42.935	3.200	0.199	0.685
ID532556	532556	161	71.244	0.000	14.000	0	156	156	2	1	-10921639	87.286	80	37	174	1833	42.542	2.000	0.383	1.137
ID532557	532557	149	61.084	13.206	16.953	0	156	156	2	1	-10921639	112.619	120	40	174	2365	38.872	2.000	0.257	1.184
ID532558	532558	None	46.896	9.796	21.016	0	156	156	2	1	-10921639	87.000	80	26	161	1827	36.451	2.000	0.154	0.636
ID532559	532559	157	48.177	24.657	22.599	0	156	156	2	1	-10921639	118.238	120	53	187	2483	37.612	2.000	0.143	0.786
ID532560	532560	158	45.569	9.484	27.360	0	156	156	2	1	-10921639	92.762	80	53	161	1948	36.924	2.000	0.233	0.951
ID532561	532561	162	39.016	14.568	28.622	0	156	156	2	1	-10921639	116.476	107	67	214	2446	37.713	7.600	0.084	0.477
ID532562	532562	142	55.829	23.952	31.011	0	156	156	2	1	-10921639	158.048	161	107	214	3319	33.685	3.200	0.164	1.321
ID532563	532563	None	42.022	16.896	35.832	0	156	156	2	1	-10921639	86.333	93	13	147	1813	34.836	2.000	0.211	0.864
ID532564	532564	132	54.294	26.082	42.022	0	156	156	2	1	-10921639	99.238	93	53	161	2084	32.857	2.000	0.254	1.222
ID532565	532565	163	42.342	9.462	44.657	0	156	156	2	1	-10921639	86.476	80	26	147	1816	34.866	2.000	0.155	0.666
ID532576	532576	162	39.187	14.219	29.194	0	157	157	2	1	-10921639	120.810	120	53	187	2537	42.020	7.600	0.092	0.485
ID532577	532577	142	51.279	24.632	32.017	0	157	157	2	1	-10921639	127.333	120	67	214	2674	37.272	2.000	0.176	1.023
ID532578	532578	132	37.044	26.223	42.272	0	157	157	2	1	-10921639	83.714	80	53	147	1758	28.787	2.000	0.168	0.838
ID532579	532579	163	48.412	9.754	44.324	0	157	157	2	1	-10921639	97.238	93	40	161	2042	34.275	2.000	0.203	0.957
ID532568	532568	None	36.751	11.967	8.165	0	157	157	2	1	-10921639	99.095	93	40	147	2081	28.330	2.000	0.150	0.910
ID532569	532569	161	43.111	0.000	14.000	0	157	157	2	1	-10921639	87.000	80	40	134	1827	26.336	7.600	0.251	1.327
ID532570	532570	149	51.778	13.419	17.232	0	157	157	2	1	-10921639	124.762	134	53	201	2620	44.026	2.000	0.183	0.879
ID532571	532571	None	39.776	16.002	21.869	0	157	157	2	1	-10921639	132.381	134	80	201	2780	35.587	4.800	0.139	0.906
ID532572	532572	157	57.283	24.652	22.030	0	157	157	2	1	-10921639	112.000	93	67	214	2352	44.048	2.000	0.152	0.670
ID532573	532573	None	48.379	32.000	24.000	0	157	157	2	1	-10921639	126.810	134	75	187	2663	36.837	7.600	0.201	1.153
ID532574	532574	158	55.454	9.512	27.298	0	157	157	2	1	-10921639	114.571	107	53	201	2406	44.706	2.000	0.176	0.767
ID532575	532575	167	43.214	18.576	28.079	0	157	157	2	1	-10921639	149.000	147	93	214	3129	31.537	6.140	0.161	1.311
ID532566	532566	160	42.780	15.000	0.000	0	157	157	2	1	-10921639	102.952	107	53	161	2162	33.958	3.200	0.226	1.116
ID532567	532567	None	38.491	0.000	6.000	0	157	157	2	1	-10921639	80.000	80	50	120	1680	26.067	7.600	0.233	1.161
ID532600	532600	None	41.551	6.000	48.000	0	158	158	2	1	-10921639	88.429	80	50	147	1857	27.460	2.000	0.223	1.173
ID532601	532601	None	43.619	31.000	48.000	0	158	158	2	1	-10921639	101.952	93	63	187	2141	38.314	6.072	0.230	0.994
ID532590	532590	160	44.271	16.000	0.000	0	158	158	2	1	-10921639	57.333	53	12	134	1204	38.809	2.000	0.338	0.746
ID532591	532591	None	45.832	18.332	14.894	0	158	158	2	1	-10921639	92.810	80	40	187	1949	38.202	2.000	0.135	0.577
ID532592	532592	149	35.077	12.847	19.204	0	158	158	2	1	-10921639	117.048	120	80	201	2458	27.960	4.800	0.163	1.176
ID532593	532593	157	51.413	24.434	21.794	0	158	158	2	1	-10921639	135.429	134	53	187	2844	33.239	6.383	0.181	1.248
ID532594	532594	158	46.898	8.978	27.859	0	158	158	2	1	-10921639	117.048	107	80	174	2458	28.533	2.000	0.193	1.327
ID532595	532595	167	45.166	18.486	28.862	0	158	158	2	1	-10921639	141.381	147	80	187	2969	32.591	3.200	0.143	1.086
ID532596	532596	162	48.450	13.361	29.706	0	158	158	2	1	-10921639	114.524	107	53	214	2405	43.592	2.000	0.116	0.548
ID532597	532597	142	62.266	24.812	32.159	0	158	158	2	1	-10921639	138.190	134	80	228	2902	42.679	2.000	0.184	1.005
ID532598	532598	168	41.499	17.270	35.405	0	158	158	2	1	-10921639	100.381	93	40	174	2108	36.160	2.000	0.173	0.820
ID532599	532599	132	41.799	26.280	42.147	0	158	158	2	1	-10921639	89.000	93	40	147	1869	35.993	2.000	0.166	0.705
ID532584	532584	158	61.093	8.781	28.196	0	159	159	2	1	-10921639	113.238	107	40	201	2378	40.631	2.000	0.221	1.010
ID532585	532585	167	58.278	17.693	28.700	0	159	159	2	1	-10921639	159.238	161	80	241	3344	42.466	4.800	0.186	1.175
ID532586	532586	162	49.678	12.264	30.667	0	159	159	2	1	-10921639	120.333	107	53	214	2527	47.462	7.600	0.161	0.702
ID532587	532587	142	54.438	23.838	31.971	0	159	159	2	1	-10921639	131.714	134	80	201	2766	34.308	2.000	0.178	1.158
ID532588	532588	168	47.125	17.599	35.185	0	159	159	2	1	-10921639	113.905	107	40	187	2392	38.515	3.200	0.202	0.993
ID532589	532589	163	46.935	9.283	44.507	0	159	159	2	1	-10921639	92.190	80	53	174	1936	34.911	2.000	0.178	0.796
ID532580	532580	160	60.523	15.000	0.000	0	159	159	2	1	-10921639	102.190	100	53	161	2146	30.106	4.800	0.334	1.700
ID532581	532581	None	43.206	12.178	7.509	0	159	159	2	1	-10921639	83.905	80	26	161	1762	34.822	2.000	0.167	0.689
ID532582	532582	149	56.358	12.856	18.155	0	159	159	2	1	-10921639	142.048	147	93	228	2983	31.500	7.600	0.222	1.640
ID532583	532583	157	58.343	24.361	21.643	0	159	159	2	1	-10921639	146.571	147	67	241	3078	43.888	7.600	0.196	1.095
ID532602	532602	149	55.138	13.325	19.198	0	160	160	2	1	-10921639	145.238	147	93	255	3050	43.294	6.285	0.148	0.867
ID532603	532603	None	51.163	9.695	20.274	0	160	160	2	1	-10921639	112.667	107	53	187	2366	38.393	2.000	0.178	0.887
ID532604	532604	157	43.318	22.195	21.982	0	160	160	2	1	-10921639	129.286	134	67	201	2715	36.734	7.600	0.123	0.770
ID532605	532605	167	43.057	18.579	28.829	0	160	160	2	1	-10921639	139.524	147	67	187	2930	34.918	4.000	0.145	1.009
ID532606	532606	162	56.027	12.153	30.422	0	160	160	2	1	-10921639	143.333	147	80	201	3010	33.437	4.800	0.215	1.519
ID532607	532607	132	53.406	26.043	42.820	0	160	160	2	1	-10921639	105.571	93	53	201	2217	35.300	2.000	0.195	0.977
ID532608	532608	163	39.302	9.461	43.916	0	160	160	2	1	-10921639	82.524	80	40	161	1733	34.391	2.000	0.146	0.611
ID532616	532616	None	43.793	9.567	28.386	0	161	161	2	1	-10921639	140.143	147	67	214	2943	38.340	6.342	0.176	1.094
ID532617	532617	162	46.212	12.329	28.812	0	161	161	2	1	-10921639	154.143	161	93	201	3237	33.112	7.600	0.155	1.250
ID532618	532618	None	37.025	0.000	30.000	0	161	161	2	1	-10921639	67.381	67	24	120	1415	30.160	3.200	0.212	0.780
ID532619	532619	142	39.790	24.848	31.630	0	161	161	2	1	-10921639	113.381	107	67	161	2381	27.529	2.000	0.132	0.958
ID532620	532620	None	52.277	17.442	36.779	0	161	161	2	1	-10921639	106.857	107	40	174	2244	36.486	7.600	0.216	1.042
ID532621	532621	132	46.585	25.983	42.088	0	161	161	2	1	-10921639	95.429	93	13	174	2004	40.056	2.000	0.164	0.670
ID532622	532622	169	43.943	5.000	48.000	0	161	161	2	1	-10921639	80.143	80	24	134	1683	29.630	2.000	0.269	1.145
ID532609	532609	170	48.699	12.234	7.992	0	161	161	2	1	-10921639	96.095	80	53	161	2018	36.156	2.000	0.181	0.815
ID532610	532610	None	35.078	20.000	15.000	0	161	161	2	1	-10921639	89.524	93	26	147	1880	32.070	4.800	0.176	0.837
ID532611	532611	171	40.168	14.142	16.683	0	161	161	2	1	-10921639	133.190	147	67	201	2797	37.404	4.800	0.157	0.964
ID532612	532612	None	35.543	0.000	19.000	0	161	161	2	1	-10921639	78.095	75	53	147	1640	25.616	3.200	0.154	0.814
ID532613	532613	149	38.201	13.376	18.527	0	161	161	2	1	-10921639	137.000	147	67	201	2877	34.001	7.600	0.131	0.936
ID532614	532614	157	43.017	23.969	22.765	0	161	161	2	1	-10921639	117.048	120	53	174	2458	33.506	2.000	0.152	0.923
ID532615	532615	167	54.092	17.230	26.791	0	161	161	2	1	-10921639	156.667	147	93	201	3290	31.017	4.800	0.174	1.499
ID532636	532636	172	54.508	15.000	0.000	0	162	162	2	1	-10921639	112.381	107	75	174	2360	29.613	2.000	0.267	1.598
ID532637	532637	170	42.952	11.931	7.928	0	162	162	2	1	-10921639	82.524	67	53	147	1733	30.755	2.000	0.182	0.826
ID532638	532638	None	43.451	0.000	15.000	0	162	162	2	1	-10921639	66.238	53	40	161	1391	30.277	2.000	0.225	0.804
ID532639	532639	171	44.822	13.331	17.024	0	162	162	2	1	-10921639	115.857	107	40	201	2433	47.661	2.000	0.135	0.577
ID532640	532640	174	39.530	9.562	20.442	0	162	162	2	1	-10921639	119.619	107	80	174	2512	32.858	2.000	0.119	0.772
ID532641	532641	149	47.501	13.241	19.645	0	162	162	2	1	-10921639	136.905	147	80	201	2875	36.767	6.351	0.126	0.832
ID532642	532642	None	35.599	19.283	20.347	0	162	162	2	1	-10921639	136.238	134	80	201	2861	33.246	2.000	0.098	0.733
ID532643	532643	167	51.280	17.280	26.305	0	162	162	2	1	-10921639	157.429	161	93	241	3306	39.410	4.800	0.162	1.114
ID532644	532644	162	65.916	11.115	28.963	0	162	162	2	1	-10921639	162.381	161	107	214	3410	31.737	4.800	0.247	2.025
ID532645	532645	142	40.680	24.488	30.481	0	162	162	2	1	-10921639	127.952	120	67	187	2687	29.972	4.800	0.119	0.910
ID532646	532646	169	41.932	5.000	48.000	0	162	162	2	1	-10921639	82.000	75	50	161	1722	30.512	2.000	0.209	0.929
ID532664	532664	142	45.370	24.357	29.993	0	163	163	2	1	-10921639	120.286	120	53	214	2526	40.527	2.000	0.117	0.621
ID532665	532665	162	75.430	11.712	30.650	0	163	163	2	1	-10921639	181.619	187	120	255	3814	41.980	4.800	0.258	1.773
ID532666	532666	None	46.211	26.065	41.973	0	163	163	2	1	-10921639	106.952	107	67	174	2246	34.086	2.000	0.197	1.034
ID532667	532667	None	42.479	0.000	43.000	0	163	163	2	1	-10921639	98.667	107	50	147	2072	29.594	2.000	0.184	1.036
ID532668	532668	None	35.943	32.000	48.000	0	163	163	2	1	-10921639	97.714	107	50	134	2052	31.268	3.200	0.218	1.119
ID532659	532659	172	44.462	16.000	0.000	0	163	163	2	1	-10921639	78.381	67	37	147	1646	37.065	2.000	0.233	0.798
ID532660	532660	171	57.610	13.940	16.567	0	163	163	2	1	-10921639	132.524	147	53	201	2783	45.861	2.000	0.180	0.883
ID532661	532661	174	35.295	11.328	20.832	0	163	163	2	1	-10921639	103.048	120	26	147	2164	32.995	7.600	0.185	0.977
ID532662	532662	173	51.664	9.414	27.314	0	163	163	2	1	-10921639	113.952	120	26	201	2393	49.640	7.600	0.178	0.694
ID532663	532663	167	48.241	18.164	27.293	0	163	163	2	1	-10921639	149.762	134	107	201	3145	28.263	4.800	0.150	1.380
ID532648	532648	175	41.497	27.984	3.025	0	164	164	2	1	-10921639	79.429	80	40	147	1668	28.177	2.000	0.188	0.891
ID532649	532649	171	50.630	13.809	17.315	0	164	164	2	1	-10921639	119.667	120	67	214	2513	39.029	2.000	0.161	0.849
ID532650	532650	176	52.043	23.710	21.980	0	164	164	2	1	-10921639	128.000	134	53	201	2688	40.921	7.600	0.170	0.908
ID532651	532651	167	45.197	16.433	25.787	0	164	164	2	1	-10921639	145.095	147	93	214	3047	35.433	7.600	0.146	1.041
ID532652	532652	173	60.724	8.823	27.444	0	164	164	2	1	-10921639	108.143	93	40	241	2271	52.113	2.000	0.179	0.630
ID532653	532653	142	49.759	25.037	29.319	0	164	164	2	1	-10921639	129.238	120	80	255	2714	40.918	2.000	0.116	0.659
ID532654	532654	177	58.347	18.846	29.955	0	164	164	2	1	-10921639	127.905	120	53	214	2686	46.279	2.000	0.153	0.734
ID532655	532655	162	81.503	11.952	31.393	0	164	164	2	1	-10921639	176.476	187	80	241	3706	47.897	4.800	0.254	1.493
ID532656	532656	None	40.279	24.525	32.265	0	164	164	2	1	-10921639	126.619	120	53	187	2659	33.705	6.316	0.139	0.916
ID532657	532657	None	35.186	25.987	38.292	0	164	164	2	1	-10921639	80.714	67	40	134	1695	28.246	2.000	0.130	0.657
ID532658	532658	178	39.148	9.843	44.406	0	164	164	2	1	-10921639	74.857	67	26	174	1572	34.857	2.000	0.164	0.607
ID532647	532647	172	43.021	15.000	0.000	0	164	164	2	1	-10921639	97.190	80	40	161	2041	32.236	7.600	0.255	1.226
ID532623	532623	172	42.363	16.000	0.000	0	165	165	2	1	-10921639	86.905	93	0	147	1825	38.020	2.000	0.248	0.910
ID532632	532632	162	84.914	12.240	30.783	0	165	165	2	1	-10921639	175.381	174	67	255	3683	58.807	4.800	0.268	1.260
ID532633	532633	179	44.080	17.616	35.789	0	165	165	2	1	-10921639	98.476	107	26	201	2068	42.099	2.000	0.180	0.712
ID532634	532634	178	38.083	9.064	44.094	0	165	165	2	1	-10921639	98.524	93	53	187	2069	35.556	2.000	0.092	0.465
ID532635	532635	None	40.958	5.000	48.000	0	165	165	2	1	-10921639	97.905	93	50	161	2056	29.262	2.000	0.178	1.012
ID532624	532624	175	38.446	27.911	2.735	0	165	165	2	1	-10921639	88.857	93	40	147	1866	28.212	4.800	0.184	0.979
ID532625	532625	None	35.612	0.000	4.000	0	165	165	2	1	-10921639	57.476	53	0	107	1207	29.551	2.000	0.211	0.677
ID532626	532626	None	45.954	20.089	15.978	0	165	165	2	1	-10921639	118.381	120	40	161	2486	31.109	2.000	0.183	1.179
ID532627	532627	171	37.052	14.067	16.796	0	165	165	2	1	-10921639	115.810	107	67	174	2432	34.098	2.000	0.116	0.705
ID532628	532628	176	37.282	24.597	22.104	0	165	165	2	1	-10921639	111.429	107	40	201	2340	38.035	2.000	0.073	0.400
ID532629	532629	173	59.190	8.784	27.162	0	165	165	2	1	-10921639	115.667	120	53	187	2429	44.771	7.600	0.185	0.807
ID532630	532630	142	45.023	24.539	28.844	0	165	165	2	1	-10921639	127.286	120	53	187	2673	32.064	6.303	0.169	1.145
ID532631	532631	177	41.904	18.507	29.966	0	165	165	2	1	-10921639	120.333	107	40	214	2527	45.025	2.000	0.089	0.435
ID532728	532728	None	39.777	32.000	48.000	0	166	166	2	1	-10921639	99.571	87	75	134	2091	24.457	6.328	0.242	1.588
ID532718	532718	172	41.549	15.000	0.000	0	166	166	2	1	-10921639	92.190	93	50	147	1936	27.515	2.000	0.228	1.243
ID532719	532719	None	36.208	23.911	4.571	0	166	166	2	1	-10921639	70.476	67	40	147	1480	25.793	2.000	0.205	0.930
ID532720	532720	180	41.251	11.369	19.379	0	166	166	2	1	-10921639	125.381	120	53	187	2633	36.735	7.600	0.156	0.923
ID532721	532721	176	63.175	24.140	22.120	0	166	166	2	1	-10921639	133.667	134	80	214	2807	40.108	2.000	0.211	1.164
ID532722	532722	173	66.310	9.019	26.886	0	166	166	2	1	-10921639	133.048	134	80	214	2794	39.217	2.000	0.233	1.281
ID532723	532723	167	58.733	15.980	27.116	0	166	166	2	1	-10921639	143.286	134	67	228	3009	45.475	7.600	0.151	0.826
ID532724	532724	177	48.834	18.385	30.087	0	166	166	2	1	-10921639	124.714	107	53	255	2619	54.746	2.000	0.084	0.353
ID532725	532725	162	70.242	12.182	31.149	0	166	166	2	1	-10921639	140.190	147	67	255	2944	44.930	2.000	0.211	1.086
ID532726	532726	179	50.213	17.848	35.661	0	166	166	2	1	-10921639	108.095	107	40	187	2270	36.414	7.600	0.218	1.064
ID532727	532727	178	41.258	9.514	44.896	0	166	166	2	1	-10921639	120.952	120	40	201	2540	37.193	2.000	0.127	0.733
ID532669	532669	None	38.715	19.104	14.994	0	167	167	2	1	-10921639	93.429	80	26	187	1962	47.062	2.000	0.079	0.292
ID532670	532670	171	42.626	13.496	17.696	0	167	167	2	1	-10921639	144.048	161	80	214	3025	36.551	7.600	0.118	0.833
ID532671	532671	180	45.636	11.334	19.887	0	167	167	2	1	-10921639	139.476	147	67	241	2929	43.685	7.600	0.154	0.854
ID532672	532672	176	41.476	23.536	20.892	0	167	167	2	1	-10921639	140.762	161	67	187	2956	37.656	4.800	0.144	0.944
ID532673	532673	173	46.158	8.684	26.686	0	167	167	2	1	-10921639	117.571	120	80	161	2469	25.928	7.600	0.200	1.513
ID532674	532674	167	68.542	16.839	28.073	0	167	167	2	1	-10921639	167.571	174	93	255	3519	52.214	2.000	0.174	0.949
ID532675	532675	None	38.998	0.000	30.000	0	167	167	2	1	-10921639	83.857	80	53	120	1761	21.157	3.200	0.254	1.608
ID532676	532676	162	50.019	12.251	30.771	0	167	167	2	1	-10921639	129.905	134	53	214	2728	41.359	2.000	0.152	0.828
ID532677	532677	179	35.442	17.359	35.872	0	167	167	2	1	-10921639	102.286	93	53	161	2148	35.195	6.418	0.116	0.602
ID532678	532678	182	51.935	26.147	42.321	0	167	167	2	1	-10921639	113.190	120	53	187	2377	37.087	2.000	0.199	1.015
ID532679	532679	None	41.103	5.000	48.000	0	167	167	2	1	-10921639	101.048	93	53	147	2122	30.725	3.200	0.167	0.940
ID532696	532696	181	40.636	12.086	8.023	0	168	168	2	1	-10921639	70.429	53	26	147	1479	32.957	2.000	0.150	0.557
ID532697	532697	171	73.500	13.920	18.271	0	168	168	2	1	-10921639	177.095	187	93	255	3719	46.043	2.000	0.220	1.387
ID532698	532698	176	38.763	22.138	22.359	0	168	168	2	1	-10921639	128.000	120	80	174	2688	27.821	6.363	0.139	1.121
ID532699	532699	173	52.666	8.884	26.747	0	168	168	2	1	-10921639	125.952	120	80	187	2645	30.505	7.600	0.205	1.405
ID532700	532700	167	52.966	16.599	27.452	0	168	168	2	1	-10921639	146.476	134	67	255	3076	54.382	2.000	0.089	0.441
ID532701	532701	177	42.942	17.817	30.081	0	168	168	2	1	-10921639	152.333	147	67	255	3199	48.564	6.397	0.089	0.510
ID532702	532702	162	49.431	12.249	30.730	0	168	168	2	1	-10921639	133.000	120	80	214	2793	41.049	2.000	0.144	0.814
ID532703	532703	179	58.053	19.815	34.805	0	168	168	2	1	-10921639	126.667	134	53	214	2660	47.808	2.000	0.142	0.660
ID532704	532704	182	37.510	26.144	41.171	0	168	168	2	1	-10921639	97.857	107	26	147	2055	29.166	6.350	0.188	1.063
ID532705	532705	None	49.062	4.838	42.255	0	168	168	2	1	-10921639	90.143	93	26	174	1893	36.771	2.000	0.206	0.836
ID532695	532695	172	45.096	16.000	0.000	0	168	168	2	1	-10921639	94.429	100	26	187	1983	42.932	7.600	0.222	0.800
ID532680	532680	172	47.501	16.000	0.000	0	169	169	2	1	-10921639	111.571	107	53	161	2343	27.663	7.600	0.240	1.562
ID532681	532681	181	43.446	11.907	7.690	0	169	169	2	1	-10921639	76.190	67	40	147	1600	33.206	2.000	0.228	0.852
ID532682	532682	171	76.101	14.460	17.100	0	169	169	2	1	-10921639	163.810	174	93	255	3440	47.578	4.800	0.210	1.196
ID532683	532683	None	44.282	21.329	17.280	0	169	169	2	1	-10921639	132.429	134	67	201	2781	33.729	4.800	0.186	1.232
ID532684	532684	None	50.655	10.144	20.906	0	169	169	2	1	-10921639	120.905	120	53	201	2539	43.618	2.000	0.135	0.661
ID532685	532685	None	43.233	14.754	21.695	0	169	169	2	1	-10921639	144.571	134	53	228	3036	43.622	2.000	0.073	0.453
ID532686	532686	176	51.346	22.450	22.199	0	169	169	2	1	-10921639	128.619	134	67	201	2701	34.184	2.000	0.174	1.113
ID532687	532687	173	73.067	8.828	27.144	0	169	169	2	1	-10921639	131.095	107	80	228	2753	42.231	2.000	0.240	1.203
ID532688	532688	167	52.257	15.983	26.870	0	169	169	2	1	-10921639	158.048	147	80	228	3319	37.907	2.000	0.111	0.833
ID532689	532689	183	35.781	23.664	29.260	0	169	169	2	1	-10921639	133.714	134	80	174	2808	27.570	4.800	0.150	1.268
ID532690	532690	177	36.986	18.286	30.706	0	169	169	2	1	-10921639	149.238	147	107	255	3134	34.103	7.600	0.068	0.554
ID532691	532691	185	61.755	16.810	36.130	0	169	169	2	1	-10921639	123.381	120	67	241	2591	42.919	2.000	0.177	0.865
ID532692	532692	182	38.740	25.832	42.368	0	169	169	2	1	-10921639	90.905	93	53	161	1909	27.700	2.000	0.172	0.965
ID532693	532693	265	41.209	9.702	43.845	0	169	169	2	1	-10921639	85.143	80	40	147	1788	32.011	7.600	0.156	0.717
ID532694	532694	273	38.179	32.000	48.000	0	169	169	2	1	-10921639	87.762	80	50	134	1843	28.784	3.200	0.293	1.383
ID532712	532712	167	39.592	15.854	27.453	0	170	170	2	1	-10921639	131.810	134	80	201	2768	36.964	7.600	0.090	0.586
ID532713	532713	183	43.501	22.711	29.519	0	170	170	2	1	-10921639	138.714	134	80	214	2913	37.837	4.800	0.117	0.770
ID532714	532714	185	65.112	17.261	36.035	0	170	170	2	1	-10921639	131.714	120	67	255	2766	50.498	7.600	0.173	0.769
ID532715	532715	265	61.874	10.014	44.082	0	170	170	2	1	-10921639	97.905	93	40	214	2056	41.420	2.000	0.254	0.956
ID532716	532716	None	37.248	5.000	48.000	0	170	170	2	1	-10921639	65.619	67	24	134	1378	28.923	2.000	0.220	0.817
ID532717	532717	273	45.425	31.000	48.000	0	170	170	2	1	-10921639	108.619	107	63	161	2281	24.957	4.800	0.289	1.951
ID532706	532706	172	49.772	16.000	0.000	0	170	170	2	1	-10921639	81.333	75	40	147	1708	31.748	2.000	0.371	1.386
ID532707	532707	181	50.276	12.720	8.014	0	170	170	2	1	-10921639	97.952	93	53	161	2057	32.104	2.000	0.194	0.993
ID532708	532708	171	53.903	14.972	17.477	0	170	170	2	1	-10921639	150.381	161	67	241	3158	47.766	2.000	0.127	0.711
ID532709	532709	176	60.092	21.554	22.222	0	170	170	2	1	-10921639	162.429	161	93	241	3411	45.059	6.337	0.200	1.204
ID532710	532710	266	50.587	23.535	21.893	0	170	170	2	1	-10921639	141.429	147	67	214	2970	44.771	6.313	0.168	0.910
ID532711	532711	173	71.253	8.882	27.162	0	170	170	2	1	-10921639	137.381	147	80	228	2885	41.052	2.000	0.239	1.290
ID532744	532744	173	51.421	9.058	27.276	0	171	171	2	1	-10921639	118.333	120	40	161	2485	31.376	2.000	0.244	1.480
ID532745	532745	167	55.513	16.209	27.984	0	171	171	2	1	-10921639	136.905	120	80	241	2875	41.035	2.000	0.126	0.748
ID532746	532746	183	59.164	23.613	29.456	0	171	171	2	1	-10921639	144.524	147	53	214	3035	41.793	6.288	0.188	1.096
ID532747	532747	184	35.301	0.000	31.000	0	171	171	2	1	-10921639	83.190	93	50	107	1747	21.764	7.600	0.258	1.567
ID532748	532748	185	43.852	17.255	36.272	0	171	171	2	1	-10921639	113.810	120	67	214	2390	35.620	2.000	0.135	0.761
ID532749	532749	265	35.684	9.918	44.250	0	171	171	2	1	-10921639	83.190	80	53	174	1747	29.357	2.000	0.115	0.583
ID532738	532738	172	41.632	16.000	0.000	0	171	171	2	1	-10921639	85.619	80	50	147	1798	28.126	4.800	0.276	1.316
ID532739	532739	None	46.228	20.601	16.930	0	171	171	2	1	-10921639	115.143	107	53	201	2418	39.020	2.000	0.110	0.586
ID532740	532740	171	65.309	14.522	17.923	0	171	171	2	1	-10921639	158.000	161	80	255	3318	46.508	2.000	0.166	0.969
ID532741	532741	None	47.244	10.036	20.722	0	171	171	2	1	-10921639	94.048	93	26	201	1975	48.356	2.000	0.089	0.319
ID532742	532742	176	59.314	21.061	21.833	0	171	171	2	1	-10921639	139.524	134	67	255	2930	47.789	2.000	0.115	0.601
ID532743	532743	266	56.153	25.160	22.336	0	171	171	2	1	-10921639	138.286	134	107	255	2904	40.409	6.378	0.136	0.820
ID532729	532729	172	37.623	16.000	0.000	0	172	172	2	1	-10921639	82.000	80	40	134	1722	26.881	3.200	0.260	1.259
ID532730	532730	171	61.879	14.116	17.676	0	172	172	2	1	-10921639	157.429	161	107	214	3306	30.786	2.000	0.196	1.678
ID532731	532731	176	68.322	21.273	21.217	0	172	172	2	1	-10921639	162.429	147	93	255	3411	45.462	2.000	0.159	0.982
ID532732	532732	173	54.825	9.353	27.341	0	172	172	2	1	-10921639	128.619	134	67	201	2701	40.327	2.000	0.190	1.019
ID532733	532733	167	44.164	14.854	28.388	0	172	172	2	1	-10921639	136.762	120	93	214	2872	36.300	2.000	0.118	0.794
ID532734	532734	183	48.100	23.751	29.491	0	172	172	2	1	-10921639	126.619	107	53	214	2659	41.318	2.000	0.134	0.723
ID532735	532735	184	36.948	0.000	31.000	0	172	172	2	1	-10921639	76.857	75	40	107	1614	22.641	4.800	0.312	1.615
ID532736	532736	185	49.300	17.131	35.985	0	172	172	2	1	-10921639	113.190	107	53	214	2377	37.718	2.000	0.143	0.753
ID532737	532737	186	38.340	26.235	42.038	0	172	172	2	1	-10921639	86.429	80	40	147	1815	26.277	4.800	0.214	1.160
ID532760	532760	None	41.787	32.000	48.000	0	173	173	2	1	-10921639	91.381	93	50	134	1919	29.725	3.200	0.340	1.561
ID532750	532750	172	43.838	16.000	0.000	0	173	173	2	1	-10921639	76.952	75	37	134	1616	28.670	2.000	0.306	1.258
ID532751	532751	None	40.850	0.000	4.000	0	173	173	2	1	-10921639	74.381	67	37	120	1562	27.150	2.000	0.255	1.112
ID532752	532752	None	37.514	12.205	8.125	0	173	173	2	1	-10921639	73.571	67	26	120	1545	29.804	2.000	0.179	0.749
ID532753	532753	171	91.705	14.125	18.093	0	173	173	2	1	-10921639	185.619	174	120	255	3898	50.185	3.200	0.236	1.413
ID532754	532754	176	44.536	21.461	21.752	0	173	173	2	1	-10921639	152.333	161	93	201	3199	33.924	2.000	0.118	0.946
ID532755	532755	173	55.945	8.464	27.571	0	173	173	2	1	-10921639	129.286	147	67	187	2715	41.057	2.000	0.213	1.105
ID532756	532756	167	67.389	15.369	28.321	0	173	173	2	1	-10921639	162.429	161	93	241	3411	44.182	2.000	0.204	1.247
ID532757	532757	None	47.540	18.970	32.471	0	173	173	2	1	-10921639	136.333	134	80	214	2863	35.211	2.000	0.130	0.893
ID532758	532758	186	48.597	26.396	42.792	0	173	173	2	1	-10921639	94.143	80	26	187	1977	39.659	2.000	0.173	0.700
ID532759	532759	265	42.731	9.490	44.494	0	173	173	2	1	-10921639	71.857	53	26	161	1509	40.496	2.000	0.165	0.502
ID532799	532799	172	62.436	16.000	0.000	0	174	174	2	1	-10921639	101.095	93	53	174	2123	39.138	4.800	0.349	1.337
ID532800	532800	None	41.131	27.526	9.150	0	174	174	2	1	-10921639	80.048	80	26	134	1681	28.081	2.000	0.260	1.175
ID532801	532801	171	53.102	14.872	18.501	0	174	174	2	1	-10921639	170.905	174	93	228	3589	39.826	2.000	0.161	1.187
ID532802	532802	176	57.375	21.379	21.093	0	174	174	2	1	-10921639	159.952	147	93	255	3359	38.397	2.000	0.153	1.108
ID532803	532803	173	72.663	8.869	27.082	0	174	174	2	1	-10921639	145.286	161	67	214	3051	42.455	2.000	0.231	1.287
ID532804	532804	167	60.979	15.053	28.625	0	174	174	2	1	-10921639	174.762	161	107	255	3670	36.860	3.200	0.195	1.546
ID532805	532805	188	36.774	24.169	32.197	0	174	174	2	1	-10921639	121.429	120	80	174	2550	25.188	7.600	0.135	1.148
ID532806	532806	185	51.862	17.290	36.176	0	174	174	2	1	-10921639	121.619	107	67	201	2554	34.791	6.298	0.193	1.132
ID532807	532807	265	48.208	9.582	44.201	0	174	174	2	1	-10921639	94.810	93	40	174	1991	32.539	4.800	0.229	1.087
ID532761	532761	172	53.492	16.000	0.000	0	175	175	2	1	-10921639	83.333	80	37	147	1750	35.684	2.000	0.298	1.072
ID532762	532762	None	45.613	23.571	4.097	0	175	175	2	1	-10921639	81.905	80	53	120	1720	25.110	4.800	0.291	1.469
ID532763	532763	None	38.932	18.744	14.264	0	175	175	2	1	-10921639	111.381	120	53	161	2339	32.250	4.800	0.160	0.954
ID532764	532764	189	72.786	12.123	21.080	0	175	175	2	1	-10921639	169.667	161	80	255	3563	43.980	2.000	0.212	1.351
ID532765	532765	176	57.237	21.792	21.292	0	175	175	2	1	-10921639	154.190	147	93	228	3238	32.286	6.304	0.181	1.464
ID532766	532766	173	40.859	8.655	26.683	0	175	175	2	1	-10921639	129.286	134	67	174	2715	27.681	4.800	0.161	1.294
ID532767	532767	167	38.508	15.394	28.195	0	175	175	2	1	-10921639	124.143	134	67	201	2607	32.477	7.600	0.115	0.791
ID532768	532768	188	54.248	21.644	33.568	0	175	175	2	1	-10921639	143.905	147	80	228	3022	42.515	2.000	0.160	0.931
ID532769	532769	185	63.593	17.634	35.300	0	175	175	2	1	-10921639	146.524	134	80	241	3077	44.845	2.000	0.166	0.929
ID532770	532770	186	40.628	26.280	41.871	0	175	175	2	1	-10921639	94.048	80	53	174	1975	33.586	7.600	0.175	0.833
ID532771	532771	None	55.643	6.000	48.000	0	175	175	2	1	-10921639	117.286	107	53	187	2463	34.825	4.800	0.245	1.326
ID532808	532808	172	47.188	15.000	0.000	0	176	176	2	1	-10921639	100.524	107	63	147	2111	29.221	3.200	0.243	1.343
ID532809	532809	None	45.475	12.824	7.998	0	176	176	2	1	-10921639	89.524	93	40	147	1880	33.631	2.000	0.228	0.990
ID532810	532810	171	54.799	13.987	17.712	0	176	176	2	1	-10921639	137.571	147	80	201	2889	38.513	2.000	0.140	0.877
ID532811	532811	189	52.524	11.853	21.330	0	176	176	2	1	-10921639	154.095	147	93	214	3236	34.618	4.800	0.168	1.283
ID532812	532812	176	43.387	23.568	21.906	0	176	176	2	1	-10921639	138.190	147	80	187	2902	34.345	2.000	0.137	0.969
ID532813	532813	173	60.886	8.931	27.699	0	176	176	2	1	-10921639	129.952	134	67	201	2729	40.314	2.000	0.195	1.051
ID532814	532814	167	50.179	14.878	29.288	0	176	176	2	1	-10921639	136.905	134	80	201	2875	38.734	7.600	0.127	0.797
ID532815	532815	190	46.474	24.114	30.136	0	176	176	2	1	-10921639	140.714	147	93	255	2955	35.037	7.600	0.130	0.925
ID532816	532816	191	50.504	12.911	31.003	0	176	176	2	1	-10921639	142.667	134	80	214	2996	39.209	7.600	0.141	0.897
ID532817	532817	188	40.917	22.689	33.550	0	176	176	2	1	-10921639	141.333	147	80	187	2968	30.727	4.800	0.141	1.139
ID532818	532818	186	48.556	25.938	42.940	0	176	176	2	1	-10921639	92.810	93	53	174	1949	32.095	3.200	0.218	1.034
ID532819	532819	None	46.233	9.177	43.969	0	176	176	2	1	-10921639	93.476	80	40	174	1963	34.391	2.000	0.174	0.807
ID532776	532776	171	45.798	14.701	18.799	0	177	177	2	1	-10921639	158.000	161	93	228	3318	37.230	6.271	0.177	1.279
ID532777	532777	189	42.259	14.587	20.618	0	177	177	2	1	-10921639	144.000	161	67	228	3024	44.273	7.600	0.109	0.638
ID532778	532778	176	54.351	22.340	21.866	0	177	177	2	1	-10921639	142.714	134	67	201	2997	39.889	2.000	0.171	1.045
ID532779	532779	None	41.863	32.000	25.000	0	177	177	2	1	-10921639	116.048	107	80	161	2437	22.067	4.800	0.228	1.955
ID532780	532780	173	36.047	9.992	28.203	0	177	177	2	1	-10921639	127.905	120	80	187	2686	29.348	7.600	0.113	0.886
ID532781	532781	191	37.370	13.273	30.549	0	177	177	2	1	-10921639	132.524	134	67	187	2783	36.952	4.800	0.132	0.836
ID532782	532782	167	35.851	13.516	30.630	0	177	177	2	1	-10921639	135.095	134	67	187	2837	31.983	4.800	0.144	1.065
ID532783	532783	190	43.857	23.675	30.347	0	177	177	2	1	-10921639	132.476	134	53	201	2782	40.338	7.600	0.127	0.741
ID532772	532772	172	45.494	15.000	0.000	0	177	177	2	1	-10921639	91.810	93	26	147	1928	31.659	2.000	0.246	1.144
ID532773	532773	None	35.254	32.000	2.000	0	177	177	2	1	-10921639	75.667	80	37	107	1589	22.089	4.800	0.294	1.556
ID532774	532774	193	42.225	18.967	13.909	0	177	177	2	1	-10921639	101.048	107	26	187	2122	37.141	2.000	0.118	0.576
ID532775	532775	None	41.792	32.000	18.000	0	177	177	2	1	-10921639	85.286	80	50	147	1791	29.055	2.000	0.174	0.870
ID532784	532784	188	64.962	21.014	33.206	0	177	177	2	1	-10921639	132.429	120	53	255	2781	50.106	2.000	0.129	0.605
ID532785	532785	185	36.399	17.264	35.631	0	177	177	2	1	-10921639	110.095	107	40	174	2312	36.695	7.600	0.103	0.560
ID532786	532786	None	36.357	0.000	39.000	0	177	177	2	1	-10921639	81.905	80	50	134	1720	27.442	3.200	0.252	1.201
ID532787	532787	192	38.671	6.000	48.000	0	177	177	2	1	-10921639	76.333	80	37	147	1603	29.731	2.000	0.199	0.852
ID532792	532792	176	53.003	22.449	22.117	0	178	178	2	1	-10921639	140.714	147	80	214	2955	35.894	7.600	0.168	1.129
ID532793	532793	173	50.464	10.099	27.975	0	178	178	2	1	-10921639	130.000	134	67	201	2730	39.618	7.600	0.146	0.838
ID532794	532794	167	46.343	16.152	29.526	0	178	178	2	1	-10921639	129.286	134	67	201	2715	40.618	2.000	0.144	0.802
ID532795	532795	190	48.436	23.967	29.757	0	178	178	2	1	-10921639	129.857	120	80	228	2727	42.138	6.402	0.135	0.731
ID532796	532796	185	55.170	17.183	36.320	0	178	178	2	1	-10921639	108.143	107	53	201	2271	41.351	2.000	0.186	0.821
ID532797	532797	186	49.105	26.209	41.954	0	178	178	2	1	-10921639	85.190	80	40	161	1789	34.362	2.000	0.202	0.834
ID532798	532798	192	37.459	5.000	48.000	0	178	178	2	1	-10921639	79.619	80	12	147	1672	35.257	2.000	0.156	0.611
ID532788	532788	172	39.433	15.000	0.000	0	178	178	2	1	-10921639	90.095	93	53	134	1892	24.366	4.800	0.296	1.689
ID532789	532789	193	57.841	19.405	13.821	0	178	178	2	1	-10921639	111.905	93	53	201	2350	42.357	2.000	0.161	0.734
ID532790	532790	None	42.076	0.000	15.000	0	178	178	2	1	-10921639	66.857	67	37	107	1404	22.650	2.000	0.333	1.475
ID532791	532791	171	66.400	14.923	16.725	0	178	178	2	1	-10921639	147.143	147	80	241	3090	44.708	2.000	0.177	0.989
ID532840	532840	190	64.423	23.977	31.092	0	179	179	2	1	-10921639	152.286	147	80	255	3198	46.879	7.600	0.163	0.910
ID532841	532841	188	49.721	21.288	33.127	0	179	179	2	1	-10921639	147.810	147	93	214	3104	32.488	7.600	0.131	1.054
ID532842	532842	185	43.326	17.750	36.669	0	179	179	2	1	-10921639	115.143	120	40	201	2418	42.114	7.600	0.138	0.662
ID532843	532843	186	39.496	26.469	41.994	0	179	179	2	1	-10921639	85.095	80	40	147	1787	25.913	7.600	0.211	1.145
ID532844	532844	194	41.837	9.350	44.976	0	179	179	2	1	-10921639	91.524	80	40	147	1922	28.856	2.000	0.172	0.931
ID532834	532834	None	38.301	16.080	14.315	0	179	179	2	1	-10921639	130.619	134	67	187	2743	35.934	7.600	0.142	0.904
ID532835	532835	171	49.902	14.291	17.607	0	179	179	2	1	-10921639	137.619	147	53	201	2890	38.866	3.200	0.145	0.895
ID532836	532836	176	63.659	21.338	20.970	0	179	179	2	1	-10921639	147.810	161	80	228	3104	39.817	3.200	0.203	1.253
ID532837	532837	195	42.069	8.125	26.187	0	179	179	2	1	-10921639	111.286	107	40	187	2337	36.726	2.000	0.130	0.699
ID532838	532838	173	51.168	11.233	30.375	0	179	179	2	1	-10921639	147.762	147	93	214	3103	33.652	2.000	0.162	1.224
ID532839	532839	167	51.958	16.000	30.000	0	179	179	2	1	-10921639	142.667	147	67	201	2996	40.237	2.000	0.171	1.036
ID532832	532832	None	59.726	6.000	48.000	0	180	180	2	1	-10921639	109.286	107	63	201	2295	37.522	2.000	0.262	1.209
ID532833	532833	None	61.511	32.000	48.000	0	180	180	2	1	-10921639	109.048	120	63	161	2290	33.014	3.200	0.381	1.822
ID532824	532824	None	47.821	12.906	20.405	0	180	180	2	1	-10921639	142.048	147	67	201	2983	38.703	7.600	0.166	1.048
ID532825	532825	176	59.291	21.186	21.327	0	180	180	2	1	-10921639	132.571	134	40	201	2784	40.064	2.000	0.184	1.027
ID532826	532826	195	35.484	8.760	27.981	0	180	180	2	1	-10921639	135.000	134	93	201	2835	24.075	6.352	0.119	1.193
ID532827	532827	188	49.890	21.044	33.284	0	180	180	2	1	-10921639	152.381	161	80	201	3200	28.356	7.600	0.151	1.409
ID532828	532828	185	58.318	17.049	36.688	0	180	180	2	1	-10921639	132.476	134	67	201	2782	41.085	3.200	0.192	1.039
ID532829	532829	186	41.829	26.468	41.878	0	180	180	2	1	-10921639	100.524	107	53	147	2111	25.282	4.800	0.211	1.384
ID532830	532830	None	35.661	0.000	44.000	0	180	180	2	1	-10921639	94.762	80	63	134	1990	24.033	2.000	0.185	1.233
ID532831	532831	194	41.158	9.817	44.164	0	180	180	2	1	-10921639	88.952	80	26	161	1868	35.428	2.000	0.129	0.574
ID532820	532820	None	41.108	0.000	4.000	0	180	180	2	1	-10921639	74.524	67	37	134	1565	29.159	2.000	0.259	1.053
ID532821	532821	196	44.399	12.384	7.735	0	180	180	2	1	-10921639	81.952	80	40	161	1721	30.429	2.000	0.207	0.925
ID532822	532822	193	45.450	19.816	14.590	0	180	180	2	1	-10921639	110.095	107	40	161	2312	33.972	2.000	0.172	0.951
ID532823	532823	171	50.942	14.942	16.804	0	180	180	2	1	-10921639	132.429	134	67	201	2781	38.267	2.000	0.138	0.837
ID532856	532856	194	58.804	10.032	43.697	0	181	181	2	1	-10921639	110.810	107	40	228	2327	42.688	2.000	0.222	0.944
ID532845	532845	None	44.482	3.408	3.902	0	181	181	2	1	-10921639	85.190	80	40	161	1789	35.407	2.000	0.161	0.666
ID532846	532846	196	42.418	12.842	7.169	0	181	181	2	1	-10921639	94.143	93	53	161	1977	29.498	7.600	0.189	1.016
ID532847	532847	None	36.022	14.713	14.433	0	181	181	2	1	-10921639	109.333	107	53	187	2296	31.955	2.000	0.122	0.743
ID532848	532848	193	46.853	19.833	14.700	0	181	181	2	1	-10921639	101.048	107	26	174	2122	39.020	2.000	0.179	0.784
ID532849	532849	171	49.672	14.350	17.969	0	181	181	2	1	-10921639	143.952	147	67	214	3023	36.021	2.000	0.134	0.943
ID532850	532850	None	35.099	32.000	18.000	0	181	181	2	1	-10921639	85.333	67	37	174	1792	33.046	2.000	0.112	0.519
ID532851	532851	195	49.962	8.261	26.455	0	181	181	2	1	-10921639	122.857	134	53	214	2580	40.129	4.800	0.177	0.922
ID532852	532852	None	43.340	22.069	28.169	0	181	181	2	1	-10921639	116.429	107	67	214	2445	38.949	2.000	0.076	0.420
ID532853	532853	167	74.345	16.113	29.116	0	181	181	2	1	-10921639	158.714	147	53	255	3333	49.005	2.000	0.200	1.081
ID532854	532854	188	52.664	20.226	33.394	0	181	181	2	1	-10921639	143.905	147	80	241	3022	42.681	2.000	0.135	0.804
ID532855	532855	186	47.024	26.597	42.107	0	181	181	2	1	-10921639	90.952	80	40	161	1910	33.915	7.600	0.245	1.055
ID532872	532872	167	52.974	16.507	29.532	0	182	182	2	1	-10921639	140.714	147	53	241	2955	49.778	2.000	0.117	0.591
ID532873	532873	None	92.469	23.820	32.709	0	182	182	2	1	-10921639	152.952	161	53	255	3212	64.261	2.000	0.265	0.998
ID532874	532874	186	44.852	26.233	42.832	0	182	182	2	1	-10921639	80.619	80	13	174	1693	34.790	2.000	0.178	0.700
ID532875	532875	194	51.225	9.767	44.343	0	182	182	2	1	-10921639	105.619	107	53	187	2218	37.445	2.000	0.190	0.899
ID532876	532876	None	39.012	6.000	48.000	0	182	182	2	1	-10921639	86.429	80	50	147	1815	25.307	2.000	0.185	1.068
ID532877	532877	None	37.152	32.000	48.000	0	182	182	2	1	-10921639	65.524	80	24	93	1376	25.292	3.200	0.363	1.379
ID532868	532868	None	36.483	15.000	0.000	0	182	182	2	1	-10921639	77.429	80	26	120	1626	27.012	3.200	0.228	1.064
ID532869	532869	171	61.978	13.794	18.752	0	182	182	2	1	-10921639	168.857	174	120	241	3546	31.004	4.800	0.180	1.665
ID532870	532870	None	51.882	23.888	21.662	0	182	182	2	1	-10921639	138.762	147	80	201	2914	42.928	2.000	0.180	0.984
ID532871	532871	195	35.256	9.730	28.495	0	182	182	2	1	-10921639	119.619	120	53	187	2512	31.952	7.600	0.101	0.688
ID532878	532878	None	41.028	22.853	12.809	0	183	183	2	1	-10921639	85.095	80	53	161	1787	28.339	2.000	0.178	0.906
ID532879	532879	None	49.670	32.000	18.000	0	183	183	2	1	-10921639	115.381	107	26	174	2423	38.518	7.600	0.241	1.163
ID532880	532880	197	38.113	20.092	23.111	0	183	183	2	1	-10921639	136.857	134	93	214	2874	32.064	2.000	0.109	0.841
ID532881	532881	195	48.696	8.383	26.521	0	183	183	2	1	-10921639	135.667	147	53	187	2849	33.134	4.800	0.179	1.243
ID532882	532882	167	55.294	15.691	28.310	0	183	183	2	1	-10921639	143.238	147	40	241	3008	47.098	2.000	0.147	0.780
ID532883	532883	None	44.701	21.623	28.175	0	183	183	2	1	-10921639	122.810	120	67	228	2579	39.615	2.000	0.102	0.574
ID532884	532884	186	61.935	26.278	42.446	0	183	183	2	1	-10921639	99.190	93	40	214	2083	48.057	2.000	0.285	0.917
ID532885	532885	194	44.448	9.481	44.425	0	183	183	2	1	-10921639	95.381	107	26	161	2003	36.170	2.000	0.166	0.750
ID532857	532857	None	37.055	23.955	4.305	0	184	184	2	1	-10921639	65.143	67	26	120	1368	28.070	2.000	0.243	0.907
ID532858	532858	199	72.136	14.753	17.356	0	184	184	2	1	-10921639	160.571	161	80	255	3372	50.507	2.000	0.179	0.964
ID532859	532859	None	39.348	0.000	19.000	0	184	184	2	1	-10921639	83.143	80	37	134	1746	29.181	2.000	0.206	0.973
ID532860	532860	None	51.806	12.765	20.493	0	184	184	2	1	-10921639	165.619	174	107	214	3478	32.361	7.600	0.148	1.322
ID532861	532861	197	71.063	21.896	22.670	0	184	184	2	1	-10921639	157.429	147	67	241	3306	45.091	2.000	0.241	1.357
ID532862	532862	167	72.283	15.477	29.004	0	184	184	2	1	-10921639	163.857	161	67	255	3441	53.144	2.000	0.201	1.031
ID532863	532863	200	59.562	25.722	32.857	0	184	184	2	1	-10921639	138.238	134	67	255	2903	46.467	2.000	0.149	0.771
ID532864	532864	None	48.207	22.551	34.547	0	184	184	2	1	-10921639	126.048	120	40	228	2647	52.214	2.000	0.132	0.564
ID532865	532865	201	53.846	17.250	36.722	0	184	184	2	1	-10921639	112.571	107	67	201	2364	41.215	2.000	0.171	0.796
ID532866	532866	186	48.974	26.483	42.493	0	184	184	2	1	-10921639	84.524	67	26	201	1775	44.547	2.000	0.190	0.606
ID532867	532867	None	46.605	6.000	48.000	0	184	184	2	1	-10921639	95.190	93	26	147	1999	32.890	2.000	0.274	1.245
ID532888	532888	202	42.441	32.000	25.000	0	185	185	2	1	-10921639	107.810	107	50	147	2264	27.226	2.000	0.227	1.467
ID532889	532889	195	47.493	9.047	27.192	0	185	185	2	1	-10921639	112.048	107	67	187	2353	37.512	2.000	0.131	0.690
ID532890	532890	167	57.368	15.784	29.777	0	185	185	2	1	-10921639	159.905	161	107	228	3358	38.851	2.000	0.171	1.200
ID532891	532891	None	36.510	10.751	32.248	0	185	185	2	1	-10921639	105.571	107	40	201	2217	41.812	2.000	0.062	0.296
ID532892	532892	200	39.676	25.617	32.251	0	185	185	2	1	-10921639	117.667	107	80	201	2471	37.540	7.600	0.113	0.638
ID532893	532893	201	38.599	18.347	34.775	0	185	185	2	1	-10921639	135.714	134	67	187	2850	30.699	2.000	0.149	1.148
ID532894	532894	186	44.105	26.249	42.611	0	185	185	2	1	-10921639	86.429	80	40	161	1815	33.834	2.000	0.204	0.867
ID532895	532895	194	41.427	9.761	44.376	0	185	185	2	1	-10921639	84.524	80	40	161	1775	34.622	2.000	0.164	0.687
ID532886	532886	199	64.350	14.783	19.111	0	185	185	2	1	-10921639	174.095	174	93	255	3656	37.300	2.000	0.168	1.344
ID532887	532887	197	70.845	21.628	22.461	0	185	185	2	1	-10921639	169.000	161	107	255	3549	38.766	4.800	0.230	1.632
ID532904	532904	199	69.085	14.727	18.004	0	186	186	2	1	-10921639	185.571	187	134	255	3897	34.506	4.800	0.201	1.804
ID532905	532905	205	49.104	11.181	21.376	0	186	186	2	1	-10921639	135.667	147	67	187	2849	36.793	7.600	0.171	1.079
ID532906	532906	197	49.209	21.261	22.076	0	186	186	2	1	-10921639	155.476	161	93	214	3265	34.102	4.800	0.133	1.073
ID532907	532907	202	39.436	32.000	26.000	0	186	186	2	1	-10921639	82.524	80	50	174	1733	32.845	2.000	0.136	0.602
ID532908	532908	195	45.690	8.210	27.440	0	186	186	2	1	-10921639	117.048	120	67	174	2458	30.644	2.000	0.194	1.243
ID532909	532909	167	49.152	15.047	28.064	0	186	186	2	1	-10921639	124.857	107	67	241	2622	43.359	7.600	0.100	0.524
ID532910	532910	None	43.945	21.323	28.658	0	186	186	2	1	-10921639	128.524	120	80	187	2699	35.268	2.000	0.113	0.742
ID532911	532911	201	52.667	17.866	36.007	0	186	186	2	1	-10921639	130.619	134	67	187	2743	35.518	4.800	0.202	1.236
ID532912	532912	186	56.455	26.032	42.568	0	186	186	2	1	-10921639	86.952	80	40	201	1826	44.673	2.000	0.207	0.669
ID532913	532913	194	36.166	9.405	43.895	0	186	186	2	1	-10921639	86.476	80	40	161	1816	30.784	2.000	0.144	0.707
ID532914	532914	None	35.507	7.000	48.000	0	186	186	2	1	-10921639	82.095	80	50	134	1724	23.524	2.000	0.186	1.093
ID532903	532903	None	47.378	19.910	14.937	0	186	186	2	1	-10921639	115.810	107	40	201	2432	41.468	2.000	0.122	0.606
ID532920	532920	202	39.748	32.000	25.000	0	187	187	2	1	-10921639	94.429	93	53	147	1983	27.764	2.000	0.193	1.099
ID532921	532921	195	57.746	9.337	27.042	0	187	187	2	1	-10921639	124.667	120	53	214	2618	44.066	2.000	0.190	0.905
ID532922	532922	167	55.164	14.928	29.671	0	187	187	2	1	-10921639	166.952	174	107	214	3506	28.619	4.800	0.190	1.866
ID532923	532923	203	46.746	21.868	31.750	0	187	187	2	1	-10921639	149.000	147	93	228	3129	33.659	7.600	0.117	0.928
ID532924	532924	201	41.423	17.678	35.896	0	187	187	2	1	-10921639	112.619	107	53	187	2365	35.123	2.000	0.154	0.854
ID532915	532915	None	48.768	12.060	7.717	0	187	187	2	1	-10921639	87.714	67	53	187	1842	37.781	2.000	0.164	0.654
ID532916	532916	204	37.767	0.000	13.000	0	187	187	2	1	-10921639	83.429	67	53	134	1752	24.792	2.000	0.196	1.101
ID532917	532917	199	70.710	15.010	18.652	0	187	187	2	1	-10921639	198.381	201	134	255	4166	36.994	4.800	0.185	1.673
ID532918	532918	205	42.741	10.805	21.502	0	187	187	2	1	-10921639	128.000	134	67	214	2688	39.656	2.000	0.102	0.597
ID532919	532919	197	82.717	21.345	21.835	0	187	187	2	1	-10921639	174.143	161	107	255	3657	48.829	2.000	0.213	1.251
ID532896	532896	206	43.612	16.000	0.000	0	188	188	2	1	-10921639	109.048	107	67	161	2290	29.161	4.800	0.269	1.586
ID532897	532897	204	39.480	0.000	14.000	0	188	188	2	1	-10921639	55.333	53	12	120	1162	30.381	2.000	0.247	0.721
ID532898	532898	207	52.281	19.239	14.774	0	188	188	2	1	-10921639	136.238	134	67	241	2861	38.734	2.000	0.113	0.715
ID532899	532899	199	58.864	14.913	20.040	0	188	188	2	1	-10921639	188.048	187	120	255	3949	34.391	4.800	0.166	1.555
ID532900	532900	197	52.050	21.180	20.929	0	188	188	2	1	-10921639	175.905	174	147	214	3694	25.469	4.800	0.150	1.801
ID532901	532901	167	60.363	14.863	28.439	0	188	188	2	1	-10921639	178.524	187	107	255	3749	41.511	2.000	0.149	1.113
ID532902	532902	203	50.924	23.338	31.154	0	188	188	2	1	-10921639	159.905	161	93	214	3358	34.936	4.800	0.180	1.393
ID533000	533000	204	53.174	0.000	14.000	0	189	189	2	1	-10921639	72.476	67	24	147	1522	33.325	2.000	0.330	1.080
ID533001	533001	207	49.103	19.480	14.236	0	189	189	2	1	-10921639	118.238	107	80	214	2483	39.238	2.000	0.162	0.841
ID533003	533003	199	58.802	15.720	19.346	0	189	189	2	1	-10921639	177.810	187	107	255	3734	45.437	2.000	0.138	0.949
ID533005	533005	197	67.545	21.069	20.743	0	189	189	2	1	-10921639	172.143	161	107	255	3615	46.797	7.600	0.159	1.012
ID533007	533007	205	35.560	9.461	22.054	0	189	189	2	1	-10921639	113.238	93	53	187	2378	44.012	2.000	0.070	0.334
ID532999	532999	206	37.564	16.000	0.000	0	189	189	2	1	-10921639	84.571	93	37	120	1776	27.915	7.600	0.222	1.101
ID533008	533008	None	41.141	29.971	24.826	0	189	189	2	1	-10921639	103.619	107	40	161	2176	33.048	2.000	0.151	0.825
ID533009	533009	195	40.626	10.234	27.251	0	189	189	2	1	-10921639	132.429	134	53	201	2781	37.492	2.000	0.097	0.624
ID533010	533010	167	55.756	13.709	28.474	0	189	189	2	1	-10921639	159.238	161	93	214	3344	35.506	2.000	0.176	1.341
ID533011	533011	203	53.986	24.359	29.616	0	189	189	2	1	-10921639	144.667	134	107	228	3038	38.848	2.000	0.145	0.944
ID533012	533012	None	37.884	29.179	33.602	0	189	189	2	1	-10921639	108.714	107	53	201	2283	35.052	2.000	0.121	0.669
ID533013	533013	None	56.370	26.144	42.689	0	189	189	2	1	-10921639	95.952	93	53	187	2015	38.857	2.000	0.216	0.878
ID533014	533014	208	44.185	9.688	44.293	0	189	189	2	1	-10921639	91.476	80	53	174	1921	37.274	2.000	0.165	0.697
ID532936	532936	209	37.382	10.280	31.972	0	190	190	2	1	-10921639	112.000	107	40	187	2352	36.892	2.000	0.090	0.502
ID532937	532937	None	40.603	21.968	33.294	0	190	190	2	1	-10921639	122.143	120	53	201	2565	37.610	2.000	0.088	0.526
ID532938	532938	None	41.281	16.696	33.832	0	190	190	2	1	-10921639	102.429	93	53	201	2151	38.764	2.000	0.091	0.442
ID532939	532939	208	46.612	9.587	44.728	0	190	190	2	1	-10921639	80.667	80	26	161	1694	36.168	3.200	0.242	0.869
ID532940	532940	None	38.580	22.128	45.107	0	190	190	2	1	-10921639	76.952	67	40	147	1616	27.755	2.000	0.147	0.711
ID532928	532928	199	46.922	15.578	18.744	0	190	190	2	1	-10921639	165.000	174	67	228	3465	45.923	2.000	0.105	0.682
ID532929	532929	205	42.346	10.248	20.099	0	190	190	2	1	-10921639	149.000	147	93	228	3129	35.333	6.399	0.127	0.948
ID532930	532930	None	53.303	12.883	21.109	0	190	190	2	1	-10921639	175.286	174	80	255	3681	38.410	2.000	0.135	1.085
ID532931	532931	197	49.136	20.661	21.011	0	190	190	2	1	-10921639	157.286	147	93	241	3303	40.953	7.600	0.117	0.802
ID532932	532932	210	44.402	24.199	22.350	0	190	190	2	1	-10921639	137.476	147	93	201	2887	31.910	7.600	0.142	1.075
ID532933	532933	167	58.423	14.082	27.258	0	190	190	2	1	-10921639	156.762	161	80	255	3292	47.128	2.000	0.117	0.697
ID532934	532934	195	43.596	9.360	27.569	0	190	190	2	1	-10921639	134.952	134	80	187	2834	34.643	2.000	0.130	0.899
ID532935	532935	None	43.911	0.000	30.000	0	190	190	2	1	-10921639	83.381	80	37	134	1751	28.643	3.200	0.248	1.157
ID532925	532925	None	45.534	12.886	7.719	0	190	190	2	1	-10921639	90.238	80	53	187	1895	36.689	2.000	0.174	0.728
ID532926	532926	204	44.797	0.000	14.000	0	190	190	2	1	-10921639	92.571	93	53	147	1944	31.478	2.000	0.261	1.218
ID532927	532927	207	60.703	20.227	14.322	0	190	190	2	1	-10921639	123.476	120	67	214	2593	39.351	2.000	0.239	1.211
ID532960	532960	195	44.824	10.116	27.685	0	191	191	2	1	-10921639	164.381	174	93	228	3452	35.306	7.600	0.140	1.146
ID532961	532961	203	48.572	23.933	29.999	0	191	191	2	1	-10921639	124.810	120	67	201	2621	39.090	2.000	0.111	0.638
ID532962	532962	209	43.697	11.882	30.615	0	191	191	2	1	-10921639	142.000	147	53	228	2982	47.034	7.600	0.076	0.426
ID532963	532963	253	41.791	26.445	41.888	0	191	191	2	1	-10921639	89.571	93	26	147	1881	32.680	4.800	0.192	0.883
ID532964	532964	208	36.402	9.727	44.519	0	191	191	2	1	-10921639	95.429	80	67	161	2004	30.375	2.000	0.135	0.746
ID532952	532952	None	42.589	16.000	0.000	0	191	191	2	1	-10921639	106.619	107	40	147	2239	32.448	7.600	0.180	1.001
ID532953	532953	204	35.082	0.000	14.000	0	191	191	2	1	-10921639	79.476	67	50	107	1669	22.855	4.800	0.233	1.314
ID532954	532954	None	35.909	15.252	16.083	0	191	191	2	1	-10921639	151.667	147	80	241	3185	35.308	4.800	0.119	0.912
ID532955	532955	199	53.918	16.050	19.019	0	191	191	2	1	-10921639	163.810	161	80	255	3440	44.915	2.000	0.120	0.782
ID532956	532956	197	47.636	20.519	20.456	0	191	191	2	1	-10921639	154.810	147	80	241	3251	46.962	7.600	0.109	0.645
ID532957	532957	205	57.491	10.380	21.015	0	191	191	2	1	-10921639	132.429	107	80	201	2781	43.741	3.200	0.201	1.012
ID532958	532958	210	75.775	24.318	22.530	0	191	191	2	1	-10921639	143.286	134	67	255	3009	57.685	2.000	0.200	0.829
ID532959	532959	None	36.837	28.223	26.740	0	191	191	2	1	-10921639	123.476	120	80	174	2593	27.285	4.800	0.128	1.028
ID532974	532974	207	37.217	20.036	14.178	0	192	192	2	1	-10921639	98.476	93	40	174	2068	34.562	2.000	0.086	0.452
ID532975	532975	None	42.012	21.969	17.199	0	192	192	2	1	-10921639	112.667	120	40	201	2366	40.070	7.600	0.116	0.584
ID532984	532984	None	36.817	32.000	33.000	0	192	192	2	1	-10921639	89.667	80	50	147	1883	26.650	3.200	0.199	1.118
ID532985	532985	None	45.953	21.803	33.645	0	192	192	2	1	-10921639	95.952	93	40	187	2015	44.925	2.000	0.147	0.548
ID532986	532986	253	56.558	26.623	42.919	0	192	192	2	1	-10921639	87.095	80	26	174	1829	39.052	2.000	0.269	0.946
ID532987	532987	208	37.794	9.613	44.526	0	192	192	2	1	-10921639	86.571	80	40	161	1818	34.093	7.600	0.155	0.682
ID532988	532988	None	56.151	6.000	48.000	0	192	192	2	1	-10921639	102.905	93	50	174	2161	36.358	3.200	0.258	1.162
ID532989	532989	None	35.265	32.000	48.000	0	192	192	2	1	-10921639	78.905	80	37	147	1657	30.636	2.000	0.210	0.893
ID532976	532976	199	51.448	16.009	18.364	0	192	192	2	1	-10921639	152.333	161	53	241	3199	51.701	2.000	0.112	0.592
ID532977	532977	None	37.949	32.000	18.000	0	192	192	2	1	-10921639	91.143	93	40	134	1914	24.117	4.800	0.212	1.321
ID532978	532978	205	64.656	10.179	21.098	0	192	192	2	1	-10921639	156.762	161	67	228	3292	42.097	7.600	0.190	1.191
ID532979	532979	210	38.130	24.223	21.855	0	192	192	2	1	-10921639	115.952	107	67	201	2435	37.357	2.000	0.070	0.407
ID532980	532980	None	46.068	15.703	27.766	0	192	192	2	1	-10921639	161.190	161	107	241	3385	36.177	2.000	0.109	0.876
ID532981	532981	203	61.411	22.533	28.512	0	192	192	2	1	-10921639	167.571	174	67	255	3519	53.592	4.800	0.182	0.961
ID532982	532982	None	37.601	0.000	30.000	0	192	192	2	1	-10921639	94.381	93	53	134	1982	21.306	4.800	0.227	1.640
ID532983	532983	209	58.982	12.511	31.055	0	192	192	2	1	-10921639	141.333	134	80	228	2968	39.297	3.200	0.171	1.050
ID532968	532968	None	38.960	0.000	19.000	0	193	193	2	1	-10921639	93.333	93	37	147	1960	31.547	3.200	0.182	0.911
ID532969	532969	205	41.084	10.700	20.963	0	193	193	2	1	-10921639	150.381	147	93	201	3158	30.915	4.800	0.122	1.055
ID532970	532970	211	36.828	10.535	25.844	0	193	193	2	1	-10921639	150.381	147	67	201	3158	35.203	2.000	0.070	0.560
ID532971	532971	203	68.193	20.107	28.802	0	193	193	2	1	-10921639	175.905	174	93	255	3694	46.852	2.000	0.152	0.990
ID532972	532972	209	52.968	13.048	29.949	0	193	193	2	1	-10921639	159.905	174	107	214	3358	37.830	3.200	0.148	1.091
ID532973	532973	208	63.086	9.507	44.214	0	193	193	2	1	-10921639	108.762	93	53	228	2284	45.721	2.000	0.240	0.922
ID532965	532965	None	38.038	24.840	4.016	0	193	193	2	1	-10921639	58.810	53	26	107	1235	28.044	2.000	0.273	0.900
ID532966	532966	212	56.321	14.527	15.458	0	193	193	2	1	-10921639	141.381	134	67	241	2969	47.692	2.000	0.135	0.706
ID532967	532967	207	59.809	19.405	14.933	0	193	193	2	1	-10921639	150.429	147	93	255	3159	40.803	2.000	0.131	0.855
ID533002	533002	215	37.635	17.786	35.527	0	194	194	2	1	-10921639	105.571	107	40	187	2217	41.732	2.000	0.089	0.412
ID533004	533004	None	37.369	15.403	39.804	0	194	194	2	1	-10921639	86.476	80	40	134	1816	31.014	2.000	0.184	0.866
ID533006	533006	208	50.598	9.742	43.552	0	194	194	2	1	-10921639	84.571	67	40	174	1776	37.999	2.000	0.216	0.789
ID532990	532990	217	42.613	17.000	0.000	0	194	194	2	1	-10921639	99.810	107	63	147	2096	28.616	7.600	0.262	1.449
ID532991	532991	None	53.450	12.837	7.786	0	194	194	2	1	-10921639	105.571	107	67	201	2217	36.615	7.600	0.208	0.994
ID532992	532992	None	47.829	0.000	14.000	0	194	194	2	1	-10921639	81.952	75	40	120	1721	28.472	3.200	0.304	1.342
ID532993	532993	207	49.101	19.565	14.440	0	194	194	2	1	-10921639	92.810	93	13	201	1949	53.124	2.000	0.150	0.456
ID532994	532994	212	46.090	13.639	16.029	0	194	194	2	1	-10921639	140.762	147	93	201	2956	29.298	2.000	0.150	1.250
ID532995	532995	211	48.470	10.777	25.970	0	194	194	2	1	-10921639	150.857	147	93	241	3168	40.750	2.000	0.111	0.737
ID532996	532996	203	43.715	17.602	28.570	0	194	194	2	1	-10921639	165.095	174	80	228	3467	37.297	2.000	0.106	0.848
ID532997	532997	218	38.285	22.682	30.361	0	194	194	2	1	-10921639	149.571	147	93	201	3141	35.942	4.800	0.119	0.885
ID532998	532998	209	64.444	12.723	31.138	0	194	194	2	1	-10921639	169.000	174	93	255	3549	44.489	2.000	0.138	0.919
ID532941	532941	217	54.441	16.000	0.000	0	195	195	2	1	-10921639	119.095	120	67	187	2501	31.402	4.800	0.300	1.749
ID532942	532942	213	40.527	24.947	4.162	0	195	195	2	1	-10921639	81.381	80	26	134	1709	24.402	4.800	0.245	1.313
ID532943	532943	None	49.686	17.012	20.280	0	195	195	2	1	-10921639	171.381	174	107	228	3599	35.666	2.000	0.109	0.945
ID532944	532944	214	35.213	21.515	22.725	0	195	195	2	1	-10921639	128.667	134	67	187	2702	33.221	3.200	0.103	0.724
ID532945	532945	211	50.896	10.892	25.280	0	195	195	2	1	-10921639	154.095	147	93	214	3236	36.432	4.800	0.153	1.122
ID532946	532946	203	49.766	15.213	28.937	0	195	195	2	1	-10921639	186.762	187	93	255	3922	40.648	6.057	0.106	0.879
ID532947	532947	218	37.292	23.851	29.216	0	195	195	2	1	-10921639	109.429	107	40	201	2298	42.596	2.000	0.077	0.367
ID532948	532948	209	51.889	13.333	30.805	0	195	195	2	1	-10921639	163.095	161	80	241	3425	46.051	4.800	0.141	0.874
ID532949	532949	215	42.254	17.743	36.812	0	195	195	2	1	-10921639	89.524	93	26	174	1880	38.030	2.000	0.136	0.564
ID532950	532950	216	58.313	26.381	42.047	0	195	195	2	1	-10921639	102.476	80	53	201	2152	43.574	2.000	0.226	0.868
ID532951	532951	208	49.755	9.260	44.042	0	195	195	2	1	-10921639	89.095	80	53	174	1871	32.653	2.000	0.235	1.038
ID533016	533016	220	36.723	15.521	16.386	0	196	196	2	1	-10921639	138.810	147	80	187	2915	29.005	2.000	0.120	1.028
ID533017	533017	None	38.185	0.000	19.000	0	196	196	2	1	-10921639	81.333	80	53	120	1708	22.837	2.000	0.212	1.244
ID533018	533018	221	55.623	24.794	21.985	0	196	196	2	1	-10921639	119.714	107	67	214	2514	40.995	2.000	0.180	0.893
ID533019	533019	214	35.105	20.850	23.183	0	196	196	2	1	-10921639	136.333	134	80	241	2863	34.932	2.000	0.063	0.460
ID533020	533020	203	59.982	17.615	28.582	0	196	196	2	1	-10921639	199.571	187	147	255	4191	36.355	4.800	0.171	1.603
ID533021	533021	209	66.522	11.859	30.844	0	196	196	2	1	-10921639	135.667	120	26	255	2849	61.736	2.000	0.162	0.612
ID533022	533022	None	39.089	21.588	33.339	0	196	196	2	1	-10921639	135.619	134	80	228	2848	39.425	7.600	0.106	0.657
ID533023	533023	215	44.157	17.064	37.617	0	196	196	2	1	-10921639	119.714	120	67	161	2514	30.284	4.800	0.230	1.477
ID533024	533024	216	37.921	26.455	42.540	0	196	196	2	1	-10921639	76.762	80	26	147	1612	33.336	7.600	0.145	0.582
ID533025	533025	None	37.167	5.000	48.000	0	196	196	2	1	-10921639	62.381	53	24	147	1310	35.431	2.000	0.146	0.449
ID533015	533015	213	41.418	24.098	3.039	0	196	196	2	1	-10921639	78.190	67	26	120	1642	24.382	2.000	0.251	1.285
ID533064	533064	203	41.640	17.000	28.000	0	197	197	2	1	-10921639	184.286	187	120	228	3870	27.441	4.800	0.138	1.629
ID533065	533065	209	59.057	12.148	30.733	0	197	197	2	1	-10921639	134.905	134	53	228	2833	53.537	2.000	0.120	0.540
ID533066	533066	216	40.937	26.496	42.228	0	197	197	2	1	-10921639	74.286	67	26	147	1560	35.698	2.000	0.158	0.568
ID533067	533067	None	43.121	9.566	44.470	0	197	197	2	1	-10921639	79.381	80	26	161	1667	37.218	2.000	0.219	0.765
ID533068	533068	None	47.947	32.000	48.000	0	197	197	2	1	-10921639	90.286	100	50	134	1896	28.263	2.000	0.335	1.603
ID533058	533058	217	43.523	16.000	0.000	0	197	197	2	1	-10921639	106.476	107	53	161	2236	29.831	6.348	0.262	1.483
ID533059	533059	220	40.444	15.803	15.861	0	197	197	2	1	-10921639	131.095	134	67	187	2753	32.773	2.000	0.142	0.994
ID533060	533060	None	35.647	11.963	20.630	0	197	197	2	1	-10921639	147.857	161	80	201	3105	34.453	2.000	0.077	0.614
ID533061	533061	221	42.584	23.100	22.040	0	197	197	2	1	-10921639	122.190	120	80	187	2566	29.500	2.000	0.160	1.146
ID533062	533062	222	41.880	9.032	24.038	0	197	197	2	1	-10921639	145.238	147	80	228	3050	37.612	4.800	0.119	0.819
ID533063	533063	211	40.602	10.575	25.049	0	197	197	2	1	-10921639	149.714	147	93	228	3144	37.995	2.000	0.078	0.568
ID533032	533032	203	50.087	17.755	28.020	0	198	198	2	1	-10921639	175.286	174	107	228	3681	40.019	2.000	0.111	0.878
ID533033	533033	209	60.959	14.665	30.930	0	198	198	2	1	-10921639	161.762	174	80	255	3397	46.907	2.000	0.162	0.961
ID533034	533034	223	60.557	22.047	33.254	0	198	198	2	1	-10921639	147.190	161	53	241	3091	44.199	2.000	0.144	0.837
ID533035	533035	None	36.840	32.000	35.000	0	198	198	2	1	-10921639	78.619	80	40	147	1651	28.380	2.000	0.191	0.887
ID533036	533036	216	46.456	26.521	42.211	0	198	198	2	1	-10921639	89.000	80	53	161	1869	35.434	2.000	0.197	0.827
ID533037	533037	225	37.082	6.000	48.000	0	198	198	2	1	-10921639	72.286	75	26	134	1518	30.886	2.000	0.178	0.707
ID533026	533026	217	44.944	17.000	0.000	0	198	198	2	1	-10921639	109.667	107	40	161	2303	29.207	4.800	0.237	1.440
ID533027	533027	None	40.371	12.555	7.853	0	198	198	2	1	-10921639	92.143	93	40	187	1935	35.150	2.000	0.118	0.553
ID533028	533028	220	62.282	17.913	15.126	0	198	198	2	1	-10921639	145.905	134	67	255	3064	48.211	2.000	0.166	0.862
ID533029	533029	221	46.274	23.853	22.038	0	198	198	2	1	-10921639	104.381	93	53	214	2192	40.596	2.000	0.140	0.633
ID533030	533030	222	48.669	9.484	24.078	0	198	198	2	1	-10921639	131.810	134	53	228	2768	47.062	2.000	0.153	0.745
ID533031	533031	211	48.550	10.713	24.717	0	198	198	2	1	-10921639	140.762	147	80	228	2956	44.749	7.600	0.114	0.645
ID533049	533049	220	65.337	18.027	15.201	0	199	199	2	1	-10921639	149.714	147	67	228	3144	45.431	2.000	0.198	1.090
ID533050	533050	None	37.304	17.747	22.059	0	199	199	2	1	-10921639	150.857	147	93	201	3168	29.508	4.800	0.131	1.188
ID533051	533051	221	47.018	23.717	21.869	0	199	199	2	1	-10921639	114.619	107	53	201	2407	40.206	2.000	0.172	0.839
ID533052	533052	222	57.468	9.678	24.285	0	199	199	2	1	-10921639	141.952	147	80	214	2981	38.339	3.200	0.162	1.034
ID533053	533053	203	64.418	18.470	27.869	0	199	199	2	1	-10921639	191.952	201	107	255	4031	46.132	2.000	0.154	1.112
ID533054	533054	209	51.903	13.950	30.069	0	199	199	2	1	-10921639	178.381	187	93	241	3746	37.279	4.800	0.191	1.536
ID533055	533055	223	37.193	21.404	33.442	0	199	199	2	1	-10921639	141.333	147	80	187	2968	28.600	7.600	0.109	0.971
ID533056	533056	224	50.746	9.847	44.135	0	199	199	2	1	-10921639	92.857	80	53	187	1950	32.596	2.000	0.200	0.949
ID533057	533057	225	52.571	6.000	48.000	0	199	199	2	1	-10921639	101.048	93	37	161	2122	34.149	2.000	0.254	1.197
ID533048	533048	225	48.234	5.000	48.000	0	200	200	2	1	-10921639	105.619	107	50	174	2218	34.994	2.000	0.216	1.072
ID533038	533038	None	40.727	0.000	14.000	0	200	200	2	1	-10921639	83.286	80	50	120	1749	21.687	4.800	0.279	1.673
ID533039	533039	220	36.293	20.305	14.541	0	200	200	2	1	-10921639	106.143	93	40	161	2229	37.682	2.000	0.117	0.591
ID533040	533040	226	40.162	32.000	17.000	0	200	200	2	1	-10921639	79.476	75	40	174	1669	31.673	2.000	0.206	0.856
ID533041	533041	227	66.020	12.722	18.557	0	200	200	2	1	-10921639	163.286	161	80	255	3429	48.987	2.000	0.155	0.895
ID533042	533042	None	40.891	32.000	25.000	0	200	200	2	1	-10921639	81.905	80	40	120	1720	27.790	2.000	0.228	1.093
ID533043	533043	203	55.092	19.017	29.094	0	200	200	2	1	-10921639	175.810	187	107	228	3692	36.090	4.800	0.182	1.501
ID533044	533044	209	38.544	12.163	30.302	0	200	200	2	1	-10921639	136.286	134	93	201	2862	31.469	7.600	0.126	0.972
ID533045	533045	223	37.005	21.539	33.837	0	200	200	2	1	-10921639	103.571	93	40	174	2175	36.738	7.600	0.103	0.529
ID533046	533046	None	37.776	26.228	42.260	0	200	200	2	1	-10921639	82.667	80	40	161	1736	29.840	2.000	0.133	0.651
ID533047	533047	224	43.686	9.693	44.332	0	200	200	2	1	-10921639	92.095	80	40	174	1934	31.437	7.600	0.181	0.897
ID533072	533072	229	50.098	16.100	27.762	0	201	201	2	1	-10921639	160.000	161	107	214	3360	31.504	2.000	0.131	1.180
ID533073	533073	224	35.140	9.308	44.193	0	201	201	2	1	-10921639	64.048	53	0	134	1345	33.824	2.000	0.133	0.444
ID533069	533069	228	49.710	16.000	0.000	0	201	201	2	1	-10921639	111.381	112	53	161	2339	30.863	7.600	0.277	1.566
ID533070	533070	226	51.397	32.000	18.000	0	201	201	2	1	-10921639	87.810	93	13	187	1844	40.185	2.000	0.218	0.781
ID533071	533071	227	47.830	12.624	19.070	0	201	201	2	1	-10921639	125.381	120	67	241	2633	39.266	2.000	0.113	0.650
ID533080	533080	229	38.192	15.974	28.044	0	202	202	2	1	-10921639	136.238	134	93	214	2861	27.379	6.194	0.112	1.001
ID533081	533081	None	40.317	7.551	35.658	0	202	202	2	1	-10921639	102.905	93	67	147	2161	22.488	4.800	0.222	1.663
ID533082	533082	224	36.966	10.009	44.226	0	202	202	2	1	-10921639	74.286	67	26	147	1560	26.998	2.000	0.191	0.883
ID533083	533083	230	47.791	32.000	48.000	0	202	202	2	1	-10921639	150.429	151	112	187	3159	23.920	4.800	0.242	2.451
ID533074	533074	228	51.772	16.000	0.000	0	202	202	2	1	-10921639	109.524	112	26	187	2300	41.289	4.800	0.265	1.111
ID533075	533075	231	44.706	12.687	6.984	0	202	202	2	1	-10921639	94.190	80	53	161	1978	32.781	2.000	0.171	0.839
ID533076	533076	227	41.662	12.730	19.229	0	202	202	2	1	-10921639	119.571	120	67	187	2511	32.152	2.000	0.135	0.883
ID533077	533077	None	39.133	17.295	18.810	0	202	202	2	1	-10921639	120.905	107	67	201	2539	34.599	2.000	0.086	0.554
ID533078	533078	232	37.550	24.496	22.599	0	202	202	2	1	-10921639	108.762	107	53	161	2284	31.882	2.000	0.134	0.805
ID533079	533079	None	37.523	32.000	24.000	0	202	202	2	1	-10921639	94.000	93	63	147	1974	23.067	4.800	0.209	1.411
ID533096	533096	233	51.009	25.858	42.630	0	203	203	2	1	-10921639	101.619	93	53	214	2134	41.831	2.000	0.173	0.716
ID533097	533097	224	57.133	9.703	44.415	0	203	203	2	1	-10921639	97.286	93	40	174	2043	40.500	2.000	0.256	0.978
ID533098	533098	230	36.398	32.000	48.000	0	203	203	2	1	-10921639	89.619	93	63	120	1882	21.793	6.054	0.235	1.566
ID533089	533089	228	51.386	17.000	0.000	0	203	203	2	1	-10921639	110.190	107	53	161	2314	29.862	4.800	0.308	1.739
ID533090	533090	231	35.032	12.707	7.879	0	203	203	2	1	-10921639	87.000	93	40	134	1827	25.962	2.000	0.162	0.935
ID533091	533091	234	41.332	0.000	14.000	0	203	203	2	1	-10921639	70.619	67	37	120	1483	27.042	2.000	0.275	1.127
ID533092	533092	232	37.477	24.734	22.889	0	203	203	2	1	-10921639	104.238	93	67	187	2189	30.091	4.800	0.130	0.796
ID533093	533093	None	40.646	8.732	28.311	0	203	203	2	1	-10921639	111.286	107	67	174	2337	29.852	3.200	0.159	1.021
ID533094	533094	229	36.688	14.243	28.973	0	203	203	2	1	-10921639	131.810	134	80	187	2768	31.406	3.200	0.119	0.893
ID533095	533095	None	43.584	0.000	40.000	0	203	203	2	1	-10921639	94.571	107	53	147	1986	28.269	4.800	0.324	1.638
ID533128	533128	233	41.039	26.016	41.855	0	204	204	2	1	-10921639	105.524	107	53	187	2216	29.598	2.000	0.146	0.909
ID533129	533129	224	44.835	10.907	44.140	0	204	204	2	1	-10921639	97.905	93	40	161	2056	31.290	2.000	0.206	1.070
ID533122	533122	None	36.368	19.932	10.306	0	204	204	2	1	-10921639	78.714	80	40	120	1653	23.478	2.000	0.188	1.059
ID533123	533123	234	36.505	0.000	13.000	0	204	204	2	1	-10921639	83.143	80	50	120	1746	21.065	7.600	0.236	1.507
ID533124	533124	None	43.762	12.655	18.693	0	204	204	2	1	-10921639	122.857	107	80	201	2580	32.879	6.366	0.139	0.912
ID533125	533125	None	38.089	19.943	24.121	0	204	204	2	1	-10921639	126.571	134	53	174	2658	29.070	4.000	0.146	1.112
ID533126	533126	235	45.461	32.000	25.000	0	204	204	2	1	-10921639	106.619	93	67	187	2239	33.569	7.600	0.162	0.887
ID533127	533127	229	40.475	15.102	26.920	0	204	204	2	1	-10921639	120.333	107	67	174	2527	29.704	7.600	0.150	1.056
ID533088	533088	233	58.323	26.054	42.090	0	205	205	2	1	-10921639	105.476	93	53	187	2215	35.200	2.000	0.236	1.145
ID533084	533084	None	36.927	16.000	0.000	0	205	205	2	1	-10921639	89.333	80	40	147	1876	32.008	3.200	0.247	1.105
ID533085	533085	None	35.412	12.863	7.101	0	205	205	2	1	-10921639	88.952	80	40	147	1868	28.479	2.000	0.140	0.765
ID533086	533086	235	43.716	32.000	25.000	0	205	205	2	1	-10921639	108.810	120	26	174	2285	43.823	2.000	0.187	0.781
ID533087	533087	321	38.561	9.324	28.030	0	205	205	2	1	-10921639	91.476	93	40	147	1921	29.785	2.000	0.154	0.818
ID533112	533112	None	36.571	12.796	18.853	0	206	206	2	1	-10921639	90.810	93	53	147	1907	26.290	2.000	0.148	0.888
ID533113	533113	235	35.516	32.000	25.000	0	206	206	2	1	-10921639	87.667	80	53	147	1841	27.628	6.035	0.131	0.736
ID533114	533114	321	47.958	9.178	27.981	0	206	206	2	1	-10921639	100.476	93	67	147	2110	27.323	4.800	0.231	1.381
ID533115	533115	233	44.422	26.538	42.496	0	206	206	2	1	-10921639	91.524	80	26	161	1922	38.854	2.000	0.186	0.740
ID533116	533116	224	57.607	9.721	44.236	0	206	206	2	1	-10921639	116.381	107	40	228	2444	40.164	2.000	0.193	0.940
ID533106	533106	None	41.319	22.000	0.000	0	207	207	2	1	-10921639	86.476	93	37	134	1816	31.668	2.000	0.231	1.024
ID533107	533107	235	53.722	31.000	25.000	0	207	207	2	1	-10921639	108.048	93	40	187	2269	46.517	6.050	0.243	0.908
ID533108	533108	None	35.196	23.326	30.819	0	207	207	2	1	-10921639	127.333	134	93	161	2674	22.946	4.800	0.153	1.469
ID533109	533109	None	44.077	18.028	35.851	0	207	207	2	1	-10921639	93.952	93	40	147	1973	30.986	2.000	0.183	0.937
ID533110	533110	233	46.249	26.313	42.218	0	207	207	2	1	-10921639	93.429	80	53	174	1962	36.928	2.000	0.156	0.681
ID533111	533111	224	56.452	10.185	44.454	0	207	207	2	1	-10921639	98.524	93	40	228	2069	45.037	2.000	0.184	0.680
ID533120	533120	233	45.186	26.610	42.245	0	208	208	2	1	-10921639	87.048	80	40	147	1828	36.581	2.000	0.161	0.660
ID533121	533121	224	36.117	10.667	44.497	0	208	208	2	1	-10921639	99.810	107	40	147	2096	26.434	4.800	0.179	1.148
ID533117	533117	236	45.580	15.971	0.631	0	208	208	2	1	-10921639	108.667	120	26	174	2282	38.250	2.000	0.209	0.980
ID533118	533118	None	36.261	25.386	3.679	0	208	208	2	1	-10921639	92.095	93	53	120	1934	23.080	3.200	0.214	1.409
ID533119	533119	235	37.541	32.000	24.000	0	208	208	2	1	-10921639	95.333	93	63	147	2002	19.998	4.800	0.244	1.871
ID533099	533099	236	41.265	16.000	0.000	0	209	209	2	1	-10921639	102.190	93	53	161	2146	31.370	4.800	0.220	1.174
ID533100	533100	None	37.449	12.923	18.342	0	209	209	2	1	-10921639	95.429	93	53	147	2004	25.533	4.800	0.192	1.206
ID533101	533101	None	37.254	0.000	23.000	0	209	209	2	1	-10921639	96.429	93	40	147	2025	28.449	7.600	0.191	1.086
ID533102	533102	None	35.360	28.777	28.245	0	209	209	2	1	-10921639	100.429	107	40	161	2109	35.916	7.600	0.106	0.537
ID533103	533103	233	52.770	26.399	42.504	0	209	209	2	1	-10921639	110.667	93	53	214	2324	46.085	3.200	0.154	0.641
ID533104	533104	224	42.314	9.870	44.042	0	209	209	2	1	-10921639	84.571	80	40	161	1776	28.875	2.000	0.203	0.989
ID533105	533105	None	44.089	6.000	48.000	0	209	209	2	1	-10921639	71.286	80	24	174	1497	34.391	2.000	0.204	0.701
ID533144	533144	None	68.090	0.000	5.000	0	210	210	2	1	-10921639	119.952	100	80	214	2519	38.167	2.000	0.252	1.266
ID533145	533145	None	42.004	32.000	25.000	0	210	210	2	1	-10921639	85.762	87	50	134	1801	25.008	2.000	0.297	1.569
ID533146	533146	233	45.312	26.708	42.097	0	210	210	2	1	-10921639	99.810	93	53	174	2096	32.620	7.600	0.176	0.914
ID533147	533147	224	44.345	9.883	43.971	0	210	210	2	1	-10921639	98.571	80	53	187	2070	34.016	2.000	0.172	0.849
ID533148	533148	None	48.127	32.000	48.000	0	210	210	2	1	-10921639	107.571	100	63	187	2259	35.913	7.600	0.246	1.184
ID533138	533138	None	47.812	0.000	14.000	0	211	211	2	1	-10921639	78.619	80	40	134	1651	28.058	4.800	0.375	1.527
ID533139	533139	None	35.648	12.568	19.044	0	211	211	2	1	-10921639	92.762	93	40	161	1948	35.725	6.275	0.152	0.684
ID533140	533140	None	38.253	16.233	30.062	0	211	211	2	1	-10921639	112.000	107	67	161	2352	24.195	4.800	0.160	1.275
ID533141	533141	233	42.029	26.460	42.534	0	211	211	2	1	-10921639	108.810	107	53	161	2285	33.880	2.000	0.147	0.825
ID533142	533142	224	53.988	10.184	44.578	0	211	211	2	1	-10921639	81.905	67	26	174	1720	42.817	2.000	0.200	0.638
ID533143	533143	237	42.595	6.000	48.000	0	211	211	2	1	-10921639	84.619	80	37	187	1777	31.277	7.600	0.189	0.861
ID533130	533130	238	38.172	15.816	0.833	0	212	212	2	1	-10921639	91.000	80	40	161	1911	36.359	6.292	0.214	0.884
ID533131	533131	None	40.472	12.235	7.973	0	212	212	2	1	-10921639	67.286	53	26	147	1413	33.055	2.000	0.160	0.561
ID533132	533132	None	36.218	0.000	19.000	0	212	212	2	1	-10921639	84.952	80	40	147	1784	30.289	2.000	0.218	1.005
ID533133	533133	None	39.368	32.000	25.000	0	212	212	2	1	-10921639	109.000	107	67	147	2289	25.004	2.000	0.188	1.377
ID533134	533134	239	35.677	0.000	39.000	0	212	212	2	1	-10921639	88.048	93	40	120	1849	26.836	2.000	0.208	1.130
ID533135	533135	233	51.152	26.916	41.906	0	212	212	2	1	-10921639	109.381	107	53	174	2297	39.610	3.200	0.192	0.890
ID533136	533136	224	52.212	9.753	44.367	0	212	212	2	1	-10921639	99.810	93	53	201	2096	39.017	2.000	0.193	0.829
ID533137	533137	237	52.681	5.000	48.000	0	212	212	2	1	-10921639	83.571	67	37	201	1755	43.537	2.000	0.234	0.728
ID533149	533149	238	52.792	16.000	0.000	0	213	213	2	1	-10921639	99.667	93	53	161	2093	34.124	3.200	0.288	1.305
ID533150	533150	None	36.799	0.000	6.000	0	213	213	2	1	-10921639	64.952	53	24	161	1364	33.773	2.000	0.198	0.635
ID533151	533151	None	37.821	0.000	14.000	0	213	213	2	1	-10921639	93.524	93	63	120	1964	21.193	4.800	0.250	1.766
ID533152	533152	None	45.034	24.929	22.640	0	213	213	2	1	-10921639	96.048	93	53	187	2017	34.577	7.600	0.125	0.615
ID533153	533153	239	35.887	2.008	39.992	0	213	213	2	1	-10921639	100.381	93	40	147	2108	25.015	2.000	0.134	0.948
ID533154	533154	233	44.309	26.465	42.624	0	213	213	2	1	-10921639	92.238	80	40	161	1937	36.389	2.000	0.188	0.803
ID533155	533155	224	69.225	10.454	44.230	0	213	213	2	1	-10921639	126.048	134	53	255	2647	47.424	4.800	0.262	1.105
ID533160	533160	224	35.953	10.175	43.933	0	214	214	2	1	-10921639	83.905	67	26	201	1762	38.241	2.000	0.064	0.262
ID533161	533161	None	36.514	22.777	43.897	0	214	214	2	1	-10921639	84.476	80	40	147	1774	29.468	2.000	0.105	0.547
ID533162	533162	237	37.334	6.000	48.000	0	214	214	2	1	-10921639	101.619	107	50	161	2134	26.654	6.355	0.174	1.131
ID533163	533163	None	41.347	31.000	48.000	0	214	214	2	1	-10921639	114.524	107	67	174	2405	35.465	6.388	0.177	0.971
ID533156	533156	238	49.929	16.000	0.000	0	214	214	2	1	-10921639	85.000	80	26	147	1785	36.911	3.200	0.264	0.963
ID533157	533157	None	38.567	12.243	7.736	0	214	214	2	1	-10921639	80.619	80	40	134	1693	26.951	2.000	0.180	0.911
ID533158	533158	None	35.291	32.000	18.000	0	214	214	2	1	-10921639	86.476	80	63	161	1816	23.441	2.000	0.166	1.050
ID533159	533159	240	49.305	11.262	20.323	0	214	214	2	1	-10921639	98.476	93	53	187	2068	37.087	4.800	0.253	1.071
ID533164	533164	None	45.362	25.312	3.119	0	215	215	2	1	-10921639	79.286	80	26	134	1665	30.442	2.000	0.252	1.049
ID533165	533165	None	35.694	5.886	12.674	0	215	215	2	1	-10921639	84.429	80	53	120	1773	19.909	4.800	0.207	1.452
ID533166	533166	240	41.453	12.670	18.997	0	215	215	2	1	-10921639	101.810	107	40	147	2138	29.178	2.000	0.172	1.022
ID533167	533167	237	42.718	6.000	48.000	0	215	215	2	1	-10921639	109.952	107	50	201	2309	33.862	2.000	0.150	0.848
ID533176	533176	None	35.119	31.000	48.000	0	216	216	2	1	-10921639	78.333	67	37	147	1645	30.684	2.000	0.208	0.878
ID533168	533168	238	38.444	16.000	0.000	0	216	216	2	1	-10921639	76.286	75	50	107	1602	21.084	3.200	0.288	1.618
ID533169	533169	240	41.908	13.179	18.360	0	216	216	2	1	-10921639	109.381	120	53	161	2297	31.665	2.000	0.191	1.106
ID533170	533170	241	35.263	25.266	22.738	0	216	216	2	1	-10921639	80.714	80	40	174	1695	31.531	2.000	0.119	0.545
ID533171	533171	242	46.890	32.000	25.000	0	216	216	2	1	-10921639	116.048	120	75	174	2437	29.536	2.000	0.203	1.327
ID533172	533172	None	40.928	8.069	28.318	0	216	216	2	1	-10921639	80.143	67	40	147	1683	30.289	2.000	0.177	0.796
ID533173	533173	None	35.943	23.705	29.539	0	216	216	2	1	-10921639	94.810	93	40	161	1991	30.494	6.394	0.143	0.779
ID533174	533174	243	43.727	17.894	35.780	0	216	216	2	1	-10921639	101.714	93	67	187	2136	30.319	7.600	0.155	0.900
ID533175	533175	244	50.556	26.659	42.049	0	216	216	2	1	-10921639	96.667	80	53	187	2030	39.761	2.000	0.196	0.797
ID533186	533186	238	40.660	15.832	0.689	0	217	217	2	1	-10921639	110.000	120	53	161	2310	29.756	4.800	0.211	1.290
ID533187	533187	241	35.067	25.253	22.370	0	217	217	2	1	-10921639	89.571	93	53	161	1881	32.138	2.000	0.109	0.549
ID533188	533188	242	54.625	32.000	24.000	0	217	217	2	1	-10921639	145.905	147	93	201	3064	31.788	3.200	0.233	1.738
ID533189	533189	243	36.297	17.706	36.555	0	217	217	2	1	-10921639	91.429	93	40	147	1920	28.462	2.000	0.127	0.723
ID533190	533190	244	35.886	26.052	42.409	0	217	217	2	1	-10921639	90.905	80	53	174	1909	31.646	7.600	0.114	0.590
ID533192	533192	238	41.416	16.000	0.000	0	218	218	2	1	-10921639	76.286	75	40	134	1602	24.928	2.000	0.247	1.212
ID533193	533193	None	39.124	12.254	8.169	0	218	218	2	1	-10921639	77.381	80	26	147	1625	32.776	2.000	0.151	0.620
ID533194	533194	None	48.459	13.450	18.544	0	218	218	2	1	-10921639	97.905	80	53	174	2056	35.314	6.277	0.213	0.972
ID533195	533195	241	38.016	25.016	23.138	0	218	218	2	1	-10921639	95.952	93	40	187	2015	34.339	2.000	0.086	0.442
ID533196	533196	242	43.963	32.000	25.000	0	218	218	2	1	-10921639	120.333	120	67	174	2527	38.882	3.200	0.214	1.089
ID533197	533197	None	37.652	8.813	28.047	0	218	218	2	1	-10921639	84.476	80	40	147	1774	30.316	2.000	0.172	0.818
ID533198	533198	None	40.328	26.186	38.501	0	218	218	2	1	-10921639	100.524	93	67	161	2111	28.731	2.000	0.147	0.897
ID533199	533199	245	41.528	9.802	44.220	0	218	218	2	1	-10921639	116.476	107	67	201	2446	32.606	2.000	0.128	0.812
ID533191	533191	None	35.953	0.000	0.000	0	218	218	2	1	-10921639	88.333	80	63	120	1855	23.654	7.600	0.241	1.450
ID533177	533177	None	48.958	0.000	14.000	0	219	219	2	1	-10921639	90.143	87	40	147	1893	31.020	2.000	0.246	1.149
ID533178	533178	None	44.584	22.111	17.256	0	219	219	2	1	-10921639	94.095	93	53	134	1976	21.457	4.800	0.283	1.933
ID533179	533179	None	41.222	32.000	18.000	0	219	219	2	1	-10921639	96.333	93	53	174	2023	31.664	2.000	0.165	0.863
ID533180	533180	None	35.414	16.626	22.973	0	219	219	2	1	-10921639	105.524	107	53	147	2216	26.810	2.000	0.162	1.098
ID533181	533181	242	35.800	32.000	24.000	0	219	219	2	1	-10921639	122.476	125	67	174	2572	33.521	3.200	0.166	1.042
ID533182	533182	None	35.438	15.138	31.246	0	219	219	2	1	-10921639	102.333	107	40	147	2149	24.494	3.200	0.146	1.062
ID533183	533183	None	38.926	26.416	42.636	0	219	219	2	1	-10921639	104.190	93	53	187	2188	35.576	2.000	0.106	0.562
ID533184	533184	245	48.515	9.923	44.170	0	219	219	2	1	-10921639	102.952	93	53	214	2162	39.280	2.000	0.131	0.606
ID533185	533185	None	49.776	32.000	48.000	0	219	219	2	1	-10921639	128.238	120	100	187	2693	24.411	4.800	0.256	2.141
ID533200	533200	238	42.752	17.000	0.000	0	220	220	2	1	-10921639	109.190	107	67	161	2293	25.922	4.800	0.249	1.680
ID533201	533201	None	40.374	12.085	20.026	0	220	220	2	1	-10921639	94.143	93	40	161	1977	32.523	7.600	0.149	0.751
ID533202	533202	245	49.263	10.123	43.995	0	220	220	2	1	-10921639	85.810	80	26	201	1802	38.808	2.000	0.157	0.602
ID533216	533216	None	41.371	22.715	44.054	0	221	221	2	1	-10921639	101.667	93	53	161	2135	30.575	2.000	0.128	0.753
ID533213	533213	238	39.852	16.000	0.000	0	221	221	2	1	-10921639	95.667	93	40	147	2009	31.797	4.800	0.264	1.255
ID533214	533214	310	38.598	24.828	29.096	0	221	221	2	1	-10921639	113.857	107	67	174	2391	28.692	2.000	0.131	0.918
ID533215	533215	245	60.443	9.805	44.180	0	221	221	2	1	-10921639	110.000	107	53	241	2310	42.917	2.000	0.193	0.831
ID533208	533208	None	51.272	32.000	48.000	0	222	222	2	1	-10921639	120.095	120	87	161	2522	27.687	3.200	0.275	1.873
ID533203	533203	246	43.994	12.834	7.426	0	222	222	2	1	-10921639	87.095	80	40	187	1829	37.329	7.600	0.180	0.712
ID533204	533204	None	35.631	0.000	14.000	0	222	222	2	1	-10921639	69.190	67	26	134	1453	30.598	2.000	0.213	0.795
ID533205	533205	310	38.008	23.803	30.052	0	222	222	2	1	-10921639	113.810	120	67	174	2390	26.066	2.000	0.150	1.136
ID533206	533206	None	37.783	12.031	42.324	0	222	222	2	1	-10921639	113.810	120	67	161	2390	27.736	7.600	0.174	1.216
ID533207	533207	245	42.313	10.390	44.388	0	222	222	2	1	-10921639	112.000	120	67	201	2352	33.779	2.000	0.135	0.788
ID533209	533209	None	52.533	16.000	0.000	0	223	223	2	1	-10921639	89.048	80	50	161	1870	28.894	2.000	0.292	1.392
ID533210	533210	246	51.919	12.715	7.508	0	223	223	2	1	-10921639	81.333	67	40	201	1708	41.953	2.000	0.204	0.657
ID533211	533211	247	35.933	17.933	24.588	0	223	223	2	1	-10921639	106.857	107	53	161	2244	29.154	3.200	0.157	0.997
ID533212	533212	245	59.301	10.092	43.817	0	223	223	2	1	-10921639	108.810	107	53	241	2285	40.187	2.000	0.198	0.897
ID533217	533217	None	40.525	32.000	18.000	0	224	224	2	1	-10921639	91.429	93	50	187	1920	29.116	7.600	0.179	0.951
ID533218	533218	247	37.616	18.616	23.525	0	224	224	2	1	-10921639	107.524	107	53	161	2258	29.027	2.000	0.159	1.016
ID533219	533219	None	42.167	14.870	30.921	0	224	224	2	1	-10921639	90.238	80	53	161	1895	28.164	2.000	0.149	0.830
ID533220	533220	248	48.302	26.592	42.541	0	224	224	2	1	-10921639	102.476	107	40	174	2152	37.333	2.000	0.181	0.841
ID533221	533221	245	44.626	10.095	44.242	0	224	224	2	1	-10921639	99.238	93	53	228	2084	38.914	2.000	0.123	0.559
ID533224	533224	None	36.647	14.138	17.831	0	225	225	2	1	-10921639	106.238	107	53	161	2231	26.758	4.800	0.206	1.356
ID533225	533225	247	38.462	17.836	23.833	0	225	225	2	1	-10921639	101.190	107	53	161	2125	30.765	2.000	0.119	0.698
ID533226	533226	None	36.516	8.897	27.694	0	225	225	2	1	-10921639	82.476	80	40	147	1732	25.610	3.200	0.166	0.916
ID533227	533227	248	50.757	27.064	41.676	0	225	225	2	1	-10921639	105.476	120	53	147	2215	33.419	2.000	0.228	1.171
ID533228	533228	245	54.777	10.124	43.979	0	225	225	2	1	-10921639	101.667	93	40	214	2135	40.832	2.000	0.155	0.667
ID533229	533229	None	57.976	6.000	48.000	0	225	225	2	1	-10921639	100.333	93	53	161	2107	33.470	2.000	0.281	1.315
ID533230	533230	250	52.167	32.000	48.000	0	225	225	2	1	-10921639	76.619	67	37	161	1609	37.302	2.000	0.271	0.877
ID533222	533222	249	43.175	16.000	0.000	0	225	225	2	1	-10921639	120.333	120	67	187	2527	35.642	4.800	0.220	1.218
ID533223	533223	None	43.132	0.000	14.000	0	225	225	2	1	-10921639	80.000	80	37	134	1680	28.979	2.000	0.280	1.207
ID533231	533231	249	39.320	16.000	0.000	0	226	226	2	1	-10921639	86.381	80	26	134	1814	30.195	3.200	0.211	0.996
ID533232	533232	None	40.481	26.219	11.326	0	226	226	2	1	-10921639	81.952	80	26	120	1721	24.848	3.200	0.268	1.392
ID533233	533233	None	37.134	20.033	17.658	0	226	226	2	1	-10921639	81.190	93	26	120	1705	27.038	2.000	0.186	0.944
ID533234	533234	None	44.495	25.865	22.759	0	226	226	2	1	-10921639	110.714	107	53	174	2325	29.880	2.000	0.200	1.235
ID533235	533235	None	39.687	14.456	25.877	0	226	226	2	1	-10921639	83.857	80	26	161	1761	34.242	2.000	0.153	0.650
ID533236	533236	248	54.435	26.467	42.076	0	226	226	2	1	-10921639	92.857	80	53	201	1950	39.496	2.000	0.231	0.881
ID533237	533237	245	59.484	9.722	44.761	0	226	226	2	1	-10921639	104.238	93	40	187	2189	40.587	2.000	0.234	0.974
ID533238	533238	None	39.730	19.000	48.000	0	226	226	2	1	-10921639	65.667	53	12	134	1379	32.175	2.000	0.265	0.856
ID533239	533239	250	40.962	32.000	48.000	0	226	226	2	1	-10921639	89.048	93	50	161	1870	34.430	2.000	0.206	0.882
ID533256	533256	None	47.830	32.000	35.000	0	227	227	2	1	-10921639	110.476	107	67	161	2320	31.220	2.000	0.184	1.102
ID533257	533257	248	42.275	26.996	42.343	0	227	227	2	1	-10921639	112.000	107	67	174	2352	25.657	7.600	0.155	1.169
ID533258	533258	245	57.652	10.293	44.145	0	227	227	2	1	-10921639	96.000	80	26	214	2016	41.961	2.000	0.212	0.800
ID533259	533259	250	35.553	32.000	48.000	0	227	227	2	1	-10921639	87.381	93	37	147	1835	32.169	4.000	0.245	1.071
ID533253	533253	249	49.006	16.000	0.000	0	227	227	2	1	-10921639	116.429	120	53	187	2445	36.808	4.800	0.253	1.278
ID533254	533254	None	37.424	0.000	7.000	0	227	227	2	1	-10921639	81.524	67	37	161	1712	33.636	2.000	0.167	0.692
ID533255	533255	None	43.307	17.743	24.044	0	227	227	2	1	-10921639	92.810	93	53	174	1949	32.157	2.000	0.157	0.781
ID533240	533240	None	38.056	24.584	3.531	0	228	228	2	1	-10921639	90.143	93	40	134	1893	24.650	3.200	0.199	1.214
ID533241	533241	251	42.133	13.261	18.137	0	228	228	2	1	-10921639	95.333	93	40	161	2002	30.954	2.000	0.218	1.100
ID533242	533242	None	44.777	32.000	25.000	0	228	228	2	1	-10921639	126.714	120	93	187	2661	30.622	7.600	0.177	1.245
ID533243	533243	248	52.814	26.735	42.641	0	228	228	2	1	-10921639	107.476	93	53	201	2257	41.279	2.000	0.176	0.780
ID533244	533244	245	50.189	10.020	44.163	0	228	228	2	1	-10921639	98.571	93	53	201	2070	39.343	7.600	0.181	0.769
ID533245	533245	None	43.657	7.000	48.000	0	228	228	2	1	-10921639	125.667	120	87	161	2639	21.420	7.600	0.214	2.072
ID533246	533246	250	51.959	32.000	48.000	0	228	228	2	1	-10921639	85.524	67	50	161	1796	34.734	2.000	0.236	0.939
ID533248	533248	None	37.514	0.000	19.000	0	229	229	2	1	-10921639	83.143	80	40	134	1746	25.722	2.000	0.184	1.003
ID533249	533249	251	39.187	12.929	18.522	0	229	229	2	1	-10921639	84.429	93	40	147	1773	29.784	2.000	0.181	0.868
ID533250	533250	None	42.708	19.291	24.733	0	229	229	2	1	-10921639	97.857	93	53	147	2055	26.939	3.200	0.219	1.303
ID533251	533251	248	38.898	26.432	42.106	0	229	229	2	1	-10921639	82.619	80	13	174	1735	38.082	2.000	0.140	0.532
ID533252	533252	245	56.142	10.052	44.139	0	229	229	2	1	-10921639	97.810	93	53	214	2054	38.482	2.000	0.206	0.867
[truncated: 952 more rows]
