# Supplementary material for: Progressive enhancement of kinetic proofreading in T cell antigen discrimination from receptor activation to DAG generation
Source: eLife. 2022 Sep 20;11:e75263. doi: 10.7554/eLife.75263 (PMC9536835; doi:10.7554/eLife.75263)
Supplement: Figure 5—source data 1. — Each data table is the TrackMate ‘spot-statistics’ output of one cell over four cycles of blue-light illumination (frames 0–40, 100–140, 200–240, and 300–340, with 3 s interval between frames). We calculated the lifetime of TrackIDs that existed at the start of each period of blue-light illumination that did not last for the full period and fit the resulting lifetime distributions using custom Python scripts available at https://github.com/dbritain/KP-paper (copy archived at swh:1:rev:167fa456901903740f0f3ee6a3e5324bc45207ea, Britain, 2022). [file elife-75263-fig5-data1.zip › Fig5SourceData/LOV/lov1/r1/lov12.csv]

Label	ID	TRACK_ID	QUALITY	POSITION_X	POSITION_Y	POSITION_Z	POSITION_T	FRAME	RADIUS	VISIBILITY	MANUAL_COLOR	MEAN_INTENSITY	MEDIAN_INTENSITY	MIN_INTENSITY	MAX_INTENSITY	TOTAL_INTENSITY	STANDARD_DEVIATION	ESTIMATED_DIAMETER	CONTRAST	SNR
ID540120	540120	0	68.070	18.753	22.226	0	0	0	2	1	-10921639	200.190	220	110	255	4204	51.295	4.800	0.178	1.179
ID540121	540121	1	63.264	18.794	28.172	0	0	0	2	1	-10921639	129.476	130	62	192	2719	36.768	4.800	0.280	1.542
ID540122	540122	None	36.111	9.000	40.000	0	0	0	2	1	-10921639	55.810	55	20	137	1172	25.461	2.000	0.232	0.826
ID540113	540113	2	73.879	9.227	10.963	0	0	0	2	1	-10921639	134.190	124	34	234	2818	52.221	7.600	0.226	0.948
ID540114	540114	3	92.609	19.508	11.241	0	0	0	2	1	-10921639	132.905	124	48	255	2791	70.090	2.000	0.320	0.920
ID540115	540115	4	77.148	6.032	14.434	0	0	0	2	1	-10921639	130.810	124	62	255	2747	51.383	2.000	0.236	0.973
ID540116	540116	5	47.379	15.097	15.021	0	0	0	2	1	-10921639	202.095	227	110	255	4244	49.189	7.600	0.103	0.770
ID540117	540117	6	55.921	12.357	17.975	0	0	0	2	1	-10921639	196.476	213	103	255	4126	47.960	4.800	0.164	1.153
ID540118	540118	None	59.070	18.963	18.330	0	0	0	2	1	-10921639	215.810	255	110	255	4532	56.721	4.800	0.132	0.885
ID540119	540119	7	70.490	27.611	18.701	0	0	0	2	1	-10921639	136.810	130	62	234	2873	40.063	4.800	0.322	1.665
ID540136	540136	6	59.719	12.312	17.318	0	1	1	2	1	-10921639	179.000	192	68	248	3759	51.252	2.000	0.141	0.864
ID540137	540137	7	63.780	26.880	18.534	0	1	1	2	1	-10921639	124.095	124	68	206	2606	37.343	2.000	0.267	1.402
ID540138	540138	0	62.064	18.054	20.761	0	1	1	2	1	-10921639	210.048	227	117	255	4411	43.221	4.800	0.168	1.400
ID540139	540139	1	37.721	18.792	28.416	0	1	1	2	1	-10921639	103.524	110	68	151	2174	21.442	2.000	0.168	1.391
ID540132	540132	3	66.710	19.486	11.195	0	1	1	2	1	-10921639	125.476	124	55	227	2635	43.257	2.000	0.238	1.113
ID540133	540133	2	44.678	8.885	11.714	0	1	1	2	1	-10921639	121.000	117	68	172	2541	30.073	2.000	0.142	0.999
ID540134	540134	4	52.701	6.059	14.819	0	1	1	2	1	-10921639	112.381	110	62	179	2360	34.017	2.000	0.195	1.079
ID540135	540135	5	37.979	16.047	15.476	0	1	1	2	1	-10921639	178.476	186	96	248	3748	46.155	7.600	0.083	0.589
ID540128	540128	0	47.893	18.705	19.122	0	2	2	2	1	-10921639	160.048	165	89	213	3361	35.970	4.800	0.138	1.081
ID540129	540129	7	62.051	27.075	18.674	0	2	2	2	1	-10921639	114.667	110	68	186	2408	33.323	2.000	0.287	1.537
ID540125	540125	3	36.789	19.172	10.789	0	2	2	2	1	-10921639	108.429	103	55	144	2277	22.910	2.000	0.157	1.283
ID540126	540126	4	44.588	6.115	14.398	0	2	2	2	1	-10921639	104.857	103	62	158	2202	27.701	2.000	0.196	1.240
ID540127	540127	6	41.625	12.394	17.893	0	2	2	2	1	-10921639	145.238	151	62	199	3050	34.313	4.800	0.157	1.150
ID540124	540124	7	35.890	26.463	18.364	0	3	3	2	1	-10921639	82.476	82	41	144	1732	25.276	2.000	0.171	0.954
ID540123	540123	3	39.855	18.693	11.087	0	3	3	2	1	-10921639	96.333	89	55	151	2023	27.934	2.000	0.170	1.003
ID540130	540130	None	39.796	5.947	14.781	0	4	4	2	1	-10921639	92.619	89	55	144	1945	24.107	7.600	0.162	1.069
ID540131	540131	7	36.922	26.532	18.398	0	4	4	2	1	-10921639	80.619	75	48	137	1693	26.007	7.600	0.223	1.129
ID540140	540140	None	35.515	27.184	18.361	0	30	30	2	1	-10921639	63.857	62	20	124	1341	27.585	2.000	0.231	0.868
ID540143	540143	None	36.183	27.230	18.461	0	39	39	2	1	-10921639	63.524	55	27	137	1334	28.842	2.000	0.206	0.752
ID540141	540141	None	44.827	28.041	18.963	0	41	41	2	1	-10921639	71.476	62	34	144	1501	27.422	2.000	0.290	1.172
ID540142	540142	8	37.515	20.334	12.930	0	43	43	2	1	-10921639	76.048	68	34	130	1597	28.607	2.000	0.182	0.820
ID540149	540149	8	47.425	19.921	11.842	0	44	44	2	1	-10921639	74.143	62	41	158	1557	33.129	2.000	0.206	0.764
ID540150	540150	9	38.274	28.042	18.639	0	44	44	2	1	-10921639	75.048	75	34	117	1576	23.798	3.200	0.249	1.259
ID540148	540148	9	35.256	28.209	21.029	0	45	45	2	1	-10921639	80.000	82	41	124	1680	28.075	6.382	0.201	0.954
ID540146	540146	None	35.917	7.576	14.836	0	45	45	2	1	-10921639	76.952	75	41	117	1616	20.066	7.600	0.232	1.446
ID540147	540147	None	35.258	15.112	15.302	0	45	45	2	1	-10921639	88.238	89	34	151	1853	27.801	2.000	0.133	0.747
ID540144	540144	10	48.623	13.182	17.657	0	46	46	2	1	-10921639	98.952	96	34	158	2078	33.643	4.800	0.246	1.163
ID540145	540145	9	49.308	28.292	19.062	0	46	46	2	1	-10921639	78.333	75	34	151	1645	31.065	2.000	0.262	1.048
ID540168	540168	9	38.958	28.930	19.068	0	47	47	2	1	-10921639	77.333	75	41	130	1624	25.685	3.200	0.239	1.161
ID540169	540169	11	36.822	20.101	28.333	0	47	47	2	1	-10921639	71.143	68	41	124	1494	23.957	2.000	0.260	1.224
ID540166	540166	12	37.028	6.877	14.246	0	47	47	2	1	-10921639	78.952	75	34	137	1658	25.783	4.800	0.227	1.135
ID540167	540167	10	48.646	13.724	17.829	0	47	47	2	1	-10921639	111.667	110	48	172	2345	31.433	2.000	0.205	1.209
ID540161	540161	13	40.611	19.556	11.855	0	48	48	2	1	-10921639	77.048	75	27	158	1618	35.270	2.000	0.164	0.617
ID540162	540162	12	40.020	7.021	14.679	0	48	48	2	1	-10921639	77.333	75	41	130	1624	27.780	7.600	0.217	0.992
ID540163	540163	10	36.581	13.208	17.564	0	48	48	2	1	-10921639	93.000	96	41	172	1953	31.334	2.000	0.179	0.901
ID540164	540164	9	37.337	28.763	19.893	0	48	48	2	1	-10921639	81.238	82	41	130	1706	27.384	7.600	0.213	1.041
ID540165	540165	11	38.620	19.483	27.523	0	48	48	2	1	-10921639	70.476	68	34	117	1480	24.714	4.800	0.304	1.331
ID540160	540160	11	42.219	20.537	27.465	0	49	49	2	1	-10921639	80.571	75	34	130	1692	32.210	2.000	0.218	0.894
ID540155	540155	None	35.855	14.677	9.317	0	49	49	2	1	-10921639	66.238	62	34	137	1391	31.034	2.000	0.169	0.617
ID540156	540156	13	50.869	19.883	11.908	0	49	49	2	1	-10921639	83.190	68	41	172	1747	34.710	2.000	0.220	0.864
ID540157	540157	None	36.158	19.888	18.983	0	49	49	2	1	-10921639	108.714	103	82	137	2283	19.930	6.024	0.161	1.511
ID540158	540158	9	42.213	28.356	18.856	0	49	49	2	1	-10921639	90.810	89	41	137	1907	29.224	2.000	0.241	1.208
ID540159	540159	14	41.374	28.159	21.938	0	49	49	2	1	-10921639	88.857	89	41	130	1866	27.110	2.000	0.203	1.104
ID540152	540152	14	67.577	28.052	20.998	0	50	50	2	1	-10921639	103.333	96	48	179	2170	39.927	2.000	0.328	1.277
ID540153	540153	15	39.279	18.921	22.167	0	50	50	2	1	-10921639	96.238	96	48	144	2021	29.149	2.000	0.174	0.979
ID540154	540154	11	42.665	20.058	27.839	0	50	50	2	1	-10921639	75.048	75	27	130	1576	29.142	2.000	0.301	1.192
ID540151	540151	12	51.448	7.684	14.395	0	50	50	2	1	-10921639	95.619	89	48	165	2008	32.554	4.800	0.257	1.200
ID540170	540170	None	35.915	20.150	11.759	0	51	51	2	1	-10921639	82.857	75	41	137	1740	24.152	2.000	0.143	0.858
ID540171	540171	16	35.547	10.881	12.621	0	51	51	2	1	-10921639	87.095	89	41	137	1829	29.081	2.000	0.135	0.714
ID540172	540172	12	38.008	7.320	14.571	0	51	51	2	1	-10921639	81.952	82	41	137	1721	29.236	2.000	0.207	0.960
ID540173	540173	17	42.077	13.963	18.022	0	51	51	2	1	-10921639	112.667	103	48	158	2366	28.892	2.000	0.172	1.142
ID540174	540174	None	41.502	28.453	19.669	0	51	51	2	1	-10921639	101.571	117	34	179	2133	39.921	4.800	0.268	1.076
ID540175	540175	15	39.445	19.406	19.881	0	51	51	2	1	-10921639	126.905	124	68	179	2665	27.124	6.143	0.172	1.371
ID540176	540176	14	60.981	28.146	21.879	0	51	51	2	1	-10921639	94.143	89	34	179	1977	39.929	2.000	0.261	0.977
ID540177	540177	11	41.422	20.711	27.059	0	51	51	2	1	-10921639	78.571	82	34	137	1650	27.831	2.000	0.220	1.018
ID540186	540186	16	35.859	11.465	12.670	0	52	52	2	1	-10921639	97.000	89	34	158	2037	30.289	2.000	0.122	0.694
ID540187	540187	12	59.686	7.326	14.659	0	52	52	2	1	-10921639	100.667	96	48	179	2114	38.793	2.000	0.293	1.177
ID540188	540188	17	49.641	13.780	17.870	0	52	52	2	1	-10921639	119.000	124	34	179	2499	36.270	2.000	0.204	1.113
ID540189	540189	14	60.011	28.053	21.043	0	52	52	2	1	-10921639	106.667	117	41	172	2240	38.863	4.800	0.317	1.320
ID540190	540190	11	53.078	20.968	27.333	0	52	52	2	1	-10921639	84.619	75	27	186	1777	39.749	2.000	0.220	0.767
ID540191	540191	18	35.720	14.838	8.795	0	53	53	2	1	-10921639	57.714	41	27	158	1212	31.969	2.000	0.123	0.396
ID540192	540192	19	40.644	20.102	12.174	0	53	53	2	1	-10921639	84.143	82	27	158	1767	33.286	2.000	0.156	0.681
ID540193	540193	16	44.679	10.642	12.828	0	53	53	2	1	-10921639	95.429	96	48	158	2004	33.530	2.000	0.158	0.778
ID540194	540194	12	56.993	7.708	14.935	0	53	53	2	1	-10921639	101.238	89	55	172	2126	37.988	2.000	0.219	0.957
ID540195	540195	17	44.209	13.415	17.981	0	53	53	2	1	-10921639	105.810	110	48	192	2222	39.249	2.000	0.166	0.767
ID540196	540196	None	38.376	19.269	19.334	0	53	53	2	1	-10921639	124.238	124	82	186	2609	27.490	2.000	0.100	0.825
ID540197	540197	14	49.683	28.499	21.776	0	53	53	2	1	-10921639	97.857	89	34	158	2055	36.646	4.800	0.227	0.989
ID540198	540198	11	43.161	19.600	28.137	0	53	53	2	1	-10921639	92.762	96	55	137	1948	27.684	4.800	0.276	1.450
ID540200	540200	19	47.112	20.152	12.283	0	54	54	2	1	-10921639	104.143	103	48	172	2187	35.533	2.000	0.191	0.940
ID540201	540201	16	45.091	10.449	12.870	0	54	54	2	1	-10921639	106.143	103	48	158	2229	31.134	7.600	0.185	1.063
ID540202	540202	12	51.035	7.458	14.980	0	54	54	2	1	-10921639	98.571	89	48	172	2070	37.488	3.200	0.222	0.956
ID540203	540203	20	46.099	28.827	19.828	0	54	54	2	1	-10921639	97.286	96	48	158	2043	29.341	2.000	0.211	1.157
ID540204	540204	14	49.008	28.010	22.928	0	54	54	2	1	-10921639	93.762	96	41	165	1969	31.810	2.000	0.230	1.101
ID540205	540205	11	56.283	19.884	28.141	0	54	54	2	1	-10921639	105.857	110	48	158	2223	28.749	4.800	0.301	1.703
ID540199	540199	18	38.955	14.722	9.191	0	54	54	2	1	-10921639	61.857	62	13	172	1299	38.281	2.000	0.122	0.351
ID540184	540184	14	64.686	28.130	22.805	0	55	55	2	1	-10921639	98.000	89	48	179	2058	40.945	2.000	0.292	1.082
ID540185	540185	11	79.841	20.058	27.839	0	55	55	2	1	-10921639	108.762	110	62	213	2284	42.489	2.000	0.370	1.383
ID540178	540178	18	46.910	14.701	8.887	0	55	55	2	1	-10921639	72.429	62	27	165	1521	37.831	2.000	0.193	0.620
ID540179	540179	16	43.945	10.695	12.856	0	55	55	2	1	-10921639	90.524	96	48	158	1901	30.673	2.000	0.169	0.855
ID540180	540180	19	41.027	20.776	13.830	0	55	55	2	1	-10921639	112.333	117	48	179	2359	39.631	2.000	0.141	0.701
ID540181	540181	17	47.704	14.526	17.110	0	55	55	2	1	-10921639	137.048	144	75	179	2878	32.057	4.800	0.176	1.282
ID540182	540182	20	35.394	27.886	17.990	0	55	55	2	1	-10921639	68.762	68	20	137	1444	28.964	2.000	0.173	0.702
ID540183	540183	21	52.439	21.435	19.072	0	55	55	2	1	-10921639	131.381	137	75	192	2759	32.027	2.000	0.206	1.401
ID540206	540206	18	43.097	14.896	8.800	0	56	56	2	1	-10921639	72.381	68	34	158	1520	35.130	2.000	0.152	0.543
ID540207	540207	16	39.814	10.835	12.503	0	56	56	2	1	-10921639	93.095	89	48	165	1955	30.721	2.000	0.132	0.706
ID540208	540208	19	42.303	20.772	12.916	0	56	56	2	1	-10921639	117.238	117	48	192	2462	40.271	7.600	0.131	0.675
ID540209	540209	None	38.631	6.556	14.304	0	56	56	2	1	-10921639	94.810	96	62	124	1991	20.716	4.800	0.218	1.638
ID540210	540210	26	49.097	19.448	15.924	0	56	56	2	1	-10921639	155.952	151	103	234	3275	41.247	3.200	0.133	0.887
ID540211	540211	17	57.317	13.720	18.138	0	56	56	2	1	-10921639	133.048	137	68	206	2794	35.671	2.000	0.203	1.258
ID540212	540212	21	41.201	21.622	19.679	0	56	56	2	1	-10921639	101.905	103	34	186	2140	39.424	7.600	0.137	0.622
ID540213	540213	20	55.224	28.964	20.085	0	56	56	2	1	-10921639	99.048	103	48	172	2080	38.262	2.000	0.259	1.065
ID540214	540214	11	74.755	20.453	28.016	0	56	56	2	1	-10921639	115.000	110	62	206	2415	40.510	4.800	0.383	1.571
ID540234	540234	19	45.605	20.087	11.726	0	57	57	2	1	-10921639	112.000	110	55	172	2352	37.316	2.000	0.162	0.836
ID540235	540235	16	60.594	10.690	12.546	0	57	57	2	1	-10921639	117.286	117	55	199	2463	36.696	2.000	0.233	1.208
ID540236	540236	17	51.848	15.656	15.896	0	57	57	2	1	-10921639	157.095	151	96	227	3299	37.209	2.000	0.117	0.886
ID540237	540237	26	40.493	19.487	16.333	0	57	57	2	1	-10921639	153.667	151	89	206	3227	32.597	2.000	0.085	0.740
ID540238	540238	20	60.596	28.977	20.537	0	57	57	2	1	-10921639	115.381	117	41	179	2423	39.187	4.800	0.307	1.383
ID540239	540239	11	76.755	19.773	28.405	0	57	57	2	1	-10921639	119.333	117	62	199	2506	40.653	2.000	0.351	1.525
ID540216	540216	16	49.309	11.031	12.546	0	58	58	2	1	-10921639	112.333	124	55	165	2359	33.473	2.000	0.192	1.081
ID540217	540217	25	45.265	7.379	14.432	0	58	58	2	1	-10921639	94.095	96	48	158	1976	34.081	2.000	0.211	0.963
ID540218	540218	17	52.525	16.113	15.354	0	58	58	2	1	-10921639	143.905	144	75	227	3022	47.508	2.000	0.102	0.558
ID540219	540219	22	50.894	13.731	18.028	0	58	58	2	1	-10921639	137.810	144	55	186	2894	33.989	4.800	0.193	1.309
ID540220	540220	26	54.008	20.959	18.662	0	58	58	2	1	-10921639	148.810	151	82	220	3125	37.714	7.600	0.196	1.294
ID540221	540221	20	57.190	28.859	20.270	0	58	58	2	1	-10921639	99.714	89	48	186	2094	42.381	7.600	0.242	0.917
ID540222	540222	24	56.101	27.973	21.667	0	58	58	2	1	-10921639	113.667	117	62	186	2387	34.134	4.800	0.282	1.467
ID540223	540223	11	69.337	19.719	28.605	0	58	58	2	1	-10921639	102.286	89	48	179	2148	42.588	2.000	0.351	1.249
ID540215	540215	19	51.646	20.371	12.329	0	58	58	2	1	-10921639	119.667	124	48	206	2513	51.018	2.000	0.148	0.604
ID540248	540248	35	41.572	12.784	27.193	0	59	59	2	1	-10921639	76.000	75	41	117	1596	22.913	2.000	0.263	1.383
ID540249	540249	11	71.016	19.599	27.769	0	59	59	2	1	-10921639	106.238	96	55	199	2231	40.929	2.000	0.350	1.345
ID540240	540240	16	42.005	10.881	12.565	0	59	59	2	1	-10921639	109.714	103	75	179	2304	28.389	2.000	0.112	0.777
ID540241	540241	19	53.043	20.822	13.375	0	59	59	2	1	-10921639	119.381	103	34	220	2507	51.959	2.000	0.163	0.644
ID540242	540242	25	57.592	7.168	14.763	0	59	59	2	1	-10921639	110.429	110	62	192	2319	36.397	2.000	0.250	1.216
ID540243	540243	17	41.435	16.172	15.191	0	59	59	2	1	-10921639	140.524	151	75	206	2951	39.181	2.000	0.085	0.559
ID540244	540244	22	38.506	13.228	18.103	0	59	59	2	1	-10921639	129.095	144	55	179	2711	35.582	7.600	0.150	0.945
ID540245	540245	26	51.725	21.059	19.538	0	59	59	2	1	-10921639	133.952	144	62	192	2813	37.685	4.800	0.178	1.075
ID540246	540246	20	50.997	28.947	20.359	0	59	59	2	1	-10921639	105.429	103	62	158	2214	33.588	7.600	0.222	1.142
ID540247	540247	24	52.691	27.727	21.854	0	59	59	2	1	-10921639	110.714	117	62	158	2325	35.501	4.800	0.259	1.283
ID540232	540232	35	41.056	13.526	27.326	0	60	60	2	1	-10921639	71.381	68	27	130	1499	29.080	2.000	0.228	0.912
ID540233	540233	11	62.125	19.558	28.047	0	60	60	2	1	-10921639	111.143	110	55	186	2334	36.628	4.800	0.354	1.587
ID540224	540224	19	50.129	19.487	11.096	0	60	60	2	1	-10921639	110.762	103	48	199	2326	44.189	2.000	0.108	0.491
ID540225	540225	16	42.502	10.676	12.505	0	60	60	2	1	-10921639	105.190	110	55	165	2209	31.078	2.000	0.124	0.744
ID540226	540226	25	52.242	7.604	14.633	0	60	60	2	1	-10921639	106.190	103	62	179	2230	37.884	2.000	0.183	0.866
ID540227	540227	17	36.015	16.405	14.877	0	60	60	2	1	-10921639	142.667	151	89	186	2996	32.932	2.000	0.089	0.706
ID540228	540228	22	55.295	12.890	18.088	0	60	60	2	1	-10921639	128.429	130	62	192	2697	38.362	7.600	0.198	1.107
ID540229	540229	26	62.729	21.504	19.092	0	60	60	2	1	-10921639	141.333	158	62	227	2968	52.651	2.000	0.189	0.852
ID540230	540230	20	54.325	28.729	19.954	0	60	60	2	1	-10921639	93.000	82	27	192	1953	43.062	7.600	0.244	0.848
ID540231	540231	24	52.401	26.885	22.197	0	60	60	2	1	-10921639	102.190	89	41	179	2146	37.274	7.600	0.219	0.985
ID540264	540264	26	63.562	20.787	18.614	0	61	61	2	1	-10921639	171.095	186	82	234	3593	44.914	4.800	0.208	1.312
ID540265	540265	20	42.025	28.454	19.572	0	61	61	2	1	-10921639	96.000	89	55	158	2016	28.636	2.000	0.177	1.008
ID540266	540266	24	55.007	26.342	23.056	0	61	61	2	1	-10921639	92.143	82	41	172	1935	38.553	7.600	0.219	0.858
ID540267	540267	11	46.461	19.816	27.704	0	61	61	2	1	-10921639	93.143	96	48	137	1956	27.657	4.800	0.273	1.444
ID540260	540260	19	70.489	19.858	11.913	0	61	61	2	1	-10921639	126.571	124	41	255	2658	57.353	2.000	0.184	0.685
ID540261	540261	16	45.165	10.804	12.650	0	61	61	2	1	-10921639	113.619	103	68	179	2386	32.597	2.000	0.132	0.813
ID540262	540262	25	51.288	7.575	14.418	0	61	61	2	1	-10921639	110.714	110	55	179	2325	34.692	2.000	0.212	1.115
ID540263	540263	22	55.791	12.979	17.916	0	61	61	2	1	-10921639	138.571	144	68	199	2910	40.697	7.600	0.186	1.070
ID540250	540250	None	35.471	14.945	9.397	0	62	62	2	1	-10921639	79.238	82	20	172	1664	41.614	2.000	0.106	0.365
ID540251	540251	19	59.771	19.868	11.388	0	62	62	2	1	-10921639	118.286	110	34	206	2484	56.278	2.000	0.189	0.668
ID540252	540252	16	62.778	11.052	12.707	0	62	62	2	1	-10921639	130.381	137	75	234	2738	41.577	2.000	0.178	0.946
ID540253	540253	25	58.760	7.548	14.425	0	62	62	2	1	-10921639	126.762	137	55	199	2662	37.927	4.800	0.227	1.237
ID540254	540254	22	60.485	13.874	17.884	0	62	62	2	1	-10921639	154.810	158	48	227	3251	42.387	2.000	0.188	1.157
ID540255	540255	26	66.693	20.127	17.989	0	62	62	2	1	-10921639	192.143	199	117	248	4035	33.720	4.800	0.211	1.987
ID540256	540256	20	60.130	28.556	18.896	0	62	62	2	1	-10921639	99.333	96	48	179	2086	41.253	4.800	0.312	1.146
ID540257	540257	23	42.170	18.982	22.830	0	62	62	2	1	-10921639	106.524	103	55	206	2237	43.593	2.000	0.066	0.304
ID540258	540258	24	60.584	25.974	23.084	0	62	62	2	1	-10921639	91.714	75	41	179	1926	36.744	2.000	0.262	1.035
ID540259	540259	11	49.653	20.267	27.735	0	62	62	2	1	-10921639	96.952	103	34	144	2036	31.647	2.000	0.275	1.323
ID540268	540268	19	73.401	19.352	11.318	0	63	63	2	1	-10921639	125.952	117	41	248	2645	61.860	2.000	0.197	0.670
ID540269	540269	16	79.024	10.540	12.925	0	63	63	2	1	-10921639	136.667	124	62	255	2870	57.494	2.000	0.187	0.749
ID540270	540270	25	57.403	8.000	14.000	0	63	63	2	1	-10921639	127.810	117	55	248	2684	55.261	2.000	0.221	0.838
ID540271	540271	None	36.216	16.983	14.863	0	63	63	2	1	-10921639	155.333	151	96	234	3262	39.890	7.600	0.056	0.416
ID540272	540272	26	39.353	19.168	16.228	0	63	63	2	1	-10921639	160.905	165	68	234	3379	41.460	2.000	0.072	0.522
ID540273	540273	22	73.239	13.554	18.210	0	63	63	2	1	-10921639	163.238	172	82	241	3428	44.850	2.000	0.210	1.263
ID540274	540274	20	42.039	28.862	18.894	0	63	63	2	1	-10921639	77.667	75	41	124	1631	25.927	3.200	0.281	1.314
ID540275	540275	23	40.935	19.049	20.221	0	63	63	2	1	-10921639	159.238	158	89	213	3344	28.557	6.292	0.123	1.221
ID540276	540276	24	60.082	25.811	23.126	0	63	63	2	1	-10921639	93.762	96	48	165	1969	37.201	2.000	0.276	1.091
ID540277	540277	11	56.910	20.113	28.194	0	63	63	2	1	-10921639	111.762	124	48	158	2347	33.945	4.800	0.284	1.456
ID540286	540286	19	62.332	19.832	11.874	0	64	64	2	1	-10921639	140.571	151	34	213	2952	48.792	2.000	0.185	0.898
ID540287	540287	16	76.281	10.756	12.969	0	64	64	2	1	-10921639	147.476	144	82	220	3097	46.380	2.000	0.216	1.131
ID540288	540288	25	59.414	8.168	13.959	0	64	64	2	1	-10921639	129.143	124	62	206	2712	46.607	2.000	0.214	0.977
ID540289	540289	26	41.113	19.418	15.711	0	64	64	2	1	-10921639	173.095	165	110	255	3635	38.339	2.000	0.073	0.615
ID540290	540290	22	48.443	13.086	17.986	0	64	64	2	1	-10921639	139.952	144	68	206	2939	39.123	7.600	0.149	0.929
ID540291	540291	20	43.266	29.163	19.169	0	64	64	2	1	-10921639	81.238	75	48	137	1706	30.710	2.000	0.227	0.979
ID540292	540292	23	51.852	19.208	19.817	0	64	64	2	1	-10921639	165.238	158	89	234	3470	36.315	6.309	0.139	1.110
ID540293	540293	24	56.955	26.094	23.353	0	64	64	2	1	-10921639	88.810	82	48	179	1865	34.891	2.000	0.258	1.043
ID540294	540294	11	50.357	19.700	27.487	0	64	64	2	1	-10921639	106.571	103	55	186	2238	29.171	2.000	0.253	1.477
ID540296	540296	16	90.330	10.286	12.843	0	65	65	2	1	-10921639	161.333	151	75	234	3388	48.158	4.800	0.312	1.593
ID540297	540297	22	45.703	12.157	18.343	0	65	65	2	1	-10921639	116.286	110	48	213	2442	49.630	2.000	0.096	0.409
ID540298	540298	23	56.681	20.039	18.731	0	65	65	2	1	-10921639	184.143	192	137	227	3867	26.833	4.800	0.199	2.279
ID540299	540299	20	59.730	28.988	19.659	0	65	65	2	1	-10921639	89.857	89	41	186	1887	38.711	2.000	0.275	1.001
ID540300	540300	24	54.007	25.728	23.725	0	65	65	2	1	-10921639	84.571	75	27	179	1776	43.679	2.000	0.233	0.732
ID540301	540301	11	61.753	19.936	26.987	0	65	65	2	1	-10921639	114.333	103	68	179	2401	32.730	2.000	0.274	1.502
ID540295	540295	19	64.012	19.906	12.140	0	65	65	2	1	-10921639	145.857	151	55	227	3063	51.695	2.000	0.195	0.921
ID540280	540280	27	39.839	16.348	15.140	0	66	66	2	1	-10921639	160.952	165	75	234	3380	48.802	2.000	0.051	0.319
ID540281	540281	22	59.811	13.631	18.106	0	66	66	2	1	-10921639	172.762	172	75	213	3628	33.750	4.800	0.191	1.642
ID540282	540282	23	68.791	20.182	18.798	0	66	66	2	1	-10921639	188.571	186	117	255	3960	37.829	6.257	0.187	1.574
ID540283	540283	20	53.023	29.186	19.879	0	66	66	2	1	-10921639	88.810	82	41	179	1865	34.750	7.600	0.224	0.935
ID540284	540284	24	42.663	25.589	23.847	0	66	66	2	1	-10921639	92.048	89	48	158	1933	29.698	2.000	0.214	1.092
ID540285	540285	11	67.756	20.245	27.061	0	66	66	2	1	-10921639	104.714	89	41	186	2199	40.888	2.000	0.278	1.113
ID540278	540278	19	66.568	19.631	11.427	0	66	66	2	1	-10921639	124.571	124	27	241	2616	65.868	2.000	0.207	0.649
ID540279	540279	16	88.178	10.534	12.963	0	66	66	2	1	-10921639	156.381	158	75	255	3284	53.622	2.000	0.246	1.151
ID540302	540302	19	56.803	19.541	11.404	0	67	67	2	1	-10921639	116.667	110	27	227	2450	63.237	2.000	0.166	0.524
ID540303	540303	16	75.927	10.723	12.684	0	67	67	2	1	-10921639	163.667	165	103	241	3437	41.363	4.800	0.244	1.550
ID540304	540304	28	57.166	8.040	14.247	0	67	67	2	1	-10921639	138.048	137	55	206	2899	46.744	2.000	0.193	0.954
ID540305	540305	27	47.260	16.217	15.010	0	67	67	2	1	-10921639	171.524	186	96	248	3602	47.353	2.000	0.076	0.510
ID540306	540306	22	48.345	13.721	18.266	0	67	67	2	1	-10921639	164.714	172	75	213	3459	39.990	2.000	0.154	1.098
ID540307	540307	23	52.837	19.215	18.768	0	67	67	2	1	-10921639	182.952	186	103	255	3842	41.723	6.391	0.108	0.857
ID540308	540308	20	40.416	29.737	19.522	0	67	67	2	1	-10921639	75.619	68	34	144	1588	33.808	7.600	0.141	0.553
ID540309	540309	24	52.819	26.246	23.639	0	67	67	2	1	-10921639	111.667	117	48	179	2345	40.113	4.800	0.279	1.215
ID540310	540310	11	58.120	20.065	27.117	0	67	67	2	1	-10921639	107.810	110	48	165	2264	34.876	2.000	0.264	1.290
ID540329	540329	19	52.629	20.018	12.038	0	68	68	2	1	-10921639	134.381	124	48	206	2822	49.041	2.000	0.159	0.752
ID540330	540330	16	79.571	10.767	12.967	0	68	68	2	1	-10921639	156.857	144	96	255	3294	50.830	2.000	0.192	0.992
ID540331	540331	28	74.748	7.260	14.891	0	68	68	2	1	-10921639	126.905	117	55	248	2665	53.353	2.000	0.224	0.870
ID540332	540332	27	49.727	16.153	15.234	0	68	68	2	1	-10921639	172.810	172	82	255	3629	54.114	2.000	0.069	0.411
ID540333	540333	22	41.507	13.041	18.071	0	68	68	2	1	-10921639	150.190	158	55	220	3154	42.926	7.600	0.136	0.838
ID540334	540334	23	58.473	20.683	18.388	0	68	68	2	1	-10921639	187.571	192	75	241	3939	47.071	4.800	0.187	1.255
ID540335	540335	20	45.560	29.050	18.822	0	68	68	2	1	-10921639	92.095	82	41	165	1934	35.436	2.000	0.219	0.934
ID540336	540336	24	51.453	25.227	23.068	0	68	68	2	1	-10921639	94.857	96	48	179	1992	40.969	2.000	0.177	0.696
ID540337	540337	None	35.798	14.608	27.787	0	68	68	2	1	-10921639	67.905	62	34	158	1426	32.715	2.000	0.098	0.370
ID540338	540338	11	45.005	20.219	27.511	0	68	68	2	1	-10921639	98.286	103	48	151	2064	32.847	2.000	0.217	1.069
ID540328	540328	11	50.132	20.231	27.108	0	69	69	2	1	-10921639	107.762	110	48	165	2263	32.769	2.000	0.228	1.222
ID540321	540321	19	61.116	20.345	12.349	0	69	69	2	1	-10921639	139.286	137	34	241	2925	54.623	2.000	0.163	0.715
ID540322	540322	16	72.468	11.022	12.682	0	69	69	2	1	-10921639	154.667	158	89	227	3248	46.374	2.000	0.197	1.099
ID540323	540323	28	67.020	7.294	15.101	0	69	69	2	1	-10921639	124.905	117	62	206	2623	45.797	2.000	0.227	1.010
ID540324	540324	27	60.925	15.973	15.135	0	69	69	2	1	-10921639	183.000	192	110	255	3843	49.154	2.000	0.092	0.630
ID540325	540325	23	62.616	19.179	18.658	0	69	69	2	1	-10921639	195.190	199	117	255	4099	45.648	2.000	0.123	0.937
ID540326	540326	20	52.946	29.125	19.179	0	69	69	2	1	-10921639	99.619	103	55	165	2092	34.247	2.000	0.240	1.126
ID540327	540327	24	51.044	26.621	22.884	0	69	69	2	1	-10921639	102.571	89	41	179	2154	42.580	2.000	0.200	0.803
ID540312	540312	19	54.721	19.961	11.219	0	70	70	2	1	-10921639	119.905	117	34	213	2518	55.541	2.000	0.125	0.481
ID540313	540313	16	76.367	11.050	12.681	0	70	70	2	1	-10921639	164.286	151	103	234	3450	40.498	2.000	0.218	1.454
ID540314	540314	28	71.006	7.424	15.102	0	70	70	2	1	-10921639	138.952	130	48	220	2918	52.450	7.600	0.248	1.051
ID540315	540315	22	51.981	13.962	17.961	0	70	70	2	1	-10921639	167.095	165	82	234	3509	36.647	4.800	0.169	1.319
ID540316	540316	23	68.619	19.699	18.512	0	70	70	2	1	-10921639	202.762	206	110	255	4258	45.408	6.243	0.186	1.402
ID540317	540317	20	56.714	29.086	19.288	0	70	70	2	1	-10921639	97.429	103	41	186	2046	43.865	2.000	0.230	0.830
ID540318	540318	24	59.757	26.804	22.759	0	70	70	2	1	-10921639	115.190	110	62	192	2419	45.870	7.600	0.261	1.041
ID540319	540319	11	53.120	20.323	26.391	0	70	70	2	1	-10921639	118.571	110	75	179	2490	31.946	2.000	0.189	1.182
ID540320	540320	None	39.165	15.121	28.040	0	70	70	2	1	-10921639	75.667	68	34	179	1589	33.452	2.000	0.130	0.521
ID540311	540311	29	35.766	15.648	10.124	0	70	70	2	1	-10921639	105.619	103	34	186	2218	39.209	2.000	0.069	0.347
ID540344	540344	23	66.777	20.672	18.736	0	71	71	2	1	-10921639	192.952	199	96	255	4052	48.825	4.800	0.186	1.240
ID540345	540345	20	56.224	28.800	18.962	0	71	71	2	1	-10921639	104.048	103	48	179	2185	40.872	4.800	0.260	1.050
ID540346	540346	24	58.322	26.134	22.809	0	71	71	2	1	-10921639	111.143	103	41	206	2334	47.947	2.000	0.238	0.892
ID540347	540347	11	66.316	19.967	26.667	0	71	71	2	1	-10921639	130.095	124	68	227	2732	40.932	2.000	0.267	1.341
ID540339	540339	29	44.548	16.037	10.124	0	71	71	2	1	-10921639	106.810	110	34	220	2243	46.321	2.000	0.082	0.348
ID540340	540340	19	61.725	19.783	11.222	0	71	71	2	1	-10921639	120.333	110	27	227	2527	61.108	2.000	0.156	0.532
ID540341	540341	16	86.807	10.900	12.593	0	71	71	2	1	-10921639	166.000	165	75	255	3486	52.489	2.000	0.230	1.181
ID540342	540342	28	66.176	7.417	15.039	0	71	71	2	1	-10921639	130.762	117	62	234	2746	50.969	2.000	0.206	0.875
ID540343	540343	22	67.284	13.938	17.943	0	71	71	2	1	-10921639	164.619	165	89	255	3457	47.232	2.000	0.184	1.085
ID540348	540348	29	42.325	15.751	10.313	0	72	72	2	1	-10921639	113.667	110	27	199	2387	45.511	2.000	0.096	0.438
ID540349	540349	19	54.792	20.208	11.966	0	72	72	2	1	-10921639	143.143	137	68	227	3006	50.280	2.000	0.137	0.686
ID540350	540350	16	76.163	10.648	12.727	0	72	72	2	1	-10921639	164.952	151	89	255	3464	49.368	2.000	0.186	1.047
ID540351	540351	28	66.167	7.839	14.976	0	72	72	2	1	-10921639	142.667	144	75	248	2996	44.975	7.600	0.171	0.928
ID540352	540352	30	51.494	18.987	15.247	0	72	72	2	1	-10921639	192.143	199	96	255	4035	42.046	6.371	0.112	0.918
ID540353	540353	22	74.214	13.712	17.984	0	72	72	2	1	-10921639	167.238	158	68	255	3512	49.341	2.000	0.185	1.057
ID540354	540354	23	66.034	20.562	18.975	0	72	72	2	1	-10921639	179.381	186	96	255	3767	49.918	6.364	0.162	1.003
ID540355	540355	20	68.462	28.850	19.103	0	72	72	2	1	-10921639	105.286	96	48	213	2211	51.036	2.000	0.277	0.895
ID540356	540356	24	51.495	26.236	22.722	0	72	72	2	1	-10921639	115.952	110	55	179	2435	41.227	7.600	0.235	1.071
ID540357	540357	11	79.768	20.219	26.446	0	72	72	2	1	-10921639	144.619	137	62	227	3037	46.546	2.000	0.264	1.298
ID540360	540360	16	70.683	10.659	12.694	0	73	73	2	1	-10921639	147.524	144	75	255	3098	47.471	2.000	0.171	0.907
ID540361	540361	28	49.547	7.658	14.971	0	73	73	2	1	-10921639	131.762	130	82	213	2767	36.538	7.600	0.135	0.860
ID540362	540362	30	40.019	16.209	14.711	0	73	73	2	1	-10921639	177.667	186	96	241	3731	44.859	2.000	0.044	0.336
ID540363	540363	22	58.329	13.789	18.013	0	73	73	2	1	-10921639	170.714	172	68	234	3585	42.397	4.800	0.170	1.167
ID540364	540364	23	57.354	20.656	18.595	0	73	73	2	1	-10921639	188.476	206	103	255	3958	45.683	4.800	0.174	1.223
ID540365	540365	20	55.654	29.014	19.956	0	73	73	2	1	-10921639	114.381	117	48	206	2402	45.121	7.600	0.211	0.882
ID540366	540366	24	61.650	26.182	22.755	0	73	73	2	1	-10921639	113.476	110	41	241	2383	51.402	7.600	0.213	0.777
ID540367	540367	31	49.925	14.810	27.340	0	73	73	2	1	-10921639	88.810	68	48	186	1865	36.768	2.000	0.170	0.701
ID540368	540368	11	75.931	20.300	26.770	0	73	73	2	1	-10921639	134.095	124	68	220	2816	48.600	2.000	0.272	1.182
ID540358	540358	29	44.588	16.462	10.496	0	73	73	2	1	-10921639	119.952	117	55	241	2519	55.380	2.000	0.087	0.347
ID540359	540359	19	46.898	19.393	11.098	0	73	73	2	1	-10921639	139.619	144	55	220	2932	54.289	2.000	0.114	0.526
ID540392	540392	23	47.500	19.135	19.576	0	74	74	2	1	-10921639	192.762	199	124	255	4048	35.746	6.299	0.135	1.280
ID540393	540393	20	71.691	28.841	19.641	0	74	74	2	1	-10921639	127.810	117	41	234	2684	62.000	7.600	0.270	0.875
ID540394	540394	24	75.834	27.300	22.038	0	74	74	2	1	-10921639	131.524	117	55	255	2762	57.448	2.000	0.216	0.815
ID540395	540395	31	36.931	14.532	27.333	0	74	74	2	1	-10921639	77.571	68	34	158	1629	31.253	2.000	0.139	0.605
ID540396	540396	11	90.327	20.302	26.789	0	74	74	2	1	-10921639	147.190	144	75	234	3091	48.707	4.800	0.345	1.550
ID540386	540386	19	51.960	18.642	10.970	0	74	74	2	1	-10921639	146.857	137	55	255	3084	59.198	4.800	0.164	0.699
ID540387	540387	16	77.768	10.791	12.606	0	74	74	2	1	-10921639	155.333	151	68	255	3262	53.128	2.000	0.186	0.916
ID540388	540388	28	72.000	7.867	14.755	0	74	74	2	1	-10921639	148.000	151	55	255	3108	49.305	7.600	0.201	1.004
ID540389	540389	30	36.899	16.136	14.880	0	74	74	2	1	-10921639	163.238	172	89	234	3428	45.480	2.000	0.032	0.226
ID540390	540390	32	60.248	19.907	15.597	0	74	74	2	1	-10921639	203.429	206	117	255	4272	40.658	4.800	0.126	1.123
ID540391	540391	22	43.155	14.007	18.412	0	74	74	2	1	-10921639	154.095	158	75	241	3236	39.640	2.000	0.120	0.831
ID540376	540376	24	72.697	27.470	21.841	0	75	75	2	1	-10921639	138.048	144	62	255	2899	53.747	2.000	0.201	0.861
ID540377	540377	31	53.412	14.266	26.672	0	75	75	2	1	-10921639	79.905	68	34	192	1678	43.562	2.000	0.200	0.611
ID540378	540378	11	87.255	20.332	26.886	0	75	75	2	1	-10921639	146.857	144	68	248	3084	50.800	4.800	0.338	1.460
ID540369	540369	19	35.448	19.131	10.949	0	75	75	2	1	-10921639	137.238	144	48	213	2882	48.808	7.600	0.110	0.555
ID540370	540370	33	42.168	19.131	10.949	0	75	75	2	1	-10921639	137.238	144	48	213	2882	48.808	7.600	0.110	0.555
ID540371	540371	16	68.984	10.828	13.019	0	75	75	2	1	-10921639	155.476	151	89	255	3265	44.496	2.000	0.169	1.008
ID540372	540372	28	56.608	7.484	14.450	0	75	75	2	1	-10921639	139.238	151	75	199	2924	43.934	2.000	0.190	1.013
ID540373	540373	32	60.887	19.386	15.195	0	75	75	2	1	-10921639	216.286	220	144	255	4542	38.164	4.800	0.139	1.384
ID540374	540374	22	35.159	14.232	18.151	0	75	75	2	1	-10921639	153.286	158	68	206	3219	38.013	4.800	0.126	0.903
ID540375	540375	23	53.289	19.315	20.146	0	75	75	2	1	-10921639	200.810	206	117	255	4217	33.716	6.369	0.135	1.417
ID540397	540397	33	44.199	17.000	10.000	0	76	76	2	1	-10921639	122.333	117	48	199	2569	52.618	2.000	0.128	0.529
ID540398	540398	19	48.890	18.845	10.817	0	76	76	2	1	-10921639	157.381	172	75	206	3305	40.937	4.800	0.154	1.028
ID540399	540399	16	71.411	10.608	13.011	0	76	76	2	1	-10921639	156.714	165	62	255	3291	54.297	2.000	0.168	0.832
ID540400	540400	28	76.097	7.410	14.664	0	76	76	2	1	-10921639	147.190	144	68	255	3091	53.573	2.000	0.248	1.092
ID540401	540401	32	43.030	17.920	14.748	0	76	76	2	1	-10921639	207.619	206	130	255	4360	38.272	2.000	0.079	0.797
ID540402	540402	22	49.403	14.390	17.657	0	76	76	2	1	-10921639	178.286	192	68	255	3744	46.468	4.800	0.156	1.037
ID540403	540403	23	50.320	20.548	19.047	0	76	76	2	1	-10921639	194.429	213	124	255	4083	39.800	4.800	0.140	1.201
ID540404	540404	24	77.433	28.074	20.869	0	76	76	2	1	-10921639	150.810	151	62	255	3167	51.190	4.800	0.301	1.364
ID540405	540405	11	78.879	20.949	27.178	0	76	76	2	1	-10921639	132.476	117	55	213	2782	45.087	2.000	0.285	1.305
ID540456	540456	31	44.153	14.703	26.491	0	77	77	2	1	-10921639	92.714	82	34	165	1947	33.480	2.000	0.189	0.879
ID540457	540457	11	84.565	20.816	27.549	0	77	77	2	1	-10921639	135.429	124	55	234	2844	57.639	2.000	0.305	1.099
ID540448	540448	19	56.588	18.483	10.505	0	77	77	2	1	-10921639	141.857	144	68	213	2979	45.524	7.600	0.131	0.723
ID540449	540449	16	73.367	9.634	12.899	0	77	77	2	1	-10921639	164.333	158	89	227	3451	45.964	7.600	0.228	1.330
ID540450	540450	28	85.040	7.773	14.357	0	77	77	2	1	-10921639	176.429	186	96	241	3705	47.554	4.800	0.279	1.619
ID540451	540451	32	66.297	20.326	13.490	0	77	77	2	1	-10921639	182.000	186	82	255	3822	53.979	7.600	0.177	1.013
ID540452	540452	22	73.464	14.091	17.775	0	77	77	2	1	-10921639	196.476	206	89	255	4126	47.850	4.800	0.216	1.459
ID540453	540453	23	51.847	19.373	19.180	0	77	77	2	1	-10921639	211.333	213	110	255	4438	41.560	6.389	0.086	0.804
ID540454	540454	34	61.192	21.934	19.416	0	77	77	2	1	-10921639	177.095	186	68	255	3719	55.957	2.000	0.136	0.759
ID540455	540455	24	80.410	28.820	19.846	0	77	77	2	1	-10921639	141.905	151	68	213	2980	43.761	4.800	0.325	1.591
ID540408	540408	28	80.748	7.690	14.903	0	78	78	2	1	-10921639	162.286	158	96	248	3408	46.746	2.000	0.217	1.240
ID540409	540409	22	62.085	15.147	17.360	0	78	78	2	1	-10921639	186.619	199	68	255	3919	56.621	2.000	0.127	0.745
ID540410	540410	34	71.561	21.502	18.931	0	78	78	2	1	-10921639	187.762	227	62	255	3943	72.373	2.000	0.144	0.655
ID540411	540411	24	80.526	28.695	20.017	0	78	78	2	1	-10921639	145.476	151	55	227	3055	48.394	4.800	0.300	1.386
ID540412	540412	23	42.897	19.112	21.650	0	78	78	2	1	-10921639	155.810	158	55	255	3272	66.606	7.600	0.062	0.273
ID540413	540413	31	48.575	14.807	26.517	0	78	78	2	1	-10921639	98.333	89	48	186	2065	39.297	2.000	0.172	0.736
ID540414	540414	11	69.804	20.643	27.620	0	78	78	2	1	-10921639	127.810	117	48	220	2684	47.756	2.000	0.265	1.122
ID540406	540406	16	57.602	10.747	11.433	0	78	78	2	1	-10921639	125.524	130	41	206	2636	48.641	2.000	0.206	0.881
ID540407	540407	19	71.797	19.856	11.588	0	78	78	2	1	-10921639	172.905	172	75	255	3631	60.461	4.800	0.220	1.031
ID540379	540379	19	80.185	20.918	13.051	0	79	79	2	1	-10921639	176.143	186	68	255	3699	63.597	2.000	0.206	0.947
ID540380	540380	28	80.930	8.162	14.727	0	79	79	2	1	-10921639	164.905	158	68	255	3463	56.119	7.600	0.212	1.027
ID540381	540381	22	65.578	14.956	18.119	0	79	79	2	1	-10921639	199.476	213	96	255	4189	44.364	4.800	0.174	1.333
ID540382	540382	34	68.906	20.964	18.792	0	79	79	2	1	-10921639	220.381	255	110	255	4628	50.890	4.800	0.161	1.200
ID540383	540383	24	99.736	28.444	19.760	0	79	79	2	1	-10921639	165.905	151	82	255	3484	52.750	4.800	0.352	1.638
ID540384	540384	31	41.265	14.892	26.881	0	79	79	2	1	-10921639	102.238	103	55	192	2147	35.378	2.000	0.102	0.535
ID540385	540385	11	89.419	19.921	28.107	0	79	79	2	1	-10921639	147.476	144	75	255	3097	51.669	2.000	0.284	1.262
ID540415	540415	None	55.456	10.842	12.089	0	80	80	2	1	-10921639	136.048	124	75	192	2857	40.191	2.000	0.188	1.074
ID540416	540416	19	77.162	20.768	13.189	0	80	80	2	1	-10921639	167.333	158	62	255	3514	68.118	2.000	0.205	0.835
ID540417	540417	28	82.853	7.481	14.639	0	80	80	2	1	-10921639	148.524	137	55	255	3119	64.036	2.000	0.238	0.892
ID540418	540418	None	56.588	13.392	18.058	0	80	80	2	1	-10921639	167.524	179	62	255	3518	62.075	7.600	0.150	0.704
ID540419	540419	24	81.354	27.871	18.355	0	80	80	2	1	-10921639	137.667	137	41	255	2891	62.528	2.000	0.254	0.893
ID540420	540420	22	67.388	15.001	18.781	0	80	80	2	1	-10921639	196.857	199	75	255	4134	52.210	7.600	0.158	1.029
ID540421	540421	34	67.271	19.839	19.704	0	80	80	2	1	-10921639	215.333	255	89	255	4522	54.823	4.800	0.180	1.200
ID540422	540422	31	52.562	14.906	26.147	0	80	80	2	1	-10921639	106.905	103	62	192	2245	38.330	2.000	0.199	0.927
ID540423	540423	11	61.682	20.356	28.346	0	80	80	2	1	-10921639	130.429	130	75	192	2739	33.794	4.800	0.279	1.683
ID540441	540441	19	74.280	20.854	13.743	0	81	81	2	1	-10921639	180.714	192	82	255	3795	63.947	2.000	0.169	0.816
ID540442	540442	28	85.994	7.777	14.558	0	81	81	2	1	-10921639	163.000	158	41	255	3423	61.891	2.000	0.224	0.962
ID540443	540443	34	66.742	20.793	17.803	0	81	81	2	1	-10921639	223.000	255	124	255	4683	51.195	4.800	0.153	1.156
ID540444	540444	22	66.130	14.636	19.273	0	81	81	2	1	-10921639	209.286	213	110	255	4395	41.200	4.800	0.173	1.499
ID540445	540445	24	69.067	29.067	19.628	0	81	81	2	1	-10921639	137.286	137	55	206	2883	44.152	7.600	0.260	1.285
ID540446	540446	31	41.667	15.008	26.222	0	81	81	2	1	-10921639	92.524	96	41	165	1943	31.814	2.000	0.162	0.809
ID540447	540447	11	61.662	20.017	27.882	0	81	81	2	1	-10921639	120.810	130	68	179	2537	35.205	4.800	0.290	1.544
ID540440	540440	11	55.999	19.960	27.636	0	82	82	2	1	-10921639	137.667	144	68	234	2891	35.757	4.800	0.273	1.651
ID540433	540433	36	40.211	16.998	10.951	0	82	82	2	1	-10921639	97.619	89	41	220	2050	41.127	2.000	0.051	0.231
ID540434	540434	19	69.832	21.053	14.495	0	82	82	2	1	-10921639	185.762	186	89	255	3901	58.840	2.000	0.158	0.860
ID540435	540435	28	82.557	7.979	14.630	0	82	82	2	1	-10921639	179.762	179	89	255	3775	49.853	2.000	0.229	1.343
ID540436	540436	22	60.993	12.377	18.167	0	82	82	2	1	-10921639	175.476	179	68	255	3685	54.565	2.000	0.137	0.777
ID540437	540437	34	59.001	18.535	19.521	0	82	82	2	1	-10921639	208.095	220	96	255	4370	57.486	7.600	0.136	0.867
ID540438	540438	24	80.764	29.264	19.854	0	82	82	2	1	-10921639	152.905	151	89	241	3211	43.867	4.800	0.291	1.570
ID540439	540439	31	65.030	15.499	25.961	0	82	82	2	1	-10921639	117.476	110	48	227	2467	53.243	2.000	0.202	0.743
ID540458	540458	36	40.928	17.302	10.719	0	83	83	2	1	-10921639	96.381	96	41	213	2024	40.981	2.000	0.071	0.311
ID540459	540459	28	79.154	8.117	14.854	0	83	83	2	1	-10921639	174.714	172	89	248	3669	46.848	4.800	0.236	1.426
ID540460	540460	19	76.911	20.956	15.659	0	83	83	2	1	-10921639	223.905	255	124	255	4702	45.027	4.800	0.202	1.673
ID540461	540461	22	65.270	14.866	19.512	0	83	83	2	1	-10921639	195.238	220	55	255	4100	62.476	2.000	0.144	0.787
ID540462	540462	34	56.256	18.686	20.515	0	83	83	2	1	-10921639	185.381	206	96	255	3893	61.789	2.000	0.114	0.612
ID540463	540463	24	63.049	29.627	20.210	0	83	83	2	1	-10921639	121.000	117	34	234	2541	49.693	7.600	0.192	0.784
ID540464	540464	31	77.411	15.106	26.901	0	83	83	2	1	-10921639	120.762	117	68	255	2536	48.739	2.000	0.278	1.079
ID540465	540465	11	69.063	20.762	27.710	0	83	83	2	1	-10921639	117.667	117	41	199	2471	42.519	2.000	0.299	1.274
ID540424	540424	36	35.392	17.155	10.586	0	84	84	2	1	-10921639	95.429	89	48	186	2004	38.414	2.000	0.041	0.194
ID540425	540425	None	36.830	20.847	11.100	0	84	84	2	1	-10921639	113.381	117	55	186	2381	38.020	2.000	0.058	0.327
ID540426	540426	28	66.169	8.131	14.511	0	84	84	2	1	-10921639	168.333	172	62	255	3535	50.472	2.000	0.187	1.053
ID540427	540427	37	67.570	10.613	14.101	0	84	84	2	1	-10921639	177.143	186	89	248	3720	46.996	2.000	0.165	1.067
ID540428	540428	19	68.575	20.363	16.237	0	84	84	2	1	-10921639	229.190	255	117	255	4813	43.096	4.800	0.182	1.635
ID540429	540429	22	57.447	15.665	20.514	0	84	84	2	1	-10921639	181.762	199	82	255	3817	62.438	2.000	0.099	0.526
ID540430	540430	24	72.588	29.158	20.307	0	84	84	2	1	-10921639	139.190	144	34	234	2923	52.901	4.800	0.282	1.157
ID540431	540431	31	64.705	14.861	26.431	0	84	84	2	1	-10921639	118.286	103	48	213	2484	44.265	2.000	0.231	1.001
ID540432	540432	11	70.985	20.223	27.127	0	84	84	2	1	-10921639	123.476	124	68	192	2593	40.286	2.000	0.275	1.322
ID540472	540472	24	79.661	28.764	20.752	0	85	85	2	1	-10921639	131.381	130	62	227	2759	49.042	2.000	0.300	1.237
ID540473	540473	31	61.940	14.498	26.147	0	85	85	2	1	-10921639	115.000	103	55	199	2415	44.308	2.000	0.245	1.023
ID540474	540474	11	75.013	20.431	27.319	0	85	85	2	1	-10921639	118.048	110	34	213	2479	44.995	2.000	0.313	1.251
ID540466	540466	36	48.587	17.240	10.559	0	85	85	2	1	-10921639	102.571	89	55	241	2154	46.515	2.000	0.086	0.350
ID540467	540467	37	73.490	10.700	14.393	0	85	85	2	1	-10921639	185.762	186	68	255	3901	59.131	2.000	0.180	0.960
ID540468	540468	28	75.691	7.522	14.637	0	85	85	2	1	-10921639	185.714	186	75	255	3900	57.308	2.000	0.186	1.016
ID540469	540469	19	75.412	20.823	15.880	0	85	85	2	1	-10921639	220.286	241	124	255	4626	43.155	6.314	0.197	1.684
ID540470	540470	39	51.852	27.456	17.309	0	85	85	2	1	-10921639	112.762	103	62	220	2368	47.610	2.000	0.127	0.534
ID540471	540471	22	51.565	15.826	20.006	0	85	85	2	1	-10921639	209.048	220	117	255	4390	38.339	4.800	0.140	1.335
ID540475	540475	36	52.221	17.033	10.520	0	86	86	2	1	-10921639	113.048	96	55	255	2374	44.593	2.000	0.092	0.427
ID540476	540476	37	61.577	10.708	13.588	0	86	86	2	1	-10921639	174.286	179	103	255	3660	47.398	2.000	0.134	0.867
ID540477	540477	28	81.052	7.789	14.638	0	86	86	2	1	-10921639	179.095	172	82	255	3761	54.765	2.000	0.210	1.136
ID540478	540478	19	72.677	21.185	15.578	0	86	86	2	1	-10921639	231.476	255	137	255	4861	35.136	4.800	0.199	2.191
ID540479	540479	39	63.301	27.970	18.182	0	86	86	2	1	-10921639	113.381	96	27	255	2381	58.517	2.000	0.167	0.555
ID540480	540480	38	51.480	13.000	19.000	0	86	86	2	1	-10921639	197.429	206	96	255	4146	44.163	4.800	0.139	1.089
ID540481	540481	22	55.898	15.028	19.776	0	86	86	2	1	-10921639	199.429	206	110	255	4188	44.858	2.000	0.146	1.131
ID540482	540482	24	70.831	28.930	20.749	0	86	86	2	1	-10921639	129.571	124	48	206	2721	42.303	2.000	0.281	1.344
ID540483	540483	31	54.851	14.637	26.379	0	86	86	2	1	-10921639	108.857	103	62	199	2286	35.803	2.000	0.213	1.070
ID540484	540484	11	74.685	20.816	27.350	0	86	86	2	1	-10921639	124.619	124	48	234	2617	47.718	2.000	0.281	1.145
ID540504	540504	19	75.592	21.271	14.890	0	87	87	2	1	-10921639	221.571	248	151	255	4653	39.947	4.800	0.195	1.808
ID540505	540505	38	79.579	13.215	19.234	0	87	87	2	1	-10921639	209.810	248	82	255	4406	57.342	4.800	0.190	1.170
ID540506	540506	24	72.331	29.078	20.128	0	87	87	2	1	-10921639	137.619	144	55	199	2890	44.712	4.800	0.296	1.405
ID540507	540507	11	78.389	20.256	27.628	0	87	87	2	1	-10921639	138.619	137	75	213	2911	41.949	4.800	0.303	1.536
ID540501	540501	36	46.309	16.826	10.132	0	87	87	2	1	-10921639	93.381	82	55	199	1961	38.933	2.000	0.132	0.559
ID540502	540502	37	63.281	10.820	13.909	0	87	87	2	1	-10921639	169.905	172	89	241	3568	49.365	2.000	0.153	0.914
ID540503	540503	28	101.305	7.938	14.903	0	87	87	2	1	-10921639	178.524	179	68	255	3749	60.778	2.000	0.280	1.284
ID540536	540536	None	53.956	28.296	18.254	0	88	88	2	1	-10921639	111.048	96	55	199	2332	44.114	2.000	0.156	0.679
ID540537	540537	38	57.485	13.089	18.611	0	88	88	2	1	-10921639	190.524	206	68	255	4001	54.175	2.000	0.146	0.895
ID540538	540538	24	61.076	28.770	21.595	0	88	88	2	1	-10921639	119.286	124	55	192	2505	41.575	2.000	0.236	1.097
ID540539	540539	31	40.060	14.806	26.223	0	88	88	2	1	-10921639	102.952	103	55	179	2162	31.885	2.000	0.122	0.703
ID540540	540540	11	99.844	19.855	27.902	0	88	88	2	1	-10921639	146.095	137	68	241	3068	52.552	2.000	0.360	1.471
ID540532	540532	36	39.476	16.473	10.467	0	88	88	2	1	-10921639	97.571	82	48	241	2049	46.082	3.200	0.153	0.562
ID540533	540533	37	69.152	10.639	13.971	0	88	88	2	1	-10921639	183.000	206	55	255	3843	55.673	2.000	0.174	0.976
ID540534	540534	28	82.760	7.479	14.505	0	88	88	2	1	-10921639	151.524	151	34	255	3182	70.798	2.000	0.235	0.814
ID540535	540535	19	61.869	21.341	15.186	0	88	88	2	1	-10921639	218.000	241	137	255	4578	40.394	4.800	0.158	1.469
ID540512	540512	31	43.593	14.786	26.483	0	89	89	2	1	-10921639	112.714	110	75	165	2367	28.247	2.000	0.180	1.219
ID540513	540513	11	88.364	20.123	27.785	0	89	89	2	1	-10921639	137.905	130	68	255	2896	52.629	2.000	0.321	1.275
ID540508	540508	28	86.654	8.064	14.580	0	89	89	2	1	-10921639	182.429	179	89	255	3831	58.673	2.000	0.232	1.172
ID540509	540509	19	71.373	21.241	15.604	0	89	89	2	1	-10921639	226.286	255	124	255	4752	40.725	6.318	0.185	1.735
ID540510	540510	38	77.529	14.227	19.616	0	89	89	2	1	-10921639	211.429	248	82	255	4440	61.273	4.800	0.211	1.203
ID540511	540511	24	80.178	28.734	21.123	0	89	89	2	1	-10921639	144.810	137	55	234	3041	53.757	4.800	0.292	1.216
ID540488	540488	38	76.885	13.730	19.076	0	90	90	2	1	-10921639	230.476	255	144	255	4840	34.679	4.800	0.218	2.381
ID540489	540489	24	73.564	28.806	21.172	0	90	90	2	1	-10921639	140.905	144	68	213	2959	47.450	4.800	0.280	1.300
ID540490	540490	31	54.130	14.688	26.784	0	90	90	2	1	-10921639	103.143	89	55	172	2166	35.019	2.000	0.199	0.979
ID540491	540491	11	74.435	19.965	27.774	0	90	90	2	1	-10921639	130.524	130	62	213	2741	42.231	2.000	0.317	1.489
ID540485	540485	36	42.354	16.920	10.298	0	90	90	2	1	-10921639	94.619	82	55	199	1987	38.759	2.000	0.133	0.574
ID540486	540486	28	88.142	7.850	14.349	0	90	90	2	1	-10921639	183.714	165	75	255	3858	62.436	4.800	0.245	1.157
ID540487	540487	19	64.173	20.803	14.455	0	90	90	2	1	-10921639	185.714	192	103	255	3900	55.950	2.000	0.162	0.924
ID540492	540492	36	40.801	16.815	10.906	0	91	91	2	1	-10921639	101.857	89	48	220	2139	41.483	2.000	0.043	0.200
ID540493	540493	40	83.006	10.504	12.756	0	91	91	2	1	-10921639	181.095	206	62	255	3803	56.660	7.600	0.220	1.153
ID540494	540494	28	85.855	7.823	14.611	0	91	91	2	1	-10921639	167.524	165	68	255	3518	59.465	2.000	0.217	1.004
ID540495	540495	19	64.431	20.945	15.101	0	91	91	2	1	-10921639	205.000	213	117	255	4305	45.964	4.800	0.177	1.339
ID540496	540496	None	51.396	16.887	17.807	0	91	91	2	1	-10921639	238.810	255	158	255	5015	34.764	4.800	0.124	1.519
ID540497	540497	38	78.828	13.502	18.987	0	91	91	2	1	-10921639	220.333	255	124	255	4627	47.605	4.800	0.215	1.637
ID540498	540498	24	77.666	28.930	20.884	0	91	91	2	1	-10921639	143.619	144	75	241	3016	46.445	6.323	0.270	1.314
ID540499	540499	31	47.391	14.557	26.743	0	91	91	2	1	-10921639	101.905	103	48	179	2140	37.412	2.000	0.166	0.775
ID540500	540500	11	100.230	20.338	28.081	0	91	91	2	1	-10921639	151.190	144	75	255	3175	55.296	2.000	0.322	1.332
ID540520	540520	11	97.136	20.756	28.135	0	92	92	2	1	-10921639	151.810	151	82	255	3188	49.057	2.000	0.378	1.697
ID540514	540514	40	79.586	10.668	12.089	0	92	92	2	1	-10921639	159.714	158	68	255	3354	59.266	7.600	0.187	0.850
ID540515	540515	28	83.616	7.869	14.815	0	92	92	2	1	-10921639	156.429	165	75	255	3285	52.569	2.000	0.221	1.077
ID540516	540516	19	56.691	20.907	15.296	0	92	92	2	1	-10921639	191.571	206	89	255	4023	50.529	2.000	0.147	0.970
ID540517	540517	38	65.548	12.330	19.711	0	92	92	2	1	-10921639	148.476	137	41	255	3118	65.029	2.000	0.164	0.643
ID540518	540518	24	91.474	29.069	20.850	0	92	92	2	1	-10921639	147.905	151	48	255	3106	55.826	2.000	0.331	1.319
ID540519	540519	31	62.812	14.833	26.787	0	92	92	2	1	-10921639	102.857	89	41	206	2160	43.418	2.000	0.262	0.983
ID540559	540559	40	82.973	10.986	11.405	0	93	93	2	1	-10921639	148.190	137	34	255	3112	66.071	2.000	0.242	0.874
ID540560	540560	28	71.801	7.828	14.994	0	93	93	2	1	-10921639	143.190	137	75	220	3007	41.660	2.000	0.218	1.232
ID540561	540561	19	50.443	20.695	15.144	0	93	93	2	1	-10921639	181.381	186	103	255	3809	43.267	4.800	0.147	1.072
ID540562	540562	38	66.254	13.794	18.268	0	93	93	2	1	-10921639	211.667	227	96	255	4445	48.191	2.000	0.152	1.160
ID540563	540563	None	47.838	28.322	18.146	0	93	93	2	1	-10921639	100.190	82	34	199	2104	43.192	2.000	0.127	0.521
ID540564	540564	41	44.976	19.361	20.421	0	93	93	2	1	-10921639	179.048	179	96	248	3760	40.074	4.000	0.132	1.043
ID540565	540565	24	71.490	28.440	22.033	0	93	93	2	1	-10921639	119.619	117	41	220	2512	51.741	2.000	0.242	0.902
ID540566	540566	31	56.188	15.165	26.660	0	93	93	2	1	-10921639	102.810	96	41	186	2159	41.764	2.000	0.229	0.918
ID540567	540567	11	107.881	21.002	28.208	0	93	93	2	1	-10921639	160.476	151	82	255	3370	58.979	2.000	0.348	1.404
ID540541	540541	40	83.553	10.850	11.206	0	94	94	2	1	-10921639	148.857	144	48	255	3126	61.885	2.000	0.221	0.872
ID540542	540542	28	68.298	8.064	15.078	0	94	94	2	1	-10921639	142.286	144	62	234	2988	42.830	2.000	0.215	1.176
ID540543	540543	19	58.043	21.000	16.000	0	94	94	2	1	-10921639	193.905	213	89	255	4072	53.611	6.340	0.138	0.878
ID540544	540544	38	59.027	14.477	17.256	0	94	94	2	1	-10921639	211.429	213	117	255	4440	46.974	2.000	0.123	0.985
ID540545	540545	None	35.371	11.407	19.886	0	94	94	2	1	-10921639	123.952	117	62	206	2603	42.435	7.600	0.107	0.562
ID540546	540546	41	44.267	19.405	20.412	0	94	94	2	1	-10921639	165.333	165	89	241	3472	40.670	2.000	0.105	0.773
ID540547	540547	24	87.138	28.150	21.868	0	94	94	2	1	-10921639	137.190	130	55	234	2881	61.273	2.000	0.281	0.981
ID540548	540548	31	59.182	15.696	26.270	0	94	94	2	1	-10921639	120.905	110	62	199	2539	43.172	2.000	0.193	0.908
ID540549	540549	11	91.742	20.567	28.617	0	94	94	2	1	-10921639	136.095	137	48	241	2858	59.335	2.000	0.356	1.205
ID540552	540552	42	47.317	17.232	16.219	0	95	95	2	1	-10921639	240.333	248	192	255	5047	18.901	4.800	0.115	2.621
ID540553	540553	19	49.814	22.335	15.726	0	95	95	2	1	-10921639	150.810	151	62	241	3167	56.823	2.000	0.099	0.478
ID540554	540554	38	51.047	15.085	16.955	0	95	95	2	1	-10921639	221.905	234	137	255	4660	37.839	7.600	0.106	1.122
ID540555	540555	41	62.630	19.043	20.261	0	95	95	2	1	-10921639	175.762	179	82	255	3691	48.668	2.000	0.178	1.091
ID540556	540556	24	68.192	28.900	20.897	0	95	95	2	1	-10921639	139.429	124	62	220	2928	45.775	4.800	0.251	1.222
ID540557	540557	31	61.128	15.082	26.890	0	95	95	2	1	-10921639	109.476	103	55	213	2299	43.546	2.000	0.216	0.894
ID540558	540558	11	79.255	20.549	28.842	0	95	95	2	1	-10921639	132.667	117	68	227	2786	52.242	2.000	0.289	1.140
ID540550	540550	40	70.141	10.815	11.258	0	95	95	2	1	-10921639	144.952	158	48	255	3044	55.130	2.000	0.185	0.820
ID540551	540551	28	81.909	7.936	15.277	0	95	95	2	1	-10921639	145.524	137	68	255	3056	53.738	7.600	0.230	1.012
ID540521	540521	40	81.920	11.103	11.085	0	96	96	2	1	-10921639	151.857	151	62	255	3189	60.922	2.000	0.234	0.945
ID540522	540522	43	47.170	16.659	11.300	0	96	96	2	1	-10921639	134.714	144	41	255	2829	58.361	2.000	0.075	0.323
ID540523	540523	28	76.683	8.016	15.492	0	96	96	2	1	-10921639	144.238	151	68	234	3029	49.813	2.000	0.248	1.150
ID540524	540524	42	45.088	17.863	16.073	0	96	96	2	1	-10921639	233.381	241	151	255	4901	26.583	4.800	0.100	1.596
ID540525	540525	19	55.664	22.284	16.040	0	96	96	2	1	-10921639	165.524	165	75	255	3476	53.288	2.000	0.125	0.691
ID540526	540526	38	50.558	15.444	16.945	0	96	96	2	1	-10921639	213.048	227	144	255	4474	38.858	7.600	0.100	1.001
ID540527	540527	44	48.942	12.184	19.804	0	96	96	2	1	-10921639	127.905	117	34	206	2686	50.678	2.000	0.120	0.541
ID540528	540528	41	54.282	19.437	20.654	0	96	96	2	1	-10921639	162.857	179	68	255	3420	50.485	3.200	0.165	0.913
ID540529	540529	24	72.523	28.172	21.752	0	96	96	2	1	-10921639	133.429	117	55	220	2802	57.829	2.000	0.246	0.912
ID540530	540530	31	55.360	15.162	26.807	0	96	96	2	1	-10921639	113.429	117	34	199	2382	44.483	2.000	0.214	0.898
ID540531	540531	11	84.538	20.776	28.847	0	96	96	2	1	-10921639	143.905	151	55	234	3022	58.828	2.000	0.297	1.119
ID540568	540568	40	60.725	11.920	11.626	0	97	97	2	1	-10921639	171.476	172	103	255	3601	46.137	2.000	0.135	0.886
ID540569	540569	43	45.658	16.067	11.832	0	97	97	2	1	-10921639	173.143	186	89	248	3636	46.995	3.200	0.087	0.590
ID540570	540570	28	83.121	7.730	15.109	0	97	97	2	1	-10921639	145.905	137	82	234	3064	49.293	2.000	0.248	1.177
ID540571	540571	42	48.289	19.174	16.182	0	97	97	2	1	-10921639	225.238	248	124	255	4730	39.250	2.000	0.094	0.990
ID540572	540572	38	58.927	15.036	17.136	0	97	97	2	1	-10921639	216.667	234	144	255	4550	39.874	2.000	0.116	1.132
ID540573	540573	44	37.993	12.467	20.094	0	97	97	2	1	-10921639	125.143	130	55	206	2628	45.070	7.600	0.100	0.503
ID540574	540574	41	70.591	19.194	20.646	0	97	97	2	1	-10921639	166.905	179	55	255	3505	64.379	2.000	0.175	0.773
ID540575	540575	24	73.899	28.916	20.580	0	97	97	2	1	-10921639	152.143	158	82	234	3195	44.637	4.800	0.280	1.490
ID540576	540576	31	42.926	14.938	27.070	0	97	97	2	1	-10921639	100.619	103	41	158	2113	32.860	2.000	0.186	0.960
ID540577	540577	11	90.991	20.629	28.641	0	97	97	2	1	-10921639	143.905	124	55	227	3022	54.878	4.800	0.358	1.382
ID540584	540584	24	84.877	27.905	21.994	0	98	98	2	1	-10921639	143.238	130	68	255	3008	57.679	2.000	0.232	0.937
ID540585	540585	31	42.795	14.654	26.961	0	98	98	2	1	-10921639	105.952	110	55	172	2225	25.769	4.800	0.194	1.335
ID540586	540586	11	100.737	21.183	28.960	0	98	98	2	1	-10921639	144.000	144	55	255	3024	55.383	2.000	0.378	1.428
ID540578	540578	40	77.891	11.502	10.661	0	98	98	2	1	-10921639	173.143	165	82	255	3636	52.809	4.800	0.254	1.327
ID540579	540579	28	92.251	7.835	15.031	0	98	98	2	1	-10921639	158.333	144	89	248	3325	50.152	2.000	0.285	1.401
ID540580	540580	38	48.469	16.545	15.868	0	98	98	2	1	-10921639	239.048	255	179	255	5020	21.451	4.800	0.121	2.408
ID540581	540581	42	52.403	19.805	17.417	0	98	98	2	1	-10921639	228.190	241	158	255	4792	34.238	4.800	0.128	1.517
ID540582	540582	41	55.127	19.915	19.084	0	98	98	2	1	-10921639	221.905	227	144	255	4660	33.783	4.800	0.160	1.811
ID540583	540583	44	46.843	12.374	20.063	0	98	98	2	1	-10921639	128.667	137	41	199	2702	44.024	7.600	0.146	0.742
ID540600	540600	41	52.938	20.246	18.653	0	99	99	2	1	-10921639	216.905	220	130	255	4555	37.116	4.800	0.151	1.538
ID540601	540601	45	65.013	29.008	20.435	0	99	99	2	1	-10921639	149.762	151	82	255	3145	49.359	4.800	0.249	1.212
ID540602	540602	24	81.508	27.954	22.106	0	99	99	2	1	-10921639	140.905	144	62	255	2959	56.651	2.000	0.251	0.998
ID540603	540603	31	73.881	14.875	26.612	0	99	99	2	1	-10921639	125.857	117	62	255	2643	53.237	2.000	0.245	0.930
ID540604	540604	11	96.947	20.755	28.256	0	99	99	2	1	-10921639	152.762	172	68	241	3208	52.734	4.800	0.357	1.523
ID540594	540594	40	76.868	11.789	11.098	0	99	99	2	1	-10921639	174.619	179	82	255	3667	56.172	2.000	0.234	1.181
ID540595	540595	None	38.360	20.947	11.196	0	99	99	2	1	-10921639	88.857	96	20	179	1866	43.604	2.000	0.097	0.359
ID540596	540596	28	59.553	7.533	14.043	0	99	99	2	1	-10921639	131.857	117	75	220	2769	36.061	2.000	0.176	1.096
ID540597	540597	42	51.776	19.130	16.424	0	99	99	2	1	-10921639	224.619	255	124	255	4717	42.883	2.000	0.108	1.021
ID540598	540598	38	48.548	16.299	16.971	0	99	99	2	1	-10921639	227.857	255	158	255	4785	34.660	7.600	0.101	1.203
ID540599	540599	44	43.092	12.490	19.489	0	99	99	2	1	-10921639	145.952	158	62	199	3065	43.425	2.000	0.119	0.715
ID540605	540605	40	66.201	11.366	11.392	0	100	100	2	1	-10921639	146.286	144	62	255	3072	53.083	2.000	0.198	0.910
ID540606	540606	None	35.822	16.958	11.276	0	100	100	2	1	-10921639	121.952	124	48	227	2561	48.853	2.000	0.055	0.259
ID540607	540607	28	49.656	7.631	15.075	0	100	100	2	1	-10921639	132.381	130	75	192	2780	26.434	7.600	0.175	1.488
ID540608	540608	38	46.985	17.208	16.283	0	100	100	2	1	-10921639	223.762	227	172	255	4699	27.077	4.800	0.109	1.624
ID540609	540609	42	50.889	19.359	17.250	0	100	100	2	1	-10921639	232.476	248	172	255	4882	28.572	4.800	0.119	1.729
ID540610	540610	45	39.948	28.372	18.117	0	100	100	2	1	-10921639	106.810	103	48	186	2243	36.254	2.000	0.110	0.583
ID540611	540611	41	63.260	19.309	19.938	0	100	100	2	1	-10921639	215.952	227	103	255	4535	43.187	6.272	0.170	1.456
ID540612	540612	24	78.675	27.782	22.210	0	100	100	2	1	-10921639	139.286	130	75	241	2925	47.823	2.000	0.246	1.151
ID540613	540613	31	46.484	14.846	26.851	0	100	100	2	1	-10921639	104.952	110	41	179	2204	32.990	2.000	0.184	0.991
ID540614	540614	11	79.173	20.692	28.406	0	100	100	2	1	-10921639	146.286	144	75	213	3072	46.742	4.800	0.301	1.449
ID540587	540587	40	43.840	11.424	11.322	0	101	101	2	1	-10921639	114.524	117	55	186	2405	43.369	2.000	0.124	0.581
ID540588	540588	28	36.712	7.895	15.365	0	101	101	2	1	-10921639	125.238	124	89	172	2630	21.377	7.600	0.156	1.584
ID540589	540589	42	39.795	18.976	16.720	0	101	101	2	1	-10921639	176.429	186	124	220	3705	27.676	6.189	0.101	1.168
ID540590	540590	41	43.510	19.073	21.229	0	101	101	2	1	-10921639	160.048	158	96	206	3361	32.027	4.800	0.133	1.171
ID540591	540591	24	38.335	28.119	21.325	0	101	101	2	1	-10921639	123.857	124	89	158	2601	17.514	4.800	0.199	2.346
ID540592	540592	31	37.399	15.002	26.818	0	101	101	2	1	-10921639	99.000	110	34	144	2079	32.819	3.200	0.161	0.838
ID540593	540593	11	65.838	20.984	28.525	0	101	101	2	1	-10921639	117.619	117	55	199	2470	42.489	2.000	0.265	1.161
ID540616	540616	None	36.853	27.722	17.751	0	102	102	2	1	-10921639	104.143	96	68	165	2187	27.829	4.800	0.151	0.979
ID540617	540617	41	38.223	19.470	19.034	0	102	102	2	1	-10921639	159.000	158	110	213	3339	22.483	4.800	0.128	1.605
ID540618	540618	11	38.821	21.547	28.376	0	102	102	2	1	-10921639	94.381	89	55	158	1982	28.765	2.000	0.155	0.880
ID540620	540620	41	36.123	21.097	18.823	0	103	103	2	1	-10921639	122.238	124	75	172	2567	24.592	7.600	0.115	1.022
ID540621	540621	11	39.426	21.409	28.062	0	103	103	2	1	-10921639	93.095	96	62	137	1955	22.545	4.800	0.217	1.471
ID540619	540619	None	45.793	8.492	15.046	0	103	103	2	1	-10921639	104.190	96	62	165	2188	30.192	2.000	0.199	1.146
ID540615	540615	46	35.844	18.723	21.487	0	104	104	2	1	-10921639	119.286	117	82	158	2505	22.848	4.800	0.140	1.279
ID540623	540623	46	43.495	19.733	19.231	0	105	105	2	1	-10921639	126.667	124	75	179	2660	24.440	4.800	0.169	1.499
ID540622	540622	None	36.240	27.767	17.915	0	107	107	2	1	-10921639	86.143	82	48	137	1809	26.253	2.000	0.147	0.840
ID540624	540624	None	35.555	9.014	15.226	0	110	110	2	1	-10921639	78.619	75	48	124	1651	22.955	2.000	0.193	1.106
ID540625	540625	None	36.925	13.737	19.343	0	112	112	2	1	-10921639	84.190	75	48	144	1768	28.030	2.000	0.144	0.757
ID540626	540626	None	35.052	27.962	18.000	0	125	125	2	1	-10921639	63.857	55	20	130	1341	28.498	2.000	0.166	0.638
ID540628	540628	None	41.135	13.267	18.976	0	139	139	2	1	-10921639	70.524	62	34	130	1481	28.512	2.000	0.209	0.854
ID540629	540629	None	41.369	14.035	18.766	0	141	141	2	1	-10921639	79.333	75	20	151	1666	31.310	7.600	0.220	0.915
ID540627	540627	None	36.734	19.887	27.610	0	142	142	2	1	-10921639	78.286	75	41	124	1644	24.928	2.000	0.218	1.124
ID540630	540630	47	37.258	30.094	20.802	0	145	145	2	1	-10921639	82.619	75	48	151	1735	24.529	7.600	0.197	1.111
ID540631	540631	47	52.656	29.606	20.961	0	146	146	2	1	-10921639	93.048	89	41	158	1954	32.875	2.000	0.255	1.149
ID540636	540636	48	36.296	13.908	18.957	0	147	147	2	1	-10921639	81.905	75	48	137	1720	22.897	7.600	0.193	1.157
ID540637	540637	47	60.757	29.949	20.434	0	147	147	2	1	-10921639	100.333	103	48	172	2107	35.800	2.000	0.292	1.266
ID540638	540638	49	35.932	20.989	28.253	0	147	147	2	1	-10921639	72.333	75	41	103	1519	19.340	4.800	0.279	1.631
ID540640	540640	49	37.582	20.686	27.839	0	148	148	2	1	-10921639	82.524	82	55	130	1733	21.454	4.800	0.275	1.658
ID540639	540639	48	38.522	13.773	18.734	0	148	148	2	1	-10921639	89.810	89	48	158	1886	28.193	2.000	0.182	0.980
ID540632	540632	50	37.541	9.230	16.068	0	149	149	2	1	-10921639	80.952	75	41	137	1700	29.030	3.200	0.215	0.987
ID540633	540633	48	51.309	13.485	18.997	0	149	149	2	1	-10921639	98.190	96	48	165	2062	35.448	2.000	0.228	1.028
ID540634	540634	51	57.910	20.781	19.171	0	149	149	2	1	-10921639	130.429	130	82	179	2739	31.576	4.800	0.244	1.623
ID540635	540635	47	44.765	29.945	20.149	0	149	149	2	1	-10921639	90.429	82	48	144	1899	25.655	7.600	0.245	1.387
ID540674	540674	50	38.187	9.168	16.414	0	150	150	2	1	-10921639	84.286	82	48	130	1770	28.406	3.200	0.211	1.035
ID540675	540675	51	44.568	22.213	19.364	0	150	150	2	1	-10921639	111.000	110	48	158	2331	30.284	2.000	0.179	1.114
ID540676	540676	47	38.202	29.917	20.161	0	150	150	2	1	-10921639	85.524	89	41	158	1796	29.354	7.600	0.152	0.769
ID540677	540677	49	46.194	21.840	27.290	0	150	150	2	1	-10921639	89.857	89	41	144	1887	30.666	2.000	0.225	1.075
ID540641	540641	50	40.466	9.326	16.918	0	151	151	2	1	-10921639	89.095	89	41	144	1871	30.219	2.000	0.172	0.866
ID540642	540642	None	39.763	13.473	18.813	0	151	151	2	1	-10921639	97.286	96	48	151	2043	31.883	7.600	0.176	0.913
ID540643	540643	51	40.545	21.084	19.640	0	151	151	2	1	-10921639	123.190	130	55	172	2587	30.813	4.800	0.206	1.363
ID540644	540644	47	35.999	29.484	19.654	0	151	151	2	1	-10921639	89.238	96	48	130	1874	25.712	6.153	0.221	1.256
ID540645	540645	49	50.643	21.188	28.055	0	151	151	2	1	-10921639	98.952	96	62	137	2078	24.746	4.800	0.302	1.855
ID540680	540680	47	40.448	29.659	20.724	0	152	152	2	1	-10921639	85.857	89	34	151	1803	29.483	7.600	0.192	0.940
ID540681	540681	52	52.008	13.765	25.888	0	152	152	2	1	-10921639	88.524	82	48	172	1859	31.718	2.000	0.263	1.163
ID540678	540678	None	35.475	21.009	11.841	0	152	152	2	1	-10921639	81.190	82	13	144	1705	31.282	2.000	0.105	0.495
ID540679	540679	50	41.550	9.406	16.816	0	152	152	2	1	-10921639	95.286	82	34	165	2001	39.738	2.000	0.205	0.816
ID540656	540656	52	60.044	13.888	25.680	0	153	153	2	1	-10921639	91.429	82	48	179	1920	38.124	2.000	0.282	1.054
ID540657	540657	49	51.517	21.277	28.224	0	153	153	2	1	-10921639	96.667	96	55	172	2030	27.106	4.800	0.313	1.700
ID540652	540652	50	47.817	9.768	17.501	0	153	153	2	1	-10921639	105.905	96	34	186	2224	41.493	2.000	0.165	0.722
ID540653	540653	54	44.600	12.825	19.124	0	153	153	2	1	-10921639	106.810	103	62	172	2243	33.683	7.600	0.147	0.813
ID540654	540654	51	48.094	22.287	19.281	0	153	153	2	1	-10921639	114.000	110	68	192	2394	30.754	7.600	0.148	0.954
ID540655	540655	47	37.983	29.729	20.750	0	153	153	2	1	-10921639	86.762	75	55	151	1822	26.357	4.800	0.186	1.031
ID540648	540648	54	38.121	13.137	19.622	0	154	154	2	1	-10921639	92.048	82	41	151	1933	31.049	7.600	0.135	0.704
ID540649	540649	47	41.562	28.030	21.944	0	154	154	2	1	-10921639	79.238	75	27	144	1664	33.274	2.000	0.156	0.642
ID540650	540650	52	42.994	13.745	25.768	0	154	154	2	1	-10921639	77.952	68	48	151	1637	29.267	2.000	0.232	1.002
ID540651	540651	49	53.155	21.256	27.989	0	154	154	2	1	-10921639	94.333	89	55	151	1981	24.673	4.800	0.303	1.778
ID540646	540646	53	46.343	12.432	12.449	0	154	154	2	1	-10921639	105.571	110	48	172	2217	37.472	2.000	0.210	0.977
ID540647	540647	51	48.657	22.508	18.942	0	154	154	2	1	-10921639	110.048	130	41	186	2311	45.770	2.000	0.158	0.657
ID540664	540664	52	43.037	13.584	25.711	0	155	155	2	1	-10921639	76.714	68	34	172	1611	33.711	2.000	0.187	0.716
ID540665	540665	49	44.341	21.524	28.033	0	155	155	2	1	-10921639	88.905	89	41	137	1867	27.419	4.800	0.269	1.375
ID540658	540658	53	45.601	12.428	12.096	0	155	155	2	1	-10921639	105.810	103	41	172	2222	32.709	2.000	0.209	1.118
ID540659	540659	55	36.715	20.130	16.188	0	155	155	2	1	-10921639	138.952	137	89	192	2918	27.385	7.600	0.093	0.864
ID540660	540660	50	38.916	9.423	17.495	0	155	155	2	1	-10921639	101.190	89	55	172	2125	35.251	2.000	0.198	0.947
ID540661	540661	None	40.784	30.795	20.282	0	155	155	2	1	-10921639	89.143	82	41	172	1872	34.083	7.600	0.124	0.575
ID540662	540662	56	38.062	19.530	21.310	0	155	155	2	1	-10921639	112.667	117	55	186	2366	33.773	3.200	0.153	0.888
ID540663	540663	47	40.068	28.912	22.176	0	155	155	2	1	-10921639	96.286	89	48	172	2022	32.949	2.000	0.174	0.865
ID540666	540666	57	38.363	9.750	14.371	0	156	156	2	1	-10921639	106.429	103	48	165	2235	35.055	2.000	0.126	0.679
ID540667	540667	55	50.967	18.926	15.723	0	156	156	2	1	-10921639	157.667	158	110	213	3311	27.505	4.800	0.165	1.620
ID540668	540668	50	51.076	9.421	17.525	0	156	156	2	1	-10921639	104.952	96	55	192	2204	44.745	2.000	0.168	0.674
ID540669	540669	54	44.883	13.286	19.215	0	156	156	2	1	-10921639	108.476	117	55	172	2278	36.077	2.000	0.162	0.840
ID540670	540670	56	61.506	21.528	19.563	0	156	156	2	1	-10921639	134.762	151	41	234	2830	55.987	3.200	0.192	0.776
ID540671	540671	47	54.618	28.915	21.905	0	156	156	2	1	-10921639	93.714	89	48	151	1968	34.744	2.000	0.271	1.151
ID540672	540672	52	53.336	14.064	25.896	0	156	156	2	1	-10921639	81.905	68	34	206	1720	41.930	2.000	0.224	0.714
ID540673	540673	49	44.368	21.741	27.847	0	156	156	2	1	-10921639	98.381	103	48	144	2066	25.147	4.800	0.282	1.719
ID540696	540696	49	62.800	21.407	27.019	0	157	157	2	1	-10921639	112.667	103	62	186	2366	33.753	2.000	0.292	1.507
ID540690	540690	57	39.434	11.958	12.460	0	157	157	2	1	-10921639	105.857	110	41	158	2223	36.679	7.600	0.185	0.902
ID540691	540691	50	50.968	9.628	16.599	0	157	157	2	1	-10921639	118.286	110	62	199	2484	39.163	2.000	0.162	0.841
ID540692	540692	54	56.943	13.768	18.944	0	157	157	2	1	-10921639	127.238	124	68	186	2672	36.579	4.800	0.219	1.248
ID540693	540693	56	69.221	21.740	19.830	0	157	157	2	1	-10921639	147.571	151	34	220	3099	47.939	2.000	0.243	1.203
ID540694	540694	47	60.190	29.614	21.311	0	157	157	2	1	-10921639	98.714	103	41	165	2073	39.659	2.000	0.291	1.121
ID540695	540695	52	52.091	14.516	26.041	0	157	157	2	1	-10921639	101.905	96	48	179	2140	32.611	2.000	0.247	1.239
ID540682	540682	57	49.779	12.833	12.783	0	158	158	2	1	-10921639	122.905	117	62	192	2581	38.859	2.000	0.154	0.844
ID540683	540683	50	50.677	9.855	14.257	0	158	158	2	1	-10921639	117.000	124	48	179	2457	42.451	2.000	0.186	0.863
ID540684	540684	55	49.325	18.836	15.527	0	158	158	2	1	-10921639	151.048	151	96	213	3172	31.051	2.000	0.150	1.271
ID540685	540685	54	47.176	13.151	19.076	0	158	158	2	1	-10921639	113.333	124	68	179	2380	32.364	7.600	0.168	1.005
ID540686	540686	56	62.829	21.243	20.332	0	158	158	2	1	-10921639	151.095	151	82	220	3173	36.465	4.800	0.203	1.401
ID540687	540687	47	64.373	29.125	21.717	0	158	158	2	1	-10921639	99.619	96	34	186	2092	41.755	2.000	0.310	1.128
ID540688	540688	52	51.294	14.511	25.846	0	158	158	2	1	-10921639	94.714	96	48	179	1989	32.198	2.000	0.274	1.264
ID540689	540689	49	48.298	22.131	26.675	0	158	158	2	1	-10921639	94.714	89	41	158	1989	33.153	2.000	0.238	1.100
ID540697	540697	57	50.989	12.562	12.205	0	159	159	2	1	-10921639	118.286	110	75	165	2484	31.244	4.800	0.247	1.502
ID540698	540698	50	48.167	9.676	16.273	0	159	159	2	1	-10921639	111.190	110	55	199	2335	41.581	7.600	0.156	0.722
ID540699	540699	55	46.394	20.791	16.043	0	159	159	2	1	-10921639	150.905	165	68	234	3169	39.934	2.000	0.092	0.637
ID540700	540700	56	57.233	22.669	19.074	0	159	159	2	1	-10921639	148.381	172	55	199	3116	45.698	7.600	0.189	1.035
ID540701	540701	54	47.726	12.930	19.745	0	159	159	2	1	-10921639	108.857	103	48	186	2286	34.427	7.600	0.173	0.933
ID540702	540702	47	62.177	28.925	21.571	0	159	159	2	1	-10921639	97.095	89	34	179	2039	43.081	2.000	0.291	1.016
ID540703	540703	52	36.094	14.774	26.281	0	159	159	2	1	-10921639	81.524	82	48	137	1712	26.128	3.200	0.186	0.979
ID540704	540704	49	56.237	21.504	26.492	0	159	159	2	1	-10921639	93.429	96	34	186	1962	43.530	2.000	0.243	0.840
ID540712	540712	49	61.295	21.285	26.529	0	160	160	2	1	-10921639	115.429	110	55	179	2424	34.717	4.800	0.302	1.541
ID540705	540705	57	45.675	12.481	12.500	0	160	160	2	1	-10921639	121.000	124	62	186	2541	33.906	2.000	0.163	0.998
ID540706	540706	50	37.293	9.152	15.201	0	160	160	2	1	-10921639	109.048	110	62	158	2290	32.104	7.600	0.152	0.895
ID540707	540707	58	38.237	17.379	14.730	0	160	160	2	1	-10921639	151.857	151	82	186	3189	27.751	7.600	0.124	1.210
ID540708	540708	54	56.642	13.079	19.133	0	160	160	2	1	-10921639	118.619	117	55	206	2491	34.668	2.000	0.201	1.143
ID540709	540709	56	74.153	22.840	19.154	0	160	160	2	1	-10921639	145.857	151	55	255	3063	51.190	2.000	0.193	0.920
ID540710	540710	47	64.359	28.868	21.594	0	160	160	2	1	-10921639	100.619	89	48	213	2113	46.937	2.000	0.260	0.885
ID540711	540711	52	55.609	14.446	26.105	0	160	160	2	1	-10921639	84.524	68	27	192	1775	41.209	2.000	0.254	0.831
ID540734	540734	50	51.288	9.795	14.266	0	161	161	2	1	-10921639	118.667	117	41	172	2492	40.925	2.000	0.198	0.957
ID540735	540735	58	53.552	18.079	14.773	0	161	161	2	1	-10921639	161.667	165	96	234	3395	34.546	7.600	0.140	1.152
ID540736	540736	54	46.002	13.449	19.017	0	161	161	2	1	-10921639	125.190	130	62	179	2629	36.644	7.600	0.168	0.984
ID540737	540737	56	85.092	22.045	19.231	0	161	161	2	1	-10921639	175.048	172	96	241	3676	41.782	4.800	0.274	1.801
ID540738	540738	47	76.605	29.282	21.087	0	161	161	2	1	-10921639	118.905	103	48	206	2497	42.867	2.000	0.343	1.415
ID540739	540739	52	48.811	14.385	26.056	0	161	161	2	1	-10921639	88.048	82	41	172	1849	31.976	2.000	0.248	1.095
ID540740	540740	49	79.577	20.702	26.756	0	161	161	2	1	-10921639	124.952	110	55	213	2624	46.414	2.000	0.370	1.454
ID540713	540713	50	51.844	12.209	12.734	0	162	162	2	1	-10921639	124.476	130	62	186	2614	38.204	2.000	0.188	1.031
ID540714	540714	58	47.079	20.477	16.167	0	162	162	2	1	-10921639	159.714	158	117	220	3354	31.244	2.000	0.101	0.940
ID540715	540715	54	54.948	13.628	18.958	0	162	162	2	1	-10921639	120.619	124	41	179	2533	41.364	3.200	0.213	1.025
ID540716	540716	56	67.868	20.807	20.255	0	162	162	2	1	-10921639	164.571	165	82	241	3456	41.599	4.800	0.214	1.396
ID540717	540717	47	68.481	28.798	21.763	0	162	162	2	1	-10921639	118.857	124	62	220	2496	45.082	2.000	0.263	1.098
ID540718	540718	52	52.536	14.589	26.178	0	162	162	2	1	-10921639	92.762	89	41	179	1948	34.432	2.000	0.251	1.080
ID540719	540719	49	72.690	20.812	26.358	0	162	162	2	1	-10921639	120.619	103	48	213	2533	45.538	2.000	0.260	1.094
ID540720	540720	50	60.231	10.271	13.620	0	163	163	2	1	-10921639	126.095	130	68	192	2648	41.441	2.000	0.237	1.165
ID540721	540721	59	39.273	16.014	17.109	0	163	163	2	1	-10921639	142.571	144	75	192	2994	31.138	7.600	0.093	0.776
ID540722	540722	54	55.157	12.818	19.609	0	163	163	2	1	-10921639	113.524	117	48	192	2384	44.962	7.600	0.183	0.781
ID540723	540723	56	82.389	21.767	19.639	0	163	163	2	1	-10921639	173.190	179	55	255	3637	56.001	4.800	0.242	1.206
ID540724	540724	47	73.581	29.509	20.917	0	163	163	2	1	-10921639	112.429	110	48	213	2361	47.685	2.000	0.309	1.113
ID540725	540725	52	45.876	14.735	25.945	0	163	163	2	1	-10921639	94.905	89	48	158	1993	30.560	2.000	0.200	1.037
ID540726	540726	49	63.716	20.226	26.685	0	163	163	2	1	-10921639	126.810	117	62	192	2663	39.681	2.000	0.265	1.340
ID540728	540728	59	49.415	17.292	16.132	0	164	164	2	1	-10921639	163.000	165	89	227	3423	38.116	7.600	0.120	0.915
ID540729	540729	54	70.352	13.507	19.111	0	164	164	2	1	-10921639	139.619	130	68	227	2932	48.498	2.000	0.208	0.993
ID540730	540730	56	69.583	21.764	19.675	0	164	164	2	1	-10921639	161.619	172	55	234	3394	49.687	2.000	0.215	1.152
ID540731	540731	47	78.631	29.409	20.637	0	164	164	2	1	-10921639	124.857	117	48	227	2622	48.550	4.800	0.329	1.273
ID540732	540732	52	53.597	15.177	26.158	0	164	164	2	1	-10921639	94.714	82	55	192	1989	39.184	2.000	0.201	0.810
ID540733	540733	49	58.145	21.660	26.810	0	164	164	2	1	-10921639	111.429	117	48	179	2340	42.861	4.800	0.272	1.112
ID540727	540727	50	54.451	12.498	12.599	0	164	164	2	1	-10921639	119.905	124	55	199	2518	38.022	2.000	0.221	1.142
ID540744	540744	56	58.889	20.685	20.150	0	165	165	2	1	-10921639	174.000	186	68	213	3654	36.673	4.800	0.209	1.642
ID540745	540745	47	70.094	28.200	21.747	0	165	165	2	1	-10921639	109.857	110	34	220	2307	50.443	2.000	0.259	0.897
ID540746	540746	52	54.361	14.658	26.110	0	165	165	2	1	-10921639	96.619	89	41	192	2029	37.837	2.000	0.207	0.876
ID540747	540747	49	80.825	19.949	26.700	0	165	165	2	1	-10921639	132.429	130	34	241	2781	60.337	2.000	0.282	0.967
ID540741	540741	50	65.048	11.994	12.727	0	165	165	2	1	-10921639	139.952	144	75	199	2939	39.052	4.800	0.259	1.476
ID540742	540742	59	49.054	19.696	16.130	0	165	165	2	1	-10921639	173.143	179	96	234	3636	41.842	2.000	0.102	0.766
ID540743	540743	54	62.946	13.600	19.148	0	165	165	2	1	-10921639	141.000	144	82	199	2961	42.525	4.800	0.221	1.200
ID540748	540748	50	62.143	12.289	13.028	0	166	166	2	1	-10921639	134.381	144	48	213	2822	46.284	7.600	0.237	1.112
ID540749	540749	59	52.575	17.881	16.224	0	166	166	2	1	-10921639	182.571	186	110	248	3834	31.679	4.800	0.137	1.385
ID540750	540750	54	50.127	14.000	19.000	0	166	166	2	1	-10921639	136.048	130	75	206	2857	34.784	2.000	0.170	1.136
ID540751	540751	56	49.278	20.384	20.852	0	166	166	2	1	-10921639	164.238	172	89	213	3449	39.305	4.800	0.141	1.035
ID540752	540752	47	60.054	28.728	21.046	0	166	166	2	1	-10921639	115.714	117	48	199	2430	38.892	2.000	0.246	1.173
ID540753	540753	52	54.286	14.836	26.129	0	166	166	2	1	-10921639	103.286	103	48	179	2169	36.014	2.000	0.221	1.038
ID540754	540754	49	62.251	20.689	26.151	0	166	166	2	1	-10921639	126.190	117	55	206	2650	42.083	2.000	0.211	1.044
ID540760	540760	52	37.920	14.055	25.999	0	167	167	2	1	-10921639	96.857	96	48	165	2034	29.907	4.800	0.197	1.066
ID540761	540761	49	62.771	20.773	26.075	0	167	167	2	1	-10921639	131.143	117	68	206	2754	42.126	4.800	0.231	1.167
ID540755	540755	50	66.989	12.481	12.770	0	167	167	2	1	-10921639	136.667	144	55	213	2870	41.368	4.800	0.258	1.355
ID540756	540756	54	65.988	13.787	19.361	0	167	167	2	1	-10921639	146.476	144	75	234	3076	46.681	2.000	0.192	1.011
ID540757	540757	None	61.355	22.105	19.059	0	167	167	2	1	-10921639	166.857	179	89	241	3504	43.043	7.600	0.174	1.149
ID540758	540758	56	53.142	19.910	20.919	0	167	167	2	1	-10921639	166.429	179	75	241	3495	43.949	3.200	0.140	0.930
ID540759	540759	47	72.457	28.254	21.838	0	167	167	2	1	-10921639	106.571	103	34	220	2238	50.419	2.000	0.241	0.821
ID540762	540762	50	54.314	13.467	12.463	0	168	168	2	1	-10921639	116.714	124	34	199	2451	47.455	2.000	0.214	0.867
ID540763	540763	None	37.261	9.594	15.307	0	168	168	2	1	-10921639	113.429	117	55	158	2382	28.193	7.600	0.145	1.019
ID540764	540764	60	40.327	19.479	15.872	0	168	168	2	1	-10921639	178.952	186	124	213	3758	30.101	6.375	0.102	1.103
ID540765	540765	None	38.956	28.333	18.279	0	168	168	2	1	-10921639	85.190	75	27	206	1789	41.431	2.000	0.077	0.293
ID540766	540766	54	62.697	14.156	19.173	0	168	168	2	1	-10921639	140.905	144	48	234	2959	46.324	2.000	0.184	0.946
ID540767	540767	56	66.330	20.209	20.547	0	168	168	2	1	-10921639	175.143	172	103	255	3678	47.360	2.000	0.173	1.090
ID540768	540768	47	50.198	28.090	21.705	0	168	168	2	1	-10921639	106.571	110	48	179	2238	39.571	2.000	0.187	0.849
ID540769	540769	52	48.743	14.512	26.024	0	168	168	2	1	-10921639	108.476	103	48	192	2278	37.504	2.000	0.178	0.873
ID540770	540770	49	47.468	20.139	26.203	0	168	168	2	1	-10921639	126.524	117	62	199	2657	36.890	2.000	0.134	0.808
ID540776	540776	52	36.701	14.874	25.915	0	169	169	2	1	-10921639	98.048	103	41	165	2059	34.632	2.000	0.126	0.634
ID540777	540777	49	53.055	21.317	26.014	0	169	169	2	1	-10921639	128.476	130	62	186	2698	39.085	2.000	0.183	1.018
ID540771	540771	50	64.503	12.252	12.874	0	169	169	2	1	-10921639	138.762	151	55	206	2914	43.982	2.000	0.241	1.227
ID540772	540772	60	56.594	20.285	15.861	0	169	169	2	1	-10921639	192.571	186	124	255	4044	37.168	2.000	0.140	1.276
ID540773	540773	54	68.724	14.204	19.125	0	169	169	2	1	-10921639	152.476	151	68	234	3202	48.861	2.000	0.192	1.006
ID540774	540774	56	71.204	20.891	19.958	0	169	169	2	1	-10921639	183.952	199	96	255	3863	46.472	4.800	0.190	1.265
ID540775	540775	47	56.927	28.241	21.670	0	169	169	2	1	-10921639	116.619	96	68	220	2449	46.550	2.000	0.170	0.729
ID540784	540784	50	63.948	12.173	12.953	0	170	170	2	1	-10921639	146.333	158	48	213	3073	43.578	4.800	0.224	1.227
ID540785	540785	60	58.110	20.189	15.988	0	170	170	2	1	-10921639	202.905	199	137	255	4261	31.349	4.800	0.135	1.539
ID540786	540786	54	60.409	14.667	18.076	0	170	170	2	1	-10921639	176.429	186	89	255	3705	44.292	2.000	0.182	1.229
ID540787	540787	56	53.399	21.565	19.383	0	170	170	2	1	-10921639	175.000	192	82	234	3675	45.608	7.600	0.154	1.026
ID540788	540788	47	71.242	28.900	21.232	0	170	170	2	1	-10921639	135.048	124	75	227	2836	42.156	6.331	0.260	1.324
ID540789	540789	52	54.909	14.828	26.109	0	170	170	2	1	-10921639	103.619	103	41	192	2176	43.693	2.000	0.220	0.855
ID540790	540790	49	46.122	21.323	25.792	0	170	170	2	1	-10921639	119.619	117	48	172	2512	38.259	2.000	0.152	0.823
ID540778	540778	50	79.538	12.939	12.755	0	171	171	2	1	-10921639	158.905	158	89	227	3337	43.900	2.000	0.232	1.364
ID540779	540779	60	53.583	17.888	14.919	0	171	171	2	1	-10921639	195.810	199	124	241	4112	32.112	4.800	0.141	1.508
ID540780	540780	56	62.259	21.668	19.720	0	171	171	2	1	-10921639	171.048	192	68	241	3592	50.885	4.800	0.198	1.113
ID540781	540781	47	67.611	29.871	20.927	0	171	171	2	1	-10921639	119.286	103	41	227	2505	49.851	2.000	0.231	0.898
ID540782	540782	52	41.757	15.330	26.083	0	171	171	2	1	-10921639	95.667	89	48	151	2009	31.044	3.200	0.174	0.913
ID540783	540783	49	44.155	20.950	25.802	0	171	171	2	1	-10921639	116.286	117	68	206	2442	34.308	3.200	0.147	0.868
ID540811	540811	50	64.240	12.793	13.223	0	172	172	2	1	-10921639	149.143	151	48	220	3132	47.402	2.000	0.203	1.064
ID540812	540812	60	53.671	19.653	15.638	0	172	172	2	1	-10921639	192.762	192	130	241	4048	34.883	7.600	0.112	1.116
ID540813	540813	None	43.259	15.113	19.227	0	172	172	2	1	-10921639	139.571	130	68	206	2931	39.433	2.000	0.132	0.824
ID540814	540814	56	46.981	20.746	20.757	0	172	172	2	1	-10921639	162.619	172	82	234	3415	41.647	2.000	0.130	0.900
ID540815	540815	47	79.633	29.672	21.077	0	172	172	2	1	-10921639	132.429	124	48	234	2781	55.051	7.600	0.275	1.036
ID540816	540816	52	62.299	15.260	26.021	0	172	172	2	1	-10921639	109.714	96	55	192	2304	40.978	2.000	0.233	1.010
ID540817	540817	49	54.902	20.704	25.990	0	172	172	2	1	-10921639	123.905	117	68	186	2602	38.049	2.000	0.180	0.995
ID540800	540800	56	55.954	21.380	19.466	0	173	173	2	1	-10921639	202.333	199	137	248	4249	30.158	6.193	0.149	1.736
ID540801	540801	47	74.323	29.838	21.194	0	173	173	2	1	-10921639	122.333	117	55	213	2569	49.221	2.000	0.242	0.968
ID540802	540802	52	53.416	15.491	26.338	0	173	173	2	1	-10921639	98.667	89	41	192	2072	42.358	2.000	0.215	0.824
ID540803	540803	49	68.401	21.127	26.078	0	173	173	2	1	-10921639	126.857	117	75	227	2664	42.322	2.000	0.206	1.022
ID540798	540798	50	70.686	12.417	13.336	0	173	173	2	1	-10921639	148.762	158	48	220	3124	55.024	4.800	0.234	1.027
ID540799	540799	60	54.508	18.710	16.483	0	173	173	2	1	-10921639	208.000	213	110	255	4368	41.023	7.600	0.128	1.152
ID540792	540792	61	52.737	9.943	14.274	0	174	174	2	1	-10921639	126.857	144	48	179	2664	42.248	2.000	0.173	0.886
ID540793	540793	60	36.624	18.529	15.505	0	174	174	2	1	-10921639	197.429	206	124	241	4146	29.841	7.600	0.092	1.110
ID540794	540794	56	63.204	21.748	19.258	0	174	174	2	1	-10921639	193.048	199	96	241	4054	42.127	7.600	0.164	1.292
ID540795	540795	47	72.167	29.196	21.115	0	174	174	2	1	-10921639	129.143	117	68	234	2712	44.713	2.000	0.224	1.058
ID540796	540796	52	64.734	15.289	26.307	0	174	174	2	1	-10921639	111.381	103	55	206	2339	43.319	2.000	0.259	1.059
ID540797	540797	49	66.240	20.495	25.920	0	174	174	2	1	-10921639	126.476	117	62	213	2656	46.445	2.000	0.177	0.818
ID540791	540791	50	45.950	13.208	12.619	0	174	174	2	1	-10921639	145.286	151	89	220	3051	30.335	4.800	0.163	1.346
ID540808	540808	47	87.584	29.601	20.663	0	175	175	2	1	-10921639	141.619	144	48	255	2974	56.117	2.000	0.303	1.173
ID540809	540809	52	64.516	15.217	26.304	0	175	175	2	1	-10921639	118.238	117	55	206	2483	42.754	2.000	0.249	1.104
ID540810	540810	49	65.427	20.933	26.431	0	175	175	2	1	-10921639	132.333	137	75	206	2779	39.779	2.000	0.221	1.204
ID540804	540804	50	45.801	12.640	13.162	0	175	175	2	1	-10921639	150.476	151	96	199	3160	32.024	4.800	0.145	1.191
ID540805	540805	61	39.919	9.864	14.723	0	175	175	2	1	-10921639	131.857	124	75	186	2769	35.552	7.600	0.153	0.984
ID540806	540806	60	45.769	18.832	15.321	0	175	175	2	1	-10921639	191.095	199	75	241	4013	39.640	7.600	0.120	1.037
ID540807	540807	56	69.453	22.267	19.199	0	175	175	2	1	-10921639	188.905	186	117	255	3967	39.661	7.600	0.167	1.365
ID540818	540818	50	67.842	12.359	13.199	0	176	176	2	1	-10921639	163.857	158	75	227	3441	47.101	4.800	0.228	1.294
ID540819	540819	60	56.183	20.014	15.550	0	176	176	2	1	-10921639	207.619	213	144	255	4360	35.767	2.000	0.115	1.198
ID540820	540820	56	59.713	20.533	20.488	0	176	176	2	1	-10921639	196.476	199	103	255	4126	37.076	4.800	0.151	1.394
ID540821	540821	47	93.428	29.683	20.851	0	176	176	2	1	-10921639	142.952	130	55	255	3002	59.354	2.000	0.320	1.168
ID540822	540822	52	73.173	14.915	26.203	0	176	176	2	1	-10921639	125.143	110	75	227	2628	44.252	3.200	0.237	1.083
ID540823	540823	49	76.858	20.190	26.036	0	176	176	2	1	-10921639	139.095	117	89	241	2921	46.793	2.000	0.198	0.981
ID540824	540824	50	71.569	12.652	13.100	0	177	177	2	1	-10921639	166.905	172	82	241	3505	44.518	4.800	0.246	1.479
ID540825	540825	60	58.647	18.685	15.730	0	177	177	2	1	-10921639	230.048	241	158	255	4831	28.095	4.800	0.150	2.140
ID540826	540826	62	38.479	15.118	19.619	0	177	177	2	1	-10921639	133.143	151	55	199	2796	46.730	2.000	0.094	0.491
ID540827	540827	56	42.830	20.013	20.145	0	177	177	2	1	-10921639	196.762	192	144	255	4132	36.652	4.800	0.097	0.950
ID540828	540828	47	67.590	30.041	21.157	0	177	177	2	1	-10921639	122.857	117	68	206	2580	39.295	2.000	0.260	1.292
ID540829	540829	52	69.508	15.479	26.136	0	177	177	2	1	-10921639	123.190	110	62	255	2587	51.418	2.000	0.232	0.902
ID540830	540830	49	59.946	19.893	26.464	0	177	177	2	1	-10921639	129.476	117	82	213	2719	42.150	2.000	0.156	0.827
ID540831	540831	50	95.668	13.695	13.104	0	178	178	2	1	-10921639	178.476	172	75	255	3748	60.077	2.000	0.238	1.141
ID540832	540832	60	57.752	18.332	14.375	0	178	178	2	1	-10921639	187.333	186	103	255	3934	51.519	2.000	0.108	0.706
ID540833	540833	63	42.243	9.504	15.115	0	178	178	2	1	-10921639	125.429	130	75	199	2634	34.526	4.800	0.164	1.024
ID540834	540834	56	55.177	22.226	18.922	0	178	178	2	1	-10921639	203.381	199	124	255	4271	37.313	7.600	0.139	1.327
ID540835	540835	62	35.022	15.312	19.968	0	178	178	2	1	-10921639	118.381	117	41	186	2486	43.542	7.600	0.078	0.394
ID540836	540836	47	80.276	29.516	20.893	0	178	178	2	1	-10921639	142.714	144	34	241	2997	54.611	4.800	0.305	1.222
ID540837	540837	52	70.082	15.671	26.068	0	178	178	2	1	-10921639	131.429	124	75	255	2760	46.504	2.000	0.173	0.834
ID540838	540838	49	73.692	19.826	26.082	0	178	178	2	1	-10921639	133.762	124	62	234	2809	52.472	2.000	0.175	0.761
ID540872	540872	49	61.638	19.604	26.911	0	179	179	2	1	-10921639	128.714	124	55	227	2703	48.730	2.000	0.182	0.812
ID540865	540865	50	95.699	13.883	13.049	0	179	179	2	1	-10921639	177.238	186	96	255	3722	58.971	2.000	0.249	1.199
ID540866	540866	63	46.092	9.745	15.456	0	179	179	2	1	-10921639	121.524	110	68	179	2552	35.796	7.600	0.145	0.862
ID540867	540867	60	56.623	19.926	16.250	0	179	179	2	1	-10921639	216.857	227	124	255	4554	34.492	7.600	0.131	1.458
ID540868	540868	62	47.063	15.198	19.785	0	179	179	2	1	-10921639	127.810	124	48	206	2684	47.078	2.000	0.111	0.544
ID540869	540869	56	59.832	21.229	19.994	0	179	179	2	1	-10921639	211.571	220	137	255	4443	35.068	7.600	0.145	1.531
ID540870	540870	47	77.401	29.973	20.969	0	179	179	2	1	-10921639	133.048	130	68	213	2794	46.031	2.000	0.276	1.251
ID540871	540871	52	51.048	15.607	26.143	0	179	179	2	1	-10921639	128.190	124	75	199	2692	33.430	2.000	0.142	0.955
ID540848	540848	52	50.973	16.266	26.299	0	180	180	2	1	-10921639	113.333	110	48	199	2380	42.256	2.000	0.131	0.622
ID540843	540843	50	86.557	13.809	12.801	0	180	180	2	1	-10921639	163.286	165	89	255	3429	53.566	2.000	0.257	1.248
ID540844	540844	60	62.905	19.814	15.762	0	180	180	2	1	-10921639	214.714	220	158	255	4509	35.695	7.600	0.152	1.591
ID540845	540845	56	63.599	22.027	19.139	0	180	180	2	1	-10921639	217.667	241	110	255	4571	46.557	7.600	0.156	1.264
ID540846	540846	62	39.967	15.754	19.833	0	180	180	2	1	-10921639	130.810	130	62	213	2747	38.564	7.600	0.079	0.499
ID540847	540847	47	70.429	30.156	21.124	0	180	180	2	1	-10921639	132.714	130	68	220	2787	40.759	2.000	0.251	1.307
ID540840	540840	56	62.497	21.937	19.312	0	181	181	2	1	-10921639	223.619	241	124	255	4696	41.857	7.600	0.147	1.373
ID540841	540841	47	72.279	30.599	21.311	0	181	181	2	1	-10921639	116.714	117	55	241	2451	52.331	2.000	0.236	0.851
ID540842	540842	None	47.504	19.572	26.823	0	181	181	2	1	-10921639	129.952	130	68	206	2729	41.652	2.000	0.127	0.705
ID540839	540839	50	96.281	13.712	12.232	0	181	181	2	1	-10921639	168.381	179	55	255	3536	66.965	2.000	0.283	1.108
ID540856	540856	52	53.517	15.954	26.600	0	182	182	2	1	-10921639	117.238	110	68	220	2462	40.436	2.000	0.157	0.787
ID540849	540849	50	88.980	13.914	11.895	0	182	182	2	1	-10921639	156.762	158	68	255	3292	58.108	2.000	0.252	1.087
ID540850	540850	64	54.473	17.597	12.066	0	182	182	2	1	-10921639	137.667	137	48	227	2891	57.575	2.000	0.097	0.423
ID540851	540851	65	60.489	9.709	15.049	0	182	182	2	1	-10921639	128.762	117	55	220	2704	49.818	7.600	0.211	0.901
ID540852	540852	60	46.510	20.454	15.633	0	182	182	2	1	-10921639	194.476	192	82	255	4084	42.395	7.600	0.114	0.942
ID540853	540853	56	68.202	22.718	19.112	0	182	182	2	1	-10921639	204.143	220	110	255	4287	48.290	7.600	0.145	1.073
ID540854	540854	62	49.037	15.526	19.767	0	182	182	2	1	-10921639	128.238	117	62	241	2693	41.573	2.000	0.086	0.491
ID540855	540855	47	76.427	29.583	21.695	0	182	182	2	1	-10921639	127.476	124	41	227	2677	53.400	2.000	0.272	1.021
ID540925	540925	50	71.950	13.639	11.471	0	183	183	2	1	-10921639	142.905	158	55	213	3001	53.056	2.000	0.248	1.069
ID540926	540926	64	48.556	17.830	12.084	0	183	183	2	1	-10921639	134.714	130	62	220	2829	49.973	2.000	0.109	0.531
ID540927	540927	65	54.819	10.045	14.084	0	183	183	2	1	-10921639	125.143	124	62	192	2628	44.024	7.600	0.189	0.902
ID540928	540928	60	52.040	21.314	16.172	0	183	183	2	1	-10921639	211.333	220	117	255	4438	39.176	7.600	0.119	1.145
ID540929	540929	62	66.044	15.218	18.901	0	183	183	2	1	-10921639	131.095	124	34	220	2753	49.601	2.000	0.203	0.892
ID540930	540930	56	55.173	22.633	18.844	0	183	183	2	1	-10921639	204.762	220	110	255	4300	50.355	7.600	0.113	0.825
ID540931	540931	66	54.983	20.786	20.848	0	183	183	2	1	-10921639	195.476	213	96	255	4105	51.897	4.800	0.126	0.840
ID540932	540932	47	72.678	29.759	21.532	0	183	183	2	1	-10921639	124.905	124	55	206	2623	51.470	2.000	0.272	1.037
ID540933	540933	52	61.182	15.502	26.222	0	183	183	2	1	-10921639	124.571	110	68	213	2616	42.091	2.000	0.179	0.897
ID540920	540920	60	63.030	21.765	17.052	0	184	184	2	1	-10921639	221.857	220	165	255	4659	30.347	6.278	0.161	2.023
ID540921	540921	62	46.991	15.382	19.167	0	184	184	2	1	-10921639	121.571	124	34	199	2553	45.454	3.200	0.161	0.743
ID540922	540922	47	85.418	30.064	21.300	0	184	184	2	1	-10921639	136.381	110	75	227	2864	49.036	2.000	0.293	1.262
ID540923	540923	66	64.119	19.780	21.731	0	184	184	2	1	-10921639	178.714	172	96	255	3753	54.485	3.200	0.163	0.919
ID540924	540924	52	70.399	15.687	26.413	0	184	184	2	1	-10921639	120.333	103	55	248	2527	52.828	2.000	0.178	0.689
ID540916	540916	50	63.897	13.716	11.437	0	184	184	2	1	-10921639	131.667	130	48	227	2765	47.785	2.000	0.230	1.029
ID540917	540917	64	40.365	19.036	12.177	0	184	184	2	1	-10921639	124.524	124	48	192	2615	44.666	2.000	0.105	0.529
ID540918	540918	65	73.738	10.766	12.805	0	184	184	2	1	-10921639	141.905	144	48	255	2980	56.051	2.000	0.217	0.904
ID540919	540919	None	36.579	20.923	13.314	0	184	184	2	1	-10921639	152.333	144	75	213	3199	39.792	6.347	0.129	0.872
ID540873	540873	50	68.057	13.435	11.250	0	185	185	2	1	-10921639	139.381	151	41	213	2927	47.141	2.000	0.255	1.201
ID540874	540874	65	50.389	10.285	13.220	0	185	185	2	1	-10921639	117.571	130	48	206	2469	45.850	2.000	0.181	0.785
ID540875	540875	60	60.145	22.276	15.548	0	185	185	2	1	-10921639	209.190	220	144	255	4393	34.845	6.314	0.139	1.461
ID540876	540876	None	40.578	9.548	16.651	0	185	185	2	1	-10921639	90.143	82	41	179	1893	41.281	2.000	0.120	0.468
ID540877	540877	66	70.940	20.126	20.704	0	185	185	2	1	-10921639	206.381	220	110	255	4334	49.741	2.000	0.167	1.186
ID540878	540878	47	96.583	30.079	20.866	0	185	185	2	1	-10921639	141.524	130	48	248	2972	56.343	2.000	0.344	1.285
ID540879	540879	52	85.090	15.815	26.154	0	185	185	2	1	-10921639	135.048	117	75	255	2836	53.421	2.000	0.229	0.942
ID540857	540857	50	64.314	13.770	11.106	0	186	186	2	1	-10921639	131.333	137	68	192	2758	34.864	4.800	0.263	1.569
ID540858	540858	65	61.332	10.310	13.346	0	186	186	2	1	-10921639	123.952	124	41	227	2603	52.729	2.000	0.215	0.830
ID540859	540859	60	67.570	21.897	14.407	0	186	186	2	1	-10921639	183.810	186	89	255	3860	54.014	7.600	0.174	1.010
ID540860	540860	62	39.582	14.557	18.469	0	186	186	2	1	-10921639	112.095	110	41	186	2354	40.873	2.000	0.121	0.590
ID540861	540861	66	70.156	21.483	19.844	0	186	186	2	1	-10921639	233.143	255	144	255	4896	34.094	4.800	0.192	2.198
ID540862	540862	47	65.034	29.896	21.164	0	186	186	2	1	-10921639	121.238	117	62	199	2546	36.104	4.800	0.293	1.521
ID540863	540863	52	76.604	15.500	26.172	0	186	186	2	1	-10921639	126.524	110	62	255	2657	57.508	2.000	0.242	0.857
ID540864	540864	None	51.132	19.779	27.350	0	186	186	2	1	-10921639	115.238	110	68	227	2420	42.901	2.000	0.134	0.636
ID540880	540880	67	47.327	21.354	11.696	0	187	187	2	1	-10921639	136.429	130	82	192	2865	35.994	2.000	0.176	1.134
ID540881	540881	65	49.917	11.205	12.712	0	187	187	2	1	-10921639	119.810	130	48	220	2516	41.458	7.600	0.162	0.804
ID540882	540882	60	63.497	22.095	17.104	0	187	187	2	1	-10921639	217.238	220	151	255	4562	34.733	6.319	0.168	1.799
ID540883	540883	62	41.972	14.870	18.501	0	187	187	2	1	-10921639	126.524	124	68	186	2657	37.028	3.200	0.148	0.881
ID540884	540884	66	75.684	21.108	20.056	0	187	187	2	1	-10921639	218.238	234	130	255	4583	39.640	4.800	0.184	1.707
ID540885	540885	47	60.989	29.304	21.143	0	187	187	2	1	-10921639	123.238	117	75	234	2588	41.711	6.361	0.200	0.986
ID540886	540886	52	76.830	15.243	26.489	0	187	187	2	1	-10921639	120.619	110	55	241	2533	53.317	2.000	0.246	0.894
ID540894	540894	65	73.622	12.901	11.430	0	188	188	2	1	-10921639	150.190	151	62	227	3154	45.347	4.800	0.290	1.488
ID540895	540895	67	64.660	22.233	12.447	0	188	188	2	1	-10921639	135.952	130	48	248	2855	56.434	2.000	0.207	0.827
ID540896	540896	None	39.724	9.585	16.472	0	188	188	2	1	-10921639	113.000	110	68	179	2373	32.023	2.000	0.145	0.893
ID540897	540897	62	50.976	15.250	18.645	0	188	188	2	1	-10921639	141.952	137	68	234	2981	44.138	4.800	0.170	0.933
ID540898	540898	66	71.241	21.290	19.652	0	188	188	2	1	-10921639	217.857	227	137	255	4575	38.413	4.800	0.195	1.848
ID540899	540899	47	84.605	30.033	20.018	0	188	188	2	1	-10921639	136.952	130	68	220	2876	44.567	4.800	0.328	1.516
ID540900	540900	52	72.470	14.886	26.351	0	188	188	2	1	-10921639	115.333	96	55	213	2422	45.456	2.000	0.263	1.056
ID540901	540901	None	42.687	22.566	27.519	0	188	188	2	1	-10921639	85.524	82	34	186	1796	39.261	2.000	0.161	0.605
ID540912	540912	62	40.130	16.000	18.000	0	189	189	2	1	-10921639	133.429	144	62	206	2802	39.853	2.000	0.082	0.507
ID540913	540913	66	71.469	21.873	18.591	0	189	189	2	1	-10921639	221.952	248	124	255	4661	43.766	7.600	0.188	1.605
ID540914	540914	47	65.398	29.859	20.779	0	189	189	2	1	-10921639	111.762	103	55	206	2347	42.177	2.000	0.242	1.034
ID540915	540915	52	62.623	15.005	26.719	0	189	189	2	1	-10921639	99.667	89	55	192	2093	42.582	2.000	0.246	0.924
ID540910	540910	65	76.724	12.426	11.979	0	189	189	2	1	-10921639	150.190	158	75	248	3154	47.772	4.800	0.243	1.229
ID540911	540911	67	65.434	22.005	12.125	0	189	189	2	1	-10921639	133.667	144	41	227	2807	53.599	2.000	0.176	0.745
ID540888	540888	65	76.928	12.202	11.573	0	190	190	2	1	-10921639	149.143	158	68	227	3132	44.284	2.000	0.256	1.371
ID540889	540889	67	64.606	21.806	11.895	0	190	190	2	1	-10921639	142.905	144	62	206	3001	44.683	2.000	0.199	1.062
ID540890	540890	62	39.692	14.846	17.990	0	190	190	2	1	-10921639	129.143	124	68	192	2712	33.380	3.200	0.135	0.919
ID540891	540891	66	78.728	21.380	19.964	0	190	190	2	1	-10921639	210.667	213	124	255	4424	45.799	4.800	0.200	1.534
ID540892	540892	47	81.997	29.623	20.926	0	190	190	2	1	-10921639	121.571	110	55	255	2553	56.266	2.000	0.289	0.968
ID540893	540893	52	46.273	14.946	26.602	0	190	190	2	1	-10921639	94.238	82	55	158	1979	32.485	2.000	0.185	0.905
ID540887	540887	68	38.197	15.616	11.099	0	190	190	2	1	-10921639	124.238	130	55	179	2609	35.287	2.000	0.109	0.690
ID540904	540904	67	58.340	21.915	11.646	0	191	191	2	1	-10921639	152.429	151	82	227	3201	43.333	2.000	0.184	1.093
ID540905	540905	66	52.147	22.047	17.489	0	191	191	2	1	-10921639	203.667	206	144	255	4277	32.461	6.324	0.124	1.380
ID540906	540906	62	48.917	14.947	18.185	0	191	191	2	1	-10921639	137.286	144	68	220	2883	36.855	2.000	0.165	1.057
ID540907	540907	47	66.607	30.021	20.699	0	191	191	2	1	-10921639	122.238	110	55	206	2567	40.812	7.600	0.248	1.190
ID540908	540908	52	52.506	15.268	26.463	0	191	191	2	1	-10921639	98.333	96	20	186	2065	43.199	2.000	0.188	0.721
ID540909	540909	None	41.865	20.134	27.077	0	191	191	2	1	-10921639	99.238	96	55	165	2084	28.747	2.000	0.126	0.771
ID540902	540902	68	45.781	16.613	10.892	0	191	191	2	1	-10921639	124.524	130	41	199	2615	42.616	2.000	0.125	0.650
ID540903	540903	65	58.259	11.906	11.552	0	191	191	2	1	-10921639	142.429	137	62	192	2991	32.835	7.600	0.210	1.505
ID540936	540936	65	54.839	11.518	12.597	0	192	192	2	1	-10921639	134.762	130	75	213	2830	33.730	7.600	0.179	1.214
ID540937	540937	69	44.061	18.852	16.712	0	192	192	2	1	-10921639	197.952	199	130	255	4157	38.557	2.000	0.087	0.820
ID540938	540938	62	45.455	15.048	17.956	0	192	192	2	1	-10921639	141.857	144	82	206	2979	40.666	3.200	0.161	0.966
ID540939	540939	66	51.105	21.949	19.053	0	192	192	2	1	-10921639	215.619	227	117	255	4528	37.199	7.600	0.123	1.266
ID540940	540940	47	62.861	30.519	20.639	0	192	192	2	1	-10921639	110.476	110	55	186	2320	41.794	2.000	0.292	1.193
ID540941	540941	70	53.462	20.401	21.282	0	192	192	2	1	-10921639	188.286	186	110	241	3954	39.871	4.800	0.155	1.265
ID540942	540942	52	63.781	15.004	26.278	0	192	192	2	1	-10921639	112.381	103	62	192	2360	40.022	2.000	0.250	1.123
ID540934	540934	68	43.572	16.421	10.747	0	192	192	2	1	-10921639	120.190	124	68	186	2524	35.644	2.000	0.129	0.771
ID540935	540935	67	56.159	22.280	11.579	0	192	192	2	1	-10921639	153.714	144	82	227	3228	38.338	2.000	0.152	1.057
ID540952	540952	71	46.905	20.130	27.361	0	193	193	2	1	-10921639	100.524	89	48	199	2111	41.642	2.000	0.105	0.457
ID540943	540943	68	51.003	16.141	10.403	0	193	193	2	1	-10921639	119.000	124	27	206	2499	49.558	2.000	0.167	0.686
ID540944	540944	67	80.324	21.998	11.159	0	193	193	2	1	-10921639	142.333	144	41	255	2989	56.387	2.000	0.226	0.929
ID540945	540945	65	55.324	11.395	12.864	0	193	193	2	1	-10921639	131.381	137	48	199	2759	36.185	4.800	0.228	1.350
ID540946	540946	69	50.743	18.723	16.658	0	193	193	2	1	-10921639	201.952	199	137	255	4241	34.184	2.000	0.101	1.082
ID540947	540947	66	61.385	22.683	17.342	0	193	193	2	1	-10921639	186.571	192	103	255	3918	51.071	3.200	0.126	0.820
ID540948	540948	62	35.040	14.499	18.566	0	193	193	2	1	-10921639	107.857	103	34	179	2265	48.692	2.000	0.103	0.413
ID540949	540949	47	66.643	30.029	20.423	0	193	193	2	1	-10921639	124.238	117	68	227	2609	42.659	2.000	0.222	1.057
ID540950	540950	70	53.126	19.902	21.352	0	193	193	2	1	-10921639	188.810	192	137	255	3965	33.098	4.800	0.154	1.519
ID540951	540951	52	37.341	15.092	26.397	0	193	193	2	1	-10921639	97.286	96	62	151	2043	29.898	2.000	0.143	0.814
ID540953	540953	68	44.910	17.154	10.606	0	194	194	2	1	-10921639	116.667	110	55	192	2450	38.574	2.000	0.118	0.641
ID540954	540954	67	63.776	22.127	10.989	0	194	194	2	1	-10921639	132.429	130	48	234	2781	45.797	2.000	0.188	0.914
ID540955	540955	65	63.951	11.932	12.283	0	194	194	2	1	-10921639	141.619	137	68	227	2974	42.360	2.000	0.198	1.106
ID540956	540956	69	63.196	18.983	16.251	0	194	194	2	1	-10921639	184.048	179	96	255	3865	48.508	2.000	0.128	0.861
ID540957	540957	72	38.641	26.433	16.052	0	194	194	2	1	-10921639	127.524	124	55	206	2678	36.058	7.600	0.102	0.653
ID540958	540958	70	62.555	20.118	20.923	0	194	194	2	1	-10921639	184.905	186	117	241	3883	37.909	2.000	0.158	1.329
ID540959	540959	47	70.389	30.160	20.521	0	194	194	2	1	-10921639	122.238	110	75	213	2567	45.567	2.000	0.256	1.094
ID540960	540960	52	55.781	15.071	26.155	0	194	194	2	1	-10921639	102.810	82	41	199	2159	39.887	2.000	0.181	0.791
ID540961	540961	71	36.175	20.466	26.920	0	194	194	2	1	-10921639	108.048	89	68	158	2269	28.449	2.000	0.117	0.797
ID540968	540968	None	53.447	21.078	18.938	0	195	195	2	1	-10921639	199.810	192	110	255	4196	38.987	7.600	0.128	1.160
ID540969	540969	47	76.946	30.187	20.494	0	195	195	2	1	-10921639	134.429	117	82	220	2823	43.278	2.000	0.296	1.417
ID540970	540970	70	47.496	20.229	21.051	0	195	195	2	1	-10921639	175.762	186	117	234	3691	35.236	4.800	0.135	1.184
ID540971	540971	52	58.217	15.131	26.092	0	195	195	2	1	-10921639	102.286	96	48	206	2148	44.715	2.000	0.179	0.693
ID540972	540972	71	43.888	20.587	26.917	0	195	195	2	1	-10921639	100.905	96	48	172	2119	36.947	2.000	0.159	0.749
ID540962	540962	68	45.117	17.152	10.566	0	195	195	2	1	-10921639	128.762	137	68	179	2704	40.001	2.000	0.161	0.892
ID540963	540963	67	55.466	22.131	11.043	0	195	195	2	1	-10921639	139.333	151	55	213	2926	42.414	2.000	0.161	0.911
ID540964	540964	65	40.353	11.591	12.605	0	195	195	2	1	-10921639	122.571	124	75	186	2574	31.373	7.600	0.146	0.995
ID540965	540965	None	38.155	9.394	14.367	0	195	195	2	1	-10921639	98.952	96	48	165	2078	38.885	3.200	0.142	0.633
ID540966	540966	69	50.546	18.865	16.407	0	195	195	2	1	-10921639	179.762	179	82	255	3775	50.626	2.000	0.100	0.648
ID540967	540967	72	48.560	24.137	15.495	0	195	195	2	1	-10921639	167.143	165	55	241	3510	48.834	2.000	0.129	0.783
ID540989	540989	67	37.659	22.854	11.035	0	196	196	2	1	-10921639	121.000	124	48	186	2541	40.163	2.000	0.125	0.669
ID540990	540990	65	48.875	11.244	12.985	0	196	196	2	1	-10921639	130.095	137	55	179	2732	33.998	4.800	0.209	1.323
ID540991	540991	69	48.364	18.006	16.062	0	196	196	2	1	-10921639	156.000	144	68	241	3276	49.779	2.000	0.074	0.433
ID540992	540992	72	76.322	23.106	15.698	0	196	196	2	1	-10921639	211.333	213	96	255	4438	42.715	4.800	0.196	1.621
ID540993	540993	70	68.540	19.951	20.792	0	196	196	2	1	-10921639	181.714	186	110	255	3816	48.000	3.200	0.164	1.064
ID540994	540994	47	61.648	30.356	20.941	0	196	196	2	1	-10921639	110.810	117	41	186	2327	41.221	2.000	0.255	1.093
ID540995	540995	52	62.173	15.082	26.174	0	196	196	2	1	-10921639	111.524	117	55	206	2342	43.804	2.000	0.203	0.858
ID540996	540996	71	40.823	19.996	26.870	0	196	196	2	1	-10921639	98.000	89	41	172	2058	39.072	2.000	0.074	0.344
ID540984	540984	69	52.956	17.988	16.199	0	197	197	2	1	-10921639	171.524	172	75	241	3602	45.372	2.000	0.094	0.653
ID540985	540985	47	69.958	30.321	20.269	0	197	197	2	1	-10921639	127.190	117	82	199	2671	39.926	3.200	0.263	1.325
ID540986	540986	70	55.390	19.280	21.527	0	197	197	2	1	-10921639	176.048	165	110	255	3697	38.483	7.600	0.155	1.226
ID540987	540987	52	43.702	15.397	26.138	0	197	197	2	1	-10921639	97.095	103	41	199	2039	41.930	2.000	0.133	0.542
ID540988	540988	71	56.972	20.413	26.907	0	197	197	2	1	-10921639	122.476	110	68	206	2572	42.745	2.000	0.124	0.634
ID540981	540981	65	76.406	11.529	12.560	0	197	197	2	1	-10921639	148.476	144	68	241	3118	48.333	2.000	0.218	1.101
ID540982	540982	67	63.753	22.964	11.746	0	197	197	2	1	-10921639	157.714	172	68	241	3312	47.933	2.000	0.161	0.912
ID540983	540983	72	53.211	23.207	15.119	0	197	197	2	1	-10921639	201.952	199	144	255	4241	27.766	4.800	0.165	2.061
ID540973	540973	73	67.326	17.948	10.097	0	198	198	2	1	-10921639	128.048	130	34	220	2689	51.737	2.000	0.194	0.805
ID540974	540974	65	67.661	11.658	12.340	0	198	198	2	1	-10921639	134.381	137	62	220	2822	42.654	7.600	0.238	1.210
ID540975	540975	67	67.108	22.989	11.977	0	198	198	2	1	-10921639	166.571	165	89	255	3498	48.725	3.200	0.183	1.058
ID540976	540976	74	48.687	20.342	18.501	0	198	198	2	1	-10921639	200.429	199	144	255	4209	34.740	7.600	0.087	0.922
ID540977	540977	47	77.599	30.811	19.966	0	198	198	2	1	-10921639	134.000	137	68	220	2814	48.544	2.000	0.284	1.223
ID540978	540978	70	48.360	18.757	22.217	0	198	198	2	1	-10921639	172.857	179	103	248	3630	32.885	4.800	0.130	1.206
ID540979	540979	52	40.169	15.268	26.417	0	198	198	2	1	-10921639	99.000	96	55	186	2079	33.263	2.000	0.130	0.685
ID540980	540980	71	49.262	20.458	26.541	0	198	198	2	1	-10921639	110.381	110	55	192	2318	42.012	2.000	0.135	0.626
ID541008	541008	73	59.493	18.161	10.092	0	199	199	2	1	-10921639	122.571	124	34	220	2574	49.828	2.000	0.168	0.706
ID541009	541009	67	60.953	22.814	11.262	0	199	199	2	1	-10921639	153.048	151	55	241	3214	51.175	4.800	0.187	0.942
ID541010	541010	65	58.165	11.381	13.074	0	199	199	2	1	-10921639	136.286	144	41	199	2862	43.552	2.000	0.216	1.113
ID541011	541011	69	51.086	18.381	16.398	0	199	199	2	1	-10921639	180.619	192	75	248	3793	53.750	2.000	0.108	0.657
ID541012	541012	74	52.894	20.125	18.696	0	199	199	2	1	-10921639	199.095	192	130	255	4181	41.523	7.600	0.092	0.810
ID541013	541013	47	54.655	31.575	19.811	0	199	199	2	1	-10921639	118.000	110	48	179	2478	39.952	2.000	0.196	0.969
ID541014	541014	70	43.563	19.093	22.644	0	199	199	2	1	-10921639	146.143	144	75	220	3069	41.497	7.600	0.093	0.597
ID541015	541015	71	45.951	21.209	26.718	0	199	199	2	1	-10921639	106.048	96	62	179	2227	37.581	7.600	0.146	0.717
ID541000	541000	69	64.296	17.965	16.329	0	200	200	2	1	-10921639	184.952	199	96	241	3884	42.844	4.800	0.177	1.301
ID541001	541001	47	45.359	30.006	20.510	0	200	200	2	1	-10921639	108.857	110	48	179	2286	37.325	2.000	0.175	0.867
ID541002	541002	70	50.036	19.093	22.014	0	200	200	2	1	-10921639	157.048	151	89	213	3298	33.242	4.800	0.156	1.276
ID541003	541003	71	37.167	21.710	26.898	0	200	200	2	1	-10921639	94.952	96	55	144	1994	27.101	3.200	0.168	1.008
ID540997	540997	73	40.877	17.897	10.075	0	200	200	2	1	-10921639	113.238	103	48	192	2378	39.311	2.000	0.139	0.702
ID540998	540998	67	62.598	22.961	11.988	0	200	200	2	1	-10921639	153.381	158	82	227	3221	39.745	2.000	0.175	1.152
ID540999	540999	65	59.181	11.360	12.913	0	200	200	2	1	-10921639	132.333	137	55	199	2779	39.499	4.800	0.231	1.256
ID541004	541004	65	35.172	12.201	12.677	0	201	201	2	1	-10921639	104.238	110	55	144	2189	24.337	2.000	0.155	1.153
ID541005	541005	69	48.028	17.858	16.457	0	201	201	2	1	-10921639	145.429	137	75	206	3054	41.436	2.000	0.109	0.688
ID541006	541006	70	38.432	19.000	22.000	0	201	201	2	1	-10921639	134.476	124	82	192	2824	32.927	2.000	0.134	0.965
ID541007	541007	None	37.336	14.908	26.425	0	201	201	2	1	-10921639	92.333	89	55	144	1939	27.379	2.000	0.149	0.875
ID541017	541017	69	37.010	18.255	16.243	0	202	202	2	1	-10921639	127.333	130	82	172	2674	25.724	2.000	0.117	1.037
ID541016	541016	None	42.410	21.040	21.151	0	205	205	2	1	-10921639	115.952	110	82	151	2435	20.079	4.800	0.191	1.853
ID541018	541018	None	37.850	19.953	21.613	0	208	208	2	1	-10921639	93.667	89	55	137	1967	24.816	2.000	0.167	1.079
ID541019	541019	None	39.990	9.839	15.953	0	216	216	2	1	-10921639	96.667	96	62	130	2030	21.058	4.800	0.215	1.627
ID541020	541020	None	37.350	15.048	19.863	0	218	218	2	1	-10921639	77.952	75	41	137	1637	27.465	2.000	0.162	0.792
ID541023	541023	None	35.697	20.257	17.115	0	219	219	2	1	-10921639	92.667	89	48	144	1946	24.243	7.600	0.154	1.021
ID541021	541021	None	38.898	29.766	18.825	0	220	220	2	1	-10921639	81.905	75	48	124	1720	22.432	4.800	0.237	1.398
ID541022	541022	None	41.010	15.379	20.176	0	220	220	2	1	-10921639	79.000	68	48	179	1659	33.260	2.000	0.166	0.676
ID541024	541024	None	40.188	20.428	17.487	0	242	242	2	1	-10921639	94.619	89	48	151	1987	26.172	2.000	0.190	1.156
ID541025	541025	None	35.528	16.000	27.000	0	246	246	2	1	-10921639	76.048	68	41	137	1597	28.038	2.000	0.189	0.861
ID541026	541026	None	40.284	9.935	15.473	0	248	248	2	1	-10921639	84.857	75	34	151	1782	28.805	2.000	0.193	0.951
ID541027	541027	75	37.408	17.755	16.025	0	248	248	2	1	-10921639	108.762	110	62	144	2284	29.402	2.000	0.148	0.955
ID541028	541028	None	37.471	26.488	15.369	0	249	249	2	1	-10921639	90.762	89	41	144	1906	25.393	2.000	0.189	1.138
ID541029	541029	75	46.143	18.701	16.254	0	249	249	2	1	-10921639	117.286	110	75	172	2463	28.513	2.000	0.190	1.314
ID541030	541030	75	46.658	18.663	16.059	0	250	250	2	1	-10921639	120.524	124	75	172	2531	32.512	4.800	0.194	1.205
ID541031	541031	76	40.831	9.910	17.802	0	250	250	2	1	-10921639	82.000	82	41	130	1722	26.631	2.000	0.218	1.102
ID541040	541040	78	47.288	16.225	25.951	0	251	251	2	1	-10921639	77.048	62	34	172	1618	37.521	2.000	0.182	0.632
ID541035	541035	None	37.220	18.324	10.208	0	251	251	2	1	-10921639	75.429	68	27	144	1584	32.528	2.000	0.178	0.699
ID541036	541036	76	41.241	10.049	16.183	0	251	251	2	1	-10921639	97.238	96	62	158	2042	25.141	2.000	0.187	1.219
ID541037	541037	75	52.776	18.925	16.441	0	251	251	2	1	-10921639	118.952	117	55	192	2498	38.801	3.200	0.220	1.104
ID541038	541038	77	36.076	30.102	18.980	0	251	251	2	1	-10921639	81.238	89	41	110	1706	21.133	4.800	0.231	1.444
ID541039	541039	None	38.094	19.838	21.949	0	251	251	2	1	-10921639	113.143	110	68	165	2376	23.508	2.000	0.151	1.262
ID541052	541052	77	37.353	30.057	18.940	0	252	252	2	1	-10921639	87.143	89	48	117	1830	19.941	3.200	0.242	1.705
ID541053	541053	78	48.133	16.214	26.256	0	252	252	2	1	-10921639	79.381	62	34	165	1667	36.213	2.000	0.188	0.694
ID541051	541051	76	37.976	9.675	16.378	0	252	252	2	1	-10921639	97.048	103	41	137	2038	28.463	3.200	0.199	1.130
ID541041	541041	79	39.798	13.350	12.875	0	253	253	2	1	-10921639	91.714	89	41	165	1926	31.831	2.000	0.125	0.640
ID541042	541042	76	39.599	9.583	15.050	0	253	253	2	1	-10921639	99.524	89	62	158	2090	27.928	7.600	0.175	1.062
ID541043	541043	None	36.690	25.732	15.150	0	253	253	2	1	-10921639	86.476	82	27	144	1816	29.602	7.600	0.152	0.771
ID541044	541044	77	40.799	30.037	18.961	0	253	253	2	1	-10921639	93.143	89	48	124	1956	22.379	4.800	0.270	1.768
ID541045	541045	78	39.163	16.451	26.138	0	253	253	2	1	-10921639	77.238	68	27	137	1622	32.750	2.000	0.181	0.722
ID541032	541032	79	36.012	13.591	12.459	0	254	254	2	1	-10921639	86.429	75	48	165	1815	31.258	2.000	0.164	0.781
ID541033	541033	76	55.655	9.985	15.792	0	254	254	2	1	-10921639	103.048	96	48	172	2164	39.409	2.000	0.258	1.074
ID541034	541034	80	42.592	19.700	17.269	0	254	254	2	1	-10921639	118.619	117	62	199	2491	34.969	4.800	0.144	0.855
ID541048	541048	76	40.024	10.192	15.481	0	255	255	2	1	-10921639	104.857	96	55	179	2202	32.049	7.600	0.180	0.997
ID541049	541049	80	43.478	19.395	16.702	0	255	255	2	1	-10921639	122.857	124	75	213	2580	32.810	6.143	0.122	0.813
ID541050	541050	77	49.318	30.493	19.042	0	255	255	2	1	-10921639	101.762	96	68	158	2137	26.226	4.800	0.270	1.649
ID541046	541046	81	40.342	24.557	12.592	0	255	255	2	1	-10921639	92.619	82	34	144	1945	30.676	7.600	0.186	0.947
ID541047	541047	79	35.523	13.522	12.602	0	255	255	2	1	-10921639	90.000	89	34	151	1890	31.632	2.000	0.066	0.352
ID541056	541056	76	52.522	9.621	16.317	0	256	256	2	1	-10921639	103.952	103	55	172	2183	34.269	7.600	0.228	1.125
ID541057	541057	80	53.042	18.936	16.845	0	256	256	2	1	-10921639	130.476	124	68	192	2740	32.977	7.600	0.167	1.135
ID541058	541058	77	53.298	30.957	18.913	0	256	256	2	1	-10921639	94.000	96	34	165	1974	33.724	2.000	0.232	1.049
ID541059	541059	None	47.338	22.140	26.063	0	256	256	2	1	-10921639	97.667	96	48	165	2051	32.789	2.000	0.190	0.951
ID541054	541054	79	54.348	13.488	12.488	0	256	256	2	1	-10921639	93.429	89	27	206	1962	48.187	2.000	0.212	0.679
ID541055	541055	81	40.323	24.795	12.811	0	256	256	2	1	-10921639	98.286	103	48	151	2064	31.208	4.800	0.201	1.053
ID541060	541060	82	46.599	21.953	10.799	0	257	257	2	1	-10921639	91.429	82	41	186	1920	35.597	2.000	0.170	0.747
ID541061	541061	None	36.560	26.152	16.950	0	257	257	2	1	-10921639	97.286	96	48	151	2043	30.282	2.000	0.148	0.827
ID541062	541062	77	51.351	30.872	18.967	0	257	257	2	1	-10921639	89.714	89	34	144	1884	32.949	2.000	0.274	1.172
ID541063	541063	None	60.741	20.687	20.975	0	257	257	2	1	-10921639	134.429	130	62	199	2823	37.507	2.000	0.206	1.226
ID541064	541064	82	52.815	22.094	11.093	0	258	258	2	1	-10921639	104.524	89	55	192	2195	41.277	2.000	0.184	0.785
ID541065	541065	None	41.518	13.844	12.473	0	258	258	2	1	-10921639	86.714	75	27	179	1821	40.223	2.000	0.137	0.520
ID541066	541066	76	52.944	10.189	16.419	0	258	258	2	1	-10921639	101.000	89	34	179	2121	40.470	2.000	0.216	0.886
ID541067	541067	77	55.634	30.657	19.252	0	258	258	2	1	-10921639	93.810	96	27	165	1970	40.584	2.000	0.250	0.924
ID541068	541068	None	38.645	21.470	26.091	0	258	258	2	1	-10921639	92.667	82	48	165	1946	34.576	2.000	0.127	0.604
ID541072	541072	77	67.795	30.679	19.263	0	259	259	2	1	-10921639	108.143	103	27	213	2271	47.582	2.000	0.288	1.017
ID541073	541073	None	37.728	20.096	22.725	0	259	259	2	1	-10921639	116.333	117	68	158	2443	23.402	7.600	0.134	1.179
ID541069	541069	82	44.211	22.074	11.138	0	259	259	2	1	-10921639	88.857	89	27	165	1866	37.099	2.000	0.166	0.683
ID541070	541070	76	68.166	10.039	16.178	0	259	259	2	1	-10921639	115.714	117	48	192	2430	43.013	2.000	0.286	1.197
ID541071	541071	None	46.438	25.666	15.468	0	259	259	2	1	-10921639	96.000	96	34	172	2016	39.312	2.000	0.188	0.774
ID541074	541074	82	52.214	20.004	10.517	0	260	260	2	1	-10921639	107.810	103	48	165	2264	37.580	2.000	0.215	1.016
ID541075	541075	83	38.962	13.564	12.959	0	260	260	2	1	-10921639	107.476	103	55	172	2257	30.494	2.000	0.134	0.832
ID541076	541076	76	44.588	9.981	16.479	0	260	260	2	1	-10921639	100.952	96	55	158	2120	30.595	2.000	0.194	1.074
ID541077	541077	None	35.436	15.182	18.438	0	260	260	2	1	-10921639	111.381	110	62	165	2339	26.906	2.000	0.108	0.805
ID541078	541078	77	59.102	30.574	19.363	0	260	260	2	1	-10921639	95.048	96	34	186	1996	41.908	2.000	0.288	1.014
ID541080	541080	83	40.836	13.319	13.160	0	261	261	2	1	-10921639	100.667	96	48	179	2114	37.771	2.000	0.132	0.622
ID541081	541081	76	58.173	10.108	17.306	0	261	261	2	1	-10921639	102.905	96	34	206	2161	44.444	2.000	0.205	0.789
ID541082	541082	77	71.419	30.955	19.626	0	261	261	2	1	-10921639	113.714	103	55	227	2388	47.569	2.000	0.289	1.070
ID541083	541083	85	55.764	19.909	21.769	0	261	261	2	1	-10921639	137.000	151	68	186	2877	34.950	4.800	0.211	1.367
ID541079	541079	82	48.119	20.429	10.589	0	261	261	2	1	-10921639	107.762	103	41	172	2263	34.037	2.000	0.169	0.915
ID541096	541096	77	50.295	30.793	19.558	0	262	262	2	1	-10921639	104.429	103	48	158	2193	32.123	4.800	0.250	1.302
ID541097	541097	85	56.853	19.133	22.120	0	262	262	2	1	-10921639	131.667	144	62	199	2765	40.427	2.000	0.185	1.018
ID541098	541098	None	38.323	22.051	26.816	0	262	262	2	1	-10921639	78.762	62	41	137	1654	30.267	2.000	0.170	0.757
ID541091	541091	82	55.126	20.115	10.676	0	262	262	2	1	-10921639	109.810	110	55	186	2306	37.917	2.000	0.211	1.008
ID541092	541092	83	39.456	13.589	13.066	0	262	262	2	1	-10921639	101.476	89	62	172	2131	35.280	2.000	0.113	0.586
ID541093	541093	84	39.898	24.941	14.386	0	262	262	2	1	-10921639	103.571	110	41	151	2175	28.752	7.600	0.181	1.102
ID541094	541094	None	49.057	17.968	16.214	0	262	262	2	1	-10921639	136.619	130	96	199	2869	31.219	2.000	0.148	1.127
ID541095	541095	76	36.990	10.228	16.500	0	262	262	2	1	-10921639	95.714	96	41	151	2010	34.620	2.000	0.145	0.702
ID541104	541104	86	48.519	17.090	24.541	0	263	263	2	1	-10921639	111.095	103	55	179	2333	36.071	2.000	0.203	1.038
ID541099	541099	82	39.844	21.000	11.000	0	263	263	2	1	-10921639	104.571	110	34	151	2196	34.073	2.000	0.156	0.828
ID541100	541100	83	50.810	13.793	13.219	0	263	263	2	1	-10921639	118.571	117	68	192	2490	38.094	2.000	0.151	0.815
ID541101	541101	84	42.569	23.681	13.381	0	263	263	2	1	-10921639	111.095	110	55	192	2333	37.023	7.600	0.159	0.823
ID541102	541102	77	57.661	30.805	19.712	0	263	263	2	1	-10921639	102.095	96	34	186	2144	37.905	2.000	0.270	1.146
ID541103	541103	85	46.846	20.610	20.867	0	263	263	2	1	-10921639	129.143	137	62	165	2712	30.954	4.800	0.210	1.448
ID541084	541084	83	35.699	13.673	12.716	0	264	264	2	1	-10921639	104.286	103	62	165	2190	24.276	2.000	0.136	1.025
ID541085	541085	84	52.962	23.760	13.280	0	264	264	2	1	-10921639	115.381	117	41	179	2423	41.547	7.600	0.195	0.908
ID541086	541086	76	61.491	10.041	16.637	0	264	264	2	1	-10921639	108.476	96	48	192	2278	42.934	2.000	0.253	1.019
ID541087	541087	85	48.302	19.912	20.019	0	264	264	2	1	-10921639	133.762	144	68	186	2809	31.377	2.000	0.159	1.168
ID541088	541088	77	66.506	30.625	19.677	0	264	264	2	1	-10921639	96.619	103	13	206	2029	50.600	2.000	0.284	0.845
ID541089	541089	86	39.302	17.229	24.686	0	264	264	2	1	-10921639	105.524	103	48	179	2216	37.643	2.000	0.119	0.596
ID541090	541090	87	39.033	21.578	26.165	0	264	264	2	1	-10921639	90.810	82	48	179	1907	37.091	2.000	0.121	0.529
ID541112	541112	84	54.262	22.758	11.659	0	265	265	2	1	-10921639	120.333	117	48	179	2527	35.481	2.000	0.207	1.162
ID541113	541113	76	53.581	10.139	16.298	0	265	265	2	1	-10921639	110.143	110	62	165	2313	31.784	2.000	0.238	1.334
ID541114	541114	77	78.679	30.566	19.018	0	265	265	2	1	-10921639	112.667	103	48	227	2366	51.420	2.000	0.313	1.046
ID541115	541115	85	47.483	20.982	19.976	0	265	265	2	1	-10921639	134.619	137	62	192	2827	29.901	4.800	0.177	1.352
ID541116	541116	86	63.324	16.687	25.064	0	265	265	2	1	-10921639	117.619	110	68	220	2470	43.125	2.000	0.222	0.990
ID541117	541117	87	37.706	21.647	27.125	0	265	265	2	1	-10921639	97.619	96	62	137	2050	21.311	4.800	0.220	1.651
ID541111	541111	83	40.851	14.729	12.449	0	265	265	2	1	-10921639	103.095	103	68	172	2165	31.515	2.000	0.150	0.854
ID541105	541105	83	44.729	13.948	12.819	0	266	266	2	1	-10921639	104.857	110	48	151	2202	29.857	2.000	0.173	1.034
ID541106	541106	None	46.673	19.205	16.629	0	266	266	2	1	-10921639	150.190	158	82	206	3154	34.407	7.600	0.148	1.124
ID541107	541107	76	38.896	9.828	17.008	0	266	266	2	1	-10921639	94.810	103	55	144	1991	25.942	2.000	0.172	1.074
ID541108	541108	85	41.806	20.115	18.895	0	266	266	2	1	-10921639	147.190	151	82	206	3091	35.653	2.000	0.139	1.005
ID541109	541109	77	55.764	30.647	19.035	0	266	266	2	1	-10921639	108.810	110	48	165	2285	31.781	2.000	0.250	1.369
ID541110	541110	86	59.370	16.635	25.260	0	266	266	2	1	-10921639	116.000	110	75	206	2436	37.606	2.000	0.214	1.088
ID541133	541133	96	40.720	19.874	10.822	0	267	267	2	1	-10921639	95.619	82	55	158	2008	29.814	2.000	0.151	0.840
ID541134	541134	83	50.920	13.833	12.866	0	267	267	2	1	-10921639	104.905	103	48	186	2203	35.447	2.000	0.158	0.806
ID541135	541135	88	36.420	23.373	13.476	0	267	267	2	1	-10921639	110.190	117	62	179	2314	29.625	7.600	0.129	0.850
ID541136	541136	76	44.474	9.750	16.836	0	267	267	2	1	-10921639	101.333	103	48	137	2128	25.525	2.000	0.225	1.456
ID541137	541137	85	68.819	20.298	18.447	0	267	267	2	1	-10921639	177.857	172	110	248	3735	37.909	7.600	0.202	1.577
ID541138	541138	77	58.682	30.659	19.087	0	267	267	2	1	-10921639	109.524	103	62	172	2300	34.158	2.000	0.263	1.336
ID541139	541139	86	57.820	16.745	25.046	0	267	267	2	1	-10921639	115.381	110	62	192	2423	37.472	2.000	0.224	1.126
ID541128	541128	88	45.716	24.304	14.174	0	268	268	2	1	-10921639	116.286	110	68	186	2442	31.005	7.600	0.169	1.084
ID541129	541129	76	49.044	9.878	17.046	0	268	268	2	1	-10921639	104.095	89	62	165	2186	32.444	2.000	0.201	1.076
ID541130	541130	85	57.143	20.459	17.633	0	268	268	2	1	-10921639	169.524	179	110	227	3560	34.557	4.800	0.189	1.562
ID541131	541131	77	49.623	30.756	19.225	0	268	268	2	1	-10921639	100.952	89	55	151	2120	29.772	6.331	0.233	1.280
ID541132	541132	86	64.463	16.823	25.009	0	268	268	2	1	-10921639	121.476	110	75	206	2551	38.144	2.000	0.233	1.202
ID541126	541126	96	52.500	20.161	10.598	0	268	268	2	1	-10921639	98.905	89	41	165	2077	36.731	2.000	0.203	0.908
ID541127	541127	83	75.538	13.916	13.079	0	268	268	2	1	-10921639	121.571	110	48	227	2553	48.804	2.000	0.243	0.973
ID541118	541118	89	37.512	22.905	12.078	0	269	269	2	1	-10921639	99.524	96	20	165	2090	40.547	2.000	0.144	0.618
ID541119	541119	83	42.513	13.654	12.794	0	269	269	2	1	-10921639	109.095	103	55	158	2291	30.333	2.000	0.172	1.055
ID541120	541120	88	45.033	24.583	14.817	0	269	269	2	1	-10921639	104.476	96	27	165	2194	41.200	2.000	0.157	0.688
ID541121	541121	76	59.215	9.859	16.742	0	269	269	2	1	-10921639	96.381	96	34	172	2024	41.108	2.000	0.234	0.889
ID541122	541122	77	42.313	29.993	18.480	0	269	269	2	1	-10921639	106.095	110	48	151	2228	30.653	7.600	0.176	1.037
ID541123	541123	85	54.291	21.102	19.334	0	269	269	2	1	-10921639	158.714	165	103	206	3333	30.000	4.800	0.194	1.722
ID541124	541124	86	45.548	16.741	25.026	0	269	269	2	1	-10921639	106.762	96	68	172	2242	29.309	2.000	0.192	1.175
ID541125	541125	None	40.029	23.103	24.856	0	269	269	2	1	-10921639	85.905	82	34	172	1804	35.301	2.000	0.121	0.527
ID541144	541144	85	59.918	20.941	18.711	0	270	270	2	1	-10921639	162.190	165	110	220	3406	35.937	7.600	0.187	1.422
ID541145	541145	77	63.025	30.617	20.145	0	270	270	2	1	-10921639	112.095	117	48	192	2354	40.420	2.000	0.296	1.266
ID541146	541146	86	40.198	16.887	25.152	0	270	270	2	1	-10921639	113.048	117	68	165	2374	26.806	2.000	0.156	1.136
ID541140	541140	89	51.738	21.064	10.958	0	270	270	2	1	-10921639	109.143	110	55	199	2292	37.266	2.000	0.225	1.076
ID541141	541141	83	50.122	13.918	13.825	0	270	270	2	1	-10921639	122.571	117	82	192	2574	35.528	2.000	0.166	0.981
ID541142	541142	88	48.037	24.995	14.683	0	270	270	2	1	-10921639	97.381	96	41	165	2045	37.368	2.000	0.173	0.770
ID541143	541143	76	51.755	10.045	16.207	0	270	270	2	1	-10921639	107.429	103	55	165	2256	32.823	2.000	0.227	1.209
ID541152	541152	86	72.389	16.949	24.831	0	271	271	2	1	-10921639	133.667	130	68	220	2807	39.816	2.000	0.286	1.492
ID541147	541147	89	56.644	21.553	11.055	0	271	271	2	1	-10921639	108.476	117	41	179	2278	43.543	2.000	0.244	0.977
ID541148	541148	83	54.392	13.801	12.787	0	271	271	2	1	-10921639	106.571	96	48	186	2238	35.447	2.000	0.197	0.989
ID541149	541149	76	50.294	10.083	17.386	0	271	271	2	1	-10921639	95.000	96	34	179	1995	39.516	2.000	0.206	0.821
ID541150	541150	85	71.735	20.224	17.852	0	271	271	2	1	-10921639	165.524	151	96	241	3476	41.330	2.000	0.199	1.328
ID541151	541151	77	100.487	30.955	20.075	0	271	271	2	1	-10921639	126.524	117	41	255	2657	58.409	2.000	0.374	1.179
ID541153	541153	89	59.835	21.340	11.069	0	272	272	2	1	-10921639	111.476	103	55	186	2341	42.283	2.000	0.244	1.033
ID541154	541154	83	55.278	14.024	12.761	0	272	272	2	1	-10921639	104.524	103	41	213	2195	39.489	2.000	0.168	0.761
ID541155	541155	None	40.971	24.761	15.002	0	272	272	2	1	-10921639	100.571	103	41	165	2112	38.736	7.600	0.138	0.631
ID541156	541156	76	49.815	10.256	16.341	0	272	272	2	1	-10921639	107.952	103	48	186	2267	42.004	2.000	0.229	0.959
ID541157	541157	85	51.476	20.912	18.761	0	272	272	2	1	-10921639	152.048	144	110	213	3193	29.059	7.600	0.155	1.405
ID541158	541158	77	52.391	30.915	19.189	0	272	272	2	1	-10921639	102.476	96	48	158	2152	34.270	2.000	0.255	1.213
ID541159	541159	86	57.962	17.757	24.965	0	272	272	2	1	-10921639	128.238	124	62	186	2693	33.234	2.000	0.205	1.311
ID541168	541168	89	46.160	21.394	11.522	0	273	273	2	1	-10921639	119.810	130	68	158	2516	23.884	4.800	0.237	1.922
ID541169	541169	83	47.018	13.947	13.055	0	273	273	2	1	-10921639	96.667	82	48	213	2030	39.616	2.000	0.116	0.505
ID541170	541170	76	50.902	10.596	16.778	0	273	273	2	1	-10921639	114.048	117	62	186	2395	35.678	2.000	0.168	0.919
ID541171	541171	85	43.960	20.366	18.139	0	273	273	2	1	-10921639	146.476	151	75	206	3076	37.274	7.600	0.096	0.689
ID541172	541172	90	39.797	15.956	18.729	0	273	273	2	1	-10921639	128.857	124	75	172	2706	29.263	3.200	0.127	0.995
ID541173	541173	77	78.008	30.923	19.596	0	273	273	2	1	-10921639	114.238	89	34	227	2399	52.252	2.000	0.286	0.973
ID541174	541174	91	38.809	21.997	20.686	0	273	273	2	1	-10921639	142.286	151	82	186	2988	33.236	2.000	0.120	0.919
ID541175	541175	86	60.072	16.733	25.188	0	273	273	2	1	-10921639	127.524	124	68	186	2678	35.576	2.000	0.236	1.369
ID541176	541176	89	55.462	21.258	11.270	0	274	274	2	1	-10921639	107.143	117	48	192	2250	43.127	2.000	0.225	0.911
ID541177	541177	83	45.405	14.409	12.686	0	274	274	2	1	-10921639	98.190	89	41	179	2062	35.328	2.000	0.132	0.650
ID541178	541178	92	39.470	24.700	15.370	0	274	274	2	1	-10921639	105.143	110	34	165	2208	41.971	7.600	0.119	0.534
ID541179	541179	76	56.364	10.169	16.509	0	274	274	2	1	-10921639	106.905	110	41	192	2245	41.346	2.000	0.224	0.948
ID541180	541180	90	57.419	15.643	17.834	0	274	274	2	1	-10921639	145.857	144	89	227	3063	32.284	2.000	0.197	1.486
ID541181	541181	91	48.658	21.295	19.829	0	274	274	2	1	-10921639	159.333	165	110	199	3346	25.053	4.800	0.167	1.818
ID541182	541182	77	65.118	30.564	19.817	0	274	274	2	1	-10921639	111.762	110	41	206	2347	48.472	2.000	0.252	0.928
ID541183	541183	86	80.403	16.809	24.873	0	274	274	2	1	-10921639	132.381	137	55	220	2780	52.609	2.000	0.272	1.076
ID541160	541160	89	62.920	21.939	11.643	0	275	275	2	1	-10921639	125.524	117	34	206	2636	46.941	2.000	0.256	1.090
ID541161	541161	83	41.652	13.922	12.836	0	275	275	2	1	-10921639	114.905	110	68	192	2413	29.256	2.000	0.124	0.865
ID541162	541162	76	46.098	10.363	16.117	0	275	275	2	1	-10921639	110.190	117	55	158	2314	37.643	2.000	0.202	0.985
ID541163	541163	92	36.810	25.092	15.686	0	275	275	2	1	-10921639	102.190	96	41	206	2146	39.649	7.600	0.072	0.348
ID541164	541164	90	46.641	16.291	17.545	0	275	275	2	1	-10921639	154.762	158	117	199	3250	24.996	4.800	0.169	1.786
ID541165	541165	91	56.267	20.637	19.650	0	275	275	2	1	-10921639	164.667	158	117	234	3458	32.239	4.800	0.166	1.453
ID541166	541166	77	73.924	30.763	19.727	0	275	275	2	1	-10921639	119.286	124	41	213	2505	45.712	2.000	0.325	1.281
ID541167	541167	86	55.593	16.941	25.106	0	275	275	2	1	-10921639	124.857	124	75	186	2622	34.584	2.000	0.201	1.211
ID541214	541214	89	62.554	21.933	11.746	0	276	276	2	1	-10921639	124.619	117	62	186	2617	37.329	2.000	0.246	1.318
ID541215	541215	83	56.767	13.702	13.026	0	276	276	2	1	-10921639	121.238	124	62	220	2546	40.834	2.000	0.165	0.842
ID541216	541216	None	39.311	11.266	14.163	0	276	276	2	1	-10921639	117.000	124	55	165	2457	36.146	2.000	0.155	0.870
ID541217	541217	92	40.474	25.847	15.975	0	276	276	2	1	-10921639	98.952	103	48	165	2078	35.011	2.000	0.103	0.529
ID541218	541218	76	35.054	9.931	17.290	0	276	276	2	1	-10921639	98.286	89	48	165	2064	33.154	2.000	0.142	0.739
ID541219	541219	90	64.012	15.454	17.834	0	276	276	2	1	-10921639	142.333	151	48	234	2989	51.503	2.000	0.175	0.823
ID541220	541220	77	68.390	30.868	19.444	0	276	276	2	1	-10921639	119.667	117	34	199	2513	46.965	2.000	0.300	1.175
ID541221	541221	91	49.692	20.470	19.623	0	276	276	2	1	-10921639	163.571	165	103	213	3435	29.867	4.800	0.155	1.469
ID541222	541222	None	35.668	23.512	24.396	0	276	276	2	1	-10921639	101.190	96	48	172	2125	33.298	2.000	0.139	0.742
ID541223	541223	86	51.264	16.822	25.278	0	276	276	2	1	-10921639	122.238	124	62	179	2567	31.684	2.000	0.197	1.269
ID541193	541193	89	68.415	21.307	11.114	0	277	277	2	1	-10921639	112.429	117	34	206	2361	46.587	2.000	0.292	1.091
ID541194	541194	83	50.562	13.602	13.028	0	277	277	2	1	-10921639	110.762	117	48	192	2326	39.936	2.000	0.155	0.744
ID541195	541195	76	45.354	10.346	16.361	0	277	277	2	1	-10921639	114.048	117	55	165	2395	37.181	2.000	0.198	1.013
ID541196	541196	92	35.616	26.416	16.086	0	277	277	2	1	-10921639	96.286	96	27	158	2022	37.892	7.600	0.098	0.456
ID541197	541197	90	63.347	15.656	17.998	0	277	277	2	1	-10921639	164.952	165	89	248	3464	38.728	2.000	0.177	1.283
ID541198	541198	91	54.290	21.232	19.078	0	277	277	2	1	-10921639	175.714	179	110	241	3690	30.728	7.600	0.154	1.529
ID541199	541199	77	55.484	30.550	19.265	0	277	277	2	1	-10921639	101.952	110	27	186	2141	46.386	2.000	0.258	0.901
ID541200	541200	86	59.466	16.963	25.945	0	277	277	2	1	-10921639	103.810	96	48	227	2180	40.990	2.000	0.200	0.846
ID541192	541192	86	50.452	17.075	25.563	0	278	278	2	1	-10921639	118.000	117	62	186	2478	37.762	2.000	0.164	0.883
ID541184	541184	89	59.994	21.094	11.249	0	278	278	2	1	-10921639	112.762	124	41	199	2368	44.542	7.600	0.234	0.959
ID541185	541185	83	45.350	14.049	13.010	0	278	278	2	1	-10921639	106.905	110	55	179	2245	33.651	2.000	0.150	0.828
ID541186	541186	92	35.215	25.980	16.039	0	278	278	2	1	-10921639	94.048	96	41	179	1975	34.301	2.000	0.079	0.402
ID541187	541187	76	73.867	10.084	17.075	0	278	278	2	1	-10921639	122.143	117	48	220	2565	47.727	2.000	0.264	1.068
ID541188	541188	90	68.602	16.365	17.877	0	278	278	2	1	-10921639	167.524	172	75	248	3518	45.682	2.000	0.199	1.215
ID541189	541189	91	45.325	19.939	19.257	0	278	278	2	1	-10921639	173.714	172	110	241	3648	38.087	7.600	0.123	1.000
ID541190	541190	77	68.485	30.739	19.345	0	278	278	2	1	-10921639	99.619	103	27	192	2092	50.103	2.000	0.297	0.910
ID541191	541191	None	37.044	23.366	23.691	0	278	278	2	1	-10921639	110.810	117	55	179	2327	38.832	7.600	0.093	0.483
ID541208	541208	89	59.686	21.366	11.321	0	279	279	2	1	-10921639	111.619	130	20	199	2344	52.740	7.600	0.240	0.819
ID541209	541209	76	57.484	10.483	16.075	0	279	279	2	1	-10921639	114.667	110	48	192	2408	41.680	2.000	0.264	1.149
ID541210	541210	90	64.517	16.240	18.012	0	279	279	2	1	-10921639	152.333	165	55	220	3199	48.189	2.000	0.184	0.983
ID541211	541211	91	64.116	20.850	20.166	0	279	279	2	1	-10921639	196.048	199	110	255	4117	39.543	4.800	0.182	1.528
ID541212	541212	77	60.180	30.883	19.828	0	279	279	2	1	-10921639	99.286	110	41	165	2085	35.501	2.000	0.310	1.323
ID541213	541213	86	43.778	16.874	25.761	0	279	279	2	1	-10921639	113.952	117	68	213	2393	34.311	6.223	0.140	0.813
ID541224	541224	89	66.129	21.686	11.063	0	280	280	2	1	-10921639	112.048	117	34	220	2353	46.398	2.000	0.248	0.960
ID541225	541225	83	53.043	14.889	12.191	0	280	280	2	1	-10921639	100.286	96	48	179	2106	36.582	2.000	0.210	0.950
ID541226	541226	76	55.900	10.450	15.515	0	280	280	2	1	-10921639	113.381	103	48	186	2381	39.793	2.000	0.258	1.168
ID541227	541227	None	42.921	26.171	16.236	0	280	280	2	1	-10921639	108.143	103	55	192	2271	36.007	7.600	0.113	0.611
ID541228	541228	90	65.737	16.496	18.262	0	280	280	2	1	-10921639	148.143	165	68	227	3111	49.329	2.000	0.201	1.004
ID541229	541229	77	47.159	31.027	19.739	0	280	280	2	1	-10921639	94.381	89	41	151	1982	30.889	2.000	0.228	1.134
ID541230	541230	91	55.240	22.785	21.111	0	280	280	2	1	-10921639	155.714	165	89	213	3270	37.745	4.800	0.186	1.293
ID541231	541231	86	55.946	16.855	25.700	0	280	280	2	1	-10921639	119.571	124	62	227	2511	39.514	2.000	0.193	0.978
ID541201	541201	83	38.498	14.963	12.391	0	281	281	2	1	-10921639	84.190	89	34	158	1768	35.005	2.000	0.157	0.654
ID541202	541202	89	75.746	22.173	11.763	0	281	281	2	1	-10921639	140.048	130	62	213	2941	41.279	4.800	0.284	1.500
ID541203	541203	76	66.828	10.647	15.897	0	281	281	2	1	-10921639	107.429	96	48	206	2256	43.567	2.000	0.234	0.936
ID541204	541204	90	66.386	16.182	18.847	0	281	281	2	1	-10921639	160.571	158	82	227	3372	41.488	2.000	0.196	1.268
ID541205	541205	None	37.955	19.704	19.374	0	281	281	2	1	-10921639	164.952	165	103	220	3464	29.949	6.411	0.085	0.859
ID541206	541206	77	54.585	31.050	18.529	0	281	281	2	1	-10921639	116.000	117	62	179	2436	37.307	4.800	0.251	1.248
ID541207	541207	91	49.748	22.982	20.925	0	281	281	2	1	-10921639	156.524	165	75	227	3287	36.811	6.314	0.155	1.142
ID541232	541232	89	59.976	21.510	11.545	0	282	282	2	1	-10921639	131.476	130	48	206	2761	37.957	4.800	0.249	1.380
ID541233	541233	83	44.632	15.173	12.838	0	282	282	2	1	-10921639	101.571	103	48	165	2133	30.019	3.200	0.196	1.108
ID541234	541234	76	70.282	10.386	15.741	0	282	282	2	1	-10921639	119.571	110	48	213	2511	45.138	2.000	0.296	1.211
ID541235	541235	90	55.382	16.018	18.683	0	282	282	2	1	-10921639	149.524	144	96	220	3140	35.416	2.000	0.162	1.178
ID541236	541236	77	56.624	30.668	19.209	0	282	282	2	1	-10921639	109.190	117	48	186	2293	38.908	4.800	0.268	1.186
ID541237	541237	91	53.274	22.560	21.413	0	282	282	2	1	-10921639	166.238	179	110	220	3491	34.603	4.800	0.173	1.414
ID541238	541238	86	55.890	16.814	26.044	0	282	282	2	1	-10921639	107.095	96	62	255	2249	45.513	2.000	0.126	0.526
ID541256	541256	77	64.104	30.635	19.235	0	283	283	2	1	-10921639	117.048	124	48	186	2458	44.196	2.000	0.257	1.082
ID541257	541257	91	68.971	22.265	21.016	0	283	283	2	1	-10921639	176.381	186	110	248	3704	41.943	4.800	0.195	1.375
ID541258	541258	86	52.108	16.436	25.120	0	283	283	2	1	-10921639	112.333	110	41	199	2359	42.289	2.000	0.195	0.868
ID541252	541252	89	59.615	21.370	11.435	0	283	283	2	1	-10921639	112.381	117	27	192	2360	50.698	2.000	0.216	0.787
ID541253	541253	76	55.987	10.353	16.370	0	283	283	2	1	-10921639	106.810	96	48	179	2243	41.589	2.000	0.238	0.986
ID541254	541254	None	36.190	26.642	16.479	0	283	283	2	1	-10921639	105.714	110	48	179	2220	39.911	2.000	0.101	0.487
ID541255	541255	90	70.654	15.988	18.638	0	283	283	2	1	-10921639	160.286	158	82	234	3366	43.452	2.000	0.202	1.241
ID541240	541240	None	35.107	15.156	12.962	0	284	284	2	1	-10921639	82.619	82	34	137	1735	28.329	2.000	0.153	0.775
ID541241	541241	76	65.577	10.431	16.040	0	284	284	2	1	-10921639	98.286	82	34	186	2064	47.678	2.000	0.318	0.995
ID541242	541242	90	53.932	16.303	18.961	0	284	284	2	1	-10921639	154.810	172	75	220	3251	37.735	4.800	0.176	1.231
ID541243	541243	77	55.351	30.516	19.241	0	284	284	2	1	-10921639	115.095	124	41	186	2417	45.565	3.200	0.213	0.889
ID541244	541244	91	65.819	22.996	21.149	0	284	284	2	1	-10921639	174.714	186	124	227	3669	30.788	4.800	0.215	2.011
ID541239	541239	89	55.019	22.118	11.930	0	284	284	2	1	-10921639	135.095	144	55	199	2837	37.660	4.800	0.234	1.361
ID541245	541245	89	58.666	21.292	10.992	0	285	285	2	1	-10921639	120.524	130	55	199	2531	43.855	2.000	0.193	0.891
ID541246	541246	None	45.670	23.180	13.731	0	285	285	2	1	-10921639	142.810	137	68	199	2999	36.562	7.600	0.144	0.981
ID541247	541247	76	58.524	10.643	16.733	0	285	285	2	1	-10921639	99.952	89	41	199	2099	42.070	2.000	0.241	0.922
ID541248	541248	77	55.963	30.688	19.298	0	285	285	2	1	-10921639	116.333	124	41	165	2443	42.380	4.800	0.245	1.082
ID541249	541249	90	60.270	16.743	19.737	0	285	285	2	1	-10921639	169.476	172	110	241	3559	33.722	6.238	0.172	1.477
ID541250	541250	91	52.301	22.956	21.281	0	285	285	2	1	-10921639	168.810	165	110	213	3545	29.303	4.800	0.177	1.736
ID541251	541251	None	35.807	10.814	25.144	0	285	285	2	1	-10921639	72.381	75	20	124	1520	26.322	2.000	0.188	0.870
ID541265	541265	89	68.424	21.883	11.215	0	286	286	2	1	-10921639	128.952	124	55	227	2708	47.421	2.000	0.229	1.013
ID541266	541266	None	41.742	15.229	13.357	0	286	286	2	1	-10921639	99.714	103	41	172	2094	37.411	2.000	0.162	0.742
ID541267	541267	76	53.549	10.467	16.155	0	286	286	2	1	-10921639	97.952	89	34	172	2057	40.852	2.000	0.266	1.008
ID541268	541268	90	59.082	16.783	19.138	0	286	286	2	1	-10921639	168.143	172	117	220	3531	33.464	6.315	0.166	1.431
ID541269	541269	77	48.053	30.883	19.930	0	286	286	2	1	-10921639	109.381	124	55	158	2297	31.267	2.000	0.214	1.233
ID541270	541270	91	90.112	23.069	21.980	0	286	286	2	1	-10921639	177.857	172	103	255	3735	47.926	2.000	0.257	1.519
ID541271	541271	None	42.886	16.855	23.216	0	286	286	2	1	-10921639	134.667	137	62	199	2828	38.521	2.000	0.116	0.729
ID541264	541264	91	67.360	22.938	20.959	0	287	287	2	1	-10921639	178.381	172	110	255	3746	42.971	4.800	0.197	1.365
ID541259	541259	89	68.279	22.165	11.178	0	287	287	2	1	-10921639	119.952	117	34	241	2519	52.379	2.000	0.223	0.836
ID541260	541260	76	58.155	10.552	16.161	0	287	287	2	1	-10921639	113.714	103	55	192	2388	40.516	4.800	0.266	1.180
ID541261	541261	None	46.194	27.914	17.536	0	287	287	2	1	-10921639	127.571	124	62	186	2679	37.684	2.000	0.141	0.835
ID541262	541262	90	53.546	16.200	19.635	0	287	287	2	1	-10921639	162.000	165	82	220	3402	39.222	4.800	0.193	1.334
ID541263	541263	77	47.616	31.277	20.030	0	287	287	2	1	-10921639	105.333	117	48	165	2212	32.896	2.000	0.193	1.035
ID541280	541280	89	76.062	22.793	11.823	0	288	288	2	1	-10921639	153.714	137	68	241	3228	53.645	4.800	0.269	1.215
ID541281	541281	76	44.196	10.955	15.966	0	288	288	2	1	-10921639	103.333	110	55	151	2170	26.965	2.000	0.218	1.372
ID541282	541282	90	64.083	15.949	19.684	0	288	288	2	1	-10921639	165.857	179	96	213	3483	36.737	4.800	0.205	1.537
ID541283	541283	77	45.296	31.445	20.366	0	288	288	2	1	-10921639	112.762	110	68	165	2368	24.052	4.800	0.216	1.664
ID541284	541284	91	66.616	23.219	21.424	0	288	288	2	1	-10921639	168.238	158	110	255	3533	44.218	2.000	0.180	1.160
ID541272	541272	89	68.507	22.197	11.333	0	289	289	2	1	-10921639	118.619	117	20	199	2491	56.242	2.000	0.238	0.811
ID541273	541273	None	35.558	35.000	12.000	0	289	289	2	1	-10921639	73.810	68	13	144	1550	38.140	3.200	0.294	0.879
ID541274	541274	93	45.622	15.963	14.214	0	289	289	2	1	-10921639	121.524	110	75	206	2552	37.018	2.000	0.147	0.841
ID541275	541275	76	52.431	10.743	16.126	0	289	289	2	1	-10921639	103.857	103	48	192	2181	37.651	2.000	0.194	0.898
ID541276	541276	94	63.926	26.984	16.799	0	289	289	2	1	-10921639	143.619	130	48	227	3016	46.568	7.600	0.180	0.942
ID541277	541277	90	54.655	17.006	20.033	0	289	289	2	1	-10921639	166.238	165	103	255	3491	32.642	4.800	0.163	1.431
ID541278	541278	77	52.315	31.578	20.366	0	289	289	2	1	-10921639	100.571	89	48	179	2112	39.298	2.000	0.210	0.888
ID541279	541279	91	58.293	23.048	21.114	0	289	289	2	1	-10921639	178.667	186	110	234	3752	31.200	4.800	0.183	1.770
ID541320	541320	77	47.770	31.391	20.382	0	290	290	2	1	-10921639	105.143	103	55	165	2208	32.243	4.800	0.233	1.233
ID541321	541321	90	50.461	17.657	20.898	0	290	290	2	1	-10921639	163.571	165	96	227	3435	34.774	2.000	0.121	1.015
ID541322	541322	91	67.075	23.509	20.991	0	290	290	2	1	-10921639	173.048	186	75	241	3634	50.922	2.000	0.200	1.135
ID541323	541323	95	43.039	16.670	26.950	0	290	290	2	1	-10921639	102.905	96	48	172	2161	33.876	2.000	0.157	0.823
ID541316	541316	89	62.749	22.121	11.379	0	290	290	2	1	-10921639	118.667	110	41	206	2492	50.411	2.000	0.223	0.860
ID541317	541317	93	40.893	16.036	14.636	0	290	290	2	1	-10921639	122.952	124	75	186	2582	33.819	2.000	0.101	0.669
ID541318	541318	76	70.203	10.803	16.266	0	290	290	2	1	-10921639	124.810	117	68	213	2621	40.230	2.000	0.269	1.317
ID541319	541319	94	47.606	26.786	16.239	0	290	290	2	1	-10921639	118.667	117	55	227	2492	46.380	7.600	0.119	0.546
ID541288	541288	94	49.674	26.889	16.654	0	291	291	2	1	-10921639	128.524	130	41	206	2699	42.645	7.600	0.159	0.825
ID541289	541289	90	52.397	16.301	20.190	0	291	291	2	1	-10921639	160.000	165	96	220	3360	35.255	2.000	0.171	1.327
ID541290	541290	77	47.115	31.389	20.103	0	291	291	2	1	-10921639	99.238	103	55	158	2084	30.600	2.000	0.219	1.163
ID541291	541291	91	79.156	23.669	20.682	0	291	291	2	1	-10921639	170.905	186	55	255	3589	59.902	2.000	0.211	0.996
ID541292	541292	95	38.363	15.999	26.710	0	291	291	2	1	-10921639	90.810	82	48	186	1907	34.649	2.000	0.134	0.619
ID541285	541285	89	52.737	21.919	11.118	0	291	291	2	1	-10921639	107.524	103	41	186	2258	40.456	2.000	0.208	0.916
ID541286	541286	93	53.423	17.296	15.582	0	291	291	2	1	-10921639	158.810	151	68	227	3335	46.787	2.000	0.130	0.781
ID541287	541287	76	46.067	10.617	15.952	0	291	291	2	1	-10921639	110.714	110	62	172	2325	30.378	4.800	0.221	1.317
ID541293	541293	89	63.613	21.889	10.968	0	292	292	2	1	-10921639	121.714	117	48	220	2556	47.692	2.000	0.223	0.930
ID541294	541294	None	45.523	23.552	13.089	0	292	292	2	1	-10921639	127.190	130	27	199	2671	48.616	7.600	0.153	0.694
ID541295	541295	93	54.562	17.523	16.431	0	292	292	2	1	-10921639	157.905	172	68	241	3316	55.048	7.600	0.105	0.545
ID541296	541296	90	35.410	16.000	20.000	0	292	292	2	1	-10921639	151.143	151	89	199	3174	39.213	7.600	0.112	0.777
ID541297	541297	77	49.508	31.790	20.224	0	292	292	2	1	-10921639	87.190	82	27	172	1831	40.210	2.000	0.189	0.689
ID541298	541298	91	76.526	23.719	20.802	0	292	292	2	1	-10921639	180.333	199	68	255	3787	54.504	2.000	0.195	1.079
ID541299	541299	None	39.183	17.855	21.798	0	292	292	2	1	-10921639	153.048	158	75	213	3214	41.795	2.000	0.099	0.663
ID541300	541300	95	42.427	15.794	26.747	0	292	292	2	1	-10921639	96.857	89	41	179	2034	33.829	2.000	0.146	0.730
ID541308	541308	89	76.882	21.980	11.570	0	293	293	2	1	-10921639	155.714	151	82	234	3270	41.670	4.800	0.305	1.745
ID541309	541309	76	42.033	10.682	15.764	0	293	293	2	1	-10921639	100.571	89	62	165	2112	30.789	2.000	0.182	1.005
ID541310	541310	93	45.890	16.953	15.681	0	293	293	2	1	-10921639	143.762	144	68	213	3019	44.455	7.600	0.108	0.629
ID541311	541311	None	46.666	26.129	17.135	0	293	293	2	1	-10921639	138.286	137	62	227	2904	45.234	7.600	0.095	0.531
ID541312	541312	90	39.412	15.523	19.659	0	293	293	2	1	-10921639	144.952	151	82	186	3044	31.673	4.800	0.127	1.029
ID541313	541313	77	69.577	31.749	19.796	0	293	293	2	1	-10921639	101.667	89	41	234	2135	48.815	2.000	0.260	0.858
ID541314	541314	91	76.851	23.722	20.751	0	293	293	2	1	-10921639	183.714	186	62	255	3858	55.335	2.000	0.202	1.115
ID541315	541315	95	37.246	15.646	27.030	0	293	293	2	1	-10921639	92.619	89	55	151	1945	27.473	2.000	0.162	0.939
ID541304	541304	90	39.389	15.036	19.964	0	294	294	2	1	-10921639	120.571	124	48	192	2532	39.268	2.000	0.108	0.597
ID541305	541305	91	79.903	23.955	20.354	0	294	294	2	1	-10921639	199.095	199	117	255	4181	48.422	4.800	0.215	1.455
ID541306	541306	77	53.298	31.584	19.986	0	294	294	2	1	-10921639	89.810	82	41	192	1886	40.971	2.000	0.195	0.714
ID541307	541307	95	42.623	15.783	26.931	0	294	294	2	1	-10921639	94.095	96	48	165	1976	29.898	3.200	0.187	0.990
ID541301	541301	89	92.226	21.547	10.958	0	294	294	2	1	-10921639	152.429	165	48	255	3201	60.802	2.000	0.293	1.136
ID541302	541302	76	47.207	10.922	16.409	0	294	294	2	1	-10921639	108.476	110	62	199	2278	32.813	2.000	0.201	1.107
ID541303	541303	93	51.258	17.488	16.269	0	294	294	2	1	-10921639	143.857	137	75	241	3021	49.698	2.000	0.138	0.703
ID541338	541338	89	75.238	21.668	10.983	0	295	295	2	1	-10921639	136.429	137	48	227	2865	51.755	4.800	0.279	1.151
ID541339	541339	76	58.739	10.745	15.944	0	295	295	2	1	-10921639	113.714	110	62	192	2388	39.028	2.000	0.252	1.175
ID541340	541340	93	61.032	17.974	16.970	0	295	295	2	1	-10921639	180.619	199	82	255	3793	53.606	7.600	0.157	0.912
ID541341	541341	90	37.658	15.073	19.975	0	295	295	2	1	-10921639	125.952	117	55	213	2645	45.947	7.600	0.105	0.522
ID541342	541342	77	46.353	31.297	20.258	0	295	295	2	1	-10921639	91.429	89	41	172	1920	33.395	2.000	0.202	0.919
ID541343	541343	91	76.419	23.587	20.749	0	295	295	2	1	-10921639	203.476	220	89	255	4273	54.877	4.800	0.207	1.271
ID541336	541336	77	47.650	31.340	20.243	0	296	296	2	1	-10921639	90.381	89	34	158	1898	31.121	2.000	0.226	1.073
ID541337	541337	None	39.502	15.994	27.642	0	296	296	2	1	-10921639	92.714	89	34	144	1947	32.870	2.000	0.164	0.793
ID541331	541331	89	75.840	21.586	10.896	0	296	296	2	1	-10921639	131.762	130	55	227	2767	46.864	2.000	0.285	1.247
ID541332	541332	76	42.295	10.137	15.348	0	296	296	2	1	-10921639	97.905	89	41	165	2056	32.219	6.068	0.187	0.955
ID541333	541333	None	36.800	24.811	14.604	0	296	296	2	1	-10921639	118.952	117	55	206	2498	38.465	2.000	0.108	0.604
ID541334	541334	93	67.958	17.410	16.501	0	296	296	2	1	-10921639	174.810	179	75	255	3671	45.430	2.000	0.176	1.150
ID541335	541335	91	80.508	23.679	20.349	0	296	296	2	1	-10921639	209.810	227	117	255	4406	47.838	4.800	0.208	1.512
ID541344	541344	89	73.634	21.794	11.245	0	297	297	2	1	-10921639	130.143	137	34	227	2733	55.919	2.000	0.270	0.991
ID541345	541345	76	53.496	10.522	16.317	0	297	297	2	1	-10921639	120.667	117	68	172	2534	33.144	4.800	0.221	1.320
ID541346	541346	93	57.878	17.225	16.632	0	297	297	2	1	-10921639	166.905	165	82	241	3505	44.669	2.000	0.153	0.989
ID541347	541347	77	64.249	31.504	19.964	0	297	297	2	1	-10921639	98.238	89	41	213	2063	47.470	2.000	0.252	0.832
ID541348	541348	91	84.648	23.912	20.542	0	297	297	2	1	-10921639	203.762	213	82	255	4279	56.308	4.800	0.241	1.404
ID541349	541349	97	41.039	17.846	22.711	0	297	297	2	1	-10921639	142.810	130	68	213	2999	49.709	2.000	0.113	0.582
ID541324	541324	89	79.149	21.491	11.074	0	298	298	2	1	-10921639	133.714	137	62	241	2808	57.345	2.000	0.246	0.920
ID541325	541325	76	54.409	10.761	15.923	0	298	298	2	1	-10921639	108.429	110	55	165	2277	33.224	2.000	0.231	1.225
ID541326	541326	93	57.302	17.744	17.033	0	298	298	2	1	-10921639	169.143	172	82	227	3552	42.748	7.600	0.149	1.024
ID541327	541327	77	53.027	31.370	19.407	0	298	298	2	1	-10921639	102.905	89	55	179	2161	36.232	2.000	0.239	1.095
ID541328	541328	91	79.053	24.070	20.336	0	298	298	2	1	-10921639	188.238	192	103	255	3953	52.647	2.000	0.192	1.153
ID541329	541329	97	39.443	20.421	22.690	0	298	298	2	1	-10921639	153.667	151	62	227	3227	48.130	6.368	0.086	0.506
ID541330	541330	98	37.452	15.028	27.272	0	298	298	2	1	-10921639	90.381	82	48	144	1898	23.116	2.000	0.176	1.170
ID541352	541352	93	63.963	17.491	16.358	0	299	299	2	1	-10921639	159.000	158	68	255	3339	51.165	2.000	0.152	0.822
ID541353	541353	77	58.097	31.401	19.589	0	299	299	2	1	-10921639	99.667	96	41	220	2093	45.150	2.000	0.252	0.888
ID541354	541354	None	35.838	15.041	21.163	0	299	299	2	1	-10921639	113.381	110	62	165	2381	29.508	2.000	0.100	0.697
ID541355	541355	91	82.760	23.196	20.688	0	299	299	2	1	-10921639	224.143	234	110	255	4707	38.935	4.800	0.245	2.266
ID541356	541356	98	37.500	15.135	27.097	0	299	299	2	1	-10921639	93.619	89	41	151	1966	32.626	2.000	0.128	0.649
ID541350	541350	89	72.496	23.203	12.037	0	299	299	2	1	-10921639	150.000	137	75	234	3150	46.927	4.800	0.267	1.346
ID541351	541351	76	54.943	10.629	15.400	0	299	299	2	1	-10921639	123.476	117	68	199	2593	32.290	4.800	0.224	1.401
ID541360	541360	76	38.509	10.732	15.197	0	300	300	2	1	-10921639	106.143	103	62	158	2229	30.187	2.000	0.161	0.977
ID541361	541361	93	65.565	18.102	16.574	0	300	300	2	1	-10921639	180.381	179	103	255	3788	45.461	7.600	0.175	1.181
ID541362	541362	77	42.732	31.471	18.970	0	300	300	2	1	-10921639	99.238	89	62	151	2084	30.669	2.000	0.214	1.142
ID541363	541363	91	72.414	23.580	20.363	0	300	300	2	1	-10921639	176.714	165	96	255	3711	53.808	2.000	0.171	0.958
ID541364	541364	98	37.181	15.706	27.503	0	300	300	2	1	-10921639	88.476	89	27	151	1858	34.962	2.000	0.135	0.604
ID541359	541359	89	56.932	21.940	10.966	0	300	300	2	1	-10921639	133.810	130	62	199	2810	39.102	4.800	0.244	1.344
ID541368	541368	None	36.194	22.762	23.550	0	301	301	2	1	-10921639	118.905	117	55	186	2497	35.257	2.000	0.116	0.701
ID541369	541369	98	37.898	15.151	27.343	0	301	301	2	1	-10921639	83.190	75	48	151	1747	30.098	2.000	0.125	0.614
ID541365	541365	None	37.436	24.120	14.107	0	301	301	2	1	-10921639	122.190	130	55	165	2566	30.408	3.200	0.126	0.901
ID541366	541366	93	60.053	18.778	17.170	0	301	301	2	1	-10921639	160.571	158	82	220	3372	40.918	2.000	0.159	1.077
ID541367	541367	91	47.359	24.110	20.184	0	301	301	2	1	-10921639	143.286	144	82	220	3009	37.393	2.000	0.109	0.756
ID541357	541357	91	48.016	23.705	20.157	0	302	302	2	1	-10921639	136.333	137	82	186	2863	33.049	2.000	0.154	1.099
ID541358	541358	None	43.998	31.765	19.875	0	302	302	2	1	-10921639	89.143	89	48	151	1872	28.095	2.000	0.197	1.046
ID541370	541370	None	44.967	21.188	24.164	0	304	304	2	1	-10921639	117.714	117	82	158	2472	20.768	4.800	0.210	1.964
ID541372	541372	None	39.240	11.099	16.125	0	311	311	2	1	-10921639	78.952	75	41	151	1658	24.941	2.000	0.220	1.140
ID541371	541371	None	41.464	21.595	9.974	0	311	311	2	1	-10921639	82.524	82	41	137	1733	27.081	2.000	0.206	1.041
ID541373	541373	None	38.438	10.691	15.150	0	314	314	2	1	-10921639	72.476	62	34	144	1522	27.186	2.000	0.203	0.900
ID541374	541374	None	39.379	30.123	18.288	0	315	315	2	1	-10921639	74.000	75	34	137	1554	29.309	2.000	0.228	0.937
ID541375	541375	None	48.278	35.000	12.000	0	323	323	2	1	-10921639	70.238	62	27	158	1475	38.476	2.000	0.340	0.926
ID541376	541376	None	35.101	23.811	13.031	0	328	328	2	1	-10921639	78.619	75	34	117	1651	21.990	3.200	0.214	1.259
ID541377	541377	None	36.271	11.042	15.783	0	336	336	2	1	-10921639	64.571	62	34	124	1356	23.534	2.000	0.253	1.109
ID541378	541378	None	36.964	35.000	12.000	0	340	340	2	1	-10921639	58.381	48	19	124	1226	27.681	2.000	0.294	0.958
