# Supplementary material for: Progressive enhancement of kinetic proofreading in T cell antigen discrimination from receptor activation to DAG generation
Source: eLife. 2022 Sep 20;11:e75263. doi: 10.7554/eLife.75263 (PMC9536835; doi:10.7554/eLife.75263)
Supplement: Figure 5—source data 1. — Each data table is the TrackMate ‘spot-statistics’ output of one cell over four cycles of blue-light illumination (frames 0–40, 100–140, 200–240, and 300–340, with 3 s interval between frames). We calculated the lifetime of TrackIDs that existed at the start of each period of blue-light illumination that did not last for the full period and fit the resulting lifetime distributions using custom Python scripts available at https://github.com/dbritain/KP-paper (copy archived at swh:1:rev:167fa456901903740f0f3ee6a3e5324bc45207ea, Britain, 2022). [file elife-75263-fig5-data1.zip › Fig5SourceData/LOV/lov1/r1/lov14.csv]

Label	ID	TRACK_ID	QUALITY	POSITION_X	POSITION_Y	POSITION_Z	POSITION_T	FRAME	RADIUS	VISIBILITY	MANUAL_COLOR	MEAN_INTENSITY	MEDIAN_INTENSITY	MIN_INTENSITY	MAX_INTENSITY	TOTAL_INTENSITY	STANDARD_DEVIATION	ESTIMATED_DIAMETER	CONTRAST	SNR
ID549936	549936	2	61.405	3.814	17.771	0	0	0	2	1	-10921639	137.143	120	75	210	2880	40.329	2.000	0.201	1.138
ID549932	549932	0	71.236	14.953	6.079	0	0	0	2	1	-10921639	160.000	165	105	240	3360	41.713	2.000	0.213	1.348
ID549933	549933	1	56.930	16.839	9.631	0	0	0	2	1	-10921639	127.857	105	75	210	2685	46.383	2.000	0.174	0.816
ID549934	549934	None	57.080	6.507	11.151	0	0	0	2	1	-10921639	150.000	150	90	210	3150	33.204	4.800	0.191	1.449
ID549935	549935	None	47.108	11.736	14.926	0	0	0	2	1	-10921639	107.857	105	45	165	2265	39.293	2.000	0.135	0.653
ID549937	549937	3	42.313	24.689	4.960	0	1	1	2	1	-10921639	89.286	90	30	165	1875	31.988	2.000	0.186	0.876
ID549938	549938	0	49.761	13.897	6.199	0	1	1	2	1	-10921639	127.857	120	75	195	2685	31.328	2.000	0.157	1.109
ID549939	549939	4	38.997	8.730	8.752	0	1	1	2	1	-10921639	130.714	120	75	195	2745	32.569	2.000	0.096	0.703
ID549940	549940	1	43.213	17.681	9.906	0	1	1	2	1	-10921639	107.143	105	60	195	2250	33.970	2.000	0.149	0.817
ID549941	549941	None	37.588	0.000	11.000	0	1	1	2	1	-10921639	119.571	120	75	180	2511	26.320	4.800	0.199	1.509
ID549942	549942	2	61.668	3.385	17.413	0	1	1	2	1	-10921639	127.857	135	45	195	2685	42.059	3.200	0.266	1.279
ID549943	549943	None	38.540	10.737	19.180	0	1	1	2	1	-10921639	95.000	90	30	150	1995	36.228	2.000	0.130	0.604
ID549984	549984	3	46.562	24.875	4.929	0	2	2	2	1	-10921639	74.286	75	15	165	1560	32.338	2.000	0.265	0.964
ID549985	549985	4	37.749	8.227	7.993	0	2	2	2	1	-10921639	132.143	135	75	180	2775	25.376	2.000	0.122	1.131
ID549986	549986	0	39.051	15.964	7.804	0	2	2	2	1	-10921639	108.571	120	60	150	2280	30.706	2.000	0.163	0.992
ID549987	549987	2	60.299	3.792	17.643	0	2	2	2	1	-10921639	127.143	135	45	180	2670	37.536	4.800	0.243	1.323
ID549988	549988	None	40.422	18.907	19.045	0	2	2	2	1	-10921639	88.571	90	45	150	1860	25.057	2.000	0.175	1.053
ID549989	549989	None	44.346	0.000	26.000	0	2	2	2	1	-10921639	75.905	60	42	165	1594	30.736	2.000	0.198	0.816
ID549944	549944	3	47.769	24.274	5.227	0	3	3	2	1	-10921639	112.143	120	30	180	2355	37.536	2.000	0.198	0.990
ID549945	549945	4	38.617	8.385	8.024	0	3	3	2	1	-10921639	84.286	75	45	165	1770	31.634	2.000	0.136	0.639
ID549946	549946	None	36.337	28.000	9.000	0	3	3	2	1	-10921639	106.667	112	45	150	2240	31.489	4.800	0.226	1.250
ID549947	549947	2	64.711	3.836	17.516	0	3	3	2	1	-10921639	120.714	120	30	210	2535	52.922	2.000	0.226	0.840
ID549948	549948	5	37.455	28.000	18.000	0	3	3	2	1	-10921639	104.905	105	70	135	2203	25.181	4.800	0.209	1.439
ID549949	549949	6	37.605	10.902	19.080	0	3	3	2	1	-10921639	91.429	90	45	165	1920	28.816	7.600	0.120	0.679
ID549950	549950	None	36.813	19.837	23.354	0	3	3	2	1	-10921639	76.429	75	45	135	1605	24.142	2.000	0.203	1.069
ID549961	549961	8	39.512	9.000	0.000	0	4	4	2	1	-10921639	88.000	90	42	150	1848	29.673	2.000	0.173	0.877
ID549962	549962	3	41.057	24.696	4.832	0	4	4	2	1	-10921639	97.857	90	45	180	2055	33.748	2.000	0.140	0.714
ID549963	549963	4	44.533	8.004	8.715	0	4	4	2	1	-10921639	123.571	120	75	180	2595	29.586	2.000	0.180	1.272
ID549964	549964	None	41.021	6.256	9.848	0	4	4	2	1	-10921639	123.571	120	90	165	2595	27.620	2.000	0.136	1.068
ID549965	549965	2	65.570	3.009	17.642	0	4	4	2	1	-10921639	132.857	135	75	195	2790	38.619	2.000	0.250	1.377
ID549966	549966	6	44.685	10.786	18.896	0	4	4	2	1	-10921639	97.143	90	45	165	2040	34.080	2.000	0.156	0.769
ID549967	549967	5	44.736	28.000	19.000	0	4	4	2	1	-10921639	88.524	84	60	135	1859	23.362	4.800	0.276	1.640
ID549960	549960	None	47.630	18.891	24.162	0	5	5	2	1	-10921639	100.000	90	60	150	2100	29.749	2.000	0.214	1.187
ID549957	549957	8	39.138	9.000	0.000	0	5	5	2	1	-10921639	73.143	75	42	135	1536	26.024	2.000	0.220	1.013
ID549958	549958	4	47.216	8.538	8.693	0	5	5	2	1	-10921639	102.143	90	60	165	2145	31.685	2.000	0.220	1.162
ID549959	549959	None	37.905	0.000	10.000	0	5	5	2	1	-10921639	106.048	112	60	135	2227	24.082	4.800	0.223	1.608
ID549968	549968	4	59.308	8.701	8.728	0	6	6	2	1	-10921639	101.429	105	45	165	2130	35.148	7.600	0.307	1.357
ID549969	549969	None	62.902	4.011	17.549	0	6	6	2	1	-10921639	107.857	120	30	180	2265	43.115	2.000	0.264	1.045
ID549970	549970	None	35.414	9.442	26.196	0	6	6	2	1	-10921639	87.143	90	45	120	1830	20.468	4.800	0.213	1.494
ID549992	549992	None	46.073	21.996	13.602	0	7	7	2	1	-10921639	123.571	120	90	165	2595	23.672	7.600	0.203	1.761
ID549993	549993	None	48.295	0.000	27.000	0	7	7	2	1	-10921639	90.095	90	42	135	1892	29.535	4.800	0.276	1.319
ID549990	549990	None	48.007	24.334	5.133	0	7	7	2	1	-10921639	107.143	105	60	180	2250	30.107	2.000	0.229	1.327
ID549991	549991	4	51.290	8.702	8.666	0	7	7	2	1	-10921639	100.000	90	45	180	2100	36.844	2.000	0.208	0.933
ID549976	549976	None	36.375	23.819	9.430	0	8	8	2	1	-10921639	109.286	105	75	165	2295	27.308	2.000	0.121	0.866
ID549977	549977	7	48.196	3.910	17.616	0	8	8	2	1	-10921639	92.857	90	15	165	1950	42.590	2.000	0.186	0.683
ID549978	549978	None	36.669	20.435	24.034	0	8	8	2	1	-10921639	91.429	90	45	135	1920	25.939	7.600	0.160	0.971
ID549971	549971	9	41.599	24.935	4.568	0	9	9	2	1	-10921639	95.714	90	45	195	2010	40.382	7.600	0.155	0.637
ID549972	549972	4	38.663	8.781	8.308	0	9	9	2	1	-10921639	72.143	75	15	150	1515	33.413	7.600	0.175	0.644
ID549973	549973	10	52.460	5.580	10.680	0	9	9	2	1	-10921639	90.000	90	30	180	1890	39.969	7.600	0.193	0.727
ID549974	549974	7	52.688	3.794	17.285	0	9	9	2	1	-10921639	114.286	120	60	165	2400	29.038	4.800	0.260	1.622
ID549975	549975	None	50.663	0.000	26.000	0	9	9	2	1	-10921639	73.095	75	15	165	1535	39.394	2.000	0.244	0.727
ID549979	549979	9	59.415	24.584	4.530	0	10	10	2	1	-10921639	131.429	120	75	225	2760	42.401	4.800	0.213	1.088
ID549980	549980	4	44.639	8.613	8.590	0	10	10	2	1	-10921639	95.000	90	30	180	1995	40.062	7.600	0.143	0.593
ID549981	549981	10	44.038	6.073	11.630	0	10	10	2	1	-10921639	112.143	105	60	165	2355	26.247	2.000	0.187	1.344
ID549982	549982	7	54.960	4.207	17.530	0	10	10	2	1	-10921639	88.571	90	0	165	1860	46.210	2.000	0.308	0.902
ID549983	549983	None	52.618	19.784	23.178	0	10	10	2	1	-10921639	109.286	105	60	180	2295	33.589	2.000	0.200	1.086
ID549952	549952	4	35.380	8.703	8.950	0	11	11	2	1	-10921639	87.857	90	45	150	1845	32.618	7.600	0.115	0.557
ID549953	549953	10	45.589	5.360	11.105	0	11	11	2	1	-10921639	109.286	105	45	165	2295	29.677	2.000	0.184	1.145
ID549954	549954	7	40.265	2.906	17.232	0	11	11	2	1	-10921639	82.857	90	30	150	1740	31.328	2.000	0.199	0.879
ID549955	549955	11	56.852	11.741	19.108	0	11	11	2	1	-10921639	95.714	90	45	195	2010	38.964	2.000	0.262	1.021
ID549956	549956	12	49.978	0.000	26.000	0	11	11	2	1	-10921639	73.810	75	28	150	1550	36.224	2.000	0.274	0.876
ID549951	549951	9	53.525	25.028	4.820	0	11	11	2	1	-10921639	119.286	120	60	210	2505	41.209	2.000	0.166	0.824
ID550009	550009	9	47.829	24.682	4.696	0	12	12	2	1	-10921639	126.429	120	60	195	2655	35.677	4.800	0.191	1.135
ID550010	550010	4	43.292	8.821	8.657	0	12	12	2	1	-10921639	102.143	90	75	180	2145	30.231	7.600	0.159	0.929
ID550011	550011	10	45.260	5.401	11.174	0	12	12	2	1	-10921639	115.000	120	75	195	2415	30.496	2.000	0.165	1.066
ID550012	550012	13	40.393	22.958	15.882	0	12	12	2	1	-10921639	106.429	105	60	150	2235	25.502	2.000	0.175	1.245
ID550013	550013	7	62.017	4.171	17.628	0	12	12	2	1	-10921639	106.429	90	30	180	2235	44.219	2.000	0.265	1.008
ID550014	550014	11	36.554	11.935	20.200	0	12	12	2	1	-10921639	80.000	75	30	135	1680	30.125	4.800	0.205	0.902
ID550015	550015	None	44.278	20.905	23.863	0	12	12	2	1	-10921639	116.429	120	60	195	2445	29.964	7.600	0.154	1.038
ID550016	550016	12	42.694	0.000	26.000	0	12	12	2	1	-10921639	59.619	45	28	120	1252	30.999	2.000	0.280	0.843
ID550032	550032	13	39.090	22.007	14.057	0	13	13	2	1	-10921639	92.143	90	45	135	1935	28.964	2.000	0.187	1.002
ID550033	550033	7	42.819	4.070	17.908	0	13	13	2	1	-10921639	89.286	90	30	165	1875	38.382	2.000	0.189	0.739
ID550034	550034	None	35.843	20.204	19.877	0	13	13	2	1	-10921639	98.571	90	30	150	2070	28.291	2.000	0.163	0.977
ID550030	550030	9	53.694	24.822	4.415	0	13	13	2	1	-10921639	117.857	120	60	180	2475	34.626	2.000	0.193	1.102
ID550031	550031	4	39.769	8.592	8.348	0	13	13	2	1	-10921639	75.000	75	15	150	1575	36.742	2.000	0.119	0.434
ID550017	550017	None	46.909	5.769	10.840	0	14	14	2	1	-10921639	100.714	90	45	165	2115	31.515	2.000	0.180	0.975
ID550018	550018	7	53.080	3.953	17.667	0	14	14	2	1	-10921639	88.571	75	30	150	1860	39.088	2.000	0.245	0.891
ID550019	550019	14	43.678	19.995	23.959	0	14	14	2	1	-10921639	90.714	75	45	165	1905	30.915	2.000	0.158	0.801
ID550026	550026	None	49.167	6.000	0.000	0	15	15	2	1	-10921639	88.667	90	42	135	1862	27.172	3.200	0.322	1.591
ID550027	550027	None	60.725	8.952	8.217	0	15	15	2	1	-10921639	115.000	120	60	225	2415	40.062	7.600	0.211	0.998
ID550028	550028	7	50.252	4.316	17.412	0	15	15	2	1	-10921639	112.143	105	45	180	2355	32.733	3.200	0.240	1.326
ID550029	550029	14	40.031	20.335	23.670	0	15	15	2	1	-10921639	104.286	105	45	165	2190	26.186	7.600	0.174	1.178
ID549996	549996	14	47.807	19.946	24.156	0	16	16	2	1	-10921639	105.000	105	60	165	2205	29.240	2.000	0.181	1.101
ID549994	549994	15	36.339	24.681	4.852	0	16	16	2	1	-10921639	107.143	105	60	180	2250	26.104	4.800	0.139	1.004
ID549995	549995	7	49.044	4.383	16.891	0	16	16	2	1	-10921639	104.286	105	30	165	2190	40.660	3.200	0.212	0.897
ID550000	550000	None	44.227	23.605	16.876	0	17	17	2	1	-10921639	115.714	120	60	165	2430	29.677	2.000	0.173	1.151
ID550001	550001	7	77.412	3.928	17.841	0	17	17	2	1	-10921639	111.429	120	60	210	2340	53.154	2.000	0.274	0.903
ID550002	550002	14	37.963	20.227	23.295	0	17	17	2	1	-10921639	87.857	90	30	165	1845	28.177	2.000	0.166	0.889
ID549997	549997	15	43.757	24.279	6.743	0	17	17	2	1	-10921639	112.143	105	75	180	2355	31.685	2.000	0.171	1.034
ID549998	549998	16	50.876	11.443	9.326	0	17	17	2	1	-10921639	114.286	120	30	195	2400	44.110	7.600	0.240	1.004
ID549999	549999	None	38.913	5.318	11.552	0	17	17	2	1	-10921639	97.143	90	45	150	2040	35.692	7.600	0.131	0.629
ID550008	550008	14	43.612	20.373	23.852	0	18	18	2	1	-10921639	106.429	105	60	180	2235	33.172	6.370	0.159	0.882
ID550003	550003	None	36.077	12.143	4.936	0	18	18	2	1	-10921639	79.286	75	30	150	1665	29.677	2.000	0.104	0.502
ID550004	550004	15	51.955	24.853	5.373	0	18	18	2	1	-10921639	109.286	90	45	180	2295	38.285	4.800	0.254	1.157
ID550005	550005	16	59.076	8.602	8.398	0	18	18	2	1	-10921639	110.714	105	30	195	2325	43.078	7.600	0.217	0.916
ID550006	550006	7	56.820	3.982	17.083	0	18	18	2	1	-10921639	105.000	105	30	165	2205	39.969	3.200	0.247	1.040
ID550007	550007	17	42.159	12.894	19.594	0	18	18	2	1	-10921639	101.429	105	45	165	2130	35.466	4.800	0.214	1.010
ID550024	550024	14	48.949	20.337	24.025	0	19	19	2	1	-10921639	108.571	105	60	165	2280	28.423	4.800	0.225	1.401
ID550025	550025	None	37.372	0.000	26.000	0	19	19	2	1	-10921639	85.762	84	42	150	1801	28.756	7.600	0.220	1.076
ID550020	550020	15	35.292	24.704	6.743	0	19	19	2	1	-10921639	105.714	90	60	165	2220	32.338	4.800	0.152	0.863
ID550021	550021	16	44.148	9.392	9.382	0	19	19	2	1	-10921639	106.429	120	45	165	2235	32.138	2.000	0.183	1.027
ID550022	550022	7	44.016	3.808	16.851	0	19	19	2	1	-10921639	105.000	105	45	165	2205	30.000	6.331	0.173	1.031
ID550023	550023	17	47.980	11.088	18.790	0	19	19	2	1	-10921639	100.714	90	45	180	2115	36.169	2.000	0.180	0.849
ID550036	550036	None	41.697	6.040	11.303	0	20	20	2	1	-10921639	93.571	90	0	195	1965	41.598	2.000	0.121	0.484
ID550037	550037	7	51.625	3.979	17.231	0	20	20	2	1	-10921639	100.000	90	45	165	2100	33.985	2.000	0.214	1.039
ID550035	550035	16	43.257	8.926	8.699	0	20	20	2	1	-10921639	102.143	90	60	165	2145	28.704	7.600	0.151	0.935
ID550056	550056	None	44.328	0.000	25.000	0	21	21	2	1	-10921639	82.810	75	45	135	1739	25.520	4.800	0.326	1.597
ID550052	550052	15	40.377	25.189	4.687	0	21	21	2	1	-10921639	114.286	105	60	165	2400	29.803	4.800	0.173	1.129
ID550053	550053	16	49.993	8.707	8.271	0	21	21	2	1	-10921639	110.000	120	45	180	2310	33.985	2.000	0.199	1.076
ID550054	550054	None	50.723	7.805	15.682	0	21	21	2	1	-10921639	124.286	120	75	180	2610	31.156	2.000	0.175	1.191
ID550055	550055	7	35.802	3.973	17.822	0	21	21	2	1	-10921639	86.429	90	45	150	1815	32.486	2.000	0.116	0.554
ID550040	550040	7	46.371	3.497	17.155	0	22	22	2	1	-10921639	109.286	105	45	165	2295	31.870	2.000	0.172	1.007
ID550041	550041	None	39.404	21.198	24.183	0	22	22	2	1	-10921639	85.714	90	45	150	1800	26.043	2.000	0.162	0.915
ID550042	550042	None	37.192	1.000	30.000	0	22	22	2	1	-10921639	96.571	105	42	135	2028	31.307	4.800	0.231	1.157
ID550038	550038	15	46.425	24.935	5.176	0	22	22	2	1	-10921639	124.286	105	75	195	2610	34.579	2.000	0.174	1.064
ID550039	550039	None	36.132	12.468	6.724	0	22	22	2	1	-10921639	100.000	90	30	150	2100	33.317	7.600	0.143	0.750
ID550048	550048	None	35.595	5.000	0.000	0	23	23	2	1	-10921639	113.190	112	75	165	2377	26.705	7.600	0.181	1.300
ID550049	550049	15	57.343	24.900	5.955	0	23	23	2	1	-10921639	149.286	135	105	225	3135	36.273	2.000	0.179	1.247
ID550050	550050	16	43.756	8.988	8.244	0	23	23	2	1	-10921639	86.429	75	45	180	1815	35.466	2.000	0.121	0.525
ID550051	550051	7	54.626	4.671	17.738	0	23	23	2	1	-10921639	97.143	105	30	180	2040	40.143	2.000	0.249	0.964
ID550043	550043	None	41.504	28.000	0.000	0	24	24	2	1	-10921639	71.143	84	42	120	1494	28.494	2.000	0.313	1.192
ID550044	550044	16	66.545	9.295	8.113	0	24	24	2	1	-10921639	124.286	120	60	225	2610	45.285	2.000	0.202	0.923
ID550045	550045	None	35.775	4.965	11.135	0	24	24	2	1	-10921639	95.714	90	60	150	2010	23.467	2.000	0.142	1.016
ID550046	550046	7	48.228	4.160	17.510	0	24	24	2	1	-10921639	101.429	105	30	165	2130	36.095	2.000	0.226	1.035
ID550047	550047	None	40.898	20.028	23.109	0	24	24	2	1	-10921639	111.429	120	75	150	2340	23.987	4.800	0.180	1.414
ID550064	550064	16	39.147	9.094	8.096	0	25	25	2	1	-10921639	87.857	75	30	195	1845	35.902	2.000	0.089	0.402
ID550065	550065	7	52.082	4.045	17.432	0	25	25	2	1	-10921639	111.429	120	60	165	2340	32.021	2.000	0.248	1.382
ID550066	550066	None	39.560	11.847	19.525	0	25	25	2	1	-10921639	86.429	90	30	165	1815	31.430	4.800	0.198	0.910
ID550061	550061	18	36.966	5.000	0.000	0	25	25	2	1	-10921639	80.857	75	42	135	1698	28.332	2.000	0.166	0.811
ID550062	550062	19	38.542	10.000	0.000	0	25	25	2	1	-10921639	100.619	105	70	135	2113	20.831	2.000	0.204	1.639
ID550063	550063	15	39.971	25.203	5.140	0	25	25	2	1	-10921639	116.429	105	75	180	2445	31.786	4.800	0.165	1.038
ID550072	550072	19	35.275	10.000	0.000	0	26	26	2	1	-10921639	81.000	90	42	120	1701	28.094	2.000	0.182	0.889
ID550073	550073	15	45.207	25.241	5.224	0	26	26	2	1	-10921639	133.571	120	75	195	2805	36.405	4.000	0.174	1.085
ID550074	550074	16	58.751	9.524	8.684	0	26	26	2	1	-10921639	121.429	120	60	180	2550	33.843	7.600	0.260	1.483
ID550075	550075	7	44.695	3.404	17.087	0	26	26	2	1	-10921639	108.571	105	60	165	2280	30.337	4.800	0.187	1.127
ID550071	550071	18	41.318	6.000	0.000	0	26	26	2	1	-10921639	93.571	90	56	150	1965	25.738	2.000	0.231	1.363
ID550081	550081	15	57.302	24.996	5.995	0	27	27	2	1	-10921639	120.714	105	75	210	2535	38.964	2.000	0.183	0.957
ID550082	550082	None	37.355	8.415	14.364	0	27	27	2	1	-10921639	101.429	105	45	150	2130	28.024	2.000	0.148	0.932
ID550083	550083	7	38.950	3.546	16.842	0	27	27	2	1	-10921639	97.143	90	45	150	2040	26.673	2.000	0.167	1.041
ID550084	550084	None	43.908	24.075	17.399	0	27	27	2	1	-10921639	122.857	120	60	195	2580	33.748	2.000	0.143	0.909
ID550085	550085	None	45.171	11.816	19.122	0	27	27	2	1	-10921639	104.286	105	30	165	2190	33.026	2.000	0.178	0.953
ID550086	550086	None	48.083	28.000	20.000	0	27	27	2	1	-10921639	116.762	105	60	195	2452	42.852	2.000	0.201	0.913
ID550087	550087	20	36.529	20.781	23.861	0	27	27	2	1	-10921639	86.429	75	45	150	1815	29.586	2.000	0.149	0.756
ID550057	550057	15	35.103	25.259	4.873	0	28	28	2	1	-10921639	100.714	90	45	165	2115	35.224	2.000	0.122	0.624
ID550058	550058	16	65.268	8.919	8.305	0	28	28	2	1	-10921639	117.143	105	60	195	2460	38.424	2.000	0.252	1.227
ID550059	550059	7	39.741	4.080	17.651	0	28	28	2	1	-10921639	105.000	105	30	165	2205	31.464	2.000	0.147	0.854
ID550060	550060	20	51.637	19.602	23.372	0	28	28	2	1	-10921639	111.429	105	60	180	2340	33.397	4.800	0.237	1.278
ID550067	550067	15	46.912	25.079	4.686	0	29	29	2	1	-10921639	105.000	105	45	165	2205	32.519	2.000	0.200	1.076
ID550068	550068	16	53.111	8.971	8.194	0	29	29	2	1	-10921639	76.429	60	30	165	1605	38.215	2.000	0.240	0.773
ID550069	550069	7	59.007	4.095	17.411	0	29	29	2	1	-10921639	120.000	120	45	195	2520	37.047	2.000	0.255	1.316
ID550070	550070	20	39.329	19.283	22.731	0	29	29	2	1	-10921639	102.143	105	30	135	2145	33.413	2.000	0.182	0.943
ID550088	550088	15	48.742	25.074	4.189	0	30	30	2	1	-10921639	86.429	75	45	180	1815	36.713	2.000	0.196	0.771
ID550089	550089	16	42.363	9.348	8.375	0	30	30	2	1	-10921639	80.000	75	30	150	1680	36.538	2.000	0.143	0.547
ID550090	550090	None	40.170	22.171	9.010	0	30	30	2	1	-10921639	112.857	105	75	165	2370	24.009	3.200	0.168	1.356
ID550091	550091	None	49.296	23.552	16.531	0	30	30	2	1	-10921639	125.714	120	75	195	2640	35.961	2.000	0.149	0.906
ID550092	550092	7	53.753	4.724	17.766	0	30	30	2	1	-10921639	85.714	75	15	180	1800	40.567	7.600	0.238	0.811
ID550093	550093	None	38.077	28.000	19.000	0	30	30	2	1	-10921639	112.524	112	75	150	2363	24.273	2.000	0.169	1.339
ID550094	550094	20	42.082	21.242	23.471	0	30	30	2	1	-10921639	110.714	105	75	165	2325	28.253	4.800	0.169	1.131
ID550080	550080	20	37.788	20.902	24.494	0	31	31	2	1	-10921639	93.571	90	45	150	1965	28.423	2.000	0.153	0.873
ID550076	550076	16	47.032	8.999	8.299	0	31	31	2	1	-10921639	93.571	90	30	195	1965	39.659	7.600	0.123	0.516
ID550077	550077	None	43.008	20.219	15.932	0	31	31	2	1	-10921639	130.000	135	90	165	2730	22.417	4.800	0.182	1.784
ID550078	550078	7	39.025	4.885	17.544	0	31	31	2	1	-10921639	86.429	90	30	165	1815	30.706	2.000	0.175	0.840
ID550079	550079	None	49.159	3.836	24.181	0	31	31	2	1	-10921639	99.286	105	45	180	2085	31.634	7.600	0.223	1.143
ID550096	550096	16	67.286	9.167	8.730	0	32	32	2	1	-10921639	109.286	105	30	195	2295	46.752	2.000	0.219	0.840
ID550097	550097	7	52.059	3.904	17.243	0	32	32	2	1	-10921639	80.714	75	30	150	1695	33.365	2.000	0.291	1.089
ID550098	550098	21	37.999	11.677	19.595	0	32	32	2	1	-10921639	95.714	90	45	150	2010	29.803	2.000	0.160	0.884
ID550099	550099	None	36.798	6.935	26.981	0	32	32	2	1	-10921639	104.286	105	60	150	2190	27.852	2.000	0.161	1.040
ID550095	550095	None	49.210	25.059	4.650	0	32	32	2	1	-10921639	105.000	105	45	165	2205	35.812	2.000	0.217	1.047
ID550100	550100	16	41.757	8.988	8.801	0	33	33	2	1	-10921639	103.571	105	60	150	2175	29.204	2.000	0.158	0.968
ID550101	550101	21	53.972	11.976	19.798	0	33	33	2	1	-10921639	112.857	105	30	210	2370	36.931	2.000	0.172	0.898
ID550104	550104	21	50.152	12.281	19.212	0	34	34	2	1	-10921639	104.286	105	45	165	2190	31.634	2.000	0.223	1.202
ID550102	550102	None	39.927	25.587	3.883	0	34	34	2	1	-10921639	109.286	105	45	180	2295	36.786	2.000	0.094	0.508
ID550103	550103	7	36.809	3.409	17.016	0	34	34	2	1	-10921639	91.429	90	45	150	1920	29.204	4.800	0.193	1.012
ID550105	550105	None	67.283	9.964	8.351	0	35	35	2	1	-10921639	117.857	105	45	225	2475	47.738	2.000	0.228	0.917
ID550106	550106	22	54.295	6.132	11.245	0	35	35	2	1	-10921639	111.429	105	45	195	2340	35.677	7.600	0.193	1.012
ID550107	550107	None	39.429	24.092	17.346	0	35	35	2	1	-10921639	125.714	120	75	180	2640	32.338	3.200	0.115	0.805
ID550108	550108	7	46.966	5.036	18.152	0	35	35	2	1	-10921639	90.000	90	15	165	1890	40.249	2.000	0.210	0.776
ID550109	550109	None	41.471	21.584	24.100	0	35	35	2	1	-10921639	109.286	105	60	165	2295	27.717	7.600	0.155	1.057
ID550112	550112	7	38.695	4.767	17.898	0	36	36	2	1	-10921639	67.143	60	15	150	1410	32.733	2.000	0.146	0.524
ID550110	550110	None	42.124	25.182	6.334	0	36	36	2	1	-10921639	112.143	105	60	180	2355	33.748	2.000	0.162	0.925
ID550111	550111	22	37.726	6.450	11.455	0	36	36	2	1	-10921639	86.429	75	45	150	1815	30.337	2.000	0.153	0.758
ID550113	550113	None	46.927	0.000	0.000	0	37	37	2	1	-10921639	92.810	90	56	150	1949	30.053	6.396	0.284	1.367
ID550114	550114	23	55.198	8.983	7.900	0	37	37	2	1	-10921639	115.714	105	45	180	2430	36.786	7.600	0.210	1.090
ID550115	550115	None	56.025	11.427	18.904	0	37	37	2	1	-10921639	103.571	90	45	180	2175	40.501	2.000	0.213	0.898
ID550116	550116	None	37.604	28.000	19.000	0	37	37	2	1	-10921639	137.238	135	75	180	2882	29.310	3.200	0.160	1.295
ID550117	550117	None	37.651	2.000	30.000	0	37	37	2	1	-10921639	80.000	75	45	165	1680	32.475	2.000	0.219	0.887
ID550120	550120	25	37.715	24.346	15.480	0	38	38	2	1	-10921639	124.286	120	75	180	2610	30.426	3.200	0.140	1.004
ID550121	550121	7	37.935	4.100	17.193	0	38	38	2	1	-10921639	105.714	105	60	165	2220	27.852	4.800	0.158	1.035
ID550122	550122	None	38.517	20.621	24.134	0	38	38	2	1	-10921639	107.857	105	60	165	2265	31.328	2.000	0.110	0.680
ID550118	550118	23	38.103	9.283	8.397	0	38	38	2	1	-10921639	102.857	90	60	165	2160	29.731	2.000	0.137	0.832
ID550119	550119	None	39.708	10.362	15.432	0	38	38	2	1	-10921639	94.286	90	15	150	1980	36.479	2.000	0.217	0.923
ID550128	550128	None	48.580	6.368	26.756	0	39	39	2	1	-10921639	90.000	90	45	195	1890	36.435	2.000	0.200	0.823
ID550123	550123	23	63.279	9.090	8.154	0	39	39	2	1	-10921639	101.429	105	15	210	2130	53.855	2.000	0.168	0.543
ID550124	550124	None	51.377	5.312	11.032	0	39	39	2	1	-10921639	118.571	120	75	210	2490	32.831	2.000	0.190	1.156
ID550125	550125	7	50.890	4.197	17.560	0	39	39	2	1	-10921639	91.429	105	0	180	1920	47.412	2.000	0.246	0.762
ID550126	550126	25	35.170	24.800	17.395	0	39	39	2	1	-10921639	122.143	120	75	180	2565	27.775	4.800	0.111	0.876
ID550127	550127	24	41.774	11.621	19.376	0	39	39	2	1	-10921639	117.143	120	60	165	2460	28.310	7.600	0.175	1.235
ID550136	550136	None	38.380	8.316	14.731	0	40	40	2	1	-10921639	102.143	105	45	180	2145	29.478	7.600	0.131	0.804
ID550137	550137	7	49.301	4.625	17.901	0	40	40	2	1	-10921639	90.000	90	45	165	1890	38.827	2.000	0.168	0.668
ID550138	550138	24	47.426	12.761	19.495	0	40	40	2	1	-10921639	117.857	120	60	180	2475	35.902	2.000	0.173	0.967
ID550139	550139	None	38.511	28.000	30.000	0	40	40	2	1	-10921639	101.810	112	56	135	2138	23.779	4.800	0.260	1.764
ID550134	550134	None	36.781	21.485	4.956	0	40	40	2	1	-10921639	127.857	120	75	180	2685	25.815	4.800	0.136	1.188
ID550135	550135	23	44.298	9.172	7.787	0	40	40	2	1	-10921639	85.000	90	0	165	1785	43.818	7.600	0.115	0.399
ID550144	550144	26	46.345	28.000	19.000	0	41	41	2	1	-10921639	140.857	135	90	210	2958	32.798	3.200	0.194	1.398
ID550140	550140	None	41.804	24.448	6.752	0	41	41	2	1	-10921639	125.000	120	60	195	2625	34.964	2.000	0.107	0.688
ID550141	550141	23	44.443	9.625	8.931	0	41	41	2	1	-10921639	101.429	90	45	180	2130	40.778	2.000	0.154	0.663
ID550142	550142	None	37.078	16.947	11.132	0	41	41	2	1	-10921639	87.143	90	30	135	1830	26.673	2.000	0.167	0.936
ID550143	550143	None	37.837	20.815	18.413	0	41	41	2	1	-10921639	127.143	120	60	165	2670	28.310	7.600	0.140	1.102
ID550129	550129	23	66.241	9.623	9.122	0	42	42	2	1	-10921639	122.143	120	60	225	2565	43.548	2.000	0.237	1.075
ID550130	550130	None	40.021	18.031	16.393	0	42	42	2	1	-10921639	104.286	105	60	165	2190	27.445	2.000	0.176	1.135
ID550131	550131	7	79.808	4.076	17.084	0	42	42	2	1	-10921639	150.000	135	90	255	3150	47.671	4.800	0.265	1.318
ID550132	550132	None	36.904	12.255	19.349	0	42	42	2	1	-10921639	96.429	90	60	165	2025	28.291	7.600	0.133	0.802
ID550133	550133	26	43.090	28.000	20.000	0	42	42	2	1	-10921639	133.714	135	90	210	2808	31.225	2.000	0.183	1.323
ID550161	550161	None	38.500	25.602	5.196	0	43	43	2	1	-10921639	144.286	135	105	225	3030	30.178	4.800	0.103	0.893
ID550162	550162	None	55.172	17.751	9.557	0	43	43	2	1	-10921639	129.286	120	45	210	2715	40.935	3.200	0.191	1.013
ID550163	550163	7	50.419	5.261	17.976	0	43	43	2	1	-10921639	130.000	135	60	195	2730	37.749	7.600	0.178	1.043
ID550164	550164	26	41.192	28.000	20.000	0	43	43	2	1	-10921639	116.905	120	60	165	2455	30.724	2.000	0.205	1.295
ID550160	550160	None	44.603	13.937	22.998	0	44	44	2	1	-10921639	97.857	105	45	135	2055	27.091	2.000	0.225	1.328
ID550156	550156	27	44.477	7.335	10.819	0	44	44	2	1	-10921639	124.286	135	60	195	2610	36.169	7.600	0.132	0.801
ID550157	550157	None	38.472	24.837	12.107	0	44	44	2	1	-10921639	125.714	135	90	180	2640	28.253	2.000	0.105	0.844
ID550158	550158	7	56.697	4.818	17.131	0	44	44	2	1	-10921639	120.714	120	60	180	2535	39.538	2.000	0.205	1.038
ID550159	550159	26	38.344	28.000	20.000	0	44	44	2	1	-10921639	121.762	105	90	165	2557	27.896	7.600	0.150	1.141
ID550145	550145	28	39.094	25.998	5.162	0	45	45	2	1	-10921639	127.857	120	75	210	2685	31.685	2.000	0.094	0.696
ID550146	550146	29	36.218	9.764	8.079	0	45	45	2	1	-10921639	115.714	105	60	195	2430	32.569	7.600	0.085	0.559
ID550147	550147	27	37.349	7.030	11.220	0	45	45	2	1	-10921639	136.429	135	90	165	2865	22.200	7.600	0.141	1.514
ID550148	550148	30	54.837	17.804	10.910	0	45	45	2	1	-10921639	135.000	135	75	195	2835	34.205	2.000	0.200	1.316
ID550149	550149	7	49.962	4.892	17.753	0	45	45	2	1	-10921639	128.571	120	75	210	2700	36.611	2.000	0.133	0.823
ID550150	550150	26	41.413	28.000	20.000	0	45	45	2	1	-10921639	122.000	120	70	180	2562	35.282	2.000	0.135	0.823
ID550152	550152	28	37.635	25.422	7.002	0	46	46	2	1	-10921639	115.000	120	60	195	2415	38.633	2.000	0.107	0.574
ID550153	550153	30	47.706	18.229	9.986	0	46	46	2	1	-10921639	123.571	105	75	210	2595	37.321	2.000	0.110	0.657
ID550154	550154	7	49.594	4.264	17.448	0	46	46	2	1	-10921639	113.571	105	60	165	2385	32.371	2.000	0.217	1.249
ID550155	550155	26	35.600	28.000	19.000	0	46	46	2	1	-10921639	119.810	120	84	180	2516	29.176	2.000	0.089	0.670
ID550151	550151	29	56.774	9.363	7.512	0	46	46	2	1	-10921639	150.714	150	90	240	3165	42.287	2.000	0.136	0.852
ID550168	550168	7	61.650	4.066	17.333	0	47	47	2	1	-10921639	120.000	120	45	180	2520	39.402	2.000	0.263	1.269
ID550169	550169	None	36.948	24.684	17.229	0	47	47	2	1	-10921639	116.429	120	45	210	2445	39.942	7.600	0.101	0.536
ID550170	550170	None	51.661	11.919	18.732	0	47	47	2	1	-10921639	115.714	105	45	180	2430	36.786	2.000	0.186	0.988
ID550171	550171	None	45.137	2.000	30.000	0	47	47	2	1	-10921639	118.952	120	60	210	2498	38.531	6.430	0.168	0.888
ID550165	550165	None	40.441	7.210	4.857	0	47	47	2	1	-10921639	131.429	135	75	195	2760	32.138	2.000	0.097	0.725
ID550166	550166	31	36.453	15.092	7.957	0	47	47	2	1	-10921639	150.000	150	120	195	3150	23.717	7.600	0.111	1.265
ID550167	550167	29	58.114	8.184	10.011	0	47	47	2	1	-10921639	165.000	180	90	225	3465	39.115	4.800	0.162	1.174
ID550200	550200	30	66.286	17.954	9.779	0	48	48	2	1	-10921639	149.286	135	90	255	3135	46.349	2.000	0.154	0.861
ID550201	550201	29	56.560	7.079	11.222	0	48	48	2	1	-10921639	157.857	150	90	240	3315	38.130	2.000	0.143	1.034
ID550202	550202	7	40.947	3.727	16.764	0	48	48	2	1	-10921639	104.286	105	60	150	2190	26.612	4.800	0.221	1.418
ID550203	550203	None	55.405	15.461	20.411	0	48	48	2	1	-10921639	132.857	135	45	225	2790	43.289	2.000	0.173	0.903
ID550204	550204	26	39.461	28.000	20.000	0	48	48	2	1	-10921639	121.143	120	84	165	2544	26.426	6.350	0.178	1.387
ID550199	550199	31	46.874	13.761	7.692	0	48	48	2	1	-10921639	152.857	150	90	240	3210	43.634	2.000	0.076	0.495
ID550184	550184	29	44.237	6.538	10.844	0	49	49	2	1	-10921639	158.571	150	105	240	3330	32.371	2.000	0.107	0.950
ID550185	550185	7	35.696	3.926	17.649	0	49	49	2	1	-10921639	115.000	120	60	165	2415	30.125	2.000	0.131	0.882
ID550186	550186	33	48.813	11.820	17.820	0	49	49	2	1	-10921639	117.143	120	60	180	2460	32.387	3.200	0.208	1.243
ID550187	550187	26	44.043	28.000	19.000	0	49	49	2	1	-10921639	115.429	112	70	165	2424	33.830	7.600	0.165	0.967
ID550188	550188	None	36.796	20.091	24.035	0	49	49	2	1	-10921639	100.714	105	60	150	2115	27.308	2.000	0.155	0.987
ID550189	550189	None	37.781	5.804	27.782	0	49	49	2	1	-10921639	90.714	90	45	165	1905	27.852	2.000	0.126	0.731
ID550181	550181	None	39.729	7.383	5.030	0	49	49	2	1	-10921639	135.000	135	60	195	2835	34.533	3.200	0.149	1.014
ID550182	550182	31	52.793	12.012	7.244	0	49	49	2	1	-10921639	171.429	165	90	255	3600	44.893	3.200	0.128	0.867
ID550183	550183	30	54.900	15.979	7.588	0	49	49	2	1	-10921639	157.857	165	60	240	3315	41.790	2.000	0.138	0.913
ID550172	550172	32	36.494	25.804	5.888	0	50	50	2	1	-10921639	99.286	90	30	165	2085	30.915	2.000	0.164	0.906
ID550173	550173	30	38.999	14.715	7.177	0	50	50	2	1	-10921639	140.714	150	60	195	2955	42.020	7.600	0.110	0.664
ID550174	550174	31	38.189	10.761	8.396	0	50	50	2	1	-10921639	175.000	180	90	255	3675	35.285	7.600	0.109	0.974
ID550175	550175	None	52.845	17.689	9.920	0	50	50	2	1	-10921639	125.000	135	45	225	2625	49.825	2.000	0.135	0.596
ID550176	550176	29	48.043	8.083	10.750	0	50	50	2	1	-10921639	152.857	150	75	225	3210	40.422	2.000	0.108	0.736
ID550177	550177	None	41.377	23.778	13.118	0	50	50	2	1	-10921639	142.143	150	90	180	2985	27.909	4.800	0.147	1.308
ID550178	550178	7	48.319	4.514	17.253	0	50	50	2	1	-10921639	130.000	135	75	180	2730	33.653	3.200	0.165	1.096
ID550179	550179	33	74.057	11.994	17.454	0	50	50	2	1	-10921639	142.857	150	90	225	3000	42.059	2.000	0.263	1.413
ID550180	550180	26	46.971	28.000	19.000	0	50	50	2	1	-10921639	153.619	150	120	195	3226	25.594	4.800	0.174	1.782
ID550190	550190	None	44.351	8.214	4.888	0	51	51	2	1	-10921639	155.000	150	105	195	3255	25.690	4.800	0.152	1.593
ID550191	550191	32	37.221	25.350	4.728	0	51	51	2	1	-10921639	116.429	105	60	180	2445	32.138	2.000	0.120	0.774
ID550192	550192	30	38.290	14.340	6.757	0	51	51	2	1	-10921639	140.714	120	90	210	2955	35.647	2.000	0.081	0.590
ID550193	550193	29	56.141	8.443	10.713	0	51	51	2	1	-10921639	140.714	120	60	225	2955	53.556	2.000	0.141	0.649
ID550194	550194	None	36.113	2.801	11.867	0	51	51	2	1	-10921639	92.143	75	45	150	1935	30.478	2.000	0.103	0.562
ID550195	550195	33	54.310	12.854	16.068	0	51	51	2	1	-10921639	131.429	120	75	210	2760	39.088	2.000	0.156	0.908
ID550196	550196	7	54.227	4.798	16.977	0	51	51	2	1	-10921639	140.000	150	60	195	2940	32.288	4.800	0.212	1.520
ID550197	550197	26	38.778	28.000	20.000	0	51	51	2	1	-10921639	124.667	120	75	195	2618	32.870	2.000	0.156	1.026
ID550198	550198	None	47.437	6.646	20.888	0	51	51	2	1	-10921639	115.000	105	60	180	2415	36.844	2.000	0.157	0.848
ID550205	550205	None	41.318	21.003	3.934	0	52	52	2	1	-10921639	118.571	120	90	150	2490	21.163	4.800	0.178	1.690
ID550206	550206	30	54.013	13.876	7.336	0	52	52	2	1	-10921639	152.857	150	75	225	3210	43.634	2.000	0.141	0.868
ID550207	550207	29	43.497	9.034	8.004	0	52	52	2	1	-10921639	179.286	180	135	225	3765	29.038	6.277	0.091	1.030
ID550208	550208	33	44.117	12.962	15.550	0	52	52	2	1	-10921639	139.286	135	75	195	2925	38.285	2.000	0.133	0.855
ID550209	550209	7	59.578	4.349	17.161	0	52	52	2	1	-10921639	151.429	150	90	210	3180	36.095	4.800	0.206	1.433
ID550210	550210	None	42.162	20.676	18.875	0	52	52	2	1	-10921639	133.571	135	90	180	2805	27.210	7.600	0.127	1.107
ID550211	550211	35	47.690	12.372	19.828	0	52	52	2	1	-10921639	130.714	135	60	195	2745	39.156	2.000	0.160	0.920
ID550212	550212	None	43.264	18.164	23.400	0	52	52	2	1	-10921639	116.429	120	60	165	2445	29.204	2.000	0.185	1.247
ID550232	550232	30	53.540	13.026	7.580	0	53	53	2	1	-10921639	194.286	195	135	255	4080	35.330	6.302	0.140	1.351
ID550233	550233	34	46.418	17.827	9.888	0	53	53	2	1	-10921639	141.429	120	90	195	2970	35.360	2.000	0.146	1.021
ID550234	550234	33	45.716	12.977	15.408	0	53	53	2	1	-10921639	135.714	150	60	210	2850	41.481	2.000	0.100	0.597
ID550235	550235	7	62.095	3.810	17.055	0	53	53	2	1	-10921639	159.286	150	90	240	3345	32.338	4.800	0.191	1.582
ID550236	550236	35	67.354	12.078	19.389	0	53	53	2	1	-10921639	155.714	150	60	240	3270	46.349	2.000	0.183	1.040
ID550237	550237	36	37.540	4.474	21.054	0	53	53	2	1	-10921639	107.857	105	45	195	2265	41.248	2.000	0.082	0.395
ID550229	550229	None	36.802	0.000	0.000	0	53	53	2	1	-10921639	85.048	84	56	120	1786	21.602	2.000	0.247	1.559
ID550230	550230	32	52.226	24.873	5.016	0	53	53	2	1	-10921639	140.714	135	75	210	2955	35.010	2.000	0.171	1.172
ID550231	550231	29	56.795	10.065	8.056	0	53	53	2	1	-10921639	209.286	210	150	255	4395	32.684	4.800	0.132	1.489
ID550248	550248	33	45.711	12.497	15.892	0	54	54	2	1	-10921639	162.143	165	105	210	3405	28.310	4.800	0.132	1.334
ID550249	550249	7	47.239	4.812	17.302	0	54	54	2	1	-10921639	146.429	135	90	210	3075	31.786	2.000	0.134	1.087
ID550250	550250	None	37.637	19.697	17.937	0	54	54	2	1	-10921639	115.000	105	75	195	2415	30.496	2.000	0.092	0.635
ID550251	550251	36	40.178	5.578	21.201	0	54	54	2	1	-10921639	119.286	105	75	165	2505	31.634	2.000	0.125	0.837
ID550252	550252	35	44.617	12.582	20.918	0	54	54	2	1	-10921639	142.857	135	75	195	3000	29.478	4.800	0.143	1.210
ID550253	550253	None	36.246	2.000	30.000	0	54	54	2	1	-10921639	110.429	112	60	165	2319	31.487	2.000	0.144	0.884
ID550244	550244	32	35.933	25.929	4.734	0	54	54	2	1	-10921639	121.429	105	75	225	2550	37.621	2.000	0.061	0.372
ID550245	550245	29	51.735	8.839	6.283	0	54	54	2	1	-10921639	192.857	195	120	255	4050	38.909	2.000	0.130	1.142
ID550246	550246	30	52.123	14.376	8.124	0	54	54	2	1	-10921639	207.143	210	150	255	4350	27.909	4.800	0.124	1.633
ID550247	550247	34	49.036	18.916	10.923	0	54	54	2	1	-10921639	148.571	150	90	210	3120	32.831	3.200	0.152	1.194
ID550218	550218	None	42.249	6.000	0.000	0	55	55	2	1	-10921639	113.190	120	60	195	2377	34.998	2.000	0.207	1.108
ID550219	550219	32	54.701	25.214	4.966	0	55	55	2	1	-10921639	130.714	120	75	225	2745	37.990	2.000	0.184	1.072
ID550220	550220	30	59.722	14.044	6.606	0	55	55	2	1	-10921639	200.714	195	135	255	4215	37.493	2.000	0.118	1.128
ID550221	550221	29	53.559	8.042	9.039	0	55	55	2	1	-10921639	197.857	195	135	255	4155	39.005	4.800	0.123	1.115
ID550222	550222	34	64.329	17.900	10.706	0	55	55	2	1	-10921639	165.714	165	105	240	3480	40.382	4.800	0.198	1.356
ID550223	550223	7	53.328	4.547	17.341	0	55	55	2	1	-10921639	157.143	165	90	210	3300	30.967	2.000	0.160	1.401
ID550224	550224	33	36.615	11.872	18.186	0	55	55	2	1	-10921639	153.571	150	105	210	3225	30.337	7.600	0.099	0.911
ID550225	550225	35	67.875	13.991	20.867	0	55	55	2	1	-10921639	147.857	135	75	255	3105	45.814	2.000	0.178	0.976
ID550226	550226	None	44.439	28.000	21.000	0	55	55	2	1	-10921639	133.048	135	75	180	2794	29.279	6.331	0.189	1.447
ID550227	550227	37	43.719	20.907	24.003	0	55	55	2	1	-10921639	95.714	105	45	150	2010	30.178	2.000	0.191	1.018
ID550228	550228	None	46.035	5.777	25.043	0	55	55	2	1	-10921639	112.143	105	75	180	2355	29.093	2.000	0.158	1.051
ID550216	550216	35	43.199	13.469	21.531	0	56	56	2	1	-10921639	129.286	135	75	210	2715	39.538	2.000	0.120	0.701
ID550217	550217	37	41.226	20.619	24.294	0	56	56	2	1	-10921639	130.000	120	90	210	2730	27.386	2.000	0.126	1.061
ID550213	550213	30	49.290	14.173	8.728	0	56	56	2	1	-10921639	206.429	210	150	255	4335	37.621	2.000	0.113	1.118
ID550214	550214	29	43.148	7.217	10.614	0	56	56	2	1	-10921639	184.286	195	120	240	3870	33.252	7.600	0.093	0.946
ID550215	550215	7	52.068	4.395	16.799	0	56	56	2	1	-10921639	161.429	165	105	210	3390	35.466	4.800	0.163	1.274
ID550256	550256	None	46.774	14.730	17.316	0	57	57	2	1	-10921639	154.286	150	90	225	3240	41.391	2.000	0.116	0.775
ID550257	550257	7	68.399	4.767	18.361	0	57	57	2	1	-10921639	199.286	210	120	255	4185	37.091	4.800	0.176	1.607
ID550258	550258	35	39.533	12.134	19.939	0	57	57	2	1	-10921639	150.000	150	75	210	3150	35.178	7.600	0.098	0.764
ID550254	550254	29	58.552	9.320	8.686	0	57	57	2	1	-10921639	215.714	210	135	255	4530	35.330	4.800	0.144	1.533
ID550255	550255	38	41.871	19.912	12.187	0	57	57	2	1	-10921639	142.143	135	90	195	2985	30.601	4.800	0.143	1.163
ID550240	550240	38	44.769	18.350	10.519	0	58	58	2	1	-10921639	137.857	135	90	210	2895	34.408	3.200	0.125	0.891
ID550241	550241	None	45.868	7.788	11.728	0	58	58	2	1	-10921639	181.429	195	105	240	3810	38.508	2.000	0.102	0.873
ID550242	550242	7	63.857	4.143	18.007	0	58	58	2	1	-10921639	181.429	180	90	240	3810	35.148	2.000	0.172	1.517
ID550243	550243	54	57.869	14.973	21.197	0	58	58	2	1	-10921639	148.571	135	90	225	3120	34.502	2.000	0.155	1.154
ID550238	550238	43	52.378	25.670	5.695	0	58	58	2	1	-10921639	135.714	150	75	210	2850	37.792	2.000	0.169	1.040
ID550239	550239	29	55.075	10.353	8.143	0	58	58	2	1	-10921639	193.571	180	120	255	4065	39.375	2.000	0.115	1.011
ID550264	550264	74	45.624	28.000	10.000	0	59	59	2	1	-10921639	128.857	126	75	180	2706	29.863	7.600	0.169	1.246
ID550265	550265	7	84.596	3.939	17.159	0	59	59	2	1	-10921639	197.143	195	135	255	4140	39.483	4.800	0.230	1.867
ID550266	550266	54	64.262	14.725	20.581	0	59	59	2	1	-10921639	162.143	165	75	225	3405	46.140	2.000	0.175	1.049
ID550267	550267	None	39.134	22.036	24.455	0	59	59	2	1	-10921639	91.429	90	45	150	1920	31.430	2.000	0.120	0.622
ID550259	550259	70	73.931	9.100	3.998	0	59	59	2	1	-10921639	143.571	135	75	255	3015	52.515	2.000	0.183	0.848
ID550260	550260	43	38.242	25.682	5.228	0	59	59	2	1	-10921639	104.286	105	30	195	2190	40.660	2.000	0.093	0.435
ID550261	550261	None	41.511	14.706	7.400	0	59	59	2	1	-10921639	156.429	165	90	225	3285	41.235	2.000	0.106	0.724
ID550262	550262	29	52.197	9.043	8.560	0	59	59	2	1	-10921639	177.857	195	105	240	3735	38.619	2.000	0.129	1.053
ID550263	550263	38	58.438	18.428	10.146	0	59	59	2	1	-10921639	160.000	150	105	240	3360	45.826	2.000	0.151	0.914
ID550268	550268	70	61.421	8.302	5.919	0	60	60	2	1	-10921639	182.143	180	105	255	3825	47.502	2.000	0.148	0.986
ID550269	550269	29	61.992	9.292	8.983	0	60	60	2	1	-10921639	214.286	225	150	255	4500	37.393	4.800	0.159	1.569
ID550270	550270	38	59.000	15.916	9.926	0	60	60	2	1	-10921639	169.286	165	105	255	3555	33.922	2.000	0.163	1.398
ID550271	550271	74	39.729	26.351	10.486	0	60	60	2	1	-10921639	120.000	135	60	165	2520	31.820	2.000	0.158	1.031
ID550272	550272	None	40.337	10.218	15.210	0	60	60	2	1	-10921639	171.429	180	120	210	3600	26.653	2.000	0.113	1.308
ID550273	550273	7	65.188	3.626	17.070	0	60	60	2	1	-10921639	187.857	180	135	240	3945	31.328	4.800	0.193	1.937
ID550274	550274	54	60.115	14.268	19.997	0	60	60	2	1	-10921639	169.286	180	105	255	3555	43.769	2.000	0.124	0.855
ID550275	550275	None	35.003	17.802	20.102	0	60	60	2	1	-10921639	156.429	165	120	210	3285	25.355	4.800	0.091	1.030
ID550276	550276	None	38.370	28.000	20.000	0	60	60	2	1	-10921639	123.333	135	84	150	2590	25.329	7.600	0.156	1.313
ID550277	550277	69	42.162	7.125	21.959	0	60	60	2	1	-10921639	125.714	120	75	195	2640	34.687	4.800	0.164	1.021
ID550296	550296	43	44.241	25.644	4.762	0	61	61	2	1	-10921639	111.429	105	30	210	2340	45.391	2.000	0.117	0.514
ID550297	550297	39	70.777	14.521	7.760	0	61	61	2	1	-10921639	178.571	195	105	255	3750	46.935	2.000	0.184	1.181
ID550298	550298	29	49.886	10.004	8.819	0	61	61	2	1	-10921639	176.429	165	105	255	3705	41.598	2.000	0.065	0.515
ID550299	550299	74	35.838	25.483	10.243	0	61	61	2	1	-10921639	125.714	120	75	150	2640	19.254	4.800	0.164	1.839
ID550300	550300	38	63.153	18.031	11.381	0	61	61	2	1	-10921639	156.429	165	75	225	3285	40.409	7.600	0.176	1.157
ID550301	550301	7	73.678	4.899	16.571	0	61	61	2	1	-10921639	196.429	195	135	255	4125	44.473	2.000	0.157	1.199
ID550302	550302	None	37.175	21.706	18.491	0	61	61	2	1	-10921639	135.000	135	75	195	2835	37.350	2.000	0.084	0.561
ID550303	550303	54	54.006	15.818	19.891	0	61	61	2	1	-10921639	191.429	195	135	255	4020	31.430	6.340	0.139	1.487
ID550304	550304	69	52.109	4.945	21.391	0	61	61	2	1	-10921639	158.571	150	105	225	3330	32.371	6.375	0.138	1.192
ID550295	550295	70	59.628	8.696	5.164	0	61	61	2	1	-10921639	169.286	165	120	255	3555	38.868	2.000	0.137	1.051
ID550287	550287	55	54.620	0.000	0.000	0	62	62	2	1	-10921639	88.762	84	28	240	1864	48.249	2.000	0.183	0.570
ID550288	550288	70	68.970	8.700	5.470	0	62	62	2	1	-10921639	169.286	180	60	255	3555	53.486	7.600	0.190	1.009
ID550289	550289	43	37.155	25.707	5.616	0	62	62	2	1	-10921639	137.857	135	90	195	2895	27.091	6.331	0.143	1.273
ID550290	550290	39	61.562	16.145	9.190	0	62	62	2	1	-10921639	178.571	165	75	240	3750	44.219	7.600	0.149	1.049
ID550291	550291	53	37.547	8.326	12.098	0	62	62	2	1	-10921639	165.000	165	105	225	3465	31.820	7.600	0.073	0.707
ID550292	550292	7	56.172	5.051	16.179	0	62	62	2	1	-10921639	185.000	180	90	255	3885	44.074	6.301	0.143	1.049
ID550293	550293	54	48.895	16.625	21.399	0	62	62	2	1	-10921639	160.000	165	90	210	3360	30.863	4.800	0.152	1.367
ID550294	550294	69	36.341	6.963	21.504	0	62	62	2	1	-10921639	120.000	120	60	195	2520	38.536	2.000	0.121	0.673
ID550280	550280	43	38.907	26.261	4.554	0	63	63	2	1	-10921639	125.000	120	60	210	2625	38.341	2.000	0.069	0.419
ID550281	550281	39	55.826	14.731	7.809	0	63	63	2	1	-10921639	190.714	210	120	255	4005	44.785	7.600	0.112	0.860
ID550282	550282	53	40.961	9.181	11.438	0	63	63	2	1	-10921639	189.286	180	105	255	3975	39.538	6.332	0.100	0.867
ID550283	550283	38	56.741	17.710	11.745	0	63	63	2	1	-10921639	162.857	165	90	255	3420	45.814	2.000	0.148	0.915
ID550284	550284	7	83.385	4.681	16.359	0	63	63	2	1	-10921639	204.286	195	135	255	4290	35.330	4.800	0.237	2.218
ID550285	550285	54	75.366	18.137	19.145	0	63	63	2	1	-10921639	189.286	195	120	255	3975	41.752	2.000	0.190	1.450
ID550286	550286	None	35.101	2.000	30.000	0	63	63	2	1	-10921639	120.286	126	75	165	2526	25.116	4.800	0.174	1.419
ID550278	550278	55	60.651	0.000	0.000	0	63	63	2	1	-10921639	109.905	98	42	195	2308	46.163	3.200	0.253	0.962
ID550279	550279	70	45.926	8.374	4.837	0	63	63	2	1	-10921639	161.429	150	105	240	3390	39.375	2.000	0.148	1.060
ID550312	550312	54	49.598	17.237	18.529	0	64	64	2	1	-10921639	162.857	150	105	240	3420	40.883	3.200	0.134	0.941
ID550313	550313	None	44.933	28.000	20.000	0	64	64	2	1	-10921639	126.571	135	30	195	2658	41.378	7.600	0.150	0.796
ID550314	550314	None	44.706	21.048	24.694	0	64	64	2	1	-10921639	118.571	120	45	180	2490	40.223	2.000	0.168	0.850
ID550305	550305	55	35.421	2.000	0.000	0	64	64	2	1	-10921639	81.667	75	42	165	1715	31.844	2.000	0.115	0.530
ID550306	550306	43	50.266	26.087	4.896	0	64	64	2	1	-10921639	121.429	120	60	240	2550	44.725	2.000	0.110	0.539
ID550307	550307	44	53.235	10.762	6.861	0	64	64	2	1	-10921639	205.000	210	150	255	4305	31.225	4.800	0.145	1.661
ID550308	550308	39	43.665	15.329	7.565	0	64	64	2	1	-10921639	192.143	195	135	240	4035	27.909	7.600	0.088	1.118
ID550309	550309	38	50.188	17.830	10.741	0	64	64	2	1	-10921639	160.714	165	90	240	3375	43.252	2.000	0.109	0.732
ID550310	550310	53	51.008	8.839	13.269	0	64	64	2	1	-10921639	183.571	195	135	255	3855	32.831	7.600	0.111	1.118
ID550311	550311	7	70.436	3.386	17.579	0	64	64	2	1	-10921639	165.000	165	60	255	3465	54.704	4.800	0.208	1.040
ID550329	550329	55	41.344	2.000	0.000	0	65	65	2	1	-10921639	93.619	75	56	135	1966	29.138	2.000	0.169	0.929
ID550330	550330	43	45.428	26.243	5.086	0	65	65	2	1	-10921639	122.857	120	75	210	2580	37.235	2.000	0.128	0.750
ID550331	550331	44	55.077	10.226	7.924	0	65	65	2	1	-10921639	182.143	165	105	255	3825	43.028	6.389	0.095	0.732
ID550332	550332	39	72.480	16.647	9.162	0	65	65	2	1	-10921639	214.286	240	120	255	4500	43.252	4.800	0.197	1.631
ID550333	550333	38	48.316	19.292	12.468	0	65	65	2	1	-10921639	177.857	180	105	255	3735	42.766	7.600	0.131	0.966
ID550334	550334	53	39.861	8.945	12.885	0	65	65	2	1	-10921639	173.571	165	120	225	3645	32.371	7.600	0.088	0.863
ID550335	550335	60	36.292	24.966	14.801	0	65	65	2	1	-10921639	130.714	135	75	180	2745	24.253	7.600	0.116	1.125
ID550336	550336	54	40.567	19.614	18.432	0	65	65	2	1	-10921639	143.571	150	75	195	3015	34.718	2.000	0.103	0.769
ID550337	550337	7	66.880	3.554	19.339	0	65	65	2	1	-10921639	188.571	195	135	240	3960	32.716	4.800	0.206	1.972
ID550338	550338	61	55.981	14.587	20.986	0	65	65	2	1	-10921639	177.857	165	120	255	3735	37.436	2.000	0.128	1.078
ID550339	550339	42	51.215	2.000	30.000	0	65	65	2	1	-10921639	101.429	105	56	180	2130	35.555	2.000	0.197	0.940
ID550360	550360	39	66.404	18.148	9.779	0	66	66	2	1	-10921639	176.429	180	90	255	3705	48.584	2.000	0.143	0.911
ID550361	550361	53	51.571	8.536	12.806	0	66	66	2	1	-10921639	194.286	210	120	240	4080	37.493	2.000	0.132	1.206
ID550362	550362	60	41.418	24.911	15.911	0	66	66	2	1	-10921639	150.714	150	120	195	3165	21.982	4.800	0.128	1.554
ID550363	550363	40	50.011	14.470	16.910	0	66	66	2	1	-10921639	159.286	165	60	225	3345	45.368	2.000	0.145	0.887
ID550364	550364	7	82.621	4.995	19.483	0	66	66	2	1	-10921639	215.714	210	165	255	4530	30.549	4.800	0.231	2.652
ID550365	550365	41	36.702	28.000	20.000	0	66	66	2	1	-10921639	111.905	105	75	165	2350	29.230	2.000	0.120	0.823
ID550366	550366	61	58.735	15.586	21.488	0	66	66	2	1	-10921639	165.000	165	75	255	3465	45.000	2.000	0.138	0.889
ID550367	550367	42	41.374	3.000	30.000	0	66	66	2	1	-10921639	112.476	120	60	165	2362	30.543	4.800	0.220	1.326
ID550358	550358	43	39.809	25.820	5.160	0	66	66	2	1	-10921639	110.000	120	30	195	2310	44.074	2.000	0.083	0.383
ID550359	550359	44	58.661	10.149	7.934	0	66	66	2	1	-10921639	205.000	210	135	255	4305	35.285	2.000	0.133	1.364
ID550344	550344	39	49.553	18.228	10.862	0	67	67	2	1	-10921639	174.286	180	105	240	3660	36.582	2.000	0.090	0.783
ID550345	550345	45	45.873	6.483	15.948	0	67	67	2	1	-10921639	170.714	165	105	240	3585	41.209	2.000	0.100	0.753
ID550346	550346	40	54.053	15.445	18.304	0	67	67	2	1	-10921639	180.000	165	90	240	3780	39.686	4.800	0.186	1.425
ID550347	550347	7	60.201	4.586	19.889	0	67	67	2	1	-10921639	173.571	180	90	240	3645	43.622	2.000	0.157	1.078
ID550348	550348	41	35.863	28.000	20.000	0	67	67	2	1	-10921639	121.095	120	70	180	2543	34.278	2.000	0.118	0.748
ID550349	550349	42	35.058	3.000	30.000	0	67	67	2	1	-10921639	82.952	75	56	135	1742	27.540	2.000	0.144	0.759
ID550340	550340	46	72.335	8.634	4.215	0	67	67	2	1	-10921639	189.286	180	105	255	3975	46.349	2.000	0.188	1.293
ID550341	550341	43	41.151	25.453	5.109	0	67	67	2	1	-10921639	108.571	105	75	180	2280	29.204	2.000	0.177	1.117
ID550342	550342	None	46.214	17.724	7.181	0	67	67	2	1	-10921639	165.000	180	90	240	3465	42.160	2.000	0.100	0.712
ID550343	550343	44	50.174	11.898	9.929	0	67	67	2	1	-10921639	205.000	210	135	255	4305	38.046	7.600	0.128	1.224
ID550315	550315	46	52.887	8.062	5.389	0	68	68	2	1	-10921639	170.714	180	90	240	3585	44.869	7.600	0.143	0.949
ID550316	550316	43	45.442	25.703	4.861	0	68	68	2	1	-10921639	121.429	120	75	210	2550	32.486	2.000	0.144	0.941
ID550317	550317	44	50.489	14.215	8.831	0	68	68	2	1	-10921639	207.857	225	150	255	4365	33.301	2.000	0.104	1.174
ID550318	550318	39	39.395	19.321	11.753	0	68	68	2	1	-10921639	160.714	150	90	210	3375	34.579	2.000	0.104	0.879
ID550319	550319	None	37.792	25.246	15.444	0	68	68	2	1	-10921639	149.286	150	105	195	3135	27.032	4.800	0.141	1.361
ID550320	550320	45	68.939	5.285	16.455	0	68	68	2	1	-10921639	192.143	195	120	255	4035	47.344	2.000	0.159	1.115
ID550321	550321	40	53.695	16.836	18.289	0	68	68	2	1	-10921639	188.571	195	90	240	3960	36.917	6.273	0.138	1.240
ID550322	550322	7	75.548	5.708	21.816	0	68	68	2	1	-10921639	152.857	135	60	255	3210	61.595	2.000	0.202	0.833
ID550323	550323	None	46.190	21.561	24.298	0	68	68	2	1	-10921639	115.000	120	75	195	2415	38.633	2.000	0.132	0.696
ID550350	550350	46	60.764	8.245	4.512	0	69	69	2	1	-10921639	190.714	195	90	255	4005	48.869	4.800	0.161	1.083
ID550351	550351	47	49.565	17.029	7.520	0	69	69	2	1	-10921639	174.286	165	120	225	3660	29.803	4.800	0.134	1.381
ID550352	550352	None	56.996	8.836	9.721	0	69	69	2	1	-10921639	230.000	240	150	255	4830	32.977	4.800	0.136	1.668
ID550353	550353	39	43.385	21.607	11.884	0	69	69	2	1	-10921639	133.571	135	75	195	2805	38.799	2.000	0.102	0.640
ID550354	550354	45	44.907	6.344	16.046	0	69	69	2	1	-10921639	165.714	165	105	240	3480	36.273	2.000	0.098	0.812
ID550355	550355	7	67.023	5.440	21.158	0	69	69	2	1	-10921639	180.714	180	105	255	3795	41.481	4.800	0.215	1.539
ID550356	550356	40	81.514	16.307	20.835	0	69	69	2	1	-10921639	168.571	150	90	255	3540	50.846	2.000	0.232	1.250
ID550357	550357	None	39.168	1.000	30.000	0	69	69	2	1	-10921639	113.524	105	70	150	2384	29.635	4.800	0.195	1.251
ID550328	550328	40	40.732	16.420	21.815	0	70	70	2	1	-10921639	145.714	150	60	210	3060	41.662	7.600	0.111	0.700
ID550324	550324	46	67.740	8.597	7.095	0	70	70	2	1	-10921639	220.714	240	120	255	4635	40.567	4.800	0.178	1.643
ID550325	550325	47	45.797	17.247	7.587	0	70	70	2	1	-10921639	197.857	195	150	255	4155	29.857	7.600	0.117	1.394
ID550326	550326	None	46.570	12.156	17.821	0	70	70	2	1	-10921639	173.571	165	120	240	3645	29.075	4.800	0.145	1.509
ID550327	550327	7	41.064	2.965	19.540	0	70	70	2	1	-10921639	155.000	150	105	195	3255	28.983	4.800	0.135	1.272
ID550368	550368	48	41.347	26.253	5.157	0	71	71	2	1	-10921639	103.571	105	30	195	2175	42.401	2.000	0.108	0.475
ID550369	550369	46	60.945	8.553	6.132	0	71	71	2	1	-10921639	192.143	180	105	255	4035	42.854	4.800	0.139	1.093
ID550370	550370	47	66.612	17.135	8.131	0	71	71	2	1	-10921639	207.143	210	150	255	4350	38.716	2.000	0.149	1.387
ID550371	550371	49	45.576	9.056	9.694	0	71	71	2	1	-10921639	210.714	225	150	255	4425	37.792	6.357	0.081	0.838
ID550372	550372	45	70.169	5.572	17.197	0	71	71	2	1	-10921639	192.857	195	90	255	4050	45.814	2.000	0.171	1.229
ID550373	550373	50	60.196	15.716	16.984	0	71	71	2	1	-10921639	152.857	165	90	240	3210	43.891	2.000	0.152	0.919
ID550374	550374	40	62.516	17.560	22.546	0	71	71	2	1	-10921639	178.571	180	90	255	3750	45.474	4.800	0.209	1.357
ID550375	550375	51	42.397	2.000	30.000	0	71	71	2	1	-10921639	95.714	90	45	150	2010	31.825	2.000	0.167	0.862
ID550392	550392	50	60.240	15.679	17.117	0	72	72	2	1	-10921639	171.429	180	105	255	3600	45.638	2.000	0.117	0.785
ID550393	550393	None	39.941	15.923	19.496	0	72	72	2	1	-10921639	183.571	180	120	255	3855	38.508	4.800	0.151	1.253
ID550394	550394	52	39.471	28.000	20.000	0	72	72	2	1	-10921639	127.381	120	75	195	2675	38.592	7.600	0.124	0.727
ID550395	550395	None	35.039	21.260	24.122	0	72	72	2	1	-10921639	125.714	135	75	165	2640	25.312	3.200	0.134	1.176
ID550396	550396	51	63.489	3.000	30.000	0	72	72	2	1	-10921639	117.571	120	60	195	2469	37.330	4.800	0.349	1.631
ID550386	550386	46	45.520	7.442	5.307	0	72	72	2	1	-10921639	157.857	165	75	225	3315	40.975	4.800	0.134	0.909
ID550387	550387	48	41.707	25.959	4.910	0	72	72	2	1	-10921639	122.143	120	60	195	2565	32.618	6.361	0.124	0.824
ID550388	550388	47	71.819	16.251	7.820	0	72	72	2	1	-10921639	220.714	240	135	255	4635	42.199	7.600	0.182	1.609
ID550389	550389	49	50.819	9.105	9.224	0	72	72	2	1	-10921639	203.571	195	150	255	4275	38.410	2.000	0.094	0.915
ID550390	550390	None	36.296	20.757	11.845	0	72	72	2	1	-10921639	132.143	135	60	195	2775	35.056	2.000	0.086	0.596
ID550391	550391	45	71.891	4.991	16.830	0	72	72	2	1	-10921639	210.000	210	150	255	4410	32.519	4.800	0.189	2.056
ID550376	550376	48	37.546	25.701	5.077	0	73	73	2	1	-10921639	95.000	90	30	180	1995	36.538	2.000	0.103	0.486
ID550377	550377	164	43.076	10.227	6.952	0	73	73	2	1	-10921639	210.714	210	135	255	4425	31.276	7.600	0.092	1.132
ID550378	550378	47	57.797	15.239	8.201	0	73	73	2	1	-10921639	208.571	210	135	255	4380	34.174	3.200	0.142	1.522
ID550379	550379	49	45.064	8.322	9.573	0	73	73	2	1	-10921639	175.714	165	90	255	3690	47.940	2.000	0.060	0.413
ID550380	550380	None	39.639	12.988	10.882	0	73	73	2	1	-10921639	190.714	180	120	255	4005	41.118	7.600	0.068	0.587
ID550381	550381	45	65.015	5.524	17.276	0	73	73	2	1	-10921639	187.857	195	120	255	3945	44.147	2.000	0.141	1.049
ID550382	550382	165	50.888	13.389	16.577	0	73	73	2	1	-10921639	158.571	150	90	255	3330	44.893	2.000	0.127	0.797
ID550383	550383	50	37.941	16.856	16.772	0	73	73	2	1	-10921639	140.000	135	90	195	2940	35.285	2.000	0.077	0.567
ID550384	550384	52	49.649	28.000	20.000	0	73	73	2	1	-10921639	137.952	126	90	240	2897	38.609	7.600	0.139	0.873
ID550385	550385	58	42.919	5.156	21.135	0	73	73	2	1	-10921639	152.143	135	90	225	3195	38.909	2.000	0.126	0.874
ID550408	550408	49	53.129	8.265	10.885	0	74	74	2	1	-10921639	198.571	195	120	255	4170	45.966	2.000	0.083	0.662
ID550409	550409	45	54.562	5.170	16.576	0	74	74	2	1	-10921639	215.714	210	180	255	4530	28.253	4.800	0.144	1.928
ID550410	550410	165	41.800	12.772	17.413	0	74	74	2	1	-10921639	160.714	165	105	210	3375	35.224	2.000	0.108	0.890
ID550411	550411	58	62.944	4.652	20.916	0	74	74	2	1	-10921639	179.286	195	105	255	3765	43.597	2.000	0.162	1.145
ID550412	550412	56	48.692	16.603	21.043	0	74	74	2	1	-10921639	155.000	150	90	210	3255	33.653	2.000	0.149	1.198
ID550405	550405	57	35.528	11.623	6.101	0	74	74	2	1	-10921639	188.571	195	105	255	3960	45.884	2.000	0.050	0.391
ID550406	550406	164	52.391	8.953	6.960	0	74	74	2	1	-10921639	215.000	225	135	255	4515	34.641	4.800	0.113	1.263
ID550407	550407	47	45.906	17.151	7.794	0	74	74	2	1	-10921639	182.857	195	120	240	3840	29.093	4.800	0.123	1.376
ID550413	550413	None	36.829	2.000	0.000	0	75	75	2	1	-10921639	114.857	120	70	195	2412	29.728	2.000	0.119	0.822
ID550414	550414	57	55.316	10.855	5.456	0	75	75	2	1	-10921639	212.143	225	135	255	4455	47.502	4.800	0.132	1.038
ID550415	550415	48	42.617	26.402	5.016	0	75	75	2	1	-10921639	119.286	120	60	210	2505	40.103	2.000	0.110	0.591
ID550416	550416	None	42.383	13.514	10.115	0	75	75	2	1	-10921639	195.714	210	105	255	4110	43.338	3.200	0.073	0.615
ID550417	550417	45	57.498	4.266	17.668	0	75	75	2	1	-10921639	220.000	240	150	255	4620	33.985	6.224	0.152	1.710
ID550418	550418	None	37.305	8.963	21.455	0	75	75	2	1	-10921639	132.857	120	90	210	2790	30.845	7.600	0.075	0.599
ID550419	550419	56	56.181	16.541	19.953	0	75	75	2	1	-10921639	175.714	165	75	225	3690	40.844	4.800	0.171	1.257
ID550424	550424	None	44.187	9.000	13.000	0	76	76	2	1	-10921639	201.429	210	135	255	4230	37.521	3.200	0.083	0.821
ID550425	550425	None	36.648	16.114	16.475	0	76	76	2	1	-10921639	150.714	150	75	210	3165	40.935	2.000	0.081	0.552
ID550426	550426	45	64.412	4.637	16.988	0	76	76	2	1	-10921639	209.286	210	150	255	4395	30.915	4.800	0.153	1.796
ID550427	550427	None	48.345	12.273	17.004	0	76	76	2	1	-10921639	172.143	180	120	240	3615	32.387	2.000	0.103	0.992
ID550428	550428	58	49.018	4.753	20.975	0	76	76	2	1	-10921639	157.857	150	90	255	3315	44.147	2.000	0.109	0.702
ID550429	550429	56	80.357	16.540	21.053	0	76	76	2	1	-10921639	162.143	165	90	255	3405	54.212	2.000	0.204	1.014
ID550430	550430	None	39.336	22.273	24.205	0	76	76	2	1	-10921639	111.429	105	60	180	2340	34.064	2.000	0.112	0.657
ID550420	550420	48	43.288	25.500	5.230	0	76	76	2	1	-10921639	139.286	135	90	240	2925	35.857	2.000	0.132	0.904
ID550421	550421	57	61.388	9.432	6.911	0	76	76	2	1	-10921639	221.429	240	135	255	4650	41.053	4.800	0.148	1.390
ID550422	550422	None	41.321	15.987	7.701	0	76	76	2	1	-10921639	175.714	180	135	225	3690	30.426	7.600	0.078	0.835
ID550423	550423	59	54.092	20.694	10.992	0	76	76	2	1	-10921639	170.000	165	120	225	3570	35.917	4.800	0.162	1.323
ID550397	550397	None	40.011	3.000	0.000	0	77	77	2	1	-10921639	77.524	90	14	165	1628	39.916	2.000	0.140	0.476
ID550398	550398	62	44.900	12.093	6.841	0	77	77	2	1	-10921639	202.857	210	135	255	4260	41.248	2.000	0.075	0.683
ID550399	550399	57	53.678	9.076	8.205	0	77	77	2	1	-10921639	230.000	240	150	255	4830	30.863	4.800	0.125	1.650
ID550400	550400	59	47.137	19.901	9.930	0	77	77	2	1	-10921639	169.286	180	105	225	3555	31.515	4.800	0.128	1.217
ID550401	550401	None	41.945	26.398	10.129	0	77	77	2	1	-10921639	142.857	150	90	210	3000	35.692	2.000	0.095	0.696
ID550402	550402	45	76.207	4.845	17.013	0	77	77	2	1	-10921639	210.000	210	135	255	4410	38.243	4.800	0.184	1.708
ID550403	550403	58	54.515	5.228	20.960	0	77	77	2	1	-10921639	159.286	165	90	240	3345	44.110	6.353	0.128	0.820
ID550404	550404	56	80.181	17.036	20.677	0	77	77	2	1	-10921639	177.857	180	75	255	3735	53.725	2.000	0.212	1.158
ID550431	550431	None	44.215	0.000	4.000	0	78	78	2	1	-10921639	99.143	105	56	135	2082	26.335	2.000	0.239	1.451
ID550432	550432	62	49.569	10.892	7.940	0	78	78	2	1	-10921639	220.000	225	165	255	4620	29.749	7.600	0.104	1.397
ID550433	550433	59	37.444	19.938	10.140	0	78	78	2	1	-10921639	130.000	135	60	180	2730	30.863	2.000	0.118	0.891
ID550434	550434	151	50.120	13.708	10.540	0	78	78	2	1	-10921639	180.714	195	105	240	3795	48.484	2.000	0.114	0.762
ID550435	550435	45	59.766	4.144	16.312	0	78	78	2	1	-10921639	178.571	165	105	255	3750	45.474	2.000	0.124	0.869
ID550436	550436	63	65.537	16.951	17.218	0	78	78	2	1	-10921639	191.429	195	120	255	4020	44.219	2.000	0.147	1.106
ID550437	550437	56	49.254	18.408	19.938	0	78	78	2	1	-10921639	190.714	180	135	255	4005	35.857	4.800	0.144	1.336
ID550438	550438	58	44.696	5.153	21.916	0	78	78	2	1	-10921639	136.429	135	60	210	2865	39.659	2.000	0.103	0.643
ID550456	550456	None	55.327	9.591	4.269	0	79	79	2	1	-10921639	160.000	165	75	240	3360	45.083	2.000	0.119	0.756
ID550457	550457	64	43.155	25.828	5.262	0	79	79	2	1	-10921639	106.429	105	30	180	2235	38.508	2.000	0.142	0.686
ID550458	550458	59	59.967	20.066	10.348	0	79	79	2	1	-10921639	142.857	135	75	225	3000	43.115	2.000	0.180	1.009
ID550459	550459	151	47.205	13.602	10.650	0	79	79	2	1	-10921639	204.286	225	120	255	4290	48.484	3.200	0.097	0.746
ID550460	550460	65	44.893	9.911	11.719	0	79	79	2	1	-10921639	220.000	225	150	255	4620	34.964	6.200	0.093	1.073
ID550461	550461	45	68.623	3.418	15.124	0	79	79	2	1	-10921639	187.857	195	75	255	3945	53.586	4.800	0.174	1.039
ID550462	550462	63	54.620	16.932	18.009	0	79	79	2	1	-10921639	193.571	210	120	240	4065	38.508	7.600	0.138	1.221
ID550463	550463	58	64.050	5.174	19.505	0	79	79	2	1	-10921639	186.429	180	90	255	3915	43.103	4.800	0.170	1.258
ID550464	550464	None	48.864	2.000	30.000	0	79	79	2	1	-10921639	102.190	105	56	150	2146	32.315	3.200	0.249	1.260
ID550440	550440	62	57.202	12.503	6.984	0	80	80	2	1	-10921639	210.000	210	120	255	4410	40.804	4.800	0.133	1.210
ID550441	550441	65	51.772	7.188	10.814	0	80	80	2	1	-10921639	190.714	195	105	255	4005	44.025	2.000	0.090	0.712
ID550442	550442	45	73.248	4.877	17.145	0	80	80	2	1	-10921639	212.143	210	150	255	4455	35.587	4.800	0.204	2.018
ID550443	550443	63	53.261	16.901	17.828	0	80	80	2	1	-10921639	211.429	210	150	255	4440	32.831	7.600	0.118	1.357
ID550444	550444	None	49.718	16.755	19.385	0	80	80	2	1	-10921639	214.286	210	150	255	4500	28.909	6.247	0.130	1.705
ID550445	550445	None	38.160	28.000	20.000	0	80	80	2	1	-10921639	102.810	90	70	210	2159	35.401	2.000	0.103	0.540
ID550446	550446	58	62.304	6.035	20.595	0	80	80	2	1	-10921639	175.714	180	105	255	3690	47.468	4.800	0.181	1.134
ID550447	550447	None	41.038	22.162	24.226	0	80	80	2	1	-10921639	107.143	90	45	165	2250	35.902	2.000	0.117	0.625
ID550439	550439	64	43.891	27.033	4.883	0	80	80	2	1	-10921639	117.857	120	60	210	2475	44.062	6.091	0.171	0.782
ID550495	550495	66	40.619	7.231	4.670	0	81	81	2	1	-10921639	145.000	150	75	210	3045	37.749	2.000	0.096	0.671
ID550496	550496	62	56.573	12.691	8.062	0	81	81	2	1	-10921639	230.000	240	150	255	4830	31.583	4.800	0.147	1.870
ID550497	550497	67	54.371	10.126	13.950	0	81	81	2	1	-10921639	221.429	225	150	255	4650	33.843	4.800	0.123	1.437
ID550498	550498	45	47.180	4.237	16.371	0	81	81	2	1	-10921639	167.143	165	90	225	3510	38.619	2.000	0.127	0.978
ID550499	550499	None	50.382	25.025	15.987	0	81	81	2	1	-10921639	162.143	150	105	210	3405	26.247	4.800	0.152	1.629
ID550500	550500	63	68.544	16.251	18.005	0	81	81	2	1	-10921639	214.286	210	150	255	4500	35.857	4.800	0.162	1.662
ID550501	550501	58	73.030	5.784	21.006	0	81	81	2	1	-10921639	190.714	195	120	255	4005	37.692	4.800	0.194	1.644
ID550472	550472	None	46.112	17.466	21.453	0	82	82	2	1	-10921639	175.714	180	105	240	3690	34.252	6.385	0.100	0.933
ID550473	550473	58	40.190	5.523	21.648	0	82	82	2	1	-10921639	134.286	120	60	210	2820	40.103	2.000	0.115	0.691
ID550474	550474	None	48.496	3.000	30.000	0	82	82	2	1	-10921639	116.286	120	60	165	2442	32.170	6.375	0.211	1.262
ID550465	550465	66	35.506	8.029	4.807	0	82	82	2	1	-10921639	132.857	150	60	195	2790	34.949	2.000	0.064	0.457
ID550466	550466	62	53.778	13.945	6.699	0	82	82	2	1	-10921639	212.857	225	105	255	4470	44.147	6.253	0.133	1.134
ID550467	550467	None	46.362	13.232	10.482	0	82	82	2	1	-10921639	226.429	240	165	255	4755	30.706	3.200	0.092	1.237
ID550468	550468	67	43.697	9.246	12.079	0	82	82	2	1	-10921639	206.429	210	135	255	4335	38.215	2.000	0.088	0.871
ID550469	550469	45	69.033	5.404	17.395	0	82	82	2	1	-10921639	198.571	195	120	255	4170	42.401	4.800	0.200	1.558
ID550470	550470	63	50.135	17.241	17.463	0	82	82	2	1	-10921639	157.857	165	60	240	3315	53.795	2.000	0.070	0.384
ID550471	550471	68	52.115	28.000	20.000	0	82	82	2	1	-10921639	133.810	120	75	225	2810	37.188	2.000	0.161	1.000
ID550475	550475	131	51.476	27.000	5.000	0	83	83	2	1	-10921639	145.000	150	75	240	3045	50.498	7.600	0.168	0.827
ID550476	550476	62	47.029	15.263	7.099	0	83	83	2	1	-10921639	190.000	195	120	240	3990	35.917	3.200	0.092	0.887
ID550477	550477	132	39.450	10.656	8.218	0	83	83	2	1	-10921639	200.714	195	120	255	4215	42.020	7.600	0.060	0.538
ID550478	550478	67	46.976	8.466	11.701	0	83	83	2	1	-10921639	195.000	195	105	255	4095	54.083	2.000	0.063	0.428
ID550479	550479	45	68.058	5.438	16.920	0	83	83	2	1	-10921639	205.714	225	105	255	4320	48.174	4.800	0.193	1.384
ID550480	550480	None	55.574	14.111	17.809	0	83	83	2	1	-10921639	197.857	210	135	255	4155	33.413	4.800	0.138	1.432
ID550481	550481	68	41.069	28.000	20.000	0	83	83	2	1	-10921639	137.952	135	75	240	2897	35.931	2.000	0.101	0.706
ID550482	550482	134	35.594	9.173	21.795	0	83	83	2	1	-10921639	141.429	150	75	210	2970	32.371	7.600	0.090	0.720
ID550448	550448	None	41.224	22.264	4.596	0	84	84	2	1	-10921639	139.286	135	105	195	2925	27.308	2.000	0.111	1.015
ID550449	550449	131	44.061	25.850	5.251	0	84	84	2	1	-10921639	130.714	135	45	210	2745	43.511	2.000	0.095	0.522
ID550450	550450	132	63.645	9.837	6.733	0	84	84	2	1	-10921639	210.714	210	150	255	4425	32.338	4.800	0.167	1.868
ID550451	550451	133	36.750	19.412	11.040	0	84	84	2	1	-10921639	167.143	165	105	195	3510	23.852	4.800	0.112	1.413
ID550452	550452	67	37.378	8.807	12.491	0	84	84	2	1	-10921639	202.143	210	120	240	4245	34.408	3.200	0.066	0.725
ID550453	550453	45	69.699	5.221	16.777	0	84	84	2	1	-10921639	185.000	180	90	255	3885	49.825	2.000	0.162	1.035
ID550454	550454	134	40.106	7.624	21.207	0	84	84	2	1	-10921639	149.286	135	105	195	3135	27.445	2.000	0.105	1.033
ID550455	550455	71	48.038	15.945	21.093	0	84	84	2	1	-10921639	182.857	180	120	255	3840	33.748	6.111	0.107	1.048
ID550488	550488	None	51.887	24.966	16.195	0	85	85	2	1	-10921639	156.429	150	120	225	3285	27.484	4.800	0.183	1.758
ID550489	550489	45	52.395	5.731	16.869	0	85	85	2	1	-10921639	183.571	180	105	240	3855	31.430	4.800	0.132	1.366
ID550490	550490	None	41.060	17.018	17.360	0	85	85	2	1	-10921639	175.714	165	90	255	3690	44.533	2.000	0.066	0.486
ID550491	550491	71	75.837	16.140	20.021	0	85	85	2	1	-10921639	192.143	195	105	255	4035	49.436	2.000	0.175	1.156
ID550492	550492	134	35.665	8.180	20.821	0	85	85	2	1	-10921639	147.143	150	90	195	3090	28.310	4.800	0.120	1.113
ID550493	550493	None	52.545	22.397	23.128	0	85	85	2	1	-10921639	138.571	135	90	210	2910	32.138	4.800	0.169	1.249
ID550494	550494	None	37.650	3.000	30.000	0	85	85	2	1	-10921639	86.429	75	45	135	1815	30.214	2.000	0.189	0.909
ID550483	550483	132	70.388	9.647	4.835	0	85	85	2	1	-10921639	196.429	180	120	255	4125	45.966	2.000	0.163	1.200
ID550484	550484	131	50.209	26.132	5.049	0	85	85	2	1	-10921639	124.286	120	75	225	2610	36.786	2.000	0.157	0.916
ID550485	550485	72	35.502	17.318	9.843	0	85	85	2	1	-10921639	175.000	165	135	240	3675	28.983	3.200	0.065	0.733
ID550486	550486	133	39.289	21.463	11.074	0	85	85	2	1	-10921639	147.143	150	90	210	3090	36.317	2.000	0.086	0.644
ID550487	550487	73	39.914	11.828	14.708	0	85	85	2	1	-10921639	190.714	195	150	240	4005	27.717	3.200	0.094	1.187
ID550512	550512	73	42.034	11.454	16.127	0	86	86	2	1	-10921639	205.000	210	150	255	4305	34.315	6.314	0.089	0.974
ID550513	550513	45	74.147	5.569	17.009	0	86	86	2	1	-10921639	198.571	195	120	255	4170	43.964	2.000	0.165	1.282
ID550514	550514	71	45.744	16.392	20.130	0	86	86	2	1	-10921639	177.143	165	135	255	3720	32.733	4.800	0.103	1.011
ID550515	550515	None	36.713	28.000	20.000	0	86	86	2	1	-10921639	131.095	135	90	210	2753	29.259	7.600	0.103	0.837
ID550510	550510	None	43.113	10.385	7.804	0	86	86	2	1	-10921639	194.286	195	105	255	4080	40.103	7.600	0.072	0.652
ID550511	550511	72	60.642	19.308	10.316	0	86	86	2	1	-10921639	177.143	180	105	255	3720	41.790	2.000	0.152	1.121
ID550520	550520	73	37.170	13.130	17.081	0	87	87	2	1	-10921639	188.571	195	150	240	3960	28.685	4.800	0.100	1.192
ID550521	550521	None	41.704	23.120	18.857	0	87	87	2	1	-10921639	147.143	150	90	195	3090	33.748	2.000	0.113	0.888
ID550522	550522	None	41.155	21.870	23.056	0	87	87	2	1	-10921639	142.143	135	90	195	2985	29.093	4.800	0.136	1.169
ID550516	550516	None	50.656	26.365	5.085	0	87	87	2	1	-10921639	129.286	120	75	225	2715	39.252	2.000	0.144	0.829
ID550517	550517	None	37.903	7.071	11.052	0	87	87	2	1	-10921639	187.857	195	105	255	3945	46.625	2.000	0.059	0.450
ID550518	550518	72	81.386	19.905	10.755	0	87	87	2	1	-10921639	205.714	195	135	255	4320	41.931	4.800	0.224	1.798
ID550519	550519	45	45.007	6.596	17.164	0	87	87	2	1	-10921639	167.143	165	75	240	3510	43.806	2.000	0.086	0.605
ID550536	550536	45	41.351	5.194	16.762	0	88	88	2	1	-10921639	167.857	165	120	225	3525	31.685	4.800	0.132	1.234
ID550537	550537	None	44.397	28.000	20.000	0	88	88	2	1	-10921639	166.190	165	120	225	3490	30.641	7.600	0.154	1.447
ID550538	550538	75	46.216	6.746	21.825	0	88	88	2	1	-10921639	122.143	120	45	195	2565	38.909	2.000	0.119	0.665
ID550532	550532	None	41.055	11.000	0.000	0	88	88	2	1	-10921639	113.095	105	60	180	2375	36.592	2.000	0.157	0.838
ID550533	550533	None	50.131	11.595	5.735	0	88	88	2	1	-10921639	190.714	195	90	255	4005	43.252	4.800	0.125	0.977
ID550534	550534	72	60.474	20.238	10.945	0	88	88	2	1	-10921639	178.571	180	105	240	3750	41.867	2.000	0.160	1.175
ID550535	550535	None	45.083	9.833	14.615	0	88	88	2	1	-10921639	210.714	225	105	255	4425	41.209	4.800	0.098	0.912
ID550504	550504	76	43.745	18.851	9.902	0	89	89	2	1	-10921639	137.143	150	75	210	2880	38.909	2.000	0.086	0.561
ID550505	550505	72	38.595	20.924	12.198	0	89	89	2	1	-10921639	140.714	150	90	180	2955	27.032	7.600	0.128	1.182
ID550506	550506	45	61.158	5.335	16.889	0	89	89	2	1	-10921639	178.571	180	105	255	3750	44.976	2.000	0.154	1.059
ID550507	550507	None	44.192	13.259	16.981	0	89	89	2	1	-10921639	170.714	165	105	225	3585	30.915	2.000	0.111	1.105
ID550508	550508	75	37.078	7.980	20.819	0	89	89	2	1	-10921639	135.000	135	90	180	2835	28.853	2.000	0.121	1.007
ID550509	550509	77	60.651	18.530	20.888	0	89	89	2	1	-10921639	162.857	165	120	255	3420	38.032	4.800	0.154	1.143
ID550502	550502	None	42.763	26.138	6.764	0	89	89	2	1	-10921639	147.143	135	90	210	3090	36.931	6.182	0.115	0.823
ID550503	550503	78	49.505	9.961	8.525	0	89	89	2	1	-10921639	221.429	225	165	255	4650	33.509	7.600	0.104	1.246
ID550523	550523	79	37.863	8.409	5.114	0	90	90	2	1	-10921639	155.714	165	75	225	3270	38.674	2.000	0.096	0.705
ID550524	550524	None	37.358	10.195	4.619	0	90	90	2	1	-10921639	173.571	180	105	225	3645	29.459	6.328	0.134	1.394
ID550525	550525	None	51.237	16.314	7.015	0	90	90	2	1	-10921639	150.714	135	90	225	3165	40.660	2.000	0.116	0.771
ID550526	550526	78	50.950	8.839	10.046	0	90	90	2	1	-10921639	221.429	225	150	255	4650	31.786	4.800	0.113	1.411
ID550527	550527	76	50.712	19.614	10.447	0	90	90	2	1	-10921639	154.286	150	75	210	3240	43.769	7.600	0.122	0.769
ID550528	550528	None	36.770	5.302	13.102	0	90	90	2	1	-10921639	170.714	180	75	240	3585	42.020	7.600	0.060	0.463
ID550529	550529	45	39.964	3.214	16.534	0	90	90	2	1	-10921639	130.714	135	60	210	2745	45.036	2.000	0.093	0.495
ID550530	550530	75	35.974	8.284	21.734	0	90	90	2	1	-10921639	138.571	150	60	195	2910	29.586	4.800	0.131	1.082
ID550531	550531	77	43.557	17.734	21.912	0	90	90	2	1	-10921639	161.429	150	120	225	3390	28.423	4.800	0.127	1.282
ID550539	550539	79	53.429	8.903	5.363	0	91	91	2	1	-10921639	201.429	210	135	255	4230	36.302	4.800	0.155	1.486
ID550540	550540	80	38.622	10.525	8.638	0	91	91	2	1	-10921639	207.143	210	120	255	4350	37.834	7.600	0.070	0.717
ID550541	550541	78	42.859	9.000	10.000	0	91	91	2	1	-10921639	217.143	210	150	255	4560	31.685	7.600	0.107	1.320
ID550542	550542	76	60.316	20.345	10.754	0	91	91	2	1	-10921639	168.571	165	90	255	3540	40.223	2.000	0.145	1.060
ID550543	550543	45	50.804	5.859	15.944	0	91	91	2	1	-10921639	154.286	150	105	225	3240	36.786	2.000	0.120	0.898
ID550544	550544	81	71.076	13.240	16.630	0	91	91	2	1	-10921639	182.143	180	90	255	3825	49.814	2.000	0.150	0.953
ID550545	550545	77	44.185	19.303	20.137	0	91	91	2	1	-10921639	157.857	150	105	225	3315	30.231	7.600	0.111	1.046
ID550546	550546	75	37.181	9.719	21.137	0	91	91	2	1	-10921639	122.143	105	90	180	2565	27.367	2.000	0.087	0.718
ID550547	550547	None	47.070	22.080	24.059	0	91	91	2	1	-10921639	119.286	120	60	180	2505	35.330	2.000	0.126	0.758
ID550552	550552	76	56.961	20.282	10.856	0	92	92	2	1	-10921639	160.000	165	90	240	3360	39.497	2.000	0.166	1.155
ID550553	550553	45	67.114	5.607	16.492	0	92	92	2	1	-10921639	174.286	165	105	255	3660	46.349	2.000	0.171	1.097
ID550554	550554	81	42.211	13.206	17.073	0	92	92	2	1	-10921639	152.857	150	75	210	3210	31.685	2.000	0.106	0.929
ID550555	550555	77	44.215	20.304	19.234	0	92	92	2	1	-10921639	169.286	180	120	210	3555	28.120	7.600	0.132	1.408
ID550556	550556	75	45.404	7.816	20.818	0	92	92	2	1	-10921639	139.286	135	75	210	2925	39.443	2.000	0.117	0.742
ID550548	550548	None	46.375	0.000	0.000	0	92	92	2	1	-10921639	121.571	135	84	165	2553	29.647	3.200	0.242	1.600
ID550549	550549	79	64.198	8.129	5.223	0	92	92	2	1	-10921639	178.571	180	105	255	3750	43.190	4.800	0.162	1.154
ID550550	550550	82	41.497	26.337	5.310	0	92	92	2	1	-10921639	107.143	105	60	180	2250	32.618	2.000	0.178	0.994
ID550551	550551	80	58.031	13.113	9.735	0	92	92	2	1	-10921639	230.000	240	165	255	4830	31.583	7.600	0.136	1.741
ID550560	550560	79	49.596	8.406	4.961	0	93	93	2	1	-10921639	162.857	165	90	225	3420	43.028	2.000	0.129	0.865
ID550561	550561	82	69.326	28.000	5.000	0	93	93	2	1	-10921639	124.619	120	70	225	2617	44.520	2.000	0.305	1.309
ID550562	550562	80	53.842	14.404	8.315	0	93	93	2	1	-10921639	215.000	225	135	255	4515	37.148	4.800	0.118	1.220
ID550563	550563	78	47.267	10.069	9.196	0	93	93	2	1	-10921639	220.714	225	165	255	4635	34.252	3.200	0.077	0.924
ID550564	550564	76	52.050	19.269	10.282	0	93	93	2	1	-10921639	178.571	180	120	225	3750	28.024	4.800	0.159	1.744
ID550565	550565	None	40.811	28.000	10.000	0	93	93	2	1	-10921639	110.381	105	75	180	2318	30.268	2.000	0.143	0.914
ID550566	550566	81	59.126	15.646	18.086	0	93	93	2	1	-10921639	200.714	210	105	255	4215	41.481	7.600	0.140	1.185
ID550567	550567	None	43.038	28.000	20.000	0	93	93	2	1	-10921639	118.952	120	75	210	2498	32.558	7.600	0.138	0.888
ID550568	550568	79	61.183	8.160	5.380	0	94	94	2	1	-10921639	189.286	210	90	255	3975	50.973	2.000	0.162	1.034
ID550569	550569	82	38.286	27.170	4.850	0	94	94	2	1	-10921639	107.143	90	60	180	2250	34.949	4.800	0.173	0.905
ID550570	550570	78	52.004	12.207	8.963	0	94	94	2	1	-10921639	217.143	225	150	255	4560	36.317	7.600	0.112	1.203
ID550571	550571	76	48.615	19.895	10.891	0	94	94	2	1	-10921639	139.286	135	75	210	2925	32.912	2.000	0.127	0.956
ID550572	550572	None	62.282	5.393	17.397	0	94	94	2	1	-10921639	185.000	195	105	255	3885	41.170	4.800	0.168	1.290
ID550573	550573	81	60.448	16.173	17.973	0	94	94	2	1	-10921639	200.000	195	135	255	4200	31.937	4.800	0.152	1.654
ID550574	550574	None	42.444	4.937	21.638	0	94	94	2	1	-10921639	130.000	120	75	195	2730	38.923	2.000	0.101	0.610
ID550557	550557	79	39.024	7.485	5.617	0	95	95	2	1	-10921639	161.429	150	90	255	3390	48.584	7.600	0.076	0.467
ID550558	550558	78	52.627	12.749	8.806	0	95	95	2	1	-10921639	224.286	225	165	255	4710	28.648	4.800	0.141	1.939
ID550559	550559	76	37.280	19.639	10.160	0	95	95	2	1	-10921639	142.857	150	90	180	3000	29.857	7.600	0.137	1.153
ID550584	550584	79	58.259	8.462	5.083	0	96	96	2	1	-10921639	192.143	210	90	255	4035	53.164	2.000	0.156	0.975
ID550585	550585	78	48.696	12.550	8.407	0	96	96	2	1	-10921639	222.143	225	150	255	4665	35.692	4.800	0.120	1.338
ID550586	550586	83	43.812	8.479	10.159	0	96	96	2	1	-10921639	202.143	225	120	255	4245	48.517	2.000	0.060	0.469
ID550587	550587	76	53.615	21.219	12.341	0	96	96	2	1	-10921639	144.286	150	90	225	3030	35.647	7.600	0.140	0.997
ID550588	550588	84	48.877	5.713	17.586	0	96	96	2	1	-10921639	174.286	165	90	255	3660	36.888	7.600	0.111	0.946
ID550589	550589	81	39.324	16.608	17.883	0	96	96	2	1	-10921639	148.571	165	75	210	3120	41.053	7.600	0.094	0.620
ID550590	550590	79	63.772	8.445	4.811	0	97	97	2	1	-10921639	183.571	195	75	255	3855	53.013	2.000	0.141	0.857
ID550591	550591	None	52.710	28.000	5.000	0	97	97	2	1	-10921639	128.571	135	60	225	2700	48.773	2.000	0.217	0.939
ID550592	550592	83	46.558	10.511	8.921	0	97	97	2	1	-10921639	225.714	240	150	255	4740	35.010	7.600	0.101	1.181
ID550593	550593	None	46.580	18.169	8.957	0	97	97	2	1	-10921639	139.286	135	60	225	2925	44.025	2.000	0.080	0.466
ID550594	550594	78	42.858	13.000	10.000	0	97	97	2	1	-10921639	197.857	195	105	255	4155	43.634	2.000	0.068	0.574
ID550595	550595	85	40.217	5.856	11.111	0	97	97	2	1	-10921639	197.143	195	150	255	4140	32.961	4.800	0.118	1.260
ID550596	550596	84	77.347	4.829	16.968	0	97	97	2	1	-10921639	180.714	180	120	255	3795	37.493	4.800	0.220	1.736
ID550597	550597	81	50.849	14.874	18.753	0	97	97	2	1	-10921639	168.571	180	105	210	3540	28.816	4.800	0.160	1.610
ID550598	550598	86	38.358	7.791	21.801	0	97	97	2	1	-10921639	140.714	135	90	195	2955	29.803	7.600	0.091	0.789
ID550575	550575	79	75.809	9.763	5.471	0	98	98	2	1	-10921639	194.286	195	90	255	4080	53.134	4.800	0.209	1.263
ID550576	550576	85	40.670	8.171	10.337	0	98	98	2	1	-10921639	187.143	195	105	255	3930	47.344	2.000	0.038	0.289
ID550577	550577	78	51.890	13.668	10.641	0	98	98	2	1	-10921639	202.143	210	135	255	4245	41.790	3.200	0.119	1.031
ID550578	550578	76	55.131	20.559	11.267	0	98	98	2	1	-10921639	168.571	165	90	240	3540	37.321	4.800	0.173	1.335
ID550579	550579	None	40.723	24.888	15.789	0	98	98	2	1	-10921639	118.571	120	60	165	2490	33.172	2.000	0.130	0.824
ID550580	550580	84	48.525	5.281	16.813	0	98	98	2	1	-10921639	169.286	165	105	225	3555	34.579	4.800	0.132	1.145
ID550581	550581	81	65.124	14.510	16.604	0	98	98	2	1	-10921639	177.857	180	90	255	3735	48.440	2.000	0.177	1.104
ID550582	550582	86	35.572	9.390	21.333	0	98	98	2	1	-10921639	152.857	150	105	195	3210	25.376	7.600	0.077	0.864
ID550583	550583	None	41.242	18.171	23.971	0	98	98	2	1	-10921639	133.571	135	90	180	2805	25.057	4.800	0.148	1.377
ID550616	550616	None	40.755	6.000	22.206	0	99	99	2	1	-10921639	140.000	135	90	195	2940	33.317	6.334	0.117	0.882
ID550617	550617	86	49.155	8.621	22.044	0	99	99	2	1	-10921639	142.857	135	90	225	3000	37.536	2.000	0.119	0.809
ID550606	550606	87	49.088	28.000	5.000	0	99	99	2	1	-10921639	123.000	120	60	195	2583	38.591	4.800	0.209	1.102
ID550607	550607	None	38.821	2.065	5.804	0	99	99	2	1	-10921639	148.571	150	105	210	3120	25.939	2.000	0.108	1.121
ID550608	550608	79	62.057	8.781	5.872	0	99	99	2	1	-10921639	199.286	195	105	255	4185	42.728	4.800	0.147	1.197
ID550609	550609	None	51.677	13.552	7.284	0	99	99	2	1	-10921639	192.857	195	90	255	4050	55.982	2.000	0.102	0.637
ID550610	550610	76	52.896	19.068	9.392	0	99	99	2	1	-10921639	157.857	150	75	255	3315	45.154	2.000	0.109	0.686
ID550611	550611	85	43.216	10.217	10.741	0	99	99	2	1	-10921639	211.429	210	150	255	4440	35.466	2.000	0.087	0.957
ID550612	550612	81	58.573	15.077	16.412	0	99	99	2	1	-10921639	194.286	195	120	255	4080	43.597	2.000	0.117	0.937
ID550613	550613	84	46.135	5.786	16.469	0	99	99	2	1	-10921639	180.000	180	135	225	3780	26.833	4.800	0.151	1.759
ID550614	550614	None	45.808	15.181	18.594	0	99	99	2	1	-10921639	183.571	180	105	255	3855	42.135	6.395	0.105	0.826
ID550615	550615	88	38.098	28.000	20.000	0	99	99	2	1	-10921639	136.095	135	98	210	2858	27.741	7.600	0.094	0.839
ID550600	550600	87	43.812	27.029	4.890	0	100	100	2	1	-10921639	118.571	105	45	210	2490	41.326	2.000	0.163	0.805
ID550601	550601	None	49.855	14.772	10.562	0	100	100	2	1	-10921639	217.143	225	135	255	4560	37.834	2.000	0.088	0.924
ID550602	550602	None	39.402	5.241	12.588	0	100	100	2	1	-10921639	160.000	150	105	225	3360	35.285	7.600	0.075	0.629
ID550603	550603	84	55.405	5.807	16.856	0	100	100	2	1	-10921639	163.571	165	90	225	3435	37.321	2.000	0.135	1.042
ID550604	550604	88	57.836	28.000	20.000	0	100	100	2	1	-10921639	137.381	135	90	240	2885	35.422	7.600	0.203	1.308
ID550605	550605	86	55.403	7.948	22.233	0	100	100	2	1	-10921639	126.429	120	75	210	2655	37.820	2.000	0.153	0.889
ID550599	550599	79	58.534	8.053	5.360	0	100	100	2	1	-10921639	152.143	165	75	225	3195	44.062	2.000	0.155	0.928
ID550618	550618	85	47.972	10.926	9.048	0	101	101	2	1	-10921639	177.857	165	135	255	3735	35.269	7.600	0.084	0.781
ID550619	550619	None	35.568	25.841	16.993	0	101	101	2	1	-10921639	102.143	105	45	195	2145	34.734	2.000	0.075	0.411
ID550620	550620	84	40.667	5.916	17.768	0	101	101	2	1	-10921639	141.429	150	75	195	2970	30.949	7.600	0.114	0.935
ID550621	550621	None	51.123	15.642	19.006	0	101	101	2	1	-10921639	147.143	150	90	195	3090	35.692	2.000	0.166	1.172
ID550633	550633	87	63.674	28.000	5.000	0	102	102	2	1	-10921639	139.238	140	60	255	2924	53.417	7.600	0.231	0.977
ID550634	550634	85	64.806	11.006	9.063	0	102	102	2	1	-10921639	169.286	165	105	240	3555	43.252	7.600	0.146	0.995
ID550635	550635	89	44.735	17.954	9.956	0	102	102	2	1	-10921639	148.571	150	90	210	3120	33.843	2.000	0.127	0.992
ID550636	550636	84	67.455	5.488	17.530	0	102	102	2	1	-10921639	162.857	165	90	240	3420	41.969	4.800	0.220	1.401
ID550637	550637	90	49.469	12.096	17.843	0	102	102	2	1	-10921639	149.286	150	90	195	3135	33.026	7.600	0.176	1.350
ID550638	550638	88	48.748	28.000	20.000	0	102	102	2	1	-10921639	149.333	150	75	225	3136	37.706	7.600	0.155	1.061
ID550639	550639	None	38.587	11.219	25.337	0	102	102	2	1	-10921639	121.429	120	90	165	2550	23.192	2.000	0.152	1.382
ID550632	550632	88	50.350	28.000	19.000	0	103	103	2	1	-10921639	155.238	150	105	225	3260	37.774	7.600	0.164	1.158
ID550628	550628	87	56.741	27.355	5.040	0	103	103	2	1	-10921639	140.000	150	75	225	2940	41.170	4.800	0.208	1.172
ID550629	550629	89	35.831	18.055	9.455	0	103	103	2	1	-10921639	120.000	120	60	180	2520	28.062	2.000	0.111	0.857
ID550630	550630	84	64.062	5.734	17.509	0	103	103	2	1	-10921639	141.429	150	60	240	2970	49.652	2.000	0.166	0.809
ID550631	550631	90	56.580	12.848	18.885	0	103	103	2	1	-10921639	152.143	150	105	225	3195	35.902	2.000	0.144	1.069
ID550624	550624	89	59.773	18.259	10.186	0	104	104	2	1	-10921639	122.143	120	75	210	2565	41.157	2.000	0.203	1.001
ID550625	550625	90	40.129	13.089	16.243	0	104	104	2	1	-10921639	155.000	165	90	210	3255	33.985	2.000	0.118	0.965
ID550626	550626	84	42.535	5.489	17.383	0	104	104	2	1	-10921639	132.857	135	90	195	2790	32.961	2.000	0.141	0.997
ID550627	550627	None	41.443	21.842	24.115	0	104	104	2	1	-10921639	127.857	135	60	180	2685	31.685	2.000	0.124	0.889
ID550622	550622	87	52.207	26.297	5.335	0	104	104	2	1	-10921639	135.714	120	75	225	2850	39.538	2.000	0.180	1.048
ID550623	550623	85	73.977	10.617	8.860	0	104	104	2	1	-10921639	137.143	120	60	240	2880	52.668	2.000	0.211	0.907
ID550640	550640	None	50.828	0.000	4.000	0	105	105	2	1	-10921639	138.952	135	84	195	2918	30.150	2.000	0.169	1.331
ID550641	550641	85	48.861	10.679	8.944	0	105	105	2	1	-10921639	132.857	120	75	195	2790	30.478	7.600	0.168	1.252
ID550642	550642	84	42.402	6.236	17.501	0	105	105	2	1	-10921639	128.571	120	45	210	2700	40.409	2.000	0.097	0.560
ID550643	550643	90	55.089	13.177	19.084	0	105	105	2	1	-10921639	160.714	165	75	225	3375	39.727	2.000	0.139	0.986
ID550644	550644	91	63.568	3.000	30.000	0	105	105	2	1	-10921639	118.190	120	45	180	2482	42.147	3.200	0.315	1.343
ID550648	550648	87	49.544	26.299	5.265	0	106	106	2	1	-10921639	113.571	105	30	195	2385	43.363	2.000	0.166	0.747
ID550649	550649	None	41.897	3.371	9.030	0	106	106	2	1	-10921639	116.429	120	75	165	2445	23.192	2.000	0.187	1.584
ID550650	550650	85	78.391	10.856	8.916	0	106	106	2	1	-10921639	137.857	120	60	255	2895	53.375	2.000	0.192	0.832
ID550651	550651	92	40.959	24.261	16.233	0	106	106	2	1	-10921639	176.429	165	135	240	3705	28.024	6.303	0.102	1.166
ID550652	550652	84	45.305	5.815	18.012	0	106	106	2	1	-10921639	105.714	105	60	195	2220	33.700	2.000	0.129	0.717
ID550653	550653	90	37.668	13.470	19.606	0	106	106	2	1	-10921639	125.000	120	75	210	2625	35.602	7.600	0.077	0.500
ID550654	550654	93	35.367	19.874	23.216	0	106	106	2	1	-10921639	134.286	135	90	180	2820	24.407	2.000	0.088	0.893
ID550655	550655	None	39.914	12.082	25.120	0	106	106	2	1	-10921639	115.000	120	45	165	2415	27.794	2.000	0.131	0.956
ID550656	550656	91	42.391	3.000	30.000	0	106	106	2	1	-10921639	123.143	120	75	180	2586	29.462	7.600	0.196	1.367
ID550647	550647	None	45.575	2.000	0.000	0	106	106	2	1	-10921639	120.619	120	70	210	2533	38.768	2.000	0.167	0.891
ID550664	550664	90	59.938	13.823	19.164	0	107	107	2	1	-10921639	155.000	165	75	225	3255	38.046	7.600	0.187	1.281
ID550665	550665	None	35.486	28.000	21.000	0	107	107	2	1	-10921639	141.476	150	60	225	2971	39.317	2.000	0.116	0.748
ID550666	550666	93	48.067	20.323	23.144	0	107	107	2	1	-10921639	136.429	135	90	210	2865	33.172	2.000	0.153	1.089
ID550667	550667	91	39.236	3.090	28.842	0	107	107	2	1	-10921639	130.714	135	75	180	2745	34.579	2.000	0.137	0.912
ID550660	550660	87	35.502	28.000	5.000	0	107	107	2	1	-10921639	112.476	105	45	180	2362	34.724	2.000	0.137	0.779
ID550661	550661	85	35.631	10.022	8.102	0	107	107	2	1	-10921639	94.286	90	60	150	1980	29.677	2.000	0.106	0.608
ID550662	550662	92	44.837	25.774	15.843	0	107	107	2	1	-10921639	187.857	195	120	255	3945	30.967	2.000	0.105	1.153
ID550663	550663	84	54.493	5.041	16.833	0	107	107	2	1	-10921639	122.857	135	60	180	2580	41.248	2.000	0.217	1.062
ID550645	550645	94	38.267	7.057	10.733	0	108	108	2	1	-10921639	97.143	90	60	165	2040	32.038	2.000	0.114	0.623
ID550646	550646	92	39.686	25.248	17.026	0	108	108	2	1	-10921639	162.143	165	105	225	3405	30.601	2.000	0.091	0.887
ID550657	550657	87	57.904	28.000	5.000	0	109	109	2	1	-10921639	130.905	120	60	240	2749	48.776	2.000	0.220	0.968
ID550658	550658	85	41.512	10.521	8.269	0	109	109	2	1	-10921639	132.143	120	105	195	2775	27.091	7.600	0.160	1.348
ID550659	550659	94	38.467	6.724	10.708	0	109	109	2	1	-10921639	112.143	105	60	210	2355	37.536	7.600	0.098	0.532
ID550668	550668	87	45.834	28.000	5.000	0	110	110	2	1	-10921639	128.095	120	60	210	2690	44.632	7.600	0.237	1.098
ID550669	550669	85	36.281	10.476	8.297	0	110	110	2	1	-10921639	105.000	90	75	165	2205	27.659	7.600	0.109	0.746
ID550670	550670	95	52.563	18.951	9.268	0	110	110	2	1	-10921639	110.000	105	60	195	2310	33.985	2.000	0.175	0.965
ID550671	550671	94	42.469	7.162	11.183	0	110	110	2	1	-10921639	101.429	105	45	210	2130	41.053	2.000	0.079	0.362
ID550672	550672	96	49.664	6.057	17.690	0	110	110	2	1	-10921639	117.143	120	45	210	2460	43.634	2.000	0.134	0.636
ID550673	550673	97	36.029	12.868	19.469	0	110	110	2	1	-10921639	103.571	105	45	180	2175	39.088	2.000	0.070	0.347
ID550674	550674	None	37.380	2.983	29.433	0	110	110	2	1	-10921639	122.857	120	60	195	2580	33.413	4.800	0.150	0.957
ID550680	550680	105	50.135	23.843	21.193	0	111	111	2	1	-10921639	147.857	135	90	240	3105	36.523	2.000	0.110	0.806
ID550681	550681	None	43.085	19.520	24.587	0	111	111	2	1	-10921639	144.286	150	90	210	3030	31.276	4.800	0.158	1.256
ID550675	550675	87	39.896	27.188	5.034	0	111	111	2	1	-10921639	117.143	105	45	210	2460	48.051	7.600	0.146	0.623
ID550676	550676	85	77.870	10.755	8.186	0	111	111	2	1	-10921639	132.857	120	75	240	2790	46.303	2.000	0.271	1.223
ID550677	550677	95	50.742	17.442	10.569	0	111	111	2	1	-10921639	112.143	120	60	165	2355	32.387	4.800	0.262	1.436
ID550678	550678	96	46.160	5.894	16.982	0	111	111	2	1	-10921639	108.571	105	30	165	2280	32.138	2.000	0.187	1.064
ID550679	550679	97	58.937	13.385	19.101	0	111	111	2	1	-10921639	127.143	120	75	210	2670	38.130	7.600	0.192	1.072
ID550682	550682	87	50.916	28.000	5.000	0	112	112	2	1	-10921639	109.667	98	60	210	2303	40.681	2.000	0.275	1.161
ID550683	550683	85	39.210	10.565	8.660	0	112	112	2	1	-10921639	108.571	105	45	180	2280	32.831	2.000	0.122	0.718
ID550684	550684	None	55.826	7.332	10.885	0	112	112	2	1	-10921639	122.143	120	45	195	2565	40.329	2.000	0.207	1.037
ID550685	550685	96	40.490	5.832	17.728	0	112	112	2	1	-10921639	83.571	75	15	165	1755	39.565	2.000	0.113	0.430
ID550686	550686	105	53.724	21.035	22.007	0	112	112	2	1	-10921639	141.429	135	105	195	2970	29.839	4.800	0.176	1.420
ID550687	550687	None	42.643	28.000	27.000	0	112	112	2	1	-10921639	120.429	120	70	165	2529	27.793	5.998	0.173	1.276
ID550688	550688	87	50.589	28.000	5.000	0	113	113	2	1	-10921639	117.476	105	60	210	2467	41.775	7.600	0.215	0.994
ID550689	550689	85	58.393	10.564	8.398	0	113	113	2	1	-10921639	112.857	90	30	210	2370	48.749	2.000	0.208	0.796
ID550690	550690	96	50.483	5.986	18.041	0	113	113	2	1	-10921639	115.000	120	45	180	2415	36.228	2.000	0.161	0.880
ID550696	550696	87	48.545	28.000	5.000	0	114	114	2	1	-10921639	128.000	126	45	240	2688	50.451	2.000	0.149	0.659
ID550697	550697	None	37.865	0.000	20.000	0	114	114	2	1	-10921639	90.762	90	56	120	1906	23.868	7.600	0.235	1.449
ID550698	550698	None	36.318	0.000	30.000	0	114	114	2	1	-10921639	118.048	126	56	180	2479	37.243	6.379	0.129	0.725
ID550704	550704	98	42.442	3.567	29.478	0	115	115	2	1	-10921639	135.000	135	75	180	2835	33.875	6.044	0.174	1.184
ID550699	550699	87	38.923	27.305	4.992	0	115	115	2	1	-10921639	107.143	105	30	195	2250	40.883	2.000	0.153	0.694
ID550700	550700	None	51.465	10.154	8.520	0	115	115	2	1	-10921639	107.857	105	60	195	2265	42.590	7.600	0.230	0.948
ID550701	550701	None	39.172	24.341	14.599	0	115	115	2	1	-10921639	125.000	120	75	180	2625	30.496	7.600	0.146	1.045
ID550702	550702	96	46.165	5.728	17.666	0	115	115	2	1	-10921639	109.286	105	60	195	2295	37.692	2.000	0.142	0.719
ID550703	550703	None	48.340	12.572	19.318	0	115	115	2	1	-10921639	98.571	105	30	195	2070	40.409	7.600	0.136	0.583
ID550705	550705	None	35.408	0.000	0.000	0	116	116	2	1	-10921639	99.095	105	56	165	2081	29.707	2.000	0.161	0.928
ID550706	550706	87	47.077	28.000	5.000	0	116	116	2	1	-10921639	140.143	135	75	210	2943	37.919	7.600	0.171	1.078
ID550707	550707	None	37.180	13.706	10.023	0	116	116	2	1	-10921639	92.857	75	60	150	1950	27.091	2.000	0.151	0.901
ID550708	550708	None	37.766	7.283	11.370	0	116	116	2	1	-10921639	87.857	90	30	180	1845	37.436	2.000	0.083	0.360
ID550709	550709	96	58.404	5.026	16.608	0	116	116	2	1	-10921639	133.571	120	60	225	2805	40.778	4.800	0.231	1.229
ID550710	550710	98	37.868	2.879	27.980	0	116	116	2	1	-10921639	111.429	105	60	150	2340	27.890	2.000	0.156	1.079
ID550712	550712	96	56.380	5.830	17.864	0	117	117	2	1	-10921639	113.571	105	60	195	2385	35.991	2.000	0.205	1.072
ID550713	550713	None	49.386	13.167	19.036	0	117	117	2	1	-10921639	112.143	120	45	195	2355	35.056	7.600	0.143	0.801
ID550711	550711	99	46.674	24.783	15.914	0	117	117	2	1	-10921639	152.857	150	105	210	3210	23.536	4.800	0.147	1.662
ID550691	550691	None	48.282	6.930	10.299	0	118	118	2	1	-10921639	117.143	120	60	195	2460	34.734	2.000	0.170	0.979
ID550692	550692	None	37.570	17.888	9.864	0	118	118	2	1	-10921639	87.857	90	45	120	1845	24.778	2.000	0.206	1.213
ID550693	550693	None	36.119	28.000	10.000	0	118	118	2	1	-10921639	123.952	120	90	165	2603	21.247	7.600	0.152	1.538
ID550694	550694	99	56.201	24.776	15.268	0	118	118	2	1	-10921639	137.143	135	75	195	2880	38.327	2.000	0.182	1.100
ID550695	550695	96	50.098	5.814	17.929	0	118	118	2	1	-10921639	112.857	120	45	180	2370	41.248	2.000	0.154	0.728
ID550744	550744	None	37.423	22.157	24.326	0	119	119	2	1	-10921639	121.429	120	75	165	2550	28.024	2.000	0.120	0.932
ID550745	550745	None	41.482	12.732	24.677	0	119	119	2	1	-10921639	121.429	120	75	180	2550	28.024	2.000	0.176	1.300
ID550746	550746	None	50.549	3.000	30.000	0	119	119	2	1	-10921639	132.476	120	98	195	2782	30.408	2.000	0.208	1.500
ID550741	550741	100	62.985	10.291	8.541	0	119	119	2	1	-10921639	116.429	105	30	210	2445	49.501	2.000	0.199	0.780
ID550742	550742	None	38.933	0.000	15.000	0	119	119	2	1	-10921639	121.810	120	90	195	2558	23.784	7.600	0.141	1.267
ID550743	550743	96	36.459	5.769	17.652	0	119	119	2	1	-10921639	107.143	90	60	165	2250	30.845	2.000	0.103	0.647
ID550714	550714	101	48.491	28.000	5.000	0	120	120	2	1	-10921639	138.000	140	90	225	2898	36.661	4.800	0.237	1.443
ID550715	550715	100	46.630	9.976	8.758	0	120	120	2	1	-10921639	107.857	105	30	195	2265	48.979	2.000	0.106	0.422
ID550716	550716	96	54.329	5.951	17.104	0	120	120	2	1	-10921639	145.714	135	75	195	3060	30.793	4.800	0.206	1.616
ID550717	550717	None	45.418	24.266	16.635	0	120	120	2	1	-10921639	141.429	150	75	195	2970	34.064	7.600	0.135	0.987
ID550718	550718	None	45.936	0.000	20.000	0	120	120	2	1	-10921639	116.905	105	84	150	2455	23.757	7.600	0.238	1.889
ID550719	550719	102	47.102	14.209	19.909	0	120	120	2	1	-10921639	109.286	105	60	195	2295	37.091	2.000	0.143	0.739
ID550720	550720	None	38.926	16.278	24.436	0	120	120	2	1	-10921639	127.857	120	90	195	2685	28.704	3.200	0.125	0.992
ID550721	550721	101	40.422	27.285	5.150	0	121	121	2	1	-10921639	133.571	135	60	210	2805	37.621	7.600	0.146	0.906
ID550722	550722	100	50.168	11.024	8.822	0	121	121	2	1	-10921639	102.857	105	45	180	2160	34.299	2.000	0.205	1.022
ID550723	550723	None	36.738	18.185	10.463	0	121	121	2	1	-10921639	95.714	90	45	165	2010	27.032	2.000	0.138	0.859
ID550724	550724	103	35.692	6.825	11.044	0	121	121	2	1	-10921639	91.429	90	30	180	1920	35.782	2.000	0.084	0.398
ID550725	550725	96	63.754	5.886	17.679	0	121	121	2	1	-10921639	122.143	120	15	210	2565	56.780	2.000	0.172	0.632
ID550726	550726	102	49.502	13.582	19.829	0	121	121	2	1	-10921639	125.000	120	30	210	2625	44.833	2.000	0.124	0.613
ID550736	550736	100	41.826	10.781	8.509	0	122	122	2	1	-10921639	75.000	75	30	180	1575	41.893	2.000	0.106	0.343
ID550737	550737	103	38.304	6.901	11.194	0	122	122	2	1	-10921639	102.143	105	30	195	2145	36.626	2.000	0.123	0.613
ID550738	550738	96	56.029	5.957	17.548	0	122	122	2	1	-10921639	111.429	105	30	195	2340	47.094	2.000	0.197	0.780
ID550739	550739	None	50.603	25.023	18.005	0	122	122	2	1	-10921639	156.429	150	105	210	3285	29.075	2.000	0.138	1.307
ID550740	550740	104	38.091	10.741	25.784	0	122	122	2	1	-10921639	103.571	105	45	165	2175	29.586	2.000	0.136	0.839
ID550735	550735	None	37.595	11.000	0.000	0	122	122	2	1	-10921639	88.714	90	28	150	1863	30.647	2.000	0.162	0.805
ID550728	550728	100	73.915	10.594	8.643	0	123	123	2	1	-10921639	115.714	90	45	255	2430	58.316	2.000	0.240	0.768
ID550729	550729	None	37.136	18.158	9.778	0	123	123	2	1	-10921639	92.143	90	45	150	1935	27.367	2.000	0.185	1.049
ID550730	550730	96	51.331	6.025	17.703	0	123	123	2	1	-10921639	122.143	105	60	195	2565	37.436	2.000	0.178	0.984
ID550731	550731	None	39.399	13.851	19.233	0	123	123	2	1	-10921639	107.143	105	60	180	2250	30.478	2.000	0.136	0.839
ID550732	550732	None	38.310	19.942	20.075	0	123	123	2	1	-10921639	133.571	135	75	180	2805	27.620	2.000	0.110	0.955
ID550733	550733	104	46.813	11.383	23.758	0	123	123	2	1	-10921639	110.000	105	60	165	2310	29.749	2.000	0.189	1.177
ID550734	550734	None	45.808	3.000	30.000	0	123	123	2	1	-10921639	143.667	135	90	210	3017	37.434	7.600	0.183	1.189
ID550727	550727	101	44.246	28.000	5.000	0	123	123	2	1	-10921639	108.286	105	30	195	2274	42.873	2.000	0.191	0.812
ID550787	550787	101	57.703	28.000	5.000	0	124	124	2	1	-10921639	118.238	105	75	210	2483	40.358	2.000	0.229	1.092
ID550788	550788	100	47.342	10.380	8.620	0	124	124	2	1	-10921639	110.000	105	60	180	2310	33.653	3.200	0.208	1.124
ID550789	550789	None	41.438	24.986	15.929	0	124	124	2	1	-10921639	135.714	135	75	195	2850	31.634	2.000	0.128	0.971
ID550790	550790	96	66.549	5.428	17.072	0	124	124	2	1	-10921639	133.571	135	60	210	2805	38.215	2.000	0.251	1.402
ID550791	550791	104	35.692	9.305	24.942	0	124	124	2	1	-10921639	116.429	120	90	150	2445	18.313	4.800	0.203	2.143
ID550760	550760	None	35.553	24.112	18.910	0	125	125	2	1	-10921639	140.000	135	105	195	2940	26.552	2.000	0.082	0.800
ID550761	550761	None	50.805	3.000	30.000	0	125	125	2	1	-10921639	117.476	120	45	180	2467	39.415	2.000	0.218	1.069
ID550754	550754	106	35.320	12.540	1.366	0	125	125	2	1	-10921639	120.714	120	75	180	2535	25.312	6.088	0.168	1.371
ID550755	550755	101	57.442	28.000	5.000	0	125	125	2	1	-10921639	129.667	135	60	225	2723	47.030	2.000	0.183	0.851
ID550756	550756	100	49.975	10.759	8.321	0	125	125	2	1	-10921639	97.857	90	30	195	2055	40.975	7.600	0.177	0.718
ID550757	550757	None	38.451	28.000	10.000	0	125	125	2	1	-10921639	132.762	150	70	180	2788	34.440	3.200	0.155	1.033
ID550758	550758	96	35.578	5.984	17.124	0	125	125	2	1	-10921639	99.286	90	45	150	2085	30.178	2.000	0.123	0.722
ID550759	550759	None	42.054	15.083	19.444	0	125	125	2	1	-10921639	122.857	120	75	180	2580	30.601	2.000	0.146	1.023
ID550747	550747	106	39.169	11.000	0.000	0	126	126	2	1	-10921639	133.000	150	75	165	2793	27.441	4.800	0.170	1.408
ID550748	550748	101	56.077	28.000	5.000	0	126	126	2	1	-10921639	94.286	90	30	195	1980	48.299	2.000	0.204	0.662
ID550749	550749	100	55.179	10.953	8.429	0	126	126	2	1	-10921639	114.286	105	60	210	2400	39.252	2.000	0.182	0.897
ID550750	550750	None	43.684	6.829	10.968	0	126	126	2	1	-10921639	116.429	120	60	165	2445	32.831	7.600	0.158	0.967
ID550751	550751	None	39.346	16.074	16.548	0	126	126	2	1	-10921639	104.286	90	60	165	2190	30.178	7.600	0.151	0.908
ID550752	550752	96	45.372	5.691	17.594	0	126	126	2	1	-10921639	106.429	105	30	165	2235	38.215	2.000	0.188	0.880
ID550753	550753	107	37.230	22.588	24.591	0	126	126	2	1	-10921639	110.000	105	60	165	2310	31.225	2.000	0.139	0.861
ID550762	550762	None	39.273	0.000	2.000	0	127	127	2	1	-10921639	98.524	90	60	135	2069	25.085	2.000	0.184	1.219
ID550763	550763	100	54.609	10.777	8.167	0	127	127	2	1	-10921639	107.857	105	30	240	2265	50.561	2.000	0.154	0.570
ID550764	550764	111	51.536	23.096	12.592	0	127	127	2	1	-10921639	134.286	150	45	195	2820	45.119	2.000	0.148	0.767
ID550765	550765	96	36.416	5.821	16.867	0	127	127	2	1	-10921639	105.714	105	60	150	2220	26.186	3.200	0.164	1.137
ID550766	550766	109	43.347	11.570	19.870	0	127	127	2	1	-10921639	132.143	120	90	165	2775	24.928	4.800	0.195	1.728
ID550767	550767	107	41.812	21.156	22.701	0	127	127	2	1	-10921639	141.429	135	75	195	2970	29.459	4.800	0.143	1.205
ID550768	550768	100	70.707	11.779	8.318	0	128	128	2	1	-10921639	150.714	150	90	225	3165	38.088	4.800	0.282	1.742
ID550769	550769	111	39.257	21.840	12.757	0	128	128	2	1	-10921639	135.000	135	90	210	2835	25.981	2.000	0.102	0.962
ID550770	550770	96	56.873	6.841	17.846	0	128	128	2	1	-10921639	122.857	135	60	180	2580	34.080	4.800	0.246	1.423
ID550771	550771	108	36.129	23.821	17.935	0	128	128	2	1	-10921639	165.714	150	135	210	3480	24.407	6.361	0.098	1.207
ID550772	550772	109	44.572	13.555	19.687	0	128	128	2	1	-10921639	122.143	120	60	195	2565	36.830	2.000	0.112	0.669
ID550773	550773	None	35.364	28.000	20.000	0	128	128	2	1	-10921639	152.190	150	105	210	3196	28.262	7.600	0.089	0.880
ID550774	550774	None	37.883	18.012	25.393	0	128	128	2	1	-10921639	133.571	135	90	180	2805	25.939	2.000	0.107	0.993
ID550775	550775	None	37.198	4.000	30.000	0	128	128	2	1	-10921639	104.143	98	56	165	2187	31.112	2.000	0.167	0.958
ID550780	550780	None	37.384	14.066	4.726	0	129	129	2	1	-10921639	125.714	120	90	165	2640	20.934	7.600	0.146	1.527
ID550781	550781	110	45.449	28.000	5.000	0	129	129	2	1	-10921639	141.571	140	105	210	2973	30.703	4.800	0.197	1.516
ID550782	550782	100	66.836	10.999	8.439	0	129	129	2	1	-10921639	120.714	105	45	225	2535	44.869	2.000	0.210	0.935
ID550783	550783	None	42.051	18.842	10.179	0	129	129	2	1	-10921639	119.286	120	75	195	2505	27.032	2.000	0.137	1.060
ID550784	550784	96	68.962	5.800	17.242	0	129	129	2	1	-10921639	128.571	135	60	180	2700	38.992	3.200	0.318	1.590
ID550785	550785	108	36.024	25.614	16.833	0	129	129	2	1	-10921639	130.714	120	75	180	2745	27.308	2.000	0.106	0.920
ID550786	550786	109	42.684	14.336	19.799	0	129	129	2	1	-10921639	137.143	135	90	180	2880	23.376	4.800	0.157	1.589
ID550776	550776	110	39.423	28.000	5.000	0	130	130	2	1	-10921639	121.905	120	60	195	2560	38.495	2.000	0.140	0.780
ID550777	550777	108	41.282	24.946	14.359	0	130	130	2	1	-10921639	135.714	135	60	195	2850	33.026	2.000	0.095	0.712
ID550778	550778	96	40.992	4.776	15.766	0	130	130	2	1	-10921639	119.286	120	60	180	2505	29.803	7.600	0.186	1.255
ID550779	550779	112	38.547	4.000	30.000	0	130	130	2	1	-10921639	128.762	120	105	165	2704	22.545	2.000	0.164	1.606
ID550808	550808	108	39.202	25.471	15.140	0	131	131	2	1	-10921639	135.000	135	75	180	2835	30.741	2.000	0.122	0.956
ID550809	550809	113	40.897	11.816	16.062	0	131	131	2	1	-10921639	121.429	120	60	210	2550	37.018	2.000	0.086	0.520
ID550810	550810	96	71.345	5.693	16.758	0	131	131	2	1	-10921639	145.714	135	90	240	3060	43.252	7.600	0.241	1.310
ID550811	550811	112	54.242	3.000	30.000	0	131	131	2	1	-10921639	141.619	135	98	195	2974	28.944	4.800	0.224	1.791
ID550805	550805	None	37.636	15.067	5.552	0	131	131	2	1	-10921639	137.857	135	90	180	2895	28.310	2.000	0.105	0.929
ID550806	550806	100	57.586	10.722	8.189	0	131	131	2	1	-10921639	118.571	105	60	210	2490	41.598	7.600	0.160	0.785
ID550807	550807	None	38.448	19.215	10.575	0	131	131	2	1	-10921639	125.714	120	60	195	2640	32.684	2.000	0.119	0.815
ID550800	550800	113	45.910	10.031	15.545	0	132	132	2	1	-10921639	118.571	120	75	195	2490	28.816	2.000	0.178	1.241
ID550801	550801	96	55.427	6.083	16.893	0	132	132	2	1	-10921639	125.000	120	60	180	2625	31.937	4.800	0.220	1.409
ID550802	550802	114	40.484	14.343	20.458	0	132	132	2	1	-10921639	113.571	120	60	165	2385	32.021	2.000	0.135	0.843
ID550803	550803	None	38.856	0.000	22.000	0	132	132	2	1	-10921639	93.667	90	56	135	1967	24.601	7.600	0.202	1.281
ID550804	550804	112	59.170	4.000	30.000	0	132	132	2	1	-10921639	119.762	120	60	180	2515	34.294	2.000	0.261	1.446
ID550799	550799	100	91.343	11.222	8.298	0	132	132	2	1	-10921639	139.286	135	45	255	2925	55.549	2.000	0.329	1.242
ID550824	550824	None	35.399	22.461	18.689	0	133	133	2	1	-10921639	134.286	135	90	195	2820	27.852	2.000	0.109	0.951
ID550825	550825	114	42.615	13.734	19.892	0	133	133	2	1	-10921639	116.429	120	60	180	2445	33.843	2.000	0.152	0.910
ID550819	550819	None	37.125	7.000	0.000	0	133	133	2	1	-10921639	90.667	84	60	135	1904	24.111	6.402	0.174	1.116
ID550820	550820	None	38.375	24.000	0.000	0	133	133	2	1	-10921639	102.810	105	60	150	2159	29.509	2.000	0.174	1.032
ID550821	550821	115	42.342	27.360	5.932	0	133	133	2	1	-10921639	145.714	135	90	210	3060	36.169	4.800	0.180	1.228
ID550822	550822	100	40.844	10.895	8.104	0	133	133	2	1	-10921639	107.143	105	60	195	2250	34.949	2.000	0.115	0.634
ID550823	550823	96	53.833	6.290	16.903	0	133	133	2	1	-10921639	111.429	105	60	165	2340	33.732	3.200	0.226	1.219
ID550792	550792	None	35.697	18.000	7.000	0	134	134	2	1	-10921639	120.000	120	75	150	2520	20.125	4.800	0.150	1.553
ID550793	550793	100	61.460	11.012	7.956	0	134	134	2	1	-10921639	120.714	120	60	225	2535	40.103	2.000	0.201	1.007
ID550794	550794	115	43.337	25.866	7.574	0	134	134	2	1	-10921639	169.286	165	120	225	3555	31.156	2.000	0.111	1.086
ID550795	550795	None	37.931	0.000	15.000	0	134	134	2	1	-10921639	96.429	90	60	150	2025	29.332	2.000	0.156	0.888
ID550796	550796	96	52.935	6.147	17.379	0	134	134	2	1	-10921639	128.571	135	75	195	2700	29.075	4.800	0.235	1.681
ID550797	550797	114	48.684	13.910	19.205	0	134	134	2	1	-10921639	126.429	120	75	195	2655	28.291	2.000	0.173	1.321
ID550798	550798	116	37.054	4.654	27.627	0	134	134	2	1	-10921639	124.286	120	75	180	2610	31.156	2.000	0.111	0.800
ID550826	550826	118	40.399	28.000	5.000	0	135	135	2	1	-10921639	115.476	120	45	195	2425	41.978	7.600	0.157	0.747
ID550827	550827	100	55.502	10.762	8.593	0	135	135	2	1	-10921639	107.143	105	30	210	2250	46.059	7.600	0.172	0.684
ID550828	550828	117	52.023	24.384	13.786	0	135	135	2	1	-10921639	172.857	165	120	255	3630	33.075	2.000	0.137	1.258
ID550829	550829	119	58.302	10.721	15.210	0	135	135	2	1	-10921639	132.143	135	75	210	2775	35.056	2.000	0.202	1.265
ID550830	550830	96	45.840	6.028	17.953	0	135	135	2	1	-10921639	110.714	105	45	165	2325	38.088	7.600	0.148	0.749
ID550831	550831	114	39.157	14.411	19.449	0	135	135	2	1	-10921639	120.714	105	60	165	2535	29.803	2.000	0.131	0.936
ID550832	550832	116	44.529	4.000	30.000	0	135	135	2	1	-10921639	121.048	120	90	165	2542	27.323	3.200	0.182	1.367
ID550812	550812	None	35.069	14.452	5.519	0	136	136	2	1	-10921639	91.429	90	45	150	1920	28.024	2.000	0.111	0.653
ID550813	550813	118	55.596	28.000	5.000	0	136	136	2	1	-10921639	168.333	165	90	240	3535	36.175	4.800	0.190	1.486
ID550814	550814	100	37.660	10.700	8.493	0	136	136	2	1	-10921639	87.143	75	30	180	1830	38.130	7.600	0.098	0.409
ID550815	550815	None	52.526	7.086	11.054	0	136	136	2	1	-10921639	103.571	90	60	180	2175	34.174	2.000	0.176	0.909
ID550816	550816	117	51.485	24.477	14.408	0	136	136	2	1	-10921639	162.857	165	90	225	3420	44.569	7.600	0.152	0.962
ID550817	550817	119	55.589	12.517	15.893	0	136	136	2	1	-10921639	127.143	120	45	255	2670	45.896	2.000	0.126	0.619
ID550818	550818	96	67.475	6.541	17.848	0	136	136	2	1	-10921639	139.286	135	60	225	2925	42.464	2.000	0.220	1.183
ID550840	550840	114	53.199	13.877	20.214	0	137	137	2	1	-10921639	125.000	135	45	210	2625	40.620	2.000	0.140	0.754
ID550837	550837	100	48.071	11.144	8.670	0	137	137	2	1	-10921639	102.143	105	45	210	2145	46.625	7.600	0.090	0.361
ID550838	550838	117	47.913	23.917	12.914	0	137	137	2	1	-10921639	147.857	135	105	195	3105	27.775	3.200	0.144	1.341
ID550839	550839	96	51.573	6.744	18.486	0	137	137	2	1	-10921639	143.571	135	105	210	3015	34.718	7.600	0.161	1.147
ID550841	550841	118	42.050	27.071	5.731	0	138	138	2	1	-10921639	145.000	150	90	210	3045	33.653	4.800	0.178	1.301
ID550842	550842	None	50.779	18.638	9.233	0	138	138	2	1	-10921639	110.714	120	75	180	2325	31.634	2.000	0.184	1.089
ID550843	550843	96	41.585	5.868	17.755	0	138	138	2	1	-10921639	132.143	135	60	195	2775	33.413	2.000	0.101	0.728
ID550844	550844	114	44.404	14.105	20.086	0	138	138	2	1	-10921639	130.714	135	75	210	2745	35.857	4.800	0.138	0.883
ID550845	550845	None	41.590	20.016	23.856	0	138	138	2	1	-10921639	130.714	135	90	165	2745	24.253	6.314	0.158	1.473
ID550833	550833	118	49.983	28.000	5.000	0	139	139	2	1	-10921639	147.857	150	90	225	3105	33.395	7.600	0.184	1.378
ID550834	550834	None	51.853	7.554	11.182	0	139	139	2	1	-10921639	147.857	135	105	225	3105	31.208	2.000	0.151	1.243
ID550835	550835	96	41.060	6.498	17.509	0	139	139	2	1	-10921639	112.857	120	45	195	2370	44.653	2.000	0.086	0.400
ID550836	550836	114	46.934	12.978	19.674	0	139	139	2	1	-10921639	135.000	135	75	225	2835	39.969	2.000	0.112	0.680
ID550846	550846	None	40.748	13.000	0.000	0	140	140	2	1	-10921639	109.143	105	70	150	2292	22.754	4.800	0.265	2.009
ID550847	550847	118	62.791	28.000	5.000	0	140	140	2	1	-10921639	145.095	150	75	210	3047	43.382	4.800	0.250	1.337
ID550848	550848	120	35.428	17.492	6.367	0	140	140	2	1	-10921639	131.429	135	90	165	2760	21.688	6.358	0.144	1.521
ID550849	550849	121	71.578	10.863	8.080	0	140	140	2	1	-10921639	152.143	150	105	240	3195	43.289	2.000	0.201	1.176
ID550850	550850	None	43.452	22.697	9.317	0	140	140	2	1	-10921639	128.571	120	75	180	2700	27.484	2.000	0.139	1.142
ID550851	550851	None	50.793	13.282	15.023	0	140	140	2	1	-10921639	119.286	120	45	255	2505	50.306	2.000	0.058	0.259
ID550852	550852	None	39.724	25.109	15.131	0	140	140	2	1	-10921639	140.000	150	90	195	2940	29.749	3.200	0.117	0.987
ID550853	550853	96	54.120	6.672	18.215	0	140	140	2	1	-10921639	132.857	135	75	225	2790	40.049	7.600	0.138	0.805
ID550854	550854	114	41.236	13.149	19.307	0	140	140	2	1	-10921639	115.714	105	75	195	2430	37.091	2.000	0.098	0.558
ID550855	550855	None	38.229	4.000	30.000	0	140	140	2	1	-10921639	106.095	105	30	165	2228	31.202	4.800	0.199	1.127
ID550856	550856	118	39.786	28.000	5.000	0	141	141	2	1	-10921639	118.905	112	45	195	2497	41.299	7.600	0.136	0.688
ID550857	550857	121	38.895	10.485	8.226	0	141	141	2	1	-10921639	130.000	135	60	195	2730	39.781	2.000	0.093	0.558
ID550858	550858	120	35.046	16.865	7.594	0	141	141	2	1	-10921639	147.143	150	90	195	3090	24.473	7.600	0.119	1.275
ID550859	550859	None	47.147	22.537	13.086	0	141	141	2	1	-10921639	128.571	105	90	225	2700	41.235	2.000	0.086	0.496
ID550860	550860	96	58.127	7.337	17.803	0	141	141	2	1	-10921639	134.286	135	45	225	2820	43.597	7.600	0.167	0.880
ID550873	550873	None	57.690	11.000	0.000	0	142	142	2	1	-10921639	122.000	120	70	225	2562	41.168	2.000	0.181	0.908
ID550874	550874	118	49.194	28.000	6.000	0	142	142	2	1	-10921639	162.000	150	120	195	3402	27.249	4.800	0.211	2.075
ID550875	550875	120	41.030	16.272	7.325	0	142	142	2	1	-10921639	141.429	135	90	210	2970	32.021	6.331	0.119	0.942
ID550876	550876	None	35.905	4.369	7.897	0	142	142	2	1	-10921639	112.857	120	75	165	2370	28.310	7.600	0.132	0.929
ID550877	550877	121	60.744	10.737	7.996	0	142	142	2	1	-10921639	135.000	120	60	225	2835	43.215	2.000	0.141	0.774
ID550878	550878	None	44.646	16.352	15.823	0	142	142	2	1	-10921639	127.143	120	90	180	2670	28.310	7.600	0.129	1.025
ID550879	550879	96	54.875	6.811	18.174	0	142	142	2	1	-10921639	132.857	135	75	195	2790	32.271	2.000	0.197	1.357
ID550880	550880	None	45.052	23.218	19.010	0	142	142	2	1	-10921639	115.714	120	60	195	2430	34.579	7.600	0.144	0.843
ID550881	550881	None	57.295	13.809	19.667	0	142	142	2	1	-10921639	113.571	105	30	210	2385	49.652	2.000	0.142	0.569
ID550882	550882	None	39.693	19.855	29.380	0	142	142	2	1	-10921639	111.429	120	60	150	2340	29.839	4.800	0.195	1.218
ID550883	550883	None	50.521	4.000	30.000	0	142	142	2	1	-10921639	135.810	135	75	195	2852	35.578	6.379	0.204	1.291
ID550872	550872	96	46.778	5.298	17.190	0	143	143	2	1	-10921639	148.571	150	90	195	3120	28.423	4.800	0.148	1.346
ID550868	550868	118	55.120	28.000	6.000	0	143	143	2	1	-10921639	161.429	165	105	225	3390	36.182	4.800	0.237	1.710
ID550869	550869	120	37.990	14.215	6.951	0	143	143	2	1	-10921639	120.714	120	60	180	2535	36.273	7.600	0.082	0.502
ID550870	550870	121	51.476	10.874	8.252	0	143	143	2	1	-10921639	127.143	135	45	210	2670	43.115	2.000	0.113	0.601
ID550871	550871	122	59.830	24.331	14.111	0	143	143	2	1	-10921639	155.000	135	90	240	3255	42.249	2.000	0.152	0.969
ID550888	550888	125	41.744	4.000	30.000	0	144	144	2	1	-10921639	114.048	120	70	165	2395	25.376	2.000	0.207	1.545
ID550884	550884	None	42.481	23.886	2.897	0	144	144	2	1	-10921639	117.143	105	75	165	2460	27.909	2.000	0.129	0.961
ID550885	550885	121	55.136	11.364	8.299	0	144	144	2	1	-10921639	122.143	105	45	225	2565	48.902	2.000	0.114	0.510
ID550886	550886	122	37.858	25.602	16.518	0	144	144	2	1	-10921639	121.429	120	60	180	2550	36.713	6.293	0.099	0.594
ID550887	550887	124	57.572	14.216	19.092	0	144	144	2	1	-10921639	135.714	120	90	210	2850	33.026	7.600	0.184	1.280
ID550889	550889	None	35.021	11.000	0.000	0	145	145	2	1	-10921639	107.619	105	75	135	2260	16.348	4.800	0.198	2.176
ID550890	550890	121	58.580	10.776	8.111	0	145	145	2	1	-10921639	139.286	135	75	240	2925	43.511	2.000	0.117	0.673
ID550891	550891	124	49.866	13.632	19.922	0	145	145	2	1	-10921639	120.000	120	60	195	2520	34.857	2.000	0.165	0.977
ID550892	550892	125	41.133	3.000	30.000	0	145	145	2	1	-10921639	136.571	135	105	180	2868	27.371	3.200	0.180	1.523
ID550861	550861	130	49.005	28.000	6.000	0	146	146	2	1	-10921639	147.333	140	90	195	3094	33.308	4.800	0.240	1.711
ID550862	550862	None	40.121	9.963	14.979	0	146	146	2	1	-10921639	138.571	135	90	210	2910	28.816	2.000	0.082	0.731
ID550863	550863	None	36.076	14.928	14.685	0	146	146	2	1	-10921639	131.429	135	75	180	2760	27.620	2.000	0.092	0.798
ID550864	550864	None	35.264	26.148	17.330	0	146	146	2	1	-10921639	146.429	135	90	210	3075	29.204	6.352	0.087	0.802
ID550865	550865	None	39.884	20.743	18.419	0	146	146	2	1	-10921639	137.143	135	105	180	2880	20.284	4.800	0.136	1.615
ID550866	550866	129	41.542	6.565	18.842	0	146	146	2	1	-10921639	121.429	120	60	195	2550	36.405	2.000	0.103	0.623
ID550867	550867	None	38.008	8.599	26.800	0	146	146	2	1	-10921639	94.286	105	30	150	1980	30.793	2.000	0.170	0.890
ID550893	550893	130	55.886	28.000	5.000	0	147	147	2	1	-10921639	120.524	120	60	195	2531	37.447	2.000	0.214	1.133
ID550894	550894	None	44.623	28.000	8.000	0	147	147	2	1	-10921639	117.619	120	56	180	2470	29.997	6.391	0.198	1.296
ID550895	550895	None	36.452	8.335	11.154	0	147	147	2	1	-10921639	127.857	120	75	225	2685	38.130	7.600	0.048	0.304
ID550896	550896	None	43.238	15.553	11.024	0	147	147	2	1	-10921639	135.000	120	60	210	2835	40.249	2.000	0.079	0.489
ID550897	550897	123	36.947	22.593	12.850	0	147	147	2	1	-10921639	113.571	105	60	180	2385	28.685	2.000	0.137	0.952
ID550898	550898	None	35.748	4.252	14.998	0	147	147	2	1	-10921639	127.857	135	75	180	2685	30.231	2.000	0.122	0.921
ID550899	550899	129	35.405	6.597	19.130	0	147	147	2	1	-10921639	97.143	90	30	195	2040	39.861	2.000	0.050	0.234
ID550900	550900	124	43.383	13.485	19.433	0	147	147	2	1	-10921639	123.571	120	75	195	2595	40.778	7.600	0.129	0.693
ID550914	550914	126	40.748	3.370	7.928	0	148	148	2	1	-10921639	120.000	120	60	180	2520	31.464	2.000	0.145	0.963
ID550915	550915	127	53.793	17.377	7.818	0	148	148	2	1	-10921639	171.429	165	105	225	3600	31.668	4.800	0.157	1.466
ID550916	550916	128	38.352	11.192	9.158	0	148	148	2	1	-10921639	167.143	165	120	225	3510	29.731	7.600	0.106	1.081
ID550917	550917	None	36.942	11.898	10.519	0	148	148	2	1	-10921639	155.714	165	90	225	3270	36.273	2.000	0.092	0.726
ID550918	550918	123	45.414	20.143	11.924	0	148	148	2	1	-10921639	136.429	150	60	210	2865	41.053	2.000	0.111	0.667
ID550919	550919	124	50.360	13.375	19.216	0	148	148	2	1	-10921639	120.000	120	60	195	2520	35.496	4.800	0.206	1.153
ID550906	550906	130	52.095	28.000	5.000	0	149	149	2	1	-10921639	116.095	120	45	180	2438	39.421	4.800	0.233	1.114
ID550907	550907	127	47.635	17.274	6.901	0	149	149	2	1	-10921639	141.429	135	90	195	2970	29.839	6.143	0.145	1.200
ID550908	550908	126	40.145	2.871	8.794	0	149	149	2	1	-10921639	117.143	120	75	165	2460	24.473	3.200	0.148	1.237
ID550909	550909	128	56.331	10.396	8.777	0	149	149	2	1	-10921639	173.571	165	135	240	3645	33.397	4.800	0.179	1.576
ID550910	550910	None	44.747	4.016	15.061	0	149	149	2	1	-10921639	142.143	135	90	180	2985	28.310	2.000	0.135	1.191
ID550911	550911	129	37.455	7.103	19.116	0	149	149	2	1	-10921639	142.143	150	60	210	2985	28.704	2.000	0.145	1.250
ID550912	550912	None	44.576	22.291	24.296	0	149	149	2	1	-10921639	101.429	90	60	165	2130	33.509	2.000	0.138	0.733
ID550913	550913	203	41.451	3.000	30.000	0	149	149	2	1	-10921639	115.476	105	70	180	2425	31.578	2.000	0.170	1.062
ID550952	550952	128	69.707	11.096	8.852	0	150	150	2	1	-10921639	175.714	180	90	240	3690	48.639	7.600	0.178	1.094
ID550953	550953	None	60.933	9.030	10.430	0	150	150	2	1	-10921639	172.143	180	75	240	3615	50.114	4.800	0.173	1.016
ID550954	550954	129	48.258	6.192	18.985	0	150	150	2	1	-10921639	125.000	120	60	210	2625	35.602	2.000	0.125	0.781
ID550955	550955	None	50.943	13.920	19.314	0	150	150	2	1	-10921639	116.429	120	60	195	2445	36.405	2.000	0.176	0.958
ID550956	550956	203	38.410	3.310	28.818	0	150	150	2	1	-10921639	144.286	135	105	210	3030	35.647	6.185	0.127	0.912
ID550950	550950	130	58.157	28.000	5.000	0	150	150	2	1	-10921639	121.714	120	45	225	2556	36.791	4.800	0.225	1.213
ID550951	550951	127	40.282	17.712	8.202	0	150	150	2	1	-10921639	121.429	120	75	180	2550	32.138	2.000	0.134	0.890
ID550904	550904	None	48.408	13.283	15.889	0	151	151	2	1	-10921639	144.286	135	90	225	3030	38.964	2.000	0.097	0.655
ID550905	550905	129	36.970	6.641	18.070	0	151	151	2	1	-10921639	121.429	120	75	180	2550	28.816	7.600	0.117	0.885
ID550901	550901	130	52.067	28.000	5.000	0	151	151	2	1	-10921639	123.095	120	60	225	2585	41.123	7.600	0.182	0.923
ID550902	550902	None	38.786	4.767	15.304	0	151	151	2	1	-10921639	130.000	135	90	195	2730	25.249	2.000	0.117	1.077
ID550903	550903	None	38.060	16.000	15.000	0	151	151	2	1	-10921639	142.857	135	90	210	3000	34.408	2.000	0.109	0.819
ID550920	550920	130	51.838	28.000	5.000	0	152	152	2	1	-10921639	124.762	120	70	180	2620	35.722	3.200	0.200	1.165
ID550921	550921	None	53.117	17.196	7.686	0	152	152	2	1	-10921639	136.429	135	90	225	2865	36.405	7.600	0.130	0.863
ID550922	550922	None	47.909	10.931	8.626	0	152	152	2	1	-10921639	172.857	165	120	225	3630	26.673	7.600	0.138	1.572
ID550923	550923	135	43.345	9.003	10.898	0	152	152	2	1	-10921639	147.143	150	90	225	3090	40.975	2.000	0.088	0.579
ID550924	550924	None	54.667	23.622	13.502	0	152	152	2	1	-10921639	140.714	135	75	195	2955	33.365	4.800	0.210	1.464
ID550925	550925	None	47.328	24.851	16.828	0	152	152	2	1	-10921639	133.571	135	90	180	2805	31.070	2.000	0.150	1.121
ID550926	550926	129	41.587	6.475	18.512	0	152	152	2	1	-10921639	134.286	135	90	180	2820	28.648	7.600	0.142	1.164
ID550927	550927	None	35.377	17.585	19.041	0	152	152	2	1	-10921639	110.714	120	45	150	2325	33.026	2.000	0.110	0.665
ID550928	550928	136	39.040	8.531	21.197	0	152	152	2	1	-10921639	126.429	120	90	195	2655	28.291	7.600	0.115	0.923
ID550929	550929	None	36.227	0.000	0.000	0	153	153	2	1	-10921639	98.381	105	56	150	2066	26.906	2.000	0.175	1.087
ID550930	550930	130	54.441	28.000	5.000	0	153	153	2	1	-10921639	147.286	135	105	225	3093	38.788	7.600	0.173	1.119
ID550931	550931	135	59.906	9.062	10.114	0	153	153	2	1	-10921639	176.429	165	120	240	3705	33.509	6.071	0.189	1.675
ID550932	550932	129	56.951	6.234	18.261	0	153	153	2	1	-10921639	144.286	150	90	210	3030	38.088	2.000	0.168	1.089
ID550933	550933	None	42.051	14.761	20.130	0	153	153	2	1	-10921639	110.000	105	60	165	2310	30.125	2.000	0.137	0.882
ID550934	550934	136	39.501	9.511	22.384	0	153	153	2	1	-10921639	110.000	120	45	180	2310	37.749	7.600	0.114	0.596
ID550935	550935	None	48.229	28.000	30.000	0	153	153	2	1	-10921639	122.190	135	84	165	2566	28.195	6.084	0.280	1.895
ID550968	550968	129	35.824	7.141	18.606	0	154	154	2	1	-10921639	135.714	135	75	195	2850	31.276	7.600	0.095	0.752
ID550969	550969	136	41.212	8.659	21.609	0	154	154	2	1	-10921639	125.000	120	75	180	2625	30.863	2.000	0.138	0.982
ID550964	550964	137	35.575	11.208	8.839	0	154	154	2	1	-10921639	147.857	150	90	210	3105	33.637	7.600	0.078	0.633
ID550965	550965	135	53.677	8.204	11.359	0	154	154	2	1	-10921639	158.571	150	90	240	3330	40.962	2.000	0.121	0.835
ID550966	550966	None	36.842	13.065	10.711	0	154	154	2	1	-10921639	147.857	150	90	210	3105	30.478	2.000	0.083	0.740
ID550967	550967	None	44.642	21.860	12.974	0	154	154	2	1	-10921639	121.429	120	75	195	2550	30.706	2.000	0.132	0.922
ID550942	550942	None	43.048	11.103	4.315	0	155	155	2	1	-10921639	111.429	105	60	180	2340	39.565	2.000	0.089	0.463
ID550943	550943	137	54.786	11.960	8.397	0	155	155	2	1	-10921639	150.000	150	60	240	3150	43.989	2.000	0.124	0.753
ID550944	550944	135	43.286	8.248	11.153	0	155	155	2	1	-10921639	125.000	120	75	210	2625	39.781	7.600	0.078	0.456
ID550945	550945	138	49.081	14.663	14.257	0	155	155	2	1	-10921639	131.429	120	60	195	2760	37.919	2.000	0.151	0.911
ID550946	550946	None	37.520	4.526	14.709	0	155	155	2	1	-10921639	140.000	150	45	180	2940	36.844	7.600	0.121	0.823
ID550947	550947	129	49.769	6.362	18.419	0	155	155	2	1	-10921639	146.429	150	90	195	3075	36.713	2.000	0.152	1.052
ID550948	550948	139	50.902	14.311	19.367	0	155	155	2	1	-10921639	145.000	150	75	210	3045	33.317	2.000	0.153	1.154
ID550949	550949	None	35.770	28.000	21.000	0	155	155	2	1	-10921639	150.000	154	105	195	3150	27.772	2.000	0.122	1.178
ID550976	550976	135	55.371	8.004	10.867	0	156	156	2	1	-10921639	152.143	135	105	225	3195	35.269	2.000	0.130	0.991
ID550977	550977	138	39.196	15.038	11.578	0	156	156	2	1	-10921639	150.000	150	105	195	3150	25.981	4.800	0.114	1.179
ID550978	550978	None	39.075	25.799	17.288	0	156	156	2	1	-10921639	160.000	165	105	240	3360	36.228	2.000	0.057	0.480
ID550979	550979	129	40.193	6.626	18.185	0	156	156	2	1	-10921639	149.286	135	105	210	3135	32.338	2.000	0.070	0.606
ID550980	550980	139	55.163	14.003	19.002	0	156	156	2	1	-10921639	170.000	180	90	240	3570	34.641	2.000	0.151	1.290
ID550975	550975	140	40.139	28.000	5.000	0	156	156	2	1	-10921639	116.000	120	60	180	2436	30.576	6.089	0.167	1.085
ID550936	550936	140	49.234	28.000	5.000	0	157	157	2	1	-10921639	119.714	105	70	195	2514	35.084	4.800	0.189	1.084
ID550937	550937	137	56.202	11.888	8.353	0	157	157	2	1	-10921639	200.000	195	135	255	4200	30.496	4.800	0.163	1.834
ID550938	550938	141	49.547	24.268	12.193	0	157	157	2	1	-10921639	148.571	150	90	225	3120	35.466	7.600	0.144	1.052
ID550939	550939	None	38.655	14.763	14.864	0	157	157	2	1	-10921639	145.000	150	105	195	3045	29.749	2.000	0.087	0.777
ID550940	550940	129	52.524	7.324	18.589	0	157	157	2	1	-10921639	147.143	135	90	225	3090	36.931	2.000	0.140	0.980
ID550941	550941	139	45.898	14.192	18.749	0	157	157	2	1	-10921639	134.286	135	60	195	2820	37.792	2.000	0.108	0.692
ID550957	550957	140	42.949	28.000	5.000	0	158	158	2	1	-10921639	157.095	150	120	195	3299	25.324	4.800	0.200	2.067
ID550958	550958	137	73.295	12.532	7.934	0	158	158	2	1	-10921639	198.571	195	135	255	4170	40.501	4.800	0.204	1.662
ID550959	550959	141	46.849	24.041	12.693	0	158	158	2	1	-10921639	142.143	135	75	225	2985	36.626	2.000	0.115	0.801
ID550960	550960	129	46.692	7.072	18.787	0	158	158	2	1	-10921639	130.000	135	90	180	2730	30.125	2.000	0.151	1.131
ID550961	550961	139	40.377	14.104	19.158	0	158	158	2	1	-10921639	132.857	135	45	195	2790	34.626	7.600	0.094	0.660
ID550962	550962	None	39.175	15.983	20.818	0	158	158	2	1	-10921639	115.000	120	60	195	2415	40.896	2.000	0.103	0.527
ID550963	550963	None	38.104	8.224	27.229	0	158	158	2	1	-10921639	90.714	90	45	150	1905	29.038	2.000	0.170	0.907
ID550970	550970	140	48.102	28.000	5.000	0	159	159	2	1	-10921639	116.286	105	70	180	2442	32.125	2.000	0.222	1.314
ID550971	550971	None	35.137	17.142	8.015	0	159	159	2	1	-10921639	130.714	135	90	180	2745	26.471	2.000	0.112	0.995
ID550972	550972	137	61.015	11.781	9.416	0	159	159	2	1	-10921639	195.000	210	120	255	4095	39.115	4.800	0.153	1.326
ID550973	550973	141	41.378	22.912	12.743	0	159	159	2	1	-10921639	141.429	135	90	180	2970	29.075	2.000	0.126	1.092
ID550974	550974	129	40.250	6.170	18.909	0	159	159	2	1	-10921639	115.714	120	60	180	2430	31.870	2.000	0.137	0.875
ID550984	550984	137	37.682	13.273	10.385	0	160	160	2	1	-10921639	160.000	165	90	225	3360	41.982	7.600	0.062	0.447
ID550985	550985	141	58.415	23.297	12.878	0	160	160	2	1	-10921639	152.857	150	105	225	3210	35.376	2.000	0.169	1.247
ID550986	550986	None	35.132	4.625	13.666	0	160	160	2	1	-10921639	134.286	135	90	195	2820	29.038	2.000	0.084	0.718
ID550987	550987	142	50.736	15.353	17.157	0	160	160	2	1	-10921639	175.000	180	105	255	3675	38.633	6.327	0.112	0.914
ID550988	550988	129	56.503	6.529	18.881	0	160	160	2	1	-10921639	142.143	135	75	240	2985	40.699	2.000	0.145	0.882
ID550981	550981	None	43.116	7.000	0.000	0	160	160	2	1	-10921639	97.667	105	45	150	2051	34.709	2.000	0.181	0.861
ID550982	550982	None	41.462	15.000	0.000	0	160	160	2	1	-10921639	95.000	90	70	135	1995	23.717	2.000	0.227	1.483
ID550983	550983	None	49.289	9.999	8.282	0	160	160	2	1	-10921639	162.857	150	105	225	3420	37.735	7.600	0.110	0.854
ID551000	551000	143	62.242	13.780	6.471	0	161	161	2	1	-10921639	155.000	165	60	240	3255	56.192	2.000	0.166	0.784
ID551001	551001	141	66.672	22.223	12.114	0	161	161	2	1	-10921639	170.000	165	120	240	3570	34.641	4.800	0.192	1.579
ID551002	551002	144	54.107	10.570	14.607	0	161	161	2	1	-10921639	165.714	165	75	240	3480	47.310	3.200	0.115	0.722
ID551003	551003	142	40.738	13.690	17.535	0	161	161	2	1	-10921639	174.286	180	90	225	3660	31.634	7.600	0.126	1.232
ID551004	551004	145	38.780	15.321	19.674	0	161	161	2	1	-10921639	158.571	180	75	210	3330	37.521	7.600	0.095	0.736
ID551005	551005	None	51.349	8.765	22.379	0	161	161	2	1	-10921639	145.000	135	75	225	3045	36.538	2.000	0.147	1.018
ID550999	550999	140	41.499	28.000	5.000	0	161	161	2	1	-10921639	130.952	135	90	180	2750	24.078	7.600	0.194	1.770
ID550989	550989	140	37.289	28.000	5.000	0	162	162	2	1	-10921639	89.429	90	42	150	1878	32.018	2.000	0.139	0.681
ID550990	550990	146	61.004	9.078	6.513	0	162	162	2	1	-10921639	172.857	165	105	255	3630	47.817	7.600	0.142	0.896
ID550991	550991	None	35.141	19.044	7.271	0	162	162	2	1	-10921639	131.429	135	45	195	2760	41.053	2.000	0.067	0.400
ID550992	550992	143	45.633	11.990	8.288	0	162	162	2	1	-10921639	202.143	195	150	255	4245	30.231	6.355	0.101	1.229
ID550993	550993	141	45.318	20.211	12.355	0	162	162	2	1	-10921639	157.857	165	105	240	3315	32.038	2.000	0.121	1.065
ID550994	550994	192	56.734	5.204	13.348	0	162	162	2	1	-10921639	155.714	150	75	225	3270	44.617	7.600	0.139	0.849
ID550995	550995	144	46.262	10.874	15.364	0	162	162	2	1	-10921639	181.429	180	120	240	3810	35.148	2.000	0.129	1.179
ID550996	550996	129	42.665	6.720	19.286	0	162	162	2	1	-10921639	147.143	150	75	210	3090	32.387	7.600	0.117	0.954
ID550997	550997	145	71.545	15.209	19.031	0	162	162	2	1	-10921639	165.714	165	105	255	3480	44.617	2.000	0.173	1.095
ID550998	550998	None	37.744	9.296	26.721	0	162	162	2	1	-10921639	105.714	105	45	180	2220	31.276	2.000	0.120	0.722
ID551016	551016	192	39.083	4.112	12.890	0	163	163	2	1	-10921639	146.429	150	90	195	3075	30.706	2.000	0.118	1.003
ID551017	551017	129	68.498	6.179	18.042	0	163	163	2	1	-10921639	175.714	165	90	255	3690	46.510	7.600	0.166	1.077
ID551018	551018	None	35.156	22.545	24.175	0	163	163	2	1	-10921639	112.143	120	75	165	2355	26.673	2.000	0.098	0.748
ID551013	551013	140	39.583	28.000	5.000	0	163	163	2	1	-10921639	102.667	90	60	165	2156	30.304	4.800	0.184	1.055
ID551014	551014	146	54.363	9.715	5.545	0	163	163	2	1	-10921639	161.429	165	90	240	3390	38.215	4.800	0.165	1.199
ID551015	551015	147	72.523	15.739	7.460	0	163	163	2	1	-10921639	192.143	195	105	255	4035	42.325	4.800	0.211	1.579
ID551006	551006	140	40.716	28.000	5.000	0	164	164	2	1	-10921639	111.952	105	75	180	2351	31.576	2.000	0.154	0.945
ID551007	551007	146	51.555	10.169	7.775	0	164	164	2	1	-10921639	189.286	195	105	255	3975	33.365	7.600	0.145	1.440
ID551008	551008	147	57.608	15.304	7.892	0	164	164	2	1	-10921639	185.714	195	105	240	3900	39.252	2.000	0.140	1.165
ID551009	551009	129	37.208	5.348	16.299	0	164	164	2	1	-10921639	160.714	165	120	210	3375	25.607	6.350	0.107	1.212
ID551010	551010	148	60.196	17.151	16.930	0	164	164	2	1	-10921639	147.143	135	90	255	3090	45.650	2.000	0.115	0.663
ID551011	551011	None	45.575	25.398	16.898	0	164	164	2	1	-10921639	147.857	135	105	210	3105	33.637	2.000	0.116	0.912
ID551012	551012	None	36.129	13.716	22.046	0	164	164	2	1	-10921639	147.143	150	90	180	3090	23.536	4.800	0.135	1.485
ID551066	551066	None	35.877	7.000	0.000	0	165	165	2	1	-10921639	124.667	120	84	165	2618	24.715	3.200	0.144	1.273
ID551067	551067	140	41.430	28.000	5.000	0	165	165	2	1	-10921639	129.429	120	90	165	2718	27.233	4.800	0.200	1.586
ID551068	551068	147	49.469	15.874	7.738	0	165	165	2	1	-10921639	180.000	180	135	240	3780	32.519	7.600	0.127	1.249
ID551069	551069	146	58.705	9.142	9.553	0	165	165	2	1	-10921639	189.286	195	120	255	3975	38.964	4.800	0.146	1.241
ID551070	551070	148	37.585	15.192	16.001	0	165	165	2	1	-10921639	166.429	165	105	225	3495	31.430	7.600	0.085	0.831
ID551071	551071	129	65.801	6.873	17.703	0	165	165	2	1	-10921639	167.143	180	105	255	3510	42.237	2.000	0.164	1.116
ID551072	551072	150	41.766	13.633	18.900	0	165	165	2	1	-10921639	160.000	165	105	210	3360	32.977	7.600	0.109	0.957
ID551032	551032	None	39.768	13.907	26.997	0	166	166	2	1	-10921639	105.714	105	75	165	2220	24.864	7.600	0.140	1.047
ID551028	551028	149	44.894	18.909	9.700	0	166	166	2	1	-10921639	156.429	150	90	210	3285	34.064	7.600	0.092	0.776
ID551029	551029	129	55.619	6.545	17.352	0	166	166	2	1	-10921639	170.714	165	105	255	3585	44.365	7.600	0.126	0.861
ID551030	551030	150	68.921	15.654	18.486	0	166	166	2	1	-10921639	175.714	165	105	240	3690	41.391	2.000	0.187	1.338
ID551031	551031	None	38.721	22.646	24.859	0	166	166	2	1	-10921639	117.857	120	75	180	2475	27.775	7.600	0.134	1.003
ID551033	551033	None	42.600	0.000	3.000	0	167	167	2	1	-10921639	132.381	135	98	165	2780	21.188	4.800	0.228	2.318
ID551034	551034	None	54.139	28.000	5.000	0	167	167	2	1	-10921639	114.143	105	56	180	2397	37.054	2.000	0.216	1.096
ID551035	551035	149	40.361	18.833	6.901	0	167	167	2	1	-10921639	139.286	135	90	210	2925	31.156	2.000	0.091	0.749
ID551036	551036	146	67.337	10.327	7.580	0	167	167	2	1	-10921639	201.429	195	150	255	4230	35.677	7.600	0.163	1.582
ID551037	551037	None	37.628	8.322	10.859	0	167	167	2	1	-10921639	154.286	150	90	255	3240	43.511	2.000	0.025	0.170
ID551038	551038	None	50.081	5.000	15.000	0	167	167	2	1	-10921639	178.571	180	135	225	3750	33.172	6.080	0.142	1.342
ID551039	551039	None	41.625	25.845	16.604	0	167	167	2	1	-10921639	155.714	150	90	225	3270	39.252	6.066	0.089	0.651
ID551040	551040	129	60.606	5.985	17.548	0	167	167	2	1	-10921639	162.143	165	90	225	3405	48.979	2.000	0.152	0.873
ID551041	551041	150	65.433	15.036	18.777	0	167	167	2	1	-10921639	175.000	180	105	255	3675	43.041	2.000	0.161	1.125
ID551042	551042	None	39.524	21.890	18.787	0	167	167	2	1	-10921639	132.143	135	75	195	2775	29.857	2.000	0.116	0.920
ID551043	551043	None	52.023	3.000	30.000	0	167	167	2	1	-10921639	100.000	90	56	150	2100	29.952	2.000	0.269	1.416
ID551048	551048	150	50.835	15.006	17.286	0	168	168	2	1	-10921639	182.857	195	105	240	3840	38.424	4.800	0.144	1.197
ID551044	551044	149	41.333	16.003	6.882	0	168	168	2	1	-10921639	153.571	165	105	210	3225	32.486	3.200	0.108	0.918
ID551045	551045	146	59.952	10.028	9.050	0	168	168	2	1	-10921639	223.571	225	150	255	4695	31.786	4.800	0.154	1.882
ID551046	551046	152	40.653	19.581	9.684	0	168	168	2	1	-10921639	140.714	135	90	180	2955	29.423	7.600	0.131	1.108
ID551047	551047	129	51.173	5.640	16.463	0	168	168	2	1	-10921639	168.571	165	90	240	3540	39.088	2.000	0.122	0.939
ID551019	551019	None	67.815	0.000	4.000	0	169	169	2	1	-10921639	116.429	105	56	180	2445	37.782	2.000	0.304	1.437
ID551020	551020	156	38.322	10.926	5.216	0	169	169	2	1	-10921639	152.143	150	90	225	3195	36.214	6.314	0.091	0.698
ID551021	551021	None	41.856	28.000	5.000	0	169	169	2	1	-10921639	101.190	105	45	195	2125	33.796	2.000	0.185	0.936
ID551022	551022	146	58.117	10.775	9.214	0	169	169	2	1	-10921639	214.286	225	165	255	4500	33.589	4.800	0.137	1.542
ID551023	551023	152	59.186	17.463	9.412	0	169	169	2	1	-10921639	180.000	180	105	255	3780	43.732	7.600	0.147	1.058
ID551024	551024	154	37.863	23.708	12.876	0	169	169	2	1	-10921639	140.714	150	75	195	2955	30.178	2.000	0.118	0.987
ID551025	551025	129	69.203	5.679	17.207	0	169	169	2	1	-10921639	212.143	210	165	255	4455	26.104	7.600	0.204	2.752
ID551026	551026	150	48.988	14.864	19.133	0	169	169	2	1	-10921639	174.286	165	135	225	3660	28.648	7.600	0.118	1.284
ID551027	551027	None	43.960	4.000	30.000	0	169	169	2	1	-10921639	102.095	90	70	150	2144	24.662	2.000	0.236	1.579
ID551049	551049	156	38.771	9.651	4.835	0	170	170	2	1	-10921639	136.429	135	90	195	2865	28.423	2.000	0.080	0.710
ID551050	551050	146	38.309	12.950	8.495	0	170	170	2	1	-10921639	190.000	195	135	240	3990	33.985	2.000	0.068	0.708
ID551051	551051	152	61.080	16.932	8.140	0	170	170	2	1	-10921639	170.714	165	90	255	3585	42.816	2.000	0.134	0.944
ID551052	551052	None	36.436	28.000	8.000	0	170	170	2	1	-10921639	127.381	120	105	180	2675	22.907	6.312	0.153	1.473
ID551053	551053	153	50.025	8.565	10.689	0	170	170	2	1	-10921639	170.714	180	90	255	3585	43.854	2.000	0.101	0.715
ID551054	551054	154	44.557	21.203	13.087	0	170	170	2	1	-10921639	130.000	135	60	210	2730	36.844	2.000	0.117	0.738
ID551055	551055	129	85.781	6.286	16.863	0	170	170	2	1	-10921639	190.714	180	105	255	4005	44.533	4.800	0.241	1.665
ID551056	551056	150	80.599	16.027	18.151	0	170	170	2	1	-10921639	181.429	180	90	255	3810	46.210	2.000	0.222	1.424
ID551057	551057	None	52.400	23.782	18.022	0	170	170	2	1	-10921639	152.857	150	90	210	3210	29.093	7.600	0.177	1.580
ID551058	551058	None	39.055	10.000	30.000	0	170	170	2	1	-10921639	101.810	105	30	150	2138	36.389	2.000	0.203	0.943
ID551064	551064	129	80.576	4.898	16.278	0	171	171	2	1	-10921639	221.429	240	135	255	4650	40.778	4.800	0.223	1.982
ID551065	551065	150	46.720	15.056	18.546	0	171	171	2	1	-10921639	165.000	165	90	225	3465	39.686	3.200	0.125	0.921
ID551059	551059	155	55.057	28.000	5.000	0	171	171	2	1	-10921639	126.952	120	70	210	2666	38.957	7.600	0.190	1.042
ID551060	551060	152	54.717	15.820	7.223	0	171	171	2	1	-10921639	169.286	180	90	255	3555	44.280	2.000	0.121	0.824
ID551061	551061	153	43.178	10.047	9.032	0	171	171	2	1	-10921639	170.714	165	135	225	3585	26.186	2.000	0.097	1.149
ID551062	551062	None	36.100	19.784	9.833	0	171	171	2	1	-10921639	138.571	150	75	195	2910	37.018	7.600	0.076	0.527
ID551063	551063	154	42.336	23.809	12.914	0	171	171	2	1	-10921639	126.429	135	75	210	2655	34.064	2.000	0.111	0.739
ID551080	551080	None	36.922	18.223	23.409	0	172	172	2	1	-10921639	117.143	120	45	150	2460	27.909	4.800	0.161	1.163
ID551073	551073	156	35.563	10.441	5.047	0	172	172	2	1	-10921639	134.286	135	75	195	2820	35.647	3.200	0.083	0.576
ID551074	551074	155	38.759	28.000	5.000	0	172	172	2	1	-10921639	126.714	120	75	180	2661	27.586	4.800	0.157	1.243
ID551075	551075	152	52.326	17.068	9.168	0	172	172	2	1	-10921639	176.429	180	120	240	3705	31.070	4.800	0.140	1.394
ID551076	551076	154	43.699	21.423	13.469	0	172	172	2	1	-10921639	133.571	135	90	210	2805	33.509	2.000	0.115	0.825
ID551077	551077	129	46.315	4.766	15.951	0	172	172	2	1	-10921639	188.571	195	135	225	3960	26.653	7.600	0.137	1.705
ID551078	551078	150	59.252	14.341	18.004	0	172	172	2	1	-10921639	160.714	165	90	225	3375	37.091	2.000	0.162	1.207
ID551079	551079	157	56.384	7.177	18.730	0	172	172	2	1	-10921639	177.857	180	105	255	3735	44.569	2.000	0.136	0.955
ID551128	551128	150	53.583	15.007	18.408	0	173	173	2	1	-10921639	182.143	180	90	240	3825	33.970	4.800	0.159	1.471
ID551129	551129	None	35.767	0.000	30.000	0	173	173	2	1	-10921639	118.667	105	84	195	2492	30.391	6.377	0.125	0.870
ID551122	551122	155	47.141	28.000	4.000	0	173	173	2	1	-10921639	111.190	105	56	165	2335	35.855	2.000	0.220	1.117
ID551123	551123	156	38.039	9.375	5.469	0	173	173	2	1	-10921639	143.571	150	75	195	3015	37.220	2.000	0.117	0.810
ID551124	551124	152	45.054	15.990	7.152	0	173	173	2	1	-10921639	160.000	165	90	255	3360	41.713	2.000	0.082	0.584
ID551125	551125	None	54.828	10.729	8.764	0	173	173	2	1	-10921639	196.429	180	150	255	4125	37.919	2.000	0.097	0.919
ID551126	551126	158	44.443	15.332	11.690	0	173	173	2	1	-10921639	175.714	180	105	225	3690	40.567	2.000	0.094	0.742
ID551127	551127	157	61.431	6.939	17.625	0	173	173	2	1	-10921639	184.286	195	105	255	3870	43.769	7.600	0.147	1.076
ID551081	551081	155	42.371	28.000	5.000	0	174	174	2	1	-10921639	110.524	105	70	195	2321	30.747	2.000	0.161	0.997
ID551082	551082	159	37.824	12.524	5.969	0	174	174	2	1	-10921639	153.571	165	90	195	3225	33.843	7.600	0.119	0.964
ID551083	551083	152	40.870	15.001	7.220	0	174	174	2	1	-10921639	151.429	165	75	210	3180	41.326	2.000	0.086	0.579
ID551084	551084	158	59.128	16.223	10.796	0	174	174	2	1	-10921639	172.143	180	120	255	3615	34.734	2.000	0.165	1.402
ID551085	551085	None	65.438	6.000	16.000	0	174	174	2	1	-10921639	209.286	210	105	255	4395	41.481	4.800	0.164	1.422
ID551086	551086	157	64.210	7.081	17.758	0	174	174	2	1	-10921639	192.857	195	105	255	4050	46.303	2.000	0.148	1.074
ID551087	551087	150	42.878	14.207	19.027	0	174	174	2	1	-10921639	138.571	135	90	210	2910	33.172	2.000	0.094	0.720
ID551096	551096	None	67.741	10.968	14.103	0	175	175	2	1	-10921639	194.286	195	120	255	4080	39.538	2.000	0.148	1.270
ID551097	551097	160	58.247	17.175	21.283	0	175	175	2	1	-10921639	160.714	165	90	240	3375	38.285	2.000	0.154	1.121
ID551098	551098	None	52.875	10.857	24.963	0	175	175	2	1	-10921639	133.571	135	75	195	2805	31.786	2.000	0.178	1.272
ID551094	551094	155	41.719	28.000	5.000	0	175	175	2	1	-10921639	117.524	120	60	180	2468	30.375	4.800	0.177	1.165
ID551095	551095	159	59.034	11.028	8.390	0	175	175	2	1	-10921639	192.857	195	120	255	4050	40.329	4.800	0.158	1.303
ID551104	551104	160	39.678	15.224	19.498	0	176	176	2	1	-10921639	175.000	180	120	225	3675	24.341	2.000	0.108	1.399
ID551099	551099	155	43.885	28.000	6.000	0	176	176	2	1	-10921639	130.952	126	105	180	2750	23.125	4.800	0.231	2.126
ID551100	551100	159	39.946	10.754	8.355	0	176	176	2	1	-10921639	180.000	195	120	225	3780	28.062	4.800	0.105	1.214
ID551101	551101	152	39.017	16.984	7.677	0	176	176	2	1	-10921639	145.714	135	105	195	3060	28.517	4.800	0.107	0.989
ID551102	551102	162	38.074	14.491	15.169	0	176	176	2	1	-10921639	182.857	180	120	255	3840	31.685	6.410	0.065	0.702
ID551103	551103	157	62.557	5.883	16.483	0	176	176	2	1	-10921639	182.143	180	105	255	3825	33.970	4.800	0.181	1.645
ID551088	551088	155	41.269	28.000	6.000	0	177	177	2	1	-10921639	117.524	120	75	150	2468	21.149	4.800	0.259	2.288
ID551089	551089	152	48.098	16.215	6.643	0	177	177	2	1	-10921639	153.571	150	90	240	3225	34.826	2.000	0.118	0.928
ID551090	551090	161	59.839	8.352	10.893	0	177	177	2	1	-10921639	184.286	180	120	255	3870	41.931	2.000	0.112	0.885
ID551091	551091	157	53.713	5.136	16.140	0	177	177	2	1	-10921639	171.429	180	120	225	3600	35.360	2.000	0.134	1.145
ID551092	551092	162	62.661	14.491	16.085	0	177	177	2	1	-10921639	205.714	210	135	255	4320	34.903	4.800	0.146	1.498
ID551093	551093	160	41.644	14.679	19.553	0	177	177	2	1	-10921639	160.000	165	105	225	3360	35.917	2.000	0.115	0.922
ID551112	551112	160	55.793	16.715	19.396	0	178	178	2	1	-10921639	189.286	195	135	225	3975	31.634	4.800	0.163	1.677
ID551113	551113	None	35.072	20.266	25.784	0	178	178	2	1	-10921639	113.571	105	75	165	2385	24.451	2.000	0.128	1.053
ID551105	551105	155	68.481	28.000	4.000	0	178	178	2	1	-10921639	112.048	105	56	210	2353	44.143	2.000	0.296	1.160
ID551106	551106	163	36.811	12.557	6.512	0	178	178	2	1	-10921639	167.143	165	105	210	3510	28.573	4.800	0.109	1.147
ID551107	551107	152	43.179	16.464	7.351	0	178	178	2	1	-10921639	150.714	150	75	210	3165	39.252	2.000	0.095	0.663
ID551108	551108	161	52.487	8.193	11.443	0	178	178	2	1	-10921639	158.571	150	75	240	3330	43.363	2.000	0.104	0.688
ID551109	551109	None	36.216	23.277	13.113	0	178	178	2	1	-10921639	120.000	120	60	180	2520	25.981	2.000	0.126	1.034
ID551110	551110	157	54.053	6.078	17.134	0	178	178	2	1	-10921639	177.857	180	105	240	3735	39.483	7.600	0.140	1.109
ID551111	551111	162	67.254	14.101	17.085	0	178	178	2	1	-10921639	207.143	210	135	255	4350	36.626	4.800	0.170	1.646
ID551114	551114	155	68.276	28.000	5.000	0	179	179	2	1	-10921639	135.429	135	84	195	2844	34.853	4.800	0.300	1.793
ID551115	551115	163	48.717	10.342	5.982	0	179	179	2	1	-10921639	147.143	150	75	210	3090	37.536	4.800	0.156	1.056
ID551116	551116	152	35.436	18.455	8.497	0	179	179	2	1	-10921639	132.143	135	60	195	2775	35.376	3.200	0.145	0.944
ID551117	551117	161	50.497	7.617	11.624	0	179	179	2	1	-10921639	172.857	165	105	240	3630	37.834	7.600	0.128	1.034
ID551118	551118	162	36.108	11.849	15.285	0	179	179	2	1	-10921639	174.286	165	105	225	3660	35.961	2.000	0.079	0.710
ID551119	551119	157	58.642	6.082	17.423	0	179	179	2	1	-10921639	177.857	180	105	255	3735	38.619	4.800	0.144	1.158
ID551120	551120	160	60.636	15.344	18.795	0	179	179	2	1	-10921639	195.000	195	120	255	4095	37.947	7.600	0.143	1.285
ID551121	551121	None	35.629	4.060	27.960	0	179	179	2	1	-10921639	94.286	90	60	150	1980	25.164	2.000	0.128	0.851
ID551130	551130	155	50.405	28.000	5.000	0	180	180	2	1	-10921639	86.381	75	45	180	1814	31.552	4.800	0.314	1.307
ID551131	551131	163	51.814	12.757	7.032	0	180	180	2	1	-10921639	184.286	195	105	255	3870	37.692	6.351	0.133	1.150
ID551132	551132	None	44.163	28.000	11.000	0	180	180	2	1	-10921639	126.000	135	60	180	2646	30.231	7.600	0.189	1.325
ID551133	551133	161	44.235	7.606	11.582	0	180	180	2	1	-10921639	155.000	150	105	210	3255	35.285	2.000	0.097	0.779
ID551134	551134	157	49.846	5.775	17.501	0	180	180	2	1	-10921639	161.429	165	105	225	3390	35.148	2.000	0.152	1.214
ID551135	551135	155	36.482	28.000	5.000	0	181	181	2	1	-10921639	61.048	60	15	120	1282	27.928	2.000	0.206	0.745
ID551136	551136	None	39.577	9.360	6.911	0	181	181	2	1	-10921639	155.000	150	105	225	3255	33.317	6.281	0.102	0.863
ID551137	551137	163	38.548	14.534	7.125	0	181	181	2	1	-10921639	139.286	150	30	225	2925	48.869	6.400	0.064	0.343
ID551138	551138	None	41.435	18.385	7.728	0	181	181	2	1	-10921639	137.857	135	90	210	2895	32.733	2.000	0.121	0.908
ID551139	551139	None	51.435	11.047	13.944	0	181	181	2	1	-10921639	184.286	195	90	240	3870	43.511	7.600	0.117	0.889
ID551140	551140	None	51.211	13.129	15.211	0	181	181	2	1	-10921639	192.857	195	120	240	4050	36.214	4.800	0.123	1.166
ID551141	551141	157	68.313	5.869	17.154	0	181	181	2	1	-10921639	189.286	195	105	255	3975	40.660	4.800	0.194	1.512
ID551142	551142	None	41.695	22.979	18.983	0	181	181	2	1	-10921639	115.714	120	75	165	2430	26.043	2.000	0.137	1.071
ID551143	551143	160	38.664	14.618	19.720	0	181	181	2	1	-10921639	142.857	135	105	195	3000	27.909	2.000	0.103	0.953
ID551163	551163	None	45.880	11.777	10.197	0	182	182	2	1	-10921639	190.000	195	120	255	3990	37.450	2.000	0.087	0.809
ID551164	551164	None	45.355	16.196	11.233	0	182	182	2	1	-10921639	175.000	180	120	225	3675	31.583	2.000	0.101	1.019
ID551165	551165	157	70.380	6.435	17.043	0	182	182	2	1	-10921639	195.714	195	120	255	4110	44.110	2.000	0.167	1.270
ID551166	551166	160	43.490	16.863	20.670	0	182	182	2	1	-10921639	118.571	120	75	195	2490	34.502	7.600	0.158	0.937
ID551144	551144	166	52.406	10.428	5.196	0	183	183	2	1	-10921639	158.571	150	75	210	3330	43.879	2.000	0.149	0.936
ID551145	551145	155	50.780	28.000	5.000	0	183	183	2	1	-10921639	114.905	120	60	210	2413	38.088	7.600	0.176	0.902
ID551146	551146	167	43.138	7.491	10.785	0	183	183	2	1	-10921639	162.857	150	105	225	3420	38.032	2.000	0.100	0.782
ID551147	551147	168	53.001	11.648	14.588	0	183	183	2	1	-10921639	186.429	180	120	255	3915	40.686	4.800	0.132	1.072
ID551148	551148	157	57.671	6.456	17.095	0	183	183	2	1	-10921639	179.286	180	90	240	3765	40.103	4.800	0.176	1.338
ID551149	551149	None	35.246	21.000	0.000	0	184	184	2	1	-10921639	80.048	75	45	105	1681	21.332	3.200	0.236	1.435
ID551150	551150	155	52.774	28.000	5.000	0	184	184	2	1	-10921639	112.048	105	70	195	2353	36.967	7.600	0.225	1.113
ID551151	551151	166	44.469	10.860	6.169	0	184	184	2	1	-10921639	161.429	165	105	210	3390	30.337	4.800	0.140	1.304
ID551152	551152	169	42.082	16.515	8.529	0	184	184	2	1	-10921639	165.714	165	120	210	3480	27.032	4.800	0.152	1.622
ID551153	551153	167	65.583	7.699	11.474	0	184	184	2	1	-10921639	178.571	180	90	255	3750	47.174	2.000	0.150	0.990
ID551154	551154	168	51.782	11.221	15.848	0	184	184	2	1	-10921639	175.714	165	120	240	3690	33.922	2.000	0.104	0.979
ID551155	551155	None	38.759	26.192	15.806	0	184	184	2	1	-10921639	122.143	120	75	195	2565	28.964	2.000	0.091	0.702
ID551156	551156	157	71.588	5.957	17.071	0	184	184	2	1	-10921639	169.286	180	105	255	3555	43.511	2.000	0.173	1.147
ID551157	551157	160	58.400	15.518	19.258	0	184	184	2	1	-10921639	139.286	135	60	225	2925	49.328	2.000	0.155	0.758
ID551160	551160	166	45.052	10.612	8.619	0	185	185	2	1	-10921639	187.143	180	135	240	3930	30.601	2.000	0.081	0.918
ID551161	551161	157	52.595	5.938	16.705	0	185	185	2	1	-10921639	144.286	135	105	225	3030	34.362	7.600	0.153	1.116
ID551162	551162	160	58.342	15.265	19.845	0	185	185	2	1	-10921639	145.000	135	90	225	3045	34.964	2.000	0.169	1.198
ID551158	551158	155	52.257	28.000	5.000	0	185	185	2	1	-10921639	109.000	105	60	195	2289	40.791	2.000	0.187	0.843
ID551159	551159	169	44.332	16.147	8.249	0	185	185	2	1	-10921639	157.143	165	105	210	3300	31.685	2.000	0.111	0.995
ID551167	551167	170	36.947	0.000	0.000	0	186	186	2	1	-10921639	121.429	120	98	165	2550	19.803	6.031	0.201	2.051
ID551168	551168	None	36.470	7.000	0.000	0	186	186	2	1	-10921639	108.952	105	60	135	2288	23.878	6.395	0.202	1.535
ID551169	551169	155	41.781	28.000	5.000	0	186	186	2	1	-10921639	104.095	90	75	180	2186	30.012	2.000	0.160	0.955
ID551170	551170	169	62.224	15.806	7.091	0	186	186	2	1	-10921639	147.857	150	75	255	3105	44.569	2.000	0.174	0.983
ID551171	551171	166	35.720	10.716	9.190	0	186	186	2	1	-10921639	165.000	165	90	240	3465	36.125	7.600	0.052	0.450
ID551172	551172	167	43.713	7.169	11.913	0	186	186	2	1	-10921639	169.286	165	120	240	3555	35.542	7.600	0.102	0.886
ID551173	551173	168	51.661	11.490	14.391	0	186	186	2	1	-10921639	173.571	165	120	255	3645	38.702	2.000	0.109	0.884
ID551174	551174	160	37.341	15.355	19.659	0	186	186	2	1	-10921639	135.714	135	75	195	2850	31.988	7.600	0.083	0.648
ID551175	551175	None	35.120	6.897	22.228	0	186	186	2	1	-10921639	104.286	105	45	165	2190	27.445	2.000	0.117	0.794
ID551176	551176	170	48.492	0.000	0.000	0	187	187	2	1	-10921639	127.857	135	70	180	2685	37.413	2.000	0.202	1.147
ID551177	551177	166	58.876	10.684	8.062	0	187	187	2	1	-10921639	207.143	210	135	255	4350	36.317	7.600	0.127	1.289
ID551178	551178	167	54.963	8.040	10.923	0	187	187	2	1	-10921639	187.857	180	120	255	3945	37.834	7.600	0.112	1.001
ID551179	551179	None	37.199	20.357	12.674	0	187	187	2	1	-10921639	118.571	120	75	180	2490	29.964	2.000	0.094	0.682
ID551180	551180	168	43.098	11.133	15.252	0	187	187	2	1	-10921639	131.429	120	90	195	2760	35.782	2.000	0.073	0.503
ID551181	551181	157	58.751	5.193	16.189	0	187	187	2	1	-10921639	149.286	165	60	225	3135	42.287	3.200	0.187	1.114
ID551182	551182	None	41.590	4.000	30.000	0	187	187	2	1	-10921639	84.952	84	30	135	1784	30.572	2.000	0.242	1.081
ID551183	551183	None	39.623	7.000	0.000	0	188	188	2	1	-10921639	109.714	120	60	150	2304	26.050	4.800	0.202	1.414
ID551184	551184	155	47.782	28.000	5.000	0	188	188	2	1	-10921639	109.238	90	70	165	2294	30.589	4.800	0.250	1.426
ID551185	551185	169	47.949	16.018	6.240	0	188	188	2	1	-10921639	148.571	150	90	195	3120	31.786	7.600	0.155	1.253
ID551186	551186	166	60.190	11.167	8.690	0	188	188	2	1	-10921639	191.429	180	120	255	4020	41.326	7.600	0.114	0.950
ID551187	551187	167	49.966	8.314	10.991	0	188	188	2	1	-10921639	173.571	165	105	255	3645	42.046	2.000	0.088	0.665
ID551188	551188	157	41.578	4.214	14.707	0	188	188	2	1	-10921639	119.286	120	45	180	2505	37.192	2.000	0.133	0.754
ID551189	551189	160	57.736	16.165	19.594	0	188	188	2	1	-10921639	150.714	150	75	210	3165	43.078	2.000	0.176	1.047
ID551190	551190	None	37.902	12.263	24.861	0	188	188	2	1	-10921639	105.714	105	45	165	2220	28.648	3.200	0.129	0.843
ID551192	551192	169	44.117	14.908	6.780	0	189	189	2	1	-10921639	146.429	135	90	210	3075	34.174	2.000	0.090	0.709
ID551193	551193	167	55.073	7.812	11.375	0	189	189	2	1	-10921639	166.429	165	105	255	3495	43.190	2.000	0.099	0.692
ID551194	551194	168	59.969	11.149	14.191	0	189	189	2	1	-10921639	160.714	150	90	255	3375	43.769	2.000	0.110	0.730
ID551195	551195	None	36.839	7.017	18.291	0	189	189	2	1	-10921639	131.429	135	75	180	2760	29.204	2.000	0.118	0.948
ID551196	551196	160	57.766	17.492	18.606	0	189	189	2	1	-10921639	137.857	135	75	210	2895	36.626	2.000	0.181	1.153
ID551197	551197	None	35.175	6.292	19.651	0	189	189	2	1	-10921639	116.429	105	75	165	2445	28.024	7.600	0.131	0.965
ID551191	551191	155	51.213	28.000	5.000	0	189	189	2	1	-10921639	104.095	105	60	195	2186	32.530	2.000	0.235	1.219
ID551198	551198	155	61.495	28.000	5.000	0	190	190	2	1	-10921639	136.000	135	90	225	2856	37.378	2.000	0.215	1.286
ID551199	551199	166	39.374	10.597	7.637	0	190	190	2	1	-10921639	177.143	180	105	225	3720	27.909	4.800	0.101	1.163
ID551200	551200	167	47.392	8.046	11.789	0	190	190	2	1	-10921639	194.286	195	120	255	4080	40.382	7.600	0.077	0.687
ID551201	551201	None	37.611	22.039	11.613	0	190	190	2	1	-10921639	109.286	105	45	180	2295	34.252	7.600	0.127	0.718
ID551202	551202	168	38.672	11.556	13.718	0	190	190	2	1	-10921639	170.000	165	120	225	3570	32.977	7.600	0.088	0.834
ID551203	551203	157	63.922	5.199	15.673	0	190	190	2	1	-10921639	172.857	165	120	255	3630	45.896	2.000	0.153	1.002
ID551204	551204	160	47.691	19.083	18.010	0	190	190	2	1	-10921639	140.714	135	90	210	2955	32.338	2.000	0.127	0.979
ID551205	551205	171	35.098	15.124	19.093	0	190	190	2	1	-10921639	144.286	150	105	210	3030	27.032	2.000	0.093	0.910
ID551224	551224	157	53.690	6.409	17.708	0	191	191	2	1	-10921639	157.143	165	90	225	3300	37.235	4.800	0.182	1.300
ID551225	551225	171	37.415	13.899	19.490	0	191	191	2	1	-10921639	139.286	135	105	195	2925	29.295	2.000	0.091	0.797
ID551221	551221	155	54.784	28.000	5.000	0	191	191	2	1	-10921639	94.333	90	45	180	1981	35.487	2.000	0.236	1.014
ID551222	551222	166	75.942	11.704	8.864	0	191	191	2	1	-10921639	192.857	195	120	255	4050	51.151	7.600	0.165	1.070
ID551223	551223	None	40.514	4.088	12.075	0	191	191	2	1	-10921639	149.286	150	105	210	3135	30.178	6.414	0.100	0.898
ID551208	551208	167	43.578	8.399	10.825	0	192	192	2	1	-10921639	166.429	150	105	255	3495	37.321	7.600	0.079	0.650
ID551209	551209	None	45.387	20.478	12.457	0	192	192	2	1	-10921639	140.714	135	75	195	2955	33.700	4.800	0.156	1.125
ID551210	551210	None	49.862	10.662	14.505	0	192	192	2	1	-10921639	164.286	165	105	255	3450	43.854	2.000	0.106	0.718
ID551211	551211	157	38.326	6.197	16.884	0	192	192	2	1	-10921639	156.429	150	90	210	3285	32.371	4.800	0.122	1.048
ID551212	551212	None	45.166	18.020	19.327	0	192	192	2	1	-10921639	148.571	150	90	195	3120	29.204	6.330	0.156	1.374
ID551206	551206	None	40.468	17.190	5.200	0	192	192	2	1	-10921639	125.714	120	75	180	2640	31.276	2.000	0.142	1.002
ID551207	551207	166	36.040	11.036	8.287	0	192	192	2	1	-10921639	166.429	150	135	225	3495	28.816	7.600	0.079	0.841
ID551226	551226	155	64.285	28.000	5.000	0	193	193	2	1	-10921639	123.381	105	60	240	2591	45.416	6.330	0.255	1.102
ID551227	551227	166	38.026	12.126	9.942	0	193	193	2	1	-10921639	184.286	180	150	225	3870	23.307	7.600	0.094	1.364
ID551228	551228	167	64.565	7.754	11.830	0	193	193	2	1	-10921639	185.000	180	120	255	3885	41.982	7.600	0.134	1.042
ID551229	551229	157	55.349	7.241	18.921	0	193	193	2	1	-10921639	149.286	150	90	225	3135	38.088	2.000	0.163	1.097
ID551213	551213	None	35.987	12.000	0.000	0	194	194	2	1	-10921639	80.857	75	42	135	1698	27.527	2.000	0.163	0.825
ID551214	551214	155	41.762	28.000	5.000	0	194	194	2	1	-10921639	86.381	84	30	180	1814	34.571	4.800	0.206	0.854
ID551215	551215	166	52.401	11.837	9.152	0	194	194	2	1	-10921639	179.286	180	120	240	3765	31.276	2.000	0.150	1.496
ID551216	551216	167	56.742	7.311	11.485	0	194	194	2	1	-10921639	184.286	180	90	255	3870	42.728	2.000	0.130	0.993
ID551217	551217	None	47.495	19.243	12.572	0	194	194	2	1	-10921639	139.286	150	75	195	2925	35.857	2.000	0.160	1.069
ID551218	551218	None	38.768	24.236	12.193	0	194	194	2	1	-10921639	120.000	120	60	195	2520	32.519	2.000	0.080	0.548
ID551219	551219	157	67.375	7.576	18.397	0	194	194	2	1	-10921639	166.429	150	90	255	3495	46.210	7.600	0.161	0.998
ID551220	551220	172	39.809	13.818	19.081	0	194	194	2	1	-10921639	122.857	120	75	180	2580	33.075	2.000	0.107	0.719
ID551248	551248	166	63.469	11.163	9.212	0	195	195	2	1	-10921639	190.000	195	105	255	3990	43.818	7.600	0.144	1.091
ID551249	551249	167	50.971	7.778	11.386	0	195	195	2	1	-10921639	182.143	180	120	255	3825	41.969	2.000	0.080	0.639
ID551250	551250	174	48.579	3.910	15.010	0	195	195	2	1	-10921639	139.286	135	75	210	2925	35.542	2.000	0.136	0.938
ID551251	551251	172	48.532	14.475	19.552	0	195	195	2	1	-10921639	125.000	120	75	210	2625	43.301	2.000	0.124	0.635
ID551252	551252	None	38.572	18.196	22.747	0	195	195	2	1	-10921639	141.429	135	75	195	2970	32.021	7.600	0.114	0.903
ID551247	551247	173	41.725	15.083	6.114	0	195	195	2	1	-10921639	120.714	120	60	180	2535	34.033	7.600	0.136	0.847
ID551230	551230	155	40.431	28.000	5.000	0	196	196	2	1	-10921639	101.238	105	60	195	2126	30.476	6.342	0.174	0.985
ID551231	551231	None	38.370	17.720	6.439	0	196	196	2	1	-10921639	132.143	135	45	240	2775	45.154	2.000	0.069	0.380
ID551232	551232	173	57.546	14.492	6.887	0	196	196	2	1	-10921639	167.143	180	90	240	3510	39.483	2.000	0.149	1.099
ID551233	551233	166	45.361	9.741	9.605	0	196	196	2	1	-10921639	173.571	165	135	225	3645	31.668	4.800	0.125	1.218
ID551234	551234	174	39.239	4.363	14.351	0	196	196	2	1	-10921639	154.286	150	120	210	3240	28.120	7.600	0.122	1.197
ID551235	551235	172	42.770	14.863	19.280	0	196	196	2	1	-10921639	125.000	120	75	180	2625	30.125	2.000	0.151	1.089
ID551236	551236	None	46.239	6.820	21.448	0	196	196	2	1	-10921639	138.571	150	90	195	2910	28.816	6.328	0.154	1.284
ID551237	551237	None	35.455	4.000	30.000	0	196	196	2	1	-10921639	105.476	105	75	150	2215	22.593	4.800	0.202	1.571
ID551238	551238	None	37.667	22.000	30.000	0	196	196	2	1	-10921639	107.571	105	75	135	2259	20.887	4.800	0.225	1.891
ID551256	551256	176	60.235	19.637	9.492	0	197	197	2	1	-10921639	157.143	150	90	240	3300	39.861	2.000	0.171	1.151
ID551257	551257	175	41.304	6.909	17.929	0	197	197	2	1	-10921639	143.571	135	90	195	3015	34.064	2.000	0.093	0.719
ID551258	551258	172	48.255	15.291	19.925	0	197	197	2	1	-10921639	135.714	135	90	195	2850	29.803	2.000	0.161	1.261
ID551253	551253	177	35.414	6.000	0.000	0	197	197	2	1	-10921639	111.238	105	70	135	2336	19.047	4.800	0.206	1.991
ID551254	551254	155	42.531	27.399	5.129	0	197	197	2	1	-10921639	117.143	120	60	180	2460	37.536	7.600	0.178	0.942
ID551255	551255	173	67.704	14.447	6.739	0	197	197	2	1	-10921639	182.857	195	105	255	3840	44.653	4.800	0.198	1.352
ID551240	551240	155	42.657	28.000	5.000	0	198	198	2	1	-10921639	103.476	105	60	165	2173	26.442	4.800	0.203	1.320
ID551241	551241	173	43.762	14.502	6.356	0	198	198	2	1	-10921639	137.143	135	60	210	2880	42.766	7.600	0.121	0.693
ID551242	551242	176	55.119	19.211	9.080	0	198	198	2	1	-10921639	155.000	150	90	225	3255	31.583	4.800	0.160	1.356
ID551243	551243	166	45.668	9.027	9.664	0	198	198	2	1	-10921639	143.571	135	90	225	3015	37.521	2.000	0.103	0.711
ID551244	551244	None	37.845	11.314	14.612	0	198	198	2	1	-10921639	147.143	150	90	210	3090	30.601	2.000	0.093	0.816
ID551245	551245	175	54.994	7.228	18.012	0	198	198	2	1	-10921639	149.286	150	75	225	3135	43.338	7.600	0.158	0.943
ID551246	551246	172	41.444	14.042	19.470	0	198	198	2	1	-10921639	117.143	120	75	180	2460	30.231	2.000	0.100	0.701
ID551239	551239	177	47.549	8.000	0.000	0	198	198	2	1	-10921639	98.571	90	56	150	2070	34.241	2.000	0.208	0.993
ID551259	551259	177	37.440	7.000	0.000	0	199	199	2	1	-10921639	86.524	75	56	135	1817	27.233	2.000	0.150	0.829
ID551260	551260	155	61.561	28.000	5.000	0	199	199	2	1	-10921639	120.667	120	70	240	2534	39.393	2.000	0.237	1.174
ID551261	551261	173	59.280	15.176	6.859	0	199	199	2	1	-10921639	164.286	165	105	240	3450	37.493	2.000	0.152	1.156
ID551262	551262	166	55.192	10.824	8.951	0	199	199	2	1	-10921639	183.571	180	120	240	3855	34.826	7.600	0.124	1.161
ID551263	551263	176	44.046	19.822	10.136	0	199	199	2	1	-10921639	130.000	120	60	195	2730	35.285	7.600	0.114	0.753
ID551264	551264	175	68.282	6.045	16.758	0	199	199	2	1	-10921639	154.286	165	75	255	3240	50.899	2.000	0.170	0.882
ID551265	551265	172	47.274	14.977	19.606	0	199	199	2	1	-10921639	133.571	120	60	195	2805	39.942	2.000	0.166	0.950
ID551281	551281	155	48.492	28.000	5.000	0	200	200	2	1	-10921639	117.095	120	70	210	2459	34.888	4.800	0.185	1.047
ID551282	551282	166	35.702	12.005	8.574	0	200	200	2	1	-10921639	139.286	135	90	195	2925	25.164	7.600	0.089	0.903
ID551283	551283	175	36.610	7.928	18.891	0	200	200	2	1	-10921639	114.286	120	60	165	2400	28.648	7.600	0.129	0.913
ID551284	551284	172	51.856	15.086	19.523	0	200	200	2	1	-10921639	131.429	135	75	210	2760	41.867	2.000	0.140	0.773
ID551274	551274	155	60.695	28.000	5.000	0	201	201	2	1	-10921639	112.810	105	56	240	2369	44.198	2.000	0.214	0.900
ID551275	551275	None	45.657	16.040	11.564	0	201	201	2	1	-10921639	127.143	120	75	180	2670	33.075	2.000	0.138	0.934
ID551276	551276	172	48.054	14.805	18.971	0	201	201	2	1	-10921639	126.429	120	90	195	2655	27.484	2.000	0.175	1.371
ID551277	551277	None	41.264	18.151	25.965	0	201	201	2	1	-10921639	114.286	105	75	150	2400	22.488	7.600	0.176	1.525
ID551280	551280	172	40.548	14.686	19.707	0	202	202	2	1	-10921639	114.286	120	75	165	2400	26.186	2.000	0.152	1.154
ID551278	551278	155	47.950	28.000	5.000	0	202	202	2	1	-10921639	115.286	120	45	165	2421	33.795	6.339	0.248	1.355
ID551279	551279	175	47.634	6.197	17.561	0	202	202	2	1	-10921639	104.286	105	30	180	2190	42.287	2.000	0.192	0.796
ID551272	551272	175	75.402	6.952	17.529	0	203	203	2	1	-10921639	132.143	120	15	225	2775	62.681	2.000	0.235	0.802
ID551273	551273	172	52.696	14.334	19.135	0	203	203	2	1	-10921639	120.714	120	75	180	2535	34.362	2.000	0.175	1.048
ID551266	551266	155	55.270	28.000	5.000	0	203	203	2	1	-10921639	128.857	120	75	210	2706	35.738	7.600	0.216	1.280
ID551267	551267	None	35.222	16.393	6.640	0	203	203	2	1	-10921639	108.571	105	45	150	2280	34.826	3.200	0.120	0.668
ID551268	551268	None	45.257	10.778	7.764	0	203	203	2	1	-10921639	134.286	135	75	210	2820	36.888	2.000	0.108	0.709
ID551269	551269	None	35.966	23.654	13.184	0	203	203	2	1	-10921639	109.286	120	60	135	2295	24.713	3.200	0.166	1.261
ID551270	551270	178	43.339	11.077	14.737	0	203	203	2	1	-10921639	112.857	105	45	195	2370	40.699	7.600	0.102	0.516
ID551271	551271	None	37.646	26.000	16.000	0	203	203	2	1	-10921639	128.571	120	90	180	2700	29.839	2.000	0.116	0.896
ID551296	551296	175	46.586	6.928	17.088	0	204	204	2	1	-10921639	135.714	120	75	195	2850	30.915	7.600	0.155	1.175
ID551297	551297	None	39.631	28.000	29.000	0	204	204	2	1	-10921639	118.333	120	84	150	2485	19.787	4.800	0.242	2.333
ID551293	551293	None	38.291	11.000	0.000	0	204	204	2	1	-10921639	83.810	90	42	135	1760	29.630	2.000	0.189	0.898
ID551294	551294	155	53.161	28.000	5.000	0	204	204	2	1	-10921639	114.857	105	70	210	2412	34.623	2.000	0.190	1.057
ID551295	551295	178	35.568	11.702	14.833	0	204	204	2	1	-10921639	123.571	135	75	180	2595	27.210	2.000	0.102	0.843
ID551288	551288	None	35.485	23.887	12.177	0	205	205	2	1	-10921639	117.143	120	60	150	2460	24.473	2.000	0.128	1.084
ID551289	551289	178	46.880	11.401	14.955	0	205	205	2	1	-10921639	133.571	135	75	210	2805	36.713	2.000	0.112	0.736
ID551290	551290	175	57.410	6.708	17.046	0	205	205	2	1	-10921639	147.857	150	90	210	3105	34.626	4.800	0.174	1.265
ID551291	551291	None	58.894	14.937	19.659	0	205	205	2	1	-10921639	120.000	120	45	195	2520	39.115	2.000	0.223	1.118
ID551292	551292	None	44.752	9.235	24.600	0	205	205	2	1	-10921639	125.000	120	75	180	2625	25.690	2.000	0.170	1.411
ID551285	551285	155	57.155	28.000	5.000	0	205	205	2	1	-10921639	121.095	120	60	225	2543	37.869	2.000	0.220	1.152
ID551286	551286	None	42.002	16.753	5.650	0	205	205	2	1	-10921639	90.000	75	30	165	1890	33.875	2.000	0.138	0.646
ID551287	551287	None	40.568	11.131	8.387	0	205	205	2	1	-10921639	117.857	105	60	180	2475	33.301	2.000	0.136	0.846
ID551298	551298	None	50.316	12.000	0.000	0	206	206	2	1	-10921639	97.286	105	56	180	2043	35.411	2.000	0.222	0.999
ID551299	551299	155	57.589	28.000	5.000	0	206	206	2	1	-10921639	123.333	120	75	180	2590	36.593	6.378	0.245	1.328
ID551300	551300	179	56.643	7.208	9.883	0	206	206	2	1	-10921639	148.571	150	105	195	3120	31.070	2.000	0.186	1.503
ID551301	551301	178	39.554	11.216	14.951	0	206	206	2	1	-10921639	120.714	120	60	195	2535	33.026	2.000	0.092	0.618
ID551302	551302	180	46.008	28.000	16.000	0	206	206	2	1	-10921639	148.714	150	112	180	3123	19.635	4.800	0.228	2.812
ID551303	551303	175	36.172	6.468	17.492	0	206	206	2	1	-10921639	117.857	120	60	180	2475	30.107	2.000	0.106	0.749
ID551330	551330	None	37.418	18.606	10.063	0	207	207	2	1	-10921639	102.143	105	60	135	2145	22.055	2.000	0.189	1.472
ID551331	551331	179	51.951	6.044	12.208	0	207	207	2	1	-10921639	150.000	150	105	195	3150	31.464	2.000	0.144	1.202
ID551332	551332	180	38.077	25.931	16.312	0	207	207	2	1	-10921639	131.429	120	90	180	2760	28.024	2.000	0.095	0.810
ID551333	551333	181	51.384	14.557	19.786	0	207	207	2	1	-10921639	124.286	120	75	180	2610	31.870	4.800	0.193	1.262
ID551334	551334	None	38.385	8.342	24.979	0	207	207	2	1	-10921639	100.000	105	60	150	2100	24.799	2.000	0.162	1.122
ID551312	551312	181	36.785	13.912	19.432	0	208	208	2	1	-10921639	122.143	120	75	180	2565	31.921	2.000	0.107	0.743
ID551309	551309	182	36.548	15.067	4.999	0	208	208	2	1	-10921639	116.429	120	60	150	2445	24.142	2.000	0.147	1.237
ID551310	551310	179	54.296	7.619	11.444	0	208	208	2	1	-10921639	130.714	120	45	195	2745	41.118	2.000	0.144	0.800
ID551311	551311	175	36.049	5.423	16.648	0	208	208	2	1	-10921639	102.143	90	45	165	2145	32.733	2.000	0.153	0.829
ID551313	551313	None	48.934	0.000	2.000	0	209	209	2	1	-10921639	161.524	165	112	195	3392	23.458	4.800	0.205	2.339
ID551314	551314	183	60.726	28.000	5.000	0	209	209	2	1	-10921639	136.524	135	45	240	2867	43.164	4.800	0.240	1.224
ID551315	551315	182	37.218	12.790	5.735	0	209	209	2	1	-10921639	119.286	120	60	180	2505	29.038	2.000	0.115	0.847
ID551316	551316	179	37.981	8.261	10.154	0	209	209	2	1	-10921639	116.429	120	75	165	2445	34.174	2.000	0.133	0.801
ID551317	551317	175	59.788	6.382	16.726	0	209	209	2	1	-10921639	130.714	135	45	210	2745	46.024	2.000	0.232	1.068
ID551318	551318	181	45.653	13.974	19.362	0	209	209	2	1	-10921639	86.429	90	15	180	1815	45.226	2.000	0.121	0.412
ID551304	551304	183	41.748	28.000	5.000	0	210	210	2	1	-10921639	114.000	105	60	210	2394	30.940	2.000	0.132	0.861
ID551305	551305	182	40.307	14.958	6.691	0	210	210	2	1	-10921639	127.143	120	90	195	2670	27.909	6.376	0.119	0.973
ID551306	551306	175	53.633	6.461	17.528	0	210	210	2	1	-10921639	128.571	120	60	195	2700	40.129	2.000	0.183	0.992
ID551307	551307	181	35.257	14.939	20.134	0	210	210	2	1	-10921639	98.571	90	45	150	2070	33.058	7.600	0.165	0.845
ID551308	551308	None	43.384	22.688	23.382	0	210	210	2	1	-10921639	103.571	105	60	165	2175	28.423	2.000	0.179	1.104
ID551320	551320	None	41.705	28.000	12.000	0	211	211	2	1	-10921639	124.048	135	84	165	2605	23.062	4.800	0.200	1.790
ID551321	551321	175	35.237	6.703	17.616	0	211	211	2	1	-10921639	105.714	105	45	180	2220	34.362	2.000	0.085	0.485
ID551322	551322	None	40.968	0.000	30.000	0	211	211	2	1	-10921639	100.571	90	70	165	2112	27.121	2.000	0.171	1.081
ID551319	551319	184	50.120	11.665	8.519	0	211	211	2	1	-10921639	109.286	105	60	195	2295	37.990	2.000	0.178	0.870
ID551323	551323	None	36.548	12.000	0.000	0	212	212	2	1	-10921639	107.048	112	56	165	2248	27.237	2.000	0.122	0.855
ID551324	551324	183	43.576	28.000	6.000	0	212	212	2	1	-10921639	116.905	120	84	195	2455	25.581	4.800	0.223	1.667
ID551325	551325	184	50.012	11.239	7.918	0	212	212	2	1	-10921639	113.571	105	60	210	2385	34.393	2.000	0.147	0.849
ID551326	551326	None	40.484	7.529	10.844	0	212	212	2	1	-10921639	120.714	120	60	180	2535	32.338	7.600	0.106	0.718
ID551327	551327	185	43.819	17.121	14.404	0	212	212	2	1	-10921639	85.714	90	45	135	1800	31.156	3.200	0.218	0.986
ID551328	551328	None	60.963	13.742	19.462	0	212	212	2	1	-10921639	110.714	120	30	180	2325	43.854	2.000	0.256	1.028
ID551329	551329	None	43.037	7.430	23.962	0	212	212	2	1	-10921639	102.143	105	60	165	2145	28.704	2.000	0.170	1.033
ID551336	551336	184	52.404	12.924	10.007	0	213	213	2	1	-10921639	110.714	105	60	195	2325	33.700	2.000	0.204	1.115
ID551337	551337	185	40.585	19.207	16.364	0	213	213	2	1	-10921639	85.000	90	15	135	1785	30.863	2.000	0.236	1.053
ID551338	551338	175	54.687	6.680	17.250	0	213	213	2	1	-10921639	131.429	120	90	195	2760	29.586	2.000	0.197	1.464
ID551339	551339	None	38.721	13.216	25.306	0	213	213	2	1	-10921639	109.286	105	75	165	2295	22.819	7.600	0.153	1.270
ID551340	551340	None	48.225	4.000	30.000	0	213	213	2	1	-10921639	116.905	112	70	180	2455	31.402	2.000	0.225	1.367
ID551335	551335	183	45.449	28.000	6.000	0	213	213	2	1	-10921639	142.381	150	98	180	2990	26.720	4.800	0.213	1.869
ID551341	551341	None	37.127	4.000	0.000	0	214	214	2	1	-10921639	99.238	90	70	165	2084	28.804	2.000	0.124	0.758
ID551342	551342	None	45.595	0.000	4.000	0	214	214	2	1	-10921639	112.000	105	75	150	2352	27.105	3.200	0.203	1.393
ID551343	551343	183	51.107	28.000	5.000	0	214	214	2	1	-10921639	143.143	135	75	210	3006	38.624	4.800	0.179	1.127
ID551344	551344	186	38.066	8.050	10.231	0	214	214	2	1	-10921639	120.714	120	75	180	2535	26.186	7.600	0.122	1.006
ID551345	551345	None	49.385	11.527	14.717	0	214	214	2	1	-10921639	86.429	75	45	165	1815	38.799	2.000	0.206	0.762
ID551346	551346	175	38.094	5.828	16.638	0	214	214	2	1	-10921639	102.143	105	60	165	2145	30.601	4.800	0.163	0.938
ID551347	551347	187	46.393	15.248	19.967	0	214	214	2	1	-10921639	105.000	90	60	180	2205	37.350	2.000	0.141	0.694
ID551348	551348	None	36.594	20.250	28.168	0	214	214	2	1	-10921639	97.143	105	45	150	2040	28.310	2.000	0.157	0.934
ID551352	551352	187	37.916	14.845	20.417	0	215	215	2	1	-10921639	107.143	120	45	150	2250	33.301	2.000	0.141	0.796
ID551349	551349	186	38.129	7.887	10.651	0	215	215	2	1	-10921639	106.429	105	45	150	2235	27.620	2.000	0.142	0.957
ID551350	551350	None	40.015	23.906	12.214	0	215	215	2	1	-10921639	109.286	105	60	195	2295	31.156	2.000	0.100	0.639
ID551351	551351	175	56.688	5.992	16.707	0	215	215	2	1	-10921639	111.429	105	30	195	2340	43.363	2.000	0.210	0.891
ID551360	551360	175	41.787	5.626	16.493	0	216	216	2	1	-10921639	109.286	105	45	180	2295	37.692	2.000	0.138	0.702
ID551361	551361	None	49.665	28.000	17.000	0	216	216	2	1	-10921639	153.429	150	105	210	3222	30.531	4.800	0.218	1.796
ID551357	551357	None	44.145	14.190	6.344	0	216	216	2	1	-10921639	100.714	105	45	150	2115	32.569	2.000	0.204	1.049
ID551358	551358	None	52.923	28.000	6.000	0	216	216	2	1	-10921639	167.000	165	135	210	3507	26.406	4.800	0.234	2.398
ID551359	551359	186	38.308	7.228	10.746	0	216	216	2	1	-10921639	105.714	120	60	150	2220	30.178	2.000	0.146	0.894
ID551353	551353	186	36.094	7.964	10.909	0	217	217	2	1	-10921639	92.857	90	45	150	1950	28.310	2.000	0.127	0.741
ID551354	551354	None	49.156	28.000	11.000	0	217	217	2	1	-10921639	143.810	135	112	210	3020	25.504	4.800	0.188	1.781
ID551355	551355	175	48.108	5.469	15.798	0	217	217	2	1	-10921639	117.857	105	75	180	2475	28.964	2.000	0.197	1.339
ID551356	551356	None	36.695	22.760	18.064	0	217	217	2	1	-10921639	106.429	105	75	150	2235	26.370	2.000	0.105	0.765
ID551369	551369	None	37.896	7.000	0.000	0	218	218	2	1	-10921639	111.381	120	70	150	2339	25.991	2.000	0.156	1.158
ID551370	551370	188	35.846	28.000	5.000	0	218	218	2	1	-10921639	94.286	75	45	180	1980	30.302	4.800	0.155	0.837
ID551371	551371	None	41.244	4.212	8.112	0	218	218	2	1	-10921639	100.714	90	75	165	2115	26.043	7.600	0.167	1.107
ID551372	551372	186	38.168	7.387	10.440	0	218	218	2	1	-10921639	102.143	90	45	180	2145	29.093	7.600	0.155	0.944
ID551373	551373	None	47.905	23.159	15.059	0	218	218	2	1	-10921639	149.286	150	90	195	3135	31.988	7.600	0.158	1.277
ID551374	551374	175	57.736	5.984	16.615	0	218	218	2	1	-10921639	102.857	105	15	180	2160	41.969	2.000	0.235	0.932
ID551375	551375	None	36.503	0.000	20.000	0	218	218	2	1	-10921639	97.762	90	70	150	2053	22.618	7.600	0.182	1.332
ID551376	551376	None	50.700	14.671	19.824	0	218	218	2	1	-10921639	109.286	105	60	195	2295	35.542	7.600	0.160	0.850
ID551377	551377	None	42.702	24.560	25.741	0	218	218	2	1	-10921639	116.429	120	75	165	2445	26.793	3.200	0.193	1.406
ID551364	551364	175	51.032	6.119	16.962	0	219	219	2	1	-10921639	120.000	120	45	195	2520	33.541	6.233	0.217	1.276
ID551362	551362	188	56.670	28.000	5.000	0	219	219	2	1	-10921639	123.381	120	75	210	2591	35.115	4.800	0.243	1.376
ID551363	551363	189	44.387	10.471	7.711	0	219	219	2	1	-10921639	143.571	150	75	180	3015	26.653	4.800	0.207	1.846
ID551384	551384	189	41.830	10.000	9.000	0	220	220	2	1	-10921639	134.286	135	75	165	2820	23.942	4.800	0.191	1.798
ID551385	551385	None	39.727	0.000	17.000	0	220	220	2	1	-10921639	108.381	120	70	135	2276	20.827	2.000	0.218	1.860
ID551386	551386	175	51.204	6.204	16.797	0	220	220	2	1	-10921639	109.286	105	30	180	2295	34.252	4.800	0.219	1.147
ID551387	551387	190	35.657	15.155	19.740	0	220	220	2	1	-10921639	89.286	75	45	150	1875	29.803	2.000	0.117	0.626
ID551388	551388	None	53.907	10.141	26.011	0	220	220	2	1	-10921639	117.857	120	60	195	2475	32.618	2.000	0.207	1.237
ID551383	551383	188	50.755	28.000	5.000	0	220	220	2	1	-10921639	107.810	105	56	180	2264	35.432	7.600	0.226	1.122
ID551368	551368	None	35.849	21.000	30.000	0	221	221	2	1	-10921639	96.190	98	45	150	2020	30.490	2.000	0.166	0.900
ID551365	551365	175	76.449	6.015	16.850	0	221	221	2	1	-10921639	126.429	120	60	210	2655	46.129	2.000	0.291	1.237
ID551366	551366	None	35.577	21.940	19.129	0	221	221	2	1	-10921639	120.000	120	75	165	2520	24.187	2.000	0.097	0.879
ID551367	551367	190	49.359	15.055	19.584	0	221	221	2	1	-10921639	122.857	120	75	195	2580	30.967	7.600	0.175	1.182
ID551392	551392	175	47.319	6.042	16.396	0	222	222	2	1	-10921639	115.714	120	45	165	2430	35.224	2.000	0.188	1.041
ID551393	551393	190	43.160	14.872	19.808	0	222	222	2	1	-10921639	103.571	105	45	165	2175	28.423	2.000	0.183	1.126
ID551394	551394	None	37.642	22.343	23.974	0	222	222	2	1	-10921639	117.143	120	75	180	2460	24.009	2.000	0.147	1.248
ID551389	551389	None	37.780	13.339	4.092	0	222	222	2	1	-10921639	99.286	90	45	180	2085	29.803	2.000	0.119	0.710
ID551390	551390	188	40.662	28.000	4.000	0	222	222	2	1	-10921639	95.619	90	45	165	2008	29.792	2.000	0.192	1.032
ID551391	551391	None	38.767	8.128	11.031	0	222	222	2	1	-10921639	97.857	90	60	150	2055	25.815	2.000	0.132	0.885
ID551378	551378	188	45.472	28.000	4.000	0	223	223	2	1	-10921639	101.381	105	60	180	2129	32.627	3.200	0.188	0.985
ID551379	551379	191	43.191	13.016	7.088	0	223	223	2	1	-10921639	96.429	90	60	150	2025	29.459	2.000	0.223	1.194
ID551380	551380	175	61.894	6.884	17.025	0	223	223	2	1	-10921639	111.429	105	45	195	2340	38.992	2.000	0.233	1.079
ID551381	551381	None	42.818	28.000	18.000	0	223	223	2	1	-10921639	124.000	120	98	165	2604	23.469	7.600	0.188	1.669
ID551382	551382	190	57.591	14.285	19.242	0	223	223	2	1	-10921639	123.571	120	60	195	2595	36.405	2.000	0.218	1.214
ID551400	551400	None	48.938	9.385	26.893	0	224	224	2	1	-10921639	114.286	105	60	180	2400	30.915	2.000	0.194	1.200
ID551395	551395	188	38.419	28.000	6.000	0	224	224	2	1	-10921639	140.952	135	112	195	2960	25.490	4.800	0.180	1.686
ID551396	551396	191	66.230	12.066	7.960	0	224	224	2	1	-10921639	116.429	120	45	195	2445	37.919	2.000	0.286	1.365
ID551397	551397	None	38.308	11.501	14.614	0	224	224	2	1	-10921639	69.286	60	30	135	1455	31.988	2.000	0.174	0.642
ID551398	551398	175	45.583	5.716	16.745	0	224	224	2	1	-10921639	98.571	105	30	150	2070	36.302	4.800	0.212	0.951
ID551399	551399	190	38.828	13.759	19.925	0	224	224	2	1	-10921639	95.714	90	45	150	2010	24.407	2.000	0.189	1.246
ID551408	551408	None	38.440	23.823	3.045	0	225	225	2	1	-10921639	136.429	135	105	180	2865	20.624	4.800	0.148	1.706
ID551409	551409	191	42.606	11.222	8.734	0	225	225	2	1	-10921639	103.571	105	45	180	2175	33.172	7.600	0.166	0.890
ID551410	551410	175	54.168	6.981	17.861	0	225	225	2	1	-10921639	95.000	90	30	180	1995	40.620	7.600	0.226	0.862
ID551411	551411	None	45.457	13.342	26.356	0	225	225	2	1	-10921639	133.571	135	90	180	2805	24.604	6.061	0.172	1.593
ID551412	551412	None	39.953	0.000	30.000	0	225	225	2	1	-10921639	93.619	98	56	135	1966	31.110	2.000	0.186	0.943
ID551418	551418	None	35.200	28.000	5.000	0	226	226	2	1	-10921639	115.524	120	75	180	2426	28.814	7.600	0.146	1.022
ID551419	551419	191	48.612	11.750	8.213	0	226	226	2	1	-10921639	104.286	90	45	195	2190	35.330	2.000	0.167	0.847
ID551420	551420	None	43.968	28.000	16.000	0	226	226	2	1	-10921639	157.952	165	98	195	3317	26.755	7.600	0.163	1.659
ID551421	551421	175	53.369	6.326	17.025	0	226	226	2	1	-10921639	110.000	105	60	165	2310	32.634	2.000	0.248	1.341
ID551422	551422	None	35.791	23.958	22.901	0	226	226	2	1	-10921639	107.857	105	45	150	2265	30.601	2.000	0.131	0.818
ID551423	551423	None	38.830	21.000	30.000	0	226	226	2	1	-10921639	105.381	105	60	165	2213	30.805	4.000	0.270	1.455
ID551406	551406	191	39.249	11.981	8.058	0	227	227	2	1	-10921639	96.429	90	60	165	2025	28.685	7.600	0.140	0.823
ID551407	551407	175	40.589	6.928	17.763	0	227	227	2	1	-10921639	82.143	75	15	165	1725	40.143	2.000	0.146	0.520
ID551405	551405	193	37.368	28.000	5.000	0	228	228	2	1	-10921639	102.143	105	60	165	2145	32.271	4.800	0.167	0.904
ID551401	551401	None	35.212	0.000	4.000	0	229	229	2	1	-10921639	109.143	105	70	150	2292	21.219	6.300	0.184	1.596
ID551402	551402	193	38.359	28.000	5.000	0	229	229	2	1	-10921639	116.190	120	75	180	2440	27.802	4.800	0.165	1.183
ID551403	551403	194	49.175	13.826	5.652	0	229	229	2	1	-10921639	95.714	90	30	165	2010	35.647	2.000	0.196	0.879
ID551404	551404	195	44.260	7.824	10.803	0	229	229	2	1	-10921639	92.143	90	30	165	1935	33.970	2.000	0.154	0.725
ID551416	551416	196	37.016	7.365	17.645	0	230	230	2	1	-10921639	110.000	105	60	150	2310	30.863	2.000	0.139	0.871
ID551417	551417	None	38.892	28.000	19.000	0	230	230	2	1	-10921639	110.667	120	70	180	2324	27.218	2.000	0.140	0.998
ID551413	551413	194	35.929	13.469	5.705	0	230	230	2	1	-10921639	88.571	90	30	150	1860	31.430	2.000	0.153	0.750
ID551414	551414	193	50.123	28.000	6.000	0	230	230	2	1	-10921639	117.619	105	84	180	2470	26.735	7.600	0.247	1.745
ID551415	551415	195	40.594	8.234	10.509	0	230	230	2	1	-10921639	103.571	105	15	150	2175	31.786	2.000	0.164	0.919
ID551432	551432	193	38.270	28.000	4.000	0	231	231	2	1	-10921639	105.619	90	60	180	2218	33.428	2.000	0.148	0.814
ID551433	551433	194	44.551	14.037	5.661	0	231	231	2	1	-10921639	102.857	105	60	150	2160	27.367	2.000	0.199	1.246
ID551434	551434	196	47.402	7.222	17.647	0	231	231	2	1	-10921639	105.714	105	60	180	2220	35.961	7.600	0.154	0.785
ID551435	551435	None	40.916	23.231	18.489	0	231	231	2	1	-10921639	127.143	120	60	195	2670	33.748	2.000	0.129	0.860
ID551431	551431	None	37.599	13.000	0.000	0	231	231	2	1	-10921639	92.143	90	56	150	1935	27.587	3.200	0.214	1.176
ID551428	551428	None	46.335	9.000	0.000	0	232	232	2	1	-10921639	84.524	90	42	135	1775	33.845	2.000	0.225	0.917
ID551429	551429	197	53.400	10.616	9.046	0	232	232	2	1	-10921639	110.000	120	45	180	2310	43.041	2.000	0.212	0.893
ID551430	551430	196	46.613	6.841	17.334	0	232	232	2	1	-10921639	115.714	105	75	180	2430	31.515	3.200	0.181	1.123
ID551424	551424	197	54.217	11.529	8.785	0	233	233	2	1	-10921639	113.571	105	60	195	2385	45.391	2.000	0.160	0.691
ID551425	551425	None	36.583	7.928	10.658	0	233	233	2	1	-10921639	100.714	105	15	165	2115	40.844	2.000	0.085	0.385
ID551426	551426	196	71.709	6.165	17.057	0	233	233	2	1	-10921639	138.571	135	75	225	2910	34.826	4.800	0.281	1.745
ID551427	551427	None	43.100	19.287	16.952	0	233	233	2	1	-10921639	104.286	105	45	150	2190	29.038	2.000	0.188	1.138
ID551440	551440	None	61.191	23.020	11.965	0	234	234	2	1	-10921639	125.000	120	60	225	2625	43.041	2.000	0.163	0.813
ID551441	551441	196	47.090	6.500	17.524	0	234	234	2	1	-10921639	100.714	105	45	165	2115	38.577	2.000	0.206	0.893
ID551442	551442	198	36.520	20.187	20.987	0	234	234	2	1	-10921639	107.143	120	60	150	2250	27.367	2.000	0.145	0.992
ID551443	551443	None	41.436	13.883	21.966	0	234	234	2	1	-10921639	104.286	105	75	165	2190	22.488	4.800	0.199	1.539
ID551439	551439	None	35.532	28.000	5.000	0	234	234	2	1	-10921639	126.810	126	75	180	2663	33.998	4.800	0.171	1.088
ID551436	551436	199	41.279	7.988	10.096	0	235	235	2	1	-10921639	112.857	120	60	150	2370	28.704	4.800	0.210	1.362
ID551437	551437	196	40.191	5.644	17.050	0	235	235	2	1	-10921639	115.714	120	60	150	2430	22.819	4.800	0.226	1.866
ID551438	551438	198	39.080	21.468	18.673	0	235	235	2	1	-10921639	118.571	105	75	165	2490	28.423	2.000	0.144	1.049
ID551444	551444	None	45.056	11.641	8.072	0	236	236	2	1	-10921639	107.857	105	60	180	2265	32.038	2.000	0.172	0.987
ID551445	551445	None	40.316	21.805	9.255	0	236	236	2	1	-10921639	115.714	120	60	165	2430	26.893	6.314	0.169	1.247
ID551446	551446	199	45.007	6.942	11.162	0	236	236	2	1	-10921639	123.571	120	75	180	2595	29.586	2.000	0.155	1.124
ID551456	551456	200	60.686	28.000	7.000	0	237	237	2	1	-10921639	128.333	105	84	210	2695	39.199	2.000	0.221	1.187
ID551457	551457	199	40.536	7.995	10.569	0	237	237	2	1	-10921639	93.571	105	30	150	1965	34.502	2.000	0.140	0.665
ID551458	551458	196	56.157	7.046	17.896	0	237	237	2	1	-10921639	99.286	90	60	180	2085	35.330	2.000	0.247	1.112
ID551459	551459	201	40.033	14.666	20.639	0	237	237	2	1	-10921639	92.857	90	45	165	1950	33.748	2.000	0.145	0.696
ID551460	551460	None	41.630	28.000	22.000	0	237	237	2	1	-10921639	121.857	120	84	165	2559	22.468	2.000	0.203	1.830
ID551461	551461	None	40.589	0.000	30.000	0	237	237	2	1	-10921639	99.810	90	70	135	2096	25.754	3.200	0.262	1.611
ID551448	551448	None	35.524	4.217	9.858	0	238	238	2	1	-10921639	95.714	105	45	135	2010	24.864	2.000	0.162	1.072
ID551449	551449	196	36.060	6.819	17.525	0	238	238	2	1	-10921639	84.286	90	15	135	1770	31.634	6.292	0.168	0.768
ID551450	551450	201	35.863	14.000	20.000	0	238	238	2	1	-10921639	96.429	90	45	135	2025	30.214	4.800	0.174	0.947
ID551447	551447	200	51.302	28.000	6.000	0	238	238	2	1	-10921639	114.190	105	70	165	2398	29.903	2.000	0.222	1.389
ID551451	551451	200	43.155	28.000	6.000	0	239	239	2	1	-10921639	120.476	120	84	180	2530	24.136	4.800	0.231	1.872
ID551452	551452	None	46.599	20.450	9.848	0	239	239	2	1	-10921639	114.286	120	45	165	2400	30.549	4.800	0.202	1.255
ID551453	551453	196	42.164	6.728	17.532	0	239	239	2	1	-10921639	99.286	105	45	165	2085	36.273	2.000	0.160	0.756
ID551454	551454	None	38.100	0.000	30.000	0	239	239	2	1	-10921639	85.810	90	56	150	1802	27.502	2.000	0.175	0.928
ID551455	551455	None	45.172	21.000	30.000	0	239	239	2	1	-10921639	96.905	90	45	150	2035	34.980	2.000	0.202	0.931
ID551464	551464	196	44.483	6.037	16.631	0	240	240	2	1	-10921639	105.000	105	45	165	2205	31.105	2.000	0.209	1.165
ID551465	551465	None	47.334	20.954	18.582	0	240	240	2	1	-10921639	126.429	120	75	195	2655	32.021	2.000	0.157	1.069
ID551462	551462	200	42.307	28.000	4.000	0	240	240	2	1	-10921639	118.952	120	84	195	2498	25.150	6.357	0.183	1.463
ID551463	551463	None	37.470	6.919	9.977	0	240	240	2	1	-10921639	108.571	105	90	150	2280	20.071	4.800	0.173	1.595
ID551466	551466	None	44.895	24.450	12.369	0	241	241	2	1	-10921639	132.143	120	60	225	2775	40.422	4.800	0.131	0.757
ID551467	551467	None	40.001	11.363	14.421	0	241	241	2	1	-10921639	120.000	120	60	180	2520	31.105	7.600	0.139	0.944
ID551468	551468	196	53.474	6.811	17.597	0	241	241	2	1	-10921639	108.571	105	30	180	2280	43.708	2.000	0.210	0.861
ID551469	551469	None	37.910	22.000	30.000	0	241	241	2	1	-10921639	100.429	105	45	150	2109	33.524	4.800	0.257	1.224
ID551472	551472	None	37.749	13.910	19.489	0	242	242	2	1	-10921639	104.286	105	45	150	2190	30.915	2.000	0.143	0.846
ID551470	551470	202	45.787	28.000	7.000	0	242	242	2	1	-10921639	139.429	135	105	195	2928	25.762	4.800	0.222	1.966
ID551471	551471	196	36.430	7.304	17.291	0	242	242	2	1	-10921639	98.571	90	15	165	2070	30.214	3.200	0.159	0.894
ID551473	551473	202	37.430	28.000	7.000	0	243	243	2	1	-10921639	97.667	105	45	150	2051	26.381	4.800	0.235	1.411
ID551474	551474	None	39.971	12.197	8.367	0	243	243	2	1	-10921639	97.143	90	60	165	2040	25.815	2.000	0.176	1.124
ID551475	551475	196	39.191	5.574	16.698	0	243	243	2	1	-10921639	97.143	90	45	135	2040	27.909	4.800	0.212	1.219
ID551476	551476	None	53.253	23.166	18.689	0	243	243	2	1	-10921639	165.000	165	105	240	3465	36.435	7.600	0.143	1.132
ID551480	551480	206	64.321	11.982	14.129	0	244	244	2	1	-10921639	129.286	120	75	195	2715	33.700	4.800	0.262	1.592
ID551481	551481	None	39.858	0.000	30.000	0	244	244	2	1	-10921639	91.381	90	56	165	1919	31.568	2.000	0.211	1.007
ID551477	551477	202	41.129	28.000	5.000	0	244	244	2	1	-10921639	118.381	120	70	180	2486	34.026	4.800	0.189	1.107
ID551478	551478	None	42.849	19.775	9.979	0	244	244	2	1	-10921639	109.286	105	60	180	2295	30.426	2.000	0.174	1.065
ID551479	551479	205	60.438	7.896	10.751	0	244	244	2	1	-10921639	108.571	105	60	195	2280	40.778	7.600	0.212	0.931
ID551497	551497	202	75.839	28.000	6.000	0	245	245	2	1	-10921639	160.714	165	105	225	3375	38.949	4.800	0.280	1.803
ID551498	551498	205	52.702	7.896	10.975	0	245	245	2	1	-10921639	93.571	75	30	180	1965	42.401	2.000	0.160	0.608
ID551499	551499	206	44.844	11.849	14.973	0	245	245	2	1	-10921639	112.143	105	90	180	2355	25.376	2.000	0.169	1.279
ID551500	551500	196	36.692	7.011	17.251	0	245	245	2	1	-10921639	90.000	90	45	135	1890	26.410	2.000	0.178	1.029
ID551501	551501	None	45.208	19.702	17.988	0	245	245	2	1	-10921639	108.571	105	60	165	2280	25.939	2.000	0.197	1.379
ID551502	551502	207	52.754	28.000	19.000	0	245	245	2	1	-10921639	145.381	150	98	210	3053	35.092	2.000	0.158	1.129
ID551488	551488	196	55.334	6.827	17.230	0	246	246	2	1	-10921639	118.571	105	60	180	2490	33.843	2.000	0.221	1.269
ID551489	551489	207	54.440	28.000	17.000	0	246	246	2	1	-10921639	127.476	126	75	195	2677	37.648	2.000	0.182	1.043
ID551485	551485	202	56.297	28.000	6.000	0	246	246	2	1	-10921639	141.714	135	112	195	2976	27.423	7.600	0.223	1.885
ID551486	551486	205	52.562	7.927	11.130	0	246	246	2	1	-10921639	121.429	105	45	180	2550	35.148	2.000	0.162	0.965
ID551487	551487	206	43.594	11.705	14.230	0	246	246	2	1	-10921639	107.857	105	60	195	2265	33.413	2.000	0.141	0.796
ID551484	551484	204	46.862	12.123	8.023	0	247	247	2	1	-10921639	111.429	105	75	165	2340	30.214	2.000	0.149	0.957
ID551482	551482	None	35.398	8.000	0.000	0	247	247	2	1	-10921639	99.810	90	60	135	2096	18.862	4.800	0.186	1.660
ID551483	551483	202	43.809	28.000	7.000	0	247	247	2	1	-10921639	131.810	120	98	195	2768	31.387	3.200	0.189	1.338
ID551496	551496	None	35.016	4.000	30.000	0	248	248	2	1	-10921639	108.333	105	75	135	2275	20.773	4.800	0.229	1.947
ID551490	551490	202	52.831	28.000	6.000	0	248	248	2	1	-10921639	93.619	75	56	165	1966	30.644	7.600	0.300	1.408
ID551491	551491	204	35.810	12.107	8.439	0	248	248	2	1	-10921639	117.143	120	60	180	2460	30.231	2.000	0.101	0.712
ID551492	551492	205	36.218	7.895	10.808	0	248	248	2	1	-10921639	97.857	90	45	165	2055	28.310	2.000	0.102	0.642
ID551493	551493	208	37.272	24.111	14.534	0	248	248	2	1	-10921639	134.286	135	75	195	2820	29.038	7.600	0.098	0.826
ID551494	551494	196	40.598	6.246	15.248	0	248	248	2	1	-10921639	105.714	105	60	150	2220	30.178	2.000	0.164	0.987
ID551495	551495	None	37.741	6.246	15.248	0	248	248	2	1	-10921639	105.714	105	60	150	2220	30.178	2.000	0.164	0.987
ID551512	551512	208	36.341	22.091	12.806	0	249	249	2	1	-10921639	116.429	120	75	165	2445	19.503	4.800	0.152	1.579
ID551513	551513	196	36.292	4.994	15.577	0	249	249	2	1	-10921639	117.143	120	60	165	2460	25.815	6.357	0.140	1.112
ID551514	551514	None	44.826	8.319	18.051	0	249	249	2	1	-10921639	118.571	120	60	195	2490	31.430	7.600	0.135	0.899
ID551510	551510	202	53.547	28.000	6.000	0	249	249	2	1	-10921639	104.952	90	60	165	2204	32.666	2.000	0.276	1.391
ID551511	551511	205	35.408	7.209	11.009	0	249	249	2	1	-10921639	90.000	90	30	150	1890	31.820	2.000	0.118	0.599
ID551515	551515	None	43.242	13.450	3.416	0	250	250	2	1	-10921639	117.143	120	45	165	2460	30.601	2.000	0.174	1.132
ID551516	551516	202	54.387	28.000	6.000	0	250	250	2	1	-10921639	116.952	105	75	165	2456	30.521	3.200	0.266	1.608
ID551517	551517	208	40.234	21.360	11.924	0	250	250	2	1	-10921639	97.857	90	60	150	2055	29.093	2.000	0.149	0.872
ID551518	551518	209	52.084	21.801	17.977	0	250	250	2	1	-10921639	137.857	135	90	195	2895	30.967	3.200	0.173	1.313
ID551519	551519	None	47.745	0.000	30.000	0	250	250	2	1	-10921639	84.571	75	28	150	1776	44.270	3.200	0.243	0.748
ID551503	551503	None	44.613	8.000	0.000	0	251	251	2	1	-10921639	96.381	90	70	135	2024	19.533	4.800	0.280	2.157
ID551504	551504	202	59.252	28.000	5.000	0	251	251	2	1	-10921639	103.571	105	45	180	2175	39.848	4.800	0.318	1.254
ID551505	551505	205	39.930	7.844	11.076	0	251	251	2	1	-10921639	110.714	105	45	180	2325	33.026	2.000	0.131	0.779
ID551506	551506	208	62.481	23.044	12.831	0	251	251	2	1	-10921639	142.857	135	90	225	3000	35.056	7.600	0.192	1.312
ID551507	551507	None	45.679	7.134	16.933	0	251	251	2	1	-10921639	100.714	105	30	150	2115	33.252	2.000	0.195	0.989
ID551508	551508	209	35.754	20.920	19.362	0	251	251	2	1	-10921639	115.000	105	90	165	2415	22.913	2.000	0.125	1.118
ID551509	551509	None	47.429	15.519	20.192	0	251	251	2	1	-10921639	101.429	90	45	195	2130	35.148	2.000	0.138	0.699
ID551537	551537	None	48.852	14.512	6.313	0	252	252	2	1	-10921639	111.429	105	45	180	2340	38.702	2.000	0.185	0.901
ID551538	551538	205	46.591	8.074	10.777	0	252	252	2	1	-10921639	127.857	135	90	180	2685	24.928	4.800	0.179	1.556
ID551539	551539	None	36.770	13.587	25.770	0	252	252	2	1	-10921639	104.286	105	60	150	2190	22.488	4.800	0.199	1.539
ID551540	551540	None	39.446	0.000	30.000	0	252	252	2	1	-10921639	126.381	120	84	165	2654	23.570	4.800	0.217	1.909
ID551520	551520	202	37.397	28.000	7.000	0	253	253	2	1	-10921639	107.810	105	70	150	2264	28.085	6.325	0.161	1.067
ID551521	551521	210	47.398	20.816	9.443	0	253	253	2	1	-10921639	133.571	135	90	195	2805	30.337	2.000	0.156	1.189
ID551522	551522	211	40.074	11.000	10.000	0	253	253	2	1	-10921639	131.429	135	90	195	2760	29.586	4.800	0.189	1.411
ID551523	551523	205	48.103	8.228	10.880	0	253	253	2	1	-10921639	107.857	105	45	180	2265	41.790	2.000	0.150	0.674
ID551536	551536	213	42.563	15.406	19.496	0	254	254	2	1	-10921639	115.000	120	60	165	2415	28.983	7.600	0.166	1.132
ID551531	551531	202	55.457	28.000	6.000	0	254	254	2	1	-10921639	124.143	105	84	210	2607	36.846	2.000	0.204	1.140
ID551532	551532	211	65.763	11.767	8.657	0	254	254	2	1	-10921639	147.143	135	75	240	3090	45.896	2.000	0.157	0.871
ID551533	551533	210	35.724	20.305	9.962	0	254	254	2	1	-10921639	124.286	120	75	180	2610	24.713	3.200	0.138	1.223
ID551534	551534	205	48.868	8.175	11.398	0	254	254	2	1	-10921639	117.857	105	45	195	2475	40.329	2.000	0.121	0.629
ID551535	551535	None	45.933	26.538	15.787	0	254	254	2	1	-10921639	146.429	165	105	210	3075	31.070	6.362	0.160	1.301
ID551528	551528	None	37.878	7.398	17.781	0	255	255	2	1	-10921639	111.429	105	75	165	2340	28.685	6.314	0.142	0.965
ID551529	551529	213	55.856	15.987	19.123	0	255	255	2	1	-10921639	119.286	120	75	180	2505	29.803	2.000	0.226	1.475
ID551530	551530	None	46.729	4.000	30.000	0	255	255	2	1	-10921639	101.190	105	60	150	2125	30.559	3.200	0.264	1.383
ID551524	551524	None	41.013	0.000	0.000	0	255	255	2	1	-10921639	71.095	75	28	135	1493	32.413	2.000	0.254	0.889
ID551525	551525	202	65.804	28.000	6.000	0	255	255	2	1	-10921639	121.333	120	56	180	2548	41.275	3.200	0.297	1.347
ID551526	551526	212	45.725	14.700	6.459	0	255	255	2	1	-10921639	135.714	135	60	195	2850	39.252	4.800	0.169	0.997
ID551527	551527	210	52.792	19.551	10.905	0	255	255	2	1	-10921639	132.143	135	60	195	2775	37.834	4.800	0.175	1.040
ID551544	551544	210	47.595	19.376	10.768	0	256	256	2	1	-10921639	134.286	135	75	180	2820	29.423	2.000	0.175	1.356
ID551541	551541	212	62.467	16.506	6.320	0	256	256	2	1	-10921639	154.286	165	75	225	3240	40.289	4.800	0.200	1.278
ID551542	551542	202	38.645	28.000	7.000	0	256	256	2	1	-10921639	132.476	120	98	165	2782	25.143	4.800	0.168	1.520
ID551543	551543	205	66.988	8.865	11.226	0	256	256	2	1	-10921639	152.143	165	60	225	3195	41.700	2.000	0.205	1.243
ID551552	551552	210	44.889	18.905	10.930	0	257	257	2	1	-10921639	122.143	120	75	180	2565	28.964	7.600	0.143	1.056
ID551553	551553	214	39.249	12.836	15.023	0	257	257	2	1	-10921639	110.714	105	75	165	2325	25.312	2.000	0.146	1.115
ID551554	551554	None	38.358	6.908	18.600	0	257	257	2	1	-10921639	102.143	105	60	150	2145	25.815	4.800	0.170	1.148
ID551549	551549	212	59.548	14.424	4.946	0	257	257	2	1	-10921639	126.429	120	60	195	2655	37.820	2.000	0.210	1.162
ID551550	551550	202	49.437	28.000	7.000	0	257	257	2	1	-10921639	126.714	120	90	195	2661	29.506	2.000	0.219	1.541
ID551551	551551	205	44.154	7.701	11.174	0	257	257	2	1	-10921639	118.571	120	60	180	2490	30.706	2.000	0.147	0.992
ID551560	551560	212	37.247	14.797	6.613	0	258	258	2	1	-10921639	125.714	120	75	180	2640	27.445	2.000	0.123	1.005
ID551561	551561	202	43.201	28.000	7.000	0	258	258	2	1	-10921639	113.238	105	75	180	2378	33.258	6.040	0.184	1.057
ID551562	551562	214	35.609	12.032	14.748	0	258	258	2	1	-10921639	112.143	120	60	150	2355	28.704	4.800	0.156	1.054
ID551563	551563	215	35.140	15.935	20.381	0	258	258	2	1	-10921639	105.000	105	60	150	2205	28.460	2.000	0.113	0.747
ID551564	551564	None	38.934	0.000	30.000	0	258	258	2	1	-10921639	103.952	120	70	135	2183	23.389	6.391	0.239	1.714
ID551559	551559	216	39.011	12.421	6.146	0	258	258	2	1	-10921639	130.000	135	75	180	2730	29.749	6.328	0.160	1.208
ID551555	551555	202	38.393	28.000	7.000	0	259	259	2	1	-10921639	92.286	90	42	165	1938	35.285	2.000	0.112	0.527
ID551556	551556	216	50.326	12.030	8.241	0	259	259	2	1	-10921639	146.429	150	90	195	3075	27.620	7.600	0.162	1.477
ID551557	551557	205	48.718	7.945	11.414	0	259	259	2	1	-10921639	138.571	135	75	195	2910	35.148	2.000	0.145	1.000
ID551558	551558	215	39.707	15.772	19.443	0	259	259	2	1	-10921639	108.571	105	60	165	2280	30.337	2.000	0.102	0.664
ID551576	551576	202	52.750	28.000	6.000	0	260	260	2	1	-10921639	111.429	120	56	180	2340	36.697	2.000	0.242	1.183
ID551577	551577	216	60.406	12.529	8.284	0	260	260	2	1	-10921639	152.143	150	60	225	3195	42.237	2.000	0.201	1.205
ID551578	551578	205	37.383	7.823	11.249	0	260	260	2	1	-10921639	103.571	105	45	180	2175	34.826	2.000	0.089	0.488
ID551545	551545	202	45.735	28.000	6.000	0	261	261	2	1	-10921639	105.571	105	70	165	2217	27.779	2.000	0.219	1.364
ID551546	551546	216	44.869	12.263	8.556	0	261	261	2	1	-10921639	138.571	135	90	195	2910	32.486	3.200	0.132	0.995
ID551547	551547	205	54.935	7.278	11.299	0	261	261	2	1	-10921639	147.857	150	105	225	3105	35.269	7.600	0.164	1.180
ID551548	551548	217	43.271	20.954	11.389	0	261	261	2	1	-10921639	154.286	150	105	195	3240	23.785	4.800	0.183	2.006
ID551568	551568	219	37.921	7.529	18.679	0	262	262	2	1	-10921639	112.143	105	45	165	2355	29.478	3.200	0.160	1.048
ID551569	551569	223	37.898	15.692	18.594	0	262	262	2	1	-10921639	116.429	105	75	165	2445	27.620	3.200	0.125	0.934
ID551565	551565	202	47.810	28.000	6.000	0	262	262	2	1	-10921639	136.810	135	98	195	2873	29.473	3.200	0.209	1.607
ID551566	551566	217	37.782	19.965	8.783	0	262	262	2	1	-10921639	121.429	120	75	180	2550	31.786	2.000	0.077	0.546
ID551567	551567	205	41.378	7.635	11.440	0	262	262	2	1	-10921639	122.143	120	75	180	2565	31.921	2.000	0.094	0.655
ID551570	551570	218	44.774	14.302	5.768	0	263	263	2	1	-10921639	142.857	150	75	180	3000	31.328	2.000	0.154	1.218
ID551571	551571	202	42.470	28.000	7.000	0	263	263	2	1	-10921639	108.476	105	56	180	2278	35.133	2.000	0.160	0.852
ID551572	551572	217	55.805	19.629	9.083	0	263	263	2	1	-10921639	130.000	120	75	210	2730	41.170	2.000	0.141	0.782
ID551573	551573	205	64.260	7.170	11.823	0	263	263	2	1	-10921639	152.857	135	90	240	3210	42.590	2.000	0.148	0.926
ID551574	551574	219	35.985	6.729	18.815	0	263	263	2	1	-10921639	112.143	105	60	150	2355	29.478	3.200	0.149	0.984
ID551575	551575	223	46.607	14.906	18.923	0	263	263	2	1	-10921639	129.286	120	90	195	2715	29.423	2.000	0.139	1.070
ID551601	551601	218	35.288	14.104	6.736	0	264	264	2	1	-10921639	113.571	105	75	165	2385	28.685	2.000	0.133	0.931
ID551602	551602	217	41.427	19.354	8.047	0	264	264	2	1	-10921639	134.286	135	60	195	2820	32.684	2.000	0.130	0.944
ID551603	551603	220	35.144	21.286	11.729	0	264	264	2	1	-10921639	129.286	120	75	165	2715	31.634	2.000	0.104	0.768
ID551604	551604	None	39.815	15.765	14.845	0	264	264	2	1	-10921639	123.571	120	90	195	2595	29.964	2.000	0.105	0.787
ID551605	551605	219	39.891	6.922	17.826	0	264	264	2	1	-10921639	116.429	120	60	165	2445	28.816	2.000	0.131	0.939
ID551606	551606	None	44.347	28.000	27.000	0	264	264	2	1	-10921639	101.238	98	75	150	2126	19.791	4.800	0.279	2.229
ID551592	551592	205	71.760	7.737	11.020	0	265	265	2	1	-10921639	154.286	150	90	225	3240	41.391	7.600	0.200	1.244
ID551593	551593	220	44.904	19.442	12.803	0	265	265	2	1	-10921639	116.429	120	60	180	2445	37.919	2.000	0.135	0.730
ID551594	551594	219	48.047	7.357	17.491	0	265	265	2	1	-10921639	137.857	135	75	225	2895	35.692	2.000	0.117	0.807
ID551595	551595	None	37.334	16.012	18.683	0	265	265	2	1	-10921639	111.429	105	75	150	2340	24.451	7.600	0.153	1.209
ID551596	551596	221	49.763	11.895	21.849	0	265	265	2	1	-10921639	115.000	120	45	165	2415	37.148	7.600	0.165	0.875
ID551590	551590	218	62.749	16.087	7.289	0	265	265	2	1	-10921639	135.714	135	60	210	2850	38.674	2.000	0.206	1.198
ID551591	551591	None	49.279	11.239	8.731	0	265	265	2	1	-10921639	129.286	120	75	210	2715	39.252	2.000	0.114	0.674
ID551579	551579	218	53.129	15.981	6.409	0	266	266	2	1	-10921639	130.714	120	75	210	2745	36.479	3.200	0.215	1.270
ID551580	551580	205	36.179	9.074	10.776	0	266	266	2	1	-10921639	142.857	150	105	180	3000	20.468	4.800	0.116	1.453
ID551581	551581	222	35.624	23.002	19.711	0	266	266	2	1	-10921639	115.000	105	75	165	2415	24.799	2.000	0.139	1.134
ID551582	551582	221	36.654	12.140	20.946	0	266	266	2	1	-10921639	111.429	105	75	165	2340	27.071	2.000	0.124	0.907
ID551583	551583	None	40.682	4.030	29.182	0	266	266	2	1	-10921639	99.286	105	30	165	2085	35.961	4.800	0.204	0.935
ID551584	551584	218	60.112	16.180	6.875	0	267	267	2	1	-10921639	135.714	120	60	210	2850	39.538	2.000	0.156	0.927
ID551585	551585	None	48.195	19.061	9.965	0	267	267	2	1	-10921639	133.571	135	75	225	2805	38.215	7.600	0.102	0.650
ID551586	551586	205	42.106	8.376	11.074	0	267	267	2	1	-10921639	107.143	90	60	195	2250	39.767	2.000	0.070	0.352
ID551587	551587	225	35.654	16.828	16.975	0	267	267	2	1	-10921639	119.286	120	75	165	2505	24.407	2.000	0.122	1.059
ID551588	551588	None	47.487	9.186	19.169	0	267	267	2	1	-10921639	135.714	135	90	180	2850	31.988	2.000	0.161	1.175
ID551589	551589	222	40.761	21.781	18.502	0	267	267	2	1	-10921639	121.429	105	75	195	2550	33.172	7.600	0.114	0.750
ID551600	551600	226	48.295	6.695	17.267	0	268	268	2	1	-10921639	131.429	135	60	180	2760	34.826	4.800	0.179	1.145
ID551597	551597	224	35.633	28.000	6.000	0	268	268	2	1	-10921639	95.714	90	56	135	2010	23.724	2.000	0.184	1.255
ID551598	551598	225	37.059	15.618	15.648	0	268	268	2	1	-10921639	135.000	135	90	210	2835	28.460	2.000	0.084	0.736
ID551599	551599	None	37.992	28.000	16.000	0	268	268	2	1	-10921639	111.952	105	70	165	2351	27.734	3.200	0.179	1.223
ID551634	551634	218	56.175	16.900	6.402	0	269	269	2	1	-10921639	147.143	150	60	210	3090	42.325	2.000	0.173	1.025
ID551635	551635	224	42.072	28.000	6.000	0	269	269	2	1	-10921639	82.429	90	28	120	1731	30.021	3.200	0.258	1.125
ID551636	551636	None	35.839	13.611	8.610	0	269	269	2	1	-10921639	144.286	135	90	180	3030	26.612	4.800	0.114	1.112
ID551637	551637	225	35.814	14.604	16.201	0	269	269	2	1	-10921639	142.143	135	105	195	2985	24.009	7.600	0.126	1.326
ID551638	551638	226	39.949	7.494	17.814	0	269	269	2	1	-10921639	139.286	135	90	210	2925	26.893	7.600	0.136	1.240
ID551608	551608	224	40.847	28.000	7.000	0	270	270	2	1	-10921639	99.333	105	56	150	2086	27.721	6.349	0.211	1.248
ID551609	551609	None	45.176	8.545	10.166	0	270	270	2	1	-10921639	116.429	105	45	180	2445	42.135	2.000	0.103	0.516
ID551610	551610	None	57.246	28.000	16.000	0	270	270	2	1	-10921639	138.095	140	90	195	2900	31.758	2.000	0.223	1.585
ID551611	551611	226	40.406	6.540	17.036	0	270	270	2	1	-10921639	115.000	120	60	165	2415	34.964	7.600	0.136	0.787
ID551612	551612	225	71.469	15.631	17.689	0	270	270	2	1	-10921639	149.286	135	60	255	3135	50.082	2.000	0.190	0.953
ID551613	551613	None	53.774	21.168	18.541	0	270	270	2	1	-10921639	135.714	135	60	195	2850	39.252	2.000	0.173	1.021
ID551607	551607	218	50.610	16.605	6.517	0	270	270	2	1	-10921639	155.714	150	90	225	3270	35.647	4.800	0.150	1.142
ID551614	551614	None	43.929	0.000	0.000	0	271	271	2	1	-10921639	75.952	75	42	135	1595	27.813	2.000	0.399	1.559
ID551615	551615	224	54.490	28.000	7.000	0	271	271	2	1	-10921639	137.381	135	98	195	2885	31.288	6.325	0.226	1.620
ID551616	551616	218	56.699	16.676	7.820	0	271	271	2	1	-10921639	162.143	180	105	210	3405	32.387	4.800	0.205	1.706
ID551617	551617	None	35.696	11.458	8.853	0	271	271	2	1	-10921639	113.571	105	60	180	2385	34.393	2.000	0.076	0.467
ID551618	551618	None	35.410	13.783	15.420	0	271	271	2	1	-10921639	120.714	120	60	180	2535	35.010	2.000	0.105	0.654
ID551619	551619	226	44.082	5.345	16.046	0	271	271	2	1	-10921639	132.857	120	105	195	2790	25.670	7.600	0.174	1.536
ID551620	551620	225	42.714	16.085	18.011	0	271	271	2	1	-10921639	142.857	150	105	180	3000	23.536	7.600	0.159	1.662
ID551640	551640	218	48.467	16.262	9.241	0	272	272	2	1	-10921639	148.571	150	105	195	3120	29.204	4.800	0.172	1.492
ID551641	551641	225	39.281	16.773	16.347	0	272	272	2	1	-10921639	143.571	150	90	195	3015	34.393	2.000	0.099	0.749
ID551642	551642	None	35.493	28.000	17.000	0	272	272	2	1	-10921639	147.238	150	105	195	3092	26.537	7.600	0.144	1.395
ID551643	551643	226	48.966	7.676	17.509	0	272	272	2	1	-10921639	130.000	120	75	210	2730	37.749	7.600	0.138	0.836
ID551639	551639	224	55.117	28.000	6.000	0	272	272	2	1	-10921639	111.143	105	60	180	2334	34.391	3.200	0.282	1.420
ID551648	551648	225	54.220	16.124	18.180	0	273	273	2	1	-10921639	160.714	165	120	210	3375	25.164	7.600	0.185	1.991
ID551649	551649	None	45.310	0.000	25.000	0	273	273	2	1	-10921639	98.381	90	60	135	2066	26.843	2.000	0.252	1.476
ID551644	551644	224	63.470	28.000	7.000	0	273	273	2	1	-10921639	142.429	135	98	210	2991	31.221	6.102	0.251	1.829
ID551645	551645	None	48.820	12.538	8.275	0	273	273	2	1	-10921639	148.571	150	90	210	3120	30.706	4.800	0.166	1.378
ID551646	551646	218	37.319	18.647	9.949	0	273	273	2	1	-10921639	134.286	135	75	195	2820	32.684	7.600	0.127	0.925
ID551647	551647	226	65.736	6.858	17.251	0	273	273	2	1	-10921639	159.286	165	90	240	3345	42.287	2.000	0.184	1.173
ID551624	551624	227	53.678	20.897	13.026	0	274	274	2	1	-10921639	123.571	120	60	210	2595	37.621	2.000	0.144	0.826
ID551625	551625	None	39.585	12.942	15.878	0	274	274	2	1	-10921639	147.143	135	105	195	3090	27.909	7.600	0.094	0.905
ID551626	551626	226	48.566	7.134	16.932	0	274	274	2	1	-10921639	110.000	105	45	180	2310	37.749	2.000	0.143	0.728
ID551627	551627	225	65.555	16.376	18.960	0	274	274	2	1	-10921639	145.714	135	90	210	3060	42.991	2.000	0.179	1.027
ID551628	551628	None	35.041	28.000	24.000	0	274	274	2	1	-10921639	95.048	75	56	165	1996	32.574	2.000	0.129	0.665
ID551621	551621	None	36.370	8.000	0.000	0	274	274	2	1	-10921639	80.762	75	56	120	1696	19.188	4.800	0.248	1.672
ID551622	551622	224	82.605	28.000	7.000	0	274	274	2	1	-10921639	153.095	135	112	225	3215	39.616	4.800	0.310	1.828
ID551623	551623	None	45.645	6.791	11.361	0	274	274	2	1	-10921639	129.286	120	75	180	2715	29.423	2.000	0.188	1.388
ID551632	551632	225	36.087	16.363	17.085	0	275	275	2	1	-10921639	114.286	105	60	180	2400	33.365	2.000	0.086	0.541
ID551633	551633	228	41.609	23.817	18.834	0	275	275	2	1	-10921639	137.143	135	105	210	2880	27.367	7.600	0.121	1.083
ID551629	551629	224	35.964	28.000	6.000	0	275	275	2	1	-10921639	87.286	75	42	165	1833	32.427	2.000	0.200	0.897
ID551630	551630	None	39.250	17.765	8.287	0	275	275	2	1	-10921639	151.429	165	75	210	3180	34.826	7.600	0.107	0.840
ID551631	551631	227	36.481	19.807	11.376	0	275	275	2	1	-10921639	150.714	150	90	210	3165	30.915	7.600	0.088	0.791
ID551650	551650	224	47.390	28.000	6.000	0	276	276	2	1	-10921639	133.286	135	98	180	2799	26.618	4.800	0.210	1.737
ID551651	551651	229	39.494	12.003	7.615	0	276	276	2	1	-10921639	144.286	135	90	210	3030	27.852	7.600	0.087	0.827
ID551652	551652	227	43.201	18.493	12.158	0	276	276	2	1	-10921639	167.857	165	120	210	3525	25.815	4.800	0.135	1.551
ID551653	551653	230	44.088	9.885	18.844	0	276	276	2	1	-10921639	140.000	135	90	195	2940	30.125	2.000	0.127	1.048
ID551654	551654	228	35.238	22.315	18.840	0	276	276	2	1	-10921639	107.143	105	75	165	2250	25.228	2.000	0.132	0.989
ID551656	551656	224	48.646	28.000	5.000	0	277	277	2	1	-10921639	118.143	120	60	180	2481	27.511	7.600	0.247	1.702
ID551658	551658	227	39.990	19.436	10.801	0	277	277	2	1	-10921639	163.571	165	105	210	3435	24.604	4.800	0.124	1.466
ID551659	551659	None	39.125	4.083	12.292	0	277	277	2	1	-10921639	125.714	120	90	180	2640	22.983	4.800	0.184	1.704
ID551661	551661	230	39.568	7.345	17.682	0	277	277	2	1	-10921639	125.714	120	45	180	2640	36.888	2.000	0.123	0.748
ID551662	551662	232	61.254	17.299	20.098	0	277	277	2	1	-10921639	154.286	150	60	225	3240	40.009	2.000	0.177	1.162
ID551664	551664	None	44.077	4.000	30.000	0	277	277	2	1	-10921639	116.190	112	70	165	2440	25.143	2.000	0.184	1.435
ID551655	551655	229	41.081	10.286	5.315	0	277	277	2	1	-10921639	116.429	120	45	165	2445	35.782	3.200	0.165	0.922
ID551657	551657	None	38.627	28.000	8.000	0	278	278	2	1	-10921639	132.333	126	90	180	2779	24.049	4.800	0.187	1.731
ID551665	551665	230	59.443	7.040	17.400	0	278	278	2	1	-10921639	149.286	150	90	210	3135	33.026	4.800	0.192	1.454
ID551666	551666	232	84.338	16.869	19.180	0	278	278	2	1	-10921639	181.429	180	105	255	3810	40.223	4.800	0.257	1.846
ID551660	551660	231	49.500	8.399	10.881	0	278	278	2	1	-10921639	136.429	135	75	210	2865	35.782	2.000	0.148	0.983
ID551663	551663	227	40.270	18.852	13.302	0	278	278	2	1	-10921639	127.143	135	75	180	2670	29.093	2.000	0.126	0.976
ID551690	551690	231	40.527	8.284	10.788	0	279	279	2	1	-10921639	123.571	120	75	195	2595	29.964	7.600	0.127	0.933
ID551691	551691	None	46.701	13.904	16.910	0	279	279	2	1	-10921639	142.143	135	75	210	2985	36.006	2.000	0.110	0.780
ID551692	551692	None	46.041	28.000	17.000	0	279	279	2	1	-10921639	117.476	120	75	165	2467	26.594	2.000	0.207	1.513
ID551693	551693	232	66.229	16.724	19.939	0	279	279	2	1	-10921639	153.571	150	90	255	3225	47.884	2.000	0.149	0.832
ID551694	551694	None	42.247	4.000	30.000	0	279	279	2	1	-10921639	101.429	105	56	150	2130	31.264	7.600	0.219	1.165
ID551667	551667	233	42.583	28.000	5.000	0	280	280	2	1	-10921639	126.000	126	75	165	2646	23.052	4.800	0.230	2.043
ID551668	551668	234	51.687	19.284	8.697	0	280	280	2	1	-10921639	141.429	135	90	195	2970	33.058	6.365	0.193	1.386
ID551669	551669	231	40.361	7.935	11.924	0	280	280	2	1	-10921639	134.286	135	60	195	2820	35.010	7.600	0.119	0.819
ID551670	551670	230	35.331	7.938	18.263	0	280	280	2	1	-10921639	110.714	105	75	165	2325	25.753	7.600	0.115	0.889
ID551671	551671	232	77.440	15.931	19.284	0	280	280	2	1	-10921639	175.714	180	105	255	3690	41.118	4.800	0.227	1.583
ID551678	551678	233	35.127	28.000	5.000	0	281	281	2	1	-10921639	114.000	112	75	165	2394	26.588	4.800	0.201	1.436
ID551679	551679	234	54.365	19.359	9.057	0	281	281	2	1	-10921639	129.286	120	75	180	2715	33.026	2.000	0.188	1.237
ID551680	551680	231	69.959	8.631	10.959	0	281	281	2	1	-10921639	147.857	150	75	240	3105	41.700	2.000	0.205	1.208
ID551681	551681	235	53.717	13.982	15.230	0	281	281	2	1	-10921639	127.857	120	60	210	2685	39.005	7.600	0.154	0.874
ID551682	551682	230	38.388	7.743	18.174	0	281	281	2	1	-10921639	103.571	105	45	180	2175	42.135	7.600	0.110	0.485
ID551683	551683	232	42.707	15.993	20.586	0	281	281	2	1	-10921639	125.000	120	75	180	2625	30.125	7.600	0.164	1.172
ID551684	551684	None	35.093	20.184	24.908	0	281	281	2	1	-10921639	92.857	90	60	150	1950	26.673	7.600	0.132	0.810
ID551695	551695	None	36.388	0.000	0.000	0	282	282	2	1	-10921639	82.238	75	56	135	1727	24.364	2.000	0.191	1.085
ID551696	551696	233	46.091	28.000	5.000	0	282	282	2	1	-10921639	102.762	105	56	180	2158	31.887	2.000	0.205	1.095
ID551697	551697	234	61.608	19.706	9.367	0	282	282	2	1	-10921639	137.143	120	60	225	2880	44.316	2.000	0.185	0.965
ID551698	551698	231	37.103	8.193	11.247	0	282	282	2	1	-10921639	136.429	135	90	180	2865	25.057	2.000	0.106	1.042
ID551699	551699	235	43.152	13.698	15.258	0	282	282	2	1	-10921639	160.000	165	105	225	3360	36.228	2.000	0.115	0.914
ID551700	551700	230	43.526	7.299	17.200	0	282	282	2	1	-10921639	111.429	105	60	180	2340	40.129	2.000	0.103	0.518
ID551701	551701	None	38.247	14.890	17.608	0	282	282	2	1	-10921639	154.286	150	105	210	3240	30.793	6.407	0.114	1.022
ID551702	551702	None	37.970	20.857	18.631	0	282	282	2	1	-10921639	125.714	120	90	165	2640	22.488	4.800	0.156	1.505
ID551705	551705	233	56.709	28.000	6.000	0	283	283	2	1	-10921639	124.810	120	84	180	2621	31.556	2.000	0.252	1.590
ID551706	551706	235	40.441	11.828	14.203	0	283	283	2	1	-10921639	160.714	165	105	195	3375	25.607	7.600	0.120	1.346
ID551707	551707	None	41.953	23.298	26.177	0	283	283	2	1	-10921639	97.857	90	60	150	2055	23.536	7.600	0.199	1.383
ID551672	551672	236	49.519	13.309	8.891	0	284	284	2	1	-10921639	150.000	150	90	225	3150	37.350	2.000	0.124	0.887
ID551673	551673	234	45.659	19.568	9.104	0	284	284	2	1	-10921639	117.143	105	60	210	2460	42.325	2.000	0.129	0.634
ID551674	551674	None	56.373	8.546	10.758	0	284	284	2	1	-10921639	165.000	165	105	240	3465	41.079	7.600	0.115	0.829
ID551675	551675	230	41.751	7.449	17.025	0	284	284	2	1	-10921639	120.000	135	60	180	2520	39.402	2.000	0.131	0.706
ID551676	551676	None	43.540	14.928	17.537	0	284	284	2	1	-10921639	137.857	150	90	195	2895	30.231	2.000	0.149	1.180
ID551677	551677	None	42.158	19.003	19.842	0	284	284	2	1	-10921639	125.714	120	75	195	2640	32.684	2.000	0.096	0.672
ID551688	551688	230	35.549	7.577	17.723	0	285	285	2	1	-10921639	114.286	105	60	180	2400	29.803	7.600	0.092	0.647
ID551689	551689	None	37.294	0.000	30.000	0	285	285	2	1	-10921639	86.571	75	56	135	1818	27.176	2.000	0.186	0.998
ID551685	551685	None	43.604	28.000	6.000	0	285	285	2	1	-10921639	117.714	120	56	165	2472	31.061	7.600	0.220	1.367
ID551686	551686	236	41.847	11.594	9.514	0	285	285	2	1	-10921639	150.714	150	105	210	3165	27.445	4.800	0.128	1.244
ID551687	551687	234	60.513	17.038	8.592	0	285	285	2	1	-10921639	145.000	150	90	255	3045	45.580	2.000	0.123	0.699
ID551712	551712	None	55.403	16.025	18.189	0	286	286	2	1	-10921639	145.000	135	75	195	3045	32.977	4.800	0.207	1.507
ID551713	551713	None	35.609	21.383	25.188	0	286	286	2	1	-10921639	100.000	90	60	165	2100	26.972	2.000	0.121	0.799
ID551708	551708	234	38.806	17.926	7.719	0	286	286	2	1	-10921639	140.714	150	90	180	2955	28.253	7.600	0.140	1.220
ID551709	551709	None	39.690	14.513	10.688	0	286	286	2	1	-10921639	150.714	135	105	210	3165	31.276	7.600	0.098	0.862
ID551710	551710	None	35.716	8.394	10.581	0	286	286	2	1	-10921639	120.714	120	75	210	2535	35.010	2.000	0.105	0.654
ID551711	551711	230	38.444	7.405	17.920	0	286	286	2	1	-10921639	100.000	105	45	165	2100	33.985	2.000	0.172	0.864
ID551704	551704	236	54.551	13.108	8.025	0	287	287	2	1	-10921639	133.571	120	60	210	2805	39.942	2.000	0.142	0.833
ID551703	551703	234	47.850	19.181	6.815	0	287	287	2	1	-10921639	150.000	150	90	225	3150	33.875	2.000	0.135	1.052
ID551736	551736	None	49.043	15.557	18.873	0	288	288	2	1	-10921639	135.000	135	90	180	2835	30.000	4.800	0.169	1.302
ID551732	551732	None	36.549	28.000	5.000	0	288	288	2	1	-10921639	93.476	90	45	165	1963	28.847	2.000	0.146	0.827
ID551733	551733	236	44.319	13.862	6.661	0	288	288	2	1	-10921639	132.143	135	90	195	2775	32.387	7.600	0.116	0.848
ID551734	551734	234	41.206	17.672	9.263	0	288	288	2	1	-10921639	147.143	135	90	240	3090	37.834	7.600	0.090	0.643
ID551735	551735	237	39.822	8.497	11.830	0	288	288	2	1	-10921639	114.286	105	60	180	2400	36.273	7.600	0.128	0.713
ID551720	551720	None	39.643	0.000	0.000	0	289	289	2	1	-10921639	82.333	75	28	135	1729	27.010	4.800	0.233	1.152
ID551721	551721	236	38.537	13.370	7.514	0	289	289	2	1	-10921639	148.571	150	75	210	3120	41.326	2.000	0.100	0.654
ID551722	551722	234	61.586	15.998	7.526	0	289	289	2	1	-10921639	162.857	165	90	255	3420	41.700	2.000	0.182	1.200
ID551723	551723	237	48.407	7.919	11.244	0	289	289	2	1	-10921639	141.429	135	105	195	2970	33.732	7.600	0.122	0.913
ID551724	551724	None	52.632	14.305	15.789	0	289	289	2	1	-10921639	148.571	150	90	240	3120	39.088	7.600	0.141	0.939
ID551725	551725	238	37.434	7.564	18.388	0	289	289	2	1	-10921639	110.714	105	60	165	2325	31.634	7.600	0.098	0.625
ID551714	551714	None	57.167	28.000	5.000	0	290	290	2	1	-10921639	107.143	120	56	195	2250	36.301	4.800	0.265	1.235
ID551715	551715	234	49.070	16.784	6.065	0	290	290	2	1	-10921639	133.571	135	45	195	2805	36.405	4.800	0.178	1.111
ID551716	551716	239	42.644	11.056	9.494	0	290	290	2	1	-10921639	156.429	150	90	210	3285	29.459	2.000	0.125	1.184
ID551717	551717	237	38.244	7.364	11.312	0	290	290	2	1	-10921639	145.000	135	90	210	3045	34.315	2.000	0.113	0.856
ID551718	551718	None	39.856	25.778	16.296	0	290	290	2	1	-10921639	127.143	120	75	180	2670	30.967	2.000	0.126	0.918
ID551719	551719	238	53.966	7.137	16.641	0	290	290	2	1	-10921639	135.000	150	60	195	2835	43.989	2.000	0.172	0.902
ID551744	551744	234	69.769	16.432	6.633	0	291	291	2	1	-10921639	152.143	135	90	240	3195	43.028	2.000	0.195	1.154
ID551745	551745	239	36.530	11.886	8.246	0	291	291	2	1	-10921639	142.143	135	75	225	2985	43.115	2.000	0.048	0.303
ID551746	551746	237	41.347	8.664	9.907	0	291	291	2	1	-10921639	154.286	150	105	195	3240	24.713	7.600	0.124	1.375
ID551747	551747	240	52.311	16.103	16.243	0	291	291	2	1	-10921639	152.857	165	105	195	3210	31.685	2.000	0.155	1.293
ID551748	551748	None	35.825	1.717	21.434	0	291	291	2	1	-10921639	95.000	90	60	150	1995	26.552	2.000	0.132	0.832
ID551749	551749	None	38.456	27.423	20.870	0	291	291	2	1	-10921639	124.286	120	60	180	2610	35.224	2.000	0.139	0.859
ID551750	551750	None	36.920	0.000	30.000	0	291	291	2	1	-10921639	64.143	60	28	105	1347	27.967	2.000	0.214	0.807
ID551737	551737	None	43.411	28.000	5.000	0	292	292	2	1	-10921639	90.810	90	56	180	1907	29.810	2.000	0.196	0.998
ID551738	551738	234	81.562	15.719	6.282	0	292	292	2	1	-10921639	160.714	150	60	255	3375	56.353	2.000	0.226	1.050
ID551739	551739	239	47.395	12.194	9.164	0	292	292	2	1	-10921639	156.429	150	105	225	3285	34.393	7.600	0.106	0.868
ID551740	551740	None	35.710	22.736	10.243	0	292	292	2	1	-10921639	100.000	90	75	135	2100	19.170	4.800	0.166	1.483
ID551741	551741	None	39.221	28.000	14.000	0	292	292	2	1	-10921639	131.762	140	70	180	2767	29.861	2.000	0.152	1.168
ID551742	551742	None	60.029	7.964	17.628	0	292	292	2	1	-10921639	147.143	135	75	240	3090	51.443	2.000	0.153	0.758
ID551743	551743	240	39.676	15.249	18.073	0	292	292	2	1	-10921639	134.286	135	105	180	2820	22.488	6.296	0.136	1.427
ID551752	551752	241	50.807	6.146	14.447	0	293	293	2	1	-10921639	140.000	135	90	195	2940	31.937	4.800	0.167	1.252
ID551751	551751	234	46.090	15.907	7.202	0	293	293	2	1	-10921639	123.571	120	75	195	2595	31.786	2.000	0.162	1.086
ID551760	551760	242	37.882	7.830	17.142	0	294	294	2	1	-10921639	145.000	150	75	195	3045	31.937	4.800	0.123	0.998
ID551761	551761	None	40.156	15.604	19.060	0	294	294	2	1	-10921639	130.000	120	75	195	2730	28.592	2.000	0.117	0.951
ID551756	551756	234	51.129	16.171	6.740	0	294	294	2	1	-10921639	126.429	120	75	195	2655	30.214	2.000	0.158	1.144
ID551757	551757	None	47.005	28.000	7.000	0	294	294	2	1	-10921639	124.619	120	90	165	2617	24.526	3.200	0.252	2.045
ID551758	551758	239	57.063	11.998	8.949	0	294	294	2	1	-10921639	140.000	135	75	210	2940	35.602	7.600	0.162	1.097
ID551759	551759	241	73.692	6.963	12.768	0	294	294	2	1	-10921639	164.286	180	75	240	3450	47.783	2.000	0.220	1.241
ID551768	551768	239	55.272	11.740	9.215	0	295	295	2	1	-10921639	159.286	165	90	240	3345	45.119	4.800	0.171	1.030
ID551769	551769	None	59.546	10.093	10.133	0	295	295	2	1	-10921639	172.857	165	120	240	3630	32.733	7.600	0.178	1.596
ID551770	551770	242	73.759	7.026	16.428	0	295	295	2	1	-10921639	160.714	165	90	240	3375	41.118	2.000	0.224	1.431
ID551753	551753	None	35.820	28.000	6.000	0	296	296	2	1	-10921639	101.238	90	75	135	2126	18.620	4.800	0.251	2.180
ID551754	551754	239	68.582	11.684	9.225	0	296	296	2	1	-10921639	164.286	165	90	240	3450	49.631	2.000	0.165	0.936
ID551755	551755	242	51.716	7.034	17.191	0	296	296	2	1	-10921639	140.000	150	75	195	2940	33.317	4.800	0.182	1.294
ID551728	551728	242	40.066	6.962	17.032	0	297	297	2	1	-10921639	108.571	105	45	180	2280	35.782	2.000	0.115	0.624
ID551729	551729	None	45.441	15.056	17.759	0	297	297	2	1	-10921639	124.286	120	60	165	2610	28.120	4.800	0.206	1.508
ID551730	551730	None	41.741	12.545	25.849	0	297	297	2	1	-10921639	109.286	105	75	150	2295	24.713	7.600	0.194	1.438
ID551731	551731	None	42.740	4.000	30.000	0	297	297	2	1	-10921639	93.619	105	56	135	1966	27.551	2.000	0.235	1.295
ID551726	551726	239	78.366	12.028	8.800	0	297	297	2	1	-10921639	172.143	165	105	255	3615	42.854	2.000	0.219	1.443
ID551727	551727	None	40.172	25.260	10.774	0	297	297	2	1	-10921639	106.429	105	75	165	2235	25.502	3.200	0.185	1.306
ID551762	551762	243	36.508	15.263	6.362	0	298	298	2	1	-10921639	132.143	135	60	180	2775	32.387	7.600	0.106	0.780
ID551763	551763	266	40.251	28.000	7.000	0	298	298	2	1	-10921639	105.000	105	56	165	2205	32.009	2.000	0.152	0.866
ID551764	551764	239	61.786	12.573	9.036	0	298	298	2	1	-10921639	172.143	165	120	240	3615	36.626	4.800	0.181	1.441
ID551765	551765	267	46.386	6.550	13.191	0	298	298	2	1	-10921639	128.571	120	60	195	2700	34.393	2.000	0.130	0.858
ID551766	551766	None	45.946	21.308	17.949	0	298	298	2	1	-10921639	120.714	120	60	165	2535	28.253	2.000	0.212	1.496
ID551767	551767	None	40.375	24.712	23.090	0	298	298	2	1	-10921639	103.571	90	60	165	2175	24.142	2.000	0.176	1.287
ID551778	551778	266	46.347	28.000	6.000	0	299	299	2	1	-10921639	117.619	105	84	180	2470	28.368	2.000	0.211	1.442
ID551779	551779	239	57.612	11.665	8.150	0	299	299	2	1	-10921639	146.429	135	60	225	3075	46.694	2.000	0.127	0.707
ID551780	551780	243	48.329	15.591	8.581	0	299	299	2	1	-10921639	139.286	135	75	210	2925	36.479	6.353	0.160	1.051
ID551781	551781	267	35.808	5.296	13.695	0	299	299	2	1	-10921639	132.143	135	75	165	2775	24.928	4.800	0.156	1.427
ID551782	551782	242	38.424	7.004	17.649	0	299	299	2	1	-10921639	100.714	105	30	165	2115	41.662	2.000	0.085	0.377
ID551783	551783	None	62.105	15.966	19.896	0	299	299	2	1	-10921639	157.143	150	105	240	3300	35.376	2.000	0.160	1.227
ID551771	551771	266	51.440	28.000	6.000	0	300	300	2	1	-10921639	124.048	135	75	165	2605	29.150	3.200	0.243	1.666
ID551772	551772	243	44.279	14.169	7.847	0	300	300	2	1	-10921639	127.857	135	75	180	2685	24.928	7.600	0.189	1.631
ID551773	551773	None	35.614	11.973	14.670	0	300	300	2	1	-10921639	127.143	120	75	180	2670	29.478	2.000	0.119	0.921
ID551774	551774	None	35.469	24.554	16.753	0	300	300	2	1	-10921639	114.286	105	60	180	2400	29.803	2.000	0.107	0.741
ID551775	551775	242	41.139	7.570	17.600	0	300	300	2	1	-10921639	117.143	120	60	180	2460	32.038	2.000	0.136	0.876
ID551776	551776	None	41.423	28.000	21.000	0	300	300	2	1	-10921639	119.000	120	90	165	2499	24.037	4.800	0.177	1.486
ID551777	551777	None	42.962	5.000	30.000	0	300	300	2	1	-10921639	110.429	112	70	165	2319	26.860	6.313	0.251	1.649
ID551784	551784	None	38.345	22.000	0.000	0	301	301	2	1	-10921639	74.333	75	42	120	1561	22.317	2.000	0.281	1.462
ID551785	551785	243	42.806	12.507	8.201	0	301	301	2	1	-10921639	115.714	120	60	180	2430	33.922	2.000	0.151	0.896
ID551786	551786	None	40.929	23.056	8.418	0	301	301	2	1	-10921639	115.000	120	60	165	2415	30.496	2.000	0.166	1.076
ID551787	551787	244	45.137	28.000	17.000	0	301	301	2	1	-10921639	141.476	150	90	180	2971	27.073	4.800	0.194	1.698
ID551788	551788	None	37.168	15.102	19.949	0	301	301	2	1	-10921639	117.143	120	75	165	2460	23.536	2.000	0.141	1.233
ID551789	551789	245	44.230	21.716	20.330	0	301	301	2	1	-10921639	127.143	120	75	195	2670	26.247	4.800	0.158	1.320
ID551794	551794	243	57.291	11.152	8.496	0	302	302	2	1	-10921639	130.714	135	30	195	2745	50.678	2.000	0.193	0.834
ID551795	551795	246	38.825	13.265	16.023	0	302	302	2	1	-10921639	119.286	120	75	180	2505	25.312	2.000	0.117	0.984
ID551796	551796	244	36.796	28.000	16.000	0	302	302	2	1	-10921639	98.952	105	60	150	2078	28.104	2.000	0.198	1.166
ID551797	551797	None	38.755	7.977	17.628	0	302	302	2	1	-10921639	85.000	75	30	150	1785	34.315	2.000	0.140	0.610
ID551798	551798	245	46.210	20.827	18.305	0	302	302	2	1	-10921639	136.429	135	75	180	2865	25.939	4.800	0.187	1.657
ID551792	551792	246	53.504	13.543	16.019	0	303	303	2	1	-10921639	113.571	105	60	210	2385	40.129	2.000	0.179	0.860
ID551793	551793	None	35.285	15.237	19.615	0	303	303	2	1	-10921639	100.714	105	30	150	2115	34.252	2.000	0.136	0.705
ID551790	551790	None	35.610	0.000	0.000	0	303	303	2	1	-10921639	122.190	120	84	180	2566	27.239	7.600	0.137	1.082
ID551791	551791	247	60.559	8.285	11.458	0	303	303	2	1	-10921639	136.429	135	60	210	2865	42.135	2.000	0.205	1.102
ID551804	551804	247	46.231	7.780	10.951	0	304	304	2	1	-10921639	105.000	105	30	180	2205	33.875	2.000	0.157	0.839
ID551805	551805	None	50.631	7.329	17.240	0	304	304	2	1	-10921639	92.857	75	45	180	1950	37.235	2.000	0.181	0.765
ID551806	551806	246	37.034	13.632	17.262	0	304	304	2	1	-10921639	94.286	90	45	150	1980	28.120	7.600	0.148	0.864
ID551800	551800	None	39.294	10.983	8.522	0	305	305	2	1	-10921639	112.143	105	75	180	2355	32.038	2.000	0.165	0.994
ID551801	551801	None	46.491	28.000	16.000	0	305	305	2	1	-10921639	132.286	120	90	195	2778	30.765	6.390	0.190	1.375
ID551802	551802	246	42.330	14.977	19.196	0	305	305	2	1	-10921639	100.000	90	60	165	2100	26.972	2.000	0.151	0.973
ID551803	551803	None	38.807	20.214	19.024	0	305	305	2	1	-10921639	130.000	120	75	180	2730	30.125	4.800	0.148	1.110
ID551799	551799	None	38.902	15.786	6.853	0	305	305	2	1	-10921639	73.571	75	30	150	1545	35.466	2.000	0.102	0.383
ID551824	551824	249	36.741	7.952	18.034	0	306	306	2	1	-10921639	80.714	75	45	165	1695	27.852	7.600	0.145	0.733
ID551825	551825	246	42.327	15.184	19.493	0	306	306	2	1	-10921639	111.429	105	60	165	2340	31.311	7.600	0.187	1.124
ID551822	551822	248	40.723	12.019	7.976	0	307	307	2	1	-10921639	86.429	75	30	165	1815	32.486	7.600	0.105	0.506
ID551823	551823	249	57.525	7.106	17.352	0	307	307	2	1	-10921639	85.714	75	30	165	1800	39.443	2.000	0.311	1.032
ID551808	551808	248	71.351	11.282	7.992	0	308	308	2	1	-10921639	104.286	105	45	210	2190	44.617	2.000	0.297	1.070
ID551809	551809	None	44.627	11.802	13.742	0	308	308	2	1	-10921639	87.143	90	30	150	1830	34.408	2.000	0.210	0.880
ID551810	551810	None	37.721	19.843	15.670	0	308	308	2	1	-10921639	106.429	105	30	165	2235	30.337	2.000	0.140	0.861
ID551811	551811	249	38.999	7.795	17.797	0	308	308	2	1	-10921639	87.143	75	45	150	1830	33.075	2.000	0.174	0.783
ID551807	551807	250	49.994	28.000	7.000	0	308	308	2	1	-10921639	133.286	120	84	195	2799	35.925	3.200	0.172	1.088
ID551818	551818	250	38.326	28.000	6.000	0	309	309	2	1	-10921639	106.381	105	70	165	2234	26.973	7.600	0.167	1.126
ID551819	551819	251	35.273	9.360	10.324	0	309	309	2	1	-10921639	102.143	105	75	150	2145	25.815	7.600	0.123	0.870
ID551820	551820	None	49.738	26.100	16.531	0	309	309	2	1	-10921639	130.000	135	75	195	2730	34.641	2.000	0.163	1.050
ID551821	551821	252	57.152	16.758	19.281	0	309	309	2	1	-10921639	131.429	135	75	180	2760	34.826	2.000	0.218	1.351
ID551816	551816	None	54.336	7.788	17.468	0	310	310	2	1	-10921639	109.286	105	60	180	2295	33.589	2.000	0.226	1.198
ID551817	551817	252	38.569	16.073	19.574	0	310	310	2	1	-10921639	97.857	90	60	165	2055	24.473	4.800	0.175	1.189
ID551812	551812	250	56.538	28.000	6.000	0	310	310	2	1	-10921639	120.476	105	75	195	2530	32.870	2.000	0.242	1.429
ID551813	551813	248	39.007	12.436	8.181	0	310	310	2	1	-10921639	80.714	75	30	165	1695	35.010	2.000	0.125	0.511
ID551814	551814	251	53.725	7.650	9.880	0	310	310	2	1	-10921639	105.714	105	60	165	2220	30.549	2.000	0.234	1.312
ID551815	551815	None	36.812	0.000	15.000	0	310	310	2	1	-10921639	89.048	90	30	135	1870	36.455	3.200	0.202	0.820
ID551828	551828	None	42.352	0.000	24.000	0	311	311	2	1	-10921639	98.429	98	56	120	2067	20.697	4.800	0.313	2.266
ID551826	551826	None	39.547	14.000	0.000	0	311	311	2	1	-10921639	80.762	75	28	120	1696	29.082	2.000	0.285	1.233
ID551827	551827	248	53.098	12.270	8.185	0	311	311	2	1	-10921639	90.000	75	45	210	1890	40.804	2.000	0.173	0.651
ID551840	551840	None	41.001	16.207	19.701	0	312	312	2	1	-10921639	99.286	105	60	150	2085	28.253	2.000	0.154	0.937
ID551841	551841	None	43.280	21.667	29.370	0	312	312	2	1	-10921639	94.286	90	30	165	1980	38.285	7.600	0.213	0.863
ID551838	551838	None	37.318	28.000	5.000	0	312	312	2	1	-10921639	112.619	105	75	165	2365	25.095	4.800	0.199	1.488
ID551839	551839	None	46.084	7.412	16.950	0	312	312	2	1	-10921639	95.714	90	45	150	2010	30.549	4.800	0.220	1.128
ID551833	551833	None	51.905	5.085	9.050	0	313	313	2	1	-10921639	108.571	105	75	180	2280	31.786	2.000	0.201	1.145
ID551834	551834	None	39.183	11.678	8.684	0	313	313	2	1	-10921639	107.857	105	45	165	2265	37.235	2.000	0.108	0.564
ID551835	551835	253	36.100	8.980	10.528	0	313	313	2	1	-10921639	106.429	105	45	180	2235	36.713	7.600	0.062	0.337
ID551836	551836	None	36.150	26.318	16.084	0	313	313	2	1	-10921639	137.857	135	75	195	2895	30.601	2.000	0.109	0.882
ID551837	551837	None	43.453	21.800	19.637	0	313	313	2	1	-10921639	120.714	120	75	165	2535	30.178	2.000	0.146	1.018
ID551832	551832	None	44.156	8.137	18.011	0	314	314	2	1	-10921639	100.714	90	60	150	2115	25.164	2.000	0.197	1.320
ID551829	551829	None	38.475	14.316	5.471	0	314	314	2	1	-10921639	92.857	90	45	150	1950	25.815	2.000	0.188	1.140
ID551830	551830	None	39.175	28.000	6.000	0	314	314	2	1	-10921639	90.857	90	56	150	1908	31.704	3.200	0.206	0.979
ID551831	551831	253	41.290	8.513	10.002	0	314	314	2	1	-10921639	107.857	105	45	180	2265	32.038	2.000	0.146	0.860
ID551860	551860	None	66.736	11.320	8.440	0	315	315	2	1	-10921639	90.714	75	15	180	1905	53.134	2.000	0.325	0.837
ID551861	551861	None	36.991	23.465	13.300	0	315	315	2	1	-10921639	97.143	105	60	150	2040	30.601	2.000	0.156	0.856
ID551848	551848	None	44.001	7.116	17.242	0	316	316	2	1	-10921639	93.571	90	45	150	1965	31.786	2.000	0.204	0.997
ID551849	551849	254	51.651	14.734	20.139	0	316	316	2	1	-10921639	112.857	105	75	150	2370	27.909	2.000	0.241	1.569
ID551850	551850	None	40.118	4.000	30.000	0	316	316	2	1	-10921639	92.952	90	56	135	1952	29.478	2.000	0.171	0.921
ID551845	551845	None	38.949	9.156	3.828	0	316	316	2	1	-10921639	91.429	105	30	135	1920	28.024	3.200	0.195	1.066
ID551846	551846	None	68.218	28.000	8.000	0	316	316	2	1	-10921639	180.143	180	112	240	3783	40.752	4.800	0.225	1.624
ID551847	551847	253	52.323	6.805	10.312	0	316	316	2	1	-10921639	122.143	120	60	195	2565	32.271	6.373	0.212	1.325
ID551844	551844	254	51.694	15.912	20.175	0	317	317	2	1	-10921639	103.571	105	45	165	2175	32.138	2.000	0.229	1.200
ID551842	551842	253	43.294	6.775	11.163	0	317	317	2	1	-10921639	113.571	120	45	165	2385	30.214	4.800	0.175	1.121
ID551843	551843	None	39.525	12.128	13.770	0	317	317	2	1	-10921639	100.714	90	30	150	2115	30.793	2.000	0.182	1.008
ID551853	551853	None	37.134	22.122	3.962	0	318	318	2	1	-10921639	87.143	75	60	135	1830	24.928	2.000	0.162	0.976
ID551854	551854	None	41.434	28.000	5.000	0	318	318	2	1	-10921639	87.952	75	30	165	1847	36.844	2.000	0.200	0.795
ID551855	551855	255	44.460	11.407	7.562	0	318	318	2	1	-10921639	95.714	90	45	150	2010	29.038	2.000	0.244	1.294
ID551856	551856	None	40.960	28.000	10.000	0	318	318	2	1	-10921639	118.190	120	84	150	2482	23.693	4.800	0.197	1.642
ID551857	551857	None	39.563	22.415	19.457	0	318	318	2	1	-10921639	117.143	120	45	165	2460	27.909	4.800	0.179	1.275
ID551858	551858	254	42.999	14.874	19.641	0	318	318	2	1	-10921639	106.429	105	60	150	2235	29.586	2.000	0.190	1.147
ID551859	551859	None	42.718	25.332	25.180	0	318	318	2	1	-10921639	98.571	105	60	165	2070	29.459	2.000	0.167	0.959
ID551865	551865	255	41.456	11.636	8.246	0	319	319	2	1	-10921639	74.286	60	0	165	1560	41.209	2.000	0.141	0.445
ID551866	551866	256	41.836	7.090	17.195	0	319	319	2	1	-10921639	102.143	90	60	165	2145	26.247	4.800	0.182	1.201
ID551867	551867	254	59.043	14.069	20.005	0	319	319	2	1	-10921639	113.571	120	60	165	2385	31.311	4.800	0.283	1.601
ID551864	551864	256	43.873	7.244	17.303	0	320	320	2	1	-10921639	105.000	105	60	165	2205	26.410	4.800	0.200	1.325
ID551862	551862	None	45.744	14.369	1.914	0	320	320	2	1	-10921639	80.714	75	30	135	1695	33.700	2.000	0.231	0.898
ID551863	551863	255	39.056	12.648	8.084	0	320	320	2	1	-10921639	72.143	75	15	150	1515	35.056	2.000	0.163	0.578
ID551852	551852	256	37.516	7.689	17.849	0	321	321	2	1	-10921639	75.714	75	30	135	1590	29.038	2.000	0.172	0.767
ID551851	551851	None	47.940	28.000	11.000	0	321	321	2	1	-10921639	126.810	120	84	180	2663	31.285	2.000	0.155	1.089
ID551868	551868	257	43.398	28.000	5.000	0	322	322	2	1	-10921639	88.619	90	45	165	1861	30.970	2.000	0.199	0.949
ID551869	551869	None	45.639	12.500	7.910	0	322	322	2	1	-10921639	87.143	90	30	165	1830	36.317	2.000	0.170	0.696
ID551870	551870	256	37.049	7.362	16.856	0	322	322	2	1	-10921639	80.000	90	45	120	1680	28.196	2.000	0.193	0.920
ID551871	551871	None	35.649	25.695	16.714	0	322	322	2	1	-10921639	122.143	120	90	165	2565	23.376	2.000	0.120	1.121
ID551872	551872	257	41.563	28.000	6.000	0	323	323	2	1	-10921639	93.571	90	56	150	1965	26.598	4.800	0.295	1.604
ID551873	551873	None	35.760	28.000	11.000	0	323	323	2	1	-10921639	101.286	105	56	150	2127	29.398	7.600	0.144	0.869
ID551874	551874	258	39.060	22.977	18.298	0	323	323	2	1	-10921639	99.286	90	45	150	2085	24.407	7.600	0.188	1.290
ID551875	551875	None	41.752	14.889	19.142	0	323	323	2	1	-10921639	80.714	75	30	150	1695	30.549	2.000	0.165	0.750
ID551876	551876	None	35.148	9.975	26.000	0	323	323	2	1	-10921639	102.857	90	60	150	2160	22.889	6.253	0.199	1.490
ID551877	551877	257	54.902	28.000	5.000	0	324	324	2	1	-10921639	135.190	135	60	210	2839	41.361	7.600	0.196	1.071
ID551878	551878	256	44.556	7.731	17.670	0	324	324	2	1	-10921639	69.286	60	15	135	1455	33.365	2.000	0.261	0.859
ID551879	551879	258	41.417	20.797	18.942	0	324	324	2	1	-10921639	113.571	120	75	165	2385	22.031	7.600	0.187	1.623
ID551881	551881	None	44.517	4.000	0.000	0	325	325	2	1	-10921639	66.714	60	28	120	1401	30.531	2.000	0.251	0.876
ID551882	551882	None	45.065	12.372	8.342	0	325	325	2	1	-10921639	77.857	75	15	165	1635	39.293	2.000	0.169	0.574
ID551883	551883	None	40.644	7.820	11.027	0	325	325	2	1	-10921639	101.429	90	45	150	2130	28.816	2.000	0.150	0.917
ID551884	551884	None	47.080	28.000	12.000	0	325	325	2	1	-10921639	103.571	105	56	165	2175	28.239	2.000	0.231	1.378
ID551885	551885	256	42.302	7.485	17.925	0	325	325	2	1	-10921639	80.714	75	30	150	1695	35.330	2.000	0.155	0.613
ID551886	551886	None	43.635	16.786	20.740	0	325	325	2	1	-10921639	102.143	105	45	165	2145	34.408	3.200	0.178	0.898
ID551880	551880	257	50.025	28.000	6.000	0	326	326	2	1	-10921639	127.524	120	90	180	2678	28.717	4.800	0.229	1.654
ID551888	551888	None	40.576	11.644	8.948	0	327	327	2	1	-10921639	102.143	105	60	165	2145	29.857	7.600	0.163	0.961
ID551889	551889	None	65.409	7.558	17.041	0	327	327	2	1	-10921639	130.000	135	45	210	2730	45.580	2.000	0.246	1.124
ID551890	551890	259	43.745	14.283	20.246	0	327	327	2	1	-10921639	97.857	90	60	135	2055	24.473	4.800	0.247	1.585
ID551887	551887	257	52.680	28.000	6.000	0	327	327	2	1	-10921639	134.524	135	90	195	2825	27.615	4.800	0.239	1.877
ID551898	551898	257	39.417	28.000	5.000	0	328	328	2	1	-10921639	97.095	90	56	180	2039	28.806	2.000	0.170	0.980
ID551899	551899	259	52.506	15.723	19.634	0	328	328	2	1	-10921639	88.571	75	30	180	1860	39.088	2.000	0.223	0.827
ID551892	551892	None	35.774	8.191	17.861	0	329	329	2	1	-10921639	78.571	90	15	135	1650	29.204	2.000	0.185	0.839
ID551893	551893	None	35.199	19.711	24.396	0	329	329	2	1	-10921639	72.857	75	30	135	1530	26.532	2.000	0.148	0.708
ID551891	551891	260	36.685	12.719	8.068	0	329	329	2	1	-10921639	87.143	75	45	150	1830	27.909	2.000	0.179	0.950
ID551900	551900	260	51.862	11.865	8.987	0	330	330	2	1	-10921639	106.429	120	45	150	2235	34.826	2.000	0.258	1.252
ID551901	551901	None	46.440	11.147	12.933	0	330	330	2	1	-10921639	120.714	120	60	165	2535	30.549	4.800	0.192	1.271
ID551902	551902	None	35.824	8.596	27.154	0	330	330	2	1	-10921639	91.429	90	60	135	1920	22.200	4.800	0.215	1.458
ID551904	551904	None	56.572	28.000	5.000	0	331	331	2	1	-10921639	98.381	105	30	180	2066	36.132	4.800	0.320	1.322
ID551905	551905	260	42.899	12.472	8.746	0	331	331	2	1	-10921639	102.143	105	45	165	2145	29.093	7.600	0.191	1.126
ID551906	551906	None	40.697	2.396	12.678	0	331	331	2	1	-10921639	102.143	105	60	165	2145	29.478	2.000	0.139	0.847
ID551907	551907	261	60.260	8.086	17.657	0	331	331	2	1	-10921639	92.857	75	15	180	1950	41.520	2.000	0.280	0.980
ID551908	551908	None	44.732	10.612	24.295	0	331	331	2	1	-10921639	101.429	90	45	150	2130	31.070	4.800	0.230	1.223
ID551903	551903	None	37.957	14.000	0.000	0	331	331	2	1	-10921639	82.857	90	56	135	1740	20.212	7.600	0.318	1.977
ID551896	551896	261	60.349	7.553	17.647	0	332	332	2	1	-10921639	115.000	105	30	195	2415	41.713	7.600	0.237	1.056
ID551897	551897	262	35.861	14.868	19.701	0	332	332	2	1	-10921639	79.286	75	45	120	1665	26.471	2.000	0.175	0.894
ID551894	551894	260	39.466	12.559	8.728	0	332	332	2	1	-10921639	81.429	75	30	150	1710	31.311	2.000	0.162	0.724
ID551895	551895	None	44.635	28.000	10.000	0	332	332	2	1	-10921639	123.810	135	60	165	2600	28.234	4.800	0.236	1.675
ID551912	551912	None	44.732	28.000	7.000	0	333	333	2	1	-10921639	122.476	120	84	165	2572	24.563	4.800	0.233	1.883
ID551913	551913	None	39.858	21.765	10.120	0	333	333	2	1	-10921639	101.429	105	60	135	2130	21.688	2.000	0.192	1.507
ID551914	551914	261	45.236	7.248	17.601	0	333	333	2	1	-10921639	88.571	90	30	150	1860	35.148	2.000	0.210	0.875
ID551915	551915	262	36.757	15.174	19.276	0	333	333	2	1	-10921639	77.857	75	30	135	1635	30.967	2.000	0.167	0.718
ID551916	551916	None	36.931	0.000	23.000	0	333	333	2	1	-10921639	64.762	60	14	135	1360	34.920	2.000	0.159	0.509
ID551911	551911	None	37.830	7.000	0.000	0	333	333	2	1	-10921639	72.952	75	42	105	1532	20.788	2.000	0.295	1.599
ID551909	551909	None	39.283	12.981	7.697	0	334	334	2	1	-10921639	89.286	90	45	150	1875	30.178	2.000	0.137	0.712
ID551910	551910	261	36.865	7.107	15.752	0	334	334	2	1	-10921639	85.000	90	30	150	1785	33.317	2.000	0.190	0.816
ID551920	551920	None	48.133	28.000	6.000	0	335	335	2	1	-10921639	90.143	75	56	150	1893	33.274	2.000	0.257	1.106
ID551917	551917	None	43.687	22.546	6.472	0	336	336	2	1	-10921639	108.571	105	75	180	2280	31.070	2.000	0.183	1.081
ID551918	551918	None	39.796	12.089	8.800	0	336	336	2	1	-10921639	78.571	75	45	135	1650	28.816	2.000	0.166	0.775
ID551919	551919	None	48.317	7.745	16.875	0	336	336	2	1	-10921639	100.000	90	45	165	2100	33.317	2.000	0.190	0.957
ID551921	551921	None	45.788	8.816	10.612	0	337	337	2	1	-10921639	92.857	90	60	180	1950	32.387	2.000	0.195	0.937
ID551922	551922	263	37.950	7.463	24.019	0	337	337	2	1	-10921639	109.286	105	60	150	2295	24.713	2.000	0.168	1.274
ID551928	551928	None	38.742	0.000	0.000	0	338	338	2	1	-10921639	103.190	105	84	135	2167	17.093	4.800	0.227	2.232
ID551929	551929	None	40.605	28.000	5.000	0	338	338	2	1	-10921639	100.619	90	70	150	2113	23.376	4.800	0.227	1.591
ID551930	551930	None	42.478	15.761	6.075	0	338	338	2	1	-10921639	85.000	75	45	180	1785	36.538	2.000	0.101	0.428
ID551931	551931	None	38.094	11.968	8.622	0	338	338	2	1	-10921639	97.143	105	45	150	2040	29.093	2.000	0.165	0.944
ID551932	551932	265	48.484	7.695	17.122	0	338	338	2	1	-10921639	94.286	90	45	150	1980	32.569	3.200	0.247	1.149
ID551933	551933	None	49.929	14.700	19.626	0	338	338	2	1	-10921639	102.857	105	45	165	2160	35.269	2.000	0.216	1.038
ID551934	551934	263	35.654	8.338	26.205	0	338	338	2	1	-10921639	94.286	90	60	150	1980	23.307	2.000	0.193	1.310
ID551923	551923	None	35.733	28.000	8.000	0	339	339	2	1	-10921639	94.286	105	45	150	1980	28.334	2.000	0.168	0.956
[truncated: 8 more rows]
