# Supplementary material for: Progressive enhancement of kinetic proofreading in T cell antigen discrimination from receptor activation to DAG generation
Source: eLife. 2022 Sep 20;11:e75263. doi: 10.7554/eLife.75263 (PMC9536835; doi:10.7554/eLife.75263)
Supplement: Figure 5—source data 1. — Each data table is the TrackMate ‘spot-statistics’ output of one cell over four cycles of blue-light illumination (frames 0–40, 100–140, 200–240, and 300–340, with 3 s interval between frames). We calculated the lifetime of TrackIDs that existed at the start of each period of blue-light illumination that did not last for the full period and fit the resulting lifetime distributions using custom Python scripts available at https://github.com/dbritain/KP-paper (copy archived at swh:1:rev:167fa456901903740f0f3ee6a3e5324bc45207ea, Britain, 2022). [file elife-75263-fig5-data1.zip › Fig5SourceData/LOV/lov1/r1/lov2.csv]

Label	ID	TRACK_ID	QUALITY	POSITION_X	POSITION_Y	POSITION_Z	POSITION_T	FRAME	RADIUS	VISIBILITY	MANUAL_COLOR	MEAN_INTENSITY	MEDIAN_INTENSITY	MIN_INTENSITY	MAX_INTENSITY	TOTAL_INTENSITY	STANDARD_DEVIATION	ESTIMATED_DIAMETER	CONTRAST	SNR
ID503079	503079	0	60.982	10.632	9.931	0	0	0	2	1	-10921639	225.667	255	145	255	4739	39.455	4.800	0.140	1.404
ID503078	503078	1	87.604	30.850	5.855	0	0	0	2	1	-10921639	191.238	191	72	255	4016	58.668	7.600	0.240	1.260
ID503077	503077	2	84.436	19.889	4.565	0	0	0	2	1	-10921639	172.571	163	91	255	3624	48.462	2.000	0.239	1.375
ID503084	503084	3	36.526	18.087	22.892	0	0	0	2	1	-10921639	79.619	72	36	136	1672	27.661	2.000	0.145	0.730
ID503083	503083	None	53.914	25.470	18.856	0	0	0	2	1	-10921639	143.524	145	91	236	3014	40.746	2.000	0.145	0.893
ID503082	503082	4	102.378	7.254	16.992	0	0	0	2	1	-10921639	194.905	218	72	255	4093	64.759	4.800	0.294	1.368
ID503081	503081	5	81.142	28.572	15.080	0	0	0	2	1	-10921639	166.524	163	81	255	3497	54.638	2.000	0.217	1.085
ID503080	503080	6	72.236	17.608	11.605	0	0	0	2	1	-10921639	160.476	154	63	255	3370	62.737	2.000	0.175	0.763
ID503063	503063	1	45.046	29.729	4.887	0	1	1	2	1	-10921639	120.429	127	63	182	2529	32.483	2.000	0.175	1.102
ID503062	503062	2	88.326	19.600	4.782	0	1	1	2	1	-10921639	164.476	163	91	255	3454	52.216	2.000	0.262	1.307
ID503070	503070	3	36.964	18.318	22.686	0	1	1	2	1	-10921639	86.571	81	45	145	1818	29.536	2.000	0.164	0.824
ID503069	503069	4	94.283	6.583	16.963	0	1	1	2	1	-10921639	177.286	163	91	255	3723	50.332	2.000	0.265	1.475
ID503068	503068	5	47.161	29.028	15.598	0	1	1	2	1	-10921639	141.381	136	91	209	2969	34.812	2.000	0.128	0.920
ID503067	503067	6	40.940	17.745	11.963	0	1	1	2	1	-10921639	126.571	127	63	200	2658	39.432	2.000	0.114	0.658
ID503066	503066	None	46.605	14.174	9.944	0	1	1	2	1	-10921639	169.857	163	118	236	3567	32.521	2.000	0.091	0.873
ID503065	503065	0	62.558	10.058	10.180	0	1	1	2	1	-10921639	175.143	173	118	255	3678	38.713	2.000	0.151	1.185
ID503064	503064	None	49.350	31.863	7.631	0	1	1	2	1	-10921639	123.952	118	63	209	2603	37.242	7.600	0.175	0.992
ID503076	503076	4	36.307	6.686	15.954	0	2	2	2	1	-10921639	130.476	136	100	173	2740	20.719	4.800	0.152	1.663
ID503075	503075	6	35.679	17.353	11.081	0	2	2	2	1	-10921639	135.571	136	72	182	2847	24.945	4.800	0.110	1.075
ID503074	503074	1	35.901	29.265	5.098	0	2	2	2	1	-10921639	114.095	109	81	163	2396	21.856	4.800	0.151	1.371
ID503073	503073	2	54.864	20.422	4.661	0	2	2	2	1	-10921639	145.571	145	81	218	3057	34.013	2.000	0.170	1.244
ID503061	503061	4	37.472	6.055	16.738	0	3	3	2	1	-10921639	94.476	91	54	145	1984	26.425	2.000	0.149	0.926
ID503060	503060	6	36.191	17.957	12.380	0	3	3	2	1	-10921639	101.333	109	45	145	2128	28.116	2.000	0.135	0.859
ID503071	503071	2	45.327	19.700	4.634	0	4	4	2	1	-10921639	108.714	100	72	163	2283	28.338	2.000	0.177	1.152
ID503085	503085	2	51.624	19.808	4.164	0	5	5	2	1	-10921639	94.333	81	36	163	1981	36.039	2.000	0.207	0.897
ID503072	503072	7	36.281	8.283	14.887	0	6	6	2	1	-10921639	107.619	109	63	136	2260	20.771	6.327	0.187	1.630
ID503086	503086	7	36.937	7.649	15.960	0	7	7	2	1	-10921639	98.857	100	54	145	2076	23.808	6.342	0.176	1.245
ID503087	503087	None	37.067	8.000	0.000	0	16	16	2	1	-10921639	91.905	91	54	136	1930	22.748	2.000	0.231	1.514
ID503088	503088	None	36.648	8.000	0.000	0	18	18	2	1	-10921639	89.286	91	54	127	1875	22.193	7.600	0.281	1.766
ID503089	503089	8	39.185	21.718	4.717	0	29	29	2	1	-10921639	94.905	91	63	136	1993	22.343	2.000	0.189	1.352
ID503090	503090	8	36.830	21.610	5.259	0	30	30	2	1	-10921639	85.810	91	27	136	1802	28.391	7.600	0.187	0.952
ID503091	503091	None	42.891	8.866	0.650	0	36	36	2	1	-10921639	96.095	100	45	154	2018	32.322	2.000	0.228	1.103
ID503092	503092	None	43.554	21.081	4.204	0	39	39	2	1	-10921639	91.381	91	54	154	1919	25.866	2.000	0.199	1.173
ID503093	503093	9	42.488	21.278	4.152	0	44	44	2	1	-10921639	96.048	81	54	145	2017	29.123	2.000	0.203	1.111
ID503107	503107	None	38.882	26.053	16.716	0	45	45	2	1	-10921639	83.619	81	54	127	1756	25.065	2.000	0.191	1.070
ID503106	503106	10	39.406	7.799	17.234	0	45	45	2	1	-10921639	86.667	91	45	145	1820	29.119	2.000	0.182	0.918
ID503105	503105	13	39.713	32.260	7.910	0	45	45	2	1	-10921639	80.571	81	36	118	1692	26.038	2.000	0.244	1.215
ID503104	503104	9	38.237	20.892	4.135	0	45	45	2	1	-10921639	79.619	72	54	127	1672	23.299	2.000	0.188	1.082
ID503103	503103	10	52.026	7.308	16.411	0	46	46	2	1	-10921639	95.667	91	54	163	2009	34.872	2.000	0.223	1.000
ID503102	503102	None	46.141	29.716	14.865	0	46	46	2	1	-10921639	109.619	109	54	173	2302	31.219	2.000	0.192	1.130
ID503101	503101	11	45.089	15.180	8.945	0	46	46	2	1	-10921639	89.286	91	54	136	1875	24.475	2.000	0.251	1.463
ID503100	503100	13	48.006	32.152	7.212	0	46	46	2	1	-10921639	83.143	81	27	136	1746	32.313	2.000	0.280	1.126
ID503099	503099	9	48.268	20.959	4.217	0	46	46	2	1	-10921639	74.429	63	36	154	1563	34.060	2.000	0.235	0.831
ID503111	503111	None	36.629	26.861	17.347	0	47	47	2	1	-10921639	103.571	100	72	136	2175	20.827	4.800	0.182	1.530
ID503110	503110	10	44.298	7.526	17.250	0	47	47	2	1	-10921639	92.571	81	54	154	1944	28.858	2.000	0.207	1.102
ID503109	503109	11	55.755	14.985	8.807	0	47	47	2	1	-10921639	112.238	109	63	200	2357	33.889	2.000	0.203	1.120
ID503108	503108	9	41.590	21.857	4.359	0	47	47	2	1	-10921639	80.048	81	36	127	1681	29.468	2.000	0.225	0.997
ID503095	503095	11	42.631	16.080	8.235	0	48	48	2	1	-10921639	110.048	109	72	145	2311	24.344	4.800	0.213	1.585
ID503094	503094	9	55.359	21.302	4.309	0	48	48	2	1	-10921639	100.000	91	45	173	2100	38.314	2.000	0.245	1.028
ID503098	503098	12	52.462	19.044	19.341	0	48	48	2	1	-10921639	87.048	81	45	145	1828	30.482	2.000	0.282	1.256
ID503097	503097	10	42.845	6.931	16.068	0	48	48	2	1	-10921639	75.381	63	45	127	1583	25.800	2.000	0.218	1.046
ID503096	503096	13	35.007	31.873	7.982	0	48	48	2	1	-10921639	88.429	91	36	136	1857	24.689	7.600	0.170	1.038
ID503117	503117	12	48.706	19.323	19.291	0	49	49	2	1	-10921639	79.571	72	36	163	1671	34.493	2.000	0.225	0.848
ID503116	503116	14	44.188	28.976	15.906	0	49	49	2	1	-10921639	117.048	118	63	173	2458	27.904	7.600	0.171	1.223
ID503115	503115	10	39.991	7.428	16.563	0	49	49	2	1	-10921639	75.333	72	18	145	1582	36.998	2.000	0.187	0.641
ID503114	503114	13	53.587	31.685	8.784	0	49	49	2	1	-10921639	94.905	100	36	154	1993	36.946	2.000	0.235	0.976
ID503113	503113	11	56.378	16.421	7.761	0	49	49	2	1	-10921639	125.381	127	63	191	2633	35.866	7.600	0.240	1.353
ID503112	503112	9	62.469	21.006	4.352	0	49	49	2	1	-10921639	109.619	100	27	200	2302	47.991	2.000	0.218	0.817
ID503127	503127	14	40.567	26.373	16.621	0	50	50	2	1	-10921639	107.000	100	45	154	2247	33.145	2.000	0.161	0.893
ID503126	503126	10	36.143	6.439	16.659	0	50	50	2	1	-10921639	92.000	91	54	136	1932	25.076	4.800	0.184	1.142
ID503125	503125	13	40.150	31.682	8.501	0	50	50	2	1	-10921639	86.714	91	36	136	1821	30.233	2.000	0.184	0.891
ID503124	503124	11	70.465	16.296	7.767	0	50	50	2	1	-10921639	135.667	136	54	209	2849	41.435	3.200	0.268	1.382
ID503123	503123	9	64.732	21.325	4.372	0	50	50	2	1	-10921639	114.905	100	45	200	2413	45.317	2.000	0.242	0.988
ID503128	503128	12	50.032	19.629	19.361	0	50	50	2	1	-10921639	86.952	72	45	154	1826	32.431	2.000	0.237	1.028
ID503119	503119	11	44.525	16.925	6.289	0	51	51	2	1	-10921639	108.381	100	63	182	2276	33.413	2.000	0.134	0.766
ID503118	503118	9	75.030	21.856	4.762	0	51	51	2	1	-10921639	123.952	118	54	227	2603	44.912	2.000	0.263	1.149
ID503122	503122	12	38.773	21.061	18.928	0	51	51	2	1	-10921639	82.571	81	36	154	1734	29.439	2.000	0.141	0.692
ID503121	503121	None	36.555	15.918	10.825	0	51	51	2	1	-10921639	108.429	109	54	163	2277	23.968	2.000	0.148	1.170
ID503120	503120	13	46.387	31.479	7.672	0	51	51	2	1	-10921639	108.905	109	54	163	2287	24.976	4.800	0.253	1.760
ID503132	503132	12	42.250	21.056	18.818	0	52	52	2	1	-10921639	89.286	91	45	145	1875	28.470	2.000	0.218	1.124
ID503131	503131	13	42.319	31.820	7.318	0	52	52	2	1	-10921639	93.238	91	36	145	1958	27.109	2.000	0.213	1.208
ID503130	503130	11	65.152	16.595	6.864	0	52	52	2	1	-10921639	143.571	136	81	227	3015	43.887	2.000	0.207	1.121
ID503129	503129	9	58.840	21.627	4.699	0	52	52	2	1	-10921639	130.048	127	63	191	2731	36.448	4.800	0.236	1.365
ID503142	503142	12	56.847	21.520	17.225	0	53	53	2	1	-10921639	113.095	100	54	191	2375	36.692	2.000	0.238	1.186
ID503141	503141	11	67.876	16.863	6.646	0	53	53	2	1	-10921639	150.095	173	63	227	3152	49.613	4.800	0.235	1.151
ID503140	503140	13	38.844	31.134	6.474	0	53	53	2	1	-10921639	96.000	81	54	154	2016	30.931	4.800	0.173	0.915
ID503139	503139	9	66.670	21.196	4.290	0	53	53	2	1	-10921639	122.238	118	54	209	2567	45.689	2.000	0.241	1.038
ID503135	503135	13	55.405	31.807	7.818	0	54	54	2	1	-10921639	118.286	127	54	163	2484	32.165	4.800	0.263	1.533
ID503134	503134	11	76.885	15.750	7.771	0	54	54	2	1	-10921639	155.619	154	72	245	3268	49.830	7.600	0.250	1.250
ID503133	503133	9	63.657	21.883	4.432	0	54	54	2	1	-10921639	110.952	100	45	209	2330	49.319	2.000	0.212	0.786
ID503138	503138	49	45.414	27.227	17.543	0	54	54	2	1	-10921639	110.905	109	54	163	2329	36.343	2.000	0.161	0.848
ID503137	503137	12	43.030	21.904	17.293	0	54	54	2	1	-10921639	109.238	109	63	154	2294	26.911	4.800	0.199	1.345
ID503136	503136	31	42.955	6.818	16.735	0	54	54	2	1	-10921639	95.762	91	63	145	2011	25.963	2.000	0.187	1.161
ID503143	503143	9	61.508	21.631	4.367	0	55	55	2	1	-10921639	112.238	109	45	218	2357	48.877	2.000	0.192	0.741
ID503150	503150	49	45.239	27.164	16.978	0	55	55	2	1	-10921639	112.190	118	54	173	2356	32.966	2.000	0.156	0.921
ID503149	503149	31	42.102	7.254	16.696	0	55	55	2	1	-10921639	80.048	72	36	154	1681	30.694	2.000	0.194	0.847
ID503148	503148	12	72.301	21.943	16.016	0	55	55	2	1	-10921639	126.571	118	72	209	2658	39.717	2.000	0.264	1.330
ID503147	503147	None	37.408	29.361	14.994	0	55	55	2	1	-10921639	107.143	100	63	154	2250	26.087	7.600	0.166	1.167
ID503146	503146	11	68.580	15.010	8.525	0	55	55	2	1	-10921639	156.619	173	72	236	3289	48.403	7.600	0.206	1.106
ID503145	503145	13	56.306	31.522	8.088	0	55	55	2	1	-10921639	119.143	127	45	163	2502	36.560	4.800	0.286	1.451
ID503144	503144	21	74.510	16.537	6.087	0	55	55	2	1	-10921639	153.048	154	54	245	3214	56.029	7.600	0.220	0.987
ID503167	503167	11	90.290	14.617	8.565	0	56	56	2	1	-10921639	174.762	182	72	255	3670	60.833	4.800	0.272	1.227
ID503166	503166	9	58.278	21.978	4.518	0	56	56	2	1	-10921639	107.857	91	45	200	2265	46.882	2.000	0.179	0.699
ID503165	503165	21	55.401	17.432	4.985	0	56	56	2	1	-10921639	137.381	145	54	227	2885	50.529	2.000	0.180	0.831
ID503170	503170	12	75.365	22.252	16.625	0	56	56	2	1	-10921639	137.000	118	72	245	2877	49.959	2.000	0.233	1.036
ID503169	503169	31	41.611	7.286	16.282	0	56	56	2	1	-10921639	83.048	72	27	154	1744	33.170	2.000	0.176	0.749
ID503168	503168	13	71.378	32.066	8.507	0	56	56	2	1	-10921639	134.238	145	63	218	2819	44.028	4.800	0.274	1.313
ID503159	503159	9	64.081	21.493	4.519	0	57	57	2	1	-10921639	129.571	127	63	218	2721	47.773	2.000	0.186	0.849
ID503158	503158	21	67.558	16.645	5.338	0	57	57	2	1	-10921639	135.619	127	63	227	2848	50.681	2.000	0.207	0.917
ID503164	503164	12	51.402	22.753	15.840	0	57	57	2	1	-10921639	121.905	109	81	191	2560	30.592	7.600	0.158	1.087
ID503163	503163	31	41.419	7.158	15.847	0	57	57	2	1	-10921639	89.619	81	45	154	1882	29.277	2.000	0.159	0.840
ID503162	503162	None	52.271	28.809	14.930	0	57	57	2	1	-10921639	107.476	118	45	182	2257	34.522	2.000	0.211	1.083
ID503161	503161	11	75.438	14.028	9.331	0	57	57	2	1	-10921639	142.190	145	72	227	2986	42.562	4.800	0.258	1.372
ID503160	503160	13	75.818	31.819	8.141	0	57	57	2	1	-10921639	137.000	136	63	209	2877	35.914	4.800	0.327	1.881
ID503157	503157	24	38.953	10.906	18.691	0	58	58	2	1	-10921639	95.286	100	45	154	2001	31.026	2.000	0.155	0.825
ID503156	503156	15	50.725	25.964	17.828	0	58	58	2	1	-10921639	123.048	127	63	191	2584	35.845	7.600	0.191	1.103
ID503155	503155	12	77.227	23.218	16.029	0	58	58	2	1	-10921639	124.381	118	54	255	2612	53.311	2.000	0.221	0.846
ID503154	503154	11	66.401	14.701	8.896	0	58	58	2	1	-10921639	149.095	154	63	227	3131	46.150	4.800	0.221	1.171
ID503153	503153	13	63.885	31.738	8.167	0	58	58	2	1	-10921639	131.762	145	72	182	2767	35.171	4.800	0.290	1.684
ID503152	503152	9	67.687	22.659	4.824	0	58	58	2	1	-10921639	128.286	118	63	218	2694	48.029	2.000	0.228	0.992
ID503151	503151	21	66.544	16.551	5.244	0	58	58	2	1	-10921639	149.095	154	63	236	3131	50.141	7.600	0.182	0.916
ID503175	503175	17	35.353	12.003	14.052	0	59	59	2	1	-10921639	108.333	100	63	163	2275	28.701	2.000	0.105	0.715
ID503174	503174	13	49.398	31.211	8.524	0	59	59	2	1	-10921639	131.667	136	63	182	2765	29.275	4.800	0.196	1.477
ID503173	503173	11	79.864	15.230	8.223	0	59	59	2	1	-10921639	157.000	145	63	255	3297	51.625	2.000	0.248	1.207
ID503172	503172	9	82.665	22.794	4.564	0	59	59	2	1	-10921639	146.952	145	54	255	3086	56.891	2.000	0.260	1.066
ID503171	503171	21	53.168	17.987	4.036	0	59	59	2	1	-10921639	130.429	118	72	209	2739	39.019	2.000	0.156	0.901
ID503177	503177	24	40.051	11.373	18.482	0	59	59	2	1	-10921639	112.714	109	63	154	2367	26.573	2.000	0.170	1.233
ID503176	503176	15	83.495	24.797	16.635	0	59	59	2	1	-10921639	163.810	163	63	255	3440	56.258	4.800	0.288	1.302
ID503191	503191	15	73.869	24.988	16.607	0	60	60	2	1	-10921639	166.429	154	72	255	3495	51.618	4.800	0.243	1.261
ID503190	503190	16	38.756	7.133	16.593	0	60	60	2	1	-10921639	102.143	100	63	154	2145	28.746	2.000	0.141	0.878
ID503189	503189	17	71.415	12.052	13.606	0	60	60	2	1	-10921639	136.000	136	45	236	2856	48.793	2.000	0.216	0.991
ID503188	503188	11	64.910	15.371	9.148	0	60	60	2	1	-10921639	155.667	145	91	227	3269	40.190	4.800	0.208	1.332
ID503187	503187	13	74.585	32.178	8.364	0	60	60	2	1	-10921639	148.238	145	63	227	3113	42.614	4.800	0.298	1.599
ID503186	503186	9	82.060	22.716	4.142	0	60	60	2	1	-10921639	125.190	118	54	255	2629	56.944	2.000	0.255	0.894
ID503185	503185	21	51.656	17.042	4.102	0	60	60	2	1	-10921639	116.095	109	54	200	2438	41.049	2.000	0.149	0.735
ID503184	503184	None	44.169	11.678	17.905	0	61	61	2	1	-10921639	97.143	100	27	173	2040	44.587	2.000	0.158	0.594
ID503183	503183	15	101.751	25.571	17.358	0	61	61	2	1	-10921639	190.429	191	109	255	3999	49.757	4.800	0.320	1.856
ID503182	503182	16	39.496	7.372	16.063	0	61	61	2	1	-10921639	100.095	100	45	182	2102	33.861	2.000	0.132	0.688
ID503181	503181	17	50.921	12.136	12.673	0	61	61	2	1	-10921639	134.381	136	72	218	2822	38.587	7.600	0.137	0.841
ID503180	503180	11	65.824	15.130	9.841	0	61	61	2	1	-10921639	158.667	163	81	227	3332	48.283	2.000	0.187	1.033
ID503179	503179	13	69.898	31.523	8.732	0	61	61	2	1	-10921639	148.238	154	54	200	3113	46.475	4.800	0.258	1.308
ID503178	503178	9	63.330	23.279	4.372	0	61	61	2	1	-10921639	124.857	118	63	218	2622	48.861	2.000	0.196	0.836
ID503221	503221	None	37.289	20.447	19.956	0	62	62	2	1	-10921639	77.571	81	27	136	1629	33.316	2.000	0.171	0.680
ID503220	503220	15	96.719	26.285	17.634	0	62	62	2	1	-10921639	170.762	173	72	255	3586	52.898	4.800	0.305	1.510
ID503219	503219	16	54.869	7.146	16.053	0	62	62	2	1	-10921639	95.762	91	45	173	2011	38.515	2.000	0.200	0.828
ID503218	503218	17	63.892	11.774	13.715	0	62	62	2	1	-10921639	134.810	136	81	227	2831	41.039	2.000	0.196	1.075
ID503217	503217	None	42.573	29.407	9.945	0	62	62	2	1	-10921639	128.714	136	54	182	2703	36.434	2.000	0.137	0.852
ID503216	503216	11	87.544	16.053	9.174	0	62	62	2	1	-10921639	158.667	163	81	236	3332	49.269	4.800	0.301	1.488
ID503215	503215	13	67.316	32.851	7.688	0	62	62	2	1	-10921639	140.476	127	54	218	2950	41.860	2.000	0.218	1.201
ID503214	503214	9	68.125	23.678	4.405	0	62	62	2	1	-10921639	140.857	136	54	236	2958	57.796	2.000	0.229	0.907
ID503197	503197	15	84.066	26.781	17.710	0	63	63	2	1	-10921639	144.762	145	36	255	3040	57.293	2.000	0.249	1.006
ID503196	503196	18	61.959	13.101	18.110	0	63	63	2	1	-10921639	120.476	109	54	182	2530	40.907	2.000	0.226	1.085
ID503195	503195	11	70.621	16.184	8.800	0	63	63	2	1	-10921639	154.810	154	100	209	3251	37.914	4.800	0.268	1.725
ID503194	503194	13	77.815	32.205	8.215	0	63	63	2	1	-10921639	170.048	173	109	236	3571	36.746	4.800	0.285	2.050
ID503193	503193	9	73.923	24.021	4.923	0	63	63	2	1	-10921639	152.952	145	81	227	3212	42.709	2.000	0.263	1.492
ID503192	503192	None	35.559	15.000	0.000	0	63	63	2	1	-10921639	94.952	100	27	136	1994	29.183	4.800	0.219	1.167
ID503205	503205	15	70.636	26.661	17.539	0	64	64	2	1	-10921639	150.286	154	54	245	3156	55.456	7.600	0.192	0.872
ID503204	503204	18	54.697	13.068	18.221	0	64	64	2	1	-10921639	107.571	100	54	191	2259	36.305	2.000	0.214	1.045
ID503203	503203	16	62.667	7.859	16.221	0	64	64	2	1	-10921639	107.810	100	63	209	2264	38.135	2.000	0.225	1.040
ID503202	503202	19	51.608	29.848	14.312	0	64	64	2	1	-10921639	131.762	154	36	191	2767	46.703	2.000	0.158	0.770
ID503201	503201	11	67.127	15.975	10.277	0	64	64	2	1	-10921639	130.952	127	54	227	2750	45.177	2.000	0.225	1.065
ID503200	503200	13	69.375	31.186	8.918	0	64	64	2	1	-10921639	155.619	154	91	218	3268	34.452	4.800	0.242	1.758
ID503199	503199	9	75.460	24.988	5.189	0	64	64	2	1	-10921639	149.095	154	72	236	3131	43.469	4.800	0.250	1.371
ID503198	503198	None	43.883	20.282	4.500	0	64	64	2	1	-10921639	118.286	109	72	191	2484	35.833	4.800	0.172	0.968
ID503255	503255	None	40.917	11.298	14.706	0	65	65	2	1	-10921639	130.524	127	81	191	2741	33.472	7.600	0.081	0.583
ID503254	503254	19	52.389	30.071	13.074	0	65	65	2	1	-10921639	117.857	127	36	200	2475	49.672	2.000	0.133	0.557
ID503253	503253	11	73.542	15.220	10.866	0	65	65	2	1	-10921639	149.143	145	81	236	3132	45.069	2.000	0.209	1.144
ID503252	503252	13	73.110	30.585	9.022	0	65	65	2	1	-10921639	160.762	163	72	245	3376	42.222	4.800	0.246	1.505
ID503251	503251	9	96.530	24.912	5.439	0	65	65	2	1	-10921639	164.286	163	72	255	3450	58.843	2.000	0.291	1.258
ID503258	503258	15	61.043	25.390	18.390	0	65	65	2	1	-10921639	155.190	154	91	209	3259	33.470	4.800	0.230	1.732
ID503257	503257	18	84.349	13.630	17.744	0	65	65	2	1	-10921639	121.714	118	36	255	2556	65.509	2.000	0.260	0.767
ID503256	503256	16	47.908	7.389	16.094	0	65	65	2	1	-10921639	107.524	100	45	182	2258	35.195	2.000	0.177	0.921
ID503223	503223	20	43.384	19.905	4.005	0	66	66	2	1	-10921639	103.095	100	45	163	2165	34.234	2.000	0.157	0.819
ID503222	503222	None	37.017	14.000	0.000	0	66	66	2	1	-10921639	96.429	91	72	118	2025	15.039	4.800	0.256	2.618
ID503231	503231	15	85.832	24.962	18.242	0	66	66	2	1	-10921639	168.952	163	100	245	3548	46.819	4.800	0.291	1.629
ID503230	503230	18	75.781	13.391	17.403	0	66	66	2	1	-10921639	134.286	118	72	245	2820	57.380	2.000	0.190	0.749
ID503229	503229	16	71.435	7.860	16.331	0	66	66	2	1	-10921639	136.667	127	72	218	2870	43.582	2.000	0.205	1.069
ID503228	503228	None	38.403	30.022	12.050	0	66	66	2	1	-10921639	135.667	145	54	209	2849	44.668	2.000	0.148	0.783
ID503227	503227	19	51.130	30.022	12.050	0	66	66	2	1	-10921639	135.667	145	54	209	2849	44.668	2.000	0.148	0.783
ID503226	503226	11	60.287	15.154	10.696	0	66	66	2	1	-10921639	146.619	145	63	227	3079	47.292	2.000	0.159	0.852
ID503225	503225	13	54.974	31.840	7.273	0	66	66	2	1	-10921639	147.429	154	72	200	3096	35.763	4.800	0.203	1.390
ID503224	503224	9	80.071	25.012	5.792	0	66	66	2	1	-10921639	156.095	145	100	245	3278	42.121	2.000	0.249	1.476
ID503250	503250	15	69.068	25.402	18.340	0	67	67	2	1	-10921639	155.571	154	81	236	3267	40.048	4.800	0.256	1.581
ID503249	503249	18	70.813	12.737	16.595	0	67	67	2	1	-10921639	126.095	127	36	255	2648	64.392	2.000	0.197	0.644
ID503248	503248	16	57.683	7.581	16.101	0	67	67	2	1	-10921639	107.381	109	45	200	2255	40.783	2.000	0.170	0.763
ID503247	503247	19	58.001	30.717	13.127	0	67	67	2	1	-10921639	145.238	154	63	218	3050	45.730	6.331	0.185	0.990
ID503246	503246	11	77.134	15.378	10.080	0	67	67	2	1	-10921639	158.667	154	72	255	3332	45.923	4.800	0.238	1.331
ID503245	503245	22	52.769	31.747	9.089	0	67	67	2	1	-10921639	157.810	163	81	218	3314	37.955	4.800	0.175	1.238
ID503244	503244	13	52.169	32.059	7.382	0	67	67	2	1	-10921639	144.857	154	81	191	3042	36.582	6.328	0.189	1.258
ID503243	503243	9	86.760	25.671	5.659	0	67	67	2	1	-10921639	167.381	154	100	255	3515	49.220	2.000	0.271	1.450
ID503242	503242	20	59.731	20.397	3.959	0	67	67	2	1	-10921639	122.619	127	63	200	2575	43.008	2.000	0.224	1.044
ID503207	503207	9	76.602	25.479	5.090	0	68	68	2	1	-10921639	162.667	163	91	255	3416	47.894	2.000	0.204	1.149
ID503206	503206	20	68.810	20.971	4.025	0	68	68	2	1	-10921639	137.000	136	72	255	2877	48.776	2.000	0.173	0.828
ID503213	503213	15	100.812	24.997	18.204	0	68	68	2	1	-10921639	166.429	163	100	245	3495	49.425	4.800	0.341	1.713
ID503212	503212	18	94.114	11.573	16.513	0	68	68	2	1	-10921639	165.571	163	63	255	3477	69.875	2.000	0.279	1.035
ID503211	503211	19	69.080	30.618	13.839	0	68	68	2	1	-10921639	157.762	154	63	236	3313	52.652	2.000	0.203	1.013
ID503210	503210	22	54.424	31.271	9.868	0	68	68	2	1	-10921639	161.714	163	91	245	3396	42.284	6.324	0.136	0.916
ID503209	503209	11	62.354	15.612	9.692	0	68	68	2	1	-10921639	159.095	163	91	218	3341	31.659	4.800	0.246	1.987
ID503208	503208	13	49.639	31.131	7.412	0	68	68	2	1	-10921639	148.762	154	91	200	3124	35.048	6.305	0.161	1.175
ID503239	503239	None	59.811	7.866	16.277	0	69	69	2	1	-10921639	133.095	118	72	209	2795	46.273	2.000	0.184	0.892
ID503238	503238	19	41.157	30.670	15.006	0	69	69	2	1	-10921639	123.048	118	63	173	2584	35.250	2.000	0.156	0.944
ID503237	503237	11	48.135	14.708	10.572	0	69	69	2	1	-10921639	133.524	127	54	200	2804	38.794	2.000	0.124	0.757
ID503236	503236	22	47.911	31.997	8.506	0	69	69	2	1	-10921639	161.857	173	91	200	3399	33.810	4.800	0.152	1.261
ID503235	503235	None	45.439	16.861	8.389	0	69	69	2	1	-10921639	143.048	145	100	200	3004	27.582	7.600	0.136	1.242
ID503234	503234	13	51.648	31.256	6.983	0	69	69	2	1	-10921639	165.238	173	109	209	3470	28.123	4.800	0.171	1.718
ID503233	503233	9	58.110	25.275	5.154	0	69	69	2	1	-10921639	152.190	163	81	227	3196	40.917	2.000	0.167	1.066
ID503232	503232	20	53.849	21.635	4.258	0	69	69	2	1	-10921639	139.667	127	72	227	2933	46.936	2.000	0.127	0.670
ID503241	503241	15	91.963	25.088	18.128	0	69	69	2	1	-10921639	176.857	182	109	255	3714	44.429	4.800	0.296	1.819
ID503240	503240	18	79.213	11.118	15.997	0	69	69	2	1	-10921639	164.714	163	91	236	3459	46.180	2.000	0.230	1.335
ID503271	503271	19	54.226	30.280	12.482	0	70	70	2	1	-10921639	146.143	136	72	218	3069	41.449	2.000	0.152	0.931
ID503270	503270	11	60.539	14.699	10.642	0	70	70	2	1	-10921639	151.333	154	54	218	3178	44.908	7.600	0.176	1.011
ID503269	503269	22	82.755	32.099	7.601	0	70	70	2	1	-10921639	181.238	182	109	245	3806	37.997	4.800	0.280	2.087
ID503268	503268	9	61.285	25.566	5.485	0	70	70	2	1	-10921639	148.762	136	72	227	3124	44.920	2.000	0.161	0.920
ID503267	503267	20	66.023	21.647	4.066	0	70	70	2	1	-10921639	137.048	136	72	218	2878	47.370	2.000	0.185	0.903
ID503273	503273	15	108.335	25.219	18.023	0	70	70	2	1	-10921639	192.143	200	100	255	4035	52.054	4.800	0.326	1.817
ID503272	503272	18	85.445	10.048	16.278	0	70	70	2	1	-10921639	176.857	182	63	255	3714	55.018	4.800	0.252	1.295
ID503266	503266	15	81.603	25.336	18.051	0	71	71	2	1	-10921639	176.857	182	81	245	3714	48.701	4.800	0.269	1.539
ID503265	503265	None	38.001	21.223	17.736	0	71	71	2	1	-10921639	109.190	118	45	182	2293	38.825	2.000	0.141	0.693
ID503264	503264	18	77.980	9.352	16.486	0	71	71	2	1	-10921639	167.381	163	91	255	3515	52.280	7.600	0.238	1.233
ID503263	503263	19	76.829	30.373	11.994	0	71	71	2	1	-10921639	169.524	154	91	255	3560	53.876	2.000	0.182	0.967
ID503262	503262	11	66.195	15.297	10.374	0	71	71	2	1	-10921639	175.952	173	100	245	3695	41.811	4.800	0.204	1.426
ID503261	503261	22	59.763	31.914	7.100	0	71	71	2	1	-10921639	158.238	163	91	236	3323	40.782	6.299	0.215	1.373
ID503260	503260	9	63.060	25.276	5.818	0	71	71	2	1	-10921639	160.476	154	91	218	3370	36.368	4.800	0.197	1.453
ID503259	503259	20	52.076	22.147	4.207	0	71	71	2	1	-10921639	131.857	127	63	218	2769	45.650	2.000	0.117	0.605
ID503287	503287	19	60.460	30.023	12.262	0	72	72	2	1	-10921639	154.333	154	72	218	3241	44.147	4.800	0.180	1.066
ID503286	503286	11	93.601	15.853	10.201	0	72	72	2	1	-10921639	181.619	173	118	255	3814	46.053	2.000	0.270	1.677
ID503285	503285	22	60.205	32.210	7.269	0	72	72	2	1	-10921639	168.714	173	118	218	3543	33.589	4.800	0.209	1.734
ID503284	503284	9	79.563	25.097	5.936	0	72	72	2	1	-10921639	165.286	173	100	255	3471	42.614	4.800	0.240	1.500
ID503283	503283	23	35.924	13.000	0.000	0	72	72	2	1	-10921639	92.333	85	45	136	1939	25.621	7.600	0.176	1.077
ID503289	503289	15	98.586	25.351	18.157	0	72	72	2	1	-10921639	184.810	191	109	255	3881	50.690	4.800	0.299	1.680
ID503288	503288	18	82.196	10.601	16.113	0	72	72	2	1	-10921639	166.905	173	72	255	3505	52.991	4.800	0.264	1.316
ID503282	503282	15	79.408	24.978	17.984	0	73	73	2	1	-10921639	169.524	182	54	236	3560	51.790	4.800	0.275	1.410
ID503281	503281	18	84.985	10.345	16.485	0	73	73	2	1	-10921639	171.381	173	91	255	3599	52.006	4.800	0.276	1.426
ID503280	503280	None	57.544	30.278	15.087	0	73	73	2	1	-10921639	155.667	163	72	227	3269	43.987	2.000	0.159	0.969
ID503279	503279	19	73.788	30.646	11.384	0	73	73	2	1	-10921639	166.476	173	63	245	3496	49.931	2.000	0.206	1.140
ID503278	503278	11	71.663	15.619	10.145	0	73	73	2	1	-10921639	166.476	163	109	245	3496	40.305	4.800	0.225	1.516
ID503277	503277	22	64.482	32.875	7.131	0	73	73	2	1	-10921639	145.143	145	54	227	3048	52.612	6.349	0.205	0.937
ID503276	503276	9	87.615	25.910	5.470	0	73	73	2	1	-10921639	178.714	173	109	255	3753	50.705	2.000	0.223	1.285
ID503275	503275	20	51.336	22.038	4.074	0	73	73	2	1	-10921639	133.143	127	72	255	2796	45.343	2.000	0.092	0.495
ID503274	503274	23	36.908	14.000	0.000	0	73	73	2	1	-10921639	102.571	91	54	173	2154	33.908	2.000	0.207	1.037
ID503303	503303	18	89.789	10.526	16.239	0	74	74	2	1	-10921639	175.286	182	100	255	3681	50.873	2.000	0.262	1.430
ID503302	503302	19	74.556	30.449	11.443	0	74	74	2	1	-10921639	156.048	163	54	236	3277	57.211	2.000	0.201	0.912
ID503301	503301	11	88.557	16.061	10.211	0	74	74	2	1	-10921639	169.952	163	100	255	3569	46.261	4.800	0.277	1.594
ID503300	503300	22	48.060	30.633	6.225	0	74	74	2	1	-10921639	133.095	127	63	200	2795	43.579	2.000	0.115	0.630
ID503299	503299	9	92.710	25.258	5.775	0	74	74	2	1	-10921639	179.048	173	100	255	3760	53.695	4.800	0.274	1.433
ID503298	503298	20	61.749	22.064	4.018	0	74	74	2	1	-10921639	135.619	118	54	255	2848	55.900	2.000	0.140	0.597
ID503304	503304	15	99.026	25.844	17.195	0	74	74	2	1	-10921639	189.000	182	100	255	3969	47.726	4.800	0.295	1.804
ID503297	503297	15	94.420	25.786	17.325	0	75	75	2	1	-10921639	200.333	218	81	255	4207	51.876	4.800	0.290	1.737
ID503296	503296	18	80.839	10.587	16.096	0	75	75	2	1	-10921639	156.048	154	27	245	3277	60.089	2.000	0.249	1.036
ID503295	503295	19	67.471	30.522	12.622	0	75	75	2	1	-10921639	157.810	154	54	255	3314	54.941	2.000	0.195	0.938
ID503294	503294	11	80.212	16.214	9.547	0	75	75	2	1	-10921639	168.238	163	91	255	3533	42.333	4.800	0.236	1.516
ID503293	503293	None	45.730	32.847	9.025	0	75	75	2	1	-10921639	133.857	145	54	200	2811	50.367	7.600	0.119	0.566
ID503292	503292	22	80.959	30.652	6.191	0	75	75	2	1	-10921639	155.619	154	54	255	3268	60.459	2.000	0.207	0.882
ID503291	503291	9	70.077	25.842	5.539	0	75	75	2	1	-10921639	160.381	154	72	255	3368	48.264	2.000	0.216	1.180
ID503290	503290	20	54.690	21.849	3.907	0	75	75	2	1	-10921639	121.333	118	54	218	2548	41.930	2.000	0.141	0.717
ID503319	503319	18	75.986	9.787	16.695	0	76	76	2	1	-10921639	155.238	163	63	245	3260	52.056	7.600	0.255	1.213
ID503318	503318	None	50.578	12.213	13.734	0	76	76	2	1	-10921639	155.381	173	91	236	3263	43.041	7.600	0.121	0.778
ID503317	503317	19	74.652	30.473	13.295	0	76	76	2	1	-10921639	170.714	173	81	245	3585	56.998	2.000	0.233	1.134
ID503316	503316	11	69.984	15.819	10.188	0	76	76	2	1	-10921639	178.143	173	127	245	3741	35.077	4.800	0.216	1.804
ID503315	503315	22	61.606	31.031	6.416	0	76	76	2	1	-10921639	148.810	136	45	255	3125	54.580	2.000	0.162	0.760
ID503314	503314	9	75.946	25.148	5.685	0	76	76	2	1	-10921639	171.762	182	100	255	3607	46.328	4.800	0.222	1.348
ID503320	503320	15	94.032	25.398	17.571	0	76	76	2	1	-10921639	175.190	173	72	255	3679	63.340	2.000	0.275	1.193
ID503335	503335	15	95.314	25.845	17.604	0	77	77	2	1	-10921639	185.619	191	54	255	3898	69.452	4.800	0.306	1.253
ID503334	503334	18	84.176	9.510	16.617	0	77	77	2	1	-10921639	160.429	163	36	255	3369	60.475	7.600	0.278	1.156
ID503333	503333	19	75.488	30.322	12.007	0	77	77	2	1	-10921639	179.095	173	100	255	3761	51.498	2.000	0.195	1.134
ID503332	503332	11	62.589	15.106	10.252	0	77	77	2	1	-10921639	172.571	173	91	227	3624	38.387	4.800	0.196	1.474
ID503331	503331	22	62.034	30.856	6.185	0	77	77	2	1	-10921639	141.619	145	54	227	2974	49.796	2.000	0.155	0.764
ID503330	503330	9	94.331	25.252	5.797	0	77	77	2	1	-10921639	173.905	173	91	255	3652	52.865	4.800	0.287	1.466
ID503329	503329	None	35.697	17.832	4.997	0	77	77	2	1	-10921639	107.429	100	54	200	2256	34.180	2.000	0.077	0.451
ID503313	503313	15	97.761	25.656	17.707	0	78	78	2	1	-10921639	187.714	200	63	255	3942	62.556	2.000	0.278	1.307
ID503312	503312	None	35.465	21.403	17.810	0	78	78	2	1	-10921639	106.190	100	54	182	2230	36.437	2.000	0.103	0.545
ID503311	503311	18	93.410	10.290	16.647	0	78	78	2	1	-10921639	168.619	163	54	255	3541	60.889	7.600	0.302	1.286
ID503310	503310	None	66.373	30.112	13.735	0	78	78	2	1	-10921639	175.238	182	100	255	3680	46.492	4.800	0.196	1.233
ID503309	503309	19	70.857	29.848	12.051	0	78	78	2	1	-10921639	171.190	173	81	245	3595	47.133	2.000	0.207	1.243
ID503308	503308	11	75.648	15.786	9.856	0	78	78	2	1	-10921639	187.286	191	127	255	3933	38.399	7.600	0.216	1.735
ID503307	503307	22	49.457	31.609	6.452	0	78	78	2	1	-10921639	125.238	127	45	200	2630	46.899	2.000	0.152	0.704
ID503306	503306	9	95.891	25.462	5.719	0	78	78	2	1	-10921639	184.381	182	100	255	3872	52.323	4.800	0.310	1.669
ID503305	503305	None	43.108	13.907	1.947	0	78	78	2	1	-10921639	84.476	72	36	200	1774	39.288	2.000	0.073	0.293
ID503363	503363	15	95.455	25.240	17.201	0	79	79	2	1	-10921639	186.000	200	118	255	3906	51.866	2.000	0.270	1.525
ID503362	503362	18	93.386	10.654	16.693	0	79	79	2	1	-10921639	171.333	173	63	255	3598	62.197	2.000	0.290	1.238
ID503361	503361	19	82.549	29.901	12.268	0	79	79	2	1	-10921639	178.381	191	81	255	3746	59.066	2.000	0.220	1.088
ID503360	503360	11	72.595	15.566	10.178	0	79	79	2	1	-10921639	186.000	191	136	255	3906	35.759	7.600	0.226	1.920
ID503359	503359	22	43.454	31.433	7.016	0	79	79	2	1	-10921639	138.286	136	72	191	2904	34.412	2.000	0.140	0.984
ID503358	503358	9	85.822	25.699	5.553	0	79	79	2	1	-10921639	174.810	163	91	255	3671	55.330	2.000	0.236	1.207
ID503357	503357	25	47.530	22.349	3.987	0	79	79	2	1	-10921639	127.905	127	54	218	2686	46.579	2.000	0.141	0.680
ID503341	503341	15	89.804	25.813	17.591	0	80	80	2	1	-10921639	182.095	191	63	255	3824	60.727	2.000	0.252	1.207
ID503340	503340	18	95.847	11.123	16.186	0	80	80	2	1	-10921639	189.429	209	109	255	3978	48.801	4.800	0.304	1.812
ID503339	503339	19	95.415	29.996	12.363	0	80	80	2	1	-10921639	191.381	209	81	255	4019	59.874	2.000	0.251	1.281
ID503338	503338	11	65.252	14.170	10.711	0	80	80	2	1	-10921639	178.143	182	109	255	3741	47.161	2.000	0.161	1.048
ID503337	503337	9	82.484	25.578	5.362	0	80	80	2	1	-10921639	169.905	182	72	255	3568	54.997	2.000	0.224	1.133
ID503336	503336	25	58.410	21.196	3.996	0	80	80	2	1	-10921639	123.429	118	54	227	2592	47.752	2.000	0.171	0.757
ID503328	503328	15	93.483	26.106	17.088	0	81	81	2	1	-10921639	183.762	191	118	255	3859	43.767	4.800	0.270	1.783
ID503327	503327	18	68.589	11.597	15.974	0	81	81	2	1	-10921639	175.619	182	81	236	3688	49.514	4.800	0.220	1.281
ID503326	503326	19	94.894	29.979	12.291	0	81	81	2	1	-10921639	196.095	200	109	255	4118	55.239	2.000	0.244	1.392
ID503325	503325	11	75.230	15.315	9.628	0	81	81	2	1	-10921639	196.476	209	100	255	4126	47.519	4.800	0.199	1.370
ID503324	503324	22	39.521	30.403	6.344	0	81	81	2	1	-10921639	142.095	145	63	218	2984	41.461	2.000	0.081	0.515
ID503323	503323	9	90.707	25.718	5.722	0	81	81	2	1	-10921639	181.286	191	100	255	3807	53.242	2.000	0.244	1.338
ID503322	503322	25	35.879	21.796	4.093	0	81	81	2	1	-10921639	111.381	100	27	191	2339	46.339	7.600	0.075	0.336
ID503321	503321	None	41.739	14.423	2.046	0	81	81	2	1	-10921639	80.952	63	45	182	1700	38.966	2.000	0.098	0.369
ID503348	503348	26	39.726	21.160	18.098	0	82	82	2	1	-10921639	99.714	91	36	182	2094	33.893	2.000	0.120	0.628
ID503347	503347	15	93.490	26.103	17.318	0	82	82	2	1	-10921639	187.762	191	100	255	3943	48.880	4.800	0.269	1.628
ID503346	503346	18	100.610	11.054	16.171	0	82	82	2	1	-10921639	196.095	191	100	255	4118	50.023	4.800	0.301	1.814
ID503345	503345	19	94.815	29.905	12.524	0	82	82	2	1	-10921639	202.714	218	91	255	4257	60.651	4.800	0.261	1.383
ID503344	503344	11	73.570	15.175	9.964	0	82	82	2	1	-10921639	182.571	182	91	255	3834	46.000	7.600	0.181	1.217
ID503343	503343	22	51.556	31.019	6.172	0	82	82	2	1	-10921639	151.333	145	91	236	3178	44.158	2.000	0.152	0.904
ID503342	503342	9	81.557	25.927	5.592	0	82	82	2	1	-10921639	188.333	182	109	255	3955	46.011	4.800	0.218	1.465
ID503367	503367	11	62.522	14.188	11.138	0	83	83	2	1	-10921639	187.286	200	109	255	3933	45.885	7.600	0.164	1.153
ID503366	503366	27	61.872	17.707	8.461	0	83	83	2	1	-10921639	165.619	182	72	236	3478	45.619	7.600	0.169	1.052
ID503365	503365	22	61.667	30.203	6.254	0	83	83	2	1	-10921639	150.381	145	81	236	3158	45.879	2.000	0.159	0.899
ID503364	503364	9	90.951	25.342	5.715	0	83	83	2	1	-10921639	181.667	182	81	255	3815	59.121	4.800	0.269	1.301
ID503372	503372	26	40.733	21.185	17.705	0	83	83	2	1	-10921639	105.762	109	36	173	2221	38.026	2.000	0.149	0.721
ID503371	503371	15	84.264	26.372	17.177	0	83	83	2	1	-10921639	208.524	227	145	255	4379	39.124	4.800	0.253	2.152
ID503370	503370	18	88.513	11.044	16.504	0	83	83	2	1	-10921639	173.286	163	63	255	3639	63.145	7.600	0.258	1.125
ID503369	503369	19	88.212	29.914	13.138	0	83	83	2	1	-10921639	205.238	236	63	255	4310	58.566	4.800	0.258	1.437
ID503368	503368	None	58.453	13.000	13.000	0	83	83	2	1	-10921639	188.190	191	100	255	3952	50.426	7.600	0.146	0.951
ID503351	503351	27	59.702	16.884	8.147	0	84	84	2	1	-10921639	182.476	182	109	245	3832	37.292	7.600	0.166	1.393
ID503350	503350	22	68.970	30.005	6.252	0	84	84	2	1	-10921639	159.000	154	63	245	3339	54.860	2.000	0.183	0.898
ID503349	503349	9	79.471	25.130	5.875	0	84	84	2	1	-10921639	160.524	173	81	255	3371	47.322	2.000	0.244	1.330
ID503356	503356	26	39.889	21.447	17.508	0	84	84	2	1	-10921639	100.429	91	63	182	2109	36.833	2.000	0.141	0.673
ID503355	503355	15	87.778	26.797	17.095	0	84	84	2	1	-10921639	201.667	209	109	255	4235	41.917	4.800	0.253	1.945
ID503354	503354	18	89.429	11.336	16.234	0	84	84	2	1	-10921639	193.000	200	100	255	4053	50.014	4.800	0.274	1.660
ID503353	503353	19	85.012	30.208	13.518	0	84	84	2	1	-10921639	201.190	209	127	255	4225	45.748	4.800	0.222	1.597
ID503352	503352	11	66.254	14.993	10.093	0	84	84	2	1	-10921639	189.810	191	118	255	3986	39.922	7.600	0.164	1.342
ID503399	503399	28	44.896	16.274	3.764	0	85	85	2	1	-10921639	101.810	100	45	191	2138	37.037	2.000	0.123	0.604
ID503406	503406	15	94.740	26.577	17.403	0	85	85	2	1	-10921639	215.619	218	136	255	4528	39.435	4.800	0.280	2.392
ID503405	503405	18	85.497	11.337	16.412	0	85	85	2	1	-10921639	189.095	191	109	255	3971	51.075	4.800	0.246	1.462
ID503404	503404	19	83.907	30.263	13.891	0	85	85	2	1	-10921639	191.714	200	91	255	4026	53.287	2.000	0.215	1.271
ID503403	503403	27	67.665	17.393	8.775	0	85	85	2	1	-10921639	189.429	191	136	245	3978	36.508	4.800	0.205	1.762
ID503402	503402	22	56.802	30.428	6.983	0	85	85	2	1	-10921639	159.048	163	81	227	3340	46.518	2.000	0.141	0.845
ID503401	503401	9	85.150	25.286	5.899	0	85	85	2	1	-10921639	169.619	173	109	255	3562	45.286	4.800	0.257	1.532
ID503400	503400	29	47.075	22.311	4.154	0	85	85	2	1	-10921639	105.714	91	36	227	2220	51.340	7.600	0.084	0.318
ID503381	503381	15	87.295	26.054	17.730	0	86	86	2	1	-10921639	187.810	200	72	255	3944	60.393	4.800	0.254	1.261
ID503380	503380	18	78.601	11.302	16.849	0	86	86	2	1	-10921639	168.238	173	72	255	3533	50.524	7.600	0.238	1.279
ID503379	503379	19	57.208	29.930	11.152	0	86	86	2	1	-10921639	172.143	173	81	245	3615	44.287	2.000	0.142	0.968
ID503378	503378	11	78.491	14.553	10.995	0	86	86	2	1	-10921639	208.286	209	118	255	4374	41.242	7.600	0.214	1.782
ID503377	503377	27	62.266	17.574	7.959	0	86	86	2	1	-10921639	167.857	182	72	255	3525	47.200	7.600	0.159	0.974
ID503376	503376	22	62.635	28.972	6.197	0	86	86	2	1	-10921639	161.667	173	54	255	3395	60.952	2.000	0.144	0.669
ID503375	503375	9	76.037	26.153	5.869	0	86	86	2	1	-10921639	168.619	163	91	245	3541	45.947	2.000	0.206	1.254
ID503374	503374	29	43.862	22.044	3.994	0	86	86	2	1	-10921639	108.286	109	45	191	2274	42.165	2.000	0.097	0.455
ID503373	503373	28	38.585	16.051	3.823	0	86	86	2	1	-10921639	100.048	100	45	182	2101	36.349	2.000	0.092	0.462
ID503398	503398	15	98.552	26.191	17.571	0	87	87	2	1	-10921639	190.857	200	63	255	4008	65.005	2.000	0.292	1.328
ID503397	503397	18	86.722	11.989	15.121	0	87	87	2	1	-10921639	193.952	200	100	255	4073	51.858	4.800	0.243	1.463
ID503396	503396	19	74.294	29.706	12.449	0	87	87	2	1	-10921639	190.857	191	100	255	4008	48.462	4.800	0.195	1.286
ID503395	503395	11	82.294	14.976	10.817	0	87	87	2	1	-10921639	206.476	209	136	255	4336	40.750	7.600	0.207	1.735
ID503394	503394	27	47.026	17.337	8.267	0	87	87	2	1	-10921639	165.667	182	100	236	3479	42.361	7.600	0.120	0.840
ID503393	503393	22	73.168	29.840	6.581	0	87	87	2	1	-10921639	183.095	191	100	255	3845	50.501	2.000	0.186	1.138
ID503392	503392	9	81.454	26.018	6.253	0	87	87	2	1	-10921639	172.619	173	72	255	3625	54.370	2.000	0.229	1.181
ID503391	503391	29	52.119	22.288	4.017	0	87	87	2	1	-10921639	118.762	109	63	218	2494	47.396	7.600	0.136	0.599
ID503390	503390	None	38.505	9.000	0.000	0	87	87	2	1	-10921639	92.667	100	54	136	1946	25.672	4.800	0.269	1.530
ID503383	503383	9	75.687	25.784	5.833	0	88	88	2	1	-10921639	169.619	173	91	255	3562	49.420	2.000	0.181	1.050
ID503382	503382	29	47.399	22.137	4.226	0	88	88	2	1	-10921639	117.524	109	54	200	2468	44.373	7.600	0.124	0.584
ID503389	503389	15	96.217	26.387	17.204	0	88	88	2	1	-10921639	207.905	236	109	255	4366	53.338	4.800	0.284	1.726
ID503388	503388	18	93.474	11.248	15.978	0	88	88	2	1	-10921639	186.048	182	100	255	3907	56.442	4.800	0.277	1.429
ID503387	503387	19	64.128	30.225	14.105	0	88	88	2	1	-10921639	171.333	182	72	255	3598	51.360	2.000	0.151	0.874
ID503386	503386	30	60.923	29.842	10.711	0	88	88	2	1	-10921639	172.095	173	54	255	3614	54.658	2.000	0.136	0.751
ID503385	503385	11	74.072	15.168	10.544	0	88	88	2	1	-10921639	214.619	227	118	255	4507	46.864	7.600	0.196	1.502
ID503384	503384	22	74.889	30.057	6.846	0	88	88	2	1	-10921639	192.667	200	109	255	4046	44.681	6.327	0.188	1.366
ID503414	503414	15	91.618	26.363	17.338	0	89	89	2	1	-10921639	211.810	245	109	255	4448	51.233	4.800	0.254	1.674
ID503413	503413	18	82.889	11.816	15.362	0	89	89	2	1	-10921639	177.810	182	72	255	3734	54.785	4.800	0.244	1.274
ID503412	503412	19	62.633	30.093	13.497	0	89	89	2	1	-10921639	183.810	200	72	255	3860	56.081	2.000	0.139	0.802
ID503411	503411	30	62.215	29.812	12.048	0	89	89	2	1	-10921639	190.333	209	72	255	3997	56.587	4.800	0.177	1.012
ID503410	503410	11	82.858	14.818	11.077	0	89	89	2	1	-10921639	223.857	236	145	255	4701	39.495	7.600	0.231	2.127
ID503409	503409	22	69.267	28.599	6.388	0	89	89	2	1	-10921639	185.238	200	54	255	3890	66.853	2.000	0.174	0.823
ID503408	503408	9	79.393	26.328	6.191	0	89	89	2	1	-10921639	193.524	200	100	255	4064	50.967	2.000	0.203	1.282
ID503407	503407	29	71.429	22.170	4.080	0	89	89	2	1	-10921639	129.619	118	54	255	2722	59.577	2.000	0.183	0.673
ID503428	503428	15	93.744	26.305	17.381	0	90	90	2	1	-10921639	227.000	255	145	255	4767	40.587	4.800	0.288	2.502
ID503427	503427	18	100.380	11.798	15.512	0	90	90	2	1	-10921639	189.571	200	81	255	3981	59.413	4.800	0.310	1.510
ID503426	503426	19	66.546	30.214	12.984	0	90	90	2	1	-10921639	179.524	173	100	255	3770	50.109	7.600	0.175	1.066
ID503425	503425	11	80.041	16.843	9.076	0	90	90	2	1	-10921639	218.714	236	127	255	4593	43.387	4.800	0.217	1.801
ID503424	503424	22	50.547	30.312	6.649	0	90	90	2	1	-10921639	176.048	173	100	236	3697	36.553	6.315	0.122	1.050
ID503423	503423	9	90.560	25.519	6.098	0	90	90	2	1	-10921639	195.905	209	109	255	4114	52.518	2.000	0.239	1.437
ID503422	503422	29	61.459	22.374	4.230	0	90	90	2	1	-10921639	129.143	118	45	245	2712	60.685	2.000	0.146	0.543
ID503431	503431	11	88.383	17.067	8.504	0	91	91	2	1	-10921639	218.286	245	118	255	4584	44.179	4.800	0.260	2.039
ID503430	503430	22	59.460	31.609	6.767	0	91	91	2	1	-10921639	154.714	163	81	236	3249	46.480	6.347	0.177	1.000
ID503429	503429	9	85.828	25.529	5.912	0	91	91	2	1	-10921639	193.381	209	127	255	4061	50.011	4.800	0.240	1.499
ID503434	503434	15	91.534	25.950	17.338	0	91	91	2	1	-10921639	214.714	236	118	255	4509	45.310	4.800	0.268	2.003
ID503433	503433	18	99.699	11.727	15.645	0	91	91	2	1	-10921639	190.857	200	72	255	4008	60.478	4.800	0.300	1.458
ID503432	503432	19	76.933	30.118	13.019	0	91	91	2	1	-10921639	199.524	209	100	255	4190	46.706	2.000	0.198	1.412
ID503415	503415	9	89.652	25.279	5.711	0	92	92	2	1	-10921639	195.190	227	91	255	4099	59.414	4.800	0.254	1.330
ID503421	503421	15	82.821	26.269	17.445	0	92	92	2	1	-10921639	219.095	236	145	255	4601	40.542	4.800	0.231	2.027
ID503420	503420	18	84.006	11.461	15.877	0	92	92	2	1	-10921639	189.429	191	118	255	3978	47.018	4.800	0.252	1.622
ID503419	503419	19	76.995	29.768	12.038	0	92	92	2	1	-10921639	190.810	191	81	255	4007	52.604	2.000	0.194	1.180
ID503418	503418	None	81.133	14.883	10.991	0	92	92	2	1	-10921639	222.048	236	100	255	4663	42.743	7.600	0.224	1.899
ID503417	503417	11	74.817	17.551	8.506	0	92	92	2	1	-10921639	191.333	200	109	255	4018	53.775	7.600	0.180	1.087
ID503416	503416	22	54.308	32.033	7.073	0	92	92	2	1	-10921639	146.524	145	63	218	3077	43.560	4.800	0.208	1.157
ID503441	503441	15	85.097	26.583	17.141	0	93	93	2	1	-10921639	209.952	218	127	255	4409	45.265	4.800	0.248	1.845
ID503440	503440	18	80.215	11.898	15.093	0	93	93	2	1	-10921639	196.905	200	72	255	4135	54.869	4.800	0.209	1.243
ID503439	503439	32	78.011	12.765	13.393	0	93	93	2	1	-10921639	207.333	236	91	255	4354	54.617	7.600	0.201	1.273
ID503438	503438	19	74.532	30.055	11.858	0	93	93	2	1	-10921639	184.333	191	109	255	3871	48.784	2.000	0.181	1.156
ID503437	503437	11	82.570	17.308	9.152	0	93	93	2	1	-10921639	213.952	227	118	255	4493	46.665	7.600	0.218	1.644
ID503436	503436	22	62.141	30.833	6.545	0	93	93	2	1	-10921639	167.810	173	100	236	3524	40.457	4.800	0.201	1.388
ID503435	503435	9	101.308	25.055	5.883	0	93	93	2	1	-10921639	179.476	182	81	255	3769	58.141	2.000	0.287	1.377
ID503447	503447	18	84.374	12.195	14.875	0	94	94	2	1	-10921639	194.333	209	81	255	4081	52.682	4.800	0.238	1.420
ID503446	503446	19	53.756	30.046	11.748	0	94	94	2	1	-10921639	161.333	163	100	227	3388	43.098	2.000	0.124	0.827
ID503445	503445	32	69.568	13.933	11.402	0	94	94	2	1	-10921639	200.952	218	100	255	4220	55.371	2.000	0.165	1.026
ID503444	503444	11	81.614	17.912	9.265	0	94	94	2	1	-10921639	218.286	236	145	255	4584	40.899	4.800	0.232	2.009
ID503443	503443	22	67.741	31.686	7.857	0	94	94	2	1	-10921639	176.476	191	72	227	3706	38.988	4.800	0.223	1.648
ID503442	503442	9	102.245	24.929	5.741	0	94	94	2	1	-10921639	174.905	173	91	255	3673	57.847	2.000	0.304	1.409
ID503448	503448	15	87.447	26.018	17.407	0	94	94	2	1	-10921639	209.857	227	91	255	4407	50.706	4.800	0.280	1.808
ID503479	503479	9	85.012	24.758	6.091	0	95	95	2	1	-10921639	164.762	145	100	255	3460	49.455	2.000	0.240	1.288
ID503484	503484	15	97.099	26.282	17.535	0	95	95	2	1	-10921639	188.286	200	63	255	3954	66.683	4.800	0.308	1.330
ID503483	503483	18	78.464	12.863	13.233	0	95	95	2	1	-10921639	189.905	209	100	255	3988	53.642	7.600	0.213	1.245
ID503482	503482	19	63.142	30.023	11.275	0	95	95	2	1	-10921639	170.095	173	91	255	3572	50.696	2.000	0.159	0.922
ID503481	503481	11	83.868	18.605	9.216	0	95	95	2	1	-10921639	203.429	218	100	255	4272	51.238	4.800	0.226	1.462
ID503480	503480	22	64.173	30.449	7.782	0	95	95	2	1	-10921639	185.143	191	91	255	3888	41.870	4.800	0.202	1.484
ID503455	503455	15	96.041	27.431	17.137	0	96	96	2	1	-10921639	205.524	209	136	255	4316	41.084	4.800	0.298	2.296
ID503454	503454	33	71.976	11.343	16.865	0	96	96	2	1	-10921639	146.571	136	72	255	3078	51.677	7.600	0.228	1.052
ID503453	503453	18	84.314	12.841	13.679	0	96	96	2	1	-10921639	183.048	200	81	255	3844	60.285	7.600	0.211	1.057
ID503452	503452	19	68.574	30.191	10.909	0	96	96	2	1	-10921639	165.143	163	72	255	3468	48.859	2.000	0.177	1.015
ID503451	503451	11	82.362	18.546	9.296	0	96	96	2	1	-10921639	190.857	200	100	255	4008	57.361	2.000	0.199	1.102
ID503450	503450	22	70.703	30.907	7.002	0	96	96	2	1	-10921639	163.524	163	91	255	3434	43.870	2.000	0.185	1.163
ID503449	503449	9	96.403	24.928	6.043	0	96	96	2	1	-10921639	164.429	154	100	255	3453	50.898	2.000	0.282	1.420
ID503470	503470	15	91.010	26.630	17.113	0	97	97	2	1	-10921639	205.190	209	127	255	4309	46.536	4.800	0.281	1.935
ID503469	503469	33	87.256	12.013	15.682	0	97	97	2	1	-10921639	191.286	182	100	255	4017	52.066	4.800	0.263	1.530
ID503468	503468	19	69.839	30.164	11.841	0	97	97	2	1	-10921639	171.762	191	91	255	3607	54.223	2.000	0.175	0.945
ID503467	503467	34	79.552	14.333	10.787	0	97	97	2	1	-10921639	189.143	182	91	255	3972	57.469	2.000	0.206	1.125
ID503466	503466	11	81.157	19.050	9.367	0	97	97	2	1	-10921639	168.667	154	81	255	3542	57.782	2.000	0.187	0.919
ID503465	503465	22	66.352	30.878	6.918	0	97	97	2	1	-10921639	159.571	154	63	255	3351	46.972	2.000	0.163	0.952
ID503464	503464	9	86.541	25.132	6.287	0	97	97	2	1	-10921639	184.762	182	100	255	3880	48.792	4.800	0.252	1.522
ID503492	503492	15	94.383	26.298	17.175	0	98	98	2	1	-10921639	213.905	218	145	255	4492	43.817	4.800	0.283	2.156
ID503491	503491	33	78.076	11.806	15.937	0	98	98	2	1	-10921639	157.714	154	45	245	3312	58.346	2.000	0.259	1.111
ID503490	503490	34	91.054	14.240	11.079	0	98	98	2	1	-10921639	196.667	209	91	255	4130	60.588	2.000	0.244	1.272
ID503489	503489	19	67.907	31.027	9.803	0	98	98	2	1	-10921639	172.619	173	54	255	3625	48.555	2.000	0.165	1.009
ID503488	503488	11	81.307	19.557	9.687	0	98	98	2	1	-10921639	169.952	173	81	255	3569	57.668	2.000	0.219	1.060
ID503487	503487	22	55.198	30.626	7.034	0	98	98	2	1	-10921639	167.381	173	81	227	3515	43.741	4.800	0.168	1.102
ID503486	503486	9	82.481	25.153	6.600	0	98	98	2	1	-10921639	165.286	173	63	255	3471	62.298	2.000	0.205	0.904
ID503485	503485	35	44.792	16.694	4.292	0	98	98	2	1	-10921639	99.143	91	54	173	2082	33.140	2.000	0.194	0.974
ID503478	503478	15	89.297	26.205	16.947	0	99	99	2	1	-10921639	212.524	227	136	255	4463	48.534	4.800	0.247	1.735
ID503477	503477	33	89.345	12.031	15.915	0	99	99	2	1	-10921639	161.762	173	81	245	3397	55.689	2.000	0.249	1.160
ID503476	503476	19	52.040	29.843	11.956	0	99	99	2	1	-10921639	163.857	163	81	227	3441	41.398	2.000	0.128	0.900
ID503475	503475	34	87.721	14.189	11.094	0	99	99	2	1	-10921639	187.286	200	81	255	3933	57.305	2.000	0.239	1.261
ID503474	503474	11	88.563	19.472	9.769	0	99	99	2	1	-10921639	177.857	173	100	255	3735	53.170	4.800	0.266	1.405
ID503473	503473	22	58.011	31.250	6.947	0	99	99	2	1	-10921639	165.143	163	81	236	3468	37.099	4.800	0.178	1.342
ID503472	503472	9	84.975	24.411	5.837	0	99	99	2	1	-10921639	176.381	182	72	245	3704	53.908	4.800	0.271	1.395
ID503471	503471	35	43.967	16.413	4.097	0	99	99	2	1	-10921639	92.762	91	54	173	1948	32.414	2.000	0.205	0.973
ID503463	503463	15	92.197	26.675	17.106	0	100	100	2	1	-10921639	210.333	218	118	255	4417	41.548	4.800	0.269	2.144
ID503462	503462	33	49.201	11.449	15.933	0	100	100	2	1	-10921639	133.952	136	81	191	2813	32.378	4.800	0.177	1.246
ID503461	503461	34	69.392	13.747	11.643	0	100	100	2	1	-10921639	170.095	173	81	255	3572	41.965	2.000	0.199	1.344
ID503460	503460	19	59.401	30.247	10.204	0	100	100	2	1	-10921639	168.238	182	100	236	3533	39.208	2.000	0.142	1.067
ID503459	503459	11	76.280	19.094	9.910	0	100	100	2	1	-10921639	168.143	163	81	236	3531	42.227	2.000	0.232	1.499
ID503458	503458	22	38.581	31.009	7.347	0	100	100	2	1	-10921639	145.667	145	91	191	3059	32.091	2.000	0.112	0.913
ID503457	503457	9	73.360	24.897	5.848	0	100	100	2	1	-10921639	167.381	173	81	245	3515	41.546	4.800	0.228	1.497
ID503456	503456	35	43.800	16.448	4.624	0	100	100	2	1	-10921639	98.333	91	54	191	2065	38.394	2.000	0.142	0.639
ID503495	503495	11	45.491	19.925	9.648	0	101	101	2	1	-10921639	148.238	145	109	200	3113	24.364	4.800	0.157	1.649
ID503494	503494	22	48.724	31.717	7.375	0	101	101	2	1	-10921639	136.524	136	72	191	2867	36.045	6.290	0.179	1.150
ID503493	503493	9	75.289	25.053	6.140	0	101	101	2	1	-10921639	159.571	145	109	255	3351	40.142	2.000	0.213	1.394
ID503499	503499	None	40.310	24.772	17.678	0	101	101	2	1	-10921639	134.905	118	91	191	2833	30.993	7.600	0.103	0.814
ID503498	503498	15	47.116	27.703	16.318	0	101	101	2	1	-10921639	143.524	127	109	218	3014	35.746	7.600	0.107	0.779
ID503497	503497	19	41.062	30.065	11.299	0	101	101	2	1	-10921639	140.524	136	91	182	2951	29.568	2.000	0.127	1.075
ID503496	503496	34	53.735	13.712	11.519	0	101	101	2	1	-10921639	142.571	145	81	200	2994	32.621	4.800	0.181	1.341
ID503503	503503	15	42.691	27.898	16.283	0	102	102	2	1	-10921639	143.857	136	109	200	3021	22.352	4.800	0.135	1.535
ID503502	503502	34	42.755	13.978	11.944	0	102	102	2	1	-10921639	123.571	127	72	173	2595	24.101	4.800	0.182	1.582
ID503501	503501	19	38.220	31.591	9.929	0	102	102	2	1	-10921639	109.571	109	54	163	2301	32.157	7.600	0.124	0.751
ID503500	503500	9	52.941	25.281	6.826	0	102	102	2	1	-10921639	142.952	136	100	209	3002	25.645	4.800	0.201	1.863
ID503505	503505	15	55.203	30.083	16.907	0	103	103	2	1	-10921639	137.429	136	72	200	2886	32.621	2.000	0.173	1.245
ID503504	503504	34	36.118	13.075	12.589	0	103	103	2	1	-10921639	103.571	100	72	145	2175	22.126	4.800	0.161	1.296
ID503506	503506	34	36.096	13.198	13.043	0	104	104	2	1	-10921639	93.952	91	63	136	1973	22.558	2.000	0.157	1.128
ID503509	503509	None	38.459	7.605	15.522	0	112	112	2	1	-10921639	93.524	91	54	136	1964	24.457	2.000	0.182	1.176
ID503508	503508	None	38.477	34.208	8.866	0	112	112	2	1	-10921639	79.238	72	45	118	1664	24.562	2.000	0.204	1.095
ID503507	503507	None	35.885	3.110	12.875	0	113	113	2	1	-10921639	85.333	81	63	145	1792	22.211	2.000	0.165	1.086
ID503510	503510	None	38.215	21.023	12.807	0	120	120	2	1	-10921639	80.571	81	45	163	1692	29.688	2.000	0.158	0.741
ID503511	503511	None	37.744	30.688	17.289	0	121	121	2	1	-10921639	73.619	72	27	145	1546	29.590	2.000	0.169	0.719
ID503512	503512	None	38.231	16.184	4.428	0	126	126	2	1	-10921639	91.762	81	54	136	1927	22.338	7.600	0.178	1.239
ID503513	503513	None	39.237	21.652	17.112	0	142	142	2	1	-10921639	76.095	72	45	127	1598	23.416	2.000	0.240	1.256
ID503514	503514	None	43.418	21.433	18.299	0	146	146	2	1	-10921639	87.952	91	45	136	1847	29.035	3.200	0.246	1.197
ID503521	503521	None	35.198	15.362	12.883	0	147	147	2	1	-10921639	86.238	91	36	136	1811	24.831	2.000	0.166	0.988
ID503520	503520	None	41.064	10.260	2.300	0	147	147	2	1	-10921639	86.048	81	45	154	1807	29.807	2.000	0.146	0.738
ID503516	503516	36	41.660	29.794	15.381	0	148	148	2	1	-10921639	97.000	91	45	154	2037	27.869	2.000	0.194	1.132
ID503515	503515	36	44.496	28.255	16.580	0	149	149	2	1	-10921639	111.381	118	72	154	2339	24.291	7.600	0.201	1.533
ID503519	503519	36	40.620	27.330	17.262	0	150	150	2	1	-10921639	114.476	118	81	145	2404	18.941	4.800	0.193	1.953
ID503518	503518	37	45.725	12.133	15.014	0	150	150	2	1	-10921639	92.143	81	63	163	1935	28.097	2.000	0.187	1.034
ID503517	503517	None	37.970	16.819	10.838	0	150	150	2	1	-10921639	89.667	91	45	136	1883	24.565	2.000	0.175	1.090
ID503523	503523	37	41.075	12.309	15.358	0	151	151	2	1	-10921639	94.429	91	63	145	1983	22.536	2.000	0.195	1.370
ID503522	503522	39	39.232	29.838	5.936	0	151	151	2	1	-10921639	98.333	91	63	154	2065	23.882	2.000	0.156	1.111
ID503524	503524	38	48.597	23.493	18.655	0	151	151	2	1	-10921639	116.524	109	72	163	2447	31.737	4.800	0.213	1.287
ID503543	503543	40	45.707	17.092	11.053	0	152	152	2	1	-10921639	104.000	100	54	154	2184	25.731	2.000	0.228	1.502
ID503542	503542	39	35.273	29.694	5.105	0	152	152	2	1	-10921639	92.238	91	63	127	1937	22.625	2.000	0.177	1.229
ID503541	503541	41	48.952	23.248	3.838	0	152	152	2	1	-10921639	88.333	81	45	163	1855	30.797	2.000	0.235	1.090
ID503545	503545	38	45.861	21.130	18.189	0	152	152	2	1	-10921639	104.048	100	54	145	2185	26.362	2.000	0.212	1.381
ID503544	503544	37	51.632	12.223	15.537	0	152	152	2	1	-10921639	107.905	100	63	154	2266	27.591	4.800	0.264	1.631
ID503540	503540	38	40.572	21.148	18.600	0	153	153	2	1	-10921639	92.238	91	54	145	1937	25.328	2.000	0.208	1.254
ID503539	503539	42	35.887	26.846	17.892	0	153	153	2	1	-10921639	110.000	118	72	145	2310	24.440	4.800	0.173	1.325
ID503538	503538	37	56.611	12.530	15.737	0	153	153	2	1	-10921639	97.429	91	54	182	2046	38.494	2.000	0.244	0.994
ID503537	503537	None	36.512	30.849	13.462	0	153	153	2	1	-10921639	117.048	118	72	173	2458	25.299	4.800	0.148	1.192
ID503536	503536	40	39.115	16.443	11.672	0	153	153	2	1	-10921639	77.000	72	27	145	1617	31.900	2.000	0.163	0.676
ID503535	503535	39	35.502	29.996	5.562	0	153	153	2	1	-10921639	93.667	91	45	145	1967	27.587	2.000	0.155	0.911
ID503534	503534	41	39.264	23.224	3.464	0	153	153	2	1	-10921639	66.286	63	18	127	1392	31.610	2.000	0.230	0.784
ID503550	503550	38	39.361	21.570	18.951	0	154	154	2	1	-10921639	96.238	91	63	136	2021	21.189	4.800	0.207	1.559
ID503549	503549	42	55.471	28.972	17.064	0	154	154	2	1	-10921639	128.762	118	81	182	2704	30.323	2.000	0.199	1.410
ID503548	503548	37	49.295	12.454	15.415	0	154	154	2	1	-10921639	98.619	81	63	163	2071	31.994	2.000	0.221	1.118
ID503547	503547	40	43.244	17.097	11.157	0	154	154	2	1	-10921639	102.286	100	63	145	2148	25.211	4.800	0.210	1.409
ID503546	503546	39	35.628	28.769	3.322	0	154	154	2	1	-10921639	98.429	100	63	145	2067	23.716	2.000	0.166	1.185
ID503527	503527	42	56.728	28.851	16.858	0	155	155	2	1	-10921639	135.238	136	72	200	2840	33.009	4.800	0.216	1.457
ID503526	503526	40	41.963	17.524	10.974	0	155	155	2	1	-10921639	111.381	109	54	145	2339	28.956	4.800	0.202	1.292
ID503525	503525	39	43.187	28.040	2.866	0	155	155	2	1	-10921639	90.952	91	54	154	1910	29.226	2.000	0.158	0.848
ID503528	503528	38	55.731	21.336	18.439	0	155	155	2	1	-10921639	106.619	109	45	163	2239	34.846	2.000	0.268	1.294
ID503533	503533	38	54.519	21.787	18.520	0	156	156	2	1	-10921639	119.619	118	63	182	2512	29.058	4.800	0.237	1.579
ID503532	503532	37	35.259	12.828	17.712	0	156	156	2	1	-10921639	76.619	81	27	136	1609	28.783	2.000	0.189	0.847
ID503531	503531	42	43.686	29.116	15.984	0	156	156	2	1	-10921639	115.238	118	63	154	2420	26.569	7.600	0.191	1.389
ID503530	503530	40	67.165	17.718	11.169	0	156	156	2	1	-10921639	134.857	127	63	209	2832	40.764	2.000	0.264	1.380
ID503529	503529	None	38.415	31.914	5.431	0	156	156	2	1	-10921639	94.857	91	63	154	1992	26.413	2.000	0.170	1.044
ID503551	503551	None	35.229	28.379	2.852	0	157	157	2	1	-10921639	85.286	81	54	145	1791	25.164	2.000	0.131	0.783
ID503555	503555	38	64.399	20.948	18.025	0	157	157	2	1	-10921639	112.143	118	45	163	2355	40.956	2.000	0.304	1.278
ID503554	503554	37	41.530	12.609	15.488	0	157	157	2	1	-10921639	85.333	81	27	145	1792	31.136	2.000	0.173	0.810
ID503553	503553	42	52.669	30.816	15.308	0	157	157	2	1	-10921639	110.905	109	63	173	2329	30.025	4.800	0.232	1.389
ID503552	503552	40	69.508	16.346	10.845	0	157	157	2	1	-10921639	113.476	109	54	209	2383	43.594	2.000	0.272	1.113
ID503559	503559	38	59.995	21.241	18.158	0	158	158	2	1	-10921639	110.095	109	45	182	2312	40.412	2.000	0.233	1.030
ID503558	503558	43	43.866	24.883	17.377	0	158	158	2	1	-10921639	104.952	100	45	182	2204	37.694	2.000	0.106	0.533
ID503557	503557	42	46.169	30.031	16.021	0	158	158	2	1	-10921639	120.095	118	63	173	2522	26.059	4.800	0.203	1.556
ID503556	503556	40	84.181	16.358	10.319	0	158	158	2	1	-10921639	126.429	127	36	236	2655	58.632	2.000	0.295	0.983
ID503564	503564	38	42.293	21.104	18.309	0	159	159	2	1	-10921639	99.667	91	54	182	2093	33.439	6.314	0.162	0.832
ID503563	503563	43	43.977	25.109	17.470	0	159	159	2	1	-10921639	106.190	100	54	173	2230	33.382	2.000	0.142	0.793
ID503562	503562	42	57.281	31.883	15.793	0	159	159	2	1	-10921639	109.667	100	45	191	2303	37.192	2.000	0.207	1.010
ID503561	503561	44	35.334	32.339	11.566	0	159	159	2	1	-10921639	99.286	91	63	154	2085	24.377	2.000	0.148	1.053
ID503560	503560	40	64.650	15.857	9.967	0	159	159	2	1	-10921639	117.952	109	63	209	2477	39.838	2.000	0.222	1.074
ID503600	503600	38	59.646	21.373	18.360	0	160	160	2	1	-10921639	114.762	118	54	191	2410	40.956	2.000	0.237	1.074
ID503599	503599	43	52.889	27.009	16.752	0	160	160	2	1	-10921639	134.286	145	72	173	2820	32.084	4.800	0.219	1.505
ID503598	503598	42	45.925	31.999	16.186	0	160	160	2	1	-10921639	116.190	109	63	182	2440	33.602	2.000	0.168	0.997
ID503597	503597	45	46.309	13.248	14.184	0	160	160	2	1	-10921639	121.810	118	63	173	2558	30.576	2.000	0.178	1.203
ID503596	503596	44	38.464	33.292	9.999	0	160	160	2	1	-10921639	102.810	100	45	163	2159	26.875	2.000	0.155	1.029
ID503595	503595	40	44.651	16.147	8.965	0	160	160	2	1	-10921639	110.524	109	54	163	2321	30.202	2.000	0.177	1.102
ID503594	503594	None	36.411	22.933	3.680	0	160	160	2	1	-10921639	79.238	72	45	136	1664	24.397	2.000	0.168	0.933
ID503575	503575	43	56.280	25.418	17.026	0	161	161	2	1	-10921639	127.429	136	63	182	2676	34.774	2.000	0.190	1.170
ID503574	503574	45	39.958	12.876	14.279	0	161	161	2	1	-10921639	104.429	100	72	145	2193	23.924	4.800	0.192	1.409
ID503573	503573	None	37.131	19.772	9.846	0	161	161	2	1	-10921639	114.810	118	72	154	2411	26.561	6.385	0.144	1.087
ID503572	503572	40	64.376	16.152	8.983	0	161	161	2	1	-10921639	120.095	127	45	200	2522	38.451	2.000	0.220	1.125
ID503571	503571	None	36.592	30.197	4.355	0	161	161	2	1	-10921639	91.000	91	45	136	1911	28.254	3.200	0.165	0.911
ID503577	503577	38	43.617	20.853	18.263	0	161	161	2	1	-10921639	111.476	118	63	173	2341	26.581	2.000	0.172	1.230
ID503576	503576	42	62.428	32.283	16.401	0	161	161	2	1	-10921639	138.714	145	81	200	2913	37.166	4.800	0.238	1.435
ID503589	503589	43	57.860	23.557	17.679	0	162	162	2	1	-10921639	131.905	118	72	191	2770	39.720	4.800	0.205	1.131
ID503588	503588	42	39.015	32.387	17.107	0	162	162	2	1	-10921639	113.524	118	63	163	2384	27.230	2.000	0.138	1.010
ID503587	503587	45	40.554	12.924	14.351	0	162	162	2	1	-10921639	98.238	100	63	145	2063	27.206	2.000	0.168	1.041
ID503586	503586	46	64.585	32.874	12.817	0	162	162	2	1	-10921639	136.190	127	81	218	2860	39.049	2.000	0.180	1.063
ID503585	503585	40	55.595	15.663	9.393	0	162	162	2	1	-10921639	127.000	118	81	191	2667	33.154	2.000	0.212	1.342
ID503567	503567	45	58.388	12.735	14.136	0	163	163	2	1	-10921639	112.333	100	54	182	2359	37.161	2.000	0.211	1.054
ID503566	503566	46	45.275	32.499	13.333	0	163	163	2	1	-10921639	113.000	100	54	182	2373	39.229	2.000	0.137	0.695
ID503565	503565	40	47.284	16.300	8.806	0	163	163	2	1	-10921639	113.619	109	63	182	2386	32.115	2.000	0.155	0.950
ID503570	503570	38	57.901	21.875	18.613	0	163	163	2	1	-10921639	133.476	136	81	209	2803	37.733	4.800	0.213	1.241
ID503569	503569	42	47.034	32.122	16.523	0	163	163	2	1	-10921639	117.095	118	45	182	2459	41.456	2.000	0.162	0.787
ID503568	503568	43	38.877	24.662	17.221	0	163	163	2	1	-10921639	119.714	109	81	182	2514	29.420	3.200	0.126	0.914
ID503591	503591	47	37.639	19.679	9.688	0	164	164	2	1	-10921639	112.714	118	63	163	2367	27.026	4.800	0.153	1.108
ID503590	503590	48	39.878	32.776	5.717	0	164	164	2	1	-10921639	95.714	100	45	145	2010	28.533	2.000	0.159	0.922
ID503593	503593	42	61.135	31.983	16.574	0	164	164	2	1	-10921639	137.381	136	63	200	2885	40.911	2.000	0.203	1.132
ID503592	503592	38	54.015	21.066	17.479	0	164	164	2	1	-10921639	111.857	109	54	182	2349	40.366	2.000	0.170	0.806
ID503614	503614	38	52.529	21.064	17.931	0	165	165	2	1	-10921639	125.667	118	63	182	2639	30.691	2.000	0.195	1.339
ID503613	503613	None	45.943	29.307	16.885	0	165	165	2	1	-10921639	132.190	127	81	200	2776	30.883	2.000	0.138	1.037
ID503612	503612	42	39.313	32.476	13.971	0	165	165	2	1	-10921639	117.048	118	81	163	2458	24.281	2.000	0.131	1.119
ID503611	503611	None	35.289	12.796	14.225	0	165	165	2	1	-10921639	94.810	91	45	154	1991	28.549	2.000	0.117	0.695
ID503610	503610	47	41.176	18.682	9.188	0	165	165	2	1	-10921639	121.762	118	63	163	2557	29.288	7.600	0.166	1.185
ID503609	503609	48	39.250	33.301	6.101	0	165	165	2	1	-10921639	105.333	100	63	154	2212	22.622	2.000	0.167	1.335
ID503584	503584	38	59.464	20.458	18.112	0	166	166	2	1	-10921639	112.667	109	54	209	2366	44.762	2.000	0.194	0.817
ID503583	503583	50	50.539	24.881	17.360	0	166	166	2	1	-10921639	124.000	118	63	191	2604	37.076	2.000	0.160	0.924
ID503582	503582	42	51.054	32.037	13.354	0	166	166	2	1	-10921639	136.143	136	81	191	2859	32.161	2.000	0.162	1.178
ID503581	503581	47	36.673	18.389	9.476	0	166	166	2	1	-10921639	119.190	118	63	191	2503	30.800	4.800	0.246	1.529
ID503580	503580	51	48.051	16.436	9.066	0	166	166	2	1	-10921639	105.333	109	54	191	2212	35.733	2.000	0.162	0.822
ID503579	503579	48	37.255	32.919	4.939	0	166	166	2	1	-10921639	109.667	109	54	154	2303	28.456	4.800	0.148	0.992
ID503578	503578	52	38.227	29.770	3.322	0	166	166	2	1	-10921639	118.286	118	63	163	2484	28.485	4.800	0.157	1.128
ID503607	503607	38	55.682	20.778	18.340	0	167	167	2	1	-10921639	120.476	118	63	191	2530	37.485	2.000	0.206	1.099
ID503606	503606	None	47.419	32.124	15.973	0	167	167	2	1	-10921639	145.238	154	81	209	3050	33.371	6.323	0.166	1.237
ID503605	503605	None	44.435	12.529	16.441	0	167	167	2	1	-10921639	104.048	109	36	173	2185	36.426	2.000	0.168	0.824
ID503604	503604	42	51.308	32.270	13.260	0	167	167	2	1	-10921639	134.857	136	72	200	2832	35.500	2.000	0.144	0.957
ID503603	503603	None	40.598	13.864	13.013	0	167	167	2	1	-10921639	108.000	100	63	154	2268	25.509	7.600	0.145	1.071
ID503602	503602	51	55.074	17.140	9.276	0	167	167	2	1	-10921639	108.381	109	63	191	2276	33.800	2.000	0.241	1.245
ID503601	503601	52	45.694	30.107	3.461	0	167	167	2	1	-10921639	103.571	100	45	182	2175	37.650	7.600	0.190	0.877
ID503608	503608	50	59.741	24.575	17.517	0	167	167	2	1	-10921639	136.048	136	63	218	2857	42.090	2.000	0.198	1.069
ID503621	503621	None	49.397	28.673	17.621	0	168	168	2	1	-10921639	131.333	136	45	218	2758	46.818	2.000	0.139	0.685
ID503620	503620	50	42.004	26.608	18.159	0	168	168	2	1	-10921639	141.714	145	72	218	2976	39.673	4.800	0.189	1.138
ID503619	503619	38	87.136	20.947	17.994	0	168	168	2	1	-10921639	140.571	127	72	255	2952	50.729	2.000	0.265	1.160
ID503618	503618	42	67.745	31.989	13.796	0	168	168	2	1	-10921639	145.667	145	72	227	3059	41.562	2.000	0.202	1.180
ID503617	503617	None	43.932	23.091	12.059	0	168	168	2	1	-10921639	87.429	81	45	154	1836	29.490	2.000	0.182	0.912
ID503616	503616	51	70.564	17.087	9.022	0	168	168	2	1	-10921639	149.190	136	109	227	3133	33.814	4.800	0.251	1.770
ID503615	503615	52	35.624	30.733	5.021	0	168	168	2	1	-10921639	113.619	118	63	145	2386	23.271	4.800	0.188	1.545
ID503623	503623	53	56.243	34.498	8.863	0	169	169	2	1	-10921639	122.381	100	45	209	2570	46.948	2.000	0.159	0.714
ID503622	503622	52	43.660	30.049	4.014	0	169	169	2	1	-10921639	110.476	109	72	145	2320	24.423	4.800	0.198	1.494
ID503627	503627	50	56.826	25.831	17.618	0	169	169	2	1	-10921639	143.476	136	72	218	3013	43.286	2.000	0.172	0.974
ID503626	503626	38	73.696	21.096	18.118	0	169	169	2	1	-10921639	141.667	154	81	236	2975	45.025	2.000	0.226	1.159
ID503625	503625	42	61.360	31.942	15.746	0	169	169	2	1	-10921639	143.905	154	63	218	3022	43.491	4.800	0.193	1.071
ID503624	503624	51	73.167	17.754	9.529	0	169	169	2	1	-10921639	146.476	145	81	218	3076	43.353	2.000	0.252	1.361
ID503634	503634	38	72.300	21.276	18.297	0	170	170	2	1	-10921639	124.429	118	63	227	2613	47.688	2.000	0.239	1.006
ID503633	503633	42	51.282	31.106	16.655	0	170	170	2	1	-10921639	144.762	145	63	209	3040	47.614	6.341	0.159	0.833
ID503632	503632	54	52.209	29.019	17.251	0	170	170	2	1	-10921639	147.048	145	91	209	3088	39.293	2.000	0.157	1.015
ID503631	503631	None	40.036	32.081	13.093	0	170	170	2	1	-10921639	135.571	136	81	173	2847	25.071	2.000	0.136	1.294
ID503630	503630	51	48.632	17.480	9.021	0	170	170	2	1	-10921639	113.048	100	72	191	2374	33.572	2.000	0.190	1.074
ID503629	503629	53	48.170	34.318	8.008	0	170	170	2	1	-10921639	100.095	91	45	173	2102	36.422	2.000	0.171	0.802
ID503628	503628	52	44.584	29.720	4.116	0	170	170	2	1	-10921639	114.429	109	54	154	2403	26.415	4.800	0.201	1.452
ID503655	503655	38	67.389	20.370	18.348	0	171	171	2	1	-10921639	114.000	118	45	209	2394	46.817	2.000	0.271	1.040
ID503654	503654	54	55.876	26.116	17.326	0	171	171	2	1	-10921639	154.429	154	81	209	3243	33.960	4.800	0.228	1.688
ID503653	503653	None	47.418	13.163	15.559	0	171	171	2	1	-10921639	88.381	91	36	136	1856	30.668	2.000	0.271	1.228
ID503652	503652	42	69.699	32.002	15.152	0	171	171	2	1	-10921639	156.952	163	81	227	3296	44.784	4.800	0.247	1.387
ID503651	503651	51	66.030	17.352	9.011	0	171	171	2	1	-10921639	124.762	118	81	200	2620	38.675	2.000	0.262	1.339
ID503650	503650	53	52.843	34.523	7.882	0	171	171	2	1	-10921639	107.905	100	45	218	2266	45.081	2.000	0.144	0.604
ID503649	503649	52	35.123	28.401	6.699	0	171	171	2	1	-10921639	115.810	109	72	173	2432	27.546	2.000	0.121	0.910
ID503648	503648	38	41.266	21.481	18.284	0	172	172	2	1	-10921639	111.714	109	63	163	2346	31.324	4.800	0.193	1.155
ID503647	503647	54	63.815	28.205	17.426	0	172	172	2	1	-10921639	154.381	163	91	227	3242	36.525	4.800	0.224	1.545
ID503646	503646	42	63.941	32.452	13.329	0	172	172	2	1	-10921639	143.952	136	91	218	3023	38.890	2.000	0.184	1.148
ID503645	503645	53	48.573	34.127	8.646	0	172	172	2	1	-10921639	118.619	127	54	200	2491	40.026	2.000	0.131	0.688
ID503644	503644	51	58.244	17.304	9.282	0	172	172	2	1	-10921639	112.238	100	45	200	2357	43.518	2.000	0.215	0.914
ID503643	503643	55	44.942	33.438	6.146	0	172	172	2	1	-10921639	121.667	127	45	163	2555	34.650	2.000	0.168	1.012
ID503642	503642	52	36.389	29.023	4.217	0	172	172	2	1	-10921639	117.476	118	63	163	2467	27.696	4.800	0.155	1.137
ID503639	503639	42	47.792	32.426	13.185	0	173	173	2	1	-10921639	141.238	145	72	200	2966	29.717	2.000	0.165	1.344
ID503638	503638	51	66.627	17.387	8.993	0	173	173	2	1	-10921639	116.000	109	63	200	2436	41.881	2.000	0.268	1.171
ID503637	503637	55	37.980	33.210	5.848	0	173	173	2	1	-10921639	117.857	118	72	163	2475	26.327	2.000	0.124	0.990
ID503636	503636	56	43.744	23.556	4.344	0	173	173	2	1	-10921639	102.667	91	63	163	2156	31.415	2.000	0.153	0.865
ID503635	503635	52	39.823	28.885	3.218	0	173	173	2	1	-10921639	117.857	127	63	173	2475	30.213	2.000	0.131	0.906
ID503641	503641	38	46.856	21.206	18.162	0	173	173	2	1	-10921639	118.286	127	63	173	2484	30.294	4.800	0.188	1.236
ID503640	503640	54	64.322	28.300	17.032	0	173	173	2	1	-10921639	162.238	173	100	218	3407	36.809	4.800	0.219	1.583
ID503678	503678	38	45.541	21.744	18.412	0	174	174	2	1	-10921639	130.381	136	72	173	2738	26.441	4.800	0.200	1.645
ID503677	503677	54	83.813	28.363	17.096	0	174	174	2	1	-10921639	163.810	163	81	255	3440	52.329	2.000	0.239	1.209
ID503676	503676	42	59.387	32.424	14.136	0	174	174	2	1	-10921639	141.286	127	81	218	2967	35.200	2.000	0.193	1.297
ID503675	503675	51	70.916	17.244	9.410	0	174	174	2	1	-10921639	127.095	118	63	218	2669	45.283	2.000	0.256	1.144
ID503674	503674	55	51.746	33.975	8.402	0	174	174	2	1	-10921639	118.762	118	63	191	2494	31.515	2.000	0.215	1.334
ID503673	503673	56	68.799	23.160	4.158	0	174	174	2	1	-10921639	116.143	100	63	209	2439	43.221	2.000	0.242	1.048
ID503672	503672	52	38.836	28.901	3.320	0	174	174	2	1	-10921639	100.524	100	36	182	2111	36.622	2.000	0.112	0.552
ID503687	503687	52	38.739	29.219	4.740	0	175	175	2	1	-10921639	116.143	118	72	154	2439	25.299	4.800	0.181	1.410
ID503686	503686	56	58.900	23.231	4.422	0	175	175	2	1	-10921639	119.714	118	63	191	2514	40.495	2.000	0.210	1.027
ID503694	503694	38	61.755	21.628	18.675	0	175	175	2	1	-10921639	130.476	136	63	191	2740	36.004	2.000	0.243	1.419
ID503693	503693	None	43.341	25.148	17.777	0	175	175	2	1	-10921639	119.476	118	54	191	2509	39.468	2.000	0.104	0.571
ID503692	503692	54	51.079	28.451	16.984	0	175	175	2	1	-10921639	131.667	127	72	200	2765	35.779	2.000	0.180	1.120
ID503691	503691	42	59.490	32.432	13.801	0	175	175	2	1	-10921639	141.810	136	91	209	2978	34.668	4.800	0.211	1.425
ID503690	503690	None	52.353	13.883	14.443	0	175	175	2	1	-10921639	102.286	100	45	173	2148	35.780	2.000	0.194	0.931
ID503689	503689	51	52.413	18.000	9.406	0	175	175	2	1	-10921639	127.000	127	81	173	2667	28.637	4.800	0.224	1.621
ID503688	503688	55	42.141	33.995	6.921	0	175	175	2	1	-10921639	100.524	100	45	145	2111	31.707	2.000	0.176	0.949
ID503685	503685	38	55.207	20.679	17.953	0	176	176	2	1	-10921639	121.286	118	63	200	2547	38.323	2.000	0.189	1.008
ID503684	503684	54	72.392	27.519	17.096	0	176	176	2	1	-10921639	175.571	173	118	255	3687	45.402	4.800	0.221	1.402
ID503683	503683	42	49.832	32.662	13.207	0	176	176	2	1	-10921639	122.286	118	63	173	2568	35.823	2.000	0.171	0.999
ID503682	503682	51	51.115	17.526	8.867	0	176	176	2	1	-10921639	124.333	136	72	173	2611	30.593	4.800	0.219	1.460
ID503681	503681	55	41.939	33.952	5.884	0	176	176	2	1	-10921639	117.857	118	63	173	2475	30.891	2.000	0.140	0.936
ID503680	503680	52	54.735	29.114	5.513	0	176	176	2	1	-10921639	131.381	136	63	191	2759	35.394	2.000	0.196	1.219
ID503679	503679	56	59.891	23.050	4.176	0	176	176	2	1	-10921639	110.048	100	63	191	2311	36.456	2.000	0.224	1.106
ID503671	503671	38	41.555	20.232	17.977	0	177	177	2	1	-10921639	107.810	109	54	163	2264	31.043	2.000	0.161	0.964
ID503670	503670	54	42.049	28.204	17.419	0	177	177	2	1	-10921639	134.095	127	91	182	2816	32.402	2.000	0.159	1.135
ID503669	503669	None	52.564	25.000	17.408	0	177	177	2	1	-10921639	129.619	127	63	200	2722	39.039	2.000	0.167	0.952
ID503668	503668	57	39.234	14.099	15.289	0	177	177	2	1	-10921639	92.714	91	63	127	1947	21.520	4.800	0.248	1.711
ID503667	503667	42	72.279	32.296	14.179	0	177	177	2	1	-10921639	144.857	145	81	218	3042	43.130	2.000	0.233	1.269
ID503666	503666	51	63.772	18.269	9.766	0	177	177	2	1	-10921639	121.762	127	54	200	2557	43.230	2.000	0.240	1.092
ID503665	503665	52	40.892	29.470	5.427	0	177	177	2	1	-10921639	119.762	118	91	173	2515	23.516	4.800	0.213	1.788
ID503664	503664	56	65.344	22.956	4.682	0	177	177	2	1	-10921639	119.286	118	45	200	2505	42.342	2.000	0.219	1.012
ID503663	503663	38	76.859	20.993	18.092	0	178	178	2	1	-10921639	134.857	127	81	227	2832	39.530	2.000	0.280	1.491
ID503662	503662	54	46.217	26.637	17.222	0	178	178	2	1	-10921639	133.048	136	72	182	2794	27.910	4.800	0.221	1.723
ID503661	503661	57	36.353	13.564	14.346	0	178	178	2	1	-10921639	85.714	81	45	127	1800	23.480	2.000	0.201	1.219
ID503660	503660	42	71.130	32.303	13.385	0	178	178	2	1	-10921639	140.476	136	81	218	2950	41.222	3.200	0.253	1.374
ID503659	503659	51	73.962	17.411	9.306	0	178	178	2	1	-10921639	125.286	118	54	218	2631	46.688	2.000	0.281	1.176
ID503658	503658	None	36.213	33.382	6.327	0	178	178	2	1	-10921639	107.857	109	63	154	2265	28.235	2.000	0.116	0.791
ID503657	503657	52	49.603	28.891	5.335	0	178	178	2	1	-10921639	126.667	118	72	191	2660	30.676	4.800	0.187	1.303
ID503656	503656	56	59.547	23.452	4.666	0	178	178	2	1	-10921639	111.333	118	36	191	2338	43.929	2.000	0.229	0.945
ID503703	503703	52	37.847	29.422	4.847	0	179	179	2	1	-10921639	117.429	127	81	145	2466	22.194	4.800	0.172	1.553
ID503702	503702	56	39.902	23.876	5.228	0	179	179	2	1	-10921639	105.810	100	45	173	2222	28.759	2.000	0.125	0.816
ID503709	503709	38	80.446	21.416	18.128	0	179	179	2	1	-10921639	137.000	136	63	227	2877	49.699	2.000	0.278	1.200
ID503708	503708	58	53.472	28.741	17.027	0	179	179	2	1	-10921639	130.810	127	72	209	2747	38.663	2.000	0.177	1.017
ID503707	503707	54	48.054	25.604	17.222	0	179	179	2	1	-10921639	135.143	145	63	209	2838	43.728	2.000	0.171	0.904
ID503706	503706	57	35.446	13.650	15.022	0	179	179	2	1	-10921639	93.190	91	54	145	1957	21.316	4.800	0.239	1.685
ID503705	503705	42	49.723	32.675	12.824	0	179	179	2	1	-10921639	132.619	136	81	191	2785	31.118	2.000	0.166	1.212
ID503704	503704	51	59.385	17.124	9.099	0	179	179	2	1	-10921639	123.190	118	63	200	2587	35.545	2.000	0.215	1.229
ID503701	503701	38	71.116	20.840	18.138	0	180	180	2	1	-10921639	120.000	109	72	200	2520	39.073	2.000	0.271	1.310
ID503700	503700	54	62.529	26.065	17.236	0	180	180	2	1	-10921639	137.857	136	72	227	2895	38.422	2.000	0.204	1.214
ID503699	503699	58	35.428	31.222	16.020	0	180	180	2	1	-10921639	128.667	127	81	163	2702	22.626	4.800	0.132	1.326
ID503698	503698	42	41.377	32.178	12.732	0	180	180	2	1	-10921639	127.952	127	91	173	2687	23.982	2.000	0.137	1.287
ID503697	503697	51	72.109	17.766	9.662	0	180	180	2	1	-10921639	134.381	127	63	236	2822	48.748	2.000	0.213	0.969
ID503696	503696	52	55.583	29.910	5.021	0	180	180	2	1	-10921639	144.286	154	81	191	3030	27.194	4.800	0.231	1.992
ID503695	503695	56	47.503	23.237	4.851	0	180	180	2	1	-10921639	107.905	109	63	173	2266	31.364	2.000	0.177	1.036
ID503719	503719	57	38.481	14.278	13.380	0	181	181	2	1	-10921639	94.333	81	54	163	1981	29.791	2.000	0.160	0.873
ID503718	503718	51	73.017	17.375	8.989	0	181	181	2	1	-10921639	129.667	127	63	218	2723	42.502	2.000	0.272	1.305
ID503717	503717	52	62.674	29.274	4.931	0	181	181	2	1	-10921639	150.143	154	100	209	3153	29.957	4.800	0.241	1.944
ID503716	503716	56	37.924	23.278	5.086	0	181	181	2	1	-10921639	99.238	100	54	145	2084	25.898	2.000	0.160	1.056
ID503722	503722	54	56.092	27.425	18.036	0	181	181	2	1	-10921639	146.095	154	72	182	3068	32.837	4.800	0.224	1.628
ID503721	503721	38	63.659	20.883	18.297	0	181	181	2	1	-10921639	129.714	127	81	209	2724	35.821	2.000	0.213	1.270
ID503720	503720	42	65.710	32.130	13.759	0	181	181	2	1	-10921639	140.905	127	91	218	2959	34.069	2.000	0.213	1.454
ID503711	503711	51	75.112	17.755	8.769	0	182	182	2	1	-10921639	147.524	145	81	209	3098	39.134	4.800	0.287	1.680
ID503710	503710	52	66.332	29.470	5.419	0	182	182	2	1	-10921639	159.095	163	100	209	3341	32.818	4.800	0.240	1.879
ID503715	503715	38	76.722	21.157	18.064	0	182	182	2	1	-10921639	139.714	136	72	218	2934	44.714	2.000	0.239	1.207
ID503714	503714	54	55.949	28.016	17.276	0	182	182	2	1	-10921639	140.143	127	100	200	2943	30.355	2.000	0.169	1.335
ID503713	503713	42	56.042	32.370	13.836	0	182	182	2	1	-10921639	142.619	145	91	200	2995	28.040	4.800	0.204	1.721
ID503712	503712	57	48.013	14.054	13.893	0	182	182	2	1	-10921639	104.857	109	63	154	2202	26.980	4.800	0.260	1.603
ID503727	503727	54	40.408	27.806	17.039	0	183	183	2	1	-10921639	126.952	127	81	173	2666	24.923	6.356	0.147	1.302
ID503726	503726	57	48.465	13.523	15.791	0	183	183	2	1	-10921639	107.905	100	45	163	2266	31.605	4.800	0.222	1.242
ID503725	503725	42	62.286	32.120	12.992	0	183	183	2	1	-10921639	139.238	136	91	209	2924	32.706	2.000	0.200	1.420
ID503724	503724	51	85.742	18.211	9.782	0	183	183	2	1	-10921639	149.619	136	100	245	3142	45.631	2.000	0.289	1.470
ID503723	503723	52	83.725	28.826	5.800	0	183	183	2	1	-10921639	169.048	173	81	255	3550	47.232	2.000	0.255	1.454
ID503728	503728	38	69.361	20.932	18.310	0	183	183	2	1	-10921639	134.571	127	91	209	2826	35.445	2.000	0.250	1.520
ID503734	503734	38	95.068	20.653	18.100	0	184	184	2	1	-10921639	144.429	127	72	255	3033	56.997	2.000	0.303	1.179
ID503733	503733	54	55.609	28.087	17.246	0	184	184	2	1	-10921639	134.857	145	81	182	2832	33.559	2.000	0.211	1.401
ID503732	503732	57	46.451	13.545	14.639	0	184	184	2	1	-10921639	113.143	109	72	173	2376	28.904	7.600	0.203	1.319
ID503731	503731	42	54.497	32.431	13.095	0	184	184	2	1	-10921639	125.619	118	63	191	2638	35.580	2.000	0.185	1.100
ID503730	503730	51	66.398	18.736	9.523	0	184	184	2	1	-10921639	136.667	136	72	209	2870	36.513	4.800	0.263	1.560
ID503729	503729	52	60.395	28.697	4.837	0	184	184	2	1	-10921639	143.476	136	100	191	3013	26.351	4.800	0.238	2.095
ID503735	503735	52	61.846	28.314	5.562	0	185	185	2	1	-10921639	154.381	154	91	227	3242	38.597	4.800	0.193	1.296
ID503742	503742	38	87.523	20.295	18.080	0	185	185	2	1	-10921639	138.333	127	81	255	2905	47.622	2.000	0.314	1.390
ID503741	503741	None	45.056	30.128	17.257	0	185	185	2	1	-10921639	143.048	145	72	191	3004	32.978	7.600	0.154	1.160
ID503740	503740	54	43.040	26.102	17.289	0	185	185	2	1	-10921639	126.619	127	72	173	2659	29.340	2.000	0.168	1.242
ID503739	503739	None	38.844	13.392	15.560	0	185	185	2	1	-10921639	86.667	91	45	145	1820	33.219	2.000	0.173	0.771
ID503738	503738	42	55.307	32.461	14.761	0	185	185	2	1	-10921639	147.905	154	100	200	3106	31.069	7.600	0.196	1.559
ID503737	503737	57	43.101	13.869	14.202	0	185	185	2	1	-10921639	93.476	81	63	145	1963	27.215	4.800	0.242	1.336
ID503736	503736	51	73.632	19.091	9.548	0	185	185	2	1	-10921639	139.667	145	63	218	2933	44.595	2.000	0.266	1.316
ID503743	503743	52	65.756	28.572	5.576	0	186	186	2	1	-10921639	153.476	163	81	218	3223	37.902	4.800	0.230	1.517
ID503748	503748	38	73.861	20.496	18.252	0	186	186	2	1	-10921639	133.857	136	72	218	2811	46.694	2.000	0.267	1.209
ID503747	503747	54	45.320	27.530	16.926	0	186	186	2	1	-10921639	131.762	136	81	182	2767	27.351	4.800	0.187	1.515
ID503746	503746	42	67.183	32.210	13.838	0	186	186	2	1	-10921639	144.381	136	100	209	3032	33.147	2.000	0.232	1.639
ID503745	503745	57	40.836	14.037	13.791	0	186	186	2	1	-10921639	90.857	81	54	136	1908	24.356	2.000	0.204	1.263
ID503744	503744	51	67.890	18.746	9.149	0	186	186	2	1	-10921639	124.810	127	63	200	2621	37.184	4.800	0.296	1.535
ID503751	503751	42	59.664	32.002	12.997	0	187	187	2	1	-10921639	137.476	136	91	209	2887	32.756	2.000	0.211	1.462
ID503750	503750	51	65.639	19.484	10.030	0	187	187	2	1	-10921639	128.857	127	54	200	2706	41.412	2.000	0.255	1.265
ID503749	503749	52	63.486	28.915	5.404	0	187	187	2	1	-10921639	156.952	154	100	209	3296	35.978	4.800	0.212	1.524
ID503754	503754	54	53.547	28.335	17.625	0	187	187	2	1	-10921639	142.143	145	54	200	2985	36.881	4.800	0.203	1.301
ID503753	503753	38	69.742	20.482	18.097	0	187	187	2	1	-10921639	130.952	127	72	218	2750	44.666	2.000	0.253	1.182
ID503752	503752	57	36.377	13.577	15.589	0	187	187	2	1	-10921639	91.810	91	54	127	1928	23.456	3.200	0.210	1.361
ID503759	503759	54	56.218	28.517	17.212	0	188	188	2	1	-10921639	140.524	136	91	200	2951	34.105	2.000	0.181	1.260
ID503758	503758	57	44.114	14.053	14.549	0	188	188	2	1	-10921639	104.000	91	63	154	2184	26.044	4.800	0.284	1.765
ID503757	503757	42	64.795	32.846	12.681	0	188	188	2	1	-10921639	137.476	136	54	218	2887	37.784	4.800	0.239	1.403
ID503756	503756	51	92.123	19.158	9.442	0	188	188	2	1	-10921639	138.190	136	63	236	2902	53.937	2.000	0.349	1.327
ID503755	503755	52	53.027	29.665	4.681	0	188	188	2	1	-10921639	156.095	163	100	200	3278	30.584	4.800	0.213	1.795
ID503760	503760	38	71.682	20.277	18.135	0	188	188	2	1	-10921639	131.238	136	63	236	2756	45.473	2.000	0.239	1.113
ID503767	503767	54	43.595	29.294	16.880	0	189	189	2	1	-10921639	137.333	136	72	191	2884	35.418	2.000	0.121	0.840
ID503766	503766	59	61.030	25.030	17.313	0	189	189	2	1	-10921639	137.381	145	54	218	2885	44.595	2.000	0.170	0.894
ID503765	503765	57	46.912	13.516	15.129	0	189	189	2	1	-10921639	97.524	91	45	145	2048	29.097	2.000	0.242	1.307
ID503764	503764	42	48.919	32.031	13.339	0	189	189	2	1	-10921639	134.000	127	91	182	2814	27.528	4.800	0.167	1.394
ID503763	503763	51	89.127	19.197	9.333	0	189	189	2	1	-10921639	154.810	154	63	255	3251	53.265	2.000	0.294	1.320
ID503762	503762	None	46.466	32.278	6.092	0	189	189	2	1	-10921639	129.619	127	63	182	2722	31.963	2.000	0.166	1.153
ID503761	503761	52	71.092	28.664	5.361	0	189	189	2	1	-10921639	149.095	136	81	236	3131	41.778	2.000	0.239	1.376
ID503768	503768	38	77.618	20.594	18.220	0	189	189	2	1	-10921639	134.714	136	63	236	2829	47.111	2.000	0.261	1.184
ID503774	503774	38	70.298	21.207	17.953	0	190	190	2	1	-10921639	140.952	136	81	218	2960	43.674	2.000	0.232	1.216
ID503773	503773	59	62.738	24.670	17.403	0	190	190	2	1	-10921639	141.762	136	63	218	2977	49.060	2.000	0.182	0.889
ID503772	503772	57	44.929	13.691	14.843	0	190	190	2	1	-10921639	97.952	91	54	136	2057	24.784	4.800	0.264	1.650
ID503771	503771	42	45.673	32.371	13.187	0	190	190	2	1	-10921639	115.238	109	72	163	2420	26.382	3.200	0.191	1.403
ID503770	503770	51	89.668	19.312	9.061	0	190	190	2	1	-10921639	162.095	154	63	236	3404	54.193	4.800	0.317	1.440
ID503769	503769	52	57.146	29.309	5.196	0	190	190	2	1	-10921639	140.571	136	91	200	2952	32.670	4.800	0.231	1.615
ID503775	503775	52	50.823	29.385	4.607	0	191	191	2	1	-10921639	146.000	145	100	182	3066	22.450	4.800	0.224	2.380
ID503780	503780	38	76.301	21.236	17.847	0	191	191	2	1	-10921639	135.238	127	72	236	2840	52.624	2.000	0.260	1.060
ID503779	503779	59	36.150	27.164	16.485	0	191	191	2	1	-10921639	126.857	136	63	191	2664	36.624	3.200	0.135	0.821
ID503778	503778	57	55.505	14.042	14.832	0	191	191	2	1	-10921639	102.143	91	63	154	2145	28.288	4.800	0.307	1.698
ID503777	503777	42	41.606	32.845	11.089	0	191	191	2	1	-10921639	113.952	109	63	163	2393	30.069	2.000	0.161	1.052
ID503776	503776	51	75.381	18.781	9.171	0	191	191	2	1	-10921639	134.762	136	45	209	2830	41.699	4.800	0.301	1.494
ID503783	503783	42	47.654	33.120	12.571	0	192	192	2	1	-10921639	120.000	127	63	163	2520	31.650	2.000	0.177	1.141
ID503782	503782	51	66.446	19.679	9.334	0	192	192	2	1	-10921639	136.571	136	54	191	2868	39.145	4.800	0.272	1.491
ID503781	503781	52	52.459	29.580	4.641	0	192	192	2	1	-10921639	150.000	154	100	191	3150	27.734	4.800	0.217	1.925
ID503787	503787	60	64.313	25.040	18.123	0	192	192	2	1	-10921639	139.190	145	81	245	2923	39.367	2.000	0.177	1.063
ID503786	503786	38	71.018	21.181	17.526	0	192	192	2	1	-10921639	133.952	127	63	227	2813	47.756	2.000	0.235	1.069
ID503785	503785	59	39.703	28.958	16.978	0	192	192	2	1	-10921639	113.048	118	63	173	2374	30.406	2.000	0.114	0.761
ID503784	503784	57	43.769	14.051	14.276	0	192	192	2	1	-10921639	93.048	81	63	136	1954	24.126	4.800	0.234	1.460
ID503791	503791	57	60.917	14.038	14.379	0	193	193	2	1	-10921639	110.048	109	45	163	2311	35.793	2.000	0.291	1.384
ID503790	503790	42	50.144	33.087	12.969	0	193	193	2	1	-10921639	130.905	136	72	173	2749	31.121	4.800	0.211	1.464
ID503789	503789	51	73.460	18.460	8.808	0	193	193	2	1	-10921639	127.000	127	45	218	2667	50.677	2.000	0.295	1.142
ID503788	503788	52	52.700	28.313	6.136	0	193	193	2	1	-10921639	133.571	127	72	200	2805	37.727	2.000	0.144	0.893
ID503793	503793	60	37.153	25.970	18.387	0	193	193	2	1	-10921639	126.571	127	91	163	2658	18.766	4.800	0.148	1.740
ID503792	503792	38	54.645	21.413	17.767	0	193	193	2	1	-10921639	118.286	118	45	182	2484	40.681	2.000	0.193	0.942
ID503799	503799	38	65.763	21.243	17.694	0	194	194	2	1	-10921639	121.810	109	54	200	2558	43.568	2.000	0.231	1.049
ID503798	503798	None	38.596	29.661	17.127	0	194	194	2	1	-10921639	118.762	118	63	163	2494	26.570	2.000	0.142	1.114
ID503797	503797	57	63.854	13.970	14.506	0	194	194	2	1	-10921639	107.476	109	36	163	2257	36.719	4.800	0.351	1.520
ID503796	503796	42	51.906	32.951	12.344	0	194	194	2	1	-10921639	134.333	136	81	191	2821	28.961	4.800	0.196	1.522
ID503795	503795	51	59.988	17.819	8.246	0	194	194	2	1	-10921639	133.476	136	72	191	2803	30.146	4.800	0.249	1.766
ID503794	503794	52	44.146	30.651	5.034	0	194	194	2	1	-10921639	112.190	127	27	154	2356	36.637	7.600	0.201	1.026
ID503800	503800	60	43.235	25.134	17.622	0	194	194	2	1	-10921639	126.190	127	81	173	2650	27.406	6.336	0.144	1.157
ID503805	503805	38	80.977	21.303	17.893	0	195	195	2	1	-10921639	145.619	145	72	245	3058	48.703	2.000	0.255	1.216
ID503804	503804	57	67.291	13.806	14.666	0	195	195	2	1	-10921639	100.952	109	27	182	2120	42.172	2.000	0.323	1.170
ID503803	503803	42	54.472	32.905	11.869	0	195	195	2	1	-10921639	120.429	118	72	182	2529	31.067	4.800	0.238	1.489
ID503802	503802	51	42.483	19.867	9.099	0	195	195	2	1	-10921639	130.095	127	91	173	2732	24.380	7.600	0.164	1.506
ID503801	503801	52	62.812	30.197	5.046	0	195	195	2	1	-10921639	142.143	154	81	191	2985	29.566	4.800	0.261	1.991
ID503815	503815	57	46.832	13.820	14.659	0	196	196	2	1	-10921639	88.810	100	18	154	1865	33.203	2.000	0.246	1.057
ID503814	503814	42	61.561	32.324	13.460	0	196	196	2	1	-10921639	122.381	109	63	191	2570	38.078	2.000	0.238	1.236
ID503813	503813	51	50.554	18.265	8.013	0	196	196	2	1	-10921639	115.667	118	63	163	2429	30.110	2.000	0.206	1.311
ID503812	503812	52	59.003	29.174	5.192	0	196	196	2	1	-10921639	133.190	136	63	191	2797	32.054	4.800	0.251	1.665
ID503816	503816	38	59.930	21.967	17.495	0	196	196	2	1	-10921639	140.095	136	72	209	2942	36.525	6.279	0.208	1.323
ID503821	503821	None	58.974	29.222	16.948	0	197	197	2	1	-10921639	112.667	109	45	191	2366	35.473	2.000	0.238	1.222
ID503820	503820	38	98.202	22.899	17.082	0	197	197	2	1	-10921639	154.429	145	81	255	3243	52.311	2.000	0.328	1.459
ID503819	503819	57	42.522	14.282	13.247	0	197	197	2	1	-10921639	106.667	100	72	145	2240	23.534	4.800	0.221	1.639
ID503818	503818	42	38.924	32.550	12.553	0	197	197	2	1	-10921639	96.762	109	36	136	2032	28.595	6.366	0.204	1.146
ID503817	503817	52	76.256	28.893	5.218	0	197	197	2	1	-10921639	148.190	154	81	227	3112	35.899	4.800	0.283	1.820
ID503807	503807	51	55.326	18.242	7.907	0	198	198	2	1	-10921639	131.810	136	91	200	2768	29.859	4.800	0.219	1.588
ID503806	503806	52	79.393	28.898	5.102	0	198	198	2	1	-10921639	139.143	136	100	227	2922	37.327	4.800	0.302	1.731
ID503811	503811	38	72.094	23.274	16.910	0	198	198	2	1	-10921639	142.762	145	91	209	2998	39.328	4.800	0.262	1.506
ID503810	503810	None	43.074	32.399	13.521	0	198	198	2	1	-10921639	103.476	100	63	163	2173	29.923	2.000	0.165	0.980
ID503809	503809	57	43.420	13.945	13.295	0	198	198	2	1	-10921639	108.810	109	63	154	2285	24.264	4.800	0.207	1.540
ID503808	503808	42	43.562	32.591	12.924	0	198	198	2	1	-10921639	104.429	118	45	163	2193	34.375	4.800	0.229	1.134
ID503823	503823	51	59.060	18.504	8.689	0	199	199	2	1	-10921639	148.667	145	91	209	3122	31.070	4.800	0.208	1.650
ID503822	503822	52	61.300	28.790	5.681	0	199	199	2	1	-10921639	114.476	109	63	200	2404	39.413	2.000	0.214	1.023
ID503826	503826	61	46.057	28.672	16.817	0	199	199	2	1	-10921639	129.714	127	91	191	2724	28.454	4.800	0.169	1.317
ID503825	503825	38	72.588	23.815	17.105	0	199	199	2	1	-10921639	150.048	154	91	218	3151	37.460	4.800	0.259	1.646
ID503824	503824	42	48.705	32.760	12.568	0	199	199	2	1	-10921639	124.000	127	81	182	2604	31.923	6.326	0.191	1.245
ID503831	503831	38	71.195	24.594	17.166	0	200	200	2	1	-10921639	157.381	163	91	218	3305	38.414	4.800	0.231	1.539
ID503830	503830	51	58.880	17.833	9.125	0	200	200	2	1	-10921639	141.762	136	100	182	2977	25.028	4.800	0.233	2.137
ID503829	503829	52	44.312	29.348	5.454	0	200	200	2	1	-10921639	112.714	109	72	163	2367	24.290	4.800	0.191	1.487
ID503832	503832	61	38.571	28.763	16.762	0	200	200	2	1	-10921639	143.333	154	81	182	3010	26.426	4.800	0.126	1.211
ID503827	503827	52	36.427	29.297	5.764	0	201	201	2	1	-10921639	95.048	100	54	127	1996	22.513	2.000	0.176	1.264
ID503828	503828	61	58.153	31.104	16.066	0	201	201	2	1	-10921639	133.524	136	100	173	2804	24.829	4.800	0.238	2.068
ID503833	503833	None	36.293	28.746	3.187	0	211	211	2	1	-10921639	83.143	81	54	127	1746	23.318	2.000	0.192	1.150
ID503834	503834	None	39.967	12.000	0.000	0	216	216	2	1	-10921639	100.095	102	67	127	2102	19.120	4.800	0.289	2.347
ID503835	503835	None	35.266	19.988	8.056	0	232	232	2	1	-10921639	86.667	91	63	118	1820	16.921	4.800	0.214	1.809
ID503836	503836	None	35.777	23.930	4.289	0	245	245	2	1	-10921639	63.619	63	18	118	1336	23.513	2.000	0.238	1.039
ID503837	503837	None	40.812	20.491	20.517	0	247	247	2	1	-10921639	76.619	72	45	127	1609	25.341	4.800	0.281	1.328
ID503838	503838	None	37.280	32.977	11.186	0	248	248	2	1	-10921639	58.857	63	18	109	1236	25.317	2.000	0.281	1.021
ID503840	503840	72	40.128	17.556	9.554	0	250	250	2	1	-10921639	93.143	91	45	145	1956	29.473	4.800	0.212	1.105
ID503839	503839	72	38.668	18.309	9.109	0	251	251	2	1	-10921639	102.333	109	45	154	2149	25.152	4.800	0.173	1.203
ID503843	503843	62	37.513	32.902	11.970	0	252	252	2	1	-10921639	76.571	72	45	118	1608	20.827	2.000	0.233	1.390
ID503842	503842	72	43.006	18.827	8.784	0	252	252	2	1	-10921639	109.286	109	54	154	2295	24.309	6.355	0.195	1.467
ID503841	503841	None	42.687	26.168	6.738	0	252	252	2	1	-10921639	95.762	100	45	145	2011	27.495	4.800	0.215	1.233
ID503846	503846	62	41.372	33.379	14.014	0	253	253	2	1	-10921639	77.000	72	27	145	1617	28.360	2.000	0.194	0.881
ID503844	503844	62	39.665	33.475	14.660	0	254	254	2	1	-10921639	83.667	91	36	136	1757	26.628	2.000	0.208	1.083
ID503845	503845	62	40.149	33.033	13.828	0	255	255	2	1	-10921639	78.952	91	27	136	1658	30.026	2.000	0.194	0.853
ID503871	503871	64	35.531	24.366	4.895	0	256	256	2	1	-10921639	91.952	91	54	118	1931	17.281	4.800	0.205	1.809
ID503874	503874	62	50.200	33.011	13.815	0	256	256	2	1	-10921639	91.048	91	45	136	1912	28.821	2.000	0.283	1.395
ID503873	503873	None	35.984	24.888	12.666	0	256	256	2	1	-10921639	72.238	72	36	136	1517	26.294	2.000	0.187	0.864
ID503872	503872	63	41.320	17.791	9.320	0	256	256	2	1	-10921639	109.238	109	63	154	2294	24.162	6.324	0.202	1.517
ID503859	503859	62	49.061	33.225	14.145	0	257	257	2	1	-10921639	93.952	91	36	145	1973	27.665	4.800	0.275	1.463
ID503858	503858	63	42.668	17.920	10.514	0	257	257	2	1	-10921639	114.000	118	63	173	2394	27.350	4.800	0.186	1.309
ID503857	503857	64	40.884	26.637	6.174	0	257	257	2	1	-10921639	86.619	81	45	145	1819	26.114	2.000	0.215	1.174
ID503850	503850	62	52.228	33.219	13.830	0	258	258	2	1	-10921639	106.667	100	54	154	2240	26.654	4.800	0.310	1.894
ID503849	503849	64	42.937	24.599	5.532	0	258	258	2	1	-10921639	95.905	100	54	127	2014	21.196	4.800	0.322	2.202
ID503847	503847	62	46.716	33.672	14.155	0	259	259	2	1	-10921639	89.619	81	36	127	1882	24.563	2.000	0.280	1.594
ID503848	503848	65	51.062	24.815	16.877	0	259	259	2	1	-10921639	109.238	109	63	182	2294	30.473	2.000	0.191	1.149
ID503855	503855	62	36.256	33.029	14.633	0	260	260	2	1	-10921639	92.286	91	54	145	1938	23.288	2.000	0.187	1.248
ID503854	503854	None	35.206	32.673	11.172	0	260	260	2	1	-10921639	81.429	81	36	118	1710	26.686	2.000	0.190	0.973
ID503853	503853	None	37.760	25.271	5.444	0	260	260	2	1	-10921639	91.905	91	45	145	1930	25.420	4.800	0.184	1.124
ID503856	503856	65	39.134	24.051	18.014	0	260	260	2	1	-10921639	92.762	91	63	136	1948	18.791	4.800	0.209	1.709
ID503851	503851	None	36.650	19.239	7.445	0	261	261	2	1	-10921639	106.190	109	54	145	2230	24.188	4.800	0.180	1.339
ID503852	503852	62	45.742	33.298	14.745	0	261	261	2	1	-10921639	118.333	118	63	163	2485	24.911	4.800	0.211	1.655
ID503861	503861	62	37.361	33.353	12.897	0	262	262	2	1	-10921639	111.952	109	81	145	2351	16.026	6.304	0.198	2.311
ID503860	503860	66	40.841	16.953	9.494	0	262	262	2	1	-10921639	99.667	100	36	154	2093	27.970	6.395	0.180	1.086
ID503867	503867	62	62.056	33.794	14.036	0	263	263	2	1	-10921639	114.000	109	45	173	2394	34.961	4.800	0.305	1.524
ID503866	503866	66	36.474	17.891	8.787	0	263	263	2	1	-10921639	113.667	109	81	154	2387	20.526	6.284	0.169	1.600
ID503870	503870	67	48.340	24.707	17.859	0	264	264	2	1	-10921639	100.095	100	45	145	2102	28.929	3.200	0.247	1.372
ID503869	503869	62	38.455	33.991	14.548	0	264	264	2	1	-10921639	90.571	91	45	145	1902	28.904	2.000	0.180	0.958
ID503868	503868	66	50.941	18.132	8.213	0	264	264	2	1	-10921639	116.143	109	81	154	2439	25.281	4.800	0.259	1.892
ID503863	503863	62	42.592	34.214	12.770	0	265	265	2	1	-10921639	104.048	100	54	154	2185	29.987	3.200	0.186	1.089
ID503862	503862	66	41.483	18.846	8.100	0	265	265	2	1	-10921639	120.952	118	72	154	2540	21.848	4.800	0.184	1.722
ID503865	503865	67	35.910	24.213	17.966	0	265	265	2	1	-10921639	74.048	72	36	118	1555	26.588	2.000	0.197	0.918
ID503864	503864	68	35.996	28.717	15.129	0	265	265	2	1	-10921639	89.333	91	45	136	1876	24.606	2.000	0.160	1.001
ID503884	503884	68	47.200	29.007	15.072	0	266	266	2	1	-10921639	97.905	100	54	173	2056	31.010	7.600	0.184	0.980
ID503883	503883	62	35.533	33.894	11.213	0	266	266	2	1	-10921639	107.095	109	72	145	2249	18.663	4.800	0.195	1.869
ID503882	503882	None	40.851	22.849	10.974	0	266	266	2	1	-10921639	75.381	63	36	136	1583	28.375	2.000	0.221	0.963
ID503881	503881	66	41.773	16.955	9.045	0	266	266	2	1	-10921639	104.524	100	72	145	2195	23.676	7.600	0.191	1.419
ID503880	503880	None	42.453	24.141	4.737	0	266	266	2	1	-10921639	81.048	72	45	136	1702	26.615	2.000	0.219	1.093
ID503895	503895	66	39.008	16.221	9.883	0	267	267	2	1	-10921639	97.143	100	45	136	2040	29.711	2.000	0.181	1.001
ID503894	503894	None	35.426	18.306	7.522	0	267	267	2	1	-10921639	115.762	118	63	136	2431	20.714	7.600	0.193	1.812
ID503897	503897	69	41.861	27.920	18.797	0	267	267	2	1	-10921639	97.048	100	45	154	2038	32.620	2.000	0.164	0.839
ID503896	503896	62	54.678	34.894	12.753	0	267	267	2	1	-10921639	123.429	127	63	191	2592	39.052	2.000	0.172	0.929
ID503879	503879	69	42.877	26.773	18.313	0	268	268	2	1	-10921639	115.381	109	81	163	2423	22.148	7.600	0.202	1.749
ID503878	503878	None	42.107	28.973	14.970	0	268	268	2	1	-10921639	95.286	100	54	154	2001	28.846	2.000	0.164	0.929
ID503877	503877	62	49.804	34.094	10.275	0	268	268	2	1	-10921639	108.762	109	63	173	2284	34.486	4.800	0.245	1.239
ID503876	503876	66	54.723	16.056	10.079	0	268	268	2	1	-10921639	108.381	109	63	163	2276	31.123	2.000	0.225	1.281
ID503875	503875	70	47.289	24.043	4.845	0	268	268	2	1	-10921639	92.619	81	63	136	1945	26.850	2.000	0.216	1.227
ID503887	503887	62	41.431	34.142	10.110	0	269	269	2	1	-10921639	98.667	100	54	145	2072	27.290	2.000	0.193	1.170
ID503886	503886	66	50.162	16.211	8.962	0	269	269	2	1	-10921639	113.524	109	72	182	2384	31.147	2.000	0.189	1.161
ID503885	503885	70	44.512	24.659	4.757	0	269	269	2	1	-10921639	76.714	72	27	145	1611	32.333	2.000	0.212	0.829
ID503888	503888	69	36.878	27.652	18.819	0	269	269	2	1	-10921639	95.333	91	54	136	2002	22.370	4.800	0.186	1.337
ID503903	503903	71	57.902	18.713	6.724	0	270	270	2	1	-10921639	111.905	109	63	182	2350	31.290	4.800	0.260	1.478
ID503905	503905	69	40.106	27.366	18.761	0	270	270	2	1	-10921639	92.810	91	36	154	1949	30.756	2.000	0.193	0.976
ID503904	503904	66	36.572	16.167	9.760	0	270	270	2	1	-10921639	87.952	91	45	136	1847	30.041	2.000	0.152	0.774
ID503893	503893	69	45.846	25.520	18.257	0	271	271	2	1	-10921639	106.143	109	63	145	2229	24.534	4.800	0.226	1.596
ID503892	503892	71	57.879	18.017	7.036	0	271	271	2	1	-10921639	126.667	127	72	173	2660	31.431	7.600	0.237	1.544
ID503902	503902	69	37.480	26.227	18.617	0	272	272	2	1	-10921639	100.095	109	36	145	2102	29.084	7.600	0.192	1.111
ID503901	503901	None	53.688	29.125	15.268	0	272	272	2	1	-10921639	104.857	100	54	191	2202	34.830	2.000	0.202	1.011
ID503900	503900	None	37.944	23.324	11.052	0	272	272	2	1	-10921639	94.381	91	72	127	1982	18.991	2.000	0.201	1.660
ID503899	503899	71	55.111	18.107	7.246	0	272	272	2	1	-10921639	122.190	127	81	173	2566	28.849	4.800	0.244	1.663
ID503898	503898	None	35.868	24.236	3.967	0	272	272	2	1	-10921639	79.286	81	36	127	1665	27.554	2.000	0.171	0.839
ID503907	503907	None	51.498	16.588	9.121	0	273	273	2	1	-10921639	116.095	118	54	163	2438	30.506	4.800	0.225	1.398
ID503906	503906	71	45.053	18.537	6.471	0	273	273	2	1	-10921639	114.000	118	54	173	2394	29.472	7.600	0.190	1.236
ID503908	503908	69	55.848	26.199	18.169	0	273	273	2	1	-10921639	117.000	109	72	163	2457	27.512	4.800	0.267	1.792
ID503891	503891	None	41.478	29.021	14.959	0	274	274	2	1	-10921639	80.524	72	45	145	1691	26.970	2.000	0.178	0.903
ID503890	503890	71	70.040	18.171	6.403	0	274	274	2	1	-10921639	134.381	127	72	200	2822	40.051	4.800	0.275	1.447
ID503889	503889	None	38.885	25.010	4.303	0	274	274	2	1	-10921639	89.143	81	54	136	1872	24.134	4.800	0.207	1.265
ID503911	503911	71	43.246	18.422	6.436	0	275	275	2	1	-10921639	108.381	109	54	173	2276	31.655	4.800	0.186	1.073
ID503912	503912	69	45.574	26.172	17.804	0	275	275	2	1	-10921639	111.810	118	63	154	2348	25.341	4.800	0.245	1.739
ID503910	503910	69	42.283	25.323	17.613	0	276	276	2	1	-10921639	95.286	100	54	145	2001	28.136	2.000	0.196	1.109
ID503909	503909	71	47.688	19.004	6.945	0	276	276	2	1	-10921639	123.143	118	81	173	2586	22.892	4.800	0.190	1.717
ID503915	503915	69	46.481	25.728	17.571	0	277	277	2	1	-10921639	110.476	100	45	163	2320	37.503	4.800	0.219	1.058
ID503914	503914	71	60.836	18.055	7.063	0	277	277	2	1	-10921639	120.571	109	81	182	2532	29.233	4.800	0.269	1.747
ID503913	503913	73	46.216	25.291	5.253	0	277	277	2	1	-10921639	89.238	91	36	145	1874	29.355	2.000	0.260	1.255
ID503922	503922	69	39.698	25.097	17.843	0	278	278	2	1	-10921639	94.000	91	45	136	1974	26.274	4.800	0.191	1.150
ID503921	503921	71	53.565	18.252	7.068	0	278	278	2	1	-10921639	136.524	136	91	182	2867	26.466	4.800	0.233	1.947
ID503920	503920	73	50.273	24.909	4.565	0	278	278	2	1	-10921639	93.000	81	54	173	1953	31.736	2.000	0.227	1.086
ID503919	503919	69	36.752	25.194	17.594	0	279	279	2	1	-10921639	95.667	100	36	136	2009	27.677	4.800	0.189	1.100
ID503918	503918	74	43.834	33.019	10.359	0	279	279	2	1	-10921639	99.286	91	45	173	2085	32.218	2.000	0.149	0.798
ID503917	503917	71	51.998	18.179	7.435	0	279	279	2	1	-10921639	120.381	127	63	154	2528	31.243	7.600	0.258	1.581
ID503916	503916	73	70.751	25.155	4.990	0	279	279	2	1	-10921639	121.810	109	72	182	2558	36.447	2.000	0.294	1.517
ID503927	503927	69	44.460	25.386	17.352	0	280	280	2	1	-10921639	93.571	91	27	173	1965	36.796	7.600	0.155	0.681
ID503926	503926	None	36.827	29.053	15.111	0	280	280	2	1	-10921639	87.952	91	36	145	1847	29.770	2.000	0.114	0.602
ID503925	503925	74	36.018	33.184	10.996	0	280	280	2	1	-10921639	104.095	109	54	136	2186	23.558	3.200	0.173	1.302
ID503924	503924	71	59.905	18.383	7.414	0	280	280	2	1	-10921639	120.429	127	54	182	2529	41.064	7.600	0.243	1.145
ID503923	503923	73	52.867	24.982	5.435	0	280	280	2	1	-10921639	105.286	100	63	163	2211	28.606	4.800	0.270	1.566
ID503935	503935	69	55.750	25.777	17.765	0	281	281	2	1	-10921639	113.476	118	27	163	2383	38.177	2.000	0.275	1.281
ID503934	503934	74	53.843	33.952	12.515	0	281	281	2	1	-10921639	112.619	118	54	200	2365	35.504	2.000	0.206	1.084
ID503933	503933	75	58.613	15.832	11.396	0	281	281	2	1	-10921639	106.190	100	45	182	2230	37.460	7.600	0.238	1.090
ID503932	503932	71	64.629	18.721	7.316	0	281	281	2	1	-10921639	115.714	109	54	191	2430	42.019	2.000	0.273	1.181
ID503931	503931	69	64.028	27.696	17.806	0	282	282	2	1	-10921639	124.810	118	54	191	2621	38.807	2.000	0.266	1.353
ID503930	503930	74	45.467	33.018	11.196	0	282	282	2	1	-10921639	113.524	109	54	163	2384	34.269	4.800	0.191	1.062
ID503929	503929	75	62.631	16.903	10.513	0	282	282	2	1	-10921639	125.667	127	54	200	2639	47.395	2.000	0.247	1.050
ID503928	503928	None	36.126	25.081	5.277	0	282	282	2	1	-10921639	94.048	100	36	127	1975	23.288	2.000	0.185	1.263
ID503948	503948	69	47.261	27.139	17.396	0	283	283	2	1	-10921639	113.571	109	63	191	2385	31.110	4.800	0.223	1.334
ID503947	503947	74	41.946	34.198	12.270	0	283	283	2	1	-10921639	99.238	100	54	145	2084	27.483	2.000	0.207	1.237
ID503946	503946	75	50.749	16.453	11.067	0	283	283	2	1	-10921639	106.571	118	45	173	2238	37.912	2.000	0.213	0.988
ID503945	503945	71	49.903	18.932	7.746	0	283	283	2	1	-10921639	112.619	109	54	173	2365	33.723	7.600	0.183	1.032
ID503944	503944	None	37.660	37.000	7.000	0	283	283	2	1	-10921639	69.714	63	34	127	1464	28.473	2.000	0.212	0.858
ID503940	503940	69	62.905	26.471	17.072	0	284	284	2	1	-10921639	119.048	118	63	209	2500	43.471	2.000	0.232	1.032
ID503939	503939	75	46.148	16.981	10.939	0	284	284	2	1	-10921639	120.857	127	72	163	2538	29.579	7.600	0.173	1.207
ID503938	503938	None	72.358	32.273	9.939	0	284	284	2	1	-10921639	112.762	100	54	200	2368	42.906	2.000	0.314	1.255
ID503937	503937	71	67.686	19.307	8.696	0	284	284	2	1	-10921639	139.524	136	72	209	2930	38.499	4.800	0.249	1.447
ID503936	503936	76	43.620	25.043	5.570	0	284	284	2	1	-10921639	97.048	100	45	136	2038	25.408	2.000	0.243	1.493
ID503943	503943	69	66.761	28.509	16.581	0	285	285	2	1	-10921639	130.476	136	54	200	2740	41.312	2.000	0.271	1.348
ID503942	503942	71	75.038	19.240	9.166	0	285	285	2	1	-10921639	141.333	136	81	236	2968	45.559	2.000	0.242	1.208
ID503941	503941	76	59.628	25.343	5.382	0	285	285	2	1	-10921639	97.571	100	27	173	2049	41.332	2.000	0.287	1.052
ID503951	503951	78	36.728	32.715	10.802	0	286	286	2	1	-10921639	101.000	100	45	145	2121	28.313	2.000	0.151	0.938
ID503950	503950	71	58.156	19.615	8.958	0	286	286	2	1	-10921639	113.524	109	63	191	2384	39.278	2.000	0.206	0.989
ID503949	503949	76	40.792	25.471	5.593	0	286	286	2	1	-10921639	94.857	91	45	145	1992	28.113	2.000	0.186	1.056
ID503954	503954	69	42.158	30.816	16.771	0	286	286	2	1	-10921639	104.381	109	45	163	2192	36.675	2.000	0.150	0.741
ID503953	503953	77	56.628	25.605	16.485	0	286	286	2	1	-10921639	139.143	145	72	191	2922	35.272	4.800	0.218	1.413
ID503952	503952	None	47.352	16.483	11.615	0	286	286	2	1	-10921639	107.000	100	54	182	2247	34.347	7.600	0.221	1.126
ID503959	503959	69	56.500	29.748	17.034	0	287	287	2	1	-10921639	112.190	118	63	182	2356	39.932	2.000	0.219	1.010
ID503958	503958	77	65.162	24.355	16.150	0	287	287	2	1	-10921639	119.048	109	45	236	2500	47.003	2.000	0.200	0.846
ID503957	503957	78	39.477	32.360	10.574	0	287	287	2	1	-10921639	93.571	91	45	145	1965	31.909	2.000	0.174	0.869
ID503956	503956	71	65.681	18.719	10.103	0	287	287	2	1	-10921639	130.476	127	72	209	2740	37.973	2.000	0.244	1.348
ID503955	503955	76	40.926	25.324	5.094	0	287	287	2	1	-10921639	88.429	91	45	127	1857	28.481	2.000	0.205	1.057
ID503972	503972	77	60.271	25.341	16.334	0	288	288	2	1	-10921639	115.762	118	54	173	2431	35.522	4.800	0.257	1.335
ID503971	503971	None	35.863	37.000	14.000	0	288	288	2	1	-10921639	79.095	85	34	118	1661	29.863	6.029	0.288	1.184
ID503970	503970	71	48.886	17.275	9.989	0	288	288	2	1	-10921639	105.238	100	72	173	2210	30.814	4.800	0.224	1.250
ID503969	503969	None	45.345	33.054	6.778	0	288	288	2	1	-10921639	113.619	109	72	173	2386	24.090	4.800	0.219	1.695
ID503968	503968	76	45.847	25.289	5.348	0	288	288	2	1	-10921639	108.190	118	54	163	2272	34.522	2.000	0.193	1.013
ID503967	503967	77	55.274	25.026	15.890	0	289	289	2	1	-10921639	109.667	109	45	173	2303	32.001	2.000	0.243	1.339
ID503966	503966	None	36.570	32.904	10.148	0	289	289	2	1	-10921639	90.952	91	54	136	1910	24.667	2.000	0.155	0.992
ID503965	503965	71	55.989	19.605	8.923	0	289	289	2	1	-10921639	110.905	100	54	173	2329	36.308	2.000	0.225	1.121
ID503964	503964	76	40.796	25.965	5.567	0	289	289	2	1	-10921639	84.952	91	36	136	1784	30.230	7.600	0.219	1.009
ID503963	503963	77	38.214	24.917	15.605	0	290	290	2	1	-10921639	95.429	100	36	127	2004	26.118	4.800	0.213	1.284
ID503962	503962	79	55.007	17.005	11.606	0	290	290	2	1	-10921639	103.952	109	36	163	2183	36.793	7.600	0.240	1.093
ID503961	503961	71	42.602	19.889	8.980	0	290	290	2	1	-10921639	93.524	91	54	154	1964	28.956	7.600	0.195	1.055
ID503960	503960	76	39.375	26.971	6.777	0	290	290	2	1	-10921639	92.238	91	45	145	1937	29.543	2.000	0.171	0.912
ID503975	503975	79	46.780	16.146	11.702	0	291	291	2	1	-10921639	97.476	91	45	154	2047	31.586	7.600	0.212	1.080
ID503974	503974	71	39.903	20.806	8.711	0	291	291	2	1	-10921639	87.905	81	45	136	1846	26.857	2.000	0.186	1.027
ID503973	503973	80	54.677	32.778	6.065	0	291	291	2	1	-10921639	106.238	109	45	173	2231	33.761	2.000	0.218	1.125
ID503976	503976	77	56.401	24.586	15.875	0	291	291	2	1	-10921639	108.857	109	54	182	2286	30.642	4.800	0.262	1.476
ID503980	503980	77	38.039	26.656	16.039	0	292	292	2	1	-10921639	101.476	100	63	145	2131	22.862	6.328	0.182	1.368
ID503979	503979	71	38.689	18.042	9.505	0	292	292	2	1	-10921639	109.190	118	45	145	2293	25.398	4.800	0.198	1.422
ID503978	503978	76	38.710	26.983	6.792	0	292	292	2	1	-10921639	84.857	81	36	127	1782	23.279	2.000	0.227	1.347
ID503977	503977	80	61.899	32.742	5.872	0	292	292	2	1	-10921639	117.381	109	81	200	2465	32.163	4.800	0.257	1.492
ID503983	503983	71	35.420	20.134	8.431	0	293	293	2	1	-10921639	91.571	100	36	136	1923	26.765	7.600	0.189	1.088
ID503982	503982	76	35.989	27.344	6.241	0	293	293	2	1	-10921639	86.762	91	45	127	1822	27.232	2.000	0.185	0.995
ID503981	503981	80	39.712	33.131	5.439	0	293	293	2	1	-10921639	103.143	109	36	173	2166	31.988	2.000	0.182	0.992
ID503985	503985	77	75.686	25.304	16.028	0	293	293	2	1	-10921639	131.238	127	72	209	2756	42.005	2.000	0.281	1.372
ID503984	503984	None	40.464	32.798	10.774	0	293	293	2	1	-10921639	101.333	100	45	154	2128	35.590	7.600	0.162	0.794
ID503987	503987	77	71.957	25.189	15.635	0	294	294	2	1	-10921639	132.333	127	72	209	2779	42.505	4.800	0.292	1.407
ID503986	503986	71	41.967	20.979	8.219	0	294	294	2	1	-10921639	81.476	81	27	173	1711	33.600	2.000	0.155	0.652
ID504007	504007	81	45.323	33.636	11.331	0	295	295	2	1	-10921639	114.476	109	72	173	2404	26.183	7.600	0.213	1.537
ID504008	504008	77	54.282	25.690	14.253	0	295	295	2	1	-10921639	124.381	118	63	182	2612	33.464	7.600	0.241	1.444
ID503997	503997	77	51.095	25.435	15.683	0	296	296	2	1	-10921639	123.048	127	72	173	2584	34.995	4.800	0.205	1.196
ID503996	503996	None	45.850	16.358	13.876	0	296	296	2	1	-10921639	91.429	100	27	136	1920	31.852	7.600	0.264	1.197
ID503995	503995	81	47.069	34.001	11.541	0	296	296	2	1	-10921639	106.952	118	36	154	2246	34.395	4.800	0.214	1.096
ID503994	503994	71	39.323	19.911	7.917	0	296	296	2	1	-10921639	97.905	100	63	154	2056	22.576	2.000	0.212	1.518
ID503993	503993	83	50.149	32.930	5.971	0	296	296	2	1	-10921639	90.619	91	45	173	1903	36.526	2.000	0.168	0.714
ID503999	503999	71	49.284	20.249	9.224	0	297	297	2	1	-10921639	101.857	100	36	163	2139	32.406	2.000	0.216	1.118
ID503998	503998	83	35.314	33.038	6.027	0	297	297	2	1	-10921639	95.381	100	36	154	2003	28.342	2.000	0.105	0.641
ID504002	504002	77	45.659	24.679	17.753	0	297	297	2	1	-10921639	91.857	91	45	154	1929	31.637	2.000	0.201	0.971
ID504001	504001	82	35.003	26.024	13.424	0	297	297	2	1	-10921639	111.000	109	63	145	2331	22.828	4.800	0.176	1.457
ID504000	504000	81	44.893	33.170	10.207	0	297	297	2	1	-10921639	116.952	127	63	163	2456	30.652	2.000	0.154	1.017
ID503991	503991	81	47.677	33.597	12.589	0	298	298	2	1	-10921639	97.905	100	36	163	2056	37.136	2.000	0.193	0.852
ID503990	503990	82	43.165	26.353	12.353	0	298	298	2	1	-10921639	109.619	109	72	163	2302	26.997	2.000	0.180	1.238
ID503989	503989	71	35.082	20.337	8.827	0	298	298	2	1	-10921639	105.095	100	63	145	2207	18.897	2.000	0.162	1.553
ID503988	503988	83	47.001	32.718	6.106	0	298	298	2	1	-10921639	107.429	109	54	163	2256	30.520	2.000	0.196	1.151
ID503992	503992	77	40.810	24.679	17.426	0	298	298	2	1	-10921639	103.524	100	63	145	2174	24.287	2.000	0.174	1.265
ID504006	504006	77	36.138	24.467	17.405	0	299	299	2	1	-10921639	79.238	72	45	145	1664	26.805	2.000	0.153	0.783
ID504005	504005	81	50.987	34.048	12.872	0	299	299	2	1	-10921639	97.905	109	27	200	2056	44.136	2.000	0.171	0.647
ID504004	504004	82	38.776	26.794	11.950	0	299	299	2	1	-10921639	97.048	100	45	136	2038	25.087	2.000	0.192	1.244
ID504003	504003	84	60.322	33.261	9.853	0	299	299	2	1	-10921639	133.952	127	63	200	2813	36.348	2.000	0.214	1.299
ID504010	504010	84	41.327	33.059	9.812	0	300	300	2	1	-10921639	119.714	118	81	173	2514	26.354	3.200	0.156	1.224
ID504009	504009	None	39.273	18.461	8.987	0	300	300	2	1	-10921639	98.429	100	54	136	2067	23.372	4.800	0.198	1.395
ID504011	504011	None	40.708	19.330	19.138	0	304	304	2	1	-10921639	68.381	63	36	109	1436	22.896	2.000	0.303	1.390
ID504012	504012	None	36.959	18.337	7.443	0	308	308	2	1	-10921639	65.333	63	36	118	1372	24.945	7.600	0.266	1.101
ID504013	504013	None	35.735	31.955	6.036	0	314	314	2	1	-10921639	71.857	72	45	100	1509	18.489	2.000	0.244	1.524
ID504014	504014	None	35.839	10.180	14.842	0	322	322	2	1	-10921639	63.095	54	18	136	1325	24.356	2.000	0.223	0.943
ID504015	504015	None	35.033	25.000	0.000	0	338	338	2	1	-10921639	74.238	81	36	100	1559	17.790	4.800	0.302	1.934
