# Supplementary material for: Progressive enhancement of kinetic proofreading in T cell antigen discrimination from receptor activation to DAG generation
Source: eLife. 2022 Sep 20;11:e75263. doi: 10.7554/eLife.75263 (PMC9536835; doi:10.7554/eLife.75263)
Supplement: Figure 5—source data 1. — Each data table is the TrackMate ‘spot-statistics’ output of one cell over four cycles of blue-light illumination (frames 0–40, 100–140, 200–240, and 300–340, with 3 s interval between frames). We calculated the lifetime of TrackIDs that existed at the start of each period of blue-light illumination that did not last for the full period and fit the resulting lifetime distributions using custom Python scripts available at https://github.com/dbritain/KP-paper (copy archived at swh:1:rev:167fa456901903740f0f3ee6a3e5324bc45207ea, Britain, 2022). [file elife-75263-fig5-data1.zip › Fig5SourceData/LOV/lov1/r1/lov3.csv]

Label	ID	TRACK_ID	QUALITY	POSITION_X	POSITION_Y	POSITION_Z	POSITION_T	FRAME	RADIUS	VISIBILITY	MANUAL_COLOR	MEAN_INTENSITY	MEDIAN_INTENSITY	MIN_INTENSITY	MAX_INTENSITY	TOTAL_INTENSITY	STANDARD_DEVIATION	ESTIMATED_DIAMETER	CONTRAST	SNR
ID505953	505953	3	99.130	14.000	42.101	0	0	0	2	1	-10921639	123.048	92	57	255	2584	57.133	2.000	0.363	1.148
ID505952	505952	4	70.746	6.799	34.407	0	0	0	2	1	-10921639	105.190	121	40	197	2209	47.591	2.000	0.382	1.222
ID505943	505943	0	67.580	31.398	14.213	0	0	0	2	1	-10921639	226.952	255	121	255	4766	43.964	4.800	0.176	1.545
ID505942	505942	1	89.286	16.282	14.185	0	0	0	2	1	-10921639	188.381	202	81	255	3956	62.286	3.200	0.233	1.145
ID505941	505941	2	72.140	24.555	12.621	0	0	0	2	1	-10921639	222.429	237	139	255	4671	37.052	4.800	0.173	1.767
ID505951	505951	5	42.624	29.314	28.965	0	0	0	2	1	-10921639	90.476	92	34	144	1900	30.329	2.000	0.200	0.993
ID505950	505950	6	81.510	14.493	26.701	0	0	0	2	1	-10921639	99.333	86	23	237	2086	63.393	2.000	0.315	0.750
ID505949	505949	7	77.811	29.360	23.681	0	0	0	2	1	-10921639	127.286	115	69	231	2673	49.696	2.000	0.258	1.052
ID505948	505948	8	72.559	42.794	22.668	0	0	0	2	1	-10921639	124.762	121	63	226	2620	44.803	4.800	0.286	1.239
ID505947	505947	None	45.938	24.370	18.721	0	0	0	2	1	-10921639	116.762	115	57	197	2452	45.244	2.000	0.142	0.644
ID505946	505946	9	45.176	8.930	19.058	0	0	0	2	1	-10921639	79.762	69	34	150	1675	31.906	2.000	0.246	0.987
ID505945	505945	10	84.824	16.780	17.956	0	0	0	2	1	-10921639	181.476	191	63	255	3811	66.261	2.000	0.214	0.964
ID505944	505944	None	77.038	32.827	17.033	0	0	0	2	1	-10921639	213.714	255	139	255	4488	50.586	4.800	0.189	1.346
ID505940	505940	3	61.725	13.955	41.895	0	1	1	2	1	-10921639	100.333	104	40	168	2107	36.265	2.000	0.294	1.256
ID505939	505939	4	42.810	6.711	33.560	0	1	1	2	1	-10921639	80.381	69	40	133	1688	29.580	4.800	0.310	1.288
ID505938	505938	5	49.175	29.578	28.898	0	1	1	2	1	-10921639	88.381	81	34	156	1856	36.463	2.000	0.211	0.846
ID505937	505937	6	55.651	14.432	26.782	0	1	1	2	1	-10921639	90.619	81	40	185	1903	40.103	2.000	0.226	0.834
ID505936	505936	7	53.699	29.095	23.741	0	1	1	2	1	-10921639	112.905	98	63	168	2371	31.621	2.000	0.193	1.155
ID505935	505935	8	41.985	42.198	22.396	0	1	1	2	1	-10921639	97.952	98	57	150	2057	26.202	7.600	0.215	1.325
ID505934	505934	10	65.987	16.924	17.847	0	1	1	2	1	-10921639	156.333	156	98	249	3283	44.920	2.000	0.167	0.999
ID505933	505933	9	38.422	8.300	18.239	0	1	1	2	1	-10921639	68.095	63	23	115	1430	27.391	2.000	0.268	1.050
ID505932	505932	0	80.321	31.117	15.158	0	1	1	2	1	-10921639	233.524	249	173	255	4904	27.246	4.800	0.235	3.267
ID505931	505931	2	66.371	24.363	13.643	0	1	1	2	1	-10921639	195.762	202	127	255	4111	38.973	4.800	0.173	1.479
ID505930	505930	1	55.784	16.468	14.393	0	1	1	2	1	-10921639	141.857	150	57	202	2979	48.312	2.000	0.185	0.915
ID505959	505959	2	52.720	23.765	13.508	0	2	2	2	1	-10921639	161.000	156	127	214	3381	26.004	4.800	0.164	1.740
ID505958	505958	1	43.832	16.480	14.363	0	2	2	2	1	-10921639	122.905	127	69	173	2581	34.842	2.000	0.168	1.013
ID505964	505964	3	36.528	13.753	41.693	0	2	2	2	1	-10921639	66.619	63	28	115	1399	28.890	2.000	0.228	0.855
ID505963	505963	5	40.242	29.450	28.861	0	2	2	2	1	-10921639	83.952	81	40	144	1763	28.670	2.000	0.185	0.913
ID505962	505962	7	38.887	29.009	23.817	0	2	2	2	1	-10921639	98.095	98	63	150	2060	24.946	2.000	0.137	0.945
ID505961	505961	10	47.714	16.787	17.720	0	2	2	2	1	-10921639	125.048	121	81	185	2626	34.678	2.000	0.139	0.881
ID505960	505960	0	75.716	31.897	15.838	0	2	2	2	1	-10921639	187.524	191	110	243	3938	38.871	4.800	0.211	1.678
ID505955	505955	1	42.541	16.874	14.158	0	3	3	2	1	-10921639	103.762	104	52	156	2179	29.474	2.000	0.168	1.012
ID505957	505957	None	37.432	14.955	26.640	0	3	3	2	1	-10921639	86.619	81	52	144	1819	27.534	2.000	0.151	0.825
ID505956	505956	0	48.694	30.723	15.466	0	3	3	2	1	-10921639	152.476	162	104	191	3202	26.212	4.800	0.183	1.802
ID505954	505954	0	39.854	31.064	15.887	0	4	4	2	1	-10921639	133.619	139	104	162	2806	17.060	4.800	0.161	2.170
ID505929	505929	0	47.201	31.055	15.420	0	5	5	2	1	-10921639	131.762	133	81	168	2767	26.516	4.800	0.190	1.586
ID505928	505928	None	35.295	16.942	15.093	0	5	5	2	1	-10921639	98.190	92	63	144	2062	22.049	2.000	0.157	1.209
ID505965	505965	0	42.815	30.821	15.636	0	6	6	2	1	-10921639	128.667	133	86	156	2702	19.946	4.800	0.198	2.132
ID505967	505967	None	44.157	30.576	14.539	0	43	43	2	1	-10921639	93.571	92	40	139	1965	26.470	2.000	0.228	1.312
ID505966	505966	None	37.718	23.000	0.000	0	43	43	2	1	-10921639	54.286	46	32	98	1140	21.383	2.000	0.374	1.381
ID505968	505968	11	36.616	39.193	22.809	0	43	43	2	1	-10921639	73.048	69	40	115	1534	20.397	2.000	0.245	1.410
ID505969	505969	11	41.216	39.980	21.836	0	44	44	2	1	-10921639	74.619	75	46	139	1567	24.834	2.000	0.241	1.167
ID505973	505973	11	46.594	40.038	21.943	0	45	45	2	1	-10921639	85.095	81	46	144	1787	27.300	2.000	0.239	1.204
ID505972	505972	12	35.957	18.190	15.067	0	45	45	2	1	-10921639	71.333	75	34	110	1498	22.267	2.000	0.232	1.205
ID505971	505971	13	45.389	31.222	14.469	0	45	45	2	1	-10921639	106.000	110	63	144	2226	25.450	4.800	0.260	1.717
ID505970	505970	None	35.998	23.378	13.298	0	45	45	2	1	-10921639	74.810	75	34	127	1571	26.884	2.000	0.245	1.095
ID505999	505999	13	51.565	31.323	15.934	0	46	46	2	1	-10921639	115.571	127	69	150	2427	27.717	4.800	0.271	1.776
ID505998	505998	12	35.299	18.139	15.419	0	46	46	2	1	-10921639	72.048	75	34	115	1513	24.492	2.000	0.214	1.035
ID506002	506002	15	37.097	13.785	35.539	0	46	46	2	1	-10921639	70.571	63	23	121	1482	31.699	7.600	0.208	0.767
ID506001	506001	24	37.554	30.204	28.290	0	46	46	2	1	-10921639	70.524	63	40	121	1481	24.252	2.000	0.192	0.938
ID506000	506000	11	62.298	40.238	22.165	0	46	46	2	1	-10921639	86.714	86	34	173	1821	37.991	2.000	0.326	1.121
ID505975	505975	13	49.625	30.910	15.497	0	47	47	2	1	-10921639	114.286	121	63	162	2400	32.196	4.800	0.227	1.313
ID505974	505974	14	42.570	22.983	13.516	0	47	47	2	1	-10921639	86.333	86	40	133	1813	28.340	2.000	0.221	1.101
ID505979	505979	15	46.907	13.784	35.917	0	47	47	2	1	-10921639	81.476	86	23	139	1711	34.548	7.600	0.275	1.018
ID505978	505978	24	41.404	30.445	28.363	0	47	47	2	1	-10921639	75.571	63	34	139	1587	30.743	2.000	0.207	0.843
ID505977	505977	16	35.763	15.031	26.518	0	47	47	2	1	-10921639	62.714	63	11	115	1317	29.515	2.000	0.273	0.911
ID505976	505976	11	54.943	39.505	22.092	0	47	47	2	1	-10921639	89.667	86	52	156	1883	32.870	2.000	0.301	1.261
ID505988	505988	None	41.210	18.115	40.570	0	48	48	2	1	-10921639	78.810	69	28	150	1655	31.041	2.000	0.228	0.944
ID505987	505987	15	50.286	15.058	36.978	0	48	48	2	1	-10921639	100.333	98	46	156	2107	32.733	4.800	0.237	1.175
ID505986	505986	None	35.600	13.112	34.353	0	48	48	2	1	-10921639	69.905	57	23	139	1468	34.855	7.600	0.180	0.612
ID505985	505985	16	41.464	15.276	26.851	0	48	48	2	1	-10921639	61.571	63	11	115	1293	30.593	2.000	0.299	0.926
ID505984	505984	17	40.074	30.070	23.266	0	48	48	2	1	-10921639	68.190	57	34	139	1432	28.051	2.000	0.192	0.784
ID505983	505983	11	70.247	39.784	22.082	0	48	48	2	1	-10921639	99.000	86	52	185	2079	40.372	2.000	0.323	1.199
ID505982	505982	12	44.648	18.167	16.596	0	48	48	2	1	-10921639	90.810	86	46	144	1907	31.205	2.000	0.247	1.154
ID505981	505981	13	46.147	30.488	15.469	0	48	48	2	1	-10921639	109.905	115	40	179	2308	37.478	7.600	0.197	0.964
ID505980	505980	14	54.429	22.791	13.028	0	48	48	2	1	-10921639	89.905	86	34	156	1888	32.131	2.000	0.313	1.335
ID505991	505991	13	47.045	31.101	17.115	0	49	49	2	1	-10921639	121.333	133	69	179	2548	36.050	2.000	0.177	1.011
ID505990	505990	20	54.158	30.937	13.732	0	49	49	2	1	-10921639	121.000	110	75	168	2541	30.692	4.800	0.230	1.473
ID505989	505989	14	46.846	22.962	13.154	0	49	49	2	1	-10921639	90.762	92	46	127	1906	26.264	4.800	0.286	1.538
ID505997	505997	15	48.881	15.227	37.293	0	49	49	2	1	-10921639	105.762	110	52	150	2221	31.351	4.800	0.232	1.270
ID505996	505996	None	42.725	30.240	29.039	0	49	49	2	1	-10921639	82.762	75	46	162	1738	28.258	2.000	0.216	1.039
ID505995	505995	16	48.049	14.766	26.334	0	49	49	2	1	-10921639	79.905	75	46	139	1678	30.070	2.000	0.299	1.224
ID505994	505994	17	39.407	30.070	23.838	0	49	49	2	1	-10921639	75.905	69	34	144	1594	27.813	2.000	0.175	0.814
ID505993	505993	11	53.559	39.945	22.161	0	49	49	2	1	-10921639	96.333	92	34	150	2023	30.593	4.800	0.294	1.430
ID505992	505992	12	36.127	17.374	17.868	0	49	49	2	1	-10921639	73.762	75	34	127	1549	23.689	2.000	0.226	1.149
ID506050	506050	18	53.896	17.711	39.862	0	50	50	2	1	-10921639	99.952	98	40	179	2099	37.771	2.000	0.241	1.027
ID506049	506049	19	60.106	13.018	34.017	0	50	50	2	1	-10921639	91.905	81	28	168	1930	44.158	2.000	0.279	0.908
ID506048	506048	16	50.065	15.367	26.508	0	50	50	2	1	-10921639	70.810	75	17	144	1487	37.094	2.000	0.347	0.983
ID506047	506047	17	57.258	30.199	24.056	0	50	50	2	1	-10921639	88.190	69	34	168	1852	38.243	2.000	0.236	0.882
ID506046	506046	11	54.744	39.539	21.904	0	50	50	2	1	-10921639	106.238	98	46	150	2231	31.266	4.800	0.298	1.562
ID506045	506045	13	55.145	32.919	17.617	0	50	50	2	1	-10921639	112.333	115	34	197	2359	45.177	2.000	0.192	0.802
ID506044	506044	20	61.597	30.898	14.317	0	50	50	2	1	-10921639	134.952	144	81	208	2834	33.552	4.800	0.244	1.580
ID506043	506043	14	46.675	22.675	13.012	0	50	50	2	1	-10921639	94.381	98	46	162	1982	26.297	4.800	0.284	1.586
ID506023	506023	14	36.788	22.835	12.832	0	51	51	2	1	-10921639	87.714	92	34	133	1842	26.308	2.000	0.244	1.308
ID506032	506032	18	55.996	17.367	39.277	0	51	51	2	1	-10921639	108.857	110	52	185	2286	36.045	7.600	0.233	1.143
ID506031	506031	19	62.037	14.011	35.383	0	51	51	2	1	-10921639	108.476	115	40	173	2278	42.796	4.800	0.305	1.184
ID506030	506030	21	43.516	30.072	28.246	0	51	51	2	1	-10921639	90.238	92	52	156	1895	29.514	2.000	0.176	0.917
ID506029	506029	16	61.563	15.139	26.490	0	51	51	2	1	-10921639	86.190	81	40	162	1810	36.857	2.000	0.364	1.248
ID506028	506028	17	53.913	30.406	24.009	0	51	51	2	1	-10921639	92.476	81	34	179	1942	38.187	2.000	0.228	0.898
ID506027	506027	11	74.966	39.823	21.914	0	51	51	2	1	-10921639	112.143	98	52	179	2355	38.132	2.000	0.382	1.626
ID506026	506026	13	37.768	33.914	17.920	0	51	51	2	1	-10921639	96.571	86	40	156	2028	34.545	2.000	0.088	0.451
ID506025	506025	22	40.938	17.948	15.045	0	51	51	2	1	-10921639	92.143	92	57	133	1935	23.380	3.200	0.233	1.487
ID506024	506024	20	91.921	31.075	14.271	0	51	51	2	1	-10921639	157.524	156	69	255	3308	54.057	2.000	0.294	1.326
ID506022	506022	19	84.253	14.020	35.097	0	52	52	2	1	-10921639	115.429	104	34	214	2424	54.561	2.000	0.359	1.117
ID506021	506021	21	69.451	30.296	28.252	0	52	52	2	1	-10921639	108.810	92	52	197	2285	43.958	2.000	0.249	0.986
ID506020	506020	16	58.631	15.353	26.300	0	52	52	2	1	-10921639	80.143	81	40	150	1683	35.899	2.000	0.355	1.170
ID506019	506019	17	70.082	30.071	23.915	0	52	52	2	1	-10921639	103.714	92	46	220	2178	46.741	2.000	0.226	0.818
ID506018	506018	11	69.062	40.210	21.861	0	52	52	2	1	-10921639	106.571	98	46	179	2238	38.649	2.000	0.321	1.341
ID506017	506017	23	41.873	15.953	19.920	0	52	52	2	1	-10921639	84.095	86	28	144	1766	28.279	2.000	0.233	1.124
ID506016	506016	22	43.535	18.575	15.171	0	52	52	2	1	-10921639	89.667	81	52	139	1883	27.995	2.000	0.197	1.052
ID506015	506015	20	92.491	30.832	14.270	0	52	52	2	1	-10921639	164.286	173	98	243	3450	50.193	4.800	0.305	1.529
ID506014	506014	14	48.513	23.309	12.710	0	52	52	2	1	-10921639	101.905	104	63	144	2140	26.438	4.800	0.272	1.650
ID506007	506007	23	35.561	16.000	20.000	0	53	53	2	1	-10921639	94.952	92	46	144	1994	26.849	6.088	0.189	1.125
ID506006	506006	22	40.694	18.443	14.818	0	53	53	2	1	-10921639	98.619	104	57	139	2071	26.011	3.200	0.208	1.305
ID506005	506005	20	95.421	30.928	14.081	0	53	53	2	1	-10921639	181.952	191	110	243	3821	44.873	4.800	0.329	2.008
ID506004	506004	14	48.909	23.019	12.832	0	53	53	2	1	-10921639	99.905	98	63	150	2098	26.634	4.800	0.269	1.592
ID506003	506003	None	35.460	23.000	0.000	0	53	53	2	1	-10921639	46.429	34	22	92	975	22.873	2.000	0.341	1.032
ID506013	506013	18	63.863	17.695	39.880	0	53	53	2	1	-10921639	116.429	115	57	202	2445	42.200	2.000	0.239	1.066
ID506012	506012	19	67.019	13.540	34.575	0	53	53	2	1	-10921639	107.095	104	23	179	2249	48.395	2.000	0.297	1.014
ID506011	506011	21	52.371	30.052	27.899	0	53	53	2	1	-10921639	98.048	92	52	156	2059	33.212	2.000	0.220	1.065
ID506010	506010	16	55.797	14.760	26.063	0	53	53	2	1	-10921639	84.429	75	28	144	1773	34.403	2.000	0.317	1.182
ID506009	506009	17	70.520	30.126	24.053	0	53	53	2	1	-10921639	100.762	86	40	214	2116	47.637	2.000	0.253	0.855
ID506008	506008	11	75.397	39.968	22.001	0	53	53	2	1	-10921639	114.333	104	52	191	2401	43.492	2.000	0.318	1.270
ID506039	506039	16	63.358	15.009	26.298	0	54	54	2	1	-10921639	90.524	81	40	197	1901	39.949	2.000	0.284	1.002
ID506038	506038	17	84.376	30.274	23.780	0	54	54	2	1	-10921639	110.952	86	46	231	2330	55.311	2.000	0.305	0.939
ID506037	506037	11	72.050	39.785	22.043	0	54	54	2	1	-10921639	119.857	121	57	197	2517	41.576	2.000	0.295	1.313
ID506036	506036	23	36.560	17.036	18.705	0	54	54	2	1	-10921639	92.952	98	40	144	1952	29.366	2.000	0.157	0.857
ID506035	506035	22	54.785	17.954	14.881	0	54	54	2	1	-10921639	104.619	98	63	162	2197	31.046	2.000	0.224	1.235
ID506034	506034	20	114.720	30.887	14.150	0	54	54	2	1	-10921639	196.429	214	121	255	4125	52.465	4.800	0.373	2.033
ID506033	506033	14	45.999	23.295	13.091	0	54	54	2	1	-10921639	96.286	92	46	139	2022	26.682	2.000	0.260	1.490
ID506042	506042	18	53.443	17.664	39.838	0	54	54	2	1	-10921639	102.667	98	46	179	2156	40.786	2.000	0.230	0.941
ID506041	506041	19	74.742	14.005	34.867	0	54	54	2	1	-10921639	117.190	110	40	197	2461	47.916	2.000	0.325	1.199
ID506040	506040	21	47.886	30.135	28.115	0	54	54	2	1	-10921639	90.476	86	40	162	1900	33.107	2.000	0.180	0.832
ID506071	506071	18	47.890	17.851	39.844	0	55	55	2	1	-10921639	96.048	92	28	168	2017	36.750	2.000	0.201	0.875
ID506070	506070	19	66.481	14.167	34.787	0	55	55	2	1	-10921639	109.524	110	28	185	2300	48.422	2.000	0.279	0.987
ID506069	506069	None	41.564	9.215	33.978	0	55	55	2	1	-10921639	67.667	75	17	144	1421	36.167	2.000	0.268	0.791
ID506068	506068	21	44.799	30.587	28.542	0	55	55	2	1	-10921639	86.429	81	34	156	1815	38.665	2.000	0.216	0.793
ID506067	506067	16	63.923	15.208	26.221	0	55	55	2	1	-10921639	87.286	81	28	173	1833	42.583	2.000	0.322	0.999
ID506066	506066	17	80.953	30.241	24.021	0	55	55	2	1	-10921639	110.381	92	40	231	2318	54.666	2.000	0.279	0.881
ID506065	506065	11	78.428	39.952	22.228	0	55	55	2	1	-10921639	117.381	110	46	185	2465	43.601	2.000	0.354	1.409
ID506064	506064	23	47.670	16.592	19.664	0	55	55	2	1	-10921639	106.571	104	46	162	2238	37.109	4.800	0.216	1.019
ID506063	506063	22	45.088	18.517	15.374	0	55	55	2	1	-10921639	108.571	110	57	168	2280	34.285	2.000	0.163	0.889
ID506062	506062	20	101.620	30.734	13.958	0	55	55	2	1	-10921639	189.143	173	127	255	3972	42.542	4.800	0.348	2.297
ID506061	506061	14	51.299	23.078	13.317	0	55	55	2	1	-10921639	106.810	115	57	156	2243	31.543	4.800	0.255	1.378
ID506055	506055	11	79.698	39.995	22.192	0	56	56	2	1	-10921639	126.667	127	57	208	2660	44.393	2.000	0.331	1.420
ID506054	506054	23	52.431	15.709	20.488	0	56	56	2	1	-10921639	104.333	104	46	197	2191	37.667	2.000	0.195	0.904
ID506053	506053	22	58.331	18.322	14.934	0	56	56	2	1	-10921639	115.143	127	63	179	2418	37.481	2.000	0.252	1.238
ID506052	506052	20	90.755	31.144	13.483	0	56	56	2	1	-10921639	168.905	185	75	255	3547	56.275	4.800	0.283	1.325
ID506051	506051	14	52.365	23.444	13.236	0	56	56	2	1	-10921639	108.667	115	40	162	2282	36.035	2.000	0.244	1.182
ID506060	506060	18	54.909	18.053	40.296	0	56	56	2	1	-10921639	105.190	98	46	191	2209	37.802	2.000	0.237	1.066
ID506059	506059	19	63.738	14.009	34.702	0	56	56	2	1	-10921639	114.667	127	40	179	2408	44.243	4.800	0.278	1.128
ID506058	506058	21	58.583	30.100	28.369	0	56	56	2	1	-10921639	112.048	115	52	179	2353	37.101	2.000	0.215	1.070
ID506057	506057	16	64.955	14.914	26.046	0	56	56	2	1	-10921639	84.238	75	23	173	1769	40.545	2.000	0.335	1.043
ID506056	506056	17	81.509	29.998	23.846	0	56	56	2	1	-10921639	115.429	104	52	243	2424	52.452	2.000	0.267	0.927
ID506081	506081	18	63.014	17.870	40.558	0	57	57	2	1	-10921639	96.048	86	34	197	2017	45.150	2.000	0.287	0.948
ID506080	506080	19	68.982	13.622	34.479	0	57	57	2	1	-10921639	108.476	110	28	214	2278	53.678	2.000	0.280	0.884
ID506079	506079	21	62.235	29.989	28.213	0	57	57	2	1	-10921639	114.857	121	52	191	2412	40.068	2.000	0.228	1.064
ID506078	506078	16	65.600	15.058	26.150	0	57	57	2	1	-10921639	82.619	69	28	185	1735	43.385	2.000	0.314	0.909
ID506077	506077	17	93.203	30.194	23.852	0	57	57	2	1	-10921639	124.619	110	52	255	2617	60.720	2.000	0.289	0.921
ID506076	506076	11	91.555	40.049	22.165	0	57	57	2	1	-10921639	137.000	139	57	220	2877	49.332	2.000	0.371	1.503
ID506075	506075	23	46.862	15.952	20.275	0	57	57	2	1	-10921639	102.714	92	57	168	2157	31.710	6.091	0.216	1.151
ID506074	506074	22	50.379	18.592	14.714	0	57	57	2	1	-10921639	114.857	121	69	185	2412	29.952	2.000	0.214	1.354
ID506073	506073	20	98.766	31.165	13.918	0	57	57	2	1	-10921639	198.286	202	133	255	4164	41.066	4.800	0.313	2.301
ID506072	506072	14	54.734	23.781	13.128	0	57	57	2	1	-10921639	109.714	104	46	168	2304	34.373	2.000	0.240	1.234
ID506087	506087	17	93.611	30.191	23.901	0	58	58	2	1	-10921639	128.048	110	57	255	2689	59.241	2.000	0.295	0.985
ID506086	506086	11	110.483	40.229	22.093	0	58	58	2	1	-10921639	145.619	127	63	255	3058	60.492	2.000	0.404	1.385
ID506085	506085	23	51.452	15.756	20.586	0	58	58	2	1	-10921639	100.190	92	40	185	2104	39.906	2.000	0.195	0.818
ID506084	506084	22	46.026	18.167	14.558	0	58	58	2	1	-10921639	116.190	121	69	162	2440	27.867	4.800	0.213	1.467
ID506083	506083	20	88.218	31.165	14.194	0	58	58	2	1	-10921639	188.571	185	110	255	3960	41.952	4.800	0.274	1.935
ID506082	506082	14	56.137	23.295	13.615	0	58	58	2	1	-10921639	123.286	121	69	179	2589	32.453	2.000	0.226	1.401
ID506092	506092	18	78.779	18.116	39.955	0	58	58	2	1	-10921639	119.286	121	52	231	2505	46.448	2.000	0.314	1.227
ID506091	506091	19	68.630	14.050	35.650	0	58	58	2	1	-10921639	111.857	104	46	197	2349	45.643	2.000	0.260	1.011
ID506090	506090	None	49.669	10.618	32.918	0	58	58	2	1	-10921639	88.905	81	40	173	1867	38.621	7.600	0.244	0.902
ID506089	506089	21	47.940	30.268	28.054	0	58	58	2	1	-10921639	112.619	115	57	168	2365	33.205	2.000	0.182	1.044
ID506088	506088	16	61.577	14.967	26.127	0	58	58	2	1	-10921639	90.619	81	28	162	1903	37.669	2.000	0.307	1.129
ID506103	506103	18	67.880	17.813	40.459	0	59	59	2	1	-10921639	115.714	115	28	220	2430	49.989	2.000	0.271	0.987
ID506102	506102	19	73.466	13.172	34.409	0	59	59	2	1	-10921639	112.143	115	34	197	2355	57.198	2.000	0.306	0.919
ID506101	506101	21	62.931	30.303	28.430	0	59	59	2	1	-10921639	125.095	115	75	197	2627	38.670	2.000	0.226	1.192
ID506100	506100	16	79.119	14.962	25.909	0	59	59	2	1	-10921639	100.429	81	34	214	2109	50.162	2.000	0.322	0.975
ID506099	506099	17	84.613	30.214	23.812	0	59	59	2	1	-10921639	122.524	115	52	231	2573	55.243	2.000	0.278	0.965
ID506098	506098	11	80.817	40.179	21.934	0	59	59	2	1	-10921639	131.476	133	46	226	2761	48.551	2.000	0.304	1.262
ID506097	506097	23	39.625	15.673	21.268	0	59	59	2	1	-10921639	98.810	98	46	162	2075	32.394	2.000	0.153	0.809
ID506096	506096	None	36.208	17.665	17.905	0	59	59	2	1	-10921639	107.667	98	46	156	2261	31.710	7.600	0.131	0.788
ID506095	506095	20	90.269	31.695	15.168	0	59	59	2	1	-10921639	204.333	208	121	255	4291	37.734	4.800	0.290	2.435
ID506094	506094	22	38.688	18.126	15.310	0	59	59	2	1	-10921639	113.476	121	69	144	2383	24.451	6.348	0.175	1.385
ID506093	506093	14	56.466	24.222	13.495	0	59	59	2	1	-10921639	118.952	115	57	197	2498	43.993	2.000	0.219	0.972
ID506115	506115	18	73.844	17.912	40.341	0	60	60	2	1	-10921639	121.714	121	40	231	2556	51.917	2.000	0.264	0.980
ID506114	506114	19	71.088	13.936	35.023	0	60	60	2	1	-10921639	123.952	127	34	202	2603	55.655	2.000	0.276	0.963
ID506113	506113	21	68.698	30.476	28.916	0	60	60	2	1	-10921639	124.524	121	57	208	2615	38.626	4.800	0.314	1.542
ID506112	506112	16	58.312	15.316	26.053	0	60	60	2	1	-10921639	86.905	75	34	179	1825	37.549	2.000	0.293	1.049
ID506111	506111	17	76.080	30.338	23.762	0	60	60	2	1	-10921639	119.571	104	63	231	2511	53.207	2.000	0.235	0.855
ID506110	506110	11	100.232	39.938	22.170	0	60	60	2	1	-10921639	141.571	127	69	255	2973	54.237	2.000	0.341	1.329
ID506109	506109	23	49.668	16.242	19.862	0	60	60	2	1	-10921639	118.667	110	69	191	2492	33.244	4.800	0.221	1.292
ID506108	506108	20	61.261	31.890	16.588	0	60	60	2	1	-10921639	170.667	191	75	231	3584	46.225	4.800	0.195	1.206
ID506107	506107	22	52.903	18.145	14.686	0	60	60	2	1	-10921639	113.143	115	69	173	2376	33.764	2.000	0.188	1.061
ID506106	506106	14	63.484	23.820	13.819	0	60	60	2	1	-10921639	137.429	133	92	197	2886	30.048	4.800	0.263	1.904
ID506105	506105	25	76.732	31.585	13.189	0	60	60	2	1	-10921639	172.476	202	69	237	3622	55.602	4.800	0.231	1.163
ID506104	506104	None	36.186	23.000	0.000	0	60	60	2	1	-10921639	45.619	37	22	92	958	23.034	2.000	0.364	1.058
ID506135	506135	21	72.187	30.648	28.403	0	61	61	2	1	-10921639	133.857	133	63	208	2811	46.441	2.000	0.248	1.147
ID506134	506134	16	74.035	15.164	26.092	0	61	61	2	1	-10921639	97.762	81	52	208	2053	45.095	2.000	0.312	1.030
ID506133	506133	17	81.600	30.156	23.825	0	61	61	2	1	-10921639	130.095	115	63	237	2732	52.807	2.000	0.254	0.998
ID506132	506132	11	97.447	39.970	22.080	0	61	61	2	1	-10921639	152.190	139	75	255	3196	53.352	2.000	0.319	1.379
ID506131	506131	23	49.236	15.371	20.952	0	61	61	2	1	-10921639	112.905	110	63	179	2371	33.975	3.200	0.198	1.100
ID506130	506130	None	47.569	17.474	18.626	0	61	61	2	1	-10921639	121.143	121	40	191	2544	40.287	7.600	0.165	0.850
ID506129	506129	22	36.941	18.456	14.978	0	61	61	2	1	-10921639	115.952	121	81	168	2435	27.398	6.287	0.132	0.990
ID506128	506128	25	93.843	31.195	13.918	0	61	61	2	1	-10921639	204.667	208	115	255	4298	44.235	4.800	0.288	2.071
ID506127	506127	14	76.682	23.020	13.888	0	61	61	2	1	-10921639	144.000	144	81	208	3024	39.656	4.800	0.274	1.561
ID506137	506137	18	68.717	17.563	39.572	0	61	61	2	1	-10921639	112.667	92	34	220	2366	57.505	2.000	0.233	0.740
ID506136	506136	19	92.917	13.975	35.260	0	61	61	2	1	-10921639	135.095	133	46	255	2837	65.130	2.000	0.321	1.009
ID506119	506119	None	69.928	31.978	16.764	0	62	62	2	1	-10921639	168.333	179	75	226	3535	46.630	2.000	0.205	1.229
ID506118	506118	22	42.816	19.439	14.938	0	62	62	2	1	-10921639	130.952	139	75	185	2750	31.378	6.340	0.146	1.061
ID506117	506117	25	70.859	31.117	13.757	0	62	62	2	1	-10921639	185.286	202	127	226	3891	31.798	4.800	0.227	2.153
ID506116	506116	14	78.475	22.917	14.261	0	62	62	2	1	-10921639	151.857	144	63	226	3189	43.387	4.800	0.271	1.494
ID506126	506126	18	77.262	17.232	38.904	0	62	62	2	1	-10921639	140.048	133	46	231	2941	51.380	7.600	0.293	1.236
ID506125	506125	19	80.760	14.329	35.739	0	62	62	2	1	-10921639	140.714	144	34	237	2955	64.929	7.600	0.257	0.887
ID506124	506124	21	91.148	30.465	28.437	0	62	62	2	1	-10921639	154.333	150	81	255	3241	52.576	3.200	0.300	1.355
ID506123	506123	16	77.606	15.266	26.082	0	62	62	2	1	-10921639	92.810	75	23	214	1949	51.126	2.000	0.356	0.954
ID506122	506122	17	75.325	30.310	23.725	0	62	62	2	1	-10921639	126.286	110	46	220	2652	52.064	2.000	0.232	0.914
ID506121	506121	11	97.537	39.563	22.126	0	62	62	2	1	-10921639	163.476	168	81	255	3433	55.831	4.800	0.326	1.441
ID506120	506120	23	66.429	16.141	19.931	0	62	62	2	1	-10921639	128.667	127	57	214	2702	41.912	2.000	0.236	1.173
ID506147	506147	18	57.741	16.703	38.404	0	63	63	2	1	-10921639	130.619	133	40	197	2743	47.223	7.600	0.207	0.947
ID506146	506146	19	97.640	13.331	34.681	0	63	63	2	1	-10921639	154.333	173	40	255	3241	72.013	4.800	0.349	1.108
ID506145	506145	21	80.761	30.412	28.195	0	63	63	2	1	-10921639	147.667	144	52	226	3101	46.075	3.200	0.270	1.361
ID506144	506144	16	73.867	14.648	26.033	0	63	63	2	1	-10921639	103.857	92	46	202	2181	46.133	2.000	0.326	1.107
ID506143	506143	17	74.926	30.639	23.689	0	63	63	2	1	-10921639	128.143	110	46	243	2691	55.805	2.000	0.195	0.750
ID506142	506142	11	101.896	39.340	22.457	0	63	63	2	1	-10921639	159.095	156	69	255	3341	63.634	2.000	0.334	1.252
ID506141	506141	23	56.737	16.094	20.160	0	63	63	2	1	-10921639	126.714	127	69	185	2661	33.694	6.210	0.241	1.459
ID506140	506140	None	37.142	25.805	18.593	0	63	63	2	1	-10921639	90.333	75	40	162	1897	39.699	2.000	0.112	0.458
ID506139	506139	22	61.614	21.107	14.690	0	63	63	2	1	-10921639	149.762	156	63	208	3145	45.769	2.000	0.210	1.136
ID506138	506138	25	85.724	31.586	13.664	0	63	63	2	1	-10921639	197.190	214	110	249	4141	44.635	4.800	0.279	1.929
ID506151	506151	26	37.890	37.795	17.257	0	64	64	2	1	-10921639	85.810	86	46	156	1802	33.823	2.000	0.129	0.579
ID506150	506150	27	56.268	18.433	14.844	0	64	64	2	1	-10921639	135.286	144	63	202	2841	41.021	2.000	0.187	1.038
ID506149	506149	25	99.722	31.161	13.927	0	64	64	2	1	-10921639	205.810	214	144	255	4322	43.734	4.800	0.288	2.106
ID506148	506148	22	55.390	22.453	14.151	0	64	64	2	1	-10921639	138.952	139	57	208	2918	40.203	6.307	0.180	1.056
ID506158	506158	18	67.805	16.795	38.295	0	64	64	2	1	-10921639	150.238	162	52	249	3155	51.913	7.600	0.206	0.988
ID506157	506157	19	90.768	13.725	35.138	0	64	64	2	1	-10921639	154.952	162	40	255	3254	68.773	2.000	0.280	0.986
ID506156	506156	21	91.163	30.234	28.232	0	64	64	2	1	-10921639	149.667	139	63	237	3143	50.676	2.000	0.294	1.343
ID506155	506155	16	76.327	14.787	26.100	0	64	64	2	1	-10921639	100.048	86	40	208	2101	48.096	2.000	0.329	1.030
ID506154	506154	17	70.338	30.386	23.809	0	64	64	2	1	-10921639	131.238	121	69	237	2756	48.079	2.000	0.211	0.952
ID506153	506153	11	103.334	39.839	22.370	0	64	64	2	1	-10921639	161.810	168	69	255	3398	59.644	2.000	0.372	1.472
ID506152	506152	23	62.864	16.052	20.208	0	64	64	2	1	-10921639	136.095	144	69	202	2858	40.437	2.000	0.267	1.418
ID506181	506181	18	59.818	17.802	40.032	0	65	65	2	1	-10921639	117.000	115	40	231	2457	56.283	2.000	0.213	0.731
ID506180	506180	19	96.487	14.155	35.744	0	65	65	2	1	-10921639	164.095	168	75	255	3446	61.881	2.000	0.266	1.113
ID506179	506179	None	39.574	8.481	36.009	0	65	65	2	1	-10921639	62.667	46	11	144	1316	40.211	2.000	0.202	0.523
ID506178	506178	21	92.187	30.600	28.292	0	65	65	2	1	-10921639	144.429	133	63	255	3033	58.343	2.000	0.286	1.103
ID506177	506177	16	78.402	14.716	25.993	0	65	65	2	1	-10921639	105.190	98	34	202	2209	49.427	2.000	0.353	1.110
ID506176	506176	17	73.794	30.282	23.609	0	65	65	2	1	-10921639	132.048	121	75	237	2773	50.483	2.000	0.213	0.918
ID506175	506175	11	98.291	39.522	22.478	0	65	65	2	1	-10921639	162.333	162	57	255	3409	57.820	4.800	0.340	1.423
ID506174	506174	23	55.796	16.177	20.034	0	65	65	2	1	-10921639	130.952	127	75	191	2750	32.571	6.293	0.247	1.594
ID506173	506173	26	39.309	38.198	17.110	0	65	65	2	1	-10921639	87.238	75	40	168	1832	33.707	2.000	0.108	0.505
ID506172	506172	None	74.941	32.298	16.940	0	65	65	2	1	-10921639	175.857	185	81	255	3693	51.980	4.800	0.224	1.237
ID506171	506171	27	50.564	18.364	14.553	0	65	65	2	1	-10921639	133.190	127	75	191	2797	38.590	2.000	0.175	1.030
ID506170	506170	25	90.654	31.009	14.100	0	65	65	2	1	-10921639	189.714	208	121	255	3984	44.157	4.800	0.275	1.853
ID506169	506169	22	60.155	22.820	14.498	0	65	65	2	1	-10921639	139.952	144	52	208	2939	45.140	2.000	0.217	1.107
ID506199	506199	16	74.505	14.635	25.806	0	66	66	2	1	-10921639	108.810	104	40	220	2285	52.060	2.000	0.309	0.986
ID506198	506198	17	59.332	30.290	24.163	0	66	66	2	1	-10921639	127.810	133	75	220	2684	43.546	2.000	0.175	0.874
ID506197	506197	11	101.162	39.586	22.878	0	66	66	2	1	-10921639	165.238	168	63	255	3470	57.442	4.800	0.344	1.473
ID506196	506196	23	64.822	16.001	20.623	0	66	66	2	1	-10921639	129.571	127	52	220	2721	49.254	2.000	0.220	0.948
ID506195	506195	26	50.648	38.023	17.370	0	66	66	2	1	-10921639	104.429	92	57	197	2193	37.835	2.000	0.189	0.878
ID506194	506194	25	93.170	30.983	14.274	0	66	66	2	1	-10921639	201.381	214	104	255	4229	46.939	4.800	0.274	1.847
ID506193	506193	27	61.343	18.030	14.056	0	66	66	2	1	-10921639	127.429	133	46	214	2676	46.516	2.000	0.208	0.943
ID506202	506202	18	83.942	17.808	39.662	0	66	66	2	1	-10921639	141.619	144	57	249	2974	60.673	2.000	0.277	1.012
ID506201	506201	19	95.521	14.258	35.890	0	66	66	2	1	-10921639	167.667	173	63	255	3521	64.009	7.600	0.278	1.139
ID506200	506200	21	86.761	30.406	27.871	0	66	66	2	1	-10921639	148.762	162	34	237	3124	56.854	2.000	0.285	1.162
ID506167	506167	19	86.264	14.675	35.926	0	67	67	2	1	-10921639	154.952	139	46	255	3254	58.360	7.600	0.234	1.008
ID506166	506166	21	89.275	30.182	27.873	0	67	67	2	1	-10921639	147.714	139	63	249	3102	52.756	2.000	0.278	1.217
ID506165	506165	16	69.320	14.653	26.022	0	67	67	2	1	-10921639	106.000	92	40	208	2226	45.346	2.000	0.273	1.003
ID506164	506164	11	96.736	39.849	22.672	0	67	67	2	1	-10921639	166.238	185	63	255	3491	60.857	4.800	0.339	1.384
ID506163	506163	17	71.491	30.763	23.413	0	67	67	2	1	-10921639	125.333	115	57	249	2632	55.572	2.000	0.205	0.767
ID506162	506162	23	57.573	16.193	20.364	0	67	67	2	1	-10921639	149.952	156	75	197	3149	36.284	6.322	0.248	1.643
ID506161	506161	26	45.592	37.261	17.762	0	67	67	2	1	-10921639	105.429	98	40	214	2214	38.156	2.000	0.109	0.544
ID506160	506160	27	75.301	20.760	14.811	0	67	67	2	1	-10921639	165.143	168	86	249	3468	48.717	4.800	0.226	1.249
ID506159	506159	25	98.378	31.251	14.252	0	67	67	2	1	-10921639	213.857	243	110	255	4491	48.942	4.800	0.305	2.044
ID506168	506168	18	94.064	17.841	39.979	0	67	67	2	1	-10921639	138.952	133	40	255	2918	63.245	2.000	0.281	0.965
ID506183	506183	27	77.726	18.700	14.402	0	68	68	2	1	-10921639	169.238	191	69	249	3554	55.199	4.800	0.267	1.294
ID506182	506182	25	90.603	31.571	13.512	0	68	68	2	1	-10921639	203.952	220	86	255	4283	54.200	4.800	0.256	1.533
ID506192	506192	18	101.154	17.869	39.978	0	68	68	2	1	-10921639	145.333	139	52	255	3052	63.752	2.000	0.308	1.073
ID506191	506191	19	104.287	13.709	34.913	0	68	68	2	1	-10921639	164.333	168	52	255	3451	61.829	4.800	0.347	1.370
ID506190	506190	21	86.125	30.442	27.724	0	68	68	2	1	-10921639	156.000	162	52	255	3276	61.413	2.000	0.252	1.021
ID506189	506189	16	65.390	14.778	26.029	0	68	68	2	1	-10921639	109.333	115	40	197	2296	46.025	2.000	0.263	0.988
ID506188	506188	17	83.443	30.397	24.272	0	68	68	2	1	-10921639	146.905	133	75	255	3085	58.302	2.000	0.243	0.985
ID506187	506187	11	97.754	39.705	22.751	0	68	68	2	1	-10921639	159.571	162	57	255	3351	64.468	2.000	0.322	1.206
ID506186	506186	23	55.821	13.824	20.071	0	68	68	2	1	-10921639	120.905	115	52	220	2539	50.045	7.600	0.191	0.774
ID506185	506185	28	37.411	18.808	19.179	0	68	68	2	1	-10921639	126.238	127	69	202	2651	35.801	2.000	0.085	0.550
ID506184	506184	26	41.994	37.540	17.909	0	68	68	2	1	-10921639	101.333	86	46	197	2128	39.409	2.000	0.111	0.515
ID506215	506215	18	103.070	17.744	39.805	0	69	69	2	1	-10921639	148.571	144	63	255	3120	68.498	2.000	0.318	1.047
ID506214	506214	19	93.037	12.767	34.271	0	69	69	2	1	-10921639	144.667	139	46	237	3038	63.979	2.000	0.335	1.134
ID506213	506213	21	82.482	29.961	26.675	0	69	69	2	1	-10921639	161.238	168	63	255	3386	58.610	2.000	0.255	1.118
ID506212	506212	16	62.782	15.426	26.130	0	69	69	2	1	-10921639	104.667	98	34	191	2198	44.807	2.000	0.257	0.955
ID506211	506211	17	85.122	30.055	25.133	0	69	69	2	1	-10921639	162.905	156	63	255	3421	59.762	2.000	0.276	1.178
ID506210	506210	11	103.720	39.826	22.845	0	69	69	2	1	-10921639	164.667	179	57	255	3458	65.152	2.000	0.333	1.262
ID506209	506209	28	73.667	17.019	20.096	0	69	69	2	1	-10921639	155.238	168	69	231	3260	49.060	2.000	0.240	1.224
ID506208	506208	23	44.381	13.001	19.994	0	69	69	2	1	-10921639	94.667	92	40	173	1988	41.366	2.000	0.114	0.469
ID506207	506207	26	38.170	37.492	17.722	0	69	69	2	1	-10921639	105.667	98	57	191	2219	35.737	2.000	0.098	0.529
ID506206	506206	29	53.441	26.128	18.256	0	69	69	2	1	-10921639	116.190	115	52	214	2440	44.319	2.000	0.162	0.733
ID506205	506205	30	71.611	31.865	16.630	0	69	69	2	1	-10921639	181.762	179	86	255	3817	54.334	2.000	0.174	0.992
ID506204	506204	27	85.345	19.763	14.792	0	69	69	2	1	-10921639	183.143	191	104	255	3846	47.640	2.000	0.227	1.420
ID506203	506203	25	94.519	31.641	13.750	0	69	69	2	1	-10921639	203.238	231	86	255	4268	56.563	4.800	0.273	1.540
ID506231	506231	29	43.856	26.008	18.197	0	70	70	2	1	-10921639	115.571	98	57	202	2427	46.967	7.600	0.122	0.534
ID506230	506230	27	94.552	19.245	14.332	0	70	70	2	1	-10921639	186.476	197	69	255	3916	62.263	4.800	0.302	1.388
ID506229	506229	25	93.934	31.531	13.483	0	70	70	2	1	-10921639	179.857	197	63	255	3777	71.062	2.000	0.285	1.123
ID506239	506239	18	82.341	17.669	39.788	0	70	70	2	1	-10921639	137.762	139	46	255	2893	61.330	2.000	0.253	0.908
ID506238	506238	19	99.439	13.106	34.449	0	70	70	2	1	-10921639	162.714	173	40	255	3417	70.736	2.000	0.329	1.138
ID506237	506237	16	67.383	14.219	25.815	0	70	70	2	1	-10921639	104.333	92	34	197	2191	45.681	2.000	0.291	1.028
ID506236	506236	17	83.609	30.055	24.985	0	70	70	2	1	-10921639	163.762	168	86	255	3439	53.417	4.800	0.275	1.324
ID506235	506235	11	100.693	40.126	22.755	0	70	70	2	1	-10921639	163.238	144	69	255	3428	66.521	2.000	0.330	1.218
ID506234	506234	28	80.414	16.906	19.987	0	70	70	2	1	-10921639	165.667	179	81	231	3479	47.863	2.000	0.253	1.396
ID506233	506233	26	36.278	37.193	17.839	0	70	70	2	1	-10921639	106.048	104	40	191	2227	39.006	2.000	0.096	0.476
ID506232	506232	30	48.409	33.484	18.210	0	70	70	2	1	-10921639	155.714	162	63	226	3270	46.944	2.000	0.141	0.820
ID506223	506223	None	97.151	41.131	21.919	0	71	71	2	1	-10921639	166.762	150	57	255	3502	69.089	2.000	0.293	1.093
ID506222	506222	28	85.221	16.597	20.438	0	71	71	2	1	-10921639	164.000	168	81	243	3444	50.187	2.000	0.261	1.352
ID506221	506221	None	36.032	13.307	20.353	0	71	71	2	1	-10921639	89.762	81	28	191	1885	47.368	2.000	0.065	0.232
ID506220	506220	29	35.236	26.072	18.083	0	71	71	2	1	-10921639	114.857	110	46	191	2412	41.681	2.000	0.071	0.364
ID506219	506219	30	77.091	31.509	16.718	0	71	71	2	1	-10921639	203.905	231	104	255	4282	50.273	4.800	0.210	1.408
ID506218	506218	31	39.206	22.849	14.627	0	71	71	2	1	-10921639	141.524	144	69	202	2972	43.329	2.000	0.077	0.470
ID506217	506217	25	91.364	31.281	13.837	0	71	71	2	1	-10921639	212.524	237	121	255	4463	47.327	4.800	0.252	1.809
ID506216	506216	27	87.351	18.874	14.277	0	71	71	2	1	-10921639	179.190	191	86	249	3763	49.969	4.800	0.283	1.583
ID506228	506228	18	85.149	17.887	39.726	0	71	71	2	1	-10921639	129.476	110	40	255	2719	62.278	2.000	0.265	0.871
ID506227	506227	19	104.686	13.199	34.188	0	71	71	2	1	-10921639	167.286	156	57	255	3513	64.648	4.800	0.355	1.356
ID506226	506226	16	70.213	15.006	26.069	0	71	71	2	1	-10921639	109.905	92	40	197	2308	45.219	2.000	0.286	1.080
ID506225	506225	17	95.860	30.020	25.282	0	71	71	2	1	-10921639	166.619	185	81	255	3499	58.171	2.000	0.299	1.319
ID506224	506224	11	92.908	39.392	23.106	0	71	71	2	1	-10921639	158.048	133	63	255	3319	69.336	2.000	0.276	0.987
ID506276	506276	18	105.672	18.009	40.011	0	72	72	2	1	-10921639	146.143	127	57	255	3069	66.747	2.000	0.318	1.057
ID506275	506275	19	98.284	13.654	35.111	0	72	72	2	1	-10921639	171.619	191	52	255	3604	66.392	4.800	0.301	1.196
ID506274	506274	16	62.029	15.704	25.851	0	72	72	2	1	-10921639	117.381	121	46	185	2465	44.332	2.000	0.257	1.083
ID506273	506273	17	100.457	29.727	24.985	0	72	72	2	1	-10921639	164.571	173	57	255	3456	63.354	2.000	0.315	1.243
ID506272	506272	11	106.297	40.211	22.952	0	72	72	2	1	-10921639	168.571	168	63	255	3540	68.101	2.000	0.337	1.249
ID506271	506271	28	78.023	16.852	20.086	0	72	72	2	1	-10921639	152.190	144	75	226	3196	46.437	2.000	0.257	1.339
ID506270	506270	None	39.667	37.598	17.821	0	72	72	2	1	-10921639	94.429	81	57	179	1983	34.374	2.000	0.114	0.563
ID506269	506269	30	69.064	32.517	17.661	0	72	72	2	1	-10921639	164.619	162	69	255	3457	58.602	2.000	0.165	0.794
ID506268	506268	29	36.477	25.766	18.484	0	72	72	2	1	-10921639	121.333	127	57	185	2548	33.686	2.000	0.072	0.485
ID506267	506267	27	92.034	19.870	14.905	0	72	72	2	1	-10921639	175.048	173	92	255	3676	54.781	2.000	0.236	1.219
ID506266	506266	25	87.584	31.438	13.537	0	72	72	2	1	-10921639	210.571	214	115	255	4422	42.983	4.800	0.239	1.893
ID506265	506265	31	41.639	23.859	14.172	0	72	72	2	1	-10921639	137.190	133	75	214	2881	40.384	2.000	0.101	0.625
ID506263	506263	19	110.438	13.670	34.742	0	73	73	2	1	-10921639	179.571	173	57	255	3771	69.260	2.000	0.325	1.271
ID506262	506262	17	110.186	29.915	25.507	0	73	73	2	1	-10921639	180.619	185	81	255	3793	60.624	4.800	0.376	1.628
ID506261	506261	16	58.129	14.989	25.992	0	73	73	2	1	-10921639	108.762	104	52	185	2284	38.609	2.000	0.251	1.129
ID506260	506260	11	106.017	39.780	23.365	0	73	73	2	1	-10921639	172.381	179	69	255	3620	65.906	2.000	0.359	1.381
ID506259	506259	28	81.212	16.977	20.518	0	73	73	2	1	-10921639	156.762	162	63	237	3292	52.757	2.000	0.258	1.219
ID506258	506258	29	41.565	25.593	18.514	0	73	73	2	1	-10921639	113.762	115	46	191	2389	44.034	2.000	0.120	0.555
ID506257	506257	30	75.617	31.076	16.658	0	73	73	2	1	-10921639	201.381	208	92	255	4229	54.199	4.800	0.183	1.151
ID506256	506256	27	91.289	19.454	14.831	0	73	73	2	1	-10921639	179.524	202	104	255	3770	51.324	4.800	0.282	1.541
ID506255	506255	25	88.491	30.772	14.106	0	73	73	2	1	-10921639	222.190	243	127	255	4666	42.116	4.800	0.253	2.127
ID506254	506254	31	54.190	24.009	14.467	0	73	73	2	1	-10921639	146.667	139	75	249	3080	47.584	2.000	0.124	0.681
ID506253	506253	None	35.478	23.000	0.000	0	73	73	2	1	-10921639	36.952	28	11	86	776	24.600	2.000	0.425	0.896
ID506264	506264	18	89.274	17.845	39.880	0	73	73	2	1	-10921639	136.762	127	63	255	2872	60.426	2.000	0.271	0.965
ID506279	506279	27	84.293	19.544	15.226	0	74	74	2	1	-10921639	180.857	185	81	255	3798	50.570	2.000	0.245	1.407
ID506278	506278	25	87.550	31.193	13.856	0	74	74	2	1	-10921639	225.524	255	127	255	4736	37.572	4.800	0.255	2.439
ID506277	506277	31	36.195	23.988	14.226	0	74	74	2	1	-10921639	135.524	139	81	202	2846	35.670	2.000	0.103	0.710
ID506287	506287	18	88.430	18.143	40.133	0	74	74	2	1	-10921639	136.762	121	57	255	2872	62.737	2.000	0.271	0.928
ID506286	506286	19	110.267	13.903	35.045	0	74	74	2	1	-10921639	177.095	185	63	255	3719	63.496	4.800	0.352	1.454
ID506285	506285	17	106.942	30.106	26.013	0	74	74	2	1	-10921639	175.619	185	81	255	3688	60.730	2.000	0.336	1.454
ID506284	506284	16	95.407	14.971	26.044	0	74	74	2	1	-10921639	126.143	110	40	249	2649	56.310	2.000	0.353	1.169
ID506283	506283	11	101.574	40.020	23.503	0	74	74	2	1	-10921639	163.333	168	52	255	3430	74.221	2.000	0.334	1.102
ID506282	506282	28	81.416	17.060	20.747	0	74	74	2	1	-10921639	157.905	144	63	243	3316	52.423	2.000	0.244	1.183
ID506281	506281	30	43.467	33.559	17.796	0	74	74	2	1	-10921639	149.333	144	75	226	3136	47.566	2.000	0.114	0.640
ID506280	506280	29	48.277	25.860	18.375	0	74	74	2	1	-10921639	123.667	121	57	220	2597	41.836	2.000	0.088	0.478
ID506247	506247	None	38.772	26.013	22.023	0	75	75	2	1	-10921639	89.476	86	34	208	1879	39.186	2.000	0.073	0.309
ID506246	506246	28	64.474	17.593	20.882	0	75	75	2	1	-10921639	152.714	162	75	208	3207	40.942	4.800	0.212	1.306
ID506245	506245	33	47.575	36.295	17.839	0	75	75	2	1	-10921639	115.381	104	52	202	2423	46.959	2.000	0.123	0.539
ID506244	506244	29	36.216	25.542	18.501	0	75	75	2	1	-10921639	106.095	104	34	179	2228	42.120	2.000	0.080	0.373
ID506243	506243	30	76.227	31.166	16.648	0	75	75	2	1	-10921639	212.190	231	98	255	4456	50.703	4.800	0.192	1.346
ID506242	506242	27	91.734	19.142	15.125	0	75	75	2	1	-10921639	193.905	197	98	255	4072	40.675	4.800	0.305	2.226
ID506241	506241	25	83.768	31.188	13.920	0	75	75	2	1	-10921639	231.381	255	133	255	4859	37.396	4.800	0.246	2.444
ID506240	506240	31	43.842	24.228	13.601	0	75	75	2	1	-10921639	125.762	121	69	214	2641	38.138	2.000	0.111	0.661
ID506252	506252	18	86.831	17.689	39.199	0	75	75	2	1	-10921639	153.000	156	52	255	3213	62.484	2.000	0.261	1.014
ID506251	506251	19	113.086	13.738	34.926	0	75	75	2	1	-10921639	185.333	202	75	255	3892	64.076	4.800	0.342	1.474
ID506250	506250	17	106.329	30.175	26.342	0	75	75	2	1	-10921639	180.429	179	92	255	3789	57.690	2.000	0.318	1.508
ID506249	506249	16	90.025	15.124	25.936	0	75	75	2	1	-10921639	130.333	133	34	243	2737	53.786	2.000	0.359	1.280
ID506248	506248	11	104.055	40.130	23.470	0	75	75	2	1	-10921639	175.762	168	69	255	3691	68.215	4.800	0.357	1.356
ID506295	506295	11	106.402	40.506	23.488	0	76	76	2	1	-10921639	181.286	179	69	255	3807	66.142	4.800	0.350	1.420
ID506294	506294	28	70.750	16.665	21.135	0	76	76	2	1	-10921639	154.571	150	81	237	3246	45.431	2.000	0.199	1.129
ID506293	506293	29	42.667	25.794	18.696	0	76	76	2	1	-10921639	112.429	104	52	197	2361	42.636	2.000	0.090	0.438
ID506292	506292	33	39.018	36.605	17.763	0	76	76	2	1	-10921639	102.905	86	40	185	2161	41.946	2.000	0.104	0.464
ID506291	506291	30	77.097	31.643	16.881	0	76	76	2	1	-10921639	211.524	249	110	255	4442	52.316	6.287	0.199	1.343
ID506290	506290	27	86.448	18.385	15.165	0	76	76	2	1	-10921639	166.667	179	86	243	3500	52.480	4.800	0.286	1.412
ID506289	506289	31	46.270	23.867	14.213	0	76	76	2	1	-10921639	126.905	121	75	220	2665	40.138	2.000	0.131	0.733
ID506288	506288	25	84.203	31.548	13.461	0	76	76	2	1	-10921639	187.429	202	75	255	3936	70.064	2.000	0.223	0.975
ID506299	506299	18	105.581	17.895	39.908	0	76	76	2	1	-10921639	161.286	150	86	255	3387	61.108	2.000	0.324	1.292
ID506298	506298	19	119.411	13.014	34.425	0	76	76	2	1	-10921639	182.571	197	63	255	3834	68.633	4.800	0.407	1.540
ID506297	506297	17	110.288	30.131	26.342	0	76	76	2	1	-10921639	182.857	179	98	255	3840	59.078	2.000	0.335	1.552
ID506296	506296	16	79.668	15.598	26.063	0	76	76	2	1	-10921639	132.857	139	40	231	2790	55.820	2.000	0.261	0.985
ID506310	506310	18	106.235	18.273	40.331	0	77	77	2	1	-10921639	156.762	144	63	255	3292	63.545	2.000	0.334	1.235
ID506309	506309	19	118.917	13.172	34.690	0	77	77	2	1	-10921639	188.476	197	52	255	3958	64.443	4.800	0.412	1.707
ID506308	506308	17	107.817	29.872	26.219	0	77	77	2	1	-10921639	176.048	156	81	255	3697	58.228	2.000	0.324	1.479
ID506307	506307	16	80.686	15.190	25.925	0	77	77	2	1	-10921639	137.762	133	46	220	2893	53.058	2.000	0.314	1.241
ID506306	506306	11	118.466	40.121	23.823	0	77	77	2	1	-10921639	175.238	173	69	255	3680	72.791	2.000	0.373	1.308
ID506305	506305	28	70.436	16.577	21.411	0	77	77	2	1	-10921639	152.381	150	75	255	3200	48.732	3.200	0.204	1.061
ID506304	506304	29	49.129	25.662	18.998	0	77	77	2	1	-10921639	119.333	115	46	197	2506	42.305	2.000	0.121	0.608
ID506303	506303	30	77.170	31.508	17.047	0	77	77	2	1	-10921639	218.619	255	92	255	4591	48.463	6.318	0.206	1.544
ID506302	506302	27	72.472	19.284	15.157	0	77	77	2	1	-10921639	170.095	168	92	237	3572	39.994	4.800	0.260	1.754
ID506301	506301	31	36.309	23.794	14.306	0	77	77	2	1	-10921639	127.619	127	75	191	2680	34.632	2.000	0.126	0.825
ID506300	506300	25	93.692	31.865	13.265	0	77	77	2	1	-10921639	186.048	208	81	255	3907	71.705	2.000	0.235	0.988
ID506311	506311	31	44.419	23.708	14.079	0	78	78	2	1	-10921639	132.143	121	81	220	2775	36.568	2.000	0.129	0.825
ID506319	506319	11	116.244	40.110	24.122	0	78	78	2	1	-10921639	182.095	208	75	255	3824	66.109	2.000	0.369	1.484
ID506318	506318	28	85.046	17.301	21.342	0	78	78	2	1	-10921639	172.905	168	81	255	3631	52.793	3.200	0.234	1.242
ID506317	506317	32	39.041	12.966	20.522	0	78	78	2	1	-10921639	98.524	86	46	185	2069	44.563	2.000	0.050	0.212
ID506316	506316	29	35.626	26.084	18.645	0	78	78	2	1	-10921639	117.333	110	57	185	2464	42.386	2.000	0.076	0.390
ID506315	506315	33	40.376	35.765	17.789	0	78	78	2	1	-10921639	109.619	92	46	197	2302	51.362	2.000	0.097	0.379
ID506314	506314	30	69.217	31.000	17.000	0	78	78	2	1	-10921639	223.762	255	98	255	4699	45.907	4.800	0.183	1.507
ID506313	506313	27	84.283	18.148	15.019	0	78	78	2	1	-10921639	164.238	173	92	243	3449	45.873	4.800	0.286	1.592
ID506312	506312	25	82.082	31.215	13.716	0	78	78	2	1	-10921639	225.619	255	139	255	4738	40.306	4.800	0.225	2.059
ID506323	506323	18	101.221	18.266	40.409	0	78	78	2	1	-10921639	149.429	133	69	255	3138	60.799	2.000	0.322	1.198
ID506322	506322	19	114.835	13.198	34.722	0	78	78	2	1	-10921639	190.952	226	46	255	4010	69.715	4.800	0.387	1.528
ID506321	506321	17	104.530	30.442	26.425	0	78	78	2	1	-10921639	173.238	173	98	255	3638	55.776	4.800	0.341	1.578
ID506320	506320	16	97.449	15.264	25.873	0	78	78	2	1	-10921639	140.905	133	40	255	2959	67.153	2.000	0.321	1.019
ID506327	506327	30	68.703	30.523	16.902	0	79	79	2	1	-10921639	240.238	255	150	255	5045	29.841	4.800	0.197	2.647
ID506326	506326	27	74.665	18.549	15.203	0	79	79	2	1	-10921639	186.619	202	110	220	3919	35.431	4.800	0.279	2.295
ID506325	506325	25	75.832	31.699	13.787	0	79	79	2	1	-10921639	207.571	237	81	255	4359	57.212	4.800	0.189	1.152
ID506324	506324	31	38.648	23.694	13.749	0	79	79	2	1	-10921639	121.571	127	69	185	2553	32.060	2.000	0.105	0.721
ID506335	506335	18	91.057	18.161	40.410	0	79	79	2	1	-10921639	140.524	144	57	255	2951	58.928	2.000	0.290	1.072
ID506334	506334	19	115.923	13.186	34.759	0	79	79	2	1	-10921639	187.905	202	46	255	3946	68.924	4.800	0.401	1.560
ID506333	506333	17	111.799	30.245	26.399	0	79	79	2	1	-10921639	185.619	202	98	255	3898	56.107	4.800	0.360	1.750
ID506332	506332	16	105.754	15.040	26.005	0	79	79	2	1	-10921639	149.905	133	34	255	3148	64.601	2.000	0.343	1.184
ID506331	506331	11	120.513	40.047	24.354	0	79	79	2	1	-10921639	186.429	202	75	255	3915	62.388	3.200	0.406	1.726
ID506330	506330	28	77.926	17.407	21.126	0	79	79	2	1	-10921639	170.190	179	104	255	3574	47.773	2.000	0.210	1.236
ID506329	506329	32	47.223	12.957	20.363	0	79	79	2	1	-10921639	93.000	86	28	191	1953	49.528	2.000	0.101	0.345
ID506328	506328	33	40.841	36.296	17.651	0	79	79	2	1	-10921639	116.095	104	46	197	2438	47.183	2.000	0.090	0.408
ID506359	506359	17	109.141	30.045	26.265	0	80	80	2	1	-10921639	180.667	185	104	255	3794	54.711	2.000	0.338	1.668
ID506358	506358	16	85.787	15.030	25.961	0	80	80	2	1	-10921639	140.714	144	46	255	2955	53.973	2.000	0.278	1.135
ID506357	506357	11	109.005	40.130	24.540	0	80	80	2	1	-10921639	173.190	173	69	255	3637	69.438	4.800	0.360	1.320
ID506356	506356	28	71.499	17.482	21.279	0	80	80	2	1	-10921639	165.619	162	98	243	3478	45.263	2.000	0.189	1.164
ID506355	506355	32	40.472	12.993	20.393	0	80	80	2	1	-10921639	93.286	92	40	179	1959	43.360	2.000	0.081	0.321
ID506354	506354	33	46.367	36.007	17.501	0	80	80	2	1	-10921639	135.619	127	46	249	2848	56.581	2.000	0.151	0.627
ID506353	506353	30	67.269	29.782	16.914	0	80	80	2	1	-10921639	228.619	255	139	255	4801	37.906	4.800	0.175	1.800
ID506352	506352	27	74.839	18.830	15.664	0	80	80	2	1	-10921639	178.905	185	92	255	3757	42.578	4.800	0.224	1.538
ID506351	506351	31	38.123	23.801	13.986	0	80	80	2	1	-10921639	120.905	115	69	191	2539	35.624	2.000	0.120	0.727
ID506350	506350	25	77.535	31.664	13.445	0	80	80	2	1	-10921639	189.571	191	86	255	3981	65.307	4.800	0.198	0.960
ID506361	506361	18	96.998	18.060	40.140	0	80	80	2	1	-10921639	154.952	168	57	249	3254	59.778	2.000	0.326	1.274
ID506360	506360	19	107.959	13.366	34.758	0	80	80	2	1	-10921639	184.190	197	46	255	3868	67.841	4.800	0.369	1.465
ID506343	506343	32	36.000	13.084	20.473	0	81	81	2	1	-10921639	90.952	81	46	173	1910	43.685	2.000	0.066	0.259
ID506342	506342	50	43.197	25.797	18.742	0	81	81	2	1	-10921639	131.905	133	63	202	2770	45.773	2.000	0.093	0.492
ID506341	506341	33	38.450	36.068	17.768	0	81	81	2	1	-10921639	127.857	115	52	226	2685	51.799	2.000	0.105	0.468
ID506340	506340	30	64.758	30.214	16.704	0	81	81	2	1	-10921639	221.619	249	115	255	4654	43.553	6.279	0.158	1.391
ID506339	506339	27	73.260	18.432	14.878	0	81	81	2	1	-10921639	172.571	179	98	231	3624	41.865	4.800	0.247	1.634
ID506338	506338	25	78.872	31.945	13.793	0	81	81	2	1	-10921639	215.571	249	133	255	4527	48.513	4.800	0.196	1.455
ID506337	506337	31	36.221	23.999	13.307	0	81	81	2	1	-10921639	119.619	121	57	179	2512	33.397	2.000	0.130	0.823
ID506336	506336	None	35.638	23.000	0.000	0	81	81	2	1	-10921639	44.524	34	16	98	935	27.147	2.000	0.359	0.867
ID506349	506349	18	93.834	18.224	39.719	0	81	81	2	1	-10921639	159.857	133	75	255	3357	63.867	2.000	0.291	1.128
ID506348	506348	19	109.610	13.309	34.606	0	81	81	2	1	-10921639	182.571	202	40	255	3834	71.445	4.800	0.352	1.330
ID506347	506347	17	105.905	30.190	26.559	0	81	81	2	1	-10921639	175.714	162	75	255	3690	56.716	4.800	0.350	1.607
ID506346	506346	16	87.844	15.509	26.077	0	81	81	2	1	-10921639	143.238	121	69	249	3008	57.990	2.000	0.270	1.049
ID506345	506345	11	113.926	40.242	24.736	0	81	81	2	1	-10921639	181.238	202	81	255	3806	66.409	2.000	0.357	1.436
ID506344	506344	28	79.484	17.113	21.226	0	81	81	2	1	-10921639	166.714	168	92	255	3501	51.869	2.000	0.194	1.044
ID506375	506375	25	71.283	31.307	14.033	0	82	82	2	1	-10921639	215.476	231	139	255	4525	44.592	4.800	0.180	1.475
ID506374	506374	31	37.973	24.184	13.132	0	82	82	2	1	-10921639	114.048	115	52	191	2395	37.999	2.000	0.090	0.494
ID506384	506384	18	87.028	18.196	39.838	0	82	82	2	1	-10921639	151.381	144	75	243	3179	54.602	2.000	0.315	1.330
ID506383	506383	19	113.295	13.277	34.803	0	82	82	2	1	-10921639	194.048	214	52	255	4075	66.754	4.800	0.385	1.615
ID506382	506382	17	108.274	30.114	26.773	0	82	82	2	1	-10921639	184.571	179	110	255	3876	47.019	4.800	0.353	2.048
ID506381	506381	16	99.544	15.313	25.971	0	82	82	2	1	-10921639	147.524	133	46	255	3098	62.132	2.000	0.319	1.147
ID506380	506380	11	115.052	39.968	24.913	0	82	82	2	1	-10921639	185.381	191	75	255	3893	62.055	2.000	0.361	1.586
ID506379	506379	28	91.120	17.127	20.988	0	82	82	2	1	-10921639	182.857	173	98	255	3840	50.675	2.000	0.226	1.331
ID506378	506378	50	49.018	26.256	18.103	0	82	82	2	1	-10921639	148.857	156	69	220	3126	45.944	2.000	0.128	0.736
ID506377	506377	30	71.205	32.840	17.083	0	82	82	2	1	-10921639	214.810	255	104	255	4511	57.121	4.800	0.166	1.070
ID506376	506376	27	62.142	18.042	15.135	0	82	82	2	1	-10921639	179.143	185	86	243	3762	40.769	4.800	0.232	1.653
ID506373	506373	18	90.093	18.058	39.626	0	83	83	2	1	-10921639	154.095	144	69	255	3236	61.526	2.000	0.304	1.169
ID506372	506372	19	116.539	13.310	34.442	0	83	83	2	1	-10921639	180.143	191	75	255	3783	70.590	4.800	0.403	1.467
ID506371	506371	17	89.010	30.358	26.832	0	83	83	2	1	-10921639	167.667	179	92	255	3521	45.589	4.800	0.298	1.690
ID506370	506370	16	92.744	15.554	26.191	0	83	83	2	1	-10921639	141.524	110	75	255	2972	59.219	2.000	0.299	1.099
ID506369	506369	11	97.643	40.106	24.855	0	83	83	2	1	-10921639	159.095	162	69	255	3341	58.164	7.600	0.298	1.257
ID506368	506368	28	81.287	17.735	20.658	0	83	83	2	1	-10921639	181.762	185	52	255	3817	58.887	4.800	0.222	1.122
ID506367	506367	None	41.097	13.265	20.518	0	83	83	2	1	-10921639	104.524	86	46	191	2195	49.031	2.000	0.094	0.366
ID506366	506366	None	36.890	36.316	17.688	0	83	83	2	1	-10921639	117.952	115	52	191	2477	47.087	2.000	0.077	0.358
ID506365	506365	30	70.664	30.486	16.877	0	83	83	2	1	-10921639	230.238	255	115	255	4835	44.419	4.800	0.184	1.610
ID506364	506364	25	72.923	31.535	14.021	0	83	83	2	1	-10921639	212.000	249	104	255	4452	58.257	4.800	0.178	1.099
ID506363	506363	31	45.944	23.594	13.933	0	83	83	2	1	-10921639	134.238	127	75	202	2819	41.482	2.000	0.118	0.685
ID506362	506362	27	60.448	18.650	14.170	0	83	83	2	1	-10921639	164.810	179	63	231	3461	49.979	4.800	0.171	0.962
ID506391	506391	None	36.070	43.449	21.332	0	84	84	2	1	-10921639	85.048	75	40	144	1786	34.617	2.000	0.117	0.514
ID506390	506390	28	90.950	17.163	20.871	0	84	84	2	1	-10921639	192.524	202	110	255	4043	46.665	3.200	0.250	1.649
ID506389	506389	None	60.415	26.215	18.121	0	84	84	2	1	-10921639	151.238	150	69	255	3176	52.564	2.000	0.135	0.682
ID506388	506388	30	66.312	30.894	16.949	0	84	84	2	1	-10921639	238.857	255	150	255	5016	31.555	4.800	0.187	2.386
ID506387	506387	25	74.687	31.750	14.068	0	84	84	2	1	-10921639	209.571	255	110	255	4401	60.547	2.000	0.170	1.004
ID506386	506386	31	37.745	23.910	13.787	0	84	84	2	1	-10921639	133.857	127	86	197	2811	30.244	2.000	0.103	0.829
ID506385	506385	27	74.496	18.028	14.413	0	84	84	2	1	-10921639	164.000	168	57	243	3444	56.883	6.327	0.224	1.056
ID506396	506396	18	99.317	18.032	39.849	0	84	84	2	1	-10921639	155.952	139	69	255	3275	63.323	2.000	0.325	1.209
ID506395	506395	19	117.155	13.280	34.271	0	84	84	2	1	-10921639	178.000	202	81	255	3738	69.401	4.800	0.394	1.449
ID506394	506394	17	95.162	30.001	26.390	0	84	84	2	1	-10921639	170.095	168	92	255	3572	48.061	4.800	0.304	1.650
ID506393	506393	16	98.273	15.280	25.894	0	84	84	2	1	-10921639	155.619	144	46	255	3268	60.133	2.000	0.329	1.281
ID506392	506392	11	115.219	40.187	24.986	0	84	84	2	1	-10921639	167.952	162	63	255	3527	66.917	2.000	0.376	1.370
ID506407	506407	18	96.071	18.108	39.540	0	85	85	2	1	-10921639	150.762	121	63	255	3166	67.175	2.000	0.301	1.039
ID506406	506406	19	118.093	13.294	34.304	0	85	85	2	1	-10921639	183.524	208	81	255	3854	70.469	4.800	0.393	1.470
ID506405	506405	17	92.214	30.337	26.896	0	85	85	2	1	-10921639	177.857	179	104	255	3735	43.850	4.800	0.307	1.905
ID506404	506404	16	85.715	15.341	26.003	0	85	85	2	1	-10921639	140.905	150	52	249	2959	56.999	2.000	0.288	1.106
ID506403	506403	11	106.194	40.059	24.986	0	85	85	2	1	-10921639	164.619	168	75	255	3457	59.813	2.000	0.336	1.383
ID506402	506402	28	99.105	17.010	21.218	0	85	85	2	1	-10921639	193.048	179	110	255	4054	49.622	2.000	0.266	1.636
ID506401	506401	None	64.838	31.736	16.769	0	85	85	2	1	-10921639	231.143	255	92	255	4854	42.126	6.317	0.169	1.587
ID506400	506400	30	63.716	30.354	16.766	0	85	85	2	1	-10921639	234.714	255	98	255	4929	41.179	4.800	0.172	1.675
ID506399	506399	25	62.773	31.655	14.207	0	85	85	2	1	-10921639	200.571	214	86	255	4212	59.116	7.600	0.142	0.841
ID506398	506398	27	76.650	18.190	14.372	0	85	85	2	1	-10921639	173.762	185	69	255	3649	60.190	7.600	0.227	1.070
ID506397	506397	31	43.469	24.279	13.097	0	85	85	2	1	-10921639	133.381	133	63	191	2801	36.482	2.000	0.141	0.903
ID506419	506419	18	106.953	18.261	39.738	0	86	86	2	1	-10921639	158.286	144	69	255	3324	64.844	2.000	0.343	1.247
ID506418	506418	19	113.270	13.726	34.443	0	86	86	2	1	-10921639	188.619	202	63	255	3961	66.144	4.800	0.378	1.564
ID506417	506417	17	94.669	30.406	26.482	0	86	86	2	1	-10921639	170.714	168	104	255	3585	51.630	4.800	0.306	1.550
ID506416	506416	16	79.322	15.197	26.133	0	86	86	2	1	-10921639	131.381	139	40	237	2759	54.696	2.000	0.281	1.055
ID506415	506415	11	112.937	39.863	24.927	0	86	86	2	1	-10921639	172.048	179	69	255	3613	61.788	2.000	0.364	1.486
ID506414	506414	28	81.453	17.578	20.811	0	86	86	2	1	-10921639	191.762	202	69	255	4027	54.646	4.800	0.215	1.242
ID506413	506413	34	71.790	35.631	17.777	0	86	86	2	1	-10921639	143.143	127	57	255	3006	67.660	2.000	0.165	0.598
ID506412	506412	35	55.390	26.015	18.139	0	86	86	2	1	-10921639	160.667	156	81	255	3374	53.872	2.000	0.122	0.650
ID506411	506411	30	65.832	30.947	15.043	0	86	86	2	1	-10921639	234.714	255	139	255	4929	36.154	7.600	0.156	1.757
ID506410	506410	27	68.814	18.200	14.228	0	86	86	2	1	-10921639	168.333	173	69	255	3535	55.160	7.600	0.198	1.007
ID506409	506409	25	70.575	31.963	13.346	0	86	86	2	1	-10921639	176.571	191	69	255	3708	66.132	2.000	0.159	0.734
ID506408	506408	31	35.737	23.872	13.449	0	86	86	2	1	-10921639	130.286	127	81	197	2736	33.580	2.000	0.126	0.870
ID506432	506432	18	106.455	18.314	39.841	0	87	87	2	1	-10921639	162.714	168	81	255	3417	65.144	2.000	0.333	1.249
ID506423	506423	27	68.171	18.091	15.040	0	87	87	2	1	-10921639	198.762	208	115	255	4174	41.113	4.800	0.218	1.731
ID506422	506422	25	69.037	31.900	13.686	0	87	87	2	1	-10921639	206.143	231	110	255	4329	56.766	4.800	0.169	1.050
ID506421	506421	31	50.348	23.738	13.551	0	87	87	2	1	-10921639	152.286	144	98	214	3198	34.689	2.000	0.125	0.975
ID506420	506420	None	35.599	24.000	0.000	0	87	87	2	1	-10921639	42.476	32	17	81	892	23.310	2.000	0.404	1.048
ID506431	506431	19	118.086	13.387	34.297	0	87	87	2	1	-10921639	182.381	197	63	255	3830	69.115	4.800	0.404	1.520
ID506430	506430	17	96.050	30.249	26.171	0	87	87	2	1	-10921639	168.143	162	86	255	3531	52.889	2.000	0.294	1.446
ID506429	506429	16	101.470	15.199	25.742	0	87	87	2	1	-10921639	139.333	121	40	255	2926	67.877	2.000	0.350	1.064
ID506428	506428	11	84.761	40.004	24.935	0	87	87	2	1	-10921639	156.571	162	69	231	3288	49.377	2.000	0.293	1.437
ID506427	506427	28	86.720	17.015	20.883	0	87	87	2	1	-10921639	194.810	185	104	255	4091	47.433	2.000	0.212	1.437
ID506426	506426	34	57.802	36.123	17.775	0	87	87	2	1	-10921639	125.333	115	57	231	2632	52.444	2.000	0.116	0.495
ID506425	506425	35	53.443	25.981	18.217	0	87	87	2	1	-10921639	161.238	168	69	255	3386	54.826	2.000	0.117	0.618
ID506424	506424	30	68.922	30.898	16.832	0	87	87	2	1	-10921639	236.905	255	150	255	4975	34.486	4.800	0.192	2.212
ID506439	506439	28	85.193	17.657	20.942	0	88	88	2	1	-10921639	186.333	197	63	255	3913	55.613	4.800	0.235	1.275
ID506438	506438	34	63.079	36.053	17.814	0	88	88	2	1	-10921639	131.476	121	63	255	2761	53.360	2.000	0.138	0.597
ID506437	506437	35	48.030	25.994	18.278	0	88	88	2	1	-10921639	157.095	150	81	255	3299	53.522	2.000	0.094	0.504
ID506436	506436	30	68.747	30.585	17.117	0	88	88	2	1	-10921639	238.286	255	162	255	5004	29.350	4.800	0.195	2.652
ID506435	506435	25	63.065	31.074	14.525	0	88	88	2	1	-10921639	232.810	255	127	255	4889	38.461	7.600	0.161	1.678
ID506434	506434	27	82.000	18.093	15.112	0	88	88	2	1	-10921639	207.524	202	127	255	4358	43.776	4.800	0.239	1.828
ID506433	506433	31	50.018	23.893	12.979	0	88	88	2	1	-10921639	152.952	150	92	214	3212	36.635	4.800	0.170	1.216
ID506445	506445	18	104.576	18.449	39.636	0	88	88	2	1	-10921639	166.571	179	40	255	3498	71.231	3.200	0.341	1.188
ID506444	506444	19	113.043	13.311	34.404	0	88	88	2	1	-10921639	179.905	173	69	255	3778	68.988	4.800	0.388	1.459
ID506443	506443	17	98.596	30.277	26.318	0	88	88	2	1	-10921639	175.667	173	92	255	3689	53.824	4.800	0.298	1.499
ID506442	506442	16	92.880	14.816	25.738	0	88	88	2	1	-10921639	145.952	144	57	243	3065	56.606	2.000	0.325	1.264
ID506441	506441	11	86.943	39.748	25.440	0	88	88	2	1	-10921639	166.714	162	69	249	3501	52.695	7.600	0.296	1.446
ID506440	506440	None	35.382	43.415	21.264	0	88	88	2	1	-10921639	85.619	75	40	150	1798	34.101	2.000	0.089	0.409
ID506455	506455	11	88.654	39.749	25.851	0	89	89	2	1	-10921639	151.619	162	52	249	3184	61.054	2.000	0.308	1.169
ID506454	506454	17	91.884	30.143	26.253	0	89	89	2	1	-10921639	172.286	185	104	255	3618	48.179	4.800	0.286	1.591
ID506453	506453	16	93.582	14.969	25.927	0	89	89	2	1	-10921639	156.762	162	57	243	3292	57.843	2.000	0.314	1.295
ID506452	506452	28	84.778	17.543	20.724	0	89	89	2	1	-10921639	185.571	191	69	255	3897	58.868	2.000	0.229	1.173
ID506451	506451	34	44.278	35.974	17.757	0	89	89	2	1	-10921639	123.095	110	57	202	2585	43.199	2.000	0.090	0.470
ID506450	506450	30	65.469	31.196	17.245	0	89	89	2	1	-10921639	240.238	255	179	255	5045	24.058	4.800	0.185	3.113
ID506449	506449	36	60.988	29.202	16.519	0	89	89	2	1	-10921639	227.238	255	92	255	4772	47.572	4.800	0.158	1.301
ID506448	506448	27	72.579	18.177	15.560	0	89	89	2	1	-10921639	207.143	214	139	255	4350	38.558	6.292	0.214	1.893
ID506447	506447	25	59.907	31.000	15.000	0	89	89	2	1	-10921639	231.905	255	139	255	4870	35.686	7.600	0.155	1.749
ID506446	506446	31	45.003	23.915	13.323	0	89	89	2	1	-10921639	146.381	150	92	220	3074	37.694	2.000	0.158	1.060
ID506457	506457	18	104.607	18.398	39.505	0	89	89	2	1	-10921639	168.238	173	52	255	3533	71.172	3.200	0.329	1.171
ID506456	506456	19	109.431	13.386	34.635	0	89	89	2	1	-10921639	193.286	226	52	255	4059	68.304	4.800	0.361	1.501
ID506468	506468	18	101.299	18.631	39.993	0	90	90	2	1	-10921639	155.762	162	57	255	3271	69.445	2.000	0.320	1.088
ID506467	506467	19	108.791	13.640	34.978	0	90	90	2	1	-10921639	206.095	214	92	255	4328	52.345	4.800	0.343	2.011
ID506466	506466	11	73.229	39.968	25.678	0	90	90	2	1	-10921639	149.667	179	46	243	3143	58.514	4.800	0.270	1.088
ID506465	506465	17	98.620	29.935	26.334	0	90	90	2	1	-10921639	187.429	191	104	255	3936	50.446	4.800	0.306	1.743
ID506464	506464	16	97.851	14.945	25.799	0	90	90	2	1	-10921639	149.714	150	46	255	3144	63.088	2.000	0.292	1.071
ID506463	506463	None	55.671	39.134	23.480	0	90	90	2	1	-10921639	134.952	127	63	231	2834	49.311	2.000	0.122	0.593
ID506462	506462	28	89.124	17.090	20.902	0	90	90	2	1	-10921639	201.952	208	98	255	4241	47.632	4.800	0.243	1.656
ID506461	506461	34	52.836	35.907	18.118	0	90	90	2	1	-10921639	115.143	115	46	231	2418	48.149	2.000	0.114	0.491
ID506460	506460	36	69.507	28.497	16.656	0	90	90	2	1	-10921639	210.048	226	81	255	4411	56.732	4.800	0.161	1.026
ID506459	506459	27	75.141	17.434	15.220	0	90	90	2	1	-10921639	173.143	185	69	255	3636	61.621	4.800	0.207	0.966
ID506458	506458	31	54.541	23.684	13.848	0	90	90	2	1	-10921639	156.095	144	86	243	3278	44.855	2.000	0.115	0.718
ID506471	506471	27	57.311	17.335	15.908	0	91	91	2	1	-10921639	170.333	185	69	255	3577	48.991	6.348	0.131	0.803
ID506470	506470	25	65.500	31.729	14.433	0	91	91	2	1	-10921639	208.714	243	86	255	4383	57.245	7.600	0.163	1.023
ID506469	506469	31	57.389	23.685	14.140	0	91	91	2	1	-10921639	162.667	162	104	249	3416	43.425	2.000	0.142	0.933
ID506479	506479	17	85.536	30.578	27.149	0	91	91	2	1	-10921639	178.952	197	86	255	3758	51.524	4.800	0.273	1.489
ID506478	506478	16	97.301	15.144	25.749	0	91	91	2	1	-10921639	154.714	144	46	255	3249	65.362	2.000	0.315	1.134
ID506477	506477	11	83.588	39.677	25.387	0	91	91	2	1	-10921639	164.333	156	69	255	3451	47.226	4.800	0.290	1.565
ID506476	506476	28	73.182	17.369	20.656	0	91	91	2	1	-10921639	191.571	197	86	255	4023	47.414	4.800	0.209	1.397
ID506475	506475	34	46.120	35.551	17.879	0	91	91	2	1	-10921639	124.190	121	52	231	2608	52.970	2.000	0.085	0.367
ID506474	506474	None	43.828	26.479	18.009	0	91	91	2	1	-10921639	156.762	150	81	255	3292	54.313	2.000	0.082	0.437
ID506473	506473	36	63.635	29.258	16.615	0	91	91	2	1	-10921639	226.857	255	86	255	4764	48.169	4.800	0.159	1.294
ID506472	506472	37	61.353	20.089	15.830	0	91	91	2	1	-10921639	184.476	197	81	255	3874	52.102	2.000	0.116	0.739
ID506481	506481	18	101.666	18.207	39.680	0	91	91	2	1	-10921639	167.952	150	69	255	3527	63.274	2.000	0.329	1.314
ID506480	506480	19	112.551	13.310	34.248	0	91	91	2	1	-10921639	182.905	197	75	255	3841	67.108	2.000	0.358	1.438
ID506487	506487	None	83.049	30.247	25.625	0	92	92	2	1	-10921639	183.619	197	104	255	3856	48.102	4.800	0.256	1.555
ID506486	506486	28	75.582	16.715	20.615	0	92	92	2	1	-10921639	192.810	185	75	255	4049	52.873	3.200	0.195	1.188
ID506485	506485	25	66.808	32.062	16.612	0	92	92	2	1	-10921639	223.571	255	121	255	4695	42.125	4.800	0.173	1.567
ID506484	506484	36	70.597	28.875	16.680	0	92	92	2	1	-10921639	225.810	255	104	255	4742	48.934	4.800	0.179	1.403
ID506483	506483	37	63.794	19.651	15.949	0	92	92	2	1	-10921639	190.286	191	92	255	3996	45.047	2.000	0.144	1.063
ID506482	506482	31	57.656	24.154	13.112	0	92	92	2	1	-10921639	150.238	156	81	231	3155	45.075	2.000	0.181	1.024
ID506492	506492	18	95.070	18.330	39.800	0	92	92	2	1	-10921639	165.238	150	75	255	3470	61.626	2.000	0.311	1.271
ID506491	506491	19	113.870	13.776	34.806	0	92	92	2	1	-10921639	200.905	214	92	255	4219	54.900	4.800	0.369	1.973
ID506490	506490	17	79.242	30.702	27.520	0	92	92	2	1	-10921639	167.048	173	81	243	3508	51.880	4.800	0.254	1.302
ID506489	506489	11	87.939	39.759	25.538	0	92	92	2	1	-10921639	158.048	168	52	255	3319	64.830	2.000	0.291	1.099
ID506488	506488	16	106.227	15.104	25.822	0	92	92	2	1	-10921639	162.905	162	57	255	3421	63.451	2.000	0.340	1.303
ID506503	506503	11	93.013	39.474	25.757	0	93	93	2	1	-10921639	143.762	150	40	255	3019	65.606	2.000	0.287	0.978
ID506502	506502	16	110.757	15.169	25.867	0	93	93	2	1	-10921639	166.190	156	57	255	3490	65.172	2.000	0.354	1.333
ID506501	506501	None	42.627	38.652	22.200	0	93	93	2	1	-10921639	118.524	121	52	202	2489	45.708	2.000	0.069	0.335
ID506500	506500	28	84.505	17.023	20.899	0	93	93	2	1	-10921639	192.333	191	81	255	4039	50.254	2.000	0.217	1.366
ID506499	506499	34	35.641	35.699	17.822	0	93	93	2	1	-10921639	120.667	115	57	202	2534	44.138	2.000	0.050	0.261
ID506498	506498	25	62.901	31.647	16.717	0	93	93	2	1	-10921639	219.714	249	104	255	4614	48.286	6.285	0.148	1.175
ID506497	506497	36	73.379	28.359	16.716	0	93	93	2	1	-10921639	210.810	243	92	255	4427	58.291	7.600	0.171	1.055
ID506496	506496	37	61.328	19.975	15.657	0	93	93	2	1	-10921639	198.762	220	81	255	4174	48.044	2.000	0.143	1.033
ID506506	506506	18	89.096	18.341	39.614	0	93	93	2	1	-10921639	160.810	150	52	255	3377	73.284	3.200	0.283	0.967
ID506505	506505	19	102.936	13.385	34.325	0	93	93	2	1	-10921639	169.333	173	75	255	3556	71.799	2.000	0.311	1.120
ID506504	506504	17	86.506	30.571	27.512	0	93	93	2	1	-10921639	165.095	162	92	249	3467	55.769	4.800	0.279	1.290
ID506495	506495	27	60.005	18.000	16.000	0	93	93	2	1	-10921639	203.381	220	121	255	4271	38.719	4.800	0.179	1.596
ID506494	506494	38	63.144	31.504	14.716	0	93	93	2	1	-10921639	226.619	255	115	255	4759	42.071	7.600	0.169	1.555
ID506493	506493	31	58.858	23.942	13.926	0	93	93	2	1	-10921639	168.619	156	92	249	3541	44.122	2.000	0.138	0.926
ID506531	506531	18	96.154	18.003	39.505	0	94	94	2	1	-10921639	159.429	150	52	255	3348	71.311	2.000	0.294	1.015
ID506530	506530	19	114.454	13.756	34.823	0	94	94	2	1	-10921639	196.476	208	75	255	4126	56.872	4.800	0.374	1.881
ID506529	506529	17	95.919	30.054	25.619	0	94	94	2	1	-10921639	179.143	202	86	255	3762	55.289	4.800	0.288	1.448
ID506528	506528	16	109.578	15.654	26.063	0	94	94	2	1	-10921639	161.619	139	63	255	3394	68.661	2.000	0.338	1.188
ID506527	506527	11	83.405	39.338	25.452	0	94	94	2	1	-10921639	162.571	162	63	237	3414	52.104	4.800	0.306	1.462
ID506526	506526	28	80.589	16.612	20.745	0	94	94	2	1	-10921639	190.857	191	75	255	4008	50.635	3.200	0.215	1.331
ID506525	506525	34	36.749	36.080	17.910	0	94	94	2	1	-10921639	112.286	98	46	208	2358	44.536	2.000	0.043	0.209
ID506524	506524	25	66.322	31.257	17.664	0	94	94	2	1	-10921639	208.476	249	75	255	4378	64.173	2.000	0.140	0.797
ID506523	506523	36	71.616	28.060	16.895	0	94	94	2	1	-10921639	212.810	243	104	255	4469	54.734	7.600	0.163	1.090
ID506522	506522	38	61.811	31.260	14.964	0	94	94	2	1	-10921639	235.810	255	127	255	4952	34.080	4.800	0.157	1.882
ID506521	506521	27	76.494	18.757	15.149	0	94	94	2	1	-10921639	206.000	214	115	255	4326	40.959	4.800	0.228	1.866
ID506520	506520	31	58.056	23.960	13.588	0	94	94	2	1	-10921639	159.810	150	104	237	3356	39.162	2.000	0.129	0.935
ID506511	506511	36	73.991	28.372	16.937	0	95	95	2	1	-10921639	208.905	255	115	255	4387	58.146	7.600	0.166	1.024
ID506510	506510	27	69.148	20.241	15.847	0	95	95	2	1	-10921639	187.000	191	86	255	3927	50.345	2.000	0.141	0.920
ID506509	506509	38	67.803	31.997	15.223	0	95	95	2	1	-10921639	231.952	255	115	255	4871	43.421	4.800	0.180	1.634
ID506508	506508	31	51.326	23.683	14.065	0	95	95	2	1	-10921639	154.333	144	98	237	3241	39.970	2.000	0.124	0.852
ID506507	506507	40	59.603	16.775	13.923	0	95	95	2	1	-10921639	141.429	150	63	249	2970	51.239	2.000	0.137	0.663
ID506519	506519	18	97.853	18.201	39.594	0	95	95	2	1	-10921639	169.429	179	63	255	3558	70.409	2.000	0.316	1.155
ID506518	506518	19	111.947	13.738	34.988	0	95	95	2	1	-10921639	204.667	231	92	255	4298	57.351	4.800	0.355	1.870
ID506517	506517	39	66.311	30.735	27.585	0	95	95	2	1	-10921639	152.952	139	86	243	3212	49.549	4.800	0.216	1.099
ID506516	506516	16	107.040	15.461	25.863	0	95	95	2	1	-10921639	149.048	139	40	255	3130	72.866	2.000	0.385	1.137
ID506515	506515	11	105.345	39.328	25.028	0	95	95	2	1	-10921639	171.190	150	63	255	3595	64.148	2.000	0.350	1.383
ID506514	506514	17	100.036	30.269	25.125	0	95	95	2	1	-10921639	174.238	150	81	255	3659	56.332	2.000	0.304	1.443
ID506513	506513	28	85.305	17.585	20.707	0	95	95	2	1	-10921639	182.810	202	81	255	3839	59.489	2.000	0.223	1.122
ID506512	506512	25	65.815	32.392	16.557	0	95	95	2	1	-10921639	229.476	255	110	255	4819	46.737	4.800	0.168	1.412
ID506599	506599	36	69.873	28.453	16.740	0	96	96	2	1	-10921639	210.857	243	104	255	4428	56.510	7.600	0.154	0.998
ID506598	506598	27	67.831	19.722	15.938	0	96	96	2	1	-10921639	193.143	191	86	255	4056	49.328	2.000	0.138	0.952
ID506597	506597	38	69.775	31.794	15.131	0	96	96	2	1	-10921639	225.810	255	115	255	4742	47.689	4.800	0.174	1.406
ID506596	506596	40	41.630	16.941	14.143	0	96	96	2	1	-10921639	132.429	139	57	208	2781	52.561	2.000	0.092	0.425
ID506595	506595	31	46.977	24.082	13.110	0	96	96	2	1	-10921639	145.429	150	75	220	3054	39.633	2.000	0.158	1.002
ID506607	506607	18	97.405	18.573	39.933	0	96	96	2	1	-10921639	146.143	144	46	255	3069	72.863	2.000	0.300	0.926
ID506606	506606	19	111.299	13.806	35.057	0	96	96	2	1	-10921639	207.524	237	81	255	4358	56.302	4.800	0.356	1.934
ID506605	506605	39	63.515	31.667	29.024	0	96	96	2	1	-10921639	119.810	127	40	197	2516	50.517	2.000	0.221	0.859
ID506604	506604	11	94.585	39.150	25.516	0	96	96	2	1	-10921639	151.238	144	69	255	3176	62.185	2.000	0.325	1.194
ID506603	506603	16	107.369	15.617	25.904	0	96	96	2	1	-10921639	156.619	150	63	255	3289	65.718	2.000	0.342	1.215
ID506602	506602	17	104.334	30.179	24.870	0	96	96	2	1	-10921639	176.190	173	98	255	3700	54.835	2.000	0.312	1.530
ID506601	506601	41	35.621	44.202	22.867	0	96	96	2	1	-10921639	107.667	104	52	173	2261	31.514	4.800	0.185	1.069
ID506600	506600	28	80.635	17.068	20.589	0	96	96	2	1	-10921639	196.905	202	75	255	4135	53.874	2.000	0.201	1.225
ID506535	506535	36	68.064	28.138	16.955	0	97	97	2	1	-10921639	211.952	243	110	255	4451	54.049	7.600	0.142	0.975
ID506534	506534	27	72.331	19.582	15.685	0	97	97	2	1	-10921639	205.048	220	86	255	4306	55.000	7.600	0.164	1.049
ID506533	506533	38	70.780	32.150	13.893	0	97	97	2	1	-10921639	217.333	255	110	255	4564	52.068	4.800	0.173	1.232
ID506532	506532	31	48.415	23.957	13.778	0	97	97	2	1	-10921639	152.429	150	98	220	3201	38.114	2.000	0.127	0.901
ID506543	506543	39	64.596	31.564	28.694	0	97	97	2	1	-10921639	122.905	127	40	208	2581	55.446	2.000	0.226	0.818
ID506542	506542	11	96.834	39.051	25.542	0	97	97	2	1	-10921639	154.095	156	63	255	3236	61.380	2.000	0.324	1.229
ID506541	506541	16	108.656	15.496	25.833	0	97	97	2	1	-10921639	144.190	139	40	255	3028	73.096	2.000	0.379	1.085
ID506540	506540	17	86.561	30.198	25.311	0	97	97	2	1	-10921639	166.810	156	75	243	3503	52.295	2.000	0.259	1.311
ID506539	506539	41	39.355	43.991	23.245	0	97	97	2	1	-10921639	110.000	110	57	168	2310	31.575	4.800	0.174	1.033
ID506538	506538	28	72.755	17.758	20.142	0	97	97	2	1	-10921639	212.857	226	110	255	4470	38.478	4.800	0.211	1.930
ID506537	506537	25	63.839	31.044	17.779	0	97	97	2	1	-10921639	215.857	255	98	255	4533	58.581	2.000	0.138	0.892
ID506536	506536	None	41.376	34.788	17.117	0	97	97	2	1	-10921639	147.857	133	75	255	3105	58.743	2.000	0.084	0.390
ID506545	506545	18	100.547	18.565	40.012	0	97	97	2	1	-10921639	150.286	168	52	255	3156	73.716	2.000	0.322	0.994
ID506544	506544	19	111.939	13.849	34.640	0	97	97	2	1	-10921639	203.667	220	104	255	4277	53.993	4.800	0.359	1.993
ID506575	506575	41	40.258	44.055	23.973	0	98	98	2	1	-10921639	104.429	110	46	162	2193	33.212	2.000	0.147	0.808
ID506574	506574	28	82.347	17.473	20.493	0	98	98	2	1	-10921639	207.810	220	104	255	4364	47.797	4.800	0.220	1.569
ID506573	506573	25	58.539	31.949	16.789	0	98	98	2	1	-10921639	230.524	255	127	255	4841	39.403	6.335	0.144	1.472
ID506572	506572	36	69.452	28.374	16.885	0	98	98	2	1	-10921639	211.476	243	110	255	4441	55.699	7.600	0.157	1.028
ID506571	506571	27	75.732	19.819	15.457	0	98	98	2	1	-10921639	213.476	226	121	255	4483	45.210	4.800	0.216	1.678
ID506570	506570	38	71.049	32.262	13.905	0	98	98	2	1	-10921639	216.952	255	86	255	4556	53.705	4.800	0.176	1.207
ID506569	506569	31	43.066	24.030	13.519	0	98	98	2	1	-10921639	155.143	144	104	214	3258	37.703	2.000	0.100	0.745
ID506581	506581	18	87.715	18.214	39.312	0	98	98	2	1	-10921639	166.000	162	63	255	3486	60.929	7.600	0.256	1.110
ID506580	506580	19	105.103	13.634	34.454	0	98	98	2	1	-10921639	183.476	185	57	255	3853	69.213	4.800	0.320	1.285
ID506579	506579	39	58.349	31.700	28.674	0	98	98	2	1	-10921639	114.571	115	34	208	2406	51.797	2.000	0.198	0.730
ID506578	506578	11	96.621	39.213	25.606	0	98	98	2	1	-10921639	157.476	139	75	255	3307	61.578	2.000	0.317	1.232
ID506577	506577	16	108.012	15.709	25.857	0	98	98	2	1	-10921639	146.429	139	57	255	3075	66.781	2.000	0.353	1.144
ID506576	506576	17	87.008	30.351	24.856	0	98	98	2	1	-10921639	172.619	168	69	255	3625	51.693	4.800	0.274	1.438
ID506567	506567	19	114.040	13.617	34.332	0	99	99	2	1	-10921639	194.143	214	69	255	4077	65.334	4.800	0.372	1.611
ID506566	506566	39	52.014	31.883	28.946	0	99	99	2	1	-10921639	109.333	121	46	179	2296	40.492	2.000	0.192	0.868
ID506565	506565	16	104.525	15.678	25.846	0	99	99	2	1	-10921639	150.667	139	52	255	3164	64.828	2.000	0.327	1.145
ID506564	506564	11	86.637	38.933	25.462	0	99	99	2	1	-10921639	156.000	162	57	255	3276	59.955	2.000	0.295	1.185
ID506563	506563	17	98.046	30.379	24.665	0	99	99	2	1	-10921639	168.952	173	81	255	3548	59.184	2.000	0.297	1.308
ID506562	506562	41	37.123	44.263	23.346	0	99	99	2	1	-10921639	100.810	92	52	168	2117	30.286	2.000	0.160	0.918
ID506561	506561	28	75.220	17.640	20.538	0	99	99	2	1	-10921639	204.381	214	86	255	4292	53.890	4.800	0.204	1.283
ID506560	506560	25	61.665	31.672	17.317	0	99	99	2	1	-10921639	230.048	255	127	255	4831	41.275	6.341	0.153	1.483
ID506568	506568	18	91.684	18.157	39.308	0	99	99	2	1	-10921639	160.476	173	46	255	3370	64.359	2.000	0.287	1.111
ID506559	506559	36	64.291	28.531	16.813	0	99	99	2	1	-10921639	233.524	255	115	255	4904	41.257	4.800	0.162	1.581
ID506558	506558	27	59.505	20.168	15.591	0	99	99	2	1	-10921639	182.810	197	69	255	3839	51.211	7.600	0.125	0.795
ID506557	506557	38	73.953	32.177	13.886	0	99	99	2	1	-10921639	212.048	249	92	255	4453	55.684	4.800	0.178	1.150
ID506556	506556	31	47.079	24.143	14.172	0	99	99	2	1	-10921639	151.810	144	86	226	3188	40.112	2.000	0.124	0.833
ID506555	506555	42	52.479	17.254	14.226	0	99	99	2	1	-10921639	129.190	121	57	226	2713	54.456	2.000	0.100	0.431
ID506594	506594	18	86.899	18.403	39.744	0	100	100	2	1	-10921639	146.048	144	63	255	3067	60.642	2.000	0.281	1.056
ID506593	506593	19	109.828	13.758	34.426	0	100	100	2	1	-10921639	191.714	197	86	255	4026	58.364	4.800	0.347	1.691
ID506592	506592	39	55.953	31.611	29.124	0	100	100	2	1	-10921639	122.286	115	57	191	2568	41.652	2.000	0.198	0.972
ID506583	506583	38	63.452	32.082	14.050	0	100	100	2	1	-10921639	210.905	231	104	255	4429	52.055	7.600	0.150	1.056
ID506582	506582	None	37.972	24.000	0.000	0	100	100	2	1	-10921639	52.048	43	32	104	1093	22.848	2.000	0.344	1.166
ID506591	506591	16	79.207	15.906	26.148	0	100	100	2	1	-10921639	136.952	139	81	220	2876	44.055	2.000	0.269	1.318
ID506590	506590	41	37.720	44.425	23.498	0	100	100	2	1	-10921639	100.000	104	52	150	2100	29.871	2.000	0.139	0.819
ID506589	506589	11	71.469	39.206	24.171	0	100	100	2	1	-10921639	133.667	104	57	249	2807	57.937	2.000	0.211	0.804
ID506588	506588	17	78.630	30.701	24.433	0	100	100	2	1	-10921639	141.952	139	69	255	2981	58.027	2.000	0.206	0.837
ID506587	506587	28	78.245	18.117	20.359	0	100	100	2	1	-10921639	217.810	220	156	255	4574	32.993	4.800	0.220	2.382
ID506586	506586	36	64.559	29.210	16.673	0	100	100	2	1	-10921639	224.476	255	110	255	4714	44.930	4.800	0.158	1.363
ID506585	506585	27	59.170	20.797	15.603	0	100	100	2	1	-10921639	173.190	191	81	255	3637	48.435	2.000	0.118	0.755
ID506584	506584	42	51.951	16.888	14.904	0	100	100	2	1	-10921639	152.095	162	81	249	3194	47.071	2.000	0.121	0.699
ID506551	506551	16	60.251	15.609	26.007	0	101	101	2	1	-10921639	129.143	127	69	202	2712	37.254	2.000	0.214	1.221
ID506550	506550	17	41.859	30.424	24.767	0	101	101	2	1	-10921639	119.857	115	63	191	2517	32.328	2.000	0.127	0.833
ID506549	506549	11	50.606	39.216	24.142	0	101	101	2	1	-10921639	102.000	92	52	185	2142	39.194	2.000	0.163	0.731
ID506548	506548	28	53.482	18.331	20.618	0	101	101	2	1	-10921639	159.238	162	92	208	3344	34.818	4.800	0.176	1.370
ID506547	506547	36	64.206	30.044	16.954	0	101	101	2	1	-10921639	207.905	208	144	255	4366	26.113	4.800	0.186	2.497
ID506546	506546	27	53.658	20.674	15.675	0	101	101	2	1	-10921639	156.810	150	81	220	3293	37.884	2.000	0.145	1.045
ID506554	506554	18	47.794	18.122	39.748	0	101	101	2	1	-10921639	111.238	110	52	179	2336	42.270	2.000	0.162	0.734
ID506553	506553	19	74.230	13.995	34.434	0	101	101	2	1	-10921639	146.381	139	75	226	3074	47.604	2.000	0.241	1.195
ID506552	506552	39	37.934	31.826	28.983	0	101	101	2	1	-10921639	92.143	92	46	150	1935	30.673	2.000	0.138	0.729
ID506615	506615	11	38.115	39.130	23.178	0	102	102	2	1	-10921639	85.714	86	46	168	1800	31.751	2.000	0.119	0.574
ID506614	506614	28	47.216	18.727	20.368	0	102	102	2	1	-10921639	152.667	144	104	214	3206	32.021	2.000	0.133	1.120
ID506613	506613	36	55.309	30.420	16.010	0	102	102	2	1	-10921639	175.524	179	98	226	3686	27.665	4.800	0.178	1.918
ID506612	506612	None	35.474	17.451	14.776	0	102	102	2	1	-10921639	115.333	127	69	150	2422	29.748	4.800	0.154	1.036
ID506616	506616	19	57.086	14.722	35.304	0	102	102	2	1	-10921639	126.095	127	57	191	2648	36.455	2.000	0.220	1.248
ID506610	506610	None	44.350	17.684	38.945	0	103	103	2	1	-10921639	95.619	86	52	156	2008	29.820	2.000	0.207	1.099
ID506609	506609	28	50.804	17.766	21.297	0	103	103	2	1	-10921639	148.333	156	98	191	3115	23.638	4.800	0.198	2.077
ID506608	506608	36	40.024	30.980	17.275	0	103	103	2	1	-10921639	144.667	144	110	173	3038	19.726	4.800	0.166	2.084
ID506618	506618	28	44.105	17.940	20.653	0	104	104	2	1	-10921639	122.762	121	81	173	2578	26.602	2.000	0.160	1.275
ID506617	506617	36	38.430	31.456	17.420	0	104	104	2	1	-10921639	136.000	133	104	173	2856	17.765	6.344	0.156	2.071
ID506611	506611	36	40.878	31.516	17.993	0	105	105	2	1	-10921639	126.476	121	69	168	2656	28.514	2.000	0.128	1.007
ID506619	506619	28	40.976	18.064	21.079	0	106	106	2	1	-10921639	108.952	104	81	150	2288	20.069	4.800	0.188	1.721
ID506620	506620	28	49.314	17.222	21.160	0	107	107	2	1	-10921639	114.048	110	63	162	2395	30.007	4.800	0.217	1.357
ID506623	506623	43	42.567	28.328	17.063	0	108	108	2	1	-10921639	109.810	115	57	179	2306	29.834	2.000	0.141	0.908
ID506624	506624	28	43.424	17.998	20.191	0	108	108	2	1	-10921639	110.905	115	69	150	2329	24.489	2.000	0.179	1.374
ID506622	506622	28	39.796	17.399	21.117	0	109	109	2	1	-10921639	108.190	110	69	144	2272	21.931	4.800	0.211	1.718
ID506621	506621	43	35.440	29.483	16.655	0	109	109	2	1	-10921639	108.429	110	75	144	2277	19.641	7.600	0.169	1.599
ID506627	506627	28	40.013	17.344	21.444	0	110	110	2	1	-10921639	98.333	104	40	139	2065	28.926	2.000	0.188	1.076
ID506626	506626	None	36.025	31.816	14.391	0	110	110	2	1	-10921639	83.000	86	34	133	1743	29.273	2.000	0.155	0.762
ID506625	506625	None	36.458	16.540	21.001	0	114	114	2	1	-10921639	96.810	98	69	144	2033	19.999	4.800	0.209	1.675
ID506628	506628	None	37.226	32.080	29.603	0	121	121	2	1	-10921639	69.286	57	34	121	1455	27.468	2.000	0.204	0.854
ID506630	506630	44	36.616	24.000	0.000	0	126	126	2	1	-10921639	47.524	40	17	98	998	24.134	2.000	0.354	1.030
ID506629	506629	44	35.505	24.000	0.000	0	127	127	2	1	-10921639	52.714	46	23	98	1107	23.309	2.000	0.301	1.046
ID506631	506631	None	36.703	15.927	25.554	0	144	144	2	1	-10921639	60.762	52	23	110	1276	26.209	2.000	0.288	1.036
ID506633	506633	45	40.774	18.338	20.751	0	145	145	2	1	-10921639	90.190	92	52	127	1894	21.958	4.800	0.266	1.727
ID506632	506632	46	39.693	32.770	13.119	0	145	145	2	1	-10921639	83.048	86	52	121	1744	20.600	2.000	0.236	1.540
ID506639	506639	46	42.405	33.482	13.177	0	146	146	2	1	-10921639	81.190	81	40	133	1705	26.022	2.000	0.242	1.217
ID506641	506641	47	37.547	16.139	26.004	0	146	146	2	1	-10921639	65.476	63	23	121	1375	25.582	2.000	0.216	0.910
ID506640	506640	45	42.732	17.827	21.103	0	146	146	2	1	-10921639	99.619	98	63	144	2092	24.297	4.800	0.229	1.529
ID506638	506638	94	41.265	17.015	39.215	0	147	147	2	1	-10921639	85.048	75	46	127	1786	21.423	4.800	0.290	1.787
ID506637	506637	47	43.560	16.184	25.831	0	147	147	2	1	-10921639	75.048	75	28	127	1576	27.708	2.000	0.274	1.164
ID506636	506636	45	45.895	18.075	20.104	0	147	147	2	1	-10921639	98.238	98	52	139	2063	24.114	2.000	0.242	1.586
ID506635	506635	51	38.707	29.064	18.137	0	147	147	2	1	-10921639	75.524	69	34	121	1586	24.545	2.000	0.232	1.160
ID506634	506634	46	47.949	33.565	12.953	0	147	147	2	1	-10921639	89.190	86	46	150	1873	27.649	2.000	0.280	1.411
ID506647	506647	94	37.398	16.042	38.662	0	148	148	2	1	-10921639	73.619	75	28	121	1546	27.609	2.000	0.235	1.014
ID506646	506646	48	48.044	30.206	28.007	0	148	148	2	1	-10921639	72.810	63	34	144	1529	29.656	2.000	0.266	1.032
ID506645	506645	47	43.932	16.009	25.792	0	148	148	2	1	-10921639	72.857	69	23	127	1530	30.360	2.000	0.257	0.983
ID506644	506644	45	38.268	18.452	20.343	0	148	148	2	1	-10921639	97.905	98	57	133	2056	20.969	4.800	0.230	1.748
ID506643	506643	51	35.949	28.974	18.160	0	148	148	2	1	-10921639	79.762	86	46	110	1675	21.487	4.800	0.240	1.437
ID506642	506642	46	46.437	33.605	13.443	0	148	148	2	1	-10921639	91.381	98	34	139	1919	29.941	4.800	0.287	1.362
ID506663	506663	45	39.897	17.604	20.317	0	149	149	2	1	-10921639	99.905	98	57	144	2098	23.895	4.800	0.219	1.500
ID506662	506662	46	46.911	33.779	13.653	0	149	149	2	1	-10921639	90.048	92	46	133	1891	23.515	4.800	0.279	1.672
ID506667	506667	None	36.021	18.967	39.956	0	149	149	2	1	-10921639	72.762	69	28	115	1528	23.679	2.000	0.228	1.141
ID506666	506666	49	39.582	13.040	33.801	0	149	149	2	1	-10921639	65.143	57	34	115	1368	23.980	2.000	0.267	1.146
ID506665	506665	48	40.215	30.251	27.442	0	149	149	2	1	-10921639	69.857	63	34	133	1467	25.751	2.000	0.263	1.130
ID506664	506664	47	41.481	16.478	26.023	0	149	149	2	1	-10921639	77.762	75	28	121	1633	28.126	2.000	0.237	1.061
ID506661	506661	49	35.080	13.138	34.777	0	150	150	2	1	-10921639	72.667	75	34	110	1526	23.191	2.000	0.232	1.181
ID506660	506660	48	49.699	30.367	27.632	0	150	150	2	1	-10921639	76.810	75	34	150	1613	34.692	2.000	0.301	1.024
ID506659	506659	47	37.511	16.028	26.182	0	150	150	2	1	-10921639	77.000	69	40	115	1617	22.530	3.200	0.214	1.204
ID506658	506658	45	38.951	17.861	20.801	0	150	150	2	1	-10921639	100.286	104	46	133	2106	22.701	4.800	0.240	1.708
ID506657	506657	51	45.819	28.694	17.928	0	150	150	2	1	-10921639	96.381	98	46	144	2024	27.200	7.600	0.248	1.407
ID506656	506656	46	45.590	33.290	13.145	0	150	150	2	1	-10921639	91.333	92	46	139	1918	26.146	6.365	0.242	1.362
ID506679	506679	47	47.271	16.263	26.008	0	151	151	2	1	-10921639	80.857	75	28	121	1698	29.220	2.000	0.275	1.195
ID506678	506678	45	47.853	17.911	18.912	0	151	151	2	1	-10921639	97.952	98	46	156	2057	29.198	2.000	0.228	1.248
ID506677	506677	51	40.731	28.481	18.046	0	151	151	2	1	-10921639	100.190	104	57	139	2104	25.536	7.600	0.211	1.368
ID506676	506676	46	40.674	33.518	13.184	0	151	151	2	1	-10921639	92.952	86	46	144	1952	29.058	3.200	0.222	1.163
ID506681	506681	52	47.246	18.167	39.557	0	151	151	2	1	-10921639	88.524	86	34	150	1859	32.674	4.800	0.300	1.251
ID506680	506680	48	53.138	30.616	28.164	0	151	151	2	1	-10921639	90.810	86	46	150	1907	29.762	2.000	0.305	1.427
ID506655	506655	52	42.071	17.157	39.249	0	152	152	2	1	-10921639	98.429	92	46	144	2067	27.870	4.800	0.226	1.300
ID506654	506654	53	49.767	14.161	37.105	0	152	152	2	1	-10921639	88.857	86	40	162	1866	35.932	7.600	0.209	0.854
ID506653	506653	48	49.001	30.707	27.828	0	152	152	2	1	-10921639	85.524	86	40	162	1796	32.748	2.000	0.268	1.105
ID506652	506652	47	49.745	16.747	26.399	0	152	152	2	1	-10921639	78.429	69	34	150	1647	33.083	2.000	0.277	1.028
ID506651	506651	45	48.098	18.265	20.005	0	152	152	2	1	-10921639	106.762	110	57	150	2242	22.556	4.800	0.293	2.145
ID506650	506650	54	35.561	37.221	19.322	0	152	152	2	1	-10921639	75.857	69	40	127	1593	26.477	2.000	0.164	0.807
ID506649	506649	51	40.590	29.842	17.931	0	152	152	2	1	-10921639	101.286	104	40	139	2127	26.219	4.800	0.203	1.303
ID506648	506648	46	51.812	33.339	13.203	0	152	152	2	1	-10921639	115.429	121	63	168	2424	28.781	4.800	0.239	1.548
ID506675	506675	52	47.399	18.954	39.977	0	153	153	2	1	-10921639	90.476	92	34	156	1900	35.085	2.000	0.234	0.978
ID506674	506674	53	43.293	14.892	37.702	0	153	153	2	1	-10921639	99.952	98	57	156	2099	30.626	4.800	0.225	1.200
ID506673	506673	48	52.093	30.538	27.757	0	153	153	2	1	-10921639	88.571	86	28	150	1860	34.718	2.000	0.281	1.121
ID506672	506672	47	46.099	16.640	26.505	0	153	153	2	1	-10921639	72.524	63	23	139	1523	34.362	2.000	0.260	0.870
ID506671	506671	54	45.282	36.778	19.132	0	153	153	2	1	-10921639	90.857	81	46	150	1908	32.099	2.000	0.198	0.937
ID506670	506670	45	46.793	18.117	19.076	0	153	153	2	1	-10921639	96.095	92	57	150	2018	24.847	2.000	0.223	1.408
ID506669	506669	46	63.535	34.035	13.526	0	153	153	2	1	-10921639	131.143	133	75	185	2754	29.488	7.600	0.285	1.970
ID506668	506668	55	35.713	24.886	13.205	0	153	153	2	1	-10921639	77.381	75	46	110	1625	19.518	4.800	0.249	1.583
ID506687	506687	53	57.343	16.153	38.283	0	154	154	2	1	-10921639	113.476	115	46	179	2383	34.651	2.000	0.257	1.341
ID506686	506686	47	55.289	16.246	26.094	0	154	154	2	1	-10921639	87.476	75	40	156	1837	33.840	2.000	0.292	1.168
ID506685	506685	45	47.540	18.974	20.412	0	154	154	2	1	-10921639	105.810	104	52	168	2222	29.262	4.800	0.234	1.369
ID506684	506684	54	42.325	36.504	19.028	0	154	154	2	1	-10921639	83.000	81	40	150	1743	30.532	2.000	0.193	0.880
ID506683	506683	46	60.474	33.452	13.327	0	154	154	2	1	-10921639	117.286	121	52	179	2463	37.134	4.800	0.274	1.359
ID506682	506682	55	39.325	24.182	11.956	0	154	154	2	1	-10921639	73.762	75	34	127	1549	25.229	2.000	0.230	1.094
ID506695	506695	56	53.304	13.288	38.027	0	155	155	2	1	-10921639	86.524	81	34	191	1817	41.313	2.000	0.216	0.745
ID506694	506694	47	53.092	15.683	26.035	0	155	155	2	1	-10921639	87.476	86	40	173	1837	34.327	2.000	0.255	1.037
ID506693	506693	45	51.548	18.109	20.210	0	155	155	2	1	-10921639	110.143	110	63	156	2313	28.049	4.800	0.275	1.692
ID506692	506692	54	36.701	36.569	19.206	0	155	155	2	1	-10921639	82.857	81	40	139	1740	27.416	7.600	0.178	0.912
ID506691	506691	57	38.906	28.073	17.577	0	155	155	2	1	-10921639	98.810	104	34	144	2075	30.157	2.000	0.191	1.049
ID506690	506690	46	58.822	33.635	13.598	0	155	155	2	1	-10921639	118.952	115	63	179	2498	33.561	4.800	0.277	1.536
ID506689	506689	55	37.626	24.242	12.144	0	155	155	2	1	-10921639	71.429	75	23	144	1500	30.494	2.000	0.159	0.641
ID506688	506688	None	36.013	24.000	0.000	0	155	155	2	1	-10921639	46.143	40	23	86	969	21.254	2.000	0.396	1.231
ID506696	506696	53	59.400	17.950	39.211	0	155	155	2	1	-10921639	107.810	115	40	156	2264	36.987	4.800	0.309	1.377
ID506711	506711	58	38.313	39.436	22.890	0	156	156	2	1	-10921639	79.429	69	34	133	1668	28.477	2.000	0.149	0.724
ID506710	506710	45	47.716	18.043	20.541	0	156	156	2	1	-10921639	113.143	121	57	150	2376	25.239	4.800	0.250	1.794
ID506709	506709	57	37.248	28.783	18.186	0	156	156	2	1	-10921639	101.095	110	63	127	2123	19.570	4.800	0.207	1.772
ID506708	506708	46	50.110	33.520	13.416	0	156	156	2	1	-10921639	107.952	115	40	156	2267	37.244	2.000	0.223	1.058
ID506707	506707	55	45.006	24.347	12.507	0	156	156	2	1	-10921639	85.857	86	34	144	1803	32.537	2.000	0.219	0.950
ID506715	506715	53	65.587	17.471	39.164	0	156	156	2	1	-10921639	119.048	110	63	185	2500	38.161	2.000	0.288	1.395
ID506714	506714	56	47.387	13.272	38.180	0	156	156	2	1	-10921639	82.048	69	40	173	1723	36.724	2.000	0.187	0.704
ID506713	506713	59	50.116	30.752	27.835	0	156	156	2	1	-10921639	97.714	98	52	139	2052	28.871	2.000	0.266	1.422
ID506712	506712	47	40.810	16.883	26.122	0	156	156	2	1	-10921639	77.667	75	23	127	1631	27.368	2.000	0.223	1.036
ID506706	506706	53	50.105	19.517	39.977	0	157	157	2	1	-10921639	89.714	86	34	162	1884	41.704	2.000	0.230	0.804
ID506705	506705	59	54.614	30.840	27.889	0	157	157	2	1	-10921639	96.667	92	52	156	2030	30.130	2.000	0.283	1.417
ID506704	506704	47	37.561	16.752	25.944	0	157	157	2	1	-10921639	85.095	86	34	127	1787	27.916	2.000	0.190	0.975
ID506703	506703	58	44.867	39.882	23.020	0	157	157	2	1	-10921639	85.857	86	34	156	1803	31.369	2.000	0.182	0.842
ID506702	506702	60	36.996	43.553	21.938	0	157	157	2	1	-10921639	63.095	63	17	127	1325	28.991	2.000	0.252	0.876
ID506701	506701	45	39.038	18.318	20.244	0	157	157	2	1	-10921639	113.190	115	69	150	2377	22.596	4.800	0.224	1.834
ID506700	506700	54	39.734	36.271	18.341	0	157	157	2	1	-10921639	87.476	86	52	150	1837	27.827	2.000	0.160	0.865
ID506699	506699	57	36.908	29.022	17.646	0	157	157	2	1	-10921639	106.571	110	52	139	2238	23.555	4.800	0.210	1.571
ID506698	506698	46	57.692	33.568	13.145	0	157	157	2	1	-10921639	119.810	121	63	179	2516	34.260	4.800	0.258	1.433
ID506697	506697	55	63.447	24.222	12.138	0	157	157	2	1	-10921639	93.048	81	28	185	1954	42.238	2.000	0.255	0.895
ID506727	506727	55	52.031	24.615	11.961	0	158	158	2	1	-10921639	89.143	81	46	144	1872	28.835	2.000	0.289	1.386
ID506736	506736	53	84.653	17.274	38.919	0	158	158	2	1	-10921639	133.571	133	63	220	2805	46.086	2.000	0.350	1.504
ID506735	506735	59	64.438	30.226	26.917	0	158	158	2	1	-10921639	110.714	110	46	191	2325	37.095	2.000	0.292	1.349
ID506734	506734	47	47.969	15.868	25.819	0	158	158	2	1	-10921639	78.381	69	28	127	1646	30.730	2.000	0.269	1.080
ID506733	506733	58	36.098	40.014	22.913	0	158	158	2	1	-10921639	80.286	81	46	133	1686	26.786	2.000	0.136	0.717
ID506732	506732	60	41.075	43.137	21.911	0	158	158	2	1	-10921639	75.857	63	34	150	1593	31.569	2.000	0.207	0.823
ID506731	506731	54	47.676	36.484	18.801	0	158	158	2	1	-10921639	91.333	92	40	150	1918	33.108	2.000	0.213	0.967
ID506730	506730	57	46.672	28.917	17.617	0	158	158	2	1	-10921639	100.762	98	46	168	2116	32.428	2.000	0.206	1.061
ID506729	506729	45	48.419	17.871	18.193	0	158	158	2	1	-10921639	106.810	110	63	168	2243	31.403	2.000	0.175	1.012
ID506728	506728	46	63.731	33.022	13.096	0	158	158	2	1	-10921639	128.381	133	69	191	2696	33.280	4.800	0.252	1.553
ID506726	506726	53	73.134	19.090	39.816	0	159	159	2	1	-10921639	120.714	115	52	208	2535	44.662	2.000	0.308	1.272
ID506725	506725	None	38.995	13.907	38.599	0	159	159	2	1	-10921639	80.048	63	17	144	1681	40.410	2.000	0.195	0.646
ID506724	506724	59	52.677	30.156	26.179	0	159	159	2	1	-10921639	102.667	104	40	156	2156	30.963	4.800	0.250	1.325
ID506723	506723	47	37.007	15.753	25.426	0	159	159	2	1	-10921639	76.095	69	40	127	1598	24.720	2.000	0.187	0.968
ID506722	506722	58	48.408	40.098	22.990	0	159	159	2	1	-10921639	88.619	81	46	168	1861	33.546	2.000	0.192	0.850
ID506721	506721	45	46.314	18.397	20.312	0	159	159	2	1	-10921639	126.000	127	92	168	2646	20.349	4.800	0.226	2.281
ID506720	506720	54	59.431	36.690	19.050	0	159	159	2	1	-10921639	98.333	86	52	173	2065	38.550	2.000	0.259	1.051
ID506719	506719	57	46.296	29.166	17.738	0	159	159	2	1	-10921639	106.810	115	40	162	2243	32.907	2.000	0.207	1.114
ID506718	506718	61	35.203	18.855	14.772	0	159	159	2	1	-10921639	98.000	98	52	133	2058	23.167	6.269	0.204	1.433
ID506717	506717	46	76.490	33.838	13.067	0	159	159	2	1	-10921639	138.095	133	63	208	2900	39.798	4.800	0.300	1.600
ID506716	506716	55	38.671	24.900	12.099	0	159	159	2	1	-10921639	83.476	75	52	139	1753	25.141	2.000	0.200	1.106
ID506759	506759	53	65.954	19.644	40.027	0	160	160	2	1	-10921639	112.143	110	52	220	2355	49.168	2.000	0.241	0.886
ID506758	506758	62	69.525	16.970	38.669	0	160	160	2	1	-10921639	136.714	139	63	214	2871	41.366	6.337	0.260	1.363
ID506757	506757	None	41.280	10.202	32.773	0	160	160	2	1	-10921639	69.714	81	34	127	1464	26.932	2.000	0.283	1.140
ID506756	506756	59	68.492	30.511	27.567	0	160	160	2	1	-10921639	116.000	121	52	191	2436	44.883	2.000	0.287	1.153
ID506755	506755	47	47.079	15.789	25.363	0	160	160	2	1	-10921639	85.619	75	40	162	1798	32.811	2.000	0.198	0.864
ID506754	506754	58	61.357	40.051	22.868	0	160	160	2	1	-10921639	97.143	81	52	191	2040	39.191	2.000	0.248	0.987
ID506753	506753	45	55.164	18.668	19.835	0	160	160	2	1	-10921639	122.667	139	52	197	2576	38.893	4.800	0.217	1.125
ID506752	506752	54	48.516	36.620	18.728	0	160	160	2	1	-10921639	87.286	86	46	144	1833	33.854	2.000	0.241	1.000
ID506751	506751	57	43.081	29.291	17.640	0	160	160	2	1	-10921639	92.190	92	34	156	1936	31.309	2.000	0.207	1.012
ID506750	506750	61	41.244	19.574	14.387	0	160	160	2	1	-10921639	80.000	75	28	144	1680	34.265	2.000	0.189	0.743
ID506749	506749	46	55.166	33.184	13.063	0	160	160	2	1	-10921639	123.095	127	63	173	2585	31.218	4.800	0.240	1.529
ID506748	506748	55	45.921	24.831	12.175	0	160	160	2	1	-10921639	84.762	75	52	150	1780	28.655	2.000	0.241	1.149
ID506770	506770	53	56.478	18.994	39.799	0	161	161	2	1	-10921639	113.476	121	52	185	2383	40.561	2.000	0.219	1.004
ID506769	506769	62	58.592	14.731	38.858	0	161	161	2	1	-10921639	111.524	115	40	197	2342	43.680	2.000	0.260	1.054
ID506768	506768	59	66.332	30.608	27.503	0	161	161	2	1	-10921639	106.190	98	28	197	2230	47.078	2.000	0.284	0.997
ID506767	506767	47	37.640	15.771	25.707	0	161	161	2	1	-10921639	77.571	75	46	139	1629	26.415	3.200	0.220	1.057
ID506766	506766	58	73.350	39.387	22.985	0	161	161	2	1	-10921639	100.429	92	46	226	2109	50.572	2.000	0.256	0.810
ID506765	506765	45	56.460	18.174	20.321	0	161	161	2	1	-10921639	138.095	144	92	185	2900	28.197	4.800	0.264	2.045
ID506764	506764	54	50.015	36.455	18.778	0	161	161	2	1	-10921639	86.048	86	28	168	1807	40.311	2.000	0.165	0.604
ID506763	506763	57	51.283	29.095	17.649	0	161	161	2	1	-10921639	109.857	115	52	173	2307	32.906	4.800	0.243	1.305
ID506762	506762	46	68.120	33.707	13.782	0	161	161	2	1	-10921639	144.286	144	86	202	3030	36.409	4.800	0.271	1.690
ID506761	506761	55	35.220	24.516	11.989	0	161	161	2	1	-10921639	78.952	81	40	121	1658	22.112	2.000	0.208	1.227
ID506760	506760	None	40.496	24.000	0.000	0	161	161	2	1	-10921639	63.238	57	34	115	1328	23.626	2.000	0.365	1.431
ID506743	506743	None	37.514	30.706	24.977	0	162	162	2	1	-10921639	81.429	81	40	139	1710	33.711	2.000	0.176	0.723
ID506742	506742	58	51.797	39.210	23.058	0	162	162	2	1	-10921639	98.286	86	46	191	2064	35.484	2.000	0.175	0.825
ID506741	506741	45	46.767	18.393	19.529	0	162	162	2	1	-10921639	127.667	133	81	162	2681	24.540	4.800	0.234	1.975
ID506740	506740	54	43.556	36.519	19.037	0	162	162	2	1	-10921639	92.476	86	40	156	1942	32.245	2.000	0.186	0.900
ID506739	506739	57	55.495	28.415	18.018	0	162	162	2	1	-10921639	106.381	104	46	168	2234	36.071	2.000	0.244	1.155
ID506738	506738	46	61.528	33.609	13.214	0	162	162	2	1	-10921639	131.333	144	57	185	2758	38.264	4.800	0.278	1.492
ID506737	506737	55	47.373	24.311	12.091	0	162	162	2	1	-10921639	83.952	75	34	150	1763	32.127	7.600	0.226	0.965
ID506747	506747	53	68.146	19.369	39.988	0	162	162	2	1	-10921639	129.762	127	69	202	2725	41.628	2.000	0.260	1.285
ID506746	506746	62	69.553	14.737	38.743	0	162	162	2	1	-10921639	119.857	115	34	208	2517	49.484	2.000	0.292	1.093
ID506745	506745	59	42.999	30.908	28.119	0	162	162	2	1	-10921639	99.952	110	57	139	2099	28.593	4.800	0.224	1.280
ID506744	506744	47	52.453	16.278	25.709	0	162	162	2	1	-10921639	79.905	81	23	150	1678	37.550	2.000	0.304	0.991
ID506791	506791	63	35.696	11.909	32.433	0	163	163	2	1	-10921639	57.429	52	23	127	1206	29.919	2.000	0.229	0.716
ID506790	506790	59	65.872	30.925	28.143	0	163	163	2	1	-10921639	114.857	110	63	197	2412	39.621	2.000	0.276	1.254
ID506789	506789	47	38.840	16.010	25.548	0	163	163	2	1	-10921639	78.905	81	34	133	1657	28.188	2.000	0.243	1.094
ID506788	506788	58	49.778	39.786	22.786	0	163	163	2	1	-10921639	100.714	92	57	173	2115	33.263	2.000	0.195	0.989
ID506787	506787	45	41.213	18.181	20.558	0	163	163	2	1	-10921639	113.190	115	52	162	2377	32.579	2.000	0.163	0.971
ID506786	506786	54	47.329	36.553	18.662	0	163	163	2	1	-10921639	94.095	92	46	173	1976	37.380	2.000	0.181	0.771
ID506785	506785	57	50.681	29.078	17.641	0	163	163	2	1	-10921639	102.952	110	40	162	2162	34.989	2.000	0.238	1.130
ID506784	506784	None	53.989	18.143	18.168	0	163	163	2	1	-10921639	119.810	121	75	185	2516	33.511	2.000	0.185	1.115
ID506783	506783	46	93.237	33.919	13.411	0	163	163	2	1	-10921639	155.810	156	69	249	3272	53.383	4.800	0.331	1.452
ID506782	506782	55	48.026	24.447	11.952	0	163	163	2	1	-10921639	85.238	75	40	156	1790	34.530	7.600	0.213	0.867
ID506793	506793	53	72.332	19.127	39.924	0	163	163	2	1	-10921639	127.762	133	63	191	2683	39.692	4.800	0.323	1.571
ID506792	506792	62	63.289	14.059	38.338	0	163	163	2	1	-10921639	90.762	75	28	214	1906	50.905	2.000	0.230	0.668
ID506775	506775	45	62.688	18.121	20.687	0	164	164	2	1	-10921639	131.762	139	52	197	2767	36.866	2.000	0.227	1.321
ID506774	506774	54	42.650	36.222	18.882	0	164	164	2	1	-10921639	87.667	81	40	162	1841	32.658	2.000	0.151	0.704
ID506773	506773	57	49.396	28.799	17.927	0	164	164	2	1	-10921639	108.619	110	69	156	2281	29.229	2.000	0.226	1.371
ID506772	506772	46	86.077	33.893	13.049	0	164	164	2	1	-10921639	144.905	150	63	226	3043	50.943	2.000	0.307	1.338
ID506771	506771	55	52.599	24.353	12.479	0	164	164	2	1	-10921639	90.810	92	23	168	1907	40.415	2.000	0.260	0.928
ID506781	506781	53	86.215	19.178	39.900	0	164	164	2	1	-10921639	137.190	144	63	214	2881	49.033	4.800	0.386	1.559
ID506780	506780	62	36.451	13.763	38.212	0	164	164	2	1	-10921639	77.476	69	28	162	1627	34.951	2.000	0.112	0.446
ID506779	506779	63	37.010	13.128	32.480	0	164	164	2	1	-10921639	63.333	52	23	110	1330	28.491	2.000	0.293	1.008
ID506778	506778	59	65.293	30.899	28.126	0	164	164	2	1	-10921639	112.571	110	57	179	2364	37.957	2.000	0.289	1.331
ID506777	506777	47	39.099	16.627	25.680	0	164	164	2	1	-10921639	78.762	81	28	127	1654	30.596	2.000	0.203	0.869
ID506776	506776	58	58.958	39.240	23.106	0	164	164	2	1	-10921639	94.143	86	46	197	1977	38.797	2.000	0.218	0.870
ID506807	506807	55	41.048	24.844	12.393	0	165	165	2	1	-10921639	92.095	86	40	144	1934	26.205	2.000	0.220	1.265
ID506816	506816	53	87.519	19.212	39.959	0	165	165	2	1	-10921639	132.810	133	57	237	2789	49.135	2.000	0.343	1.379
ID506815	506815	64	38.815	9.870	35.915	0	165	165	2	1	-10921639	54.714	46	17	133	1149	27.417	7.600	0.225	0.733
ID506814	506814	59	63.557	30.605	27.631	0	165	165	2	1	-10921639	115.143	110	52	185	2418	39.558	2.000	0.295	1.328
ID506813	506813	47	39.933	15.943	26.050	0	165	165	2	1	-10921639	76.048	63	46	127	1597	24.711	2.000	0.220	1.111
ID506812	506812	58	50.781	39.999	22.453	0	165	165	2	1	-10921639	90.238	81	34	185	1895	40.465	2.000	0.174	0.660
ID506811	506811	45	60.367	18.265	20.772	0	165	165	2	1	-10921639	130.286	133	57	173	2736	33.857	4.800	0.254	1.559
ID506810	506810	54	43.173	36.481	19.129	0	165	165	2	1	-10921639	98.476	92	52	168	2068	29.826	2.000	0.151	0.865
ID506809	506809	57	49.501	28.605	18.120	0	165	165	2	1	-10921639	111.762	115	52	156	2347	30.574	2.000	0.234	1.387
ID506808	506808	46	95.428	33.832	13.458	0	165	165	2	1	-10921639	147.333	162	46	255	3094	61.932	2.000	0.330	1.181
ID506855	506855	57	46.500	28.548	17.982	0	166	166	2	1	-10921639	110.381	115	57	168	2318	31.616	2.000	0.200	1.164
ID506854	506854	46	102.010	33.471	14.065	0	166	166	2	1	-10921639	191.667	185	98	255	4025	48.556	4.800	0.329	1.955
ID506853	506853	55	39.399	24.675	12.507	0	166	166	2	1	-10921639	90.762	86	57	133	1906	24.478	2.000	0.200	1.237
ID506862	506862	53	98.156	18.857	39.882	0	166	166	2	1	-10921639	140.857	150	52	237	2958	55.723	2.000	0.377	1.385
ID506861	506861	62	38.908	13.808	38.199	0	166	166	2	1	-10921639	85.048	75	34	173	1786	36.967	2.000	0.100	0.418
ID506860	506860	64	40.829	10.011	35.640	0	166	166	2	1	-10921639	65.619	63	28	139	1378	31.482	7.600	0.207	0.714
ID506859	506859	59	78.815	31.141	28.170	0	166	166	2	1	-10921639	123.143	127	52	214	2586	44.774	2.000	0.327	1.357
ID506858	506858	47	43.121	16.303	26.027	0	166	166	2	1	-10921639	85.048	81	40	139	1786	30.067	4.800	0.286	1.258
ID506857	506857	58	48.523	39.732	23.082	0	166	166	2	1	-10921639	98.476	86	57	173	2068	31.433	2.000	0.198	1.036
ID506856	506856	45	82.812	17.924	19.118	0	166	166	2	1	-10921639	155.000	156	92	226	3255	38.940	4.800	0.292	1.800
ID506823	506823	58	44.221	40.173	22.449	0	167	167	2	1	-10921639	93.048	86	34	168	1954	33.768	2.000	0.140	0.676
ID506822	506822	45	80.865	18.263	20.462	0	167	167	2	1	-10921639	151.286	144	63	226	3177	46.916	4.800	0.301	1.491
ID506821	506821	54	52.431	36.890	19.070	0	167	167	2	1	-10921639	104.571	98	52	179	2196	37.548	7.600	0.177	0.838
ID506820	506820	57	45.481	29.136	18.235	0	167	167	2	1	-10921639	105.429	98	52	173	2214	32.724	2.000	0.174	0.955
ID506819	506819	67	44.742	18.969	14.863	0	167	167	2	1	-10921639	103.571	104	52	173	2175	32.575	2.000	0.182	0.980
ID506818	506818	46	91.587	33.649	14.381	0	167	167	2	1	-10921639	179.524	185	86	249	3770	49.123	4.800	0.315	1.752
ID506817	506817	55	45.769	24.653	12.167	0	167	167	2	1	-10921639	94.143	86	46	139	1977	28.139	2.000	0.251	1.341
ID506828	506828	53	100.182	18.913	40.345	0	167	167	2	1	-10921639	147.762	139	52	255	3103	54.510	2.000	0.388	1.514
ID506827	506827	62	66.165	13.810	38.093	0	167	167	2	1	-10921639	98.857	86	34	231	2076	51.713	2.000	0.204	0.649
ID506826	506826	65	42.225	14.138	32.718	0	167	167	2	1	-10921639	66.476	63	28	139	1396	33.251	2.000	0.203	0.674
ID506825	506825	59	52.364	30.670	27.756	0	167	167	2	1	-10921639	112.143	110	52	156	2355	31.877	4.800	0.277	1.527
ID506824	506824	47	54.439	16.042	25.978	0	167	167	2	1	-10921639	96.333	86	57	150	2023	28.329	4.800	0.294	1.546
ID506799	506799	54	53.911	36.648	19.009	0	168	168	2	1	-10921639	106.238	104	52	168	2231	36.391	7.600	0.216	1.037
ID506798	506798	45	51.439	18.311	19.487	0	168	168	2	1	-10921639	132.571	139	69	179	2784	31.880	4.800	0.217	1.482
ID506797	506797	57	51.654	28.501	18.211	0	168	168	2	1	-10921639	110.571	104	46	179	2322	32.306	2.000	0.216	1.216
ID506796	506796	46	100.209	33.560	13.753	0	168	168	2	1	-10921639	191.381	197	98	255	4019	45.608	4.800	0.348	2.167
ID506795	506795	67	36.595	19.471	14.419	0	168	168	2	1	-10921639	88.238	92	28	144	1853	35.865	2.000	0.177	0.740
ID506794	506794	55	46.323	24.812	12.544	0	168	168	2	1	-10921639	92.524	86	52	150	1943	28.220	2.000	0.206	1.122
ID506806	506806	53	104.720	19.041	40.057	0	168	168	2	1	-10921639	156.286	162	63	255	3282	57.623	2.000	0.395	1.535
ID506805	506805	62	58.565	13.903	38.006	0	168	168	2	1	-10921639	98.857	86	40	226	2076	50.349	2.000	0.177	0.591
ID506804	506804	65	35.515	13.912	32.483	0	168	168	2	1	-10921639	59.381	52	17	110	1247	31.189	2.000	0.290	0.857
ID506803	506803	59	46.673	30.498	27.736	0	168	168	2	1	-10921639	104.667	104	40	156	2198	33.619	2.000	0.223	1.136
ID506802	506802	47	50.978	15.992	25.950	0	168	168	2	1	-10921639	89.238	86	46	139	1874	28.837	2.000	0.278	1.345
ID506801	506801	66	54.227	30.835	25.022	0	168	168	2	1	-10921639	99.286	92	40	173	2085	40.180	2.000	0.222	0.898
ID506800	506800	58	46.848	40.041	22.791	0	168	168	2	1	-10921639	88.286	81	52	168	1854	33.727	7.600	0.162	0.728
ID506839	506839	62	51.741	14.287	38.064	0	169	169	2	1	-10921639	98.000	86	40	185	2058	43.750	2.000	0.187	0.707
ID506838	506838	65	44.485	13.757	32.417	0	169	169	2	1	-10921639	65.476	57	23	133	1375	30.732	2.000	0.359	1.127
ID506837	506837	59	49.156	31.700	28.889	0	169	169	2	1	-10921639	102.762	104	52	168	2158	38.476	3.200	0.208	0.921
ID506836	506836	47	46.121	15.767	25.642	0	169	169	2	1	-10921639	79.048	81	23	144	1660	34.065	2.000	0.268	0.981
ID506835	506835	66	52.529	30.990	24.544	0	169	169	2	1	-10921639	101.810	98	40	179	2138	40.839	2.000	0.200	0.829
ID506834	506834	45	79.599	18.375	20.159	0	169	169	2	1	-10921639	154.857	156	81	208	3252	37.836	4.800	0.309	1.934
ID506833	506833	54	64.156	36.513	19.119	0	169	169	2	1	-10921639	111.810	115	46	214	2348	44.879	2.000	0.234	0.945
ID506832	506832	57	58.467	28.388	18.444	0	169	169	2	1	-10921639	115.095	110	69	179	2417	35.859	2.000	0.252	1.291
ID506831	506831	46	106.069	33.715	13.704	0	169	169	2	1	-10921639	188.048	191	92	255	3949	48.686	4.800	0.369	2.081
ID506830	506830	67	35.248	19.055	14.356	0	169	169	2	1	-10921639	81.429	86	28	144	1710	30.977	2.000	0.159	0.721
ID506829	506829	55	45.786	24.928	12.507	0	169	169	2	1	-10921639	96.619	92	63	150	2029	25.608	2.000	0.231	1.415
ID506840	506840	53	104.190	19.395	39.922	0	169	169	2	1	-10921639	155.762	173	46	255	3271	65.757	2.000	0.381	1.306
ID506852	506852	53	97.265	19.482	40.086	0	170	170	2	1	-10921639	141.952	144	52	255	2981	58.767	7.600	0.337	1.219
ID506851	506851	62	60.659	14.330	38.086	0	170	170	2	1	-10921639	99.667	98	40	197	2093	50.437	2.000	0.227	0.732
ID506850	506850	65	50.163	13.580	32.166	0	170	170	2	1	-10921639	67.857	63	28	150	1425	33.915	2.000	0.343	1.021
ID506849	506849	59	59.343	30.074	27.087	0	170	170	2	1	-10921639	115.095	115	46	191	2417	41.604	7.600	0.225	1.017
ID506848	506848	47	57.191	16.203	26.012	0	170	170	2	1	-10921639	85.048	81	34	156	1786	36.132	2.000	0.301	1.090
ID506847	506847	66	53.115	30.974	24.638	0	170	170	2	1	-10921639	109.905	98	46	191	2308	43.111	2.000	0.226	0.938
ID506846	506846	58	38.626	39.785	22.360	0	170	170	2	1	-10921639	92.667	86	34	173	1946	33.894	7.600	0.111	0.546
ID506845	506845	45	75.392	18.343	20.621	0	170	170	2	1	-10921639	150.381	162	69	220	3158	45.317	2.000	0.264	1.386
ID506844	506844	54	49.092	37.118	19.629	0	170	170	2	1	-10921639	99.905	98	52	179	2098	36.617	7.600	0.183	0.845
ID506843	506843	57	68.690	28.072	18.101	0	170	170	2	1	-10921639	114.857	104	46	208	2412	41.412	2.000	0.267	1.168
ID506842	506842	46	101.796	33.803	14.201	0	170	170	2	1	-10921639	186.857	202	92	249	3924	47.111	4.800	0.366	2.126
ID506841	506841	55	47.120	24.806	11.916	0	170	170	2	1	-10921639	92.810	92	46	156	1949	29.780	2.000	0.230	1.167
ID506871	506871	59	74.201	30.461	27.635	0	171	171	2	1	-10921639	119.571	121	52	208	2511	51.284	2.000	0.303	1.083
ID506870	506870	47	38.728	16.210	25.444	0	171	171	2	1	-10921639	79.524	75	28	139	1670	27.106	2.000	0.206	1.004
ID506869	506869	58	44.126	39.770	22.547	0	171	171	2	1	-10921639	95.190	86	52	168	1999	34.757	7.600	0.161	0.761
ID506868	506868	54	52.054	36.496	18.920	0	171	171	2	1	-10921639	107.190	110	34	197	2251	43.292	2.000	0.166	0.706
ID506867	506867	45	66.844	18.290	18.697	0	171	171	2	1	-10921639	152.857	150	69	220	3210	40.465	4.800	0.268	1.599
ID506866	506866	57	65.088	28.255	18.091	0	171	171	2	1	-10921639	128.429	133	63	191	2697	39.737	2.000	0.251	1.299
ID506865	506865	67	39.714	18.809	15.382	0	171	171	2	1	-10921639	108.810	98	52	202	2285	35.172	4.800	0.198	1.023
ID506864	506864	46	109.968	33.265	13.645	0	171	171	2	1	-10921639	197.571	191	98	255	4149	46.967	4.800	0.357	2.213
ID506863	506863	55	60.246	24.674	12.542	0	171	171	2	1	-10921639	116.190	110	57	185	2440	34.515	2.000	0.260	1.389
ID506873	506873	53	113.587	18.747	39.952	0	171	171	2	1	-10921639	166.333	179	63	255	3493	64.978	2.000	0.384	1.420
ID506872	506872	65	56.351	13.076	32.218	0	171	171	2	1	-10921639	72.048	57	23	168	1513	37.311	2.000	0.319	0.934
ID506886	506886	53	111.482	19.201	39.927	0	172	172	2	1	-10921639	158.238	168	57	255	3323	59.062	4.800	0.421	1.588
ID506885	506885	62	49.214	13.741	38.046	0	172	172	2	1	-10921639	91.429	86	34	185	1920	37.705	2.000	0.161	0.672
ID506884	506884	65	62.366	13.593	32.247	0	172	172	2	1	-10921639	80.524	75	28	156	1691	41.261	2.000	0.370	1.054
ID506883	506883	59	74.958	30.646	27.966	0	172	172	2	1	-10921639	130.857	139	63	214	2748	44.686	2.000	0.298	1.346
ID506882	506882	47	52.583	16.336	25.813	0	172	172	2	1	-10921639	86.381	81	28	156	1814	39.442	2.000	0.311	1.040
ID506881	506881	None	38.454	31.034	24.414	0	172	172	2	1	-10921639	87.286	86	40	150	1833	36.729	2.000	0.144	0.600
ID506880	506880	58	43.859	39.592	22.480	0	172	172	2	1	-10921639	95.524	92	46	168	2006	35.722	2.000	0.149	0.694
ID506879	506879	54	45.708	36.632	19.073	0	172	172	2	1	-10921639	104.095	98	46	168	2186	36.609	7.600	0.162	0.793
ID506878	506878	45	91.226	18.078	19.010	0	172	172	2	1	-10921639	154.952	156	75	249	3254	51.029	2.000	0.307	1.428
ID506877	506877	57	59.060	28.910	17.850	0	172	172	2	1	-10921639	116.333	127	46	191	2443	41.144	2.000	0.198	0.936
ID506876	506876	46	104.120	33.694	13.936	0	172	172	2	1	-10921639	198.000	185	86	255	4158	51.479	4.800	0.333	1.923
ID506875	506875	67	42.612	19.501	14.061	0	172	172	2	1	-10921639	87.238	86	40	162	1832	34.249	2.000	0.158	0.696
ID506874	506874	55	58.514	24.484	11.977	0	172	172	2	1	-10921639	95.905	98	23	185	2014	42.744	2.000	0.222	0.815
ID506903	506903	45	61.723	18.440	19.998	0	173	173	2	1	-10921639	155.810	162	81	191	3272	31.824	4.800	0.252	1.972
ID506902	506902	54	43.524	36.541	18.826	0	173	173	2	1	-10921639	106.810	98	52	185	2243	37.273	2.000	0.160	0.790
ID506901	506901	57	63.336	28.642	18.206	0	173	173	2	1	-10921639	121.429	121	63	197	2550	40.467	2.000	0.226	1.105
ID506900	506900	46	104.721	33.545	13.962	0	173	173	2	1	-10921639	195.905	214	98	255	4114	50.817	4.800	0.348	1.989
ID506899	506899	67	36.577	19.201	14.365	0	173	173	2	1	-10921639	93.524	92	40	150	1964	32.748	6.368	0.157	0.776
ID506898	506898	55	53.122	24.808	12.576	0	173	173	2	1	-10921639	103.857	92	63	173	2181	33.367	2.000	0.214	1.099
ID506909	506909	53	94.064	19.511	40.123	0	173	173	2	1	-10921639	138.143	133	57	255	2901	61.789	2.000	0.313	1.067
ID506908	506908	62	60.088	15.171	38.349	0	173	173	2	1	-10921639	120.714	115	46	197	2535	45.660	2.000	0.262	1.097
ID506907	506907	65	57.973	13.716	32.462	0	173	173	2	1	-10921639	83.286	69	34	173	1749	41.477	2.000	0.312	0.954
ID506906	506906	59	81.751	30.705	27.780	0	173	173	2	1	-10921639	126.476	115	52	220	2656	50.490	2.000	0.326	1.232
ID506905	506905	47	56.314	16.684	26.054	0	173	173	2	1	-10921639	98.810	98	46	156	2075	37.758	2.000	0.261	1.084
ID506904	506904	58	43.531	39.812	23.040	0	173	173	2	1	-10921639	91.000	86	46	162	1911	32.648	2.000	0.129	0.637
ID506887	506887	55	53.095	24.455	12.437	0	174	174	2	1	-10921639	96.714	98	34	168	2031	41.902	2.000	0.215	0.817
ID506897	506897	53	105.279	17.982	39.262	0	174	174	2	1	-10921639	177.286	179	69	255	3723	56.429	4.800	0.370	1.697
ID506896	506896	65	67.727	13.295	32.828	0	174	174	2	1	-10921639	88.095	69	40	191	1850	44.301	2.000	0.300	0.917
ID506895	506895	59	70.653	31.004	27.504	0	174	174	2	1	-10921639	125.048	121	34	214	2626	49.799	2.000	0.256	1.023
ID506894	506894	47	65.305	16.343	25.699	0	174	174	2	1	-10921639	99.619	104	28	185	2092	46.734	2.000	0.326	1.047
ID506893	506893	58	43.146	40.119	22.540	0	174	174	2	1	-10921639	105.381	98	63	179	2213	29.623	7.600	0.166	1.012
ID506892	506892	45	55.278	18.368	19.707	0	174	174	2	1	-10921639	143.476	150	75	185	3013	30.492	4.800	0.234	1.787
ID506891	506891	54	60.537	36.731	19.386	0	174	174	2	1	-10921639	114.905	104	52	197	2413	45.751	7.600	0.197	0.826
ID506890	506890	57	74.983	28.296	18.121	0	174	174	2	1	-10921639	133.333	133	69	231	2800	44.270	2.000	0.271	1.284
ID506889	506889	67	43.294	19.018	15.180	0	174	174	2	1	-10921639	108.476	104	46	197	2278	38.697	4.800	0.196	0.921
ID506888	506888	46	106.110	33.371	13.821	0	174	174	2	1	-10921639	194.667	197	98	255	4088	45.986	4.800	0.340	2.149
ID506932	506932	53	103.654	18.731	39.742	0	175	175	2	1	-10921639	157.476	150	57	255	3307	68.346	2.000	0.332	1.148
ID506931	506931	62	73.242	14.891	38.015	0	175	175	2	1	-10921639	135.571	121	63	237	2847	52.602	2.000	0.240	0.996
ID506930	506930	65	51.987	13.480	32.478	0	175	175	2	1	-10921639	71.571	57	17	162	1503	43.757	2.000	0.297	0.748
ID506929	506929	59	80.291	30.708	27.685	0	175	175	2	1	-10921639	129.476	127	40	220	2719	50.020	2.000	0.325	1.269
ID506928	506928	47	70.911	16.844	26.041	0	175	175	2	1	-10921639	100.190	92	34	202	2104	45.107	2.000	0.290	0.999
ID506927	506927	54	57.568	36.995	19.360	0	175	175	2	1	-10921639	109.714	104	46	173	2304	39.475	2.000	0.221	1.005
ID506926	506926	45	68.522	18.655	19.276	0	175	175	2	1	-10921639	155.429	156	75	214	3264	42.979	4.800	0.228	1.341
ID506925	506925	57	64.904	28.912	17.632	0	175	175	2	1	-10921639	124.238	121	57	214	2609	47.425	2.000	0.229	0.977
ID506924	506924	67	51.602	18.881	15.057	0	175	175	2	1	-10921639	119.048	115	52	173	2500	36.361	2.000	0.197	1.076
ID506923	506923	46	104.135	33.865	14.301	0	175	175	2	1	-10921639	190.571	191	104	255	4002	50.858	4.800	0.343	1.912
ID506922	506922	55	63.062	24.791	12.839	0	175	175	2	1	-10921639	110.762	98	52	202	2326	37.166	2.000	0.240	1.153
ID506919	506919	65	48.236	13.745	32.504	0	176	176	2	1	-10921639	70.619	57	23	150	1483	36.933	2.000	0.189	0.607
ID506918	506918	59	68.859	30.682	27.394	0	176	176	2	1	-10921639	127.000	115	52	220	2667	43.209	2.000	0.282	1.293
ID506917	506917	47	60.694	16.786	25.917	0	176	176	2	1	-10921639	99.190	98	46	185	2083	40.051	2.000	0.238	0.952
ID506916	506916	58	41.240	40.117	22.607	0	176	176	2	1	-10921639	97.667	98	40	173	2051	32.415	7.600	0.171	0.878
ID506915	506915	45	80.591	18.554	19.643	0	176	176	2	1	-10921639	149.381	156	57	237	3137	55.190	4.800	0.277	1.174
ID506914	506914	54	50.141	36.855	19.413	0	176	176	2	1	-10921639	104.905	104	52	168	2203	37.927	7.600	0.197	0.909
ID506913	506913	57	68.572	28.687	17.799	0	176	176	2	1	-10921639	136.952	139	69	220	2876	46.911	2.000	0.245	1.151
ID506912	506912	67	46.297	19.146	14.716	0	176	176	2	1	-10921639	104.952	110	46	168	2204	30.052	2.000	0.189	1.112
ID506911	506911	46	84.298	33.529	14.010	0	176	176	2	1	-10921639	188.667	185	81	249	3962	49.238	4.800	0.296	1.750
ID506910	506910	55	51.261	24.901	12.481	0	176	176	2	1	-10921639	100.286	86	46	168	2106	38.894	2.000	0.219	0.926
ID506921	506921	53	101.764	19.075	39.894	0	176	176	2	1	-10921639	146.952	156	46	255	3086	66.208	2.000	0.334	1.112
ID506920	506920	62	74.094	15.361	38.098	0	176	176	2	1	-10921639	130.476	121	46	208	2740	54.539	2.000	0.272	1.024
ID506951	506951	47	69.001	16.555	25.898	0	177	177	2	1	-10921639	102.476	104	34	185	2152	48.983	2.000	0.287	0.934
ID506950	506950	58	46.990	40.327	22.928	0	177	177	2	1	-10921639	104.048	98	57	173	2185	30.054	7.600	0.170	1.006
ID506949	506949	45	61.797	18.034	20.191	0	177	177	2	1	-10921639	155.381	156	92	202	3263	33.078	4.800	0.262	1.949
ID506948	506948	54	55.830	36.830	19.241	0	177	177	2	1	-10921639	119.238	115	57	185	2504	40.589	2.000	0.210	1.021
ID506947	506947	57	79.071	28.992	17.715	0	177	177	2	1	-10921639	150.476	139	69	255	3160	49.926	2.000	0.241	1.171
ID506946	506946	67	45.259	19.090	15.110	0	177	177	2	1	-10921639	98.000	104	34	162	2058	36.257	2.000	0.187	0.850
ID506945	506945	46	102.862	33.246	13.849	0	177	177	2	1	-10921639	195.048	214	121	255	4096	48.649	4.800	0.313	1.912
ID506944	506944	55	52.708	24.970	12.724	0	177	177	2	1	-10921639	115.381	110	63	173	2423	30.339	2.000	0.227	1.408
ID506955	506955	53	96.086	19.076	39.768	0	177	177	2	1	-10921639	149.048	150	52	249	3130	60.829	2.000	0.333	1.223
ID506954	506954	62	74.160	16.469	38.319	0	177	177	2	1	-10921639	144.905	139	57	220	3043	49.906	7.600	0.290	1.306
ID506953	506953	65	51.863	14.089	32.443	0	177	177	2	1	-10921639	67.333	63	23	156	1414	37.549	2.000	0.332	0.894
ID506952	506952	59	68.922	30.437	26.833	0	177	177	2	1	-10921639	129.524	110	57	202	2720	47.941	4.800	0.283	1.192
ID506935	506935	67	49.491	19.107	14.926	0	178	178	2	1	-10921639	109.571	104	52	173	2301	33.346	2.000	0.220	1.183
ID506934	506934	46	90.084	33.421	14.021	0	178	178	2	1	-10921639	185.524	202	104	255	3896	45.066	4.800	0.275	1.776
ID506933	506933	55	41.989	24.726	13.057	0	178	178	2	1	-10921639	114.524	121	63	173	2405	28.792	4.800	0.199	1.321
ID506943	506943	53	92.280	18.299	39.015	0	178	178	2	1	-10921639	173.619	179	75	237	3646	50.916	4.800	0.338	1.723
ID506942	506942	65	49.610	14.681	32.206	0	178	178	2	1	-10921639	75.857	75	23	144	1593	32.082	2.000	0.337	1.192
ID506941	506941	59	69.469	30.677	27.017	0	178	178	2	1	-10921639	131.286	121	63	197	2757	41.449	2.000	0.280	1.386
ID506940	506940	47	53.471	16.773	26.028	0	178	178	2	1	-10921639	94.905	98	46	150	1993	35.318	2.000	0.257	1.099
ID506939	506939	58	60.978	39.988	22.527	0	178	178	2	1	-10921639	108.667	98	34	202	2282	46.662	7.600	0.222	0.845
ID506938	506938	45	73.083	18.555	20.428	0	178	178	2	1	-10921639	154.619	162	75	226	3247	43.144	4.800	0.277	1.553
ID506937	506937	54	58.960	36.837	18.886	0	178	178	2	1	-10921639	116.714	110	63	191	2451	42.578	7.600	0.196	0.897
ID506936	506936	57	83.769	28.969	17.712	0	178	178	2	1	-10921639	157.714	144	63	249	3312	50.511	2.000	0.253	1.261
ID506966	506966	53	81.755	17.221	38.471	0	179	179	2	1	-10921639	162.048	168	86	231	3403	40.358	7.600	0.303	1.867
ID506965	506965	65	42.947	14.532	32.382	0	179	179	2	1	-10921639	80.429	81	23	144	1689	31.909	2.000	0.246	0.996
ID506964	506964	59	64.381	30.290	26.921	0	179	179	2	1	-10921639	126.476	115	46	202	2656	41.095	2.000	0.243	1.203
ID506963	506963	47	53.115	16.652	26.024	0	179	179	2	1	-10921639	92.238	92	34	168	1937	38.252	2.000	0.231	0.904
ID506962	506962	58	43.768	40.251	22.840	0	179	179	2	1	-10921639	96.571	92	57	162	2028	32.062	7.600	0.148	0.778
ID506961	506961	45	72.253	18.267	19.695	0	179	179	2	1	-10921639	152.429	150	75	208	3201	37.191	4.800	0.282	1.801
ID506960	506960	54	67.351	36.761	19.014	0	179	179	2	1	-10921639	129.238	133	57	202	2714	45.379	7.600	0.230	1.067
ID506959	506959	57	85.058	28.684	18.221	0	179	179	2	1	-10921639	147.762	150	75	231	3103	50.886	2.000	0.253	1.172
ID506958	506958	67	63.590	19.258	14.716	0	179	179	2	1	-10921639	120.143	121	52	191	2523	40.565	2.000	0.236	1.132
ID506957	506957	46	104.489	33.263	14.011	0	179	179	2	1	-10921639	193.048	197	110	255	4054	49.680	4.800	0.317	1.870
ID506956	506956	55	46.456	25.302	12.769	0	179	179	2	1	-10921639	106.429	104	63	168	2235	33.250	2.000	0.201	1.072
ID506983	506983	45	67.526	18.556	19.814	0	180	180	2	1	-10921639	154.095	162	75	202	3236	38.565	4.800	0.258	1.641
ID506982	506982	54	58.932	36.824	18.895	0	180	180	2	1	-10921639	128.190	133	57	197	2692	40.991	7.600	0.197	1.028
ID506981	506981	57	70.159	28.757	18.054	0	180	180	2	1	-10921639	145.571	139	63	220	3057	39.078	2.000	0.226	1.373
ID506980	506980	67	49.337	19.474	14.943	0	180	180	2	1	-10921639	117.619	121	52	179	2470	38.225	2.000	0.203	1.038
ID506979	506979	46	96.631	33.732	13.960	0	180	180	2	1	-10921639	195.857	208	104	255	4113	51.869	4.800	0.281	1.658
ID506978	506978	55	49.667	24.706	12.747	0	180	180	2	1	-10921639	103.000	98	57	156	2163	31.456	2.000	0.211	1.140
ID506989	506989	None	78.534	19.507	40.160	0	180	180	2	1	-10921639	120.810	110	40	237	2537	63.200	2.000	0.252	0.769
ID506988	506988	53	89.349	16.038	38.221	0	180	180	2	1	-10921639	151.810	150	69	231	3188	47.282	4.800	0.336	1.614
ID506987	506987	65	59.800	15.118	32.310	0	180	180	2	1	-10921639	84.000	81	34	156	1764	37.152	2.000	0.375	1.234
ID506986	506986	59	66.153	30.720	26.949	0	180	180	2	1	-10921639	139.714	133	69	214	2934	41.369	4.800	0.255	1.371
ID506985	506985	47	59.887	16.034	25.404	0	180	180	2	1	-10921639	104.095	98	46	168	2186	37.564	2.000	0.245	1.090
ID506984	506984	58	46.139	39.914	22.343	0	180	180	2	1	-10921639	101.857	98	40	179	2139	36.397	7.600	0.139	0.683
ID506967	506967	55	55.298	25.231	12.583	0	181	181	2	1	-10921639	110.714	98	69	179	2325	36.101	2.000	0.242	1.195
ID506977	506977	53	78.603	17.545	38.617	0	181	181	2	1	-10921639	153.333	162	57	226	3220	47.584	4.800	0.308	1.519
ID506976	506976	65	53.110	14.931	32.683	0	181	181	2	1	-10921639	91.095	75	52	162	1913	33.396	2.000	0.216	0.968
ID506975	506975	59	58.193	30.468	26.209	0	181	181	2	1	-10921639	126.143	110	57	197	2649	42.168	4.800	0.238	1.152
ID506974	506974	47	48.733	16.504	25.564	0	181	181	2	1	-10921639	83.571	81	28	150	1755	40.274	2.000	0.227	0.768
ID506973	506973	58	45.341	39.895	22.975	0	181	181	2	1	-10921639	98.810	86	57	168	2075	31.814	7.600	0.160	0.858
ID506972	506972	45	57.593	18.899	19.883	0	181	181	2	1	-10921639	142.476	150	69	197	2992	33.065	4.800	0.217	1.536
ID506971	506971	54	60.102	36.848	18.846	0	181	181	2	1	-10921639	129.143	127	69	202	2712	39.967	7.600	0.205	1.098
ID506970	506970	57	82.392	28.804	18.045	0	181	181	2	1	-10921639	149.048	150	86	237	3130	48.195	2.000	0.245	1.217
ID506969	506969	67	48.739	18.818	14.973	0	181	181	2	1	-10921639	114.905	115	63	179	2413	31.035	2.000	0.193	1.200
ID506968	506968	46	95.176	33.410	14.287	0	181	181	2	1	-10921639	199.190	220	98	255	4183	53.364	4.800	0.289	1.672
ID506999	506999	65	58.587	14.805	32.988	0	182	182	2	1	-10921639	87.238	75	34	173	1832	41.304	2.000	0.240	0.816
ID506998	506998	59	57.344	30.560	26.729	0	182	182	2	1	-10921639	128.190	127	57	197	2692	38.170	4.800	0.235	1.279
ID506997	506997	47	45.750	16.763	25.829	0	182	182	2	1	-10921639	89.810	86	34	139	1886	33.001	2.000	0.221	0.985
ID506996	506996	58	38.471	39.961	22.564	0	182	182	2	1	-10921639	89.333	86	28	156	1876	37.048	7.600	0.117	0.505
ID506995	506995	45	60.597	18.513	19.962	0	182	182	2	1	-10921639	151.571	150	69	208	3183	40.760	4.800	0.221	1.346
ID506994	506994	54	61.561	36.808	19.420	0	182	182	2	1	-10921639	130.000	133	57	202	2730	45.001	7.600	0.191	0.928
ID506993	506993	57	70.288	28.503	18.424	0	182	182	2	1	-10921639	148.190	139	81	220	3112	44.701	2.000	0.199	1.100
ID506992	506992	46	93.838	33.171	14.958	0	182	182	2	1	-10921639	204.143	208	133	255	4287	40.371	4.800	0.276	2.188
ID506991	506991	67	50.717	18.766	14.994	0	182	182	2	1	-10921639	111.333	110	57	185	2338	32.800	2.000	0.196	1.113
ID506990	506990	55	55.667	25.001	12.609	0	182	182	2	1	-10921639	109.619	104	63	197	2302	34.825	2.000	0.221	1.140
ID507000	507000	53	80.325	18.899	39.596	0	182	182	2	1	-10921639	137.000	133	46	237	2877	60.721	2.000	0.271	0.963
ID507012	507012	53	96.388	19.305	39.924	0	183	183	2	1	-10921639	159.333	168	52	255	3346	64.397	2.000	0.317	1.191
ID507011	507011	68	87.051	16.264	38.304	0	183	183	2	1	-10921639	158.381	162	63	237	3326	49.841	4.800	0.301	1.469
ID507010	507010	65	52.661	15.246	32.926	0	183	183	2	1	-10921639	85.905	81	34	168	1804	37.497	2.000	0.205	0.778
ID507009	507009	59	68.172	30.791	27.074	0	183	183	2	1	-10921639	132.619	133	46	214	2785	45.227	2.000	0.234	1.113
ID507008	507008	47	52.152	16.578	25.786	0	183	183	2	1	-10921639	85.238	86	34	150	1790	37.246	2.000	0.252	0.920
ID507007	507007	58	41.625	39.749	22.777	0	183	183	2	1	-10921639	99.952	92	52	173	2099	36.152	7.600	0.148	0.712
ID507006	507006	45	83.492	18.752	19.575	0	183	183	2	1	-10921639	169.810	185	75	255	3566	49.854	4.800	0.281	1.493
ID507005	507005	54	75.287	36.685	19.395	0	183	183	2	1	-10921639	147.429	133	57	237	3096	56.373	7.600	0.220	0.943
ID507004	507004	57	70.183	28.374	18.233	0	183	183	2	1	-10921639	160.762	173	69	231	3376	45.883	2.000	0.234	1.327
ID507003	507003	46	94.543	33.262	15.077	0	183	183	2	1	-10921639	205.810	208	133	255	4322	38.600	4.800	0.281	2.340
ID507002	507002	67	48.292	19.019	14.531	0	183	183	2	1	-10921639	114.762	121	69	202	2410	34.386	2.000	0.165	0.944
ID507001	507001	55	51.891	24.706	12.830	0	183	183	2	1	-10921639	110.143	104	63	168	2313	30.552	2.000	0.224	1.321
ID507015	507015	46	93.207	33.133	15.166	0	184	184	2	1	-10921639	200.810	202	133	255	4217	39.367	4.800	0.294	2.317
ID507014	507014	67	36.417	19.124	14.511	0	184	184	2	1	-10921639	100.857	98	52	162	2118	27.520	2.000	0.149	0.952
ID507013	507013	55	57.326	24.870	12.641	0	184	184	2	1	-10921639	120.095	115	81	191	2522	29.103	4.800	0.248	1.640
ID507023	507023	65	41.775	15.421	32.835	0	184	184	2	1	-10921639	87.762	92	46	139	1843	28.335	2.000	0.196	1.014
ID507022	507022	59	55.185	30.407	26.911	0	184	184	2	1	-10921639	125.952	127	57	197	2645	38.074	7.600	0.205	1.124
ID507021	507021	47	58.982	16.061	25.413	0	184	184	2	1	-10921639	103.714	98	52	202	2178	39.281	2.000	0.215	0.935
ID507020	507020	None	52.074	30.974	24.309	0	184	184	2	1	-10921639	111.238	98	52	220	2336	44.502	2.000	0.140	0.613
ID507019	507019	58	56.356	39.998	22.685	0	184	184	2	1	-10921639	104.286	98	40	202	2190	46.276	7.600	0.172	0.662
ID507018	507018	45	79.471	18.779	20.582	0	184	184	2	1	-10921639	162.905	173	46	243	3421	56.077	4.800	0.262	1.207
ID507017	507017	54	64.117	37.140	20.010	0	184	184	2	1	-10921639	129.762	133	57	214	2725	42.121	7.600	0.199	1.025
ID507016	507016	57	83.967	28.736	18.291	0	184	184	2	1	-10921639	166.762	156	98	255	3502	48.061	2.000	0.217	1.240
ID507025	507025	53	83.976	19.920	40.098	0	184	184	2	1	-10921639	121.286	110	40	255	2547	59.867	2.000	0.270	0.862
ID507024	507024	68	75.927	16.113	38.075	0	184	184	2	1	-10921639	146.286	156	75	208	3072	38.562	4.800	0.293	1.721
ID507055	507055	57	58.457	28.653	18.088	0	185	185	2	1	-10921639	146.810	139	75	208	3083	36.353	2.000	0.165	1.146
ID507054	507054	46	95.806	33.178	15.101	0	185	185	2	1	-10921639	189.048	185	110	255	3970	46.640	4.800	0.294	1.844
ID507053	507053	67	46.792	20.002	14.322	0	185	185	2	1	-10921639	107.095	104	52	173	2249	35.936	2.000	0.177	0.896
ID507052	507052	55	42.461	24.832	12.882	0	185	185	2	1	-10921639	117.000	115	81	173	2457	25.237	4.800	0.199	1.540
ID507063	507063	68	91.003	15.819	38.030	0	185	185	2	1	-10921639	151.286	133	86	237	3177	47.417	2.000	0.307	1.498
ID507062	507062	65	46.660	15.677	32.820	0	185	185	2	1	-10921639	89.095	92	52	144	1871	28.261	2.000	0.221	1.143
ID507061	507061	59	62.794	30.584	27.223	0	185	185	2	1	-10921639	127.048	133	28	202	2668	45.867	2.000	0.244	1.087
ID507060	507060	47	61.160	16.493	25.823	0	185	185	2	1	-10921639	101.857	104	34	179	2139	43.503	2.000	0.276	1.011
ID507059	507059	58	59.164	40.236	22.732	0	185	185	2	1	-10921639	109.857	104	40	185	2307	43.937	7.600	0.195	0.815
ID507058	507058	54	69.324	37.027	19.792	0	185	185	2	1	-10921639	132.286	139	69	226	2778	46.142	7.600	0.191	0.918
ID507057	507057	45	64.814	18.496	19.922	0	185	185	2	1	-10921639	172.000	179	121	202	3612	24.918	4.800	0.281	3.028
ID507056	507056	69	36.915	24.629	19.144	0	185	185	2	1	-10921639	108.619	110	57	173	2281	32.675	2.000	0.113	0.674
ID507064	507064	53	77.772	20.102	40.200	0	185	185	2	1	-10921639	126.476	121	46	237	2656	52.704	2.000	0.263	0.998
ID507047	507047	47	61.193	16.582	25.807	0	186	186	2	1	-10921639	100.238	104	34	162	2105	41.711	2.000	0.288	1.075
ID507046	507046	58	61.931	40.109	22.659	0	186	186	2	1	-10921639	115.143	110	46	197	2418	44.003	7.600	0.218	0.936
ID507045	507045	45	69.176	18.409	20.670	0	186	186	2	1	-10921639	157.857	173	81	214	3315	40.310	2.000	0.228	1.455
ID507044	507044	54	58.631	36.837	19.525	0	186	186	2	1	-10921639	125.905	115	63	208	2644	45.495	7.600	0.161	0.768
ID507043	507043	69	43.669	24.928	18.871	0	186	186	2	1	-10921639	113.714	98	57	191	2388	39.178	2.000	0.131	0.671
ID507042	507042	57	65.656	28.930	18.240	0	186	186	2	1	-10921639	155.667	156	75	231	3269	42.628	2.000	0.184	1.133
ID507041	507041	46	83.907	33.195	15.493	0	186	186	2	1	-10921639	189.095	185	121	255	3971	44.353	4.800	0.252	1.714
ID507040	507040	67	36.937	19.804	14.258	0	186	186	2	1	-10921639	103.381	104	57	156	2171	29.991	2.000	0.128	0.784
ID507051	507051	53	85.611	19.965	39.935	0	186	186	2	1	-10921639	134.476	133	52	255	2824	61.437	2.000	0.265	0.917
ID507050	507050	68	86.638	16.408	38.004	0	186	186	2	1	-10921639	151.095	156	75	249	3173	50.020	4.800	0.312	1.436
ID507049	507049	65	55.876	15.582	32.688	0	186	186	2	1	-10921639	87.238	81	46	173	1832	37.055	2.000	0.242	0.918
ID507048	507048	59	48.394	30.746	27.335	0	186	186	2	1	-10921639	120.952	127	63	179	2540	29.957	6.325	0.194	1.313
ID507039	507039	55	60.925	24.948	12.994	0	186	186	2	1	-10921639	128.190	127	81	191	2692	32.365	4.800	0.261	1.640
ID507077	507077	53	92.791	19.904	39.990	0	187	187	2	1	-10921639	139.429	150	52	255	2928	63.517	2.000	0.280	0.961
ID507076	507076	68	84.686	16.521	38.089	0	187	187	2	1	-10921639	175.143	179	104	231	3678	37.046	4.800	0.307	2.223
ID507075	507075	65	54.079	15.678	32.871	0	187	187	2	1	-10921639	86.381	81	40	162	1814	34.585	2.000	0.253	1.008
ID507074	507074	59	73.455	30.593	27.543	0	187	187	2	1	-10921639	132.190	127	52	220	2776	48.409	2.000	0.246	1.079
ID507073	507073	47	60.667	16.437	25.780	0	187	187	2	1	-10921639	95.810	98	11	173	2012	47.304	2.000	0.321	0.983
ID507072	507072	58	55.182	39.652	22.731	0	187	187	2	1	-10921639	107.476	98	34	191	2257	46.673	2.000	0.179	0.700
ID507071	507071	45	65.464	18.851	20.543	0	187	187	2	1	-10921639	155.619	168	63	214	3268	43.994	2.000	0.207	1.214
ID507070	507070	54	67.892	36.905	20.045	0	187	187	2	1	-10921639	133.333	127	75	214	2800	43.437	7.600	0.195	1.002
ID507069	507069	69	35.342	24.952	18.886	0	187	187	2	1	-10921639	105.429	92	63	173	2214	31.481	2.000	0.093	0.569
ID507068	507068	57	82.497	29.219	17.906	0	187	187	2	1	-10921639	159.381	162	75	255	3347	55.368	2.000	0.210	1.000
ID507067	507067	46	89.298	32.961	15.425	0	187	187	2	1	-10921639	200.238	202	121	255	4205	45.309	7.600	0.262	1.836
ID507066	507066	67	44.189	19.832	14.387	0	187	187	2	1	-10921639	107.286	104	46	168	2253	37.342	2.000	0.153	0.763
ID507065	507065	55	43.908	24.554	12.825	0	187	187	2	1	-10921639	115.952	115	63	156	2435	24.213	4.800	0.225	1.759
ID507031	507031	69	36.109	24.859	18.861	0	188	188	2	1	-10921639	109.381	104	52	173	2297	33.104	2.000	0.109	0.648
ID507030	507030	45	75.167	18.381	18.917	0	188	188	2	1	-10921639	176.143	168	86	255	3699	45.421	4.800	0.241	1.508
ID507029	507029	57	75.873	29.108	18.108	0	188	188	2	1	-10921639	160.762	156	98	243	3376	42.632	2.000	0.205	1.281
ID507028	507028	46	93.020	33.453	15.331	0	188	188	2	1	-10921639	205.238	214	121	255	4310	43.367	4.800	0.297	2.170
ID507027	507027	67	36.554	19.443	14.906	0	188	188	2	1	-10921639	110.381	104	40	208	2318	42.333	6.333	0.126	0.585
ID507026	507026	55	63.476	24.807	12.814	0	188	188	2	1	-10921639	131.905	133	69	179	2770	28.418	4.800	0.283	2.048
ID507038	507038	53	75.279	19.838	39.982	0	188	188	2	1	-10921639	131.381	133	52	243	2759	55.668	2.000	0.229	0.880
ID507037	507037	68	83.282	16.494	38.161	0	188	188	2	1	-10921639	155.190	150	63	220	3259	51.683	4.800	0.297	1.375
ID507036	507036	65	44.713	15.791	32.646	0	188	188	2	1	-10921639	91.619	81	46	150	1924	31.687	2.000	0.189	0.919
ID507035	507035	59	66.230	30.070	27.111	0	188	188	2	1	-10921639	137.143	133	69	197	2880	34.873	7.600	0.261	1.628
ID507034	507034	47	62.711	16.669	25.629	0	188	188	2	1	-10921639	105.762	110	40	191	2221	44.770	2.000	0.284	1.046
ID507033	507033	58	54.888	39.807	22.252	0	188	188	2	1	-10921639	108.143	104	40	202	2271	47.042	2.000	0.172	0.673
ID507032	507032	54	70.692	37.080	20.181	0	188	188	2	1	-10921639	132.048	121	81	220	2773	44.540	7.600	0.208	1.021
ID507095	507095	47	63.741	16.537	25.595	0	189	189	2	1	-10921639	105.762	115	34	173	2221	44.404	2.000	0.297	1.090
ID507094	507094	58	63.697	39.924	22.776	0	189	189	2	1	-10921639	112.286	110	57	220	2358	45.414	7.600	0.200	0.825
ID507093	507093	54	70.554	37.142	20.021	0	189	189	2	1	-10921639	126.762	115	69	226	2662	45.032	7.600	0.210	0.978
ID507092	507092	69	44.980	25.184	19.030	0	189	189	2	1	-10921639	108.381	98	52	208	2276	45.731	2.000	0.085	0.370
ID507091	507091	57	86.668	28.803	18.235	0	189	189	2	1	-10921639	171.000	162	104	243	3591	45.646	2.000	0.243	1.465
ID507090	507090	45	77.350	18.327	18.465	0	189	189	2	1	-10921639	158.476	168	63	255	3328	55.070	2.000	0.197	0.946
ID507089	507089	46	98.103	33.388	14.823	0	189	189	2	1	-10921639	199.429	202	115	255	4188	44.595	4.800	0.305	2.093
ID507088	507088	55	56.686	24.504	12.866	0	189	189	2	1	-10921639	121.000	115	69	185	2541	34.243	4.800	0.275	1.523
ID507099	507099	53	74.507	19.533	39.800	0	189	189	2	1	-10921639	132.857	127	46	237	2790	62.073	2.000	0.230	0.801
ID507098	507098	68	86.133	17.000	37.976	0	189	189	2	1	-10921639	169.000	168	98	226	3549	37.855	4.800	0.314	2.132
ID507097	507097	65	41.667	15.905	32.858	0	189	189	2	1	-10921639	87.476	86	40	133	1837	27.754	2.000	0.191	1.010
ID507096	507096	59	66.432	30.202	27.309	0	189	189	2	1	-10921639	133.381	133	63	208	2801	40.887	7.600	0.249	1.300
ID507108	507108	68	74.953	16.453	37.740	0	190	190	2	1	-10921639	159.571	168	81	220	3351	47.093	4.800	0.271	1.444
ID507107	507107	65	42.661	15.945	32.789	0	190	190	2	1	-10921639	90.476	86	34	156	1900	30.817	2.000	0.171	0.856
ID507106	507106	59	58.581	30.097	27.587	0	190	190	2	1	-10921639	123.762	127	52	197	2599	40.933	2.000	0.217	1.079
ID507105	507105	47	61.974	16.686	25.836	0	190	190	2	1	-10921639	103.190	104	46	168	2167	37.040	2.000	0.298	1.280
ID507104	507104	54	70.655	37.372	20.681	0	190	190	2	1	-10921639	130.333	133	69	226	2737	49.489	2.000	0.229	0.981
ID507103	507103	45	95.000	18.945	19.203	0	190	190	2	1	-10921639	175.333	168	81	255	3682	51.553	2.000	0.281	1.494
ID507102	507102	57	81.201	28.939	18.156	0	190	190	2	1	-10921639	172.238	162	110	237	3617	41.490	2.000	0.231	1.560
ID507101	507101	46	91.815	33.396	14.986	0	190	190	2	1	-10921639	207.476	208	110	255	4357	44.610	4.800	0.270	1.980
ID507100	507100	55	61.291	24.693	12.857	0	190	190	2	1	-10921639	125.571	121	86	197	2637	32.276	4.800	0.270	1.655
ID507138	507138	53	83.711	18.981	39.669	0	191	191	2	1	-10921639	138.333	133	34	249	2905	67.686	2.000	0.264	0.853
ID507137	507137	65	49.873	16.433	32.298	0	191	191	2	1	-10921639	92.476	98	17	162	1942	40.820	2.000	0.241	0.879
ID507136	507136	59	49.699	30.784	27.937	0	191	191	2	1	-10921639	132.286	144	69	168	2778	30.259	4.800	0.215	1.545
ID507135	507135	47	69.342	16.819	25.907	0	191	191	2	1	-10921639	109.286	98	46	173	2295	39.166	2.000	0.309	1.316
ID507134	507134	None	39.665	31.014	25.414	0	191	191	2	1	-10921639	110.667	121	63	168	2324	33.044	2.000	0.113	0.682
ID507133	507133	54	68.776	37.718	21.156	0	191	191	2	1	-10921639	137.952	139	63	237	2897	50.131	4.800	0.257	1.124
ID507132	507132	45	95.338	19.021	19.923	0	191	191	2	1	-10921639	184.667	179	92	255	3878	42.214	4.800	0.319	2.114
ID507131	507131	57	83.073	28.727	17.895	0	191	191	2	1	-10921639	167.476	162	81	255	3517	50.744	2.000	0.213	1.160
ID507130	507130	46	88.083	33.727	15.141	0	191	191	2	1	-10921639	193.429	208	110	255	4062	44.537	4.800	0.286	1.930
ID507129	507129	55	52.925	24.215	12.850	0	191	191	2	1	-10921639	113.238	104	69	179	2378	30.956	4.800	0.242	1.424
ID507127	507127	65	47.583	16.211	32.179	0	192	192	2	1	-10921639	86.143	81	40	150	1809	35.978	2.000	0.249	0.956
ID507126	507126	70	56.264	31.740	28.822	0	192	192	2	1	-10921639	122.571	121	40	185	2574	44.639	2.000	0.212	0.960
ID507125	507125	59	54.147	30.001	27.974	0	192	192	2	1	-10921639	130.000	139	40	185	2730	43.468	7.600	0.204	1.013
ID507124	507124	47	65.346	16.988	25.719	0	192	192	2	1	-10921639	107.429	104	46	173	2256	40.739	2.000	0.302	1.223
ID507123	507123	54	89.314	38.902	22.015	0	192	192	2	1	-10921639	158.667	144	75	243	3332	52.874	4.800	0.304	1.401
ID507122	507122	45	79.462	18.947	19.347	0	192	192	2	1	-10921639	169.190	173	63	237	3553	47.338	4.800	0.258	1.468
ID507121	507121	57	79.250	28.953	17.958	0	192	192	2	1	-10921639	170.429	173	81	255	3579	49.868	2.000	0.203	1.152
ID507120	507120	46	89.594	33.452	15.613	0	192	192	2	1	-10921639	203.048	208	121	255	4264	41.854	4.800	0.246	1.914
ID507119	507119	55	44.893	24.988	12.911	0	192	192	2	1	-10921639	110.381	110	57	185	2318	32.116	4.800	0.219	1.233
ID507128	507128	53	85.818	18.000	39.000	0	192	192	2	1	-10921639	176.476	173	81	255	3706	51.101	4.800	0.305	1.616
ID507079	507079	46	88.827	33.311	15.506	0	193	193	2	1	-10921639	206.381	208	110	255	4334	40.317	4.800	0.258	2.098
ID507078	507078	55	47.413	25.350	12.818	0	193	193	2	1	-10921639	118.714	115	69	179	2493	29.384	4.800	0.228	1.500
ID507087	507087	53	90.790	16.601	38.123	0	193	193	2	1	-10921639	175.571	179	110	243	3687	43.745	4.800	0.321	1.951
ID507086	507086	65	48.904	16.887	31.590	0	193	193	2	1	-10921639	84.190	81	40	156	1768	35.712	2.000	0.231	0.886
ID507085	507085	70	58.873	31.159	28.776	0	193	193	2	1	-10921639	118.476	115	34	214	2488	50.417	2.000	0.202	0.789
ID507084	507084	47	82.158	17.408	25.857	0	193	193	2	1	-10921639	117.286	104	28	214	2463	53.460	2.000	0.339	1.111
ID507083	507083	71	40.622	31.349	24.064	0	193	193	2	1	-10921639	101.238	92	57	185	2126	36.374	2.000	0.079	0.409
ID507082	507082	54	91.855	38.698	22.203	0	193	193	2	1	-10921639	154.619	133	69	255	3247	55.787	2.000	0.296	1.266
ID507081	507081	45	95.812	19.244	20.007	0	193	193	2	1	-10921639	185.476	191	115	255	3895	39.882	4.800	0.321	2.260
ID507080	507080	57	65.550	29.199	17.969	0	193	193	2	1	-10921639	171.762	173	86	226	3607	43.017	2.000	0.179	1.210
ID507111	507111	57	80.292	29.156	18.004	0	194	194	2	1	-10921639	168.476	168	86	255	3538	49.048	2.000	0.213	1.208
ID507110	507110	46	79.278	33.140	15.241	0	194	194	2	1	-10921639	186.667	191	121	249	3920	37.686	4.800	0.251	1.990
ID507109	507109	55	56.441	25.406	12.985	0	194	194	2	1	-10921639	123.429	121	57	191	2592	34.259	4.800	0.245	1.418
ID507118	507118	53	95.113	16.701	37.801	0	194	194	2	1	-10921639	176.524	168	110	255	3707	43.214	4.800	0.313	1.945
ID507117	507117	65	58.369	16.974	31.776	0	194	194	2	1	-10921639	103.048	92	52	173	2164	40.777	2.000	0.240	0.979
ID507116	507116	70	58.816	31.841	28.990	0	194	194	2	1	-10921639	119.286	110	40	197	2505	44.694	2.000	0.225	0.979
ID507115	507115	47	71.292	16.768	25.777	0	194	194	2	1	-10921639	113.476	115	40	208	2383	46.883	2.000	0.301	1.121
ID507114	507114	71	49.784	31.246	24.156	0	194	194	2	1	-10921639	98.333	86	40	191	2065	42.122	2.000	0.119	0.497
ID507113	507113	54	85.141	38.728	22.716	0	194	194	2	1	-10921639	154.857	144	92	249	3252	48.018	2.000	0.274	1.385
ID507112	507112	45	95.952	19.072	19.919	0	194	194	2	1	-10921639	192.714	197	110	255	4047	39.177	4.800	0.320	2.387
ID507143	507143	54	81.059	39.102	23.025	0	195	195	2	1	-10921639	151.429	156	86	249	3180	45.364	2.000	0.266	1.404
ID507142	507142	45	91.406	19.316	19.936	0	195	195	2	1	-10921639	195.429	208	110	255	4104	37.018	4.800	0.312	2.509
ID507141	507141	57	79.552	29.320	17.806	0	195	195	2	1	-10921639	174.238	168	81	255	3659	55.470	2.000	0.211	1.095
ID507140	507140	46	84.338	33.257	15.134	0	195	195	2	1	-10921639	195.190	214	121	255	4099	44.947	4.800	0.255	1.767
ID507139	507139	55	54.345	24.640	12.742	0	195	195	2	1	-10921639	122.381	127	69	179	2570	31.897	4.800	0.261	1.589
ID507148	507148	53	96.954	16.767	38.111	0	195	195	2	1	-10921639	175.571	173	121	255	3687	47.799	7.600	0.296	1.678
ID507147	507147	65	62.957	17.213	31.890	0	195	195	2	1	-10921639	98.143	81	28	191	2061	45.231	2.000	0.243	0.850
ID507146	507146	70	64.145	30.173	28.314	0	195	195	2	1	-10921639	134.095	121	63	202	2816	43.874	2.000	0.239	1.181
ID507145	507145	47	62.607	16.695	25.702	0	195	195	2	1	-10921639	109.333	104	40	202	2296	44.584	2.000	0.255	0.997
ID507144	507144	71	42.499	31.355	24.208	0	195	195	2	1	-10921639	100.476	98	52	179	2110	38.021	2.000	0.111	0.527
ID507157	507157	53	78.351	16.922	38.024	0	196	196	2	1	-10921639	173.714	168	104	237	3648	36.916	7.600	0.281	2.064
ID507156	507156	65	55.605	17.014	31.820	0	196	196	2	1	-10921639	103.571	92	34	168	2175	40.567	2.000	0.218	0.913
ID507155	507155	70	79.110	31.937	28.944	0	196	196	2	1	-10921639	140.143	133	57	220	2943	50.432	2.000	0.287	1.240
ID507154	507154	47	63.416	16.744	25.945	0	196	196	2	1	-10921639	119.095	110	63	191	2501	39.098	2.000	0.252	1.225
ID507153	507153	54	75.601	39.012	22.995	0	196	196	2	1	-10921639	140.905	150	81	226	2959	43.116	2.000	0.266	1.372
ID507152	507152	45	95.905	19.496	20.234	0	196	196	2	1	-10921639	204.952	220	144	255	4304	34.839	4.800	0.351	3.055
ID507151	507151	57	69.062	29.411	17.845	0	196	196	2	1	-10921639	162.048	156	81	231	3403	47.504	2.000	0.202	1.146
ID507150	507150	46	90.116	33.404	15.195	0	196	196	2	1	-10921639	199.952	214	115	255	4199	46.438	4.800	0.249	1.715
ID507149	507149	55	68.769	24.861	12.828	0	196	196	2	1	-10921639	135.048	133	75	208	2836	40.910	4.800	0.275	1.423
ID507175	507175	70	64.844	31.864	28.889	0	197	197	2	1	-10921639	122.857	121	40	179	2580	46.926	2.000	0.278	1.141
ID507174	507174	47	63.968	16.314	25.735	0	197	197	2	1	-10921639	107.000	110	46	191	2247	46.047	2.000	0.242	0.907
ID507173	507173	54	79.281	39.182	22.892	0	197	197	2	1	-10921639	149.381	150	75	231	3137	45.218	2.000	0.262	1.370
ID507172	507172	45	93.587	19.447	19.706	0	197	197	2	1	-10921639	192.238	202	121	255	4037	40.491	4.800	0.315	2.273
ID507171	507171	57	74.069	29.409	17.689	0	197	197	2	1	-10921639	167.048	173	69	243	3508	56.906	2.000	0.195	0.959
ID507170	507170	46	85.364	32.889	15.878	0	197	197	2	1	-10921639	197.429	202	98	255	4146	46.322	4.800	0.243	1.665
ID507169	507169	55	67.181	25.186	12.719	0	197	197	2	1	-10921639	136.048	121	75	214	2857	39.195	4.800	0.290	1.559
ID507178	507178	None	76.111	19.506	39.846	0	197	197	2	1	-10921639	123.429	127	40	255	2592	65.947	2.000	0.224	0.685
ID507177	507177	53	74.160	16.539	37.652	0	197	197	2	1	-10921639	168.952	179	86	226	3548	39.780	7.600	0.265	1.779
ID507176	507176	65	59.726	16.825	31.907	0	197	197	2	1	-10921639	107.429	92	46	185	2256	42.689	2.000	0.222	0.915
ID507159	507159	46	87.607	33.210	15.608	0	198	198	2	1	-10921639	202.429	208	92	255	4251	45.830	4.800	0.269	1.875
ID507158	507158	55	68.215	24.890	12.401	0	198	198	2	1	-10921639	125.952	121	46	208	2645	52.238	3.200	0.251	0.969
ID507165	507165	53	92.910	16.868	38.070	0	198	198	2	1	-10921639	183.095	179	86	255	3845	48.984	7.600	0.287	1.667
ID507164	507164	65	64.054	16.867	32.090	0	198	198	2	1	-10921639	115.476	110	40	191	2425	45.765	2.000	0.254	1.023
ID507163	507163	70	68.604	31.991	29.111	0	198	198	2	1	-10921639	129.238	121	46	208	2714	49.241	4.800	0.280	1.147
ID507162	507162	47	69.290	16.749	25.836	0	198	198	2	1	-10921639	113.190	110	46	185	2377	42.343	2.000	0.296	1.221
ID507161	507161	54	82.990	39.479	23.262	0	198	198	2	1	-10921639	149.952	133	86	255	3149	47.270	2.000	0.253	1.281
ID507160	507160	45	100.963	19.227	19.739	0	198	198	2	1	-10921639	192.333	191	121	255	4039	45.578	4.800	0.334	2.115
ID507191	507191	46	95.557	32.871	15.772	0	199	199	2	1	-10921639	202.762	214	127	255	4258	48.257	4.800	0.270	1.785
ID507190	507190	55	54.836	25.301	12.799	0	199	199	2	1	-10921639	128.095	121	69	197	2690	40.755	2.000	0.223	1.144
ID507198	507198	53	86.541	18.684	39.186	0	199	199	2	1	-10921639	161.667	162	57	255	3395	60.713	2.000	0.263	1.109
ID507197	507197	65	68.787	16.515	32.306	0	199	199	2	1	-10921639	114.429	115	28	197	2403	50.813	2.000	0.278	0.981
ID507196	507196	70	75.293	31.428	28.858	0	199	199	2	1	-10921639	133.381	127	40	226	2801	57.163	2.000	0.271	0.996
ID507195	507195	47	65.362	17.044	25.956	0	199	199	2	1	-10921639	106.286	104	40	168	2232	39.534	2.000	0.304	1.252
ID507194	507194	54	74.885	39.346	23.118	0	199	199	2	1	-10921639	153.714	156	92	237	3228	41.842	4.800	0.235	1.397
ID507193	507193	45	93.761	18.752	19.469	0	199	199	2	1	-10921639	180.048	185	75	255	3781	49.313	4.800	0.296	1.668
ID507192	507192	None	59.882	30.413	17.486	0	199	199	2	1	-10921639	177.857	185	81	255	3735	55.571	7.600	0.130	0.734
ID507186	507186	53	79.483	16.878	38.407	0	200	200	2	1	-10921639	164.048	162	115	243	3445	37.528	4.800	0.288	1.953
ID507185	507185	65	54.867	16.377	32.368	0	200	200	2	1	-10921639	95.714	98	28	185	2010	46.190	2.000	0.226	0.764
ID507184	507184	70	62.523	29.858	28.566	0	200	200	2	1	-10921639	121.476	115	34	214	2551	50.288	2.000	0.219	0.867
ID507183	507183	47	50.684	17.010	26.001	0	200	200	2	1	-10921639	102.714	98	52	144	2157	30.842	2.000	0.227	1.234
ID507182	507182	54	56.995	39.151	23.138	0	200	200	2	1	-10921639	142.857	150	98	226	3000	33.438	4.800	0.185	1.337
ID507181	507181	45	97.131	19.333	19.991	0	200	200	2	1	-10921639	187.762	179	110	255	3943	42.009	4.800	0.317	2.151
ID507180	507180	46	79.872	33.060	15.809	0	200	200	2	1	-10921639	193.619	191	133	243	4066	36.865	4.800	0.229	1.957
ID507179	507179	55	55.606	25.233	13.052	0	200	200	2	1	-10921639	121.619	115	57	191	2554	39.031	2.000	0.205	1.061
ID507207	507207	65	42.411	16.697	32.256	0	201	201	2	1	-10921639	87.810	86	46	150	1844	29.080	2.000	0.185	0.943
ID507206	507206	70	45.696	31.039	28.773	0	201	201	2	1	-10921639	105.714	110	28	162	2220	36.326	2.000	0.208	1.003
ID507205	507205	47	45.690	16.858	26.205	0	201	201	2	1	-10921639	95.238	92	63	156	2000	27.950	2.000	0.202	1.147
ID507204	507204	54	39.633	37.984	23.540	0	201	201	2	1	-10921639	125.857	133	75	162	2643	28.027	4.800	0.177	1.354
ID507203	507203	45	87.977	18.939	20.208	0	201	201	2	1	-10921639	168.857	173	104	231	3546	40.589	4.800	0.312	1.977
ID507202	507202	46	63.777	32.137	16.352	0	201	201	2	1	-10921639	156.857	156	81	226	3294	36.203	7.600	0.205	1.476
ID507208	507208	53	62.813	17.180	37.911	0	201	201	2	1	-10921639	134.810	139	81	173	2831	28.670	4.800	0.275	2.026
ID507167	507167	45	44.227	19.705	19.574	0	202	202	2	1	-10921639	127.286	133	69	173	2673	29.675	2.000	0.167	1.225
ID507166	507166	46	53.893	31.757	16.091	0	202	202	2	1	-10921639	155.238	162	98	197	3260	28.721	4.800	0.203	1.821
ID507168	507168	53	40.985	16.712	37.941	0	202	202	2	1	-10921639	96.095	98	57	139	2018	20.176	4.800	0.235	1.810
ID507187	507187	46	40.661	32.912	14.850	0	203	203	2	1	-10921639	107.476	110	69	150	2257	24.790	4.800	0.186	1.358
ID507189	507189	70	38.670	30.178	29.004	0	203	203	2	1	-10921639	90.619	92	52	133	1903	24.669	2.000	0.184	1.141
ID507188	507188	45	41.162	19.610	19.785	0	203	203	2	1	-10921639	117.143	121	69	168	2460	28.088	2.000	0.148	1.076
ID507199	507199	None	35.940	25.000	0.000	0	204	204	2	1	-10921639	56.619	52	28	92	1189	19.143	4.800	0.368	1.590
ID507200	507200	70	37.181	30.106	29.349	0	204	204	2	1	-10921639	93.000	86	57	144	1953	25.536	2.000	0.150	0.951
ID507210	507210	70	39.702	29.867	29.129	0	205	205	2	1	-10921639	85.238	81	40	139	1790	26.387	2.000	0.186	1.015
ID507209	507209	None	39.966	32.952	15.860	0	205	205	2	1	-10921639	103.762	98	69	133	2179	19.144	7.600	0.194	1.764
ID507201	507201	None	35.785	18.392	39.018	0	206	206	2	1	-10921639	79.524	81	46	121	1670	19.291	4.800	0.260	1.699
ID507211	507211	None	40.503	32.080	16.256	0	207	207	2	1	-10921639	106.333	104	52	139	2233	22.566	4.800	0.225	1.729
ID507212	507212	None	37.353	19.007	20.560	0	212	212	2	1	-10921639	86.857	86	52	121	1824	19.686	4.800	0.239	1.704
ID507213	507213	None	35.351	32.273	16.218	0	213	213	2	1	-10921639	89.190	92	52	121	1873	21.514	3.200	0.180	1.268
ID507214	507214	None	36.473	25.000	0.000	0	215	215	2	1	-10921639	50.143	40	32	98	1053	21.859	2.000	0.338	1.159
ID507215	507215	None	36.043	19.763	19.892	0	216	216	2	1	-10921639	71.524	75	40	121	1502	21.186	2.000	0.213	1.186
ID507216	507216	None	38.215	19.504	19.477	0	221	221	2	1	-10921639	78.619	75	40	127	1651	26.656	3.200	0.221	1.068
ID507217	507217	None	39.373	19.743	19.289	0	223	223	2	1	-10921639	78.667	69	34	127	1652	24.459	2.000	0.222	1.168
ID507218	507218	None	40.974	28.851	18.178	0	230	230	2	1	-10921639	69.000	63	28	115	1449	24.179	2.000	0.278	1.240
ID507220	507220	72	43.636	28.694	17.960	0	235	235	2	1	-10921639	80.524	69	40	133	1691	27.958	2.000	0.202	0.970
ID507219	507219	72	36.815	29.042	17.890	0	236	236	2	1	-10921639	76.762	75	46	104	1612	21.180	2.000	0.257	1.481
ID507221	507221	None	36.973	32.991	14.899	0	242	242	2	1	-10921639	83.429	75	52	133	1752	21.379	2.000	0.200	1.302
ID507223	507223	73	39.329	33.193	15.120	0	244	244	2	1	-10921639	82.905	81	46	127	1741	20.983	2.000	0.243	1.547
ID507224	507224	None	37.859	19.414	20.250	0	244	244	2	1	-10921639	84.524	81	52	121	1775	18.484	4.800	0.247	1.811
ID507222	507222	73	37.606	33.091	15.790	0	245	245	2	1	-10921639	83.905	81	57	121	1762	20.486	2.000	0.223	1.492
ID507225	507225	None	36.999	31.745	23.827	0	247	247	2	1	-10921639	59.810	57	17	121	1256	26.561	2.000	0.207	0.772
ID507229	507229	None	35.920	29.303	32.913	0	248	248	2	1	-10921639	57.905	52	28	139	1216	26.153	2.000	0.221	0.800
ID507228	507228	74	39.288	18.488	19.875	0	248	248	2	1	-10921639	85.000	92	40	127	1785	22.779	4.800	0.253	1.509
ID507227	507227	75	37.708	33.093	15.314	0	248	248	2	1	-10921639	99.714	110	57	139	2094	21.450	7.600	0.203	1.566
ID507226	507226	None	38.877	25.031	12.678	0	248	248	2	1	-10921639	61.476	57	34	115	1291	22.943	2.000	0.280	1.173
ID507239	507239	74	43.991	20.110	19.969	0	249	249	2	1	-10921639	85.619	86	46	139	1798	26.570	2.000	0.252	1.297
ID507238	507238	75	36.218	32.921	15.709	0	249	249	2	1	-10921639	92.190	92	63	121	1936	18.460	4.800	0.218	1.786
ID507242	507242	74	47.549	20.864	19.940	0	250	250	2	1	-10921639	82.000	81	34	150	1722	31.453	2.000	0.249	1.040
ID507241	507241	None	44.406	29.233	17.755	0	250	250	2	1	-10921639	97.143	98	57	139	2040	27.811	2.000	0.242	1.363
ID507240	507240	75	35.160	33.954	15.893	0	250	250	2	1	-10921639	95.762	104	57	127	2011	20.067	4.800	0.186	1.495
ID507231	507231	76	40.932	17.920	38.083	0	251	251	2	1	-10921639	88.286	92	57	121	1854	20.315	4.800	0.307	2.039
ID507230	507230	74	52.167	20.333	20.290	0	251	251	2	1	-10921639	104.048	104	46	150	2185	27.981	4.800	0.300	1.716
ID507247	507247	76	43.246	17.336	38.277	0	252	252	2	1	-10921639	82.762	75	34	121	1738	26.706	4.800	0.293	1.405
ID507246	507246	74	54.645	20.577	19.928	0	252	252	2	1	-10921639	95.476	92	34	156	2005	39.032	2.000	0.222	0.888
ID507245	507245	77	35.946	29.470	17.819	0	252	252	2	1	-10921639	87.571	92	46	127	1839	26.425	4.800	0.206	1.131
ID507244	507244	75	35.294	33.602	15.400	0	252	252	2	1	-10921639	84.286	81	40	139	1770	28.734	2.000	0.165	0.829
ID507243	507243	None	36.290	20.894	14.811	0	252	252	2	1	-10921639	70.952	75	28	133	1490	25.976	2.000	0.147	0.699
ID507237	507237	None	41.176	20.355	39.471	0	253	253	2	1	-10921639	79.429	75	40	139	1668	28.181	2.000	0.216	1.001
ID507236	507236	None	35.202	21.446	31.555	0	253	253	2	1	-10921639	60.476	57	17	121	1270	29.087	2.000	0.238	0.800
ID507235	507235	74	45.151	19.247	19.500	0	253	253	2	1	-10921639	106.571	110	57	144	2238	27.276	4.800	0.245	1.537
ID507234	507234	77	48.049	29.774	17.812	0	253	253	2	1	-10921639	102.143	104	46	156	2145	32.361	2.000	0.225	1.158
ID507233	507233	75	37.997	32.958	16.218	0	253	253	2	1	-10921639	100.238	98	46	139	2105	23.654	7.600	0.225	1.554
ID507232	507232	None	36.204	25.609	12.637	0	253	253	2	1	-10921639	77.095	75	46	110	1619	21.062	2.000	0.241	1.422
ID507252	507252	76	46.014	17.142	38.046	0	254	254	2	1	-10921639	94.905	98	57	133	1993	23.371	4.800	0.295	1.849
ID507251	507251	None	42.170	32.481	23.743	0	254	254	2	1	-10921639	76.762	69	40	133	1612	27.479	2.000	0.259	1.149
ID507250	507250	74	38.779	18.900	19.382	0	254	254	2	1	-10921639	102.143	110	52	144	2145	23.982	6.313	0.204	1.441
ID507249	507249	77	47.049	28.971	17.960	0	254	254	2	1	-10921639	99.143	98	46	139	2082	29.540	2.000	0.232	1.266
ID507248	507248	75	39.110	31.841	15.094	0	254	254	2	1	-10921639	94.143	98	52	150	1977	26.125	7.600	0.185	1.123
ID507255	507255	74	43.816	19.832	19.741	0	255	255	2	1	-10921639	98.524	104	57	139	2069	26.536	2.000	0.228	1.380
ID507254	507254	77	40.958	28.503	18.101	0	255	255	2	1	-10921639	97.429	104	40	150	2046	27.627	2.000	0.176	1.056
ID507253	507253	75	45.133	33.128	15.555	0	255	255	2	1	-10921639	114.286	115	81	156	2400	19.998	4.800	0.232	2.155
ID507257	507257	76	51.567	17.122	37.868	0	255	255	2	1	-10921639	98.524	98	57	156	2069	27.701	6.302	0.272	1.522
ID507256	507256	None	36.203	17.357	25.592	0	255	255	2	1	-10921639	64.667	69	23	110	1358	26.307	2.000	0.256	1.002
ID507263	507263	76	46.373	17.158	38.133	0	256	256	2	1	-10921639	100.476	98	57	144	2110	25.071	4.800	0.254	1.621
ID507262	507262	None	35.939	28.618	32.813	0	256	256	2	1	-10921639	59.857	52	34	115	1257	25.568	2.000	0.217	0.834
ID507261	507261	74	39.510	20.499	19.725	0	256	256	2	1	-10921639	89.667	86	28	133	1883	26.779	4.800	0.224	1.228
ID507260	507260	77	48.532	28.401	18.140	0	256	256	2	1	-10921639	92.714	92	46	162	1947	35.942	2.000	0.229	0.963
ID507259	507259	75	48.236	33.114	15.460	0	256	256	2	1	-10921639	111.524	115	63	156	2342	29.023	7.600	0.236	1.467
ID507258	507258	None	39.744	25.632	12.863	0	256	256	2	1	-10921639	75.143	75	40	139	1578	25.868	2.000	0.254	1.178
ID507283	507283	76	50.664	17.635	38.726	0	257	257	2	1	-10921639	100.143	92	34	150	2103	33.046	4.800	0.300	1.397
ID507282	507282	None	40.749	21.786	31.211	0	257	257	2	1	-10921639	62.333	57	34	133	1309	27.829	2.000	0.236	0.854
ID507281	507281	None	37.953	35.790	27.586	0	257	257	2	1	-10921639	80.524	81	34	133	1691	28.948	2.000	0.188	0.880
ID507280	507280	None	40.681	17.919	25.766	0	257	257	2	1	-10921639	65.667	63	23	115	1379	27.379	2.000	0.279	1.047
ID507279	507279	74	50.382	18.745	19.560	0	257	257	2	1	-10921639	104.048	110	57	144	2185	28.223	4.800	0.288	1.649
ID507278	507278	77	47.033	28.774	18.204	0	257	257	2	1	-10921639	102.048	115	46	150	2143	30.341	2.000	0.219	1.207
ID507277	507277	75	56.061	33.351	15.690	0	257	257	2	1	-10921639	119.190	110	75	173	2503	29.986	4.800	0.240	1.540
ID507293	507293	76	50.503	18.044	38.676	0	258	258	2	1	-10921639	105.714	104	46	156	2220	30.419	4.800	0.269	1.473
ID507292	507292	78	40.970	32.772	23.733	0	258	258	2	1	-10921639	75.952	75	28	133	1595	29.578	2.000	0.200	0.858
ID507291	507291	74	59.851	19.829	19.946	0	258	258	2	1	-10921639	116.524	121	46	173	2447	33.966	4.800	0.287	1.532
ID507290	507290	77	41.362	28.812	18.315	0	258	258	2	1	-10921639	106.048	110	63	150	2227	25.934	2.000	0.177	1.229
ID507289	507289	75	54.513	33.460	15.814	0	258	258	2	1	-10921639	128.619	127	81	185	2701	25.252	4.800	0.244	1.997
ID507288	507288	None	35.174	26.224	12.844	0	258	258	2	1	-10921639	76.810	69	40	127	1613	24.008	2.000	0.179	0.973
ID507287	507287	76	40.485	18.662	38.356	0	259	259	2	1	-10921639	101.429	104	57	150	2130	28.619	7.600	0.182	1.094
ID507286	507286	78	38.822	33.106	23.654	0	259	259	2	1	-10921639	80.429	75	40	144	1689	30.456	2.000	0.162	0.736
ID507285	507285	74	48.995	19.762	20.195	0	259	259	2	1	-10921639	114.905	110	63	156	2413	27.702	2.000	0.223	1.512
ID507284	507284	75	54.084	32.937	16.902	0	259	259	2	1	-10921639	126.762	127	81	173	2662	26.193	4.800	0.232	1.824
ID507271	507271	77	48.908	28.472	18.327	0	260	260	2	1	-10921639	102.143	104	46	156	2145	34.935	3.200	0.218	1.045
ID507270	507270	75	61.086	33.146	15.514	0	260	260	2	1	-10921639	134.524	133	75	179	2825	28.479	4.800	0.277	2.047
ID507269	507269	79	44.319	25.512	12.633	0	260	260	2	1	-10921639	83.810	75	46	133	1760	27.310	2.000	0.273	1.315
ID507276	507276	76	57.912	18.123	38.436	0	260	260	2	1	-10921639	114.238	104	75	179	2399	31.405	4.800	0.265	1.526
ID507275	507275	None	39.545	22.668	30.986	0	260	260	2	1	-10921639	64.381	52	23	133	1352	30.255	2.000	0.202	0.715
ID507274	507274	None	35.227	35.257	28.313	0	260	260	2	1	-10921639	82.667	81	40	150	1736	28.683	2.000	0.168	0.829
ID507273	507273	None	37.858	26.474	27.506	0	260	260	2	1	-10921639	74.476	69	28	127	1564	28.590	7.600	0.184	0.809
ID507272	507272	74	65.089	19.059	19.264	0	260	260	2	1	-10921639	117.095	127	46	197	2459	37.391	2.000	0.260	1.292
ID507268	507268	76	66.025	18.249	37.859	0	261	261	2	1	-10921639	119.524	115	63	185	2510	31.863	4.800	0.326	1.843
ID507267	507267	74	57.408	18.668	19.788	0	261	261	2	1	-10921639	116.619	115	75	168	2449	26.316	4.800	0.309	2.091
ID507266	507266	77	43.698	28.857	18.177	0	261	261	2	1	-10921639	103.048	98	52	168	2164	30.811	2.000	0.187	1.053
ID507265	507265	75	60.274	33.583	15.624	0	261	261	2	1	-10921639	129.714	133	52	179	2724	37.026	4.800	0.258	1.435
ID507264	507264	79	50.707	25.265	12.955	0	261	261	2	1	-10921639	79.524	75	40	139	1670	32.009	2.000	0.283	1.096
ID507295	507295	75	52.883	33.687	16.041	0	262	262	2	1	-10921639	122.810	127	57	168	2579	29.999	4.800	0.236	1.562
ID507294	507294	79	41.124	25.292	12.593	0	262	262	2	1	-10921639	82.238	86	46	133	1727	25.608	2.000	0.240	1.244
ID507299	507299	76	60.784	17.655	38.067	0	262	262	2	1	-10921639	120.048	121	75	168	2521	27.416	4.800	0.303	2.039
ID507298	507298	None	37.668	35.425	27.831	0	262	262	2	1	-10921639	81.952	81	40	144	1721	28.897	2.000	0.162	0.791
ID507297	507297	74	64.689	19.658	19.696	0	262	262	2	1	-10921639	118.524	115	52	191	2489	42.724	3.200	0.250	1.108
ID507296	507296	77	47.470	29.029	17.847	0	262	262	2	1	-10921639	104.238	98	40	156	2189	35.578	2.000	0.186	0.920
ID507324	507324	76	52.172	18.080	38.095	0	263	263	2	1	-10921639	109.905	110	75	168	2308	28.754	4.800	0.249	1.523
ID507323	507323	74	47.709	18.860	19.287	0	263	263	2	1	-10921639	117.048	121	69	168	2458	27.279	6.266	0.224	1.572
ID507322	507322	77	48.444	28.844	18.116	0	263	263	2	1	-10921639	102.667	104	52	168	2156	33.198	2.000	0.195	1.010
ID507321	507321	75	53.700	33.638	16.548	0	263	263	2	1	-10921639	120.429	133	52	191	2529	37.227	4.800	0.224	1.184
ID507320	507320	79	42.342	25.342	13.046	0	263	263	2	1	-10921639	84.476	86	46	133	1774	26.733	4.800	0.260	1.305
ID507319	507319	76	50.159	17.015	38.455	0	264	264	2	1	-10921639	110.095	110	69	150	2312	27.267	4.800	0.265	1.693
ID507318	507318	80	35.827	26.244	27.343	0	264	264	2	1	-10921639	67.143	63	40	121	1410	23.678	2.000	0.212	0.993
ID507317	507317	77	45.788	28.641	17.830	0	264	264	2	1	-10921639	103.238	104	52	173	2168	33.348	2.000	0.156	0.834
ID507316	507316	74	39.775	18.435	18.028	0	264	264	2	1	-10921639	109.857	104	52	156	2307	31.200	7.600	0.156	0.952
ID507315	507315	75	59.566	33.426	15.978	0	264	264	2	1	-10921639	145.429	144	98	185	3054	24.760	4.800	0.267	2.478
ID507314	507314	79	41.714	25.250	12.818	0	264	264	2	1	-10921639	78.714	81	40	127	1653	25.966	2.000	0.260	1.249
ID507313	507313	76	56.508	18.583	38.663	0	265	265	2	1	-10921639	120.143	127	52	185	2523	36.491	4.800	0.281	1.446
ID507312	507312	None	35.532	21.815	31.166	0	265	265	2	1	-10921639	70.048	69	28	121	1471	23.457	2.000	0.202	1.005
ID507311	507311	80	39.786	26.506	27.534	0	265	265	2	1	-10921639	72.238	63	34	127	1517	32.494	2.000	0.202	0.747
ID507310	507310	74	52.905	19.831	20.060	0	265	265	2	1	-10921639	112.143	115	63	162	2355	27.481	4.800	0.253	1.649
ID507309	507309	77	46.000	28.246	18.201	0	265	265	2	1	-10921639	95.762	98	52	150	2011	29.761	2.000	0.212	1.127
ID507308	507308	75	56.831	33.440	15.595	0	265	265	2	1	-10921639	135.571	139	104	173	2847	22.886	4.800	0.268	2.507
ID507307	507307	79	36.512	25.337	12.448	0	265	265	2	1	-10921639	64.286	63	28	127	1350	28.700	2.000	0.212	0.783
ID507303	507303	74	50.901	18.820	20.068	0	266	266	2	1	-10921639	124.810	127	86	162	2621	21.844	4.800	0.268	2.417
ID507302	507302	77	56.321	28.691	17.883	0	266	266	2	1	-10921639	106.333	110	40	173	2233	40.444	2.000	0.225	0.967
ID507301	507301	75	53.788	33.720	15.517	0	266	266	2	1	-10921639	134.714	139	75	173	2829	29.754	4.800	0.233	1.714
ID507300	507300	79	49.315	25.421	12.454	0	266	266	2	1	-10921639	83.714	81	40	156	1758	33.853	2.000	0.264	1.034
ID507306	507306	76	69.806	19.628	39.281	0	266	266	2	1	-10921639	119.810	121	57	214	2516	48.084	2.000	0.277	1.082
ID507305	507305	None	40.387	17.305	25.801	0	266	266	2	1	-10921639	85.619	86	40	133	1798	28.110	2.000	0.235	1.157
ID507304	507304	None	35.311	32.745	23.926	0	266	266	2	1	-10921639	79.762	75	34	133	1675	26.368	2.000	0.150	0.788
ID507335	507335	79	42.910	25.505	12.609	0	267	267	2	1	-10921639	82.571	81	40	139	1734	29.684	2.000	0.220	1.003
ID507340	507340	76	61.210	17.541	38.229	0	267	267	2	1	-10921639	126.429	127	86	185	2655	28.172	4.800	0.283	1.977
ID507339	507339	81	50.503	34.748	28.650	0	267	267	2	1	-10921639	91.905	92	28	150	1930	39.283	4.800	0.296	1.069
ID507338	507338	74	61.871	19.093	19.816	0	267	267	2	1	-10921639	140.000	139	92	179	2940	23.923	4.800	0.290	2.632
ID507337	507337	77	41.622	30.329	17.340	0	267	267	2	1	-10921639	112.762	110	52	168	2368	33.315	2.000	0.132	0.791
ID507336	507336	75	56.095	33.667	16.226	0	267	267	2	1	-10921639	122.762	127	57	173	2578	37.175	2.000	0.214	1.164
ID507349	507349	76	51.062	17.805	38.601	0	268	268	2	1	-10921639	114.381	121	40	168	2402	33.664	4.800	0.272	1.451
ID507348	507348	81	46.054	35.837	26.786	0	268	268	2	1	-10921639	96.143	98	28	162	2019	37.940	7.600	0.184	0.788
ID507347	507347	84	38.699	17.742	25.936	0	268	268	2	1	-10921639	81.762	81	34	127	1717	29.069	3.200	0.201	0.942
ID507346	507346	86	41.401	32.760	23.854	0	268	268	2	1	-10921639	87.048	92	40	162	1828	34.023	2.000	0.128	0.583
ID507345	507345	85	38.835	40.863	23.028	0	268	268	2	1	-10921639	86.095	81	57	133	1808	24.226	2.000	0.182	1.095
ID507344	507344	74	62.544	19.239	19.674	0	268	268	2	1	-10921639	142.476	139	92	179	2992	25.469	4.800	0.308	2.633
ID507343	507343	77	51.275	28.491	17.877	0	268	268	2	1	-10921639	113.238	110	52	179	2378	41.068	2.000	0.194	0.897
ID507342	507342	75	48.593	32.945	15.286	0	268	268	2	1	-10921639	119.619	127	69	185	2512	32.551	7.600	0.172	1.078
ID507341	507341	79	44.403	25.843	12.734	0	268	268	2	1	-10921639	85.571	75	46	139	1797	28.312	2.000	0.246	1.195
ID507351	507351	75	45.634	33.289	14.900	0	269	269	2	1	-10921639	131.714	133	75	179	2766	27.818	7.600	0.202	1.590
ID507350	507350	79	46.312	25.755	13.004	0	269	269	2	1	-10921639	88.952	81	40	133	1868	25.719	2.000	0.269	1.466
ID507360	507360	76	78.324	18.046	38.360	0	269	269	2	1	-10921639	148.429	144	86	214	3117	36.408	4.800	0.317	1.965
ID507359	507359	82	41.940	21.878	31.522	0	269	269	2	1	-10921639	72.095	63	28	139	1514	32.628	2.000	0.213	0.775
ID507358	507358	83	37.948	27.085	27.729	0	269	269	2	1	-10921639	70.143	63	34	127	1473	25.623	2.000	0.183	0.847
ID507357	507357	81	45.922	36.110	26.258	0	269	269	2	1	-10921639	93.190	86	40	168	1957	34.361	7.600	0.187	0.856
ID507356	507356	84	56.344	17.778	26.040	0	269	269	2	1	-10921639	84.190	92	34	156	1768	36.276	2.000	0.277	1.007
ID507355	507355	86	42.885	32.043	23.930	0	269	269	2	1	-10921639	88.905	81	46	144	1867	27.921	2.000	0.196	1.044
ID507354	507354	85	42.554	40.705	22.917	0	269	269	2	1	-10921639	75.524	69	34	150	1586	33.089	2.000	0.183	0.705
ID507353	507353	74	78.341	19.162	19.890	0	269	269	2	1	-10921639	146.286	139	98	226	3072	34.315	4.800	0.300	1.968
ID507352	507352	77	54.838	29.355	18.085	0	269	269	2	1	-10921639	116.762	127	46	179	2452	41.491	2.000	0.210	0.976
ID507334	507334	76	74.858	18.071	38.247	0	270	270	2	1	-10921639	148.190	144	86	202	3112	31.410	4.800	0.314	2.254
ID507333	507333	82	42.486	21.918	31.212	0	270	270	2	1	-10921639	66.571	57	23	139	1398	31.822	2.000	0.239	0.806
ID507332	507332	83	44.226	26.755	27.679	0	270	270	2	1	-10921639	70.333	63	34	139	1477	31.009	2.000	0.234	0.860
ID507331	507331	84	48.791	18.002	25.889	0	270	270	2	1	-10921639	82.333	81	23	150	1729	32.887	2.000	0.280	1.096
ID507330	507330	81	54.490	36.285	25.372	0	270	270	2	1	-10921639	104.381	104	57	168	2192	33.993	2.000	0.223	1.120
ID507329	507329	85	47.780	40.629	22.788	0	270	270	2	1	-10921639	80.619	75	34	173	1693	40.342	2.000	0.169	0.578
ID507328	507328	74	65.854	19.908	19.770	0	270	270	2	1	-10921639	124.810	121	69	197	2621	36.359	2.000	0.281	1.504
ID507327	507327	77	71.295	29.622	17.824	0	270	270	2	1	-10921639	149.762	150	57	220	3145	44.066	4.800	0.234	1.291
ID507326	507326	75	64.822	32.548	14.502	0	270	270	2	1	-10921639	131.429	133	46	214	2760	47.944	2.000	0.220	0.990
ID507325	507325	79	37.997	25.660	13.011	0	270	270	2	1	-10921639	88.905	92	52	144	1867	24.775	4.800	0.223	1.309
ID507367	507367	84	47.652	17.479	25.979	0	271	271	2	1	-10921639	75.333	75	11	139	1582	36.136	2.000	0.291	0.941
ID507366	507366	81	40.191	36.523	24.898	0	271	271	2	1	-10921639	101.905	92	52	162	2140	29.911	2.000	0.159	0.936
ID507365	507365	86	58.117	32.800	24.089	0	271	271	2	1	-10921639	101.048	92	52	185	2122	37.968	2.000	0.232	1.003
ID507364	507364	74	47.806	19.490	20.473	0	271	271	2	1	-10921639	120.143	121	69	156	2523	19.928	6.333	0.258	2.469
ID507363	507363	77	69.229	29.473	18.045	0	271	271	2	1	-10921639	146.381	156	75	208	3074	43.324	4.800	0.256	1.375
ID507362	507362	75	72.242	33.080	14.255	0	271	271	2	1	-10921639	132.524	139	69	214	2783	44.732	2.000	0.252	1.192
ID507361	507361	79	36.474	25.778	12.972	0	271	271	2	1	-10921639	86.190	75	52	127	1810	22.958	2.000	0.188	1.190
ID507370	507370	76	59.149	17.519	38.019	0	271	271	2	1	-10921639	143.667	150	98	179	3017	23.459	4.800	0.291	2.760
ID507369	507369	82	59.055	21.925	31.358	0	271	271	2	1	-10921639	87.095	81	40	179	1829	39.009	2.000	0.291	1.007
ID507368	507368	83	38.042	26.524	27.533	0	271	271	2	1	-10921639	67.048	57	23	133	1408	33.877	2.000	0.170	0.575
ID507383	507383	None	38.979	20.640	14.869	0	272	272	2	1	-10921639	80.286	86	40	139	1686	30.629	2.000	0.161	0.726
ID507382	507382	75	58.633	32.939	14.455	0	272	272	2	1	-10921639	129.857	133	52	185	2727	39.108	4.800	0.245	1.307
ID507391	507391	76	64.172	16.869	38.151	0	272	272	2	1	-10921639	129.476	133	69	179	2719	33.803	7.600	0.283	1.689
ID507390	507390	82	45.964	21.925	31.279	0	272	272	2	1	-10921639	74.095	69	34	144	1556	31.088	2.000	0.247	0.945
ID507389	507389	83	45.263	26.504	27.568	0	272	272	2	1	-10921639	68.524	63	17	150	1439	38.069	2.000	0.234	0.682
ID507388	507388	84	53.886	17.759	25.990	0	272	272	2	1	-10921639	87.333	92	34	144	1834	34.090	2.000	0.281	1.123
ID507387	507387	86	70.610	33.024	23.963	0	272	272	2	1	-10921639	124.571	127	57	214	2616	41.902	2.000	0.265	1.245
ID507386	507386	85	42.145	40.755	22.676	0	272	272	2	1	-10921639	79.762	81	23	156	1675	37.611	2.000	0.147	0.545
ID507385	507385	74	62.006	18.874	19.938	0	272	272	2	1	-10921639	139.952	139	92	179	2939	22.622	4.800	0.298	2.840
ID507384	507384	77	70.148	29.136	18.067	0	272	272	2	1	-10921639	131.762	133	63	220	2767	43.466	2.000	0.232	1.143
ID507381	507381	76	81.401	17.331	38.162	0	273	273	2	1	-10921639	142.667	144	69	214	2996	47.191	7.600	0.332	1.508
ID507380	507380	82	50.992	22.029	31.270	0	273	273	2	1	-10921639	84.190	81	40	162	1768	34.155	2.000	0.244	0.966
ID507379	507379	83	46.998	26.902	27.872	0	273	273	2	1	-10921639	67.048	52	34	156	1408	35.598	2.000	0.176	0.564
ID507378	507378	84	51.140	17.566	26.071	0	273	273	2	1	-10921639	88.857	92	40	144	1866	31.845	2.000	0.254	1.131
ID507377	507377	86	41.544	32.021	24.193	0	273	273	2	1	-10921639	101.000	104	34	156	2121	34.622	2.000	0.200	0.973
ID507376	507376	85	37.841	39.997	23.019	0	273	273	2	1	-10921639	88.905	92	34	150	1867	31.887	2.000	0.151	0.732
ID507375	507375	81	41.730	36.290	23.197	0	273	273	2	1	-10921639	115.714	110	57	162	2430	30.804	2.000	0.154	1.000
ID507374	507374	74	79.243	18.500	20.112	0	273	273	2	1	-10921639	139.714	139	63	208	2934	43.094	4.800	0.327	1.599
ID507373	507373	77	68.116	29.288	18.095	0	273	273	2	1	-10921639	133.048	133	52	214	2794	51.730	2.000	0.212	0.901
ID507372	507372	75	74.225	32.564	14.590	0	273	273	2	1	-10921639	159.333	156	98	231	3346	43.843	4.800	0.257	1.488
ID507371	507371	79	42.181	25.603	13.004	0	273	273	2	1	-10921639	88.952	81	52	139	1868	26.011	2.000	0.216	1.213
ID507399	507399	84	55.303	17.668	25.978	0	274	274	2	1	-10921639	96.524	98	40	173	2027	37.737	2.000	0.257	1.046
ID507398	507398	86	41.991	31.951	23.738	0	274	274	2	1	-10921639	93.667	86	46	156	1967	32.993	2.000	0.161	0.787
ID507397	507397	85	46.618	39.548	22.920	0	274	274	2	1	-10921639	98.571	98	52	179	2070	39.432	2.000	0.163	0.701
ID507396	507396	81	67.232	36.938	22.859	0	274	274	2	1	-10921639	122.000	121	52	208	2562	42.133	2.000	0.234	1.098
ID507395	507395	74	83.906	19.034	19.990	0	274	274	2	1	-10921639	145.476	139	86	231	3055	37.352	4.800	0.330	1.935
ID507394	507394	77	77.327	28.935	18.048	0	274	274	2	1	-10921639	141.048	144	69	214	2962	47.404	2.000	0.257	1.217
ID507393	507393	75	69.274	33.087	15.077	0	274	274	2	1	-10921639	143.095	156	86	202	3005	38.937	2.000	0.243	1.439
ID507392	507392	79	43.054	25.839	12.467	0	274	274	2	1	-10921639	91.190	86	52	144	1915	30.487	4.800	0.235	1.137
ID507402	507402	76	84.130	17.413	38.000	0	274	274	2	1	-10921639	143.333	139	69	220	3010	44.690	4.800	0.338	1.622
ID507401	507401	82	40.474	21.766	31.404	0	274	274	2	1	-10921639	79.857	69	52	150	1677	30.030	2.000	0.195	0.869
ID507400	507400	83	39.133	27.064	27.630	0	274	274	2	1	-10921639	75.619	69	34	139	1588	27.832	2.000	0.171	0.794
ID507415	507415	86	43.896	32.628	22.970	0	275	275	2	1	-10921639	100.238	98	34	179	2105	38.398	2.000	0.122	0.568
ID507414	507414	74	59.531	19.019	19.296	0	275	275	2	1	-10921639	134.190	133	69	185	2818	29.815	4.800	0.246	1.780
ID507413	507413	77	79.957	28.991	18.101	0	275	275	2	1	-10921639	147.381	150	75	231	3095	47.831	2.000	0.254	1.250
ID507412	507412	75	66.318	33.380	14.544	0	275	275	2	1	-10921639	154.667	162	92	197	3248	33.729	4.800	0.245	1.805
ID507411	507411	79	53.028	25.802	12.903	0	275	275	2	1	-10921639	95.524	86	40	156	2006	33.683	2.000	0.234	1.074
ID507420	507420	76	87.201	16.686	38.297	0	275	275	2	1	-10921639	155.286	139	86	220	3261	36.166	4.800	0.353	2.242
ID507419	507419	82	40.754	22.004	31.351	0	275	275	2	1	-10921639	82.762	75	40	144	1738	27.950	2.000	0.205	1.008
ID507418	507418	83	40.086	27.103	27.981	0	275	275	2	1	-10921639	68.190	57	34	127	1432	29.978	2.000	0.158	0.621
ID507417	507417	84	50.678	16.686	25.831	0	275	275	2	1	-10921639	98.238	92	34	156	2063	35.520	4.800	0.279	1.208
ID507416	507416	85	57.529	39.229	22.819	0	275	275	2	1	-10921639	120.429	110	28	214	2529	51.199	2.000	0.249	0.939
ID507429	507429	76	73.166	17.071	37.432	0	276	276	2	1	-10921639	136.143	156	57	214	2859	42.144	4.800	0.299	1.488
ID507428	507428	82	41.346	21.798	31.353	0	276	276	2	1	-10921639	83.667	81	46	144	1757	27.776	2.000	0.220	1.088
ID507427	507427	84	35.691	16.284	25.826	0	276	276	2	1	-10921639	76.762	75	28	127	1612	26.416	2.000	0.205	0.989
ID507426	507426	86	42.314	30.907	24.012	0	276	276	2	1	-10921639	86.810	81	34	139	1823	31.236	2.000	0.181	0.852
ID507425	507425	85	80.526	40.071	22.902	0	276	276	2	1	-10921639	120.381	104	57	226	2528	47.883	2.000	0.312	1.196
ID507424	507424	74	76.733	19.418	19.669	0	276	276	2	1	-10921639	157.286	156	92	208	3303	32.801	4.800	0.320	2.327
ID507423	507423	77	67.190	28.643	17.936	0	276	276	2	1	-10921639	140.619	139	63	226	2953	43.434	2.000	0.207	1.111
ID507422	507422	75	71.909	33.062	14.718	0	276	276	2	1	-10921639	152.667	156	92	220	3206	37.601	2.000	0.238	1.559
ID507421	507421	79	48.745	25.747	12.849	0	276	276	2	1	-10921639	93.905	92	40	144	1972	30.610	2.000	0.244	1.204
ID507410	507410	76	83.754	17.395	37.596	0	277	277	2	1	-10921639	145.238	139	69	214	3050	47.038	4.800	0.354	1.613
ID507409	507409	82	47.034	22.013	31.536	0	277	277	2	1	-10921639	92.524	81	52	162	1943	32.902	2.000	0.211	0.979
ID507408	507408	84	46.621	17.133	25.825	0	277	277	2	1	-10921639	88.667	81	40	139	1862	28.486	2.000	0.260	1.284
ID507407	507407	85	72.031	39.725	22.576	0	277	277	2	1	-10921639	110.429	98	28	214	2319	56.478	2.000	0.279	0.854
ID507406	507406	74	100.778	19.585	19.818	0	277	277	2	1	-10921639	169.524	173	81	249	3560	48.748	4.800	0.363	1.853
ID507405	507405	77	54.890	29.418	18.100	0	277	277	2	1	-10921639	144.381	156	75	202	3032	44.250	2.000	0.169	0.943
ID507404	507404	75	77.370	32.801	15.293	0	277	277	2	1	-10921639	172.619	191	86	226	3625	43.254	4.800	0.260	1.648
ID507403	507403	79	41.030	25.773	12.917	0	277	277	2	1	-10921639	90.000	86	40	139	1890	25.616	3.200	0.206	1.198
ID507431	507431	75	89.212	33.145	15.011	0	278	278	2	1	-10921639	159.857	168	81	255	3357	48.585	2.000	0.272	1.406
ID507430	507430	79	37.797	25.955	12.604	0	278	278	2	1	-10921639	87.762	86	46	121	1843	22.113	2.000	0.203	1.342
ID507438	507438	76	64.420	17.133	37.343	0	278	278	2	1	-10921639	123.333	139	52	179	2590	37.789	4.800	0.296	1.490
ID507437	507437	82	42.816	22.240	31.259	0	278	278	2	1	-10921639	89.905	81	40	144	1888	32.254	2.000	0.251	1.117
ID507436	507436	87	40.949	27.009	27.735	0	278	278	2	1	-10921639	78.333	69	40	133	1645	29.100	2.000	0.169	0.778
ID507435	507435	84	42.405	17.719	26.217	0	278	278	2	1	-10921639	83.238	86	28	133	1748	29.373	2.000	0.224	1.039
ID507434	507434	85	50.090	40.198	22.382	0	278	278	2	1	-10921639	99.667	98	46	168	2093	35.597	2.000	0.203	0.946
ID507433	507433	74	94.549	20.076	20.064	0	278	278	2	1	-10921639	169.238	168	104	237	3554	41.925	4.800	0.341	2.054
ID507432	507432	77	59.292	29.392	18.006	0	278	278	2	1	-10921639	133.286	127	63	214	2799	44.026	2.000	0.172	0.887
ID507494	507494	76	57.110	17.813	36.342	0	279	279	2	1	-10921639	124.048	127	57	179	2605	34.787	7.600	0.224	1.303
ID507493	507493	None	39.288	28.408	32.785	0	279	279	2	1	-10921639	61.000	46	28	139	1281	32.189	2.000	0.214	0.668
ID507492	507492	82	44.439	22.601	30.929	0	279	279	2	1	-10921639	91.286	86	46	156	1917	35.009	3.200	0.246	1.029
ID507491	507491	87	35.974	26.778	27.514	0	279	279	2	1	-10921639	73.048	63	28	133	1534	32.508	2.000	0.130	0.515
ID507490	507490	84	55.817	17.199	25.915	0	279	279	2	1	-10921639	87.095	92	23	150	1829	37.075	2.000	0.337	1.185
ID507489	507489	85	50.853	41.374	22.163	0	279	279	2	1	-10921639	98.905	104	40	168	2077	38.363	6.320	0.232	0.970
ID507488	507488	74	102.822	20.257	20.169	0	279	279	2	1	-10921639	169.048	168	75	255	3550	47.653	4.800	0.365	1.898
ID507487	507487	75	81.219	32.704	15.409	0	279	279	2	1	-10921639	153.524	156	75	249	3224	54.226	2.000	0.251	1.136
ID507486	507486	79	44.033	25.583	13.117	0	279	279	2	1	-10921639	97.238	110	40	133	2042	29.072	2.000	0.242	1.302
ID507447	507447	None	38.126	19.946	40.036	0	280	280	2	1	-10921639	76.333	81	23	168	1603	35.896	2.000	0.101	0.389
ID507446	507446	76	58.834	17.244	36.752	0	280	280	2	1	-10921639	128.143	121	52	185	2691	38.301	4.800	0.246	1.320
ID507445	507445	82	47.510	22.471	31.059	0	280	280	2	1	-10921639	97.143	92	52	156	2040	33.228	2.000	0.260	1.207
ID507444	507444	87	36.515	27.578	27.695	0	280	280	2	1	-10921639	73.095	69	34	139	1535	29.589	2.000	0.175	0.735
ID507443	507443	84	57.419	16.811	25.935	0	280	280	2	1	-10921639	82.143	75	34	162	1725	36.635	2.000	0.288	1.002
ID507442	507442	85	46.715	41.174	22.018	0	280	280	2	1	-10921639	95.762	98	46	156	2011	30.695	2.000	0.223	1.139
ID507441	507441	74	99.978	20.249	20.072	0	280	280	2	1	-10921639	168.714	156	92	243	3543	47.253	4.800	0.356	1.874
ID507440	507440	None	52.186	29.691	17.748	0	280	280	2	1	-10921639	144.667	156	52	202	3038	41.853	4.800	0.180	1.052
ID507439	507439	75	75.519	32.449	15.187	0	280	280	2	1	-10921639	162.095	168	81	249	3404	45.196	4.800	0.241	1.393
ID507456	507456	76	51.444	16.183	37.246	0	281	281	2	1	-10921639	102.476	104	23	173	2152	44.344	2.000	0.225	0.849
ID507455	507455	None	35.776	28.174	32.933	0	281	281	2	1	-10921639	56.190	46	17	144	1180	29.829	2.000	0.175	0.560
ID507454	507454	82	54.070	22.336	31.252	0	281	281	2	1	-10921639	95.000	92	46	156	1995	35.386	2.000	0.302	1.246
ID507453	507453	87	39.007	26.865	27.535	0	281	281	2	1	-10921639	71.714	69	28	133	1506	32.927	2.000	0.163	0.611
ID507452	507452	84	45.465	16.930	25.740	0	281	281	2	1	-10921639	83.714	81	34	133	1758	29.724	2.000	0.245	1.110
ID507451	507451	85	55.467	42.330	22.032	0	281	281	2	1	-10921639	99.714	104	40	156	2094	33.837	2.000	0.273	1.264
ID507450	507450	74	73.584	20.537	20.116	0	281	281	2	1	-10921639	151.048	156	81	220	3172	42.452	4.800	0.282	1.563
ID507449	507449	75	66.935	32.855	15.039	0	281	281	2	1	-10921639	152.857	162	92	208	3210	37.080	4.800	0.253	1.666
ID507448	507448	79	52.784	25.719	13.177	0	281	281	2	1	-10921639	104.905	98	52	162	2203	32.257	4.800	0.256	1.328
ID507475	507475	88	55.025	20.103	40.159	0	282	282	2	1	-10921639	80.333	81	28	185	1687	41.019	2.000	0.199	0.650
ID507474	507474	76	52.606	17.793	35.606	0	282	282	2	1	-10921639	116.476	110	52	185	2446	38.102	2.000	0.214	1.079
ID507473	507473	82	57.541	21.963	31.366	0	282	282	2	1	-10921639	95.429	86	46	179	2004	38.844	2.000	0.304	1.145
ID507472	507472	87	50.579	26.997	27.676	0	282	282	2	1	-10921639	72.857	63	28	173	1530	39.483	2.000	0.197	0.607
ID507471	507471	84	55.272	17.436	26.123	0	282	282	2	1	-10921639	89.714	86	40	150	1884	34.366	2.000	0.319	1.264
ID507470	507470	85	49.376	42.144	22.180	0	282	282	2	1	-10921639	93.571	98	52	139	1965	27.224	2.000	0.275	1.482
ID507469	507469	74	83.815	21.193	20.086	0	282	282	2	1	-10921639	151.381	156	69	226	3179	44.669	4.800	0.313	1.614
ID507468	507468	89	66.022	29.054	17.939	0	282	282	2	1	-10921639	146.619	150	75	220	3079	44.452	2.000	0.191	1.060
ID507467	507467	75	73.601	32.954	15.490	0	282	282	2	1	-10921639	160.381	168	86	231	3368	43.918	4.800	0.269	1.546
ID507466	507466	79	57.948	25.722	12.766	0	282	282	2	1	-10921639	112.667	104	63	168	2366	31.587	2.000	0.263	1.486
ID507479	507479	74	79.049	20.925	19.433	0	283	283	2	1	-10921639	154.619	168	69	231	3247	43.654	4.800	0.290	1.591
ID507478	507478	89	50.059	29.487	17.825	0	283	283	2	1	-10921639	139.238	139	81	197	2924	36.877	4.800	0.184	1.175
ID507477	507477	75	74.699	32.856	14.753	0	283	283	2	1	-10921639	158.714	162	92	237	3333	39.885	7.600	0.254	1.612
ID507476	507476	79	62.333	25.513	13.050	0	283	283	2	1	-10921639	107.905	115	46	185	2266	38.870	2.000	0.288	1.243
ID507485	507485	88	45.345	20.039	40.230	0	283	283	2	1	-10921639	75.619	69	34	179	1588	33.667	2.000	0.176	0.674
ID507484	507484	76	49.435	16.424	36.213	0	283	283	2	1	-10921639	101.952	104	23	173	2141	44.336	2.000	0.210	0.800
ID507483	507483	82	41.808	22.186	31.523	0	283	283	2	1	-10921639	83.048	75	40	156	1744	31.498	2.000	0.169	0.761
ID507482	507482	87	50.941	27.256	27.811	0	283	283	2	1	-10921639	75.762	52	28	156	1591	37.725	2.000	0.213	0.706
ID507481	507481	84	64.022	17.218	26.067	0	283	283	2	1	-10921639	89.762	86	46	162	1885	36.409	2.000	0.376	1.346
ID507480	507480	85	62.082	41.712	22.031	0	283	283	2	1	-10921639	101.333	98	23	168	2128	39.939	2.000	0.306	1.188
ID507463	507463	82	37.911	22.424	31.120	0	284	284	2	1	-10921639	80.048	75	28	144	1681	33.570	2.000	0.205	0.813
ID507462	507462	87	45.740	27.236	27.929	0	284	284	2	1	-10921639	74.476	63	34	144	1564	32.283	2.000	0.183	0.715
ID507461	507461	84	59.817	16.981	25.879	0	284	284	2	1	-10921639	94.762	98	28	162	1990	34.691	2.000	0.335	1.372
ID507460	507460	85	50.622	41.961	22.153	0	284	284	2	1	-10921639	94.190	92	52	150	1978	29.914	2.000	0.275	1.357
ID507459	507459	74	77.554	21.634	19.614	0	284	284	2	1	-10921639	148.000	156	63	214	3108	49.556	4.800	0.282	1.312
ID507458	507458	75	82.059	32.946	15.032	0	284	284	2	1	-10921639	162.429	179	81	226	3411	47.929	4.800	0.283	1.494
ID507457	507457	79	59.270	25.616	12.822	0	284	284	2	1	-10921639	109.048	115	57	191	2290	36.189	2.000	0.243	1.177
ID507465	507465	90	35.327	16.687	39.015	0	284	284	2	1	-10921639	98.000	104	52	162	2058	29.450	2.000	0.115	0.685
ID507464	507464	76	55.980	18.542	34.832	0	284	284	2	1	-10921639	117.619	121	63	197	2470	38.969	2.000	0.200	1.005
ID507495	507495	79	68.725	25.655	13.318	0	285	285	2	1	-10921639	109.095	115	40	191	2291	45.515	2.000	0.306	1.123
ID507505	507505	None	39.578	19.711	40.090	0	285	285	2	1	-10921639	90.000	86	34	150	1890	31.159	2.000	0.182	0.889
ID507504	507504	90	48.018	16.234	36.365	0	285	285	2	1	-10921639	113.381	121	28	185	2381	46.545	2.000	0.200	0.811
ID507503	507503	76	54.305	17.932	34.929	0	285	285	2	1	-10921639	119.524	127	57	185	2510	38.236	2.000	0.196	1.024
ID507502	507502	82	42.295	21.830	31.360	0	285	285	2	1	-10921639	80.286	69	34	162	1686	33.491	2.000	0.221	0.868
ID507501	507501	87	58.494	27.325	28.030	0	285	285	2	1	-10921639	84.762	75	34	168	1780	38.454	2.000	0.267	0.929
ID507500	507500	84	56.106	16.995	25.910	0	285	285	2	1	-10921639	96.667	98	46	144	2030	29.535	2.000	0.325	1.605
ID507499	507499	85	36.601	42.305	22.355	0	285	285	2	1	-10921639	86.429	86	46	139	1815	26.353	2.000	0.230	1.225
ID507498	507498	None	42.642	36.882	21.119	0	285	285	2	1	-10921639	86.000	81	46	162	1806	31.279	2.000	0.163	0.770
ID507497	507497	74	84.413	21.212	19.154	0	285	285	2	1	-10921639	165.905	173	81	231	3484	45.972	4.800	0.293	1.637
ID507496	507496	75	83.966	32.805	15.063	0	285	285	2	1	-10921639	162.095	168	81	243	3404	44.404	4.800	0.315	1.751
ID507511	507511	84	62.173	17.130	26.062	0	286	286	2	1	-10921639	92.190	92	46	150	1936	35.965	2.000	0.332	1.277
ID507510	507510	85	35.255	41.338	22.268	0	286	286	2	1	-10921639	81.238	81	52	127	1706	22.331	2.000	0.164	1.024
ID507509	507509	74	82.060	22.055	19.643	0	286	286	2	1	-10921639	154.000	168	75	231	3234	46.565	4.800	0.299	1.522
ID507508	507508	None	39.351	29.740	18.040	0	286	286	2	1	-10921639	132.571	139	75	173	2784	30.136	2.000	0.124	0.970
ID507507	507507	75	85.612	33.005	14.897	0	286	286	2	1	-10921639	158.524	168	92	255	3329	43.717	2.000	0.273	1.556
ID507506	507506	79	46.380	25.310	13.051	0	286	286	2	1	-10921639	94.714	92	52	144	1989	27.789	2.000	0.232	1.285
ID507515	507515	90	53.264	16.311	35.814	0	286	286	2	1	-10921639	111.381	110	40	185	2339	44.281	2.000	0.221	0.911
ID507514	507514	None	37.182	28.309	32.779	0	286	286	2	1	-10921639	67.952	57	34	150	1427	30.064	2.000	0.159	0.619
ID507513	507513	82	50.332	22.009	31.290	0	286	286	2	1	-10921639	87.238	75	46	173	1832	36.633	2.000	0.238	0.915
ID507512	507512	87	58.509	27.258	27.839	0	286	286	2	1	-10921639	88.476	81	40	179	1858	40.918	2.000	0.225	0.796
ID507553	507553	None	41.476	20.937	39.815	0	287	287	2	1	-10921639	87.524	75	40	156	1838	32.796	2.000	0.198	0.882
ID507552	507552	None	39.712	17.119	39.232	0	287	287	2	1	-10921639	96.048	92	40	150	2017	35.159	2.000	0.158	0.746
ID507551	507551	90	37.338	16.404	35.342	0	287	287	2	1	-10921639	92.190	98	23	144	1936	37.076	6.335	0.174	0.736
ID507550	507550	82	47.477	22.176	31.234	0	287	287	2	1	-10921639	90.000	86	40	150	1890	33.492	2.000	0.245	1.059
ID507549	507549	87	56.727	27.314	27.852	0	287	287	2	1	-10921639	91.905	81	46	162	1930	36.488	2.000	0.244	0.989
ID507548	507548	84	57.193	17.492	25.806	0	287	287	2	1	-10921639	89.952	92	34	144	1889	37.274	2.000	0.351	1.253
ID507547	507547	85	35.261	44.040	21.751	0	287	287	2	1	-10921639	70.048	69	34	133	1471	25.639	6.350	0.208	0.941
ID507546	507546	74	73.959	21.247	19.269	0	287	287	2	1	-10921639	149.143	156	81	197	3132	37.904	4.800	0.276	1.704
ID507545	507545	75	79.726	32.966	15.161	0	287	287	2	1	-10921639	158.952	162	86	220	3338	42.821	4.800	0.280	1.623
ID507544	507544	79	58.621	25.597	13.061	0	287	287	2	1	-10921639	103.524	104	34	168	2174	38.130	2.000	0.267	1.144
ID507527	507527	91	66.020	29.671	18.058	0	288	288	2	1	-10921639	154.333	162	69	208	3241	41.739	2.000	0.193	1.195
ID507526	507526	75	78.364	33.006	14.999	0	288	288	2	1	-10921639	160.952	173	81	220	3380	42.015	4.800	0.258	1.570
ID507525	507525	79	66.186	25.582	12.930	0	288	288	2	1	-10921639	103.476	98	40	191	2173	40.411	2.000	0.288	1.146
ID507533	507533	90	45.047	16.146	35.187	0	288	288	2	1	-10921639	99.381	92	46	150	2087	37.374	2.000	0.176	0.796
ID507532	507532	82	37.596	22.195	31.266	0	288	288	2	1	-10921639	79.000	81	23	150	1659	34.911	2.000	0.136	0.541
ID507531	507531	87	51.858	27.011	28.002	0	288	288	2	1	-10921639	85.048	81	46	156	1786	33.159	2.000	0.217	0.913
ID507530	507530	84	64.129	17.586	26.087	0	288	288	2	1	-10921639	93.571	92	46	168	1965	35.593	2.000	0.358	1.385
ID507529	507529	85	39.379	41.290	22.010	0	288	288	2	1	-10921639	89.810	92	57	139	1886	23.706	2.000	0.174	1.124
ID507528	507528	74	77.407	20.742	18.821	0	288	288	2	1	-10921639	155.429	168	57	208	3264	44.102	4.800	0.287	1.574
ID507543	507543	None	38.031	18.395	39.301	0	289	289	2	1	-10921639	96.333	104	40	150	2023	31.246	2.000	0.140	0.756
ID507542	507542	92	46.413	19.839	34.879	0	289	289	2	1	-10921639	103.810	98	52	168	2180	33.357	2.000	0.153	0.827
ID507541	507541	93	36.885	33.943	29.559	0	289	289	2	1	-10921639	66.190	63	34	127	1390	25.594	2.000	0.245	1.017
ID507540	507540	87	53.501	27.068	27.650	0	289	289	2	1	-10921639	81.286	69	34	144	1707	35.406	2.000	0.244	0.902
ID507539	507539	84	72.565	17.533	26.147	0	289	289	2	1	-10921639	104.048	104	46	191	2185	42.273	2.000	0.330	1.221
ID507538	507538	85	44.628	41.135	21.816	0	289	289	2	1	-10921639	90.571	81	40	162	1902	30.202	2.000	0.176	0.898
ID507537	507537	91	51.532	28.907	18.851	0	289	289	2	1	-10921639	139.143	144	81	208	2922	35.448	2.000	0.161	1.087
ID507536	507536	74	77.382	20.117	18.210	0	289	289	2	1	-10921639	147.524	139	63	226	3098	47.451	2.000	0.251	1.248
ID507535	507535	75	71.503	33.245	14.956	0	289	289	2	1	-10921639	157.905	168	86	202	3316	36.527	4.800	0.280	1.893
ID507534	507534	79	60.252	25.531	12.748	0	289	289	2	1	-10921639	108.762	98	40	168	2284	35.548	2.000	0.280	1.339
ID507524	507524	92	45.730	19.498	34.781	0	290	290	2	1	-10921639	101.048	98	57	173	2122	34.642	2.000	0.156	0.786
ID507523	507523	93	43.080	33.443	29.423	0	290	290	2	1	-10921639	75.333	69	28	139	1582	32.392	2.000	0.237	0.891
ID507522	507522	87	48.523	27.066	27.781	0	290	290	2	1	-10921639	79.429	75	34	150	1668	33.101	2.000	0.211	0.836
ID507521	507521	84	72.681	17.144	25.928	0	290	290	2	1	-10921639	103.238	104	46	173	2168	38.062	2.000	0.401	1.551
ID507520	507520	95	36.406	29.246	23.015	0	290	290	2	1	-10921639	84.905	92	40	150	1783	33.654	2.000	0.104	0.475
ID507519	507519	85	43.628	41.404	22.004	0	290	290	2	1	-10921639	96.667	104	52	156	2030	29.669	2.000	0.184	1.014
ID507518	507518	74	79.112	20.334	18.163	0	290	290	2	1	-10921639	164.571	173	86	226	3456	42.380	4.800	0.269	1.646
ID507517	507517	75	70.722	33.118	14.696	0	290	290	2	1	-10921639	158.476	156	98	231	3328	35.934	7.600	0.252	1.774
ID507516	507516	79	59.441	25.464	12.913	0	290	290	2	1	-10921639	108.333	110	40	173	2275	37.498	2.000	0.260	1.191
ID507559	507559	87	59.828	27.000	27.806	0	291	291	2	1	-10921639	91.476	81	46	185	1921	40.011	2.000	0.229	0.851
ID507558	507558	84	57.197	17.511	26.045	0	291	291	2	1	-10921639	95.524	92	40	144	2006	32.724	2.000	0.336	1.468
ID507557	507557	95	38.629	29.190	22.800	0	291	291	2	1	-10921639	84.238	86	40	162	1769	35.848	2.000	0.129	0.537
ID507556	507556	74	73.316	20.298	18.494	0	291	291	2	1	-10921639	150.714	156	81	226	3165	43.674	7.600	0.238	1.329
ID507555	507555	75	73.714	32.873	15.696	0	291	291	2	1	-10921639	169.143	173	110	214	3552	30.979	4.800	0.280	2.387
ID507554	507554	79	70.746	25.525	12.867	0	291	291	2	1	-10921639	120.905	121	46	191	2539	43.589	2.000	0.292	1.254
ID507562	507562	96	35.318	18.908	39.768	0	291	291	2	1	-10921639	83.333	81	34	133	1750	28.854	2.000	0.211	1.008
ID507561	507561	92	72.979	19.791	34.782	0	291	291	2	1	-10921639	109.667	98	52	231	2303	51.311	2.000	0.232	0.806
ID507560	507560	93	40.343	33.707	29.099	0	291	291	2	1	-10921639	74.476	63	34	150	1564	28.051	2.000	0.190	0.849
ID507591	507591	84	66.475	17.157	25.773	0	292	292	2	1	-10921639	94.619	92	46	156	1987	35.562	2.000	0.380	1.466
ID507590	507590	95	37.612	29.117	22.804	0	292	292	2	1	-10921639	91.952	81	34	144	1931	32.085	2.000	0.130	0.659
ID507589	507589	85	35.408	43.306	21.694	0	292	292	2	1	-10921639	86.619	92	40	133	1819	25.796	6.340	0.196	1.101
ID507588	507588	74	78.436	20.532	18.774	0	292	292	2	1	-10921639	171.048	179	104	231	3592	40.886	4.800	0.276	1.810
ID507587	507587	75	82.903	32.960	15.177	0	292	292	2	1	-10921639	159.571	173	98	220	3351	41.195	4.800	0.295	1.765
ID507586	507586	79	77.232	25.303	12.752	0	292	292	2	1	-10921639	127.524	115	75	220	2678	41.017	2.000	0.296	1.419
ID507597	507597	96	35.197	18.473	39.781	0	292	292	2	1	-10921639	75.714	75	34	133	1590	28.900	2.000	0.199	0.868
ID507596	507596	92	42.677	19.612	34.576	0	292	292	2	1	-10921639	98.000	86	46	156	2058	35.847	2.000	0.156	0.738
ID507595	507595	97	35.823	15.593	35.398	0	292	292	2	1	-10921639	83.381	75	28	150	1751	34.089	2.000	0.190	0.782
ID507594	507594	98	37.166	28.569	32.547	0	292	292	2	1	-10921639	65.429	52	28	139	1374	34.805	2.000	0.189	0.597
ID507593	507593	93	46.742	33.749	29.301	0	292	292	2	1	-10921639	83.952	81	46	162	1763	27.831	2.000	0.238	1.160
ID507592	507592	87	45.192	26.967	27.748	0	292	292	2	1	-10921639	83.857	69	46	144	1761	31.224	2.000	0.185	0.839
ID507607	507607	92	45.043	19.504	34.967	0	293	293	2	1	-10921639	100.429	104	57	179	2109	35.186	2.000	0.159	0.784
ID507606	507606	98	37.002	28.884	32.727	0	293	293	2	1	-10921639	67.333	57	28	144	1414	30.210	2.000	0.190	0.712
ID507605	507605	93	48.828	33.812	29.173	0	293	293	2	1	-10921639	78.905	69	34	150	1657	30.073	2.000	0.277	1.137
ID507604	507604	87	51.427	26.622	27.902	0	293	293	2	1	-10921639	89.476	75	46	185	1879	37.388	2.000	0.194	0.777
ID507603	507603	84	88.635	17.797	26.145	0	293	293	2	1	-10921639	120.333	104	57	202	2527	49.052	2.000	0.391	1.379
ID507602	507602	85	35.360	40.907	21.820	0	293	293	2	1	-10921639	87.190	86	52	127	1831	24.203	6.287	0.189	1.148
ID507601	507601	74	77.434	20.379	18.608	0	293	293	2	1	-10921639	154.286	162	69	226	3240	48.721	4.800	0.256	1.291
ID507600	507600	None	57.033	31.825	17.177	0	293	293	2	1	-10921639	168.333	173	115	202	3535	27.614	4.800	0.231	2.287
ID507599	507599	75	56.371	32.967	15.265	0	293	293	2	1	-10921639	143.857	162	81	202	3021	37.985	7.600	0.195	1.238
ID507598	507598	79	61.470	25.544	12.593	0	293	293	2	1	-10921639	108.286	104	40	173	2274	38.708	2.000	0.282	1.230
ID507608	507608	97	38.050	15.101	36.191	0	293	293	2	1	-10921639	88.333	92	40	139	1855	29.345	2.000	0.169	0.869
ID507572	507572	96	41.124	17.988	39.743	0	294	294	2	1	-10921639	80.762	69	28	139	1696	36.779	2.000	0.220	0.792
ID507571	507571	None	40.394	22.286	31.083	0	294	294	2	1	-10921639	85.143	81	40	156	1788	32.925	2.000	0.180	0.790
ID507570	507570	93	55.814	33.529	28.854	0	294	294	2	1	-10921639	85.524	81	28	150	1796	37.755	2.000	0.308	1.068
ID507569	507569	87	42.016	27.202	27.896	0	294	294	2	1	-10921639	81.429	69	40	156	1710	33.170	2.000	0.145	0.622
ID507568	507568	84	82.850	17.292	26.062	0	294	294	2	1	-10921639	115.381	110	57	191	2423	43.864	2.000	0.414	1.539
ID507567	507567	85	41.325	42.708	21.960	0	294	294	2	1	-10921639	91.000	92	46	156	1911	28.777	2.000	0.257	1.294
ID507566	507566	95	36.421	28.779	22.090	0	294	294	2	1	-10921639	105.762	104	40	173	2221	37.701	2.000	0.096	0.490
ID507565	507565	74	77.250	20.300	18.190	0	294	294	2	1	-10921639	148.810	156	52	237	3125	50.033	7.600	0.241	1.157
ID507564	507564	75	74.572	32.961	16.368	0	294	294	2	1	-10921639	170.381	179	104	226	3578	36.895	4.800	0.280	2.018
ID507563	507563	79	57.949	25.293	12.399	0	294	294	2	1	-10921639	102.667	104	40	179	2156	41.374	2.000	0.242	0.966
ID507585	507585	96	49.276	19.499	39.263	0	295	295	2	1	-10921639	102.905	98	52	173	2161	33.833	2.000	0.178	0.918
ID507584	507584	92	43.110	19.040	34.735	0	295	295	2	1	-10921639	100.381	98	57	179	2108	31.685	2.000	0.121	0.682
ID507575	507575	99	63.275	30.884	17.514	0	295	295	2	1	-10921639	161.524	162	81	243	3392	41.852	4.800	0.178	1.165
ID507574	507574	75	47.077	33.281	14.636	0	295	295	2	1	-10921639	137.857	156	69	197	2895	35.764	7.600	0.174	1.142
ID507573	507573	79	56.430	25.547	12.485	0	295	295	2	1	-10921639	101.857	98	40	185	2139	42.880	2.000	0.267	1.002
ID507583	507583	None	45.904	15.050	35.325	0	295	295	2	1	-10921639	80.571	75	34	173	1692	40.755	2.000	0.143	0.494
ID507582	507582	93	40.788	33.511	29.131	0	295	295	2	1	-10921639	68.524	63	23	133	1439	30.380	2.000	0.236	0.863
ID507581	507581	87	49.490	26.817	27.891	0	295	295	2	1	-10921639	91.095	81	52	173	1913	35.600	2.000	0.175	0.762
ID507580	507580	84	84.236	17.354	26.130	0	295	295	2	1	-10921639	114.667	104	63	191	2408	43.850	2.000	0.417	1.539
ID507579	507579	95	51.132	28.918	22.660	0	295	295	2	1	-10921639	114.905	104	57	202	2413	40.758	2.000	0.145	0.713
ID507578	507578	85	37.672	43.769	22.078	0	295	295	2	1	-10921639	73.619	75	34	144	1546	29.708	6.335	0.216	0.881
ID507577	507577	100	39.849	41.290	22.055	0	295	295	2	1	-10921639	83.810	86	40	156	1760	30.995	6.333	0.147	0.695
ID507576	507576	74	91.419	20.929	18.674	0	295	295	2	1	-10921639	160.762	162	75	243	3376	48.443	2.000	0.308	1.563
ID507620	507620	96	42.769	18.910	39.404	0	296	296	2	1	-10921639	87.190	86	40	144	1831	31.722	2.000	0.186	0.864
ID507619	507619	92	35.989	19.023	34.623	0	296	296	2	1	-10921639	94.190	92	57	139	1978	27.077	2.000	0.132	0.813
ID507618	507618	None	42.521	28.928	32.299	0	296	296	2	1	-10921639	62.429	46	28	179	1311	36.002	2.000	0.143	0.435
ID507617	507617	93	49.476	33.878	29.226	0	296	296	2	1	-10921639	76.810	69	40	162	1613	31.595	2.000	0.252	0.978
ID507616	507616	87	53.453	26.697	27.769	0	296	296	2	1	-10921639	89.714	92	40	168	1884	38.721	2.000	0.214	0.816
ID507615	507615	84	81.692	17.620	26.006	0	296	296	2	1	-10921639	116.190	104	40	214	2440	44.358	2.000	0.374	1.426
ID507614	507614	85	42.151	43.177	22.161	0	296	296	2	1	-10921639	91.714	86	46	162	1926	36.420	2.000	0.230	0.942
ID507613	507613	100	40.790	41.258	22.154	0	296	296	2	1	-10921639	96.333	92	46	162	2023	30.317	6.283	0.165	0.902
ID507612	507612	74	81.178	21.104	18.959	0	296	296	2	1	-10921639	160.810	168	86	226	3377	42.212	4.800	0.270	1.620
ID507611	507611	99	68.025	30.399	17.500	0	296	296	2	1	-10921639	159.857	168	57	243	3357	50.412	2.000	0.183	0.982
ID507610	507610	75	49.628	33.665	14.435	0	296	296	2	1	-10921639	114.000	110	57	185	2394	41.979	2.000	0.186	0.850
ID507609	507609	79	48.352	25.372	12.749	0	296	296	2	1	-10921639	105.381	104	63	162	2213	30.611	7.600	0.210	1.193
ID507623	507623	99	58.535	29.347	18.026	0	297	297	2	1	-10921639	140.762	144	69	226	2956	45.588	2.000	0.135	0.734
ID507622	507622	75	62.445	33.445	15.221	0	297	297	2	1	-10921639	153.286	162	75	220	3219	40.464	4.800	0.241	1.473
ID507621	507621	79	55.941	25.426	12.686	0	297	297	2	1	-10921639	110.762	104	57	173	2326	31.093	4.800	0.263	1.484
ID507632	507632	96	46.735	19.060	39.496	0	297	297	2	1	-10921639	98.429	104	57	156	2067	30.494	2.000	0.212	1.128
ID507631	507631	None	35.176	16.000	35.000	0	297	297	2	1	-10921639	88.810	86	23	150	1865	36.473	2.000	0.136	0.584
ID507630	507630	92	43.758	18.797	34.344	0	297	297	2	1	-10921639	103.190	98	57	168	2167	31.078	2.000	0.204	1.123
ID507629	507629	93	43.122	33.703	29.161	0	297	297	2	1	-10921639	72.286	63	34	139	1518	28.353	2.000	0.250	1.020
ID507628	507628	87	65.004	26.964	27.793	0	297	297	2	1	-10921639	93.095	81	46	191	1955	43.863	2.000	0.250	0.848
ID507627	507627	84	82.439	17.339	26.305	0	297	297	2	1	-10921639	110.429	115	46	214	2319	49.425	2.000	0.393	1.261
ID507626	507626	95	37.792	29.076	22.994	0	297	297	2	1	-10921639	90.619	86	52	156	1903	34.401	2.000	0.092	0.442
ID507625	507625	85	51.049	43.056	22.470	0	297	297	2	1	-10921639	104.381	104	40	173	2192	40.281	2.000	0.251	1.041
ID507624	507624	74	82.137	22.191	19.731	0	297	297	2	1	-10921639	169.857	185	63	255	3567	53.675	4.800	0.257	1.292
ID507639	507639	84	75.427	17.676	26.365	0	298	298	2	1	-10921639	105.476	92	46	185	2215	41.454	2.000	0.398	1.449
ID507638	507638	95	46.848	29.257	23.150	0	298	298	2	1	-10921639	97.524	92	34	191	2048	39.509	2.000	0.114	0.506
ID507637	507637	85	61.708	43.328	22.207	0	298	298	2	1	-10921639	109.286	110	52	179	2295	39.980	2.000	0.302	1.268
ID507636	507636	74	74.193	21.733	19.067	0	298	298	2	1	-10921639	167.048	168	86	231	3508	42.992	4.800	0.248	1.545
ID507635	507635	99	70.273	29.450	17.826	0	298	298	2	1	-10921639	156.857	162	63	255	3294	55.362	2.000	0.154	0.755
ID507634	507634	75	62.500	32.722	16.116	0	298	298	2	1	-10921639	168.762	173	92	226	3544	35.654	4.800	0.234	1.796
ID507633	507633	79	50.213	25.260	12.488	0	298	298	2	1	-10921639	91.476	86	34	162	1921	39.812	7.600	0.245	0.904
ID507643	507643	96	44.478	19.511	39.555	0	298	298	2	1	-10921639	90.000	81	34	150	1890	36.703	4.800	0.255	0.996
ID507642	507642	92	60.093	18.675	34.148	0	298	298	2	1	-10921639	117.333	110	57	185	2464	38.702	4.800	0.250	1.213
ID507641	507641	93	50.297	33.359	29.365	0	298	298	2	1	-10921639	71.476	63	34	150	1501	34.726	2.000	0.260	0.851
ID507640	507640	87	50.986	27.021	27.813	0	298	298	2	1	-10921639	80.905	75	40	150	1699	34.151	2.000	0.227	0.878
ID507654	507654	96	55.835	18.826	39.745	0	299	299	2	1	-10921639	103.667	86	40	168	2177	42.122	2.000	0.288	1.101
ID507653	507653	92	57.699	17.641	34.850	0	299	299	2	1	-10921639	109.905	110	52	173	2308	40.196	2.000	0.235	1.042
ID507652	507652	93	47.205	33.484	29.178	0	299	299	2	1	-10921639	65.667	52	28	150	1379	35.377	2.000	0.245	0.730
ID507651	507651	87	57.264	26.933	27.677	0	299	299	2	1	-10921639	89.952	75	40	168	1889	41.193	2.000	0.224	0.799
ID507650	507650	84	59.262	17.735	26.257	0	299	299	2	1	-10921639	98.905	98	46	150	2077	32.557	4.800	0.343	1.552
ID507649	507649	95	47.878	28.839	22.975	0	299	299	2	1	-10921639	101.381	98	46	179	2129	39.152	2.000	0.129	0.592
ID507648	507648	85	51.760	41.077	22.135	0	299	299	2	1	-10921639	103.286	110	46	168	2169	34.278	2.000	0.224	1.104
ID507647	507647	74	53.219	22.610	19.934	0	299	299	2	1	-10921639	134.857	144	46	208	2832	43.071	2.000	0.158	0.854
ID507646	507646	101	66.422	19.919	18.343	0	299	299	2	1	-10921639	151.619	156	92	220	3184	38.500	7.600	0.194	1.282
ID507645	507645	75	73.018	32.320	16.643	0	299	299	2	1	-10921639	185.333	191	115	231	3892	33.155	4.800	0.243	2.189
ID507644	507644	79	40.222	25.776	12.853	0	299	299	2	1	-10921639	97.952	98	46	150	2057	28.428	4.800	0.206	1.177
ID507668	507668	96	46.626	17.905	39.575	0	300	300	2	1	-10921639	86.714	81	23	144	1821	37.694	4.800	0.289	1.030
ID507667	507667	92	42.698	16.364	34.681	0	300	300	2	1	-10921639	93.905	92	52	133	1972	30.612	2.000	0.195	1.000
ID507666	507666	87	38.356	27.281	27.485	0	300	300	2	1	-10921639	77.333	63	40	144	1624	32.133	2.000	0.146	0.612
ID507665	507665	84	52.766	17.614	26.030	0	300	300	2	1	-10921639	91.714	86	46	150	1926	30.419	2.000	0.281	1.323
ID507664	507664	95	42.801	29.070	22.989	0	300	300	2	1	-10921639	103.238	92	63	162	2168	30.583	2.000	0.147	0.865
ID507663	507663	85	44.382	43.475	22.475	0	300	300	2	1	-10921639	93.381	92	46	150	1961	28.940	2.000	0.236	1.231
ID507662	507662	101	59.378	20.809	19.124	0	300	300	2	1	-10921639	147.095	139	115	202	3089	26.105	4.800	0.222	2.045
ID507661	507661	99	44.591	29.956	17.730	0	300	300	2	1	-10921639	142.857	156	75	208	3000	38.212	2.000	0.117	0.784
ID507660	507660	75	72.508	33.067	15.255	0	300	300	2	1	-10921639	155.714	168	75	220	3270	40.938	4.800	0.243	1.487
ID507659	507659	79	38.451	25.371	12.962	0	300	300	2	1	-10921639	102.000	115	46	144	2142	27.597	3.200	0.181	1.135
ID507655	507655	75	47.634	33.293	15.850	0	301	301	2	1	-10921639	137.429	144	98	179	2886	23.321	4.800	0.191	1.892
ID507658	507658	96	37.477	20.467	39.672	0	301	301	2	1	-10921639	69.714	63	28	133	1464	30.622	2.000	0.222	0.828
ID507657	507657	99	49.839	29.464	17.663	0	301	301	2	1	-10921639	130.048	127	63	197	2731	38.845	2.000	0.138	0.812
ID507656	507656	101	44.938	20.277	18.261	0	301	301	2	1	-10921639	116.762	115	75	168	2452	30.229	2.000	0.165	1.094
ID507671	507671	96	44.022	19.959	39.957	0	302	302	2	1	-10921639	70.381	69	34	144	1478	27.414	2.000	0.275	1.107
ID507670	507670	None	39.905	17.682	26.224	0	302	302	2	1	-10921639	83.381	75	46	139	1751	24.893	2.000	0.197	1.104
ID507669	507669	75	39.698	32.152	16.526	0	302	302	2	1	-10921639	133.810	139	104	162	2810	15.487	4.800	0.208	2.981
ID507674	507674	75	40.149	30.074	17.198	0	303	303	2	1	-10921639	118.524	127	69	168	2489	24.082	4.800	0.176	1.471
ID507673	507673	None	36.705	27.256	27.795	0	304	304	2	1	-10921639	78.143	75	40	139	1641	28.861	2.000	0.136	0.648
ID507672	507672	None	40.569	34.276	14.466	0	304	304	2	1	-10921639	99.714	98	46	139	2094	26.203	4.800	0.209	1.316
ID507676	507676	None	35.755	32.384	14.992	0	306	306	2	1	-10921639	97.952	98	63	133	2057	21.439	4.800	0.179	1.384
ID507675	507675	None	35.937	33.688	14.195	0	308	308	2	1	-10921639	78.952	75	46	121	1658	23.830	2.000	0.204	1.121
ID507677	507677	None	37.797	31.692	16.857	0	310	310	2	1	-10921639	95.000	98	46	139	1995	23.510	4.800	0.203	1.361
ID507678	507678	None	35.418	20.989	19.073	0	311	311	2	1	-10921639	82.476	86	46	121	1732	19.557	4.800	0.218	1.507
ID507679	507679	None	37.693	29.228	31.907	0	313	313	2	1	-10921639	53.429	40	28	144	1122	27.913	2.000	0.233	0.722
ID507680	507680	None	39.506	34.366	13.976	0	314	314	2	1	-10921639	86.667	86	40	127	1820	21.585	4.800	0.229	1.494
ID507681	507681	None	37.830	20.294	18.476	0	318	318	2	1	-10921639	79.333	81	46	121	1666	20.264	4.800	0.281	1.716
ID507682	507682	None	36.743	18.948	39.920	0	333	333	2	1	-10921639	50.762	46	23	86	1066	19.527	2.000	0.380	1.432
