# Supplementary material for: Progressive enhancement of kinetic proofreading in T cell antigen discrimination from receptor activation to DAG generation
Source: eLife. 2022 Sep 20;11:e75263. doi: 10.7554/eLife.75263 (PMC9536835; doi:10.7554/eLife.75263)
Supplement: Figure 5—source data 1. — Each data table is the TrackMate ‘spot-statistics’ output of one cell over four cycles of blue-light illumination (frames 0–40, 100–140, 200–240, and 300–340, with 3 s interval between frames). We calculated the lifetime of TrackIDs that existed at the start of each period of blue-light illumination that did not last for the full period and fit the resulting lifetime distributions using custom Python scripts available at https://github.com/dbritain/KP-paper (copy archived at swh:1:rev:167fa456901903740f0f3ee6a3e5324bc45207ea, Britain, 2022). [file elife-75263-fig5-data1.zip › Fig5SourceData/LOV/lov1/r1/lov4.csv]

Label	ID	TRACK_ID	QUALITY	POSITION_X	POSITION_Y	POSITION_Z	POSITION_T	FRAME	RADIUS	VISIBILITY	MANUAL_COLOR	MEAN_INTENSITY	MEDIAN_INTENSITY	MIN_INTENSITY	MAX_INTENSITY	TOTAL_INTENSITY	STANDARD_DEVIATION	ESTIMATED_DIAMETER	CONTRAST	SNR
ID511199	511199	None	53.756	8.750	26.069	0	0	0	2	1	-10921639	123.571	119	71	183	2595	34.276	7.600	0.183	1.116
ID511198	511198	None	62.110	12.998	18.097	0	0	0	2	1	-10921639	138.048	135	87	199	2899	36.264	2.000	0.197	1.251
ID511197	511197	1	94.020	19.265	15.519	0	0	0	2	1	-10921639	200.143	215	103	255	4203	48.812	4.800	0.286	1.823
ID511201	511201	0	63.824	19.284	28.683	0	0	0	2	1	-10921639	117.476	119	47	199	2467	45.930	2.000	0.243	1.001
ID511200	511200	None	39.205	26.304	26.091	0	0	0	2	1	-10921639	67.571	63	39	135	1419	26.116	2.000	0.232	0.973
ID511194	511194	0	40.005	18.070	27.881	0	1	1	2	1	-10921639	94.619	87	55	159	1987	27.185	2.000	0.175	1.034
ID511193	511193	1	59.044	19.099	16.345	0	1	1	2	1	-10921639	146.810	143	103	199	3083	27.669	4.800	0.215	1.879
ID511196	511196	1	46.750	19.290	16.462	0	2	2	2	1	-10921639	132.333	135	95	167	2779	20.448	4.800	0.220	2.331
ID511195	511195	1	36.154	19.562	15.319	0	3	3	2	1	-10921639	100.333	103	63	135	2107	21.065	4.800	0.189	1.511
ID511205	511205	2	36.309	20.878	14.927	0	44	44	2	1	-10921639	85.095	87	47	111	1787	21.452	7.600	0.235	1.512
ID511206	511206	2	38.510	19.528	14.317	0	45	45	2	1	-10921639	82.048	87	31	119	1723	26.470	3.200	0.236	1.186
ID511202	511202	2	52.981	20.007	14.095	0	46	46	2	1	-10921639	106.048	103	71	167	2227	27.652	4.800	0.265	1.605
ID511203	511203	2	57.048	19.631	14.070	0	47	47	2	1	-10921639	109.095	103	55	183	2291	30.871	4.800	0.261	1.461
ID511204	511204	3	40.242	19.684	28.175	0	47	47	2	1	-10921639	93.476	95	47	143	1963	23.949	4.800	0.236	1.488
ID511214	511214	3	47.203	18.580	28.346	0	48	48	2	1	-10921639	99.190	103	55	151	2083	26.847	4.800	0.285	1.640
ID511213	511213	4	45.481	12.546	25.362	0	48	48	2	1	-10921639	90.048	87	55	127	1891	21.685	4.800	0.314	1.985
ID511212	511212	2	48.510	20.195	14.587	0	48	48	2	1	-10921639	98.048	103	47	167	2059	30.722	2.000	0.218	1.141
ID511227	511227	4	50.066	13.557	24.490	0	49	49	2	1	-10921639	96.524	95	39	159	2027	35.202	7.600	0.222	0.995
ID511226	511226	2	63.486	20.094	14.460	0	49	49	2	1	-10921639	125.857	127	63	183	2643	33.302	4.800	0.306	1.772
ID511228	511228	3	62.349	19.069	28.182	0	49	49	2	1	-10921639	114.429	119	71	175	2403	31.452	4.800	0.287	1.625
ID511207	511207	9	47.587	22.664	14.519	0	50	50	2	1	-10921639	89.286	87	23	167	1875	44.047	2.000	0.174	0.601
ID511211	511211	3	63.723	19.695	28.264	0	50	50	2	1	-10921639	108.333	103	63	191	2275	36.163	4.800	0.296	1.369
ID511210	511210	4	53.471	13.493	24.982	0	50	50	2	1	-10921639	109.476	111	71	167	2299	25.876	7.600	0.273	1.815
ID511209	511209	5	39.732	11.386	15.884	0	50	50	2	1	-10921639	66.048	63	15	127	1387	30.722	2.000	0.240	0.832
ID511208	511208	2	43.781	19.402	14.765	0	50	50	2	1	-10921639	114.048	119	55	159	2395	31.646	2.000	0.171	1.055
ID511231	511231	5	35.255	11.690	15.717	0	51	51	2	1	-10921639	73.667	71	39	127	1547	22.815	7.600	0.201	1.081
ID511230	511230	9	48.171	22.102	14.746	0	51	51	2	1	-10921639	123.190	135	71	191	2587	36.540	4.800	0.224	1.232
ID511229	511229	2	72.641	19.230	14.210	0	51	51	2	1	-10921639	131.190	135	47	223	2755	45.580	2.000	0.246	1.138
ID511234	511234	3	54.916	18.047	29.358	0	51	51	2	1	-10921639	101.095	95	55	159	2123	36.565	2.000	0.267	1.165
ID511233	511233	6	50.402	21.580	27.597	0	51	51	2	1	-10921639	100.714	95	47	183	2115	36.410	2.000	0.220	0.999
ID511232	511232	4	45.331	13.762	24.277	0	51	51	2	1	-10921639	109.857	111	63	143	2307	25.208	4.800	0.232	1.641
ID511223	511223	4	60.748	13.818	23.990	0	52	52	2	1	-10921639	119.000	119	63	175	2499	30.777	4.800	0.263	1.608
ID511222	511222	5	42.056	11.974	15.864	0	52	52	2	1	-10921639	84.714	87	47	135	1779	25.693	7.600	0.229	1.228
ID511221	511221	2	96.166	20.165	14.103	0	52	52	2	1	-10921639	159.762	151	87	255	3355	49.503	4.800	0.315	1.547
ID511225	511225	3	54.726	18.551	29.194	0	52	52	2	1	-10921639	118.619	127	47	175	2491	39.475	4.800	0.283	1.325
ID511224	511224	6	54.278	20.281	28.250	0	52	52	2	1	-10921639	114.048	119	55	175	2395	37.819	4.800	0.239	1.165
ID511215	511215	2	70.202	21.236	14.703	0	53	53	2	1	-10921639	154.048	151	79	207	3235	43.853	4.800	0.281	1.540
ID511220	511220	3	62.937	17.997	29.808	0	53	53	2	1	-10921639	116.333	119	39	199	2443	46.257	2.000	0.274	1.081
ID511219	511219	6	60.914	21.316	28.115	0	53	53	2	1	-10921639	117.857	119	55	183	2475	41.360	7.600	0.276	1.234
ID511218	511218	None	39.517	11.435	25.061	0	53	53	2	1	-10921639	99.571	103	55	151	2091	27.779	7.600	0.179	1.089
ID511217	511217	4	53.853	13.730	23.351	0	53	53	2	1	-10921639	106.810	111	55	175	2243	34.836	2.000	0.235	1.167
ID511216	511216	5	44.397	11.299	16.104	0	53	53	2	1	-10921639	80.905	79	23	143	1699	32.585	2.000	0.224	0.908
ID511239	511239	2	74.793	20.947	14.711	0	54	54	2	1	-10921639	162.429	167	79	223	3411	40.126	4.800	0.275	1.747
ID511242	511242	6	78.542	20.028	29.064	0	54	54	2	1	-10921639	138.810	127	47	215	2915	52.922	2.000	0.275	1.130
ID511241	511241	4	58.478	13.740	23.703	0	54	54	2	1	-10921639	119.000	119	63	175	2499	32.199	4.800	0.276	1.599
ID511240	511240	5	50.065	11.792	15.803	0	54	54	2	1	-10921639	88.905	79	47	151	1867	30.453	2.000	0.223	1.064
ID511238	511238	6	92.748	20.553	29.055	0	55	55	2	1	-10921639	148.333	151	39	255	3115	61.623	4.800	0.326	1.185
ID511237	511237	4	67.125	13.798	23.540	0	55	55	2	1	-10921639	133.857	143	63	191	2811	39.297	4.800	0.286	1.515
ID511236	511236	5	52.404	11.699	16.108	0	55	55	2	1	-10921639	101.476	95	55	151	2131	30.944	2.000	0.252	1.319
ID511235	511235	2	96.396	19.600	14.033	0	55	55	2	1	-10921639	162.810	143	79	255	3419	52.007	4.800	0.328	1.547
ID511247	511247	7	66.264	17.889	30.562	0	56	56	2	1	-10921639	123.190	119	47	207	2587	47.908	7.600	0.269	1.089
ID511246	511246	6	70.678	22.047	27.863	0	56	56	2	1	-10921639	126.619	111	47	207	2659	50.310	2.000	0.278	1.096
ID511245	511245	4	56.721	13.803	23.005	0	56	56	2	1	-10921639	113.667	119	63	183	2387	34.718	2.000	0.224	1.200
ID511244	511244	5	43.809	12.064	15.853	0	56	56	2	1	-10921639	84.714	79	47	151	1779	30.373	2.000	0.203	0.940
ID511243	511243	2	77.933	20.263	14.687	0	56	56	2	1	-10921639	162.810	159	87	231	3419	39.970	4.800	0.282	1.792
ID511255	511255	4	57.648	13.704	23.240	0	57	57	2	1	-10921639	117.857	119	47	199	2475	38.390	2.000	0.217	1.095
ID511254	511254	5	51.239	11.402	16.765	0	57	57	2	1	-10921639	103.381	103	55	159	2171	35.909	2.000	0.246	1.138
ID511253	511253	2	81.990	19.843	14.625	0	57	57	2	1	-10921639	164.714	159	79	231	3459	43.018	4.800	0.294	1.741
ID511257	511257	7	75.088	17.316	30.863	0	57	57	2	1	-10921639	122.429	103	31	207	2571	53.040	2.000	0.281	1.014
ID511256	511256	6	63.953	21.077	29.124	0	57	57	2	1	-10921639	149.095	143	87	207	3131	33.743	4.800	0.226	1.628
ID511252	511252	7	64.477	18.025	31.239	0	58	58	2	1	-10921639	120.905	111	39	199	2539	42.701	2.000	0.246	1.118
ID511251	511251	6	58.943	21.623	28.439	0	58	58	2	1	-10921639	134.619	135	71	191	2827	37.136	7.600	0.250	1.448
ID511250	511250	4	48.914	12.800	25.110	0	58	58	2	1	-10921639	110.238	111	71	151	2315	25.663	4.800	0.268	1.815
ID511249	511249	5	57.979	11.680	16.408	0	58	58	2	1	-10921639	105.286	95	55	175	2211	36.586	2.000	0.255	1.169
ID511248	511248	2	81.196	19.479	15.020	0	58	58	2	1	-10921639	174.619	183	63	247	3667	44.863	4.800	0.274	1.674
ID511279	511279	4	48.352	13.868	22.835	0	59	59	2	1	-10921639	124.333	127	71	183	2611	28.992	4.800	0.206	1.466
ID511278	511278	5	53.430	11.748	16.186	0	59	59	2	1	-10921639	107.571	111	63	175	2259	32.057	2.000	0.221	1.214
ID511277	511277	2	81.558	19.717	14.725	0	59	59	2	1	-10921639	181.857	175	127	239	3819	36.158	4.800	0.287	2.241
ID511281	511281	7	43.111	17.212	31.849	0	59	59	2	1	-10921639	89.286	87	23	159	1875	39.448	2.000	0.207	0.776
ID511280	511280	6	63.723	21.361	28.696	0	59	59	2	1	-10921639	146.810	143	71	191	3083	29.570	4.800	0.247	1.966
ID511271	511271	8	64.625	16.392	12.542	0	60	60	2	1	-10921639	133.476	143	55	231	2803	51.076	2.000	0.184	0.812
ID511276	511276	7	48.890	17.287	32.158	0	60	60	2	1	-10921639	88.524	79	47	151	1859	32.753	2.000	0.269	1.146
ID511275	511275	6	73.862	21.786	28.301	0	60	60	2	1	-10921639	137.667	143	71	199	2891	39.625	4.800	0.298	1.594
ID511274	511274	4	57.267	13.912	24.113	0	60	60	2	1	-10921639	122.048	119	63	183	2563	28.338	4.800	0.251	1.731
ID511273	511273	5	55.844	11.789	16.272	0	60	60	2	1	-10921639	111.762	111	63	175	2347	37.770	2.000	0.216	1.053
ID511272	511272	2	87.425	20.212	14.868	0	60	60	2	1	-10921639	177.667	167	119	231	3731	38.311	4.800	0.286	2.062
ID511270	511270	7	52.130	16.997	32.178	0	61	61	2	1	-10921639	92.714	95	39	167	1947	35.158	3.200	0.286	1.172
ID511269	511269	6	72.382	21.493	28.385	0	61	61	2	1	-10921639	136.524	135	79	247	2867	45.157	3.200	0.294	1.374
ID511268	511268	4	60.779	12.713	24.589	0	61	61	2	1	-10921639	125.476	127	63	199	2635	37.062	7.600	0.271	1.443
ID511267	511267	None	43.756	14.895	22.317	0	61	61	2	1	-10921639	103.762	103	39	175	2179	38.359	2.000	0.131	0.628
ID511266	511266	5	59.599	11.651	16.513	0	61	61	2	1	-10921639	118.238	119	55	175	2483	38.275	2.000	0.255	1.256
ID511265	511265	2	75.589	20.158	14.431	0	61	61	2	1	-10921639	168.143	167	95	231	3531	39.702	4.800	0.257	1.733
ID511264	511264	8	83.033	17.002	12.557	0	61	61	2	1	-10921639	165.095	159	71	247	3467	51.344	2.000	0.246	1.268
ID511303	511303	8	63.014	16.322	12.085	0	62	62	2	1	-10921639	137.667	135	71	215	2891	42.808	4.800	0.247	1.273
ID511308	511308	7	54.234	16.580	32.202	0	62	62	2	1	-10921639	99.952	95	55	167	2099	34.823	2.000	0.258	1.176
ID511307	511307	6	74.572	21.714	28.060	0	62	62	2	1	-10921639	143.000	151	79	191	3003	36.573	4.800	0.305	1.827
ID511306	511306	4	79.203	13.028	24.620	0	62	62	2	1	-10921639	144.143	151	63	223	3027	49.528	4.800	0.298	1.335
ID511305	511305	5	55.276	11.897	16.145	0	62	62	2	1	-10921639	111.762	111	55	175	2347	32.976	2.000	0.246	1.337
ID511304	511304	2	67.283	20.330	14.459	0	62	62	2	1	-10921639	157.095	159	87	215	3299	36.301	4.800	0.256	1.766
ID511287	511287	8	62.848	16.216	12.098	0	63	63	2	1	-10921639	141.095	127	63	215	2963	45.810	2.000	0.234	1.166
ID511292	511292	7	64.399	16.965	31.879	0	63	63	2	1	-10921639	100.333	95	55	191	2107	38.891	2.000	0.278	1.123
ID511291	511291	6	90.053	21.779	27.875	0	63	63	2	1	-10921639	144.143	151	63	207	3027	45.697	2.000	0.370	1.703
ID511290	511290	4	80.989	12.355	24.358	0	63	63	2	1	-10921639	164.333	175	87	231	3451	42.733	4.800	0.307	1.806
ID511289	511289	5	53.308	11.732	16.021	0	63	63	2	1	-10921639	116.714	111	79	167	2451	30.687	2.000	0.227	1.408
ID511288	511288	2	80.440	20.351	14.334	0	63	63	2	1	-10921639	176.143	175	103	239	3699	39.863	4.800	0.251	1.772
ID511263	511263	7	66.886	17.242	31.832	0	64	64	2	1	-10921639	86.238	71	31	191	1811	48.458	2.000	0.290	0.799
ID511262	511262	6	83.220	21.766	27.997	0	64	64	2	1	-10921639	139.190	135	63	223	2923	46.277	2.000	0.328	1.484
ID511261	511261	4	100.727	12.306	23.503	0	64	64	2	1	-10921639	168.524	183	71	255	3539	61.948	4.800	0.328	1.343
ID511260	511260	5	44.975	11.861	16.677	0	64	64	2	1	-10921639	118.238	119	63	167	2483	31.077	2.000	0.189	1.209
ID511259	511259	2	95.154	20.291	14.228	0	64	64	2	1	-10921639	195.952	199	103	255	4115	50.246	4.800	0.277	1.691
ID511258	511258	8	80.657	17.681	12.384	0	64	64	2	1	-10921639	173.476	159	63	255	3643	65.903	7.600	0.231	0.988
ID511286	511286	7	53.751	16.780	31.757	0	65	65	2	1	-10921639	85.857	79	47	167	1803	34.062	2.000	0.256	1.028
ID511285	511285	6	86.944	21.546	28.040	0	65	65	2	1	-10921639	151.000	143	87	239	3171	44.326	2.000	0.331	1.696
ID511284	511284	4	101.692	12.060	23.256	0	65	65	2	1	-10921639	177.286	175	95	255	3723	48.408	4.800	0.331	1.820
ID511283	511283	5	45.865	12.292	15.323	0	65	65	2	1	-10921639	114.810	119	55	183	2411	34.744	2.000	0.158	0.901
ID511282	511282	2	88.394	20.379	13.909	0	65	65	2	1	-10921639	200.143	215	103	255	4203	50.297	4.800	0.237	1.527
ID511295	511295	4	96.447	12.029	23.254	0	66	66	2	1	-10921639	167.381	167	111	255	3515	46.612	4.800	0.302	1.667
ID511294	511294	5	49.377	11.839	15.590	0	66	66	2	1	-10921639	115.571	111	63	175	2427	29.238	2.000	0.193	1.279
ID511293	511293	2	91.383	20.353	14.098	0	66	66	2	1	-10921639	205.095	207	119	255	4307	44.679	4.800	0.266	1.931
ID511297	511297	7	45.177	17.185	32.122	0	66	66	2	1	-10921639	93.857	103	47	159	1971	31.423	2.000	0.219	1.072
ID511296	511296	6	93.524	21.317	27.882	0	66	66	2	1	-10921639	157.476	151	79	255	3307	51.637	2.000	0.321	1.481
ID511311	511311	4	85.204	11.738	23.450	0	67	67	2	1	-10921639	159.381	151	103	255	3347	43.413	4.800	0.269	1.556
ID511310	511310	5	67.616	12.153	16.079	0	67	67	2	1	-10921639	134.619	135	71	207	2827	42.065	2.000	0.216	1.136
ID511309	511309	2	89.486	19.741	13.268	0	67	67	2	1	-10921639	201.286	223	95	255	4227	52.162	4.800	0.267	1.629
ID511313	511313	7	47.826	17.416	31.856	0	67	67	2	1	-10921639	92.333	87	47	183	1939	39.544	2.000	0.164	0.657
ID511312	511312	6	71.828	21.649	28.024	0	67	67	2	1	-10921639	162.429	167	87	231	3411	37.401	4.800	0.252	1.749
ID511302	511302	7	49.857	17.926	32.026	0	68	68	2	1	-10921639	102.619	111	55	159	2155	33.986	2.000	0.186	0.945
ID511301	511301	6	81.242	22.125	28.049	0	68	68	2	1	-10921639	168.143	167	103	247	3531	38.223	4.800	0.266	1.848
ID511300	511300	4	63.959	11.612	23.506	0	68	68	2	1	-10921639	138.810	143	63	199	2915	40.288	4.800	0.286	1.534
ID511299	511299	5	62.941	12.086	16.087	0	68	68	2	1	-10921639	136.143	143	71	215	2859	40.971	2.000	0.218	1.191
ID511298	511298	2	92.260	18.974	12.885	0	68	68	2	1	-10921639	210.810	215	127	255	4427	47.031	4.800	0.266	1.881
ID511318	511318	7	66.157	17.745	31.724	0	69	69	2	1	-10921639	116.333	111	47	223	2443	46.670	2.000	0.203	0.843
ID511317	511317	6	95.103	21.945	28.273	0	69	69	2	1	-10921639	193.667	199	119	255	4067	42.957	4.800	0.295	2.052
ID511316	511316	4	80.629	12.183	22.887	0	69	69	2	1	-10921639	175.762	175	119	247	3691	36.565	4.800	0.310	2.277
ID511315	511315	5	64.647	12.356	15.998	0	69	69	2	1	-10921639	125.095	127	47	239	2627	47.726	2.000	0.209	0.906
ID511314	511314	2	91.531	19.269	12.651	0	69	69	2	1	-10921639	210.048	215	111	255	4411	42.141	4.800	0.277	2.165
ID511319	511319	2	91.946	19.379	13.277	0	70	70	2	1	-10921639	202.810	223	103	255	4259	56.377	4.800	0.262	1.495
ID511323	511323	7	78.377	17.832	31.607	0	70	70	2	1	-10921639	136.143	127	47	255	2859	59.775	2.000	0.224	0.833
ID511322	511322	6	97.295	22.636	28.458	0	70	70	2	1	-10921639	196.333	223	87	255	4123	60.944	4.800	0.297	1.477
ID511321	511321	4	69.204	12.182	23.343	0	70	70	2	1	-10921639	147.952	151	87	231	3107	35.730	4.800	0.248	1.645
ID511320	511320	5	75.333	12.120	16.146	0	70	70	2	1	-10921639	140.714	143	55	223	2955	47.608	2.000	0.252	1.191
ID511327	511327	4	78.739	12.309	23.113	0	71	71	2	1	-10921639	166.619	167	111	239	3499	36.615	4.800	0.274	1.956
ID511326	511326	5	70.599	12.176	16.252	0	71	71	2	1	-10921639	136.143	143	55	223	2859	47.752	2.000	0.227	1.054
ID511325	511325	2	91.767	19.613	13.326	0	71	71	2	1	-10921639	195.571	215	103	255	4107	54.469	4.800	0.257	1.470
ID511324	511324	None	35.199	26.784	3.678	0	71	71	2	1	-10921639	64.143	63	31	119	1347	23.635	2.000	0.238	1.043
ID511329	511329	7	55.471	17.928	31.567	0	71	71	2	1	-10921639	106.810	103	31	199	2243	50.951	2.000	0.185	0.654
ID511328	511328	6	89.296	22.503	28.472	0	71	71	2	1	-10921639	192.905	215	95	255	4051	59.162	4.800	0.252	1.314
ID511349	511349	7	52.611	17.474	31.441	0	72	72	2	1	-10921639	107.571	103	39	183	2259	43.713	2.000	0.212	0.859
ID511348	511348	6	97.135	22.186	28.641	0	72	72	2	1	-10921639	207.000	215	127	255	4347	43.745	4.800	0.286	2.103
ID511347	511347	4	68.214	12.467	23.415	0	72	72	2	1	-10921639	157.476	167	63	207	3307	40.447	4.800	0.255	1.582
ID511346	511346	5	93.534	12.230	16.107	0	72	72	2	1	-10921639	151.381	159	79	255	3179	54.698	2.000	0.291	1.247
ID511345	511345	2	101.258	20.142	13.918	0	72	72	2	1	-10921639	203.952	207	87	255	4283	52.914	4.800	0.300	1.779
ID511335	511335	2	97.849	19.944	13.550	0	73	73	2	1	-10921639	200.143	215	79	255	4203	58.421	4.800	0.287	1.529
ID511339	511339	7	51.811	17.395	31.727	0	73	73	2	1	-10921639	88.905	87	31	167	1867	44.175	2.000	0.234	0.764
ID511338	511338	6	108.412	22.073	28.358	0	73	73	2	1	-10921639	207.381	239	111	255	4355	50.310	4.800	0.338	2.081
ID511337	511337	4	74.065	12.334	22.938	0	73	73	2	1	-10921639	168.524	175	63	239	3539	48.571	4.800	0.241	1.349
ID511336	511336	5	84.298	12.262	16.012	0	73	73	2	1	-10921639	152.143	151	71	247	3195	51.492	2.000	0.267	1.246
ID511334	511334	7	58.783	17.625	31.708	0	74	74	2	1	-10921639	106.810	95	47	207	2243	45.440	2.000	0.180	0.718
ID511333	511333	6	104.048	22.029	28.303	0	74	74	2	1	-10921639	219.571	247	111	255	4611	45.857	4.800	0.332	2.386
ID511332	511332	4	107.767	12.917	23.170	0	74	74	2	1	-10921639	189.857	183	111	255	3987	49.204	4.800	0.335	1.935
ID511331	511331	5	73.199	12.367	16.360	0	74	74	2	1	-10921639	142.619	143	55	239	2995	55.280	2.000	0.217	0.922
ID511330	511330	2	100.143	18.652	13.105	0	74	74	2	1	-10921639	207.762	231	95	255	4363	55.305	4.800	0.304	1.753
ID511343	511343	6	100.294	22.034	28.146	0	75	75	2	1	-10921639	225.286	255	151	255	4731	39.122	4.800	0.316	2.768
ID511342	511342	4	90.401	12.970	23.602	0	75	75	2	1	-10921639	177.667	191	87	255	3731	46.670	4.800	0.322	1.853
ID511341	511341	5	63.619	12.712	16.214	0	75	75	2	1	-10921639	149.095	143	95	207	3131	39.590	7.600	0.207	1.291
ID511340	511340	2	93.158	19.740	13.518	0	75	75	2	1	-10921639	208.524	215	111	255	4379	50.446	4.800	0.269	1.752
ID511344	511344	7	60.204	17.835	31.595	0	75	75	2	1	-10921639	107.571	95	31	207	2259	52.066	2.000	0.189	0.658
ID511351	511351	5	59.089	12.446	16.304	0	76	76	2	1	-10921639	135.000	143	55	223	2835	51.846	2.000	0.177	0.784
ID511350	511350	2	95.445	19.158	13.267	0	76	76	2	1	-10921639	221.095	255	111	255	4643	50.843	4.800	0.292	1.965
ID511354	511354	7	78.462	17.477	31.619	0	76	76	2	1	-10921639	118.619	119	47	247	2491	63.824	2.000	0.283	0.819
ID511353	511353	6	95.166	22.112	28.693	0	76	76	2	1	-10921639	217.286	223	119	255	4563	41.503	4.800	0.290	2.356
ID511352	511352	4	95.888	13.077	23.618	0	76	76	2	1	-10921639	185.667	191	95	255	3899	50.173	4.800	0.313	1.764
ID511359	511359	7	61.164	17.676	31.517	0	77	77	2	1	-10921639	112.905	103	47	223	2371	52.209	2.000	0.163	0.605
ID511358	511358	6	102.280	21.798	28.358	0	77	77	2	1	-10921639	215.762	239	135	255	4531	45.319	4.800	0.324	2.330
ID511357	511357	4	95.111	13.396	23.678	0	77	77	2	1	-10921639	185.667	199	87	255	3899	54.337	4.800	0.317	1.644
ID511356	511356	5	63.833	12.929	16.378	0	77	77	2	1	-10921639	161.286	167	71	223	3387	44.119	7.600	0.199	1.212
ID511355	511355	2	103.128	20.223	13.923	0	77	77	2	1	-10921639	212.714	231	119	255	4467	47.809	4.800	0.309	2.100
ID511364	511364	7	66.011	18.053	31.276	0	78	78	2	1	-10921639	117.857	111	47	239	2475	50.992	2.000	0.172	0.677
ID511363	511363	6	98.041	21.963	28.156	0	78	78	2	1	-10921639	224.143	255	167	255	4707	35.443	4.800	0.303	2.938
ID511362	511362	4	99.274	13.529	23.354	0	78	78	2	1	-10921639	201.667	207	111	255	4235	49.272	4.800	0.319	1.979
ID511361	511361	5	52.974	13.076	16.076	0	78	78	2	1	-10921639	139.190	151	63	223	2923	44.226	4.800	0.195	1.026
ID511360	511360	2	101.126	19.875	13.931	0	78	78	2	1	-10921639	216.143	247	143	255	4539	42.805	4.800	0.297	2.312
ID511367	511367	4	90.937	13.461	23.282	0	79	79	2	1	-10921639	199.000	199	127	255	4179	36.398	4.800	0.300	2.523
ID511366	511366	5	65.757	12.993	16.102	0	79	79	2	1	-10921639	159.000	159	79	223	3339	41.876	4.800	0.215	1.345
ID511365	511365	2	101.430	20.006	14.000	0	79	79	2	1	-10921639	211.190	223	127	255	4435	43.936	4.800	0.292	2.174
ID511369	511369	7	63.476	18.011	30.974	0	79	79	2	1	-10921639	114.048	119	39	239	2395	55.338	2.000	0.150	0.537
ID511368	511368	6	93.485	21.479	28.030	0	79	79	2	1	-10921639	223.000	255	127	255	4683	47.866	7.600	0.275	2.009
ID511374	511374	7	40.859	17.993	30.889	0	80	80	2	1	-10921639	114.048	103	47	199	2395	46.474	2.000	0.077	0.349
ID511373	511373	6	96.132	21.546	28.440	0	80	80	2	1	-10921639	223.381	255	135	255	4691	47.831	4.800	0.298	2.144
ID511372	511372	4	85.969	13.746	23.001	0	80	80	2	1	-10921639	197.857	207	119	255	4155	44.130	4.800	0.287	2.002
ID511371	511371	5	72.048	13.466	16.289	0	80	80	2	1	-10921639	163.190	183	63	223	3427	54.472	4.800	0.232	1.129
ID511370	511370	2	97.004	20.012	14.113	0	80	80	2	1	-10921639	211.190	223	119	255	4435	44.515	4.800	0.289	2.127
ID511375	511375	2	99.656	20.001	14.228	0	81	81	2	1	-10921639	207.762	231	103	255	4363	53.660	4.800	0.295	1.766
ID511379	511379	7	56.350	18.376	30.853	0	81	81	2	1	-10921639	121.286	111	31	223	2547	60.986	2.000	0.122	0.434
ID511378	511378	6	89.084	21.540	28.009	0	81	81	2	1	-10921639	218.048	255	119	255	4579	47.898	4.800	0.258	1.870
ID511377	511377	4	80.529	13.241	23.626	0	81	81	2	1	-10921639	186.048	191	119	255	3907	41.220	4.800	0.281	1.982
ID511376	511376	5	77.561	13.456	16.247	0	81	81	2	1	-10921639	164.714	167	79	231	3459	52.407	4.800	0.254	1.273
ID511389	511389	7	65.463	18.291	30.890	0	82	82	2	1	-10921639	133.095	119	39	231	2795	59.432	2.000	0.172	0.658
ID511388	511388	6	96.588	21.269	27.817	0	82	82	2	1	-10921639	215.000	239	135	255	4515	43.672	7.600	0.280	2.156
ID511387	511387	4	86.817	13.016	23.765	0	82	82	2	1	-10921639	192.524	199	95	255	4043	49.291	4.800	0.263	1.627
ID511386	511386	5	76.169	13.257	16.473	0	82	82	2	1	-10921639	179.190	191	63	247	3763	53.523	4.800	0.242	1.305
ID511385	511385	2	99.687	20.213	14.132	0	82	82	2	1	-10921639	207.762	215	127	255	4363	45.880	4.800	0.293	2.055
ID511407	511407	4	83.014	13.674	23.172	0	83	83	2	1	-10921639	198.238	207	119	255	4163	39.912	4.800	0.242	1.935
ID511406	511406	5	84.579	13.674	16.822	0	83	83	2	1	-10921639	199.381	199	111	255	4187	42.443	4.800	0.235	1.788
ID511405	511405	2	101.135	20.413	14.589	0	83	83	2	1	-10921639	213.095	231	103	255	4475	47.322	4.800	0.309	2.126
ID511409	511409	7	81.996	18.295	31.258	0	83	83	2	1	-10921639	150.238	143	47	255	3155	63.594	2.000	0.219	0.848
ID511408	511408	6	93.240	21.488	27.652	0	83	83	2	1	-10921639	213.095	231	135	255	4475	41.485	7.600	0.272	2.196
ID511391	511391	5	86.450	13.416	16.543	0	84	84	2	1	-10921639	184.905	191	87	255	3883	51.530	4.800	0.260	1.483
ID511390	511390	2	104.442	20.504	14.823	0	84	84	2	1	-10921639	192.524	207	103	255	4043	58.930	4.800	0.328	1.612
ID511394	511394	7	89.304	18.358	30.956	0	84	84	2	1	-10921639	159.762	143	55	255	3355	72.129	2.000	0.239	0.854
ID511393	511393	6	96.304	21.342	27.809	0	84	84	2	1	-10921639	220.714	231	159	255	4635	36.673	7.600	0.291	2.710
ID511392	511392	4	85.046	13.649	23.638	0	84	84	2	1	-10921639	194.429	199	79	255	4083	55.861	4.800	0.255	1.416
ID511399	511399	7	96.027	18.164	31.143	0	85	85	2	1	-10921639	164.333	159	71	255	3451	65.401	2.000	0.254	1.019
ID511398	511398	6	94.465	21.166	27.866	0	85	85	2	1	-10921639	210.810	231	143	255	4427	43.717	7.600	0.267	2.035
ID511397	511397	4	92.252	13.795	23.935	0	85	85	2	1	-10921639	196.714	207	87	255	4131	47.338	4.800	0.278	1.807
ID511396	511396	5	89.800	13.182	16.766	0	85	85	2	1	-10921639	184.524	183	103	255	3875	47.573	4.800	0.264	1.623
ID511395	511395	2	108.274	20.096	13.963	0	85	85	2	1	-10921639	195.952	207	111	255	4115	52.244	4.800	0.322	1.827
ID511383	511383	6	89.662	21.488	27.638	0	86	86	2	1	-10921639	208.143	199	127	255	4371	40.500	7.600	0.260	2.123
ID511382	511382	4	99.135	13.980	23.837	0	86	86	2	1	-10921639	197.095	215	119	255	4139	53.839	4.800	0.286	1.627
ID511381	511381	5	89.464	12.744	16.533	0	86	86	2	1	-10921639	193.286	207	103	255	4059	47.608	4.800	0.263	1.690
ID511380	511380	2	97.454	20.108	14.395	0	86	86	2	1	-10921639	193.667	207	95	255	4067	54.101	4.800	0.295	1.633
ID511384	511384	7	94.601	18.355	31.088	0	86	86	2	1	-10921639	161.667	151	55	255	3395	70.306	2.000	0.254	0.932
ID511414	511414	7	96.610	18.269	31.142	0	87	87	2	1	-10921639	156.333	143	63	255	3283	69.987	2.000	0.264	0.934
ID511413	511413	6	97.073	21.660	28.038	0	87	87	2	1	-10921639	212.333	247	111	255	4459	54.219	4.800	0.281	1.718
ID511412	511412	4	94.104	13.965	23.499	0	87	87	2	1	-10921639	196.333	199	111	255	4123	43.769	4.800	0.267	1.889
ID511411	511411	5	81.770	12.789	16.524	0	87	87	2	1	-10921639	184.524	191	95	255	3875	51.822	4.800	0.245	1.403
ID511410	511410	2	98.106	20.206	14.478	0	87	87	2	1	-10921639	198.619	215	103	255	4171	53.395	4.800	0.287	1.660
ID511404	511404	7	96.621	18.586	30.974	0	88	88	2	1	-10921639	166.619	167	55	255	3499	70.312	2.000	0.240	0.917
ID511403	511403	6	89.607	21.239	27.745	0	88	88	2	1	-10921639	214.238	215	143	255	4499	41.097	4.800	0.265	2.184
ID511402	511402	4	77.048	13.544	23.570	0	88	88	2	1	-10921639	171.571	175	55	255	3603	58.492	4.800	0.227	1.084
ID511401	511401	5	85.013	12.666	16.576	0	88	88	2	1	-10921639	194.048	199	119	255	4075	48.759	4.800	0.246	1.573
ID511400	511400	2	89.938	20.359	14.629	0	88	88	2	1	-10921639	204.714	223	135	255	4299	45.477	4.800	0.257	1.841
ID511415	511415	2	99.265	19.945	14.890	0	89	89	2	1	-10921639	207.762	207	111	255	4363	45.035	4.800	0.287	2.060
ID511419	511419	7	97.604	18.440	30.957	0	89	89	2	1	-10921639	152.905	135	39	255	3211	76.227	2.000	0.283	0.884
ID511418	511418	6	95.214	21.461	27.565	0	89	89	2	1	-10921639	211.952	215	119	255	4451	43.413	7.600	0.281	2.141
ID511417	511417	4	86.886	14.169	23.133	0	89	89	2	1	-10921639	204.714	207	119	255	4299	41.580	4.800	0.243	1.925
ID511416	511416	5	91.955	12.858	16.781	0	89	89	2	1	-10921639	206.619	215	103	255	4339	48.297	4.800	0.256	1.742
ID511423	511423	6	96.806	21.023	27.384	0	90	90	2	1	-10921639	202.048	231	87	255	4243	60.951	4.800	0.275	1.428
ID511422	511422	4	87.673	14.309	22.944	0	90	90	2	1	-10921639	216.143	231	135	255	4539	39.863	4.800	0.257	2.220
ID511421	511421	5	74.260	12.731	17.513	0	90	90	2	1	-10921639	209.667	215	111	255	4403	42.206	4.800	0.199	1.651
ID511420	511420	2	91.013	20.131	14.832	0	90	90	2	1	-10921639	205.476	199	143	255	4315	41.847	4.800	0.256	1.999
ID511424	511424	7	93.390	18.829	30.623	0	90	90	2	1	-10921639	178.429	175	79	255	3747	67.484	2.000	0.247	1.046
ID511439	511439	6	96.395	21.123	27.718	0	91	91	2	1	-10921639	219.952	247	143	255	4619	41.606	4.800	0.285	2.346
ID511438	511438	4	85.007	14.133	23.598	0	91	91	2	1	-10921639	189.857	183	95	255	3987	58.803	4.800	0.226	1.191
ID511437	511437	2	90.572	20.424	15.007	0	91	91	2	1	-10921639	210.429	231	135	255	4419	41.536	7.600	0.259	2.085
ID511440	511440	7	94.617	18.997	30.636	0	91	91	2	1	-10921639	169.286	167	63	255	3555	74.925	2.000	0.231	0.849
ID511430	511430	7	85.128	19.422	30.144	0	92	92	2	1	-10921639	193.667	207	87	255	4067	61.258	4.800	0.236	1.208
ID511429	511429	6	90.006	21.071	28.173	0	92	92	2	1	-10921639	227.952	239	143	255	4787	33.797	4.800	0.279	2.943
ID511428	511428	4	75.799	14.558	22.939	0	92	92	2	1	-10921639	199.381	207	71	255	4187	53.155	7.600	0.213	1.318
ID511427	511427	None	83.007	20.851	15.505	0	92	92	2	1	-10921639	206.619	223	111	255	4339	48.297	4.800	0.254	1.735
ID511426	511426	5	58.171	12.501	16.508	0	92	92	2	1	-10921639	192.905	191	151	255	4051	28.834	4.800	0.187	2.106
ID511425	511425	2	88.044	20.270	15.038	0	92	92	2	1	-10921639	206.238	199	127	255	4331	45.106	4.800	0.235	1.738
ID511431	511431	2	90.208	20.284	15.193	0	93	93	2	1	-10921639	206.238	215	143	255	4331	40.785	4.800	0.258	2.074
ID511436	511436	7	81.393	18.881	30.285	0	93	93	2	1	-10921639	176.143	183	71	255	3699	63.007	2.000	0.200	0.931
ID511435	511435	6	94.264	21.243	27.469	0	93	93	2	1	-10921639	203.190	223	103	255	4267	57.390	4.800	0.276	1.531
ID511434	511434	4	69.426	14.099	23.514	0	93	93	2	1	-10921639	163.190	167	79	231	3427	53.881	4.800	0.209	1.049
ID511433	511433	10	74.297	15.675	21.108	0	93	93	2	1	-10921639	177.667	191	71	255	3731	58.533	7.600	0.179	0.923
ID511432	511432	5	51.435	12.505	16.472	0	93	93	2	1	-10921639	153.667	151	95	215	3227	38.144	2.000	0.136	0.966
ID511463	511463	5	59.354	12.325	16.354	0	94	94	2	1	-10921639	164.333	167	79	247	3451	46.944	2.000	0.170	1.019
ID511462	511462	2	87.817	20.826	15.209	0	94	94	2	1	-10921639	221.857	231	135	255	4659	38.140	4.800	0.263	2.426
ID511461	511461	None	36.021	27.086	3.735	0	94	94	2	1	-10921639	55.000	47	15	111	1155	21.466	2.000	0.292	1.157
ID511467	511467	7	75.413	18.828	30.496	0	94	94	2	1	-10921639	156.333	143	55	255	3283	61.778	2.000	0.189	0.804
ID511466	511466	6	96.297	21.149	27.340	0	94	94	2	1	-10921639	195.571	207	111	255	4107	55.746	7.600	0.268	1.484
ID511465	511465	4	80.514	14.204	23.778	0	94	94	2	1	-10921639	180.714	191	95	255	3795	55.836	2.000	0.219	1.165
ID511464	511464	10	70.829	15.131	21.067	0	94	94	2	1	-10921639	221.095	239	151	255	4643	36.389	4.800	0.191	1.945
ID511447	511447	2	88.566	20.897	15.593	0	95	95	2	1	-10921639	191.381	191	111	255	4019	48.890	7.600	0.271	1.668
ID511446	511446	5	70.123	12.037	16.021	0	95	95	2	1	-10921639	152.143	151	87	255	3195	43.177	2.000	0.204	1.196
ID511450	511450	7	81.525	18.956	30.127	0	95	95	2	1	-10921639	165.095	167	71	255	3467	63.038	2.000	0.192	0.842
ID511449	511449	6	97.038	21.147	27.294	0	95	95	2	1	-10921639	202.048	223	95	255	4243	57.102	7.600	0.267	1.489
ID511448	511448	4	88.967	13.923	23.652	0	95	95	2	1	-10921639	195.190	207	87	255	4099	58.385	4.800	0.241	1.299
ID511445	511445	7	76.858	19.299	29.804	0	96	96	2	1	-10921639	157.095	167	63	255	3299	68.814	2.000	0.188	0.723
ID511444	511444	6	95.849	21.369	27.600	0	96	96	2	1	-10921639	223.381	231	127	255	4691	40.594	7.600	0.295	2.510
ID511443	511443	4	88.949	15.024	22.669	0	96	96	2	1	-10921639	200.143	215	79	255	4203	57.259	2.000	0.231	1.312
ID511442	511442	2	77.164	21.015	15.615	0	96	96	2	1	-10921639	186.429	183	127	247	3915	36.971	7.600	0.266	2.117
ID511441	511441	5	65.049	12.440	16.121	0	96	96	2	1	-10921639	154.810	159	71	239	3251	46.895	4.800	0.211	1.151
ID511455	511455	6	95.840	21.027	27.219	0	97	97	2	1	-10921639	202.429	207	111	255	4251	51.010	7.600	0.269	1.681
ID511454	511454	4	67.989	14.097	23.625	0	97	97	2	1	-10921639	166.238	167	39	255	3491	57.572	4.800	0.201	0.965
ID511453	511453	11	70.396	15.520	21.147	0	97	97	2	1	-10921639	197.476	215	63	255	4147	61.896	7.600	0.178	0.964
ID511452	511452	2	86.640	21.267	15.671	0	97	97	2	1	-10921639	211.571	215	127	255	4443	38.993	4.800	0.250	2.173
ID511451	511451	5	70.480	12.339	16.453	0	97	97	2	1	-10921639	174.619	183	79	255	3667	55.222	4.800	0.196	1.034
ID511456	511456	7	83.948	19.124	29.609	0	97	97	2	1	-10921639	157.857	175	47	255	3315	70.167	2.000	0.199	0.746
ID511476	511476	7	86.932	19.069	29.403	0	98	98	2	1	-10921639	192.905	215	87	255	4051	62.528	7.600	0.236	1.177
ID511475	511475	6	90.282	21.183	27.311	0	98	98	2	1	-10921639	208.905	223	111	255	4387	51.157	7.600	0.256	1.666
ID511474	511474	11	75.987	15.913	21.017	0	98	98	2	1	-10921639	209.667	231	95	255	4403	51.866	7.600	0.198	1.334
ID511473	511473	5	55.754	11.966	16.642	0	98	98	2	1	-10921639	169.286	175	95	231	3555	41.503	7.600	0.157	1.107
ID511472	511472	2	76.816	20.387	15.101	0	98	98	2	1	-10921639	213.857	215	151	255	4491	38.390	7.600	0.197	1.833
ID511460	511460	6	89.696	21.318	27.447	0	99	99	2	1	-10921639	214.619	247	119	255	4507	50.816	7.600	0.263	1.760
ID511459	511459	11	73.811	15.738	21.206	0	99	99	2	1	-10921639	199.000	215	63	255	4179	60.557	7.600	0.185	1.027
ID511458	511458	5	54.749	12.644	16.509	0	99	99	2	1	-10921639	183.000	191	135	239	3843	29.611	7.600	0.156	1.666
ID511457	511457	2	76.888	20.131	14.870	0	99	99	2	1	-10921639	197.857	199	127	255	4155	40.500	7.600	0.200	1.626
ID511471	511471	6	93.440	21.497	27.602	0	100	100	2	1	-10921639	195.571	199	127	255	4107	45.717	4.800	0.278	1.861
ID511470	511470	11	67.927	16.031	20.418	0	100	100	2	1	-10921639	186.429	199	111	247	3915	38.080	2.000	0.175	1.460
ID511469	511469	5	48.544	12.018	16.491	0	100	100	2	1	-10921639	136.143	135	55	207	2859	45.767	2.000	0.151	0.782
ID511468	511468	2	80.802	20.329	14.832	0	100	100	2	1	-10921639	172.333	159	111	255	3619	45.137	7.600	0.219	1.374
ID511479	511479	6	52.983	21.223	28.569	0	101	101	2	1	-10921639	136.905	143	63	183	2875	34.214	4.800	0.217	1.425
ID511478	511478	None	35.054	13.715	24.346	0	101	101	2	1	-10921639	107.190	103	71	151	2251	21.409	2.000	0.130	1.153
ID511477	511477	11	41.044	16.299	20.179	0	101	101	2	1	-10921639	142.238	135	95	199	2987	26.762	7.600	0.115	1.093
ID511480	511480	6	40.680	20.867	27.935	0	102	102	2	1	-10921639	111.762	111	79	143	2347	19.905	4.800	0.212	1.964
ID511481	511481	None	42.294	17.935	30.174	0	110	110	2	1	-10921639	81.286	71	47	127	1707	22.788	2.000	0.251	1.431
ID511482	511482	None	39.650	0.000	7.000	0	129	129	2	1	-10921639	76.048	71	51	119	1597	20.989	2.000	0.279	1.582
ID511483	511483	None	38.686	21.977	15.568	0	147	147	2	1	-10921639	88.143	95	47	127	1851	26.081	7.600	0.209	1.169
ID511489	511489	12	50.896	20.784	14.251	0	149	149	2	1	-10921639	100.333	103	47	151	2107	33.017	2.000	0.246	1.201
ID511487	511487	13	37.782	23.502	21.242	0	150	150	2	1	-10921639	81.667	79	47	143	1715	25.214	2.000	0.210	1.124
ID511486	511486	14	38.530	11.888	19.259	0	150	150	2	1	-10921639	80.905	71	47	135	1699	23.719	2.000	0.208	1.176
ID511485	511485	None	35.743	22.251	16.361	0	150	150	2	1	-10921639	104.905	111	55	135	2203	23.035	4.800	0.188	1.443
ID511484	511484	12	38.415	20.141	13.924	0	150	150	2	1	-10921639	98.810	95	55	143	2075	24.215	2.000	0.182	1.259
ID511488	511488	None	46.628	19.201	30.810	0	150	150	2	1	-10921639	78.619	79	47	151	1651	28.897	2.000	0.275	1.175
ID511491	511491	14	41.849	12.020	19.555	0	151	151	2	1	-10921639	87.000	79	55	159	1827	27.597	2.000	0.169	0.912
ID511490	511490	12	41.931	20.175	14.397	0	151	151	2	1	-10921639	101.095	103	47	159	2123	30.348	4.800	0.204	1.129
ID511492	511492	13	40.444	23.779	20.599	0	151	151	2	1	-10921639	82.429	79	31	135	1731	31.146	2.000	0.194	0.859
ID511519	511519	15	37.939	14.685	24.249	0	152	152	2	1	-10921639	98.429	95	71	127	2067	16.311	4.800	0.213	2.121
ID511518	511518	13	44.597	23.936	20.100	0	152	152	2	1	-10921639	93.095	87	47	135	1955	26.762	2.000	0.231	1.305
ID511517	511517	14	55.487	12.074	19.166	0	152	152	2	1	-10921639	102.619	95	63	167	2155	30.091	2.000	0.262	1.416
ID511516	511516	12	54.939	19.942	14.114	0	152	152	2	1	-10921639	106.810	103	55	183	2243	35.653	2.000	0.210	1.042
ID511520	511520	None	42.640	19.200	30.659	0	152	152	2	1	-10921639	69.857	55	39	143	1467	32.426	2.000	0.224	0.787
ID511495	511495	13	35.940	24.254	20.299	0	153	153	2	1	-10921639	87.000	87	39	127	1827	25.923	2.000	0.161	0.932
ID511494	511494	14	46.100	12.169	17.912	0	153	153	2	1	-10921639	96.143	95	55	159	2019	25.208	4.800	0.242	1.487
ID511493	511493	12	65.227	20.625	14.207	0	153	153	2	1	-10921639	126.619	127	71	183	2659	32.147	4.800	0.288	1.761
ID511496	511496	15	42.286	15.177	24.071	0	153	153	2	1	-10921639	106.429	103	71	143	2235	19.689	4.800	0.218	1.935
ID511500	511500	15	43.295	14.394	24.181	0	154	154	2	1	-10921639	101.857	103	63	159	2139	26.204	4.800	0.189	1.235
ID511499	511499	13	43.234	23.854	20.033	0	154	154	2	1	-10921639	99.190	95	39	167	2083	31.862	2.000	0.142	0.775
ID511498	511498	14	42.104	12.626	18.917	0	154	154	2	1	-10921639	93.857	95	39	143	1971	28.987	4.800	0.219	1.162
ID511497	511497	12	51.652	21.302	15.063	0	154	154	2	1	-10921639	130.810	135	63	159	2747	27.669	4.800	0.244	1.854
ID511503	511503	13	35.844	23.858	19.527	0	155	155	2	1	-10921639	93.095	103	47	159	1955	31.486	4.800	0.181	0.908
ID511502	511502	14	40.699	12.561	19.856	0	155	155	2	1	-10921639	94.619	87	55	151	1987	29.118	2.000	0.148	0.840
ID511501	511501	12	52.526	21.391	14.171	0	155	155	2	1	-10921639	118.619	135	55	175	2491	35.641	6.338	0.218	1.191
ID511504	511504	15	36.504	14.113	24.382	0	155	155	2	1	-10921639	102.238	103	71	135	2147	19.251	2.000	0.164	1.493
ID511510	511510	15	49.135	15.136	24.785	0	156	156	2	1	-10921639	123.952	127	63	159	2603	26.949	4.800	0.252	1.854
ID511509	511509	14	50.105	12.758	20.080	0	156	156	2	1	-10921639	104.905	103	47	175	2203	32.487	2.000	0.186	1.013
ID511508	511508	12	63.065	21.035	14.297	0	156	156	2	1	-10921639	125.857	127	71	183	2643	34.806	2.000	0.267	1.523
ID511511	511511	12	73.845	21.720	14.972	0	157	157	2	1	-10921639	137.667	127	87	199	2891	33.878	4.800	0.299	1.869
ID511515	511515	None	40.395	23.050	27.934	0	157	157	2	1	-10921639	100.714	95	71	143	2115	25.062	2.000	0.178	1.212
ID511514	511514	15	42.081	14.854	24.479	0	157	157	2	1	-10921639	128.143	135	87	167	2691	20.284	4.800	0.200	2.102
ID511513	511513	None	44.028	23.874	20.433	0	157	157	2	1	-10921639	97.667	95	31	167	2051	30.915	2.000	0.181	0.970
ID511512	511512	14	50.948	12.369	18.408	0	157	157	2	1	-10921639	109.095	103	47	167	2291	36.652	4.800	0.238	1.144
ID511507	511507	15	52.895	14.416	24.755	0	158	158	2	1	-10921639	114.429	127	39	175	2403	39.401	2.000	0.213	1.022
ID511506	511506	14	63.484	11.940	18.479	0	158	158	2	1	-10921639	130.810	135	71	183	2747	36.452	4.800	0.270	1.526
ID511505	511505	12	67.048	21.203	14.625	0	158	158	2	1	-10921639	145.286	151	71	199	3051	36.586	4.800	0.251	1.593
ID511525	511525	None	46.064	19.114	30.761	0	159	159	2	1	-10921639	83.952	79	31	159	1763	35.909	2.000	0.173	0.690
ID511524	511524	16	49.496	22.618	27.993	0	159	159	2	1	-10921639	96.143	95	39	167	2019	36.158	2.000	0.191	0.852
ID511523	511523	15	68.210	15.191	24.262	0	159	159	2	1	-10921639	157.857	167	103	207	3315	30.177	4.800	0.282	2.304
ID511522	511522	14	54.438	12.099	18.762	0	159	159	2	1	-10921639	113.667	111	63	183	2387	34.160	2.000	0.224	1.220
ID511521	511521	12	52.923	20.960	14.082	0	159	159	2	1	-10921639	123.571	135	47	175	2595	38.829	2.000	0.212	1.114
ID511527	511527	14	52.989	12.448	18.568	0	160	160	2	1	-10921639	113.286	119	47	175	2379	40.409	2.000	0.229	1.046
ID511526	511526	12	59.201	20.868	13.688	0	160	160	2	1	-10921639	135.000	135	95	191	2835	29.175	2.000	0.223	1.685
ID511530	511530	16	46.532	22.691	27.861	0	160	160	2	1	-10921639	112.905	111	63	159	2371	26.881	4.800	0.203	1.416
ID511529	511529	15	55.655	15.162	23.917	0	160	160	2	1	-10921639	131.952	127	87	191	2771	27.536	4.800	0.216	1.705
ID511528	511528	None	50.063	23.208	17.793	0	160	160	2	1	-10921639	121.286	119	71	167	2547	30.373	2.000	0.184	1.239
ID511534	511534	16	35.107	22.419	27.384	0	161	161	2	1	-10921639	95.762	95	47	143	2011	27.817	2.000	0.120	0.740
ID511533	511533	15	48.264	14.859	24.388	0	161	161	2	1	-10921639	140.714	143	103	175	2955	19.943	4.800	0.232	2.660
ID511532	511532	14	59.379	12.003	17.841	0	161	161	2	1	-10921639	118.619	119	71	199	2491	32.543	4.800	0.252	1.468
ID511531	511531	12	69.064	21.659	13.917	0	161	161	2	1	-10921639	134.619	135	63	207	2827	36.963	4.800	0.276	1.577
ID511543	511543	16	46.261	22.504	27.475	0	162	162	2	1	-10921639	102.619	111	39	151	2155	32.934	4.800	0.220	1.122
ID511542	511542	15	50.453	14.870	24.085	0	162	162	2	1	-10921639	146.048	151	95	191	3067	22.411	4.800	0.213	2.285
ID511541	511541	14	51.437	12.179	17.102	0	162	162	2	1	-10921639	102.619	87	55	167	2155	38.239	2.000	0.218	0.962
ID511540	511540	12	61.304	21.421	13.844	0	162	162	2	1	-10921639	131.190	135	71	215	2755	38.832	4.800	0.238	1.297
ID511551	511551	14	48.550	12.204	18.447	0	163	163	2	1	-10921639	120.143	119	63	183	2523	36.158	4.800	0.198	1.096
ID511550	511550	12	67.531	21.111	14.038	0	163	163	2	1	-10921639	146.048	143	95	199	3067	33.702	4.800	0.257	1.772
ID511553	511553	16	64.707	22.243	27.308	0	163	163	2	1	-10921639	121.286	119	71	215	2547	39.771	2.000	0.214	1.076
ID511552	511552	15	56.239	14.486	23.609	0	163	163	2	1	-10921639	137.667	143	71	207	2891	38.973	2.000	0.195	1.150
ID511535	511535	12	72.794	21.286	13.381	0	164	164	2	1	-10921639	144.524	151	79	231	3035	39.648	4.800	0.269	1.548
ID511539	511539	16	51.453	21.777	27.345	0	164	164	2	1	-10921639	107.190	103	63	175	2251	34.467	2.000	0.189	0.987
ID511538	511538	15	50.551	14.376	23.979	0	164	164	2	1	-10921639	136.905	143	71	199	2875	33.553	2.000	0.165	1.155
ID511537	511537	None	35.619	23.746	20.719	0	164	164	2	1	-10921639	89.286	87	31	135	1875	30.895	2.000	0.176	0.867
ID511536	511536	14	65.156	12.246	18.734	0	164	164	2	1	-10921639	147.190	143	87	215	3091	41.847	4.800	0.238	1.351
ID511566	511566	16	59.858	21.844	27.367	0	165	165	2	1	-10921639	108.714	103	63	175	2283	38.462	2.000	0.239	1.089
ID511565	511565	15	43.932	15.510	24.490	0	165	165	2	1	-10921639	143.000	143	95	167	3003	22.054	4.800	0.192	2.093
ID511564	511564	14	71.983	12.568	18.705	0	165	165	2	1	-10921639	142.619	127	95	231	2995	42.893	2.000	0.224	1.215
ID511563	511563	12	57.422	21.508	13.831	0	165	165	2	1	-10921639	143.000	143	95	183	3003	24.528	4.800	0.243	2.276
ID511559	511559	12	51.566	21.530	14.006	0	166	166	2	1	-10921639	128.905	135	71	183	2707	28.160	4.800	0.228	1.701
ID511562	511562	16	49.458	21.517	26.610	0	166	166	2	1	-10921639	106.810	111	55	175	2243	38.584	3.200	0.199	0.919
ID511561	511561	15	49.093	15.049	24.042	0	166	166	2	1	-10921639	148.333	151	103	183	3115	21.216	4.800	0.207	2.396
ID511560	511560	14	74.735	12.260	18.856	0	166	166	2	1	-10921639	144.143	135	71	223	3027	41.514	2.000	0.263	1.445
ID511549	511549	17	50.972	18.964	31.377	0	167	167	2	1	-10921639	89.667	79	47	175	1883	36.339	2.000	0.179	0.748
ID511548	511548	16	57.754	20.889	26.548	0	167	167	2	1	-10921639	111.762	111	47	191	2347	41.639	2.000	0.195	0.875
ID511547	511547	15	58.041	15.338	25.031	0	167	167	2	1	-10921639	138.048	143	63	191	2899	35.461	4.800	0.224	1.425
ID511546	511546	None	39.742	23.722	20.700	0	167	167	2	1	-10921639	84.714	79	39	143	1779	29.626	2.000	0.204	0.969
ID511545	511545	14	78.521	12.189	18.331	0	167	167	2	1	-10921639	141.095	127	87	207	2963	41.408	4.800	0.326	1.677
ID511544	511544	12	61.217	21.265	14.194	0	167	167	2	1	-10921639	140.714	143	79	191	2955	32.804	2.000	0.213	1.505
ID511558	511558	17	56.304	19.287	31.151	0	168	168	2	1	-10921639	97.667	87	47	183	2051	35.267	2.000	0.222	1.007
ID511557	511557	16	43.139	19.970	25.509	0	168	168	2	1	-10921639	121.667	119	63	183	2555	35.628	2.000	0.149	0.884
ID511556	511556	15	39.949	17.100	25.740	0	168	168	2	1	-10921639	135.762	135	71	191	2851	29.708	6.357	0.129	1.047
ID511555	511555	14	65.735	12.132	18.171	0	168	168	2	1	-10921639	126.619	127	79	191	2659	32.445	4.800	0.290	1.755
ID511554	511554	12	93.198	21.254	14.237	0	168	168	2	1	-10921639	150.619	151	79	247	3163	52.183	2.000	0.306	1.353
ID511567	511567	12	83.642	22.181	14.698	0	169	169	2	1	-10921639	166.238	167	79	231	3491	45.035	4.800	0.301	1.708
ID511570	511570	17	57.568	19.937	31.127	0	169	169	2	1	-10921639	97.667	87	55	175	2051	33.498	2.000	0.249	1.164
ID511569	511569	15	62.877	17.682	25.659	0	169	169	2	1	-10921639	145.286	143	79	223	3051	42.267	2.000	0.197	1.131
ID511568	511568	14	61.595	12.505	18.766	0	169	169	2	1	-10921639	131.952	135	55	191	2771	34.731	4.800	0.252	1.529
ID511571	511571	12	69.701	22.571	14.804	0	170	170	2	1	-10921639	143.381	143	71	215	3011	41.220	4.800	0.262	1.445
ID511573	511573	15	67.016	16.967	24.771	0	170	170	2	1	-10921639	163.190	175	79	207	3427	31.862	4.800	0.275	2.208
ID511572	511572	14	81.211	12.289	19.101	0	170	170	2	1	-10921639	149.857	143	79	239	3147	50.424	2.000	0.283	1.309
ID511591	511591	14	95.650	12.364	18.870	0	171	171	2	1	-10921639	170.810	159	87	255	3587	53.404	4.800	0.317	1.541
ID511590	511590	12	67.778	22.401	14.112	0	171	171	2	1	-10921639	146.810	159	87	207	3083	38.750	4.800	0.277	1.642
ID511594	511594	None	35.889	20.117	31.539	0	171	171	2	1	-10921639	65.286	63	31	135	1371	29.841	2.000	0.179	0.663
ID511593	511593	15	89.579	16.547	24.021	0	171	171	2	1	-10921639	176.524	175	87	255	3707	45.157	4.800	0.306	1.831
ID511592	511592	18	47.086	23.557	20.915	0	171	171	2	1	-10921639	96.524	103	31	151	2027	36.889	2.000	0.215	0.927
ID511575	511575	14	73.800	12.566	18.926	0	172	172	2	1	-10921639	159.000	159	87	239	3339	43.230	4.800	0.234	1.396
ID511574	511574	12	59.125	22.233	14.120	0	172	172	2	1	-10921639	141.095	143	79	191	2963	33.553	4.800	0.253	1.697
ID511577	511577	15	63.034	15.095	24.876	0	172	172	2	1	-10921639	153.286	175	71	215	3219	42.343	4.800	0.221	1.310
ID511576	511576	18	42.196	23.561	20.982	0	172	172	2	1	-10921639	96.524	103	31	143	2027	33.621	2.000	0.219	1.032
ID511583	511583	14	61.001	12.977	19.621	0	173	173	2	1	-10921639	153.286	159	95	215	3219	35.430	2.000	0.173	1.278
ID511582	511582	12	67.877	22.252	14.155	0	173	173	2	1	-10921639	147.190	143	87	207	3091	36.715	4.800	0.270	1.703
ID511585	511585	15	69.368	14.419	24.523	0	173	173	2	1	-10921639	155.190	167	63	231	3259	50.572	4.800	0.231	1.151
ID511584	511584	18	41.528	22.842	21.571	0	173	173	2	1	-10921639	93.857	95	47	159	1971	31.828	2.000	0.157	0.802
ID511581	511581	15	74.372	13.860	24.829	0	174	174	2	1	-10921639	149.476	151	71	231	3139	44.730	2.000	0.235	1.274
ID511580	511580	18	40.044	23.113	21.080	0	174	174	2	1	-10921639	88.143	87	47	151	1851	26.688	2.000	0.149	0.855
ID511579	511579	14	74.662	12.988	19.008	0	174	174	2	1	-10921639	149.857	143	79	255	3147	46.115	2.000	0.222	1.179
ID511578	511578	12	67.546	22.696	14.666	0	174	174	2	1	-10921639	136.905	135	71	215	2875	41.175	4.800	0.266	1.398
ID511589	511589	15	61.001	14.035	24.398	0	175	175	2	1	-10921639	150.238	151	95	215	3155	35.947	2.000	0.183	1.291
ID511588	511588	18	39.200	22.997	21.503	0	175	175	2	1	-10921639	77.476	71	31	159	1627	35.473	2.000	0.122	0.474
ID511587	511587	14	71.090	12.828	19.341	0	175	175	2	1	-10921639	154.048	159	87	231	3235	44.216	2.000	0.218	1.245
ID511586	511586	12	74.377	22.406	13.876	0	175	175	2	1	-10921639	149.476	151	95	223	3139	37.746	4.800	0.270	1.686
ID511607	511607	12	77.269	21.642	13.754	0	176	176	2	1	-10921639	160.905	151	95	247	3379	42.925	4.800	0.236	1.430
ID511609	511609	15	63.108	13.221	24.866	0	176	176	2	1	-10921639	125.857	119	63	207	2643	44.563	2.000	0.218	1.010
ID511608	511608	14	72.198	12.901	19.570	0	176	176	2	1	-10921639	167.762	183	87	239	3523	47.390	2.000	0.197	1.166
ID511598	511598	15	40.893	13.033	24.593	0	177	177	2	1	-10921639	106.810	111	47	175	2243	36.802	2.000	0.175	0.864
ID511597	511597	18	45.136	22.485	21.113	0	177	177	2	1	-10921639	105.286	95	55	183	2211	35.521	2.000	0.135	0.707
ID511596	511596	14	67.546	12.482	18.469	0	177	177	2	1	-10921639	147.571	143	63	223	3099	51.881	4.800	0.241	1.103
ID511595	511595	12	78.869	22.280	14.323	0	177	177	2	1	-10921639	168.905	159	87	239	3547	42.249	4.800	0.259	1.643
ID511606	511606	19	37.696	23.617	31.740	0	178	178	2	1	-10921639	84.333	87	47	119	1771	24.440	2.000	0.215	1.221
ID511605	511605	15	42.766	12.287	25.707	0	178	178	2	1	-10921639	87.762	87	31	151	1843	37.515	7.600	0.185	0.731
ID511604	511604	None	44.752	16.780	21.168	0	178	178	2	1	-10921639	133.095	143	87	191	2795	33.265	2.000	0.122	0.870
ID511603	511603	18	46.000	23.038	20.380	0	178	178	2	1	-10921639	123.952	127	79	175	2603	32.837	4.800	0.196	1.237
ID511602	511602	14	64.361	12.658	18.716	0	178	178	2	1	-10921639	161.286	175	79	215	3387	39.203	4.800	0.214	1.448
ID511601	511601	None	42.989	22.907	17.723	0	178	178	2	1	-10921639	132.714	135	79	191	2787	35.430	2.000	0.139	0.914
ID511600	511600	12	58.474	22.324	13.758	0	178	178	2	1	-10921639	159.381	151	111	215	3347	31.443	6.332	0.188	1.608
ID511599	511599	None	44.801	19.620	13.537	0	178	178	2	1	-10921639	148.714	151	79	207	3123	37.020	6.343	0.148	1.037
ID511611	511611	14	74.102	13.222	19.888	0	179	179	2	1	-10921639	176.524	183	111	255	3707	40.997	2.000	0.201	1.440
ID511610	511610	12	64.073	22.446	14.372	0	179	179	2	1	-10921639	150.238	151	87	223	3155	39.020	4.800	0.215	1.360
ID511612	511612	19	35.281	23.817	32.224	0	179	179	2	1	-10921639	77.476	79	39	119	1627	21.853	2.000	0.195	1.158
ID511615	511615	None	36.595	22.582	21.546	0	180	180	2	1	-10921639	105.667	103	63	167	2219	29.539	2.000	0.141	0.886
ID511614	511614	14	62.089	13.062	19.214	0	180	180	2	1	-10921639	155.952	159	87	223	3275	41.374	4.800	0.196	1.236
ID511613	511613	12	69.311	22.237	13.820	0	180	180	2	1	-10921639	144.524	143	87	223	3035	43.790	2.000	0.233	1.249
ID511616	511616	None	45.624	11.821	26.149	0	180	180	2	1	-10921639	93.857	95	47	159	1971	30.282	2.000	0.203	1.046
ID511619	511619	23	36.465	15.614	20.950	0	181	181	2	1	-10921639	141.476	143	87	199	2971	31.457	7.600	0.117	0.942
ID511618	511618	14	55.369	13.000	19.000	0	181	181	2	1	-10921639	157.857	167	95	207	3315	32.327	4.800	0.189	1.553
ID511617	511617	12	48.000	22.284	13.677	0	181	181	2	1	-10921639	138.429	135	95	175	2907	24.209	4.800	0.208	1.973
ID511623	511623	23	39.470	17.348	21.112	0	182	182	2	1	-10921639	136.143	135	87	191	2859	25.958	2.000	0.124	1.155
ID511622	511622	14	52.668	13.006	19.356	0	182	182	2	1	-10921639	144.524	151	87	207	3035	31.962	4.800	0.176	1.357
ID511621	511621	12	57.356	23.038	14.259	0	182	182	2	1	-10921639	131.571	135	71	199	2763	38.414	2.000	0.196	1.121
ID511620	511620	None	38.317	0.000	7.000	0	182	182	2	1	-10921639	59.429	55	31	119	1248	24.377	6.390	0.276	1.055
ID511629	511629	20	53.345	19.980	30.980	0	183	183	2	1	-10921639	101.476	95	63	183	2131	30.423	2.000	0.219	1.199
ID511628	511628	21	49.772	12.385	26.374	0	183	183	2	1	-10921639	103.000	95	63	159	2163	28.955	2.000	0.243	1.393
ID511627	511627	22	38.637	22.982	21.443	0	183	183	2	1	-10921639	109.476	111	55	167	2299	28.241	2.000	0.133	0.908
ID511626	511626	23	51.559	16.878	21.074	0	183	183	2	1	-10921639	142.619	135	95	215	2995	31.948	2.000	0.140	1.099
ID511625	511625	14	40.021	13.224	18.676	0	183	183	2	1	-10921639	144.905	151	79	183	3043	30.348	4.800	0.148	1.233
ID511624	511624	12	54.505	22.808	15.020	0	183	183	2	1	-10921639	135.000	127	71	199	2835	39.110	4.800	0.206	1.180
ID511647	511647	12	51.495	22.017	14.098	0	184	184	2	1	-10921639	139.571	143	79	183	2931	28.797	4.800	0.202	1.629
ID511652	511652	20	37.829	20.058	31.321	0	184	184	2	1	-10921639	87.381	79	47	151	1835	25.358	2.000	0.156	0.929
ID511651	511651	21	43.679	12.044	25.599	0	184	184	2	1	-10921639	106.048	103	55	159	2227	30.197	4.800	0.222	1.277
ID511650	511650	22	43.660	22.902	21.308	0	184	184	2	1	-10921639	116.333	111	63	175	2443	28.992	2.000	0.155	1.075
ID511649	511649	23	47.147	16.581	20.876	0	184	184	2	1	-10921639	147.571	151	79	199	3099	31.857	4.800	0.163	1.300
ID511648	511648	14	51.630	12.803	19.055	0	184	184	2	1	-10921639	157.476	167	111	207	3307	29.999	4.800	0.167	1.499
ID511631	511631	14	67.118	12.892	18.933	0	185	185	2	1	-10921639	161.667	159	103	215	3395	37.552	2.000	0.201	1.442
ID511630	511630	12	79.253	22.414	14.343	0	185	185	2	1	-10921639	154.429	143	95	231	3243	41.071	4.800	0.284	1.662
ID511634	511634	21	35.605	12.399	26.267	0	185	185	2	1	-10921639	98.810	95	47	143	2075	25.250	4.800	0.173	1.154
ID511633	511633	22	37.660	22.510	21.601	0	185	185	2	1	-10921639	109.476	111	55	159	2299	32.161	2.000	0.138	0.823
ID511632	511632	23	51.261	16.595	22.140	0	185	185	2	1	-10921639	148.714	151	87	207	3123	34.236	7.600	0.168	1.248
ID511639	511639	21	37.703	12.587	25.411	0	186	186	2	1	-10921639	118.619	119	63	175	2491	30.197	2.000	0.125	0.870
ID511638	511638	22	56.834	22.679	21.622	0	186	186	2	1	-10921639	125.095	127	55	199	2627	39.752	2.000	0.207	1.080
ID511637	511637	23	44.856	16.703	21.684	0	186	186	2	1	-10921639	155.571	159	111	199	3267	26.602	7.600	0.157	1.588
ID511636	511636	14	62.175	13.017	18.573	0	186	186	2	1	-10921639	170.429	183	103	231	3579	38.497	4.800	0.193	1.435
ID511635	511635	12	78.749	22.471	14.429	0	186	186	2	1	-10921639	155.190	159	71	239	3259	42.379	4.800	0.299	1.688
ID511640	511640	None	38.780	24.808	30.374	0	186	186	2	1	-10921639	97.286	95	63	135	2043	21.036	4.800	0.216	1.646
ID511646	511646	24	52.072	20.140	30.576	0	187	187	2	1	-10921639	96.905	87	39	167	2035	36.826	2.000	0.231	0.988
ID511645	511645	21	44.752	12.717	24.825	0	187	187	2	1	-10921639	124.714	119	55	191	2619	38.793	2.000	0.144	0.809
ID511644	511644	22	48.800	22.887	21.884	0	187	187	2	1	-10921639	117.095	111	63	191	2459	33.648	2.000	0.146	0.885
ID511643	511643	23	50.804	16.774	21.199	0	187	187	2	1	-10921639	147.952	151	95	215	3107	35.998	7.600	0.130	0.948
ID511642	511642	14	63.442	12.660	18.224	0	187	187	2	1	-10921639	159.762	167	71	231	3355	44.822	2.000	0.176	1.069
ID511641	511641	12	64.898	21.830	13.881	0	187	187	2	1	-10921639	148.714	143	103	215	3123	32.999	6.265	0.220	1.628
ID511655	511655	23	58.872	16.972	21.302	0	188	188	2	1	-10921639	154.810	151	95	215	3251	36.276	2.000	0.158	1.162
ID511654	511654	14	47.028	12.710	18.258	0	188	188	2	1	-10921639	144.905	151	95	199	3043	37.939	2.000	0.130	0.880
ID511653	511653	12	65.866	21.980	14.391	0	188	188	2	1	-10921639	152.143	159	71	215	3195	39.782	4.800	0.251	1.537
ID511658	511658	24	49.969	20.442	30.496	0	188	188	2	1	-10921639	104.905	103	47	167	2203	31.385	2.000	0.234	1.266
ID511657	511657	21	52.925	12.093	25.751	0	188	188	2	1	-10921639	115.952	111	47	191	2435	38.738	2.000	0.188	0.945
ID511656	511656	22	40.984	22.706	21.540	0	188	188	2	1	-10921639	108.333	111	39	167	2275	35.448	2.000	0.135	0.729
ID511663	511663	12	62.962	21.461	14.046	0	189	189	2	1	-10921639	151.381	143	87	199	3179	37.819	4.800	0.225	1.469
ID511667	511667	24	42.813	20.260	30.978	0	189	189	2	1	-10921639	92.333	95	31	151	1939	33.307	2.000	0.181	0.851
ID511666	511666	21	50.608	12.371	26.072	0	189	189	2	1	-10921639	106.429	103	47	175	2235	35.649	2.000	0.196	0.980
ID511665	511665	22	65.283	22.643	21.376	0	189	189	2	1	-10921639	122.048	111	55	215	2563	49.605	2.000	0.225	0.905
ID511664	511664	14	50.214	12.700	19.042	0	189	189	2	1	-10921639	159.381	167	95	199	3347	32.739	4.800	0.167	1.391
ID511671	511671	None	35.927	16.649	22.232	0	190	190	2	1	-10921639	146.048	151	87	183	3067	25.358	7.600	0.127	1.297
ID511670	511670	22	60.609	22.503	21.138	0	190	190	2	1	-10921639	117.095	111	39	207	2459	45.389	2.000	0.227	0.953
ID511669	511669	14	63.963	12.679	19.107	0	190	190	2	1	-10921639	169.286	175	95	231	3555	38.711	2.000	0.179	1.325
ID511668	511668	12	67.916	21.136	13.899	0	190	190	2	1	-10921639	147.190	151	87	223	3091	35.743	4.800	0.247	1.633
ID511673	511673	24	54.429	20.353	31.137	0	190	190	2	1	-10921639	115.190	119	71	175	2419	32.459	2.000	0.224	1.300
ID511672	511672	21	36.594	12.991	25.118	0	190	190	2	1	-10921639	115.190	111	55	175	2419	35.922	2.000	0.122	0.697
ID511662	511662	21	55.888	12.248	25.518	0	191	191	2	1	-10921639	115.190	111	55	183	2419	40.209	2.000	0.240	1.107
ID511661	511661	22	57.203	22.256	21.316	0	191	191	2	1	-10921639	125.476	111	71	207	2635	37.746	2.000	0.159	0.913
ID511660	511660	14	69.482	12.447	19.156	0	191	191	2	1	-10921639	163.952	167	79	247	3443	45.147	4.800	0.231	1.361
ID511659	511659	12	63.595	21.618	14.014	0	191	191	2	1	-10921639	149.476	159	79	199	3139	33.526	4.800	0.249	1.779
ID511677	511677	21	45.540	11.829	25.722	0	192	192	2	1	-10921639	113.667	111	63	167	2387	31.326	4.800	0.194	1.181
ID511676	511676	26	43.537	16.724	20.445	0	192	192	2	1	-10921639	145.286	143	95	223	3051	37.020	2.000	0.097	0.697
ID511675	511675	14	50.799	12.357	18.726	0	192	192	2	1	-10921639	152.905	159	95	199	3211	31.990	4.800	0.197	1.570
ID511674	511674	12	88.484	21.097	14.266	0	192	192	2	1	-10921639	158.238	159	63	255	3323	53.481	2.000	0.287	1.320
ID511679	511679	14	63.653	12.520	18.534	0	193	193	2	1	-10921639	168.524	183	87	223	3539	37.062	2.000	0.170	1.318
ID511678	511678	12	84.333	21.313	14.569	0	193	193	2	1	-10921639	176.905	183	71	247	3715	46.504	4.800	0.252	1.532
ID511682	511682	25	43.191	20.734	30.692	0	193	193	2	1	-10921639	93.476	79	55	143	1963	28.354	3.200	0.229	1.228
ID511681	511681	26	52.859	15.663	22.624	0	193	193	2	1	-10921639	156.333	167	47	223	3283	48.815	2.000	0.148	0.826
ID511680	511680	22	44.356	22.439	21.772	0	193	193	2	1	-10921639	112.143	103	63	183	2355	34.250	2.000	0.105	0.622
ID511687	511687	21	42.064	12.309	25.202	0	194	194	2	1	-10921639	123.190	119	79	175	2587	31.862	4.800	0.181	1.183
ID511686	511686	22	54.277	22.672	21.761	0	194	194	2	1	-10921639	109.095	103	63	183	2291	38.359	2.000	0.200	0.950
ID511685	511685	26	43.591	16.098	21.728	0	194	194	2	1	-10921639	168.143	167	95	231	3531	32.818	7.600	0.130	1.177
ID511684	511684	14	67.051	12.656	19.242	0	194	194	2	1	-10921639	178.429	167	103	247	3747	43.272	4.800	0.185	1.285
ID511683	511683	12	78.461	21.391	14.750	0	194	194	2	1	-10921639	167.000	167	79	215	3507	44.326	4.800	0.275	1.624
ID511688	511688	25	38.995	20.477	30.343	0	194	194	2	1	-10921639	92.714	95	39	143	1947	29.081	2.000	0.177	0.959
ID511694	511694	25	52.473	20.818	30.708	0	195	195	2	1	-10921639	108.714	111	63	159	2283	27.264	4.800	0.247	1.579
ID511693	511693	21	37.197	11.837	26.155	0	195	195	2	1	-10921639	109.857	111	63	167	2307	28.542	4.800	0.169	1.110
ID511692	511692	22	51.301	22.516	21.674	0	195	195	2	1	-10921639	106.048	95	47	191	2227	44.504	2.000	0.181	0.731
ID511691	511691	26	58.942	15.561	21.975	0	195	195	2	1	-10921639	176.143	175	119	239	3699	36.946	7.600	0.169	1.375
ID511690	511690	14	53.241	12.364	17.913	0	195	195	2	1	-10921639	154.810	159	79	223	3251	42.829	4.800	0.168	1.038
ID511689	511689	12	67.196	21.300	14.409	0	195	195	2	1	-10921639	144.905	151	63	207	3043	42.626	2.000	0.238	1.308
ID511695	511695	12	76.407	21.035	14.561	0	196	196	2	1	-10921639	176.524	191	87	239	3707	43.423	4.800	0.236	1.551
ID511700	511700	25	50.067	20.148	31.122	0	196	196	2	1	-10921639	98.048	87	47	151	2059	28.897	2.000	0.218	1.213
ID511699	511699	21	41.475	11.874	25.991	0	196	196	2	1	-10921639	109.476	111	55	159	2299	34.652	2.000	0.148	0.817
ID511698	511698	26	48.632	16.173	21.641	0	196	196	2	1	-10921639	163.952	167	95	215	3443	32.147	7.600	0.146	1.300
ID511697	511697	22	49.574	22.425	21.249	0	196	196	2	1	-10921639	119.381	111	71	207	2507	37.649	2.000	0.115	0.656
ID511696	511696	14	62.150	12.159	19.020	0	196	196	2	1	-10921639	161.286	167	79	231	3387	39.690	4.800	0.185	1.271
ID511703	511703	22	50.011	22.395	21.514	0	197	197	2	1	-10921639	109.095	103	47	199	2291	42.097	2.000	0.133	0.608
ID511702	511702	14	64.299	12.404	18.825	0	197	197	2	1	-10921639	159.000	167	79	239	3339	45.887	2.000	0.193	1.122
ID511701	511701	12	86.069	21.138	14.736	0	197	197	2	1	-10921639	172.714	175	87	255	3627	43.974	4.800	0.265	1.646
ID511706	511706	25	53.734	20.115	31.186	0	197	197	2	1	-10921639	88.143	79	31	167	1851	35.803	2.000	0.250	0.986
ID511705	511705	21	38.865	12.544	24.888	0	197	197	2	1	-10921639	127.381	127	55	207	2675	40.515	7.600	0.117	0.659
ID511704	511704	26	54.035	16.344	22.064	0	197	197	2	1	-10921639	166.619	167	119	215	3499	25.358	7.600	0.167	1.878
ID511711	511711	21	42.629	12.195	26.214	0	198	198	2	1	-10921639	115.571	111	71	167	2427	30.732	4.800	0.190	1.201
ID511710	511710	22	37.496	22.543	21.566	0	198	198	2	1	-10921639	98.048	95	47	151	2059	34.823	2.000	0.133	0.662
ID511709	511709	26	35.865	16.668	21.452	0	198	198	2	1	-10921639	154.048	159	79	199	3235	29.118	4.800	0.116	1.101
ID511708	511708	14	69.023	12.422	18.767	0	198	198	2	1	-10921639	170.048	159	95	239	3571	45.288	2.000	0.213	1.319
ID511707	511707	12	83.230	21.543	14.975	0	198	198	2	1	-10921639	171.190	183	79	231	3595	47.573	4.800	0.298	1.651
ID511712	511712	25	62.170	20.430	30.625	0	198	198	2	1	-10921639	97.667	95	47	183	2051	41.901	2.000	0.299	1.074
ID511717	511717	25	61.114	20.256	30.528	0	199	199	2	1	-10921639	97.667	87	31	183	2051	43.328	2.000	0.258	0.923
ID511716	511716	21	44.607	12.018	25.916	0	199	199	2	1	-10921639	112.524	119	55	167	2363	32.753	2.000	0.186	1.080
ID511715	511715	22	38.959	22.486	21.293	0	199	199	2	1	-10921639	95.381	95	55	167	2003	32.346	2.000	0.092	0.496
ID511714	511714	14	60.260	12.532	18.752	0	199	199	2	1	-10921639	174.238	175	103	231	3659	40.232	4.800	0.165	1.228
ID511713	511713	12	69.684	22.231	15.183	0	199	199	2	1	-10921639	180.714	175	111	231	3795	32.014	4.800	0.274	2.427
ID511719	511719	14	43.946	12.380	18.772	0	200	200	2	1	-10921639	145.667	143	87	183	3059	29.647	4.800	0.165	1.394
ID511718	511718	12	53.210	21.449	14.876	0	200	200	2	1	-10921639	146.048	143	79	191	3067	28.338	4.800	0.187	1.625
ID511721	511721	22	49.885	22.672	21.502	0	200	200	2	1	-10921639	103.000	95	39	175	2163	40.871	2.000	0.202	0.848
ID511720	511720	None	38.172	16.768	21.829	0	200	200	2	1	-10921639	141.476	151	87	183	2971	28.128	4.800	0.131	1.166
ID511723	511723	22	38.405	22.870	21.181	0	201	201	2	1	-10921639	90.429	87	55	151	1899	27.894	2.000	0.148	0.834
ID511722	511722	12	39.779	20.743	14.372	0	201	201	2	1	-10921639	119.000	127	71	159	2499	26.291	4.800	0.186	1.420
ID511724	511724	None	42.594	19.774	14.028	0	203	203	2	1	-10921639	111.762	111	71	159	2347	24.775	2.000	0.182	1.390
ID511726	511726	None	41.241	20.739	13.897	0	241	241	2	1	-10921639	86.238	79	55	127	1811	23.035	2.000	0.245	1.472
ID511725	511725	27	46.023	21.081	13.913	0	243	243	2	1	-10921639	88.143	95	47	135	1851	24.824	2.000	0.276	1.537
ID511727	511727	27	43.900	21.310	13.958	0	244	244	2	1	-10921639	92.714	95	63	167	1947	25.817	2.000	0.202	1.209
ID511728	511728	None	42.564	16.656	14.743	0	244	244	2	1	-10921639	93.857	87	47	159	1971	28.203	2.000	0.172	0.976
ID511729	511729	27	43.400	20.902	14.419	0	245	245	2	1	-10921639	92.714	95	63	143	1947	22.788	4.800	0.245	1.604
ID511730	511730	None	35.156	21.161	14.214	0	247	247	2	1	-10921639	82.810	87	39	127	1739	24.867	2.000	0.164	0.937
ID511731	511731	None	36.886	18.389	19.246	0	248	248	2	1	-10921639	95.762	87	71	159	2011	25.159	2.000	0.136	0.911
ID511732	511732	28	35.450	21.783	14.166	0	249	249	2	1	-10921639	87.762	87	55	127	1843	20.538	4.800	0.206	1.457
ID511733	511733	28	37.524	21.289	14.269	0	250	250	2	1	-10921639	91.952	95	55	135	1931	24.196	2.000	0.182	1.169
ID511735	511735	None	38.836	12.594	20.498	0	252	252	2	1	-10921639	93.095	87	55	151	1955	26.522	2.000	0.173	1.034
ID511734	511734	None	36.651	18.446	19.043	0	252	252	2	1	-10921639	100.333	103	55	159	2107	25.214	2.000	0.148	1.025
ID511738	511738	None	39.381	20.452	13.209	0	253	253	2	1	-10921639	82.429	87	23	143	1731	30.207	2.000	0.191	0.875
ID511737	511737	29	37.233	18.470	19.614	0	255	255	2	1	-10921639	121.286	119	87	159	2547	18.956	4.800	0.157	1.738
ID511736	511736	None	36.852	13.097	18.924	0	255	255	2	1	-10921639	102.238	95	63	143	2147	23.311	2.000	0.162	1.226
ID511739	511739	29	38.608	18.697	20.442	0	256	256	2	1	-10921639	122.048	127	71	167	2563	25.358	2.000	0.151	1.264
ID511740	511740	29	38.006	19.445	19.579	0	257	257	2	1	-10921639	119.762	119	87	175	2515	22.472	7.600	0.150	1.391
ID511741	511741	29	39.053	19.667	20.034	0	258	258	2	1	-10921639	116.333	119	71	175	2443	27.403	2.000	0.127	0.955
ID511742	511742	30	36.328	23.433	13.440	0	259	259	2	1	-10921639	95.000	87	55	143	1995	27.713	4.800	0.189	1.089
ID511744	511744	30	49.719	20.917	13.201	0	260	260	2	1	-10921639	113.286	111	47	175	2379	32.706	4.800	0.228	1.288
ID511743	511743	31	44.309	13.343	20.714	0	261	261	2	1	-10921639	127.000	135	55	175	2667	31.900	6.329	0.183	1.233
ID511745	511745	31	56.563	13.474	19.713	0	262	262	2	1	-10921639	131.571	127	63	223	2763	40.837	2.000	0.203	1.087
ID511751	511751	None	47.267	18.190	20.587	0	263	263	2	1	-10921639	128.905	127	87	183	2707	25.663	4.800	0.182	1.548
ID511750	511750	32	42.748	21.463	13.343	0	263	263	2	1	-10921639	98.429	95	47	143	2067	26.841	4.800	0.225	1.345
ID511752	511752	33	52.828	20.683	29.026	0	263	263	2	1	-10921639	87.000	79	47	167	1827	32.888	2.000	0.244	1.039
ID511754	511754	33	36.124	20.943	29.300	0	264	264	2	1	-10921639	92.714	87	55	143	1947	20.575	2.000	0.173	1.331
ID511753	511753	32	62.262	22.180	12.882	0	264	264	2	1	-10921639	115.571	111	71	167	2427	29.018	2.000	0.288	1.783
ID511749	511749	None	36.126	24.075	23.145	0	265	265	2	1	-10921639	92.333	95	47	127	1939	25.592	2.000	0.185	1.127
ID511748	511748	None	43.220	18.838	20.173	0	265	265	2	1	-10921639	131.190	135	71	183	2755	28.354	3.200	0.158	1.265
ID511747	511747	34	43.711	13.532	20.282	0	265	265	2	1	-10921639	129.667	135	71	175	2723	27.051	2.000	0.145	1.214
ID511746	511746	32	49.181	22.925	12.888	0	265	265	2	1	-10921639	110.238	111	63	167	2315	25.911	4.800	0.238	1.637
ID511759	511759	34	40.337	13.852	19.757	0	266	266	2	1	-10921639	126.238	127	87	167	2651	23.448	4.800	0.159	1.474
ID511758	511758	32	51.436	22.032	13.711	0	266	266	2	1	-10921639	115.952	119	71	159	2435	25.734	4.800	0.242	1.753
ID511760	511760	35	46.164	20.981	30.482	0	266	266	2	1	-10921639	91.190	95	47	135	1915	24.608	4.800	0.281	1.626
ID511755	511755	32	54.929	22.140	13.739	0	267	267	2	1	-10921639	115.952	111	79	151	2435	21.978	4.800	0.292	2.387
ID511757	511757	35	53.547	20.870	30.238	0	267	267	2	1	-10921639	102.238	103	63	183	2147	31.180	2.000	0.230	1.226
ID511756	511756	34	45.833	16.477	20.770	0	267	267	2	1	-10921639	143.762	143	103	199	3019	25.286	4.800	0.154	1.513
ID511763	511763	35	41.653	21.449	29.137	0	268	268	2	1	-10921639	94.619	95	55	151	1987	26.710	2.000	0.191	1.134
ID511762	511762	34	49.974	17.611	20.074	0	268	268	2	1	-10921639	142.619	143	87	199	2995	32.147	6.322	0.166	1.264
ID511761	511761	32	54.574	22.272	13.402	0	268	268	2	1	-10921639	116.714	111	79	167	2451	25.817	4.800	0.266	1.900
ID511779	511779	35	39.269	21.040	29.932	0	269	269	2	1	-10921639	88.524	87	55	143	1859	23.409	2.000	0.183	1.169
ID511778	511778	34	35.540	19.075	21.171	0	269	269	2	1	-10921639	130.810	127	103	159	2747	19.697	4.800	0.152	1.750
ID511777	511777	None	37.228	15.204	19.250	0	269	269	2	1	-10921639	120.143	111	71	183	2523	30.493	7.600	0.109	0.775
ID511776	511776	32	55.656	21.612	13.736	0	269	269	2	1	-10921639	125.476	127	55	191	2635	36.540	4.800	0.270	1.459
ID511766	511766	35	51.376	20.387	29.766	0	270	270	2	1	-10921639	80.905	79	31	159	1699	37.172	2.000	0.267	0.916
ID511765	511765	34	36.453	19.295	22.059	0	270	270	2	1	-10921639	131.190	135	79	159	2755	21.259	4.800	0.146	1.577
ID511764	511764	32	68.347	21.850	13.601	0	270	270	2	1	-10921639	128.524	119	71	207	2699	37.576	2.000	0.253	1.380
ID511771	511771	34	44.436	17.764	20.654	0	271	271	2	1	-10921639	149.095	151	111	191	3131	20.065	4.800	0.196	2.439
ID511770	511770	32	77.386	21.982	13.605	0	271	271	2	1	-10921639	143.381	135	71	215	3011	40.986	2.000	0.280	1.530
ID511772	511772	35	42.648	20.778	30.211	0	271	271	2	1	-10921639	79.381	71	31	143	1667	26.949	2.000	0.208	1.016
ID511775	511775	35	43.959	20.832	30.332	0	272	272	2	1	-10921639	79.000	71	47	143	1659	25.424	2.000	0.233	1.173
ID511774	511774	34	47.760	17.431	19.804	0	272	272	2	1	-10921639	155.571	159	119	207	3267	22.708	4.800	0.172	2.007
ID511773	511773	32	81.430	21.943	13.658	0	272	272	2	1	-10921639	135.762	127	79	215	2851	40.863	4.800	0.320	1.609
ID511767	511767	32	76.169	21.651	13.742	0	273	273	2	1	-10921639	137.667	135	71	215	2891	40.897	4.800	0.311	1.598
ID511769	511769	35	44.013	20.689	30.373	0	273	273	2	1	-10921639	79.381	71	47	143	1667	27.883	2.000	0.238	1.096
ID511768	511768	34	44.711	18.463	21.294	0	273	273	2	1	-10921639	156.714	159	127	183	3291	18.092	4.800	0.180	2.637
ID511783	511783	32	88.502	21.721	13.475	0	274	274	2	1	-10921639	149.857	151	55	239	3147	55.384	4.800	0.328	1.337
ID511786	511786	35	37.728	20.704	30.517	0	274	274	2	1	-10921639	62.619	55	23	119	1315	29.008	2.000	0.232	0.814
ID511785	511785	None	35.402	13.847	23.629	0	274	274	2	1	-10921639	102.238	103	47	167	2147	34.307	2.000	0.141	0.736
ID511784	511784	None	35.077	13.589	19.742	0	274	274	2	1	-10921639	134.238	135	87	183	2819	23.035	6.344	0.104	1.096
ID511787	511787	32	93.785	22.314	13.643	0	275	275	2	1	-10921639	160.143	151	87	247	3363	46.872	2.000	0.305	1.596
ID511788	511788	35	38.547	20.602	30.165	0	275	275	2	1	-10921639	69.857	63	39	127	1467	22.948	2.000	0.243	1.192
ID511782	511782	36	36.760	13.894	19.467	0	276	276	2	1	-10921639	122.048	127	55	159	2563	30.722	2.000	0.119	0.842
ID511781	511781	None	39.386	17.206	14.900	0	276	276	2	1	-10921639	120.905	119	47	183	2539	34.586	2.000	0.112	0.706
ID511780	511780	32	90.028	22.041	13.811	0	276	276	2	1	-10921639	163.952	151	103	239	3443	42.893	4.800	0.296	1.747
ID511791	511791	38	46.174	18.961	21.558	0	277	277	2	1	-10921639	133.857	143	79	175	2811	27.861	4.800	0.192	1.550
ID511790	511790	36	38.330	14.029	18.947	0	277	277	2	1	-10921639	111.000	103	71	175	2331	28.844	2.000	0.101	0.705
ID511789	511789	32	75.687	21.853	13.637	0	277	277	2	1	-10921639	146.048	135	95	215	3067	36.175	4.800	0.279	1.761
ID511792	511792	37	47.082	13.932	24.813	0	277	277	2	1	-10921639	89.286	95	31	159	1875	37.279	2.000	0.194	0.777
ID511796	511796	37	39.332	13.826	24.524	0	278	278	2	1	-10921639	91.571	95	39	151	1923	35.828	2.000	0.162	0.714
ID511795	511795	38	40.632	19.241	21.934	0	278	278	2	1	-10921639	138.048	143	95	175	2899	22.695	4.800	0.180	1.860
ID511794	511794	None	35.701	17.244	15.883	0	278	278	2	1	-10921639	129.667	127	71	183	2723	33.594	2.000	0.102	0.714
ID511793	511793	32	54.064	22.048	14.254	0	278	278	2	1	-10921639	142.619	143	87	175	2995	26.949	4.800	0.239	2.039
ID511799	511799	32	60.416	21.807	13.593	0	279	279	2	1	-10921639	143.381	143	95	191	3011	29.337	4.800	0.235	1.859
ID511802	511802	None	38.358	20.125	30.579	0	279	279	2	1	-10921639	61.857	55	31	127	1299	26.926	2.000	0.268	0.972
ID511801	511801	37	42.997	13.735	25.185	0	279	279	2	1	-10921639	93.476	87	39	143	1963	32.753	7.600	0.188	0.905
ID511800	511800	38	45.622	19.101	22.066	0	279	279	2	1	-10921639	135.381	135	87	183	2843	27.420	4.800	0.176	1.479
ID511811	511811	32	70.151	22.292	13.569	0	280	280	2	1	-10921639	155.190	143	111	215	3259	30.633	4.800	0.268	2.144
ID511813	511813	37	44.069	13.861	25.153	0	280	280	2	1	-10921639	87.381	95	23	151	1835	32.048	2.000	0.205	0.927
ID511812	511812	38	57.332	19.616	21.577	0	280	280	2	1	-10921639	140.714	135	79	199	2955	40.960	2.000	0.191	1.104
ID511815	511815	None	37.590	15.427	18.421	0	281	281	2	1	-10921639	130.429	127	79	183	2739	29.887	4.800	0.145	1.107
ID511814	511814	32	67.926	21.433	14.182	0	281	281	2	1	-10921639	149.857	151	79	207	3147	37.377	2.000	0.236	1.530
ID511818	511818	None	37.727	20.848	29.937	0	281	281	2	1	-10921639	70.619	71	31	127	1483	25.982	2.000	0.209	0.941
ID511817	511817	37	46.427	13.932	24.590	0	281	281	2	1	-10921639	93.857	95	31	151	1971	37.633	2.000	0.210	0.864
ID511816	511816	38	67.838	20.069	22.057	0	281	281	2	1	-10921639	157.476	151	87	223	3307	37.746	2.000	0.222	1.514
ID511798	511798	38	52.724	20.415	22.508	0	282	282	2	1	-10921639	133.095	127	63	207	2795	45.600	2.000	0.153	0.773
ID511797	511797	32	69.123	21.470	13.753	0	282	282	2	1	-10921639	147.571	143	79	207	3099	38.247	2.000	0.234	1.462
ID511806	511806	37	47.247	13.774	24.942	0	283	283	2	1	-10921639	82.810	79	31	159	1739	33.430	2.000	0.226	0.912
ID511805	511805	38	56.863	20.344	20.291	0	283	283	2	1	-10921639	167.381	175	95	239	3515	41.374	7.600	0.137	0.976
ID511804	511804	39	35.645	15.869	17.857	0	283	283	2	1	-10921639	138.429	143	87	175	2907	27.197	4.800	0.124	1.125
ID511803	511803	32	96.233	21.815	13.585	0	283	283	2	1	-10921639	161.286	151	71	255	3387	54.502	2.000	0.296	1.351
ID511807	511807	32	83.151	21.347	13.907	0	284	284	2	1	-10921639	169.667	183	103	247	3563	42.808	2.000	0.254	1.608
ID511810	511810	37	44.695	13.818	25.509	0	284	284	2	1	-10921639	74.048	79	15	151	1555	38.239	2.000	0.213	0.681
ID511809	511809	38	41.929	21.228	21.506	0	284	284	2	1	-10921639	145.286	143	79	199	3051	30.791	7.600	0.140	1.157
ID511808	511808	39	48.841	17.058	18.204	0	284	284	2	1	-10921639	143.381	143	79	207	3011	36.264	2.000	0.128	0.898
ID511823	511823	39	45.477	15.728	18.292	0	285	285	2	1	-10921639	147.190	151	79	199	3091	31.862	4.800	0.185	1.444
ID511822	511822	32	78.453	21.539	14.347	0	285	285	2	1	-10921639	166.238	167	87	255	3491	52.636	4.800	0.237	1.211
ID511824	511824	38	37.992	21.657	22.590	0	285	285	2	1	-10921639	136.524	143	87	175	2867	28.241	4.800	0.159	1.329
ID511819	511819	32	79.219	21.964	14.326	0	286	286	2	1	-10921639	163.952	159	103	255	3443	44.143	4.800	0.259	1.528
ID511821	511821	38	44.478	22.149	21.884	0	286	286	2	1	-10921639	156.333	159	111	183	3283	18.475	4.800	0.174	2.508
ID511820	511820	39	42.897	15.596	18.464	0	286	286	2	1	-10921639	138.810	135	103	199	2915	27.437	2.000	0.142	1.257
ID511835	511835	32	93.664	21.822	14.010	0	287	287	2	1	-10921639	163.952	159	95	255	3443	47.158	4.800	0.306	1.628
ID511837	511837	38	45.083	22.569	22.585	0	287	287	2	1	-10921639	140.714	143	95	175	2955	24.415	4.800	0.196	1.886
ID511836	511836	39	51.048	15.382	18.595	0	287	287	2	1	-10921639	155.571	151	95	215	3267	32.651	7.600	0.154	1.273
ID511839	511839	40	43.989	13.203	17.535	0	288	288	2	1	-10921639	116.333	119	63	175	2443	30.603	2.000	0.165	1.078
ID511838	511838	32	81.715	21.745	13.775	0	288	288	2	1	-10921639	160.524	167	87	231	3371	42.829	4.800	0.295	1.709
ID511841	511841	38	58.185	22.589	22.480	0	288	288	2	1	-10921639	161.667	159	111	207	3395	27.169	4.800	0.210	2.067
ID511840	511840	39	39.914	16.867	18.174	0	288	288	2	1	-10921639	128.905	127	71	183	2707	30.558	2.000	0.098	0.750
ID511829	511829	38	48.320	22.192	23.340	0	289	289	2	1	-10921639	141.857	143	95	183	2979	26.325	7.600	0.177	1.622
ID511828	511828	None	45.880	24.132	20.813	0	289	289	2	1	-10921639	137.667	143	71	191	2891	31.933	7.600	0.155	1.159
ID511827	511827	39	36.995	15.963	18.790	0	289	289	2	1	-10921639	136.524	135	71	191	2867	26.608	7.600	0.119	1.091
ID511826	511826	40	38.099	13.370	17.804	0	289	289	2	1	-10921639	118.238	119	55	167	2483	34.026	2.000	0.149	0.903
ID511825	511825	32	76.291	21.983	13.766	0	289	289	2	1	-10921639	167.762	167	111	223	3523	32.781	4.800	0.270	2.174
ID511845	511845	43	40.156	20.188	29.901	0	290	290	2	1	-10921639	87.381	87	55	143	1835	23.796	4.800	0.229	1.368
ID511844	511844	38	40.251	22.008	23.579	0	290	290	2	1	-10921639	126.619	135	79	167	2659	26.710	6.322	0.165	1.340
ID511843	511843	40	45.727	13.692	19.186	0	290	290	2	1	-10921639	146.810	151	95	183	3083	23.680	7.600	0.165	1.759
ID511842	511842	32	69.066	22.138	14.168	0	290	290	2	1	-10921639	143.000	143	79	215	3003	35.777	4.800	0.265	1.672
ID511831	511831	None	35.472	16.735	16.272	0	291	291	2	1	-10921639	125.476	127	87	183	2635	27.553	7.600	0.080	0.677
ID511830	511830	32	81.887	21.908	13.906	0	291	291	2	1	-10921639	167.381	167	87	223	3515	40.829	4.800	0.281	1.797
ID511834	511834	43	37.380	19.715	29.738	0	291	291	2	1	-10921639	89.286	87	47	127	1875	21.188	2.000	0.198	1.390
ID511833	511833	38	36.757	23.180	21.438	0	291	291	2	1	-10921639	127.000	135	87	175	2667	23.186	7.600	0.134	1.294
ID511832	511832	40	49.393	13.505	20.188	0	291	291	2	1	-10921639	140.714	135	87	191	2955	25.190	4.800	0.177	1.682
ID511855	511855	40	35.821	13.247	19.999	0	292	292	2	1	-10921639	104.905	111	47	151	2203	31.790	2.000	0.148	0.852
ID511854	511854	32	83.664	21.460	14.550	0	292	292	2	1	-10921639	185.667	191	119	255	3899	44.566	4.800	0.250	1.664
ID511859	511859	None	47.293	13.276	24.821	0	293	293	2	1	-10921639	85.476	87	23	143	1795	36.011	2.000	0.247	0.939
ID511858	511858	38	53.563	22.405	21.042	0	293	293	2	1	-10921639	147.190	151	95	199	3091	29.023	4.800	0.189	1.614
ID511857	511857	40	45.906	13.537	18.977	0	293	293	2	1	-10921639	131.190	135	87	183	2755	26.966	2.000	0.152	1.280
ID511856	511856	32	81.661	21.666	14.262	0	293	293	2	1	-10921639	167.762	175	95	247	3523	44.029	4.800	0.285	1.690
ID511853	511853	38	59.472	23.540	20.798	0	294	294	2	1	-10921639	130.429	127	63	207	2739	40.601	6.328	0.217	1.148
ID511852	511852	40	48.661	14.052	19.902	0	294	294	2	1	-10921639	145.667	143	103	191	3059	25.340	4.800	0.187	1.809
ID511851	511851	41	61.329	16.908	15.876	0	294	294	2	1	-10921639	146.048	143	87	239	3067	40.436	2.000	0.148	0.933
ID511850	511850	32	94.853	21.870	14.207	0	294	294	2	1	-10921639	172.714	175	95	247	3627	49.195	4.800	0.312	1.671
ID511847	511847	41	53.922	16.741	17.227	0	295	295	2	1	-10921639	139.571	143	79	215	2931	36.536	2.000	0.144	0.960
ID511846	511846	32	103.088	22.041	13.999	0	295	295	2	1	-10921639	173.095	175	87	255	3635	51.655	2.000	0.325	1.644
ID511849	511849	38	65.456	22.940	21.331	0	295	295	2	1	-10921639	135.000	127	55	191	2835	36.044	2.000	0.233	1.415
ID511848	511848	40	44.231	13.105	20.072	0	295	295	2	1	-10921639	126.238	127	63	175	2651	33.932	2.000	0.162	1.038
ID511867	511867	42	45.497	13.834	24.049	0	296	296	2	1	-10921639	88.524	95	23	151	1859	34.928	2.000	0.193	0.821
ID511866	511866	38	44.759	22.898	21.180	0	296	296	2	1	-10921639	123.952	119	79	175	2603	27.536	2.000	0.136	1.076
ID511865	511865	41	47.138	16.873	16.992	0	296	296	2	1	-10921639	143.000	143	87	191	3003	30.568	2.000	0.125	1.041
ID511864	511864	32	100.881	21.753	14.124	0	296	296	2	1	-10921639	167.762	175	79	255	3523	58.291	2.000	0.318	1.388
ID511863	511863	42	35.041	13.661	24.076	0	297	297	2	1	-10921639	95.000	103	31	143	1995	33.941	2.000	0.162	0.781
ID511862	511862	38	41.742	22.302	21.636	0	297	297	2	1	-10921639	122.048	127	71	159	2563	26.105	4.800	0.170	1.362
ID511861	511861	41	73.313	16.810	17.024	0	297	297	2	1	-10921639	163.571	167	79	247	3435	51.323	2.000	0.174	0.943
ID511860	511860	32	91.244	21.763	14.040	0	297	297	2	1	-10921639	168.143	167	79	255	3531	51.492	4.800	0.295	1.488
ID511870	511870	38	43.992	22.765	21.089	0	298	298	2	1	-10921639	118.238	119	63	175	2483	29.601	7.600	0.148	1.027
ID511869	511869	41	68.610	15.823	18.515	0	298	298	2	1	-10921639	167.762	159	103	255	3523	38.191	4.800	0.193	1.421
ID511868	511868	32	103.130	21.889	13.790	0	298	298	2	1	-10921639	171.571	159	95	255	3603	52.616	2.000	0.319	1.576
ID511871	511871	32	77.430	21.988	13.488	0	299	299	2	1	-10921639	150.238	151	55	215	3155	46.846	4.800	0.297	1.467
ID511873	511873	41	68.780	14.855	19.124	0	299	299	2	1	-10921639	173.095	183	111	255	3635	43.884	7.600	0.198	1.305
ID511872	511872	None	67.594	16.894	17.666	0	299	299	2	1	-10921639	177.667	183	87	255	3731	46.876	2.000	0.175	1.131
ID511875	511875	41	68.511	15.679	18.537	0	300	300	2	1	-10921639	180.714	191	111	239	3795	39.448	4.800	0.205	1.560
ID511874	511874	32	47.264	21.856	13.914	0	300	300	2	1	-10921639	128.905	135	79	167	2707	27.118	4.800	0.199	1.576
ID511876	511876	None	38.711	23.252	20.424	0	300	300	2	1	-10921639	119.000	119	79	183	2499	25.171	2.000	0.132	1.099
ID511878	511878	41	39.986	14.218	18.708	0	301	301	2	1	-10921639	120.905	119	79	167	2539	23.854	7.600	0.141	1.254
ID511877	511877	32	46.077	21.641	13.968	0	301	301	2	1	-10921639	117.095	119	55	159	2459	28.723	2.000	0.189	1.297
ID511879	511879	None	36.580	21.557	14.005	0	307	307	2	1	-10921639	82.048	87	39	111	1723	21.685	4.800	0.244	1.486
ID511880	511880	None	35.209	21.046	14.224	0	314	314	2	1	-10921639	71.762	71	47	111	1507	17.326	4.800	0.247	1.641
