# Supplementary material for: Progressive enhancement of kinetic proofreading in T cell antigen discrimination from receptor activation to DAG generation
Source: eLife. 2022 Sep 20;11:e75263. doi: 10.7554/eLife.75263 (PMC9536835; doi:10.7554/eLife.75263)
Supplement: Figure 5—source data 1. — Each data table is the TrackMate ‘spot-statistics’ output of one cell over four cycles of blue-light illumination (frames 0–40, 100–140, 200–240, and 300–340, with 3 s interval between frames). We calculated the lifetime of TrackIDs that existed at the start of each period of blue-light illumination that did not last for the full period and fit the resulting lifetime distributions using custom Python scripts available at https://github.com/dbritain/KP-paper (copy archived at swh:1:rev:167fa456901903740f0f3ee6a3e5324bc45207ea, Britain, 2022). [file elife-75263-fig5-data1.zip › Fig5SourceData/LOV/lov1/r1/lov5.csv]

Label	ID	TRACK_ID	QUALITY	POSITION_X	POSITION_Y	POSITION_Z	POSITION_T	FRAME	RADIUS	VISIBILITY	MANUAL_COLOR	MEAN_INTENSITY	MEDIAN_INTENSITY	MIN_INTENSITY	MAX_INTENSITY	TOTAL_INTENSITY	STANDARD_DEVIATION	ESTIMATED_DIAMETER	CONTRAST	SNR
ID513271	513271	0	67.326	27.225	11.852	0	0	0	2	1	-10921639	131.429	121	77	232	2760	39.746	2.000	0.222	1.200
ID513270	513270	1	73.870	16.070	7.215	0	0	0	2	1	-10921639	120.333	99	66	199	2527	42.447	2.000	0.298	1.301
ID513277	513277	2	52.233	16.526	30.854	0	0	0	2	1	-10921639	113.952	110	55	188	2393	40.861	2.000	0.158	0.761
ID513276	513276	None	47.652	16.504	25.636	0	0	0	2	1	-10921639	146.381	155	88	199	3074	35.152	4.800	0.140	1.025
ID513275	513275	3	80.465	9.283	26.108	0	0	0	2	1	-10921639	126.619	110	66	232	2659	50.060	2.000	0.293	1.146
ID513274	513274	None	87.757	25.183	24.844	0	0	0	2	1	-10921639	188.095	188	77	255	3950	42.682	4.800	0.290	1.984
ID513273	513273	4	54.622	14.109	18.485	0	0	0	2	1	-10921639	142.000	144	88	221	2982	36.799	2.000	0.179	1.171
ID513272	513272	None	51.164	25.923	15.978	0	0	0	2	1	-10921639	103.905	99	44	199	2182	37.062	2.000	0.152	0.742
ID513269	513269	2	55.077	16.431	31.683	0	1	1	2	1	-10921639	125.048	121	77	188	2626	31.398	2.000	0.209	1.376
ID513268	513268	3	48.508	9.089	25.806	0	1	1	2	1	-10921639	93.952	88	33	144	1973	32.085	2.000	0.242	1.143
ID513267	513267	None	40.950	19.362	23.878	0	1	1	2	1	-10921639	141.619	144	99	199	2974	25.580	4.800	0.123	1.209
ID513266	513266	4	44.115	13.281	19.808	0	1	1	2	1	-10921639	119.333	110	77	188	2506	32.237	2.000	0.132	0.861
ID513265	513265	None	38.196	16.715	18.057	0	1	1	2	1	-10921639	121.905	121	77	177	2560	27.691	2.000	0.125	0.979
ID513264	513264	0	47.289	26.932	11.617	0	1	1	2	1	-10921639	114.524	99	66	188	2405	36.660	2.000	0.177	0.940
ID513263	513263	1	36.436	17.149	6.684	0	1	1	2	1	-10921639	82.333	77	22	144	1729	31.023	2.000	0.172	0.778
ID513258	513258	3	44.173	9.670	25.285	0	2	2	2	1	-10921639	94.952	99	55	155	1994	27.077	2.000	0.202	1.179
ID513257	513257	None	35.572	28.228	21.267	0	2	2	2	1	-10921639	99.095	99	66	144	2081	21.368	4.800	0.148	1.195
ID513260	513260	None	36.007	13.581	20.592	0	3	3	2	1	-10921639	116.143	121	77	155	2439	26.592	2.000	0.119	0.926
ID513262	513262	None	35.768	18.448	24.228	0	4	4	2	1	-10921639	104.905	99	77	166	2203	23.248	2.000	0.137	1.090
ID513261	513261	None	37.746	17.798	18.539	0	4	4	2	1	-10921639	109.143	110	77	155	2292	21.455	4.800	0.213	1.787
ID513259	513259	None	36.672	34.542	21.595	0	7	7	2	1	-10921639	107.524	99	88	133	2258	15.371	4.800	0.200	2.329
ID513279	513279	None	36.314	29.027	22.283	0	8	8	2	1	-10921639	89.667	77	55	144	1883	23.892	2.000	0.157	1.019
ID513278	513278	None	37.838	7.971	19.821	0	8	8	2	1	-10921639	83.286	88	55	121	1749	21.036	2.000	0.217	1.410
ID513282	513282	None	36.928	40.000	32.000	0	11	11	2	1	-10921639	78.524	66	51	121	1649	21.570	3.200	0.216	1.292
ID513281	513281	None	35.272	8.145	28.845	0	11	11	2	1	-10921639	83.286	77	44	121	1749	21.882	2.000	0.177	1.146
ID513280	513280	None	36.635	24.367	5.956	0	11	11	2	1	-10921639	74.905	66	33	121	1573	24.749	2.000	0.185	0.943
ID513285	513285	None	40.950	8.363	20.008	0	12	12	2	1	-10921639	74.429	66	33	144	1563	28.361	2.000	0.228	0.976
ID513283	513283	5	37.598	24.302	5.837	0	14	14	2	1	-10921639	93.857	88	44	155	1971	26.133	2.000	0.146	0.917
ID513284	513284	None	40.063	8.237	19.688	0	14	14	2	1	-10921639	88.190	77	55	133	1852	25.672	2.000	0.183	1.061
ID513286	513286	5	36.738	25.022	5.595	0	15	15	2	1	-10921639	92.286	88	66	144	1938	21.534	2.000	0.171	1.253
ID513289	513289	None	36.144	31.528	22.378	0	18	18	2	1	-10921639	116.619	121	66	144	2449	23.581	4.800	0.161	1.368
ID513288	513288	None	37.339	8.515	19.670	0	18	18	2	1	-10921639	87.095	88	44	144	1829	28.499	2.000	0.166	0.869
ID513287	513287	None	41.407	26.964	20.199	0	19	19	2	1	-10921639	110.810	110	55	144	2327	24.578	4.800	0.182	1.391
ID513291	513291	None	35.100	36.267	22.155	0	20	20	2	1	-10921639	106.619	110	66	133	2239	21.051	3.200	0.147	1.297
ID513290	513290	None	36.411	8.093	19.378	0	20	20	2	1	-10921639	73.381	66	33	133	1541	26.904	2.000	0.203	0.922
ID513292	513292	None	36.354	18.738	24.281	0	21	21	2	1	-10921639	94.381	99	44	155	1982	27.474	7.600	0.141	0.849
ID513293	513293	6	58.113	13.685	30.817	0	23	23	2	1	-10921639	121.381	110	55	221	2549	38.022	2.000	0.193	1.034
ID513294	513294	6	37.662	14.185	30.342	0	24	24	2	1	-10921639	89.143	88	55	177	1872	32.477	2.000	0.115	0.564
ID513299	513299	7	42.823	9.156	19.206	0	25	25	2	1	-10921639	103.333	99	66	155	2170	23.480	7.600	0.207	1.512
ID513300	513300	7	36.009	8.499	19.238	0	26	26	2	1	-10921639	91.762	88	44	166	1927	29.611	7.600	0.158	0.847
ID513302	513302	None	36.109	34.740	21.152	0	27	27	2	1	-10921639	109.762	121	44	155	2305	28.019	4.800	0.152	1.036
ID513301	513301	None	38.862	35.866	10.730	0	27	27	2	1	-10921639	101.714	99	77	144	2136	18.895	4.800	0.205	1.830
ID513295	513295	8	45.233	24.574	5.298	0	28	28	2	1	-10921639	95.000	88	55	155	1995	26.008	2.000	0.231	1.371
ID513297	513297	None	38.881	29.489	21.571	0	28	28	2	1	-10921639	121.381	121	77	177	2549	23.198	7.600	0.141	1.290
ID513296	513296	7	43.649	8.470	19.862	0	28	28	2	1	-10921639	108.190	99	55	177	2272	33.499	2.000	0.154	0.863
ID513303	513303	8	40.782	24.248	6.206	0	29	29	2	1	-10921639	105.952	110	77	155	2225	22.918	2.000	0.196	1.513
ID513304	513304	7	44.564	8.760	19.652	0	29	29	2	1	-10921639	118.667	121	66	188	2492	30.678	2.000	0.145	0.977
ID513298	513298	None	35.272	14.000	37.000	0	30	30	2	1	-10921639	111.429	110	72	155	2340	22.106	2.000	0.158	1.377
ID513307	513307	None	35.181	15.663	19.497	0	32	32	2	1	-10921639	119.762	121	88	155	2515	21.631	2.000	0.132	1.287
ID513308	513308	None	37.435	28.662	21.723	0	32	32	2	1	-10921639	119.762	121	88	166	2515	23.554	2.000	0.134	1.202
ID513306	513306	None	49.376	14.946	28.758	0	33	33	2	1	-10921639	113.000	110	66	177	2373	31.713	2.000	0.181	1.092
ID513305	513305	None	36.096	36.349	21.456	0	33	33	2	1	-10921639	104.000	110	55	144	2184	26.983	2.000	0.143	0.964
ID513309	513309	9	39.469	8.806	19.782	0	35	35	2	1	-10921639	96.571	88	55	155	2028	26.782	2.000	0.171	1.055
ID513310	513310	9	35.047	8.997	19.723	0	36	36	2	1	-10921639	98.619	99	55	166	2071	27.299	7.600	0.122	0.783
ID513311	513311	None	36.964	17.875	16.988	0	37	37	2	1	-10921639	97.048	99	33	133	2038	28.152	2.000	0.172	1.013
ID513313	513313	None	44.448	29.882	23.091	0	37	37	2	1	-10921639	118.190	110	88	155	2482	20.141	4.800	0.196	1.920
ID513312	513312	9	51.836	8.334	19.655	0	37	37	2	1	-10921639	117.238	110	66	177	2462	34.418	2.000	0.192	1.095
ID513318	513318	None	36.186	19.767	23.478	0	38	38	2	1	-10921639	96.476	88	66	144	2026	21.609	2.000	0.158	1.219
ID513317	513317	9	49.659	8.872	19.676	0	38	38	2	1	-10921639	113.429	110	77	188	2382	28.435	2.000	0.194	1.297
ID513315	513315	9	37.012	9.173	19.873	0	39	39	2	1	-10921639	95.476	99	55	155	2005	24.703	2.000	0.145	0.980
ID513314	513314	None	45.309	24.938	5.544	0	39	39	2	1	-10921639	100.762	99	55	166	2116	26.877	2.000	0.218	1.345
ID513316	513316	None	36.441	35.259	21.489	0	39	39	2	1	-10921639	131.000	133	88	166	2751	21.675	4.800	0.140	1.481
ID513319	513319	9	35.767	8.763	19.185	0	40	40	2	1	-10921639	88.095	88	55	155	1850	26.032	2.000	0.140	0.831
ID513321	513321	9	51.823	9.620	19.959	0	41	41	2	1	-10921639	103.381	99	44	166	2171	32.847	2.000	0.246	1.243
ID513320	513320	10	38.554	24.699	5.447	0	41	41	2	1	-10921639	95.000	88	33	155	1995	31.914	2.000	0.140	0.729
ID513325	513325	9	36.949	8.883	19.537	0	42	42	2	1	-10921639	94.476	88	55	155	1984	26.968	2.000	0.150	0.911
ID513324	513324	10	36.794	24.876	5.784	0	42	42	2	1	-10921639	84.952	88	33	133	1784	25.067	2.000	0.164	0.957
ID513326	513326	9	43.023	9.330	19.838	0	43	43	2	1	-10921639	92.857	88	44	166	1950	33.002	2.000	0.181	0.862
ID513323	513323	None	47.236	16.032	28.495	0	44	44	2	1	-10921639	109.810	99	66	177	2306	35.795	2.000	0.162	0.857
ID513322	513322	10	43.752	24.601	5.221	0	44	44	2	1	-10921639	99.095	99	55	144	2081	24.777	6.300	0.221	1.447
ID513327	513327	10	57.933	24.580	5.840	0	45	45	2	1	-10921639	113.952	99	77	188	2393	34.893	2.000	0.221	1.183
ID513328	513328	12	47.368	24.733	22.974	0	45	45	2	1	-10921639	123.476	110	88	210	2593	31.647	2.000	0.139	0.953
ID513334	513334	11	37.846	16.415	29.058	0	46	46	2	1	-10921639	112.476	121	44	166	2362	33.505	2.000	0.144	0.846
ID513333	513333	12	40.880	23.952	23.836	0	46	46	2	1	-10921639	138.524	133	99	166	2909	21.407	4.800	0.161	1.796
ID513332	513332	13	52.381	13.454	24.229	0	46	46	2	1	-10921639	109.238	99	66	199	2294	36.869	2.000	0.200	0.986
ID513331	513331	None	41.484	14.719	7.145	0	46	46	2	1	-10921639	109.143	110	77	144	2292	19.913	4.800	0.219	1.971
ID513330	513330	10	45.755	24.492	5.802	0	46	46	2	1	-10921639	86.571	77	44	166	1818	35.298	2.000	0.168	0.706
ID513329	513329	None	37.886	30.237	5.235	0	46	46	2	1	-10921639	89.667	88	55	144	1883	21.747	2.000	0.200	1.373
ID513335	513335	12	59.416	23.952	22.808	0	47	47	2	1	-10921639	137.762	133	88	199	2893	33.163	2.000	0.185	1.298
ID513337	513337	11	53.372	16.710	30.055	0	47	47	2	1	-10921639	141.619	144	99	188	2974	25.364	4.800	0.201	1.866
ID513336	513336	13	53.756	14.204	23.923	0	47	47	2	1	-10921639	115.571	110	55	199	2427	39.850	2.000	0.153	0.771
ID513343	513343	11	47.438	16.520	29.927	0	48	48	2	1	-10921639	129.381	133	66	177	2717	33.643	2.000	0.168	1.105
ID513342	513342	13	58.619	13.908	23.902	0	48	48	2	1	-10921639	120.810	110	66	232	2537	43.075	2.000	0.133	0.658
ID513341	513341	12	39.893	24.156	23.505	0	48	48	2	1	-10921639	129.429	133	88	177	2718	25.286	7.600	0.151	1.345
ID513340	513340	14	40.647	15.813	19.542	0	48	48	2	1	-10921639	118.143	110	88	199	2481	28.249	2.000	0.105	0.795
ID513339	513339	None	36.424	9.401	19.860	0	48	48	2	1	-10921639	92.286	88	55	144	1938	25.401	2.000	0.171	1.062
ID513338	513338	10	40.751	25.011	5.607	0	48	48	2	1	-10921639	88.619	88	55	155	1861	27.931	2.000	0.171	0.925
ID513351	513351	16	36.236	16.273	6.322	0	49	49	2	1	-10921639	87.571	88	44	133	1839	25.376	2.000	0.159	0.949
ID513358	513358	None	45.842	14.998	30.577	0	49	49	2	1	-10921639	121.429	110	66	188	2550	32.887	7.600	0.181	1.129
ID513357	513357	11	46.042	16.633	28.927	0	49	49	2	1	-10921639	132.667	144	55	166	2786	30.939	4.800	0.187	1.349
ID513356	513356	12	54.650	23.907	23.784	0	49	49	2	1	-10921639	145.714	155	88	188	3060	32.268	4.800	0.186	1.419
ID513355	513355	13	77.587	14.213	23.426	0	49	49	2	1	-10921639	153.048	155	77	255	3214	52.841	2.000	0.215	1.024
ID513354	513354	15	40.152	28.189	21.453	0	49	49	2	1	-10921639	135.810	144	88	210	2852	31.929	4.800	0.123	0.932
ID513353	513353	14	44.638	15.252	19.969	0	49	49	2	1	-10921639	135.143	133	77	199	2838	36.234	2.000	0.138	0.904
ID513352	513352	10	37.170	24.543	5.481	0	49	49	2	1	-10921639	85.000	88	33	144	1785	30.226	2.000	0.159	0.773
ID513350	513350	11	55.151	15.744	29.580	0	50	50	2	1	-10921639	144.714	144	77	199	3039	35.688	4.800	0.219	1.455
ID513349	513349	12	40.903	23.875	24.493	0	50	50	2	1	-10921639	136.810	144	77	177	2873	31.630	4.800	0.160	1.196
ID513348	513348	13	75.972	14.251	23.014	0	50	50	2	1	-10921639	161.619	144	88	255	3394	52.619	2.000	0.176	0.919
ID513347	513347	15	38.651	25.968	22.133	0	50	50	2	1	-10921639	137.952	144	77	188	2897	27.667	6.161	0.119	1.058
ID513346	513346	14	47.017	15.493	19.261	0	50	50	2	1	-10921639	141.000	133	66	210	2961	41.982	2.000	0.132	0.786
ID513345	513345	16	38.080	15.906	6.783	0	50	50	2	1	-10921639	98.095	88	66	144	2060	23.296	2.000	0.184	1.309
ID513344	513344	10	46.525	24.917	5.489	0	50	50	2	1	-10921639	94.476	88	33	155	1984	33.400	2.000	0.195	0.921
ID513383	513383	14	42.037	15.360	19.869	0	51	51	2	1	-10921639	130.952	133	77	199	2750	32.155	2.000	0.109	0.802
ID513388	513388	11	61.367	16.357	28.643	0	51	51	2	1	-10921639	146.810	144	99	243	3083	36.540	4.800	0.227	1.488
ID513387	513387	12	35.480	23.838	25.713	0	51	51	2	1	-10921639	108.714	110	66	177	2283	34.166	2.000	0.093	0.540
ID513386	513386	13	35.024	13.895	23.473	0	51	51	2	1	-10921639	137.857	144	88	188	2895	26.818	7.600	0.096	0.903
ID513385	513385	15	54.676	25.376	22.441	0	51	51	2	1	-10921639	157.952	155	99	243	3317	40.982	2.000	0.129	0.880
ID513384	513384	17	50.182	28.615	20.403	0	51	51	2	1	-10921639	133.143	133	55	210	2796	42.948	2.000	0.152	0.816
ID513359	513359	None	40.704	24.621	5.242	0	52	52	2	1	-10921639	83.952	77	44	144	1763	29.469	2.000	0.183	0.881
ID513364	513364	11	63.850	16.154	28.991	0	52	52	2	1	-10921639	155.333	155	99	232	3262	31.874	4.800	0.244	1.911
ID513363	513363	15	76.264	25.068	23.150	0	52	52	2	1	-10921639	179.667	166	121	255	3773	42.264	2.000	0.192	1.372
ID513362	513362	13	45.562	14.911	23.330	0	52	52	2	1	-10921639	165.333	155	110	243	3472	33.483	2.000	0.099	0.889
ID513361	513361	17	46.505	28.037	21.004	0	52	52	2	1	-10921639	150.571	144	99	232	3162	36.203	7.600	0.117	0.870
ID513360	513360	14	45.638	15.065	19.872	0	52	52	2	1	-10921639	160.667	155	110	210	3374	28.336	2.000	0.126	1.265
ID513382	513382	11	57.265	15.562	30.171	0	53	53	2	1	-10921639	156.333	155	99	210	3283	30.107	4.800	0.236	1.981
ID513381	513381	None	37.107	9.662	25.038	0	53	53	2	1	-10921639	103.286	99	66	188	2169	27.501	2.000	0.109	0.735
ID513380	513380	13	57.421	14.246	23.842	0	53	53	2	1	-10921639	142.476	121	77	255	2992	48.078	2.000	0.089	0.483
ID513379	513379	15	81.136	24.866	23.129	0	53	53	2	1	-10921639	165.238	155	88	255	3470	46.115	2.000	0.212	1.254
ID513378	513378	17	39.860	29.218	21.288	0	53	53	2	1	-10921639	128.810	121	77	199	2705	32.348	2.000	0.104	0.753
ID513377	513377	14	76.395	16.020	19.731	0	53	53	2	1	-10921639	156.762	144	88	255	3292	48.896	2.000	0.173	0.947
ID513376	513376	20	37.931	8.868	19.569	0	53	53	2	1	-10921639	99.143	88	66	177	2082	29.593	2.000	0.120	0.717
ID513375	513375	18	35.067	27.594	16.037	0	53	53	2	1	-10921639	98.714	99	44	144	2073	31.353	2.000	0.110	0.625
ID513374	513374	21	46.166	16.430	7.175	0	53	53	2	1	-10921639	104.952	99	77	166	2204	26.509	4.800	0.208	1.366
ID513367	513367	18	37.505	26.818	16.120	0	54	54	2	1	-10921639	105.524	110	55	166	2216	33.077	2.000	0.084	0.495
ID513366	513366	21	44.014	16.868	7.696	0	54	54	2	1	-10921639	92.857	88	55	155	1950	30.706	2.000	0.184	0.942
ID513365	513365	19	38.081	25.234	5.595	0	54	54	2	1	-10921639	79.190	77	44	166	1663	29.877	2.000	0.136	0.633
ID513373	513373	11	58.749	16.298	29.767	0	54	54	2	1	-10921639	158.000	166	77	210	3318	31.977	4.800	0.243	1.932
ID513372	513372	13	58.143	14.047	23.794	0	54	54	2	1	-10921639	140.429	144	88	232	2949	41.745	2.000	0.122	0.732
ID513371	513371	15	50.303	24.083	23.425	0	54	54	2	1	-10921639	157.905	166	110	210	3316	31.080	2.000	0.147	1.303
ID513370	513370	17	77.519	29.045	21.340	0	54	54	2	1	-10921639	165.381	155	99	255	3473	45.311	2.000	0.219	1.311
ID513369	513369	14	56.140	15.906	19.685	0	54	54	2	1	-10921639	143.667	144	77	243	3017	40.637	2.000	0.122	0.770
ID513368	513368	20	44.038	9.449	19.693	0	54	54	2	1	-10921639	104.524	99	55	177	2195	34.772	2.000	0.175	0.895
ID513397	513397	11	67.671	16.659	29.840	0	55	55	2	1	-10921639	166.333	166	88	243	3493	45.313	4.800	0.193	1.190
ID513396	513396	15	71.201	24.429	22.846	0	55	55	2	1	-10921639	169.571	155	110	255	3561	46.876	2.000	0.201	1.210
ID513395	513395	13	45.463	14.161	23.416	0	55	55	2	1	-10921639	139.857	133	77	221	2937	41.472	2.000	0.107	0.652
ID513394	513394	None	35.839	34.760	22.345	0	55	55	2	1	-10921639	100.714	99	55	144	2115	24.660	4.800	0.168	1.175
ID513393	513393	17	61.331	28.668	20.783	0	55	55	2	1	-10921639	152.667	144	88	232	3206	40.499	2.000	0.185	1.178
ID513392	513392	20	38.063	9.482	19.603	0	55	55	2	1	-10921639	87.095	88	33	177	1829	35.215	2.000	0.150	0.645
ID513391	513391	14	58.942	15.646	19.213	0	55	55	2	1	-10921639	154.238	144	99	221	3239	37.861	3.200	0.179	1.239
ID513390	513390	18	44.305	26.400	15.543	0	55	55	2	1	-10921639	128.333	133	77	210	2695	36.114	7.600	0.115	0.732
ID513389	513389	19	48.230	24.924	5.217	0	55	55	2	1	-10921639	91.762	77	55	166	1927	28.744	2.000	0.220	1.151
ID513399	513399	22	36.693	20.396	15.510	0	56	56	2	1	-10921639	119.286	110	66	177	2505	34.091	2.000	0.093	0.595
ID513398	513398	None	41.229	15.976	6.653	0	56	56	2	1	-10921639	76.571	66	44	144	1608	27.935	2.000	0.208	0.944
ID513403	513403	11	72.737	16.804	29.816	0	56	56	2	1	-10921639	156.810	155	77	232	3293	53.347	2.000	0.203	0.991
ID513402	513402	15	73.290	24.404	22.772	0	56	56	2	1	-10921639	189.667	177	121	255	3983	46.089	4.800	0.199	1.367
ID513401	513401	17	67.445	28.282	20.979	0	56	56	2	1	-10921639	158.381	155	88	255	3326	48.856	2.000	0.175	0.965
ID513400	513400	14	65.860	15.469	19.922	0	56	56	2	1	-10921639	173.238	177	88	255	3638	45.587	2.000	0.172	1.114
ID513415	513415	None	37.724	27.388	15.774	0	57	57	2	1	-10921639	124.619	121	77	177	2617	29.775	2.000	0.099	0.753
ID513414	513414	22	35.602	21.285	15.496	0	57	57	2	1	-10921639	123.095	133	44	188	2585	44.470	7.600	0.078	0.399
ID513413	513413	None	36.275	12.000	0.000	0	57	57	2	1	-10921639	87.381	77	51	144	1835	30.585	4.800	0.249	1.138
ID513419	513419	11	74.490	17.065	29.363	0	57	57	2	1	-10921639	164.714	166	99	232	3459	41.935	4.800	0.271	1.677
ID513418	513418	15	53.592	24.586	23.606	0	57	57	2	1	-10921639	169.571	177	121	210	3561	28.922	4.800	0.191	1.880
ID513417	513417	17	62.233	28.991	20.998	0	57	57	2	1	-10921639	137.238	133	88	221	2882	40.319	2.000	0.162	0.950
ID513416	513416	14	68.079	15.869	18.916	0	57	57	2	1	-10921639	179.048	166	121	255	3760	37.657	4.800	0.200	1.587
ID513412	513412	11	56.103	16.886	29.545	0	58	58	2	1	-10921639	146.857	155	66	210	3084	40.829	4.800	0.190	1.150
ID513411	513411	15	66.938	24.269	22.868	0	58	58	2	1	-10921639	186.000	188	133	255	3906	34.742	4.800	0.191	1.719
ID513410	513410	23	64.585	14.093	23.350	0	58	58	2	1	-10921639	159.524	155	99	255	3350	49.874	2.000	0.130	0.736
ID513409	513409	17	72.327	28.706	21.451	0	58	58	2	1	-10921639	158.476	155	55	255	3328	56.426	2.000	0.188	0.890
ID513408	513408	14	53.876	15.360	18.749	0	58	58	2	1	-10921639	167.524	166	121	221	3518	29.652	2.000	0.143	1.415
ID513407	513407	None	39.918	9.417	19.479	0	58	58	2	1	-10921639	103.429	99	55	188	2172	38.700	2.000	0.152	0.703
ID513406	513406	24	42.320	24.376	15.917	0	58	58	2	1	-10921639	146.333	144	99	188	3073	25.445	4.800	0.141	1.419
ID513405	513405	22	55.160	20.219	15.819	0	58	58	2	1	-10921639	137.286	144	77	232	2883	40.922	2.000	0.127	0.754
ID513404	513404	None	51.300	16.386	7.314	0	58	58	2	1	-10921639	99.190	88	55	166	2083	32.969	2.000	0.213	1.055
ID513428	513428	11	68.536	16.692	30.009	0	59	59	2	1	-10921639	152.667	155	77	243	3206	43.180	4.800	0.220	1.275
ID513427	513427	None	37.743	34.090	22.596	0	59	59	2	1	-10921639	115.095	110	55	166	2417	27.909	4.800	0.145	1.043
ID513426	513426	15	84.745	24.339	23.483	0	59	59	2	1	-10921639	201.857	210	133	255	4239	44.149	4.800	0.235	1.743
ID513425	513425	23	68.817	14.134	23.139	0	59	59	2	1	-10921639	169.571	166	99	255	3561	49.033	2.000	0.149	0.895
ID513424	513424	17	54.253	29.049	21.006	0	59	59	2	1	-10921639	135.619	121	77	221	2848	36.753	2.000	0.133	0.866
ID513423	513423	14	53.715	15.060	19.247	0	59	59	2	1	-10921639	170.667	166	99	243	3584	37.812	3.200	0.135	1.076
ID513422	513422	24	45.206	25.278	15.882	0	59	59	2	1	-10921639	142.667	133	88	199	2996	30.245	4.800	0.140	1.155
ID513421	513421	22	44.059	20.739	15.660	0	59	59	2	1	-10921639	147.381	144	99	199	3095	28.451	2.000	0.114	1.061
ID513420	513420	None	42.508	24.479	5.647	0	59	59	2	1	-10921639	90.810	88	44	144	1907	28.553	2.000	0.202	1.070
ID513431	513431	25	50.242	9.047	19.941	0	60	60	2	1	-10921639	115.095	110	77	188	2417	33.547	2.000	0.157	0.929
ID513430	513430	14	39.813	15.095	18.392	0	60	60	2	1	-10921639	135.810	133	55	188	2852	36.055	2.000	0.104	0.712
ID513429	513429	24	59.048	23.929	16.011	0	60	60	2	1	-10921639	176.381	177	88	243	3704	40.974	2.000	0.159	1.183
ID513435	513435	11	69.155	17.130	30.084	0	60	60	2	1	-10921639	155.762	155	121	221	3271	32.185	4.800	0.240	1.872
ID513434	513434	15	88.659	24.297	24.021	0	60	60	2	1	-10921639	194.952	199	99	255	4094	47.495	4.800	0.248	1.632
ID513433	513433	23	69.366	14.155	23.193	0	60	60	2	1	-10921639	166.810	166	110	255	3503	48.967	2.000	0.171	0.995
ID513432	513432	17	72.749	28.585	20.828	0	60	60	2	1	-10921639	148.381	144	55	255	3116	58.533	7.600	0.174	0.750
ID513445	513445	11	60.924	17.169	30.743	0	61	61	2	1	-10921639	123.524	121	55	221	2594	47.583	2.000	0.168	0.748
ID513444	513444	None	41.235	17.978	24.986	0	61	61	2	1	-10921639	145.762	144	77	232	3061	38.740	2.000	0.061	0.431
ID513443	513443	15	66.620	24.372	23.950	0	61	61	2	1	-10921639	172.095	166	88	243	3614	44.109	4.800	0.215	1.379
ID513442	513442	23	56.774	14.235	23.564	0	61	61	2	1	-10921639	169.048	166	110	255	3550	43.629	2.000	0.115	0.799
ID513441	513441	17	79.252	28.859	21.036	0	61	61	2	1	-10921639	150.476	133	77	255	3160	49.836	2.000	0.226	1.112
ID513440	513440	26	41.133	20.142	20.174	0	61	61	2	1	-10921639	160.571	155	88	255	3372	42.372	2.000	0.035	0.258
ID513439	513439	25	36.591	8.530	19.576	0	61	61	2	1	-10921639	99.762	88	44	177	2095	35.554	2.000	0.104	0.529
ID513438	513438	14	40.432	15.948	18.745	0	61	61	2	1	-10921639	182.762	188	144	232	3838	27.745	4.800	0.114	1.351
ID513437	513437	24	63.659	24.042	15.832	0	61	61	2	1	-10921639	175.286	177	110	243	3681	40.672	2.000	0.164	1.217
ID513436	513436	None	40.350	24.763	5.249	0	61	61	2	1	-10921639	76.048	77	33	133	1597	28.438	7.600	0.209	0.925
ID513447	513447	14	35.995	15.901	19.462	0	62	62	2	1	-10921639	152.048	155	88	232	3193	38.614	2.000	0.062	0.463
ID513446	513446	24	71.783	21.603	14.819	0	62	62	2	1	-10921639	176.286	188	99	232	3702	45.320	3.200	0.211	1.358
ID513452	513452	11	69.758	16.834	30.742	0	62	62	2	1	-10921639	151.048	144	88	255	3172	47.207	7.600	0.195	1.044
ID513451	513451	15	83.721	24.623	23.650	0	62	62	2	1	-10921639	197.619	188	88	255	4150	51.092	4.800	0.241	1.500
ID513450	513450	23	63.678	14.307	23.482	0	62	62	2	1	-10921639	176.000	166	110	255	3696	45.757	2.000	0.146	0.981
ID513449	513449	17	74.110	28.947	21.072	0	62	62	2	1	-10921639	153.667	133	77	255	3227	49.603	2.000	0.179	0.940
ID513448	513448	26	40.911	20.613	19.970	0	62	62	2	1	-10921639	160.000	155	99	255	3360	43.402	2.000	0.043	0.302
ID513459	513459	11	72.935	16.948	30.707	0	63	63	2	1	-10921639	152.571	144	88	255	3204	46.085	2.000	0.201	1.108
ID513458	513458	15	77.543	24.341	23.376	0	63	63	2	1	-10921639	203.857	210	110	255	4281	42.034	4.800	0.205	1.653
ID513457	513457	23	66.839	14.483	23.404	0	63	63	2	1	-10921639	156.952	144	66	255	3296	56.195	2.000	0.167	0.801
ID513456	513456	17	67.735	28.887	20.948	0	63	63	2	1	-10921639	148.857	144	77	255	3126	50.013	2.000	0.164	0.837
ID513455	513455	26	42.100	20.233	20.211	0	63	63	2	1	-10921639	170.667	166	121	255	3584	38.591	2.000	0.043	0.363
ID513454	513454	25	46.492	9.142	18.979	0	63	63	2	1	-10921639	98.143	88	55	166	2061	31.209	2.000	0.175	0.934
ID513453	513453	24	82.715	21.757	14.966	0	63	63	2	1	-10921639	203.905	199	99	255	4282	47.252	4.800	0.231	1.622
ID513494	513494	11	98.850	16.983	30.692	0	64	64	2	1	-10921639	172.143	155	88	255	3615	58.624	2.000	0.270	1.248
ID513493	513493	23	64.266	14.077	23.504	0	64	64	2	1	-10921639	153.095	155	77	255	3215	57.047	2.000	0.114	0.551
ID513492	513492	15	78.745	24.566	23.254	0	64	64	2	1	-10921639	203.952	199	133	255	4283	37.733	4.800	0.213	1.900
ID513491	513491	17	54.252	28.436	21.233	0	64	64	2	1	-10921639	169.571	155	99	255	3561	43.377	2.000	0.120	0.839
ID513490	513490	26	54.265	20.367	19.764	0	64	64	2	1	-10921639	166.381	155	110	255	3494	50.428	2.000	0.077	0.474
ID513489	513489	14	41.404	15.375	19.732	0	64	64	2	1	-10921639	163.238	166	99	221	3428	31.348	2.000	0.108	1.018
ID513488	513488	25	44.172	9.453	19.663	0	64	64	2	1	-10921639	100.333	99	22	166	2107	38.757	2.000	0.171	0.755
ID513487	513487	24	77.278	22.273	15.006	0	64	64	2	1	-10921639	184.762	199	88	255	3880	50.028	2.000	0.200	1.230
ID513463	513463	17	66.204	28.681	21.107	0	65	65	2	1	-10921639	144.667	133	66	255	3038	56.791	2.000	0.143	0.638
ID513462	513462	26	42.472	20.491	19.686	0	65	65	2	1	-10921639	166.952	155	88	255	3506	55.977	2.000	0.018	0.103
ID513461	513461	14	63.600	15.867	18.845	0	65	65	2	1	-10921639	174.333	166	110	255	3661	41.264	2.000	0.136	1.014
ID513460	513460	24	78.854	22.461	14.872	0	65	65	2	1	-10921639	210.238	210	110	255	4415	47.849	4.800	0.200	1.464
ID513467	513467	11	84.361	16.980	30.532	0	65	65	2	1	-10921639	141.524	144	44	255	2972	63.012	2.000	0.232	0.846
ID513466	513466	None	42.127	18.276	25.156	0	65	65	2	1	-10921639	140.476	144	88	221	2950	37.575	2.000	0.067	0.471
ID513465	513465	23	70.522	14.005	23.674	0	65	65	2	1	-10921639	157.333	155	88	255	3304	50.742	2.000	0.150	0.808
ID513464	513464	15	61.895	24.805	23.374	0	65	65	2	1	-10921639	208.524	210	144	255	4379	29.526	4.800	0.188	2.239
ID513476	513476	11	80.406	16.815	29.813	0	66	66	2	1	-10921639	170.476	177	88	243	3580	44.960	7.600	0.244	1.486
ID513475	513475	23	61.885	14.045	23.699	0	66	66	2	1	-10921639	160.476	166	99	243	3370	45.380	2.000	0.144	0.890
ID513474	513474	None	41.357	35.987	22.649	0	66	66	2	1	-10921639	113.952	110	77	155	2393	22.171	4.800	0.204	1.739
ID513473	513473	15	71.872	24.521	23.473	0	66	66	2	1	-10921639	215.476	232	121	255	4525	42.665	4.800	0.178	1.529
ID513472	513472	17	62.146	28.791	21.183	0	66	66	2	1	-10921639	167.476	155	99	255	3517	47.135	7.600	0.143	0.890
ID513471	513471	None	41.524	9.570	19.757	0	66	66	2	1	-10921639	102.381	99	44	199	2150	34.979	2.000	0.108	0.573
ID513470	513470	14	66.460	15.756	18.979	0	66	66	2	1	-10921639	180.571	177	121	255	3792	41.656	2.000	0.150	1.131
ID513469	513469	24	76.555	22.561	14.672	0	66	66	2	1	-10921639	207.095	221	99	255	4349	50.825	4.800	0.205	1.385
ID513468	513468	None	36.374	30.073	4.461	0	66	66	2	1	-10921639	72.333	66	22	133	1519	27.183	2.000	0.203	0.899
ID513495	513495	24	70.129	21.687	15.015	0	67	67	2	1	-10921639	190.048	199	110	255	3991	43.220	4.800	0.202	1.476
ID513502	513502	None	36.107	19.980	33.927	0	67	67	2	1	-10921639	74.000	55	22	166	1554	36.955	7.600	0.119	0.425
ID513501	513501	11	88.921	16.999	30.089	0	67	67	2	1	-10921639	175.857	177	88	255	3693	44.706	4.800	0.272	1.683
ID513500	513500	15	70.401	25.074	23.516	0	67	67	2	1	-10921639	219.286	232	133	255	4605	40.560	7.600	0.205	1.837
ID513499	513499	23	49.828	14.345	23.539	0	67	67	2	1	-10921639	157.857	144	110	243	3315	44.848	2.000	0.093	0.601
ID513498	513498	17	64.715	28.722	21.161	0	67	67	2	1	-10921639	162.095	144	77	255	3404	55.224	7.600	0.123	0.641
ID513497	513497	14	55.196	15.217	19.441	0	67	67	2	1	-10921639	168.476	166	99	255	3538	44.223	2.000	0.125	0.849
ID513496	513496	27	62.343	25.660	16.159	0	67	67	2	1	-10921639	163.048	166	55	243	3424	54.935	2.000	0.175	0.885
ID513479	513479	27	47.767	26.690	16.485	0	68	68	2	1	-10921639	150.524	155	77	232	3161	46.209	2.000	0.126	0.730
ID513478	513478	24	81.138	21.788	14.851	0	68	68	2	1	-10921639	195.952	199	121	255	4115	42.348	4.800	0.224	1.694
ID513477	513477	28	41.849	16.494	6.439	0	68	68	2	1	-10921639	96.000	99	66	144	2016	26.084	4.800	0.199	1.220
ID513486	513486	11	104.318	16.687	30.389	0	68	68	2	1	-10921639	178.571	177	99	255	3750	52.309	4.800	0.345	1.751
ID513485	513485	23	49.888	14.086	23.707	0	68	68	2	1	-10921639	146.857	144	77	243	3084	45.019	2.000	0.106	0.627
ID513484	513484	15	67.238	24.762	23.218	0	68	68	2	1	-10921639	220.810	232	155	255	4637	36.222	4.800	0.174	1.804
ID513483	513483	17	66.674	28.403	21.317	0	68	68	2	1	-10921639	189.190	166	110	255	3973	50.745	2.000	0.140	0.916
ID513482	513482	None	38.602	20.364	20.263	0	68	68	2	1	-10921639	162.190	155	99	255	3406	44.926	2.000	0.023	0.159
ID513481	513481	14	73.162	15.502	19.486	0	68	68	2	1	-10921639	188.714	177	121	255	3963	48.916	2.000	0.183	1.195
ID513480	513480	None	45.741	9.164	19.175	0	68	68	2	1	-10921639	100.286	99	33	166	2106	36.478	2.000	0.158	0.750
ID513510	513510	11	100.262	16.567	30.420	0	69	69	2	1	-10921639	173.857	177	66	255	3651	57.022	4.800	0.318	1.471
ID513509	513509	15	75.907	24.807	25.178	0	69	69	2	1	-10921639	201.238	210	121	255	4226	46.946	4.800	0.227	1.587
ID513508	513508	23	53.666	14.437	23.444	0	69	69	2	1	-10921639	157.333	144	99	255	3304	45.917	3.200	0.115	0.709
ID513507	513507	17	70.485	28.786	20.971	0	69	69	2	1	-10921639	165.857	166	77	255	3483	53.122	7.600	0.159	0.859
ID513506	513506	14	79.729	15.809	19.157	0	69	69	2	1	-10921639	189.667	188	121	255	3983	42.809	2.000	0.203	1.497
ID513505	513505	27	65.019	25.368	15.900	0	69	69	2	1	-10921639	185.857	188	110	255	3903	42.107	2.000	0.167	1.261
ID513504	513504	24	76.424	21.478	15.094	0	69	69	2	1	-10921639	172.762	166	88	255	3628	55.550	2.000	0.171	0.908
ID513503	513503	28	52.024	16.713	6.739	0	69	69	2	1	-10921639	99.238	99	33	166	2084	32.617	2.000	0.232	1.145
ID513527	513527	17	61.037	28.873	21.356	0	70	70	2	1	-10921639	151.524	155	77	243	3182	45.750	2.000	0.152	0.876
ID513526	513526	29	46.952	20.233	20.428	0	70	70	2	1	-10921639	186.000	177	133	255	3906	36.108	2.000	0.066	0.635
ID513525	513525	14	67.848	15.318	19.381	0	70	70	2	1	-10921639	174.286	166	110	255	3660	54.183	2.000	0.169	0.929
ID513524	513524	27	58.898	26.585	16.007	0	70	70	2	1	-10921639	152.571	166	66	243	3204	47.018	2.000	0.170	0.943
ID513523	513523	24	71.581	20.758	15.434	0	70	70	2	1	-10921639	182.238	177	88	255	3827	55.737	2.000	0.175	0.975
ID513522	513522	None	53.371	11.293	12.586	0	70	70	2	1	-10921639	102.333	99	55	188	2149	34.075	2.000	0.203	1.012
ID513521	513521	28	40.010	17.689	6.389	0	70	70	2	1	-10921639	94.429	99	44	144	1983	27.323	2.000	0.207	1.183
ID513530	513530	11	96.880	16.719	30.215	0	70	70	2	1	-10921639	179.571	177	88	255	3771	51.972	4.800	0.288	1.547
ID513529	513529	15	80.305	24.524	24.192	0	70	70	2	1	-10921639	204.571	188	66	255	4296	54.577	4.800	0.243	1.464
ID513528	513528	23	61.659	14.258	23.749	0	70	70	2	1	-10921639	151.095	144	77	255	3173	51.363	2.000	0.118	0.623
ID513511	513511	None	38.056	36.731	4.553	0	71	71	2	1	-10921639	82.286	77	22	133	1728	26.952	2.000	0.234	1.157
ID513520	513520	11	87.662	16.632	30.266	0	71	71	2	1	-10921639	170.571	177	77	255	3582	49.748	4.800	0.271	1.464
ID513519	513519	15	77.829	24.727	24.561	0	71	71	2	1	-10921639	201.429	199	88	255	4230	56.127	4.800	0.210	1.244
ID513518	513518	23	61.040	14.432	23.520	0	71	71	2	1	-10921639	147.905	133	77	255	3106	53.148	2.000	0.139	0.678
ID513517	513517	17	56.549	28.502	21.199	0	71	71	2	1	-10921639	150.429	144	66	255	3159	53.874	7.600	0.107	0.539
ID513516	513516	29	47.457	20.192	20.357	0	71	71	2	1	-10921639	155.667	155	77	243	3269	46.774	2.000	0.045	0.289
ID513515	513515	14	76.957	15.204	19.075	0	71	71	2	1	-10921639	156.857	144	88	255	3294	52.546	2.000	0.173	0.883
ID513514	513514	None	50.695	9.421	19.517	0	71	71	2	1	-10921639	96.048	99	33	177	2017	44.619	2.000	0.215	0.761
ID513513	513513	27	40.790	26.926	15.893	0	71	71	2	1	-10921639	138.429	155	66	188	2907	34.430	2.000	0.139	0.984
ID513512	513512	24	78.470	21.662	15.352	0	71	71	2	1	-10921639	177.571	177	88	255	3729	50.762	4.800	0.227	1.293
ID513541	513541	11	102.292	16.714	30.267	0	72	72	2	1	-10921639	176.429	166	88	255	3705	54.995	3.200	0.307	1.509
ID513540	513540	53	44.011	18.420	25.271	0	72	72	2	1	-10921639	148.857	155	66	232	3126	42.523	2.000	0.079	0.515
ID513539	513539	23	64.917	14.418	23.553	0	72	72	2	1	-10921639	147.905	144	55	255	3106	61.541	2.000	0.136	0.574
ID513538	513538	15	83.735	25.032	23.127	0	72	72	2	1	-10921639	218.810	221	144	255	4595	36.907	4.800	0.232	2.231
ID513537	513537	17	45.540	29.121	21.278	0	72	72	2	1	-10921639	144.714	155	77	221	3039	41.555	2.000	0.101	0.639
ID513536	513536	29	42.088	20.231	20.409	0	72	72	2	1	-10921639	155.857	144	99	243	3273	38.628	2.000	0.050	0.382
ID513535	513535	14	55.962	15.225	19.257	0	72	72	2	1	-10921639	146.714	133	77	243	3081	48.375	2.000	0.126	0.681
ID513534	513534	27	50.703	26.632	16.276	0	72	72	2	1	-10921639	144.714	155	44	210	3039	40.018	2.000	0.171	1.056
ID513533	513533	24	79.200	21.147	15.429	0	72	72	2	1	-10921639	160.619	155	66	255	3373	61.887	2.000	0.203	0.874
ID513532	513532	None	35.776	10.599	12.837	0	72	72	2	1	-10921639	83.905	77	55	177	1762	28.183	2.000	0.126	0.668
ID513531	513531	28	41.558	17.403	6.853	0	72	72	2	1	-10921639	96.048	99	44	144	2017	27.507	2.000	0.177	1.051
ID513543	513543	28	41.177	17.838	6.883	0	73	73	2	1	-10921639	99.714	99	66	166	2094	26.224	2.000	0.145	0.962
ID513542	513542	56	36.199	25.302	5.469	0	73	73	2	1	-10921639	93.857	99	44	155	1971	28.354	2.000	0.151	0.868
ID513552	513552	11	90.787	17.171	30.246	0	73	73	2	1	-10921639	180.190	177	110	255	3784	42.310	4.800	0.286	1.897
ID513551	513551	53	45.926	18.561	25.019	0	73	73	2	1	-10921639	146.857	133	66	255	3084	48.908	2.000	0.052	0.297
ID513550	513550	23	74.592	13.990	23.694	0	73	73	2	1	-10921639	162.714	166	77	255	3417	53.026	2.000	0.160	0.845
ID513549	513549	15	85.418	24.732	23.200	0	73	73	2	1	-10921639	218.286	232	133	255	4584	41.865	4.800	0.230	1.950
ID513548	513548	17	76.352	28.965	21.173	0	73	73	2	1	-10921639	161.524	144	55	255	3392	56.813	2.000	0.161	0.788
ID513547	513547	29	40.673	20.206	19.569	0	73	73	2	1	-10921639	172.714	166	110	255	3627	39.891	2.000	0.045	0.376
ID513546	513546	14	47.705	15.748	19.331	0	73	73	2	1	-10921639	170.048	166	99	232	3571	35.621	2.000	0.116	0.996
ID513545	513545	27	52.463	27.337	15.942	0	73	73	2	1	-10921639	149.476	155	88	210	3139	32.175	2.000	0.160	1.282
ID513544	513544	24	58.348	20.303	16.168	0	73	73	2	1	-10921639	168.429	166	88	255	3537	45.101	2.000	0.119	0.797
ID513575	513575	14	41.032	16.746	18.264	0	74	74	2	1	-10921639	173.143	188	99	221	3636	37.837	7.600	0.118	0.968
ID513574	513574	27	41.658	25.000	16.000	0	74	74	2	1	-10921639	151.571	166	88	221	3183	38.034	2.000	0.096	0.697
ID513573	513573	24	46.490	20.538	16.170	0	74	74	2	1	-10921639	159.524	155	77	243	3350	44.102	2.000	0.076	0.514
ID513572	513572	56	35.993	24.605	5.568	0	74	74	2	1	-10921639	91.762	88	44	144	1927	26.987	2.000	0.163	0.955
ID513571	513571	28	55.129	17.212	6.462	0	74	74	2	1	-10921639	120.381	121	66	188	2528	31.113	4.800	0.228	1.438
ID513580	513580	11	87.802	17.096	29.378	0	74	74	2	1	-10921639	199.619	210	144	255	4192	37.527	4.800	0.269	2.258
ID513579	513579	15	75.957	24.749	23.368	0	74	74	2	1	-10921639	227.810	255	155	255	4784	34.263	4.800	0.208	2.290
ID513578	513578	23	69.203	14.382	23.348	0	74	74	2	1	-10921639	172.286	166	77	255	3618	54.856	2.000	0.160	0.868
ID513577	513577	17	68.059	28.853	21.147	0	74	74	2	1	-10921639	152.619	155	77	255	3205	52.838	2.000	0.139	0.704
ID513576	513576	None	40.856	9.789	19.936	0	74	74	2	1	-10921639	101.238	88	44	177	2126	31.853	2.000	0.152	0.837
ID513559	513559	23	47.543	14.515	23.490	0	75	75	2	1	-10921639	171.190	166	110	255	3595	41.788	7.600	0.085	0.643
ID513558	513558	15	70.206	24.957	23.348	0	75	75	2	1	-10921639	235.619	243	188	255	4948	25.017	4.800	0.194	3.067
ID513557	513557	17	71.960	29.726	21.218	0	75	75	2	1	-10921639	156.333	144	77	255	3283	56.336	2.000	0.174	0.824
ID513556	513556	14	62.798	15.145	19.278	0	75	75	2	1	-10921639	175.905	166	99	255	3694	43.549	2.000	0.145	1.024
ID513555	513555	27	51.140	24.426	15.784	0	75	75	2	1	-10921639	167.429	166	88	221	3516	37.577	2.000	0.131	1.034
ID513554	513554	24	43.782	20.558	15.574	0	75	75	2	1	-10921639	166.333	155	99	232	3493	36.507	2.000	0.094	0.786
ID513553	513553	28	59.244	16.809	6.610	0	75	75	2	1	-10921639	127.810	133	66	188	2684	35.632	2.000	0.221	1.297
ID513561	513561	11	86.410	17.511	29.323	0	75	75	2	1	-10921639	184.333	188	66	255	3871	57.340	4.800	0.253	1.298
ID513560	513560	None	53.656	18.221	26.368	0	75	75	2	1	-10921639	179.524	177	99	255	3770	47.495	7.600	0.104	0.715
ID513570	513570	11	83.204	18.017	28.663	0	76	76	2	1	-10921639	182.095	210	55	255	3824	64.770	2.000	0.217	1.004
ID513569	513569	23	52.999	14.115	23.817	0	76	76	2	1	-10921639	151.000	144	88	255	3171	48.104	2.000	0.085	0.494
ID513568	513568	15	73.590	25.020	23.363	0	76	76	2	1	-10921639	227.190	232	144	255	4771	31.048	4.800	0.194	2.379
ID513567	513567	17	50.827	29.145	21.284	0	76	76	2	1	-10921639	151.524	166	55	232	3182	44.122	7.600	0.108	0.668
ID513566	513566	14	71.773	15.561	19.200	0	76	76	2	1	-10921639	186.476	177	121	255	3916	47.840	2.000	0.170	1.133
ID513565	513565	None	37.390	8.844	19.317	0	76	76	2	1	-10921639	94.952	88	55	155	1994	27.995	2.000	0.178	1.025
ID513564	513564	27	79.712	25.057	16.041	0	76	76	2	1	-10921639	180.524	177	99	255	3791	50.918	2.000	0.184	1.104
ID513563	513563	24	43.887	20.644	15.675	0	76	76	2	1	-10921639	153.619	155	88	232	3226	43.122	2.000	0.064	0.430
ID513562	513562	28	53.700	16.711	6.383	0	76	76	2	1	-10921639	126.810	133	55	188	2663	37.499	2.000	0.182	1.039
ID513591	513591	30	42.086	25.135	5.538	0	77	77	2	1	-10921639	96.571	99	55	144	2028	23.895	3.200	0.215	1.433
ID513590	513590	28	50.736	17.152	6.390	0	77	77	2	1	-10921639	124.524	121	88	177	2615	26.020	4.800	0.210	1.659
ID513598	513598	11	73.680	17.861	27.616	0	77	77	2	1	-10921639	192.667	210	77	255	4046	57.923	6.299	0.210	1.154
ID513597	513597	23	51.648	14.270	23.784	0	77	77	2	1	-10921639	154.238	155	66	255	3239	53.719	2.000	0.084	0.446
ID513596	513596	15	70.287	25.195	23.487	0	77	77	2	1	-10921639	235.762	255	166	255	4951	28.934	4.800	0.196	2.671
ID513595	513595	17	59.301	28.901	21.032	0	77	77	2	1	-10921639	151.476	144	88	255	3181	48.728	2.000	0.113	0.631
ID513594	513594	14	73.714	15.272	18.741	0	77	77	2	1	-10921639	181.190	177	110	255	3805	48.705	2.000	0.179	1.132
ID513593	513593	27	69.213	26.343	16.067	0	77	77	2	1	-10921639	176.429	177	88	255	3705	47.387	4.800	0.193	1.204
ID513592	513592	24	41.497	20.524	15.492	0	77	77	2	1	-10921639	144.190	144	66	221	3028	45.412	2.000	0.090	0.525
ID513607	513607	30	44.162	25.176	5.184	0	78	78	2	1	-10921639	102.333	99	66	177	2149	26.874	2.000	0.185	1.190
ID513616	513616	11	79.120	18.590	27.785	0	78	78	2	1	-10921639	170.619	166	66	255	3583	62.035	2.000	0.213	0.964
ID513615	513615	15	81.735	24.966	24.229	0	78	78	2	1	-10921639	226.762	255	144	255	4762	36.010	4.800	0.248	2.501
ID513614	513614	23	58.917	14.110	24.103	0	78	78	2	1	-10921639	170.095	166	99	255	3572	42.566	2.000	0.110	0.795
ID513613	513613	17	52.963	28.999	20.987	0	78	78	2	1	-10921639	146.143	133	77	232	3069	45.627	2.000	0.095	0.553
ID513612	513612	14	71.756	15.236	19.132	0	78	78	2	1	-10921639	177.000	177	99	255	3717	47.502	2.000	0.164	1.048
ID513611	513611	None	44.219	23.465	17.469	0	78	78	2	1	-10921639	176.952	177	88	255	3716	46.566	2.000	0.119	0.808
ID513610	513610	27	42.846	26.036	16.039	0	78	78	2	1	-10921639	139.476	144	55	210	2929	38.232	7.600	0.119	0.774
ID513609	513609	24	43.365	20.849	16.408	0	78	78	2	1	-10921639	156.810	155	88	221	3293	45.694	2.000	0.098	0.611
ID513608	513608	28	70.063	16.493	6.739	0	78	78	2	1	-10921639	133.619	133	77	221	2806	40.634	2.000	0.264	1.375
ID513589	513589	None	42.767	8.978	29.343	0	79	79	2	1	-10921639	95.476	88	44	177	2005	32.032	2.000	0.136	0.712
ID513588	513588	11	73.417	18.281	26.583	0	79	79	2	1	-10921639	184.429	177	121	255	3873	48.299	7.600	0.200	1.271
ID513587	513587	15	70.582	24.942	23.810	0	79	79	2	1	-10921639	228.905	255	133	255	4807	39.339	4.800	0.208	2.002
ID513586	513586	23	68.568	14.190	23.976	0	79	79	2	1	-10921639	181.667	177	110	255	3815	46.599	2.000	0.147	1.001
ID513585	513585	17	65.924	29.144	21.311	0	79	79	2	1	-10921639	168.524	166	77	255	3539	51.431	7.600	0.145	0.829
ID513584	513584	14	74.126	15.320	19.100	0	79	79	2	1	-10921639	183.333	188	99	255	3850	53.326	2.000	0.157	0.935
ID513583	513583	27	55.333	26.486	16.604	0	79	79	2	1	-10921639	166.381	166	110	243	3494	33.307	7.600	0.140	1.230
ID513582	513582	24	49.868	20.362	16.101	0	79	79	2	1	-10921639	154.714	166	55	221	3249	48.327	2.000	0.123	0.702
ID513581	513581	28	63.546	16.303	6.412	0	79	79	2	1	-10921639	115.571	99	55	210	2427	41.354	2.000	0.243	1.092
ID513606	513606	11	58.164	18.554	25.471	0	80	80	2	1	-10921639	198.619	199	99	255	4171	39.068	2.000	0.123	1.111
ID513605	513605	15	68.483	24.932	24.223	0	80	80	2	1	-10921639	228.238	243	99	255	4793	38.536	4.800	0.198	1.955
ID513604	513604	17	65.030	29.446	21.519	0	80	80	2	1	-10921639	175.905	166	110	255	3694	46.244	4.800	0.162	1.062
ID513603	513603	39	35.808	20.501	20.531	0	80	80	2	1	-10921639	208.524	199	155	255	4379	28.904	7.600	0.073	0.978
ID513602	513602	14	72.070	15.075	19.237	0	80	80	2	1	-10921639	154.714	144	88	255	3249	51.235	2.000	0.172	0.885
ID513601	513601	27	43.398	26.706	17.304	0	80	80	2	1	-10921639	145.762	144	77	243	3061	44.452	7.600	0.121	0.709
ID513600	513600	28	70.939	17.247	6.554	0	80	80	2	1	-10921639	143.667	133	77	221	3017	38.624	2.000	0.255	1.511
ID513599	513599	30	45.651	25.257	5.567	0	80	80	2	1	-10921639	90.810	88	55	144	1907	28.973	2.000	0.244	1.228
ID513623	513623	17	56.118	28.982	21.464	0	81	81	2	1	-10921639	182.143	199	88	255	3825	53.490	7.600	0.096	0.595
ID513622	513622	39	43.445	21.071	19.929	0	81	81	2	1	-10921639	205.476	199	121	255	4315	40.010	2.000	0.067	0.649
ID513621	513621	31	44.540	9.767	19.971	0	81	81	2	1	-10921639	117.762	110	66	199	2473	34.577	2.000	0.140	0.835
ID513620	513620	14	62.795	15.197	19.503	0	81	81	2	1	-10921639	190.714	188	121	255	4005	47.588	2.000	0.126	0.898
ID513619	513619	27	68.486	27.327	17.069	0	81	81	2	1	-10921639	163.667	177	66	255	3437	56.909	2.000	0.170	0.835
ID513618	513618	28	60.472	16.633	6.819	0	81	81	2	1	-10921639	126.048	121	77	221	2647	36.970	2.000	0.226	1.259
ID513617	513617	30	43.961	24.490	6.173	0	81	81	2	1	-10921639	113.429	121	77	144	2382	20.366	4.800	0.228	2.069
ID513626	513626	15	71.141	24.961	24.795	0	81	81	2	1	-10921639	208.143	243	99	255	4371	58.848	4.800	0.172	1.040
ID513625	513625	11	58.806	18.654	24.576	0	81	81	2	1	-10921639	194.905	199	99	255	4093	56.543	2.000	0.117	0.719
ID513624	513624	23	40.762	15.103	23.154	0	81	81	2	1	-10921639	192.762	210	121	255	4048	42.770	3.200	0.099	0.813
ID513635	513635	15	70.548	25.169	24.696	0	82	82	2	1	-10921639	208.714	243	99	255	4383	56.094	4.800	0.168	1.073
ID513634	513634	23	57.216	16.395	22.835	0	82	82	2	1	-10921639	208.667	221	121	255	4382	45.658	4.800	0.140	1.121
ID513633	513633	17	57.652	29.059	21.197	0	82	82	2	1	-10921639	172.238	166	77	255	3617	51.114	2.000	0.086	0.534
ID513632	513632	14	55.991	15.471	19.152	0	82	82	2	1	-10921639	167.381	166	77	255	3515	58.321	2.000	0.116	0.595
ID513631	513631	31	41.155	9.075	19.231	0	82	82	2	1	-10921639	92.857	88	44	155	1950	29.275	7.600	0.183	0.980
ID513630	513630	27	63.824	27.712	17.150	0	82	82	2	1	-10921639	159.429	166	77	255	3348	52.263	2.000	0.183	0.943
ID513629	513629	None	41.753	20.160	16.429	0	82	82	2	1	-10921639	146.286	144	55	210	3072	43.985	2.000	0.131	0.770
ID513628	513628	28	50.601	16.878	6.434	0	82	82	2	1	-10921639	120.952	110	77	177	2540	28.161	6.386	0.197	1.414
ID513627	513627	30	35.263	24.998	5.356	0	82	82	2	1	-10921639	85.524	88	33	144	1796	29.956	7.600	0.168	0.820
ID513639	513639	14	68.577	15.301	20.301	0	83	83	2	1	-10921639	195.571	199	99	255	4107	52.427	7.600	0.167	1.066
ID513638	513638	31	46.802	8.759	19.160	0	83	83	2	1	-10921639	101.238	99	55	166	2126	28.012	2.000	0.209	1.249
ID513637	513637	27	56.865	27.786	17.287	0	83	83	2	1	-10921639	155.143	144	77	243	3258	54.334	2.000	0.151	0.748
ID513636	513636	28	63.641	16.791	6.127	0	83	83	2	1	-10921639	118.762	110	66	221	2494	37.685	6.324	0.239	1.218
ID513643	513643	15	71.459	25.557	24.984	0	83	83	2	1	-10921639	203.524	243	88	255	4274	61.075	4.800	0.188	1.054
ID513642	513642	23	59.950	17.697	23.052	0	83	83	2	1	-10921639	221.381	232	110	255	4649	41.508	7.600	0.147	1.370
ID513641	513641	17	59.373	28.837	20.660	0	83	83	2	1	-10921639	183.333	188	88	255	3850	56.636	2.000	0.106	0.621
ID513640	513640	None	47.383	24.175	21.461	0	83	83	2	1	-10921639	225.095	243	133	255	4727	40.197	2.000	0.096	0.985
ID513663	513663	15	61.558	24.845	24.718	0	84	84	2	1	-10921639	208.810	221	88	255	4385	53.062	4.800	0.140	0.966
ID513662	513662	23	49.377	18.035	23.251	0	84	84	2	1	-10921639	237.286	255	144	255	4983	28.959	7.600	0.127	1.853
ID513661	513661	17	68.055	28.856	20.890	0	84	84	2	1	-10921639	183.286	188	99	255	3849	57.644	2.000	0.147	0.813
ID513660	513660	31	36.117	9.565	19.685	0	84	84	2	1	-10921639	96.524	99	55	166	2027	28.060	2.000	0.114	0.702
ID513659	513659	14	60.319	15.194	19.176	0	84	84	2	1	-10921639	174.286	155	99	255	3660	60.340	2.000	0.093	0.493
ID513658	513658	27	44.898	27.942	16.238	0	84	84	2	1	-10921639	125.143	121	66	188	2628	38.913	2.000	0.158	0.880
ID513657	513657	None	35.665	18.960	16.280	0	84	84	2	1	-10921639	149.952	144	77	232	3149	41.762	2.000	0.120	0.771
ID513656	513656	28	54.647	16.937	6.413	0	84	84	2	1	-10921639	103.476	110	33	188	2173	40.091	2.000	0.203	0.872
ID513650	513650	15	60.675	25.033	24.683	0	85	85	2	1	-10921639	214.095	232	88	255	4496	52.146	7.600	0.132	0.955
ID513649	513649	None	39.773	10.202	25.337	0	85	85	2	1	-10921639	97.143	88	44	166	2040	32.748	2.000	0.117	0.622
ID513648	513648	23	54.255	17.000	22.000	0	85	85	2	1	-10921639	222.000	243	155	255	4662	39.841	7.600	0.121	1.205
ID513647	513647	17	78.272	29.161	20.739	0	85	85	2	1	-10921639	196.048	188	121	255	4117	47.463	3.200	0.180	1.260
ID513646	513646	14	55.529	15.528	19.635	0	85	85	2	1	-10921639	201.286	188	121	255	4227	44.066	7.600	0.126	1.024
ID513645	513645	27	35.586	28.754	16.452	0	85	85	2	1	-10921639	125.143	121	77	188	2628	34.936	4.800	0.134	0.846
ID513644	513644	28	46.295	16.980	7.765	0	85	85	2	1	-10921639	114.143	121	55	155	2397	30.785	4.800	0.228	1.376
ID513655	513655	15	57.225	25.359	25.156	0	86	86	2	1	-10921639	224.190	255	133	255	4708	42.736	7.600	0.137	1.267
ID513654	513654	23	59.468	18.766	22.922	0	86	86	2	1	-10921639	237.952	255	144	255	4997	34.032	4.800	0.159	1.916
ID513653	513653	17	72.294	28.844	21.029	0	86	86	2	1	-10921639	214.571	243	99	255	4506	51.419	6.371	0.177	1.257
ID513652	513652	14	55.477	15.366	18.989	0	86	86	2	1	-10921639	178.476	188	99	255	3748	45.289	7.600	0.117	0.826
ID513651	513651	None	37.425	24.777	5.961	0	86	86	2	1	-10921639	83.810	88	44	121	1760	22.402	2.000	0.198	1.235
ID513679	513679	14	53.921	15.487	19.477	0	87	87	2	1	-10921639	158.429	166	55	255	3327	60.946	2.000	0.094	0.448
ID513678	513678	32	36.083	28.861	13.688	0	87	87	2	1	-10921639	103.476	99	44	166	2173	34.342	2.000	0.103	0.560
ID513683	513683	15	59.590	25.316	24.825	0	87	87	2	1	-10921639	234.714	255	144	255	4929	36.446	4.800	0.161	1.787
ID513682	513682	33	43.719	10.925	25.026	0	87	87	2	1	-10921639	101.810	99	44	199	2138	35.938	2.000	0.121	0.613
ID513681	513681	23	61.376	19.283	22.679	0	87	87	2	1	-10921639	220.905	255	88	255	4639	51.425	4.800	0.143	1.076
ID513680	513680	17	84.576	29.152	20.880	0	87	87	2	1	-10921639	207.619	243	88	255	4360	55.155	3.200	0.217	1.344
ID513670	513670	15	71.415	25.288	25.646	0	88	88	2	1	-10921639	218.857	255	88	255	4596	57.435	4.800	0.188	1.208
ID513669	513669	33	37.690	11.308	24.256	0	88	88	2	1	-10921639	105.048	110	44	155	2206	30.395	2.000	0.142	0.861
ID513668	513668	23	64.632	19.098	22.446	0	88	88	2	1	-10921639	224.619	243	133	255	4717	36.255	7.600	0.159	1.698
ID513667	513667	17	86.212	29.057	21.499	0	88	88	2	1	-10921639	198.810	221	77	255	4175	61.800	2.000	0.212	1.125
ID513666	513666	14	57.439	15.733	18.747	0	88	88	2	1	-10921639	172.143	177	99	255	3615	44.709	7.600	0.131	0.892
ID513665	513665	None	38.746	9.828	18.977	0	88	88	2	1	-10921639	104.952	110	55	144	2204	24.549	2.000	0.165	1.212
ID513664	513664	32	38.652	28.465	15.920	0	88	88	2	1	-10921639	117.143	121	66	166	2460	32.175	3.200	0.131	0.844
ID513671	513671	None	39.430	29.842	4.409	0	89	89	2	1	-10921639	79.143	77	22	144	1662	30.155	2.000	0.217	0.937
ID513677	513677	15	68.086	25.807	25.571	0	89	89	2	1	-10921639	208.810	255	77	255	4385	65.413	7.600	0.155	0.854
ID513676	513676	17	79.634	28.958	22.215	0	89	89	2	1	-10921639	207.714	221	121	255	4362	50.146	2.000	0.202	1.389
ID513675	513675	23	66.438	18.899	22.047	0	89	89	2	1	-10921639	229.381	255	155	255	4817	36.557	4.800	0.179	1.903
ID513674	513674	14	45.236	15.335	19.962	0	89	89	2	1	-10921639	161.143	155	99	255	3384	43.601	7.600	0.111	0.736
ID513673	513673	32	47.120	28.800	15.456	0	89	89	2	1	-10921639	111.381	110	55	188	2339	37.029	2.000	0.147	0.772
ID513672	513672	34	57.923	17.780	6.837	0	89	89	2	1	-10921639	109.810	110	55	199	2306	37.122	2.000	0.214	1.044
ID513687	513687	23	61.477	19.000	22.000	0	90	90	2	1	-10921639	223.619	255	144	255	4696	40.033	4.800	0.148	1.444
ID513686	513686	14	61.018	16.465	20.920	0	90	90	2	1	-10921639	197.000	210	121	255	4137	43.400	4.800	0.151	1.192
ID513685	513685	32	37.537	28.789	15.169	0	90	90	2	1	-10921639	111.810	121	55	177	2348	31.300	2.000	0.120	0.766
ID513684	513684	34	53.700	17.498	7.598	0	90	90	2	1	-10921639	124.714	133	66	188	2619	30.764	4.800	0.262	1.683
ID513689	513689	15	80.570	25.881	25.299	0	90	90	2	1	-10921639	228.381	255	121	255	4796	41.770	4.800	0.224	2.000
ID513688	513688	17	53.626	29.035	22.288	0	90	90	2	1	-10921639	151.571	155	77	255	3183	48.701	2.000	0.108	0.607
ID513694	513694	15	78.402	26.074	25.672	0	91	91	2	1	-10921639	208.762	255	77	255	4384	65.386	4.800	0.196	1.048
ID513693	513693	23	62.957	20.238	22.642	0	91	91	2	1	-10921639	220.333	243	110	255	4627	47.372	4.800	0.153	1.234
ID513692	513692	14	73.931	16.263	19.692	0	91	91	2	1	-10921639	211.905	232	121	255	4450	47.435	4.800	0.183	1.382
ID513691	513691	None	39.688	9.196	19.298	0	91	91	2	1	-10921639	91.286	88	44	155	1917	35.765	2.000	0.145	0.648
ID513690	513690	32	63.908	28.232	15.856	0	91	91	2	1	-10921639	130.381	121	88	221	2738	34.242	2.000	0.213	1.335
ID513695	513695	34	37.995	16.503	6.560	0	92	92	2	1	-10921639	109.190	99	66	155	2293	25.163	4.800	0.157	1.179
ID513700	513700	None	36.350	15.943	27.849	0	92	92	2	1	-10921639	98.619	88	66	177	2071	30.116	2.000	0.093	0.557
ID513699	513699	15	77.915	25.810	25.830	0	92	92	2	1	-10921639	210.381	255	77	255	4418	64.887	3.200	0.177	0.974
ID513698	513698	23	64.409	19.284	21.071	0	92	92	2	1	-10921639	219.905	232	133	255	4618	42.768	4.800	0.157	1.392
ID513697	513697	14	72.549	15.052	19.714	0	92	92	2	1	-10921639	181.714	166	110	255	3816	49.921	2.000	0.162	1.013
ID513696	513696	32	69.070	28.345	16.166	0	92	92	2	1	-10921639	144.095	144	66	221	3026	40.306	2.000	0.231	1.343
ID513719	513719	14	60.580	15.441	19.670	0	93	93	2	1	-10921639	171.000	188	77	255	3591	56.816	2.000	0.127	0.678
ID513718	513718	37	35.861	9.815	19.226	0	93	93	2	1	-10921639	97.524	99	55	166	2048	29.581	2.000	0.104	0.622
ID513717	513717	32	80.707	28.115	15.928	0	93	93	2	1	-10921639	153.667	144	88	232	3227	41.776	2.000	0.263	1.530
ID513716	513716	34	49.182	16.044	7.074	0	93	93	2	1	-10921639	103.429	88	66	166	2172	28.923	4.800	0.231	1.341
ID513725	513725	None	43.310	16.778	31.215	0	93	93	2	1	-10921639	114.095	110	55	166	2396	28.316	2.000	0.148	1.041
ID513724	513724	None	37.134	36.835	28.282	0	93	93	2	1	-10921639	88.048	77	66	144	1849	23.453	2.000	0.157	1.018
ID513723	513723	15	86.159	25.693	26.011	0	93	93	2	1	-10921639	211.333	243	88	255	4438	58.404	4.800	0.226	1.333
ID513722	513722	None	57.573	21.368	22.590	0	93	93	2	1	-10921639	217.238	243	121	255	4562	45.269	7.600	0.136	1.150
ID513721	513721	None	38.458	30.257	20.544	0	93	93	2	1	-10921639	132.095	133	88	199	2774	27.889	2.000	0.109	0.930
ID513720	513720	23	64.836	18.162	19.877	0	93	93	2	1	-10921639	214.619	221	144	255	4507	43.091	6.277	0.159	1.368
ID513703	513703	37	44.115	9.526	19.109	0	94	94	2	1	-10921639	108.762	99	66	166	2284	30.995	2.000	0.151	0.919
ID513702	513702	32	50.251	28.262	15.959	0	94	94	2	1	-10921639	133.667	133	99	188	2807	28.433	2.000	0.176	1.408
ID513701	513701	34	43.973	15.622	6.624	0	94	94	2	1	-10921639	109.238	110	66	166	2294	27.743	4.800	0.198	1.302
ID513707	513707	None	47.733	2.898	26.657	0	94	94	2	1	-10921639	93.429	88	55	144	1962	29.330	2.000	0.238	1.224
ID513706	513706	15	83.844	25.474	26.311	0	94	94	2	1	-10921639	225.190	255	155	255	4729	37.949	4.800	0.238	2.282
ID513705	513705	23	67.059	18.616	19.976	0	94	94	2	1	-10921639	206.524	221	99	255	4337	50.706	2.000	0.152	1.077
ID513704	513704	14	58.547	15.485	19.758	0	94	94	2	1	-10921639	165.190	177	88	232	3469	48.395	2.000	0.151	0.895
ID513715	513715	15	90.755	25.378	26.910	0	95	95	2	1	-10921639	203.476	210	88	255	4273	56.708	3.200	0.236	1.372
ID513714	513714	35	50.175	22.679	22.725	0	95	95	2	1	-10921639	236.286	255	177	255	4962	28.114	7.600	0.117	1.755
ID513713	513713	23	56.583	19.609	20.314	0	95	95	2	1	-10921639	208.238	221	110	255	4373	50.957	4.800	0.121	0.883
ID513712	513712	14	74.233	15.136	20.020	0	95	95	2	1	-10921639	182.714	188	99	255	3837	43.944	2.000	0.185	1.301
ID513711	513711	37	39.314	9.951	20.016	0	95	95	2	1	-10921639	93.429	88	55	188	1962	33.628	2.000	0.102	0.514
ID513710	513710	32	71.446	28.846	15.494	0	95	95	2	1	-10921639	141.524	144	55	221	2972	50.425	2.000	0.217	1.000
ID513709	513709	36	35.428	20.823	14.999	0	95	95	2	1	-10921639	92.857	88	44	177	1950	34.787	2.000	0.056	0.281
ID513708	513708	None	35.527	0.000	8.000	0	95	95	2	1	-10921639	54.190	44	22	133	1138	26.298	2.000	0.286	0.916
ID513732	513732	None	38.767	16.137	28.572	0	96	96	2	1	-10921639	107.000	99	66	166	2247	27.280	7.600	0.156	1.058
ID513731	513731	15	96.543	24.981	26.685	0	96	96	2	1	-10921639	188.095	210	66	255	3950	69.043	2.000	0.260	1.123
ID513730	513730	35	59.477	22.734	21.878	0	96	96	2	1	-10921639	227.810	255	155	255	4784	36.486	7.600	0.141	1.542
ID513729	513729	14	81.263	14.581	19.766	0	96	96	2	1	-10921639	187.571	188	121	255	3939	44.381	2.000	0.206	1.446
ID513728	513728	32	64.566	28.707	15.923	0	96	96	2	1	-10921639	123.571	121	44	199	2595	41.533	2.000	0.233	1.125
ID513727	513727	36	38.358	20.929	15.578	0	96	96	2	1	-10921639	113.000	110	44	199	2373	36.032	2.000	0.066	0.388
ID513726	513726	None	38.183	15.393	6.952	0	96	96	2	1	-10921639	89.714	88	55	133	1884	25.879	2.000	0.182	1.067
ID513741	513741	None	35.433	37.444	28.733	0	97	97	2	1	-10921639	59.190	66	11	121	1243	30.019	2.000	0.201	0.659
ID513740	513740	15	99.076	25.195	26.948	0	97	97	2	1	-10921639	193.857	199	99	255	4071	55.480	2.000	0.278	1.519
ID513739	513739	35	62.290	22.672	21.614	0	97	97	2	1	-10921639	214.524	221	144	255	4505	37.107	7.600	0.136	1.385
ID513738	513738	14	82.995	14.417	19.516	0	97	97	2	1	-10921639	186.429	199	99	255	3915	52.530	4.800	0.236	1.357
ID513737	513737	32	66.718	28.487	15.730	0	97	97	2	1	-10921639	142.048	144	88	210	2983	37.099	2.000	0.236	1.460
ID513743	513743	32	87.209	28.485	15.822	0	98	98	2	1	-10921639	168.000	166	88	255	3528	49.444	2.000	0.264	1.420
ID513742	513742	None	35.115	20.792	16.500	0	98	98	2	1	-10921639	142.000	155	66	210	2982	49.695	2.000	0.065	0.348
ID513747	513747	15	95.675	25.376	26.898	0	98	98	2	1	-10921639	197.619	232	88	255	4150	62.156	2.000	0.261	1.315
ID513746	513746	38	41.769	30.439	20.667	0	98	98	2	1	-10921639	139.952	144	77	199	2939	30.383	2.000	0.131	1.069
ID513745	513745	35	59.253	21.383	19.807	0	98	98	2	1	-10921639	215.048	210	144	255	4516	37.604	2.000	0.116	1.192
ID513744	513744	14	84.008	14.732	19.117	0	98	98	2	1	-10921639	219.333	243	144	255	4606	42.211	4.800	0.224	1.899
ID513759	513759	15	101.628	25.796	27.173	0	99	99	2	1	-10921639	186.905	199	88	255	3925	58.030	3.200	0.289	1.444
ID513758	513758	38	47.661	30.201	21.259	0	99	99	2	1	-10921639	136.190	133	77	188	2860	30.384	2.000	0.137	1.082
ID513757	513757	35	62.890	21.159	20.286	0	99	99	2	1	-10921639	213.476	221	133	255	4483	40.495	2.000	0.128	1.200
ID513756	513756	14	80.851	15.091	18.813	0	99	99	2	1	-10921639	211.381	210	144	255	4439	38.799	4.800	0.208	1.876
ID513755	513755	32	74.205	28.239	16.196	0	99	99	2	1	-10921639	148.381	144	88	221	3116	42.194	2.000	0.237	1.347
ID513754	513754	None	35.855	15.147	6.049	0	99	99	2	1	-10921639	81.238	77	55	144	1706	24.098	2.000	0.177	1.013
ID513735	513735	35	49.098	20.830	20.300	0	100	100	2	1	-10921639	203.286	188	144	255	4269	32.131	6.372	0.085	0.992
ID513734	513734	14	55.851	16.367	18.883	0	100	100	2	1	-10921639	181.048	188	121	232	3802	40.708	3.200	0.136	1.068
ID513733	513733	32	49.595	28.134	16.051	0	100	100	2	1	-10921639	128.381	133	66	188	2696	31.622	2.000	0.172	1.193
ID513736	513736	15	80.738	25.961	27.135	0	100	100	2	1	-10921639	165.238	155	77	243	3470	49.674	2.000	0.250	1.333
ID513751	513751	14	36.118	15.186	19.617	0	101	101	2	1	-10921639	153.286	155	110	210	3219	25.836	4.800	0.108	1.161
ID513750	513750	40	38.677	10.432	20.201	0	101	101	2	1	-10921639	112.476	110	66	188	2362	34.777	2.000	0.111	0.644
ID513749	513749	35	59.969	20.023	18.428	0	101	101	2	1	-10921639	173.810	166	110	255	3650	40.081	7.600	0.150	1.129
ID513748	513748	32	48.913	27.779	16.251	0	101	101	2	1	-10921639	121.952	121	66	177	2561	31.043	2.000	0.188	1.241
ID513753	513753	15	41.984	26.808	26.887	0	101	101	2	1	-10921639	105.571	110	55	155	2217	32.157	2.000	0.158	0.894
ID513752	513752	None	37.372	35.893	22.452	0	101	101	2	1	-10921639	101.810	99	55	155	2138	27.653	4.800	0.179	1.120
ID513763	513763	40	35.133	10.412	19.960	0	102	102	2	1	-10921639	101.238	99	55	155	2126	27.094	2.000	0.146	0.952
ID513762	513762	35	36.725	20.510	17.536	0	102	102	2	1	-10921639	141.048	144	99	188	2962	27.798	7.600	0.111	1.010
ID513761	513761	32	35.525	28.203	15.953	0	102	102	2	1	-10921639	108.714	110	77	155	2283	22.718	2.000	0.126	1.073
ID513760	513760	None	36.457	40.000	0.000	0	102	102	2	1	-10921639	78.905	77	51	110	1657	21.206	3.200	0.340	1.887
ID513766	513766	None	37.930	20.789	23.899	0	103	103	2	1	-10921639	116.571	110	66	188	2448	29.610	7.600	0.102	0.728
ID513765	513765	41	43.128	29.254	22.034	0	103	103	2	1	-10921639	134.190	144	77	177	2818	26.273	4.800	0.158	1.397
ID513764	513764	40	40.249	10.055	20.049	0	103	103	2	1	-10921639	107.095	110	66	166	2249	27.989	2.000	0.163	1.075
ID513774	513774	41	45.463	30.731	21.313	0	104	104	2	1	-10921639	140.571	144	99	188	2952	24.486	7.600	0.171	1.681
ID513773	513773	40	52.296	9.701	20.000	0	104	104	2	1	-10921639	117.619	121	77	188	2470	28.061	4.800	0.206	1.431
ID513767	513767	40	40.274	10.399	19.727	0	105	105	2	1	-10921639	99.143	88	55	166	2082	28.320	2.000	0.162	0.976
ID513769	513769	41	37.783	29.869	23.548	0	105	105	2	1	-10921639	112.524	121	55	155	2363	34.948	2.000	0.114	0.658
ID513768	513768	None	46.086	33.277	21.401	0	105	105	2	1	-10921639	128.857	133	77	199	2706	33.849	7.600	0.156	1.025
ID513780	513780	42	60.043	20.920	23.572	0	106	106	2	1	-10921639	121.905	121	66	232	2560	43.511	2.000	0.173	0.826
ID513779	513779	41	40.506	28.330	21.517	0	106	106	2	1	-10921639	115.667	121	55	177	2429	32.979	2.000	0.142	0.870
ID513778	513778	40	41.887	10.107	19.525	0	106	106	2	1	-10921639	109.810	110	33	155	2306	32.695	4.800	0.195	1.094
ID513777	513777	None	35.775	25.518	5.139	0	106	106	2	1	-10921639	77.095	66	44	133	1619	25.304	2.000	0.214	1.072
ID513776	513776	None	38.259	40.000	0.000	0	106	106	2	1	-10921639	66.095	55	41	110	1388	26.535	3.200	0.365	1.331
ID513771	513771	41	51.087	28.883	22.050	0	107	107	2	1	-10921639	129.429	133	77	177	2718	27.634	4.800	0.225	1.722
ID513770	513770	40	37.384	10.409	19.811	0	107	107	2	1	-10921639	82.333	77	22	155	1729	32.376	7.600	0.175	0.759
ID513772	513772	42	40.164	20.771	24.011	0	107	107	2	1	-10921639	113.429	110	66	166	2382	27.351	2.000	0.137	0.997
ID513783	513783	40	40.676	10.205	19.676	0	108	108	2	1	-10921639	103.381	99	55	177	2171	30.933	2.000	0.164	0.941
ID513775	513775	40	36.558	9.797	19.518	0	109	109	2	1	-10921639	90.190	88	33	166	1894	31.821	2.000	0.112	0.573
ID513782	513782	None	35.666	34.469	22.260	0	111	111	2	1	-10921639	103.905	110	55	144	2182	25.469	4.800	0.165	1.153
ID513781	513781	43	44.114	30.017	22.058	0	111	111	2	1	-10921639	99.095	99	55	155	2081	29.086	2.000	0.179	1.034
ID513786	513786	None	36.032	3.807	27.147	0	112	112	2	1	-10921639	81.762	77	33	133	1717	26.717	2.000	0.188	0.967
ID513785	513785	43	38.072	29.078	21.888	0	112	112	2	1	-10921639	102.333	99	66	166	2149	26.628	2.000	0.150	1.002
ID513784	513784	44	48.430	10.388	20.407	0	112	112	2	1	-10921639	112.952	110	66	199	2372	34.634	2.000	0.165	0.924
ID513789	513789	43	39.044	30.935	21.719	0	113	113	2	1	-10921639	121.429	121	77	177	2550	24.535	4.800	0.150	1.294
ID513788	513788	44	38.396	9.428	19.900	0	113	113	2	1	-10921639	94.905	88	44	155	1993	25.628	2.000	0.185	1.155
ID513791	513791	43	51.577	30.711	22.657	0	114	114	2	1	-10921639	126.667	121	77	188	2660	30.878	2.000	0.180	1.250
ID513790	513790	44	38.328	10.475	20.189	0	114	114	2	1	-10921639	102.333	99	66	155	2149	25.206	6.300	0.150	1.060
ID513787	513787	44	45.079	10.830	19.853	0	115	115	2	1	-10921639	99.667	99	44	166	2093	29.258	2.000	0.190	1.088
ID513793	513793	None	38.179	32.593	23.134	0	116	116	2	1	-10921639	118.190	121	77	155	2482	22.708	2.000	0.151	1.369
ID513792	513792	44	38.790	10.029	19.866	0	116	116	2	1	-10921639	81.190	77	44	121	1705	24.714	2.000	0.211	1.143
ID513794	513794	44	43.738	10.467	20.421	0	117	117	2	1	-10921639	83.952	77	22	166	1763	36.999	2.000	0.181	0.696
ID513795	513795	44	38.456	10.820	19.715	0	118	118	2	1	-10921639	90.143	88	55	155	1893	23.886	4.800	0.191	1.212
ID513796	513796	None	50.009	31.244	21.628	0	118	118	2	1	-10921639	125.714	133	77	188	2640	28.805	4.800	0.198	1.442
ID513797	513797	44	47.736	10.132	20.152	0	119	119	2	1	-10921639	98.619	99	55	155	2071	27.299	2.000	0.229	1.346
ID513801	513801	45	37.384	31.219	22.150	0	120	120	2	1	-10921639	118.238	121	55	166	2483	24.261	7.600	0.164	1.375
ID513800	513800	44	43.200	10.660	19.810	0	120	120	2	1	-10921639	89.667	88	44	144	1883	27.648	2.000	0.192	1.047
ID513799	513799	45	36.348	31.547	22.190	0	121	121	2	1	-10921639	110.143	110	77	155	2313	19.931	4.800	0.174	1.640
ID513798	513798	44	47.318	10.634	19.334	0	121	121	2	1	-10921639	109.190	99	77	177	2293	27.978	2.000	0.201	1.306
ID513805	513805	None	35.907	40.000	28.000	0	122	122	2	1	-10921639	96.190	88	51	155	2020	26.681	2.000	0.152	0.950
ID513804	513804	44	55.895	9.945	19.748	0	122	122	2	1	-10921639	115.476	110	77	188	2425	30.607	2.000	0.225	1.384
ID513803	513803	None	35.758	30.941	21.333	0	123	123	2	1	-10921639	101.238	99	66	144	2126	23.201	7.600	0.148	1.123
ID513802	513802	None	40.008	0.000	3.000	0	123	123	2	1	-10921639	92.619	88	66	144	1945	24.252	2.000	0.187	1.204
ID513807	513807	None	44.464	21.112	24.409	0	124	124	2	1	-10921639	98.143	99	55	166	2061	30.604	2.000	0.176	0.960
ID513806	513806	44	39.569	10.884	19.907	0	124	124	2	1	-10921639	87.571	77	55	155	1839	25.180	2.000	0.170	1.011
ID513809	513809	None	36.850	35.009	21.706	0	125	125	2	1	-10921639	125.667	121	99	155	2639	18.337	4.800	0.160	1.886
ID513808	513808	44	42.632	10.971	19.877	0	125	125	2	1	-10921639	96.048	99	44	144	2017	27.043	4.800	0.225	1.306
ID513811	513811	46	36.281	21.256	24.045	0	126	126	2	1	-10921639	81.810	77	44	155	1718	27.077	2.000	0.152	0.795
ID513810	513810	None	37.525	32.354	4.299	0	126	126	2	1	-10921639	95.952	99	44	155	2015	28.458	6.383	0.202	1.133
ID513815	513815	None	42.077	3.643	26.763	0	127	127	2	1	-10921639	103.381	99	77	155	2171	23.260	7.600	0.193	1.440
ID513814	513814	46	42.345	20.966	23.418	0	127	127	2	1	-10921639	90.714	77	55	155	1905	27.119	2.000	0.209	1.156
ID513813	513813	None	37.334	36.823	22.146	0	127	127	2	1	-10921639	112.905	121	77	144	2371	21.178	4.800	0.169	1.544
ID513812	513812	None	38.509	30.786	22.089	0	127	127	2	1	-10921639	107.524	110	66	144	2258	20.786	4.800	0.189	1.645
ID513817	513817	None	43.550	3.567	27.309	0	130	130	2	1	-10921639	91.286	88	44	155	1917	29.810	2.000	0.192	0.987
ID513816	513816	None	40.251	35.227	22.123	0	130	130	2	1	-10921639	109.238	110	77	144	2294	21.538	2.000	0.180	1.549
ID513823	513823	47	45.983	10.581	19.943	0	131	131	2	1	-10921639	101.810	88	66	166	2138	28.992	2.000	0.180	1.069
ID513824	513824	None	43.865	31.079	22.263	0	131	131	2	1	-10921639	119.238	121	77	177	2504	25.135	2.000	0.164	1.334
ID513826	513826	None	35.691	20.630	23.227	0	132	132	2	1	-10921639	105.524	99	66	155	2216	24.386	2.000	0.138	1.048
ID513825	513825	47	47.444	10.322	20.223	0	132	132	2	1	-10921639	103.333	99	66	177	2170	27.773	4.800	0.224	1.361
ID513819	513819	None	37.068	35.804	21.776	0	133	133	2	1	-10921639	119.190	121	77	155	2503	19.931	4.800	0.156	1.611
ID513818	513818	47	49.936	10.213	19.804	0	133	133	2	1	-10921639	106.048	110	44	166	2227	33.779	2.000	0.196	1.030
ID513829	513829	47	46.171	10.193	20.037	0	134	134	2	1	-10921639	118.143	121	77	166	2481	22.408	4.800	0.212	1.845
ID513827	513827	47	48.327	10.174	20.031	0	135	135	2	1	-10921639	123.524	121	77	199	2594	30.638	7.600	0.163	1.128
ID513828	513828	None	38.228	36.200	22.599	0	135	135	2	1	-10921639	119.810	121	88	155	2516	19.552	4.800	0.194	1.989
ID513822	513822	47	45.065	9.714	20.003	0	136	136	2	1	-10921639	127.762	121	88	177	2683	26.111	4.800	0.169	1.413
ID513821	513821	None	36.606	0.000	8.000	0	136	136	2	1	-10921639	78.429	77	44	121	1647	24.756	2.000	0.200	1.057
ID513820	513820	47	54.955	10.512	19.985	0	137	137	2	1	-10921639	119.333	121	55	188	2506	35.346	2.000	0.210	1.171
ID513830	513830	47	46.494	10.599	19.656	0	138	138	2	1	-10921639	115.095	121	55	166	2417	28.782	2.000	0.194	1.300
ID513834	513834	48	35.558	33.527	21.007	0	139	139	2	1	-10921639	123.095	133	77	166	2585	21.642	4.800	0.162	1.586
ID513833	513833	47	36.058	10.505	19.928	0	139	139	2	1	-10921639	100.762	99	66	188	2116	28.641	6.247	0.131	0.813
ID513831	513831	47	56.944	11.163	19.900	0	140	140	2	1	-10921639	121.857	121	77	199	2559	32.583	2.000	0.193	1.208
ID513832	513832	48	37.474	31.530	22.011	0	140	140	2	1	-10921639	111.810	110	55	155	2348	22.945	4.800	0.164	1.376
ID513835	513835	47	36.668	10.181	20.141	0	142	142	2	1	-10921639	92.810	99	44	144	1949	27.259	2.000	0.152	0.899
ID513837	513837	49	40.426	4.002	27.644	0	142	142	2	1	-10921639	97.524	99	55	155	2048	24.631	2.000	0.171	1.159
ID513836	513836	48	35.200	32.202	21.852	0	142	142	2	1	-10921639	98.048	99	55	144	2059	23.481	6.382	0.149	1.082
ID513839	513839	48	36.575	32.881	21.124	0	143	143	2	1	-10921639	101.714	99	66	155	2136	22.163	4.800	0.165	1.301
ID513838	513838	47	53.743	11.327	19.803	0	143	143	2	1	-10921639	120.429	121	66	188	2529	33.235	2.000	0.204	1.229
ID513840	513840	49	37.283	3.525	26.982	0	143	143	2	1	-10921639	100.143	99	55	144	2103	22.417	4.800	0.181	1.370
ID513843	513843	None	42.996	14.000	37.000	0	144	144	2	1	-10921639	92.000	88	66	133	1932	21.086	2.000	0.287	1.947
ID513842	513842	47	51.174	10.773	20.002	0	144	144	2	1	-10921639	102.333	99	66	177	2149	32.607	2.000	0.201	1.051
ID513841	513841	None	35.159	25.716	6.148	0	144	144	2	1	-10921639	92.810	88	55	133	1949	22.871	2.000	0.181	1.242
ID513846	513846	None	45.578	23.856	19.663	0	145	145	2	1	-10921639	116.619	121	33	188	2449	38.400	2.000	0.127	0.682
ID513845	513845	47	39.666	10.320	19.772	0	145	145	2	1	-10921639	100.810	88	44	166	2117	32.826	2.000	0.141	0.760
ID513844	513844	None	37.404	0.000	8.000	0	145	145	2	1	-10921639	95.143	88	62	133	1998	21.310	4.800	0.219	1.603
ID513852	513852	47	49.138	10.088	19.759	0	146	146	2	1	-10921639	108.667	110	66	166	2282	29.498	4.800	0.215	1.306
ID513859	513859	None	36.726	3.479	27.929	0	147	147	2	1	-10921639	87.524	88	55	133	1838	23.295	4.800	0.222	1.367
ID513858	513858	50	57.123	21.272	18.454	0	147	147	2	1	-10921639	125.095	110	66	188	2627	38.133	2.000	0.202	1.104
ID513855	513855	None	38.485	25.742	27.274	0	148	148	2	1	-10921639	82.857	88	44	155	1740	28.815	2.000	0.140	0.704
ID513854	513854	None	38.272	16.776	21.241	0	148	148	2	1	-10921639	123.429	121	88	188	2592	23.886	7.600	0.122	1.126
ID513853	513853	50	37.889	21.891	18.829	0	148	148	2	1	-10921639	130.905	121	88	177	2749	26.321	4.800	0.148	1.279
ID513857	513857	51	63.251	28.434	22.295	0	149	149	2	1	-10921639	140.952	133	88	210	2960	36.393	4.800	0.222	1.409
ID513856	513856	50	59.637	21.732	18.023	0	149	149	2	1	-10921639	135.810	144	66	188	2852	31.929	4.800	0.243	1.660
ID513847	513847	50	53.717	21.772	18.552	0	150	150	2	1	-10921639	158.524	166	110	210	3329	28.138	7.600	0.168	1.617
ID513851	513851	None	43.373	4.114	26.918	0	150	150	2	1	-10921639	91.286	88	66	144	1917	22.612	2.000	0.221	1.463
ID513850	513850	None	35.481	20.643	23.510	0	150	150	2	1	-10921639	99.762	110	44	166	2095	39.455	2.000	0.094	0.434
ID513849	513849	51	46.012	30.384	21.073	0	150	150	2	1	-10921639	141.571	133	88	177	2973	27.921	4.800	0.187	1.601
ID513848	513848	52	37.634	10.242	19.917	0	150	150	2	1	-10921639	82.857	77	44	144	1740	26.154	2.000	0.190	1.013
ID513867	513867	52	45.186	10.219	19.633	0	151	151	2	1	-10921639	98.667	99	44	166	2072	31.299	2.000	0.188	1.000
ID513866	513866	50	47.836	21.325	17.981	0	151	151	2	1	-10921639	131.571	133	77	177	2763	27.558	7.600	0.169	1.378
ID513865	513865	None	35.735	21.710	7.066	0	151	151	2	1	-10921639	107.571	110	66	144	2259	20.846	2.000	0.151	1.357
ID513864	513864	54	36.562	25.223	27.190	0	152	152	2	1	-10921639	92.857	88	44	144	1950	26.865	2.000	0.120	0.742
ID513863	513863	54	44.420	26.448	27.690	0	153	153	2	1	-10921639	88.143	88	22	177	1851	41.691	2.000	0.173	0.624
ID513862	513862	None	35.330	3.918	27.561	0	153	153	2	1	-10921639	93.286	88	66	133	1959	19.660	4.800	0.178	1.435
ID513861	513861	55	43.668	27.455	22.687	0	153	153	2	1	-10921639	134.619	133	99	199	2827	30.505	4.800	0.152	1.162
ID513860	513860	50	36.514	20.904	16.997	0	153	153	2	1	-10921639	137.857	144	88	177	2895	25.900	7.600	0.132	1.240
ID513870	513870	54	53.804	25.441	27.192	0	154	154	2	1	-10921639	107.190	99	55	188	2251	38.059	2.000	0.169	0.816
ID513869	513869	55	55.535	28.406	22.526	0	154	154	2	1	-10921639	135.190	144	66	199	2839	39.610	2.000	0.161	0.948
ID513868	513868	50	70.046	21.073	17.827	0	154	154	2	1	-10921639	171.095	166	99	232	3593	40.435	3.200	0.193	1.371
ID513879	513879	54	56.264	25.125	26.506	0	155	155	2	1	-10921639	110.857	99	55	210	2328	47.534	2.000	0.167	0.667
ID513878	513878	55	71.844	30.539	21.649	0	155	155	2	1	-10921639	161.143	166	77	255	3384	44.746	4.800	0.220	1.300
ID513877	513877	None	55.949	23.247	21.036	0	155	155	2	1	-10921639	165.762	155	99	243	3481	42.489	2.000	0.111	0.777
ID513876	513876	50	55.964	21.142	17.320	0	155	155	2	1	-10921639	152.524	155	99	221	3203	39.390	7.600	0.158	1.057
ID513871	513871	50	70.094	20.667	18.212	0	156	156	2	1	-10921639	167.429	144	99	255	3516	46.631	7.600	0.180	1.097
ID513875	513875	57	49.752	4.347	26.983	0	156	156	2	1	-10921639	89.143	88	44	166	1872	32.443	2.000	0.225	1.010
ID513874	513874	58	52.170	27.174	22.689	0	156	156	2	1	-10921639	151.143	166	77	210	3174	42.259	2.000	0.147	0.916
ID513873	513873	55	40.717	31.000	22.000	0	156	156	2	1	-10921639	133.143	133	66	188	2796	31.409	6.266	0.117	0.889
ID513872	513872	59	38.124	10.618	20.045	0	156	156	2	1	-10921639	93.857	88	55	166	1971	25.451	4.800	0.174	1.095
ID513907	513907	54	35.681	25.065	26.578	0	157	157	2	1	-10921639	92.905	99	33	177	1951	40.345	2.000	0.102	0.425
ID513906	513906	57	41.591	4.240	26.772	0	157	157	2	1	-10921639	83.905	77	44	133	1762	24.170	2.000	0.230	1.300
ID513905	513905	58	52.980	28.446	23.222	0	157	157	2	1	-10921639	152.667	155	88	210	3206	34.864	7.600	0.169	1.267
ID513904	513904	55	43.506	31.450	21.432	0	157	157	2	1	-10921639	132.000	133	66	188	2772	37.801	7.600	0.115	0.721
ID513903	513903	59	48.253	10.893	19.893	0	157	157	2	1	-10921639	110.286	99	55	188	2316	31.292	2.000	0.161	0.976
ID513902	513902	50	63.036	20.709	17.312	0	157	157	2	1	-10921639	150.476	144	88	221	3160	41.315	4.800	0.218	1.301
ID513901	513901	None	37.861	35.220	4.918	0	157	157	2	1	-10921639	83.333	77	55	133	1750	23.329	2.000	0.178	1.077
ID513895	513895	54	51.053	25.333	27.222	0	158	158	2	1	-10921639	109.190	99	44	188	2293	39.223	2.000	0.156	0.753
ID513894	513894	58	54.274	28.417	23.450	0	158	158	2	1	-10921639	163.714	166	99	221	3438	32.483	4.800	0.164	1.423
ID513893	513893	55	72.532	31.656	21.972	0	158	158	2	1	-10921639	136.714	133	66	243	2871	52.086	2.000	0.213	0.923
ID513892	513892	59	46.415	10.859	20.162	0	158	158	2	1	-10921639	95.476	88	55	166	2005	28.158	2.000	0.208	1.169
ID513891	513891	50	53.321	20.903	17.131	0	158	158	2	1	-10921639	149.905	155	88	221	3148	33.514	2.000	0.162	1.246
ID513884	513884	54	36.484	25.250	26.566	0	159	159	2	1	-10921639	102.952	99	44	188	2162	41.290	2.000	0.061	0.285
ID513883	513883	60	45.432	21.162	23.362	0	159	159	2	1	-10921639	144.286	144	66	232	3030	39.083	2.000	0.092	0.623
ID513882	513882	55	64.015	31.796	22.051	0	159	159	2	1	-10921639	143.571	144	77	232	3015	40.691	2.000	0.206	1.204
ID513881	513881	59	37.584	10.509	20.045	0	159	159	2	1	-10921639	91.762	99	55	166	1927	26.096	2.000	0.140	0.864
ID513880	513880	50	45.638	21.184	17.857	0	159	159	2	1	-10921639	152.143	155	88	210	3195	31.217	2.000	0.136	1.164
ID513887	513887	59	55.436	10.921	19.837	0	160	160	2	1	-10921639	91.286	88	33	188	1917	35.425	2.000	0.256	1.050
ID513886	513886	50	67.698	20.942	15.781	0	160	160	2	1	-10921639	143.667	144	88	243	3017	40.310	2.000	0.207	1.223
ID513885	513885	61	38.570	17.349	7.072	0	160	160	2	1	-10921639	92.857	88	55	144	1950	24.510	3.200	0.176	1.133
ID513890	513890	54	49.196	27.040	24.646	0	160	160	2	1	-10921639	138.333	144	77	199	2905	31.460	2.000	0.160	1.215
ID513889	513889	55	71.157	31.996	23.009	0	160	160	2	1	-10921639	139.238	121	77	243	2924	40.156	2.000	0.211	1.206
ID513888	513888	60	52.052	21.807	22.908	0	160	160	2	1	-10921639	154.857	155	99	221	3252	28.706	2.000	0.151	1.412
ID513900	513900	55	82.211	32.702	23.352	0	161	161	2	1	-10921639	136.571	121	66	255	2868	54.895	2.000	0.256	1.014
ID513899	513899	60	47.467	23.021	22.175	0	161	161	2	1	-10921639	160.095	166	99	221	3362	31.870	4.800	0.131	1.163
ID513898	513898	59	46.984	11.180	20.146	0	161	161	2	1	-10921639	103.000	110	66	166	2163	31.578	2.000	0.199	1.084
ID513897	513897	50	42.931	21.017	16.396	0	161	161	2	1	-10921639	121.524	133	55	188	2552	40.092	2.000	0.145	0.767
ID513896	513896	61	36.127	18.034	8.576	0	161	161	2	1	-10921639	88.619	88	44	133	1861	25.372	2.000	0.185	1.090
ID513911	513911	None	35.926	36.127	21.062	0	162	162	2	1	-10921639	101.810	99	55	144	2138	24.353	7.600	0.135	0.997
ID513910	513910	59	38.265	10.998	19.723	0	162	162	2	1	-10921639	95.905	99	44	155	2014	25.473	2.000	0.163	1.057
ID513909	513909	62	44.200	20.787	19.077	0	162	162	2	1	-10921639	153.762	155	88	210	3229	33.095	2.000	0.127	1.046
ID513908	513908	50	40.947	21.242	15.707	0	162	162	2	1	-10921639	124.048	121	66	188	2605	36.393	2.000	0.123	0.746
ID513913	513913	54	44.006	25.884	26.252	0	162	162	2	1	-10921639	120.905	121	55	188	2539	31.602	2.000	0.129	0.874
ID513912	513912	55	54.662	32.876	23.941	0	162	162	2	1	-10921639	120.286	121	44	210	2526	39.100	7.600	0.154	0.823
ID513917	513917	54	51.174	25.046	25.980	0	163	163	2	1	-10921639	146.381	144	77	210	3074	35.463	7.600	0.160	1.140
ID513916	513916	60	45.179	22.618	23.781	0	163	163	2	1	-10921639	169.095	177	99	210	3551	26.427	4.800	0.142	1.592
ID513915	513915	59	51.708	10.577	19.938	0	163	163	2	1	-10921639	102.857	99	55	188	2160	32.453	2.000	0.208	1.093
ID513914	513914	62	76.930	20.653	17.874	0	163	163	2	1	-10921639	164.333	155	88	255	3451	45.837	2.000	0.204	1.214
ID513919	513919	62	50.045	21.031	17.667	0	164	164	2	1	-10921639	140.571	144	88	210	2952	31.096	2.000	0.149	1.175
ID513918	513918	None	35.816	34.680	10.265	0	164	164	2	1	-10921639	89.667	88	55	144	1883	24.862	2.000	0.159	0.989
ID513922	513922	55	49.104	34.037	23.790	0	164	164	2	1	-10921639	109.667	110	66	188	2303	30.732	7.600	0.182	1.100
ID513921	513921	60	46.224	22.669	23.597	0	164	164	2	1	-10921639	151.190	144	88	199	3175	28.584	4.800	0.145	1.339
ID513920	513920	59	42.724	11.549	20.367	0	164	164	2	1	-10921639	106.619	99	55	166	2239	30.377	2.000	0.171	1.026
ID513927	513927	None	45.768	27.134	27.773	0	165	165	2	1	-10921639	103.905	99	66	155	2182	26.235	4.800	0.226	1.461
ID513926	513926	55	40.218	33.812	23.392	0	165	165	2	1	-10921639	110.190	110	66	166	2314	20.583	4.800	0.216	1.902
ID513925	513925	59	47.257	10.256	20.042	0	165	165	2	1	-10921639	98.667	99	55	177	2072	33.946	2.000	0.169	0.841
ID513924	513924	62	70.782	20.717	18.087	0	165	165	2	1	-10921639	159.000	155	99	232	3339	39.381	4.800	0.217	1.442
ID513923	513923	None	42.399	26.115	5.363	0	165	165	2	1	-10921639	84.952	77	44	144	1784	29.108	2.000	0.204	0.990
ID513930	513930	60	36.688	22.226	24.452	0	166	166	2	1	-10921639	146.381	144	99	188	3074	24.424	7.600	0.111	1.202
ID513929	513929	59	40.138	10.616	19.917	0	166	166	2	1	-10921639	99.619	99	66	144	2092	22.864	3.200	0.175	1.300
ID513928	513928	62	57.203	21.207	17.766	0	166	166	2	1	-10921639	152.048	155	99	210	3193	36.370	2.000	0.152	1.104
ID513935	513935	62	60.122	21.308	18.165	0	167	167	2	1	-10921639	147.286	144	88	210	3093	39.377	2.000	0.184	1.162
ID513940	513940	None	35.299	8.731	31.132	0	167	167	2	1	-10921639	99.619	99	55	133	2092	19.684	4.800	0.185	1.580
ID513939	513939	63	45.727	26.432	28.084	0	167	167	2	1	-10921639	102.810	99	55	166	2159	28.795	2.000	0.223	1.301
ID513938	513938	60	53.735	21.309	24.241	0	167	167	2	1	-10921639	155.810	155	99	243	3272	36.597	2.000	0.141	1.054
ID513937	513937	None	38.341	31.278	22.198	0	167	167	2	1	-10921639	108.190	110	66	166	2272	27.672	2.000	0.117	0.819
ID513936	513936	59	45.486	10.678	20.153	0	167	167	2	1	-10921639	103.905	99	55	188	2182	30.555	2.000	0.158	0.926
ID513950	513950	63	40.351	26.925	29.119	0	168	168	2	1	-10921639	87.571	88	33	155	1839	35.044	2.000	0.205	0.850
ID513949	513949	60	63.102	22.147	24.137	0	168	168	2	1	-10921639	168.048	166	110	255	3529	32.295	7.600	0.186	1.629
ID513948	513948	62	45.039	21.854	16.284	0	168	168	2	1	-10921639	125.048	121	66	177	2626	33.843	2.000	0.161	1.022
ID513934	513934	60	64.613	21.806	24.649	0	169	169	2	1	-10921639	153.667	155	77	221	3227	41.059	7.600	0.197	1.230
ID513933	513933	62	59.172	21.325	17.410	0	169	169	2	1	-10921639	141.952	144	77	221	2981	41.623	2.000	0.187	1.073
ID513932	513932	64	36.761	31.731	4.364	0	169	169	2	1	-10921639	74.429	66	33	133	1563	24.691	2.000	0.215	1.065
ID513931	513931	None	35.899	40.000	0.000	0	169	169	2	1	-10921639	44.524	51	10	99	935	26.677	2.000	0.393	0.942
ID513943	513943	None	35.112	14.859	13.594	0	170	170	2	1	-10921639	77.571	77	33	133	1629	26.015	2.000	0.150	0.780
ID513942	513942	None	37.365	17.282	6.125	0	170	170	2	1	-10921639	89.667	77	55	144	1883	23.869	7.600	0.180	1.145
ID513941	513941	64	40.970	32.491	4.363	0	170	170	2	1	-10921639	73.381	66	33	133	1541	29.066	2.000	0.245	0.995
ID513947	513947	60	61.519	21.464	24.544	0	170	170	2	1	-10921639	136.714	133	77	243	2871	49.631	2.000	0.188	0.872
ID513946	513946	None	39.992	32.626	21.850	0	170	170	2	1	-10921639	109.190	110	77	144	2293	22.040	4.800	0.167	1.419
ID513945	513945	65	59.336	10.897	19.826	0	170	170	2	1	-10921639	116.095	110	66	199	2438	33.156	2.000	0.227	1.297
ID513944	513944	62	57.402	21.880	18.037	0	170	170	2	1	-10921639	143.667	144	77	199	3017	38.338	2.000	0.188	1.184
ID513951	513951	62	64.696	21.618	17.489	0	171	171	2	1	-10921639	145.190	144	66	232	3049	49.020	2.000	0.194	0.964
ID513956	513956	66	49.201	26.568	30.463	0	171	171	2	1	-10921639	93.429	88	44	155	1962	34.131	2.000	0.232	1.032
ID513955	513955	None	35.368	4.475	26.419	0	171	171	2	1	-10921639	77.571	77	33	144	1629	27.833	2.000	0.193	0.902
ID513954	513954	60	40.948	20.656	24.878	0	171	171	2	1	-10921639	129.429	133	66	199	2718	33.070	2.000	0.113	0.797
ID513953	513953	67	46.800	24.221	20.878	0	171	171	2	1	-10921639	146.286	133	77	210	3072	37.506	2.000	0.121	0.842
ID513952	513952	65	44.646	11.262	20.072	0	171	171	2	1	-10921639	111.333	110	66	177	2338	28.173	2.000	0.165	1.120
ID513959	513959	67	44.960	26.125	21.641	0	172	172	2	1	-10921639	126.143	121	55	199	2649	39.573	7.600	0.137	0.769
ID513958	513958	65	48.356	11.151	20.109	0	172	172	2	1	-10921639	106.714	99	44	199	2241	35.062	2.000	0.172	0.893
ID513957	513957	62	67.135	22.150	18.878	0	172	172	2	1	-10921639	158.905	155	99	232	3337	37.884	4.800	0.210	1.459
ID513961	513961	66	43.002	26.794	31.059	0	172	172	2	1	-10921639	79.667	77	33	133	1673	25.166	2.000	0.258	1.299
ID513960	513960	60	46.450	20.614	25.031	0	172	172	2	1	-10921639	136.905	144	77	199	2875	31.772	4.800	0.162	1.200
ID513970	513970	60	40.160	20.841	25.580	0	173	173	2	1	-10921639	136.857	144	88	177	2874	23.337	4.800	0.159	1.613
ID513969	513969	65	44.097	11.038	20.242	0	173	173	2	1	-10921639	102.381	99	55	177	2150	32.434	2.000	0.158	0.860
ID513968	513968	62	49.408	21.931	18.916	0	173	173	2	1	-10921639	142.048	144	77	199	2983	34.915	7.600	0.167	1.167
ID513967	513967	None	35.358	27.835	31.287	0	174	174	2	1	-10921639	72.905	77	22	133	1531	28.571	2.000	0.174	0.755
ID513966	513966	None	39.900	14.962	28.243	0	174	174	2	1	-10921639	85.524	77	44	155	1796	28.527	2.000	0.151	0.788
ID513965	513965	60	47.113	20.878	25.634	0	174	174	2	1	-10921639	152.238	155	110	210	3197	24.805	4.800	0.183	1.897
ID513964	513964	None	41.728	35.291	22.352	0	174	174	2	1	-10921639	84.952	88	33	144	1784	28.899	3.200	0.210	1.021
ID513963	513963	65	44.042	10.932	20.280	0	174	174	2	1	-10921639	106.048	99	55	166	2227	26.248	4.800	0.184	1.255
ID513962	513962	62	53.286	21.525	18.677	0	174	174	2	1	-10921639	147.381	155	77	210	3095	37.257	4.800	0.168	1.138
ID513975	513975	None	36.332	18.083	7.182	0	175	175	2	1	-10921639	94.810	99	55	121	1991	18.562	4.800	0.210	1.774
ID513979	513979	68	45.602	23.921	25.626	0	175	175	2	1	-10921639	121.048	133	44	188	2542	37.801	2.000	0.141	0.794
ID513978	513978	69	35.690	18.926	21.613	0	175	175	2	1	-10921639	130.952	133	88	188	2750	29.403	2.000	0.075	0.623
ID513977	513977	65	47.434	10.917	20.114	0	175	175	2	1	-10921639	87.000	77	44	155	1827	27.492	2.000	0.229	1.181
ID513976	513976	62	73.182	21.780	17.783	0	175	175	2	1	-10921639	173.714	166	110	255	3648	44.509	4.800	0.209	1.347
ID513974	513974	68	53.743	22.445	25.065	0	176	176	2	1	-10921639	154.333	155	99	199	3241	30.056	4.800	0.196	1.682
ID513973	513973	69	41.673	19.036	20.700	0	176	176	2	1	-10921639	134.048	121	77	210	2815	37.786	2.000	0.081	0.531
ID513972	513972	65	49.098	10.991	19.925	0	176	176	2	1	-10921639	82.286	77	33	166	1728	31.939	2.000	0.230	0.962
ID513971	513971	62	56.936	21.681	17.173	0	176	176	2	1	-10921639	158.476	166	88	210	3328	35.662	7.600	0.195	1.453
ID513983	513983	None	37.720	28.361	22.127	0	177	177	2	1	-10921639	111.286	110	66	155	2337	24.409	4.800	0.162	1.270
ID513982	513982	69	44.577	18.486	21.063	0	177	177	2	1	-10921639	138.857	133	99	210	2916	28.793	7.600	0.167	1.384
ID513981	513981	65	37.118	10.576	19.262	0	177	177	2	1	-10921639	92.857	88	66	133	1950	21.599	2.000	0.183	1.328
ID513980	513980	62	72.240	21.791	17.207	0	177	177	2	1	-10921639	149.952	144	99	232	3149	40.123	4.800	0.254	1.512
ID513985	513985	71	36.072	27.719	31.466	0	177	177	2	1	-10921639	61.810	55	22	110	1298	28.994	2.000	0.250	0.851
ID513984	513984	68	54.639	21.007	25.341	0	177	177	2	1	-10921639	142.667	144	66	188	2996	31.052	2.000	0.179	1.392
ID513991	513991	71	38.885	27.879	31.785	0	178	178	2	1	-10921639	78.143	77	22	133	1641	25.515	2.000	0.235	1.167
ID513990	513990	68	47.747	20.945	24.943	0	178	178	2	1	-10921639	121.429	121	66	188	2550	34.836	2.000	0.145	0.883
ID513989	513989	70	58.336	34.960	21.648	0	178	178	2	1	-10921639	120.333	121	77	199	2527	31.897	2.000	0.216	1.342
ID513988	513988	69	37.039	18.721	20.718	0	178	178	2	1	-10921639	150.095	144	99	199	3152	26.214	7.600	0.105	1.086
ID513987	513987	65	43.244	10.208	19.721	0	178	178	2	1	-10921639	88.095	77	44	155	1850	29.536	2.000	0.218	1.066
ID513986	513986	62	54.724	22.116	16.210	0	178	178	2	1	-10921639	141.524	155	88	188	2972	33.009	4.800	0.226	1.582
ID513996	513996	None	35.666	19.060	27.560	0	179	179	2	1	-10921639	89.762	99	33	133	1885	35.593	2.000	0.135	0.601
ID513995	513995	70	57.867	34.796	22.207	0	179	179	2	1	-10921639	123.000	121	77	188	2583	29.162	4.800	0.234	1.600
ID513994	513994	69	45.803	18.460	21.985	0	179	179	2	1	-10921639	141.048	144	88	210	2962	29.226	2.000	0.151	1.267
ID513993	513993	65	39.491	10.735	19.814	0	179	179	2	1	-10921639	91.762	88	44	144	1927	24.621	2.000	0.202	1.251
ID513992	513992	62	42.446	21.981	16.902	0	179	179	2	1	-10921639	134.762	133	77	177	2830	26.788	7.600	0.154	1.346
ID513999	513999	69	50.081	18.330	21.008	0	180	180	2	1	-10921639	145.381	144	88	210	3053	32.205	4.800	0.178	1.367
ID513998	513998	62	56.059	21.997	17.067	0	180	180	2	1	-10921639	142.048	144	88	199	2983	35.955	2.000	0.188	1.249
ID513997	513997	None	35.416	26.646	6.289	0	180	180	2	1	-10921639	83.333	88	33	144	1750	26.960	2.000	0.164	0.872
ID514001	514001	68	38.543	21.313	24.449	0	180	180	2	1	-10921639	112.476	110	66	166	2362	34.982	7.600	0.106	0.616
ID514000	514000	70	49.060	32.314	22.364	0	180	180	2	1	-10921639	115.048	110	77	188	2416	29.822	4.800	0.192	1.244
ID514007	514007	72	43.487	22.789	14.909	0	181	181	2	1	-10921639	110.381	110	55	166	2318	34.343	2.000	0.138	0.782
ID514011	514011	68	37.224	21.030	24.385	0	181	181	2	1	-10921639	127.810	133	77	188	2684	29.854	7.600	0.095	0.740
ID514010	514010	70	51.786	35.199	22.464	0	181	181	2	1	-10921639	117.190	110	77	166	2461	24.897	4.800	0.248	1.872
ID514009	514009	69	45.757	18.253	21.501	0	181	181	2	1	-10921639	127.286	133	33	210	2673	47.409	7.600	0.094	0.463
ID514008	514008	62	48.703	21.410	18.968	0	181	181	2	1	-10921639	150.571	144	88	221	3162	33.929	2.000	0.129	1.016
ID514022	514022	None	39.392	4.112	26.679	0	182	182	2	1	-10921639	81.762	77	55	133	1717	21.998	7.600	0.224	1.362
ID514021	514021	68	41.893	20.894	22.937	0	182	182	2	1	-10921639	145.762	144	88	199	3061	30.656	7.600	0.120	1.020
ID514020	514020	70	37.373	35.559	21.759	0	182	182	2	1	-10921639	96.524	99	44	144	2027	26.694	3.200	0.175	1.075
ID514019	514019	73	38.302	26.469	21.224	0	182	182	2	1	-10921639	125.143	121	77	177	2628	31.422	2.000	0.115	0.821
ID514018	514018	69	37.495	18.142	21.079	0	182	182	2	1	-10921639	145.857	144	88	199	3063	29.775	7.600	0.106	0.936
ID514017	514017	74	45.825	11.294	20.105	0	182	182	2	1	-10921639	109.143	110	66	177	2292	27.440	4.800	0.202	1.338
ID514016	514016	72	57.188	21.696	16.212	0	182	182	2	1	-10921639	142.048	144	88	199	2983	37.600	2.000	0.192	1.219
ID514023	514023	72	71.173	22.370	16.556	0	183	183	2	1	-10921639	187.905	199	110	243	3946	37.976	4.800	0.213	1.739
ID514027	514027	68	45.914	20.574	23.423	0	183	183	2	1	-10921639	134.714	133	55	188	2829	34.778	2.000	0.151	1.019
ID514026	514026	70	37.925	34.762	22.293	0	183	183	2	1	-10921639	108.667	110	66	144	2282	22.125	4.800	0.190	1.565
ID514025	514025	73	39.829	27.591	21.243	0	183	183	2	1	-10921639	110.857	110	66	155	2328	24.352	4.800	0.170	1.324
ID514024	514024	74	37.294	10.835	20.001	0	183	183	2	1	-10921639	84.905	88	44	166	1783	25.986	2.000	0.159	0.894
ID514015	514015	68	41.402	22.039	23.110	0	184	184	2	1	-10921639	129.952	133	55	177	2729	33.563	2.000	0.110	0.766
ID514014	514014	70	67.860	35.306	22.265	0	184	184	2	1	-10921639	128.714	121	66	221	2703	36.941	2.000	0.247	1.381
ID514013	514013	74	40.864	11.525	20.400	0	184	184	2	1	-10921639	109.190	110	77	155	2293	23.136	4.800	0.164	1.331
ID514012	514012	72	76.254	22.624	16.257	0	184	184	2	1	-10921639	161.048	166	88	255	3382	51.631	2.000	0.220	1.125
ID514006	514006	70	57.337	35.593	22.609	0	185	185	2	1	-10921639	119.810	121	55	177	2516	32.724	4.800	0.271	1.560
ID514005	514005	68	47.629	20.614	23.097	0	185	185	2	1	-10921639	145.810	144	77	199	3062	35.071	2.000	0.141	1.026
ID514004	514004	None	47.328	18.866	21.258	0	185	185	2	1	-10921639	158.000	166	88	221	3318	33.456	7.600	0.127	1.066
ID514003	514003	74	46.538	11.727	21.158	0	185	185	2	1	-10921639	94.476	88	44	144	1984	28.243	2.000	0.226	1.235
ID514002	514002	72	86.799	23.027	15.970	0	185	185	2	1	-10921639	148.857	144	66	255	3126	55.477	2.000	0.238	1.032
ID514029	514029	70	42.918	35.016	22.486	0	186	186	2	1	-10921639	113.476	110	77	166	2383	23.773	4.800	0.187	1.505
ID514028	514028	72	96.906	22.934	15.906	0	186	186	2	1	-10921639	184.286	188	99	255	3870	48.365	4.800	0.287	1.701
ID514035	514035	70	53.321	34.903	22.206	0	187	187	2	1	-10921639	132.619	144	88	177	2785	26.703	6.242	0.230	1.857
ID514034	514034	72	76.963	22.883	15.918	0	187	187	2	1	-10921639	174.667	177	110	243	3668	43.040	4.800	0.238	1.561
ID514031	514031	76	37.388	17.859	21.095	0	188	188	2	1	-10921639	136.381	133	88	199	2864	31.948	2.000	0.084	0.663
ID514030	514030	72	80.377	22.797	16.096	0	188	188	2	1	-10921639	168.381	177	88	243	3536	48.905	2.000	0.236	1.314
ID514033	514033	75	43.986	21.907	23.273	0	188	188	2	1	-10921639	137.333	133	77	199	2884	31.005	2.000	0.118	0.935
ID514032	514032	70	55.711	35.584	22.048	0	188	188	2	1	-10921639	127.714	121	88	188	2682	27.737	4.800	0.226	1.695
ID514047	514047	77	41.774	11.507	20.512	0	189	189	2	1	-10921639	88.714	77	55	144	1863	27.394	2.000	0.202	1.089
ID514046	514046	72	52.021	22.398	16.495	0	189	189	2	1	-10921639	157.952	155	110	210	3317	30.629	4.800	0.194	1.677
ID514049	514049	75	45.102	21.026	22.924	0	189	189	2	1	-10921639	137.810	155	77	188	2894	34.473	2.000	0.134	0.945
ID514048	514048	76	40.733	18.740	21.123	0	189	189	2	1	-10921639	146.810	155	99	177	3083	24.547	7.600	0.140	1.467
ID514039	514039	76	43.434	19.184	21.772	0	190	190	2	1	-10921639	146.905	144	88	199	3085	30.707	7.600	0.137	1.153
ID514038	514038	None	40.528	25.626	20.715	0	190	190	2	1	-10921639	120.381	121	77	177	2528	31.726	4.800	0.193	1.226
ID514037	514037	77	37.852	10.844	20.112	0	190	190	2	1	-10921639	92.810	88	44	155	1949	27.259	2.000	0.167	0.975
ID514036	514036	72	62.827	22.469	16.569	0	190	190	2	1	-10921639	168.048	166	88	243	3529	36.858	7.600	0.183	1.408
ID514041	514041	75	39.290	20.678	23.862	0	190	190	2	1	-10921639	119.905	121	55	177	2518	36.147	7.600	0.118	0.698
ID514040	514040	None	50.931	34.004	21.580	0	190	190	2	1	-10921639	125.095	121	88	166	2627	22.246	4.800	0.264	2.346
ID514055	514055	77	55.153	10.390	19.971	0	191	191	2	1	-10921639	106.048	99	55	177	2227	31.938	4.800	0.251	1.333
ID514054	514054	72	80.615	23.077	15.141	0	191	191	2	1	-10921639	163.143	155	88	232	3426	44.570	2.000	0.257	1.496
ID514057	514057	None	37.803	3.932	26.425	0	191	191	2	1	-10921639	66.571	66	22	133	1398	27.614	2.000	0.232	0.909
ID514056	514056	75	52.542	20.577	23.190	0	191	191	2	1	-10921639	144.143	155	66	199	3027	39.700	7.600	0.167	1.039
ID514045	514045	75	73.339	20.561	22.976	0	192	192	2	1	-10921639	155.714	155	88	232	3270	46.937	4.800	0.236	1.267
ID514044	514044	78	39.590	31.642	21.356	0	192	192	2	1	-10921639	99.762	99	66	144	2095	26.495	4.800	0.190	1.204
ID514043	514043	77	36.110	10.934	20.270	0	192	192	2	1	-10921639	90.714	88	55	144	1905	25.724	2.000	0.146	0.898
ID514042	514042	72	63.828	22.953	15.269	0	192	192	2	1	-10921639	139.905	144	77	199	2938	36.632	4.800	0.229	1.421
ID514053	514053	75	53.565	20.766	22.677	0	193	193	2	1	-10921639	152.667	155	77	232	3206	46.445	4.800	0.154	0.877
ID514052	514052	78	39.592	33.733	22.095	0	193	193	2	1	-10921639	116.667	121	77	155	2450	19.953	4.800	0.183	1.813
ID514051	514051	77	47.449	11.162	19.941	0	193	193	2	1	-10921639	103.429	99	55	166	2172	27.640	2.000	0.198	1.238
ID514050	514050	72	56.953	22.806	15.126	0	193	193	2	1	-10921639	134.095	133	66	199	2816	35.440	2.000	0.194	1.231
ID514062	514062	None	50.997	4.303	26.636	0	194	194	2	1	-10921639	94.429	99	44	155	1983	32.236	2.000	0.262	1.216
ID514061	514061	78	51.541	32.944	22.942	0	194	194	2	1	-10921639	121.476	121	66	166	2551	27.793	4.800	0.260	1.806
ID514060	514060	75	69.592	20.676	23.036	0	194	194	2	1	-10921639	168.476	177	88	255	3538	46.253	4.800	0.198	1.206
ID514059	514059	77	38.088	11.519	19.786	0	194	194	2	1	-10921639	102.810	99	66	144	2159	20.918	4.800	0.181	1.508
ID514058	514058	72	77.118	23.115	15.166	0	194	194	2	1	-10921639	142.952	121	77	232	3002	46.515	2.000	0.251	1.233
ID514063	514063	72	59.882	22.914	15.073	0	195	195	2	1	-10921639	144.143	155	77	199	3027	36.163	2.000	0.202	1.338
ID514066	514066	75	63.340	20.683	22.938	0	195	195	2	1	-10921639	165.762	177	88	243	3481	44.758	4.800	0.191	1.187
ID514065	514065	78	51.711	32.145	21.986	0	195	195	2	1	-10921639	101.857	99	55	177	2139	30.432	4.800	0.227	1.238
ID514064	514064	77	39.604	11.022	19.941	0	195	195	2	1	-10921639	80.714	77	44	144	1695	26.685	2.000	0.180	0.921
ID514070	514070	75	45.388	20.394	23.524	0	196	196	2	1	-10921639	144.762	144	66	221	3040	39.253	3.200	0.138	0.895
ID514069	514069	None	46.248	21.616	20.033	0	196	196	2	1	-10921639	158.476	155	99	210	3328	31.292	2.000	0.136	1.213
ID514068	514068	77	42.170	11.216	19.944	0	196	196	2	1	-10921639	91.238	99	33	166	1916	31.132	2.000	0.192	0.943
ID514067	514067	72	57.965	23.085	14.925	0	196	196	2	1	-10921639	128.333	133	66	188	2695	33.507	2.000	0.198	1.268
ID514071	514071	72	82.265	22.977	15.398	0	197	197	2	1	-10921639	153.000	177	66	232	3213	53.005	2.000	0.250	1.154
ID514074	514074	79	42.477	34.512	23.281	0	197	197	2	1	-10921639	110.238	110	77	155	2315	24.444	2.000	0.187	1.424
ID514073	514073	75	56.624	19.154	21.800	0	197	197	2	1	-10921639	149.429	155	66	243	3138	40.126	7.600	0.156	1.003
ID514072	514072	77	47.126	10.805	20.034	0	197	197	2	1	-10921639	92.286	88	55	166	1938	28.134	2.000	0.217	1.171
ID514079	514079	75	50.660	19.235	23.993	0	198	198	2	1	-10921639	138.476	155	66	177	2908	32.210	4.800	0.208	1.482
ID514078	514078	79	48.221	34.748	23.010	0	198	198	2	1	-10921639	120.952	121	55	166	2540	30.649	7.600	0.182	1.214
ID514077	514077	77	38.387	10.989	19.604	0	198	198	2	1	-10921639	88.571	77	44	144	1860	27.595	2.000	0.176	0.959
ID514076	514076	None	50.161	21.282	19.037	0	198	198	2	1	-10921639	149.048	155	88	199	3130	27.165	4.800	0.161	1.526
ID514075	514075	72	88.150	23.250	14.772	0	198	198	2	1	-10921639	151.952	133	88	243	3191	48.462	2.000	0.266	1.317
ID514080	514080	None	35.812	8.220	32.188	0	198	198	2	1	-10921639	77.048	77	44	133	1618	21.572	2.000	0.198	1.181
ID514084	514084	75	38.463	20.988	23.986	0	199	199	2	1	-10921639	128.381	133	55	177	2696	32.208	7.600	0.129	0.913
ID514083	514083	79	46.030	33.633	23.159	0	199	199	2	1	-10921639	108.714	121	66	144	2283	26.661	4.800	0.225	1.499
ID514082	514082	None	39.935	18.860	21.504	0	199	199	2	1	-10921639	151.190	144	88	199	3175	26.797	7.600	0.122	1.229
ID514081	514081	72	65.784	23.158	14.497	0	199	199	2	1	-10921639	122.000	110	66	210	2562	44.249	2.000	0.251	1.108
ID514086	514086	75	46.427	20.373	22.704	0	200	200	2	1	-10921639	131.000	133	77	199	2751	35.273	4.800	0.204	1.261
ID514085	514085	72	54.909	22.612	14.866	0	200	200	2	1	-10921639	128.381	133	55	188	2696	41.359	2.000	0.196	1.017
ID514087	514087	None	36.251	12.871	13.016	0	201	201	2	1	-10921639	95.429	99	66	144	2004	23.625	2.000	0.161	1.120
ID514089	514089	75	38.381	21.065	23.906	0	201	201	2	1	-10921639	116.619	110	77	155	2449	24.897	7.600	0.137	1.128
ID514088	514088	80	38.246	10.523	19.854	0	201	201	2	1	-10921639	99.095	99	66	155	2081	24.284	2.000	0.174	1.212
ID514095	514095	None	39.506	34.629	21.755	0	202	202	2	1	-10921639	110.238	110	77	144	2315	19.401	4.800	0.204	1.926
ID514094	514094	80	36.894	11.714	19.609	0	202	202	2	1	-10921639	110.333	110	66	144	2317	24.241	4.800	0.168	1.308
ID514096	514096	75	35.429	20.976	23.616	0	202	202	2	1	-10921639	87.048	99	33	133	1828	29.239	2.000	0.156	0.805
ID514090	514090	75	40.418	19.749	22.606	0	203	203	2	1	-10921639	114.524	121	77	144	2405	23.329	7.600	0.189	1.558
ID514101	514101	80	36.410	11.047	19.643	0	204	204	2	1	-10921639	102.810	99	66	155	2159	23.680	2.000	0.155	1.167
ID514093	514093	80	41.742	11.044	19.918	0	205	205	2	1	-10921639	89.619	88	44	155	1882	26.221	2.000	0.194	1.111
ID514091	514091	80	43.721	11.369	20.161	0	206	206	2	1	-10921639	103.333	99	55	166	2170	27.554	2.000	0.171	1.097
ID514092	514092	None	65.496	33.988	22.099	0	206	206	2	1	-10921639	118.238	110	44	188	2483	35.568	2.000	0.277	1.442
ID514097	514097	81	37.052	21.199	23.217	0	207	207	2	1	-10921639	91.714	88	44	144	1926	24.783	2.000	0.168	1.065
ID514103	514103	81	36.506	20.494	23.166	0	208	208	2	1	-10921639	88.048	88	55	133	1849	22.373	4.800	0.217	1.405
ID514102	514102	80	47.218	10.391	19.966	0	208	208	2	1	-10921639	111.762	110	66	166	2347	26.857	4.800	0.221	1.508
ID514099	514099	80	42.400	10.838	19.923	0	209	209	2	1	-10921639	98.048	99	66	155	2059	25.001	2.000	0.194	1.273
ID514098	514098	None	40.218	31.321	11.190	0	209	209	2	1	-10921639	87.571	88	33	144	1839	27.895	2.000	0.192	1.012
ID514100	514100	None	35.109	33.578	21.504	0	209	209	2	1	-10921639	109.667	110	66	144	2303	20.108	4.800	0.147	1.396
ID514104	514104	None	43.494	32.404	21.928	0	211	211	2	1	-10921639	98.667	99	44	155	2072	31.317	2.000	0.200	1.050
ID514105	514105	83	41.845	11.688	19.189	0	212	212	2	1	-10921639	89.667	88	55	144	1883	24.371	2.000	0.209	1.272
ID514107	514107	None	39.149	32.619	20.910	0	213	213	2	1	-10921639	89.095	88	22	133	1871	26.092	4.800	0.212	1.193
ID514106	514106	83	42.273	11.373	19.573	0	213	213	2	1	-10921639	100.238	88	66	166	2105	28.813	2.000	0.167	0.997
ID514108	514108	82	41.294	21.580	24.043	0	213	213	2	1	-10921639	94.905	88	55	166	1993	29.629	2.000	0.152	0.844
ID514111	514111	None	36.959	4.087	27.714	0	214	214	2	1	-10921639	83.810	88	33	121	1760	23.968	4.800	0.224	1.278
ID514110	514110	82	43.356	20.913	23.335	0	214	214	2	1	-10921639	111.857	110	77	155	2349	26.251	2.000	0.176	1.275
ID514109	514109	83	38.230	11.561	19.618	0	214	214	2	1	-10921639	86.048	77	44	144	1807	28.656	2.000	0.153	0.796
ID514115	514115	82	43.496	21.851	23.812	0	215	215	2	1	-10921639	91.762	99	44	155	1927	27.651	2.000	0.200	1.106
ID514114	514114	None	37.899	32.915	22.242	0	215	215	2	1	-10921639	92.857	88	33	133	1950	25.456	2.000	0.171	1.063
ID514113	514113	None	35.606	0.000	7.000	0	215	215	2	1	-10921639	84.190	88	55	133	1768	23.340	7.600	0.237	1.382
ID514112	514112	None	36.760	15.352	2.781	0	215	215	2	1	-10921639	100.762	99	66	144	2116	23.469	2.000	0.141	1.061
ID514116	514116	None	39.668	11.290	19.635	0	217	217	2	1	-10921639	101.238	99	44	144	2126	24.982	6.314	0.194	1.319
ID514118	514118	84	37.597	21.670	24.110	0	218	218	2	1	-10921639	91.762	88	55	144	1927	23.872	2.000	0.174	1.137
ID514117	514117	None	40.360	31.987	22.019	0	218	218	2	1	-10921639	92.238	88	55	144	1937	22.784	4.800	0.204	1.373
ID514121	514121	84	35.049	21.370	23.595	0	219	219	2	1	-10921639	76.571	77	33	155	1608	33.651	2.000	0.114	0.464
ID514120	514120	None	39.716	11.862	19.953	0	219	219	2	1	-10921639	90.143	77	55	133	1893	20.862	6.343	0.221	1.564
ID514119	514119	None	37.092	5.097	26.220	0	220	220	2	1	-10921639	86.476	88	44	133	1816	22.986	7.600	0.201	1.260
ID514123	514123	85	38.559	11.719	20.109	0	221	221	2	1	-10921639	99.619	99	55	144	2092	26.288	6.297	0.188	1.200
ID514122	514122	None	35.275	26.797	5.139	0	221	221	2	1	-10921639	79.619	77	44	121	1672	21.416	2.000	0.187	1.171
ID514127	514127	85	48.698	11.668	19.962	0	222	222	2	1	-10921639	104.429	99	66	155	2193	24.798	4.800	0.251	1.688
ID514126	514126	None	42.611	19.332	4.784	0	222	222	2	1	-10921639	116.619	110	77	166	2449	21.987	4.800	0.185	1.655
ID514128	514128	None	35.568	0.000	34.000	0	222	222	2	1	-10921639	77.952	72	51	121	1637	22.304	2.000	0.239	1.349
ID514125	514125	None	48.260	20.775	23.446	0	223	223	2	1	-10921639	100.238	99	55	166	2105	31.389	4.800	0.238	1.229
ID514124	514124	85	40.393	10.063	19.545	0	223	223	2	1	-10921639	120.333	121	77	155	2527	27.106	6.315	0.164	1.250
ID514135	514135	85	36.816	10.776	19.508	0	224	224	2	1	-10921639	114.476	110	66	155	2404	26.515	4.800	0.168	1.239
ID514133	514133	85	45.998	11.452	19.778	0	225	225	2	1	-10921639	106.000	99	66	177	2226	30.160	2.000	0.179	1.067
ID514132	514132	None	36.180	8.919	31.107	0	226	226	2	1	-10921639	94.857	99	66	133	1992	20.809	4.800	0.181	1.398
ID514131	514131	None	43.474	21.104	23.637	0	226	226	2	1	-10921639	89.714	88	44	144	1884	26.363	2.000	0.222	1.239
ID514130	514130	None	54.080	31.870	21.451	0	226	226	2	1	-10921639	124.619	121	66	188	2617	29.756	4.800	0.247	1.661
ID514129	514129	85	54.277	11.683	20.211	0	226	226	2	1	-10921639	109.714	110	66	166	2304	28.716	4.800	0.252	1.538
ID514134	514134	None	42.826	21.797	24.371	0	228	228	2	1	-10921639	97.048	99	55	166	2038	29.094	2.000	0.179	1.012
ID514138	514138	None	41.727	11.239	19.941	0	229	229	2	1	-10921639	103.905	99	55	155	2182	26.004	2.000	0.186	1.255
ID514139	514139	None	37.829	11.122	19.596	0	231	231	2	1	-10921639	113.429	110	66	155	2382	21.547	4.800	0.181	1.615
ID514137	514137	86	36.163	32.978	22.060	0	232	232	2	1	-10921639	114.524	121	66	133	2405	19.838	4.800	0.186	1.809
ID514136	514136	None	35.039	40.000	5.000	0	232	232	2	1	-10921639	70.190	66	31	121	1474	24.748	2.000	0.224	1.040
ID514147	514147	None	44.340	21.625	23.381	0	233	233	2	1	-10921639	79.190	77	33	166	1663	32.420	2.000	0.242	0.951
ID514146	514146	86	59.913	32.671	21.940	0	233	233	2	1	-10921639	138.429	144	88	199	2907	28.351	4.800	0.237	1.872
ID514145	514145	87	46.994	12.179	19.706	0	233	233	2	1	-10921639	101.857	110	55	166	2139	29.626	2.000	0.201	1.148
ID514142	514142	None	35.680	8.365	30.988	0	234	234	2	1	-10921639	89.095	88	44	133	1871	21.797	2.000	0.180	1.249
ID514141	514141	87	52.719	10.973	20.019	0	234	234	2	1	-10921639	117.190	110	77	177	2461	27.937	2.000	0.220	1.512
ID514140	514140	None	40.442	31.356	3.650	0	234	234	2	1	-10921639	87.095	88	44	133	1829	27.617	2.000	0.205	1.071
ID514143	514143	87	38.948	11.848	20.336	0	235	235	2	1	-10921639	93.810	88	55	133	1970	21.426	2.000	0.203	1.480
ID514144	514144	88	35.220	35.150	22.218	0	235	235	2	1	-10921639	111.762	110	77	155	2347	19.445	4.800	0.162	1.599
ID514150	514150	88	38.007	37.002	21.782	0	236	236	2	1	-10921639	109.619	110	77	155	2302	18.481	4.800	0.168	1.703
ID514149	514149	None	43.851	0.000	8.000	0	236	236	2	1	-10921639	91.952	88	44	133	1931	24.430	4.800	0.308	1.771
ID514155	514155	None	39.853	36.365	4.960	0	237	237	2	1	-10921639	97.524	99	66	144	2048	19.664	4.800	0.225	1.825
ID514148	514148	89	43.789	10.829	19.823	0	238	238	2	1	-10921639	100.714	110	44	155	2115	28.758	4.800	0.205	1.191
ID514156	514156	89	51.697	10.866	20.089	0	239	239	2	1	-10921639	100.238	99	55	144	2105	27.424	2.000	0.251	1.466
ID514151	514151	89	44.736	11.354	19.879	0	240	240	2	1	-10921639	102.286	99	55	155	2148	25.836	4.800	0.211	1.378
ID514152	514152	None	35.395	5.114	27.432	0	240	240	2	1	-10921639	73.857	77	33	110	1551	22.039	4.800	0.268	1.417
ID514157	514157	89	39.118	11.854	20.004	0	241	241	2	1	-10921639	85.429	88	44	144	1794	24.935	2.000	0.195	1.119
ID514154	514154	None	36.832	20.803	22.589	0	242	242	2	1	-10921639	86.524	88	22	133	1817	30.334	2.000	0.172	0.835
ID514153	514153	90	39.622	32.458	21.523	0	242	242	2	1	-10921639	97.095	99	66	144	2039	25.296	4.800	0.184	1.193
ID514159	514159	None	39.220	11.502	19.985	0	243	243	2	1	-10921639	88.048	88	44	155	1849	25.455	6.345	0.189	1.100
ID514160	514160	90	45.398	32.721	21.883	0	243	243	2	1	-10921639	92.286	88	55	155	1938	26.106	2.000	0.240	1.367
ID514158	514158	None	36.718	21.164	17.150	0	245	245	2	1	-10921639	78.619	77	44	133	1651	24.032	2.000	0.187	1.030
ID514161	514161	None	36.962	20.862	23.038	0	247	247	2	1	-10921639	94.286	99	55	121	1980	22.696	4.800	0.192	1.337
ID514162	514162	91	38.830	21.263	18.382	0	248	248	2	1	-10921639	104.429	99	66	155	2193	23.802	4.800	0.181	1.345
ID514163	514163	91	38.063	21.039	18.202	0	249	249	2	1	-10921639	104.381	99	55	166	2192	25.978	2.000	0.130	0.922
ID514164	514164	None	43.178	31.664	22.215	0	249	249	2	1	-10921639	102.286	99	55	133	2148	21.971	4.800	0.238	1.787
ID514166	514166	None	36.257	22.063	23.729	0	250	250	2	1	-10921639	91.762	88	44	166	1927	28.763	2.000	0.110	0.633
ID514165	514165	92	37.669	11.080	19.636	0	250	250	2	1	-10921639	97.048	88	66	144	2038	23.252	4.800	0.174	1.237
ID514167	514167	None	36.179	22.000	16.000	0	251	251	2	1	-10921639	108.667	110	66	133	2282	22.348	7.600	0.204	1.650
ID514168	514168	92	39.528	10.910	19.795	0	251	251	2	1	-10921639	92.333	88	55	133	1939	25.198	2.000	0.171	1.072
ID514173	514173	None	35.235	18.401	26.135	0	253	253	2	1	-10921639	84.952	88	22	144	1784	31.695	3.200	0.170	0.779
ID514172	514172	None	48.567	34.522	22.043	0	253	253	2	1	-10921639	108.190	110	55	155	2272	28.301	4.800	0.244	1.497
ID514171	514171	None	36.004	29.002	22.412	0	253	253	2	1	-10921639	92.238	88	44	133	1937	24.550	6.056	0.197	1.236
ID514170	514170	92	38.791	11.237	20.193	0	253	253	2	1	-10921639	86.000	88	55	133	1806	24.446	2.000	0.174	1.043
ID514169	514169	93	35.132	20.412	19.214	0	253	253	2	1	-10921639	106.571	110	66	155	2238	26.189	4.800	0.152	1.074
ID514175	514175	92	55.440	11.385	19.725	0	254	254	2	1	-10921639	109.810	110	55	177	2306	31.408	4.800	0.282	1.540
ID514174	514174	93	35.865	21.200	19.194	0	254	254	2	1	-10921639	110.286	110	66	144	2316	23.174	4.800	0.152	1.257
ID514176	514176	None	38.099	33.000	12.133	0	255	255	2	1	-10921639	61.286	55	33	121	1287	23.223	2.000	0.248	1.050
ID514179	514179	None	38.123	20.494	23.275	0	256	256	2	1	-10921639	117.095	121	66	166	2459	23.539	4.800	0.167	1.420
ID514178	514178	None	39.714	33.220	21.787	0	256	256	2	1	-10921639	100.190	99	55	144	2104	23.587	6.329	0.189	1.352
ID514177	514177	None	46.333	11.785	20.074	0	256	256	2	1	-10921639	99.143	99	66	166	2082	26.535	2.000	0.214	1.318
ID514180	514180	None	45.548	11.319	19.913	0	258	258	2	1	-10921639	98.667	99	55	155	2072	26.690	2.000	0.224	1.353
ID514181	514181	94	50.418	19.655	23.397	0	259	259	2	1	-10921639	139.429	133	99	199	2928	26.973	4.800	0.199	1.713
ID514183	514183	94	35.091	20.243	23.299	0	260	260	2	1	-10921639	107.190	99	55	144	2251	26.237	2.000	0.138	0.993
ID514182	514182	None	40.126	11.374	19.688	0	260	260	2	1	-10921639	98.095	99	55	133	2060	22.208	4.800	0.216	1.569
ID514198	514198	None	37.307	18.775	19.562	0	261	261	2	1	-10921639	114.000	110	77	155	2394	23.300	4.800	0.149	1.271
ID514197	514197	None	36.955	22.638	13.661	0	261	261	2	1	-10921639	101.286	99	66	144	2127	23.292	2.000	0.157	1.180
ID514184	514184	None	35.714	32.672	22.211	0	262	262	2	1	-10921639	81.190	77	44	121	1705	21.855	2.000	0.188	1.177
ID514189	514189	None	35.454	22.030	23.962	0	263	263	2	1	-10921639	95.476	88	55	166	2005	29.846	7.600	0.121	0.692
ID514188	514188	95	36.265	19.749	20.871	0	263	263	2	1	-10921639	129.381	133	88	177	2717	20.118	7.600	0.138	1.559
ID514187	514187	None	37.641	34.109	22.224	0	264	264	2	1	-10921639	96.952	99	55	133	2036	19.025	4.800	0.250	2.036
ID514186	514186	96	51.347	11.215	19.808	0	264	264	2	1	-10921639	102.857	99	44	155	2160	29.692	4.800	0.266	1.457
ID514185	514185	95	35.071	18.168	19.423	0	264	264	2	1	-10921639	115.619	110	66	177	2428	27.030	4.800	0.135	1.016
ID514203	514203	None	48.138	8.842	31.825	0	265	265	2	1	-10921639	98.571	99	44	155	2070	26.313	4.800	0.254	1.517
ID514202	514202	None	38.660	16.026	24.870	0	265	265	2	1	-10921639	89.667	88	44	144	1883	28.932	2.000	0.178	0.936
ID514201	514201	96	41.970	11.355	20.357	0	265	265	2	1	-10921639	99.143	88	66	166	2082	27.452	6.391	0.178	1.090
ID514206	514206	None	39.170	33.963	31.909	0	266	266	2	1	-10921639	79.095	77	44	121	1661	17.947	4.800	0.292	1.994
ID514205	514205	97	35.877	32.546	21.737	0	266	266	2	1	-10921639	86.429	88	44	121	1815	21.523	4.800	0.207	1.375
ID514204	514204	96	50.940	11.823	20.321	0	266	266	2	1	-10921639	102.857	99	66	177	2160	27.995	6.344	0.240	1.423
ID514199	514199	98	39.701	21.242	17.793	0	267	267	2	1	-10921639	125.143	121	77	166	2628	27.918	2.000	0.126	1.004
ID514200	514200	97	48.045	33.692	22.261	0	267	267	2	1	-10921639	106.000	99	55	144	2226	26.427	4.800	0.256	1.635
ID514190	514190	98	54.062	19.490	19.068	0	268	268	2	1	-10921639	158.429	166	99	210	3327	33.945	6.324	0.197	1.535
ID514191	514191	None	37.103	17.609	19.245	0	269	269	2	1	-10921639	123.429	121	77	199	2592	30.428	6.316	0.118	0.856
ID514196	514196	None	37.280	15.914	25.180	0	269	269	2	1	-10921639	99.143	99	55	155	2082	25.564	2.000	0.136	0.927
ID514195	514195	None	36.176	21.003	23.473	0	269	269	2	1	-10921639	114.571	110	66	177	2406	33.520	2.000	0.099	0.617
ID514194	514194	None	39.031	32.790	22.286	0	269	269	2	1	-10921639	99.190	99	55	144	2083	25.131	2.000	0.186	1.239
ID514193	514193	99	46.593	11.895	20.508	0	269	269	2	1	-10921639	113.429	110	55	166	2382	29.066	4.800	0.210	1.356
ID514192	514192	98	37.740	21.145	18.605	0	269	269	2	1	-10921639	120.857	121	66	177	2538	30.826	2.000	0.093	0.665
ID514208	514208	99	39.251	11.941	19.925	0	270	270	2	1	-10921639	90.667	88	44	144	1904	25.877	2.000	0.182	1.077
ID514213	514213	None	35.732	21.926	18.452	0	271	271	2	1	-10921639	130.476	133	66	188	2740	27.477	4.800	0.126	1.061
ID514210	514210	None	56.631	18.155	19.750	0	272	272	2	1	-10921639	133.524	121	77	199	2804	33.054	4.800	0.210	1.402
ID514209	514209	99	36.178	11.781	19.970	0	272	272	2	1	-10921639	92.762	88	66	155	1948	21.182	6.344	0.165	1.242
ID514211	514211	99	48.366	11.668	19.899	0	273	273	2	1	-10921639	103.857	99	66	155	2181	24.510	2.000	0.230	1.582
ID514212	514212	None	46.526	36.746	23.148	0	273	273	2	1	-10921639	116.238	99	66	166	2441	30.321	2.000	0.169	1.111
ID514207	514207	99	37.114	10.942	19.780	0	274	274	2	1	-10921639	92.238	88	55	144	1937	25.774	2.000	0.151	0.938
ID514214	514214	None	35.686	18.060	19.020	0	275	275	2	1	-10921639	96.476	99	44	155	2026	30.873	2.000	0.133	0.733
ID514215	514215	99	43.757	12.269	19.310	0	276	276	2	1	-10921639	109.667	110	66	177	2303	28.465	2.000	0.169	1.115
ID514218	514218	None	37.444	18.770	26.172	0	276	276	2	1	-10921639	93.333	99	44	166	1960	28.817	2.000	0.147	0.828
ID514217	514217	None	36.934	35.807	24.097	0	276	276	2	1	-10921639	81.810	88	44	133	1718	28.980	3.200	0.180	0.862
ID514216	514216	None	40.387	32.986	21.955	0	276	276	2	1	-10921639	85.429	88	33	133	1794	31.363	2.000	0.203	0.918
ID514223	514223	None	41.618	21.131	17.759	0	277	277	2	1	-10921639	118.810	121	77	166	2495	25.003	7.600	0.157	1.291
ID514225	514225	100	43.352	19.137	20.758	0	277	277	2	1	-10921639	127.762	121	77	199	2683	33.163	7.600	0.127	0.867
ID514224	514224	99	38.508	11.605	20.218	0	277	277	2	1	-10921639	101.238	99	66	155	2126	23.507	2.000	0.152	1.138
ID514222	514222	None	38.796	35.889	23.638	0	278	278	2	1	-10921639	79.143	77	44	133	1662	27.181	7.600	0.192	0.939
ID514221	514221	100	55.973	18.356	19.348	0	278	278	2	1	-10921639	134.667	133	66	199	2828	34.062	4.800	0.205	1.347
ID514219	514219	99	42.287	12.164	20.441	0	279	279	2	1	-10921639	107.619	99	77	166	2260	26.849	2.000	0.170	1.166
ID514220	514220	100	43.295	18.247	20.786	0	279	279	2	1	-10921639	120.952	121	77	177	2540	27.926	7.600	0.149	1.120
ID514227	514227	99	36.521	11.627	19.809	0	280	280	2	1	-10921639	101.286	99	66	166	2127	25.566	2.000	0.147	1.013
ID514226	514226	101	56.030	20.961	18.053	0	280	280	2	1	-10921639	122.429	121	66	199	2571	32.265	2.000	0.193	1.229
ID514228	514228	None	38.209	32.844	21.931	0	280	280	2	1	-10921639	80.190	77	55	133	1684	21.323	2.000	0.228	1.396
ID514230	514230	99	44.661	12.231	19.727	0	281	281	2	1	-10921639	94.952	88	44	155	1994	29.655	2.000	0.185	0.999
ID514229	514229	101	54.724	20.711	18.299	0	281	281	2	1	-10921639	111.905	110	55	199	2350	39.638	2.000	0.172	0.828
ID514231	514231	99	48.612	11.803	19.810	0	282	282	2	1	-10921639	103.333	110	55	155	2170	26.846	2.000	0.219	1.382
ID514238	514238	None	35.085	25.884	21.651	0	283	283	2	1	-10921639	98.667	99	44	155	2072	29.471	7.600	0.136	0.803
ID514237	514237	None	37.982	18.509	20.994	0	283	283	2	1	-10921639	116.048	110	77	177	2437	27.023	7.600	0.111	0.858
ID514235	514235	None	47.809	21.041	24.775	0	284	284	2	1	-10921639	122.952	121	77	166	2582	29.371	7.600	0.176	1.255
ID514234	514234	None	37.434	11.373	19.774	0	284	284	2	1	-10921639	99.190	99	55	144	2083	24.645	2.000	0.181	1.235
ID514236	514236	102	36.049	9.090	32.160	0	284	284	2	1	-10921639	73.333	66	44	121	1540	22.898	2.000	0.224	1.171
ID514242	514242	102	49.403	8.790	32.036	0	285	285	2	1	-10921639	85.476	77	55	144	1795	27.360	2.000	0.267	1.315
ID514241	514241	None	35.947	21.224	17.006	0	285	285	2	1	-10921639	104.333	99	66	155	2191	22.929	7.600	0.143	1.141
ID514239	514239	None	41.441	40.000	6.000	0	286	286	2	1	-10921639	74.238	77	44	121	1559	24.433	2.000	0.290	1.365
ID514240	514240	103	42.985	11.300	19.873	0	286	286	2	1	-10921639	88.095	88	44	144	1850	23.803	4.800	0.243	1.448
ID514233	514233	104	48.668	33.395	22.030	0	287	287	2	1	-10921639	102.857	99	66	144	2160	23.204	4.800	0.292	2.003
ID514232	514232	103	47.983	12.040	19.824	0	287	287	2	1	-10921639	93.333	88	55	144	1960	26.135	2.000	0.236	1.362
ID514247	514247	104	53.035	32.008	21.783	0	288	288	2	1	-10921639	91.810	88	44	166	1928	29.437	2.000	0.261	1.289
ID514248	514248	None	43.421	17.133	25.225	0	288	288	2	1	-10921639	98.714	88	55	144	2073	25.076	2.000	0.207	1.350
ID514243	514243	104	45.694	32.363	21.486	0	289	289	2	1	-10921639	91.286	88	44	155	1917	29.176	2.000	0.252	1.259
ID514249	514249	None	37.100	23.098	14.815	0	290	290	2	1	-10921639	77.000	77	22	110	1617	21.443	4.800	0.233	1.357
ID514246	514246	None	46.111	15.000	37.000	0	291	291	2	1	-10921639	103.429	99	55	133	2172	22.139	4.800	0.329	2.314
ID514245	514245	104	35.399	34.220	23.061	0	291	291	2	1	-10921639	101.190	110	55	144	2125	23.134	4.800	0.204	1.481
ID514244	514244	None	36.736	20.074	18.903	0	291	291	2	1	-10921639	112.905	110	77	144	2371	20.943	4.800	0.158	1.471
ID514250	514250	104	41.464	32.838	21.320	0	292	292	2	1	-10921639	84.952	88	33	144	1784	28.689	2.000	0.202	0.996
ID514251	514251	None	39.850	11.506	20.007	0	293	293	2	1	-10921639	84.857	88	44	121	1782	22.582	4.800	0.250	1.505
ID514253	514253	None	36.366	18.967	23.407	0	293	293	2	1	-10921639	115.571	121	77	144	2427	17.974	4.800	0.192	2.067
ID514252	514252	104	63.857	32.353	21.879	0	293	293	2	1	-10921639	99.143	99	44	177	2082	37.083	2.000	0.308	1.258
ID514262	514262	None	38.348	18.717	24.260	0	295	295	2	1	-10921639	106.476	110	55	144	2236	25.384	6.278	0.179	1.276
ID514261	514261	None	44.809	32.988	21.679	0	295	295	2	1	-10921639	73.381	66	33	133	1541	28.006	2.000	0.275	1.131
ID514260	514260	105	35.845	12.017	19.578	0	295	295	2	1	-10921639	74.952	77	22	133	1574	25.820	2.000	0.220	1.048
ID514257	514257	105	37.832	11.675	20.666	0	296	296	2	1	-10921639	77.048	77	33	133	1618	27.270	2.000	0.205	0.960
ID514256	514256	106	38.420	17.670	20.017	0	296	296	2	1	-10921639	100.762	99	66	144	2116	21.281	4.800	0.181	1.450
ID514255	514255	106	36.542	18.382	21.374	0	297	297	2	1	-10921639	114.000	99	66	155	2394	26.976	7.600	0.133	0.994
ID514254	514254	105	51.095	11.904	20.042	0	297	297	2	1	-10921639	93.381	88	55	166	1961	29.711	2.000	0.234	1.192
ID514259	514259	None	38.281	36.787	22.419	0	298	298	2	1	-10921639	105.952	110	66	155	2225	20.672	4.800	0.197	1.689
ID514258	514258	105	36.659	11.782	20.540	0	298	298	2	1	-10921639	83.381	77	44	155	1751	26.620	2.000	0.178	0.946
ID514263	514263	None	35.285	12.502	19.534	0	301	301	2	1	-10921639	88.095	77	55	144	1850	23.548	4.800	0.193	1.211
ID514267	514267	None	41.471	17.172	24.326	0	302	302	2	1	-10921639	103.905	110	55	144	2182	25.012	2.000	0.188	1.314
ID514264	514264	None	41.830	32.310	21.726	0	303	303	2	1	-10921639	81.810	88	33	155	1718	32.010	2.000	0.176	0.766
ID514265	514265	None	39.459	17.304	24.928	0	304	304	2	1	-10921639	90.762	88	44	133	1906	26.478	2.000	0.184	1.065
ID514266	514266	107	35.659	11.300	20.138	0	305	305	2	1	-10921639	85.429	77	44	133	1794	21.243	2.000	0.184	1.249
ID514269	514269	None	45.965	17.937	26.012	0	306	306	2	1	-10921639	81.190	77	33	121	1705	28.147	2.000	0.276	1.248
ID514268	514268	107	36.771	11.454	19.563	0	306	306	2	1	-10921639	82.810	88	33	133	1739	28.901	2.000	0.212	1.002
ID514273	514273	None	37.352	20.956	18.625	0	307	307	2	1	-10921639	85.952	77	55	133	1805	22.001	3.200	0.177	1.178
ID514272	514272	107	53.556	11.519	18.969	0	307	307	2	1	-10921639	106.095	99	55	166	2228	30.824	2.000	0.253	1.390
ID514271	514271	None	37.902	18.512	26.297	0	308	308	2	1	-10921639	82.762	77	55	121	1738	22.709	7.600	0.226	1.344
ID514270	514270	None	41.955	36.851	22.858	0	308	308	2	1	-10921639	97.571	88	55	133	2049	23.632	2.000	0.227	1.530
ID514274	514274	108	49.607	32.924	21.275	0	309	309	2	1	-10921639	102.381	99	44	166	2150	31.852	2.000	0.218	1.149
ID514275	514275	109	37.492	12.255	19.899	0	310	310	2	1	-10921639	88.667	88	44	133	1862	25.458	2.000	0.176	1.043
ID514277	514277	None	35.292	40.000	29.000	0	310	310	2	1	-10921639	78.476	77	55	99	1648	15.468	4.800	0.296	2.316
ID514276	514276	108	35.461	32.626	21.692	0	310	310	2	1	-10921639	98.095	99	66	133	2060	21.934	4.800	0.176	1.338
ID514279	514279	108	39.938	32.108	21.634	0	311	311	2	1	-10921639	89.143	88	55	144	1872	25.015	2.000	0.199	1.182
ID514278	514278	109	41.467	11.517	20.042	0	311	311	2	1	-10921639	91.762	88	44	144	1927	26.054	2.000	0.213	1.235
ID514280	514280	None	36.871	9.064	31.565	0	311	311	2	1	-10921639	78.048	77	44	121	1639	21.416	4.800	0.226	1.344
ID514282	514282	108	38.573	32.192	21.118	0	312	312	2	1	-10921639	83.810	77	55	121	1760	21.295	2.000	0.222	1.428
ID514281	514281	110	37.349	18.060	26.041	0	313	313	2	1	-10921639	73.905	66	33	133	1552	26.634	2.000	0.172	0.813
ID514283	514283	111	42.638	11.721	19.377	0	314	314	2	1	-10921639	96.524	88	66	155	2027	25.814	2.000	0.203	1.262
ID514284	514284	110	38.013	17.920	25.873	0	314	314	2	1	-10921639	88.571	88	44	133	1860	22.767	2.000	0.199	1.293
ID514287	514287	110	39.954	18.175	25.827	0	315	315	2	1	-10921639	77.000	77	33	121	1617	25.084	2.000	0.231	1.151
ID514286	514286	None	53.266	32.969	21.297	0	315	315	2	1	-10921639	96.571	99	55	155	2028	31.968	2.000	0.251	1.213
ID514285	514285	111	41.031	11.878	19.496	0	315	315	2	1	-10921639	77.095	66	44	144	1619	26.493	2.000	0.243	1.137
ID514289	514289	112	52.193	32.384	21.685	0	318	318	2	1	-10921639	108.143	110	66	177	2271	28.931	4.800	0.235	1.425
ID514288	514288	None	43.170	11.912	19.777	0	318	318	2	1	-10921639	90.714	88	66	144	1905	23.016	2.000	0.224	1.442
ID514290	514290	112	42.839	32.611	22.144	0	319	319	2	1	-10921639	91.238	88	66	155	1916	25.086	2.000	0.225	1.335
ID514296	514296	None	35.058	11.555	20.157	0	320	320	2	1	-10921639	73.857	66	33	121	1551	25.118	2.000	0.200	0.979
ID514291	514291	113	48.852	11.993	19.853	0	322	322	2	1	-10921639	99.619	88	66	155	2092	23.945	4.800	0.259	1.710
ID514292	514292	None	38.086	36.536	23.752	0	322	322	2	1	-10921639	85.952	88	44	144	1805	26.740	2.000	0.176	0.960
ID514293	514293	113	35.937	12.704	19.924	0	323	323	2	1	-10921639	80.143	77	55	110	1683	17.442	4.800	0.261	1.901
ID514294	514294	113	44.216	11.766	19.821	0	324	324	2	1	-10921639	88.095	88	44	144	1850	27.572	2.000	0.220	1.150
ID514295	514295	113	47.216	11.916	20.068	0	325	325	2	1	-10921639	92.857	88	55	155	1950	26.885	2.000	0.244	1.357
ID514297	514297	None	37.720	32.312	21.574	0	327	327	2	1	-10921639	83.286	77	44	121	1749	24.491	2.000	0.201	1.136
ID514299	514299	None	35.354	12.088	19.295	0	329	329	2	1	-10921639	70.714	66	33	121	1485	21.322	2.000	0.199	1.102
ID514298	514298	114	36.632	32.483	21.809	0	331	331	2	1	-10921639	77.619	66	44	133	1630	24.935	2.000	0.185	0.971
ID514301	514301	114	45.276	33.402	20.377	0	332	332	2	1	-10921639	87.000	88	33	133	1827	24.170	4.800	0.288	1.608
ID514304	514304	114	36.403	32.097	21.773	0	333	333	2	1	-10921639	67.619	66	33	144	1420	26.242	2.000	0.214	0.909
ID514300	514300	None	44.150	12.184	19.795	0	334	334	2	1	-10921639	93.857	88	55	155	1971	25.922	4.800	0.220	1.305
ID514302	514302	None	35.206	22.658	23.830	0	336	336	2	1	-10921639	78.619	77	44	133	1651	22.200	2.000	0.197	1.167
ID514303	514303	None	37.773	36.931	22.240	0	338	338	2	1	-10921639	83.810	88	44	121	1760	21.009	2.000	0.218	1.426
ID514306	514306	None	35.811	4.401	27.453	0	339	339	2	1	-10921639	80.667	88	44	121	1694	21.254	7.600	0.253	1.531
ID514305	514305	115	35.201	12.238	19.875	0	339	339	2	1	-10921639	84.429	88	33	133	1773	25.592	2.000	0.184	1.025
ID514307	514307	115	37.849	11.888	19.873	0	340	340	2	1	-10921639	87.524	88	44	133	1838	22.232	2.000	0.196	1.288
ID514308	514308	None	38.130	35.863	22.785	0	340	340	2	1	-10921639	94.905	88	55	144	1993	23.895	2.000	0.171	1.161
