# Supplementary material for: Progressive enhancement of kinetic proofreading in T cell antigen discrimination from receptor activation to DAG generation
Source: eLife. 2022 Sep 20;11:e75263. doi: 10.7554/eLife.75263 (PMC9536835; doi:10.7554/eLife.75263)
Supplement: Figure 5—source data 1. — Each data table is the TrackMate ‘spot-statistics’ output of one cell over four cycles of blue-light illumination (frames 0–40, 100–140, 200–240, and 300–340, with 3 s interval between frames). We calculated the lifetime of TrackIDs that existed at the start of each period of blue-light illumination that did not last for the full period and fit the resulting lifetime distributions using custom Python scripts available at https://github.com/dbritain/KP-paper (copy archived at swh:1:rev:167fa456901903740f0f3ee6a3e5324bc45207ea, Britain, 2022). [file elife-75263-fig5-data1.zip › Fig5SourceData/LOV/lov1/r1/lov6.csv]

Label	ID	TRACK_ID	QUALITY	POSITION_X	POSITION_Y	POSITION_Z	POSITION_T	FRAME	RADIUS	VISIBILITY	MANUAL_COLOR	MEAN_INTENSITY	MEDIAN_INTENSITY	MIN_INTENSITY	MAX_INTENSITY	TOTAL_INTENSITY	STANDARD_DEVIATION	ESTIMATED_DIAMETER	CONTRAST	SNR
ID516415	516415	None	49.399	28.315	18.305	0	0	0	2	1	-10921639	115.476	105	70	184	2425	34.734	2.000	0.194	1.082
ID516414	516414	3	77.110	18.798	16.889	0	0	0	2	1	-10921639	230.143	255	149	255	4833	37.846	4.800	0.214	2.143
ID516413	516413	4	76.131	16.683	8.432	0	0	0	2	1	-10921639	173.381	175	96	255	3641	47.710	4.800	0.231	1.365
ID516418	516418	0	37.629	38.000	31.000	0	0	0	2	1	-10921639	128.619	131	87	175	2701	27.305	7.600	0.127	1.064
ID516417	516417	1	99.555	22.251	23.779	0	0	0	2	1	-10921639	192.714	193	114	255	4047	50.849	4.800	0.316	1.822
ID516416	516416	2	66.006	12.521	22.744	0	0	0	2	1	-10921639	128.762	131	61	237	2704	47.022	2.000	0.194	0.890
ID516429	516429	0	41.020	38.000	29.000	0	1	1	2	1	-10921639	132.429	131	98	158	2781	17.741	4.800	0.222	2.707
ID516428	516428	1	46.464	23.173	23.285	0	1	1	2	1	-10921639	153.333	158	96	211	3220	28.104	7.600	0.145	1.382
ID516427	516427	2	43.094	12.534	22.460	0	1	1	2	1	-10921639	109.524	105	70	158	2300	28.621	2.000	0.159	1.050
ID516426	516426	3	88.170	18.832	16.867	0	1	1	2	1	-10921639	204.476	211	114	255	4294	47.803	2.000	0.231	1.606
ID516425	516425	4	43.755	16.745	8.945	0	1	1	2	1	-10921639	128.857	131	61	184	2706	30.097	2.000	0.150	1.118
ID516423	516423	None	39.087	25.575	29.338	0	2	2	2	1	-10921639	103.286	96	61	158	2169	29.134	2.000	0.143	0.889
ID516422	516422	1	44.087	21.358	24.732	0	2	2	2	1	-10921639	118.762	131	52	193	2494	37.308	2.000	0.132	0.742
ID516421	516421	3	83.503	18.674	17.022	0	2	2	2	1	-10921639	189.714	202	87	255	3984	49.627	4.800	0.227	1.414
ID516424	516424	0	37.147	38.000	31.000	0	2	2	2	1	-10921639	99.667	96	70	131	2093	19.706	4.800	0.196	1.655
ID516419	516419	3	49.668	18.193	16.759	0	3	3	2	1	-10921639	155.238	158	87	193	3260	31.716	4.800	0.185	1.528
ID516420	516420	1	49.292	23.038	23.320	0	3	3	2	1	-10921639	141.095	140	105	184	2963	26.262	7.600	0.170	1.564
ID516430	516430	3	49.947	18.852	16.690	0	4	4	2	1	-10921639	136.429	140	79	184	2865	28.433	4.800	0.179	1.459
ID516435	516435	3	55.902	18.891	16.919	0	5	5	2	1	-10921639	125.952	131	79	175	2645	29.097	2.000	0.215	1.531
ID516433	516433	3	55.030	19.496	15.839	0	6	6	2	1	-10921639	119.238	114	79	193	2504	32.758	2.000	0.219	1.309
ID516434	516434	3	51.559	19.508	15.768	0	7	7	2	1	-10921639	113.667	105	70	202	2387	35.405	2.000	0.194	1.042
ID516432	516432	3	56.688	19.204	16.026	0	8	8	2	1	-10921639	124.667	123	79	193	2618	30.464	7.600	0.219	1.469
ID516431	516431	3	53.846	19.282	16.695	0	9	9	2	1	-10921639	113.905	105	70	175	2392	30.055	2.000	0.231	1.425
ID516436	516436	3	47.428	19.182	16.246	0	10	10	2	1	-10921639	102.905	96	70	167	2161	26.237	7.600	0.230	1.466
ID516437	516437	3	41.458	19.684	15.915	0	11	11	2	1	-10921639	93.762	87	61	140	1969	21.936	2.000	0.208	1.470
ID516438	516438	3	45.729	19.518	16.307	0	12	12	2	1	-10921639	103.667	105	52	167	2177	28.251	2.000	0.211	1.276
ID516439	516439	3	42.798	19.728	16.859	0	13	13	2	1	-10921639	97.190	96	70	149	2041	24.519	2.000	0.218	1.417
ID516440	516440	3	56.239	19.851	16.188	0	15	15	2	1	-10921639	109.524	96	61	175	2300	31.755	2.000	0.247	1.365
ID516443	516443	3	38.144	19.433	16.384	0	16	16	2	1	-10921639	86.952	87	52	140	1826	22.169	4.800	0.223	1.429
ID516441	516441	3	52.369	19.323	16.896	0	17	17	2	1	-10921639	94.810	96	26	131	1991	29.373	4.800	0.308	1.519
ID516442	516442	3	41.934	19.153	16.732	0	18	18	2	1	-10921639	101.238	105	52	140	2126	24.527	2.000	0.202	1.389
ID516444	516444	3	35.315	19.974	16.104	0	20	20	2	1	-10921639	95.810	96	61	131	2012	21.676	2.000	0.168	1.272
ID516445	516445	3	41.253	20.827	15.746	0	21	21	2	1	-10921639	112.571	114	79	140	2364	18.013	4.800	0.216	2.221
ID516447	516447	5	38.217	31.478	30.919	0	27	27	2	1	-10921639	97.429	96	70	149	2046	21.500	2.000	0.190	1.446
ID516446	516446	5	40.419	30.897	30.856	0	28	28	2	1	-10921639	88.571	87	43	131	1860	23.299	2.000	0.217	1.357
ID516448	516448	None	36.282	10.295	2.929	0	31	31	2	1	-10921639	95.476	105	52	149	2005	24.905	2.000	0.168	1.102
ID516450	516450	6	36.909	20.375	16.709	0	34	34	2	1	-10921639	92.571	96	35	131	1944	25.234	2.000	0.176	1.098
ID516449	516449	6	43.368	20.618	15.913	0	35	35	2	1	-10921639	97.857	96	61	140	2055	22.299	4.800	0.215	1.553
ID516452	516452	None	37.405	19.449	16.746	0	37	37	2	1	-10921639	93.381	87	61	123	1961	21.148	4.800	0.214	1.556
ID516451	516451	None	40.201	19.592	17.001	0	39	39	2	1	-10921639	87.857	79	52	149	1845	25.070	2.000	0.190	1.121
ID516453	516453	7	36.055	20.064	17.488	0	41	41	2	1	-10921639	97.429	87	52	140	2046	27.129	2.000	0.157	0.977
ID516461	516461	None	37.832	28.038	26.970	0	42	42	2	1	-10921639	106.619	96	70	167	2239	25.498	7.600	0.123	0.918
ID516460	516460	8	38.854	22.832	24.526	0	42	42	2	1	-10921639	103.667	96	52	149	2177	25.823	2.000	0.150	1.050
ID516459	516459	7	45.755	19.795	16.618	0	42	42	2	1	-10921639	113.000	114	61	158	2373	27.987	4.800	0.188	1.280
ID516458	516458	None	37.959	0.000	9.000	0	42	42	2	1	-10921639	84.381	79	49	131	1772	22.078	4.800	0.217	1.365
ID516457	516457	8	36.737	23.037	24.244	0	43	43	2	1	-10921639	100.476	96	61	149	2110	24.225	3.200	0.164	1.168
ID516456	516456	7	51.317	20.560	16.664	0	43	43	2	1	-10921639	107.048	105	43	175	2248	36.797	2.000	0.190	0.928
ID516455	516455	8	47.171	23.003	24.174	0	44	44	2	1	-10921639	110.810	105	79	167	2327	25.773	2.000	0.193	1.392
ID516454	516454	7	54.134	20.849	17.007	0	44	44	2	1	-10921639	115.524	114	79	167	2426	29.726	2.000	0.212	1.359
ID516463	516463	9	38.384	28.699	18.133	0	45	45	2	1	-10921639	95.810	96	61	140	2012	23.084	7.600	0.170	1.207
ID516462	516462	7	64.890	20.080	17.389	0	45	45	2	1	-10921639	131.714	131	70	193	2766	37.155	2.000	0.259	1.459
ID516471	516471	None	35.222	22.399	24.069	0	46	46	2	1	-10921639	98.333	87	52	149	2065	29.406	2.000	0.106	0.640
ID516470	516470	9	45.165	29.012	18.298	0	46	46	2	1	-10921639	107.952	105	70	175	2267	28.319	7.600	0.167	1.089
ID516469	516469	7	63.640	20.703	17.512	0	46	46	2	1	-10921639	123.857	114	52	202	2601	40.616	2.000	0.246	1.202
ID516487	516487	9	46.405	28.858	17.999	0	47	47	2	1	-10921639	101.286	96	70	158	2127	28.367	7.600	0.177	1.072
ID516486	516486	7	50.936	21.124	17.134	0	47	47	2	1	-10921639	109.143	105	61	175	2292	32.656	2.000	0.194	1.086
ID516488	516488	None	35.937	30.895	30.632	0	47	47	2	1	-10921639	102.952	96	61	149	2162	23.333	6.265	0.182	1.357
ID516474	516474	10	47.242	22.943	24.436	0	48	48	2	1	-10921639	111.714	105	61	175	2346	30.300	2.000	0.196	1.206
ID516473	516473	9	44.043	29.198	17.912	0	48	48	2	1	-10921639	120.524	114	79	175	2531	29.777	7.600	0.147	1.039
ID516472	516472	7	58.241	20.660	17.239	0	48	48	2	1	-10921639	127.619	114	79	175	2680	31.835	2.000	0.237	1.534
ID516468	516468	None	39.735	31.746	30.257	0	49	49	2	1	-10921639	122.095	123	87	149	2564	21.130	4.800	0.181	1.771
ID516467	516467	10	37.398	23.636	24.211	0	49	49	2	1	-10921639	112.476	105	61	158	2362	28.211	2.000	0.142	0.989
ID516466	516466	9	41.976	29.467	18.553	0	49	49	2	1	-10921639	107.524	105	61	175	2258	32.689	2.000	0.143	0.823
ID516465	516465	7	74.179	20.823	17.192	0	49	49	2	1	-10921639	149.905	149	96	211	3148	36.974	4.800	0.276	1.754
ID516464	516464	None	35.394	17.071	3.909	0	49	49	2	1	-10921639	90.714	87	52	140	1905	25.273	2.000	0.141	0.886
ID516475	516475	7	80.031	21.152	17.140	0	50	50	2	1	-10921639	149.429	140	79	246	3138	45.927	2.000	0.282	1.430
ID516476	516476	None	36.643	23.731	29.008	0	50	50	2	1	-10921639	110.048	105	70	158	2311	27.047	2.000	0.126	0.910
ID516479	516479	None	38.382	13.947	21.846	0	51	51	2	1	-10921639	77.714	70	43	123	1632	23.499	3.200	0.217	1.180
ID516478	516478	7	62.910	21.290	17.739	0	51	51	2	1	-10921639	138.571	140	61	193	2910	37.403	2.000	0.245	1.458
ID516477	516477	None	41.384	26.850	14.747	0	51	51	2	1	-10921639	110.810	105	87	202	2327	29.301	7.600	0.130	0.868
ID516481	516481	None	35.599	31.880	30.264	0	51	51	2	1	-10921639	106.762	105	52	149	2242	23.214	2.000	0.147	1.182
ID516480	516480	10	47.206	23.369	24.099	0	51	51	2	1	-10921639	108.762	105	52	175	2284	32.903	3.200	0.189	1.051
ID516492	516492	None	40.540	25.057	28.774	0	52	52	2	1	-10921639	118.810	114	79	175	2495	28.785	2.000	0.131	0.959
ID516491	516491	10	53.202	23.320	24.421	0	52	52	2	1	-10921639	122.143	114	52	202	2565	39.616	2.000	0.178	0.933
ID516490	516490	11	38.746	34.157	23.030	0	52	52	2	1	-10921639	126.333	131	79	193	2653	29.169	2.000	0.105	0.826
ID516489	516489	7	75.133	21.278	16.976	0	52	52	2	1	-10921639	151.476	140	70	219	3181	39.471	2.000	0.253	1.550
ID516509	516509	10	49.328	23.384	24.504	0	53	53	2	1	-10921639	131.381	123	70	211	2759	41.676	2.000	0.107	0.612
ID516508	516508	11	38.227	34.339	22.907	0	53	53	2	1	-10921639	119.714	114	79	158	2514	26.091	3.200	0.133	1.076
ID516507	516507	7	75.569	20.875	17.186	0	53	53	2	1	-10921639	160.000	149	96	211	3360	38.355	2.000	0.251	1.673
ID516506	516506	12	39.833	14.576	13.139	0	53	53	2	1	-10921639	99.571	87	52	158	2091	30.768	2.000	0.151	0.849
ID516505	516505	None	38.514	10.632	3.361	0	53	53	2	1	-10921639	92.476	87	70	149	1942	25.327	2.000	0.150	0.950
ID516485	516485	None	42.613	29.009	29.816	0	54	54	2	1	-10921639	118.810	114	70	202	2495	31.086	6.389	0.130	0.881
ID516484	516484	10	35.880	22.629	24.312	0	54	54	2	1	-10921639	120.476	114	87	175	2530	25.218	2.000	0.134	1.130
ID516483	516483	7	78.842	21.043	17.287	0	54	54	2	1	-10921639	158.619	149	96	237	3331	41.349	2.000	0.250	1.537
ID516482	516482	12	39.811	14.224	12.950	0	54	54	2	1	-10921639	97.048	96	52	149	2038	29.736	2.000	0.155	0.874
ID516495	516495	7	57.448	20.793	17.028	0	55	55	2	1	-10921639	137.190	140	70	202	2881	34.471	2.000	0.187	1.253
ID516494	516494	13	42.033	17.992	8.047	0	55	55	2	1	-10921639	109.524	114	70	175	2300	28.483	7.600	0.137	0.925
ID516493	516493	14	35.855	21.970	3.191	0	55	55	2	1	-10921639	81.905	79	35	140	1720	29.349	2.000	0.154	0.744
ID516497	516497	10	40.289	22.761	24.901	0	55	55	2	1	-10921639	117.952	114	79	175	2477	28.736	2.000	0.104	0.776
ID516496	516496	None	36.956	34.066	22.867	0	55	55	2	1	-10921639	131.095	123	79	184	2753	27.891	7.600	0.114	0.962
ID516503	516503	15	41.396	24.512	28.403	0	56	56	2	1	-10921639	117.905	114	70	175	2476	30.060	7.600	0.122	0.851
ID516502	516502	10	40.193	23.507	24.557	0	56	56	2	1	-10921639	124.571	131	79	202	2616	32.124	6.360	0.112	0.780
ID516501	516501	7	59.370	21.197	17.654	0	56	56	2	1	-10921639	152.667	149	105	211	3206	31.630	4.800	0.218	1.726
ID516500	516500	None	37.396	14.618	13.699	0	56	56	2	1	-10921639	91.095	87	35	175	1913	34.611	2.000	0.083	0.404
ID516499	516499	13	38.228	16.599	9.838	0	56	56	2	1	-10921639	112.095	105	79	175	2354	27.289	7.600	0.115	0.844
ID516498	516498	14	36.741	21.810	2.997	0	56	56	2	1	-10921639	76.571	70	26	140	1608	29.492	2.000	0.140	0.640
ID516504	516504	16	37.415	31.479	30.550	0	56	56	2	1	-10921639	101.619	96	43	158	2134	31.311	4.800	0.201	1.087
ID516511	516511	7	67.553	20.728	17.844	0	57	57	2	1	-10921639	155.333	158	87	219	3262	41.293	3.200	0.215	1.330
ID516510	516510	17	40.018	27.169	6.335	0	57	57	2	1	-10921639	89.857	87	43	131	1887	25.009	2.000	0.214	1.265
ID516514	516514	16	35.507	31.839	30.717	0	57	57	2	1	-10921639	99.476	87	61	140	2089	26.992	7.600	0.154	0.985
ID516513	516513	15	40.265	25.072	27.805	0	57	57	2	1	-10921639	123.048	123	79	184	2584	30.818	2.000	0.132	0.930
ID516512	516512	10	48.012	23.254	24.824	0	57	57	2	1	-10921639	125.048	123	70	193	2626	37.796	2.000	0.131	0.768
ID516528	516528	18	40.816	29.629	32.419	0	58	58	2	1	-10921639	109.952	114	52	184	2309	35.462	7.600	0.190	0.991
ID516527	516527	16	45.738	31.997	30.384	0	58	58	2	1	-10921639	109.238	105	61	184	2294	32.434	7.600	0.139	0.824
ID516526	516526	10	66.256	23.452	24.645	0	58	58	2	1	-10921639	141.810	140	79	237	2978	47.791	2.000	0.196	0.973
ID516525	516525	19	42.951	29.251	18.363	0	58	58	2	1	-10921639	111.762	105	70	167	2347	29.351	7.600	0.151	0.999
ID516524	516524	7	59.201	21.079	17.663	0	58	58	2	1	-10921639	163.714	167	70	219	3438	42.376	4.800	0.188	1.221
ID516523	516523	13	36.743	16.805	9.146	0	58	58	2	1	-10921639	138.952	140	105	193	2918	22.604	4.800	0.148	1.590
ID516522	516522	17	36.331	26.894	6.582	0	58	58	2	1	-10921639	92.857	87	61	131	1950	21.105	4.800	0.207	1.509
ID516535	516535	16	35.248	31.628	31.109	0	59	59	2	1	-10921639	94.095	87	52	149	1976	27.379	4.800	0.164	0.968
ID516534	516534	10	59.905	23.529	24.473	0	59	59	2	1	-10921639	131.286	131	61	228	2757	43.079	2.000	0.208	1.050
ID516533	516533	19	36.580	29.374	17.993	0	59	59	2	1	-10921639	122.571	123	70	193	2574	27.990	7.600	0.112	0.882
ID516532	516532	7	74.694	21.832	18.367	0	59	59	2	1	-10921639	178.429	184	96	255	3747	45.635	2.000	0.196	1.279
ID516531	516531	None	40.480	20.899	14.379	0	59	59	2	1	-10921639	136.905	131	87	211	2875	36.256	2.000	0.099	0.682
ID516530	516530	13	37.593	18.745	7.675	0	59	59	2	1	-10921639	130.571	123	87	184	2742	27.553	7.600	0.137	1.139
ID516529	516529	17	38.913	27.575	6.848	0	59	59	2	1	-10921639	96.476	96	52	149	2026	23.613	4.800	0.202	1.373
ID516536	516536	18	41.017	29.997	31.867	0	59	59	2	1	-10921639	94.857	96	35	149	1992	33.509	4.800	0.200	0.945
ID516542	516542	None	38.556	13.838	31.964	0	60	60	2	1	-10921639	76.952	70	43	131	1616	25.218	2.000	0.182	0.940
ID516541	516541	16	51.435	31.670	30.492	0	60	60	2	1	-10921639	92.810	87	43	175	1949	38.337	2.000	0.191	0.778
ID516540	516540	10	54.885	23.172	24.802	0	60	60	2	1	-10921639	129.762	114	70	211	2725	39.005	2.000	0.136	0.799
ID516539	516539	7	70.435	21.078	16.602	0	60	60	2	1	-10921639	177.476	175	96	237	3727	41.748	2.000	0.184	1.323
ID516538	516538	13	54.941	16.709	9.867	0	60	60	2	1	-10921639	149.905	149	79	219	3148	40.993	7.600	0.147	0.940
ID516537	516537	17	37.669	26.499	6.980	0	60	60	2	1	-10921639	92.143	87	52	149	1935	24.542	2.000	0.188	1.187
ID516551	516551	16	67.014	31.817	30.644	0	61	61	2	1	-10921639	101.190	105	43	211	2125	46.983	2.000	0.270	0.917
ID516550	516550	20	45.398	25.142	28.179	0	61	61	2	1	-10921639	104.667	96	61	175	2198	34.236	2.000	0.119	0.649
ID516549	516549	10	70.072	22.951	24.526	0	61	61	2	1	-10921639	135.238	123	70	255	2840	49.914	7.600	0.185	0.847
ID516548	516548	None	39.979	29.438	18.417	0	61	61	2	1	-10921639	114.667	114	70	167	2408	27.494	7.600	0.143	1.044
ID516547	516547	7	75.023	21.502	17.647	0	61	61	2	1	-10921639	174.571	175	70	255	3666	58.316	2.000	0.186	0.938
ID516546	516546	None	39.984	17.576	17.508	0	61	61	2	1	-10921639	146.571	140	70	211	3078	46.605	2.000	0.090	0.517
ID516545	516545	None	47.011	21.164	14.243	0	61	61	2	1	-10921639	156.619	158	79	228	3289	43.687	2.000	0.105	0.682
ID516544	516544	13	52.760	18.484	7.802	0	61	61	2	1	-10921639	167.905	167	114	219	3526	31.040	4.800	0.186	1.696
ID516543	516543	17	50.358	26.802	6.973	0	61	61	2	1	-10921639	102.095	105	52	167	2144	31.537	2.000	0.234	1.227
ID516519	516519	21	39.062	16.533	28.005	0	62	62	2	1	-10921639	89.095	79	43	193	1871	35.859	2.000	0.092	0.420
ID516518	516518	10	43.076	23.051	24.839	0	62	62	2	1	-10921639	125.571	114	87	211	2637	31.600	7.600	0.103	0.744
ID516517	516517	7	87.080	21.087	17.046	0	62	62	2	1	-10921639	204.905	211	105	255	4303	46.142	2.000	0.224	1.624
ID516516	516516	17	40.182	26.753	6.681	0	62	62	2	1	-10921639	101.286	96	52	167	2127	27.492	7.600	0.185	1.151
ID516515	516515	13	54.380	17.787	7.069	0	62	62	2	1	-10921639	164.524	167	114	202	3455	25.153	6.355	0.189	2.075
ID516521	516521	16	40.340	31.416	30.829	0	62	62	2	1	-10921639	86.667	79	35	149	1820	26.371	4.800	0.243	1.285
ID516520	516520	20	39.736	25.269	28.276	0	62	62	2	1	-10921639	122.286	123	79	167	2568	26.924	2.000	0.138	1.102
ID516558	516558	16	39.918	31.046	30.417	0	63	63	2	1	-10921639	84.952	79	35	140	1784	27.132	2.000	0.184	0.971
ID516557	516557	20	47.363	25.082	28.305	0	63	63	2	1	-10921639	112.905	105	70	193	2371	33.679	2.000	0.134	0.790
ID516556	516556	21	42.915	16.893	28.175	0	63	63	2	1	-10921639	95.857	87	61	184	2013	30.243	2.000	0.128	0.719
ID516555	516555	10	39.089	23.194	24.710	0	63	63	2	1	-10921639	125.571	123	79	193	2637	32.955	2.000	0.081	0.568
ID516554	516554	7	80.239	21.254	17.433	0	63	63	2	1	-10921639	201.429	202	123	255	4230	46.544	4.800	0.216	1.540
ID516553	516553	None	39.614	14.626	12.946	0	63	63	2	1	-10921639	113.810	114	61	193	2390	37.672	2.000	0.084	0.468
ID516552	516552	13	51.869	17.337	9.319	0	63	63	2	1	-10921639	171.238	175	96	237	3596	31.342	7.600	0.193	1.768
ID516559	516559	13	42.672	17.304	9.533	0	64	64	2	1	-10921639	148.190	158	96	202	3112	34.441	7.600	0.135	1.021
ID516563	516563	16	53.585	30.467	30.445	0	64	64	2	1	-10921639	98.619	96	52	175	2071	37.154	2.000	0.226	0.979
ID516562	516562	20	40.504	24.945	27.963	0	64	64	2	1	-10921639	114.238	114	43	158	2399	31.749	2.000	0.136	0.859
ID516561	516561	10	43.326	22.999	24.124	0	64	64	2	1	-10921639	128.095	123	87	237	2690	34.781	2.000	0.081	0.553
ID516560	516560	7	90.181	21.620	17.721	0	64	64	2	1	-10921639	195.571	219	79	255	4107	61.586	2.000	0.236	1.211
ID516567	516567	10	58.100	23.124	24.226	0	65	65	2	1	-10921639	133.810	131	79	219	2810	40.057	2.000	0.153	0.884
ID516566	516566	7	82.114	21.279	17.486	0	65	65	2	1	-10921639	225.905	255	149	255	4744	38.322	4.800	0.239	2.278
ID516565	516565	None	38.300	36.338	15.980	0	65	65	2	1	-10921639	112.095	105	61	211	2354	34.000	2.000	0.094	0.565
ID516564	516564	13	43.422	16.709	10.082	0	65	65	2	1	-10921639	148.238	149	79	211	3113	41.841	7.600	0.123	0.775
ID516571	516571	16	41.719	30.373	30.075	0	65	65	2	1	-10921639	87.429	87	35	158	1836	30.291	2.000	0.172	0.849
ID516570	516570	None	38.580	38.000	29.000	0	65	65	2	1	-10921639	92.476	90	61	167	1942	24.722	2.000	0.193	1.208
ID516569	516569	None	42.684	17.065	28.100	0	65	65	2	1	-10921639	84.952	70	52	184	1784	32.188	2.000	0.124	0.584
ID516568	516568	20	39.064	25.867	27.447	0	65	65	2	1	-10921639	118.762	114	70	184	2494	29.838	7.600	0.124	0.881
ID516581	516581	16	39.440	29.989	30.016	0	66	66	2	1	-10921639	92.476	79	43	158	1942	32.392	2.000	0.177	0.859
ID516580	516580	10	72.448	23.073	24.373	0	66	66	2	1	-10921639	165.762	158	96	255	3481	44.954	2.000	0.184	1.145
ID516579	516579	7	76.180	20.938	17.467	0	66	66	2	1	-10921639	229.190	246	158	255	4813	32.043	4.800	0.218	2.565
ID516578	516578	13	51.450	18.430	7.873	0	66	66	2	1	-10921639	161.571	158	96	228	3393	32.663	4.800	0.183	1.530
ID516577	516577	22	37.258	25.472	6.279	0	66	66	2	1	-10921639	108.333	105	35	158	2275	32.957	3.200	0.151	0.863
ID516575	516575	23	51.565	30.070	18.567	0	67	67	2	1	-10921639	108.333	96	43	211	2275	40.981	2.000	0.141	0.653
ID516574	516574	7	86.567	21.667	17.721	0	67	67	2	1	-10921639	214.190	255	131	255	4498	53.281	3.200	0.225	1.477
ID516573	516573	13	52.836	18.706	7.705	0	67	67	2	1	-10921639	154.952	158	87	228	3254	37.871	2.000	0.161	1.136
ID516572	516572	22	36.462	26.575	6.532	0	67	67	2	1	-10921639	93.714	87	61	158	1968	27.909	7.600	0.167	0.959
ID516576	516576	10	70.979	23.155	24.609	0	67	67	2	1	-10921639	148.571	140	87	255	3120	52.664	2.000	0.163	0.789
ID516596	516596	16	54.567	29.946	29.932	0	68	68	2	1	-10921639	101.286	96	35	175	2127	37.272	2.000	0.263	1.131
ID516595	516595	10	69.150	23.223	24.498	0	68	68	2	1	-10921639	168.714	149	105	255	3543	47.362	2.000	0.163	0.997
ID516594	516594	24	43.504	15.590	22.697	0	68	68	2	1	-10921639	115.095	105	70	184	2417	33.767	2.000	0.143	0.854
ID516593	516593	23	44.700	30.069	18.127	0	68	68	2	1	-10921639	119.190	105	79	202	2503	33.470	7.600	0.118	0.753
ID516592	516592	7	77.169	21.660	17.804	0	68	68	2	1	-10921639	223.381	255	131	255	4691	42.491	4.800	0.199	1.745
ID516591	516591	13	52.662	18.198	8.513	0	68	68	2	1	-10921639	158.762	167	70	211	3334	35.989	4.800	0.190	1.412
ID516590	516590	22	48.613	26.496	6.528	0	68	68	2	1	-10921639	107.143	105	52	175	2250	35.432	7.600	0.158	0.825
ID516583	516583	22	47.751	26.287	6.629	0	69	69	2	1	-10921639	103.000	96	52	184	2163	35.971	7.600	0.175	0.852
ID516582	516582	None	40.886	17.798	4.935	0	69	69	2	1	-10921639	118.286	114	61	228	2484	42.874	7.600	0.076	0.391
ID516589	516589	16	52.681	29.832	29.658	0	69	69	2	1	-10921639	112.571	114	61	184	2364	37.557	2.000	0.221	1.086
ID516588	516588	10	38.167	23.211	24.773	0	69	69	2	1	-10921639	126.905	123	70	184	2665	32.878	2.000	0.096	0.675
ID516587	516587	25	36.606	38.000	23.000	0	69	69	2	1	-10921639	133.095	131	87	167	2795	19.864	4.800	0.169	1.942
ID516586	516586	24	38.953	15.581	22.738	0	69	69	2	1	-10921639	122.190	114	70	193	2566	30.023	2.000	0.127	0.920
ID516585	516585	7	86.962	21.650	17.808	0	69	69	2	1	-10921639	217.952	255	105	255	4577	51.266	4.800	0.235	1.620
ID516584	516584	13	52.195	19.021	7.888	0	69	69	2	1	-10921639	146.476	140	87	211	3076	36.757	2.000	0.166	1.135
ID516599	516599	None	49.971	33.110	21.346	0	70	70	2	1	-10921639	139.857	131	96	211	2937	33.112	2.000	0.130	0.970
ID516598	516598	7	82.487	21.585	17.749	0	70	70	2	1	-10921639	223.048	255	114	255	4684	51.012	4.800	0.228	1.623
ID516597	516597	None	55.238	14.859	13.909	0	70	70	2	1	-10921639	123.524	123	61	246	2594	44.630	2.000	0.108	0.539
ID516603	516603	16	56.111	29.634	29.432	0	70	70	2	1	-10921639	126.857	114	79	246	2664	39.367	2.000	0.171	0.939
ID516602	516602	10	52.823	23.541	24.547	0	70	70	2	1	-10921639	149.000	140	87	246	3129	41.255	2.000	0.138	0.879
ID516601	516601	25	36.132	38.000	24.000	0	70	70	2	1	-10921639	116.667	114	79	184	2450	28.364	3.200	0.148	1.061
ID516600	516600	24	44.235	15.072	22.787	0	70	70	2	1	-10921639	122.143	114	87	175	2565	27.924	2.000	0.150	1.139
ID516611	516611	16	49.491	30.379	29.608	0	71	71	2	1	-10921639	111.857	114	52	211	2349	39.934	2.000	0.199	0.929
ID516610	516610	26	36.885	38.000	28.000	0	71	71	2	1	-10921639	93.667	87	61	149	1967	24.090	2.000	0.171	1.137
ID516609	516609	10	63.288	23.462	24.464	0	71	71	2	1	-10921639	154.524	149	96	255	3245	51.510	2.000	0.121	0.646
ID516608	516608	25	38.564	38.000	24.000	0	71	71	2	1	-10921639	115.905	114	65	167	2434	30.525	2.000	0.138	0.920
ID516607	516607	24	59.278	15.596	22.600	0	71	71	2	1	-10921639	147.810	149	87	211	3104	40.690	2.000	0.167	1.039
ID516606	516606	7	81.574	21.972	18.036	0	71	71	2	1	-10921639	225.476	255	114	255	4735	45.727	4.800	0.227	1.824
ID516605	516605	22	48.227	26.623	6.857	0	71	71	2	1	-10921639	107.476	105	70	167	2257	25.882	4.800	0.240	1.606
ID516604	516604	13	43.513	19.383	7.374	0	71	71	2	1	-10921639	145.524	149	87	219	3056	30.558	4.800	0.154	1.274
ID516640	516640	16	50.923	30.211	29.227	0	72	72	2	1	-10921639	112.476	105	43	237	2362	43.804	7.600	0.112	0.519
ID516639	516639	26	36.388	38.000	28.000	0	72	72	2	1	-10921639	97.810	87	40	158	2054	33.839	2.000	0.135	0.686
ID516638	516638	27	37.492	17.665	27.065	0	72	72	2	1	-10921639	111.619	105	52	184	2344	33.185	2.000	0.099	0.608
ID516637	516637	25	58.079	38.000	24.000	0	72	72	2	1	-10921639	143.810	131	90	228	3020	34.313	2.000	0.181	1.285
ID516636	516636	10	69.705	23.404	24.477	0	72	72	2	1	-10921639	166.762	158	105	255	3502	48.571	2.000	0.153	0.912
ID516635	516635	24	52.676	14.782	22.363	0	72	72	2	1	-10921639	136.000	131	96	193	2856	30.148	2.000	0.196	1.479
ID516634	516634	7	85.700	21.969	18.029	0	72	72	2	1	-10921639	230.905	255	131	255	4849	40.425	4.800	0.254	2.312
ID516633	516633	13	46.626	18.670	7.810	0	72	72	2	1	-10921639	149.476	149	87	202	3139	33.753	7.600	0.143	1.105
ID516632	516632	22	50.066	25.676	6.352	0	72	72	2	1	-10921639	114.238	105	52	193	2399	37.985	4.800	0.235	1.145
ID516631	516631	16	52.958	30.036	29.151	0	73	73	2	1	-10921639	126.762	131	70	228	2662	37.213	2.000	0.158	0.930
ID516630	516630	27	64.642	18.104	26.718	0	73	73	2	1	-10921639	122.095	105	52	237	2564	52.061	2.000	0.159	0.642
ID516629	516629	10	60.915	23.560	24.474	0	73	73	2	1	-10921639	172.524	167	105	255	3623	39.558	4.800	0.170	1.267
ID516628	516628	24	43.245	14.843	22.365	0	73	73	2	1	-10921639	129.381	123	79	175	2717	23.684	4.800	0.172	1.602
ID516627	516627	None	37.905	33.209	21.401	0	73	73	2	1	-10921639	134.762	131	96	193	2830	29.089	7.600	0.138	1.124
ID516626	516626	None	40.875	29.738	17.769	0	73	73	2	1	-10921639	114.667	114	70	175	2408	35.285	7.600	0.089	0.534
ID516625	516625	7	80.453	21.772	17.882	0	73	73	2	1	-10921639	225.905	255	131	255	4744	42.815	4.800	0.222	1.917
ID516624	516624	28	39.747	35.468	16.271	0	73	73	2	1	-10921639	114.667	114	61	202	2408	40.232	2.000	0.078	0.414
ID516623	516623	13	60.469	19.262	7.670	0	73	73	2	1	-10921639	154.524	149	96	211	3245	37.320	7.600	0.197	1.365
ID516622	516622	22	51.442	24.905	5.783	0	73	73	2	1	-10921639	108.667	105	43	175	2282	39.422	2.000	0.178	0.832
ID516647	516647	10	60.174	23.631	24.549	0	74	74	2	1	-10921639	158.143	149	87	237	3321	41.390	4.800	0.164	1.076
ID516646	516646	25	44.650	38.000	23.000	0	74	74	2	1	-10921639	134.571	123	96	193	2826	28.877	2.000	0.136	1.114
ID516645	516645	24	54.382	15.289	22.219	0	74	74	2	1	-10921639	145.286	140	79	211	3051	36.364	2.000	0.185	1.249
ID516644	516644	7	80.521	22.244	18.024	0	74	74	2	1	-10921639	231.381	255	158	255	4859	36.396	4.800	0.236	2.430
ID516643	516643	28	47.079	35.024	16.597	0	74	74	2	1	-10921639	145.714	149	105	193	3060	28.838	2.000	0.157	1.371
ID516642	516642	13	65.114	19.066	7.658	0	74	74	2	1	-10921639	162.000	158	96	219	3402	39.996	7.600	0.213	1.424
ID516641	516641	22	69.360	26.195	6.704	0	74	74	2	1	-10921639	119.238	105	61	237	2504	45.607	7.600	0.246	1.031
ID516650	516650	None	43.783	38.000	30.000	0	74	74	2	1	-10921639	90.810	87	43	167	1907	31.456	2.000	0.197	0.948
ID516649	516649	16	48.402	29.956	28.251	0	74	74	2	1	-10921639	137.286	140	61	228	2883	44.308	4.800	0.187	0.977
ID516648	516648	27	38.059	18.100	26.248	0	74	74	2	1	-10921639	116.429	114	70	202	2445	36.571	2.000	0.077	0.457
ID516615	516615	30	49.011	30.048	17.908	0	75	75	2	1	-10921639	122.095	114	79	246	2564	40.935	7.600	0.092	0.503
ID516614	516614	7	75.522	21.825	17.932	0	75	75	2	1	-10921639	235.190	255	149	255	4939	32.494	4.800	0.217	2.585
ID516613	516613	13	65.964	19.190	7.880	0	75	75	2	1	-10921639	158.238	149	105	228	3323	36.749	2.000	0.190	1.373
ID516612	516612	22	62.672	26.066	6.859	0	75	75	2	1	-10921639	121.762	114	70	219	2557	41.943	2.000	0.228	1.077
ID516621	516621	16	74.922	30.118	28.321	0	75	75	2	1	-10921639	158.190	167	70	255	3322	47.329	4.800	0.248	1.328
ID516620	516620	25	40.062	38.000	25.000	0	75	75	2	1	-10921639	131.143	140	90	158	2754	24.270	4.800	0.179	1.641
ID516619	516619	27	44.105	18.405	25.577	0	75	75	2	1	-10921639	118.429	114	52	202	2487	48.523	2.000	0.091	0.407
ID516618	516618	10	63.144	23.560	24.060	0	75	75	2	1	-10921639	174.190	175	123	255	3658	36.813	4.800	0.171	1.383
ID516617	516617	24	53.340	14.449	22.394	0	75	75	2	1	-10921639	138.143	123	87	211	2901	37.185	2.000	0.169	1.074
ID516616	516616	None	41.478	33.292	21.332	0	75	75	2	1	-10921639	135.619	140	79	211	2848	29.772	3.200	0.140	1.122
ID516658	516658	16	64.144	29.870	27.661	0	76	76	2	1	-10921639	132.238	131	61	237	2777	50.754	2.000	0.198	0.862
ID516657	516657	27	47.975	18.287	25.267	0	76	76	2	1	-10921639	147.810	140	87	211	3104	37.967	2.000	0.108	0.760
ID516656	516656	10	51.677	24.068	24.132	0	76	76	2	1	-10921639	159.524	158	114	228	3350	34.051	2.000	0.121	1.008
ID516655	516655	24	56.203	15.172	22.387	0	76	76	2	1	-10921639	152.429	140	79	246	3201	38.795	7.600	0.145	0.998
ID516654	516654	7	70.834	22.526	18.610	0	76	76	2	1	-10921639	206.238	255	96	255	4331	61.289	2.000	0.159	0.923
ID516653	516653	30	48.324	30.225	17.845	0	76	76	2	1	-10921639	127.143	114	87	237	2670	37.634	2.000	0.099	0.609
ID516652	516652	13	59.777	18.655	8.489	0	76	76	2	1	-10921639	169.429	175	105	246	3558	40.717	4.800	0.195	1.360
ID516651	516651	22	53.529	26.283	6.680	0	76	76	2	1	-10921639	123.810	123	79	202	2600	34.934	2.000	0.193	1.146
ID516663	516663	29	56.892	38.000	23.000	0	77	77	2	1	-10921639	153.952	149	105	219	3233	36.343	2.000	0.182	1.305
ID516662	516662	24	50.868	15.275	22.274	0	77	77	2	1	-10921639	141.429	140	87	211	2970	37.539	2.000	0.149	0.975
ID516661	516661	7	69.748	22.607	18.725	0	77	77	2	1	-10921639	211.286	255	105	255	4437	58.475	3.200	0.152	0.953
ID516660	516660	13	52.790	18.577	8.082	0	77	77	2	1	-10921639	152.667	149	79	219	3206	40.349	2.000	0.178	1.145
ID516659	516659	22	49.473	26.063	6.680	0	77	77	2	1	-10921639	110.810	105	61	193	2327	31.995	7.600	0.185	1.081
ID516666	516666	16	46.800	29.690	27.188	0	77	77	2	1	-10921639	144.857	149	79	219	3042	38.315	4.800	0.191	1.211
ID516665	516665	10	55.123	23.940	24.716	0	77	77	2	1	-10921639	172.857	167	123	219	3630	27.423	4.800	0.163	1.763
ID516664	516664	27	41.084	18.228	24.576	0	77	77	2	1	-10921639	128.143	123	61	202	2691	43.423	2.000	0.101	0.541
ID516679	516679	13	77.670	18.934	7.811	0	78	78	2	1	-10921639	162.429	158	96	255	3411	47.461	2.000	0.194	1.111
ID516678	516678	22	53.213	25.962	7.019	0	78	78	2	1	-10921639	116.714	114	43	202	2451	38.451	2.000	0.189	0.964
ID516687	516687	16	54.735	29.911	28.024	0	78	78	2	1	-10921639	139.714	140	87	228	2934	34.167	7.600	0.174	1.214
ID516686	516686	27	42.718	18.275	25.445	0	78	78	2	1	-10921639	138.667	123	79	228	2912	40.699	2.000	0.120	0.733
ID516685	516685	10	83.139	23.984	24.388	0	78	78	2	1	-10921639	179.571	158	123	255	3771	45.643	2.000	0.205	1.338
ID516684	516684	29	42.951	38.000	23.000	0	78	78	2	1	-10921639	145.000	149	87	211	3045	33.061	2.000	0.152	1.158
ID516683	516683	24	56.937	15.377	22.440	0	78	78	2	1	-10921639	150.238	131	79	228	3155	42.689	7.600	0.165	0.999
ID516682	516682	7	69.953	22.586	18.831	0	78	78	2	1	-10921639	213.714	255	105	255	4488	55.686	2.000	0.164	1.082
ID516681	516681	None	41.128	30.038	17.935	0	78	78	2	1	-10921639	132.286	123	87	193	2778	30.088	7.600	0.103	0.821
ID516680	516680	31	47.954	26.848	14.441	0	78	78	2	1	-10921639	131.762	123	87	219	2767	40.483	2.000	0.117	0.683
ID516677	516677	16	44.984	29.870	28.647	0	79	79	2	1	-10921639	113.476	105	52	211	2383	40.138	7.600	0.119	0.599
ID516676	516676	None	41.142	14.728	29.282	0	79	79	2	1	-10921639	87.000	87	43	158	1827	27.135	2.000	0.171	0.938
ID516675	516675	27	37.648	18.222	25.104	0	79	79	2	1	-10921639	129.048	114	52	211	2710	48.106	7.600	0.098	0.479
ID516674	516674	10	77.527	23.934	24.335	0	79	79	2	1	-10921639	170.571	158	114	255	3582	48.680	2.000	0.179	1.064
ID516673	516673	29	59.536	38.000	22.000	0	79	79	2	1	-10921639	165.905	158	107	255	3484	33.538	4.800	0.182	1.521
ID516672	516672	24	59.582	15.532	22.479	0	79	79	2	1	-10921639	163.810	158	114	255	3440	43.544	7.600	0.137	0.906
ID516671	516671	7	69.440	22.666	18.584	0	79	79	2	1	-10921639	208.714	255	105	255	4383	58.458	2.000	0.154	0.952
ID516670	516670	None	57.591	21.355	17.416	0	79	79	2	1	-10921639	244.000	255	184	255	5124	23.277	4.800	0.166	2.979
ID516669	516669	31	57.918	26.965	14.128	0	79	79	2	1	-10921639	138.524	140	79	246	2909	42.359	2.000	0.161	0.908
ID516668	516668	13	76.862	19.149	7.704	0	79	79	2	1	-10921639	166.619	149	96	255	3499	44.679	2.000	0.201	1.247
ID516667	516667	22	36.879	26.097	7.446	0	79	79	2	1	-10921639	99.952	114	43	149	2099	32.435	2.000	0.134	0.729
ID516695	516695	27	37.793	18.472	24.750	0	80	80	2	1	-10921639	127.238	105	61	211	2672	46.009	7.600	0.088	0.448
ID516694	516694	10	66.251	23.925	24.375	0	80	80	2	1	-10921639	169.095	158	123	255	3551	41.221	2.000	0.152	1.084
ID516693	516693	29	58.306	38.000	22.000	0	80	80	2	1	-10921639	170.143	167	122	228	3573	29.977	4.800	0.187	1.792
ID516692	516692	24	87.345	15.011	22.291	0	80	80	2	1	-10921639	169.952	158	105	255	3569	53.544	2.000	0.234	1.203
ID516691	516691	7	67.688	22.543	18.826	0	80	80	2	1	-10921639	213.714	255	114	255	4488	52.994	2.000	0.159	1.106
ID516690	516690	31	38.548	26.656	14.453	0	80	80	2	1	-10921639	123.952	123	61	228	2603	40.100	2.000	0.109	0.609
ID516689	516689	13	71.875	18.945	7.576	0	80	80	2	1	-10921639	167.048	167	87	255	3508	45.742	2.000	0.198	1.209
ID516688	516688	22	58.847	25.794	7.069	0	80	80	2	1	-10921639	115.952	114	43	202	2435	41.613	2.000	0.220	1.004
ID516704	516704	None	35.510	32.583	31.090	0	81	81	2	1	-10921639	90.762	87	43	149	1906	28.993	2.000	0.162	0.875
ID516703	516703	32	47.636	29.065	26.458	0	81	81	2	1	-10921639	153.143	149	96	211	3216	33.483	2.000	0.138	1.106
ID516702	516702	27	38.447	18.465	25.453	0	81	81	2	1	-10921639	123.857	114	79	184	2601	38.571	2.000	0.107	0.622
ID516701	516701	10	64.443	24.029	24.210	0	81	81	2	1	-10921639	177.857	175	123	255	3735	40.155	2.000	0.138	1.071
ID516700	516700	29	58.885	38.000	23.000	0	81	81	2	1	-10921639	171.619	172	131	228	3604	32.353	4.800	0.187	1.673
ID516699	516699	24	58.138	15.138	22.134	0	81	81	2	1	-10921639	139.238	131	79	219	2924	41.811	2.000	0.161	0.924
ID516698	516698	7	72.004	22.651	18.773	0	81	81	2	1	-10921639	217.571	255	114	255	4569	55.925	3.200	0.172	1.140
ID516697	516697	13	80.501	18.702	7.722	0	81	81	2	1	-10921639	183.857	184	105	255	3861	49.322	2.000	0.208	1.285
ID516696	516696	22	40.871	25.266	6.231	0	81	81	2	1	-10921639	117.143	114	61	175	2460	30.759	2.000	0.158	1.037
ID516711	516711	7	71.533	22.515	18.820	0	82	82	2	1	-10921639	209.952	255	87	255	4409	61.995	2.000	0.165	0.961
ID516710	516710	None	62.777	20.414	17.148	0	82	82	2	1	-10921639	232.667	255	158	255	4886	34.169	4.800	0.173	2.005
ID516709	516709	None	36.012	31.560	15.991	0	82	82	2	1	-10921639	123.048	123	79	211	2584	33.641	4.800	0.109	0.717
ID516708	516708	31	50.945	26.688	14.249	0	82	82	2	1	-10921639	137.810	123	79	237	2894	40.478	2.000	0.145	0.862
ID516707	516707	22	41.550	25.702	7.531	0	82	82	2	1	-10921639	113.762	114	52	175	2389	36.531	2.000	0.152	0.822
ID516706	516706	13	85.109	18.749	7.964	0	82	82	2	1	-10921639	190.143	211	105	255	3993	46.720	2.000	0.241	1.583
ID516705	516705	None	38.650	22.692	3.965	0	82	82	2	1	-10921639	102.476	96	43	193	2152	43.220	2.000	0.110	0.472
ID516717	516717	33	38.489	38.000	28.000	0	82	82	2	1	-10921639	115.762	105	79	202	2431	31.226	2.000	0.100	0.676
ID516716	516716	32	35.753	29.660	26.935	0	82	82	2	1	-10921639	124.238	114	70	184	2609	33.505	2.000	0.098	0.661
ID516715	516715	27	40.403	18.350	25.177	0	82	82	2	1	-10921639	131.857	123	70	202	2769	41.787	2.000	0.104	0.593
ID516714	516714	10	69.267	24.122	24.350	0	82	82	2	1	-10921639	177.810	175	105	255	3734	43.347	2.000	0.166	1.166
ID516713	516713	29	77.279	38.000	23.000	0	82	82	2	1	-10921639	178.238	167	114	255	3743	44.957	3.200	0.214	1.397
ID516712	516712	24	46.734	16.000	23.000	0	82	82	2	1	-10921639	140.667	131	70	219	2954	38.163	7.600	0.127	0.828
ID516743	516743	22	46.968	25.810	6.797	0	83	83	2	1	-10921639	101.286	105	17	175	2127	37.427	2.000	0.174	0.800
ID516753	516753	33	50.894	38.000	29.000	0	83	83	2	1	-10921639	142.524	140	87	193	2993	27.182	4.800	0.217	1.873
ID516752	516752	32	44.573	29.478	26.152	0	83	83	2	1	-10921639	128.000	131	79	184	2688	34.213	2.000	0.120	0.800
ID516751	516751	27	48.797	18.698	25.050	0	83	83	2	1	-10921639	141.048	123	87	219	2962	41.837	2.000	0.093	0.571
ID516750	516750	10	71.803	23.995	24.470	0	83	83	2	1	-10921639	175.143	167	114	255	3678	45.338	2.000	0.178	1.167
ID516749	516749	24	53.774	14.983	22.031	0	83	83	2	1	-10921639	139.429	149	79	202	2928	36.293	2.000	0.162	1.069
ID516748	516748	34	37.462	32.412	20.994	0	83	83	2	1	-10921639	134.333	140	87	202	2821	30.789	2.000	0.095	0.761
ID516747	516747	7	72.929	22.529	18.660	0	83	83	2	1	-10921639	207.476	255	96	255	4357	62.291	2.000	0.165	0.943
ID516746	516746	31	53.077	26.988	14.249	0	83	83	2	1	-10921639	149.714	140	87	237	3144	35.411	2.000	0.154	1.129
ID516745	516745	35	40.750	14.778	13.506	0	83	83	2	1	-10921639	123.429	114	52	228	2592	42.545	2.000	0.078	0.419
ID516744	516744	13	85.253	19.133	7.783	0	83	83	2	1	-10921639	185.095	184	105	255	3887	45.801	2.000	0.248	1.609
ID516719	516719	13	83.806	18.954	7.388	0	84	84	2	1	-10921639	182.571	184	79	255	3834	50.174	2.000	0.241	1.414
ID516718	516718	22	41.785	25.205	6.077	0	84	84	2	1	-10921639	105.429	96	52	158	2214	34.649	2.000	0.131	0.706
ID516727	516727	10	70.848	24.007	24.543	0	84	84	2	1	-10921639	167.524	167	61	255	3518	55.717	2.000	0.167	0.863
ID516726	516726	27	53.085	18.208	24.659	0	84	84	2	1	-10921639	127.286	123	61	211	2673	46.626	2.000	0.132	0.638
ID516725	516725	29	75.377	38.000	24.000	0	84	84	2	1	-10921639	160.762	149	90	246	3376	46.357	2.000	0.205	1.179
ID516724	516724	24	51.933	14.898	21.969	0	84	84	2	1	-10921639	140.714	140	79	211	2955	33.171	2.000	0.145	1.077
ID516723	516723	34	36.154	32.383	20.980	0	84	84	2	1	-10921639	127.095	131	87	193	2669	29.983	2.000	0.094	0.731
ID516722	516722	7	71.295	22.501	18.617	0	84	84	2	1	-10921639	205.762	255	96	255	4321	62.877	2.000	0.151	0.860
ID516721	516721	31	60.679	27.153	14.491	0	84	84	2	1	-10921639	141.381	140	70	255	2969	44.349	2.000	0.194	1.035
ID516720	516720	35	40.909	15.291	11.387	0	84	84	2	1	-10921639	136.381	131	70	202	2864	35.963	2.000	0.108	0.741
ID516730	516730	None	44.707	15.040	30.080	0	84	84	2	1	-10921639	90.000	79	61	149	1890	25.460	2.000	0.225	1.297
ID516729	516729	33	49.238	38.000	29.000	0	84	84	2	1	-10921639	124.381	131	70	184	2612	26.244	4.800	0.230	1.770
ID516728	516728	32	48.707	28.990	25.997	0	84	84	2	1	-10921639	141.000	140	79	193	2961	33.749	3.200	0.158	1.138
ID516759	516759	None	59.946	19.357	17.022	0	85	85	2	1	-10921639	227.190	255	140	255	4771	35.931	7.600	0.143	1.582
ID516758	516758	38	58.880	20.650	16.414	0	85	85	2	1	-10921639	220.476	255	114	255	4630	47.886	4.800	0.140	1.134
ID516757	516757	31	49.496	26.935	14.242	0	85	85	2	1	-10921639	133.524	123	87	219	2804	34.728	2.000	0.151	1.007
ID516756	516756	35	46.375	15.853	11.280	0	85	85	2	1	-10921639	150.667	149	105	228	3164	34.290	7.600	0.108	0.857
ID516755	516755	13	85.382	19.023	7.547	0	85	85	2	1	-10921639	185.048	184	87	255	3886	54.283	2.000	0.213	1.195
ID516754	516754	22	47.161	24.383	5.042	0	85	85	2	1	-10921639	123.524	123	61	202	2594	39.707	2.000	0.147	0.799
ID516766	516766	33	44.612	38.000	28.000	0	85	85	2	1	-10921639	125.000	114	87	219	2625	33.389	6.081	0.135	0.892
ID516765	516765	32	53.068	29.385	26.302	0	85	85	2	1	-10921639	138.095	123	96	219	2900	35.539	2.000	0.127	0.875
ID516764	516764	10	74.933	23.870	24.589	0	85	85	2	1	-10921639	164.524	175	61	255	3455	55.741	2.000	0.180	0.900
ID516763	516763	27	45.740	18.193	24.910	0	85	85	2	1	-10921639	125.905	123	52	184	2644	45.507	2.000	0.113	0.561
ID516762	516762	29	65.161	38.000	24.000	0	85	85	2	1	-10921639	145.571	131	98	246	3057	43.197	2.000	0.176	1.007
ID516761	516761	24	58.130	14.844	22.158	0	85	85	2	1	-10921639	144.333	149	87	237	3031	40.025	2.000	0.151	0.944
ID516760	516760	7	66.186	22.504	18.737	0	85	85	2	1	-10921639	207.905	246	96	255	4366	59.434	2.000	0.146	0.891
ID516742	516742	32	46.068	29.287	26.149	0	86	86	2	1	-10921639	129.810	123	70	202	2726	33.707	2.000	0.138	0.936
ID516741	516741	10	65.452	23.798	24.827	0	86	86	2	1	-10921639	173.619	175	114	237	3646	36.960	4.800	0.181	1.439
ID516740	516740	29	37.611	38.000	24.000	0	86	86	2	1	-10921639	137.810	123	105	184	2894	25.623	2.000	0.118	1.137
ID516739	516739	24	50.649	15.044	22.182	0	86	86	2	1	-10921639	144.810	140	70	219	3041	40.745	2.000	0.126	0.795
ID516738	516738	7	66.177	22.217	18.735	0	86	86	2	1	-10921639	226.333	255	140	255	4753	40.105	4.800	0.161	1.569
ID516737	516737	36	35.586	35.085	16.528	0	86	86	2	1	-10921639	116.333	114	70	193	2443	29.567	2.000	0.093	0.669
ID516736	516736	38	56.486	20.757	16.332	0	86	86	2	1	-10921639	220.429	255	105	255	4629	45.575	4.800	0.123	1.062
ID516735	516735	31	53.144	26.880	14.305	0	86	86	2	1	-10921639	133.857	140	87	228	2811	35.715	2.000	0.174	1.111
ID516734	516734	35	40.150	16.219	10.834	0	86	86	2	1	-10921639	152.333	149	87	211	3199	35.507	7.600	0.103	0.804
ID516733	516733	37	39.479	25.985	7.667	0	86	86	2	1	-10921639	113.000	105	61	175	2373	34.515	7.600	0.130	0.751
ID516732	516732	13	86.889	18.681	7.131	0	86	86	2	1	-10921639	184.190	202	61	255	3868	60.215	2.000	0.231	1.148
ID516731	516731	22	52.311	24.030	4.996	0	86	86	2	1	-10921639	116.286	105	52	211	2442	43.640	2.000	0.153	0.708
ID516775	516775	32	39.135	29.861	26.968	0	87	87	2	1	-10921639	115.429	114	70	184	2424	34.515	2.000	0.096	0.584
ID516774	516774	10	61.809	23.945	24.772	0	87	87	2	1	-10921639	159.381	149	79	255	3347	44.710	2.000	0.146	0.906
ID516773	516773	29	35.282	38.000	24.000	0	87	87	2	1	-10921639	134.381	131	107	193	2822	20.267	4.800	0.122	1.443
ID516772	516772	24	50.362	15.022	22.226	0	87	87	2	1	-10921639	141.000	140	87	219	2961	38.158	2.000	0.155	0.993
ID516771	516771	7	69.802	21.818	18.707	0	87	87	2	1	-10921639	226.333	255	149	255	4753	39.185	4.800	0.173	1.706
ID516770	516770	36	51.169	34.806	16.228	0	87	87	2	1	-10921639	127.667	123	70	219	2681	40.595	2.000	0.143	0.787
ID516769	516769	31	54.683	27.406	14.489	0	87	87	2	1	-10921639	152.429	149	79	255	3201	41.007	2.000	0.158	1.013
ID516768	516768	37	45.971	25.896	7.008	0	87	87	2	1	-10921639	106.238	105	43	184	2231	37.237	2.000	0.183	0.881
ID516767	516767	13	70.594	18.886	7.354	0	87	87	2	1	-10921639	192.524	202	87	255	4043	46.098	4.800	0.206	1.428
ID516776	516776	33	48.680	38.000	28.000	0	87	87	2	1	-10921639	138.905	140	105	184	2917	23.830	4.800	0.184	1.809
ID516791	516791	36	41.954	34.524	16.697	0	88	88	2	1	-10921639	130.143	123	87	219	2733	32.707	2.000	0.115	0.819
ID516790	516790	38	59.300	20.986	15.256	0	88	88	2	1	-10921639	216.238	237	149	255	4541	42.197	4.800	0.126	1.147
ID516789	516789	31	49.933	27.078	14.436	0	88	88	2	1	-10921639	143.619	140	79	255	3016	41.295	2.000	0.150	0.908
ID516788	516788	13	80.340	18.797	7.535	0	88	88	2	1	-10921639	181.476	193	96	255	3811	48.871	2.000	0.209	1.286
ID516787	516787	22	52.627	22.912	3.644	0	88	88	2	1	-10921639	110.857	96	52	211	2328	41.437	2.000	0.156	0.721
ID516797	516797	33	52.538	38.000	28.000	0	88	88	2	1	-10921639	134.333	123	96	211	2821	30.954	2.000	0.185	1.356
ID516796	516796	32	50.856	29.683	26.115	0	88	88	2	1	-10921639	128.000	123	70	193	2688	40.493	2.000	0.172	0.930
ID516795	516795	29	38.161	38.000	24.000	0	88	88	2	1	-10921639	127.571	115	90	193	2679	27.942	2.000	0.125	1.011
ID516794	516794	10	89.050	24.207	24.298	0	88	88	2	1	-10921639	185.524	175	114	255	3896	50.317	3.200	0.240	1.429
ID516793	516793	24	49.689	15.488	22.316	0	88	88	2	1	-10921639	150.714	158	96	219	3165	33.020	2.000	0.171	1.335
ID516792	516792	7	66.861	22.002	18.651	0	88	88	2	1	-10921639	221.333	255	114	255	4648	47.738	4.800	0.153	1.230
ID516786	516786	33	39.206	38.000	28.000	0	89	89	2	1	-10921639	126.476	122	81	219	2656	28.793	2.000	0.111	0.875
ID516785	516785	32	35.736	30.079	26.743	0	89	89	2	1	-10921639	110.524	114	61	184	2321	35.241	2.000	0.092	0.527
ID516784	516784	10	71.738	24.083	24.404	0	89	89	2	1	-10921639	184.571	184	131	255	3876	40.371	4.800	0.184	1.421
ID516783	516783	29	47.858	38.000	23.000	0	89	89	2	1	-10921639	137.095	131	107	202	2879	27.359	2.000	0.178	1.512
ID516782	516782	24	65.089	15.363	22.389	0	89	89	2	1	-10921639	150.619	131	70	255	3163	47.304	2.000	0.176	0.954
ID516781	516781	7	60.368	22.047	18.634	0	89	89	2	1	-10921639	221.286	237	140	255	4647	38.065	4.800	0.141	1.435
ID516780	516780	38	56.855	20.708	16.161	0	89	89	2	1	-10921639	230.095	255	131	255	4832	36.318	4.800	0.135	1.511
ID516779	516779	None	38.017	16.808	11.282	0	89	89	2	1	-10921639	154.952	149	114	219	3254	31.484	7.600	0.065	0.597
ID516778	516778	13	81.024	18.854	7.304	0	89	89	2	1	-10921639	182.190	184	79	255	3826	51.476	2.000	0.214	1.249
ID516777	516777	22	49.216	23.134	4.178	0	89	89	2	1	-10921639	120.476	123	61	193	2530	40.398	2.000	0.148	0.769
ID516817	516817	33	60.852	38.000	28.000	0	90	90	2	1	-10921639	157.286	149	105	228	3303	35.123	4.800	0.183	1.385
ID516816	516816	32	70.748	29.488	26.343	0	90	90	2	1	-10921639	160.381	149	96	255	3368	49.926	2.000	0.180	0.979
ID516815	516815	10	60.413	23.942	24.442	0	90	90	2	1	-10921639	166.143	167	114	228	3489	36.060	7.600	0.161	1.278
ID516814	516814	24	63.467	15.416	22.343	0	90	90	2	1	-10921639	147.333	140	70	246	3094	47.890	2.000	0.173	0.907
ID516813	516813	7	71.282	21.804	18.647	0	90	90	2	1	-10921639	214.571	255	123	255	4506	49.983	3.200	0.164	1.212
ID516812	516812	39	35.178	28.966	16.806	0	90	90	2	1	-10921639	137.714	140	87	202	2892	30.009	2.000	0.077	0.658
ID516811	516811	31	44.295	27.024	14.658	0	90	90	2	1	-10921639	139.762	131	96	255	2935	37.510	7.600	0.105	0.707
ID516810	516810	40	37.080	25.910	6.637	0	90	90	2	1	-10921639	107.143	114	52	175	2250	33.243	4.800	0.136	0.772
ID516809	516809	13	77.327	19.270	7.476	0	90	90	2	1	-10921639	197.286	202	123	255	4143	40.110	4.800	0.222	1.790
ID516808	516808	22	36.640	24.105	5.247	0	90	90	2	1	-10921639	113.333	114	35	184	2380	40.475	7.600	0.085	0.441
ID516807	516807	33	45.726	38.000	28.000	0	91	91	2	1	-10921639	136.238	131	96	193	2861	26.612	3.200	0.167	1.463
ID516806	516806	32	68.292	29.329	26.404	0	91	91	2	1	-10921639	150.238	140	79	246	3155	45.920	2.000	0.187	1.030
ID516805	516805	10	58.451	23.721	24.514	0	91	91	2	1	-10921639	149.000	149	61	237	3129	50.741	2.000	0.141	0.726
ID516804	516804	24	64.721	15.793	22.091	0	91	91	2	1	-10921639	167.381	175	79	246	3515	44.631	2.000	0.158	1.025
ID516803	516803	7	65.030	21.961	18.660	0	91	91	2	1	-10921639	220.905	246	140	255	4639	43.366	3.200	0.151	1.340
ID516802	516802	39	36.474	29.223	17.742	0	91	91	2	1	-10921639	148.571	140	105	219	3120	34.702	7.600	0.050	0.404
ID516801	516801	31	55.224	26.669	14.369	0	91	91	2	1	-10921639	161.286	158	105	255	3387	37.678	6.367	0.171	1.251
ID516800	516800	40	49.512	25.786	6.702	0	91	91	2	1	-10921639	125.190	123	52	193	2629	34.809	4.800	0.182	1.106
ID516799	516799	13	83.415	18.687	7.123	0	91	91	2	1	-10921639	205.714	211	96	255	4320	50.124	4.800	0.233	1.552
ID516798	516798	22	42.734	23.064	4.119	0	91	91	2	1	-10921639	116.000	114	43	193	2436	45.735	2.000	0.106	0.484
ID516838	516838	33	47.414	38.000	28.000	0	92	92	2	1	-10921639	150.000	149	107	246	3150	31.479	2.000	0.152	1.260
ID516837	516837	32	46.455	29.416	26.818	0	92	92	2	1	-10921639	144.381	131	96	211	3032	37.727	2.000	0.170	1.112
ID516836	516836	None	39.483	26.980	26.831	0	92	92	2	1	-10921639	146.476	140	70	211	3076	42.016	7.600	0.093	0.593
ID516835	516835	10	69.708	23.571	24.473	0	92	92	2	1	-10921639	199.810	193	149	255	4196	35.007	4.800	0.179	1.734
ID516834	516834	24	71.089	15.430	22.185	0	92	92	2	1	-10921639	154.810	158	43	246	3251	58.792	2.000	0.189	0.838
ID516833	516833	7	57.417	21.868	18.570	0	92	92	2	1	-10921639	218.333	237	140	255	4585	44.093	2.000	0.116	1.030
ID516832	516832	39	55.223	28.884	17.011	0	92	92	2	1	-10921639	154.524	149	79	255	3245	49.389	2.000	0.104	0.590
ID516831	516831	None	46.477	18.472	17.207	0	92	92	2	1	-10921639	216.095	219	167	255	4538	34.310	4.800	0.098	1.121
ID516830	516830	31	58.600	26.717	14.999	0	92	92	2	1	-10921639	178.333	184	105	255	3745	38.200	7.600	0.155	1.252
ID516829	516829	13	85.499	19.222	7.851	0	92	92	2	1	-10921639	203.095	193	131	255	4265	42.564	2.000	0.216	1.693
ID516828	516828	40	48.136	26.226	6.957	0	92	92	2	1	-10921639	118.333	123	70	175	2485	29.171	4.800	0.195	1.323
ID516823	516823	24	70.306	15.417	22.113	0	93	93	2	1	-10921639	153.143	158	52	255	3216	60.789	2.000	0.175	0.750
ID516822	516822	7	60.759	21.695	18.632	0	93	93	2	1	-10921639	221.333	255	123	255	4648	43.484	2.000	0.138	1.237
ID516821	516821	31	51.105	26.746	14.366	0	93	93	2	1	-10921639	159.048	158	105	246	3340	35.852	4.800	0.173	1.309
ID516820	516820	13	72.302	19.168	7.538	0	93	93	2	1	-10921639	187.619	184	114	255	3940	44.201	2.000	0.186	1.329
ID516819	516819	40	42.432	26.295	7.004	0	93	93	2	1	-10921639	113.762	114	52	184	2389	34.371	7.600	0.150	0.863
ID516818	516818	22	46.234	22.847	3.802	0	93	93	2	1	-10921639	116.381	123	52	184	2444	39.848	3.200	0.151	0.768
ID516827	516827	33	37.962	38.000	29.000	0	93	93	2	1	-10921639	104.095	98	52	184	2186	34.087	2.000	0.152	0.805
ID516826	516826	32	37.269	29.288	26.585	0	93	93	2	1	-10921639	120.048	114	61	184	2521	39.767	2.000	0.135	0.717
ID516825	516825	10	72.346	23.992	24.434	0	93	93	2	1	-10921639	196.429	193	149	255	4125	40.673	4.800	0.171	1.414
ID516824	516824	42	41.578	32.880	21.502	0	93	93	2	1	-10921639	141.810	140	96	211	2978	32.958	4.800	0.150	1.123
ID516871	516871	41	48.259	38.000	22.000	0	94	94	2	1	-10921639	143.190	140	90	193	3007	27.279	4.800	0.175	1.563
ID516870	516870	24	67.782	15.434	22.191	0	94	94	2	1	-10921639	161.667	158	61	246	3395	54.621	2.000	0.184	0.920
ID516869	516869	42	35.174	31.969	21.160	0	94	94	2	1	-10921639	127.190	123	87	184	2671	27.493	2.000	0.088	0.745
ID516868	516868	7	58.334	21.809	18.639	0	94	94	2	1	-10921639	222.571	255	149	255	4674	41.458	3.200	0.122	1.171
ID516867	516867	43	53.614	20.906	17.405	0	94	94	2	1	-10921639	243.143	255	175	255	5106	25.174	4.800	0.140	2.369
ID516866	516866	31	47.297	27.375	14.050	0	94	94	2	1	-10921639	139.381	131	70	211	2927	31.597	2.000	0.146	1.122
ID516865	516865	13	74.481	18.900	7.429	0	94	94	2	1	-10921639	188.429	202	70	255	3957	53.107	2.000	0.185	1.109
ID516864	516864	40	54.533	25.788	6.409	0	94	94	2	1	-10921639	128.571	123	61	202	2700	41.363	2.000	0.214	1.097
ID516863	516863	22	42.679	22.841	3.781	0	94	94	2	1	-10921639	115.095	114	43	184	2417	43.362	2.000	0.122	0.579
ID516873	516873	32	40.061	29.495	26.683	0	94	94	2	1	-10921639	121.381	123	70	193	2549	37.824	2.000	0.114	0.656
ID516872	516872	10	74.681	24.021	24.468	0	94	94	2	1	-10921639	209.476	211	131	255	4399	38.937	4.800	0.189	1.712
ID516839	516839	22	45.298	23.016	3.901	0	95	95	2	1	-10921639	106.190	96	52	184	2230	42.839	2.000	0.133	0.581
ID516847	516847	41	55.000	38.000	23.000	0	95	95	2	1	-10921639	145.238	158	90	237	3050	43.652	2.000	0.155	0.893
ID516846	516846	24	53.077	15.585	22.191	0	95	95	2	1	-10921639	157.429	149	96	228	3306	36.185	7.600	0.147	1.114
ID516845	516845	42	53.917	32.771	21.392	0	95	95	2	1	-10921639	150.238	140	96	219	3155	37.175	2.000	0.140	0.994
ID516844	516844	7	59.088	22.081	18.997	0	95	95	2	1	-10921639	235.571	255	167	255	4947	28.047	4.800	0.150	2.190
ID516843	516843	43	55.030	19.308	17.212	0	95	95	2	1	-10921639	223.381	255	140	255	4691	39.687	7.600	0.116	1.169
ID516842	516842	31	36.709	27.284	14.559	0	95	95	2	1	-10921639	140.143	140	105	202	2943	25.340	7.600	0.093	0.944
ID516841	516841	13	76.684	19.066	7.544	0	95	95	2	1	-10921639	189.619	184	114	255	3982	41.770	2.000	0.209	1.570
ID516840	516840	40	36.240	26.110	6.793	0	95	95	2	1	-10921639	109.952	105	61	158	2309	27.363	4.800	0.148	1.037
ID516851	516851	None	36.958	34.947	27.788	0	95	95	2	1	-10921639	111.714	105	61	193	2346	32.241	7.600	0.084	0.536
ID516850	516850	32	56.144	29.046	26.380	0	95	95	2	1	-10921639	137.667	131	79	237	2891	43.193	2.000	0.124	0.704
ID516849	516849	10	77.513	23.865	24.715	0	95	95	2	1	-10921639	194.905	193	105	255	4093	48.374	3.200	0.190	1.287
ID516848	516848	None	35.234	18.436	25.370	0	95	95	2	1	-10921639	133.048	131	61	202	2794	38.336	2.000	0.094	0.598
ID516855	516855	31	56.719	26.909	14.556	0	96	96	2	1	-10921639	155.286	149	87	255	3261	38.197	7.600	0.147	1.044
ID516854	516854	13	73.403	18.948	7.751	0	96	96	2	1	-10921639	191.381	193	123	255	4019	38.814	4.800	0.191	1.582
ID516853	516853	40	43.745	26.082	7.047	0	96	96	2	1	-10921639	119.619	114	61	184	2512	33.850	2.000	0.148	0.913
ID516852	516852	22	44.723	23.035	4.048	0	96	96	2	1	-10921639	111.286	105	43	193	2337	42.738	2.000	0.127	0.589
ID516862	516862	32	51.413	29.027	26.763	0	96	96	2	1	-10921639	118.857	123	61	193	2496	42.659	2.000	0.137	0.672
ID516861	516861	10	74.351	24.468	23.872	0	96	96	2	1	-10921639	201.095	202	131	255	4223	44.415	2.000	0.173	1.338
ID516860	516860	41	45.705	38.000	22.000	0	96	96	2	1	-10921639	152.000	140	107	237	3192	27.624	4.800	0.144	1.389
ID516859	516859	24	44.712	16.029	22.246	0	96	96	2	1	-10921639	163.238	158	96	228	3428	39.522	7.600	0.114	0.842
ID516858	516858	42	42.983	33.429	20.826	0	96	96	2	1	-10921639	143.095	140	79	184	3005	32.880	2.000	0.134	1.029
ID516857	516857	7	55.622	21.764	18.742	0	96	96	2	1	-10921639	230.143	255	140	255	4833	38.738	4.800	0.126	1.326
ID516856	516856	43	53.156	18.337	17.263	0	96	96	2	1	-10921639	217.095	237	140	255	4559	44.388	4.800	0.106	0.941
ID516884	516884	32	46.533	28.942	27.013	0	97	97	2	1	-10921639	114.714	114	61	202	2409	38.809	2.000	0.116	0.614
ID516883	516883	10	81.674	24.000	24.304	0	97	97	2	1	-10921639	214.524	219	158	255	4505	37.934	4.800	0.212	1.978
ID516882	516882	41	41.549	38.000	22.000	0	97	97	2	1	-10921639	166.524	158	122	237	3497	34.568	6.360	0.099	0.868
ID516881	516881	24	40.700	15.984	22.391	0	97	97	2	1	-10921639	143.524	140	79	202	3014	35.592	7.600	0.112	0.814
ID516880	516880	42	68.053	33.399	20.922	0	97	97	2	1	-10921639	175.476	175	87	255	3685	51.320	2.000	0.181	1.046
ID516879	516879	7	61.801	21.660	18.641	0	97	97	2	1	-10921639	223.810	255	123	255	4700	46.487	3.200	0.137	1.162
ID516878	516878	None	48.249	29.506	17.313	0	97	97	2	1	-10921639	146.857	140	105	228	3084	35.137	7.600	0.128	0.947
ID516877	516877	43	53.141	19.146	17.340	0	97	97	2	1	-10921639	222.048	228	131	255	4663	38.758	7.600	0.122	1.245
ID516876	516876	None	40.939	16.832	11.077	0	97	97	2	1	-10921639	178.000	184	114	237	3738	33.641	7.600	0.090	0.872
ID516875	516875	13	76.068	18.511	7.846	0	97	97	2	1	-10921639	191.429	193	87	255	4020	53.520	2.000	0.193	1.155
ID516874	516874	40	60.646	26.014	7.328	0	97	97	2	1	-10921639	127.238	140	52	202	2672	42.596	2.000	0.220	1.077
ID516903	516903	42	63.349	34.839	21.004	0	98	98	2	1	-10921639	184.619	193	87	255	3877	52.275	2.000	0.135	0.842
ID516902	516902	7	53.265	21.735	18.972	0	98	98	2	1	-10921639	235.143	255	167	255	4938	31.677	4.800	0.127	1.675
ID516901	516901	43	51.849	18.084	17.297	0	98	98	2	1	-10921639	217.048	228	140	255	4558	41.023	4.800	0.108	1.032
ID516900	516900	31	42.487	26.481	14.644	0	98	98	2	1	-10921639	162.857	167	114	237	3420	34.485	7.600	0.066	0.583
ID516899	516899	40	57.054	26.013	7.842	0	98	98	2	1	-10921639	123.429	140	52	193	2592	39.946	2.000	0.202	1.040
ID516898	516898	13	73.259	18.636	7.726	0	98	98	2	1	-10921639	182.952	193	96	255	3842	42.935	2.000	0.220	1.534
ID516906	516906	10	69.063	23.956	24.520	0	98	98	2	1	-10921639	187.952	184	96	255	3947	51.094	2.000	0.151	0.967
ID516905	516905	41	60.302	38.000	22.000	0	98	98	2	1	-10921639	193.714	193	122	255	4068	44.292	4.800	0.174	1.294
ID516904	516904	24	38.022	15.723	22.405	0	98	98	2	1	-10921639	146.000	149	79	193	3066	33.926	2.000	0.107	0.832
ID516897	516897	None	39.156	32.199	31.030	0	99	99	2	1	-10921639	83.238	79	43	158	1748	27.517	7.600	0.161	0.837
ID516896	516896	None	45.391	29.059	26.705	0	99	99	2	1	-10921639	123.048	131	61	193	2584	41.609	2.000	0.108	0.575
ID516887	516887	13	79.968	18.701	8.051	0	99	99	2	1	-10921639	188.048	193	96	255	3949	45.828	2.000	0.222	1.489
ID516886	516886	40	40.156	26.041	7.403	0	99	99	2	1	-10921639	112.048	114	43	184	2353	34.158	7.600	0.146	0.836
ID516885	516885	44	39.136	23.328	4.061	0	99	99	2	1	-10921639	109.143	96	61	184	2292	34.869	2.000	0.114	0.640
ID516895	516895	10	74.683	24.672	23.947	0	99	99	2	1	-10921639	219.143	228	149	255	4602	39.590	4.800	0.196	1.814
ID516894	516894	None	40.966	18.672	24.340	0	99	99	2	1	-10921639	161.905	167	96	228	3400	43.966	2.000	0.067	0.465
ID516893	516893	24	52.370	15.798	21.833	0	99	99	2	1	-10921639	161.429	175	61	228	3390	50.909	2.000	0.122	0.688
ID516892	516892	42	67.000	34.890	21.317	0	99	99	2	1	-10921639	187.952	184	96	255	3947	44.873	2.000	0.155	1.122
ID516891	516891	7	50.862	21.897	18.789	0	99	99	2	1	-10921639	240.619	255	149	255	5053	27.919	4.800	0.129	1.967
ID516890	516890	45	52.259	29.547	17.217	0	99	99	2	1	-10921639	153.952	158	87	228	3233	40.612	3.200	0.156	1.022
ID516889	516889	None	51.667	21.072	16.116	0	99	99	2	1	-10921639	227.048	246	140	255	4768	36.484	4.800	0.125	1.388
ID516888	516888	31	47.589	27.359	14.729	0	99	99	2	1	-10921639	149.429	149	87	246	3138	36.596	7.600	0.120	0.875
ID516916	516916	10	62.637	24.279	24.637	0	100	100	2	1	-10921639	198.143	202	96	255	4161	47.842	2.000	0.144	1.044
ID516915	516915	24	49.469	16.206	21.948	0	100	100	2	1	-10921639	145.619	140	70	237	3058	45.557	2.000	0.128	0.723
ID516914	516914	42	54.295	35.107	20.601	0	100	100	2	1	-10921639	169.143	167	114	246	3552	33.614	2.000	0.131	1.167
ID516913	516913	7	59.098	21.959	18.663	0	100	100	2	1	-10921639	232.238	255	158	255	4877	32.075	4.800	0.145	1.837
ID516912	516912	45	35.575	29.458	17.578	0	100	100	2	1	-10921639	131.476	123	79	193	2761	33.858	2.000	0.068	0.493
ID516911	516911	13	63.675	18.597	7.656	0	100	100	2	1	-10921639	179.143	175	114	255	3762	40.544	4.800	0.182	1.364
ID516910	516910	44	38.168	24.001	4.842	0	100	100	2	1	-10921639	114.095	105	61	175	2396	33.520	7.600	0.112	0.683
ID516924	516924	10	49.205	24.296	24.378	0	101	101	2	1	-10921639	178.286	175	123	237	3744	32.125	4.800	0.132	1.297
ID516923	516923	24	35.384	17.792	22.457	0	101	101	2	1	-10921639	151.524	149	79	219	3182	31.655	2.000	0.069	0.617
ID516922	516922	7	66.113	21.714	18.288	0	101	101	2	1	-10921639	223.333	237	131	255	4690	39.545	4.800	0.161	1.563
ID516921	516921	13	47.535	18.637	7.431	0	101	101	2	1	-10921639	150.714	149	79	219	3165	37.862	4.800	0.156	1.076
ID516907	516907	13	43.131	19.101	7.882	0	102	102	2	1	-10921639	152.333	149	123	202	3199	21.662	6.025	0.135	1.670
ID516909	516909	10	48.826	24.419	24.047	0	102	102	2	1	-10921639	159.524	167	96	237	3350	38.666	2.000	0.112	0.833
ID516908	516908	7	67.096	21.713	18.769	0	102	102	2	1	-10921639	202.714	202	123	255	4257	42.314	2.000	0.153	1.269
ID516927	516927	10	36.493	24.270	24.712	0	103	103	2	1	-10921639	154.000	158	96	202	3234	31.884	2.000	0.089	0.789
ID516926	516926	None	43.888	26.604	21.981	0	103	103	2	1	-10921639	171.714	167	123	219	3606	31.018	7.600	0.114	1.133
ID516925	516925	7	69.892	21.609	18.120	0	103	103	2	1	-10921639	200.190	193	105	255	4204	47.645	2.000	0.165	1.189
ID516928	516928	46	39.238	32.470	30.599	0	103	103	2	1	-10921639	88.619	87	35	149	1861	30.079	2.000	0.177	0.885
ID516919	516919	10	39.503	24.747	25.132	0	104	104	2	1	-10921639	154.810	158	105	211	3251	25.616	4.800	0.107	1.172
ID516918	516918	7	84.282	21.875	18.104	0	104	104	2	1	-10921639	205.619	211	96	255	4318	45.775	4.800	0.222	1.633
ID516917	516917	None	40.975	18.426	7.416	0	104	104	2	1	-10921639	132.333	123	87	184	2779	24.438	4.800	0.147	1.388
ID516920	516920	46	38.767	32.729	30.573	0	104	104	2	1	-10921639	92.857	87	43	167	1950	33.677	2.000	0.161	0.765
ID516930	516930	10	69.140	24.437	24.798	0	105	105	2	1	-10921639	162.429	158	96	246	3411	42.340	2.000	0.200	1.277
ID516929	516929	7	81.091	21.869	18.491	0	105	105	2	1	-10921639	182.952	175	96	246	3842	43.665	4.800	0.245	1.647
ID516933	516933	None	43.900	32.049	30.764	0	106	106	2	1	-10921639	95.381	96	52	158	2003	30.889	2.000	0.190	0.986
ID516932	516932	7	54.353	21.230	17.834	0	106	106	2	1	-10921639	168.667	167	114	219	3542	29.364	4.800	0.189	1.828
ID516931	516931	7	63.669	21.245	17.954	0	107	107	2	1	-10921639	172.000	184	123	202	3612	25.931	4.800	0.234	2.519
ID516939	516939	7	62.773	21.735	18.060	0	108	108	2	1	-10921639	149.381	149	87	211	3137	34.125	2.000	0.202	1.468
ID516938	516938	None	35.624	19.250	7.798	0	108	108	2	1	-10921639	109.524	114	61	149	2300	21.757	2.000	0.172	1.475
ID516935	516935	None	40.022	38.000	23.000	0	109	109	2	1	-10921639	126.905	131	90	167	2665	25.456	2.000	0.169	1.444
ID516934	516934	7	68.711	21.393	18.126	0	109	109	2	1	-10921639	156.857	167	105	219	3294	32.022	4.800	0.266	2.060
ID516936	516936	None	38.775	23.753	24.436	0	109	109	2	1	-10921639	108.762	114	79	149	2284	19.700	4.800	0.191	1.772
ID516937	516937	7	54.347	21.648	18.219	0	110	110	2	1	-10921639	143.524	140	79	193	3014	33.072	4.800	0.191	1.392
ID516940	516940	7	67.288	21.614	17.108	0	111	111	2	1	-10921639	161.524	149	105	237	3392	36.939	2.000	0.191	1.400
ID516946	516946	47	36.162	32.177	30.636	0	112	112	2	1	-10921639	92.476	79	43	158	1942	34.971	2.000	0.147	0.678
ID516945	516945	None	49.601	23.678	24.002	0	112	112	2	1	-10921639	122.619	114	79	184	2575	30.367	7.600	0.164	1.136
ID516944	516944	7	59.741	21.683	17.964	0	112	112	2	1	-10921639	138.952	140	96	202	2918	30.162	2.000	0.206	1.571
ID516951	516951	7	61.609	22.076	17.818	0	113	113	2	1	-10921639	133.429	131	87	202	2802	34.694	4.800	0.224	1.408
ID516952	516952	47	53.130	32.474	30.260	0	113	113	2	1	-10921639	131.429	131	70	193	2760	32.307	2.000	0.189	1.296
ID516953	516953	7	60.684	22.058	18.047	0	114	114	2	1	-10921639	128.429	123	79	219	2697	33.619	2.000	0.216	1.356
ID516943	516943	None	42.803	32.501	30.661	0	115	115	2	1	-10921639	100.905	105	61	167	2119	31.821	2.000	0.170	0.921
ID516942	516942	None	43.775	38.000	24.000	0	115	115	2	1	-10921639	105.714	105	79	158	2220	20.988	4.800	0.227	1.861
ID516941	516941	7	54.506	21.518	18.264	0	115	115	2	1	-10921639	130.143	131	52	193	2733	37.068	2.000	0.206	1.197
ID516955	516955	7	46.878	21.518	17.583	0	116	116	2	1	-10921639	119.714	123	61	167	2514	26.704	4.800	0.199	1.491
ID516950	516950	None	46.499	32.079	31.202	0	117	117	2	1	-10921639	111.333	114	61	167	2338	28.115	2.000	0.179	1.203
ID516949	516949	None	37.849	28.919	26.890	0	117	117	2	1	-10921639	110.952	105	70	184	2330	28.859	7.600	0.110	0.764
ID516948	516948	None	44.105	23.882	24.303	0	117	117	2	1	-10921639	111.333	105	70	158	2338	26.363	2.000	0.186	1.324
ID516947	516947	7	41.544	21.537	17.882	0	117	117	2	1	-10921639	113.333	105	61	158	2380	25.570	2.000	0.168	1.274
ID516956	516956	7	47.136	21.101	17.756	0	118	118	2	1	-10921639	129.381	123	96	158	2717	19.651	4.800	0.211	2.298
ID516954	516954	7	42.495	21.173	18.240	0	119	119	2	1	-10921639	116.190	114	87	149	2440	19.299	4.800	0.197	1.978
ID516957	516957	7	64.269	21.548	18.935	0	120	120	2	1	-10921639	134.714	123	87	202	2829	35.709	2.000	0.226	1.392
ID516959	516959	None	37.613	24.187	24.837	0	121	121	2	1	-10921639	107.857	96	70	175	2265	26.299	2.000	0.112	0.824
ID516958	516958	7	50.850	22.047	18.834	0	121	121	2	1	-10921639	120.857	114	70	193	2538	30.937	2.000	0.193	1.261
ID516962	516962	None	41.822	29.117	26.946	0	124	124	2	1	-10921639	114.571	105	70	167	2406	25.878	3.200	0.144	1.114
ID516961	516961	None	37.277	24.062	24.707	0	124	124	2	1	-10921639	107.048	96	79	158	2248	24.991	2.000	0.123	0.941
ID516960	516960	48	40.643	21.987	18.251	0	124	124	2	1	-10921639	120.048	114	79	167	2521	20.815	4.800	0.174	1.709
ID516963	516963	48	47.560	21.068	17.701	0	125	125	2	1	-10921639	113.429	105	70	167	2382	25.955	2.000	0.208	1.503
ID516964	516964	None	35.738	9.000	39.000	0	125	125	2	1	-10921639	95.571	96	65	131	2007	21.231	4.800	0.217	1.608
ID516965	516965	48	36.711	21.367	17.171	0	126	126	2	1	-10921639	104.095	96	70	149	2186	21.598	4.800	0.168	1.384
ID516967	516967	48	39.890	21.378	17.106	0	127	127	2	1	-10921639	117.619	114	79	158	2470	21.120	4.800	0.182	1.717
ID516968	516968	None	35.175	23.517	25.087	0	127	127	2	1	-10921639	94.095	87	52	131	1976	23.426	2.000	0.143	1.004
ID516966	516966	48	36.259	22.105	17.083	0	128	128	2	1	-10921639	104.952	96	70	149	2204	20.507	2.000	0.162	1.425
ID516969	516969	48	47.136	21.827	17.001	0	130	130	2	1	-10921639	114.667	114	79	175	2408	27.185	2.000	0.169	1.218
ID516973	516973	48	54.065	21.127	17.782	0	131	131	2	1	-10921639	116.286	114	70	167	2442	30.024	2.000	0.229	1.446
ID516974	516974	48	47.587	22.041	16.469	0	132	132	2	1	-10921639	109.143	105	61	175	2292	30.367	2.000	0.187	1.135
ID516971	516971	48	39.310	21.699	17.879	0	133	133	2	1	-10921639	115.524	105	61	184	2426	30.564	6.314	0.135	0.897
ID516972	516972	None	37.215	28.940	27.672	0	133	133	2	1	-10921639	100.429	105	61	149	2109	22.462	7.600	0.166	1.272
ID516975	516975	48	49.044	21.986	17.192	0	134	134	2	1	-10921639	116.190	105	70	175	2440	27.283	7.600	0.200	1.420
ID516970	516970	48	39.267	21.887	17.430	0	135	135	2	1	-10921639	101.619	96	61	158	2134	27.498	2.000	0.147	0.950
ID516976	516976	48	45.296	21.923	17.740	0	136	136	2	1	-10921639	107.476	105	52	184	2257	32.623	2.000	0.163	0.925
ID516979	516979	48	44.871	22.024	17.251	0	138	138	2	1	-10921639	94.238	96	52	158	1979	28.374	2.000	0.185	1.036
ID516978	516978	None	37.371	33.043	31.086	0	139	139	2	1	-10921639	75.286	70	43	140	1581	24.230	7.600	0.188	0.983
ID516977	516977	48	55.276	21.641	17.707	0	139	139	2	1	-10921639	115.429	114	61	175	2424	33.655	2.000	0.229	1.280
ID516980	516980	48	48.447	21.201	17.923	0	140	140	2	1	-10921639	110.524	114	70	158	2321	25.798	2.000	0.229	1.599
ID516981	516981	48	41.409	21.397	18.213	0	141	141	2	1	-10921639	119.667	123	70	149	2513	23.374	4.800	0.176	1.529
ID516985	516985	None	38.961	28.399	27.593	0	143	143	2	1	-10921639	93.238	87	43	175	1958	33.384	7.600	0.135	0.663
ID516984	516984	None	37.388	27.511	6.874	0	143	143	2	1	-10921639	78.619	79	43	140	1651	25.250	2.000	0.201	1.041
ID516987	516987	None	37.521	24.943	24.857	0	144	144	2	1	-10921639	95.714	87	43	158	2010	30.829	2.000	0.131	0.718
ID516983	516983	None	41.350	32.700	31.177	0	145	145	2	1	-10921639	69.714	70	35	140	1464	27.024	2.000	0.233	0.975
ID516982	516982	49	52.514	21.792	17.501	0	145	145	2	1	-10921639	114.190	114	52	184	2398	35.601	2.000	0.197	1.057
ID516986	516986	49	47.229	21.681	18.445	0	146	146	2	1	-10921639	121.810	123	79	193	2558	27.919	2.000	0.186	1.367
ID516994	516994	50	45.575	27.260	21.487	0	147	147	2	1	-10921639	109.619	105	52	184	2302	35.566	2.000	0.129	0.706
ID516993	516993	49	46.132	21.640	18.306	0	147	147	2	1	-10921639	117.190	114	70	184	2461	31.220	2.000	0.161	1.041
ID516991	516991	49	48.374	21.933	17.754	0	148	148	2	1	-10921639	129.714	131	87	193	2724	25.662	4.800	0.183	1.564
ID516992	516992	50	37.805	26.919	21.825	0	148	148	2	1	-10921639	99.952	96	52	158	2099	28.331	7.600	0.115	0.728
ID516990	516990	None	45.720	33.212	31.244	0	149	149	2	1	-10921639	81.952	70	43	140	1721	27.845	2.000	0.237	1.129
ID516989	516989	None	44.983	28.651	28.011	0	149	149	2	1	-10921639	97.762	87	61	175	2053	29.244	7.600	0.169	0.969
ID516988	516988	49	51.889	21.883	17.477	0	149	149	2	1	-10921639	125.524	123	70	184	2636	32.837	2.000	0.192	1.233
ID516998	516998	49	35.277	21.825	16.815	0	150	150	2	1	-10921639	121.333	123	87	158	2548	21.875	2.000	0.139	1.350
ID516997	516997	None	41.334	19.775	7.559	0	150	150	2	1	-10921639	107.000	105	52	167	2247	28.625	2.000	0.164	1.055
ID516995	516995	49	41.694	21.882	18.588	0	151	151	2	1	-10921639	127.143	131	79	175	2670	27.073	2.000	0.141	1.161
ID516996	516996	None	41.076	32.921	31.074	0	151	151	2	1	-10921639	75.190	70	43	158	1579	28.136	2.000	0.174	0.792
ID516999	516999	51	43.846	19.613	7.743	0	152	152	2	1	-10921639	97.381	87	52	158	2045	33.341	2.000	0.178	0.882
ID517001	517001	None	41.947	24.917	24.888	0	152	152	2	1	-10921639	110.524	105	61	175	2321	29.903	2.000	0.125	0.824
ID517000	517000	49	56.034	22.493	17.617	0	152	152	2	1	-10921639	141.952	149	87	202	2981	28.479	4.800	0.212	1.741
ID517007	517007	52	43.881	28.911	27.595	0	153	153	2	1	-10921639	105.857	105	61	167	2223	29.875	7.600	0.184	1.102
ID517006	517006	49	64.693	21.911	17.632	0	153	153	2	1	-10921639	145.333	140	105	228	3052	36.371	2.000	0.204	1.355
ID517005	517005	51	36.489	18.807	7.510	0	153	153	2	1	-10921639	102.857	105	70	149	2160	19.843	4.800	0.209	1.796
ID517003	517003	49	68.942	22.015	17.399	0	154	154	2	1	-10921639	149.000	149	70	237	3129	42.333	2.000	0.215	1.247
ID517002	517002	51	47.934	19.303	7.395	0	154	154	2	1	-10921639	106.333	105	70	149	2233	25.045	4.800	0.280	1.856
ID517004	517004	52	38.014	28.882	27.813	0	154	154	2	1	-10921639	94.952	96	43	167	1994	27.654	7.600	0.137	0.825
ID517011	517011	52	54.469	29.094	27.422	0	155	155	2	1	-10921639	114.524	96	70	202	2405	33.223	2.000	0.200	1.151
ID517010	517010	53	40.946	27.126	21.180	0	155	155	2	1	-10921639	120.524	114	79	202	2531	27.200	2.000	0.126	0.992
ID517009	517009	49	59.852	22.447	17.674	0	155	155	2	1	-10921639	154.143	158	105	211	3237	30.129	4.800	0.214	1.801
ID517008	517008	51	60.969	19.878	7.681	0	155	155	2	1	-10921639	111.762	105	70	184	2347	33.577	2.000	0.271	1.419
ID517015	517015	54	35.718	19.812	24.307	0	156	156	2	1	-10921639	106.238	105	61	193	2231	30.597	2.000	0.092	0.587
ID517014	517014	53	39.782	27.626	21.278	0	156	156	2	1	-10921639	116.000	114	70	184	2436	30.807	2.000	0.131	0.870
ID517013	517013	49	62.812	22.085	18.115	0	156	156	2	1	-10921639	160.333	158	114	202	3367	25.619	4.800	0.233	2.366
ID517012	517012	51	45.535	19.790	7.843	0	156	156	2	1	-10921639	109.238	105	61	167	2294	29.589	2.000	0.198	1.220
ID517017	517017	None	41.657	33.195	30.751	0	156	156	2	1	-10921639	83.286	87	26	158	1749	31.763	7.600	0.180	0.799
ID517016	517016	52	44.790	29.087	27.631	0	156	156	2	1	-10921639	112.143	114	61	219	2355	37.638	2.000	0.132	0.693
ID517023	517023	49	70.793	21.994	17.680	0	157	157	2	1	-10921639	146.857	149	87	237	3084	40.082	2.000	0.224	1.343
ID517022	517022	51	49.552	19.911	7.748	0	157	157	2	1	-10921639	116.000	114	70	167	2436	26.687	2.000	0.205	1.477
ID517026	517026	52	54.186	28.987	27.627	0	157	157	2	1	-10921639	109.952	96	52	228	2309	46.066	2.000	0.149	0.619
ID517025	517025	None	40.498	24.330	25.085	0	157	157	2	1	-10921639	113.762	105	61	193	2389	33.550	2.000	0.096	0.595
ID517024	517024	54	39.476	19.747	24.401	0	157	157	2	1	-10921639	111.619	114	61	175	2344	29.798	2.000	0.122	0.814
ID517021	517021	52	49.705	29.090	27.711	0	158	158	2	1	-10921639	101.619	96	43	193	2134	37.573	2.000	0.168	0.778
ID517020	517020	49	76.048	22.125	17.833	0	158	158	2	1	-10921639	160.810	158	96	237	3377	36.792	4.800	0.246	1.725
ID517019	517019	None	40.006	33.001	16.446	0	158	158	2	1	-10921639	113.429	105	61	175	2382	31.888	2.000	0.131	0.823
ID517018	517018	51	66.860	20.135	7.871	0	158	158	2	1	-10921639	126.810	114	79	211	2663	34.895	2.000	0.252	1.465
ID517035	517035	51	46.713	19.691	8.052	0	159	159	2	1	-10921639	117.952	123	52	158	2477	29.386	2.000	0.178	1.214
ID517037	517037	52	56.878	28.902	27.573	0	159	159	2	1	-10921639	100.762	87	61	202	2116	39.583	2.000	0.222	0.926
ID517036	517036	49	76.317	22.466	17.651	0	159	159	2	1	-10921639	172.048	158	123	255	3613	40.081	4.800	0.223	1.564
ID517030	517030	52	59.921	29.021	27.063	0	160	160	2	1	-10921639	107.905	96	52	184	2266	40.414	2.000	0.220	0.962
ID517029	517029	None	36.299	18.532	22.602	0	160	160	2	1	-10921639	118.333	114	79	184	2485	29.552	3.200	0.151	1.048
ID517028	517028	49	84.147	22.590	17.556	0	160	160	2	1	-10921639	186.524	193	105	255	3917	53.260	2.000	0.205	1.193
ID517027	517027	51	48.861	19.868	7.862	0	160	160	2	1	-10921639	114.286	105	52	167	2400	30.030	2.000	0.177	1.147
ID517031	517031	51	58.776	19.288	8.183	0	161	161	2	1	-10921639	123.476	123	79	193	2593	33.280	2.000	0.225	1.361
ID517034	517034	52	54.286	28.878	27.430	0	161	161	2	1	-10921639	110.476	105	61	175	2320	39.399	7.600	0.198	0.926
ID517033	517033	55	37.250	25.002	24.288	0	161	161	2	1	-10921639	129.238	131	79	193	2714	29.297	7.600	0.138	1.072
ID517032	517032	49	93.318	22.240	17.140	0	161	161	2	1	-10921639	186.905	167	123	255	3925	46.130	4.800	0.264	1.692
ID517039	517039	None	46.705	16.632	13.887	0	162	162	2	1	-10921639	119.286	123	70	202	2505	32.515	2.000	0.136	0.880
ID517038	517038	51	48.705	19.834	8.164	0	162	162	2	1	-10921639	111.286	123	43	175	2337	34.719	2.000	0.177	0.963
ID517043	517043	52	42.112	29.127	27.148	0	162	162	2	1	-10921639	102.524	105	35	149	2153	32.474	3.200	0.150	0.822
ID517042	517042	55	35.441	24.609	24.774	0	162	162	2	1	-10921639	120.238	123	70	193	2525	32.916	2.000	0.088	0.591
ID517041	517041	None	46.323	27.485	21.052	0	162	162	2	1	-10921639	141.429	131	96	228	2970	35.166	7.600	0.085	0.628
ID517040	517040	49	89.956	22.865	16.865	0	162	162	2	1	-10921639	180.952	167	96	255	3800	51.698	2.000	0.251	1.405
ID517055	517055	49	88.814	23.176	16.892	0	163	163	2	1	-10921639	190.095	193	96	255	3992	46.726	4.800	0.250	1.626
ID517054	517054	51	47.847	20.048	7.848	0	163	163	2	1	-10921639	120.571	123	70	167	2532	26.430	2.000	0.195	1.489
ID517057	517057	52	42.011	29.010	27.340	0	163	163	2	1	-10921639	100.429	96	43	167	2109	30.605	7.600	0.146	0.837
ID517056	517056	55	52.594	24.714	24.583	0	163	163	2	1	-10921639	127.667	123	61	211	2681	41.091	2.000	0.148	0.803
ID517047	517047	52	54.346	28.651	27.337	0	164	164	2	1	-10921639	129.286	123	87	193	2715	33.282	2.000	0.188	1.230
ID517046	517046	55	42.957	24.851	24.453	0	164	164	2	1	-10921639	129.857	123	79	202	2727	30.244	7.600	0.133	1.009
ID517045	517045	49	91.653	23.939	16.972	0	164	164	2	1	-10921639	183.000	175	105	255	3843	51.516	2.000	0.231	1.334
ID517044	517044	51	51.457	20.015	8.113	0	164	164	2	1	-10921639	115.524	114	70	175	2426	31.438	2.000	0.194	1.194
ID517050	517050	55	51.826	24.467	24.342	0	165	165	2	1	-10921639	124.333	131	61	193	2611	39.935	3.200	0.188	0.984
ID517049	517049	49	76.357	23.458	16.739	0	165	165	2	1	-10921639	174.619	167	96	255	3667	46.079	2.000	0.212	1.324
ID517048	517048	51	59.018	20.687	7.783	0	165	165	2	1	-10921639	126.810	123	79	211	2663	35.827	2.000	0.186	1.109
ID517051	517051	51	45.739	20.294	7.788	0	166	166	2	1	-10921639	121.000	123	79	167	2541	25.134	2.000	0.187	1.514
ID517053	517053	55	37.651	24.777	24.281	0	166	166	2	1	-10921639	118.333	114	79	167	2485	25.031	7.600	0.145	1.199
ID517052	517052	49	67.243	23.836	16.707	0	166	166	2	1	-10921639	157.905	158	105	237	3316	36.802	2.000	0.200	1.427
ID517061	517061	56	37.285	28.619	27.339	0	167	167	2	1	-10921639	102.143	96	61	158	2145	34.084	7.600	0.111	0.600
ID517060	517060	55	56.950	24.924	24.184	0	167	167	2	1	-10921639	145.714	158	87	219	3060	33.302	7.600	0.190	1.397
ID517059	517059	49	44.013	23.285	16.243	0	167	167	2	1	-10921639	146.952	149	87	202	3086	30.152	4.800	0.147	1.247
ID517058	517058	51	36.898	20.185	7.427	0	167	167	2	1	-10921639	116.429	114	70	158	2445	23.151	4.800	0.152	1.326
ID517063	517063	55	48.654	25.064	24.314	0	168	168	2	1	-10921639	143.619	131	105	202	3016	29.369	4.800	0.171	1.426
ID517062	517062	51	59.606	20.009	7.496	0	168	168	2	1	-10921639	124.190	114	43	202	2608	43.252	2.000	0.213	1.007
ID517064	517064	56	36.787	28.487	27.372	0	168	168	2	1	-10921639	111.714	114	61	167	2346	30.445	7.600	0.109	0.721
ID517069	517069	55	53.358	24.438	24.730	0	169	169	2	1	-10921639	134.762	140	70	228	2830	45.330	2.000	0.131	0.687
ID517068	517068	57	41.205	31.489	23.662	0	169	169	2	1	-10921639	116.714	114	61	193	2451	34.959	2.000	0.099	0.603
ID517067	517067	58	39.105	33.275	16.283	0	169	169	2	1	-10921639	107.571	105	61	167	2259	29.951	2.000	0.134	0.851
ID517066	517066	None	36.676	22.349	15.314	0	169	169	2	1	-10921639	142.286	140	96	193	2988	29.179	7.600	0.099	0.877
ID517065	517065	51	49.927	20.114	8.192	0	169	169	2	1	-10921639	126.762	131	52	193	2662	33.103	2.000	0.188	1.212
ID517076	517076	57	43.450	31.656	23.548	0	170	170	2	1	-10921639	118.000	114	61	202	2478	41.631	2.000	0.122	0.616
ID517075	517075	55	58.786	25.523	24.550	0	170	170	2	1	-10921639	165.286	158	96	228	3471	41.240	4.800	0.160	1.107
ID517074	517074	None	46.353	19.845	23.899	0	170	170	2	1	-10921639	123.857	114	70	202	2601	32.038	2.000	0.127	0.870
ID517073	517073	59	35.379	19.192	17.866	0	170	170	2	1	-10921639	139.714	131	105	184	2934	23.486	2.000	0.100	1.082
ID517072	517072	58	37.757	33.006	15.605	0	170	170	2	1	-10921639	110.810	105	79	175	2327	27.385	2.000	0.111	0.808
ID517071	517071	None	37.507	16.449	14.532	0	170	170	2	1	-10921639	118.762	123	61	175	2494	36.071	7.600	0.115	0.677
ID517070	517070	51	50.968	19.837	7.310	0	170	170	2	1	-10921639	111.714	105	52	175	2346	35.865	2.000	0.199	1.035
ID517083	517083	None	36.375	28.482	27.189	0	171	171	2	1	-10921639	121.286	123	70	193	2547	31.793	7.600	0.106	0.733
ID517082	517082	57	47.464	31.899	23.431	0	171	171	2	1	-10921639	119.190	114	52	211	2503	39.427	2.000	0.110	0.597
ID517081	517081	59	50.467	19.287	17.779	0	171	171	2	1	-10921639	149.095	149	105	211	3131	32.597	2.000	0.129	1.043
ID517080	517080	51	36.337	19.449	7.247	0	171	171	2	1	-10921639	115.429	123	70	158	2424	22.411	4.800	0.192	1.659
ID517079	517079	55	54.106	25.170	24.616	0	172	172	2	1	-10921639	141.857	131	79	219	2979	40.970	2.000	0.137	0.835
ID517078	517078	None	42.422	22.196	14.005	0	172	172	2	1	-10921639	140.190	149	87	211	2944	31.083	2.000	0.109	0.883
ID517077	517077	51	37.318	19.827	7.927	0	172	172	2	1	-10921639	113.429	114	79	158	2382	24.804	2.000	0.148	1.181
ID517087	517087	55	46.634	24.953	24.527	0	173	173	2	1	-10921639	143.095	149	87	211	3005	37.972	7.600	0.126	0.844
ID517086	517086	60	48.708	16.840	13.492	0	173	173	2	1	-10921639	122.143	114	61	228	2565	36.160	2.000	0.168	0.971
ID517085	517085	51	47.178	19.981	7.641	0	173	173	2	1	-10921639	123.048	114	79	167	2584	27.202	2.000	0.181	1.383
ID517084	517084	None	39.708	26.991	7.203	0	173	173	2	1	-10921639	100.429	96	61	149	2109	28.582	2.000	0.157	0.955
ID517100	517100	61	39.040	29.312	27.195	0	174	174	2	1	-10921639	108.714	105	52	158	2283	31.394	2.000	0.131	0.800
ID517099	517099	55	59.342	24.860	24.562	0	174	174	2	1	-10921639	142.714	140	70	211	2997	38.691	2.000	0.189	1.174
ID517098	517098	None	37.109	30.999	19.086	0	174	174	2	1	-10921639	129.714	131	96	202	2724	26.995	2.000	0.081	0.720
ID517097	517097	60	39.971	16.505	14.130	0	174	174	2	1	-10921639	122.952	123	87	167	2582	25.721	2.000	0.121	1.028
ID517096	517096	51	66.397	20.233	7.866	0	174	174	2	1	-10921639	145.952	140	87	202	3065	32.951	2.000	0.243	1.733
ID517095	517095	61	40.562	29.638	27.736	0	175	175	2	1	-10921639	109.286	105	61	167	2295	33.786	2.000	0.147	0.829
ID517094	517094	55	54.082	24.981	24.791	0	175	175	2	1	-10921639	149.810	149	87	228	3146	40.463	7.600	0.128	0.841
ID517093	517093	None	41.722	19.672	24.094	0	175	175	2	1	-10921639	123.905	123	79	202	2602	29.076	2.000	0.121	0.920
ID517092	517092	62	57.079	26.968	21.927	0	175	175	2	1	-10921639	155.667	149	79	237	3269	39.962	2.000	0.122	0.846
ID517091	517091	60	39.665	16.593	14.312	0	175	175	2	1	-10921639	124.333	123	79	202	2611	30.590	2.000	0.095	0.702
ID517090	517090	None	41.494	21.462	13.329	0	175	175	2	1	-10921639	149.429	158	87	211	3138	34.545	2.000	0.113	0.875
ID517089	517089	None	37.401	27.060	8.932	0	175	175	2	1	-10921639	97.476	87	61	149	2047	22.317	7.600	0.163	1.222
ID517088	517088	51	43.708	20.660	7.646	0	175	175	2	1	-10921639	119.333	123	70	175	2506	31.237	2.000	0.119	0.810
ID517111	517111	61	40.316	29.901	28.534	0	176	176	2	1	-10921639	111.667	105	61	167	2345	32.364	2.000	0.158	0.942
ID517110	517110	55	52.738	25.255	23.725	0	176	176	2	1	-10921639	170.905	175	114	211	3589	31.578	7.600	0.160	1.495
ID517109	517109	62	54.476	26.342	22.115	0	176	176	2	1	-10921639	185.095	193	131	228	3887	25.965	4.800	0.184	2.217
ID517108	517108	51	52.038	20.032	7.716	0	176	176	2	1	-10921639	130.952	131	87	175	2750	27.999	2.000	0.184	1.456
ID517116	517116	61	52.337	28.732	26.719	0	177	177	2	1	-10921639	150.714	158	87	219	3165	40.555	7.600	0.157	1.010
ID517115	517115	55	62.707	25.496	24.206	0	177	177	2	1	-10921639	177.905	175	96	255	3736	42.810	7.600	0.161	1.154
ID517114	517114	63	46.390	18.829	22.730	0	177	177	2	1	-10921639	136.905	149	52	184	2875	35.071	4.800	0.200	1.300
ID517113	517113	64	57.643	31.277	18.152	0	177	177	2	1	-10921639	143.571	140	96	219	3015	32.670	7.600	0.182	1.352
ID517112	517112	51	60.554	20.766	7.786	0	177	177	2	1	-10921639	138.667	131	79	211	2912	38.419	2.000	0.183	1.114
ID517143	517143	61	58.492	28.736	26.958	0	178	178	2	1	-10921639	142.333	131	70	219	2989	44.176	2.000	0.163	0.903
ID517142	517142	55	52.937	25.278	24.287	0	178	178	2	1	-10921639	157.857	158	79	219	3315	38.065	2.000	0.136	0.991
ID517141	517141	63	57.429	18.146	21.898	0	178	178	2	1	-10921639	151.476	158	70	219	3181	38.662	7.600	0.180	1.197
ID517140	517140	64	55.558	31.891	17.522	0	178	178	2	1	-10921639	150.190	158	87	193	3154	29.123	4.800	0.223	1.879
ID517139	517139	51	44.756	20.580	7.905	0	178	178	2	1	-10921639	125.571	123	43	193	2637	38.028	2.000	0.117	0.692
ID517107	517107	None	35.251	8.000	39.000	0	179	179	2	1	-10921639	111.143	107	81	140	2334	15.963	4.800	0.196	2.284
ID517106	517106	61	45.435	28.372	27.134	0	179	179	2	1	-10921639	134.810	131	79	202	2831	33.821	7.600	0.115	0.821
ID517105	517105	55	48.057	25.366	24.149	0	179	179	2	1	-10921639	162.333	167	105	228	3409	34.979	7.600	0.117	0.973
ID517104	517104	65	48.864	26.988	21.911	0	179	179	2	1	-10921639	165.333	167	105	228	3472	36.868	7.600	0.108	0.875
ID517103	517103	63	59.418	18.738	22.374	0	179	179	2	1	-10921639	153.476	149	96	228	3223	38.887	2.000	0.165	1.121
ID517102	517102	64	41.599	31.336	18.265	0	179	179	2	1	-10921639	125.952	123	87	193	2645	29.418	2.000	0.123	0.939
ID517101	517101	51	43.326	20.091	7.204	0	179	179	2	1	-10921639	123.810	123	70	184	2600	27.653	4.800	0.164	1.263
ID517127	517127	66	38.381	18.976	17.671	0	180	180	2	1	-10921639	136.857	140	79	193	2874	29.518	2.000	0.113	0.943
ID517126	517126	51	38.137	20.688	7.701	0	180	180	2	1	-10921639	123.476	123	79	167	2593	23.949	2.000	0.135	1.229
ID517132	517132	61	47.693	28.455	26.814	0	180	180	2	1	-10921639	146.524	149	79	202	3077	40.838	7.600	0.134	0.849
ID517131	517131	55	60.738	25.344	24.690	0	180	180	2	1	-10921639	166.238	167	87	255	3491	49.048	2.000	0.139	0.830
ID517130	517130	63	36.721	19.460	24.411	0	180	180	2	1	-10921639	125.095	123	52	193	2627	35.407	4.800	0.147	0.903
ID517129	517129	65	43.762	27.046	21.653	0	180	180	2	1	-10921639	164.143	158	123	219	3447	32.302	7.600	0.098	0.905
ID517128	517128	64	47.708	31.308	18.606	0	180	180	2	1	-10921639	130.238	123	70	211	2735	35.762	2.000	0.110	0.724
ID517125	517125	None	44.287	8.000	39.000	0	181	181	2	1	-10921639	106.905	105	87	158	2245	18.547	6.328	0.274	2.480
ID517124	517124	61	51.540	28.477	27.014	0	181	181	2	1	-10921639	138.190	123	79	219	2902	44.943	7.600	0.115	0.635
ID517123	517123	55	55.477	25.127	24.497	0	181	181	2	1	-10921639	178.810	167	114	255	3755	35.677	4.800	0.142	1.246
ID517122	517122	63	50.594	20.208	24.213	0	181	181	2	1	-10921639	146.905	149	87	237	3085	37.664	6.349	0.130	0.898
ID517121	517121	64	47.184	31.678	18.306	0	181	181	2	1	-10921639	136.857	131	87	202	2874	33.501	4.800	0.179	1.240
ID517120	517120	None	38.064	38.000	17.000	0	181	181	2	1	-10921639	107.810	105	79	158	2264	22.932	2.000	0.170	1.364
ID517119	517119	66	38.339	19.922	17.195	0	181	181	2	1	-10921639	136.000	131	87	193	2856	28.667	2.000	0.084	0.734
ID517118	517118	None	42.755	27.313	9.237	0	181	181	2	1	-10921639	115.524	105	70	175	2426	30.313	2.000	0.133	0.896
ID517117	517117	51	67.666	20.553	7.948	0	181	181	2	1	-10921639	140.619	140	70	219	2953	44.179	2.000	0.201	1.064
ID517135	517135	64	53.346	31.129	18.619	0	182	182	2	1	-10921639	130.190	123	70	211	2734	37.226	3.200	0.147	0.896
ID517134	517134	51	51.608	20.093	8.334	0	182	182	2	1	-10921639	145.238	149	79	193	3050	32.306	2.000	0.182	1.385
ID517133	517133	None	40.270	23.544	3.914	0	182	182	2	1	-10921639	95.857	96	52	167	2013	33.014	2.000	0.150	0.759
ID517138	517138	61	58.969	28.520	27.078	0	182	182	2	1	-10921639	143.952	131	79	219	3023	45.035	7.600	0.171	0.933
ID517137	517137	55	66.096	24.902	24.689	0	182	182	2	1	-10921639	166.190	167	79	246	3490	45.992	2.000	0.168	1.038
ID517136	517136	63	44.287	19.357	22.839	0	182	182	2	1	-10921639	128.952	131	52	167	2708	33.067	4.800	0.185	1.217
ID517149	517149	61	45.445	28.971	27.239	0	183	183	2	1	-10921639	130.143	123	79	184	2733	35.213	7.600	0.144	0.929
ID517148	517148	55	77.778	25.053	24.840	0	183	183	2	1	-10921639	167.810	167	96	255	3524	44.507	7.600	0.215	1.336
ID517147	517147	63	49.968	17.024	22.118	0	183	183	2	1	-10921639	126.857	123	61	193	2664	32.691	7.600	0.164	1.095
ID517146	517146	67	42.687	25.972	13.965	0	183	183	2	1	-10921639	146.095	140	79	228	3068	34.278	2.000	0.100	0.777
ID517145	517145	None	37.228	17.364	14.209	0	183	183	2	1	-10921639	126.333	123	79	193	2653	35.646	7.600	0.095	0.617
ID517144	517144	51	64.319	20.588	8.374	0	183	183	2	1	-10921639	143.143	149	70	228	3006	45.710	2.000	0.224	1.146
ID517156	517156	61	42.433	29.032	27.778	0	184	184	2	1	-10921639	137.333	149	96	184	2884	32.861	7.600	0.123	0.918
ID517155	517155	55	68.907	24.910	24.827	0	184	184	2	1	-10921639	173.333	167	114	255	3640	39.211	2.000	0.174	1.308
ID517154	517154	63	40.303	17.765	22.037	0	184	184	2	1	-10921639	135.619	140	70	202	2848	30.387	7.600	0.114	0.916
ID517153	517153	68	37.136	20.103	17.268	0	184	184	2	1	-10921639	147.333	140	114	193	3094	23.665	7.600	0.091	1.039
ID517152	517152	69	41.284	38.000	16.000	0	184	184	2	1	-10921639	111.190	107	70	167	2335	27.175	2.000	0.161	1.136
ID517151	517151	67	38.787	26.210	13.927	0	184	184	2	1	-10921639	126.857	123	79	193	2664	31.841	2.000	0.102	0.741
ID517150	517150	51	73.457	20.308	8.239	0	184	184	2	1	-10921639	154.143	158	70	246	3237	46.817	2.000	0.228	1.221
ID517167	517167	None	36.554	31.694	17.658	0	185	185	2	1	-10921639	125.905	140	70	167	2644	28.869	7.600	0.121	0.939
ID517166	517166	68	38.116	19.067	17.663	0	185	185	2	1	-10921639	141.048	140	96	193	2962	22.413	2.000	0.110	1.249
ID517165	517165	69	38.795	38.000	16.000	0	185	185	2	1	-10921639	112.476	107	79	167	2362	23.958	2.000	0.164	1.322
ID517164	517164	67	40.978	25.157	13.665	0	185	185	2	1	-10921639	127.190	123	79	202	2671	33.232	2.000	0.114	0.784
ID517163	517163	51	57.495	20.221	7.958	0	185	185	2	1	-10921639	135.619	131	96	211	2848	31.718	2.000	0.193	1.380
ID517168	517168	55	74.913	24.861	24.977	0	185	185	2	1	-10921639	170.810	158	105	255	3587	41.248	2.000	0.186	1.297
ID517159	517159	68	38.896	19.278	17.965	0	186	186	2	1	-10921639	144.857	149	87	193	3042	26.350	2.000	0.108	1.074
ID517158	517158	69	53.823	38.000	16.000	0	186	186	2	1	-10921639	137.476	131	96	237	2887	35.271	2.000	0.164	1.097
ID517157	517157	51	45.548	20.551	8.120	0	186	186	2	1	-10921639	128.476	123	70	175	2698	32.907	2.000	0.132	0.908
ID517162	517162	70	40.427	32.014	29.627	0	186	186	2	1	-10921639	102.952	105	43	167	2162	36.092	7.600	0.190	0.909
ID517161	517161	55	68.961	24.711	25.067	0	186	186	2	1	-10921639	155.667	140	114	228	3269	37.867	2.000	0.185	1.284
ID517160	517160	71	42.634	19.670	23.225	0	186	186	2	1	-10921639	142.190	140	61	202	2986	35.392	4.800	0.142	0.999
ID517184	517184	70	35.189	32.990	30.358	0	187	187	2	1	-10921639	96.190	87	61	149	2020	29.938	7.600	0.145	0.813
ID517183	517183	55	73.206	24.708	25.046	0	187	187	2	1	-10921639	163.762	158	79	255	3439	45.877	2.000	0.185	1.116
ID517182	517182	71	53.627	18.575	21.733	0	187	187	2	1	-10921639	148.190	140	87	219	3112	36.671	2.000	0.166	1.153
ID517181	517181	68	37.135	19.126	17.845	0	187	187	2	1	-10921639	138.524	140	70	193	2909	30.018	2.000	0.081	0.691
ID517180	517180	69	75.650	38.000	16.000	0	187	187	2	1	-10921639	155.476	148	107	255	3265	43.302	2.000	0.223	1.311
ID517179	517179	51	54.810	20.482	8.432	0	187	187	2	1	-10921639	137.286	149	70	202	2883	39.903	2.000	0.192	1.107
ID517178	517178	72	49.425	27.327	7.559	0	187	187	2	1	-10921639	110.048	96	61	193	2311	35.396	2.000	0.150	0.811
ID517177	517177	None	36.270	23.377	3.455	0	187	187	2	1	-10921639	97.524	96	61	167	2048	28.133	3.200	0.156	0.933
ID517191	517191	55	52.404	24.533	25.254	0	188	188	2	1	-10921639	151.952	140	105	211	3191	30.549	4.800	0.157	1.353
ID517190	517190	71	48.828	18.922	22.210	0	188	188	2	1	-10921639	145.238	149	87	228	3050	34.477	2.000	0.122	0.918
ID517189	517189	68	46.715	19.656	17.855	0	188	188	2	1	-10921639	154.381	149	96	211	3242	30.962	2.000	0.112	1.003
ID517188	517188	69	52.681	38.000	16.000	0	188	188	2	1	-10921639	129.810	131	70	202	2726	37.733	2.000	0.179	1.042
ID517187	517187	None	53.439	27.178	14.882	0	188	188	2	1	-10921639	141.476	149	96	219	2971	33.351	2.000	0.157	1.154
ID517186	517186	72	40.939	27.261	7.872	0	188	188	2	1	-10921639	104.143	96	61	175	2187	31.277	2.000	0.129	0.763
ID517185	517185	51	53.355	20.237	8.303	0	188	188	2	1	-10921639	140.238	131	96	202	2945	30.277	2.000	0.190	1.480
ID517192	517192	70	46.409	32.899	29.653	0	188	188	2	1	-10921639	112.619	114	61	175	2365	32.340	2.000	0.179	1.060
ID517199	517199	55	63.586	24.658	24.863	0	189	189	2	1	-10921639	152.714	140	87	255	3207	45.414	7.600	0.150	0.877
ID517198	517198	None	39.949	32.729	23.705	0	189	189	2	1	-10921639	108.952	114	61	167	2288	30.592	2.000	0.129	0.816
ID517197	517197	73	57.069	27.023	21.902	0	189	189	2	1	-10921639	160.381	158	96	237	3368	40.164	7.600	0.133	0.938
ID517196	517196	71	45.733	18.842	21.835	0	189	189	2	1	-10921639	133.571	123	87	202	2805	32.066	2.000	0.123	0.916
ID517195	517195	68	43.135	18.912	18.215	0	189	189	2	1	-10921639	147.762	149	87	202	3103	33.196	3.200	0.098	0.796
ID517194	517194	69	49.458	38.000	16.000	0	189	189	2	1	-10921639	130.952	140	87	193	2750	32.629	2.000	0.170	1.168
ID517193	517193	51	46.366	20.394	8.149	0	189	189	2	1	-10921639	132.286	131	79	193	2778	32.985	2.000	0.152	1.061
ID517175	517175	55	51.391	24.371	24.606	0	190	190	2	1	-10921639	139.810	140	70	211	2936	42.727	2.000	0.126	0.734
ID517174	517174	73	35.972	27.214	21.961	0	190	190	2	1	-10921639	146.429	140	87	211	3075	31.945	7.600	0.077	0.656
ID517173	517173	68	59.842	18.705	18.415	0	190	190	2	1	-10921639	167.476	167	96	246	3517	38.274	2.000	0.138	1.062
ID517172	517172	69	39.634	38.000	16.000	0	190	190	2	1	-10921639	120.190	107	61	184	2524	29.507	7.600	0.152	1.075
ID517171	517171	None	37.592	28.222	14.778	0	190	190	2	1	-10921639	149.952	149	96	202	3149	26.639	7.600	0.119	1.199
ID517170	517170	72	41.218	27.322	7.986	0	190	190	2	1	-10921639	100.857	96	61	175	2118	29.328	7.600	0.144	0.864
ID517169	517169	51	59.171	20.405	8.006	0	190	190	2	1	-10921639	133.000	131	79	193	2793	36.648	2.000	0.216	1.288
ID517176	517176	None	36.740	32.884	30.882	0	190	190	2	1	-10921639	95.429	96	61	140	2004	21.449	2.000	0.177	1.337
ID517206	517206	55	56.001	24.122	24.554	0	191	191	2	1	-10921639	141.857	140	79	237	2979	44.156	2.000	0.138	0.780
ID517205	517205	73	37.295	27.392	21.527	0	191	191	2	1	-10921639	154.048	158	105	202	3235	31.001	7.600	0.080	0.737
ID517204	517204	71	41.100	18.114	22.220	0	191	191	2	1	-10921639	143.000	140	61	193	3003	30.867	2.000	0.138	1.124
ID517203	517203	68	38.914	18.777	17.481	0	191	191	2	1	-10921639	171.667	167	140	219	3605	23.204	4.800	0.102	1.366
ID517202	517202	69	49.684	38.000	16.000	0	191	191	2	1	-10921639	126.381	123	87	202	2654	30.276	3.200	0.185	1.304
ID517201	517201	51	69.594	20.478	7.601	0	191	191	2	1	-10921639	156.524	149	87	219	3287	36.484	4.800	0.234	1.629
ID517200	517200	72	43.241	27.065	7.474	0	191	191	2	1	-10921639	103.619	105	52	167	2176	32.696	2.000	0.169	0.917
ID517207	517207	51	64.197	20.436	7.653	0	192	192	2	1	-10921639	158.238	158	87	219	3323	35.246	4.800	0.211	1.566
ID517212	517212	55	62.907	25.086	24.773	0	192	192	2	1	-10921639	167.810	175	96	219	3524	41.290	3.200	0.179	1.233
ID517211	517211	71	42.795	19.028	22.880	0	192	192	2	1	-10921639	145.190	149	70	211	3049	38.878	3.200	0.145	0.944
ID517210	517210	68	40.416	18.595	19.021	0	192	192	2	1	-10921639	151.905	158	87	228	3190	34.342	2.000	0.077	0.633
ID517209	517209	69	40.456	38.000	16.000	0	192	192	2	1	-10921639	110.476	105	74	167	2320	26.808	2.000	0.175	1.227
ID517208	517208	72	50.289	27.294	7.606	0	192	192	2	1	-10921639	127.762	123	79	184	2683	31.965	2.000	0.188	1.267
ID517219	517219	55	71.584	24.834	24.218	0	193	193	2	1	-10921639	171.238	167	114	255	3596	41.404	2.000	0.181	1.267
ID517218	517218	71	55.616	18.395	21.839	0	193	193	2	1	-10921639	159.905	167	61	228	3358	41.006	2.000	0.164	1.097
ID517217	517217	None	37.953	30.640	18.695	0	193	193	2	1	-10921639	152.000	158	79	202	3192	36.285	2.000	0.101	0.767
ID517216	517216	68	49.568	18.490	18.476	0	193	193	2	1	-10921639	169.095	167	123	237	3551	34.583	2.000	0.123	1.069
ID517215	517215	69	49.094	38.000	16.000	0	193	193	2	1	-10921639	131.333	131	79	202	2758	34.482	2.000	0.162	1.062
ID517214	517214	72	37.261	27.172	8.520	0	193	193	2	1	-10921639	109.524	105	52	167	2300	29.241	2.000	0.104	0.705
ID517213	517213	51	67.650	20.437	8.553	0	193	193	2	1	-10921639	161.667	167	105	228	3395	36.021	4.800	0.212	1.568
ID517230	517230	None	36.588	33.025	30.743	0	194	194	2	1	-10921639	77.333	79	17	140	1624	29.880	2.000	0.173	0.763
ID517229	517229	74	42.111	27.397	21.669	0	194	194	2	1	-10921639	159.048	149	114	237	3340	33.769	7.600	0.090	0.776
ID517228	517228	68	53.516	18.473	18.242	0	194	194	2	1	-10921639	164.095	149	114	237	3446	37.846	2.000	0.143	1.087
ID517227	517227	69	38.689	38.000	16.000	0	194	194	2	1	-10921639	122.714	114	70	202	2577	32.273	2.000	0.112	0.766
ID517226	517226	51	59.804	20.100	8.155	0	194	194	2	1	-10921639	140.095	140	87	211	2942	34.943	2.000	0.195	1.310
ID517223	517223	74	55.579	27.504	21.406	0	195	195	2	1	-10921639	166.667	158	105	246	3500	40.794	7.600	0.131	0.944
ID517222	517222	68	49.871	18.504	17.976	0	195	195	2	1	-10921639	160.190	158	87	228	3364	37.124	2.000	0.107	0.833
ID517221	517221	75	36.862	24.663	12.988	0	195	195	2	1	-10921639	136.429	131	70	219	2865	41.686	2.000	0.062	0.383
ID517220	517220	51	59.582	20.336	8.047	0	195	195	2	1	-10921639	145.619	140	87	228	3058	36.441	2.000	0.182	1.233
ID517225	517225	55	40.006	25.292	24.595	0	195	195	2	1	-10921639	138.000	140	61	202	2898	40.258	2.000	0.086	0.542
ID517224	517224	71	36.748	19.091	22.306	0	195	195	2	1	-10921639	151.095	158	96	184	3173	23.445	6.307	0.118	1.365
ID517255	517255	76	37.428	30.882	18.039	0	196	196	2	1	-10921639	159.476	158	114	211	3349	26.832	7.600	0.098	1.065
ID517254	517254	68	55.827	18.476	18.454	0	196	196	2	1	-10921639	180.048	175	105	255	3781	41.786	4.800	0.142	1.074
ID517253	517253	69	43.897	38.000	16.000	0	196	196	2	1	-10921639	130.905	131	87	202	2749	30.763	2.000	0.126	0.950
ID517252	517252	75	57.633	25.558	13.790	0	196	196	2	1	-10921639	159.905	158	70	255	3358	41.150	2.000	0.138	0.940
ID517251	517251	None	40.401	19.128	11.081	0	196	196	2	1	-10921639	153.619	158	96	202	3226	26.984	7.600	0.115	1.176
ID517250	517250	51	42.280	20.113	7.367	0	196	196	2	1	-10921639	136.381	140	61	184	2864	32.603	3.200	0.151	1.097
ID517258	517258	55	59.016	24.737	24.384	0	196	196	2	1	-10921639	151.524	149	96	219	3182	39.590	2.000	0.155	1.028
ID517257	517257	74	41.197	27.371	21.514	0	196	196	2	1	-10921639	151.524	158	79	219	3182	41.206	7.600	0.084	0.572
ID517256	517256	71	44.834	18.591	21.695	0	196	196	2	1	-10921639	158.190	158	79	219	3322	33.600	6.296	0.128	1.068
ID517266	517266	55	56.600	24.625	24.437	0	197	197	2	1	-10921639	168.762	167	105	237	3544	40.794	7.600	0.144	1.041
ID517265	517265	74	65.105	27.017	22.128	0	197	197	2	1	-10921639	168.714	175	96	255	3543	48.035	7.600	0.125	0.783
ID517264	517264	71	39.420	16.563	21.534	0	197	197	2	1	-10921639	134.333	131	52	193	2821	45.208	2.000	0.121	0.641
ID517263	517263	76	71.974	30.852	18.244	0	197	197	2	1	-10921639	174.619	167	114	255	3667	42.777	2.000	0.202	1.375
ID517262	517262	68	55.597	19.343	17.440	0	197	197	2	1	-10921639	163.571	175	87	255	3435	44.590	2.000	0.110	0.730
ID517261	517261	69	37.241	38.000	16.000	0	197	197	2	1	-10921639	123.905	123	70	175	2602	36.472	2.000	0.142	0.846
ID517260	517260	75	39.686	24.866	13.386	0	197	197	2	1	-10921639	134.286	131	79	202	2820	40.206	2.000	0.068	0.428
ID517259	517259	51	71.800	20.313	7.681	0	197	197	2	1	-10921639	162.048	158	105	237	3403	38.089	2.000	0.221	1.540
ID517239	517239	69	47.750	38.000	16.000	0	198	198	2	1	-10921639	128.095	123	70	202	2690	33.468	2.000	0.165	1.085
ID517238	517238	51	84.769	20.384	8.199	0	198	198	2	1	-10921639	189.762	184	114	255	3985	48.329	4.800	0.240	1.518
ID517242	517242	74	72.469	27.328	22.063	0	198	198	2	1	-10921639	184.286	175	114	255	3870	45.497	7.600	0.163	1.135
ID517241	517241	71	50.205	16.687	22.076	0	198	198	2	1	-10921639	134.333	140	61	219	2821	36.933	2.000	0.147	0.935
ID517240	517240	68	40.350	18.896	17.748	0	198	198	2	1	-10921639	152.381	149	114	202	3200	24.539	2.000	0.099	1.123
ID517249	517249	None	37.874	38.000	28.000	0	199	199	2	1	-10921639	82.286	79	43	140	1728	28.073	2.000	0.196	0.959
ID517248	517248	55	55.952	24.576	24.547	0	199	199	2	1	-10921639	162.714	158	87	237	3417	47.478	7.600	0.123	0.751
ID517247	517247	74	57.206	27.359	22.065	0	199	199	2	1	-10921639	173.333	158	105	255	3640	42.633	7.600	0.110	0.806
ID517246	517246	71	41.333	17.899	21.734	0	199	199	2	1	-10921639	144.667	131	87	202	3038	30.056	6.330	0.126	1.081
ID517245	517245	76	37.683	31.386	17.983	0	199	199	2	1	-10921639	167.476	167	87	202	3517	29.029	7.600	0.133	1.351
ID517244	517244	68	42.527	19.183	17.701	0	199	199	2	1	-10921639	147.381	140	70	202	3095	33.078	2.000	0.095	0.777
ID517243	517243	51	82.462	20.383	8.474	0	199	199	2	1	-10921639	189.714	184	114	255	3984	47.581	4.800	0.237	1.528
ID517237	517237	55	45.836	25.471	23.963	0	200	200	2	1	-10921639	162.905	167	105	211	3421	33.267	7.600	0.127	1.102
ID517236	517236	74	54.761	27.039	22.110	0	200	200	2	1	-10921639	168.714	167	105	237	3543	36.349	2.000	0.130	1.067
ID517235	517235	71	40.498	16.205	21.702	0	200	200	2	1	-10921639	123.857	140	26	202	2601	42.297	7.600	0.130	0.674
ID517234	517234	68	56.379	19.117	17.799	0	200	200	2	1	-10921639	166.714	167	105	228	3501	33.064	2.000	0.146	1.288
ID517233	517233	76	37.916	30.140	16.155	0	200	200	2	1	-10921639	149.571	158	96	211	3141	28.486	2.000	0.111	1.050
ID517232	517232	None	45.013	24.966	12.832	0	200	200	2	1	-10921639	160.714	158	105	228	3375	35.049	2.000	0.097	0.814
ID517231	517231	51	61.365	20.379	8.016	0	200	200	2	1	-10921639	161.286	158	105	228	3387	35.014	4.800	0.192	1.481
ID517271	517271	74	48.797	27.802	21.853	0	201	201	2	1	-10921639	155.714	149	105	246	3270	34.857	2.000	0.094	0.771
ID517270	517270	68	50.169	18.368	17.550	0	201	201	2	1	-10921639	165.286	175	114	211	3471	29.005	4.800	0.146	1.455
ID517269	517269	51	47.850	20.746	7.919	0	201	201	2	1	-10921639	131.429	123	96	193	2760	26.351	2.000	0.163	1.398
ID517273	517273	77	42.881	33.011	30.795	0	201	201	2	1	-10921639	89.476	87	61	149	1879	23.526	2.000	0.229	1.415
ID517272	517272	55	45.673	24.759	24.841	0	201	201	2	1	-10921639	150.619	149	96	219	3163	30.939	7.600	0.113	0.990
ID517267	517267	74	37.779	27.670	21.871	0	202	202	2	1	-10921639	144.286	140	114	202	3030	25.456	2.000	0.101	1.042
ID517268	517268	77	39.631	33.736	31.085	0	202	202	2	1	-10921639	78.952	70	35	131	1658	25.829	2.000	0.206	1.044
ID517276	517276	77	41.175	33.215	30.799	0	203	203	2	1	-10921639	82.333	79	43	149	1729	30.496	2.000	0.183	0.837
ID517274	517274	None	38.731	33.480	30.695	0	205	205	2	1	-10921639	87.762	87	61	149	1843	25.782	2.000	0.168	0.978
ID517275	517275	None	39.933	25.497	24.089	0	206	206	2	1	-10921639	121.762	123	70	175	2557	28.948	2.000	0.124	0.928
ID517277	517277	None	40.463	27.501	22.260	0	209	209	2	1	-10921639	120.667	114	70	167	2534	26.958	2.000	0.131	1.036
ID517280	517280	78	40.974	33.228	30.860	0	210	210	2	1	-10921639	84.905	79	52	140	1783	23.132	2.000	0.222	1.334
ID517279	517279	78	49.769	33.575	30.892	0	211	211	2	1	-10921639	84.095	79	43	167	1766	33.688	2.000	0.268	1.055
ID517283	517283	78	40.638	33.508	30.549	0	212	212	2	1	-10921639	74.810	70	26	131	1571	31.160	2.000	0.229	0.894
ID517282	517282	None	36.002	0.000	7.000	0	212	212	2	1	-10921639	129.238	131	87	167	2714	25.669	7.600	0.172	1.475
ID517278	517278	78	43.651	32.885	30.632	0	213	213	2	1	-10921639	90.762	87	52	158	1906	29.319	4.800	0.219	1.114
ID517287	517287	78	39.744	33.978	31.024	0	215	215	2	1	-10921639	80.238	70	43	131	1685	25.008	2.000	0.239	1.239
ID517286	517286	None	40.606	23.939	17.656	0	215	215	2	1	-10921639	102.095	96	61	193	2144	32.331	2.000	0.118	0.667
ID517285	517285	None	46.036	30.804	17.392	0	215	215	2	1	-10921639	102.524	105	61	175	2153	31.545	2.000	0.172	0.955
ID517281	517281	78	37.920	33.110	31.253	0	216	216	2	1	-10921639	73.619	70	43	123	1546	22.679	2.000	0.227	1.203
ID517284	517284	None	39.239	22.546	13.923	0	217	217	2	1	-10921639	123.810	123	87	175	2600	22.739	2.000	0.138	1.319
ID517289	517289	78	35.896	33.777	31.040	0	218	218	2	1	-10921639	73.667	70	35	123	1547	24.449	2.000	0.194	0.978
ID517288	517288	None	36.210	23.793	17.545	0	218	218	2	1	-10921639	94.571	87	52	167	1986	36.005	2.000	0.104	0.496
ID517290	517290	78	39.508	33.357	30.299	0	219	219	2	1	-10921639	87.048	87	52	123	1828	22.591	2.000	0.220	1.390
ID517291	517291	None	44.470	24.073	17.863	0	221	221	2	1	-10921639	94.238	79	43	167	1979	32.236	2.000	0.156	0.788
ID517293	517293	None	42.256	33.250	30.962	0	223	223	2	1	-10921639	91.619	87	52	149	1924	23.844	2.000	0.211	1.338
ID517292	517292	None	36.660	30.777	17.909	0	223	223	2	1	-10921639	94.952	87	70	158	1994	25.961	2.000	0.135	0.872
ID517294	517294	79	42.705	33.319	30.927	0	228	228	2	1	-10921639	85.286	87	52	149	1791	23.444	4.800	0.249	1.452
ID517295	517295	80	40.723	24.006	17.690	0	229	229	2	1	-10921639	90.000	79	52	167	1890	28.432	2.000	0.157	0.861
ID517296	517296	79	39.665	33.143	30.628	0	229	229	2	1	-10921639	87.000	79	52	131	1827	23.552	2.000	0.225	1.359
ID517297	517297	80	35.092	24.222	17.752	0	230	230	2	1	-10921639	88.286	87	35	167	1854	33.338	2.000	0.105	0.502
ID517299	517299	80	36.463	23.847	17.691	0	231	231	2	1	-10921639	97.524	96	61	167	2048	29.963	2.000	0.126	0.728
ID517300	517300	None	37.684	27.715	22.048	0	231	231	2	1	-10921639	105.333	105	70	149	2212	23.001	4.800	0.168	1.314
ID517308	517308	80	52.121	24.102	17.556	0	232	232	2	1	-10921639	123.476	123	70	202	2593	35.672	2.000	0.170	1.006
ID517298	517298	80	37.119	24.375	18.154	0	233	233	2	1	-10921639	102.095	96	70	167	2144	27.822	2.000	0.139	0.896
ID517302	517302	81	38.616	33.941	31.035	0	234	234	2	1	-10921639	84.905	79	52	149	1783	23.632	2.000	0.188	1.137
ID517301	517301	81	38.096	33.261	30.841	0	235	235	2	1	-10921639	81.476	79	43	140	1711	25.670	2.000	0.195	1.035
ID517303	517303	None	40.614	23.210	17.218	0	236	236	2	1	-10921639	93.762	87	61	149	1969	26.915	2.000	0.166	0.990
ID517307	517307	81	37.686	33.662	31.097	0	237	237	2	1	-10921639	75.619	70	43	131	1588	25.222	2.000	0.195	0.980
ID517306	517306	None	35.950	30.088	11.989	0	237	237	2	1	-10921639	91.238	87	61	131	1916	21.447	2.000	0.171	1.241
ID517305	517305	81	35.395	33.740	31.218	0	238	238	2	1	-10921639	77.286	79	35	131	1623	22.021	4.800	0.207	1.206
ID517304	517304	82	44.974	24.240	17.697	0	238	238	2	1	-10921639	98.810	96	52	167	2075	29.750	2.000	0.192	1.071
ID517309	517309	82	35.550	24.055	18.045	0	239	239	2	1	-10921639	82.810	79	43	149	1739	28.631	2.000	0.122	0.629
ID517310	517310	82	36.843	24.452	17.927	0	240	240	2	1	-10921639	92.476	87	43	158	1942	27.522	2.000	0.148	0.864
ID517314	517314	None	43.059	33.756	30.428	0	243	243	2	1	-10921639	71.524	70	26	123	1502	27.736	2.000	0.298	1.184
ID517313	517313	None	37.480	27.965	7.188	0	243	243	2	1	-10921639	83.524	87	43	131	1754	22.529	4.800	0.203	1.251
ID517311	517311	None	38.689	24.781	17.557	0	244	244	2	1	-10921639	100.286	96	43	184	2106	32.493	2.000	0.119	0.658
ID517312	517312	108	38.124	33.881	30.594	0	245	245	2	1	-10921639	66.000	61	35	123	1386	26.501	2.000	0.227	0.921
ID517315	517315	108	36.212	33.810	30.726	0	246	246	2	1	-10921639	62.381	61	26	123	1310	25.488	2.000	0.217	0.873
ID517317	517317	None	36.938	34.526	30.582	0	248	248	2	1	-10921639	62.667	61	26	131	1316	26.721	2.000	0.257	0.960
ID517316	517316	None	43.680	27.853	21.548	0	248	248	2	1	-10921639	103.048	105	52	167	2164	30.839	2.000	0.178	1.012
ID517320	517320	None	35.129	24.800	17.760	0	249	249	2	1	-10921639	103.333	96	52	184	2170	29.167	2.000	0.100	0.642
ID517319	517319	None	44.187	27.934	21.160	0	250	250	2	1	-10921639	111.286	105	70	202	2337	30.916	2.000	0.119	0.767
ID517318	517318	None	45.379	38.000	16.000	0	251	251	2	1	-10921639	109.571	105	74	175	2301	28.656	2.000	0.182	1.175
ID517321	517321	None	37.448	28.171	21.310	0	252	252	2	1	-10921639	105.429	105	61	193	2214	31.535	7.600	0.092	0.561
ID517323	517323	83	42.116	25.787	25.149	0	253	253	2	1	-10921639	115.762	123	70	158	2431	25.764	2.000	0.169	1.300
ID517322	517322	None	40.990	24.961	17.983	0	253	253	2	1	-10921639	97.857	87	52	184	2055	29.157	7.600	0.136	0.803
ID517324	517324	83	35.664	25.781	24.869	0	254	254	2	1	-10921639	107.524	114	52	149	2258	24.647	7.600	0.131	1.012
ID517327	517327	None	44.917	25.132	18.103	0	255	255	2	1	-10921639	106.667	96	70	193	2240	30.777	2.000	0.134	0.817
ID517326	517326	None	46.195	38.000	16.000	0	255	255	2	1	-10921639	137.333	148	96	184	2884	23.429	4.800	0.194	1.904
ID517325	517325	None	40.400	21.592	7.815	0	255	255	2	1	-10921639	98.714	96	52	167	2073	30.120	2.000	0.149	0.852
ID517328	517328	None	38.880	19.737	21.996	0	255	255	2	1	-10921639	112.667	123	52	158	2366	29.270	2.000	0.138	0.932
ID517329	517329	None	40.504	33.960	30.809	0	256	256	2	1	-10921639	62.238	61	35	123	1307	23.851	2.000	0.287	1.163
ID517342	517342	None	36.537	28.997	26.729	0	258	258	2	1	-10921639	97.143	96	52	149	2040	27.052	7.600	0.177	1.079
ID517341	517341	None	36.948	20.191	22.556	0	258	258	2	1	-10921639	93.238	105	43	140	1958	31.467	2.000	0.159	0.811
ID517340	517340	None	40.890	21.226	8.096	0	258	258	2	1	-10921639	105.476	105	61	158	2215	27.347	2.000	0.168	1.107
ID517351	517351	None	38.752	28.026	20.668	0	259	259	2	1	-10921639	108.286	96	61	184	2274	31.121	2.000	0.104	0.655
ID517350	517350	None	36.650	29.935	12.306	0	259	259	2	1	-10921639	92.000	87	52	149	1932	29.866	2.000	0.127	0.694
ID517331	517331	None	44.724	25.147	17.738	0	260	260	2	1	-10921639	115.333	114	52	193	2422	32.861	2.000	0.143	0.876
ID517330	517330	84	40.878	20.622	7.455	0	260	260	2	1	-10921639	105.857	105	52	175	2223	32.379	2.000	0.157	0.887
ID517332	517332	None	40.460	25.924	24.896	0	260	260	2	1	-10921639	115.476	114	70	158	2425	24.829	4.800	0.161	1.290
ID517334	517334	None	37.258	29.935	12.370	0	261	261	2	1	-10921639	95.714	87	52	149	2010	29.241	2.000	0.135	0.779
ID517333	517333	84	52.664	21.334	7.736	0	261	261	2	1	-10921639	110.000	96	61	184	2310	35.987	2.000	0.199	1.016
ID517335	517335	84	42.600	21.239	7.775	0	262	262	2	1	-10921639	112.048	105	61	167	2353	29.654	2.000	0.179	1.149
ID517339	517339	85	38.337	33.805	31.011	0	262	262	2	1	-10921639	63.048	52	35	123	1324	23.848	2.000	0.258	1.085
ID517338	517338	None	42.622	25.369	24.743	0	262	262	2	1	-10921639	108.857	114	61	167	2286	29.679	2.000	0.175	1.094
ID517337	517337	86	55.391	32.025	17.862	0	262	262	2	1	-10921639	128.381	131	79	219	2696	34.656	7.600	0.166	1.057
ID517336	517336	None	44.407	38.000	15.000	0	262	262	2	1	-10921639	117.333	114	70	175	2464	31.847	2.000	0.181	1.128
ID517355	517355	85	36.883	34.040	30.799	0	263	263	2	1	-10921639	56.381	61	17	105	1184	22.128	2.000	0.341	1.296
ID517354	517354	None	45.976	20.089	22.230	0	263	263	2	1	-10921639	121.048	123	61	184	2542	30.657	2.000	0.153	1.047
ID517353	517353	86	39.441	31.219	17.857	0	263	263	2	1	-10921639	109.619	105	79	193	2302	29.442	7.600	0.105	0.710
ID517352	517352	84	38.435	21.265	7.666	0	263	263	2	1	-10921639	102.857	105	61	149	2160	24.144	2.000	0.172	1.249
ID517347	517347	84	45.593	21.197	8.077	0	264	264	2	1	-10921639	102.095	105	61	167	2144	26.480	4.800	0.226	1.420
ID517349	517349	87	46.106	25.492	24.557	0	264	264	2	1	-10921639	113.810	114	61	184	2390	38.042	2.000	0.145	0.756
ID517348	517348	86	36.758	33.732	16.804	0	264	264	2	1	-10921639	115.810	114	79	167	2432	24.301	7.600	0.146	1.216
ID517362	517362	None	37.429	34.216	30.957	0	265	265	2	1	-10921639	65.190	61	26	114	1369	25.153	2.000	0.221	0.937
ID517361	517361	None	46.766	28.156	26.499	0	265	265	2	1	-10921639	130.571	131	70	193	2742	32.253	2.000	0.144	1.020
ID517360	517360	87	37.789	24.727	24.506	0	265	265	2	1	-10921639	125.476	123	70	175	2635	31.970	2.000	0.119	0.835
ID517359	517359	None	43.823	19.155	21.765	0	265	265	2	1	-10921639	113.000	114	61	175	2373	26.621	6.315	0.190	1.353
ID517358	517358	86	38.329	34.735	16.192	0	265	265	2	1	-10921639	115.952	114	70	175	2435	27.327	2.000	0.126	0.947
ID517357	517357	88	38.826	27.655	7.720	0	265	265	2	1	-10921639	87.762	87	43	149	1843	27.142	7.600	0.168	0.931
ID517356	517356	84	54.595	20.759	7.948	0	265	265	2	1	-10921639	110.000	105	61	184	2310	31.342	2.000	0.219	1.260
ID517343	517343	88	38.232	27.500	7.488	0	266	266	2	1	-10921639	89.476	87	52	131	1879	24.371	2.000	0.193	1.189
ID517346	517346	87	47.241	25.564	25.074	0	266	266	2	1	-10921639	130.667	123	79	193	2744	33.834	2.000	0.139	0.941
ID517345	517345	None	35.491	38.000	23.000	0	266	266	2	1	-10921639	71.810	79	40	140	1508	25.175	2.000	0.194	0.925
ID517344	517344	84	37.816	20.945	7.775	0	266	266	2	1	-10921639	99.190	105	70	149	2083	22.713	2.000	0.170	1.270
ID517366	517366	87	35.028	25.433	24.761	0	267	267	2	1	-10921639	113.524	114	70	158	2384	30.013	2.000	0.112	0.764
ID517365	517365	89	44.554	20.192	22.044	0	267	267	2	1	-10921639	115.143	114	61	175	2418	27.110	2.000	0.180	1.293
ID517364	517364	None	38.979	25.525	18.151	0	267	267	2	1	-10921639	124.667	123	79	193	2618	27.775	2.000	0.126	1.005
ID517363	517363	84	55.452	21.039	7.785	0	267	267	2	1	-10921639	105.905	96	61	175	2224	31.817	2.000	0.222	1.209
ID517367	517367	84	46.900	21.254	8.397	0	268	268	2	1	-10921639	100.476	96	52	167	2110	32.689	2.000	0.206	1.052
ID517370	517370	87	45.766	26.332	24.972	0	268	268	2	1	-10921639	120.952	123	52	167	2540	33.188	3.200	0.172	1.072
ID517369	517369	89	41.072	19.529	22.314	0	268	268	2	1	-10921639	111.286	114	61	175	2337	28.589	2.000	0.146	0.990
ID517368	517368	None	35.537	38.000	16.000	0	268	268	2	1	-10921639	114.905	114	81	158	2413	24.637	3.200	0.144	1.176
ID517377	517377	None	35.130	33.323	30.729	0	269	269	2	1	-10921639	73.524	70	43	114	1544	20.044	2.000	0.230	1.370
ID517376	517376	87	49.702	25.513	24.623	0	269	269	2	1	-10921639	118.000	114	52	193	2478	37.063	2.000	0.173	0.940
ID517375	517375	89	39.585	19.740	21.740	0	269	269	2	1	-10921639	98.238	96	52	140	2063	26.036	2.000	0.172	1.106
ID517374	517374	None	42.783	28.243	21.275	0	269	269	2	1	-10921639	116.286	105	61	175	2442	32.042	2.000	0.108	0.707
ID517373	517373	None	38.144	31.255	16.989	0	269	269	2	1	-10921639	109.905	105	70	167	2308	26.384	2.000	0.105	0.793
ID517372	517372	None	36.719	17.722	14.129	0	269	269	2	1	-10921639	88.762	79	52	158	1864	26.421	2.000	0.123	0.738
ID517371	517371	84	37.981	20.929	8.040	0	269	269	2	1	-10921639	101.238	105	52	149	2126	26.875	6.382	0.164	1.060
ID517385	517385	87	56.094	25.810	24.854	0	270	270	2	1	-10921639	128.048	123	70	184	2689	34.738	4.800	0.211	1.287
ID517384	517384	89	49.743	19.666	21.810	0	270	270	2	1	-10921639	108.000	105	61	167	2268	31.388	2.000	0.187	1.083
ID517383	517383	87	75.263	25.497	24.599	0	271	271	2	1	-10921639	136.381	131	61	246	2864	53.852	2.000	0.246	1.001
ID517382	517382	89	37.746	20.033	21.745	0	271	271	2	1	-10921639	98.714	96	43	149	2073	29.317	2.000	0.124	0.743
ID517400	517400	87	61.918	25.067	24.730	0	272	272	2	1	-10921639	124.714	114	52	211	2619	42.504	2.000	0.187	0.923
ID517381	517381	90	39.283	27.927	26.146	0	273	273	2	1	-10921639	115.143	114	70	167	2418	29.632	2.000	0.146	0.991
ID517380	517380	87	37.244	24.901	24.473	0	273	273	2	1	-10921639	117.619	114	61	175	2470	29.864	2.000	0.125	0.877
ID517379	517379	None	37.314	20.457	21.961	0	273	273	2	1	-10921639	112.095	114	61	158	2354	25.245	2.000	0.141	1.095
ID517378	517378	None	40.505	17.675	14.296	0	273	273	2	1	-10921639	107.762	96	61	184	2263	30.568	2.000	0.123	0.770
ID517391	517391	91	35.183	21.207	7.421	0	274	274	2	1	-10921639	97.905	96	52	149	2056	28.084	2.000	0.136	0.836
ID517393	517393	90	36.599	29.419	26.387	0	274	274	2	1	-10921639	120.952	123	70	184	2540	29.650	3.200	0.135	0.971
ID517392	517392	87	44.350	26.121	24.833	0	274	274	2	1	-10921639	119.190	114	52	193	2503	34.674	2.000	0.124	0.760
ID517397	517397	90	54.360	27.896	25.932	0	275	275	2	1	-10921639	133.857	140	61	184	2811	36.207	4.800	0.211	1.288
ID517396	517396	92	37.510	30.978	17.417	0	275	275	2	1	-10921639	109.238	105	70	175	2294	30.430	2.000	0.103	0.669
ID517395	517395	None	41.815	17.829	14.044	0	275	275	2	1	-10921639	97.762	87	52	175	2053	29.594	2.000	0.136	0.792
ID517394	517394	91	53.398	20.951	7.682	0	275	275	2	1	-10921639	110.810	105	70	175	2327	30.585	2.000	0.213	1.273
ID517390	517390	None	40.110	8.000	39.000	0	276	276	2	1	-10921639	84.762	79	43	123	1780	23.392	2.000	0.237	1.387
ID517389	517389	90	56.103	25.709	24.782	0	276	276	2	1	-10921639	136.048	131	61	193	2857	34.827	7.600	0.199	1.296
ID517388	517388	92	40.956	30.711	18.157	0	276	276	2	1	-10921639	111.429	114	43	167	2340	31.304	7.600	0.132	0.832
ID517387	517387	91	43.512	20.948	8.035	0	276	276	2	1	-10921639	106.714	105	70	149	2241	23.698	2.000	0.198	1.489
ID517386	517386	94	37.884	28.080	7.268	0	276	276	2	1	-10921639	78.143	79	26	131	1641	29.280	2.000	0.183	0.825
ID517407	517407	90	46.117	25.323	24.903	0	277	277	2	1	-10921639	115.476	114	52	184	2425	40.402	2.000	0.134	0.677
ID517406	517406	92	42.122	31.127	18.134	0	277	277	2	1	-10921639	115.381	105	70	175	2423	28.781	7.600	0.122	0.871
ID517405	517405	91	43.581	20.822	7.923	0	277	277	2	1	-10921639	113.810	114	61	158	2390	24.927	2.000	0.173	1.345
ID517404	517404	94	45.938	27.699	7.090	0	277	277	2	1	-10921639	91.095	87	52	158	1913	31.486	2.000	0.222	1.050
ID517409	517409	None	49.775	34.011	30.412	0	277	277	2	1	-10921639	77.286	70	43	131	1623	26.863	2.000	0.333	1.437
ID517408	517408	93	40.185	27.937	26.211	0	277	277	2	1	-10921639	120.952	123	61	175	2540	33.247	2.000	0.146	0.927
ID517399	517399	93	53.570	28.416	25.931	0	278	278	2	1	-10921639	128.857	131	61	202	2706	41.473	2.000	0.197	1.022
ID517398	517398	91	45.134	21.838	7.824	0	278	278	2	1	-10921639	112.095	114	70	167	2354	27.517	2.000	0.164	1.148
ID517403	517403	93	48.600	28.583	26.113	0	279	279	2	1	-10921639	118.476	114	70	193	2488	40.042	2.000	0.158	0.809
ID517402	517402	90	69.817	25.834	24.725	0	279	279	2	1	-10921639	145.524	131	70	246	3056	44.334	2.000	0.210	1.141
ID517401	517401	91	52.266	20.896	7.941	0	279	279	2	1	-10921639	115.905	114	70	167	2434	27.736	2.000	0.232	1.576
ID517420	517420	93	47.186	28.641	26.256	0	280	280	2	1	-10921639	136.000	140	87	202	2856	33.675	6.346	0.151	1.059
ID517419	517419	90	47.138	25.312	24.349	0	280	280	2	1	-10921639	128.381	131	61	219	2696	43.906	7.600	0.125	0.650
ID517418	517418	95	40.378	27.942	21.213	0	280	280	2	1	-10921639	122.000	131	79	193	2562	31.923	7.600	0.104	0.723
ID517417	517417	None	44.441	27.857	6.663	0	280	280	2	1	-10921639	96.619	96	52	167	2029	28.738	2.000	0.195	1.099
ID517415	517415	95	47.124	28.110	21.154	0	281	281	2	1	-10921639	112.143	96	70	184	2355	35.812	7.600	0.123	0.684
ID517414	517414	91	45.007	20.825	7.454	0	281	281	2	1	-10921639	117.190	123	61	167	2461	29.420	4.800	0.194	1.293
ID517416	517416	90	74.071	25.965	24.682	0	281	281	2	1	-10921639	139.381	140	43	228	2927	50.522	2.000	0.235	1.051
ID517413	517413	None	36.441	29.358	26.027	0	282	282	2	1	-10921639	120.857	123	79	175	2538	30.370	2.000	0.114	0.817
ID517412	517412	90	63.243	25.692	24.251	0	282	282	2	1	-10921639	151.905	140	96	219	3190	34.473	2.000	0.185	1.377
ID517411	517411	None	35.078	19.908	22.069	0	282	282	2	1	-10921639	101.571	96	61	140	2133	23.483	2.000	0.130	0.994
ID517410	517410	91	51.464	20.943	7.634	0	282	282	2	1	-10921639	111.000	105	61	167	2331	32.390	2.000	0.209	1.185
ID517431	517431	None	54.347	28.155	21.159	0	283	283	2	1	-10921639	123.857	123	70	219	2601	41.495	2.000	0.125	0.665
ID517432	517432	90	63.508	25.717	24.407	0	283	283	2	1	-10921639	147.810	140	79	219	3104	37.946	7.600	0.189	1.239
ID517430	517430	None	35.692	34.461	31.269	0	284	284	2	1	-10921639	69.810	79	26	114	1466	22.618	2.000	0.228	1.145
ID517429	517429	90	62.071	25.937	24.083	0	284	284	2	1	-10921639	134.333	131	79	211	2821	34.889	2.000	0.212	1.348
ID517428	517428	96	39.684	34.429	15.022	0	284	284	2	1	-10921639	113.429	114	70	184	2382	27.277	2.000	0.133	0.978
ID517427	517427	97	37.380	28.324	6.752	0	284	284	2	1	-10921639	93.333	105	35	149	1960	28.523	2.000	0.171	0.955
ID517423	517423	99	40.225	19.835	17.240	0	285	285	2	1	-10921639	109.619	114	61	158	2302	26.682	2.000	0.130	0.948
ID517422	517422	96	59.294	34.828	15.903	0	285	285	2	1	-10921639	124.286	123	79	219	2610	34.923	2.000	0.203	1.203
ID517421	517421	97	40.487	27.731	6.745	0	285	285	2	1	-10921639	92.429	87	43	149	1941	27.051	4.800	0.191	1.098
ID517426	517426	None	38.075	29.480	26.544	0	285	285	2	1	-10921639	106.238	105	61	167	2231	28.780	7.600	0.169	1.068
ID517425	517425	98	50.718	28.056	20.953	0	285	285	2	1	-10921639	105.905	105	43	184	2224	37.626	2.000	0.158	0.769
ID517424	517424	None	38.706	20.029	21.495	0	285	285	2	1	-10921639	103.762	105	52	149	2179	26.086	2.000	0.140	0.979
ID517439	517439	None	45.156	25.413	24.419	0	286	286	2	1	-10921639	117.143	114	61	175	2460	32.301	2.000	0.150	0.944
ID517438	517438	98	48.896	27.873	20.917	0	286	286	2	1	-10921639	112.190	114	70	184	2356	34.429	2.000	0.145	0.825
ID517437	517437	99	44.064	20.050	18.037	0	286	286	2	1	-10921639	127.190	131	87	167	2671	20.798	4.800	0.177	1.837
ID517436	517436	96	59.475	35.113	15.979	0	286	286	2	1	-10921639	118.000	114	70	193	2478	34.010	2.000	0.229	1.293
ID517435	517435	None	42.213	29.353	15.237	0	286	286	2	1	-10921639	109.667	114	70	175	2303	31.463	4.800	0.165	0.986
ID517434	517434	None	35.935	19.431	8.813	0	286	286	2	1	-10921639	124.619	131	87	158	2617	22.310	7.600	0.178	1.684
ID517433	517433	100	36.002	20.521	8.354	0	286	286	2	1	-10921639	107.952	114	43	158	2267	31.494	2.000	0.131	0.795
ID517447	517447	98	60.191	27.881	20.447	0	287	287	2	1	-10921639	128.000	114	79	219	2688	39.215	2.000	0.179	0.992
ID517446	517446	96	43.761	35.438	16.065	0	287	287	2	1	-10921639	95.000	96	52	184	1995	34.418	2.000	0.135	0.657
ID517445	517445	100	58.664	20.931	8.196	0	287	287	2	1	-10921639	132.190	131	87	193	2776	30.225	2.000	0.218	1.567
ID517448	517448	None	35.471	29.181	26.146	0	287	287	2	1	-10921639	95.381	96	61	158	2003	26.345	2.000	0.137	0.872
ID517455	517455	96	46.884	35.924	16.056	0	288	288	2	1	-10921639	107.095	114	61	175	2249	29.440	2.000	0.185	1.133
ID517454	517454	100	56.179	21.065	7.924	0	288	288	2	1	-10921639	121.381	123	70	219	2549	32.853	2.000	0.195	1.206
ID517458	517458	101	51.520	25.341	24.405	0	288	288	2	1	-10921639	122.095	105	61	202	2564	41.122	2.000	0.147	0.761
ID517457	517457	98	59.036	27.898	20.882	0	288	288	2	1	-10921639	124.667	114	70	211	2618	38.493	2.000	0.176	0.969
ID517456	517456	99	55.922	20.368	17.002	0	288	288	2	1	-10921639	124.619	114	79	184	2617	34.720	2.000	0.174	1.062
ID517462	517462	101	56.605	25.712	23.865	0	289	289	2	1	-10921639	122.905	131	70	193	2581	33.454	2.000	0.209	1.270
ID517461	517461	99	45.238	20.015	17.054	0	289	289	2	1	-10921639	113.286	105	70	175	2379	27.091	2.000	0.147	1.070
ID517460	517460	100	50.450	21.182	7.604	0	289	289	2	1	-10921639	120.476	114	61	175	2530	30.295	2.000	0.191	1.274
ID517459	517459	102	41.800	27.840	6.625	0	289	289	2	1	-10921639	92.857	96	52	149	1950	26.852	2.000	0.176	1.037
ID517444	517444	101	47.504	25.203	23.943	0	290	290	2	1	-10921639	103.714	96	52	193	2178	33.519	2.000	0.153	0.820
ID517443	517443	None	35.674	27.963	21.353	0	290	290	2	1	-10921639	95.905	96	43	167	2014	30.241	2.000	0.109	0.622
ID517442	517442	99	35.892	19.681	18.036	0	290	290	2	1	-10921639	110.476	114	61	158	2320	25.455	2.000	0.128	0.985
ID517441	517441	100	63.390	21.930	8.353	0	290	290	2	1	-10921639	124.333	123	52	193	2611	45.302	2.000	0.227	1.014
ID517440	517440	102	59.776	27.848	6.194	0	290	290	2	1	-10921639	100.048	87	52	193	2101	39.120	2.000	0.260	1.056
ID517453	517453	101	56.938	25.680	23.840	0	291	291	2	1	-10921639	128.381	131	79	193	2696	32.426	2.000	0.214	1.394
ID517452	517452	99	45.105	19.890	18.005	0	291	291	2	1	-10921639	126.429	123	87	202	2655	27.140	2.000	0.133	1.094
ID517451	517451	103	37.816	36.148	16.044	0	291	291	2	1	-10921639	97.952	96	70	158	2057	24.206	2.000	0.133	0.947
ID517450	517450	100	41.759	21.706	8.183	0	291	291	2	1	-10921639	123.000	123	70	175	2583	32.078	2.000	0.137	0.926
ID517449	517449	102	53.357	27.195	5.922	0	291	291	2	1	-10921639	110.857	105	52	167	2328	35.250	2.000	0.224	1.152
ID517463	517463	102	47.213	27.610	6.156	0	292	292	2	1	-10921639	92.857	87	35	167	1950	38.176	2.000	0.212	0.852
ID517467	517467	101	56.445	25.927	23.899	0	292	292	2	1	-10921639	117.524	114	52	175	2468	32.267	7.600	0.231	1.365
ID517466	517466	99	36.296	19.906	18.227	0	292	292	2	1	-10921639	117.143	114	79	175	2460	23.395	2.000	0.117	1.052
ID517465	517465	103	42.502	35.388	14.977	0	292	292	2	1	-10921639	99.095	96	52	175	2081	31.521	2.000	0.154	0.837
ID517464	517464	100	72.333	22.019	8.337	0	292	292	2	1	-10921639	136.905	131	70	228	2875	45.560	2.000	0.231	1.126
ID517485	517485	101	41.655	25.680	24.066	0	293	293	2	1	-10921639	127.095	131	87	175	2669	27.720	7.600	0.151	1.201
ID517484	517484	None	39.265	27.914	21.699	0	293	293	2	1	-10921639	117.952	114	61	184	2477	32.638	7.600	0.125	0.803
ID517483	517483	99	38.605	20.129	21.164	0	293	293	2	1	-10921639	114.476	131	61	158	2404	28.453	2.000	0.152	1.061
ID517482	517482	100	60.284	21.192	8.286	0	293	293	2	1	-10921639	130.524	131	52	211	2741	39.819	2.000	0.209	1.133
ID517481	517481	102	39.557	27.012	6.118	0	293	293	2	1	-10921639	90.381	96	52	123	1898	22.582	4.800	0.234	1.520
ID517479	517479	104	40.395	20.000	17.657	0	294	294	2	1	-10921639	121.286	123	79	175	2547	24.810	2.000	0.149	1.269
ID517478	517478	None	39.969	17.820	14.085	0	294	294	2	1	-10921639	109.905	105	79	202	2308	29.555	7.600	0.101	0.681
ID517477	517477	100	63.304	22.006	8.517	0	294	294	2	1	-10921639	129.667	114	70	219	2723	42.282	2.000	0.195	0.999
ID517476	517476	102	36.650	27.639	7.482	0	294	294	2	1	-10921639	83.571	87	35	140	1755	30.695	2.000	0.199	0.902
ID517480	517480	101	53.380	26.420	23.186	0	294	294	2	1	-10921639	145.619	149	96	211	3058	28.275	7.600	0.213	1.806
ID517494	517494	101	53.236	26.270	24.056	0	295	295	2	1	-10921639	126.381	131	70	184	2654	32.908	2.000	0.190	1.229
ID517493	517493	104	39.909	19.886	18.517	0	295	295	2	1	-10921639	127.524	131	87	158	2678	21.878	4.800	0.184	1.808
ID517492	517492	100	42.109	21.792	8.710	0	295	295	2	1	-10921639	121.333	123	70	175	2548	29.210	2.000	0.147	1.062
ID517471	517471	101	56.789	26.032	23.859	0	296	296	2	1	-10921639	135.952	140	87	184	2855	32.913	7.600	0.185	1.292
ID517470	517470	104	35.536	20.203	20.824	0	296	296	2	1	-10921639	110.048	114	61	158	2311	27.047	2.000	0.149	1.054
ID517469	517469	100	52.289	21.664	8.371	0	296	296	2	1	-10921639	124.000	123	70	175	2604	34.782	3.200	0.181	1.093
ID517468	517468	102	43.921	26.828	6.182	0	296	296	2	1	-10921639	100.381	105	52	140	2108	26.752	2.000	0.211	1.309
ID517472	517472	None	37.371	28.864	26.312	0	296	296	2	1	-10921639	118.000	114	79	175	2478	28.112	2.000	0.118	0.886
ID517475	517475	101	61.722	25.677	23.891	0	297	297	2	1	-10921639	141.048	140	87	219	2962	32.052	7.600	0.213	1.548
ID517474	517474	100	58.054	21.629	8.204	0	297	297	2	1	-10921639	123.857	131	70	219	2601	40.283	2.000	0.188	0.973
ID517473	517473	102	41.860	27.313	6.665	0	297	297	2	1	-10921639	101.190	105	52	158	2125	26.964	4.800	0.229	1.396
ID517487	517487	101	59.840	25.724	23.789	0	298	298	2	1	-10921639	133.095	131	79	211	2795	35.088	2.000	0.203	1.282
ID517486	517486	100	61.156	21.798	8.330	0	298	298	2	1	-10921639	137.190	140	87	193	2881	33.300	2.000	0.224	1.505
ID517491	517491	101	50.516	25.753	23.641	0	299	299	2	1	-10921639	123.571	123	70	175	2595	33.129	2.000	0.179	1.135
ID517490	517490	105	44.816	19.706	17.570	0	299	299	2	1	-10921639	138.571	131	96	211	2910	29.824	3.200	0.143	1.163
ID517489	517489	100	60.119	21.232	8.170	0	299	299	2	1	-10921639	133.048	131	87	202	2794	33.566	2.000	0.221	1.437
ID517488	517488	None	42.481	27.733	7.216	0	299	299	2	1	-10921639	77.905	79	26	131	1636	32.830	2.000	0.223	0.866
ID517495	517495	100	45.630	21.484	8.255	0	300	300	2	1	-10921639	115.524	123	61	167	2426	30.059	2.000	0.187	1.210
ID517497	517497	101	45.882	25.600	24.102	0	300	300	2	1	-10921639	109.619	105	79	167	2302	27.498	2.000	0.180	1.217
ID517496	517496	105	39.127	20.341	17.719	0	300	300	2	1	-10921639	146.000	140	114	193	3066	22.258	4.800	0.144	1.654
ID517498	517498	None	36.877	21.795	8.325	0	302	302	2	1	-10921639	103.714	96	70	131	2178	22.107	4.800	0.185	1.466
ID517499	517499	106	36.941	33.852	30.930	0	304	304	2	1	-10921639	60.571	61	26	96	1272	21.229	2.000	0.305	1.333
ID517502	517502	106	35.900	34.268	31.037	0	305	305	2	1	-10921639	66.048	61	43	114	1387	20.400	2.000	0.252	1.302
ID517501	517501	None	55.062	20.068	17.225	0	305	305	2	1	-10921639	117.095	105	79	184	2459	29.782	2.000	0.217	1.403
ID517500	517500	106	35.284	34.269	30.934	0	306	306	2	1	-10921639	66.143	61	35	123	1389	21.850	2.000	0.246	1.195
ID517503	517503	None	35.516	33.796	30.608	0	308	308	2	1	-10921639	60.238	52	26	114	1265	23.173	2.000	0.274	1.119
ID517504	517504	107	41.304	33.980	30.942	0	313	313	2	1	-10921639	63.048	61	26	105	1324	24.320	2.000	0.298	1.192
ID517506	517506	None	36.613	0.000	39.000	0	314	314	2	1	-10921639	67.762	61	49	105	1423	16.068	4.800	0.340	2.141
ID517505	517505	107	35.944	34.547	30.862	0	314	314	2	1	-10921639	67.667	61	43	123	1421	20.377	4.800	0.265	1.390
ID517509	517509	None	41.837	33.998	31.042	0	317	317	2	1	-10921639	77.762	70	35	131	1633	24.333	7.600	0.253	1.290
ID517508	517508	None	43.314	19.776	16.999	0	317	317	2	1	-10921639	90.000	79	52	158	1890	27.417	2.000	0.170	0.954
ID517510	517510	None	35.915	0.000	14.000	0	319	319	2	1	-10921639	75.524	79	43	158	1586	27.343	7.600	0.160	0.763
ID517507	517507	None	35.025	21.749	7.821	0	321	321	2	1	-10921639	87.810	96	52	131	1844	22.133	3.200	0.186	1.245
ID517511	517511	None	35.230	20.339	20.978	0	322	322	2	1	-10921639	73.095	70	35	131	1535	24.364	2.000	0.176	0.900
ID517512	517512	None	35.605	34.030	30.625	0	326	326	2	1	-10921639	62.714	61	35	114	1317	22.490	2.000	0.236	1.066
ID517513	517513	None	37.560	23.932	16.033	0	333	333	2	1	-10921639	99.619	96	70	131	2092	19.283	2.000	0.178	1.558
ID517514	517514	None	36.834	21.806	7.864	0	339	339	2	1	-10921639	85.667	87	52	131	1799	19.361	4.800	0.222	1.610
