# Supplementary material for: Progressive enhancement of kinetic proofreading in T cell antigen discrimination from receptor activation to DAG generation
Source: eLife. 2022 Sep 20;11:e75263. doi: 10.7554/eLife.75263 (PMC9536835; doi:10.7554/eLife.75263)
Supplement: Figure 5—source data 1. — Each data table is the TrackMate ‘spot-statistics’ output of one cell over four cycles of blue-light illumination (frames 0–40, 100–140, 200–240, and 300–340, with 3 s interval between frames). We calculated the lifetime of TrackIDs that existed at the start of each period of blue-light illumination that did not last for the full period and fit the resulting lifetime distributions using custom Python scripts available at https://github.com/dbritain/KP-paper (copy archived at swh:1:rev:167fa456901903740f0f3ee6a3e5324bc45207ea, Britain, 2022). [file elife-75263-fig5-data1.zip › Fig5SourceData/LOV/lov1/r1/lov7.csv]

Label	ID	TRACK_ID	QUALITY	POSITION_X	POSITION_Y	POSITION_Z	POSITION_T	FRAME	RADIUS	VISIBILITY	MANUAL_COLOR	MEAN_INTENSITY	MEDIAN_INTENSITY	MIN_INTENSITY	MAX_INTENSITY	TOTAL_INTENSITY	STANDARD_DEVIATION	ESTIMATED_DIAMETER	CONTRAST	SNR
ID519719	519719	None	60.998	18.233	4.791	0	0	0	2	1	-10921639	102.238	95	47	183	2147	34.120	2.000	0.289	1.345
ID519724	519724	0	86.215	13.202	26.848	0	0	0	2	1	-10921639	167.762	175	87	247	3523	48.458	2.000	0.263	1.443
ID519723	519723	None	75.028	21.130	19.060	0	0	0	2	1	-10921639	148.714	151	79	223	3123	43.609	2.000	0.244	1.339
ID519722	519722	1	62.764	9.193	18.806	0	0	0	2	1	-10921639	138.810	127	103	207	2915	30.633	4.800	0.230	1.697
ID519721	519721	2	43.754	20.939	11.629	0	0	0	2	1	-10921639	107.190	111	55	175	2251	27.320	2.000	0.177	1.178
ID519720	519720	None	52.762	12.851	10.219	0	0	0	2	1	-10921639	93.476	87	55	143	1963	29.023	4.800	0.305	1.504
ID519727	519727	0	50.899	12.905	26.025	0	1	1	2	1	-10921639	135.381	127	87	175	2843	30.826	2.000	0.183	1.359
ID519726	519726	1	44.449	9.632	18.538	0	1	1	2	1	-10921639	109.857	111	63	167	2307	28.317	2.000	0.185	1.213
ID519725	519725	2	37.951	21.019	12.575	0	1	1	2	1	-10921639	98.048	95	55	167	2059	27.652	2.000	0.128	0.803
ID519728	519728	None	38.082	17.734	21.910	0	1	1	2	1	-10921639	89.667	87	47	143	1883	22.533	7.600	-0.044	-0.370
ID519729	519729	None	36.564	13.010	25.914	0	3	3	2	1	-10921639	99.571	95	71	143	2091	20.486	2.000	0.158	1.330
ID519730	519730	None	36.413	21.998	13.102	0	17	17	2	1	-10921639	108.714	111	71	143	2283	20.261	2.000	0.141	1.327
ID519732	519732	None	35.095	26.301	21.085	0	24	24	2	1	-10921639	112.143	119	71	151	2355	25.710	6.378	0.166	1.245
ID519731	519731	None	37.958	22.175	7.981	0	25	25	2	1	-10921639	91.571	87	63	135	1923	20.796	2.000	0.178	1.334
ID519733	519733	None	36.873	20.471	11.626	0	31	31	2	1	-10921639	111.762	119	71	143	2347	22.895	4.800	0.192	1.569
ID519739	519739	None	36.183	4.000	34.000	0	42	42	2	1	-10921639	105.429	103	66	151	2214	24.883	4.800	0.201	1.416
ID519737	519737	None	37.718	27.000	22.000	0	45	45	2	1	-10921639	96.143	95	63	135	2019	24.846	4.800	0.201	1.293
ID519738	519738	3	39.661	14.239	24.701	0	46	46	2	1	-10921639	113.286	111	79	167	2379	25.062	4.800	0.169	1.308
ID519735	519735	3	53.889	15.224	24.600	0	47	47	2	1	-10921639	143.000	151	87	191	3003	26.892	4.800	0.214	1.872
ID519734	519734	None	40.710	14.358	12.917	0	47	47	2	1	-10921639	99.571	103	71	143	2091	22.137	7.600	0.208	1.547
ID519736	519736	None	35.477	3.000	34.000	0	47	47	2	1	-10921639	98.238	95	63	127	2063	21.293	4.800	0.221	1.669
ID519741	519741	3	53.346	15.374	25.067	0	48	48	2	1	-10921639	162.810	159	119	215	3419	28.913	6.215	0.170	1.636
ID519740	519740	4	40.805	17.863	17.263	0	48	48	2	1	-10921639	108.714	103	63	175	2283	28.300	2.000	0.144	0.968
ID519743	519743	3	53.680	16.340	23.838	0	49	49	2	1	-10921639	163.571	159	127	215	3435	24.732	6.247	0.178	1.998
ID519742	519742	4	37.356	17.272	17.038	0	49	49	2	1	-10921639	116.333	111	71	159	2443	26.209	2.000	0.133	1.043
ID519745	519745	3	42.343	14.735	24.825	0	50	50	2	1	-10921639	149.095	159	103	175	3131	20.538	4.800	0.181	2.228
ID519744	519744	None	36.321	27.000	22.000	0	50	50	2	1	-10921639	91.524	95	39	143	1922	30.584	7.600	0.181	0.919
ID519749	519749	3	50.344	15.214	24.386	0	51	51	2	1	-10921639	145.667	151	119	191	3059	24.309	4.800	0.175	1.783
ID519748	519748	5	37.289	20.664	19.318	0	51	51	2	1	-10921639	107.190	111	55	167	2251	34.281	2.000	0.130	0.720
ID519751	519751	3	45.098	13.865	24.557	0	52	52	2	1	-10921639	143.381	143	87	199	3011	30.197	7.600	0.155	1.277
ID519750	519750	5	47.326	20.585	19.126	0	52	52	2	1	-10921639	134.619	143	79	191	2827	32.247	7.600	0.156	1.125
ID519747	519747	3	43.738	14.167	24.916	0	53	53	2	1	-10921639	136.524	143	87	175	2867	25.627	7.600	0.162	1.484
ID519746	519746	None	43.807	16.928	21.913	0	53	53	2	1	-10921639	143.381	151	87	215	3011	32.641	2.000	0.106	0.839
ID519754	519754	3	50.008	14.748	24.904	0	54	54	2	1	-10921639	151.381	151	111	199	3179	26.590	6.308	0.181	1.744
ID519753	519753	None	38.639	27.000	22.000	0	54	54	2	1	-10921639	79.095	71	31	159	1661	35.294	2.000	0.196	0.733
ID519752	519752	5	58.757	19.951	20.187	0	54	54	2	1	-10921639	165.476	167	103	223	3475	32.557	4.800	0.203	1.714
ID519755	519755	5	69.854	21.136	19.863	0	55	55	2	1	-10921639	149.095	159	71	239	3131	44.102	2.000	0.197	1.113
ID519756	519756	3	51.496	14.410	25.475	0	55	55	2	1	-10921639	149.476	151	95	191	3139	26.366	4.800	0.202	1.902
ID519779	519779	5	39.241	21.110	19.733	0	56	56	2	1	-10921639	125.095	127	71	183	2627	28.945	2.000	0.120	0.925
ID519778	519778	None	41.677	17.056	17.804	0	56	56	2	1	-10921639	133.857	127	71	207	2811	30.282	2.000	0.090	0.727
ID519780	519780	3	69.509	14.571	24.306	0	56	56	2	1	-10921639	174.238	167	119	255	3659	37.344	6.290	0.190	1.493
ID519759	519759	3	50.952	14.689	25.315	0	57	57	2	1	-10921639	163.571	167	119	215	3435	26.841	4.800	0.155	1.636
ID519758	519758	5	48.034	20.110	19.921	0	57	57	2	1	-10921639	151.000	151	95	207	3171	31.699	4.800	0.146	1.215
ID519757	519757	None	48.361	13.158	13.277	0	57	57	2	1	-10921639	136.143	135	87	183	2859	26.807	4.800	0.212	1.777
ID519767	519767	None	49.156	16.920	17.704	0	58	58	2	1	-10921639	141.476	143	87	207	2971	33.142	2.000	0.134	1.010
ID519766	519766	6	41.185	11.153	17.935	0	58	58	2	1	-10921639	133.476	127	87	183	2803	24.995	2.000	0.144	1.346
ID519770	519770	3	61.494	14.571	24.732	0	58	58	2	1	-10921639	179.190	175	111	231	3763	32.753	4.800	0.189	1.736
ID519769	519769	7	36.491	27.000	22.000	0	58	58	2	1	-10921639	76.048	71	31	127	1597	25.529	2.000	0.213	1.046
ID519768	519768	5	37.505	21.727	19.296	0	58	58	2	1	-10921639	101.857	103	55	167	2139	33.684	2.000	0.114	0.619
ID519765	519765	3	77.025	14.921	24.813	0	59	59	2	1	-10921639	193.667	191	135	247	4067	34.993	4.800	0.235	2.105
ID519764	519764	7	41.496	27.000	21.000	0	59	59	2	1	-10921639	87.048	89	47	127	1828	25.625	3.200	0.274	1.460
ID519763	519763	5	37.191	20.793	19.688	0	59	59	2	1	-10921639	117.476	127	47	175	2467	35.383	2.000	0.134	0.786
ID519762	519762	6	38.394	10.807	17.793	0	59	59	2	1	-10921639	120.905	127	79	159	2539	24.775	2.000	0.158	1.335
ID519761	519761	12	39.989	10.794	15.427	0	59	59	2	1	-10921639	123.190	127	63	167	2587	29.785	2.000	0.152	1.092
ID519760	519760	9	40.965	14.119	12.729	0	59	59	2	1	-10921639	130.048	127	79	167	2731	24.590	7.600	0.159	1.452
ID519783	519783	8	37.932	16.607	17.487	0	60	60	2	1	-10921639	128.524	127	63	199	2699	36.889	2.000	0.102	0.642
ID519782	519782	12	45.463	10.216	15.414	0	60	60	2	1	-10921639	113.667	111	55	191	2387	40.661	2.000	0.124	0.615
ID519781	519781	9	40.295	14.499	12.611	0	60	60	2	1	-10921639	129.667	127	87	175	2723	23.911	2.000	0.139	1.324
ID519785	519785	3	78.210	14.381	24.602	0	60	60	2	1	-10921639	193.286	199	87	255	4059	49.969	4.800	0.228	1.437
ID519784	519784	5	44.129	21.471	19.385	0	60	60	2	1	-10921639	124.714	119	87	183	2619	28.749	3.200	0.152	1.144
ID519777	519777	3	82.075	14.401	24.751	0	61	61	2	1	-10921639	190.238	199	87	255	3995	48.787	7.600	0.237	1.494
ID519776	519776	None	38.623	27.000	22.000	0	61	61	2	1	-10921639	82.905	79	44	135	1741	30.125	2.000	0.210	0.954
ID519775	519775	None	47.459	6.204	20.099	0	61	61	2	1	-10921639	86.238	79	39	167	1811	32.683	2.000	0.230	0.986
ID519774	519774	5	45.644	21.737	19.162	0	61	61	2	1	-10921639	106.048	103	63	207	2227	39.312	2.000	0.137	0.650
ID519773	519773	None	42.492	11.291	18.696	0	61	61	2	1	-10921639	130.048	127	79	199	2731	33.797	2.000	0.112	0.776
ID519772	519772	8	53.830	16.527	17.608	0	61	61	2	1	-10921639	146.048	143	95	239	3067	40.672	2.000	0.136	0.858
ID519771	519771	9	46.452	13.947	12.437	0	61	61	2	1	-10921639	135.381	135	71	175	2843	32.837	4.800	0.186	1.296
ID519789	519789	3	60.800	14.356	25.236	0	62	62	2	1	-10921639	176.905	183	111	223	3715	33.932	7.600	0.202	1.756
ID519788	519788	None	60.302	16.701	23.760	0	62	62	2	1	-10921639	176.143	183	87	247	3699	45.627	6.265	0.156	1.044
ID519787	519787	8	39.375	16.338	17.779	0	62	62	2	1	-10921639	146.810	143	103	207	3083	32.062	2.000	0.082	0.696
ID519786	519786	9	59.319	13.563	12.250	0	62	62	2	1	-10921639	148.333	143	87	215	3115	36.864	4.800	0.214	1.420
ID519805	519805	3	79.774	14.852	25.269	0	63	63	2	1	-10921639	203.952	207	143	255	4283	33.416	4.800	0.226	2.253
ID519804	519804	13	51.246	6.020	19.904	0	63	63	2	1	-10921639	92.714	79	31	183	1947	37.790	2.000	0.192	0.790
ID519803	519803	8	37.534	16.862	17.514	0	63	63	2	1	-10921639	158.619	151	87	223	3331	35.098	2.000	0.100	0.825
ID519802	519802	10	52.845	10.250	15.430	0	63	63	2	1	-10921639	129.667	127	63	199	2723	43.623	7.600	0.159	0.814
ID519801	519801	9	52.023	14.227	12.147	0	63	63	2	1	-10921639	140.333	127	87	191	2947	32.133	7.600	0.179	1.328
ID519791	519791	8	48.906	16.825	17.959	0	64	64	2	1	-10921639	169.286	167	111	239	3555	33.096	2.000	0.129	1.172
ID519790	519790	10	48.769	10.671	15.212	0	64	64	2	1	-10921639	147.571	143	87	199	3099	30.628	2.000	0.153	1.276
ID519794	519794	3	71.930	16.574	23.783	0	64	64	2	1	-10921639	208.905	223	119	255	4387	43.223	4.800	0.196	1.583
ID519793	519793	None	49.068	21.714	19.707	0	64	64	2	1	-10921639	136.524	127	87	207	2867	37.831	2.000	0.146	0.917
ID519792	519792	13	59.489	6.205	20.100	0	64	64	2	1	-10921639	92.714	79	47	183	1947	41.963	2.000	0.247	0.875
ID519799	519799	3	79.257	14.807	24.735	0	65	65	2	1	-10921639	201.286	207	127	255	4227	45.052	4.800	0.226	1.649
ID519798	519798	8	38.940	16.953	18.779	0	65	65	2	1	-10921639	175.381	183	127	231	3683	28.111	4.800	0.107	1.205
ID519797	519797	None	46.211	10.284	18.885	0	65	65	2	1	-10921639	143.762	135	95	207	3019	33.362	2.000	0.147	1.107
ID519796	519796	10	40.264	10.079	16.212	0	65	65	2	1	-10921639	138.429	143	87	191	2907	30.628	3.200	0.116	0.939
ID519795	519795	9	49.318	13.156	12.784	0	65	65	2	1	-10921639	146.048	143	103	199	3067	26.470	4.800	0.155	1.481
ID519800	519800	None	40.615	7.746	29.172	0	65	65	2	1	-10921639	86.238	79	47	143	1811	27.118	2.000	0.183	0.986
ID519811	519811	9	55.120	12.777	12.504	0	66	66	2	1	-10921639	156.333	159	103	223	3283	33.307	4.800	0.176	1.406
ID519813	519813	3	72.721	15.524	25.432	0	66	66	2	1	-10921639	198.238	207	103	255	4163	41.097	4.800	0.197	1.587
ID519812	519812	8	44.688	16.731	19.488	0	66	66	2	1	-10921639	158.238	151	95	231	3323	39.347	4.800	0.113	0.815
ID519807	519807	None	38.764	11.101	18.559	0	67	67	2	1	-10921639	144.905	151	87	191	3043	31.689	2.000	0.122	0.996
ID519806	519806	9	54.767	13.350	12.836	0	67	67	2	1	-10921639	143.762	143	87	199	3019	31.890	2.000	0.174	1.336
ID519810	519810	11	43.506	7.709	29.594	0	67	67	2	1	-10921639	99.952	87	71	191	2099	29.877	2.000	0.166	0.952
ID519809	519809	3	79.023	15.150	25.068	0	67	67	2	1	-10921639	208.143	215	127	255	4371	42.879	4.800	0.220	1.749
ID519808	519808	8	54.921	17.808	20.096	0	67	67	2	1	-10921639	188.714	183	135	247	3963	32.510	4.800	0.162	1.621
ID519815	519815	8	39.659	17.112	19.558	0	68	68	2	1	-10921639	181.476	175	135	231	3811	27.437	7.600	0.096	1.159
ID519814	519814	9	47.208	13.119	12.163	0	68	68	2	1	-10921639	147.190	151	103	191	3091	24.995	4.800	0.192	1.895
ID519818	519818	11	37.860	7.337	29.204	0	68	68	2	1	-10921639	86.619	79	47	143	1819	27.420	2.000	0.163	0.886
ID519817	519817	3	75.810	14.672	24.982	0	68	68	2	1	-10921639	207.381	215	135	255	4355	36.702	4.800	0.223	2.063
ID519816	519816	None	43.508	27.000	22.000	0	68	68	2	1	-10921639	81.048	79	23	143	1702	36.235	2.000	0.224	0.819
ID519823	519823	9	44.138	13.670	12.291	0	69	69	2	1	-10921639	134.619	135	71	191	2827	31.033	7.600	0.172	1.271
ID519826	519826	None	35.968	4.053	33.494	0	69	69	2	1	-10921639	96.905	95	47	159	2035	31.282	6.046	0.188	0.980
ID519825	519825	3	73.871	14.741	24.798	0	69	69	2	1	-10921639	215.000	223	127	255	4515	45.466	4.800	0.193	1.532
ID519824	519824	8	52.847	18.805	18.953	0	69	69	2	1	-10921639	174.238	183	95	239	3659	40.549	6.359	0.134	1.017
ID519836	519836	None	38.183	7.709	29.059	0	70	70	2	1	-10921639	81.286	71	47	159	1707	29.626	2.000	0.144	0.690
ID519835	519835	3	69.950	14.860	24.751	0	70	70	2	1	-10921639	203.571	207	111	255	4275	46.343	4.800	0.183	1.361
ID519834	519834	8	52.478	16.752	20.091	0	70	70	2	1	-10921639	210.810	223	151	255	4427	32.948	4.800	0.129	1.466
ID519833	519833	14	41.025	7.094	13.418	0	70	70	2	1	-10921639	101.857	103	55	159	2139	32.915	3.200	0.175	0.922
ID519832	519832	9	44.521	14.054	12.312	0	70	70	2	1	-10921639	131.571	135	55	175	2763	32.454	4.800	0.184	1.260
ID519822	519822	3	68.959	14.619	24.565	0	71	71	2	1	-10921639	211.952	215	135	255	4451	41.297	4.800	0.186	1.613
ID519821	519821	8	64.586	17.884	19.527	0	71	71	2	1	-10921639	212.333	215	143	255	4459	34.440	4.800	0.166	1.752
ID519820	519820	14	44.390	6.411	12.808	0	71	71	2	1	-10921639	93.857	87	55	175	1971	31.626	2.000	0.219	1.065
ID519819	519819	9	62.709	13.357	11.947	0	71	71	2	1	-10921639	144.524	143	87	215	3035	36.188	7.600	0.219	1.433
ID519831	519831	3	71.521	13.999	24.968	0	72	72	2	1	-10921639	212.333	223	119	255	4459	42.508	7.600	0.180	1.525
ID519830	519830	8	72.078	18.120	19.064	0	72	72	2	1	-10921639	213.476	231	143	255	4483	33.905	4.800	0.195	2.054
ID519829	519829	15	38.337	11.081	18.326	0	72	72	2	1	-10921639	143.000	135	87	215	3003	33.562	3.200	0.105	0.809
ID519828	519828	None	50.428	23.119	13.914	0	72	72	2	1	-10921639	129.667	127	87	199	2723	28.095	2.000	0.178	1.394
ID519827	519827	9	38.766	13.239	11.504	0	72	72	2	1	-10921639	131.571	135	95	159	2763	20.011	7.600	0.155	1.761
ID519854	519854	None	37.867	3.288	32.066	0	73	73	2	1	-10921639	86.238	79	39	159	1811	31.180	2.000	0.133	0.650
ID519853	519853	None	38.455	7.818	29.257	0	73	73	2	1	-10921639	96.905	95	63	159	2035	25.159	2.000	0.158	1.050
ID519852	519852	3	66.089	14.796	24.708	0	73	73	2	1	-10921639	217.667	239	143	255	4571	38.311	4.800	0.186	1.779
ID519851	519851	8	67.297	18.527	18.842	0	73	73	2	1	-10921639	208.524	207	143	255	4379	37.831	4.800	0.176	1.653
ID519850	519850	15	49.869	12.102	18.849	0	73	73	2	1	-10921639	168.905	167	103	247	3547	39.428	2.000	0.125	0.949
ID519843	519843	3	78.649	14.786	25.003	0	74	74	2	1	-10921639	214.238	231	135	255	4499	38.525	4.800	0.220	2.005
ID519842	519842	None	35.414	27.000	22.000	0	74	74	2	1	-10921639	79.095	79	23	143	1661	34.864	2.000	0.160	0.626
ID519841	519841	None	50.170	20.578	19.196	0	74	74	2	1	-10921639	163.952	167	95	239	3443	46.885	2.000	0.132	0.817
ID519840	519840	8	56.382	17.811	19.395	0	74	74	2	1	-10921639	215.000	215	151	255	4515	35.777	4.800	0.147	1.542
ID519839	519839	None	36.115	15.266	13.072	0	74	74	2	1	-10921639	128.905	127	87	183	2707	29.165	2.000	0.117	0.923
ID519838	519838	9	41.310	12.628	11.492	0	74	74	2	1	-10921639	124.333	135	71	167	2611	31.224	7.600	0.156	1.073
ID519837	519837	16	38.715	6.489	12.047	0	74	74	2	1	-10921639	84.333	71	47	143	1771	27.169	2.000	0.208	1.067
ID519847	519847	8	59.550	17.998	18.966	0	75	75	2	1	-10921639	218.048	215	151	255	4579	32.346	4.800	0.135	1.599
ID519846	519846	None	37.186	11.767	17.776	0	75	75	2	1	-10921639	152.143	159	103	215	3195	30.806	2.000	0.084	0.767
ID519845	519845	9	69.388	13.168	11.687	0	75	75	2	1	-10921639	160.524	151	103	247	3371	40.526	2.000	0.199	1.313
ID519844	519844	16	38.755	6.252	11.476	0	75	75	2	1	-10921639	82.429	87	39	135	1731	28.008	4.800	0.223	1.075
ID519849	519849	None	37.171	7.904	29.237	0	75	75	2	1	-10921639	83.571	79	47	151	1755	26.722	2.000	0.156	0.845
ID519848	519848	3	71.304	14.145	25.316	0	75	75	2	1	-10921639	194.048	199	103	255	4075	43.042	4.800	0.184	1.403
ID519855	519855	9	46.041	13.212	11.681	0	76	76	2	1	-10921639	145.286	143	119	183	3051	21.636	4.800	0.171	1.962
ID519857	519857	3	84.244	14.719	25.184	0	76	76	2	1	-10921639	213.095	215	135	255	4475	39.752	4.800	0.221	1.944
ID519856	519856	8	63.001	19.786	19.908	0	76	76	2	1	-10921639	203.952	207	103	255	4283	48.562	4.800	0.150	1.097
ID519882	519882	3	71.297	14.834	25.022	0	77	77	2	1	-10921639	216.524	215	135	255	4547	37.148	4.800	0.190	1.858
ID519881	519881	8	60.746	18.833	19.433	0	77	77	2	1	-10921639	214.238	223	119	255	4499	42.249	4.800	0.156	1.371
ID519880	519880	9	48.373	13.254	11.672	0	77	77	2	1	-10921639	157.476	159	111	199	3307	25.502	4.800	0.164	1.737
ID519879	519879	32	37.062	7.924	29.715	0	78	78	2	1	-10921639	81.667	79	47	183	1715	32.529	2.000	0.102	0.466
ID519878	519878	3	73.801	15.527	25.356	0	78	78	2	1	-10921639	230.619	247	151	255	4843	33.702	4.800	0.200	2.278
ID519877	519877	8	60.248	18.445	18.967	0	78	78	2	1	-10921639	203.571	207	127	255	4275	35.469	2.000	0.136	1.374
ID519876	519876	17	46.572	15.667	13.088	0	78	78	2	1	-10921639	136.143	127	79	199	2859	39.378	2.000	0.131	0.799
ID519875	519875	9	42.370	12.950	12.021	0	78	78	2	1	-10921639	146.810	143	103	207	3083	30.212	4.800	0.144	1.224
ID519863	519863	32	40.537	7.695	29.082	0	79	79	2	1	-10921639	84.333	79	47	167	1771	28.992	2.000	0.149	0.753
ID519862	519862	3	75.741	15.567	25.735	0	79	79	2	1	-10921639	198.238	215	95	255	4163	58.236	2.000	0.179	1.032
ID519861	519861	None	35.114	27.000	22.000	0	79	79	2	1	-10921639	84.333	87	31	135	1771	31.320	2.000	0.219	0.969
ID519860	519860	8	61.116	18.762	19.585	0	79	79	2	1	-10921639	221.857	239	151	255	4659	34.714	4.800	0.166	1.820
ID519859	519859	17	53.070	14.827	12.974	0	79	79	2	1	-10921639	160.143	167	79	215	3363	37.971	7.600	0.182	1.299
ID519858	519858	18	40.598	6.113	12.332	0	79	79	2	1	-10921639	86.238	79	39	143	1811	27.236	4.800	0.227	1.171
ID519886	519886	3	64.039	15.417	25.089	0	80	80	2	1	-10921639	226.429	247	159	255	4755	34.183	4.800	0.180	2.016
ID519885	519885	8	63.951	19.985	20.262	0	80	80	2	1	-10921639	217.286	223	151	255	4563	39.366	4.800	0.163	1.548
ID519884	519884	17	62.455	13.362	12.147	0	80	80	2	1	-10921639	163.190	167	111	215	3427	34.836	4.800	0.222	1.699
ID519883	519883	18	35.495	6.196	12.027	0	80	80	2	1	-10921639	81.286	71	39	135	1707	25.941	2.000	0.177	0.943
ID519869	519869	3	67.538	14.880	24.748	0	81	81	2	1	-10921639	205.476	207	119	255	4315	40.526	4.800	0.189	1.612
ID519868	519868	8	65.664	19.854	19.817	0	81	81	2	1	-10921639	207.381	231	127	255	4355	46.680	4.800	0.157	1.204
ID519867	519867	None	38.109	7.536	19.969	0	81	81	2	1	-10921639	95.000	95	31	167	1995	32.398	2.000	0.129	0.669
ID519866	519866	19	37.115	11.518	17.104	0	81	81	2	1	-10921639	142.619	135	103	215	2995	34.639	7.600	0.054	0.422
ID519865	519865	17	55.104	13.323	11.772	0	81	81	2	1	-10921639	162.429	167	119	223	3411	27.779	4.800	0.203	1.971
ID519864	519864	18	37.154	6.208	11.553	0	81	81	2	1	-10921639	88.905	87	55	143	1867	26.881	4.800	0.209	1.143
ID519871	519871	20	41.358	16.038	13.135	0	82	82	2	1	-10921639	139.190	143	71	191	2923	33.811	2.000	0.108	0.799
ID519870	519870	17	71.953	12.118	10.655	0	82	82	2	1	-10921639	149.857	143	87	231	3147	40.500	2.000	0.222	1.346
ID519874	519874	3	75.485	15.095	25.169	0	82	82	2	1	-10921639	223.381	239	135	255	4691	41.606	4.800	0.201	1.796
ID519873	519873	8	68.744	20.136	19.138	0	82	82	2	1	-10921639	210.429	231	103	255	4419	48.634	4.800	0.175	1.287
ID519872	519872	19	47.527	12.296	17.823	0	82	82	2	1	-10921639	156.714	159	71	247	3291	51.793	2.000	0.109	0.596
ID519887	519887	17	49.700	12.168	10.704	0	83	83	2	1	-10921639	148.333	151	103	207	3115	31.121	4.800	0.157	1.291
ID519892	519892	3	85.613	15.063	25.244	0	83	83	2	1	-10921639	219.190	231	151	255	4603	38.584	4.800	0.236	2.169
ID519891	519891	None	41.328	14.187	19.789	0	83	83	2	1	-10921639	200.524	207	95	255	4211	42.605	2.000	0.066	0.580
ID519890	519890	8	71.127	19.457	19.383	0	83	83	2	1	-10921639	223.762	239	143	255	4699	39.266	4.800	0.190	1.819
ID519889	519889	19	48.287	12.003	17.828	0	83	83	2	1	-10921639	177.286	175	95	255	3723	40.803	4.800	0.118	0.918
ID519888	519888	20	37.330	15.695	13.027	0	83	83	2	1	-10921639	142.619	143	103	199	2995	30.722	2.000	0.090	0.763
ID519895	519895	19	47.230	12.036	17.924	0	84	84	2	1	-10921639	168.905	167	87	255	3547	47.390	7.600	0.090	0.589
ID519894	519894	20	43.482	15.045	13.250	0	84	84	2	1	-10921639	156.714	159	79	207	3291	33.576	4.800	0.135	1.108
ID519893	519893	17	40.896	13.000	11.000	0	84	84	2	1	-10921639	138.810	143	63	199	2915	33.811	7.600	0.139	1.005
ID519898	519898	3	77.339	14.685	25.586	0	84	84	2	1	-10921639	208.143	215	111	255	4371	49.978	4.800	0.208	1.437
ID519897	519897	8	61.197	20.545	19.474	0	84	84	2	1	-10921639	204.333	215	119	255	4291	47.080	4.800	0.165	1.232
ID519896	519896	21	39.285	6.317	19.422	0	84	84	2	1	-10921639	83.571	79	47	143	1755	29.456	2.000	0.208	0.976
ID519905	519905	3	72.460	15.191	25.320	0	85	85	2	1	-10921639	210.048	207	127	255	4411	40.357	4.800	0.183	1.608
ID519904	519904	None	40.753	15.165	20.496	0	85	85	2	1	-10921639	219.571	231	135	255	4611	36.798	7.600	0.070	0.776
ID519903	519903	21	36.147	6.929	19.646	0	85	85	2	1	-10921639	86.619	87	39	159	1819	32.346	2.000	0.129	0.612
ID519902	519902	8	76.720	21.595	19.483	0	85	85	2	1	-10921639	169.667	167	79	255	3563	66.180	2.000	0.193	0.829
ID519901	519901	19	50.666	11.716	16.937	0	85	85	2	1	-10921639	173.857	167	111	231	3651	34.343	2.000	0.116	1.049
ID519900	519900	20	39.884	16.097	13.784	0	85	85	2	1	-10921639	144.905	143	71	199	3043	32.487	2.000	0.092	0.751
ID519899	519899	17	41.525	12.357	11.099	0	85	85	2	1	-10921639	124.714	143	71	175	2619	34.700	2.000	0.145	0.909
ID519917	519917	3	68.982	14.607	24.727	0	86	86	2	1	-10921639	208.905	215	135	255	4387	39.992	4.800	0.205	1.777
ID519916	519916	21	62.509	6.942	19.861	0	86	86	2	1	-10921639	109.095	95	71	215	2291	38.856	2.000	0.234	1.066
ID519915	519915	8	74.791	20.998	19.405	0	86	86	2	1	-10921639	191.762	183	95	255	4027	58.619	4.800	0.209	1.133
ID519914	519914	19	37.363	12.283	17.664	0	86	86	2	1	-10921639	164.714	175	79	239	3459	47.541	3.200	0.072	0.464
ID519913	519913	20	54.061	14.545	13.087	0	86	86	2	1	-10921639	160.143	167	71	239	3363	46.046	7.600	0.158	0.951
ID519926	519926	None	37.667	20.997	25.396	0	87	87	2	1	-10921639	95.000	87	39	191	1995	41.338	2.000	0.034	0.153
ID519925	519925	3	76.696	15.763	25.223	0	87	87	2	1	-10921639	207.000	215	135	255	4347	43.964	4.800	0.186	1.478
ID519924	519924	8	65.994	21.009	19.509	0	87	87	2	1	-10921639	189.857	207	63	255	3987	62.701	4.800	0.160	0.835
ID519923	519923	22	43.644	14.392	20.191	0	87	87	2	1	-10921639	201.286	207	111	255	4227	38.711	2.000	0.071	0.692
ID519922	519922	21	55.322	6.732	19.685	0	87	87	2	1	-10921639	103.381	87	47	215	2171	43.265	2.000	0.178	0.721
ID519921	519921	23	64.434	19.000	19.000	0	87	87	2	1	-10921639	226.048	247	143	255	4747	35.998	4.800	0.173	1.853
ID519920	519920	19	47.232	10.731	15.596	0	87	87	2	1	-10921639	169.667	175	111	231	3563	39.382	7.600	0.119	0.914
ID519919	519919	20	51.446	14.588	12.943	0	87	87	2	1	-10921639	162.048	159	79	223	3403	43.998	4.800	0.159	1.012
ID519918	519918	17	50.012	13.425	12.045	0	87	87	2	1	-10921639	159.381	159	95	223	3347	40.829	7.600	0.129	0.891
ID519911	519911	22	50.125	14.630	20.146	0	88	88	2	1	-10921639	218.810	223	143	255	4595	37.491	3.200	0.107	1.133
ID519910	519910	21	62.011	6.835	19.780	0	88	88	2	1	-10921639	113.286	103	55	223	2379	43.755	2.000	0.200	0.864
ID519909	519909	23	72.136	19.178	18.870	0	88	88	2	1	-10921639	218.429	231	143	255	4587	39.401	4.800	0.177	1.665
ID519908	519908	19	39.941	10.548	16.332	0	88	88	2	1	-10921639	157.095	151	111	207	3299	32.585	7.600	0.105	0.913
ID519907	519907	20	35.960	16.146	13.415	0	88	88	2	1	-10921639	136.905	135	79	199	2875	36.652	3.200	0.111	0.748
ID519906	519906	17	57.113	12.296	11.658	0	88	88	2	1	-10921639	149.095	151	103	215	3131	38.024	2.000	0.144	0.984
ID519912	519912	3	73.806	15.674	25.224	0	88	88	2	1	-10921639	197.857	207	135	255	4155	38.970	4.800	0.194	1.651
ID519935	519935	22	44.154	14.075	18.935	0	89	89	2	1	-10921639	201.667	207	135	255	4235	39.786	6.361	0.091	0.842
ID519934	519934	17	50.758	12.899	12.083	0	89	89	2	1	-10921639	146.048	151	63	191	3067	35.551	4.800	0.167	1.178
ID519939	519939	None	36.678	20.030	25.145	0	89	89	2	1	-10921639	114.429	119	47	207	2403	42.901	2.000	0.065	0.325
ID519938	519938	3	75.221	15.114	25.047	0	89	89	2	1	-10921639	202.810	215	127	255	4259	41.308	4.800	0.209	1.698
ID519937	519937	21	56.795	7.069	19.776	0	89	89	2	1	-10921639	104.905	103	47	207	2203	42.325	2.000	0.197	0.817
ID519936	519936	23	72.147	20.902	19.084	0	89	89	2	1	-10921639	193.286	183	111	255	4059	54.031	4.800	0.186	1.122
ID519943	519943	23	71.834	20.671	19.490	0	90	90	2	1	-10921639	184.905	183	87	255	3883	59.808	4.800	0.197	1.018
ID519942	519942	22	52.533	14.304	19.053	0	90	90	2	1	-10921639	218.810	231	143	255	4595	39.405	4.800	0.115	1.146
ID519941	519941	None	36.500	10.173	17.278	0	90	90	2	1	-10921639	149.857	135	103	215	3147	37.033	2.000	0.077	0.577
ID519940	519940	17	48.633	12.630	11.763	0	90	90	2	1	-10921639	148.333	151	87	191	3115	25.592	4.800	0.170	1.680
ID519945	519945	3	74.158	15.530	25.319	0	90	90	2	1	-10921639	218.048	231	151	255	4579	34.454	4.800	0.191	2.033
ID519944	519944	21	49.723	7.081	19.843	0	90	90	2	1	-10921639	109.095	111	55	207	2291	39.347	7.600	0.148	0.714
ID519967	519967	3	70.859	15.114	25.518	0	91	91	2	1	-10921639	183.762	183	87	255	3859	55.535	2.000	0.183	1.025
ID519966	519966	23	65.263	20.508	19.426	0	91	91	2	1	-10921639	188.714	199	103	255	3963	58.084	4.800	0.170	0.945
ID519965	519965	22	42.808	14.124	18.799	0	91	91	2	1	-10921639	229.857	247	167	255	4827	30.493	4.800	0.087	1.209
ID519964	519964	21	50.487	6.728	19.384	0	91	91	2	1	-10921639	119.381	111	71	191	2507	34.546	2.000	0.193	1.116
ID519963	519963	17	53.265	12.670	10.664	0	91	91	2	1	-10921639	136.524	127	79	191	2867	32.459	2.000	0.165	1.192
ID519950	519950	3	56.673	14.831	25.696	0	92	92	2	1	-10921639	159.762	167	87	231	3355	44.029	2.000	0.159	0.998
ID519949	519949	23	64.157	20.028	19.572	0	92	92	2	1	-10921639	210.048	231	95	255	4411	52.671	4.800	0.173	1.175
ID519948	519948	21	43.808	7.264	19.869	0	92	92	2	1	-10921639	101.476	103	47	191	2131	42.904	2.000	0.118	0.501
ID519947	519947	22	59.831	13.745	17.471	0	92	92	2	1	-10921639	199.000	207	87	255	4179	58.405	7.600	0.128	0.773
ID519946	519946	17	57.187	11.831	10.892	0	92	92	2	1	-10921639	132.333	127	71	207	2779	33.973	2.000	0.188	1.231
ID519959	519959	23	73.923	20.481	19.297	0	93	93	2	1	-10921639	226.048	247	111	255	4747	43.853	4.800	0.209	1.784
ID519958	519958	22	59.552	13.686	17.118	0	93	93	2	1	-10921639	213.095	231	127	255	4475	45.810	2.000	0.122	1.010
ID519957	519957	17	45.667	11.393	11.066	0	93	93	2	1	-10921639	129.286	127	79	183	2715	28.749	4.800	0.176	1.349
ID519962	519962	3	60.857	14.429	25.280	0	93	93	2	1	-10921639	187.952	199	127	255	3947	40.038	4.800	0.157	1.277
ID519961	519961	None	35.038	16.014	20.982	0	93	93	2	1	-10921639	235.190	255	159	255	4939	28.014	4.800	0.065	1.024
ID519960	519960	21	59.507	7.137	19.759	0	93	93	2	1	-10921639	120.143	119	47	207	2523	46.185	2.000	0.200	0.866
ID519927	519927	17	40.461	11.663	11.865	0	94	94	2	1	-10921639	140.714	151	87	183	2955	26.909	6.290	0.137	1.259
ID519933	519933	None	41.137	4.242	33.353	0	94	94	2	1	-10921639	91.190	87	39	159	1915	36.011	2.000	0.211	0.884
ID519932	519932	3	63.604	14.559	24.864	0	94	94	2	1	-10921639	201.667	215	127	255	4235	44.061	2.000	0.148	1.180
ID519931	519931	24	37.605	11.847	20.015	0	94	94	2	1	-10921639	198.238	207	143	255	4163	34.493	2.000	0.051	0.563
ID519930	519930	21	47.207	7.510	19.704	0	94	94	2	1	-10921639	135.762	143	47	199	2851	36.565	2.000	0.144	0.932
ID519929	519929	23	67.964	19.870	19.073	0	94	94	2	1	-10921639	202.048	231	87	255	4243	56.652	4.800	0.171	1.042
ID519928	519928	22	43.175	13.966	17.019	0	94	94	2	1	-10921639	199.762	207	127	255	4195	40.311	7.600	0.059	0.556
ID519951	519951	17	37.057	12.810	10.565	0	95	95	2	1	-10921639	133.476	135	87	175	2803	24.738	4.800	0.122	1.171
ID519956	519956	3	58.790	14.796	24.992	0	95	95	2	1	-10921639	200.143	207	135	255	4203	39.133	4.800	0.137	1.230
ID519955	519955	24	45.367	11.788	19.778	0	95	95	2	1	-10921639	197.857	191	143	255	4155	34.989	2.000	0.083	0.868
ID519954	519954	21	52.509	7.372	19.819	0	95	95	2	1	-10921639	120.143	119	39	215	2523	48.615	2.000	0.159	0.678
ID519953	519953	23	73.293	20.019	18.873	0	95	95	2	1	-10921639	204.714	215	111	255	4299	49.130	4.800	0.194	1.355
ID519952	519952	22	44.509	13.705	15.997	0	95	95	2	1	-10921639	179.190	191	95	247	3763	43.201	2.000	0.089	0.680
ID519975	519975	21	45.255	7.143	19.276	0	96	96	2	1	-10921639	125.095	127	71	183	2627	31.790	2.000	0.160	1.088
ID519974	519974	22	35.099	14.500	16.957	0	96	96	2	1	-10921639	205.857	215	95	255	4323	44.991	7.600	0.068	0.582
ID519973	519973	17	42.448	11.517	12.810	0	96	96	2	1	-10921639	150.619	151	103	191	3163	27.883	2.000	0.120	1.158
ID519978	519978	3	63.115	14.643	25.669	0	96	96	2	1	-10921639	171.952	167	71	255	3611	51.814	2.000	0.165	0.938
ID519977	519977	23	69.060	20.692	19.570	0	96	96	2	1	-10921639	190.238	207	79	255	3995	61.131	4.800	0.181	0.955
ID519976	519976	24	42.612	12.893	20.362	0	96	96	2	1	-10921639	229.857	247	175	255	4827	29.316	6.308	0.091	1.303
ID519972	519972	3	44.313	14.354	25.040	0	97	97	2	1	-10921639	184.524	183	103	239	3875	33.905	7.600	0.121	1.171
ID519971	519971	24	47.622	11.529	20.059	0	97	97	2	1	-10921639	198.619	199	143	255	4171	33.986	2.000	0.070	0.769
ID519970	519970	23	61.275	20.343	19.286	0	97	97	2	1	-10921639	215.762	231	103	255	4531	43.957	4.800	0.167	1.401
ID519969	519969	21	38.276	6.761	19.366	0	97	97	2	1	-10921639	117.476	111	79	175	2467	31.355	2.000	0.116	0.781
ID519968	519968	22	42.036	14.406	17.063	0	97	97	2	1	-10921639	197.095	215	119	255	4139	44.391	2.000	0.065	0.543
ID519990	519990	3	59.683	15.026	24.696	0	98	98	2	1	-10921639	177.286	167	95	255	3723	47.608	2.000	0.146	0.951
ID519989	519989	23	64.618	20.028	19.719	0	98	98	2	1	-10921639	223.000	231	127	255	4683	37.947	4.800	0.184	1.823
ID519988	519988	21	38.066	7.147	19.549	0	98	98	2	1	-10921639	105.286	111	55	167	2211	34.143	2.000	0.127	0.697
ID519987	519987	24	45.342	12.677	19.472	0	98	98	2	1	-10921639	214.238	223	143	255	4499	38.608	4.800	0.105	1.055
ID519986	519986	25	40.682	8.839	12.127	0	98	98	2	1	-10921639	115.190	103	63	191	2419	34.374	2.000	0.095	0.583
ID519985	519985	17	43.199	13.289	10.723	0	98	98	2	1	-10921639	128.524	127	95	183	2699	27.320	2.000	0.128	1.068
ID519983	519983	23	74.190	20.212	19.673	0	99	99	2	1	-10921639	197.476	207	103	255	4147	53.523	2.000	0.169	1.068
ID519982	519982	21	41.109	6.931	19.803	0	99	99	2	1	-10921639	100.333	103	47	183	2107	36.777	2.000	0.108	0.530
ID519981	519981	24	42.313	13.413	18.271	0	99	99	2	1	-10921639	209.667	223	127	255	4403	37.037	4.800	0.122	1.233
ID519980	519980	25	40.902	8.827	12.210	0	99	99	2	1	-10921639	111.000	95	63	175	2331	33.371	2.000	0.108	0.649
ID519979	519979	17	47.311	13.633	11.025	0	99	99	2	1	-10921639	128.905	127	63	183	2707	35.318	2.000	0.158	0.998
ID519984	519984	3	49.552	15.384	25.693	0	99	99	2	1	-10921639	156.714	175	63	231	3291	50.479	2.000	0.129	0.708
ID519996	519996	None	37.424	4.579	33.077	0	100	100	2	1	-10921639	108.714	95	55	183	2283	39.529	6.276	0.155	0.740
ID519995	519995	3	57.680	15.035	24.976	0	100	100	2	1	-10921639	176.524	183	111	239	3707	39.079	2.000	0.138	1.097
ID519994	519994	24	50.482	15.559	19.367	0	100	100	2	1	-10921639	217.286	223	151	255	4563	31.814	6.293	0.113	1.392
ID519993	519993	25	38.064	9.405	12.373	0	100	100	2	1	-10921639	118.238	111	71	183	2483	35.046	2.000	0.123	0.739
ID519991	519991	24	36.315	16.524	20.375	0	101	101	2	1	-10921639	183.000	175	159	223	3843	19.920	4.800	0.097	1.632
ID519992	519992	36	40.013	4.336	33.364	0	102	102	2	1	-10921639	109.095	103	63	175	2291	36.739	4.800	0.184	0.921
ID519999	519999	36	40.309	4.185	33.136	0	103	103	2	1	-10921639	105.667	95	55	183	2219	39.786	2.000	0.170	0.770
ID519998	519998	None	38.496	4.003	32.344	0	105	105	2	1	-10921639	105.667	95	71	183	2219	31.018	2.000	0.122	0.738
ID519997	519997	26	35.268	27.000	22.000	0	105	105	2	1	-10921639	108.571	103	71	167	2280	23.813	7.600	0.147	1.169
ID520001	520001	26	37.766	27.000	21.000	0	106	106	2	1	-10921639	107.048	95	71	159	2248	24.949	2.000	0.186	1.349
ID520003	520003	27	41.562	4.000	34.000	0	107	107	2	1	-10921639	112.619	96	79	183	2365	31.999	3.200	0.240	1.364
ID520004	520004	27	36.097	4.241	32.718	0	108	108	2	1	-10921639	112.905	95	79	167	2371	34.307	4.800	0.161	0.914
ID520002	520002	None	41.053	15.747	25.994	0	109	109	2	1	-10921639	104.524	95	47	167	2195	29.785	2.000	0.162	0.980
ID520000	520000	None	40.277	27.000	21.000	0	111	111	2	1	-10921639	84.429	79	47	135	1773	27.589	2.000	0.201	1.023
ID520005	520005	28	35.531	4.068	32.364	0	113	113	2	1	-10921639	88.905	79	47	151	1867	30.663	2.000	0.107	0.563
ID520007	520007	28	39.360	4.106	32.924	0	114	114	2	1	-10921639	102.619	95	47	159	2155	33.224	4.800	0.195	1.009
ID520006	520006	None	35.709	7.718	19.991	0	114	114	2	1	-10921639	83.571	87	55	135	1755	20.329	2.000	0.182	1.266
ID520014	520014	28	38.421	4.049	32.253	0	115	115	2	1	-10921639	107.190	103	63	175	2251	31.457	2.000	0.113	0.692
ID520009	520009	28	39.925	5.000	34.000	0	116	116	2	1	-10921639	108.476	103	51	167	2278	34.707	4.800	0.238	1.200
ID520008	520008	30	39.292	8.172	20.048	0	116	116	2	1	-10921639	88.143	87	55	151	1851	24.303	2.000	0.181	1.110
ID520011	520011	30	35.240	7.859	20.192	0	117	117	2	1	-10921639	87.381	79	63	143	1835	22.835	2.000	0.156	1.031
ID520013	520013	28	44.573	4.458	32.983	0	117	117	2	1	-10921639	115.571	103	39	183	2427	43.786	2.000	0.185	0.824
ID520012	520012	29	40.015	27.000	22.000	0	117	117	2	1	-10921639	79.190	71	44	151	1663	28.511	2.000	0.204	0.941
ID520015	520015	29	37.173	27.000	21.000	0	118	118	2	1	-10921639	106.762	111	71	159	2242	26.480	7.600	0.133	0.945
ID520010	520010	None	37.405	5.000	33.000	0	119	119	2	1	-10921639	119.762	119	55	167	2515	31.385	4.800	0.167	1.093
ID520016	520016	None	37.918	3.736	32.210	0	123	123	2	1	-10921639	95.762	87	47	175	2011	31.588	2.000	0.104	0.570
ID520017	520017	None	37.962	4.096	33.424	0	127	127	2	1	-10921639	106.810	103	63	183	2243	34.467	6.249	0.167	0.887
ID520018	520018	31	36.616	3.438	32.451	0	132	132	2	1	-10921639	97.667	95	55	159	2051	28.992	2.000	0.151	0.886
ID520020	520020	31	44.972	3.879	33.111	0	133	133	2	1	-10921639	108.714	103	55	183	2283	37.107	6.287	0.189	0.933
ID520019	520019	31	36.728	4.423	33.187	0	134	134	2	1	-10921639	115.952	111	71	167	2435	30.513	4.800	0.165	1.074
ID520021	520021	None	36.906	21.492	19.784	0	142	142	2	1	-10921639	112.143	103	79	167	2355	23.087	2.000	0.142	1.205
ID520022	520022	None	44.420	14.884	25.738	0	144	144	2	1	-10921639	111.762	111	63	159	2347	27.586	4.800	0.193	1.308
ID520023	520023	33	39.478	7.884	19.318	0	146	146	2	1	-10921639	83.190	87	39	135	1747	29.134	2.000	0.188	0.905
ID520024	520024	None	41.348	5.000	34.000	0	146	146	2	1	-10921639	98.810	95	51	143	2075	26.330	4.800	0.235	1.428
ID520026	520026	33	37.594	7.703	19.703	0	147	147	2	1	-10921639	91.952	87	47	151	1931	27.303	2.000	0.132	0.786
ID520025	520025	34	46.166	20.897	19.151	0	147	147	2	1	-10921639	133.476	135	103	199	2803	24.215	4.800	0.163	1.548
ID520031	520031	None	36.019	5.000	34.000	0	148	148	2	1	-10921639	102.810	96	51	151	2159	29.025	7.600	0.198	1.172
ID520030	520030	33	41.907	8.209	19.886	0	148	148	2	1	-10921639	91.571	87	39	151	1923	32.552	2.000	0.164	0.791
ID520029	520029	34	41.604	21.048	18.994	0	148	148	2	1	-10921639	126.238	135	79	167	2651	24.775	4.800	0.186	1.597
ID520027	520027	34	43.437	21.278	19.156	0	149	149	2	1	-10921639	128.524	127	87	175	2699	24.738	4.800	0.167	1.483
ID520028	520028	33	36.557	7.492	19.487	0	149	149	2	1	-10921639	94.238	95	55	151	1979	28.611	2.000	0.148	0.847
ID520035	520035	None	39.252	16.370	25.725	0	150	150	2	1	-10921639	131.952	143	63	175	2771	29.337	7.600	0.134	1.066
ID520034	520034	33	37.617	8.082	19.552	0	150	150	2	1	-10921639	94.238	95	47	151	1979	29.165	2.000	0.146	0.825
ID520033	520033	34	52.855	21.402	18.817	0	150	150	2	1	-10921639	121.286	119	71	191	2547	32.804	2.000	0.194	1.203
ID520032	520032	35	36.235	12.091	19.228	0	150	150	2	1	-10921639	114.429	111	79	175	2403	25.870	2.000	0.105	0.841
ID520039	520039	None	37.583	3.960	33.407	0	151	151	2	1	-10921639	101.857	95	47	167	2139	31.423	4.800	0.195	1.059
ID520038	520038	35	41.922	11.709	20.099	0	151	151	2	1	-10921639	113.286	103	71	183	2379	30.373	2.000	0.108	0.728
ID520037	520037	34	49.985	22.746	19.129	0	151	151	2	1	-10921639	134.238	127	95	199	2819	28.945	4.800	0.183	1.436
ID520036	520036	33	41.425	7.942	19.284	0	151	151	2	1	-10921639	102.619	103	63	159	2155	29.877	2.000	0.143	0.857
ID520041	520041	34	54.771	21.841	19.679	0	152	152	2	1	-10921639	141.476	143	95	199	2971	32.851	4.800	0.185	1.344
ID520040	520040	33	57.096	8.090	19.787	0	152	152	2	1	-10921639	128.524	135	47	199	2699	40.526	4.800	0.203	1.070
ID520043	520043	34	42.747	20.417	18.750	0	153	153	2	1	-10921639	139.571	143	87	175	2931	25.117	4.800	0.155	1.489
ID520042	520042	33	43.999	7.709	19.388	0	153	153	2	1	-10921639	109.857	111	63	175	2307	31.013	2.000	0.161	0.984
ID520045	520045	34	39.446	21.300	19.746	0	154	154	2	1	-10921639	153.667	159	119	183	3227	18.988	4.800	0.150	2.107
ID520044	520044	33	47.416	8.072	19.798	0	154	154	2	1	-10921639	107.190	103	47	175	2251	34.928	2.000	0.156	0.826
ID520047	520047	34	44.818	20.473	19.092	0	155	155	2	1	-10921639	140.333	143	87	191	2947	28.547	2.000	0.144	1.238
ID520046	520046	55	39.378	15.111	11.356	0	155	155	2	1	-10921639	110.619	111	71	151	2323	24.459	2.000	0.168	1.300
ID520049	520049	54	47.032	11.688	19.672	0	155	155	2	1	-10921639	136.143	143	87	215	2859	34.156	6.344	0.138	0.965
ID520048	520048	33	54.970	8.324	20.218	0	155	155	2	1	-10921639	130.429	127	79	183	2739	34.740	2.000	0.197	1.236
ID520053	520053	34	55.627	20.692	19.360	0	156	156	2	1	-10921639	136.524	151	47	215	2867	47.975	2.000	0.171	0.831
ID520052	520052	33	55.873	8.127	19.785	0	156	156	2	1	-10921639	123.952	127	55	191	2603	37.136	2.000	0.191	1.071
ID520051	520051	54	44.878	12.943	18.281	0	156	156	2	1	-10921639	126.238	119	79	207	2651	34.493	2.000	0.135	0.872
ID520050	520050	55	40.665	15.216	10.888	0	156	156	2	1	-10921639	104.524	103	79	143	2195	20.803	4.800	0.191	1.611
ID520055	520055	34	46.691	21.934	20.579	0	157	157	2	1	-10921639	140.714	135	95	215	2955	31.713	7.600	0.141	1.100
ID520054	520054	33	53.350	8.152	19.806	0	157	157	2	1	-10921639	115.571	103	63	183	2427	36.006	2.000	0.201	1.076
ID520057	520057	37	40.750	4.269	32.489	0	157	157	2	1	-10921639	99.190	87	63	167	2083	33.716	2.000	0.133	0.690
ID520056	520056	None	35.182	18.737	23.551	0	157	157	2	1	-10921639	133.476	135	63	191	2803	33.238	2.000	0.090	0.666
ID520062	520062	37	38.287	4.671	33.256	0	158	158	2	1	-10921639	103.000	103	63	143	2163	27.597	4.800	0.200	1.243
ID520061	520061	38	51.260	15.962	26.003	0	158	158	2	1	-10921639	130.429	119	87	191	2739	31.043	2.000	0.156	1.136
ID520060	520060	34	45.155	21.012	21.044	0	158	158	2	1	-10921639	155.190	159	111	199	3259	24.347	4.800	0.163	1.788
ID520059	520059	33	54.151	8.001	19.825	0	158	158	2	1	-10921639	117.476	111	71	183	2467	29.678	4.800	0.214	1.398
ID520058	520058	None	36.167	14.108	10.663	0	158	158	2	1	-10921639	105.286	103	79	143	2211	18.615	4.800	0.178	1.708
ID520070	520070	37	35.454	3.982	31.833	0	159	159	2	1	-10921639	94.619	95	55	151	1987	25.105	2.000	0.124	0.830
ID520069	520069	38	55.654	15.884	25.890	0	159	159	2	1	-10921639	132.714	135	63	183	2787	33.576	2.000	0.187	1.247
ID520068	520068	34	63.172	21.405	19.864	0	159	159	2	1	-10921639	167.762	167	111	255	3523	35.499	4.800	0.171	1.383
ID520067	520067	33	41.180	7.673	19.621	0	159	159	2	1	-10921639	108.333	111	71	151	2275	26.209	2.000	0.178	1.246
ID520066	520066	None	37.945	13.000	18.000	0	159	159	2	1	-10921639	120.905	119	87	167	2539	23.854	2.000	0.140	1.247
ID520079	520079	38	36.205	15.747	25.154	0	160	160	2	1	-10921639	133.857	127	95	183	2811	23.500	7.600	0.127	1.285
ID520078	520078	34	54.590	20.130	19.743	0	160	160	2	1	-10921639	176.905	175	119	223	3715	25.286	4.800	0.178	2.119
ID520077	520077	33	56.798	7.898	18.775	0	160	160	2	1	-10921639	128.143	119	79	175	2691	27.746	4.800	0.241	1.795
ID520076	520076	39	41.196	14.642	10.703	0	160	160	2	1	-10921639	110.238	111	71	151	2315	22.472	4.800	0.187	1.546
ID520082	520082	34	60.790	20.912	19.432	0	161	161	2	1	-10921639	170.810	191	87	215	3587	39.648	4.800	0.188	1.361
ID520081	520081	33	38.813	8.113	19.243	0	161	161	2	1	-10921639	113.667	119	63	159	2387	27.286	2.000	0.150	1.087
ID520080	520080	39	45.740	15.043	11.234	0	161	161	2	1	-10921639	119.762	111	71	175	2515	26.881	7.600	0.176	1.330
ID520063	520063	39	47.518	15.000	12.000	0	162	162	2	1	-10921639	127.762	127	79	183	2683	27.817	4.800	0.183	1.423
ID520065	520065	34	44.111	20.147	19.162	0	162	162	2	1	-10921639	140.333	151	63	191	2947	34.810	2.000	0.134	0.953
ID520064	520064	33	37.135	7.793	19.490	0	162	162	2	1	-10921639	114.429	111	71	159	2403	27.431	4.800	0.156	1.128
ID520071	520071	39	48.992	12.945	12.721	0	163	163	2	1	-10921639	133.476	127	87	183	2803	25.876	4.800	0.179	1.564
ID520075	520075	None	46.762	15.131	25.604	0	163	163	2	1	-10921639	120.143	119	55	183	2523	37.291	2.000	0.159	0.884
ID520074	520074	None	38.614	20.925	20.997	0	163	163	2	1	-10921639	147.190	151	111	191	3091	23.545	7.600	0.141	1.544
ID520073	520073	34	38.357	19.348	19.457	0	163	163	2	1	-10921639	133.857	151	63	191	2811	35.080	2.000	0.121	0.823
ID520072	520072	33	35.631	7.407	18.803	0	163	163	2	1	-10921639	89.286	87	39	159	1875	29.949	2.000	0.146	0.761
ID520087	520087	39	54.414	14.608	12.329	0	164	164	2	1	-10921639	143.762	143	87	207	3019	35.228	4.800	0.202	1.370
ID520088	520088	None	37.516	4.389	31.960	0	164	164	2	1	-10921639	88.143	87	47	159	1851	33.398	2.000	0.120	0.564
ID520095	520095	34	42.798	19.746	19.446	0	165	165	2	1	-10921639	139.952	143	87	199	2939	30.197	4.800	0.165	1.312
ID520094	520094	41	42.540	12.720	19.122	0	165	165	2	1	-10921639	138.429	143	87	191	2907	30.418	2.000	0.137	1.099
ID520093	520093	39	56.460	14.019	12.621	0	165	165	2	1	-10921639	153.667	159	103	199	3227	29.755	4.800	0.195	1.686
ID520096	520096	None	36.178	14.783	25.403	0	165	165	2	1	-10921639	122.048	119	95	159	2563	17.974	7.600	0.141	1.681
ID520092	520092	34	50.477	20.099	19.907	0	166	166	2	1	-10921639	157.857	159	119	199	3315	25.080	4.800	0.189	2.001
ID520091	520091	41	36.874	13.017	19.432	0	166	166	2	1	-10921639	140.333	135	79	191	2947	29.212	2.000	0.113	0.976
ID520090	520090	42	46.303	8.284	19.201	0	166	166	2	1	-10921639	117.476	119	47	191	2467	35.922	2.000	0.155	0.876
ID520089	520089	39	37.793	14.699	12.396	0	166	166	2	1	-10921639	125.857	119	79	167	2643	23.500	4.800	0.153	1.419
ID520086	520086	34	64.875	21.095	19.582	0	167	167	2	1	-10921639	170.429	167	103	247	3579	34.369	2.000	0.187	1.559
ID520085	520085	42	50.630	8.146	19.633	0	167	167	2	1	-10921639	136.143	135	55	183	2859	42.050	2.000	0.169	0.935
ID520084	520084	41	42.215	11.829	19.071	0	167	167	2	1	-10921639	147.190	151	87	191	3091	27.899	2.000	0.138	1.279
ID520083	520083	39	49.777	14.546	12.210	0	167	167	2	1	-10921639	133.857	135	103	183	2811	22.384	4.800	0.204	2.026
ID520101	520101	40	45.951	14.951	25.826	0	168	168	2	1	-10921639	133.095	127	71	183	2795	33.169	2.000	0.145	1.018
ID520100	520100	34	49.156	21.917	19.819	0	168	168	2	1	-10921639	141.095	135	95	183	2963	29.708	7.600	0.150	1.237
ID520099	520099	41	47.664	12.604	19.979	0	168	168	2	1	-10921639	142.619	143	95	207	2995	32.739	2.000	0.129	0.996
ID520098	520098	42	39.907	7.748	19.692	0	168	168	2	1	-10921639	118.238	119	55	167	2483	28.945	2.000	0.143	1.022
ID520097	520097	39	54.092	14.990	11.893	0	168	168	2	1	-10921639	135.381	143	87	191	2843	29.337	4.800	0.198	1.524
ID520109	520109	40	36.847	15.440	25.706	0	169	169	2	1	-10921639	137.667	143	71	175	2891	29.321	4.800	0.134	1.108
ID520108	520108	34	59.343	20.567	19.804	0	169	169	2	1	-10921639	157.095	159	79	239	3299	37.344	4.800	0.184	1.310
ID520107	520107	41	62.794	11.234	18.899	0	169	169	2	1	-10921639	170.429	167	119	223	3579	30.418	4.800	0.198	1.855
ID520106	520106	39	53.250	13.964	11.077	0	169	169	2	1	-10921639	142.238	143	95	191	2987	25.538	4.800	0.187	1.758
ID520118	520118	40	66.986	15.146	25.819	0	170	170	2	1	-10921639	157.476	159	79	247	3307	41.770	2.000	0.185	1.177
ID520117	520117	34	56.736	20.725	19.189	0	170	170	2	1	-10921639	140.714	143	63	199	2955	39.122	4.800	0.205	1.224
ID520116	520116	41	50.825	11.568	18.933	0	170	170	2	1	-10921639	155.571	151	87	215	3267	35.559	2.000	0.126	0.977
ID520115	520115	39	61.158	14.432	11.621	0	170	170	2	1	-10921639	146.429	143	95	207	3075	32.552	4.800	0.227	1.662
ID520119	520119	39	54.845	13.519	11.658	0	171	171	2	1	-10921639	139.571	143	71	199	2931	33.521	2.000	0.188	1.320
ID520122	520122	40	61.315	15.501	25.782	0	171	171	2	1	-10921639	166.238	167	103	215	3491	37.086	4.800	0.199	1.489
ID520121	520121	41	45.372	11.847	19.201	0	171	171	2	1	-10921639	150.238	159	103	199	3155	28.046	2.000	0.127	1.209
ID520120	520120	43	36.341	8.658	19.466	0	171	171	2	1	-10921639	140.333	135	103	175	2947	22.675	6.306	0.161	1.713
ID520111	520111	41	48.201	11.595	17.863	0	172	172	2	1	-10921639	143.000	143	79	199	3003	34.223	2.000	0.146	1.062
ID520110	520110	39	83.044	14.285	11.018	0	172	172	2	1	-10921639	149.857	135	95	247	3147	46.046	2.000	0.256	1.325
ID520114	520114	40	55.614	16.288	25.738	0	172	172	2	1	-10921639	161.286	175	71	215	3387	42.943	2.000	0.157	1.020
ID520113	520113	44	40.802	15.017	23.321	0	172	172	2	1	-10921639	170.810	175	111	215	3587	27.899	7.600	0.113	1.248
ID520112	520112	43	38.588	8.316	19.020	0	172	172	2	1	-10921639	116.714	111	71	175	2451	31.914	4.800	0.155	0.983
ID520103	520103	41	50.081	10.724	18.702	0	173	173	2	1	-10921639	165.857	167	127	199	3483	20.441	4.800	0.187	2.553
ID520102	520102	39	55.495	14.629	10.765	0	173	173	2	1	-10921639	136.905	135	87	207	2875	34.307	2.000	0.166	1.134
ID520105	520105	44	37.869	15.275	22.757	0	173	173	2	1	-10921639	162.429	167	111	215	3411	26.841	7.600	0.115	1.245
ID520104	520104	45	37.773	19.687	19.152	0	173	173	2	1	-10921639	138.810	135	103	183	2915	24.867	2.000	0.113	1.132
ID520127	520127	44	57.776	15.705	25.205	0	174	174	2	1	-10921639	179.190	167	143	231	3763	24.608	7.600	0.186	2.283
ID520126	520126	45	38.436	20.993	19.044	0	174	174	2	1	-10921639	132.333	135	79	167	2779	23.777	4.800	0.147	1.430
ID520125	520125	41	43.139	11.606	18.859	0	174	174	2	1	-10921639	153.667	159	87	199	3227	29.647	2.000	0.120	1.107
ID520124	520124	43	45.252	8.303	19.201	0	174	174	2	1	-10921639	134.238	151	63	183	2819	35.499	6.294	0.156	1.021
ID520123	520123	39	69.521	13.842	11.054	0	174	174	2	1	-10921639	149.476	143	103	215	3139	35.743	2.000	0.232	1.575
ID520132	520132	44	65.869	15.817	25.052	0	175	175	2	1	-10921639	176.143	175	111	239	3699	31.828	7.600	0.197	1.822
ID520131	520131	45	36.815	21.026	19.556	0	175	175	2	1	-10921639	138.810	143	95	183	2915	24.082	2.000	0.130	1.328
ID520130	520130	41	56.741	12.174	18.675	0	175	175	2	1	-10921639	165.857	159	111	239	3483	33.013	2.000	0.162	1.404
ID520129	520129	43	48.580	8.702	18.941	0	175	175	2	1	-10921639	147.952	151	103	207	3107	31.033	4.800	0.181	1.459
ID520128	520128	39	44.853	14.240	10.912	0	175	175	2	1	-10921639	129.667	135	79	175	2723	29.969	2.000	0.149	1.123
ID520143	520143	44	54.522	15.865	25.274	0	176	176	2	1	-10921639	165.095	167	103	207	3467	30.974	7.600	0.164	1.504
ID520142	520142	41	55.440	11.805	19.075	0	176	176	2	1	-10921639	170.429	167	127	231	3579	29.994	3.200	0.152	1.503
ID520141	520141	43	54.538	8.533	19.000	0	176	176	2	1	-10921639	156.714	151	103	231	3291	36.847	4.800	0.186	1.331
ID520140	520140	39	39.926	13.168	10.851	0	176	176	2	1	-10921639	114.429	111	63	159	2403	26.841	4.800	0.165	1.208
ID520139	520139	44	38.913	16.781	25.331	0	177	177	2	1	-10921639	170.048	175	127	207	3571	25.734	4.800	0.132	1.537
ID520138	520138	None	38.762	14.961	24.851	0	177	177	2	1	-10921639	163.571	175	103	207	3435	31.452	4.800	0.130	1.195
ID520137	520137	43	63.802	8.749	19.424	0	177	177	2	1	-10921639	166.619	167	103	239	3499	38.239	4.800	0.201	1.459
ID520136	520136	39	43.143	12.332	12.137	0	177	177	2	1	-10921639	128.143	127	79	167	2691	24.171	4.800	0.186	1.661
ID520163	520163	39	47.955	11.863	12.835	0	178	178	2	1	-10921639	140.714	135	111	191	2955	25.442	3.200	0.161	1.535
ID520165	520165	44	52.112	17.658	24.224	0	178	178	2	1	-10921639	172.714	175	119	231	3627	29.734	2.000	0.132	1.352
ID520164	520164	43	54.934	10.702	18.941	0	178	178	2	1	-10921639	190.238	183	143	255	3995	30.348	4.800	0.166	1.782
ID520135	520135	44	44.210	15.812	25.277	0	179	179	2	1	-10921639	164.333	167	127	215	3451	26.331	7.600	0.137	1.506
ID520134	520134	46	45.521	21.914	19.793	0	179	179	2	1	-10921639	141.095	143	95	191	2963	31.282	2.000	0.142	1.122
ID520133	520133	43	64.061	8.407	19.247	0	179	179	2	1	-10921639	168.524	183	95	247	3539	46.208	2.000	0.170	1.057
ID520146	520146	44	53.053	16.670	24.807	0	180	180	2	1	-10921639	170.810	167	103	223	3587	35.922	4.800	0.172	1.396
ID520145	520145	46	63.806	21.008	19.401	0	180	180	2	1	-10921639	161.667	167	71	223	3395	42.808	2.000	0.171	1.106
ID520144	520144	43	76.650	9.216	19.405	0	180	180	2	1	-10921639	204.714	207	127	255	4299	46.657	4.800	0.220	1.580
ID520147	520147	46	69.703	19.999	19.087	0	181	181	2	1	-10921639	181.476	175	119	247	3811	37.491	2.000	0.181	1.484
ID520149	520149	44	48.199	16.529	24.921	0	181	181	2	1	-10921639	163.952	167	111	215	3443	32.739	4.800	0.157	1.358
ID520148	520148	43	63.104	8.892	19.577	0	181	181	2	1	-10921639	182.238	191	79	255	3827	46.778	2.000	0.160	1.078
ID520151	520151	46	36.264	20.583	18.961	0	182	182	2	1	-10921639	146.429	151	79	183	3075	27.314	6.270	0.122	1.163
ID520150	520150	47	42.911	11.973	17.003	0	182	182	2	1	-10921639	170.429	175	103	239	3579	35.288	2.000	0.090	0.801
ID520154	520154	48	43.798	8.906	29.167	0	182	182	2	1	-10921639	105.286	103	71	167	2211	27.264	2.000	0.176	1.154
ID520153	520153	44	52.199	16.369	25.741	0	182	182	2	1	-10921639	159.000	167	87	207	3339	35.777	4.800	0.172	1.304
ID520152	520152	43	64.629	8.553	19.836	0	182	182	2	1	-10921639	182.238	183	95	247	3827	41.869	2.000	0.151	1.144
ID520173	520173	48	44.695	9.045	28.987	0	183	183	2	1	-10921639	106.810	103	63	159	2243	29.134	2.000	0.163	1.029
ID520172	520172	44	48.303	18.394	24.236	0	183	183	2	1	-10921639	160.524	159	111	207	3371	30.212	2.000	0.126	1.192
ID520171	520171	46	53.124	19.837	18.918	0	183	183	2	1	-10921639	159.000	159	79	223	3339	32.299	3.200	0.154	1.311
ID520170	520170	47	61.249	10.522	17.750	0	183	183	2	1	-10921639	207.762	215	143	255	4363	32.388	4.800	0.165	1.814
ID520159	520159	49	39.005	16.000	26.000	0	184	184	2	1	-10921639	146.048	151	95	183	3067	26.590	4.800	0.138	1.331
ID520158	520158	44	35.629	19.799	24.059	0	184	184	2	1	-10921639	150.619	151	87	191	3163	27.185	7.600	0.102	1.022
ID520157	520157	46	46.201	19.313	19.282	0	184	184	2	1	-10921639	169.667	175	87	215	3563	34.440	4.800	0.139	1.205
ID520156	520156	43	81.028	8.803	18.887	0	184	184	2	1	-10921639	205.476	207	119	255	4315	42.152	4.800	0.223	1.775
ID520155	520155	47	70.735	10.661	18.031	0	184	184	2	1	-10921639	206.619	207	135	255	4339	40.118	4.800	0.184	1.602
ID520182	520182	49	57.050	15.211	26.101	0	185	185	2	1	-10921639	152.143	151	103	223	3195	35.533	2.000	0.153	1.139
ID520181	520181	46	50.633	18.722	21.128	0	185	185	2	1	-10921639	181.857	183	143	223	3819	23.363	6.278	0.163	2.177
ID520180	520180	43	82.154	9.212	19.552	0	185	185	2	1	-10921639	204.333	215	95	255	4291	54.748	4.800	0.232	1.406
ID520167	520167	43	81.991	9.957	20.061	0	186	186	2	1	-10921639	203.190	207	127	255	4267	39.405	4.800	0.212	1.807
ID520166	520166	46	50.038	20.129	19.058	0	186	186	2	1	-10921639	165.095	175	95	215	3467	33.265	6.262	0.151	1.301
ID520169	520169	None	36.298	8.997	29.135	0	186	186	2	1	-10921639	100.714	95	71	159	2115	23.206	2.000	0.131	1.008
ID520168	520168	49	61.305	15.322	26.094	0	186	186	2	1	-10921639	151.000	143	95	215	3171	34.963	7.600	0.187	1.363
ID520162	520162	49	45.903	16.338	26.189	0	187	187	2	1	-10921639	146.429	151	103	191	3075	28.574	4.800	0.153	1.357
ID520161	520161	43	73.045	9.795	20.292	0	187	187	2	1	-10921639	190.238	183	119	255	3995	42.701	4.800	0.199	1.481
ID520160	520160	46	38.696	18.139	19.390	0	187	187	2	1	-10921639	146.429	143	87	191	3075	31.452	2.000	0.109	0.914
ID520175	520175	43	62.626	10.445	21.011	0	188	188	2	1	-10921639	182.238	191	103	255	3827	42.400	6.348	0.150	1.118
ID520174	520174	46	36.310	19.178	20.329	0	188	188	2	1	-10921639	159.381	159	119	207	3347	25.105	6.276	0.115	1.310
ID520176	520176	49	54.935	15.728	26.185	0	188	188	2	1	-10921639	157.857	159	103	207	3315	32.029	2.000	0.161	1.364
ID520179	520179	49	72.394	16.075	25.859	0	189	189	2	1	-10921639	203.190	199	159	255	4267	30.841	4.800	0.218	2.357
ID520178	520178	43	69.704	9.245	20.963	0	189	189	2	1	-10921639	184.524	199	111	255	3875	42.303	2.000	0.180	1.328
ID520177	520177	46	49.744	18.118	19.236	0	189	189	2	1	-10921639	154.048	151	87	223	3235	35.909	2.000	0.132	0.999
ID520202	520202	49	67.074	16.091	25.852	0	190	190	2	1	-10921639	174.619	167	103	247	3667	37.222	4.800	0.195	1.530
ID520201	520201	43	75.847	8.749	20.873	0	190	190	2	1	-10921639	188.333	183	103	255	3955	44.350	2.000	0.186	1.334
ID520200	520200	46	36.270	17.558	19.371	0	190	190	2	1	-10921639	152.143	151	87	207	3195	32.426	4.800	0.121	1.012
ID520183	520183	62	41.709	10.998	14.039	0	191	191	2	1	-10921639	112.524	119	55	199	2363	37.491	2.000	0.117	0.627
ID520188	520188	None	43.041	4.145	32.889	0	191	191	2	1	-10921639	107.190	103	71	159	2251	28.354	4.800	0.241	1.466
ID520187	520187	49	66.082	16.560	25.447	0	191	191	2	1	-10921639	178.810	175	119	239	3755	38.501	2.000	0.177	1.398
ID520186	520186	43	77.557	8.843	20.934	0	191	191	2	1	-10921639	184.905	191	95	255	3883	48.656	2.000	0.186	1.190
ID520185	520185	46	38.351	18.742	19.566	0	191	191	2	1	-10921639	164.714	159	127	207	3459	24.152	4.800	0.104	1.286
ID520184	520184	50	59.822	12.264	19.168	0	191	191	2	1	-10921639	192.143	191	143	255	4035	35.443	2.000	0.127	1.222
ID520199	520199	49	68.930	16.155	25.659	0	192	192	2	1	-10921639	160.905	167	87	231	3379	45.035	4.800	0.215	1.264
ID520198	520198	43	50.816	8.584	21.203	0	192	192	2	1	-10921639	159.381	159	119	215	3347	28.111	7.600	0.142	1.407
ID520197	520197	46	66.184	18.196	19.222	0	192	192	2	1	-10921639	183.762	183	111	255	3859	41.639	2.000	0.160	1.215
ID520196	520196	50	37.845	11.861	19.420	0	192	192	2	1	-10921639	157.857	151	111	223	3315	30.806	2.000	0.083	0.785
ID520195	520195	62	37.079	11.218	13.628	0	192	192	2	1	-10921639	111.000	103	71	175	2331	25.799	2.000	0.115	0.885
ID520191	520191	43	53.085	8.435	20.507	0	193	193	2	1	-10921639	143.000	143	79	223	3003	44.829	2.000	0.167	0.915
ID520190	520190	46	65.882	17.455	19.272	0	193	193	2	1	-10921639	197.095	207	127	255	4139	43.957	2.000	0.147	1.151
ID520189	520189	62	41.597	11.442	13.436	0	193	193	2	1	-10921639	114.810	111	55	183	2411	36.802	2.000	0.155	0.837
ID520194	520194	49	67.533	16.185	25.879	0	193	193	2	1	-10921639	155.190	159	71	223	3259	41.386	2.000	0.203	1.265
ID520193	520193	50	47.862	11.789	20.803	0	193	193	2	1	-10921639	172.714	175	95	215	3627	34.423	2.000	0.129	1.144
ID520192	520192	51	36.682	21.608	20.154	0	193	193	2	1	-10921639	151.381	151	87	215	3179	34.639	4.800	0.107	0.848
ID520207	520207	49	48.794	15.731	25.757	0	194	194	2	1	-10921639	144.143	143	79	223	3027	39.863	2.000	0.131	0.840
ID520206	520206	51	41.314	21.612	19.671	0	194	194	2	1	-10921639	160.143	159	87	207	3363	39.378	2.000	0.105	0.770
ID520205	520205	43	56.899	7.737	20.059	0	194	194	2	1	-10921639	155.571	151	87	231	3267	40.837	3.200	0.156	1.030
ID520204	520204	46	64.292	18.292	19.427	0	194	194	2	1	-10921639	191.381	191	103	255	4019	46.543	2.000	0.149	1.065
ID520203	520203	50	52.291	11.973	19.167	0	194	194	2	1	-10921639	181.095	183	119	247	3803	30.974	2.000	0.115	1.203
ID520210	520210	49	72.418	15.837	25.039	0	195	195	2	1	-10921639	183.000	183	119	255	3843	37.947	2.000	0.183	1.493
ID520209	520209	50	43.966	10.850	20.603	0	195	195	2	1	-10921639	170.048	167	95	223	3571	30.513	4.800	0.137	1.345
ID520208	520208	46	66.330	18.908	19.626	0	195	195	2	1	-10921639	206.238	199	159	255	4331	29.492	4.800	0.174	2.071
ID520222	520222	49	64.020	16.459	25.391	0	196	196	2	1	-10921639	192.905	191	135	255	4051	32.781	7.600	0.169	1.700
ID520221	520221	50	59.846	8.169	20.314	0	196	196	2	1	-10921639	154.048	151	87	231	3235	41.606	4.800	0.178	1.119
ID520220	520220	46	53.037	17.813	19.120	0	196	196	2	1	-10921639	178.429	183	103	231	3747	35.917	3.200	0.132	1.158
ID520223	520223	46	60.370	18.173	18.910	0	197	197	2	1	-10921639	168.905	167	103	247	3547	36.826	2.000	0.156	1.237
ID520226	520226	49	53.684	16.503	25.181	0	197	197	2	1	-10921639	196.333	191	151	255	4123	31.224	4.800	0.159	1.724
ID520225	520225	52	35.703	12.158	19.851	0	197	197	2	1	-10921639	169.667	167	127	207	3563	22.533	2.000	0.090	1.243
ID520224	520224	50	63.057	8.316	20.266	0	197	197	2	1	-10921639	154.048	143	79	231	3235	44.143	2.000	0.173	1.032
ID520219	520219	49	55.777	16.511	25.362	0	198	198	2	1	-10921639	183.381	191	119	239	3851	36.702	4.800	0.151	1.309
ID520218	520218	52	45.352	11.930	20.356	0	198	198	2	1	-10921639	184.143	191	135	239	3867	29.857	2.000	0.103	1.149
ID520217	520217	46	47.370	17.722	19.463	0	198	198	2	1	-10921639	166.238	159	95	255	3491	41.639	2.000	0.110	0.794
ID520216	520216	50	56.311	8.010	19.442	0	198	198	2	1	-10921639	171.190	167	127	231	3595	33.142	2.000	0.161	1.434
ID520215	520215	None	35.144	4.609	33.348	0	199	199	2	1	-10921639	101.095	87	63	143	2123	27.586	4.800	0.179	1.114
ID520214	520214	49	64.258	17.046	24.299	0	199	199	2	1	-10921639	212.333	215	159	255	4459	29.321	6.340	0.162	2.024
ID520213	520213	50	62.126	8.416	19.785	0	199	199	2	1	-10921639	168.905	175	87	239	3547	46.846	2.000	0.178	1.090
ID520212	520212	None	35.854	22.063	19.115	0	199	199	2	1	-10921639	124.714	119	79	175	2619	30.373	2.000	0.100	0.748
ID520211	520211	46	46.516	17.111	19.428	0	199	199	2	1	-10921639	171.571	159	87	247	3603	45.647	2.000	0.079	0.549
ID520231	520231	50	53.723	8.553	19.998	0	200	200	2	1	-10921639	163.571	159	103	223	3435	30.418	4.800	0.172	1.575
ID520230	520230	46	48.024	17.074	19.198	0	200	200	2	1	-10921639	196.714	191	127	255	4131	34.049	2.000	0.098	1.029
ID520232	520232	49	53.128	15.979	25.847	0	200	200	2	1	-10921639	162.429	167	87	239	3411	46.960	2.000	0.128	0.786
ID520227	520227	50	53.237	8.439	19.030	0	201	201	2	1	-10921639	141.857	143	79	239	2979	42.504	2.000	0.168	0.961
ID520228	520228	49	37.688	15.791	26.769	0	201	201	2	1	-10921639	133.857	135	79	183	2811	28.654	2.000	0.105	0.885
ID520233	520233	50	49.530	8.641	19.850	0	202	202	2	1	-10921639	135.762	127	87	191	2851	26.881	2.000	0.164	1.423
ID520229	520229	50	45.864	8.339	20.029	0	203	203	2	1	-10921639	124.333	127	79	167	2611	28.547	4.800	0.197	1.436
ID520234	520234	None	41.059	18.111	25.149	0	204	204	2	1	-10921639	120.905	119	87	159	2539	21.452	2.000	0.163	1.580
ID520236	520236	None	37.731	9.022	29.717	0	214	214	2	1	-10921639	93.476	87	55	151	1963	26.487	7.600	0.128	0.798
ID520235	520235	53	42.330	5.089	32.877	0	215	215	2	1	-10921639	121.286	119	79	175	2547	32.014	6.291	0.175	1.126
ID520237	520237	53	40.383	4.612	32.713	0	216	216	2	1	-10921639	124.333	119	71	183	2611	35.717	2.000	0.154	0.930
ID520238	520238	53	40.844	4.834	32.171	0	217	217	2	1	-10921639	97.286	87	55	167	2043	30.055	2.000	0.122	0.705
ID520239	520239	None	36.209	4.789	32.175	0	226	226	2	1	-10921639	86.619	79	47	175	1819	31.443	2.000	0.087	0.440
ID520240	520240	None	35.289	4.961	32.384	0	235	235	2	1	-10921639	83.190	71	47	151	1747	30.318	2.000	0.102	0.507
ID520242	520242	None	35.773	10.161	20.108	0	242	242	2	1	-10921639	93.095	103	55	119	1955	22.041	2.000	0.197	1.388
ID520241	520241	None	37.421	5.000	33.000	0	243	243	2	1	-10921639	106.048	119	71	151	2227	27.420	6.304	0.168	1.113
ID520245	520245	None	42.178	4.776	32.248	0	246	246	2	1	-10921639	108.714	103	63	175	2283	31.713	6.337	0.150	0.893
ID520244	520244	None	44.927	9.185	19.901	0	246	246	2	1	-10921639	89.286	87	47	143	1875	24.806	2.000	0.254	1.456
ID520246	520246	None	46.693	16.401	25.982	0	247	247	2	1	-10921639	102.619	95	71	159	2155	24.063	4.800	0.233	1.612
ID520243	520243	56	44.300	9.476	19.296	0	248	248	2	1	-10921639	107.952	111	71	151	2267	25.734	6.206	0.211	1.462
ID520247	520247	56	39.111	9.739	19.904	0	249	249	2	1	-10921639	104.524	103	71	143	2195	23.271	2.000	0.158	1.226
ID520248	520248	56	41.000	9.113	19.603	0	251	251	2	1	-10921639	111.000	111	71	151	2331	23.186	4.800	0.182	1.474
ID520250	520250	56	45.643	9.730	19.334	0	252	252	2	1	-10921639	108.714	103	71	143	2283	24.284	3.200	0.215	1.587
ID520249	520249	56	44.849	9.754	19.674	0	253	253	2	1	-10921639	119.381	119	71	183	2507	26.830	6.281	0.173	1.312
ID520251	520251	56	50.531	9.927	19.309	0	254	254	2	1	-10921639	124.333	119	79	175	2611	29.102	4.800	0.208	1.472
ID520252	520252	None	37.079	4.777	32.086	0	254	254	2	1	-10921639	81.667	79	55	151	1715	25.214	2.000	0.158	0.886
ID520254	520254	None	41.208	18.252	18.889	0	255	255	2	1	-10921639	142.238	151	79	175	2987	24.384	2.000	0.135	1.384
ID520253	520253	56	54.499	10.310	19.470	0	255	255	2	1	-10921639	131.952	135	79	207	2771	33.607	4.800	0.225	1.442
ID520255	520255	None	38.018	13.660	16.216	0	256	256	2	1	-10921639	123.571	127	71	175	2595	29.238	2.000	0.124	0.932
ID520257	520257	57	44.623	16.569	26.014	0	256	256	2	1	-10921639	113.667	111	71	167	2387	26.813	2.000	0.181	1.299
ID520256	520256	56	38.233	9.475	20.359	0	256	256	2	1	-10921639	107.190	103	63	167	2251	28.467	2.000	0.160	1.037
ID520259	520259	57	42.242	16.998	25.896	0	257	257	2	1	-10921639	115.190	119	79	151	2419	23.134	2.000	0.185	1.557
ID520258	520258	56	50.744	8.723	20.143	0	257	257	2	1	-10921639	122.810	111	71	183	2579	30.212	3.200	0.204	1.378
ID520263	520263	56	48.609	9.602	19.968	0	258	258	2	1	-10921639	146.048	143	95	183	3067	23.796	4.800	0.182	1.893
ID520260	520260	56	47.150	9.582	19.888	0	259	259	2	1	-10921639	138.048	143	103	183	2899	24.848	4.800	0.173	1.639
ID520262	520262	58	48.778	17.133	25.723	0	260	260	2	1	-10921639	112.905	119	39	159	2371	36.565	2.000	0.208	1.064
ID520261	520261	56	57.345	9.789	20.029	0	260	260	2	1	-10921639	145.667	143	87	207	3059	29.430	4.800	0.196	1.625
ID520271	520271	59	50.033	17.976	18.672	0	261	261	2	1	-10921639	146.429	143	87	199	3075	33.616	2.000	0.125	0.970
ID520273	520273	58	35.731	17.249	23.916	0	261	261	2	1	-10921639	139.952	143	103	183	2939	21.087	6.213	0.146	1.689
ID520272	520272	56	57.141	9.630	19.927	0	261	261	2	1	-10921639	138.048	135	71	207	2899	31.544	4.800	0.196	1.433
ID520270	520270	59	46.650	18.478	19.427	0	262	262	2	1	-10921639	162.048	159	119	207	3403	26.710	4.800	0.140	1.487
ID520269	520269	56	46.186	9.346	19.668	0	262	262	2	1	-10921639	120.905	127	47	167	2539	31.282	4.800	0.196	1.265
ID520266	520266	58	40.965	16.906	25.877	0	263	263	2	1	-10921639	118.238	127	55	159	2483	29.708	2.000	0.168	1.147
ID520265	520265	59	38.852	18.707	19.073	0	263	263	2	1	-10921639	151.762	143	79	199	3187	28.611	2.000	0.120	1.133
ID520264	520264	None	37.728	12.988	18.755	0	263	263	2	1	-10921639	142.238	135	103	199	2987	25.911	2.000	0.092	0.923
ID520267	520267	56	64.561	9.339	20.209	0	264	264	2	1	-10921639	131.571	127	55	191	2763	42.451	2.000	0.249	1.234
ID520268	520268	58	38.954	17.442	26.066	0	264	264	2	1	-10921639	136.143	143	79	167	2859	22.668	4.800	0.155	1.609
ID520277	520277	56	46.917	9.394	20.116	0	265	265	2	1	-10921639	125.095	119	71	183	2627	32.289	2.000	0.160	1.071
ID520276	520276	None	40.598	14.295	10.968	0	265	265	2	1	-10921639	100.333	95	39	151	2107	32.725	2.000	0.172	0.901
ID520275	520275	58	43.997	16.286	25.679	0	266	266	2	1	-10921639	114.429	119	63	151	2403	29.994	4.800	0.205	1.298
ID520274	520274	56	57.979	9.435	19.676	0	266	266	2	1	-10921639	144.524	151	79	215	3035	38.997	4.800	0.213	1.300
ID520279	520279	56	64.111	8.970	19.947	0	267	267	2	1	-10921639	140.714	143	87	191	2955	34.792	2.000	0.222	1.467
ID520278	520278	None	40.169	13.604	11.642	0	267	267	2	1	-10921639	122.048	119	87	159	2563	22.411	4.800	0.157	1.475
ID520280	520280	58	68.758	16.906	25.791	0	267	267	2	1	-10921639	128.524	127	55	191	2699	40.288	2.000	0.259	1.312
ID520285	520285	58	47.827	16.367	25.846	0	268	268	2	1	-10921639	124.333	135	63	183	2611	33.594	2.000	0.170	1.077
ID520284	520284	60	55.843	11.849	19.100	0	268	268	2	1	-10921639	165.095	159	119	207	3467	28.611	7.600	0.166	1.646
ID520283	520283	58	37.866	16.487	25.560	0	269	269	2	1	-10921639	104.905	111	55	167	2203	35.046	7.600	0.138	0.725
ID520282	520282	60	41.536	9.629	19.860	0	269	269	2	1	-10921639	142.619	143	79	175	2995	24.719	4.800	0.172	1.690
ID520281	520281	None	41.563	14.039	11.647	0	269	269	2	1	-10921639	110.238	111	55	159	2315	29.384	2.000	0.176	1.126
ID520291	520291	60	70.454	9.671	19.963	0	270	270	2	1	-10921639	154.048	151	87	215	3235	35.730	2.000	0.239	1.662
ID520290	520290	61	50.137	17.270	18.301	0	270	270	2	1	-10921639	173.857	167	135	223	3651	28.317	2.000	0.132	1.431
ID520292	520292	58	43.616	16.826	25.822	0	270	270	2	1	-10921639	125.095	127	71	175	2627	29.923	2.000	0.148	1.078
ID520295	520295	60	48.298	10.180	19.693	0	271	271	2	1	-10921639	150.619	159	111	191	3163	25.232	4.800	0.186	1.874
ID520294	520294	61	44.599	16.657	18.891	0	271	271	2	1	-10921639	176.143	183	119	223	3699	26.447	4.800	0.125	1.480
ID520293	520293	None	35.555	13.676	13.314	0	271	271	2	1	-10921639	120.143	119	79	183	2523	30.070	6.077	0.154	1.063
ID520287	520287	None	38.403	13.776	19.967	0	272	272	2	1	-10921639	162.429	159	103	223	3411	34.648	2.000	0.083	0.715
ID520286	520286	61	48.186	17.628	17.872	0	272	272	2	1	-10921639	171.952	183	95	223	3611	35.461	4.800	0.127	1.094
ID520289	520289	58	41.576	16.395	25.825	0	272	272	2	1	-10921639	116.333	111	71	175	2443	33.594	2.000	0.141	0.853
ID520288	520288	60	48.698	9.203	20.785	0	272	272	2	1	-10921639	117.857	127	55	183	2475	36.158	2.000	0.168	0.936
ID520303	520303	58	38.815	15.408	26.037	0	273	273	2	1	-10921639	105.286	103	55	159	2211	30.161	2.000	0.147	0.894
ID520302	520302	60	51.683	9.824	20.440	0	273	273	2	1	-10921639	155.571	159	103	223	3267	31.248	4.800	0.178	1.506
ID520297	520297	60	43.257	9.121	20.497	0	274	274	2	1	-10921639	128.143	127	79	175	2691	26.926	6.305	0.162	1.324
ID520296	520296	61	38.020	17.268	18.701	0	274	274	2	1	-10921639	173.095	175	119	215	3635	21.000	4.800	0.116	1.719
ID520301	520301	63	42.019	5.285	32.747	0	275	275	2	1	-10921639	104.524	103	47	159	2195	34.467	6.074	0.214	1.068
ID520300	520300	None	39.002	17.625	26.888	0	275	275	2	1	-10921639	111.381	119	63	159	2339	30.826	2.000	0.156	0.975
ID520299	520299	60	38.193	9.046	20.151	0	275	275	2	1	-10921639	106.810	111	79	151	2243	22.715	4.800	0.165	1.334
ID520298	520298	61	47.394	16.337	19.470	0	275	275	2	1	-10921639	175.381	175	127	239	3683	33.512	2.000	0.120	1.125
ID520306	520306	63	41.421	5.000	33.000	0	276	276	2	1	-10921639	110.619	103	63	167	2323	35.189	6.232	0.190	1.005
ID520305	520305	64	37.541	21.974	21.017	0	276	276	2	1	-10921639	142.619	159	79	199	2995	32.247	7.600	0.116	0.919
ID520304	520304	61	39.008	18.775	18.450	0	276	276	2	1	-10921639	162.048	167	79	223	3403	34.267	2.000	0.103	0.887
ID520317	520317	64	41.407	20.934	19.672	0	277	277	2	1	-10921639	155.190	151	119	199	3259	24.082	4.800	0.157	1.752
ID520316	520316	60	40.571	10.151	20.260	0	277	277	2	1	-10921639	130.810	127	71	183	2747	31.559	4.800	0.161	1.151
ID520315	520315	61	42.393	18.007	19.146	0	277	277	2	1	-10921639	168.905	175	111	215	3547	28.046	4.800	0.107	1.167
ID520314	520314	65	38.559	12.920	18.374	0	277	277	2	1	-10921639	158.619	159	95	215	3331	27.067	6.349	0.113	1.187
ID520319	520319	61	59.506	16.864	19.499	0	278	278	2	1	-10921639	190.238	183	143	255	3995	33.838	3.200	0.134	1.327
ID520318	520318	65	39.126	11.941	18.717	0	278	278	2	1	-10921639	168.524	167	111	215	3539	25.876	6.323	0.115	1.341
ID520321	520321	64	40.232	21.016	22.304	0	278	278	2	1	-10921639	135.000	135	87	207	2835	30.880	7.600	0.118	0.923
ID520320	520320	60	40.294	10.057	19.713	0	278	278	2	1	-10921639	143.381	151	79	191	3011	32.147	4.800	0.153	1.184
ID520310	520310	None	36.398	4.710	32.834	0	279	279	2	1	-10921639	91.571	87	55	159	1923	32.157	2.000	0.186	0.895
ID520309	520309	None	39.267	9.809	29.176	0	279	279	2	1	-10921639	83.190	87	47	143	1747	25.123	2.000	0.201	1.109
ID520308	520308	61	46.893	17.395	18.778	0	279	279	2	1	-10921639	194.429	207	87	239	4083	37.995	4.800	0.120	1.095
ID520307	520307	65	50.782	13.219	16.858	0	279	279	2	1	-10921639	191.000	191	119	239	4011	32.398	4.800	0.135	1.399
ID520325	520325	66	42.436	15.407	25.911	0	280	280	2	1	-10921639	109.095	103	63	159	2291	27.236	2.000	0.183	1.240
ID520324	520324	64	35.225	20.850	19.584	0	280	280	2	1	-10921639	155.952	159	87	215	3275	30.303	4.800	0.134	1.214
ID520323	520323	None	37.061	8.842	20.485	0	280	280	2	1	-10921639	121.667	119	71	175	2555	25.592	4.800	0.138	1.153
ID520322	520322	61	58.923	16.221	18.187	0	280	280	2	1	-10921639	211.190	215	159	255	4435	32.062	7.600	0.146	1.680
ID520311	520311	61	65.629	14.229	17.329	0	281	281	2	1	-10921639	196.714	199	119	255	4131	39.690	4.800	0.174	1.467
ID520313	520313	66	41.806	16.294	25.893	0	281	281	2	1	-10921639	117.476	119	55	183	2467	32.753	2.000	0.166	1.022
ID520312	520312	64	37.408	21.025	19.902	0	281	281	2	1	-10921639	155.571	151	111	207	3267	24.989	4.800	0.136	1.490
ID520331	520331	66	35.860	16.367	25.994	0	282	282	2	1	-10921639	117.095	127	71	143	2459	22.329	4.800	0.185	1.639
ID520330	520330	61	67.287	14.927	18.535	0	282	282	2	1	-10921639	194.810	183	87	255	4091	56.829	2.000	0.157	0.932
ID520327	520327	61	51.907	16.717	18.480	0	283	283	2	1	-10921639	182.619	175	127	231	3835	33.607	4.800	0.151	1.427
ID520326	520326	70	47.453	13.069	17.871	0	283	283	2	1	-10921639	176.905	175	135	231	3715	29.165	4.800	0.138	1.471
ID520329	520329	67	36.831	4.779	32.982	0	283	283	2	1	-10921639	82.810	71	39	143	1739	32.062	2.000	0.218	0.924
ID520328	520328	None	49.297	21.750	20.195	0	283	283	2	1	-10921639	138.810	135	79	207	2915	37.234	2.000	0.132	0.868
ID520341	520341	67	36.119	5.082	32.274	0	284	284	2	1	-10921639	74.810	71	39	135	1571	26.487	2.000	0.170	0.821
ID520340	520340	None	38.876	18.003	25.959	0	284	284	2	1	-10921639	112.905	111	71	151	2371	23.448	2.000	0.169	1.389
ID520339	520339	68	44.208	9.879	20.222	0	284	284	2	1	-10921639	147.952	143	103	191	3107	28.897	4.800	0.146	1.308
ID520338	520338	61	43.608	16.227	18.879	0	284	284	2	1	-10921639	156.714	159	87	247	3291	40.882	2.000	0.090	0.633
ID520337	520337	69	39.456	18.655	18.144	0	284	284	2	1	-10921639	151.381	143	95	215	3179	30.513	4.800	0.112	0.996
ID520336	520336	70	54.160	12.346	17.577	0	284	284	2	1	-10921639	171.952	175	111	215	3611	29.228	4.800	0.167	1.681
ID520343	520343	69	53.624	18.432	18.386	0	285	285	2	1	-10921639	174.238	175	103	255	3659	42.851	3.200	0.146	1.036
ID520342	520342	70	43.037	13.642	17.989	0	285	285	2	1	-10921639	169.667	175	119	223	3563	28.881	4.800	0.148	1.518
ID520346	520346	67	38.527	5.416	33.181	0	285	285	2	1	-10921639	98.048	95	55	143	2059	29.984	6.351	0.217	1.166
ID520345	520345	71	54.810	21.916	21.181	0	285	285	2	1	-10921639	160.905	167	71	215	3379	34.771	4.800	0.175	1.378
ID520344	520344	68	43.592	10.287	20.245	0	285	285	2	1	-10921639	135.381	127	71	191	2843	32.445	2.000	0.153	1.106
ID520335	520335	71	37.873	22.093	21.737	0	286	286	2	1	-10921639	141.095	151	87	175	2963	27.000	4.800	0.149	1.355
ID520334	520334	68	41.434	9.847	19.622	0	286	286	2	1	-10921639	134.238	143	87	175	2819	26.401	4.800	0.162	1.417
ID520333	520333	69	56.282	18.349	18.077	0	286	286	2	1	-10921639	153.667	151	95	223	3227	39.786	2.000	0.133	0.905
ID520332	520332	70	35.370	13.326	16.950	0	286	286	2	1	-10921639	146.048	151	103	183	3067	22.553	4.800	0.117	1.354
ID520353	520353	None	35.312	4.811	31.994	0	287	287	2	1	-10921639	87.000	79	39	167	1827	27.011	2.000	0.119	0.686
ID520352	520352	69	51.478	19.435	18.231	0	287	287	2	1	-10921639	160.524	167	103	199	3371	28.014	4.800	0.177	1.720
ID520365	520365	69	56.122	20.895	19.609	0	288	288	2	1	-10921639	143.381	143	71	199	3011	38.821	2.000	0.177	1.109
ID520364	520364	68	40.296	10.204	20.218	0	288	288	2	1	-10921639	134.238	143	95	183	2819	24.120	4.800	0.172	1.634
ID520351	520351	None	37.111	17.167	25.806	0	289	289	2	1	-10921639	103.762	103	47	151	2179	27.470	2.000	0.160	1.041
ID520350	520350	None	42.006	20.970	22.422	0	289	289	2	1	-10921639	130.429	143	79	183	2739	30.940	4.800	0.172	1.237
ID520349	520349	68	43.151	10.278	20.048	0	289	289	2	1	-10921639	140.714	151	79	167	2955	22.506	4.800	0.183	1.935
ID520348	520348	69	36.384	20.000	19.000	0	289	289	2	1	-10921639	135.762	143	63	183	2851	35.947	2.000	0.107	0.731
ID520347	520347	None	36.249	18.989	16.879	0	289	289	2	1	-10921639	144.143	143	79	183	3027	26.567	4.800	0.133	1.273
ID520354	520354	68	46.597	9.800	20.256	0	290	290	2	1	-10921639	138.429	151	95	183	2907	28.462	4.800	0.183	1.502
ID520359	520359	None	43.652	17.028	25.947	0	291	291	2	1	-10921639	108.714	111	55	159	2283	27.028	2.000	0.171	1.173
ID520358	520358	68	57.346	10.547	20.321	0	291	291	2	1	-10921639	161.667	159	103	215	3395	29.755	7.600	0.174	1.613
ID520357	520357	None	36.213	19.983	16.388	0	291	291	2	1	-10921639	120.143	119	79	175	2523	28.429	2.000	0.103	0.791
ID520356	520356	None	35.278	14.908	9.776	0	291	291	2	1	-10921639	95.762	95	63	143	2011	22.472	2.000	0.133	0.998
ID520355	520355	68	45.645	10.369	20.446	0	292	292	2	1	-10921639	153.667	151	103	207	3227	33.689	4.800	0.151	1.197
ID520367	520367	68	42.731	9.282	19.753	0	293	293	2	1	-10921639	122.810	127	63	183	2579	36.188	2.000	0.128	0.768
ID520368	520368	72	36.252	16.503	25.907	0	293	293	2	1	-10921639	108.714	111	71	159	2283	22.788	2.000	0.155	1.282
ID520361	520361	72	37.406	17.335	25.846	0	294	294	2	1	-10921639	110.619	119	55	151	2323	27.883	2.000	0.166	1.128
ID520360	520360	73	41.711	18.355	17.805	0	294	294	2	1	-10921639	153.667	151	95	199	3227	25.087	6.314	0.124	1.355
ID520363	520363	68	43.540	10.110	21.231	0	295	295	2	1	-10921639	158.619	167	87	207	3331	29.984	6.152	0.130	1.221
ID520362	520362	73	46.100	18.355	17.548	0	295	295	2	1	-10921639	143.000	135	103	191	3003	28.397	3.200	0.132	1.174
ID520366	520366	68	41.246	11.304	19.756	0	296	296	2	1	-10921639	166.238	167	127	191	3491	17.140	7.600	0.156	2.620
ID520371	520371	None	36.236	16.969	25.801	0	298	298	2	1	-10921639	126.238	127	79	183	2651	25.787	7.600	0.137	1.179
ID520370	520370	None	35.509	17.614	17.693	0	298	298	2	1	-10921639	136.905	135	79	191	2875	30.558	2.000	0.083	0.684
ID520369	520369	68	62.288	12.057	18.444	0	298	298	2	1	-10921639	170.048	175	87	239	3571	46.336	7.600	0.171	1.073
ID520373	520373	74	37.769	21.280	19.901	0	299	299	2	1	-10921639	150.619	151	119	183	3163	18.843	4.800	0.146	2.041
ID520372	520372	68	50.036	10.482	19.806	0	299	299	2	1	-10921639	174.238	183	111	215	3659	30.767	4.800	0.165	1.606
ID520375	520375	74	36.847	20.521	22.727	0	300	300	2	1	-10921639	126.238	127	79	191	2651	33.265	7.600	0.120	0.814
ID520374	520374	68	39.894	9.373	19.403	0	300	300	2	1	-10921639	131.571	127	71	183	2763	34.089	4.800	0.145	0.980
ID520376	520376	None	48.830	12.426	19.586	0	301	301	2	1	-10921639	168.143	167	135	207	3531	24.171	4.800	0.158	1.902
ID520377	520377	None	36.475	20.119	18.757	0	302	302	2	1	-10921639	108.714	103	71	159	2283	23.885	2.000	0.138	1.104
ID520378	520378	75	35.298	5.011	32.018	0	313	313	2	1	-10921639	97.286	87	63	159	2043	24.934	2.000	0.122	0.849
ID520381	520381	75	39.593	5.065	32.110	0	314	314	2	1	-10921639	94.238	87	55	175	1979	30.136	2.000	0.109	0.613
ID520379	520379	None	40.507	10.508	20.280	0	315	315	2	1	-10921639	112.143	111	79	159	2355	23.226	3.200	0.172	1.420
ID520380	520380	76	43.875	9.861	20.807	0	318	318	2	1	-10921639	107.190	103	71	183	2251	26.244	2.000	0.171	1.195
ID520382	520382	76	45.385	10.230	20.866	0	319	319	2	1	-10921639	112.905	103	71	191	2371	28.723	2.000	0.150	1.024
ID520384	520384	None	48.353	9.767	20.723	0	324	324	2	1	-10921639	107.571	103	63	183	2259	30.313	2.000	0.179	1.080
ID520387	520387	77	36.919	10.493	20.759	0	326	326	2	1	-10921639	104.143	95	63	159	2187	27.746	6.314	0.155	1.008
ID520383	520383	77	39.000	9.875	21.337	0	327	327	2	1	-10921639	88.524	87	39	151	1859	25.999	2.000	0.172	1.001
ID520385	520385	77	38.441	9.525	20.885	0	328	328	2	1	-10921639	82.429	79	47	159	1731	27.547	2.000	0.163	0.838
ID520386	520386	None	37.874	17.742	25.388	0	330	330	2	1	-10921639	105.286	103	79	143	2211	17.370	4.800	0.189	1.926
ID520388	520388	None	43.084	17.085	25.806	0	333	333	2	1	-10921639	114.810	111	71	159	2411	23.680	4.800	0.196	1.590
ID520391	520391	78	41.464	9.355	20.900	0	334	334	2	1	-10921639	99.952	95	55	159	2099	28.225	7.600	0.173	1.043
ID520390	520390	None	40.541	18.072	25.705	0	335	335	2	1	-10921639	112.524	119	55	167	2363	27.553	4.800	0.156	1.102
ID520389	520389	78	39.226	9.164	20.116	0	335	335	2	1	-10921639	88.905	79	63	135	1867	23.448	2.000	0.190	1.211
ID520392	520392	79	36.811	5.152	32.420	0	336	336	2	1	-10921639	94.619	87	47	167	1987	30.722	2.000	0.122	0.668
ID520394	520394	79	36.174	5.159	32.177	0	337	337	2	1	-10921639	101.095	95	55	167	2123	29.923	2.000	0.111	0.674
ID520393	520393	None	41.191	9.900	20.290	0	337	337	2	1	-10921639	104.905	103	55	159	2203	25.663	2.000	0.169	1.185
ID520395	520395	None	41.062	16.929	26.179	0	338	338	2	1	-10921639	103.762	103	55	143	2179	25.032	2.000	0.173	1.222
ID520396	520396	None	42.238	10.041	20.764	0	340	340	2	1	-10921639	102.238	103	55	183	2147	30.136	2.000	0.154	0.904
