# Supplementary material for: Progressive enhancement of kinetic proofreading in T cell antigen discrimination from receptor activation to DAG generation
Source: eLife. 2022 Sep 20;11:e75263. doi: 10.7554/eLife.75263 (PMC9536835; doi:10.7554/eLife.75263)
Supplement: Figure 5—source data 1. — Each data table is the TrackMate ‘spot-statistics’ output of one cell over four cycles of blue-light illumination (frames 0–40, 100–140, 200–240, and 300–340, with 3 s interval between frames). We calculated the lifetime of TrackIDs that existed at the start of each period of blue-light illumination that did not last for the full period and fit the resulting lifetime distributions using custom Python scripts available at https://github.com/dbritain/KP-paper (copy archived at swh:1:rev:167fa456901903740f0f3ee6a3e5324bc45207ea, Britain, 2022). [file elife-75263-fig5-data1.zip › Fig5SourceData/LOV/lov1/r1/lov8.csv]

Label	ID	TRACK_ID	QUALITY	POSITION_X	POSITION_Y	POSITION_Z	POSITION_T	FRAME	RADIUS	VISIBILITY	MANUAL_COLOR	MEAN_INTENSITY	MEDIAN_INTENSITY	MIN_INTENSITY	MAX_INTENSITY	TOTAL_INTENSITY	STANDARD_DEVIATION	ESTIMATED_DIAMETER	CONTRAST	SNR
ID521767	521767	None	65.226	18.709	9.870	0	0	0	2	1	-10921639	134.571	117	78	255	2826	47.851	2.000	0.139	0.687
ID521766	521766	0	72.756	12.670	7.271	0	0	0	2	1	-10921639	163.095	147	68	255	3425	55.158	2.000	0.191	0.950
ID521765	521765	1	75.579	22.821	4.270	0	0	0	2	1	-10921639	141.381	127	68	255	2969	54.149	2.000	0.219	0.937
ID521764	521764	None	52.112	18.281	3.314	0	0	0	2	1	-10921639	106.429	107	39	196	2235	47.704	2.000	0.148	0.575
ID521763	521763	2	40.984	5.000	0.000	0	0	0	2	1	-10921639	68.286	68	19	117	1434	26.029	2.000	0.332	1.308
ID521770	521770	3	40.138	21.919	15.437	0	0	0	2	1	-10921639	107.952	98	58	166	2267	28.944	2.000	0.138	0.907
ID521769	521769	None	64.948	8.935	10.910	0	0	0	2	1	-10921639	174.143	186	98	255	3657	43.865	4.800	0.222	1.441
ID521768	521768	None	68.702	23.669	10.158	0	0	0	2	1	-10921639	132.619	127	49	255	2785	64.826	2.000	0.161	0.568
ID521775	521775	3	45.625	22.590	15.030	0	1	1	2	1	-10921639	111.619	107	49	186	2344	32.423	2.000	0.171	1.003
ID521774	521774	None	51.342	37.000	13.000	0	1	1	2	1	-10921639	72.762	68	0	156	1528	35.940	2.000	0.340	1.026
ID521773	521773	0	44.583	13.146	6.682	0	1	1	2	1	-10921639	117.667	127	58	166	2471	35.442	2.000	0.166	0.946
ID521772	521772	1	55.816	23.073	4.803	0	1	1	2	1	-10921639	119.571	127	58	215	2511	37.890	2.000	0.193	1.021
ID521771	521771	2	47.040	5.000	0.000	0	1	1	2	1	-10921639	81.190	78	46	137	1705	28.528	4.800	0.389	1.594
ID521753	521753	None	36.782	18.902	9.937	0	2	2	2	1	-10921639	99.048	98	58	176	2080	28.149	2.000	0.123	0.770
ID521755	521755	None	40.234	9.106	9.867	0	3	3	2	1	-10921639	95.286	88	58	147	2001	24.872	2.000	0.188	1.210
ID521754	521754	None	48.902	22.739	4.949	0	3	3	2	1	-10921639	88.762	88	39	156	1864	30.265	2.000	0.244	1.152
ID521756	521756	None	37.242	0.000	18.000	0	3	3	2	1	-10921639	76.810	73	49	117	1613	18.843	4.800	0.307	1.913
ID521758	521758	None	42.292	25.000	27.000	0	4	4	2	1	-10921639	63.667	68	27	127	1337	28.017	4.800	0.351	1.182
ID521757	521757	None	35.424	37.000	13.000	0	4	4	2	1	-10921639	44.238	39	8	98	929	24.835	2.000	0.367	0.957
ID521762	521762	4	45.844	23.074	4.392	0	9	9	2	1	-10921639	73.476	68	39	127	1543	30.841	2.000	0.287	1.061
ID521776	521776	4	37.012	22.683	4.947	0	10	10	2	1	-10921639	67.714	68	9	117	1422	26.217	2.000	0.249	1.031
ID521759	521759	None	38.580	5.000	0.000	0	11	11	2	1	-10921639	55.381	49	27	98	1163	25.214	3.200	0.413	1.284
ID521761	521761	None	41.756	0.000	18.000	0	11	11	2	1	-10921639	68.095	58	36	117	1430	23.960	4.800	0.318	1.373
ID521760	521760	4	44.518	22.845	4.420	0	11	11	2	1	-10921639	75.238	68	29	147	1580	31.945	2.000	0.245	0.928
ID521778	521778	None	38.738	24.000	27.000	0	13	13	2	1	-10921639	69.905	78	18	107	1468	30.312	2.000	0.296	1.054
ID521777	521777	None	38.774	0.000	18.000	0	13	13	2	1	-10921639	76.381	88	39	107	1604	21.837	4.800	0.333	1.748
ID521780	521780	None	37.489	6.000	0.000	0	14	14	2	1	-10921639	74.095	78	29	117	1556	24.456	4.800	0.317	1.458
ID521779	521779	None	36.433	37.000	13.000	0	15	15	2	1	-10921639	70.524	68	27	127	1481	24.425	6.338	0.273	1.237
ID521787	521787	None	43.146	23.742	14.968	0	16	16	2	1	-10921639	71.476	68	29	137	1501	27.924	2.000	0.240	0.992
ID521786	521786	5	38.043	6.000	0.000	0	16	16	2	1	-10921639	63.857	68	27	117	1341	29.869	3.200	0.298	0.983
ID521785	521785	6	37.052	0.000	18.000	0	17	17	2	1	-10921639	79.667	88	19	127	1673	26.434	4.800	0.311	1.431
ID521784	521784	5	45.244	6.000	0.000	0	17	17	2	1	-10921639	61.238	49	19	117	1286	28.429	3.200	0.486	1.409
ID521783	521783	6	35.171	0.000	17.000	0	18	18	2	1	-10921639	66.667	58	36	107	1400	26.473	2.000	0.214	0.887
ID521782	521782	None	38.845	18.592	9.647	0	18	18	2	1	-10921639	76.524	68	39	156	1607	30.352	7.600	0.170	0.732
ID521781	521781	5	43.393	6.000	0.000	0	18	18	2	1	-10921639	70.524	68	36	127	1481	27.784	3.200	0.346	1.306
ID521790	521790	None	39.737	23.634	4.978	0	19	19	2	1	-10921639	77.000	78	29	117	1617	23.242	2.000	0.261	1.373
ID521793	521793	5	42.330	6.000	0.000	0	20	20	2	1	-10921639	65.810	58	19	127	1382	32.368	3.200	0.309	0.960
ID521789	521789	None	37.078	34.000	27.000	0	21	21	2	1	-10921639	69.810	68	39	127	1466	26.596	2.000	0.276	1.135
ID521788	521788	5	35.401	6.000	0.000	0	21	21	2	1	-10921639	67.286	58	9	137	1413	31.105	3.200	0.313	1.031
ID521792	521792	5	41.161	6.000	0.000	0	22	22	2	1	-10921639	66.714	68	9	137	1401	34.787	3.200	0.335	0.962
ID521791	521791	5	38.568	6.000	0.000	0	24	24	2	1	-10921639	72.857	58	46	127	1530	25.765	3.200	0.308	1.333
ID521794	521794	5	48.182	6.000	0.000	0	25	25	2	1	-10921639	66.810	64	29	137	1403	31.069	2.000	0.463	1.360
ID521802	521802	5	51.161	6.000	0.000	0	26	26	2	1	-10921639	65.952	58	29	127	1385	30.021	3.200	0.476	1.417
ID521795	521795	None	37.429	0.000	17.000	0	28	28	2	1	-10921639	58.286	54	29	107	1224	26.121	2.000	0.297	1.023
ID521798	521798	None	44.452	24.000	27.000	0	29	29	2	1	-10921639	80.286	78	46	117	1686	24.243	2.000	0.299	1.523
ID521797	521797	None	40.785	23.205	5.046	0	29	29	2	1	-10921639	69.667	68	39	147	1463	29.130	2.000	0.221	0.867
ID521796	521796	7	39.086	5.000	0.000	0	29	29	2	1	-10921639	82.143	78	39	127	1725	24.485	4.800	0.322	1.636
ID521799	521799	7	41.079	6.000	0.000	0	30	30	2	1	-10921639	77.810	68	49	137	1634	26.892	2.000	0.268	1.223
ID521800	521800	None	37.309	25.055	10.005	0	30	30	2	1	-10921639	94.714	98	58	137	1989	23.046	4.800	0.202	1.383
ID521801	521801	7	51.858	6.000	0.000	0	31	31	2	1	-10921639	71.952	68	19	137	1511	31.197	3.200	0.456	1.444
ID521809	521809	None	36.664	25.000	27.000	0	32	32	2	1	-10921639	82.429	78	46	127	1731	25.730	3.200	0.243	1.251
ID521808	521808	7	39.905	6.000	0.000	0	32	32	2	1	-10921639	60.905	49	19	127	1279	29.983	3.200	0.441	1.243
ID521803	521803	7	45.874	6.000	0.000	0	33	33	2	1	-10921639	64.619	49	29	127	1357	31.205	3.200	0.420	1.226
ID521804	521804	28	43.974	24.012	5.211	0	33	33	2	1	-10921639	92.476	88	58	137	1942	25.967	2.000	0.223	1.297
ID521806	521806	28	39.719	23.795	5.074	0	34	34	2	1	-10921639	82.619	78	29	137	1735	27.786	2.000	0.221	1.077
ID521805	521805	7	56.271	6.000	0.000	0	34	34	2	1	-10921639	75.048	68	29	166	1576	38.639	2.000	0.432	1.172
ID521811	521811	21	38.852	17.125	5.861	0	35	35	2	1	-10921639	75.524	68	29	127	1586	25.099	2.000	0.211	1.048
ID521810	521810	7	45.835	6.000	0.000	0	35	35	2	1	-10921639	76.905	68	39	156	1615	32.974	2.000	0.361	1.238
ID521817	521817	21	38.351	16.663	5.521	0	36	36	2	1	-10921639	73.762	68	29	127	1549	23.354	2.000	0.239	1.218
ID521816	521816	7	53.874	6.000	0.000	0	36	36	2	1	-10921639	90.190	78	54	156	1894	32.878	7.600	0.323	1.339
ID521812	521812	7	52.038	5.000	0.000	0	37	37	2	1	-10921639	86.381	78	36	147	1814	35.734	3.200	0.310	1.144
ID521807	521807	7	48.162	6.000	0.000	0	38	38	2	1	-10921639	71.381	58	29	137	1499	32.578	2.000	0.389	1.227
ID521815	521815	None	37.455	11.570	20.101	0	39	39	2	1	-10921639	66.714	68	29	107	1401	24.467	2.000	0.239	1.053
ID521814	521814	8	47.416	0.000	18.000	0	39	39	2	1	-10921639	96.810	98	49	137	2033	24.831	4.800	0.329	1.930
ID521813	521813	7	42.936	6.000	0.000	0	39	39	2	1	-10921639	73.571	68	19	127	1545	30.826	2.000	0.278	1.040
ID521819	521819	None	36.411	24.000	27.000	0	40	40	2	1	-10921639	62.714	68	27	98	1317	22.957	2.000	0.274	1.174
ID521818	521818	8	36.210	0.000	17.000	0	40	40	2	1	-10921639	65.190	58	39	107	1369	19.745	4.800	0.276	1.427
ID521821	521821	8	37.122	0.000	17.000	0	41	41	2	1	-10921639	62.524	58	36	117	1313	24.223	2.000	0.284	1.141
ID521820	521820	None	46.437	6.000	0.000	0	41	41	2	1	-10921639	76.095	78	39	127	1598	27.201	4.800	0.397	1.590
ID521823	521823	None	46.185	25.000	27.000	0	43	43	2	1	-10921639	71.476	68	29	137	1501	28.644	2.000	0.318	1.204
ID521822	521822	9	50.160	6.000	0.000	0	43	43	2	1	-10921639	80.619	73	39	137	1693	30.628	2.000	0.341	1.338
ID521851	521851	9	50.637	6.000	0.000	0	44	44	2	1	-10921639	74.476	58	39	137	1564	29.627	4.800	0.457	1.576
ID521853	521853	None	40.274	0.000	17.000	0	44	44	2	1	-10921639	74.524	82	19	137	1565	33.049	7.600	0.293	1.021
ID521852	521852	10	40.689	23.637	4.119	0	44	44	2	1	-10921639	88.190	78	49	147	1852	29.092	2.000	0.199	1.005
ID521826	521826	10	45.090	23.479	4.125	0	45	45	2	1	-10921639	101.905	98	49	166	2140	31.507	2.000	0.192	1.043
ID521825	521825	11	55.060	19.796	4.082	0	45	45	2	1	-10921639	89.238	88	19	205	1874	45.842	2.000	0.181	0.596
ID521824	521824	9	48.032	7.000	0.000	0	45	45	2	1	-10921639	75.524	68	9	147	1586	40.789	2.000	0.342	0.943
ID521836	521836	12	40.022	0.000	17.000	0	46	46	2	1	-10921639	72.286	58	39	117	1518	26.943	3.200	0.311	1.274
ID521835	521835	10	54.013	24.106	4.240	0	46	46	2	1	-10921639	112.524	107	49	166	2363	35.210	4.800	0.227	1.182
ID521834	521834	11	44.150	19.259	3.802	0	46	46	2	1	-10921639	73.810	68	29	166	1550	35.131	2.000	0.190	0.670
ID521833	521833	9	39.744	6.000	0.000	0	46	46	2	1	-10921639	59.714	54	29	117	1254	29.727	3.200	0.387	1.120
ID521855	521855	10	71.849	24.281	4.991	0	47	47	2	1	-10921639	117.190	107	49	205	2461	46.402	2.000	0.294	1.148
ID521854	521854	9	38.334	7.000	0.000	0	47	47	2	1	-10921639	77.857	73	46	127	1635	26.861	4.800	0.332	1.444
ID521856	521856	12	35.286	0.000	17.000	0	47	47	2	1	-10921639	76.429	78	19	127	1605	28.804	7.600	0.253	1.070
ID521831	521831	None	36.818	18.945	13.597	0	48	48	2	1	-10921639	84.476	88	39	147	1774	28.344	2.000	0.169	0.862
ID521830	521830	None	36.812	11.171	10.139	0	48	48	2	1	-10921639	94.857	88	49	137	1992	21.425	4.800	0.189	1.406
ID521829	521829	14	35.018	17.402	5.793	0	48	48	2	1	-10921639	66.000	58	9	137	1386	31.487	7.600	0.149	0.545
ID521828	521828	10	81.788	24.182	4.913	0	48	48	2	1	-10921639	114.810	107	29	225	2411	54.794	2.000	0.315	1.004
ID521827	521827	9	35.156	6.000	0.000	0	48	48	2	1	-10921639	62.810	58	36	107	1319	23.832	3.200	0.340	1.337
ID521832	521832	12	35.898	0.000	18.000	0	48	48	2	1	-10921639	67.476	64	36	107	1417	22.953	3.200	0.315	1.407
ID521839	521839	10	87.366	24.079	4.644	0	49	49	2	1	-10921639	136.286	127	58	255	2862	53.987	2.000	0.276	1.092
ID521838	521838	14	39.851	19.726	3.939	0	49	49	2	1	-10921639	96.714	98	49	196	2031	35.168	2.000	0.107	0.531
ID521837	521837	9	42.265	6.000	0.000	0	49	49	2	1	-10921639	69.000	58	29	127	1449	29.278	4.800	0.373	1.279
ID521842	521842	None	39.245	6.515	21.273	0	49	49	2	1	-10921639	67.286	58	29	137	1413	30.332	7.600	0.240	0.858
ID521841	521841	13	38.751	28.748	14.759	0	49	49	2	1	-10921639	82.619	78	49	156	1735	30.676	7.600	0.156	0.725
ID521840	521840	None	36.568	23.260	15.330	0	49	49	2	1	-10921639	85.952	88	39	147	1805	28.407	2.000	0.179	0.918
ID521847	521847	18	41.308	18.495	12.810	0	50	50	2	1	-10921639	64.143	49	0	147	1347	38.810	2.000	0.210	0.573
ID521846	521846	19	43.824	11.548	10.784	0	50	50	2	1	-10921639	104.095	107	49	176	2186	30.883	4.800	0.235	1.281
ID521845	521845	10	80.118	24.366	4.479	0	50	50	2	1	-10921639	128.857	117	39	235	2706	52.561	4.800	0.355	1.283
ID521844	521844	14	51.477	18.765	4.048	0	50	50	2	1	-10921639	87.238	78	39	156	1832	33.542	2.000	0.248	1.035
ID521843	521843	9	41.972	6.000	0.000	0	50	50	2	1	-10921639	59.857	49	27	117	1257	28.852	3.200	0.450	1.288
ID521850	521850	None	35.057	32.670	23.811	0	50	50	2	1	-10921639	71.048	68	39	147	1492	25.606	6.009	0.197	0.915
ID521849	521849	20	36.467	15.695	18.041	0	50	50	2	1	-10921639	50.524	49	0	117	1061	29.515	2.000	0.255	0.695
ID521848	521848	13	39.376	28.731	14.599	0	50	50	2	1	-10921639	71.905	68	29	156	1510	33.342	2.000	0.138	0.525
ID521863	521863	None	38.282	0.000	17.000	0	51	51	2	1	-10921639	78.619	78	29	137	1651	29.807	4.800	0.266	1.108
ID521862	521862	18	46.817	17.875	12.453	0	51	51	2	1	-10921639	81.762	78	19	147	1717	35.436	2.000	0.232	0.868
ID521861	521861	19	43.057	12.269	11.886	0	51	51	2	1	-10921639	98.524	98	58	147	2069	26.022	4.800	0.240	1.467
ID521860	521860	None	36.034	25.091	9.909	0	51	51	2	1	-10921639	85.524	88	39	147	1796	26.923	2.000	0.129	0.727
ID521859	521859	14	36.210	16.597	5.770	0	51	51	2	1	-10921639	69.095	58	29	147	1451	29.988	7.600	0.137	0.554
ID521858	521858	15	45.855	11.213	6.443	0	51	51	2	1	-10921639	75.714	68	19	176	1590	37.937	2.000	0.196	0.655
ID521857	521857	10	65.758	24.306	4.376	0	51	51	2	1	-10921639	113.429	107	49	215	2382	43.995	2.000	0.259	1.061
ID521866	521866	16	38.171	21.000	27.000	0	51	51	2	1	-10921639	62.476	58	18	117	1312	29.079	2.000	0.365	1.148
ID521865	521865	17	39.381	6.893	21.679	0	51	51	2	1	-10921639	58.333	58	19	127	1225	30.536	2.000	0.224	0.699
ID521864	521864	20	35.806	15.609	18.365	0	51	51	2	1	-10921639	61.667	58	29	156	1295	30.457	2.000	0.189	0.642
ID521871	521871	16	52.178	21.000	27.000	0	52	52	2	1	-10921639	80.714	78	36	137	1695	32.908	2.000	0.280	1.072
ID521870	521870	None	39.567	33.788	23.919	0	52	52	2	1	-10921639	62.524	58	29	127	1313	27.294	2.000	0.226	0.846
ID521869	521869	17	48.291	6.797	21.899	0	52	52	2	1	-10921639	78.333	68	39	156	1645	28.484	2.000	0.261	1.137
ID521868	521868	15	48.449	10.895	6.876	0	52	52	2	1	-10921639	91.524	88	39	196	1922	36.898	2.000	0.158	0.675
ID521867	521867	10	77.083	24.213	4.274	0	52	52	2	1	-10921639	111.619	107	49	225	2344	51.528	2.000	0.283	0.956
ID521887	521887	17	56.083	6.724	22.056	0	53	53	2	1	-10921639	75.286	78	29	176	1581	41.679	2.000	0.277	0.785
ID521886	521886	None	36.778	28.926	14.861	0	53	53	2	1	-10921639	79.000	68	39	166	1659	33.743	7.600	0.107	0.453
ID521885	521885	22	41.896	11.349	13.551	0	53	53	2	1	-10921639	97.190	98	39	156	2041	33.316	3.200	0.196	0.957
ID521884	521884	None	36.864	18.498	11.851	0	53	53	2	1	-10921639	79.333	68	29	156	1666	35.593	2.000	0.121	0.483
ID521883	521883	23	37.807	20.534	10.100	0	53	53	2	1	-10921639	86.000	78	49	166	1806	31.471	7.600	0.146	0.694
ID521882	521882	15	51.564	11.036	6.794	0	53	53	2	1	-10921639	111.952	117	68	215	2351	35.691	6.304	0.179	0.951
ID521881	521881	10	63.671	23.959	4.589	0	53	53	2	1	-10921639	107.476	98	49	196	2257	40.357	2.000	0.246	1.053
ID521879	521879	None	47.450	15.476	18.224	0	54	54	2	1	-10921639	80.286	68	39	176	1686	34.118	2.000	0.219	0.846
ID521878	521878	None	38.764	0.000	18.000	0	54	54	2	1	-10921639	88.619	82	39	137	1861	31.443	4.800	0.259	1.160
ID521877	521877	55	35.958	22.751	15.579	0	54	54	2	1	-10921639	96.667	88	68	137	2030	22.551	4.800	0.201	1.432
ID521876	521876	22	51.184	11.569	12.672	0	54	54	2	1	-10921639	106.857	117	49	186	2244	39.557	2.000	0.280	1.183
ID521875	521875	23	45.981	19.631	10.172	0	54	54	2	1	-10921639	78.476	78	29	166	1648	40.006	7.600	0.196	0.644
ID521874	521874	15	48.079	11.128	6.179	0	54	54	2	1	-10921639	96.190	98	39	186	2020	34.646	2.000	0.210	0.965
ID521873	521873	10	78.879	24.093	4.210	0	54	54	2	1	-10921639	112.048	107	39	225	2353	51.298	2.000	0.320	1.058
ID521872	521872	None	42.507	6.000	0.000	0	54	54	2	1	-10921639	91.333	88	54	147	1918	26.028	4.800	0.347	1.810
ID521880	521880	17	56.565	7.204	22.157	0	54	54	2	1	-10921639	94.286	98	39	166	1980	36.530	2.000	0.262	1.071
ID521911	521911	22	47.003	11.950	13.039	0	55	55	2	1	-10921639	112.048	107	49	176	2353	36.635	4.800	0.225	1.122
ID521910	521910	23	49.575	20.124	9.936	0	55	55	2	1	-10921639	99.381	98	49	186	2087	35.733	7.600	0.176	0.834
ID521909	521909	15	40.233	10.988	6.472	0	55	55	2	1	-10921639	97.143	88	49	196	2040	34.597	2.000	0.175	0.835
ID521908	521908	10	63.555	24.174	4.156	0	55	55	2	1	-10921639	104.619	98	39	186	2197	42.321	2.000	0.262	1.026
ID521915	521915	None	39.647	25.000	27.000	0	55	55	2	1	-10921639	53.000	39	18	98	1113	25.409	2.000	0.432	1.259
ID521914	521914	17	67.493	7.610	21.938	0	55	55	2	1	-10921639	93.333	78	39	205	1960	43.843	2.000	0.317	1.024
ID521913	521913	55	38.909	23.090	15.572	0	55	55	2	1	-10921639	99.952	98	49	156	2099	31.633	4.000	0.207	1.082
ID521912	521912	24	68.313	28.838	15.121	0	55	55	2	1	-10921639	100.381	98	39	245	2108	50.172	2.000	0.229	0.747
ID521907	521907	27	44.712	21.000	27.000	0	56	56	2	1	-10921639	70.905	58	19	137	1489	34.576	2.000	0.319	0.991
ID521906	521906	17	69.980	7.486	22.178	0	56	56	2	1	-10921639	89.190	78	39	205	1873	47.926	2.000	0.356	0.978
ID521905	521905	24	44.751	28.768	14.821	0	56	56	2	1	-10921639	87.381	88	39	186	1835	39.017	2.000	0.122	0.486
ID521904	521904	22	44.396	11.838	13.810	0	56	56	2	1	-10921639	100.333	88	49	176	2107	35.515	2.000	0.185	0.880
ID521903	521903	23	45.935	19.871	9.913	0	56	56	2	1	-10921639	99.810	98	58	156	2096	33.292	2.000	0.177	0.901
ID521902	521902	25	40.379	10.072	9.810	0	56	56	2	1	-10921639	107.333	107	58	176	2254	32.410	7.600	0.137	0.800
ID521901	521901	15	40.051	11.176	7.121	0	56	56	2	1	-10921639	101.810	98	49	186	2138	35.732	6.369	0.113	0.580
ID521900	521900	10	74.983	24.116	4.367	0	56	56	2	1	-10921639	121.857	117	49	215	2559	50.293	2.000	0.280	1.061
ID521895	521895	24	62.362	28.941	15.119	0	57	57	2	1	-10921639	98.524	88	49	225	2069	44.054	2.000	0.201	0.748
ID521894	521894	None	38.239	25.226	9.966	0	57	57	2	1	-10921639	107.333	117	58	176	2254	31.630	2.000	0.110	0.670
ID521893	521893	23	50.723	19.868	9.835	0	57	57	2	1	-10921639	110.143	107	58	205	2313	37.886	7.600	0.148	0.752
ID521892	521892	25	55.173	10.577	10.074	0	57	57	2	1	-10921639	134.429	117	88	235	2823	38.597	6.146	0.182	1.072
ID521891	521891	15	36.500	11.083	7.330	0	57	57	2	1	-10921639	106.571	98	29	186	2238	44.810	6.392	0.120	0.510
ID521890	521890	None	45.831	16.800	5.362	0	57	57	2	1	-10921639	97.667	88	29	176	2051	40.271	2.000	0.168	0.697
ID521889	521889	10	90.177	24.149	4.217	0	57	57	2	1	-10921639	152.762	147	68	255	3208	57.826	2.000	0.296	1.208
ID521888	521888	26	40.748	6.000	0.000	0	57	57	2	1	-10921639	71.762	58	39	127	1507	28.858	3.200	0.366	1.334
ID521899	521899	27	43.346	21.000	27.000	0	57	57	2	1	-10921639	63.619	49	8	147	1336	41.750	2.000	0.264	0.636
ID521898	521898	17	59.869	7.604	22.078	0	57	57	2	1	-10921639	78.476	68	29	196	1648	44.156	2.000	0.282	0.782
ID521897	521897	None	38.941	0.000	18.000	0	57	57	2	1	-10921639	72.524	58	39	117	1523	25.734	2.000	0.313	1.343
ID521896	521896	None	35.206	24.158	15.779	0	57	57	2	1	-10921639	90.143	88	39	137	1893	30.818	3.200	0.167	0.837
ID521933	521933	17	66.832	7.508	22.145	0	58	58	2	1	-10921639	89.095	68	39	186	1871	43.607	2.000	0.332	1.018
ID521932	521932	24	63.698	28.937	14.618	0	58	58	2	1	-10921639	95.810	88	39	245	2012	49.942	2.000	0.214	0.675
ID521931	521931	25	52.275	10.390	10.829	0	58	58	2	1	-10921639	127.429	127	58	215	2676	42.067	2.000	0.171	0.883
ID521930	521930	15	58.872	13.661	7.162	0	58	58	2	1	-10921639	136.667	127	68	225	2870	42.305	3.200	0.200	1.078
ID521929	521929	10	98.411	24.279	4.276	0	58	58	2	1	-10921639	163.000	156	78	255	3423	62.474	2.000	0.309	1.233
ID521928	521928	26	61.086	6.000	0.000	0	58	58	2	1	-10921639	90.905	78	36	156	1909	36.451	3.200	0.416	1.465
ID521942	521942	17	84.033	7.147	21.851	0	59	59	2	1	-10921639	93.333	88	19	235	1960	58.540	2.000	0.385	0.886
ID521941	521941	24	69.838	29.013	14.743	0	59	59	2	1	-10921639	104.571	78	58	255	2196	53.842	2.000	0.185	0.607
ID521940	521940	29	35.469	23.292	15.196	0	59	59	2	1	-10921639	105.476	107	49	166	2215	32.348	2.000	0.156	0.880
ID521939	521939	None	44.402	4.068	12.822	0	59	59	2	1	-10921639	69.667	58	29	186	1463	36.861	2.000	0.184	0.588
ID521938	521938	25	63.778	10.399	10.743	0	59	59	2	1	-10921639	131.238	127	49	235	2756	53.277	2.000	0.216	0.876
ID521937	521937	23	69.175	20.178	9.859	0	59	59	2	1	-10921639	116.667	107	58	215	2450	45.616	2.000	0.249	1.019
ID521936	521936	15	55.430	14.182	7.311	0	59	59	2	1	-10921639	112.095	98	49	205	2354	43.310	2.000	0.190	0.827
ID521935	521935	10	68.347	24.162	4.491	0	59	59	2	1	-10921639	133.000	127	58	215	2793	49.984	2.000	0.228	0.989
ID521934	521934	26	39.287	6.000	0.000	0	59	59	2	1	-10921639	76.524	78	27	117	1607	27.123	4.800	0.317	1.360
ID521943	521943	26	44.206	7.000	0.000	0	60	60	2	1	-10921639	84.333	78	29	156	1771	36.563	3.200	0.276	0.998
ID521952	521952	None	43.643	25.000	27.000	0	60	60	2	1	-10921639	63.762	58	27	147	1339	30.364	2.000	0.347	1.081
ID521951	521951	17	93.724	7.621	22.132	0	60	60	2	1	-10921639	103.667	98	9	255	2177	62.354	2.000	0.405	0.959
ID521950	521950	29	40.205	22.977	15.514	0	60	60	2	1	-10921639	90.095	78	58	176	1892	31.730	2.000	0.195	0.928
ID521949	521949	24	74.295	29.195	14.683	0	60	60	2	1	-10921639	94.857	78	39	255	1992	52.855	2.000	0.285	0.797
ID521948	521948	23	66.039	19.886	9.990	0	60	60	2	1	-10921639	107.381	107	49	235	2255	49.951	2.000	0.198	0.711
ID521947	521947	25	74.592	10.252	10.311	0	60	60	2	1	-10921639	130.333	137	58	255	2737	55.852	7.600	0.199	0.774
ID521946	521946	10	96.327	24.309	4.702	0	60	60	2	1	-10921639	161.524	147	78	255	3392	56.755	2.000	0.286	1.268
ID521945	521945	30	47.946	19.823	3.794	0	60	60	2	1	-10921639	115.714	107	68	225	2430	40.511	2.000	0.128	0.648
ID521944	521944	None	35.229	30.232	2.551	0	60	60	2	1	-10921639	74.714	68	39	127	1569	27.223	4.800	0.204	0.929
ID521967	521967	15	56.004	13.551	7.388	0	61	61	2	1	-10921639	133.095	127	68	215	2795	43.415	2.000	0.171	0.897
ID521966	521966	10	90.860	24.365	4.446	0	61	61	2	1	-10921639	160.286	156	68	255	3366	61.394	2.000	0.269	1.107
ID521965	521965	30	46.566	19.580	3.895	0	61	61	2	1	-10921639	114.476	117	58	225	2404	39.876	2.000	0.113	0.585
ID521964	521964	26	48.201	6.000	0.000	0	61	61	2	1	-10921639	76.619	88	18	137	1609	33.933	3.200	0.373	1.226
ID521975	521975	None	36.014	16.044	18.374	0	61	61	2	1	-10921639	71.000	58	29	156	1491	28.952	2.000	0.191	0.786
ID521974	521974	29	68.033	22.822	15.586	0	61	61	2	1	-10921639	105.524	98	39	225	2216	48.270	2.000	0.293	0.990
ID521973	521973	24	71.155	29.083	14.798	0	61	61	2	1	-10921639	96.619	78	49	255	2029	49.609	2.000	0.263	0.811
ID521972	521972	31	43.115	18.801	12.540	0	61	61	2	1	-10921639	98.476	98	39	186	2068	41.772	2.000	0.086	0.373
ID521971	521971	None	37.150	3.751	12.622	0	61	61	2	1	-10921639	72.429	68	39	156	1521	29.580	2.000	0.198	0.809
ID521970	521970	32	35.115	25.641	10.530	0	61	61	2	1	-10921639	83.238	78	19	186	1748	43.715	2.000	0.050	0.182
ID521969	521969	23	48.675	20.259	9.941	0	61	61	2	1	-10921639	118.048	117	68	205	2479	37.411	2.000	0.165	0.896
ID521968	521968	25	62.591	9.880	10.104	0	61	61	2	1	-10921639	123.286	117	68	245	2589	44.264	2.000	0.158	0.759
ID521976	521976	17	93.116	7.310	21.707	0	61	61	2	1	-10921639	100.429	88	29	255	2109	60.576	2.000	0.441	1.014
ID521927	521927	17	94.536	7.618	21.770	0	62	62	2	1	-10921639	96.286	78	29	255	2022	65.221	2.000	0.429	0.887
ID521926	521926	33	44.362	26.717	17.173	0	62	62	2	1	-10921639	93.429	88	39	186	1962	43.591	7.600	0.121	0.464
ID521925	521925	24	64.393	29.195	14.685	0	62	62	2	1	-10921639	92.476	78	39	255	1942	50.775	2.000	0.212	0.638
ID521924	521924	29	52.221	23.334	15.287	0	62	62	2	1	-10921639	101.286	88	49	225	2127	44.225	2.000	0.147	0.586
ID521923	521923	31	42.695	18.422	12.889	0	62	62	2	1	-10921639	110.667	107	49	186	2324	40.592	2.000	0.163	0.764
ID521922	521922	23	45.951	20.224	9.786	0	62	62	2	1	-10921639	115.857	107	49	215	2433	43.504	2.000	0.132	0.622
ID521921	521921	25	51.735	9.995	10.301	0	62	62	2	1	-10921639	117.714	107	49	225	2472	43.604	7.600	0.114	0.554
ID521920	521920	32	38.946	25.424	8.136	0	62	62	2	1	-10921639	135.429	137	98	205	2844	27.402	4.000	0.158	1.351
ID521919	521919	15	62.028	13.326	7.520	0	62	62	2	1	-10921639	136.333	127	68	235	2863	46.504	2.000	0.182	0.901
ID521918	521918	10	86.910	24.567	3.937	0	62	62	2	1	-10921639	143.429	156	49	255	3012	64.910	2.000	0.253	0.891
ID521917	521917	30	64.707	19.976	3.932	0	62	62	2	1	-10921639	120.000	117	58	255	2520	49.733	2.000	0.176	0.721
ID521916	521916	26	58.496	6.000	0.000	0	62	62	2	1	-10921639	75.238	78	27	137	1580	33.385	2.000	0.420	1.334
ID521959	521959	29	43.857	23.740	15.347	0	63	63	2	1	-10921639	113.048	107	49	186	2374	39.641	2.000	0.134	0.672
ID521958	521958	31	49.158	19.000	12.000	0	63	63	2	1	-10921639	131.238	127	58	205	2756	41.976	4.800	0.191	1.002
ID521957	521957	23	52.881	20.083	10.043	0	63	63	2	1	-10921639	122.714	117	58	215	2577	47.683	2.000	0.153	0.682
ID521956	521956	25	63.095	10.925	10.330	0	63	63	2	1	-10921639	140.000	127	78	235	2940	50.822	7.600	0.197	0.906
ID521955	521955	15	47.764	13.388	7.241	0	63	63	2	1	-10921639	127.571	117	49	205	2679	40.344	2.000	0.143	0.789
ID521954	521954	10	107.738	24.134	4.290	0	63	63	2	1	-10921639	151.762	156	39	255	3187	70.001	2.000	0.325	1.063
ID521953	521953	26	56.781	6.000	0.000	0	63	63	2	1	-10921639	78.381	73	39	127	1646	29.693	2.000	0.432	1.593
ID521963	521963	None	44.689	21.000	27.000	0	63	63	2	1	-10921639	67.810	58	36	137	1424	31.210	2.000	0.332	1.083
ID521962	521962	17	97.372	7.710	21.763	0	63	63	2	1	-10921639	115.905	98	49	255	2434	62.147	2.000	0.377	1.021
ID521961	521961	33	42.146	27.298	16.786	0	63	63	2	1	-10921639	100.476	107	29	186	2110	42.089	7.600	0.136	0.573
ID521960	521960	24	51.661	28.797	14.950	0	63	63	2	1	-10921639	101.286	88	49	215	2127	40.703	2.000	0.163	0.697
ID521991	521991	23	73.672	20.016	9.852	0	64	64	2	1	-10921639	132.238	127	49	255	2777	53.322	2.000	0.204	0.841
ID521990	521990	15	53.090	12.727	7.005	0	64	64	2	1	-10921639	128.810	117	78	196	2705	37.177	2.000	0.187	1.092
ID521989	521989	10	104.699	24.005	4.029	0	64	64	2	1	-10921639	146.714	147	68	255	3081	63.571	2.000	0.321	1.123
ID521988	521988	26	59.907	6.000	0.000	0	64	64	2	1	-10921639	80.857	82	27	156	1698	42.899	3.200	0.391	1.060
ID521997	521997	17	90.933	7.980	21.700	0	64	64	2	1	-10921639	95.333	78	19	255	2002	66.349	2.000	0.369	0.774
ID521996	521996	33	53.496	26.899	16.949	0	64	64	2	1	-10921639	98.143	98	39	225	2061	48.676	7.600	0.143	0.505
ID521995	521995	34	36.332	19.055	17.043	0	64	64	2	1	-10921639	78.000	78	19	186	1638	36.696	2.000	0.084	0.329
ID521994	521994	29	47.997	23.551	15.133	0	64	64	2	1	-10921639	112.952	107	58	196	2372	43.156	7.600	0.143	0.654
ID521993	521993	25	52.356	10.660	10.604	0	64	64	2	1	-10921639	135.952	127	58	225	2855	45.563	2.000	0.190	0.952
ID521992	521992	35	35.821	26.305	9.948	0	64	64	2	1	-10921639	108.857	98	58	166	2286	29.104	2.000	0.138	0.906
ID521987	521987	17	79.816	8.114	21.792	0	65	65	2	1	-10921639	101.381	88	39	235	2129	53.361	2.000	0.312	0.904
ID521986	521986	33	57.102	26.584	16.901	0	65	65	2	1	-10921639	95.714	88	19	225	2010	56.488	7.600	0.143	0.423
ID521985	521985	34	45.503	18.544	17.269	0	65	65	2	1	-10921639	97.143	88	39	176	2040	39.790	2.000	0.147	0.624
ID521984	521984	29	49.207	23.935	15.224	0	65	65	2	1	-10921639	118.143	107	68	215	2481	42.737	7.600	0.125	0.614
ID521983	521983	35	43.005	26.006	10.819	0	65	65	2	1	-10921639	113.095	98	68	186	2375	33.477	2.000	0.136	0.810
ID521982	521982	25	58.521	11.209	10.770	0	65	65	2	1	-10921639	153.524	147	88	245	3224	43.468	2.000	0.194	1.147
ID521981	521981	23	47.675	20.566	9.895	0	65	65	2	1	-10921639	103.190	88	58	225	2167	44.065	2.000	0.081	0.349
ID521980	521980	15	73.733	13.872	7.104	0	65	65	2	1	-10921639	145.143	137	68	235	3048	52.044	2.000	0.206	0.952
ID521979	521979	49	44.391	16.827	5.236	0	65	65	2	1	-10921639	100.476	88	39	186	2110	43.744	2.000	0.128	0.522
ID521978	521978	10	114.094	23.949	4.376	0	65	65	2	1	-10921639	159.762	156	58	255	3355	69.657	2.000	0.359	1.212
ID521977	521977	26	49.068	6.000	0.000	0	65	65	2	1	-10921639	71.476	58	29	137	1501	35.369	3.200	0.307	0.949
ID522007	522007	17	68.331	8.220	21.728	0	66	66	2	1	-10921639	95.810	88	39	215	2012	47.309	2.000	0.308	0.955
ID522006	522006	33	83.900	26.568	16.975	0	66	66	2	1	-10921639	143.381	137	58	255	3011	67.680	7.600	0.207	0.727
ID522005	522005	36	57.280	29.309	14.456	0	66	66	2	1	-10921639	113.476	98	58	255	2383	52.981	7.600	0.117	0.449
ID522004	522004	None	38.583	19.102	12.615	0	66	66	2	1	-10921639	105.571	98	49	176	2217	35.856	2.000	0.114	0.604
ID522003	522003	25	80.717	11.106	10.889	0	66	66	2	1	-10921639	162.429	166	78	245	3411	52.563	2.000	0.257	1.265
ID522002	522002	35	44.038	25.578	10.354	0	66	66	2	1	-10921639	101.810	98	19	196	2138	53.331	2.000	0.120	0.408
ID522001	522001	23	45.776	20.004	10.433	0	66	66	2	1	-10921639	113.905	107	58	205	2392	37.877	2.000	0.135	0.715
ID522000	522000	15	55.315	13.829	6.807	0	66	66	2	1	-10921639	134.905	127	58	186	2833	42.309	2.000	0.161	0.886
ID521999	521999	49	44.293	17.072	5.094	0	66	66	2	1	-10921639	112.524	107	49	196	2363	42.623	2.000	0.123	0.579
ID521998	521998	10	99.924	23.683	4.317	0	66	66	2	1	-10921639	149.476	156	49	255	3139	69.191	2.000	0.301	1.000
ID522038	522038	17	65.343	7.867	21.413	0	67	67	2	1	-10921639	94.810	88	39	196	1991	46.004	2.000	0.291	0.928
ID522037	522037	33	73.441	26.254	16.531	0	67	67	2	1	-10921639	137.810	127	49	255	2894	65.763	7.600	0.205	0.713
ID522036	522036	36	57.428	29.022	14.584	0	67	67	2	1	-10921639	112.619	107	29	255	2365	59.628	7.600	0.120	0.405
ID522035	522035	35	54.422	26.060	11.036	0	67	67	2	1	-10921639	120.905	107	58	196	2539	45.408	2.000	0.126	0.597
ID522034	522034	25	86.042	11.390	11.137	0	67	67	2	1	-10921639	163.000	176	58	255	3423	54.642	2.000	0.278	1.297
ID522033	522033	23	58.784	20.692	9.991	0	67	67	2	1	-10921639	125.190	117	68	235	2629	44.435	2.000	0.152	0.746
ID522032	522032	15	57.877	13.472	6.769	0	67	67	2	1	-10921639	143.810	147	58	205	3020	39.726	2.000	0.184	1.127
ID522031	522031	10	96.566	23.690	4.526	0	67	67	2	1	-10921639	160.238	156	49	255	3365	63.332	2.000	0.305	1.182
ID522030	522030	26	48.677	6.000	0.000	0	67	67	2	1	-10921639	86.333	78	46	127	1813	29.415	3.200	0.336	1.476
ID522023	522023	23	41.228	20.565	9.566	0	68	68	2	1	-10921639	120.429	107	58	205	2529	48.122	7.600	0.081	0.377
ID522022	522022	15	61.310	13.634	7.110	0	68	68	2	1	-10921639	144.333	137	68	225	3031	47.851	7.600	0.182	0.928
ID522021	522021	10	103.026	23.360	4.317	0	68	68	2	1	-10921639	162.190	166	39	255	3406	73.503	2.000	0.296	1.008
ID522020	522020	26	46.911	7.000	0.000	0	68	68	2	1	-10921639	71.381	58	36	117	1499	29.303	3.200	0.333	1.217
ID522029	522029	37	37.463	23.376	24.396	0	68	68	2	1	-10921639	76.095	58	29	156	1598	35.578	2.000	0.152	0.564
ID522028	522028	17	71.369	7.913	21.527	0	68	68	2	1	-10921639	91.619	78	29	205	1924	51.920	2.000	0.335	0.886
ID522027	522027	33	63.622	24.437	15.326	0	68	68	2	1	-10921639	135.905	117	58	255	2854	57.914	2.000	0.133	0.553
ID522026	522026	36	52.081	28.972	15.110	0	68	68	2	1	-10921639	100.524	98	39	255	2111	52.139	7.600	0.073	0.263
ID522025	522025	35	75.549	26.184	11.131	0	68	68	2	1	-10921639	141.476	127	78	245	2971	50.131	2.000	0.194	0.917
ID522024	522024	25	80.356	10.902	10.687	0	68	68	2	1	-10921639	162.000	166	88	255	3402	49.700	2.000	0.243	1.276
ID522055	522055	23	78.708	20.987	9.161	0	69	69	2	1	-10921639	155.000	137	78	255	3255	56.828	2.000	0.184	0.849
ID522054	522054	15	64.513	12.551	7.292	0	69	69	2	1	-10921639	157.810	156	58	255	3314	50.007	7.600	0.198	1.045
ID522053	522053	None	47.192	16.108	5.821	0	69	69	2	1	-10921639	121.524	127	49	196	2552	51.815	2.000	0.149	0.608
ID522052	522052	10	104.634	23.674	4.785	0	69	69	2	1	-10921639	171.524	166	19	255	3602	73.552	2.000	0.294	1.061
ID522051	522051	26	41.963	6.000	0.000	0	69	69	2	1	-10921639	80.619	68	49	137	1693	30.668	3.200	0.334	1.317
ID522063	522063	17	69.062	7.907	21.668	0	69	69	2	1	-10921639	91.048	78	39	176	1912	41.847	2.000	0.371	1.179
ID522062	522062	None	38.538	0.000	18.000	0	69	69	2	1	-10921639	56.429	58	19	98	1185	26.221	3.200	0.363	1.145
ID522061	522061	38	35.009	26.464	17.124	0	69	69	2	1	-10921639	113.524	117	39	196	2384	46.566	7.600	0.062	0.286
ID522060	522060	33	53.053	22.799	15.959	0	69	69	2	1	-10921639	121.524	117	58	215	2552	39.967	2.000	0.175	0.904
ID522059	522059	36	54.498	28.577	14.971	0	69	69	2	1	-10921639	105.048	98	29	255	2206	60.956	7.600	0.072	0.231
ID522058	522058	39	43.787	12.598	14.812	0	69	69	2	1	-10921639	87.238	78	19	215	1832	46.201	2.000	0.112	0.381
ID522057	522057	35	83.415	25.940	11.534	0	69	69	2	1	-10921639	155.667	147	49	255	3269	63.205	7.600	0.205	0.838
ID522056	522056	25	72.496	10.631	10.172	0	69	69	2	1	-10921639	161.571	147	107	255	3393	45.477	2.000	0.191	1.138
ID522064	522064	37	36.519	24.027	25.302	0	69	69	2	1	-10921639	69.095	68	19	166	1451	34.515	2.000	0.115	0.413
ID522019	522019	37	47.712	24.536	25.394	0	70	70	2	1	-10921639	84.143	78	39	176	1767	39.738	2.000	0.185	0.660
ID522018	522018	17	65.794	8.103	21.518	0	70	70	2	1	-10921639	80.381	58	39	186	1688	45.399	2.000	0.365	0.947
ID522017	522017	38	37.684	26.367	16.764	0	70	70	2	1	-10921639	109.190	117	29	205	2293	47.625	7.600	0.068	0.290
ID522016	522016	33	48.731	23.172	15.740	0	70	70	2	1	-10921639	120.952	117	49	215	2540	42.147	2.000	0.158	0.782
ID522015	522015	36	54.642	28.680	15.109	0	70	70	2	1	-10921639	104.000	78	49	245	2184	53.905	7.600	0.117	0.403
ID522014	522014	39	40.925	12.011	14.596	0	70	70	2	1	-10921639	102.286	88	39	196	2148	46.817	2.000	0.125	0.484
ID522013	522013	35	64.355	26.016	11.361	0	70	70	2	1	-10921639	137.810	127	58	255	2894	53.012	2.000	0.129	0.594
ID522012	522012	25	77.411	11.071	10.824	0	70	70	2	1	-10921639	165.286	166	68	245	3471	52.380	2.000	0.216	1.122
ID522011	522011	23	79.666	20.933	9.706	0	70	70	2	1	-10921639	152.667	147	68	255	3206	59.983	2.000	0.183	0.788
ID522010	522010	15	77.052	13.787	7.057	0	70	70	2	1	-10921639	147.476	137	58	245	3097	57.378	2.000	0.209	0.887
ID522009	522009	10	89.430	23.525	4.461	0	70	70	2	1	-10921639	140.667	127	39	255	2954	73.102	2.000	0.266	0.809
ID522008	522008	26	50.512	6.000	0.000	0	70	70	2	1	-10921639	86.619	82	39	147	1819	33.343	3.200	0.357	1.367
ID522087	522087	10	99.585	23.201	4.320	0	71	71	2	1	-10921639	156.905	156	49	255	3295	70.028	2.000	0.295	1.022
ID522086	522086	47	53.297	31.237	2.119	0	71	71	2	1	-10921639	87.857	78	19	186	1845	42.613	2.000	0.196	0.677
ID522085	522085	26	52.798	6.000	0.000	0	71	71	2	1	-10921639	83.571	73	39	137	1755	33.257	4.800	0.364	1.340
ID522096	522096	37	50.713	23.928	25.253	0	71	71	2	1	-10921639	63.095	58	9	186	1325	42.208	2.000	0.192	0.482
ID522095	522095	17	50.303	7.866	21.254	0	71	71	2	1	-10921639	75.190	68	29	156	1579	33.560	2.000	0.284	0.991
ID522094	522094	38	58.757	25.591	16.092	0	71	71	2	1	-10921639	152.667	156	49	235	3206	50.771	6.281	0.197	0.991
ID522093	522093	33	62.986	23.460	15.914	0	71	71	2	1	-10921639	129.286	127	29	235	2715	55.980	2.000	0.182	0.713
ID522092	522092	35	62.640	26.128	11.119	0	71	71	2	1	-10921639	135.000	117	68	255	2835	52.818	7.600	0.121	0.552
ID522091	522091	25	94.007	11.031	10.931	0	71	71	2	1	-10921639	171.381	176	78	255	3599	54.896	2.000	0.281	1.371
ID522090	522090	23	88.414	21.205	9.281	0	71	71	2	1	-10921639	179.952	156	78	255	3779	64.311	2.000	0.233	1.057
ID522089	522089	15	56.900	15.814	6.054	0	71	71	2	1	-10921639	116.238	117	49	196	2441	44.116	2.000	0.170	0.767
ID522088	522088	None	41.629	11.360	6.318	0	71	71	2	1	-10921639	97.571	88	39	205	2049	48.160	2.000	0.091	0.337
ID522039	522039	26	47.780	6.000	0.000	0	72	72	2	1	-10921639	62.286	49	18	117	1308	34.433	2.000	0.393	1.021
ID522050	522050	17	40.582	7.617	21.032	0	72	72	2	1	-10921639	60.667	58	19	156	1274	33.096	2.000	0.192	0.590
ID522049	522049	None	41.493	17.735	17.857	0	72	72	2	1	-10921639	78.476	78	29	156	1648	35.952	2.000	0.156	0.590
ID522048	522048	38	71.123	26.518	16.148	0	72	72	2	1	-10921639	142.762	127	39	225	2998	56.480	3.200	0.258	1.035
ID522047	522047	33	50.861	23.196	15.964	0	72	72	2	1	-10921639	113.905	107	39	205	2392	45.011	2.000	0.140	0.621
ID522046	522046	None	41.428	10.933	14.241	0	72	72	2	1	-10921639	113.095	117	49	186	2375	34.593	2.000	0.121	0.706
ID522045	522045	35	62.611	25.674	10.824	0	72	72	2	1	-10921639	121.381	107	39	255	2549	60.558	2.000	0.110	0.397
ID522044	522044	25	63.572	10.438	9.815	0	72	72	2	1	-10921639	132.143	117	58	255	2775	59.249	2.000	0.132	0.519
ID522043	522043	23	73.758	20.994	9.452	0	72	72	2	1	-10921639	174.714	156	78	255	3669	62.876	2.000	0.148	0.717
ID522042	522042	15	47.484	14.860	6.741	0	72	72	2	1	-10921639	135.381	137	78	196	2843	38.131	2.000	0.134	0.840
ID522041	522041	10	91.994	23.168	4.634	0	72	72	2	1	-10921639	186.429	176	98	255	3915	53.213	3.200	0.252	1.412
ID522040	522040	47	44.896	31.020	0.631	0	72	72	2	1	-10921639	92.048	88	49	147	1933	31.627	4.800	0.271	1.241
ID522071	522071	None	36.404	19.000	13.000	0	73	73	2	1	-10921639	113.905	107	58	196	2392	38.893	7.600	0.076	0.414
ID522070	522070	35	61.792	25.851	10.852	0	73	73	2	1	-10921639	134.095	117	68	255	2816	51.626	2.000	0.123	0.568
ID522069	522069	25	91.604	10.954	10.968	0	73	73	2	1	-10921639	181.190	176	68	255	3805	52.054	4.800	0.287	1.555
ID522068	522068	23	82.081	20.996	9.271	0	73	73	2	1	-10921639	162.095	137	98	255	3404	60.426	2.000	0.166	0.763
ID522067	522067	15	38.366	12.242	6.739	0	73	73	2	1	-10921639	126.952	127	58	205	2666	42.141	6.350	0.103	0.561
ID522066	522066	10	99.436	23.772	4.562	0	73	73	2	1	-10921639	178.905	176	88	255	3757	58.942	2.000	0.285	1.347
ID522065	522065	26	52.256	6.000	0.000	0	73	73	2	1	-10921639	81.190	78	39	127	1705	28.026	4.800	0.370	1.566
ID522074	522074	17	40.074	7.735	21.349	0	73	73	2	1	-10921639	58.000	49	19	127	1218	31.604	2.000	0.248	0.728
ID522073	522073	38	71.913	26.434	16.146	0	73	73	2	1	-10921639	150.333	137	68	245	3157	53.459	6.321	0.200	0.938
ID522072	522072	33	51.160	23.010	15.977	0	73	73	2	1	-10921639	133.524	127	78	215	2804	38.421	2.000	0.145	0.882
ID522084	522084	40	40.717	32.726	23.959	0	74	74	2	1	-10921639	72.476	68	29	156	1522	28.889	2.000	0.222	0.911
ID522083	522083	17	52.499	7.892	21.206	0	74	74	2	1	-10921639	71.857	58	29	166	1509	36.593	2.000	0.265	0.824
ID522082	522082	38	98.453	26.326	15.931	0	74	74	2	1	-10921639	169.143	156	58	255	3552	61.392	2.000	0.295	1.255
ID522081	522081	35	55.456	25.584	10.729	0	74	74	2	1	-10921639	137.238	127	58	255	2882	61.108	2.000	0.091	0.375
ID522080	522080	25	94.744	11.009	10.921	0	74	74	2	1	-10921639	176.000	166	78	255	3696	53.599	2.000	0.290	1.478
ID522079	522079	23	74.181	21.187	9.447	0	74	74	2	1	-10921639	187.810	176	107	255	3944	51.849	2.000	0.162	1.008
ID522078	522078	None	53.317	14.779	6.782	0	74	74	2	1	-10921639	134.333	127	58	215	2821	42.315	2.000	0.135	0.754
ID522077	522077	15	49.327	12.029	6.460	0	74	74	2	1	-10921639	117.571	107	39	235	2469	58.268	2.000	0.112	0.406
ID522076	522076	10	93.790	23.727	4.675	0	74	74	2	1	-10921639	181.810	186	68	255	3818	69.029	2.000	0.230	0.984
ID522075	522075	26	48.356	6.000	0.000	0	74	74	2	1	-10921639	86.190	88	39	147	1810	32.505	4.800	0.383	1.469
ID522119	522119	23	70.585	21.395	9.439	0	75	75	2	1	-10921639	175.238	166	78	255	3680	65.862	2.000	0.143	0.667
ID522118	522118	15	66.952	12.157	6.861	0	75	75	2	1	-10921639	157.381	156	98	255	3305	48.221	6.344	0.167	0.935
ID522117	522117	10	90.178	23.646	4.729	0	75	75	2	1	-10921639	180.810	186	68	255	3797	66.014	2.000	0.228	1.016
ID522116	522116	26	37.397	7.000	0.000	0	75	75	2	1	-10921639	84.286	68	54	147	1770	29.601	3.200	0.248	1.132
ID522125	522125	40	45.727	31.756	23.784	0	75	75	2	1	-10921639	71.429	68	29	137	1500	32.346	2.000	0.227	0.816
ID522124	522124	17	59.808	8.354	21.172	0	75	75	2	1	-10921639	74.810	58	29	196	1571	43.279	2.000	0.305	0.809
ID522123	522123	38	100.128	25.989	15.708	0	75	75	2	1	-10921639	162.571	166	49	255	3414	70.545	2.000	0.301	1.067
ID522122	522122	41	40.336	18.411	12.238	0	75	75	2	1	-10921639	130.810	127	78	205	2747	43.077	7.600	0.133	0.713
ID522121	522121	25	78.416	11.187	10.713	0	75	75	2	1	-10921639	171.714	176	68	255	3606	50.325	2.000	0.254	1.384
ID522120	522120	35	60.884	25.407	10.467	0	75	75	2	1	-10921639	156.476	156	78	255	3286	68.459	2.000	0.117	0.477
ID522115	522115	40	36.398	32.243	23.514	0	76	76	2	1	-10921639	68.667	58	29	127	1442	26.018	7.600	0.222	0.959
ID522114	522114	38	88.022	26.112	15.391	0	76	76	2	1	-10921639	175.238	156	98	255	3680	53.183	4.000	0.282	1.448
ID522113	522113	41	41.352	18.781	11.697	0	76	76	2	1	-10921639	143.000	147	58	245	3003	49.650	7.600	0.123	0.629
ID522112	522112	25	88.849	11.287	10.884	0	76	76	2	1	-10921639	183.095	186	88	255	3845	51.283	4.800	0.271	1.523
ID522111	522111	35	65.171	25.259	10.547	0	76	76	2	1	-10921639	155.571	156	68	255	3267	60.987	2.000	0.112	0.513
ID522110	522110	23	70.363	20.872	9.421	0	76	76	2	1	-10921639	185.095	176	98	255	3887	47.009	2.000	0.141	0.974
ID522109	522109	15	60.694	12.304	6.304	0	76	76	2	1	-10921639	123.333	117	49	255	2590	55.903	2.000	0.145	0.558
ID522108	522108	10	91.254	23.681	4.695	0	76	76	2	1	-10921639	176.190	166	88	255	3700	62.948	2.000	0.229	1.043
ID522107	522107	26	38.427	7.000	0.000	0	76	76	2	1	-10921639	79.238	73	39	137	1664	28.171	3.200	0.297	1.289
ID522103	522103	35	61.065	25.627	10.732	0	77	77	2	1	-10921639	160.714	156	88	255	3375	59.758	2.000	0.148	0.694
ID522102	522102	25	98.008	11.635	10.944	0	77	77	2	1	-10921639	181.714	186	78	255	3816	56.883	2.000	0.290	1.435
ID522101	522101	23	63.694	20.837	9.382	0	77	77	2	1	-10921639	153.095	156	88	255	3215	52.024	2.000	0.109	0.579
ID522100	522100	15	55.154	11.909	6.607	0	77	77	2	1	-10921639	131.238	127	78	255	2756	45.978	2.000	0.113	0.578
ID522099	522099	None	47.543	16.759	5.872	0	77	77	2	1	-10921639	130.762	127	58	225	2746	40.459	7.600	0.106	0.621
ID522098	522098	10	89.124	23.784	4.514	0	77	77	2	1	-10921639	176.190	166	88	255	3700	63.792	2.000	0.221	1.001
ID522097	522097	26	42.712	6.000	0.000	0	77	77	2	1	-10921639	86.286	88	36	127	1812	24.625	4.800	0.367	1.883
ID522106	522106	None	38.796	28.633	15.242	0	77	77	2	1	-10921639	117.667	117	58	245	2471	49.382	2.000	0.071	0.314
ID522105	522105	38	76.634	25.187	15.375	0	77	77	2	1	-10921639	191.952	186	107	255	4031	46.770	4.800	0.214	1.445
ID522104	522104	41	41.270	18.888	12.520	0	77	77	2	1	-10921639	120.857	117	39	196	2538	42.429	2.000	0.087	0.456
ID522133	522133	40	35.176	31.376	24.795	0	78	78	2	1	-10921639	58.905	58	19	137	1237	30.995	2.000	0.158	0.519
ID522132	522132	38	77.152	25.620	15.604	0	78	78	2	1	-10921639	168.714	166	49	255	3543	66.610	6.288	0.235	0.965
ID522131	522131	25	88.449	11.484	11.070	0	78	78	2	1	-10921639	186.762	205	58	255	3922	59.225	4.800	0.262	1.308
ID522130	522130	35	55.967	25.282	10.496	0	78	78	2	1	-10921639	161.190	147	68	255	3385	59.001	2.000	0.097	0.482
ID522129	522129	23	66.955	20.486	9.849	0	78	78	2	1	-10921639	173.333	176	98	255	3640	52.281	2.000	0.152	0.873
ID522128	522128	15	46.455	12.103	6.769	0	78	78	2	1	-10921639	146.667	137	68	255	3080	46.678	6.339	0.095	0.546
ID522127	522127	10	79.044	23.571	4.680	0	78	78	2	1	-10921639	164.286	156	58	255	3450	62.961	2.000	0.190	0.835
ID522126	522126	None	64.641	20.263	3.862	0	78	78	2	1	-10921639	150.810	156	68	255	3167	57.282	2.000	0.149	0.682
ID522135	522135	10	82.557	23.586	4.583	0	79	79	2	1	-10921639	166.762	166	68	255	3502	59.436	2.000	0.208	0.964
ID522134	522134	26	45.565	7.000	0.000	0	79	79	2	1	-10921639	81.000	68	29	156	1701	37.104	3.200	0.298	1.002
ID522142	522142	40	46.481	31.001	24.590	0	79	79	2	1	-10921639	80.286	68	19	166	1686	32.955	2.000	0.207	0.836
ID522141	522141	None	36.205	9.153	20.830	0	79	79	2	1	-10921639	51.810	49	19	127	1088	26.914	7.600	0.239	0.743
ID522140	522140	38	87.483	27.191	15.407	0	79	79	2	1	-10921639	173.333	156	68	255	3640	62.680	2.000	0.259	1.139
ID522139	522139	35	57.143	25.604	10.759	0	79	79	2	1	-10921639	130.333	117	49	255	2737	62.953	2.000	0.073	0.280
ID522138	522138	25	92.139	11.717	11.061	0	79	79	2	1	-10921639	177.952	176	78	255	3737	53.795	2.000	0.246	1.306
ID522137	522137	23	73.960	20.520	9.684	0	79	79	2	1	-10921639	154.619	147	78	255	3247	59.518	2.000	0.137	0.625
ID522136	522136	15	47.601	12.478	6.507	0	79	79	2	1	-10921639	140.571	147	78	255	2952	43.837	6.359	0.091	0.536
ID522151	522151	38	82.544	25.631	15.194	0	80	80	2	1	-10921639	188.762	186	98	255	3964	50.267	4.000	0.263	1.565
ID522150	522150	42	61.495	18.792	13.197	0	80	80	2	1	-10921639	134.048	127	68	225	2815	47.433	2.000	0.152	0.744
ID522149	522149	25	78.425	11.651	11.735	0	80	80	2	1	-10921639	160.095	156	68	245	3362	52.873	3.200	0.261	1.252
ID522148	522148	35	57.530	25.425	10.748	0	80	80	2	1	-10921639	139.143	127	58	255	2922	64.696	2.000	0.084	0.335
ID522147	522147	23	70.598	20.801	9.267	0	80	80	2	1	-10921639	152.619	127	98	255	3205	53.432	2.000	0.118	0.603
ID522146	522146	15	63.628	12.103	6.597	0	80	80	2	1	-10921639	156.905	166	88	255	3295	46.862	2.000	0.137	0.809
ID522145	522145	None	57.961	16.095	5.853	0	80	80	2	1	-10921639	152.095	156	68	225	3194	44.777	2.000	0.148	0.877
ID522144	522144	10	91.415	23.630	4.551	0	80	80	2	1	-10921639	167.238	156	68	255	3512	65.597	2.000	0.253	1.029
ID522143	522143	26	36.197	6.798	0.600	0	80	80	2	1	-10921639	80.762	78	19	147	1696	35.840	4.800	0.230	0.842
ID522152	522152	40	46.154	31.279	24.692	0	80	80	2	1	-10921639	81.286	78	29	147	1707	32.313	2.000	0.229	0.936
ID522159	522159	38	78.490	24.655	15.245	0	81	81	2	1	-10921639	199.905	215	107	255	4198	49.293	4.800	0.237	1.553
ID522158	522158	42	49.452	18.954	13.706	0	81	81	2	1	-10921639	115.238	107	58	205	2420	45.085	2.000	0.116	0.532
ID522157	522157	35	55.093	25.621	10.819	0	81	81	2	1	-10921639	157.429	137	68	255	3306	64.049	2.000	0.101	0.452
ID522156	522156	25	102.268	11.745	11.166	0	81	81	2	1	-10921639	175.667	176	88	255	3689	55.290	2.000	0.285	1.411
ID522155	522155	23	76.098	21.003	9.332	0	81	81	2	1	-10921639	167.238	156	78	255	3512	59.555	2.000	0.158	0.767
ID522154	522154	15	57.227	12.504	6.893	0	81	81	2	1	-10921639	153.095	156	78	255	3215	46.906	2.000	0.169	0.943
ID522153	522153	10	86.768	23.476	4.211	0	81	81	2	1	-10921639	178.524	166	88	255	3749	60.248	2.000	0.261	1.227
ID522167	522167	35	43.389	25.661	10.841	0	82	82	2	1	-10921639	139.667	117	49	255	2933	59.180	2.000	0.037	0.169
ID522166	522166	25	79.273	11.305	11.326	0	82	82	2	1	-10921639	154.048	156	49	245	3235	52.675	2.000	0.228	1.087
ID522165	522165	23	66.396	20.966	9.481	0	82	82	2	1	-10921639	167.667	166	68	255	3521	60.525	2.000	0.139	0.676
ID522164	522164	15	61.578	12.224	6.989	0	82	82	2	1	-10921639	143.905	137	68	255	3022	48.752	6.385	0.155	0.794
ID522163	522163	10	76.823	23.700	4.717	0	82	82	2	1	-10921639	171.905	166	88	255	3610	53.653	2.000	0.203	1.084
ID522162	522162	None	57.336	17.128	5.180	0	82	82	2	1	-10921639	134.095	137	49	235	2816	51.908	2.000	0.155	0.695
ID522161	522161	43	45.342	31.458	2.511	0	82	82	2	1	-10921639	89.143	78	49	166	1872	32.082	4.800	0.263	1.156
ID522160	522160	None	52.425	7.000	0.000	0	82	82	2	1	-10921639	91.286	78	49	156	1917	32.905	3.200	0.364	1.480
ID522170	522170	None	36.185	31.706	24.704	0	82	82	2	1	-10921639	56.571	49	9	127	1188	33.446	2.000	0.158	0.462
ID522169	522169	38	84.149	27.073	15.181	0	82	82	2	1	-10921639	177.952	176	68	255	3737	65.340	2.000	0.244	1.070
ID522168	522168	42	39.347	19.089	13.880	0	82	82	2	1	-10921639	120.000	117	58	205	2520	38.265	2.000	0.076	0.442
ID522178	522178	38	73.250	27.444	15.240	0	83	83	2	1	-10921639	169.619	156	78	255	3562	56.759	2.000	0.233	1.128
ID522177	522177	42	45.246	18.883	12.552	0	83	83	2	1	-10921639	136.429	127	68	235	2865	42.972	7.600	0.122	0.693
ID522176	522176	25	81.552	11.836	11.134	0	83	83	2	1	-10921639	174.571	176	78	255	3666	48.528	2.000	0.227	1.330
ID522175	522175	35	59.302	25.601	10.702	0	83	83	2	1	-10921639	142.952	127	58	255	3002	66.078	2.000	0.088	0.350
ID522174	522174	23	45.199	20.824	9.473	0	83	83	2	1	-10921639	139.714	117	68	255	2934	55.519	2.000	0.028	0.139
ID522173	522173	15	72.560	14.654	6.534	0	83	83	2	1	-10921639	163.476	166	68	255	3433	57.771	2.000	0.168	0.815
ID522172	522172	10	89.361	24.030	5.215	0	83	83	2	1	-10921639	178.000	176	68	255	3738	58.120	2.000	0.261	1.267
ID522171	522171	43	46.498	31.282	2.185	0	83	83	2	1	-10921639	101.286	98	58	156	2127	29.806	2.000	0.186	1.064
ID522183	522183	23	57.674	20.957	9.394	0	84	84	2	1	-10921639	154.667	147	78	255	3248	55.549	2.000	0.064	0.335
ID522182	522182	44	46.449	11.583	6.912	0	84	84	2	1	-10921639	149.810	156	78	255	3146	42.531	6.353	0.089	0.574
ID522181	522181	15	83.951	15.946	6.260	0	84	84	2	1	-10921639	161.619	156	49	255	3394	62.367	2.000	0.251	1.039
ID522180	522180	10	84.640	24.026	5.312	0	84	84	2	1	-10921639	177.095	186	78	255	3719	55.496	2.000	0.243	1.247
ID522179	522179	43	42.391	32.558	2.852	0	84	84	2	1	-10921639	72.905	58	39	147	1531	34.804	2.000	0.176	0.626
ID522189	522189	45	47.952	26.000	27.000	0	84	84	2	1	-10921639	64.095	58	27	137	1346	30.618	2.000	0.367	1.125
ID522188	522188	46	42.104	32.368	24.080	0	84	84	2	1	-10921639	67.238	58	39	127	1412	27.311	2.000	0.263	1.026
ID522187	522187	38	80.211	26.679	15.378	0	84	84	2	1	-10921639	169.714	147	49	255	3564	69.276	2.000	0.217	0.873
ID522186	522186	42	41.382	18.923	13.019	0	84	84	2	1	-10921639	136.333	137	78	205	2863	36.254	7.600	0.119	0.798
ID522185	522185	35	74.990	25.790	10.633	0	84	84	2	1	-10921639	166.857	176	58	255	3504	63.101	2.000	0.149	0.685
ID522184	522184	25	95.712	11.747	11.035	0	84	84	2	1	-10921639	182.524	186	98	255	3833	52.756	2.000	0.260	1.428
ID522199	522199	38	74.530	27.132	15.138	0	85	85	2	1	-10921639	172.857	176	68	255	3630	62.943	2.000	0.191	0.881
ID522198	522198	42	61.362	18.962	12.009	0	85	85	2	1	-10921639	152.810	166	78	255	3209	56.710	2.000	0.158	0.735
ID522197	522197	25	86.242	11.933	11.170	0	85	85	2	1	-10921639	169.095	176	78	255	3551	53.594	2.000	0.223	1.150
ID522196	522196	35	63.163	25.566	10.415	0	85	85	2	1	-10921639	171.476	176	68	255	3601	60.156	2.000	0.151	0.750
ID522195	522195	23	57.513	20.556	9.874	0	85	85	2	1	-10921639	168.095	166	78	255	3530	53.447	2.000	0.090	0.520
ID522194	522194	44	46.554	11.849	7.219	0	85	85	2	1	-10921639	136.810	147	68	235	2873	42.589	6.404	0.092	0.540
ID522193	522193	15	75.999	16.805	5.825	0	85	85	2	1	-10921639	159.286	166	88	255	3345	52.545	2.000	0.196	0.995
ID522192	522192	10	80.281	24.178	5.250	0	85	85	2	1	-10921639	175.667	186	68	255	3689	54.570	2.000	0.215	1.141
ID522191	522191	43	36.657	32.333	2.734	0	85	85	2	1	-10921639	65.810	58	29	117	1382	27.649	2.000	0.233	0.900
ID522190	522190	96	44.578	7.000	0.000	0	85	85	2	1	-10921639	77.952	68	49	137	1637	27.527	2.000	0.356	1.487
ID522201	522201	45	42.701	25.000	27.000	0	85	85	2	1	-10921639	69.381	68	19	117	1457	30.111	2.000	0.340	1.170
ID522200	522200	46	45.586	31.473	23.998	0	85	85	2	1	-10921639	86.333	78	49	137	1813	25.584	2.000	0.281	1.480
ID522243	522243	46	52.482	31.857	24.091	0	86	86	2	1	-10921639	74.714	68	29	176	1569	33.723	2.000	0.280	0.970
ID522242	522242	38	85.234	27.689	15.113	0	86	86	2	1	-10921639	155.095	156	39	255	3257	67.484	2.000	0.254	0.930
ID522241	522241	42	60.066	19.218	12.847	0	86	86	2	1	-10921639	158.381	147	78	255	3326	52.779	2.000	0.142	0.747
ID522240	522240	25	75.090	12.007	11.518	0	86	86	2	1	-10921639	158.667	156	78	245	3332	56.717	2.000	0.214	0.988
ID522239	522239	35	60.054	25.519	10.390	0	86	86	2	1	-10921639	162.143	156	58	255	3405	61.440	2.000	0.125	0.588
ID522238	522238	23	70.292	20.920	9.880	0	86	86	2	1	-10921639	197.571	205	117	255	4149	46.767	2.000	0.142	1.049
ID522237	522237	44	60.942	12.200	7.057	0	86	86	2	1	-10921639	151.714	156	78	255	3186	49.426	6.225	0.166	0.872
ID522236	522236	15	69.725	16.987	5.778	0	86	86	2	1	-10921639	154.619	147	88	255	3247	50.550	2.000	0.165	0.868
ID522235	522235	10	87.012	24.088	4.890	0	86	86	2	1	-10921639	180.762	176	88	255	3796	53.817	2.000	0.226	1.236
ID522234	522234	96	41.914	7.000	0.000	0	86	86	2	1	-10921639	80.095	73	49	137	1682	29.141	3.200	0.293	1.246
ID522210	522210	46	40.916	32.196	23.779	0	87	87	2	1	-10921639	70.476	78	29	156	1480	30.316	2.000	0.228	0.862
ID522209	522209	38	88.219	27.120	15.139	0	87	87	2	1	-10921639	161.238	156	49	255	3386	71.346	2.000	0.269	0.958
ID522208	522208	42	67.281	19.222	12.856	0	87	87	2	1	-10921639	147.095	147	49	255	3089	61.405	2.000	0.140	0.589
ID522207	522207	25	70.034	11.638	11.037	0	87	87	2	1	-10921639	174.619	176	88	255	3667	50.230	4.800	0.196	1.142
ID522206	522206	35	52.081	25.628	10.335	0	87	87	2	1	-10921639	152.667	147	68	255	3206	58.410	2.000	0.116	0.544
ID522205	522205	23	71.453	20.917	9.734	0	87	87	2	1	-10921639	186.905	176	88	255	3925	51.876	2.000	0.147	0.922
ID522204	522204	44	86.417	11.671	8.226	0	87	87	2	1	-10921639	182.238	196	88	255	3827	58.003	2.000	0.220	1.132
ID522203	522203	15	44.974	16.853	5.650	0	87	87	2	1	-10921639	129.762	117	78	215	2725	38.855	7.600	0.097	0.591
ID522202	522202	10	86.424	23.103	4.248	0	87	87	2	1	-10921639	182.714	186	68	255	3837	62.425	2.000	0.248	1.163
ID522231	522231	38	73.558	27.688	15.142	0	88	88	2	1	-10921639	142.429	117	58	255	2991	72.005	2.000	0.193	0.639
ID522230	522230	42	49.881	19.190	13.345	0	88	88	2	1	-10921639	149.476	137	88	245	3139	49.878	2.000	0.112	0.605
ID522229	522229	25	57.447	12.188	11.764	0	88	88	2	1	-10921639	150.810	166	78	235	3167	41.130	4.800	0.178	1.108
ID522228	522228	35	64.356	25.395	10.115	0	88	88	2	1	-10921639	191.905	205	88	255	4030	52.214	6.353	0.150	0.960
ID522227	522227	23	62.084	20.752	9.680	0	88	88	2	1	-10921639	186.857	176	107	255	3924	51.263	2.000	0.119	0.773
ID522226	522226	44	79.196	11.702	7.833	0	88	88	2	1	-10921639	184.905	186	107	255	3883	42.502	4.800	0.225	1.598
ID522225	522225	10	85.867	22.989	4.422	0	88	88	2	1	-10921639	189.333	205	88	255	3976	63.228	4.800	0.267	1.263
ID522224	522224	None	40.853	32.072	3.075	0	88	88	2	1	-10921639	71.048	68	29	127	1492	26.791	2.000	0.263	1.106
ID522233	522233	46	47.214	32.193	23.991	0	88	88	2	1	-10921639	70.143	58	39	176	1473	34.510	2.000	0.229	0.758
ID522232	522232	89	69.285	24.462	15.501	0	88	88	2	1	-10921639	171.048	176	68	255	3592	61.383	2.000	0.224	1.020
ID522261	522261	46	38.476	32.355	23.724	0	89	89	2	1	-10921639	81.762	88	19	147	1717	30.143	4.800	0.225	0.996
ID522260	522260	89	78.702	24.492	15.552	0	89	89	2	1	-10921639	166.238	166	68	255	3491	58.874	2.000	0.257	1.154
ID522259	522259	38	89.487	27.781	14.981	0	89	89	2	1	-10921639	147.190	147	58	255	3091	72.881	2.000	0.260	0.834
ID522258	522258	42	47.921	19.093	13.048	0	89	89	2	1	-10921639	139.095	147	68	225	2921	49.726	2.000	0.111	0.558
ID522257	522257	25	45.674	12.170	11.800	0	89	89	2	1	-10921639	147.143	147	58	235	3090	49.861	2.000	0.121	0.637
ID522256	522256	35	53.644	25.551	10.096	0	89	89	2	1	-10921639	149.381	147	58	255	3137	60.163	2.000	0.113	0.506
ID522255	522255	23	64.738	21.209	9.634	0	89	89	2	1	-10921639	172.905	166	58	255	3631	58.610	2.000	0.112	0.594
ID522254	522254	44	75.303	12.138	7.267	0	89	89	2	1	-10921639	176.000	196	78	255	3696	57.396	2.000	0.207	1.053
ID522253	522253	10	81.603	23.889	5.091	0	89	89	2	1	-10921639	192.952	196	88	255	4052	53.226	2.000	0.220	1.308
ID522252	522252	90	39.865	7.000	0.000	0	89	89	2	1	-10921639	75.714	68	39	137	1590	30.314	3.200	0.277	1.084
ID522215	522215	44	66.692	12.207	7.643	0	90	90	2	1	-10921639	187.333	186	98	255	3934	49.497	4.800	0.208	1.305
ID522214	522214	48	39.983	16.995	5.634	0	90	90	2	1	-10921639	126.952	117	49	205	2666	44.295	3.200	0.107	0.556
ID522213	522213	10	87.981	23.544	5.022	0	90	90	2	1	-10921639	193.524	205	88	255	4064	60.173	3.200	0.258	1.320
ID522212	522212	None	47.828	32.237	3.036	0	90	90	2	1	-10921639	86.333	78	39	147	1813	30.635	2.000	0.240	1.091
ID522211	522211	90	39.662	7.000	0.000	0	90	90	2	1	-10921639	78.762	78	29	137	1654	32.322	3.200	0.272	1.043
ID522223	522223	None	48.265	26.000	27.000	0	90	90	2	1	-10921639	95.429	88	58	147	2004	23.659	4.800	0.302	1.873
ID522222	522222	46	42.730	32.701	24.128	0	90	90	2	1	-10921639	74.333	68	39	147	1561	29.670	2.000	0.271	1.068
ID522221	522221	None	46.748	0.740	17.889	0	90	90	2	1	-10921639	89.714	88	39	147	1884	34.415	4.800	0.290	1.172
ID522220	522220	38	73.575	27.624	15.128	0	90	90	2	1	-10921639	138.714	117	58	255	2913	69.818	2.000	0.191	0.638
ID522219	522219	89	74.557	25.088	15.370	0	90	90	2	1	-10921639	177.429	176	107	255	3726	47.828	2.000	0.203	1.250
ID522218	522218	25	68.398	11.974	12.271	0	90	90	2	1	-10921639	177.429	166	117	255	3726	46.039	4.800	0.228	1.431
ID522217	522217	35	59.187	25.443	10.261	0	90	90	2	1	-10921639	174.714	166	98	255	3669	54.242	2.000	0.116	0.668
ID522216	522216	23	66.475	20.505	10.107	0	90	90	2	1	-10921639	167.143	166	88	255	3510	55.442	2.000	0.117	0.631
ID522327	522327	42	55.991	18.991	12.947	0	91	91	2	1	-10921639	139.619	137	68	235	2932	49.789	7.600	0.129	0.640
ID522326	522326	25	61.430	12.068	12.557	0	91	91	2	1	-10921639	130.714	117	49	245	2745	51.534	2.000	0.164	0.714
ID522325	522325	35	36.495	25.297	10.408	0	91	91	2	1	-10921639	149.762	156	68	215	3145	46.629	2.000	0.061	0.367
ID522324	522324	23	57.053	20.829	9.640	0	91	91	2	1	-10921639	158.714	156	68	255	3333	55.103	2.000	0.096	0.506
ID522323	522323	44	63.524	12.020	7.328	0	91	91	2	1	-10921639	169.476	176	98	255	3559	47.044	2.000	0.151	0.946
ID522322	522322	10	89.535	23.752	5.006	0	91	91	2	1	-10921639	188.762	196	98	255	3964	53.842	3.200	0.240	1.359
ID522321	522321	48	37.608	17.441	5.044	0	91	91	2	1	-10921639	125.095	117	68	205	2627	38.846	2.000	0.073	0.441
ID522330	522330	46	43.499	33.337	24.196	0	91	91	2	1	-10921639	70.476	58	29	137	1480	35.045	2.000	0.288	0.900
ID522329	522329	None	39.660	17.046	17.082	0	91	91	2	1	-10921639	91.952	88	29	205	1931	38.827	7.600	0.107	0.459
ID522328	522328	38	95.211	27.084	15.050	0	91	91	2	1	-10921639	178.905	196	58	255	3757	65.640	2.000	0.278	1.186
ID522247	522247	25	49.985	12.267	12.240	0	92	92	2	1	-10921639	159.190	166	98	245	3343	45.666	2.000	0.150	0.911
ID522246	522246	23	57.526	21.268	9.641	0	92	92	2	1	-10921639	169.048	156	88	255	3550	48.890	7.600	0.117	0.722
ID522245	522245	44	78.207	11.900	7.893	0	92	92	2	1	-10921639	198.952	215	117	255	4178	44.347	4.800	0.222	1.633
ID522244	522244	10	87.004	23.874	5.368	0	92	92	2	1	-10921639	192.381	205	78	255	4040	51.060	4.800	0.267	1.590
ID522251	522251	46	39.849	33.859	24.593	0	92	92	2	1	-10921639	78.000	68	29	166	1638	35.138	2.000	0.140	0.545
ID522250	522250	None	54.593	23.637	16.111	0	92	92	2	1	-10921639	149.429	147	78	255	3138	48.733	4.800	0.198	1.016
ID522249	522249	38	82.979	27.739	14.711	0	92	92	2	1	-10921639	154.333	147	39	255	3241	70.436	2.000	0.209	0.758
ID522248	522248	42	62.702	18.987	12.945	0	92	92	2	1	-10921639	143.952	137	78	255	3023	51.305	7.600	0.134	0.663
ID522263	522263	48	37.212	17.104	5.385	0	93	93	2	1	-10921639	127.476	137	39	225	2677	46.881	2.000	0.055	0.284
ID522262	522262	83	40.569	30.339	2.998	0	93	93	2	1	-10921639	93.381	78	58	147	1961	25.553	4.800	0.208	1.257
ID522269	522269	46	36.112	33.836	24.839	0	93	93	2	1	-10921639	68.238	58	29	137	1433	29.043	2.000	0.181	0.721
ID522268	522268	38	99.120	27.671	14.824	0	93	93	2	1	-10921639	166.286	176	58	255	3492	69.945	2.000	0.274	1.024
ID522267	522267	42	52.897	19.268	13.765	0	93	93	2	1	-10921639	162.333	156	107	245	3409	42.668	2.000	0.154	1.016
ID522266	522266	23	66.917	20.899	9.657	0	93	93	2	1	-10921639	166.714	156	78	255	3501	56.103	2.000	0.115	0.615
ID522265	522265	44	79.272	11.526	8.462	0	93	93	2	1	-10921639	201.810	215	107	255	4238	49.943	4.800	0.242	1.572
ID522264	522264	10	91.204	23.583	5.240	0	93	93	2	1	-10921639	185.476	205	68	255	3895	63.765	4.800	0.285	1.291
ID522278	522278	46	56.335	33.132	24.215	0	94	94	2	1	-10921639	95.238	88	39	166	2000	38.038	2.000	0.272	1.070
ID522277	522277	38	100.569	27.576	14.821	0	94	94	2	1	-10921639	151.762	156	58	255	3187	75.498	2.000	0.301	0.931
ID522276	522276	42	60.439	19.167	13.536	0	94	94	2	1	-10921639	173.238	166	88	255	3638	47.558	2.000	0.185	1.139
ID522275	522275	23	63.160	21.278	9.718	0	94	94	2	1	-10921639	172.762	166	78	255	3628	55.118	2.000	0.112	0.630
ID522274	522274	44	68.775	11.518	9.821	0	94	94	2	1	-10921639	185.333	176	117	255	3892	44.622	6.281	0.195	1.353
ID522273	522273	48	65.017	16.418	5.902	0	94	94	2	1	-10921639	153.143	156	49	235	3216	62.221	2.000	0.193	0.798
ID522272	522272	10	90.660	23.683	4.892	0	94	94	2	1	-10921639	195.667	205	98	255	4109	49.495	4.800	0.267	1.664
ID522271	522271	83	45.708	30.867	2.646	0	94	94	2	1	-10921639	90.524	88	49	156	1901	29.426	4.800	0.269	1.305
ID522270	522270	50	47.330	7.000	0.000	0	94	94	2	1	-10921639	84.762	78	39	147	1780	33.484	3.200	0.315	1.212
ID522295	522295	42	75.427	19.184	14.085	0	95	95	2	1	-10921639	169.000	156	78	255	3549	51.102	2.000	0.186	1.035
ID522294	522294	44	72.212	12.463	11.774	0	95	95	2	1	-10921639	169.524	166	68	255	3560	59.985	2.000	0.231	1.059
ID522293	522293	23	79.919	21.109	9.794	0	95	95	2	1	-10921639	172.333	156	98	255	3619	54.854	2.000	0.161	0.870
ID522292	522292	51	78.765	13.358	7.306	0	95	95	2	1	-10921639	181.810	186	78	255	3818	59.857	4.800	0.218	1.086
ID522291	522291	10	88.489	23.395	4.858	0	95	95	2	1	-10921639	193.381	196	98	255	4061	53.550	4.800	0.246	1.426
ID522290	522290	50	44.222	7.000	0.000	0	95	95	2	1	-10921639	71.905	68	29	137	1510	33.012	2.000	0.283	0.960
ID522296	522296	38	90.675	27.584	14.706	0	95	95	2	1	-10921639	167.810	166	58	255	3524	72.050	2.000	0.240	0.901
ID522279	522279	50	38.399	7.000	0.000	0	96	96	2	1	-10921639	73.714	68	29	137	1548	30.380	3.200	0.256	0.989
ID522289	522289	None	39.934	26.000	27.000	0	96	96	2	1	-10921639	55.810	49	18	107	1172	26.660	2.000	0.333	1.045
ID522288	522288	46	46.000	33.119	24.246	0	96	96	2	1	-10921639	80.333	68	49	156	1687	32.788	4.800	0.272	1.047
ID522287	522287	None	40.765	24.410	15.919	0	96	96	2	1	-10921639	137.238	147	68	255	2882	45.966	4.800	0.143	0.745
ID522286	522286	38	93.913	27.617	14.682	0	96	96	2	1	-10921639	166.333	156	58	255	3493	72.790	2.000	0.265	0.959
ID522285	522285	42	51.198	19.150	13.470	0	96	96	2	1	-10921639	149.000	137	78	245	3129	48.550	7.600	0.093	0.524
ID522284	522284	44	83.985	12.323	12.125	0	96	96	2	1	-10921639	189.286	196	88	255	3975	55.448	4.800	0.238	1.313
ID522283	522283	23	70.243	21.511	9.500	0	96	96	2	1	-10921639	168.143	156	107	255	3531	49.869	2.000	0.126	0.755
ID522282	522282	52	76.124	11.813	8.348	0	96	96	2	1	-10921639	202.381	215	88	255	4250	55.382	4.800	0.196	1.196
ID522281	522281	51	71.687	14.498	6.681	0	96	96	2	1	-10921639	185.000	205	78	255	3885	63.041	7.600	0.176	0.879
ID522280	522280	10	84.583	23.362	4.817	0	96	96	2	1	-10921639	197.619	225	117	255	4150	52.154	4.800	0.242	1.475
ID522306	522306	46	43.358	33.097	24.263	0	97	97	2	1	-10921639	70.143	58	29	166	1473	36.317	2.000	0.244	0.757
ID522305	522305	None	39.016	36.430	15.777	0	97	97	2	1	-10921639	82.143	68	39	156	1725	32.979	4.000	0.253	1.006
ID522304	522304	38	86.485	27.753	14.868	0	97	97	2	1	-10921639	162.095	176	49	255	3404	68.874	2.000	0.247	0.933
ID522303	522303	42	71.558	19.269	12.887	0	97	97	2	1	-10921639	152.762	137	78	255	3208	57.865	7.600	0.176	0.791
ID522302	522302	44	52.856	12.468	12.063	0	97	97	2	1	-10921639	143.762	137	49	235	3019	57.242	2.000	0.156	0.678
ID522301	522301	23	60.210	21.532	9.587	0	97	97	2	1	-10921639	147.143	137	68	255	3090	56.818	7.600	0.070	0.340
ID522300	522300	51	78.547	14.070	7.143	0	97	97	2	1	-10921639	204.238	205	117	255	4289	50.354	4.800	0.210	1.409
ID522299	522299	52	75.893	12.420	7.388	0	97	97	2	1	-10921639	185.524	176	78	255	3896	59.200	6.347	0.198	1.037
ID522298	522298	10	85.962	23.998	5.168	0	97	97	2	1	-10921639	177.476	186	78	255	3727	55.405	2.000	0.233	1.209
ID522297	522297	None	65.045	21.016	3.844	0	97	97	2	1	-10921639	156.048	147	78	255	3277	58.039	2.000	0.145	0.680
ID522340	522340	46	46.810	33.119	24.415	0	98	98	2	1	-10921639	81.286	68	39	166	1707	39.729	2.000	0.224	0.750
ID522339	522339	38	85.929	27.910	14.787	0	98	98	2	1	-10921639	165.476	156	29	255	3475	70.709	2.000	0.233	0.884
ID522338	522338	42	58.642	19.335	13.319	0	98	98	2	1	-10921639	151.333	137	88	255	3178	51.956	7.600	0.108	0.570
ID522337	522337	53	54.145	26.143	11.586	0	98	98	2	1	-10921639	168.238	156	88	255	3533	49.039	7.600	0.081	0.514
ID522336	522336	44	60.064	12.669	11.721	0	98	98	2	1	-10921639	163.381	156	88	245	3431	49.997	2.000	0.171	0.956
ID522335	522335	23	69.262	21.326	9.796	0	98	98	2	1	-10921639	170.429	156	98	255	3579	53.425	2.000	0.134	0.755
ID522334	522334	51	65.475	14.652	7.122	0	98	98	2	1	-10921639	168.952	156	78	255	3548	56.063	2.000	0.147	0.774
ID522333	522333	52	61.878	12.035	7.282	0	98	98	2	1	-10921639	177.429	186	98	255	3726	51.480	6.346	0.158	0.940
ID522332	522332	10	86.979	23.639	4.953	0	98	98	2	1	-10921639	183.667	186	58	255	3857	59.619	2.000	0.268	1.302
ID522331	522331	None	43.798	7.000	0.000	0	98	98	2	1	-10921639	71.286	68	27	156	1497	38.375	2.000	0.269	0.787
ID522343	522343	52	65.608	12.259	7.424	0	99	99	2	1	-10921639	169.095	176	88	255	3551	51.119	6.214	0.193	1.070
ID522342	522342	10	92.585	23.527	5.046	0	99	99	2	1	-10921639	187.048	186	88	255	3928	60.763	2.000	0.267	1.297
ID522341	522341	54	63.178	17.666	5.201	0	99	99	2	1	-10921639	134.952	127	49	255	2834	55.990	2.000	0.129	0.549
ID522349	522349	46	42.840	33.774	24.389	0	99	99	2	1	-10921639	77.952	68	29	166	1637	38.103	2.000	0.228	0.759
ID522348	522348	38	90.128	27.668	14.740	0	99	99	2	1	-10921639	162.952	156	58	255	3422	67.184	2.000	0.255	0.986
ID522347	522347	42	62.797	19.270	13.049	0	99	99	2	1	-10921639	148.048	127	88	235	3109	47.308	7.600	0.166	0.890
ID522346	522346	44	55.802	12.228	12.518	0	99	99	2	1	-10921639	128.429	107	68	235	2697	52.117	6.356	0.147	0.632
ID522345	522345	53	47.519	26.577	12.285	0	99	99	2	1	-10921639	155.048	147	68	255	3256	53.856	7.600	0.127	0.648
ID522344	522344	23	58.202	21.075	9.840	0	99	99	2	1	-10921639	152.238	147	78	255	3197	53.560	2.000	0.112	0.571
ID522311	522311	None	56.001	11.049	7.970	0	100	100	2	1	-10921639	158.810	166	88	235	3335	44.765	4.800	0.182	1.092
ID522310	522310	52	55.105	12.665	7.110	0	100	100	2	1	-10921639	158.286	147	58	235	3324	48.732	4.800	0.154	0.869
ID522309	522309	10	79.039	23.432	4.935	0	100	100	2	1	-10921639	177.429	186	88	255	3726	51.846	2.000	0.200	1.142
ID522308	522308	54	63.740	17.645	5.278	0	100	100	2	1	-10921639	144.238	137	58	255	3029	55.400	2.000	0.123	0.570
ID522307	522307	None	36.212	33.222	2.913	0	100	100	2	1	-10921639	87.333	88	49	127	1834	20.853	2.000	0.195	1.366
ID522316	522316	46	35.889	33.148	24.159	0	100	100	2	1	-10921639	62.619	58	19	117	1315	26.250	2.000	0.235	0.908
ID522315	522315	38	97.734	27.799	14.952	0	100	100	2	1	-10921639	153.810	147	49	255	3230	65.552	2.000	0.286	1.044
ID522314	522314	44	48.012	12.509	12.504	0	100	100	2	1	-10921639	142.476	147	88	205	2992	37.111	4.800	0.177	1.153
ID522313	522313	53	37.936	25.308	10.348	0	100	100	2	1	-10921639	153.524	156	88	215	3224	38.760	6.388	0.087	0.631
ID522312	522312	23	60.586	21.506	9.664	0	100	100	2	1	-10921639	167.714	166	98	255	3522	50.009	2.000	0.140	0.822
ID522319	522319	23	45.178	21.537	9.810	0	101	101	2	1	-10921639	135.905	127	78	215	2854	39.618	7.600	0.099	0.615
ID522318	522318	10	49.594	23.104	4.924	0	101	101	2	1	-10921639	141.952	137	58	225	2981	46.099	2.000	0.132	0.717
ID522317	522317	54	50.932	17.346	4.965	0	101	101	2	1	-10921639	129.286	117	49	235	2715	43.580	2.000	0.095	0.513
ID522320	522320	38	61.598	27.943	14.725	0	101	101	2	1	-10921639	120.857	107	58	215	2538	48.677	2.000	0.175	0.738
ID522354	522354	38	53.374	26.393	15.078	0	102	102	2	1	-10921639	132.952	127	88	196	2792	30.826	2.000	0.191	1.382
ID522353	522353	None	41.078	7.000	0.000	0	102	102	2	1	-10921639	77.810	78	19	137	1634	36.595	3.200	0.287	0.949
ID522357	522357	38	51.652	27.848	14.915	0	103	103	2	1	-10921639	104.619	107	49	176	2197	36.945	2.000	0.209	0.980
ID522356	522356	None	35.475	18.914	12.490	0	103	103	2	1	-10921639	102.810	98	68	137	2159	21.637	2.000	0.145	1.202
ID522351	522351	None	41.543	26.042	10.918	0	104	104	2	1	-10921639	116.286	107	68	205	2442	31.514	7.600	0.083	0.565
ID522350	522350	None	43.231	7.000	0.000	0	104	104	2	1	-10921639	92.238	78	58	147	1937	28.962	3.200	0.240	1.235
ID522352	522352	38	38.476	28.149	14.604	0	104	104	2	1	-10921639	94.857	98	39	166	1992	35.146	2.000	0.152	0.710
ID522355	522355	None	36.721	25.000	27.000	0	105	105	2	1	-10921639	66.000	68	27	117	1386	26.241	2.000	0.207	0.864
ID522358	522358	56	48.533	7.000	0.000	0	106	106	2	1	-10921639	90.095	88	49	147	1892	33.988	3.200	0.296	1.210
ID522359	522359	56	45.895	7.000	0.000	0	107	107	2	1	-10921639	76.000	73	29	137	1596	32.499	4.800	0.430	1.406
ID522360	522360	None	35.648	21.000	27.000	0	107	107	2	1	-10921639	77.429	78	46	117	1626	24.266	4.800	0.249	1.271
ID522361	522361	56	39.496	7.000	0.000	0	108	108	2	1	-10921639	80.905	68	39	156	1699	35.151	3.200	0.304	1.072
ID522363	522363	None	44.412	11.990	8.967	0	109	109	2	1	-10921639	87.714	78	58	127	1842	20.838	4.800	0.277	1.827
ID522362	522362	56	42.455	7.000	0.000	0	109	109	2	1	-10921639	74.667	68	39	127	1568	31.017	2.000	0.284	1.065
ID522367	522367	56	51.836	7.000	0.000	0	110	110	2	1	-10921639	94.429	88	58	156	1983	29.412	4.800	0.380	1.768
ID522366	522366	None	35.718	0.000	18.000	0	111	111	2	1	-10921639	71.810	68	49	117	1508	22.295	6.011	0.262	1.339
ID522365	522365	None	36.558	32.995	2.575	0	111	111	2	1	-10921639	85.429	78	49	147	1794	26.179	2.000	0.190	1.041
ID522364	522364	56	40.147	7.000	0.000	0	111	111	2	1	-10921639	101.190	100	39	156	2125	34.241	3.200	0.240	1.144
ID522368	522368	58	44.866	28.189	14.823	0	113	113	2	1	-10921639	82.143	78	29	176	1725	37.532	2.000	0.181	0.669
ID522370	522370	58	35.401	27.616	15.137	0	114	114	2	1	-10921639	82.190	78	29	147	1726	31.160	2.000	0.171	0.770
ID522369	522369	57	36.511	7.000	0.000	0	114	114	2	1	-10921639	60.190	58	19	127	1264	32.829	3.200	0.282	0.807
ID522371	522371	57	44.257	7.257	0.561	0	115	115	2	1	-10921639	76.714	58	19	147	1611	39.673	2.000	0.297	0.886
ID522378	522378	57	50.829	7.000	0.000	0	116	116	2	1	-10921639	97.667	98	49	176	2051	38.492	3.200	0.317	1.222
ID522372	522372	57	54.671	7.000	0.000	0	117	117	2	1	-10921639	97.762	88	39	166	2053	38.857	3.200	0.314	1.203
ID522373	522373	57	45.610	7.000	0.000	0	119	119	2	1	-10921639	95.381	88	39	166	2003	35.302	2.000	0.266	1.137
ID522375	522375	57	42.833	7.000	0.000	0	120	120	2	1	-10921639	82.857	78	39	127	1740	25.796	4.800	0.328	1.587
ID522374	522374	57	50.449	8.000	0.000	0	121	121	2	1	-10921639	97.238	98	49	156	2042	32.232	4.800	0.342	1.538
ID522377	522377	None	43.282	27.166	15.148	0	122	122	2	1	-10921639	88.762	88	39	147	1864	25.430	2.000	0.230	1.306
ID522376	522376	57	47.976	7.000	0.000	0	122	122	2	1	-10921639	83.857	82	29	137	1761	33.079	2.000	0.319	1.227
ID522379	522379	57	36.043	7.000	0.000	0	123	123	2	1	-10921639	86.048	82	49	137	1807	26.639	4.800	0.281	1.419
ID522386	522386	None	42.892	12.586	9.654	0	124	124	2	1	-10921639	78.905	78	29	156	1657	29.303	2.000	0.247	1.067
ID522385	522385	57	58.880	7.000	0.000	0	124	124	2	1	-10921639	86.190	68	49	147	1810	33.247	3.200	0.437	1.578
ID522382	522382	None	43.613	27.000	27.000	0	125	125	2	1	-10921639	80.952	78	29	127	1700	29.379	2.000	0.268	1.166
ID522381	522381	None	42.002	28.030	14.804	0	125	125	2	1	-10921639	87.714	88	29	166	1842	31.265	2.000	0.180	0.854
ID522380	522380	57	38.041	8.000	0.000	0	125	125	2	1	-10921639	82.476	92	29	147	1732	33.478	3.200	0.249	0.984
ID522383	522383	57	49.862	8.000	0.000	0	126	126	2	1	-10921639	88.571	88	46	147	1860	31.006	3.200	0.321	1.387
ID522384	522384	None	37.898	12.725	9.777	0	126	126	2	1	-10921639	65.000	68	19	127	1365	27.020	2.000	0.231	0.904
ID522387	522387	57	39.069	7.357	0.736	0	127	127	2	1	-10921639	89.762	78	39	147	1885	34.135	4.800	0.227	0.973
ID522388	522388	None	41.335	26.925	14.372	0	127	127	2	1	-10921639	82.190	78	29	137	1726	33.646	3.200	0.227	0.903
ID522391	522391	57	50.151	7.000	0.000	0	128	128	2	1	-10921639	90.571	88	39	166	1902	40.480	3.200	0.267	0.943
ID522393	522393	None	35.097	27.000	27.000	0	128	128	2	1	-10921639	75.048	68	46	127	1576	21.699	2.000	0.220	1.249
ID522392	522392	None	38.744	0.000	11.000	0	128	128	2	1	-10921639	78.857	78	39	137	1656	27.719	2.000	0.252	1.146
ID522390	522390	None	38.516	27.836	14.161	0	129	129	2	1	-10921639	71.381	68	19	117	1499	29.773	2.000	0.223	0.875
ID522389	522389	57	44.856	7.000	0.000	0	129	129	2	1	-10921639	76.476	68	19	137	1606	33.760	3.200	0.381	1.249
ID522394	522394	57	40.057	7.000	0.000	0	130	130	2	1	-10921639	85.381	88	29	147	1793	35.967	3.200	0.241	0.922
ID522395	522395	57	36.092	8.000	0.000	0	131	131	2	1	-10921639	80.286	68	39	137	1686	30.655	2.000	0.245	1.031
ID522396	522396	59	41.650	13.009	8.481	0	131	131	2	1	-10921639	97.952	107	58	147	2057	25.721	4.800	0.236	1.452
ID522399	522399	59	41.888	12.709	9.580	0	132	132	2	1	-10921639	82.571	78	49	156	1734	24.889	2.000	0.218	1.186
ID522398	522398	None	36.879	18.978	5.902	0	132	132	2	1	-10921639	71.048	68	39	117	1492	21.416	2.000	0.242	1.294
ID522397	522397	57	46.098	8.000	0.000	0	132	132	2	1	-10921639	86.619	78	49	147	1819	26.796	4.800	0.326	1.590
ID522407	522407	None	36.729	22.000	27.000	0	133	133	2	1	-10921639	83.857	88	54	137	1761	23.980	5.962	0.178	1.055
ID522406	522406	60	45.701	26.963	14.951	0	133	133	2	1	-10921639	102.238	107	68	147	2147	25.548	4.800	0.248	1.590
ID522405	522405	59	49.749	12.974	9.714	0	133	133	2	1	-10921639	98.095	98	49	186	2060	32.706	2.000	0.214	1.056
ID522404	522404	57	60.732	7.000	0.000	0	133	133	2	1	-10921639	89.952	88	39	147	1889	33.895	4.800	0.452	1.653
ID522403	522403	None	41.555	2.521	17.509	0	134	134	2	1	-10921639	92.905	98	58	147	1951	29.531	3.200	0.220	1.133
ID522402	522402	60	42.365	27.960	14.785	0	134	134	2	1	-10921639	90.571	88	29	176	1902	35.940	2.000	0.145	0.639
ID522401	522401	57	43.169	7.000	0.000	0	134	134	2	1	-10921639	86.048	78	29	147	1807	38.858	3.200	0.329	1.095
ID522400	522400	57	37.729	7.000	0.000	0	135	135	2	1	-10921639	78.762	68	39	147	1654	34.443	2.000	0.269	0.968
ID522411	522411	60	35.934	26.935	14.588	0	136	136	2	1	-10921639	76.524	68	29	117	1607	24.539	2.000	0.237	1.195
ID522410	522410	60	39.815	27.325	14.428	0	137	137	2	1	-10921639	70.619	58	39	137	1483	27.739	2.000	0.228	0.946
ID522409	522409	61	37.460	24.629	5.212	0	137	137	2	1	-10921639	78.048	78	39	127	1639	22.633	2.000	0.259	1.421
ID522408	522408	None	37.718	7.831	0.674	0	137	137	2	1	-10921639	84.000	68	39	147	1764	32.994	2.000	0.224	0.932
ID522412	522412	61	35.797	24.727	5.891	0	138	138	2	1	-10921639	72.762	68	39	127	1528	23.548	2.000	0.214	1.089
ID522415	522415	None	40.186	7.000	0.000	0	139	139	2	1	-10921639	83.619	78	46	137	1756	30.024	3.200	0.264	1.162
ID522417	522417	62	35.001	21.136	10.081	0	139	139	2	1	-10921639	83.143	78	49	117	1746	21.576	2.000	0.199	1.279
ID522416	522416	None	36.254	33.674	3.076	0	139	139	2	1	-10921639	88.333	98	39	137	1855	26.272	2.000	0.212	1.176
ID522414	522414	63	36.698	27.051	14.875	0	140	140	2	1	-10921639	85.429	88	58	127	1794	20.863	4.800	0.219	1.470
ID522413	522413	62	36.077	21.335	9.514	0	140	140	2	1	-10921639	91.571	88	58	147	1923	26.923	2.000	0.154	0.907
ID522421	522421	63	43.442	28.073	14.785	0	141	141	2	1	-10921639	74.714	68	29	156	1569	33.783	2.000	0.231	0.830
ID522420	522420	64	37.543	8.000	0.000	0	141	141	2	1	-10921639	83.238	78	58	137	1748	23.167	4.800	0.271	1.533
ID522423	522423	None	64.589	21.517	9.482	0	142	142	2	1	-10921639	118.048	107	58	205	2479	48.132	2.000	0.206	0.838
ID522422	522422	64	37.138	8.000	0.000	0	142	142	2	1	-10921639	73.429	68	9	127	1542	33.300	3.200	0.284	0.976
ID522425	522425	None	36.216	33.401	15.290	0	142	142	2	1	-10921639	72.429	78	39	117	1521	21.972	2.000	0.234	1.251
ID522424	522424	63	43.541	27.585	14.958	0	142	142	2	1	-10921639	71.952	68	19	137	1511	32.560	2.000	0.227	0.816
ID522419	522419	63	43.050	27.365	14.913	0	143	143	2	1	-10921639	78.048	78	19	137	1639	35.432	2.000	0.176	0.660
ID522418	522418	None	35.023	12.788	7.810	0	143	143	2	1	-10921639	75.619	68	49	117	1588	19.503	2.000	0.216	1.376
ID522427	522427	65	36.411	20.848	10.181	0	144	144	2	1	-10921639	103.143	107	58	156	2166	24.676	7.600	0.131	0.971
ID522426	522426	66	37.104	7.447	1.706	0	144	144	2	1	-10921639	85.429	78	58	147	1794	27.717	6.388	0.170	0.896
ID522431	522431	None	54.768	12.327	9.786	0	145	145	2	1	-10921639	91.143	88	49	205	1914	39.173	7.600	0.243	0.909
ID522430	522430	65	57.696	21.157	9.170	0	145	145	2	1	-10921639	116.286	107	58	196	2442	37.231	7.600	0.182	0.961
ID522429	522429	67	43.518	25.254	5.891	0	145	145	2	1	-10921639	108.762	107	58	166	2284	28.865	7.600	0.162	1.052
ID522428	522428	66	37.097	7.319	0.831	0	145	145	2	1	-10921639	101.810	98	49	176	2138	34.764	4.800	0.224	1.073
ID522432	522432	63	39.924	27.544	15.167	0	145	145	2	1	-10921639	84.048	78	49	137	1765	28.828	2.000	0.180	0.889
ID522439	522439	67	40.855	23.718	5.214	0	146	146	2	1	-10921639	113.000	107	68	156	2373	27.815	2.000	0.179	1.231
ID522438	522438	None	37.328	32.468	3.202	0	146	146	2	1	-10921639	92.429	88	58	137	1941	21.858	4.800	0.206	1.445
ID522437	522437	66	41.137	7.618	1.530	0	146	146	2	1	-10921639	85.952	78	39	166	1805	33.334	2.000	0.166	0.734
ID522441	522441	63	48.077	27.730	14.746	0	146	146	2	1	-10921639	88.286	78	49	156	1854	33.654	2.000	0.234	0.996
ID522440	522440	65	48.513	20.941	9.664	0	146	146	2	1	-10921639	91.048	78	19	196	1912	41.195	2.000	0.150	0.575
ID522455	522455	67	46.443	24.983	5.325	0	147	147	2	1	-10921639	107.000	98	68	166	2247	28.102	2.000	0.199	1.266
ID522457	522457	63	42.168	27.398	14.732	0	147	147	2	1	-10921639	97.619	98	58	147	2050	27.681	2.000	0.183	1.092
ID522456	522456	65	42.371	20.817	9.989	0	147	147	2	1	-10921639	105.095	98	58	186	2207	33.493	7.600	0.144	0.791
ID522436	522436	63	47.965	28.260	14.467	0	148	148	2	1	-10921639	96.571	88	58	166	2028	34.591	2.000	0.205	0.951
ID522435	522435	68	35.663	28.239	9.156	0	148	148	2	1	-10921639	77.571	78	29	127	1629	26.856	2.000	0.155	0.775
ID522434	522434	65	40.178	21.253	9.288	0	148	148	2	1	-10921639	104.190	98	68	166	2188	28.326	7.600	0.127	0.830
ID522433	522433	66	41.076	8.000	0.000	0	148	148	2	1	-10921639	69.381	73	19	137	1457	31.187	2.000	0.341	1.132
ID522448	522448	69	35.081	24.270	16.307	0	149	149	2	1	-10921639	89.143	88	39	176	1872	38.556	2.000	0.142	0.575
ID522447	522447	63	42.642	27.259	14.964	0	149	149	2	1	-10921639	102.571	107	58	166	2154	30.479	2.000	0.189	1.068
ID522446	522446	None	38.931	0.000	12.000	0	149	149	2	1	-10921639	72.762	68	49	117	1528	22.693	4.800	0.346	1.649
ID522445	522445	68	46.481	28.449	9.500	0	149	149	2	1	-10921639	100.286	98	68	156	2106	27.519	2.000	0.208	1.256
ID522444	522444	65	38.482	20.602	8.257	0	149	149	2	1	-10921639	106.476	107	58	166	2236	26.082	2.000	0.159	1.122
ID522443	522443	67	57.712	24.795	4.590	0	149	149	2	1	-10921639	108.238	107	58	186	2273	33.823	2.000	0.246	1.264
ID522442	522442	66	38.971	8.000	0.000	0	149	149	2	1	-10921639	84.667	78	58	137	1778	23.967	4.800	0.273	1.514
ID522454	522454	69	36.638	23.709	16.072	0	150	150	2	1	-10921639	90.143	88	58	147	1893	29.435	2.000	0.143	0.766
ID522453	522453	63	42.087	28.001	15.185	0	150	150	2	1	-10921639	85.905	88	39	156	1804	32.636	2.000	0.172	0.773
ID522452	522452	68	51.498	28.484	9.195	0	150	150	2	1	-10921639	96.143	88	58	176	2019	35.200	2.000	0.202	0.920
ID522451	522451	65	40.709	21.044	9.457	0	150	150	2	1	-10921639	98.476	88	58	176	2068	34.649	2.000	0.102	0.525
ID522450	522450	67	47.668	24.467	4.868	0	150	150	2	1	-10921639	106.048	98	68	166	2227	30.883	2.000	0.206	1.175
ID522449	522449	66	37.451	8.000	0.000	0	150	150	2	1	-10921639	74.714	68	39	127	1569	24.642	2.000	0.311	1.438
ID522461	522461	None	42.739	28.000	27.000	0	151	151	2	1	-10921639	59.952	49	27	147	1259	29.274	2.000	0.271	0.873
ID522460	522460	63	58.915	28.211	14.592	0	151	151	2	1	-10921639	99.048	98	39	166	2080	40.386	2.000	0.306	1.148
ID522459	522459	68	50.772	28.367	9.072	0	151	151	2	1	-10921639	97.095	78	58	176	2039	33.863	2.000	0.163	0.805
ID522458	522458	67	35.157	24.843	5.328	0	151	151	2	1	-10921639	89.714	88	39	176	1884	33.608	2.000	0.122	0.580
ID522471	522471	None	39.686	19.244	11.936	0	152	152	2	1	-10921639	99.952	98	49	166	2099	28.856	2.000	0.154	0.924
ID522470	522470	None	42.859	0.000	12.000	0	152	152	2	1	-10921639	65.762	64	39	88	1381	16.834	4.800	0.512	2.644
ID522469	522469	68	51.115	28.854	9.606	0	152	152	2	1	-10921639	89.238	88	39	156	1874	36.168	2.000	0.194	0.802
ID522468	522468	None	39.593	33.563	2.976	0	152	152	2	1	-10921639	69.524	68	29	117	1460	25.961	2.000	0.262	1.112
ID522467	522467	None	43.851	7.829	0.528	0	152	152	2	1	-10921639	84.048	78	29	156	1765	36.682	4.800	0.287	1.023
ID522473	522473	69	37.328	23.863	16.805	0	152	152	2	1	-10921639	78.429	68	29	147	1647	30.940	2.000	0.150	0.662
ID522472	522472	63	55.901	28.392	14.347	0	152	152	2	1	-10921639	103.238	98	49	196	2168	38.937	2.000	0.228	0.983
ID522463	522463	70	47.202	13.268	8.243	0	153	153	2	1	-10921639	115.714	127	58	156	2430	28.596	7.600	0.213	1.422
ID522462	522462	67	69.936	24.387	5.581	0	153	153	2	1	-10921639	136.429	127	98	205	2865	35.346	4.800	0.287	1.722
ID522466	522466	69	48.977	23.462	16.370	0	153	153	2	1	-10921639	92.476	98	39	176	1942	36.781	2.000	0.210	0.871
ID522465	522465	63	42.929	28.111	14.806	0	153	153	2	1	-10921639	93.952	88	39	156	1973	31.913	2.000	0.184	0.916
ID522464	522464	68	43.749	28.974	9.577	0	153	153	2	1	-10921639	100.286	107	58	156	2106	26.893	2.000	0.193	1.206
ID522479	522479	69	49.884	23.355	16.610	0	154	154	2	1	-10921639	91.095	88	39	205	1913	41.869	2.000	0.199	0.721
ID522478	522478	63	51.152	28.501	14.750	0	154	154	2	1	-10921639	97.190	88	39	196	2041	41.003	2.000	0.228	0.880
ID522477	522477	68	40.266	28.802	9.739	0	154	154	2	1	-10921639	94.381	98	39	147	1982	29.644	2.000	0.174	0.945
ID522476	522476	70	35.574	11.898	9.832	0	154	154	2	1	-10921639	101.762	98	58	166	2137	25.274	7.600	0.124	0.891
ID522475	522475	67	56.123	24.670	5.462	0	154	154	2	1	-10921639	120.381	117	58	186	2528	38.271	2.000	0.235	1.198
ID522474	522474	None	38.878	31.944	2.992	0	154	154	2	1	-10921639	78.905	78	49	117	1657	19.580	4.800	0.304	1.879
ID522494	522494	None	38.113	19.831	13.703	0	155	155	2	1	-10921639	94.762	88	39	166	1990	30.718	2.000	0.108	0.601
ID522493	522493	67	55.383	24.457	5.063	0	155	155	2	1	-10921639	120.524	117	78	176	2531	34.403	4.800	0.246	1.385
ID522492	522492	71	46.007	8.000	1.000	0	155	155	2	1	-10921639	88.762	88	29	156	1864	38.237	4.800	0.284	1.028
ID522497	522497	63	45.510	27.696	14.755	0	155	155	2	1	-10921639	92.429	88	19	166	1941	39.324	2.000	0.158	0.641
ID522485	522485	69	65.536	23.642	16.124	0	156	156	2	1	-10921639	105.048	88	39	215	2206	48.553	2.000	0.228	0.804
ID522484	522484	63	48.266	28.143	14.934	0	156	156	2	1	-10921639	90.667	88	29	156	1904	39.515	2.000	0.221	0.831
ID522483	522483	None	37.470	21.636	10.305	0	156	156	2	1	-10921639	103.143	107	49	176	2166	29.950	7.600	0.115	0.711
ID522482	522482	None	59.089	14.344	7.034	0	156	156	2	1	-10921639	115.810	117	68	205	2432	34.180	2.000	0.231	1.273
ID522481	522481	67	52.742	24.760	5.608	0	156	156	2	1	-10921639	115.238	107	58	176	2420	33.336	2.000	0.217	1.233
ID522480	522480	71	39.664	7.667	0.802	0	156	156	2	1	-10921639	83.143	88	29	147	1746	36.314	2.000	0.245	0.900
ID522495	522495	67	67.016	24.636	6.052	0	157	157	2	1	-10921639	128.857	127	49	205	2706	41.332	2.000	0.279	1.359
ID522496	522496	69	56.802	23.615	16.376	0	157	157	2	1	-10921639	106.476	107	49	176	2236	36.448	2.000	0.247	1.157
ID522487	522487	67	68.650	24.243	5.073	0	158	158	2	1	-10921639	140.952	137	78	215	2960	40.118	4.800	0.249	1.401
ID522486	522486	None	38.672	8.000	0.000	0	158	158	2	1	-10921639	99.048	88	58	166	2080	32.972	7.600	0.257	1.228
ID522491	522491	69	37.663	23.807	16.246	0	158	158	2	1	-10921639	85.476	88	39	137	1795	31.792	2.000	0.143	0.673
ID522490	522490	63	66.332	28.060	14.652	0	158	158	2	1	-10921639	116.667	107	49	225	2450	45.674	2.000	0.231	0.958
ID522489	522489	72	37.940	21.011	10.065	0	158	158	2	1	-10921639	114.905	117	58	156	2413	28.564	2.000	0.171	1.176
ID522488	522488	73	37.273	16.041	6.035	0	158	158	2	1	-10921639	104.524	107	68	156	2195	27.094	4.800	0.156	1.040
ID522502	522502	63	42.150	27.878	14.607	0	159	159	2	1	-10921639	109.286	98	58	186	2295	34.903	2.000	0.148	0.809
ID522501	522501	69	44.245	25.028	15.209	0	159	159	2	1	-10921639	115.762	117	68	156	2431	29.948	2.000	0.180	1.177
ID522500	522500	72	41.653	20.810	10.366	0	159	159	2	1	-10921639	130.286	127	88	186	2736	26.173	4.800	0.176	1.491
ID522499	522499	73	47.114	13.882	6.770	0	159	159	2	1	-10921639	124.667	127	78	176	2618	24.751	4.800	0.188	1.595
ID522498	522498	67	75.120	24.267	5.078	0	159	159	2	1	-10921639	158.667	166	88	225	3332	41.671	4.800	0.262	1.583
ID522503	522503	74	47.915	7.000	0.000	0	160	160	2	1	-10921639	76.571	78	27	127	1608	30.428	3.200	0.384	1.396
ID522508	522508	63	60.006	27.179	15.120	0	160	160	2	1	-10921639	125.048	127	58	205	2626	44.404	2.000	0.210	0.976
ID522507	522507	72	35.541	21.646	10.197	0	160	160	2	1	-10921639	115.857	107	68	186	2433	32.561	7.600	0.096	0.623
ID522506	522506	73	42.229	14.185	7.977	0	160	160	2	1	-10921639	105.952	107	58	156	2225	27.283	4.800	0.187	1.226
ID522505	522505	None	35.432	17.855	5.700	0	160	160	2	1	-10921639	110.238	98	58	166	2315	29.372	2.000	0.105	0.714
ID522504	522504	67	87.593	24.817	5.372	0	160	160	2	1	-10921639	144.762	147	49	255	3040	58.569	2.000	0.277	1.071
ID522516	522516	69	35.439	23.874	15.908	0	161	161	2	1	-10921639	101.333	98	58	156	2128	29.393	2.000	0.127	0.778
ID522515	522515	63	35.914	27.991	14.297	0	161	161	2	1	-10921639	103.238	98	58	176	2168	31.716	2.000	0.097	0.577
ID522514	522514	72	40.438	21.338	10.291	0	161	161	2	1	-10921639	131.238	127	78	205	2756	32.646	7.600	0.146	1.025
ID522513	522513	75	49.312	12.340	9.924	0	161	161	2	1	-10921639	95.286	98	49	176	2001	36.594	2.000	0.200	0.867
ID522512	522512	73	35.531	15.707	6.866	0	161	161	2	1	-10921639	120.381	127	58	166	2528	29.198	7.600	0.130	0.947
ID522511	522511	67	98.449	24.965	5.356	0	161	161	2	1	-10921639	165.000	156	88	255	3465	56.430	2.000	0.306	1.371
ID522510	522510	76	35.445	32.938	2.966	0	161	161	2	1	-10921639	74.238	68	29	117	1559	25.191	4.800	0.220	1.063
ID522509	522509	74	43.414	8.000	0.000	0	161	161	2	1	-10921639	87.095	78	39	147	1829	32.478	3.200	0.328	1.325
ID522519	522519	73	35.814	17.803	5.399	0	162	162	2	1	-10921639	108.333	107	68	156	2275	30.704	3.200	0.141	0.871
ID522518	522518	76	40.084	32.197	2.572	0	162	162	2	1	-10921639	71.524	78	29	117	1502	25.404	4.800	0.304	1.314
ID522517	522517	74	36.775	8.000	0.000	0	162	162	2	1	-10921639	71.476	58	39	127	1501	28.239	3.200	0.297	1.160
ID522526	522526	None	37.225	9.000	27.000	0	162	162	2	1	-10921639	62.095	68	27	98	1304	22.832	2.000	0.364	1.452
ID522525	522525	69	36.410	24.689	15.690	0	162	162	2	1	-10921639	96.667	98	29	156	2030	38.483	2.000	0.167	0.720
ID522524	522524	63	39.100	27.904	14.656	0	162	162	2	1	-10921639	97.143	88	29	166	2040	38.860	2.000	0.128	0.567
ID522523	522523	79	39.096	27.474	10.244	0	162	162	2	1	-10921639	109.619	107	68	166	2302	29.605	2.000	0.121	0.802
ID522522	522522	72	51.315	21.286	10.259	0	162	162	2	1	-10921639	136.381	127	68	225	2864	48.926	2.000	0.189	0.886
ID522521	522521	75	60.990	12.311	9.723	0	162	162	2	1	-10921639	121.905	117	68	225	2560	42.491	7.600	0.218	1.027
ID522520	522520	67	89.751	24.589	5.430	0	162	162	2	1	-10921639	152.286	147	39	255	3198	62.518	2.000	0.320	1.181
ID522535	522535	63	78.463	27.649	15.116	0	163	163	2	1	-10921639	131.714	127	49	255	2766	54.755	2.000	0.220	0.869
ID522534	522534	77	44.651	19.719	12.740	0	163	163	2	1	-10921639	111.571	107	68	166	2343	29.608	2.000	0.149	0.976
ID522533	522533	79	57.909	27.821	10.358	0	163	163	2	1	-10921639	116.667	107	58	205	2450	44.405	2.000	0.191	0.842
ID522532	522532	72	37.880	21.364	9.541	0	163	163	2	1	-10921639	111.571	98	58	196	2343	40.998	2.000	0.109	0.535
ID522531	522531	75	35.323	12.299	9.866	0	163	163	2	1	-10921639	107.857	107	78	166	2265	23.148	7.600	0.149	1.210
ID522530	522530	78	40.955	15.150	6.677	0	163	163	2	1	-10921639	106.000	107	39	156	2226	29.372	7.600	0.145	0.911
ID522529	522529	67	94.267	24.672	5.543	0	163	163	2	1	-10921639	156.524	156	49	255	3287	64.851	2.000	0.302	1.119
ID522528	522528	73	35.822	17.985	5.240	0	163	163	2	1	-10921639	93.952	98	49	147	1973	30.021	2.000	0.118	0.659
ID522527	522527	74	38.892	8.000	0.000	0	163	163	2	1	-10921639	67.238	58	39	117	1412	23.571	3.200	0.334	1.427
ID522583	522583	63	71.110	27.527	15.271	0	164	164	2	1	-10921639	120.524	107	49	235	2531	54.214	2.000	0.203	0.751
ID522582	522582	None	36.266	12.906	14.001	0	164	164	2	1	-10921639	98.952	98	68	156	2078	23.804	2.000	0.144	1.044
ID522581	522581	77	48.435	20.242	12.020	0	164	164	2	1	-10921639	122.810	117	49	186	2579	38.345	2.000	0.190	1.022
ID522580	522580	72	43.904	20.711	10.525	0	164	164	2	1	-10921639	124.190	127	49	186	2608	39.946	4.800	0.193	1.006
ID522579	522579	75	42.748	12.715	9.672	0	164	164	2	1	-10921639	121.000	117	78	186	2541	29.199	6.177	0.147	1.061
ID522578	522578	78	43.083	14.152	7.545	0	164	164	2	1	-10921639	121.476	127	68	176	2551	30.602	4.800	0.203	1.339
ID522577	522577	67	82.944	24.401	5.077	0	164	164	2	1	-10921639	128.095	127	49	255	2690	55.535	2.000	0.272	0.985
ID522585	522585	None	36.036	3.921	19.109	0	164	164	2	1	-10921639	72.905	78	39	107	1531	19.261	7.600	0.253	1.527
ID522584	522584	69	60.735	24.158	16.009	0	164	164	2	1	-10921639	122.333	117	58	215	2569	44.766	2.000	0.172	0.803
ID522551	522551	75	48.485	12.594	9.393	0	165	165	2	1	-10921639	122.762	117	78	186	2578	31.172	4.800	0.219	1.416
ID522550	522550	78	39.344	14.628	7.180	0	165	165	2	1	-10921639	101.762	98	58	156	2137	29.065	2.000	0.155	0.939
ID522549	522549	67	93.313	24.764	5.255	0	165	165	2	1	-10921639	131.286	127	29	255	2757	63.651	2.000	0.310	0.977
ID522548	522548	74	35.284	8.000	0.000	0	165	165	2	1	-10921639	74.905	64	39	137	1573	30.045	3.200	0.288	1.116
ID522556	522556	69	43.314	24.989	15.679	0	165	165	2	1	-10921639	115.714	107	58	196	2430	39.546	7.600	0.161	0.810
ID522555	522555	63	57.701	27.797	14.843	0	165	165	2	1	-10921639	108.762	117	29	205	2284	48.940	2.000	0.178	0.670
ID522554	522554	77	36.282	20.642	12.732	0	165	165	2	1	-10921639	132.667	137	68	186	2786	30.311	2.000	0.089	0.719
ID522553	522553	None	35.232	28.529	9.733	0	165	165	2	1	-10921639	89.619	88	39	166	1882	32.984	2.000	0.145	0.686
ID522552	522552	72	48.439	20.866	9.731	0	165	165	2	1	-10921639	135.429	137	78	215	2844	34.815	7.600	0.156	1.051
ID522543	522543	None	37.222	32.584	2.985	0	166	166	2	1	-10921639	67.333	68	29	117	1414	26.039	2.000	0.256	1.055
ID522542	522542	74	41.484	8.000	0.000	0	166	166	2	1	-10921639	61.143	58	0	137	1284	34.879	2.000	0.359	0.926
ID522547	522547	63	71.329	27.836	14.613	0	166	166	2	1	-10921639	124.143	107	58	255	2607	58.082	2.000	0.192	0.688
ID522546	522546	77	42.535	20.401	12.954	0	166	166	2	1	-10921639	122.762	117	58	186	2578	35.802	2.000	0.099	0.615
ID522545	522545	78	40.738	14.365	7.444	0	166	166	2	1	-10921639	91.952	78	39	176	1931	40.293	2.000	0.141	0.565
ID522544	522544	67	98.269	24.743	5.472	0	166	166	2	1	-10921639	130.952	137	29	255	2750	70.440	2.000	0.360	0.983
ID522541	522541	80	35.803	13.129	15.612	0	167	167	2	1	-10921639	78.476	68	29	137	1648	30.646	2.000	0.137	0.615
ID522540	522540	63	68.169	27.871	14.482	0	167	167	2	1	-10921639	135.000	117	68	255	2835	51.738	2.000	0.183	0.806
ID522539	522539	77	63.810	21.178	12.600	0	167	167	2	1	-10921639	156.333	147	107	225	3283	37.718	2.000	0.189	1.318
ID522538	522538	None	43.970	27.799	10.026	0	167	167	2	1	-10921639	113.524	107	58	196	2384	36.537	2.000	0.109	0.613
ID522537	522537	78	56.417	12.838	9.976	0	167	167	2	1	-10921639	128.905	127	58	196	2707	36.518	4.800	0.231	1.323
ID522536	522536	67	69.248	24.768	5.253	0	167	167	2	1	-10921639	125.048	127	39	196	2626	41.434	4.800	0.310	1.427
ID522564	522564	None	35.398	27.000	27.000	0	168	168	2	1	-10921639	76.905	68	49	127	1615	22.122	2.000	0.215	1.229
ID522563	522563	None	37.060	9.000	27.000	0	168	168	2	1	-10921639	62.476	58	29	107	1312	22.295	4.800	0.346	1.441
ID522562	522562	80	41.801	13.171	15.332	0	168	168	2	1	-10921639	96.095	88	58	156	2018	30.396	2.000	0.157	0.856
ID522561	522561	63	70.146	27.690	14.234	0	168	168	2	1	-10921639	132.190	137	58	245	2776	50.216	2.000	0.215	0.932
ID522560	522560	77	61.908	20.048	12.431	0	168	168	2	1	-10921639	143.762	147	78	215	3019	38.832	4.800	0.210	1.283
ID522559	522559	78	42.380	13.032	9.560	0	168	168	2	1	-10921639	126.095	127	58	186	2648	32.979	4.800	0.163	1.070
ID522558	522558	67	74.472	25.278	5.499	0	168	168	2	1	-10921639	115.333	107	49	196	2422	46.032	2.000	0.342	1.278
ID522557	522557	74	48.085	8.000	0.000	0	168	168	2	1	-10921639	75.762	64	39	156	1591	33.724	2.000	0.324	1.100
ID522593	522593	None	50.930	24.110	15.889	0	169	169	2	1	-10921639	124.095	117	58	215	2606	40.061	7.600	0.136	0.743
ID522592	522592	80	35.150	13.492	15.576	0	169	169	2	1	-10921639	82.286	78	39	147	1728	35.894	3.200	0.164	0.647
ID522591	522591	63	49.882	28.346	14.507	0	169	169	2	1	-10921639	113.143	98	39	196	2376	45.908	2.000	0.173	0.726
ID522590	522590	77	54.484	20.488	12.861	0	169	169	2	1	-10921639	133.905	127	58	225	2812	46.120	2.000	0.139	0.707
ID522589	522589	81	38.106	28.994	9.802	0	169	169	2	1	-10921639	93.333	88	49	156	1960	29.979	2.000	0.165	0.880
ID522588	522588	78	54.168	12.008	9.023	0	169	169	2	1	-10921639	113.857	117	58	186	2391	34.046	2.000	0.221	1.209
ID522587	522587	67	42.903	24.959	6.176	0	169	169	2	1	-10921639	98.857	98	58	166	2076	30.562	2.000	0.184	1.004
ID522586	522586	74	47.960	8.000	0.000	0	169	169	2	1	-10921639	89.333	78	49	166	1876	32.903	3.200	0.330	1.347
ID522575	522575	63	60.543	27.442	14.331	0	170	170	2	1	-10921639	129.048	117	68	245	2710	47.861	2.000	0.160	0.745
ID522574	522574	77	66.681	20.908	12.939	0	170	170	2	1	-10921639	139.190	127	68	235	2923	45.021	2.000	0.158	0.843
ID522573	522573	81	44.207	28.913	10.136	0	170	170	2	1	-10921639	95.762	88	29	176	2011	40.726	2.000	0.140	0.577
ID522572	522572	82	43.413	14.726	6.882	0	170	170	2	1	-10921639	109.762	107	78	156	2305	23.969	2.000	0.198	1.513
ID522571	522571	67	52.739	24.768	6.371	0	170	170	2	1	-10921639	120.000	127	49	215	2520	40.490	2.000	0.203	1.002
ID522576	522576	80	48.333	13.672	14.813	0	170	170	2	1	-10921639	109.810	107	49	186	2306	36.448	6.375	0.191	0.968
ID522567	522567	67	53.629	24.990	5.810	0	171	171	2	1	-10921639	121.381	117	68	176	2549	32.225	4.800	0.219	1.352
ID522566	522566	82	37.479	15.308	6.280	0	171	171	2	1	-10921639	107.381	107	58	147	2255	26.405	4.800	0.213	1.431
ID522565	522565	74	36.686	8.000	0.000	0	171	171	2	1	-10921639	72.667	68	39	137	1526	29.001	2.000	0.293	1.134
ID522570	522570	63	76.680	27.115	14.605	0	171	171	2	1	-10921639	150.429	147	49	245	3159	59.164	2.000	0.221	0.920
ID522569	522569	80	48.531	13.978	14.894	0	171	171	2	1	-10921639	111.190	107	49	196	2335	41.683	6.090	0.178	0.806
ID522568	522568	77	46.160	20.862	13.037	0	171	171	2	1	-10921639	129.762	127	58	176	2725	31.708	2.000	0.145	1.035
ID522599	522599	80	38.371	13.584	14.782	0	172	172	2	1	-10921639	106.905	107	49	186	2245	34.796	2.000	0.117	0.642
ID522598	522598	63	83.411	27.747	14.278	0	172	172	2	1	-10921639	147.524	147	58	255	3098	55.490	2.000	0.229	0.992
ID522597	522597	77	46.620	21.093	12.563	0	172	172	2	1	-10921639	146.714	147	78	205	3081	37.666	7.600	0.136	0.935
ID522596	522596	82	37.070	15.323	6.970	0	172	172	2	1	-10921639	110.333	107	49	147	2317	26.343	4.800	0.193	1.357
ID522595	522595	67	58.963	24.975	5.021	0	172	172	2	1	-10921639	122.857	127	68	186	2580	31.280	4.800	0.278	1.707
ID522594	522594	74	40.165	8.000	0.000	0	172	172	2	1	-10921639	67.810	58	36	147	1424	31.457	2.000	0.270	0.917
ID522601	522601	84	35.134	28.000	27.000	0	172	172	2	1	-10921639	79.857	78	46	127	1677	21.871	4.800	0.242	1.421
ID522600	522600	85	40.981	23.864	15.817	0	172	172	2	1	-10921639	119.571	117	58	196	2511	45.142	7.600	0.077	0.379
ID522609	522609	84	46.302	27.000	27.000	0	173	173	2	1	-10921639	68.429	58	46	127	1437	24.163	2.000	0.339	1.435
ID522608	522608	85	55.604	24.120	15.704	0	173	173	2	1	-10921639	134.952	137	58	225	2834	50.256	2.000	0.145	0.678
ID522607	522607	63	62.992	28.450	14.389	0	173	173	2	1	-10921639	140.095	127	78	255	2942	49.679	2.000	0.146	0.720
ID522606	522606	77	55.912	21.478	13.084	0	173	173	2	1	-10921639	146.095	147	68	215	3068	45.588	7.600	0.156	0.867
ID522605	522605	86	47.698	28.014	10.327	0	173	173	2	1	-10921639	109.286	98	49	215	2295	44.862	2.000	0.115	0.501
ID522604	522604	82	36.039	17.316	5.509	0	173	173	2	1	-10921639	106.429	107	58	147	2235	26.269	2.000	0.150	1.058
ID522603	522603	67	54.632	25.043	5.177	0	173	173	2	1	-10921639	116.667	117	58	186	2450	37.462	2.000	0.247	1.234
ID522602	522602	74	35.078	8.000	0.000	0	173	173	2	1	-10921639	72.190	58	39	127	1516	26.912	3.200	0.336	1.348
ID522615	522615	77	55.244	21.026	13.050	0	174	174	2	1	-10921639	157.762	147	107	215	3313	33.652	7.600	0.161	1.304
ID522614	522614	87	56.468	10.789	12.960	0	174	174	2	1	-10921639	123.095	117	58	176	2585	34.907	4.800	0.250	1.411
ID522613	522613	86	51.252	27.911	10.110	0	174	174	2	1	-10921639	118.048	107	68	225	2479	43.689	2.000	0.113	0.548
ID522612	522612	None	38.037	14.443	7.116	0	174	174	2	1	-10921639	110.619	107	68	166	2323	27.418	7.600	0.144	1.014
ID522611	522611	67	68.941	24.842	6.427	0	174	174	2	1	-10921639	157.714	156	68	255	3312	45.595	4.800	0.234	1.313
ID522610	522610	74	40.055	8.000	0.000	0	174	174	2	1	-10921639	75.524	73	39	137	1586	35.679	3.200	0.302	0.982
ID522618	522618	None	38.508	37.000	27.000	0	174	174	2	1	-10921639	77.714	78	36	107	1632	21.439	4.800	0.321	1.760
ID522617	522617	63	90.809	27.786	14.813	0	174	174	2	1	-10921639	158.381	147	68	255	3326	60.963	2.000	0.246	1.027
ID522616	522616	85	44.914	24.070	15.305	0	174	174	2	1	-10921639	147.143	147	68	235	3090	44.182	2.000	0.102	0.617
ID522631	522631	86	45.711	28.074	10.184	0	175	175	2	1	-10921639	103.762	88	39	205	2179	43.154	2.000	0.078	0.350
ID522630	522630	67	35.673	25.086	5.316	0	175	175	2	1	-10921639	108.286	107	58	176	2274	33.210	6.375	0.156	0.880
ID522629	522629	82	50.752	17.738	5.212	0	175	175	2	1	-10921639	121.333	117	58	196	2548	37.213	2.000	0.160	0.901
ID522628	522628	None	38.102	21.110	4.372	0	175	175	2	1	-10921639	105.048	117	19	176	2206	44.148	2.000	0.107	0.461
ID522627	522627	74	36.876	8.000	0.000	0	175	175	2	1	-10921639	78.190	68	39	137	1642	25.974	4.800	0.317	1.449
ID522634	522634	63	81.046	28.451	14.597	0	175	175	2	1	-10921639	140.619	137	39	255	2953	64.139	2.000	0.229	0.817
ID522633	522633	77	42.615	19.125	14.619	0	175	175	2	1	-10921639	110.143	117	39	215	2313	40.932	2.000	0.106	0.516
ID522632	522632	87	46.076	11.879	13.378	0	175	175	2	1	-10921639	111.524	107	68	156	2342	27.406	4.800	0.207	1.395
ID522641	522641	None	36.644	37.000	26.000	0	176	176	2	1	-10921639	56.857	49	8	98	1194	31.595	4.800	0.398	1.025
ID522640	522640	63	89.918	27.862	14.355	0	176	176	2	1	-10921639	147.143	137	68	255	3090	60.766	2.000	0.257	0.990
ID522639	522639	87	41.053	11.880	13.647	0	176	176	2	1	-10921639	91.952	88	29	156	1931	30.565	2.000	0.201	1.005
ID522638	522638	77	54.904	21.323	13.025	0	176	176	2	1	-10921639	137.762	127	88	196	2893	35.496	2.000	0.195	1.266
ID522637	522637	67	73.540	24.850	6.549	0	176	176	2	1	-10921639	147.429	147	58	235	3096	54.711	2.000	0.215	0.953
ID522636	522636	82	66.209	17.139	6.127	0	176	176	2	1	-10921639	130.667	137	58	215	2744	45.551	2.000	0.216	1.019
ID522635	522635	74	58.000	8.000	0.000	0	176	176	2	1	-10921639	90.286	98	9	166	1896	40.823	2.000	0.406	1.277
ID522626	522626	None	44.454	9.000	27.000	0	177	177	2	1	-10921639	70.429	58	36	127	1479	22.556	4.800	0.356	1.639
ID522625	522625	88	36.353	24.383	15.927	0	177	177	2	1	-10921639	99.524	107	39	186	2090	41.817	7.600	0.063	0.283
ID522624	522624	63	83.125	27.911	14.301	0	177	177	2	1	-10921639	142.857	127	78	255	3000	49.033	2.000	0.250	1.164
ID522623	522623	87	61.474	11.620	13.873	0	177	177	2	1	-10921639	107.381	107	29	186	2255	36.339	2.000	0.278	1.284
ID522622	522622	77	52.951	21.513	12.376	0	177	177	2	1	-10921639	130.333	137	78	196	2737	34.320	3.200	0.190	1.213
ID522621	522621	86	35.295	28.430	10.101	0	177	177	2	1	-10921639	105.571	98	58	166	2217	28.312	2.000	0.085	0.582
ID522620	522620	82	50.377	16.088	6.752	0	177	177	2	1	-10921639	126.095	127	68	186	2648	35.154	4.800	0.240	1.391
ID522619	522619	67	81.269	24.488	6.055	0	177	177	2	1	-10921639	176.000	166	117	255	3696	37.757	4.800	0.295	2.122
ID522658	522658	88	35.414	24.861	15.677	0	178	178	2	1	-10921639	114.857	107	49	186	2412	39.535	2.000	0.109	0.571
ID522657	522657	63	79.055	28.830	14.384	0	178	178	2	1	-10921639	132.048	127	68	245	2773	51.841	2.000	0.267	1.075
ID522656	522656	87	42.396	11.334	13.897	0	178	178	2	1	-10921639	84.952	88	19	156	1784	35.525	2.000	0.150	0.622
ID522655	522655	77	65.329	21.274	12.224	0	178	178	2	1	-10921639	131.286	137	68	215	2757	40.130	2.000	0.215	1.158
ID522654	522654	86	36.332	28.953	10.177	0	178	178	2	1	-10921639	93.000	98	39	137	1953	32.548	2.000	0.129	0.654
ID522653	522653	82	46.790	14.537	6.944	0	178	178	2	1	-10921639	120.476	117	68	176	2530	33.941	7.600	0.168	1.023
ID522652	522652	67	70.779	24.966	5.685	0	178	178	2	1	-10921639	148.429	156	68	215	3117	39.433	4.800	0.273	1.615
ID522651	522651	None	46.715	17.986	5.667	0	178	178	2	1	-10921639	121.857	117	68	176	2559	35.608	2.000	0.141	0.847
ID522650	522650	74	41.740	8.000	0.000	0	178	178	2	1	-10921639	71.381	64	19	147	1499	34.004	3.200	0.280	0.919
ID522663	522663	63	56.570	28.440	14.349	0	179	179	2	1	-10921639	126.048	117	78	235	2647	43.451	2.000	0.158	0.792
ID522662	522662	77	75.145	22.250	12.508	0	179	179	2	1	-10921639	155.524	147	78	245	3266	47.623	2.000	0.229	1.216
ID522661	522661	82	66.763	14.272	7.048	0	179	179	2	1	-10921639	135.429	137	58	225	2844	42.014	2.000	0.223	1.176
ID522660	522660	67	85.462	25.083	6.072	0	179	179	2	1	-10921639	159.762	147	78	255	3355	45.411	2.000	0.277	1.527
ID522659	522659	74	52.094	8.000	0.000	0	179	179	2	1	-10921639	85.381	88	46	156	1793	34.678	2.000	0.319	1.190
ID522664	522664	None	39.053	17.766	15.234	0	179	179	2	1	-10921639	94.810	88	49	147	1991	30.722	2.000	0.171	0.899
ID522647	522647	None	51.774	11.035	13.896	0	180	180	2	1	-10921639	87.333	88	39	156	1834	32.850	2.000	0.243	1.038
ID522646	522646	77	46.880	21.284	11.780	0	180	180	2	1	-10921639	130.762	137	58	205	2746	37.387	2.000	0.153	0.930
ID522645	522645	82	71.853	14.415	7.015	0	180	180	2	1	-10921639	134.000	127	78	235	2814	44.549	2.000	0.233	1.137
ID522644	522644	67	73.588	25.037	6.076	0	180	180	2	1	-10921639	134.095	137	29	245	2816	49.184	2.000	0.245	1.073
ID522643	522643	None	45.630	17.650	5.811	0	180	180	2	1	-10921639	117.619	107	49	196	2470	37.475	2.000	0.122	0.681
ID522642	522642	74	40.352	8.000	0.000	0	180	180	2	1	-10921639	72.714	64	39	147	1527	31.702	3.200	0.351	1.192
ID522649	522649	88	49.678	23.593	14.823	0	180	180	2	1	-10921639	118.190	107	49	225	2482	49.587	2.000	0.121	0.513
ID522648	522648	63	77.707	28.461	14.183	0	180	180	2	1	-10921639	135.000	117	49	255	2835	54.471	2.000	0.233	0.937
ID522670	522670	None	37.388	9.000	27.000	0	181	181	2	1	-10921639	89.429	88	64	107	1878	13.837	4.800	0.325	3.173
ID522669	522669	88	58.814	24.088	15.684	0	181	181	2	1	-10921639	122.381	117	39	245	2570	53.112	2.000	0.138	0.559
ID522668	522668	63	77.081	28.349	14.258	0	181	181	2	1	-10921639	151.810	137	78	255	3188	52.601	2.000	0.196	0.947
ID522667	522667	82	78.260	15.061	6.828	0	181	181	2	1	-10921639	133.095	127	68	245	2795	46.215	2.000	0.252	1.160
ID522666	522666	67	54.183	25.215	6.240	0	181	181	2	1	-10921639	141.476	147	68	205	2971	36.821	7.600	0.204	1.304
ID522665	522665	None	53.244	23.329	4.066	0	181	181	2	1	-10921639	126.048	137	58	186	2647	39.947	4.800	0.239	1.219
ID522677	522677	None	46.478	17.371	16.031	0	182	182	2	1	-10921639	110.762	98	68	186	2326	30.574	2.000	0.182	1.115
ID522676	522676	63	64.661	27.954	14.518	0	182	182	2	1	-10921639	127.048	127	9	245	2668	69.598	2.000	0.150	0.475
ID522675	522675	88	59.087	24.512	15.401	0	182	182	2	1	-10921639	156.429	166	39	235	3285	46.184	4.800	0.183	1.046
ID522674	522674	None	39.998	29.511	10.398	0	182	182	2	1	-10921639	107.857	107	39	176	2265	44.670	2.000	0.133	0.567
ID522673	522673	67	47.564	25.190	6.586	0	182	182	2	1	-10921639	128.333	127	68	186	2695	31.010	7.600	0.140	1.017
ID522672	522672	82	68.124	16.043	6.321	0	182	182	2	1	-10921639	135.381	137	39	215	2843	53.803	2.000	0.264	1.051
ID522671	522671	74	44.190	8.000	0.000	0	182	182	2	1	-10921639	76.095	68	46	147	1598	30.103	2.000	0.326	1.243
ID522679	522679	82	72.668	16.530	6.045	0	183	183	2	1	-10921639	160.952	156	107	235	3380	46.562	4.800	0.239	1.335
ID522678	522678	74	42.869	8.000	0.000	0	183	183	2	1	-10921639	91.143	78	49	137	1914	24.902	4.800	0.332	1.824
ID522684	522684	88	47.098	24.096	15.416	0	183	183	2	1	-10921639	141.000	137	88	215	2961	36.304	4.800	0.145	0.986
ID522683	522683	63	62.271	28.076	14.401	0	183	183	2	1	-10921639	134.095	137	68	235	2816	47.004	2.000	0.159	0.784
ID522682	522682	105	35.511	12.405	13.667	0	183	183	2	1	-10921639	88.143	98	39	117	1851	27.868	4.800	0.208	1.089
ID522681	522681	None	41.434	22.081	12.462	0	183	183	2	1	-10921639	137.286	137	78	215	2883	35.925	2.000	0.136	0.913
ID522680	522680	67	55.787	24.567	5.913	0	183	183	2	1	-10921639	139.619	147	58	196	2932	38.608	7.600	0.224	1.326
ID522691	522691	None	35.807	3.962	18.435	0	184	184	2	1	-10921639	67.810	68	39	117	1424	23.481	2.000	0.262	1.200
ID522690	522690	91	39.346	18.225	15.760	0	184	184	2	1	-10921639	99.905	107	29	156	2098	36.581	2.000	0.142	0.677
ID522689	522689	63	85.939	27.555	14.684	0	184	184	2	1	-10921639	135.476	137	29	255	2845	69.854	2.000	0.275	0.838
ID522688	522688	105	35.795	12.402	12.861	0	184	184	2	1	-10921639	96.238	98	49	147	2021	30.270	6.012	0.151	0.832
ID522687	522687	82	72.676	15.419	6.752	0	184	184	2	1	-10921639	142.333	127	78	235	2989	48.274	2.000	0.221	1.066
ID522686	522686	67	91.962	25.045	6.071	0	184	184	2	1	-10921639	165.190	166	78	255	3469	49.327	2.000	0.284	1.482
ID522685	522685	74	42.770	8.000	0.000	0	184	184	2	1	-10921639	88.810	88	49	156	1865	29.705	4.800	0.318	1.444
ID522695	522695	88	51.323	24.037	15.031	0	185	185	2	1	-10921639	142.381	147	58	225	2990	50.356	2.000	0.115	0.585
ID522694	522694	82	78.585	15.953	7.241	0	185	185	2	1	-10921639	147.952	137	98	245	3107	41.169	4.800	0.279	1.566
ID522693	522693	67	89.375	24.959	5.895	0	185	185	2	1	-10921639	148.952	147	58	255	3128	51.789	2.000	0.294	1.306
ID522692	522692	74	37.662	8.000	0.000	0	185	185	2	1	-10921639	78.667	78	29	137	1652	31.134	7.600	0.293	1.146
ID522697	522697	91	54.534	17.739	15.680	0	185	185	2	1	-10921639	101.381	98	39	176	2129	42.193	2.000	0.200	0.801
ID522696	522696	63	84.442	27.728	14.930	0	185	185	2	1	-10921639	149.952	137	78	255	3149	57.218	2.000	0.218	0.940
ID522711	522711	88	45.475	24.000	15.000	0	186	186	2	1	-10921639	141.476	147	78	225	2971	43.081	6.335	0.132	0.766
ID522710	522710	63	71.465	28.337	13.991	0	186	186	2	1	-10921639	140.143	137	58	255	2943	49.737	2.000	0.185	0.880
ID522709	522709	92	57.037	22.108	13.125	0	186	186	2	1	-10921639	147.095	147	88	225	3089	36.134	7.600	0.168	1.172
ID522708	522708	None	44.115	28.757	10.146	0	186	186	2	1	-10921639	118.619	127	58	196	2491	34.070	2.000	0.150	0.910
ID522707	522707	67	95.705	24.757	6.324	0	186	186	2	1	-10921639	157.476	147	49	255	3307	59.953	2.000	0.301	1.216
ID522706	522706	82	78.421	16.832	6.378	0	186	186	2	1	-10921639	147.095	156	49	225	3089	44.891	4.800	0.327	1.615
ID522705	522705	74	41.058	8.000	0.000	0	186	186	2	1	-10921639	75.952	68	29	137	1595	31.543	3.200	0.288	1.076
ID522712	522712	91	46.165	17.789	16.372	0	186	186	2	1	-10921639	97.619	88	49	176	2050	35.590	2.000	0.138	0.665
ID522704	522704	91	37.931	16.735	15.937	0	187	187	2	1	-10921639	87.190	78	49	166	1831	29.797	7.600	0.152	0.773
ID522703	522703	63	75.520	27.676	14.643	0	187	187	2	1	-10921639	143.000	147	29	255	3003	60.470	2.000	0.227	0.875
ID522702	522702	92	59.583	21.552	12.749	0	187	187	2	1	-10921639	138.762	137	68	205	2914	42.172	2.000	0.166	0.937
ID522701	522701	None	40.784	21.233	10.487	0	187	187	2	1	-10921639	117.190	107	49	196	2461	46.668	7.600	0.093	0.428
ID522700	522700	67	102.232	24.723	6.013	0	187	187	2	1	-10921639	167.667	166	78	255	3521	55.636	2.000	0.320	1.461
ID522699	522699	82	76.924	17.375	6.078	0	187	187	2	1	-10921639	137.333	127	78	255	2884	44.246	4.800	0.294	1.410
ID522698	522698	74	36.163	8.000	0.000	0	187	187	2	1	-10921639	66.333	58	29	137	1393	28.755	2.000	0.326	1.135
ID522718	522718	63	52.193	27.474	14.624	0	188	188	2	1	-10921639	139.143	127	39	205	2922	46.468	4.800	0.187	0.941
ID522717	522717	92	57.164	21.775	13.201	0	188	188	2	1	-10921639	137.714	127	78	235	2892	39.751	2.000	0.146	0.881
ID522716	522716	None	44.180	29.305	9.896	0	188	188	2	1	-10921639	123.286	127	78	176	2589	31.969	2.000	0.157	1.044
ID522715	522715	67	91.664	24.712	6.016	0	188	188	2	1	-10921639	162.095	156	49	255	3404	56.289	2.000	0.285	1.276
ID522714	522714	82	59.099	17.345	6.074	0	188	188	2	1	-10921639	126.619	127	49	205	2659	41.230	4.800	0.241	1.194
ID522713	522713	74	48.797	8.000	0.000	0	188	188	2	1	-10921639	73.667	78	19	137	1547	36.799	3.200	0.364	1.068
ID522725	522725	93	50.062	9.000	27.000	0	189	189	2	1	-10921639	81.429	78	49	117	1710	24.215	3.200	0.369	1.814
ID522724	522724	63	82.060	27.686	14.812	0	189	189	2	1	-10921639	125.619	107	39	245	2638	62.575	2.000	0.232	0.757
ID522723	522723	94	37.164	12.465	14.100	0	189	189	2	1	-10921639	90.095	88	49	156	1892	27.855	2.000	0.141	0.800
ID522722	522722	92	50.636	21.299	12.075	0	189	189	2	1	-10921639	148.000	156	78	205	3108	40.863	2.000	0.174	1.075
ID522721	522721	67	83.913	24.941	6.058	0	189	189	2	1	-10921639	166.762	166	88	255	3502	46.264	2.000	0.237	1.381
ID522720	522720	82	56.376	17.580	6.019	0	189	189	2	1	-10921639	123.667	127	68	215	2597	40.769	2.000	0.170	0.880
ID522719	522719	74	39.322	8.000	0.000	0	189	189	2	1	-10921639	68.571	68	29	127	1440	27.116	4.800	0.401	1.449
ID522759	522759	92	57.945	21.514	11.907	0	190	190	2	1	-10921639	157.286	166	58	225	3303	42.697	7.600	0.170	1.068
ID522758	522758	95	41.863	28.198	9.867	0	190	190	2	1	-10921639	117.143	117	68	225	2460	39.188	2.000	0.074	0.411
ID522757	522757	67	93.703	24.731	6.118	0	190	190	2	1	-10921639	165.810	156	68	255	3482	55.867	2.000	0.302	1.378
ID522756	522756	82	58.692	17.671	6.097	0	190	190	2	1	-10921639	118.952	117	58	205	2498	37.600	2.000	0.196	1.035
ID522755	522755	74	39.081	8.000	0.000	0	190	190	2	1	-10921639	80.143	78	49	127	1683	26.560	3.200	0.319	1.461
ID522763	522763	93	40.083	10.000	27.000	0	190	190	2	1	-10921639	72.857	68	46	107	1530	19.433	4.800	0.329	1.858
ID522762	522762	None	58.595	24.932	15.217	0	190	190	2	1	-10921639	149.429	137	78	235	3138	45.933	2.000	0.144	0.818
ID522761	522761	63	68.877	28.355	14.342	0	190	190	2	1	-10921639	149.381	156	78	255	3137	51.725	2.000	0.149	0.748
ID522760	522760	94	41.389	12.384	13.453	0	190	190	2	1	-10921639	92.952	88	39	166	1952	33.837	2.000	0.185	0.857
ID522740	522740	None	36.343	16.979	16.210	0	191	191	2	1	-10921639	100.381	98	68	147	2108	26.973	2.000	0.164	1.049
ID522739	522739	63	44.550	27.466	14.855	0	191	191	2	1	-10921639	113.381	117	58	166	2381	37.707	2.000	0.153	0.797
ID522738	522738	92	45.864	21.228	13.393	0	191	191	2	1	-10921639	131.714	137	68	225	2766	36.131	2.000	0.180	1.114
ID522737	522737	94	57.379	12.114	12.923	0	191	191	2	1	-10921639	111.619	107	58	196	2344	32.205	2.000	0.232	1.303
ID522736	522736	95	39.974	27.172	10.081	0	191	191	2	1	-10921639	120.952	117	68	235	2540	40.785	2.000	0.043	0.246
ID522735	522735	67	101.347	25.051	5.874	0	191	191	2	1	-10921639	192.000	196	78	255	4032	50.507	4.800	0.316	1.824
ID522734	522734	82	61.746	16.843	6.470	0	191	191	2	1	-10921639	125.619	137	49	196	2638	44.225	2.000	0.246	1.123
ID522733	522733	74	36.850	8.000	0.000	0	191	191	2	1	-10921639	65.952	58	29	127	1385	27.363	3.200	0.339	1.221
ID522743	522743	67	104.183	24.804	5.664	0	192	192	2	1	-10921639	186.905	176	98	255	3925	51.692	2.000	0.330	1.794
ID522742	522742	82	76.304	17.284	5.737	0	192	192	2	1	-10921639	128.857	117	68	215	2706	46.631	2.000	0.275	1.191
ID522741	522741	74	46.944	8.000	0.000	0	192	192	2	1	-10921639	84.190	78	49	147	1768	31.805	3.200	0.339	1.342
ID522747	522747	63	48.696	27.694	14.486	0	192	192	2	1	-10921639	121.810	117	58	196	2558	38.383	2.000	0.139	0.776
ID522746	522746	94	38.767	12.306	13.538	0	192	192	2	1	-10921639	96.762	98	49	156	2032	27.693	4.800	0.183	1.083
ID522745	522745	92	46.786	21.045	13.093	0	192	192	2	1	-10921639	134.095	137	58	196	2816	37.666	7.600	0.136	0.854
ID522744	522744	95	46.418	27.206	10.374	0	192	192	2	1	-10921639	121.952	107	58	245	2561	44.913	2.000	0.054	0.278
ID522727	522727	67	101.564	25.117	6.026	0	193	193	2	1	-10921639	182.667	176	107	255	3836	52.480	2.000	0.292	1.571
ID522726	522726	74	53.030	8.000	0.000	0	193	193	2	1	-10921639	93.667	92	49	156	1967	29.178	4.800	0.347	1.653
ID522732	522732	63	69.321	27.051	14.800	0	193	193	2	1	-10921639	126.143	117	49	225	2649	51.619	2.000	0.220	0.881
ID522731	522731	94	40.493	12.497	13.794	0	193	193	2	1	-10921639	93.381	98	29	156	1961	36.747	2.000	0.144	0.640
ID522730	522730	92	42.231	21.426	12.008	0	193	193	2	1	-10921639	124.714	127	49	186	2619	39.601	2.000	0.182	0.968
ID522729	522729	95	42.652	28.127	9.997	0	193	193	2	1	-10921639	129.810	137	58	245	2726	44.805	2.000	0.096	0.510
ID522728	522728	82	55.634	16.811	6.416	0	193	193	2	1	-10921639	122.286	117	49	186	2568	39.956	4.800	0.247	1.211
ID522767	522767	92	46.928	21.217	13.038	0	194	194	2	1	-10921639	118.000	117	58	166	2478	31.992	2.000	0.164	1.041
ID522766	522766	82	66.031	16.035	6.601	0	194	194	2	1	-10921639	132.190	137	49	196	2776	41.563	4.800	0.291	1.435
ID522765	522765	67	97.800	24.996	6.000	0	194	194	2	1	-10921639	176.571	176	98	255	3708	53.912	2.000	0.290	1.473
ID522764	522764	None	46.258	29.701	3.656	0	194	194	2	1	-10921639	87.000	88	39	186	1827	39.175	2.000	0.215	0.786
ID522768	522768	63	81.903	27.401	14.980	0	194	194	2	1	-10921639	149.905	147	78	255	3148	51.297	2.000	0.257	1.194
ID522783	522783	63	86.874	27.682	14.767	0	195	195	2	1	-10921639	136.286	117	58	255	2862	63.898	2.000	0.230	0.797
ID522782	522782	92	39.045	21.149	13.397	0	195	195	2	1	-10921639	127.000	137	78	176	2667	29.504	2.000	0.125	0.954
ID522781	522781	95	54.002	27.945	10.216	0	195	195	2	1	-10921639	119.000	107	68	225	2499	46.602	2.000	0.136	0.612
ID522780	522780	82	61.805	15.793	6.868	0	195	195	2	1	-10921639	133.619	137	78	196	2806	37.625	4.800	0.234	1.348
ID522779	522779	67	93.414	24.680	6.168	0	195	195	2	1	-10921639	168.714	166	88	255	3543	56.049	2.000	0.268	1.272
ID522778	522778	74	41.598	8.000	0.000	0	195	195	2	1	-10921639	67.524	58	19	156	1418	36.951	2.000	0.312	0.870
ID522775	522775	92	46.197	21.139	12.854	0	196	196	2	1	-10921639	125.095	117	78	196	2627	33.222	7.600	0.129	0.858
ID522774	522774	None	36.521	30.216	9.734	0	196	196	2	1	-10921639	100.952	98	29	186	2120	45.200	2.000	0.125	0.495
ID522773	522773	95	40.431	27.279	9.815	0	196	196	2	1	-10921639	126.000	127	68	215	2646	42.637	2.000	0.049	0.278
ID522772	522772	97	49.855	12.118	10.096	0	196	196	2	1	-10921639	103.619	107	49	196	2176	37.970	7.600	0.153	0.724
ID522771	522771	67	87.620	24.890	6.517	0	196	196	2	1	-10921639	180.286	166	98	255	3786	52.407	7.600	0.209	1.189
ID522770	522770	82	54.735	17.024	6.118	0	196	196	2	1	-10921639	116.429	137	39	186	2445	40.144	2.000	0.227	1.074
ID522769	522769	74	40.543	8.000	0.000	0	196	196	2	1	-10921639	75.476	78	29	147	1585	32.652	4.800	0.340	1.173
ID522777	522777	63	66.365	27.236	14.965	0	196	196	2	1	-10921639	119.429	117	68	245	2508	50.575	2.000	0.193	0.764
ID522776	522776	None	38.519	24.765	15.348	0	196	196	2	1	-10921639	124.190	117	68	245	2608	48.679	4.000	0.158	0.695
ID522754	522754	63	65.224	27.464	14.941	0	197	197	2	1	-10921639	144.762	147	78	245	3040	44.370	2.000	0.203	1.100
ID522753	522753	92	58.443	20.958	13.140	0	197	197	2	1	-10921639	121.476	117	49	215	2551	40.605	2.000	0.172	0.879
ID522752	522752	97	44.171	12.983	12.723	0	197	197	2	1	-10921639	96.762	98	49	176	2032	35.256	2.000	0.146	0.699
ID522751	522751	95	64.708	27.770	10.128	0	197	197	2	1	-10921639	150.762	137	98	255	3166	46.035	2.000	0.167	0.937
ID522750	522750	82	57.702	16.241	6.935	0	197	197	2	1	-10921639	139.714	147	88	196	2934	33.254	7.600	0.229	1.568
ID522749	522749	67	96.879	24.943	6.152	0	197	197	2	1	-10921639	175.667	166	68	255	3689	57.034	2.000	0.282	1.356
ID522748	522748	74	61.233	8.000	0.000	0	197	197	2	1	-10921639	86.190	68	46	156	1810	34.513	2.000	0.390	1.401
ID522798	522798	98	40.766	25.380	15.754	0	198	198	2	1	-10921639	113.952	98	49	186	2393	44.071	2.000	0.146	0.657
ID522797	522797	63	58.835	27.920	14.928	0	198	198	2	1	-10921639	126.667	137	49	196	2660	41.722	2.000	0.198	1.002
ID522796	522796	92	53.382	20.759	12.854	0	198	198	2	1	-10921639	128.333	117	88	215	2695	34.405	2.000	0.146	0.948
ID522795	522795	95	59.768	27.457	9.947	0	198	198	2	1	-10921639	130.810	127	78	255	2747	52.496	2.000	0.089	0.406
ID522794	522794	82	71.034	15.685	7.166	0	198	198	2	1	-10921639	125.952	117	49	205	2645	45.782	2.000	0.266	1.157
ID522793	522793	67	101.828	24.770	6.050	0	198	198	2	1	-10921639	180.238	166	78	255	3785	54.709	2.000	0.304	1.537
ID522792	522792	74	41.261	8.000	0.000	0	198	198	2	1	-10921639	57.476	54	19	127	1207	30.907	2.000	0.381	1.026
ID522791	522791	98	44.627	24.082	15.633	0	199	199	2	1	-10921639	106.952	98	39	205	2246	50.689	2.000	0.094	0.361
ID522790	522790	63	65.190	28.158	14.254	0	199	199	2	1	-10921639	133.905	127	68	255	2812	48.569	2.000	0.156	0.744
ID522789	522789	92	49.438	21.422	10.916	0	199	199	2	1	-10921639	136.381	137	58	225	2864	46.407	3.200	0.202	0.989
ID522788	522788	95	43.542	27.552	9.994	0	199	199	2	1	-10921639	114.857	107	39	225	2412	46.154	2.000	0.072	0.334
ID522787	522787	82	56.987	15.302	7.369	0	199	199	2	1	-10921639	126.095	127	68	196	2648	38.402	2.000	0.195	1.071
ID522786	522786	67	91.773	25.051	5.917	0	199	199	2	1	-10921639	158.286	156	78	255	3324	54.805	2.000	0.253	1.167
ID522785	522785	99	41.266	18.391	5.860	0	199	199	2	1	-10921639	121.857	127	58	186	2559	37.373	2.000	0.128	0.741
ID522784	522784	74	49.567	8.000	0.000	0	199	199	2	1	-10921639	79.571	68	29	147	1671	33.980	3.200	0.384	1.301
ID522805	522805	None	38.602	3.716	17.410	0	200	200	2	1	-10921639	72.857	68	19	117	1530	28.720	2.000	0.254	1.027
ID522804	522804	63	46.260	27.123	15.249	0	200	200	2	1	-10921639	120.429	107	78	205	2529	32.654	2.000	0.126	0.824
ID522803	522803	92	39.227	21.140	11.146	0	200	200	2	1	-10921639	133.143	137	98	186	2796	26.150	4.800	0.132	1.184
ID522802	522802	95	40.202	30.341	9.877	0	200	200	2	1	-10921639	118.143	117	68	166	2481	26.833	4.800	0.168	1.267
ID522801	522801	67	54.437	25.027	5.981	0	200	200	2	1	-10921639	126.905	127	68	186	2665	33.787	2.000	0.193	1.213
ID522800	522800	99	71.775	17.562	5.784	0	200	200	2	1	-10921639	138.762	137	78	235	2914	47.663	2.000	0.201	0.974
ID522799	522799	74	47.412	8.000	0.000	0	200	200	2	1	-10921639	81.048	78	39	147	1702	31.725	2.000	0.350	1.323
ID522811	522811	92	49.990	21.712	10.554	0	201	201	2	1	-10921639	122.476	117	68	186	2572	32.605	7.600	0.182	1.156
ID522810	522810	74	37.136	8.000	0.000	0	201	201	2	1	-10921639	80.524	73	39	137	1691	27.064	3.200	0.270	1.266
ID522812	522812	63	46.997	26.853	15.198	0	201	201	2	1	-10921639	94.762	88	49	186	1990	33.551	2.000	0.165	0.798
ID522807	522807	None	40.556	19.182	5.475	0	202	202	2	1	-10921639	102.238	98	68	166	2147	26.226	2.000	0.176	1.166
ID522806	522806	74	38.693	8.000	0.000	0	202	202	2	1	-10921639	86.619	88	49	147	1819	32.119	3.200	0.272	1.154
ID522813	522813	63	43.217	27.024	14.718	0	203	203	2	1	-10921639	102.667	107	68	176	2156	28.370	4.800	0.177	1.088
ID522809	522809	63	37.312	28.224	12.469	0	204	204	2	1	-10921639	106.524	107	68	147	2237	21.243	4.800	0.159	1.378
ID522808	522808	74	59.692	8.000	0.000	0	204	204	2	1	-10921639	87.381	78	39	166	1835	37.460	3.200	0.419	1.377
ID522815	522815	63	44.918	26.747	14.770	0	205	205	2	1	-10921639	84.048	78	29	156	1765	29.902	2.000	0.213	0.988
ID522814	522814	74	46.878	8.000	0.000	0	205	205	2	1	-10921639	82.000	78	49	137	1722	25.987	4.800	0.351	1.641
ID522816	522816	74	42.307	8.000	0.000	0	206	206	2	1	-10921639	77.762	68	29	137	1633	32.399	3.200	0.326	1.181
ID522818	522818	None	37.160	37.000	27.000	0	207	207	2	1	-10921639	83.476	78	54	127	1753	24.291	3.200	0.300	1.587
ID522817	522817	74	41.636	8.000	0.000	0	207	207	2	1	-10921639	69.619	58	36	147	1462	34.510	2.000	0.347	1.039
ID522823	522823	74	46.254	8.000	0.000	0	208	208	2	1	-10921639	90.190	88	39	156	1894	34.949	4.800	0.310	1.222
ID522824	522824	None	40.968	27.000	27.000	0	208	208	2	1	-10921639	88.429	88	49	137	1857	24.250	4.800	0.276	1.578
ID522822	522822	100	37.254	28.192	13.067	0	209	209	2	1	-10921639	100.333	107	68	137	2107	16.936	4.800	0.211	2.064
ID522821	522821	74	38.321	8.000	0.000	0	209	209	2	1	-10921639	93.429	88	58	156	1962	26.288	4.800	0.277	1.543
ID522826	522826	100	41.942	27.190	14.870	0	210	210	2	1	-10921639	84.905	78	39	166	1783	30.700	2.000	0.180	0.842
ID522825	522825	74	54.879	9.000	0.000	0	210	210	2	1	-10921639	83.048	78	36	147	1744	34.350	3.200	0.376	1.322
ID522819	522819	74	36.336	8.000	0.000	0	211	211	2	1	-10921639	91.333	88	58	147	1918	27.385	3.200	0.230	1.247
ID522820	522820	None	37.451	16.345	19.124	0	211	211	2	1	-10921639	84.048	88	49	127	1765	23.301	4.800	0.216	1.281
ID522830	522830	123	37.701	29.006	13.995	0	212	212	2	1	-10921639	88.667	78	58	127	1862	20.318	4.800	0.211	1.522
ID522829	522829	74	45.259	8.000	0.000	0	212	212	2	1	-10921639	87.000	92	39	156	1827	35.377	2.000	0.276	1.064
ID522828	522828	123	37.379	28.130	14.175	0	213	213	2	1	-10921639	75.190	68	39	127	1579	26.442	7.600	0.217	1.013
ID522831	522831	74	41.799	8.000	0.000	0	214	214	2	1	-10921639	79.714	78	36	127	1674	27.119	2.000	0.289	1.319
ID522832	522832	None	41.093	20.300	6.961	0	214	214	2	1	-10921639	95.286	98	49	147	2001	27.599	4.800	0.232	1.300
ID522827	522827	74	44.942	8.000	0.000	0	215	215	2	1	-10921639	69.048	58	29	147	1450	34.171	2.000	0.325	0.991
ID522834	522834	None	39.826	27.274	14.414	0	216	216	2	1	-10921639	64.000	58	19	117	1344	26.920	2.000	0.273	1.021
ID522833	522833	74	39.267	8.000	0.000	0	216	216	2	1	-10921639	67.619	64	29	127	1420	30.938	4.800	0.377	1.197
ID522838	522838	101	39.632	3.854	17.844	0	217	217	2	1	-10921639	85.429	78	49	127	1794	20.282	4.800	0.270	1.792
ID522837	522837	74	42.663	8.000	0.000	0	217	217	2	1	-10921639	82.905	78	46	137	1741	26.905	4.800	0.313	1.470
ID522835	522835	74	42.052	8.000	0.000	0	218	218	2	1	-10921639	54.095	49	9	117	1136	35.132	3.200	0.480	0.999
ID522836	522836	101	38.182	3.091	17.731	0	218	218	2	1	-10921639	89.619	88	58	127	1882	19.276	4.800	0.233	1.757
ID522841	522841	None	35.351	27.638	14.178	0	220	220	2	1	-10921639	60.571	58	19	117	1272	29.181	2.000	0.202	0.696
ID522839	522839	None	41.240	8.000	0.000	0	221	221	2	1	-10921639	91.857	88	49	147	1929	30.686	3.200	0.267	1.262
ID522840	522840	None	36.558	28.000	27.000	0	221	221	2	1	-10921639	76.667	78	36	127	1610	25.210	4.800	0.266	1.277
ID522847	522847	None	36.725	28.000	27.000	0	223	223	2	1	-10921639	86.714	88	64	107	1821	15.790	4.800	0.275	2.370
ID522846	522846	None	36.287	8.000	0.000	0	223	223	2	1	-10921639	80.095	68	49	127	1682	25.367	4.800	0.287	1.408
ID522845	522845	None	37.711	10.000	27.000	0	224	224	2	1	-10921639	63.000	64	29	117	1323	24.988	2.000	0.266	1.061
ID522844	522844	None	38.751	20.695	6.898	0	224	224	2	1	-10921639	81.667	78	58	127	1715	21.072	4.800	0.239	1.494
ID522843	522843	None	38.429	29.000	27.000	0	226	226	2	1	-10921639	62.143	58	36	127	1305	23.599	2.000	0.282	1.157
ID522842	522842	None	50.889	8.000	0.000	0	226	226	2	1	-10921639	83.095	78	29	156	1745	36.300	3.200	0.371	1.239
ID522850	522850	102	43.218	8.000	0.000	0	228	228	2	1	-10921639	72.619	68	19	127	1525	31.888	2.000	0.315	1.092
ID522849	522849	None	36.864	19.722	13.793	0	229	229	2	1	-10921639	74.762	78	19	107	1570	24.605	2.000	0.237	1.163
ID522848	522848	102	61.437	8.000	0.000	0	229	229	2	1	-10921639	103.190	98	49	186	2167	38.838	4.800	0.408	1.540
ID522851	522851	102	39.396	8.000	0.000	0	230	230	2	1	-10921639	62.571	58	27	127	1314	29.961	2.000	0.328	1.032
ID522852	522852	102	39.041	9.000	0.000	0	231	231	2	1	-10921639	90.810	88	49	137	1907	30.126	4.800	0.269	1.279
ID522853	522853	103	36.683	21.164	9.482	0	232	232	2	1	-10921639	73.810	68	29	137	1550	28.619	2.000	0.176	0.774
ID522858	522858	103	45.397	22.110	8.844	0	233	233	2	1	-10921639	91.952	88	49	166	1931	30.169	4.800	0.198	1.009
ID522857	522857	None	42.819	8.000	0.000	0	233	233	2	1	-10921639	82.000	78	39	156	1722	33.990	2.000	0.260	0.995
ID522854	522854	None	35.453	3.572	17.683	0	234	234	2	1	-10921639	62.571	58	19	107	1314	27.193	2.000	0.287	1.025
ID522859	522859	None	40.456	24.798	5.410	0	235	235	2	1	-10921639	63.095	58	19	137	1325	29.160	2.000	0.274	0.931
ID522861	522861	None	48.211	26.631	13.630	0	235	235	2	1	-10921639	77.571	68	29	137	1629	32.239	2.000	0.292	1.089
ID522860	522860	None	38.330	19.455	14.291	0	235	235	2	1	-10921639	77.571	78	39	127	1629	24.377	3.200	0.255	1.294
ID522855	522855	104	49.866	8.000	0.000	0	236	236	2	1	-10921639	79.857	78	46	137	1677	28.187	2.000	0.370	1.530
ID522856	522856	None	35.935	10.000	27.000	0	236	236	2	1	-10921639	77.048	78	39	127	1618	22.772	4.800	0.277	1.468
ID522863	522863	104	37.057	8.000	0.000	0	237	237	2	1	-10921639	67.619	58	36	127	1420	27.625	4.800	0.342	1.248
ID522870	522870	None	37.864	28.000	27.000	0	238	238	2	1	-10921639	64.048	68	29	137	1345	25.740	2.000	0.314	1.188
ID522869	522869	104	38.623	8.000	0.000	0	238	238	2	1	-10921639	76.476	68	46	127	1606	27.790	4.800	0.312	1.307
ID522862	522862	104	36.710	9.000	0.000	0	239	239	2	1	-10921639	76.333	73	39	137	1603	26.377	4.800	0.314	1.383
ID522866	522866	None	35.127	29.000	27.000	0	240	240	2	1	-10921639	71.286	68	39	137	1497	21.289	4.800	0.212	1.171
ID522865	522865	None	37.099	19.766	14.695	0	240	240	2	1	-10921639	72.905	68	39	156	1531	29.705	2.000	0.164	0.692
ID522864	522864	None	39.429	22.175	10.361	0	240	240	2	1	-10921639	92.952	98	49	147	1952	26.377	2.000	0.174	1.046
ID522867	522867	104	36.192	9.000	0.000	0	241	241	2	1	-10921639	68.905	68	19	117	1447	28.539	3.200	0.355	1.265
ID522868	522868	None	35.415	10.000	27.000	0	241	241	2	1	-10921639	88.238	88	49	117	1853	19.445	4.800	0.271	1.937
ID522879	522879	106	55.660	26.689	14.858	0	242	242	2	1	-10921639	98.048	98	39	176	2059	32.475	2.000	0.278	1.314
ID522878	522878	None	38.167	24.042	4.699	0	242	242	2	1	-10921639	59.000	49	19	117	1239	24.852	2.000	0.290	1.067
ID522877	522877	104	36.790	8.000	0.000	0	242	242	2	1	-10921639	77.857	73	46	127	1635	25.468	4.800	0.280	1.338
ID522880	522880	None	44.436	3.226	17.034	0	242	242	2	1	-10921639	72.333	68	29	127	1519	26.320	2.000	0.277	1.193
ID522882	522882	106	48.779	28.707	14.665	0	243	243	2	1	-10921639	87.286	78	39	156	1833	30.741	2.000	0.268	1.199
ID522881	522881	None	37.419	7.096	10.897	0	243	243	2	1	-10921639	72.333	68	39	107	1519	19.988	2.000	0.259	1.490
ID522875	522875	None	35.968	37.000	14.000	0	244	244	2	1	-10921639	73.714	73	36	117	1548	23.373	7.600	0.210	1.097
ID522874	522874	104	40.372	8.000	0.000	0	244	244	2	1	-10921639	88.095	78	49	147	1850	27.260	4.800	0.274	1.391
ID522876	522876	106	47.333	28.071	14.520	0	244	244	2	1	-10921639	89.667	88	49	147	1883	32.397	2.000	0.249	1.102
ID522871	522871	104	44.167	8.000	0.000	0	245	245	2	1	-10921639	91.857	78	49	147	1929	28.741	4.800	0.282	1.407
ID522873	522873	None	37.844	29.000	27.000	0	245	245	2	1	-10921639	72.381	78	39	137	1520	25.337	6.388	0.249	1.138
ID522872	522872	106	40.873	27.654	14.837	0	245	245	2	1	-10921639	67.857	58	29	137	1425	28.047	2.000	0.220	0.873
ID522883	522883	106	37.393	27.798	14.853	0	246	246	2	1	-10921639	57.476	49	19	117	1207	28.800	2.000	0.202	0.672
ID522887	522887	106	47.505	27.000	14.748	0	247	247	2	1	-10921639	76.048	68	29	156	1597	32.782	2.000	0.257	0.950
ID522886	522886	None	37.716	30.038	8.796	0	247	247	2	1	-10921639	66.810	58	39	117	1403	24.517	2.000	0.213	0.956
ID522885	522885	107	39.458	17.733	5.962	0	247	247	2	1	-10921639	68.190	68	29	137	1432	31.598	2.000	0.182	0.663
ID522884	522884	104	46.194	9.000	0.000	0	247	247	2	1	-10921639	71.429	68	39	137	1500	30.716	3.200	0.377	1.274
ID522889	522889	107	39.296	17.238	6.334	0	248	248	2	1	-10921639	72.714	68	9	117	1527	32.714	2.000	0.286	0.988
ID522888	522888	104	48.445	8.000	0.000	0	248	248	2	1	-10921639	62.333	49	27	137	1309	33.230	2.000	0.382	1.038
ID522890	522890	106	66.272	27.893	14.684	0	249	249	2	1	-10921639	102.286	98	29	215	2148	47.709	2.000	0.277	0.929
ID522891	522891	104	36.522	8.000	0.000	0	250	250	2	1	-10921639	66.095	58	29	117	1388	22.797	4.800	0.352	1.508
ID522893	522893	106	46.386	27.620	15.060	0	250	250	2	1	-10921639	93.810	98	58	147	1970	27.766	2.000	0.234	1.283
ID522892	522892	108	35.724	24.705	5.273	0	250	250	2	1	-10921639	80.810	78	49	127	1697	23.086	4.800	0.216	1.244
ID522901	522901	106	44.010	28.263	15.091	0	251	251	2	1	-10921639	84.476	78	29	147	1774	32.148	2.000	0.186	0.823
ID522900	522900	None	37.651	37.000	12.000	0	251	251	2	1	-10921639	76.762	68	49	117	1612	22.485	2.000	0.265	1.430
ID522899	522899	108	40.088	25.048	5.740	0	251	251	2	1	-10921639	91.905	88	58	137	1930	25.756	2.000	0.170	1.039
ID522898	522898	104	49.663	9.000	0.000	0	251	251	2	1	-10921639	70.667	54	36	137	1484	34.976	3.200	0.346	1.039
ID522895	522895	108	45.238	25.011	5.442	0	252	252	2	1	-10921639	80.048	78	39	147	1681	28.739	2.000	0.271	1.188
ID522894	522894	104	41.645	8.000	0.000	0	252	252	2	1	-10921639	65.286	58	27	127	1371	29.047	2.000	0.361	1.193
ID522897	522897	109	35.699	29.000	27.000	0	252	252	2	1	-10921639	73.714	82	29	127	1548	26.131	2.000	0.233	1.065
ID522896	522896	106	42.358	28.139	15.017	0	252	252	2	1	-10921639	86.381	88	39	166	1814	31.221	2.000	0.159	0.760
ID522903	522903	None	47.536	21.666	10.588	0	253	253	2	1	-10921639	94.333	88	49	156	1981	30.618	2.000	0.264	1.286
ID522902	522902	108	58.693	25.164	5.045	0	253	253	2	1	-10921639	89.714	78	29	166	1884	37.518	2.000	0.330	1.187
ID522905	522905	109	38.490	29.000	27.000	0	253	253	2	1	-10921639	65.952	58	27	127	1385	24.697	2.000	0.279	1.166
ID522904	522904	106	50.720	27.752	14.932	0	253	253	2	1	-10921639	94.667	107	29	156	1988	34.251	2.000	0.232	1.041
ID522907	522907	108	64.514	24.704	5.253	0	254	254	2	1	-10921639	115.810	107	58	196	2432	40.967	2.000	0.275	1.220
ID522906	522906	104	41.258	8.000	0.000	0	254	254	2	1	-10921639	53.524	49	18	88	1124	20.781	4.800	0.485	1.683
ID522908	522908	106	63.675	28.753	14.301	0	254	254	2	1	-10921639	119.952	117	58	186	2519	35.629	4.800	0.296	1.538
ID522933	522933	106	50.090	28.576	14.714	0	255	255	2	1	-10921639	94.857	88	29	156	1992	41.104	2.000	0.235	0.878
ID522932	522932	110	36.674	19.763	15.091	0	255	255	2	1	-10921639	85.857	78	49	156	1803	24.670	2.000	0.150	0.909
ID522931	522931	None	38.157	21.750	10.790	0	255	255	2	1	-10921639	85.000	78	39	156	1785	29.002	2.000	0.131	0.678
ID522930	522930	108	63.640	24.880	5.205	0	255	255	2	1	-10921639	89.571	78	49	176	1881	36.705	2.000	0.346	1.256
ID522929	522929	104	35.572	8.000	0.000	0	255	255	2	1	-10921639	60.619	58	19	98	1273	24.184	3.200	0.347	1.290
ID522919	522919	106	56.464	28.359	14.832	0	256	256	2	1	-10921639	100.333	98	49	176	2107	41.041	2.000	0.224	0.893
ID522918	522918	110	40.549	19.997	14.600	0	256	256	2	1	-10921639	78.476	68	29	147	1648	30.646	2.000	0.187	0.808
ID522917	522917	108	50.739	24.319	5.345	0	256	256	2	1	-10921639	95.333	98	29	147	2002	32.125	4.800	0.283	1.309
ID522916	522916	104	35.132	9.000	0.000	0	256	256	2	1	-10921639	57.048	49	27	107	1198	25.839	3.200	0.350	1.144
ID522915	522915	110	44.424	19.796	15.052	0	257	257	2	1	-10921639	71.048	68	29	166	1492	33.451	2.000	0.185	0.662
ID522914	522914	106	72.632	29.165	14.136	0	257	257	2	1	-10921639	130.238	127	58	215	2735	42.602	2.000	0.278	1.331
ID522913	522913	None	36.606	13.297	12.274	0	257	257	2	1	-10921639	78.476	78	29	127	1648	27.444	4.800	0.225	1.051
ID522912	522912	None	35.807	21.503	9.490	0	257	257	2	1	-10921639	79.381	68	49	147	1667	28.166	7.600	0.181	0.866
ID522911	522911	108	53.910	25.466	5.215	0	257	257	2	1	-10921639	75.667	68	29	156	1589	36.042	2.000	0.313	1.001
ID522910	522910	None	43.592	33.762	2.830	0	257	257	2	1	-10921639	65.810	68	9	127	1382	31.679	2.000	0.288	0.929
ID522909	522909	104	49.497	8.000	0.000	0	257	257	2	1	-10921639	76.857	78	29	156	1614	34.636	2.000	0.382	1.228
ID522923	522923	110	47.165	20.056	14.928	0	258	258	2	1	-10921639	75.714	68	29	166	1590	33.617	2.000	0.200	0.751
ID522922	522922	106	59.873	28.952	14.277	0	258	258	2	1	-10921639	125.571	127	68	186	2637	33.815	4.800	0.255	1.510
ID522921	522921	108	37.930	25.444	5.357	0	258	258	2	1	-10921639	79.333	68	49	127	1666	23.566	4.800	0.226	1.241
ID522920	522920	104	47.828	9.000	0.000	0	258	258	2	1	-10921639	72.857	68	39	137	1530	28.819	2.000	0.391	1.421
ID522927	522927	106	64.232	28.461	14.453	0	259	259	2	1	-10921639	119.429	107	68	205	2508	43.031	2.000	0.241	1.079
ID522926	522926	108	43.640	24.997	5.625	0	259	259	2	1	-10921639	84.524	78	39	156	1775	30.868	2.000	0.201	0.918
ID522925	522925	None	44.594	15.130	6.443	0	259	259	2	1	-10921639	77.048	78	19	137	1618	33.979	2.000	0.226	0.836
ID522924	522924	104	48.625	9.000	0.000	0	259	259	2	1	-10921639	57.857	58	18	107	1215	28.355	3.200	0.556	1.459
ID522928	522928	110	46.224	19.941	14.900	0	259	259	2	1	-10921639	78.000	78	39	156	1638	31.058	2.000	0.207	0.861
ID522935	522935	108	49.347	25.049	4.563	0	260	260	2	1	-10921639	95.571	98	58	156	2007	29.640	2.000	0.250	1.288
ID522934	522934	104	49.432	9.000	0.000	0	260	260	2	1	-10921639	79.095	73	39	127	1661	32.025	3.200	0.371	1.337
ID522936	522936	106	60.231	28.491	14.645	0	260	260	2	1	-10921639	113.000	107	49	196	2373	40.137	2.000	0.243	1.101
ID522940	522940	106	73.291	28.059	14.719	0	261	261	2	1	-10921639	130.095	117	58	215	2732	47.244	2.000	0.267	1.160
ID522939	522939	None	37.761	22.112	9.790	0	261	261	2	1	-10921639	84.571	78	39	137	1776	31.799	2.000	0.165	0.754
ID522938	522938	108	52.334	25.171	5.029	0	261	261	2	1	-10921639	80.714	78	29	166	1695	33.103	2.000	0.276	1.056
ID522937	522937	None	46.167	18.434	4.994	0	261	261	2	1	-10921639	84.524	78	29	156	1775	33.865	7.600	0.225	0.917
ID522943	522943	106	69.941	28.299	14.214	0	262	262	2	1	-10921639	123.857	127	58	205	2601	42.124	2.000	0.274	1.266
ID522942	522942	108	82.477	25.116	4.934	0	262	262	2	1	-10921639	114.857	107	68	225	2412	40.731	2.000	0.386	1.570
ID522941	522941	None	39.379	8.000	0.000	0	262	262	2	1	-10921639	56.524	58	19	98	1187	27.527	3.200	0.450	1.275
ID522948	522948	None	53.965	25.265	15.643	0	263	263	2	1	-10921639	101.333	88	39	186	2128	42.936	2.000	0.226	0.871
ID522947	522947	106	57.069	28.764	14.471	0	263	263	2	1	-10921639	115.333	98	68	186	2422	39.471	2.000	0.207	1.004
ID522946	522946	None	41.263	30.125	9.290	0	263	263	2	1	-10921639	79.905	88	29	137	1678	31.523	2.000	0.240	0.982
ID522945	522945	111	57.432	15.661	7.465	0	263	263	2	1	-10921639	113.429	107	49	196	2382	35.697	2.000	0.250	1.272
ID522944	522944	108	53.292	25.062	4.946	0	263	263	2	1	-10921639	75.714	68	29	166	1590	36.502	2.000	0.310	0.982
ID522959	522959	113	46.836	9.000	0.000	0	264	264	2	1	-10921639	71.952	68	39	107	1511	24.784	3.200	0.392	1.636
ID522963	522963	106	59.869	28.300	14.383	0	264	264	2	1	-10921639	107.381	98	49	186	2255	42.718	4.800	0.314	1.200
ID522962	522962	112	49.601	19.931	14.308	0	264	264	2	1	-10921639	96.238	88	39	156	2021	34.152	2.000	0.196	0.922
ID522961	522961	111	36.460	15.145	6.644	0	264	264	2	1	-10921639	90.190	88	58	147	1894	24.355	2.000	0.146	0.944
ID522960	522960	108	40.395	25.032	5.175	0	264	264	2	1	-10921639	68.667	68	29	127	1442	26.399	2.000	0.232	0.979
ID522951	522951	111	53.590	15.188	7.051	0	265	265	2	1	-10921639	94.714	88	58	156	1989	28.728	2.000	0.280	1.443
ID522950	522950	108	43.923	25.016	4.993	0	265	265	2	1	-10921639	77.048	68	39	137	1618	26.066	2.000	0.248	1.175
ID522949	522949	113	41.787	9.000	0.000	0	265	265	2	1	-10921639	59.000	58	27	98	1239	25.762	3.200	0.389	1.283
ID522953	522953	106	52.225	28.521	14.526	0	265	265	2	1	-10921639	90.095	78	19	176	1892	45.004	2.000	0.212	0.701
ID522952	522952	112	40.087	19.786	14.547	0	265	265	2	1	-10921639	90.190	88	29	147	1894	32.750	6.343	0.191	0.884
ID522958	522958	106	55.717	27.846	14.767	0	266	266	2	1	-10921639	92.952	78	29	186	1952	44.024	2.000	0.227	0.780
ID522957	522957	112	50.331	19.943	14.044	0	266	266	2	1	-10921639	84.429	78	39	176	1773	35.104	2.000	0.212	0.840
ID522956	522956	None	50.003	22.112	9.904	0	266	266	2	1	-10921639	89.714	88	39	176	1884	40.134	2.000	0.150	0.582
ID522955	522955	111	47.574	15.149	7.455	0	266	266	2	1	-10921639	91.619	88	39	137	1924	28.507	2.000	0.271	1.372
ID522954	522954	108	53.518	25.084	5.056	0	266	266	2	1	-10921639	86.476	78	39	147	1816	35.667	2.000	0.292	1.096
ID522966	522966	106	46.277	28.168	14.664	0	267	267	2	1	-10921639	88.762	88	29	147	1864	36.442	2.000	0.234	0.922
ID522965	522965	108	59.414	24.999	4.598	0	267	267	2	1	-10921639	104.286	88	49	186	2190	33.395	2.000	0.262	1.296
ID522964	522964	113	52.130	9.000	0.000	0	267	267	2	1	-10921639	67.667	58	36	117	1421	28.447	3.200	0.492	1.568
ID522975	522975	112	55.948	19.668	14.148	0	268	268	2	1	-10921639	97.095	88	58	166	2039	31.316	2.000	0.281	1.359
ID522974	522974	None	39.618	16.168	6.160	0	268	268	2	1	-10921639	87.810	98	39	137	1844	31.568	2.000	0.157	0.755
ID522973	522973	108	59.327	25.288	4.718	0	268	268	2	1	-10921639	109.762	98	49	176	2305	35.776	2.000	0.236	1.171
ID522972	522972	114	36.410	20.153	5.071	0	268	268	2	1	-10921639	102.000	98	49	147	2142	31.950	2.000	0.146	0.812
ID522971	522971	113	36.735	9.000	0.000	0	268	268	2	1	-10921639	74.476	68	49	117	1564	22.600	4.800	0.359	1.741
ID522976	522976	106	43.915	28.658	14.530	0	268	268	2	1	-10921639	86.000	78	29	166	1806	37.356	2.000	0.197	0.758
ID522982	522982	106	55.930	29.138	14.741	0	269	269	2	1	-10921639	93.429	88	29	176	1962	37.628	2.000	0.249	0.990
ID522981	522981	112	42.876	19.596	14.158	0	269	269	2	1	-10921639	76.190	78	39	147	1600	32.096	2.000	0.188	0.750
ID522980	522980	None	43.405	23.107	9.987	0	269	269	2	1	-10921639	113.381	117	68	166	2381	28.525	4.800	0.216	1.414
ID522979	522979	114	44.805	18.694	5.959	0	269	269	2	1	-10921639	101.333	107	49	186	2128	34.440	7.600	0.150	0.767
ID522978	522978	108	42.925	24.911	4.722	0	269	269	2	1	-10921639	93.381	98	58	147	1961	25.999	2.000	0.219	1.292
ID522977	522977	113	37.393	8.000	0.000	0	269	269	2	1	-10921639	66.190	64	27	117	1390	28.839	3.200	0.359	1.212
ID522967	522967	113	39.544	8.000	0.000	0	270	270	2	1	-10921639	61.571	58	9	117	1293	31.728	2.000	0.325	0.952
ID522970	522970	106	58.709	28.997	14.209	0	270	270	2	1	-10921639	103.667	98	68	196	2177	34.014	2.000	0.246	1.204
ID522969	522969	114	47.979	18.141	5.978	0	270	270	2	1	-10921639	113.476	117	58	186	2383	33.977	2.000	0.214	1.177
ID522968	522968	108	41.271	24.259	4.893	0	270	270	2	1	-10921639	115.762	117	68	156	2431	27.183	4.800	0.232	1.606
ID522999	522999	115	35.882	25.371	14.929	0	271	271	2	1	-10921639	82.667	78	39	147	1736	29.625	2.000	0.136	0.668
ID522998	522998	112	38.502	19.628	14.046	0	271	271	2	1	-10921639	76.619	78	29	117	1609	25.912	2.000	0.228	1.097
ID522997	522997	None	36.876	23.295	9.239	0	271	271	2	1	-10921639	97.619	98	58	156	2050	31.896	7.600	0.114	0.628
ID522996	522996	114	62.240	18.830	6.073	0	271	271	2	1	-10921639	107.381	107	49	235	2255	43.333	2.000	0.185	0.775
ID522995	522995	113	35.548	9.000	0.000	0	271	271	2	1	-10921639	64.571	54	19	117	1356	28.006	3.200	0.260	0.952
ID523000	523000	106	44.933	27.955	15.026	0	271	271	2	1	-10921639	82.095	78	19	176	1724	36.607	2.000	0.184	0.697
ID522983	522983	113	37.928	9.000	0.000	0	272	272	2	1	-10921639	61.810	49	29	117	1298	26.849	3.200	0.368	1.239
ID522989	522989	106	42.120	28.652	14.596	0	272	272	2	1	-10921639	83.571	68	29	166	1755	39.460	2.000	0.164	0.596
ID522988	522988	115	35.298	25.060	15.030	0	272	272	2	1	-10921639	88.238	98	39	147	1853	30.685	2.000	0.128	0.653
ID522987	522987	112	45.833	19.528	13.917	0	272	272	2	1	-10921639	80.810	88	29	137	1697	30.252	2.000	0.247	1.058
ID522986	522986	None	36.436	25.905	11.160	0	272	272	2	1	-10921639	100.429	98	58	166	2109	26.521	2.000	0.108	0.738
ID522985	522985	114	56.608	17.974	6.145	0	272	272	2	1	-10921639	99.952	88	49	176	2099	37.038	2.000	0.235	1.027
ID522984	522984	108	38.036	24.718	4.582	0	272	272	2	1	-10921639	99.476	98	49	137	2089	26.968	7.600	0.197	1.212
ID522991	522991	108	55.392	24.791	4.973	0	273	273	2	1	-10921639	104.048	107	39	166	2185	36.034	2.000	0.256	1.177
ID522990	522990	113	37.559	8.000	0.000	0	273	273	2	1	-10921639	49.190	49	9	98	1033	26.116	2.000	0.438	1.147
ID522994	522994	106	63.954	28.831	14.612	0	273	273	2	1	-10921639	101.238	88	39	196	2126	42.698	2.000	0.269	1.006
ID522993	522993	116	37.680	22.954	8.864	0	273	273	2	1	-10921639	107.810	107	68	186	2264	28.562	7.600	0.132	0.880
ID522992	522992	114	66.489	17.980	5.805	0	273	273	2	1	-10921639	113.524	117	39	186	2384	42.547	2.000	0.288	1.193
ID523006	523006	106	68.600	28.694	14.542	0	274	274	2	1	-10921639	97.619	88	39	205	2050	55.978	2.000	0.269	0.739
ID523005	523005	None	41.505	25.867	10.452	0	274	274	2	1	-10921639	98.619	98	49	176	2071	36.884	2.000	0.106	0.513
ID523004	523004	116	38.872	22.267	8.498	0	274	274	2	1	-10921639	113.905	107	49	166	2392	30.489	7.600	0.146	0.950
ID523003	523003	114	48.533	17.785	5.982	0	274	274	2	1	-10921639	104.000	107	39	166	2184	34.589	4.800	0.212	1.052
ID523002	523002	108	37.110	25.284	4.823	0	274	274	2	1	-10921639	84.905	78	39	166	1783	32.101	2.000	0.122	0.577
ID523001	523001	113	39.215	9.000	0.000	0	274	274	2	1	-10921639	58.429	58	0	117	1227	31.040	3.200	0.309	0.888
ID523037	523037	106	64.176	28.936	14.513	0	275	275	2	1	-10921639	93.381	88	39	196	1961	45.580	2.000	0.307	0.964
ID523036	523036	116	57.836	22.828	9.385	0	275	275	2	1	-10921639	125.286	127	78	225	2631	38.350	7.600	0.203	1.105
ID523035	523035	114	36.261	17.851	5.631	0	275	275	2	1	-10921639	89.143	88	49	137	1872	27.677	2.000	0.160	0.889
ID523034	523034	108	50.752	25.158	4.682	0	275	275	2	1	-10921639	87.286	78	29	176	1833	36.973	2.000	0.178	0.714
ID523033	523033	113	37.798	9.000	0.000	0	275	275	2	1	-10921639	58.048	49	19	98	1219	24.221	3.200	0.380	1.321
ID523022	523022	117	49.188	20.792	14.839	0	276	276	2	1	-10921639	102.286	98	49	176	2148	32.412	2.000	0.184	0.983
ID523021	523021	106	56.176	28.991	14.443	0	276	276	2	1	-10921639	96.714	98	19	186	2031	44.193	2.000	0.201	0.733
ID523020	523020	None	35.095	0.000	11.000	0	276	276	2	1	-10921639	65.810	64	27	98	1382	20.685	4.800	0.309	1.501
ID523019	523019	116	74.465	22.935	8.425	0	276	276	2	1	-10921639	145.286	137	78	255	3051	49.171	2.000	0.199	0.982
ID523018	523018	114	36.666	16.325	6.078	0	276	276	2	1	-10921639	98.952	107	49	137	2078	22.774	4.800	0.189	1.379
ID523017	523017	108	38.549	25.241	4.788	0	276	276	2	1	-10921639	102.238	107	49	156	2147	28.998	7.600	0.154	0.939
ID523016	523016	113	43.193	8.000	0.000	0	276	276	2	1	-10921639	56.524	49	9	107	1187	27.901	3.200	0.457	1.272
ID523007	523007	108	40.993	25.157	4.887	0	277	277	2	1	-10921639	90.571	88	49	147	1902	27.649	2.000	0.173	0.966
ID523011	523011	106	60.984	28.830	14.415	0	277	277	2	1	-10921639	96.143	78	39	176	2019	42.913	2.000	0.261	0.927
ID523010	523010	117	47.573	21.209	14.178	0	277	277	2	1	-10921639	106.857	98	58	205	2244	35.055	7.600	0.153	0.811
ID523009	523009	116	46.098	23.068	8.799	0	277	277	2	1	-10921639	113.476	107	68	176	2383	30.817	2.000	0.174	1.090
ID523008	523008	114	48.291	16.241	5.974	0	277	277	2	1	-10921639	109.286	107	49	176	2295	33.752	2.000	0.192	1.042
ID523023	523023	None	42.674	9.000	0.000	0	278	278	2	1	-10921639	64.619	58	19	117	1357	26.647	3.200	0.374	1.321
ID523028	523028	106	54.881	28.268	14.660	0	278	278	2	1	-10921639	100.952	98	39	176	2120	44.540	2.000	0.216	0.807
ID523027	523027	117	38.255	21.118	14.201	0	278	278	2	1	-10921639	102.143	107	49	166	2145	34.395	7.600	0.117	0.621
ID523026	523026	116	42.706	22.902	8.604	0	278	278	2	1	-10921639	130.714	127	78	176	2745	26.171	7.600	0.184	1.553
ID523025	523025	114	59.573	15.654	6.057	0	278	278	2	1	-10921639	105.952	107	58	176	2225	34.080	2.000	0.269	1.318
ID523024	523024	108	38.363	25.193	4.249	0	278	278	2	1	-10921639	86.000	88	39	137	1806	29.450	2.000	0.210	1.012
ID523015	523015	106	58.172	28.904	14.935	0	279	279	2	1	-10921639	110.714	107	68	196	2325	34.787	2.000	0.235	1.210
ID523014	523014	116	52.067	22.879	9.981	0	279	279	2	1	-10921639	129.810	127	88	186	2726	25.297	4.800	0.221	1.855
ID523013	523013	114	40.692	17.124	5.705	0	279	279	2	1	-10921639	101.381	98	58	147	2129	22.259	4.800	0.248	1.809
ID523012	523012	108	46.998	25.541	4.819	0	279	279	2	1	-10921639	87.810	78	29	166	1844	36.106	2.000	0.201	0.813
ID523031	523031	116	54.311	22.776	9.726	0	280	280	2	1	-10921639	126.524	117	78	186	2657	30.665	4.800	0.218	1.476
ID523030	523030	114	51.566	17.239	5.542	0	280	280	2	1	-10921639	118.095	117	58	166	2480	28.900	4.800	0.261	1.690
ID523029	523029	108	40.403	24.066	4.115	0	280	280	2	1	-10921639	93.857	78	58	137	1971	27.209	2.000	0.173	1.018
ID523032	523032	106	77.025	28.099	14.715	0	280	280	2	1	-10921639	126.571	117	29	225	2658	51.020	2.000	0.290	1.116
ID523039	523039	None	37.348	34.696	2.073	0	281	281	2	1	-10921639	64.000	58	19	147	1344	29.693	2.000	0.136	0.515
ID523038	523038	118	35.407	8.000	0.000	0	281	281	2	1	-10921639	74.571	73	46	107	1566	19.730	4.800	0.316	1.817
ID523042	523042	106	63.270	28.342	14.894	0	281	281	2	1	-10921639	117.762	117	49	196	2473	42.442	2.000	0.248	1.103
ID523041	523041	116	55.225	22.745	9.431	0	281	281	2	1	-10921639	125.238	127	88	176	2630	31.439	2.000	0.212	1.393
ID523040	523040	108	47.712	25.186	4.793	0	281	281	2	1	-10921639	102.667	107	58	156	2156	28.720	2.000	0.209	1.235
ID523046	523046	106	54.741	28.213	14.831	0	282	282	2	1	-10921639	107.905	98	39	196	2266	43.104	2.000	0.206	0.855
ID523045	523045	116	66.405	22.604	9.025	0	282	282	2	1	-10921639	127.952	107	88	215	2687	39.026	4.800	0.245	1.290
ID523044	523044	119	47.576	14.254	9.105	0	282	282	2	1	-10921639	103.286	98	49	176	2169	28.798	4.800	0.249	1.429
ID523043	523043	118	46.861	9.000	0.000	0	282	282	2	1	-10921639	76.810	68	29	117	1613	26.538	3.200	0.333	1.448
ID523047	523047	118	45.403	8.000	0.000	0	283	283	2	1	-10921639	75.905	68	36	117	1594	25.485	3.200	0.343	1.522
ID523052	523052	106	48.696	28.040	14.205	0	283	283	2	1	-10921639	118.619	107	68	166	2491	28.525	4.800	0.214	1.466
ID523051	523051	120	41.407	21.061	14.455	0	283	283	2	1	-10921639	102.762	98	39	176	2158	33.243	2.000	0.128	0.702
ID523050	523050	116	71.965	22.273	9.403	0	283	283	2	1	-10921639	129.857	117	68	235	2727	49.895	2.000	0.210	0.904
ID523049	523049	119	41.607	14.471	9.046	0	283	283	2	1	-10921639	90.524	88	39	176	1901	34.352	2.000	0.209	0.911
ID523048	523048	121	45.906	18.308	5.272	0	283	283	2	1	-10921639	98.524	98	29	166	2069	38.531	7.600	0.174	0.759
ID523059	523059	106	53.766	28.460	14.741	0	284	284	2	1	-10921639	103.286	98	29	186	2169	47.075	2.000	0.252	0.884
ID523058	523058	120	40.788	21.277	14.289	0	284	284	2	1	-10921639	85.476	78	39	166	1795	35.666	2.000	0.125	0.533
ID523057	523057	116	40.304	22.720	9.302	0	284	284	2	1	-10921639	118.524	117	78	176	2489	29.395	3.200	0.132	0.941
ID523056	523056	119	37.410	13.830	8.821	0	284	284	2	1	-10921639	101.714	107	58	156	2136	25.850	7.600	0.167	1.125
ID523055	523055	121	56.416	16.507	6.254	0	284	284	2	1	-10921639	121.381	127	49	205	2549	37.236	2.000	0.246	1.285
ID523054	523054	122	40.221	24.729	4.973	0	284	284	2	1	-10921639	102.190	107	58	137	2146	27.931	4.800	0.204	1.240
ID523053	523053	118	44.392	8.000	0.000	0	284	284	2	1	-10921639	71.857	68	27	127	1509	26.856	2.000	0.344	1.371
ID523078	523078	106	64.879	28.938	14.299	0	285	285	2	1	-10921639	117.667	117	58	205	2471	42.241	2.000	0.234	1.056
ID523077	523077	None	45.731	14.024	14.068	0	285	285	2	1	-10921639	78.429	68	49	137	1647	26.688	2.000	0.259	1.208
ID523076	523076	116	48.422	22.956	10.005	0	285	285	2	1	-10921639	114.857	117	39	186	2412	34.260	2.000	0.186	1.051
ID523075	523075	121	58.102	15.670	6.837	0	285	285	2	1	-10921639	120.429	107	39	176	2529	37.608	4.800	0.273	1.373
ID523074	523074	122	65.880	24.340	4.246	0	285	285	2	1	-10921639	117.667	117	58	186	2471	38.797	2.000	0.283	1.339
ID523073	523073	118	44.545	9.000	0.000	0	285	285	2	1	-10921639	71.429	64	27	117	1500	26.901	2.000	0.337	1.339
ID523063	523063	106	74.653	28.892	14.752	0	286	286	2	1	-10921639	113.571	107	29	225	2385	50.783	2.000	0.272	0.955
ID523062	523062	116	42.560	22.505	9.683	0	286	286	2	1	-10921639	119.429	117	68	166	2508	25.143	7.600	0.179	1.446
ID523061	523061	121	58.027	17.059	5.380	0	286	286	2	1	-10921639	106.476	107	49	196	2236	44.010	2.000	0.241	0.938
ID523060	523060	122	58.278	25.314	4.152	0	286	286	2	1	-10921639	90.190	88	29	176	1894	36.242	2.000	0.313	1.187
ID523072	523072	None	55.599	10.000	27.000	0	287	287	2	1	-10921639	77.286	68	29	137	1623	30.516	2.000	0.421	1.500
ID523071	523071	106	55.823	28.508	14.760	0	287	287	2	1	-10921639	90.190	78	39	176	1894	48.706	2.000	0.209	0.640
ID523070	523070	None	40.254	14.166	14.182	0	287	287	2	1	-10921639	82.095	78	29	137	1724	25.153	2.000	0.223	1.192
ID523069	523069	116	43.613	22.427	9.557	0	287	287	2	1	-10921639	101.905	98	29	166	2140	35.928	2.000	0.151	0.743
ID523068	523068	None	38.048	0.000	10.000	0	287	287	2	1	-10921639	77.429	78	39	127	1626	27.034	7.600	0.270	1.219
ID523067	523067	None	39.847	15.079	7.671	0	287	287	2	1	-10921639	100.381	98	49	156	2108	31.126	7.600	0.142	0.803
ID523066	523066	121	46.543	17.574	5.172	0	287	287	2	1	-10921639	85.048	78	19	166	1786	41.770	7.600	0.184	0.633
ID523065	523065	122	35.473	24.951	3.950	0	287	287	2	1	-10921639	86.429	88	49	127	1815	17.851	4.800	0.230	1.813
ID523064	523064	118	38.452	9.000	0.000	0	287	287	2	1	-10921639	64.190	58	19	117	1348	28.418	2.000	0.307	1.062
ID523087	523087	118	41.221	9.000	0.000	0	288	288	2	1	-10921639	78.095	68	29	127	1640	29.651	3.200	0.333	1.317
ID523092	523092	106	50.743	28.696	14.313	0	288	288	2	1	-10921639	93.905	88	29	186	1972	45.281	2.000	0.173	0.612
ID523091	523091	124	37.556	21.743	14.121	0	288	288	2	1	-10921639	89.190	88	39	147	1873	26.227	2.000	0.135	0.810
ID523090	523090	116	40.122	23.084	9.171	0	288	288	2	1	-10921639	105.524	107	49	176	2216	28.989	7.600	0.138	0.881
ID523089	523089	121	41.602	16.535	6.515	0	288	288	2	1	-10921639	106.905	117	49	156	2245	29.960	4.800	0.220	1.287
ID523088	523088	122	42.092	25.741	4.530	0	288	288	2	1	-10921639	83.619	78	49	147	1756	28.359	2.000	0.209	1.019
ID523086	523086	106	68.485	28.616	14.490	0	289	289	2	1	-10921639	111.286	98	39	225	2337	53.539	2.000	0.240	0.804
ID523085	523085	124	37.237	21.729	13.839	0	289	289	2	1	-10921639	96.667	98	39	196	2030	36.453	2.000	0.068	0.338
ID523084	523084	116	49.127	22.526	9.440	0	289	289	2	1	-10921639	128.000	127	68	196	2688	34.447	7.600	0.187	1.173
ID523083	523083	121	44.036	14.051	7.637	0	289	289	2	1	-10921639	107.000	98	68	176	2247	28.943	4.800	0.224	1.355
ID523095	523095	121	35.293	14.227	7.855	0	290	290	2	1	-10921639	86.333	88	58	137	1813	22.524	4.800	0.213	1.347
ID523094	523094	125	39.402	18.970	5.348	0	290	290	2	1	-10921639	88.762	78	29	147	1864	33.255	2.000	0.179	0.810
ID523093	523093	None	50.972	9.000	0.000	0	290	290	2	1	-10921639	66.762	58	9	137	1402	35.605	2.000	0.401	1.074
ID523099	523099	None	39.043	11.000	27.000	0	290	290	2	1	-10921639	64.714	64	29	107	1359	20.058	4.800	0.367	1.734
ID523098	523098	106	71.390	29.034	14.373	0	290	290	2	1	-10921639	121.476	107	68	225	2551	49.567	2.000	0.226	0.902
ID523097	523097	124	36.538	21.992	14.013	0	290	290	2	1	-10921639	94.810	88	49	186	1991	31.825	2.000	0.084	0.463
ID523096	523096	116	50.742	22.482	10.021	0	290	290	2	1	-10921639	126.000	127	58	186	2646	36.049	2.000	0.164	0.987
ID523103	523103	116	58.376	22.279	10.003	0	291	291	2	1	-10921639	102.762	88	39	215	2158	45.656	2.000	0.182	0.693
ID523102	523102	121	38.989	13.865	8.628	0	291	291	2	1	-10921639	93.905	98	49	147	1972	29.683	4.800	0.248	1.256
ID523101	523101	125	49.455	18.046	5.942	0	291	291	2	1	-10921639	90.190	88	39	147	1894	32.765	2.000	0.234	1.045
ID523100	523100	126	37.755	25.150	5.329	0	291	291	2	1	-10921639	83.619	78	49	147	1756	26.498	6.029	0.193	1.020
ID523104	523104	106	66.536	28.783	14.574	0	291	291	2	1	-10921639	127.381	127	49	215	2675	49.880	2.000	0.221	0.925
ID523079	523079	126	39.448	25.634	5.299	0	292	292	2	1	-10921639	90.571	78	49	147	1902	31.614	2.000	0.174	0.848
ID523082	523082	106	87.458	28.758	14.167	0	292	292	2	1	-10921639	135.048	117	68	255	2836	56.323	2.000	0.267	1.009
ID523081	523081	116	47.204	22.624	9.345	0	292	292	2	1	-10921639	115.333	117	68	176	2422	30.340	7.600	0.196	1.244
ID523080	523080	121	45.555	15.367	7.407	0	292	292	2	1	-10921639	101.333	98	58	147	2128	31.699	2.000	0.221	1.158
ID523111	523111	121	58.202	14.098	8.778	0	293	293	2	1	-10921639	104.095	107	49	186	2186	36.112	2.000	0.278	1.253
ID523110	523110	126	50.307	25.412	5.476	0	293	293	2	1	-10921639	102.238	88	68	166	2147	29.965	4.800	0.296	1.560
ID523109	523109	None	46.892	17.993	5.891	0	293	293	2	1	-10921639	88.810	88	29	166	1865	34.378	2.000	0.192	0.831
ID523108	523108	None	39.668	9.000	0.000	0	293	293	2	1	-10921639	62.571	64	29	98	1314	23.370	3.200	0.351	1.391
ID523113	523113	106	91.560	29.097	14.221	0	293	293	2	1	-10921639	138.190	127	68	255	2902	54.576	2.000	0.309	1.196
ID523112	523112	116	51.723	22.319	10.136	0	293	293	2	1	-10921639	93.286	88	49	176	1959	37.060	2.000	0.186	0.790
ID523107	523107	106	80.299	29.108	14.139	0	294	294	2	1	-10921639	128.429	107	78	255	2697	46.987	2.000	0.257	1.118
ID523106	523106	116	45.564	22.597	9.966	0	294	294	2	1	-10921639	116.286	107	58	186	2442	34.716	3.200	0.184	1.043
ID523105	523105	121	44.468	13.149	8.509	0	294	294	2	1	-10921639	105.571	107	39	166	2217	32.024	6.254	0.230	1.235
ID523127	523127	116	43.266	22.261	9.983	0	295	295	2	1	-10921639	103.238	98	49	186	2168	36.538	2.000	0.129	0.646
ID523126	523126	121	43.885	12.651	8.639	0	295	295	2	1	-10921639	100.857	98	49	176	2118	32.127	2.000	0.186	0.983
ID523125	523125	127	38.297	18.212	5.936	0	295	295	2	1	-10921639	103.190	98	58	156	2167	26.765	7.600	0.165	1.094
ID523124	523124	128	38.973	9.000	0.000	0	295	295	2	1	-10921639	67.286	68	39	107	1413	19.875	4.800	0.365	1.810
ID523128	523128	106	86.913	28.883	14.116	0	295	295	2	1	-10921639	129.429	107	58	255	2718	53.749	2.000	0.274	1.036
ID523118	523118	106	55.968	28.383	14.388	0	296	296	2	1	-10921639	118.095	117	58	205	2480	39.793	2.000	0.208	1.024
ID523117	523117	116	42.979	22.698	9.773	0	296	296	2	1	-10921639	109.667	107	58	166	2303	29.667	2.000	0.159	1.013
ID523116	523116	127	40.873	15.732	6.392	0	296	296	2	1	-10921639	105.619	98	49	166	2218	34.554	2.000	0.175	0.911
ID523115	523115	129	36.366	25.593	4.349	0	296	296	2	1	-10921639	66.429	68	29	137	1395	30.642	2.000	0.216	0.769
ID523114	523114	128	36.843	9.000	0.000	0	296	296	2	1	-10921639	65.810	58	29	127	1382	28.181	2.000	0.263	0.971
ID523119	523119	128	45.050	9.000	0.000	0	297	297	2	1	-10921639	78.333	68	29	127	1645	28.524	3.200	0.326	1.350
ID523123	523123	106	63.587	28.353	14.834	0	297	297	2	1	-10921639	105.429	107	39	215	2214	43.236	2.000	0.263	1.017
ID523122	523122	116	53.181	22.638	10.144	0	297	297	2	1	-10921639	113.095	98	68	186	2375	33.462	2.000	0.205	1.152
ID523121	523121	127	48.725	17.332	6.220	0	297	297	2	1	-10921639	101.286	98	49	166	2127	31.313	7.600	0.238	1.244
ID523120	523120	129	36.980	25.230	4.914	0	297	297	2	1	-10921639	77.524	78	39	117	1628	22.785	2.000	0.210	1.180
ID523132	523132	106	66.722	28.538	14.219	0	298	298	2	1	-10921639	98.952	88	29	215	2078	48.325	2.000	0.268	0.865
ID523131	523131	None	37.337	21.773	14.090	0	298	298	2	1	-10921639	76.524	68	29	176	1607	32.531	2.000	0.117	0.493
ID523130	523130	129	47.424	25.453	5.524	0	298	298	2	1	-10921639	101.762	98	58	156	2137	29.494	7.600	0.214	1.215
ID523129	523129	127	45.990	18.117	5.807	0	298	298	2	1	-10921639	98.143	98	49	166	2061	30.865	2.000	0.222	1.155
ID523135	523135	116	38.985	22.717	10.879	0	299	299	2	1	-10921639	100.857	98	68	186	2118	28.845	6.374	0.155	0.940
ID523134	523134	129	38.380	24.969	5.824	0	299	299	2	1	-10921639	93.905	98	49	137	1972	25.884	4.800	0.202	1.220
ID523133	523133	127	35.514	17.700	5.817	0	299	299	2	1	-10921639	78.095	88	9	147	1640	34.650	5.967	0.189	0.718
ID523137	523137	None	35.629	28.000	27.000	0	299	299	2	1	-10921639	78.905	78	39	127	1657	21.672	2.000	0.243	1.425
ID523136	523136	106	59.761	28.467	14.548	0	299	299	2	1	-10921639	100.857	88	49	205	2118	47.051	2.000	0.211	0.746
ID523143	523143	116	43.659	21.971	13.432	0	300	300	2	1	-10921639	92.048	98	49	176	1933	32.256	2.000	0.196	0.935
ID523142	523142	129	35.959	24.574	6.533	0	300	300	2	1	-10921639	80.762	78	39	156	1696	32.241	2.000	0.123	0.548
ID523141	523141	127	39.025	18.225	6.003	0	300	300	2	1	-10921639	102.286	98	49	156	2148	29.672	4.800	0.176	1.030
ID523144	523144	106	71.211	28.622	13.983	0	300	300	2	1	-10921639	114.429	117	49	196	2403	43.930	2.000	0.291	1.174
ID523139	523139	116	44.809	21.744	14.193	0	301	301	2	1	-10921639	90.524	88	58	176	1901	27.781	2.000	0.180	0.992
ID523138	523138	129	40.527	24.160	5.671	0	301	301	2	1	-10921639	94.810	98	49	147	1991	25.035	2.000	0.189	1.204
ID523140	523140	106	46.543	28.321	14.883	0	301	301	2	1	-10921639	87.762	78	49	156	1843	33.715	2.000	0.189	0.828
ID523147	523147	106	44.777	28.854	14.271	0	303	303	2	1	-10921639	87.810	88	49	156	1844	29.042	2.000	0.227	1.118
ID523146	523146	None	35.260	19.214	6.140	0	303	303	2	1	-10921639	76.524	68	49	117	1607	21.118	7.600	0.178	1.097
ID523145	523145	106	52.613	28.783	14.362	0	304	304	2	1	-10921639	73.333	58	19	137	1540	41.229	2.000	0.275	0.767
ID523148	523148	None	38.051	27.974	14.844	0	306	306	2	1	-10921639	77.000	68	29	137	1617	26.102	2.000	0.189	0.939
ID523149	523149	130	54.592	9.000	0.000	0	307	307	2	1	-10921639	67.667	64	29	117	1421	33.140	3.200	0.469	1.304
ID523152	523152	130	39.311	9.000	0.000	0	308	308	2	1	-10921639	65.762	58	29	117	1381	28.637	3.200	0.271	0.978
ID523151	523151	None	43.038	37.000	27.000	0	309	309	2	1	-10921639	81.524	78	46	117	1712	20.181	4.800	0.342	2.061
ID523150	523150	None	42.244	28.896	14.992	0	309	309	2	1	-10921639	77.571	78	29	137	1629	24.981	4.800	0.277	1.349
ID523153	523153	None	35.570	9.000	0.000	0	310	310	2	1	-10921639	60.810	49	29	117	1277	28.398	3.200	0.277	0.928
ID523154	523154	131	45.312	28.340	14.693	0	312	312	2	1	-10921639	72.286	58	29	127	1518	31.469	2.000	0.324	1.124
ID523159	523159	None	41.334	10.000	27.000	0	313	313	2	1	-10921639	102.905	98	68	147	2161	21.991	6.321	0.231	1.758
ID523158	523158	131	42.586	28.014	14.607	0	313	313	2	1	-10921639	87.857	88	29	147	1845	29.076	7.600	0.237	1.159
ID523157	523157	None	42.566	9.000	0.000	0	313	313	2	1	-10921639	65.857	64	36	107	1383	24.422	3.200	0.390	1.514
ID523160	523160	131	44.296	28.367	14.573	0	314	314	2	1	-10921639	70.571	58	39	127	1482	26.864	2.000	0.316	1.263
ID523156	523156	131	40.507	28.430	14.494	0	315	315	2	1	-10921639	76.571	78	39	127	1608	25.463	7.600	0.271	1.282
ID523155	523155	None	41.471	9.000	0.000	0	316	316	2	1	-10921639	52.857	49	9	107	1110	26.217	2.000	0.389	1.129
ID523161	523161	None	49.827	11.000	27.000	0	317	317	2	1	-10921639	77.381	68	49	117	1625	23.159	4.800	0.394	1.888
ID523163	523163	None	41.933	28.469	14.678	0	318	318	2	1	-10921639	70.571	58	29	127	1482	30.605	2.000	0.263	0.961
ID523162	523162	132	39.521	9.000	0.000	0	318	318	2	1	-10921639	44.667	29	8	98	938	27.421	2.000	0.401	0.933
ID523164	523164	None	40.453	3.917	17.027	0	318	318	2	1	-10921639	64.429	58	29	117	1353	22.783	2.000	0.305	1.321
ID523165	523165	132	37.316	9.000	0.000	0	319	319	2	1	-10921639	69.571	68	39	117	1461	23.131	3.200	0.397	1.711
ID523167	523167	132	36.901	10.000	0.000	0	320	320	2	1	-10921639	54.762	49	27	98	1150	22.660	2.000	0.401	1.382
ID523168	523168	133	47.524	28.099	14.219	0	320	320	2	1	-10921639	93.381	88	58	137	1961	28.301	2.000	0.254	1.337
ID523171	523171	133	40.426	27.465	15.141	0	321	321	2	1	-10921639	75.714	68	29	147	1590	32.310	2.000	0.204	0.795
ID523172	523172	None	36.640	29.000	27.000	0	321	321	2	1	-10921639	62.714	58	27	127	1317	25.615	2.000	0.288	1.094
ID523170	523170	133	38.289	28.821	14.069	0	322	322	2	1	-10921639	70.143	68	29	137	1473	33.717	3.200	0.171	0.609
ID523169	523169	None	45.354	9.000	0.000	0	322	322	2	1	-10921639	59.905	49	27	107	1258	28.901	3.200	0.409	1.203
ID523184	523184	133	35.694	28.580	14.193	0	323	323	2	1	-10921639	58.857	49	19	137	1236	34.306	7.600	0.200	0.572
ID523166	523166	None	37.139	9.000	0.000	0	324	324	2	1	-10921639	52.048	49	18	88	1093	22.442	3.200	0.423	1.378
ID523173	523173	133	39.504	27.982	14.451	0	325	325	2	1	-10921639	79.810	78	49	117	1676	22.713	2.000	0.280	1.536
ID523175	523175	134	42.890	9.000	0.000	0	326	326	2	1	-10921639	52.952	39	19	98	1112	25.242	3.200	0.479	1.358
ID523178	523178	133	45.343	28.957	13.908	0	326	326	2	1	-10921639	72.762	68	19	156	1528	31.236	2.000	0.221	0.844
ID523177	523177	None	38.297	21.897	14.238	0	326	326	2	1	-10921639	68.238	68	29	127	1433	22.788	2.000	0.253	1.209
ID523176	523176	None	35.459	19.115	6.869	0	326	326	2	1	-10921639	61.762	58	39	107	1297	20.535	2.000	0.280	1.317
ID523182	523182	None	38.441	27.000	27.000	0	327	327	2	1	-10921639	64.905	58	39	107	1363	22.430	2.000	0.288	1.292
ID523181	523181	133	42.115	29.037	14.213	0	327	327	2	1	-10921639	81.381	78	39	147	1709	27.027	2.000	0.231	1.131
ID523180	523180	None	38.675	0.000	8.000	0	327	327	2	1	-10921639	77.000	78	39	107	1617	26.061	7.600	0.284	1.308
ID523179	523179	134	36.370	9.000	0.000	0	327	327	2	1	-10921639	53.905	46	19	98	1132	26.144	3.200	0.319	0.996
ID523174	523174	134	44.023	9.000	0.000	0	328	328	2	1	-10921639	50.952	54	18	98	1070	28.935	2.000	0.447	1.088
ID523183	523183	133	38.732	28.192	14.619	0	329	329	2	1	-10921639	70.619	58	29	127	1483	31.039	2.000	0.256	0.929
ID523186	523186	None	44.585	4.215	18.177	0	330	330	2	1	-10921639	81.095	78	39	117	1703	23.987	2.000	0.285	1.500
ID523185	523185	133	42.081	27.836	14.854	0	330	330	2	1	-10921639	65.857	68	19	117	1383	30.947	2.000	0.312	1.013
ID523187	523187	None	46.598	9.000	0.000	0	333	333	2	1	-10921639	68.667	73	29	107	1442	23.561	4.800	0.416	1.712
ID523191	523191	None	44.736	27.812	14.302	0	335	335	2	1	-10921639	67.619	58	19	117	1420	29.434	2.000	0.325	1.127
ID523190	523190	None	46.423	9.000	0.000	0	335	335	2	1	-10921639	52.000	39	18	107	1092	31.116	3.200	0.463	1.058
ID523188	523188	None	35.437	9.000	0.000	0	337	337	2	1	-10921639	45.476	39	18	88	955	21.030	2.000	0.418	1.274
ID523189	523189	None	38.426	29.515	13.951	0	338	338	2	1	-10921639	64.095	58	19	137	1346	30.456	2.000	0.187	0.664
ID523192	523192	None	43.705	27.589	14.618	0	340	340	2	1	-10921639	68.143	68	9	147	1431	36.613	2.000	0.257	0.762
